# Supplementary material for: Regions Enriched with Reverse Complement Triplets in Bacterial Genomes
Source: Int J Mol Sci. 2026 Feb 28;27(5):2301. doi: 10.3390/ijms27052301 (PMC12985086; doi:10.3390/ijms27052301)
Supplement: Supplementary file 1 [file ijms-27-02301-s001.zip › for_send/45/Gemmatimonadota/Gemmatimonas_aurantiaca_t_27_gca_000010305.ASM1030v1_.dna.toplevel.fa]

>Chromosome dna:primary_assembly primary_assembly:ASM1030v1_:Chromosome:1:4636964:1 REF
TTATCCACACCGCCCCCGGTACCTTCGCCCCCCCTCCGTCCGCGCGGCACACCGCCGCCG
ACCGGACTGGTCGCCTCCACCGCGCACTCTCCTCGCTGCCATGTCGCTTTCGCCTGCGGA
AATCTGGGATCGCCTGCGCCAACGCGCGCGCCAGGTGCTCCCTGAGCAGGCCTATCGCGC
CTGGCTCGAGCCCACGGAAGCCATCGGCCTCGACGACAATACGCTGCTCGTGGGCGCGTC
CGATCAGTTTACCGCCGACTGGAACGAGTCCAAACACGCGGACCTGCTCGCCACATTCGC
CCCGGTCGCACTCGGCCATCCCATCAAGATCCGCTTCAAGGTGCACCAGGAGCGCCTTGG
ACGGGTGCAGATGGACATGTTCGTCGCGCCGCCTCCAGTGGCTGTTAGCACGGCACCAAT
TGTACAGCAGCCGCGCATTTCAACGCCACTGAACCCCCGGTACACGTTCGACCAATTTGT
CATCGGCAAATCGAACGACGTTGCCGCCGCCGCCGCCCAAGCGGCCGCGCAAGCCCCGGG
TAAGGTCTACAATCCGCTCTTCATCTACGGCGAAACCGGACTCGGCAAAACGCACCTCAT
GCAAGGCATCGCCCATGAGCTGCTCCGCCGTACCCCCACGCTGCGCCTCGCCTACGTCGG
CACCGAGCAGTTCACCAACGAATTCATCGGCGCCATCCAGGCCGGCGCCATGGGCGATTT
CCGACGCCGGTTCCGCGAAATCGACCTGCTCCTGGTCGACGATGTGCAGTTCCTGAAGGG
AAAGGAATCCACACAGGAAGAATTCTTCCATACCTTCAACGCCATCTATGAGGCCGGTCG
ACAGATCGTCCTCACCTCCGATCGGCCGCCCAAGGAGATCCCGGGACTCGAATCCCGCCT
CGTCTCCCGCTTCGAATGGGGGATGGTCGCCAACATCGATTCCCCGGACCTCGAACACCG
CATCGCCATCCTCAAGAAGAAGGCGAGCCTCGACCACCTCGAGCTCACCATTCCCGATGA
GGTCATCGAGTTCATTGCCCAGCACGTGAAGTCCTCCGTGCGCGAACTCGAAGGGTCGAT
CATCAAGCTGCTGGCCTACGCCTCGCTCAAACACCGCGACATTTCCGTCGACCTGGCGCG
CGAAGCCCTGCGCGACAAGCTACGCGCGGGCAGCTCCTCGGACTTCCCGGACGTCCCACC
GACCACGATCACGGTGGCCACCATCCAGCAGGTCGTGGCCCGTGAATGGGGCGTGACCCC
CGACGGCCTGCGCTCGAAGACCCGCACCAAGCAGCTCACCGTGCCGCGGCAGATTGCGAT
GTATCTCTGCCGAGAGTTGCTGGCGCTGCAGTTGGTGGAAATCGGCAACGCGTTTGGGGG
TCGCGACCACTCCACCGTGATCCATTCGCTCGACAGAGTGGCCGACGAAATGAACGGCGA
CCCGGCATTTACCGAGCGGGTGCTCAAGATTCGGGGCATGTTGGAAAGCCTGAGGACAAC
TGGACAATTGGGGTCCTGAATCCCCACCCGTCCACACTTCCCCACACCAGCGACCCCGCT
CGATGTGCGCAGCGGTGGAGAGAACCGCACTCCCCACAGCCAACCCACATCACCAGACAT
GGCGCAAATGCCCTACAGAACGTAGCTTGCGGCGTTTGTACACAAGTCCACATCCTCTGC
TGCTACTACGGTTTTTATATCTAAAGACTGAATAACAGCAGCCAATCCACACGAACGGAA
ACCCGAACGGGCATGAAGTTCACGATCTCGCGTGAGAAGCTGCAGGAAGGCCTTCAGGCC
GTAACTGCTGCCGTGCCGGCCAAGACCACCTTGCCCGTCCTGGCCAACCTGCTGGTCGAA
ACGACCGACCGTGGCATTCGCTTCTCTGCGACCGACCTCGATATCGCGGTCAGCACCGAA
GTCAGCGCGGATGTCGAGACGCCCGGTGCCATCACCATTCCGGCCAAGAAGCTCGGCGAG
ATTGCGCGCGAGTTGCCGCCGTCGCCCGTGAAGATCTCGGCCAGTGGTGAGCAGCGCGTC
ACGCTCGAATGCGGTCGCTCCAAGTTCAAGCTGCTCGGATTGCCGCGCGACGAATTCCCG
ACCTTCCCCAGCGTCCGGTTCAACGACTCCTGGCGCGTGAAGTCCGGCGAGTTGCAGAAG
CTCATCTCGCACACCGCCTTCGCGGTGAGCAACGAGGAGTCCCGTCCGATTCTCAACGGC
GTGCTGTGGGAGCTGCGGGAAGAGCGGATGCGCATGGTGGCCACCAATGGTCACCGGCTG
GCCAAGATGGAACTGCCTGTAGAGGCCAGCAGTGCCCCGCCAGGCGATTTGATCGTGCCC
CCCAAGGCCCTGGAGCAGATCCGCCGTCTTTTCCCGGCAGAAGAGGAGCTGGAGATCGCA
CGCGGCGATAACCACCTGGGCTTCCGTTCGCCGTTCACTTCCGTCTTCACCCGCCTCGTC
GAAGGGCCGTATCCCAACTACGAGCAAGTGATCCCGAAGGACAACGATCGGTACGCGTTG
GCCGACAAGGCGGCACTCACCAGCGCGCTCAAGCGCATGAGTGTCATTGCGTCCGATCAG
ACGCACCGGATCAAGATGTCGTTCAATTCGGGCATGCTGAAATTCAGCGTGACCACACCG
GATCTGGGCGAAGCCAGCGATGAACTGCCGATCAATTACACGGGTGATCAGCTCGATATC
GGCTTCAACGCCACCTATCTGCTCGAGATCCTGCGTTTCATGCCCACCGAGCAGGTGCGC
CTGACGTTCAAGGCACCGGAACGTGCGGCCACCATCGAGCCCGAAGGCTGGGATGACCCG
GCCAAGTATCTCTGCCTGGTGATGCCGCTGCGCCTGATGGATTGAGATCGACTGCGCTGG
ACGCAGGGCAGAACACACAGCGAATACACGACGGGTCGTCCTAGCGGGCGACCCGTTCGG
CTTTGAGCTCGATGCGTTGCACCACCTGCTGTACCCGTGGCACCCCTGCAGGAGAGCGTT
CGCTCACCTGCAGCGTGAGCGTGCTGGTGCCTTCGAGTTTTTCGAGCACGCCGGTGGCGC
GTCGCACATCAGCTCGCTGTGTGCCGGTCGATGTGCCACTGAGTTCGAGTGCACGAAACG
CCGATCCGCCCTTCCCCTCGAGCGTCGCCGCCGATGTCCGAACGACGATGGCACGATTGT
CGTCGAGGCGTTCAAGCTGATATTGGGTGGACGTGTGTACCGTGATCGGTACACCTGTAC
GGCAGACCAGCGACACCGTGCTGTCGCGCCAGCGATCACCGACGGCCACGCCATCGGGTA
TGCGAATGAGCAGATCCTTCGCCAAAGCCACCGCACCAAGTTCCGGCCGATCACACTCGT
TGGCCAGCAGCGGTCGAGTCACCACCCGCGCGCTGACGCTGTCGAGCATCGCATCCAGCA
GCAACAAGGCAAAGGCCGGCCGAGTCGGGGATTCTGGATTGTCGAGCGTCGAACGCACGG
TGAAGGAGTCCACCTGACCCGTGGCCCGCAACGCGCCGATGGGTGTCCGGTCCATGCTCC
ACGAGACAAGTGCTCGCGACTCGATGCGCTGCTCGGCACGAAGATCCCCGCGGGATTCTC
CTCGGGGATCCGTGCGCACCGTGACCGACGGTCGGCTGTCTGCCGGACGGGTTTCGGTCG
CGGTGATACGTGCCACCGTATTCACCTGCCAGGTGCCGGCGATGCGCGAGGGAAGTGACA
CTCGCGCCACCACCCGCACCGGTGGTGCCGGCGCATCCGGGAGTGGCGTCGGTGTTGGCG
CTGGCGACGGCGTCAGCGCAGGCCCTCCACAAGCTGCCGCCATCGCGAGCCCGATCAGAC
CGGTACACGCCGTCCAGCGATGGGTGACCACCGCGTGCACCACACGGGAAACACGAGCGC
GTGTGGTCACGGAGTTCTGTGCAAGCGCATCAGCGCACAGGAAGGGAAACAGGAAACGCA
CGGAAAAAGCACGGATGTCACCGGCCTGTAAGCCGGGTTCTGTCGGTACACCGAGGTGCA
CCGGATGGTCATTCCTCTCGGCGTGTCGTCACCAACACGCTCCAGCAGCCTACCCGCGGC
TCGATGCCCGAAAGCATCCTGTCGAGACGGGCCGTCTCTCACCGCCTATTTGGCCTTGCT
CCGACCGGGGTTTACCGAGCCACGCCCGTTGCCGGACGCGCGGTGGGCTCTTACCCCACC
CTTTCACCCTTACCGCCTTCTCGCGAAGACGGCGGTTTGCTTTCTGTTGCACTGTCCGTC
GCATGCAGCTCACGCCGTATGCGCCCAGGCGTTACCTGGCGATCTGCCCTATGGAGCCCG
GACTTTCCTCGGAACACGGGCGTGGCCATGAAGGCTCGTTCCCCTGTTTCGCGACCATCC
GGCCGGTGACATCCGTACCCCGCAATATATCGCACGCCACCAACACAACGCCTAGCACCA
CACCAACGCAAAAGAATGACGACAGGCTGACGAAAGACCCTAGCATCGCCTCAGTGCCTC
GCCAGCACAGTGCTCACACGAGGTGAGCACTTCGCGTCAGACATCGAGGGAGCCATGAGC
AGCCTCGGCGGTCCATCATCCAAAGCGGTTCTCACCTTTCTCACACCCGCCGAACGATCA
CGCGTCGATGCGGCCGGGCAGGGTTGCTACACCACCATGCACCGCGAAGATCTCGAACAG
GTGCTGGTCGATCTGCGCTCTCGACCCGTGTCAGCCATCATCGTCTCCGTGGCCCGCTAT
CAGCAACAACATGCGCCCCACATGGCTCGGCTCGTTCGCGAATTTCCCCGAGTGCCCGCC
GTGGCACTGCTCACCGCCAACGAAGCGCGCACCACACAAGCACTGCTCTCCCTTGGCCAT
CAAGGGGTGCGTACCCTGGTCGATGCCCGTGACCCCGCAGGGTGGCGGGACCTTCGCCAA
TTTGTGGCCCGCGAGATTCCCGGCAGCATCGAAGCGGTCGCCATGCAACGCATGCGACAG
GAACTCACCGCCGCGCGCCCCTCATGTCTCGCGTTTTTCGATGCGTTGTTCACGGTGCCC
ACCACACTCACGACAGTGCGCCAGCTCGCGCGCATGCTCGGGGTGATGCCCACAACATTC
ATGAGTCGCTTCTTCCGCAACGGCCTACCAGCACCCAAGAAGTACCTGGCACTCGCCCGG
CTCGTACGCGCGGCCGCTTTGCTCGAAAATCCCGGCTACTCCATCACACAGGTCGCGCTG
TTGCTCGAGTACTCCTCGCCGCAGAGTTTCTCCCGCCATGTGCAAGGCATGCTCGACTGC
GGCGCCGCCACATTCCGGCGCCGCTATACCGGCGAATCCATGCTGCAGGACATGTGCGAC
CGCGTGATCATCCCTCATCGCCACGCGCTGCAGACGTTCGATCCGATCGATTCCCCACCG
CCATGGCTCACTCGGCAGGACACACCGGTCTCCCTCGCCCTGCCGCACGCCGGCTGATAC
TGCCGCGTGCGGACAAGTCGCCGAATCGGCTACGGATCACTGTGCATCACCTGTGTTGCA
CGCACGTTGCCCAGATGTCACCACGTGGGTAGCTGTGTGCCAACTCACTCCACAATGCGC
GACCGCTGCATGTGCTCCACATCGGCACGCATGAACGCATTGATGCGTCCGTCGGCGTCG
AGGTATGCCTGCCGAACGTCCCGCAGGTGCTCGATCCCCAACTCACGCAACTGCGTCTGC
AGTTCAGCACGCGACAACATCACCCGACGCAGATTCTGACGCAGCAGCCTGCCATCACGG
ACCAACATCAATGGTCCGCCATTCAGGAGCTGCCTCAGACGCGGTGACTGGTAGGACAAC
GCATCGAGACTGTACTCCCAGAGATACACCACCCCGACCATCACGGCGCCGCCGGTGAGC
GCACCAAAATCCGATGCCAGCGCACCTTTCACGGCATCGGCAATCAGCACGACCGCCAGA
AAGTCCGCACCAGTCAGCGTGCCTTTGGGACGGCGCAACAGACGCAGTACCACCACCACC
GTCAGGTACATGAGCGTCGCATGGAGGAATAACTCCAACCAACTCACGCTCGGCGTGAAC
ATCGCACGCCAGTCCGTGGCTGTGGCAGCTTGCATGGCCGTGGTGATCATGAGCACTCTC
GCGGTGTGAGTGGAAACACTTCCGAGAGATCACTGCAACGGTTGCACCATACCAGACCCA
TCATGCCAAGCACGACACAGCGTGATTGACATCACATGAATCACACGATGTGATGCGCAT
TGACGCGCGCTACTGATGCGCGCTGTCATGCAGCGCGTGCAGCACGCGCTCAGGCCGCGT
GTCGCCGCGCTACGGCACGCAGACGTGCGGTGGCATCGGCCAGATGCTGCGCGCTGCGAG
AAAGGGCGTCATTGCCGACACGCTGCGCGGCCGATGCATCCACCGCCGAGCGTGCACTCG
TGGCCGCACGTTGTGCGGACCCGTCGAGCGATTCGAACGCGGAAGCGGCGCCGGCGCTGA
GACGGGCCTGCGTGTGGGCGAGCGTCGAGACTTCATCGCTCTGTCGGGCAATACGGGTGA
TGCCGTCCACCATGGAGGCCAGGGCCCGCGTGGCATCGCGCGCGATGGTACCAGCGCCTT
CCACTTCCTGTGCGGTCGTATCCATCGCCGTCACCGCCACCGCGATGTCACCACGAACTC
GCTGCACCGTACTGGCGATGCGCTTGGCCGCTTGAGCGCTTTCCACGGCCAACGCACGGA
TCTCATCCGCGACCACGGCAAACCCCAACCCGTCCTCGCCCGCCCGCGACGCCTCGATGG
CCGCGTTCAGGGCGAGCAGATTGGTCTGCCGCGCGATGCGAGACACGGTCTCGACAAAAT
TGCCGACCTGCTCCGAGGCCGGGGCCAGCGCACGCACCTGCCTCGCGGCGTCGCCCACTT
CGCGACCCACGTTCAGGAGCGCCTGCGCCGCCCGTTCGATCGCCTCCCGACTGGTGATCG
CCGCGTCGTCGAGGGCGTGGGCATCGCTCGCCGTGGCCTCGGCTGTCCGTCGTGTGGTTT
CTGCCGTCTGCCGGGCATCCTGACCCGTGCGGACACCGGTGGCGGCGCGTTCCCGCTGCT
GACGCAACTCGTCGTTCAGCGCCTCTGACCCAGCGGCCACCTCCTGCGAACGGCGCTGCA
GCGCATCGGATGCACTGGAGACCTCGGTCACGATGGTCGCCAGCTCTTCCGCTTCCCGTT
GCACGGTTTCGATCAGCAGCGCGAGTTCATCGAGCATGCGATTGAATGAATGCTCGAGAA
AACCCAGTTCGTCCGCATGACGGGCATCAGCCCGCGCCGTCAGATCACCGCGCTCCACCT
GCGCCATACGCTCTCGCGTGCGCCGAATACGCCGGATGATGCGTGAGGGCATCGGGATCA
CCTGCTGCGCCACCACCAGCAACAGCACGGCCGCCAGCAGAACCTGGGGCCAGGGCGCCG
CATCCTCAGGCCGCGCATGCGCGAATCCCGCGCTGGCCGCCAGAAATCCGGCCACGGAAG
CCCCCGTGGCCACATAGCCCACCGTGGGGCCCCGATCGAACGAGTAGGGCACGATGGCCA
GCACATACGCCAGTACGAACACCGGCTGGCCAAACATGTAGATCACCGAACTAATCAGCA
GTGTATCGAACACTGCAAAAACATATTTGAGCCACCAACGATACAATTGATGCGATTTGC
CGACATATGACAGAAGCCAGTTGAATCCGATCGCACCACAGAACATGGTCAGCACGACGG
TCAGCGACTCGTGGGCGAGTCCCAGCCGCAGGCCGGTGAGCAGCACCCCGGCCACCACGA
TGATGCTCCAGAATCGACGGCGTGCGGCGACTGCGAACGTGGCCATGTCTTTGGCCCGTT
CTTCGTCGAACAGCAAACGGCTATGCGGAGCGCCGCGGTCGAGGTCGTCCCGCCCGTCGC
GGTCCGGTCCATGGCTGGACGGACCGGACGAGGCCGACGAGAGCATCAGCAGCGAAAGTG
GGTCGTTGGGGACATGCGAGAGCATATCTCCACAGACGCACGAGTGGGGCCGGGGTCTCG
CCGCGAAGGGCTGGTCGGGTTCCGGCCTTGTTCCGGCTCAGGCCGGCAATGGGGGGAGCA
GGGGCAGCAACTGGGAGGCTGTGGCCAGTGCGCGCACCGTGAGGCCCGCGTTCTGGAGCG
CCTCGCGTCCACCTTCTTCGCGGTCGACCAGCGCCAGAATCCCCAGGACTTCGCCGCCAG
CCGCGCGGATGGCATCCACGGCTTTGAGCGCTGAGCCGCCGGTGGTGATCACGTCTTCCA
CCACCACGACGCGGTCGCCGGAGCGGAAGGGACCTTCGATGAGCTTCCCGGTGCCGTGTT
GCTTGGCCTCTTTGCGAACCGTAAACGCCCGAACGAGTGCCCCGTCTCCACGCTCATGCG
AGAGCGCGCTGGCGTGGGCGATGGCATAGGCGATCGGATCGGCACCCAGCGTCAGGCCGC
CAACCGAATCCACGGACCAGCCGGATTCACGAAGATTGGCCAGACCGGCCCGCCCGATCA
GCAGTTGCCCTTCCGGGCTCATCGCCGTCAGGCGGCAATCGATATAGAGCGAAGAGCGGC
GGCCGGAGGCCAGCACAAAATCGCCCCGCTTGGCCGATCGATCGGCGAGCAGGGCGACGA
GTTGCGACAGCGTAGAGTCAGTCACGGGACACAGAGCGGGTTCGGGAGCATCGATCGCAC
CCACGGGAGTGGGCGCGACGGCGGTGCCAGGCGATTACCCGCGGCGGAACAGCCCTCGCA
CCTTGCCGAGCAGTCCGGACTTGTCCTCGCTGGGCTCGGCGGCTGGGGCAGAGGCCGGTG
ACACCGCAGGGGTTGCCGCCTGGCGTGTTGATTGCGCGACCGGGGCCGACGGGTTGAGTG
CGGCCTGCGTGAAGGCATCGGCAAAAGCTTTCACCGATGGATAGCGGTCGGCAGGCTGCT
TGGACAACGCCTTCATCACCACCGACTCGATCGCTGCCGGAAAAGTGAGGTTGGGGCGTG
CCTTGTTCAACGCCACGGGCGGCTGCGTGAGTAGCTGGGAGAACAGCTCACGCGGGGACT
TTCCGGTATAGGGCAGTGTACCGGAGAGCAGGTAGTAGGCGATGGTGGCCAGCGAGTACT
GGTCGGCGGCAGGTCCGACGAGTTCGCCGGACAGCGCTTCGGGGGCCACGTACATGAGCG
TGCCCACGAAGAACCCGGCGCGGGTCAGTCGCTGGTCGGGAGCGGCATCGGTATCGGCAG
CGATGCCAAAATCGAGCAGCTTCACCTGCTTGGTGGCCGGGTCGTACATCACATTCTCGG
GCTTGAGATCGCGATGGACGATGTTGACATCGTGCGCGGCTTGCACGGCGCTGCAGATCT
GGGACAGGACGCCGGCGACTTCGGGGGCCGGCAGTGGGCCCGCCTTCTCGGCGTACTTGT
CGAGGATCTCGCCCGCAGCCCACTCGATCGCCAGGTAGTAGCGATCGGCGTCGGACTGCC
CGTAGTCTAGGGTCCGCACGATGTTGGGGTGTTCCACTCGTGCGCCGAACTGCGCTTCAC
GCAGGAAACGCGCAACCGCCGTCTTGTCATGCTGCAGTTTTTCACGCAGCACCTTCAGGG
CCACGGTGCCATGCTGCGCATGTTCCGCGCGGAAAACGGTGGAGGTTCCACCCTCACCCA
CTTTCCCGCGCACCGTATAACCGGCCAATGTCGTCCCGACTAGCGTCTCGATAGCCACGG
GGCGAACGTAACGCCGACCTCCGATAGCAGCAAGTTGAATTTCTGATGATGATACCGGTC
CGCAACATGTGCTCAGTGCTTGCTCACTCCACTTCACGTCGATCGGTGCGCCGATCGGTA
ACAGCACGCGTGACGACATCGGCGATGGCGTTGGCACTGCTGGTGGTGAATGCCTGCGCC
AAACCACGTCCGACCGGTGATCCCGGCGGGGCCGCGCCAGTGGGTGCTGCTGCACCGGGT
GGAGCGCCAGGCCTTCCGGGAGCAGCCGGCGCGCCTGCCACCACCGGTGACATGCAGCGG
CTGTACCGCAACATGGGGCTTGTGGCCGGTGCGGCCACGCTGCCGTTTGTGGCCTCCGTG
TCATTCCTGCCCTCGCCGACGCCGGACAGCACACTGGTGCTGTTGTCGCTGTCTCTGCCC
TCGCGCGCACTCGGTTTCGGTCGGGAAGGAGAGCGCTACGTCGCCGGATACGTCGCCCGG
GTGGAATTGCGCCGCGGCCCCACCGTGGTGCGCACCATCGAGGCCAATGAAACGGTGCGG
GTGCCCACGTTCCGCGAAACGGCCCGCACCGACGAGAGCATCATCTGGCAGCAGTTCATC
CGGGTGGCGCCGGGGCGGTATTCCATGAGCGTGGCCATCCGGGACGAAGGAGGCCTGCGC
AACGCCGCGGAAGACGTCACGCTCGACGTGCCCCCCATGCGGATCGGGGCGTTGGCGTCC
CCGGTTGCCGTGTACGAGGCCATTCCACGGCAAAGCGCGGACTCTCTGCCACGGCTGCTT
GCCCGTCCCCGATCGACGGTGATCTTCGGCCAGGACTCGGTCCTGCCGATCTACATCGAC
GCCGTTGGCGCCAACGCGCCCGCTCGTGTCGATGTCCGGGTCGTGGGAGAGGGTGACCTG
GTCAGTTGGACCAACAGCATCGAGCTGCAGCCGCGTGGCAATGCCCGCAGCACCACCATC
ACCATCCCGGTCACCCGGATGAGTGTGGGCCTGAACACGGTGCAGATGGCCATTCCGGGT
ACGCCAGACACCGTCCGCACCCGCGTACTCGTGACGCTGGGCGACGATCTGCCCATCGCC
AATTTCGAAGAGATGCTGTCGTACCTGCGGTATTTCACCACGGCGGATCGCCTCAAGCCG
CTTCGTGACGCCGCGCCCCTCCAGCGGGCCGAAGTGTGGGCCACGTTCCTCCGCGAAACC
GATCCCGTGCCCGCCACGGCTGAACACGAGGGGCTCCGGGATTACTTTGGACGGATTCGC
ACCGCCAACACGCGCTTCAGGGATGATGCGCAAGTCGGCTGGCAGTCGGATCGTGGCATC
GCCTTCGTGGCGCTCGGCGATCCCGACAACATCGTGGACACCGGCCTCATCGATCCAAAT
GCGCGCGTCCGCCAGCAGATCTGGGAATATCGTGAGCTGCGCGTGCAGCTCCTCTTCGTC
GACCAGACCGGCTTCGGCCGCTGGCGTCTCGGCGCGCAGAGTCGCGCAGATCTCGACAAC
GCGATTCGTCGCAAGATGGCACAGCGCGAGCAGTAATCGCCTGATGCTGGTGGGTGACGT
CGATGGCTGATGTCACCCGCCCCACGGCGCCGCGACTCTTTCTGATCGACGGCTATGCGC
TGATTTACCGCGCATTTTTTGCCCTGCTGCAACGGCCGCTCTCCACGAGCCGCGGTGAGA
ACACCTCCATCGCCTGGGGCATCGCGAGTTTTCTCAAGCGTCTGCTGAACACACACCAGC
CCGAATTGCTGGCGTGGGTGCATGACTCGGGCGCCACGTTTCGCGATGAACTGTATCCCG
ACTACAAGGCGACACGTGAGAAGCTGACCGACGACCTGCAGGCCGATTTTGATCAAGGGC
TGCAGCGTGTGCTGCAACTGCTCGCTGCCTACGACATTCCGGTGCTGAGCGCGCCGGGCT
TCGAAGCCGATGACGTGATCGGTACGATGGCGGCACGAGGTGTGGAGGCCGGTTACAACG
TGGTGGTGGTGTCCGGCGACAAGGACTTCCAGCAGCTCGTGCGCCCCGGTGTGTGGCTGC
TCAATCCTGGTCGTGGTGGCCCCGCCAGCGTGGACGAAAGCTGGGTGGGCGTGGAGAACG
GCAGCGACCGCCTCGGCGTGCCCCCCGAACGCGTGATCGACTATCTCGCGATCGTGGGCG
ATACCTCCGACAACGTGCCGGGTGTGAAGGGCATCGGTGAGAAGGGGGCGATCGAGCTGA
TCACGCAGTATGGGCCACTCGAAAACATCCTGGCCAACGTCGAGAACATCACCAAGAAGC
GTCCGCGTGAGGCCCTGCAGCAATACGCCGATTCGGCGCGTCTGTCGAAGCAGTTGGTGA
CCATTCACTGCGACGTACCGGTACCGTTCGAATCGGAGAAGCTGACGGTTGGCCAGCCCA
ATACCGACGCGCTGCGTGCGCTGTATCTCGAGCTCGAGTTCACGTCACTGCTCAAGGATG
TCGGTGGTGCGGTCCCAGTAGCCACCTCTTCCGGCACCGGCGCCACGTCGACCGCCGCTG
ATGTGGCGCCCGCATTGCCCGTGCCCGGACGTCCGGCCGCACCAGCGGTGACGCTGGGTG
AAAGTGGTGTTCCCGTGCTGGCCGATGCGCGCTATGTCACGGTCGACACGGTGGAGGCCC
TCGCCACGTTGCTCACGCGGGTGCGCGAAGTGCCTTACATCGCGATCGACACCGAAACGG
TGATCGAACCCGGCGCGCCGTTCGACGTGGATGCCTTGCGTTCCCGTCTGGTCGGTCTCT
CCATTGCCGTGGCGCCCGGTGAAGCCTACTACCTGCCGTTTGCCCATCGCCGCGACGACG
GCAGTGGCAATCTGGCGCTGCTGGCTGGCGATACGGGCACGGGTATCGTGGGCCGTCGCA
TCAATGCGGGTGCGCCCGAACCGGTGAACCTGCCCCCGTTCGACAGTGATGCGTGCGCCC
CGTTACGCGCGATGCTGGAAGATCCGAGCGTCACGAAGATCGCGCAGAACGCGAAGTACG
ATCTGCTCGTCCTGCGCAGTTCCGGCGTGCGGGTGGCGGGTGTCGGCTTCGATACCATGC
TCGCCAGCTACGTCCTCGATCCGGGACGTCGCTCTCATGGCCTCGACTTGCTGGCACTCG
AGCAGCTCGGTCACACCATGACGGCGTACGACACGTTGGTGGGCAAAGGCAAGACGCAGC
TACCGTTCGATGTGGCGCCGGTGGACACGGCTCGTGATTACTCGTGCGAAGACGTCGATA
TCACGATGCGTCTGCGCGCGAAGCTCGAGCCGATGCTGGCCGAGCATGCGCTGTTGTCGC
TGTTTCAGGAGATCGAGGTGCCGCTGGTCTCGGTACTGGCCGAGATGGAGTGGGAAGGCA
TTGCCATCGACCTCGATTGGTTCGCGTCGCTCAAGGCGCGTTTTGCCGCGGAACGTGGAC
GCGTGGAGCAGGCGATCTACGCCGAGGCGGGCGAGGAGTTCAACATCAACTCCAACCCGA
AGTTGCGCGCGATCCTGTTCGAGAAGTTGGGATTGCCGGTGAAGAAGAAGACGGCCACGG
GTCCGAGTACCGATGCCAGCGTGCTGCAGGAGTTGGCCGAAGAAGGCCATGTGCTGCCGA
CGCTGCTCATGGAGTATCGCGAGATCTTCAAGCTCGAAGGCACGTACATCGATGCATTGC
CGCGTCTCGTGCATCCGCGTGACCGTCGCCTGCATACGTCGTACAGTCAGACCGTGTCGG
CCACCGGGCGGTTGTCGAGTCACGATCCGAACCTGCAGAACATCCCCATTCGCCGTGAGC
TGGGGCGCGATATCCGCCGGGGTTTTGTGCCGCGCGAAGGATGGCGTTTGCTCAGCGCCG
ACTATTCGCAAATCGAGTTGCGTGTGCTCGCCCACCTCTCGGCCGACCCGGCCTTCGTGA
GCGCGTTCAAGGCGGGTGGCGATATTCACCGGCAAACCGCGGCGATCATCTTCGGCGTAC
CACTCGAAGATGTCACGAGCGAGATGCGCGCACGGGCCAAGACGATCAACTTCGCGACCA
TCTATGGACAGGGCGCGCACGCGTTGTCACGGCAACTGCGCATCACGAACGCCGAAGCCA
AGGCCTTCATCGAGACGTATTTCGAGCGCTTCGCGGGCGTGCGGGGCTTCCTCGATCAGT
GTGTGGTGGATGCACGCGCCAGGGGATATGTGGAGACGTTGTTCAAGCGTCGTCGCTATA
TCCCCGAACTCAAGGAGCGCAACTTCAACATCCGCGCCTTCGGTGAGCGAGTGGCGCAGA
ACGCGCCCATTCAGGGTTCGGCGGCCGATCTGATCAAGATCGCCATGATCAACGTGCGCA
ACGCCATCGACGCCGAAGGCCTGGCGTCACGCATGCTGCTCCAGGTGCACGACGAACTGG
TGTTCGAGCTGCCGGTGGAAGAAGCCGACACGCTGTCGGCTTTGGTGAAGCGCGAGATGG
AGGGGGCGGCCGTACTGAACGTCCCCTTGCTGGTGGAAATGGGATTGGGCACCGACTGGG
TATCGGCGAAGGCCTGATTTCCGGGCCGCCCAGACACCCGGAGACCGGAACCCCGGTCTT
GCACTTTGCAGAATTCTGCGAGGCCTGCAAGACCGGGAACGGACCCTTCAACGGGGGCGA
TTTTTGTAAATCCTTGCCTTGAAACAGCTTATGTGTGCGCAAGTGCTCGGCACCATCGTT
GCCCTAGGACGGGCCGCGGGAGCAACCGCTCCTGATCCATTCACCGCCTCCGGTGGGTGG
ATGAACCACGGTCGAGGACAACATCCATGGCATCCCGTCGCGCGTCCAAGGGCTTCACGC
TCATCGAATTGCTGATCGTCGTCGTGATCATCGGCATCCTGGCCGCGATCGCGATCCCGA
AGTTTCAGGACACGAAGTCGAAGGCGTATGCCACGTCGATCAAGAGTGATCTGAAGAACC
TGACGTCGATGCAGGAGTCGTACTTTTATCACAACGAGACCTATGCCAACACCGCGGTCT
CGACGGGCTTCGAGAGTTCGAAGGGTGTGAATATCGTGATTGCGGAATCGAACGGCAGCG
GATGGTCTGCCTCTGCAACCCATCCGTCGTCGATCCCACTCACCTGCGCGGTATATTACG
GAGCGGCCGCGCCCCTCGCGCCGGCCACGCGGGAAGGGGTGATCGAGTGCCAGTAATTGG
GCCGGTTGTCACCTTCGTGACGACCACCCTGTGAGCAGGTCTGCATCCTGACGCCCATCG
AACTGCCGGACATTGTGCATGACCCAGACTCCCGTCGACGCGCTGAGCGTTTGCGGGAGC
TTGTCTATCGGTATCAATGCCGAGAGTTCGTTCGACGCCGCGACGGCATGATACACGCGA
TGGATGGTGGACTCTGGCTGCATCGCCATGTCTGGCTGGGCCGACAGTTGGTGCATCTCG
TGAGCGTCGATCGAACGTTGCTCGAAGCGTTTGGACGCGATTGTGGTTTGCTGCTGGAGC
GACTGCAGTACAAGCCGCTCAAAGATCCGCGTACCACCATTCGTCGCGAAGCTTGGCATT
GGGACCTGGGTGGCCCCGTGTATCCGCCCCACGATCCCCGCATCATCGTGGGCGAGTCGG
CGTCGTCCGACTGATTCCGCGGAAATCTGAGTGGAATTGCCGCTGCGGTGGTTCAGGCGC
CGCTGACGGCCTGTTCGAGCAGGCCGGCGTCGTGGCGAATGGCATCACCTTCTGCGCGCA
GCGTCTGCTGCAGCGCCGGATCGCGGCGGAACAGGCGATAGGCCCGGGCACGCCACCGCG
CCCGTCGCAAACGATCCCCGTATCGCAGGTCGCTGCTCGCGGAAGGCACCAGTGTGAGCA
GGAAGAGCAGGGCCCACCAGCCGCCAAACACCATCGCCACGATGGCGGTTTGTACGGCAT
AGGCCAGCAGCACCAGCACAAGCCCCATCACCAGCGTGCGCATGGCCGGTTCGTCCAGCG
ACTGTCCGGCACGCAGCGCCAGGCGCCTGGCAAGTTGCACCGGTACGACGTGTGTGAGGC
GACCCCAGACCCCAACCGGAACGAGCAGCGCGGCCAGCATCATTTCCCGCACCGCAAACC
GCACACCGGCCTTGGCACCGGCGTTGATCGCCAGATCCTGCACGTCGATCTGCAGCGTAT
CGAGGCGAGCCCGGAATGCGCGCACGCGGGCCTCGAACGCCGAGGCGCGAGCTTCCAGCA
CCGGATCCTGTCGGTCACGCAGCGCATCCGCCGCGCGATCGAGTCGACGCACCACCGCGA
GCGTCTGACGCAGTGGCACCGCACTGTCGCCCAGTGGTGAAAGCGGCTCGAGCAAGGCGG
CCACGGTCTTGCCTACCATCTGCAGACGTTCTGCGTCTTCGGGAGAATCGAAGTTGAGCG
TGACGGATTCGAGTCGCTGGGTCACGATCTCGGTGAGCGTACTGACGCCCACCTGCGACG
CACGCAGTGCATCGACATCGAGCGGTTCACCCACCTGCAGCAACACGCGCGAACGCGGGG
CTTCCTTGCGCTCGAACAACAGCCCCACCGGCACGATACGGATGCCACGCACCCCATGGA
CCTCGGCCGCGTGCAGCGCCATGCGCGCCAGTCCGGTGCGCAGCGGTGCCAGATGGGGAT
CGTCGTGACTCTTGCCCTCGGGAAAGACCACGATGGCAGCCTGCTCCGAGAGCGCGGCGG
CCACCGCATCAAACGCGGCCGCGTTGCGGGTGGGATCGACGGGCGCATCGGCGCCGTGAC
CGGTCTTTTCATCTGAGGCGCGGCGGAGCGGCACCACACCGACCGCAGTGAAAAAACGCG
CGGCCAGCGGATTGGCGAAAATGGTGGCCTTGGCCGTGAAGCGCACACGACGCGGCATGG
ACCATCCTACGACCAGAGCATCCACCAGCGCATTGGGGTGATTCACCGCGAGAAACACGG
GCCCTTCGCGTGGCACGCGCTCGATGCCCATCACCGTGATGCTGCGGTAGTACCAACGCA
GTGCCACACCGGCGACGGGCTTGAGCACCGTGTACAGCAGCGAGGGTGACTCGCGTGGCT
CGTTCATCGGGTCACGTGCACGAGATGATGCACGTCAGGTCACGCCGAGTGGGTGCGGGC
GTTGGCTTCACGGGCCATCGCTTCGCCCTCCTTCGTATTCACCAGCATCAGCAGCGCGCC
GCCCACCACGAAGAAGCCGATCACCCACAGAATGGCCCCTCGGCTGCTGCCCGTCTGACC
GATGGCAATGCTGAACATGAGCGGCCCCAGAATGCCACCGAACTTTTCGAAGACGGAGTA
GAAACCAAAGAACTCGCCGCTCTTGTGCTTCGGTACCATGCTCGCGAACAGGGAGCGGCT
GAGGGCCTGTGTGCCGCCCTGCACCATGCCCACCAGAATGGCCAGGATGTAGAACTCCCG
TGCCGTGCTGATGCCGTACGCAAAGATGCAGATGCCCGTGTACACCAGCAGGCCCAGCAT
GATGGACAGCTTGGCGCCCAACTTGCCGGCCAGCGTGCCAAAGGCAAACGCAAATGGGAT
CCCCACGAACTGCACGATCAGAATGGCGGTGATCAGATCGGACCGTTCAATGCCGATCTC
CGTGCCGTACGCCGTGGCCATCTTGATGATGGTCTGAATGCCATCGTTGTAGATGGTGAA
AGCCAACATGGTGAGAAACGCCTGCCGATAGTGCCGCAATTCACGCAGTGTTTCGCCGAG
TCGCGTGAACGCCACGACAAAGGGATTGGCGGTACTGCCTTCGTCTGCTTCGAGTGCCCG
TCGGGGTTCCGGGACACGCCGGAACACGGGAATGCTGAACAGCAGCCACCAGATGCCCAC
CGACACAAAAGCCAGACGGACCGGCAGCGTGGCCTGCGCCCGCGTGAGCCCTTCACCGCT
GGGCAATCCGATGAGACCCGGATTGGTGATCCACGCCAGATTGATCGCGAGCAGCACACC
CCCGCCCACGTAGCCCATCGCGTACGCCGCCGTCGACACCCGATCGATTTCCCGTTCGTC
GGCGATGTGCGGCAGCAACGACTCGTAGAACGTCATGCTGCCCGTGGCGCCCGCCATCGC
CAGAATGAACAGAGTGGACGCGAGCAGCAGATCGCCGTGCATGATGAAGTACATGCCCAG
TGTGCTGAACACGCCGATCAGCATGAACACGGCGAGAAAGGGCTTCTTGGCCGCCTTGTA
GTCGGCGATGGCCCCGAGAATCGGGCCCAGCACTGCGATCAGGATCGCGGCGATCGTATT
GGCGTTGGCCAGCGCCTGCGTGGCTTCTTCGGGCGGGCGGCCATCGCCGGCCACCGAGAT
GAAATAGATCGGGAAGACGGCGGTCATGATCACCGTCTGCATGGCCGACACGGCCCAGTC
GTACATCGCCCAGGCTCGCAGCTCCGGGCGATGGAGCCCGAGCGCGTTCAACACGCCGCG
GGGCGACGATGGAGCGGGAGAAGCTGCTGCAGCCATGACACGATCCGGAGGTGGGGCGTT
CGGCACGTTCGCCGCTGCCATTTCGCGCCCGTTGCGGCAGATTGAGATGACGGTCCGGAA
TTGTCAGGATCCGTATCGCGGCTGTCCAGTGCGGTCACCGCGTTCACTCCACCAGTTCGG
TACCAGTCTACCAGGTTCGTGATGCGCACATGGCGTGCAACGCTCCCCGCGGCGTTGCTC
CTGACACTGAGTTCGGCGGCGTTCGTGGCTTGCGACCGCTCCCGATCGGCATCCCCCGAC
GATTCGACGTCCACGTCATCGTCGGGCAGCGCAGGGTCGGATCGCACCGAGGCCATCGTC
AACAGTGGATGGGACACGGCGGCGGGTGCGCTGCTGGTGCTGCCCACCGTAGACGGAGGC
ATGGTGGCCGGATCGCTGCTGCGTCCGGAAGCCACCGAACTCACCGTCGCCGACACGGTG
GGAGTGGGCGCTGCCATGGGCGATCGCCGCGTCGAGCTCTTTGCCCGTAGTGGAAAAATC
GGTTCGGCGTTGCTCAGTGTGGAAGCCGCACCGAAGACCGAAGCCGGTTGCACCGCCTGG
CCCGTGGCCCGTCTGGCAATCGATGGCGGTTCGGTGGCCACACCCTGGACGGCCGCCTTC
ATGGCTGGCCGGGTCACGCCCGTACCGCTCGATTCCATTGAAGGGCTCGCTGTGCGCGAT
TCGGCCCGTCTGGCGGCCGATCTCACCCGGCTCGCGTCCGGTCTGCCCGACGACACCAGC
CAGACGTTTCGCACGCTGCCGCTGGTGGTGCTGCGCGCGTGGCGTACGGCCAGCCTCGAC
AGCGGCTTCGTGGTGGCCACCCTCGTGCGGCGCGTGAACCAGGAAGACGCACCCAAAGAA
GAACGGCTGGTGGTTGTGGTGAACACCGGTTCGGCAGATGCAAAGACCTGGAACGTCGCC
TGGCATGAACGTGCGTCGGGTCACGAAGAGGAGCTGGTCGTGGCCGAGCCGTTGTTGGCG
TTCCGCACGGCGCGTTCATCGGACCTGCATCTGCTGTTCGGTCGGGATGACGGAATCGCG
CTCGGTGCGGCCGTTCTCACGCGTGTCGCGGGGACGTGGCGTGTGTTGTGGGAAAGTGCC
GTCGCAGGGTGTGACTGACGGATTTTCAAGTCCTCCATTTCGTGTCGGTGCGGCTCTAGT
TTGACCCCATGACAGTCCCCGCCGCATCGACCACCGACGCCACGCTTGTCGCGCGCGTCG
CCACAGAACTCTCGCTGAATCCGCAACAGGTTCAGCGCACCCTCACGCTCTTTGCCGAGG
GCGCCACACTCCCCTTCATCGCCCGATACCGCAAGGAAATCACGGGCGGTCTCGACGAAG
TGCAGCTCCGCGATGTGCGTGAGCGCGCCGAGTATCTCACCGAGCTCGAGGACCGCCGCG
CGGCCATCCTCAAGAGCATCGACGAACAGGGGAAGCTGGACGACGTGCTCAAGGCCGGCA
TTCTGGCCGCCGACACCAAGCAGGCGCTCGAAGATCTGTATCTCCCCTACAAGCCCAAGC
GGCGCACGCGGGCCATGATCGCGCGCGAGCGTGGTCTGGCGCCCTTGGCCGAATCGTTGT
GGGATGGTTCGCTCACCGACGCGACCGCTGCTGCCAAGGCTGCAGAGTTCGTGCTCCCCG
AAGTGGATGGCAAGCCGTCGGAAGTGCCCACCGCCGATGCCGCGTTGCAAGGCGCGCGCG
ACATCATTTCCGAGCAGGTGGCGGAAGACGCGGTGGTGCGTGGCTGGGTGCGTGAAGTCA
CGCGCGCCAAGGGTGTGGTGAAGAGCACGGTGCTGGCGGAGAAGAAGAGCGACGAATCCA
AGTTCAAGGACTACTTCGAGTTTTCCGAGTCGCTGGGCACCATTCCCAGTCATCGCATGC
TGGCCATTCGCCGCGGTGAAACCGAAGGCGAGTTGTTGTGGCGTGTGGAAGCGCCGGTGG
ACGAGATCAATGCGCGTCTGGCCGGCGAGGTGATCGGCAGCCGCAAGGCCACGCAGCAGC
TCACTCTCGTGGCTGCCGATGCGTACAAGCGCCTGCTCGCGCCGGCCATCGAAGTGGAAT
TGCGTGTGGAGCTCAAGACCCGCGCCGATGACGAAGCGATCACCATTTTCGGTCGCAATC
TGGAGCAGTTGTTGTTGGCATCACCGGCCGGCGAGAAGCGGGTGATTGGTCTCGATCCGG
GCTTCCGCACGGGTGTGAAGGTGGCGGTCGTGAGTGCCACCGGTGCGCTGGTGCACACCG
ACACGCTGTACCTGCACCAGGAAGATCGGTTTGCCGGCGCGGTGCGGGCGATGATCGAAC
GCTTCAAGCCCGAGCTCATTGCCATTGGCAATGGCACGGCGAGCCGCGAAACGGAGACGC
TCACCAAGGCGGCGCTGCGCGAGATGGATGCACCACGTCCGCAGGTGGTGGTGGTGAATG
AAGCCGGCGCCTCGGTGTATTCAGCCAGCGATCTGGCTCGTGCTGAATTCCCGGAGCTCG
ACGTGTCGTTGCGTGGTGCGGTGAGCATTGCGCGCCGCCTGCAGGATCCGCTGGCCGAGT
TGGTGAAGATCGACCCCAAGAGCATCGGGGTGGGGCAGTACCAGCACGACGTGAATCAGT
CGCGTCTCAAGCAGCGTCTCGATGACACGGTGGAAAGCGCCGTGAATCGTGTCGGGGTGG
AAGTGAACACGGCGTCGGCGGCGTTGTTGGGTTATGTGGCCGGTATCGGGCCGTCGCTGG
CGCAGGCCATCGTCACGCTGCGCGACAGCAAGGGCGGCTTCAAGTCACGCGGCGATCTCA
AGGACGTTCCGCGCCTGGGCGCCAAGGCCTTTGAACAGTCGGCCGGCTTTCTTCGTGTGC
GCGGTGGGGCCCATCCGCTCGACAGCAGCGCGGTGCACCCCGAGCGCTACGCCCTGGTGG
AACGCATGGCGAAGGATCTCAGTGTGAACGTGACCGAATTCCTCGGCACCGATACGCTGG
TCGATCGCATCGAACTGACGAAGTATGTGAGTGACGATGTGGGTATGCCCACCCTGCGCG
ATATCGTGGCCGAACTCAAGAAGCCCGGTCGTGACCCACGTGCCGCGTTTGAACCGCCCG
CGTTCCGCGAAGACATCCAGAAGCCCAGCGATCTGCTGCCGGGCATGGTGCTGGAAGGCG
TGGTCACCAACATCGTGGCGTTCGGGGCGTTCGTGGATATCGGCGTGCACCAGGACGGGC
TCGTGCATGTGAGCCAGTTGTCCGATCGCTACATCAAGGACGCCAACGATGTCGTGAAGG
TGGGCCAGAAGGTGAAGGTCACCGTGCAGAACGTCGACCTGCCGCGCAATCGCATTGCCC
TCAGCATGCGCAGCGATGGCGGCACCAGCGGCGCACGAGCTGGCGCAGCAGGTGAAGGGG
GCACGCGACGTGACGTGCAGGACAACAACCGCAACACGCGTGACGGCGGGCGCGATGGCG
GACGTCCGGCCAATCGTGGCTCGACGCGTCCGGCGGCCCCGGCCGCCAAGCCGTTTGTGC
CCACCAAGGGTTCGGTGGCGCCCAACGGGATTCGTTTCAAGTAGCCGTCAAGTCGCCATG
ACACCGCCGCGACGTCATGGGATCGCGGCGCGTGAAGTGGTCGTGTGAGACGATCGTGAG
ATACGCTCGCGCAAATCTCCGCAGCCATCCATTTTTTCGCTCCTATGGATACGCTGCGGA
GATTCCTGTATGTGCTGGCCGCGATGGTCGCGGCCCTGGCGGGTGATGTCGTACGCGCGC
AGTCGACGGCTCCGCCGCGCGCGCTGCTGCCCATCGAGTTCCCCAACTCCGCCGAATACG
GCTGGATGGCCAAGCCGGTGCACGCGAGTCGTGTGCTGGATGACCTCACGCAGCCAGCCA
ACTGGAAGTTCTCGGGCGCCGGCACCATTTCGTTCCCTGAAACGCCACGCCTTGGCGACA
TGCGGGCGCTGCGGGTGGAGATGCAGTTGCACCGGCCGCCCAATCTGCCCGAGCGTATGC
GTCTGCCCGCCGTGAACCTGCGGCGCGCGGTGGCCAATGAAGATTGGAGCGGATACAACC
GCATCGTCATTTGGATCAAGCCGGACTTTGCCGGTGTGCCGGTGTTGCCGTTGCAGTTGG
TCATGCACAATGCGGGCGCGGTGAAGGTGCCCGATCGGTATGGTCGCGAAGGCACACACT
TTGTCACGTTGGCGCAGCAGGGGTGGCAGCAGATCATTTGGGAGATCGAGCCCCTCGCGC
GCGATCGGGTCACCCTGTTCGAGATCGGCTATTTCGTGAATCGCATGATCGCGAACCCCG
ACGATCACGTGGCTTTTGAAGTGGGCCGCATCGAATTGCAGAAGGTGGACACCGATGTGC
ACACCGGCTGGAGCGTGGGAGCGGGCAAGTTTGCGTTCAGCCACAGTGGCTATCAGGTGG
AGAGCCGCAAATCGGCCATCGCGAACGGTCTGGCTGGCACGCACTTCGATGTGGTGCGTG
TGGGCGACATTGCGTTTGGCGAGACGATGCTGCGCAAGCCGATACAGCAGATCACCACAG
CCACCGGCACCCATCAGCAGCTCGACTTCTCCGAACTCACCGCGGCAGGGCGCTATGTGC
TGCGCGCCGGCGCCCACATCAGCAAGCCGTTCGTGGTGAGCGATACCGCGTGGCTGCCGT
CCATCTACAAGTCGCTCAACTTCTACTATGGCAACCGCTGTGGTTTCGACGTGCCCGGTG
TGCACGGTATCGATCATCTCGACTGGTTTGCCACACTGGGTGACAAGCGTCTCACCATGA
GTGGGGGCTGGCATGACGCGGGCGATCTGTCGCAGGGGGTGATCAACACCGGCGAGGGAT
CGTATGCGATGTTCGCACTGGCCGAGCGTTTGGCGGCGCAGGGGCAACATCCGGTGCTGG
TGGATCGCCTGATCGAAGAAGCGTCGTGGGGGCTCGACTGGGTGCTGCGCGTGCGCTTCG
GCGGTGGATATCGTGTCGGCTTTGGCGCGCACAACTTCTGGTCGAACAACATCGCCGGTG
ACGGTGATGATCGTTTTGTCGAAGCGAAGAACAATCCCAATGCCAACTACATCGCGGCCG
CTGCTGGTGCGATCGCGGCGCGGGTACTGCGCACGCGTGATCCGGCGCGCGCCACCGAGG
CTCTACGCATTGCACGGGATGATTGGGCACATGCCATCGTCGGCATTGAAGGTCCGTCTA
CCTGGCACACGCCGGCGTTTGCGGCGTCGCGCATGGAACTGGCCGGCATTGGTATCACAG
CGTCGATCGAGCTGTGGCATGCCACCCATGAAGCCCAGTATCGCGACAAGGCCGTGGAGC
TCGCGCGCATCGTGATGGCGTCGCAGCAGGTGGCCCGTGTGGGCAGCACGATGCCGCTGT
CCGGGTTCTTTTACACCGGCCCCGATCGTGACACGATCTTTCATCAGTTCCACCGTGCCG
CCGATCAGGCGCCGGTGGTGGCGCTCACCCAACTCATCGACGCACTGCCCCATCACGTCG
ACTGGATGTCGTGGTATGCGACCGTGGTGCGTTACGCCGAGTACCAGAAGCAGTCGTCGC
GCGTGACAGCGCCATACGAAGTGCTGCCCGCGTACGTGTATCGTTTGGCCGACAGCGTGC
AGGTGCCCGATTCGGGCGGTCGCTATCTCGAGTCGCGCAAGGAATACGCCGAACAGGTAC
GGGCGGGCACTGCCATGGGCGATGGCTGGTATCTGCGCACCTTCCCGGTGTGGTTCCAGC
GTCGTGGCAACTACGGCGTGTTGCTTTCGCAGGCGAAAGGTTTGTCGGCCGCGTCACGCA
TGCGCGGTGATCGCGAGGGGCTCGAACTCGCCACGCGCCAGGCCGAGTGGGTGGTGGGGC
GCAATCCGTTCAGCCAGAGCACCATGTACGGCGAAGGGTATGACTGGGCGCAACAGTACA
GCGTGTCATCGGGCGACATGGTGGGCACGTTGCCCGTGGGCATGCAGAGCCGCGGCACCA
GCGACCTGCCGTACTACCCGTCGCAGAACATGTACGTGTACAAGGAAGTGTGGGTGCACT
CCAACAACCGCTGGCTGTGGTTGATGGAAGACCTGTTGCCGCGCTACACGCTGGCGGCGG
CGGCCAATACGTTTGCGTTCACGAGCAACACGGCGCCCAATGGTGATGTCACGCTGCGAC
TGACGCTGAGTGGCTCTGGGGTGCGTCGCATTTCCTTGCGCGTCGACAATCTCAAGTTGC
GCGTCCCCAATCAGGCCACGCAGTCCATCACGTTGCGGACGAACGAGCCAATCACGCTCA
CCTGGACGGCGCGTCGTGAACGACCGGACGCACCATGGGTGGCTGTTGTGGCTGAGGAGG
GGGGAGTTCGGCGGGCGGATCAGTACGGGCACTGATGGCGGGCTCCCGATCCGTACCCGG
TTCGTCGAACTGCCGCGTCAGCCAGAACGCCAGCGCCGCCCAGAACCCCAGGGCGGCGGC
GCTGAAGATCCAGTATCGAATCCCGGGGTGAAATGTCAGCGCCACCACGACGACCACGGC
TGAAGCCGAGGCCAGGAATCCCGTGAGCGCCCGTCCAACCGCAGACCTCGTTCCGCGCTT
GAATGCGGCCGCGCAGAACGCGGTGGTGATGGCGTGTGCTGCGGTGGTCCAAATGAGGGG
CTGAAAGGCGCCCCCCGACCCGTCAAACACCACCAATGACGCCGCGCCGGCCGCTGCCAT
GGCGGACATCGCACCGAACGCGCGTGAAAGCGGAGCCTTCCATCGGTCGAGGACCATGCT
TTCCCTACGCCGGGCCCGACCGCCGGATTCATGGTCCCCGCCGATAGCACCGACTGACGC
GCAATTCTGCGAAGCCCGCTATCGGACGGGACGAACCGCTGAGGCCTCGCCTCGCCCCAG
CGGTCTATCGAAACGGCGTCTTCGACCCTACCGTAGGATCCCTTGCTGTTTGCGCCGCCC
ATCCTTCCTCTGGCGGCGCCGTTCGATCCTGCCACCCCTCCCCAATGACTTCCCGACGCG
ATTTCCTCCGGCAGGGCGGCACCGCCCTCGGCGCGTCCATGGGTGCCTCGCTGTTGGCCG
GCAGTGCGCTGGCTGGCATCCCGCGACTGCTCGCGGCCGCACCCGCGCCTGATCCCGCCG
CGCTCGAGGCGTTCACCGACATCGCCAACGTCCGTGAACTCATGAACGCCGCGCTCAATG
CCGCCAAGATGGCCGGCGCCACCTACGCCGATGTGCGTTGCAGCCGGCAGCGGCAAAACT
TCGTCTTCACGCGCGAACAACAGATCCAGCAGGTGGTCGACACCGACACCGTGGGCATCG
GTGTTCGCGCGCTGGTCGATGGCACCTGGGGCTTTGCCGCCACACGCCTGCTCACCACCG
ACGGTGCGGCTGCGGCCGCGCGCGAAGCCGTGGCCATCGCCAAGGCGTCACGTGTGGCGC
GCGCGAATCCCATCGAGTGGTTGCCCGCGCCCGTGGTGGCCAACGGGGTGTGGAAGGGCG
CCTACACGCAGGACCCGTTCGACATTCCGGTGGAGCAGAAAGCCGAACTGCTGCTCAAGG
CCAATGCCAACGCGCTCAAGGCGAAGAACGTGAAGTACATCTTCTCGGGCTTCTTCTTCG
TGAAGGACGAGCGCAACTACGCCAACACCGACGGCACGGTCACCAAGCAGGATGTGGTGC
GCACCTGGCCCACCATGCAGATCACGGCCGTGAGTGCCGACTTCACCGACTTCCAGAACC
GCAGCAACATGGTGGCTCCCATGGCGCGTGGCTGGGAATACGTGTTGCAGAATGATCTCG
TGGGCAACGCGCAGAAGTGGGGCGAAGAAGCGGCCGCCAAACTCACCGGCAAGCCCGTGG
AAGTGGGTCGCTACGACCTCGTGCTCGATCCGATGAATCTCTGGCTCACCATTCACGAGA
GCATCGGGCATCCCACCGAACTCGATCGTGCGATGGGCTACGAAGCCAACTTTGCGGGCA
CCAGCTTCATTGCGCCGCCCGACAAGATGCTGGGCACGCTCAAGTACGGTCCGTCGATCA
TGAATGTGCAGGGTGATCGTTCGCAGGAAGGGGGCCTCTCCACCATCGGGTGGGACGACG
ATGGTGTGAAGCCCGACGAATTCCTGATCGTGAAGAACGGCATGTTCAACGACTACCAGA
CCACGCGCGAACAGGCCCCGTGGCTGCGGTGGTGGTACGAGAAGAACAAGCGCCCCGTGC
GCTCACATGGCTGCGCCTATGCGCAGGGGTGGGACAACGTCCAGTTCCAGCGCATGCCCA
ATGTGTCGCTCATGCCGGGCGAGAAAGATCTCATGATGGACGATCTCATCGCCGCCACCG
ATCGTGGCATTCTCATTCAGGGCGATGGCTCGTTCTCCATCGATCAGCAGCGGTACAACG
CGCAGTTCGGTGGCCAGCTCTATCACGAGATCAAGGGCGGCAAAGTGGTCGGTGTGCTGA
AGGATGTGGCCTACCAGATCCGCACACCGGACTTCTGGAACAGCATGGACATGATCGGCG
GCAAGCGCAGCTATCAGTTGGGTGGTTCGTTCTTCGACGGCAAGGGACAGCCTTCGCAGG
TGAACGCCGTGAGTCACGGTTCACCGCCGGCTCGGTTCCGCAACGTCAACGTCATCAACA
CGGGGAGGAAAGGCTGATGCCGGTTCGTGCAGACAACGGCGCCATCCTCACGCGTGAGCA
GGCGCAAGCCATCGTCGAGAAGGCGGTGAAGCTGTCCAAAGCCGATGCCGTCGACGTGCA
GGTGAATACGTACACGCGCGGCAACATCCGCTTTGCCGACAACCAGGTGAGCACCGCAGG
CTCCACCACCGATGCGCAGTTGGGTATTCAGAGCGCGTTCGGACCCAAGCACGCCGTGGT
CACCACCAACGATCTCTCCGACGCGGCCATCGAACGGGCGGTGCGCGAGAGCGAGCGTCT
CGCGAAGCTTGCCCCCGATGATCCGGAATCGATGCCGCAGCTTGGCACGCAGCAGTACAC
ACCGGTCAACGCGTGGTTCGACAGCACGGCCAATCTCAGCGCGGATGATCGCGCCAAAGC
CGCACTCACGGCGCTCGAACTCGCGCGCAAGGCGGGGGATCTCAAGGCGGCCGGATATCT
CGTGACCACCGCCGGTGCGCTCGCCATCGGCAACAGCACGGGCATGTTCGCCTATCATCG
CGGCACCAACGCGAACTACACGCTCACGGTGCGCACGGCCGATGGCACCGGCTCCGGCTG
GGCCGCCGCTGATCACGCCGACTGGGCACAGCTCGACGCCGTGCGGGTGGCCAACACCGC
CGTCGAAAAGGCACGCCTCTCCCGCAATCCCGTGGCCATCGAGCCGGGTCGCTACACGGT
CATTCTCGAACCACAGGCGGTGGGTGATCTGGTGCAGCTCATCGGCAACTACGCCGACGC
GCGCAGTGCCGACGAAGGCCGCAGCCCCTTCGTGAAGCAGGGTGGTGGCAACAAGGTGGG
CGAGAAGATCGCCGACGAGCGGGTCACCATCTTCTCCGATCCGGCCGACTCTCAACTGCT
CGGTCGTCCGTGGGACTTCGAAGGCATGCCACTCGGCCGGCAGACCTGGATCGAGAAAGG
GGTGCTCAAACAACTCACCTATTCGCGCTTCTGGGCGAAGAAGCAGGGCAAACCCGCCAC
CGGTGGCTTCAGCACGTTCAAGATGGCCGGCGGCACCAAATCGGTGGACGATCTGATCAA
GGAAACCACCCGCGGGGTGTTGGTCACACGCCTGTGGTATCTGCGTGAAGTGGACCCACG
CACCATTCTCTACACGGGACTCACGCGCGACGGCACATTCCTCGTGGAAAACGGAAAGAT
CACCAAGGCCCTGCGCAATTTCCGCTTCAACGAGTCGCCGCTGTTCATGCTCAACAACCT
CGAGGAGCTGGGACGCGCTGAACGCCTGGCGGGCACCGAACAGGGTGGGGATGTGGTGAT
GCCATCCATTCGCGCGCGTGACTTCAACTTCACGTCATTGAGCGAAGCGGTCTGAGTCTC
GAGGAGAGAAAACAGAAAGCCCCCCAATCCAGCAGCAGAGGATTGGGGGGCTCGCGTTAT
TGATGTCTTCTGCGCTCAGCTCGCGCGTCGCCGCACGGCCACGCCCATCACACCGAGTCC
GATGGCCAGCAGCACCACAGTGGCCGGTTCGGGCACCACATTCGTCGCGTACGTTACGCC
AGGCGAATACTGATGGTGCTCTGGTGCACCAAAAATGGGCAGCCGAGAACCGATCGTATT
GCTCGACACGTTGCTGCCATTCAACGTGTAGTGCAGCTCCATGCGATCCCAGGAAAATCC
AGCGGGCAGATTCACCGTGTTTGTGCCCACATGAATGTACTCCGTGACCACGTTCGACTG
TGTTTCGGTGAAGACCGTGCTGCCATTGAGAAACAGGTTCAACGTGTAGTCGCCAGTTCG
TGTACCGTACTCGCTCACGTAGAAAGCCATGAACGTGTACTGTGAGACCGCTGCGGTGGT
CGACCACTGTCCACCAATGGCCGAGATGCGCCAGAAGAAGCTGTCGCCTACCTGCAGATT
GGTGCCGATCATGGGATCACTTCCCGGCGCCAGCACGGGGGTGTTTCCGCCCGTGTAGTC
GACGAGGAAGTTGTACGGCTGCGCGTCGGCGACACGCGCGGTCAGGATGGCCACGCCCAC
GGCGGCGGACCGCATCCAGCGATTCATGAAAGCTCCGAAAGAAAAAGCCGTTGCGTGACC
GGTGCGATCACGACAGAGGAACGAATAGTGCAAAGACCAGGCGACATACGGCGAATGGCT
CTTGGTCCCATGTGACAGGCAACCTACGCCTGTTCGTCGCAGAAAAAACGAAGCCCCCAA
CCCGGTGCGTGGTGCACAGGGTTGGGGGCTCGGTCATGTCGCTGTTACACCGCGGGCATC
ACTTGCCGCCGTTCTTCGCCACCTTTTCCACCTGCTCCATCACACGCAGCAGATTGCCGC
CCCAGATCTTGTCGATCTCGGCCTGCGTATAACCACGACGGACGAGCTCGGCGGTCACGT
TCATCGTCTCGCTCGCGTTGCGCCAGCCATCCACGCCGCCACCGCCATCGAAGTCGGAGC
TGATGCCCACGTGGTTGATGCCGATGCGCTTCACCACGTAGTCGATGTGATCGACGAAGT
CCTTCACCGTGGCCGGCGGATCGCTCGGATAGCGGCGCGCGGTGATGTCTTCCTGCTTGG
CCAGATAGTCGTTGCGCTTGTCGTTCGGCAGCGCCTGGATCTGCGCCTGCTGTTCCTGAC
GGCCCGTGGCGGTGATGCCGAATTCCTTGCGCAACTGCTCGGTGGCCGCTGCACGCGCCT
GTTCACGCGGCACGTCACGCTTCGGGTCGCACTTCACGTAGCTGTTGAACGCCACGAGCT
GGATCACGCCATTGTTCTTCTTCATGGCGTCGATCTGCTCGTCATCCATGTTGCGGCTGT
GGTTGCAGATCGCGCGCACGCCCGAGTGTGACCCCATGATCGGCGCCTTGCTCAGCGCCA
CCGTCTGCATCATCGACGCCTTCGACGGGTGCGACACATCGACCATGATGCCCACACGGT
TCATCTCGGCGATGACCTGCCGGCCCAACGGCGAGAGGCCGTTGTGCAGCCACACACCAT
CACGCTCACCGGTGTTGGAATCGGAGAGCTGGCTGTGACCATTGTGCGCCAGTGACATGT
AGCGGCCACCGAGGTCGTAGAACTTCTTGACGTTGGCAATGTCACTGCCGATGGGGAACG
CGTTCTCCACACCGATGAAGATCACGCGCTTGCCGGTCGCATGAATGCGACGGGCGTCAG
CGGCCGTATATGCGATCTCGGCGCGTGTCGGCGCAATCTTCTCGGTGAGGCGATGGATGG
CCTCGAACTTCTCGATCGCCTGCGCATTCGCCTTCGCGAAGCTGGCCGCGTCGAGCGTCG
GCGCCTGGCCCACGTAGACCACGAGGAACGCGCCGGCCAGGCCGCCCTCTTCCATCTTCA
CGAGGTCCACCTGCGTACGCGGCAGCTTGGTCGCGTAGTTGGGACCCGATTCGGCGAAGT
TGGTGGGCGAAATGTCCACGTGCGTGTCGATGGACAGCACCTTGGCCTGGATCGCCTTCG
CCGTGGCCTGTACCACCGCTTCGTCGGTGACCGGCTTGCCAGACTGGGCGCCCAGCGTGG
CCGCTGAGAGCAGGGTGAGCGGCGTCAACGCAAACGCGGGCCGGAACGCACGGAATGCCG
TACGGGATGTCGTCATATTTCGGTGTTGGTGAGGGGTCACGCCTTCTGAAACGATACGCC
CGATTGTCGTGCGCCGCTGACATCACCAGCCCCGAGATATTGGCATGGTGGCGCGGCGCG
GCTTTTGTGATTTGTCCAACGACCCGCTGAGCTGCGTCAGCGTTGTCAGTCCCGCTTGCC
GAGTGCGGCCGGTGCTGCGGTGCGGCCACTCGCGCCCGCCAGCACCAGCAGGGTCAGCAC
ATAGGGCAGGGCCAGAAACAGTTGGTACGGTACACCGGCCCAGCCCATGGCCTGAAACAG
CGTCTGCAGGGAGTTGGCTGCCCCGAACAACAGGGCCGCGGCGGCCACACCCAGCGGTTG
CCAGCGCCCGAGCACCACGATGGCGATGGCGATGAACCCGCGCCCGGCGGACATCCCTTC
CACAAATGTCCCGGCCTGGGCGAGCACCAATGTCGCGCCTGCGAGCCCGGCCATGGCGCC
CGCGAACAACACGGCCAGGGCCTGCACACGCCGAGGCGCGATACCAGCCGCGACGGCGGC
GTCGGGATATTCACCGGTGGCCCGCAACGCGAGTCCAGCGTGGGTGTGGCGCATCCACCA
GCCCAGAACCACCGCGATGAGCATCGCGATATAGGTCATCGCGGGCTGCGAAAAGAACGC
CTGACCGATCAGCGGAATCTGCGAGAGACCGGGCACGGCGAGTTCACCAGCCGTTGGCGT
GGAGAGTGCCACCCCGGCGTCACCAAACACCGAACGGTATAGCGTGCCGGTGAGGCCGAG
TGCAAAAAGCGTGATCGCGGTGCCAGTGATGATCTGGTCGGCGCGCATCCCCACGGCAAA
CCACGCGAACAGTGCGGCGATCGCCATACCGGCCAGGGCCCCCGCTACAAAGCCACCACC
GACTCCCACCACACCTGCTGCCACGGTGCCGCCGAGGGCGCCGGCAATGATCGAGCCCTC
GAGTCCGATGTTGATCACACCGGCGCGTTCGCTCACACACTCACCCAGTGCCGCGAGGGC
GAGTGGGGTGGCGGTGCGCACCGTCGATTCCAGAAACGCGCCGCCGATGTCCATGACCTC
TGTGGTGCTCATAGGCCGCTCCTGCCACTTGCCGTACGCGCACGCCAACGATCGAGGGCC
ACCACCAGCAGGATCAGCACGGCCTCGACCACCGAGACCACCACACTGGGCACTCCGGCG
TCACGCTGCATGGCATTGGCGCCGGCCTCGAGCGCGCCAAACAACAAGGCCGTGCCCAAC
ACCCCAACTGGATGCAATCGCGCCAGCAAGGCCACGGCGATGGCGGTGTAGCCGTAGCCC
GGCGAAAAGTTCTCGTACAGCGCGTAGGTGATGCCCAGGTACTCCACGGCGCCGCCCATG
CCAGCCAGCAGTCCGCTCAGCGCAAATGCGAGCAGTAAGGTGCGTCCCACCGGAATCTCT
CCAGCGCTGTGGGCTGCCCGGGGATTGGCACCAACGGCGCGCACCCGAAACCCACTGGCG
GTGTTGAACAACCACCACGCCAGCACCGCCGCCGTGACGAGCAACAGGGGCACACCGGCA
TGCAGACGCGTGCCGTCCAGCAACACCGGCAGTTGCAGCGACACCGGCAACGACGACGAC
TGCGGATTGATGTGCTGCGGTTCCTGCAGCGGGCCGCGCACCAGCCATCCGGTGAGATTG
AGCGCCACGAAGTTGAGCATGATGGTGCTGATCACTTCCAGCACACCGAAACGCAGGCGC
AGTACACCCGCGACCGAAGCCCATACACCACCGGCCAACGCCCCACCCACAATCATCCCG
GGGATCGCCAGCCACGGTGACGTGTGTTGCAGCGGCAGCGCCAACGCCGTGGCGGCGGCG
GCGCCCATCAACAGTTGCCCCTCGGCGCCCACGTTCAACACGCCGGCGCGAAACGCCAAC
GCCACGGCAAGGCCGGCAAATCCCAGCGGCACCATGCGCACCACGGTGGCTGATGTGATC
GCATACCACGATCCGAACGCGCCGCGCACCAACGCCGTCAGTGCCGGTCCTACCGCATGT
CCGGTAGCCGCGAGCAGGGCGGCCAGCAGCAGGAGCGCCACGACCAGCAACACGGCCACC
TGTCCTGCCGCCAGGACGGCCGACCGCAACGGTGGCGTGCGATCCCGCATCGCGGGCGCA
GCGACCGGTGACGGTGTGTCGCTACTTCCACCGGTCAGGTTTCCATTCGGATGTGCATTC
ATGCCGACGATCCGGCCGGCGTGCGGTCGGTATCACCCAGCGATTCCGGTGCGTCGTCGG
CGAGAGTACCCAGCATGGCACGTCCCACGGCATCGCGGTCCGGGATCACTTCGTTCACCA
ATCCGGCATGCATGGCATACACCCGATCCGCCAGCATCAGCACCTCATCGAGGTCGCTGC
TGTACATCACCACGGCGGTGCCACGATCGCGCGCCGCGCGCAATGCCTGTTGCACGGCCA
GCGTGGCTTTGAAGTCGAGACCGCGCGAAGGATTCTCCACGACCAGTGCTGGCGGCTCAC
CGCTCAGTTCTCGCCCCAGCACGAACTTCTGCTGATTTCCACCGGAGAGCGCGCGCGCGG
GCGCGGCAGCGCCGGTCGCACGGACATCGAAACGGGAAATCAACTCGTCCGCCGCCCGAC
GGAAGTACGCCCAGTCGAGCCGCCCGCCACGCAAGCCGGCGCCGCGCAAGGCGACGTTTT
CGAACAGCGGGGCATCCAGCAACAGCGCATCACGATGACGGTCTTCCGGCACAAAGCCCA
CGTCGGCCGGACGCACCACGGTGCCCTGTTCCGGTGTCAGGCGCCCCGACAACAGTCGCA
GCAGCTCGTGCTGGCCCGCACCTTCCACAGCCGCCACGCCGACGATCTCGCCCCGATACA
CCGACATGTTTGCGCGCTGCACACGCACCACGCCGCGGGCATCGCGCCACGTCACCTCGC
GCAACGAGAGCACCGTCTCCGGAGCCTGCGTTGGTGCCACCGCGGTGTCGTCGAGTGCTG
GTGCGGCATGCTCCGCCGCGACGACGGTCTCTGCATCCACGTCGCCAGGCGCAGCGATGG
TTCTCTCACCCAACATGGCATTGGCCAGATGCGCTTCCGTGGTGTCCGCCGCACGCATCG
TGAGCACCGAACGTCCGCGATGCAGTACGGTCACATCATCGGCTACTGCCAGGGCGTCGC
GCAGTTTGTGCGTGATGAGCACCACCGCATTGCCCGCGTCGGCAAATCGACGCACCCACG
CCAGCAGTTCGCGCGCCTCCGACGGCGCCAGCACGGCGGTGGGTTCGTCGAGAATGAGCA
ATTGTACATCACGCGCCAGCGCCTTCACGATTTCGCAGCGCTGCTGCGCGCCCACCGGCA
AGGAGTCCACACGGGCCGATGGGTCGAGCGACAATCCGGCACGGGCGCCCACCTCACGCA
CCCGTGCCGCGGCGGCTTCCCGATCGAATCGCCCATGCCCACCCAGCGCCACGTTTTCAG
CCACGGTCATGGCCGGTACCAACGTGAAGTGTTGGTGCACCATGCCAATGCCCATCGACA
ACGCGTGGGCCGGTGAACGCACACGAAGTGATGCACCACGCCAAAGCATCGTGCCACCAT
CGGGGGTCAGCAGACCGAAGACGAGGCGCATGAGGGTGGTCTTGCCTGCGCCATTCTCGC
CCAGCAGCGCGTGCACGGTTCCGGCGCGGACCCGCAGGGAGGCGTCATCGAGTGCCTGCA
CATCGCCAAAGCGGCGTGAGAGCCTCTCGAGAGACAGCAGCGTTGTTTCACTCTGCGCGG
TCTCGCCCCGCCCCATCATCACGAACCAGTGGGCAGATGCAGGAAAGACCAGGGGAGATT
GAAACGGTCCATCAACCACGCACCAACGGCCTGCACACCCAGTGTCTCGGTGGCGTAGTG
GCCGGCATACACCACACACAGGTCGTGCTCGATGGCTTCGACCGTCGTGTGGTGCGGACC
TTCTCCCACGATCAGTGTGTCGATGCCCTTGGCACGCGCTTCCTGCAGGGTTTCCGATGA
TGCGCCGCCACCGGTGCAGATGGCCCAGCGCTTTGTCGTGCGTCCATCCACCGGCACGGA
TGTGCGGACGGTGCCGCCATAACCGGCCGCGTAGTGGCTGACTCGCGCCACGAGATCGGC
CGTCGATTCATTGGCCGTCCCGGCGACACCGATGTCGATGGTCTTGTATCGCGCAAAGCC
CGCATCGGGTGTGAGGGCGAGGGCGTGCGCGAGCCGCGCATTGTTGCCCAGCGTGGCGTG
CAGGTCGAGTGGCAGATGCGATGCGTACACCGCGATGTCGCGTTCGAAGAGGGTGCGATA
CTTCGCATAGCGCACACCCACGAGGGGCTGCGCGCCGCTCCAGAACAATCCATGGTGCAC
GATCAACAGATCAGCACCCGTGGCGGCGGCCATATCGATGCTGGCTTTCGATGCATCCAC
CGCCGTCGCGATTCGATGCACACGTCCACGATTGGCCACCTGCAAACCGTTCACGGCGCC
GCCGTAGTCGGGCACGTCGAACGTGCGCAGCTCACTGTCGAGGGCTGCGACAACTTCGTA
CAGCGATGCACCGGCGGTTTCCATGCTCACGGCTTGGACGGTGCTGCAGGCGCTGTGGCG
GGCGTGGTGGCGCTGTCTCGGCCGATCATGTCGGCCAGCGCGCGGAAGGTGCCCGCCTTG
AGTTCCGCACCCACCGAATCCACGGCCGCTCTGGTGGCAGCGGAGATACGGTCGGCGAGC
GCGTCGTTCAATTCGAGACGCACCACATCGTCCTTGATACCGAGGTGGATCACGCGGCCC
TGAAATGCACCGCTCTGCACTTCCCGTCCAATCAACATGAACGCCTTCGGCAAGTCGATC
ACCACGCTGCCGAGGATCACGTCAGGGGCGATGGCGTTCTGATTGGCGTTGGTGCCGAAT
GCCAAAGCCTTCTTTTCTTTCACCGCCTGAAAGACACCTAACCCGGCGGCGTCGGCGTTC
TGGAAGATCACATCCACACCGCGGGCGAGCTGGGCGAGCGCCTGCTCCTTGCCGGCGCTG
ACGTCATCCCAGTTGCCGACGTAGCTCGTGATCACTTCGACTTTGGGGTTCACCGACTTT
GCACCCCGCGTGAACGCCTCGAAGCTGGCCTTCACGGGCGGCAGCTCGGTGCCGGCGATG
AGTCCGAGCTTGTTGGTGCGGGTCGCGGAGCCGGCGATCATGCCGGCCTGATACGACGCC
TCTTCGAACAGGAAGGCCACCCCGGCGAGGTTCTGGCCGGTGACCCGCCCCGAGGTCACC
ACATAGATGGTGTTGGGATAGCTGGGCGCGACTCGGCTCGCCGCATCCTGAAATTCAAAG
CCGTGGCCAAAAACCAGGCGATAGTTCTGTGCCCCGTACTGCCGGAAGTTCTCCTCGAAC
TCGGCAGGGGTCTTGGTCTGAATATGAGAGACTTCTGCGCCAAGGCTGTCGCGCAAACGG
AGCAGCCCCTCGTAGGCACTGCCATTCCATGACTTGTCTGAGATCGGTCCCGGGGTGAGC
AGTGCCACCCGCAGCTTCGGCGCAGCACCGTCGGCCGGGCGGTCCTTGTCACCACCACCA
CAGGCCACCAGCAGAGCGGTGGCGGCAACCACACCCGCCCGCGCGAATTGACGCGCGCTC
CTATCGATCGACAAAAACATACTGTATGCCTCTATGATGGCTTGATGATGCTATTCGAGT
GATACGCCCAACAGCCCGAGCACGCGCTCGAGATCATCATTGGAGAAAAACGCGATGCGC
ACTTCTCCCTTGTCCTTGGCCGTCAGATTCAGTGAGACGGTCGTTTGCAGTTTCCGGCGC
AGCTTCTCTTCGATCTGACGGACGACGGCAGCCGAGGCCCCGGCTGGAACGGTTTTCCCG
GCATCGGCGGCCGGCTTGCGCCCGGCGGCTGGCGGGGCGGGACGGCCAGCCTGGACGCGT
CGCTCCACCTCGCGCACCGAGAGCTGGTTCGCTACCACATCACGCGCGAGATCGACGATG
GCCCGCTCACTGGCCAGTGGAAGCAGGGCGCGGGCATGGCCTGCGGTGAGCTGCTTTTCC
TGCAGCATGCGGCGGACGGATGCCGGCAGTTGGCGGAGGCGCAGGGCGTTGGCCACCGTC
GAGCGGTCCTTGGCGACGATGTCGGCGACTTCCTGGTTGGTGAGCCCGAAGTCGTCGATG
AGGCGCTGGTACCCGTCGGCCTCTTCGATGGGATCGAGATCGGCGCGCTGCAGGTTCTCG
ATCATGGCCAGGGTGAGCAGCGTCTTGTCGTCGACGTTGCGCACGAGGGCCGGGATCTCG
GTCCAGCCCAGGCGTGTGGCGGCGCGGAAGCGGCGCTCGCCAGCGATGAGTTCGAAGCCC
TGCCCGTTGGGAGCCGGCCGAACGGTGATGGGTTGGAGGAGGCCGTTCACCCGGAGACTG
CCTTCCAGGTCGGCCAGTTCTTCGGGGCGAAATTCCTGACGTGGCTGGAACGGGTTGGCG
CGAATCTGGGAGAGCGAGAGCTGCCGCAGTGTCCCGGCTTCGCCGACCGCCTCGGGCTCC
GCATGCCCACCCGCTGTGCCACTGGCCACCGCGCTGCCGCCGGCGTTGTCCGGCGCGTCA
GCAGCGCGAGCCGTCGCGGCGGCGTCTGCAGCGGCGGGCTTGGGATCACGACGAGCGAGT
AGCGCGTCGAGACCGCGGCCGAGTCGGCGGGGAGGTTCGGGGGTCATGAATGCGTGTCAG
TGACGGCAGCGGTGCCGTGTTCGTGGGAAGATGGAGCGTACGACTTTGGTCTTACAGTGC
TGGTGTGCTTTTGCGGTCGATCATTTCGCGGGCGACGGCCATGTAGGCCTGAGCGCCAAC
GGAGGCGATGTCGTACACCACGATGGGTTTGCCGAAGCTGGGTGCTTCAGCGAGGCGGAT
ATTTCGTGGGATGACGGTCTGGAAGACCTTGTCGCCGAAGTGTGCGCGGGCATCGGCGGC
CACCTGTCTCGAAAGATTGAGGCGGGCGTCGTACATGGTGAGCAGGACCGCTTCGACATC
GAGTGTGCTGTTTGCCGAGTCCTGCACGCGTTGCACGGTGCTCAGGAGCTGGCTGAGCCC
TTCGAGGGCGTAGTACTCACACTGCAGGGGAATGAGCAGAGCGTCTGCCGCTACGAGCAT
GTTCAGTGTGATCAGCCCGAGCGATGGTGGGCAATCGATCAGGATGAAGTCGTAGCGATC
GCGGATAGGGGCCAGCGCGTCGTGCATCCTCGAGATGCGGTCGTCGGCATCGACCAGTTC
CACTTCCACGGCGGCCAGATCGGGCGTCGTGGGGAGTACATCGAGGTGTCGGAACTGGAC
GCCACGCACCAAGGCCTGATCGACGGAGGCCTCTCCGAGCAGGACGTCGTACGTATTGAG
CGTGAAGTCTTCTCGACTGATGCCACAACCCGACGTGGCATTGCCTTGGGGATCGGCATC
AATGAGCAGCGTGCGCTGCTCCGCGACGGCGAGGGAGGCGGCGAGATTGACGGCTGTCGT
GGTTTTACCGACGCCGCCCTTCTGATTGGCAATAGCGAGGATGCGTCCCACAGAGGCTGG
CTAGAGGGGGTTCGCGCGGACGCGAAGTATAGGAAGAACCCCTGCCAGTAACCATGGCGG
CGGTCGATTTCCGGCTGAATCCGCTTCTATGGCAGCCATTCCAGGCGGAAAACTGCCTGT
GTTTCACGTGAAACCAGGCCAATGTGGGAGAGCGTGGAGTCTTTTGCTCTTTCAACAAAG
GGGCGTGAATAGCTGGAACACAGATAGCACAGATCGACCAACAGCATTGCACAGATACTG
CTTCATGGAAGCTGAGGATCTTTGAAAGCGACCATTTCAATCATTTTGATCTGATCTAGA
ATGTGGCTGTTCGCTGTATCTGTGTGATCGCAGTTCCCATCTGCGCCATCTGTGTTCCAG
CCGTTCACGATCTCTGTTGAACGCCCATGATTGTGAATCGCGCGCCCAAAGCACGGTCGA
TATCGGCCGATCTCCCATTCGAAGCCATCACGGCGTTTCACGTGAAACCGAATCCCACAT
CACGAGAGCGCCGAAAGCAAAAAGGGCCCGATCCAATGGACCGGGCCCCCTTCCCTGCCT
GGTGACGACTAGCGCTTCTCGAAGCGCCAGCGCGTCATCACACTCACCGATACGGTGGTC
GTGCCTTCCGCGACCGGCGTTGGCATCGAGGCGTCAAAGCCTTCGGCCTTCGCCATCGCC
ATCATGGGACGCGGCTCCGGGCGCTCGTACTCGTTGATCGACAGCTCGAGCAGTTCGGCC
ACACGGCCGCCAGCCGCCTGGGCGGCCACCTCCGCCTGCTTCTTGGCCGTCGCCACTGCC
TGCGCCAGTGCGGTCTCCTGCGCCTTGGTACGGTCCTTCACCAGGAAATCGAGGCCGGCC
ACACGGTTCGCTCCATTCGTGAGACCCGCGTCGATGATCTGACCAGCCTGTTCGAGCTTG
TCCGTCTCCACCTGCACGATGTTGCTCACCCGATAGCCATCAATCACCACTCGGCGTTCC
TTCTCGTCGTACCGCTGCACCGGCGAGACACTGTAGTTCAGCGTCTGGATCTGGGCCGCC
GGAATACCAAGCGCGCGGATGGCGCTCAGAATGGCCGACTGCTTCTTGTTGTTTTCCTGG
GCCGCCGCAGCGGCGGTCTTCGACTGGGTCTCCACGCCCACCTGCACGCGCGCCCGGTCG
GGCGTCACCTGCACCTCGCCACGCGCCGACACCATGATGGCCGGAGGCGGCTGCACGGGC
TGGGCCTGTGCCACCACCAGGCGCGGAGAGACCATCGCAAAACCCGCGGCAGTCATGGAC
ACCATCGAACGCTTCGACCAGATACGGCGCATATAGAAACCCTGTGATGAGGGATGAGAA
CTCGTTGGAACCTGAAAGAACCTGCCGCACATCCTACCCAACGACCACCAAGAATGTGTC
ACCAGCGTTCCGATGTCCCTTCGCTGTGGATGTAAGACGCCACACCGGCAAAATCTTGCA
CACTGTCGCGATGTGCGGCTTTATCAAGCCAGTAGAAGGACACTGATTGTGTGTCTCTGA
ATTCGCTCCACGGCCATCGCGCGCCGTTCGTGAGCGAAACATGCGAGAAGTACTCGATGG
CATGCCCATTCCCGCCTCGAGGCCATAAAGAAACTCACGAGCGCCTTTTCGGCCGATTTT
CGACGCAGAAGAATCAGGGACCAAACGGAAACGCGTATCACAAATATGTGTCATTTCTAA
AACAGTATTCGGTCATAATAGCATCATTTAATGTCATTCTCAACAAAGAACAACAATTCT
GTGATCATATGAACGTCAGAAAAAGAAGAACGGCAACGCCCCAGAGCGCTGCCGTTCGTT
GCCATACTATATAGATGGAGCTGAGAGCTCTGCCTGTCACCTATCACTGAACCTCCCGCG
ACATCAGTGCTTCCGCAGCTCCAGCATCAGGTTCTGCAGGTCGGCAGGGCTGATTCCGGG
AATCGCGCTCGCCTGCGCCAATGTCCCGGGTTTGAGTCGCTCAAACTTCTGTCGTGCCTC
GATCGACAAAGTCCGCATCGCGGCATAGTCCAGGGTTGGCGGTAGCACGACGGCGCCCTG
TGCCACCAGTCGATTCGCCTGGAGACGTTCCCGCTCGAAGTACCCGGCGTATTTGATCTC
CAACTCAGCCCCCACAATGGCATCACGGGGCAGTTCGGCACCAACACCGGCTGCGTCAAA
CAGCACCTGCAGCGTGATCTCGCTGCGGCGCGCCAGCTCCACCGCGCGCACCGCGTGCGC
CAGCGGTCGTGTTCCGGCGGCTTCGAGAATCGGGTCGGCAATGGCCGGCGACATGCTGGT
GGCCTCCGCCAGGCGCAGCGCTTCACGCACGGCGCCAAGTCGCGCATGCAACACCTCGAG
CTCTGCGTCCTGCCACAGTCCCGCAGCTTCAGACACCGGAGCCAGGCGTGACAGCGCATT
GTCCTGGCGTACGGTCAAACGGAATTCGCTGCGTGACGTGAACAACCGATAGGGCTCATC
CACCCCACGGGTGGTGAGGTCGTTGATCAGCACACCGATGTAGCTGGACTCGCGCCCCAG
CACGATCGGCTCACGCTCCTGAGTGAATCGCGCGGCATTGAGTCCTGCCATCACACCCTG
CCCGCCAGCCTCTTCATAGCCGGTGGTGCCGTTCACCTGTCCCGCGAAAAACAACCCATC
GATCGCACGGGAGCCCAGCGATGGCCACAACTGCGTGGGCGGATAGTAGTCGTACTCGAT
GGCGTAACCGGCGCGTGTCATGCGCACGTCTTCGAGGCCATGCACACTGCGCAACACCGC
CAGTTGTACTGGTGCCGGCAGCGATGTCGACAGGCCGTTCACATACAGCTCGCTCGTGTC
GTGTCCTTCCGGCTCGAGAAAGAGCTGATGCCGCACCTTGTCGGGAAACTTCACAACTTT
GTCTTCGACACTCGGACAGTAGCGTGGTCCACGTGATGCAATGGCCCCACCATACATCGC
CGACTCATTGATGTGCTTCGCGATCAGCTCCGTGCCCGCTTCTTCCAACCAACCGACCCA
GCATGGCATCTGCTCCGGACTGCGCATCGCGCCATCCGCCGTACGCCGCGGTGTCGTCCA
GAAGTGTGACCACGAGTAGTCGAAGAGATCGATCTCGCTCTCCTGCCGATCGAAGCGTGT
GTAGTCGACGCTGCGTCCATCGATACGGGGTGGTGTGCCGGTCTTGAATCGTTCCGTCGT
GAGTCCCTCGGCATCGAGTTGTTGGCCGAGGTGCACGGAAGGCGCTTCACCGGCCCGTCC
ACCACTGATGCGGGTGTCGGTGCCGATGTGCATGGTGCCGCGTCCAAAGGTGCCCGTGGT
GAGCACCACCGCGCGCGCGCCGAAGCGACGTCCTTCCATGGTTTCTACGCCGGCTACTCT
GCGCGTCGCGCCACTCGCCAGACTTCCGGCATCGTCGAACAACAACCGGGCCACCATGCC
TTGCATCGTCACCAGGTTTGGTTGTGCCTCCAGCAACTGCCGAACCGCGCGGCGATACAG
CCCGCGATCGCATTGCGCACGTGGCGCCCACACCGCCGGTCCCTTGCCGCGATTGAGCAT
GCGGAATTGCACGGTGGCCATATCGGTCGCGCGGGCCATGATGCCACCCAGTGCGTCCAC
CTCCCGCACCACAGTGCCCTTCGCGATACCTCCAATCGCCGGATTGCAGGAGAGCTGGCC
AAGCTGTTCGAGCGCGCCGGTGATGAGAGCCACCCGTGCGCCGGAACGCGCGGCGGCGAC
GGCGGCCTCTGTGCCCGCGTGGCCACCGCCGATCACGATCACATCGAACACGCTCTCGAA
CGAAGCCTGCGGCGAGGCCCCGATCGTATCCCGAGCACTCAAAACTCACCTCTCCCGACA
GTAGTTTTCTGCATGCCACTGAATCTCTCGCACACCGGTCCGACGCTCATCCTTCGCAAG
AGCGCCTTCGAACGTGTCGGTCTGACCCGCACCCAGATCGACGAAGCACTCAACCTCACC
GCCGACGAGTTCCGGGTGGAAGGGGAGCTCATCGCGATCGGCCCGCTCGTTGGCGAAGAC
ACCGCCACCGACCTCATTGCGCAGCTCGAAGACGCGGGACTCGCGTACTACGATGATTTC
TTCGAGCTGAGCGGCAATTGGCCTGAATGGCTGCGGCTTTTTGCCATGGACTCCCGAGCC
ACCGGCTCAACGACCTGAGCGCGTCTGGTTTGATGACGGTGTTTGCAGGCGGGCACGCGC
AGCGTCGGTGCGTGCGGTGTTCGCCTGTCGCCACGCGCGTCGGCGTTCCCGCTCCCGCGC
GACCCAGGCATCGCTCCGTCGCAGCAGTCCTTCCCAGCCGCACGCCACACACCAGCTCCG
GCGATTGCGTTCACCAAAACTGATCACGCGCCACCAGCCATTGCGCTCCACCGCATGGGT
GTCGCCGTCACACACGGGACAGCGGTCACCTTCAGTGATCATCCCGAGAAACACGGTGGT
CAACAACCAGAACATCGCGAGCTGAAGCGATGCGATGACCACGATGAAAATGATCGCGTC
CGACCACGTCCAGCCCGGTGCTCCGGCCTGCAACATCAGAGGCGCCGTTCCACGGCGTCC
CACGGTTCGGCATAGGCCACCCCCTCTTCCACCCGATCGATCACCACGTCGGTGCCGAGC
GCCAGCGCGCTGTCGTCCATCGACTGCGCCGGCAGCAGATACTCGCGACCATCCAGTGCA
TACCGCAGTTGTCCGCGTCCGCCGCCGGCGACCGCCTGGGTGATATGCGCCAGGGTGCCC
TGCAGCAGATAGCGTTCATCGACATGATCCGCGCGCGCACCGGGAATGGCCCACCGTGCG
ATCAGCAGCGACTGCAGCGCATACGTTGCACCGCCGGCACCCAGCGCCACCAGCAATTGC
CAGTACCACGCCCATTCGTTGGCGCGGGTGAGCAGATAGCCGGTGAGGCCGAAGCCCACG
GCAAATGCCGCGAGACTGGCCAGGTTCAGCGTGGGCGAAGGCTCGGCGGCAGGGTTGTGC
TCACTGCGACGCTCGTGCGGGGCGACCGCGGGCTGCACCGAACGCTCGGTGCCGTACAAC
ATCGCGTATACCCCGAGCACGAGCCCGGTCAGCAGAAATCCAAGGGCGACAACGGTCACG
ACAGGTTCCAGAGTGTTGCTGATCTAGCGGACGACGGGTGGTATGCCCTCAAAAGAAACA
CTGATTCGCCGTTTCATGGCACCCACGGACATTCAGAGGTCCACTTTACCGCACCCACCC
CTCGAGCCCGGGCCGTAGAAACTCCGCTGCTCGCCACTCGGCATAGTACCATGGCGCCCA
TGGCCGGCCTCCCGCAGTGAAGCCCACATGCCCGCCACGCACCGGAAACTCCGCCTCCAC
GCAGGGCGTGGCGGCCACCGCCTCGCGCACCTCATCCAGCACATCTGCCGGCAGGAAGGG
ATCGTCGACCGCCGACAGCAGCAAGGTCGGCCGTGCGATGTGCGAGAGGTACGGCAGCGA
ACTGGATCGCGCGTAGTAGTCGGCCGCGTCGGCAAACCCATGCACCGGGGCCGTAAATGC
GTCGTCGAAGTCCCAGAGCGTGCGAATGCGGGACACCGGCTGGAGATGCCGCAGCTCAGG
GTGCCGGCGGACTTTTGCCTGAGCCTTGGGAATCAGGGATCGCAGAAATGCGTGCTCGTA
GAGCACACCGAACCCCTGCCCGATTCGCCGCGACGCCCGGGCCAGATCAAACGGCACCGA
GATCGCCACCGCGCCGGTCACCTGAGGGGACAAGCGACCTCGTTCCTCTCCCAGCAGCTT
GCACAACACGTTGCCGCCAAGCGATACCCCCACCAGCCCGATGGGCGCCGAGGGATATCG
ACTGGTCAGTTGGTCCAGCACCCAACGCGCGTCACCGGTTTCCCCGGAATGGTAAGAGCG
GGGGAGACGGTTCGGTTCGGAACCACAGCTACGGAACAGCAGCAGGTCGGCCGCCCAGCC
GCGGCTCCGTGCCTCCCGGAATAGCGCCCGCACATAGTGCGAGTGCACTCCGCCCTCGAG
TCCATGCAACAGCAGCAAACGGGGACTCTGGGCCCCACGCGCGCCGGCCAATCGCACCAG
ATCGACAAAATCGCCGTCTGGCGTGTCCCAGCGCTCTATGTGCGTGGGAGCTGGCGGTTC
GCGGCGTCCCACGCGACCCCAGATGGTGGCCGAGTGTGGGTCGGGCAGCCACCAGGCCGC
ACGGTATGGCCGGGTTGGCGGGGGCGCCGCTCCCGGTACCGCGGACGTGGTGGATGCCGT
GAGTGGAGTGGATGCAGGCATGGGCAACGCACAATATGTAGTCATGCCCGCGCTGCTTCA
GAGTTCATCCGCCGTCGGTGCCGCCAGTGTCGTTGGCGCCACCACCATCATCAGCGCCAG
CTTTGCCGCCGCGTTGGCGGGCGCGGTGATGGCGGCAGCGCTCAGCGCGATGGTCGGTCA
TGGCATCCTGCGTCCATTGCTCGAGGCCCGTGGCATTGTCCCGTGGACGGTGCGCGATTC
ACTGGGATCACTCCCCCTGGTGATCTTCGGGAGCGCACTGGCCGCCGGCAGCACGATCTA
CGGTGCGGCACGGTTCTTCAGCGCCGAGCCACTGGTTCGCGTGTTATGCTTGGCGCTGCT
TTGCGCGGGGCTGCTCGCTGTGCGTCTCGGATTGCTTGCCCTGCGCAAGTTGACGTGATT
GCCGGCTGACGCCCGAATCGTCTCGCCGAACCCCCCACCCTCCTCGTGTGCTCTCGCGTC
TCGCCAGAAATCTGACGTTCCAGGTCCTCGTCGCCGTGACCATCGGCGTGTTGATCGGCG
TAGTGGCACCCGATACCGGCAAGGCGCTCAAGCCTATCGGTGACACCTTCATCAATCTCG
TGAAGATGGTGATCACGCCGATCATCTTCCTCACGATCGTGCATGGCATTGCCAGCATGG
CGGACCTGCGGAAGTTGGGGCGTGTGGGTGGCAAGGCGTTGCTCTACTTCGAGATCGTCT
CCACCCTGGCCCTCGCGATCGGCCTGGTCATTGTGAACGTGACCAAGCCCGGCGCCGGCC
TCGATATCTCCGCGATGGCCACGGGGGATGTGAGCAAGTACACCACGGCCGGCCAAGAGC
AGAGCATGTTGGAGTTTCTGCTGCATATCGTGCCCAGCAATGTGGTGGCGGCCTTTGCCA
GTGGTGAGCTGCTGCCGGTGGTGTTCTTCTCGGTGCTGTTTGGCGTGGCGCTCACCGCCG
TGGGCGACGCCGGGCGTGATCTCATCGACCTCCTCGTGCGCCTGCAGGCGGTGTTCTTCC
GCATCGTGCACATCGTCATGAAGGTTGCGCCGCTTGGCGCATTGGGCGCGATGGCGTACA
CGGTTGGCGCGTTTGGTCTGAAGACGCTGCTGCCACTCGGCCGTCTGATGCTCGATGTGT
ACGCCACGATGGCGGTGTTCATTTTTGTGGTGCTCGCACTGATCTGTCGTGCGTTCGGAT
TTCGTCTGTGGCCCTTCCTGCGCTACATCCGCGAAGAGATTCTGCTGGTGCTCGGCACCT
CCAGCAGTGAAGCCGCCCTGCCGCGCATGCTGGAAAAGCTCGAGCGGTATGGGTGCGCGC
GACCGGTGGTGGGACTGGTCATTCCCACTGGGTATTCGTTCAATCTCGATGGCACGAGCA
TCTATCTGTCGATGGCGGCGATCTTCATCGCCCAGGTATACGGCATCGACCTGAGTGTTG
GTGAGCAGCTCACCTTGCTGGGCATTCTCATGCTCACCAGCAAGGGCGCGGCGGGAGTGA
CTGGCTCGGGGTTCATCGTGCTGGCCAGCACATTGGCTGCCACACGCACGGTGCCCGTGG
AAGGTGTGGCGCTGCTGCTCGGTGTGGATCGCTTCATGTCGGAAGCGCGCGCCATCACCA
ATCTGATCGGCAATGGTGTGGCCACGCTGGTGGTATCACGCAGCGAAGGCGCATTCGACG
ATACCAAGCGCGTGATCGCCGAGGAGGAAATGCGGCGCGGAGCCTCGGTGTGACCTCGGG
ATATTCGGGAACACCCCTCGCACAGAAGCTGGGCATCAAGCCCGGTCATCACATCGCGGC
TCTTGGCGCGCCGGCGCACTATCTCGAGCTGCTCGATCCCATGCCCACCGGCGTGCGCAT
CGATGATGCGGTGTCGGCGGATGTGCGTCTCGTGCACCTGTTTGTCACCGAGCAGTTGGC
ACTGGAAGCGCAGTTGGCGAAGCTGCGTGCCACGGTGGCATCGGATGTGGTGGTGTGGGT
CTCATGGCCCAAACGCACATCGAAAGTGCCCACCGATATCACGGAAGACACCATCCGCGA
CATCGCACTGCCCATGGGCTGGGTGGACGTGAAAGTGTGCGCGGTGGATCTGGTGTGGTC
GGGACTCAAGCTGGTCGTGCGCACGGCGCTGCGCTGACGGCCTGCCATACCGTACGATGT
CACCGTTACGTTTGACGCATGCCTCCCGCTGACCTGCAGGTTCAGATCTTCGGCACCAAG
AAAAATGCCGATACACGCAAGGCGCTGCGCTTTTTCGCTGAGCGGCGTGTGAAGACACAT
TTTGTCGACCTGGCCGAACGTGCCGCCGCACTCGGGGAGCTCAAGCGGTTTGCACAGAAG
TTCGGCGTGGACGCGATTCTGGATCGGGACTCGAAACGTTTTGCGGAGCTGGGGCTGCGC
ACTGCCATGTACGGCGAGGAGCGTTGGCTGAGCATCCTCGCCGATGAGCCGTATCTGTTG
CGTCAGCCGCTCGTGCGCCTGCAGAACAAATTGTGCGTGGGCGTCGACGAGAAGCTGTTC
AAGGAGTGGTTGGCGTAGCTCCGGTCCCCTACGGCGTGGTCACGTTTGGCGTGTACACCA
CACCGTCGGGTGTCTCGCCGGCCTTGATCTCGCCGAGCACTTTCCGCGCGGCCACATCGA
TGATGGCCACCGTCGCGTCCTGGCTGTACGACAGGAACACGTACTTGCCATCGGGCGAGA
AGATGATGCCCTGCGGCGCCTTGCCGGTGAGTGTGAGGCGGCCGAGTTCCTTGCGCGACG
CGCGATCGATGAAACGCAGTTCTTCCTTGCGCAGATCGGGCATGACCACGAGCCGGTTGT
CGGGCGAATAGAGCACCCGATACGGCCAGCCAAAGCCTTCGGCCGCTGTGCTGACCGCAC
CGGTGCGGGTATCCACCACGCTCACGAATCCGGTGGCGTTGCTGCCCACCCAGACTTCAC
GGCCATCGGGTGTGACATTGATGGCTTCGGGCTGCGCCGGCACGGCGATGGTACGCAGCG
ACTTGCCGGCGACCAGGTCGAGTTCCGACACCGTGTGGCTGCCCATGTTGCCAGTCCAGC
CACGTGTGCCGTCGGCCGTGATGCCCACCATATGCGAACCGTTCTGTTCGGTGGGGATGA
CCTTGGCGATTTCACCGGTGGCCACGCGCACCAGCAGCAGCGCGCGATTGGCTTCGGAGG
TCACGGCCACGAGCGAATCGCCCGGTAGTAACACGAGGCCATGTGGACGACGGTATTCCC
CCAGTGGTGCGGTGCGCGTGACCCGCTTGGATGGCACGTCGATGAAGGTCAGCGTGCTGC
CGGGCTGCGGACCGGTGCCGTAGTCGGTGACAATGGCGGTGCGCCCATCGTGCGTGAGGA
CGATTTCATGCGGACCGTGGCCCGTTGGCAGCGTGGCCAGCGTGCGTCCCGAAGCCACGT
CGATGATGGTAGCCGTACCCGGCGTCTTGTTGGTGACGACGAGCGTACCGCGCATGCCAG
CCGGAGCCTGCGCCATGAGGGCCTGTGGCAGCAGCGCGCACAGGGATGCCGTCAGCGCGG
CCATGGCCATGGTGACCGTAGCGCGGCGCGGGAGAGACTGGGACGGAGGCATGGGCGGTC
TGGTGAGGTACATCACTTGAAATACAGGGGACCTCCTTCAGAATCGTAGGACAACCGAGT
CCCCGCCACCCTGCATTTTTCCTCGGAGCCATCCGACGTGCCCATTAAGCATCGTGAAGT
CTACGAGGCGGTGTATCTCTGTCTGCGCGACCACCTGTCATCAGTCGGCACGCGCGCCGT
ACAGGGGGCACCGCGGGTGTACCGCAGCGGAGATGCGGCGGATCAGGGACGGTTGGGGGC
GGACAAGTACCGCACCGTCTTTCGCAGCAGCACCAATGACCACTATCGCTGGACCGGGCC
CAGGCCCACACCGTGTGCCATTCCGGTGCCGCCGGGAAAACCTGCCGCCGGCGGGGTGTA
CACGTCGCTGGGCATGAACGATGCGCTGCTGGGTGAGCTGACGTTCTATGCCTTCAAGAC
CACACTCGATCTCGATGTGGAACGTCAGCTCAATGGGCAGGCCACCACACTGACGAGTGC
CACATTCCCGGCCATGGTGGCCACCAAGCGCATCTTCGAATACACGTTCCCGGTGGCCAC
GCAGATCGCTGACCTGTCATTGAGCAGCAATGCTGGTCGTGCCTTGCTGCGCATTCTGGG
CAACGATGCCAAGGTGAAGAAGGCGCTCAATGGGGCGCGCTTCACCACGGCCCGCGAAGC
CTACCTGGCCAGTGATGACAACAGCCTGCCACGGGCGATGGGGCAGGTGGTGCGCGATTT
TTTGCCGGGCTACCAGGCCATCTGGGTGTCGAGTGTGCGCGCCGGCGCGGCGGTGAGCAT
GCGCGAGGAAGATGGCGACAATCTCGTTTTCTTCGGTCCGGACGGTGCGCAGCTCAACCT
GCTCACCCCGGTGCGCGAGATCGGCTTCACGCTGCAACCCAATGGCACGTATCGGCACAG
CGCGCATGCCATTCCCTGAGTAGGGCAACACGAGACGGAGTGAGATAGTGGAGCTACGAT
CCGCTCACGTCAGGAAGCGTTGCGCAACTATGCGTTCTTCGTGCTCGAACGCGTCCGCAA
AACTCTCGATTTCATGGGTTTCGAACCCGAGTAGCACAGCTTCCTCGCGCCAAAGAGCGA
CGGCGTGCTCCACCTCGCCAAGGATCTCGATCGCCCGAGTTGGCGCGAGATTGAAATACG
GTGCCGTGCCCATGAGCGCCGCGATAGAAGCCTCGGGCCCCGCGTCTTCACTGATCCACG
TCTTGAGTTCGCGGGCACGGTCGGGGAAAGGGTTTACGTCAAACGCCGGAGACAGGCGCC
ATAGAGCACCTTCCACATGCAGAAAGCCGTGGTTATGCAGATGGTCGTCTACATTCGTTA
TAAGGATGGAAAACGCCATGCGGCGCCACAACTCCTCGAGATCAGCCTTGGCATCAGCGC
TGTGCTGGCGAATGACGTCCGCGACCTCTGTATATGCATGCTCGTCGGCGTCTCCCGGCG
CTAGACTCATCAGAGTGGCTGCAGAGACATAGAGGAGGCGGCGCTCCTTCGCTATCGTGG
CATCCCATACGCGGTCGAAACGCCGCACAAGCGCAACCGGTACTCCGTCGCTGTCGACGA
GCCGTGCATCTGCAGCGTAGATGCCCGCCTGTCGCGCAAGCCGAAGGGCAAGCACTTCCC
CCTTCGTATACGGTCGCTCGTCGGCGATGCTTGGGAATTTGCCGAGGCACAGCCCCCAGG
TATCGTCGCGCACGCTGCATTTCGGCCGCATGCCGCCAAGTGACGTGCCGCGACCGCGGA
GGTATTCGAGATCCGCGAGAGTCTCGGTCTGCTGCTCGACCGCTCGCGAGGCGCTGAGCA
GGTCAGGGAGCTCAAGCAACGCCGGGGTGGTGCGATGGCTGGGGTCCAACATGCGCTGAC
ACACGCCCTGTTCGTCACGAAAGCGCAATGCACCAATGCGGGCGTGATCATCCACGGCAA
GGAGGAAGTCCAACCCAGTGACGATTGGGGGCAGAATCTCGCCGTCTGCCCTCGCCGCCT
GGCGCCGCTTCGCGTGGTCTCGCAGGATCACGCGCCGTGCCCAGCCATCTGGTTCTGTAT
CGGCGATGACGCCGTGAAAACGCGAGGCACCGGGGACTCTGGTATGCGGCGGGAACTGGG
GGCCGGAGACCAACGGGAGCGTCGGATCGATCTCATAGCGGTTTGCATCGGCAAGCCACG
TGACCGCGTACTCAAAGGCGGCATGCTCGCGCCGGCCTTCGAGTGTGAAACGGAGGTGAC
CGACGAGCATTTCGCCGATGAGGACATCGAGCTGGCGTTGCACCGTTGGGGTGGTCACGG
GCTTCACTATTTCGGCCGAGGTGTCCGCTTCGGACGTACAGTCTTGGGCAGGTCCGCCAA
GTCGAGCGCTGTGCCCGTCTCGTCGGCCTGCGGATCGGCGCTGCGCTCAAGACCCCCCCA
TTCTAGGCCGAGCACAAAAAGCGCCATAAGGTATGTCCCCATCGCCACGTTGGGGTCCCC
TTGCTCGACACGCTGGTAGGTTTGGCGGCCGACCCCAATGCGTTCAGCCATCATCGCTGC
CGTGAGCTTGCGCCTCCGACGCGCGATACTGATCCCGCGGCCGAGCTGACGCATGGATTC
ACGGAGGCGAACGGGAAGGATCTCAGATGTCGCCATATGGATGATAAAACGTACATATGC
GCTTGTAATGGATGATATATCATACTTATAGAGTGTCAATATATCCGTGTCTCTCTCTCC
AAAGAAGATATTGAGAGGTCTACTATCACGTTTTCGAGCCAGGCGGTTCAGACCACTTTT
GTTGTTCCTCAAACCGAGCTGGGCGACTTGCGAATAACACCGCTTTCTATAAGCAAGGCG
GACCTGCTGGTATGTATACCAGCAGGTCCACCCCACTTCTAGAAATTCTTCTTTCATGAA
CGTGATGCTGGTATATATACCAGCATCACGCCGAAAAATTAAAGAGGTGACATGAGAGAG
CGTGTCACATGGCATCGAGAAGCAATCCATGCTATCGCCGAGACGCGTCGCCGAGTCTTC
ACAGCCAACGATCTCGAACAAGTTCTTCGAACCCTTCAAGCCATTTCAGTAGTTCCGGAC
ACAACCACGCCGAAGTACTTCATAAGTACTCTCGAGGCCCAAGCTGGACTTAGCGAGGAG
CGAATATCGGCCGCCCAAACGATGGGTGAAAGCGGTCCTCGATACCGCTCGTTCCGTCGC
TATCTCTTGAGTGCAGCCTCGCCGAGTGAAGTGGCTCTCTCACTTCGGCCGCGCAGCTAC
CTCTCGCACGCTTCCGCGCTACGCGCGCACGGCATGGTGGGAGCCGAGAAACTCCCAGTG
TATGTCAACCAAGAGCAACGTCCGAAGCTGCCTTCGCGCGGAAGTCTGACACAGCAGTCC
ATCGATCGCGCATTCCAAAACCGCGCCCGGGAATCACGCTATGCCTTCAGTTACCAAGGC
GCGCACTTGGTGTTGCTGGCCGGTAAGCATAGCGGCAACTATCGGGTCGAGGAGATGGAG
CTAGCCGGAAGCGATATCAAGCTCCCAGTAACCGATCTCGTGCGAACGCTTGTCGATGTC
ACCGTTCGTCCATCATATGCCGCCGGCCCGATGGGAGTGCTGGAGGCATACCGTCACGCT
CTACACAAAATCGACCCACAAACGCTCATCGCAGGTTTGGTCGAAGTGCTGGGAGCATTG
GGGCACGTCTATCCCTATCACCAAGCCATCGGCTACTACCTCACCAAGGCAGGGCTACCG
CCTGTGATGCTCAATGCGCTACTAGACATTGGTTCCACGTATGATTTCTACATCTGCCAC
CGTATCGAAGATCCCGTGTACGACAGCACGTGGCGACTACATGTCCCGCGAGCGCTCGCT
GACAGCGAATAGCGACCCCACGGAGCGGCGCTGGGGAAAGCTATTGCGCAATGCCGATCA
CGCGCGCGATGGAGTCGGCGCGCAGCAACACCCGTTCGGCGCCCAACGAATCACCGCGCG
CCAACTTGCTGTAGCCAATGAGCTGACCGATGACCGAATACGCATAGGGGATGCCCACCG
ACGGGGTATCGATCCACTGCCCCTGTGCGAGCACTGCGCCGGGGCCTTGGTACTGCGCCC
ACAATGAATCACTGACCGGCGTATCGACATAGGCACCGCCGATGGACAGGTAGGCTGGAT
ACTCGGACGCTGGTCGCTCGAGCAGACGCTGCGTGAGTCCGTGATTCACCACGTAGTCCT
GCAATCCGATACCACGCGGGTACCCGCCCACGGAAAAGTGTATGGGGCGCCGCGGGAAGT
CGTTTTTGATGAGTTGCAGCACCACGAGCTGATCGCGCAGGTGCAGTCCGGGAGGAATCG
TCGCGCGGATCTGCCCGTGTTCGAAGAGCGCCGGTTGTTGCAGTTCGACGTAGGGCGGAA
TCCGGTCCACATCGGACACCAGATGACGTGCGAACCAGTCGGCGTTGAGATAGGGTGTGA
TGGCAATGGTCACATCGGGACGCACACCTTCCACCAACTGTGCGTACCACACCGGAAACG
AGTCGTTGTCCCCATTGGTGACGAGGATGCCGTTGGGGGAGACCGACTCGAGCAAATCAC
GCGCCCACGCGCTTGTGAAGTTCTGTCCATGTCGTGGAGCCGCACCGGCATTGCCGACCA
GCGGAATCAGTGCCGCGAGCATGACGACCGACGTGACGAGCCAGCTTCGTTGCGGCGCGC
GTGCATTGGCAAAACGCTCAGCCAGTGTCTGCCACAGCGCGCCGAGTCCGAGCGCCATCC
ACACGCTCCAGGTTGCGAAGCTCCACAGGAAGAAGTAGTCGCGGTCACGCACTTCCCGCT
CGACGCTCTCTCCGAGGTCGGGTGCCTGGGTCGCACCATACCGGAAGTTGAGATAGACGA
TCAGCGCGGGGGTGAGCGTGAACACCAGCGGGCCGAAGAACGCGAACGACTCGCGATCAC
GTCGAAAGTGTGTCCAGCCACCGAATAGCCCGAGCGCGAGCGCCACGATAGCCAACGCGC
GCTGCAGACCGGGCATCTGTTGCGCCGCGTCACGCAACATCTGCCATTCGAAGTACTGCC
ACCACATACCAAACTGCGCGGCGAGTGGCGCCTGGCGCTGTGCCACCTTGTGACCGCCGT
ACTGTTCCCGCTGCACGTTGGCCATCACCAGACGGTACGTCTCCTTGCTGAACGTGCAGG
AGAATTCCGGTGCACTGACGCAAGCCGTGGGTTCACCCACATTGATGGCCGGATGATGGG
CCGCGCGGATGGGCTGATACAGGAACAGCGTGAGACCGGCGCACAACATGCCACCGGCGG
CGAGTAGCGTACGCCATTGCAGCAGCGTGGAAACACGACGCCAGAGCACATACACACCAA
ACGCCGGCAATGGCAGGAAACCCGCCGGGTGATTGGTGTAGCCGACGGCGCAGATATACA
CGAACAACAGCAACCAGCTTGTCGAGCGTCGACCATGTGCGGGGGTGTCATGCCACTGCA
GGGCGCACCATGCCGATGCGGCAAGACCGAGCATGGCCACCGTGTACACCTTCTCGTTCA
CCACACTTTGGTTCCACACGGTGAAGCAGGTGGCGCCGAGTGTGGAGGCCGCGGCCGCGA
TGACGAGACGCGGGACTTTGGGCAACTGCCAGCCCCGCAACGTGCGGTGCGCGACGAGGA
ACCAGATCGCGGCACTGATGGCACTGGTGGTGGCGGCAAGCAGATTCACGCGCCCCGCGT
ATGTCAGCGGGAACGGGATCAGTGCGAAGGCATGGGCCACCAGCACGAACAGCGGATTGC
CTGGCGGATGGGGAATGCCCAACACCTTGGCGGCGGCGATGTATTCGCTGGCATCCCACA
TGGCGGTGGTGGGTGCGAGCGTCACGACGTACAGCAACAGCACCACGGCACCAACCGAGG
CGGCCACGGCATAGGGTGGAGCATCCTGGGTGCTCGCCGCTACGGGATCACTGTTTCCAA
ACCACCACAGCGCTGCTGGGACTGCGCCGATGTAGCCCACCGTCAGCAGGACAGAGGCGA
GGTCGGTGCCGCCAGACCACAGGTTCGCGAAACCCGCGAGAATCAGTGTCAGGGCACACG
CCGCTCCACCCAGCGGCGAGAGCACGGAACGCCGCAGGAAGGTCGTGCTTGAATTGTCGG
TCATGTTCAGGGCAGAGGGGGCGTCACCGGGGTCGGTGCGAGGGCGACATTGTTGACGAC
CAGCGTCACGTCCACCGCATCACGCGGTACCAGCGTACGCGCGCGCCATTCCGTGGAAGA
AATCCGGGCGAGGGCAACGGTACGGACATTGCCATGCGCATCGCCGGCCCGGCGCCAGAC
GACGTCCTGCAGTCCCACGCCACGCACCACCAGCTCCACCACCCGCAGCGTGTCGAGCAG
ACGGTCACCGATTCGGCTGTTGCCACGATCCGGTTTCGTCCGCGCGGATGCGTCATGGGT
GTCATGGGAGACCGGCACGGCAGAATCGCCGAGCACGAGCGCGGCCGTGTGCACACGTGC
GGCGAGGGAGAACCGTTCTCCTTCACGGACGGTGAGCATGAGCGCCAAGGCGGCCGTGAG
CACCACACCACCCAAACCAGACAGGGTTCCCCGCCGACGCCAGCGGGCCATTGGCATGGG
GGCCACGAGCCGGTGCGGCACAGGCAACGCCTGCACCCGCGCCATGATGCGTGTCCGCGC
ATCGATGCGTTCAGCGGCCGGAGCACGCAGCGCTTCTGTCATCCAGGCCGGAGGCGCCGG
TTCACCCGCACGGGCATCACCGGAATCGGCAAACGGAAAACGGCTCATGACAGATGCTCC
GACAACAGGGTCCTGAGACGGGCGCAGGCGCGTTGCACACGCATCTTGAGCGCTGAAACG
CCGGCGCCGGTGACGGTGGCCATCTCGTCATACGAAAGTTCTTCCCCGAAGCGCAACACG
ATGGCTTCGCGCTGGTCGGGGGCGAGCTGGGCGAGGGCAACCGCCAATTCTTCGCGACGA
TCGGCGTGTGTGGCATCCGCGTCGTCGACCAGCAGCCCTTCATGCAAATGCGGCTCCAGT
GCCGTGTAGCGTGCTTCACGCGTGGCTCGGCTCCGGCACTGGTTCACCACGATGCGCAGC
AACCAGGCGACAAACCGATCACGTTCACTGTAGCGGCCGAGATGACGGTACGCCCGCACG
AAGGCTTCCTGGACCACGTCATCGGCATCGTCGGCGTTCCCCAACAGGTGCGTCGCCACA
CGCAGGCAGTGCGCATGATGACGATCCACGAGGGTGGCAAACGCCTCCACATGGCCGCCC
AGCACGTGCTGCACCAATACCGCATCCGGCAGCGCGGTTCCGGTGGACGCGTTGCCGTGC
TCGGATGGCGTGGGGGAGGGATGCGGAGGCACGACCTATAACTCGACCAAATATCCGATC
GTCACAAGCGTCATCACGAGATCCAAGGCTCTGAGGCGCACCAAAAGCCCGCGTCCGGCG
ATAAAATGGATCGGCGACCCCTCCCTACCAGAACCCCGGTCTCATGTTCCGCTCTCCGGC
GACCCGCTCCCGTCCCCTGCGTGCGCTGCTTTCGGCGGCCGCGCCCTTCGTTTTTGCGTC
CAGCCCGGCGCTCCTCACGGCTCAGGCAGCCACACCGGCCACGGCACCAACCCCGGTGCC
CTCGTCCGAAGACCCGCGGATCCACGAGATGGTCTCGTCGGCCTCCGTGGCCCGCATTGA
AAGTGATATCCGCACGCTGGTGGCGTTTGGCACGCGGCACACGTTGTCCGACACCATGTC
CACCACCCGCGGTATCGGCGCCGCGCGGCGCTGGATCTACGCCGAGTTCCAGAAGATTGC
CAAGGACTGCAATGGCTGTCTCGAGGTCCGGTACGTGGCGGAGATCTGGAAGGGCGATCC
AAATGGCCGCATCAAGCAGGACGTGAACGTGGTCAACGTGGTGGCCATTCTGCGCGGGCG
CACGGAGCCCAATCGCTACGTGGTGCACACGGGTGATATCGATTCCCGGGTGTCGGACGT
CATGAATGCGACATCGGAATCGCCGGGTGCCAACGACAATGCGAGCGGCATCGCGGCCAT
TCTCGAAGCGGCGCGTCTGCTGTCGAAGCATCGTCCCAATGCCTCCGTGGCGTTTGTGGC
GCTGTCGGCGGAAGAACAGGGGTTGTTTGGTGGCGAGATCGTGGCCAAGGTGGCCAAAGC
CGAAGGCTGGCGCATCGACGCCGTGATCAACAACGACATGGTGGGCAACACGCGCGGTAT
CGATGGTGTACATGAAAACACCAAGGCGCGTGTGTTTGCGCCGGGATTGCCGGCCAACAC
GCCAGCCGCCGAACTGCGTCGCATTCTCACCAACGGTGGTGAACTCGATACCCCGTCGCG
TCAGCTCGCACGTTACATCGACACGGTGGCCGATCGCTATTTCCCGAACCTCGATGTCGA
GATCATCTACCGTCTCGACCGCTACGGACGTGGCGGGCATCACACGCCGTTCTTCAACAT
GGGTGCAGCGGCCGTGCGTCTGATGGAAGCACACGAAGACTACACCAGACAGCACCAGGA
CCTGCGCACCGACAAGGGCATCAAGTACGGTGATGTGCTGGAAGGTGTGGACTTCGACTA
CGCGGCGAAGATGACCGCGCTCGATGCGGCCACGCTGCTGTCACTGGCCTGGGCGCCTGC
CGCGCCCGATTCGGCCACCATCACCGGCGCCGTACAGCCGTCAGCGCGCTTGCGCTGGAA
GCCGTCGCCGTCGCCCGACGTGATCGGCTATCGTGTGTACTGGCGCAAGCCGAGCGAAGT
GAACTGGACGCGTTCCCGCTTCGTTGGCAACGTGACGGACTTCACGGTGCAGAATGTCAT
CATCGACAACTACTTCTTCGGTGTGGCAGCGGTGGGTCGCAACGGACAGGAGAGTCTGGT
GGCGTTTCCGCGCTGAGCGGGGAAAAGCGCACAGCGGGGGGAACACTGATCACCCAGAAA
CGAAGCAGATCGGCACAGATACAACAAAGAAAAATATCTGTGATTTCTGTTTTGTTTTTG
TGTGATCAGTGTTCCCCCCGCTGTGCATACGAACGCTGCTATCGACCCAGAGCCTTGCGA
ATACCGGCCTCCACCAGCGGGGCCATCACGCGATAGCCGGCTTCATTGGGGTGCACGCCG
TCACTGCCATACTCGGCACGCAATCCCTGTCGGGCATCGGCCATGGGGGTGTGATAATCC
ACGTAGGTGTGGCGGTGTGAAGCAGCGTACTGTTTGATCCAACGATTGAGTGCGACAATC
TTCGGTGCCGGTTCGAGACCGGGCTTCCAGCGGTAGTCGAACACGGGTAGTACGGAGCAC
AACACCACGCGAATGCCGTTCGCGGATGCCAGTTCGGCCATGGACGCGATCTTGTCCTCG
ATCATCTCGAGCGTCGACGGGCCCGTATTGCCCGCGATGTCATTGGTGCCGGCCAGAATC
ACCACGGCCACCGGCTTGAGGGCGATCACATCCTGCCGGAAGCGCAGGAGCATTTGTGGT
GTGGTCTGGCCGCTGATGCCGCGTCCGATGTAGGGCTTGCCGGGAAACATGGCCGGGAAG
AACGGCACCCAGCCTTCGGTGATCGAATTGCCCATGAACACCACACGCCGTTCGCCGCGT
GCCGGCGCACCGATGCGCGCATTGTCTGCCTGGTAGCGGGCAAGATTCGCAAAATCGATC
GATGACACCGACTGGGCCTCGGTGTTCATGGGTAACAGGCCGAAGGCGAGGGTGAGCAGG
GTGGTGCGCAGTCGCAGGAGTCGTCGCATCAGCGGAGGCATTCGTGTGAGCATTGGTACG
GGCACTGGCATGTCGTGATTCTGCGATCGCGTTGTCAGCGCCGCTACCCGACGTTTTCTT
ACGCCGCCATGAGCGAGTTCCGGCCGCCGCGCGCGCCTGCGCCCACATCCCCTCTGGGTG
CTCCGTCGGAAGGCCACCCCGCCATTCGCTGGCTGGTGCGCGCCCTGGCCCGTCGTTGCC
TGCACTGGTCGTTCCGCGAGGTGCACCTGTTTGGTGCCGATCAGGTGCCCGCCGAGGGCC
CGCTGCTGCTCATTGGTAACCACCCGAACGACCTGCCCGATGTGCTGCAGGGGTTCTTCG
TGACCCGAAGACCGCTACGCTACATCGCGACCTTGTCCGCGGCCTCCAGTTGGCCGGCCC
GGAAGGTATACGAAGGGCTCGGGGTGATTCCGGTCGTACGGGTGCGAGACGCTCGCGCTG
AGCGGCGAAAAGGCACCGACATGAAGGCCGTGAATGCCGCCGCTGGAAATCTGGTGGGAG
AGGCCCTGCTGGCCGGTCATGCGGTTGGCGTGTTCCCGGAAGGTGGTGTGCACAACGTGC
CATACGTCGGCAAACCACGAGCCGGTGTTGTGAAAATGCTTTTTGAGTATTCCGATAGTG
GCGCGAAAGATCTGACTATCGTGCCATTTGGCGTGCAGTACGAGGCGCCAAGCCGACCTG
GGAGTGACTGCTGTGCCGTGATCGGACCTGGCTTTTCGCTGCGCGCCTGGCGTGAGGCGA
AGTGCGTGGATGGCGATGGGTCACCGCGGCCGCCAAGTCTTTCGGCTGAGCTCGCCACTG
CCTTGCATGACGCCTTACGCGCGGTCACCCGCAATGCACCCACCTGGCCGGCGGCAGAAG
CACGTGATCGTGTGGTGGCCGCCGTCGCCGCTGGACTCGATACCAACGATCCGCTCCGCG
CCGCCATCGGACTGGTCCGCCATGCCGAAACGCTGGCCGAGTGGTCCACGGAAAACGAAC
CGTCGGCCATGCTGGTTCGCATGCAAACGATAGCCGATGAGCTCGCTGCAGCGGTGGAGC
GCGCCCGTGGTATCGGGACCTCGGCGCGCGATCATGCCGATCTGCGCGCGGCGCTCACCG
GCGCTACCACTCCCGCCGGAACGGTCAGCGCGCTCGCCATCGGGGCACCGTTCGCCGCCG
TGGGATGGTTGATCCACGGACCGGCGTTTGTCGCCGTCTGGAAGCTGGCCAGGCGACTGG
CCAAGGCGCCGGTGGACCTGATCGCGCTCACGTATGTACCTGGGCTCTACCTGGTGCTGG
TCTGGTACCTGATCTTCACCGCGTTCCTTGCGGCAGGACTGCACGTTGCCGGCATCGGTG
CGTGGTGGGCGTTGCTGTTGCTCCCGGTTGCGCCGCGGCTCGGTGATGTGGCGGTCGCCT
GGCGACATCGGTGGCGCCGATGGCGATTCATGGCACGGGTGCGTGGCTGGTCTGAGCCCG
AGCGGCAGCGGCTCGCCACGGCTTATGTGTCGCTGGTGGCACAATGGGCGGAATCCGACC
CGGATCCACATCCGGATTCGATTAAACTGCCTCATTCGCCGCGCAGTGCTCATTGTCGCA
ATTCCACAGCAGGTTCGCAGCAGGCATGACCCTCATTTCGATCGGGAACGCGGGCGTCGA
CTTTGGCGCCAGCGAGATCTTCCGGGACATCTCCTTCACCGTGGCTGCCGGCGACCGCTG
GGCCGTGGTGGGACGCAACGGTACCGGAAAGTCCTCGCTCATTCGCCTGATCACGGGCGA
TCTGACGCCGACACGAGGGTCACTGGCCCGCATGCCGGGATTGCGGGTGGCGTTGATGGA
CCAGCACCGCCGCTTTCCCGAAGACCAGTCTTTGTGGGATATCGTCGCCGATGCGTTTGG
CGACCTGCGTGCGCTGGAGCGGTCATTGGCCGAGCAGGCGGCGAATCTGGAGCACGACCA
CAGCGAATCCTCCATGGAACGCTATGGTCGCGATCTCGAACGATTCGAGCGCGACGGCGG
CTATCAGATGGCGGCCAAGGTGGACAGCGTGTTGATGGGCGTGGGTTTTGATCCGGATGC
CGCGCGACAGACGCGCATCGGCACACTGAGCGGTGGTGAACGTGGCCGTGTGGCGCTCGC
CCGCCAGCTTGCCACACCCTCCGATCTGCTGCTGCTGGACGAACCCACAAATCACCTCGA
TCTCGAGACGACGGCGTGGCTGGAGCAACACCTCGCCGCCAGCGATCGCACGGTGATCTG
CATCAGCCACGATCGCGCGTTTCTGGCTGCGATTGCCGATCATGTGCTGCATTTCGAGGG
CGGCTCGGCGTTTCCCTATACAGGCAGCTATCAGTCGTTTGTGCAGCAACGCGAAGAACG
CCGGCTCACGCAACTACGGCAGTTCGACAAGCAGCAGAAAGTGATTGCTGCCGAGAGTGA
CTACATCGCGCGCAACATTGCCGGACAGAACACGGCGCAGGCCAAGGGACGTCGCAAACG
TCTCGAGCGCATGCCACGTCTGTCAGCCCCCATTGGCGCCGATGGTGTGATGGCACTGCG
GCTCAGCGCGGGCAACCGCAGTGGAGACCGCGTGATCGAAGCGCAGCATGTCACGGTGGG
CGTACCCACGCCCGACGGGCCGCGCACGCTGGTGAAGGACGTGAGCGTGGTCATGGAGCG
CAATGAAGTGGTCGCGCTGGTGGGTCCCAACGGGGCCGGCAAGAGCACGCTCATCAAGAC
ACTGTTGGGTGAGCACGAGCCATTGGATGGAGAAGTGAAGACGGGGCCCAGCACCACCGT
GGCCTACTATCGCCAGGATCTCGCGCATCTGCCGCTTGATCTGACCATCTACGAAGCCAT
CGCCACGCAGCGCCCGCTCTGGGAGCGTCGCATGGTGCAGGGGCATCTCGGTCGGTTCGG
CTACAGTGGCGACGAAGTGCAGCGCACCATCGGCACGCTATCAGGTGGTGAGCGCGCACG
GGTGGCCATGGCGCTGCTGACGTTGTCCACGAACAACCTGCTCATTCTCGACGAGCCCAC
CAACCACCTCGACGTTGAAAGCATCGAAGTGCTCGAGGACGCGGTGGAGGAGTACGAGGG
CAGTGTACTCATCGTGAGCCACGACCGTGCGGTGCTCCGTGGTCTGGCCACGCAGGTGTG
GGAACTGCGCGATCAGGAACTCAAGGTATTCCCGGGCACCTTCGTGGAATGGGAGGAGCT
GCGGGCCGAACGTCGCATGCGCGAGGACAAGGAAGCGCGCGCCGAGTCGCAAAGGGAATC
GGAGCGTGCGGCGAAGCAGCGTGATCGCGAACGCGACGAACAGAAGGCGCGCGAAAAGAG
TGGCAACGGATCGTCGGCATCGAACGGAGCGTCGACTACGCTGTCGCCGAGTGATCTGCG
TCGGGAGCAACGCGCTGCCCAGAAGGCGTTGCACGATACGGAGCTGCTGGTGTCGGTGCT
GGAGACCAAGATCGAAGACCTGAGCGGACAGTTGGACAACGCCACGCTGTACGACACGCC
GGCCGGGATCCAGAAGGCCGCACAGTTGGGGAAGGAACTCGACGAAGCGCGCGAATCACT
CGAGCAGGCCATGCATGACTGGGGCGTAGCCGCCGAACGCGTACAAAAATCGGGCGCGGT
CTGATGATGTGGCGCGGCGTCGTGTTGGCGATGGTGATGTTGTTGATGCCGGCCACGCTC
GCGGCGCAATCTGCCACGGTGCCATTGCGTCAACTGCTCGACGATGCCAGCCAGCGCAAC
CGGCTGCCGGACAGCCTGATTTCGTATCGTGCGCGGGTGGAGACGGAAATCTCCACGCTG
CTGCGGCGTGAGGAAGGCACCGAAATGGTGGCGGCCATCGAACAGGTGGCCAGCTCCATG
AAATGGAATCGTGCCGGTGGGTACGAACAGCGTATCGGCGGCTATCGCACGCAGCAGCTC
AGTGTGAACATGTCGATGCTGTCGCTGTTGCAGTCGGGGTGGCTCAACCCGGTGCTGTAT
GGCAACCGCCTGCGCATCCGCCCGCAAGCCGCCAATGCGCGCCCGAGCCCGCGTGGGCGC
ACGCGCGTAGGACGTGGTGATGGCTCCGACACACTGCCGGCCATTCACCCACTCGCGACG
GACCGCGAGCGGTACTACCGCTTTACGGGTGGGGATACGGTGGTCACCATGCGCGCCGGT
GACCGGGTGATTCCCATTGTGCAGGTACGGGTGCAGCCGCGCACGGATCTCACGCAGGAC
GTCGTGCTGTTCGATGGCGATATTGCGCTCGACGCGTCGCGGGGAACGCTGGTGCGCATG
CGCGGACACTTCGTGCGGCGCAATGGACCGCGTCGTTCGGTGGGGGCGACATTCGGTGAT
GCGGTGGCGTTTGTGGAGTACGAAAACGCCGAACGCATGGGCACGTACTGGTTACCAGCG
CGTCAACGCATCGAATTGCAGGCCATGTTGCCACTCATTGGTGACGGACGCGCGGTCATT
CGTATCGTGTCGCGTTTCTACGATCTCGAAGTGAATGACACGGCACTCAGTGCGGCCACA
CTGGCGGCGCAGGACTCGCTGCGTCTCGCATCGCGTCGTCGACTGTCCTACGCCCCCGAC
GATTCGCTCGCCAGCTACTCGGCTTGGCGTGCCTCCATCGGTCTGTTGTCCACCGGCATG
CACGCCGACGACTTCGATGACATCGGCCCGGATCGTTGGCGCACCACCGGTCCGCCGCGT
TTCGATTTCTCAGCCCCGCGGGCGTCGGACGTGATTCACTTCAATCGGGTGGAAGGACTA
TTCACTGGCGGTGGTGTGAAGTGGACGCTGCGTGATCGTGCTCCCGGTGTGGTGGTGCGC
GCCAACGCTGGCTATGCATGGGCCGAGCAGACCGTGCGTGGCCGGGTGCAGGTGACGCGC
AAGCGTGGTCCGTGGACATTGGAAGCCCGTGGGGGCCGGTCGCTGGACAACACCAATGAC
TTCCGCGTGCCACTCGATTCGGGGAACAGCTTCGGTGCGTTCTTCGCCTCGCTCGACCCA
TACGACTATGTGTCGCGCACCAGTGCCACGGCGGCTGTGGTGCGCACGTTGGGCGTGCGT
CGTGCGATCATGCGGGCCGAAGTGGGGGTGGCCGACGATCGGTACAGCGCGTCCAACTAT
GTGCGGAGCCCGATCGGTGGTGATGCCTATCGTCCCAATCGGGGTGTGGATGCTGGCGGC
TATGTGCGCAGCGCGATGCTGATCGAGTGGCATCCCGACGCGGCCGCGGAATTCGTGGCG
CCCGGCATTGGTGCGCGCCTGAGTTATGAGCGTGGCGATGGCACGTTGTCATGGCAACGC
ATGGAAGCCCGGGTGAGTGGCCGCCGGCCGGTGGGGCCGTTCACGGCGGTGGCCCGTGCG
GATGTGGGCCAGGTGATCGGTAACCGGATCCCGTCGCAGCAGCTCTTCGAGTTGGGTCGT
TATCAGAGCCTGCCGGGGTACGAAGACAAGGAGTTTGCCGGATCGCGCGCGGCGGCGGTG
CGGGCCGGCTTGTTGTACATCTCGCCGTTTTTGCGCTCGCCGATTCGTGTCACTCCGCGA
TTCTGGTTGCCGGCGTTGTCGCCGGGCCTGAGCGTGGGCGTGCAGAGTGGATGGACCGAT
GCTCCCACTCCTGCGGCGCGCGCGTCCATCGATCGACTGGCGGTCACCGACCCCACGTTG
CTGGCGTCGTGGGCCCCGGTGGCGCGTCCCACCGAGCGGATCCGGGCCAGTGTGACTGCC
GGCGTGCGCTTCTTTGGCGGTGGCGTCTTTGTGGGCGGCACACGGCCGGTGGATCATGCG
GCGCCGTGGAAGATGCTGGTGAGTTTCGGGCAGGCCTGGTGACACTGCGGTGAAGCGGGC
ATGATCGCGGCGGGCGGGCGCACTATGTTTCAGTCATGCTCCCACATCTTCTGCCTTCAC
GTCGCGATTTCTCCGGCGACGACCTGATTTTCACGCTCAACGCCGCCGCTCAGCGACGTG
CGGCCGGCGGTGCGAGTGTCATCAACGCGACGGTTGGTGCGCTGCTCGACGATGCCGGCA
AGCTGGTGGTGCTGGAGAGTGTGATGCAGCAGTGGCGTCAGCTCACGCCCATGGAAGTGG
CGCCGTACGCGCCCATTGCCGGCGATCCGGCATTTTTGCTGGCGCTCACTCAGCGCCACT
GGCCGTCGCTCACGAGCTACGGGATCGGAGTGGCCACGCCGGGTGGTTCGGGCGCGCTGG
CGCTCACGCTGCGCAATCTGCTGGAGCGTGGCAATACACTGGTGACGGCGGCCCCCTATT
GGGGCCCCTACGCCACCATCGCTGCGGAAGGTGGTGTGCGCATCGCCACGGTGCCATACC
CGGCGCCCGGTGAAGCGCTCGATGTGGGCGCCTGGGAGCAAGCCATGCGCGATGTGCTCG
ACGAACAGGGGCGTTTGCTGTTGTGGCTCAACGATCCATGCCACAATCCGACGGGCCGCA
GTTTCACGCGCGCCGATCGTGAAACACTGCTGTCGGTGTTGCGCGATATCGCGTCGCAGG
GGCCGGTGACGTTGCTGCTCGACCTGGCGTATCTCGACTATGCACGCGATCCGCAGGCGG
TGACCGAGGCGCTCGAAGACTATGCGGCGTTTGGTGCCGAAGGCAGCGTCCTGGTGGGCG
CGAGCCTGAGCCTCAGCAAGGCGTTCACATTGTACGGGTCACGCGCCGGCGCGTTGGTGT
TCCCGTGGGCTGCCGACAAGGCGCTGCAATCGGCACTGGTCACGAGCTGCCGCGGCACCT
GGAGCAATTGTGCGCGGGCGCCGATGAGTGTGTTGTCCCGCTTCTCCAAGGACGCCGATG
CGCAGGCCGCACTTGCCGCCGAGCATGCGCAGTGGCGCACCGTGCTCACCGCACGTGCCG
AAGCGCTCGATGCGGCATTGCGTGCCGAAGGATTGCCGGGCGCGGCGTGGGATGGTGGCT
TTTTCGTGACACTCGCCGCCGCCGATCCGCAGGTGGTCACCGAGCGTTTGCAGGAACGCG
ATGTGTTCGTCGTCCCCATGCCGGAAGGCTTGCGTGTCGGCATTTGTGGCATGCGTGCGG
CCGACGCTCCACGCTTTGCAGCGGCGTACAAGGCCTCGCTGTAACAACAGCGGGGGGAAC
ACAGAGAGCACAAAAAAAGAGCAGAGGGCACAGATACGACAACCACTTTTTTTTGGCTGT
ATCTGTGTCCTCTGCCTTTTTTCTTGTGTGGTCTGTGTTCCCCCCCGCTGTGCGCTGTTG
CGGTTAGAAACTCCCGCCAAGCAACACCGCGTTGGCAAACAAGGCTAGCGTTCCGCGCAA
TTGATCTCGGTACACCGGGTCATGCGCAAACAGGATCACACGACCTCGGCCCGCACGTTC
AGTCCACAGATACGGTGAGCCGGCAATGCGCGCCGGCATTTCGGGCCAGTAGAAACCGGA
GATGCGCACGCGGGGTGCGGCAGCGAACCGCACGATGGCTTCGCCCGCGCGCAGATCACG
GGGCACTGTGAACACACGGTCGCTGTTGGCGAAGACCGGGATTTCCTTGTTGGTGATGCC
GGCCATCAGCGGTGACAGCGTGTCGATCGATGCACGGGCCATCACACCCGGAAGGCTCGA
CGGTAGCGGCGCACCACCGGCGCTGTCGGCGCGGGCTGAGTCACGACGCACGCGCGTGCG
CACCAGGCCCACACGCTCCTGAGCCAGCCATGCACTGGCGGCGTCGAGCGCGATCAGCGT
ACCGCCGTTGCGCACCCAGTTCACCAGGCGATCACGGCCACCGTCGCCCAGGGCGCGGTC
GAGCGCGGCCGCTTGTACCGACGGCACCACGATCGTGGTGAACTGCGCCAGATCGCCACT
GCCCACGAAGTTGGCGTCGATGATCGTGGAGGGATACTTGAGGCGCTGATCCATCGCGTA
CCAACTGAATCCGAACGATGTGCCGTTCACCGGTGCACCACCCAGCAGCGCTACCTTCGG
ACGCTGCACAGGAATGACCGAGTTGCTACCCAAATCTGTGCCTTCATCCACACCCGCCGA
CGGAATGGGCACGATGGTCGCCCGCGCTTCCGCCACACGACGCACGATGATGTCGTGCAC
CTCCGGGCGATTGAACGCCACACGAATGACAAACGCTCCGTTCGGGAACTTCTGTCCCTT
CGATGTGAAGCTGTTCGGGGCATACCACACACGCACGGAATCCGACAGCAGCGACGCCAG
CAGGCGGATGCTCGACTCACTGCCCGGTGCGAACGCGTAGCCATAGTTCGAACGTGGCAC
GCCCATGATGTTCATGCTCGGCACTTCTGCGGCCACCAGACCGGCCGGCATCGCGGGCAC
CGTCCAGGCTTCCACACGCCACGCCAACGGCAGCGACCACGCCGTCATGTCGTAGAAGCG
GTTGCGCTGACCCGTGCGACGCAGCTCGAGCTCGAACTTGAGGAACGCCGAGTCGAGTGC
CGCATCGGGCTCGAGCAGCGCCTTCGCCAGGTGACCCATCGGCTGCGCGAAATCCACCAC
ATAGCCGCCGTCCTTGAGCGTGACCGCACTCGTGGTACCCTGGAAATACGACGTGGCCGA
CGGCAGCGTCGTGCTGCCACGCACCATCTGCACTTCCAGGCCATTCTCCAGCAGCTTCAC
CGCCAGCGAATCGGCACGGCCTTCGGCGTCGCGCGCGAACACCATGCCGCGCATCGGACC
CTTGGCGTGCGTGGTGATCGCACCGGCACGCACCGCCGCGTAGTCACGCAACAACTCCGT
GCGCCGGCTGGCCGACGTGCGCACCGTGGCCCATTCGGCCGTGAAGTGTTCCCATGCGGC
CTGCTTGAGCGTGCGCAGCGTGCCGTCATTGCGCATCACCGAACCGCCGGCGCTGGATGC
ACTTTCGAACAACATGCCCACGGAGCCGGTGAGCATCGGCCAGCCTTCACCGTAGCCCGG
ATAAAACGAGTCGTAGCCTTCACGACGGAAATACGACCAGCCGTGCACATCGAATGCCGC
GCCATGAGCCGCGGCAAAGATGTCGAACCACTTCGGCAGGTGCTTGGGATTGTTCTGGTT
GTCCGGCTCACGTGGCGGGGCAAAGTAGAACGACGAACTCGAACCCTGCTCGTGCAGATC
CACCGCCACATGTGGCATCCACTTCAGGAACTCACGTACACGGCCACGTGATTCCGGGTG
CGACTGGGCGTACCAGTCGCGATTGAGATCGAAGTAGTAGTGCGAGGTGCGTGGACCAGG
CCACGAACCGGCGTTGTTCATCGCACTGGCATCGCTGGCCAAACCCATCGGGCTCCACAT
GCGCTCGATATCGTGCGTATGGCGCTCGCGGCCGTCAGGATTCTGATTGGGATCGATCAG
CACCACCGTGCTGTCGAGTGACATGCGTGTGTTGGCATCGGTGCCAGCGGCCAACTGATA
CAGCAGACCGAGACCCGCTTCCACGCCGGATGCTTCACCGCCGTGTACCGAGTGGGCGAG
CCACACGATGCTCGGCAGGCGCTTGATGGCCGCGTCGATGTCACCTGCGCCGGCACCACG
CGGATCGGCGATGCGCTGAGCGTCGCGCTTGATTTCGGCAACACGCGCGAGATTGGCTTC
GCTGGAGATGGTGAGCAGCAGCATCTCGCGCCCCTCGAAGGAGCGACCGATGGTGTCCAC
CTTCACCCGCTTGCTGGTGGCCGCGATGCGCTCGATGTAGCGCATCATCTGCCGGTGCGT
GGTGAAGCGGCTGCCGAGCTCATATCCCAGAATGGCCTGGGGGGTGGGCACTGCCGGGTC
GAAGGTGGCGCCCGGGTCGGCGAAGGTGTGTTGCGCCTCAGCCGCTGGGGCGAGCGCGAG
GGAAGCGCCGAGGCCCAGCAGGGCGGCGACGCGTGCGGTGAGCGTGGAAGCGAACGTGGA
GCGAATCATCGAGAGCTGGAGAAGGATCGACGGCGCCAGGGCATCGGACGACAGAACGGT
GCACCTCGGGATGCTGACACGCGTAAAGTCGCGTCTCCCGGGCCACTTGTCACGCTGTGC
TTGCCGCTGGCGGGCCAGAGCGGATCATTGTGGGACGAGCACCGCCCTCTCGGTGCCCAC
CCCTCCGCACGCCACTACTCTCCCGCCCATGGCATCTCGACGCGCACTTCCGGTCGCCGC
GGCCTTCTTTACGGCAACGCTCACTGCCACCTCGGCCCTGTCCGCCCAACCACGCGGTAC
CATCGTCGCCTCCAACATGGACGCGCACTCGGTGACCATCGTGGACGTGGCCAGCGCCAA
GAACCTCGCCACGATTCCCGTGCGGGAAGGCCCGCACGAGGTGGCCATTTCTCCTGATGG
CAAGCAGGCGGTGGTCGCCATCTACGGCAATCGCAATTCGGTGGGCAGCTCGCTGGCCGT
GTTTGATCTGACCAAACCCACGGCGGAACCGCGCTACATCGAGCTGGGTGCGGGCAACCA
GCGGCCGCATGGCCTGGCGTATTTGCCCGACGGCAAAAACCTGCTCATCACCGGCGAACG
TGCGCAGCGTGTGTTGCTGATGAATCTCGACACACAGGCGATCGACTCGTCGATGAGCAC
CGGGCAGGCCACCACGCACATGGTGAGTCTCACCGCGAATGGCGGACATGCTTACACCAC
GAACATCGCCGCGATGAGTGTGAGTGCCATCGACGTGAAGACGCGCAAGGTGACCGGCAC
GTGGCCGGTGGGGGCGCGTATCGAAGGCGTGGCCGTCATGCCGGACGGCAAGGAAGTCTG
GGTAGGGGGCAACGAATCGCACCTGGTGTATGCGCTCGATGCCGCCACCGGTGCCGTGAC
GCATCGCATCGAGGGCTTCGGCATGGCCTATCGTATCGGCATCACGCCCAACAACCGCAC
CGCGATCATCTCTGATCCGGGCAGCGAGAAGATTCACATTGCCGATGTGGCCACGCACAC
CATCCGGAAGACCATCGACATTCCAGCGCAGGCACCGGCCGGCGGTGCCGATGCGACCGC
ACGTCCTGCGTCCCCCCAGGGCGTGACGATCTCACGCGACGGCAACTATGCGTTTGTCAC
GCTGAAAGCCGTGGCCAAGGTGGCCGTGGTGGACATCGCGCGTGGTGAAGTCGTGAAGAC
GCTCACCGTCGGGGCTGGCTCAGACGGTGTGGGCTACTCGCCGTTCATTCCGTCGACGAA
GTAGGCACGAACTCGGCTTCGTAGCGCACGCTGGTACGTGGAGATGCCATCATTGGCGCG
ACGGTATCGCGCCAGCGTGCGTAATGTGCGGTTTCCTTGTGGGCCACCGGCGCCTGCGCG
TCCCGGTAAATCTCCATCAAGGAGAACCGGGTCGGATCATCGGCCTGGCGCAGCACGTCG
AATCGGATGACTCCGGGCTCCTGCACGCTGTTGCGGGCATTGTCGAGTGTGGCGACCAGA
AAGGCGTCGACATGCTCGGGGAGTACGTGAATGTGCACCTGGGTAATGATCATCCCTTTG
TCTTCCATGCCTTGTAAGCCTCGGGCATGCAGACCGCGCAGGGGCGGTAGCCGGCCGCAA
TCGCGGCGGCCTCATCGGCAAAAAAGACCCGCTGTTGCTCATAGCCGCGGCCGGTGGCCA
GCGCTCGGCGGGCAGCCTTGCAGTCGAGCCGGCCATATCGGCGTTCCTTGCGGTAGCCGC
CGAGGGTACCCTTGTCAGGGCTGCTGTAGCGGGTGCCGTCGGGGCCGACCAGTTGGTACA
GCTTTGGGGTGGGGTCTGGGCTCGTCATGCCCTCAGCATAGCCCGTCCCGCCCGGCATCG
GGAGCCTGATCAACCTTCCGGGGCTGCCCGGGGTAATAAAAGAAGAGCCGTCCGCGGGCA
GCGGGCGTGACCATGGCGGATATCACCGTGCGGTTCGAGCAGGCTCTTGAGAGCCTCAGG
GAAACTCCCGCACCATGCCGCAATTCCCCGACAGACCGGGGTGGACGGCTCCTCGACATT
CCGGCAGGTGCTGCGAAGCCGCGAGCCGCGAAGCGGCAACCGCCGGTGTTTCTGTACAGA
CTCTCAGGCGAGGACCTGACGATGACCAATACGATTCGGCTGGCCGTTGGGCTGGCAACG
CTGACGCTGGGTGCCGCCAATATCGGCGCGCAGACCACTACTCCGCAGCCTCCGACGCGT
TTGCCTGCCGCACGCGTGGTGGGTGAAGTGAAGAACATGCTGACCGTGCAGAACGACCGG
AACGCGGCTGTGACGGTGTTCATGCAGACGGGTGGTGTCGACCGGAAGCTGGGGGTGGTG
CCGGCGGGTGCGGTGACGTCGCTGGCTATTCCGGCTGCGGCCGCGCGCGGTCAGAACGCG
CTGCATTTCTACGCTCGTACGCAGGGCAACGGCCCGGACCTTGTGGCCAGCGCCTTGCCG
GCGGCCAGCACGCGTCAGCTTGGTCTGCTCATTCCACCGGCCGGTGGTGTGACGTGGACC
GATAGCATCGCGGTGCCGTTGACGAGCGAAGAGCGCGCCGCGGCCACGGTGACCATCGAC
AATCGTCGCAACAAGGCGATGGCGGTGTACGCCGAGCAGGGCACGTACTCGGTGAAGATC
GGTGAAGCGAGCGCCAGCGGCATGACCACGCTGCGCCTGCCGGTATCGATGCTGCGCAGC
GGCGAAGGTGTGCGCGTGTTGATGCGCCCGGCCGGTGACGTGGGGCTGAGTACGCAGGTA
TTGAAGCTCAAGACCGGTGACCACGTCGCGGTCGAAGTGATGTAAGTCCGCTGATCCAAC
GCCAGATCCGTTGGACAGTACCAACGACGCCCTCGGCAGAGTATTGCCGGGGGCGTTGTG
TATTAGGTCGAGGTGGTTGTGCGCAATTGAGGTTGTCGTTCTTGAGCTCGAGATCGAGCA
ACCAGCCTACACCGCTCCAGAGCACTCTTTCGCTGCCATCTAGACCCATCTCCCCATGTA
TGTGCAGGGTTCGTCCATCCCCTTTGAATTACAAAGTCAACAAATCCCAAGCAGAACTTC
CGGGTGCTCTTGAGATCACTGGAGGTCAGGGTGTCGTTCAGGAACCATTTCAGATGGAGG
TCACACTCCGACGCGATGATCGGTTTCCATGTCGTTACCAAGCGCCCCCTCGACCCTTTC
TTAGAGCGCAACCAAGAAGTACCAGAACTTTCGTGGCATCTATCACGAATCGTTTCGATG
AAATTCATGGTTACCAATGCATACGTATCGTAAATGGGAGCTTCTTTGGCTAGCTCTGGG
TCTGACCAGGCATTTTTTTCGTCGCACTCTCCATTCTCTCGCTTGGCAAGCCAGTCGACG
TACTTCGCAATTCTTGTGGGATCTCGAAGGTATGGCCGGTCGAGGGCTTGAAGAAGAATA
TCGGTGTAGTTGCGATCCAACTCTGAATAGTGAGCAGACCTATTGGTTCGCTCAAGATTC
CTCACTTCTCGCCACAGGAGCACCAGAGTCCACAAACCTGATGATAGTGCGGCAACAACA
AAGAATACGTCTCCCCATCCCAAATCTGCCTTGAAATTGCCCAATGCAAGAGTATCAAGT
GCGGGTAGTGCGCTCATGTCAGATTCTCAGATTTTAGAGACGCTCAAGACCATAGTCGCG
ATTCGCCCATCATCGCGACTGCAGCCATAGACATCGACGTAGATGTGTTCAAGCCATTGC
CGCACGAGTCCAGGAGACAGCACTTCCTCGTGTTCTTTCCAATACAGCAACAGATCCATT
GTCGGAGGTTCCGCACTTCCGACCATCGGCATCCGATAGTCGAGATGCGGTATCTGCCGG
CAACCATGCCTGAAGTAGAACTCCTTCCTGCGCACGCGGAGTGCTCGGTCGGGTGTGTCC
TCCCGTTCCGAATCCACTTCGACCAGCATGGGCAATTCCCCTGCGAGCTCGGCGGCCTTC
CGGAACAACTTCGAACCCAATCCCCCGTTGCGGGCCGAACTCGTCGTGGCCATGTACTCG
AGCAGTCCGAGGGAATGGGCCGTCGACAGGAAGAGTATGAAAAACGCGACAATGTCGTTG
TTCATCTCGAGCCCAACGATCCGGTAGTCCGCGCGCGTCACGAGCGCGGCGATGGCTTCA
CGAGACTTACGTTCGTATTCCGGTATCGACGCTTCGTATATCGCGAAAAACTGCGCGAAG
GCGTCGCTTCCGGGATCAGTGATCAGCGTGAACGATGCTTCCGGATCGCCAGCAGACATT
TGCGGCCTGACCATCGAGGGGTGCAGACGCGAACGATGTGACTCCCGCTCGGTTCTGCAG
GGGCAGATAGCAACTTCGATGGCCCATACGTTGCGGCGCCCGGTGAAACGTGTCAACCAG
CCGTGCTGGGCGTAACGACCGTGCGATCAGGTGGCGGTGGTGTTCTGTTTCGAAGCCTGC
GCAAAGAGCACGGCGGCAAAGGCCAGTTCAATGCCGGCCCCGGTGAATGCCGCCCAGGAT
GGTCGCACAAGCAGCACGGCGAGCAACAGACCGGCGACACCGAGGGAGGCACCAAGCACC
CAGTAGACGCGGAGCCCGTAGAGTGTGCGGAATGTGAGGTAGCGTCCGCCAATCAGGAGT
AGCATGGTGGGAAAGAACCACTGCAGACGCACCACATGCATGCCCCATGCAATGGCAATG
CCGGCCAACAGCCAGAACGTGCCTTCCATGGCCAATGTGCCGAGCGGATTGCCTTTGGTG
TGAGCGCCCGGGCGTCTCAGCGTTTTGGTCAGCAACACGCTGAGTGGATGTATCAGCATA
CCGCCGACCAGCAGCGCATACACCGCCGCCGTGTCCGATCTGACCACGCCGATCAACGCC
GCAGTGAGCCACACCAGACCGGACACCAGAACACCGGGAGCGCCGTGCAGGTAACCGTGG
CGCATATCGGCTTGGGCAACGGCAAACGATGTATCGGACATGAGCGAGTGAGCTTGGGCG
AATAGGCTGAGACTACCGAAGTGTATCGGCGATTCCGCTGCTCGTCAGGTGCAACCATGG
GGCAGGTCAACCCGTGCCAACGGGCTCGCCGATCCGGCCGTCGAACAGTGAAATGGTGCG
ATGTGCACGACTCGCATAGCGGGCATCGTGAGTGACCATCACCAGCGTAGCGCCATCGGC
GTGCAACTCCGATAGCAATGTCATGACGGCATCCCCACTGGCGCTGTCGAGATTGCCCGT
GGGTTCGTCGGCCAATAGCAGCACCGGGTCACCCGCTACAGCCCGTGCCACCGCGGCACG
TTGTTGCTGGCCGCCTGACAGTTGCGAGGGATAGTGATTCGCCCGGTGCGCCAGTCCGAC
GCGCTCCAGCGCATCGGCAACCCGCGCCTCCCGTTCTGCCGGGGCGATCCCACGATAGGT
GAGTGGCAACGCTACGTTTTCACCCACCGTGAGATCGGTGATGAGGTTGAACTGCTGGAA
AATGAAGCCGATCTGCTGGAGTCGTACGTCGGCGCGGGCGTCCACGCCCAGTGCACTCAC
TGGTGTGCCGGCCAGCAGGTAGTGGCCGCTGCTCGGCGTGTCGAGCAAGCCGAGTATGCT
GAGCAAGGTGCTCTTGCCGCTGCCACTGGGTCCCTCGATACTCACCCAGTCTCCACGTTG
TACCTCGAGAGATACATCCTGCAGTGCGTGAGTATCGATCTCGTCGGTAGCGAACACCTT
GCCGATACCTTCGAGCTGCACGATGCACGGCAAAGACGTTGCCCCAAGGGTTTGAGATGT
GGTCATCGTCATCAGCCCTCCCGTAGCGCACGCGCTGGTGGAATGTGGGCTGCGCGCATG
GCCGGCACCCAGGCGGCAACAGCCGCGGCAACCAGCAAGGTGATGGCGGCGATGAGAATG
GCTCGTACATCGCGGGCCGGTGTCTCGAACAGTTGTGACTGCAGGTATGGTGCAAGCAGA
ATGGTCAGTGCCACGCCAATGCCCACGCCCAGTACGCTGATGCGCATGGTGTCCATGAAC
ACCAGTCGCACGATAGCCTGATTGCGCGCGCCCAATGCCAGACGCACCGCCAGCTCGTGC
GCGCGGCGGGTCACGTCGTACGCGATGATTGCCGACAACCCGCCACAAGCCAATACCAGC
GCCAGCACTCCCAGTGTGGTAAAGAGCAGCGCACTCACCCGCCAGGAGCGCAACAACGGG
TCCACCACCTGCGCGAGCGGCAGTGGTGTGACATAGCTGTCAGCCGGCAACAGGGGCTGC
AGCGCGCGGCGCACCTGCTCGGCGTTTGCCGCGGCATCTCCCGAGACACGTACCACGATG
CCACCATCACCACGACGTGCCTGCGTGGCCGGGATGTAGTACTGATTGCCCGCATCTTCG
AGCAGGCCATCACGACGGATGGCGGCGGCCACACCCACCACGCGGGCGCACGGCGCATCT
GCGGAGCCGGCACGCAGACATTCGCCAATGGCATCACGTCCAGGCCACATGCGTGCTGCC
AGAGAATCACTCACGACCACCACGGGCTCACTGCCCGTCTGATCACTCTCCAGGATGCCA
CGACCACGCAACAACGGGGTGCCCATGGCAGCGAAATACCCGGGGCTCGCGGCCTGTTGC
ACCACACGCCAGTCGCGTGGGAGCGAATCTCCACTACTGCGAAATACCCGCGGTGAGCGC
GCATTCCAGAACGGCACGCTCGACATCCGCGACACCTGCATGACGCCGGGAATGGTGCGC
GCGGCATCCATCAGGCGCGTGAGCAGCGCCTCCCGTTCATCGACAGAGAGCGATACCGCA
CGTTCCTGTGGGCGCAGATACAGCAAATGCGCGACATCGTAGCCCAGCGGCAAGGCCTGC
ACCCGTCGCATGCTGTGCACGAAGAGCAAGGCACCCACCAGCAGCATCACCGACAACGCA
GCCTGCAGGCCCAGCAACACGCGTCGTGTGAACAACGACTCACGACTGCCTGCTCGGGCG
CCGGCCTTGAGGCCCACCGCCACAGGACGCGTGAGCGCCGTCCATGCGGGATAACACCCC
GCCAGCACTCCTGCTGCCAGCGCAAGTCCGCCGGCCGCCATCATCACACGCCAGTCGACC
AACGGACCCGTGCCATCACGGGGCACACCAAGTACGAGACGACGCAGCAGGTTGCCGGAC
CACGCGGCCATCACGCTGCCCACCACACCACCGGCGAGCGACAATACGAGGCTCTCGGTG
AGCAATTGCTGGGCGAGTCGCCAACGTGACACTCCCAGCGCACTGCGCACGGCAAATTCG
TGCACTCGTCGATCGGCATGTACCACCAGCAGGTGCGCCACATTCGCGCAGGCAATGAGC
AGGATGACCACACCGACGCCGGCCAACCACACCACGATGTTGCCATTGCGCGAGCGTTGT
GGACCGCGCTCGGGCAGCATGTGCGCCGCGATGGCACGCGCTGGTACTTCATTGACAGCC
GGCGTGCGCGACAGCTCCTGCATCGATTGTGCGCGGCTCTTGAAGTACGCCTGTGTCAAG
TCGGAGGTAGCCTGCTCCGTGCTCACCGACGGCTTGCGACGCGCCACGATGGTCAACCAT
CCACCGCCATAGCTGCGGGCCCAGCGCCCCGGATCGTCAGGGCCCATCACGGTGGCGCCC
ACCGTACTGAGTGGCACAAACACCGCGGGCGCGGCGCCGCGAGACAGCGCGCGGAAAGAG
GGCGGTGCCACGCCGATGATCTGATAGCTCGTGGTACCGACTTGCAGCATGGTGCCCAGC
ACATCGGAGCGGCCGCCATAATGTGTCTGCCAGAACGCATGAGACAGCACCACCACACGT
TCGCCAGCGGGCGGTTGGTCTTCGTCGACGCGGAAGAAGCGGCCCAGCACCGGTCGCATG
GTGAACATCGACCAGAATGCCGCACTGAACGCCGCGACGGGCTGCTCCTCGGCGTCAGCT
CCGGTGCCGAGCACCGTGCCGCTGCTCGACCAGTACGTCGCCATCTGCGCAAAGCTGGAG
GTGCCGTGCTCGAGATCGAGAAAGGTGCGGTAGTCGGTGCCCGGGTAGGGTTGCCCGTAG
TCACCACCGGTAAACACCACGCGATGCATCTGATCGGCGTGCGCCAGCAGTGCTGGTGGC
CGCAGCATGGTGCGATCCAGCAGATCGAAGATGGCGGTGGAGACACCGATCCCAATGGCA
AATGTGCCGATCACGCCCGCAACGAGCATGGGAGCACGACGCAATTGTCGCAGGGTGAAT
TGCACGTCCTGCACGACCTGGCTCAGCGCATGCAGTGGCGCGAGCTGGCGTTGCGCGGCG
GCATGTGTGCTGTGATTGCCGAATCGCCGGCGCGCTGCAGCACGAGCCTCGGGTGGTGCA
TGACCATCGGCCCGCTGATGCATCTCCTCGAGGGAGAGGTGGAATGCTCGTTCGCGGGCG
AGCTCTTCATCGTAGGCCGAGCGGTTGAGCAGCACATGCAGTCGATGACGCCATCCGTCG
AAAATGGACATGGTCAGGCCTGCAACAGCCGCTCGATGGCGAGCGATACCTGTTCATAGT
CAGCCATCCGCGCCGCGAGCTGTTTGCGTCCGCTGGCGGTGATGGTGTAGATGCGGGCCT
GTCGACCGGTGGAGGTCTGTGCCCACTTCGCCGTGGCATGTCCCTTGTTGAGCAGACGTT
CGAGGGCCGGATAGAGCGAGCCCTGCTCCGCCGACAACACACCATCGGTGACCCGCTGGA
TGTGCTGGGCGATCCCATACCCGTGCATGGTGCCGACCGAGATGGTCTTGAGGATCAGCA
TCTCCAGCGTCCCGTTGGGCAACTCCCGCCGGGGCAGATCCTGCTTTGGCGTTTTCGGGG
TGGGCATAGGTTGAATGACTATAGGTAGGAGGTCTACATATGAAGACGGACTTCCCTTCT
GACAGCCCCACCTGCCGGAGGGTTTACATGTGGGCGTTGGCCGTTGTGCGATCCGCGCCG
GAGGCCGGGTATTGTTGAGCATGTTGCCCCATGACCCTCAGGTGATCGAGACCGCCGCTG
GCCCGGTCGAGTCTTTCGTGATCGAAGCGACGAGCGACGCCGGTGCCCTGCCGGTGCTGG
CGCTGCACGGCGGTATGGGCGGTCACGATCAAGCCTTTCTGCTGGCCCAAGCCGCACTGC
CCGACTGGCGACGGCATCGTGTCATCGCGCCCTCTCGCGCCGGATACTTCGGCACGCCGC
TGGCCGGTGGCGCCACGCCAGAGGCGCAGGCCGAGCGTCATGTGGCTCTGTTGGACGTGT
TGGGGGTGAAGCGTGCGCTGGTGATCGCGGTGTCGGCGGGCGGTCCCAGTGCATTGCATT
TTGTGCTGCGCCATCCCGAGCGCTGTGCGGGGCTGGTGCTGGTGTCGGCGTGCACGGGCA
CACTGGAACCACCGGCGCGCATGCGGACGCGCTTGCCGCAGATGCAGCGCATGGCGCGAT
ACCCGTGGCTCATGGCCCCGATGCGATGGCGCGCCACGATGAGCCCCGAGTCGGTGGCCA
AACGATCCATTTCCGATGCGGCATTGCGTCGGGCGACGTTGGCCGATCCGATCGCAGGGT
CACTGCTGCGGCAACTGCAGGTGGATACACTGACGCGCGTGGATCAGCGCATGGCTGGCA
CGATCAATGACATGGAGCAATGTGCGCGGCTTGGCGCCATTCCGGTGGATGGTCTCACCG
TGCCCGTATTGGTGGTGCACGGTGTGGACGACCCGGTGGTGCCTTTTGCGCATGGCGAGC
GCGTTGCACAGGACGCGCCGAGTGCGGATCTGGTGGCCCTGCATGGCGGGGGACATGTGT
GTCTGTTCACTCATGTCCGAGTGGTGCGTGTTGCGGTGGCGGGATTGCTGGAGCGCGTGG
GCAGTTGATATCCCGCACGCGCTCCGCATGGGCAACGTTGTTCAGCCCAATCGTTCGACG
AGCATTCCCATGAGCGATTCCTGAGAACTGATCTCTCCAGCCGCCACTTTGTTGAGATTG
TAGATCAGGACGGATTTACTGATGTGCGCAAAATCGATCATGATGATGTTCGGCATGTAG
CGCTTGATCTGCACCGCGCCCATCACGGCTGCGCCCCCGAAACCCAGGGGAGAATGCGCA
CTGACCCCGACACCCATACCCGCATCCCACGCCTCGAGGAAGCCACGCAGATTGGGCGGC
AGCCACATTTCCTTGTCGCGGTTCTGGATGCTTTCCCGCAGTCCGGTTGTGGTCCAGTAC
ATCATGCGAATCACGTCAGGTGGTATGAGGGACGCGTCTGACATGTTCTGCACCTGCTTC
TTGGTGTTCGTGGTCAACTTCTTGCTGCGCGTGGTTTTCATCGCCGTCGCACCAAAATTG
CCGTAGTACTGCAATCCTCCATAAACCTGCTGGTAGCCAGCATTGGGCGAGCTGCTGTCA
CCCTTGGCGAGGTTGGCGAATGTCAGAATGCCGGGATGCGGAACGCCATGCATCGCCTGA
TGTTCCGCTTTACCCTTCGGCGAGAAGAGGACCACGACCTTGCCGGCCAGGTCATTGAGC
GTCTTGCGATTGACGTTGCCGCCGTCCGTATACATGTGCGCGCCCAGAATGTGAATGCAG
GCGTCGGCGATCAGCGTCCAGTTCGTGCACTTGTCGAACTTGAGAATCAGAAATTCGGAG
TTCGTGGCGGGTGCAGATACAAAATCCCGTGCCTGTGTCAGCACATCCTGCAGTGTCTCG
CCCCAATCACCTGCCCGCAGGTGGGTATGGGTGACCTTCTGCGACAGGCCAGTTCCGCCG
ACGGCCTGATCGACCACCCTATGTTTGGACGAGTTCTTCACGAACGCACCGTCGGCATGA
AACGTGCGCATCTGGAGTTCCTTCACGCCATTGTTCGTGACCGTTTTGGCAGCCACACGA
ATGTCGAAGAAACGCACACCGACGGCGGCCTGGCCGGCAATGTCCAGATTTTGCGTCTGC
ACATTCTTGTCACCGGACGTGATGCCCGCGTCGTGAGTGCCGACCATGACGATGTCATTG
AGTCGCTTCCCGCCGCCGAGGTCCATATACCGAATGGTCATGCCACATCTCCTGTCTGCA
CTTTATGTAAGCCACTCACCGACCTTCACCGCCTACGGATGATTGGCACTGAATTCCCAT
CTGGAAGTCCCCCAGCTTAGCACTCGGGAAAACTCCTCGCCATGCGCGAGATGGCCGTGT
TACGGTGCGGGGCGGCGGAACAGGCCACTGTACACAGCCTTGCCCAGCACATGTCCCTGC
ATGGCCTGAAACACTTTCGTGCGCGACTCGAAGGCGTCGGCGCCGGGCGTCACGTCGAGC
TTCACATCGAGCGCATAGATCTCGAAGATGTAGTGATGCTTGGGGCCCGTGGCCGCCGCA
CCCGGTCCACGATACACGAGCCCCGTGGCGCTGTGCTGATAACTGCCGTCAGGCAACTGC
GCGCCCTTCGGCTGGCCCTCGGTCATGCCCTTCGAAGACGCGGGAATATTCCAGACCACC
CAGTGCGCCTGGTCTTCGGTGGTGCGATTTCGGGCGACGTCGAGGTCACGCATGTTCAGC
ACAAATGACTGCGTGCCGGCCGGGACATTGGTCCAGTTGATCGCGGGGGACATGCCTTCA
CCGGGCGCCACGCCTGGAGCCGCCTGGCTGAATTTCACGGGAATGTCGGCGCCATCGGCA
AAGCCCTGCACCGTGAGCACCATGGCCGGCGCTGGTGAAGCGGCCGCCGGTTGCTGCGCG
GCCAATGGGGCGGCGGCAAACGGCATGGTCACCAGAAGTCCGCTGACGACGATCGATGCA
ATGGTTCTCACGTGAAATCTCCCCAAGTTTGATTGTGTCTACGCACCGGTCATATCGTGC
GCGAGATCGTAGAGCATGACATCCACCAATGCGATGAACACCTGCAGGAACAGGGCGGCC
GCAAACGCCACACCACCTGCAACCGCCACCAGCAGTGTACGTGCTCCCCCGCTGATACCG
CTGACGTGGGCCGCTCCAAGCGCGGTGAACACTGCCAATGCGGGCAGAAGGATCAGTGCG
GCGAACTGCGCCATCACCATGGTGGCAAAGGCGCGGCCTGGCATGGCGGTGGCCATCTGA
CGGAGACGTTCGGCGCTGCTGCGTGTACCACCGTGCCGATAGCGATCGACAAAGTGCAGC
ATGGTCTTGACGCCACCACCGCCCGATTCTCGGCTCGCGCGCATGTATGCACCCACGGCC
GTGCGGAGCCAGCCACCGTACAGGGCCATGGCACTGCCACCCGAGCCGGCGCCCGATACA
CGCCGCGCCGCCTCACGCCAGGTGATGGTGTGAAATGGACGTTCGCGGATGTCGCTGAAT
ACCGTGGCGATACTGGCCATCGCCAGCGGAGTACTCATCAGCAGTGCCACGTTGAACAAC
ACGATCCATGGCATGATGTTGAGCGGGAATGGCAGCCAGGCGAGCGATAGTCCCATCAGC
GCTGCGGCAACACCGGGGAGCGCAAAACACAGCCCCAGCGCGCTCAGCTCCGGCATGCGT
TCGGCAAAGATGGCGAGCGCACGGCGCATGCTGTCACCGAATCCCATCGCATGCGCGCGC
AGGGCGGCGGCGAACGACGCGGCCGACTGAAATCGCGCATCAGGATCTTTGTTGAGCGCG
CGACGGAGCACCGCTTCCACCGACGCGGGCACCTGCGCAGACGACGGCAGCGCGGGTACT
TCGGCGACGAAGTGTTGATGCAGCAGCGCCATCGTATCGCCGCGAAAGGGCAGCGTACCA
GAGACCATCTGGTAGACGAGTACGCCAAGACTGTAGAGATCACTGCGCGCATCGACGGCA
TCACCCACACACTGTTCCGGAGACATGTAGGCCGGCGTGCCGATCGATTCGCCGACCTGG
GTGGCCAGAGGATTCGATGCCGACGCCCCGTGATCCCCTACCGTGTCACCGGACGGGAGG
CTGTGCCGGGCAAAGGTGTCGTCACGCAGCTTCGCGATGCCGAAGTCGAGCAGCGTGACG
TGAAATCCGCCGCGTGCATCGGGTGTGAGAAAGATGTTGGCTGGCTTGAGATCGCGGTGC
ACCACACCACGCGCGTGTGCGGCCGTCAGCGCCGAAGCCACCTGGGTCACGATATCCACC
ACCTGCGGCAGTCGCAGCGAGCCCTGGCTGGCCAACACATCTTCGAGCGTCTCGCCGTGC
AACGCTTCCATGACGAGGTACGCCACATCGTGACCGGCGATGGTGTCGACACCGAAGTCG
GTCACGTTCACCACGTGGCGGTGTTGCAGTCCACCGGCCGCTCGTGCCTCGCGGGTGAAA
CGTTCCGCAGCGGTGGGGTCGGCCAGCAGCGCGGGGTGCACCACCTTCACCGCAACGCGT
CGCCCGATGCCGATATGTTCGGCCAGGTACACGGCGCCCATGCCTCCCTCGCCCAGCGAC
CGCCCAATGCGGTACTTCCCGTGAATCACAGCGTCGGTGAGCCAATCCATGCCACACAGT
CGCACCCAGCCGTGGCCACGCCAAGGTCGAAACTGAGTTCTTGACAGATCGTTCAATAAT
TGCCATGTTCATCCCATGGCTCGCCCGCGACAGTTCGACGAGGATCAGGTGATCGACCAG
GTGACCCGCACCTTCTGGGAGCGTGGGTACGCCAACACGTCCATCGCCGACCTCGAGACG
GCCACGGGCCTCGGCCGACAGAGCCTGTACTGCGCATTCGGCGACAAACACGCGCTGTTC
GTCCGAGCGCTGGAACGCTACGCCACACTCGGTGAGCGGCACATGCCGGTCACCGCGTTC
AGCAGTGCCGCTCCCCTGGAGCAGCTCCGCTGCATGCTGCGCGCGACCATCGACACCGCC
ACAGCGCCCGATGCGCCCGGCGCCTGTCTGATGGTGCAGGCCATGACGGAATTCGGCACC
ACTGATGCCGAGGTTCTCGCCCGTTGCCGTGCGAACAGTACGCGGATCGAGACGTGGGTT
GGCCGGCTCATCGAACAGGCCGCCGCGGTAGGTGCACTCGCGCCCGGACTGACCCCGGCC
ACCGTGACCACGTTGGTCATGGCACAGCACTTCGGAATTCCCATTCTGGCACGTTCCGGT
GTGCCGGCCGCACAACTGCAGTCGAGTGTAGACCTGCTGTTGCAACAAATCACGAGCTGA
TCACGCGGGGACCGTCCCCGCGTTTCTTTGGCTCTGTTTTTGACCGTTCGTTCAATAAGG
AGCATATCATGTCGCAGTCCATCGCGGGTAGCGTTGCCTTTGTCACTGGTGCCAACCGGG
GTCTCGGCGCCGCTCTGGTCCAGAGTCTTCTCTCACGCGGGGCCCAGAAGGTGTATGCCG
CGGCCCGTTCGCTCGATTCACTCGAAACGCTGGTGGCCACGGGTGAGGGCAAGGTCGTCC
CGGTTCAGCTCGACGTCACCGATACGGAAGCCATTCGCGCGGCTGCGGCGCTGGCCACGG
ATACCACATTGCTGATCAACAACGCCGGTATCGTGGCGGCCGCGTTCCGTCCGATCACCG
AAGCGGCCACGGTAGACGATCTGCGTCGTGAGTTGGATGTGAATGCGATCGCGCCCCATG
CGATCACGCAGGCCTTTGCCTCGACGCTCATTGCGTCGACGCAGACATCCCCTGTCAGCA
CACCGCGCCGGGCTGCCGTGGTGAACATCGCCTCGGTGGTGAGCTTCGTGAGCTTCCCGG
CGGCGCCCACCTACAGTGCCAGCAAGGCCACCACACATTCATTGACCCAGGGCTGGCGTC
ATACGCTTGCGCCGCATGGCGTCGATGTACTCGGTGCATACCCGGGCCCGGTCGACACCG
ATATGGGACGTGATCTGCCGATCGACAAAACCCCCGCGCTCGATGTGGCGAATGCGATTC
TCGACGGTATCGAGGCCGGCACGCAGGAAATTCTTCCCGATGTGGTCGCGCTGGCGCAGG
GCGCGCAGTATCTCGCCAACCCGAAGGCCCTGGAGCAGCAGGTGTCACAGCAGATGTCGC
AGGAAATGGCGACGGTGTAATCACACCGCCGCGCCACGTACTCCTACGCCATCATCAAGC
CCTACTCGTACCAGATCTTCTCGACGGTCTTGTTGACCTTCTTCGCGACCGCACCGTCCA
CCGTGAAGCCTTCGTCTCCCAGGAATGTGACGACGGCTTCCGGCACGGCGTGAAACAGCG
TCATGACCGCCTTGGCGTAATCCCGAAGATGTGCGAGTGCGAGCTCCGACGCTTCCGCAT
CGTTGAGTGCCTCGGCCGTGGTGTGCAACATGAGATAACCCACCGTCGCCAGTGACACGG
CGGTATAGTCGTCGCGAAGGTTCTTCGGCAGCTTCTCGCTGCGCACAAAATCGATCGCCG
CTGCACCCAAGCCCAGCACGGATGACGCCGCGCCCTTGATGGCTTCGGCAATGCCCTGGC
CACCCTGCTTGCGTCGTTCTGCCAGATCGCGCAGGGCGACGAGATGTCGTTCGCTGATGC
CGTTCAGGTCGCGAATGAGGGACGCGAATCGTTCGCCCTTCGCATCGGCCGCCTGTCCGG
CAAATGCCTTCTGCATATGCTCTTCGAGTGCCAGCATGTCCGTGACGTAGCTGGCAATGG
CTTCTTGTGCGTTCTGAGACACAGTGAGATCCCGGATTCGTGAATACGCGCGAGTCACGT
GCCCCAGGCACGCTGCAACCGGAACGCGCGTCAGTGCATGTAGCATCATGCGTCCGGGAA
CCCGACTCAATGCGCTGAACGGGCGATCTTCCTGTTACCCTTTCGAGCGGTCGCTGACGT
GGGTGGAGGGATCGTTCGTGCCCGCCGGGATCCGGAGGTCGAGACGGCGCCCTGGGGCAG
GGGGAACAGGCGTTCCGCGATCCACGCTGTACATTCTTGGCCTTCCTCTCACTCCCTGAC
ATGTCCACCGGCAACACGCCGCCATTCGGCACTGCGGACGCCGATCTCCCGTTCGACAAG
GACGCGCTGGATGCCGCGCTGCCGTTCGTCTATGACGAGCTGCGCGCGCTGGCGCAGCAG
TACCTGCACGCGGAGCGCCCCGACCACACGCTGCAGCCCACCGCGCTGGTCAATGAGGCC
TACATCCGGTTGACCTCTCAACGACAGGTCAACTGGGGCAACCGCGCGCAGTTTCTGGGC
ATTGCCGCGCAGATGATGCGGCGCATCCTGGTCAATCACGCCGTGGCACGCAACGCGGAG
AGACGCGGCGGCCAGCTCACCCATGTCACCCTCGATGAGGCGGTGTCCTGGTCCGGCGAG
CGTGATCTTGATCTGCTCGAACTCGACGAAGCACTCGCCCGTCTCGCCCAACTCGATCCA
CGTCAGGCGCGCATGGTGGAACTGCGTTTCTTTGCCGGACTGTCCATCGAAGACACGGCC
ACGGTGCTGTCGCTGTCTCCGGCCACGATCAAGCGTGAGTGGACGGTGGCCAAGGCCTGG
CTGCGTCGTGAGCTCACACGGCGCTGAGTCGCTGCACAAATGACTTCGACCTCATGGGAC
CGCGAGAAAGCACTCTTTCTCGAAGCGCTGGCGTATCCGACGGATGCACGACAGCAGTGG
GTGGAGCGTCAGACCGTCGGCAACGCGGTGCTGCGCGATGCCGTGCTGTCGCTGCTCGCG
GCGCATGATGATGCTGACGAATTTCTCGAAACACCGGCGGCCTCACTCCTGGGCGATGAT
CGCTTGGATGGTGCGCCTGATGCCTTGGCCATGCAACGTGTTGGCCCCTATCGGCTGCGG
CGTGAAATCGGACGCGGCGGCATGGGCACGGTGTATCTCGCCACGCGGGATGATGGAGAG
TTTCAGCATGAGGTAGCGGTCAAACTCGTCAAGCGTGGCATGGACACCGATGCCATTCTC
GCGCGTTTCCGGCACGAGCGACAAATCCTTGCGGGACTCGATCATCCGAACATCGCCCGC
CTGCTCGACGGCGGTACCACCGACGCCGGCTTGCCCTACTTCGTCATGGAGTATGTGGCC
GGGCGTCCGGTGCGGGAGTTTGCTGAAGCACACGCACTCACCATCGACCAGCGACTGACG
CTGTTCCGCACCATCTGCAGCGCCGTGGAGCACGCACATCGCAATCTGATCGTGCACCGG
GATCTCAAGTCGGGGAACATCCTCGTCACGGCGGAGGGCGTTCCGAAGCTGCTCGACTTC
GGCATTGCGAAGTTGCTCCTGCCCAGTGCCGCAGATGGTACACACGAGGGCTCTACCGTG
GTCCCGACACTGGTGGCGCTCACACCAGAGTATGCGAGTCCGGAGCAGTTGCGCGGCGAG
CGCGTGACGACGGCCACCGATGTGTATTCGCTGGGTGTACTGCTGTATGAGTTGCTCGCC
GGACAGCGTCCGTTCCCGACGGTCGGTGGCCGTGTGGAGGATCTGTCGCAGCTCGTGCGC
GACACCGATCCGCCAACGCCCAGTGAGGTGGTGCGCGCGAGAGATTGGCGTGACGCGCAG
CGTTTGCGGGGCGATCTCGATACGATCGTGATGATGGCCATGCACATGGACATCGTGCGT
CGGTACGAATCGGTGGCGCAGTTGTCGGAGGACATTCAACGGCATCAGCAGGGGCTCGCG
GTGCGGGCCCATCGCGATTCGTTCGGCTATCGCGCCACCAAGTTCGTCCGCCGAAACCGG
GGCAGCCTCACAGCGGCGGCGTTGTTGATGATCGCATTGGTCGGCGGGTTGGCCGCGAGT
CTCTGGCAGGCACATCGCGCCGATACGGAACGCGCGCGCGCCGAACGCCAGTTCGCCGAA
GTGCGCTCGTTGGCCACGGGATTTCTCTTCGATGTGCATGACGCTATCCGGTCACTACCG
GGTGCCACGCCGGCACGCGCCATGCTCATTCAGCGTGGACTATTGGCATTGGATGGACTC
GCGCGCGAGGCACAGGGCGATACGACGCTGCAGCGCGATCTGGCCATTGCCTATCAGCGC
ATCGGTGATGTGCAGGGCAACTCCTATGGTGCCAACCTCGGCGACACCGACGCGGCGCTG
GCGAGCTACCGCAAGGCGGTGGATCTGCTGGAATCTCTTGGTGCGGTGCGTGCAGCCGAT
CCCGCCACACGTCTCGCTCTTGTGGAGAGCTATCGCGGGCTCGCGGCCATGCTGAACATC
ACGGGCGATCTCCCGGCGGCGGTGCAGTATCTCGAACGTGCCCTGGCATTGCATCGGCCG
CTGGTGTCCGCAGATCCGTCAGCCGCCAGACGACCGCTGTTGGCGAATCTCCTGCAGGAG
CTGGGTGACGTGCGGGGCGGCGCCGGTATTGCGAACATCGGTGATACCAAGGGCGCTATG
GCGGCCTATCGTGAAGCACTCGTCATTCGCGAGGCACTGTTGCGCGAACGGCCCACAGAT
CTCGACGCCCGTGCCGGGTTGGCCACCCTGCAACTCAATGTGGGTTCACTGGCCCTGACG
CTCAACGACACCACTGGCGCGAGCATGGTGCGCCGCGGCGTGGCGATGTTGGAGGCCATT
GTGGCCGAACACCCCGATGATGCGGTGCGCCGCAACGAGCTGTTGTCTGGATATGGGCGG
ATGCGGGTGCCGATGGTGAACGCTGGCGACTATGCCGCCGCCATCGCAATCGACCACAAG
GTGCTCGCGGCGCTGGAAGACATGGTGACCGCCGATCCCAGGAACACGTTGTTGCAGCGC
AACCTGAGCGTGTCGTACAACAATCTCGCTCGTGATCTGCGGGCGAATGGACAGCCGATG
CTCGCCCTCCCGCCGCATCGCACCGCGTTGGCCATCGCTGAACGGCTGTGGCGCGCTGAT
ACGGCCAGCATGGAGCATCTGCAGGATGTGGCGTTTTCTGAAGACGTGTATGCCGAAGCG
CTGGCGGATGCGCGCGCGTGGCCGGAAGCACTGGCCATGTATGCACGAGCCATCACGAGC
AAGCAGCGGCTGCAACAGGCCGAACCCTCGAACCCGTGGCACGCCGATGATCTGGCGTTT
CTGTATGCCGGACGAGGGGCGGCACTGGTCGCCACCAACGCGCTCGCCCCAGCGGACAGT
GCGTACCGGCGTGCCGTACCGCTGGCCGAAGCCGCCGTGACCCGTCAGGAGGGCAATCCC
AAAGCACGGGCGGTGTTGGCCATGGTGTATGCCGGCGCGGCCCGCATGCACCTGGCGCGA
TCGTCTTGTGGCGAGGCCACGGCCTGGCATGCCAAGGCGGAGCGGCACTGGTCGGAGCTT
GCCACGCTGGGGGCTCTGACGGCAGCCGATGCGGCAAAACGGAAGGACGCGACCCGGGAA
ATGAATCGGTGCGCCGCCGAATGAGCTGATTTGGCCCGATTTCCTGCGAGAAGAGTGAGC
GCTGCCACCAGCACCCTCCACACGGCGGCGACACGAACCCAGGAGAAGGGCATGAATCGT
CGAAAGAAGCTGCTCCACTTTGCACGGATGCTCATCCTGGCCGGGTTGTCGGCCTGCGAT
GCGTGCCCCTCGGCCAACAACACCGAACCGGTCGAGCCTACGCTGGTCATGTCCGCGTCG
CCGAAGGATCAGCGCGTTGCGCAGGGCGCCAGCACACTGTTCACGGTGACGGTGGGACGC
AAAAACTTCGCCGGTCCGGTGACCCTCTCGGCACCACCGGGCGGACTTCCCTTGGGCGTG
ACGGTCGACTTCGATCCGCAAACCCTGCCTGAGGGCGTGTTGCAGTCGACGATGCGCGTG
AGTGTGAGTGCCACGGCGCCCGTGCAGTACGTGGCCGAGCCACCACTACTCCCCGTTCCC
ATCTATGCCAAAGGCCCCAACGACCTCGCGGCCACTGCCACGCCGAACGTGCAGATCGTG
CCCTCGTCGCTGGCTGGCATCACACTGAATGCCACACCGTCTGCGCTCACCGTGTCCGTC
GGACAGAATGGTGAATCGCTTGTCACCATTGCGCGGCAGGGCAACTACAGCGCGCCCGTG
ACACTGGCATTGACCACATCGTTCGTGGGCATGAACGCCTCGCTGACGCCGGTGAATGGT
GTGCCGGACACGTGGCGTCTGCAGTTTGTCGTCACCGATGCTGATGCGCTGCGCAAGGCG
GCGGCTTCGGCAACTGCAGGGCTGGAACTGGCCTATGTCTTGCGCGCCTCGGGACAGGGG
CTTCCGGACATCACGACCAATCTGAAGGTGTTGGTCGTCTTTGGATCCTTCCTCCCCACA
CCGGAGCGCGATGCGCGAGTGGTGGCGGGCGCACAGGACGTGGTTCGCGTGACGCTCGGA
CGATCGGCTGGTCTGACGGCGGCGATCGCGATGGCCATGGATGAGGCACCAGCGGGTATC
ACTGGCACCTTTGCGCCCAATCCGGCCACGGGCGACGCCACGTCATTGACCGTGCGCGCC
GCTGCTTCCGTCGCGCCCGGTGAATACGAGATCAAGTTCAAGTCCACGCCGCCCACCGGT
ATGGGGTTGGTCGAGATGCTCACGCGCATGAAGGTCGTGGTGGTGGCACCGCCCCCCATC
CAGCCGTCCTGTGTGCTGGCCGCACCGGCTTCGCTCAGCGTGGTGGCCGGCAACACCACC
AGCGGCACGCTGGGTGTCACGCGTGCCTCCGATTTCAGCGGCGTGGTGAACGTGAGCGTG
GGCGCGGCGTCAGGCAGCTCGATTCCCACGGGTATGAGCTTCGCGTTCGATCCGCCGCTC
GAGCTGCGCGCGAGTACCACGTTGCGTGTGACCACGACCGCGGCCACACCGGCCGGTACG
TACTCATTGGTGGTCAGTGGCAGCTCGGCCAATGGCGCATGCACCTCATCGCCCCTCAGC
GTGGTCGTGACCCCGGTGGTGACACCTCCGCCTCCGCCGCCGCCAACCAGCGCCGTCACA
CGCATCGTGATCGAACCGACCAACGCCGAGATTACGGCACCGGCCACGCAGCAGTACTCG
GCGCGGCTGTACAACGCGAGTGGTGCCGTGATCGCGGTGGAAACAGGTGGTTCGATCGAA
TACAGCGCATCGAACGGTACCCCCAGCAACAACGTCGCGACGATCAACCCCACCACTGGT
CTCGCCACCGGCGTTTCGGCCGGTACCATCACCATCACCGCGCGCTACGTGCGCAACGGC
GTGCAGGTGGTGCAGGTGTCCACACCGCTGCTTGTGTATGCGGCGGGTTCTTCGGGACAC
TACGGTTCGGCCACGATGTCCACCAACGGCAATGTGCGTACCATTGCCCGCGAGGATTCG
GTGCTGTTCCAGATCATCGTGCGCAACACCGCCGGCACAGCGGTCACGAGCGGTGTGAAT
CCGGCACCGACGGTATCGTCGTCCAATCCTGGCGCGATCAGTGTCCGGTCCACGACGGGG
CCTGTGCCGGGCTACTTCTTCTGGATGAAGGCCGCACCGGGAGCGACGCTGAACACGGAA
GTGGGCATTCGGTACGACGTGAATGGCGCGGGTGGTGAACTGCTCATTCGTGTGGTGCCG
TAGAAATTGTCACTGGCAGCAGGTACAGCTCGTGCGGCGGTGGAGATATCGCCGCACGAG
CGCTGCCGCAGGCCGAATAGATCCTAGAGTGCCTTCAGTAACTGCGTGATCTGACGGCTC
AACGCAGGGACATTGTCTTGAATGACGTCCCAAACCAAATCGAGGTCCACGCCGAAATAG
TCATGGATCAAGCGATCCCGCATGCCAGCCATCTTGCGCCATGCCACGTCGGGATGGGCT
GCGCGAAATTCCGTTGGCAATTTCTTGGTTGCCTCACCAATGATCTCGAAACTGCGCACG
CAAGCACGCTGGAGCGTCGGGTTTCCAAGAAACTGCTCGCGACTTACATCGATCGTCGCC
TGTTCCAGATAGGCGATTTCGTCCGCAATGTGCTGAAGGTATTCACGCGGCGCGAAGGAC
ATCCTGAGCTTCGGCGAGGATATAAGGGCGCAGGTACGGAGAAAGCGACTCCGTCGTGAC
CAACTCTACTCGGCGTCCCAAAGTCTCTTCCAGGATCTCGCCCAACGCGATCAGATGATC
GAACGTCTTCTTTCCTGGCACAAATTCCACGAGCACATCGACGTCGCTATCGCTCCGAGC
CTCGTTCCTCTGCACAGAACCAAATAGTGCCAGCCTCTGTACGCCCAACCGGAATATCTC
GCGTTGGGTCTCAGCGAGCCGGAGCAGTACATCGTTGCGGGTGAGGGGCGTGGCGTTCAT
GTGCACAAATCTACATCCGAACTGGTGATTTGGCAGCGTGGTGGGGGTTGAGTGTCCCGG
GATCCCTTCGCTCGTTCTAGCAGGAAAACAGCCACTCAGCGGCTACCGTCGATCGTTGGC
GATGAGATCCATCATCTCAGGGTAGTGATACGTCGCACTGCTCGCCGGGTGTTTCCTGGC
CGTCGCGATCATGGCCTTTGCGATCTGGTCCACATGAATGGACTTGTACTTCGCCGGTGT
GAGAAATCCAAACAATGGCAGTGTTATCCCCAGAATCCACGGCGTGTGCTGCGAACCCAT
GATCATCGCCGGACGGAACACGCTCACCACTGCCGGGCCACTCGCACGCACCGCCTGTTC
GGATTCTCCCTTCACGCGATTGTAGCGCGCCATACCGGCGGCGCCGCTTCCACTGGTGGA
AGCCGTTGCGTCTGCGGCCACGGCACTCATGAACGCCAGGTGCTGCACCTTGCCGGAATC
CCGCAGGCCTCGCGCGAAGGCTTCGTTCAACGCCACATCCACCGCGCGGTGTTCATCGAT
GGTGAGCTTTGCGGTGCCAGCGCCGATGCCGAGCACGCTGAAGCCTTCCAGCTCACCCGG
TGTTTCTCGCGCGGCTTCCAAGGTGGCTGCCGTGAGAGACTCCGGCTGCATATCGGGAAC
GAGCTTCTCCACCAGCGTACGGCCCGCCGCCCGGGCCATGGTGACCACTTCGGGCAGCGA
GCGGCGTGACAGGGTGATGACGGTGCCAAAACCCTCGTCGTGCAACAACGCGCGTATCAA
TGCGGTTCCGACCGATCCGGAAGCCCCGAGGACAATCGCGGTGCGTGTGCTGGTCATCGC
AGGTTCTCGAAGCGTATTGGTGGAGTCGCGCCATGCCCCACCCAAGCTTCGTCTTACATC
GGCTTCCCCGCAACCTCGGCCAGGTTGTCATCCCGCTCCCGCTCGATCAGCCGGCGATAC
GGATCGATACCAGCACGGGTTGGCAGCTTGGGTACGGTGAGCACGATGGTCTGTTTGCCC
GAGCGAATGCGATGTTGCTTGAGGTACAGCGCTTCGCCTGGCGCGTCATACTGCCCTGGG
CCTGTGAATACACCCACCTCGATGAGGTCATCCATCGCCACCGGCGTTTGCACACCAATG
CTGTCGGCCCGCGCCTTCGACGCTTCGACAAACAGCGACACCCGATAGCCACCGTCCATT
GGTTCAGCCTTCACCGAATCGGCGGTCACGTTCCACAGCGTGATGTGTTCGAACAAGTCG
GACAGCAGCGGCCTGAGCGAGTCGGGTGTCGCCGCCTGCAATTCTGCGTAGAGCGCGTGG
GAGGTGGGTGGTGGCGCATCGGTGCCCGCAAACTTCTCGCGAAACCTCCGCAGGGCGCCG
TTCACCGCGTCCGCACCAAGGCGTTCACGCAAGGTGTACATCGCCACCGCGCCTTTGAAG
TAGAACACGTAACGCTGACTCACCACGTCCAGCAGCGGCGCCTCGCGGTTGGTATACACC
CGCCGGCCGCGCAGGTACTCGGTCATGTTGTAGTCGTAGAACCGTCGCGCCATCTCTGTG
CCGTATGTGTGCTCCAGCACCATCATGGAGCTGTACTGGGCGAGCGTCTCCGACACCATG
GCCGCGCCTGCGGCCTGTGCGGGAATCACCTGACCGCCCCACCACTGGTGTGCGGTTTCG
TGAGCGACGACAAAAAACGGCCGATCCACATCACCAGAATCCACGCGCGTGAGGAATGCG
CTGCCCTCCGAGAACGTGATGGTGTGCGGATGCGCGCGGGCAAATGATGCATACCGTGGA
AACTCCACCACGCGCAGTTCGCGGTACTGATACGGCCCAAACTGTTCGGTGTAGTACGCC
AGTGATGCCTGCATGCTGCGCAGCATCCGGTCCACATTCACATCGTGCGTAGGATGGTGA
TACACTCGCAGCGGGATGCCCTGCCACTGCGCTTCGCGTACCGCGTATTCGGCAGACAGC
ACGCCGCCGCCGTAACGAAGGGGTTCTGCTGTGCGATAGTGAAAATAACGACGGCCTTTC
TCCTCCCACTCACGCACCAGCACTCCCGGGGTGACGGCTGTCTGGCGCGCATCCGTACCA
ATGATCGTCTCCACGTTCACCAACTGCACGGTATTGGCCCCGCCGCGTGTTTCCACATCG
CCCGCGCTGGGTGGCAGCGTGCGCGGGGGCAGGCCAAGTTCGCGGCGCAGTTGGTCATCG
GTCACTTCGCGTCCGACCTTGTAACCCAGCGTCGGCAACCAGCCCCCTTCGATGTACGCC
CCATTGGGTGCCACGTCGGTGGGAGCGCCGTCATTGCGAAACCCGCGCGGACGATGCGAC
AGCTCGAACGTCATGGCGATGGAATCGCCCGGCGCCAGTGACTGCTCCAGCGCATAAATG
CGATAGAGCCGCACGGAATCATCCGTGACCATCCGCGTGGCGCGATCAAACGTCATGGCG
CGTGTCTCCACATCGGCACTCGACAGCACATGCAACGAGTCGATGGTCCGGTCGGTGCGA
TTCACAAACCGGAACGTGCCGCGGATCTCGGCCGCGCGCGCCGAGGGGTAGAGTTCGACG
CGCATCTGCACGTCTGACAAACTCGGTTCCGGTGCGTCCTGGAATCGTTTGTATCGGCGC
TCGTACTCGGCGCGTTGCGCGGCCATCTCGCCCGGTGTGCGATACTTGTTCAGCACGTTC
GTGTTGTAGAACACGAAGCCACCCAGTGCGACAATGAGCGTGGCCGCCACTGCCGCGGCG
CGCCGTACGGGGCCATGAAAGCGCTGTCGCGCGAGCTGCCATCGCAGCCCCATACCGCGC
TCGCGTCCGCGCACCCAGAACAGACTCGCCAGCACGGCCAGCATCAACGCCCACGCCGCC
CAATACAGCTTGAACCACACCAGGCCCTGCAGGAACGGCGCGAGTCCGTTGAGATCGGAC
CAGGTCCACCCCGGATCCGACCCGTACACCAGCATGCGATGGCGCACGCCAACGTATTCG
GCTGTCACGGTGAACGCGAAGTACAGCACCACCACCAAGTGCCCGAGATACTTGTTGTTC
ACGATCACGTGCACGGCCATGGCCAGCGCGGCCAGCAGCACGTAGTCCACCAGTTTCACA
CCAAACAGCAGCTCGAGATACACACCAAGCTCGTAGCGATAGTAGCCACGCAGCGACTGC
AGCAACACGCCAGCGGCCATGAACACCGTCTGCAACGTGACCAGCATGGCTACCAGGGCC
AGGAATCGTCCCAGCAATGCCACGCTGTTGGGCACCGGTGTCACGGCCGCGATATCACCC
ATGCCCACCTCGCGTTCGCGCCACACCAGCTCACCCGCAAAGATGGCAATGAGCAGGGCC
ATCACCGGGCCCAGCGCACTACTCAGCACCGTGCCCGCAATCAGGTGTGTCACCGGCCAG
GTGGAGGTGCCGAAGATCTCCGTGCCCACGTCCCACCCGAACGCAAACACAAAACCCAGC
GCGCCCACGAGAATCACCAGGAACGCCCGCGTCACGGCGATCTCGCGCCACGCTCGCGTG
GTCACGGCCATCGTTTGCCGAATACGTGCTCCAAACGAGAACGAGCGACCGGTGGTGGGC
GTATGTACCACCGCAATGGGGGCTACTCGCTCAGGCGCCGTGTCCACTACCGCGCGCCGG
CGCCACCAGTTCCGCTTGGCCGCCCCTGCTGGATGTACAAACCGGAACCGTGATACCAGG
ATGGCAAACACGCCCACCGCGATGGCCAGCCACAGGGCGCGATTGAGCAGCAACAGCTTC
GTCCATCCAATGAGCTGCACATTGGTTTCGGCCGGTGTCCAGAAGCGACTCGCCACCTCC
ACCGCGCGACTGCCAAACGGGTCGATGAGCACCGACAATGTCTGGTTGTCCAAGGCATCG
GTGAACTCGCCAGCCGCTTTGCTGAGCACCCACAGCGCGATGCCACCGAAGTACGTCGCC
AGCGACTGTCGCATGAGTGCTGCCGCCGCAAACATGCAGACGCCGATCAGGACCATGTTG
GGCAGCAGAACCAGTAGATAGGTCTGCGCATACGCCGCCGGTTGTATCGGCCCGAATTTC
CCGGCCTGCATGTACGGCATCACCGCAGCCAGCATGAGTCCCAGCGGCACGCCGAGCAGC
AGCACCGCATTCACTACCACCCCACCAAGGAAACGTCCGGTCAGGTAGTGCGATTCGCGG
AGTGGCGACGTGTAGAACAGGGAGTGCATGCGCGTCTGCACATCACGCGCTGCCGCGTCG
CCAAAGACACCCGCGGTGACCAGCATGCCGATGCCGCCCACCACCGCGGCAATGTTCATG
ATCATCACCGGCGCATTGAGATACTGGCTGCTGCCATTGATGGCGTGCATCATGAGGAAC
GGCACGCCGAACAGTACGAGCGCATACACCCAGGTGGACGGCTGGCGCAGCCGATATTGC
ACTTCGAACCGGAACACCTCACGCAGGGTCATGACGCGGCCTGCGATGTGGCTGCCTCTG
CGCCATCGTGCCCGGTCATGACGCTGAAGTACACGTCTTCGAGGTCTGGCTCCACCGCCT
CGAACTCGGGTCCCGGCGACGACTCGGCGTGCACATGCACCAGCGTGCGCCCCGAGAGCA
GCTTGGTGCAGATCACACGATGCCGGCGCTCCACGTCGGCCAGTTCCTGTCTTGCCACCA
CACGCTTCCAGATGTGCCCGCGGAGGGCCGCAATGGCCGCCAGGGGTTCGGCCTCGATGA
GAATCTGCCCCTTGTTGATGACCGCCATGCGACTGCACAGCTCCGCCACATCTTCCACGA
TGTGCGTGGAGAGAATCACCACCGCCTGTTCACCGAGCTCGCTGAGCAGATTGAGAAAGC
GGACCCGCTCGGCTGGGTCGAGCCCCGCGGTGGGCTCGTCCACGATGATGAGCGACGGAC
CACCGAGCAGTGCGACCGCAATGCCGAAGCGTTGCCGCATGCCACCGGAGTAACCGCCCA
GACGCTCGCGGCGCACGTCCCAGAGATTGGTTTGCCGCAGCAGTGATTCCACCACACGAC
TGCGCTCGAGGTGCTGCGTGAACCCTTCGAGTACCGCGAAATGATCGAGCAATCGCTCGG
CGCTCACATTGGGATACACGCCGAACTCCTGGGGCAGGTAGCCCAGTGTGCGGCGTACGC
GGTCTTTCTCGCGCACCACGTCGATCAGATGTGGTGACGCAGCACCCTGTTCGTCGAGCG
TGATGGAGCCCGTGTCGGGGTCCTGCAGCGTGGCGATGGTGCGCATGAGCGTGGACTTGC
CGGCGCCGTTGGGACCGAGCAGGCCATACATGCCGCGCGGGATATCGAGCGTGACGCCGC
GCAGTGCGCGTACGCCGTTGGAGTACGTCTTGGTGACGTCGCGGATGGCGAGGTGCATCG
GTCCGGGGGGCGGGACGAACGGTGGGGGGCCTCGCGGGGGGCGCGATGCCTTGTGCCGTG
CGTACGGCCCGGACCGGCTGGTGTGTCAGGGCGGGTGGTGTGTGTCATTTCGTCACGCCT
TCCTGCCCGCCACCTCCATTCATCAATCTATGTCACAATTGACATATGTCGGATTGGACA
TATACATTGACCGATGGCTGAATCTCGGCGACCCTTGGTTTGGTTGCACGGTGAAATCAA
GACACCGCCATTTAGCGCGACTGCGCGGATCGAGACAGGCCTTCTGCTACGGCGTTTGCA
GCGCGGCGAAAAGATTGGGTTACCCCACGTTCGCCCGATGCCGGTCATTGGTGCTCGTTG
TGCCGAACTTCGTATCGTGGACGAGAACGTCACATGGCGAATCCTGTATCGTGCGGACGT
CGATGCCATTGTGATCGTCGCGGTGTTTGCGAAGAAGACCCAGGCCACTCCCGCGACAAT
CCTGGCGGCGGCCAAGGCACGTCTACGGCAGTACGATCGAGCAACTCGAGGAGAGGACTG
ATGCGAAAGATCAAGCAGAAAGCACTGGAAGCCAAAGGCTGGCGCGTCGGTTCTGCGGAG
GAGTTCCTAGAGCTCGCGCCGGAAGAGATTGCATTCGTGGAACTGAAGCTGCGATTGAGT
GATGCACTCAAGGCCCGTCGAGAGAAACTGAAGCTGTCACAGGGCGCTGTCGCGAAGCAG
TTGCGGTCGAGCCAATCTCGTGTGGCGAAGATGGAGTCGGGTGAAGCGTCCGTTTCACTC
GATCTTCTGGTGCGTGCACTGGTGAGTCTTGGCGCCACCACGAATGACCTGGCCAAGGCT
ATTCAATCCAAGAAAAAGCATGTAGCCGCTTGAGTGGATGGCCGTTCAGGAGAGCGAATC
GGCGGCAGTCCAGCCTTCGTGCGTGAGTTCGAACACCTCACCTGCTGTGCCTCGGGCCAC
CACGAGCTGCGCACGCAGCAACTCTTCGAGTGCGGCCTCCCATCTGGCCATCTCGCGATT
GCTGCCTTCGCCGAAGGTCTGCTCACCGGCCTGGAGAAACTCGCCGTTGGCAAACGAGAA
CTTCCAGATGTGGCCATCGTTCTGCGACGCACCGGCCTTGAGTAGTGTCTTGGCTTCTGC
GCTCAGTTCGGCCGGTGCCGGGCGCGTGTGGGCGTCGTCATCCCGCGGTGTGCCGATGAT
GCCTTGCAGGTAACTGTTCTTGGCGAGGCAGAACGAGAGTTGCTTGGAGAGTTTGTGCCG
CAGCTCCTCACTGTCGTCGAAGCCTTCCACGAGTCCCTGCTGCATCCACTTCGCCTTGGC
CTCGCGCACGTTGGCGTATTGTGCGGGGTCGATGGAATCGGGGGCGACGGGACGTGAGGA
GAAGTAGAGCATGGCGGGCTTGCCACTGGCCACGTGGGCTTCGATTTCTTCCACCGTACC
GCTGGCGGCTTTGCCGGTGGGTGTGCCCAGGCGCGTCCAGAAGACGCCGATGAGCAGGTC
GCAGTCGGAGAGGATGCGATCGTTGATGAGCTGTTGCGGCCGCGCGCCGAGTTCGGGGGA
GGCGTGGGTGTCCCAGCCCACGGCGGAGAGCATGACGCGGGAGGCGCGGGCATTGATGTC
ATTCCAGTCGTGAATGACCGCGCGGATGATTTCGCGCTCTTCGTTCACGTCGCCAGGTGA
GGCGATCATCACGGGGATGACGGTTGCTTGGTAGGCCATGGACAAGCGATGGTGGGATCG
ATGAGTGAGGTGCAGAGACGATGAGCCGATTCATCGCATTCGGCAATCCCGACCAGCGTA
CGGCTAGCGAATGGGAATGAATGACACGCCGGCCAGGTCGAGTATGAGTCCGACAACCAT
GACCACGAACAGCCCACAGAGCGCCCAGACGAATCCCGCGACGAACTGGCGGCTTCGCGA
TTCAGGCAGCGAGACCCGGAGTGTGCGCCGAGCAATCACGAATGTTGGAACCGCAAGGAT
GATGAGGGCTGTGACGATAAACAGCAGGTAGAAGCCGGGTTGGTGGATTCGGGTCATGTC
CACGCCGATGCTGCGCTGTACGGCGAGACTGCGCAGTGTACCGAGGGCGCCGAGACCGAT
GCTGGTGGCAATCCAGAGCACGACCAGTCGTGCGTGGCCGAATCGCTGAACGATCGCATC
GGCGGCGATCGCAAACACGCCTCCAACAACGCCGAGGAGCAGCAGGAATGAAACGAATGT
GAGAGCGTACGTACCAGCCAAAGTCTCTCTCTCCAGGATCGGCGTAGTCATGCACCGACG
GTGTGCTCACGGTTGAGACCGCAGACAGTGCTTCAATAGGCCGCCCGGGCAGCGTGTCGG
CAACCAGACTGAGGATCTGAAACTTAGGTATTTACAGAAGTGTTTTCGTGTGGTAGGATC
CAGTAGTCAAATCGGATCCCCGCCCTTTGGATGGTGCCAGCATGGTTCAGGCCGCAACCA
CCGACGCTGTCTTTCACGCCTTGTCCAACCCCACCAGGCGCCGAGTACTGGAGCGCCTCT
CCATGGGCCCTGCCACGGTGAGTGAGTTGGCGGAGCCGTTCGACATGCAGTTGCCGTCGT
TCGTGCAGCACCTCTCGGTGCTCGAGCGGAGCCGTCTGGTGAAGTCGAAGAAGAGTGGAC
GTGTGCGCACGTACGAAATCGCGCCCGAGCGGCTCAAGGTGGCCGAAGGTTGGCTGGCCG
AGCGTCGTCAGTTGTGGGAAGCGCGTCTGGACCAGTTCGATCGGGTCATCAAACACCTCA
AGCAGCGGGAGACCGAATCATGAGCCAGCAACAGAGTCAGCACTTTGCGTTCAATCCGGC
ATTCGACTTCGCGATCGAGCGCTTCATCGACGCGCCGCCGCGTCTCGTGTGGGAAGCGCT
GACCAAGCCCGAGCACATCAAGGAGTGGTACATGCCCCGGCAGTGGGGGCGTGTGGTGCG
CACGGAGCTGGAGCTGCGTCCGGGTGGTGCGTTCAGCATCGACATCGCCGTGGGCGAGGG
GCAGGAAGTGCCCAACCTCGGCTGCGTGCTGGACGTGGTGCCGAATGAGCGCCTGGTGTG
GACGTCGATGCTGTTCCCGGGCTACCGGCCAGCGGTGTTCGATGACATTCCGATCACCGC
GGTGATGACGCTCAAGGCCGAAGGGAGCGGCACGCGGTATGTGTTCACGGCGCTACATCG
GAGCGAGGCGGATCTGCAGACGAATCAGACGTCGGGGTTCTACGAGGGGACGAAGATTGC
GGTGGAGCAGTTTGTGGAGCGTGTGGAGGCGATACGGTAAGACGCTAAGGCTAGACCTCG
TACTCGTTGACCCGCGCCGCCACGATCAATTCGGCGAGGCCGTCATCCGGTCCGGCGCCT
CGGAAGTCGTGCAACGCTTTGCGCGAGCGCCAGAGCTCGAAGATGTTCACCCTGTTTGCA
TCGAGCGGATCCGCGGCGACGACAAAGTCTTCGCACCCATTGGTGGTGCGGGCGAGCCGC
ATGGCATCGGCTGATCCGTCCAGGAAGCGTTGCCGCTGTCCGGGTTTCACCTCGATCTGG
CCTGCAACGATAATGGTCATGGCGGGATGATATATCGGTTGGCGCGTCACATGGCCTGCT
GCAGATGCTTCACGAGGTTGCGAGCGCCCGCCACCTTCGCTCCAGGATCACGATCGTGAC
CGCGTACACCGCCACGATCACGGCCGGAATCACGGTGAAGCGCTGCGTGGGCAACAGGAA
CCATGCGGCCGTTACGAGCACTGTGCGCGTGATGGCGTGAAAGAGGCCGACCCCATGCCG
AATGATCCACGACAACGGCATCCACATGAGGCCGGCGAGGATGCCTACAGTGAGCGGCAG
TGAGGTGTAGTCGAGCATGAAAAACGGGATCGCGATGGCGTACACCAGGAGCGACATCCC
GACCGTGTACAGGAACAGCCTGTCGAAGGTGTTCTTCGGCCGCGTCCGTGACGTGAAGTT
CTCGCCGGTGAATCGCGAGAGGACGAGTCCCAGGTATACGATCGAGCCTGTGGCGATGAA
CAACGCCCAGGTGGCCTGCACGGGTGGCAGCAAGGCACCCGCGATGCCTGCGACAATCCA
CGCGATGGTACCTGCGAGCGGCATGGCCAGAAAGCGTCGGGCGGCAAACTCGCGGCGCTG
ATCATCGAGCGAGCGTTCGGTGGTCATGGCTCAATCGTGTGGTACGGGGTGGGCGGTGGG
GGGCGCCGTATGGGTCCGGACATACGTGACATGGCGTCGATTGTTCTTCTTTGTCAATCG
CTGGCCAAGTCCGAGCCGTGGGGCCAGAAGTGCCCAACCTCGGGTGCTTGACGTGGTGCC
GATGGAATACCTAATGTCGATGTCGATGCTGTCTCCGGACTACCGGCCCTGTGGTATGTG
TTCATGCCACTACGTCGGAGTGAGGCCGATCTGTAGGCGAACCAGACGTCCGGGTCGAAT
CAGGGGACGAAGATTTCGGTGGAGCTGTTTGTGTCGTGTGTGGCGGTGATGATGTAGCTC
GCGCGCTCTACTCTTTGGTTGACTTTAAATTGGCAGCAGAGGCAATCCCAGCTCCTTCAG
AAACTTGTTGTGCTCAGCCGTCGCCAACCGAGCGGTGTCCTCGATCACCGCCAGCTCGGC
GTGTGTGGCCGCAAGGTCGATCTCCTCCTCGGCCACCGCGGTGCTGATGTAGCGGGAGAT
GTTCAGGTTGAAATCGTTCTTTTCGATTTCGTCCATCTCCACCCGACGGGAGTAGCGCGG
CGCTTCCGTACGGTGCTGGTACGTGTCGATGATCTTCCCAATGTGCTCGGGCTTGAGCTG
GTTCTGGCGCTTGCCCTTCTCGAAATGCGCGGCGGCGTTGATGAACAGCACATCGTCCGG
CTTCTTGCACTTCTTGAGCACCAGAATGCAGACTGGAATGCCGGTAGAGTAGAACAAATT
CGCGGGCAGGCCGATCACGGTGTCGATGTGGCCGTCCTTGAGCAGCTTGGTGCGAATGCG
CTCCTCGGCCCCGCCCCGGAACAGCACACCGTGCGGCAGGATGATGGCCATCACGCCTTC
GTCCTTCAAGTAGTGAAAGCCGTGCAACAGAAACGCGAAGTCGGCGGCCGACTTGGGCGC
CAGACCATGGCTCTTGAAGCGCACGTCGTCGCCGATGCTCTCGCCCGGGTCCCAACGGTA
ACTGAACGGTGGGTTGGCCACGATGGCGTCGAACAGCGGCTTCCTTGCCGGGTTCAGCTC
GCGCAACATGTCCCACTCGTTCAGCAGCGTGTCGCCGTGGAAGATCTCGAACTCGGTATC
CTTCACCCCGTGCAGCAGCATGTTCATGCGCGCCAGGTTGTAGGTCGTGATGTTCTTCTC
CTGGCCGAAAATCCTGCCGATGGTGCCGTCCGCCTGGCTTACGCGCTTCCGCACGTTGAG
CAGCAGCGAGCCGGAGCCACACGCGAAGTCCATCACGTTTTCCAGCCGCTTCTTCGTGCC
TGTCTTCGGCTCCTGGCTGTCCAGCGTGACAATGGCCGAAAGGATGTCGGAAATCTGCTG
CGGCGTGTAGAACTCGCCGGCCTTCTTGCCTGAACCAGCGGCAAACTGACCGATCAGATA
TTCATAAGCGTCACCCAGCGCGTCGACGTCGGCTGAAAAGTTGTTCAGTCCTTCGGCGAT
CTTCTGAATGACAGTGCAGAGCTTGGCATTCCGATCGGCGTAGGTCTTGCCGAGCTTGGG
TGAACCCAGGTCGATCTCCGAGAACAGCCCCTGAAAGGTGCTCTCGAATGATTCCGTCTC
GATGTATTTGAAGCCCTCCTGCAACGTTTTGAGCAGATCTTCGTTCTGGGTGCGCGCCAT
ACTGGCAACGCTGTTCCAGAGATGCGCGGGCTTGATGACGTAGTGCACCTTGCGCCGCAT
CTGCTTTTCGAACTCCGGGATGTCGTCCCGGTTGTTCGCATACCACAACTCCAGCGGCAC
CTTGCGGGCATCGCCGCCGGTGTCGGGATAGTCCTTGCCCAGCTCCTTCCTGGCCGCCGC
CTCGTAGTTGTCCGAGAGGTAGCGCAGGAACAGGAACGACAGCATGTAGTCGCGGAAGTC
GTCCGCATCCATCGCCCCGCGCAGATCGTCGGCGATCTTCCAGAGGGTGTTGCCCAACTG
CTTCTGGTTGGCTTCGGTCATGACTTCGCGCGTCGCTTGATGGTGTGCTCCAGTGCTTCG
AGGTCGGCCGCCTCCTGCTGGTCGGCCGCCTCCGCCTCGCGCGTCTTGCGCTCATGGTCG
AACGCGAGATACAGCTCGCCCGTGCGCGCCTCCATCTGGTCGTGACTGATGGAGCCCGCG
TGGGTGAGCAGCGGGAATCCGTTGGAGCTGATGATCTGATCCACGTTCTGCTTCCAGAAT
GCCATGCGCGTTTGCTGTTTGCTCTTGGCGCGCAACTCGGCGGTTTCAAGAAAGATGACC
ACCAGTCGGTTCAGCGTATCGATCTCGTCTTCGGTCAGGTAGTTCTTCGCGACGATGATA
TCGGTCTTGCGCACCTTGTCGCCCTTCCAGGTAAGTAGACCAAAGTGCGGGTCGGCCGGA
TTCGCGCGGGCCGTGACCAGTTCGGCGGCGGTGCGCTGGGTCACGGCAAAGATGAGCAGG
TTCTGCACGGTGGCGAAGAACAGCTGCGTGGCCGAGTCGGTCCTGTCGTAGTCGCTGGAC
AGCGCGAAGAGATCGCGCACCTTCTGGTAGAAGCGCTTTTCCGAGGCCCGTATGTCCCGG
ATGCGCTCCAGCATCTCATCGAAGAAATCTGGGCGGCCGTCCGGGTTCTTGAGGCGTTCG
TCGTCCATGACGAAGCCCTTGACGAGGTACTCCTTGAGGATGACCGAAGCCCAGCGGCGG
AACTGCACGCCGCGTGGTGAGCGCACGCGGTAGCCCACGGCGAGGATGGCGTCGAGATTG
TAGAGCGTGACCGGGCGCTGCACCTCGCGGGTGCCTTCGACTTGAACTGTCAAGGATTCC
TTGACAGTTGCCTCCGGGTCAAGCTCCCCCTCCCCGAAGATGTTCTTCAGGTGCAGGGAG
ATGTTCTGTTTGGTGGCGTCAAAGAGCTCCGCCATCTCCAACTGGGTGAGCCAGACAGTG
TGTTGCTCCGCCCGCAGCTTGATCTGGCTGCGGCCATCGTCGGTGGTGTAGAGAATCAGG
TCGTTCATACGGCAGCGTTCACAGGGGATGGGAAGAGCTGCTGCATGAGGCCGCGCTTGT
GGTGCTTGAGAGCCTCCAGCTTATCTGATTCGGCGGTGATCAGGGCGTCAAGGCTGCTCA
GGCATTCGGCAATGCGCTGCTGTTCCTGAGGCGAAGGAAACGGAATCTCGATCTTCTCCA
TCACCCCGTTCATCAACTTTGGATTGCCGACGTATGAGACGTGACTGCGCGTGACGCCGT
TCAAGAGGGCAGCGACACAGGCATTTGCATAGCCTCGTGTGTTGACTAGTACGCCACAGA
CGTTCGTGCAGTAGAACGGTCCAGACCTGAAATTGACATCACCTGCATTCGCGCCGTCTG
TCGTCCAGGTGATGGCGTCTCTGTAGAGATACTCCGAGTAGTAGCCGGCCAGTCCCTTGC
TCTTGGTTTGGGACGAATAGACTGGGTATGGGGCGTCGCTCGACGCGTCTTCTTTGACCA
AAGTCATCGCTAGCACTTTACCCCGCGTAACCTCGAACACATCGCCAACCGCTTTCAACT
CCCACTCCCCACACTCCCGAAAATCAGGGAAACGCAGCCGCGGCTGTGTTTCCCCTTCGC
GGGGGAACAGCTGCTGCATCAATCCCTTCTTGTGGGTCTTGAGCGCGTCCACTTTACGTG
CCTGCGCCGCGATCAACTCGTCCGCGGAACTCAGGCACTCAGCGATCTTTTGTTGTTCGG
CGGAGGTAGGAGTCGGGATTTCAACACCGAAGAATGTTTCCTTGCTGATATTCAGCAAGC
CATTGCTCCGCGCACCGCTTGTGATGTGCCGCTTTAACTGCCTGCCATGTTGGTTTTGCT
CAAAGCAGTTCTGAAAGAAACCGTTTGAGTAGCCATCCCTGAGGCGGAAACAGATGAAGA
CACTCGGCGCGGCAACTTGTCCCCACCCGTGCAGCAGGTACACACAACCCTGAGGAAACT
TGAGCGAGTTACCTTTGTTGAAGACGAAGTCTCCGTCTCGGACCAAGGTGTAGCGCTGAT
ACTGATTGCCAGAGATGTCCCGGCCAAACTTTTCGGCCTGCGGAACAAAGCCGATTCCAG
CGGAGATGCTAACCGGAGTTAGCTTCCTATCCCCTACAATCTCGGTCACCTGCGTAGATA
CTTCTCCAAGGGTGACGGATTTCCAGCCTTCCGCACCCCGAAACTCCGGAAACCGCAGCC
TCGGAACCAACGCAGCCTTGCCGTCGCTCTTCACAGCGGTGGCTTTCTTCTTACTGCTCA
TACGCACTCAACCCCGAGATCTCGCGCACCTGCGCACGTCTGGTAAGTAGCGGATACAGT
TCCCCCATCAGGTCGAGTTCGGCGTCCTTGCGCGCCTTCCAGCCAAGGTCCAGCGGGGCA
AACAAGTCGCCAAGTCGTTCGGCATCAAAAATCATTCGCTCCAACGTACCGTCGACAAAT
TTTTGCAGCTCGTCAGCGGTGAGCCCGTGCTTCTCTGCCAAAGCGGCAACCTCCGCCACG
CTCTTCTCCACCTTGAAGCGGGTGTAACCCTCGCGGATGGCGGTTTCGTTCAACGCCTCC
CCCGCCTTGAGTGTGCCGATGTACTCAGCAATGTCCTCACGCTCGTCCATGAACTTGGCA
TCCGAGCTGATGAGGCCTATCAACTGATCGCGCGTCATCTTTGACTTGCTTGGCCCTTGC
GCCGTGTACCGGGCAATGAGGCCCATGATGTAGTCGTAGTCGATGACCGCCGAGGCGAAA
AGCACGAACTCGAAATCGAGCTGGTCGGCGGCTTTGGAGTCGGCCATGTCATCGCCCCGG
GTCTTGCCCTGCTGCTCGCGCAGACGCTGCGCCGTCTCCAGATACGCACCCTTGAAACCG
CGATGCTGGGCATCGGGGAGCACCTGCTCGATGGCAACCTTGTCGCCGTCGGTGAGGTCG
GTGTACTGGTCGAGCTGCGTCTTGAGTCGCTGCACTTCCTTGAAGCGCTCGATGAACACG
GCCCGCGCGGCGTCGCCCTTGAGGTTCGGTACTGCCTCGGGCGCGGTCTCGAGGCCCTGT
GACCTCATGAAACTATCCAGCTGCTGCACAGCGGCCTGCAGCTTCTGGATGACCACCGGC
GCCTTGTCCACCAGCCAGATTTCCCGCGCCTGCTCGCCGGTCTGTTCGCCGGAAAACAGC
GCAATGGCGGCGTCCACGGCGTCCTGCTGCTGGCGAAAGTCGAGAATATTGCCGTACGGC
TTGCTGCCGTTCAGCACACGATTCGTGCGCGAAAAGGCTTGAATGAGTCCGTGGTGCTTC
AGATTCTTGTCGACGTACAGGGTGTTGAGATACTTGGAGTCGAAGCCGGTCAGCAGCATG
TCCACCACGATGGTGATATCGATCTTCTGCGCGTGCGAGAAGTCGCTATTCGGCCACTGC
TGGTCCTTGATGCGCTTCTGCACGTCCTGGTAGTACAGATCGAATTCACCAATGGCGTGA
TTCGTGCCATACCGCGCGTTGTACTCGGCCAAAATGCCTTTCAGCGCGGCCTTCTTGCCC
TCGGGGTCCTGCTCGTTGTCGAGCTTTTCCTGCGGCAGATCTTCCTGGATCTGCTGCACA
TCCCGGTCGCCGTCGGCGGGCGGCGAAAAGACGCAGGCAATGTTGAGCGGCGTCCGCTCG
GGGTCTGCGGCCTGCCGCTCCGCCTGCATGGCCTTGAACAGGCCGTAGTACTCGATGGCA
TCGTTGATGGACGCCGTGGCGAGAATGGCATTGAAGCGGCGTCCGGCGGTGGCGGTGTCA
TGCTTGGCCAGGATGGCCTCGATGACCGCGCGCTTGGCGATGCCTTCGCCTGGCCTGGGC
GCCTTCTTTCCTGCCTCTTCCCTGGGCTTGAAGTAGTCCACATGGAAGCGCAGGACGTTC
CCATCCTCGATGGCGTTCGTGATGGTGTAGGCGTGCAGCCGCTTCTGGAACAGGTCCTCC
GTGGTGCGCATGGAGGCCGTGGTGTCCTCGATCTTCTGCAGGCTGGCGTTTTCTTCGAAG
ATCGGCGTGCCGGTAAAGCCAAAGAGCTGGGCCCTGGGGAAAAACTCCTTGATCGCCTGG
TGATTCTCGCCGAACTGCGAACGGTGGCATTCGTCGAAAATGAAGACGATGCGTTGGTCC
TGCAGCGGCTCCAGGAGCTCCTTGAACGTGGGCTGATCGTTCCGCTTGCGCTGCCGATTG
CGCTTGCTGTCGGCATCCAGCGCGAGACCGAGCTTCTGGATGGTGGTGACAATCACCTTG
TCGGCGTAGTCCTCCGAGCGCAGACGACGCACGAGGGCAGCGGTGTTGGTGTTTTCTTCC
ACGCTGCCTTCCTGGAACCGGTTGAACTCCTCGCGCGTCTGGCGATCGAGGTCCTTGCGG
TCCACCACGAACAGGCACTTGTGAATGTGCTCATTCTGCTTGAGCAGCGTGGACGCCTTG
AATGAGGTCAGCGTCTTGCCACTGCCGGTGGTGTGCCAGATGAAACCGTTGCCGGCGTTG
TCCTCGATGCACTGCATGATCTGCTGCACGGCATAGACCTGATACGGCCGCATGATCATG
AGCTTCTGCTCACTCTGAATGAGCACCATATAGCGGCTGAGGGTCTTGCCCAGCGCGCAC
TTCTGGAGGAAACGGGCGGCGAAGTCGTCGAGGTGGGTGATCTTCGTGTTCGCCTCGTCG
GCGAACTCATAGATGGGCAGGAAACGTTCGTCGGCGTTGAACGCGAAGTGGCGGGTGTTG
TTGTTGGCGAAGTACCAGGTGCGGTGACGATTGCTGACGATGAAGAGCTGGAGGAAGCAC
AGCAGCGTCTTCGTGTAACCGTTGCCGGGATCGTTCTTGTACTCGACGATCTGCTCCATC
GCGCGGCGCGGGTTGATGCCGAGCGTCTTGAGTTCGACCTGCACGCAGGGCACCCCGTTG
ATGAGCAGCAGAACGTCGTATCGGTGGTGGCTGTTGTCCGTATTGATGCGAAGCTGGTTG
ATGACCTCGAAGGAGTTCTTGCACCAGTCCTTGAGGTTCACCAGCGAGTAGTTTAGCGGC
GTGCCGTCGTCGCGGGTAAACGCATTGATCTCCCGCAGGGTCTTCGCGGCGGTGAAGACA
TCGGCGGTGACGATCTCGTCGAGCAGGCGCGCGAACTCGCTATCGGTAAGACGAACGCGA
TTGAGGGTCTCGAACTTCTCTCGGAAATTGCGCTCCAGCGCAGCGCGGTCCCGGATATCC
GGGCGGTATTCGTATTTCAGGCCTTCAAGCGTGCCGATGAATCCTTGTTCGATTGTGCCC
TCACGGACTGCCTTGGGACTGGCGCCGTCGAGTGGGTAGTTCTTATCAGAGGAGGCGCGC
ACGGGTATCACCTGGAATGAAGCGCGTCGAGCGAGAACGAGGGGTAGACTATCAGGACGA
CCGTGTCGAAAATGCGTCGGTCTGCAGCTGGCAATGATGCGCTGAGCACCGTCAACCTAA
ATTGATCTGCAGGTCAGCGCTGTGAACTTCCGCGACCTCGCAAGCAAGGTCGATGATCTC
CGCAATTGAGCGCTTGCTGTAGTTCGTGCCCATCCACCATCCTGCACCTAACTCGATGGC
ATGCTCCGCCGCGAGGTCCGGACGGCCAGGGTAAAGATCGGCGCGATTGATCGCAATATA
CCTTCGCTTTCTCCCGTGCTTTCGGGAGGCAAAGCGATCGAGGAACGTCGGATCCTTCTT
GGCAAATGCTCCGAGAATTCCTTGAAGAACCTCGCGCGCAGATCCCGCTGCAAATCGCCT
TCCATCCATGCTAAACCCAACGGAACCGTTTCCTGGCTTCACCACGGCCTGCGTGGCCGG
CTCGATCCGAAGAACCGGTGCCGGTTCGACACTTCGACCGGTACTGAGAGGGACTTTCTG
GGGCAAGGTTGCCGAAGAAATGGACGCGACAAATCGGGAGCAAGCCTCTAGGTCTGGCTT
GTAGCCACAGATGTCTTCTACCTTCTCCGCGAGGAGATCAAGCAGGAGGCTGTCCTCCTC
TTTGAGGAGTGCACTCCATGCTCGGGGCAGGGTTACTTCGATCTGCCGTAGCCGCGCAAC
GTCCTTGTAGTCAGCACGAGCTGAGGTGAGTGCTGAGCCATCCAGCACTCGATCGCGCTT
AAGGTAGCGTACAAGACGATCTGTGGATTCTACAGATGTCCGTTCAAGCAAATCGAGCTT
GTAGACCCGTCGCTCCGCGACATGCCCTTGCTCGCCCGGCAAATAGAAGGACCATTCTTG
ACCGTCCGTGAGAATAGCCAGTGGTACGCCGCGCATGAACGCGTACTCAAAGAGTTGGCG
ATCTCCACCGTCACTTTGGCCGACCCGCTTCACTTCGACGAATGCCGTAGGGCTGCCCGT
TCGGTCGCAGAGCGCGAAGTCGACTCGTCTACCCTCCAATGCGTATTCCGGGGCTACGAT
CCTCGTATCAAACACGGGCCACCCGAGTTCGTGAAGAATCGGGAGCACGACCCCTTGGGA
GACCGTTGCCTCATTGGGAAAGCGGCCGGCGCGGAGATCTCCCTGAATTTGGCCAAGGCG
ATCGACAAGGGTTGATTGGATAGCCACTGTGTTCATAAGCGGAGGTCTAGAATCGCTACG
GATTTGATCGCTCAACGATCGTCGCAAGCTTGATATAGTCCAACGCCGGAAACCACTTCG
CCAGATACGCGTTCCCCTGCCTGGCGATCCGCGCGAAGTTCGGCTCCTCCCCGTACTCCG
CGTTCAGCCGCTCCACGACGTCCATCCCTTCCGTCACGCGGCCAATCGGCGCGAACAGCT
TCTGATAATCCAACTTCCGCGTGTTGTCGCCGGTGCTGATGAACAGCTCCGTGCTCCGCG
AATTCGGTCCGTTCGCCGCGAACGCGACGGTGCCTTTCTCATTGCTGATTCGCATGGGGT
CGTCCGGAATGTTCGCGTTCACCCACGCGTCATTCACCGACACCGTGCCATGTTTGCCGA
ACTGCGCGACGAAGCCGGGCACGATGCGGTAGAACCGCACCTCGTCGAAAAAGCCAATCG
TCACCAGCTCGTAGAACCGATCAGCACCGTGCGGGGCCAGCTTGCGCTCCACACTCACCA
CGAACGGGCCTTTGCTGGTCTCGAAGCGCACCTGGAACGTGTCTGGGCTGCGCATCGGAG
TAGCCGCGGGGCCGGGCACCTGCCGCACCACCTTCGTGGCCGTATCGGCCGGCGCCGCTC
GCTCGGTGCGTGCACTGCCGTCACCGCCGCACGCCGAGAGACCGCTGGCGGCCAGGCCGG
TGATCATCAGCAACAGGGCGGGGGCGAGTCGGCGCGGGGTCGTCCGGCGTGAGGCGGCGA
GGCGGGAGATCGGCATATCCATAGTATGTGCGCCGACATCGCGAAGTGCATATTGGGCGC
GCCCGCTCTCGTCTCCTCCAGGCCAGGCCCACATGCGCGCTCGTTCGTTCGTCCCCCTCA
CGGTGTGCCTTCTGGTGTGCGGCGCAACCATCGCCGCCTGTGCGTCCGGTGCCGGCTCGG
CGAGCGCAAACCCGGGCACGTCCGCACCACAGCAGGCCAGCACGTCGCCCTTCTGGGGCG
CGCCCGCGGTGGGCCGCACGCACACGCTCATGCCCACGCCTACCACGGTGGTCAACGGCG
GCTACGATCCGGCTGCGGCGCCGGTGGTGCGCATGGCATCGGGCGATCTGCTCGATGTGG
GCACGGTGTCCACCTGCGGTGTGCGCTTGCTGCAGACGGGCAAGGACTCGGGACGCATCG
AGCCGGCCATCCGCGCCATTCAGGCGGCTACCGCGGCGGGTACGCTCAAACGCGGGCCGG
GCGGGCATGTGCTCACGGGGCCGGTGTATGTGGAAGGCGCCGAGTCGGGGGATGTGCTGG
AAGTGCGCATCCGCGACATCCAGCTCGATGTGCCTTACGCGTGCAACAGCTTCAGCTCAC
GCAGCGGCTTCATTCCGGAAGACTTTCCCAACACCACGCGCTCGCGCATCGTGCCGCTCG
ATGCACGCCGCATGATCGGGCATTTCGACGACACGCTGGGCATCGAGATTCCGCTGCGTC
CATTCTTTGGCAGCATCGGTGTGGCGCCGCCGGCGGCGAGTGGCCGCATTCACAGTGCGC
CGCCGGGCATGCACGCGGGCAATCTCGACAACAAGGAACTCACCGCGGGCACCATTCTCT
ACATCCCGGTGAATGTGCGCGGCGCCCTGCTGCACATCGGCGATGGACACGCGGCCCAGG
GCGATGGCGAAGTGGACATCACCGCCCTCGAGACGGCGCTGCGTGGTCAGTTGCAGCTCG
TCGTGCGCAAGGACATGAAACTCACCTGGCCGCGCGGCGAGACACGCACACACTGGATTG
CCATGGGTACCGACAGCAATCTCACTATCGCCACCAAGATTGCAGTGCGAGAGGCCATCA
AACTGCTGGGTGATGTGTACAAGCTTCCTCGCGAAGACGCGTATCAGTTGGTGAGCACGG
CGTGTGATGTGCGTATCACGCAGTTGGTGGACGGCACCATGGGCGCGCATGTGATGATTC
CCAAAGCGCTGTTTACGCGGCGCCGTCCGACGCACTGACAGGCCATCGCTAGCGCACCGT
CAGCACGAGTGTTTGCCACGTTCCCACGGCGAGTCCCATGCTATCAACGGGAGCGGCAAC
GCGTCCCGTGGGAGCGCAGCTCCAGCTACCCTTCCAAAGACTGTCCTCCGTGCGCACGCC
CTTGATCACCCGGAGTGGTGTGGCGAATACCGGTCCGGCGCTCTCGGGCCAGAGTGTCAG
CTCGATGCTGTCGGTGCCAAACACGCGGGCGCGGGCGGGCGCGTTCTGCAGATTGAATGC
GGCGAGTTCCTGAAAGCCGCTGGCCCGTACGGAACGGCGATACACATCACCACTCGAATG
GCCAAACCGAATCTGCTCGCGCGCGGAAACCGTGCGGGTGGAATCCCATTGCATGGACAC
CAGCATCGAACAGGCAATGCTGGTGCCATCATTCAGCGGATAGGTGGCTCCTCCGCTGAA
CGAGTTCTCCACCACCGTTCTGCCGCTCGGCAACGGATCCGGCTGAGAAACCTGCTCGGA
ACGACACGCGGAAACCAACGCCGTGAATGTCAGCACCACCCCGGGAACAATGCGCGTGAT
GTTCATGTTCATATCCATGAGTGCGGCACCAATGGGTGAGGAAAGAATGAGACGACAGGT
TGCATCGGTCTTCGGCACGACCGGCGCCTCACGATGGGGCATTCATGAAGGCCCGTCGCG
CCTGCTGTGATGGACGGGCGTGCGGTTGTGGCGTAGCGCGTGCGTTCGGTGACGATCGGG
AGAGTTGCGGCCGGGGCCCGCTCCACCACGGCCGCTCTGCATGTCGTTGTGTCCCGCTGG
GCACACCATCCGTCACATTCGCCTGTTCGGTGCCTCGCCACACACACACCGTGGACACAA
CGCGCCCGCCGTTCAGCGCGCCGCAGGTACGAGCCGCTCGGCCCGTTGTCCCTCACCATC
CCTCCTGGCAATGCCCCTTTCCCTCCGCGCCCGACTGGCCACTTTCACGCTCGGTGCCCT
GATCGCAGCGCCCGCTGTTCGCAGCAATGTGGTACAGGCACAATCCACGGCCGCCGCGGC
ACCAGCTCCGGCAGCTCGCGCCGCCAACCCGGCCGATGTCACGTCCATCGATGCCATCGT
GAAGGCGCTCTACGAATCCATCTCCGGTCCCAAGGCGCAGCCGCGCGACTTCGATCGGCT
CCGCACGCTGTTCGCGCCGGGCGCCCGCATGATCCCCACCGGCATTGCGGCCGACGGCAA
AGCGCGTCTCCGCAACTGGAACGTGGAGGAGTACATCACCGCGGCCGGCCCGGGGCTGAT
GGCCAATGGTTTCTTCGAACGCGAGATCGGCCGCACCACCGAATCGTTCGGCAATGTGTG
GCACATCATGAGTGTCTACGACTCGCGCTACACACCAACCGACAAACCGTTTGCGCGTGG
CATCAACAGCATCCAGCTATTCAATGGTGGTGATCGCTGGTACATCGTGTCGGTGTTCTG
GGACTCCGAGCGGCCTGGCAATCCAATTCCGGCCGAGCGTATCACGGTGAAGGACCAGGG
CTGAGTCGGCCTTGGATCGCGACGCGCTACGCACACGCCTGACCGAACTCCTCGGTGTGC
AGTACGCCCTGCACGAGGAGCTCGGCGGCGGTGGCATGTCGGTGGTGTATCGCGCCACCG
AGCGGGCGTTCGAACGTGCCGTGGTCATCAAGGTGCTCGCACCGGAGCTGACCGCGGCGC
TGAATGCCAAACGTTTCGTGCGCGAAATCAACATCGCGGCGCGACTGCAGCATCCGAATA
TCGTCCCTATGCTGGCCGCACAGGTGGACCACGGCATTCCGTACTACGTGATGCCGTACG
TGAAAGGTCGCTCGCTACGTGACCGCATGACGGCGGGGGCGGTGCCGATGGCCGAGGCGT
TGTCGATGCTGCGTGATATCGCCCGTGCGCTGGCCTATGCACACGGCGAAGGCGTGGTGC
ATCGAGACATCAAGCCGGAAAACGTGCTGCTGTCGGGGCGCGTGGCCATGGTGACGGACT
TCGGTATCGCCAAAGCACTGGCAGTGGCGTCGGCACCCGAGTTTTCAGCGGAATCGTCCA
CCGCGTCCCACACTCTCACACAGTACGGTACGTCCATCGGCACACCGCGTTACATAGCAC
CCGAGCAGGCGGTGGCGGGTGATGTGGATCATCGCGCCGATCTGTATTCGTGGGGCGTGA
TGGCGTACGAGTTGTTTGCCGGTGTGCACATGTTCGCCGAACGTGGGTCACCGCGGCAGA
TGCTGGCCGCGCACATCGCCGAGACGCCGCGACCATTGCAGGAAGCGGCGCCCACCGTAC
CGCAGCCACTCGCGCATCTCATCATGCGCACGCTGGCCAAGGATCCCGAGCAGCGTCCGG
CCAATGCCGAAGAGTTGCTGGCGCTGCTGGAAGCGTACGATGTGGCCGTGAGTGGAGAGC
GATTCCCCTCGGGGCCACTGGCCTCTCCCCTGCCGGCCAAAGCTCGTGGTGTGACACGCT
GGGTCACGGCGACGGTGCTGTTTGTCGTGGCGGCGATCGGGGCGGCGGTATGGATGAAAG
GTTCACATCCAACGCTCGACGAGCGACTGCTCGTGGCGGCGCCGTTCCGTGTGTCGGCCG
CCGATCCGGCATTGCAGTACCTGCGCGAAGGCATGATCGACCTGCTGTCGGCCAATCTCA
CCACCTCATCTCTGCGTGTGGCGCCGCCGCGCACCATGGTGGAAGCGTTCGCCGCTACGA
CAGGGGCGAACGAGCGTGATGCCACCGAAACACAAGCCATCGAGACCGCCCGGACGCTGG
GCGCCGGTCGTTTGTTGCTCGGCGATATCGTGGCCACCCCCAAAGAGCTGACTTTCACGG
TGCGTGTGCTCGATGTGGTGCGTGGCACATCGTCGGACGCCATTCGTGTGAACGGTTCGG
TGGACAGTGTAGCACAACTCGTGGACAAGCTGTCGTTGGCCATTCTCTCAGAGCTTGCGC
CCGACGACGTGAAGCGCGTGGGCTCGGTGGGCACGACATCGGTGGTGGCGCTGCGTTCGT
ATCTCGAAGGGCTGGCCATGTTGCGTCGAGCGCAGCACATCGAGTCCACCAAAGCGTTTC
TGCGTGCCATCGAAGCCGATACCACGTTTGCACTGGCCGGCATCGGTCTGCGTCTGGCGG
CCTCGTGGAATGGCAATCAGGAGATGACAACGCGAGGCACCGACATTGCCTGGCGCTATC
GCACGCGCCTGAGCGGCGGTGACCAGGCATTGCTCACCGCGCTGGTGGGCTCACGTTATC
CCGACATCACACCGACGGTGCAGAAGCTGGACGATGTGCGCCGCTATGTGGCGCTGGCAC
CGCAGCGCGCCGAGGCATGGTATCTGCTCGGCGATGCGCTGTTCCACTATGGGCATATCG
CCGGTGTGAGCGAAGACTCTGTCGACGCCGAATCGCGCCGGGCTTTTGTGCGGGCGCTCG
ATCTCGATTCCACGTATCTGTCGGCCGCGGTGCATCTCACCGATCTGGCGGCGTGGCACA
ATGACAATGCATTGCTGGACCGTATTTCACGTTTGCGCAGCGCCGCCGATTCGAATCGGG
TGTGGATGTGGGAAGTGCGATGGTATCAGGCCGCCCGCGCCAATGCACCAGACCAGCAGG
TGTGGCGCGATTCGCTCGTGCGTCGGAACTATGGGCACTTCACACAGGTGGCCATGCACG
AGGGCATTGGTGCCCGTGAAGGCGTGGCCGTGTACGACTCGGTTTATCGATTGGCGCGTG
GTGGTGAACCGGAGCGCATGGTGACCGCCGGCTCCAACCTCGTGGACTGGCTGTTGTTGC
TGGGCCGGCCTGCACAGGCGCAGCGTGTGATGGCGGCGATCGACTCGAGCCCCGATGGCA
ATGCACGGGCCAACAGCGCGGTGCGTCGGTTGCGTAGCGCGATGCTGGGTGAACACGACA
CCACCGGCACGGGGCTGGCGCTGCAGCGTCTGGCGACCGATGAATCGTTGGTGCCCACGG
ATTTCATGAGCCAGAGCTTTGTGCTGCGGGCGGTGCGATCCGCCGAGACGTGGCGTCTGG
AGCATGGGGACAGCAGTCAGACGCGCCTATCCAAACAGCGTCTTGCGGCGGCGGTACGTG
GCACGCCCGCCGAGCGTGATGTGGACTACGCGTTGTCCGTGGGACTCATCGAGGCGCTGC
ACGCAAGACTCGCACGTGACACCACCACACTGCGCGCGCGCCTGCAGCATCTCGACTCGC
TATTGGCCAACCTCGACTACAGTCGTGCGCATGAAGCCCGCACGGCCTTCACCACGCTCG
AAGTGGCGCGCCTGTGGGAATCGCTGAACGACCCCACGCGTGCGTTGGTGACCATCCGTC
GCTCGGGTGATCGCTGGCAAGGTTCCGTGACGCCATACCTGGCCACGCGGCTCAGGCACC
GTGCGCGGCTTGCGGCCGCTCTTGGCCAACACGCAGAAGCACGCTGGGCCAGCGAGCGAT
ACCTCGCCTATCGATTCGAACCTGAACCGTCGCTGCGCGCGCAGGTGGATTCGGTGAGGC
GCCTGTTGGTCACGCTCCCGTAAGACGAGCGCTACGACGCACGATCGGTTGGTGCATCGG
CAGCGGCGCTGGAGTTCTGGTGCCGCTGCTGCATCTCGAGACTTTTCTCCACTCCTTTTT
CCACGGCCAGTTTGCCGAGGCGCACGGATTCGTCGGCCATGCGCCGACCACTGTCGGCCA
CGCGCTTGGTGCCCTGCGCGAACATCTGCTTGAGGTGTTCGGCGTCTTCGTTGTGGAAAT
CGCGCATCTTCTCCAATGAGTCGGCGTTCTCCACGTCGAAATACGGCGCCGAATTGAAGC
CCAGTTGCTTGGCGTAGAGACTGATCGGCAACTGACCGATGGACGAGTTGTACACGCGCA
CCATGGCGTTGTAGGCCTCGCGCTTCGACTGCAGGTCGGACTCGATCAGGTCGAGCTGCG
CCATGAGCTGCTGGTACGCCGCGTTGGCCTTGAGTTCGGGATACTGCGTGGCCATGCGCA
TCACCTGCGTGAGCACACCCGACGCGGCCGCCGCCTCACCCATCGTGGCATCGGCACCGT
TGTTGGCGATGGTCAGGTGAGTGAGCTTCTCGTGATCGGCGTATCCCTTGGCGATGTCGA
CCAGTTTGTTCACGAGGTCGAGACGTTTCTTCATGGATGCCATCACGTTCGCATGCGCCT
CGCGAACACCGTGCGCCAAGGTCTGCAGCGCGTTGTAGCGTCGCACCGTGTAGACGGCGA
GCGCCACGAACAGAATGAACAGGGTGAAGAGCATGGCCTGGCCGGGAGAAGGGCAGTGAG
AGCCGCACAGGCGACTGTCACCGGACGGTGGCCAGGCCTGCCCTTCGCATTGCGCAGGAA
TGGCCCGGCGACCGTCATGGGCCCTTCGGCAGGATCAGAACCAGCGGCCGATGCGCACGA
ACCAGCGGTGATCCTGCCGGCTGTTCACGCCGTACTGCACCCGTAGCGGCCCAATGGGCG
TGGCCGCGCCCAGGCCGAGGCGCGTGCCGGCAATCCACTCACCCGACAGCGGGCGATACT
GGTCCTCCGACACCTGACCGCCCTGCACGGTGAGTTGCAACGCCAACGGGCCGAGCACCG
GCCGCGAGATTTCGAAGGCGGTGGACAATTCGGCCATACCACGTTGCTCGAAGATGCGCA
GGCCCGCGAAGCCCTCTTCGCCGCCCAGGGTGGTGGCGTCCATGAGTGGCAGCTCACGAT
CGGCCCAGACGATGCGTGACGACATGGCGATGTCGAACAGGCCCTTCGTGAACGTCGACG
CCGTGACCGCCTGCAGGCGCGTGTACTTGTTGGTGTATTCGAGATCCACGCGCGGCACGA
ACCGAGGGTCGGACCGGACACGCACAAAGCTCACCGTACCGCCCAGTACGTGAAGCGCGC
GATCTGCGAACTCGAACACCGTGCTGTCGGTTTCATCTTCGAGCGTGGTGACTCGGCGTG
CCAGGCCGGCCGCCTGCAATGTCCACCGACGACCGAGTGGTTGTTCCATACCGATGCGCA
GCTTCTGGTCGCTGAACGCCGGCAACAGGGCATCGGGAATTTCGATGCGCCGATCTTCCG
GCAGGAAGAGCCGTACCCGTTCGCGCGCGATGGTGGCTTCGAGGAATGGGCTGCGGGTGA
GTTCGATGTATTGATCGTTGCGCCGCAATCCGACGAGCACGTCCTGACGATATCGACCGA
GTGCTCCACGGGCCGCAAACTCGAGCGGCCAGCCGATCAGGTTGCGATCGACGCCGCCCA
GCCACGCGCGGCCTCCGAGTTCCCCGTCATAGATGAGACCTGCGACGAGTGAACGACGCG
GTGCAAACACCAGTCGTGGATGAATGAGCACGCTGTCTGTGCCGGTCACCGCCTCCGACG
ACGGGCGACTGACCGTGACCCGTTCCGGTGAAATCCAGAGCGCGTTCAGGCGTTCGCCTT
CGCTCACACGCACGATGCGCGTCATGACCGTATCGAGCGACACCTCGTTGGGAGAGATGT
CCCCGAAGATGATGTGCGAGAGGCGTTGTTCAGCGTTGGTGGTCTGCGAGGTAAACCGCC
GCGCGGCAAATGGCGGCAAATCGGGAACCACACGCCGCTTCGTCGGCAGGCACTCGGCCG
ATGGAATGGCACGTCGTGCTGCTTCCCGACCGCGTTCGATCATCAGCTTCATCGTGGCGT
CGGAAAAATCGAGCGACGATGTTCCGGTGGTGTTGCTGGTGATGCGCAGATCGCCGGGGC
GCATCTCGGGGCGGTTGCGCGAAAACAGGAAGCGCATGAGCGACGACGCCACGGTGCCCG
TGGTACCACGCTCAACGGCCGTGGCGAGCGTGTCGGCCATCTCACTCAATATCACTCGCG
TAGCGCCCTCGGTACGGGCCACGGCCACCGGCGCGTTCTCGGCTACGCCGCCGTCCACCA
GCACACGCCCATCGATCACCAGTGGCTGAAACACCAGCGGAATGGCGAAGCTTGCACGCA
CCGCCTCGGCCAGATCGCCACTGCGCAACACGATGGGGTCGCCGGTGCGCAGGTCGGCCG
CCACGGCGCGGAACGGCGTGGGCAGGCGATCGAAATCGCCAGCGGCGCGCAGATTGCCGG
CCAACAGCATCGCCGAGGCAATGAGGTTCACATTGCCTTCACGCACGGCAGAGGTGGAGA
AATCGAAACCACCGCCGGCACCTTCGTTCCAGGTGAGCAGTGGCAACACCGGCCCCAAGG
CCCGTGGCGCCGAGGGCGCGTAGCCGCCGATGTACCGTCCCACGTTGAAGCGGAAGACAA
ACGATTCGAGTGCCTCGGCATCCCAACCGCTGGCGTACATCGCGCCGACGAGGGCACCGA
TGCTGGTACCGACCACGAGGTCGGGATAGATGCCGAGTGAATCGAGATGTTGGATCACGC
CGACGTGCGCCATGCCCTTGGCGCCGCCGCCGGCGAGCACGAGGGCCACGCGGCCCGGCG
TACATACACCAGGCGCGTCGGGCGGGCGCGTGGCGCCCGCGGTGCTGTCATTGGTGGTCC
TCTGTGCGCCGAGTCCAGGCGCAAGTGACACGGTAGACACAGCGAATGCGAGCAGCGCAA
ACGCGCGAAACAGGGCGTGACGCACAGAGTCTTCGAGCAGAAAGTGGGGGCGTGTCCATC
TGTCTGCGAACTAATACCCCCAAACTAGCGGGTTCGTCTCACCGGGTGCGTCTCACCGGT
CCGGCCGTGAGTGTCACCGTGCCTGCCTTCTCCATGTTCTTGATGTGATCCCACACATCC
TGGAGCGGCACGGGCTCGAACTGGCCCGAGATGAAGTCGCGGATGTCGAGCACCGACATC
CCGCGACCAACCACGGCATTGAGCTCGCCGGTCATGTGCTGCGGAATGCGCGTTGGCGTG
GGCGCCGGACGTCCGCCGCCACCACCACCGCCAGGACCGGCCGGTGCCGCGCCCGCGGCT
GGCGGCGTGCGCTGCACGAGCGTGCGACCGGCTTCCTGTTCGAGCGCCGACATCGCGGGT
TCGGTAGCCGCGACCTTCCAGGCCGAAGCCGCCATGGTGAATGTGGCCTTTACTTCCGCC
AGCAGCGATGCGGCACGGGCATCGATCAATGGGATGTACGTCGTCGTCAGGCGCTTTTCG
GCGGCAACCGGGTCGGCAAACAGCACACTCACCGACTTGATCACCGACTTCTCGATGTTG
GCCTGATGCCGCACGGTGGCCTTGGCATCGGTATACGCCTGTGCGAGCTGGTCGGCACTG
GTGATGTCACCGATGTAGCTCAGTCCCTTGCGCTGATTGGCAGCCATACGCTCGGCGCCG
CGGCCCAGCACATCGGCGGCGACACGCAGTGCCATGTTGTCATCGGCGGCGGCCAGTACT
GTCATCGCGCCAATGCTCACCACCGCCGCGCGCTTGAACTGCGTCGGGTCGAGCTTGTCG
GGTGTGTCCTGCGACGAGTGGTACCAGGGATCCGGCCACGTATTGAAGATCACTGCGGGA
ATGCCGTGTTGCATGTACGTCGCGTGATCGGAGGCGCCGTAGTACTTGTCGATCTTGATG
TAGAACGGATCGCGGCTGCCGTTCGGTGAGAGCACGTCGAGTGCCGGCGCATACCCGTTG
TGGCGATAGCGCACACGTTCACGCGTGATCTCCGAAACGAACTCCATGAAGTTCTGGCAG
ATATCGTTCAGGAACGACGGAAACGAGTCGGGGGAGCGCATCAGCAACCACGTGGCACCA
GCGGTGGTGAGCCGCAGTCCTTCCATGTCGTAGTTGAGATCGGCGATGATGCGCTTCTTG
AGATCCGGGTGCGCATTCAGCCACGCGTTGGTGCCCGCGATTTCCTGTACGAACAGGAAA
TGGATCGTGCGCTTGGGCTTGGGCAGCTTGCCGGCCTTGATCAACTCGATGTACGAGCGA
CCCATCTCCAGAATGAGCGCGGCGCCCGAGTTGTCGTCGTTGGCGCCCTGCTTGATCAGC
CCTTCGAAGATGTGCGCCGAAACCACCACATCCTGATTGGTGCTGCCGTCGCCATCGATG
GTGAGATGGATGACTTCCTGACGACCCGGGAAGGTCTGCGCTTCCACCACCGAACGCACC
GTGATCTGCTCGCCGCGCTCGAGGCGCACCTGCAGATCGCGCGCCTGACGCGTGGTCACC
AGCCAACCAAAACCCGAGTTCCCACCGGACATGGCACCGGCCACGATGGCCGACGATACC
ATGATGTCGGGCTGCTGAATGGGGCGCATGGAATTCCATGACAGCACTCCCACGGCGCCA
CGCTCGAACACCGCCATACGCTGCAGTGTGTTGAGTGGCGCGCTGCCCATCACCACTTTG
CCCTTGAGATCCTTGCCGGCGTAGTCCTCGGGGCGACTGCCATTGCCCACGTCGACCAGA
TCACCGGAGATGTCGCCGGTTGGTGTGTTGGTGCCGAGTGCGACGGGTGTGTCGAAGATG
TCGTGCAGTTTGCGCGGACCGTTCTTTTCCGACACCCAGAGCTGTCCTTTCGACGGCTGC
CAGAGGGCGGCCGACGGGAACGTCTCGATGTTGGCAGACGAGAACCCGTACTGTTTGGCC
ATTTCGACCGTGGCGCGGCTTTCCCGGAACGGGCCGGTGGTGTATTCCGCCGCCTGTCGC
ACGCGCTGGTACGGAACGAACTCCATCACGTGATGCATCGCGCGCTCGCCCGATGCTTCC
ATGATGATGGCACGCATTTGCTCCCAGTTGAGCAGCGTGCGGTCTTCCTTCTCCTGTGCA
CCCAGTGAGGGCGCAACAACCGGATGAAGGGCAAGGGTCAGGGCGAGTGGCAGCAGCCGA
AGGGGGCGACGCATCGACGGGGGCGTGAGTGGGACAGGGCGGGTGTCCTGCAAACTATTC
GATGCCGGGCAGGAAGAGCTATCTTTCTTCCATGCCTCTCGATCTGGCGCGAAAGCTGAC
GGGGCGCGAGCGCACGGACGCGGCGGATCGCCTGTTGGGCATGACGCTGGCCTTTGTGGC
TGGCGCGACCAATGCAGGCGCCTTTCTGGCCGTGCGGCAGTACACCTCGCACATGACGGG
CATCTTTTCCAGTCTGGCGGACGCAGTCGTACTGCGCGCCTGGTCGGTCGCGCTGGGTGC
TGTGGGTGCGCTGCTGTCCTTTCTGGTTGGGGCGGCCGTTTGTGCACTGCTCGTGAACTT
CGGCCATCGCCATCGCTGGCGAAGTGTCTATGCGACGCCCCTGCTGATCGAGGCGATCCT
CATGCTGCTCTTTGGCGTGCTCGGCGCACGACTGGCGCACGTCTCTGGGCTGTTCGTCCC
GTTCACCATCATGCTGCTGTGTTTCATGATGGGTCTACAGAATGCGGTCATCACCAAGAT
CTCCCGTTCGGTCATCCGCACCACCCATGTGACCGGGATGATTACCGACCTCGGTATCGA
ATTTGGGCGATTGCTCTATGTGAACATGCCGAGCACCGGTGCATTGCCGGTTCGGGCCGA
CCGCACGCGCATGCGCCTGTTGGGATCGTTGCTGCTCGCCTTTTTCCTCGGCGGCATACT
CGGTGCGATTGGATTCCAACGACTCGGGTATGCCGCCACCATTCCGCTGGCGGTCACGCT
GGGCGCGCTGAGCGCCGTGCCGGCCTTCGACGATCTCAGCGCATCCTGGCACGAACCCTG
AGGGTGACAGCGATCTCTCCTACTGGGATCGTGTCGACACGGTGCCTACGAGGAACGGTT
GTGTCGTGGGCAGTTTCGATCCACCGGCCGGTTCTTCGGTCACGGCCACCGCGGTGACAC
CGGTGGTGGATTGTGGCAACTCGATGTCGAACAGCGTGGTGCTGCCATCGCCATCTGGAG
TGAACACGCGTGATGGCACTGGCTGGCCGTCACGAATGAGCCAGAGCTGATACGCCCGGC
CCTGCGCCGTCTGTGGCAGGCGGAAGGCATGCAACACCCCACGGCCATCCTTCACGTTCC
AGAAGAACTGCATGCCGGGGCCCGTGGCGTTGGGCACGCCCATGTTCACGACCAGCAGAG
CATCACCGCCACCGAGCAGCGTGCGCAGCACCGCTTCCTTCTCGGCCAACGCCTGATCGC
GTTCTGCGATGGTCGACTGTCCCTTGGTATAGGCCGTGCGCGCGGCATCGAGCTCGCTAC
GCAGCGAGGCCTGCGTACGCACCAGTACCACGACGGTGGCAGCGAGCGCCGTCAGGGCGA
TGAACGGAACGACACGACGCCATTTCGAATGCACCGGCGCCTGTTGCCGCACACGGGCTG
GTGAAGCACTCGCAACCGGTGCGGGTGTTGTCGGCACTGCGTCCACGTCGTCGTTGGCCA
GACGGTGCAGGAAACGCTCCCGCAGATCGGGGGCCGGGGCGACGGTTTCCGTGGTGCCTA
GTGTGTGTACGGTCTTCACGAACGTATCCAGTTCGGCGTGCAGTTCCGGAAAGCGCTGCA
AGGCGTCGAGCATGGCTTCCTGCTCGGCCCCATCCAACGCATCGAGTGCAAACGCGGGCA
GGAGTGCGCGCGCGTCGTCGATCGTGAGCGGATTCACGCGTGGCCCTCCACAGCGAGAGG
ACCGAGTGCATCGCGCAGTCGCGTCATCCCCAGTCGAATGCGGGTCTTGATCGTACCCAG
TGGTTCCATCAGTCGCGTGGCGATCTCTGCGTGTGTGAGTCCTTCGTAGAAGGCCAACTC
GATCACGCAGCGTTGTTTGTCGGAGAGCGATGCCATGGCCCGTCGTACGGCGGCGCCCTG
TTCGGCATGTTCAAGGGCCGAGTCGGCCGGGAGGATGGTGGCGATCATCGGCTCGTCGAT
GTGTCGCTGTTCGGCAGCGTCGGACGCGTGCTGTCGGCGCACTCGCGCGCGCACGTGATC
CAATGCCCGCGAACGGGCAATGGTGGTCAACCACCCAGCAACCGTGGCGCGGCTGGCATC
GTATCGATGCGCATCGCGCCACGCCTGCATGAATGTATCCAGCACCACTTCTTCCGCGTC
CGGCTGTTGTCCGCAGATGCGCAGGGCCAGGGCCAGGAGCATGGGACTGTATAGATCATA
CAGCGCCGCGGCGGCGTCATGCTCACCGCGGCGCATCCCTTCGAGCAAAGCCGCCTCGCG
TGCGATTCGAAGATCGGTCATGGTGGCAGATCGCCCGCCGCCGCCCGGAAGCGAAGTGGC
TTCGGCAGCGTGAGCTATGGTCAAGGAAGGAATGGCAAGATGATCGCGGTGACCTGTTCC
TTCGTCAATGGTTCGTCGAAGGCTTCCGATCCGCCGGTTGCACCACCAAACGTGCTGGCG
TTGGGTAGCGAGGCAATCGCCACACCGGCTTGCGTCAGTGTGTCTTCGCCGTCGTAGATC
GCCTGCGTGAAGGCGGGAAGGTCGTCACGGCTGTTACCCGTGATCCATCCTTTCTTTCCA
CGCAGTCGACGCACCTCGGCCGCATGACGCGCTTCCACGGTGTGGATGGCGAGCGCGGCG
TTGAGGATGTTCTTCTCCGTCATGAGACGACCGACCTGCCCTTTGTACGCGCGCACGCCG
GTGTCTTCGAACGCCATGGCGAGCGCCTTGAAAGTTTCGTACTGCGTGGCGCCAAAGTTG
AAACCCGCGAGTGCGCCCTTGGCGGTGTAGTCGAAGGTGGGTTTGGCCACCGGCGTGGCA
CCACGCGCCGCGATGAGACCCTGCAACGCCGTCACGTGCGCAACTTCATGATCGCGAATG
GTGCCGAACAGTGTGCGGTCTTCCGTGGGAATGAGTCCCGACGCGGCCACACCACGCGTG
TAGAAGTCGGCTTCCAGATGCTCCAGCAGCAGCGCGAACTGCAACACATCCAGGACATCG
GCAGGATCGGCGGCGCGCATGGCGCTCTTCGTCGAATAGATGGGCATCGTTCGATCCTCA
ACCGTTGTTGTTGGGGCCCTGCACAAACGCCGTCGGGGCGTTGGCGAAGCCAAGCTTGTC
CACCACAAATCCCTGCGCCGCCGCTGCGACCTTGGATGGACTGAACACGTCATCGAACGC
GGTGGGAGAAAACGCGCTCGACTTGGGTGAGATCAAATCACGAATGGCCGATGCATGACG
AGCCTCGACAGAGACGATCTTGCCGGCGATGGTGAGATTGGCCGCACTGGTGAGGTACTG
CCCCGCACCGTTGTAGGCGGCCACGCCCAGATCTTCGAACGTGCGCGCGGTGGTCAACAC
CGACGTGCGATCGTCGAAGTTCACATTCGGATACGACGTGGTGAGTGTGAAACCGTTGCT
GGCACCCAGGGCGGCTTTCAGGAACTCCCGATGCGCAATCTCGTGATTGCGGATGTCGGT
GAGCAGTGTGCGTTCGGCGGCCGGAATATTCGAACTGCTGAACCGGTCAACGACACGTGT
GTAAAAATCCGCCTCAAGCTGTTCGAGCGCATAGGCGAACTGCAGGACGGCGATATCGCC
CTTGGCAAAATCGATGGTGAGGGCGTTGCCGCTGCCCGGTGGGGTTGGGCCGGTCATGCC
GTCGTTGTCGTCGGAGCATGCGGTGAGCATGCCAGGCAAAAAGACAGCAGCTCCGCCCAC
CGCCATCAGCCGGAGCAGGTCCCGGCGAGTACGCGGAGTCGCGAGCAGGCCGGCGTCGGC
GATATGCAGTGCAGGACGTTGAGCCATGGAATCCTCCAGACATGGAGTGATTGGGTCGAT
CGGACCCATGGCTACGTGCACGGCGTTCGTGCTGGATTCATTCCTGCGCGCCGTATTCGG
GCTCGCGGTGTGTTGCAGCTCACATAGGCGGTGCCACGAACCGCTTGGACGCCTGCTCGT
AACTGTGCGCCAGTGCCAACAATCTGGCATCGCTGCCTGGCAATCCTACGAATGACAGAT
TGCCTGCCGGCAGTCCCTGCGCATCGTATCCCGCCGGCACCGACACCTCGGGCAAGCCCA
GCGTATTGCCATACCCCAGTGTCGTGCGCACGTCGGGCCATCGATCGCTGGCCAGGGGCG
CGCCGAAGGGCATGGTGGGATACACCATCGCGTCGAAGCGTTGTGCCTGCATGGCAGCGG
CAAGCTGGGCCACGACGGTCTCACGTGACTTGAGAAACGACCGACTGGCGGCATCCTGTT
CGTACGGCTGCTCCATCTGCAGGGCCATCGCTTCCCACGTCTCCGGCAACACATCATAGA
ACGCGCGATAGGCGGTGAGTCCGCGACGTACCATCGCACGCGCATCGTCGAGTGAGCCAC
CCTGCGCTTCGACCTGGCCGGCGAAGTACCGCAGTAGTGCGTTGGCCGTGGGCGCGGGAG
CATTGGCGTTCGGTTCCACATCGCCACGCGCTTTCGAGGCGGCCGACATCTGTTCCTGCA
CCGACGCGCGGTTCACCGGAGACGTGAACGGTTCCACGATGGCTCCGGCCGCAACGCAAT
CGGCCATAGCCCGATCGAAGATCTGCACGGTGTCCGGTCGCATCTGCGCGCGCGGTACAT
GGAACTCCACCAGCCCGAGCCGCGCACCACGCAGTGCTTCGCCGCGCAACGCGGCCAGTG
CACCCCGGGTATGCGGCGTCGTGAGAGCCAGTCCATCCGACGCGTCGGGGCCAGCGATGG
CGTCGAGCATCAACGCGGCATCGGCCACCGAGCGTGCCAATGGTCCATGCGTATCGAGCA
CGGGCCACGTGGGAATCACGCCAGTGCGTGGCACCAGTCCGAAGGTCGGCTTCACACCCA
CCACGCCGCTGAACTGCGCGGGAATACGATTCGAGCCGCCGTCATCGGTGCCCAGCGCGG
CAAACGCAGCACCGCAGGCGACCACCACGGCCGAACCCGCACTCGAGCCACCCGGCGTGC
GCAACCCAGCCTGATCGTGCGGATTGCGCACCTGCCCACTCAACGAGCTGGTCCCATTGC
CACGATACGCAAAGTCATCAGCGACCGTCTTGCCCAGCAATACCGCGCCGGCCGCGCGCA
GCCGCTGCACTTCGAGCGCGTCACGTTGCACCACCTGCGGAAAGAGTTGTGCCCACGCGG
CACTCGATGCCGTGGTAGGCAATCCTTTCATATCATAGATCGACTTGGCAAACAGCGGCA
CACCATCGAGTGGGCCGCGTAACGCCCGTTGCCGAAGTCGGGCGTCCGACGCCCGCGCTT
CTTCGAGTGCGGAGTCGGCCAGCAGATCGATCGCGTGCAATGTGGTGCTCAGGCTCCGGC
ACCGGTCGAGCGCCCGCGTGGTGATCTCCACCGCCGTGTAACTCCCTCGCGCACGCCCCG
CCTGATACGCCACGATGCTACCGCGCAGTGGGTCATCCTGCGCCACGGGATCGACGTTCA
GCAGATCCATCAGATGGTCCGCCAGGCGTTCCGCCGTGTGTGGGCCGCGTGATGACGTCG
GCAACCACGAGAGGCCGAAGAGGGCGCCCAAATGGGCAAGAGTATCACGACGGGAAGCCA
TCGCACGTCAGCAGGCAGAATGGGACGGTCCGGACAACACGCCGGGAGCAGCAGGACCTG
CATACGAGAACCCGGTGGCGGCCCTTCGTAAAGGTCTGCATCGGCTCGTCATTGGCCGAG
GCACTCGTTTCGACATTGCCCTCCCGCGCACCAATCCCGAAAATTGCAGTATGCCCGACA
ACTCTGGTCCCGACCACGCCCCCTTGGAGCCCAAGGACTCCCTCGGCCGCCGCGATATGC
TTGGTGTGCTGGGGGGCGCGGCGCTTTCCCACTGGATGGGTACGACGCCAGCGGAACACA
CCACGCCGCTCTTTGTGCGAGACGTGAGCGCCTCTCCGCCGGGCATGCCCAGTCAGCCGC
CGGTATTTCCGCGCAAAGCCGACTTTGCCATCGAAGATGGCGCCACCTATCTCAACGCGG
CATACACCCACCCGATCCCGCGCGTTTCCGTGGATGCGGCACGCATCGCGGCCGAGAAGC
GCGGGCTGATGCGCGGAGCGATCCCCGCGCCGAGTGGCACCCCAACGCCACGTGCGTTGT
TCGCGCAGCTCATCAACGCCAAACCCACGGAGATCGCGCACGTCTCGAGCACCAGCGCCG
GCGAAAATCTCGTGGTGCGCGCTCTCGAACTCGATCATCGCCGCGATGGCAATGTGGTGA
CGGATGGTCTGCATTTCGAAGGGGCGCTCATGAACCTCAATGAGCTGCGGAAGCGCGGAC
TCGATGTGCGAATCGCGCGTCCCACGGCGGACGCCCGTATCGACCTGCGTGATCTCGAAC
GGCTCATCGATCGGAACACGAAGCTGGTGGAGATCACGGCGACTGCCATGTACAACGGCT
TTCAGCATGATCTCAAGGCCGTGGCCGATATGGCACACGCCAATGGCGCGCTGGTGTATG
TGGACATCGTGCATGCCGCCGGCGCCGAGCCGCTGGATGTGCATGCGAGTGGTATCGACT
TCGCGGCGTGTTCGAGCTTCAAGTGGTTGATGGGCGATTTTGGACTCGGCTTCCTGTACG
CACGCGAAGCCATCTGGGATCGCCTCGTGCGGCCGGTGGCGAGCTACTACCAGGCCGCGG
CCATCGACCAGCATGTGCCCCCCTACATGCCGGCCGGCGCCTACGAAGCGGTCACGTACG
AATTCGCGCGCAGTGCGGCGGGTTTCTTCGAGATGGGCTCACTCACCGGCAGCAGTGAAG
TGGGCGTGGCCTTGCTTGCGAGCTCGCTCACCTATGTGCAGGCACTGGGTGTGGCCAACA
TTCAGGCGCATCGTGCGCCGCTCATTCGCAAGCTGCAACAGGAGATGCCGCGCCTCGGCT
ATCGGGCCATGACACCGTTGACGTCCACCGGTGGCATCGTGACATTCGCGAAACAGGGAC
TCATGGAAAGCGAAGTGCCCAAGCGTCTGGCCGCGGCCAAGATCAACGTGCGGTTGGCGC
CACACTGGTTGCGCATCTCACCATCGGTGTACAATGACATGGCGGACATCGAACGCCTGT
TGGGCGCACTCAGTTGATGCCGCGCCGCCTCGGTATTCATACCTAACCCCAGCGAGAACA
TCATGTCGCGTGTGCGTTCCCTGCTCCGTCTCGAAGCGGTTGCCCTGCAGCCCGACCTCG
CCCTGTTGCTGTTGCGCGTGTGGTTCGGCCTGTCGCTCTGCGTGCTGCATGGGTGGGGCA
AGATCGGCCGCCTGTCGGCTGATCCGGTGCAGTTTGCCGATCCGTTTGGTCTGGGCATGG
GGCCTTCATTGGCACTCGCCGCCGCGGCCGAAGTTGTTGGTGCCCTGATGGTGGTGATCG
GGCTGGCCACGCGCTGGGCCGCATTGGGTGTGATCGTCACCATGGCTACGGCCTTCTTCT
TCGCACACGGTGGCAAGCTGACCGGCGAAGGCAATGGCGAGATGCCGTTCCTGTTCCTCG
GGGCATTCCTGGCCATCTTCCTGGCCGGCCCGGGGCGCTTCAGCGTCGACGACAAGCTGA
AGTAACACGCCCCATCGTGGGCTCGGCCACCGCGTTGTGAAACTCTGAAACCGGCAGTGC
GCCTATCGCGTGCTGCCGGTTTCTACTGGGGTATCGGTCTGGCTGCCCCACTCGGTCCAA
CTGCCGTCGTACACGGCCACCTGCTTTGCGCCGGCCACCTCGAGTCCCAGTGCCACTGCG
CATGCCGTAATGCCACTGCCGCAACTGCACACGATGGGCGCATCGAGATTCACACCGGCA
TCCGCGAAGCGTGCGCGCAACACATCCGGTGACAGCATCTCACCATTGGCGCCCACCAGC
GATGCATAGTGTGCGTTCTTTGCGCCTGGGATATGTCCGCCTCGCACACCGGCACGCGGT
TCTGCTTCTTCCGCGGAGAAACGGCCTGGTGAACGCGCATCCACGACCTGCTCGGCGTGT
GATTCCACGTTGGCGCGCATGCTCGAGATGTCGCGCCACCGCGCCGCGTCCACGTGCGGC
ACAAAGGTCGCTGGCACCGGCGTGGGCACAGCATCACTGACCGGTCGGCCTTCAGCGCGC
CACTTCACGAAGCCGCCATCGAGCACCGCCACCGCATCATGCCCGAGTGCACGCAGCATG
TACCACAGGCGGGGCGCACTGAAGTGCTGTCCCGATCCGTCGTAGACCACAACTGCGTGT
GTATTGCCGATGCCCAATGCCGACAGCTTGCTGGCCAGCGTCTCGGGTGACGGCAATGTG
TGCGGATACGGCGCCGCCTCGTCGCTCAGCCAGTCGATATCGGCATACACTGCGCCGGGA
ATGTGCGCCGTGCCAAAATCCACACCGCCTTTGCGACCCGAAGCGGCCATGTACCAGCTC
GCGTCCACAATGCGGAGTGCGGGGTGATCGAGATGATCGGCGAGCCATGCGGTGCTCACC
AGCGGTGTCGGAAGCGAGATCGAGGAGGTCATGTCTGGAAGCAACCTCCGGGACCCGATG
ACCTCAAGCCATGGCCGTCGAGATCGGGATCACCGCCGCTTCCATCTGTCCTGAGCGCCG
CATTGCCTCCTGGGCCTGGGCTTCACGGACCTGTCGGAGTCCACTCTGGATCATGCCCAG
CACCAGCAGCCATGTAGCTGCCCCGAGCACCATGAACTTGCCATAGTAGCCCACAATCGG
CAGGGCGACGTTGGCGTTCCAGGTCATATGCAACACCATGCAGACGCCGAGCACGCGCAG
AAATCGGGGATCGGAGAACATCGACCGATCGAACGGCTTGTCTTCACGCACGCGCCAGAG
TGCCGCGCCGGTGAGTCCCGTCCACAGCACATGGCCACCCAGCAACGTGAGCACCCCGCG
ATGCAGAATGGTGTCGCGCATGGCCACATCACCACCGGGTCCCAGCGCCGCGCGCAACGC
GTACCCGGCCGACTCGAAGATCGCAAAGCCCGCACCCACCGTGGCGCCCAGCAGCAGGCC
GTTGAGTGTCCAGCGAAACCGTTTGTCGCGCACCACCAGCAACAGTGTGAGCACCTTGCC
GGTCTCTTCCACGATGCCCGCGCTCGCTGCGCCCAGCCAGTTGGACAATCCGGCTGTCAG
GTCGAAGAGAAACAGCGACACGATGATCGAAACGAGGCCACCGGTGAGCAACAAGCGGAT
GACCTGATACAACGAAACGTTGCGTGGAACATTCACTTCGAAGAAGAACAGCAGCAGCGA
GAGGGGCATCGCCACCGAACCGATCATGATCAGTCCGGGAATGAGATTCACGTTGTGGAA
ACGATCCCACGCGAAGAGAAATCCCCAGTACAGCATGAGCGAGAGAATGCACACGCGCAC
GAAGACCCAGGGGCGGGGCCAGCGACTGTCGATTTCCCCGAGCTGCGGTGTGGTGAGTGC
TGTGCCGACCGTGAAGTTCGCCTCGATCTCACTGTCTTCGTGCGCCTTCGTGACATCGGC
GAACATCTCCCGCGCGTTCCATTCCCCCGGCTTCTCGATGCCTGCGGCATTCGACAGGTG
ATCGCCCATGCGACTCACGAAGTCGAACACCGATACCGGGGTCGTGGTGACGTGCACTTC
CCAGAGTGATCGCCCGATACGCACCTGCTGTCGGGCACGGGCTACGACGGTGGATGCCGC
ATGTCCGTCCACATACAGCGGCAGCGTCCCCAGCGCGTCGATGCGTACCTGCTGACCATC
GAGCCGGATGCGGGCGAATGCCCCTACGACTTCCGGGTCATCGCTCAGCACGGCGCAATC
GGCCGAGGTGCCGAGTTGCACCGGTGTGGCGCCGACGAGGATGCGTTTGTGCAGGTCCGG
TCCGGCAATACACACGAGCAGGTGTGTGCCGGTGACCGATCCTGGTGCCGCGGACGCGGC
GGGGCGGCCGGAGGGCGTGTGCCCGCCTTCCGGGGCGGTATCGATGGGATCCATGCTCAC
GATGCTGCAGCCCCTCGGCTGCACCGGCAAGTCAGCGTGGGTCCGCGGGCCCGGTGGGAG
GCCTGCAGTTGCCTGCAGGAGCCCGCAGGCCATGCGGTTGAGGTCGCCAAGAGGCGGCAT
TCCGGAAACTGTCTGTACCGAAGTGTACGGGAGGCCAACTCCGCATTAATCCCGACTTGA
ACGCTCGGTGATGCAGTGTTTAAGTGCAAAGGTATTTCTTGAGAATTCGTCTCAAGTAGC
GAAACCGGGAACCCGCCCTCTCGTGTCCAACTCTCCACGCACCCGCGTCGCGGCCGCCAT
GGCCGCGACTCTCCTGGTGCCTGCACTGGCCTCCGCCCAGCAGCAGGGCACCACTTCACG
TCCCGCCCAATCCCTGTCGCAAGTGGTGGTTTCTGCGTCAGGAACAGCACAGCAGCGCGT
CAGTGCACCAGCATCTATCACGGTTCTATCCCGGGAAGAGATGCTGCGGTAGCGCAACTC
GAGCCTCGCCGAAGCGCTGCGGACCATCGAAGGCGTGGACGTGGGCGACACGCAAGGCAA
AACCGGCGGACTCAACATCAGTATCCGCGGTATGCCCAGCGACTACACGCTGATCCTGAT
CGACGGCCGCCGGCAGAACACCGCCGGGTCCATCACGCCAAACGGCTTCGGCGAGACTTC
GACCAGCTTCCTGCCGCCGGTCTCGTCCATTGAGCGCATCGAGATCATCCGCGGTCCGAT
GGCGACGCTGTACGGCTCCGATGCCATGGGTGGCGTGATCAACATCATCACCCGCAAGGT
GGCCCGGCGCTGGGAAGGCTCGATGAGCTCCGATGCCACTATCCAGGAAACGGCAGGCTT
CGGCAACATCTACGGCTCCACCCTGTACGCCACCGGTCCGCTGGTCGCCAACAAGCTGTC
GATGGCCTTGCGCGGCAGCTTCACGGGCCGCGCCGAATCCAAGCTCCAGCCCACCGGAGA
AGTGGGAGCCACCACGGCCATCAGCACGCGCGGTCCGAGCCCAGTCGGCTCCAATGTGCA
TTCGCTGGGTGGTCGCCTGACCTGGCTGCCGTCGTCCCGCCATGAAGTGGCGCTGGACGT
GGACATAGCCCGTCAGAGCTACGACAACGACCAGGCGCAGCTTGGCACGCTCGATCGCCC
CGACCTCACGCCGCCCACGTTCAATGGCTACGCGTCGTCGATGCATTTCAATCGTGATCA
GTATGCACTCTCGCACAACTGGCGCCTCGGACGCGGCCGGCTCGAGTCGAGCCTGATGCA
CAACTTCACCGGCACCATCGGTCGCACGTTGCCCAGTGGGACGCCGGGTGGTCCGCCGGG
CAGCGGCGCGCCCAACAAGCCGGCCGGTGCGCCACGCACGCTCGAGTCCACGAGCAATGT
GTTCGACACGCGCTATGTGTCGGTGCTGGGCAGCCACCTGCTCACCGTGGGCGGACAGTT
CTGGGCCGCGAAGATGGTGGACGGTGTGGCGCTCGATCCGTTCGAACAGACGCAGTGGTC
GGTGTTTGCCGAAGACCAGTGGTCGCTGCCGGGCAACGTCGCACTCACGCTCGGTGTGCG
TCGCGATGAACACGACGCGTTCGGTCAGCACACCTCACCGCGTGCCTACGCCGTGTGGCG
GGCGTTGCCCAAGCTGAGCATCAAGACAGGTGTCAGCGCAGGCTACAAGACGCCGCGTCT
CGAGCAGCTCGTGGACGGTATCATCGGCTTCACTGCACAGGGACGTACCGCCACGATCGG
CTCACCGGGACTGCGTCCCGAGACGAGCGTGAGCAGTGAGTTCGGGCTGTACTACCAGGG
CGGGAACGGCTTCGACGCCAGTGTGTCGGCGTTCAACAATGAATTCCGCGACAAGATCAC
CTCGGGCACACCGGTGGCGAACTGCACCTTCGCCGGCGCGCCGAACCTGCCGGGCTGCGT
GAACTACGGCAGCTTCCCCACGCAGGAATCGTTCGGCCAGAGCATCAACGTCGACAAGGC
CGTCACGCGGGGTATCGAGACGAATGTGCGTGCCCCCCTGATCGCGGGTTGGGCGATCAC
CACGAACTACACGCATACGAGCAGCGAGCAGCTCAGCGGTCCGAACAACGGCTTCCCCCT
CGGCAACACGCCCAAGCACATGGTGAACGGTCGTGTGTTCGGGGCGATCGGCAGCCGGCT
CGACGGCTGGGTGAGCGGTGAGTATCGCAGCGCCCGCACGCGTCGCATGTCGGCTGGTGC
CAACCCCGCCGCCGATGCCCTCGGCGACTTCCGCGCCTACAGCCTGTTCCATCTGGGCGG
ATCGGTGCGCGTGATGCGTCAATTGTCCCTGCGTGCGTCGGTGAACAACCTGCTCAATAC
CGACTTCCTCGAATACGCGGCGTACCGGAGTGGCACGCAGACGTTGTACACCAACCTGTA
CAACAACCATCAGGAAGGTCGTCGTCTGTGGCTGTCCACCACGATCGAGTTCTGATTCCG
ACGTTGTGTGATGTAGTAGCGAGAGGGTAGCGGAGACTCAGCTCTGTGGCGACCCAGGCC
AGAGGTCGCCATAGAGTTGCGGTCCGCACGTCTGACAAATGCTGTGACTGAATGTCGCGT
TGGAGCGTTCCGAGACAAACGTTTCCACCGCTTCCCAGTAGCCTCGGTCGTCGCGCACCT
TCTTGCAGTTGGCGCAGATCGGGATGAGGCCGGACAACGTGCGCACTTCGGCGAGCGCCG
TGCGCAACTCTTCGTTGAGTGACGCGAGTTCGGCATTGGCGGCGGCCAAGGCGGCCACGC
GGGCCCGTTCGCGTCTCTGGTGGTACACCAGCAGGAGCAGCAGTGCCGATACGAGCGCGA
GAATGATGCTGCCCATGATGACGGTGCTGCGCTGGCGCGAGATCACCACCTGCTGTTCCT
CGCCACGCGCCTGCAATTGCACATTGGCCCGCAGGGCGGCGTCCGTCTCCGAACGGGCTT
CACGGGCTGCGATGCGCAGCGCGGCGTCCTGATCGAAGATGGTGTCGCGCAGTACACGAT
AGGCGCGCAGGTATCCCACGGCTGCACGTGCGTTGCCGGAACTGTATTCGAGCTCCGAGA
GATGGTCGAGCGCGGCGAGGGCGATGATGCGTTGGCCCACGATACGCGAGAGGGCGAGTG
ATTCGGTGAACTGGGCGCGCGCCTTGGCGGCATTGCCCAGAAGCACACTGGCTTCGCCCA
GGTACAGCAGCGCGCGGGCGCGGGCGCGGTCACTGCGGCGATCCACGGCCGAAGCCAGCA
CGGAATCGAGGATGGTGTTGGCCTCCGCCGCGCGCCCTTCGCGCAACAACAAGGCGCCGG
TGCTGACGGCGTTGAACTCCCAGCTTTCCACGGAATCGGCGCGCGAGGTGCGTCCCATGG
GCAGCTCGTACGCCCCGATGGACTGATCGATGAGTCGTCGGGCGTCGACCAGGTTGCCGC
GGTCGATTTCCAGCATGGCGAGGCTGTTGAGCGCGTAGCCCAGCGCGGCCGCTCCTGCCG
GGACACCTTCAGCCACCCGGGTGGCTTCCTGCAGCGTCACCCGCGCGCGCTCCAGTTGCC
CCCAGTCGTGATAGACCTTGCCGATATTGGTGAGCGTGCGGGCGAGGCCCATGCTGTCGC
GGGAGACACGGCGCATGCGCAGCGCCTGCACAAAGGCTTCGAGGGCCGGCTCGTAAATGC
CGAGTTGGTAGTACGACGCGCCGAGGCCGTTGTACACGCGGGCGAGTTCGGTGGGGTCGT
CGAGGCGACGGCGTACGACGAGCGCCGAATCGAGGTAGACCAGTGCGCTGTCGTAGAAGT
TGCGCGCCCAGAAGGTGATGCCGATCCGGTAGTGTGCGTTGGCGAGTGTCACGGAATCGT
CGCTCTTGCGCGCGAGCGCGACGGCCTCGTGATAGTACCGCATAGCCGGTACGGGCTGGT
CGCGTTCGATCCGCTCACCCAGCCGGAACACCGAATCGGCCTTGGCGGATCGCGGCTTGG
CCGGTTGGGTGCTCAAGGGGGCAGCCGCCGCGGTTCCCGCCGGAGCGGACCCCGCGGGCT
GCGCCCGACCCGTCGTCGGCAGGGACAGCAGCCAGAGCAACGACAACAGCGGGGAGACGG
CCGGCAGCCGGCGAATGCAGCGCCATGCGCGTCCACCCCGGAGAGATCCGAGATCTACCA
TGGATCAATGTATGGCGACGTGCAGTCCATTTGGCACGGTGCCTCCGTCCGCGGAGGGAC
CGTGATACCTTCCAAGGCTGTTCCGCGAGCTCACTGAACGTCCAGAGAACTTCCCGTGGC
CAACATCCTCCAGCGTCTTCCCATCGGTGAAAAGGTCGGCATCGCCTTCTCCGGTGGTCT
CGATACCAGCGCCGCGCTCCACTGGATGCGCGCCAAGGGCGCCGTCCCGTACGCCTACAC
CGCCAACCTCGGCCAGCCGGATGAGTCCGACTACGAGGAGATCCCGCGCAAGGCCATGGC
CTACGGTGCGGAAAAGGCGCGGCTCGTTGAATGCCGGTCGCAGTTGGTCGCCGAGGGGCT
GGCGGCGCTGCAGTGTGGTGCCTTCCACGTGAGCACGGCCGGGCAGACCTATTTCAACAC
CACGCCGCTCGGCCGCGCGGTCACGGGCACGATGCTGGTGGCCGCGATGCGGGAAGACGA
CGTCAACATCTGGGGCGACGGCAGCACGTTCAAGGGCAATGATATCGAGCGGTTCTACCG
CTACGGTCTGCTCACCAATCCGAACCTGCGTGTGTACAAGCCGTGGCTGGACCAGCAGTT
CATCGACGAACTGGGCGGCCGTACGGAGATGGCGGAGTACCTCATCGCCAGCGGGTTCGA
ATACAAGATGTCCGTGGAAAAGGCGTACTCCACCGACTCCAACATCCTCGGTGCGACGCA
CGAGGCGAAGGACCTCGAATTCCTGAACAAGGGCATGCACATCGTGCACCCGATCATGGG
TGTGGCGTTCTGGCGTGACGAGGTGAAGATCGAGAAGGAGACGGTGACCATCCGCTTCGA
GGAAGGGTACCCGGTCTCGATCAACGGGCGGGAATTTGGCAGTGCGCTCGAGCTGTTCAC
CGAGGCGAACGTGATCGGTGGTCGCCACGGACTCGGTATGTCCGACCAGATCGAGAACCG
CATCATCGAGGCGAAGAGCCGCGGCATCTACGAGGCCCCGGGCCTTGCGCTGCTGTTCAT
CGCTTACGAGCGCCTGGTGACGGGCATTCACAACGAAGACACGATCGAGCAGTACCGCAT
CAACGGCAAGAAGCTTGGCCGTCTGTTGTATCAGGGCCGCTGGCTCGACCCGCAGTCGCT
CATGCTGCGGGAAAGTGCTCAGCGTTGGGTGGCCAAGGCCGTCACCGGCGAAGTGACCGT
CGAACTGCGCCGCGGCAACGACTACTCCATCATGGACACGTCGAGCGCGAACCTCACGTA
CAAGCCTGAGCGCCTCACGATGGAAAAGGGACAGGAGTACTTCTCCCCGCTCGATCGCAT
CGGCCAGCTCACGATGCGCAACCTCGACATCATCGACACGCGCGACAAGCTCTCCATCTA
CGTGTCGGCTGGCCTGCTGCGTGGCAGCAGCACCACCGGCGTCCCGCAGCTCCCAAGCGG
CAGCGACGAGTAGTCGACGGCACGCGCGAACCAGTTCGCGTTGTCATGAAGCCCGGTGCG
TCCGATTGGTGACGCACCGGGCTTCGTGTCTTGGTAGATCTGTTGATCCGCAGGCGCAGA
TTTACAGCGGGGGGAACACAGAGCACGCAGAAACAGAGCGGAGTGCACAGATACAACAAA
CAAAAAATAATTGTATCGCGATCGCATGACCTGTCGCGTCCTGAATAACGTCTACACATC
CTCTCACCTGTGGAGATGTGCTAACGTATGGAACGCAGCCGTCGCCAGTTTAGTCCCGAG
TTGAAGCAACGGATTGTCGAAGAGCTCGAAGCCGGGCACCTGTCGGTGCGGGAAGCGGCC
CGGACCGTGCAGACCAGCGCGGCGATGGTGCATCACTGGCTGGAGGAGTTCGGGCGGTAT
CGACCGAAACGGGATGTCGTGGAGGTGGTGATGAAGAGTGAACAGGAGCGCATTGCCGCG
CTCGAGAAGGCGTTGGCCGAGGCGCATCTGACCCTCCAGGTCTACGACGAGCTCATCACC
CAAGCGAACCGCGTGTACAAGACCGATCTAAAAAAAAGCTTTGGTACAACACCGCGCGGG
CCTGTTGCGACGAGCGGGCCCTCCCCGTCCGGGCCGTCTGCGCGCGCCTCGGACGCACCC
GCGACGCGTACTACAAACGTGCGGCCCGCGTCGGGGGCGGGGAGCGCGGGGCGTCGAAAG
CGGTAGTGCTCGCGCAGGTGGCCGTGGTGCGCGCGGCACAGCCCCGCGTCGGGACGCGGA
AACTGCACACCCATTTGGCCGCCGCCGGCGTGGCCGTCGGTCGTGATCGGCTCTTCACGT
GGCTGCGGGCGGCGGCGGCGCTCGTGCCGCGCAAGCGGCGGCGGACGTTTACCACGTATT
CGAAGCACGGGTATGTCGTGGCGCCGAATCGCTTGAAGGACGCGGAGATCACGGGACCGC
GTCAGGCGGTCGTGAGCGACAGTACGTATCTGCGCCTCGCGCCCGATCGCTTCGCGTATT
TGTTTCTCGTCACCGACGTGTATGCCCGCCGCATCGTCGGCTGGCATCTGAGCCAGGATC
TCTCGCACCACAGTGCGCTGCAGGCGCTCCACCACGCGATCCAGACGATCGGCGCGGCCG
ATGGCGTGCTGCATCATTCGGACCGCGGGAGTCAGTACTGCTGTCACGCGTATCGCCGGG
CTCTCGCCGCCGCGCGCTTGCTACCCAGCATGACCGATGCGAATCACTGCTATCAGAACG
CCATCGCCGAACGCGTCAATGGGATCTTGAAAGACGAATTTGATCTCGACGCGATCTTCC
CGTCTCTCCCAGCGGCTCAGCGGGCCGTCGCCGACGCCATTCACCGCTACAACACCGTCC
GCCTCCACGGGAGTCTCCAGCTGCAGACCCCCGCACACGTATTCACGCACGCAGCCTGAG
TCCGACCAAGTCCCTCATCTCGTGTAGACAAATTCTAGGACTAGACAGTATCTGTGCTTT
CTGTTCCATTTCTGTGTGCTCTGTGTTCCCCCCGCTGTACCCAACACGCGTGGAGGACAA
CAATGACCCAAGGCCTGTACGCCGATCTCACATACGAAGTGATCGGGGCGTTCTATGACA
CATACAACGCACTCGGTTGGGGATTCGCCGAGCAGGTGTATGCCAATGCGATACCGCTCT
ATCTTGCCGATCGTGGCATCGCGTTTCAGCGGGAGGTACCGCTGCAGGTGCGCCTGCGTG
ATCAACTGCTCGGGGAATTTCGCGCTGACCTGATTGTCGAGGACAAGGTGATCGTCGAGC
TCAAATCCTGCGAACGCATTGTCGCGGCACATGAAGCGCAATTGATCAACTATCTCCGGG
CCACCACCTACCAACTCGGCCTGCTGTTCAACTTCGGCCCCAAGCCGGAGCGGCGTCGGC
TCATCTGGACGCCTGCATACAAAGCACTCAAAGACGGCGACGCATCACGCATCGACCGAG
TGTGGCGGTAGACAGCGGGGGAACACAGACAGCACAGAAACAGAGCCGACAACACAGATA
CAAACAAAAAGAGCAGCGGTCGTGCGTGGGTCCATATCTGTGCTCTCTGTATTGTTCCCG
CGTGCTCTGTGTTCCCCCCGCTGTACCCCCAATTCTATCCGTCAGGCGATGTACGACATG
ACAGCGCCCTGCGCGTCGCGCACGAGCATGATCTTGCCATACGGGCTGTCGAGGGGACCT
TCCAGGAACGTACCACCATGCTGTTGCCAGACGGCATCGGCACGCGTGAGGCTGTCGACG
GAAAAGTAGACCATCCAATGTGGTGGTGTTGCTGACTGCTGGTCGATCTGCACCACACCC
GCCACCGCCGGGTTGCCATCGTGCAGCGTGTAGTACTCCATGCCCGGAGCATCGAGCTTC
TCGGCCCGCAAGCCAAAGAGATTGGCGTAAAATGCCGCGTTGGCCGACGCGCGCGTGGAG
TACGCCTCGCACCACGCCATTGCCCCCGGCTCCCCTTCCACGCCGGCGCCATGAAATTCG
GTGCCTTGCCACAGACCGAACATGGCGCCGTCGGGATCGGTGCAGAGCGCCATGTGTCCC
TGTGCTGGTACTTCCATCGACGGTGCGGTCACCGAGCCGCCCAAGGCCAGCACCCGCTCG
ATGGTGGAAGCGATGTCGGACACGCCGAAGTAGGCCGTCCAGCCCACGGGCGCATCGGGC
ATCACGGGCGCCAGAGCGGCGGCGGCGTGACCATCGGGCGTGAAGGCGATGGTGTAGTGG
CCGAGCTCTTCACCCAGATCGAGGTAGCTCCAGCCAAACAGGTCACTGTACAGCGCCTTG
GCCGCCGCGAGATCGCTGGTGGCCAGATCGAACCAGACCGGCCGGTTGATCTGCGGCGAC
GTGATGTGGGGCATGGCGTGAACCTCGTGAAGTGTGTGGGAGCCGTCACCGATACCTTGC
GGATCTATCGCGAAACCGTTCCCGTCGCAAACATTCCAGTCTGTTGGTGTATTCTGTTCC
CGCCTGGCGTTCCCATTCCCCGGCCCGCTGCTGTGCGCGGTCCATCGGACGCCTGCTCGA
AGCCGGGCTTGCCCGGTCCCACCAGTTCCACTGATCAGGAGTGACGGATGACGCGTCTCA
CGAAGGGCGCCGGCACGGCCGTCGTAGCGGCCCTTGCACTGGCGATGATCCCCCAGCTCG
TCCACGCCCAGGACGACAAGTCGAATGCTGTGAAGGGCGGCATCCAGGTGAGCGGCTGGA
AGGGCAAGGTCGATGACAAGGAAGCCAAGGCCGGCCTGACTGTCGACAGTGCCAAGTTCA
TCACCATGGGCCCCGGCCTGCACGCCACCACCGGCCCGGCCACGACCTACTGGAACCCCA
CCATGGTCGGCAAGGGTGACTACGTCGTGAAGGCGACGTTCACCGAACGCGAGTACATGG
GGCTCAACAGCCATCCGCATCCGTACGGCGTCGTGATTGCCGGCAACGATATGGGCACGG
ACAACAACAGCTACCTGTACTGTGCGGCGTACGGCAACGGCAACTTCATCGTACGCGGAT
TCGGACCTACCCCGTTCCAGATGAACGGCCCGCGTGGTGGTGCCAACGACGCCGTGCACA
AGGCGGAAGCGAAGGGCAAGCCGGTCACGCAGGAAGTCGCGCTGCAGGTGAAGGGTGACA
AGGTCTCGTGCATCATCAACGGCACCGAAGTGGCCAGCTACAGCAAGGCGGAGCTCGTGA
CGGCCGGGAAGCTCAAGAGCACCGACGGTGCGGTGGGCTTCCGCATGGCGCACAACACCG
ACGCGCATATCGCCGGCTTCAGCCTCGGCAAGCCGTGAGCGCATCCGATACGGCCACGCG
CACGAAATTGCGCGTGGCCGTGTTCGGCGTCGGCGCAGTAGGCGGGGTGTTCGGCGCACG
ACTGGCACAGGCCGGACACGATGTGTGGTTCATCGCACGAGGCGCCACTCGCGACGCGCT
GCGGGCGAACGGTCTCCGTCTCGACAGTGTCGACGGAGATCTGCATCTCGAGCAAGTACA
GGTGACGGATGATCCGTCACAGGTCGGCCCCGTCGATGTCGTGCTTGTCGGCGTGAAGGC
CACCCAGGTGACTGGCGTTGCGCCCTCGATGCGCGCGCTACTCGGCCCCAACACCGTGGT
GATCCCACTGCAGAATGGCGTGGAAGCGAGCGTACGGCTCGCCGACGCATTGGGTGCAGA
ACACGTGCTCGAGGGACTGTGCCGTGTGATTGCTGCACAGGCCGGCCCCGGACATATCCG
CCATCCCGCGGTGACACCGGTGCTCGAGTTTGGCGCTCGTCAGGGGTCCACGCTTCCCGA
AGCGACGGCGGCCATGATCCCCGTGGTGGCCGACGCGATGCGTGGGGCAGGCATCAACAC
CCTCGTGCCGGCCGATATGACCACCGCACTGTGGGAGAAATTCCTGTTCATCGAGCCCAT
TGGTGTAGTGGGTGCGGCCTCTCACCAGCCGTACGGCACCGTACGATCTGTGCCGGAAAC
ACGTGCGCTCACCGACCAAGCCATCGAGGAAGTAATTGCGGTGGGCCGTGCAGTGGGCGT
GCAGTGGCCAGCCGACGCCAAAGAGCAGATCTGGAAGCGCTATGACAGTTTGCCGCCAAA
CGAGTTCACCTCGATGGCGCGTGATCTGATTGCCGAGCGGCCGAGTGAGTTTGACGCGCA
GACATCGGCCGTGGTGCGACTGGCGCGGCAGCGTGGTGTATCAACACCCGTGCATGATGT
GCTGCACGCACTGTTGCTTCCCAACGTGGTTGCAACGAACTGACTCTTGCGGCGTCCTTC
GAGGAGCCCGATAGTGGGCGTTCGCAGGTTTCGCTCGAGTTGTGCACACTTGTTGGTGAC
GCGGATCCTCGCACATGTCAGCGCTGTGCGGGGGTTCCGCGTACAGATCGTTTACAGATA
GCAACGCACTCCTCCGGCCCCCTTCCCGCCGGAACGAGTGACATCAGCAGATGCGAGCGC
ATCCGCTGGTGTGCATGCGGCTCGACTCGCGCAGTTCGCATGAACTGCGCGCCATCCCGT
CTGGAGTGGCCGGCATGAAGGTTTTACTCGCGTGGTCGGGCATTACCGCCACCGTGACTC
TGGTGACATCGCTGCTTTCGCCGGCGACGTCATCATCGGCGCTGCCGTCCGATCGCGACG
GCACACCCGTTACGCCTCCCCCCTCGATCGTGCGCACGGCAACCGTGCGAACGCCCACTG
CTCCCGCGACCGCACCGGTCGCCGGGATCCATGGGGTGCTCGCCAGGCCGATGTATCCGA
CCAAGGCGAAGGCCAAGTATGGCGCGCGCGGCATCGAAATGGCCGCGCTCGATTCCACCG
TCCAGCGCTACTGCGGCGCGTGTCACAACCCGCAGCGCGCGGCCCGAAGCGGTAATCTCT
CGCTTCGTGGCTATTCCCTCGACTCGGCCGTATCGCAGCTCTCGGTTTCCGAGAAGATGA
TCCGCAAGCTGCGCACCGAGATGATGCCCCCGCCGGGATCCCGGCGCCCGGGCGGCGACA
CGCTGCAGGCCCTGGTGGAGACGCTGGAGCAGACCATCGACGCGATTCCGGTCAATCCGG
GCACACGCGTCTTCCAGCGCCTCAACCGTCCGGAATACCAGCGCGTGGTGCGCGACCTGC
TGGCGCTCGAGATCGACCCGGGTGATTGGCTGCCGCTCGACACCAAGAGCGCCAATTTCG
ACAACATCTCCGATGCCCAGGCGATGTCGCCGACCCTGCTCGACGGCTACCTGAATGCGG
CCTCGGCCGTGAGCCGCATGGCGGTGGGTGACCGGACGGCGGCGGCGGGACAGTCGAACT
ATCGCATTTCGCCGTTCGTGTCTCAGCATCCCTGGGACTACGTCGAAGGCACGCCCTACG
GCACACGCGGCGGTATGGTGGTGACCCATACCTTCCCGGCTGACGGCCTCTACCAGATCC
GCGTGAATGTGGGCGGCGGGGTGGGTCGTCCGGTGGAAGACGTGGATGTCTCCATTGACG
GCGAGCGGGTTTCGCTGCTGCACTACGACCGGGGTGTCGCCCGCAACAGCGAGTCGGCCG
ACTTGCCGCTGGGCGCCGACTACCTCCTGACCGAGCCCATCCCGGTGAAGGGCGGCCAGC
GGAAGGTTTCGGTGGCGTTCCTTCGCAAGGCCGAGGGGCCGTACGAAGATCTGATCAGGC
CGCATGACTGGTCACGGGCGTCGAGCGGCACCGGCGCCGCCGGTACCACCGAGCCGGCGT
TCCTGATGGAGTTCCTGATCATGGGCCCGTCCAAGGTGACTGGCCTGTCGGACTCCCCGA
GCCGCAAGGCGATCTTCACCTGCAATCCGAAGACCGCCGCAGCACAGCGCCCCTGCGCTG
AGTCGATCCTGTCGCGTCTGGCCACGCGTGCCTATCGTCGTCCGCTCAACGCGAATGACC
GCAAGGCGCTCATGACCTTCTATGATCGCGGGGCGGCGGCGGGCGGGGACAACGCGTTCG
AGGAAGGTGTCCGGTTGGGTCTGCAGGCCCTGCTTGTCAGCCCGCACTTCATCTTCCGTA
TCGAGCGTGAGCCCGCCAACACGGTGGCCGGCAAGGACTACCGCATCGATGATATCGAGC
TGGCGTCGCGCCTGTCGTTCTTCCTCTGGAGCACGGTGCCTGACGATCGGCTGCTGACGC
TGGCGCGCCAGAAGCAGCTCTCGGTGCCGGCGGTGTACAACGCCGAAGTGAAGCGCATGC
TCGCCGACAAGCGCGCCGAGGCGCTGTCGACCCGCTTCGCCGCGCAGTGGTTGCGCCTGC
AGGATCTCGAGAAGGTGCATCCCGATGCCTTCCTGTTCCCGGACTACGACCAGCAACTGG
CCGATGCGATGGAAACGGAAACCGAGATGTTCTTCGAAGATCTCGTGCGCAAGGACCGCA
GCGTGCTCACGGCCTTCACGTCGGATTCGACGTTCGTGAACGAACGTCTGGCCAAGCACT
ACGGCATTTCGAACGTGGTCGGTACCCACTTCCGGAAGGTGGCCTACGCCGATGACCACC
GTCGTGGTGTGCTCGGTCAGGGCAGCGTGCTGGTGCAGACGTCGCTCGGCAACCGCACAT
CGCCGGTGTTGCGTGGCAAGTGGGTGATGGAAGTCCTGCTCGGGACGCCGCCACCGCCGC
CGCCGCCGAACGTGCCCGATCTCGAGCAGACGGCTGGTGGCAAGGAAGGCAAGCCGCTCA
CCACGCGTGAGCGCATGGAGATGCACCGTGAGAACCCGTCGTGCATGTCCTGCCACAACT
TCATCGATCCGATCGGTCTCGCACTCGACAACTTCGACGTGACCGGCAAGCTGCGCTATC
GCGAAAACGGCGCACTGCTCGACACGCGGGGCAAGCTGTATGACGGCACGCCGCTCACCA
CGCCGTCCGATCTGACCACGGCGCTGCTCAAGCGTCCGGTGCCCCTGATGCGCAACTTCA
CCGAAAACCTCATGGCCTACGCGCTCGGACGCCGCGCGGAGGACTACGACCAGCCGACGA
TCCGCAGCATCGAGCGTTCGGCCGCCAAGCAGCAGTACAAGATGTCCGCGTTTGTGATGG
GTGTCGTGAACAGCAAGGCCTTCCACTCCAAGCGCGCCGAGCCTGTGTCGGCTGACGCGT
CACACAACTGAGCCGACCCATACCGCCAGGAGCATCCAATGCAATTTCTCACTCAGAAGA
CTCTCGCCCGTCGCTCGTTCCTGCAGGGCATGAGCGCCACGATCGCGTTGCCGTATCTCG
ATGCCATGACACCGGCGGGGCAGTTCCTGTCCAAGGCCGGTGGTGCAGCGGCTACCGGTC
ACAAGCGTCTGGTGTGCATCGAGTCCGTGCACGGCGCCGCCGGCAGCAATACGTGGGGCG
CGTCCAAGTTCCTGTGGGCGCCGGAAGGGGTGGGCAAGCAGTTCTCGCTCAACCCGGAAG
GCGCGCTCATTCCGCTCGACAAGTGGCGTGACAACCTCACGATCGTGAGCAACACCGACG
TGCGCATGGCCGAAGCGTTCGACGCGCCGGAAATCGGCGGCGATCACTTCCGTTCGAGCG
CGGTGTTCCTCACGCAGTCGCACCCGAAGCAGACGCAGGGCTCGGATCTGTTCGTGGGCA
CGTCGTTCGACCAGATCGTGGCGCGCAAGATCGGTCAGGACACGCCGCTGCCGTCGATGC
AGCTCTGCATCGAAAATCTCGATCAGGCCGGCGGGTGTTTCTACAACTACGCCTGCGCGT
ACACCGACACGATCAGTTGGGCCTCGCCCACTGAGCCGCTGCCGATGATCCGCAATCCGC
GCGCGGCGTTCGACATGCTCTTTGGTGCTGGCGCGAACAACGCCGATCGTTCGGCGCGTC
GCAAGGACAACGGCAGCATCCTCGACTGGGTGGTGGGCGAAATCAACTCGCTCAAGCGCG
ATCTGGGCGCCGCCGACCGTCGTCGTGTGGATCAGTACCTCGAGAACGTGCGCGAGCTCG
AGCGTCGCATCGAGAAGGTCGAAGCCAAGAACACCAGTGGTGACGAGCGGCAGATTCCGG
AAGCTCCGGCTGGTGTGCCGGACAGCTTCGAGGAGCACATGCGCCTGATGTTCGACATCC
AGGTGCTGGCGTTCCAGTCGGACATGACCCGTGTGTTCTCGTTCAAGACGGGCCGCGATG
CGTCGAGCCGCGTGTTCGTCGAGAGCGGTACGAACAAGGGCTTCCACCCGGCGTCGCACC
ATGGCGGTCGTGAAGCGGCCATCATGGAATTCAACCTGATCAACAAGTATCACGTGGCGA
TGCTGCCGTACTTCCTCGAGCGTCTCAAGGAAACGAAGGACGGCGACAGCAACCTGCTCG
ACAACACCACCATCGTGTACGGCTCGCCGATGGCGGACGGCAACGTCCACAACCACCGTC
GTTGCCCGCTCATCCTGCTCAGCGGCGACCAGGCGCAGTTGCCGCGCAACACGCACCTCA
AGGCACCCGACGGCACGCCGATGGCCGACGTGTTCCTGTCGCTGCTGCACAACTACGGCA
TCGACACGCCGAGCTTCGGCGACAGCGTCTCGCCGTTTGCACTGTACTCCAACGCCTGAG
GATTTTCTGATGGACGTGCGGACTCAGTGGTCGACGCGGCTCGTAGGAGCCGCCGCGTTA
CTGGCGGGGACGGTGTCCCCGCTGGCAGCGCAAGACAGCAAGCCGGTGATGCGGGTATCG
TCGTCGCCCAACACGGTGGCCGTGTCGTCGACGGCCATGGCGCAGGCGGCCATGCGTGGT
GATATCGCGGCCGTGCGCGCGCTCATTGCGTCGCGAGCCGATGTGAACGCGGCGCAGGGT
GATGGTATGACGGCGCTGCATTGGGCGGCTGATCGTGGTGATGCCGCGATGGCGACCGCG
CTGATCAAGGCGGGTGCCAAGCTCACGCCGATCACGCGCAATGGCGCGTACACTCCCTTG
CACGTGGCTGCACGTGCGGGCAACGGCGCCGTGGTCCAGGCTTTGCTTGCTGCCGGTGCA
GATGCCAAGGCACGCACGGAAACGGGTGCGACCGCATTGCACCTTTCGGCGCAGGCCGGT
GATGTGGCCAGCGTGAAGTCGCTGGTGGCGGCGAAGGCGGATGTGAACGCGAAGGAACCG
ACGTGGGGTCAGACGCCGCTCATGTTTGCGGCAGCGTCGGATCGTGCCGAGGCCGTGAAG
GCGCTGATGGCGGCAGGCGCCGATGCGTCGATCCGTACGAGCACGGTCGATCTGACCGAA
GAGTTGTCGCGCCAGCAGGCGGCCGCTCGGAAGCGCAACGAAGTGTTGTTCAGCTTCCTG
CCTGAGAAGATGCGCGATTCGGTGATCAAGGCGTTCGAAAAGCAGGCGGCCGAGCAGGCT
GCGCAGCTTCGCTTACGGGCGGGCGGTGCGCCGGCCACGCCGGCTGTCGGTGCCCAGCCA
GGTGGTGGGGCGGCGCCCGCACGTGCTGCCGCACCCGCTGGCGCTGCACCGGCCACGGCG
GCTCCAGCGGTCGCTACCGCAGCCGCTGCAAAGCCCGCCGGTGACAGTGCGGCCAAGCCG
GCATTCAAGGTTGGCGTGCAGGCGCCGCCGGTGAATGATCTGACGCCAGCTCAGGTGCAG
GAAGCGATTCTGGCCGGTCGCACGGTGTACGACAGCAAGCAGAAGGTCGACGGGAAGGTC
GAGACGATCATCCCGGCCGATACCACGAACGGCTTCAATGCCGGCTATGAGGCCACCGTT
GGCAGCATGGGCGGACTGTCCGCACTCCACCATGCGGCACGGCAGGGTAACCTGGCCGCC
GCCATGGCACTCATCGAGTCGGGTGCGAACATCAACGAAGTCGCGGTCAGCGACAGCGTG
ACTCCGTTGCTCATGGCCACGATCAATGGCCAGTTCGATCTCGCGATGGCGATGGTGAAG
AAGGGCGCGAACGTGCGCATCGAGAGCATTCACGGCCTCACGCCGCTGTATGCCACGATC
AACGTGATGTGGCACCCGCGGTCGCGGTATCCGCAGCCGCAGGCCATTCAGACGCAGAAG
ACCACGCACATCGAGTTGATGGATGCACTGATCAAGGCCGGCGCCGACGTGAACGTGCGT
TTGCGCAAGAATCTGTGGTTCTTCGGGTTCAGCAACTGTGGTAACGCCAACTGCGGTCTC
GAAGCGCTCGATGGCACCTCTGCGTTCTGGCGTGCCACGTATGGTGTGGACCTGGAAGCG
ATGAAGCTGCTGAAGGCGGCCGGCGCCGTTGATACGATTCCCCAGTACAAGGCGCCCACG
ACGGCACGTCGTGGTGGTGGTTTTGGACGGGCACCCGCCGTGGCGCTCAACGCCGCGATC
GATTCTGCTTCCAAGGCCGTGCCAGCCGGTATCGGCGTCTATCCCATCCATGCGGCGGCC
GGTGTTGGTTATGGCAACGGCTTCGCCGGCAACTCGCATCGTCATGCGCCGGATGGCTGG
ATGCCCGTGATGAAGTATCTCGTCGAAGAGTTGCATCACGACGTCAACAAGCGTGACATC
AACGGCTACACCCCGTTGCATCATGCGGCGGCGCGCGGCGACAACGAGATGATCAACTAT
CTCGTGAGCAAGGGCGCCGACCCGAAGGCCGTGGGTCGCGATTTCAAGACGACGATCGAC
ATGGCCAACGGCCCGGTGGAGCGTCTGCGCCCCTTCCCCGAGACCATCGTGTTGCTCGAG
AAGCTCGGCGCGGTGAATAGCCATCGTTGCGTCTCCTGCTGATCTGACATCACCGCTGCA
CAACGCTGTACCACGCTGCACAACAACGAAGGGCCCGCGACACGGTCGCGGGCCCTTCGT
GTGTTTCGGTGTTCCGAGGATGGTGGCGCTGCTTACTTCTTCTCGCCGGCCAACAGCAGC
GTGATGTGCTCCTGCGCCTGCTGCAGACCACCTTCGCCGTTGCCCCAGTCGATCCGCCCA
TCGGCGTTCACGTCCGCACCGGCGGCAAGCTGTGAGGCCAGAGAGGCCAACTGACCGGTG
AGCGTGGCCGCTTCCTTCACATCGCTGGTTTCCTGGATCTTCTTCGCCAGTGCAATCACC
TGATCGACGCGCGTGGCCGTGGACCGCGCCGCCGTGGCGATGTGTGTGGAGTGAATCTTC
ACATTGGGCGAGGCCGTGGATTCCTTCGACGCCAGCTCGATGTGCTGCGCGACACCCAAC
GCCGCGCGCTTCACGCCGAATCCTTTGCCGGGGCCGGTCGTGACAATGGTGGGATCGACC
GCATGCAACACGTGGCCAGCGTGCAGCTTCATCGCCGCGAGATCGGTCGTGTTCCGTGTG
GCGAGTGCCGCATGCTGCGATGCCACCTGCGCCTCGGTGAACGCGATGGGCAGCAGGCCC
GCCTTTTCCGGCGTATCGACGAAGCTCGTGGTGACATGCCCGATGTGCGTGCCCACCATG
CCTGGCGGCAGTGCACTTGCGGCCACGAATCCCGGGGCGACCGGCGCCGCAATGCGGCCT
GGCAACGGAGCCCCGGTGAGCTTGGCCACCACACTGTCGAATTGCGCGCGCAGCCCGAGA
TCGGTGCTCACCACAAATCGCTGGCGCTGATAAGCCGTGTCGGAGAGCCCCTTCGACTTG
AGGAGCTCGGTGATGAGCTGCCGCTTCTTGGCAGCCAGTTCATGCTGTGCTTCGCCGGTC
TTGTTCTTGGCCTGCGCCTGACGCGCATCAGCCGAATCGTTGACGGCGGTGATCGCCACG
TGGATCTCGGCCAGCTTCGAGACATCCACAGATGGAGCGCGACCGGGCGCTGATTGCGCC
TGCAACACGCCATGCGGAAGCAGGAATGCAGCGGAAAGCAGTGCGGTGCTGGACACTGCG
CACGACACGGTACGCGCCAGGGTAGGGCGAGGCATGGAGATGCGTCCGACGAAGGGCGGG
AGGTGGGACATTGCAGCGCCAGGAAGGAGGGAGCGCAACGGAAAAGCGATCACGAAAACC
CACGCGTGAAACTGGCGCGACCGTGCGGAAAGACGCAACGTCGTGGGGTCGGCGATCATC
TGCCGCGTCCCACCTGCTGCCGTTTCCTCTCCCCACCGGTATGACCAGCATGCCTCTCCT
CCCTATTACGCGATCCCCGCGTACTTCGCTCACTGCGTCCATTCGGACCGCGCTGGCATC
CGCCGCGATCATGGTGACGACCGCCACGCTCTTCGCCCCGGCGGCACAGGCGCAGCCCGG
CGCGCCGCGCGATCCCCGTTCCATGGGGGGCGGCAATTGCCCGCAGAATCCCTACAACTG
CGCGGATACGCCGAACCCGCTGCCGACGGCCAACACGGTGTGGCTCGAGGAAATGACGTG
GATGGATGTGCGTGATGCGCTCAAGGCCGGCAAGACGACGGTCATCATCACCACGGGCGG
TATGGAGCCAAACGGGCCGTGGCTGGTCACGGGCAAGCACAATTACGTGCTGCACGCCAA
TTGTGAGGCCATTGCCCGCAAGCTGGGCAACGCGCTGTGTGCGCCCATCGTGAAGTTCGT
GCCCGAAGGCAATCTCGAGCCGCCCTCCGGCCACATGACGTCGCCCGGCACGATGACACT
CCGTGAAGGCACGTTCCGCAACCTGCTCACGGACCTGGTGCACAGCCTCAAGGTCCATGG
CTTCAAGAACATCATCCTGATCGGCGACAGCGGTGGCAATCAGGGTGGCCAGCGTGCGGT
GGCGGACTCGCTCACGAAGATCTGGCAGGGCTCCCCGGTGGTGGCGCACGTGCAGGAGTA
CTACGACTACGCCAGTGTGACCGAGTACATGAAGACGCGAGGCCTCGTGGAGGGTACGGC
GGACAACCTGCACGACGACGCGATCATCACGCTCAACATGTTCATCGATGATCCAAAGAG
CGTGCGCTACGACGAGCGCGTGAAGGCCGGCAAGGCAACGATCAACGGCGTGTCGGTGGC
CGATCGCAAGAAGAACACGGAGCTGGCCCGCCAGATCGTGGAGTATCGTGCCAAGGTCAC
CATCGAGGCGATCAACAAGGCGATTGCCAACAAGGGTACGCTGCCGGCGCCGCCGCGTCG
TGCGCCTGGTGGGACGTTCTGATCATTCTGACAGGAAAACTTTGCCACGGATGACACGGC
TATAGCCGCGTCATCCGTGGCAAGCAGTTTGTATGCACCGACATGGGCCTCTAGCTGAGA
GCCGCGCCAACCCGGTTGATGTCCCGGGCCTCGAGCACCTGCTGGTCGGTGCCGTGCAGA
GCCACCTGCGTCATCGCCCGACCGATGATGCGGGTCGTGGAGGTGGAATCAGGTGCCAGG
CGACGAATGAGTGGCACGAAGATTCGCAACACACTGTAAAGCACATTGTACACGGCCGTC
CGCGAACGGATGCCGTCCAACGGCTGAATGAACGCCGGCCGGAATACGTAGGCGTTTTTG
CCGAACCGTGCGCGAACCGTGTTCTCGGCACGACCCTTCACACGCGCCCACATCACCGGT
CCCTTTTCGGTGGCATCGGTACTGGCACCGGATACGAACAGGAAGCGCGCATTCGGACTT
CCCTGGTAGAGGGCGTCCGCCGCCGCGGCCGTCACGTCGTAGGTGATCGCGGTGTAGGCG
GCTTCCGACATGCCAGCCGACGATACGCCGAGGCAGAAGCAGCAGGCGTCCACGTCGAGG
AACGCATCGCCTACACCGGTGAAATCGGTGAAATCGCGATGCACCACGCTGTGCACCTTG
GGTGACGGCGACGACAGCGGTTGCCGTACGATGGCTTCGATGCGCGTGATGCGGGGCTCG
TCGATGAGTGCGCGCAGTACACCCTGCCCGATCATTCCGGTGGCGCCGAACAACACGATC
TTCATGGGCGGATCTCCGAGACAGAGCCGAAATGCGAAGGAACGGACGGATCAGCGATCA
CGCCACCAGGCGCGTGTGGCTCCTGCACCATCGAGGCCGATCGTTTCGCCGGGACGCGGC
GTGAGGAGTGGCAGGTCGCGCAGGGCACGTGAACCGGTGTGAGCCGCCTGCAGACGTTCG
ATGGGGTCATCCCACGAGTGGTATGCGAGATTGAACAATCCCCAATGCACGGGCAACATC
GCACGGCCTCGCAGGGCTTCTTGTGCCGTCACCGCTTGCTCCGGCAAGAGATGCACCGTT
GGCCAACCCTGACCGTAGGCGCCAATCTGCATCAGTGTGAGATCGAAAGGTCCGAGGCGC
TCACCGATATCATGAAACAGCGAGGTCATGCCACTGTCACCCGAGTAGAAGACCCGGTGC
GCAGAGGTGGTGATGGCCCAGCTTGCCCACAACGTGGCATCGCGATCGAGCAATGAACGG
CCCGAGGCATGACGTGCTGGTGCGCAGGTAAAGGTTACGCCGCCGATCTGCTGTGATTCC
CACCAGTCACATTCGGTGATCTGTTCGGGAGCGATGCCCCAGTGTTCGAGATGGGCCCCC
ACGCCCAGTGGCACGAGAAAGCGCAAGGCACGTGAGCCGCGCTGCATCGCGCCGTTGGCC
GTGCGCTGCTGCGCGTGACGTACGGCGAGCGTCACGATGGTGTGCTGATCGAGATGATCG
TAGTGGTCGTGCGAAATCACCACGACATCGGGAAGCGGCAGATCGTCGAGAGCCGTAGGT
GGCGCATACCACCGACGTGGACCAGCCCAGCTCACCGGCGAAGCGCGTTCTCCCCACACC
GGATCGATCAGTACATCCAGTCCACCGATTTCGAGACGCAGTGACGAGTGACCAAACCAC
GTCACACGCGGCGCGTGGGCGGGGGCGGTGAGCCGAACATCGCTTGGACGCACCACCGGC
AGCACATGCGATGGCACCGATTGCCGACTGCGCGTGAACAGTCCCTGCACCATGGCACCG
ACCTTCATCACCATCGGCTCAACATTCAGAAAACGCCCGTCGCGCGATTGTGGTGAACTC
GCGATACGCGCGGCACGCAACTGTGCGCTGGGGCTCGTGCCGACGCGGGGACCAAGGCGG
TGTGCGCCGATGGCATCACAGGGAGAGAGTGTGGCGGTGCTCATGGAGTGGTTTTTCGGA
TGGCTCAGGCCGTACGCGTGTGTTGAAGCAGCAACGGTGCGCACATCACGCGCACGGCGT
CGCCAATGAGAGTGCGGAACTGCTCGCGGGATGTGGCGCTGTGTTTGTGGCCCCGCGCCA
CGGCATGCAGCATCACCGCGAGTTGGGCCGGCGTGAGTGCCAGGGGCTCGAGCATCGGCG
TCAGCGGTGAAGCCGCGATACGCCGGGCGAGTACCTGGTGAAATCGTGCGTCGTATTCAG
CGGCCATCGGGCCGATCAAGGTCGGACCGATTTCGCGAAGGTCCGAGGCAACTGCCGACC
CCAGTCCGATGAAGTCACCCATCCACGCATCGAACGCGCTCACCAGTCCCTGCTCGAGAT
CCGGCGTTTCCAGGGCCCGTTGCGCCGCCAGCTCGGCGCGTCGCATGGCGTGCTCCACCA
CGGCGCGGAAGAGTTGCTCCTTGGCCGCGAAATGCAGATAGAGCCCCTGTCGCGAGATCT
GTGCGGCGTCCGCGATATCCTGCATGGACGTTTTCCGGTATCCGAAACGCATGAAAACGC
CCAGTGCGGCGTCGAGCAGCGCCTCCAGGCGCCCGGAATCGGGCAGCGACGGCATGCCGT
CCTGTTCTTGGACTGTACTCATATGTCAACACAGACATATTAGATACTTTCTGTCAAGTA
AGACTGCGCTCAATACCTGACAGGGCTACTTTTGGGGTATGTCTATCTCGTGGCTCAGAA
ATCCCCGGCGAGCTGCTGGTGCCCCCCTCCGACGGCCCCTACCGATGGTCGCGGTGGTCG
TGGCGGCCGCATTGTCGGTGGCCGCCTGTGGCGCAGGCGAAACCTCGGCGAGCTCACGCG
GCACAGACACCGCGGCCGGCGCCGGTCTGCTGGGTGCGGCCATGAGTGGCGTACGGCCGG
ATGGCCGCGACGCGGCCGTCAGCGACTCGGGGCCGAATGTGCGCGTGGAATTCCGCACCG
ACTCCGTGCGGTTGGTCATGGATGCTGCGATCGGTGACCAGATCAATGCCCTGCAGCCAC
CGGTTCTCGAACTGCCGGACGGACGGCGTCTCAGCTTCCAGGGTTCGGAGATCACACCGG
ATAGCGCGTACTTCGTCGGAGACGTGGCCCTGATGCTGCCACGCAGCGGCGCGCCCAGCG
AAGCCACGCTGCATACAAGCTATTGCCGATCCGGCGAGCGGTTGTGCCGCAGTGTGTCGC
GCACCGTGCGGATAACAGAACGCGCGGGCGACTGATCGGCATCAGCCGATCGGCCACCCA
CGCGTGTCTGCGCTGCGAAAATCGCTGTTGGCGGCCGCTGACTACTTCTTGTCGATGCGT
GCTCGCTCGAGCCGGAACGGTCCACCGTCGCGTACCGCCATGAATACCACGCCGCCCGGT
GCGAAGCCGATGATCGTGCGATTCTCTGGTATCAGCACACGGTCCACCGCTTCACCCTGA
CCATTGATGACATCGTACACCGAGCCCGCCGGCTGCGGCTTGGTGGGGATGGTGCGCACC
CAGATGTTGCCATCCGCATCCGGTCGTGTGCTCGTGGCAAAAAACGGCGGCTGATAGTCC
GGCAGCTCGCTCGGCGATACGTAGTTGATCTGCGGTGGCGCCACCTGCGGGGCCTGCACC
GGGCCGCCGGGGCCACCACCCCGCGATTCAAAGCGCATCACGACCTGAGGTGCGGCGCCA
CCACCGCCACCTCCCATGGCTGCCCCGAACGCCTGCGCCATCTGCTGCCCCTGATTGGGA
TTGGCGGCCGCCTGGCGATCACGAATGGCCTTCACCGAGTCGATGAGTTTCACTTTGTCT
TCGTCGGTAAGGCGCTTCCAGTCGAACGGAATCTTGGCTGAGCTGCGCCATTGTTTGTCG
CTGGACATCCAGTCCACGTGATAGTCGCGCCCGCGGATCAGGGCCACGTCGCCTTTCGAC
GTCACGGCCCACTCGTCGACGACCGGTAGGGGATTCACTTCGATGGACACGGTGATTTTG
CCGTCGTCCGAGCGAGACATGTTGGTGTTGGTCTTCGGTACTTTCACGAATCCCACCGTA
TCGAGCTGACGCGACTGCAGGTTCACCCGCACGACCGCCATCGTGTCAGGCTGCTGTGGC
ATCTGCGGAAGACCACCGCCGCCGCCTCCCGGTGGCGCCATGCGCATCTGCAGTTGCGGC
ATGCCGCGGTAGATCAGGTAGCCGTCGTGATAGTACGCGCCGCCCAGACCGGCCGACGCC
AGCATCATGGCGTCCTGCGAACGTGGTACCGACATGACACGCGCGATCTTGCCCGCTGGA
TCGATGACCAACATGGACAACGAAGCCGCGTCGACAAACAACGTGGAGTCGCCACGATAG
GCGATCAGGCTTCCCGAGCGTGGGCCGTAGGCATTGGCCGTGCTTGGTGTGGAATCCGCC
ACGACCGAAAGCACCTTGAACGTGGAATCCACCAGCAGCACACGCCGGCTTGCCGCATCG
TTGATCAACAAGCGTCCGTCAGACAACGGACGGATGTTGTTGACCTGCCCCAGCGAATCG
GCGGACGTGGCCAGTGCGGGGCCTAGTTGACGGATGGTTGGGCGTTCCTGCGCGTGAAGG
ACTTGGGACGTGCCCAAGGAAGCACTCAACGCGATCCCGGTGACGGCGACACCGGTCGCA
ACGACGCGTAATGTGAGAGGAGGCATAGTGAGAGAATGGAGGGAGAAAAGAGACTATCGA
GCAGCGGCCGAAGCCGTGGTGTTCCGTCGTGTCATCGCATGATGATGGTGGTCTGTGCTC
CACCACCCATGGCGCCGGCACCCATGAACGTCGCGCCACCGGGCAGCATCATCGGGCCGC
CACCACCGGCCGTGCCGGAGCGAATGCTGCGCAGGTACCGATCGTCGAGCGAGGTGGTGA
TGAAGGCCGGCAGTCGGCGCTTCTGCGCATCGGTGAGCAGGGCACGCACGGCGGGCGCAT
ATCCACGCAGGATGTCGATGCTGGCTTCACGTGCCTTGACGTATTCCCAGTACACCCGAT
CACGACTGTACCCACTGGGGAGTTCGGCATAACGCTTGGCGATCGGGGCCCAGATGGAAT
CGAGGCGCACCGTATAGCGGCGATTCATCATGGCCAGGCTGTCAGCCTGTGTAGACGACA
ACTTGAGCGTATCCTGGTCGCGCAGGATCGTGGCCAACGGATTGGGCACGCCACCGGTGC
CAAACTGCGCCTTGATGACCGCTTCCTGTGCCTTGGTGCCCTGCGTGCGACGGCCCCGAT
CGAGTGTTTGCGTAAGCACCTGCCGCTCGCGCGTCGCACCGATGTCATAGCACAGCATGG
CGCTCACCGTGACTGGCGCGCGGAACTGCTGGAACTGCGGATTGGTGGCACCGAAGCGCT
GGTTCACTTCGTACTTGTAGCGCTTGGTGACGGGATCAAACCCACGCACGTACAGCAGCG
CCGGGTCCACGAACACCTGTTGGCCCCAACCCTTCAGGTTATCGGCGCCGTTCATCAGCA
GGTCCGCCGCACCGAGCGGGTTGCTCACGTTGAAACTGAGCGTGGCGCGCTGCGGCATGC
GCACCTTGAGCGGATTGAACGAGAAGGAGAGGTTGGCCGTGCTGATCCACGGGCCTTCGC
AGCTATTGCGGCCGGCGAGTGTGCCGAGCTGCTTGCTCAGGCAGCGACGGGCCACGTCGG
AGCCTTTGTCGAGCAACGCCTGCATGGCCGCCGCCGTGGTGGCGTCTCCTGATGTCGACG
GATCGAAGATGAATGCGCGGTCATTGCTGAAGCCGTCGCCGTTCACGTCGCCGCCGATGG
ACGGCGTGAAGGGGGAGCCGGAGCGGAACTGGCCACCCCAGGAGATACGAATGAAATCGA
ACGCGTTCCAGGTCACATTGTACGTGATCTGATGACGCGAGTCGAACGGTGAACGTGACC
AGGAAATGGCGTTCGGATCGCCAGCGGTACTGGAGAAACCACGAAACTGCTCGCGCACAT
TGCTGTACGTGTAGCTCGCGTTCCAGCTAATGGTGCTGTTGAACGTCATCGGTGAAAACC
GCGCGGTGAACTGCGCACTGCGCGAGGTCAGATCGCTGCGCTGTTCCGTGACGCGCTGGA
AGGTGGAGTCCAGGCGTCCGTCACCTGCCGCAATGCCACCGGTGAGTGGTACGATGCTGG
TCGGGCGCACGTACACGGGTCGCCCGTCTTCATTGTCGATGACAAACCGCTCCACACCGG
CAAAGTTGCGATCGACAAAACTCGACTGGCGCTGATTGATGGAATAGGTCGCGTCGAACG
ACCCATTCATGCGATTGCGCAGAACTGCACCCGACCAGCTCAGGTTGGATCGAATGCTCG
TGGACGGCGCAAAATTCTTCGCGAACAAGGTGACATTTGGCGCGCCATTCGCAAACACGG
TGCCCGTGGTGCCATCGGCGCAGCGGGTGGGGATGTTGCCGGGATTGGCGTAGGTGCTCC
ACGCCGGCACTGGCGTGGCCGGACCCACGCAAGCCAGTTGCTGAATGGCGTTGGCCAGTC
CGGTATTGTCGATGGCCGACCCGATGAGCGTCGCCTGCGGCATGTTCTGGAACATGCCAA
TGCCGCCTCGCACCACCGCGCGCGGGCCACGAAAGGCGCCTTCGAATGCGCCAATCTGCG
GGCCCGTGCCATACTGCCAGGAGAAGCCACCGCGCACACTCGGATAGATGCCATTGGGCA
CCTCTGTGTTGCGCACGCCAAAGCGCTGCTCCACGGCACTGTTGACTGCCGGGGCGTCGA
GAAACTTGTTGGCATCGACACGCACGCCGTACTGAAATTGCAGGCGATTCGTGCGGCGGT
ATGAATCACCCAGTGAGAGTGCGCCGATGAGCTGACTCGCGTCCCGTTCACGCGGCGAGA
GCGTGCGGGTGAACGACACCGGGATCCCCGCCTGCAGGTCGGCCAGCGAGTTGTAGGTGA
ACGTGCCCAGACGATTCAGCGTCTGGTCCTGCGACGACCCATCTCGGCGGAACTCCGACG
CCAGCTTGAGACGATGTTTGTTGTTGGCGCTGAACCATGACAGCGAGTTGTTCGCCATCA
CGCTGTTCGACGATTGTGTCGTGGCCAGGGTCTGGTTGCCACCAAAGGCTAGCATCTGCA
CACCGGTGCTGCCGTCCCCGAAGGCGCTGTTCACCCGCACGCGACCGGCTGGCAGATTCA
CGAACGGTGATCCTTCGTTCTGCGACGCATTCAGTCCCACCGAGGTTTCCGTGAGCAGGT
TGATGCCACGCACCGCGAGATAGGCACTGTGTCGTCCCTGCAGACCGGCATTGAGCCCGG
TGCGCTGCGCGCTGGCGGTGGGCAGCGACGACGTGAGTGGGGTGGCCGGATTCTGTCGGT
TCCACGCGCCGTTGAACGTCAGGTTGTACGCGGTGCCACTGGTGCTCGACGGTGGCGCAA
AGTCGATGCTGCCCACCACACTGCCCTGATCGGCGAGGCGGCTGTTGGGCAGACCATTGG
CCGATGTGGGCACGTTCGACGCACCGAGGATGCCCACCAGGCGCTGCACCGAATCGGCGG
CGATCCCCGTGGCCTGCAATCCCACTGTGGAGGTATTGAGCAGCGTTTGCAGGTCGTTGC
TGCGACGGCCCAGTTGAAAGGCCATCATGTAAAACGCCTTGTCGAACACCAGCGGCCCGG
CAACACTGCCCCCGATGGACCCGTTGCTGTACTGCTGACCGGTGGCCCGTGCGGGAGCGT
CCATCCACTGCAGTTGCGGCGCCTCGCCGAGGAAGCTCAGGCCGCGCGCGCTGAAGTTGG
AGCCACTGCGTGTACTGAGGCTGAACTGTCCGCCGCTGAATCCACCACGTGATACGTCAT
ACGGCGACGTGGAGAGCGAGCTTCCGACCTGGGCATCGCGGGGCAGTCCAGATCCGCCAA
AATTCATGCCATTGAGCGTGGTGTTGTTCTGGTCGGCGCCCATGCCCATGACTGAATAGC
CATTGGCGCCGCCGTCCTGGCCTGGCACCAACTGCACACCAGGCAGTGTGGCGGCCATCG
CAGCGAGGTCACCCATCTGGTCAGGTGGCAGTGCGGCGTTGTTCGCCGGAATCACCCGCT
CCGTGCCGCTGATATCCTGACTGACATCATTGCGTGAGACCTTCTGCCGGTCGGCTGTCA
CCTTCATGGCATCGAGCACCGTACCGACCTTCGACAACTTGGCATCGCCCAGCAGCACAT
CTTCGTCGGCCACGCGTTTGATCTCGAAACGCTTCTGCGCAAAGCCCACCGCGTTGACGG
TGACCATGTAGTCGCCATCGCCATTGGGGAATGTCACGGTGTATCGACCGCTGCGATCAG
TGCGCGCGGTGCGGTTCACATTGCCGGAGATGGTCGTCACAATGACGGTGACGTTCTCCA
GCGGTTCATTGTCGGCGCCGGTGATGCGTCCGCGGATGACATCCACTTGCTGGGCGCTGG
CGGGTGTCGCGAGACACCCAAGCAGCACCAGCAGCGTGGCGCAGAGTCCGTAAAGTCGAC
GGTACACGTCGGAGGGGGCGGAGGTGACGAAGTGGAGGTGACCGGCACCATCCTGCATGC
CGGTTGCTGACTTCGACACAGACCTCGCGGGGAGCGTTTCCTTGCTCCCGCAGATCAATC
GGAACCGCCTAGAACTCCCCGATGAAGCCCACTTCGGGTTCGAGTTCGTACCCGAACTTC
TCCCGCACCGCGGCTTGTGCATGGGCAATGAGTGCCTGCACATCGGCCGACGTGGCGTGG
CCGAGATTCACGAGGATGTTGGCGTGGATGTGCGAAATCTGCGCATCACCCACACGGAAC
CCCTTGAGACCGCATTGATCGATGAGGCGACCAGCTCCCACCCCTTCGATCTTCTTGAAG
ATCGAACCGGCGCTCGGGTGCACCTGCAGCCAGGGATGCCGTGAGCCGCGCCACGACAGG
TTTTCCTGCAGGATTCGGTGCAACGTGGCCGAATCGCTGGCCTCGAGGCGGAATGTGGCA
CTGAGGACCACATCCCGCCGGTGATGGAAGACGGTGTCGTCGTATGCAAATTGTATGTAG
TCCGCATCGACCACGCGGCGGTCGCCTTCCTCGCGCAAGATCTCGCAGGATGCAAAGACC
TCACTGATGAACATCGTGCGTTCCCGTTCGGGCGCCGGCGACAGGAAATGGAGGTTCTGC
CAGAGCGCGCCACCGATGGTGCTGGGAATGCCGATGTAGTGCTCGAGACCGGAGAATCCG
GCCCGCACCGTCTCCAGCACCAGGTCCTGCACCACGGCGCCGCTTTCGGTCCAGAGGGTC
CCGTCGGCGGAGAGGCGGTGGGCCTTGGCTTGATTGCGGATCACCAGCCCCCGGACGCCA
CGATCCCCGACCACGATGTTGGCGCCGAGTCCGAGCACGAACCAGGGAATATTCAGTGCC
CTCGCGGTGGTAATGGCGGTGGCGAGGTCGTCTGCCGTGGTGGCATCGTACAGGACGTCC
GCCGGACCTCCAATCCGAAAAGTGGTGTACGGAGCCAGCGGTTCGTTCACGCGCAGCCGC
GTGGTGTCGAGGACGCGTCCCAGCGCCTCGGCGAGGGCGGCCGGCGTGGTCCCTCCGTGT
ATCGGCGATGTCGAAGCAGGATCAGGCATCGCACAAAGATCCCCATCCCCGTCATCGAAT
GCCAGCGTCCATTTCACGGACATCGGGGCGCCCGCGCCTCCTGCGTTGGGGGCTCTGCGC
CCTCCTGCTCGCGGCGCCTGCCTCCGCAGTAATGGTCGCCCCGCTTCAGGCCCAGTCGCG
CGCGGAGCTCGACAAGGTCCTGCGGCGCAAGCTGCTCGCCAATGGTATGGAGGTGATCGT
CGTGGAGAATCACGGCGTGCCGATTGCCACGCTCGAAATCAATGTGCGCAACGGAGCCTT
CACGCAGTCGCCGGAGTACGCCGGGCTCGCACACATGTACGAGCACATGTTCTTCAAGGC
GAACAAAGACTTGCCCGATGCCGAAGCGTTCACCGAGCGCGCTGGTGAGCTGGGCGCCGT
GTTCAATGGCACGACTCAGGAAGAGCGGGTCAACTACTTCCTGACGCTGCCCGCCGATTC
GGTGGTGGGTGGTCTCAAGTTCCTGGCCAGTGCTCTGATCAATCCGAGTTTCCGCGAAGA
CGAACTCGCTGCCGAAAAAGAAGTGGTACTTGGCGAGTACGATCGGAACGAAGCCCAGCC
CGGATTCGACTTTCAGCAGAAGGCCACGGCGTTGTTGTATCCCGGGCAGTTCAGCCGCAA
GAACACGATCGGCGATCGCAAGGTGATTGCCAATGTCACGCCGGCTCAGATGCGCGAGAT
CCAGCGCAAGTACTATGTGCCCAACAACAGCGCCTTGATCGTGACGGGTGACGTGGACCC
GGAAAAGATCTTCGCGATGGCCGAGCAGATTTTTGGCGGCTGGCCCAAGGGGGCCGATCC
CTTTGTGGCCGATCCCATTCCGGCGATCCCTGCGCTCGAGAGCAACAAGGCGCAGATCAG
CGTAGAGCCGATCAATGCCGTGGCTGTGTTGATCCAGTGGCAGGGACCCAGTGTGGGTAA
GGACCCAGGCGCCACGTTCGCCGCCGACGTGTTCAGCGACGTGCTCAACACACCAGGCTC
CACCTTCCAGAAGAACCTCGTGGACACGGGGCTCTGGCAGGGCGTCGGCGTGAACTACTA
CACGTTGAATCACACGGGTCCGATTTCCATCAGTGGTCAGACGACGCCCGACAAGTATCG
CGCGGCGATGGCGGCACTGGAGCGGGAGATCGCCAAGTTCACCGACCCCACCTACATCAC
ACCGCGCGAGATCGAGGCGGTGAAGGCACAGCGCGCGGTGTCGAGTGCTTTCGGCATCGA
AAAGGCTTCGGAGATTGCGCACACCATCGGATTCTGGTGGAGCGTGGCCAACCTCGACTA
CTTCATGAGCTATACCGACCAGATGGCGCAGCAGCGCATCACCGACTTGATGCGCTACAC
GCGCACCTACATCGCGGGCAAGCCGCGTGTGACCAATGTGCTGCTGTCAGCCGAGGCCCG
GCGTGCGATCGGGCTCACCGAAAGTGAACTGCTCACGCCGACCACACGTCCGGTGGTGCG
CCCATGACCGTGTCACGTGAGGTGCCGACGGGGCTGATGCGTCGCCGTGGACGACTGATG
GTTTGTGCATCGGTGGTGTTTGGTGCGGCGGTATTGGCACCCGTGATGAACGCGGCGCTC
GAGGCGCAAGCCACGCGGGCGCCGGTACGACGGCCTGCTGCGCCGCGTCCGGCCACGCGT
CCCGCGGAGCCGGCCCTGTCGCCCGCGATCATGGGAGACGATTCGCTCACCATGAAGTTC
GAAGTGAGCGGCATTCCGGTGATTCTGCGGAGGGTCACCGCCAACAATGTCGTGGCGGCC
AATCTGTATCTGCTGGGTGGCGTGCGGCAATTGACGCTGGCTACGCAGGGGATCGAGATG
TTGTTGCTGGAGTCGGGTGAACGGGGCACGCAGAAATACCCGCGGGATGTGCTGCGCACA
AAAATGGCGCGCATGGGGAGCGTGATCGGTGTGAGCCCCGGTGTGGATTGGACAACGGTC
GCATTGCGCGCCACGACCACATCACTCGACAGCACCTGGGCCATCCTGGCAGACCGAATC
ATGGCGCCGCGACTCGATCCGGCCGAGGTCGAGTTGGTGCGCGAGCAGTTCGTGACGGCG
GTGAGCCAGCGCAAGGACAGCCCGGATGCGTTGCTGGACTTCATGGCGGACAGCATTGCG
TTTGCGGGACATCCGTACGCGCTCGAGCCCACGGGCACCGAAGCGTCGCTCGGTGCCCTC
AAGGTGTCCGATCTGCGCGCGTATCAGACGCAGCAGATGGTCACGTCGCGTATGATGCTG
GTGGTGGTGGGGAATGTGTCGCGTGCGCGCGTGGAGAAGCTGGTGCGCGAGTCGATCGGT
CGGTTGCCGCGCGGTAGCTATGCCTGGACGTTGCCGGAGCCGCCGGCGGACTTGCCGAGT
GCCTATGTGGTCGCCCAGCGGCAACTACCGACCAACTACCTCCAGGGCTACTTCCACGGT
CCGCAGGCATCGAGCAAGGACTATGCGTCGCTGCGTCTGGCGTGTGCCGTGCTTTCAGGT
CGCCTGTTCGGTGAAGTGCGTCAGCGTCGCAACCTCACGTACTCGGTGAACGCCCCGTTT
GTGGAACGGGCGTTTTCGATGGGTGGTCTGTACGTGACCACCACGCAGCCCGACGAAGTG
CTGGCCATCATGCAGCAGCAGATCCGCGCACTGCAGGAAGGCACGATCACCAACGATGGT
CTCGACCGACTGGTGCAGCAGTTCATCGTGACCTACTTCCTCGACAATGAGACCAACGCC
GACCAGGCCAACTTGCTGGCCCGGGCGGAACTGTATCAGAGCGATTTCCGGCGCGCTTCG
CGTTTCGTGGACGAGCTCCGGTCGGTAACGCCCGAGGAGATCCAGCGGGCGGCGCGCACC
TATATGACCAAGGTGCGATGGGCGTATGTGGGCGATCCCGCCAAGGTCACGCCGGCCCGA
TTGCTGCGCTTTTGATGCGATTCTGAGCGGCTCCGGGCGCTCCGGCGTCGCTCACGCGGA
TCACGCTCTCGACGGACTGCAGGGGAAGGGCTATATCATCGGGCATCGCGCCCGTCGCAC
GGGGATGGCGGTTGACCACGCGTGGTCAGCCCTCCATCCCCGAATGCCTTTCCGCCTCCC
CTGCGCTTCTTTCATGTCGAGCTCCTACTCCCGCCGCGATTTTGTCGGCGACTCCGCCAA
GTTGGCCCTCGGTGCCATGATCGTTCCTCGCGTGGTGCTGGGAGGGCCGGGGTATGTGGC
TCCCAGCGCGAAGCTGAACATCGCGTGTGTGGGGATCGGTGGTATGGGCATGAGCAACAT
GTCGCAGATGCTCACCGAGAATATCGTGGCCGTGTGCGATGTGGATTTCAGCTATGTGGA
GCGATCGCTGGATGGTCGTCTCAAGCCGCGCCAGGGTGAGCCCACCCCCGAGAACATCCT
GCTGGCCGAGACTTACAAGAAGGCCACCAAGTACGCCGACTTCCGGCAAATGCTCGACAA
GCAGAAGGACATCGACGCGATCATGGTGGCCACGCCCGATCACCTGCATGCGCCGATTGC
GCTCGCGGCCATGCAACTGGGCAAGCATGTGTACGTGCAGAAGCCGCTGGCCTACTCGGT
GTACGAAACGCGTCTGCTGGCCAAGGCTGCGGCGGCCAATCCCAAGTTGGCCACGCAAAT
GGGCAACCAGGGCCATTCCATGGAAGGCTCGCGGCGCATCAACGAGATCATTGCGTCCGG
TGTGCTCGGCAAGATCCAGGAAGTGCATGTGTGGACCGATCGGCCCGTACGCTACTGGGC
GCAGGGCATCCCGCGGCCGCGGGCAGCCAATGCGCCGGTGCCGGCCAACAACGCACGTCC
GCAGTGGAACATGGGCACGGTCGACAATGCGGTGCGTGCGGCAATGGCGGCGAACGACAC
GACCCCGCCTCCGGGCATGAACTGGGATCTCTATCTCGGACCGGCGCCCGAGATTCCGTA
TCACCCGGCCTATCATCCGTTCGCGTGGCGCGGATGGATTGATTTTGGTGTGGGGGCGAT
CGGTGACATGGGGGCACACCTCATCGATCAGCCGTACACGGCGTTGGGGCTCACCTATCC
AACCAGCATTGTGGCGTCGTCAAGTCCGTGGGGTGGTGGCGCTCAGACGCCGGCGACCTA
TCCGATGGCTACCACGGTGCAGTTCGAGTATCCCGCTGTTGGCAAGCGTGGACCGGTGAA
GCTCTTCTGGTACGATGGTGGCCTCATGCCACCGCGGCCGGCCATGTTGCCCGATGATGT
GCCGATGACCAACCCCGGCAGCGACGGCGGTGGTGGTGTGTTCATCGGTACCAAGGGGAT
CATGTTTTACGAAACCTACGGCAACAAGCCACGCATTTTCCCCGAAGCGATTGCGGTGAA
GGCGGCCAAGGTGCCGGTGTCGCATCCGCGAGTGACGGTGTCGCACGAACAGAACTGGAT
CCAGGCAGCCAAGGGCGAAGCGGTCATCAGTTCGCCGTTCTCTCAAGCCGCACCACTTAC
AGAGACCATGCTGCTGGGTATCGCGGCGTTGCGTGCGGGGCAGGGTCGCAAGGTGCTGTA
CGATGGCGAGAAGGCACAGTTCACCAATGCGCCGGACGCCAATCAGTATCTCACGCGTGT
GTACCGGAGTGGCTGGCAGCTTTAACAGCAAAAGAGCGGGGGGAACACAGAGGGCACGGA
AAGGGGCAGATCAATACAGATACAACATTCAGGATTTGTATCTGTGCCATCTGTCCCTTT
TGGTGCCCTCTGTGTTCCCCCCGCTGTTAAAGTGGTACAGGAGCGCGCCATGCGAGTGGC
ATGACGCGCCGTGGATCGAACACAAAGAGGGTCAGACGATGAAGGTGCTGCGAACACCTC
GGTGGAAGATGGTGACGGTCGCTGCGATGAGTGTGGCGAGCACGCTGAGTGCGCGCGCTG
CGATGGCACAGGGGGCGAGCCCTTATGTCGTCAGTACGCCGGCGCCAGCAGGCTTCGATC
GCGCACAGGCGCAAGCCGCCACGCTCGAACACATCAAGGCGCTCATTGGCCGCAATACAC
AGAATCCGCCAGGCAACGAACTGCTGACGGCGCAGTACTTCGACAGCGTGTTTGCAAAGA
TCCCTGGTGTGGAGCGCCATGTGCTGCCAGCGGGTGAAGGACGCGCGAATTTTGTGGCGC
GGTTGCGTGCCGCCAATCCCACCAAGCGACCCGTGATGATCATGGGTCACATGGACGTGG
TGGGCGTAGACACCGCCAAGTGGAAGACACCCCCGTTCACCGCCACCATCGTGAACGAGC
CCGGTGTGCAGTACCTCTACGGGCGCGGAGCCATCGATGACAAGGGCATGTTGTCGGCCG
CCACGGCCGCGTTGCAGCAGCTCGCGGCGCGGCGTGATCAGCTCGATCGGGACATCATCT
TTCTGGCCACTGCGGCAGAAGAAGGTGGGCCGGAAGTCGGCATCGATGAGATGGTCGGCA
AACACTTCGATCTGATCAAGGACGCCGAGTTCGCGCTCAATGAAGGCGGACGTGTGCGCG
TGGCCGATGGACGCGTGATGTCGGTGAATATCCAGACCACCGAGAAGGTTTCTTACACCG
TCACGGCACTCGCCACGGGGCCGAGCGGACATGGTTCGGTGCCGTTGCCCGACAATGCGC
TCGCGGCCCTCTCGCGTGCGGCGCAGCGCGTGCATGTGTGGAAGGCGCCTGTGCTGCTCA
ATGAAACAACGCGACTCTACTTTTCGCGGTTGGCGCGCATCGAGAAGGACCCGGCCATGA
AGGCCGCCATGCAGCGTGTGTCGGCGCCGGGTGCTTCCAAGGCGCAGATCGATGCCGCGG
CCGCCATTCTGTCCCGTGAGCCGCTGCACAATGCGGTGCTGCGTACGGGGCAGTCGCTCA
CGATCATCAAGGGGGGCATCCGCAGCAACGTCATTCCGTCGGACGGCAGCGCCACGTTCA
ATGTGCGCGTGCTGCCCAACGACGATGTGCGTGGCATCGTGACCGCGTTCAATCGGGTGG
GCGCCGAAAAGCAGGTGAAGTTCACGCTGGACGGTGAGCCCCGCACGTCACCGCCCGTCT
CACCGGTGACCACCGCACTGTATCAGGCGATGGAAGCGTCGGCGCTGGCGATGGTGCCGA
CGACCACGGTCATTCCGTTCATGAGCACGGGCGCAACCGATGGTGCCGCGTTGCGTGCCA
AGGGTATTCCCACCTACGGTATTCTGCCGATGCCACTGCCCATGGAGGATGAGCTGCGTA
TGCACGGAGACAACGAGCGAGTCCCCGTGCCCGCCCTGGGCTGGGCGGCAGAGTTTCTGT
ATCGCACGTTGTTGCGTGTGACCGCGCGATAGTCGCGGTCAACGACACCGCAGGTCGAGG
TGGTGCGGTTTGCCATGCCGCACCACCTCGCTGACTACGGGATCAATCCGGCCCGCTGGG
CCAGCACGCCCCGCACCCCGTCGAGCGTGCCACCGGTGGCGCGCAATGCCACCAAGGCGT
GATAGAGCAGGTCCGCGGTTTCTTCGGTCGCACGCTCCACGTCCCCGTCCACGCAAGCGG
TCGCCAGCTCCACGGCCTCTTCGCCCAGCTTCTTGAGACGCAGATTGCGGTCGGTGAGGA
GCCGCTGTGTGTAGCTGGGGCGTTCATCATCGCGCAACGATTGCTGACGGGCCGCGATGG
TGGTGTCGAGTGCACCGATCACATCGGCGGCGAGCGCGGTATCGCGGAAACATGATGTCG
TGCCGTCGTGACATGCCGGACCCGCCGAGATCACGCGCGCCAGCACCGCATCGGCATCGC
AGTCTGCGGCAAGCGAAATGACTCGCTGCACATGCCCACTCGTGGCACCCTTGTGCCACA
ACCCGCGGCTGCGGGAGCGATAATGCATTTCGCCGGTGCGCAGCGTGTACTCCAGGGCCT
CACGATCAGCGTGTGCCACCATCAACACCACACCGCTGCGCGCGTCCTGCGTCACCACCG
TGACCAGTCCGTTGCCCTTGGAAAAATCGAGCGCATCGAGGTCGAGTGTGGAATTCATGA
CCGCAACTCCGCGTCGACCAGTATCTCCCGGGCCACGTTCGACAGTGCCGCATTGGTGGC
GATGATGTCACCGCCAAACGCGGTGTCGCGACCGCGCCAATCGGTGAAGCGTCCACCCGC
TTCGGTGATGAGCGGATACACGGCGGCGGCATCCCACGGATTGACGATGTCATCCACCAT
GATTTCTGCCCGGCCTGTGGCTACCAGCAGATAGCCGTAACAATCCCCCCAGGTGCGCGA
CACGCCCGCCTGCTGTGCCAACCGCCGCCAGCGTTCCCGACGATCGGCCTGCTCGGGAAA
CCGTTCATCGGTGATCAACGCGGTCGCCTGATCGAGCGACGCCACCGCCGACACCTGGGC
GCGTACGCCATTCCACCAGCAGCCCTCACCGGGTGCCGCCGCGATCAATTCCTGCACCGC
AGGAAAACAGGCCGCACCAGCCAGCACTGTGTCACCTTCGCAGCAGGCCACCAATGTGCC
CCACAGCGGCACTCCGCGCACAAACGACTTCGTACCGTCAATGGGATCGAGAATCCATTG
ACGCCGTGCGCCTTCGCGTTCGTTGGCGAACTCTTCACCCTGCAGTCCGTCCTCCGGAAA
ACGCTCCGACAACCACGCACGGGCGGCCCGCTCTGCCTCGCGGTCGGCGATGGTGACCGG
TGATCCATCCCCTTTGGTTTCCACGGCCACGCCATCGCGATACCAACGCATCGCCGTGTT
GGCGGCCACCTGCGCCACCTCGGCGGCGGCCTGCATCAGCGATGCTGGCGAAAGGATCTG
ACTCATGCGGCCTCCGCGCGGAATCCGGCACTGCGCACCGTGATACCAGCATCATGCATG
ACCTGCTTGAGCGCACCCACGGTGGTCAGCCCGTCATGCAGGATGCCAGCCACCAACACG
GCATCGGCATTCGCCCGCATCACTGCGTCCACCAGGTGTTGTGCTTCTCCCGCCCCACCG
GACGCGATCACTGGTACGTTCACGGCCTTCGCCACCGCTCGGGTGATGTCGAGGTCATAG
CCCGTACGTGCCCCATCACGGTCAATGCTGGTGAGCAGAATTTCGCCGGCGCCGCGTTCC
ACACACTCCTGCGCCCAGGCCACGGCTTCCAACGGCGTTTCCTGCCGCCCGCCTTTCACC
CACACTTTGTACACGCCCTGCTCGTTGCGCTTGGCATCGATGCTGGCCACCACACACTGC
GCGCCAAATCGTTCCGCGGCGAGTGTCAGCACTTCGGGGTGCTGCACCGCCGTGGAGTTG
AGCGACACCTTGTCGGCGCCCGCCCGCAGCGCCTTTGCCACATCGTCCACCGTGCGAATG
CCACCGCCAATGGTGAGGGGAATGAACAGACGCTCCGCCGTACGGCGCGCCACATCGAGC
AGCGTCGCGCGTTCCTCTGCGCTGGCCGAGATATCGAGGAACGTGATTTCGTCGGCGCCC
TCCCGTTCGTAGCGCTCTGAGAGTGCCACCGGGTCACCCACGTCGCGCAGACCCACGAAG
TTCACGCCCTTCACCACCCGACCCCCACGTACGTCGAGGCACACGATCACCCGTTTGGTG
AGCATCAGTCGGTGATCTCGAGTTTGACGGACCCCTTGGTGCTGAACACGGCACCGGATT
CCACCAGCGCTTCTCGCAACGCGAAGCCGAGTCCCTTGATGGCCGCCTCCACGATGTGAT
GATGGTCGGTACCACGCAGTACCCGCACGTGCAGCGTGGCCTTGGCGTTGTCGGCAAAGG
AGCGGAGGAAGTGGTCGTACAGCTTCGACGGCAACGGACCGCGGTAGTACGGGCGTCCGC
CGATGTCGAGTACGACCTGTACGAGTGCGTCATCCATGGGCACCGTGCGTTCGCCGTAGC
GCGCGCATCCGGCGGGGGCGAAAGCGGCGACCGCCTGACCGAGCGTGATGGCCACATCTT
CGATGAGGTGATGTCGCAGGTCGCCTGTGGCCTGCACATCGAGATCGACGCCGGCATACC
GCGCAAAGGCCACCAGCATGTGATCGAGGAAGGGCTCGCCGGTATTCACCGTTGCCCGGC
CAGTCCCCTGCACGATGGCGAGGCGGATCTTCGTTTCGTTCGACTCTCTGACGACCACGG
TCATGCTCCGTACTCCTCGGCCAGTCGGCGCGCGTCGAGCACGCCGGTATACAACGCCAT
GCCCAACACTGCGCCGGCCAGGCCGCGGTGTTCGAGCGCTCGCATGTCCTCCAGGCTCGT
CACGCCTCCCGACGCATACACCGGCCAGGCACTGGCTTCGGCCACGTCTTCCATGAGCGG
CAGGTCGGTGCCTTGCATGAGGCCTTCGAGGTGCACCGCCGTGACCAACACACCAGCCAG
GGGCAGAGTGCGCAGCGATTCCACAAAATCGATGACATCGAGTCTCGACGTCTCTGCCCA
GCCGCGCGTGACCACCCGGCGCTCGCGCACATCGGCCGCGACGATCAACCGGCCGGGAAA
CCGATTGGCCATTTCTTCGCGCCAATCTTCGTCTTCCACGGCGCGTGTACCAACCACCAC
CCACTCGGCACCGTCGTCGATCAGTCGTTCGATACGGGATTCGTCACGCACCCCCCCGCC
GACCTGCACGGGCACCATGCTGTCGCGCAGCAGGTCGCGAATGAGTTCGTGGTTCTGCCC
ACGCCCGGTGGCGGCGTCGAGATCGACGATGTGCATGCGCGTGAAACCCGTGCGTGACCA
ATCGCGCGCCACGGACAGTGGATCTGCGAGACGCACCTGTTCCTGTTCGTAGTCACCGCC
GACAAGCTGCACGCATTGACCACCGCGCAGGTCCACGGCCGGGATCGCGATCATGCCATA
CTCCGAAGTGAAGAAGCCAACGAAAGAAACGCACGAATCAGGGCGACGCCGCGCGTGCTC
GATTTTTCGGGGTGGAACTGCGTGCCGATCACGTTGTCCCGTCGCACGGCGGCAGGGAAG
CGATCGGTTTCGTGAGTGCTCCAGGCCGTCACGTAGCCCAGGCCCGCCGCCGTAGGACGC
CCCACATAGCTGTTGGCATAGTATGCGATATCCAACTCCGCCTCGCGCAGCAGCGGATCA
CTGCTGTCGTCGATGTTGTTCCAGCCGATCTGCGGCACCCGGGCCGCATCCAGACGGCGT
ACCTGGCCCGGCACGATGCCGAGTCCACGGCCAGGCCCCTCATCACTGCCGTCGAACAGC
AGTTGCATGCCCAGGCAGATCCCGAGGGCCGGCAAGCCATCCAGCAGTGCGTCGCGCATC
ATCTCGCGACCCGGCGCCAGACGTGCGGCGGCAGGGGCGAAAGCCCCAACGCCCGGCAGC
ACCAGCGCATCGGTGTCGTGCACGGCGGCCTCGGGGTCGGTTTCCACGTGCACCAGCGCA
CCCTGTGTCTCGAGTGCCTTGACGAGCGAATGCAGATTGCCCGCGCCATAGTCGAACACC
GTGACGCGCACCGGTGAGTGATCAGGTGTCATCCGTTCACCTCCTGGGTGGCGTCATCAA
ACGCGGTGAGCAGTTGTTCGAGTAAAGGCCACGGCCCCACACTGATGCGCAACGTGTCGC
CCACATGCGGTAGCGCCGGGAAGGGACGCGCAGCCACTCCACGGGCGCGCATCGCCTGTC
CGACGGCCACCGCATTGGACACCGGCACACAGAGATAGTTGGCGTGCGACGGCAGCGGAG
TATATCCGCGCTGCACCAAAGCCTGAGCCAGGCGCTCACGGTTCTGCACGGCCAGTGCGA
CGTGTTCACGCACCCACGCCATATCATGCTGCAATGCGGCCAGTGCCGTCTGTTCGGCCA
TCGCGTTGAGTTTGTACGGGCCGCGGGATTTCTCCACGTCACGCACCAGCGCGGGAGCGC
CGATACCATAGCCCACCCGCAGCCCCGCAAGACCAAAGGCCTTGGACATCGTGCGGATCA
CCAGCAGGTTGTCCACACGCATGGCCAGGTCCACCGCCGATACGCCCGCAAACTCGGCGT
ACGCTTCATCGAGGAACACGACGCCGGGCGCCTCGCGTACCGCGCGCTCCAGCAATTCCC
GGGCAAGCACAGCCCCTGTGGGATTGTTGGGTGAGCACAAATACAGAATGCGCGGGTTCG
CGGCGAGCAACGCGTCCAGATCCGGTTGCTGATCGGCACGTTCGGCGATGCCTACGTATC
GCAAGCCGTTCATGCGGGCGAAGATCGGAATCATGGCAAACGACGGCTCGCTGCTGGCCA
CTACCGATCCGGGCTCTCCAAACGCGCGCATGGCGCTGTCGAGGATGTCGTCCGAACCAC
AGCCGGTGACGAGGCGGTCTGGCGATGCGCCGGCAAACGTGGCCAGTGCCTCCTTGAGTT
CTGCCGCGTACAGCGACGGATATCGTGTCACGCGCGCCACTGGCATGCTGCGCCATGTGT
GCTCGGCAACGGGTGGCATGCCCCACAAGTTGGTGTTGTCGGTGAGATCGAGTGACACCG
GTGCGCGCTTGGGGTCGTACAATGGCACGTCGTCATACAAAGCCCGCGCAAACCGCAGGC
GATCGGTCACTGCGTCAGGCATTTGCGCACGGTCCGCCGAGGCGGCGGGCGGTTGTGTGT
TCGCGGGCACCACTGGCGTGGCCGTCTGCCAGGTGCGGGCCGTTGCCGCATGCGCCGGCA
GGCCTTCCGCATCCGCAAACCGTCCCACGTCGGCAGACAGCGACGCGGCGGCCGCTGGCG
TGACTTCCTGCCACGTGGTCCAGCGCACGAAATCCAGCGTGGACAATCCGGAGTAACTGC
GCGCCGCTCCTGCGGTCGGCAGCACGTGATTGGCACCGGTCATATAGTCACCGAAGGCCA
CCGAGCTCGATGCGCCCACGAAGATCGTACCGGCATTGCGCAGCGCGGCGAGCACACGAT
CGCGCTGCGTGTCGTCGACCAGCAGCAGCAGGTGTTCGGCCGCCCAGCGATTGGCGAAGG
TGATGGCTTCATCCATCGAAGTCATGTGCACGACGCCGCCACGGGCGCCCAGTGCCGCGC
GCATGACATCGGCGCGCGGTGCGCTGGCGAGCTGCGTCTGCAGCGCCGTTTCCACGCGTG
TCGCCAGCGATGACGTGGCCGAATGGTCGACAATCACCGCCAGCACGGCCGCATCGGGGT
CGTGCTCTGCCTGTGCCAGCATTTCTCGCGCGATGGTATTGGCATCGGCCGATGCGTCGG
CGAGGACCAGCAGCTCGCTGGGGCCGGCCGGTGCATCGATGGCCACCGCCGACACGAGCT
GCAGCTTGGCTTCGGCCACGTACGCATTGCCTGGACCCATGATGCGATCCACGCGGGGCA
CCGACGCTGTGCCCAGCGCCATCGCGGCGATTGCTCCAGCGCCGCCCACGGCAAACACCC
GATCCACATTGGCCAGCGCCGCCGCCGCCAGTACCACATCCGCAGGACGTCCGTCGGGAC
CCGGTGGTGTGCACACGATGATTTCGCCGACGCCGGCCACGCGTGCGGGGACGGCACCCA
TCAACAGCGAGCTGGGATACGCCGCGCGTCCCCCCGGCGCGTAGATGCCCACACGACCGA
GCGGATCGGGACGACGCACCACCGTGATGCCGGGCTCCGGTGTGCTGCGGGTGATGGTGG
GCAGGAACGCACGATGCACCGTGGCGATGTTGCGGGCCGCGCGTTCCAGCGATTGCCGCA
GTGCCGGATCGAGAGCGGCGAGCGCACGATCCCATTCGGCCCGTGGCACTTCGAGCGTCT
CGAGCGTGGCGCCATCGAAGCGACGGGCCATGTCGATCAGCGCGGCGTCGCCGGTGCGGC
GCACCGCATCGATCACGGCACTCGTGCGCTCGCGAATCGTGGGGTCCACGGTGGAGGCAC
GATCTTCCAGGGCGCGTCGGGTGGCGTTGTCGAGACGGTCCCATGATCCACGGGCACGCA
ACGGCAGGTCGGTGTCCACAGGCGGGCGATCGGTGCGCATGGTGGTCATGGAATGAGACG
CTCGATGCGCGTCACGAGAATGCCCTCACCACCAAGCGCCCGGAGCTGCGAAATGGTGCG
ATAGATGGTGTCGGCACTGACCACCGCGTGCACGGCGACATAGCGGCTATGATCGGCGAT
ATCGATGACCGTCGGACCATTGAGTCCCGGAAGCACCGCGCGCACCGCATCGAGGACTTC
ACGTGGCACATTGGCCATGAGGTAGCGTTGTCCGCGTGCACGGATCACCGACGCGAGAGC
GGTGACGAGATCATCGAACTCCTGCTTTCGCGAGACGTCACCGTTCCGTGGGCCCGCGAC
GGCCGTGATGAGGTGCGCGCTCGAGCGCAGCACGGTTTCCACTTCCCGCAGGCCGTTCAC
TCGCAAGGTGGATCCGGTCGACGTGAGATCGACCACGACATCGGCGATACCGAGGTGCGG
GGCAATTTCTGCGGCACCGGAGACGGGTACGACGGTCACGGGGACACCCGCCATTTCGAA
GAATCGGCGCGTGATATTCGGGAAGACCGTGGCGACTCGCATCGGCGGGGCCTGACGGGC
CAGATCTTCGAGCGACCGGACGCCGGCATCCTCTCGGGCGGCCACAACGAGTCGGCAGCG
CCCGAACCCGAGATCGAGGTGCGAGGTGAGCTCCCGCCCGGATTCGCTGACCAGGTCCCA
TCCGGTCACGCCCGCGTCGGCCGCCCCGTCGGCGACGAATTCGGGGATATCCTGTGCGCG
CACAAAGATGGCCTCGAACTCCCCACCCAGGGACGCCGTGAGGGCCCGCTCACCGGAGGA
CCGGACTTCCAGTCCAGCGTCGTTGAACAGCCCGCGGGTGTCTTCGCTGAGACGTCCTTT
GTTTGGTAAAGCGATGCGTAGCATATAGATGGGTTGTTCCTGTAATCGGAACGCCAGATG
AGGATCAACAAAAAAGGCCCGTCCTTCGAAGAGGACGGGCCCGGGGAGCCTGCGAATGTC
TGGGTGCCTTAGCGGCCGATCACCTGAGCATGCACATAGTACCCCCGACCCGTCGGGCCG
TGGCCATGATGCGCATGATGGTGGTGCTGGCGGAGCGTTGGCATATCCAAGTGAGGGTAG
CGGTCGGCTCTGGGGGCGTCAAGATGTGCCGCGGGAGGGGTTGGCGTGCGCGGGGCTTGT
GAATAACTTCACGAGGTTCACAGGGCCCTGTGAGCACAGGATTTTGTCCTGTAGAACTGA
AAATATCTCGATCAGGCTCTGGAGGCCTCTCGACATGCGGTTTCTCGGCTTTGCGGTGGT
GACCGGCGCGGCGATCCTGCTTGGCGCGTGCGGTGGTGGTGACACGGCGACGGCGGATTC
GGCGGCGGCCGGCGCGTCGGCGGCAGCAGCAGCTCCGGCAGCAGCAGCTCCGGCGGCGGC
AGCGGCCCCGATCACGGGTACGACGCACGAAATCAACATGGTCGGCGATGAGAAGGGTTA
CCGCTTCGAACCCGCTGAGATCACGATCAAGGCCGGCGACGGCATCAAGTTCAACATGGT
CAGCGGCGGCCCGCACAACGTCGCGTTTGATCCGGCCACGCTGCCGGCCGCGGCCAAGTC
GGCGCTGCTCGCGAACATGACGGAGCAGGCTGGTGAGCTTTCGGGCAAGATGATGCTGAA
CGCGGGTGAGAGCTACACGATCTCGTTCGCTGGTGTCCCGGCTGGCACGTACGAATTCAA
CTGCACGCCGCACCTCGCGATGAACATGAAGGGCAAGGTCACGATCCAGTAATCGGATCG
CGTTCTGCAGGACGGCGGGGGCTGGCGCAATGCGCTGGCCCCCGTGTTCGTTCCGGGAGT
GTGTCTAGCGCATCCCCACTTGGTACCTCTCGCCGTCTCGTGTGTCTCCTGATCGCCTGA
CTCGCGCCCGTTGGCTGGCGGCGCGCACCCGCAACGCGGCGCGACACGGACTGCTCATCG
CCGCCGTCAGTTGTCTGACGACGCTGGTGGCGATCCTCACATTCGTCCTGGTGCCTCGCC
AGGTCGACCGGGCACTCGCACTGGCGCTCGGGGCATTGCCCGCGCCGCGTGACACCCAGG
CGCTGCTATTGGCACGGGACACGGTCACCGTGCGCCAGCGGATGCTCGAGTTGCGCGCCG
ACAGTCTGCGGCGCCAGAGCGCCATCAGCAGCCCGTCGGTCACAGGCGGCGATTCGGCTG
CCGCAGTCATCACGGCGTCACCGTCAGGGATGCCGGCGGTGTCGGACGGTGACCTGGCCG
TTCTGCAGCAAGCCATTGCCCGCGCCCGCCAAGCACCATTGGTGGAGAGCTATCGGACGC
TGGTGACGGAGACGGTCCTCCAGCAGGACACCCGCGCGCGCGCGACCCTCGATTCCATCG
AGCAGGTCCACCGTGAGCGAGAGGCCTATGCCGCGCTCGGTGGGCCCGATGCGCGCTATG
CGGCGCTCACTGCACAACTCACCCGGCTTGGTGAACGGTTGCTGACGATCGGCAACGGAC
GACTCCGCGTGGCGAGCGGGTCGCCCGGCGTGGGCGACAGCACGACGGACACTCAAGGCG
TCAACACGGAACGCCGTACCGCCGTCATCGACAGTGCGCTCGATGCCGATATCCGACGCA
CCATCGAGATGGGTCGCCAGGCTGATTCCGCACTGAATGCCGCCCGGCTTTTCAATCGTG
ACGTGGCATCCGCACGCGATGTGGTGCGCAATCGGGAGAAACTCACCATCCCGCCAGTCG
CCGCACTGCTGGCGTCACTGGTCCTTGGTATCAGCGTCGGGTTTTCCACCGCACTCGCCC
GGGAAGTGCGTCGACCCAAGGTCGGAGACGCCCAGGAGCTCGAACGGCTCACCGGTGCGC
GGGTGATCGTGCATCAGGAGCAGGCGCGGACCCCCATTGCCACGGGCATGGTTCCGGGGG
TGTCGGAGCAGATGCGGACTCGTGGTGGGCAGGATCGCACGGGCAGCGATGCCTGGCCGC
TGTTGCATCTCACACTCACCAACATCGGTGACGTGTCCCGCGAGGTGGAAGTGTTGAGCG
ATCAGCCGATCGTTGCGGCGGCGGTGGCCATCCACCTCGCGGCGATCGCGGCCAGTGAAT
CCCGAGAAACGGTGTTGGTCGATCTCGCAGAACGAGGAAGTGCGCTGCGCGCGTTGCTGC
CGGCGTTGGCACTGCAACGCGCCGACGCGACGGCGGCCATGCATTGGGATACGACCCGCG
CGCTCTCTCTGGGAGGCGAAACCGCCGTTGATCTCGTGCGTGCCCGCTCGGCGCCCCCCG
TACATCGTCAACGGGAAATCACCGCGCGCGCTTCGGCGCAGGCCGGTGCTGCCGGCGACG
TGTCGGTCGATGCCACACTGGATGCACGCGGAGAGCTCGTGTCCATCCTGGCCCGCTATG
ATTTTGCCGTTCTCGTGGCGGATCGCCAACGTCGCTCCCCGGCGCCTGACGTGACCGATG
TCGTGCTCGTGGCGCGACTCGGTGCGACACCGCTGGCCTGGATTGGCCAGGCACAACGCC
ATGTGGTCGAGCAGGGACGGCGCGTGCGCGCGGTCATCATGTGGACTGGCGCGCTGCCGC
TGGTCGGCTGACGATCTTCCGGCTAGTCTCCGAGCATGTGGGCAGATACGCTGTTGGCGT
TGGAACGGATGCACCTGCAGCGACTGCTGGTGTGGGGCGCCATCTCGATTGTCACGGGCT
CGGCGCTCTTCGCCTGGCTCGTCTGGCGCCGTACGGCGGCGCCCATGCTGCGGCATTTTG
CCGTCCAGACCGCAGCATGGGGCGTCATCAACGTGCTGTTGGCGCTTCGTAGCTGGCGCT
CCGTGGCACTGCGGGATTTTGCCGGCACGCAGGAGCTGCTCAACATCCTTTGGCTGAACA
CCGGTCTCGACGTGGGGTACGCCGCGGTCGGTGCCACACTGCTGCTCACCGGCTGGCGTC
TGGGACCGCGCTTCGGGCTCATGGGCGCCGGCATTGGCGTGATCGTGCAAGGCATCGCGC
TGGCCGTGCTCGACCTGCGACTCATCGATGCCATCGGTCCGTTGCGGTAGTGTCGATGCG
TTCGCGCTGGTTTTTCCGCACTCGTCTTCTTCTCGCGCCCTCGATCTGATGGAACCCGTC
ATCCCCGACTTGCGATCCGTCCCGCGTGAGGACGCGTACGCCCAGTTGCTCACCATCCAG
CAACTCGTGCTCGAGGACAGTCACGACATCATTGCGGGCATGGCCACGACGAGTGCGCTG
TTGCACCATGCATTCGGGCATCTCTGGACCGGCTTCTATCGTGTCGTCGAGGCGGGGCAG
CTCTTGCGGGTGGGGCCGTATCAGGGATCACTGGGCTGTCAGGATATCCGCTTCGGTCGC
GGCGTCTGTGGCACGGCGGCCGCGGAAGGCCGAACGGTCGTGGTGCCTGATGTTCATGAT
TTCCCCGGGCATATCGCGTGTGATGCCCGTTCGCGCAGCGAGATTGTTGTTCCGGTGTTC
GATTCCACGGGTGCCCTGCTGGCGGTGCTCGACATCGATTCCGCACAGCCCGATGCTTTT
GGTGAAGCCGATCAGCGTGGCCTCGAACAGTTGGTGGCCTGGTTCGGTCGTACGACGTAT
GTTCCCACCCCCGCCTGAACCCGCGATCTCCCATCGCCTCTGCCAATGATCAGGTCATGA
CCGGGTACTCCGATCGCATCAATCACGCGTTTGCCTTCGCTGCGAAGCATCACGACCAGC
AGGTGCGCAAAGGCACACGTCTCCCCTATCTCACACATCCGGCCAATGTGGCGATCATCC
TGACGCGCTATGGTCGTCCGGAAGAAACCGTGGTCGCCGGCATCCTGCACGATGTCATCG
AAGACGGCGTGCGTGATGGTCTTTCGCGCGAAGTGCTCGAAGAGCGCATTGGTCGCAAGT
TCGGCAGCTCGGTGCTCGACGCCGTCATGGCGGTCACGGCGCGGCGCAGCGATGACGATG
GCGTCGACTTCTCGTGGGACGAGCGGAAGGAGGACTACCTCCTTCGCCTCGGCCAGGCCA
ACGAAGACGCGCTGTGGGTGTGTGCCGCCGACAAGGTGCACAACGCCAACTCGATTCTCT
CCGATCTGCGCCGCACCGCATTTCCGGAAACCGTGTGGGGGCGTTTCTCGGCCGGCCGTG
AAGGTACGGTGCGCTGGTATCGTCGTGTGGCCGACCGTCTGCGGGAAGTCGGATTTGATG
CGCCGATCGTGGACGAGCTCGAGGGTGCCGCGCAGGGCCTCGAGCAGGCCTGATCTGCGT
GGCTCTATCACGCGTTCCACTCGACACACACACTCGTCTGACGTTCGATCAACGCTCCAC
CGCCTGAACGCGAGGAAGTGAGATGACCCCAATGCTCGTCGTGGCCGCCCTGTTGCAGTC
GGTGCAGCCGGCATCGGCACAACCGGCACCAGTGCAGGGTGCCCGTCTTATCATCACACC
GGCCGAGCCGATGGTGGTGGCCGAGGATACACTGCGACTGCAGGCGCGGGTGGTGGACGC
GTCCGGTCAGCCGGTGCCCACGGCGCAGATCCGTTTTGTGGCGGCGGGCGGTGTGTTCGA
AGGTCGTGTGGATCCCGATGGGCTGGTGCGCTCTGGTTCCACCGGTACGCTGCCGGTGAC
CATCGTGGCCCAGATCCCGGGAGCGTCCACGCTCACACAGCGTGTGGAAGTGCGCATGGT
GGCCGGTCCTGCGGCGACGATCACCGTGGACGCTCCGACCCGTCTGGTGGCCGGACAACG
GTTGGTGCTGGCACCGGTGGTGAAGAGCGCGGCTGGTGATGTGCGCCGCGATCGTGTGGT
GTGGACCAGCAGCAATCCGGCGGCGGTGAGTGTGAATGCCGATGGGCTGGTGGAAGCGAA
AGCGATGGGACGGGCCACGCTCACCGGCCGTGTCGATCGCGCCACCACGACGGTGGCGGT
GGATGTCGTGGCATCGCGGGTGGCGTCGATCAGTCTGTCGCCGTCTTCGCGTGAAGCGCG
CACGGGTGATGTGGTGCGGTTTGCCGTGACGGCCAAGGACGCCGCGGGCAAGACCATCAC
CGGTGTCACGCCGAGCTACAGCTTCAGTCCCGGGCAGGGCATCATCGATCGTGATGGAGC
GTTCACCGGCTACGAAGGGGGCACCTACGTGGTGACCGCCACGCTGGGCACACAGAGTGC
GCAGGCCGTGGTGCGTCTCACGCCGCGTGACGTGCGCCGGCCGGCTACGGTGGTGGGTCG
TTTGCCGCGCATGAAGTTCACCACCGAAGAAGTGTGGCTGCACCCGACGCGCGAAATCGC
GTATCTGGGCACCGGCTCCGGTGGCGATCGCATGTACACCATCGACATCACCGACAAGAC
CAAGCCGGTGGTGACCGATTCGCTCGTCGAAAACACGCGTCGGGTGAACGACATCATGAC
GACGCCCGACGGCAAGCACATGGTGTTCACACGCGAAGGGGCGAGTGATCGCAAGAATGG
CATCGTGATTGCCTCGCTCGAAGATCCGCTGCACCCGAAGAAGTGCGCCGATTTCACGGA
CGGACTCACCGGTGGTGTGCACTCCACGTATGTGTATCGCCAGGAGAAGTTCGGCACCCA
TGTGTATCTCACCAACGATGGCACGGGTGCGTTTCACATCATCGATATCAGCGACCCGTG
CGCGCCCAAGACGGCGTCGGTGTGGAAGACGCCGCGGCCCGATGCGGGTCGCTCATTGCA
TGACGTGGATGTGCAGGATGGCCTCGCGTATCTGAGCTATTGGAATGACGGTCTCGTCAT
TCTCGATATCGGCAATGGCGTGAAGGGTGGGTCGCCGGCCAATCCGCAACTGGTGTCGCA
GTACAAGTACGACCTGAACGACATGTACCGGCAGGTGGAAGCGTCGGGTGGTCCTGGTTT
CATTCGTGGCACTCACACGGCGTGGCGGCACAACAACTACGTGTTCATTGCCGACGAAGT
GTTTCCGGCGTCGCCGGTGAAGGGAGCGAAGGATGCGTCGGCTGGTCGTGCGTACGGACG
CCTGCAGGTCATCGATGTGTCCGACATCGCCAAGCCGAAGAGTGTGGCATTCTACGAGCC
CGAGTTCGGCGGTGTGCACAACGTGTGGGTGGCCGGTGACACGCTGTACATGGGCGCCTA
CAACGCTGGCTTCCGCGCTTTCGACATCTCCGGTGAACTGCGCGGCGACCTACGTGCCCA
GCAGCGCGAGATGGTGCATGTGCACACGGCCGATCAGGACGGTTTCGTGAAGAACGCCGC
GATGACGTGGGGTGTGGTGGTCCGCAACGGGCTGGCGTATGTGAACGACATGTACAACGG
CCTCTGGATCGTGCGCATGGAGCCCAAGCCCGATCCCAAGAAGAGCGCCATCGTACCATG
AGGATGTGATGCGTCGTTTGACTGATCGACAGATCCGCCGGTTTGCCACGCTGGCTACGG
CGGTGGTGACCGCCGCCGTGAACGGTGTGAACGACGCGGGTGCCCAGCAGGCACCCGCGT
CGTTGTCTGCGGGAGTGCCAGCGCCGACACGCACCTATCGCGCGCTGGTGGCTTCGGAGT
CGGTGGACCGCGTGGCGGTCATCGAGTTCGGACCGCAGGGTGCCAAGGTGGTGGGTGAAC
ATGAAGTGGGTGTCATGCTCGCCGACCCCGATGGGCCACATGGACTCGCGGTGACACCGG
ATGGGGCGAACTACTATGTGACCACGGCGCACGGCACGCCGTATGGCGTGTTGTGGAAGT
TCGATACTCGCACCAACAGCTATCAGGGGCAGGTGATGCTGGGAAATTTCCCCGCGACGC
TGCAGGTGAGCCCCGATGGCCGGCTCATTGTGGTGGTGAATTTCAATCTGCACGGTGACA
TGGTGCCGTCGGATGTATCTGTGGTGCGCGCCGATAGTCTGCAGGAAATCGCCCGTATTC
CCACCTGTGCGATGCCACATGGCTCGCGCATGAACAGCACAGGCACACGTCACTATTCGG
TGTGCATGATGGACGAGCAGCTCGTGGAGATCGATCTGGACGGGTTGCAGGTGTCGCGAC
ATTTCCTGCTCACCAAGGGCGCTGAGCAAGGCATGAACGGTGCGCCTGCTACGCGGGCGG
CGAATGCGGCGGGACACGGAGGCCACGACATGAGCGGCCATGGTCTCGCGCAGCCCGCAG
CGGGAAGCACCACCTGTTCGCCAACCTGGGCACAGCCTTCACCCGACGACCGTACGGTGT
GGGTGGCGTGCAACGGCACGAGCGATCTGGTGGAAATCGACGTGGCGTCCTGGCGTATGC
GTCGTCGCATTCCGGCAGGGAACGGCGTGTACAATCTGGCCGTGACGCGCGATGGCACGA
AGCTCGTGGCCACCAACAAGCGTGGGCAAAGTGTCTCGGTGATCGATACCAGGACGGGCG
CCATGCTGGCCACGCTCCCCACGCAGCGCCGTGTGGTGCATGGCGTGGTCATCACGCCTG
ACGATCGTTATGCCTTCGTGAGCGTGGAAGGCGTGGGCAGCGAGCCGGGTACCGTGGAGA
TCATCGATCTGGTCGCGCTCAAGACCGTGGCGCGGGTCGATGTCGGTCAGCAGGCTGGTG
GTATCGATATCGTGCCTTGAACAGCGGGGGGAACACAGACGGCACGGAAACCAAGCAGAT
TGCACAGATACAGCTAAACAACATTTCTTGAATGAATTGATGAGCAGCGGCTCAGTTCAA
TCAATTTGTTGTTGTATCGGTGTTATCTGCCCGTTTTCCGTGCCGTCTGTGTTCCCCCCG
CTGTTTCTACCTGTCAGACGGCCGACAACTGTCCGTACGTGCGCTCCACGTACTCATTGA
GAATGACGAGGAACTCGGCCACGATGTGATCACCCCTGAGGGTGGTGAACAGCTTGCCAT
CCACGTACACGGGCGCTTTGGGCTCTTCGAAGGTGCCCGGCAGTGAAATGCCGATATTGG
CGTGCTTCGATTCGCCGGGGCCGTTCACGACGCAGCCCATCACGGCCACTTTCATTTCCA
CCACACCCGGTCGCGATGCGCGCCACACCGGCATCTGTTCGCGCAGGTATCCCTGAATGT
CTTCCGCCATATGCTGGAAGAACGAACTCGTAGTGCGGCCGCAGCCAGGGCATGCGGTGA
CCTGAGGCGCGAAAGAGCGGAGCCCCAGGGACTGCAGGATCTGCTGCGCGACAAACACCT
CTTCGCGACGATCACCACCCGGCTTGGGCGTGAGTGATACACGGATGGTGTCACCGATGC
CTTCGGAGAGCAGGATGGCCAATGCGGCGGATGACGCAATCACGCCCTTGTTGCCCATGC
CCGCCTCGGTCAGCCCGAGGTGCAGCGGGTAGTCGCAGCGCGCGGCGAGGCGACGATAAC
ACTCCACGAGATCGGGTACCACGGAGATCTTGGCGCTGACAATGATCTTGTCGTGCGCCA
ATCCCACGTCTTCCGCGAGCGCTGCTGAACGCAGAGCGCTCTCCAGCATCGCGTCCATGT
ACACGTCTTTGGCATCACGCGGCGTGGTGGACGACGCGTTGGCATCCATCATCTGCGTGA
GCAAATCCTGATCGAGCGAACCCCAATTCACACCGATGCGCACCGGCTTGTTGTGCTCGA
TGGCCGCTTGCACGATGGTGGTGAAGTTCGCGTCACGGCGCTTCGAACCGACATTGCCCG
GATTGATGCGGTATTTGTCGAGCGCGGCAGCGGCAGCGGGGTACTTCGTGAGCAGCAGGT
GTCCGTTGTAGTGGAAGTCGCCGATGAGTGGCACGTCGAGACCACGATCATCGAGACGCT
GGCGGATCTCCGGAACCGCCTGAGCCGCCTCATCGTTGTTGACCGTGATGCGGACCTTCT
GCGATCCTGCTTCGAACAGAGCGGCCACCTGGTCGGCGGTGCCGGCAGCATCGGCCGTGT
CCGTGTTGGTCATCGACTGCACGACGACGGGCGACCCTGAACCCACGGGGACACCGCGTA
CGCGCACCGTGACAGAGGGGCGACGTCGGCCGAATTCGGTGACGGAGGACACGATACTGA
AACCCTGGTGAGAGTGAATTCCGTAAGCTAGCGCGTGCTCATGGGCTCCCCCAAGTTCCA
GTCATGACAGACCCTTCCCAACCGTCACCGTCGGGTGACGCACCAGTCGACACGCCTGCG
GGCGCTTCGTCCGCTTCTCCTGCGGCTGCGGGCAAACCCCGCCGCTCGTTCTTTCTGCGG
CACTGGCTGTTCACCACGCTGGTGGTCCTGATCGGACTCCCGATCGCCGTGATCGTAGTC
TGGTCGGCCGCAGCCCTGTCGTGGAGCTATTCCGACGGACAGCGTGCGGGCTACGTCCAA
AAGATCGCCCGAAAGGGATATGTCTGTAAAACGTGGGAGGGGACACTCTATACGGACATC
GCCCGGGGCTTCCGGTCGGACAGCTTCACCTTCACCGTGCGCAGCGACTCGCTGGCTCGT
GCCATCGAAGCGCTCAGCGGAGATCGGGTGACCGTCCAGTACGAGCAGCATGTCGGAATC
CCGACTTCCTGTCTCGGAGAAACCGAGTACTTCGTCACGGGTGTGGAGAGGATCCCGGAG
TGAATTTCGGGGTTAGTAGGGCTGCATCACATCAATTCAACACTTTGGAGGAAAGCATGA
AGCGTGCACTGCGTATGCTCGGACTGGCTGCGGCCATCGCTGCTCCGGCGGCGCTCTCGG
CGCAGGCCAGCACCGACAAGCCGGTGTCGTTTGGGCTCAGCGGTGGTTTGTCGCTGCCTA
TGGGCGATCTTGGAGATGCCACTGAGTCGGGATTCACCGGCGCGGGCCACATCTTCCTGA
AACCAGCGTCCATGAAATCTCTGGGCTTTCGCGGTGACGTGAGCTTCGACCGCTGGTCGG
CAAAGGCCACCGATGACGTGAACCTGCAGAGCATCGGTTTTGTGGCGAATGCGCTTTACA
GCGTGAATTCGGCCAGCATGGTCAAGCCGTACCTCCTCGGCGGCGTCGGGATGTACAACT
CCAAGGCCACGATCGATCTGGGCTCCACCGGCGGTAGCACGCCAAGCTCTACGGATTTGG
GCATTCAGGTCGGCGGTGGCCTGCGTTTCCAGCTCTCGGGTTTCTCCACGTTCCTCGAGG
CGAAGTACGTCAACGTCTTCACTGATGGCAGCAGCACAAACTGGCTGCCGATCACATTCG
GCGTGCGTTTCTGATTCACGGATGGGCGGGCAATGCCCTGCGCGCCTCGTGCGCGCAGGG
CATTTGTCTTGTCCATCCCTTTGATGGACCAGCGAGGTTTCCATGTGGTATCCAACATCT
CGCGCACGGCACCGCATGATGCGACGTGCCGCGCGTGCCATGAGTGTCGCCATGCTTGCG
AGCGTGGCATTCGTTCCCCGTGAACCGCTTGCCGCCCAGGGATCACTCCGCGATCAGACG
CGCGAGACGGGCGGCCCGAATCACATCATCGCGATCAATCCGTTCTTGCCGCTGCTCGGT
TATTTCCAGGGCGAGTACGAACATCGCCTCCGCGCCAACGTGTCTTTTGCACTCGCGGGG
TCGTACATGCGATTCGACGACTACTACACGAACATCGACGCAAAAATTCGACTCTATCCA
CAGGAACGCGCGCTGCACGGTCTGGGGATGGCCGCGGGACTCGGCTATGGTGCGGTGCGC
CGCAAGAACAGCCTGTGCGATATGGTGGGGGCGAATTGCCAGGAGAACCACACTACCGAG
TCGGCACCGACGTTTTCGGTCGAGGGGCAGTACCAATGGTTGCTCGGCAGCAGCCAATCA
ACGGCCGTGACCATTGGTGGTGGTGTGAAGCGCTATTTCATTTCCGACGACCGCAGTGAC
GGTATTCAACGTGTGCTGCCCACGATGCGGCTGACCATCGGATACGCGTTCTGATCGGAG
ACTGTGCGCTGCTCGCAGTGCACCGCGTGCGCCACGGACGGCGATGCGGACATGACAAAG
GGGGCGCGTGCATCTGCACGCGCCCCCTTTCATGAATCGGTACGATCAGAACTTGAACGA
CAGGCCAGCGTGGATGAGCGGGATGTCGCCAAAGCCGATCTGGCCGTTGATGCCGAGCTT
CGAGCCGACCCAGTAACGAGCGCCGCCCTGGATGCCAAAGCCGGAATCCGTGTTGCTGTC
GTCGATCCCGAAGCTGGACGGGACGTTCGTGTCCCACGACGCGCGGATGAAGCCAACGCT
GGCGCCGGCATACACATCGAGCTTCGGCTGCGAAGCGATCGGGAAGTGGATGTTGCCCAC
AGCCATCACCGGGATCGCCGACATCTTGTACTCGGCACTTCCGAACGTCTGCTTGTCGCT
CACATAGCCAACGAAGGCGCCGACGCCGAGCGTCGCTTTGCCGATCGGCAGAAGGCCCCA
CTCAGCCTGACCGCCAAAACCGGCACCGTCGTAGTCACCACCGGTCATGAAATTCACGGT
CGCAATACGGTCACCCTTTGCGAACTGGGCCGACGCGGTAAGGGGCAGCGCGGCCACGAG
GGCGGCGGCGGCAGCGAAACGGGCAAAACGAGCGATCATGCACTACTCCTGAAACGGTGA
GAAATCTGTTCTGTGCTGTCGATGTTGACAAAAGACGGGGCTTCAGCGCCCGCCTCAATC
AATGGGGGTGAAGGCGCGTCTCGGCAAGGGGCGCTTCTTCACATGAAACCAATACGCCCC
TCGTGTGACGACGGCACCTCGGCCACGAGTGACATACGTCCGATCGATCCGGTTTGGTTT
CAGTGTACGGAACGCCCCGTGCGTCTCACATACCTGAGAATGGAAATACCACGCCGCCCG
TGCGAGCAGCGCGGTCAGCGGCTTACCTGGGGCGCGCCAATATTGTCACGACAAAAAGCA
AACGGGGAGCGGGCACCCAAAGGTCCGCGCCCCCCGATGACTCATGCCGCAGGCTGCAAG
GCAACCGAGCGCTGCCATAACAACGTGTGAAGAACTCAGTACGCGCTGAGTGTCGACAGG
CGTGCCGTGAGGGCTTCCACTTCGGCCGGCGTGAGCGTGCGCGGCAACTGCTTCGAACCC
GTCACCGTGAACTTGCCGGCTTCGTTGACCGAGAGCGTGCGGGTCTCGGTGCGGCCATCG
GCGTACGTGATGTTGGCCGTGACCACCGACGCATCAGCCGCCTGCGACAGCACGGTGCGG
CTGTGGAACTGACCCTTCACTTCTTCTTCGAGGATCATCGTACGGCCTTCCGTCGAACGC
GTCATGGTCTGCGTGAGCTTGACGTCACCCTTCGCGACGACCTTGACCTTCGTCTCCGGT
GCTGATGCCGACGCGAGTGCCGGCTTGCCGGTCCAGAATTCCATGGAGTTGAACACGACC
ATGTCGAGCAATCCGGCCACGCCGTACACCGGTAGAATCACACCCGTCGCCAGGAAGAAC
AGTTCCTGCGCCCACTTGCCGCCCAGGTTCTTGTTGTAGTTGTACAGCTTGCGGGTGAGC
GGGAAGCTCGCAAAGCATGCCGTGTTCGACACCAGGGTGACACCCATCAGTCAAGCAAGC
ACAAAGTTACGGGGATTCAGGCGACGCATCGGGTAGGCTCCTTGACCATTCAGGTCATGA
CACAGGGATGGGCGGAACAACAGCGCGCCAAACTTCGTGAATCGCGGCAACGGCGTCAAT
GGACTGATGTTGCGATCCTATCGGGCGAGTCCAAGCCACGGAGCGACCTCATCGAGGTGC
TCAACCGTGATCCGTGCGCCTGCCGCGCGCAATCGCGCCGGCGCCACGAGCTCTGCGTAG
CCGATCACCGTCATACCGGCTGCGGCGGCGGCCTGCACACCAAGCGGGCTGTCTTCCACG
GCGACGGTGCGCGCGGGGGTCGCGCCCAGTGCCTGTACGGCGTGCAGATACACGTCGGGT
GCCGGCTTGGGGCGGCCGACGTCGAGGCTCGAGAACCGACGGCCCACGAAGCGTGATGCC
AGACCGGTAGCTCCCAGTGTGGTCTGCATCTTTGCCTGCTCACCATTGGATGCCACGGCG
TAGGGCACACCAGCGGCATCGAGCGCGTCCAATAGCGCGACAATGCCCGGCACGGCCGTC
ACCTCGTTCCGAAGCGCCACCGCCACGGCAGCGTGAAACCGTGGCAGCAGTTCGTCCGGC
GCAGGCCGGCCAAACTGCTCACCGACGATCTCGAGACACCGTGCCATCGAGTTGCCGAGG
TAGGTCGCGAGGGATTGTTCGGTGGTGGTGGGCATTCCCAGCTCGGTCAGCAGTTCTGCC
CACACCCGATTGGTGATGCGCTCGCTGTCCACCAACACACCGTCGCAGTCGAAGACCACC
CCTTCGAGTGGCGATACCAACGGCGTGTCGGTGGCGATCAGGTCACCAGATGCGTTCATG
CCGAGCGGGTGAGGCTGGCGCGGGCCTGCTCGAGCTGGCGTGCCACCGCATTCGGTCCGG
TACCCCCATCGATATCGCGTGCGGCCAACGAGGCTTCGGCGCCCAGGGCGTCGCGCGCAT
CGTCGCCAAACAGCGCGTGTGCCTTGCTGAACGCCTCGAGCGGAATGTCGGTCATTTCGA
TGCCGGCTTCTTCTGCCTGACGCACGAGCGAACCCACCGCACCATGTGCCTCGCGGAATG
TCGCGCCCTTCTTCACGAGATAGTCCGCGAGATCGGTGGCCATCATGGCACTCGACACCG
CGTTGCGCATGCGATCCCGATTGAACCGCAATTCGCTGATCGCGCCCGCCATGGCCGGCA
ACACCAGGAACAGCAGGTCGACGGCGTTGAACAGCGCGCGCTTGTCGTCCTGCAAATCCT
TGCTGTAACCACTGGGCAGACCCTTGATGGTGCCCAGCAGTGAGACCAAGTCGCCCAGCA
CACGGGCGCCCGAGCCACGGGCAAGCTCGAAGACATCCGGGTTGCGCTTCTGCGGCATCA
TGCTGCTGCCGGTGGAGAAGCCATCCCCGAATTTCACAAAGCCGAACTCACTGGAGCCGT
AGATGATGAGATCTTCGGCAATACGTGAGCAGTGCACGGCGGTCATGGTGCACGCAAACA
GTGTTTCGGCCACGAAGTCACGGTCGCCCGTGGCGTCGATGGAGTTGGGCGAGATGGCGG
CAAAGCCCAGCGTGTCCTTGATCAGCGTGCGCGGAATCGGGAACGCCGAACCGGCGATGG
CACCGGAGCCGAGTGGCAAGGTGGCCGTGCCGCGTGCGGCGTTGGCCAGACGGGTGCGAT
CACGATCGAGTGGCCAGAAGTGCGAGAGCAGCCAATGGGTACCGCTCACCGGCTGTGCGC
GCTGCAGGTGCGTGTACGCCGGCAGGATGGCGTCGGTGAGCGTTTCCGCCTGCGTGAGCA
GGGCCTGCTGCAGTTCCCGAATGGCGGCATCGAGCTTCTGGCAGGCATCCATGGTCCACA
GGCGCGACGCCGTGGCCACCTGATCATTGCGTGAGCGACCGGTGTGCAGCTTGGACGCCA
CCGTGCCGGCTTCTTCGTGCAGCAACCGGTCGATCATGGTGTGGATGTCTTCATCCGTCG
CGACGGGCTGTGCGCCATCGGCGATGCGCTGTGCGACACGGTCGAGTCCCTGCTGCAACG
CGAGGCTTTCGTCCTGGGTGAGCACGCCGGCGTGACCGAGTCCGGCGGCCCAGGCCTGCG
ACAGGCGCACATCGTGCGGCCAGAGACGGAAGTCGGTGCCGATGGAGCGATTGATGGCGT
CGAGCAGCGGCGACGGGCCGCCGGCAAATCGGCCGCCCCACAACTTGTGGGTGCCAGCAG
CGGAGCCGGATTCGGATGAAGAGGAGGCAGTCATGGCGCGGAAATCTAGCGGTCGATGTA
GGTGCGGAGTTTGCGGAGCACACGCTCACGCCCTTCCGTGCTGCGGCAGATGATGAGGAC
CGTGTCGTCACCAGCGATGGTGCCTGCGACGTCCGGCCATTCGAGTTGATCGAGCGCTTC
GGCCACTGGCTGCGCGCCGGATTTCATCGTGCGGGCGACGACCAGCACCTGCACCCCCTC
CACGGCGACCAGCAATTCCGGGAGCATGCGCTCCAGTCGGGCGAGCTCGTAGTCACCGTT
GGTTTGATCCGAAAATGCATATCGGGCGCGTCCCTGGCCGTCGGGAATGCGGGCCAGACG
CAACTCCCGCAAATCCCGGGAGAGGGTGGACTGCGTGACGTCCCAGCCTCGACCCGCGAG
CTGTCGTCGCAGCTCCTCCTGGCTCGCCACGGCATGCGCCGCGACGATCTCGCGAATGGT
CTGCTGGCGCTCGCGTTTGTCTGACAACGGGACTCCGGAATGAGGCTGAGGGCGTCCGGG
CGATTGACAGCACCCTTCTGCAAAATTATGCATTAATTGTGCATAACATGCCGGTCCTGA
TGCAACCGTCTTCCGCTCCATTGAACGTGCCCGACTCGTCTTCGTTGCCAACCTATCGTG
TGGGGGTGTTGGGTGCCTCCGGCTACTCCGGGCGTGAGCTGTGCGCGCTGGTGACCGGTC
ATCCGCAGCTCTCGCTCGCCTTTGCCACGGCCCACACTCAGCGCGGCACGACGCTCCGCG
TGCGTGCCAGCGGTGCGGTGCATGACATCCCGTTGATCGGCCCGGAAGAGGCGGACCTGG
CGGGGGTGGACCTGGTGTTTGCGGCGCTGCCACACGGCGCGTCGGCCGAGTGGGTGGGCA
AGGTGATCGCGGCCGGCGCGCGGGTGGTGGACCTGTCGAGCGACCTGCGGCCCGGGCATG
GGGGCACCACGCATGCGTTGCCGGATGGTGTGCCGGCCGATGCGCCGTACGGACTGCCCG
AGCTGTTCCGCGCACCGCTGCATGGCGCGCGCGTGGTGGCGAACCCGGGGTGTTATGCCA
CCAGCGTATTGGTCGCGCTGGCGCCGTTGGCCAAGGCGGGATTGATCGCGCCGGGAGCCA
CCGTGAACATCGCGGCGGCAAGCGGCATCAGTGGTGCGGGCGCATCGCCCAAGCTCGAGT
ACCTGTTTGCGGAAGTCACCGAGAACTACCGCGCCTATGGTGTGGGCAACGCCCACCGGC
ACCTGTTCGAGATGCGGGACACGCTGTCGCACCTCGGGGCCGACTGCGATCTGCTGTTCA
CGCCGCACCTGCTGCCGGTGGACCGCGGTATTCTGTCCACGATCACGGTGCCGCTGACCC
GTCCGCTCGCCGACCCATTGGAGCCGTTCCGCACAGCGTTCGCCAACGAACCGTTCGTCG
AACTGACGACCGGGTTGCCCGCGCTGGCCGACGTGCAACATCGCAACGTCGTGCGCATCG
GCGCCGTTTCACCCACCGGGATGCGTCAGCCGACGCTGCTGGTGTTCAGCGCGATCGACA
ATCTCGTGAAGGGCGCGGCGGGGCAGGCGGTGCAGAACGCCAATCTCATGTTGGGGTTGC
CGGAGACGGCCGGGTTGCAGCGATAAGCGGTTCTGGTTCGCATCGCCGCGACCGGCAACA
CGTCGGTATTCCACTCCACCTGCCCCACTCTCTCCAAAGATGTTTGTCGTCAAACTCGGT
GGCCGCACACAGAACGACCCGGCGTTGCCGGCTGCCCTCGCTGCCCTTTGGCATCAGAGC
GGCGGCCGGGTCGTGATCGTGCATGGCGGCGGTGACCAGATCAGCGCGCTGCAGCGTCTG
CGTGGTGAAGAGCCGGTGTTCATTGGTGGTCGGCGGGTGACCACCGATACGGCGCTCGAG
CTGGTGCGCATGGTGCTGTCGGGGCTCGCCAACAAGCAGATGGTTTCGTCGCTGGTGGCG
GCCGGTGCGCCGGCCGTGGGCATCAGCGGTGAAGACGCCGGACTGTTGCGCGCCACCCCC
ATCGATGCGGCGACGTTTGGGCATTCAGGGACGCCGGCGTCGGTGAATCCGGGCGTCGCC
CGTGCGTTGTTGGCGGCCGGCTACCTGCCGGTGATTTCGCCGGTGGCGGCGCGCGAGGAT
GTGTCGGTGGCGGGTGCCTACAATGTGAACGGCGACGATGCCGCGGCCGCGATCGCGGCG
GCACTGGGCGCTGATGAGCTGTTCCTGATGGCGGACGTGCCGGGTGTACTCGATGGCAAC
AAGACGCTCGTACCACGACTGACGCTCGAAGAAACGCAGGCCCTCGTGGCCAGTGGTGTG
GCTGGTGGCGGCATGGCCGCCAAGCTCGACGCCTGCGCTGCGGCGCTGGCGGGTGGTGTG
TCCCGAGTGCGGATCGGAGATCTCGCCGCACTCACTGTTCCCAGCGCGGGAACCGCGATC
GTTGCGCGCGCCGACGCAACGGATGCCGTCTCTTCCAGGTAGCTGCCATGACTTCGACGA
TGCCCTCGCCTGCTTCCGCCACTGCCCTGACGCCGACGTCGTCGGCTGCGGAACCGACGA
CGCTGCCCGCCATTCTGGGCACGTACAAGCGACAGGCGCCGCTCTTTGTCCGAGGTGAAG
GCGTCCACATGATCGACGAGTCGGGGAAGCGCTATCTCGACTTTGTCGCCGGTATCGCGG
TGTCATCGCTCGGCCACGCGGATGCAGGCGTGATGCAGGCCATGCAGGAAGCCATGGCCA
CGGGACTCATTCACACGTCCAACCTGTATCGCACGGCGCCGGGTGAGGCGCTCGCGTCGT
GGCTGGTGGCGCATTCGTTTGCGAGCAGTGTGTTTTTCTCCAACTCGGGCGCCGAGGCCA
ACGAGGGGGCGTTCAAGTTTGCGCGCCGGTGGGCCAAGAGCACGGGACATCAGGCCAAGC
ACGAGATCATCGCGCTACGTGGTTCCTTCCATGGCCGTATGCCCGGCACGCTGGCGGCCA
CCGATCGGCCGGCGTATCGCCTGCCGTTCCGTCCGCTCATGGGCGGGGTGACCATTGTGG
AACGCAATCTCGAGGAGCTGCGCGCCGTGCTCGATCCGGAAACGGCGGCCGCGGTGATCG
TCGAGCCAATTCAGGGCGAAGGCGGGGTGCGCATCGTGGAGCCGGAGTTCCTGCGCGGAC
TGCGTGAGCTCACGCGTGAGCGCAATGTTCTCCTCATCCTCGACGAGATCCAGTGTGGCC
TCGGCCGCACGGGTTCGTTCTTCGCCTACGAGCAGTTGGGCTTCGAACCGGACATGCTCA
CCATCGCGAAGCCGCTGGCCAATGGTTTGCCGATGGGTGCCATTCTGGTCAACGATACGG
TGGCCCGTGTGATGCAGCCCGGTGATCACGGCACCACGTTTGGTGGCGGTCCGCTGCTGG
CCCATGTGGCGCATCATGTCGTACAGCGTCTGGCTGATCCGGCGTTGCTGCAGCATGTGC
GGGAAACGGGCGCCTGGTTCGGTGAGCAGTTGCAGGCGATCGCTGATCGTACGGGAGCGG
TGCGTGCCATCCGTGGCACCGGTCTCATGTGGGGCATGGACGTGCACGAACCTGCCGCGG
CCATCATCGCCCGGGCATTCGATCAGGGACTGCTGCTGGTGAGCGCCGGCGAGCATACGC
TGCGCTTTCTGCCGCCGCTGGTGATCAGCCGCGAGGAGCTGGCCAAGGGGCTCGCCATTC
TCGAAGGCGCGATCAAGGCGTAACTCAAAAACACCGGCGCCCGTATCGGCGGGCGCCGGG
CTGCCCGCCATCGACGGCACCATGTACATCCCAGCGTCCTACCGGGAGACGGATCGCACC
GTGCTCCTCGATTTCCTCGCGGCACATCCCCTCGGCGTGCTCGTATCGGGCACGTCGGGT
GGTGAACGCGGACTGTACGCGACGCACCTGCCGTTGCACGTCGACCGTGAGCGGGGCGTA
CTGCAGGGACATCTCGCGCGCGCCAATCCGCACGTCGGTCACCTGGCGGCGCTGGCCAGC
GGGGAACGGGTCCTCGCGATCTTCAGCGGCGCCGATGCCTACATCACGCCGACGTGGTAC
CCGAGCAAGCAGGAGCACGGCAAGGTCGTTCCCACCTGGAATTTCAGTGCCGTGCATGTG
CATGGCGCGGTCACGCTGCACGACGATCCGTCCTTCCTCCTGGCGCACCTGCATCGTCTC
ACCGACACACACGAAGCCACGCAGCCCAAGGCGTGGGCGGTCGATGACGCACCGGCGGAT
TTCATTGCGCAGCAGATGCGCGCCATCGTCGGTATCGAGATCGCGATCGACGTGCTGGAA
GGAAAATTCAAGATGAGCCAAAACCGTTCACACGCCGACATCGACGGCGTGATTGCCGGA
CTCGGCGCGAGCGGCGCGGCACCGGATGTGGTCGCGGACATGATCGCGAGAAAGCCGGTG
CGCTGATCGGTCGCGCGATCGTTTTCGACGATCGTTCGTGGTTTGTTCTTGCCAGTCCGC
AACATTCGATCAATATTGTTGCCACCTTCACGTGCCTCCGTGAACGGTGCGGTTCGTTCA
CGCGGCGCACGTCAGGTGTCGCCATCGCGTGTCGGTTCCGCGAATTCGCTCGGAAGCACT
GTGGCCGCGGCGCGTTGCAGCCCGCGTGACCCGATCACCGGCGGTGTAGGCCCTGTCCTG
GCGCGTCGATCCGGCGGCGCGCTCGAGGCCGGACGGGGCCGCCGGTGATCCTGCATCGCT
GACCATGTGCAGCGTCGACTCTGCGTGGGTATTCCGTCACGAGTCGGTTTCACACCATAC
CGCACCCCACTGGCCGTAACGACAGGTCAAGTTTCCGGGTGTACTTTTCGGCATGCGCAC
TCTTCGTCGTCTCCTCATGCATGCGAACATGGTGAGTGCGGCCACGACCGCTGCCGTTGT
CACGGCGGCCGTCTCTGCCGCACTGCCGTCTGCTCTCGCTGCCCAGACCAAGCCGACGCT
GGTCGTTCAGATCACCGTCGACCAGCTGCGTCCCGACTATCTCGACCGGTTTCGGCCGCA
GTTCACAGGGGGATTTGCGCGCCTGCTCAAGCAGGGCGCGTTCTTCACCCAGGCCTTCCA
CGACCACGCGGTCACGGAAACGGCACCAGGCCATGCCACGCTCTGGTCCGGACGGTTTCC
GGCACACACCGGCGTGGTGCTCAACGAAATCGGCGTCGCCGACCCGCAGGCGCCCTTGCT
GTTCGGACGTGGCGGTGGAGCATCGCCGTACCGATTCCGCGGTTCGGCGTTCTTCGACTG
GGTGCGCACGCGTGATCAGTTCTCCCGCGCGCTGTCGGTGTCGCGCAAAGACCGCGGCGC
CATTCTGCCGCTGGGTCGCGCCAAGCAACAGGTGTACTGGTACTCGCTCGACGGTGGCTT
CACGACCAGCCGCTACTACGCGGACACATTGCCGAGCTGGGTGCAGCGCTTCAATGCGCG
CGATGTGACCGCCAAGTACCTCGGCACCGAATGGAACCTGCTCCTGCCGGCGTCCGAGTA
CACCGAGAAAGACTCGGTGCCCATCGAACACGGTGGACGTGATTTCACGTTCCCGCACAA
GCTGTCGGCCGACCGTCGTCAGGGCACGTTCCAGTTCACGGACTATCCGTGGATGGATGA
GATCACGGTGGACATGGCGCTCGAAGGGCTGCAGGCGCTCGATCTCGGCAAGGGTACCAG
CACCGATGTGCTCTCGGTGTCCCTGTCGACGGTGGATGCGATTGGCCATGCGTACGGCCC
CGCGTCGCTCGAATTGCACGACCAGATCCTGCGTACCGACCGCGCGCTGGGTCGCCTGAT
CGATTCGCTGTACAAACTGCGCGACTCCAGCCGCATCGTCTTTGCCCTCAGTGCCGATCA
TGGCGTCACGCCATATCCTGAACTGGCATTCCCGGGCGCCGATCCGAATCGTGGCCGGGT
GGACATCCGTCCGGTGATGGATGCCGCGCGGAGTGCGTTGGCGGCCCGCGGTATCGAAGG
TGATGCGCTGCTCATGCAGTCCGGCATCATCATGCTCGACCGGCCGCGCCTGATCGCCAA
GAAGGTGAACGCCGATTCCGTGGTGACCTCCCTGCGTGCGGCGCTCATCAAGCTGCCGGG
CATGCTGCGTGTGGACCGTGTGAACACGCTGGCCACGGCGGCGGCCAAAGGCGACAAGAT
CGCGCGTCGCTGGAACCAGTCCATTCCCAAGGACCTCCAGGCCGAACTCACGCTGACCTT
CAAGGAAGGTTACTACTGGGTCACCACGCGGTACGCGACGCACGGATCACCGTACGATCT
CGACGCGCATATCCCCATCCTGTTCATGGGGCCGATGGTGAAGCCGGGCCGCTATACGCA
GCCCATCCGTTCGGTGGATATTGCGCCCACGCTGGCCGAGATCGTGGGCGTCGAGCCCAT
CGAACCGATCGACGGCAAGGTGCTGCGCATGATCCTCCCGGCGTCCACCGGCAAATAATC
CACTTCGTCGTACAGGCGTCCGCCCTCCGTGTCCATGCACTCGATCGATCGTGCGTTCGA
CGAAATCCGGTTTGGGGATGGGCGGACGCTCAACCTGCGCTCGTTGCAGCCCACTGCGCT
GCAGGCCACCGCACTCTGTGAGCGGTGGCTGCGGGAGCGTCAGGTACAGGGTGTGTCGGA
AGCCCTGGTGATCACGGGGCGCGGCAACAACAGTCTCGAAGGGTATTCGCCGGTGCGCGA
AGCGATCGTGCGCCTGTTGCCGTCACTGCGCCGACGCAATGTCATTGCGGGCTACGCGGA
GCACACGCCCGGTTCCTTCGTGGTGAACTTCGCGCCCCTGACGGCGCTGTTCGAAGTGCC
GCGTCGTCGCCGGGAAAAAGCGCCCGAGCCTACGCGCCCGCCCACGCTCAAGGCGTTGGA
TCCTGAGACGGTGCATCAGTTGCGCGACCTGGCGGTGATGTCGCTGGCCGTGCTGGGGGT
CCAGTCTCCCACCCGTGGGCAGCTCGAAGACGAAATGTTGCGCCAGTTTGCCGCATTGAG
TGCGGCGCTGCCCGACAATGGCGACCGCGAGGCGTTGCTGCAGCAGGCCCTCATGCGGGC
CGCAGAAGAGTACGAAGCCGAGTAATTTCGGGGGGTGGATTGTTCCCAGGGCGTGGCTCG
GGGACATCTCTTGTCCATTCCATTCACCGGAGTTCGTCGTGTTTGTCTCCCACCCCTCCC
GCCTGCTGAGTGCGGCCATGTCGGCCGTGCTTTCGGGGTCGGTTCTCGCCGCGCCGTCTG
TGATGCATGCCCAGGCGGGGGCATTGCCCACCATTCCGGGATATGCACCGGCGACGGCCG
CCGCTCAGCGCCAGTTGGAGCAACAGGCGATCGCCGGACCGCTGGCGACACGCGCCCGCA
CGCATTCGTCCTCGCTGTCGCGCGAGCCGCATGTGGCGGGCACGGCGGCGCAGGAGCGCA
CACGCGACTACGTCATCGCGCAAATGAAGGCGATGGGGCTCGAGACGGAGATCCGCACGT
ACGACGTGTGGTTGCCGCACGCGACGAGTGTGAAGATCACCCGTCTGGGGCGCGATACGG
TGTCGCTCGATCTGGCCGAGCCGCCGATCGCGAGTGATCCGGCCACGCAGTTGCCGCAGT
ATCTCACGGCCAACGGCTCCACCGGTGAAGGCGTCGGACAGGGTGAGCTGGTGTTCGTGA
ACTTCGGACTCATCGAAGACTACGCCACGCTCGATTCGATGGGTGTGTCGGTGAAGGGCA
AGGTGGTGTTGGCGCGCTACGGCCGTTCGTTCCGCGGCATCAAGGCGCGTGAAGCGGAGA
AGCGCGGGGCGGTGGCGGTGCTCATCTACACTGACCCGCTCGACGACGGATTTGTGCAGG
GCGACATCTATCCCGACGGTCCGATGCGCCCGTTGCGTGGCGTACAGCGTGGTAGCGTGT
TCAATGGCACGGGCGATCCACTCACACCGGGATATGCCAGCAAGCCGGGTGCGCCGCGGC
TCAAGCCGGAAGACACACCGCTGACCAAGCTGCCCGTGGTGCCCATCAGCGCGTACAATG
CCGAGCAGTTGTTGTCGCAGGTGCGGGGCACGGATATCCCGCGCAACTGGCAGGGTGGCA
TGGGGCTGCGGTACCACGTGGGCCCCGGCCCGGTGCAGGTGAAGGTGGAAGTGGTCACCG
ATGCAGCCACCAAGGGCACCAAGCAGATCCACAACACACTCGGCTATCTGCGTGGCAGCG
AGTATCCCGACCAGTACATCTATATCGGGGCACATCGTGATTCGTGGGGACCGGGTGCGG
CTGACAATATCAGCGGCACGGTGAGTGTGCTCGAAGCAGCCAATGCCTTGTCGGATATGG
CAAAGAAGGGGCTGCGTCCCAAGCGCACCATCGTGTTCGCCACGTGGGACGCCGAGGAGT
GGGGGCTGGTGGGCAGCACGGAGTACGTGGAAGACGATTCGCTGCGCCTCAAGAAGGGCG
CCGTGGCCTATCTCAATCAGGACGTGTCGGCACAGGGCTCGCAGTTCGGTGGTGGCGGTT
CGCCCTCGATGCGCGCCATTCTGCGGGACATTGTGAAGAGTGTGCCGGATCCGAAGGGGC
GCGGCTCCGTGTATCAGGCCTGGCGTCTCACGTCGGGCACGCGCGTTGATTCGCTGGAGC
CGGGCATGGGCGATCCGGGCGGTGGCAGCGACTTTGCCGGGTTCTACAATCACTTCGGCA
TCCCCACCGCAGACTGGGGCTTTGGTGGTCCGGCCGGCACGTATCACTCCGCATACGACA
CGTTCGCGTGGATGGAACGGTTCGGTGATCCGGGCTTTCTGTATCACGCGGCCGCCGGCC
GTATCGGTGCGGCGATGGCGTTGCGTTTGGCCAATGCCGAAGTGTTGCCGTACGACTACG
CCGAGTTCGCGCGTACGATGCTGCGCTACATCGCGCCGGTGGAGCGGGGCATGACGCAGA
AGGGATGGAGCACCGCGCAGGTGGCGACGCTCACGGCCGCCATCAACAAGCTCAATCAGG
CGGCCAATGAGTTTGCCACGGCGCGTGACGCGACGTTGGCCAAGGGTGTTGCCAAAGAGC
AGAAGGAGGCCGCCAACGCGGCGTTGTTGTCGGTGGAACGTGGCTTCGCGCGGGATGCGG
GGCTCAAGAGTCGGCCGTGGTACCGCACGCTCATCTATGCGGCAGACGTGGACAACGGCT
ATTCGTCGATGGTGTTCCCGGGTGTGAACGAAGCGATCCGATACGGCACCGAGGCGGAAA
CCAACGCCGAGATCGCGGATCTCGTAAAGCGTTTCGATGCCGCGTCGGCGGCCATGCTCC
GTGCCCGCACGGCGCTTACTACGGCTCCCAGCGCGCCGACACGTCGCTGAGCAACATCAC
CACCATCATGGCTGTCGAGTATCTGTCTCCCGCCGAAGTTGTGGCACGACTCAATGGGGA
CACGCAGTTGCAGATCATCGATGTGCGCGAACCGTGGGAGTACGGTATCGCGCACATCGA
ACCGAGCGAGTTGATCCCGCTGTCGGAGCTGCCGGGTCGTGTGCAGTCGCTCGACCCGGA
GCGCCCGTATGCGCTGCTCTGTCACCACGGCATGCGCAGCGAAATGGCTGCCAACTGGTT
GGTGCAGCAGGGGTTTCAACAGCTCATCAACATCGAAGGCGGTATCGATGCCTGGAGTCA
TCAGGTGGACCCCGACATTCCCCGCTACTGATTGCGCGCGGTTGATCGAGTGGGGCTGAT
CCCATGTTTAACCTGAGCGCCCGACGGGCTGCAATCGGCGCGCGCTTCGAGCAAGCCGAC
GAGGCTCGGCGCCCGCGTGATGCTCAGGGCATCGTGCGTGGTGCGGAGCCTTTCCTGTTG
CGGGGCACCAATGACCGCGCGGTACTGGTGTTGCACGGATTCAATGACACGCCACAGTCG
ATGCGTCATCTGGCGATGCGCATCAATGACGACGGCTACACGGTGGACGTACCGCGGCTG
CCGGGCCATGGTGGATCGTTGGCCGAACTGGCACGCGACGGCCATGCCGTGAACTGGCGT
CGTGCGGTCCGCGAGGCATACGACGCCCTGCGACGGACGCACAGTGTCGTGCATCTCTGT
GGACAGAGCATGGGTGGTGCACTGGCCACGCTCGAAGCCCATGACCACGCGGAGGTTCGT
GCGCTGGTATTGCTGGCACCGTACCTCGGCATGCCGTTCGATATGCGCTGGCAGACGTAT
GCCGCGGCGCTGTTGGCGCCGTTTACGCTGTATCACCGCAGCAAGGGAGCCGAGCGCTCC
ATTCACGACCCGGCGGCCCGCGCCAAGGCGTTGGGCCCGGGTATCGTCACGCCTGGAGCG
CTGGCCGGTCTTCGCACGGTCGCACTGGCGGCGCATGACGCGTTGCCCACGCTGACGGTG
CCCACGCTGTATCTGCAATCACGCGAGGACAATCGCATCGCCGCGGCCGATGCGGAGCGC
TATTTCGTGCGCATTGGCAGTGCGATCAAGAAACAGCAGTGGTTGACCGGTTGTGGCCAC
ATCATTTCAGCAGACTACTGCCGGGATACGGTCGCCGATGCCGCCATTGCCTGGTTCCGG
CGATTTGAGGGGACGGCGTGAAGGGCGGGGTGGGGATTTGAAGGGTTACCGCGTTGCCGC
TGCGCGGCGAACACTGCAGGACATGAATGGATGAAAGGGCTGGGCAATGAAGGGCAGAAG
CGTGTGGGAATTGGTGGGCGAATTTCCTGTTGGCACTCCCGCCGTTCTCCAAATGCTGTC
CATGCGGCTTTCCCTTGGACTCCTGCGGTTTTCGCCGCGCAGCGGCCGGTTGGCAACCCT
TCGTTCCATTCCCGTCCATTGGCGTCCATTTGCTCCGACAGGTGACACGGCCCTACGCCG
GGCACTAATTTTCTCAGGCTATGCCCGAGCGGTCCGTCGTGAAGATGGCCGGTCCGGGCA
ACCCGATCTTGATCACCGTTTGGAGTTGCTACATGCCCGAGTTCGGAAGCTGGGGGACCG
ATTGGTGGAAGCCGGTCGTCTTCATCCTTGTTGCCGGTCATCTCACCAACATCTGCGTCA
CCTTGTTCCTGCACCGCTCGCAGACCCATCGCGGGGTGCAGTTCCATGGGTTGGTCGAAC
TGCCGATGCGTGTCTGGCTGTGGCTGACGACAGCGATCCGGACCAAGGAGTGGGTGGCCT
GTCATCGGAAGCATCATGCGTTTGCCGACCGGGAAGGCGATCCGCATAGCCCGGTGGTGG
AAGGACTGCGCAATATTCTGCTCAAGGGCGCGTTCTTCTATCGCAAGGCGGTACGTCAGC
CGGGAGTGCTCGAGAAGTACGGCAAGGGCACGCCTGAGGATTGGATCGAACGGCACCTGC
TCGACAAGCGTTCCAGTGTCGGCATTCTGGTCATGCTGGCCATCGACATCTGGCTGTTCG
GCTGGTTCACCGGCCCCGTCGTCTGGGCCGTGCAGATGATCTGGATCCCGTTCTGGGCTG
CGGGCGTCATCAACGGCATCGGCCACGCGCTGGGCTACCGCAATCACGACGTGAAGGACG
AAAGCCGCAACATCTCCCCGATCGGCATCATCATTGCCGGTGAGGAGTTGCACAACAACC
ACCACGCCGATCCGCACTCGGCCAAGTTCGCGCACCGCTGGTTCGAATTCGACATCGGCT
GGATGTACATCACGCTGCTGTCGTTCTTCGGTCTCGCGCAGGTGAAGTACGCGCGGCAGG
GCACCCACGTGCGGATCTCGGAGTAAGCATGGCCGACATCTCCTGCACTCGTTGCGGACA
GACCCGTGAAGGGTTCGAACGTCCGCCGTTCCCCGGCGCCATCGGCGCCCGCATCGTTGG
AGAGATCTGCAAGGATTGTTGGGGCCAGTGGCTCAAGCAGCAAACCATGTTGATCAATCA
CTACGGCCTGAACGTGATGGACCCGCAGGCGCGCACCTTTCTGACGCGCAACATGGACGC
CTTTCTGTTCAAGGCGGGTCAGAACGAGGACGTGGATACCAGCAAGCAGGGAACGATCAA
CTGGTAAGACATTCGTCGGCGCGTGATTGGCCGTAGACGACCAGCATGACAAACGCCCCG
CCGGAGATCCGGTCGGGGCGTTCTTGCGTCAGAGACGATGCTGAAAGCGTGCTACAGGCG
TACAGCGTCGGCTGGAAGGATCAGTTCAGACCTGCGATGTACCGTGCCAACCGGCCACAA
TTGCTGCACGTCAACGTGACATGCGAGTGCGGTGGGGGCGGATGAGCAACAGGGTCGCGG
TCGATGTGCCCGGAACAGGACGGACAGCTCAAAGGAAGCCCAGTACGGTCCGCCGCGATC
AAGTGCAGCGCCTGTGCCGGGTTGTACGTGTTCGGTCGTGGCTTACGCATCACGCCTCCT
CGCGTAAAGTGCGCCGGCCCGTCAGGGTGGCCGACGTGCGTAACCTAAACCGCCCTTGCG
CGATTGTGCACCGTCATCACCATTTTTTCATGTTCGGCGTAACCAATGTTTGTGGCTTTT
GATGGTTACAATGATCGTATGCACATTTTGCCAACCCCGTTTTGCGGGTTACCATAGGCA
TCAGGTGCGCTTCGGCCCTGTTACTGCACTGCTTATCATCTTAGCCCTTGCGGACTTGGC
TTGGATTGCCGAGGCTATAGAGAATCATGGCAACCATTACTCAACCAATCAGCGATCACT
CGGCTCTGCGGCATCCTGAAGCGCATGAGCCCGACGTCGACGAAACCACGCTGTCGGCGC
TGCGGCTGTGGGTGATCATGAATCGCGCCCAATCAGCAGTGACTGCCCATGCTGCTGCGC
ACGTCGCCCGTCATGGGTTGACGCTTGCTGAATTCGGCATTCTCGAAGCGCTGTATCATC
GTGGTCCCATGCTGCTGGGCGAAGTCCAGAAGCGCATTCTCGTCTCGAGTGGTGGCATCA
CCTTTCTCGTGGACCGATTGACGGCCAAGGGCTTGGTGGAGCGTCGCACCTGCGACAGTG
ACCGCCGTGCGCGCTATGCCGCGCTGACGGAGCGCGGACGCGAGCAGGTGGTGGAGATGT
TTCCCACGCACGCGCAGGAGCTCGCGCGGGTGATGAGTGGCATTTCGATCGAAGACCAGA
AGGTCGCGACGGAAATCCTGAAGGCGATGGGCAGGGCCGCCGCACAGATGGCCCCGCCAG
AAGACCTGCGCTGAGTGCGACAAAGGGCCTCTTGACGGGGCCTTTTGAATTGCTAGTATT
CTCACCACTGAGATGGTGGCATCACAACCGAATAACAGGGAGTCAGTATGCAGTGGGCAT
TTGATCCAGCGCACAGTCAGATCCAGTTCGCCGTGAAGCACATGGGCATTTCCACGGTCC
GTGGCACCTTCGACCAGTTCACGGGAACGATCGACGAGGAGAATGGCGTCGTAAAGAGCG
TGACGGTGGAAGTCGATGTGGCCTCGCTCAATACGTCGAACAGCCAGCGCGACGAGCACC
TGCGTAGCGCGGACTTCTTCGACGTGGGCAATCACCCCAAGGCCACCTTCACGCTGACCT
CGTTCGATCGCAGCGGCGATGACGTGACGGCATCCGGTGACCTGACGCTTCGTGGCGTCA
CCAAGTCCGTAACGCTCAAGGGCGAAATTGGTGGTCCGGCCAAGGATCCGTGGGGCAATC
AGAAGGTGTCGGCCGAGCTCGAGACGAAGATCTCGCGCAAGGAGTGGGGCCTGGTCTGGA
ACGTGGCGCTCGAAGCCGGTGGTGTGCTCGTCAGCGATGAAGTGAAGCTGCGCATCGACG
TGCAGGCCGCACCCGCCGCCTGATCCAGGCATCGCGGCGGCATCGCTGCGGCATTGCCAA
CATCTCTGATGACACGAAGGCCCCGTCGGACATCCCGACGGGGCCTTCGTGTGTGCGTGG
GCCGCTCAGCGCATCTGCGCGTGGTTCAGTTCTTCCACTCGGCGATGAACAGGTTCGTGT
CACCTTCCTTGGCTGCGCCGCGGTTCGATGCCCAGATCAGCTTCGTGCCATCGGGGCTGA
ACATCGGGAAGCCATCGAACTCGCCATTGGTGGTGACCTGCTCGAGGTTGTTGCCGTCGA
GGCCCACAATGTAGAGATCGAAGTTGCGGCTGCGCGGATTCTTGTGATTCGACGAAAAAA
TCACGCGCTGCCCGTCTGGGGTCCATGATGGGCCGAAGTTCGCGCCGCCCAGCTTGGTGA
TCTGCCGCTGATCGCTGCCGTCGGCGTTCATGACGAACAGCTCCATCTTGTTCGGGCGGA
TCATGTTCTGCTTGAGCAGCTCCTGATACGCCTTGAGATCCGTGTCGTTGTCGTAGTGCC
AGGCGCGATACACGATCTTCGTGCCATCGGGTGACCACCACGGACCGCCGTCGTAGCCCG
GCGTGGTGGTGAGGCGCTTCACATCGGTGCCATCGACATTCATGGTGTAGATGTCGAGAT
CTCCGTCCTTGAGCGACGTGAACACGATGCGCTTGCCATCGGGCGAGAGCACGCCTTCGG
CCGTATACACGCCGTAGTTGGTCAGGCGCGTGAGGTTCTGACCATCACGATCGGCCGTGT
AGATGTCGTACTTGTCGATGCCCCACACGTACCCCTTCGACGGATCCGGGCGCGGCGGGC
AGGCGCTGTCGGCCGCATGCGTGGAGGCGAAGAACAGCTTGTTGCCACCGGGCAGGAACC
AGCCGCAGGTGGTCTTGCCACCCACCGACACCTTGGTGAGCCCGGTGCCATCGACCCGCA
TGACATACTGCTGGTCGCAGGCCCGACCGTCACGCGTGGACTGGAATGTCAGCCACTGCC
CATCCTGGCTGAAATAGGCTTCGGCGTTTTCACCGCCGTTGGTGATCTGCCGGATGTTGG
TGAGGTGCGCTTCACCAGAATCGGCTGTCACGGCGATGTTCAGCGCGCCGGAATCGGCGG
TGGCGGCGGTAGCCGCGGTGTCCCTGGCAGCCGAATCAGGGCTGCTGCAGGCGGCGGACA
ACAGCACGATGGCAGAGGCGATCGCGGTGTGCGCCGGGAGGCGGGGAGAAATAGACATGG
GCAGAACCGTAAGACCGGTTCTGCCCATGCGGCAATCAGCACTTCTACCGAGGGGCCCCC
TCGGCGACTACAAAATCAGTTTCCGCTGCGGCGCGTTGCGGCGGGCTTGGCGACCGGTTC
CTGCGCAGCGGCGGCGAAGATCTCCTGCTGCGTGGTGCCCTTGCGCATCAGTTCAACCGC
GCGGCGGAGCTGGTTGTCGATGCGCAGGTTGCGGCGCAGCACCAGCGTGTCGCCGAACGC
GACCTTGGCCACCCGGTCTTCGATGAACCGATCGACGTCGCTGGCGCCGGCGTCCCACAC
AGCCTTGTCGATCTTGACCGTGTCGGCCGTGAGGCGACGATACACCTCTTCACGCCAGGC
CGGGTTCACGACGAAGTCCGGACGGACCTTGCCCTTCTGGTCTTCGGCCACGGCCAGGAT
ATGTCCCTGATACTTGCCGAAGTACGGCAGCAATGCGCGCCGCAGCGTCTGTTCGGCGCT
GGTCAGCGTATCCGGCGCGAGGATCATGTCGGGCGTGATACCACCGCCGCCATACAGTGT
GCGGCCCGAGGCGGACTTGTACGTGGGGCGCGCCTTGCGGACGGAATCCGTTTCCAGGGA
GTCCGGCTGAACTTCGAGGAACTGGCCATCGGCGTTCAACTTCCGCTCCTTCTGGATGGA
GCGACCCGACGGCGTGTACCACTTGCCCGTGGTGATCTTGAGGGCGTACCCGCCGTCGAG
ATTGTACACCGACTGCACCAGGCCCTTTCCGAATGATGTGGTGCCGAGCACGTAGGCGCG
GTCGTAGTCCTGCAGGGCGCCGGCGACGATTTCCGAAGCCGAGGCCGAGCCACCGTCGAC
GAGCACGAGCAGCGGCACGTCGGGGGCGAGTGGATCCTGCTGCGACACGAACTTCTGGAA
CTCACCCCGTCCACGCACCGAAAGCAGTTCCTTCCCCTTCGGCAGGAAGAGGTTGGACAT
CGAGAAGGCTTCCTCGAGAATGCCGCCCGGGTTGCCGCGCAGGTCGATGATCACGCCCTT
CGCGCCCTTCTTGCGCAGCGCCAGCACGGAGTTGGCGATGTCTTCGGTGGTCTGTTCGGA
GAAGCGGGTGAGCGGCACGTAGCCGGTGCGTTCGTCGAGCATCATGGCGAACGGCACGGC
CGGCACGTGAATCTCGGCGCGCTTGAAGTTGAGTTTGACCGGCTGTGACACACCGACACG
CAGGAACTGCACGTTGACGGGCGTGCCGATCGGACCGAGCAGCTTGTTCTGCACCTGCTG
GGTGCTGAAGCCGCGGGTGTTGGTGGTGTCGATGTTGGCGATCTTGTCCCCTTCGAGCAC
ACCGCCCTGTTCGGCCGGTGAATTGGGGAAGACCTTGTTGACCGTCACGTAGTCGCCAAC
CTTCACGATCTCCATGCCGATACCGGCGTAGCGACCGTTGGTGTTACGCGAGAACTCTTC
GAGCTGCTTGGGCGTGAAGAGTTCGGTGTAGGGGTCGTTGAGCTCCTTCACGAGCCCGCG
GGCGGCCTTTTCGTAGAGCTGCTGCGCGTCGAGCGTGTCGACGTAACGCAGAGCCACGAA
GGTCAGCACCTGGTCGAGTAGTTGTGCACCGCCGCGCGTTGCCTTGGCCTGCAGGGCAAA
GCCCGAGGCGAGCAGGGGGACGAGCACGATCGCGGCCAGTGCCGCCTTGCGATTCCGGGT
CATGCGGGGTCTCTCGAAGGAAGGACCAGAAAAGTACTGCTCTTACGTACGCGTCGGAAA
AGGTGCTGTTCCCGGTCGATATCCGAAGGGACCGGTCTGTATCACCTTCCCCTACCCGCT
GAGCTCAGCTTTCGTCGCGCGGCCGGGAACCGAGGACGTAATCCACGTGCCACTGCCGGT
CGTACTGCCGAATGGCGATGTCCCGCACCAGCCCGGCACTCAACAGCATTTCGTGCGCTG
GTTGTAGGACGCGCTGGAGGTGGGAAGGGTATCGCTGGGTCAGCGGCAACTGCTCGGCCA
GGCGCTCGAGGGGAATACGCCAGGAGAGGCGTCCATCGGCCCGGGCCACTTCAAGGATGC
GGTACAGACGACGGGCAACCGGGGACGAAAGGGCGTGATACCGTGCCGCGGAGATCGTCA
CCACATGTCGCGCGGCCAGATTGGCGCGCAGGGTGCCTGACAGCGTGACCCGGGCGTCGC
CGGGTTCGCCGGCGGCCAGGTTGCCGAACAGATGGAGTTGTTCGCGGTCGGCCACCCGTC
GGCGCTGCACGGAGACGGTGGAGAGGACCGTGAAGCTGGTATCGGCGTGGGCGGACTGCG
CCGACCAGTAGGCGCCGATCGACTCGAGCGTGGTGCGTTCGAGTCGGGAGAGGGCGGCCC
GGAGCTGCTCGTAGGTGCGCCCATCGGCGCGGCGGCCCATGGAGCGCAGGAAGGCGTGCA
GGGTGAAGGTGATGGCCCCGTCGGCCGGGGCGCCCGCTTCGTGATAGCGGTGCAGCAGCT
CGACGTAGACGTCCTGGTCGAAAGTACCGGGCAGGCGATCGCCAGGCGCGGGGATAACAC
GCCAGCGCCCACCGTTCTCGGTAGTAAACGAGACGGGCACATCGTCTGCGGAGTCGCTCA
GACGGAAGAGCGGGAGTTCCTCGAGCGAGCGATCGAGGATGACTCCACGCGCAGCCGGGC
GGCGGCGGGCGGCGAGTGACATCGCGGTGAAAGGTGGGCGAGGCGTGCGGCGGGCGCTAG
GCGGGGACAATGGGAACTGCGGGAGATGGAACTGCGGGGGCTGGAACTACGGAAGCTGGA
GGGACGGGAGCTGGGGGAACGGGAGCTGGAATGACGGGAGCTGGGACTACGGGGAAGAGC
GGGAGTTGGAACGACGGTGGACTACGGGAAGACTACGGCTGGAGGTGTTTGGCGTAGGTG
GCGATATCGGTGTTACCCCCGCAGACCACGACGCCGACTTGTTGGCCGGCGAGTTGTTCA
CGCAATGGGAAGCGCAGGGCGGCCATCGCTGCGGCACCTGCGGGTTCGACCACCAGCTTG
GCGCTGCGGAACAGCGTGCGCATGCCATCGCGGATCTGGTCGTCGCTCACGAGCACGATG
TCATCGATGAAGCGTTTGTTGAGCGCATACGAATACGGCTCTGAGCGTGGCGAACCAAGA
GAGTCGGCGATCGTGCGTACGGCTTCGATGGTCTGTGGGGAGCCGGCTTGGAAGCTGCGG
TAGAGACTGTCGGCGCCTTCGGGTTCCACGACGTACACCTTTGTCGTGGGACGCCACTGT
TTCACCGCGCAGGCGATGCCGCCGGTGAGACCGCCGCCACCGGAAGCCACGATGATGGCG
TCGAGTGCGGTGTTCACCTCCGCCATTTGCTCCATGAACTCGAGGCCGACCGTGGCCGTG
CCCAGTGCAGTCAGTGGGCCTTCAAACGGATGCACCTGCGTGCGGCCTTCGTCGGCGATG
ATCTCTTCGACACGCTCGAAGGCGATGTGAATGGTGTCGACGAGTTCGGCGATGCCACCG
AGATCGCGGAAGAGCTGAATGCGATACGGGTTTGCCGTGCGGGGCATGACCACCTTCGCG
GTCGTGCCGAGTTGCCGTGCCGAGTAGGCGAGCGAGATGGCGTGATTGCCCGCGGAGACA
CCGGTCACGCCGCGCTCGCGCGCTTCCGGTGTGAGCTCGGCCATCACGGTGAGTGCACCG
CGCGGCTTGAAGCTGCCGGTGTGCTGGAAGAGTTCTTCCTTGAGCCACACGCCGGTGGTG
GCGCCCACTTCGGCTGAGAGGGCGTCGTCGAAGATGCGGCGAACCGGTGTGGTGATCACA
CGATTCCCGAGACGTTCACGCGCGGCGCGGATGTCTTCGAGCGAAGGAAACGGAACCGTT
TCAGGTGTGTACGTCACGGCTACAGCATCTCGGGTTGCATCACCTTCTCCGTCACCTTGC
CGTTCTCGACACTCACGTAGTACACCTTGGCGTCGGCGCGGGTGTGCACGACCCGCTTCA
CTGCGTTGTCTTCGAAGTAGATGCCGGCATCGTTGTCGCAGGCATAGCCAGGCTTCATCT
CTCCTGAGCCGATCAGCTTGTGGTACAGCGGACGGCGACCGGCTTCGGCGTCGTAGTGCG
GTGAGTGACTGCCCTTGAGGAAGCCAAGACACTTCACGATGGACAGCGCCTTCGGGCGCG
AGTCGGTGGTGCCTTCTTCGAACCAGCACAGCGAACCCGCTGACGCCCCACCGAGTACGA
TGCCGCGGTCCCAGGCTTCGCGCAGCACGACATCGATACCCTGCGCTTTCCAGATGGCCT
GTTGATTGAGCGTGTTGCCGCCGGAGCAGACGATGGCGTCGGCCGAAAGCAGCACTTCAT
CCCAGCCTTGGGTCTGCGAAAGACTTTCGATGAAGACGTTCTGCACGAACGGCTCCACGT
TGAGTGGTGCGCAGGCCTGGAAAAAGCCGATGGAGGTCTCTGGCGCATCAGCCGATGCGG
TGGGCAAGAAGCAGATCCGCGGGCGTGACTTGCCGGTGAGTTGCGCCATGTAGCCGATGA
ACTTCGTCCGGAAACCGCCGCCGGCAATGAGGATCTTGCGAGTGGCGCGCGGAGCGTTGG
AGGCGATGTCGGTCATGGGCAGGGGCTCGGCGGCGTGGGCGGGTGAGAAGGAGGGGATCA
GGGCGCCGGAGGCGATGGCGCCTGCCGCACCGAAGGACGTGGAGACAAAGTCGCGACGTT
TCATGTGGACTCTCCGGGAGGTTCGCCGAGGATACCATCGTGGAGGGGGCTTCCGCCGTG
GCCAGCGGCATTCCAGTACCCCGATGCACGTTCGTGCCACGCATGACGCAGGGTCACGTG
CAGCAGCGGATCGGCCAGGAATTCACGTGGCACGCGGGCGGCCGATGCACGATCTGTGGC
CACACCGGCCATGTCGCGCACTTGTTGTGCGATCTGCTCGGCTTCGTCCATGGGCAGCAG
GTCGAGATGTGTGCCGAGGATGAGCTGGATGTCGTCGAGCGTGAGCACGTAACCGAGACA
GACATCGTCGGGTTGTTCACCCAGTGTGCCCGCATCGTCGTACACGAAGGCCGTGGTACC
GGTGAGCAGGTCGTGCAGGCCGTAACCGACTCCCACGTCCACCTGCGTCACGCGCCAGAG
TCCGATGCGCGACTCGTGTTGCGCGATGAGCAGCGCGTCCACGTCGGCATCCATGCGTGC
GCCGTGACGGGCGCGTTGCATCTCGAGCCATTGCACGGCGGGCGTGGCCGTGGTGGCCGA
GGCCGGGCGATGATGCAGCAACCAGTGGGCGTAGAAACTCTCGTCGTATTCAGAGAGTTC
ATTGTCGGGGCCACCGGCGAATTGATCGAGGGCGGCATTGGCCCACTCGGCGCCGAGTTT
GCGATCACACCAGTCGAGCAGCTCCTGATGGATGCGCCGATCGCGCTCGATGAGTTGCAC
GGCGCGCTGCAGGCGCTCGCGTTCGGGCGCAGGCAGGGCCGCGACTTCGGGGGGCACGGC
GGCGCCGTGGCATTTCTTGAACTTGCGGCCTGAGCCACAGGGGCAGGGCGCGTTGCGATC
GACGGACACAGAGCGACTGCGAAAGGGATCCGACAGGAAGGCTGGCGTTGTGACGGTGTT
ACGCCAGCGTGATGACCTGCCCCGTGATATTGCGGGCGGCTGGGCTCACGAGGAAGGCTA
CCACGTCGGCCACCGATTCGCGCTCCACGTAAAACGTCTTGTCTCCCATATCGGCGAGAT
TGGTCGCCGTACGGATGGCGGTTGGCGCCACGGCGTTGGCGCGCACACCGTGAGCTTTTT
CGTCGAGTGCGACCGTGCGCATGAGGGCAAGCACACCACTTTTGGCAGCGGCGTAGGCGG
CGAGGCCCTTGGGGGAACCGCCTGGCAGCGCCGACGCGGAGCCAAAGTAGACGAGACTGC
CTTTGGCCTCCCGCAGGGCGGGCAGGAACGCGCGCGTGGTGGCGAAGGCCGTGTCGACGT
TGATGGCGAATTGCTGGTGCCAGGCGTCGGGATCGGCTTCGTCGAGTGGGCCCGTCGCGC
CAAACCCGCCGGCAACGCAGACGACAGCATGCACACGGCTCGTCTTGTGCGCCAACAACA
CCTCGGCTGCCACCGATTCGGCGGCCGCTGGACTGGCCAGGTCGGCGGCGTGGGCGGTGA
AGCGCTGGCCGGATGGTGATGCGGTCAACTCAGCGGTACGGGCCTGCGCTTCATCCAGCG
TGCGGCCGATCAGCGCGAGGGAGAAACCTGTCGCCGCAAAGTGGGCGGCGAGGGTTTCAC
CGAGTTGGCTGGGACGGCCAGCGCCGGTGATGACAACAAGTGCGTTGGGAAATTTGGTCG
CGTTTGGCATGGCATGCTCATCTTCGTGTCGACAGTATTGGCAGGGTCGTTCCGAGACGC
GAGGTATTGTTTCGCGCACCCAACGTGCCGACCCATGACCTGAACTACAACTGTATGCCC
GGATTCTGGATGGTGCGAGCTGGCGAGGGGGGATATCTCGCCAAGGAGTTTGTGGAGAAG
GAGTGTGTCGCTGTCGGATTCGATGGCGTTGGATCATTTGAGCAGCTGACCACTCTCGGT
GCCTTCAAGGGGAGACTGCTCGGGGTCTATCCCGATGATTCTCCTGGAAAGCGAGCAGGA
GCAGCTGGGGTGGGTCACAAGTTTCGCACGCTAGTTCAGCGGGGCGACCGCATCCTCACG
TATGATCCGGATACCCGACTGTACCATCTGGGTCGTGTAGAGGGGGACTACGAGTATCGC
CCCGGGTTTGTGAGCGACTATTCACACGTGCGAAGAGTGAAGTGGGATCGGCAGATTCTT
CGCGACACGCTCTCCTCAGGCGTTCGCAATACACTGGGATCCACTCTCACGTTGTTCGAG
CCGGGTGATGCGATATTGCAGGAGATGCTGAGGTCGGGAGTATCCGCAGAGACTCCCGCC
GTCCTGGATGAGGAGGATCGAGGTGACGAGACGACCATCTATCTCGAACAGTTAAGCCGC
TCACATGAATTCATCGCGGATCGGGTCAACCGGCTGTCTCCCCATGAAATGGAACAGCTG
CTGGCTGCTCTTCTTCGGACCATGGGATTCAAGGCCCGCGTAACGCTACCTGGGCCCGAT
CGAGGGCGGGATGTAGTTGCTTCTCCTGATGGTCTCGGCCTTCAGAGTCCGCGCATTTTC
TGTGAAGTCAAACATCGCAAGGGTTCGATCGGTGCGCCGGAGGTTCGTAGCTTCACTTCC
ACGCTGCGGGGAGATGATCGCGGGCTGTTTCTCAGCACAGGTGGGTTCACGCGGGAGGCG
AAGTATGAAGGTGACCGCTCACACGTGCCCGTCACTCTTGTGGATCTGGAAGAGCTGGTA
CGCCTTGTGGTTGAACACTATGAGCAGTTCGATACTGTCGGTCGCGCGCTGATCCCGCTG
GACCGGGTATACTAGCCCGTGGGGTAACAGAACCGCACAGCGCAAGGTTCCTCGAGGGTT
CCTCAACGTCTGCTGTACGCTCTCATGCGCCCGGGTCACGCAGCGATCGCCCACTCACTG
CTTAGCAATTCCGCCTGCTCCAACACCGTCTGCGTGGCCCGCTCCTGTTTGTCAGGTGGA
TAGCCGTACTTGCGGAGGATGCGTTTGACGTACACGCGCAATTGCGCGCGCATGTTGTCG
CGGATGGCCCAGTCGATCGACACATTCTTTCGGATTGTGGCTACGAGTTCACGGGCAATG
ACCCGCAGTTGCTCGTCTCCGAGCACCTGAACGGCGCTGTCGTTCACTTCGAGCGCGTCG
TAAAACGCCAGTTCATCGTCGGTGAGCCCAAGCGCCTCGCCGCGGGCGTTGGCGGCCCGC
ATGTCCTTGGCCAGCTTGATGAGTTCTTCGATGATTTGTGCGGTTTCCACCGCCCGGTTC
TGATACCGGCGCAGCGCCTGCTCCAGCAGGCCGGCAAACGAGCGCGCCTGCACTACGTTG
CGCCGTGAGCGGGTCCGGATTTCTCCTTTCAGCAGTTTCTGCAACAGCTCCACGGCCAGA
TTGCGGTGCGGCATGCCACGCACCTCCGCCAGAAACTCATCGGAGAGAATCGAGATATCC
GGCTTCTTGAGCCCCGCCGCGGTGAATACGTCGATGACTTCGTCCGACACGAGCGCCTTG
GAAACGATCTGCCGAATGGCGTGTTCCACATCGCTTCTCGGTCGAGCTCTGCCCACCTCG
TTCTTGGCCAGCACAGCCCGAACAGCCTGGAAGAATCCCACATCGTCGCGAATGTGCATG
GCGGTGTCGTGAGGCACGGCCAAGGCAAAGGCGCGCGTCAGTTCGCTGACATGCCGCATG
AGGCGCTCCTTGCCGTCTGGAAGTGCCAGCACATGCTCCTGAGCCGCCGGCAAAAGGGAC
AGTCGCTGCTGCGCCGTGCCAACATACCACGCGCTACGGTCAAAACCGTGGAATAGGCCG
ACACAGATCTCATGCTTCTCCAACATTACGGCCACGGCCTCTTCCTGATCGAGTGCCGTC
TTGCCCGTGCCTCCTGCTTCAGTGTAGGTGGCGAGTGCACTCTTGAGCGCATCGGCAAGA
CCCAGATAGTCCACCACGAGCCCACCCGGTTTGTCCTTGAATACGCGATTCACTCGGGCG
ATGGCTTGCATGAGCCCGTGGCCTCGCATCGGCTTGTCCACGTACATCGTGGCGAGGCTC
GGGCAGTCGAAGCCCGTGAGCCACATGTCGCGCACGATGACGAGTCGAAATCCACTCGAT
CCATCGCGGAATCGGGTGGCGAGGGCCTCGCGGTCAGTCTTGTTGCGGATGTGAGGCTGC
CAGTCGACGGGGTCGCTCGCCGATCCGGTCATGACGATCTTCAGCAGTCCTTCGTCGTTG
CGATCACTGTGCCATTCAGGACGCAGCGCGACAATTCTGTTGTACAACGCCACCGCAATG
CGTCGACTCATGACCACGATCATGGCCTTGCCGTCGAGCACCTCGTTGCGGCGCTCGAAG
TGATCCACGATATCCCGGGCAATGAGATCGAGTCGCGTGTCGGCGCCGGCGATGACCTCG
AGCTGCGCCCATTTGCTCTTGAGTTGCTCCTTGCGCTCGACTTCCTCTCCTTCCGTGACT
TCCTCGAATGCCGAATCGATGCCCAACTTCTCTGATTCTGCAAACTCAAGTTTTGCCAAG
CGGCTTTCGTAGTAGATGGGTACAGTCGCTCCGTCGACCACCGCGCGCTGGATATCGTAC
ACGCTGATGTATTCGCCGAACACCTGCCGCGTGTTGGCATCGGCTTTTTCGATCGGTGTT
CCGGTGAATCCCACGAACGAGGCGTTTGGCAAAGCATCGCGCATGTGTCCGGCGAAGCCA
TCGTGGAATTCGTACTGACTGCGGTGCGCCTCGTCGGCAATGACGATCACATTGCGGCGG
TCCGAGAGCGGGGGATGTTTGTCGCCCCGTTCATCGGGCATGAACTTCTGGATGGTGGTG
AAAATCACGCCACCCGCGCTCACGGCGAGTTGCTTCCGCAGGTCGGCGCGGTCCTTGGCC
TGCACCGGTTCCTGGCGCAGCAGGTTGCGGCAACGCGCGAAGGTGCCGAACAGTTGTTCG
TCCAGATCGTTGCGGTCGGTGATCACCACCACCGTGGGGTTGGCCATGCCGGGGTGCAGG
ATCACCCGTCCGGCATAGAAGGCCATGGTGAGACTCTTCCCCGATCCCTGGGTGTGCCAC
ACCACGCCGACGCGGCGGTCGCCGGGTTCCCCACCGGGTTGCTCACCGGATGAATAGCGC
CCGATGTTTTCGGCAATACGGTCGGGGTTGACGCTGCGCGCGGCCCGCAGGGTTTCTTCC
ACCGCCACGTTGACGGCGTGATACTGGTGATATCCCGCCAACTTTTTGACGAGCGGGCCG
TCATCTTCCTGCTCGAAGGCCACGAAGTAGTGCAGCAGGTCGAGGAAGCGACGGTGTTCG
AACACACCGTGCAGCAAGACTTCCAGCTCAGACAGTGAACTCGGCGCACTCGTGGTTCCG
CTCACCGTGCGCCAAGGCTTGAACCATTCCTTGCCGGCGCCGAGCGCGCCGATGCGCGCC
TGAACCCCGTCGGAAATCACCAGAGCCAGATTGCTGGTGAACAGGGTCGGGATCTGTGCC
TGATAGGTCTGCAACTGCTGCCAAGCCGACCAGATGGTGGCGTTTTCGTCGGCGGCGTTC
TTGAGTTCGAGCACGGCAAGTGGCAGTCCGTTGACAAACACCACCACGTCAGGCCGGCGG
TGGTGTTGTCCCTCGGCCACGGAGAACTGGTTGACGGCCAGCCAGTTGTTGTTCGTCGGC
GTGTCGAAGTCGAAGATCTGCACCTGTCCGCCGCCAATTGATCCGTCGGGACGCCGAAAC
TCGACCTCCACGCCATTCAGCAGCATGCGATGCATGGCGCGATTGCGGTCCATGGCCGAC
GGGGCGTCGAGGCGGGTCAGTTTGCGGTACGCCTCGTCGATGGCCTCCGCCTGAAGCAAC
GGATTGAGGCGGAGGAGGGCTGCGCGGAGCCGGTGTTCCAGGACCACGTCGCGATAGCCG
GGGTCGCTGCGTTCGGCGCCAGGTTCTCCGGCTGCCATATCGGGACCGTGCCGGACCTCA
TAACCGAGCCCGGCCAGCCACTCGAGGGCGGCGTCTTCGACGATCGATTCAGAGAAACGA
GGCATTCCGTCCGGTGGGATCCGGGAAAGGCTTAAATAAGCAAGTCAATGACTTGCAATT
GTTTAGGAGCTTTGTGACATCGCTGTCATGCGATGCCGTTAAATGAACTCGGTGTTCGGG
ATTTGGCGAGGATGGTGGCTGAACGGGATCTGGTTTTTCCAACCAGCGGCTACTCCGATC
GAACGCGGTAGGCCTGCGCCGGATGATTGGGCTCGTTGGGGTGTGTCATCTGGATGACAC
CGTCCTGAACCATGGGCTGCAGATATTGTTCGCGAATGTACGCGGGGTTTCGGCGGAGCA
CCGTACTCAGTTCGTCTATTTGCCAGGCTCGGAGAGTCAGCAGTTCCTTGATCACTGTCT
TGACCTGCTGAGGGCGGGATCGTTCACCGAGGCCGCCGACCAAAGCGGCCACATCTCCCG
GCACCGGGGCGAGAAGCGTACTTCGCCGCTCTTTGGCAGCCAGTTGCTCCAAATCCGGTC
TGTTAGCTAGGGACCTCGACTCCCCAGATAGCGGCGGGAGGTCCCCAGACAAGGATGGGA
ACTCCCCAGATAAGGCGGAGAGCTCCACAGATAAGGGCAAAGACTCCACAGATAAGGAAG
CAACGGATGCACCGGACTTCGAGCTGGCGCTGGTGCCTTGGTCGAAGCTGGATGCTGCTG
TTGCATTCCCCGCCATGCCCTTGAGACGAAGCCCCGGGACATAGAAGGTGGCTGAACCAC
GCCCCTTCTGTTCCAACACGGCAGCATCTCTCAATCGCCGGAGTGCCTGACTGGCCGCAA
GGGTATCGACCCGGTTCAGCTGCCGATAGCTGGCGTTGTCGATTGCGCCGGCTTCACGGA
CAACGATCAGCGCCTTCGCATCTTCATCCGTGAGATGGAGATCGCGAAAATTGGCGAGCC
ACGCGATATCGTCTGCGCCGAGAAAATGATGAAAGAGGTAGCGGGCGACGAATTCATCGC
GGCCTCGATCGCTTTCGAAAACCGGCGGCGTGAGGCCGGCCTCGGACATCATTTCCCGCA
TAACCCGAATCCCGCTGCCCTTCGTTTCGGCGAAACGGGTCTCGTGCAGGATTGCGGCGA
TCTTTGGATTGCGCGGCTGGGACCCGGGTTCGCCAAGATGCTCGGGTGACTTGAGCGAGA
ACCCCGGGTTACGAATCTCCAGCCGATTGGCGTAGCGGATGATCTGCACCGGGCCATGAT
TGCGGTAACTGCGGTGCATGACCGCGTTCACGAGCGCCTCGCGAATCACTCGCTGCGGAA
TGATAGGCGTGTCCGTGCGTTGCAGTTGGCCTTCCTCGAGACCAAAGGACTGAGGCAGGT
CGTCCAATACGGCGGCCTGTGCCCGCCGAATTAACTTGAAGAGCGGATCCCGGAGCTCGA
CAGTATCGAACCGTTTCTCCGGATCCGGCACCCACTCCTTTCCCGGGACGCGGATATAGT
CCACGCGCGTCATGGGAAAGCAGCGACGCAATGCCTGGCGCGTACCGAAGACAATCAGAC
CAGCAACGGTCGGCTTCCAGTCCTCGCCTTTGGCGTGCCGACGTACTGCGCCAAGCGCCT
GCAGCAGCTCGAGATCGGTCCAGCGAAGCGCTTCCGCGTCAACGTTAAACTCCGACTGCG
AACGCCGGTACTCGGCGATCGCCTCCGACGAAATGTCCTCGAGTGAGGCATCAGCCACGA
TCCCACTGTCATAACTCTGCTGCTCCCGGCCCTGATAGAGGAGCGCCACATCGTCATCGG
TGCAGCGCTGATCGGTACTGCCGACACGCCGGAAAGCGCCCTTGGGCAAACCCGTATTCT
TGAAGAATATGGGCTTGTCGTGTGGTGGTGCTTCGGGAACCGTGACCACGATAACGGGCT
TCCCATCGACCTGCTCGGTCGACACGTCCACCCGCACCGGCACGTTGAACATGTCGCGGC
ACTGCGTGGCAATCTCCGCTGACACCTTGTCCGGCTGTGCAACGCCAACTGCCGAATAGC
TTGGGAAGAGTGAGAGGTCATCGCGTTCAACGCCGAGCAGAATGCTGCCACCGCCGAGGC
CGGGCTCGTTGGAGAACGCACACACGGTCTCGAGCAATGACCGGCCGGTGTCACTGCCGC
GCTTGGCCTCGATATGTTCGTGCTCATCGAGTGCATTCAGGCTCTCGAGGAGTTCAATGG
CGCTCATCGATGGTCCTATGCGGGAGTGGAAGAGGCTGTCGATCGGGAAAGGGGAGACGG
TCCGGCGACGACATTGCTACAAAGCTACGCCGACGAATCGCTCGGCGTCTTTCACACGAA
GCTCGCCGGAGATGAGTTTGGGGAGCAGGGTGTCGCGGAGGGCTGTCAATGTGCGCGACG
CCTTTGCGCATGCCACGATTCGCTCATAAAGTGGTCGCGCAAGTCGGTCGAATGCGTCCA
TGATACACGCACGAGGAGCGACCATGGGAATAGGGCGAAAATTTGCCTTGCTGATCTCGA
GAAATGTCGAGCCATTCGCGCGGCTGACAATCTGATCATGCGCGAAACTCGCCCAAAGTA
GGAGGAACAAGTTCGATACCCCTGCCTTTGGCTTCATCGCGATGAAGCCCTGATTGATGG
CAACCGGAGTCTCGGCTACAGCCAAATAACCAATTGGTGCACGCGAGGACAGCAGAACGG
TTCCGCGAGGGAGCAGTCCCGAGCCGATCTGCGAGAGACCAAGACTAGTTACGTAACGCT
CCGTTTCGAGCAGAACAGGAACAGAGAGTCCCGACAGATCTTTGGGAGTGGCCCAGGCGT
GGGTGCCGTCTTCCCAAAATGTTGGCTCCTTCGTGCTGGGAGTACCACCGCCAACAACAT
CCGCGAGATCTCCAATCGTCTTGAGTTCCCAATTGTTCGGGATCTCTCCCATCTCCGAAC
CTTCGAACGAATCGGGGAATAGCTCTGCGATTGGCTGAGGAAGACAATGATGACGACCGT
CAGCCTTGGCGCGAACGGGATCGAAATCCACGAACCACGACTTGAAGAGCGCGCGCGCCA
TTTCCTCCAGCGTTTCGCTCATGCGTCGGTTCAGCTCGATCTTATCGTCGAGCGTGCCGA
GGATGTGGGCGATGGCGCGTTGTTCGTCTAGCAGCGGTCGGGAGAACCTGAAGCGCTTTA
TCCGTTCAGGTGATGTGTGCTTTACTGTAGTGCCAGTAGCGCTAGCGAGAACTTCATTCC
GATAGTCAGCGCTGCACAAGAGGTAGTGAAGGAACCTGCTGTCGATTGCTTGCTGATCCT
TCACGAGGATCTTGCCGAGTCGCTGGTTGTGCAGGTATCTCCGGCCATCGGATCGTGCAG
GAACGAAAGCAGGCAAACCAAGCGTGTCGGACTGTTTGCTGAGGTCCGTCATAGTTACTA
GCAGGTCAGCCTCAGCAAGAACGAAGTCCCCAGGTACCGGGCCGTCGAAATACTTGAATT
TATCGCTCTTGAATCCACCGCCTATCGAGAAGTTGCCCGGCGTAAGCAAGATGTCGCCAC
GTGACTCATCGCGGATAAACTCGCCTTGAAATGCGAATCCGTGCTTAATATCGATCAATT
CACCGAGCGAGCACTCGCGCCACTCACCTCCCATACCCAAGCTCCTTCAGGTTGGCGAGA
ATTGAAGCGTCGAGATCAGCCGACTCGATCTGTTGTTCGTGCAATTGCGCAGATAGCCGC
CGCATCTTCAGCTCAAACGGCTCCCCATCATCCTCAATGTCTTCGGCGCCAACATAGCGA
CCCGGCGTCAACACATGCCCATGCTGGCGGATCTCGTCGATGTAAACACTCTTGCAGAAC
CCGGCCACATCCGCGTACTCACCAGCGTCCTTGTCACCACGCCAAGCGTGATACGTGTCG
GCAATATTTGCGATGTCGGCATCGGTCAGTTCACGGCGCACACGATCGGCCATTGAGCCG
AGCTTGCGCGCATCGATGAACAGCACGTGCCCGCGCCGATCACGGAAGCGCCCGTTGCGT
TTGTTGCGCGCCAGGAACCACAGACACACGGGAATCTGCGTGGAGTAGAACAACTGCCCC
GGCAGCGCCACCATGCAGTCCACGAGATCGGCTTCCACAATCGTTTTGCGGATCTCGCCT
TCACCCGACTGGTTGGACGACATGGAGCCATTGGCCAGCACGAAGCCGGCGAGTCCGGTG
GGAGACAAATGATGAATGAAATGCTGCACCCAGGCGAAGTTCGCATTGCCTGCGGGCGGC
GCTCCGTACGCCCAGCGCTGATCGTCCTTCAGCAGTTCGCCGCGCCAATCGCTGTCGTTG
AACGGCGGATTGGCCAACACATAGTCGGCCTTGAGATCGGGATGTTTGTCATCGTGCAGC
GTATCTCCGTGGCCGATCTGCGCATCGATGCCACGGATGGCCAGATTCATCTTGGCCAGA
CGCCACGTGGTGTAGTTGCTCTCCTGTCCGTAAATGGAGATGTCGTCGAGTTTGCCCGCG
TGGGCTTCGATGAACTTCTCGCTCTGCACGAACATGCCACCGGAGCCGCAGCAGGGGTCA
TACACACGCCCCTTGTACGGCGCGAGCATTTCCACCAGCACACGCACGACATACGATGGC
GTGTAGAACTGCCCGCCGCTCTTGCCTTCGGCGCTGGCGAAACGTGACAGGAAGTACTCA
TACACGCGGCCCAGGGTGTCCTTGCTCTTGTCAGCCGAACTACCCAGTTCGATATCGCTG
ACCAGGTTGATGATCTGTCCAAGCCGCTGCTTGTCGAGGCCGGGGCGCGCGTAGTCCTTG
GGCAGCACCCCCTTGAGCGACGGATTGTCGCGCTCGATGGCGGCCATGGCATCGTCGACC
ATTGTGCCGACACCAGGCTGCGGCGCATTGGCCTTGAGGAACTGCCAGCGCGCCTCGGCC
GGAACCCAGAAGATGTTGTCGGCGCGGTACTCATCCGGATCTTCCGGATCGGCGCCGTCC
GCATGCTGACTCGCGAGCTCGGCGTGTTTGATCTCGAAGGCGTCGGAGATGTATTTGAGA
AAAATCAGGCCGAGCACGACGTGCTTGTATTCGGCCGCATCCATGTTGTTGCGGAGGGCG
TCGGCGGCAGCCCAGAGCTTGGCTTCGAAGCCGATATTGGCCGAGGTTGCGGCGGACTTA
CTGGCCTTCTTGGCTCGTGCCATTTCGGGAGGTCGCGGACGGGGGTGGCAAAGAAGATCA
AAGTGACGTCGATGATCGGTTGTATCAACCGTATGACGTTGCCAATTCGCGACTTAGCAA
TCTGAATCTGTTTCAGATCACGTTGGATCTGAAAATGAACGACTGGGCTTCGCCAAACGG
AAGCCGAAGTGTATCTTTGGCACTCGTCTGTCGAGAGTGCTAAACGGTACCACATACCGG
AGGCGTCGATGGGGTCGAGTCCGAAGGAGCGAAAGGGCAACAAGTACCCGGCTGCCCAGA
ATGGCACGGCATTGGGAATGGGATCGGGAGGGATGGCAGAAGAGCAGCAAAGCCAAGATT
TCGTGCTGGTACATGTCCGGAAGGCGAATCTGGCCAGGACCAGCCACGGATCGGCCGTAG
CGCGTGTTGGTGATGGCGCGGAAGTAGGCGGCGACCACGGGACGCTCGGGAGTTTCCGAG
CCGCTGACCTGATCATTGTGCGCGATCTCGGACTTCGCCGGGGAATCCTGTGGGACAAGG
CCAATCCTGACGCGCCGGTGGTGCGCATGAGGCGGGGCCGGTATGCGTGATCGCAGTGGT
CGTCGTGATCAGGGTCAACTGGCACTCCGCATGACAACGGAGTGCCCCAAATGCGACGCG
TACACGCTTTGCGGTGGCGCCTCCACCGTTCCGTGCGAGTGTGTTTACGCGCGTTCTGAC
CCCTCGCACAAGCAATGCGGAACCTGCGCGCTCTGGTGCAGAGAGCGACACCTGCCTGGC
CAGCGCAGTTATGCCGAGGAATACCAGTTTTTGACGTCTTTGCAGGGCACGGGGGATTCT
TTCCAAGACGCACTGGGGATCCTTCCTGCGTTCGTTCCAAGCAAAGTCGAAGAAATTCCA
ATCGATCAGCGACTCATCGCGCCATGGGTGGCGATCGAATTGCGGAAGTTGCTGACGTCT
ACGACGAAGTCCGCAGCGCGGCTGTCCGGTGTCGCACTGACGCAGAGTCTACGCGCAAAA
ATGCGAGTATCCGACGAGACCTCGCTCATCGTCCTTCTGCACGGGAACGACAATCTCCTG
GAGCGCTTCTGGGAGATGGACCGCCAGCCCTTCTACCAGCAACTCCTCAAGCACAATATC
AATGCCATCATGGGCACCACGTTCTCGTTGTACAATGAGGGCAGGCTCCGACCGGCATCG
CACAATGTCATGCAGCTTCGCCGTCACAGTCATGTGCTGCACGAACTGTCGAGCTACGGG
CTGACCTACATCCCGAATCTCTACCTGCGCGCAGTGAAGGATGAAGTTGAGCTGGCTGCC
TGGCTTCGTGATCGGACGGATATTCGTCAGGTAGCGCGTGATTTGTCCATGAACAAGACG
TGGCGCGCGAAGGAAGTCGAACTGGATCTACTCGCGAGGGCCTTGGACCGTACTGCCCGC
AACTTCAACGTGCTCGTTACCGGGGTCTCTATCGGCACCTACCGAGAAGTCGTGTCACAT
CTGCACAAGAATGGGCACACGTGTACCGTGGTGACACCAGACCCCATCATGAAAGCACAT
CATGGTCGGAATCTCGCTTCTCGAGAGGCTGGAAGTCGGACTACCCTGTACCAGCGGAAT
CTTGAACGCATGGATCGAGAGATCAGAGCGCTCGACCAGCAGTTGGGTATTAGACGCACC
CCGACCTATCCCGGGTTGGCAGTGGCAGGTGCTCAGGCAGCGTAGTCTGGTCGTGGTGTC
TATTCTTGCAAGCGCACCGCAAGATCTCCCGCCGGCTCAAATGCAAACGCCTTGCTCACC
TTGAACTGCCGTAGCAAGCCCAGTTCGGCCATTCGCAACAGGTCTGTGCGCGCGGTCTGA
TAGCTGGTGCCGTGCGAGCGTTGATGCGAAGCCACCGTGTACTGCGCACTGGGCGTATTC
AGCGCATGACGCAACAAGGCGAGCTGTCGCGGATTGAGATTGCCCTGTGCGATGGATGTC
TGCCGAACCAGTCGTTCGATATCCCGCATTTGCTGTGTCTTGCGTGCGAGATACTCATGC
AGATCCTCGATCGCGCGCACCAGCGTGCGTAGCTGATGCAGCACGAAGTACGTGGTGTCG
TTGCTGTCGCTCTCCGTATACAGGTACGAGCGGGCGTAGGCACCACGCGCTTTGCGGAGG
ATGCGTGAAATGGACACGTACTCACACAACCAGTAACCGGAACGTGCCATCGACCAGTAG
AACAGCGCTCGCGCGGTGCGACCGTTGCCGTCTACAAAAGGGTGGTCGTAGGCCAACCAG
AAGTGCAGCAGGATGGCGCGAATGACGGGGGGCAGGAACTCGGTGTCGGATGTGCCATTC
GCAAAGTCACACATCGCGGCGAGCCGCTGCGGCAGTTCATCGGCATGCGGCGGATGATGA
AGAATGGTGCCGGTCTCATCTTCCACCACGATATGCTCGTCAGCCCGGCGAAAACGCCCC
GCGCCCGATGGGTCGTCCATCGTGCTTTCGGTGAGCATGCGTTGCAGCGCAAAGACAAAT
TCCGGTGTGAGCGCTCCCTGTCGGTGATCACGGACAAGCAGCATGCCCCGATAGTTGTTC
AGGATCATGCGCTCGCTTCGCGTGGCTGCGGGCCGCCCTTCCTGGATCATGGCCTTGGCC
ACGCGCCGGGTCGTTGACGCCCCCTCCAGCTGGCTGGAGCTGATGGCCTCCTCCACGATC
GACTTGAACAGGTAGGTATCCCGGGTGGCCGTATTGGTGATGGGTTCGGCGCCCACAAAC
CCACCGCCTACGTTCCCACTGGCATCGCGATCGATGCGGTGAAGGAACTCCAGCACCGGG
GCCGGCATGGCCACCGTGAACGGATGGGACTTTGTGTCCAGTAACGGCAGCGGGCGGGCG
AGTGCGTCCCGCGACGTGCGGACGGCCAGCCACTGCTCCTCGGCGGAATAGTCGGCGAGA
GGCGGGGCGTGCCTGAAGTTGCCCCAGTGGCGGTATTTACCACTTGGAGCGGGCCCCAGT
CCTCGTGCCATCAGGGCCTGAAAGCGTGTCGCTCCCTCCTCCTTGGAGAGGAGAAGGCCC
AGAATGCTGGAAGTTGTTGGCGGACTGTCCGGTCGTTTCATCGGGATCGTGTTGATGTCA
ATTTTCTACTAATTCATGTCAAATTATTAGAAAATCGCTTCGATGAGGTGGAAGTAGCGA
CTCCAACCGCCAACTTCGGACCCGATGTGTACTTTGGATCACAATTCAACCAACGCCACC
TTACCACATACGGAAAGTGAGCCCCTCGCTGAGGACGATCACAAACTCCGAAACGGTCCC
TGAATGATTGAGTTCATGCTTCCGTTCCTCCAGGCGGTCTCAGGCACTGGACGCCCGATC
GGCGAATTTCTCGCAGGGATTCCAGTTGAAATCCAATTCTTCTGCTATCTGATCGCGGTA
GTACTGGTCGCATCCTCCGCATATGGCATCATCGGAGCCCGTCGGGTTCACGCCGCTGCT
ATGGCAGTGAAGGGTGCACTGCAGCAGCTCGGCCCACTTGACGATGACACGCGACTCCTG
GGGCGTTCGTTAGGCAGTATCGACGGATGGCGCGCCGCGGCAAGTAGGCTCGCTCCCGCT
CACCACCCGCTTGCGGAAGAAATCGAGCGCGAACTAGTGACTTCACTGGATGTCGATGGT
AGACGTCGATTCAGGCTGAGAAATCGCGAAGGCGGACTATGGACACTCGAGCGCCTGACC
GAACGTTATGTCAATCTCGACTATCTCGACGCAGTACCAGGAATTCTTACAGCGATTGGA
CTCATTGGCACATTCCTCGCTATCGCTTTGGGACTCTCGGGCCTGAGATCCGAAAATAAT
GTCGTGATTGGTGTGGACGCCCTCTTGGGCAGCCTCGGTGGAAAGTTCGTGTCATCGATC
GCGGCGCTCCTGGCCGCACTCGTGTTTCAGTTGTTGGATCTGTGGGGGCTCCGCCTCGCC
TACAAAAAAACCCATCAATCGCTCATCGATGCAGTCGCTGACGGATTTCCCGGACTCTCG
CCAACCCAACAGATCACCGATCTCCTCGAATCCGCACACCGGCAGGAGCAAGCTCTTTCA
AACATCTCTAGTGATGTCGTCAATCGATTCTCCGATGTGTTCGCATCAAATCTGCTACCA
GATCTTGGGGCGCTGCTTGCCAAGAGCGTGCAGACCGAGATGGGCCCCGTCCTTCAACAG
GTAGCAACAGGTATCTCCGCACTAGAGGACGGCATCCGACGCCTAGAGTCAGGCAAGCAA
GAGTCGATCGGAGCCGAGCTGCGATCGCTGACGGAAAACCTCGAGACCTCCATTCGCCGT
GCACTCGAGCAGATGGGGGCACAGTTCCGGGATTCCCTCTCGGGAAACACAAACGATGAA
TTCAAACGCGCTGCTGAGGCCATGCAGGGAAGTGCCTCGGTGCTCTCCGGAATGAACAAC
TCCTTTGCAGACATGCAGGCTTCGATGCAACGCATGTTCGAGGAAGCGGAGAAGCGTGGC
AGTGAGGCTTTCGCTGAGGGCGAGGGACGCACACGGGCACTGAACGACCTGGTGGAGCGC
CTGGTGGCACAACTCGGCGATAGTGCGAGCGCAAATGCCAACCAGGTGCAGCAGCTCCTT
GTAGAAGCGGTCTCGAACATGGGTGGCAAGCTTGCCGAGGTCACCGGCGAATTGGAACGT
CGCACTCTCGAAGCAAACGAACAGAATCAGCGCACCAGTGAAGCGCTGCTGCACAAAGTG
ACCGGAGCTGCCGAGCGAACGACTTCTGAAACTGAACGGTTGCTGGCCGTCATTGGCGAG
CGAGCAGGAGACTTTGTCGCCGCCGCCGATCAACTTGCTGAACTACGGGCAGCGGTTCAG
TCGGTGTTGGCGGAGACGGGACAGCGTGTGCGGGAGATGCAGGGTGCAGCCGACTCGTTC
CGTTCAGTGGCGACGGAAGCCGGCGCAATGACTCGCACGCTTCGGGAAGCGCAGGCCAGT
CATCTGAAAGCGGCCGAAACCGTAAGTGGTCTCGTACACAGGACCGGGGAGGTTGTCGAG
CGACAAGCGGTGGTAGTGCAGCTCTCCCAAGACACCTACAGCGAAGCCGCCCGCGTTCTC
TCCGGGCTCGATGAACAATTGGCCAGTGCGCTGCAGACGATCTCCACGCACATGCAGGAC
TACAATCGCCAAGTGGAGAAAAACTTCCAGATCATCATGAATTCGGTGAACTCGAAGATG
CCGGAACTGTTTGAACGACTCGGAGGACTGCTGCAGCAAGTCACGGATTCTGTTGAAGAG
CTCGGGGATGTTCTGAAGCGGCAGAACCGGTAGGCGAATGCAGAAAGGATCTGGTGCGGC
ATCGTCATCTCTGACGGACATACTCGCGTCACTGGTCGCGGTGTTCGTATTGCTGTTCGT
TGCGGCTCAAAACAACCGCGGTGCGGGGGTGGTCACGGCTCGCGATGTGCTCATCAAGCA
ACTCAGGGGAGAACTGGTTACCGCAGGTCTGGACAGTGCGGCGATCGACTCCATTCCGAA
CGATCCAAGTACAGTGCTCGTGATTCTCCCGGACAGCGTGCTGTTTGAACGGGGCGATAG
CCGCATGTCTGCGGCAGGGCAGAATGTCGTGCGAATCGCGACACCGTTGCTGGCAGGTGT
CATTTGCGCTGATAGTATCCGCCAAACGCTCGATCAGGTTGTCGTAGAAGGTCACACCGA
CAACACGATTCCGTTCGGAATGAGGCCAGAGGCTGGCCGCATGTTCAATCTCGAATTGAG
CCAGCGGCGATCCATGAACTTTGTTGCGACGAGTACGGCCACGCTAGCTGAACGCGACAC
CTTGCTCGAGTGCTACCTCGGCCTAGTCTCCGCAACTGGCCGCGGTCAGGAAAATCCCCT
TCCTCGCATTCCGGCCGACTCATCACCTCAGCGTCGAGTGGTGCTGCGCATCCGCCTCAA
GACCGAGATCCGGGACTCCGTACGCATTGTCCAGGATGTCATAGGAGGGGGCGGTGCAGA
AAATCCTTGACTCGCTGCGCCGCGTGATCGCCGTCGCGGCCATCAATGTGGAATCCCGAC
TCGCACTGACTCTCGATCCAGCGCAGGAGTTGGGACCATTGGAGCTGGCTCTGACGCGCT
TGCGATCCCAGGGACCGATTGACGGAGCGGGGCGTCCCTCCGGAATCGATCCTGATGCAC
TCTGGGCGCGCTGGACAATGTCGACACAGAGTTCAGAAGAATTCAGTCTTCGGGAACTGC
GGGCTCTTTGCTGGGATAGCCGGGCCGTCGAGGATCTGCGTTTTCTGGAGTTGCTAGAAT
CTGATGGGCATATTCCAAAGCGAGGCGCCTTCCTTAGAGGCTTGTGGCACTGCCACCAGC
ATCATTGGCGCCTGCGCTCAGCCAGTCGTCTCGAGTCGTACTTCTTGTTGGCTACAACAC
AGGCTGAACACCGGACGCGTTGGCTAGAACAACTCAATGAGTTGCCGGAGATGCTCACAG
ACAATGCAGCGCGATCAGTTGGCCGCGCACTGTTTGCCCGACTTGACGCCGTTGGGTCGA
CCATCGACAACCTCCGTCTGACAGCCCCGGGCCAGTTGGCACAACTGGCCTTGCGGGCCT
GTCGATCCGAATGGCTGGATGCATTGAAGCTCTACGCGGAGCAGAACGACCCACGGGTAA
TTTCCGTACTGCACCAGGGCCTTGGCGGGCTATTGCACAGCGACCTCACAAGCAAGGAGG
ACTTTCCGAAGGTCGTAGAGTGGTTGTTGGAACTGTTGGACCGATCCGGTGACGCATACC
GAAAGGCATTGGCAGATTGGATTGTGTCCGACCGGAGACTCGGACACCCTCGCAGAATCG
GCACGAGTGCGAACTGGATGGGCGTCTCTGAAAAGGCGCGCCTCGCAGCACTGCGCTTGT
TTGCCGCCAAAGACATCGGTCGATTCTTTGACATACTGATTGGTCGCCAGTTCGATACTC
AGAGTCGCCGTCCTTTTTGGGAGCAGTACATCAATTCGCCTCAGTTTGTCGACTATGCAA
TCGCTTGTGATCCAGAGGATCGAAAGCGGTTGATCGCGAATTGGACAGACGGAGTGCCCG
ATGTCGCGCGATTGGACGGAGCACCAGACAGGCACAGCGCATTCATCATGAGATTTCGCA
CAATCCACTACGATCTGATTGTCGTGGAGATGAGTCGCGCGAACAACGCAATGTACCTAT
TCGACACAAGCGACTTCGAAGACGAAGTTGGTACCTTGGAGAAATCCAGATTTCGATTCT
CCGCGCTCAAGAATCGTAGCGTGGCGGCGAGAACCTGGTCTCATAGCCATTCCTGGCAGT
TTCGCTTCGCCGGCAATCTGAGGGAGTTCGGAATCGTGAGAGGTCCACAGTGAAGGAAGC
TCAGGCCAACTCGGAACCCAATACATATTGGCTCTCGGCGGCGCCAGGAGGGTTGATCGT
CGGGAAGGGTCAACCTGCAGGATCTGTATCATCTCCGAACTTGTTGCTGGGGGCAAATAC
CGATGGTGAACTCTCAACCGATATTGCGATTCTTCGAGAACAGGGCCTCGCGACCGACCA
CGAGGATGGGTGGAGAGTCTCATGGCCAGACTGGCCCCTCGCGCTGGATCTCGGCGCAAG
AAGTCTGATTGCCCATTCCACCCTTTGTCATCTCGTGCTCCAGATTGACAGACGGAGTGA
GTTGGGGCGTTCAGACTTTCGCTACATAGTTCGCTGGCGCGAAGGGGCGCATGAGGTGGA
GGTCACCCGGTTCGGTGCCTATGTGCGGCATGAAGCGACAAACCGCGTCATGCATCTTGA
CAAGAGATTGCTGGAGATCGCGGAAGCGATCGATCACTTCAACGCACTGACGCCTGCCGA
ACGAAGCAGCCGCAAGAACGTTTGGGGCACACTGGCGTCCATTGCCGGAAATGCCCGAGA
ACTGGGAGCGAGATTGGATCGACACCTTGATTCCAATCTCGTGATCGTGCCGCCGACCAT
TGGACTCCTCATTCGTGGCGATGAGAATGGGAACGTCAGCTTCCTTCCCAGACTTCCCGG
CGAAGGGGATAGTGAGGCCTTCCGGTTGGAGTTCGAGCGCGCGCTGGACATTCAGGACGT
CATGTCGGTCACACTTCCCGATCGTCGCGTGGCTCGAGTTCTGCTGTCGGAGCCTCAACG
AGAAGTGCTGCGACGTATGCGCAAAGTCCGCCACCTGCCGGTAGCGGATGTTGGAGAGTT
ACTGGATGATCCGTCGCCAATATTTGACGGGGTCTTCGACGCTATCGACCTGGCGGATAT
CTCTCGTGAGTACGGCATTCGTGTGATAGGAATCGGTAGTCTGACCTTGCCAACGGACGT
TCGGCCCGTCGGGGGCCCTTCGGTCTTCGATCGAATGCAGTTGTCGGAATTAGTTCCCAC
TCCACAGCTGCCGCTCGCCCCCCCCGCTTCTGAATCCGCCGGCACGGGCACCCAACGCTC
CGTAGTGTCCATTGATGTGTTGGAAGCAGAGACTGGATCGGTTCACACGGTACGACTTTC
AGGGGATGAGGCGGTACGTCGGCTTCAGGGCCAGGTGAGAGCGTGCCTCGCTGACGGCGC
TGAGCATTTCCTGCATGAAGGAGTTGCCATCAAGGCTGAACCTGAACTGGTGGCAGCTCT
GGATCGCCACATCAGTGGGCCCGTGCCGGGGAGAGAAGACGATGTCGGGTCGGTCGGGCG
TTCCGGTCACCTGTATCTGCTAATCAACGAACACGAAGATTCCCTGACGCCCGGGCTCGA
GGTTGTTCCGCTACCGGATGGAGATGTGGTGGAAGCACCTCGGTCACTTCCTCTGGCGCT
TCACGATTCAATCAAACTCAAGAGTCACCAGCTCGACGGTGTTCAGTGGTTGTCCACATG
TCGAGGCATGCCAGGTCGTCGAGGTGCGGTACTTGCGGACGACATGGGGCTTGGGAAGAC
CCTGCAAGTTCTGGTTCACATAGCATTGCTACTCGAGTCGGGAACGGCGCTGGATGGTCT
GGGATCAGACCGGAATGGCCCATGGAGACCTGTATTGATCGTGGCACCGCTGCTGCTTGT
GGAGTCAGGTGTCTGGACCGAGGAAATGCGGTCTCGGTTTGCGAACTCGGGTCGTGTGTT
CGAGCCGTATGTTGTTCTGCGCGACGAGGGAATTCGGAAGGTCATGCACAACTCTGGTGA
GCGCGACTATCTCGGCAAGCCTGTTCTCGATCCGGCGAAGCTCATGGCGCACAAGGTCGT
GATCACGACCTACGAAACCATGATGGCATATCAGCACAGCCTCGCGCAGCTCGTCGGTGG
GCGACCGATGTGGTCGTTGGTGGTATTCGATGAGGCGCAGGAGGTGAAGTCCCCGAAGAC
GAAGCAGAGTATTGCGGCGAAAGCGCTTGATGCCCGGTTCAAACTGGCGGCCACGGGTAC
CCCGGTGGAGACTCGACTCCGGGACCTCTGGAACATTCTTGATACGGTTGAGCCTGGCCG
GCTTGGTACACAGAGGGCATTCGTCACGGCATACGAGCGACCGGCGATGAAGCCGAATAG
AGGGTCTGAGCGTCAGGCGGCACTGGATGCGCTGCGAGTGGCTATCCGCTACGAAAGACC
GGGTGCGTTGTTGATCCGACGGGACAAGCGCATTTTGTCCGATCTGCCAGAGCGGATTGA
GCATCGCGTCAAATGCACCATGACCCCTGTGGAGGAAGAAATCATGGGGCGGATTCGCGC
GGACCTTGGGTCCACGGCTGGTCGACGCCAGCCTCTCGCTGCACTTCAACGGCTGCATCT
TTGCACCCAGCATCCCGTTCTGGCGGGTGCGGCAACCGGACATGATGTCGACGCGCTGAT
CGCCACGTCAGCGCGACTCGCTCAGCTTCTCAAATTGTTGCGCGAAATCCAAGTGCAGAG
TGAGAAGGTGCTGATCTTTGCGCGAAGCGTCGACTCACAAAGACTGCTGGCGCGGGTGAT
TGCGCAGTCCCTCGGTACGCAGGTCGATATCGTCAACGGTCAGACCGGGGTCACGGGAGG
TCGTGCGACAAGTGGAACTGTTCGACGTGAGATTCTCAGTCGATTTCGTGCCACACCAGG
TTTCGCTGCCATCGTCCTGTCTCCATTCGTTGCAGGTGTTGGTCTGACGCTGACTGAGGC
CAACCACGTCGTGCACTATGGCCGATGGTGGAATCCTGCCATCGAGAATCAAGCTACGGA
TCGAGCCCATCGCATTGGTCAGACCAAGCCGGTTCATGTGTACTACCTTCTCGGAACTTA
TCGAGCGCCTGAGCAACGATCCTTCGACGAGGCGCTCGATGACCTTCTGCGTGAGCGCAG
AGATCTCGCTCACGACTTCCTGTCGCCCGTCACAGAAGACGCCAATGCGGAGCTGCTCAT
CCAGCGGCTTGGCTCGTCGGCACGGCCGATCAGCCTGGTCGCACGAATGGAGCCTACCAC
GGTGAGTGAGGCGGCGGCGATGCTCCTATCACTAGCCAGGTCTCGCGATGAGTCTGCCGT
TTGGCTTGACGCGGAGGGTATGTATGGGGCGCACGCTCTGGTCGCCAGACAAGGCGTTGT
GCTAGTTGCGAGGATCGTCCAGGTGGACTCAGTTGAAGAGCAGCAACTTCTATTGTCGGC
GCAGAGGGCCTGGCAGGATGCGCTCGGTGTGAGGACAGAAGGATTGATGCTCGCATGTCA
TGGCTCTGTGGACATCAATACCAAGACTTGGAAGGCCCTCCGCCTCGAGCTGGATAGCCA
AAGCTCGGTGGACCCCGACTACTTGTTGACGCCGTACCGTAGCGTCCACGATGTGCGAGA
ACGTTTATTGCGACATATATAGAAAGCCGCCATTTCTATGCACGTCGCCAGGATGTGTAT
AACAACTATTCACATCTCACACCTATCCAATTCACCCCAGAAACCGCCCGATCGCCAGTT
CGGTCAGCTCGAACACCTTTCCGACATCATCACCGTTGACCCGGCCGAGCAGTCCGCTCC
GCCAGTCTTCCGGAATCCACGCCGTGCCATGCGCTGCCCCCATGGCCGCGCCGACGATGG
CAGCGATGGTGTCATTGTCCCGGGTGTCGTTCACGGCCACCAGCATGGCTTCCTTCGGGT
CATGCCCATGCTGAGCCAGGATGTGCAGCACGGCGGGCACGGTTTCCAGCAGATACGCAC
CGCTGTACCACTGCTCGCCGGTCTTCCGCACGCTCACCCCACGCCGCACGGCGTCGCGCA
CCTGCGTGTCGAGCATGGCGGACAAGCTTCCGCGCCAGTGCTGCAACGCGCCACTCTGCA
CGCGGGACTCATAGCTCTGTCCATGATCGAGCACCCGCAGCACTTCCGTGTACGTCTCGA
GCCACTCGGCAGGGGCTTCCGGAAGGTCGCCATTGAGCAACCGCCACAGCAGCGCGATCC
ATGCCACGCTGCTGCTGATCGCCATGGCGTCGTTGTGAGTCACTGCGGCTGACAGAGCGG
TGTCGTACCACACGTCGGTGCCACCTTTCAGGAGATGTGGCAATACGGTGGGGGCAATGC
GCATCAGCGCACCGTTGCCGGCGCTCAATTGTGTGGCTTCCCACCATGGCGCCCCGGTAC
GCAGTGCATTGCAGAAATCGCGTGTGCTGCGGCCGATGCCAAAGATTCGATCGTTGGCAA
TGCGGAACGCGAGTTCGTCCGGAACGAGGGCTCCGTCGGCCAGCAATTGCTCCACCGCCC
GGAACGTGAGCTGCGTGTCATCGCTTGGGGTGCCAGCCGGTGCGCCATCCGCGTAGCGAC
TGGGCAGGTAACCGACGATGCGGCCGTACTTGGCCTCGCGTTCAGCCGGATTCATGCTCT
CGCTGCGATTGCCCAGTGCATCACCGATGGCCACCCCCAGCAACATGCCACGCACACGAT
CCGCAATATCGGGCGCGTCGATCGCCGGTGCCGGCGGCAGGATGGCCAGGCGTTCGCGTT
CGAGGCGGGGAATCCAACTGGGTACGGACATCATGTGGCTCGTATCTCTCAGGGAGTAAG
ACCAGGGGCACTACGGCGCTGCAAGCTACTTGATCGGATCGCCAAAGACTTGTCCGATCA
TGGTGCTCAGAACCTCGGGCAATCGTGCGGGTATGTTTGGGCACATCCTTTCACCCACAC
CCCACGCTCATGCCACGCTTTTCGCGCGTATTCCCTGTCGCTTTGCTCGCTGCCGTGACC
ATCTCCAGCAGCGGCTGTTTCCTCGTCGCCGCCGGTGCAGGCGCCGGCGCGGCCATCGCG
TATACGCAGCGTGGCGCGTCTGCATCCGTCCCGGGCTCCGTGGACGCGGTGTTTGGCAAG
GCTCAGTCGGCCTTCAATGCCATGAGCATCAACGAAACGGGACAGAGCACCGAGAACAGC
GGCGCCACGCGCAGGCTGGTCGGCAAGAACGGCGACAACGAAATCACCGTGGAAATCAAG
CGCTCCAGCGATGAAGTCGCCGCCGTGGAAGTCGTCGCCAAGAAGAACGTGGTGGACTAC
GACAAGGATCTTGCGAAGCGGGTCCTCGATCGCATCGTGGGCAAGTAGTTCGCGCGTCGC
CCGGTAGGGTGGCTCGTCATGGTGCCCGCTATGGCCTTCGCTATGGCCTCCGCAGCGCAC
TCGCACGCGGCAGCGCATCGAGGGCGACGTTGTATCGCACCCGCTCGATGGTGAAACGTC
CATAGCACCATGGTGCGCGATCCTGATAGTGCCACAGGGCGTACCCTTCCGATGCCAGGC
GCGCCATGCCGAAATCCCGATACAGCCCCAGTGGTGTGCTCCAGCGATAGCCGTCGGTCT
CGAGTACGTGGCGATCGTCCGACACGAAGTCCATCAGGTCGCCATTGATATCGAATGAGA
GCGTGGCGTGCACGGTGTGCGCACCATTCGTGAACGCCACCCGTGCTTCGTTGTCATTCA
CGGTCTGCCAGGAAAACTCGGGTCCGATCAGCACGGCGGGCGCCATGATGCAAAAATCGT
TGAGGACCGTCACCGTCTCCGCGCGGGTGAGCGCCGGGCCGGATGTGTTCACGATGGGCC
AGCAGTCGAAAAGGCGGATCTGCATACTGGCTCCCTCATGCGTGTAGGCGTGCAACCCCA
CAACGGGTAAGCCCTTGATGTGCGTGCGCATGAGGAACAGACGGGCAGGATCGTGCACGA
AGCTGGTCTGAAGGATGGGAGTCCGCATCCATGACTGGCCCGGCGCGCGATTGAGCGATG
CCGTCATCTCCACGACAAAATTGTGCACGGGCGGACGGCCCACCACACCGGCGTTGTGCA
GGTAGTGCGCGACCGGCGGCGGCAGGTGCCGAATGTCCGATTCGGACACACAGGGCTCCC
GGGAGCTGGCCGGCATATGATGCACCTGGCGTGCCGACTCCGCTTCGAGCAAGGCATCGT
ATCGAGTGGCCAATGATTGCCAGCCAAAATGAGCCAGGAGCACCGTGCACTCCATGTTGT
ACCGTGAATACGGCAGAAGCCGCGCTGTCTGGCGCGGCTTCTCTGAAATTGGTGCATTCC
GGCGCATCACGCATCAGCGATCCCCCGACATGGTCAGGGGCCGACGAGTCACCTACGACG
CGCCGAGTGTCTCCTCGACGGCTTCCGCCGTGGCTTCCAGCACCCGCTCCAGACCTTCCA
TGGTGTGGTCACCCATGTGACCAATGCGGAACGTGCTCGCCTTGAGCTTGCCATACCCAC
CGCCGATCACGAAGCCGCGCTTGGCGACGGCCTTCACGACATCGTCCCCTTTGAGGTTGG
CCGGCAGCGACACGGCCGTCACCGTCTGGCTGGCAGCGCCATCGGGCGCATACACCGAAA
ACTCAGCGCCCACCCGCGCCCGCAGCTCGTGCACCCAACTGTGGGTGTGCTCCGACATGG
CGACGTGCCGGTCCCATCGCCGCTCGATGGTCTCCTGCGCGATGCGCTCACCCTGCACCG
CGGTGGCGTATAACAACGACAGCGCCGGCGTGTTGGGTGTCTGATTCTTGTGCACGTACT
GCTCGAACTCCACGAGGTCGAAGTACAGCCCCCGTCCCGCTGCGGCTTTGGCTTCGCCGA
TGAACTTCTCGCTGGCGACACCAAACGCGAGCCCGGGGGGCAATGCCAGCGCCTTTTGAG
AACCGGTGAGCACAAAATCGAGTTCCCAGGCATCCGTTTCCACCGGCACACCGGCGAGAC
CGGTCACCGAGTCCACCAGCACGGCGCAGTCGTAGCGATGTGCGAGCTTCGTGAGCGGTT
CGAGGTCGGTGAGCACACCGGTGCTGGTTTCCGAGTGCACCACGGTGAGCGCGGAGTAGC
CACCACGCTTGAGTGCGCCTTCCACGGCATCGAGCGACACGGGGCCGCTCCAGTCACCAC
CGATCACGGTAGCTTCGCGGCCGCACGACTGCGCGATGTTGGCGAAGCGCTCACTGAACG
CGCCGTTCACGAGACACAGGATGGCCCCGGGCCGAGCGCAGCGAATGGCGGCTTCCATGA
GCCCCGTCGCGCTCGAGCTGGATACGTACACCGGCCGCGTGGTGCGGAAGATGGGTTTGA
GTCCCGCCTGGATGCGTGCGAACAGCGCTTCGAACACGGCGCCGCGGTGTGGCAACATGG
GTTGCAGCATCGCGCGCAGCACATCGGGATGCACTTCCGTGGGGCCGGGCAGGAAAAACG
TGCCGAAGTCGCTCATCGATCAGTTCGGAAAACGGTCTGGATCAGGTCTTGAACAACAGG
GGATACAACGCGTCCACCGAATTCGCTTCGGCGTCGGCCACTGCCACCACCTTTTCGCGA
CGCGCCACCGCCGTGAAGGCGAAAAACGCCTCCACGACTCCACGTACGGCGGCGTCCGTG
CTACCATCGCCCACCATCGCCACGGGGCCGCGCAACTGCAACGCGTTCACCACCTGCGGC
TTGCCCTGCTGCGTGGCGAGTCGCTGCTCACCATCGAGCAGGCTGAACGTGCCGTCCTCG
TCGCGTGCCAGCGACACCGCATGGACACGATCGGCAGCCACACCCAGATACAGCGCCAGC
GGAATGATGGATGCCCGCAAGCCGCCGCTCAGCAAATGCACATGCACGCGCGCATCGAGC
AGCGCACGCACCAACTCGGGCATGCCGGGCACGATGGCCTGCCGGTAGGCGTCGCCGAGC
ATCAACAACTCCGCACCGGTGGGGCGAATGCGTGCCAGGCGCCGCGTATACACTGCGTCG
ATAGGAAGCTCACCCGCCATGGCCTGATTGGTGAGCGCTTCGCTTTCGCGGGCGATGGTT
TCATCGCGCAGTGTGGCCAGCCAGTCGATGCCTTCGATGCTGGCCAGTGTGGAATCGACG
TCGAACACCACGGTCTTGAAACGTGGTGTTGCCCCTTCAGCGAATCCTGCGTTCACAACA
CGTTCCCCGGTGCGAGCAGGCCGAGCGGGTCGAGCTCACGCTTGAGCGCCCGCATCACGC
GCTGCTGCGCGTCGCTGGCCTGCAGCGGCAACCAGCGCCGCTTGATCTTGCCAATGCCAT
GTTCCGCCGCCACGGTGCCGCCCATGGCGATCACTTCCTTGAGCGTCGCATACACCACCT
GCTCGATTCGCGCGAGTTCGTCGGCGTCCTGTGCGATGATGTTCTGATGCGGATGGCCGT
TGCCGGCATGCCCGTAGGCGATGCCACGTGGTGTGCCGGCTTCTTCGGCAAACCGGCGCG
CGATGGTGAGAGCTTCGCCGAGTCGTGGATACGGCACGGCCCAGTCGGTGCTCACCTTGC
GGCCACCAAAGGCACGCCGAGCGGCGCCCCGTTCATTCATCGTCGCTGGTACGGCATGTC
GCATGCGGCGCGCGTCGTTCAACGCACTTGCCGAATCGTACACGCGGATGTCTTCGGCCG
AGGCATGATGGGCTTCGGCCAGTGCGAGCCAGGCATCGAGTGGCAGCTCCTCGTCACCAT
CGCCGCCGCCGGTTTCTTCCACGTAGACCATGGCACTGATGCCTGGTGCCCATGCCCCGG
CACCCTCGGCCGTGCGTGCGATCTCCATGGCCCCCTGATCGAAGAACTCGAGGCACCGGG
GATGCACATCCGGTGCGCGTCGTGCCGCGACGACGAACGCCAGGGCATCGGCTTCACTCA
TGAACGGCACCGCGAGCCCCAACACCTGCGATGGTAGCGGATACAGTGCCAGCTCGGCTT
CCACCACCACACCCAGCGTGCCTTCACTCCCAACGAACCAGTCGACCGGGTCGTGTGCGA
TGGGATAGCCCACCGTGTTCTTTTCGAGTGCTGGACGTCGCAGTTCGAGTTGCTCGCCGT
TGGCCAGCAGCACGGTGAGGGCGCGCACATGTGGACCGGTGGCACCGTAGCGCAACGATC
GGGCCCCCGAGGCATTGCAGGCGATGGCGCCGCCGATGGTGCTTTCTTCTTCGCTGGTCG
GATCGGGCGTGAACAGCAACCCGGCTGCTTCGGCGGCGCGGCGCACATCGGCGACAATGG
CACCGGCGCCGGCGCGGATCACGCGGGCATCGGGGTCGACTGCGCCAATGTGCGAGAGTC
CACGCAAGGACAACAACACGCCGTGGTCCGCAATGGACGCACCCGTCGTGCTGGACTGTG
CCCCGGCGGGGGTAACCGACACACCGTCGGCGGTGGCCGCGCGCAACAAGTCCTGCACTT
CTGCCACCGAGGATGGACGCGCCACCATGTCGGCCATCATCTCGAGGCCCGAGACGTCAC
GCGCAAAGGCGCGACGCACGTCCTCGTCATGCGTGACGGTGGCAAGCCCACCAACGCGTT
GCGTGGTGGTCACGGACTATTCGTTGCGGAAGTGCACGATGCTGGCCGATCGCACATCGG
ACAACTCGAGCAGGGCTTTCCGGGTCTCTTCGCTCACCGTGCCGTCCACCGATACGGCGG
CGAGTGCATCGCCACCCTGTGCGAGACGCGCCTGGTGATACTCGGCGATATTCACGCCCC
GCTCGCCCAGCAGCGTACCCACCCGACCGATAACACCCGGTACGTCGTGATTGGTGAGCA
CCAGCAGCGTTTGCCGCGGGTTCACGTCCACGTGGAACGAGCCGATGCGTGTCAGGCGTG
GCGTGCCGCCTTCCGGCGCCACACCGGCTACAGCGAGCTGCTGCATGCCACCCGACAGTG
AGACTTCGAGCGCACGCCCCGACCCGAGCTCGGTGGTTTCGGCCACCGACAATTCGAGCC
CGCGTGCCTCGGCCAACGAACGTGCGTTGATGAGATTGAGACGGTCGGTTTCAATCACCC
CTTCCAGCACGCCCGCGGCGGCGGCGGCGAGCATGGCTCCGGTGCCATGGGCCAGATCCG
GGCTCACACGCAGCGCCACGCGGCGTACGGCACGCATGCCCTGATCGGCGAGCACCGCAC
GGGCCACCGCGGCGGCCCGACGTGTCAGCAGCATCGCGCTCTGCAGCTCGCTCCATTCGC
CCGTAGCGCCCGACACGTTGATGGACCGCGAGAGGTCGTTGTGCAGCAGTGCATCGCGCA
CCGCGACGCATACATCACGCGAGACATTGCGCTGCGCTTCCACGGTGTTCGCGCCGAGGT
GCGGCGTGAGCACGAGATTGGGGATGTTGCGCAGGGGGCTGTCGGGCGCGAGCGGTTCGA
CGGTGAACACATCGAGCACCGCACCACGCAGTTGATCGGTTTCGAGCGCCGCCTGCAGCG
CGGCTTCTTCGATGACACCACCACGCGCGAGATTCACCACCACCGAACGGGCAGGAAGGC
GTGCAAGCTCGCGTTTGCCGATCATGCCGCGCGTTTCATCGGTGAGCGGCACGTGCAGGG
TGAGCACGTTGGTCTCGGCCAGCAGTGCGTCGAGCGATGGCGCACGACGCACACGCAGCG
CGGCGAATCGCTCGTCGGCGATATACGGATCGTACGCCACCACGGTCATACCAAAAGCGT
GGGCCCGGGCGGCCACTTCACTGCCGATACGGCCGAGGCCCACGATACCGAGTGTTTTCC
CCTTCAGTTCGCGGCCCATGAACTTGGCGCGATCCCAGCGTCCGTCGCCCATGGCGGCAG
CGGCGGTGTGCAGTTGCCGCAGCAGACCGATCACCGTGCCGAAGAACAGCTCCGCCACGG
CGACGGTGTTGCCGGCCGGCGCGTTGATGATGGCGATGCCCAGCGATGTGGCGACATCGA
GCTCGATGTTGTCGACACCAACGCCCGCACGACCCACGACCTTGAGCTTTCCGCCGGCTT
TCAGCAGTTCGGCAGAAATGCGCGTGGCGCTGCGCCCCACGATCGCATCGTACTCGCCGA
TGCGGCGCAGCAGTTCATCCTTGGGGAGGGTGGGGAGTTCGTCCACCTGCAATGCGGGTT
CCGCAGTGAGGAGAACAACACCTTCCTGATCGACTTCGTCGGTGACGAGGACGCGAAACA
TGTATGGCGGCAGTGAGGCAGCAGTGACCTGCGCGTGAGTACAGCGAGCGTAAAGAGACG
CCGAGCGGAGTTACGCGACGACGGAGCTGACGAAACGACGACGGACGATCACGAGGATCG
TCCGAGGATTGTCGAGCAGTGGACTGCGGCTACTGGCCGAGCGATCGGCGCAGCATGTCC
CGCAAACTCACCAGCGTGTCGTCTTCGGCTGCCGGCGAATCCTCGCGCACATGCAGCTCC
ACGCCTTCAGCAACGATAACGCGTCGCCAACTCGCAACGGGATTGCCCGCGCGCGATGCG
CTCGCATCCATCTGCAGCGACAAGGCGGGGGCCAATGACGCCGCGACCCGGCGTTCGAGC
GCGTCGCCCGTGGTTTCGCGCATCTCGGCCTTGATAGCCTCGAGCGTCTGTCCCTCGCGC
TGGCGAATCTTGATGGACAGCAACTGCAGCAGATGGCGATAGCCGTACGTCGCGGCCGTG
CCGGCACCTTCCGGGCGGTCGAGCAGGCCGTTGGCCACATAGAACCGTACGGCGCGTGCA
CTGGGCATGGCCCGCGCGGACGCGTTCGTGGGCTTTACGCCCGCCGAGTCGACGAGAGCG
GCCGCGTGCGCAGCGAGACCGCGCGCATTCCACGGAGCGTGGCGCGCGTGGGCGCGCAGA
AGTTGGACAGGAGACTCGGCCATGGGACGCGCAATATACGTGGATCGAGTCCGTCGTGCC
CGCCTGTCCGGTTCGCGGTCATGGGAGCCCGTATCGCTTGATCTTCTCGAGCAGGGTGGA
GCGCGCGATGCCGAGACCCTGCGCGGCTCGCGTGCGGTTGCCGCGGTGGGCCGCGAGGGC
GGCGCGAATGGCCTCCCGTTCCACGGCATCCAATGGTCGCGCGCCCGCCGAACCGGCCAT
GGCAGAAGCGCCAGCGGCACGCACCGCGGTGTCGGTGCCAGGAAGCGCCAGGTGCACGAC
ATCGATGACGTCCTGACCGGCTACGACCTGCGCCCGCCACAGAGTGTCGCGCAATTCGCG
CACGTTGCCGGGCCAGCGATGGGCTGTGAGGGCGTCCTGCGCTGCCGGGGAAAGGGCGGC
GCCGGCGGAGAGAAACGTTTCGGCCAGCGGCAGAATCTCGTCGGGCCGGGCACGGAGCGG
CGGCAGGGTGAGAGTCAGGGTCTGCAGCCGGTAGTAGAGGTCGGCGCGGAACCGTCGGTC
GGCCACTGCATCGGACAGGGGCGTATGCGATGCCACGATGAGGCGAACCTCAGCCGCAAC
AGGCGTCCGTCCACCATGACGAGTGAAGCGCCGATGTTCGAGCAGTTCGAGTAACCGGTC
TTGCATGGCCGAATCGAGGCGGTCGACCTGGTCCAGAAACACGGTGCCCTGTCCCGCCGC
CTCGAGGAGGCCGGCGACAGAAATCGACGACGAATCTGGGATATGTGGTTCATTGCCGAA
CAATTCAGATGTCAGATTTTCCGAATGAAACAGACTGCAATCAATCTCGAGATATGGTGA
TTCGTTTTTAGACGAACGATTATGGATGAGACGAGCGATGTACCCTTTTCCGGTACCGAT
TTCGCCTTGTAGCAGTACCGGTGCCTCGGCACTGGCTGCCAGAGCGACGAGTTCGTCGAA
GGTCGGCGCCAGGGTGGGGCGTGGCAGCGGGCTGGCGGGCCCTCCGTGTGTACGCAGCCA
GCGCAACTCGCGACGGGCTCGCCCGGCATCGGCGGCGTCCTGGAGAGCCGTTTCGATTTC
CGTCGCATCAAAAAAGTCCGGCAGCAGGCAGGTGCCGAACGATGTGGCGACCAGTTCAGG
AAGGCGTTCGAGTTCGGCCGGCGACCCGGTGAGTACCAGCAACTGCGGCGCCTCGTCGCG
GGCCAGCGTGTTCGCCTGTTCACGCGTCGCGGCCTGGCGCACCCGATGACCGTGATCGAT
CAACCTGGTCGCCAGCGCTTCTCGGGCGCTCGCATCGCTTTCCAGCACCAGCAGGGAGAG
GGAACTCGTCGTCATGCGGAGGCCGGTGATGGGTCCAAAGTAGGTGTGCCACGCCTGGCC
ATGAAACACTGAGCACCCGAGCGCCGCCCGGTGGCAGGGCGGCTTCGGGTGCTCAGCAGG
ATGGAGCGAGTATCACATCCGCCGGGGCTCAGCGGCGCTTTGCGCCCTTCTTGGCCGGAG
CCTTGGCCGGCTTCTTGGCGGGCTTGGCGGCCTTTTTCGGAGCTGCCTTTTTCACGGCCT
TCTTGGGAGCAGCCTTGGACGGCGCTTTCACCGCCTTCTTCGCCGGTGCCTTCGCGCCCT
TCTTGGCCGGTGCCTTGGCCGCCTTCTTGGGGGCCGCCTTCTTCACGGCCTTCTTTGGCG
CGGGCTTGGCTGGCGCCTTCTTGGCCGGCGCCTTCGCAGGTGCCTTGGCGGCCTTCTTCG
CCGGAGCCTTGGAAGCCTTCTTGGCTGGCGCCTTTGCCGGTGCCTTTGCTGGAGCCTTGG
CAGGCGCCTTCGCCGGAGCCTTCGCCGGAGCCTTCGCCGCCTTCTTGGCTGGGGCCTTCG
CGGCTGGGGCCTTGGCGGCCTTCGGAGCTGCCTTGGCCGGGGCGGCCGGGGTTTCAGCCT
TTGGCGCCGGAGCCGCCTTCGGGGCCTTGGGTGCCTTTGGAGCCTTCGGCGCCTTCACCG
GCGTGGGTTCGGCTTCTGGGGCGTCCTCCTCCTCGATCTCCACGACCGGGGCGGGCGTCT
CGACTACCGGCGCCGGCTTGGGAGCCTTGGGCTTCGGAGCCGGCTTGGGCGCGCCAGGAT
TTTTCGGTGGCCGACCAGGGCCGCGACGCACAATGGGGGCGCCGAAGAGGTCGTCCTCGT
CGTCCTCGTCGTCGGAAGCGCCGTCATCCTCGAATCCATCGGCGTCTTCATCGTCTTCAT
CGTCCTCGTCATCATCGGCGTCGTCCCACAGGGAATCGCCGCGATCGGAGGGGAGGCCGT
ATCCGTCCTCTTCATCGTCCTCATCGTACGATGAGCGACCATAGCCCCCAAGATCATCCA
TATCGTCGTCGATCAGCTGGAGCTTCTCCAACTCGTCGCCCTGCGACATGACCGCCTCCT
CTCCACCGGAAAAGTTCTGATCGTGCATGGTGCGCGATAGTGCGCCGCATGCGATGCCAG
GACTCCGCCTGGCATATGATTGCGCACGAGCTTTCGCATGCGCGCGACCATATGCTCCTA
GTACATAGAGATTCGGCGGGAGTCAAGCCGTGGCGGTGCGCAACGTGCAATTCGGCATGC
AATTGTCACCGATTCGCGGTGCGGCGTGCGGTCGGCTCGTGCGCGATGCCGTGTTACGGC
CGGGGGTCGACACGCGGGATGGTTGGCACCTCACCACGTTCGACCACGGCGCACAGGGCT
TCGCAGACACCGGGTTCGAGCATGCTGCCCACCTGGGTGGTCAGGTAGGCAAGGGTCTCC
TGCGCCGACATGGGATCACGATAGGCGCGCTTGGACGTGAGGGCGTCGAAAGCGTCGGCC
GCGGTGAGGATCCGACCACCGATGGTGATATCCAGCCCCGAGCGACCGTGGGGGTACCCG
GCGCCATTCCAGCGCTCGTGGTGGTCGCGGATGAAGTACAGCACGTCGCCCAGGTGGTTC
AGGGGGCTCAGGATTTCGAGACCAATGAGCACGTGGTCCTTCACATGCGAGAACTCGTCG
TCGCTGAGGCGGCCGGGCTTGTTCAGCACCTCTTCCCGAATCCCGATCTTGCCCACGTCG
TGCAGGCGTCCGGCCAGATGGATCTTGTCCACGGTGTCCGCCGGCAACCCCAATTCGGTC
GCGATGGCGGCGCCCAGGTCGGCGACCCGCTGGGAATGTCCCCGGAGGTAGAGGTCCTTC
GCCTCCATCGCGTTGATCAGCGTTTCGGCGATGCTCACCGTGAGCGCCCGCAGCGCCTCC
TTTTCCTGTTCGAGCTGGAAGGTGCGCAGGGCCACCTCCTCGCGAATCAGGCGGTCGATG
GCGTGCCGCTCCATCGTGCGCATCCGGCGCATCGAAGCCCGCTCGACGGCGGCCAGCAGA
TCGGGCAGCTCGACCGGCTTGGTGAGGTAGTCGAACGCGCCGTTGGACAGGGCGTCGGTG
GCACTCTGGGCATCGTTGACGGCGGTCAACATGATGATCCCGAGATGGGGATCATGCGTG
AGGGCCTGTGGCACCACTTCGAGTCCACTCACACCGGGCATGCGCAGGTCGCACAGCATC
AGCGAGAAACGCTGCTGGGCGAGGATGGACAGGGCCACCGTGCCCGATTCGGCCATCTCC
ACCTCGTATCCGCGCGTGCGGAGGAAGCGGCTCAGGGCCAGCCGGATGGTCGATTCATCG
TCGACGACGAGGATGCGTCGCAACGAGTCGTCCACCTGGGCCGCACCGGCGGCCTCGATG
GCGCGAATGGGATCGATGGCAGGAGAGATGTCCATGACGACCAGATCAGGAATTCACGCA
GAAAGCGCGGGCAATACGATAGTGACCGTTGTCCCGACGTCGGGCACGGACTCGACAGAA
ACGGTGCCACCATGCGCACGAACAATGCCGTAGCTGACACTCAGGCCGAGGCCCGTGCCC
ACACCATTGGGTTTCGTCGTGAAGAACGGTTCGAAGATGCGTCGCCGCACTTCCTCCGGC
ATCCCCTTGCCGGTGTCCGTGGCGGTGATGGACACCGTGTCGCCGTGCCCCTGTGTGGTC
AATGTCAGCACGCGATGGGGACGATCCCGCATAGCGTACTCGGCATTCCCGATGATGTTG
AGCAGCACCTGTTGCAGCTTCTGCGCATCACCGCTGACACGCGGCGCTGACGGATCGAGT
GCGAGCTGCACGTCGACACCGCCATTGCGCAGCGGGTATGCTCGCAATCGTACGACCTGA
CCGAGTGCATCGTTGATATCGACGGGCCCGGCGGCGCGTTCGGTATTGCGTGCAAAGAGC
AGCAGGTCGTGAATGACGCCCTTGGCGCGGTCGGTTTCTTTCTTGATCAGCGCAACGGAC
TCCCGCTGATCGTCGGTGAGGGTCTCCTCGAGCAGGAGCTGCGCAAAGGCCGAAATGCCG
GTCAGCGGATTGTTGATTTCATGGGCCACGCCAGCCACCAGTTCACCGACCGCCACCATC
TTCTCGGTGTGTCGCATCTGCTCTTCGAGCTGACGCTCCTGACTCACGTTGCGTACGCTG
AGCACGCGGCCGAGCAGTCCACCGTCCTGGGAGGTGAGGGGGCTGATCGCCACCGCGGCG
GGGAACTCGCTGCCGTCGCGGCGCCGATGGACGTCGTGCGAGGCGCGTGGGCGCTGCTCG
ATCACCGTCGGGTTGGGCGGCGTGGGGTGCGCGCCGGCGGCCGGCGGTGATTCGCTGGCG
CCGTTGGTGTCACGCGCGATCGTCGGGTCGTCGTCGGGGGCGCCGCGTGCTCCCTCCGAC
ACGACGAGTTCCTCGAAGCGCATGTCCATCAGCTCGTTCTGCGACCACCCGTACTCCCGC
GCCGCTGCGGGATTGGCATACCGCACGCCGACCCGGTCGAGAATGAAGATGGGGTGATTG
ATGGTCGTGAGCGCGGTCGCGAGGAGCTGCTCGCGATCGCGGGCGAGTCGCTCTTCCTCA
TCCAGGAGCAGCGCGTCGATGGCGAGGGCCAGTGACGCCGACAAACGCTCGAGCGTGATG
CGATGGTGCCGCGAGAGGGGGCCGGTTCGGTGGGCACTGGCAATCAGCACCCCCAGCGTC
CGGTCGCGCGCGATGAGTGGCAGGACAAACGCCCACTCATCGGCGAGTCCGGCCTGCAGA
CTGACCGGTGCCAGCGGCGCGAGGTCGGTGCACTCGACGGCGTGGCCGTTGGGGGAGAGC
TCGTGCAGCGCCAGCAGGCTGGCCGGCCGATGCCCACGCAGTCCGTCGAGCGTTCCGCTG
GCGGCCACATATTCGATCATGCCATCGCGTGCACGGGCCACCCCGATGGCCTTGCCGATG
GACGGCACAAACCGATCGAGGACGTGCAGCAACTCCGACGCGCCTTCATCGAGTTGACGC
GCGTGCAGGGCCACACGGGCCACTTCCGCGGCACCTTCGGCACGCTGACGCTGCAGATCC
TGCAGGGAAAACAAGCGCGCGGTTTCGACGGCGGTGCCGGCGTGGCGGGCAAGGATGGCG
ATCAGTTCGAAGTCATGGCTGTCGAACGCCTGGTGTCGTGGCGCGAGCAACCGGATGACG
CCCGCCGTCCGATTGCCATCACGCACGGGCGCGCAGAGCTCGGTGGTGCCCACGGCCACC
TCCACACCGTCCTGCAAGTGCGACGCAAGACGGGCCACGCCCGCGCGGGCGGTGGCTTCG
ACGAGGGCGACATCGGCGAGGGGCGCAAAGTCCGCGCTGGTCATGTGACCGTGTTCGAGG
CAGACCACGCGCTCGAGGGAGTCGAGCCGCCGGATGAACACCTCGCAGCGCGCGGCCGGC
ACAACCAGTTGCACCGCTTCAGCGATACCACCCGGCAGCGAATCCTCGCGGGAGAGCTGG
GTCAGGCGCTGCTGGGCCCGGGCGAGGGCGGTGAGTCGTTCGGCGCGCCGCTCGAGCTCA
TCCCGCACATCGGCGTTGCGCAGGGCCAGCGCACACTGCGTGGCAATACCTGAGAGGATC
GATTGGGTCGGCGCATCGAAGGTGCGCCGATCGAGGTAGCGCAGGGTCAGCATGCCCTGC
ACACGGCCCTCGATGATGAGCGGCAGCAGGGCCGCCGAATGGACATTGTTTTCGAGCAAA
TGACGGGCGAGCGGGCGGCCTTCGCGCGCAAACGCTTCCACGTCCTCGATGAAGCGCGGG
GTGAGCTCCCGCACCGCATCGCCCAGAAAACTGTCCCAGAAGTTGCTGCCGATCCGGGAG
GGCGAGGTGAGGACCACGCCCCATTGATGCTCGAGATGCCCGCGTTGTGCACCCACGTCG
ACGCCGTACAGGGCAAAGCCGTCGGCTTGCAGGTCCGTGACCACAATGCGTTCCAGCGCC
GCGTGCAGCGATGCACGCGAGGTGGCCCCCGCAAACGCCTCCGCGACCCGGGCGAGCAAC
ACGCCCAGATGCGCGGCGGGTGGGACGTCTTCAGGGCGCATCACCGCGTGAAGCCCCAGC
GGGAGGAACTACTTACGACGCGCCTCTTCGACGGCGCGATCGATCTCCGCACGGTGCAGT
TGATAGTCCGGCCGCTCGATGGCGAGCTGGGCCTGCAGGGCGTCGAGCAAGCGCTTGTCG
AATCCGGCCGCTGACTTGGTGTCATTGTCCATGCGCGCACCGCGCGCCGCGAGCAGAAGA
CCGAGGAGATCGTCCGGGCTCGCCTTCAGGATGGTGTCGGCTTGTGCGCGGGCCACGGCG
GCGTTGCCGGTGACTTCCGCGATACGGCCGTGATGATAACGCTCGTCGGGGGTGGGCGAT
TCGAGCATCTCGTGCGACGCCATGGCCATCGGCGCGAAGAACGCGACCGAGTCGACCTTA
CCGTCCTGCACGTACGTCATCATACGCTGATACAGACGATTGGCGCGCTCGCTGGGTGAC
AGGTCGCCGATGCTGGGGGCCGGGCCACCGGCACCCGCCTGGCCCATGGCCTGCCCATCG
ATGGCCTGCGTGGGGAGCGAGTTGGACGAACCGTCGATTCCCGACCCCTTGGCCGCACCG
AAGTTCCGGCCAGCGAACATGGCCACCAGTGCGAGCAGGGCCACGAAGGCCACACCCCAC
GGCAACACGGACGCGGCCGAGCCGGACGCCGGCGCGGGGGCGGAGTGACCCGCTCGCGTG
GGGCCCGCGCCTTCGCCAGCAGGGGTGCCACAGCGGTGGCAGAAACGTGCGCCGGCCGAA
AGTGCCGCGCCGCAGGCGGCACAGAAGCCGCCGGAGTGAGCCGAAGTCTTGGAGGCAGTC
ATGCGGCCTCTAAGGTACTACAATACGTCATGGCCACGCCAAGTCGCTCACTGCTTCCTG
CCAATCTGGATGGCGCCACCGCCACCGATATTCTCGAGCTCGCAGAAGCGCACCAGGTGC
GTTTTCTCCGGCTCCAGTTCACGGACATCCTCGGCGTCATCAAGAACGTCGAGATCCCGA
GCTCGCAATTCAGAAAGGCGATGAAGGGCGACATCATGTTCGATGGCTCCAGCATCGCCG
GTTTTGTGCGAGTGGAAGAGTCGGACATGCTGCTGGCCCCGGACCTGAGCACCTTCCAGA
TCTTTCCGTGGGGCGACCCGGCGTCGCGGGTGGGGCGTCTGATCTGCGACATCACCATGC
CCGATGGCTCGCCGTTTGTGGGTGACCCGCGCGGTGCGCTCAAGCGGCAGTTGGCGGCGG
CGGCCGAACATGGCTTCGTGATGAATGCCGGCATGGAAGCGGAATTTTTCCTCTTCAAGT
CGGCCGATGACGGCCGCCCGGGCACCACCACGCATGATGTGGGCGGGTACTTCGATCTGG
CGCCGATGGATTTGGGCGAAGATGCACGCCGAGCGATCGTCGATGCCCTGGAGCTGATGG
GGTTCGAGGTGGAAGCCGCCCATCATGAGGTGGCGCATGGTCAGCATGAAATCGATTTCC
GCTATGCCGACGCCCTGCGCACGGCCGACAACATCGCGACGTTCCGCTTTGTCGTGAAGC
AGGTGGCCCGTCAGTTCGGGCTGTTTGCCTCGTTCATGCCGAAGCCGGTGTTCGGGCAGA
ACGGCAGCGGTATGCATGCACACCAGAGTCTGTTCAAAGGTGGGCAGAACGCCTTCTGGG
ATCCGTCGCGCGAATGGTCGCTGAGCCTCACGGCGCTGCACTACATCGGTGGCCTGCTGC
GGCACGCGCGCGCCATGTGTGCGGTGACCAACCCCATCGTGAACAGTTACAAGCGGTTGG
TTCCCGGGTTCGAAGCGCCGGTGAACGTGGCGTGGAGCATGCGCAATCGTTCGCCGATGA
TCCGTGTACCGGAGCGTCGCGGGTCGGGCACCCGCATCGAACTGCGCACCCCCGATCCGA
GTGCCAACCCCTATCTCGCCCTCACCGTGATGCTGGCGGCAGGGCTGGACGGGCTGCGCA
CCGAGGCGGATTGGCGCGAGCCGGTGAACACCAACATCTGGGAGATGTCGCACCGCGAGC
GTCGGCGACTACGGGTGGACGACCTGCCCCAGTCCCTGCACGAGGCGTGCGACGAGCTCG
AAAAGGACGAAGTGATCTGCGGTGCGCTGGGCGACCATATCACGCAACAGTTCCTTGCTG
CCAAGCGCGCCGAGTGGACCGAGTACAATCAGCAGGTCACCGCGTGGGAACAGGCGCGGT
ATCTGGCGCGGTACTAGGCGCAGCATTGGGCGCTGGCGTTTGCGGGCTGTGACTCCCAGG
TACATTCCCTCCCCATGATCGATCGATTGCAGTCGGGACCGTTTGCGGACGGCACGCACA
ACGTACGAGTGGCACCGGATGCGGTGCTGTCACAGAAGTATCCCTTCGTGCTGCCGCCAC
TGGGTTATGCCAACAACGCGGTGGAACCGGCGGTGGATGCGCAGACCATGGGCATTCATC
ATGATCGGCATCACGCGGCGTATGTCACCAACCTCAACGCCGCCGTGCAACCGCAGACCG
CGTTGCATGGTCTGACGCTGGGTGAGCTGCTGATGGGATTGCGGCGCTGGCCGCCTGCTG
TGCAGACGGCCATTCGCAACAACGGCGGCGGTCACGCCAATCACGCGCTGTTCTGGAAAC
TGCTCTCGCCCGGTGGTGCCGTGGCGCAGGTACCGTCGGGGCGATTGGCCGAGATGGTGG
CACGCGACTTCGAGACGGTGGACGCGTGCAAGGCGGCCTTGAAGGCGGCTGCCGTGTCGC
AGTTCGGCAGTGGTTGGGCGTGGCTGGTGAAGACCGCCACGAGTCGCCTGGCCGTGCGCG
CGCTGCCCAATCAGGACTCACCGCTGCTCGAAGGTGAGCTGCCCATCGTCGGCATCGATG
TGTGGGAGCACGCCTACTATCTCAAGTATCAGAATCGCCGGGCCGACTACGTGGACGCGA
TTCTGGCGCGCATCAACTGGGACGTGGCGGGAGACCAGGTTGTCTGACGCGGTTGGCCGG
CCGCCTTTTCATCCGGTTGCTGCGACACTCCATGGACGACATGTCCGTCTGGAGCCATTG
GGTGCCCAGCATGCCGAAGGATTGCTGCATGCCGGCACCTATCCACAGCTCTGGGCGGTG
ACGGTACAACCGCCACTGGATTCGCCGGAGGCCGTGCAGCGCTATCTGGCCGATGCGATC
CGACAGCATGACAGCGGTCAGGAAATACCTTTTGCCATCCTTGAACAGGCGTCCGGTCTG
TTGATCGGCAGCACCCGCTGGATGGACATCGCGCGGGCGCATCACCGCGTGGAGATCGGC
AGCACCTGGCTGACGCCGCGGGTGCAGGGCACGCTCATGAACACGGAAGCCAAGTACCTG
CAACTCGTGCATCTGTTCGAGGTGCTGGGGGCCGTGCGGGTGCAGTTCAAGACGGATCTG
CGGAATACCCAATCGCAGCGCGCCCTCGAGAAACTGGGAGCCATTCGTGAGGGCGTGCTG
CGTCGTCATATGGTCGTGCGGGACGGCTATGTTCGTGATTCTGTGTACTACGGCATCACC
GATCTGGATTGGCCGGGCGTGAAGCGTCGGCTCGAAGAGCGGCTCATGGCTGAGCAGGCG
TCATCGGCCGCGTCAGTCCCAACTGGAGCGTCGTCGCTGTTCCGCTGAGGCGGAAGTTCA
CCTGCGGTCCGCGCGGCACGGGTGCAAAGGTGTGCTGGAGATTGCCGACCTGCGTCGACG
CGAGCACGGCGGTGGCGTCCAGGAAATTCCAGGTGGCCGCTCCACGATCGTATGCAACCG
TGCGACCCACTTCGCGGTGCTCGATGCGTCCGTTGACCAGTTCACGTTCGATACCCACCA
ACTGCAGCACCACCTCATAGCGATCCTCGAGGTGCACAATGCCTGATTCGAGGCGCGTGA
GCAGGTCCACAACACGTCCGTCACCGAGTGCGATGCGCTCCACGTCCACAATGGCTGGCA
GTGCGCGTCCGTCCACCGTCGTGACGGTATAGCTCGTTCCGCCCACCACACTGTTCACCG
AGACGCGCATCGTCGCCGCGAGTGCGCCCAGGCGCGCCGTGATCACGGTGCTGCCCGGCG
CAATAGCGGTGAGGTGTCCGGCGGGCGATACCCGCAGGATGGCCGCATCGGCCGAACTCC
AATCGAGCGGTCGATCTGCGAGCAGGGCGCCATTGGCGTCGCGCAGTGTGGCGACCATGC
GTCGTGTGCTGCCCAGCGACATATCCATTGTCGCGCTCGGCAACGTGATGGACGCGACCG
GCGTGGGTTGGGGAACGGGCGCCGGCTGTTCCGGTGCGATCGAGGTGTCGCTGTTGCAGG
CGCCGAGGAACAGGGCGCAGGCGCACATGGCGATGCGTGCGCGATGGGACGGACGTGCCG
TGATGCGGGACGAGTGCGAAGGCATGAGGGATCTCCGTATGTAAAGTGCGCGATCGGTGC
TGACGCGCTGTGTGAGCGCCTGGCAGGATGTGATCGCGTGAGCGCACTACCTCACACCGA
TGGGCACTGTCACATGCATCCGTCGCACAACGGTGGCCTCGTCGCTCTCCGCAGAAAAGA
AAATCTCGTGCGACATGACGTGTGACACGCTGCCGTCATGCCGGGTACGGCGGTCCGCAT
TCATCAGTGATGACATCGGATCGTGTGCCGCCCGATGAAACTCGTCATGAAGAGTTTCCG
TCAGGTGTCGGCGACGCAGGTCGTCATCAATCGATGTTCCCCTCAGATTTTACGGAGTGA
TTTTTATGCGTGCTTCGGCCAGTTTCCGGCCCGCGCTACAGTGCTTGGCTTTCTCTGTAG
CAATGATTGCTACAGCAGCCTGTGGTAGTGATGACAAATCTCCCACCGGCAATCCGCCCG
TCACTGTCGCCAGTGTGGCCATTACGCCAACCACTGCCTCCGTCGTGGTCGGCGCGACGA
CCACGCTCACGGCCGTGGCCCGTGATGCCCAGAACAACACCTTGGCTGGCCGTACCATCA
CCTACACGTCGTCGGCGGCGACCATTGCCACGGTGAGCGCCACTGGTGTGGTGACGGGCG
TGGCCGCTGGCAGCGCAGAAATCGCGGCCACAAGTGAAGGAAAGACGGCGACGGCGCAGA
TCACGGTGACGCCCGTGCCGGTGGCCAGCATCAGCATCACGCCGACATCGGATACACTGG
TGGCCGGAGACACGGCATCACTGCGAGCCACCGTGCGGGATGCACAGAACAACGTGCTCA
CGGGGCGCGTGGTGAATTTCACATCGTCGGCCACGAACATTGCCACGGTGAGCGCCACTG
GTCTGGTGACGGCCGTGGCGGCGGGCACGGCGCGCATCACGGCGGCCAGCGAAGGACGCA
CGGTGGAAGCGACGATCCTCGTGACGGCGCGCGTCGTGCCGGTGGCGATGGTGACGGTGG
CGCCAGTGATCGATACGATCCTGGTCGGCGACTCCGTCGTATTCACGGCCACCGCTCGTG
ATTCGCAGAACAACGTGCTGACCGGGCGCACCTTCACGTGGGCGTCCTCGACCGGCACGA
TTGCCACCATCAGCAACAGTGGTCTGGTGCGTGGTATCGCGGCAGGCACCGCCACCATCA
CCGCCACCAGCGAAGGCAAGACGGGTACCGCCACGGTGCTGGTACAGCCGCGCGTGGCGC
CAGTGGCCATCACCATCGATGTGGCGCTCGATACGATCGAAGCGTATGAGCAGCGCGCGC
TCGTAGCGACGGTGCGTGATGCGCAGAACCGTCCGATCCTGGGATTGCCGGTGACCTGGA
CGAGCTCCAACACGGCCGTTGCGACCGTCGACAGCACGGGGCGTCTGACGGGTGTCGATC
GTGGTACGGTGACCATCACGGCGCGTCACGCGGCGTTGACGGCCACGGTGAGCCGTGTGG
TGGTGATCAAGTATCGCTCGCTGGCCATGGGAACGGCGCATGCCTGCGATCTGGCCAGCG
GTGGTATCGCGTGGTGCTGGGGCATGAATGGCAATGACGCCCGCTTGGGCGATACGCAGA
CGGGTGATGAAGCCCATCGCACGTCACCGGTGCGTGTGCCGGGCAACCATCGTTATACGC
AGCTCGTGGCGTTCGCGCGCTTCACCTGCGGTCTGCGGACGGACGGTGTGGCGTTGTGCT
GGGGCAACAACGGGTGGGGCACACTTGGTGGTGGCACCACGGCGGCGTTCTCGGCCAACC
CCGTGGAGATCGGTGGTGGTATCAAGTTCACGCAGCTCACCGCAGGCATCGAGCATGCGT
GCGGCGCGGCGAATACGTCGTCGAGCCCGATCGTATGCTGGGGTCACAACGATTGGGGGC
AGTTCGGCATCGGTAACACGTCGAGCCCGAATGGCCCGGTGCCCGCAGGCACGGCCGGCG
GCAACCCGCCGTTCCTGAATGTCTACGCCGGTGGTTCTTTCACCTGCGCCATTGCGATGA
CCAACGCCGCCTATTGCTGGGGCGCGAATGGACTGGGCCAGAATGGCGACGGCGGCGCGC
TGACGTATGGCAACACCTATCGCACGTCACCGATCGCGGTGACAGGTGGCCACAGCTTCC
GTTCATTGTCGCTGGGCAATCAGTACGCATGTGGTGTCACGACGAGCAACGAAGGCTTCT
GCTGGGGCAGCAACAACGGCAAGCTGGGTGATGGTGGGTTCACCGATACGTCCACGCCGC
GTGCGGTCGCTGGTGGACACCGCTTCACGGAGATCTCGGCCGGCTACAATCACTCCTGCG
GTCTGACCACGCTCGAGCAGATCTACTGCTGGGGTGGCAACGGCAACGGACAGCTCGGCA
ATGCCGCTGCGAACGCGTCTTCGCCGGTGCTCGCCATCAACGGCGTGAAGGCAGCCGAGG
TGGAGGTGTCGGGTATCGGCACGGGTTCATCGAGCTTCACCTGTGCCGTGTCGAAGGATC
GCCTCACCACCTGGTGCTGGGGGCGCAACGACATGGGGCAGCTTGGCAACGGGCAGCGCC
ATACTGCGGTCACGGTGAATAACAGCGCCACAATTGTGGTGGGCCAGCGTCCGCTGGAGG
TGGCGACCCAGCGCGCCAACCGCGCGCAGTAAGTCGTGCGCCAGGTGTCGGAGCCGCCGA
TCCGAACCTCGATGCGCGCGGCTCCGACCTGATGATCAGGAAACGGGTGTGCCGCTCGGA
GGTGTGGTGCGGCGCGCGCTGTACACGGCGCTGAGGAGTTCCTGCGCCGAAAATGGCTTG
TCCATGACGACGGTGGCCGCCGAGGCAAGCAATGCGGTCGGCCATCCGTCGCGTGTGAAT
CCCGAGATCAGCACGATGGGCAACGCGGGATTCATGGCACGGAACGCGAGCGCCACGGCA
TCACCACGCACATGTGGCATGTCGTAGTCGGTGATGAGCACATCGATCGGGCGTGAGGGG
GATGCGCTGGCTGTGATCGCTTCCTGACCGTTCTCTACGGCGGTGACATGAAAACCTGCC
CGCGTGAGGATCCGCTCGAGCAGATTGCGCACTTCAGGCTGATCTTCCGCGACCAGCACA
TGGGCCTGAACCTCCGAGAGAGCAACGGCCGGCACCGGCACGGACGGATCATCGGATGCG
CCACTGGCTTCGGGGAGCCAGATGGTGATGGTCGTGCCGTCTCCTGGTGCGGTGCGCACG
TGCACATGCCCCCCGTGGTATTGCACGGTGCCGTACACCATGGCCAGTCCGAGTCCTGTG
CCTTGTCCGACGCCCTTGGTGGTGAAGAAGGGCTCGAAAATCCGGCGTCGTACGTCCGGG
GTCATGCCATGCCCGGTATCGCTCACCGTCAGCCGCACCCATGCGCCAGCGGGCGGATGA
TCGGGCGATTCCTGGCTCGTGGTTTCCACATCGTCGAGCTCGATGACGAGACGTCCACCC
TTGGGCATCGCATCGCGCGAGTTCACGGCCAGATTCATGATCGCCTGTTCGATACGCCCG
GCATCGACACGCACCAACTTGTGGCTGGCGGTGTGCACGTCGAGCGTGACGGAGGCCGGC
ATCACGCGGACCAGCAGCGCCGCGGCGCCCTGCACGATCGCATCGAGCCGCTGCGGGGCA
TTGCTCAGCGGCGCGCGGCGTGAGAAATCGAGCAATTGCCGCGTGAGCGACCCCGATCGG
CTGGCCGACGACTTGATGGTGGCCAGTTCGGCGCGGGCGGGGTGATCGATCGGCAATTCG
TCGAGCGCGAGATCGGCGCTGCCCACGATGGCCGTGAGCAGGTTGTTGAAATCGTGCGCC
ACGCCGCCAGCCAGGCGACCCAGCGATTCCATGCGCTCGGCGTGCCGCATGCGATCCTGC
CGTACTTCGAGTTGCGACGCCATCGTGTCGAAGGAGTCGGCGAGCTGGCTGATCTCGCCC
GTGGTGCTCGCCACACCGGTGCGGGCCGACAGGTCGCCGGCCCCGAGTCGCCGCGTGGCC
GCGAGAATGGCGTTCACGTCACGCAGCACAAGCCTCTCGGCGCCGAACCACGCAATCACC
AGTGCCACCGCGCCGGCCACAAAGAGGAACGCCAGCCGCACCCGGGCTCGCTCGGTGGGT
GCAGCAAAGGCGACATCGGGCGACATGACCATGGCGAGTCGTACGAAGCTGCCTTCGGCA
CTCGCGAGCTGGTGGTAGGCCACCAGGCGCATAATGCCCTTGCGATTGTTGCGGATGGTG
ACGCCACTTCTGGGATCCATCGTGCGCCGGTCCTGCTCTATCATGGCACTGAGGCCCGGC
ACACGGGTGCCCACCAGATCCGGCAGCGCCGGAAGGGTGGCGTAGACGAAACCGGTGGAA
TCGACGATGGACAGTTGTGACCCCGGCGGCAATTCCGCGTCGCTGGCCAAGCGGCCCAGC
CACCCGATACGAATGCCGATCGACAGCACGCCAACGAACCGACCTGTCGAATCACGCAGG
GCGATGGACAGCGGCATTACCACTTCGCGATCGATGCTGGCGGGGAGATGCATGCCCAGT
ACGGCCGAGTCGACAGCGAGAATGCGCTGGGCGATGGGGCCATCCCCTACCAGGTCGGTG
CCGCCGGGTGGCAGGGGGCCACCACAATCGACCTCCCCCCGCGTGTTGACGCGGGTGGGC
AACACGGCCGACGGTGCAAACCGGGAGAGTCGGGCGAGTGTCGCTTCACATTCTGCACGT
GTGCCGCTGATGATCTCCGGTACCTGCGCCCAGGTGCCGATGATACGACGCCCGGATCCA
AGCTGGAGGTCATTCTCGTGCGCCGCTCCGCTCAACATCTGGGTCAGGTGCGTGCGCACG
GCGTCGAACGCCTCTTCCCGGTCGCGACTGATCGTCCAGAGGGTCAGCCCCACTGCGGGC
AGATACGCAGCCGCGACCAACAGTAGCAGACGTGTCCGAAGACTCGAGAGCGACAGTGCC
AAGGCCTGGCGGGAGAGCGGTGAGGGGGAAGTCAACGCAAGGGGCGAGTCGACGCGAACC
GGTTCCTTCGGTGGCAACGGCGTGCGATCATGAAGCAACGAGTAGCCTGCCGTGATGACT
TCCAAACGGTGGCTCCACAATAACTGCAATCGGCCTCTTCGGAAGAGTTCGCCCATGACC
TCCTGGCTACAACGCTGGTTCGGCGACCCCGAACCGCTTCGGCTGCACGGCATTCCGGTG
GACCTCCGGAACTCCCGTCCTGACATCGCCGATGCCGATGTGCTCGCGCGGCTCGACGAG
GCGCTCGGGCTGATCGCCCAGTATCAGCCACTGCGATTCCGTCATCTCGTGCGCGACGTC
CGGGGGATTCGCGTGGAGCGTTTTCCGACCCGCGGTGCATTTCTTCCGGCTGAGGAAGTG
GTACTGACGGAGCTGACGTTCCTGGCACGTCGCGACATTTCGGCGGCGCCCGTTGCTTCG
AGCATCCTGCACGAAGGCGTCCATGCGCGGGTGCACGCCTTCCGGAGTCATGTGCTGGGT
GGCCGCAACGATGCCGAATCGATGGCGCGCGAGGAACGCCTGTGTCGGCGAGCGGAACTC
ACTTTTGGTCAGAGTTTGCCGCCAGCCCTGGGCGCGCCGGTGATCGAGCGCGCGGCCGCG
TCCCTCGCCCTTGCTGATGAGGAGGTCGCGCCCACCATTGATTGGCAGGAAGCGCGTGCC
CGTCAGGACGACGTGGACCGCGGCCGCAACGGCTGATTGGCGCTCACGCCTCGGTGAGTT
TCTCCGACAGCGCCTGCACCTGCGACAGGAACCACACCCAGCCAAACGGATAGTCGCTGA
TGTCGGCGGTGCGCTGGAAGCCTGTGTGCACAAACGTGAGGCGCGTGGCGGCGTCGCCTT
CGTCCGCCAGCAGGAAGGTGATGGTTTGTCCCTGCACCGACGTATCGCCGCGCCAATCGG
GCCAGTCGAGGGTGAGCCGTTCGTTCTCGACGTATTCGATGATACGCGTGGGTCCGCCGC
TGACGGCACGCCCATCAATCTCATAGCTCCAGCCGAACACGTACTGGCCACCCGGTCGCG
CATCGATGACCGCGTTCTTCGAACCACACCACTGATTGACCAGTTCCGGCTCGATGAGCG
TGCGGAACACCGTGGCGCGCGGCGCGTTGATGACAAGTTCCTTGCGCACTTCCGGAGAGG
GATCGGTGAAGTCGGGCAACACAATGCCTCCCATCTCTCCACTCAGCTCCGCCATGAGGT
TGCCCACGACGAAGCGCCAGTGATCGTCGAGTAACTCGCGTTGCCGGGGCACACCGAGCG
CGCCCTGCACCACATGTCGCAGTAGCAGTGTCGTCGCGCCGTCCTTTTTGCCCGGCCCCA
GCGTGAGATGGACCTCGGTGGGCACACCATGCAGTGACCAGGTGAAGGCGAGCACACGAT
CCGGCTCCCACGCGATGAGGCGCTGCGTGGCATCGGCCGCCGTGGGTGTCTCCAGCGAAT
GGCGTCCCCAGAACCGGAAGGGCGCTCCAGCGGCGCTGCCGATATCCACTTGTTCGGCGA
ACCAGCGGCGCAGGGCGTCAGGTGCCGTCAGGGCATGAAAAACGGCACCGGGCATGGCCT
CGAGTTGCCAGGAATACTCGTGATGCCATTCGGCATCGGCAGGTGTGACGACAACAGGCG
CAACGGTCATGGCGTCTCCGAACGCGCGGCGGCTTCCGCCACACGCTTGAGGTCGTGGAG
GCGAGCCGTCCAGAAGACGCGATAGTGGGTGATCCACTGATCGACTTCCCGGAGCGGGGC
GGGGTCCAGCGAATAGCGGCGGGACTGGGCTTCGCGGCGTTCGCGCACGAGACCGGCCTC
CCGCAGCACCCGGAGGTGCCGCGAGATAGCCGGGCGGCTCACCGGGAAGAGGTCGGCGAT
TTCGCCGGCCGATCGTTCGGTGTGTCGAATGGCGTCGAGGATGGCGCGACGGGTCGGGTC
CGCGATGGCGTGATAGACCGCGGCGTCGGGAGCGTACGTAACCATATGGTTACATAGTGC
ACTTCCGACCTCAAAAGCAACCCTGTGCCGGCGCTGCTGACGGATGCGATTGCGCTGGCT
GGGCAGTAGGCGCCAGTCAGGCCTTGGGGCAGTCGAGCATCCAGGACACGCCGAACTGGT
CCACCACGACGCCGAACAGGGTGCCCCACGGTGAGTCGAACAGGGGCTGGACGATCATGC
CGCCAATAGCGAGGCGGTCGAAGCCACGCCGGATCTGGTTGGGGTCGTCGAAGCCTATGG
CCACGCTGACAGTGCCTCCTGCCGGCGGCGATTCCATGGGGCCGTCGCTCAGCATGATGC
GCGCCGCGCCGAGCTGGAGTTCTGCATGCATGACACGCTCACGCATGGCGGTGGGGCAAC
TGTCATCCATGTCGCCAAATCGGGTGAGTGCGCTCACTTCGGCGCCGAGGGCCTCGTGGT
AGAAGGCCAGGGCGTCGTCGGCGCGGCCGCCAAGGATGAGGTAGGGGATGATGGACTGAA
TGGCCATGGGCGAACTCCGGCAGATCGTGGGATGGTAGGTGGGCGTGCCGGTGGACACGC
GTTTCGTCGATGCTTTGACTCCGCAATGCGGCGGAATTCATCGTCGGTGCCGGGAGGCGT
GCGAGGCGCCTGGCGACGGCATACCGCCGGTCATGCCCGGAGCCTCCGTGTCCGACGGAC
TACCATCACAAAAACACATTTTGTCACTGTTTGGAATCGCCAGCTCGTCCCCGTGAAATG
AACACAGGCGCATCGATTGCCCCGCCACACACGTAAGCATTAGCGTAGACGATTCCCACG
GTCTCCGCTGCGGCGGATGTCCCAACCAGCGAACATGACAATTCCTGCCAATCGTTTCGT
CCGCCCTGCGGCGATCATCGCGGCCGCCCTCGTGTTGGGCGCCTGCGCCAGCGGCCGTCA
GCCCGGGGTCTCGAGCGATCCGCGATTCCAGATGGGTGATGCGGGCGCCATTGCGCGTGC
GCGGGCAGACAGCCTGCGCTATCCGTACACCAAGGCGGACATCGACTTCATGAGCGGCAT
GATTCATCATCATGCTCAGGCCATCACGATTTCCCGTTGGGCGCCCACACATGGTGCCAG
CGCATCGGTGCAACGTCTCACGGCACGCATCATCAATGCGCAGACCGACGAGATCAACAT
CATGCAGACGTGGCTCAAGGATCGTCTGCAGCCCATCCCAGTGGTCGATTCACTGGGTCA
GGTGACCATGCAGGGCGCCATGGCCGGCATGTCGCATGATGCCCACGCGGGACACGGCGG
TGCCACCAACGCGCACGGTCAGATGGAAATGCCGGGCATGCTGACGGCCGCGCAACTGGC
CGAGCTTGATGGCGCGCGTGGCGCTGACTTCGATCGCCTGTTTCTGACCTACATGATCCA
GCACCATCGCGGCGCCGTCACGATGGTGAAGGTGCTGTTCAATGCGCCGGGTGCCGGTCA
GGACGAGACGATCTTCAAGTTCGCGAACGATGTCGAAGTCGATCAAGGCACCGAGATCAA
GCGCATGATGTCGATGATGCTCGATATGGGTTTTGTGCCGCCCTCGGAGTAACTGCATTC
CCGGTTCAGCAGGTTTGTCGTTCCCCACACTCACCCCACGGTTCATGTTCCTGTTCTCTT
CCCGCGCCGCCATGGCGGGCGCAGCGCTCGTCGCGCTGGCAGCCTGCGCCAAGGCCAAGC
CGAACACGGGGGCCTCGCCGGCCACCGATCCGCGCAACAACCTGAAGGCCGGCCTGCTCG
ACGCGGCCGAGTACACGTCGAACATGAAGGTCCTGGCGAAGGCGGTGTCGCCGAAGGGGT
TCCTCGGCATCACCAACTCCGACCTGGCGTTCACGGGCAACTACGTCATTCAGGGCAACT
ACAACGGCCCCGTGGTGTGGGACATCAGCAACCCGTCCAACCCGCAGCTTGTGGTGGCGT
ACGAGTGCCCGGCGTCGCAGAACGACGTGTCGGTGTACAAGAACCTGATGTTCATGTCGG
CCGAAGCGCAGAACGGCCGCATCGACTGCAAGCCAGGTGGTGTGCGGGAGACGGTGAGCA
AGGAGCGCATGCGTGGCGTGCGCATCTTCGACATCACCAACATCCGCGAGCCCAAGCTCG
TGGCCAATGTGCAGACGTGCCGCGGTTCGCACACGCACACGGTGCTCGAAGATCCGAAGG
ACAAGCAGAACCTCTACATCTACGTGTCCGGTTCGTCGGGCATCCGTTCGGCGGGTGAGC
TGGAAGGGTGCGCGGACGCGGCCAGCGTCGATCCGAATTCGTCGCGCCTGCGCATCGAAA
TCATCAAGGTGCCGCTCGCCAATCCGGCGCAGGCCGCCGTTGTGGGTCGGGCGAACATCT
TCGCCGGTCTCTCCGACAACCCGCGCCACGGTCTCTCCGACGCCGACAAGGAAGCGGCGG
TCAAGCAGTTGGCCGATGCGCGTGCGCGTGGTGGTTTCGTGGCGAAGAACCCGCAGTCGG
GTCTCGATCAGGTGGTGCCGCCGCAGATCGTGCGTCCGCTGCTCGACAGCCTCGCCAAGG
CGCGTGGCGCGTCGACGCCGAACGCGGCCGACACGGCCGCTGCTCGTCCGCTGGTGCAGA
ACGCGCTGAACCGGATGTTCGCCAATGCGGCGGGTGCCGCAGCCGGCACGGGCGCGATCA
GCGAGCGCTCGCAGTGCCACGACATCACGGTGTACCCGTCGCTTGGTCTGGCCGGTGGCG
CGTGTGAAGGTCATGGCCTGTTGCTCGACATCAGCAACCCGGTGGCGCCGGTGCGTCTCG
ACGCGGTGGCCGATTCGAACTTCGCCTACTGGCACTCGGCCACGTTCAACAACGATGGCA
CGGCCATGCTGTTCAGCGACGAGTGGGGCGGTGGCAGCTCGCCGAAGTGCCGCGCTGGTG
ACAAGGCCGAGTGGGGCGCCAACGCGATCTTCAAGATCGTGAACAAGAAGTTGGTGTTCC
AGAGCTACTACAAGATTCCGACCTACCAGACGTCGAACGAAAACTGCGTGGCGCACAATG
GCTCGCTGATCCCGATCCCGGGTCGTGACGTGATGGTGCAGGCGTGGTATCAGGGCGGCA
TCTCGGTGTTCGATTGGACCGATCCGACGAAGCCGAAGGAAATCGCCTCGTTCGATCGTG
GCCCGGTGGACAGCACGCGCATGGTGTCGGGTGGTTCGTGGTCGGTGTACTGGTACAACG
GCAGCATCGTGAGCTCGGAAATCGCCCGCGGTATGGATGTCGTGGACCTGACGCCCAGCG
AATTCATCTCGCAGAACGAGATCGATGCCGCGAAGACGGTGAAGTGGGACCAGCTCAACG
CGCAGGGCCAGCCGAAGATCGTGTGGCCGCCCAGCTTCTCGCTGGCCAAGGCCTTCACCG
ATCAGCTCGAGCGCAAGGGCTGCTCGGCGAGCACGGTGAGCGCGCTGCGTTCGCAGATCT
CGGCGGCCGAAAAGGCCAATGGCGCGGCGCGCAATGACGCGCTGAACAAGGCCGTGACCG
ACGCGGAAGGCGCGCGTGGTTGCGATGGCGCCAAGGTCGACATGCTGAAGAAGTCGTTGC
AGGACCTGCGCGCGCTGGCGATGTAAGGCACGCGCGGTGCGATGACATCATCGCATCGGA
ACAACATCGGAACAGCAAACGGGCGGTGTCTCACCAGAGACGCCGCCCGCTTTGTTTTCA
GGATTGCATGACGACCAATGATGCCGTGTGGGTCATGGGGTCTGCCGTTCCACGCGAATG
TCACCCAAGACCCCGACATCGGGATCGGCATCGACCGCGACGGGTGTTCCGATCAAGCCG
ATGGGGGTACGCAGCGTTTGTGTGGCGGTGGGTTGAACGGTCAGTGTGATGCGCTGGGTG
GCACCGTTGGCATCGCGCAGCGCTAGCACCAGCGGTACCGCGTATGGTGCAAACCGCGCG
CTCTGCGTCACCGTGGATTCGAGCATTCGGGTGGCCGCATCGTAGCGCCAGGTCACCGTG
AGCTCGGCGAATCCCGGCCGATGCAGCCACTGCAGGAAGAACGCATCGAGTGAGCGCGCT
GCATGACGCTCCATGATGCGCTGCAGTTCTCCGGTGGTGGCGGTGCCGTGCCGGAAGCGC
CGCTGATACTCCCGCACACCTGCGAAGAAGACCGAATCGCCGAGCATGTCATGCAGCATG
CGCAGGACAAAGCCGCCCTTCTGATAACTGTTGGCGTTGAGCAGTGTCATTGGCGCAACG
GCTCCGACGGTATCCACCACCGGGCGCGAAGAGACCACCGATGCCCTCAACACGCTGCTG
CGCATGCGGCGCAGTTCGCCGAGATACGCCGTGTCACCACGCGACGCGCGTAGGTAGAGT
GCGGCCCAATAGGTGGCAAATCCTTCGGACAGCCACACGTCTTCCCAACGCCGCGGGGAG
ACTGCGTTGCCGAACCACTGATGTGCGGTTTCGTGCGCGATCAGACCGATACCGACGTTG
TGCCGACGAAAGGCATTGTCGGAATAGAAGATGGCGGTGGCGTTTTCCATGCCCCCGAAG
CGGGTGGACGACTGCAGGTGCGCGAGATGTTCGTAGGGAAACCCGGTGGCGGTTTTTGCG
AACATCTCGATGACGCGGCCGGCTTCGCTGAATGGGCCGGGCACGTAGTTCGTTTCCTGT
GGGAAGGTCCACACGGATTGCGGCACACAGGCGCCGTCGATGCCACTGCCGCAGGCCGTG
CGGCCCAGTGGTGTCTCTGTCATGCGTGCCGCCCCGACTACCATGAGGTACGTGGGGATG
GGTTGGCGCATGGTGAATTGCCAGGCCGAAAATCCCTGTCGTGAAGACAGCGACGCATGT
GATGTTTGCGCACCGTTGGCCACCACCGACAGCTCCGATGGTGCCACGACGGTCCAGCGC
ACGGTGGCTTTGTCGCTTGGGTGATCGACGGTGGGAAGCCAGTGTCGGGCGCGATTGGGC
CAGTTGTCGCCAAAGGCACGCCAGCCCCGTTCGGCCTCGGCGGTGCTGTCGCGTTCGGTG
ATGATGAGACCGTCTTCGGGAGCGCCGTGCCATCGCACCCGCACGGTGAGGCGTGTGCCG
TCGGCAGTCTGCAGCGGTATGTACACCCGTTCCTGATCGCGGCGGAACGCGCGCGCGCGG
GTGCCGACCTGCACCGAGTCGACGATCATCGCGGCCTTGAGATCGAGCCGGAGTGTATCG
ACGGATCGGCGCCGATTGACGGTCAGGGTGGCCGAACCCTGAAATTCGCGTCCGTGGCCA
GGCAACGTGATGCCAAAGTCGTAGTGCGCGACATCGATGCCCGGCTGGTAGGGAAACAGT
GAATCCGGGGCGATGGCGGCAGAGGTCGCCGTTGCGGCAGGGGGGCGAGCGGGAGGTTTG
GTGGGCGGCCGTCCCGTCCCGGTTGTTTGAGCACCGACCAATGACGGTACCATCGACGGG
ACCGCAGAAGCCGCGGTGCAAGCCAACACGCAACGGACCAGCACGGCCGTCCGGGCAGAA
AAGGGAGTGCGCATGGCACCAACGTACAGCGCCGACGCTATCGTCGGGCCCGTCCGCAGG
CGGTGTGTCGCATCCTGGGACGGGCGAGAGCCGGTGACCCAAAAAAGGGGTCAATCAATC
ATTGTCATCAATAGGGTGCCCCGGGCCACGATTGAGTGTGATCCGGATTGCGTATTTCAT
GCTACGGTCGCTCTCGCCACTCAACTGACGGACAGGCGGCTCCGTTTTCCCGGCACGTCG
GGTACATTGGCCAGATCATGCCGAGGTCATGAGTCCACCGTCCGCGTACGAGGCGCAGTT
TCTGGAGTTGCTGCCGACGATCGATCGGATCGCCGGCGCGCTTGCGCGTGCCAGACGGTT
GACCGGTGCGGATGCGGAGGACTTCCTGTCGCTGGTCCGGGCACGGTTCGTCGAGACGGA
CTATGCGGCGTTGCGGCAGCATCGGGGCGAAGCCTCGATCAGCACCTACCTGACGGTCGT
GATCACGCGGTGGCTGCAGGACCAGATGGTCGCGCGCGATGGGCGGTGGCGTCCCACGGC
CGCAGCGGTGCGTGTTGGTCCGGTGGCGATTCTGCTGGAGCGACTGGTCACCCGCATGGG
CTCATCGGTGGACGAAGCCATCACCCAATTGATGACCGAAGGCGGGCACGGCTATAGCGA
ACGAGAGCTTCGGATGTTGGCCAGGCAGTTGCCGTCACGTCCGCCGCTCCGCCCCAAGCT
GGTATCGGACACCGATGCGCGCGATGTGCCTGGGCTGGACAGAGATCATGCCGATTCGGT
CCTGCGCATGCAGGAACACTCTTCGTCATCAGAAAGAGTCGATTCGGCCCTTTTTGACGC
ACTGGCACTCCTCGACGAGGAGGACCGCTTGTTGGTCACGATGCGTTTTCTGGATGGCCA
TACCGTGGCCCAGATCGCGCGGGCGCTGCGCATCGAACAGAAGCCGCTCTATCGTCGTCT
CGATCGCCTGATGGTGTCCCTGCGTCACACCTTGGAGGCCGACGGCATCACGGCGGATGA
CGCCGGGGAGTTGTTGTCGCGTACGGATCAGTGATTTTTTCAGGAACAGCGGCGGGAAAT
TTTTCCGTCCGTCCGTCTGCATCAGTGGAAGCCAATGATGCACGTCGCGTGTTCTACGAG
GAGCTTGGGTGAGCGAAGGGTCTGATGCTCGAATGTTGTCAGATGCGGAGCAGGTGGCAG
CACTGATTGACGGGCGGCTGTCGGTCGAGGCGCGCAAGGCGCTGATCGCCCGTCTGTCCG
GGGATCCGGAATGGCGCGACGTGCTGGTGACAGCCGCTGAGCTGGTGGATCGGACCTCGG
AATCGACCGTTGCCCCGTCGGCCGTGAGCGGCGCCTTCCCTGTGTATGGGGAAGAGGTTG
TGGCTCAGGGAGCGAAGGTTCTGCCCTTTGCGCCGCGCATCCAGCGGTGGCGCTGGACCA
TGGCCGCTGCCGCCGTGATGGTCGGTGTGGCCGGGTTGTCGTACTGGACCCATTCGCAGA
TGTCGATTGCCACCCGGCCGGCACTGACCCTGGCGATGGTGGAACCGCCGGCGATGGTGG
TGGCCGAGGGCCGCAGTGTATCACCGGCGCTGGCTCGTTGGACACGGGTACGTGCGGCCA
CGCGTGAGTTGCCGCCCCGTGCGCTGGCCGTGCGGCTTGGGGCGTTGTCATCGGTGGCGT
TGCAGGCCGCCCGTGCCGGTGATGATGCTGGCTTGCGCGTGCACCGCGAAGACATGCGGG
CATTGCTTGGGCAGTTGCCCGGCAGCAGCCCTTTTGCCAGCGCGCTCGATTCCACGCACA
ACGTCCAGGCCCTGTTTGAACTCTTCCAGAGCGTGCGTGCGTTGGTGGATGGCCGGGCGT
TTGATGCCGGAGCGATGCTGGCGCTGGCTCATGTGCGTATCGACATCGCCTCGGATCGCC
TGATCACGTTGCTCGCGGCGGATTCGGCGGCCGATCCCGAAGTGGCGCGTCTGCTGGTGC
GCCTGCATGAAGAGGGCGCCATCAATGCCCCCACGCCGAGTGCCTCCACGGTATCCACGC
TCGATTCCTTGCTGGTACGACTGGCCCGCTGAACAACGACCGGAAAAGACAACGCCGCCC
GATTCCAGACAGGAACCGGGCGGCGTTGTCTTTTCTGCGCTTGAATCAGATGTCGCCGTC
GACAAACGCGCCGGCGCACAGCGAGTCTTCGTTCGCTCCAACCATCTGCACCTGGCCCAG
GATGATTTCGTGCGAGGACGTGGTGCGTGGCATGAAGTGCGGCACCGGCGTGGGCAACGG
CGAATCAGGACGCCGTGTCAACAAGTAGTTGGCGGCGAAATCGTCATCCGAGCGGCTCTC
CGTCGGCTTCTGCCCCATGCGGTCCGCCAACGACAATACCTGGATCACCAGCGTAATGGT
GCCGTTGCGCGCGGGATCGCCCTTGAGCGTGATGGACTCCTGCTGGCTGCCATCACGAAG
TGTGCGGGAGATACTCACCGTATCGCTGGCGAGCGGGGCACTCCAAGCCTCGCGATAGGT
GAGCAACAGATCGAGATCAGCACCGCAGGAGGCCGGGCCTACGAGCGGATACGCACCCGG
CGACAACATGCCCGGTGTGAGCTGCAGGACCCCATTCACTTCTTCCGGGCACTCCACGAA
CGGGTCTTTCCGGGTGACCGGTGAACCCTTCTCGGCAATCAGCCCCACGAGAAATGGCTG
CTTCACGGTTGAGCGTGGCAGCGGTTGTGTGGCCTTCCGCAGATCGACACGCCAATTGCG
CAGATCCCAATACACTGGCTTGCCGTCGTCGGTGTAAGCACCGTCGATGTACAGGGAGGG
GTCGTGCGGGGCGATCCACTTTCCATCGGGTGATTTGGCGTGCTCCGCAATCGGAAACAT
CAATTCCCAATGGGATTTGCGGTTCATCCACACTCCGAGTCCCTGATGGAACACGGTCAT
GACGCTCATGTCGTTACTCTCCTCGAACCAAAAGCTGAAAGGCAGACCATACGGAAGGGG
CGTTGTGCGCTGGGTTGGGGTCGCGCCGCATTTCCAGTTGTACACGCCGCAGCGCGGCCG
CGGGAGGCAACCCTGCACGCAATGCCTCGTGCAAGCGTTGCATCAGGACCGCTGTGGCAT
CGTCGTCGACTGGCCAACCGGCCGCGATGACATTGGCCACTCCCGCTCGGTGCAGCACAC
CCGCCAAAGACTCCAGGCCACTCAATGGCGTAACACTTGCGACGCGTGTGTCGCAGGCGG
CCAGGATCATCAGTCGCACATCGGGCAGTTTGTACTGGCTCAGCACGGCCGCACGCAGCA
GTGAATCGCCCGTCGATGTGGGAATGCGCAGCGCGGATTGTTCGGGGATCACGTCGTCGA
TGATCGCATGTCCCGCGAAGTGCACGATGTCGGCCCCTTGCATGGCCTGCTGCAGATTGA
CGTCGCTGGTGGTGGGCACCACACGTCCGTTTGCTCCCCAGATCCTGTTCACCGCGGAGA
CTTCTCGCACGGCGCCCGGGAGCCGTGCCACTCCCTCGCGCGGTGCTGCGTCGATGATCA
GTGTGCGCGGAGCGCCCTGGCGAGGTGTGAGTCGTGGCAACTCGCGTGGCGGACCGCCAG
ATGGCGCGATGGCCAATGTGTAGTCTTCGATCAGGTATCGTGCGCTGCCGGTCGGTGAGC
CAGCGCGTAAGGCGGGCCAAGGTACGCGCGCGGCCAGGCCCTGCACATCGAGCAGGAGTG
TCGCGCCCGTATCCGATGACGGGTTGTCTGGCCGTGCCGAGCGCCACGGTGCAACCAACG
CGTCGTACATGGCCGTCAAGGCACCCGGATCCGTGCGATCGATGAGTGGCTGCAGCGCGG
TCGTTCGCGCCGGCGAGATTCGGATGCGCAAAGCACTGGGAGCTGCACCGGACGATGCGT
CGTGCGTGAACAACAGTACCGAGTCGCCCAGTTGGCGTACGGCCAGCCAGTGAGGCTGCG
CCGCGGGTCTGGTGTAGCGCACGGAGTCGGCAAGGGCGAGCCCCGTCAGCACGGCGAGTG
TTGCCGAAGCGCGTCCCTGCTGGAGGAGCGCCTGGGCCAGATGCTGACGGGTTTCGCCCA
CCATGGCGATCAGTCGTCCTTCGGCAAACACGGTATTGTCCCGTGGGCCGCGCAAGCCAT
ACTCGATCAGAGCACTGTCCAGCTCGAGCACCGCACCAACGGTATCGCCGGCGCGCAATC
GCGCCCGCCCGTGTAACTGTCGGATCTGCGTCAGGCGGTTGGCGTTGGAGACGACGCGCT
CCTGTGCCAGCGCCGAATCGAGTGAACGGACGACGGCGTCAGGCGCAGGTGTTCCGCGAA
GCAACGCGACCTCCGCACGCCGCAACCGGATATGATTGATAAAGCTGACCTGCGTAGCCG
GTGAATGGGCGGCCATCAGATCCGAAAAGTGTTCTGTCGCGTTGGCCGCGAGGTCGATGG
CGGCTTTCCGCGATTCCCCTGATGCATACGCCACACGCAGCACGGCTTCCTGCGCACGGC
GATTGGCCACATCCAATCGGTTGTTCGGGCGTTGCAGGTGTTCCGCCACAAACTCGAGTT
CTTCGTTCAATGCCGCAGCGGCATTCGGCAGGCGATTGAGCTCAACGCCACGCTGCAGTT
GGCTGAAGGCGCTGAAGGTCCGCCCTGTCAGCGGTTGGCGGGACGCACGACGCACGGCCA
TCAGCCCGGCGAGTGCCGCGGCACGTTTGTCTCCCAGGTTGCTCTCCGCTCCGACGCGCA
TCGCGGGCGCCGCCACGGCACATTCTTCGTCGTTGGTCGCGAGACACTCCTGCTCGAGCG
CGATGAACACGTCACGTGCTGCGGCATGTTCGCGCGTGGTGAGTTTCACCAGGGCATCCA
ACCAGGCGACCCGTCGTTTCACCCACGGGTATTCGGCGGTGCCGTACCGGGCGCCCTCGG
CGTCCAGAATCAGCCGCGCCTCTGCCGGTGCGCCGCGCTGAATAGCCAGGAGTGGCTTGA
GATACCACACCCACGCCGGAAACGCGGTCGCGAAGGCCTTCGCCGCGTACATGCGGGTCA
GTGCAGAATCACTCTTGGCGAAGTTGGACAGGTAAAACTCCGTCCAGTACTCGGCGTAGG
CCACGAAACCCTGCGCCAGCTCGCGCTGTGCGAGGGTGTCGCGAGCCGTCTGCAGGACCC
GTTGTACAGCATGCGGCGCATGGTGCCGATCAGGGTCGGTACTATGGCGAGCAATGGTAT
CGAGCTCGGCGAGCGCACGCGCCGCACCCTGCTGATCGCCTGCGAGATAGGCACGTCCCC
AATCCGGAACGACGACGCGCCATACATACTCACGCGCGTGATCGAACCATCGGCCGGAGC
GGGCGTTCTCCTTGCCGTCACGCGCATAGTCATTCTGACCAAAATCGATCGCCGGGCGGG
TGCGGCCGCTCAGACGTTCGTAGCGTTCCCACACGGACTTCTGTGTGCGAGGCAGTCCAA
TCCATGTCGAGGCGACCGCGCTGTTCCATGCAGCAGCGGCCAACGACGGGTCCGTGATCA
AGGCATGTTCGGCGGCATCGAGCGCCGAGAGCAGGTCCATGCCATCCCCTGTGCGGCGAT
AGCGGAGCAGCAGCGCTGCCGACAGGTCGGAGCGCATGGCCGCGCTGCCGTCGGCGCCAT
TGGCCACATCGCGCAAGGTGGTGATCGCCCGTGTCAGTACCGTGTCGTCACGTGTGCCGT
ACCACAGGTCGATCAACGCGCGGGTGTGCACCAGATCCAACGCCTCAGGGGCCGCATCGG
TCTGTCGTTCCGACGGCGCCTGGGCGTTCAGCGCGACGGCGATCGCCGAGAGCACTCTGG
TCGCGGCCGAGTCATCGGTGCGTGCGGGAGCGCCGCAGTCATCGCCGGTGCCGAAGGTTG
TGTCGGCAAATACCAGGCGCCGGCACGCCATGCCCCCACCGGTCGACACCGCCACCGGCA
CACCCCACGACAGTCCCTCGAGGTCGCGCTGCGGCGCGTCACCCCGACATGCTGAGAGCG
CGCATACTGCGCCGAGCAGAAGAAAGAGGGCTCGCATTCCGGTTGAGTATGTGCTTCTCC
GCTCGAGCCCGCTACAGGGAAACCCGTAACACTTGACGGAAGCGTCGGGTTTTTGGCGGC
CGTTCAGAACGTCCAGGGCAGCAGTTGCACCTTCCGCGTGAGCAGTATCCGCGAGTCCCG
CCCGCCGATGAACCCGATCTTGGCGTTGCCCCACGCGACATAGGCACCGAATCGTGAGTT
GCCCTGAAATGGCGACTCCAGCGCACCATCGTGCGCACCGGCCACGAGAGCGCCCACCGT
GACATGCCCGGGACGCAGCACACCGCCTGCATCGCCACCCCATCCCGGCTTCCAGATGTA
CACACGCAGTCCCGCTTCGGCGACGCTGACCGCATCACTGCGTATGCCTTTTCGGGGCAT
GCTGATCCAGGTGGGTACGTACGCGGCCGACAGTTCGAGGCGCGACGGTGATTCGTCGGG
GCGTGGACCGAACAGTGGCAACCATTGCGCGGCGTAGTTGAGGCCCACCTCCACGATGTT
GCGCGTCGGGGCCTCGGGCCCGTACTTGCGCTCGAATCGGCGCAGGCGTTCGAGACTCTC
CGCCAGTGACTGACGGCGACGTGCCGAATTGAACGCGTCGACTGGAAGGAACAGTTCCCG
CGTGCGCGCGGCGCCGGCTGCCCCCGCGAGCGGCCGACGGACCGATTGTTCGGCCAGGGC
GGCCAGCGTATCGATCGCTGCGGCCTCGGCGGTCGTGAGCGCGCGTACCCGACGGCGGGC
CACATCAGAAAAGCGCGCCCGTTCGGCCACCAGATCCTGCAACGGACGAGAGCCGATCTC
CGGGCGGGTGAGTCGCGAAAACAGGTCCTGCAGTTTGGCGTGCAGCGGTGGAGCGCTGGT
TGGTGCATCGAGCAGCGAATCGGCTGCCGTGAGCGAGCGCACCAGTGAATCGATGGTCTG
GCGTGCAAAGCGCGACGCGATGGCGCTGCTGTCTGGCGCCGCCGCCGGCTGGGCATGGAG
CAACGACGCCGAGGCCACGGTCAGGGTGGTCGCGGCGATGGCGACCGAGCGGCTCACCAA
CACGCCGACCCGACGGGCGCAGGTGGCATGAGCGATCATGTCAGCCACTCCCGCAGGCGA
TCGGCATGGCGATCGACGTAGCCTTCCCAACTGTGTGGGTTGGCGATGCCGAACATCGGT
GGGGCATCGGGGCGACGAGAATCCAGGAAGGTCTTCAACAAGGCTGCGGGGGAATCGATG
CCCAGAAGCTGCTGGTCGTCGACGAGCGCGGCGAACTGCCCGTCCACCTTCATATATCCC
CAGTCGGCGCGACGTCTGAAGAAGTGTCCACCCACCGGGTCCAGTGATCCGGTGATGGAA
ATCCATCGTTTCACCGATGTCGCCTCACCGCCCAGCATGAGCGGTTCGCTGGGGATGGCC
AGCGCATCGCCCTTGACGGCGTACAGCCAGCGGCGGTTGGGCACGAGTGGTCCCATGCGA
TCGGCCACGGTGCGAATGAGCTGTACCGGCGACGCCATGAAGATGACATTCTCGAATACC
ACGCCATCGGAGCCGGGCCGCAGCGTGTGTGTGCCCATCACGGCGGCGTGATGCAGGGCT
TCATACGTGTGGAAGCAGCCGAGCGAGTGGCAGATGATGGAGATCTTCCGCTCGAGGGGG
TCCACGTTGGACTCTTCGGCGTCGAGCAACATGCGCTTGACCTGGGCGAGAAACGCATCG
CGTACGGCGGCGCGGGCTTCGGCCACCAACACCGGCCAAAGCACATCGCCGATCACTTCG
GCCATCGTCTCACCGAGTTCGGCGTCGTCGATGGAATCGGACAGCGTGTTGACGGCTTGT
TGCAGGAGTGACCCCACCTGCAGCTTGCCTTTCACCCAGTCGTTGATCTGGTCATACCAG
AGCTGATAGATGACGGTGGTGTCGGCGGCCGGGCCCAGCGCAGTCTTCACACGCTCGAGC
AGCTCCTTGTAGTCGCCGGGAGCCGCGTTCCCGATGCCATGCACGAGAAGGATGGCGCGA
TTGCTGGTCCACGGCTGGCTCTGTGGGGTCCACGGCATGGGACGTCTGGTGAAGGCTGGG
AGGGGAGTGTGTCGGGGCGGGTGTCACAGGGCCGGCACGCCGACACTGGGCAGATGATAG
CCCATTCAGCGTCGCCGCACAGGAGAGGGAGGGAACCACGATGATAGATTCCCGGCATGA
CTGAGGGCGGAGAGGTGATGACGGGCACGGCCGAGTCGCCGTGCATCAAGGTGTGCCGGC
TGGATCTCGAGGACCGGTGTTATGGTTGCGGGCGTACCCGCACGGAGATTGCGCGCTGGT
CTGGGATGACCTTGGACGAGCGGCGCGCGGTGAACCGGCGTGTGGGGTTCCATGGGCACA
AGCGGGAGTGGTAGCTGAGTTTGCTTGTGCTGCTTCGATAGTGGCTCAAAATTGAGCAAG
CACGCCGAGTGAAGGCCAATGAGGCAGGGCGTTCGACCTTCTGCGGCGACACAATTGTCG
TTTCATGTGATCCACGCCGCAGGATGCGGTGACAGGTGCAGGCGAAAGTGAGGTAGGGCG
AGAGACGGAACTCCCACCCCGACCAGATCCCGCCATGTCCAATTTGCTGTCCCGCAGTGC
GCTCATCGGAGCGTTGCTGCTCGCTGCCTGCAGCGAAGGCACCGGACCAGGAGATGCCGG
CAATACGCCGGTCGATTCGCTGACTGCGCTTCCACGCGCGCTCACCGCCGTGGAACGGGA
AGGTATTCAGGCCAACAACAGCTTCGCGTTGCATCTGCTGCGCACGACGGCGTCGAGCCG
ATCGGGCAATGTGTTGCTGTCGCCGCTGAGTGTGTCGTTTGCGCTGGGCATGACGATGAA
CGGGGCCGGTGGCGAGACGTTGGCCGAGATGAACCGCACGTTGGGTTGGGGCACGCGTAC
GCGGGCCGAGACCAACGTGGCGTATCGCGACCTGCGCACCATGCTGCCCACGCTCGACAA
CTCGACCACCATTCGCATTGCGAACGGTCTGTGGGTGCGGCAGCCGCTGGTGATCGATAC
CGGCTTTTTGCGGGAGGCACAGACCTTCTTCAATGCGCCGGCGCAATCGTTGCGGACTTC
GCAGATCATGTACGATTCGGTCAACGTGTGGGGCAACCGGCATACCGATGGCATGATCCC
GCGTGTGTTGCAGGAACCGCCGCGGGAAGACCTGGCGATGCTGCTGGCGAACGCGGTGTA
CTTCTCCGGCACGTGGCGTGACAAGTTCGATCCAGCCAAGACCACACCCATGCCGTTCAC
CCTGGCATCGGGCACCCAGGTTTCGCATCCGATGATGCAGCGGGCTGGTGACTTCAATGT
CTACCAGAACAGTCAGCTCATGGCGGCGGAACTGTTGTACGGCAACGCCGCCTACAGCAT
GGTGGTGATCGCGCCGGCGTCCGGCACGGCAGCCGCTCTGGCGGCGCGACTCGATTCTGC
AACATACGCGACGATCGTCCAGGGCCTTCGCAAGTCGGATGACCGGTCGATGATCTTCCT
GCCGCGTTTCAAGGTGGCAGGATCGCTCGAGCTTTCTCCGGAACTCAAGGCGATGGGCAT
GCCGCGCGCGTTTACGACGGCGGCGGAGTTTCCCCGTCTCGTGAATGCCCGGACTATGCT
GGACTTCGTGCAGCACTCCGTGGCGCTCGAGGTGGACGAACGTGGGTCGCGCGCGGCGGC
CGTGACCGTGGTGGGGGTTGTGCCCGTGTCGGCACCACCCAGCTACCAGTTCAATCGGCC
GTTCGTGTTTTTCATTCGCGAACGTCTGAGCGGTACGATCCTGTTTACGGGAGTGGTGAA
CGACCCGCGGCAATAAGTGCTGCGGGGTAGGACCCGCTGCTCCACGCGAAAGCCAGGGGC
GAAAAGGAGCGGCGGTGGTAGGCCGGCGCAGCTACGCCGTGAAGCGGAGCGATGACAAAC
GATGACAGCCCGACCGGATTCGGTCGGGCTGCCGTTGTTTGTGACAGACAGGATCGTGGA
TGAGTATCTGAAATACCTGAACGGACGGAGAAACCTGGCGCGCCAATGTGCGTATGGAAG
GCGCGGAGACTCCGATCGGGAGACTTCCTGCAGTCATAGATTCGAGAAAGTGCAATCATG
TCATATACCACACGTTCCTCAATGCGCTCGACAGAGCTCTCGGTGATGAGGCCCATGATG
CGGCCTCTGCCGATGTCCACACGCGAGATGGCGGCCCGGGCGGGCGCGCGTCTCATTGCT
TCGCCGATGCAGTTGGCCAAGCAAAACGCACGGCGTCGGCGCCGTCAGCGGGTGCTCACC
ATGTCGATTGCGCTGTTTGTTGTCATTGTCGCGTCACTGGTCGGTGTACACCCATTACAT
GCCGCCATGCGCTGAGTTGGACTGAAGTCGAAGCGTTGTACTGAACGTTGTCAGTGAATG
CAATACGAGGGCCCGGCACGGGAACATGTGCCGGGCCCTCTTCTTGTTGTGCCGCTCGGT
GCACCGCACCTGGCGTTCTGCCTGCTCAGGCGGCGGGCATCACATGGTCGGGGTTCATGT
AGAACACTTCCCAGTGGTGTCCTTCGGGATCATAGAAGCTCCAGCTATACATGAAGCCGA
GGTCCTGAGCCGGCATGGCCGGGCTGCCGCCGTTGGCCAGTGCCGTGTTCACCAGGTGAT
CCACTTCCTCGCGGCTCTCGCAGGAGAGCGCGAGAAGCACTTCGGTCTGCGCATGTGGAT
TGCTCAGTGGGCGGGTGGTGAAACCCTTGAAGAACTCTTCCTTGAGCAACATCACCGACG
CCATCTCGTTGATCACGAGGCAGGCGGCGTTGTCGTCGGTGAACTGTGCGTTGTAACCGA
ACCCCAGCGCCGTGAAGAACGCCTTGGTGCGGGGCAGGTCACGCACCGCCAGGTTGGGGA
AAATCATACGGGTAAAGGCCATGGTGCACCTCGTTCAGTAGTGGGATGGAGCGAACCGGA
ACACACCTTTGACTCCGGGCTCCGCCAAAAATCATCGGTGTCGCTGTCCGGGGGGTCGGT
CAGTCCAATCGCATGGGAAGGCCGAACCGCGGAAAGAGGGTCTCGACGTCCAGGAAGTAG
GTCATGCCGGCAATGCGGGGACCGTCGAGTTCGAGCACCACCAGCGCCCAGGGCGTCGCG
CCGCCGTCGCGGTACTGGGCAAATGCCGGCGCGCCGGATGCCCAGGTGGGGACCAGCTTC
GACCCACGGCACCCCGCGCCCGGACCCAGCATCCAACTGCTGATGTCGGCGTGGCCTTCA
AGCCAGAGATCGAAGGGCGGCATGCAGAGTGTTGCATCGTCGCGCAGCAATGCGGTGAGA
CGTGGCACGTCGTACGCCGTGAATGCATCGGTGAACTGGTCGACCAACTGTTGCTGCTCG
TCACTGAGTGCCCGTGTTGCCGTCGCATGGCGGCTCGAGAGCGCGACGATACGATCGAGT
TGCTGCTCGGCGCGGCGTTCGGCCAGGGTGGCGCGTGCCCGCTGCAGCGCACTGTTCACG
GCGGCCGTGGACATATCGAGTGATTCGGCCACTTCCGCGGCCGACCAGTTGAGCACCTGT
GTGAGCAGCAACGCGGCGCGCTGACGGGGCGGCAGGTGCTGTAGGGCCGCCACGAAGGCC
AGCCGGATGCTCTCGCGCATGACGGCATCTTCGTGCGGATCACTGTCGGCCGGCATGCTG
GCCAGGTCGGGAATAGGCTCGAGCCAGTGCGTGCGGGGTTGCTTTCGCAGCTCCGACGTC
AGGCTGCCGCGTGGTCCTTCGTCGGTGGGCAAAACACGCGGTGCACGATCGGCCAGCGCG
TCGAGGCACACGTTGGTCGCGATACGGTGCAGCCAAGTCGCCAGCGCCGACCGTCCGTCA
AACCGGTCGCGGGCGCGCCAGGCGCGCAACATGGTCTCCTGTACCGCGTCCTCGGCATCG
GTGATGGAGCCGAGCATACGGTAGCAATGACCCGTGAGGGTGGGGCGGTAGATATCGAGA
TCGGTCATCGTTCACTGATACTCGGATGTTGCCAACACGGTGTCCAGCGCGGATTCGGAG
GTGTGCCGAGTTGCGGACGGGCCGCTATCATACCGTGACCATTCACCCGTTCTGCAGACA
CAGTGGACAACGTCACACACGCGCTGGCCGGCATGCTGCTGGCTGACGCCACTACGTCGA
TCGTGGCGCAGCGCACGCGCGTTGCCGTGCCGGACCGGTTCCGGCGAGCGGCCGTTGTGC
TGGGCATCACGGCCGCCGAACTCCCTGATATCGATGTGCTCTACGCCGGTACGCCGTTGC
GTATGGGGCCGCTGGGATATCTGCTGCATCATCGTGGCCACACCCACACCATCATCTGGG
CGTTGATCGGCGGTGTGCTGATCTGGCTTGCCGCGCGATGGTGGTACCGGCGCACGCAGG
ATCCAGGCGAACAACACTGGTTTGCGTCGCATGGTGCCACACCATTGTTGGTGTTGGCAC
TGGTGGGCACGCTGTCGCACATCCTGCTGGATTTCACCAACAGCTATGGTGTGCATCCGT
TCTGGCCGCTCGACGACCATTGGTACTATGGTGACGCCGTGTTCATCGTGGAGCCGTGGC
TGTGGGTGGTGGCCATCCCAGCTCTGCTCTGGCGACCGCGTGCCACGGCCGGTCGGGTGA
TCCTGGCCCTGTTGTTGGTGGTCATTCTGGCCGCGGCATGGCGCATTGGCGAAGTGGCGC
GTCCGATCGCCATGACGCTGACCGTCTTTGCCGCCGGGTGGCTGTTGATGCAGCGGCTGT
TCGCCAATCCTGTGCGTACCGCATCGGGCATCGCGGCATGGGTCATGGTGACGCTCGTGT
TTTTCTCGGCGTCGCGTTCGGCGCATGCCGCGGTGGCTGAACGGGTGCAGCGCACGCAGG
CTCCGACCACACCGGGCGTGGCCCATGCAGGCACACTCAATGACCTGGTGTTGACCCCGT
CAGCGGGCGATCCGACCTGTTGGTCAGCGATGGCCGTGACCACAGACGGCATGTTCTATC
GCCTGACGACGGCCGTCGTGGCGCCGTTCCCGTCGGCGCGCACGGTAGACGATTGTCAGC
GTGCCTATCCCGGCGCTCGTCTTCAGGGCGATCCGCTGGAGGTGCTGCGTACATCGACGA
CGCTTGTGCCTTTTGACTCCAGTGCTGCCGTGCGCTGGCGTCGCACCTGGTCGGCGGCGC
GCGCCGAGATGGTGGCGCTGGCCGATGAACGCTGCGAGTTCGTGGGGGCGCTGCGATTCA
TGCGCACGCCGGTGTGGGCCGAAGATCCCGACGGCACTCTGACCATCTCGGATGCGCGCT
ATGGCGTGGGCAGCGGTTTTGCGACTGTGACGCTGCCGGGGTGGCCGCACGATTGCACAC
TCCGGCGGGCGTGGGTGCCGCCCTGGACCCCACCACGTAGCGACATGCTGTTCGCGGATT
GAGCTTCCCTGTCATCACCTCTGCAAAAGACCCCAGGATTGGAGCACGACCATGTATGGA
CTGATCGGCCGGATGTTGTCGGTGGACGGCCAGCGCGACGCCTTGCTGGACCTGCTGCTC
GAAGGCACGGGCGAGATGCCGGGGTGCGTGAGCTACATCGTGGCCCGCGATCCCAAGGAT
CCCAACGGCATCTGGATCACCGAGGTATGGGAGACGCAGGCTCACCACATGGCATCACTC
AAGCTGCCCGCGGTGCAGACCACGATTGCCAAGGCCCGCCCGATCATTGCGGGTTTTGCC
GAGCGGTTTGAAACGGAGCCGGTGCTGCGGTCTTGAAAAAGCCCCGCTGTGTGGCGCAAT
TGGCGCACTGCACAGCGGGGCATTCGAATCTCACAGGATCGCGGTATTTGTTCTGATAGT
GATTTGTTGATGCTTTATTGCTGTCGGCAAACAGCGCCTGGTACTGCCTGGCGTTCTGGC
GGAATGCTCATGACGGTGAACTGCTGAATACGCGCCGGTTCGGTGGGGGCGAGGGTGATG
CCCACCTGCAGGGCGCCACTGGCGCAGCGCAGCTTCCACACACCGCGCAGCGCGTTTTCC
ACCCACATGGCGCCTTCGGGTCGGCAGTTGCCGCCAGCGGCCGAGACCAGCCGTGCGATC
TCCGCGGCGCGGCGCGGCGCCGCTTCATCACGGAAGAGGTTCATGGCCGCGACACTGTCG
GCCAGGGGTTGCTCCCAGTGCTGCACCAGGCGGGTGGCCTTGGCCTGCATGTCGGCGAGC
ACGGGCGACGGCTGCGCCGCACGCGCCACCAGGCTGCCGGCTCCGGCGAGCAGCTCGAGC
GCCTGGTCGATGGGCGGTCCCCAGCCGGTGTAGGTAAGGTTGCCCAGCGCCACGATGCCC
ACCCCCTGCTCGGGCAGCCAGCGCATCTGTGATCCGAACCCGGGCAGGCCGCCGGAGTGC
GCGACGATGTGATTGAACAGGCAGTTTTGCGAGATGCGCAGGCCGTAACCGTAGCCGCCC
GCCGAGAGATTGAGTGTGCCGCCCTGCAGGACCGCGCTGCCACCGGCGTACCGCCAGATC
TGCTGCATTTCGCGCAGCGAGGAACGCTTGAGCACCGGTGACTCCGCGCCATCGCGCGCC
GGCCAGGCGCTCAGCATGAGGCCCACCCATCGGCTGAGATCCGCGCTCGAGGTGAGCATG
CCGCCCATGGCCCCGAACGATCCGTCGGGGAGCGGCGGTTCTTCGAGCCATTGCCCATCC
TGCAGGCGGTAGCCATGGGCGAGGCGCGTTGCCGGTACATCGCGCGACTGCATGGTGGTG
GACGTCATGCCCAGCGGGCGCAGCACCTTGTCGCGGATGTAGGTGGCGTAGGGTTGTCCC
GACACGTTCTGCACAATGCGTCCGAGGATGGCGAAGCCGTAGTTCGAGTATTCGTAGGCG
ACGCCGGGCACGTTGGAGAACGGGATGCCCTGCCGGATCATCTGCCCCAGTTCGGCGTCG
GTGCGATCGAGCTGCTGGTCGCCCCATGGATTGTCCTCGGGAAACCCCGCCGAATGCGAC
AACAGATGACGCACCGTGATGCGCGGCGCATCGGATGTGGGGTACTTGAGGGTGCGCAGC
TCGGGCACGTACTTCTCGGCCGGGTCGTCGAGCGCCAGCTTGCCCGCATCGCGGAGCTGC
AGGATGGCGAGTGCCGTGAAGCTCTTGGTCATCGACGCGATGCGGAACACCGTACTGGTG
TCGACGGCGGCCCGAGAGGGCACTTCGCGCTGGCCCATCGCCGCCACGTGCAGCAGTCGA
CCGTCGACTACGACGCCATAGGCGATGCCCGGCACACGATTGCGCTCCATGAACGCGCGC
ATGACGCTGTCGATGCGTGGGACCGTGCGCTGGATGCGCGCGAGCCGTTCGGGATCGGCG
AAGCGGGCGGGCGGGGCCACACTCGACTGCGCGAGCACCGAGGCGCCGGGGACGGTGAGG
AGCGCGAGCGTGGTCGCGATGGAACGGAGCACGGGAGCGGGAGTTGATCGCATGTCCTGA
TCTGCCACCAACATCTGCCATCGTCAATCCAGTGACGGATTTCCGGAGCCCATGGCGCAA
GACTGCGCAAGATTCGGAGCGCGTCGGTTGGGCGCCACGCATTTCGTTCGGTCACGGCTC
CTGACACATTTCTTTCACTGCTCCGCCGATGCCGAATTCACGCTCCTCCTCCTCGCCTGC
GATCCGTCCCGCACCTTCGCCTGAAGTGGCGGCGCGGATGCGTCATGTGGCCGAATACAT
CGCCTCACATGCCGACGAGCCGCTGCCGCTGGCCCGCCTGGCCCGCCAAGCCGACATGAG
TGCCACCCACCTGCAACGCACGTTCACGCAGGTGATTGGGGTGAGTCCCAAAGCGTACCA
GTCGGCGCAGCGGCTCGAGCAATTCAAGCGTCGTTTGCGTGAAGGCGATGCCGTGCTCGA
TGCCACGTTTGGTGCGGGGTATGGCAGCACCAGCCGGGTGTATGAACAGGTGACGGGTGG
GTTGGGCATGACGCCGTCGGCGTATCGCAGTGGCGGCGCGGGAGAATCCATCGTCTACGC
GGTGCGCGAGACCGGGATGGGGCTGTTGCTCATGGCGGCCACGACACGCGGGGTCTGTCT
CGTGGAGTTTGGCGACAGCGACGCCGCACTGGTGGCCCGATTGACCGACGAGTTTCCGCG
CGCGCAGCTCGAACCGGCCGGTGATACCGCGCGTGCGCCGCTGGATGCGTGGATGGCTGC
GCTCGACGCTCACATGGTGCAGGGAGCCCCGCGTCCGGATTTGCCACTGGATGTGCGGGG
GACGGCGTTTCAGGTGAAGGTGTGGCGTTTTCTGATGCACGTGAAGCCGGGGGAAGTGGT
GAGCTACACTGAGCTCGCAGCCGGCATCGGACATCCACGGGCCGTCCGGGCGGTGGGGAG
TGCCTGCGGCGCCAATCGCCTGGCCGTGCTCATTCCGTGTCATCGGGCGTTGCGCGGTGA
TGGCTCACTCGGCGGGTACCGCTGGGGACTCGATCGCAAGCGGACACTGCTCGATCGTGA
GCGCCGTTCGGCTGCCGAACACAGCAGCCGTAGCCATGCGCAATCCAGCGGCGCGCTCGC
TGATGGGTAGATTGGTGCGATGCGCGGTACAATGCAGGCGGTGGCTCATTCTGCCGACGG
AGAACGGAAGACGATGACGAAGGTGTCGATGATGTCGTGGAAACAAGCGGATCGCGTGGG
CGCTGTGACCGGAAGCCTGAGGCGGGCCGCGCTGTTGGGTGTTGCCATGATCGGCGCGGT
GGCTGTTTTGCCGCAGGTGGCGCAGGCACAGCCGTCGCTGGTCATTCTGGTGCGGCATGG
CGAGAAGCAGCCGACGCCGGCCAACGATCCGTCGCTGAGCGAAGCCGGCGTGGCGCGTGC
CGACGCGCTGGAAAAGGCGCTGGCCGGCGCGACACCGGGCACCATCGTGGTGACGGCCAC
CAAGCGCACGCAGGAAACGGCCGCCGCTGTGGTGAAGCGCACCGGCATCACACCCACTGT
CATCGCCCTCTCCGGCGCCCATGTGAAGTCGGTGGCCGATGCCGTCATGAAAGCCAGCGG
GGTGGTGCTGGTGGTGGGGCACAGCAATACCGTGCCGGCTATCGTGAACGCGCTGGGTGG
TCCCAAGTTGCCCGATCTGTGCGACGCGAGTTATGCCACGATGTTCGTCTTTCAGCCCGC
TCGGGACGGTCGTGCGGCGCAGCTCGTGACCAGTTCGTACGGCACGCCCGACGCTCCGGG
CGCCTCAACCTGCGCGCCGCCGTCACGATGATCGGCTGGCGGTCCGTCGGTTGATGGCCG
ACGTGCGCGGCGATCATTTCTCCACCGTCTCCGCGGGGTACGCGACCTTCAGGCCGCGTT
ACCCCGCGTCGCTGTTTCAGGCCCTCGCGGCGGTGGCACCGGTGCACACGCTGGCCTGGG
ACTGCGGATGTGGTTCCGGCCAGGCCAGTGTGGCGCTGGCCGAGTGGTTCGGGCAGGTCC
ATGCCACCGATGTGAGCGCGGCGCAGGTGCAGGCGGCACAGCCCCATGCGCGGGTGACGT
ATCAGGTGGCGCCTGCCCAGGAGAGCGGCCTGCCCGCCGGCAGTGTTGCCCTCATCACCG
TGGCCCAGGCACTGCATTGGTTCGATGTGGACGCCTTTCATGCCGAAGCCACGCGTGTGC
TCATGCCCGGCGGCGTGATTGCAGAATGGTCGTACGCGCTGATGGAAACACCAGCACATC
CCGCGGTTGGCCAGGTCGTGAATGCGCTGGATGCCGATGTGCGGGCGTGGTGGCCACCAG
AGCGCCGGCATGTGGATTCGCACTACGCCGATCTGGCCTTTCCGTTCTCGCCGGTCGACA
TCGGCACGCACCACATGACCGTCGACTGGACGCAGGAACAACTCCTGGGCTATCTCGCCA
CCTGGTCGGCCATCACCCGTGTCCGTGCCGGTCAGGGGCATGATCCGCTGGTCGCGTGTG
CCGCCGCGCTGGCCGCCGCATGGCCGGCGTCTGACACGGTGCGTGTCCGCTGGCCGCTCA
CCGCGCGTGTGGGACGCCTCGCGCGCCCGTAGAGGCGGCATGATACCTTTGGGCCATGAT
CTCCCTCGGCATCGTCACCATCTCCGATCGGGCCAGCACCGGTGTGTACGAGGACAAGTC
CGGGCCGGCGATTCGCGATGTGTACACCCGCTGGCTTGCCACGCCGTGGCAGGAAGCCTA
CCGGTTGGTGCCCGATGAGCAGCCTGCCATCGAGGCGGCACTGCGCGAACTGGCCGACGA
TGTGCGCTGCCCGCTCATCGTGACCACGGGTGGTACCGGTCCCGCGCCGCGCGACGTGAC
GCCGGAAGCCACGGTGGCGGTGTGTGATCGCATTCTGCCCGGCTTTGGGGAACAGATGCG
CGCCGTCTCCATGCAGACCGTGCCAACGGCGATCCTTTCGCGGCAGATCGCCGGATCGCG
TGGTGCCTCGCTGATCATCAACCTGCCCGGCAAACCCGTCGCCATCGAAGAATGTCTGCG
GGCCGTGTGGGCCGCGGTGCCCTACTGCGTGGAGTTGCTCGGCGGACCACGTCTCGCCTT
CACCGACGCGGCGCCCCGTCATCATCGTCCGACGTCTGCATGATGCACCGGTCTCATCGT
GTCATGTTGTGTCGCCCCCTTTCCTGTTGCCGCTCATGAGTCTGTCTCCCACGCTGCTCG
AGATCCTGGTGTGCCCCAAGAGCAAGGCGCCGCTCGAGTATCATGCCGGTCCACCGGAAG
TGCTGATCTGCCGCGAGAGTCGCCTGGTGTATCGCGTGGAGGAGGGGGTTCCGGTGATGC
TCATCGATGAAGCGGAGCCGCTGGACGAAGCGCGCTATCCGCGTCCGGTTTGATCGAGGC
ATCGATGATGGATTCCGCTCACCATCCAGTTGCGTCGACCGACGAGGGGGCGTGGCAGGG
CGCGACCCGTGTCGTGCGTGCAGGTCTGCCCGATGCCGTGCCGGGCACCCCGTATCTGCC
AGGTCCGGTGTTTGCCGCGCCCTATCACGCGCCTGGTGATCCATCGCAGTCCCCATACAC
GTACGGCCGGTTCGACAACCCGTCGTGGAAGGGCTACGAATCGGCATTGATGTCGCTGGA
AGGCGGCCCCTGTGTGCTCTTTCCGAGTGGCATGGCGGCGACAGCGGCGGTATTGGCCAC
GTTGGTGCCACCTGGCGCTTCGGTGTTGATGGCCGCCGAGTGCTACTACACCACGCGCGT
CATGGCCACGCAGACGTTTGCCGGTGGATGGTTTGCATCACAGGGCATGCAGGTGGTGCA
GGCGCCCACGGCCAACGACGGCATTCTGCACGCGTTGGAGCACTGGTCGGGTCCGTTGGC
GATGGTGTGGCTGGAGTCGCCCACCAATCCGCAGCTCGACGTCTGCGACATTGCGGCCAT
TGCGGCGCGGGCTCATGCCCTGGGAGCGATCGTGGTGGTGGACAACACCACCGCCACCCC
GTTGTTGCAGCAGCCGTTGTCACTGGGTGCCGATGTGTGCGTGGTATCGGACACAAAAGC
GATGACCGGACACGGCGACATCGTGCTGGGTCATGTGGCGGTGCGCGATGGTGCGCATGC
GGATGCGCTGCGCATGTGGCGAACGCGTATGGGTGTGATTCCGGGACCCATGGAAGCATG
GTTGGCCCATCGCTCCTTGGGCACGCTGCACGTGCGGATGATGCAGCAGTGTCGTACCGC
GCAGGTGGTGGCGGAATTTCTGGCCGCGCGGGCAGCGAGTGGTTCGGTGGTGCGCAACGT
GCGCTATCCCGGGCTCCCCGGTGATCGGGCCCATGTACTCGCCTTGCGTCAGATGACGCA
TTTTGGCGGTGTGGTCAGCTTCGAGTTGCCCAGTGCCGATGCCGCGACGCGATTTTTTGC
GGCGTCGCAGTTGGTGTACGAAGCGACGAGTTTCGGTGGCTTGCACACCAGCGCCGAACG
TCGGGCCCGCTGGGGCGGTGATGCGGTGAACGAAGGATTCATCCGACTCAGTGTCGGACT
GGAAGACGTGAACGATCTGGTGCGCGATCTCGCGCAGGCACTCGATGCGATCTGAACAGG
ATGAGCGTGACGTGACACACGACAACGGCGAACGCACCATCGATCGTCGGCGTTTCATGA
CGGCGGCGGGGCTGACCACGCTGGCCGCAGTGGCGGGCGTTGGATGCGCCGGCGATCCCG
CGCCGGTGCAGGGCGCATCGGGCAAGGCGGCCGGTACGAGTGGCGCTGCGAGTGGTGACG
GGCAGCCGGCGTTTGTGCACAACGAAGCGACGATCGCCAGTCTGCAGGAGCAGATGCAGC
GCGGGTCGCTCACGTCGACGGCACTCACCGAAGCCTATCTCGCCCGCATCGCCGCCGTGG
ATGCGGCAGGGCCCACGCTGCGCAGTGTGCTCGAAACCAATCCTGATGCGCTCACGATCG
CGGCGGAACGCGACGCCGAGCGCAAGGCGGGCAAGGTGCGTGGTCCGCTGCACGGTATCC
CGGTGTTGGTGAAGGACAATCTCGACACCGGTGATCGCATGCAGACCACGGCGGGTTCGT
TGGCGCTGGTGGGCACGCCGGCCACGCGCGATGCACACGTGGTCGCGAAGCTGCGTGAGG
CGGGGGCCGTGATCATCGGCAAAACCAATCTCAGCGAGTGGGCCAACTTCCGTTCCACTC
GCTCGTCGAGCGGATGGAGTGGCCGTGGTGGGCAGACCAAACATCCCTATGTCCTCGATC
GCAATCCGTGTGGTTCGAGTTCCGGTACGGGCACGGCGATCGCGGCCAATCTGGCCACGG
TGGGTATAGGCACCGAGACGGACGGATCGATCATCTGTCCGAGTTCGATTTGTGGCCTGG
TGGGGCTCAAGCCGACGGTGGGGCTGGTGAGTCGCGCGGGCATCATTCCGATTTCGGCCA
CGCAGGACACCGCCGGTCCGATGACGCGCAGCGTGTCCGACGCAGCCGCGCTGTTGCAGG
CGATCGCGGGGCGCGATGAACAGGATCCGTCCACCAGTGCGGCGCCGGCTGCAACGCCCG
ACTATGCCGCGGCTCTGGTGAAGGGCGCGCTCAAGGGCGCGCGCATCGGTGTGGGCCGCA
ATCTCGCGGGCTTCAATCCGGCAGCCGATGCGGCGTTCAACAAAGCCATCGACACGCTGC
GGGCGGCTGGTGCGGTGATTGTCGATCCGGCCAACGTGCCAACCGTGGGCAAATACGACG
ATGCCGAGTTCCAGGTGCTGTTGTACGAGTTCAAGGACGGACTCAATCGCTATCTGGCGT
CACGTGGCGAGACGGTGTCGCACAAGACGCTGGCGGCCCTCATCGCGTACAATCGCGAGC
ACGCGGACACGGAGATGCCGTGGTTTGCGCAGGAGATCTTCGAGCAGGCCGAAGCCAAGG
GGCCACTCACCGATGCGGCGTACCGCAATGCGCTCGAGTTGTGCCGTCGCGCGTCACGTG
AGCAGGGACTCGATGCGCTGTTCCGCGAGCATCAACTGGACGCACTGGTGGCACCATCGA
ATGCACCATCGTGGGTGACCGATCATGTGAACGGTGACAAGTACAGTGGCGGCAATTCTT
CGGTGGCGGCCGTGGCCGGCTATCCATCGCTGACAGTGCCGATGGCCTACGTGCATGGGC
TGCCACTGGGCATCAGCTTCATCGGGCTCGCGTGGAGCGAAGCGAAGCTGTTGGGTTATG
GCTATGACTTCGAGCAGCAGGTGATGGCGCGTCAGGCGCCGAAGTTTCTGAGGACGGTGG
AATGAGCGACGGTGCAACGAGCGGCCGGCCGCCAGTGGCGGCCCTGCTCACGTTGGTGGT
GGCGCTGGTGGTCAGCTTCGTGGCATGGCGCATGTTCGGCGCCGCGGCCGACGCCGGTGT
GGATCGCCTGGCGCGCATCGATACCGTGCGGGCCTGGTGTGAAGGGTTCTATGTGCAGGC
GCAGAGTCGCACCGATACCATGCGTGTCGATCGTGTCGCCTTGCCCGACACCATCGATCC
CCAGTCGAGCAACGCCATCGATCGGTGCGGAGACCTGCGCAGTGAAGCGCCCGGCACGCC
ACCGCCGAATCCGCGGGAGATGAACGGACAGGAGATGCCACGAGGGCTGCGCTGATGCAT
GCGACACGATCGGGATCACTCTGGAAGCGGATCGGCCTCGGCACCCTGCTGTTTCTGGTG
GCGGCCCTGGTGATCTTTCACACCATCGTGCCACGAGTGGTGGACAGCCGGATGAACACG
GTGGTGAGTGCCACGCTGCCGCCGGTGTCGCCGCAGGCCGCAGCACTGCATCGCACGCTG
TTCGTGGCCGACCTGCACGCTGATGAAATGTTGTGGGGTCGCGATCTGCTCGCGCGTGTC
TCGCGTGGGCATGTGGATCTGCCGCGTCTGCAGGAAGCGCATGTGGCGTTGCAGGTGTTC
AGTGCGGTCACCAAGACGCCGCGTGGCATGAACTACGATCAGAATACCGGCGAGACCGAC
AACATCACGTTGCTCGCCATGGCGCAGCGATGGCCGAGTGAGACGCGCACCAGTCTGCGC
GCCCGGGCGCTGTATCAGGCGGAACGTCTGCAGGATGCGGTGCTGCGTTCGCAGGGGCAG
CTCACGCTGATCACGTCACGGGATTCGCTGGCGGCGTTCGCTGATCGTCGTCGAGGCGAT
CCGGCGCAGGTGGCCGCGTTGCTGGCCATCGAGGGGCTGCACGCGCTCGACGGGAAGCTC
GAGAGTGTGGATGTGCTGTTCGGGGCGGGCTACCGCATGATGGGCCTGGTTCACTTCTTC
GACAACGAAGTGGCCGGCAGCGCCCACGGTGTCACGCATGGGGGGCTCACGCCGCTGGGC
CGGCAGGTGGTTCAGCGCATGGAGACGCTGGGCATCATCGTGGATCTGGCCCATTCGTCG
CAGCAGACGGTCACCGAGGTGCTGGCCATGGCCACCCGCCCGGTGGTGGTGTCGCACACC
GGCGTGGCGGCCACCTGCGCAGGGCCGCGCAACCTGACCGACGATCAGTTGCGCGCCATC
GCTGCCAATGGCGGTTTGATCGGTATCGGGTACTGGGATGGCGCGGTGTGCGAGCCGACG
CTGGAGAACATCGTGAAAGCGATCCAGCACGCGGTGAGCGTCATGGGCGTGCAGCATGTG
GCGCTGGGGTCCGATTTTGACGGGGCCACCCGCACGCCGTTCGACACGCGCGGGGTTCTG
CTGATCACCGAAGGGCTGCTCAAGGCGGGGATGACCCCTGATCAGGTGGCCCGGGTGATG
GGACGAAACACCCTGGAGTTCCTCTTCCGAGGATTGCCGGCTGCGCAGCCGTAACAAATC
CGTGCCTTGCGCATGAGGTTGGAGTAGGCAAGTTGACTGTTGTGCTCGTCATTCGTCATC
TCGATGAGCGAATTGCGTTGCCGCGTATCCAGTCGCACTTGGACGATCTCCCCGCATGAC
CCTCCCCACGACGCCGAACGAACCGATCGCGATCGGGAAATACCAGATCCTCGACCTGGC
CGGAGAAGGGGCCATGGGGGCTGTGTATCGCGCGCGCGATACCGTGCTCAATCGACTGGT
TGCGATCAAGGTCATGAACGCCACGATCGCGCGCGATCAAAGCCTGCGCGATCGTTTCCT
GCGTGAGGCGCAGTCGGCGGGATCATTGCAGCATCCGAACGTCGTCACGATCTATGACTT
CGGCGAACTCGATGGCCATCTGTTCATCGCCATGGAGTACGTGGAAGGCAAAGATCTCGA
GACACTGCTGGCGGAGCCAAATGGCCTCACACTGCAGACCCGGCTCGAGATCATGATCGA
TGTGCTGGCTGGTCTGGCGTACGCCCACCAGCACGGCATCGTGCACCGCGACCTCAAGCC
GGCCAACATCCGCGTGACGCCCGAGCCGCGCGGCAAGTTGATGGACTTCGGTGTGGCGCA
CCTCGAGTCGCAGAAGATGACGCAGACCGGCGTCATGATCGGTACGCCGAACTACATGGC
GCCCGAGTACATCTCCGGCAAGCCGGTCACCGCGTCCAGCGACATCTTCTCGATGGGTGC
GGTGCTGTACGAAGTCCTCACGGGCCGTAAGCCGTTTCTGGGTGACACCTTGCACGCGTT
GCTGTTCAGCGTGGTGCAGAATGATCCCGAACCGCCCAGTGTCGTGGCCCCGGGTGTGCC
GCGTGCGCTCGATGCGGTGGTGATGCGTGCGATGGCCAAGGATCCGGCGGAGCGTTACGC
GTCGGCGCTCGAGATGGCGCAGGCGTTGACGGCGGTGCGCGCGTCGTTGAGTGGTGCCCC
GTACAACGATTCCCTGGCGCTCAGTCAGACGCTGGCCCACAAGGTGGCCGCGAAGGGCGC
CGATGTGGCACGCGAAGCTGTGGCCCGCGAGGTTGCCTCGGCGACGCGCGGTGGTCGCAC
GGTGCCGCCCACCGGGGCGGCCGATTCTTCGACGCCGACCGCACCACGCAAGACGGGCCG
CTTGCTCGTGTCGGGTGTGGCGGCCGTGGGCGTGCTTGCCGCAGCGGGTTTCGCGTTCAT
GCGGAGTTCCGGTGGTGACGCGGAGAGTGCGCCGGCAGCGGCACAGGTGGCCGTGTCACC
GTCGCTGGATGGTGGCGCCAATGACGGAGCCAATGGCGCCGCTGGTGCCAATGGTGATGT
GGCTGCCGGTGGTGCTGGCCGTGGTGCCGATGTCGCGCCGACGCCTGCGGGGCAGTCGGC
CCGTCCGGTTGCCGGCAACGTTGGTGGTCCGGTTGCAGGTCCGATCAGTGGCGGTGGTGC
ATCAGGATCGGGGCGTGCACCATCTACAACGCAGCCTGCGGCACGCGTCGCGGGTTCAGC
ACAGGGCTCGGCGGGTTCTGTACCGGCGTCTGGAGCGAGTGCCGCACCATCGGCGAATGC
ACCCGCCGTGCAACCGCCGCCGGTTCAGCAGGCGCCCAGCAGTGCCCCTCCGGTCGTGGA
GCCCACAGTCACGGCTCCGGTGGCGAGCGCACCGGCCGCCAGCGTGCCGGCTGCGCCTGT
TGTGGAAACGCGATCGTCGCAAAACGAGATGCGCGATCTGATCGCGCGTTACGCCCGCGC
CATTTCTGCGCGCGACATCAATGCGGTGCGGGCAGCATATCCGGGTATCTCACGCGATCA
GCAGCAGGGCTTCGAACGGTTCTTCTCCTCCACCAAGTCGTTGAGTGCTTCGCTGCTGCT
CGGCGGTCTCGAAGTACATGATCGCACGGCGGATGGTCGCGTCACGGGCACGTACGAATT
CGTGGGTGGTAGTGGACGCAAGGAAGTGCAGATGGTGTCGTTCCGCGCGCAGTTCGAGCG
CGACGGAGACAGTTGGCGGCTGACCAGCGTGCGGTGATCCTGGTGTTGTCGTCGGCAGGA
TTGGGATAGACGACAGGCGTTGCAGGGCCGCCTGCGGCGGCGATACCGGCAGGATACACA
ACCGAATAAAAGCAGGATGGCCTCCGTGCGAGCAGCAGATGCTGTGTGTCGCACGGAGGC
CATCCTGCTTTTATCGGTCGTTCATCCTGACGGTATCGCGCCCGAAGGGCGCCCCTCAAC
ACCCGAGGAACGCCCTCAATCCTGCCCACGCACTCAGAACGAGTACTCGAGTCCCATCGT
CCAGAGCTGGTTGGCGCGCATGCCACCGCGATTGAGCGGCAGCAGGGCATTGGTCACCAC
GATGACGTTGCGGGACGCGAGGAACTTGAAGCCGAACGAACCGTTGATGAGATCATCGCG
GATATCCGGGATCGTCGTCGGGTTCACGCTGCGACGGTACGGTGAGTCGTAGAAAATCGG
CTTGGGCAGCGCCAACTTGCTGGCACCCACCTGGAATTCGCTCACGATATCCACGGCCAG
TGTGACTTTGGGGCCGAGCAGGTGATCGAAGCCGGCGGTGGCCAGCACGGCATGGTTTTG
CGATTCGTCGGCGCGGTAGAGGAAGCCCGTGTTCAGGTGCGGCGAGAAATTGCCAAAGCG
CGACGACATGATAGCCTGGCTGCGTAGTGCGAAGTGACCGAGGCCGAGCAGGTCTTCCAC
GTCGCCGGTGGGGAAACGTGCGTCGGCCAGAAAGGCCACCGCCGTGTTCTGTGACTGATA
CGCATTCACTTTCACGCGTGCCGCCACATCGCCGATGCCGAAGGTATTGCCTTTGGTGGT
CTTGGTGGCCTGCAACACCGGATCGGTGGGCGTACCCGAGAAGAAGTGTGCCGCAGAGGT
GCCACCGAACGGATCGATCTGCGCGAAGCTGGTGCCGCTGAATGACGTCTGCTGCAGCGG
TACGACCACACCGAAGTCGATGCGGTCGGTGATGCCAAACGTCGTGTAGAACGACGTCAC
GTCGACGGCGATGTTGAGGTTGAGGTTGAAGCTCATCGCTTCATTCTCGAGCACCGGCAC
ACCGTACTTGGAGCAGTCCTGACCGCCCTGCTCGGCGTCGCAGCCATCGTAGTCGACGTT
TTCGTGCGTGAACACGAGACCGACATCAGACAGCGGGCGCCCGCGCAGCGTGGAGAACTG
GAAGGTGCTGCGATTCACGCCGGCGAGTACACGACCACGACCCAGCGTCTGTCCGCGTTC
TGCGAAGATCGGGCCGGCTGACGTGGCCGTACTCACCGGCACGCCGCCCTCGAAGCGGAA
CGTTTCACCGCTCGTGGTGGCGCCGATCGGCACGTTGGACACCGATGCGGCGAGCGCACT
GCTGATGAAGCCGATGATCGAACCGTTTTCAGCCGCCGCCGACGGAATGAAGTGCGTGCC
GTGTGCGCGAACGCTGGCCGGGTTGGACGAGGTGGCCGAACCGGCGAGGAAGAGGGGCTC
TTCACCCTCGCCAAAGACAAACAGTTGCGAGATACGTTCGCGCAGGCGCTGCGCCTGCAC
GGTGGATGGAAGCGCGGCGAGTGTCATGGCCGAAGCCAGGGCAATCGTCAGTGCTGGTGT
GGAGCGGCGGAGGGGCCAGTGACGGCGCATTGAGTGACTCGGAGGGGGCGGTGGAGGGGC
AAATCAGAATGCGTATTCGACACCAAGCGTCCAGGTGTACGCGGCACGCATACCACCGGC
GTTCAGCGGCACCATGGCATTTGTGACGAGCATGAAGCTACGCGTCGGCGCGAACTTGAG
TCCAACAGATCCGTTGACCAGATCATCCCGGATGTCCGGGATCGACGTCGGGTTCACGAG
GCGACGAAAGGGCGCGTCGAAAGTGACGGCGCCGGGCAATTGAAGCAAGTCACCACCCAC
CTGAAACTCACTCACCAGATCGAGCGCCAGCGTCACCTTGGGGCTCAGCAAGTGATCAAA
ACCGGCGGTGGCCATGAAGGCGTGGTTGCGGGCCTCGCCGGCGCGGTACAGAAAGCCGGT
GTTGAGATGGGGTGAGAACGCGCCGAACCGCGACGAGATGATTGCCTGGCTACGCAGTAC
GAAGTGGCCCAGCCCCAGCAGGTCATCGACATCGCCGGTCGGGAAACGTGCGTCGGCGAT
CAGGGCCACGGCGCTGTTTTCGGTGGAGAAGGCGTTCACCTTCAGGCGAGCCGCCACATC
GCCCACACCAAACGCGCGACCGCGTGATGCCGAAGAGGCCTGCAGCACCGGATTGCTGGG
CGTGCCGGCGAAGTAGTGCGTCGCCGGCCCATTGCCGTGAATCTCGATCTGCGCGGCGTT
GGTGCCCTGGAAGGCCACCTGTTGCATCGGGATCACGATCCCGAAATCGATGCGGTTGGT
GATGCCGATGGTCGTGTAGAACGTGGTCACGTCGACCGCGAGATCGAGATCGAGCGAAAA
TCGCGTCAGGTCGTTTTCATAGCCCGGCACGCCGTATTGGGTGCAGTCCTTGCCACCGTG
TTCGGCGTCGCAACCGGGGTAGTCGACATTTTCATGCAGGAACGCCAGGCCGATATCGGA
CATCGGTTTGCCGCGCAGCGATGTGAATCGAAAGCTGCTGCGATTGAGCCCGGCGAGCAT
GCGGCCACGGCCCAGGGTCTGTCCACGTTCGGCGAAGATCGGGCCGGCCGATGTGGCGGT
GCTGATCGGGATGCCGCCTTCAAACCGGAACGTCTCGCCGCTGGTGGTGGCCCCGATGGG
GATATTGGCCACGGCATTGGCCATCGTGCTGCCCAGAAACCCGATGGCCGCAGCGCCGGA
GAGATCGGGCGCGGTGATGATGTGCGAACCATGCTGGTGCACGCCGCCCGGCGAAGAGGA
CGTCGACGGATCACCGAACAGGAAGAGCTGCGCGATGCGGTCCCGCAGTCGCTGCGCCTG
GGCGGTGGAGGGCGGAACTGCAACAGCAACGGCAAGACAGACCAACAACACACTGCGACG
CATTGTCCGGGCGGTGGAAGGGCACATCGACCGCCGATGTGCCTCCACGCGGGAGAGCTG
GCCGATGGGTACTGCGGACTTATGGCTTCGTGAGTAGGTCGAGCGAAGCCGCCGTGAGGT
AACGCAATCCGATCGCCAACGACGCTTCATCGATCTGGAAGCGCGGGTGGTGGTGCGGAT
ACATGATGCCCTCGGCCTCGTTCCGGGCGCCGACAAAGGCAAATACGCCGGGCGCGCGCT
GCTGATAGGCCGAAAAATCTTCGCCGCCCATGGACGGACGCATATCGACCAGCGTGTCCA
CGCCAAACGTCTCTTCCACCACCGCTGAAAGACGCGCGGTCAGTGCCGGATCGTTCACCA
CCGGACGGTAGCCCAGCTCATAGCGGAATTCGTAGGTGGCGCCAAAGGCCGACGTGATGC
CGGCAATGACGCGTTCCATCTGTGCGGGAATACTCGCCCGCAGCGTCGCGTCGAAGGTGC
GCACGGTGCCGGAGAGATAGGCAGAACCGGGAATGACATTGAACGCCGTGCCAGCAATGA
ACTGCGTCACCGAGAGGACCACCGGATCGAGCGGATCGACGGTGCGGGACACCACCTGTT
GCAGCGCGGTCACGACCTGGGCGCCAATGGCGATCGGGTCGATGGTTTCATGGGGCGCGG
CCGCATGTCCGCCCCGTCCCATGATGGTGCACTGAAACGTGTCCGGTGCTGCCATCGCGG
GGCCGGAGATGAGACCGATACGGCCCACCGCCAATGGCGACCAGAGATGCAGTCCGATCA
CCTGGTGCACCCCATCCATCACACCATGCTGCACCAGCTCTTCGGCGCCGCCGGGGGAGA
GTTCTTCGGCGTGCTGGAAGACGAACCGCACGGTGCCATGGAGGGCCGCACGATGGCGGG
CCAACAACGTGGCCAGCGCGAGCACAATGGCCGTGTGCCCATCGTGGCCGCAGGCGTGCA
TGGCGCCGTCCACCGTAGACCGGTACGGCACATCGTTCTCTTCGACGATAGGCAGCGCAT
CGATATCGGCGCGCACGGCGATCGTGGGCCCGGTGAGCCCCCCACGCAGTTCCGCCACCA
CGCTGGTGCGTGTGGGCCGCGACACCGAGAGACCCTCGACGGCCGACAGCACATCGAAGA
TGGTCTGTGAGGTACGCACCTCTTCGAAGGCGACCTCCGGATGCATGTGCAGGTGACGCC
GCCAAGTGACCACCTGAGGCATCAGGGCATCGATTTCGCTCTGGAGGAATTCCTGCTGGA
GGGGCAGATGGTGGGCAGCGGCCTCAGTCGTGCCGGCATGGCCGGTGTCGAATGGGGTGG
CGTGACTCGTCATCGTGTCCTCCGGGATGTGGCCTGGGGTGTAACCGCGGCGCGGTCGGG
CGCGTAGAATCCAGTATGCCTCTCCTGCAAGCTACCACGGTACCCGCGCCACCACTGCCG
CCCCAGGCACCTTCGGCGGTGGTGGGTGGCACCACGATACCGCTGAACAACACCCCGGTG
AGCGCGGCGGATCTGGCCGCGTTGCGCTCTCGGCGCACGGAGCTGTCCAATCAGCTCACG
TCTGCGCAGGGACGACGCGATGACCTGGTGAAGGAGCTCCGTACGAGTCCGGAGGGTGTT
GCGCGCACCGGCATCGAGCAGCGCATGTCCGTGATCGACGAGCGCATTGTGCAAATCGAG
AAAGACATTGCGGCCAATGGCCGCGAGCTGGCGCGTGCACCACTGGCCCGGGCAGAAACG
CAGGCACCACCGCGCGTCGGCGGGTTTCTCACGTCGGGTCAGGTCACCGGAATCTCCATC
GTGTTCACCGTCACGGTGCTGATGCCGATCGCGATGGCGTACGCGCGATCGATCATGCGC
CGGGCCAGTCAGCCCAAGCCGGCGCCGCAGGTGCTCGAAAGCGCCGCGCGGCTCGAGCGC
ATGGAGCAGGCCATCGACACCATCGCGGTGGAAGTGGAACGCATCTCCGAAGGCCAGCGG
TTTGTCACGCAACTCATGGCGCCGAAGCCACAGCAGGACTCGGTGTTGATTGGCGAACGG
CATGAGGTGCCGCGCTAGGAACAGCGGGGGGAACACAGACCACGCTGAAACGGGCAGATG
GCACAGATACCACACCAATAAAAAAGAGGAGCCTCAGTCGACAGGCTCCTCTTTTCTATT
TTGCAACTGTTTGTTGAAGCAGTGGCAGTATCTGTGCCATCTGCCCGTTTCAGCGCCGTC
TGTGTTCCCCCCGCTGTTCACGCGGGCAGATCGTCGATACTGCGATCAGCGAGCAACGAG
GCACGACCGAGCACCGGATGCATGGCCGGTTTGAGTGTGTTGCCGCAGAGTCGTTCGTAA
TTGAGTCGGAGCAGCTCCACCACCGCGGGCACATCGTGCTCGCTGCGGATGCGGAAGCTG
ATCCAGCCGGAATGAGGGAGTGTGCGGTGCGCGGCCGCGCGGCCGGCCGCCACGAGATCA
CGGCGCATGCGCACGGGCACCAGCAGATCGACCACGTTGCCAACGTGCACGTGACCGATT
TCCCGTTTGCTCACACGAAACTCGACACCACCGAAGCGATGGGGTAACACTTCCACCCCT
TCCCACTGACGCACGATCTCGGTGACAGCCGCACCGTAGTCAGTCGTTCCCATGCGCGCC
CTCCAGGCACCGTTCGATGTGGAGAGCATGAAGCGCGCCGGTCGCGTGCGCAAGCCTGTG
CAATGCACAACACCCCGCGTCGAACAGTGATGCTGTCGACGCGGGGTGTTGTAGTCAGCC
TGACAAGTATGCAGCGCCCGGATCAGACCGGGAAGAGCATCTCGCGATAGCGGGGCAACG
GCCAGAACTCGTCACCAATGGCGAGTTCAAGCGCGTCACTCGTTTCACGCACTTCGGCCA
GCGCGTCGCAACCCGTGCTGGTCAGGTACACGGCCTGCGCATCGAGATCGTCGTGCAGCG
CTTCCGCCTTCGTGATGACCTTGGCCAGTTCAGCCCGCTTCTTCTGCGCCGCCGCCACCA
GCTTCGAGGTCGCATTGGCCGCGTCCACGACGGGCTGCATGTTGATGCCCGCCGCCGCAC
CCTGACCCGCCGTGCCCGCGAGCTGCGCGAGGTAGGCGTACGACGCCGGCAGCACCTGCG
TATCGATCATCTGCTGCAGCGTGTGCAGTTCGATGAGGATGTCCTTCACGTAGCGCTCGA
GGCGCACGTGATAGCGGCTCTCGAGTTCGACATCCGTGAGGATGCCGGTGCCCTTGAACA
GTGCCTTGGCCGAATCCGTCTTGAGTTCCGCCATCGCTTCCGGCGTGCGACGCAGGTTCA
GCAAGCCGCGGCTCTTGGCTTCCACCACCCATTCGTCCGAGTAGTTGTTGCCTTCGAAGC
GGACCGCAGTGGTTTCCTTGAACGCCTTGCGCACCACCTTGAGCACCGCATCATCGGTGC
TCTTGGCCGTCTTGATTTCCTTGGCCAGCGCTTCGGTCAGCTCGATCACCGCTTCCGCCA
CACCGGCCTGCAGCAGCATCACCGGGAACGCGATGCTCTGCGACCCACCCACAGCGCGGA
ACTCGAACTTCGCGCCCGTGAAGGCAAACGGCGACGTGCGGTTACGGTCGGTGTTGTCCT
GCTCCACTTCAGGCAACTTGGCCACGCCCAGCTTGAGCATCGCCTGTTCGGCGTTGGCCG
GCGACGTCTTGCCACCCGCGATGTCTTCGATGACCTGCGTGAGACCCTTGCCGAGGAACG
CCGAGATGATGGCCGGCGGCGCTTCGTTGGCACCGAGACGGTGTTCGTTGCCCGACGTGG
CGATACCCGCGCGCAGGAGACCGGCGTGCTTGTGCACACCCTTCAGCACGGCCGCGAGGA
TGATGAGGAAACGCAGGTTCTGGTGCGGCGTCTTGCCCGGCTTGAGCAGGTTGGTGCCGT
CCAGGTTGTTGTCCGACGTGATCGCCAGCGACCAGTTGCAGTGTTTGCCCGAGCCATTGA
TGCCGGCAAAGGGCTTTTCGTGCACGATGGCCTGCAGGCCATGACGCAGCGCCACCTTGC
GGAGCACGGCCATGGTCAGGTGGTTGTGATCGACGGCGATATCCGAGTCTTCGAAGATCG
GCGCCATCTCGAACTGCGACGGTGCGACTTCATTGTGACGCGTGACGATGGGCACGCCGA
GCTTGTAGAGCTCGTGCTCCACTTCGCTGATGCACGCCTGCACACGCTCGGGGATGCCAC
CGAAGTAGTGGTCTTCGAGCTGCTGGCCACGTGGCGGCGGCGCGCCGACGAGCGAACGGT
TGGCCATCACCAGATCGGGGCGCAGCGCAAAATGCGCGCGGTCGATGAGGAAAAACTCCT
GCTCCACGCCGAGCGTGGTGTTGACGCGCAACACGCCGGTGTCGCCCATCAGTTCGAGGA
GCTTGATGGTCGCGGCGGAGAGCACATCGGAGCTGCGCAGCAGCGGCGTCATCTCATCGA
GCGCTTCGCCGTTGTAACCGATGAAGACCGACGGGATGCAGAGATACTTCACGCCACCCG
TTTCGCTGATGAACACCGGCGATCCCGGATTCCATGCCGTGTAGCCACGCGCTTCCCACG
TCGCGCGCAGGCCGCCCGACGGGAACGACGACGCATCCGGTTCCGACTGAATGAGCTGCT
CGCCGGTGAACGTCTCCATCGGCAGCTTGTTTTCGTCGAAGTTCAGGAACGCGTCATGCT
TTTCGGCTGTGAGGCCAGTCTGCGGCTGGAACCAGTGCGTGAAGTGCGTGACGCCACGCG
ACAGCGCCCATTCCTTGATGACCTGCGCCACCACCGGCGCGATATCGGAATCGAGCTTCT
TTCCGAGACGGATGGAGGCCGCGAGCTTCTTGTACACATCCTTCGGGAGCTTGGCGCGCA
TGTCGCGCAGGCCGAAGGTGTTCATCCCGAACCACACGCTGGTGGGCTGCTGCACACCGT
TGGAGTCAGGGCGCGTAGTGATGCGAACCGGGCGGTGCGTGACTTCGCGCATTGCTGCGC
TGCGCGAACGATTGCTTATCGACATGGGCGAAGGGCTGTGGTTCCGACGGCTGTAAATCC
GGTGTCACCGGTTTTGTGCAATTCGGGAAGAAATATGGCAGCATCGGTCGCATATCCAAG
TTCCGTCGATAAAATCGCGCAGAAAAACGTGCAAAAAGTGCACATCCTGGCGAGCAGTGT
CACAATACGACCTATACATGCGAATAAAAGCCGAATAAAATAGGGACAATCTGCACCAAT
AAGCATTCGACGAGGAACGAATCGGGCGACTGGCTGTGGCCCGCAGCTCAGCGTGGCCTT
GTCGCATCCCTGACGCGTGGTAGTGTGAAGACGTGACCATACCCCATCTCCCGCTCCGCA
TTGGCGCGCTCGCGGCGGCCTCGTTGATCGCGCTCGCCTGTGGTGGCTCGGATTCCTCTT
CCGCCGACAGCGCGGCGAACACGGCGCAGTTGCCACCGGTCGCACGACCACTCACGCCCA
GTGACTCGGCATGCCCGAAGGACGGCACCTGGAAGGCCTGCGCGCTTGAGGATCGCATCA
ACAAGGCCGGCATTCCCATCAAAGTGATCGATACGATCACCGTGCCGTACTTCCCCGAGC
CTGGAGTGCGCTACCGCATCGGGCGTACGGCGACCATGGCCGCCTTCTACTTCGCTGACT
CGGCGACGGGTGCCAATGCCACCGAAAAGCTCCATCGCTTCCGTCTCACACCGCCCAACG
ACTCCATCGGTGCCTGGCCCGCGGCACCCGTTGAAGGGGTCCGCTCGGCGAATCTCATTG
CGGTGCTGTTCGATGTGAACGGGACGCAGGCCGAACGGGTGCGCTTGGCCATCACCGCCG
GTGCACCGCAGCCGGCGAGTGCGCTGCCGCCGACGCCTTCCGGTGCGCAGAAGCTGCCGC
CCGCACCACCGGCCCGTTGATGCCATCAGGTCGGTGCGCGTCTCGGAGACGCGGCGCGCG
CGCGATGGGCATGATGAGTGCAGCGGTCAGTGCGCTGATCCTGGTGACGACGCGCCTCGG
CGCTCAAGCCCCAGTCCCTGAGCCGCCAGCCGTGGGACAACGCGTGATTGCCAACGGGGC
TTCCGATCACACGATAGAAGCGGCGGAAACGTCGGATTCCGATTCGTCCAGTCACGCCAC
GCGGAATCGCTATCTGCTGATGGCCGCTGGCGCCGTCACGGCGGCCACCTTCAATCAGGC
CACGGCGATGCCGGTGCAGTGGAAGCGCACCTGGTATGGATACGGCGCACGACTCGCCGA
CCAGGCGGGGTTTGGTGTTGCCGAAGAATCGCTGCGTCTCGGACTGCTGGCCGCGATGCC
GTGGAAAGGCGTGGCGATGGAATGCCCCAGCGCCCGTCGTGCATCAGGCCACGGCTTCTT
GCGCCGTGTCGGTGCGGCCGGCACCTGTGGTGTCGTGAATACGCTGGTGGTGCGGAATGC
CGAGGGAGCGCGTCGGCCGAATCTGCCGCTCATTGGCGCCATCACCGGCGCGAGTGCCTT
GAGCCTCACCTGGCGTCCCGAGCGTGTCGACGCGGGCAAGGGGCAGATGTTCGTGCTCAC
GCGCATTGGTTTTGTATCTGGCAGCACCGCACTCAAGTCCGCCTACACGGAGTTCACGGC
CCGCTGAGGCGCCGTGAACTCCGCTGTATTGCATCGATCAGCGGTAGACGATGCCGCCGT
CGGTGAGAATGGCCTGTCCGGTGATGTAGTCCGAATCGGGGCCGGCCAGGAACGACACCA
GCGACGCCACATCATCCGGCGTTTGTGCACGACCGAGGGCGATGCCTTCCACGTACTTCT
TGTACGTCTCACCCTTCGGGGCGCCGGTGAGCGCGGCAAACCGCTCGTCGATCTCCACCC
ACATGTCGGTGCCGACGATACCGGGGCAGTACGCATTCACCGTGATACCGGCGCTGGCAT
ACTCTTTCGCGGCGGCCTGCGTGAGACCACGCACGGCGAACTTGGTGGCTGAGTAGACGC
CGAGCATGGCAAACCCATCGTGGGCAGCAATGGATGCGGCGTTGATGATCTTGCCCTTCT
GCTTGCGGGCCTGGAACTTGGCCGCCGCCGCCTGAATGCCCCAGAGCACGCCGTCGACGT
TGATCCGAAAAATGCGTTCGACCTCTTCCGGCGTGACCGAGGCGATCGGATTCACCTGCG
CGATGCCGGCGTTGTTGACGATGACATCGAAGCCGCCGAGGGCCTGTTCGGCCTTGTCGA
TGGCCGCATAAACATCGTCGCGTTTGCTGATGTCAGCGGTGATGGACACCGTCTTGCGAC
CCAGTGCCGCGATTTCTGCGGCGACGCCGGTGAGGCGATCGGCCTTGAGGTCGACCAGCG
CGATATCGGCGCCGTCCTTGGCCAGGCGGAGGGCGATGCCACGGCCGATGCCCTGCGCCG
CCCCGGTGACGAGAACCACCTTCCCTTCAATGGACATGTATCTCTCTCCTGTTGATTGGG
TACCTCAATACTAAGACATTGTAAATGTCTAAACAACTATTGGTAGACGATTTATTCTGA
AGCATTGCCAGTCGGCGGTTACTGTGACCGATTGCAGTATCACCGACCCCGCGACCGTTC
CCGGAGTGTGCATGTCTGAGCCATCACAAGTGATTGTGAATACACCACTTGCCAGTCTTC
ACGACATCGAGATCGCGGCCCGCGGCTGCTTGTCGTCGATGGCCTACGAGTACGTGAGTG
GTGGGGCCGGCGACGAGTGTACGCTGGGTTGGAACGAGAGGGACTGGAACAGCATCCGGC
TTCGGCAGCGGGTGCTGGTGGACGTTGCCGAGCTCGATACCTCGGTCAGCCTGCTTGGCC
GAACGCTGTCGCACCCCATCCTGCTGGCCCCCACGGCCTACCACAAACTCATTCACGCCG
ACGGGGAGGTGGCCACGGCACGGGGAGCCAGCGAAGCCGGCGCGCCGATGATCATGAGTT
CGTTCAGCAACTCGCCCATCGAAGATGTGGCCCGGGCCACCACCGCGCCGTTCTGGTTCC
AGCTCTACGTCCAGCCCGATCGTGAATTCACGAAGGCCCTCGTGCAGCGCGTGGAAGCCG
CGGGATGCGAAGCGCTGTGCCTCACCGTGGACACACCCGTACTTGGTGCGCGCTATCGCG
AAACACGCACGGGTTTTCATCTGCCGGACGGACTTACGCGTGCCAACCTGGAGGGCATGA
CGCAGGTGGCGGCCGACGCCGCGCATCGTCCGCCGGAAGGAGCGATCTACAGCGCCGTGC
TCGAGCCGCGGCTCACCTGGAAAGACGTGGAGTGGCTGCGCAGCATTGCCACGGTGCCCG
TGTTACTCAAAGGCATCATGGACCCGGACGATGCACGACTTGCCGTGCAGCACGGTGCGT
CGGGTGTGATTGTGTCCAATCACGGTGCACGGAATCTCGATACCGTGCCATCGACGGCCA
TGGCGCTGCCCCATGTGGTGGACGCGATCGATGGTCGTGTGCCCGTGTTGGTCGACGGCG
GCATCCGCCGCGGGACCGATGTGCTCAAAGCGCTCGCACTCGGCGCCTCGTCCGTCCTGA
TCGGGCGCCCCTACCTGTACGGATTGGCGGTGGATGGTGCCGCGGGCGTCTCACGGGTGG
TGCGCACGCTGCGCACCGAACTCGAAATGGCCATGGCACTCACCGGTCGTACATCGGTGA
GTGCCATTGATCGCAGCGTGTTATGGGCGTGACGTGCGGGTGAGGTTCATGCCCGCATTG
TTCACGCGATTGTTGGAGCGATCCCGGTCGATGAGATACATGAGCGGGTCGATCTCCACC
GACTGCACCAGCCACGACACCGTGGTGTCCAGCGAAACTACCCCACGCTGCGCCATCACA
TTCACCTGATGTAGCACGCCAGCGCGATCACGCAGACCGAGTATGATGGGCAGCGCATCG
GCGGGCTCGATAACCTCTCGTGCTGCGGCACCTGCGCCGCGCACGGCCACCCGTTGCGCG
GTGAAACGTGCCGTGAGATGGGTACCCGACGCATTGCTTCCTGATGCCGCGCTGAACGAC
GCAGCGACCGTGGTATCGACGGCAAGATCGTAGATCACACGATCGGTGAGCCATTCGTCC
ACCGCTTGTTGCGCGGTGGGTGTGGTGGCTGCCGCGCGCAGCAGCCGATGCAGTTGTTGT
GCACTGGCGGTACCACGCGGCCCACTCTGGGTCGCGAGCAGGTTGCGCAGAATGCCGCGT
ACGACACTGTCGCCCAGTGTATGCCGCAGCGCATGCATGGCCAATGTGCCCTTGCGATAG
TACAGCTCGGGTTCGTCGGACATGGTGAGCAGGGTGGCTTCGGTGGTGCTGCGGGCATTG
AGATATCGGTCGTGATCGAATGCCAGCATGTCCGTCAGACGGTCCTGCCCATGCGCCTGT
TCCAGCAGTACCTGTTCGGCGTACTTGGCCATGGTTTCCACGAGCAGCAGGCGTCCCTCC
GTGTCGAGCGGATTGACGGCGTGTCCCCACCACTGGTGCGCCACTTCGTGTCCGATGCGC
CGGAGCAGCAGATCCACATCAGTGCTGCGCGCGTCGGTGAGCATGCCCCGCGTTTCCGTC
AGGTAGATGCTGCCGGGCAAGGCGTAGGCGCCAAAGCGGAATCCCGACTGCACTTCGATG
ATGCGCAACACGTCGTGCGGATACGGGCCGAACTCCCGCTCGAGCACCTCCAGTGACGAC
GTCGCAATGGTGAGCAATCGTGAGGCAGGTTCAGCATGCCGCGGGTTGTACCACACTTCC
ACGGGCGTGGCGCCACGCACCGTCTGCACTGTGGCACGCTGCACATCATACCGTCCGCTG
CTGATCGCCATGGCGCCCGACGTGGGACGCGTGGTGCGATAGTGCCACGTGCTGTGTGTG
GTGGTGCGTGCACTGTCGATGAGCGCACCGGGGCCCTGTGCCACCTGATCGGCGTCGGTC
TCGATGCGCACATCGGCCGTGAACCAGGCCGGCGTCTGTCCGTGTGCTTCCACCTGGGTC
CGCAGCGAGTCTTCCGCGCTGGCGGATTGCAGGACGGGGGTTGCGGATTGCTCGAGCCCC
TGCTTGATGCGCTCCGTGCTGTCGCGCAGTTCACGTCCCGGTGAATAGCCCAGTCTGGGC
AACACGTCGGACGAGTGCAGGAAGGTACCATTGGCCGAAACATCGATGGCGTTGCCGTCC
ACACGAATGCCACCGCGATCGATCGTGGCCATCATCGACAATGGCAGCGAATCTCCGGGA
GCCAATGGTGCACTGAGCACCAGCACATGGACCGCGTGCAACGCATCGACGCGCGCCAAC
TTCATCGTGTTGCGCGTCGCCCGTTCTGTGAGATCGGGGGAGAGCGGCTCTACCAACGGT
ACCACATCCGCATCGACGGCAGGGCCCACCACCACGTTCGACAGATCGGTGGGGAACACC
AGCCACAGCGAATCGATGGACGCGTCGGTGTTGTTCACCAGATGCAGGCGCGCATGTACA
TCGGCGCGAGCTTGCGTTGGCAGCAGCTTCACATGCATCGCCACATGCGTGAACGCCGGC
TGCGGCGCACCGGACAGATGGCGATAGGTGCGCTCATAGGCCACCCGACGGGCCAGTGCT
TCGTGCGACCGTTCGAACGGTGTGTGCACGGTGGTTTGCCAGGTCATGCCCGCCAACACG
GCGGCATACAACACGCCACCGGCCAGCAAGGTCGTACGCGCACGTGGCGCGAGTCCCTGT
TTGATGAGCTGGGGCGCACGTCGCATGCGCTGCAGAAAGGGCAGCACTTCACCACGCGGC
CAGAGTGCAGCGGCAACACCGAGCAACACCAGTGTGCCCAGCAGCCAAGTGCCCTGATAC
GCCAGCCAGCTCACCAGCGTGTTGCCGTAACCGGCGAGATCCGACCAGATCAGCGATGGT
GCACTGCCAAATCGCCACAGGGGATGCTCGAGACCAACGGCCATACCCAACGACTCACCC
TGCTCGGCGATGATCAACACCGCGAGTCCGAGCAGCATGGCCACCCACCGGTTGCCGATC
AGCACCTGCAGTGCTGCTGCGAGCCCAACGAGAATCACGAGTGGCAGCATGGACGCCGCA
ACGTGTGCCGCGAGCACATCCCATTCGATGGGCAAGCCACCGGCGAACAGGTGCATGACC
ACGGTGGTGCCGTACCCGGTGAGCGCCAACACCAACGGCACGGTCATCAGCGCCACCAGC
TTGCCGGCCAACAGCGCTGTACTGCGCACCGGGGTGGCATCCCTGATGCCATCGAACTTG
AGCAGGCGCTCCCGCGAGAACACATCGGCGCCGAAGTACAGCACACACAGTGCGCCGAGC
AGGCGGAGCGCGATGGGGACGGCGTCAGCCAACTGCGCCGTGCTGGCGAGAACACGGGTG
CCGTAGTCGCCGCTCTTGAGCTGACCGTCGGCTTCGATGGCGATGACGGGAATCCACATG
GCCAGCAGCGCGAGCAGCGGCCAACTGCGCAGCAACAGGCGGGCTTCGAGGCGCATGACC
GCATTGGCGGCGGCACGCCACGCGCCCAGGCCGGTCACATCGACAACGGGCATCTTTACA
TGGGACGTGCTCTGTGGCGGCACAGGCGCCACCGCCGATGTGTCCGCGTCTGCTTTGGTG
CGCGAGAACCAGCGGCGCTGGGGCGCGCCCACCGCGCGGGCCATGCGCCGATCGAGACGG
AGCAGCGGTACCAGGCACAGCGCCGCCATGGCCAGGACCATCAGGCGGTTCTGCAGCAGA
TGACCACTCAAGGACAGTGCGCGGGCCTGTCGGTCGAGCGGCATCAGGTAACGCGTCTGT
TCAAAAAACGCCGACAGACCGAATGGGTCGAGCAGGGCCGCGCGGGCGAGCAGTTCCGGC
GTGGGCGGGCGTGTGCCTGCCATCAGCGGACTGTCCACCATCAGCGCCGTGACCATGTAG
CCGGCGTAGATACCGATGCTGGCCACGAAGGTGGCGAGTGTGCTCCGGGAGGCCGCAGCC
ACCGCGAACAGCAGTGCACTGCACCACAGCGCATTGGGAATCACCACCCAGGCAAAGGCG
CGCCAATACGGGTCCGGTGAAAATGGCACGAGCCGATCGGCCGGCAGGGGAATCACCAGT
GGCAACACCGCGAGGACGATGGTGCTGACGGCGAGTGCGGCGAGCAACAGAATCACCACC
CCCGCATAGCGCACGGCCAGCACGGTGGTGCGGGACACCGGACGCGATTCGATCAATGCG
CGCATGCCGTGTTCATCGTCACGCAGCGCCGCGTGCACACACAGCATGGGCAGCGCAAAC
ACACTGAGCAGCGAAAACAGTGCCATGGTTTCCGTGACCACGAACGCACCATTCACGGCG
TCCGCCGGCGGTCCGAACCGCGTTGCCACGGTGGTGACCGGCAACAAGGCCAGCAGCACC
ACGGTCGCGAGGAAGGTCACGCGCCATCCCTGGTAGCGCATCTCGAATGCCAGCAGTCCG
GGCCAGATCGCACCGCCTGCCGGCACAGGTGCGCCGACGTTCCTGCCGGTATTGGTCCCG
GTGTTGCTCCCGGTGCTCATGCGACGGGCCCGATGGCGCGGAAGTACACATCTTCGAGCG
TCGCGGCGGTGGGCGTCGATTGGGCATCAGGCGCCGAGTCGGCCAGCAGGCGCAAGCGGG
TCTGCCCTGCGTGCAGGGTGTGCGACAGCGGCGTGCCGCGGGCGGTGTTGGTCCACGTTT
CCTGACGTCCCATCGTGCGGCTGAACACCCGACCTTCGAGTTCACCCACCAGATCATCGG
GCACACCTTCGCACACCACCTGACCACGATTCATGATGGCCATGTGGGTGCATAGCTGGC
GCACGTCTTCCACGATGTGGGTGGACAGGATCACCACCACCTGTTCACCCACGGCGCTGA
GCAGGTTGTAGAATCGGCTGCGTTCGGCGGGATCGAGCCCCGCCGTGGGTTCATCGACGA
TGAGCAGACGCGGATCGCCGAGCAGGGCCTGTGCAATGCCGAAGCGCTGCCGCATACCGC
CCGAGAATCCGCTTACTGCGCGATGCCGATGCTCCCAGAGATTCACCTGCTCCAGCAGCG
CATCGACCTGGGCGCGCCGCGAAGCCTTGTCGGTGAGTCCCTTGAGCAGCGCGAGATGGT
CGAGCAGCATGCGCGCTGACAGGCCGGGATACACGCCAAAGTCTTGTGGCAGGTATCCGA
GCCGCGCACGATGAGACGTGACATCGGCGAAGATGTCGATACCGTCCATGGTGATCGAAC
CGGCATCCATCGGCTGCAGCGTGGCGATGGTGCGCATGAGCGAAGACTTGCCGGCGCCAT
TGGGGCCGAGCAATCCGAACAGGCCGGGACCAATGTGGAGCGTCACACCACGCAGGGCGT
GCACGCCATTGGGATAGGTTCTGGAGACGTTGTGGAGAGCAAGCATAGGCGACACGACGG
ACCCGCTGTTCTCAAGTTTCGTGCTAACAAGAACAAATCATTTATTAAGGTTCATCTTAA
TATCCACCATGCCACCCTGGAGCCAGAACGCTGTGTCCCATCCGCACGCTGAACGCCCAC
GTCAAACCGTGGCCATTGTGGGTCTTGGCAGTATTGGTGGCGTGATCGCGGGCATGCTCC
GCGCCGCCGATCGCCATGACGTGACGGCTTGTGTGCGGACGCCTGTCGATCGACTGACGG
TGGAACGCCCAGGCGATGTGGTGCAGACGCCACTGCGCGCCATCACCGATCCGTTGCAGG
CCACGCCGGTGGACTGGGTACTGCTGTGCACCAAGGTGCACGACGTGCCACACGCCGCAC
CGTGGCTGACGCGCCTGTGTACGCCCAACACCCGCGTGGCGGTATTGCAGAACGGCATCG
GTCATGTCGAACGCCTGACGCCATTGGTTGGCGGGGCCACCATCGTTCCGACGATCGTGT
ACTACAACAGTGAGCGACTGGCGCCGGATCGGGTGCGTTTTCGTCCGGCGGATCATCAGG
AGTTTGCCGTGCGCGATGATGCCGATGGCCGGGCCTTTGCGGAACTGCTGGACGGCACGG
CGATGCGCCTGCTGGTCAGCGAAGACTTCCTGACGCTGACCTGGAAGAAGCTGTTGCTCA
ATGTGATCGCCAATCCGATCACGGCATTGGCCATGGAACGCATGACCGTGCTGCGACGGG
ATGACGTGCAGGCACTCTGTCTGGAGACGCTGCGCGAGGCCGTGGCTGTCGGGCGCGCGG
AAGGTGCGCGGCTTCGCGACGACGACGCGGCTCAGGCGCTCGCCACGATCCTCACGTACC
CTGCCGAAGCGGGGACATCGATGTACTTCGATCGATTGGCGGGACGTCCGCTGGAAATCG
AGGCGTTGACGGGCGCGGTGGTCGCTGCGGGCCGGAAGCATGACATTCCCATGCCCGTGA
ACAACACCATGTTCACACTGCTACGTGCGGTGCACGATGCCCACGTGGCTGCCGGCCGAT
AGCGGCGCGGTGATTCAACTCGCGCGCTTCATGCCGGGCTGCTGCGCTTCCAGCGCCGCA
CCCAGCGCTTCCGCCGTCCATATGATCGCGTTGGTGTAGAAGTCGTTGATCTTTGCCTGA
TCGACGCCCATGTCCTTGGCAATCATGGTCGCGTTCTCGAACAGGCCGAGCTCATAACTC
TCGGCGAATTCCAGCGCGTTGGCATAGGGCCCCGAACGCTCCAGCAGCGCATCGTTGGCT
TCCGTGCTCAGCACCACCCGATCGAGTATTTCGTTGAGCGGCATGCGGAACACCGCATCG
AGCAGCGAAAAGAGTCCGACGAGGAACAGCGTACCACTGTCGCGACCACCACCCACGAGC
TGTTCGAGCAGGCGGCCCCGTTCGACGGCCTGACGCACCAGTTCCTGATCCACGCCGGTC
TTGCTCTTGCGGGCGGCGGCGACCGCCACGGCCAACCAGCGCAGAAAGGCATTGCGGCCG
ATGAGACGCAGCGCCTGGCCGATGGAGGCCACGCCCCGTCCGCCCAGCGCCGCCGAATTC
ACGAGGCGCAGCAACTGGAAGGTGAGCACCGGATCGGTGGCGATGACGTCTTCGAGCTGC
CGATCACTGATGTTGCCATCGCGGGCGAGCCCCATGAGCCGCATGGCCGCGACGGTGCTC
TGCGGCATGTCGGCCGCCGGCAGTGGCTCGGGGCGGCTGAAGAACGTGCCCTGAAACGCA
TGGAAGCCACTCGAGAGTGTGGCTTCGTAGTGCTCGATCTCCTCGACATTGGCCGCGATG
AGCTTGAGCGCTCCAGCCGCGGTGCCCGCCGTGCCGTTGGTCAGGCGCGCGCAGATGGCC
GCCAGGGTGTCGGCATTGCCGGCGCGGGCATCGACGCGCACCCAGCTCGCATGGGACAGC
AGCGATTCGGCTGGCGAGGTGTCGGCCCCGATCTGGTCGAGAGCGAGCAGACCGCCCGCC
GCCCGGTACCGGGCGATGGCTTCCACCAGTACTACATCAGCCGCTGTGTCGGCAGGAAGC
AGCACGATGGCCGAACCGGGTTCGGCGGCCAGGAACGCATCTTCGATGAGCTGCTCGCGC
GAGGCCGGCACAAAGGCCGGCAGACGGTTGCGAACAAGGTCGAAGGTGCCGCTCAGAAAA
CTCTGGGCGAATCCATGCTGACCGTCATCGGCGTCGTTGTACCGGACCTCATAGCCAATC
AGAGACCCGGTGGAGCTGAAGACAGGCTGGCGAACGAGGCAGAAATCAGACATGGCGCTG
TGACGTCGTGCGGGCGAGGGGTAGCGGGGACGACACCGTCCCAGCGACTCTACAGACGAT
TCAGGCGCTCCCGGGGGCACGAACCTCGGCCGATCCGATTTCCGGGTGAGGGCGTGGTTC
CCGTGCAGGTGGTCTATGAGTCTGGCAACGTTGGATGGCACCCTGCATCGGGGGTGCGGC
GGTCGGTACGCCCTGCAGACGGAGCAGGTGACGGTACGTCTGAGTGGTATGGCGGCCGAG
GTGACCCGTGAGTTTTACCGGTGTGAGAAGTGCGGACACGAGCAGCGCACGATCGATCAG
CGCGACTCGGCCGAAAAGGCCGCCACCGAACAGATCCGGGCCGCCAACGACCTGCTGGCC
CCGCGGGCCATCCGGCAGTTGCGGGAGTCGCTGGGCCTCACGGTGCCCCAGTTTGCCGAA
CTGATCTACGGCACGCCAAAGGGCATTCTGGAAGGGTGGGAGAAGGGGCGGTATCTGCAG
AACCGTGAGGCCGATGCGCTCATTCGGAGCCTGGCCGACCGCGAGACGCTGGAACGTCGG
GCGGCCAAGGCCGGGGTGACGCTGCCGGCCGGTCCTCAGACCGAAGCGCCGGCCAGCCAG
CCGGCTGATCCCCAGGCCACCGCCGCAGAACCGACGCCGAGTTCCCAGGACTCTTGACTG
CACGGGGAGGTGAAGGAGTAGGGTAGCGCATGACTGAACTCCTTCTTCTCCGTGTCGTGC
ATGTGTTGTCGGGCACCTTCTGGCTGGGTGCTGCTTTGGTGAATGTCTTTTTTCTGATGC
CCGCGGCGATGAGTGTCGGTCCGGCCGGTGGCACGCTGATGCTGGCGCTGCGGGATCGTG
GGCTCATGCATTGGCTGCTGGCGACATCGGTACTCACGCTGCTGTCGGGCATGCGGCTGT
TCTGGATCATTGCCGGTGGTGACCCGGCCATGTTCATGGCCTCGCCGATGGGTCGTGTGT
TCGGGCTGTCCGGCATCGCCGCGATCCTCGCGTTTGCCCTGGCCATGCTGGTCTCCCGCC
CCTCGGCGGTGAAGATCGCGACGTTGTCGAGTGCCATGGGCAGCGCCTCCGAAGCCGAAC
GCGACGTGCTGCAGCGGGACATCGAGCGGTGCCGGCAGCGGGCGCGCATCGGGTCGACGC
TGAACATCGTGCTGCTGATGGGGAGTGCGATGGGCATGGCCGTGGCGCGCTATCTCTGAG
CCCGCGGGATAAGTTGGGCCATCCTCCAGGAGAATCCCGCATGATCCCGTGTTCTGCTTC
CCGTGTGCCGTTGTCGTATCTCGCCGTGCTGACGGCGATGGTCCTGTCACCAGCAGTGGT
GCAGGCGCAGTTGCGTGGTGTGATGCCGCGTGATGCGCTGGTGCACGAAACGGCCAGTGA
TGTGCAGATCGCGCCTGATGGGCGGCAACTGGTGTACGTGCGACAGAATGTGGATTCGTT
GCGCGACAAGCGGCTGCGCACTCTGTGGACCGTGAACGCCGACGGGTCGGCGCATCGCCA
GCTCTTGCCGGGCAGCAATGAAACGGCGCCACGCTGGTCGCCCGATGGCACGCAGCTCGT
GTTCCGTTCCGATCGTGAAGGCGGCGCGCAGTTGTGGACCATGCAGGTGGCGAGCGGCGC
GCTCAAGCGACTGACGTCGGTGGCACGCGGACCATTGGGTGCCGCGTGGTCGCCTGATGG
CAAACAGATCGCGTTCACCTCGCTGGTGCCGGAACCGGCGTTGTCGATCGCCCAGCAGAT
CGCGCCACCCGCGGGGGCGACATGGGCGCCGCCGGCGCGGGCGTTCGACAAGCTCATTTA
CCGGTTCGATGGCGCCGGTGAGCTCGAGCGTGGGTGGTCGCAGTTGTTCGTGGTGGATGT
GGCGAGTGGCACCACACGCCAACTCACCAAGGGCGCGTACCATGTGGGCGGGGGCAATGG
GCGTGGCAGTGGGGTGCCGTCGTGGAGTCCCGATGGCAAGACCATTCTGATCAGCGCCAA
TCGTCGTCCCGACTATGAAATCGAAAGCACCGACACCGAAGTGATGGCGGTGGATGTCGT
CTCCGGCGATGTGCGTGCGCTGACCACGCGTTTTGGTCCGGACAATCGCCCGATGATGTC
GCCCGATGGACAGTGGATTGCGTTCACGGGGTACGACGACCGCCGATTGGGCTACCAGAA
TCACGAATTGTACGTGATGCGTGCCGACGGATCGGCGCGACGGTCACTGACCGCATCGTA
TGACCGCTCCGTGGGCAGCCCGGTGTGGGCGCCGGATTCGCGCGGTCTGTATGTGGAGCT
CAACAACGAAGGGGAGACGCAGGTGGGGTACGTGCCGCTGGCCGGTGGTGTGCCGCGCAC
GATTGCTCGGCATCTGGGCAACGGGCAGACCGCGTACGAAGGCAGCGGCTACAGTGTATC
GCGCGCCGGACGGGTGGCGTTTGTGACATCGCGTGGCAACCATCCCGGCGGTGTGGCAAC
TGCTGCCATAGGTGACAGTAGCCCCAAGGTGCTGGCCGGTATGAATGCCGTGCTGCTGGC
AAATGCCAGGATGGGCGAGGTGGAGATGTTCTGGACGCCGTCGTCGCACGACGGTTGGCG
GGTGCAGTCGTGGCTGATCAAGCCGCCCGGTTTTGATGCCAGCAAGAAGTATCCGATTCT
GCTGGAGATTCACGGCGGCCCGTTTCTGGGCTACGGCGATCGGTTCGACCTGGAAAAGCA
GGCGCTGGCCGGTGCCGGATATCTCGTGTTGTATGTGAATCCGCGTGGCAGCACGAGCTA
TGGTGAGAAGTTTGCCAACGGCATTCATCACGACTATCCCAACTTCGACCGACTCGATCT
CGAGAGTGCGGTGGATGCCGTGATCGCCAAGGGGATCGTGGACACCACGCGGCTGTATGT
GGCCGGTGGCAGTGGGGGTGGCGTGCTGACGGCGTGGATCACGTCGTACACGCACCGCTA
CCGCGCGGCGGTGGTGGAATATCCGGTGATCAACTGGACGTCATGGCTGTGGACAGCGGA
CACGCCGCGAGGCACGACGACGTGGTTCCCCGGTGCGCCGTGGGATCATGAGGCCCAGTA
TGCGAAACGGTCCCCGCTGTCGCGGGTGCAGTTCGTGAAGACGCCGACGATGGTGCTCAC
GGGCGAGTTGGACTATCGCACGCCGATGAGCGAGTCGGAGCAGTGGTACAGCGCACTACG
CTTTCGTGGGGTGGAAGCGGTGCTGGTGAAGGTGCCGGGTGAGCCGCATGGCATTCGGGA
ATCGCCCAGTCATTGGCTGCAGAAGATGGCGTATGTGCAGGGGTGGTTGGATGGGCATGG
GGGGCGGCAGCCGTAGTGAAGTGACAACTCCTTCTTTTACTCGCCAGTCATGAACCGACC
TTTCGTATTGGCTGCGGCCATCGTCGCATGGTGTGCCGTGCTGGCCGCCACGCGCGTGCC
ACCGCAAGACGACGCATTCACCGTCGCCAGCTACAACATCCGCCATGGTCGCGGCATGGA
TGGTGTGGTCGACCTGCACCGCACCGGCGAAGCCATCGCTCGCCTGGGCGCCGATGTGGT
GGCGCTGCAGGAAGTCGATCGGAACGTGGAACGTTCGGGGCGTGTGGATGAACCCCGCGT
ACTGGGCGAACAGTTGAGCATGTCGCACGCCTTCGGTGCTTTCATGCCATACCAGGGTGG
TGAGTATGGCATGGCCATCGTGTCACGACTCCCGATCCGGCGCAGTCAGGCGCTCCGGCT
GCCTGATGGCAACGAACCGCGAGTAGCGCTGCTGGCCGAACTGGAGCTGCCGAGCGGGGC
GCGGGTACTGGTCGTGAACGTGCACTTCGACTGGGTCGGTAACGACACGCTGCGGTATGC
GCAGGTGAAGGCGCTGGGGGCCGTGTTGGACACGGTGCGTCTGCCGGTCATCTTGCTGGG
TGACTTCAACGATCAACCGGCCTCACGTACGCTGCAGCATTGGCAACCGCGTTTTCGCGT
CGCCGCCAAACCGGAGTCCGACCGTTTCACCTTCTCCTCTACCGAACCCAAGCAGGAAAT
CGACCACATCCTGCTGGCACCGGCACGCGCCTGGGGTGAGGCTACGGTGCGGGTGATCAC
GGACCCGATCACCTCGGATCATCGACCCATCGTGGCGCAGCTACGCCTTCTCAAACCTTG
AAGGAGGTCTGAAGATGCACACCATGCAGAATCGACCGTTGGTGCTGGGCCTGTTGCTCG
CACAGGCCCTGTTGATCTCGTGCACGGCGCCAACCACCGGAACACCACGTGATGACGGCG
TGAAGCCGCTGCAGGTGACGAGCAGTTCGTCGGCACTGCGTTTTGATGCGGCCACCATCG
ATAGTGCGTCGATAGCGGGTGATGTGCTGTCACTCCACGTCACACACGGTGGCGGCTGCA
CCACGCACACGTTCGGCTTGCACACGTCGGGGATATTCCTGGAATCGTATCCTGTACAGG
TGCCGGCGCAGTTGTCTCACGATGCGGCCGATGATCGGTGTCGTGCGCTGGTTCGGCCGG
TGCTGCGCTTCGATCTGTCCGCACTGCGGACACTCTATCAGAAGGCGTACGGCGCACGTG
GCGAGCTGGTACTCAATGTGCAGGCGCCGGGAGGTGGTGGCGCGTCCACGTCGGTGCGCT
ACGTGATTCAGTAGTACGAACCACCACGATCACTCATCACCGCAACATGGCCCACCAGAA
CACACCACAACCACCCGCATCCAACACGCCGGCCAGCTTCGACTGGAACGGCCGCTCCGG
CGAGGTCTGGCGCGACAACCAGTCGCGTCTCGATCGCATGCTCGCGCCGTATGGCGCGGC
GGCCGTCGCAGCAGCATCACCCGCACCGGGTGAGCGTGTGCTCGATGTGGGGTGCGGCTC
TGGTGCCACGTCGCTGGAGCTGGCGGCGCGTGTGGGAGCCTCGGGATCGGTGCTCGGCCT
CGATATCTCCGAACCACTGCTCTCACGCGCACGCGAACGGGTGCCGCCTGGAGTGCCGGT
GTCGTTTGCGCTGGGTGATGCCGCAAAACATGCGCTGCCCGAGGGCACCTTCGATCTGCT
GTTCTCGCGCTTCGGTGTGATGTTTTTCGACGATCCGATCGCGGCGTTCACGCACCTGCG
TCGTGCTCTCGCGCCGAGCGGGCGCCTGACGTTCGTGTGCTGGCGCCCGTTCGATCAGAA
CGATTGGGTGCGTCTGCCCATGCAGGCCGTGGCGGATATCCTGCCACCGCTGCCGTTGCC
GGGCCCCCATGCGCCGGGGCCATTTGCCTTTGGCGACACGGAGCGGGTGCGGCACATTCT
GACGTCGGCCGGATTCACCGATATCGACATCACGGCGTTCGACAGTCCGCAGGTGTACGG
CGAAGCGGACACGCGTGAAGATGCCGTAGCGGCGGCGCTCGAACTGGCGCTGCAGGTGGG
GCCGCTCAGTCGGGCGATGGCCGAACAGCCACCGGAACTGCGGGAACGTGCGGCCGCGGC
GGTGCGCGCGGCATTCGAAGCACGCGCCACCGACCATGTGGTCACGATGGATGGTGCGGC
GTGGATCGTGACGGCGCGCAACGCGGTGCTTCGCTAGCGGCGCGCCATCACCGCGTTTTC
AATACACGTGTCAGAACTCTTCGTGCGTCAGCGGGTCGAGGCCGAGGATGCGACCGTTGG
TCCGTTCGAGTGTGGCAATGTTTGCCATGTCGTCCGCTGACAACTCGAAGTCGAATACCG
CCAGATTCTGCGACTGACGCTCGCCGTTGGCGGCCTTGGGCAGCGGCACGGCACCGAGCT
GCACATGCCAGCGTAACACCACCTGCGCCACACTGCGACCGACCCGAGTGGCAATACCGG
TGAGCACCGGCTCGGCGAGCAGGTCCTGTCCTCGACCGATCGGACTCCACGATTCCGTGA
TGATGCGGTGAGTGTCGTGGTACACGCGCTGCGCCATCTGCGGGAAATACGGGTGCAACT
CCACCTGATTCACCGATGGTGTCACGCCGGAATCGGCAATGATGCGATCGAGATGTTCGG
GCAGAAAGTTGCTCACGCCAATGGAACGCACGAGGCCGCGCTTGCGCGCTTCGACCATCG
CCTGCCAGGCCTCGATGTACACACCCTGATTCGGGTTCGGCCAGTGAATGAGATACAGGT
CGAAGTACTCGAGGTTCGCGCGATACAACGATTCTTCGATGGTACGCAGCGCGCTGTCAT
ACCGGTGATGGCGCCCGGGCAGCTTGGATGTGATGCGTAACTCGGATCGCGGCACGCCGG
CGCGGCGCACGGCTTCACCGACCGCGCCTTCGTTTTCGTAGTTGAACGCCGAGTCGATGA
GGCGATAGCCGCGGTGCATGGCGTCCACCATCGCGGCAACACCGGCCGATCCGTTCAGCT
TGTAGGTGCCAAGCCCAACGTGCGGCAGGGTGGTGCCATCATTGGCGCGAACATCAGGAA
TGATGGCCACGGTCAGAGCGTGCCGAGTGCCACGTCCATCTGCACGACCTTGGCGCCGGA
ACCACCGGCTTGCACGCCGGCGCGTTCGGCAACACCCGACACATTGGTGCCCACCGCCGA
GAGGCGAACACACCCGTTGAACTGGATACCAAAGCCCACGCTGAACCGTCCATCCGCTCC
GGCGCGTGCCTGGGAGCGCTGCTTCAACACGCCGGTGTTACATGCTCCTTCGTACAGTTC
GCCGGTGACCACGGCGTAGGCCGCCGCCGAGCTGGTCGCGGCGGTGACCGTGCCTTCCAC
GCGAAACTCGTATCCGGGATCGAACGTGGTGTTGCCGCACCCGGTGATGCCCGCTCCTGC
GGTCACACCCAGGATGATCCCATAGACGGTGCGCCAGCGGCGCCCGTCGAGGCCTGTCTG
TCCTGCTGCCATCGTTCCTCCGGTTGGTCGACTGCGATCCTTTCAATCCTAGTCGGCGGG
TGGGAACGATGGCATCGTCGGCGCAGGCGGGACCTGTCACGCGACACACCGCGTGCCGCG
TCTTCTGCTCAGCGCCCGGCGCTTCGTGTGATCGAACCCACCGGCACGCCGTATACGACG
AGTCCGTTCTGTCCCACCGCCATGGCCCGATTGCCCACATACGAGGCGTCGTTCACGAGC
TCCGGCGTGGTGCCCACCGACACCCACTGGTTGTTCTGCAGCGTGTAGATGCCGCGCGTG
CCAGTAAATGCGTAATACTCGCCTCCCGCGCGTCCCGTCATCGCCTGGATGACATACCCG
AGCTGCGGCAGCGGCTGCCACCGTGTGCCGTTCCAGCGCAGAATACCGGACTCTCCATAG
AGCAGCGCCTCTGTGGGCGACAACACTACGATGCGATCATATCGGCCGGTGGTGGCGGCT
GTATCGACTGTGAAAGTCGAGCCATTCCAGCGCAGTACGCGGTTGGCGTTGGTGGAATTG
GTGACGGCCATGACATTGTCTGCGGCGGTGCCGTGCAGGTCATTGAACGACCAGCCCGTG
GCGATGGCCGGCACGTTCGCGTTCACCCAGGTGCCACCCACCATGCGCATGAGTCCCTGT
CGTCCCGCGGAAGACGACGCAGCGCCGGCACCCCACAGACCGTCGCTCGATGCACCCCAG
GTCCGTATGAGGTCGGCGGGCAGGGTGGTCCATTGCAGGGTGCCGCTGCTGTATCGCGCC
GCCACGCTGGCCAGCGTGAAGTAAGCACCGCCGGCGGCATCGGCATTCACGGTGCCATTG
GCAAAACCGATGGTCGAGGTACGACCGAGGAACAGGGGTGTCCATCGCTGACCATCGTAA
CGCAGTGCCGACTCGGCGCCGCGTGCGACGGTCCACGCCGCGCCGGTGGGCGAGAGCGAC
AGCACGGCATTGTTGGTGAGATACGCTGTGGCGGAGATTGTCGAACTGGTGATACGCCAC
AGCGCGCCGCCGGCGGTGCCGCTGTAGGTACGCACGGTGCGATCTTGCGCGCTGCGGCAG
GCCTGCAGCCCGCCGGCGTTGCGTGATCCGTCCGGCATCGTGATGGCGGTGAGTGAGCCG
CTGTAGCGGAGGATCTCTCCGAGACCTCCGCTCACCAGCACATCGCCGTTTGCGCACAGC
ACCGGCGTGGCGCTGTTGTTGGTGGTTTGTGTGGACGAGGTCGCGACGCGCTGCCACGCA
CCGCCGGCATTGCGCGCGACGTACCAGTTGAACCCGTTGTTTTCCGATCCCCCGACCAGC
AGCTCATCCGTCGGAAGCATGATCAGTGCAACGGCGGCCGATGTACCACCGGCGAGTGAA
GAGCGGGGCAGTGCCGACCAGGCGTTGGTGTTGAACTGGAGGACGTCTGCATTGGGCCAC
GATCCGCCAGGGGTCCAGAGCATGTAGAAGCGACGGCCGGTGGGCGCGATCACGAGATCG
CGCGACGTGGAGGGAGCGCCGGGCATGCCGGCATCACTCAGCACGTCCCAGGTGGTGTCG
CGTCGCTCGAGGATGAGGCCACCGTCACCACTCGCAAAGCCGGCCCCGTCGGCGCGCATG
GTGATGAAACGCAGATGCCGTGTCGTGTTGGTGATTTCGCGCGCCCAACCACTGGCGGTG
CGCCGCAGAATGCGGCCGCTGTCGCCTACCACCCAGGTTCCCGCGCTGGTGGAGGCAACG
TCGCGCAACGTGGGCCCATCGGGCACGTCGACGGCGCGCCATACACCGGCCGCCGACTCC
TCCCACGCGCGTCCGCGTCCCGCTGCGGTGCCTCCCACGCCAAGCACGGTGTTGTTGCCG
ACAACCGATTGCAGGCTGGTGAGTTGGTTGACGATGTCGCCTTCGCCAATGCGGGCGTCA
TACGTGGAAGTCCATCGAGTCGCAAACGCGGGGGCGCGCACGGTGATGGGTGTGGATGCT
GACACCGTAGGAGTGCCGACGCTGCTCACGGCAATGGTGGTGCTGCCGGCGGCGATGGCA
GTGACCCGTCCGGTGGCACTGACGGTGGCGACAGCCGGAGCGGCGCTCACATAGGTGAGG
CGGGTGTCGGCACCGCTGTCGGCGTTCACGGTGACCACCAGTTGTGCCGCGTCGCCCACT
TCGAGTGCAGCCACCTGCGCCACGGTGATACTGCGGACCGCAGGCGCGCGTACGACCAGT
GTGGCCGTACCGCGCACCGTGGTGTCGGCGGTGGCGATGGCGGTGATGGTGGTCGTGCCG
GAAGCGATCGTGGTCACACGGCCATCTATGGCAACTGTTACCACTGTGTTATTGCCAGAG
CGCCACGTGACCGTGCGTGCCAAGCCGCTGTCGGCCGTGACGGTGGCCGCCAGCGTGCGC
GACTGGCCCACCAGCAGCGTGTCGGCGGTGGGAGCGACGGTCACACTGCGCACGCGCGGT
ACGGCGCTCACGGTGATGGTGCTGGTGTCGAGCAGAGCGGCAGCGGTGCGATCGGTGGCG
CGGCTGGTGGCGATCATGAGCGCGGTGCCGGGTGACACGGCGGTCACGGTGCCTGTGCTG
TCGATGGTGGCCACGGCCGCGGTGTTGCTGCGCCAGCTCACCCGCGTGTCGATACCGGCA
TCACCTGCCACGGTGGCCGAGAGCGTCCGTGTCTGACCCACCTGCAACGACACGATGGAC
GGTTGCACATCGATGCTGCGGGCTACGGGTCGCACGGTCACTGTCAGTCGAGCTTCTGCG
CGCAGGCTGCCGTTGGTTGCTTCGGCCACCACGATCGCCGTGCCGGGCGTTACTGCGGTG
ATGGTTGCCGTGGCGCCGGAGCCGCTGACGGTGGCCACGGCCGGTGTTTCACTACGCCAG
CTCGTAGTGGCGGATGTCGGTGAAACCGTTGCCGATACCGTGGCGCTGGCGCCGGCTCCG
GCCAGTTCGGTGGCAGACGTGGACAGCGTGATGGTCGGGGCAACCGGGGTTGGCGGGGGA
GTGACACCGCCGCCACCACCACCATCATCTCCACCACCTCCGCCGCAGGCAGAGAGGATG
ACGGCGCCGAGAAGGGCAGCGACCACCGAAGGCAACCGCAGGAGTGCAGGCACGACAGGC
TCCGTGAGAGAGGAAGACATCTGCTCACGCGCAATCGTGGCCGGGAATTGCTCACGGGCT
GAGGTGGTCGGATTTGGGGAGTGCGGCGATGGTGGTGCGTGGCATAACGGCGGCGACCGA
GTAAACTGCGCGAAGTGCATCGCGCAGAACCCACCTCACTCCCTGGCACTGTGGAAGGTT
CGGCCACGAATTCGATGATCACGCGGTGGGCCCGTCAGTTCCTCCGCGACGAGCCTCCGC
GTGCGACGTCGCTGGTGGTGACGGTGTTCGGCGATGCCATCGCGCCGCACGGCGGCTCGG
CGTGGCTGCGCACGCTCATCGACTTGATGGACACGTTCGGCATCAACGAGCGGGCGGTGC
GTACCAGTGTGTATCGCCTGGCAGAGGACGCGTGGCTGGAGGCGCAGCGGCAGGGTCGGC
AGAGTCGCTACGCACTGACGGAATCCGGCGTGCGCCGCTTCATGTTGGCGTCGCGGCGCA
TCTATCACCCGGGCCTTCCCACCTGGGATGGGCAATGGATTCTGGTGCTGATTCCGCGCG
GGGCGGAGGTGATGGCGTCGCGCACGGACCTCCGGCGTGAGCTGGCCTGGGAGGGATTTG
CGACCGTCACGCCGGGATTGTTGGCCCATCCTCAGGGCGACACTACCCGGTTGCGTGAGC
TGCTCGACGAACTGGGGGTGCGCGACGACGCCTTCGTGGTGCGGGCACAGGATCTGCCCG
GCGTGGCGGCACGGGAGCTGTCGCAGTTGGCGAGCTATTGGCCGCTCGAGTCTGTGGCGA
CGCAGTACCGCGATTTTCTGGCACGCTTCGAGCCAATCGCGGAGGTGGCTGGGAAGGCCG
ATGCCTGTTCGCCGCGGCAGGCGTTTCTCATCCGGACACTGTTGGTGCACGCCTATCGCC
GAGTGGTGTTGCACGATCCGCGTCTCCCGGCGGCGATGCTCCCCGCGGACTGGCCTGGCC
GGACGGCGTACGCCCTGAGCCGGCGTCTCTATCTGGCGGTGACGCCAGGTGCTGAAGCCT
ATCTGATAGATGCGCTGGGCGAGGATGGCGGGTTGGTGAATGCGGAGTTCCGGGATCGTT
TTACGCAAACGTGGTGATCTGAACAAATGATCTTTTTGTGATTCTATAGTGGTTTGTAAG
TGTCGCGATGATCGTGAGGGAAACCGGATTGTCTGGTGCGCGGAACGGGGTTTGGGGTGT
TGGTCGAGCTTTGGGTGGGCCGCCTGCGGCGGCGATACCTGCAGGATCAACGGCCGGATA
GGCGAGCCGTGAGTTCGACAGGCGTTCGTGTGGGATCGGCCAAATGAGATTTTTTGAGTG
AACTGCGGTTGGGTTGTGTGGTGGCCACGGGGAAGCGCGTCGTCGGCACCAGCCTCAACC
CCAAAAGAAATGGCTGCTGAACCCGCGGAGGCGTTCGTCGCCGGATCGGCTCGCTAATCC
GGCTGTTGATCCTGCAGGTATCGCCGCCGCAGGCGGCCCCTCCAGCCGGCCGCCCACTCC
CAATCCAGTGCCAAGCACCCAACAGGCAACCTCGCCCCGCAGAAATCTCAATGTGATACG
AAAAGTTGACGTCACAGCAAAAATGTGTATCATTAAGGACGGTTCGTATCCTGCCCGTCG
TCCGCACGCGGTCGACGTTCCCACCACGCCCAGCTCCCGGTCGCATGTACGCACAGATGG
TGAACACCGGCGTCTCACGCGTTGAATCGCGTGAGGAGATGTCTCCCGAGGCGCGACGCT
TTCAGGAGCGCGTGGACGCGGATATCCGCATCGAGCCGCGTGAGTGGATGCCCGAGGCCT
ATCGCAAGACGCTGATCCGTCAGATCTCACAGCACGCGCATTCCGAGATTGTTGGTATGC
TGCCCGAGGGCAACTGGATCACGCGCGCGCCGAATCTGGAGCGCAAGGCGATCCTGCTGG
CCAAGGTGCAGGACGAAGCTGGACACGGTCTCTATCTCTACAGCGCTGCCGAAACACTGG
GTGTGTCGCGTGAAGAGCTCACCCGCCAGCTCGTGACGGGCGAGGCGAAGTATTCGAGCA
TCTTCAACTATCCCACGCTCACGTGGGCGGATATCGGCGTGATCGGCTGGCTGGTGGACG
GCGCCGCGATCATGAACCAGATCCCGCTGCAGCGTTGCTCGTACGGCCCGTATGCCCGCG
CGATGATCCGCGTCTGCAAGGAAGAGAGCTTCCATCAGCGGCAGGGTTACGCCAGCCTGA
TGGTGTTGGCCAAGGGTTCGGCAGAGCAGAAGGAGATGTTGCAGGACGCGCTCAACCGCT
GGTGGTGGCCGTCGCTGATGATGTTCGGCCCGCCGGACGCGGAGTCGGTGCACAGCGCAC
AGTCGGCGCGTTGGAAGATCAAGCTGTTCTCCAATGACGAACTGCGTCAGCGCTTTGTCG
ACCAGACCGTGCCGCAGGCCGAATATCTCGGTATCACGCTCCCCGATCCGGACCTCCGCT
GGAACGAAGAGCGCGGGCACTACGACTACGGCAAGATCGACTGGGCCGAGTTCCAGGCGG
TCGTGGCCGGCAATGGTCCGTGCAACCGGCAGCGCATGCAGTCCGTGAACTCGGCCTTCT
ACGACGGCGCCTGGGTGCGTGAGGCCGCTGCGGCACATGCCACCAAGACCGCCGAGCGGG
AAACCCAAAGGGCCGCGCAATCCCACGCCGAACAGAAGCGGGCGTCCTGATGAAAGAGTG
GCCGTTGTTCGAGATCTTCATCCGCAGCTCACACGGGCTCGCGCATCGTCATGTGGGCAG
CCTGCACGCCGCGGATGAAAACATGGCGTTGCAGGCCGCACGCGACGTGTACACGCGCCG
CGGGGAAGGCACGAGCATGTGGGTGGTGCGTTCGTCGCACATCGTTGCCAGCGCTCCCGA
AGACAAGGAGCTGAACTTCGACGCGGCGGACACCAAGCCGTATCGGCACCCGACGTTCTT
CGACGTGCCGGAAGAAGTGGGGCACATGTGAGCGTGGTGGTCGAGAGTCTCCTGCGGTTG
GGCGACAACGGCTTGATCCTGTCGCATCGACTGTCGGAAGTCGTGGGCAAGCAGCCCATC
CTCGAAGAAGAGCTGGCGTCGGCCAACGTGGCCCTCGACCTGCTCGGGCAGTCACGGTTG
TGGCTCGCTCTCGCCGGTGAGATCGAAGGCGAAGGGCGTGACGCCGACGCGTTGGCGTTC
TTCCGCGACGTACGTGCGTTCCGCAATGCGTTGCTGGTGGAACAGCCCAACGGCGATTTT
GCGTTTCAGGTGGCACGGCAGTTTTTCTTTGACGCTTGGCATCATCTGGTGCTGCGTGGC
CTGACGCGTGTGACCGACCATCGGGTGCGCGACATCGCCACCAAGGCGTCCAAGGAAGTG
GCGTACCATGTGCGCCGCAGTGGCGACTGGGTGGTGCGTCTGGGTGATGGCACCGACGAA
AGCCATCAGCGCATGCAGACGGCCGTGAACGAACTGTGGCCGTACGTCGACGAGCTGTTC
ATGGACGACGAAACGGATGTCGCCGCGCACGCCGCCGGTGTGGGTGTGCTGCACGCTCCG
CTCAAGGCCGCATGGGACACGCTCGTGCAGGACACGCTGGCCGCCGCCACGCTCACCGTG
CCGCCCGCATCCAAGTGGCCGCAGCGTGGTGGCAAGCAGGGACGGCATGGTGAACATCTC
GGGTATGTGCTCGCGGATCTGCAGTATCTGCAGCGCGCGTACCCCGGGCAGTCCTGGTAA
GAGGAGCACACCGGACCATGGTGTCCTTGCCGCCGCGCGATGGAGGCACATCCACTGGCA
TCACGTCTGATGTCACATCGGATGCCACGTCGTCCGCACGCCCGTCGATCGAACAGGTGT
GGGCGTGGTTGGGGGAAGTGCCCGATCCGGAGATCCCGGTGATCTCCCTCGTGGATCTTG
GCATCGTGCGGGGCGTGGAATGGACAGGTGATGGGGATGAGGCCACGCTGGTGGTACGCA
TCACGCCCACCTATTCGGGATGCCCGGCCACGCAGGTGATCGCCGGTGACGTGAAGGACG
CGATGGCGGCGCATGGCATACCCCGCGTGGTCATCGAGACGAGCCTGTCGCCGGCATGGA
CCACGGACTGGTTGTCGGACGTGGGCCGAGAGCGCCTGCGGGACTACGGCATTGCGCCGC
CAGGCGCGCGAGAAGACGTGCTGGTGTCGCTCACGCGGCGCGGGGCACCTGTGGCAACGA
TTGCGTGCCCGCGCTGCGGGTCGTCGCGCACCCGGCTGGTGAGTGAGTTCGGTTCCACGC
CGTGCAAGGCGCATCATGCCTGCCTCGAGTGTCTGGAACCGTTCGACTACTTCAAGCCGA
TCTGATTTTTTCTTTGTCGAGAGCCATAGGCGAGATGCGGGATTTTCATCGACTGCAGGT
CCGTGATGTTCAGCACGACACCCGCGAATCCGTGGTGGTGTCGCTGGACGTGCCGGAAGA
GATGCGCGAAGCGTTCCAGTTCCAGCCCGGTCAATACCTCACGTTCCGTCAGACGCTCGA
CGGCGAAGAGTGCCGACGCTCGTACTCGATCTGCTCGGCGTTGCAGGACGGCGCCCTGCG
CGTGTCGGTGAAGCGCGTGCCGCAGGGGTTGTTCTCCACCTGGGCCAATCAGACACTCGA
AGCCGGTGTCGAACTCGACGTGATGCGCCCCACGGGTCGCTTCACGGTGGCCATCGACCC
CACGGCGTCGCATCACTATCTGGGGATCGCGAGCGGCAGCGGTATCACGCCGGTGCTGAG
CATTCTCAAGTCGGTGCTGCTGGGTGAGCCGAACAGCCACTTCACGCTGATCTACGGCAA
TCGGGCGACCGGCTCGATCATGTTCCGCGAAGAGCTGCACGATCTCAAGGACCGCTTCCC
CGAGCGATTCAGCATCGTGCACCTGCTCACGCGCGAGACACAGGATATCGATCTGTTCAA
CGGCCGTATCGACGGCGAAAAGCTCGAGCAGCTCTTCGGGAGCTGGGTCAACATCAAGCG
CATCGACGGGGCGTTTGTGTGTGGCCCCGAGTCGATGACCGTGAGCACGGTGGCGGCGCT
CAAGAACGCCGGACTCACGTCGGAGCAGATCAAGTTCGAACTGTTCACCACCGACGACAG
CACGCCACGCCGCGCACGGTCCGCGGAAGCGATTGCCGCCAATGCTGCTGACGCCCATTG
CGAGACCACCATCACGCTCGATGGCCGTCAGCAGACGTTCGATATGCCGCGTGCCGGCGA
AACGGTGCTCGAGGCCGGCCGTCGCGCCGGCGCCGATCTGCCATATTCGTGCAAGGCCGG
TGTGTGCTCAACGTGCCGCGCCAAGGTCATCGAAGGTGAAGTGGAGATGGACCGCTGCTA
TGGCCTCGAAGACTATGAGGTGGCACGCGGGTACATCCTCACCTGCCAGAGCTATCCGCT
CACCGATCGTCTGGTGGTCGATTTCGATCAATAGCTGATGCTGGCCGTTGTGCACCTGCC
CGGTACATCCGGGTAGGTGCCCCTCGCCGGCCGGGGCTCGCGTGGCATACATTGCCCGGA
TGTCCTCGCCCCTGATCGACGCGCGCGCGCTCAGTCGCCGCTATGGCGCCGTGTTGGCGC
TCGATCGATTCACCGTGTCCATCGCGCCGGGTATCACGGGGCTCGTGGGCGCCAATGGCG
CCGGCAAGAGTACGTTCATTCGCATTCTGCTGGGCCTGGTGACGCCGAGTGCGGGTGAGG
TGAGTGTGTTGGGGCACGACGTGCGATCGGCGCGCGCGAACATCCGCGCGCTCGTGGGCT
ACATGCCCGAGCACGATTGCCTGCCGCCTGACATGAGTGCGGCGGAGTTCACCACCTTCA
TGGGGCGTCTGAGCGGTCTGCCGGCCCATGCCGCGCGCGAGCGCAGCGCCGAGGTGCTGC
GGCATGTGGGGTTGTTCGAGGAACGCTACCGCCCCATCGGCAGCTACTCCACCGGCATGG
CGCAGCGCGTGAAGCTCGCGCAGGCGCTGGTGCACGATCCGCGTGTGCTCATTCTGGACG
AACCCACCAATGGTCTCGATCCCGCCGGGCGCGAGGAGATGCTGGCGTTGATCCGCCGCA
CGGGCCGGGAGTTCGGCATATCGGTGTTGCTGTCGTCACACCTGCTGGGTGAACTCGAAC
GCATTTGCGATGGCATCGTGCAAATGGATGGCGGGCGTCTTGTGCGTGCCGAATCGATCG
ACGAACTGACCGGTGAAACGGGCGACCTGCTGGTGGATGTGGATGGTGATCTCGCGCGGT
TTGCGGCAGCGCTGCGGACGCGCGTGCATACCGCGGCCGATGTGGTCGTGCAGCGGCATC
AGGTGCAGGTTCGCCCGTTGGCCGGTGCCTCGTTCGATCACATTGCCGATGCCGTGCGTG
ACGCGGCGGTGGAGTCGGACGTAGGATTGCTGCGGATGGAGCGCGCCCGCGCACGACTCG
ACGACTTGTTTCGTGATGCCACGGACCAGCCGAGCGTCGCGTCGTGAGTACCTCCACCAT
TCACGACCTCGGCTATCGTCGGTACGACGGCACGCGTGAAGGATGGACAGGGGCCTGGTC
GGCGCTGTTCTGGCAGGGATTCCGCGGCATGTTCGGCATTGGACGCTCGTTGCGGGCGAA
AGGCATTCCGGTGTTTGTGATCGTGATGGCGTTGCTGCCCTGTCTGGCCACGGTGGCGGC
TGCGGCGGTGTCGAATGGACAGGCCGCGATTCCGTACGGACTGCTGATCGGCTCGCAGTT
GCTGCTGTTTGTGCTGTTCACGGCGGCGCAGGTACCGGAAGTGTTGTGCCGTGATCGACA
GCATGGGGTGTTGCCGTTGTTGCTCACCCGGGCTCTCTCGCCACGTCAGTATGCGCTGGC
GCGACTGGCGGCGGTGTGGATGGCCGTGTGGATCGTGGCAACCGCGCCATTGCTGGTGTT
GTATGTGGGAGAGCTTTCGATTGCGGCCGATCCGGCGGCACGATTTGCCGAAATTGGCGG
GCGTCTGTGGCCCGTGTTGCTCTGCGGCACCATGAGCGCGTGGGTGATCGGCTCGTTGGC
AGCGATGATGGCGAGCCTCACGGCACGACGTGGATATGCGTCGATGCTGGTGGTGGGGTT
CTTCCTCGCGGTGGCGGCTGTGGCGATGGGCGCTGAAGATCTTGCGGCGCTGCCGGATGT
CGTGCGCGAATTCCTCGATCCGCTGCGCGCACTGCGTACGATGGCCATGCTGTTGTTTGG
TGAAACGACGCGGGCCATGGAGCTCAATCCGCCGCCATCGGTGCCCGTGTTTGTGCTGGT
GTTCATCGTGGTCGGTGCGTTGGCGTCGCTGGTGGCCATGCGTCGTCTCGAACGGGTGGA
TGCATGAGCGCCGCGAGCATCGCGCCACTGGTGTTCGAGGGTGTTTCACATTGGTACGGC
GATGTAGTGGCCGTGAACGATGTGTCCGCCGTGGTGGAGCCGGGTATCACGGGACTGTTG
GGCCCCAATGGTGCCGGCAAGAGCACACTGCTGCAGCTCGCCGCCGGTGTGCAGGCACCA
TCGTCGGGCCGGGTGAAGGTGTTTGGTGAGTCGCCGATGGGGCGCCCGTCGGTGTTTGCG
CGCCTTGGCATTGTGCCGGAGCGCGAGGCACTCCCGCCGACGTTGAGTGCGCGGGCCTTC
GTGGAGGCACGTGCCACGTTGTTGGGTATGCATGACGTGCGCGCTGCGGCTGCAACTGCA
CTGGCCACCGTGGAGCTCGATGAGGTGGCGGATCGGGCGGTGGAAGGGTTCAGCAAGGGC
ATGCGACAGCGGGTGAAGCTGGCGGCGGCCATGGTCCATGAACCCGATGTGTTGTTGCTC
GACGAGCCATTCAATGGGCTCGATCCACGGCAGCGTGCTCACATGATGCAGTTGCTGGAG
CACCGTGCGGCGGCTGGTACGACGATCCTGCTGTCCAGTCACATTCTCGAAGAGATCGAG
GGGGTGGCGTCTCGCATGCTGGTGATGGTGGCCGGGCGATTGGCGGCGAGTGGAGATCAC
CGCACGTTGCGTCGTCTCATGACGGATCGGCCGCATACGGTGCGGATACGGGCCAGTGAT
CCCCGGATGCTCGCGTCGGTGCTGGTGACGTTGCCGGACGTGATCGGTGTGGAGATTCAT
GGTACGCAGGTTCTGGTGCGGACGGCGGATCATGCGGTGTTGGCACGACAGCTCGTGCGT
GCCGCCCAGGTGTGCAATGTGACGTTGCATGCGGTGCAGCCGGCCGACGAGTCGCTCGAG
CACGTCTTCGCCTATCTGGTGAACCGATGAACAACACGGCGCGTCGCGTATCGCTGGGGG
CTCCGTCGTGGCTTGGCACGATGGGTGTGCTGTCTCGCCTGGCATGGGCGCGTACGATGT
CGCCGGGTGTGATCATGGCGCTGGCGGCGGTGCTGGCGCTGCCGGTGATTTTTGCGCTCG
CCTTGAGATCCACGGTGGGCGATATCGGGGTGGAAGACGCGACGCGCTTTTTGTTGCAGC
GCTACGGGTCGCTGGTGAGTGGCTTTGCCACACCGATCATCGCCTTGTTGCTGGGCACGA
GTGCCTTCAGCGCAGAATCCGAAGACGGCACGCTGCTCTATCTCGTGACGAGCACGACCC
CACGCTGGTGGATTGTGACGGCGCGGGTGTTGTTCGCGAGTGTGGTCACGGCGTTGCTGT
CGAGTGTGGCGGTCCTGGCCACTGGCTGGATCGTACTTGGCGCCGCCGATTCCGGTGGTG
TGGTGCCGGCGTTCACGGCCGCGATATGTGTGGGCAGCACGGTGTACGCGGCGCTCTTCA
CACTGCTCGCGCTGCGCACGCGGCGTGCCCTGATGGTGGGCCTGCTGTACGTGATCGTCT
GGGAAGGTGTGTTGTCCTCCACCTTTCAGGCGCTGCGCTATCTGTCGGTGCGGCAATGGA
TCGTGACGGTGGCGGGCTCGCTCACCGATGCCACGGTCGCCCCCGCCGATGGTGGTGTTC
CCATCGGCTTCGTATTGCCCGCCGCGCTCACCGTGCTGGTGGCCACCGTGGTGGTTGGTG
CGCGGCTGCTGGATCACCCGCGGTTGTCGCGTGTTGGAGGGTGATCGGCGGCGCTAACTG
GGTACAGCGGGGGGAACACAGACAGCGCAGAAACGGAACAGAAAACACCGATACAACATC
AAAGAAACACGGTACTACCGATCCGATCCTTTCTCAGTTGGTGTTTCTTTTTTCGTTTTG
TTGTTGCAGTCTCTGTGCTGTCTGCTCCGCTTCTGCGCCGTCTGTGTTCCCCCCGCTGTA
CCAAAGCGACGATCACCGGAACGACGCGACGCGATCGACGGTGTGGCGATGAGACACGAA
GCCATCTTCCGCGCCTCGGCCGAGTGCGATGAGCGCGGTGATGGTCGCATGCGCGGGCAC
ACCAAGCTGCGCTTTCACGGCCTCGGGGTCGAAACCGAGCATGGGTGAGGTGTCGAGTCC
TTCGCTGCGGGCGATGAGCAGCAGGTAGCCGAGGGCGATGTTGGCCTGGGCATTGGCCCA
CTGCCCGCGGGCTTCGAGTGTCATGCGGCCAAACCGGGTGCGCAGCCCTTCGATGGTGGC
GTCGCGCTTTTCTGGCGGCAGGCCGGGATGCACGACCTCATGGAGTGAGGCCAAGGTGTC
TTCCATGTCGGCGTACATGGCGATGACCACCGGAGCGGACGCCACCTGTTTCTGATTGAA
GGCCGCAGCGCTCAGTTGGTTTTTCTGCTGCTGCTCGCGCACCACGACAAATCGCCACGG
CTGCAGGTTGTGCGCCGACGGCGCCCGTCCAGTCAGTTCGAGCAGGCGGCGGACTTCGTC
GTCGGTCACGGGGACATCGCGATATGCCCGGACCGAACGGCGAGAAACAGCGGCTTCGGC
GGCAGAGAGGGCGGCCGGCGTCCGTGTGTCGACGAATGTGGTGGTGAGGTCTGCGGCGAT
CATCTCAGTGTTTTCCTGTTGGTGTGACGTTAGTCGTGAAAACAGATAAGTGAGCACAAG
CAGACCGGCGATGCCGGTCCGTACAGGTTCAATCGATTGGGCAGTTCTGACGGATACGAC
GAAGGAGCACGGTGAGCTGCATGCGCTCCGATTCCGTCAGTCCGGCGAAGATCAGTTGTT
CGGCCTCTGCGGCAGCGGGGGCCACCGTTTCCAGCAATTCGACCGCTTTGTCGGTGAGCG
CCGTGTGCACAACTCGGCGATCATTCGTATCTCTCTGACGCGACACCAATCCGGCAGTAT
CGAGCCTGTCGAGCATTCTGGTGATATCCGGCCCCGGTGCAGCCAAATGTTTCCCGAGCT
CGCTGCAGCCGCCGCCCCGCCCGACGCGCACCTGGATTACCTGCAGCAGCTCATACTGAG
AGGCGGTAATGCCAAACGGCTCGAGCGCTCGCGCCATGGTGCGCTCCATCTGTGCCGTCG
CGGCACGAAGCGCATGAACCGAAGCGGCAGCAGAGCTGCACGGTTCGGTCTCGGAGGCGG
CTGGAAGCGGAAGTGTCTGAGTCATGGTTGTGAATCTATGTGGTGTAATATTTCCGTTGC
AACAAATATTGTCAAGACAATACCCGTTCTCACGCACGGGCCGTCACACGCTGTGGGCCG
GCACGATGGGAAAAATCCCGTCACGGCGCAGTTTCGCCAGCGGGAGGTGGTGGGTACATT
GCCCACTCCGCACCGAGTGCAGAACATCGGTTGCGGACATCGGCGCCGTGGCCAAGTGGT
AAGGCAGGAGACTGCAAATCTCCCACCGTCGGTTCGATTCCGACCGGCGCCTCTCCGAAC
CTGCAGGGTGGGTTCGAGGCTTGGAGTAAAGACAAAAGGCCGAGGCGATCTTCACGATCG
CCCCGGCCTTTGTCGTTTGTGGATGGTCTACCAGTAGATGTTCAGGTCGTACAGCGACGC
CCCGCCCCGGGGGTCGTTGATGCGGATGACGGCCGTGTAGTTGTTCCAGGCCGCTGGCTG
CTGCACCACATCCACGCTGCCACGACCGACCTGGGTTTCGGTCCGCACGGTGACGCTACG
CGACGGCAAGCCGTTGCCGCGCAGGTTGCTCGAGACCTCCCGCACCGGCTGGCCACTGCG
GGCAATGGCCTCGACCCGACGACCCGAGATCCGGAGCTCGACGACATCGTCCACCTGGCC
GCTCCAGCGCAGGAAGCCAGACTCGTTGTTTCCACGATTGTCGTAGCCCCCGTTTCGGTC
ACCGCCACGGTCATCGCGCCGACGATCGTCGTTTCGATCGTCCCGGCGGTCATCCCGTCG
ATCGTCGCGACGATCGTCCCGACGGTCCCATGGGTCGTTCCCGCGGTTGTCGTTGCGGTT
GTCATAGCGGTCATCACCCTGCCAATAGACCGTCACCCGGTAGTTGTCGGCGCCACCCCG
CGGGTCGCGCACCCGGATGGTCGTGGTGTAGCCGTTCCGGACCGAAGGCTGCTCCACGAC
ATCGACGTCTCCGCGTCCATCATTGACGCGCAGATACACGTCGCCGCGGCCACGCGGGAG
CGCCGTACTCACCCGGGCCCGATTGGCCATCCGGGCGTCGGTGCCGCTCACGCGGACGTC
GTTGCCCCGCATGGTGAGGTACACCTCCCGATCGACGCGACCTGTCCAGGTGAACAGCGT
ACGATTGACGGTGGTCGCCTGCGCCGATCCAGCCACGGTGGTGGTGAGCAGTGCGGCGGT
GAGTGAGCGATTGATCAGACGCAGCAGGGTCATGGTACGATCTCCGAAGTGGGTTGCCCC
TCCAGTACGCATCGGTGATGCCAGAGCATGGCCCCTAGGTCGTAGACCGTGAGAGGTATG
CACCACCCGGTCCTCGCCAACTGTGCAAGTCATTGTCAAATCAATGCTTCCCGACGCCTG
TCGAAATCAGGGCCACGAACCTATCGTGGGATGAGGCGCTCTCTGAACGCCATAGGTAGC
CGGGTGGCTGTCACCGATTTCGGACAGTGCCTGTGAACATCAGCGGACGGTGGCATGACG
ACACCTCTCATTTTGATTCTGGTGGCGGCGCTGGCCTTTTTGGCCACGCATGTCGCGTAC
GAGTGGTTGGCCAAGCGCCTGCTGATCGTGTCGGGTGCCGAGTATCTGGTACTGGGGGTG
TTGCTCGGCCCGCAGGTGACCGGACTGCTCACCCCGTCTGCGATCGAGGCATTCCAGCCG
ATCGTGATTCTGGGCATTGGCTGGATGGGCATCACCAGTGCCATGCCGCTGCGTCTCCAG
CGGCTCGTGCGGGTGCCTTCGATGCACTACCGATTGGCGGTGGTGGAGGCCCTGACCACA
CTCGGACTGGTGACACTGGGCGCGATGTCGGCGCTGCATGTGGCCTTCGAAGTGGACTAC
GCCACCGCGCTCGCGCCGGCGCTGTGTCTGGGCGCCATTGCCGTGGCTTCGACGCCGGCC
GGCCTCGACGTCGCGTACGGTGGTCAGCGTCGACGGGCGCCGGTGCTGCAACAGATCGAA
GTGGCCAACGGCATGGATGCGTTCGTGAGTGTGCTCGCCTTCGGCATCATGATCGCGGTG
ATGCATGTGTCGGCGCCGGTGACCATGCGCGCGTTGACCACCACCGAATGGGTGGTCATC
ACGTTGGGTATCGGCGTGGCAGGTGGCACACTGTTTCACCTGTTCCTGGGTGACGAACAA
AGCCCCGATCGTCTGTTCATCTCGCTCGGCGGCGCCGTGATTCTGACCGCAGGAGCGGCC
GCGTACCTCAACCTCTCGCCCTCGCTCGCGGCCTTTGTCATGGGCGTGATCCTCGTGAAT
TCGCTCCGGCAGCCGGGCGCCGTGGTCGATGTGCTGCGCAGCGGCGAGCGGCCTCTGTAC
TACGTGCTGTTGTTGCTTGCGGGGGCGTCATGGTCACCCACATCGAATGTGGTGTGGTGG
TTGGTGATCATTCACTACGTGGTGTTGCGTACGATCGCGAAGCTCTGGGGCACCGGCATC
GTCACCTGGATCAATCGGGCGACGTCGCAGGTGGGTCTCGACTGGGGGCGTGCCCTCATC
GGGCAGGGACGGCTCACCATTGCATTGGCACTCGACTATTCGCGCCGCGGCTTGCCGTAC
GGCGACGTGATCTTCACCTGTGCGGCGGTGTCGGTGTTGTTCACGGAGTTTTTTGCGGCG
CGGTTTGTACGCTCGGCGGCAGCCCCGTTGCTGGCGCCGCTCGAAACACTTTCTGCGACC
ACGGAAGCGGTGGTGGACACAGTCACGGAAACCGTCACGCAGGTCATTCCCGGATTTTTG
CGTCCGCAGGGCGCCGCGGGTGATCACACCGGTACGAGTGCTCCGGGAAAGAGTGCCTCC
GGAACGAAGGCACCAGCGCGCGATGATGCCGACACATCGCACCGCGGAGGTCACTGATGC
GTCGTATCGTGATTCTGCTGATCCTCTACGCCGTGATGGGTGGGATCTTTGTGTTGGGTG
GTGCGGACGCCGGAGCGCCGACCCTGATGTTGTTCGGCTTCCTGATTCTCGGAGCGTACA
GCGTCGGTGAACTGGTCAAGCCGTTTGGCATCCCCAAGATCGTGGGGTATCTGCTGGCCG
GTATTCTCTTCGGGCCGCCGGGATTGGGTTATGTATCGAAGCCGGTGCTGGCCGAACTCA
ATCCGGTCAGCAATCTCGCCATCGCATTGATTGCGTTCCTGGCGGGCGCCGAGCTGCAGA
TGGAAGAGATCAAGGCGCGCGGGGCCGCGATCCTGAAGATGGTATCCGTGGAGCTGGTGT
TGTCGTTCGTGTCCGTCACGGCGGTGGTGCTGGTGTTGCGCGAGCAGTTGCCGTTCATGG
CCACGGCGCCATTGCCGGAAGCGGCGGCGTTTTCGATGCTGTTTGCCGCCGTGGCGGTGG
TGCACTCACCTGCCGTCACCATGGCGCTGCTCACGGAAACACGGGCCAGTGGGCCGGTGG
CGCGCTACACGCTGGGTGTGGTGCTGGTGATGGACGTTGCGGTGGTGCTGATCTTCTCGC
TGGTGCTGGCGGCGGCGCGTTCGATGGCACCACCGGCCGGTGACAGTGGCGGTGTGCAAC
TCGGCGCCGTGGTGTGGGAGATCGGCGGATCGGTCATCGTGGGCGCCGTGCTTGGTGTGG
GCATCGCGGCGTATCTGCGATTCATCAGCCGGGAGCTGTTCATCTTCGGCTTGCTGGTGG
CGCTGCTCGGTGCAGAAGTGGCGCGCATCCTGCACGTGGAAACGCTGCTGACGCTGCTCG
TGGCAGGATTCGTGGCCGAGAATGCGGGAGGCGGTCGTGGTGCCGAATTGCGTCATGCGC
TCGAGCGCGCAGCAGCGCCGGTCTTCGTGGTGTTCTTTGCACTGTCGGGTGCCAAGATCG
ATCCCCGCACGGTGTTGCCGTTGTGGATGATCGTGATTCCGGTGGTACTGGTGCGCATGG
GCGGCATCTGGGCCGGTATGCAGCTCGGTGGCCGTTGGGCGCGGCTCGATCCGCTCATTC
CGCAGCGCGCCTGGCTTGGACTGGTGTCGCAGGCCGGTGTGGCGATCGGCCTCGCCACGG
TGGTGGCCGATGTGTATCCCACGCGCGGCGGGCAGCTCCGTGATCTGCTGCTGGCCACCA
TTGCCATCAATGAAACCATTGGCCCGATTCTCTTCCGGCTGGGCCTCAAGCGAGCCGGCG
AGTTGGACGCCTCAGATCCTTCAGGCGTCCACGCTCTGCCGGAGCCCAAGCACGCATAGC
ACAAGGTATGCGCTATGCGGTTGCGCTATGCGGTTGCGCTATGCGTGTGGGTGTTCAGTG
CGCGACGGTGCGGCGGCCAAGGACCGCGCGCCCGATGCGGCGCAACCAACCCGTTTGCAC
CAATGGTGCCGGCGGCGGGACTTCACCCAACACGCCGCGATACTTGCCGATCTCTTCGTC
GGCGTAGGCCAACACACGCCCCACGTCGTCTGGGGACAGTGGCTCGAACGGCTTGAACTG
GAACGGATGGCGCCGCGCCTCGTCGGCAAAGGCGTGAATGGCCGGGAACTCACGCGAGAG
TTTGGGCATGAGTTCGAGCACACTGGCGAGCAGTTGTTTGGAGCTGGGTTGTTCGCCGAA
CGAATAGGCGAGGTACCGATCCTGTGCGAGCCGCCAGAAGGCGTCGGTGGCTTCGTTGAT
GCTCACCGCATCGTATTCGAGTGCGATGCACATGAGACCCCACAGCACATGTTTCTCCCG
TCCCGACATGTTGCGGGTGGGCGATTCGGGTGCCTTGTGCCAATGGCGCAGAAAACCCCG
ATCGAGGATGTAGCCCGTGGGGAATCCATGACGCCACATCCGGAGGTTGAACTCTGTCCA
TTCACCCCAGAACTGCCGACGCGGATTGAAGCCGCCGATATCGGCAAACAGGCGACGATA
CCCGGCCACCAGCATGCCCTGGACCGGCATGTAGCGAATGCGATCCACATCGACATAGGG
CGTGGATTCCCGCGGCTTGAACCGTACGTCGGTGTCTTCTTCGTAAGACGGCAGACCCAC
GATGCCCAACGGATGGGCGCGCAGCGTTTCTTCGATGCTGGAGAGCACATCGCCGTGCAG
CGTGAGGTCGTCATCCACGAATGCGACCAGCGGTGTGCGGCACACGGCCAGTTGCACACG
ACGTCCACCACCGATGGTGGCATCCGTGGAATTCACGTACACGCGCACGGGCAACGTGGG
AGCCAGCGCACGGATGCGTGCTTCGATCGCCAGCGGTTCTTCTTCCGAGGCGGCATTGTG
CACGACAATCACTTCGAACGCCGGTGTTGCCGGCAGGGATGCCAGCGACTGCAGCAGACG
TTCGAGGAATTCGATGCGTGACGGAATCGTGAGGATCGAGAAGGTCCAGCGTGGCACTTC
CAGTTCCTTGCGCGATGAGGCGCGCGCGGACTGCGTCACGTGGCGACCAAGTGCAAGCGA
TTCAGCATGTCGATCCATCCTCCAGGGCCTTCGGGACTGAGTACTACGGCGCCAGGCAGT
GACGCGAGCGACTCATGCGGGCCTCTGTGCGGGTTACGTATCACGAAGCGCAGGTCCGCT
TCAGCGAGCAACGAGATGTCGTTCTCCTCGTTGCCAACAGCGACAATCAGGGGTGGTACA
CCATCCAGTCGGGCATTGTGCCGCAGCGCACGAAGCGCAGCACCTTTTCCGGAAGCGGCC
GTGAGCGTGAGCCAGCGTCCACCGCGGCGCAGTTGCAGAGCCTGTCGCGCCGTGAAGTCA
TGTAGCGTGTTCAGCGCGTCCACGTCAAGGACTTCCGGATCGAGCAGAATGCTGTGATGA
CGCGCCGCGAGTGCACGACGCACGGATGCAGGTGTCCGGAATCCAAGCGATTTCCACTCG
GCGGCGCCGAGGCGGCGCACATCCGCGTGCTGGAAAGCGCTGCAATCATTCATCATACGA
TCCAATGCCGCGCTATCGACTGCAAATGATTGCAGAGCAAGTGTGCGACGCCCTGCGTTC
GTGATTGCAGTCCACGCAGGATCATCCGTGACGTCGATGTGATCGTGTTGTTCCACACCA
AACGGCACCGCGCCACGTCGTCCCACATCGACACCAAGCAAGGCACCGTCTTCGGCGATA
CACGGTCCGTATAGTCCCAGCGCACGCTGTAGCACGGTGAGCTCACGCATCGTACGACTC
GAGGCCAGCGCAACGAGTACCGGAGCGCCGCGTGCGGCGGCGAGTGCGGCGAGCAGTGCC
CGCAGTGCGACGGGCGTGCAAGGCAGTTGTCCACGCTCGTCGATGAGCGTGCCATCGACA
TCGCTCACAATGAGCAGCGGGGCTCGCGATGTGTGCGGTGATGTGTGCGGTGATGCGGGT
GATTGTGCGTGTGTGGACGGTGTGTGAGGTGGTGGCATGGTGGTCGGTGCTGGGGTCATG
TGAACTCGGGTGTGGTCGGGCGTGCTGGGGGCCGCGCGCCCAGTATCAGTAGGGCGGCGC
CGAGTGCGCCTGCGCACAGTGATCCGCTCAACACGCCGAGCTTGGCCGCATCGAGGTGTG
CGCTGGTGCCGAAGGCCAGGGCGGCCACGAACAGGGACATCGTGAAGCCAATGCCGCCGA
GCAGTGATACCCCGATGAGCCCCAACCAGGTCGCCCCTGTGGGTAGTGAGGCCCATCGCA
TGCGCACCGCGATCCATGCGGCGCCGGCGATGCCAATCGGCTTGCCGATGAGCAGTCCGG
CAGCGGTTGCCACAGCCGCCGTGCTGGCCATGAGTGCCCCCAGATCGTGCGGCAGGGCCA
CACCGGCGTTGGCCAGCGCGAAGAGGGGCACCACGCCGTAACTCACCGGGAACTGCAGGG
CGTGTTCGAGCGTCTGCTCCACGCTGCTGTTGCCCCGTGCGGGAATGGTGAAGGCCAGCA
ACACACCGGCGATACTGGCGTGCACACCCGACTTGTACACCGCGACCCACAGGAGCAGGC
CCAATGCGATGTAGGGCCACGGGCTGCGTACACCGCGTTTGTTGCAGACGAGCAGAAGCC
CCACGAGAGCCAGGACGGCCGCGAGGGCGCCTATCGCGATGTGCGAGGTGTAAAACAGGC
CGATGACGAGCACCGCACCGATATCGTCGGCGATGGCGAGTGCGGCGAGAAAAATGCGCA
GTCCGGCGGGCACACGATCGCCGAGCAGGGCCATGACACCGAGCGCAAACGCGATGTCGG
TGGCCATGGGGATGCCCCATCCGCGCGCGGCGGGCGACCCGACAGCGATCGCGGTGTAGA
TCGCCGCCGGTACCAGCATGCCACCGATCGCGCCCACGATCGGCAGGGCGGCCTGTCGGA
CAGACGCCAGTGCACCGTCCTGCAACTCGTGTTTGATCTCGAGGCCGACCATGAGAAAAA
ACAGCGCCATCAACGCGTCGTTGATGACGTGATGCAGCGACATGCCCCCGATGGGCAGTT
CCCAGAGCGCGTGATAGGAGTCACGCGCATCCGAGTTGGCCCAGATCATGGCCACGATGG
TGGCGGCGAGCAGGAGCAGGCCGCTCAGGGACTGGCTGGGCTTGAGCGGTGCGGCCGAGA
TCAGCCCGTCGTGTGAGTCTGCGTTCATCGCTGTGGTCGTCGTCCGATCGGTGTTACACT
CACGGCCACGGCCGCGAGGCCGTGGCGAGATTCCCTGCGGGGCGCCACTATGAAGCCCCA
CCATCGCAAGGTAACGTGAGGCTCGCAGGCCGTCCCGCACGGACCCCCGATTCCCGGATG
TGGTACGATAGAGACAGCCATCGTGTTGTCCTGCTGTCGTTTCCGCCTGTATCGCCCCAG
TCAGCAATGCCTCTTTCGCTCCGATCCCGTCGTCTCTGGATCATCCCGCTGATTGCGGGG
GGATTGGCTGCGGCGTTTGTCGGTGGTGTGTGGTTCGAGCAGAAGCGGGCCGCGGCCCGG
GATGAGTGGTCCGAAGCACGTCTGCTGTCGCAAGCCATCGACTCGGTGCGCGTGAATGCC
CTCGATTCCCTGCCCAGTGATGAACTGATCCGGCGCGCGGTGGCGGGCATGCTGCGGGAG
TTGCACGACCCGTACGCCGCGCTGCTGCGGGGGGACGGTGTGCAGCGGTATCGGGGCACC
TTGCAGGGCGAGGTGCGTGGACTGGGTCTGTCGCTGCGTGGGCAGAAGGACGGTGCCAGC
GTGGTGCGCGTGGCGCGTGGATCGCCGGCTCACGCCGCCGGGCTCCGTGCCGGCGATCGC
ATCCTGATGGTGGACAGCGTGCCGGTGCGTGATGGGTGGGGCAAGCAGCGCGACAGCACG
GAAGATGCGCCGTCCAGTCATGTGTTGACGGTGTGGCGTGCACCGATGGGAGACACCTCC
ACCGTCACCGTGCAGCGCACCACGTGGCATATGTCGGCGGTGGCCGAACAGGGCTTGCTG
GCGGATTCGGTGGGATATGTGCGGGTGTCCACGATGACCGCGCGATCGGCCGCAGAGCTC
GAGGACGCGGTGGAATCGCTGGTGTCACGCGGCGCGAAGTCCCTGGTGCTGGACCTGCGG
GGCAATGGTGGCGGCTTGTTCGAAGAAGGGGTGAAGGCGGCGGGACTGTTTCTGCCACGC
GGGGCGGTGGTGTCATCGTTGGCCGGTCGTGGTGGCACGGAGCCGCAGCCCCATCGGGCC
CCCACGTCGCGCTGGCCCACGATGCCGCTCACCGTGTTGGTGGATGCGGGGACGGCGAGC
GCGGCCGAAGTCACGGCGGCAGCGCTGCGTGACTACGGTCGGGCGCTGCTGATCGGTGCG
CCCACCTACGGGAAGGGCGTCGTGCAGCGCGTGGTCACGCTGTCGAAAGAGCTGTCGCTG
CGACTCACCACCGCACGCTGGCTCACGCCCAACGGAGAAGCGCTGGTGCGGCGGGAAGGC
ACCGGTGCGGCCGCGCGCGGTGGCATCGAGCCCGATGTGCTGCTCGATGACGCGGTGCGT
CGTGACTGGTCGGCGGCGCCTCCCGGGTGGACGGCGGCATCGTCGGCGCTCGTGAACCGC
CTCGCCGATTCGTTGGCCATGCACGCCTTGCGCGAATCGTGGGCGATTTCGCCGCTGGCG
GTGCTCGAGGCGCGCATGCGGGTCTCGCTGGCGCAGATGGTGCCGCGCGAAGTCTCCGAT
CCGATCGCCCGCACGGAATGGGTGACGGTGGGGACACGCATGGCGGTGCTGCGCGTGTTC
GAAGTGGAGCAGGCCGACGAACAGATGCTGCGCTATGCAGTGCGGAGTGATGCGGCGCTG
CGTGCCGGACTCGATGTGCTGACACCGGGCGTGGAAGTCTCGCACGTGGTGCCGGCCCTG
TTGCCGGTCACACTGCCGTCGGTGCTGGGACGGCGTGTCATCGAGGTCCCGTGAGACGTC
GCCGATGCCCCGTGGTGACACGGGCGCTCCCGTTGCTGCTGCTCGGCGTGGTGCGCCCGA
TCAGCGCGCAGACGGTGCGTACGACCCCTGCCGCGAGTTCCACGGCAACTCCGGTTGCCG
TTCCCGCCGTGCAGCGAACCAGGCCGGTCGTGGCGACCGTGGACCCGCTGGATGCGTGGG
TGGTGACGCGCTTCCGAGGGGCGCACTTGTTGGTGGACAGTGCGGTCACGTTGACGTCGC
TGGCTTCTCTGGCGTCCAATGGTCCGCTGCCACGCGTGGAGAGTGCACGGGCCGGTCGTG
ACAGCGATACGCTGCTGGCCGTGCACTTCAGCGCACGACGGGATGCGCCGATGATGCAGA
TCCTGTCGCGGGCGCGCCTGGTGGGTGCCAACGGCACCATCGTGCCGGTCACCGTGCGGG
TGCTGCAGCGCCGTCTCTTCCGTGCGCCCCGCGTACCGGCCGCCAAAGTGGATGTGGAGA
GCCAATGGCGATACGGATGGGCCTATCTTGTGGTCCTGCCCCACGACAACGATCGACCGG
CTGGGCGCTATCGCAGTTGGCTGCTGCTGCCCACCACATCACCCTGAATCCGCGTTCGCC
GAGTCCTTCGGTCCTGTGAATTCCTTTCCCTCGAGCATGCGCCGCGCCGCTGTGCTGCTG
TGTAGTGTGGTCTTGTCGCTGTCCACACGGCCCGTGTCGGCGCAACCGAATACCGGTGCG
TGGCGCAATGCATCGGCTGATTCGCTGGTGGAGCGGGCCATCGCGCGCCGTGGTCTGCAG
TTGGCCGACAGCACACTGCTGTCATACCAGGCGGACGCCCATGGTTTCCTCGCCTTCCTG
GCGCAACTGGGCGAAGGCACGATCATCCCTCCCAAGGTGGTGCAGAGCGAAGAGCTGGCG
CTCACTATCGCCTGGTGGCAGCCGGGCCGTAGCGCGCAGCGTCTCGTAGGGCGCCGCGAT
ACCACGCTGCTGCCGGCCCGCGTTGGCTACTATCGCGATCGCTACGGCGTCGTGCTCGAC
AATCTGCCCGATCGCATCCGTCTCGGTGACGGACAGGATGTGCGCGATGTGCCACACCCA
CTCGGCGCCAGTGCTCTTTCGCAGTACGAATATGCCATGGGCGATCCGTTGCGCATCCGC
ATTCCGGGGCGCGAGATCCTGGTCGACGAAGTGAAGTTTCGTCCACGTGACGCTGCCACA
CCGGCGGCGATCGGATCGGTGTATCTCGATCGCGAGACCGCCGCGGTGGTGCGGTTGTCG
ATGACATTCACGCGTGCCGCGATCATCGACAAACGCATCGAGACCTTGGTGGTGACGCTC
GAAAATGGGCTGGTACGCGAGCGCTACTGGTTGCCACGCAAGCAGGAGGTGGAGGTGTCG
CGCGGCAGTACCTGGTTCGATATCCCGGCGCGTGGCATCGTGCGTGGCCGATGGCAGATC
TCGAACTACACCGTGAACGAGCAGATCTCGGCACCGACGATGGCGTTGCCGCGCTGGAGT
TCGGTGTCGCGTGACAGTCTCAAGGCCCATCCGTTCGAGGATCGTGTCATCGATGCGCTG
CCGCCGGAGATCCAGATCGCGAGCAGTGAGGATGTGGTACGCGCCCGTGTGCAGGCGGAA
GCGGCGGTGCGGTCGGCGATGCTGGCACGGCCAGCCACGGCATCGGTGACGGGGCGCGGT
GTGAGTGATCTGGCGCGGTTCAATCGTGCGGAAGGTTTGGCGTTGGGTTTGGGTGGCGCG
CATCGCACGGGCAATGGTGTGCAGTTGGGCGCACGCGCGCGGTATGGTTTCTCCGATCGG
GAGGTGAAGGGGCACGTTTCCATCGGACCGGCGCCGGCGTTTGGGCGCACGCCCACTTTC
CAACTGTTCGTGGAGCGCGACTACCGCGATCTCGCGTTCGCCGAACGGGCCGGTGTCACC
AACTCGCTGGCGTCGTTGCTGTTTGGCAGCGACTACACGCAGCCGGTGGACACACGCGCG
GCCGGCATCATCTGGCGGCGTGCGCCAAACAGTGCGTTCAGTTGGCGCCTTGCCGCGGAG
CAGGATCGGCCGACGACGGTACGCGCCACAGCGGTGTCCCGGGAGTTCGCGCCAACGCTT
GGTGCGTGGCGCTTGAATGGTGCACGTGCCGAAGTGCAGGGCACCGGCGGGTGGGTGCCC
TCGGAGCCGGGAGCCACACGCGGCCTGTGGATGCTGTCGGCCAGCGCTGGCGCGTACGAA
GGTCGGATCAGCGTACTCGACGGCATCGCGGTGCGGCCGGAGTCGCTCATTCTCCTCGCA
TCGGAAACCCGCCGCGTGACGCCGGTCGTGGCCCGCGCGCAGGGATTGTTGCAGCTCACG
CGCGGCATCGGTGGCGATCGTTCGCTGTTTCTGCAGACCTATGGTGGCGTGGCCGGTGGC
CACGACCTGCCGCCGCAGTGGTTGGTGTTTGCCGGTGGTCCGTGGACAGGGCCGGGGTAT
GACGCGCAGCAGTTCGGTGCACGGGCGCTGGTGTCGCAGCGTGTGGAGTTTCGGACACCG
GTACCGGCACCGGGCATCCCGCTGGGACGCTTCGGCAAGTCTCCTTCGCACGTCACACTG
GCCCCGTTCGTGCAGGTGCTGGCCACGGCATCGGGCACGGCACAGCGTCGCACCGTGTCG
GGGCTGTATCCGTCGGCCGGTGTGGGCATGCTGTTCTTCTACGATCTGCTGCGCGCCGAT
GTCGGACGTGGGCTGCGTGATGGGCATTGGCGCTTCTCGATCGATATCGATCGGAGCTTC
TGGGGCATCCTGTAGTGGACGAAGCCAAGCGCTACGATCAGGCGTACTTCGACAAGTGGT
ACCGCCATCCCAAGCATCGCGTGAAATCGCCGGCCGAGTTGGCACGCCAGGTGGCGTTTG
TGCTGGGCACGGCGGAATTCGTGTTGGGTCGACCGGTGCGGTCGGTGCTCGATGTGGGAT
GTGGGGAGGGGCAGTGGCGTGCCGCACTGCGTGCGCATCGTCCGCGGTTGCACTATGACG
GGGTCGATCCGAGCGCCTATGCCGTCGAACGGTACGGCGCGCGCCGCAACCTGCATCTTG
GCGGCATCGAATCGTTGGATGGTCTCGCCCTGCGCGATCAGTACGATCTGGTGGTATGCT
GTGGCATGCTCAACTACCTCTCCACCGCACAGCTCACCGATGGGCTGTCGCAAGTGGCAC
GGCGAGTGGGTGGTGTGGCGTATCTCGAGTTGTTCACGCGCGAAGATCGTTTTGAAGGGG
ACACCGAATGGCCCACGCCGAAACCCGCGCGGTGGTATCGCGATGCCATGCAGGCGGCTG
GGCTGACGGCGATCGGGATGCAGTGTTATGTGTTGACACGGGATGTCGATCGTGTGTCGT
TGCTCGAGCGGTCGTGATTCCGTGATTCACTCTCTTCCTCACGCCATAACGTCGGATGTA
TCTGTGAGCGCACCGGCAGCACTCTCCAATTGGCGCGACTTTCTGGTGAGTCTGCGTGAA
GAACGCACTCGATGTGATGCACCGCGGCCGTTGCGGGCGATGGCCGAGGAGTTTGCGTTG
CGGGCGCTGGCGTTGCTGTTCCCGCAGTTTGCCCACCCGTCGCGATTGGGAGCCGATGGG
GTGGACGACGAGGCTTCACACCTCGAGGCCTTGCTGCGGGCGGCGATCACCCCGCTGATG
CCCGATGCGGAGTCGGTGGTGGCGGAGATTCTCGATCGGTTGCCGGCCGTGCATGCCATG
CTCATGGAGGATGCGCGCACCATCACCGCCGGCGACCCGGCAGCCGGCAGTATCGAGGAA
GTGATCATCTCGTATCCAGGTTTCCTGGCGACGGCGGTACATCGCCTGTCACACGAGTTG
TATCTGCGCGACGTGCCGCTGTTTCCGCGGGTGTTATCGGAGTGGGCGCATCGCGAGACC
GGTATCGACATCCATCCGGGTGCCCGAATCGGCGCCGCGTTTGCCATCGATCATGGTACC
GGTGTGGTGATTGGTGAAACGAGCGAGATCGGTGATCGGGTGCGTATCTATCAGGGCGTG
ACGCTGGGGGCGCTGGCGGTCAGCAAGAAGCTGCAGAATCGCAAGCGACACCCCACCATC
GGCAACGATGTCGTGATCTACGCCAACGCCACCATCCTGGGCGGCACCACACATGTGGGG
GATCATTCGGTGATCGGCGGCAACGTGTGGCTCACGTCGTCGGTGCCGGAGCGTTCGGTG
GTGCAGTTCACGAGTCGGGTGGAGCCGCGTCCGGCACCGGATGCCGACGGCAACGACGAC
GGCAACGACGACGGCATCGAGTTTCACATTTAGCAGTTCACGCTGGAACTGGTTGGGTGC
GATGTGCCCAGTCGGACTCTTGTCACCGCGCACTTCACGCATGCGAGTCGCCAACATCCT
CGAAACCATCGGTCGCACGCCTCATGTGCGGCTGCAGCGTCTGTTTCCTGCACCGGCAGA
GGTCTGGCTCAAGCTGGAGCGTGCGAATCCCGGTGGCAGCATCAAGGATCGCATTGCACT
GGCGATGATCGAGGATGCCGAACGCGCGGGCGTGCTGCAACCTGGCAGCGTGATCGTGGA
ACCCACCTCGGGGAACACCGGCATCGGGCTCGCCATGGTGGCTGCGGTGAAAGGCTATCG
GCTGGTGCTCGTGATGCCCGAGTCGATGTCCATCGAGCGGCGGCGTATCATGGCTGCCTA
CGGGGCGACCTTCGATCTGACACCGCGCGAACTCGGGATGAAGGGCGCGATTGCCCGGGC
GCAGGAACTGGTCGCCTCCACGCCCCACGCCTGGATGCCGCAGCAGTTCGACAATGCGGC
CAATGTCCGTATGCATGCCGATACCACCGCACGGGAAATCCTCGACGATTTTCCGGAAGG
CATCGACTATCTCATCACCGGTGTCGGTACGGGTGGTCATATCACCGGTGTGAGCGAAAT
GCTCAAGCAGCAGTGGCCGGCCATGAAAACGCTGGCCGTGGAGCCGGCGAAGTCGGCGGT
GATCGGCGGTGGCGCGCCGAGTCCCCATCGAATTCAGGGCATTGGCGCGGGATTCATTCC
GGCCAATCTGCACGTGGACACACTCGATGGCACAGTGAATGTGACCGAAGAAGCGTCGTA
TCGTTTTGCACAACGCGCGGCGCGTGAAGAGGGCATCTTCGTGGGGATCTCCAGTGGCGC
TGCACTGGCGGCGGTGGACCAGTCGCTGGCGACGCTGCCAAGTGGCGCGCGTGTGCTGAC
GTTCTGCTACGACACGGGTGAACGCTACCTGTCGATCGACGGGCTCTTCCCCGTCTGATG
CAGGAGATCGCGGGCACCGCTGATGCTTCGCCACTCGCCATGGTGATGTGGCTGGCCGCA
GGCGCTGTCTTCGGTGGTGTGATCACCTGGCTGGTGGCGCGCCGCATCGCTCACGCCGAC
GTGGCCCGCGCCCGCAGTGATGCCATGAACGACGCCGATGCACGGGCTCGTGCCACCGAG
GTGGCGCTACGGGAGCAACTGGCGCGACATGAAGCAGAAGCATCGCTCACGGAACGGCAT
GGCAGTGTGTCCGAGTTGTTGGTGCCGATCCGGGAGACGCTGTCGCGCTACGACGCCGCG
CTGGGAGAACTCGGGCGAGCGCAGGCCCGTGTGGCAGGTCAGATCACCGAGCGTCTCGAC
GCCGTGACACTGGCCGGTGAAACACTGCGTCATGAAACGCAGCAGCTCTCGCAGGCTTTG
CGGGCCCCCAGTGTGCGTGGGCAATGGGGCGAATTGCAGTTGCGGCGGGTGTGTGAACTG
GCCGGCATGCTGGCCTACTGTGACTTCGAACCACAGGTGACGGTGCGCGGCGAGTCGGGT
GTGCAACGACCTGACCTGATCGTGCGATTGCCTGGTGATCGCCGGATCGTGGTGGACGCC
AAGGCGCCGCTGTCCGCGTATCTCGAAGCGATGGCTGCCGGTGACGAACGCACCCGAACC
GCTCGGCTGGCGGCTCATGCCGCGCAGGTGCGTGCGCATGTGCAGCAATTGGCGGCCAAG
CGGTATTGGGCCCAGTTCGACGACGCGCCGGACTTTGTGGTGCTGTTCCTGCCGGGTGAA
GCGTTTTTTGCGGCAGCACTCGACGCCGATCCCAGTTTGCTGGAGGCCGCACTGGAGGAT
CGTGTGTTGCTGGCCACTCCCACCACGCTTATCGCCTTGCTCAAGGCCGCAGCGTATGGC
TGGCGGCAAGAACGTGTGGCCGATGAAGCCGCGCAGGTCGCAGCGTTGGGTCGCGAACTG
CATGAACGGTTGTCGGTGTTCGACGAGCAGCTCGTGGAGCTGGGACGTGGTCTCCAGCGC
GCCGTGCTGTCGTACAATCGTGCCATTGGGAGTCTCGAGCGACGGGTGCTGGTGAGCGCG
CGAAAACTGGGCACGCTCAGTGGTGTGGCTGCGGTCGATGGGTCACTCACTTCGCCGTCG
TTGCTGGATGTTCAGGTGCGCGGCAGCGAGGGGTATGACAGCGAAGGCACCGAACCGGAA
CGTGTTCCGTGAACGTCAGGTGATCGCCGCATGAGTCTCGACCACACGCTCGTCACGCGG
GTGCACAGACGGGAGCGCAAAGGCTCGTCGTCGCCGGTGGTGGCAGAGACCACCGACGGC
ATGCGCTTCGTGAAGTTGCATGGCGCATCGCAGGGGGCGGCGCCGCTGGTGGCCGAGATC
ATCGTGGGCGCACTGGGTGATGCGCTGGGATTGTCGGTTCCGGCGCGGGCCGTGGTGCAG
TTGCCGCGTGATGTGCCCAGTGATGATCAGAACGACGAGCTGCGCGATCTGCTCGAGGCG
AGCGTGGGCATGAATCTGGGTTTCGAATGGCTCGAAGGCGCGCGTGACCTGGGAGCCAGC
GAATTTGCGACAGCCAATCTTGTGGTGGCGTCACGGGTGTTGTGGCTGGATATGCTGGTG
CAGAACCTCGATCGCACGCCGCGCAACGCCAATCTCATGATGCGGCGTGGCACGATCTGG
CTCATTGACCACGGCGCCTGTCTGCCGTTCCAGCACGACTGGTCGAACGTGACCGAATCT
CACCCATCACGGGCCTACGACGTGGCCGGCCATGTGTTCGGCTGGGCCGCGCCGGTGTTG
CCGGATGTACACGCCCACTGTGCCCCACTGATCACCCGTGAAGTGCTGCGGGCTGCGGTG
CAGCCGGTGCCTGACGCATGGATAGGCGGTGACGCCGCGCGTCGGCGGGAAGGGGTGGTG
GCGTACCTGTGGAAACGGCTGGCGGCCATGCCGAAGCTGCTGGCAACGCTGCCAGCTCAG
TCGCAGTCGACGTCCTGAGCGGTCTCGCGTGGGTCGCTGGTCGCGTTTCGGGCCTGCGCG
ACGGCCTCAGCGTGTTCATCCACCCAGTTCCAGATCGCACAGGCCGCCTCGCCCAGCGAG
GCACCACGTGGGGTGAGCTGGTAGTCCACATGCGGTGGCACCACCGGGTGCACCCGCCGC
GTGACCAGGCCATCGCGTTCCAGTTGTCGGAGAGTCTTGGTGAGCATCTTTTGGCTCACT
TCGCCGACCTGTTCCTGCAAGCGCGTAAAGCGTTTTGGTGCACCATCTTCCAGCGCTTCG
ATGACGAGCAGTGTCCACTTGTCAGCAATGCGGGTCAGCAGTTCGCGGGCTAAACGATCA
CGCTCGCTGGTGGCATCGAAGACAGTATCCATTGAGATAGTATAGCACTTCTGGGTGCCT
TGTTGCCAATGGATACTGTGAGAATCAGCGTTCAGGCATGACATCTCCCATCAATTCCGG
CTTGTCCCGCGTGGCGCTCGTCACCGGCGGATCCCGTGGCATCGGGCGGGCCATCGCTCT
GCAACTCGCGGCCGACGGCATGGCCGTGGTGGTCAACTACGCCGGTGATGCCGACAGCGC
CGCCGAGACGGTGGCCACCATCACATCGGCCGGTGGGCGCGCGACAGCCGTGCAGGCCGA
TATCAGCGATGCGCCCAGTGTGCGCAGGCTCTTTGCCGATTCCCTCACTGCGTTTGGCCG
CCTCGATGTGGTCGTGAACAGCGCCGGCGTCATGCCCATGGCGCGCATCACCAGCGATCA
GGTGGATGCGTTCGACAAGGTGATCGCGACCAACCTGCGCGGCGCGTTTCTCGTGCTGGC
GGAAGCGGCGCAGCATGTGGCTGCGGGCGGGCGCATCATCGCCCTGTCGACCAGCGTGAT
TGCATTGTCACTCCCGGCCTACGGTCCGTACATCGCGTCGAAGGCGGGCGTTGAAGGGCT
GGTGCGCGTGCTCGCCAACGAACTGCGTGGACGTGAGATCACGGTGAACGCTGTTGCGCC
CGGACCGGTGGGCACGGAGTTGTTCTTCCACGGCAAGACCGAAGCACAGGTGGCGCACAT
CGCCAAGCTGGCGCCGCTCGAACGACTCGGCACGCCCGAGGAGATCGCACGTGCGGTGTC
GTTCCTGGCCGGTCCGGACGGTGGTTGGGTGAACGCGCAGGTATTGCGCGTGAACGGCGG
CTACGCCTGATGTCGGGCAGGCGCGCCTGACGATCTGCTCAGAGTGATCCGAGCAGATCG
TCGATGGCCTTGCGATCCGCGTCTTCGAGTGGTTCAGCGCCGTGAATGATGCGCTGCAGA
ATGTCGACCGCTTCCTCGGCGAGTTCTTCCGGGTGACGACGGTCCTTTTCGAAGCGCACG
ATGTGCCCAAGCAGGATGGTCTCGAACGGTGACTCTTCGTCATCGTCGTCCTCATCCTCA
TCGTCTTCATCGTCCACGTCGTTGTTGCCGAGCGTGGATTCGTAGCTGGGCACACTGGCC
TTCCACGGTTCGGCGGCATGCGCGCCCGCTTCGAGGAGTGTGCGGGGGACGAGGGCAAAG
AGCCGGCATTGCAGGCCAGGCGCTTCTTCGTACGCAAAAAGTCCCAGCGATACCGGTTCA
TCGAACAGGTGCAGCTCGACCAGGCGCTGGATGGCTTCCGGCGGCATGGCCGAACGCGCG
ACGAGTCGCCCATCGATGTAGGCCGCGAGCGCCGATGAATCGGGCGCGCGCGGATCATCG
AGACGGTCGATGGTGACCGTCACGGGTTCCCGTGTGGTCACGAACACCGCGGGCCGGTGT
TCATCGCCATCGGGGGTGTCGTCGTCTGGGATCTCGAATTCGTCGGCGGACATCGGATAT
CTGAACGAAAAGGTGGCTTCGGCAGGTTAGGCAACCGCGCGCCATGCGGAAAGGGCTTCA
GGTCGACCCGGTGACTTCGTTCACATCGGTGCGCTCAAAAACCGATCCCAGCCAGTGCAG
TACGGGGAAGAGCTCGGCGATGATCAGCAGGCAACCGAGTGCGGTTGCGCCGAGGACCGT
CCATCCATTCCAGTCATCGGCCAACCATACCACCAATACCCCGAGACCGACCGGAAAGAC
CAGTGCCACCGCGGCTACGATGGTCGTGAGCCCGGTCGTGAGCAAGTTCTGTCCCATGGT
CTCGAAGCCGCGCGATTCGGTGCCGAGGCGGACCCATGCAGGAAAGAGCAGCGCCGTGCC
GTTCTGAATGGTGAACATCAGCGCGTTGAAGATGGGCACCGCTACGACAATGGACACCAA
CAGCGGGATCGTGGCGCCGCTTTCGAGCAGCATGGACGGATCCTGCAGAAACATCACCAA
TGGCACAATCATCAGCGACCATACGGTGATGGAGTGCAGCAGGGTGACCGCCGCAATCTC
CGCCATCACGATGCGCCAGCCGGGCAGGGGCATCGTCTTGAGCATGGCGAGGCGCGGCAG
ATCGAGGCGCAGGTCGAAGCGCATCCACAGCGGCCCGATGAAGAGCAGCATGGCGCCCCA
GCCGATGGTGATGCCGACAAACGCGTCCCCGATGCGTGTCGACGCGGTGCGTGTGGCGAC
GGCCAGTGCGGCCAGACCGATGGTGAACATCACGAGCTGTGTGCGCCAGGCGCCACCACG
CAGCGCGGCCGCGATGTTCTTCCAGGCGATGGCCACTTCCGGCGCACCGGTGAGTGACAG
CGTGGGAATGCGCGCGATCTTGCCGGCCCGGGAGCGCGCTTGGCCCATCTGCGAAGAACG
GAAACGCTGCAGGCGTTCGGCGCGATGTTGTGTGGCTTCGAGTGCGGCCTCTTCGAACGC
GCCGTCGAGACGCAGCAGCCAGAGGTAGTGCAGCAGCAGGATACCAGCGGCCCACGCTAC
CGCCACCGGCCATCCCGTGCTATTGGCCGTGCTGATGGGGGCGAGCAATGTGCGTACGGG
CCAGAGGGCCATGGAAGGCACTGGTCCGTTGAGCGCACTCACGAATACTTCGAAGGCGGC
CCGAAAGCCGTTCAGGCTCGCCGCGCGCAACATGGGCCAACTGTCGACGATGCCATAGAG
CACCGCGCCGAGCAGCAAGCCAAAGACGATCATGGGAATGACACCACGACGGCGTCCGGC
GGTGCCATGCTCGAGCACACTGGCCCGCACGATGCCGGCGGCGAGGCGATGGAAGGCGAG
CGTGGTGAACAACATCCACAGGGCAAATCCGCGTTCCCACGCCGCCAGCGAGCCCGCGTT
GCCGCGCAGGATCACCGTGAAGATCAGTGTGTTGATCAGAATGGCGAGCTGCATACGCAG
CAGCTTGGCATGCACCAACCCACGTCGCGTGATCGGGGCAGGGAACAGGAACTGGACTTC
TGCCGCTGTGAAGGCGAGTGCGCCGCGGTCGCTGCCGAAGAGCCACCAGCGTGCACTGGA
CAGCAACAGGAACGCGCTGCCCAGCACGATGGTCACATCGCTGGTGAGCAGGCGGTGTAC
CGAGAGTTCGTTGGTGGTGGTGTTGCGGAACAGCGCCCACCAGAGGTAAAAGGCGCCGAT
GCAAACGGCGGCGAGATACCGTGGACTGCGCACCCGTGCGATCTGCCGTCGCAGGCGGTT
GACGAAGGTGCGCGCATACAGAAAACGCAGCGCCGACGCGGCGCGCAGGGTGGAATGAGC
GCCGGTGGGCGTTTCCGTCACCGGTCAGCCCCCGGTGAGTGCAATGAAGATGGCTTCGAG
CGAGTGTCCCGCGAGTTCCGGTCGTGCTGCCACAATCTCGTCGATCGTGCCGAAGGCCAC
GGCCTGCCCCTGCCGGATGACCAGCAGCCGGGTGCACAGCTCTTCCACGAGATGCAGCAG
GTGTGAACTGAGAATCACCGCCGACCCATCGCGCGCGCGGGCACTGATGGTCTCCTTCAT
GCGCCGGATGCCCACCGGATCGAGTCCGGTGAGCGGTTCGTCGAGCAGCAGCGCCCTGGG
TTCGTGCAGCAGCCCGCAGGCAATGGCGAGTTTCTGCTTCATGCCCCGCGACAGCTCACT
GGGCAGCGCATCACGCTTGGCCGTGAGTTCCAGTTCTTCGAGCAACAGGGGAATGCGCGG
CGCCGCATCGGTGACCCCGTACAGGCGCGCCACAAACTGCAGATGTTCGGCAACGGTGAG
GTATTCGAAGAGCTGCGGCTCGTCCGGAATGAATGCCAGCTTGGCTTTGGCAGCCACCGG
GTCGGCCTGCAAATCGATACCGGCGATGCGGATGGCCCCGGCCGATGGCTGCAGGATGCC
GGCCAGTGCGCGTAGTGTGGTGGTCTTGCCCGCTCCATTGGGACCTACCAGTCCCAGCAC
GTCACCCGGCGCGACATGGAAGGACAGTGACTGCACGGCGACGGTGTCGCCGTAGAGCTT
GGAATAGCCGACGACGTCGATCACGAAGCGGACATCAGTTGGGGAGCAGCATCGTCGACG
ACAGCGTGGCGGTGAGTGTGGTGCCCGCAGGGAGACAGCGTTCCTTCGTGGTGTTGCGGG
CCGCGGCCACCGTACCGGCGGCGGCGCCACCGGCCGCGCCAATCACCGCGCCTTTGGTGC
TGCCCCCCAACACCCGGCCGAGGATGGCGCCGGCGATCGCTCCCGTAATGACCTTGCCTT
TGTCGCCGCCCTTGGAGATGCTGCGCTCGGTGACGGTGGCGTCGGCCACCTGCACGCCAC
CTTCTGCGGCAATGAACTCGCCGTTGAGCTGGACACCCTTCAAACGGAAGGCAAACTCGC
CGTTGGGGCCGGGCTGGCCCAGTTCGACCAGCACCGGCGTGCCGGCGGGCAGCGTGGCGC
CATCAGGACCTGATACCGTCTGGGCCAACGAGACGACAAACCGGTCGCCCGGGCGATTGG
CCAGCGTGCAGATCTCCGCGTTGGTGGCGCCGGCGAGTACCATGCCTGCCCCGAGCCCCC
GTCGCCGTCCGGCAGCTTCTGCCGAGGCCGAGGGTTCTGTGGCTGGCACGGATGGTGACG
TCGTGGCGGCGGTCGCCGGTGCTGGTGACGTGCCCTGTGTCGAACTCGGTGACGGGGCTG
GTGGGAGCGGCGTCGTGGAAGGAACGGGTGCGGGGCGATCCGTCCGGCGCGGTGTGGGGC
GTGGACGTTCCGCGCTCGCCACAGTGGTCGGTGGCGCCGCAGACGGTCGCGGTGAGGCGG
GGGCACTGGGGGCGATGGCCGTATCACCGATCGCGACCGCAGACGAGGCCGATGAGGCCA
GCGTCAGGTCACGGGCGAGTGCGGAATCGACGGTGGCCGTCTTCGTGTCTCGACCACAGG
CACCCATCAGTATCGCACCGGCCAACAGCGCCGTGCCCGATATGACCCGACGCATCGGGC
GTCCGTGCCATCGTGTCGCAGAATCGAACGGATCCTGATCAAGTTGCCACATATGCAGGA
CGATAATCTGAAGTCGAGCGACGCTGCCACCATTGGCCTTCGAGCCGATGGCCTTCCGTT
GAGTACGCCATGGGCCGCACTGCGTTCCCCGTCCTGATCCAGTCGAAATGTCCGCCCGCA
TGCCTGTCCATGATGTCGATGTGACGCCGCCACCCACGGCGCAGCACGTCTTTATTGCCC
GTCAACCGATCTTTGATCGGGCGCCGGATCGTGTGGCGTACGAGTTGTTGTATCGCGCAT
CGCGTGAAGCGACGGCCGCGACGACCGACATGTCTCCCACGTTCATGTGCGGAGACACCG
CCCTGCATGCGCTGCTGTCCATCGGACTGGAACGGTTGACGGCCGGCACGAAGGCCTTCG
TGAACATCACCGAAGATCACCTTCTGGGCGAACTCTACAAGATCTTCGATGCGCAGGCGG
TCGTGCTGGAGCCGCTGGAGACCATCGACGGGTCGCCGGCCGTGGTGGACGCTTGCAAGC
GGGCGGTGGCTGATGGCTACACGCTGGCGCTCGACGACTACGATGGGCGCGTGTCCCTGG
ATCCGCTGCTGCCGCTGGCCACGATCGTGAAAGTGGATGTGCTGCCGCATACCAAGGCGG
GAACACTCGAGCAGCTCGTTCCCCTCGTGGCTCGACTGAAGGGCATGGGACTCACGGTCC
TGGCCGAACGGGTAGAGACGGCCGCGGAATTGGCGGCCTGTCGAGCGATGGGCTTCGATC
TGTTCCAGGGATATGTGTTCAGTCGCCCTGAAACGCTCGACGGCCGGGCGGCCAATGTGC
ATCAGGCAGCGGTGTTCCAGATCGTGTCGATGCTGAATGAGCCACGGGTCACCGAATGGG
ATCTCGAGAACGCGTTCCGCGGTCATCCGTCGTTGTCGTTCACCCTGCTGCGCATCGTGA
ACTCGGCGTCATTCGGTGGGCGCAGTGTGGATTCCATTCCGCACGCCATCCGGTTGGTGG
GTCGCGAGGCTCTGTCGCGTTGGATGATCATCATGCTGGTGGCATCGGTGGGTGCACAAA
GTGCCGTGGCGCATGAAGCGGTGATGACGGCGCTGGTGCGTGGTCGTTTCTGCGAAGCGG
TGAGTGCACATGCGGGGCACTCGGATCCGGCCGCGCGGTTCCTGGTGGGACTCCTGTCCC
GCATGGACGTGCTGCTCGGTTTGCCCATGGACCAGGTGCTGGACCGGTTGCCCGTGAGCA
AGGACGTGCGTGATGCGCTGCTGCGGGGCATCGGACCACATGCCGATGTGCTGCGTCTGG
CCGATGCCTATGAACGGGCCGATTGGGAACAGGTGGAACAGGAAGTGCCGGGCATGCGGG
CCGCATTCACCGAGTTGTACACGGAGTCGGTGATCTGGTCGGGGGATCGACTGGCGAGTG
CTGCGCCACAGTAGCAGGAGCGGCACAGCAACACGGCGACGCCCGGAAGGAGACGTTGCC
GTTGGCCACAAGAGAAAACGCCGTCGCGCTCACAGCACGACGGCGTTTTGCATCGATACC
CGTTGTTCGTTCAGTACGTCTTCTTGATCGGTTCGACGATGCTGTTCACGATGGAATCCC
GCTTGCCGTTCGCCAGAGCTTCGGCACTGCCGGCACTCTCCGGTACCACGGTGAACGGAA
TCAGCACGGAAATCCGACGATTGGCCGGCGCCTTCGGGTCATTGATCACCCGTGGCTTGG
TGTCGGCATAGCCACGCACTTCGCTGATGCGCTTGGGGTCGATGCCGGCCGCCTGCAACA
CGCGACGGGCGGCGTTGGCGCGGTCGGCCGACAATTCCCAGTTCGTGTACGACGCATCCC
GACCAAATGGCGCCGCATCGGTGTGCCCTTCGATGATGAGCGACTGCGCGATGGGCGAGA
GTTCCTGACCGATGAGCTGCAGTGTCAGCACCGTGGCGCTGTTCATCTGCGACGAACCGA
TCGGGAAATACACATCGCCCCGCTCCGACTCCACCAGCTCGATGCGCAGTCCTTCCTGCG
TCACCTGCACATCCACCTGGGCGTTCAGTCGCTTGAGTGAATCGCTGGTGGCGAGTTTGT
CGAGAATGGCCTGCCGCATCTGCTCGAACGTGCGCTGCTCCGTAGAACGCACGATCATGC
GCATCGGCGAGCGCTGGAGCGCGTTGACGGCGGACCCGGTGCCCAACGGGCTCGAGCCGG
CGCCATATCCCTTCTTGTAACCCACCGGATTGGCGAAGTAGCCCTCGATGGCCTGCTTGG
TCTTGTCGTCCATGCCGAGGATCCACATCACCATGAAGAAGGCCATCATGGCGGTCACGA
AGTCGGCGTAGGCCACCTTCCATGAGCCGCCGTGGTGTCCACCACCTCCGGCGACCTTCT
TCTTGACGATGACGATCTTCTTTCCACCACGAGCGGCCATGACTTACGCCGCCTTCTTGC
GGGTGAGTTCTTCCAGCTCGGTGAAGCTCGGGCGCTCGTGCGGCTCGATGTTGCGGCGCG
AGAATTCCACGGCGGTCATCGGGGCATCACCACGGGCGAAGGACAGCAGCGCCGTACGAA
TGCACAGCATGTAGTCATGCTCGGCGTGCAGACGGTTTTCCATGGCCTTGGCGACCGGGC
CGAACACGCCGTACGCGAGCAGAATGCCGACGAACGTTCCGACGAGCGCGGCGGCCACCT
TTTCGCCGATTTCGGACGCCGCGCCACCGATCGAGCCCATCGTGATGATAACGCCGAGCA
CGGCGGCCACGATGCCGAAGCCCGGCATGGCGTCACCGACGGTGGTGATGGCGTGCGGGG
CCAGCATGCCCTCGTGGTGGTGCTTCTCGAGGTCGACGTCGAGGATTTCGGCGAGATTGT
GGTCTTCCACCGTGCCCGTGAGCAGCACCTTGAGCGTGTCACACAGCAGCGACACGGCAT
GGTGATTGTTCGTGAACGACGGATACTTCTGGAAGATGTCGCTGCTTTCCGGCGCTTCGA
TGTGCGCTTCGAGGCCGACGAGACCGTCCTTGCGGGCCTTCTGGAACACTTCGTAGAGTA
CCTGCAGCAATTCGGCATAGGCCGACGCACCGTACGGATTGGGCTTGAGCAGGCCGAGCG
TCTGAGCCACGCAGGCCTTGAGCACCGCCGGTGGGTTGGCGATGATCAGCGTGCCCAGAC
CGGCGCCGCCGATGATGATGAATTCGTTGATCTGAAACAGCACCGCGATTTGGCCATGGT
GCATGACATAGCCACCGATGACGGAACCGAAGACAACAACCAGGCCAATGATGACAAACA
CGCGAGCGGTTCCCGGGTGCGAGTGGAGAGATCAGCGATGACCGACGCGCGTGGACACCT
GACCCCGGGAGGGGCAGCCGCTGGAGAGGCGGCTGGTATCGCGCGATGGCTCACCGTACA
TGACGATTTGCTGCGTGGCCTGGCACATGCGGTGAGCAACCGTCTGGCGACGGTGTCCGC
GATGGCTGGCATGCTGGAGGGCGGCGGCGCCCTGGACCCACGATTCGTGCGCGGGCTGCA
GGGCGATGCCGAGCAGCTCGAGGGGTTGCTGCAGACGCTGCGCATGCTGCCGCGCCGCGA
GGAGTCGGGTGTCGAGCCGATGCTGGTGAGCGATGCGGCCGATGCGGCGCGTCGCCTGGT
GGAGCATCATCCCGCCCTGCGCGACGTGACCATCCAAGTGGAGGCGCTGAATGACGTGAT
GCCGGTGCTGGCCGATGCCACGGCGCTGGCCCACGCCATCGCGGTGAGTCTGCTGGGCGC
TGCCCGCCGCATGGGGACGACGCGCGCCCTCACCGTCACCCTCGCCACAGCGGGCGACGA
TGTGCAGATCCGGACCCAGGCCACCGACGCGTTGTCCGGTGATGACGCCGACGATGCCAT
CGATCGTGCCGCCATCGACTGGCTGCTGGCCAGGAGTCATGGTCGCGCCGACACGAGTGC
CCCGGGGTGCGGCATCAGCGTGACCACCCTCCAGGCATCGCGTCGCCGTACCTGACATCA
GGCCGTCTCGGTGGATGCCGAGGCGTCGGCCGAGGGGGCAACAGGAGCGGACACGGCCGC
CGGGGTCGCCGCTGGTGCCACCGGAGCGCCGAGCGTCGCGAGCCAGGAGGCATCGGTCGG
CGCGGCAGCCCGCTGGTTTTCCTGAGCGACCTGCTGCGCGATCTCGCCACGCAGAATCTT
GACGGTGCTCGGCGCTTCAATGCCGATACGCACGCCACCACGGTCGCAGGATACGACGAC
GATACGGATACCGCCGTCGATGATGATCGAGTCGCCTTCGCGACGTCCAAGAATTAGCAT
CGCCGTCAGACGAGGTTGATCAGTGTCTTGAGCATCTCGTCCGCGGCGGTGATCATCTTC
GCGGCAGCCTGATACGACTGCTGCACGCGCAGCATGTTCACCAGTTCTTCATCGGTGTTC
ACTCCACTCACCGACTGCCGACGGATTTCGGCTTGCTGGACGAGATTCTCCGCCACCGCG
GCGGAGTCATTGGCCGAAGCCGTATCCACGCCGAGGCGTGTGACAAGGCCACGAAAGAAG
CCGACGAAAGAACCGGATTCCGTGGTGCCGTTGGGGGCGGTCCACGTCACGGTGCCATCG
GCGATGCGCAGCGCGGCGAGTGCCTGGGCCGTGCCATTGCTGGTCGGTCCGTTGGCGTCG
TTGCTGGCTGCGATCTTGCCCGGGTCGGCCGAGATGGCGTTGTCGAGCTTGATGTTGGAA
GCGCGCACCGGGTTGGTGACCGTGCCCGCTTCGAAAAAGTTGCCAGCGGCGGTGCCTGGC
ACCGTGTTGCCGCTGAACACGTAACCAGCGGTGTGCGCGGTGTTGACCGCCGTCACGATC
TGGCTGGCCATCGCGTCGAGACGACCGCGCGTGGCCGGGATGTCTTCGTTGAGCACCTTC
ACGATGGCCGATAGCTGACCATCGAGCGGTGCGAGTCGGTCCGGAGAATCACCGAGGCGG
ATCTTCACCGGCACATCGGTGAGCGGCACCGCCGGCGTCGGCACCGGCGGCTCCAACTGC
GCCGACACCTTGTTCCAGGTATCCCCTTCCACGAGCGTCGAATTGCCGATGACCACGGTC
ACCGTGCCATTCGGCTGGTTCACCACCCGGGTGCCGGCCACGTTCGCGAGTTCGTCGAGC
CGCAGATCGCGCATGTCGCGCAGGTCATTGGCCACATGGCCATTGCCTTCGCTGGCGAGA
ATGCGCGTGTTCAGTTCCGCGACCTGCGACGCCAGCGCGTTGATGCGACCGACGGTGTTG
TCGAGCAGTTCGAGGTTTGACGTGCGCTGCTGCGTGAGCTGCGTGTCGTAGTCGTTGAAC
AACTGTCCGAGCTGACGACCGCGCTGCTGTACCACGGCACGCGCCGCGAGACTGTTGGGC
TGCGCGGAGAGGTCGCTCCAGGAATTCCAGAACTGATCGAGGGCATTGGACATGCCCGTT
TCACTCGGCTCACCGAAGACGTCTTCCACCTTCTGCATGAGATCGCGGCGCATGGTCGAG
TTGCCCGCGAGCACATTGGCCGAGCGATAATTGTCGTCGAGCAACAGATCGCGCTTGCGC
TGGATCGTTGCCACGTGCACACCCGTACCGACGTTGCCGTTGTAGAGGCGGACGGGGGTG
TTGGCCGCCAGCACGGCCTCCTGCCGCGAAAAGCCCGGCGTTTCCGCGTTCGCCACATTG
TGCGAAATCGTCTGGAGCGCCGTCTGATGCGACAGCAGGGCGCTGCGCGCGATGCTGAAC
AGGCCTGATCCCATCTTACACCGTCCGGTTCACGAGCACACCGCGCGAGCCGGCGGGTGT
CGTGGGGAGAACGCCTTCGGATGCGTACGTGGCCGACATGGCCGCGCCTCCGGACAGCGT
GCGTACATGCTGATTGGTGTTGCTGAGCGCTTCGCGCAGGAGCTTGCGGTTCATGCCCAC
TTCGCGCGTGAGCACGTCGGCCGCCTGCTGCAGACGCAGACGCGCGTCACGCAGGCGCTC
ATCGACACGATCGCCGAGCAGTTCTTCGAGTTCCCGCAGGGTGCATTCTTCGGAGCCGCC
GAGCAGCACGTTGAGCTGGCGACGGCGCTGGCGCGCCTGGCCCAGGGTGGCCAGGATGCG
ATGCGTGGCGAAGGTGCTTTCGTCGACGCTATCGATATCGTCGGCCCCGACGGCCGTGCG
CTGGCGACGCATCTGCGCGATGAGATCATCGAGCAGACGCCGTTCGCTGAACAGCGCGTC
GTAAAGCGCTTCGAGCATCGCGGGCGAAACGCTCACGGCGCGAGAAGCGGTATCAGATGC
GAGCAGAGTCGTCGGCGACATCAGTTCGTGGGTGAAACGGTGTTCATGGATGCGACATCG
GAAGAGCGGTCTGCAGGGCTGGCGGGAAGAAAGCCGCGCAACTGACGGTACAACGCCTCG
GAAAGACCGCTTCCCAATTGATTAGGAGTTTCGGCAGCAAGGTGCTCGTCCATCAGTCCG
GTGAACATGTCTTCACCGGCACCGCCTGAAACGAAGCCTTCCTGCTGCGGAACGGTCTGT
CGCATGACTTTGAAGAGCTGTTGGACGAAGAGGCCTTCGAGCTGCTTCGCCGTCTCACGC
AGCTTGGTGTCAGCATCAGCGGAACGGGGAGGGGTGCCGGAGGTACTTGTGACACCCATT
GCGCGCGACGTAACGGAGTCGATCATCTGACGATCACCTCGGCGGTGATGGCACCAACTT
CACGGAGCGCCGCAAAGATCGCCGCGATCTCGTTCACCGGTGTTTGCACGGCGTGCAGGG
CGGTGGCCACCCGTTGCACCGGGATGCCGGCCGGGAGACGCACGCTGCCGGGAATGGCGG
CGGTGTCGTTGTCGGCCACCTTGCCGATGGCCAGGGTAATGGCGCCGTGGCTCACCGTGG
CGGAACCCACCACCATGTCGCCACCAGCGACCACCGTACCGTCACGACCATCGATCACCA
GGCGGGGACGCGATTCCGGCGCGATGGCCAGTTCGCGGATCTTCGCCATGGCCAGCGGCT
TGGAGCCGGAGTCGGCGAGTGTGATGATCACCGCGCCTTCGTCTTCCACCAGTGCGGTCT
TTTCGCCCATCGAGCCATTGATGGCGGCCGCAATCTTGGTGGCCATGCCGAGATCTGGTT
CACGCAGCAGCAGACGCGACACCGCGGCAATGGCCGGACGCGGCAGGTCCGCTTCGAGCA
CACCACCGCTCGGAATGCGCGCGGTGGTTTCGTGGGTCGGCGTATAGCGCTGGACGGCAC
CACCATCACTCACCAGCAGCGCGCCCTGCGCCGAGGCCAGTGCGGGACCGTTGGCGTCCG
CCACCAGCGGCGTCATGTACAGCACGCCACCACGCAGCGAGCGGGCGTCACCCATGCTCG
ACACGTGAATCTCGAAACGACCACCCGCGCGCAGGAACGGCGAGACTTCAGCCGTGACCA
GCACGGCGGCCACGTTGCGCATGCGGATCAGATCCGCCGGCACTTCGATGTTGAAACGGC
GGAGCGTGTTGATCACGCCCTGCACGGTGGGACCGGCGGTCTGGCCACCGATCGCACGAT
CACCCGTGCCATCGAGACCAACCGCGAGTCCGTATCCCACGAGGCGAACCGGCATCGCGC
CTTCCTGCGCGGTGAGGTCGCGAATCTTGATGTCGTTCTGGGCCAGCACCGCGGACGGGG
CGACCACCACCAGCGCGAGTGCCACTGCGCCAAGGATACGAGCGTTGATGTGGATCACGG
CCAGAGTGCTCCCAGCACCTTGGTGAGGATACCCTGCTTGGGCTTGCCGAGCGGGCCGGG
CGACGCATAGCCGATCTGCAGATCCGCGACGCGGCTGGATTCCACGAGATTGGCCACCGA
GATGTCCTGCGCTCGCACCCACCCGGTGAAGACGATGTCCTGCTTGGACTTGTCGACGTC
GATGATCTTCGAACCCTTCACTTGCAGCAGGCCGTTCTGCCCCACGGCGACCACGCGCAC
GCTGAGTTCATTCTGGAAGCGATTTTCGCGGCGCGCCTGGCCACGCTGTGTCTGGTCGGC
GGCGTTGCGTGAATCGATGCCGACGCTCTTGGAGCTTTCGGGCATGCGGGCATTCACCGA
CAGGCCACGCGTGCGCGTATCCGACGAGACGTTTTCCTTCACGGCCGTGGTGATCGTGTA
GTCATCCACCAGCACCGTGATGATGTCACCCACTGCGAAGGCTCGGCGGTCCGCCGTCCA
CGAGGTGCGTGGCACGATGGTTGGCGCGGGTGGGACACCCGGCGCGGCATTGGCGGCAGC
CGGTGCTGCACCGGTGGCTGCGGCACCAGCCGTCTGGCCAGCAGCCTGCCCGGTCGGTGG
GGCCTGGGCGATAAGCTGCTTGGGGGTGCCGAGCACGATCGCACCGGCAGCACCGAGTGT
GGCAATGGTCTGCAGCAGCCGTGAACGCAGAAGTTCGGTCATGGCAAAGTTCTCAGCGAA
GGCGAACAGTATTCGGCGCGATGGCGATGCCATCGAGTCGACGATTGCGGTCGATGCGCA
CACTGACCGGTGCGCCAACCGCTGCTGTGTTGGTGGCCACGCCCGCAAGGACGAGGCGAA
GCGGTCCATCCTGCCAGATGGCCGTCACAGCGGCCCCACTGGTTACGACCGGTGGCGCCA
TCACGGCCGGTGCGCGCAGCACTTCGCCAGCGGCGATGGCACGACGCGTCACCCAACCCG
CCGACGGACGCGTGGTGTCCGGATCGATCGAGCTCCACCGCCACACGATCGTGGTATCCA
CGAGGGTGATGTCTTCGGCCTGCAACGTCTCACCACGCACCATCGCGCGCGCCGCCACGG
CGAGCGTGATCTGACGCTGATCGCGACGCAGTTGCGGCGCCGCCGACGGCGTGGCTGAGG
ATGCCGAGGACACCTGCGTGATCGACGCCGACACGTTGCCGGTCTGCGCGCGCAGTGCAC
ATGCCGCGCCGAGCGACATGGCGACGACCACGAGGATGCGGGAGAGCCAAAGAGGCATGG
TGCTGACTTACCGCGCGATGTTGTTGGCGATCTGACCCATCTCGTCGGCCGTCTTGATGG
CCTTGGAGTTGATCTCGTATGCCCGCATCGCGGCGATCATTTCGACCATTTCCTGCACGA
TCTCGACGTTCGAGCCTTCGAGGCTGTTCTGCTGCAGGCGGCCCATGCCGGCGTCGTTCG
GATAGCCGACCACCGGCTGGCCCGAGGCGGCGGTGGGTGCGAGCAGGTTCTGGCCGAGCG
AGAGCAAGCCGGACGGATTCGCAAAGCGCGCGAGTTCGATGCGGCCGATTTCGGTGGGCT
GGATATCGTTGCCGCGACGTACACTCACCACGCCCGTCGCGGACACGGTGAATTCCGATG
CGTCATCGGGAATGCGCACCGGCGGCTGCAGCGCGTAGCCTGCGCTCGTCACGAGCACAC
CCTGATCGGAGATCTGCAGACTGCCGTCGCGCGAGTAGGCGGTTTCTCCCGAGGGAAGCT
GAATCTGGAAGAAGCCTTCGCCTTCGATGGCGATATCGAGATTGCGCCCCGTTTCTTCGA
TGGGGCCCTGTTCATGCAGGCGCTGTACACCGGCCAGGCGCGTGCCGCGTCCGACCTGAA
TGGCGGGCGTGATCTGCGTATCGTTTTCGCCCAGCACCTGCTGACCCTGCACGGTTTGAT
AGAGCAGGTCTTCGAAGTGTGCACGGCTCCGCTTGAAGCCGGGCGTGTTCACGTTGGCGA
GGTTGTGGGCGATGACTTCGGTGCGTGTCTGCTGCGCCATCATGCCGGTAGCGGCGGCGC
GAAGTGCCGGATCCATACGTACTCCTTAGACGGGCTTGGCGAGGTCGGTCACGGCGATCC
CGCGTACCGCATCGATGGTGGACAAGGTCTGCTGCGCGGCGCCGTAGCGATGCAGCACGG
TCAGCATCTCGGTCATCGCCGACATCGGATTCACGTTCGATTCTTCAAGGAACCCCTGCT
TCACCGTGCGTTCGGTGGGCGGGATGACCTGGCGTGAGGCGTCGGGAATGAAGCGGGTGC
CACCTTCGTGCTCGAGATCGGTGCCGGATGCGACGCGTTCCACGCGAAGCCGCTGCTGGG
GCTTCCCGTTCACGGTGATCAGGCCGGTGGCGTCGACTTCGATGGTTCCCTGCGGGAGGG
AGATGGCGCCGTTTTCGCCGAGAACAGGGTTGCCCTGTTCGTCGGTGAGATGGCGGTTGG
CATCGAGTCGGAAGTTGCCGTTGCGGACGAACCGCTCCCCGGCGGGCGTATCCACCACGA
AGAACCCGTCCCCTTCGAGCGCGAGGTCGAGGGAGTTGTGGGTTTCGGTGAGGGTGCCGG
GGGTGAGGTCGATGGCAGTGTCGGCCTTGGCCAGCTGGTTGCCCATCATGCGTGCGAACG
TCGTCTCCGCCTTGAAGCCGCGGGTGGACGCGTTGGCGAGGTTGTTGGCGAGCACCTGCT
GCTTCCGCTCCAGCATCTGGAGCGCGGAAGCGGCGCTGGACAACCCATTGTTCTGAACGG
GACCTGGCATGTCGTGATCGGGATAGGGTGCACGAACTCACCAGGTGAGAAAGCAATGGG
CGGGCCACGGTCGCTTGGTGGCGGGAGAATGTCTTAAGTCATTGCATTGCAACGCATTGT
GCTGATATGCGGAAAATCGTGCCGCTGGGTTTTGGGGCCGGACATGCGGCAATTCGTGCC
GGATGGGGGGTGTGGCGGCGGGAGTTGCCGGAGGGAGCGGGGCTGGGGGCCGCCTGCGGC
GGCGATACCCGCAGGATTTTCTGGAGATAAGGGGCAGGATCAAGCCAATGAAACACGGAG
TAATCGAAAGTCGCATTCAAAATCGAGCTGAATGATATCGCTGGTGCTATTATGTCATTA
TATTGGCTTGTTGTAGGCGTAAATTTCTGCTGCAATTACCTTCAGTATCGAATGGATAGC
CGCTGCGGCGCGGACACTGTTCGCGGTTGGGGAGACCGAAGATGGGTATTCCATGTATGA
GCCGCGGTGGTAGGGTCCGTTAAGTTCAGGTCCACAGGCTCTCCCAGACACCCTCTGTCC
TTGCTGCCCACCGCGTGAAACGATCGGCCTGGCTTTCCCTCACCTGCTGCGCGCTGATGA
CGGCCCTCGGCACCGGTGCCGCTTGGCAGGCGCGCAGGGTGGTCGATCAACGGGGCAAGA
CCCACGAGTTCCGCAGTCCCGCCGAACGGGTCGTCACGATCGCCATTCCATTGTATTGGC
ACTTTCTGACCGTCGATGGCAGCGAGAAGCGTGTCGTGGGCGCCAATGCTGTGGCGGTGG
AACAGATGCGCGAGGGGATCGTGTCACGGGTGTTTCCCAACGCATCCGCGGTTCCCACCG
CGATTACCCGTGGGGGCACCTTCACCCCCAACGTGGAAGCGTTGCTGGCCCTCAGGCCGG
ACGCGGTTTTTCAGTGGGCGGATCGTGGCAATGCGTTGGTGGACGTGCTCGACGAGGTCG
GGCTGCGCACGCTGGGTGTCAAGAATACCAACGCCGAATCGGACATCGACGCCTGGATCC
GCATGAGCGGTGCGGCGTCAGGCAAGGTCGCACGTGCGGACTCGATCATTCGGTACATGC
GCAACGGCAACAACCGGTTCGATGCCATCGCGGCAAAAATTCCCGCCACCCAGCGGCCAC
GCGTGCTGATGCTGACCGAGTACTCGCGCCAGATCACACCCAACGGGCCGGTGTCGTACG
GCAATCTCATCATACGCCGTGCGGGCGGCATCAACGCCGCGACCACCGATGGCATTGTGA
GCATCGAGCAGGTGCTCGCGTGGAATCCCGAGGTGATCCTGCTCACGCCCTTCGAGCGCA
AGACACCGGCGGATCTCATGCAGGACCCGTTGTGGTCGCGCACCCCAGCGGCCCGTATGC
GACGCGTTTACAAATTGCCATTCGGCCTGACCCGCTGGGGTGGCTATGGACCTGAGTCAC
CCATGTTTCTGGCCTGGCTGACCACGTTGCTGCACCCCGAGTTGCCGGGGATCGCGTTGC
GTGACGAGATGCGCTCGGCGTATCGCTCGTTATATCGGTTCAGCGCCACGGACGCCGATC
TCGATCAGGTGCTGCAGATGCACGTGAATCGTGAATCGGCCGGGTATTCGCGTTTCCAGT
CGACTGCACGCCCATGAACGTCCAGGCAACGGTGCACACTCAGCAGCACTATCGTGTCCG
AATCGTCCTGCTGGTGTTGAGTGTCCTGCTCGCGGCGTTGATGCTGTTGTCATTGTGTCT
CGGTCGGTATCCGGTCTCCCCACATACGGCGCTGCAGATTCTGTGGAGTGGCATGACGGG
GCTCGTGCCCAGCGTTCCCACGTGGACCGGCACCGATGTGCTGGTGGTGAACACGGTGCG
ACTGCCACGGGTTGTGGTCGCGTCGCTTGCGGGCGCCGCACTCGGATTGAGTGGTGCTAC
GCTGCAGGGATTGTTTCGCAATCCGTTGGTGGGGCCTCAGGTGGTCGGCATCTCCAACGG
CGCAGCATGGGGCGGGGTGGTCGCCATTCTGCTGGGCGCGAGCTCTGTAGGATCTCTCGC
GTGGACCTTCGGCTTTGCCATGCTCGCCCTCGTGGCCGTGTTCAGCCTGAGTCGACTCAG
CGGCAATGCCAGCATCATGTCCGTTGTGCTGGCCGGCATCATCGTGAGTGCGTTTTTCAC
CGCGTTGGTGGGGCTCGCCGAATTTCTGGCCGATGCGGAGCGTCAGTTGCCGGGCATCGT
GTACTGGCTGCTGGGCAGCTTTGCCACGGTCACGCGCACCTCGTTGTGGGTGATTGGCCT
GCCTGTACTGATCGCGGGCATCCCTTTGCTGCTCATGCGGTGGCATATCAACGTGCTTTC
ACTCGGCGACGAAACCGCGACCGCACTGGGGCTGCGGGCTCCCCAGTTGCGCTGGCTGGT
GCTGTGTCTCGTCACCTTGCTGGTGACGGCGCAGGTGTCGGTGAGTGGCGCGGTCGGCTG
GGTTGGGCTGGTGGTGCCACATATTGCGCGACGCCTGGTGGGACCCAACCATCAGGCGTT
GCTGCCGGCGTCCACGTTGCTGGGTGCGCTCTACCTGCTGGGCATGGACGACATCGCACG
CACGATGGCCGAGCAGGAGTTGCCGATCGGTGTGCTGACGGCACTGATGGGTGCGCCCGT
GTTTGCGGTGGTGTTCTGGCGATCGCAGGCGAGGGGGTGGGTGCGTGAGTGACGAATCGA
CACCCGTGGCCGTGAACACCGACGCGATCGTGTTGCGCGATGTGTCGTTTGCCTATCGCG
CGGGCACACCGGTCATTGCGCACTGCTCGTTGCGCGCGCCGCGTGGTCGTATCCTGGCGC
TGCTGGGTCCCAATGGCAGCGGAAAGACCACACTGCTCAAGTTGATTGCCGGCGCACTTG
CACCAGAGCACGGCGTGGTGGAGCGAAGCGGCCTGGTTGGGTATGTGCCCCAACTGCTGC
ACCTCAACTTCGCGTACTCGGTGCTGGACGTGGTGCTGATGGGTCGGGCGCGACAGATCG
GATTGTTTGCCACACCATCACGCCGGGATGTCGATGCAGCGATGACCGCGCTGGGCCGGG
TGGGCATGCGAGGGTTCGCCGAACGTTCCTTCGATGAGTTGTCGGGCGGTGAACGGCAGT
TGGTCGCACTGGCGCGGGCGTTGGCGGCGCATGCGGAGATACTCGTGCTCGATGAGCCCA
CATCGGCGCTGGACCTGCGCCACCAGGAGATGGTGCTGCAATGGATGCAGGCGTTGGTGC
GTGAGGATGGCCTGACGGTGGTGTTCAGCACGCACCAGCCACAGCACGCCGATGCTGTAG
CGCACGAGGTGGCGCTGGTGCAGGGCCCCGGTCATGTGGATGTGGGGCCGGCGGCGCGCA
TGCTGGATGCCGATGTGGTGGGCCGGTTGTTCGGCGTCGAGATACAGCGGGTGAGGGTGG
ACACCCTCGACGTGCTCACGCCGCGGTGGAAGCTGCGTCGCGGTTGAGCTCTGCGGGAAC
CGCGCGTCTTCCTGATTGATGGGCACGTTTTGGGGGCGCCAATGCAAATGAGGTCGTCGC
GATCTCTCTCATCGCAACGACCTCTATGGCACTTCCCCTGCGTTGATACGTTACCGGGCT
ACAACTGCCGGTCCCGAGATCTGCAGCAGCATCGCGACGGCGTCCACTGGCAGTCCCATC
TTTCGTGCAATCTCGGTGGGCGCGGCGCCTGCCGCTGCCAATGCCTGCACGGTGTGCGGG
GTTTTCGACTTGCCGGCACCCCGCATGTTCATCGATGGCATGGCCGTCGCGCGCGTGCTG
CGCAGGCGACGCTGGCGCAGGGCGTCGCGTGTCCACGCCACCACACGCATCACACCGTAG
CCGAGTGCCACGAGCAGCGCGAACGCCGTCAGACCCATCGCGCCCATGATGCGCTGTTCC
TTGCTCACGGCCGGTGACATGATGAGTGCGCCGGCCACCAGGCCCACGCCGGTCACCACG
ACCAACAACACCAGCAGCTTGAGCGTCTGTGCGATGCTCCGCCACACCGAGCGACGCGGG
GTACGATCGGGAATAGCGCGCATGTTGCCCGCCGAACGGGTGGCCATCGTCTGCGTCGCC
ATTGTCACGCCACCTGATCGCGCAGCGGCTTGAGCTCCACACGCAGCTTGCTCAGCGCCT
TGCTGCGGATCTGCGAGACACGCGACTCGGTCAGTTCGAGCACCTTGGCAATTTCGTGCA
GCTTGAGCTCTTCGAAGTAGTACAGCGACAGCACGATGCGCTCCTGTTCCTTGAGTCGCA
GGATCGCATCCTTGAGGTGTGACACTTCCTGTTCGTGCGTGAGGCTGTCTTCCACACCAC
TTTCTTCACCCGACGTCAGGACTTCGGCTGGCACGGGCGTGGTGTTTTCGCGTTCGCCCG
GCGCGCGGTCGAGCGGAATATGATGGGCACCTTCCACATCGGCCTGCCAGCGCCACAGCG
TCTCGAGATCGACGTTCAGTTGTTCGGCGAGCTCCCGGTCTTCCGGGGCACGGCCACTGG
CCCGCTGGAACGCTTCGCGCGCCGCCGTGATCTCACGGGTCTTGCGACGGATGGAACGGG
GCACGTGGTCCTGCTTGCGCAGCTCGTCGAGGATCGCGCCACGAATGCGGGGCGCCGCGA
AGGTGCTGAACGCCAGGCCGCGCGAGGCGTCGAATCCCTCGAGCGCGGTCATGAGGCCAA
TGGTTCCGGCGCTCACCAGTTCGTCGAAGTCGGCGCGAACCGCCAACGTGCGCGACACCT
GGCGAGCGACATGGTGCACGAGGCCAAGATGCTCTTCGAGCAGACGGTCACGGGCAGACG
GATTGCCTGCCTGATACGACTGCCAGAGCTTGTTGTTCATGGCGACGGATCCCTGGGAGA
GAGCGAGGGGCACGATCAAACACCGGAGCGAGAAAGGGGGCGGACAGTCAACGCGCGCGT
CACGACATCGTGGGCGGCGACCGCTGCTGGCGACCCTGCTGCTGCATCTGCAAAGGTCAT
GCCTTTGCGAAGTGCCGCATCAAGCGTCGGATCAGCAGGAATTGCGCCAGCGAGACGCAA
CGAAAGACCGAGGAACTGGCGGGCACCGGCGTCGATGGCGTCGAAGCAACGCGCTGCTTC
GCTCCCTTCCAGTCGATTGACGAGCAGCTCCACCGGAAGGGCACCGTGTCGAGTGGCCAC
CGCCTTGCAGAGCGCGTACGTCGAAGCAAGACCAACAGGGTCAGCGCCGGAGGCAATCGC
CACCAACCGCTCACCCGAGTGTGGTGTGATGGCCGCCAGCACCGACTCGAGTCGGGCACC
GCAGTCAATCACGACCAAATCCATCCCTTCAGAGAGTGCACTGAGTCGACGCAGGCAGGC
CTTTCGTTCCGCACTGGTCAACTGTGGCGCTCCTTCACCGGCAAGACGTGCCGCACCGCC
TGCCACCAGGGTGAGCGTGGTGCTCACCGGGGTGGCCACATCGGCCGGCGATACACGACC
GCCACGCAAGTCCTGCCAACTGGCACGAGGTGTCACACCGAGGGTCATCGCCAGCGGTCC
GACAAAATCGTCCGCGTCGATGAGCAGCACCCGATGCCCTTCACCGGCCGCCGCCACGGC
AAGCAATGCCGAGATGAGTGTGGTGCCCGAACCGCCACGACCACTCGCGCAGAGCAGCGT
GGTGGGGCCGATGGCATCACCGCTTCCCGTACGACGCGCCGCATACGCGGCTCCGCCGGC
CAGCGCGTCGGCCTGCGAGCGATTCGACGAAGCGGACGACATGAGCGGAAGACTCATGCG
GGCATCCAATCCGGCTCGGCATCGGCGCTCAGGCCGAGGTTGCGCAGCAGTCGCGCGACG
CCGGGCTTGAGATCGGCCGGGACATCCTGGCCATCGGCAATCCAGCGTGTCGGCATTTCC
AGCGACAGCGCCAGATCGGTCACACCGGTTTCGCGCGGCACTTCATCGAGCTTCGACAAC
AACAGATGGGTCGTGCCGCAGTGTGCGCGCGTGCCCCGATAGGCTCGGCCAATATCCACG
GCGAGATCCGCACGCAACGTCGCCGGGATCACGAGATGCACTTCATCGGGCGCAATCGTG
TCGAGCAGGGAACGCCACCGTTCGGTGAGTTCGGCGCTCGCGGGGCTGCGGCCCGGTGTG
TCCACGATGACGATGTCGCACGTCTGCGAGAGACGCTTCATCGCCGCATCCACTTCCTTC
TCATCGTACACCACTTCGAACGGCACATCGGCCAGCTCGGCGTACGTGGCCAACTGTTCC
ATGCCACCCACACGATACGTGTCGATGGTGAGCAGCCCCGGGCGCGCGGCGCCGAACATG
CCACGACGTACGGCAAGCTTGGCGGCAGTCGTCGTCTTGCCGGCGCCGGTGGGACCCACC
AGCGCGATGCAGTACGGACGACCATCCACCTTGCGCAGCTTGGGCGGCAACGGCGCGGGC
TCGAGACGTGCACGCACCCGATCGATGGTCGAACCGGCCGCGGCGAGCACTTCCACCATC
GGCACGCCTTCGTCACGGACCGTGCGGGTGTGCATGATCATCACGTCATCGCCGAGCAGG
CGACGGGCGCGCTCGGAGACACGGGACAGATCGGCGCCGCGGAAACGCTCCATCGGCGTG
TGATACGTGGTCGTCGACGGCTGGTTAGCCATTGGACATCTCCCAGGTGGTCACGCTGCT
GAGCGTGATTTGCGCGGGCAGTTCCGCGAGTGAAATCACCGGCAGGCTCGGGAGCACAGG
TTCGATGAGGCGCCGCACGCCCACGCGCAACGACGGCGGGGTGATGAGCGGCAACGGACG
GCCATCCACGGCGTACGTGGTGGCGAGATGATTGAGGTCGCGCAGCATGGCAGCCAACGA
TTCCGGCGTGAGCATCGGTGCGTTCGGCTGCGACGAGCGCGGCGAGAACAATCCGACGAG
TGCCGATTCGAGACGACCACCGATGGTGATGCCACGCACCGTACCGGTCTGGTCGGCGAA
CAACCGCGCAATGACGTTGGTGAGGGCCCGGCGCGCCACTTCGGTGAGCGCTTCGGGATC
GCGCGTGGACTCCGCACCGTCGCCCAACGCTTCGAGGATCGTGACGAGATCGCGAATGGG
CACACGCTCGCGCAGCAGACGCTGCAACACACGGTGCAACACACTGAGCGACACCTTGCC
CGGGATGATTTCTTCCACGAGTGCGGGGTGCGACTTCTTGAGCGTCTCGACCATCTCCTG
CACTTCCTGACGACCGAGCAGTTCGGAGGCGCTGAGCTTGAGCGTTTCGAGCAGATGCGT
GGCGACCACCGTGGTGGGTTCCACCACCACGTAGCCAAGGGCCTCCGCTTCCGTGCGGCG
GGCCGACGCCACCCAGCGCGCGGGCATCCCAAATGACGGATCCACGGTCTCCATCCCGTC
GATCTCAGCCACCACACTGCCGGTGTTGAGCGCCATCAGAAAGCGCGGCAGCACTTCGGC
GCGCGCCACTTCGGAGCCACGCAGCTTGATGACGTATTCGTTGGCCGGCAGCCGGATGTC
GTCGCGAATGCGGATGGCCGGGATGAGAATGCCGAGTTCGAGTGCGGCCTGCTTGCGCAG
CAGCGAGATGCGTTCGAGCAGGTCGCCGCCCTGGCCTTCGTCGATGAGCGGGATGAGCGC
GTAACCCACTTCGAGTTCGATGGGATCGATCTGCAGCAGATCGCGCATCGGATCGGGCGG
TGGCGGCAATTCTTCCATTTCCACCGGTGCGCTGATCGTCGCCAGTTCCAGGCGACGCGT
CTCGGCCTTGGTCGCGGTGCGCGCCAGCAGCGCGGCACCGGCAGCCATGGCCAGGAACGG
AAACATCGGCAAGCCGGGGATGAGCGCGAACGAACCGAGCACGCCGGCAGCGACCCACAT
CGCGCGCGGGTGATTGCCGAGCTGTTTGCTCAGCACCGCGCCCATCTTGTCGTTGTTGGT
GGCGGCCGTGACCATGAGGCCGGCCGCGGTGCTGATGATCAGTGCCGGCACCTGCGTGAC
GAGGCCGTCACCCACCGTGAGGATGGTGTAGGTGCTCGCGGCCTTGCCGATCTCCATGCC
ACGCTGGATGACACCGATGAAGATGCCGCCCACAATGTTGACGATGACGACGAGAATGCC
GAGGATCGCGTCGCCCTTCACGTACTTGGAGGCGCCGTCCATGGCGCCGTAGAAGTCGGC
GGTGCGCGCGATTTCGTCGCGGCGCGTGCGAGCTTCCTTTTCGTCGATCAGGCCGGCCGA
CAGATCGGCGTCGATCGCCATCTGCTTGCCGGGCATCGCATCGAGGGTGAAGCGCGCGGC
CACTTCCGCGATGCGCCCGGCACCCTTGGTGATGACGATGAAATTGATGCCGGTCAGGAT
CAGGAAGATGACAATACCGACCGCATAGTTGCCGCCGATGACGAACTGACCGAAGGCTTC
AATGACCTTGCCGGCGTGCGCCTCGGAGAGAATCAGACGTGTCGACGACACGCTGAGCCC
CATGCGGAAGAGCGTCAGCAGGAGCAGCAGCGCCGGAAAACTGCTGAAATCGAGCGGGTT
GGTGGTCTGCAACGAGACCAGCAGTACCACCAGCGACAGTCCGATGCTCGCCGCGAGGCA
GAGATCGAGCAGCACCGGCGGCAGGGGTACCACGATAAGGGCGATGAACAGCACCACCAC
CAGGGCAATGGCGATTTCCGCCTTCTTTGCCCCGGCAGAATTTGCCGGAATCGGGAGCGC
AGCGCTGGTCATATATCACTCACTATGCAGCGACCGTGCCACGCCATTTGGCGCCGTACC
GTTCGCGCTGGCGCATGACAAAGGCGAGCACTTCCGCCACCGCCAGGTACATCTCCACCG
GAATGACCGTGCCCACCTTGGCGACCTTGATCAGGGCCCGGGCCAGCGGCTTGTTCTCGA
TGACCGGCACGCCGTGCTGGAAGGCCAGCTCCTTGATGCGCTGGGCGATCTTGCGCTCGC
CGAGGGCCACGACGTACGGGGCCGGGGCGACATTTGGGTCGTACTTGATGGCAATGGCGA
TGTGCACCGGGTTCACGATGATCACGTCGGCCTTGGGTACCGCGGCAAACATCTGCCGGC
GGATGCGCTCGCGGGCGATCGCCCGGCGGCGTCCCTTCACTTCCGGATTGCCTTCCTGCG
ACTTGTGCTCTTCCTTGACCTCTTGCTTGGTCATCTTGAGGTCTTCCATGGTCTTCCAGC
GCTGGTAGCCGTAGTCGGCCATCGCGAGGACCAGGAACATCATGCCGGCATTCTTGATCA
GGGCGAAGCCGTACTTCTGCACGACCTCGAGCAGTGCCATCGGTGAGGCATTGAGTGCCA
GCGCCTGCAGATCGGGCCAGGCATCGGACACCGTCATGTACACGGCGTATCCGACGATCA
TCATCTTGAGCAGCGCTTTGGCGAGCTCGACAATGGACTGCTTGCCGAGGATGCGCCCGG
CGTTGCTCATCGGATTGAGACGCTCGAACTTGGGCGCGAGGGTCTTGGTGGTGAGCAGAC
CACCGGTCTGCGCGGCCTGCACCGCCACGGCCACGACCGCCATGGCCGCGACGGCGCCGA
GCATGGCGACGATGGTACGGAAGCTGATGACCTGCATCCAGGGGATGAGTCCCGCGCCCA
TGTGTTCGCTATCGCCGGCGGTGGCCAGCGAGGTGCCCATGGTATCCAGCAGAAAGCGCC
AGAGCTGGGGGCCCGTGAACGAGAAGACGAGGAGAAATCCGAGGAGGAAGGCGGCGGTGG
CAAACTCGGGGCTTTTGGCGATCTGCCCCTTCTCGCGCGCTTCCTCCAGTCGTTTGCCAG
AGGCTTCTTCTGTCTTCTCTCCGCCGGATTCGCTTTCAGCCATGGACGGTCAACGCCCCT
CGGCGGAAGGGGCAACGGCAGCCCCTTGGCTCATGGCCGGCAGACGTGGGGCCGTCTGGA
CGCTCGTCGTCTGGACCGTCGCCACACGGGCTCCCCGCACAAATGCATCAATGGTCTTGC
CGTAGGGCGTCGTCCATTCACCGAGTGCGTGCACGATGAGTCCGACGGAACCGGCGAAGG
TGAGCAGGCCAATGCCGATCTGCAGCGGGAAGGCCAGGCTCATGATCTGAAGCTGCGGCG
CTGCACGGCCGAGGATGGCCAGCGCGATGTTCGTAACGAGAATGGCCGCGATGACCGGAG
CGGCGAATTGCAGACCGGTGGCGAAGATGGTGCCGCCAGCCTTGGTCAGGGCCAGAAAGC
CGGCCTGCATGTCGATGGGTGCGCCCAGCGGCAGCACGGAAAAGCTCTTGGCGATGGCCT
CGATCATGACGATGTGGCCGCCGGTGATCAGCAGGAGCGTGAGCGCCATGAGCTGCATGA
AGGAGCCGAAGATGGCGCCCTGGGTGTTGTTGACCGGGTCGAAGATGGCCGCGCCGGAGA
GGCCGATCGTGGTGGTCATCAGTTCGCCAGCGAACTCTGCGCCGGCAATTACCAGTGCGG
CCGCAAAACCGAACGCGAATCCGATAGCGGTCTCAGCCAGAAAAGTGGCCGGTGTGATCG
CGAGCGTAGCGCGGTCGGTGGTGGCCAGTGCCGTGGGGAGCAACAGGACGGCAAAGAGCA
CGAGCATCGCGGTGCGCAGCTTCATCGGCACACTCTTGGCCGACCAGGCAGGGGCGATGA
GCAGCAGGCCGCCAATACGGAGCGCGGTCAGCACGAGGGCTGTCGCGACGCCAGGGGCGG
AGAAATCGGGGAGTCCGAAGATCAGATCGGCGCCCATGGGGCTGCTCGGATTCACCGGGG
GCTGGTGGTCAGCCGACCATCGCGGGAATGCCGCGAATGATCTGGGTGGTGAACTTGATC
ATGATCTGCATCAGCCAGGGCAGGCCGACGATGAAGGCACCGCCGACCAAGATGAGCTTG
GGCACAAAGACCAGCGTCTGCTCCTGGATCTGAGTGACCGACTGGATGATCGCGATGATG
AGACCGACCCCGAGCGCCAGCAGGAGCAGCGGCGCCGAGACCATGAGGGCGGTCATGATG
GCGTCGCGGGTCAGGTCGATGACGATCTGGTGTGACAAGGCGGTGGCCTGGGTTCGGGGA
CGTACGCGATTGGCGATGTAGGTGAAAGCAAGGGAGGGGCCAGTGAATCGGATTGTGTAA
ATGCGATCGTAAGTTGTTTGTGGAAAACAGGTTACGATGTTCTTGGTTCCTGCGGTCGAT
ACCCCAAACACGGCAAAAAATGCCGAGTGCCTTGAGCGTCGATGAAGACGGCATGGCACC
CGGCAGGAATTGCACGGTTGGCATGCGTGCGCTTCAGGTCGTGCCCGGCGTATTGCTCTC
GTTGGCACCTTGGTCGCGCATCGACGCCGATTGACACCGCCGGCCCGGGGCGGAGAATTG
GGGTATTGCTGGTGGGACTCTTTTGCCCGGGACAGAAGCAATGGTCGGAAGCATTGGTGC
CTGGTCGCGAGGCCGGCTTTTGCTGGGAACGCTGGTCATCGTGCTCGCGATGTTGTCCGG
GCCGGCGCATGCCGTCGGCGGGCTGATGGACGCTCAGGAATCCCCGGCCGGGTCACCGGC
GCCGGCGGGCGATGCCAAGCTCGGAGCATTGGTGCTTCACATCGTGAATGCAGCCGGTGC
GCCGGTGGCGTCGGCCGAAGTCACGCTACGTGGTGAGAAGAAGCAGGATTTTGTACAGCG
CACCGATACGGCCGGCCGTGCCGTCTTTGCCGATCTCGCGCCGGGTTTCTGGGTCGCGGG
TGTTCGGCGACTCGGCCTCAAGCCGGTCAGTGGAAGTCTGCGCGTGGGTGCCGGGCAAAA
CGCCTACACCATGCGAGTCGAAGACGAGGCGATGACCCTTGTGGGTGTGCGGGTCATGGG
CGGCCGCGACTACTCGCCGCGTCTCTACGATTTCGAGCGACGACGGTTGGCCGGATTGCC
CAGTGCCGTGGTCACGCAGGAGCAGATCGATCGGCTTGGACCGGTCCACATCTCACGCAT
GCTGCGTGGCATGTCAGGGCTGCGCATTGGTGACTCGTCAGGCGTGACGGTGGCCATTTC
GACGCGGGGCATGAAACCATCGCGGCCGCTGCGAGGGGCGGCGCCGTTCGGTCTGGTGCA
GTGTGTGATGCGGGTGTCGGTCGACGGGATCATCCTGCCGGCGCTCACCAACATCGACCA
GATCGTGCCGAAGGATGTACATGGCATCGAGGTGTACTACGGACCGGCGCGCATGCCGCC
GGAGCTCGAGGGGATGCGCACGGACAATTGGTGCGGATTGATTGCGATCTGGACGCGGGA
TCGGTAGGCAGACACTGCCTACGGTGTTTGTCGCGACGCGCATTCGGCAGATGGTTGTAG
GGATCCGGGTGGTAGGCGGTGTGCTGTAGGTAGTAAGGAGCTCGCTGCCTCGTCGGCACC
AATGCTGGCCGCTCCCTACCACCTATCACCTACCACCTAGTACCAAGCCCCCTATTACCA
CCTACTCAAGAATTCCCCGTATCACCGCTCTTACTTGAAGCTCTGCACCAAACTGGTAAT
GGTGAGACTCCATCCATCCACCAGCACAAACAGCAGCAATTTGAATGGCAAGGAAATCAT
GGCCGGTGGCAACATGAACATACCCATGCTCATGAGCACCGACGCCACCACCGCATCGAT
GATGATGAACGGCAGATAGATCGCAAAACCGATCTGAAACGCCGTCCGCAGTTCGCTCGC
GACAAACGCCGACATGAGCACGTGCAGTGGCACATCATCCACGGTGTTCGGCTGCGGCAT
GCGGCTCAACTTCACAAACGTTTCCACATCCGACTGGCGCGTCTGCTTCAGCATGAACGT
GCGCAACGGCTGCACACCCGTCTTCATCATTTCCACCTGAGTGATCTGGCCATCGAGCCA
GGGCGTGATCGCGGTGCGATTCACTTCACTCAATGTCGGGCCCATGACAAAGCCCGTGAG
CAACAGAGCCATGCCGGCCAGCAAGGCTCCCGGCGGTGCGCTCTGGGTACCCATGGCCTG
CTTGAGGAACTGCAGCACGATGAGGATACGGGTGAAACCCGTCATCATCAGCATCAGCGT
GGGCAGGAGCGTGAGCAGCCCCATCATGACCACGATGCCCACGGTGCCGTTCAGGCGCAG
ACCGCCGTCTTCGCCACTGCCGCCCAGTTGCACATCCATCTGCGGCATCATGCGCATGAT
GGCGTCGTCGGCGGCGATGGGTGCCGGACTGGCCGCAGCGGCCTTGTTGTTCGGTTCCTG
CACCGGTGTCGTGATCATCTGCGACATCGGACGTGGCGCGGAGGTGCCACGATTGGTCGT
GGCCGCGCCGTTGCCTTCACGCGGCGGCTGTGCGGCGGCCGTGGATGACTGGGCTTTTGC
CGTGGCGTTCGTGATGCCGCCACGCGCGCTCGACGAAGCGCGCGTGTTGCGACGATCGGC
CGGCACCAGTGGCGGCGCATCCAGCGTGCGGGGGGCCACCGGCGGCTGCAGCGATGGCGT
CGCGGCCGCAGCGGCCGGGCGAGCGGTCTGTGTGGCTGCTCCGGCCCCGGCCGGCGCCAC
GGTAGGAGCCACCGGCGCCGCAGGCGGCTGTACAACCGGCCGCTGAGCACCCTGTTGCGC
CCCTTGCTGTGCACCCTGGCTGGCTGCCTGTGCGTGCAACACTGGCGCGGCCATGGTAAT
CATTGCCACAGCGAACACCACCAGGCGCGTGGCACCGCTCAACGACACACCGAGCATGCT
CCGGAAATCGCGGTCGGCAGAGACGCTGGCCATGGCGACATTGGCCATCGTGGCCCGCGG
ACCATACGTGTTGATCGCGCCCGTGCTGGTCGTGGCCGGTGCCGTGAGAAAACGTGGCAC
CTCCACCGGCTCAGCCATGGAGAACGGCTTCGGTGCCGATACCGCCGGCGTCACGGATGC
GATGACCGGCGCCTCGGCCACCGGCGCCACAATGGGCGCCATCAACGGCTGCTGCTTGAT
CGCGCGTCCCAGCATGGTGCCAAATGTGCTGGCCATGCTCGCCGGCGTTGCCGGAGCAAA
GGCCGCCGTGGCTTCCGCGCTCGAAATCTGCAGTTGTGGCACGGTGCTCGTGGCGATCAC
TCGCTGGCGATCCGCCTCATCGAGTTCGAACAACTGGCGTACACCACCTTCACCGACGCT
GAGTGCCATCACCTTCTCACCCACGCGCACCACGGCGAGCCCAGTCTTGGGACCAAGCTG
CACACGCTGCACCACCTCCACCGGCACCCGTGAACGCGGACGGAGCGCACCCGTGCCCCA
GCGCTTGAGCGCATAGACGCACAGCGCGCCCAGGCCCAGCACGAAAGCAAGTGCGGCAAC
AATGCCCATTCCGGCGATCAGCATCGGTGTGGTTGGCGGTCAGTGAGAGAGACGCGGAAA
CTCAGGTGGTCGGCGGAACGGTATCGGTCATCATCATGTCGATCATCATCGCTTCCAGCC
GCTTATGCGGCGTTGACGGCGGCGGAGGCCGTCGGGTTGGCCAGCACGCGCGTGATGCGC
ACGCCGAAGTGTTCGCCCAGCACCACCACTTCGCCTTCCGCGAAGCGACGGTCGCCGACG
TAGATGTCGATCGGTTCACCCGCGAGGCGGTCGAGCTGAATCACCGAGCCACGACCGAGG
CGCAGAATTTCCTGCACCGTCATGCTGGTGCGACCGAGTTCGATCGACACGGGCAAGGTG
AGATCGAGCAGCATGCCGATCGGCACTTCGGTGGTGCCGAGCATCGTCTGCTCGAAGTCG
GTGAGCTGCGGCGCCCGAGCCTGCGGCGCGGCGGCGACCGTCTCTTCCTTGAGCGACGAG
ATCGGTTGCCCGGCAGCCTTGGCCGCCTGGGCGCTGGCGACGAGCGCGTCGATTTCGGCG
GGATTCATGCGGAGGTCCGGGAGTCAGGGGTCGAAACAGAGGGCAGCGCATCGACGATGC
GCACCGCGAGATTGCCGTTCACACGACCGGCATGGCCGATGAACCGTTCCTGCGTGCCGG
CGCGGATGAGCACGCGGGCGTCCTTCGGGATAGCCGTCGGGATGACACTCCCTTCGGTGA
TCTGCGCGAGATCGCGCATCGAGAGCTGAAAGTCGGGCAGGCGCGCGGTGAGCGGCACCT
TCGTAGCGCGCAGGGCGGCTTCACTGCGCTGCCGGGTCGCTTCGCGTTCCTGTTCGTTCG
TGTTGAGCAACGCGAGGCGTTGCTGACCATTCGACGTGAAGAACTTGTCGAGCACCGAGA
ACGGAAGGCACAGCAACAACAGGCTGCTCACGCTCCCGGTGTTCACTTCGACGTTCGCCA
CCAGTACCGGGTCTTCGCGATTCACGACCTGCAGAATTTCCGGTGACGATTCGAAGCCGG
TGATATTGAGATCCATCGCGACATGATCCTGCCAGATCTCCTGGAGGAGGCCCGTGATCT
TGTCCGCGACGTTGCGTACCGCCATGCGTTCGATCGGCGTGAGGGCGCGCGTGAGCGCCG
AGCCCGTGCCTTCGCCGCCGAACAGACGGTCGACGATGTAGGTGCTGAATTCGGGGCCGA
CATCGATCACGCCCTTCTGACCCGTGCCGGCGATATCGAAGATGTACGACGAGCAAGGCA
TCGGCAGCGACAGCGTGAATTCGCCGAACGAAAACTGCTCGACGCTCTGCAGGCGCACTT
CGATCTGGCCGCGCACGCGCGAGATGAGCCACGCTTCGAATCCCTTCACGAGACGTTCGT
ACATCGCTTCCAGCGTACGCAGGCGCTCCTTGGAGACGCGGTGCGGACGACGGAAGTCGT
ACACCTGCACATCGAGCCCCGCGGATGCGGCCGCGTTGCCGCGGCTGGCGCCGCCAAGCA
GGCGATCGATGTCGGTTTGACTGAGCGTTTCCGAAGTCATGAGCGGGAGCGAGCGTGAGC
GAAGAAGGCGGTCGTGCGGATTACTGCACGACGAACTGCGGGAAGTAGAGGCGCTTCACG
GTCTGTTTGCCGAAGCGGCCATCCACCGCGGCCTGCAACTCTGTCTTGAAGATTTCGCGC
TTCGAGATGTCCGTGAGCTCGTCCACCGTCTTGGTGCCCAATGCGGTCAGGATGATGTCG
CGCAACTCGGCGTCGCGGGCCTTGAACTGCTCGAGCGCCGTAGCCTTGCCGGCCTCGATG
GCGACGGACAGCAGGAGGAAGCGGCTGCCACCGCTACCCGCCGGATTGAGGACCAGGTTC
TCCAGAAGCAGCACCGAAGCCGCTGCGCCTGCTTCCTTGCCTTCCGCGCCACCGTGTTCG
CCACCAGCGGCTGCCTCTCCATGCTCGCCCTCGGCGCCTTCTGCGCCGCTGTCGGCGTGG
GCGGCCGCGACGATGGGCGTGGTCTTGCCCATCTTCTTGGCGACCATCGGACCGAGGAGG
GCGGCACCCGTGCCGCCACCAACAGCGAGGCCGACCGCCACCATGCCGATCAGGATCGGC
AACTTGGGCTTGGACGGGGCGGCTTCGGCTTGGGGCTGTTCGCTGGACATAGAGAAGGCG
GAAGAAGTGAATTCGACGCCATAGGGAAAAGCACTCCTCATGCCACGACGAGGGGTTCCG
GGGTAATTCTCCGTAAACACCTGTGAGTAAACAGCTTACGGTGTTTGTGGATCGACTGGA
GGGAGCCTGGGCTTCGACCTCACGACCGGCAAATACTGGCAGAACCGGCAATTTCCGGCA
GAAAGTGCCGGGACATTCGTAGCGAACTCTTCAATTTCGAGCGGTACCGCCGACCCCGGC
AATACGGGGTCGGCGGCCTCCACTCAGCCCATCAGCGCGACTAGCGCTTGATCGTCATCA
GTTCCTGCAGCATCTCGTCCGAGGTGCTGACCACCTTGCCGTTGGCCTGGAAACCGCGCT
GGGCCACGATCATGTTCGTGAATTCCTGCGCCAGATCGACGTTGGACATTTCCAGCGCGC
CGCTGGTCATCTGCGACTGAGAACCTTCCAGGGCGAAGCCGAGCACGGCACCGCCGGAGT
TCGCCGACTCCTGGTACATGTTGTCGCCGATACGGAGCAGACCGCTCGGGTTGTTGAAGT
CGGCGAGCACGATGCGGGCGAGCGGCGACGTCGTGCCGTTCGTGAAGAAACCCGTGATGA
GGCCGAACCGGTCGATCGAGAAGTTCTGCAGCGTGCCGGCCGTGTAGCCGTTCTGGTCGC
GCAGCACGGCCGTCGACGACGTCGACGCGAACTGCGTCAGGCCGTTCACGCCGCCACCGA
GCGTCAGGTCGATGCGCACCGGGTTGGCACCCGGCACCGCGAAGTTCAGCGACGCGCTGA
TGTTCGTGTTGAGCAGGCCGGCGTTGTCGAACGTGAACGTGCCGCTGTTCTCGCTCGGCG
TGGCCGAATCGGGGCTCATGAAGTAGCCGATCTTGATCTGCGAGTTCACCGGCATGTTGG
CCGTGAACTGCACCGCCGGCGGCGGGCCAGCCGAGAACGAGTAGTCGGCCGGGTTGTTGT
ACTCCACGCCCGTGGCGCTGTACACACGCACGTTGTCCGGCAGCACTTCGTAGCCGGCGG
GCGGCGTCGGCAGCGGGATATCACTCGGCGGCGAGTTGCCGTCGGTCTCCACTTCGAACG
TCTGCGCCGACGCAATGGGATCGATACGCCAATCCCACGAGTTCGGGCCGGTCTTCCACA
TCTGCAGCTTCACGTCGTGCTTCGTACCCTGTGAATCGAACACACCGATCTGCGTTTCCG
TCCACGCCTTCTCGTTGATCGGCAGCGCGCGATCCATCGGATCGTTGAAGTCACCCTGGA
ACACCGGGGCCGACGCGTTCAGGTTGCCGGCAAGCTTCATGTCGGTGGTCGGGTTGGCCG
ACACCTTCTGACCGAACGGCAGGCGGATGTCCTGGATACCATCCTGCAACTGACCGTTTT
CGTACATACGGCCCTGCACGATGAAGCCGTTCGCGGGCGAGACGAGCTGGCCGAGCGCGT
CCACCTGGAAGTTGCCGGCGCGCGTGTAGAAGCTCTGGTTGCCCTTTCGCACGACGAAGA
ACGAATCACCCTGGATCGCGATGTCGGTGTTGAGACCCGTCGTTTCGAGATTACCCTGGT
TGAAGATCTGGTCGATGGAGCCGATCTGCATGCCGAGGCCGATCTGGATCGGGTTGATAC
CACCCTGATCGCCAGGCGGACGGCTCGCACCGGCGAGCAGCTGCGCGAAGCCTTCCTTGA
AGGTCACGCGGCCGGCCTTGAAGGCGACCGTGTTCACGTTGGCGATGTTGTTACCGATCA
CGTCCATGCGCACCTGGTTGTTGCGCAGTCCGGATACGCCGGCGTAGAGAGAACGAAGCA
TGGTGTGTAGTCCTTGGTGTCAGGTCGCGATCAGGCGCGGATCTGGGTGAGCTGGGACAT
CGGCACTGAGAGCGAGTCGCCGATGATCAGAATCGGATTGCCATTTTCGTACTTCATGCC
GGTGATGCGACCGGCGGTGTACGTCGTGGCACTCTGGTACAGGCCGCCATCCTTTGCGAC
GTCGAACTTGTAGGTGTACTGGCCGGGCTCGAGCGGTGGATCAAACTCGTAGTCGCCGAC
ATTGAACGAGGCCTGCCCGGGCTTCACCGCACCGACAATGGCCTGTCCGACTGCTTCGCC
CTTGCTGTTGATCATCGTGATGCGTCCCGTGCCGGAGAGCGAGCCGGCATCCACGACCAG
CGTGCCATTGCCTTCCTTGTCGACCCACGCGTTGTTGCCCGGGGTGACGCCCGTCTTCCC
GACGGTGGCCATGGCCATCTGTCCTTCGATGAGCTGCGCGAGTTCGTCGGCGCGCTCGTT
CTGTGTTTCTTCGAGTGACACGATGGCATCCTTCATTTCGGCCGTAGCCGACTTCTGCGC
ATCGAGCGACTCGTTCATCTTGAGCAGTTGTTCGACCGTGGAGAACTGGGCGAGCTGCGC
GGCCATGTCCTTGCCGTCCATCGGATTGAGCGGATCCTGATTCTTGAGCTGCGCCACGAG
CATCTTGAGAAACTCGTCGCGACCCATGCCGTTCGGATTCGTCGGCAGGTCACGTGGCGC
GGAGGGCTCCGCCGGACCGACTGGTGGCTCGGCAGCGGGCGGTTGATCCGCCGCTGTCGT
GTTGAACATCGAGCTGTAGCTGTTGTAGCTGCTGCGTGCGGCGGAGATCATCACTCGTTC
CCGAGGAAGAAGTTGGGACGGCGCTGCCGCCCCTGCTGCTCTTGCCGGTCTTCACGGGCC
TGTGCGGCCTGTTCCCGACGCGAAGAATCCTGCTGTGAATCGCGCGACGACTGACGTTCC
CACGGTGCGCGTTCGCGTTGACCGTTGCTCGCAGCACCGTCCTGCGACGCCGTCGTCAGC
GTCTTGATCGCATCGCGTTCGAGACCGGTCACCCGTGTGGGGTCGGCCTGTTCCTGACGC
GTCCCGCTCACCCGCACCGTGTCTCCATCGAGTCCGTGACGTCCGAGTGCATCCTGCAAT
TCCGCCGTACGCAACCGCATGGAGCCGGCCGTCGAGGCATCGGTGGAGATGTGCGTGCTC
ACCGTGTTGCCACGGAGATCCACCGTGATCTGCTCCTTCGTGCCGTTGGCGTTGTCGACG
TTGAGCGTCATGCGTGAGAGGGGTGCGGCGGGAGCGTCATCGCGCATCTGCTGGATATCA
GCAACACGCTGTACCTGATCGCTGCCCGTCGTCTGTACTCCCGATGCACGCTCCGTGCCG
GTGGTTGAGCTCGCCATGCCACCATGGCCAAACGTGGCACCGAAGGCCTGCGCGTTGTCC
GTCGTGCTACCGATGGCGCTGCCGGCCCGATCACTGCGACGGTGCTCGCTGCGTGACGCT
CCACGATCGCGTTCACTCGACGCACCATCTTGATTCGTTGACGCATTGTGACTTCCGCGT
CCGGCCTGCTGCTGCGCCACCTGCGTCAGACTATCGGTGTTCACGCCCATGCTGGTGCGC
GGCGTGGTCGATGCGTCGGCCACTCGCGCAACCGTTGCCACACCCGCCACCCCGGCAACT
CGTGCCACCCCGGCAGCGCTTGCCGAGTCGATTTGGGGCGCAGCGGTCTGCCGTGAGGCG
TTCTGCGTCTGCACGGTACCGGCGCCACGACGCGCGAGCTCGAGATGACCGGGATCCTTC
ATGCCCAGTGTGCGCAGCCCTTCTTCATTGGCGATGCGCTGCAGGCGACCGAAGCCGGCG
GCATTCTCGTAGCGCCCATCGATGATCACGTCCACCGCTTCGCCACGCGTGTGCGCGGAG
TCGCGCGTCCACGTCACAACGGATCCATCGCGCGAGCGGCCCTGTTCGTACAACCAGTCC
TGCCGTTCCTGGGAACGGGTGGTCTCCACGATCGAGACATCGTGCCCGTACTCGTTCTTC
ATGCGCTCCATCACCCGCTCCACACGTGCGCGTAGCTCGGGATCCAGCCCTTCGAGTGCC
TTCACAGGGGTCGCCACATCACCGCTCTTCACGGCCGTGGTCGTCGCGTGTGCTGCGCCG
GCGGCGTTGGCCGCTGCAACAAGTGACGCGAGGTCGTTGTCGCCCTGACGCCCAGATGAG
AGAGCGCCGAGCAGTTGTTCGTTGTTGGTGTCGCTGTCGTTGCCGCCGAGCAGACTGGCG
TTGGTGCCGTTCATGATGGCACGTGCGGCCAGTCGGGCGCCGGCGGGCGTGCCGGCCTGC
GCGAGCAGCGCGTCGAGCGCGGCCCGTGCATCGGCCCCCTTCGCGTCGCCCAGCGCCAGC
AACTGTTCCACTGATGAGCCGCGGCGCGACGAGACCCGCGACAGGGCATCGAGCATGCGC
GCACGCTGCGCACCGGCATCGCCGCCCTGCACAACGGGATCGTCGGATCCCTGTTCGGCG
GGCTGCGATGTGCTGCGCCCCGTGCCGTTGTTCGTCGGTTCCACAGACATGGCCAACGCG
TCCTTCTGCTTCGACCGCGCATAAGCGGCCAGGTCGATGACATCGGAGGCGCCGTGATCG
TCGGCGCTCAGCTTGAGCAGACCGTACCGCAGCGCTTCGTCGGCGGATGGGGCATCGGGA
TCGATCGTACCAGTGTCGCCTTCCAGCAGGCGGTCCACGATCGAGGCCGCATCTTCGGGG
AGCTGTTCGGCCAGCCCTTCGCGCACGGACGGGCCCATACCGGAAAGCAGCGCCAGCAGG
GCCGAAAACTCGGCCTTGCTCACCGGGCGCTCGCGCTCGGTTTCCTGCGTGCTCTCGTCG
TCGATGCGCGCTTCCGCGCGCGACTCGGCGCGGGTCGGGCGGCTGGTGCTGCGCGCAGAC
GGGCGTACCGTGTCGCGCACCGCATCACGGGAAGACTCCCGGGGTGTGGCGCGGGTCGGA
ACCCAGTTCACATCCATGCGACTCACGGGGTGGTGGGGGTCGGCTTGGCGACGCTCTTCG
TGATGGAGGCGGCGCGGTTGGCCGGCATCACGGTCAGAATCGCCGCCGCCTGCTTGTCGC
CCATCAGGGCCAGAATGCCGCGGATATCCGAGTCGCTCATCTGGTCGAGCACCTTGGCCG
CATCCTTGGCGGGCATGGCGCTGAAGATCTTGGCCAGGCGCTGTTCCGGGAGCGGCGTGT
TGAGGGCCGCATCGCGCGCCGTCTTCACGATCGTGGCGGCCGTCGCAGCGGTGGCCTTGG
GGTCTTCCTTGGTCTCCGGCTTGTCGGTGGCCTTGGGCGCCGCGTGAGCATCCTTCGCAT
CGGTCTTGGAAGCCGACGCCTTGGGGTCCGCCTTCACCGTTCCCGAGGCCGTTGGCGTAC
CGTGTGCCGCCTTCGAGCCGGCATTGGCACCGTTGGCGCCAGGATTCGTCCGCCCCTTCC
GGAGCTCGGCGCGAGCGGCCTCGAGAACACGAATGCTGTCGGCCGGGGTGAGCGACACAT
CGTCCGGGCTACCATGATCGGTCGCCTTGGCCGAGTCCGCCGCACCGTGCGCGGAATCGC
CGGCGGCAGGAGTTGCATGACCATCTGCCCCATGGCCTTCGCCCTCGGCCTTGCTGGAGT
CGGCCGGATGATTCTTCAGGCTATCAGCCAAATGTGCCGAGTCGGCGGAAAACTTCGCCG
ACGCGCGCATGTACGAATAGCCGGAGCCGCCGCCCAATCCGGCGAGCAGTCCAACGACTA
TGGGTATGATCAACGGCTTCATCGGGTCGATCCATCACGAGGAGGTACATTCTCAGTCGA
GTCGGCAGAGCGCGGAGCCGACTGATCCTGCTTGCGAGCGAACTGCATGAGGGCCACTTC
ATCCATCAGGGTGCGGTCGCGCTGGGCCTCGTCCGAACGCCATGCATCGGCATGACGGGA
CTTCAAACGGTCCAACACGCGACGGTCGCGTGCAGCCTCTTCAAGCAACTCCTGTGCCTG
ACGCACTTCGGCATCGGCTTCCTTCACGGCGTCGCCTGCCACGACCAGGCGTTCGTCCAG
GGCGGTGAGCACCGTACCCAGTTGGGTCAGGTGACCAATGCGCGGGCCATTGCCCCGCGC
GGCATGCAATTGCGCCTCCGAATCGGAGCGCAGGGTCTGGAGGGAGAGTCGGGCCTCGGC
CGCTCGATCGGCGGCATCCCGGGCCGAGGCCAGCTCACGCGCCTTGGCCTGTTCGTGCTG
CTCCCGCAGTTCCAGAATGCGCTGCAGGCGGAATCGGAACATCAGCGCCTCTTCACCGAC
GCTTCGATCGCTTCCGCGATGTCATTCAGCGCCTGATAGGTGTCCCCGTACGGGGTGATC
TCGTCGGGCCGTTGCTGCAGGAATTCGAGCACACGGTGCCGATAGGCGATGGCGGCATCC
ACGTAGGGATCACTCCCCTTCTGGTACGCGCCCACCATGATGAGATCTTCTTTTTCACGA
TACGCCGCTTCCAGCCGGAGCATTGCCGCACCGCTGCGTCGCTGCGCTTCGTTCGTGATG
TGATCCTTCACGCGGCTTTTCGAATCGAGCACATCGATGGCCGGGAAGTGATTCTGTGCG
GCCAGGCGTCGCGTGAGCACGATGTGCCCGTCGAGAATCGATCGAGCGGCGTCGGCGACC
GGTTCGTTGAAGTCGTCACCGTCCACGAGCACCGTGTAGATGCCCGTGATGCCGCCGCGC
TCCCCATTGCCGGCGCGTTCGAGCAGCCGTGGCAGGTTCGCGAACACCGATGGCGGATAG
CCCTTCGTGGTGGGCGGCTCGCCCGTGGCCAGGCCGATTTCGCGCCATGCCATCGCCACA
CGCGTCACCGAGTCCACCATCAGCAACACTTCCTTGCCCTGATCCCGGAAGTATTCGGCA
ATGGCCGTTGCGACCAGCGCACCGCGGGCGCGCACCAGCGCAGCCTGATCACCGGTGGCC
ACAATCACCACAGACCGCGCCAGTCCTTCCGCACCCAGCGAATTCTCGAGGAACTCGCGC
ACTTCACGACCACGCTCACCCAGCAGCGCGATCACGTTCACATCGGCTTTCGCAGAGCGC
GCCACCATGCCCAGCATGGTGCTCTTGCCCACGCCGGAACCGGCGAAGATGCCAACACGC
TGACCACGGCCGATGGTGAGCAGGCCATCGATCGCGCGCACTCCCGTCTCCATCGGGCGG
TCGATCGTTTCGCGTTGCAGTGGGTTGGGCGGTTCAGCCGACAGCGACACCCGCTCGATG
GTATCGAGCTTGCCCTTGCCATCGATCGGATGCCCCAGGCCGTTGAGTACACGACCCAAC
AAGCCAGGTCCCACGTCCACGCCAAATGAGCGCCCCAGTGGCTGCACACTCGCGCCGGCA
TGCAGGCCATCGAGCTCACCCAATGGCATCAGCAGTACGTTGCGTTCGTTGAAGCCCACC
ACTTCCGCCAGCACCGATCGGTCGCGTGCATGGTTGGTCACGCGGCACAACGACCCCAGG
CCCACATCGATGCCGGTGGCTTCCACCACCAGACCCACGACGCGCGTCACCCGACCATAC
GGTGCAAACCGCTCCGCACGTCCCAAGCGATCGGTCAACGCATCCAGCGGCGACTCGGCG
TCACTGAGCGCCGTGTTGTAGACGGGAGTCTTCATGGACACGGTCACGCCTGGATGCCCG
CGAGCATGCGGTAGGCACGCTCGAGCGACGTATCCACACGACCGTCGATGATGCGCTCGC
GGCCTTCGGTGAGGCAGCCGCCACGCTGAATGTTGGTGTCGGCCAGCCAGCGCAGCGTAC
GCACGCCGGCACCGGGCGCCCGATCGAGCACGGGACGACATGCCGCCAGATCATCCGGAT
GCAGGCGCACCGTGATCTCTTCGTCAATCGGATACTGCTCGATGGCGGTGGTCACGAGAT
CGCACACAAACGTGCGATCGGCCAGGATCTCGCGCTGCAGTACATGACGCGCCACCAGCA
CCGACAAGGCGGCGATGTTCTCTTCGGCATTGCTCAACCACCGGGCTTCATGCATCTGCA
CCGAGAGCACCGCCTCGTTGAGCGCACTGGTGGTGTGGGCAATGGTTTCTTCCAGCGTCG
CACGGGCCGCGCGCTCACCATCGGCTCGGCCGCGCGCGTACGCGTCGGCTTCGATGCGGG
CGCGTTCGGCTGAGAGCCGCACGGCAAAATCGGCTTCGAGATGCTCCAGCGACACGGCTG
GGATGGCGGGCAGTGCGGCATCCGGTGCCGGCACGTCCGCGAAATCCGCGAACGTGTCGA
CCATCGGAAATTCATCGAGGGACCAGGGCGTGGCGTGCATGGGATTCCGCTCAGACGATG
ACATCATCGGTACCCGCGCTCAACACGATTTCGCCCGTCTCTTCCAGTGCGCGCACCTTC
GAGACGATGTCCGTCTGTGCCGCTTCGACATCGCGCATCTTGACCGGTCCCAGGAACTCC
ATCTCTTCCTTGAGGCCTGCCACGGCGCGCTGCGACATGGTGCCCATGATCTTCTGCTTG
AGGTCCGGGCTCGCGGCCTTGAGAGCCAGCGCGAGCTGCTTGACGTCCACTTCGCGCAGC
AGACGCTGCAGGGACTTGTCGTCGAGCGAGGACAGATCCTCGAACACGAACATGAGGTTC
TTGATCTGATCGCTGAGATGCGGATCCTTCTCGGCCACCAGGTCGAGCACTTCCTTCTCG
AGCGACGAGCTGACGAGGTTGAGCACTGCGGCCACTGCGGCCGGGCCACCCACGCTCGAC
ATACCCTGCGAAAACGCGAGGTCCGCTTCGTTGCCGATCGCGCGCTCGACCAGCGAGATC
ATCTCGGGCGACACCTTCTCCATGCGGGCAATGCGGAACATGACCTCGCCACCGAGCGCG
GGGTCGAATTCACGAATGATCGCGGCCACGTGTGCCGGGTCGAGATGCGCGAGGATCAGC
GCGATGGTCTGCGGGTGTTCACCGCGCAGTGTGTTGCCAAGCTGCTGCGGATCGGCACGA
CGCAGACGGCCAAAACGATCGCTATCAGCGAGCTGACCCTGGATACGCTTGAGGATCTGT
TGCGCCTTGGCCGGACCAAACGCCTTCTCGAGTACGTCCTTGGCGAACTCCACGCCGCCG
GTGGTGATCGAGTCCACGCCGAGCGTGATCTCGAGCCACTCGAGCAGCACGGCATCGATC
GTGGTGGGCGGCACCCGATCGAGCTGCGCCATTTCCAGCGCGACGATTTCGGCTTCTTCC
GGGTGCAGACCGCCGGTGATCTTGGCGGCATGCTCGGCACCGATCGCCATGCACAGGATC
GCCACCTTCTGGCGTCCCGTCAGGCGATCCGGTGCGTACCGATCGTCGGTGTTCTTGTTG
CGGGCAACGGCAGTCATGGTGTTTCCGGCGCTCACTGACGGAGCCAGTTGCGGACGACGC
GAAGTGCGGCATCCGGGCGCTGGTCAACGGTGGCCATGGCTTGTTCGCGCTCCGGCGTCG
TCGGCGGCGGCGGCAGCACGATCTGACGGCGCTGTTCTTCGATGAGCGCCATCTGATCCA
TCGGTTCTTCGTCGAGCATTTCCTGCATGGCCTGCTGCATCTGCGTGCTGGCCGGCAATT
CGGCATACGCAGGAGCTGCAGGAAGCACGGCCGGCGCTTCGATCTGCTGCTTCTTCGGAC
GGAGCAGCACCACCGTCACCAGCGCCAGGATGAGCAGTACCACGAGGGCGGCGATCGCCA
CCACCGGCTTCGGGTTGCTCTGAATGCGACCCAGCAGATCGGTGGGCACCGGATTGGTTT
CCTTCACGGCCACTACCGGCGCCGGCATATCAAACGGCGCGCTGACCACCGAGATCATGT
CGCCGCGCGTGGAGTCGACGCCCAGTGCATTGCGCACCAGCGCTTCGATGCGCGTGAGTT
CGTCCGGCGTACGGGTTTCGATGGTCGGCGCTACCGGCGGCAGAGCCGCAGCGGCTGCAG
CAGCGGCGGAATCGGCCGGCACCGGAGCGGCCGGCGGCAGCACCACCCGATCGGCCACCA
GCACGGCCACCGTGAGCTTCTTGATGTTGCCGACGGCGCCCGTGAAATTCTCGACGCTGC
GGGTGTTTTCGTATGACGTAGCCGTGGTGGAGTAACCCGCACCCTGCTGCGGATTGCTCG
GTGTCACTTCGGCCTTCTGTTCCGTGGCAATGGCCTGCCGGTCAGGATCAACCGCCTGCA
CCGTGCGTTCGACCTTGTCGAAGTTCATCGACGCCGACACCTGCACACGCGCATTGCCCG
AACCCACCAGGCTCGAGAGCAACTTGTCGGCCTTCTGTTCGAGGTAGGACTCGGCTTCGC
GCTGCACCGAGAGCTGCCGGCTGGTCAGGCCGGCCATCGAACCATCGTCTTCCATGGTGA
GTGCTTCGCCACGTTCGTCCACGATGGTGACATGTTCGGGCTCGAGGCCACCCACGCTGC
TGGCCACCAGGCTGGCGATGCCACGCACGGCTTCTGCGCGCGGCGCAATGCTGTTGTTCA
TCGCCAGCGTCACGGAAGCCTTCGACGGGCGCTCGTTCTGCTTGAAGAGCTGATCATCCT
CGATGGCGAGGTGGACCTTCACGCTCTTCACGTCTTTCATCTTGCTGATGGTGCGCTCGA
GTTCCCCTTCGAGTGCCCGGCGATAGTTCACCTTCTGCGTGAAGTCCGTCATGCCCCAGG
TGGGCTTGTCGAACAGTTCGAGGCCCGGGCGTCCGGAATTCGGCACGGTGCCCGCCGCGA
GATCCACACGGGCGCGCGCCAGGTCGGCGCTCTGCACCATGATCGTCGAGCCGGTCCGAT
CGAGTTCGTACGTGATGCCGGCTTCGGTGAGCTTGTCGGTCATCGCCTTGACCTGCTCCA
CCGGCACATCGGCGTAGAGCGGGACCATCGTGGGCTTGGTGGCCCAGCGGGAGACGCCAA
ACACCAATGCCGTCACGACGACACCGACAGCGATGATCATCGCCTGTCGTGCGCCGCCGA
GCCGGCCGGTGAGGGATTCGAGCAAAGAGTTCATGGAGGGGATGCGCGACGCTTAGGACT
GCATGCTGATGACACTGCGATAGGCTTCGACGACCTTGTTCCGGAGCTCGATGAGCATGT
CGAGGGCGATGCCGGCTTCTTCCGAGGCGGCCATCACTTCGTGCAGTTCGACGTTTTCGC
CGGCGGCGAATCGCTTCGTCAGATCACCGGAGCGATCGCGCGCGTCGCTGACTTCATTGA
TCGCGCGGGTGAGCGTGTTGCCGAAGGAGTTCTCGCCGGTGCCGACGTCTCCGACGGGCA
CCTGTGTGGTCAGGCCACGATCCTGGCCGAACTGCGGCAGGCTGCGGGTGATCAGGTCGA
GACGCGTCTGCATGGGGGCGGTGTCAGGAGAAAGCGAAACGGAGAACGAGCGAGATCAGA
ACGACGGATCAGTGACGCGGAGGCGTTACGCGAGTGCCTTAGGCGCGCACATCGAGGCGC
ACACCACGAGCGGCCGGCGGCGCCGGATTCGTGGCTTCCTTGATGCGGCTGTACGTCAGT
GGGCCGAGGGCGGCGGTCTTCGCGAAGAAATTCCGCTCTTCGCTCGTGAGCACGCTCCAC
AACGTGGGATCGGTGCCGGCCGGTGCTTCGGGTGGCACGCTGCTCTGCGTGGCACCGGCG
CCGGCAATCGGCGTCTGCGGCTTGAGCGTGTTGGCCTGCGCGGCGCGGGCCTGCTGACCC
GCCTGCTGCGCCGTCCCCGTCTGTCCGTTCTGCGCCGCGCGATTGGCATCGCGATTCGCA
TCGGGACGCGAGAGCGGACCGAAGGAGTTCAGGGGATTGTTGTTGATGCCGTTGACGCTC
ATGGGATTCTCGAGTGGTGCTTTAGGAGTGAAGCGGCGAGCCGGGAACCGATGCGGTGTC
GGAGAGGAGGAGGAGGAGGAGGAAGTGACCTCACACCGATTCCCGGACCCGCCGCTGTGT
TACTCAGGTGTTGCGAGTCGTTCAGATGTCGAGTGCTGCGCGGAGCATGGACTTCGCGGT
CTGGAAGACCGCCGCGTTGGCTTCGTAGATGCGCTTGGCATCCATCAGCTTCACGAGTTC
CTGCGTGGTGTCGATATCGGGGTAGCGCACATAGCCGTTGCCGTCGGCGTCGGGATGACC
GGGCTCGTACACGAGACGGCCTTCGCCCTGGTCTTCCGCCACGCCAGCCACACGCACGCC
GAACTCACCGCCCATCACACCATCCGCGCCGCCGGTGACCGGTAGGACCGGCACCTGGAA
GGTCTGCGCCGCATCCGTGATGGGCACTTCGAAGGCCGGTGCACCGGCGACGTTCTGGTT
GCCCAGCGTCTGCGCCGTGACATTGCCGGGGTTGAACAGCGCGTTCTGCGCGGTGGCCGA
TTCGAGCACCACTTCGCGACGCTTGTACGGCGTGCCATCGGTGCCGCGCGTGACGTCGGC
GTTGGCGATGTTCTGCGCGATGGTTTCCATGCGCTGGCGCTGCGCGGAGATCCCGCTGGC
GGCGATCCCCATCGACTTGAACATCGGGCGCACCGGCGACTGTCCCGGAATCGGGAGCAG
CGCGAGCGGGCGGGTCGGATTGATCGGCATCAACCGCCTCCACCCTTGATCGCGGTGCGC
AGGCTCTGGTACGTCTTTTCGAGCAGGCGTGACGTGGCGAGAAAGCGGAGCTGCTCATCG
GCGAGCGCCACCATCTCGTCTTCGACATTCACCGGATTGACGGTGGCCTGCGCGTTCCCG
GTCTTCGCTTCCAGCGCGAAGCCGTCGCCATTGTTCACGGTCGCCTTGGCGACACGATCG
GCGATCCCTCGCGAACGGTCCACGCTCTTGTCCAGCGCCGCCTTGAGAGGCGACGCCGAG
GTCGTGCGTTCTATGAGTCCGAAGAGTTTCATGGGTAACCGGAGTGAGGGAGAACTATCC
GGGCCCAGTAAAAGCAATGGGCGGGCCAAACGTTCAGAGGGTGAACGTCGGGACCCGCCC
TATGATGCTAAGTCATTAATTCAGATAATGTTACAAGTGTCTGCCGGTATGCGCCCCGCA
GTACATCCTTCTATCCGGATCATTGGAAATAGGCCATGATATGGCAATATTTGCCGCTTC
CCATGTGACCCAAGTTGCCGTGTGACCGCTGACGCGCGATCCGGCAACTCGTGCCGGATC
GACCACCTGCTCACTCCTCGTCGTTCTCGCGACCAGGGCCGTTCAGCTTGTTGCGCAGGG
TGCGTACGCTGATCCCGAGCATGTCAGCAGCCTTCGTTCGGTTATTATCGGCAGCTGCCA
GCGCATGCTGAATAAGAACCCGCTCCGCATCGGCAACATTGAGCGATGACAGGGCGATGC
CGCCGTTGGGCGGGGTGTTCATGCTCCCGGGGGCAGCAGCGGCTCCGCTGACGGCGAGCA
CCGGCTGCGCCCCCGGCGTGGCAATGGCCCGCGGGCGCATGTTCGGCGCACCGAGGGAAT
GGGCGAGACCAAACCGCGTCCCTTCGAGGCAGTGCGGCTGAATGATCGGGTCGGGAGTCA
AAATGACCGCCCGTTCGATGACATGCTGCAGCTCGCGGATATTGCCGGGCCATGGATACT
GCTGGAGTGATTCCAGCGCGTCCTGCGACAGCCCTTCGATCTTCTTGCCGATCTCGGCCG
CGGTGCGCATGGCAAACCGCAGGGCCAGCACGGGCACGTCTTCCGCGCGATCCCGCAGGG
GCGGGATCAGGACGGGAATGGTGGACAGTCTATAGTAGAGGTCCTGCCGGAACGTCCCGT
GATCGGCTTCCATGGCCAGATCGCGGTTGGTGGTGGCCACAATACGGACATCCACCTTGA
TGGGTGACGTTCCACCAACCCGCTCGAACTCCTGTTCCTGCAGTACACGCAGCAGCTTGG
CCTGCAGGTCCAGCCGCATCTCGGAAATTTCGTCCAGCAGCAGGGTGCCGCGGTTGGCCC
GCTCGAACGCACCCTCCACCCGCTTGATGGCTCCGGTGAAAGCGCCCTTTTCGTGTCCAA
ACAGCGCCGATTCGACCAGCCCTTCGGGCAGGGCGGCGCAGTTGAGCTTGATGAAAGGCT
TGTCCCGCCGCTCGCTCTGATCGTGAATGGCCCGGGCGAACAGTTCCTTGCCGGTACCGG
ACTCGCCCTGGAGCAGCACGGTCGCCCGGGTGGGTGCAGCCATGGAGACGGTCTGCAGAA
TGCGCCGGATGGCGGGCGAATCTCCAATGATCTGCCGCTCATTCCGGAACTGCATGACCT
CCTTCCGGAGCGTCTCGTTCTCTCGGCGCAGTCGTACGAACTCCAGCGCCTGGTCCACCG
CCAGCTCGAGCTGCTGCGGGCGGACCGGCTTGGTGATGTAGTCGATCGCGCCGGCCTTGA
TCGACGTCACCGCGTGTTCGATGCTCGCATGCCCGGTGAGCATGATGAGCGGGATGTCGT
ATCCCTCCCGGGTCAGGAGCTGGATGAACTCCAGCCCCGTCAGTCCGGGCATGCGGTAGT
CGGAAATGATGAGGTCGATGCCACCCCGCTCCAGCACTTGCAGCGCTTCCGGAACGTTCC
GGGCGCCGACGGGGGTGTGACCGGCCTGTGCGAGGGTGTCCTCGAGGATCAGGCCGACCG
CGACTTCGTCATCGACGTACAGGATCGTGGCCATTGCGGCGCGAACGGAAAGGCGGGATG
TCCCGGCGCTGTAAGGCTGGTGCCAGCCGGGTGACGCGTGGCGCGCCTGTGCGTCCTTCT
CAGGAAGCGCACCCGGCAAAAATAGCCGCATGGATCACAAAACGCGACGGTTTGCCTCGC
GTCGCGGTGGTCCGGCCCTTGCATCTCTCAAGCTTGCCGGGGGCGTTCCGATACTTCCAG
AAGGAAGATTCTACCGGCAGGATCGCCGCTTCCGCGACGGGTCCGCACCGGTCCTATCAG
ATTCTCGATGCGCGTTACCAATTCGATCATCACCGCGAACAGCAAGCTTCGCCTGCAGAC
GGGTCTGCAGGGGATCGATCGCTTGCGCGATGACATCTCGACCGGCGTGACGATCCGGAA
GATTTCGGACAACGCGACGAGCGGTGGTGAGATCGTGCGTATCGGCAGCTCGATGCGCGC
CCTGACGCAGTTCAAGCGCAACACCGACTCTGGCATCGCGCGTGCGCAGGCGGAAGAAGG
CGTGCTGAATCAGCTCACCAACACCGTCACGCGCGCGTCGGAAATTGCGCTCACGCAGAT
CGGCACCACGGCCACCGCGCAATCACGTCTGGTCGTGAAAGCCGAAGTGGATCAGTTGCT
GAACCTCGCGTCGTCACTCGGCAACACCCGTTTCGGCGACGAGTATCTCTTTGGCGGCAA
TCGCGCCAACGAAGCACCGCTCTTCGATCCGGCACCGGCTACGGGTTCGTTCTCCCGTCT
CATGTTGGCCGGCAATCCCGTCGATCCGAGCGGCAACATCACGCTCGAAGTGGGCGACAA
CAAGTTTGTCACGCCCACACACAACGCGACGCAGGTATTCCTCGATACGGATGCCCTCGC
AGCGCTGCGCGATCTGTCCACCGCACTGGGGGACAATGACACGGCGGCCATTCAGGCGGC
GACGGCGCGCCTCAACACGGCGACCAGCAATGTCCAGACGTTGATCGGCGCGCAGGGTGC
GCGCGTCAACGAGATGGAAGATGCGAAGGTGAATCTCGCGACGATGGAGATGAACCTGAA
AATGTTCCGATCCGATTTGCGTGACACCGAGATCGATCAGGCGATGGTCGAATTGGTAGG
CAAACAAACACTGTATCAGGCCGCGATGAGCGCGACGTCGCGCATCCTGGGCCTGAGTCT
CGCCAACTATCTGTAAAATCCCATGGGACTGGCAGTCATGAACGCATCGCAGGGCACGGT
TACGATCACGCATCACTTCGGGACGATCGAAGTCTCGGAGGAAGCGATGATGACCTTTCC
GACGGGTGGCCTCTTCGGCTTCGAGCGCGTCACGCAGTTCGCGCTTCTTCCCGCCGCGCG
GCAGGGGCTCTGGTGGCTCATTGCACCAAACGCCGACGCCACGACCTTCGTGTTGGCCGA
TCCCTTCGTGCTCGACGGCGATTACGCCATCGATCTCGGTGAGCGGGAAGGCGCAGACCT
CGCGCTCGACGACGCGAACGACGCATTTGCCCTGGTGATGCTCACGTTGCCGGAAGGCGC
CGCGCCCACGGCCAACATGCGCGCGCCGATCGTGTTCAACCTGGCCAAGCGTCTGGCGGC
GCAGGTGGTGAGCCGCGATGAGTCGCACGAGCTGCAGAAGCCGGCAAATCTTGCGCTGTA
TCCACTGCAGGAAGGCGGCGTGTCGCTGGCCTGATCGTGTGATCGGCTGCTGCCGCGTCT
GACGGGAAACGCCGGTGTTCGCCATTGCGAATGCCGGCGTTTTGGCTTGGCGGGTAACAG
CGGGGGGAACACTGATGACACAGAAACGGCACGGAACCGCACGGATACAGCACTCGTTTC
TGCACGGTCCGTGCAACGCACTGAGAATGCTTTTTTGAAATGAAAACGGGCGCATCAGAT
GCCCCCGATTCAATCAAAAAAAATGGTCACGAATCACTTCGAACTCATCGCCGCGCGTGT
TGTATCCGTGCGGTTCCGTGCCGTTTCTGTGTCATCAGTGTTCCCCCCGCTGTTCCCCAC
TATGCCGCCGAACGCTCCGCACTTTCCGGAAGCACACCTGTCGCATCAGCCGGCAACGGA
TAGGCAAACGATTCATGCGCGAGTCGATCGAACAGCCCCTGCAGCGCATGGCCATAGTCC
GATAGCGCGAGAAACGGGGCCGTCGGGAGTGCGGCGCGCATCTTTTCGCACACCTGGGCC
CGGAACGGAGCATCGGTGGCCAGTCGGACAGTGAGATCGACGTAGGCATCAGCATCGGCC
GCCACGAGCTCGTCGAGGCCAATCGACTGCACAATGCTTGCGTCACCGGTGCCACGCAGC
CAGGGAGAACGACGCGTCACCGCGGGCACGCCGGCCTGCAGGGCGAGTGCCACGGAGGTG
GAGCTGCCATGCGGGAACGTACCAAGGTACACGGTGGCCAGCTCGTACAGTTGATGCGTG
TCTCTCGGTGAGAGTTCACGCAGTACGATGATACGCCGCGGATCCACACGGTGAGTGCGA
CAGGTCGACTCGATCAGGCCATGCAGGCTCGTCGCACCACTCACCCCTGACCAGCCCGGA
TTGAATGGCGCGAGAACGAGCACACTGCCTGGAATGCGTGCCAATGCCCGCACCCACGCA
TCCAACTGCACGGGCACGATCTTGTCCACCGCGCCGCCGTTGTAGAGCACCACGGCGTTG
GCCGAGATGCGGAGCGCTGCGCGGTTGATCGGACGCACCGCCGGTTGTGGTACAAACGGC
AGATAACTGAGCAACACACGCGGAATCTCGGCGAACTCCTCACGACACTCGCCGAGCAGC
GACGCACGCGACTCCGGCGCCGGCGCCACGGTGGCGACATGCGTGAAACTGGAGAAACCC
GTGGACATCGGCACGTAGCTGTTCATCAGGATCTGCACCCGCGCCAGTCGTGAACTCACC
AGCAGATCGGTTGGCGACGCGCCAATCGTCGCCGCATAGGAATACACGAACACGTCGAGA
TCATCGGCATGAATGCGATCGACCATCTGCCGCACATCCAGACCATTGAGCGTGCGGACC
GCACTGACAAAGCGAAACAGGCGCTGGTACAGCGAGATGTCATGCTCGCACTGCCGGTCC
ACGAGATCCTGCGAGTACACGATGATCTCGTACCGTTCCTGGTCGAAATGCTCGAATTGC
GAGCAGAACGCCTGAGGGTCGGGGTGTTTCATGATCGTCCGCAGCAGGATGCCAAGCCGA
ATGCGACGATTGGCCGGACGCAGTGCGGTCGGACCGGGGCCCGACCCGTGCAGCGTCTCG
ATCTGTCGGGTCATCGCCTCGATGAGGCCGGCGCGGGCATCCAGCACGGGGCGTACCTGC
ACATCCGAGTAGATGACCATGCCGATGTCGAGGTGTCGGATGGTCGTGTTGATCAACGCC
GCGAGTCGCTGGCGCAGAGCCGGCGCATCCACCTGCTGCTTCAGCCAATCGAGCATTTCC
GGCAACCAGGCCACGTACTTGGCATCGTCACCGATCGCCCGGTACACCGGCCGCACGAAC
AGCCAGGTCAGGTATCGCTCCATGACATGTTCGGGACAGGTGTGCAGGTCCCGCATGATC
GGCATTTCCCATGGCTGGGCATCGAGCACCGCAATCGTGAAGGCATGCGCGGCCATCGGA
TGCGACCAGCCGGCTGCCATGATTTCACGCGCCGCCGCGATACGGCTGGCGACTGCGGCC
GGTCGATCGAACACCAACCCGAGCTGCGTCGACACATCGGGGCGCTGGAACAGACGCGCG
CGCAGCACCGTCTCCACTTCTTCCCGGGAACACTGACTCAATGACGCACACAACTGCTCG
CGTGAGCTGCGCAGCAACGCCAACCACTCCGCGCGTGGCGGAGGAGCGAGCAGCGGCCAA
TCCTGACCATTGCGGAACCAACTTGCCACATCAGCCATACCATCGGCCAGCGTAGCGCAC
TTTGATGCAGCGTCTTGCGACATTGGCATTGTTGAATCAGGCAGCCTGATCGGCGGCTGC
GTCCGGAGCGGTGGGCAGGATCATCGAAGCTGCCTGAGCATCGACGCGATCCGGATGGGG
AAGGGGAAGGCCTTCGCGATGACGGTCAATCACGGAGCCCAGGTGCTGCACCAGCGTATG
CAACGAGAACCGTTCACGGGCACACGCCTGGCCACGCTCGGCGCGTGCCTGTGCCTCCGG
TGAGGAGGCCGTGCGCAGCGTGTCGGCCACCACATCGGCGATCGTGCGTGCATCACCGTC
CCACCAGGTGAATTGCTCACGACCAATCTGTGCATCGATGAAACGATTGCTGTCCGAGAT
CACGGCCGATCCGGCCTGCAACCCGAGCAGGAACCGATCGTGTACCGAGTCGGTGGTACC
GGGCTGCACATTCAGCACGCCGATCGCCGCCGCCATCAAACGCCGCACATCCGGCAGCGG
CGTACCAGGCAGGAACGTCGCACCAGATGTGGCGGCGTCGAGATGATGCCATTCACCGCC
GACAAACGTGACCGGCAGCGAACGCAGCGCGCGCGCCACCGCCGTTGCGCGGCGAATGCG
GGCGAGGTGATCACCATGGGCGGCCAACGCGTGCCATCGGGTGTCGCACAGACTGGCCGG
CATGACCGCGCGAGCAACATCCCACAGACGCAGCGGCACAGGAGACGCGCCCAATGCGTC
GGCGATGGCCAACACGGCGCGTAGTCCTTGCGCATCGACGGTGCGGCGCAGCATCGACTC
GTACTGCAACGGATCGCCGCCCTTGCTTGCAAAGAGTACCGTGCCGGTTCGCTCAGCGAG
AGGCAGGGATGCGCGCGTCCATCGTGATGTGGCCAGCCGAAACAGCCCGCGGTGACTGCC
GGCGGGCGAAATGGCGACCGAGGTATCGTGGTGACCGTCGTCGCCGTGCAGAAAGACCGT
GTGTGTCGACGGGGTCTCGTGTCTGGTGGGATAGTAGCTCGGACTGTCGAGCATCAAACC
CACGTAGGGCACGCCCAGTGTGTCGTAGGCCGACGTGCCATCGGCGCCGGCAATGTTGGC
GCCATACCCCGAGTAACCGCAGAAAAACGCCGTACGGTTCTCCATGACGATGCGTCGCAG
CTCGGTGGGCGTGGACAGGCGCGACAGATCGAGCACCTCAGCGCTCCACCCGGCGTCCAC
AAAAGCCCGCGCGAGATCGTTGGAGAGGTACGACAACACATCGTAGCTGCTGACGCCCGT
GCACAACACGACATGACGTCGTGCTTGCCGATTGGCATCTCCTGCGACGGTCATGCGATC
AGCGACCGAAAAACGCGCGCACAACCTGAACGACACGCCCCACCTGATCTTCAGAGAGCG
TCGGGAACATCGGCAGACTCAGGAGTTCAGCGGCGGTGCGTTCGGTGATCGGCAGCGCAC
CTTCGGCGTACCCGAGATGGGCATAGGCTTCCTGACGATGCAGAGGCACTGGGTAGTGCA
GGCCCGCGCCGATACGCGCCGCGGTGAGCACGCGGCGCAGCTTCTCTCGTACCGGTGTGC
GTACCACATACAGGTGCCACACATGTTCGGCCCACGAAGCGACCTGCGGCAACGACAATT
CCCCGATGTCCCCCAGTGCTTCCTGATACCATCGCGCCACCCGCTGGCGTCCGGCCGTGG
CCGCATCCAGATCCTGCAGTTTGATGCGCAATACCGCGGCTTGAATGGCATGCAGGCGGC
CGTTGTACCCCTCGCTCACATGTACGTACTTCTCGCGCTGACCGTGTTCCCGCAACCGGC
GCACGCCCTCGAGCACCCGCGGATCATTCGTGGTGACGGCACCGCCTTCACCCACCGATC
CAAGATTCTTGCCGGGATAGAACGAGAAGGATCCGGCGACACCCATGGTACCGGCCGAGC
GTCCGCGATAGCGCGCGCCATGGGCCTGCGCCGCGTCTTCCACGATCCAGAGGTGGTGCT
TTGCCGCGAGGGCGAGCAGCGGGTCCATGTCGGCTGTCTGGCCGTACAGATGCACCGGTA
CAATGCCCACCGTGCGCGGACCGATCGCCGCCGCCACAGCGGCCGGATCGAGTGTCATCG
TGATGGGATCAATGTCCACGAACACCGGTCGCCCGCCGGCCTGCGAAATCGCCTCTGACG
TGGCGATGAAGGTATGGGACGCGGTGATCACCTCATCGCCGGGCTTGATGCCGAGCGACA
GAAAGATGAAACGCAACGAGTCTGTGCCGTTGGCCACGCCGATGGCGTGCTGTGTGCCCA
[truncated: 4,314,394 more chars]
