# Supplementary material for: Regions Enriched with Reverse Complement Triplets in Bacterial Genomes
Source: Int J Mol Sci. 2026 Feb 28;27(5):2301. doi: 10.3390/ijms27052301 (PMC12985086; doi:10.3390/ijms27052301)
Supplement: Supplementary file 1 [file ijms-27-02301-s001.zip › for_send/45/Ignavibacteriota/class/mirror.txt]

SMAX=  606.00     KMAX=     564   
NOM=     1     4     6     7    10    14    17    19    20    23
NOM=    24    25    26    28    32    33    34    35    36    39
NOM=    41    44    47    49    50    51    52    54    55    57
NOM=    61    63    66    67    68    69    71    72    73    78
NOM=    79    84    85    90    91    93    94    96    97    98
NOM=   100   102   106   107   108   111   112   113   114   117
NOM=   123   124   125   126   127   128   129   130   135   136
NOM=   137   138   141   143   145   146   153   156   159   160
NOM=   163   165   169   170   171   175   176   177   182   183
NOM=   186   187   189   190   191   192   193   194   197   198
NOM=   199   200   204   205   208   211   215   220   222   224
NOM=   226   227   229   232   233   234   241   242   244   246
NOM=   247   248   249   250   252   253   254   255   256   257
NOM=   259   260   263   264   265   266   267   269   270   273
NOM=   277   280   282   283   284   290   293   299   300   301
NOM=   302   303   309   310   311   313   314   315   316   319
NOM=   320   321   322   324   325   326   327   328   329   330
NOM=   331   332   333   335   337   338   342   343   344   345
NOM=   346   347   348   350   351   352   353   355   356   357
NOM=   358   359   360   363   364   365   366   367   368   369
NOM=   370   373   376   379   380   381   382   383   385   387
NOM=   388   390   394   396   399   400   403   407   409   410
NOM=   411   412   418   420   422   427   429   430   433   434
NOM=   435   439   440   442   443   444   446   447   448   449
NOM=   450   451   452   455   456   457   460   462   465   467
NOM=   468   472   474   475   478   480   482   485   486   487
NOM=   489   492   493   495   500   505   506   509   513   514
NOM=   515   516   517   518   519   523   524   526   530   532
NOM=   533   534   535   537   538   542   543   545   550   552
NOM=   555   557   558   561   563   564   567   568   569   570
NOM=   571   573   574   580   581   582   584   586   589   591
NOM=   592   595   596   597   598   599   600   605   606   607
NOM=   609   610   611   612   614   615   618   619   620   622
NOM=   623   624   625   626   627   629   631   632   634   636
NOM=   637   639   640   644   647   648   651   652   653   654
NOM=   657   660   661   664   666   672   675   678   679   680
NOM=   681   682   683   689   690   691   695   696   698   699
NOM=   700   702   703   704   705   707   711   712   713   715
NOM=   716   717   718   719   720   724   727   730   731   732
NOM=   733   735   747   748   751   753   756   757   763   764
NOM=   769   770   772   773   774   775   776   778   779   780
NOM=   781   782   784   785   787   788   789   790   792   793
NOM=   797   798   799   800   801   807   808   810   811   813
NOM=   816   817   819   820   822   824   825   826   828   829
NOM=   830   831   832   833   834   839   841   842   843   844
NOM=   848   850   851   852   854   860   861   865   867   870
NOM=   871   872   875   876   879   880   881   889   891   892
NOM=   894   895   897   900   901   908   909   911   917   919
NOM=   923   925   928   929   930   932   933   934   935   938
NOM=   941   942   944   947   951   952   953   957   959   961
NOM=   962   963   966   969   970   972   974   975   982   983
NOM=   986   987   988   989   990   993   994   997   998   999
NOM=  1000  1001  1002  1003  1005  1006  1007  1012  1013  1015
NOM=  1017  1018  1020  1021  1022  1023  1024  1025  1031  1032
NOM=  1033  1035  1036  1037  1038  1039  1040  1042  1043  1044
NOM=  1045  1046  1047  1048  1049  1050  1052  1055  1056  1057
NOM=  1058  1059  1063  1065  1066  1070  1071  1072  1073  1075
NOM=  1077  1078  1080  1081  1083  1086  1090  1091  1093  1094
NOM=  1096  1097  1099  1100  1101  1102  1103  1104  1105  1106
NOM=  1107  1108  1109  1111  1115  1116  1119  1120  1121  1124
NOM=  1125  1130  1131  1132  1133  1138                        
KK= 1915267  LL= 1916316  Z=    5.96  JJ= 1915177  DL=  1050    
ATGCTTTGAATAAATGCTGATGCAAACACTGAAGCAATCAGTATTAAAATCAGTGATATTGTTAAAAGTGTATTTTTCACGACCAAAATATATTTCAAGCAGTGTTCATTGTCAATACTTTTTACAAATAAAATTTTCTGTCAATTTCTTCCATTTATTGACTTTTTAATGGAATTTTTTCATACCAATCTTTGGAAAGAAACTTCGAGAAAATAATGGCTGAGTATAAAATTATATAAATCGGCATTGCAAACCACGCACCGGTTAAACCATAACCAAAAACAACTCCGAATAAATAAGACAGCGGAACAAGGACAAATAAATTTGTAATAACTTCCGCTTTCATTACGAATAACATCTTACCGGCTGCCTGCAGTGCATTTGCAAGGACAACTCCAACTGCATAAAAAATCTGTGCAAATCCTGCAATTCTAAGAACAGGTTTTGCTGTCTGAATTATTGAAGTATCATTAGTTATCATTAACAAAACATATTGTGGAAAAAGGATAAATATAATTCCCAGAATTAAAGTATATATAGTCGCAACTTTTGCAGTTTCGAATCCATAAATTTTAGCAAGATTTAATTTACCAGCACCAAGATTATTTCCAACTAAAGTCTGCACTGCTATACCAAATCCGAAACAAGGAAGAAATGAAATGAACAAAGTGCTGATTGTTGCCTGAGTTGCTGCTTGTTCCTGAGTGCCTATTATTCCTGTAATTGCTACAAAGATTAGGAAGCCGATAAGTATAAAAACATTTTGAAGTGAAACAGGAATTGAAATTTTCCAGATAGATCTTATAACATCAAAATCAATTTTGATTCTCCTAAAGTTTTGAAATCTGTTCCTGTATGAGGGCAATAACATTATCGCAGTGTAGAAAAAGAAATCAAATGAAGATGCTAAGGTTGAGCCAAGACCGGCGCCAGCCAATCCCATTCTTGACATTCCTAAATTTCCGAATATGAAAATATAGTTGAAAACAATATTCAAAAGATTTGTAATAATTCCAGAAATCATAAAAATTTTTGTTTTACTTATTCCAA                                                                                                                                                                                                                                                                                                                                                                                                                                                                                                                                                                                                                                                                                                                                                                                                                                                                                                                                                                                      
A===      224      314      223      114      111      313      334      124      231      323      343      413      233      234      244      243      333      214      131      123      121      1
B===      311      324      411      322      222      424      344      312      241      414      434      423      441      341      331      431      444      321      242      412      212      4
RRR=  12111.3   3647.5   1381.4    594.5    429.6    194.9    190.6    166.2     19.4     12.0      0.7      0.0      0.0      0.0      0.0      0.0      0.0      0.0      0.0      0.0      0.0      0
M=    41535.    56685.    51543.        
M=    51251.    56403.    41851.        
M=    37180.    19691.    22544.        
M=    22554.    19741.    36582.        
J=   1     -39.8  32.1   7.7            
J=   2       6.7  31.2 -37.9            
J=   3      67.8 -42.9 -24.9            
J=   4     -23.7 -41.6  65.4            
SMAX=  201.00     KMAX=     588   
NOM=     2     5     8    12    16    18    21    22    30    31
NOM=    40    43    45    46    48    60    70    81    87    89
NOM=    95   101   103   110   115   122   132   133   134   147
NOM=   149   150   151   157   158   162   167   168   181   195
NOM=   203   207   209   216   230   238   240   243   261   262
NOM=   268   275   278   279   285   286   291   292   305   307
NOM=   312   339   340   378   384   391   393   397   404   421
NOM=   423   424   428   431   436   441   453   458   459   461
NOM=   464   466   471   479   481   483   490   497   498   501
NOM=   503   511   521   522   527   553   554   572   576   588
NOM=   593   594   602   603   613   633   641   645   655   665
NOM=   667   668   669   670   671   677   684   693   709   714
NOM=   721   722   723   726   729   736   738   740   741   742
NOM=   745   749   750   762   767   768   777   783   794   803
NOM=   804   805   809   821   823   835   845   846   847   853
NOM=   858   868   869   883   893   898   899   902   903   907
NOM=   914   915   918   921   926   936   937   939   945   948
NOM=   954   955   967   968   977   978   995  1009  1011  1016
NOM=  1019  1026  1028  1060  1064  1067  1074  1082  1085  1088
NOM=  1095  1098  1112  1113  1117  1118  1123  1126  1127  1129
NOM=  1136                                                      
KK= 2112667  LL= 2113806  Z=    7.57  JJ= 2112637  DL=  1140    
CAAATGATTTTTGGACAGATCTGCCGAATCAAATCTTTCAAAGCTGTAAATCGATGATGAAAACCTTCCATTGATATTCTGAGCGTAAAAAGTTCCGCTGAATATCAGAAGAAAGAAAATCAGCAGTTGTTTCATAGATGCGTTCTTTCTTATTTAGTTTTTAGGAATATTATGTTTGATATTTTCCCAATATTCTTCAAACTCAAATCCTGTGTAAGTTGGACTTTCTGCATTGTGACAGCTAATGCAGAATTTTTCTTTTTCGTCATGCACAATCAATCCGTTTTTAATTGCCAATGCTCTGTCTTTCATCACTTTCATATCTTTGTATGCTGAGCCGGGACCGTGACAAGTTTCGCATTGTACACCATCTTCAATTTTAAATTTATTTCCCAGCATTGCCTTATCAAGATTGTAACCTGTTGCATGACATTTAAGGCATTCCTGAGTTTCTATGGCAGGAGTTGTAAATCCTTTTTCTTTGGCAATCTGGTTAGCTTTTTCGGTCTTCAATGTTTCATAAGCTTTGGAATGTTTGCTGTTTTTCCAAATGCTTAGTTGACTTCCCTGTTTTTCCGTTTTGTGGCACATAGCACACTGATCAACACCAACATATGTAAAATTGTTTTGAGGGAGAAGATTTGGGCTGATAAAAAGAAATGATATAAGGAAGATTACCAGGTGTTTCATAGAACCTCCTAAGAAGTTTAATTTTTCCTGTTATAAAAATCAGAATTTTTTTAAATAAATGAAAGTAAATCAAAAAAATCCTGAAGTATCTATTGTTCATAACGGTTAACCATTGCCAATTTCATACCATCTTGTTTAAGGGAATTATTAATAATTTTTTAATCAACTAATTTCAATTTCAAGAATAATATCTCTGAAGTTTTCAAATTCAAGAAAAGCTAAATAAATGAATTGAACTTTATAAGACTAAAGTCTGACCGGGCTCTTTGAATCGAACCAACTTTAAGCAATAAGAAATTTATCAAACTCTCATTCAGCATTCAAAACAAATTTTCACTATTCACTCAGGAAGTTTATCGGATGAAAGGAATTCATTAACTTTGCGCTGTAATTTTATAGAAAGAAGTTTTTTATAATACATCGGGAACAAATTATGAATTCGGATTACTT                                                                                                                                                                                                                                                                                                                                                                                                                                                                                                                                                                                                                                                                                                                                                                                                                                                                                            
A===      223      111      243      233      314      143      112      114      123      334      141      113      133      231      433      244      124      313      323      333      343      1
B===      411      222      431      441      324      432      122      322      412      344      232      422      442      241      443      331      312      424      414      444      434      2
RRR=   1960.4    983.2    284.4    257.2    155.4     88.2     86.4     70.9     65.7     22.2     16.7      5.5      2.9      2.1      2.0      1.3      0.0      0.0      0.0      0.0      0.0      0
M=    21227.    19911.    19039.        
M=    20029.    20938.    21243.        
M=     8430.     9883.    11898.        
M=    10984.     9938.     8490.        
J=   1       8.7  -1.1  -7.6            
J=   2      -5.2   1.5   3.7            
J=   3     -16.8  -1.9  18.7            
J=   4      12.3   1.4 -13.6            
SMAX=  133.00     KMAX=     477   
NOM=    13    27    37    65    74    83    92   119   131   140
NOM=   144   152   161   166   172   173   188   196   201   202
NOM=   212   214   219   237   239   245   251   272   274   281
NOM=   288   294   296   297   304   306   323   336   341   372
NOM=   386   389   392   398   401   402   406   413   419   445
NOM=   454   469   470   477   491   508   512   529   531   539
NOM=   540   546   548   559   560   575   577   579   590   608
NOM=   630   638   642   646   658   659   662   663   697   706
NOM=   708   728   739   743   754   758   759   765   771   786
NOM=   802   806   812   818   827   836   838   849   855   873
NOM=   878   882   886   887   888   890   912   913   920   927
NOM=   940   956   958   960   964   965   973   980   981   991
NOM=   992  1034  1062  1068  1076  1079  1084  1089  1092  1114
NOM=  1122  1135  1137                                          
KK= 1661504  LL= 1662613  Z=    5.71  JJ= 1661444  DL=  1110    
AGTATCGGACAGGGCTGATACAACTTCAATAAAATTGGTTAAAACTCATCCGCAATCAAATTCAAAAATTGATTTTCTTGACAGCAAAATCCTGATTTACTTTGATGATGCGTTTGAAAAAGAAAATATTAATAATGCCGTTCGATTAAACGATTCTTTAGGAAATAAAATTCCTGTGAATATCTCTTTCCCTGATGATGCCACTTTACTGATTAAACCACTTCTGAAACTTAAACCTGATTATAATTTTATTCTGAGTATAAATCTGAATTATTTTGAAGATGCAAACGGAAACAAAACAGATTCAATCTTTCAACTTAAGTTTTTAACTTTAAGTGGTCTTGAATTCACAGGTTTAAGCGGAAAAGTAACTGTTCAGGATAGTAGTCTGGTCTTGGTTTTAGAAAGTACAAATAATCCGGATAAAAAATATTTTCATAAAGCCGCGTCGAGTTCGGATTTTTCTTTTGAACGAATTGAAGCAGGCACTTACCGGCTTTGGGCATTTCAAGATAAAAACAATGATGGTAAATATAACTATGGCTGGTTTGCGCCGTTCAGATTTTCTGAGAAATTTTATGTATATCCTGAGGAATTAAATTTGCGACCAAGATGGACTTTAACAGATTTGCTTTTTCAGATTGAAAAGTAAGTTATTGCTTACTGAAAATTACTTCACCATTTTTAATAGTCATACAGTTCAGATTTCTACCAACACTGTAAATTATATCTGAATATTCTTTTGTATCGAATATTGAAAAATCTGCTTTCTTTCCAATCTCAATTGAACCAATCTTGTTATTCCTCTTCAGAGACTTCGCAGCATTGATTGTTACAGCATTAATTATTTCTTCAATTTTCATCCGCAATTTTAATGCAGCTAGTTGCATAATCAAATGAAAATTAAGTATGTGTGATGATCCGGGATTAAAATCAGTTGAAAGGGCAACAATAGCGCCTGAATCAATAAGTTTTCTCGCAGGTGCAAACTGATAATTCAGAAAGAAAGAAACGCCGGGAAGTAAATCACAAACAATATCAGCAGAAGCTAATTTGGGAATGTCATCATCCTTTAACACTTCAAGATGGTCAACGCTCACAGCATTATAC                                                                                                                                                                                                                                                                                                                                                                                                                                                                                                                                                                                                                                                                                                                                                                                                                                                                                                                          
A===      231      111      243      233      223      141      334      112      143      314      244      114      413      234      313      333      323      343      224      214      124      1
B===      241      222      431      441      411      232      344      122      432      324      331      322      423      341      424      444      414      434      311      321      312      4
RRR=   1456.2    393.4    347.7    222.9    214.6    123.3     63.1     29.5     20.8     12.1      0.5      0.0      0.0      0.0      0.0      0.0      0.0      0.0      0.0      0.0      0.0      0
M=    12616.    11221.    14434.        
M=    14363.    11327.    12674.        
M=     4884.     7654.     6032.        
M=     6167.     7828.     4890.        
J=   1      -1.3 -14.4  15.8            
J=   2      14.8 -13.7  -1.1            
J=   3     -17.1  19.1  -2.1            
J=   4      -1.7  19.9 -18.2            
