# Supplementary material for: Regions Enriched with Reverse Complement Triplets in Bacterial Genomes
Source: Int J Mol Sci. 2026 Feb 28;27(5):2301. doi: 10.3390/ijms27052301 (PMC12985086; doi:10.3390/ijms27052301)
Supplement: Supplementary file 1 [file ijms-27-02301-s001.zip › for_send/45/Ignavibacteriota/class/selection.txt]

KOK=         1
KK=    6661  LL=    7410  Z=    4.71  JJ=    6241  DL=   750
A===      111      112      113      114      121      123      124      131      132      133      134      141      143      144      211      213      214      223      224      231      233      234      243      244      313      314      323      333      334      343      413      433
B===      222      122      422      322      212      412      312      242      142      442      342      232      432      332      221      421      321      411      311      241      441      341      431      331      424      324      414      444      344      434      423      443
RRR=    0.125    1.200    0.265   11.160   -2.617    0.479   12.790   -0.528   -0.283   -1.149   -0.047   -0.069   -0.700   -0.934   -1.724    0.237    1.503   49.328   86.257    0.198    1.380    4.668   -0.083    0.223    9.641   20.655    4.278    0.737   -0.647    3.055    3.050    0.720
X1==    0.213    0.516   -0.584    3.467    2.816    2.685    6.192    1.163    0.211    1.071    0.049    0.244   -0.675    1.146   -0.403   -0.407   -1.219    7.648    9.818    0.211   -1.209    2.529    0.991    2.819    2.642    5.115    1.294   -0.892    0.926    0.926    1.497   -1.030
X2==    0.587    2.323   -0.454    3.219   -0.929    0.178    2.065   -0.454   -1.342   -1.073   -0.962   -0.284    1.038   -0.815    4.275   -0.582   -1.233    6.449    8.785    0.939   -1.141    1.846   -0.084    0.079    3.649    4.038    3.305   -0.826   -0.699    3.301    2.038   -0.699
CD1=        6        6        2       10       11        7       14        5        3        3        2        4        1        4        4        2        1       14       19        3        0        5        3        6        5        9        3        0        2        2        4        0
CD2=        3        6        1        5        1        2        4        1        0        0        0        1        2        0        9        1        0       11       13        3        0        3        1        1        5        5        5        0        0        4        3        0
GTCGTGTTCTGTTTGGAATGCATGAATTGGGACTTGCATATAACCGACCATATAAAAAATCTGCAAGAATAGTCGGAGAAGTTCTTGGTAAATATCATCCTCACGGTGATAGTGCAGTTTATGATACAATGGTCAGAATGGTTCAGGACTTCTCTCTTCGTTATCCTTTGGTTGATGGTCAGGGAAATTTCGGATCAATTGATGGCGATTCACCAGCAGCAATGAGATATACAGAAGCGCGTCTGGCCAGAATTTCAGAAGAGATGCTGCGCGACCTTGATAAAAACACTGTTGATTTCGGACCAAACTTCGATGATTCTCTTCAGGAACCACTTGTTCTTCCATCTTATTTACCAAATCTACTTGTAAATGGCTCGAGCGGAATTGCTGTCGGAATGGCAACGAACATTCCACCGCACAATCTTAATGAAGTTATTGATGGACTTGTTGCACTTATTGATAATCCAAAACTTACTTCTGCAGATTTGATGAAATATGTTAAAGCACCAGACTTTCCGACCGGCGGAATAATTTATGGCTATGAAGGAGTTAAAGAAGCTTACACAACAGGCAGAGGAAGAATTCTTCTTCGTGCAAAAGCAAATGTTGAAACATTAAAGAACGATAGAGAAAATATTATCATCACAGAAATTCCTTACCAGGTTAATAAATCAAATCTTATTGAGAAAATTGCCGAGCTTGTTCGTGAAGGAAAGATTGATGATATATCAAACATAAGAGATGAATCTG
KOK=         2
KK=   33271  LL=   34080  Z=    5.82  JJ=   33061  DL=   810
A===      111      112      113      114      121      123      124      131      132      133      134      141      143      144      211      213      214      223      224      231      233      234      243      244      313      314      323      333      334      343      413      433
B===      222      122      422      322      212      412      312      242      142      442      342      232      432      332      221      421      321      411      311      241      441      341      431      331      424      324      414      444      344      434      423      443
RRR=   44.646    0.006    0.078   25.897   -2.098   -0.488    1.496   -0.359   -1.259    0.080    1.353   -0.526    4.307   11.887    3.668   -0.304    0.865   14.381   -0.913   -0.228    7.782    1.820   -0.075   -0.266    2.056   12.681    1.649    9.860    0.065   -0.791   -0.225    0.536
X1==    5.526   -0.007    0.572    5.450    4.554    3.253    1.879   -0.113   -1.047   -0.382   -1.100   -0.588    3.487    5.015    2.020    2.025   -0.827    3.650   -0.470   -0.433    3.862    0.413    0.413    0.697    1.283    4.405    1.624    4.017    0.192    1.192   -0.182   -0.808
X2==    8.079   -0.916    0.137    4.752   -0.461   -0.150    0.796    3.169    1.203   -0.208   -1.230    0.894    1.235    2.370    1.815   -0.150   -1.047    3.940    1.942    0.526    2.015    4.405   -0.182   -0.382    1.603    2.879    1.015    2.455    0.336   -0.664    1.235   -0.664
CD1=       13        4        3        9       13        8        5        2        1        1        0        1        5        6        8        6        1       10        2        2        7        2        2        2        3        6        4        5        1        2        1        0
CD2=       26        3        3       12        4        2        4        8        4        1        0        5        3        5        9        2        1        7        5        3        3        6        1        1        3        5        2        3        1        0        3        0
AGCGTGCTGGTGGAATGGGATTAATCTCGGGAAGGAAAGCTTTCCAGAGACCGATGGAAGATGGTGTAAAACTTCTTAATCTCATTCAGGATGTTTACCTTACAAAAGAAGTTACGATAGCTTAAAAACATCTTTCTGTAAAGCAATCAGGAATTTCAGTACCTTCAGGGACAAAAACCCTGAAGGTTTTTTATATCTAACAAACCTCAGTGTTCGATACATAGTTAAAAGTCCCTTTTGACAGAGTCCTAATCCCACAATTTCTAATAAACTCAACCCTACCTTATACCATTTCCCTTACACCCTGTTTCCTTATACTCTTTCCCCCTTCTGCTTACAGCTAAAATAAAAAAAATCCCGATGAGTTGAAGGAGGCGCAAACAACCCATCGGGAAGATAAAGCGACGAGCACAGAAATTATCAGTACGAGATGTCGCTTATTTCTATAAGCTCAGCTGTCCTGTCATATTTTTTAAGAAAATCTACAAACTCTTTGTTAATAAATTTCTGATGTGTTTTCTCATAAGCTTTCAGATATTTTTCTACCTGTTTATGAGTGAGTTTGCTTTTCATATAATTCTTTGCTTCGTTGTCATCAAAGAATATTCTGTAATAGAATGTCTTTTTAGGTTTTGTTTTATCAGCGGTTGTTTTTTTTGCAGGCATAGTTTTATTCCTTTAATACTTCTTGAAATTATAATCTTCCGCTTTTCTTTATTATATCACGGGCGATAATTCCCTTTTGGATTTCATTTGTTCCTTCAAATATCCTGTTGATACGGGAATCTCTGTAAATCCTTTCTATCGGAA
KOK=         3
KK=   36901  LL=   38010  Z=    5.34  JJ=   36901  DL=  1110
A===      111      112      113      114      121      123      124      131      132      133      134      141      143      144      211      213      214      223      224      231      233      234      243      244      313      314      323      333      334      343      413      433
B===      222      122      422      322      212      412      312      242      142      442      342      232      432      332      221      421      321      411      311      241      441      341      431      331      424      324      414      444      344      434      423      443
RRR=   13.044   27.388   11.020   -0.681   -0.387   -0.074   -2.727   14.400    1.939    0.762    1.837    3.686    0.372   -1.071    2.414   -0.477    0.462   12.723   -0.167   22.079   36.939    6.034    7.433    5.042    0.074   -1.044   -0.583   -0.020   21.200   -0.097    0.372    0.090
X1==    4.934    4.589    3.530   -0.405   -0.202   -0.104   -1.878    4.613    2.723    0.999   -1.367    2.194    2.328    2.121    2.194   -0.670   -0.250    4.184    0.472    2.723    6.791    4.097    2.553    1.601    1.769   -0.628   -0.449    0.167    3.095    0.095   -0.628    0.095
X2==    2.644    5.968    3.122    1.680    1.912    0.712    1.452    3.122    0.712    0.763   -1.343    1.680    0.160   -0.505    1.100    0.712   -1.850    3.041   -0.354    8.109    5.439    1.473    2.911    3.150    0.042    1.663    1.297   -0.121    6.851   -1.022   -0.592    0.946
CD1=       20       18       10        3        6        3        0       12        8        3        0        8        5        5       12        2        3       10        4        8       10        7        5        4        4        1        1        1        4        1        1        1
CD2=       12       21        9        6       11        5        6        9        5        3        0        6        2        1        9        5        0       10        3       19       10        4        6        6        2        4        4        1        8        0        1        2
TAAAATGACGATGTCTGGTCCCGGTGTTCCGGACTGGAGTGATGAAGGGAAATACTTAACTGTTTGGCAAAAACAGGATGATGGTAGATTGAAAATAAAAATTGAAATGTGGAACACTGACTTAAATCCCTGGTTACAAATGCAGCAATCTGAAGGCGAACAAAAATAATTTTGAGATTTGCTGTTGAGGCAGTTTATTTCCTTAACAGCAAATCCAATTGAACCGATTAGTACTTTTCCAATGTAAAATATTCTAACTTCCCTTCGCGATTAACCGAAGGACCAAACATTTTTTTCAAAACTTCTTTGCGGTATTCGAAAATTTCCAGAACTTTTTTCCTCACAAACAAACTGTTTGCAATTCTTCCAAGGATTCCAAACGGAACAACATAAGTTACAATATCCTGCATTTCTACACCGACATCGGGAATTTCAGTAAAGATATGTTCGTGATGCCACATTTTATAAGGACCGAATCTTTGTTCGTCAACAAAATAAAATGGCTCGTTAACATGAGTAATTTCTGTAATCCATGTTTGAGGAATATTCAGCATTGGTCTTACTTTATATGAGATAATCATTCCGGCATACATTCTGTTTGGTAAATCAGAAGTGATTTCAAAATTCAGCCATTTAGGTGTAATTTTAGAAAGGTTTTTAGGATCAGAGAAAAATTTCCAGGCCGTTGTTAAAGAAACCGGCAATATTTGCGATGATTTAAGTTGATAAATTTTCATTTAAATTCCATATTGTTATTGTAAAAAGTAAACAAGTTGAATTAAATAAAAATTCCATTTGTATGAAAATAACTTCTATTGGAGAGATTCTGTTCGATCTTTTCCCGAATCATAAAAAACTCGGTGGCGCTCCACTTAATTTTATTTTCCACATCCACAAACTCACCGGCGAAGGGAACATAATTAGTCGTGTGGGCAAAGATATACTCGGAACAAAAGCAGTTGATGAAATTAAATTTGCCGGACTTAACACAGATTACATTCAAATTGACCGAATTCATCCAACCGGAGTTGCAAATGTAATGCTTGATGAAGACGGCAATCCGGAGTTTGAAATAGATGTGGAAAGAGCTTTTGATTTTATAGAAGTAAC
KOK=         4
KK=   58291  LL=   59160  Z=    5.90  JJ=   58261  DL=   870
A===      111      112      113      114      121      123      124      131      132      133      134      141      143      144      211      213      214      223      224      231      233      234      243      244      313      314      323      333      334      343      413      433
B===      222      122      422      322      212      412      312      242      142      442      342      232      432      332      221      421      321      411      311      241      441      341      431      331      424      324      414      444      344      434      423      443
RRR=   16.642    0.160   -1.043   -3.093   -0.115   -0.495   10.204    1.684   -1.288    0.029    0.749   -1.419    1.160   -0.172    6.010    0.241    0.559    8.688  117.358    4.343   -2.103   -2.549    0.930   -1.166    9.920   20.531    0.068   -0.330    0.107   -0.312   -0.654   -0.729
X1==    3.967    0.064    0.971    4.890   -0.779   -0.209    3.562    2.251    1.115    0.017    0.443   -0.896    0.443   -0.808    3.857   -0.209   -0.791    2.631   12.259    2.439   -0.917    2.261    1.402    1.381    4.017    4.592    0.083   -0.389    0.419    0.419   -0.387   -0.581
X2==    4.195    2.499   -1.074   -0.633    0.147    2.368    2.865    0.748   -1.155    1.709    1.691    1.585    2.618    0.212    1.558   -1.155   -0.707    3.303    9.573    1.781    2.294   -1.128    0.663   -0.844    2.470    4.471    0.824    0.849    0.256   -0.744    1.691    1.256
CD1=       16        6        4       13        4        2       10        6        4        1        2        2        2        1       15        2        2        6       25        6        0        4        3        4        5        7        1        0        1        1        1        0
CD2=       13       10        1        1        5        7        6        4        1        4        3        4        4        1        8        1        1        9       16        6        5        0        2        0        5        6        3        2        1        0        3        2
GTGTAAGTCTTTTTCTTCTTGGATTAATCGTTGGATTATTCGTACCAATGTTTGCAAACCCAAGGATGGGATTATCAAGTCACATTGAAGGAGTGTTGAATGGAATATTTTTAATTGTGCTCGGACTTATCTGGGGAAAAATTGATTTATCTATTCGCTGGTTAAAAATAAATTTCTGGTTGGCTGTTTATGGAACATTTGCAAACTGGTTTGGAATTCTTGTAGCAGCAATTTTTAATGCGGGAAAGATGTTAAACATTGCAGCACATGGCAAAGAAGGTTCACCGCTTGCAGAAGCATTTGTGAATTTTTCTCTCATTTCGTTATCAGTTGCAATAATAATTGTTTGTGTTCTAACATTGGTTGGATTAAAAAGAAATTTTAAAAAAAATTGAATGCAACAAATGACTGACAAAACAAGGATAACAATTGAAGTAAATATCAACGCACCAATTGAAAAAGTTTGGGAATGCTTCACATTACCCGAACACATCATAAACTGGAATTTTGCTTCAGATGATTGGTGCTGTCCAACAGCTGTGAATGATTTGAAAGCTGGTGGAAAGTTCTCGTGGAGAATGGAATCAAAAGATGGTAAAATAGGATTTGACTTCAGTGGAGTTTATGACGAAGTGATCGAATATCAAAAAATTAAATACACACTTGGTGACAATAGAGAAGTTGAAATAACCTTTAGATCTGAGAATAACTTTTCAATTGTTACAGAAACATTTGAAGCTGAAAATGTTTTTTCAATTGAACAACAGCGGCAAGGCTGGCAGGCAATTCTAAATAATTTTAAAAAATATGTTGAAGGGAATTAAATCTGATTTACATTTTTGCTGTCACATCAATGCACAATCAAGCCGT
KOK=         5
KK=   72751  LL=   73890  Z=    4.93  JJ=   72721  DL=  1140
A===      111      112      113      114      121      123      124      131      132      133      134      141      143      144      211      213      214      223      224      231      233      234      243      244      313      314      323      333      334      343      413      433
B===      222      122      422      322      212      412      312      242      142      442      342      232      432      332      221      421      321      411      311      241      441      341      431      331      424      324      414      444      344      434      423      443
RRR=   55.161    1.211    5.832    5.697    0.949    0.174    0.652   -0.244    8.557    0.991    0.710    2.680    2.835    0.728    5.817   -0.307    0.348   21.647    6.294   10.944    0.636   14.931   17.596    0.652    0.288    1.949    1.222   -0.173   -0.869   -0.992    0.090    0.771
X1==    6.202    0.662    2.201    2.684    1.377   -0.873   -0.890    1.681    3.350    2.558    1.761    2.684    0.992    1.736    1.735   -0.873   -1.940    3.460    4.486    5.462    1.853    4.168    3.388   -0.524    0.240    4.834    1.068    0.242    1.234   -0.766    0.224    0.234
X2==    8.894    1.831    2.650    2.123    0.689   -0.199   -0.733   -0.145    2.554    0.387    0.403    0.999    2.857    0.419    3.353    0.352   -0.179    6.256    1.403    2.004    0.343    3.582    5.193   -1.245    1.201    0.403    1.145   -0.712   -0.705    1.295    0.403    3.295
CD1=       26       10        8        9       12        2        2        7       10        5        4        9        3        4       13        2        0       10       12       14        4        7        6        1        2        8        3        1        2        0        2        1
CD2=       30       12        8        7        9        3        2        3        8        2        2        5        5        2       16        4        3       15        6        7        2        6        8        0        3        2        3        0        0        2        2        4
CGTAAAGTATGCACTGAAACTTTTCTCCTGATATTTGCTTTTTCTACTGCATTATTAAAAACCTGTTGAATACTTCTTGCAGAATATTTTCCGCCCTCCTGTCCTTCAAATAAAAAAACTTTCGGTTTGTATTGCTTAAAATATTCGCGAAGTAATTCCAACAACTTTTTCGAAAGCATTACCATTCTATCGTTTTTACCTTTTGCATTAACAATTTTTATTGTCATTGAAGATGAATCAATATCATTAATCTTCAGATTAATAACTTCAGAAATTCTTAAACCGCAGGAATAAATTGTTGAAATAATTGCCCGATGTTTTAAGTTGTTAATTGAGTTAATAATAGTTTTAACTTCATCAGTAGTCAAAACATTTGGCAGGTTGTTTGGTTTTTTCATTTTGATAAAAAAATCAAAATCTGTATTTTTTCTTAGTACATCAAGAAATAAAAAGCGAACCGAAGCGAGAGCTTGCTTCATCGCTGAGTAAGAAAATTTTTTGGTTTGCTTCAGGTAATCAAAATAATTGACCAATACTGTTGAATTTACTGAAGAAACTTTTGATGAACTAACATAATCGAGAAAGAGATTGAGATGATGAAGATAAGCTTTTTCAGTTTTGGATGAGTAATTTTTTAAATGAAGCAATTTGGAATATTTATCAATTAGTTCGGCTCGTTTCATAAAAAACTCTTGGATATTTAAAAAATCTTATTCGTAATAACTTATTTTTTTAAGTTATCACGCAACAAAAATAGCATTTTAAAAAGGATATACGCAATATTGCTTAAAGAATTTTGTTGGCGGCAAGTTTAGGACGACAGTGCATAAACGAACTGACCTGCAAAAAATGAACAATAGCAAATGACAAGACAAGAAGCAGAAACAATTTTACAACGGACTTTCAAACTCCCGAAGTTCTATGACGAACAATGGCTGACTATTGACAAAATCCTAAAAGGCGAAAAGGTTCTACTTATCGAAAAGACAGGTTTTGGCAAGTCACTTTGTTTTCAATTTCCAGCGACAGTTTTCAACGGCACAACAGTTATATTTTCTCCTTTAATCGCATTAATGCGTGACCAAGTCAAAAAGTTGACAGCTCTTGGCATTTCAGCAAAGTGTATTAATAGTGAACAGA
KOK=         6
KK=   82891  LL=   83190  Z=    6.62  JJ=   82561  DL=   300
A===      111      112      113      114      121      123      124      131      132      133      134      141      143      144      211      213      214      223      224      231      233      234      243      244      313      314      323      333      334      343      413      433
B===      222      122      422      322      212      412      312      242      142      442      342      232      432      332      221      421      321      411      311      241      441      341      431      331      424      324      414      444      344      434      423      443
RRR=    0.711   -0.119   -0.304    8.006    2.662    0.015   -0.023    0.282   -0.191    0.404    0.094    0.271   -0.093    0.404   -0.119   -0.853    0.037   -1.317   92.343    0.015    0.404    1.137   -0.204    1.862    1.065    1.100    0.548   -0.235    0.277    1.259    0.597    0.222
X1==    0.325    0.096    1.407    2.434    2.096    0.206   -0.757    0.407    0.206   -0.521    0.503    0.434   -0.497   -0.474    0.096   -0.794    1.243    1.904    8.987    0.206   -0.697    0.335    0.335    1.366    0.479    0.503    1.303   -0.458    0.563    2.563    0.503   -0.437
X2==    2.190   -1.232   -0.216    3.289    1.270    0.075    0.030    0.693   -0.925   -0.775    0.187    0.624    0.187   -0.852   -1.232    1.075    0.030   -0.692   10.275    0.075   -0.579    3.393   -0.607    1.363    2.225    2.187    0.421    0.515    0.491    0.491    1.187   -0.509
CD1=        1        1        2        3        3        1        0        1        1        0        1        1        0        0        1        0        2        3       10        1        0        1        1        2        1        1        2        0        1        3        1        0
CD2=        5        0        1        5        3        1        1        2        0        0        1        2        1        0        0        2        1        0       11        1        0        4        0        2        3        3        1        1        1        1        2        0
TTTCGTTTTCAAAACCTTCGAAAAATCCTTGCTCGCCTTTTCTAAGTCTTCCGCCGAGTGCAAAACCACCAATCTTTGTGGACTGTATCTTTGCAACATTAGCCATGCCTTTGGCAATAGTTGCAATTGCAAGTATTGGACCTAATATTGGTCCGGCTCCAATTGGGGGTGGTGATAACGCAGCTGTTGCTGCGCGATAAGTTTCAATGATTGTTTGCGCAATTGCCATCGCTTTATAAGCTGCCGTATGTTGAGCAAAGATTCCTCCGATGTTTTCGAACAATAAAGTGTAATTATTCA
KOK=         7
KK=   86581  LL=   87660  Z=    5.69  JJ=   86461  DL=  1080
A===      111      112      113      114      121      123      124      131      132      133      134      141      143      144      211      213      214      223      224      231      233      234      243      244      313      314      323      333      334      343      413      433
B===      222      122      422      322      212      412      312      242      142      442      342      232      432      332      221      421      321      411      311      241      441      341      431      331      424      324      414      444      344      434      423      443
RRR=    3.986    7.727    1.423    0.004   -0.290    4.710    5.765    3.980   -0.076    4.515   -0.428    0.623    3.078    0.202   18.528   -0.076    0.140   -1.780   39.581   10.915   -0.782   -0.032   26.067    5.020    2.839   17.944   -1.260   -0.234   17.484   -0.738   -0.335    0.233
X1==    1.346    2.537    0.560    0.003    0.511    2.206    3.054    1.924   -0.075    2.530   -0.454    1.427    1.954    1.312    6.082   -0.075   -0.518    2.147    6.415    3.346    1.633   -0.169    6.539    1.356    2.530    4.362    0.991   -0.296    5.225   -1.113    0.348   -0.207
X2==    2.962    3.046    2.540    1.340   -0.569    2.136    1.888    2.068    1.009    1.785    0.941    0.436    1.576    0.154    3.046    1.009   -0.270   -0.829    6.170    3.262   -0.479    0.190    3.986    3.701    1.122    4.114   -1.272    0.791    3.346    0.663   -0.963   -1.126
CD1=        5        9        3        2        5        7        8        5        3        5        1        4        4        3       16        3        2        9       17        9        5        2       12        4        5        7        4        1        7        0        2        1
CD2=       18       14       10        8        5        7        7        9        5        5        4        6        5        3       14        5        3        1       12        9        1        2        7        7        4        9        0        2        5        2        1        0
TCTTTTTGTTCTCGGTTTTTATGTTTAAGCTTCTTACGGTAACCAGGTTAAAGCTTCCAAGACTTGATGCCGCCGGTTTTTCAAATTTATCCGGACTTGCACCTCTGTATATTGTAAGGTCGGTACCGTCATCAGTAATACCAGCGAATGATACTGCCGTTGTGCTGTCTGCAGCATCAATAAATGTTACCGCATCATTATATGGGAATGCTCTTTCAAAACTGATTTTGCAACTTCTGCCGTCCTGGTTATAAGTCCAGTCAAAGTCTAAGCCCAGCTCTTTGCCTGCATTGAATTTCCAAACATCTTTTGCACTGGAGGATTGATTTTGTGTAACCACCTGCAGATCAAAATTACCGTTGATCCAGTCCAGCAACTTTTTGAATAAGAAAACTGTTGGCTGCATTGTCTCACCTTCAAGTTTAAAGTTGAGATAATTGCGCAATTTCCTCTTTCTGTAATCTTCGACCTGTTTGAAATGATTGATTGACAGAACAGCATCTTTTCGTATGCCAAGTGCAATCGGGTCAACAGGCGTTGTTGCCAGGGTTCCTTTGTTGCACATTACAATTTGTTTAAGTCCTGCTGCTGCGTAAGGCATTTTATTTACTCCTTATTTTAATTTTCGGTTTTGTTTGGGTTGTATCATAACCATCGAATCTGAACCAGGCAGTATTTTTATCATTTATATAATTTCCGGCAAGGTCTTTAACATTTATCACCTTTACAAGATAATTGGTTTTGTAGTCAAGAAATTGTACGAAAAGTATTACAATACTATCATTCACTGCCCCAACCTTGTCAATCGGGACTATCCTCATCGATTGGTCATAAAGAGTATAATTATTTTTATTGAGGATTGTTTCTATTTGCATTTTTTCACTGAATATGACCCGGATGTAATGCTGCTGGGCGACCGATATTGTTGTGATGATTAATGCTATCAATAAAGCTTTAATCATTTTTTTCTCCTTATAAAAAACCCACCGGGTTTTGGCTCTATCATATCAAGTGCAGCCCAGCTTGTTGTGATCATAGCACTGTATTTGAGATTGCTTATGTTAACTTGTATGCATCCCG
KOK=         8
KK=   99781  LL=  100980  Z=    5.17  JJ=   99781  DL=  1200
A===      111      112      113      114      121      123      124      131      132      133      134      141      143      144      211      213      214      223      224      231      233      234      243      244      313      314      323      333      334      343      413      433
B===      222      122      422      322      212      412      312      242      142      442      342      232      432      332      221      421      321      411      311      241      441      341      431      331      424      324      414      444      344      434      423      443
RRR=   31.026   12.142    0.702   17.753    1.561   13.620    5.459   -0.808    0.564    2.352    0.332    0.084   34.980    1.428    7.645    6.273    1.901   16.578    0.083   -0.041   -0.900    0.548    5.088    0.401    0.179    8.187   -1.324    4.116    7.684    0.494   -1.234    9.747
X1==    4.524    5.167    0.947    3.722    1.788    4.779    2.000    0.947   -1.734    1.408   -0.447    0.075    8.406    1.105    4.745    1.523   -1.661    6.721    0.048    0.127    1.089   -1.502    3.882   -0.252   -1.042    1.968    1.602    2.557    3.309    1.532   -0.447    4.197
X2==    6.858    2.350    0.742    4.770    0.873    2.850    2.729   -0.853   -0.325    1.671   -0.742    1.113    4.161    1.293    1.611    4.120   -1.145    2.466    1.710   -0.325   -0.827   -0.365    1.310   -1.589   -0.171    4.161   -0.827    1.610    2.322    0.322    2.760    2.322
CD1=       13       18        5        7       10       15        6        5        1        5        1        2       12        2       17        8        0       24        4        5        6        0        8        1        1        4        7        6        5        3        1        6
CD2=       33       14        5       18       10        7       10        2        2        3        1        9        8        6       12        9        2        5        6        2        0        1        3        0        1        8        0        2        3        1        6        3
TTAATTGCCCTTTTAAGGGCTCTTAAAGCAAGCTTCCAATGCGATTTAACAGCTAATGATACCATATTAACCTCCTATTGCAAAATATTTTCTGTAATCAGGGATCCCGGCCAATACCTGGTCTTTAGAGCTCCTGGGGATATAGGCATCAAAGGTTTCTCTTTCGTTCAGAATAACCCGTCCCTTTTCTTCGGCCTCCTGCTTAAGCTGATTTATTTTATCGCGCATCTCTTTTAACTCGGTTTCAATAAATTCATCAAATTTCTTTTCTACCTTTTTGGTAATATGAAATTCAACGCCTTCAAAATCTGCTTTGCCTTCCGGGTATTTTTTAAGTTCCCTTAATGCAAGTGGATGTAAATCCTTTAAAATTTCATCCATTGCTTTCAGTTTTTTGTAATACTTAGCGTAAAGTTTTAAAGCTTTCATTTTATTCCCTTTCTTTTATTTCTTCCGATGTTTTGTTTATTCTTAATAATGATACAATAAGTAACCCGAAAAATTCGCCTATCAATACCCCTAATAAAAAGCAAATCATTTCAAACCCCCTCTCTGAGCTACCGTTTGTTTGTGTACAATTTCTGCAATCTTACTTTTGTAGCCATTCAGGAATAAGAACAATTCAAGATCACGTTCATAGTCAATCCCAGCATTATCTTTTAACTTAATCCTCTTGTATAAAATCGCACAGTATCTATCAATAGCTTCGTAAGCATTATCAGCCTCCGGAATAACATCCATCATTATGCTTCCTACTATTCTTGCCAGCATTTCCATTTAATTTTCTCCTTTCTTCCTAACCGGAAATAAAGTTACTATACATTTGTTTTTGACAATGAATTCAATGTCTAAATCTTCGTTCCGGAACAAAATCCCATTCTCATTGTCGCTTATATATCTTGACTGTGAGAATAATAATTTTATATGCTCAATTATTTCTCTTCTGCCAAGCATATCATTTAACATTATCCTGCTTAAAAATTGTTTGATCGCATGTTCAGATATTCTTACGCTCACTTTTACTTTTGTTGCATTCATAATATCAACACCTCCGCAGCACTTCTTACAAGCTTATCATTAATTTCCTTTTTGCTGGTTCTTGCCGCTCTGCTGGTCCTTAATATTAGTTTTTCAAGCTTTCTCCCGTTACCTTTGGATAGCTCATAAAAGGTCTTATAAACACCGTTTGTTGATGGGAAA
KOK=         9
KK=  104191  LL=  105180  Z=    8.03  JJ=  104101  DL=   990
A===      111      112      113      114      121      123      124      131      132      133      134      141      143      144      211      213      214      223      224      231      233      234      243      244      313      314      323      333      334      343      413      433
B===      222      122      422      322      212      412      312      242      142      442      342      232      432      332      221      421      321      411      311      241      441      341      431      331      424      324      414      444      344      434      423      443
RRR=   32.383   13.515    0.492   35.809    1.483    3.897    0.281   -0.433    0.000    3.941   -0.298   -0.691   18.586   -0.786    6.546    0.366    1.394    3.799    4.882    0.000   -0.234    0.551   10.064    1.582    0.135    0.332   21.882    0.305   16.769   -0.163   -0.701    4.915
X1==    4.465    4.536    1.344    9.002    1.071    2.315    0.706   -0.472   -0.010    2.025   -1.197   -0.376    5.546    0.584    1.938   -0.591   -1.095    1.521    1.692   -0.010   -0.507   -1.248    3.607    0.465    0.394    1.331    5.758    1.171    5.224   -0.776    1.331    2.224
X2==    7.252    2.980    0.366    3.978    1.384    1.683    0.399    0.919   -0.043    1.946    0.249    1.837    3.351   -1.346    3.379   -0.618   -1.273    2.498    2.886   -0.043    0.461   -0.441    2.790    3.399    0.343    0.249    3.800    0.260    3.210    0.210   -0.526    2.210
CD1=       15       16        5       17        8        7        4        2        3        4        0        2        8        2       10        2        1        6        6        3        1        0        6        2        2        3        9        2        6        0        3        3
CD2=       26       14        4       11       10        6        4        5        3        4        2        7        6        0       15        2        1        7        8        3        2        1        5        6        2        2        6        1        4        1        1        3
TTTCGGCTCCTTAACCAACAAAAACCCGCAAATCCAAGCAATTTTCTCTAAAATCTCATAATTACCGGTTGCCTTCATAAGCGGGATAAGATAATCAAGCGGAAATCTCACACCATTTTCATCAAGCGGAAGCCCTGCCCGGTAAAGATAATTACTGCTAATACCTATTTCATCAGCTATTTGATCTACCGATTTTTTATTCCGGTGAATTGTCTCATAAAGAATTGTTTTAATGCTCTTTGAATGTGCCATTAAAAACTTCCGGGATTATTTTAATTGTTTATCAGCTTGCAATTATTTAATTTAGAATAAACAAAAAATGCCGCTTTAAAGCCATTTAATAAGCTTTTAAGCAGCACTTTTGATTATCTCGATTATTTTTTTTAATAATCTATCGTTCTTTCTTTTACCATTTAACAGATAGTGCACATAAGCTCCTGATACGCCAAGTCTTCTTGCTATTTCTTCTTGGTTAATAAGCTTTTTGTCTATCTGTATTTTTAATGGCTGTTTTTGTTCAGTCATTTTTTTATTAAAAATTTGTTAAACTTCTATAACAAATATAACATATTTGGAATGTCTTGTCAAGAGTTTTTATAACAATTTTGTAATATTATGAATTTTGTTGAAAAATTAAGGATTTTTGCAGAAAAATTTGGTTCAATCTCAACTTTAGCAGAAGCTCTTGGCATTGCTCAGCCGAGTTTATCAAGATATTTATCTGGGGAAGTTAAACCAGGCTTAGATTTTATTATGAAGCTCAAGGACCTTGGTTGCGACATAAATTGGTTATTAAGCGACAGCCCGGATCCGCCACCAGAGACAAACCAGCTATTACAAGCTCGTCTCAAAGAGCTTGAGGAGGAGAATGCCAGACTTAGGGATAGTATTGGCCGTATTATTCTCCTCGCGCAAGAAGTAGAAGCACATAAAAAAGGTAAGAAAAAGCCAAAGAAGTGATAAAAATAGTTTTGCCAAATTTGTGCAAAA
KOK=        10
KK=  106831  LL=  107580  Z=    6.48  JJ=  106561  DL=   750
A===      111      112      113      114      121      123      124      131      132      133      134      141      143      144      211      213      214      223      224      231      233      234      243      244      313      314      323      333      334      343      413      433
B===      222      122      422      322      212      412      312      242      142      442      342      232      432      332      221      421      321      411      311      241      441      341      431      331      424      324      414      444      344      434      423      443
RRR=    9.202    0.227    3.008   11.390   -0.194    0.626   -1.157   11.788   -1.022   -2.413    3.008    0.106    1.298    0.509    3.041    0.013   -0.031    7.103   72.460    2.134    1.207    0.271    1.734    2.750   -0.529    0.101   -0.324    1.796   -0.360   -0.128    8.820    0.394
X1==    1.990    0.278    1.631    2.425    0.717    0.772    1.565    4.483   -0.449    2.702    2.906    0.647    1.254    0.540    1.597    0.161    0.931    3.671    8.686    1.382   -1.186   -0.256    0.628    1.660   -0.477    2.906   -0.335    1.184   -0.755    0.245    2.906   -0.755
X2==    4.624    0.817    1.845    4.697   -0.271    0.811   -0.739    2.629    2.277   -0.893    1.035    0.164    1.035    0.942    1.904    0.078   -0.033    1.935    8.342    1.544   -1.018   -1.058    2.761    1.656    1.107    0.035    0.967    1.516    0.477   -0.523    3.035   -0.523
CD1=       11        6        6        7        7        4        5       11        2        5        5        4        3        2        9        3        4        8       15        5        0        1        2        3        1        5        1        2        0        1        5        0
CD2=       11        5        4        8        3        3        1        5        5        0        2        2        2        2        7        2        2        5       15        4        0        0        4        3        2        1        2        2        1        0        4        0
CCTTTGACAAATATTTTATCAATCTTATTGAAAACACAACTTTCAACAACGACAGCAGACTGTACAACGCTATTGAAAAGATACTTAAAGAGTTTGGAGTTGTAAATATTGAACAGGACTTAAACACAGGTATAAGTCAAAGACAACTTCGAAGACTTTTTGAGTTTTACATTGGTGATACAGCTAAGACTTTTGCAAAATTGGTTCGTTTTCAAAATATTCTTCGTGCCAAGCCTTCCTCTCAAAGTCTGCGACAAAACAAATTATTTTTTGATGTAGGCTATTACGACCAAGCCCATTTTATAAAAGAGTTCAAGAATTTTTATGGGGTAACGCCAAGCAAGGCGTTTGGCAGATGATTATGTCCGTTTTATACAATGTTTGAACTGTGATTTGATAGAATTTTGTATCGTAAATCAAAACAAAGAATGATGAAACGAATACTCACAATTCTAACAGTAGCTTGCTTAACGGCAAATGCTTTTTCACAATCAAGTTCAACAATTAATAATCAAAACAAGATGAAATTAAACGCAGGAGTTATCACAACAAAGTTGGCTGAAAGCAAAGCTTTTTATACCAACTATTTAGGTTTCGGGGTAACATTTGAAAATGAGTTTTACCTCTTATTACACACCCCAAACCACGAAGCAGAAATTAGTTTTTTGCTTCCCAACCACCCAAGTCAGCAACCTTTCTTTCACAAGCCTTTTTTGGGACAAGGAATGTATCTGACAATTGAAGTAGATG
KOK=        11
KK=  111841  LL=  113040  Z=    4.84  JJ=  111841  DL=  1200
A===      111      112      113      114      121      123      124      131      132      133      134      141      143      144      211      213      214      223      224      231      233      234      243      244      313      314      323      333      334      343      413      433
B===      222      122      422      322      212      412      312      242      142      442      342      232      432      332      221      421      321      411      311      241      441      341      431      331      424      324      414      444      344      434      423      443
RRR=   19.972    8.789   16.689    7.420    3.147    9.744    0.787   -0.194    2.102   11.149    0.909   10.611   24.666    0.002    0.089   -0.076   -0.416   12.656   16.691   -0.921   26.096   -0.549    6.765    1.913    0.428    0.060   -0.016   -0.870    0.950   -0.966    0.057    4.176
X1==    4.402    1.810    4.233    3.356    1.431    2.203    0.211    0.614    1.683    3.573   -0.657    3.885    3.714    0.134    0.294   -0.398    0.211    3.812    3.982    2.723    2.896    0.823    4.488    0.902   -0.704    0.800    0.027    0.949   -0.991    1.009    0.071    4.009
X2==    4.537    4.855    3.943    2.211    2.199    4.423    3.725   -0.316    1.249    3.121   -1.384    2.732    6.641    0.012    0.302    0.191   -1.969    3.320    4.192   -0.338    9.012   -0.668    1.507    2.122   -0.608    0.075   -0.621   -0.917   -0.958   -0.958    0.805    1.042
CD1=       19       12       12       10       11        8        4        5        7        7        1       11        7        2        8        3        4       11       11        9        6        3        8        3        1        3        2        2        0        2        2        5
CD2=       19       20       11        8       13       12       11        3        6        6        0        9       11        2        8        4        0       10       12        3       14        1        4        5        1        2        1        0        0        0        3        2
ATATCCCTTCAATCTTTTCGCACTTGAAGAATTCTTTGATCTTTCCTTCAGATAAAATCCGGTCATAATATAAGCAACATCTAATCCTGCATTTAGCAATAAAAAGTTTTGAAGAGAGGTGTAATCTTTTAGTATTTCAAGATTAGTAATTGAAGAAGGATCAGAATTTACAGCATTGAAATAACCAAATGCAGCAATACCTAAATTCACAACATTCCACATTGCATTAAACTGATGAAAATATTTTGCTTCACCACCAGCTTTAAAGTTGCCGTAAGTTCCAACCAAAATATTTCCAACTGCCCAGCTACCAAGCGCAAGCATAGCAGATTCGTTTATGTTCATTCTTTCAAGATGAAAGTCTTTCAATAAAGAATCACTTTGTGCATTTGCCAATAGAGTGAAAAAAAACAGAAAAACGCTTGTGTAAAAAAGTTTTATCATAATGCCATAATAACAGTCTGGTTTTAATAAAAGTTCATTGATTCTTAATGTATTTTCATCTCTTCATTTTCAGCTTCATTCCCATAAAAGACAGGCTCGTCGTGTTATTTTTTCCAACCCCATCTGTGCCTCTTAAGTTTGGAACAAAAACTTAAATACATTTATTCACAAACGAAAAAGGATACTAAAATGAAAAGGTTACTTTTAACAATCGCTGCTTTAACACTCTTTGCCGTTTTTAACCATTCTTATTCTCAAGACAAATGGAGTTTGGAATTCAGACCCGGAGTCAACTAGGCTACTCAGGATATTTCAGATGCTGATCTTGGTTTAGGATTTGGTGGAGAGTTAACCATAGCTTACAGATTTATGCCTCATCTTGCAGCTTATGCCGGATTGAGTTATAACAATTTTGCAGTTGATCAATCATTTGCCGGAAACAATGCAAGCTTTGAAGAAACCGGATATACTTTTGGATTGCAATTCATTCATCCAATCGGAGAATCAGATATAAAATATATTGTTAGAGCTGGAGGAACTTATAACCATATCGAAATTGAAAACAATAATGGCGATATAACTATTGATTCGGGACATGGATTGGGTTGGCAAGCTGAAGCAGGATTAGTGATTCCTTTTAGCGACAAGTTTTCATTATTGCCATCCGTTAGATATCGATCTCTTAAAAGAGATATTGATATAAATAATGTAAACACATCTGTTGATTTGAATTATTTGTCAGTTGGTGTTGGATTG
KOK=        12
KK=  155401  LL=  156450  Z=    7.55  JJ=  155401  DL=  1050
A===      111      112      113      114      121      123      124      131      132      133      134      141      143      144      211      213      214      223      224      231      233      234      243      244      313      314      323      333      334      343      413      433
B===      222      122      422      322      212      412      312      242      142      442      342      232      432      332      221      421      321      411      311      241      441      341      431      331      424      324      414      444      344      434      423      443
RRR=   73.057    9.011    0.502   15.611    1.071    0.415   -0.144    0.502    1.786   -0.160    0.066   10.936    1.396    0.060    2.860   -0.204    0.739   18.083    3.540    3.632    8.651    2.076    1.003    6.643    0.653   21.906    2.938    0.599    0.131   -1.555    0.150    0.511
X1==    7.442    3.191    0.502    3.524   -1.649   -0.607   -0.462    0.502    0.548   -0.335   -0.590    4.867    1.667    0.477    1.462    1.702   -0.462    3.747    2.353    1.702    2.860    0.552    2.274    2.485    1.365    3.924    1.887    0.515    0.379    2.379   -1.342    0.379
X2==    9.817    2.824    1.001    4.429   -0.649   -0.684    0.311    1.001    3.262    0.478   -0.112    2.247    0.837    0.126    1.956   -0.120   -1.597    4.827    1.504    2.134    3.025    3.758    0.441    2.673    0.478    5.583    1.557    1.164    0.346   -0.654   -0.112    1.346
CD1=       36       18        5       13        4        2        3        5        4        1        1       16        4        3       13        6        3        8        7        6        4        2        4        5        3        7        3        1        1        3        0        1
CD2=       24       12        4        8        4        2        3        4        9        2        1        5        2        1       10        3        0       14        6        7        6        6        2        4        2        7        4        2        1        0        1        2
CTGTTCAAATTGTTTTGTTTGAAAAAAGTCCTTCTCTTTTTAAGATCGAGATTTAGAAAGAGTTTAAATGAGTCTCAACAACAAGAAAAAACTGGTTGAAATCGCAAAAGTTGTTTGCAGAGGTCTAAGAAAAAATTCTACTAAAGCTGAAAGAATTTTCTGGGAAAAAGTTCGTAACAGAAAATTTTGTGGAAAGAAGTTTTACAGACAGTATCCAATTTTCCACGACATTACAGGAAAGGAAACATTTTTCATCGCCGATTTTTTCTGCTTTGAAGAAAAAGTTATTGTCGAATTGGACGGTAAATATCATCAGTACAGATTAAAAGAAGACGAAAAACGAACGAAAATTCTGAATCACCTTGGATTGAAAGTAATAAGATTTACAAATGATGAAATCATAAACGATACAGACAAAGTTTTATTAAAGGTGAAGGAAAGTTTTTATACTTAAAAGAGGCAAACATAAAATTGCTGCCATCTTTCTGCAAAAATCTGTTTAATCAGAGTCACCTGCGTGTTCTTTGGTTTAACTCTTACTCCTCCAATTTCCTTATATTTGCAAATAAACTCGAATAAGAATTTAGGCACATTCCATTAAGTATTTTAATGCCGGCTAAAGAATTATCAGCCACACGCCTTGGCAGATTAAGAATGTAAATAAAAAAACACCTTTTCAAAGAAATGAAGGAGATTGATAAGTTGGTAGGAAAGGTGATTGAATAAAAGAAATAATAATTAAATAAATAATAGAAAGGGGTTGAATTTAATGGGATCACTTTTTTTATCCAGGTTAAACCAAAAAGAAATAGTTTCCTTAAGAGAAAAACTTTTTGCAGCACAAAATGGGAAGTGTTTTATTTGCGAAAAACCGATGGACTTAAAGCTTCATTCTAACAATTTAGATATAGATCATATAATCCCACTAAAATTGGCTGGCAAAGATGATCCTAGTAATTTTGCTTTAACACATTCAAGCTGTAATAGAGCTAAACAAGCCTCAGATTTGAATGTTGCCAGAATTTTAAGAAGAATTGAAGAAATGAGAAA
KOK=        13
KK=  165121  LL=  166320  Z=    5.21  JJ=  165121  DL=  1200
A===      111      112      113      114      121      123      124      131      132      133      134      141      143      144      211      213      214      223      224      231      233      234      243      244      313      314      323      333      334      343      413      433
B===      222      122      422      322      212      412      312      242      142      442      342      232      432      332      221      421      321      411      311      241      441      341      431      331      424      324      414      444      344      434      423      443
RRR=   48.751   31.723    7.730   -0.205   -0.258    4.421    0.089   -0.582    1.501    5.858    0.444   26.081   11.061   -0.503    0.207   -0.063    1.932    7.779   -0.075   15.067   27.169    0.613   23.668    4.344    1.475    1.623   -0.880    0.110   -0.974   -0.974    0.147   -0.313
X1==    7.092    5.589    2.199    1.663   -0.273    4.478   -0.186    2.199    0.970    1.717   -0.362    4.527    2.994   -0.162    0.762    0.469   -1.290    2.231    0.215    3.977    5.953    1.178    6.027    2.437   -1.326    1.316    0.822    0.194   -0.662   -0.662   -0.362   -0.662
X2==    6.874    5.676    3.516   -0.123    0.947    0.987   -0.480   -0.265    1.548    3.412   -1.228    5.761    3.695    3.108    0.272   -0.133   -1.497    3.486   -0.348    3.789    4.564    0.520    3.927    1.783   -1.112    1.233   -1.071    0.567    1.473    1.473   -0.408    0.473
CD1=       28       25        8        6        8       13        3        8        6        4        1       11        5        1       11        5        1        9        4       12       10        3        9        4        0        3        3        1        0        0        1        0
CD2=       31       26       10        4       12        5        3        3        6        5        0       16        6        6       10        3        1        9        3       10        6        2        6        4        0        3        0        1        2        2        1        1
AATCAGATAATCCGGTAAATATTCATTTGGATTATCAATATTTATTTTAACTATATCACTATCATCCTGAGCGAATAATTGTACTGAATGTATCAGGTAAAAATTTAGAAATAAAATACCCAAAATTTTCATATTGTAACCTCTTTTATATTTTTTTGCATTAGAAAATAAGTTTTAGTTTAACAATCAAAAAAAAGTAAATATGTCAAATAATAAATCTCCGCATATTCTATCTACTGCTTCAAATCTTCTCGGATTTTGCTTGTTGGTTTTGACCTCATTAAAAATTTCAAAATTTCAGGAAGCAACTATAATAGACGAATTTACTGGTATAGCTTCGTTATTGTTAATTGCCTCAAGCATACTTTCTTTTTTATCTATGCGTTCAAAGAATGAAAAGAAAGGAGAAAACTTTGAAAAAATTGCTGATATAATTTTTCTGATTGCTCTAATAATAATTTTTACAATTACATTTTTGGTTGCATTTTTTATTGTGTTCTGAAAACTTTTTGGGTTTTTATCTAAGGAAGAAACGAAAACTTATTTAATATTTTATCAGCTAAAGGTTTTACACTCTGATTCATTTCCGGGTTTTTAAGTAATTCTAATAATTGAGCAACGGGAAAATTTGCAGGTAGCATCTCTTTTTCTTTTAACTCAAAGAAAACATGATGAGCACCTTCCAAAAGAAAAACTGAATCAGTTTTTTCCATAAGAATTGTTAAAAGAGGTTTGATAGATGGCAATCCTATTTTAACCAGAGCTTCAGCGGCAATCCATCTAACATCACCTTTGTTATCATCTAATGCTTCGATAAGTATTGGAACAGAATCAGGATCGGCAATTTCTTCTAATGTTTTTACAGCTTCCCAACGATAAATATGTTTTGGATGATTCAGTAATTCCATTAAATAATCTATTACACCTTTACCTTTTGATACTAAAGCTTCTCTTGCTTTTTTCCTTTCCTGTCCATCGTCACTGCCAAGAGATTCAAGCAGTGAATGAATTTCCACATCTTCTGAATTAAAATTTTTAATTCCCATTAAGTTTACCTCAACAATTTTATTTATGAAATTTAATTCCACTATGATCAATTAATTTGTATATCCTAACTTTAAGAAAATCAGTAATAAGAAATGCAACAATTGCATATCCCCAAACAAAAAGTGCCAGATTCCAAGAGATTGGAGATATGAA
KOK=        14
KK=  171721  LL=  172680  Z=    8.17  JJ=  171721  DL=   960
A===      111      112      113      114      121      123      124      131      132      133      134      141      143      144      211      213      214      223      224      231      233      234      243      244      313      314      323      333      334      343      413      433
B===      222      122      422      322      212      412      312      242      142      442      342      232      432      332      221      421      321      411      311      241      441      341      431      331      424      324      414      444      344      434      423      443
RRR=    9.676    0.071   -0.088    6.666    0.467   -0.583    5.676   -0.175   -0.227    0.628   -0.169    2.223    0.396    0.648   22.261   -0.766   -0.092    0.347  220.716    8.894   -0.268    0.541   -0.682    4.223    0.288   11.135    5.402   -0.327    0.265    1.680    0.259    0.476
X1==    4.550   -0.313   -0.085    1.325   -0.784   -0.299    2.308   -0.085    0.987   -1.064   -0.103   -1.459    2.759   -1.050    3.458    0.987    0.367    0.084   14.542    3.559    0.614    1.519    1.519    1.543    1.780    4.667    1.495    0.407    1.415    1.415    1.805   -0.585
X2==    2.127   -0.226    1.030    5.031   -0.596    1.953    2.459    2.044   -0.230   -0.590    1.638   -1.523    0.144   -0.617    6.437   -0.775   -0.252    4.140   15.177    2.499   -0.436    0.356   -0.449    2.736    0.162    2.386    3.613   -0.802    0.187    1.187    0.144   -0.813
CD1=       13        4        2        4        3        2        6        2        4        0        1        0        4        0       12        4        3        3       27        8        2        3        3        3        3        6        3        1        2        2        3        0
CD2=       15        7        6       14        6        7        8        8        3        1        4        1        2        1       25        2        3       10       29        8        1        2        1        5        2        5        6        0        1        2        2        0
TTAATGCAAATGGAAGAAAAATTACAATTGTACTTAAAGATGAACCAACCATTGCAGGGAAAAGATATTTTATTGCCTTTGGAATTAATTCGTGTGTACTTGTGTTTGGATTTTCTTCGTGCGTTCGATGAATTTGTTCAACAACAACAATTGCATCATCAATGATGAGACCTATCGCCGCAGCAATTGCACCAATCGTCATAATGTTAAAAGTGTAGCCAAGAGCATAAAGTATTGTGATGGTCAAACTTAGAGTAATTGGAATTGTAATTAAAATTACTGTGCTTCCTTTTAATGAGCGAAGAAAAATAATTGTAACTATAATCGCAAGTAAAAGTCCAACCCACAAAACATCTTTCAAGCTATTTATTGAATCGCCAACAAAATCAGCTTGATTATAAAAAGGTTTTAACACAACACCTTTGGGCAAAATTTTATTCAATTGAGTTATTTGAGATTTTATGCTGTCAACAACTTCAATTAAGTTAGAGTTTGGTTGTTTTACCACCGCAATCAACGGAACATTTTTTCCGTTAGCATTGATTTTTATGTATTCTTTCAACTCTCCGATTTCAATCTTAGATATGTCTTTAAGCTTAATAATCCTTTTGGGAGAGTTGCTGATGATTGTATTTTCCAACTCTTCTTTTGAATCTATTGCTGCATCTGTTATTGTTAGATATAATCGATTATAATCTTTAATGTAGCCGGTTGATGCAATTATATTTGATTGAGCCAAAACATCTGCAATTGTTTTTGGCGTTATACCAAGCTGACTTAGTTTTATTGGGTCAATGATTATGTGATATTCTTTTGTTTTCCCACCAATCACTGCAATTTCAGAAACTCCGTTTACTCTTGATAAAAATGGTTTGATTGTAAACTCAGCAATTTGTCTTAACTCGATTTGACTTTTACCTTCGCCTTCAAGTGAAAATCCCATCACAGGAAGAATTGAAG
KOK=        15
KK=  176521  LL=  177390  Z=    5.08  JJ=  176341  DL=   870
A===      111      112      113      114      121      123      124      131      132      133      134      141      143      144      211      213      214      223      224      231      233      234      243      244      313      314      323      333      334      343      413      433
B===      222      122      422      322      212      412      312      242      142      442      342      232      432      332      221      421      321      411      311      241      441      341      431      331      424      324      414      444      344      434      423      443
RRR=   26.103    3.118   -1.072    1.824    0.130    1.769   20.245   -0.023    0.150    0.064   -0.067   -0.217   -0.453    5.523    7.805   -0.817    2.672   15.518   18.274    7.828   -0.574   -0.054   -0.086   10.057   22.530    0.202   -2.383    0.293    0.307   -0.678   -0.067   -0.255
X1==    4.806    1.072    1.814    0.758    0.204    0.824    5.827    2.482   -0.413   -1.054    0.060    0.758    2.060    1.197    2.375    0.824   -1.522    3.369    4.540    5.152    0.632    0.863   -0.095    4.061    4.688    0.060   -1.140    0.469    0.546    1.546    0.060   -0.454
X2==    5.432    2.908   -0.591    2.406    0.636    2.147    3.474   -0.009   -0.364   -0.061   -1.120   -0.286   -0.220    4.613    3.287   -0.992   -1.755    4.606    4.025    1.519   -0.909   -0.063    0.910    2.476    4.806    3.380    2.091    0.625    0.561   -0.439   -1.120    0.561
CD1=       15        8        5        3        6        4       11        6        2        0        1        3        3        2       11        4        0        9       10       11        2        2        1        5        6        1        0        1        1        2        1        0
CD2=       24       15        2        8        9        6        9        3        2        1        0        3        1        7       16        1        0        9        9        5        0        1        2        4        6        5        3        1        1        0        0        1
TGAAGCTAAGATCAACTTTTTTAAAAACACCTGCATAAACTTCAATACTTCCCAAGTCAACCACACCTGAAGATATATCAAAGCTAAGTGGACCATTTATGGTAATATCAGGTGATTCCGTTTCACTTCCTGATGATTCATTTCCACCATCATTGTTTTGGCCCTGTTGATTACCTTCAAATCCGGTATTTTCCTGTAAGGTAATCTTTGAAAGGTTTACATTGAATGATGTTAATGAAATTGTCCCACTTCCTGATAAAACATTATTACTATTTGATTTGGATGAAACCTTTAATAACAATGAGCTATTTTTTTGAAGTGGCTGAGTTGGTGCATTATCTTTTTTGCCGCAACCAACGCTTATTAATGCGATAATAATTATCGCACTGGACAAAAGAACAAATTTTGTGGTTCTCATTTTGAACTCCTTATTAATTAATAATTTGTTTGTTTATTATTCCCAATTAATGGGAATCGTAACATTTGTTCATTTATTCATTTTTCCTTTTTACAAAAAATAAAATTCAAATCTGAAGATTTTCTGAAGAATTTATGACATCTAATTTTTTTATATCAAATTTTATGGATAAGACAAAATTTTCAAACAGGAGATTACTGGATAAAACGAACTCATACAAATCACAAATCTTTTTCACTATTGTTAATCCAAGTCCTACAGAATCCGATGAGCTTGATCCTTTATAAAATCTTTCAAAGAATTTATTTGGGTCAGCATTTGAAAAATTTCCTGTGTTCGAGATTATCAACTCATTATTTTTTAATTCAATGTTAATTGTGCCATTATCAATATTATGTTTAATTGCATTTGAAATTAAATTGCTTAACAGAATGTTGATTAAAGAATGATTG
KOK=        16
KK=  200671  LL=  201570  Z=    5.74  JJ=  200461  DL=   900
A===      111      112      113      114      121      123      124      131      132      133      134      141      143      144      211      213      214      223      224      231      233      234      243      244      313      314      323      333      334      343      413      433
B===      222      122      422      322      212      412      312      242      142      442      342      232      432      332      221      421      321      411      311      241      441      341      431      331      424      324      414      444      344      434      423      443
RRR=   18.381    7.720   11.179   10.010    1.968    8.081    7.485    1.428    0.973   11.093   -0.186    5.285    0.204    0.138    0.084    1.155    1.154   36.762    0.125   -0.092    9.946    0.461   -1.121    8.682   -5.246    4.819    0.196   -0.252    7.248   -0.200   -0.159   -0.200
X1==    4.623    1.605    4.425    2.998    1.165    3.250    3.636    1.987    1.409    3.941   -0.394    3.589    0.433   -0.460   -0.156   -1.046   -1.120    7.619    0.691    0.182    2.265   -0.380   -0.380    2.779   -1.182    1.260    0.545    0.301    2.254    0.254    0.433    0.254
X2==    3.976    4.811    2.526    3.338    1.689    2.486    2.058    0.719    0.691    2.815    0.472    1.473    0.472   -0.301   -0.540   -1.105   -1.030    4.825    0.181   -0.506    4.392   -1.213    2.950    3.124    4.438    3.824    0.360   -0.837    3.215   -0.785   -0.367   -0.785
CD1=       16        9       10        8        8        8        9        6        5        6        1        9        2        1        5        1        1       15        4        3        4        1        1        5        0        3        2        1        3        1        2        1
CD2=       14       16        7        8        9        7        6        4        4        5        2        5        2        1        4        1        1       11        3        2        7        0        5        5        7        6        2        0        4        0        1        0
ATAGTTGGTTTTGACAACGACACAGAAAAAGTTTTTGATGAACAAATTAAATTCATTCAACGGAGTGGAATTACAAATGCAATGGTCGGTTTGCTAAACGCACCAACTGGAACAAAGCTTTATAAAAGAATGAAAGCCGAAGGAAGATTGATTGAAATGTTTTCAGGAAACAATATGGATGCTTCAATTAATTTCATTCCGAAGATGAATTATAAAACTCTTATCCGTGGTTATAGTCATCTGCTTCATACTATTTATTCTCAACAGGAATATTTCAACCGGGTTAATGAATTTCTTAGAGAATACATAGCACCGGGATGGCAGACAAGTAAAATTTCAATTCGCGAAATAAAAGCATTCCTCAGATTGATTTGGCTGCTTGGAATTGTGGAGAAGGGTAAAAAGTATTTCTGGAAGCTGTTGTTTCTTACTGTGTTCAAATATCCTAAAAAATTTACAACCGCAATGACACTTGCTGTTTATGGTTATCATTTCAGAAGAGTTATCAGAACCGTATAAGAAAACAGGAAAACGGATTTAACCGATCCAACTGATTTAAACAGATTAAATCCGTTCTGATCTGTTTAATTTGTTTGATCCGTGTTCCCATCGGATTTATTCAATCATAAAATCTTTTCCGAGAAAATGTTTAAACCAGAACTGAACATATTCTCTTCTTGCGTGAACCCATTTTGGATAACCGATTCCGTGTCTTTCATTCGGATATAGCATTAACTCAAAATCTTTATTCAGTGTTGTGAATTTATCAACAAGCTGAATTGTATTCTGCATATGAACATTATCATCAAGCGTTCCGTGTGTAATTAAAAGATGCCCTTTATACTTATCAGCGTGAGTTAAAGCAGAACCGGATTTATAACCTTCCGGATTTTCTTCTGG
KOK=        17
KK=  208021  LL=  208980  Z=    6.36  JJ=  207961  DL=   960
A===      111      112      113      114      121      123      124      131      132      133      134      141      143      144      211      213      214      223      224      231      233      234      243      244      313      314      323      333      334      343      413      433
B===      222      122      422      322      212      412      312      242      142      442      342      232      432      332      221      421      321      411      311      241      441      341      431      331      424      324      414      444      344      434      423      443
RRR=   34.744    5.235    0.800    9.530   -0.006    0.819    1.467    0.093    0.705    0.041   -0.296   -0.161   -0.653   -0.123    5.618    0.726    0.703   33.492   27.067    5.546    3.577    0.258    3.446   16.152   -1.209   20.602    4.993    0.154    1.991   -0.180    0.061    0.511
X1==    6.256    1.307    0.987    4.577    0.046    0.863    1.328    0.345   -0.385   -0.090    0.770    0.226    1.698   -0.227    1.728   -1.008    1.328    7.401    4.117    1.487    1.712   -0.219    2.483    3.196   -1.050    4.482    1.712    0.514    1.480   -0.520   -0.158    1.480
X2==    5.554    4.005    0.811    2.082   -0.137    0.949    1.104    0.270   -1.833   -0.454   -0.385   -0.709   -0.385    0.543    3.252   -0.720    0.529    4.525    6.575    3.730    2.090   -1.178    1.388    5.053    1.152    4.597    2.917    0.300    1.345    0.345   -0.385    0.345
CD1=       20        9        4       10        6        4        5        3        2        1        2        3        3        1       10        1        5       15       10        5        3        1        4        5        0        6        3        1        2        0        1        2
CD2=       23       18        5        7        7        5        5        4        0        1        1        2        1        2       16        2        4       11       14       10        4        0        3        7        3        7        5        1        2        1        1        1
GCAAGACTTATTCTTGAAAAGAATTTTCATTTACCAGGAATAATTGCTCCTGAAATTATTGGTGAAGAGGAAGCCAATTACAATTTTGTTTTGGATTATCTGAAAAGCAAAAATATTCAGCCAGAAAAAACAGAAAGCAGAAAAAATTGAAAGAAGTAAAAACCAAAAGAAAAATTTCTTTCAATGAACTATGGAACAATATTGATTTTAGTAAACCATCTGCCTGGGGAGTAATTGGTTCAAACTTAGCGGTTATATTTTTTGCAATAGTTGATAAACTCACTGCTACTGAAGTTATGTGGATTTATTGGATTCAAAGCGTGATTATAGGAGTATTTAATTTTTTCAGAATAATGATGCTAAAAAATTTTACTACAAAGGGTATGACCGCAAACGGCAAAGAAGTCCTTCCAACCAAAGCAACAAAAATCTCTACAGCAATATTTTTTTTATTTCATTACGGATTTTTTCACCTGGTTTATGCTGCTTTTCTTTTTTCTTTTCCAACCATTTTGGGTGAAGAAAAAAAATTTGAAGGAGGATTTTATCTTCTGTTTACAGGAATTGTTTTTCTCTTAAATTATGGAATTGAATTTTACAAAGAACAAACTACATTAACTGATGAAATTCCCAATCTCGGAACAGTGATGTTTCTGCCATATTTCAGAGTTATTCCAATGCACTTAGCAATTATTTTGGGTGGATTTATTGCTGCAGCAGGTTCGTTTTTTAATACCGATACTTCTTTCCTCATAATATTAGTTTTGATGGGCATTAAAACAATTATTGATTTGATGACTCATTCAATAAATGTTTATACGGGATTGCCAATGACTCAAAATCCATAGATGAATTTTATGTAAAAATAAAAAAGGCGACTCCAAAGTCGCCTTCAATTAAATTTTAGTTATCATTTAATTTGTGTTCTGGATTCCCTTTGTTCCATTCTTCTTTCTCAGC
KOK=        18
KK=  213151  LL=  214110  Z=    5.31  JJ=  212941  DL=   960
A===      111      112      113      114      121      123      124      131      132      133      134      141      143      144      211      213      214      223      224      231      233      234      243      244      313      314      323      333      334      343      413      433
B===      222      122      422      322      212      412      312      242      142      442      342      232      432      332      221      421      321      411      311      241      441      341      431      331      424      324      414      444      344      434      423      443
RRR=   24.922    0.754    5.317    5.524   10.143    5.480    1.482    6.975    3.007    3.801    0.264    0.554    0.920    0.191    0.098   -0.103    1.980   54.190   -0.576   -1.219    9.983   -0.338    7.737   12.394    0.170   -4.691    0.752   -2.309    0.168    0.670   -2.010    0.305
X1==    4.957    0.497    4.416    2.317    3.706    1.945    1.241    3.094    1.340    2.351    1.396    2.317    0.539   -0.362   -0.878    1.945   -1.720    7.558    1.906    1.945    2.740    0.278    2.630    4.056   -0.276   -1.176    1.939   -0.745    1.223   -0.777   -1.176    2.223
X2==    5.028    1.516    1.204    2.384    2.737    2.818    1.194    2.254    2.244    1.617    0.189    0.239    1.708   -0.527   -0.112   -0.053   -1.151    7.170   -0.302   -0.627    3.644   -1.214    2.942    3.056   -0.615    3.987    0.388    3.100    0.137   -0.863    1.708    0.137
CD1=       14        6        9        6       13        6        5        7        5        4        3        6        2        1        3        6        0       17        7        6        5        2        5        7        1        0        4        0        2        0        0        3
CD2=       21       10        6        8       13        8        5        8        7        4        2        4        4        1        6        3        1       14        2        2        6        0        5        5        1        7        2        4        1        0        4        1
CATTATGGTGAAGATTTTAATAATTATCCTTATGGACTTGATGAATCTGCTCATAAAGCTGCTACGTATGAAGATAAGAGAATAGCACATAAGTTTAACGGAGAGATATCAACTGAAAAGATTTCTGATATTTCAAACGAGCTTTGGACAGAAACTGAAGCAAAAGAAATTTATCCACTGTGGTGCGGAAGATACCCGATTGTTCTGGGATTACTTACTTCAACACATTTAGCAAAAAAACTTGGTAAAGATATTTCGGGGAAATTGTTTTGTTATTCGGATACTTTCACTGAAAAAGTTTTATCATTCAAAGAAACGAAGATGGGGATGACAGCCCCATTCTCATTAAGACATTGGGTTGGATTTTTATCAGCAGGTTTTTATCTGAGATAAATAATCAGTGTCAGCCTACTGTTGTGTGCTGTTTGGTTACTTTTTTAATTTGTCTTTAAATATCTTCTCGAACTTTTCTACTTTGGGCGTTATAACAAATGCACAATATCCCTGATTGGGATTTTTGTCATAATAATTCTGATGATAATCTTCTGCAGGATAAAACTTTTTAAATTCCACAATTTCAGTTACAATTGGTCTATCCCAGATTTTTTCTTCTTCAAGTTTTTTTTTGTAAAACTCAGCTTTTTCTTTTTGTTCCTGATTGTGATAGAAGATAACAGAACGATATTGTGTTCCAACATCGTTTCCTTGCCGGTTTAAAGTTGTTGGATCATGAGTTTTCCAGAATATCTCAAGCAACTCATCATAAGTTACTACTGATGGGTCATAGTAAATTTGTGTACATTCGGCATGGCCGGTTGTTCCCGTGCAAACTTCTTTATAAGTCGGATTTTCAATAGTACCGCCGGAGTAACCAGATATAACTTTTTGAACTCCTTTAACTCTTTCGAATATTGCTACTGTACACCAGAAACAACCTGAACCAAATGTTGCTATTTCCAA
KOK=        19
KK=  218281  LL=  219240  Z=    4.66  JJ=  218041  DL=   960
A===      111      112      113      114      121      123      124      131      132      133      134      141      143      144      211      213      214      223      224      231      233      234      243      244      313      314      323      333      334      343      413      433
B===      222      122      422      322      212      412      312      242      142      442      342      232      432      332      221      421      321      411      311      241      441      341      431      331      424      324      414      444      344      434      423      443
RRR=   29.490   -0.050    0.731   10.643    0.150    0.370    2.956   -0.488   -0.067    4.784   -0.169   -0.420   11.364    0.814   16.713    0.552   -0.287   19.723   22.501    3.217    0.265    4.274    0.716   -0.860    1.033   20.551    0.830   -0.161    0.361    6.323   -0.236   -1.131
X1==    4.491    0.143    2.521    3.206    0.143    0.482    2.303    1.425   -0.087    2.273    0.137    0.411    3.120    2.477    2.708   -1.224    0.564    4.763    4.928    1.619   -0.573    1.018    2.566   -0.489    0.810    4.612    2.462   -1.029    2.981    2.981   -0.609   -1.009
X2==    6.567   -0.352    0.290    3.320    1.046    0.768    1.283   -0.343    0.768    2.105   -1.241   -1.021    3.642    0.329    6.172   -0.451   -0.510    4.141    4.566    1.988   -0.463    4.200    0.279    1.759    1.275    4.456    0.337    0.156    0.121    2.121    0.387    1.121
CD1=       17        6        8        9        6        4        7        6        3        5        2        4        6        5       12        1        4       11       11        6        1        3        5        1        3        8        5        0        4        4        1        0
CD2=       18        4        3        8        7        4        5        2        4        4        0        1        6        2       18        2        2       10       11        6        1        7        2        4        3        7        2        1        1        3        2        2
TATCGAGAACTTTCTCAACTGTTCTGGCAAGTGTTAAGGAAGTTTTTAAAACTTCATTAAGATAACGAAGCTTTGGATCGCCGACTCTTTGCTTTTCCATTATTTTGATTTTGATGTCGCCTAAATCTTCAACTTTATAACCAAGGTTACGAAGTCGTCTTTCAAGGTTAGCAATTCTCAATGCAGAGGGACCCATATCGACACCTCTTCTGCCTGAACCGAGGTCCATAGGAAATCCGATTATTGAGATATTTTCTCTTGGCATAAAACAATCATTTTTTGCAGTAGGCAAGTTAATGTCATTCAAAATATTTTACCAGAAATTCCAATCGCTTCCTGAAAAATCTTTATCCGATTATCAGTAATTTTGAAATAAAGGAATTAAAAGTTTTTATATGAAGTTTAATACAGAACCCTGGCTGAATGTCGGTATTCTCACAGACAATAAAATCAGATTTGAGCTTTATGGCGACTTTAGCTCATTAGCTACAAACAAAATTTTAAATGGAATTTTTACCGCCGAGCTTAATAACAATAAAATAATTTGTAAAGGAACCAACATAACTGTTGAAGCAGAGGATGAAATAATTTTTGAACCTTCAGATCCGGTATCAGAAAGTTTTCTGCTTCGCGATGTTATAATCGGAGTAAAGTTTCACTGGGAAAGAAGAGAGAAGCAGCGCTTTAATTACTTTCTTAAAATTATTAAGAACGGAAACCAACTTACTGCAATTAATTACCTGCCAGTTGAAGCTTATCTGACAAGTGTAATTTCATCTGAAATGAGTGCGAGATGTTCAATCAATTTGCTTCGCTCACAGGCCGTCGTTGCAAGGAGCTGGCTGCTTGCACAGCTTCAAAACAAGGAAAAAGAAAAAATTAAAGACCCTTCGCTCAAGCCGATAAAAACTGACGAAGAACTAATTACCTGGTATGACCGCGAAGCTCACACTCTTTTTG
KOK=        20
KK=  241981  LL=  242280  Z=    6.31  JJ=  241921  DL=   300
A===      111      112      113      114      121      123      124      131      132      133      134      141      143      144      211      213      214      223      224      231      233      234      243      244      313      314      323      333      334      343      413      433
B===      222      122      422      322      212      412      312      242      142      442      342      232      432      332      221      421      321      411      311      241      441      341      431      331      424      324      414      444      344      434      423      443
RRR=    4.598    0.301    0.623    0.963   -0.823    6.823   -0.326    0.778   -0.019   -0.809    0.177    4.099   -0.352   -0.018    0.483    1.287    0.156   -0.018   58.262    0.056   -0.334    0.177    0.330   -0.378    0.324    0.978   -0.845   -0.132   -0.139   -0.195   -0.492    0.043
X1==    1.238    1.869   -0.524    0.614   -1.057    2.256   -0.548    1.476   -0.744    1.640   -0.265    2.614   -0.265   -0.195   -1.057    1.256   -0.548   -0.057    7.220    2.256   -0.511   -0.377    0.623   -0.278    0.640    0.735   -0.511    0.753   -0.182    0.818    0.735   -0.182
X2==    3.715    0.161   -1.190    1.568    0.778    3.025    0.594    0.527    0.025   -0.493   -0.670    1.568    1.330    0.091   -0.457    1.025   -0.284    0.314    8.069    0.025    0.653   -0.471    0.529    1.361    0.507    1.330    1.653   -0.176    0.762   -0.238   -0.670   -0.238
CD1=        2        3        0        1        0        3        0        2        0        2        0        3        0        0        0        2        0        1        8        3        0        0        1        0        1        1        0        1        0        1        1        0
CD2=       11        3        0        4        4        4        2        2        1        0        0        4        2        1        2        2        1        1        9        1        1        0        1        2        1        2        2        0        1        0        0        0
TATTCAGCAAGAAGATTGTTGGAAATCCTTCAACACCAAATCTCTGAGCAAGCTGATTGTTATACATTTTTGTTTCCATTGATTGCTCAATGTTTTTTGGGAAATCAATTTTTACAAGTATCAGATTTTCCTTTGCAAATTTCTCAAATTCATTTTGTGAAAACACTTCATTACTTAATCTCTGACACCAGATACACCAATCGCTTCCGGTGAAGTTCACTAAAACAGTTTTATTTTCTTTCTGAGCTTTTTGTAAAGCTGTTTCCAGATTTGTTTCCCAATCAAGATTATCTGTTGTGC
KOK=        21
KK=  243481  LL=  244350  Z=   10.53  JJ=  243481  DL=   870
A===      111      112      113      114      121      123      124      131      132      133      134      141      143      144      211      213      214      223      224      231      233      234      243      244      313      314      323      333      334      343      413      433
B===      222      122      422      322      212      412      312      242      142      442      342      232      432      332      221      421      321      411      311      241      441      341      431      331      424      324      414      444      344      434      423      443
RRR=   80.588    5.138    0.552   -2.209   -0.456   -0.003    0.646   -0.294   -3.583   -0.142    0.352    2.838   26.353    4.799    2.041    0.271    2.712   15.062   -1.071   15.105   38.973    0.592    2.708    9.887    1.480    6.012   -1.159    0.646    0.600    4.774   -0.775    0.600
X1==    9.324    1.578    0.966    2.400    0.701   -0.008   -1.657   -0.152   -1.171    0.874   -1.286    1.221    8.147    1.274    1.140   -1.171   -1.657    4.375    0.967    4.064    5.673    1.222    2.041    2.291   -1.359    1.858    1.021   -1.013    2.087    2.087   -1.286    2.087
X2==    8.643    3.257    0.571   -0.920   -0.650    0.427   -0.389    1.941    3.059   -0.163   -0.274    2.324    3.235    3.767    1.791   -0.231   -1.636    3.443   -1.107    3.717    6.870    0.485    1.327    4.315   -1.089    3.235   -1.135   -0.638    0.288    2.288    0.603    0.288
CD1=       28        9        5        7        7        3        0        3        1        3        0        5       12        3        8        1        0       10        4       10        9        3        4        4        0        4        3        0        3        3        0        3
CD2=       21       11        3        1        3        3        2        5        7        1        1        6        5        6        8        2        0        8        1        8        9        2        3        7        0        5        0        0        1        3        2        1
TTCCAGACAATTCCACCGTGAGCATCTTTTGCGGCCATAAAGAATGAAAAATCATTGAGCCAATCTGAATTTTCTTTTTCGAAAGATTCAAATTCACTCTTATAATTTTTGAATTTATCTTTAAAATTCTGGAATGCTTTTCTGAGCAGTGATTTTTTATATTCAATTACCTGACCAAAATCAATCTGATGTGGATTATGCCCGGGAATATTCTTTAAGTCGTTTTCCGAAAGCAAACCATCATCTTTCAGCTTATCCGGACTGATTAAATTTGGATTTCCTGCGAATGCTGAAAAACATTGATAAGGAGAATCGCCATAACCTGTTGGACCAAGCGGAAAAACCTGCCAGAGCTTTTGGCCTGCTTTCTCTAAAAAATCAACAAACAAAAAAGCGTCATTCCCAAGATCACCTATTCCATATTTTGAAGGAAGGGAAGTAGGATGAAGAAGAATTCCGGCACTGCGCTCAAATTTCATAAAAAATCCTCTGAAAGTTTTTAAAAATTAACTCAGCAAAGATAAGCCTTTGGTCAGTTGAATTCGAAGTGCAAAAAAAAGGCGGACAAGCTTTTGTGTCCGCCTGATTAAGAAATTTTTATTTTTAAAGTGCGAAAGCAACGCCGGCATTTATTCCAAGGTATGTTGTTGAAGAGCCTTCGGTAAAAATCATATTATATTTTAAAGTAACATCCAGAGCAGTCTTTGGATTAAATTTATAAAGAAATCCCGCTCCAGGAGCTAAACCAAATTTTGACTCGCTATTATCAGAAGTAAAAGTTTGTCCAAAATATTCTACCGTAACTTTCGAACTTAAAAAGCTCAGTCCTGTTTCTGCAGCAACATATGGTAAAAAGTTTCCTTTTCCAAA
KOK=        22
KK=  245581  LL=  246570  Z=    5.87  JJ=  245521  DL=   990
A===      111      112      113      114      121      123      124      131      132      133      134      141      143      144      211      213      214      223      224      231      233      234      243      244      313      314      323      333      334      343      413      433
B===      222      122      422      322      212      412      312      242      142      442      342      232      432      332      221      421      321      411      311      241      441      341      431      331      424      324      414      444      344      434      423      443
RRR=   51.824    7.021    0.352    0.462    0.000    3.994   -1.027    1.712   -2.541    1.806    0.637    0.672    5.959    2.773    5.550    0.670    0.583    7.368    3.936   -0.157   21.496   -0.123   23.474    2.721   -1.138    1.513    0.018    4.327   12.248    0.923   -0.205    0.067
X1==    6.755    3.181   -0.532    2.183    0.000    2.223    1.379    3.620    2.223    1.644   -0.468    0.287    1.927    1.366    1.818    1.079   -0.450    1.464    2.386   -0.066    5.822   -0.543    4.846    1.232   -0.602    0.331    0.043    3.669    3.012   -0.988    0.331    1.012
X2==    7.672    2.207   -0.662    0.212    0.938    1.796   -0.745    0.473   -1.143    1.098   -1.362    2.342    3.093    2.029    3.053    0.621   -1.297    5.034    1.650    2.384    3.692    0.227    4.844    2.209    1.890    4.577    0.411    1.179    4.066   -0.934   -0.619    0.066
CD1=       19       12        2        6        5        7        5        9        7        4        1        3        4        3        9        5        2        6        7        3       10        1        8        3        1        2        2        5        4        0        2        2
CD2=       25       11        2        4        8        6        2        4        1        3        0        8        6        5       13        4        1       11        6        7        6        2        8        5        4        8        2        2        5        0        1        1
AGAGTAAGGTTGTTGTTCAAAGGAACTACATCCGCTGCAGGATTTGAATTTACGATCCCGACAACATTATTCGGATCTAAATAAGCAATGGAGCTGCTCGATAAGAAATCATTTCGGGTAAGCAAAGCACCTAAAGTGAATCCCTTAGAAACCTGATAGTTGAATCCCACAAATTGTCCGAATCCATCTTCCGGATTTCCGTTATTTCCACCTATGTCTCCCCAAAAGAAATTTGAATAAACCGATGAATAAGCAGAATTGTATTTGATATTATCCGGATCAACAATGTACGGGTTATCGCCCATGCTGTATAAACGGGCATAACCACCGTAACGATTATCCTTTACTCCATCCTGAGCAAATAAAGATGAAGAGAATATTACTACAAAAGAAATCAGCGAAAGAATCGCTAATCCTCTTGATAAAAACTGAACCTTAGAAATCTTCATAGAATCTCCTTTTTGTTGTTAAATTAATCTGCCAATTTTTTGGCTGCTAAAAATTAAACAAATTTGTGCCATAGTCAAGAGGGTAGTAACTTATTTTTATTAAAAGGATTAGCTGCACCAATTTAAGAAAGTGTTATAAATCACATCCAGATTTGCATTTTTACAAAAAGGATTTTTGCCTCAGAGGTTTTCAACTTTACTGTATTTACTTATGTTTGCACAAATATTTTTTGGTAAAAATGAAATTATTAAGAAAACTTTACGACTGGGTTCTACATTGGGCTGATACTCCATACGGGCCAATAGCTCTTTTCATTCTTGCTTTTGCTGAATCCTCGTTTTTCCCCATTCCACCTGATGCACTGCTTATTGCTCTAGTGCTGGGTTCAACGACAAAAGCATTCAGATTTGCATTAAACTGTACAATTGCATCGGTGCTTGGTGCTTTGCTTGGTTATACAATCGGACATTTTTTGTGGTGGACTCCTTCAAATGAATTTACTTCTATTGCGATGTTTTTCTTCAATAATATTCCCGGCTT
KOK=        23
KK=  259471  LL=  259980  Z=    6.42  JJ=  259141  DL=   510
A===      111      112      113      114      121      123      124      131      132      133      134      141      143      144      211      213      214      223      224      231      233      234      243      244      313      314      323      333      334      343      413      433
B===      222      122      422      322      212      412      312      242      142      442      342      232      432      332      221      421      321      411      311      241      441      341      431      331      424      324      414      444      344      434      423      443
RRR=    3.444    5.073    3.585   23.248    0.286    0.189   -0.024   -0.845   -0.138    0.609    0.606    0.881   -0.432    0.787   -0.199    0.150   -0.427    6.175   78.926    2.498    0.622   -1.561    2.730   -0.243   -0.021   16.420   -0.223   -0.177    4.019    0.337   -0.026   -0.173
X1==    2.480    3.305    1.979    2.993    0.557    1.550   -0.230    0.980   -1.137   -0.591   -0.584   -1.007    0.416    0.423   -0.130   -0.241    0.671    1.140   10.057    1.550   -0.736   -0.728    1.272    0.281    0.409    3.416    0.264   -0.343    2.661    0.661    0.416   -0.339
X2==    1.389    1.535    1.812    7.766    0.514    0.122    0.105   -0.862    0.122   -1.032   -1.038   -0.875   -1.038    1.862    1.535   -0.623   -0.635    5.417    7.848    1.611   -0.845    2.145    2.145   -0.864   -0.052    4.806   -0.845    0.516    1.510    0.510   -0.064    0.510
CD1=        5        7        3        4        3        3        1        2        0        0        0        0        1        1        2        1        2        3       14        3        0        0        2        1        1        4        1        0        3        1        1        0
CD2=        8        7        5       14        5        2        2        1        2        0        0        1        0        3        7        1        1        8       11        4        0        3        3        0        1        6        0        1        2        1        1        1
TCAGAATGAGTAATGGCAAACCATATATGAAAAAAGAAGTTTGAAGAATGTTTGATCCGAAAACTGAAACAAGAACAAAGTCGCCGGGTTTTAATCCGATAGAATCTCTTACAGTGATTGTTCTATCAGAATTTGAACTTGGTTTACAATAAACTTTTGCTGTGCATTCTTCACAATGTGCTGAAGTTGGAATTATAATTTCTGCAATTCCATCTTTTGATTCTTTAACGATGCCGGATTCTGTTAATTCTTCTTTATACATTTCAATATGATGTTATTCTGTAGGGGAAAGGCTTGCCTTTCCCGTTACTTCTAATTCAAGCGGACAGGGCAAGCCCTGTCCCTACAGTTAATTTGCTTTTACTTCAATTTTTTCTTCTTTCAATATTTCAGCAGCTTTTTCCGGATGAACAAATCTGATTGCTTTGGTTGAACATTTATCAAAAGGAATTTTTGATATATCAAGTTTTGAGTAATCAATCTCCGGCAGAAAATCTTTCATTACAATTG
KOK=        24
KK=  263641  LL=  264120  Z=    7.37  JJ=  262921  DL=   480
A===      111      112      113      114      121      123      124      131      132      133      134      141      143      144      211      213      214      223      224      231      233      234      243      244      313      314      323      333      334      343      413      433
B===      222      122      422      322      212      412      312      242      142      442      342      232      432      332      221      421      321      411      311      241      441      341      431      331      424      324      414      444      344      434      423      443
RRR=    2.031    0.801   13.075    6.266   -0.565   -0.141   -0.690   -0.414    0.147    0.018    0.059   -0.471   -0.035    0.287    1.711   -0.141   -0.112   13.851   60.208    1.833    4.961    1.342    0.385    3.647   -0.828    0.529   -0.186   -0.249   -0.234    0.798    0.707   -0.234
X1==    0.784    1.193    5.288    2.627   -0.841   -0.352    0.547    0.717   -0.352    0.232    1.258    0.767   -0.742    0.283    2.549   -0.352   -0.316    5.798    5.940    0.497    4.107    1.137    2.137    3.166   -0.768    0.258   -0.893    0.516   -0.468    0.532   -0.742   -0.468
X2==    2.592    0.671    2.473    2.386    0.671    0.402   -1.262   -0.577   -0.419    0.079    0.047   -0.613    0.047    1.013    0.671    0.402    0.353    2.389   10.136    3.686    1.208    1.180    0.180    1.152    1.079    2.047    0.208   -0.483    0.500    1.500   -0.953    0.500
CD1=        3        4        7        4        1        1        2        2        1        1        2        2        0        1        6        1        1        9        9        2        5        2        3        4        0        1        0        1        0        1        0        0
CD2=        8        4        5        5        4        2        0        1        1        1        1        1        1        2        4        2        2        4       13        6        2        2        1        2        2        3        1        0        1        2        0        1
GTTCAACGAACTGAGCTTTCATAACCAAATCAACTATAGTTACAAATGTTGCAATGATAACGATATACGAAGCTATTCGAACCTGATTTGGAATCCATTTTCTTACAAGCGAAATAAGCAAACTTGAAAAGACAAGTACAAAAGTTGTTGCAAGTGCCATCGCAATTCCGTTGATTGCAGAAACTGTTACTGCAAGTGTTGGGCACATTCCAAGAATTTGTTTGAATGTCGGATTTATTTCCCACAAACCTTTTGTAAATTCTTTAAGGAGCGGAACCTGCTTTTTCATTTTTCTGCTCCTTTGTTCAATGATTCTCTCAACTTTGATATTCCTTCATTAACTATGTTAACAACAGAACGGGATGAAATTGTCGCACCGGTTATTGCCTGAACTTCATTTGGGTTTTCTGGTGGAATTCCTTTTACAAGTTTAATTGCCGGAACAGGAGTTAATCCCTTGTATTGATCTTTATAAAGTGG
KOK=        25
KK=  280831  LL=  281850  Z=    6.18  JJ=  280681  DL=  1020
A===      111      112      113      114      121      123      124      131      132      133      134      141      143      144      211      213      214      223      224      231      233      234      243      244      313      314      323      333      334      343      413      433
B===      222      122      422      322      212      412      312      242      142      442      342      232      432      332      221      421      321      411      311      241      441      341      431      331      424      324      414      444      344      434      423      443
RRR=   12.846    0.473    1.210   29.000   -0.430   12.819   11.436   -0.916    0.853    0.017   -0.264    0.617    1.263    8.523    1.063    2.136    0.581   35.266   31.898    2.812   -0.321    1.846    6.642   -0.378    1.896   14.299   -0.776    0.339    7.472   -0.852   -0.010    1.241
X1==    3.987    0.700    1.027    4.893    1.573    4.611    5.640    1.593    1.717   -0.593   -1.449    0.687    1.343    2.330    1.573   -1.757   -1.357    5.397    8.618    1.717   -0.543    2.159    2.159   -0.197    0.910    2.041   -1.312   -1.006    1.702    0.774   -0.053    1.702
X2==    3.222    0.676    1.178    5.927   -0.273    2.780    2.028   -0.575    0.497   -0.029    0.182    0.898    0.941    3.658    0.676   -1.216   -0.428    6.534    3.701    1.638    0.591    0.855    3.076    1.920    2.084    7.005    0.591   -0.337    4.389   -1.101    0.182    0.729
CD1=       15        7        5       13        9       11       14        6        6        1        0        5        4        6        9        0        1       12       19        6        1        5        5        2        3        5        0        0        3        2        2        3
CD2=       11        6        5       12        4        8        6        2        4        2        2        4        3        6        6        1        2       15        9        6        3        3        6        4        5       11        3        1        6        0        2        2
CGGGCAAAGTTCAGGGCACAATTGAACTTAGAATTCATCCTGATTTAAATGAAGCTGAACCGGGAGAAACTGTAAAATTCACGGTTGCTTTGTTCAATGCAAAGACCGGACATAAATTTCCATCTGGTTCTGTTGAAGACAGAATTGTTTGGATGCATGTTGAAGCAGTTGATGCTGCAGGAAAAGTTTATCATCTTAAAGTAGATAAAAAAGGTTTTCCTGGTGAAGAATTCACCATTGCCTCTGATGATCTTGCTTATCAGGATATGAGTATCGCAAAGAATGATCCGAACTTCAAGGGTGTAAGACGAGATGGTGATGTTCCGGTTGGAGATAGAATTTTCAGAATGGCTTACTTTGATCCGCAGGGAAGAATGACCATTCAGCAATGGAACACAAAGTCGTTGGGAACTGATTACAGAATTGGTCCACGTGAGACAAAGCTTGAAACATTAACATTCAACTTGCCGAATAATGTTGCGCCCGGAAAAATGAAAGTAACAGCAACACTTTATTATCAACGGCTTGTTCCTTCAGTTGCAAGATTTCTGAAAGTTCCGGAAGAAGAATATGAAACAATAAAAGTAAATGAACATACAACTTATGTTACTGTGCTTCCATAAATTTAGTTTGTCTTGCCGGACTCGATCCGGCATCTCTTAACTTGTTATCAGGTTGAGCTTGTCGAAACCTGCCTAAATTCTGTGAAGTCACTCTTCGATAAGCGAAGGGTGACATTTTGATAAAGAATTAATTAGAGGATTAAAAATGAAAAACACATTTACACTTTCGGTTCTAACTCTAATCGTCATATCTTTTCTTGCCAGTGATATTTTTGCAATACCTGCTTTTGCAAGAAAATATAATATGACTTGCAAAACCTGTCATGCTCCTTTCCCAAAACTTAAACCTTATGCAGAAGAATATGCTGCAAATGGTTTCGTGCTTAAAGATCAGGATGCCCCGAGGTATTTTTTGGATACAGGTGATCCTGAATTATCGCTTCTTCGTGATGTTCCA
KOK=        26
KK=  298741  LL=  299700  Z=    6.30  JJ=  298681  DL=   960
A===      111      112      113      114      121      123      124      131      132      133      134      141      143      144      211      213      214      223      224      231      233      234      243      244      313      314      323      333      334      343      413      433
B===      222      122      422      322      212      412      312      242      142      442      342      232      432      332      221      421      321      411      311      241      441      341      431      331      424      324      414      444      344      434      423      443
RRR=   26.607    5.665   -0.250   11.786   -0.031    0.012    4.319   -0.085    0.392    1.343   -0.512    0.301   -0.094    0.898    9.031   -2.086   -0.338    4.968   30.076   19.786   12.901    0.903    2.629    0.915   -0.383   50.351   -1.532    0.365   -1.477   -0.824   -0.512   -0.229
X1==    5.807    2.109   -0.304    2.840    0.020    1.254    1.796   -0.304    0.660   -1.100   -1.111    0.936   -0.204    0.674    3.363    3.630    0.619    1.447    6.302    4.224    3.053    1.319    3.839    1.282   -0.184    7.052    1.356   -0.583    2.406   -0.594   -1.111   -0.594
X2==    4.582    2.686    0.822    4.151   -1.555    0.010    2.405    0.280    0.594   -1.221    0.461    0.321    0.461    1.333    2.686   -0.575   -0.545    3.432    4.772    4.685    4.225    0.685    0.685    0.714    2.085    7.140   -1.129   -0.627   -0.614    1.386    0.461    0.386
CD1=       18       11        2        7        6        5        6        2        4        0        0        4        1        2       14        9        4        6       15       10        5        3        6        3        1        9        3        0        3        0        0        0
CD2=       21       14        5       11        3        3        7        4        4        0        2        4        2        3       14        2        2        8       10       11        6        2        2        2        4       10        0        0        0        2        2        1
GATTTACTGCAAAATCAGTTACTCTGCCAGATGTTACTGCAGGTCCAATTGAACGGAATTTTAATCCATTGAAAGTTGAGGACTTGTAAGGCGATTTGTCTTCTTTCTTTTCTTCATTTTGTGAAAAGATTGAAGTTGTCGAAACAATTAGTAGAATTATGAGAATGAAATTTTTTAACTTCATAACTGCTCCGTTGAAATGAATTGAAGTAGATTTTTGATAAATAATGATTGATTTAAAATTACCGTATAATTATTGGAATTCATTATCATTTGTTTGTTTCATACGGACAATGTCTGCAACCGCTTCCGCAGCAGTAACCTCTTTTCAGAAGGAACTCTGCAGTTAGTACAGCAAATCCTGTGTCAGGATCAAAGTAAATATCCTGACCATTTTCGATTGCTTCTTTGTGGAGTTTTATTATTTGCTGATAATTTGGATAGTTGCTGTTTAATCTTGATATCTTGTAGAGTTGATTTTTATCTAAATTCATTATGCCACTTGAATAATTATTAAAAAGCTTATTGACTAAATTCTGTATATTTCGATATAAATTCCTGGAACAAATTTACTAATGCTCAAAAGCTTTTTACAAAAAAATAAGTTCCTTTTGCTGAAATTATTTTTACTTTTACCAGCAATAGCTTTGCTTACCTTTTTCCCTTCATTAAATCAATCTATAAATTTCACAACTGAAAGTGTAATCAAAAACATTTTACCTGAAAAATTACCCGACTCTTCTATAATCCTAATCAAGATAACGAGTGAAGATATTGAAAAAATCGGTCCATGGCCTGTTAAGAGAAGTTATTATGCATTGCTGATTCGTAATCTGAAATCTCTTGGCGTCAGAAAAATTGGTTTGGAAGTTTTTCTTTCTGCAAGGATTACTTCACAAACAGTTTATGATAATCTCCTGGAATCAGAAATTTCAAATGCAGGAAATGTTGTACTCAGTT
KOK=        27
KK=  305401  LL=  306030  Z=    4.72  JJ=  305101  DL=   630
A===      111      112      113      114      121      123      124      131      132      133      134      141      143      144      211      213      214      223      224      231      233      234      243      244      313      314      323      333      334      343      413      433
B===      222      122      422      322      212      412      312      242      142      442      342      232      432      332      221      421      321      411      311      241      441      341      431      331      424      324      414      444      344      434      423      443
RRR=   10.507    0.559    2.190    6.533    0.081    4.258   -0.024   -1.593    3.234    1.095   -0.036    9.624   15.376    0.016   -0.019   -0.169    0.965    6.555    0.464   67.406    0.259    9.293    6.201   -0.044    0.903   -1.021   -0.815   -0.204    0.285    0.216   -0.059   -0.764
X1==    4.191    1.008    0.731    2.286    2.025    1.378    0.036   -0.703    1.378    0.991    0.038    4.489    3.038    1.084   -0.009   -1.445   -0.687    2.696   -0.723   12.667    1.925    3.006    2.006   -0.947   -1.009   -0.962    0.941    0.486    0.510   -0.490   -0.962   -0.490
X2==    2.507    0.555    2.996    2.858    0.040    3.091   -0.678    2.264    2.347    1.105   -0.939    2.144    5.061    0.015    2.100    0.117   -1.404    2.431   -0.643    5.321    0.134    3.092    3.092    0.047   -0.895    1.061   -0.866   -0.420    0.559   -0.441    0.061    1.559
CD1=       12        6        3        5        8        4        2        1        4        2        1        8        4        2        4        0        1        6        1       20        3        4        3        0        0        0        2        1        1        0        0        0
CD2=        9        5        6        6        4        6        1        5        5        2        0        5        6        1        8        2        0        5        1        9        1        4        4        1        0        2        0        0        1        0        1        2
TTTCTTGGCAGGCGAAGTATTTCTCTGAAAAACACGGATGATTCACTTTCAATCAAATCGAATTTCTGATTTGAAACTTTTTCAATAATTGTTCTTCTCAGATTATCATCAAAGTATAGATTATGAAGCCCCCGATAATAGTAAGCACGAAGTATGTCCGAAAAAGATAAATCATCCGGTTTTGTTGCAGAAAGAACTTTACCTTTAATTATAAAATCATCATCGAGTTCAAAGGCAAGCGAATCAGGAACCGGTTCAAGAACTTCAAGCAGATATTTTTTCTGAACAGATTTTGAAAAGCGATAAATAATATTCGCTGCTTCAAAATATTCTTTCATAAAATTCTGCAGTTCGCTTTGAGGCATACCAAAAACCTCAAGCAGTTTCTGCTGATGTGTAAATTCAAAGCGGTCAGTTTTGCTTTTTGTTATAAGGTGAAGAAAATGTCTGATTCTTAAAATGTATTTATAAGCTGATAAAATCTTTTCAGCTTCCTGAGCAGTTGTAAATTTATTTTCTGTCAGAACTTGTAATAATGCTTCGGTTTGAGCTTGTTCAAACTGCCAATTAATCAAATCTTTATGATCAAGAATAAACATCCATTCAATTGATTGTAAGTCTCTCAATCCG
KOK=        28
KK=  315541  LL=  316020  Z=    5.58  JJ=  314881  DL=   480
A===      111      112      113      114      121      123      124      131      132      133      134      141      143      144      211      213      214      223      224      231      233      234      243      244      313      314      323      333      334      343      413      433
B===      222      122      422      322      212      412      312      242      142      442      342      232      432      332      221      421      321      411      311      241      441      341      431      331      424      324      414      444      344      434      423      443
RRR=   23.037   -0.159    0.099   -0.760    0.639    0.133   -0.150    2.022   -0.128   -0.131    1.543    0.653    0.781    0.438   -0.242    0.495    0.420   15.323   31.698    6.405   -0.022    2.638   10.510    0.057    0.379    0.047   -0.596   -0.287    0.147   -0.583    0.781   -0.256
X1==    3.558   -0.148    0.053   -0.757    1.548   -0.317    0.438    2.240   -0.317    0.192    1.129    0.650    2.129    1.062    0.983   -1.180   -1.225    2.029    4.878    3.133   -0.574    2.382    3.382    0.335    1.192    0.129   -0.574    0.661   -0.365   -0.365    2.129    0.635
X2==    6.475    1.071    1.875    1.005    0.413   -0.419   -0.343    0.902    0.402   -0.682    1.367    1.005    0.367    0.412   -0.246   -0.419   -0.343    7.552    6.498    2.045    0.039    1.107    3.107    0.171    0.318    0.367    1.039   -0.434   -0.403    1.597    0.367   -0.403
CD1=       12        3        2        1        6        1        2        5        1        1        2        3        3        2        5        0        0        3        6        5        0        3        4        1        2        1        0        1        0        0        3        1
CD2=       10        4        3        2        3        1        1        2        2        0        2        2        1        1        2        1        1       13       11        4        1        2        4        1        1        1        2        0        0        2        1        0
TTTAATTTCCTGAAAATAAAAATTATAGGAAGGGAAACCAGAAGGATTATAACTATATCTTGTATGACAAGAAACTCGTTCATTTATTGCTCAGTTTTTCTTTCGAAAGATATTAAAATAAAAGCAAAAAGTTCGGACACATTCAGCGTTTCTGAATGTACATAAATCCCACAACACCATGAGTCATAAGAAAAAACGGAAGCAGAAGAAAGAGAATTTTATCACGAGGCGGAAGCTTTGGAATCAAATGTGGAACAAAGTTCAGAATAATGAATATTGCTATGATAAGCATTGAAACAATTACGATGCTGCTTGAAAGTATTTTATATGAAAGCGTAAAATAACTTTTTTCGTCTTTGATTTGTTCCTTTTCAAGAATGAACGGACGCAAAGCAATCAGACCAATTGTGGCAAGTCCGTTTTGCCCCCACATTGCAACAGACAAAATGCAGCCGAAGCCAACAATTATTTCAAAAAGAA
KOK=        29
KK=  327721  LL=  328680  Z=    4.54  JJ=  327541  DL=   960
A===      111      112      113      114      121      123      124      131      132      133      134      141      143      144      211      213      214      223      224      231      233      234      243      244      313      314      323      333      334      343      413      433
B===      222      122      422      322      212      412      312      242      142      442      342      232      432      332      221      421      321      411      311      241      441      341      431      331      424      324      414      444      344      434      423      443
RRR=    6.623    1.269    0.033    3.129    4.351    8.549    9.748   19.556    0.304   -0.107    1.033   -0.593   -0.197    0.108   10.535   -0.096    1.314    0.884   27.982    3.179    1.888    1.783   14.981    0.381   -0.256    9.170    6.344   -0.692    1.743    4.476    0.395    0.377
X1==    4.088    0.406    0.056    2.088    2.897    3.321    4.251    4.793   -0.657    0.389    2.236   -0.396    0.528   -0.229    1.651   -0.657   -1.112    3.039    5.655    1.616    2.614    1.228    3.687   -0.313   -0.425    3.090    1.833    1.202    1.276    3.276   -0.327    0.276
X2==    1.620    3.128    0.583    1.499    1.502    2.574    2.293    4.080   -0.462   -0.275    0.462    1.499   -0.373   -0.473    6.380    0.145   -1.182    0.291    4.948    1.967    0.722    1.452    4.063   -1.217    0.601    2.967    3.462   -0.575    1.366    1.366   -1.208    1.366
CD1=       15        7        3        6       13        9       10       11        2        2        4        2        2        1       10        2        1        9       13        6        5        3        6        1        1        5        4        2        2        4        1        1
CD2=       11       14        4        6       10        7        7       10        2        1        2        6        1        1       22        3        1        3       11        6        2        3        6        0        2        5        5        0        2        2        0        2
GGTTTTGTGGCCATATATATGCCCTCTCCTTTATGTTATTGTAATTGTTTGTTATTTACACAAGCGAAAATAAAGAGTTTTTATTACAAATGAAATATTTATGCAACATTATTTTTTATCCGCAGTCGTTCCGATAGCCATTTAATATGCTGTCAATAAACCATCCGATAAATCATACTTTGATATCTCTGTTAATGCAACTTATATTTCATGTACAAATCTCAGGAGAAAACATGAAGCTGTTAATGATTGTTCTGCTTATCTCAATAAGTTCTCTTGCTCAGATTAATGATTCGCTTCAATTTAATCAAACAGTTAATGATACAACATTTATATCTGATTCAACTAACATTGCGGTTATTGATTCGCTCAACATTTTAAAAATCAACGAACCAGATAAAAATAGTTTTTTTATCTCCCGCAAAAGTATAATTAAAAGTAATTACAGATTTGCCGGCGACTTGCTGAACGAATTCCCTTTATCATTCCAAAGAGATTATGGCTTTGTTGGTTATCCGAATGAAGAATTATTATATGGTATCGAAAATCCATTTGTTAATTGGATGTCTGATGGAATTTCGCTTAACGACAGATTCCGCAATTCATTCAATCTTAATCTGATTCAAACGGAAGATATTGATTCGATTGAAGTAGTGCCATTGCCACGAGGATTTTTGTACGGCAGTTATATGTATCCCGTTACAGTTAATTTTATTACAAGAGATTTTATTCCTCGGCAACCGTATTCAAGAATAAGATATATTCAGGGACCTGACAGAGAAGCAAGTGTTGATGCAAATTTTCATGCTTTGGTTTCAAAAAGATTTCTGTTTTCTTTCGATATCACAAACCGAATTAAAGACAGCACTTTCCGGAATACTGAATTCAGCATCTGGCAAATCAAAACAGGATTAAAATATTTTCTCTCTGATAAGATAAACATTGTCGCTTCATACAACT
KOK=        30
KK=  331111  LL=  332190  Z=    6.32  JJ=  331021  DL=  1080
A===      111      112      113      114      121      123      124      131      132      133      134      141      143      144      211      213      214      223      224      231      233      234      243      244      313      314      323      333      334      343      413      433
B===      222      122      422      322      212      412      312      242      142      442      342      232      432      332      221      421      321      411      311      241      441      341      431      331      424      324      414      444      344      434      423      443
RRR=   15.577   37.290    3.993   -0.915    3.064    0.870    0.080   -1.059   -1.134   -0.093   -0.857   17.711   15.014    0.165    0.851   -0.732    1.014   18.399   -0.284   -1.504   12.292   -0.565   23.522   12.473    0.411    1.353    9.486   -0.223    4.082    0.599    0.369    5.377
X1==    3.889    5.212    1.769    3.575    2.021    0.740    1.185   -0.655   -0.323    0.080    0.749    3.575    3.623   -0.724    1.312    1.271   -0.905    4.666    1.091   -0.854    3.553   -0.491    6.604    1.799   -1.382    2.186    3.553   -0.822    3.149   -0.851   -1.406    4.149
X2==    4.006    7.154    2.257   -0.256    1.516    1.176    0.068    1.617    3.513   -1.164   -1.144    4.955    4.144   -0.228    0.648   -0.576   -1.120    3.943   -0.260    1.761    3.459    1.152    3.562    6.933   -0.297    0.619    2.670    0.272    1.296   -0.704   -0.263    1.296
CD1=       22       23        8       12       14        5        6        3        3        2        3       12        7        1       12        6        2       11        5        2        6        1       10        4        0        5        6        0        4        0        0        5
CD2=       13       22        6        2        9        5        3        5        9        0        0       10        6        1        7        2        1       11        3        6        6        3        6       10        1        2        5        1        2        0        1        2
TTCCTTTGCAGACTCAGGGTCTTCTTCAATTAAAGCACGAATGCTGTTCATTGCATTGAAAATAAAATGCGGATTCAGTTGTGCTTTCAGAGTTTTTAATTCAAAATCTTTAACTGCTGCTTCGAATATTAAAGATTCAATTTCTGCTTTCTTATAATTCTCAAGATAATGAACTGCAAAATAGATTACCGACCAAAACAGAAATAAACTGCTCAGATTTACTAATCTTGCTATTACTCCTCCGATTTGATATTGTTCAATCGGAACTATTTTGAAGCCAACATTAAAAAGAAAAACGAAAATGAAAAGAATCGAGCCGAGTATTAGGCTTGCAATTAAAATTCTTGGTACAATTAATCTGAGTGAAAGATTTTTCCATCCTCTTTTTCTGATGAAATTTCTGTGAAGATGGCTTAATGCAAGTCCAGCAATACCAAGAAAAATCCATGAATAAATAAACTCGCTTTTGAATTCTTCAAATGTGGAAGAAATAATTATGTTCAAAAGAACAAATAAAGTCCAGCCCGAAAATTGTGAAATCCAATATATCCAGTTTCTTGTAAGGTTCATTTAATTTTTATAAAAAGTGTAAATATTATTAGTTATCATAATTCTAAAACAAATATAATCTGGCAAATCAGAAAATAGAATTAAAGTTTTGAGGTTAACATAATTAAGCCGGGGAGCGAGTGGTTATATATTTTTATGAGTGGCAATAAAATTTGATGGAAGGGAGAAATAAAATTTAGCGTAGCTCAACTCTCCGGAGTTGAGCCACAGTGACCAGAATTAAATTTTTATTCTTAAAGCGAAAGTATATCGTTATAAACTATGAACGCCATTAATAGCAGAAGCAAAACCATTCCTACTTGTTGAATAGCAAGTTTAATTTTAACGGGAATTTCTCTGCCAATAATAGATTCAACGATTATCATTACAAGATGTCCGCCATCCAAAACAGGAAAAGGCATTATGTTCAGAATTGCCAGACTCAAACTAAGAAGAGCAAGAAAATACAGAAAGCTCGAAAGTCCGCTGTCAGCAGATTTGGCAGCATACTGTGCAATCTTAATTGGACCG
KOK=        31
KK=  332941  LL=  333900  Z=    6.26  JJ=  332761  DL=   960
A===      111      112      113      114      121      123      124      131      132      133      134      141      143      144      211      213      214      223      224      231      233      234      243      244      313      314      323      333      334      343      413      433
B===      222      122      422      322      212      412      312      242      142      442      342      232      432      332      221      421      321      411      311      241      441      341      431      331      424      324      414      444      344      434      423      443
RRR=   40.868   32.934    3.909    4.572    0.158    4.591    7.116    0.799   -5.561   -1.178    0.211    0.701   -0.584    4.730   -2.648    0.079    1.919    5.072    0.010    2.877    3.306    1.987   25.871    0.953    0.159    3.604    0.820    0.112   17.793   -0.052   -0.293    2.143
X1==    6.130    5.355    1.317    3.387   -0.435    4.576    2.268    0.781   -1.892   -0.741   -0.596    0.519    1.654    4.359    2.047   -0.275   -1.766    5.158   -0.020    0.803    4.907    0.921    4.690    0.361   -0.741    1.654   -0.731   -0.177    7.822   -0.041   -0.596    0.942
X2==    6.667    6.150    2.968    1.350   -0.363    1.003    3.138    1.023    2.939    1.590   -0.353    1.350   -0.353    1.085   -1.294   -0.287   -1.087    0.983   -0.497    3.584    0.674    2.157    5.516    2.638   -0.215    2.179   -1.123   -0.633    2.275    1.275    0.491    2.275
CD1=       21       19        6        9        5       12        7        5        0        1        1        4        4        7       11        3        0       13        3        5        9        3        8        2        1        4        1        1        9        1        1        2
CD2=       19       18        7        5        4        4        8        4        7        3        1        5        1        3        2        2        1        4        2        8        2        4        8        5        1        4        0        0        3        2        2        3
AAAGGTTTTGCACGAAATTCCCATGGCTGAGGCGGTCGGTCAGCAAATTCGGCATCCATACTTTCATCAACCATACCGGCGATTTTTACATATCCGCCGAGAGGAAGCAAACATAATCTGTAATCTGTATGACCTTCGCCGTCAAAATCTTTTGGAAGTTCACCGAAAGTGAATCCCGTTTTTCTGTTCCAGCCAAACAATCGTTTACCAAATCCGATTGCAAAAACATCTGCGCGCATTCCACTTAATTTAGCAGCAGCAAAATGACCGAATTCGTGAATGAAAACGAGTATTCCGATTGTAATGGCAAAATAAATTATATAATCCATTAAAAGATGATCTCCTTAACTAATTCAAAGTATTTACAAATTTCCGTGTTAATTTATCACATTCGATGATAGTTTCAATATCAGGGTTCGAATGATTTTCAATTTTGTTAAGTGCCTTGTTAATAAATTTTGGTATATCCGAGAATTTGATCAGTCCTTTAAGAAATTTATCAACGGCAACTTCGTTTGCAGCATTAAGAATACAAGGTGCTGTTCCGCCTGTTTCAAGAACCTGATAAGCAAGTTTCAGACATTCAAATTTGTCAAAGTCTGGCTCAAAGAAAGTCAGGTTATTAATTAAAGGAAGATTGGTTCTCATAAAATCATTTTCAAACCTTTCAGGAAAAGAAAGTGCATATTGAATAGGTAATTTCATATCAGGTAATCCTAACTGAGCTTTAATTGAGCCATCGACAAATTGAACCATTGAATGAATTATCGATTGCGGATGAATTACAACATCAATCTTATCAAAAGGCAATCCGAATAACCAATGTGCTTCAATTACTTCTAATCCTTTGTTCATCATAGTTGCTGAATCGATTGTTATTTTGCTTCCCATCTTCCAATTCGGATGATTAAGTGCTTCATCCACAGTTGCATTATCGAAAAAAGATTTTTCTTTATTAAG
KOK=        32
KK=  335821  LL=  337020  Z=    4.96  JJ=  335821  DL=  1200
A===      111      112      113      114      121      123      124      131      132      133      134      141      143      144      211      213      214      223      224      231      233      234      243      244      313      314      323      333      334      343      413      433
B===      222      122      422      322      212      412      312      242      142      442      342      232      432      332      221      421      321      411      311      241      441      341      431      331      424      324      414      444      344      434      423      443
RRR=   31.309    2.477    1.107    0.450   -2.885   -1.409    4.808    0.071    0.562    1.884    1.884   10.203    8.828    1.151   -0.256   -1.409    0.296   42.979   36.302   19.679    6.188    1.263    7.229    0.209    3.459   10.479    1.657   -0.846   -0.076   -0.040   -0.773   -3.167
X1==    6.103    1.020    0.551    1.044    2.721    1.083    2.619    0.090    1.595   -1.447   -1.558    2.331    2.982    0.733    1.360    1.083    0.238    7.310    6.535    2.619    1.802    0.763    4.366   -0.167    1.344    4.927    2.577   -0.895   -0.036   -0.036   -0.261   -1.021
X2==    5.130    2.428    2.009    0.432   -1.060   -1.300    1.836    0.786    0.352   -1.303   -1.209    4.378    2.961    1.569   -0.188   -1.300    1.244    5.880    5.555    7.515    3.434    1.656    1.656   -1.250    2.574    2.127    0.643    0.945    2.103    1.103    2.961    3.103
CD1=       31       12        6        8       17        6       10        5        7        0        0       11        7        4       13        6        5       16       16        9        4        3        8        2        4       10        5        0        1        1        2        0
CD2=       15       11        6        3        3        1        6        4        4        0        0        9        5        3        5        1        5       16       14       17        7        4        4        0        5        4        3        2        3        2        5        4
GAATATTTATCTTCAAACCGGTCAGATTGAACTTGCAAAGGAAAAATATCTTTCTGCTCAAAATAGCAACAGAGTTTTTGAAGATGACAGAAACATTGCTTCGCTTCAGCTTTCCAAAATTCTGGCATCCGAAGGAAATTTTAATTCTGCTATCGAGTCACTGAAAAAAGTAACATTAAATCTTAAAAACGATCTTACAAATGATGCCCTTGAGTTTTCCCTTATTTTGAACACAGCAAGGAATGATTCGTCTAACCTTGTGAAATTTTGTAAAGCTGAAATTTTTACAGAGCAGAAAAATTTTACTTCAGCTGAAAACATTTATGAAGAAATTGCACTTAATCCACAGGCATTTGTGCTTCATTCCATTTGCAAATTGCGAAGCGCAGAAATGGAATTGGCACTTAATAACTATCCGGAAGCACTGAAAAAGTTGGGTGCAATTGTTGATGAGGAAGAGAAAAACATATATTCTGACAAAGCTTTATATTTGACAGCAAAAATCTATGAATATGGAATAGTTGATTTTTCAAAGGCAATAGATTCCTATCAGAAACTGCTTAGCAAGTTTCCGAAATCAATCTATCTTGATGAAGCCAGAGAAAGAATTCAGCATCTAAGAGAAAAAATGAAGGAAGGTAAAACTGATGTCTAAAAAACCAGGAAATAAAATAATCAAATGTTCATTTTGCGGAAGAGATAGTAGTGAAGTAAATAGTCTCATCGCAGGTCCTGATGTTTATATCTGTGATATTTGTGTACAAAGCAGTGTTGATATCCTTAAAACAAATCTTGCTGCTTATAATAATAACAATTCATATTACAAAACTCCGAAGTGGAGTTATCACACACCGGCAACAATTAAAAAAGCTTTAGATGATTATGTAATCGGACAGGAACGGGCAAAGAAAATTCTTTCAGTTGCAGTTTATAATCATTATAAAAGAATAAACTCACGGAACAGTTTCTTTGAACTTGATGATGTTGAAATTGAAAAGAGCAATATTCTTTTAATAGGTCCAACGGGAGTCGGAAAAACTCTGCTTGCACAAACTCTTGCAAAAATACTTGATGTTCCTTTTGCAATAGCAGATGCAACAACTCTTACTGAAGCCGGCTATGTTGGTGATGATGTTGAAACTGTTTTGGTTCATTTACTTCAGGCAGCAGATTATAATCTTGAAAGAGCTCAGAAAGGAA
KOK=        33
KK=  341491  LL=  342600  Z=    4.91  JJ=  341401  DL=  1110
A===      111      112      113      114      121      123      124      131      132      133      134      141      143      144      211      213      214      223      224      231      233      234      243      244      313      314      323      333      334      343      413      433
B===      222      122      422      322      212      412      312      242      142      442      342      232      432      332      221      421      321      411      311      241      441      341      431      331      424      324      414      444      344      434      423      443
RRR=   16.947   11.188    0.202    6.993   -0.259   19.138    3.610    0.328   -0.740    0.110   -0.296   -0.738    0.576    0.539    1.637    0.030   -0.078    4.078   97.451   -0.085    0.246    0.611    9.848   -0.831    7.751   12.218    2.438   -0.700    2.004   -0.004    0.616    1.054
X1==    3.363    5.450   -0.294    2.175   -0.262    3.428    0.996   -1.581    0.541    1.835   -0.283   -0.695    1.462    0.915    2.594   -0.036   -0.291    1.651    6.902   -0.036    0.659    0.274    6.535    3.213    2.617    4.081    2.062    0.844    2.109    0.109    0.590    1.109
X2==    5.040    2.053   -0.687    3.215    0.987    5.583    3.624   -0.208   -1.367    0.060    1.044    1.062    0.394    0.589    0.631   -0.832    0.268    2.470   14.119    2.375    0.373    2.232    1.507   -0.259    2.962    2.994    1.183   -0.829    0.951   -0.035    1.044    0.951
CD1=       10       16        2        5        4        9        4        0        4        4        1        1        3        2       10        3        2        7       15        3        3        2       10        5        5        6        5        2        3        1        2        2
CD2=       26       14        3       13       11       14       12        4        1        2        4        8        3        4       10        2        5        7       30        8        2        5        4        2        6        7        3        0        2        1        4        2
AATAGCACGTTCGATATTTTCAGCAGGCATATTTTCTGATTTTGCATTATCAATTGCAAGCCGAAGTCTTGGATTACCGGCAGGATCTCCACCACCTTGTCTTGCTGCAATTGTTATTTCTTTAATAAGTTTAGTAAAAATTTTCCCTTTTTTAGCATCGAGTGCGGCTTTTTTTCTTTTAATTGTTGCCCATTTTGAATGACCTGACATCGAATTATCTCCTGTTTATTTCTTATTCGTGTAATCTGATATCTCTTAATTTTAATTGTGGATAAACTTTTTCCTCTTTGGTTGTTTTATCAAGGATATAAACAATATCGAACTTTGAATTCTGATTTTTCAAAAGCAAATCTAAATATTCACCAAGGTTAAAACCAATGCTATCAAATACTTTAAGAGCTGAATTCTGTTTGAATGATGCAACAAGATGATTGTTGCCAACTATCTTTGGCCATCCGGAAAGCTCAACTGCCTCACTTAAAAATACCGGTCGCATATTTTCAGGTCCGAATGGAGAAAACTGATCCAAAACCCGGATGAATTTAGGTGTAATCTCAGAAAATTTGATTGTTGAATCAATAAGAATTTCGGGATATAGATCATCTTCTGTTATTGTGGCTTTAACAATTTCGTTAAATCTTGTTTTAAATTCTTCTAACTTATCAATTTCAACTGCAAGTCCTGCCGCTGCCTGATGACCTCCGAAATGAAGAAGAATATCTTCACATTTCTGAAGCGCTTCATAAATATTAAAATTACTTATGCTTCGTGCAGAACCTTTTGCAACTCCGTCAATTGTTGTAAGCATTATCGTGGGACGATAATACTTTTCAACTAATCTCGAAGCAACAATACCGATTACTCCAGGATGCCATTCTTCCTGATGTAAGATTATTGCAAGCTCATTTTTCAGATCAATACAATTTTCAACAAGCTGATTAGCATCATCAAAAGTATCAACATCAATTTTGCGTCTTTCATAATTTTCGCTTTCAAGAACTTTTGCAAGTTCGTGTGCTTCACCAGGGTCATTGGTAATCAGCAGTTGAACAGCTCTTCTTGCATCACCTAATCTTCCAACTGCATTTATCCGTGGTGCAATTGTGAATA
KOK=        34
KK=  367561  LL=  368760  Z=    4.61  JJ=  367561  DL=  1200
A===      111      112      113      114      121      123      124      131      132      133      134      141      143      144      211      213      214      223      224      231      233      234      243      244      313      314      323      333      334      343      413      433
B===      222      122      422      322      212      412      312      242      142      442      342      232      432      332      221      421      321      411      311      241      441      341      431      331      424      324      414      444      344      434      423      443
RRR=    3.347   -0.299    1.375   17.255    0.199   -0.079    0.916    0.127    0.304    0.645   -0.260   -0.159    3.895   -0.730    1.466   -0.000   -5.539   26.228  151.389   12.192   -0.473   -1.664    0.181   -0.408   30.263   77.570    4.383    0.525   -0.054    0.663    1.061   -1.094
X1==    1.075   -0.960    0.995    2.638   -0.445   -0.022    0.205   -0.292   -0.602   -1.398   -0.536    0.580    1.781   -0.401    4.705    0.557    3.292    5.340   10.950    4.032   -0.254   -0.763    0.627   -0.624    8.018   12.595    2.353   -0.422   -0.289   -1.159    1.009   -1.159
X2==    3.114    0.312    1.382    6.541   -0.446    3.528    4.465   -0.434   -0.505   -0.462    0.484   -0.275    2.187    1.818    0.312   -0.001   -1.683    4.911   13.825    3.024    1.863    2.181    0.289    0.654    3.774    6.159    1.863   -1.245    0.186   -0.572    1.052    0.944
CD1=        5        2        4        6        3        3        3        2        2        0        1        3        4        1       13        4        8       14       23       10        2        1        3        1       13       18        6        1        1        0        3        0
CD2=       18        8        8       21        6       11       14        4        3        2        4        5        7        7        8        4        1       12       30       10        5        6        3        4        9       14        5        0        2        1        5        3
TGCCAGCAGACTTTGCTTTTGGCTTTGCAGCAACTTTTGATTTAGTCGTCTTAGTAGTTCTTTCGTTCAAAACTGCACGAGCGGCAGCAAGTCTTGCAATAGGAACACGGAAAGGTGAACAACTTACATAATCCAATCCGGTTCTGTGACAGAATTCAACAGAAGCAGGTTCACCACCATGCTCACCACAAATTCCAACTTTCAGATTTGGTCTGCTTGAGCGACCAAGCTTTGTTCCCATTTCGACCAATTTACCAACACCTTGCTGATCAATTGTTTCGAAAGGATCTGCTGGTAGAATTTCCTGTTGAACATATAATGGAAGGAATTTACCTGCATCATCTCTTGATAATCCGAAAGTAGTTTGTGTAAGGTCGTTTGTTCCAAAGCTGAAGAACTCTGCTCTTGTTGCAATTTCATCAGCAGTAACAGCAGCACGAGGAAGTTCTATCATTGTCCCGACCAGATAGTCAATCTTTTTCCCTTTTTCTTTCATAACTTCATCAGCAACTCTTCTAACAATATCTTCCTGAAGTTTGAATTCGTTAACATGGCCAACAAGAGGAATCATAATTTCTGGTTTTACTTTTACACCTTCATTCATAACGTTGATTGCAGCTTCAATTATTGCTCTTGCCTGCATCTCTGTAATTTCAGGATAAAGAACTCCAAGTCGGCAGCCACGGAAACCAAGCATAGGATTGAATTCATGTAAACTGTCAATCTTTGCTTTAAGTGTTTGGTAGCTGATACCAAGTGCCTGAGCAAGTTCATTAATTTCTTTTTCTGTATGAGGAAGGAATTCATGTAATGGCGGATCAAGTGTTCTGATAGTAACCGGATATCCTTTCATTACTCTGAATATTCCTTCGAAGTCTTCACGCTGAAGTGGAAGTAATTCTGAAAGTGCAGCTTTTCTTTCTTCAACTGTATCTGCAACAATCATTTTTCTAACTGACATAATTCTGTTTTCACCAAAGAACATATGCTCTGTTCGGCAAAGTCCAATACCCTCAGCACCAAAGGCAATTGCATTTGATGCCTGATCAGGTTGATCAGCATTAGTTCTTACTTTTAGTCTTCTGATGCTATCAGCCCAGTTCATCAGACTGTTATAAGTCTGAAACGTTGGTGAATCTTTTGGATCGAGTGTTTTTGTGATGAGCACCTGGATTACTTCTGAAGGTTTGGTTTCAAGCT
KOK=        35
KK=  380401  LL=  380910  Z=    5.46  JJ=  379801  DL=   510
A===      111      112      113      114      121      123      124      131      132      133      134      141      143      144      211      213      214      223      224      231      233      234      243      244      313      314      323      333      334      343      413      433
B===      222      122      422      322      212      412      312      242      142      442      342      232      432      332      221      421      321      411      311      241      441      341      431      331      424      324      414      444      344      434      423      443
RRR=    2.167    0.214   -0.011    1.740    0.108   -2.378   20.210   -0.067    0.114    0.708   -0.166    7.571   -0.318    0.799    9.162   -1.364    0.506    1.066   79.470    7.097    0.009    2.251    0.176    0.495   -2.037    3.507    0.009   -0.123    3.536    0.278   -0.575    0.757
X1==    1.716   -0.148   -0.261    0.619   -0.148   -0.575    4.428   -1.570    0.187   -1.144   -0.128    4.100   -1.072   -0.999    3.234   -0.575   -1.253    0.638    9.348    4.761    0.057    2.170    0.170    0.270    3.290    2.706    0.057    0.306    1.390   -0.610    0.817    1.390
X2==    1.263   -1.441    0.043    2.812   -0.729    4.135    4.564    0.043    0.609   -0.619    1.296    1.847    0.296   -0.800    2.833    2.372   -0.404    1.671    8.501    1.491    0.153    1.038    1.038    1.836   -0.619    1.296    0.153   -0.401    2.545   -0.455   -0.704    0.545
CD1=        8        3        2        3        3        1        7        0        2        0        1        8        0        0        9        1        0        2       11        8        1        3        1        1        5        4        1        1        2        0        2        2
CD2=        3        0        1        4        1        6        7        1        2        0        2        3        1        0        6        4        1        4       14        3        1        2        2        3        0        2        1        0        3        0        0        1
TAAAGAAAGTACTTGATAAATAAACTTTTGTCTTAACAAAAAATGCTGCGGCTTTTATCAAAAGCATCAGAATAATCAAGACAATTATTGTAATTACAAATAGCCAGACAATCGCATTGAACGGATGCCATGCAAGATAACTTACAGCACTCATTATCGCCGGACTTCCGAATGAGAGTAAAAACTTTTCGAAGAAAAAACTGGTCTTCAGATAATAAAGGACATTTGCGGCAATCAATGCGTTTACAAGACTCACCACTATTGCAAGATAGATTGAATGATAAGCGGAGATAATTCTCTGATCACGCACATCAGCAAAAAAGTTGTATGGGCGAAGTAATGCTCTTGATGCGTCATCACGAAACTTTTTGCCCGAGTTGACAAGTACACCCATAACCAAAGCAAGTAATAATCCTGTAACAATAAAAATCATCGGAGCATCATCTTTTTTTGCACCAATTGGAATTGTAACCCGCTCAGCATTCCTGAGTTTTGCAGAGACAACTTTAT
KOK=        36
KK=  384031  LL=  385050  Z=    5.30  JJ=  384001  DL=  1020
A===      111      112      113      114      121      123      124      131      132      133      134      141      143      144      211      213      214      223      224      231      233      234      243      244      313      314      323      333      334      343      413      433
B===      222      122      422      322      212      412      312      242      142      442      342      232      432      332      221      421      321      411      311      241      441      341      431      331      424      324      414      444      344      434      423      443
RRR=    8.225    3.019   -0.008    5.122   -0.809    2.288    8.003    0.005   -0.256   -0.288   -1.645   -0.094   -0.067    0.649    3.856    0.267    0.464   38.912  141.139    7.372    0.186   -0.578    0.126    1.392    3.527   15.689    6.273   -0.307    1.126   -0.050    2.685    0.142
X1==    3.649    1.166   -0.602    3.569    0.437    2.757    4.867    0.381   -1.219    0.228    1.581    0.315    0.946   -0.891    1.895   -0.651   -0.768    6.344   16.034    1.621   -0.239    1.566    0.096    1.362    0.997    4.120    1.542    1.313    0.984   -0.012    0.946    0.984
X2==    2.254    2.589    0.013    1.435   -1.851    0.830    1.645    0.013    0.210   -1.265   -1.040   -0.299   -0.071   -0.728    2.034   -0.410   -0.604    6.134    8.803    4.548   -0.777   -0.369    1.306    1.022    3.537    3.808    4.068   -0.234    1.144    4.144    2.838    0.144
CD1=       22       11        3       15        9        8       15        5        1        2        5        7        4        2       13        2        3       12       33        6        1        4        2        5        3        9        3        2        2        1        4        2
CD2=        6        8        2        3        0        4        4        2        3        0        0        1        1        0        7        2        1       15       16       10        1        1        3        2        6        5        8        1        2        5        4        1
ATCGCCTCAGATTAAAAGCAACAACAGCATTAATTGAAGGCAGAAGAGATGTAATTGTTGTTGCAAGTGTGAGCTGTATTTATGGAATCGGTGCACCTGACGAATATGCAAATCAGATAATCTTTGTTCGAAAAGGTGAAAAGATTGATAAGAAAAAATTTCTTCGTCAGCTTGTTGATATTTATTATGTTAGAAATGATGCAGAATTTGGTCGAGGAACATTTCGCGCAAGAGGAGATGTGATTGAAATAATTCCTGCTTATCAGAATGAAGAAGCAATAAGAATTTCATTGTGGGATAACGAAATTGAAAAAATTAATATAATTGATGCAGTCACAGGAAAAGTTTTGAGTGAAGTCGAATCAGTTCCCATTTATCCCGCCAAATATTTTGTAACCGACAGAGACAAAATGCAAAAAGCAATTCACAACATTGAATTAGAGCTTAAGGAAAGATTAGATGAGTTGAATAAAATGGAAAAATATCTTGAAGCTGCCCGGCTTGAACAAAGGACAAGATTTGATATTGAGATGATGAAAGAAATTGGTTATTGCAGCGGTATTGAAAATTATTCAAGACATATGGACGGAAGAGCTCCGGGAACAAGACCATTTAACCTTCTTGACTATTTCCCGGATGATTTTCTGATGGTAATTGATGAATCCCATGTTACGATTCCACAAATCAGAGGAATGTATAACGGCGACCGAAGCAGAAAAGAAACTTTGGTCGAGTACGGATTTCGCCTACCTTCTGCACTTGATAACAGACCAATGAAGTTTGAAGAATTTGAATCAATGCTTAATCAGGTGATTTTTGTCAGTGCAACTCCAGGCGATTATGAACTTGAAAAATCAGGCGGAGTAATTGTTGAACAAATAATTCGTCCAACAGGTTTACTCGATCCTGAAATTGAAGTAAGACCTATCAAAGGTCAAATTGATGATCTGATAGCAGAAATAAGAAAGCGTGTTGAGCGAAAAGAAAGAACGCTTGTCACAACTCTTACAAAGAAGATGG
KOK=        37
KK=  387691  LL=  388650  Z=    6.02  JJ=  387481  DL=   960
A===      111      112      113      114      121      123      124      131      132      133      134      141      143      144      211      213      214      223      224      231      233      234      243      244      313      314      323      333      334      343      413      433
B===      222      122      422      322      212      412      312      242      142      442      342      232      432      332      221      421      321      411      311      241      441      341      431      331      424      324      414      444      344      434      423      443
RRR=   16.215   17.310   -0.360    4.314   -0.075    3.677   -0.770    2.950    5.482   -1.615   -0.283    8.618    0.616    0.486    4.352   -1.909    1.309   -0.747    0.169   56.332   10.637   -0.462    7.609   -1.289    0.169   11.320    3.716    0.070    1.329    0.045    0.155    4.966
X1==    4.154    3.003   -0.341    2.056   -0.198    4.262   -1.166    1.248    2.598   -0.634    0.244    3.168   -0.530    0.385    3.403   -1.284   -1.166   -0.591    0.163    8.699    3.328    1.190    3.624   -1.183    0.103    4.889    2.555    0.050    4.140    0.140   -0.530    2.140
X2==    3.904    5.764    1.058    2.098    0.382    0.863    0.660    2.364    2.110    2.546   -1.161    2.720   -1.161    1.262    1.279    1.486   -1.122    1.265    1.035    6.476    3.197   -0.388    2.100    1.089    1.634    2.315    1.455    1.385    0.321    0.321   -0.292    2.321
CD1=       18       14        3        7        6       11        1        6        8        1        2        9        1        2       15        1        1        2        3       19        6        3        6        0        2        8        5        1        5        1        1        3
CD2=       13       18        4        6        6        4        4        6        6        4        0        7        0        3        8        5        1        5        5       13        5        1        4        3        3        4        3        2        1        1        1        3
CCTCTCGATTCCGGATGCCAGATGTATTTGTGCATCTGCAATTGAAATCTTACTTGTAGATTATCCTCAAGTATCCAGTGAACAATATCTGAGGGTTCAATCTGACCAAACACAGGTGAGAAAAGAACTGTAGATCTGTTTGTTAAATCGTATTGAGCAATTATCTCTTTTGCCCAATCATAATCCTCTCTGGTGCCGATAACAAATTTTACTTCGTCAGTTGGTTTAAGAAAATAAATATTATCATACAAATTTTTTTTCATCATTCCGCTTGAAGGGCACTTTAAATCCATTATTATTTTTACTCTCGGGTCAATTCCGTTTATTGGAAGACTTCCACCGGTTTCAATCATCACCTGATAATCAAGATGACAGAGTCTTCTCATCAGTTCAATACATTCTTCTCTCTGAACTAAAGGTTCTCCACCTGTAATTTCCACAAGATTGCATTTATATTCCTGTATTTCAGAAATTATTTCATCAACTGATGCATCTCTTCCTTCATAAAAGGCATAGGCCGTGTCACAGTAAGTACAACGCAGATTGCAGTAAGTAAATCTGACAAAAACGCAGGGAAGTCCGGCAAATGAACTTTCACCCTGAATTGAATAATATATTTCGTTTATTTTAGCCATTGTTAATTATCATTAAGAAATAAACAATATTCGGAAATTTCTCTCATTAAATGTGTGCAAAATTACAAAGCTGAGGTTTGACATCAAATGAACGAAGCTATATATTTGTGCGCAAAATTCAAGGAAAATATAAGGATTAAGTAATGGCTCATCATAAATCTGCTAAAAAGAGAATCAGGTCAAGTGAAAGAAAAAGACTTGTCAATAAAATGGCTGAATCAAGAATAAAAACCATGTACAAAAAAGTTTTAGCCACTGATAAAAAAGAGGAAATCGAAAAACTTTATAAAGAGGCTGTTGCTTTGATTGACAGAAATTCTGTTAA
KOK=        38
KK=  390091  LL=  391230  Z=    7.22  JJ=  390061  DL=  1140
A===      111      112      113      114      121      123      124      131      132      133      134      141      143      144      211      213      214      223      224      231      233      234      243      244      313      314      323      333      334      343      413      433
B===      222      122      422      322      212      412      312      242      142      442      342      232      432      332      221      421      321      411      311      241      441      341      431      331      424      324      414      444      344      434      423      443
RRR=   38.232   24.132    5.476    4.240   -0.762   16.116   -0.080    2.794   -0.305    1.648    0.024   14.278    1.283    1.003   -0.677    1.132    1.167   23.981    1.628    7.768    4.331   -0.057   15.624    5.591   -1.272    0.653   -0.189    0.157   23.241    5.700   -0.455   -0.060
X1==    6.191    4.024    1.363    2.588   -1.074    3.644    0.622    3.527    0.896    2.482    0.027    5.138    1.462    0.532   -0.290   -1.302   -0.932    3.763   -0.883    1.995    3.339   -0.656    5.177    5.399    1.721    0.745    0.244   -0.870    4.019    3.019    0.745    1.019
X2==    6.175    5.998    4.018    1.638    0.710    4.422   -0.129    0.792   -0.340    0.664    0.878    2.779    0.878    1.885    2.337   -0.869   -1.252    6.373   -1.843    3.893    1.297    0.087    3.018    1.036   -0.739    0.878   -0.774   -0.180    5.783    1.888   -0.612   -0.059
CD1=       23       17        6        9        4       10        5       10        5        5        2       14        4        3        6        1        2       10        2        7        6        1        9       10        4        3        2        0        5        4        3        2
CD2=       21       21       11        6        8       12        3        5        3        3        3        8        3        4       12        2        1       16        0       11        4        2        6        3        1        3        1        1        7        3        1        1
ACGATAAACTCTTTCGACGGTCGGAACTTCCCAAATTTTATGAAGCATTTTAGAGCGCTGGGATTTTATTCTTTTGCCATGTCCGGCAGCAAGAATAATTGCTATTTCATCCGAACCATTGAAATCGGTAGATAGCTCTTTTGTTGTCTGAATTATTTCATTTGAATTATTTTCTTTTGCCATTTCTAATCTCCGAAGTAAGAATTTTTGCTTGTAGAAAAATAAACCAAAGAAGATTCTTATCACAAATTTACCTTTGTAGTTACTTTCGATACTGATAAATTTGCGGCGTTACTTAAAATGAAATGAAAGGATTAAAATGAAAAAACTTTATGTAGCTGTGTTGTTATTCGTAGCTCTATCAGGCACAACACAGTTCGCACAATCAAGAGGATTCGGACTTGGTGCAATAATCGGTTCACCAACCGGATTAAGTGCAAAATACTGGACTACAGGCACAAACGCATTTGATTTCGGACTTGGTTATTCTTTTGAGAAGAAAAGCAGGATGCATATCCACGGTGATTATCTTTTTCACTCATCAAATATGTTTCAGACATCTGAAAATATTGCGCTCTATTATGGTCCGGGATTGAGGATGAAATTTAAAGAAGATGAAGACGCAAGAATTGGTTTCCGTGGCGTGCTTGGATTAGTATGGATTCCACGCGGTAGTCAGGTTGATGTGTTCATCGAAATCGCTCCGATAATGGATTTAATTCCTGCCACAGAATTTTCAATGAATGGTGGAATTGGTTTCAGATTTTTCTTTAATTAGTTTGATTGTGGATTAGTTCAAAATCGATTCTTGATAAAAACGAAATCAGAAAAACAAACACAATTGATAAGACAACAGAAGTTATAAATCCTGCAACCATTGCAGAAAGAATCAGAGCAATTACAGAAGCTAAAACAGATGTGGAAAGAGATTTTAATTCCGCATCTGTTTTTTTATTTCGTATCTGATTAATGGAAGTTTTTATAATTACAAAAAGAAGCGTCAGAAAAGAAATTAAACCGACAAGTCCGCTTTCAAAATATATCTGCAGAAAATCATTATGCCAGCCGCCTATTCCTTTATCAGCAAATTTATCTTTAAGAGGAAATGCCTGCTGAAAAGTTCTTGGACCAAAACCTAAA
KOK=        39
KK=  392161  LL=  393300  Z=    5.39  JJ=  392161  DL=  1140
A===      111      112      113      114      121      123      124      131      132      133      134      141      143      144      211      213      214      223      224      231      233      234      243      244      313      314      323      333      334      343      413      433
B===      222      122      422      322      212      412      312      242      142      442      342      232      432      332      221      421      321      411      311      241      441      341      431      331      424      324      414      444      344      434      423      443
RRR=   18.329    0.643   -1.365   11.049   -0.854   -3.691    6.906   -1.873   -0.593    1.863    0.321    0.922    0.307    0.947   13.262    0.395    0.423   18.386  126.358   10.552    0.049    4.261    0.001    9.408   12.259   14.966    9.083    0.151    3.910    2.830    1.389    0.974
X1==    5.014    0.990   -1.042    2.668   -1.315    2.677    1.541   -1.042    0.430   -1.349   -0.355    0.599   -1.197    0.831    4.218   -1.255   -0.351    2.632   11.497    2.677   -0.107    0.998    0.228    2.297    5.402    6.388    3.321   -0.182    2.053    3.053    1.331   -0.947
X2==    3.656    0.650    1.310    4.141    0.650   -1.379    4.481    1.797   -1.379   -1.381   -0.906    1.539   -0.256    1.140    3.144   -0.315   -1.206    6.985   10.990    3.941   -0.461    4.269    0.003    4.096    2.269    2.343    2.735   -0.831    1.905    0.927    1.043   -1.028
CD1=       14        7        1        6        2        8        5        1        4        0        1        3        0        2       14        1        2        9       23        8        2        3        2        4        9        9        7        1        3        4        3        0
CD2=       21       10        7       15       10        1       14        8        1        0        1        9        2        5       17        3        2       15       25       11        1        8        2        9        5        6        5        0        3        2        4        0
TGGTGGCATTTCTGATTGTACTTAATCTGTGAGCGATTACAAAAGTAGTTCTGTTTTCCATCAATCTTTCGATTGCTTCCTGAACAAGAATTTCGGATTCATTATCAAGTGCCGAAGTTGCTTCATCAAAAATCATTATCTCCGGATTTTTTAATAGTGCACGCGCAATTGTTAATCGTTGTCTTTGTCCACCTGAGAGTTTAACGCCTCGTTCTCCAATAACAGTCTCATATTGCTGTGGCATTTCCATAATGAAGTTGTGTGCATTTGCTGTTTTTGCAGCTTCAATTATTTTCTCCATCGGACAATCAGTTAATCCATACGCGATATTTTCTCTGATAGTTGTATTGAAAAGAAAAGTTTCCTGAGTTACAATTCCCATCTTTGAACGAAGAGACTCCAGAGTATATTTTCTAATATCAACATCATCAAGAAGAATTTTTCCTTCTGTTGGTTCATAAAATCTTGGAATCAAATCAACAAGTGTTGACTTGCCACCACCACTCGGACCAACCAATGCAATTATTTCTCCTTTATTAACAGAGAAATTAATATCTGACAAAACCCATTCTTCTGAATCTTCATATTTGAAAGAAACATTTTTGAAATGAATTGAATTTTTAAATTCTTTCAACTCGATTGCATCAGTTGCATCTTTGATATCCGGTTCGGTATCAAGTATTTCAAAAATTCTGTCGCCGGCAGCACTTGCTTCCTGAATTCTGTTGTTCACACTGCTTAATTCTTTAATCGGCGGCATCATCTGAAAAATTGCAAAAAGGAATCCTAAAAATTCACTTGCAGTGATTGTGTTTTTCTCGAGTACTAAAAGACCGCCGTAATAAATAATAAAAGCTCCGACAATAACACTTAGAAATTCAGTTAATGGAGATGATGCATTTCTTACTCTAACAATTTTCAAAACGAGTCTGAAAAATTCTTTGGTCTCTTTCATAAATCTTTTGTTCTCAAACTCTTCCATCCCAAAAGCTTTTACAATCTTTACTCCTGAAATTGTTTCCTGAAGAACGCTTGTAATATCAGCAAGCTTTTCCTGAAGTTTTGTGGTTTGTCTTCTGAGTTTGAATCCAATCCAGGCGATTATTGCCATTGAGAAGGGAAGTATTACCAATGCAAATA
KOK=        40
KK=  394501  LL=  395460  Z=    7.40  JJ=  394441  DL=   960
A===      111      112      113      114      121      123      124      131      132      133      134      141      143      144      211      213      214      223      224      231      233      234      243      244      313      314      323      333      334      343      413      433
B===      222      122      422      322      212      412      312      242      142      442      342      232      432      332      221      421      321      411      311      241      441      341      431      331      424      324      414      444      344      434      423      443
RRR=   61.116   16.754    1.489    1.946    1.128    4.423   -1.015    0.805    1.495   -2.920    1.359    0.110   -0.707    3.334   -0.792   -0.367    1.119   27.635   -0.132    1.126   21.300    0.388   40.977    1.207   -0.116    0.957    0.891   -0.773    8.048   -0.869   -0.958   -0.229
X1==    7.059    5.184    4.020    1.645    1.778    3.545   -1.242    0.792    1.199   -1.201   -1.250    0.093    4.403    1.805   -1.249   -0.562   -0.678    6.734    0.195    0.612    3.487   -1.143    5.028    0.505    0.479    0.365    0.736   -0.579    3.373   -0.627   -1.250    0.373
X2==    8.658    3.232    0.370    1.183    0.634    1.248    0.817    1.017    1.248    2.432   -1.087    1.183   -0.161    1.848    0.634    0.654   -1.650    4.104   -0.675    1.841    6.109   -0.340    8.150    2.391   -0.241    2.620    1.211    1.335    2.386    1.386    0.766   -0.614
CD1=       29       21       11        7       12        9        1        5        5        0        0        4        7        4        4        2        2       13        3        4        5        0        7        2        2        2        2        0        4        0        0        1
CD2=       23       13        3        4        7        5        4        4        5        4        0        4        1        3        7        4        0       11        2        6        9        1       11        4        1        4        3        2        3        2        2        0
AATTGCCGGTTTTAAGCTTTGTAACAGTTCTGATTTTTCCACAGCAGGTTCATATCTGAAAATTTTAATTCCATTGATTTCCGGTATAGCAATTTTTTTATTCAATGATGTATAAGTGAGATAGAAAAATGCGTTTCCATCCGGTGCAACTTCAAGTTCATAAATCTTTTCATCTTTTTTACTTTTAATAAGATTTATTTTATTAGTAGCAAAGTTGTAGTAATAGATCGAAGATATTCCTGAATTCATTCCAACGAAATAAAATCCTTTTACATTTTTTACTTTTGCAAATGAAGCTTCTTTAAGTGCAGGATCGTCCTCGGGATTTTTTTCATTACTACTTCTGCAGGAAAGAAATAGTATAATAATAATGATATTTATAAGCATAAATTTCATCTCATCCTTGCAAATAATAAAAACAATTTCAGGATTGAGTTAATCAGCATCAAAAAATATTTCCACAAAGGACTGAAAATAAAAAACAATAAAATCAGTGAACCGTAAAAACCAAGATTCAACCATTGGGCAGTAATTCTGTTTGGAAAGATTGAAAATAAAATATGTGAACCATCAAGCGGAGGAATGGGTAACAGATTAAAACAAAATAAAAATATATTGAACACAGTTCCGTAGTAAAAAATATTTGTCAATCCTGATTGGGTATTTTGTAAGGCAGCGAAAACAGAAAACAAAACTATTGCAAGCAGGAAATTTGAAAGTGGTCCGGCAAAAGAAACTAATGCATTATCTCTTAAAGGATTTCTGAAATTATTTGGATTAACAGGAACAGGTTTAGCCCAGCCAATCAGAAATGCACCGCTGAAAAAAGATAAAAACGGTAAAAGTAACGAGCCAATCGGGTCAATATGTTTAACAGGATTTAACGAATATCTTCCTTGCTGCTCAGCAGTGTTGTCTCCTAATTTCTTTGCAGAAAAAGCGTGAGCAAATTCATGAATA
KOK=        41
KK=  396991  LL=  397350  Z=    4.71  JJ=  396301  DL=   360
A===      111      112      113      114      121      123      124      131      132      133      134      141      143      144      211      213      214      223      224      231      233      234      243      244      313      314      323      333      334      343      413      433
B===      222      122      422      322      212      412      312      242      142      442      342      232      432      332      221      421      321      411      311      241      441      341      431      331      424      324      414      444      344      434      423      443
RRR=    8.669   -0.331   -0.307    0.536   -0.331    0.071    2.567    0.001    0.196    0.110    0.733   -0.492    0.433    0.433    4.087    1.069    0.107    0.934   47.260    9.792    0.433    0.967   -1.269    0.433    0.110    7.787    1.684    0.160   -0.547    0.999    3.106    0.160
X1==    3.876   -1.389   -0.154    4.052   -1.389    0.044    2.775   -0.154   -0.956    0.404    0.309    0.567   -0.691   -0.801    1.587   -0.956   -0.104    2.215    6.090    6.044   -0.490    0.433   -0.567   -0.658    0.404    2.309    1.510   -0.305   -0.354    0.646    1.309   -0.354
X2==    2.237    0.238    1.994    0.132    0.238    1.620    0.925   -0.006   -0.205    0.273    2.373   -0.868   -0.627   -0.541    2.575   -1.118   -1.037    0.422    7.760    1.620   -0.885    2.236    2.236   -0.659    0.273    3.373    1.115   -0.525    1.547    1.547    2.373   -0.453
CD1=        8        0        1        6        0        1        4        1        0        1        1        2        0        0        4        0        1        3        7        7        0        1        0        0        1        3        2        0        0        1        2        0
CD2=        4        2        3        1        2        3        2        1        1        1        3        0        0        0        5        0        0        2       10        3        0        3        3        0        1        4        2        0        2        2        3        0
CGTGATAAAGTGCACCAACTCTCGCAAGCAAAGTATGAGCGCCAATTTTTTCTGCTGCAGATTCAGCAATCAGACTCATTATTAATGTGTGATTAAATGTTCCGGGAGCTTTTGTAGCAAGTTCTCTCAACAAAGGTCTTTCATAGTTTGAAAGTTCAAGCAAAGTGAGATCTGTTGTAATTCTGAAAATTCGTTCGAAGAAAATCAGAAGTCCGTAAGTTAATGCAGGACTTATCAGCGCATTTGAAACTGCAAAAGCGGATTCGTAGAGCATTGTATTTAGCGTTGCGAACCTTTCAAGTCCGAATGCAAAAATTGAAGTCAGGTAACCAATCATAATAAAAAGAAACGATCTGAAAA
KOK=        42
KK=  426991  LL=  427860  Z=    5.22  JJ=  426721  DL=   870
A===      111      112      113      114      121      123      124      131      132      133      134      141      143      144      211      213      214      223      224      231      233      234      243      244      313      314      323      333      334      343      413      433
B===      222      122      422      322      212      412      312      242      142      442      342      232      432      332      221      421      321      411      311      241      441      341      431      331      424      324      414      444      344      434      423      443
RRR=   23.396   30.831    6.922   27.808    0.114    1.959   -0.143    0.169   -2.207   -0.319    0.506    4.001   -3.160   -2.584   -2.037   -0.093    0.470   40.608   -0.070   -3.249    7.195    1.327   -3.231    5.484    0.597   15.413   -0.343   -0.033   -2.013   -0.324   -1.141    5.066
X1==    4.676    5.957    3.267    4.229    0.222    1.821    0.295   -0.135    1.821   -0.098   -1.113    1.647    2.513   -1.176   -2.168   -0.185   -0.973    4.366   -0.390    1.821    1.746    3.322   -1.133    3.873   -1.055    4.327   -0.134   -0.553    2.384    0.384    2.513    4.384
X2==    5.004    5.176    2.119    6.576    0.516    1.075   -0.483   -1.254   -1.212    3.242   -0.454    2.429   -1.257    2.198    0.940    0.504   -0.483    9.300    0.181   -1.784    4.120    0.399    2.851    1.416   -0.566    3.562    2.570    0.060   -0.844   -0.844   -0.454    1.156
CD1=       14       17        7        9        5        5        3        2        5        1        0        5        4        0        0        2        1        9        2        5        3        5        0        6        0        6        1        0        3        1        4        5
CD2=       18       18        7       14        7        5        2        1        1        6        1        7        0        4        8        4        2       19        3        0        7        2        5        3        1        6        5        1        0        0        1        2
CCGGAGCTTCTGCAAGGATATTTTTACTTCGGTGGATTTGGTAACAGAGAAATTGAAAATGAGCCGGTAAAGCAGTTCGAAAAAGTTTTCCGCTTTCCAGGTGTTCCGATTTACAGCATCGCAACAGATAAGTTCCTTAAGCTAATGATTTCAAATAATCTTCCTCCTATCAGAATTCCAAATATCGAAATTTTCTCTCAGTCACTGAAGAACATTAACATTTCTGTCTATACTCAGGGATTACTTGCCAATGCCGAATTAAGCAAGAAATGGATTGACATAGGAGCACAGGTAAATTTCATGTTTAATCATTGGTCAAATCTGGAATCGACTTTCTCTGCCGGAATTGCAAAGGCCTGGTGGGATAATGGTAATAACTGGGAGTGGTTTCTTTCCTATAAATTACTTAAAGATTAGAAATTTTTTAAGTATTTTTTACTTGAAAGATTTGACAAATCTTATTTTTCGCCTCATTCGGGCGGTATTATTTTTGCCATCTTTCAATGTTTATTCTATATAATTTTACAGATGAAATTTTCAGAATTTAAAAAAAATATTGACGCAGGGCTCAAGACTTCGCTGATTGAAGAGGAAAGCACTGAGCGAACTAAAAATCTTGAAATAATATTAAATATTATTAATAGCATAAACCGTTCTTTGGTTCTGGAAGATGTTTTAGAACTTGTGCTTAAGAATGCAATCAGATTGACAAATTCCGAACGAGGTTTTATTGTTCTGAAATCGCCAACCGGCAAACTTGAATTCAAACTAGGACTTGACTCTAACAATAAAGAACTTCCTGAAGAACTTTTTCAGGTAAGTTCTTCAGTAGTTGAAGATGTTTTTTATAACGGACAATCCAGATTTATT
KOK=        43
KK=  429961  LL=  430590  Z=    6.60  JJ=  429841  DL=   630
A===      111      112      113      114      121      123      124      131      132      133      134      141      143      144      211      213      214      223      224      231      233      234      243      244      313      314      323      333      334      343      413      433
B===      222      122      422      322      212      412      312      242      142      442      342      232      432      332      221      421      321      411      311      241      441      341      431      331      424      324      414      444      344      434      423      443
RRR=   11.627    7.634    2.363   22.225    0.522    8.432    3.433   -0.974    0.434   -0.611   -0.040    0.146    1.980    0.509    2.806   -0.203    0.033   56.417   -0.006   -1.476   -0.704   -0.008    7.764    4.952   -3.689    3.912   -0.080    0.278   -0.643    0.278   -0.923   -0.183
X1==    5.289    2.199    0.808    3.732    2.199    2.581    2.046   -0.658   -0.530   -0.841   -0.039    0.431    1.932    2.408   -1.462    0.248   -0.056    7.026    0.861    1.803    2.255    0.079    2.079    0.811   -0.841    1.932    0.255   -0.372   -0.461   -0.461    0.946   -0.461
X2==    2.198    3.471    2.926    5.955    0.237    3.267    1.678    1.481   -0.818    0.726    1.025    0.340    1.025    0.212   -1.919   -0.818   -0.590    8.030   -0.007   -0.818   -0.312   -0.097    3.735    6.110    4.388    2.025   -0.312   -0.746    1.397   -0.603   -0.975    0.397
CD1=       15        8        3        8        8        5        5        1        1        0        1        3        3        4        1        2        2       10        3        4        3        1        3        2        0        3        1        0        0        0        2        0
CD2=        7       10        6        9        4        7        4        4        1        2        2        2        2        1        0        1        1       15        2        1        1        1        5        7        6        3        1        0        2        0        0        1
GAAGAAGCAGAAATTCTTGCTTCGAATAAGATTCTTATGCTGGATAATGTTGGCGAAACTTTCGAGCTTATACGGGCATTTCTGAAAAAGGATTATCAGATCGTGAATTATTCATTGCGTGATTTCAGAATTGAACTAACGCGTGATAATTCTTTCAGCCATATAGTTTTTGATGTTGAAAAGAATTTCTGGCAACAGGCAATTCTTATTTGCAAAGACATAAAGAAAAATGATCCATATAAGCGACCAATTATTGTTATCTCAAGCGAATTCATAGAAGAAAAAATCAGAGAATTTTATAACGCTGGTGCAAATAAATTTCTTATTAAACCTTTCGGAAAATCAGAACTTGTTAAAGTTCTCGACGAAGCAAAAGAATACTCACTTTAGTTGATACAACTTCCACCACGGTGTGTGTGGTGATTCGTGATGTTCGTGATGATATCCGAAAAAGTAACAGGTAAGCATTGCAACTAAATGATTTTTCTTTAGTGTTCTTGCATTGTGAGGTTGCATTTCATCTGTGTGAGGTTTTTTATGAGGCAGATAAGTTCCAAAATAAAAAAGCTGAAATGTTCCAAGAAAAGCAGGAACTACCCAAAACATCCAGATAGAAATTTCATCGAACCA
KOK=        44
KK=  431911  LL=  432720  Z=    5.86  JJ=  431761  DL=   810
A===      111      112      113      114      121      123      124      131      132      133      134      141      143      144      211      213      214      223      224      231      233      234      243      244      313      314      323      333      334      343      413      433
B===      222      122      422      322      212      412      312      242      142      442      342      232      432      332      221      421      321      411      311      241      441      341      431      331      424      324      414      444      344      434      423      443
RRR=   10.234    6.112   -0.267    9.885    0.552    1.470    0.021    3.528    0.668    0.081    0.046   -0.000    0.763   -0.273    5.317   -0.238    0.836    4.568   54.576    2.425    0.208   -1.747   -0.043    2.546    4.495   73.428   -0.052   -0.085    0.234    0.262   -0.122   -0.202
X1==    3.780    3.412   -0.472    2.101    0.308    0.778    0.004    1.348   -0.446    0.481   -0.043   -0.021    0.940   -0.763    2.969   -0.446   -0.710    1.433    7.950    2.002    1.356   -1.017   -0.025    2.250    3.847    8.801   -0.342    0.266   -0.537    0.463    0.940    0.463
X2==    2.707    1.791    0.565    4.705    1.791    1.889    5.214    2.616   -1.499    0.168   -1.071    0.016    0.812    0.358    1.791    0.534   -1.177    3.189    6.865    1.211    0.153    1.719    1.719    1.131    1.168    8.343    0.153   -0.318   -0.435    0.565   -0.130   -0.435
CD1=       14       13        2        5        6        4        2        5        2        2        1        2        2        0       12        2        1        5       13        6        3        0        1        3        6       10        1        1        0        1        2        1
CD2=       12       10        3       11       10        5       12        6        0        1        0        3        2        2       10        3        1        7       15        4        1        3        3        3        2       10        1        0        0        1        1        0
TGAATCCTGGGAAAAAATTTTTTGAATATCCATTGATTGCTTCTTTCAGATTGGAATACATTCTGCAGAAAACATAATTACCTCCCAAAAGTGTTTTTATCTTAATCCCATCTGATTTACAAAATCGTGCAAACTCCATATCCTCGACAGGTTTATTTTTAACACTGTTATGGTCACCAATTTTTTGATAAATGTTTTTTCTCCACAGAATAAACTGACCATTTGCTGCAACAAAAGATTTATTATTTGATTTGTGAACAAATATTAATGGTAAAAATCCCAACAGTAACCAATTCATTAAAGGAACAATTAACCATTCTGAAAACGATTTTATTATTTGAGTTGGAAATACTGACAACATCCCACTTTCTGAAACATTCAATTCGCTGATTGCTGATGCAACAGCTTTTTCATTCAGTCTAACATCAGCATCGATGAATAATAAATATTCACCACTTGCTTCCTTAGCAAGTTGATGACAAGCCCAATTCTTTCCAAGCCAACCTTCAGGCAAATCAGAGCCATTTATTACTTTAATTTTATCAGAAAAATGTTGCAGCAATTCATAAGTTCTGTCTGTTGAATTATCATTAAGTACAATAATCTCTTTGTTTGGATAAGTTTGATGAAAACAGCTTTTCACACAATCTGATATATTATGCTCTTCATTTCTGGCAGGAATAAGAATTGAAACAAGCTTTGATTCTTCTTTCAAATTGGATTTGTCTTCAATAACAGGCGCAGTAAAAAAATTAATAATTGAAACTACAAAGATTATTGAAACAACGACTGCAGATATTATATAAACAA
KOK=        45
KK=  437551  LL=  438420  Z=    6.66  JJ=  437341  DL=   870
A===      111      112      113      114      121      123      124      131      132      133      134      141      143      144      211      213      214      223      224      231      233      234      243      244      313      314      323      333      334      343      413      433
B===      222      122      422      322      212      412      312      242      142      442      342      232      432      332      221      421      321      411      311      241      441      341      431      331      424      324      414      444      344      434      423      443
RRR=   21.914   28.701    1.183    8.428    0.676   17.619    0.615    0.193    0.643   10.504   -0.626   -0.033   -1.578    0.236   -0.537    0.511    0.928   53.286    2.922    0.244    7.895   -0.679    0.300    3.828   -0.400    1.702    8.345   -2.205    0.150   -0.308    0.053    3.263
X1==    4.644    5.074    1.494    3.149    0.876    4.966    0.555    0.244    1.052    2.880    0.570    0.375    1.437    0.222   -1.642   -0.906   -0.604    8.051    3.155    0.399    3.035   -1.113   -1.113    1.956   -1.030    2.304    1.035    2.574    0.458    0.458   -0.297    2.458
X2==    4.719    5.656    0.792    2.677    0.771    3.548    1.109    0.792    0.611    3.647   -1.098   -0.087   -1.098    1.062    0.327   -0.564   -1.537    6.618    0.926    0.611    2.601    0.610   -0.269    1.958    0.388    0.739    8.059   -0.857    0.328   -0.672   -0.180    1.328
CD1=       18       18        5        9        8       10        4        3        4        4        2        4        3        2        2        1        2       14        8        3        4        0        0        4        0        4        2        3        1        1        1        3
CD2=       15       18        4        6        7        9        4        4        4        6        0        2        0        2        6        2        0       15        4        4        5        2        1        3        2        2       12        0        1        0        1        2
TTTGAATTCTTCTTCGAGCTTCGAGAGAGTTTTCCAAATTTTATAAGGTCTTGAATCATTTTCAAAATATACCTGATAAAGTGGATCGAGTTCTTCAAGCTCAATTGGATTTTTAATCCCAACTGAATTAAAAAGTTCATCGAGTTCGTATGTCATACTCATAAACGAAGGACCGACATCAAAAGTGAATCCATCAATCTTCAATTGATTTAGTCTTCCGCCCGGATTGGAATGTTTTTCGATAACGGTAACATCATAACCAAGATGTGAGAGACGGAGAGCTGTTGAAAGTCCTCCCAAACCAGAGCCAATTATAATAGCTGTTTTAGAGTTTTGATTTTTCATACAATAGTTCAAACCAATTTGATTTATATTTAGTTCCATAATAAAGGAAAGTTGGAAGGAATTTTTCCCACTAAAAATTAAGTAAAATTCCTTAAACAAATTCAGGGATGTATAATGAATTTTGGTGCCGGTATAATCTTAATCAATAGCAACAATGAAGTGTTGTTATTATTGAGAGATAATAAACCTGAAATTCCATATCCAAATCAGTGGGATATTCCCGGCGGCAAAATTGAAGATGGTGAAACTCCGGATGTTACAATCAAAAGAGAAATGTTCGAAGAGCTTGGTTTAGAATCATTGTCAGGTTTTCAGTTATTTAAAATCTATAAAAGTGATGAGCTGACAGATTTTGTCTTCTGGAAGCGCATTAATCTTAATCCTGATGAGATTGTTTTGACTGAAGGACAGAAATTAAAATATTTTAGTTATGATGAAATTAAGAAAACGAAACTTGCATTCAATTATAACAAAGTGATTGAAGAATTTTTTGAGGAGATAATTAAGAATGAGTAACTCTCAGAA
KOK=        46
KK=  441121  LL=  442290  Z=    5.90  JJ=  441121  DL=  1170
A===      111      112      113      114      121      123      124      131      132      133      134      141      143      144      211      213      214      223      224      231      233      234      243      244      313      314      323      333      334      343      413      433
B===      222      122      422      322      212      412      312      242      142      442      342      232      432      332      221      421      321      411      311      241      441      341      431      331      424      324      414      444      344      434      423      443
RRR=   11.187   17.212   30.567   20.831   -1.559   27.636    6.391    1.560    0.077   28.655    0.500    1.005   15.783    2.871   -1.466   -1.764    0.453   40.322   -0.995    0.749    4.237    0.996   15.147    3.070    0.454   -1.223   -0.289    0.832   -1.158   -0.005   -0.086    0.030
X1==    2.346    5.475    5.917    6.200    2.130    6.205    3.283    1.213   -1.783    4.387   -0.630    0.807    6.014    3.240   -1.215   -1.212   -1.950    7.018   -0.997    1.641    1.834   -0.695    3.601    1.739   -1.252   -0.630    1.053    2.178    1.020    0.020    0.108    0.020
X2==    4.769    3.144    5.166    3.360   -0.732    4.454    1.947    1.287   -0.043    6.532   -0.794    1.246    2.625    0.886    1.206    1.456   -0.232    5.745    0.998    0.456    2.310   -1.433    4.206    1.766   -0.362    1.941   -0.274    0.382   -1.136   -0.250   -0.794    1.521
CD1=       11       19       13       15       11       14       10        5        0        7        1        5       10        7        3        1        0       16        2        6        4        1        7        5        0        1        3        3        2        1        2        1
CD2=       20       15       15       10        5       13        7        7        4       13        1        6        6        3       10        7        3       15        5        5        6        0        8        4        2        5        2        2        0        1        1        3
TCAGGTGTTGGTTATTATGGTGATGGTGGAGACGAAATTCTAACGGAAGATTCTCCGGCAGGAAATGATTTCCTTGCTGAAGTTTGTAAGGTATGGGAATCAGAAGCATCTGAAGTTGAAAGCGTTGGTGTAAGAAGAGTAAGCATAAGAACAGGAATAGTTTTATCAACAGAAGATGGTGCATTAAAAAGAATGCTGCTTCCCTTTAAACTTTTTGTTGGTGGCCCAATCGGAAATGGCAAACAATGGTTTCCGTGGATTCATATTGATGATATTGTTGGGATTTATAAGTTCGCCATAGAAAATGAAAATCTATCAGGTGCTGTCAATGCTGCTTCACCTAACATTTGCACAATGAAAGAATTTGCAAAAACACTTGGAAAAGTTTTAAATCGTCCTTCATTATTTTCGGTTCCAAAATTTGCACTTAAGTTTGCAATAGGTGAAGCTGGCGATGTTGTTTTAATGGGTCAGAGAGTTAGCGTAGATAAGCTATTAAGTTCCGGATATAAGTTTAAGTTTGAAAATCTTGAAGTGGCATTAATGGATTTATTAAAGAAGAAAAGGGCTTGAAATCTCAAGCCCTTGAAGATTTTAATATCTGTAATAATCAGGCTTGTAAGGACCCTCAACGGGAACCCCAATATACTCAGCTTGTTCAGGAGTCAATTCATCCAATTCAGCACCAATTTTTGCGAGATGAAGTCTCGCAACCATTTCATCAAGATGTTTTGGTAAAGTATAAACTTTGTTTTCATACCTTTCAGGATGATTCCATAATTCAATCTGAGCGAGTGTCTGATTTGTAAATGAGTTTGACATTACAAATGAAGGATGTCCTGTTGCATTACCAAGATTAACTAATCTTCCTTCTGAAAGAACAATTATATCTTTACCATCAATTGTGTATTTATCAACCTGAGGTTTGATTGTATCGCGGGTATGACCATAATTTTTATTCAACCAAGCCATATCAATTTCAATATCAAAATGACCAATGTTGCAAACGACAGCTTTATCCTTCATCAATCTGAAGTGCTTTTCGGTGATAACATTTTTATTACCTGTAGCGGTAACAATGATATCAGCTTCTTTAACTGCATCAATCATCTTTTTAACTTCATATCCTTCCATTGCTGCCTGAAGTGCACAGATTGGATCAATTTCAGT
KOK=        47
KK=     842  LL=    1201  Z=    7.44  JJ=     722  DL=   360
A===      111      112      113      114      121      123      124      131      132      133      134      141      143      144      211      213      214      223      224      231      233      234      243      244      313      314      323      333      334      343      413      433
B===      222      122      422      322      212      412      312      242      142      442      342      232      432      332      221      421      321      411      311      241      441      341      431      331      424      324      414      444      344      434      423      443
RRR=    0.025    0.229   -1.653    0.884    0.552   -0.655    1.250    1.272    0.766    0.402   -0.059   -0.126   -0.520    0.026   -0.183   -0.016   -1.350    2.746   99.171    3.372    0.402    0.464    4.657   -0.328   -0.102   -0.059   -0.256    0.144    0.378    2.633   -0.470   -0.293
X1==    2.182    0.362   -1.278    2.494    0.362    0.710    0.580    4.327    0.710   -0.798    0.127    0.195    1.127    0.046   -0.289   -0.202   -1.167    1.065   14.915    1.623   -0.611    0.332    3.332   -0.731    0.202    0.127    0.389   -0.399    0.564    0.564   -0.873   -0.436
X2==    0.012    0.632    1.294    0.354    1.524   -0.922    2.157    0.294    1.078   -0.504   -0.461   -0.646   -0.461    0.578    0.632    0.078    1.157    2.579    6.649    2.078   -0.659    1.398    1.398    0.449   -0.504   -0.461   -0.659   -0.360    0.671    4.671    0.539    0.671
CD1=        7        3        0        5        3        2        2        7        2        0        1        2        2        1        2        1        0        2       16        3        0        1        4        0        1        1        1        0        1        1        0        0
CD2=        1        2        2        1        3        0        3        1        2        0        0        0        0        1        2        1        2        4        8        3        0        2        2        1        0        0        0        0        1        5        1        1
AGTTTGGAATGACAATATCGAACGACATTGTTGAATATATTGCAAGCAACATCACCTCAAACATTCGCGAGCTTGAAGGTTGTCTGATAAAAATGCTTGCAACGGCTTCGCTCAATTCAAAAGACATTTCACTTGATCTTGCCAGAAAGATTGTTCGCGAAATTGCATCAGACAGAAAAGTCAACTTGAGTATTGATGACATTACAAAAATCGTATGCGAATATCTTAATGTGCCCGAGAATAAAGTGCGCGACAAAACTCGCAAAAAAGAAATTGTGCTTGCAAGGCAGCTATCTATGTACTTTGCGAAGGAATATACAAAGTCATCATTAAAAACTATTGGTTTACATTTTGGCGGAA
KOK=        48
KK=   46682  LL=   47881  Z=    6.42  JJ=   46682  DL=  1200
A===      111      112      113      114      121      123      124      131      132      133      134      141      143      144      211      213      214      223      224      231      233      234      243      244      313      314      323      333      334      343      413      433
B===      222      122      422      322      212      412      312      242      142      442      342      232      432      332      221      421      321      411      311      241      441      341      431      331      424      324      414      444      344      434      423      443
RRR=   46.901   36.546    1.624    3.939    0.521   -0.978    1.451   -0.758    1.430    0.093   -0.073    4.728    8.124   -0.046    0.001    0.587    1.799   19.792   -0.685    3.455    6.418   -1.505   61.884   -0.139   -0.040    1.715    3.218    0.240    0.959    2.832    0.595    0.045
X1==    6.520    5.341    2.169    1.842    1.509    3.186    1.294   -0.418    0.605    0.655    0.052    2.912    2.223    0.897   -0.023   -0.427   -1.908    5.742   -0.316    2.670    2.042   -0.677    6.542    3.128   -0.045    0.776    1.344    2.732    0.937    0.937    0.776    1.918
X2==    7.194    6.843    0.749    2.138    0.345   -0.307    1.122    1.813    2.361    0.142   -1.399    1.624    3.654   -0.052   -0.037   -1.374   -0.943    3.447    2.169    1.294    3.143    2.223    9.460   -0.045    0.888    2.210    2.394    0.088    1.024    3.024    0.767    0.024
CD1=       24       21        8        7       11       10        6        3        5        3        2        9        5        3        7        3        0       15        3        9        5        1       11        6        2        3        4        4        2        2        3        3
CD2=       26       25        5        8        8        3        6        7        8        2        0        7        7        2        7        1        2       10        8        6        6        5       15        2        3        5        5        1        2        4        3        1
ATGCAGTCTGAAGCAGCATGGAATTTTGCACAAATATATTCAGCTAAGCTTTCGATTAAAGTCGGAATAATAATGATTGCATTTGCATTCGCTTCACTTCTATTCCACGTTTTTTCAAATGATAATCAGGTATGGATTAGTCTGATAATAATTTTCACTTTAACCGGAATTCTTATTTTTTCAACGGAGAAAAAGCTTAAAGAAAAGTTTGGTAAAAAGTAATTCTTTAATGAATTTTATTCAGACAGAAATTTAATCAGCTTGATTGAAGACTTAATTTTAATAATTCTGTTAAGTGAATACTTGCCCGGACCGGTTATAAAAAGAAAAAGATAAATTAGTAAAAACAAAAGTGCTTTTTCTTTCTGAGCAAATGGATCAGCAGCGTGATGAATGAAACCCGCTACAAACATTGTTATGATTAATGCTATCAGCGAAGCTCTTGTGAACAATCCAAGAAAAATAAAAACAGAGCAAAAGAATTCTGAAAAAACTGCAAGGGCAAGACTTGGCACTGTGCCAATTCCCAATGGATCAGCGAAACTAATTTCATCTGAAGGAAATAACCGGTTAAGTTTTGGTAATCCGTGAGCAAACAACATAAAAATACTCGAAACGGTGCGAAGTATTAAAAGAGCAAAATCATTCATTAACTTTCCCCGAAATTTTTTAGTCCAATTTATTTAAAAAATTAATTATTGCTTTATTTACTTCATCTGGATTTTCAATTGGTGTCATATGTCCTGCATTTTTTATTTCAACAAACTCTGCATTAGGAATTTTATGAAACATTTCTTTCATCACCGATGGAGGAGTTAAAGCATCTTTCTCACCGCAAATCAACAAAGTTGGAATTTTTATCTGACTTAAACTTTGTGTTGTATCTGTTCTGCTCAACATTGCAAGCAAACAGCCCTTTACACCGACGGGATTAAACGACGAAGATTTCGCTATTATTTTTTCAAGTGCATCTTTTTTGATCTGCCTGAAATCTTCTGCAAAGCAATTTGTGATAAAATCTTTTGCAAACGGTGCGAGTCCCTCTGTGTTTATTCTCTTAATTCCTGCAGCGCGTTTCAGTTTGCCTTCATTGTTATCAGCTTCAGACCTTGTGTCGCAGAGAATTGCTGCAGAAAATTTATCCTGCATTCTTTCGAGCGCGCGCAATGAAATATATCCGCCCATTGATAATCCGCATAA
KOK=        49
KK=   55592  LL=   56311  Z=    5.25  JJ=   55262  DL=   720
A===      111      112      113      114      121      123      124      131      132      133      134      141      143      144      211      213      214      223      224      231      233      234      243      244      313      314      323      333      334      343      413      433
B===      222      122      422      322      212      412      312      242      142      442      342      232      432      332      221      421      321      411      311      241      441      341      431      331      424      324      414      444      344      434      423      443
RRR=   19.679    0.012    0.299    0.956   -0.801    3.592    6.495   -1.177    0.993    0.428   -0.044    0.026   -0.257    0.036    6.896    1.536   -0.081    6.724   94.545   14.822   -0.800    8.646   -0.769    0.154   -0.555   -0.469    0.178    1.596   -0.573   -0.859   -0.232    0.208
X1==    4.518    0.146   -1.157    0.311    0.673    1.612    1.873    1.466   -0.621    0.348    0.207    0.311    1.207    0.036    2.254    1.612    1.873    4.095   10.903    3.101   -0.904    2.781    0.864    0.578    1.348    2.207    0.096    0.679   -0.391    1.609    0.207   -0.391
X2==    4.356    0.084   -0.259    3.076   -1.191    2.229    3.467   -0.802   -1.599    1.230   -0.213    0.085   -0.213    0.980    3.059    0.953   -0.043    1.642    8.672    4.780    0.885    3.109   -0.891    0.267   -0.412   -0.213    1.850    2.351    1.466   -0.534   -1.117   -0.534
CD1=       10        4        0        2        5        4        5        3        1        1        1        2        2        1        8        4        5        9       22        6        0        4        2        2        2        3        1        1        0        2        1        0
CD2=       20        6        3        8        3        6        7        2        0        3        1        3        1        2       13        4        2        4       12       10        2        4        0        1        1        1        3        3        2        0        0        0
ACCGGGGTTTCAGTATTGTTACTATCTTTATATATCAAACAAATAACAATTAAAAAATGATTAAAGAAAAGGTCAGGTACATAGTTGAAAGAAATTCATTTCAGAATTTTATTATTGGTTTAATAATTTTGAATTCATTTACAATCGGAATGGAAACTTCAAAATCCATAATGAACTCATTTGGTAACGCTCTTCTTCTGATTGATAAAATTATACTTGCAATTTTTGTGATTGAAATTTTTTTAAAGCTTTATGCTTATGGATTTGGCTTCTTTAAAAGTGGGTGGAATGTTTTCGATTTTGCAATTGTAGCAATAGCACTTTTGCCGGCTTCGGGAGCGCTTGCGATTCTTCGTTCGCTAAGAATTTTCAGATCGTTGAGACTGATTAAAAATCTACCAAGATTAAGATTCATAGTTGAATCTTTACTTCTTTCTATTCCGAGTATCGGATGGATTTTTGTTTTGCTGACTTTGGTATTTTATGTTTTTTCTGTAATTGGAACAAAATTATTCGGAGCATCTTTTCCAGAATGGTTTGGTACAATCTGGGCTTCGATGTTTTCCCTTTTTCAGATAATGACTTTAGAAGGATGGGCAGATATTGCACGAGCAGTTAATGAGCTTTATCCATTTGCAAATCTTTATTTTATTTCATTCATACTTATTGCATCCTATACAACCTTGAACATTTTCATTGCGATTGTTGTTAATACAATGT
KOK=        50
KK=   70592  LL=   70951  Z=    4.67  JJ=   69842  DL=   360
A===      111      112      113      114      121      123      124      131      132      133      134      141      143      144      211      213      214      223      224      231      233      234      243      244      313      314      323      333      334      343      413      433
B===      222      122      422      322      212      412      312      242      142      442      342      232      432      332      221      421      321      411      311      241      441      341      431      331      424      324      414      444      344      434      423      443
RRR=    4.686   -0.326    0.533    6.474    2.004   -2.468   -0.282    0.308   -0.699   -0.080   -0.124    0.315    3.414    0.362   10.301   -0.007    0.102    4.598   59.077   -0.585   -0.232    0.502    0.362   -0.143    0.101    0.385    0.549    0.112   -0.785    1.062    0.362   -0.639
X1==    2.726   -0.922    1.886    2.927   -1.580    2.560   -0.098    1.092    0.725    0.181    0.254   -0.399    2.254   -0.679    1.708   -0.193   -0.098    1.099    9.180   -0.193    0.390    1.445   -0.555   -0.505    0.181    0.254    0.390   -0.413    2.624    0.624   -0.746   -0.376
X2==    1.719    0.353    0.282    2.212   -1.269   -0.964    2.886    0.282   -0.964   -0.442   -0.486   -0.788    1.514   -0.533    6.029    0.036   -1.039    4.183    6.436    3.036   -0.594    0.348   -0.652    0.283    0.558    1.514    1.406   -0.272   -0.299    1.701   -0.486    1.701
CD1=        8        1        4        5        0        4        1        3        2        1        1        1        3        0        5        1        1        2       10        1        1        2        0        0        1        1        1        0        3        1        0        0
CD2=        3        2        1        3        0        0        4        1        0        0        0        0        2        0        9        1        0        6        9        4        0        1        0        1        1        2        2        0        0        2        0        2
CAGCTTACTATCTTATTCATTCAATGAGTTCAAATGTAAAAGACTTTGGCTCGCTTGAAGAAACATCCGCAAACAATTTTATAAAACTTGTTAAGCAAACTTCCGTTAAGCAAATTATTTATCTCGGCGGAATTACAAACGAAGAAAAACTTTCAAAACATCTTGCTTCAAGAAAAAGAGTTGAAGAGATGTTAAGTAAAAGCGGAATACCACTCACATCAATTAAAGCCGGAATAATTGTCGGCTCTGGAAGTGCATCATTTGAAATTATCCGAGACCTTGTTGAAAAGCTTCCTGTGATGATTACTCCCAAATGGCTGAACACAAGGCATCAACCGATTGCAATAAGAAACATTTTAG
KOK=        51
KK=   71102  LL=   71431  Z=    7.92  JJ=   70682  DL=   330
A===      111      112      113      114      121      123      124      131      132      133      134      141      143      144      211      213      214      223      224      231      233      234      243      244      313      314      323      333      334      343      413      433
B===      222      122      422      322      212      412      312      242      142      442      342      232      432      332      221      421      321      411      311      241      441      341      431      331      424      324      414      444      344      434      423      443
RRR=    0.825   -0.926   -0.167    1.603    0.324    0.159    5.023   -1.557   -1.180    0.257   -0.107   -0.830    8.683   -0.553    1.113   -0.275   -0.168   -1.003   77.525   -0.058   -0.350   -0.685    6.811   -0.233   -0.070   -0.449   -0.166    0.069    0.069    0.069   -0.107   -0.270
X1==    0.879   -1.658    0.285    4.607    0.226    0.659    0.816    2.658    1.556   -0.786    0.294    1.273    3.294    1.365    0.226   -1.136   -1.076    1.022   10.122   -0.239   -0.607    1.454    4.454   -0.490    0.214   -0.706    0.393   -0.377   -0.339   -0.339    0.294   -0.339
X2==    0.939    0.558   -0.586    0.348    1.430    0.242    6.156   -0.586   -0.758   -0.327   -0.364   -0.652    2.636   -0.405    4.915    0.242    0.156   -0.982    7.659    0.242    0.577   -0.471    1.529    0.476   -0.327    0.636   -0.423   -0.182   -0.203   -0.203   -0.364    0.797
CD1=        5        0        2        7        3        2        2        5        3        0        1        3        4        2        3        0        0        2       11        1        0        2        5        0        1        0        1        0        0        0        1        0
CD2=        2        2        0        1        3        1        7        0        0        0        0        0        3        0        7        1        1        0        9        1        1        0        2        1        0        1        0        0        0        0        0        1
CTCCAAGACTTTCATCTTACTGGCTTTACTTTGTTACATCAACATCATATCTGCTCGCAATAAATCTCGTTAACAGCATGAAAGTTGAAGTTGTTGCAAAGGATAATGAGCTTGAAAAAATGCTTGGCATAAAACCAATATCATACAAAGAAGCTGTGCAGCTTGCATTTCAGAAGATTGAACAGAACAATGTTATATCAAGCTGGAAAGATTCACTAATATCAAGCTATTCTAATAACTCATTGCTTAAGCACATTAACATTCCAATCAACGGATGCTTTATTGATAAAAAAGAAAAAGAAATTACCACAAGTATTGAGCAGGTGCTTG
KOK=        52
KK=   76262  LL=   77221  Z=    5.84  JJ=   76202  DL=   960
A===      111      112      113      114      121      123      124      131      132      133      134      141      143      144      211      213      214      223      224      231      233      234      243      244      313      314      323      333      334      343      413      433
B===      222      122      422      322      212      412      312      242      142      442      342      232      432      332      221      421      321      411      311      241      441      341      431      331      424      324      414      444      344      434      423      443
RRR=   46.564    0.468    4.305    8.653   -0.461    0.199    0.850    0.418   -0.124    0.822   -2.669    1.079    0.236    0.127    2.637    0.204   -0.222   -0.995   65.877   -1.123    5.387   -0.993    4.714    1.069   15.429   16.496    0.268    0.968   -2.279   -0.142   -0.564    1.998
X1==    4.914    0.153    4.477    4.746   -1.431   -0.125    1.994    2.106   -0.125    0.525    2.426    1.035   -0.214   -0.924    1.341   -0.687   -0.205    3.813    7.571   -0.687    1.145    1.846    1.846    0.981    2.550    3.746   -0.457    0.884   -1.068   -0.125    3.086    1.760
X2==    9.476    3.063    0.961    1.823    0.322   -1.583    0.426    0.198    0.990    1.565   -1.100    1.043   -1.100   -0.137    1.967   -0.297    1.084   -0.261    8.701    1.633    4.704   -0.538    2.553    1.089    6.050    4.403   -0.585    1.095    2.135    1.135   -0.183    1.135
CD1=       24        7       14       15        3        3        7        9        3        3        6        7        2        1       10        2        3        8       14        2        3        4        4        3        6        8        1        2        0        1        7        3
CD2=       17        9        3        4        4        0        3        2        4        3        0        3        0        1        7        2        4        3       19        5        8        1        5        3        8        6        1        2        3        2        1        2
CATTCTTTCCAAAAGCTCCTTGGAAAGCAGAATTAGCAATGGCACGGAACCCAATTATTTACGGACTCGCTGATGAAATTTATGTTGCTGAATCAGCAGAAAAAGGTGGGACTTGGTCAGGTGTTGTTGATGGTTTAAGGAAAGGCAGAAAAATCTTTGTGAGAAAACCTGAACCAAACGAAAAAAACGCTAATAATCTTTTGATTCAGAAAGGTGCAATCCCTGTTGACTTTAATGGGGTTGAGTTGCCAAAAACCTATGACACAACAAATACTGAACAAATATCTATTGTTCAAGAACCGGCAGACAATGAATCACTCAAAGCCAAAGTTCGTGCTGCTTTTAACGGCAGACCATTAAGTGCAAAAGAACTTCTTGCAAAACTAAATCTCGGTTGGACGACACAGAAGTTGAACAGTTATTTAAAGAAATTAGATTTTATCGAAGTAGTAAAAGAAAAGAAAACAAATTTATACAAACTAAAAGGGACAACAGACACAACACAAACAACACTTTTTGTTTAGACAAAAAAGAAAACCAGCCGCCAACAACGGTTTGGCGTAATGGCGGGTGCAGTGCTTCGTATGACAGTTTTGTGGTAGGTTCAAGTGCAGTTCTTCGTTTGAACATTTGTGCTAAAAATCCGCCACTACGCCAAGCCGCAAAACGTTAGTGGTCATTGTAAAAGACGACTACTACAAAAAGAAAATTTGACTTTTGACAATGGAGAACAACAATAACAAAGCAATTAAAACAAACGGACAAGGAGCAACACCCTTTACCCAAACTTATTTTCACTGGACAAAGGCGGACTTAAAAATTAGCGACCTAATTCAAGTGGGGTTCAATTATAACTTTTCACCCAATTTGGCAAAAATTATCACCCAATTTGGCAAAAAATTTTTTGGCTTTTTTAGATAATAATTTGACTTTATATCCCTATTGAGTCGGTTAAAATGT
KOK=        53
KK=   91052  LL=   91981  Z=    4.92  JJ=   91022  DL=   930
A===      111      112      113      114      121      123      124      131      132      133      134      141      143      144      211      213      214      223      224      231      233      234      243      244      313      314      323      333      334      343      413      433
B===      222      122      422      322      212      412      312      242      142      442      342      232      432      332      221      421      321      411      311      241      441      341      431      331      424      324      414      444      344      434      423      443
RRR=    1.557   16.277    0.250    1.086   -3.144    4.090    0.568    3.268    0.404   -0.002   -0.467    1.767    2.070   -0.159    1.799   -0.455    0.553   -3.132   21.940   52.153    6.813    8.441    4.178    0.097   -0.002    8.522   10.332    2.081   -0.018    1.046    0.925   -1.834
X1==    0.876    5.246    1.188    1.479    2.330    0.933    0.574    1.999    0.298   -0.259   -1.056    0.602    0.855   -0.945    0.580   -0.336   -0.797    2.405    5.068   10.453    2.674    3.865    3.119    0.358   -0.259    2.765    4.055    1.840    1.070    1.070   -1.056   -0.930
X2==    1.778    3.103    0.210    0.734   -1.350    4.383    0.989    1.634    1.353    0.007    0.443    2.934    2.422    0.168    3.103    1.353   -0.694   -1.302    4.329    4.989    2.548    2.184    1.339    0.270    0.007    3.082    2.548    1.130   -0.017    0.977   -0.877    1.972
CD1=        3       12        3        3        7        4        3        4        3        1        0        2        2        0        4        2        1        9       13       19        6        7        6        2        1        4        8        3        2        2        0        0
CD2=       16       14        5        7        3       10        5        8        5        2        3       12        6        3       14        5        2        0        8       11        4        4        3        2        2        7        4        2        1        2        1        3
CGATTGCTTTCAACCCGTTAAATTGAGTGCTCGATACTGTTCCGTTAAAGAAATAATACTGGAATTGTTTCCCAAGATTTCCGGCAAAATTCATCAGCTCTCTGGCTCTTACACTTGCTAAATCCAATCCTCTTCTTTCGTGAGCTCTGTCAACCTGTACCTTGTCGCCAAGGATTTTGAGTGTTGGATTAGCAAATGCCGGTGTGATGACATTTGCAGGATAATCCGCATCGAGCGCTCTGAATTGTCCTCCGCTTGCTGTTGCAGCTTTACGCGCATAATCTGCATTGCCGACAATCGGATAAAACTCAGCGAATTCAAGCACAGTTGCCCTGCTGATCATTTGGGCAACTACCTGCTGAGTGATTGTATCATTGGCTGAAATTTGTTGTAGTTTCATTGGTTCTCCTTTAATTTGGATTTGGTTTCTGTTATTTGTTTCCCATTTGTTTTCTTATTTCTTCGGCAACTATTTTGCTGACAGGCTCATTATCAAAGGCTTGACTTTTTTGATCTTTATGTTCTTTAAAGTCAATAAGTTTAGGCATAAAGTCAATAAGTTTAGGCATCTTTTCTATAAATTCTTTAATCACATCTGTAGATTGAGTTTTAACACCCTCGGAGAATTCAAATTCCGGTGTAAGTGATATGATTTTAAAAATTTTTGTAATTGGGTCTTTCATCTTAGGAAGCAGCCTGCCATCCGATATTGCTTTATCAAGATATTCTTCAAATTCTTTTTCTTCAGATTCCCTTTTTTGTTTATTCAATTCCGCTTCGAGTCTGTTTTTCTCAACAATAATTTCAGCATACTTACTCTGCAATTGTTCAAACTCTCTTTCTTTGGCTAACATATCAGATAACTGTTTCTGATAAATGTCGATTTGCTTTTGCAGTTCCTTAATTTTTTCATTGTCAGATTTCTGATCG
KOK=        54
KK=  101372  LL=  102031  Z=    4.96  JJ=  100862  DL=   660
A===      111      112      113      114      121      123      124      131      132      133      134      141      143      144      211      213      214      223      224      231      233      234      243      244      313      314      323      333      334      343      413      433
B===      222      122      422      322      212      412      312      242      142      442      342      232      432      332      221      421      321      411      311      241      441      341      431      331      424      324      414      444      344      434      423      443
RRR=    2.746    2.101    3.193   11.864    0.294    2.739    2.941    0.977    0.861    0.279   -0.728    3.476    0.033   -1.283    0.814   -0.064    5.129    9.647   41.204   -0.064    0.333    0.254   16.025   -0.903    1.201    0.195    0.037    9.460    2.735    0.714   -1.641    0.592
X1==    1.726    1.575    2.741    2.189    0.836    0.895    3.246    0.839   -1.358   -1.047    1.216    1.189    0.216   -0.569    2.314   -0.607    2.366    3.612    5.477   -0.607    1.718   -0.240    2.443    2.081   -1.047    0.216    0.191    3.886    2.241    3.241    1.216   -0.759
X2==    1.591    1.334    1.165    5.419    0.352    3.060    0.906    1.165   -0.634   -0.267   -0.599    2.923    0.152    2.257    0.352    0.105    2.168    2.671    7.523    0.105    0.194   -1.059    6.560   -0.434   -1.147    0.903    0.194    2.435    1.220    0.220   -1.350   -0.780
CD1=        3        4        4        3        3        3        5        2        0        0        2        2        1        0        5        1        4        9       10        1        4        1        4        3        0        1        2        5        3        4        2        0
CD2=       11        7        5       15        5        6        4        5        1        1        1       10        2        6        5        2        6        4       11        2        1        0        8        1        0        3        1        3        2        1        0        0
CTTTTGCTGCTTTTGTCTTGCCCGTTCCTGCCTCCCCAACTACAACCCCAATTTCCTGGTCAAGATGGGCTACCTTTGCCGCCTGAAAAAGTAGTTCTGAATTTGTAATAGGACAGAATGGGATCATCTCTTTAGGCATTGCTTCTATTTCTTCCTGACGCATTAGAAAAGACGCAATTGCCCATTCCAATTTCTGCACATCGCCAGGATATTTACCGGCAAGATATGTTGATACTACGCTGGCGCTGTAACCAATCTGCTTGGCTATTCTGTTGATAGAAATATTCTTCCTGTCAACAAAGTCCCGCAGCTTGTTAAGAAGATTTCCTTCCGGATTTGGAAGATTTTCATTAGATTTGTGTTGCATAAGCAATCCTTTCTTTATTATTATTTGTAGGGACAATGCTTGCATTGTCCGTTAATTAATTGTTTATGTATTTACTCCGCAAGTCTCGTACACTTGCGGAGTTTTTTATGTCTAAGCTATCCTCTCTTTAACAATGCCTCAACGGGATTAGAATAAATTTTCGGTTCAATCCCGCACAATTTCATATATTCCTTAAAAGCATTTATCTTTGGTTTTCCCTTTGCGTTCTTTGCATCCCTACGTGATATTATTTCTCTTTTTTCTTCCTTAACATCATTGTTTCGCATTTCAAC
KOK=        55
KK=  114362  LL=  115261  Z=    4.50  JJ=  114242  DL=   900
A===      111      112      113      114      121      123      124      131      132      133      134      141      143      144      211      213      214      223      224      231      233      234      243      244      313      314      323      333      334      343      413      433
B===      222      122      422      322      212      412      312      242      142      442      342      232      432      332      221      421      321      411      311      241      441      341      431      331      424      324      414      444      344      434      423      443
RRR=    4.309   -1.601    2.081   13.563    4.016    0.294    1.869    8.211    0.662   -0.200    0.383   -2.179    0.383    0.034    7.758   -1.368    2.556    2.052   83.276    1.170   -1.171    2.814    9.235    1.356   -0.423    5.934    0.026    0.271    0.712   -0.253    2.539   -0.253
X1==    2.930   -0.827    0.729    2.605    1.503    0.208    1.190    2.876    0.826    0.854   -0.928    3.385   -0.928    0.222    3.366    0.826    2.539    2.901    8.746    0.826    1.248    1.576    5.174    0.936    1.809    2.072    0.423   -0.617    0.482    0.482    2.072    0.482
X2==    1.471    1.936    2.856    5.207    2.673    1.415    1.570    2.856    0.801   -0.234   -0.413   -0.644   -0.413    0.155    2.304   -1.655    1.007    0.707    9.521    1.415   -0.939    1.785    1.785    1.449   -0.234    2.863    0.061   -0.439    1.476   -0.524    1.225   -0.524
CD1=        9        3        3        5        8        3        4        6        4        2        0        6        0        1       12        4        6        9       18        4        3        3        7        2        3        3        2        0        1        1        3        1
CD2=       15       13        9       15       15        5        6        9        4        1        1        3        1        2       14        0        5        3       17        5        0        3        3        3        1        5        1        0        2        0        3        0
ATATTGAAGTTCCGAACATTGGAAATTATTTAACACGATTAGCAATTGGCACTTCTTTTAGTTTTGTTTTTGCTTTAGTGCTTGTTTATCTCGACCTTCAGATTATTAACAGACTTGATAAAATATTTCCTCTGCCCAAAAAACTATTGCCCAGAATACCTGCAGAGTTTTTATTTGCCGTGTTTGCTGCAATTGTTATCGGTTCATCAATAACTATTCTAGCCAATTCGCTAATGCCTTATCCGGATGGATTAACAAAGAACATTATAAATAACTCACTTATAACTTCTGTTCTCAACATTATTATTATAACGAGACTTCTGAAAAATTCAGATTTTTATTTTTGATTTAATAATATCAAGTTTTTTTTGAAGGATAATCTGTCCTCAATATGTTTTTGTGATTATTCAATCTAATTTTTATAAATATTTTTGTTCATTGACATATTGAAAACTCATAGTTTACAGACTTTCTAAATTTATTTGTTAGTTTAAGTCGATAATGTGATAAGTCTCCTAATATTGTAAACAAAAGCACACATTATAAACTCAAACCTGTTTCGCCCTATATCATAGTAACTACATTGTTGGTATTGCAAGACTTGTTTCATATAAGCAAATGGTCTTTCAACTTTATTTCTGATTGTAGAAAGCAGCTTGTTAACTTTCTTTTCTGATTTGCTTAGAGGTTTATTCCGATAACCTTTTGCTAAGATGCCATCAAAAATACCTATGGCTTCAAGTTTATTTCTCCTTGTTTTATTTGCATAAGCTTTATCAGCAAAGATAGCCTGTTCGGAATAGTCAACTAATTGATCAAATGCATTTGAATCGTGAATGCTTGCTTTGGTAAACTCAACTGACTTTATTACTTGACTGTCTTCATCGATTGCAATGTGTC
KOK=        56
KK=  120212  LL=  120751  Z=    4.79  JJ=  119642  DL=   540
A===      111      112      113      114      121      123      124      131      132      133      134      141      143      144      211      213      214      223      224      231      233      234      243      244      313      314      323      333      334      343      413      433
B===      222      122      422      322      212      412      312      242      142      442      342      232      432      332      221      421      321      411      311      241      441      341      431      331      424      324      414      444      344      434      423      443
RRR=   40.276    2.544    6.413   11.428    0.313    6.505    1.195    3.796    0.913    0.816    0.816   -0.807    0.005    0.224    0.629    0.591   -1.164    0.794    1.876    0.591    0.475    0.816    0.314   12.729    0.163    3.503   -0.277    0.832    3.733   -0.814    0.314    0.792
X1==    6.139    2.524    1.987    4.029    0.711    5.494    0.372    1.176    2.456   -0.969   -0.846    0.562    0.154    0.262   -0.499   -1.343    1.996    1.412    0.944   -1.343    1.812   -0.965    2.035    3.158    1.031    1.154   -1.058    1.393    1.471   -0.529    0.154    1.471
X2==    6.561    1.008    3.228    2.837    0.441    1.184    3.215    3.228    0.372   -0.842   -0.965   -1.436    0.035    0.855   -1.261   -0.440   -0.583    0.562    1.987   -0.440    0.262   -0.846    0.154    4.031    0.158    3.035    0.262    0.597    2.538    1.538    2.035    0.538
CD1=       12        7        4        6        4        9        2        3        5        0        0        2        1        1        2        0        4        4        3        0        3        0        3        4        2        2        0        2        2        0        1        2
CD2=       16        5        6        6        4        3        6        6        2        0        0        0        1        2        1        1        1        2        4        1        1        0        1        5        1        4        1        1        3        2        3        1
AGATTTTGTAAAAGAAGGTGGCTTGCGGGAAAGAATGACCAAAGCCAGGATAAATTATAGAAACAAGGGACAAAAGTGACTGTTGCGACATTTGCAGTCCCGCTTGTCACAATTGTCCCAAAAAAATTTCTAAAGCCTAACCATTTCCCTTATTCCATCTTCCGGTGAAATTGGAGTGAAATTAAACCCCTTGTTAAACTTACTGCTGTTGAAAAAATAATCCCGTTTAAATTGATATCCCACATCTTTCAATTCTTTTAGGATTGGAATAAAAATTCCCAAAACACTTATCATCCAATCCGGCATTGTCTGGATTTTCTTTTGCTTGTTCATTGCGTTCATCATTAGTTCAATCCACTGTTGGTTTGTAAGTTTTTTATCTGTTGTTGGGAGATGCCATATCTGATTATATGCATCTTTTGTATTGCCTAGTAATGCAACGGCTTTCCCTATATCTTTACTGTAAATAAAATTATGAATCACATCCAGTTTGCCAAGCCACTGCGGACTTTTATCTTTAAGAAGTTTTAAATAAACAGT
KOK=        57
KK=  132422  LL=  132721  Z=    4.91  JJ=  131522  DL=   300
A===      111      112      113      114      121      123      124      131      132      133      134      141      143      144      211      213      214      223      224      231      233      234      243      244      313      314      323      333      334      343      413      433
B===      222      122      422      322      212      412      312      242      142      442      342      232      432      332      221      421      321      411      311      241      441      341      431      331      424      324      414      444      344      434      423      443
RRR=    3.330    0.264   -0.041    0.988   -0.794   -0.204    3.454   -1.690   -0.804    0.370    0.153    0.036   -0.884    1.917   -0.717   -0.804   -0.112    2.262   70.447    0.209   -0.104    0.140    1.093    0.152    3.363   11.502    0.336    0.175    0.175   -0.758    0.370    0.175
X1==    2.924   -0.226   -0.824    0.253    0.680   -0.987    1.105   -0.824    1.013   -0.651    0.410   -0.747    1.410    1.465    2.491    1.013   -0.895    1.691    9.691    1.013    0.220    0.293    2.293    0.359    2.349    3.410    0.220   -0.515   -0.466   -0.466   -0.590   -0.466
X2==    1.139   -1.168    0.050    3.904   -1.168    0.207    3.125    2.050   -0.793   -0.568    0.373   -0.048   -0.627    1.308   -0.288   -0.793    0.125    1.338    7.269    0.207   -0.474    0.477    0.477    0.422    1.432    3.373    1.526   -0.340   -0.375    1.625   -0.627   -0.375
CD1=        4        1        0        1        2        0        2        0        2        0        1        0        2        2        4        2        0        3       11        2        1        1        3        1        3        4        1        0        0        0        0        0
CD2=        3        0        1        5        0        1        4        3        0        0        1        1        0        2        1        0        1        2        8        1        0        1        1        1        2        4        2        0        0        2        0        0
CCTACTTACACTTCAGAGCGATGTCACTGCCTTTAATAACTGCTTTTTCAACATCTTCTTCATCAGCAACACTGCCGTTCACTATTCAGGCAGTTGAAAAAGAAAGCGGAGTTTCAAATAAAATCTCCAGTTTTGTTTTACCACTTGGCGCAACAATAAATATGGATGGAACTGCCTTGTATGAATGTGTTGCTGCAATGTTTATTGCTCAGGCATACGGAATTGAGCTCGGATTTCTTCAGCAAATGATTGTTGTTGTAACAGCTTTGCTTGCATCAATTGGTGCTGCAGGCATCCCAA
KOK=        58
KK=  146762  LL=  147721  Z=   10.91  JJ=  146762  DL=   960
A===      111      112      113      114      121      123      124      131      132      133      134      141      143      144      211      213      214      223      224      231      233      234      243      244      313      314      323      333      334      343      413      433
B===      222      122      422      322      212      412      312      242      142      442      342      232      432      332      221      421      321      411      311      241      441      341      431      331      424      324      414      444      344      434      423      443
RRR=   72.500    8.233    2.924    3.385   -0.369    1.764   -0.209    0.509   -0.402   -0.946   -0.078    3.732    9.316    0.553   -0.325    0.230    1.123    5.290   15.783    4.093   -0.002   -0.275    0.698    3.100    0.480   20.985   48.973   -0.122    3.149    0.425   -0.078    3.181
X1==    7.269    4.274    1.759    1.607   -0.398    1.270    1.344    0.306   -0.516   -1.248    0.081    2.924    1.544    0.456   -0.757   -0.516   -1.352    1.552    3.779    1.270   -0.014   -0.217    1.585    1.209   -0.440    5.200    7.952   -0.546    1.332   -0.668    0.081    2.332
X2==    9.974    1.926    1.662    2.107    0.928    1.390   -0.155    1.662    0.778    0.758   -0.965    1.276    6.035    1.211    0.429   -0.445   -0.830    3.409    4.176    3.224    0.152    1.269    0.440    2.564   -1.091    4.035    6.158    0.223    2.364   -0.636   -0.965    1.364
CD1=       37       20        8        9        7        5        6        5        2        0        2       12        4        3        6        2        1        4        8        5        1        1        3        3        1        9        9        0        2        0        2        3
CD2=       19        8        4        4        6        5        2        4        4        2        0        3        7        2        5        2        1       11       11        8        2        3        2        4        0        5       10        1        3        0        0        2
CTCCAAGAGATTAATAAAAATTAATGTTGCGTTAATAATGAGTTAATATTTGAAGCTTACTTTTGCCTTTGTAACTAATCAAAGGAGTTCAAAATGCAAGCATTAAATGGTTTGAAAGAATTCTCATTGAATGACCCTGCTCAGAAACGAAAACTCGCCGAGTTTTATAATTACAAGGGGGTTGAGCAAGCTGATGAAGGCAATCTGATGGAAGCTTTAAATTATTTTAACAAAGCTTTGCAGATTGATCCGATGTGTAAAGAAGCCCTTTTTAATCGGGCTACAATAAAAGCTGATTTGGGAGAATTTGAGGAAGCCAGAAAAGATTTTTATAAAATCGGTAAAATTAATTTACAGGAGAAATCTGATAACCCAATCCAAAGCTTTATTACTAATCAGACTCCAAAGATTAATTTTTTTTAATCTGAAATTAATCCTGGCTTAATAATAATCAGGTAAGTTAACAGTGTAGTTCTTAAATAATTTTATAAACAAACAAAAACAATATAGGAGATCTAAAAATGAAAGCTCGAATTTTTGCACTCGCAGTTGCAGTTCTTTTGATGGCATTTTCTGTCAATTCAGTTTTGATGGCTCAAAGTAAAGAAACCAGAAAGACAACAAAAAATGTCAAACAAACTGAGCAAAAGCTTGAAACCAAAACAACTCAGACTCAGGAAAAGATGAATCAGACAAAACCGGAAACAACCGAAAAAGCTAAAGAAGTTGAGAAAACAGTCAAACACGAAACGATGAACAAAAATGAAAACGAGAAAAAGGAAATGACTCACAAGAAATTGCATAGCAATAAGATGGAAGAGAAAAAGACTGTTCAATCAACAGAAAAAAAATAACCGGTTTAATCTGATGCGAAAAGGAGAGAGTCATCTCTCCTTTTTTTATATTAATTTTGACTATGAGAATTCTTGTAGTTGAAGATGAAAAGAAAGTAGCCTCCTT
KOK=        59
KK=  147992  LL=  148981  Z=    4.58  JJ=  147962  DL=   990
A===      111      112      113      114      121      123      124      131      132      133      134      141      143      144      211      213      214      223      224      231      233      234      243      244      313      314      323      333      334      343      413      433
B===      222      122      422      322      212      412      312      242      142      442      342      232      432      332      221      421      321      411      311      241      441      341      431      331      424      324      414      444      344      434      423      443
RRR=   22.485    3.743   12.395   14.857    4.019    3.938   -0.002    1.315   -0.321   -0.252    1.838    5.005   22.595    6.804   -0.193    0.063    0.045    9.459    2.000   18.578    0.060   -0.678   -0.861   -0.535    0.580   14.401    1.684   -1.292   -1.077    0.417    1.237    0.417
X1==    5.063    3.205    2.616    2.798    1.153    0.860    0.002    3.839    0.237   -0.142    1.472    2.798    4.972    2.859   -0.488    0.237   -1.165    1.574    1.258    4.600   -0.104    1.544   -0.239    0.458   -1.077    4.972    1.803    1.512    1.442   -0.558    0.597   -0.558
X2==    4.441    1.168    4.738    5.310    3.486    4.578   -1.191    0.342   -1.353    1.774    1.248    1.789    4.545    2.380    0.396    0.265   -0.039    6.007    1.589    4.039   -0.579   -0.439    3.603   -1.166   -0.539    2.897    0.934   -0.854   -0.747   -0.747    2.073   -0.747
CD1=       19       14        7        8        9        4        3        9        3        1        3        8        7        5        5        3        1        5        5       10        1        3        1        2        0        7        3        2        2        0        2        0
CD2=       18       10       12       12       16       12        1        4        1        4        3        6        7        4        8        4        3       15        6       11        1        1        6        0        1        5        3        0        0        0        4        0
TGAAGAGTTGTTAGCCAGAATCAGAGCTCTTTTAAGAAGGAATTCAGTTGATAAGAATAATATTCTGAAAGCAGGAGATTTGAAACTTGATACTCAGACACACAAAGCTTACAGAAATGATATTGAAATTCAGTTAACAGCAAAAGAATATGCCATTTTAGAATATCTGATGAGAAACAAAAATCGTGTTATATCAAGAACCAAGCTCTCAGAACATATTTATGAATTTCATTTTGACCCTGAAACAAATGTAATTGATGTTTATATAAACAAGCTTAGAAATAAAATTGATAAAGGATTTGACAAACAAATAATTCATACTGTAAGAGGCGTTGGCTATTTGATTAAGGACGATTGAAACTGTTTATGTTAATGAATCTGGAAAAATATTTTAAGAGCACAAGGTTTAAGACAACGCTATGGTATTCTCTGATCTTTTTATTGCTTGAAATTGTGCTTGGTACAATAATTTATGTTTATGTTAATCAAACGATGAGAAATGAACTCGATCTTTCTCTTACCAAACAGGCAGAATCAATTTACAGGTTTGTAAAAGAAAGCCAGGTTAATCTTTTCGAGTTTGAACCGGATTCTGTTTATTCAACACCTGATGAGCTCGTTTATGATATTATATTTGAAGCATTGGCATTCAATCCCAACAACACTTTTGTCCAGGTTTCAATAAAGGATAAAACAGTTTTCCGTACGGCTAATCTTGGTAAAGTTGTCTTTAAAACATCGAACCAGGAAAATGTATTACGTCTTGTTGATTATAAAGAACCTGATTTATCAGAATATCCGATAAGAGCAGCATATCTTAATAAAGGTGATTATAAAATTATTGTCGCTTTTCCTCTGGAATTGATATCGAAAACTCTGGATAACCTTGCTGATCTTTATGTAATTATAGCTCCTTTATTTCTAATCCTTTCCTTCGTAGTCGGTTCATTTCTTTCATTTAAGGCTTTGGCAAGAATTGACAAAATAATC
KOK=        60
KK=  149222  LL=  150151  Z=    5.77  JJ=  149162  DL=   930
A===      111      112      113      114      121      123      124      131      132      133      134      141      143      144      211      213      214      223      224      231      233      234      243      244      313      314      323      333      334      343      413      433
B===      222      122      422      322      212      412      312      242      142      442      342      232      432      332      221      421      321      411      311      241      441      341      431      331      424      324      414      444      344      434      423      443
RRR=   20.128   19.749   11.250   10.206    0.172   25.790   -1.405   -0.063    1.627    1.950   -0.757   -0.882   15.483    0.386   -1.083   -0.329    1.894   69.934    0.236   -0.329    3.273    0.846    0.088   -0.583    0.086   11.126    0.840   -0.885    0.886   -0.239   -1.535    0.862
X1==    4.318    3.079    3.354    2.231    2.271    6.003    1.268   -0.073    1.253    3.025   -1.192    2.231    6.430   -0.338   -2.175    0.659   -1.710    7.610    0.215    0.659    2.362    0.616   -0.264   -1.141   -0.352    2.196    0.607   -0.642    2.363   -0.637    1.349    0.363
X2==    4.662    6.414    3.354    4.574    0.076    4.296   -1.107    0.861    1.299    0.645    0.635   -0.395    2.408   -1.142    0.498   -0.500   -1.107    9.190    1.099   -0.500    1.386    1.373   -0.332    0.511   -0.244    5.067    1.386    1.379    0.375    0.375   -1.138    2.375
CD1=       18       14        9        7       12       13        5        3        5        5        0        7        9        1        1        4        0       15        3        4        4        2        1        0        1        4        2        0        3        0        3        1
CD2=       16       21        8       10        6       10        1        4        5        2        2        2        4        0        7        2        1       19        5        2        3        3        1        2        1        7        3        2        1        1        0        3
CTGGAAATAATTCAAAGCAGTTATGAAGAAACACTAAGACTTATAAATATTGTAGAAAGATTATTCTTTATCACAAAACTCGATAACTCACTGATTAAATTGAATAAAACCAAAATCAATCTGGTTAATTTGGTTTCGGAAGTTGTTGATGACTTTAAGAATATTGCCGAAGAGAAGAAAATAACTTTAACTCAGCAATATCCGGAGAATACAGATTTAATTATTGATGCGGATTCAGAAATGATGCGGCAGGTGTTTATCAATCTTATTGATAATGCAATAAAATACAGTCTTGAACAAAGTGATATTTTAATTGTTATTAAGGACGAAGAAAAAATTTCTTTTTCAATAACCAATAAAAGCGAACCGATTCCGAAAGAAATTATTCCAAAACTTTTTGATAGATTTTACAGAATGGAAACCTCACGAAACAGAAACCTTGGCGGAGTTGGATTAGGGCTGTCTGTTGTAAAACATATTATTGATCTTCACAAATTTGAGATTAAAATACTCAGCGATGAACAAGGGTTATTTAAAGCTGAAATAAAGTTCTGAAAATTACTTGCTCAGTTCCAAATCCGTTTCAATGCTGGTCTGATTATCTGAGTTAGCATCTTTTATATGAAATATTATTTTATAAATTCCTTCCTGATAAGTCGAATCAAGCGTGAATTGAGCTTCCAGACCGACATCAGAAATTTTTTCTTTACTTGTTTCTGTATGAACATAGGAAAACTTTCCGGCTTCTACAGAACTATCAGGTTTAACAAGATCAACAACAAGCGAAATTGTTGCAGCATAATTACCGGTTTCTTTATCAACAATCTGATTGAATCCTTTTATTCGAACAGTAGCATTTACTTCCCAGCTTCCATCTAAATCATAGGCGAAAGCTTCTGTACTGAAAGCTTCAAACTTTTCTTCTTTCTT
KOK=        61
KK=  157892  LL=  158221  Z=    4.55  JJ=  157742  DL=   330
A===      111      112      113      114      121      123      124      131      132      133      134      141      143      144      211      213      214      223      224      231      233      234      243      244      313      314      323      333      334      343      413      433
B===      222      122      422      322      212      412      312      242      142      442      342      232      432      332      221      421      321      411      311      241      441      341      431      331      424      324      414      444      344      434      423      443
RRR=    1.100    2.533   -0.022   -0.401    0.019    0.186   14.377    1.957    0.984    0.200   -0.173    2.888   -0.546    0.936    1.746   -2.117    0.170   -1.096   45.762    0.979    0.303   -0.215    0.200   -0.509   -0.258    0.291    0.892    0.638    0.040   -0.150   -0.336    0.040
X1==    0.605    0.822   -0.157    0.548    0.198    3.885    3.434    1.712   -1.034   -0.457    0.465    2.278    1.465    1.374    2.070   -1.034   -0.209    1.054    5.652    0.934    0.588    0.518   -0.482    1.436   -0.457    0.465    0.588    0.821   -0.210    0.790   -0.535   -0.210
X2==    1.819    3.082    0.143   -0.732    0.097    0.048    4.186    1.143   -0.952   -0.436   -0.373    1.268   -0.373    0.681    0.843    2.048   -0.814   -1.040    8.096    1.048    0.515   -0.414   -0.414   -0.354    0.564    0.627    1.515    0.778   -0.190   -0.190    0.627   -0.190
CD1=        4        4        1        2        3        5        5        3        0        0        1        4        2        2        6        0        1        2        7        2        1        1        0        2        0        1        1        1        0        1        0        0
CD2=        4        6        1        0        2        1        5        2        0        0        0        2        0        1        3        3        0        0        9        2        1        0        0        0        1        1        2        1        0        0        1        0
AGGGGAAGCTGGTCTCGCCAAATCTTGCAACAAATAAAAATTATATTCCAATCGGTGAACAAAAATTAATAAATCTTAGAGGTAACAAGCAGATAAAGATTCATCCCTTTGGTACATTAAGGGATTATATTTCATTTTATTTTGGAGTAATATCTCCAATGTTGTATTGTATAGCCCACGGTTATGATGTCCCAAAAGTTGATCAGGAAAACATAATCTATCTGGTATCATCAATTGAGAAATTGATTGAATCAAAGATTAAATTTGTTTTTACTGATGGTCATTCATATGCAGCATTCACAAGATTTTTCAATGACAAAAAAGATTTGA
KOK=        62
KK=  168272  LL=  169321  Z=    5.43  JJ=  168182  DL=  1050
A===      111      112      113      114      121      123      124      131      132      133      134      141      143      144      211      213      214      223      224      231      233      234      243      244      313      314      323      333      334      343      413      433
B===      222      122      422      322      212      412      312      242      142      442      342      232      432      332      221      421      321      411      311      241      441      341      431      331      424      324      414      444      344      434      423      443
RRR=   52.821    6.760    1.076    0.386    0.309   35.802    7.727    0.077    4.604    2.527    0.112    1.962    4.728   -1.529    2.252   -0.737    1.479   -0.244    6.051    0.554   -1.778    0.554   21.679    2.715   -0.037    4.728    0.610    7.207   -0.346    0.577    0.312   -1.751
X1==    7.290    3.496    1.237    0.551    0.667    6.968    1.932    0.054    1.724    3.312   -0.249    0.551    2.412    2.036    1.880   -0.898   -1.082    3.845    2.370    0.675    1.931   -0.499    5.001    2.505    0.230    2.412    0.565    2.005   -0.749    1.251   -0.249    3.251
X2==    7.246    1.934    0.871    0.701    0.462    5.138    3.999    1.418    2.671    0.763   -0.452    3.558    1.960   -0.751    1.198    0.820   -1.367   -0.064    2.554    0.820   -0.921   -1.110    4.335    1.084   -0.162    1.960    1.079    3.595    0.461    0.461   -1.255   -0.539
CD1=       21       15        5        3        8       17        6        3        7        6        1        3        4        3       11        2        1       13        8        5        5        1        8        4        2        4        3        3        0        2        1        4
CD2=       32       13        5        6        9       11       11        6        7        2        1       12        4        1       11        4        1        2        7        4        0        0        6        3        1        4        2        4        1        1        0        0
TTTGCATTAAGAGCTAATTTCTTTTTTAATTCACTTATTGCGTTGCTCGCTTTATTCTCTTGCCAAAAGCCAACAACAGCATTTAAAAGTAGCAAAGCAAATATTATCCAAAAATCTTCCCAATGATTTATAATTGCCGATAAGATTGCAGCAATCTCTATCATCCAGGGGATTGGGCCCCAAAAATAACTAAGGAATTTAATGATCGGGTTGACTTTTTTTTCTGCTATTTCATTATAACCATATTTGTTAACTCGTTCTGTTACTTCTTTATCTGATAATCCTTTTTCCGATGATAAAAATTGTTTGAAAGCATCTTCAACGGAAAGTTTTTTAAGATCCTCAATGTTTTCTGATTCACTTTTCATATTGATTAACCTTTTAATCCTCTTTTTAATTTAGAATTCTTTTGTAACTTAAAATGATTTTTTTTCGATACACCAACTGCACTGCAATTTTCAAAAAATATTTTTGGTTAAATTTTTTATTTTATTCTAATGTAATGAACAAGTAGGTAATAGTTATCAGTTATCTTTTGTTTATAAAATCTTTCAGAAACATTTCTAATCCTTCTTGAGTCATTTCCGGAGGCATATGTCCTTTTGTAAAATAGTAATATTCATCAAAAGACCATTTCATCATATGTGCGATTGAGCCTTTAAATGTTAAATCAACATTGCCACCAAATAAATAATTTGAGAGAATTAATATCGCCTTTTCACCCTGGTTCATAATACAAAAGACCTCTGGACTAAATTGGGGAACTTCACCTTTCCCAGTAAGTTCTTTTATAAAAGCGCTTGCAGCTATGTGTGCCTGCATTATTGCTATATGCCCGAGCTTAGGCATTGCTTTAACGTTTGTATCACCTACCGCAAAGATATTTTTATATTTTGTATGTCTCATCTGATCATCAGTTAAAATAAAACCCATCTTATCGCCCAGATCTGAATTTTTTATCATTGGACTTGCGATGTATTTTGGGATAGCAATAGTTAAATCACTTGGTAAAAAGGTACCATCTTCAAAAACTACTTTATCTTTTTCGAT
KOK=        63
KK=  190712  LL=  191191  Z=    5.07  JJ=  190322  DL=   480
A===      111      112      113      114      121      123      124      131      132      133      134      141      143      144      211      213      214      223      224      231      233      234      243      244      313      314      323      333      334      343      413      433
B===      222      122      422      322      212      412      312      242      142      442      342      232      432      332      221      421      321      411      311      241      441      341      431      331      424      324      414      444      344      434      423      443
RRR=    1.387    0.119    0.085    0.091   -0.298    0.117    8.657   -2.783   -0.725    0.942   -0.769   -0.585    0.071    0.138   10.571   -2.405    0.381   18.252   94.480   -0.486    0.154   -0.162    0.276    0.013   12.189   27.005    3.115    0.447    3.060   -2.704    2.096   -0.184
X1==    0.640   -0.192   -0.543    0.100    0.479   -0.288    3.798    2.558    0.587   -0.989    0.886   -0.641   -0.081   -0.175    6.520   -1.162   -1.218    4.903    9.310   -1.162   -0.772    0.153    0.153   -0.929    3.011    3.787    1.228   -0.575    2.370   -0.630    1.853   -0.630
X2==    2.168   -0.621   -0.156    0.913   -0.621   -0.408    2.279   -1.088   -1.234   -0.953   -0.868    0.913   -0.868   -0.792    1.621    2.069   -0.313    3.723   10.149    0.418   -0.200   -1.062    1.803   -0.014    4.047    7.132    2.538   -0.777    1.291    4.291    1.132    0.291
CD1=        4        2        1        2        3        1        6        5        2        0        2        1        1        1       12        0        0        6       11        0        0        1        1        0        4        5        2        0        3        0        3        0
CD2=        4        1        1        2        1        1        4        0        0        0        0        2        0        0        4        4        1        7       15        2        1        0        3        1        5        8        4        0        2        5        2        1
GAGGCACAGAATTATGGACAGAAACAAAGCTTGTAAATGTTGTTGACGGAATTTTCTCAACACAACTTGGCAGTGTAACTCCAATTTCTCTTCCTTTTGAAGCCGCATACTGGCTCGGAATTGCCGTTGGAGGCGGTAGCGAATTAACACCAAGAGTTCCATTCTCATCGGTTCCATACAGCAGAATGAGTCTTTCTGTTCCTGATAACAGTTTAACTGCTTCCAAAATTCACAGCGGACAGATTGTAAAAAGTCTGAACGGATTAAAAGATAATATTAATCTTGTTGCAGGTAGTAATGCTACAATTACACCAAGCGGAAATGACTTAACAATTTCTGCTGCAGGTGGTGGTGGAGGAACTGTAACACAGGTTAACACTGGTGCAGGACTTACCGGCGGACCAATAACAACAACGGGAACAATAAGTATTGCAAATGATGGAATAACAAATGCAATGCTTCAAAACAATTCTGTAACAA
KOK=        64
KK=  197342  LL=  198331  Z=    4.87  JJ=  197342  DL=   990
A===      111      112      113      114      121      123      124      131      132      133      134      141      143      144      211      213      214      223      224      231      233      234      243      244      313      314      323      333      334      343      413      433
B===      222      122      422      322      212      412      312      242      142      442      342      232      432      332      221      421      321      411      311      241      441      341      431      331      424      324      414      444      344      434      423      443
RRR=   22.976    0.113    5.945   11.306    1.755   16.391    6.776    0.972   -0.000   -0.059    0.186    4.279    1.229   -0.878    1.332    0.671    1.990   32.840   13.827   -0.000    1.341   -0.307    2.291    3.273    1.263    6.441    3.359    0.435    3.716    0.685    2.711   -0.966
X1==    3.875    0.066    3.838    3.297    1.909    6.992    3.045    1.831   -0.000   -0.339   -0.297    1.248    1.436    0.630    1.448   -1.166   -1.117    5.598    3.723   -0.000    2.324    0.921    1.675    2.534    1.359    4.036    2.324    0.136    1.171   -0.829    3.170    1.171
X2==    5.929    1.709    1.549    3.429    0.919    2.344    2.225    0.531    0.592    0.174   -0.625    3.429    0.855   -1.395    0.919   -0.576   -1.781    5.866    3.714    0.592    0.577   -0.334    1.368    1.292    0.929    1.596    1.446    3.208    3.175   -0.825    0.855   -0.825
CD1=       11        5        8        7        9       15        8        5        3        1        1        4        3        2        8        1        1       15       11        3        5        3        4        5        3        6        5        1        2        0        5        2
CD2=       26       11        7       11        9        7        7        5        4        2        1       11        3        0        9        2        0       11        8        4        2        1        3        3        3        4        3        4        4        0        3        0
TTAAACCAAGAAATGTTTCGGTTGATCCATATCTTATTCAACCAAAGAAAAAAAGGTGGGATATTTCTTTCTCGTGGGGAATTTCATCAATGCCTTATCCCGAGCCAGGACAGGTTCCAATGTATGGTATTACAATTAACAGAAGCATTCAGGTTTACAGAATAATGGCTTTGCTCTTCGGTGCAGAACTCGAAAGAAACGGAAGAGCAGTTGAACTATTCCGGAGATACAGACCGAATGAATATGTTAATCCATATCGCTTTTCTTTACTTGGTGGAGTTGAGTTTTTAATGGGAAAAACTTTGTTCTCTGTGCAGTTTGGAGGTTATTTATTTATTCCTTTCAGACATTTTGTTGCAAATGGTTTTCCGGCCAGAACTTTTGAAGACAGAACATATCAGCGTTGGGGTTTGGTATATAATCTTTTTGAAAATATTTATGTTGGTCTAAATTTCAAATCATACAGAAACTCTGCCGATCATCTGAGTTTAAGATTTACTTACTCTTTTTGATTCATTCTCTTTATTGCTGATGAACTGATTAATTCTTTTCTTCAGACTCAAAGATATATCCGGAACTTCTGACGCTTTTTATATAAACGGGGTTAGATGGATCGTCTTCAAAATATTTTCTTAATCGTGAGATGAAAATATCAACTGTTCTGGTCTCCACTTCCGGATTCATATTCCACACATTCTCCAACAACTCTTTTCTGCCGATTATTCTTCCTTTGTTTTCAATAAGATATTTCAGAAGAATTGCCTCAAAGTGTGTTAGATTAAATTCTATCTTTCCTTTTTTGCATTTCAGATTATCAAAATTTATTTCGCAATTACCAAGTTTGTAGACCGGAGTCAGTTTTATTGATTTAGAATACCAGCTTTTTCTTTTAAGCATGCCTTTTATTCTTAATAATAATTCCTGAAGATGAAATGGTTTTGTGATATAATCATCAGCCCCAGTTTCAAGTCCTTTCACTTTATCGTCAAC
KOK=        65
KK=  202772  LL=  203881  Z=    4.71  JJ=  202742  DL=  1110
A===      111      112      113      114      121      123      124      131      132      133      134      141      143      144      211      213      214      223      224      231      233      234      243      244      313      314      323      333      334      343      413      433
B===      222      122      422      322      212      412      312      242      142      442      342      232      432      332      221      421      321      411      311      241      441      341      431      331      424      324      414      444      344      434      423      443
RRR=   20.865    8.470    6.502    6.251    0.031    1.206   -2.353    0.000    7.004    1.576   -0.414    9.643   11.474   -0.421    3.920   -0.138    0.529   11.049    0.078   75.504    3.650   -0.395   18.411    9.503    0.186   -0.219   -0.415    0.561    1.564    0.335   -0.414   -0.980
X1==    4.579    4.355    1.837    2.805    0.066    1.493    1.856    0.060    3.712    0.505   -0.411    2.233    4.504   -1.273    2.016   -0.171   -0.290    3.235    0.985   10.369    1.902    0.986    4.054    3.089    1.352    0.408   -1.271   -0.680    1.272    0.272   -0.411    1.272
X2==    4.557    1.945    3.540    2.228    0.473    0.808   -1.268    0.001    1.887    3.121    1.005    4.319    2.548    0.331    1.945    0.808   -1.825    3.415    0.079    7.282    1.919   -0.400    4.541    3.076    0.137   -0.537    0.326   -0.825    1.230    1.230    1.005   -0.770
CD1=       17       18        6        8        7        6        7        3       10        2        1        7        7        0       12        3        3       10        6       22        4        3        7        6        3        2        0        0        2        1        1        2
CD2=       22       13       11        8        9        5        1        4        7        6        3       12        5        2       13        5        0        9        3       17        4        1        7        5        2        1        2        0        2        2        3        0
TGAACTCCATCAGCTTTGAACAATGGAAACTTTGGAACAGGTGAATCGTCTGTTCTTAAGAAAGCAATCATTTCACTGTTTGGTGACCACCAGAAAGCACGATAGTTTGATGAGCGGCCAAGTATTTCTTCATAATATACCCACGAAGCCCAACCATTATAAACTGTTTCAGATGCATCAAATGTAAGTCGTGTTTCTTTTCCACTTTCAATGTCAACATAGTAAAGATCCCGGTTTTTTGTGTACGCTAATTTTTTCCCGTCAGGAGATAATGTTGGATTGGCTTTTTCCTGATTATCAGTTGTAAGTCGTTTCAGTTGTTTAGTGATTAATGAGAAGAAATAAAAATCATTATCTTTCTTTAAGATGAATCCTTTATAATCATCTGTCTTCAGAATGTTATCATCTAAAGTTAATTCGTATTCAAGCAAAACATCATCATAATCAGAATACTTAATAAGCACTTCTTCTTTGCCGGTTAATGCGTTTACTTTTACTATTGCCGTACTTCCATCAACTCTTTTTTGTTGAAGATAATTTTCATCATCAAACCAAACGATGTTGCGCGGTAATTGATTAATCAATCTTGGTTCGGCGAACATATAAACCTGATTAAAAGTAAGCTGCTTTTTCTGAGCAAGCGAATAGTTTGTAAAAAAAGAAATCAGAATTATAATTAAGTAAATAGCTGCAGGTTTAATTCTTGCAATCATAATAACTCCTGTTAAGAATTTAACTTTAGAAATTTTGTTCTGAAAAATTAATTGGAATTGGTTTTATTCCAACTAAAATATTTTAATCTTTTTCAAAATGTTTATAGTTAAATTTAAGTGATAAAAATGGTGAGTTTATGAAAAGATTACTGATTTTAGTTTTCTTTGTTATTGCAATCAATTTATCAATTGCTCAGAATACTGATGAAGAAAAAACTCTTCTTATCAGATGTGATGATATTGGAATGTCGCATTCAGTAAACTTAGCTGCAAAAGAGCTGATTGATGCTGGTCTAAAATTTTCTGCGTCCGTTATGGTTCCTTGTGCATGGTTTGATGAAGCAGTTTCAATACTGAAAGAAGCTGATAATGTAAGCATTGGTATTCATCTCACATT
KOK=        66
KK=  216452  LL=  217621  Z=    5.71  JJ=  216422  DL=  1170
A===      111      112      113      114      121      123      124      131      132      133      134      141      143      144      211      213      214      223      224      231      233      234      243      244      313      314      323      333      334      343      413      433
B===      222      122      422      322      212      412      312      242      142      442      342      232      432      332      221      421      321      411      311      241      441      341      431      331      424      324      414      444      344      434      423      443
RRR=   43.887   -0.240   -0.078    9.418   -0.240    1.128    0.504    0.507   -3.165    0.170   -0.007    0.225   -3.543    1.685    8.774   -0.289    1.938   13.913  111.063    4.871   -1.548    0.691    0.691    2.277    0.481   69.163   -1.430   -0.113   10.102   -0.078    0.246    0.482
X1==    5.148    0.746   -0.505    5.259    0.746    1.411    1.724    0.306   -1.560   -0.167   -0.254    0.930    3.646    1.551    1.652   -1.560    1.244    5.596   10.616    2.401    1.235    0.327    0.327    1.013    0.503    6.897   -1.226    0.190    4.139    0.139   -0.254   -0.861
X2==    8.526   -0.322    0.155    1.791   -0.322    0.800    0.292    1.658    2.029   -1.020    0.028    0.242   -0.972    1.086    5.312    0.186    1.558    2.486   10.462    2.029   -1.253    2.110    2.110    2.248    0.955   10.028    1.166   -0.595    2.441   -0.559   -0.972   -0.559
CD1=       38       14        5       20       14        7        8        7        1        2        2        9        8        5       17        1        7       12       21        9        3        2        2        3        3       13        0        1        5        1        2        0
CD2=       18        4        2        4        4        4        3        4        6        0        1        2        0        2       16        3        5        9       24        6        0        4        4        4        2       11        3        0        3        0        0        0
AAATTTCATCAGAACTTTTGGTTGAAGAAATTCCACAGGAATTAGAAATTGAAAATCCGGAAGTAATTGAAGCACCAATTCCCGAAAGTTATCTTGCTGAAGATATAACAAAAACAGAAGATATTCCTGATGTTCCTATAGAAGAAGAAATTTTTGTTGATGAAATAATTGAAACAGAGATAGAAAAACCCGAAACGAAGGAATTAGAAAGCAATATTTTTAAGCAGGAAGATGAGACAACAATCGAGCAGGAAATAACAGAAGAAACAATTGAGCCTATTGAAGATATTAAATACGAAGAAACGAAATCCGAAGAACCTAAAAAGATTGTTGAGTCGTATGCCGGACAAGTAAAGGTTGATCACTCTTACGTTGAATCTAAATTTGCAGATATTACTTCAAGATCAATAGCTGAAAGATTGCAGAAGTCATTTCAGATGGACATAGAAGCAATTAAACGAACAGTTGATAAATCAGAATCAAAACTTTTTAAGAGCATCATTTATCTAATTATCATTTGTGCAATTCTGCTTGCTGTTTTGATTTTCCTATTCTTTAAGTTCACAGCTGACATTAAAAAGCTTGAGCAAGAGATAGATAAAATTAAGCAATCAAGTTCTGTCGGAAGTATTTATAAGTATCAAAAAGATTATTCGGAATTTTTGTAATCTTCCTTCTGATTGGAGCTTTTTGCCATAATAAAAATTATAAAAGCAATCAGAATAATTACAAACCAGAATCTCAGAATAATTTCCCAAACGGCTTCGATAAAAACATAAGTTTTGAAATTTATCCTGTCAAATAAATAAAACATTCCAGCCGCCAACAGAAGCAAAGAAAGAATTAAAAAAACAATTTTGTTTTTATCAGACATATAAACGAACAAAAGAGATATTCCGCTGATAATAAATATTGAAGGAAATATCATTCGTGCAGGATTCCAGATTGTGAATGATGATTCAACTGCAAGTACAATTCCTGAAAGAAAAACAAAGCTTCCTGTAAAAATTCCACCCTTATTTGATTCTACAAATGAGTTGAACCATAGACTTATACCAGCAACCAGAAAAATGTATGAAATCATTTCAATCAGAGAAAAGTCTGCCAATCCAATCAAATTAAAAAACAGCAGTAGAGTTATTAAAAATATAATGACAGCAAAAACTGTTT
KOK=        67
KK=  223892  LL=  224191  Z=    6.51  JJ=  223502  DL=   300
A===      111      112      113      114      121      123      124      131      132      133      134      141      143      144      211      213      214      223      224      231      233      234      243      244      313      314      323      333      334      343      413      433
B===      222      122      422      322      212      412      312      242      142      442      342      232      432      332      221      421      321      411      311      241      441      341      431      331      424      324      414      444      344      434      423      443
RRR=   -0.202    0.200    1.209   -0.043   -0.460    0.108    5.967   -0.055   -0.094   -0.200   -0.181    0.100    0.682   -0.466   -0.267    0.809    0.778    4.407   88.547    0.303    0.181   -0.902    0.576    0.318   -1.753    7.496    2.043   -0.161   -0.230    0.125    0.318    0.125
X1==    1.021    0.303    1.064   -0.143    1.898    1.104    4.710    0.064    0.104   -0.518    0.363   -0.143    1.363   -0.784    1.101   -0.896   -1.061    2.142   10.754    3.104    0.504   -0.610    0.390   -0.751   -0.518    1.363    1.504   -0.286    0.647   -0.353   -0.637   -0.353
X2==   -0.198    0.658    1.136    0.298   -0.242    0.098    1.267   -0.864   -0.902    0.386   -0.499   -0.702    0.501    0.594   -0.242   -0.902   -0.733    2.057    8.234    0.098    0.358    1.479    1.479   -0.424    3.386    5.501    1.358    0.563   -0.355   -0.355   -0.499   -0.355
CD1=        3        2        2        1        4        2        6        1        1        0        1        1        2        0        3        0        0        3       12        4        1        0        1        0        0        2        2        0        1        0        0        0
CD2=        1        2        2        1        1        1        2        0        0        1        0        0        1        1        1        0        0        3        9        1        1        2        2        0        4        6        2        1        0        0        0        0
CATATAAACTTCCAAACGGCAATTATATTGTAACAAATGGTTCAGGTGTGCATGAAATAACAACTTCAAATACTCTTGTTAGAACAATTGTTGCCGGAGTCAGTGCTCAATATGTTGACTTTGTTGATTTCCAGAATGTCATTCCTGTTGAACTAAAATCATTCACTGCAGTTGCAAATGGAAATAATGTTGAGCTGAGCTGGTCAACTGCAACTGAAACAAACAATCGTGGTTTTGAAATTCAGCGAAGTGTCATATCGAGCAGAGCGAGGAATCTTTCCTGGGAAGCTGCTGGATTTG
KOK=        68
KK=  228572  LL=  229711  Z=    4.97  JJ=  228542  DL=  1140
A===      111      112      113      114      121      123      124      131      132      133      134      141      143      144      211      213      214      223      224      231      233      234      243      244      313      314      323      333      334      343      413      433
B===      222      122      422      322      212      412      312      242      142      442      342      232      432      332      221      421      321      411      311      241      441      341      431      331      424      324      414      444      344      434      423      443
RRR=   10.436   10.976    6.006   24.850    1.441   -4.571   18.566   -3.889   -2.393    0.781   -0.200   -0.788   -0.323    1.803    1.590    1.680   -0.518   33.449  107.830    4.958   -1.759   -1.945   -0.041    0.046    3.757   30.906    1.564    0.726    0.145    6.657    0.169   -0.209
X1==    4.318    4.307    2.978    3.769   -1.285   -1.191    3.021   -1.566    1.696   -1.253   -0.188   -0.642   -0.188    1.063    2.909   -1.191    0.406    4.683    9.291    2.851    1.455   -1.244   -0.431   -0.174    4.394    6.212    0.738   -1.000    2.224    3.224   -0.188    0.224
X2==    2.417    2.548    2.017    6.593   -1.122    3.839    6.146    2.484   -1.411   -0.624    1.061    1.227    1.714    1.695    0.546   -1.411   -1.274    7.142   11.605    1.739   -1.209    1.564    0.096   -0.264    0.855    4.976    2.121   -0.726    0.065    2.065   -0.896   -0.935
CD1=       12       14        7        7        2        1        7        0        6        0        1        1        1        2       11        1        3       13       19        8        4        0        1        1        7        8        3        0        3        4        1        1
CD2=       20       17        9       22        6       11       18       10        1        1        4        9        5        6       11        1        2       15       26        7        0        4        2        2        3       10        4        0        1        3        1        0
TTCCATCAAAAGGTGCTTCGATAAAAAGCATTTGTCGTACTGATTCATAATTTCTTTTTGCAACAAGATATTGTGTTTCGATTGCATCATAATTTGCCTGAGATGTTTCTCCTGCAGCAAGCAATGCTTTAACACGCTCGTAATTCTTCTTCAGATTTTCATAAGCTGATTTTGCCTGTTCATACTGAACGCCCGGATTGTAAACATCGAACTCAACAATTACCTGTTTCTCACGAACATAATCACCAACTGATGCATTAATTCTTTCAATCTTTCCACCAACTATTGAACCTTTGGTTGCTTCTTTTATTCCGGTGAGTTTTGAAAAGAATGTAAGATATTTTGTGAACGGTTGATATTTCACTTCTTCAACACGAACCGGAACGCCTTCTTCTTTTCTTATTTCATCCAAACTTTTTGATTCCGGTTTATCATCACCACAGGAAACAATAAGAAGCGATATAATTGTGATGAAAAAAATTAAAGCTGTGTTTTGAATTATTGATTTCATTTAATTATTACTCCTGAATTCTTAAACTTATTCTGTTTCGTACTTTAATAAATATTCCTGGTTAGTTCTTCCAAGAAGCTGATCCATTTCAAATTTTGTAACAAGATAACTGTGAACAGATTGAATATAATTTGTTCGCGCCTGCTTCAAAGCAATATCAGCGTTCTGAATTTCTAATTGATTTCCTGTCCCTTCTTTATATCTTACTTTTGCAATTTCGTAAGCGCGTTCTGCAACTTTAACATTTTTGTTTTGAGCATCAACAAGTGTCTGAACTCGTTTTAACTCGCTGTACTTTGCTCTAACCTGAGTTATGAGAAAATCTTTGTAAAGATTCATCTGTTCTTCAGTTTGCTTGTAAGTAATTGTAGATTGCTCAATTCTGTTTTTAGTTCTGTTGCCTTTCCAAAGATTTATTGAAAAACTTAAACCAACAGTAAGAGAGGAATAATTCTGAAAATTCCATTTATCAGATGAGCCAGCATAAGAATAACTTCCGAATGCTGCAATGTTTGGCCAGTACTCAGAAACATCAATCTGAATGAATGCTTCATCAACTTGTTTTTTCAGATCAAGACTTTTCAAACCAAAATTTGATTGAAGCGCTTCTGAAATCAAATCATATTCAT
KOK=        69
KK=  229982  LL=  230971  Z=    5.93  JJ=  229982  DL=   990
A===      111      112      113      114      121      123      124      131      132      133      134      141      143      144      211      213      214      223      224      231      233      234      243      244      313      314      323      333      334      343      413      433
B===      222      122      422      322      212      412      312      242      142      442      342      232      432      332      221      421      321      411      311      241      441      341      431      331      424      324      414      444      344      434      423      443
RRR=   16.506    1.501   -0.200   16.015    0.948    3.756    4.937    3.616   -0.156    0.482   -2.140    0.677    0.407    0.476    0.052    0.318    2.072   29.255   43.930    8.042    0.165   -0.813   -0.813   -0.323    8.254    2.473   15.918    0.049    1.625    0.071   -0.080    0.517
X1==    3.127    1.882   -0.303    3.829    2.312    2.598    1.729    1.620   -0.450    3.471   -1.158    1.997    1.454   -0.388    2.312    0.159   -1.175    6.359    6.437    2.598    0.579   -0.392   -0.392    1.083    3.471    2.325    3.187    0.413    1.352    0.352   -0.287   -0.648
X2==    5.279    0.797    0.662    4.182    0.410    1.445    2.855    2.231    0.346    0.139    1.847    0.339    0.280   -1.225    0.023    1.995   -1.763    4.600    6.824    3.095    0.284    2.075    2.075   -0.298    2.378    1.064    4.995    0.119    1.202    0.202    0.280   -0.798
CD1=       12       10        2        9       11        7        6        5        2        5        0        6        3        1       11        3        1       14       15        7        2        1        1        3        5        4        5        1        2        1        1        0
CD2=       22        9        5       11        8        6        8        8        4        2        4        4        2        0        7        7        0       11       14        9        2        4        4        1        5        3        8        1        2        1        2        0
CAAGTAACACACCATAAAAAGTTGTCTGAACTGATAAAACAGTTTTTGAAATAGTATTATTCAGTTCTGCTTTTGATAAATTAAAATAAATTTTTGAAGCACCAATTCCGCGAAACACAGTTGAGCTGAATAGAGTTTGAGTAAGTAGCAACTGAGCTTCATAGTTATTTGATTGAGCAAATGATTGAAGTTGTGTTTCAACCGGAATGAATTTACTGTTATCTCTCGGAATAACATTTTCGTCAAATAATATTGAGTAGGTTGCGTTTTTTAATAAAGCTCCAAAATCCGGGAAAGGCATTTTGGGTTTGCGCAAAAAGTGAGTGAATGTTCCATTTAAATCAAGACTTGGAAGCGCATATCCAAATGCTTCATCAACAGCAGCACCGGCTTTTTCGACGGTCATTTTTGCCAGCTTGATATCACGATTGTTTTCAAGAGCGATGTTAATTGCATCGTCGAGATTTAATATCCTGTTTTGGGAAAATGATGGAGAGATAAACAGAATGAGTCCAAGTAAATTAAAGATCAGTTTATTTTTCATTAGAGACCCGTGATTGTTCAATAGATGAAGAAATTTTCGTATCAAAAATACTTACCAGATAATTAAGTGGTTGTTAAAAATTCACAAGCGGTAAAATAGTGTGAGGAACAGCAAAATTTTTGTTCTTGTTAATAGTTAAGCCCACCTTATGATGGGCTTTTTTTGTGGTGAAGAAGAGATGATTGTATTGTTCAATCAATCTCAATCAAAATCTGACCTTCAAAATTTCTTTCGTGATGTTTTCTGAAGATCTCTTTGTATTTACTCACTAATTCCTTTGGCAAATCTTGACCATTAACAGATATTTTATCATCATTCATTTTGAATCTTAACTCTGAATCAATCGAATCAAGGTATCCGTCTTTAACAAGTTCTTCCTTTAATTCATTTACAAAAGACTTTGTTTTCTTGTATTCAGCTACATTCTTCTTCAATTCGATAATTTC
KOK=        70
KK=  246722  LL=  247591  Z=    4.77  JJ=  246602  DL=   870
A===      111      112      113      114      121      123      124      131      132      133      134      141      143      144      211      213      214      223      224      231      233      234      243      244      313      314      323      333      334      343      413      433
B===      222      122      422      322      212      412      312      242      142      442      342      232      432      332      221      421      321      411      311      241      441      341      431      331      424      324      414      444      344      434      423      443
RRR=   54.338    1.873    3.654   14.024    3.896    4.319    0.728    0.075    0.003    0.006    0.377    3.934    4.373   -2.281    0.533   -0.964    0.425   13.150    0.997   -2.717   19.176    0.314    7.203    2.873    0.175    1.364    1.026    0.323    0.867   -0.105    1.364   -0.970
X1==    7.485    0.562    3.076    5.392    2.890    1.442    0.794    0.112    0.011    0.235   -1.026    2.848    0.939   -1.200   -0.835   -0.704   -0.435    2.673    2.428    1.442    4.178   -1.064    1.782    2.823    0.235    2.904    1.178   -0.317    3.568   -0.432    2.904   -0.432
X2==    7.259    3.334    1.188    2.601    1.348    2.995    0.917    0.664    0.284    0.026   -0.368    1.381    4.656    1.900   -0.638    1.369   -0.977    4.920    0.410   -1.884    4.590   -0.295    4.042    1.018    0.744    0.470    0.871   -1.020    0.243    0.243    0.470    2.243
CD1=       20        6        6       11       11        4        4        2        2        1        0        7        2        0        3        1        2        6        7        4        5        0        3        5        1        4        2        0        4        0        4        0
CD2=       26       15        6        7       10        9        4        5        4        2        1        5        7        3        5        6        1       12        3        0        8        1        6        2        3        2        3        0        1        1        2        3
TCAGTAATAAGTCGTGGTGCAAGATTTTTTCTCGTGGCATTTCTGATTTGGAAATTCGGACCACAAATAAGAACTTTTATTGATAAGTATTTCAACTGGTTGGCAATTGCTTTTACTATTTTGTTAATCGGAGGATTTGTAGCAATTAAATATGCAATTTAATAGAAAGGATTTTTTATGAAGAAGTTTATAATCTTGATAATATTCTATGTTTTTTCTTTGTCTTTATTTGCTCAGCAATATGAGGCTGTAAAAAAGTTTGATCCGACACGAAGTCCGGAAAAGGACCTTAAGATTGCTGTTGAATATGCTCAGAAAACAAACAAGAGAATTTTACTTGATGTTGGTGGAGAATGGTGTATCTGGTGTCATAGAATGGACGAGTTTATTGAATCACATAAAGAAATAAAAGAATTTCTCGAAAAACATTTTGTTGTTGTAAAAGTCAATTATAGTAAAGAAAACAAAAACGAAAAGTTCTTGTCTAACTATCCTCAGATTCCGGGATATCCACATATTTTTGTGTTGGATAAAGACGGAAAATTTCTTCACTCACAGGATACCGGAGTTCTTGAAAAAGATAAAGATTACGATGAGATAAAGTTTATGGAATTTCTGCAAAAGTGGGCTTTGAAATAACTAAATTATTTTTTTGTAAAAATGTTTTGCAACAGCATAAGCAAATCATTCTTTCGGAATGGCTTTGATAAATAGTGTGACAAACCTTTTGAAAGAAATTCTTGCTTCTCTTTTTCCATCGCATAAGCTGTAAGAGCGATAATTGGCGTCTGTTTATATTCCGGCATTTCCCTTATTAATTGTGTGAGTTGCAATCCGTCCATTCCTCTTCTTAAGTTAATATCCATAAGA
KOK=        71
KK=  264512  LL=  265411  Z=    9.55  JJ=  264422  DL=   900
A===      111      112      113      114      121      123      124      131      132      133      134      141      143      144      211      213      214      223      224      231      233      234      243      244      313      314      323      333      334      343      413      433
B===      222      122      422      322      212      412      312      242      142      442      342      232      432      332      221      421      321      411      311      241      441      341      431      331      424      324      414      444      344      434      423      443
RRR=    5.920   -0.561    1.146    5.851    1.070   -0.758   -0.963    0.849   -0.915   -0.023    0.213   -0.008    0.879   -0.609   14.542    0.286    0.047   58.516  167.078   -0.265   -2.893    6.312    0.647   -2.087    6.118   47.001    0.245    0.302    0.077   13.976    0.408    0.991
X1==    2.523    0.761    0.330    3.999   -1.451   -0.638    2.170    2.767   -1.782    0.283   -0.761   -0.295   -0.761   -0.552    3.417   -1.782    0.279    8.574   12.712    1.651    2.346    2.037    0.401   -1.118    2.177    6.194    0.120   -0.414    0.690    3.399   -1.457   -1.116
X2==    2.346   -0.737    3.475    1.463   -0.737    1.187   -0.444    0.307    0.513   -0.081   -0.280    0.026   -1.155    1.104    4.256   -0.160    0.168    6.825   13.143   -0.160   -1.233    3.098    1.611    1.867    2.811    7.589    2.045   -0.729    0.112    4.112   -0.280   -0.888
CD1=       14        7        5       11        2        2        6       10        0        3        1        3        1        1       13        0        3       15       19        6        5        4        2        0        6       11        2        1        2        5        0        0
CD2=        6        2        6        4        2        4        2        2        3        1        1        2        0        3       11        2        3       15       29        2        0        6        4        5        4       10        4        0        1        5        1        0
CAAAAATTCTCGGTCTTGTGTAGCGGTTGATAATCGGAACAAAAGAATTCATAAATAAAATTGAATACATAACTCCTTCTGGCAATCCACCAAATGTTCTTATTAGAATAAGCACCAGTGAAATTCCCAAACCAAAAATCCACATTCCTTTTCCTGTGATTGGAGATGTTACCCAATCAGTTGCCATAAACATCGCACCGAAAAGAAAACTTCCGGCAAAGATTTGAAAAACAGGCGAAGGATGTTGTTGCGGATTTATTATCCACAAAGCACCACCAAACACAAACATTCCAATAATCATTGAGATAGGAATTCTCCAGTTAACAATTCCAACAGCGATAAGAAAAATTCCACCAATCAAAACAGCGATTGCAGAAGTTTCGCCAAGCGAACCGCCAACATTTCCGATAGCAAGCGAATAAGTTTCTGTTAGAAGTTTATCAAATTTAAATGCTGCTAATGGAGTTGCGCTTGTAATTGAATCAACTGCGTAGTTTGGTTTCGTCCAGGTTGTAATCTGAACCGGAAAAGCTGCCTGTAAAAAAGCTCTTCCTACCAGAGCAGGATTAAAAATATTGTAACCAATTCCGCCAAAAATTTGTTTGCCCAATCCGATTGCAACAATAGAACCAATTGCTGTTGCTGATAAAGAAAAATTTGGCGGAAGTGTTAACGAAAGTAACAACCCTGTCAGTGCAGCACTGCCATCAAACAAAGTTACTTTCTTTTTTCTTATTGCCTGAATTGCAGCTTCAGTTCCAACTGCGAACAGAACAGCAACAAGCATTATCAGAATTTGTTGAATCCCAAAAAAGATTAATGCCGATGCAACGCAAGGAACTAAAGCAAGATTAACAAACCACATCACCTTTGCAGTTGACCATTGAGAATGCAAGTGTG
KOK=        72
KK=  269672  LL=  270091  Z=    4.78  JJ=  269582  DL=   420
A===      111      112      113      114      121      123      124      131      132      133      134      141      143      144      211      213      214      223      224      231      233      234      243      244      313      314      323      333      334      343      413      433
B===      222      122      422      322      212      412      312      242      142      442      342      232      432      332      221      421      321      411      311      241      441      341      431      331      424      324      414      444      344      434      423      443
RRR=    0.011    1.143   -0.256   12.754   -0.045   -0.161    0.735    1.303    0.285    0.513    1.164   -0.008    0.435   -0.557   -0.032    0.413    0.446   13.892   66.101   -0.607    0.513    0.324   -0.996    0.513   16.816    2.822   -1.102    0.161    0.161    0.959   -1.908    0.161
X1==    0.150    0.268    1.409    4.262    2.170    0.643    0.393   -1.180   -1.141   -0.679    3.193    1.090    1.193    1.041    1.536    0.643   -0.426    4.427    8.957    2.426   -0.635    0.245   -0.755   -0.897    2.321    1.193    1.365   -0.337   -0.400    0.600   -0.807   -0.400
X2==    0.075    4.260   -0.182    2.993   -0.021   -0.250    1.869   -1.105   -0.250   -0.755    0.365   -0.007    0.365   -0.535   -0.021    0.643   -1.047    3.138    7.380   -0.250   -0.807    1.321    1.321   -0.572    7.245    2.365   -0.807   -0.476   -0.401    1.599    2.365   -0.401
CD1=        3        3        3        7        6        2        2        0        0        0        4        3        2        2        5        2        1        6       12        4        0        1        0        0        3        2        2        0        0        1        0        0
CD2=        2        8        1        4        2        1        3        0        1        0        1        1        1        0        2        2        0        5        9        1        0        2        2        0        8        3        0        0        0        2        3        0
TTGGCGGAAGCATTACTGTTGAAATTAACGAAAAGAAATTAACTGTTCCTTTCGGTACAACAATACTTGAAGCTTGTAAACAGGCACAGATTCATATTCCAACTCTCTGTCATCACGAAGATTTATGTGTAGCAGGTGTTTGTCGTGTTTGTGTTGTTGAAGTTGAAGGAATGAGAACGCTTCAGGCATCGTGTGCATTTCCGATAACTGCACCGATAAAAATCAAGACAACAACAAACGCAGTTCGCAAAGCAAGAAAACATATCATTGATTTATTAATCAGTGAACATTATGGTGAATGTTATTCTTGCTTCAGAAATAATAATTGCGAGCTACAATCACTTGCAAAAGAGTACGGTGTTGATCATTATAATTTTGGTCATGTAACTCAGCCAAGATTTGAAGTTGATAATTCATCTT
KOK=        73
KK=  270392  LL=  271351  Z=    4.66  JJ=  270242  DL=   960
A===      111      112      113      114      121      123      124      131      132      133      134      141      143      144      211      213      214      223      224      231      233      234      243      244      313      314      323      333      334      343      413      433
B===      222      122      422      322      212      412      312      242      142      442      342      232      432      332      221      421      321      411      311      241      441      341      431      331      424      324      414      444      344      434      423      443
RRR=    6.714    4.750    2.401   18.203    0.724    0.818    1.507   -1.078   -0.237    0.991    0.091    0.000   -0.082   -0.868    9.839    0.018   -0.156   11.342   69.159    0.583   -0.456    0.758   -1.273   -0.281   35.819   47.450    4.142    0.437   12.563   -0.156    0.703    0.022
X1==    2.741    2.204    1.208    8.581   -0.493    1.434    2.836    2.384   -0.415   -1.248   -0.072   -0.006   -0.072   -1.112    2.654   -1.648    0.189    3.601    9.264    0.201    0.506    0.792    2.247    0.247    4.409    4.783    3.897   -0.810    3.720   -0.099    0.621   -0.099
X2==    2.450    2.155    1.987    2.121   -1.467    0.571    0.531   -0.452    0.571   -0.794   -1.265   -0.009    1.132    0.780    3.708   -0.011   -0.823    3.150    7.465    2.898   -0.900    0.957   -0.567   -1.136    8.123    9.922    1.063   -0.539    3.377    1.578    1.132   -0.221
CD1=       12       10        5       21        4        5        9        7        2        0        2        4        2        1       11        0        4        8       20        3        2        3        5        3        7        9        6        0        5        1        3        1
CD2=        8        8        6        5        1        4        3        2        4        1        0        2        3        2       11        3        1        9       14        8        1        3        1        0       14       14        4        1        5        3        3        1
GTGAAGAGTTTGGACAAGTTCCCGGTAAATCATTCACCGGTGAGTTAAATACTGCATTGCGAAGAATCGGATTTGACAAAGTATTTGACACAAACTTCAGCGCTGATTTAACAATTATTGAAGAAGGTACTGAACTTATTCTTCGTTTGTACAAAGCTCTTGTGAAAAAAGAAAAAGTTGCTCTTCCTCAGTTTACATCCTGTTCACCAGGTTGGGTAAAATATCTTGAACATTTTTATCCGGAATACATTGATAATCTGAGCTCTGCGAAGTCTCCGCAGCAAATGTTCGGTGCTTTGATAAAAACTTTCTATGCAGAGAAAACCGGAATTAATCCGGCAAATATTGTTTCCGTTGCACTAATGCCTTGCTCGGCAAAAAAATTCGAATGTAACAGACCTGAAATGAATTCAAGCGGATATAAAGATGTTGATTACGGTTTAACAACAAGAGAACTTGCACAGATGATAAAAGAAGCAGGAATCTTTTTGCCGGAAATGCCACAATCACATTTTGATGATCCTTTTGGTGAAGCCTCTGGTGCAGGATTAATTTTTGGTGCAACAGGCGGAGTGATGGAAGCTGCTCTAAGGTCTGTGATAGAATTTGTGACCGGAAAAAGAGTTGAAGATGTTTATGCAAATGCAGACATTACTCCTGTTCGTGGATTTGAAGGAATTCGTTATGCAGAAATCCCGATTACTGAGGTTGGTCCGGTTCCAAAACTTTTGCAGCATTTAGTCCCTGACTGGAATTGGCTTAAAGGTGCAACACTTAAAATTGCAGTTTGTCACGGCACAGCAAATGCACGAAAAGTAATGGAAGACATTAAAGCTGGTGGAAAATTTAGTGAATGTCATTTCATAGAATTTATGGCTTGCCCTGGTGGTTGCTTAGGTGGTGGTGGACAACCGATTCCAACTAATGAAGAAATAAGAAAGAAGAGAGCTGAAGCAATTT
KOK=        74
KK=  280022  LL=  280411  Z=    4.52  JJ=  279242  DL=   390
A===      111      112      113      114      121      123      124      131      132      133      134      141      143      144      211      213      214      223      224      231      233      234      243      244      313      314      323      333      334      343      413      433
B===      222      122      422      322      212      412      312      242      142      442      342      232      432      332      221      421      321      411      311      241      441      341      431      331      424      324      414      444      344      434      423      443
RRR=    3.755    3.496    1.216    2.853   -0.214   -0.143    1.215    6.663   -0.124    0.392    0.438    0.025    5.727   -0.220    1.236    0.206    1.215   14.245    0.034   32.012    1.786    0.438   10.247    7.663    0.499    0.438   -0.961    0.135   -0.236   -0.593    0.113    0.135
X1==    2.405    1.361   -1.034    0.868    1.361   -0.188   -1.132    2.898    0.732    1.389   -0.638   -0.094    4.362    0.334    0.655   -0.188   -1.132    4.836    2.999    4.410    1.300   -0.731    4.269    2.237    0.389   -0.638   -0.700   -0.355   -0.371    1.629    0.362   -0.371
X2==    1.561    2.569   -1.176    3.286   -0.158    0.759   -1.074    2.299   -0.169    0.283   -0.687   -0.263    1.313   -0.658    1.887   -1.098   -1.074    2.945    0.011    7.259    1.374   -0.600    2.400    3.425    1.283   -0.687    1.374   -0.380    0.636   -0.364    0.313   -0.364
CD1=        5        4        0        2        4        1        0        4        2        2        0        1        5        1        3        1        0        7        5        6        2        0        5        3        1        0        0        0        0        2        1        0
CD2=        5        6        0        5        2        2        0        4        1        1        0        1        2        0        5        0        0        4        1        9        2        0        3        4        2        0        2        0        1        0        1        0
AAGCTTCCAACAATTTTATCATCAGAATTAATATTCTTTCCAATTACATTCTTCAAAAATATTTTACCAAAAGAGGTGGGTTATGAGAAAAAGTACTCTACTAATTTTTTTGCTTTCCTTTTCTGTGATAAATATTTATTCACAGAAAGCTGGTAATGAATTGCTCGGTGCCTTTAAATATGATGACTTTAAGACACCGGAATATTGTGGCGCATCTTGCCATGCTGATTTTTATCAGCAGTGGAAACAAGCAATGATGTCGCAAGCATTCACTCATCATTGGGATGAAATTGAATACTTTGAACTCGCTGTTCCGCATGCTGAAAAAGATCCTGTTGTTGCTGAAGTGAAAGCAGGTTGCAATGGTTGTCATTCACCATTAGCTTTTGC
KOK=        75
KK=  285002  LL=  285541  Z=    5.13  JJ=  284702  DL=   540
A===      111      112      113      114      121      123      124      131      132      133      134      141      143      144      211      213      214      223      224      231      233      234      243      244      313      314      323      333      334      343      413      433
B===      222      122      422      322      212      412      312      242      142      442      342      232      432      332      221      421      321      411      311      241      441      341      431      331      424      324      414      444      344      434      423      443
RRR=   13.285    0.005    0.472   64.626    0.032    0.382   -3.260   -1.926   -0.153    1.089   -0.561    0.909   -0.286    2.486    0.182   -0.525   -0.012    1.225   15.417    4.031    0.237    1.628    0.800    0.240   16.422   18.432   -0.561    0.535    0.339    2.876   -0.286   -0.194
X1==    2.697    0.122    0.880    8.492    0.728    0.338    2.878    1.628   -0.464   -1.019    0.626   -0.863   -0.259    1.087    0.122   -0.464    0.010    1.406    4.061    1.140   -0.890    0.836    0.836    1.351    2.947    5.938    2.110   -0.580    1.271    2.271   -0.259   -0.729
X2==    4.927    0.044    0.537    7.611    0.044    1.131   -1.133   -1.183    0.330   -1.069   -0.896   -1.053    1.104    2.288    1.497    1.131   -1.133    0.871    3.796    3.536   -0.266    1.946    0.956    0.178    5.573    3.104   -0.266   -0.923    0.266    1.267    1.104    0.267
CD1=        8        3        3       15        4        2        6        4        1        0        2        1        1        3        3        1        2        3        7        3        0        2        2        3        4        8        3        0        2        3        1        0
CD2=        8        2        2        9        2        3        0        0        2        0        0        0        2        3        4        3        0        3        6        6        1        3        2        1        7        4        1        0        1        2        2        1
TTTGCAAAGGATGCGAGCTTTGCATTGTCGCCTGTCCGCAAAATGCACTCGGGCTATCACCAAATTTTAATGAAAAAGGTTATAGATATGTGGAACTGATTTACGATGCTTGTACAGGATGTGTCAACTGTGCTTTAGTTTGTCCCGAAGCTGCGATAACAGTTTACAGACAAGCCAAACCCTCAAAGAAAACTCAGGTTAAATCAGAGTAAAGGATTTTTTATATGGAAAAAGAATTGAGAAAAGAAGAACCTCGCTTAATGAAAGGTAACGAAGCGCTTGCTGAAGCAGCGATTCGTGCAAACATAGATGCTTATTTTGGTTATCCGATTACTCCGCAGTCGGAAGTAATTGAATATCTGATGCGTGAAGTTCCAAACAGAAAAGATAAAAAAACAGTTGTACTTCAGGCCGAAAGCGAAGTTGCTTCAATCAATATGGTTTATGGTGCAGCTGGTGCAGGTGCAAGAGTTATGACTTCTTCTTCTTCACCTGGAATCAGCTTGATGCAGGAAGGTATATCTTACATTGCCTCAGCAC
KOK=        76
KK=  287522  LL=  288331  Z=    5.27  JJ=  287282  DL=   810
A===      111      112      113      114      121      123      124      131      132      133      134      141      143      144      211      213      214      223      224      231      233      234      243      244      313      314      323      333      334      343      413      433
B===      222      122      422      322      212      412      312      242      142      442      342      232      432      332      221      421      321      411      311      241      441      341      431      331      424      324      414      444      344      434      423      443
RRR=   22.516    1.189   17.587   12.025   -2.745   -0.126   17.359    0.878    0.090    2.868    3.577    0.102   15.975    0.201    3.746    0.365    0.327   18.575    6.669    0.721    0.556    1.321   -0.678    4.981    2.178    0.975   -0.194    0.107    1.691    0.456   -0.895   -0.282
X1==    4.906    3.121    3.880    2.650    1.314   -0.160    4.469   -1.043    0.514    0.753    2.151    0.970    2.990    0.198    1.314   -0.834    0.176    3.798    2.517    0.514   -0.983   -1.097   -0.177    2.972    1.676    1.312   -0.983    1.480    1.369    0.369   -1.205    0.369
X2==    4.590    0.381    4.532    4.537   -2.089    0.789    3.884   -0.842    0.176    3.808    1.663    0.105    5.342    1.017    2.852   -0.437    1.862    4.891    2.649    1.402   -0.565   -1.205    3.829    1.676    1.299    0.743    0.198    0.072    1.235    1.235    0.743   -0.765
CD1=       18       12        9        8        8        2       10        1        3        2        4        5        5        2        8        1        3        7        6        3        0        0        1        5        3        3        0        2        2        1        0        1
CD2=       12        5        9        8        0        4        8        1        3        6        3        2        7        2       10        2        5       12        7        5        1        0        6        3        3        2        2        1        2        2        2        0
AATATGATTATGGCAGGTGCGTTTCTTGAAAAGAAACCAATACTAAAAATTGAAACCTTAATCGAAGCATTAAAGAAAGCTCTTCCACCCAGAAGGCACAATCTTATTCCATTGAATGAACAAGCATTAAATCGTGGAAGAGAACTTGTTAAACAAGCTGAACTTGCTTAAAAGTTTAGCAGAAAATTTAATAATGAAAACAACAGAGGTTAGCTATGGCAGATAATGATATCAAATGCCAGCACGCATGTAAAAATACATGTGCAACATTAAATGAAGCTTTGAGAAGAGAAACAGCTATGGTAAGGTTCTATGAAAGCGTTTTGGACGAATGCAACATTCCCGAAGTAAGTTCATTTATGAACGAACTTGTAGATGAAAAACGAAAAGTTATTCTTCGTTTGATTCAGAAGCTGAACGAAATACATGTTCGTTCACAAACCTTAGATGGAATTGCTTCAAGCTTCAATAATGTGGATGGTTAATAACTTAAAAAGTGGTTTGGTCTGCCACTAATTTTTGATTATATTCGCACAAGATTTTTGAAAAGATTTACATCGCGGGGTGGAGCAATTGGTAGCTCGTCGGGCTCATAACCCGAAGGTTGCAGGTTCAAGTCCTGTCCCCGCTACTAAAAACAAAAACACCAGCCATCAGGTTGGTGTTTTTGTTTTAAAGAGTCTACTGAATTTTTTAGTGTTTATAAAAATATAAACTCGTTAAGAAGAAAATCTGCTTTAAGATTTAAGGCGGAAAAAAAGCTTTTGTGATTTCATTAACTCTCAATTTCATTGGAATACTTTTCTAATC
KOK=        77
KK=  307562  LL=  308521  Z=    4.92  JJ=  307382  DL=   960
A===      111      112      113      114      121      123      124      131      132      133      134      141      143      144      211      213      214      223      224      231      233      234      243      244      313      314      323      333      334      343      413      433
B===      222      122      422      322      212      412      312      242      142      442      342      232      432      332      221      421      321      411      311      241      441      341      431      331      424      324      414      444      344      434      423      443
RRR=   20.547   28.243    0.381    2.197    1.712   -0.383   -0.528   14.729   -0.138   -0.451    0.430   25.783   17.072   -0.047    1.850   -0.016    0.084    0.295    0.027   -0.465    8.846    1.848   22.003    0.578    0.504   -0.204    1.396    0.085    7.740    3.167    0.260    0.110
X1==    4.017    6.613    0.610    1.515    1.639   -0.100   -1.074    3.543   -0.100    1.969   -1.170    4.024    5.725   -0.170    2.882   -0.100   -1.074    0.323    0.599    1.033    3.369    1.284    5.445    1.539   -0.448    0.554    1.813    0.183    2.287    2.287    0.554    0.287
X2==    5.115    4.271    0.625    1.450    1.045    3.817    0.492    4.157    1.379   -0.229   -0.368    6.407    2.982    0.275    0.642    0.159   -0.079    0.914    0.045   -0.450    2.626    1.439    4.041    0.376   -1.125   -0.368    0.770    0.463    3.385    1.385    0.470    0.385
CD1=       15       22        4        5       10        3        1        9        3        4        0        9        8        1       13        3        1        4        4        5        6        3        8        3        1        2        4        1        3        3        2        1
CD2=       20       17        4        6        9        9        4       10        5        1        1       15        5        2        8        3        3        4        3        2        4        3        6        2        0        1        2        1        4        2        2        1
GCTTTTAACTCGCGCTTTTCTGTTCGCTGTCCATAATTGATATGAGCAAATGCAAGTTCATAATTCCGATTTGCGATTGCAGCAGTTACACAGCTATCCATTCCGCCACTTACAGCAACAACAGCTATTTTTCGTTTATCTGTTTCCATAGATTAAAAAATTTCTGATAAAAATAATGAAAATAGATTAGATAATGTAATATGCTCTTATCACTTTACCCAGAATTTATTAAGTCATCTTGTTCTAAAAATGAATTTGCAAGCTAATCGGTTGTATTTCATAATCATTAAGTAAATACTTAAAATTTCTTCTTCTATTAAGCTCAATAATCATTAAATTTGTGCGAAGAAAATTAAGAAGTAAGATGGACCCAATAAATATTCTGATTGCAATAAATATTGTTGCTACTTTTGCAGCAAACATTGGAGCAGCTAAAAAAGGTGTCAAAGATAAACTTGCTGTTTTCCGCGATAAGCCAAAAACTTATCTGCAGACTCTTCCATTAGCAATATCTACTATTAATTTATTTATCCTGATTCTTGCTGTTTTTCAGATTGGTACTTTAGTGTATGAAGAAAAATACCTCTCGCTGAGAGTTGTTGCTTTGGTTGTTTATCTGATTTTCTCCTGGATACAAATTTGGTCATTTAGAACTTTGGGCGAATACTATTCACCGGAAATCGCAATCCGGAAAGAACATAAAATTATTTCAGTTGGTCCTTATAAAATAATTCGTCATCCACAATATCTCTCACAAATTTTTGTAGATTTAGCCGGAGCGCTTGCAACTCTGAGTTACATCTTATTACCCTTGGCTTTAATTCAAATACCATTTCTTATACTTCGAGCAAAGGAAGAAGAGAAACTTTTTCAAAAATATTTAGCGGAAGAATTCAAATCGTATAAAGAAAAGTCCGGCTTTTTATTTCCATTTATCGGATAGAAAAATGTACAGACTTT
KOK=        78
KK=  310382  LL=  310951  Z=    4.69  JJ=  309782  DL=   570
A===      111      112      113      114      121      123      124      131      132      133      134      141      143      144      211      213      214      223      224      231      233      234      243      244      313      314      323      333      334      343      413      433
B===      222      122      422      322      212      412      312      242      142      442      342      232      432      332      221      421      321      411      311      241      441      341      431      331      424      324      414      444      344      434      423      443
RRR=    0.126   -1.322   -0.501   23.062    0.035    0.249   12.687    0.010   -1.389   -0.559   -0.172   -1.335    0.066   -1.220    1.132    0.202    2.759   15.739   51.085   -1.483   -0.868   -4.027    1.052    0.312    0.249   74.564    7.988   -0.095    0.100    0.467    0.095    0.467
X1==   -0.680    3.234    1.390    5.616    0.163    0.959    2.937   -0.027   -1.334   -0.266   -0.091   -1.323   -1.053    1.078    0.777    0.195    1.274    5.366    6.053   -0.570    0.845   -0.938   -0.938   -0.789    2.384    8.563    2.751    0.170    0.301   -0.699   -0.091   -0.699
X2==   -0.185   -0.409   -0.361    4.107    0.213    0.260    4.319   -0.361    1.041    2.104    1.886    1.009   -0.063   -1.132    1.456    1.041    2.166    2.933    8.439    2.603   -1.028    4.294   -1.122   -0.395    0.104    8.708    2.904   -0.562    0.332   -0.668   -1.037   -0.668
CD1=        2        8        4        9        3        3        5        2        0        1        1        0        0        2        4        2        3        8        8        1        2        0        0        0        4       10        4        1        1        0        1        0
CD2=        2        2        1        7        3        2        8        1        3        3        3        3        1        0        5        3        5        6       15        5        0        6        0        1        1       10        4        0        1        0        0        0
CTTTTGGAGCGATAACAGATACTTCTACAACTTTTGAATATTCGAATGTACCATCAAAATCAACTTGTTTTAATCTGTAAGCATAGTTCCCGATTGGTAAATCAGAATCAGTGAAGGAATAATTCTGAATTTCTGTAGTTGTTCCTCTTCCGTTTACAAAACCAACTGTTACAAAATCTCCTTCTGAAGCTTTTCTCTGTACTTCAAAACCACGGTTATTTGTTTCAGTAACTGTAGTCCAATTTAACGATACACTTGTTCCGTTGACACTTGCAGTGAAGGAAGACAATTCAACAGGAACAACTCCCGGTACAAGCTGAACAACTGTTCCGTTTGCTAATGCTGCAAATAATCCGAATGGTGCCCCATTCTGATTTCCTGAAGGACTTAGAAATCCTGAAGCAAACACAGCCAAAGAACTTCCATTCAACCCGGAAAGAGGAGCTATGAAAGAACCAACTAATGTAGTTCCATCTGCAAGGTAAAGATCTAATGTATAGTCACCAGCAGGAACAGTAAAGTAAGGAGTAATATCTCCATAAGCTGCATCATTGACGAGAACGAGGTTAC
KOK=        79
KK=  313172  LL=  313921  Z=    4.91  JJ=  312962  DL=   750
A===      111      112      113      114      121      123      124      131      132      133      134      141      143      144      211      213      214      223      224      231      233      234      243      244      313      314      323      333      334      343      413      433
B===      222      122      422      322      212      412      312      242      142      442      342      232      432      332      221      421      321      411      311      241      441      341      431      331      424      324      414      444      344      434      423      443
RRR=   25.994    0.058    0.053    1.135   -0.917   -0.950    5.565   -0.032    6.248    0.071   -0.029    5.843   -0.344    0.000    4.070    0.010    0.078   20.195   14.563    7.489    0.661    0.706    0.706    4.849    3.881   16.287    2.485    0.297   -0.349    1.270    1.068    0.731
X1==    4.974    0.105   -0.496    0.907   -0.939   -0.672    3.383    0.294    4.420    0.175    0.091    4.670    1.091   -0.002    1.150    0.055   -0.084    4.508    3.510    3.692    1.026    0.897    0.897    1.677    3.175    4.091    1.026   -0.418    0.540    0.540   -0.909    0.540
X2==    5.226    0.550   -0.108    1.251    0.977    1.414    1.645   -0.108    1.414    0.403   -0.316    1.251   -0.316   -0.217    3.540    0.185   -0.934    4.480    4.149    2.028    0.644    0.787    0.787    2.891    1.222    3.981    2.423   -0.712   -0.646    2.354   -1.175    1.354
CD1=       12        4        1        3        2        1        7        2        8        1        1        8        2        1        6        2        2        9        8        7        2        2        2        3        4        5        2        0        1        1        0        1
CD2=       20        7        3        5        8        5        5        3        5        2        1        5        1        1       14        3        1        9        8        6        2        2        2        4        3        6        4        0        0        3        0        2
TTAGCGGGCACTTTAACTTCGTACTTCAGTTTGATATTTGAAATGAATTTCCACTTCTTTTTTCTTTCTCCTTTGATGTTGATGGATTGATTATCAGCATCAAAATAATATTCATATTTCTCCCTTGCATTTTCATTACCATAAATTTTTACTTCAACTTCATTTCTGTGCCAGGGAGTAATTGCCACATCTCCACCATCTGTAGAAAGCTTCAGAAGTTTTCCGGATTCGATTTTAAAATTTTTATGATGGATGAGTTCCAAATCTTTCTTGAAAAGATTTGAGGCGAAAGAACTACTGATTAGAGTAAAAGTTAAAAGCAGAAGTGTGGTTAAATAATTTTTCATGTTTCTCACCTTTTATTATTAGCTGATGTAAAGATATTCTGTTAGTAGATGAGGCGAGAAAACTTTTACTTGAACAGAATATTTTAATGATGAATGGAAAAATATTTTAACGGCTAAACAAAAGTGATTTACTCAAACTTACCGCCATTTAATAATTCAATTGCACGGTCAACAGATTTGTGAGTGCCATAGAGAATTATTGTGTCTCCAGCCATTAGAATATCTTTTCCTGAGGGATTGGAAATCATATTTCCATCACGGACAATAGCGATTATTGTTGCATCTGTTTGCGCACGAAGATTTATTTCAGCGAGAGTTTTGTTGATAAAAGAACAATCTTCGTTTACAAAGAAAGTTTCAGTTAATCCTTGTGCAAGAATTTCATCAAGGTGTGTAAATGCTG
KOK=        80
KK=  319502  LL=  320491  Z=    5.59  JJ=  319502  DL=   990
A===      111      112      113      114      121      123      124      131      132      133      134      141      143      144      211      213      214      223      224      231      233      234      243      244      313      314      323      333      334      343      413      433
B===      222      122      422      322      212      412      312      242      142      442      342      232      432      332      221      421      321      411      311      241      441      341      431      331      424      324      414      444      344      434      423      443
RRR=   21.976   15.595   -0.381   -1.509    0.103    2.904   -0.255    2.776    0.334    1.779    0.301   84.260    5.834    0.045   -1.014    0.791   -0.538    8.886   -0.529   20.328    7.986    4.229    3.021    0.743   -4.029   -2.192   -0.854    5.289   12.047    0.215    0.800    3.132
X1==    4.810    3.095    0.359   -1.222    5.645    1.455    0.477    2.015   -0.749    1.458   -0.628    7.875    3.068    0.198   -0.731   -0.749    0.477    1.997    0.471    5.311    2.167    3.797    1.583   -0.567   -1.410   -0.628   -0.697    4.523    5.691    1.842   -0.628    2.804
X2==    4.569    5.040   -1.061    1.235    0.018    1.996   -0.535    1.378   -0.446    1.220   -0.479   10.700    1.902    0.227    1.388   -1.057   -1.128    4.450   -1.124    3.828    3.685    1.114    1.909   -1.311    2.857    3.489    1.226    1.169    2.117    0.117   -1.273    1.117
CD1=       17       13        4        1       19        6        4        7        2        4        1       17        6        2        4        2        4        7        4       13        5        7        4        1        0        1        1        6        7        3        1        4
CD2=       15       16        1        5        5        6        2        5        2        3        1       21        4        2        8        1        1       10        1        9        6        3        4        0        5        6        3        2        3        1        0        2
CGGAAAATAAAATCTCCGAAACTGAAATATTGATTCATAAATTGCCTGAGGTCGAATATGAGAGTGGGAGAATCTTTGATAAGAAATGATGCTCCTACCGAATATGCCAGAGATTGATTTACAGGATTTGTGGACATTAATAAAACCGGAATATCACTCATTTCTATTTTAATCTCCGCAGCAAATTTTATTCCTGCTTCCGGGTCAGGCATACCGTTTCGCGGGAAATCTATATCTGAGATAATTCCCAAACAGAGCTCTTTGTACTTTTCAAAATATTCTTTTGCCTCTTCATAGTTTGAGCATAACAAAATCTTTGGTCTGGCCCGCATTCTGAGAAATTTGTGAGAAAGATTAATTCCCTCGGAAATGAGCCGTTGAGATTGTTTGAGCATTTCGGTGTAGATAATTGGCAGAAGAGAAGAATAATAACGAATATCATCCTCGATATAGATTACATTCTGAACGCCGACAATTTTACTGTCGTGTTCAACATTCATCCGGTCTTCTAAAAATTTTATAATTGATATGATAATTCTGAAATCTCCCTGCCATATAAAAACTTTATCGAATACATTTATCTCAGGATTTATCAAAAGATATTTTAATTCTTTATTATCGTGTGCCAGGAGTACAATGGGAATATTCAATCCGGCTTTCTTAACCAGCTTAGCAAAATTCAGAGGATGCATATCTTCTATATGCAGAGTGGTAATTATCAAATCAAAGCGGCTTTCTTCCTGAGCGAGACTAATTGCTTCTGTGCCCGAAGATACTCTTGTTAATTCCGGTGAGTGGGAAAGATTTAAACCCTGATATTCATTTCGAATTAATTCATAAAGTCTTCCGTCTTCTTCAAACAGATACAAATCATAAAGAGAAGAAACAAGCAGAATATCTCTTATACGAAGCCGCATAAGATTCTGAAACCCCTGAAACCTTTGTCCGTAGCCGTGTTCTACCCAAAGAGCATCAGGTGATTTTTCTAAT
KOK=        81
KK=  339512  LL=  339991  Z=    5.59  JJ=  339062  DL=   480
A===      111      112      113      114      121      123      124      131      132      133      134      141      143      144      211      213      214      223      224      231      233      234      243      244      313      314      323      333      334      343      413      433
B===      222      122      422      322      212      412      312      242      142      442      342      232      432      332      221      421      321      411      311      241      441      341      431      331      424      324      414      444      344      434      423      443
RRR=   12.294    2.985   11.013   29.204    0.018    2.802   -1.714   -0.056    5.197    2.706    0.633    1.261   -1.371   -0.093   -0.345    0.670    0.420   21.403    1.488   -0.264    2.574   -0.163   -2.552   -1.095   -1.414    7.118    3.709   -0.864   -0.193    0.188   -0.315   -0.193
X1==    4.503    1.863    3.805    5.429   -0.169    1.529    1.373   -0.076    1.529    1.385   -0.668    0.772   -0.668   -0.726    0.508    0.639   -0.337    4.476   -1.303   -0.252    2.268    0.205    3.205   -0.864    1.385    2.332    3.268   -0.351   -0.381   -0.381    0.332   -0.381
X2==    2.730    1.603    2.894    5.379   -0.109    1.832   -1.248    0.736    3.399    1.954   -0.948    1.633    2.052    0.128   -0.679    1.049   -1.248    4.782   -1.142    1.049    1.135   -0.796   -0.796    1.267   -1.021    3.052    1.135    2.464    0.507   -0.493   -0.948    0.507
CD1=        8        5        5        7        2        3        3        1        3        2        0        2        0        0        3        2        1        7        0        1        3        1        4        0        2        3        4        0        0        0        1        0
CD2=        9        6        6        9        3        4        0        3        6        3        0        4        3        1        2        3        0        7        0        3        2        0        0        2        0        4        2        3        1        0        0        1
GATTATCAGCTCTCGCTCAATGAAGAAATTTATCTTAAAGTTAACGGAGAGTTCAGACAGAAAGATCCACTTGCTAAAATGATGTTTAAACCTGCTGAACTTGTTGAGTATGTTTCTTCACTTATGACTCTTGAAGAAGGGGATTTAATTTTTACCGGGACACCAAAAGGTGTTGGTATAGTAAACAAAGGCAATAAACTTGAAGCTGGAATTGAAGGGCTTGTAACTCTGAGTTGTAGTGTTTCCTGACTTTTATTTGTTTAGCTCTGAAAGAGATTTTCTGATTAAATCTTCAAGTGAAAGAGTCGGATTTTCATTAAGTAAATCTCTTACAATTTTTTCTGCCACCTTCTGATTATAACCTAAAGTTGTAAGTGCAAGTACTGCCTCCTGTTTAACAGTGTAATCAATTCCTTTCTGAACTGTGGTTTCAATAAATCCGACTTTACTTTTCAGTTCAAGCACAACTCTTTCTGCAGT
KOK=        82
KK=  343022  LL=  344221  Z=    4.60  JJ=  343022  DL=  1200
A===      111      112      113      114      121      123      124      131      132      133      134      141      143      144      211      213      214      223      224      231      233      234      243      244      313      314      323      333      334      343      413      433
B===      222      122      422      322      212      412      312      242      142      442      342      232      432      332      221      421      321      411      311      241      441      341      431      331      424      324      414      444      344      434      423      443
RRR=   12.157    9.577    6.814    8.398    2.466   21.646   -0.351   -0.566    2.171    2.005   -3.576   11.225   -1.120    0.028    0.521    0.216    1.244   29.946    3.008    9.660   11.341    0.721    9.339   -1.535   -1.178   16.334    0.584   14.548   -0.608    4.055    1.051   -0.118
X1==    2.726    1.937    4.070    4.495    1.505    5.230    0.841   -0.258    1.110    1.019    3.971    3.354    1.244    0.034    0.641   -0.950   -1.331    5.270    2.163    3.170    5.116   -0.912    2.332   -1.477   -0.920    3.289   -0.418    3.330    2.024    2.839    2.607    0.394
X2==    4.459    4.945    1.674    1.868    1.638    4.139   -0.417    2.194    1.956    1.968   -0.901    3.346   -0.901    0.832    0.811   -0.227   -0.935    5.683    1.391    3.047    2.217   -0.790    4.005    1.039    1.281    4.967   -1.397    4.369   -0.301    1.428    0.403   -0.301
CD1=       11       10       11       11        9       14        5        3        6        4        8        9        4        2        7        2        1       15        8       10       11        1        6        0        1        7        2        6        4        5        6        2
CD2=       18       18        7        8       10       11        3        8        7        5        1       11        1        4        8        3        2       13        6        9        5        1        8        4        4       10        0        6        1        3        3        1
AAGAGAAGCATTTTGAGATTTGATGAAATCAATTCCTTCTTTTGAAAGACCATATCCTTCTTCAAGTCTTTTGGGGATATAGAAATCAACATTTGCATCAAGTTCCTTAAGGAACAGATATAAAAGTGAAGTTGCACAAGTTCCATCAACATCATAATCACCGTAAATGAAGATTAACTGATTTTCAGTAATTGCCTGAATAACACGGCGGGTCGCTACATCCATTCCTCTCATTAAAAAAGGGTCGTGCAGATATTCCAAAGAAGGACGGAAAAATTTTTTTGCCTGGTAGAATGTTTTGATATTACGCTGAACAAGAAGTTTCGCAAGAACTTCGGATATGTTCAGTGATTCAGATAGAGTTTTGATTGTAAATGAGTCTTCAACTTCTCTGATTTTCCAACGTTTGTTGACCATAAAATAGTTATTTAAGAATTTGAAAGAACGAATCTGATAGCTGCAAACCTGTAAGCCGAATTCTGTATCCCATCAAACCGTCAAATGGCAAGAGGGATGGCAATTATTTATCTTGACCTGACATTGCTGTCAAGTTCCAGCGGTCTACCCAAAGATCGCGATCACAAAGTGATCATTCGAGCGAACAACCCTATTTCTCCAAAGAGAAACGACCTCTATACTTGACCTTGCTTCGGGTGTGGTTTGCCGTGTTCCGCAAATACGGAATCCCTTATCGGGACCTCCGACATTACTGTCGGAGCGGTGAGCTCTTACCTCGCCTTTTCACCCTTACCCCAAAAATGTCGGGGCGGTATTTTTTCTGTGGCACTTTCAGTTATCCCTTATGGGATACCCGGATGTTATCCGGCACCCTGTTCTATGAAGTTCGGACTTTCCTCCCCGATTTCATCGGGGCAATTGCCCGGTTTGTCTATCAGATTATTCTTTAAAATGACCAATCGCTTTACGATTAGTCTGCCAATTACTAGTTTGTTAAAAATGAATTTAGTTTTGTATCTGAAATAATTCTAATGAGAATATAAATATTTGTCTGACTTAAATCAGCAGACAGTTTCAGACACTTATTTTGATTTTTCTACTTCTTCAGCAATTTCCTGCGAAACGAGAATTCTTCCGCAATATTCACAGGTAAATATCTTATCATTTCTTCTAATCTCAAGCTGACGCTGAGATGGAATTATATTATGACAACCTGAACAGGCAGATCTTTTAATTGTTACT
KOK=        83
KK=  352292  LL=  353041  Z=    5.03  JJ=  351902  DL=   750
A===      111      112      113      114      121      123      124      131      132      133      134      141      143      144      211      213      214      223      224      231      233      234      243      244      313      314      323      333      334      343      413      433
B===      222      122      422      322      212      412      312      242      142      442      342      232      432      332      221      421      321      411      311      241      441      341      431      331      424      324      414      444      344      434      423      443
RRR=   16.870   14.082    0.212    3.157   -0.980    1.048   -0.072   -0.332   -0.763    4.172    0.037    0.628    1.771    0.032    0.755    0.268   -0.774   26.823    1.964   20.851    8.900   18.209    2.399    0.037    0.037   -2.702   -0.223   -0.278    4.619   -0.897    1.224    1.861
X1==    3.353    5.008   -0.255    1.594   -0.733    2.514    0.417    0.399    3.185    1.667   -0.222    0.317    0.678   -0.269    2.137   -0.173   -1.553    3.362    1.867    2.514    1.777    5.390    3.539   -0.212   -0.175    2.478    0.830    0.407    1.379    1.379   -1.122    1.379
X2==    5.032    2.812   -0.833    1.981    1.337    0.417   -0.173   -0.833   -0.240    2.503   -0.165    1.981    2.613   -0.118    0.353   -1.553    0.499    7.978    1.052    8.295    5.008    3.378    0.678   -0.175   -0.212   -1.090   -0.269   -0.681    3.350   -0.650   -1.090    1.350
CD1=       12       15        2        5        3        6        3        3        7        3        1        3        2        1        9        2        0        7        5        6        3        7        5        1        1        4        2        1        2        2        0        2
CD2=       14       10        1        5        7        3        2        1        2        4        1        5        4        1        5        0        3       15        4       15        7        5        2        1        1        0        1        0        4        0        0        2
TGCTTTACTGGAAAGATGGCAAATGGTTGAGAAAAGAAGAATTTTTGAAATAAAAAGCCGCCACTTAGGCGGCCTTCAATCCCCCACGAAAATTCCTTTTGATACGAAGAGGTGCTTCTATTGGGATATATAAAATTAATTTCGGCTCTTTCGGAAAATTTGAAAAATTTTTTTATGTTCGCTCTAAATGAAATCCGGTACTGAAATATTACCCTTACTTTCAACTCTTGATTGTTCCAGTTCCCGGAACAAATTAATCGAGGCATCTTATAAAATTGCCTTACATTATATTGGGATGAATCATCGTCGGGTCAGGAAGATATTGCTATCCGAAGAAATAACAGCCGATGAACTTGCACTTGAATCTATTGCCTCACTATTCGCAGTTGATGAACAAAATAATTTATTTGTTTTTCGGGATTCATTAAAAAAATGGAAACCAAAGGTTGATAATGAACCTGAGGCAAAAAGATTTCTTAACAGTATCATTCGCTCGAAAGTAAATCAGCATATTGCCAAACTTCTTCGGGAAGCTGATCCGTTTTTTTCGAAGCTTTTAGATAAGGTTAATTATCAAATAAAGAAAAAATCTTTTAAGAAAATACATTATCTCGGTTGCGCCTACATCGTGCCGGATGATTCTGAAGAAATTTGCGGAAAGATTATTCCGGAACGGGATTTCAATCAACTGCCAATTAAATTTTTCAAATACAGCGAGAATTTTATTAACGATTTATTTCAATATCTGAA
KOK=        84
KK=  373262  LL=  374221  Z=    4.74  JJ=  373202  DL=   960
A===      111      112      113      114      121      123      124      131      132      133      134      141      143      144      211      213      214      223      224      231      233      234      243      244      313      314      323      333      334      343      413      433
B===      222      122      422      322      212      412      312      242      142      442      342      232      432      332      221      421      321      411      311      241      441      341      431      331      424      324      414      444      344      434      423      443
RRR=   21.368    3.994    0.049   22.186   -0.319    2.219    0.318    0.083    0.585    0.630   -0.279   -1.785    2.176    0.451   17.588   -0.069    1.286   25.308   14.624   11.147    1.236    9.449    2.160   -0.265    6.594    6.357   -0.576    1.263    1.263    6.598   -0.335    0.187
X1==    4.892    1.927   -0.430    4.831   -0.386    1.315    0.895    0.185   -0.490   -1.260    0.471   -0.944    1.308    0.598    4.239    0.111   -0.991    5.345    2.656    4.926    0.284    2.873    1.231   -0.320    3.551    3.822   -0.502    1.085    1.162    3.162   -0.367    2.162
X2==    4.368    2.073   -0.114    4.592    0.827    1.687    0.356    0.450   -1.192   -0.500   -0.592    1.891    1.663    0.753    4.149   -0.616   -1.298    4.735    5.505    2.263    4.355    3.289    1.754    0.828    1.857    1.663    1.148    1.164    1.086    2.086    0.911    0.086
CD1=       15        9        2       10        4        5        4        3        2        0        2        1        3        2       14        3        1       12        7       11        2        5        3        1        6        6        1        2        2        4        1        3
CD2=       17       11        3       12        8        6        4        4        1        1        1        7        4        3       16        2        1       11       13        7        7        6        4        3        4        4        3        2        2        3        3        1
TTAAAAGTGAAACAACAACCAACGCCTGTAAAGTTCTGCGTTCGGATTTTAGTCCTTCTTTAATTTTAAATGGCGGCTGCTCAACACTGCTATCACGATGTGGAGTAAATCTCGGGAGAAATCTCGGAACACTATTGAAATATTTTTTATAAGGTTCGCCAAATGCATTGAATAGATATTCTTCTTCAGCTTTTACAATTAAATAATATTGAATTATAAAAAACAGCAGAGCGACAATCTGAAGATATGGAAAAAGGGCAAAGGACATTATTCCAAGACCGAGATAAATTAAAATATTTCCCACATAAAGCGGGTTACGGACATAAGCAAAAGGTCCGCTTATAATCAGATAAGTTCCACCGACTTTTCCGGTTGTTCTGGTTTCACTACCTGCCCAGCTTACGCCCCAAAGTCGGATTGCTTCACCAAGCAGTGCAATAATAAATCCAGATATCAAAGAAGTAACAGAAGCATTCTCAAAAATTATCATAACGATTAAAAACGGAATTGGAGTATAGCTTCTGTATCTGAAAAAGAGTTCTGCAATTTTTTTCATTTTATTCTGCCTCGTAAGCGTGTTTGCGTTTTATTTGTGCCTGATGTCTTTTCTTTAATCTTTTTTTTGAAAGCAATTCTTTGATTCTTATTGTGACATCATTAAAATCTTTAAATGGCCAGTATGAAATTCTCTCGCGCTCACAGAATTTCAACAAACTATTTTTTGCAAAGATGTAATCACAGTACTGAGCCGCTTCTTTATCTGAATTTCCGTCACCGATATAAATTGTATAATCATCATCGCTGCTGTTGTTTATTATATGATTCTGCTTTGGATTTGCTGAAGAAGGATAGTCCGGATTAAAGTAAGGATATTCAGGGACTAACTTTCCACCTATTACTTGAAGTTTATTCGCAAAAAATTTCAGGCGAGATAATCCTTCCCGACTTAAAATCCTTTTG
KOK=        85
KK=  376652  LL=  377011  Z=    4.50  JJ=  376322  DL=   360
A===      111      112      113      114      121      123      124      131      132      133      134      141      143      144      211      213      214      223      224      231      233      234      243      244      313      314      323      333      334      343      413      433
B===      222      122      422      322      212      412      312      242      142      442      342      232      432      332      221      421      321      411      311      241      441      341      431      331      424      324      414      444      344      434      423      443
RRR=   24.673   -0.894   -0.091   -2.127    0.641    0.768    4.798   -0.554   -0.091    0.320    0.065    0.367   -0.579   -0.020   -1.987   -0.091   -0.355   -0.128   66.808    1.197    0.320    0.710    0.710    0.145    8.257    1.354    0.699    0.096   -0.128   -0.353   -0.579   -0.332
X1==    5.063    0.763   -0.591   -0.564   -1.104    0.254    1.288    0.409    0.254   -0.373    0.644   -0.564    0.644   -0.339    1.697    0.254    0.288    1.058    6.102    0.254   -0.471    0.551    0.551    0.572    2.627    0.644    0.529   -0.235   -0.225   -0.225    0.644    0.775
X2==    4.873   -1.171    0.153    3.773   -0.581    3.025    3.725   -1.356   -0.358   -0.857    0.102   -0.652   -0.898    0.058   -1.171   -0.358   -1.233   -0.121   10.949    4.716   -0.679    1.288    1.288    0.254    3.143    2.102    1.321   -0.409    0.572    1.572   -0.898   -0.428
CD1=        6        2        0        0        0        1        2        1        1        0        1        0        1        0        3        1        1        2        7        1        0        1        1        1        3        1        1        0        0        0        1        1
CD2=       13        1        2        7        2        5        6        0        1        0        1        1        0        1        1        1        0        1       13        7        0        2        2        1        4        3        2        0        1        2        0        0
GTAAAATTCTCGTGAAGCGATCAATATTTGCATCATCAAGCGGAGCATCAATTTCATCAAGAATGCAAAACGGACTTGGTTTAACAAGATAAATTGCAAACAGCAATGCAATAGCTGTGAGTGTTTTTTCACCACCTGAAAGCAAATCAATTGATTGTGGCCTTTTACCTTTGGGTTTTGCAACAATTTCGATTTTTGCTTCAAGCGGATCTTCGTTTTCTTCCAATCTCAAATCAGCTTCATCACCGGGATCGAAAAGTGTTCTGAAAATTTTTATAAAGTTCTCTCTGATTTTATCAAATGTTTCTTTGAACTGTGCCTGAGCTGTTTGATTGATTTCTTCAATTGTTTTGATAACAT
KOK=        86
KK=  382682  LL=  383641  Z=    5.38  JJ=  382442  DL=   960
A===      111      112      113      114      121      123      124      131      132      133      134      141      143      144      211      213      214      223      224      231      233      234      243      244      313      314      323      333      334      343      413      433
B===      222      122      422      322      212      412      312      242      142      442      342      232      432      332      221      421      321      411      311      241      441      341      431      331      424      324      414      444      344      434      423      443
RRR=   25.573   18.248   12.393    0.503    0.628    2.405    4.237    0.305   -0.125    3.174   -1.780   -0.164   -0.359   -0.234    4.863    4.452    1.026    0.537   11.500   -1.119   48.921   -0.540    4.306    5.166    0.807   -0.585   -0.725    0.394   -0.261    1.173   -0.585    3.226
X1==    4.423    4.492    3.952    2.025    0.532    0.705    1.716   -0.633    0.105    2.346   -1.196   -0.187    1.336    1.202    1.720    1.306   -0.601    0.270    2.570   -0.495    7.151   -1.140    3.281    2.229    0.597    2.180    1.651   -0.559    0.399    3.399    2.180    2.399
X2==    5.782    4.063    3.136    0.248    1.180    3.410    2.469   -0.482   -1.195    1.353    1.489    0.873   -0.269   -0.195    2.827    3.410   -1.707    1.989    4.474    2.259    6.841    0.474    1.312    2.317    1.353   -0.269   -0.439   -0.704   -0.655    0.345   -0.269    1.345
CD1=       19       18       10        7        8        4        6        2        3        4        0        3        3        3       11        5        2        3        7        2        9        0        5        4        2        4        3        0        1        4        4        3
CD2=       19       16        8        3        9        9        7        2        1        3        3        4        1        1       13        9        0        7       11        7       10        2        3        4        3        1        1        0        0        1        1        2
AGGCATCCTATCGTTTAATAATGCTTAAAAATTAACTCACAAATATATTGTCAAATAAAGGGCAATGCAATTTGGGAAGATGGTTGGAAGGTATAAGTAATTTGGTTAAAATTTTTCTTAACTGACTACTTAATGAATAAAATTTCAATGTCCGTTTTAACCGACTAAATAATATTATTGTAAAATAGGTTTATTTATCAATTAAGAATTTTTTCTCATCACACTAACTATTATCATCAACCATCCAATCAAAAATGAAACTCCTCCCAAAGGCGTTATCATCGCAAAAAATCTAATTCCGCTCGTTGAGTAAATGTAAAGTGAAAATGAGAATAAGATTATTCCTGCCAGAAAAAATATAGATGGCAGTAGGGATTTAATTCTATCTGATAATGAAATTGCAAGAAGAACAACTGTGTGCACCAAATGATAAAGTACGCCGGTTTTATAAACCTCGAGCATTTCTGCATTTAGTTTCTCTTTTAATCCGTGCGCACCGAAAGCACCAATCGCTACAGCTGAAAAACCCGATACAGCAGAAATAACAATCCAGAATTTTTTATTGTTCATAAATTCCTCATTTGCATTGAACTGTTGAACTTGTTTTAAGTAAATTTGTTTGCAAATTAATAACAAATACAAAGTGATATGAAATTTTTACAAAAAATTATTTTGCCACTTTTAATTGGACTTGTAATCTTTGTCATCTATACATTTTACTTTGCCGGCAAATCCGATTTAGGATCTTTTAATGATTTTGACCCGAATAATAATGCGGTAAAAGACATTCGCGTTAAACTTTTGAACGATCGTGGAGTAAATATGCAAGGTGGAGAAATTGTATTTTATGTGGTTGATCGAAACGGAAAAGTTATAATGGTTTCCGGAGCATTACAGTTACCAAAGGATTTTGATAAAGCCGAAACAATTGTTTTGAAAGGACATTTAACTCAGGGAGGA
KOK=        87
KK=  393362  LL=  394351  Z=    6.79  JJ=  393362  DL=   990
A===      111      112      113      114      121      123      124      131      132      133      134      141      143      144      211      213      214      223      224      231      233      234      243      244      313      314      323      333      334      343      413      433
B===      222      122      422      322      212      412      312      242      142      442      342      232      432      332      221      421      321      411      311      241      441      341      431      331      424      324      414      444      344      434      423      443
RRR=   43.028    9.838   -0.653    4.013   -5.829    1.202   -0.007    5.425    2.865   -2.073    0.057    8.509   11.808    0.381    1.096    1.282    2.076    7.404    0.702    6.594    1.637    0.062    3.447    2.616   -0.055   61.217    2.471   -0.595    0.127   -0.416    0.286   -1.480
X1==    5.751    3.670    3.595    1.584    3.670    2.634   -0.078    1.049    1.607   -0.673   -0.453    2.713    4.364   -1.130    1.126   -1.474   -1.217    6.836   -0.622    2.121    1.536   -0.435    1.995    0.678   -0.673    5.970    0.806   -0.945    0.234   -0.766    0.350    3.234
X2==    7.482    2.681   -0.182    2.533   -1.588    0.456    0.089    5.170    1.783    3.082   -0.125    3.137    2.706   -0.338    0.973   -0.870   -1.706    1.083   -1.128    3.109    1.066   -0.143    1.728    3.859    0.082   10.254    3.066    0.629    0.542    0.542    0.819   -0.458
CD1=       24       18       11        6       18        9        3        6        7        1        1        8        7        0       11        1        1       17        2        8        4        1        4        2        1        9        3        0        1        0        2        4
CD2=       23       12        2        7        2        3        3       10        5        4        1        8        4        1        8        1        0        4        1        7        2        1        3        6        1       12        4        1        1        1        2        0
TTTGATAAGATTTGAAAAAGTTGCAGAGATACTTGACTGAACAATATTAACATCATTTGTAAATCTTGAAATCAGATTTCCGACGCGCTCTCTTTTAAAATAACTTATTGGAAGTTTATGTAAATGCTGATAAGCTTCATCCCGTAAGTCTTTCATTGCGCCGTACTCGACATAAGACATAAAATATCCCTGCAGATAAGCAAAAATATTTTTAAACAGAAATGCAATCAGAATTACGAAACAAATTTTTATCAGAATATCAGCTTTATCTCCACTGAGAATATATTCATTAAAAGATTTGGTAACCGAACGCTGAATTTCTTCAACCCAATCCGGCAAAAGACTTTTTGTCTGTTCAATCTGAGTTTGCTGCTGAACTTTCTTTGTTGCTGATTCCTGAAAAAGTGTATCGAGTAATGGAATTGTTAAATAAACAGAAGCGCCATTCAGCAGAGCATAAAAAATTGTAAAAATGAATGTAAGCACAAGATGCTTCCAATAGGGCTTAACATAACTAATGATTCTTAAATATGTATTCATTTTATCGGTAAACTTTTTAAAGCACAGCCATCTCTCAGAGAAAGTGTTTTAATATTTTTCATAGAGCTGAGCTGAAAAATATTTATACTGTAATTCTGTAAAAGTTTATAATCGTAAATCAAATAATCTCCAAGTAACAAAAAACTTTTTATTCCTTTCTCTTCAAAAGTCTTAACAATTTTTTTCTTTAACAAATCATAGAGAATAATATTGTGACTTGCATCAGTTTTATCCGCTTCAGGTTTCTTCATAAATAAAACTACCTGTTGAAGATTATCTGCCCAGGCAATTTTTAATAAATTATTTTTCAACAGATTTAATTTCTTCTCTGTGCCATCATAATTATTTCTGATTAACAGCGAGTCATTCTTTGCTATCACTTCAAATCGTTTCAAAGGAGAAACATTAGCTAAAGCCGGTGCTTCAACAACAGGATAACCACTTTTTACA
KOK=        88
KK=  395882  LL=  396661  Z=    5.81  JJ=  395582  DL=   780
A===      111      112      113      114      121      123      124      131      132      133      134      141      143      144      211      213      214      223      224      231      233      234      243      244      313      314      323      333      334      343      413      433
B===      222      122      422      322      212      412      312      242      142      442      342      232      432      332      221      421      321      411      311      241      441      341      431      331      424      324      414      444      344      434      423      443
RRR=   11.145    2.280    7.061   24.190   -1.832   18.478    3.895   -0.800    1.402   -0.854    1.400    0.418    2.134   -0.027    2.144   -0.538   -0.406   27.733    7.061    8.501    0.217    4.724    0.171    0.124   -0.896   25.459    2.365    0.286    3.625    0.694    1.143    0.286
X1==    3.562    1.889    2.485    4.670   -0.874    4.211    1.092   -0.855   -1.583    0.803    1.836    1.934    2.797   -0.039    2.810    0.348    0.433    5.180    2.841    2.280   -0.212    1.689   -0.163   -0.115   -1.075    4.720    2.501   -0.574    2.452    1.452   -1.049   -0.548
X2==    3.129    1.207    2.841    5.180    2.095    4.388    3.568    0.935   -0.886   -1.063    0.763    0.216    0.763    0.693    0.763   -1.545   -0.939    5.354    2.485    3.729   -1.024    2.797   -1.049   -1.075    0.833    5.394    0.946   -0.497    1.478    0.478   -1.090   -0.522
CD1=       12        9        6        9        3        9        4        1        0        2        3        5        4        1       11        3        3       11        7        6        1        3        1        1        0        6        4        0        3        2        0        0
CD2=       13        8        7       11       10        9        8        4        1        0        2        3        2        2        7        0        1       10        6        8        0        4        0        0        2        7        2        0        2        1        0        0
ATGAACCGATTGGAATTAATCTTTCTTTTGAACCTTTACCAAAAACTCTGATTACTTCTTCCGAAAGAAAAAGATCGTTCAGTTTAATATTTATTAGCTCTGAAATTCTTGTTCCGCAAGCATAAAACACTTCGAGAATAGCTTTATCTCTTAAGCCGATTGTATCTTTGACATCCGGCTGATCAAGAATCGAATTTATTTCTCTGACATTAAGAACCTCAGGAAGTTTTCGTGATATTTTGGGTGGTTGAATTCTTTCAATCGGATTTGATTTAATGTAACCATTCCTGAAAAGATATTTGAAAAAACCTTTCAGCGAAGAAAAATATCTTGCAGCAGAAGTTTCATTCAATCCTGCATCTTTAAGAAGTTTAAAGAATGAAGCAATCTGATCTGCTTTTATATCAGATAAATCATCAACTCCTGATTGAGAGATAAAATTAAGAAATGAAGTCAAATCGCTTTTATAAGAATTAATAGTATTCTCAGAAAGATTTTTTTCTATCTTAAGAGTAGCGAGATATTCCTTAAGAAAAATATTCATCAGTTTTCATCTGTTGAGTTTACACCTGATTCAGCTTCCTGCTGCCGCGGATATTTTATTCGTTTATGATTTTGTAAAACCAGAATATTAAGAAAAGCTTCCTTTATTTTTTTGATATCTGCAAAAGTAAGCGGAGAATCATCAAGCTGACCATCACGCAAACGAGAGTTGATAATCGTATTTACCATATTTTCAATTTTTGTTTCATCAGGTTCTGTTATTGAACGAACAGCAGA
KOK=        89
KK=  404042  LL=  404971  Z=    9.32  JJ=  403802  DL=   930
A===      111      112      113      114      121      123      124      131      132      133      134      141      143      144      211      213      214      223      224      231      233      234      243      244      313      314      323      333      334      343      413      433
B===      222      122      422      322      212      412      312      242      142      442      342      232      432      332      221      421      321      411      311      241      441      341      431      331      424      324      414      444      344      434      423      443
RRR=   36.488    3.027    1.548    4.760   -0.015   21.710   -0.186    0.810   12.765    0.820    0.461   22.106    2.689    1.075   -0.108    1.008   -0.179   46.638    0.386    4.934   -1.282   -0.070   12.776    1.274   -0.469   13.650    0.376    0.181    1.008   -0.258    1.274   -0.258
X1==    5.534    1.855    1.439    5.284    0.025    4.457   -0.340    1.439    2.621    1.833   -1.013    4.545    0.976    1.050    0.482    0.784    0.293    7.496   -0.257    2.621    1.237    0.515    4.769   -1.146   -1.049    4.952    0.415    0.400    2.440    0.440   -1.013    0.440
X2==    6.593    1.632    1.076    0.901   -0.596    4.871    0.546    0.563    4.871    0.447   -0.455    4.864    2.756    1.024   -0.225    1.285   -0.609    6.222   -1.504    1.883   -1.037   -0.135    2.679   -1.112    0.447    2.756    0.905    0.452    0.413   -0.587   -1.258   -0.587
CD1=       14        9        4        9        5       10        2        4        7        3        0        8        2        2        6        4        3       18        3        7        3        2        7        0        0        6        2        1        3        1        0        1
CD2=       31       12        6        6        6       11        4        5       11        2        1       14        5        3        7        5        2       11        0        6        0        1        4        0        2        5        2        1        1        0        0        0
TTTGAAGATTGTTATATCGCCGATTTTTCTGGTTTCAAAGTTCATTTAAAATTCCTAAAACATTTTTATGCAATTTAAGAAATTATTATATGATTTAGCTGAATTAATATCACTTCCATCAACCAGGAAGTTATAGTAAGTATCTGCTTTTCTTTTCTTGAATCCGATTCTGATTTTTGATTTAACAACATTTGCGATGTAACTATAAAATAAATTTTCTTCTCTGTTTAGATCGATTACAACATCAAAAAGTTTTTCCTGTAATCTTTCAGTCAGTTTGTGTGTGGGAAGATTAAGTTTGCTTACTTCAGTTATCGCAAAACCAATTGCTTTGTTTCTGAACTTTGCCGGAAGAAGACTTACTCTGAAATCATTTGTTAGGATAGTTAAAGTTTTACCCTGACTTTCAAGAAAATCAAGAATATGAAATGATTCTCTGTAATCTTTTTCATCGTGAGGCATCAGTATCAGAAACGAAAAAGATTTTTTTAATGCAGAAGAAAATGAAAGCTCCTGTTTTTTCTGATGTTTCAGTTTACCTGATACAATTATCTCAGCCGTTTTCTTTTTGAGTAGTTCTATCATCAGATTTTATTCTCATCGAGTAATTTCAGAAATTCATCTTCATTCATAATTTGCACACCGAGGGATTTTGCTTTATCGAGTTTTGAACCCGCTTTTTCTCCTGCAATTACATAATCAGTATTTTTACTGACTGATGAAGCAACTTTGCCTCCGAGTTTTTTTATTCTTACTGCAGCTTCATCTCTTGAGAATGAAGATAGAGTTCCTGTAAGAACAAAAGTTTTGTCCTTAAAGAAATTGTCTTTTACAGGTTTCTTCTGCTCTGATGAAAATCTAAGTCCGGCTTTTTTCAGTTTCTCAATAAGTTCAAGATTATGTTTATCTGAAAAAAATTGTTTTAGACTT
KOK=        90
KK=  406472  LL=  407101  Z=    5.51  JJ=  406262  DL=   630
A===      111      112      113      114      121      123      124      131      132      133      134      141      143      144      211      213      214      223      224      231      233      234      243      244      313      314      323      333      334      343      413      433
B===      222      122      422      322      212      412      312      242      142      442      342      232      432      332      221      421      321      411      311      241      441      341      431      331      424      324      414      444      344      434      423      443
RRR=    4.753    1.090    1.324   -0.430    3.670    0.025   -0.196    1.749   -1.885    1.735   -0.434   -1.986    0.669   -1.452    4.173    0.789   -0.196    3.826   55.106    2.690    0.038   11.184    0.095    0.079   -0.350   39.948    3.648   -0.291    0.550    0.660   -0.434    0.326
X1==    3.086    0.892    0.715   -0.180    2.153   -0.544    0.255    0.715   -0.544    1.198   -0.787   -1.100    1.213    1.227    3.414   -0.544    0.255    3.027    6.390    4.095    0.833    2.776   -0.098   -0.080    1.198    8.213    1.783    0.472    1.481    0.481   -0.787   -0.519
X2==    1.540    1.222    1.852    2.395    1.705   -0.045   -0.767    2.448    3.466    1.448    0.552    1.805    0.552   -1.184    1.222   -1.450   -0.767    1.264    8.623    0.657    0.046    4.028   -0.972   -0.989   -0.292    4.864    2.046   -0.617    0.371    1.371    0.552   -0.629
CD1=        6        4        2        1        6        1        2        2        1        2        0        0        2        2        8        1        2        7       12        7        2        4        1        1        2        9        3        1        2        1        0        0
CD2=       10        7        6        7        8        2        1        7        7        3        2        6        2        0        7        0        1        3       12        3        1        5        0        0        1        7        3        0        1        2        2        0
CTCTGTGTTGGTGAATCCGGTGTTATTAAATGAGGATTTTCTGCTTCGAGTTTTTCAAGTTCTTTATATAGTTTGTCATATTCTTCATCGCTTATCAACGGTTGTGCGAGCACATAATAGTGATAGTCGTATTTGTTGATTTCTTCTCGAAGCTTCTGAATTTTCTTTTCAACACTCTCGCTCATATCTATTGTCCGACTTTTGGTGGAGTGTTTAAGTATTCAAGTTTACCAGTCCTGTCAATTCTAAAATGTTTTACTGCTTTTGACCTTCCTGAAAACTCAACAGGTTTATTGTTTAGCGTTAAGGATACACCACCTGAATTTCCAACAGTTGCTGCGATTGAGTTTAATGCAGTCAGTTTTCTGCCTGAATTGGGATAAAGAATAAATTCAATTGGCTGTCCGTTATCCGGAATAATATTAACCCAGGTTGTTTCGCTTGATGTAATTTCAAATAATAAACTATCAGAAGCTGATACAGAATCGTTTCCGGGATTGTTTGCAGATTCTTCTTCAAACCTTTGAGAGTTGTCCGAAACAATTTCTTCTATTGGAGTTTCTTCAACAATTATTTCATCTGTTTTATTAAAAACGAATAAGTAAATCACAGCGATCACAATAACAGCAA
KOK=        91
KK=  412262  LL=  413461  Z=    5.54  JJ=  412262  DL=  1200
A===      111      112      113      114      121      123      124      131      132      133      134      141      143      144      211      213      214      223      224      231      233      234      243      244      313      314      323      333      334      343      413      433
B===      222      122      422      322      212      412      312      242      142      442      342      232      432      332      221      421      321      411      311      241      441      341      431      331      424      324      414      444      344      434      423      443
RRR=   50.485    5.335    6.688   18.604   -0.105    0.043   -0.052   -1.190    0.321    1.747   -0.348   -0.015    0.717   -0.023    1.126   -0.508    0.206   44.009   29.497    0.055   -1.604   -1.882   12.102   -0.456    8.142   10.031    0.020   -0.124    0.519    8.769   -0.079    0.016
X1==    8.644    4.371    1.872    4.236   -0.086    2.178    0.079   -0.827   -0.660    1.418   -0.207   -0.013    0.698   -0.109    1.251    1.043    0.674    5.980    3.974    2.746    3.677   -0.568    4.757    0.332    3.143    4.319    0.054   -0.825    0.251    4.251   -0.207    0.251
X2==    5.841    1.220    3.573    4.392    1.220    0.020   -0.661    1.439   -0.487    1.232    1.675    1.137    1.028    0.210    0.900   -0.487    0.306    7.359    7.422    0.020   -0.436    3.315    2.544   -1.374    2.590    2.323    0.373    0.150    2.063    2.063    0.381    0.063
CD1=       20       15        5        8        5        7        3        1        2        3        1        2        2        1        8        5        4       17       12        8        7        1        8        2        5        6        2        0        1        5        1        1
CD2=       36       14       14       17       14        4        3        9        3        4        5        9        4        3       13        3        5       15       16        4        1        6        5        0        6        6        2        1        3        3        3        1
TCCTGTTAAAGGGAAAAGTTCTTTAACTTTTATCAACTCCACATTTTTATTGCCGCTTGCTTTAGCTGCCTTTTTTAGATTCAGTTCAAAGTTAACCGGAATGCAGAAAACGCAATAACCTGCTTTATCTCCTTTGGCAACGAGAGTTTTAAAAACTTCTTCGTGATTTGCACCTATTTTTTCTGCGATAGTTTCTCCACTCAAATCATTTTCATCGACTTCATATTCTTTTACATCAAAAGAGATGTTGTGTGTTTCAAGAATTCTTATTGCGTTGGTCTTGTTCATATTCTTTAAGAAATTTTTTTACTTCTTCAGAAGATAGTTCAAGTTGGGATGCTTTGATTAAAAATTTTGTGTATTCGCTCTTAGGTTTTGAAAAAATTTCTTCGGTACTTCCTATCTCAACAATTTTTCCGTTTTTCAGAATAAGTAGTCTGTTAGATATATTCTTAATTGTTTTAATATCGTGTGAAATACAAACAATGGTTTTCCCGAAATTTTTATTTATATCTTTTATTAATGAAACTAAATTTTCTACCGAATCTTTATCCTGCGCAGAAAATGGTTCATCAAGAATAATCATCTGTGGATTGACTGCAAGAATTCTGGCGAGCGCAACTCTCTGTTGTTGTCCACCGCTTAGAGAATATCCTTTTTGTTTTTTGATTGAATAGTCAAGTGAAAAAGTGTCAAGTAGCTTATCTACAGAATCGAATAACGCATTGCTTCCACTTATTTCAATTGCTTCTTTCAGAATTGATTCAACTGTGCGGTAAGGGTTTATCAGCTCGCCGTTGTTCTGAAAAAGAATTTGAACTGCAGAAATTTTATTTGAATGAAAATTGTTACTAAAAGAATATTTTATTTCGCCCTTTGTTGGCAGAATTATTCCAGCTAAAATTTTTGCGAGCGTTGTTTTACCGCTTCCGGATTCACCTGCGATAGAAAAAATTTCTTTATCTGAAATATCAAGTGAAATATCTTCAAGAATTTTTTTGTGTTCGTTTTTCAGGAGATTTTTTCCGACAACCTCGTAAGTCAGGTTTTCACATTTAATTAAGACTTCTTTCATCTTATTCCAGCATCCTGAAAGCTTGAAATTCTGTTAATGTTGAATTTTTAATCTCGGCAGTCTTATCACTTACTTTTTTTGCAAATAATAAATCCTGTGTAACAATTAAGACCGAATTGTTTTCC
KOK=        92
KK=  413582  LL=  414781  Z=    5.71  JJ=  413582  DL=  1200
A===      111      112      113      114      121      123      124      131      132      133      134      141      143      144      211      213      214      223      224      231      233      234      243      244      313      314      323      333      334      343      413      433
B===      222      122      422      322      212      412      312      242      142      442      342      232      432      332      221      421      321      411      311      241      441      341      431      331      424      324      414      444      344      434      423      443
RRR=   20.674   12.649    4.652    1.369   -1.424    0.027    0.014    0.167    4.699    0.060    0.051   12.928    2.463   -1.722   13.871    1.254    3.754   26.567    0.351   64.576   16.453   -2.647   -0.921    4.557    0.473    2.741    4.433   -0.872    0.742   -0.181   -0.068    2.748
X1==    5.797    3.517    3.066    0.999   -0.942    0.173    0.280    0.330    1.226    0.268    0.344    2.684    2.748    1.243    3.517   -1.408   -1.883    5.087    1.685    7.548    4.663   -0.537    1.776    2.684    0.268    1.146    3.913    1.193    3.235    0.235   -0.457    2.235
X2==    3.567    3.597    1.517    1.371    1.512    0.159    0.051    0.507    3.832    0.224    0.148    4.816    0.896   -1.385    3.944   -0.891   -1.994    5.222    0.208    8.555    3.528    4.924   -0.519    1.698    1.760    2.393    1.133   -0.731    0.229   -0.771    0.148    1.229
CD1=       22       17        9        5        5        4        4        4        6        2        2        8        5        3       17        1        0       14        7       18        8        1        4        5        2        3        7        2        4        1        1        3
CD2=       20       19        7        7       13        4        4        5       11        2        2       14        3        0       20        2        0       13        4       20        6        8        1        4        4        5        3        0        1        0        2        2
ACTCTCTGAGCCATTCCACCGCTTAGTTCGTAAGGATATAATTTACCAAGTTCATTCTTATCCGGAAGATTAAAATATTCCAACAACTCATTAAGATGTTTTTCATCTTCAGCCATTTTTCCGAAGTAATAATTCATTCTTTTCAAAGGATCAAAAGAATTTACACAATCCTGAAAAACATATCTGATTTGATTTTTACGGATTAAAGTTAATGCTTCATCACTTGTGTGAATCAGATTTTGATTATTCCAGAAAATATTGCCATCAATCCTGAATACTTTTTTATCTGTGAGCATTGTCAGAGATTTGATTAGTGTTGATTTACCACTTCCGTTTTCACCGAGAATTGTATAAATGGAATTGTAATCAACTGTGAAATAAATATCTCTCAGCAATGTTTTTTGATTGTCATTATTGATAATTGAAATCTCTCTGATTTCTGCCTTAAGCATTAGTTCTAACCTTTGTAAAAAGAGTTCTTTTTAATTGCATTTCAAAATTATAAATTATCACACGAATTATTACTAATTACTGCTCAATCAAAAATATGAGATTGAAATTTTATTTTTCTGTTCTGTTAGTGCTTCTTATTTCGACCTCTTGTGAAAAGGAAGAAATCAATAAAGCCTCACGCGTTATAATTTCAATTCAATCTGAACCAGAAACACTTAATCCCATTTATGCATTTGGAATAAACGAAGGAGTTATAACTGATCATCTTTTCTTGTATTTACTTGATTTGAAGTGGAATGAAAATAAAGGTGATGTGGAGGCATTCCCAATGCTTGCTAAAAACTGGCAATGGAATTCCGATTCAACTTCGGTTGATATTTATCTGAGAAATGATGCGAAATGGTCTGATGGGAAAACAATCTCGGCTTACGATGTGATTTATTCTTTTGAAGTTTATTCCGATCAGAAAGTACAGAGCAGATTTTATGGAATGTTCAAAAACTTTTATCATTTTGAAAATGGTGAAGTCGATCCCGAAAAAACTTTCGCCGTGAAAGATTCGTTTCATCTGATAATAAATTTTCTTCCCGATAAGGTTATCTCTTTATTTGATCTTGCTTTCCCCATTATTCCAAAACATATTTATGAAAAGTTGAACAGAAGCGAAATTCAAACAGCAGGAATTAATTTTAATCCAGTCACAAGTGGACCATATAAACTTAAGAAATGGGAAAGAAATCAATTCAT
KOK=        93
KK=  423182  LL=  423661  Z=   13.02  JJ=  422762  DL=   480
A===      111      112      113      114      121      123      124      131      132      133      134      141      143      144      211      213      214      223      224      231      233      234      243      244      313      314      323      333      334      343      413      433
B===      222      122      422      322      212      412      312      242      142      442      342      232      432      332      221      421      321      411      311      241      441      341      431      331      424      324      414      444      344      434      423      443
RRR=    0.063    9.684   28.185    0.174    2.698    0.356    0.594    0.000    1.341    1.052    0.913    0.174    4.810    1.305    0.960   -0.619   -0.088   -2.398   85.270   -1.598    0.582    0.088    0.027    5.245    0.001    3.006    0.715    1.435   -0.181   -3.576    9.835    0.668
X1==    1.850    3.833    4.026   -0.236    3.833    0.544   -0.634    0.199   -1.178   -1.027   -1.198   -0.236    3.884    2.978   -0.858    0.544   -1.375    1.865   10.462    1.405    0.179    2.753    0.846    1.224   -0.043    1.343    1.179    0.374   -0.849   -0.849    3.037   -0.849
X2==    0.034    2.526    7.002   -0.737    0.704    0.655   -0.936    0.002   -1.138   -1.024   -0.762   -0.737    1.238    0.438   -1.119   -1.138    0.064   -1.286    8.150   -1.138    3.252    0.032    0.032    4.286   -0.032    2.238    0.607    3.838    0.213    4.213    3.238   -0.787
CD1=        6        8        7        2        8        2        1        2        0        0        0        2        6        6        1        2        0        3       14        3        1        4        2        3        1        3        2        1        0        0        5        0
CD2=        1        4        8        0        2        2        0        1        0        0        0        0        2        1        0        0        1        0       10        0        5        1        1        5        1        3        2        5        1        5        4        0
CAATTCGTGTGTCAATTGAAAATAATTAATAATTCATCCATTCACATCATATGGTGGGAGCTATGCTACGATTCACTGCAGTTGCAGTAATTGTTTTATTTGCGGTATCGACCTTTGCTCAGGTTGAAAAAGCTGTTCGATACAGAGTTGATCAAAATGTACAGATCACTCAACAGCAAAATTCAACCAATAGCACTGTTGAGAAAGCAGATAAAATGGTTCTGCAAAACAAATCAAATTCCCAGCTTGAGGAACTTGGCGGACGTTGGGGTTGGACAAAATCCAATAGTCAGCTTGAGGAACTCGGCGGACGTTGGGGCTGGACAAAATCCAATAGTCAGCTTGAGGAACTCGGCGGACGTTGGGGCTGGACAAAATCCAATAGTCAGCTTGAGGAACTCGGCGGACGTTGGGGTTGGACAAAATCCAATAGTCAGCTTGAGGAACTCGGCGGACGTTGGGGTTGGACAAAATAACCAA
KOK=        94
KK=  425072  LL=  425581  Z=    5.19  JJ=  425042  DL=   510
A===      111      112      113      114      121      123      124      131      132      133      134      141      143      144      211      213      214      223      224      231      233      234      243      244      313      314      323      333      334      343      413      433
B===      222      122      422      322      212      412      312      242      142      442      342      232      432      332      221      421      321      411      311      241      441      341      431      331      424      324      414      444      344      434      423      443
RRR=   12.752    5.032    1.202    7.072   -0.286    2.206    9.117    2.505    0.700   -0.339   -0.028   -0.129    0.032    0.371    0.487    0.126    0.049    3.719   80.209    0.187    1.559   -0.034    2.542   -0.053    0.560   -2.543    2.859   -0.640    2.613   -0.164    0.032    0.140
X1==    3.367    3.826    0.647    2.295    0.366    3.084    4.671    1.348   -0.628   -0.900   -0.060   -1.583   -0.060    0.673   -0.623   -0.628   -1.490    2.642   10.926    0.114    1.200    0.057    1.057   -0.107   -0.900    4.817    2.200   -0.390    1.540    0.540   -0.060   -0.460
X2==    3.787    1.315    1.859    3.082   -0.782    0.715    1.952    1.859   -1.115    0.377    0.472    0.082   -0.528    0.552   -0.782   -0.200   -0.033    1.408    7.341    1.630    1.299   -0.594    2.406    0.496   -0.623   -0.528    1.299    1.642    1.696   -0.304   -0.528   -0.304
CD1=       12       12        3        6        5        6        9        4        1        0        1        0        1        2        3        1        0        5       17        2        2        1        2        1        0        6        3        0        2        1        1        0
CD2=        7        4        3        4        1        2        3        3        0        1        1        1        0        1        1        1        1        3        9        3        2        0        3        1        0        0        2        2        2        0        0        0
CAAGAGTTGCAGATGGCATTGATTTCCCCACAGAAAATGAAATTGAAGAAGTTGAATCTCACGAAACGGTGTTGCTTGAACATCTTTTCTACATGTATGGGGCAAGATTTCTTTCTCATCTTGCAATAAAATATGGAGCAGAAAAAGTTATCGAATGGTTTGATACAAAAAAATCAGAATTTTATCCTTCTTACAAAGGGAAATTTTATGATGTGTTTGGAAAATCATTTTATGATGAATGGAAGGAATTTTTTGAAAAAGAAATTGAATTTCAAAAATCAAACATTCAAATCCTGAACAGCATAAAAACAACAGATATTCGTTATATCAGCAAAGAACCATTTGGTTGGGTTGGACAACCGTACTTTGATAAAAAAAATAATTCAGTACATTTTGTATATCATCAATCCGGAAAGCTTGCCTCAATGGCTACTCTGAATCTTTCGGATGGAAGTTTAATTGATTTCAGATCATTGCCTTCGCCAAGTATGATTCAGGTTGCTTCAACCG
KOK=        95
KK=  432782  LL=  433741  Z=    7.16  JJ=  432722  DL=   960
A===      111      112      113      114      121      123      124      131      132      133      134      141      143      144      211      213      214      223      224      231      233      234      243      244      313      314      323      333      334      343      413      433
B===      222      122      422      322      212      412      312      242      142      442      342      232      432      332      221      421      321      411      311      241      441      341      431      331      424      324      414      444      344      434      423      443
RRR=   26.290   14.687   14.931    4.678   -2.134    6.753   -0.107    1.494    0.171   -0.394    0.377   17.043   -1.103    4.895   -0.234    1.831    0.707   40.923    2.199   10.462    6.379    2.095   -0.290    4.831    1.343    5.387    1.681    0.378   -0.169    0.462    1.342   -0.169
X1==    4.549    2.808    3.546    3.680    1.986    3.161    0.832    1.199   -0.172   -0.469   -1.133    4.334    3.313    1.962    0.344   -1.838   -1.024    8.041    1.188    2.605    3.185    1.324    1.324    0.803   -1.266    2.424    1.677    0.147    0.316    0.316   -1.133    0.316
X2==    5.780    5.231    4.211    1.271   -1.074    2.137   -0.128    1.246   -0.996    0.840   -0.333    3.933   -0.333    2.495   -0.680   -0.996   -0.690    5.089    1.851    4.016    2.003    1.582   -0.219    6.016   -1.060    2.222    1.003    2.570   -0.536    1.464   -1.185   -0.536
CD1=       16       13        9        8       11        9        4        5        3        1        0        9        5        3        7        0        1       19        5        8        6        3        3        2        0        4        4        1        1        1        0        1
CD2=       23       20       10        6        4        6        3        5        1        2        1       11        1        5        5        1        2       10        6        9        3        3        1        9        0        4        2        3        0        2        0        0
AATGTTCTCATTGAACCTTTCTGTCAAAATTCCTTTATCATTTTTGATTTCTGATGAATGAATCAATTTTTCTGTTCTGGTAAGAATAAAAGGCAGTTTTTCATTTGAATAAAATATTTTATTAGCAACAGGAAGGATATCAAATTCTTTTGATGAATACCTTGCAAGAAATTCAATTCCTTCGTTATAGTTCAGAGAATTTTTTTCAAATGGTTCAATTTCTCCTTGTGGAAAAATAACAACACAGTTATCGGGATTCTCGAGTAATTCTAATGTATATCGTAATGTAGCAACAGTAGATTGCTTGTTAGCGGGATTTGTAGAAAAGCATCCAATCTTTTGAAAGAACCAATATCTCCGCAACTGATTTTCAAGCATCATAATAAAAATTTTTTTATTCGTTTTCTTCTTCAATAAATAATAAACGAAGAATCCATCCCACCACGAAAAATGATTGGGTGCAACAACAAGACTTTTCTCAGAAGATATTTCAGGAAAATCATTTATCAGTCTGAAATCCTGGAAATATTTTTTTAATAGTCGTTCAAGATAAATATCGAAAACAAACAAAGCCCATTTTTTTCTTTCAGCTTTGATCATTCTTTATCTTCTCTTCTGATTATGTCAGAAACAATTTTCCCCGAAAGAATTACCAATGGAATTCCTCCTCCAGGATGAGCGCTGCCACCACAGAAATATAAGTTATTTACTGTTCGCGATTTATTTTGCTGACGAAGAAATGCCGATGTTTTTTTATCAGATGAAATACCATAAATGCTACCACGAAAGGCGGCTGTTTTGGTTTCAAGATCTTTGGGTGTTAAAATTTTCTCAAACAAAATATAATCTTCAATCTTAGTATCAAGAATTCTATCTATTTTTTCTACAACTCTCTTTCTTACATTCTGAATTTCATTTTCCCAATTCTGACCTTCATCGAAAGGAGAGTTTATCATTACA
KOK=        96
KK=  445082  LL=  446281  Z=    6.16  JJ=  445082  DL=  1200
A===      111      112      113      114      121      123      124      131      132      133      134      141      143      144      211      213      214      223      224      231      233      234      243      244      313      314      323      333      334      343      413      433
B===      222      122      422      322      212      412      312      242      142      442      342      232      432      332      221      421      321      411      311      241      441      341      431      331      424      324      414      444      344      434      423      443
RRR=   14.494   -1.443    0.216   29.987   -2.816   -1.316   17.002   -0.028    0.004   -0.289    1.277   -0.036    4.716    3.413   11.048   -1.192   -1.535   10.184  157.357    1.308    0.389    0.013    0.617    1.558    0.444   30.251   15.640    0.396   -0.218   -0.404   -1.622    0.908
X1==    3.298    3.334    0.150    4.381   -1.656   -0.597    4.540   -0.457   -0.018   -0.335    1.079    0.441    1.866    2.256    4.582    0.561    0.783    2.023   11.314    1.720   -0.434   -0.596    0.905    0.628    0.515    5.801    3.618    0.293    1.174    2.174    1.079   -0.826
X2==    4.395   -0.433    1.437    6.845    1.700    2.203    3.745    0.062   -0.200    0.862    1.184   -0.081    2.527    1.513    2.411   -2.123   -1.961    5.034   13.908    0.761   -0.897   -0.023    0.682    2.482    0.862    5.215    4.323    1.349   -0.186   -0.186   -1.504   -1.100
CD1=       13       14        3       11        2        2       12        2        3        1        3        4        4        5       17        4        5        7       26        6        1        1        3        3        2        9        6        1        2        3        3        0
CD2=       22        7        8       18       13        9       11        5        4        4        4        4        6        4       15        0        0       14       29        6        1        2        3        5        4       10        9        3        1        1        0        0
CTGTTCTTGCATTTAAGAAAATTGGTTTGGTAAGAATGATTAAAAATGATTTTGCGATGCGTGCAATTAAAGCAGAAGAAGAATGCTGGGATGAGGAGAAATTAAAAGATTTACTTGGAAGCAAAAGAGAGCGTGCAGGAATTTTTGAAGGTGATGAAATTGAAGGAGAGCTTGAAGCCGGACAGGGTGTTGGATTGATAAACGACATTCCTTCTGTTAATGAATTGATGGGAAGGTTGCTAAATGAATATCACTCCACTCTAAAAAGAATAAATTCAATAAACCTCAGTTAGTGAAAATTATTCATTAACAGATATCATTTTATGATTTCTTCAATCACTTTTTCAATTTCTTTTGCAGACGGGAAAAATGAATGAACTTTTCTTAATACTGCTTCAACAACTGCATCGGGACAGCTTGCCCCGCTTGTTAAAATAATATCAACTTTGTCTTTAGCTGGAATGAAATCGTTGGTAATTTTTTCCTGATGAGAGTGAATATCAAAATGTTTTATCTGAGTTGAGGAAATAATTTTTTCTTCCGAAGAAATAAAATAGGTTGGAAGCTTCTCCTCGCATAGTTCAACAATGTGAGATGTATTTGAACTGTTATAACCTCCAACAACGATCGCAAAGTCAGCTGGTTCTTTCAAAAGAGCATAAGTTGCTTCCTGATTATCATTTGTTGCATAGCAGAGAGTATCACGGGTATCAGCAAAATGATCTTTCAGATTTTCACTACCATATTTTTTCACCATAGTAGATTTAAGCAGATCTGCAATTTCCTGAGTTTCTGTTGCAAGCATAGTTGTCTGGTTTACAACTCCAACTCTTGCCAAATCTTTTTTTACATTAAAATTTTCAGAATACTTACCTGCAAAAATTTTATAAAATTCTTCAGATGGTTTTTCATCCAGAATAAATGAGGCAAGAATTTTTGCTTCGTTGATATCTCTTACAATTACAGAAGGCGCATTAGTTTTGCTATGAGAAAATGTTGCTCTTGTTTCTTCGTGATAGTGTTTACCGTGAATAATTACTGTATAATTTTGCTTTCCAAGCTGCTCGCTTCGGTTCCAGACTTTTTCAACAAACGGACAAGTTGTGTTGTAACGATATGGGTCAATTCCAAGTTCATTTAACTTCTGCTCAATTTCCAGGGTTGTTCCAAATGCAGGAATAATAACAATATCATCTTTTG
KOK=        97
KK=  446402  LL=  446851  Z=    6.04  JJ=  445742  DL=   450
A===      111      112      113      114      121      123      124      131      132      133      134      141      143      144      211      213      214      223      224      231      233      234      243      244      313      314      323      333      334      343      413      433
B===      222      122      422      322      212      412      312      242      142      442      342      232      432      332      221      421      321      411      311      241      441      341      431      331      424      324      414      444      344      434      423      443
RRR=   18.223   -0.387    3.235    6.111    0.134    0.759    1.903   -0.159   -0.612   -0.191   -0.193   -0.965   -0.929   -0.438    0.374   -0.192   -0.566   -0.349   75.263    9.165   -0.325    0.183   -0.210   -0.553    0.664    0.926    0.876    0.057   -0.177    0.057   -0.193    0.057
X1==    3.690    1.207    1.441    1.816    0.613    0.524    1.755   -0.301    0.524    0.371   -0.517    1.816    1.483    0.575   -1.167   -0.333   -0.133    1.323    8.200    3.954   -0.650    0.466   -0.534   -0.439    1.371    2.483    0.350   -0.295    0.758   -0.242   -0.517   -0.242
X2==    4.938   -0.321    2.245    3.365    0.219    1.447    1.084    0.530   -1.167   -0.515    0.373   -0.531   -0.627   -0.763   -0.321    0.575    4.250   -0.264    9.178    2.318    0.501    0.393    0.393    1.261    0.485    0.373    2.501   -0.192   -0.234   -0.234    0.373   -0.234
CD1=        9        5        3        3        4        2        3        1        2        1        0        3        2        1        1        1        1        3       10        6        0        1        0        0        2        3        1        0        1        0        0        0
CD2=       13        3        4        6        4        3        3        2        0        0        1        1        0        0        3        2        7        1       13        4        1        1        1        2        1        1        3        0        0        0        1        0
TTTTATCAGGATTTTCTTCAATTGTTTTGTAAGCTATTTCAATTGCATTCTCTACACCATAGCAAAATCCAAAATGTCTTGCCAATAAAAATCTCACAGCACCAAAATCTAGTTTAGTTGGTGAGAAATCTTTTTTACGAGGATCTAGATCTTTTCTTGCGTTTTTCATTCTTGTGATAAATGAACTTCTGTAAAACTGAGGTATATCAAATTTTTTCATTTTTATTTTTTAACCTTGTAAACACCTGACTGATATATTTTGTTCAATTTACTCTAATTCAGAAAATGGGACATTGAAATCTTCGACAAATTTTTCAATTGAAGGTTTATGAAAAAAGAACAAAATCAATACTCCAATTGCTATTATCAAAAATACAAATGAGCCCGTCAGCAAATAAGAAACAATTGAGAAAATTGTCGGAGCTTCAACCAAGGCAAGTTTGACTATTA
KOK=        98
KK=  452252  LL=  453361  Z=    4.90  JJ=  452162  DL=  1110
A===      111      112      113      114      121      123      124      131      132      133      134      141      143      144      211      213      214      223      224      231      233      234      243      244      313      314      323      333      334      343      413      433
B===      222      122      422      322      212      412      312      242      142      442      342      232      432      332      221      421      321      411      311      241      441      341      431      331      424      324      414      444      344      434      423      443
RRR=    7.427    8.974   -0.656   11.962   -0.266    9.797   -3.098    0.069   -0.992   -0.746    0.039    1.521    0.787    0.179   -4.447    0.624   -0.101   23.270   33.390   13.567    0.730   -2.526    0.972    1.870   -0.369   67.139    8.435   -0.722   -0.943   -0.943    0.943   -0.135
X1==    1.861    4.643   -0.221    4.365    0.510    4.932   -1.039   -0.221   -0.690    1.180   -0.252    1.481    1.519    0.901    5.102    0.434    0.191    7.940    4.346    3.245    1.289   -1.340    3.187    1.255   -0.439    5.947    2.668    0.976   -0.848   -0.848   -1.138    0.152
X2==    3.991    1.933    2.964    2.740   -0.521    1.987    2.982   -0.313    1.438   -0.633   -0.155    1.027    0.518    0.199   -0.872    1.438   -0.529    2.931    7.683    4.181    0.567    1.885    0.305    1.489    0.841   11.290    3.162   -0.740    1.112    1.112   -0.828   -0.888
CD1=        7       15        2        8        6       12        1        2        2        3        1        4        3        2       16        4        3       21       12        9        4        0        6        3        1        8        6        2        0        0        0        1
CD2=       25       14       11       12        7        7       10        4        6        1        2        8        3        3        6        6        3        7       16       11        2        4        2        4        3       19        5        0        2        2        1        0
GTGTTCGCAGTTCGTGAGAGATATTAGACATAAATTCATTTTTCATCTTGTTTAATTCTTCCAAAACAGATTTTTGCTGAAGAACTCTTGATCGCTCAAGATTAATCAATCTTTCAAGTTCAATCATTTTGGGCTTCAGATCATTGAGTTCATCTTTAAGTTTTTTGACATCAGTTATGTTTTTCCCTGTTCCTAAAAGTCCGGCAATCTTTTCACCATTTCTAACTGTACGCAGATTCAACCCAAATAATTTTGGGACCTCAAATTTGGAAATAAGATGAACATCGAGTGATGCTGAACCATCTTTAAGTGCTTTATCAATCATATCTGTTGCAGCAGCCATATTCTCTGAATTAATAAAATCTGTGAAGTGTTTTCCAATTACTTCAACAGGAGAGTATTCAAGTTCTTTACATCCATAGTTATTTACAGCAACCACAAACCCTTCGGAGTTAAGAATGAATATTAATTCCTGAGCTAAATCGAAGAAGCTGAGAAATAACTCTCTCCAATCTCCAAATTGTAACAAAGCCCGATGATCAAAATGTTCTAATAGTAGTTCCCGTATTTTATCTTTTTCCAAAATGTTGCTCATCTTCATAAAGATAGGTTTCCTGAGGTCTGAAAATAGTATGAAATGAAAAGTAAATCAAACTTTTATCAATTTGGTTTTACCTCTTGCTGAATAAGTTCGAAGTATTTACGAATGAGTTCTTCATAATCTTTATTGTAGCCTTCGCGTAATGCTTTATCAATCTCTTCTTTCAGTGAATCTTTCTTTTGTTTTAACAAGTTCAATTCTGAAGGACTTTGTCTTACAATATTTTTTCCTGTTTCGGATTTTCTTTCCTGTTCAAAATCTCTTTCATTAATTGAGCGCTGTGCATCAAGAAGTTTTGATAAAATCCTTTCCTGCTTCTGAATTAAATCATCAGTAAGTTTTTCCGTTTGCATATCAGTGATAACTTCCTGCATCTGTTTTGCTATGTTTTCAAGATTAGCAGGAATTTTTTTCGACTCACCCGATTCCTTAGCTTCTTTATTTAGCTGTTCAAGAGATTTTTGAATTAACTGTTGTTGCTGTGCGAGTCTCTGCAGTTGTGCCTGTTG
KOK=        99
KK=   19623  LL=   20402  Z=    4.91  JJ=   19323  DL=   780
A===      111      112      113      114      121      123      124      131      132      133      134      141      143      144      211      213      214      223      224      231      233      234      243      244      313      314      323      333      334      343      413      433
B===      222      122      422      322      212      412      312      242      142      442      342      232      432      332      221      421      321      411      311      241      441      341      431      331      424      324      414      444      344      434      423      443
RRR=   37.934    2.802   24.043   17.943   -0.307    1.393    7.217    0.012   -0.140    4.546   -1.408    0.368   -1.176    0.190    2.078   -0.300   -0.975    8.860    2.968    0.167   -0.415   11.944   -1.756    0.546    1.175    9.106   -0.415    0.711    0.590    0.590   -2.267    0.590
X1==    5.976    1.446    3.795    5.332   -0.704    0.476    2.558   -0.462    0.476    1.785    1.413    0.357   -1.172    1.053    1.446   -0.858    1.346    3.735    1.792    0.476   -0.927    2.717   -1.066    0.541   -1.062    2.274   -0.927    2.546    1.448    1.448    2.274    1.448
X2==    6.348    1.937    6.335    3.365    0.436    2.928    2.822   -0.025   -0.295    2.546   -0.997    1.031    1.003    0.180    1.437    0.350   -0.724    2.372    1.656    0.350    0.448    4.396    1.647    1.011   -1.106    4.003    0.448    0.279    0.407    0.407   -0.997    0.407
CD1=       22        9        9       13        4        3        7        2        3        3        3        4        0        3        9        1        5        7        5        3        0        4        0        2        0        4        0        3        2        2        4        2
CD2=       15        8       11        6        5        7        6        2        2        4        0        3        2        1        7        3        1        7        5        3        2        6        3        2        0        5        2        1        1        1        0        1
TTCCGAAAGAAGATTATGAGGAGTATAAGAAAAGGGAAGTTTTAATTCAGTCAGGTATAGAATTTTGTTCGAACAATAAAATTAGTTTTAAAGCAATAAACGAATTTCTGTCTGAAAAGGGCTCATCATTGGTAGATTCCTCAGAAACCATTTCGAAGATTTGTAAAAGACCGGAAATAAAACTGAAAGAAATTTTAGCATCCGATGGATTTAGTTCTGAGATTGTAAAAAATCTACTAAATGACGAACAAGCTTTAGAACAAGTCGAAATAGAACTTAAATATGAAGGCTATATAAAAAGACAATTTGAAACCATCGAAAAACTTGAAAGATACGAAGATGTTAAAATTCCTTTAACATTAAACTATTTTGATTTAAAACAACTTTCGACTGAAGGAAGAGAAAAACTTGCGAGATTCAGACCGCGTTCAATCGGGCAGGCATCAAGAATCTCCGGCGTTACGCCTTCAGATATTTCTGTTTTATTGATATATTTGAAAAGTTAATTTTGGAAATTATTGTATGCCCCCCAATAAACAAGAAGAGTATTTTAAACAGCTTCAAACATTTTTCTGGGAAAACGGTTTAACTTCTGAAGTTACTAAAGCAGACCGACTTGCCTATTTTGCCACCCTAGTTTCGGAAAAGAATAAATCTGTAAATCTGATTTCAAGAGCAGATGTTGATGGAATTATCGAAAAGCATGTTTTTCTTTCAGCATTCGTTACCAAGTTTTTCCCCGATAAAATTATGAAATTTGTTGATATCGGTACCGGTGGT
KOK=       100
KK=   22143  LL=   23162  Z=    4.86  JJ=   22023  DL=  1020
A===      111      112      113      114      121      123      124      131      132      133      134      141      143      144      211      213      214      223      224      231      233      234      243      244      313      314      323      333      334      343      413      433
B===      222      122      422      322      212      412      312      242      142      442      342      232      432      332      221      421      321      411      311      241      441      341      431      331      424      324      414      444      344      434      423      443
RRR=    2.942   -0.818   -2.679   13.844    0.509    0.542    1.406    1.648   -0.985    0.065   -0.087    2.544    0.148    1.341    3.582    0.559    1.505   11.490  136.741    0.353    1.012   -1.060   -2.760    0.071   44.645    8.582    1.364    1.188   11.753   -3.218   -0.321    0.559
X1==    0.449   -0.591    3.685    8.028    0.607    3.207    3.213   -1.149   -1.261   -0.136    0.273    2.645    0.273    1.754    1.006   -1.261    0.623    2.955   11.484    2.090   -1.285   -0.661    4.429   -0.152    5.965    2.159    1.068   -1.055    4.161   -1.139    0.273    0.627
X2==    6.555    1.383   -0.727    1.724    0.838    0.169    0.438   -1.434    0.781   -0.475   -0.317    0.962    0.541    0.764    3.560   -0.443    2.416    3.888   11.907    0.169   -0.788    1.603   -0.623   -0.463    7.484    3.976    1.277   -1.126    2.824    2.824   -1.176    0.891
CD1=       10        5       12       23        8        9       10        2        1        2        3       11        3        6        9        1        5        7       22        7        0        1        8        2       11        6        3        0        6        0        3        2
CD2=       13        6        1        4        5        3        3        0        4        1        1        3        2        2       10        2        6       11       24        3        1        4        1        1       11        6        4        0        4        4        0        2
CATACCGAACAAAAATTCCAAGTGTAAAGAGAATAAAGAAATCTAAGGCAGCAACTCTTGGCTCTATAAAGAAAGGTGATTTTGTTGTTCACGAAGATTATGGAATTGGAAAGTACGCCGGACTTGAAACAATCAAGATAGGTGATGCACAACAGGAATCAATGAAGATTTTATATGCTGAAGGTGGTGTTGTTTATGTTAATCTGAACTATCTCTCGTTGGTAAAAAAATATTCTGCAGGCGATTCAGAAGGGAAGTTGCAGCCAACTCTTTCGAAACTTGGTACACCAGAATGGCAGAATACAAAAGCACGTGCAAAGAGAAAAATTAAAGAAGCAGCAAGAGAACTGATTGAACTTTATGCAAGAAGAAAAGCCTCAAAAGGATTTTCTTTCAGTGATGATACAATATGGCAGAAAGAACTTGAAGCATCCTTCTTTTATGAAGACACACCCGATCAGGCAAGAGCTACCGAAGAAATTAAACAGGATATGCAAAGCGAAAATCCAATGGATAGACTTGTTTGTGGTGATGTAGGTTTTGGTAAAACTGAAGTTGCGGTGCGCGCTGCATTCAAAGCTGTGCAGGACGGCAAGCAGGTTGCCGTTTTAGTTCCAACTACAATTTTAGCCGAACAGCATTTTAATACTTTTTCGGACCGCTTATCTCAGTTTCCGGTTAGAATTGCTGTGCTATCGAGATTTCAGTCGAAAGCAAAACAGAAAGAAATAGTACAACTGCTTGAAGAAGGAAAGATTGATATAATCATTGGAACACATCGCCTTCTTTCAAAAGATGTAAAATTTAAAGATCTCGGATTGCTTATCATTGATGAAGAACATCGGTTTGGTGTCACGGCTAAAGAAAAACTCAGACAGATAAGAGTAAACATTGATACACTTACTTTAACAGCCACACCTATTCCAAGAACACTTAATCTTTCTTTGCTTGGTGCAAGAGATTTATCAATTATTGCAACACCACCACCGAATCGCCAACCAATTTATACAAGCGTCTCCG
KOK=       101
KK=   25473  LL=   26462  Z=    5.90  JJ=   25383  DL=   990
A===      111      112      113      114      121      123      124      131      132      133      134      141      143      144      211      213      214      223      224      231      233      234      243      244      313      314      323      333      334      343      413      433
B===      222      122      422      322      212      412      312      242      142      442      342      232      432      332      221      421      321      411      311      241      441      341      431      331      424      324      414      444      344      434      423      443
RRR=   34.172   -1.205    3.890   15.951   -0.368    6.592    6.063   -3.074    0.820    2.030   -0.252    2.920    2.317    0.142    0.490   -0.038    1.116   32.943    5.182    0.432    3.603    1.539   16.208   -0.727    0.195   14.618   12.760    0.585    0.362   -1.466   -0.642    0.046
X1==    5.228   -0.264    2.193    3.598    0.595    2.619    5.070    2.193   -0.440    2.511    0.498    1.824    2.189    0.298    0.165    0.172   -0.643    5.369    2.014    0.172    1.473   -1.236    4.481    2.486    2.511    5.571    3.223   -0.595    0.316   -0.684    0.498    0.316
X2==    6.536    4.558    1.774    4.433   -0.619    2.518    1.196   -1.401   -1.863    0.808   -0.507    1.601    1.059    0.475    2.965   -0.220   -1.736    6.135    2.572    2.518    2.446   -1.245    3.617   -0.292    0.078    2.624    3.959   -0.983    1.145    2.145   -1.290    0.145
CD1=       17        5        6        9        7        7       12        6        2        4        2        6        4        2        6        3        2       12        7        3        3        0        7        5        4        8        5        0        1        0        2        1
CD2=       24       18        7       11        5        8        5        1        0        3        1        6        3        2       14        3        0       14        7        8        5        0        6        1        2        5        7        0        2        3        0        1
TTTCAATGCCTGTTTGCCTTCAAACTCAGAATAAAGCACAACATCGCAGGAATCTTTTTCGTTGCTAAAATCGAAACCAACTTCAATATTGATCAAACCATTAACCTTTCCTTTCATTGCAAGAAGTTTATTTTTCAATTTAACAGCATTCTCTGATTTTGATCTTCCATATGCTGAATCATTTAAGCGCCACATTACAATATGTTTAATCATTTATTTTAATTCCTGAAAATTGTTACAATGTCTTTATTTTAGCTTATAGAAAACTAAAGATTAATTTTATGATACTCAATTACTTTTATGTTATGGCAGGAGCAGCTTTGGGAGGTTTGCTTCGTTATGTTGTTGCAGATCTGGTTCAGAGAAATTCAAAAATAATTTTTCCGTTTGGAACTCTTACTGTAAACATACTTGGAAGCTTTTTGCTTGGACTTATCATATTCTTTCTTGGTGAAAGAGAAATTATTTCACCGGAACTGAGATTGTTCTTAACGGTAGGAATCTGCGGAGGATTTACAACCTTCTCAACTTTTTCTTACGAAACTTTGGCTTTGATTCAAAGTGCTGAATTTCTTCAGGCAGCATATAACATTTTGCTGAATGTTATTCTTTCAGTTGCAGCAGTTTACCTGGCATATCTATTATCAAAAATTTTATAGGTGAAAAATGTTTCAGACAGGAGAAGCAAAACTTTTAAGAATTTTTATCGGCGAGAGCGATAAGATAAAAGGAATGCCTGCTTATGAGAAGATTGTAATGCTTGCGAGAGAAAAAGGTCTTGCAGGTGCAACGGTTACAAAAGGTATAATGGGATTTGGAAAGAAAAGCATTATTCACACAGCAAAGATTTTAAGATTATCAGAAGACCTGCCGATGATAATTGAAATTGTTGATAAGCTTGATAAGGTAGAAGATTTTATTACCGAGTTACACAAAATTCTCGATGAATCCAATTGCAGCGCAATGCTCACTATGGAAAAAGTTGAAGTA
KOK=       102
KK=   34893  LL=   35762  Z=    6.38  JJ=   34623  DL=   870
A===      111      112      113      114      121      123      124      131      132      133      134      141      143      144      211      213      214      223      224      231      233      234      243      244      313      314      323      333      334      343      413      433
B===      222      122      422      322      212      412      312      242      142      442      342      232      432      332      221      421      321      411      311      241      441      341      431      331      424      324      414      444      344      434      423      443
RRR=    7.045   23.343    1.848    0.818   -0.058   -1.298   -0.068   -0.070    0.247    0.404    0.267    2.029    0.275    0.064    5.086   -1.298    0.166    6.024   30.726   14.566    0.638    2.688    0.589   -0.268    6.041   33.653   -0.601    0.074   32.537    0.027   -0.952   -0.100
X1==    2.272    4.747    0.546    0.231    0.085    1.372    0.603    1.226    0.153   -1.262   -0.199    1.003    1.621    0.057    2.675    1.372   -1.470    1.399    5.162    5.028    0.739    2.016    1.202   -0.167    1.944    6.171   -0.696   -0.121   10.127    0.127    0.711    0.127
X2==    3.100    4.917    3.386    3.542   -0.684   -0.946   -0.113   -0.057    1.616   -0.320   -1.340    2.023    0.170    1.135    1.901   -0.946   -0.113    4.306    5.952    2.897    0.864    1.333    0.490    1.610    3.107    5.454    0.864   -0.609    3.213    0.213   -1.340   -0.787
CD1=        7       13        3        2        4        5        3        4        3        0        1        3        3        1        9        5        0        6       11       11        3        4        3        1        4        8        1        1       11        1        2        1
CD2=       15       17        9       11        4        1        3        3        5        1        0        8        2        4       10        1        3        8       12        7        2        3        2        4        5        9        2        0        4        1        0        0
ATGCAGTAACCGACTTCACCAAATCCGCCGCCGCCATACTCTTCAGGAAATGAAATTCCCAAAAATCCTAACTCTGCCATTTTGCGAATCAGTTCTTTTGGAATCATTCCTTCCTGATCAATCTTTGAAGCAATAGGTTTTATTTCGTTGTTGGTAAAATCGCGGACGGTTTCTCTGAGCATATTCTGCTCATCGCTGAATTTGAATTCAAACATCAATGTTGCGCTTCCTTTTAGTTGACAGTGAACATTTACAAATAATATTCCACTATCATTTAAAAGTTCTTAATGCTTTTTTCAACCAATTTGGCAAGTTATTAAATAAAGATTTTCATTAGTTAGAACATCTTCAGCTTTATCTTCTAATTACTGAGAAGATAGTTTATAAAGCACAAATATTATTTAACGATGATTAAAACAACAGCTTAAGTTCAATTTTATTCTTCTCTGTGAACCGTATCGGGTGAAAATGCCGGAATACATACTGCAACATACTCTGCACCACCTTCGAAGGGAGTGCTGTATCTTATCCATTCACCAGACTGTGTCAAAATCGCCGAGCCTTCTTTAACATCAATTACTTTATCTTTTGTTTCAACGCGAAGAGTTCCTTTTAATACTACCGTGTATTCATCAAATTCCGGTTGTTGTGCTGGTTCAGTCCAACCGGCAGGACTTTTCATTCGTGCAATACTGACTAGTGATGTACCCGAATTAACACGACCAAAATATTCTTCAATTATTTTTGGTTTTGTTCCAGCTGCTGGAATTACTGTTGGCTTATCAATCAGAACCGGCATTTAAGATTCCTTTCTTGCTTTTGTTAAGTAGAATTTAATATCGGTGATAAATTTTGTTTCTGGTTCAACAG
KOK=       103
KK=   40683  LL=   41732  Z=    5.50  JJ=   40683  DL=  1050
A===      111      112      113      114      121      123      124      131      132      133      134      141      143      144      211      213      214      223      224      231      233      234      243      244      313      314      323      333      334      343      413      433
B===      222      122      422      322      212      412      312      242      142      442      342      232      432      332      221      421      321      411      311      241      441      341      431      331      424      324      414      444      344      434      423      443
RRR=   19.010    5.650    8.666   24.492    1.857   16.062    3.304    0.016    6.755    1.661   -0.752    4.410   10.567    1.745    0.575   -0.019    1.224   68.351    2.416    0.474    1.016   -1.360    0.643    4.287   -2.746    1.050    0.559   -0.039    0.159   -0.138    0.154    0.084
X1==    2.973    2.233    3.080    7.119    1.384    3.386    1.593    0.092    3.386    1.998   -0.463    2.402    2.736    1.875   -0.315   -0.056   -0.670    7.501    0.834   -0.629    1.034   -1.317    2.518    3.960    1.998    0.337    2.589   -0.828    0.149    0.149    1.137    1.149
X2==    6.395    2.531    2.813    3.440    1.342    4.744    2.074    0.176    1.995    0.831    1.626    1.836    3.862    0.930   -1.828    0.346   -1.828    9.112    2.896   -0.754    0.982    1.032    0.255    1.083   -1.374    3.117    0.216    0.047    1.073   -0.927    0.135    0.073
CD1=       12       11        8       15        9        9        6        3        9        4        1        7        5        4        5        3        2       17        5        2        3        0        5        7        4        2        5        0        1        1        3        2
CD2=       24       13        9       10       10       12        7        4        7        3        4        7        7        3        2        4        0       19        8        2        3        3        2        3        0        6        2        1        2        0        2        1
CTCTTCATCAGTTAAACCTTCGAAGAAAACCTGATTCAGAACAAGGTTTTGTACTTCTGTCAACTGACTTTTATAGAATTTAATCCTTTCGCTGAAAGCAAGTGCAAGTTCAAGCGTGATTGGTTTTATTACCGGAGAAAGTTTGGGAAGTATTTTTTCGTTTTCATAATTATCATCATAAAGAGGAGCGAGTTTATGTTCATCCATTCTCTTAAGAATATCAACAGCACGGTTTCTTGTTAGCATCGAAAGAAATGTGAAAACATTATTCGAAGTCGTATCATATTGTTCAATTCTTTTCCAGAAGATAGCAAACACATTTAATAAAATCTGCTCTGAAAGTTTCGGTTCACCAATAATCTTTTTAATCAATCCATATAGAAACGAAGAATATCTGCTGTAAAGCTGCTCGAATGCCTGTGCATTATAGCCTGCGATTTTTAATACGAGTTCACCGTCACTTATTTGATTTTTAGTTTCGACCATTCCGCTATCCGCATTTTGTTTGAATTCAGCATAATTCTGCAATTTTATTGCCATTGGAATTCTTAATTCATCCTTTGAATTAGTATGTATCAAAAGTTTAAGCTTAGGCGTCATTTTGTTATTTTTACAAGTAAAAATTCCTTAAAGGTAAATATGACTTCACAAGAAATAAGACAACAATTTTTAGATTTTTTCAGGAGTAAAGATCACAGAATTGTTCCTTCTTCACCAGTAGTTCCGTTTGATGATCCTACTTTGCTCTTTACTAATGCAGGTATGAACCAGTTCAAGGATGTTTTTCTTGGAACCGGAACAAGAGAATATAAAAGAGCTGCCAACACTCAAAAATGTATTCGTGTAAGTGGTAAACACAACGACCTCGAAGAAGTTGGTCACGATACTTATCATCATACATTTTTTGAAATGCTTGGCAACTGGTCTTTCGGAGATTATTATAAAAAAGAAGCTATCATGTGGGCATGGGAACTTCTTACTGAAGTCTGGAGGCTTCCAAAAGAAAGACTTTGGGCTACTGTTTATAAAGATGATGACGAAGCTTTTGAA
KOK=       104
KK=   45303  LL=   45752  Z=    4.50  JJ=   45243  DL=   450
A===      111      112      113      114      121      123      124      131      132      133      134      141      143      144      211      213      214      223      224      231      233      234      243      244      313      314      323      333      334      343      413      433
B===      222      122      422      322      212      412      312      242      142      442      342      232      432      332      221      421      321      411      311      241      441      341      431      331      424      324      414      444      344      434      423      443
RRR=    5.698    0.960    4.632   57.790   -0.943   -0.234   -0.257    0.194    0.434   -0.282   -0.709   -0.007    0.194    0.039    9.582   -1.829    0.482    0.838   12.374   -0.123    0.534    2.879    0.343    0.535   -0.120    4.995    0.534   -0.236    1.636   -0.670   -2.044    0.372
X1==    1.854    1.736    2.546    8.449    1.151   -0.377    1.204    0.226   -0.377   -0.816    1.141    0.153    0.141    0.095    2.906   -1.215   -0.430    0.698    4.166    0.461   -0.693    2.270    0.270    0.232    0.184    1.141   -0.693    0.610    2.589   -0.411   -0.859    0.589
X2==    3.073    0.553    1.819    6.840   -0.819    0.620   -0.214    0.860   -1.151    0.346   -0.622   -0.048    1.378    0.410    3.297    1.505   -1.122    1.200    2.971   -0.266   -0.771    1.268    1.268    2.305   -0.654    4.378   -0.771   -0.388    0.632    1.632    2.378    0.632
CD1=        7        6        5       13        5        1        3        2        1        0        2        2        1        1        8        0        1        2        6        2        0        3        1        1        1        2        0        1        3        0        0        1
CD2=        6        3        3        8        1        2        1        2        0        1        0        1        2        1        7        3        0        3        5        1        0        2        2        3        0        5        0        0        1        2        3        1
CTGAAACAAAACCCAAAGATAAAGGTCATTCCGCACGAAAATCTTTCTGATACAATCAATCTTTTAATACAATAAAAAAACGAAAAATTAATTTTGTTTCGAACTTTAAGAGTATTATTTTTTCTTGGCGTCATAAAGGCGCTTTTTTGTTCAATTAATTAAAGGTTCGTTAAGTGAGTACCAAATTGTTCGTGGGAAGTCTTCCCTGGTCGGTTAACGATGCTGAATTAAAAACTTTATTTGAACCTTACGGTAAAGTTGCTTCAGCAAAAGTTGTAACCGATAAACAGACCCGCAGATCCAAAGGTTTTGGTTTCGTTGAATTCGAAACCGAAGCTGAAGCTTCTGCAGCAATCAATGCATTAAATGGCTCTGAAGTTAAAGGCCGCAACATAATAGTTAGCGAAGCAAAGCCGAAAAGCTAAGAACTAATTTTAATGCAAAATATTT
KOK=       105
KK=   52083  LL=   53282  Z=    4.99  JJ=   52083  DL=  1200
A===      111      112      113      114      121      123      124      131      132      133      134      141      143      144      211      213      214      223      224      231      233      234      243      244      313      314      323      333      334      343      413      433
B===      222      122      422      322      212      412      312      242      142      442      342      232      432      332      221      421      321      411      311      241      441      341      431      331      424      324      414      444      344      434      423      443
RRR=   19.624   30.499    3.933    7.645   -0.646    2.290   -0.949    2.570    0.820    1.014   -0.355    2.223   19.425   11.624    5.842   -0.808   -0.297   28.605   -0.588    5.549   23.679    0.149    3.555    0.887   -0.663    5.940   -0.222   -0.309    0.358    4.059   -0.096   -0.005
X1==    4.141    8.455    2.387    2.211   -0.781    0.658    0.686    1.211    1.251   -1.103   -0.441    1.690    5.215    2.164    3.837    0.658   -1.417    4.281   -0.335    1.844    3.508    2.836    1.207    2.207    0.722    1.983    0.747   -0.497    0.365    1.365   -1.249    0.365
X2==    4.739    3.607    1.648    3.457    0.828    3.480   -1.383    2.122    0.655   -0.919    0.806    1.315    3.725    5.371    1.522   -1.228    0.210    6.682    1.755    3.009    6.751    0.052    2.946    0.402   -0.919    2.995   -0.297    0.622    0.983    2.975    0.077   -0.013
CD1=       18       29        7        8        5        4        5        5        5        0        1        7        8        5       17        4        1       10        3        6        5        5        3        5        2        4        2        0        1        2        0        1
CD2=       22       19        8       10       11       12        1        9        6        1        3        6        7        8       13        2        4       19        7       11       13        2        6        2        1        6        2        2        2        4        2        1
TTAAGCTGAGGAACGGTTGAGCTTATGTTGGGAAGTTTTATAATGTTTGCGTTTGGATGCTGAGTAAGTTCCCCAAGCTCAGCGAGGTAATCGGGAATTTGTTGTTCTTTGGTCAAGTTATCCGGAAAGTTTGCAATGATTCTTCCTGCAAGTGAAATATCTTTTTCTACAAATTCAATTCCTGTTCCTTTGGTGAAAGATTTAAGAATTGGCAGTAAGCTGTAACTTGCAAGCGCCGGGGCTTCGTCGGTTTTTGTCCAGTAAATTTTAAAACTCATTTAATGTATCCAACTAATTTTTAGAAAAAATATTTTTTTTATTTGTTAAAATACTCAATAATTAAGCGATATTGAATAGAATGAATTCTTATGTTATGATTGAAATGCAACTTATCTGTTTAATAAATCGTTTTTTTAATGTTATGAAAATAATTTTACTATTTATATTATTAACAACTATGATTACCGGCCAAGAGAATCAAATGAATGAAGTTATTCTGAATTCATTTATAATGAAAACCGAAAATCGCTGGCGAATTGTTAATGACAATGTAATGGGTGGATTAAGTTCTTCCCGCGTAATAATTGAGAACGACAAAATAATTTTTGCAGGAAATGTTTCTCTGGAAAATAATGGTGGCTTTGCTTCGATAAGAAGTCCCGTTAAAAATTATGACCTCTCAAACTTTAACGGTATTTCAATAAGACTTAAAGCAGATGGCAAGAATTACAGCATTTCGATGAAAGAAACATCATACTTTACAGGATATTTTTACACCGCAATTTTTGAAACAAAAGCAGATGAATGGATAACAATAAAGATTCCCTTCAATCAGTTTAAACTTTACTACTTTGGAAAGAGAATCAATTCGGATACTGAAATTCCATTGGACAGAATAAAAGAAATATCTTTTCTTATAGGGGATAAACAGGAAGGTAATTTTAAAGCAGTGGTTGATTATATTAAGTTCTACTAAATAATGATTTTATGAATCTGGAAAAAGCTGCTGAATACATTCGTAATGGAAAGCTGGTTGCTTTTCCTACAGAAACAGTTTATGGATTAGGAGCAAATGCTCTTGATCCTTTTGCTGTATCAAAAATATTTGAATTAAAAGAACGCCCTGCATTCGATCCTCTTATTGTTCACATCGAATCAATTGAAAGCGCTGAACAGCTGGCGGATACAAAAAACAATAAA
KOK=       106
KK=   63153  LL=   63572  Z=    4.75  JJ=   62943  DL=   420
A===      111      112      113      114      121      123      124      131      132      133      134      141      143      144      211      213      214      223      224      231      233      234      243      244      313      314      323      333      334      343      413      433
B===      222      122      422      322      212      412      312      242      142      442      342      232      432      332      221      421      321      411      311      241      441      341      431      331      424      324      414      444      344      434      423      443
RRR=    7.339    2.174   -0.589    7.435   -1.695    1.293    0.143    0.055    0.297    0.386    0.126   -0.121   -0.664   -0.001    1.049    0.297   -0.023    3.836   86.364    2.405    0.386   -0.182   -0.749   -1.457    0.421    0.922    5.574   -0.127   -0.205    0.484    0.601   -0.205
X1==    2.065    1.125    3.187    2.387    1.125   -1.122    3.367   -0.297   -1.122   -0.542    0.265    0.136    1.265    0.004    0.542   -1.122   -0.531    0.803   12.511    1.593   -0.501    0.321    1.321   -0.921    1.458    0.265    2.499   -0.219   -0.297    0.703    1.265   -0.297
X2==    3.554    1.933   -0.185    3.115   -1.507   -1.152    0.043   -0.185   -0.265   -0.711    0.475   -0.885   -0.525   -0.387    1.933   -0.265    0.043    4.778    6.903    1.510   -0.769   -0.567   -0.567    1.582    0.289    3.475    2.231    0.578    0.689    0.689    0.475    0.689
CD1=        7        5        5        5        5        0        6        1        0        0        1        2        2        1        4        0        1        2       17        3        0        1        2        0        2        1        3        0        0        1        2        0
CD2=        7        5        1        4        0        0        1        1        1        0        1        0        0        0        5        1        1        7        8        3        0        0        0        2        1        4        3        1        1        1        1        1
CAAAGTCAAAACAAATTTTTGAACTTGGAGTTGAAATGACTTTTGCTGTTAATGTTGTTGGTCAACATTTTTTAACTAATTTGCTTATTGAAGAATTAAAAAATGCTGCGCCATCAAGAATCATTAATGTTGCTTCTCATTATGCCAGTGGACTTAAAATAGATGATATTAATTTTGGAAAAAGAAAATTCAACGAAACTCTTGCTTATAAGCAAACCAAACAGGCAAACAGAATTCTAACACGCGAATGGGCAAGAAGACTTGAGAAATATAATATTTCTGTTTATTCTTTAACTCCGGGTTTTGTTCCGTCAACAGAACTTTTCAGAGAGCAGAATGTTGTTGGTAAATTTTTGCTGAAAGTTTTTGCACTGATTGAAGGAAGAACAATCGAAGAAGGAGCTGATACAATTGTGTGGC
KOK=       107
KK=   65913  LL=   66752  Z=    5.52  JJ=   65703  DL=   840
A===      111      112      113      114      121      123      124      131      132      133      134      141      143      144      211      213      214      223      224      231      233      234      243      244      313      314      323      333      334      343      413      433
B===      222      122      422      322      212      412      312      242      142      442      342      232      432      332      221      421      321      411      311      241      441      341      431      331      424      324      414      444      344      434      423      443
RRR=   15.451    7.965   -0.943    3.142    0.103    5.971   -0.106    0.383    0.105    0.496   -1.356    0.027   -1.356    1.580    6.713   -0.107   -0.161    9.236   77.552   -1.488   -0.000   -0.195    5.867    5.059    1.556   32.221    4.790    0.008    3.014    0.789   -0.452   -0.145
X1==    4.275    2.761    2.295    2.309   -0.166    1.934   -0.094   -0.933   -0.482   -0.461   -1.102    0.098   -1.102    1.081    1.785    0.122   -0.094    4.410    8.748   -0.482    0.147   -0.323    3.960    2.886    1.943    7.140    2.396   -0.016    2.224    2.224   -1.102    0.224
X2==    3.614    2.885   -0.411    1.360   -0.619    3.087    1.129   -0.411   -0.217   -1.075    1.230    0.277    1.230    1.462    3.761   -0.877    1.708    2.094    8.865    3.087   -0.001    0.604    1.482    1.753    0.801    4.513    1.999   -0.493    1.355    0.355    0.410   -0.645
CD1=       12       10        6        5        4        6        2        1        2        1        0        2        0        2        8        3        2       11       16        2        2        1        6        4        4        9        5        1        3        3        0        1
CD2=       15       12        2        6        4        7        5        2        2        0        3        4        3        4       14        1        6        5       17        7        1        2        3        4        2        7        3        0        2        1        2        0
TAAAATCTCTGAACATTGATGCAAAACCACCTGTTCCTATAATAAAAGGTTCTGAATTGTTGAAAGACTCTCTCTTGATTCTGGAAACTAATTCTTTTATTGTTCCGATATGCCCAAAGAATAATCCGGATTGAATGCTTTCTTTTGTTGACCTGCCAGTTGCCCTTTCGGGAATTTCTAATTCAACCGCAGGAAGCTTGGCAGTTTTTGACTCAAGTGCTTCCATTGATATTTTTAATCCTGGGACAATAGCACCACCAAGATATTCTTTCTCGCTGGTTACAACATCAAAAGTTGTGGCAGTGCCAAAGTCAATTATAATTAAGTCCTTATTTGGATAAATTGAAACGCCTGCTATCGCATTAGCTATTCTGTCAGAACCAACTTCCAAGGAATTCAGATATCTTATTTTTAATCCTGTTTTAACTCCCGGCTGAATTATAAATGGCTCGACCGAAAAATATTTTATACATCCGTTTCGCAAGGAATAAATTAGATCAGGCACCACAGAACATATTGCAATTGCGTTGATTAATTTTAGATCAATTTCATTCTCTCGTAAAATACTTCTCAGAAAAATTCCTATTTCATCAGAAGAAAAACTTGTGCGCGAAGATTTTCTGAATTGCAAAATAATTTTCCCGTCTTTGAAGACACCGCCAAATATCTGAGTATTTCCAACATCAAGAGTTAAAACCATTGTTATTTTCCTTCAATTATTTGTAAGATAATCTCTGCCAATTCTTTTGAGTCAACTGCCCTGTGCTGATTTTTAAATTTATCAATAACCAGAAAATTTTTCTGAATATTGTTTTGCCTGTCCCTAATGAGATTGATTAC
KOK=       108
KK=   78453  LL=   78962  Z=    9.99  JJ=   78303  DL=   510
A===      111      112      113      114      121      123      124      131      132      133      134      141      143      144      211      213      214      223      224      231      233      234      243      244      313      314      323      333      334      343      413      433
B===      222      122      422      322      212      412      312      242      142      442      342      232      432      332      221      421      321      411      311      241      441      341      431      331      424      324      414      444      344      434      423      443
RRR=   -1.096   -3.894    3.018    6.681    1.171    0.483    1.032   -1.274    1.572    2.243   -0.129    0.160    3.210   -0.007    3.320   -2.239    1.401    1.202  166.565   -0.102   -0.640    0.832    0.369    0.142    0.091    2.293    0.083   -0.181    1.029   -0.725    0.136    0.689
X1==   -0.727    2.310    3.132    4.195    0.363   -1.297    0.366   -0.316   -1.297    1.076    0.133   -0.252    3.133    0.186    1.661    1.847    1.177    0.723   12.666    0.275    0.844   -1.029    1.921    1.017    1.076    1.133   -0.110    0.376    0.414    1.414    0.133    1.414
X2==    1.507   -1.685    0.964    1.593    3.226   -0.372    2.819    4.027   -1.212    2.084   -0.975   -0.635    1.025   -0.038    1.998   -1.212    1.191    1.662   13.151   -0.372   -0.759   -0.808    0.192    0.139    0.084    2.025   -0.759   -0.481    2.487   -0.513    1.025    0.487
CD1=        1        6        5        6        3        0        2        1        0        2        1        1        4        1        5        4        3        3       19        2        2        0        3        2        2        2        1        1        1        2        1        2
CD2=        6        0        3        4        8        1        5        7        0        3        0        1        2        1        6        0        3        3       16        1        0        0        1        1        1        3        0        0        3        0        2        1
CAAGCACAATTGTATTTATATTTGAATATGAATTGCTCATTGTTCCATAAGTGAAGCTGCCTATTTTTATTTTGTCGGTGTCAACTACAAGCCCTTTCATACTTGCAGACGCTTCAAGGCTTACAATACTGTTTGATAGTTTAGTTGTGTCAAAACTCCAACCACTAATCTTATTTGTTGAGCCAAGCTGAAATACTATATTTGCGCTGGTGTCGGTACCCTCAAGCCCAAACCAATTGCCCGAAGTTTGATAGCCAAGTTTAACATACCTTTGGTAATTTGAACCATAAGCAATTACAACTGAAGCTGTGGAGGTTGCGCTTATAGTAAGTCCATAAGCAGGACTTGATGTAGGTGTTCCACTTGTTAGCTTGTAGATGTGGTCGGGAATAAAATTCCAACTTGCAATTTTATTTGTTGAACCAAGTTGAAATACCAGGTTATTACTTGCATCTCTTCCTTCAAGTCCCCAAGAGCCTGAATTTGTATAAAACATTTTAACTTTATTTG
KOK=       109
KK=   84783  LL=   85232  Z=    5.15  JJ=   84063  DL=   450
A===      111      112      113      114      121      123      124      131      132      133      134      141      143      144      211      213      214      223      224      231      233      234      243      244      313      314      323      333      334      343      413      433
B===      222      122      422      322      212      412      312      242      142      442      342      232      432      332      221      421      321      411      311      241      441      341      431      331      424      324      414      444      344      434      423      443
RRR=    1.623   38.348    1.029   -0.048   -0.378    9.996    0.144    3.403    1.449   -0.097    0.106    0.496    2.161    0.199    0.050    0.262    0.427    0.134   -1.266    0.922   -0.504   -1.647   32.090   10.647   -0.029    0.106   -0.059    0.975   -2.814    0.456    0.819    4.446
X1==    0.912    7.175    1.021    4.174    0.462    2.334   -0.117    1.021    0.584    0.100   -0.759    0.174    1.241    0.360   -0.377   -1.165   -1.068    1.646    1.204    0.584    0.707    1.951    3.935    2.130   -0.900   -0.759   -0.204    2.173    4.303   -0.697   -0.759    3.303
X2==    1.779    5.344    1.008   -0.012   -0.818    4.283   -1.229    3.334    2.480   -0.968   -0.139    2.842    1.741    0.551   -0.133   -0.225   -0.400    0.081   -1.051    1.578   -0.712   -0.844    8.156    4.999    0.032   -0.139    0.288    0.449   -0.654   -0.654   -1.079    1.346
CD1=        2       10        2        5        2        4        1        2        2        1        0        1        2        1        1        0        0        4        3        2        2        3        5        3        0        0        1        3        5        0        0        4
CD2=        6       10        3        2        1        6        0        6        4        0        1        6        3        2        2        1        1        1        0        3        0        0        9        6        1        1        1        1        0        0        0        2
CCGGCATTTATCATCTGCAATAAGTCCTGTCCCATTAATCTTCCGGTAGATTGCATCTGAGCAAAGGCAAGTGCCAGTTGGTTCATTTTCTGGGCATTACCACCGGATATATCTCCAAGCATTTTCAGATAAGGCAGCACATTCTGTGCTTCTATTCCGAAGCTTAATAATAATTTAGCATTTTCTTGTAATCCAGATAATTGAAGGGGGGTTTTTGCCGCAAATTCTCTCAAGTCGCCAATCATTTGTTTGGCTTTTTCGCCTGAGCCAAGTAATACTTCAAACGATACAATTGATTGTTCCATATCTATTGCAGCCTGCACCGGCGTGCCCAAGATGTTTTGCAGTGCTGAATATGTTTCTCTAAAACCTTGAATTATTTGGCGTGCATTGTCGAAACCCCTGGCAATTGATGTTTCAAATCCATTTACTGCCTGCTGTCCGAACTTG
KOK=       110
KK=   97413  LL=   98492  Z=    5.57  JJ=   97383  DL=  1080
A===      111      112      113      114      121      123      124      131      132      133      134      141      143      144      211      213      214      223      224      231      233      234      243      244      313      314      323      333      334      343      413      433
B===      222      122      422      322      212      412      312      242      142      442      342      232      432      332      221      421      321      411      311      241      441      341      431      331      424      324      414      444      344      434      423      443
RRR=   51.387   10.504   -1.161    7.522   -1.443    7.540    0.175   -2.138    0.018   17.601   -0.845   -2.530   -0.300    2.324    7.655    0.622   -0.065   13.217    0.021    4.356   11.341    0.025   21.512    1.087    0.039   11.663    2.622    0.748    3.059    0.443    0.498   -0.189
X1==    7.440    3.597   -0.500    2.774    2.242    3.720   -0.460   -1.697    0.097    4.707   -1.251    2.774   -0.445    1.778    3.597   -1.456   -0.460    6.216    0.153    1.650    3.035   -0.060    4.814    0.401   -0.100    2.780    3.035    1.873    2.616    2.616    0.361   -0.161
X2==    6.907    2.920    2.321    2.712   -0.644    2.027   -0.381    1.260    0.186    3.739    0.675   -0.912    0.675    1.307    2.128   -0.428    0.142    2.126    0.137    2.641    3.736   -0.422    4.469    2.709   -0.393    4.196    0.864    0.399    1.169    0.169    1.379    1.169
CD1=       18       13        2        6       10       11        2        0        4        9        0        6        1        3       13        1        2       19        4        7        8        2        9        2        2        5        8        4        4        4        2        1
CD2=       29       14        8       11        5        6        3        6        3        6        3        3        3        5       12        2        4        5        3        7        5        1        7        6        1        8        2        1        2        1        4        2
GAATGCTTTTGAAAGGGACAGAAATAGAATTGATAAATTAAGAAAAGGCTATTTAAAATATTGGAAGTAACTCCCTCTGTTTTCAGGTCCCGTGCCCTGGAGGGAACCGCTTTCAGTTAACGCCACGGGGCGATCCCAAAGGGATGGCTAATGCCACTGAAAGGTCGGTATTGCAATTTATTAGTTTAATCATTTTTTGTCAATTCATTTTAAAACCGCTAAGAACGCAAAGATCACAGAGAATTTAAAGATTTTCAAACTCCGCGATTCCTTTGCGTTCTCTGTGGTCTCTGCGGTTAATAATTTATCACTTAATCATTTTTTGTTAATGCATTTATAATCTTACTCTTTATCTTCTCCAAATCCTGGTCATTCAATTTCATAAATGGTCTTGCAGGTATTCTAATCGATCTCATTTTATTCCGTCCTGGCTTTTTCGCTTCTTTGCCTTCCCGTTTCTTTCTTAAATAAGTCTTTAAACTGCTTCTATGAATTATCCCGCCATAATTCTGAATTGCAGCATATATCAGATTAGTACTTACCTGAGCATAATCATCACCATAGCTGCTTAAAATGCTTCTCTTAAGCTGTCCGGTTCTCTGCAATATTTTACCAGGCCAATATCCTTTTTTCTCTCTTTGTTTTATCGTTACCGGAGATAATCTTTGCCAGGGTTTCCCAATTCGGTTCCCCTGTGTTTCGAAATTCTTAAGTACCGCAACCCGCATAGTTTCAGCAATTGAAACCATAAGATTGTTTTTTTTATTAACCTTTTCCTTGAGAAGATCCAGAATTTCCGGAGATTTAAATTCGTTAGTCATTAAACAAATCCTGCTGATTATTAATTGTAACTTTCTGTGACCCGATCTTATAGACAAGCCGCTCACTTACACCGAGCATCCTTGCAAGTTCTTTTTCATTTTTAAACCCAAAATATTTCCTTATATATTCCTGTTTCATTTCCATTAAAGGTTTTTCTGAAAAATAAATTGCTGTCTTTGCAAAGTGGCTATATAACTCAATAAATTTATCAATACCTATAGTATTGACCAGAAGTTTCAGGTCTCCATCCAGAAATTT
KOK=       111
KK=  105783  LL=  106742  Z=    5.68  JJ=  105543  DL=   960
A===      111      112      113      114      121      123      124      131      132      133      134      141      143      144      211      213      214      223      224      231      233      234      243      244      313      314      323      333      334      343      413      433
B===      222      122      422      322      212      412      312      242      142      442      342      232      432      332      221      421      321      411      311      241      441      341      431      331      424      324      414      444      344      434      423      443
RRR=   27.213    3.435   14.366   17.084   -0.967    0.300    0.099    8.426    0.733    6.622    3.225    0.096   -0.819    0.592    3.028    1.251   -0.012    2.306   45.837    0.242   -1.839   -0.142    6.693    1.521    0.320    3.466    0.305    0.582    3.733    0.019    3.091   -0.234
X1==    4.325    1.181    3.791    4.249    1.181   -0.185    1.780    2.223   -0.738    4.202    2.384    0.373   -0.605   -1.274    2.003    0.368    0.022    3.530    6.429    0.921   -1.354    0.307    1.890    0.477   -1.436    0.889    0.138    1.802    3.015    0.015    6.121   -0.985
X2==    6.292    2.909    3.790    4.021   -0.819   -1.621    0.056    3.790   -0.993    1.576    1.353    0.258    1.353   -0.465    1.511    3.402   -0.537    0.653    7.130    0.263    1.358   -0.462    3.541    3.190   -0.223    3.896    2.207    0.323    1.238    1.238    0.505    0.238
CD1=       18        9       11       11        9        3        6        8        2        8        5        4        1        0       11        4        3        9       13        5        0        2        4        2        0        3        2        3        4        1       10        0
CD2=       17       11        8        9        3        0        3        8        1        3        3        3        3        1        8        8        2        4       16        3        3        1        6        6        1        6        4        1        2        2        2        1
ATGGTCGGACAACCTACCAACTAATGCAATTTTGGCAAACTTTGTTGACAAATCCTTCGGATAAAAAATCTATGAATGATTTTGCTTTTTCAATTGATAAAATTGAAAAAGTTATTTTTTCCAATACATTAAAAGAAACAGGTTGGGATACTGCAAAGATTGCAAACAGACCTCTTGAAGAAACAATTATAGAACTAAAACAACAAGCTGGACAAGACATTTTGATAGGTAGTCGTAGTTTAATCATTCAACTTTTAAATAGCAACCTTATTGACGAATTTCAAATTTGCATTCACCCAATTGTAGAAGGCAAAGGTTTGCGACTGTTTGACCAAATTAAAGACTGGATAATTTTTAAACTCATCAAGACAAAAACTTTAAATTCAGGCGTAACAATTATGTATTACGAACCGTCATCAGAAAGAACAACGAACCGCTAACATCGTATTGGCAATAGTGTGGCTGACAGTTGTAAACTCAATGTTAGTAATTCTATTGGGTATTTGTACAAATATTGAGCTGACGTTTTTCAAATGCCCACCATCGCCAAGCCGCAAACCGTTAGCGTAATGCTAAAAGACACCGTAAATATTGAAAACAATGGCAGACATTCGGCAACTTTACAAACCCATTCAACCGACCGTTAAACAATCGGCTGACAAAGTAACCTATTCTGAATTTCTGCCCGACATAAGACTGCAAAACTACATTTATTGTTACTGGCAACTTAAAACGACCGAGACACTTTCTGAGCCATTCATTTATCGTGTAGTTGCAGACGGTTGTATTGACATCTTTTTTGAACTCAATAATCCCAAGGACAATTTTGTAATGGGATTTTGTAAAAAGTTCACTGAGTTCACGCTTGACAACTCATTTCATTACATAGGTGTTTGTTTCTTGCCAACAATGTTTCCGCAACTTTTCAGAGTTAATGCTTCTGAATTGAGTAATCGTTTT
KOK=       112
KK=  107733  LL=  108572  Z=    5.33  JJ=  107643  DL=   840
A===      111      112      113      114      121      123      124      131      132      133      134      141      143      144      211      213      214      223      224      231      233      234      243      244      313      314      323      333      334      343      413      433
B===      222      122      422      322      212      412      312      242      142      442      342      232      432      332      221      421      321      411      311      241      441      341      431      331      424      324      414      444      344      434      423      443
RRR=   15.893   16.013   16.305    4.527    0.033    0.359    8.360   -0.842    1.580    1.101    2.460    0.454    5.201    0.122   -0.797    1.621   -0.054    0.381   43.902    0.084    0.133   -0.273    8.585   -0.061    5.660    3.650   -0.267   -2.184   -0.001    6.352   -0.852    3.367
X1==    4.124    2.203    3.254    1.741   -0.049   -0.414    2.729    1.688   -1.032    1.457    1.497    1.741    1.497    0.076   -0.499    1.438    0.236    0.077    6.748   -0.414    0.513   -1.176    4.831   -0.299    2.174    2.221    0.513   -1.018   -0.010    2.984    0.773    2.984
X2==    3.854    7.270    5.011    2.601   -0.672   -0.867    3.063   -0.499   -1.531    0.756    1.643    0.261    3.474    1.607    1.597    1.127   -0.229    4.916    6.506   -0.202    0.260    0.232    1.777    0.206    2.603    1.643   -0.520    2.145    0.128    2.128   -1.103    1.128
CD1=       18       10       10        7        5        2        7        7        1        4        4        7        4        2        4        5        3        2       11        2        2        0        7        1        5        5        2        0        1        4        3        4
CD2=        8       16        8        5        2        1        7        1        0        2        3        2        5        3        6        4        2       12       15        2        2        2        4        2        4        3        1        3        1        3        0        2
TAGTTGTGAAAAGGCAACTTTCAAACAATTTAAAAGGTGCAAAAAATATTGGGGCAACTATTGAGAAACGCCTAAACGAGATAGGCGTTTTCTCACTTGCAGACCTTGCTCAAATGACACCTGTAAAAGCATATCAAAGTATCTGCAAACAAAACCCAAACAAAACATTTCCAGTTTGTTATTATTTGTATTCACTACAAGGGGCTTTGCTTGGTTTACATTGGGACGACCTGCCGACAGAACTAAAAACAGAACTGCGTAATCAGGTTGATAGGAAGAGAAGCACATATGCCTAACACGATTTTGGCAAAAGTGGCGGTACATTGCTCCCCAGACACATTTGTGGTTAATCAAACATTGGTTCTCCGCATTAACATTGGTGGTGAAAATCGCCACCTTCGCCAAGCCCTAAACCGTTAGCGGTCATTGAAAATGACGACCCATCTTTACAGCGAACTTCAACCTTACGAAAAAAACAAAATTAAATTTGCGAAACCGATAAATTGCATATATATTTGCAACCGATTAGTTTCATTAAAGCAAAATAGACAAATGCGTAGAGACATTTTTCAAGCCATTGCCGATCCTACAAGACGTGCTATTATTATGTTATTAACAGTAGGAGCTATGACACCAAGCGCTATTGCAGAGCATTTTAATAGCAGCAGGCAAGCTGTTTCCAAACACCTGAAAATACTTACTGAATGCGAAGTGGTTGAACAAGAACAACAAGGCAGAGAAATTTATTACCATTTGAATGCTAAGAAAATGAATGAAGTTGAAAAGTGGTTAGAACAGTTTAAGAAACTGATGAATAAACGCTTCAATCAATTAGACAAT
KOK=       113
KK=  109623  LL=  110402  Z=    4.60  JJ=  109323  DL=   780
A===      111      112      113      114      121      123      124      131      132      133      134      141      143      144      211      213      214      223      224      231      233      234      243      244      313      314      323      333      334      343      413      433
B===      222      122      422      322      212      412      312      242      142      442      342      232      432      332      221      421      321      411      311      241      441      341      431      331      424      324      414      444      344      434      423      443
RRR=    3.493    1.148    3.952    2.765    0.884   -4.411    2.672    0.993    0.861   -0.561    2.926   -0.047    2.926   -0.038   13.678   -0.491    5.731    1.895   81.326   -0.745    0.656   -0.120   -0.236    9.624    6.522    0.424   -0.344    1.110    0.346    0.013    0.424   -0.153
X1==    1.442    1.518    2.861    1.059   -1.278    2.933    0.688    0.719    1.643   -0.403    1.603    0.275    1.603   -0.018    4.314   -0.937    2.811    1.155    8.635   -0.292   -0.619    0.397   -0.421    5.161    2.896    1.603    3.104    0.847    2.081    0.081    1.603   -0.919
X2==    2.423    0.756    1.381    2.610   -0.692   -1.504    3.886    1.381    0.524    1.394    1.826   -0.172    1.826    2.127    3.171    0.524    2.038    1.641    9.419    2.552   -1.061   -0.303    0.562    1.865    2.252    0.265   -0.111    1.310    0.166    0.166    0.265    0.166
CD1=        5        6        6        3        1        7        3        3        5        1        3        2        3        1       11        1        6        5       16        2        1        2        1        7        5        3        6        2        3        1        3        0
CD2=       11        6        5        8        3        0        9        5        3        3        4        3        4        5       11        3        6        4       16        6        0        1        2        4        4        2        1        2        1        1        2        1
TGGGTTACGGCTCAATAATGGAACTGATGGGAAACCCCCAATCAATTGAAATAATTACTTCTCTTGGCTATCCTGCTTATCTTTCGCCCTTTTTAGGTGTTGCACGAATTTTAGCATTAATAGCAATCTTTACTCCTAAGTTTCCAAGACTAAAAGAATGGGCGTATGCAGGACTTGTGTTTGATGTTATAGGTGCAACTTACTCACAAATTGCAGTTGGAAATCCTCTGACATATACTATATTTCCAATAATCATTTTAGGAATAATTTTCGGGTCTTATTACTTCCATCACAAACGGTTAACAATAAACTCCTAGACTCTGAAAGCCAAGATTAAGGAACAACGACCCGCTAACACACGTTTTGCGTCATGCGGTGTGAAGTGCAAATTTGGAGCTTTGTGTCCCAATGTCAATCGGGATTCAGTGCTGGTTGATCCCGATTTGTCGGAATGCTCCAAAACCCGTACGAACGCAAAGCCCTAAAACGTTAACTCAATTATCTTCTAGTCACATTAATATTTTTCTCTTCACAATTCCTTTGCTTTAGTTCGTGGTTTGGCATAAGTGAGTCTTGCTATTCGTTTTGTTTCGTGGTAGCTGTCCAAACCACTAATTGCTATTGTACCTGGTTTTTCAATATCAACATATCCATCATTGGTTAGCACATCATCCGGTATAATTACTTCAAGTATTTCTCCAACTATAAAAATTGTGTCGTTGGTTTTTATTAAATGCTCTTCAACAAAACGGCAGCCAATTTTTATATTCGACTCCTTGA
KOK=       114
KK=  110403  LL=  111512  Z=    6.42  JJ=  110403  DL=  1110
A===      111      112      113      114      121      123      124      131      132      133      134      141      143      144      211      213      214      223      224      231      233      234      243      244      313      314      323      333      334      343      413      433
B===      222      122      422      322      212      412      312      242      142      442      342      232      432      332      221      421      321      411      311      241      441      341      431      331      424      324      414      444      344      434      423      443
RRR=   14.939    0.301    1.371   16.688    0.027    0.796   18.364    0.118   -1.195    1.249   -0.974   -0.004    0.107   -0.178   15.521    1.800    0.446   12.061  139.525    3.210    0.610   -1.085    3.238   -0.044    6.304   23.003   -0.175    0.332   10.427   13.587    0.336   -0.396
X1==    4.451    0.981    2.245    3.305   -0.531    0.354    4.378    0.062   -0.934   -1.080   -1.150   -0.116   -0.273   -0.401    4.004   -1.579   -0.470    3.348   10.448    0.999   -0.397   -0.527    4.909    0.072    3.586    8.500   -0.397   -0.700    2.207    6.207    1.481   -0.793
X2==    3.357    0.307    0.611    5.049   -0.050    2.246    4.194    1.897    1.279   -1.156    0.847    0.036   -0.393    0.445    3.876   -1.140   -0.949    3.602   13.355    3.214   -1.535    2.060    0.660   -0.608    1.758    2.706    0.440   -0.474    4.724    2.189    0.227    0.499
CD1=       11        6        5        7        3        3       10        2        1        0        0        2        1        1       12        0        2        9       23        4        1        1        8        2        5       11        1        0        3        7        3        0
CD2=       21        9        7       16        8        9       12       10        7        1        4        5        2        3       19        2        2       10       26       11        0        5        3        1        6        7        3        1        7        4        3        2
CATAAGGTGCTTTGATTGTATTTGTGAATTCAGGTGTCAATTCGCATTCATCAAATTCAGAAACATCTTTATCATATCTTGCGGATGTTTGGTGTGCTTGTTTATAAATTTCTTTGTTGATATGATTTATTGTAAAGTAACCGGTGTCTTTAATGTTTTCATAAGTGTGACGCGGTACAGATGCAGGTCGAACCAACATTCCAATCAGCGGTGGATTTGCGCCAACATGAATTACAGAGCTGAATATGGCAAGATTTGTTTTTCCTTCTTTTGAAATTGTTCCGATTAAGTTTGCACTCTTAAAACCGGAAAGAGAATTAACGAAGTTAGTTCTGAATAACTTTTCAAATTGTAAAATGTTTTCGTTTGTTATCTTCATATTTTCAGGCAAACCTTCCTTTCGGCAGACAGCGACGCTAAGTCGCAAAGTTTAAATAGTTTTTATTGAAGAAATGCCGCCATCAATTTTTACTATTTGTCCTGTAATGAATGATGCAGAATCAGAAAGAAGAAAAGCAACTGCTTCTGCAATTTCTTTTGCGTCACCAATTCTTTTTAATGGATGGCGATCCTCAGATGATTTAATTTTTGTTTCATTGTTTAATAGTTTTTCTGCAAGTGGAGTATTTGTTATTGAAGGCGCAATGCAGTTAACACGAATGTTCGGTGCAAGCTCGGCTGCAAGAGAACGGGTTAATCCCTCAATGGCACCTTTTGCCGAAGCGATTGATGAGTGATAGGGCATTCCCGTTTGAACTGCAACCGTGCTGAACAAAACTATGCTTGATTTGCCGGCTTCTTTTAAGTTGTTAAAATATTTATTGATTACTTTAACAGCGCCGAGAAGATTCACTTCAAAATCATTTTGAAAATCTTCAAGCTTTAAACTCTTTAATGGTTTTAAGTTTATTGTGCCGGGACAATAAACAATTCCGTTAAATGGTTCGCTGATTTGCGGAAGTTCATCAATTGGTTTTGTTACATCTGCAAAGATGAATTCAACATTGTTTAATCCGTCAAGATTTTTCTTATCTCTGCTTAAAACAATAACACGATTGTTCTTGCTGAGAAGTTTTGTTGTTTCAAGACCAATTCCGGATGTCCCGCCAA
KOK=       115
KK=  113733  LL=  114212  Z=    7.81  JJ=  113523  DL=   480
A===      111      112      113      114      121      123      124      131      132      133      134      141      143      144      211      213      214      223      224      231      233      234      243      244      313      314      323      333      334      343      413      433
B===      222      122      422      322      212      412      312      242      142      442      342      232      432      332      221      421      321      411      311      241      441      341      431      331      424      324      414      444      344      434      423      443
RRR=    8.065    3.329   -0.028   10.188    0.968    0.648   -0.414   -0.403    1.517    0.655   -0.308    2.030   -0.025   -0.066   -1.642    0.408    0.589   70.469    1.672    2.750   -0.582    0.160    0.655    0.026    0.577   11.684    4.551   -0.515    0.206   -1.532   -4.162    0.206
X1==    3.134    1.705    0.172    3.370   -1.203    0.528    1.825    2.449    0.528   -0.799   -0.963    1.984    0.037   -0.151   -0.622   -0.329   -0.522    9.609    1.501    2.243   -0.624    1.248   -0.752    0.094    3.201    5.037    2.376   -0.360   -0.434   -0.434   -0.963   -0.434
X2==    2.574    1.953   -0.165    3.023   -0.804    1.226   -0.227   -0.165    2.871   -0.820    0.320    1.023   -0.680    0.436    2.642   -1.241   -1.128    7.334    1.114    1.226    0.933    0.128   -0.872    0.277    0.180    2.320    1.915    1.429   -0.474    3.526    4.320   -0.474
CD1=       10        6        2        7        1        2        4        5        2        0        0        5        1        1        2        1        1       11        3        4        0        2        0        1        4        6        3        0        0        0        0        0
CD2=        5        5        1        4        1        3        1        1        5        0        1        2        0        1        6        0        0       12        3        3        2        1        0        1        1        3        3        2        0        4        5        0
GGGAGATTTATTGAAGATGAAAGTTTCAATGTGAATGAAGATGAGTTAAATGAATTCGAAAAACAGTTTCCTTATAAAGAAAAACAGATTACTGATACACAGCTTAAAATGTGAAAGTGGAATAAGTTAGAACTGTTCTTAATGAAATTGTTGCTTCTGTCATTCTTAGCGAAGTGAAGGGTCTAACAAAAACAACAGAGATTCTTCGTCGTCTCACTCCTCAGAATGACAGAAAAGTAATTAGTCATTCTGAGCGAAGCGAAGAATCCAAAAGGGAATAACGGACATTCTTCACTCCACTTTGTTTCGTTCAGAATGACAAGTCAGTAGTACTGTCACTCTGAACGAAGTGAAGAGTTAACAAAAACAATAGAGATTCTTCACTTCACTTCGTTCCGTTCAGAATGACACTTCAGTCTTATCAGTTTGAACGGAGCGAAGATTATCAAAAAACAAGCGAAGAGATTTTTCTTTGTCCAG
KOK=       116
KK=  116763  LL=  117962  Z=    4.97  JJ=  116763  DL=  1200
A===      111      112      113      114      121      123      124      131      132      133      134      141      143      144      211      213      214      223      224      231      233      234      243      244      313      314      323      333      334      343      413      433
B===      222      122      422      322      212      412      312      242      142      442      342      232      432      332      221      421      321      411      311      241      441      341      431      331      424      324      414      444      344      434      423      443
RRR=   46.031   16.061    4.462   16.501    2.236   15.438   -0.114    2.172   -0.555   -0.058   -0.760    7.224    4.338   -0.242   -0.119   -0.780    1.856   24.289   -0.000    4.022    2.222    1.863   12.557    5.424   -0.058   -2.175    0.445    4.614    6.676    1.146    0.355    0.004
X1==    7.464    3.558    0.909    3.431    1.046    2.930    0.523    1.404    1.321   -0.612   -0.734    2.963    4.188   -0.194   -0.748    1.857   -0.998    4.065    0.345    1.857    1.172   -1.323    2.488    2.198   -0.612    4.188    0.365    5.203    1.106    1.106    1.376    0.106
X2==    6.167    4.514    4.909    4.810    2.138    5.269   -0.218    1.547   -0.420    0.095    1.036    2.438    1.036    1.246    0.158   -0.420   -1.860    5.975   -0.000    2.166    1.896   -1.408    5.047    2.467    0.095   -0.519    1.218    0.887    6.037    1.037    0.258    0.037
CD1=       32       18        6       12       11        9        5        7        6        1        1       11        8        2        6        7        2       10        4        7        3        0        5        5        1        8        2        6        2        2        4        1
CD2=       20       18       12       11       12       14        3        6        3        2        3        7        3        3        7        3        0       17        4        8        5        0        9        5        2        1        4        2        7        2        2        1
TATCTTAAACAGAACAAGCCGGATTTAATCTTTCTTGATATTCAGCTTGAAGACGGATTAAGTTTTTCAATCTTTGAGAAAGTTGATGTTGATGTCCCAATTAGCTTCACAACTGCTTATGATCAATATGCGATTAAAGCATTCAAGCTTAATAGCATAGATTATCTTCTTAAGCCCATTAAGAAAGATGAATTGCGCGAAGCATTAAATAAATACAAAAACATCAAATCCTCTTACCAGATGGATTTTGAAGAAATAATCAGAAGCATTCAGAACAAAGACATTGGTTACAAGAAAAGATTTTTAATCCAGTACGGACAAAAGATTAAAAAAGTTGAAATTGATGAGGTTGCTTACTTCTATGCATTGGAGAAAAATGTTTTTCTGACAACTTCATCTGGCAGCACATTCCCGATTGATTTTACACTCGATAAACTTCAGGATGTAATTGATCCCGAAAAGTTTTTCCGTATCAACAGAAAAATGATAGTTGCATTTAGCGCAATAAAGAATATGATTCCATATTCCCGCTCAAGAATAAAAATTGAATTAAATCCACCCGAACCAAAAGAAGTTGAAGCACTTGTAAGTGTGGAAAGATCATCTGCATTTAAAGAGTGGATGGACAAATAGGAAAATATCAAAAAGAATAATGAAGAAAGCTATGTTATACATTTTAGGATTTCTCGGGTTACTAATAGTTGCTGTATTTATATGGTTGTTAATTCTCAGCCCCGGAGAACCTAAACAGTTTTTAGATGCAAACGGAAATAAACTTGCAAACAGCATTTCAGAAAAAATATTCCTTGAGATAAACGGCTTAAAACAAGGAATATTTTTAAAAAGTAAAAACCTGGACAACCCTGTTATCTTATACTTGCATGGTGGAATGCCCGTTTATTTTTTAACAGAAAAATATCCAACTCATCTTGAAGATAATTTTACAATGGTTTGGTGGGACCAACGAAATTGCGGAATATCATACGGCTCAAGCACTTCGCAGAATAGTGCTTCTATTGAAAAGCTTGTGGATGATACTATCGTTTTGACAAAGTATTTATTAGAGCGATTTAATAAAAAGAAAATATATCTTATGGGACATTCGGGCGGAAGTTTCCTTGGTGTTTATGTTGTTGACAAAGCCCCTGAACTTTTTGAAGCATACATTGGAATTGCTCAAATGTCTGATCAACTTTCATC
KOK=       117
KK=  123783  LL=  124412  Z=    6.41  JJ=  123543  DL=   630
A===      111      112      113      114      121      123      124      131      132      133      134      141      143      144      211      213      214      223      224      231      233      234      243      244      313      314      323      333      334      343      413      433
B===      222      122      422      322      212      412      312      242      142      442      342      232      432      332      221      421      321      411      311      241      441      341      431      331      424      324      414      444      344      434      423      443
RRR=    2.782    3.207   -2.247    1.733   -1.497    0.664   22.583   -0.305   -0.324   -0.016   -0.484   -3.274    3.232    0.190    0.787    1.017    0.473    8.709  118.566    0.625   -0.901   -0.016    2.103   -0.270    0.361    3.652    0.053    0.213    1.248   -0.305    0.152    0.213
X1==    2.404    3.668    2.251    0.730   -1.127    0.247    4.599   -1.183   -0.532    0.195   -0.704   -1.105    1.296    0.385    1.870   -1.310    1.272    3.492    9.204    1.025    1.017    1.141    2.141    0.249    0.195    2.296    0.017   -0.470    2.589    0.589   -0.704   -0.411
X2==    1.157    0.874   -0.998    2.374    1.328    2.687    4.910    0.258    0.609   -0.080    0.687    2.962    2.493    0.492    0.421   -0.776    0.372    2.494   12.882    0.609   -0.887   -0.014    0.982   -1.083    1.851    1.590    3.113   -0.453    0.482   -0.518   -0.216   -0.518
CD1=        6        9        4        2        1        2        7        0        1        1        0        0        2        1        6        0        3        7       14        3        2        2        3        1        1        3        1        0        3        1        0        0
CD2=        9        7        1        7        8        6       10        3        3        1        2        8        4        2        6        1        3        5       20        3        0        1        2        0        3        3        4        0        1        0        1        0
TAGAAACAAATGAAATCTTTGTAACATAATAACTTTCTTCAAATGTATTTGAATCAAATTATCGCTGCAAAATCATTTTCTTTGTCAGAGTAATATTATCATTCTGCAATTTGTAATAGTAAACTCCGCTTGAAAGATTTGATGCATCAAATTCAACCTGATAACTTCCTGCTTCTTTATATTCGTTAACAAGTGTAGCTATTTCATTTCCAAGTGTATCATAAACCTTTAATGTTACAAGATTCCTCGTTCCACCCGGAATGACAAATCCAATTTTTGTTGAGGGATTAAATGGGTTCGGATAGTTCTGCTCAAGTACAAATTTCTCAGGTGTGAATATTTCAACTTCTATTTCATTTGAATATTTGAATGTTCCGTCAAAATCTATTTGCTTTAGTCTGTAGTAATATTTTCCCGGAATCAAATCTTTATCTGTAAAAGAATAATTCTGAGGATTGGTTGTTGTTCCTTTGCCTTTAACAAAACCAAGAGTTCTCCACTCATTGTCATTCTGAGTGCAACGAAGAATCTCAAAGCCGGCATTATTAGTTTCTGTTGCAGTTGACCAGCTTAGCTCGACAATATTGCCATTTGCAATTGCCGTTAATGAAGTTAGTTCAACAGGAATTT
KOK=       118
KK=  126603  LL=  127232  Z=    6.19  JJ=  126423  DL=   630
A===      111      112      113      114      121      123      124      131      132      133      134      141      143      144      211      213      214      223      224      231      233      234      243      244      313      314      323      333      334      343      413      433
B===      222      122      422      322      212      412      312      242      142      442      342      232      432      332      221      421      321      411      311      241      441      341      431      331      424      324      414      444      344      434      423      443
RRR=    1.171    8.974   -0.974    2.853   -0.546    1.866   20.084   -0.974    0.092    1.034   -0.613    0.371    0.065    0.998    2.350    0.012    0.439   19.520   17.883   12.980    0.824    0.003   18.470    0.004    6.691    6.466    0.005    0.346    0.550    1.990   -0.244   -0.272
X1==    0.508    3.001    2.317    2.221    0.474    2.125    6.231    2.317    0.702   -1.103    0.678   -0.967    0.678   -1.143    0.980   -0.009   -0.759    4.939    3.274    2.125    1.003   -0.033    4.908   -0.069    1.647    1.579    0.003   -0.596    0.382    1.382   -0.222   -0.618
X2==    2.306    2.990   -0.420    1.285   -1.151    0.878    3.223   -0.420    0.131   -0.937   -0.904   -0.383    0.096   -0.873    2.399   -1.364   -0.579    3.952    5.462    6.108    0.822   -0.088    3.763   -0.052    4.063    4.096    1.768   -0.581    1.440    1.440    1.096    0.440
CD1=        6       10        6        6        5        5       11        6        3        0        2        1        2        0        6        2        1        8        6        5        2        1        6        1        3        3        1        0        1        2        1        0
CD2=        6        8        1        3        1        3        6        1        2        0        0        1        1        0        7        0        1        8       10       10        2        1        5        1        5        5        3        0        2        2        2        1
CAGGAACAAGAACATTAAATGTTACTCCAATGAAACTTGAAAAAGACGAATTGCTTTTGATTGATAGTCTGCACGGTCTTTATCCTGCTTTCAGCAAAGACATTTCAATTGATTTAAAATTTAAACTTTATCTTGAACCGCTTCTTCAAATGAAAGGAATGGATGGAAAATATGTGAGATGGACTGATATTCGACTCATCAGAAGAATGCTGCGAGATTCTGTCTTCCGTGCATATAATCCACAACAAACATTAGAACACTGGCATTATGTTCGTTCAAGCGAATTAAGAAACATTATTCCATACAGCAACACTGCAGATTTTGTTATCAGCAGTGCAATGCCTTATGAGCTTCCGATATATGCAAACAGAATGCTAAAGCTGTTTGAAGAGTGGAGTGTTAAGTATAAAGATGATGTTCTGAAACAAGATGCTTATGAAAGAGCAACAAGAGTTTATAATTTACTGAAAACAGTTACACCGGTTTCTGATGAATCACCAATTCCGGGCGATTCCGTAATCCGTGAATTTATCGGTGGCAGCACATTACAATATCATTAAAAATACAAATGCTCAAATCACTTGAGATTAAAGACTACGCACTGATTGACCACATTCAAATTGAATTTGA
KOK=       119
KK=  127533  LL=  127862  Z=    7.18  JJ=  127503  DL=   330
A===      111      112      113      114      121      123      124      131      132      133      134      141      143      144      211      213      214      223      224      231      233      234      243      244      313      314      323      333      334      343      413      433
B===      222      122      422      322      212      412      312      242      142      442      342      232      432      332      221      421      321      411      311      241      441      341      431      331      424      324      414      444      344      434      423      443
RRR=   11.268   -0.118    1.001   -0.119    0.792   -0.019    0.039    2.990   -4.478    0.184    0.184   14.535    5.624    0.184    0.201    0.940   -0.041    5.252   -1.366  113.603    0.967   -0.544   -0.180    0.184    0.184    0.184    0.184    0.034   -0.126    0.034   -0.238   -0.178
X1==    4.005    0.481    0.995   -0.108   -0.872    0.132   -0.960    0.995    4.132   -0.381   -0.422    4.686    1.578   -0.467    0.481   -0.868    0.040    2.251   -0.828    8.132    0.671   -0.364   -0.364   -0.403   -0.381   -0.422   -0.329   -0.144   -0.160   -0.160   -0.422    0.840
X2==    2.814   -0.245    1.006    1.102   -0.908   -0.143   -0.041    3.006   -1.084   -0.483   -0.437    3.102    3.563   -0.395    0.417   -1.084   -1.029    2.333    1.649   13.969    1.440    1.494    0.494   -0.457   -0.483   -0.437   -0.560   -0.235    0.788   -0.212    0.563   -0.212
CD1=        9        3        2        1        1        1        0        2        5        0        0        6        2        0        3        0        1        3        0        9        1        0        0        0        0        0        0        0        0        0        0        1
CD2=        6        2        2        2        1        1        1        4        0        0        0        4        4        0        3        0        0        4        3       16        2        2        1        0        0        0        0        0        1        0        1        0
TGATTTGCTTGTTGATTTACACGGTCAGCACGAACATCAGTCTTTACTTAAAACTGAAACTCACATTGATTTTGTTGATGATTTCTTTTCGAATGAAAAACTACTTAATGAATATCAATCTCTTTATCATCAGCTCAAAAGAAAAAAAGCGGAACTTAATGAATTAAAGAACAAAGAAGCCTTGCTCAAAGAGAAAAAAGATATTTATCAGTTTCAGATAAATGAAATTGATTCTGTAAATCCATTGCCTCAGGAAGATGAAGAACTAATTGAAGAGTTGAATGTTCTTGAAAATTCTGAAAATCTTCTTTTGCTTAGTGACGAAATTTA
KOK=       120
KK=  145083  LL=  145532  Z=    5.36  JJ=  144663  DL=   450
A===      111      112      113      114      121      123      124      131      132      133      134      141      143      144      211      213      214      223      224      231      233      234      243      244      313      314      323      333      334      343      413      433
B===      222      122      422      322      212      412      312      242      142      442      342      232      432      332      221      421      321      411      311      241      441      341      431      331      424      324      414      444      344      434      423      443
RRR=   13.912    0.462   11.309   -0.113    0.477    0.822    1.396   31.551    1.074    0.342    0.342   -0.743   -0.830    5.769    4.351    1.396    0.850   15.936   -0.145    3.241    1.981    0.171    1.999   -0.114   -0.139    0.172   -0.677    0.062   -0.741    0.062    0.342   -0.205
X1==    2.917    0.454    2.563    0.448   -0.687    0.645   -1.258    7.151    2.429   -0.481   -0.584    2.951    1.416    2.292    1.595   -1.140    1.177    4.031    1.072    1.537    1.491    0.382    1.382    0.250   -0.481    0.416   -0.509   -0.192    2.767   -0.233   -0.584    0.767
X2==    4.769    1.017    4.412   -0.252   -0.694    1.276   -1.110    4.412    0.442   -0.711   -0.586   -0.252   -0.586    2.517    2.728   -1.225    0.723    3.953   -0.136    2.109    1.329    0.447    1.447   -0.456    0.289    0.414    1.329   -0.325   -0.268   -0.268   -0.586   -0.268
CD1=        8        4        4        2        2        2        0        9        4        0        0        5        2        3        6        0        3        6        3        3        2        1        2        1        0        1        0        0        3        0        0        1
CD2=       12        5        7        1        2        3        0        7        2        0        0        1        0        3        8        0        2        6        1        4        2        1        2        0        1        1        2        0        0        0        0        0
TTTGCCGAATTGTTTTTATGTCTGGATACTATCGTTACAGTTTGTCCGTTAACAACTGTTGGAACATTGCCTGAGAGTTCACGAACAAAGTAAACAAGAGAATCCTGTTTTACAGAATTTATTATTTGCTGGACAGTTGGATTCTGTGCAAACGATGAAAAGGAAAAAAGAAAAAGAAAAAATACACCGAGGTTCTGTAGATGCTTTTTCATTACTCCGCCTGTGAGATGTTAGTAGTTATAAAATTATTCGAGGATTAGCAACTAATAATTGCTATCAACAATCTGAATAAGTAGCAAATGTTATTCCTTTAAAACTTAGTTTGATTTTTTATTATAATCAAACTTCTCTCAGAATTTTCAACCTTTAATTATAAGGTTTGAAAAATGATTTTTCCTAAATGAGAACCTTTAAAAAGTTGTTTGATGATTAGCATTTGTTTTCAAATTA
KOK=       121
KK=  174423  LL=  175292  Z=    5.89  JJ=  174303  DL=   870
A===      111      112      113      114      121      123      124      131      132      133      134      141      143      144      211      213      214      223      224      231      233      234      243      244      313      314      323      333      334      343      413      433
B===      222      122      422      322      212      412      312      242      142      442      342      232      432      332      221      421      321      411      311      241      441      341      431      331      424      324      414      444      344      434      423      443
RRR=   15.993   43.965   32.070    5.125   -0.972    0.162   -0.155    0.027    2.239    0.326    0.460    2.073    0.677    1.288   -0.389    0.985    2.637    1.559    4.523    0.162    7.166    5.078   10.329    0.069    0.326   16.415    4.903   -1.122    3.187   -1.366    1.692   -0.766
X1==    4.046    6.623    5.036    4.847    2.251    0.093    0.348    0.019    1.291   -1.139   -1.058    0.997    1.799   -0.960    0.308   -1.104   -1.581    5.461    2.934    0.093    2.328    2.701    2.701   -0.328   -1.139    3.704    4.546    2.163    2.276    2.276    0.847    1.276
X2==    3.953    6.639    6.368    1.057   -0.432    1.734   -0.445    1.428    1.734   -0.286   -0.435    2.080    0.376   -1.341   -1.264   -0.892   -1.668    0.286    1.541    1.734    3.078    1.880    3.825   -0.211   -0.286    4.432    1.078   -0.519    1.400   -0.600    1.999   -0.600
CD1=       10       18        9        8        9        3        3        2        5        0        0        3        3        0        5        1        0       15        9        3        5        5        5        1        0        5        8        3        3        3        2        2
CD2=       20       22       15        6        5        5        2        6        5        1        1        8        2        0        3        1        0        2        4        5        4        3        5        1        1        7        2        0        2        0        4        0
GCTGTTTCTGTCGGAGTTGTTTTTGTATCACTTGAGCAGGCAACAATAAACAATGATAAGGTTAAAAATATTATTAATGAAAAAAAGTTATAAGACCGCTTCAGATTTTGCCATCTCAATAACATTGTTGGATCCTTTTTCATTGTGAGTCCCAACTTTTCGGGACGATGTAATATCTCTCCCTTTTTAGATTGCTTCGTCACTTCGTTCCTCGCAATGACAGTTTCCAACAATTCGTCATTGCGAGTTCCGAACTGTCGGGACGAAGCAATCTTTCTCTCTCTTTGAGATTGCTTCGTCGCTTCGCTCCTCGCAATGACTGCAAAAAGCGTTTTGTCATTTTGAATGTTGCAAAGTAATTTTTCTCTTAATCTCATTTTTCCCATTTTAATAATTCCAATAATTATAATTGTTAATTTCAAGCTGATAATTTATTTCAGTGGTAATTTTATTTTTCTTCAGGTCTGCAAAGTTTTTCAGTATAGTCAGATATTCAATCATTGAAAGTTGTCCCTGTCTCAATTCCCGTTCCGCAATTTTTATAACTGTATTATAACTTTCAATTTGTCGGGAAAGATTATTCAAATTGTTTTTCAGACTCTCAATTTTCTTTAATGCAGAGTTTTTCTGGTTTTCGAGAAGAATCGCAAAGTTTCTTTTATAATTATTTATCGTTTCGATCGAAACTTTTGTTTGCTGCCGAGTGATTGATCTTTGATTGCCATCAAAAATCGGAAGAGAAAAATTTACGCCAGCACTTAATCCAAGTTTTCTCTTAATGTTATTTAACTCAACAGCATTTAATCCTGTATTAAAAAACAATGAAACCTGTGGCTGATATTTTGTTTCAAATATTTGCTGTTGAATTTC
KOK=       122
KK=  177693  LL=  178682  Z=    5.01  JJ=  177483  DL=   990
A===      111      112      113      114      121      123      124      131      132      133      134      141      143      144      211      213      214      223      224      231      233      234      243      244      313      314      323      333      334      343      413      433
B===      222      122      422      322      212      412      312      242      142      442      342      232      432      332      221      421      321      411      311      241      441      341      431      331      424      324      414      444      344      434      423      443
RRR=   51.973    8.528    4.260    7.029    0.512   12.252    1.323    0.611    2.364   -0.409    0.208    4.063    1.291    0.005   -0.936   -0.725    2.011   24.823    2.687   12.200    2.355    2.844    4.259    1.323    0.099    4.488    0.324   -0.732   -0.168   -0.895    0.020   -0.542
X1==    6.840    3.287    2.127    2.648    0.747    3.415   -1.165    0.439    2.349   -0.379   -0.197    2.648    0.713   -0.016    1.110   -0.316   -1.165    7.570    3.116    2.882    1.083    1.415    1.415    1.757    1.285    1.622    1.871    2.341    0.450   -0.550   -0.197    1.450
X2==    7.598    2.594    2.003    2.654    0.685    3.588   -1.135    1.392    1.006    1.077   -1.055    1.534    1.811   -0.281   -0.843    2.297   -1.726    3.279    0.862    4.233    2.173    2.011    3.011    0.753    0.077    2.766    0.173   -0.312   -0.374    1.626   -0.100   -0.374
CD1=       25       17        7        7       10       10        1        4        8        1        1        7        2        1       11        3        1       19        9        9        3        3        3        3        3        3        4        3        1        0        1        2
CD2=       29       14        6        8        9        8        1        5        4        2        0        6        3        1        5        6        0        7        4        9        3        3        4        2        1        4        1        0        0        2        1        0
ATTCAACTCTTCAGAAAATTCTTTTAAGCTGCGATATTCCCCAATTGCTTTTTCGGAAAGAAATGAAATTGATTTATTGAGTTTATCAAATTCTTCAATATCAGATTTGGTAAGAGCGATTGGCAAATTATCTTTTAGTGAAAATCCTTCTATCTTTTTTAAGGTTGAGTAAAAGTCACTAAAAGTTTTTTGTGAGACAGTTTTGTTGATGAAAAATAATATCAGAATGAATAATACAAATGCCGAAAGTTCTATTGTTAAAATTGAAACAAAAATATCTTCTTTCTCAATTAAAGATGAGCGCACTATTATTTTATAATTTTTCCCATTGATGCTTGCAAATGAAGTTAATTCTCTGAATGGTTCTGGTTCATTTTCTTCTCCGGAAAAAATCTGAACATCTCTGAATTCTTTTTTATCATAAAAAGTATTTGTGGAATCAACCTGAACAAAAGGATAAAAACTAACTTGTTTGCCTTGCTTAATCTCGTTCACTACATTGTAAAAAATATCAGAAAGTTTTTCATCAATTTCTCTTTCCAAAGATTTATCCAGAAGAAAGTAAATGCCAAGAAAAATGATAATGAATATCACCGATGAGCTGATTAAAAAGTAACGACTTATTTTATTTATCAATTTCATTTTAATGTAAATTTATATCCGATTCCATAAACTGATTTAATATAATCATTCGCACCTTGTTCAATAAGCTTTTTGCGAAGATTTTTTATGTGTGTATAAACAAAATCAAAATTGTCGAAGGCATTTGCATCGTCTCCCCAGATATGTTCAACAATTGATTCTTTTGTTAAAACTCTTTCCTTGTTGCTGATAAAAAACAAAAGAATATCGTACTCTCTTTTTGTTAACTCAACATTTTTATTGTTTACAGAAACTGTTCTCGTTTCAGTGTCAATTGAAATTTCATTAATAACTACTTTGCTGTTTCCATCAAAAAATCTTCTTCTTAAAACCGATTTAATTCTTGCA
KOK=       123
KK=  185403  LL=  186572  Z=    4.54  JJ=  185403  DL=  1170
A===      111      112      113      114      121      123      124      131      132      133      134      141      143      144      211      213      214      223      224      231      233      234      243      244      313      314      323      333      334      343      413      433
B===      222      122      422      322      212      412      312      242      142      442      342      232      432      332      221      421      321      411      311      241      441      341      431      331      424      324      414      444      344      434      423      443
RRR=   31.206    0.065   -0.116   10.972   -0.076   -1.968    4.259   -2.733    0.096    1.200    0.042   -1.207   -0.147    0.076    1.783    0.911    0.758   15.000  117.080    2.298   -0.484    0.942    2.818   -0.456    4.048   52.939    2.248    2.203    1.341   -0.245   -0.873    0.237
X1==    4.869    2.188   -0.776    2.392    0.196    4.766    3.962    3.040    0.909   -1.333    1.273   -1.073   -0.100    0.242    1.391    1.460    0.461    2.629   11.631    2.011   -1.319    1.319    1.319    0.909    0.937    8.137    0.976    1.093    0.855   -0.099    1.273   -1.054
X2==    6.409    0.030    0.149    4.588   -0.388   -0.413    1.075   -0.899    0.106   -0.900    0.033    1.125    1.471    0.313    1.282    0.624    1.646    5.706   10.066    1.143    0.367    0.714    2.137   -0.502    4.320    6.506    2.304    2.015    1.569    2.466   -0.686   -0.225
CD1=       19       12        2        9        7       12       12        9        5        0        4        2        2        3       10        6        5        8       27        7        0        4        4        4        3       14        3        2        2        1        4        0
CD2=       21        6        4       11        5        3        5        2        4        1        2        5        4        2        9        5        6       15       21        6        3        3        5        1        9       11        6        4        3        4        1        1
TTCCAACTTTTTTTGGAATTCCCTTACTGATTCTTGGCTGGCTTGGTTTGAATGAAAAATATTTAAAGCATGCAATGCACGGTGCAGCAGTACTTACATTACTTGGATTTGTTGGAACAGTTAGTGGCTTAATTAAATTCTTTAAAATGCTTGGCGGAGAAGAAATGCAAAGACCTGCTGCAGTTACAGTTCAGGCAATAATGGCTATTCTTTGTCTTTTGTTTTTAGTCTTTGCAGTTAAATCATTTATTGATGCAAGAAGAAACAAAAAGTAATAAGACTTTTAGTTACACAAATAATTTTCATTCTGAATTATATTATCAGATGAGGCGGCTATGAAATTTAAATCTTTAGTAATCTTCTTTTTATTTCTTTTACTGATTTCCCTGTCGTTTTTTTATTTCAGTAAAAGCAGAGAAGTATTTGAAAAACCACCGAAGACTTCAGGAGCGTTGGAAGCATTACAAAACTGGACTATCAGAAGAGCTTATCCTGAAAATGATATTCCAGCTTCTAAATACTATGCCGCTTTTTTGAAAGCTAAAAACAATCTCAGCAAAATTTCCGGTGCAAATTATCAGTGGGAACAAATCGGACCACATAACATTGGTGGCAGAACACTCGATGTTGAATTCAATCCGCAGAATACCAACACAATTTTTGCTGCAGCAGCAAGCGGTGGATTATGGAGAAGCTACATTGCTGGTGTCGGAGCTTTGGCTTGGGAAAGAATTGAAACAGGTTATCCTGTGCTTGGTGTAAGTTCAATTGCAATTGCTCCTGAGGATTCAAACACAATTTACATCGGAACGGGCGAAGTTTATAATTATCAGTTAGCTTTAGGTGGTGAAGTCATCAGAACAACCCGCGGCAGCTATGGAATTGGTATTTTGAAAACTACTGATTACGGACAAACATGGACAAAATCTCTTGACTGGTCTTATGATCAGCAAAGAGGTATAAATGAAGTTGAAATTGATCCGAATAATCCTTCGATTGTTTGGGCTGCAACAACGGAAGGAATTTTCAAATCAACTGATGCAGGAACAACCTGGGAAAATGTTCATCCTGTAATAATGGGATTTGATATTGCAATAAATCCAATAAACAGTAATATAGTTTTTGCAACTCACGGTAACTTTGGTTCAACAGGACACGGAATTTATCGCA
KOK=       124
KK=  187053  LL=  188132  Z=    6.42  JJ=  186963  DL=  1080
A===      111      112      113      114      121      123      124      131      132      133      134      141      143      144      211      213      214      223      224      231      233      234      243      244      313      314      323      333      334      343      413      433
B===      222      122      422      322      212      412      312      242      142      442      342      232      432      332      221      421      321      411      311      241      441      341      431      331      424      324      414      444      344      434      423      443
RRR=    7.623   -0.350   -1.771   -1.339   -0.490    0.537   63.676   -2.594   -0.815    0.044    0.737   -0.255   -1.733   -0.230    1.315    0.477    0.471    5.017  153.956   -1.275   -0.393   -1.712   -0.025   -0.054    7.240   13.146    0.588    0.001   29.447   -0.339   -0.126    0.072
X1==    1.669   -0.297   -1.648   -1.279    3.472    5.020   12.394    2.668    1.979    0.331    1.467    0.388   -0.689    0.375    1.116    0.762    0.880    1.306   10.554    1.370   -0.496    2.117   -0.010   -0.312    1.927    2.904    0.292    0.060    3.573   -1.082    0.748   -0.151
X2==    4.569    1.178    1.075    1.047   -0.141    0.107    5.138   -0.972   -0.412    0.133    0.503   -0.656    2.514   -0.611    1.178    0.626    0.535    3.842   14.588   -0.930    0.793   -0.808    2.591    0.172    3.757    4.526    2.018    0.012    8.242    0.314   -0.168   -0.479
CD1=        8        4        0        1       12       11       26        7        6        2        4        4        1        3        7        4        5        5       23        5        1        5        2        2        4        6        2        1        5        0        3        1
CD2=       16        8        6        5        5        4       12        2        3        3        3        2        6        1        8        5        4       11       28        2        4        1        6        2        9        9        6        2       12        2        2        1
CAACCGATGCAGGTGAAACATTTTCCGGTTGCAACGGTGGTTATCAATCAACTCAGTTTTATAATGGCTTCTCATCGTCATTCAATTTACCCGATTTGGCAATTGGCGGAATGCAGGATAATGCAACTGCAATTTATCAGGGAAATGTTGCCTGGTCCAGAACAATTGGAGGTGATGGTTGCCAGACAGGAATTGATCCAAACAATGATAATATTATGTATGGTACTTATCAGTATTTGAATATTCTTAAAAGTGTTGACGGCGGCTTAAACTGGTCATCAATTGGACCTTCGGGAAGTGAAAGTCCGGCTTTTGTTGCACCGTTTATAGTATGTCGCTCAAACTCAAATGTTATTTACGTCGGAAGCAAAAAGTTTCATAAATCAACAGATGGGGGACTTAACTGGACATTTGGTAATGGTGGAGCTGTTTTGGATGGTAATCAGATTTTATCGATAGGAGTTTCGGCAACATCTACGGATACTATTTATGTTGGAACGGCACCGGTTAATTCAAGAGCAAAAATTTTCAGAAGTACTGATGGAGGGATAACATTCACAAATATAACGGGTACATTACCTGACCGCTATCCGGATGATATTGCTGTTGATCCAAACGATTCAAAAACTGTTTATGTTGTTTTCTCGGGATTCGGCACATCACATTTATTTAAATCAACAGATGCTGGAAATAGCTGGATTGACATAGGTTCATCTTTACCGGATGTTCCTTCAAGTGCTATTGCAATTGATCCAAACAACTCAAACATTTTGTACTTCGGAAATGATATCGGTGTTTATGTTTCAACAAATGCCGGACAAAGCTGGTCTGAATACTCGGTCGGATTACCATTTGGTTGCATTGTGATTGATTTAAGTTTAGTGCGGGTATCAAACAGAATTCGTGCTGTAACTCATGGCAATGGAGTTTATGAAGCACCGTTATACAATCCGGTTTCCGTTGATGATAAGAAAAATGAGGTTATCACAGGATTTGTTCTTGAGCAGAATTATCCTAATCCATTCAACCCAACCACAATAATAAGATACAGCATCCCAAATGTAGGGACAGGGCTTGCCC
KOK=       125
KK=  198603  LL=  199802  Z=    5.59  JJ=  198603  DL=  1200
A===      111      112      113      114      121      123      124      131      132      133      134      141      143      144      211      213      214      223      224      231      233      234      243      244      313      314      323      333      334      343      413      433
B===      222      122      422      322      212      412      312      242      142      442      342      232      432      332      221      421      321      411      311      241      441      341      431      331      424      324      414      444      344      434      423      443
RRR=   60.229   -0.122   -0.120   -1.175   -0.963    0.617    7.455   -0.281    2.983   -1.322    0.306    0.235   -0.381   -0.030    3.418    0.508   -0.040   32.338   49.346   19.651   -0.648    4.287    6.213   -0.383    4.368    1.348   -2.445   -0.705    4.818    4.744   -0.456   -1.039
X1==    8.698    1.124   -0.086   -0.339   -0.507    0.283    1.930    0.482    1.366    2.462    0.496    0.294    0.496   -0.129    1.531   -0.259    0.121    4.730    5.692    4.617    1.491    1.160    2.769    1.564    2.462    2.186   -0.677    1.022    4.213    2.213   -0.349    1.213
X2==    6.925   -0.108    1.393    3.465    1.898    2.183    3.863   -0.582    2.183   -0.537    0.616    0.802   -0.767    0.235    2.232   -1.962   -0.329    6.837    8.670    4.256   -0.435    3.697    2.244   -0.245    1.774    0.616    3.611   -0.689    1.144    2.144    1.308   -0.856
CD1=       26        9        3        2        5        4        6        4        6        5        2        3        2        1       10        3        3       13       13       12        4        3        5        3        5        4        1        2        5        3        1        2
CD2=       32        9        7       13       15        8       13        3        8        1        3        7        1        3       16        0        4       16       22       12        1        7        5        2        4        3        6        0        2        3        4        0
ATTTTTTATTTTTTGTTTTCTTTGCCGTTGGAAGTTCAATTATAAAGGTTGTGCCTTTTCCTTTGCCTTCACTTTTCACCGAAATTTTTCCTTTGTGATTTCTGATAATTTCTTTTACCCAGTAAAGCCCAAGTCCGGTTCCCTTTACATTCGGAATATCCGAATCATAAATTCTGTAAAACTTTTGAAAAATATTTTTTTGTTCTTTGGGAATAATCCCTATCCCATTATCTGTGAATTGAATTTCAACTTTATTCAAAAATGTTTTTACAGATACAGAAATTTTCAAGTCACCGGTTGAATACTTGATTGAATTATCAATAAGGTTATCAATCACCATTTTGAATGCATTAACATCAATGGAAATGTTTGCCTCATTCTCGCAATTGAAATCAATCGCATCCGTTTTTAATCTGAATTGCTCGACAGATTCATTCAACAAAAGACTTATTATTTCACAGCAATCGTACACTTCAAACTGAGCTTTATTCTTTCTACTCTCAAGCGCAGAGATTTCAAGAATAGTGCTAATTAACTTCTGCAACCTTGTTGTATCTTTTATCATTTGTTCAAGAAATTCTTTTTGTTTTTCCGGCGGAACATTTCTTGAGTTCAATGTTTCGAGATAAAGTTGCAACGAAGATAGAGGCGATTTCAGTTCGTGTGTGATATTTGCAATGAAGTTATCATAAAGTCTCGTTAACCTGATTTGAACATTTAGATGTCTGAAAATTAAAACCATGCTGAATGAAAGTCCTACAAGAAGAACAATTCCTCCAACGAATGGGAAAACATTGGGAGTATCAATCACAATCTGAGGAGAAACTTTTTCACCGACTTTTTCAAAGATAAGATAGTTAGAAACATACCAGTAAATCCACAATCCTAGCAGTGCAAGCCACACAATTTGTGCAAGAATGAAAATAGCAAGATTATATGCGAGTGAATATCTTTTTCGCATTAGATTAAAAATAATTTTTCTTACACGAAATATCATCTAACTTTAATTCAAGTTCAATTTACCCCAAAATCTATTTACTGTTCTTTTACACTACTATAACGATATTCTTTGCAGATTTGAGTTGCAAATTATTGAAGGAAAAAGAAAATGAATATCCTTTTGATCTATCCCGAAACACCATTAACGTTCTGGAGTTTTAAAGACGCTTTAAAATTCGTTTCAAAAAAAGCCGCCGAACC
KOK=       126
KK=  220023  LL=  220382  Z=    4.94  JJ=  219783  DL=   360
A===      111      112      113      114      121      123      124      131      132      133      134      141      143      144      211      213      214      223      224      231      233      234      243      244      313      314      323      333      334      343      413      433
B===      222      122      422      322      212      412      312      242      142      442      342      232      432      332      221      421      321      411      311      241      441      341      431      331      424      324      414      444      344      434      423      443
RRR=   -0.212   -0.155    1.621   10.380   -0.155    0.743   -0.508    0.158    0.125   -0.257   -1.615   -0.548   -0.960    1.719   12.286   -0.874    1.086   31.182   13.057   10.411   -0.207    0.530    0.351   -0.137    0.351    1.088   -0.908   -0.185   -0.223    1.139   -0.185   -0.211
X1==   -0.231   -0.182    1.717    4.990   -0.182    0.832   -0.248   -0.153   -0.119    0.423   -0.655    0.596   -0.655    3.256    3.197    0.832   -1.141    6.686    4.330    2.735   -0.558    0.367   -0.633    0.281   -0.577    2.345    1.442   -0.286   -0.325    0.675    0.345    0.675
X2==    0.917    0.855    0.944    2.080    0.855    0.893    2.048   -1.032   -1.050   -0.609    2.464   -0.920    1.464    0.528    3.843   -1.050   -0.952    4.663    3.015    3.807    0.370    1.445   -0.555   -0.488   -0.609    0.464   -0.630    0.645    0.688    1.688   -0.536   -0.312
CD1=        2        2        3        7        2        2        1        1        1        1        0        2        0        4        7        2        0        8        6        4        0        1        0        1        0        3        2        0        0        1        1        1
CD2=        3        3        2        3        3        2        3        0        0        0        3        0        2        1        7        0        0        6        4        5        1        2        0        0        0        1        0        1        1        2        0        0
TGAAGACGATGAAGGTTTTATATTCTTGCTTATCGAAAAGCTGGGGCGGAATGGAGATGATTACCTTGACTTTTGTGAAAGAACTTCTCAAAAGAAACATTCAGGTCGAACTTCTTTGCCTAAAAGAATCAAGAATTCATGTTGAAGCTTGCGCGTCAGGAATTATTACTCATCCAGTAAAAGCATCGGGATATTTTCATCCGTTTACTGTAATAAAAGTTGGATACCTTATCAGAAAAGGACACTTCAGTTTAATTCATACGCAGGCATCAAAAGATTTATGGATACTTGTACCAGCATTAAGAATAATTAAATCAAATATTCCTCTTTTTCTTACAAAACAGGTTGGTTCGTTCATTG
KOK=       127
KK=  220743  LL=  221582  Z=    4.58  JJ=  220683  DL=   840
A===      111      112      113      114      121      123      124      131      132      133      134      141      143      144      211      213      214      223      224      231      233      234      243      244      313      314      323      333      334      343      413      433
B===      222      122      422      322      212      412      312      242      142      442      342      232      432      332      221      421      321      411      311      241      441      341      431      331      424      324      414      444      344      434      423      443
RRR=   19.420    6.145    0.689    7.152    2.416    3.825   12.146    0.296   -0.697    0.430    0.039   -1.203   -0.418    0.003   -0.405    0.703    0.163    6.174   33.841   -1.249    0.820   -1.632    5.519    3.529    7.635   57.066    1.507   -0.224   -1.439    0.100    0.283   -0.267
X1==    4.167    2.071    0.984    1.887    1.656    0.769    4.720    0.423    0.769   -0.395   -0.474    1.887   -0.474   -0.555   -0.423   -0.451   -1.150    1.119    7.339    1.378    1.577    1.431    2.296    2.120    2.912    7.482    0.677    0.328    2.274    0.274    0.321   -0.726
X2==    4.661    2.967    0.701    3.790    1.459    4.976    2.574    0.701   -0.906   -1.088   -0.083   -0.638    0.881   -0.005    0.957   -1.560   -0.142    5.517    4.611   -0.906    0.520   -1.140    2.404    1.665    2.622    7.627    2.225   -0.684   -0.633    0.367    0.881    0.367
CD1=       18       11        5        7       10        4       11        4        4        1        1        7        1        1        5        2        1        4       14        5        3        3        4        4        5       11        2        1        3        1        2        0
CD2=       12       10        3        7        7       10        6        3        1        0        1        1        2        1        6        0        2       12       10        1        2        0        4        3        4        9        4        0        0        1        2        1
CAATTAAAAAGCTCGTAAGTGATTATGAATTAACAAATGTTATCTTTGCTGGATTCAGAAGCGATACACCTGATGTTCTTTCAGCAATGGATATTTTTGTTTTCCCTTCGCACGCAGAAGCATTTGGAATTGCTTTGGCAGAAGCTCACTCTATGGCATTACCATCAGTTTGTTCAAATTCTGATGGTGTGCTTGATATTGCAGTTGATGGTGAAACCACACTTCTGTTTGAAACAAAAAATGCTGATGATCTTGCTGATAAACTCGAGGTACTTATTAAAGATGCCCAATTAAGAGAACGATTTGGTGTTAATGCACGAAAGAGAGCAAAAGAATTATTCGACCTGAATGTTATAATGCAGAACACAATTGAACATTATAAAAATTCTTTAGAAGGATAAAGCATAAATGAATCACAGAGTTTATGACAATGAAATATTGAATGAACTGATTTCAAAAAACGAAATCGCAGATGCATCAAAATATCTGTTTGAACTTCAATGTAACGACTGGAAACTTTGCCGTGATAATTATGAGCAGTTGAAAAATGTCAGAGTCAAAAAATTTCAGTTTGAAGGATATTCCATTAAAGCACAGTTTAATCCGGGCAGAATAATTTCCACTTCAGCTAAGGTTGATCCGAAATCAATTCAGGAAAGAAAATGTTTTCTTTGCGAAGAAAATCTTCCTGCTGAACAAAAAGGAATTCTGCATAAGGATGAGTATATCATACTGATAAATCCGTATCCAATTTTTCCAATCCATTTTACTTTGACTCACACAAAACATCAGCAGCAAAGAATATTTGATACATTCACAGATCTACTCGATTTCAGTAAA
KOK=       128
KK=  224913  LL=  225272  Z=    8.81  JJ=  224523  DL=   360
A===      111      112      113      114      121      123      124      131      132      133      134      141      143      144      211      213      214      223      224      231      233      234      243      244      313      314      323      333      334      343      413      433
B===      222      122      422      322      212      412      312      242      142      442      342      232      432      332      221      421      321      411      311      241      441      341      431      331      424      324      414      444      344      434      423      443
RRR=    0.314   -0.045   -0.988    9.415   -1.076    1.703    3.213   -0.046    0.175    0.277    0.108   -0.464   -0.177   -0.034    0.896   -0.182    1.670   13.006   90.340    5.473    0.194   -0.224    1.776    1.036    0.536   -0.177   -0.579   -0.421   -0.204   -0.204   -0.270    0.169
X1==   -0.429   -0.505   -1.064    4.146   -1.298    1.671    2.082    0.853   -0.179    0.191    0.377   -0.854   -0.623   -0.479    1.081   -0.179    1.082    4.213    9.014    5.372    0.130   -0.669    1.331    0.485    1.191   -0.623    1.130   -0.590    0.546    0.546    0.377   -0.454
X2==   -0.730    0.089    0.929    2.271    0.829    1.019    1.543   -0.053   -0.981    1.450    0.285    0.543    0.285    0.070    0.829    1.019    1.543    3.087   10.023    1.019    1.488    0.335    1.335    2.135    0.450    0.285   -0.512    0.713   -0.373   -0.373   -0.715   -0.373
CD1=        1        1        0        5        0        3        3        2        1        1        1        0        0        0        3        1        2        6       10        7        1        0        2        1        2        0        2        0        1        1        1        0
CD2=        1        2        2        4        3        2        3        1        0        2        1        2        1        1        3        2        3        4       12        2        2        1        2        3        1        1        0        1        0        0        0        0
TCCCGTTATACCTGCTCAATTATCCAACCTTCTCTCTGCTCATTGGGTCAATGAATTTTGCGCGGGAAGTAAGGTTATAAATTGCCGGGATTACAAACAAAGTCAGAATTGTTGAAGCAAGTAATCCACCGATTGCAACAATTCCTAATGGCATTCTTATTTCTTTTCCTGCATCACCAATTCCCAACGCTAATGGAAGCATACCAAGTATAATTGCAATAGATGCCATTATCTGTGGTTTGAGTTTAGTGGGACAAGCTTCCATCAAAGCATCTTTTGGAAGATATCCTTGCTCTCTTCTCAACTGATTTGTGTAATCAAGAATAAGGATTGCATTATTCACAACAATTCCTATCAACA
KOK=       129
KK=  225423  LL=  225932  Z=    5.09  JJ=  225423  DL=   510
A===      111      112      113      114      121      123      124      131      132      133      134      141      143      144      211      213      214      223      224      231      233      234      243      244      313      314      323      333      334      343      413      433
B===      222      122      422      322      212      412      312      242      142      442      342      232      432      332      221      421      321      411      311      241      441      341      431      331      424      324      414      444      344      434      423      443
RRR=    0.142   -0.083    2.897   -0.064   -2.496    7.967    7.164   -0.032    0.177    0.008    0.819    1.174    0.095    0.207    7.969    1.559   -0.915    4.061   34.857    7.967   -0.065   -0.007    0.159   -0.281    9.395   40.144    0.073   -0.236    5.907    0.935    0.819    0.321
X1==    0.069   -0.049    3.320    1.754   -1.460    3.095    1.596   -0.249   -0.333   -0.858   -0.766    1.754   -0.766    0.317    3.478   -1.190   -1.123    2.052    4.923    3.095   -0.932    0.169    0.169    0.258    3.142    7.234    0.068    0.424    2.486    2.486   -0.766   -0.514
X2==    2.056    1.710    0.873   -0.036    1.710    2.574    4.488    0.127   -0.533   -0.009   -1.070    0.669   -0.124    0.654    2.291   -1.310    0.815    1.979    7.080    2.574    0.070   -0.042    0.943   -1.087    2.991    5.549    1.070   -0.557    2.376    0.376   -1.070   -0.624
CD1=        2        2        5        3        0        5        3        1        1        0        0        3        0        1        7        0        0        4        7        5        0        1        1        1        4        8        1        1        3        3        0        0
CD2=        7        6        3        2        6        5        8        2        1        1        0        3        1        2        7        0        3        4       11        5        1        1        2        0        4        7        2        0        3        1        0        0
AAAGAACAGCTAAGAAGAATGCAAAGATCATATCCTGAATCATATCATTCATCATCTTAACATTTCCGCCCCATCTGAAGGAATATCCCGAAGGCAGATTTATTTCAGCAAATCTTTTTTCTATTTCACTTGTAACATCGCCAAGCGGATAACCTGGTGCAGAAGAACCCGTGAACATTACAGAAGTGTATTTATCGCGATGCAGAATTTTTGTAAATCCCGTTGTGAATTTTACATCAGCAAGTTGTGCTAATCTGAATGAACCAAACTGAGTTGCAACAGTTATGTTTCCAATCTTTTCGGGTGAATTAACAGATTCATCATCAAGTGTAACTGTTATATCATATTCATCACCAGCCTCACGGTATTTTGCTGATTGAATTCCTTCAATTGCTGAACGGAGAGTGAATGCAAGATCGGTTATGGTCATTCCGACTTCTGTAAGTTTCTCACGCTTCGGATAAACTGTAATTTCGGGTTTGCCTGCTCTTGAACTATTATCAAAGTTTA
KOK=       130
KK=  226623  LL=  227072  Z=    7.22  JJ=  226443  DL=   450
A===      111      112      113      114      121      123      124      131      132      133      134      141      143      144      211      213      214      223      224      231      233      234      243      244      313      314      323      333      334      343      413      433
B===      222      122      422      322      212      412      312      242      142      442      342      232      432      332      221      421      321      411      311      241      441      341      431      331      424      324      414      444      344      434      423      443
RRR=    2.326    1.404   -0.209    0.955   -0.728   -0.045    1.721    3.147    0.056    0.116   -0.008   -1.776    0.659    2.601   -1.550   -0.371   -0.318   -0.459  134.679    2.291   -0.245    1.394    0.565   -2.191    0.746    2.682   -0.070    0.246   -0.600    0.241    0.002   -0.177
X1==    0.701   -1.046   -0.096    0.977   -0.425    0.358    3.360    2.677   -0.451   -0.218   -0.003    1.746   -1.003    1.189    2.680   -0.451   -0.233   -0.127   13.083    2.785   -0.904    1.269    0.269   -0.591    1.592    1.997    0.096   -0.720    1.418    0.418   -0.003    0.418
X2==    3.318   -1.342    2.175    0.978    1.713   -0.125    0.512    1.175   -0.125   -0.531    2.343   -1.017   -0.657    2.188   -0.579    0.822    1.366    3.606   10.295    0.822    0.271    1.098    2.098    3.708    0.469    1.343   -0.729   -0.342   -0.423    0.577   -0.657   -0.423
CD1=        5        1        2        3        2        2        5        6        1        1        1        4        0        2        7        1        1        1       14        5        0        2        1        0        3        3        1        0        2        1        1        1
CD2=        5        0        3        2        4        1        2        2        1        0        3        0        0        3        1        2        3        6       16        2        1        2        3        5        1        2        0        0        0        1        0        0
GCGCAAGTTCGCGTAACCACAATCCTACCATTGAGGACATATTTGCAATTGGAAGAAATACAACAATGTTTGTAAGTGTTGATGCAAGAACTGCAACCGTAACCTCTGAAGTTCCTTTGAAAGATGCTTGTTTAATTGTTTCTCCCATTTTTTTGTAACGGAAGACGTTTTCAATTACTACGATTGAGTTTGCAACAAGTACACCAACCGAAACAGATAATCCCATCAAAGTCATCATATTCAACGAAAGACCAAACACCTGCAAAAGAAGAAAGGTTGAGATAATTGATGTTGGCATAGACATCGCAACCACTAATGTTGAACGCCAATCGTGCAAGAACAGAAACAAAACGATTGCAGTGAAGATAACACCCAGATAAATATTGCTCATCGTATCATCAACACTTGCCTTAACAAACTCAGATGCATCGTTAACAATTTCAAGTTTAC
KOK=       131
KK=  232143  LL=  233342  Z=    4.96  JJ=  232143  DL=  1200
A===      111      112      113      114      121      123      124      131      132      133      134      141      143      144      211      213      214      223      224      231      233      234      243      244      313      314      323      333      334      343      413      433
B===      222      122      422      322      212      412      312      242      142      442      342      232      432      332      221      421      321      411      311      241      441      341      431      331      424      324      414      444      344      434      423      443
RRR=   34.167    7.924    1.114    2.696    0.079    1.837    0.140   13.961    0.177   -0.010    0.873   10.451    1.257    0.406   13.877    1.120    0.540   10.393   -0.282   26.692   25.330    4.739    8.550    0.186    0.619    3.487    0.956    1.541   11.697   -0.094   -1.217    0.418
X1==    6.305    3.165    1.888    3.381    0.057    1.973    0.216    2.966    0.469   -0.052   -0.619    2.236    0.863   -0.492    3.165   -1.535   -1.381    3.391    0.408    4.979    6.864    2.664    3.352    3.010    0.646    1.605    2.327    0.696    3.760   -0.085    0.863    3.760
X2==    5.419    2.504    0.590    0.797    1.375    0.931    0.652    4.707    0.377    0.197   -1.410    4.675    1.457   -0.825    4.385   -0.730   -0.391    3.065   -0.690    5.361    3.690    1.779    2.551    0.062    0.959    2.173    0.411    2.214    3.111    1.111   -1.410    0.111
CD1=       21       15        7        9        7        8        4        9        5        2        1        7        3        1       15        1        1       12        5       14       13        6        7        6        3        4        6        2        5        1        3        5
CD2=       24       14        5        6       11        5        5       13        4        2        0       14        4        1       19        2        3        8        2       13        6        4        5        2        3        5        2        3        4        2        0        1
GCAACAGAAAATTTCCAGTTCTTTGCCGGGTCTTCGATTCTGGATAAAAATCTTTTCTTCTGTTCTTCTTTTGAAATATTCAGAAAGAATTTGATAATCACGGTACCGTTTTCGTATAAATACTTTTCAAAATCATTTATCTGCCTGAATCTTCGCTCCCAGATTTTATCATCAACTAACTCTTCGGGAAGCTGCTGATATTTAATTAAGTTATGAACTCTTACAATCAAAACATCTTCATAATGTGAGCGATTAAAAATTCCGATTCTGCCTCTTTCCGGAACAGCTTTCTGAATTCTCCACAGATAACCGTGGTCAAGTTCTTCTTTTGATGGTTGTTTAAAACTATAAACCTGAGTTCCCTGTGGATTTAATCCGCTCATAACATGTTTTATTGCGCCATCTTTTCCCGCAGCATCCATTGCCTGAAAGATTATCAGAAGTGAATATCTATCCTGAGCATAAAGTTTATCCTGAAGCTCTGCCATAGTTTCAATATTTTTTTTCAACATTTTTTCAGCTTCATCTTTAGAATCAATATCTGCAGTGTAATCGGTTTTGAATTTTGACAAATTGAATTTGCCGGTGTGATTAGCGATAAATTTTGATATGTCCATCTTTAGACAGGTGTTACTTATTTTTGAATAAATGTTTAATTAAAAATAAAAATTCTATGAAATTTTATCTAACGCTTCTTTTAATCATTTTAAATATAACTATTAACTCTCAAAATCAGTTTCAACAATTCATAAATTATGTCAATTCACTTCCTGATCCATCATCAAAACAAGCTGCTGTAGATAGTTTTATTGTTTATGCAAGAACCCAGGGTATTCCTTTTATAACAGGCGACTCGGCTAATTTTATTTATCGTGGAAGTGTAAGCTCGATTTCAATTGCCGGAGATTTTAACGGATGGACTCCAAACTGGAATATGACGAATCTTTCGGGAACAAACTTCTGGTATTACTCAAAAGTTTTTGAATCCGATGCAAGACTCGATTATAAGTTTGTAAGAAATGGAAATGATTGGATACTTGATCCGGAAAATCCGAGACAGGTAAGTGGTGGATTCGGACCTAATTCAGAGCTTGCAATGCCGGATTACATTCAGCCATGGGAAATTAATTATCGAAATGACATTCCACACGGCATTGTTGTAAACAAAATAATTTACAGCACTAATGTTGGCACCTATTA
KOK=       132
KK=  233703  LL=  234842  Z=    4.90  JJ=  233703  DL=  1140
A===      111      112      113      114      121      123      124      131      132      133      134      141      143      144      211      213      214      223      224      231      233      234      243      244      313      314      323      333      334      343      413      433
B===      222      122      422      322      212      412      312      242      142      442      342      232      432      332      221      421      321      411      311      241      441      341      431      331      424      324      414      444      344      434      423      443
RRR=   67.683    9.484    2.012    1.642   -0.178   -0.167    2.387    0.910   -0.047    0.313    0.914    3.373   17.185   -1.386    1.063    0.072    0.644   16.896    1.751    3.885    1.971   -1.349    4.137    2.900    0.238   16.318    0.396   10.226   -0.000    2.039    2.986   -1.897
X1==    7.709    2.681    2.352    1.649    1.528    0.741    1.118    0.221    0.210    3.079   -0.687    2.166    3.623    2.733    1.528   -0.322   -0.945    5.500    1.105    0.741    2.325   -1.410    4.322    2.717    2.339    5.060   -0.628    2.055   -0.005    0.995    0.749    1.995
X2==    8.780    3.538    0.856    0.995   -0.116   -0.225    2.134    4.126   -0.225    0.102   -1.330    1.557    4.744   -0.507    0.696   -0.225   -0.682    3.072    1.585    5.240    0.848    0.957    0.957    1.067    0.102    3.225   -0.629    4.977    0.049    2.049    3.984   -0.951
CD1=       27       14        8        7       11        5        6        4        4        6        1        8        7        6       11        3        2       14        6        5        5        0        8        6        5        9        1        3        1        2        3        3
CD2=       28       15        5        5        6        3        7       11        3        2        0        6        8        1        8        3        2        9        6       13        3        3        3        3        2        6        1        6        1        3        7        0
TTTTGGTTATTGCGGATTGCATTCGGGTGCTTTCTGGACAAATAATTATGAAGCTTATAATCTTATTGTAAATGGTCCTGTAAAAAATATTAAATGGTGTTCGGTTTGGGGAACTTATGAAGGTTCGTTACCTGCAAATATGAGAAACTTCAGAGATTTCCTTCTTCAAAATAATTATCAGCTAAGTTGGGAAGAGCGCCACGAAGGACACAGTTGGGGTTTATGGCGTGCAACAACTGACAACACACTTATTTTCTTTTCTCCGTATGAACCCAATTCAATTGGATTAAATGATGAAAATTATTTAAATGATTTTAATCTAGAACAGAACTACCCAAACCCATTTAACCCAAGTACAAAAATAAGCTGGCAGTCGCCAGTAGGCAGTCATCAAACTTTAAAAGTCTATGATGTGCTTGGAAATGAAGTAGCCACGCTTGTTGATGAGTTTAGAGAAGCAGGCAGATATGAAATTGTATTTGATGCTTCCAGTTTATCCAGTGGAATTTATTTCTTCAAACTACAAGCAGGAAATTTTATTCAAACCCGAAAAATGATGCTACTAAAATGAATTTGCTTATATAAAAATTAATTCATCACAAGCTTCATATATTCGTCAAGAAAATTGCGGCTGAAGCTGGGGTCTGCAGAAATCCAGAATAATAAATTGTTGTCTGCAAATACATAATGCACCTGACCAAGTCCCATGCAGCTATAAATCTGTTTATTGTTGATATTGTGATAGGTGCCACGAACAAACATAGAATTTTCGGGAGAAATTTTTTCTGTCATTTTTCTGAAGTCCTGATAAGCCGCTTTATCATCCGAATAATATGTTATGTAGACTGTAGCATTGCCAACTTCACCGGAATAAAATCCGACTTCATTTTTTTCTGTTGCTACATTCTGAAAATGCAGTTTGTCAACAAAATCTTTCGCTTCTTTACCTGTAAGTTTTCTTTTCAATTTCATTCCCCAGAAATCCTCGGGCAAATAATTTCTGTCAGCCGAACAGGAAATGAATAAGTATGTAATCAGAAAAAATAGGATGCTTTTTTTCATACCAATCAGAATTTTTGCAGGGAATAAAATGAATTTGAATTGATTTTTCAACACACTAAAAGAGTTTTTTTCTGGATG
KOK=       133
KK=  235323  LL=  236522  Z=    5.19  JJ=  235323  DL=  1200
A===      111      112      113      114      121      123      124      131      132      133      134      141      143      144      211      213      214      223      224      231      233      234      243      244      313      314      323      333      334      343      413      433
B===      222      122      422      322      212      412      312      242      142      442      342      232      432      332      221      421      321      411      311      241      441      341      431      331      424      324      414      444      344      434      423      443
RRR=   25.474   15.562   21.681   25.336    2.988    6.327   -0.671    0.043    4.083   -1.230   -0.170   10.522   18.162   -0.256   -0.384   -0.103   -0.206   51.860    0.066    3.069    1.357    0.861   -7.780    1.728    0.210    8.450   -0.057    0.097   -0.836    0.130    0.311    0.268
X1==    4.589    3.648    4.905    6.930    2.142    2.039   -0.898   -0.694    2.039    0.937    0.277    2.878    3.406    0.373    0.260    0.519    0.149    8.305    1.631    1.532    2.625    0.693    6.350    1.544    0.937    1.842   -0.110    0.042    1.105    0.105   -0.506    1.105
X2==    5.551    4.265    4.420    3.656    1.395    3.104    0.748   -0.061    2.003   -1.313   -0.615    3.656    5.332   -0.687   -1.476   -0.199   -1.382    6.244    0.041    2.003    0.517    1.242   -1.225    1.119    0.224    4.588    0.517    2.292   -0.757    1.243   -0.615    0.243
CD1=       17       17       12       15       13        8        2        2        8        3        2        8        6        2        8        5        4       23        8        7        6        3       11        4        3        4        2        1        2        1        1        2
CD2=       27       20       13       12       12        9        5        4        7        0        1       12        9        1        4        3        1       13        3        7        2        3        0        3        2        8        2        3        0        2        1        1
AATCTGCATCTTATACCAATCATATCAGAAAAAAAATAATCTGCTTCTTTTGATATAAGGGAAGCTTCGCAGATGTCATCCCAGATTTTTACTTTTATTTTATTGAGTGAGGTAACTTTTTCGTTATTGAGTGAAAGAATGATTGAATGTTTTAATTGGGGGTGATACACTGTTAATGTATTACCCTCAATTTTTGTTTTTAATAATGCCATCTGCGGAAAGTCTCTTTGAGTGATAAATATTCCATTCTCATCAACAAGCATTATTCTTCTGTCGTATTGAAGTCCTCTTTTCTCAACAAGAGCTTCAGTTAAAGAAATTCCGCCGAGAGATTTAATCGGATAAATAAAAATTTCTGATAGAGTTAAGTTCATAAAACTAATTAATTATTAACTTAAATTTTTCAGCATTTGTTCTTTCTTTCAACCAGTTGTTTAGTTTTCTTCTTTCCGTACCTGAAACAGGCGAACTGAATTTTACATATCCTATTGTAAGAGTATCAATTTTGTTTTCTTTAAAGTTCATTACAAAAGAGCGCTGCACAGATAGTTCAGCAATGCTATTGAACAAAGCTTTTGCTTCTTTTGCAATCTCTTCTATATTAAACTGATTCTGCGAATATAATGCTAGCTGACTTTCCAGTAATTGTATTTGCTTGTCTTTGTTTTTAAGTATTTCTTCGTTCTTGCGATAGAGTTCTTCTATTACACCGGCACGAAGTGCGCTTATATCAACTTTACTTCCTTCTGAGACTCCTTGCTTAACAACAAGTTCAGCATCTTTAAGTTTATATTTGGGTAACTTTTGTTTTGCAAGTTCAAGCAGACTTGCTTCAACGGGAGAGCCAAGCATAAAAACTTCTATCTTCACACGGCTCGAATCAAAATTTATTTTTCTGCTGATTATCTGTGAGTTTGGAAAATTCAACTCATTCTGAATGAATTGTTGCGCATTCTTTTCGATTAAAGTTCTGTTAACAATATTGTAAGCCATAATGATGCTTGGAATAACTGTGATAAGAACAACTGCAATTATTGATCTTTTAACTTTCACTTCTCTTAGTGGATCAAGAAATTCTTTCTTGTGAAATTTCATAAATCTTACAATGATATAAGTTGCAAGACTAATGAAAACGCTGTTGATAAAGAAAAGATAAAATGCTCCGAAGAAATAAGATAAATTACCAGTTGCAAGTCCGAA
KOK=       134
KK=  236973  LL=  237422  Z=    5.88  JJ=  236823  DL=   450
A===      111      112      113      114      121      123      124      131      132      133      134      141      143      144      211      213      214      223      224      231      233      234      243      244      313      314      323      333      334      343      413      433
B===      222      122      422      322      212      412      312      242      142      442      342      232      432      332      221      421      321      411      311      241      441      341      431      331      424      324      414      444      344      434      423      443
RRR=   29.509    2.760   -1.040   17.191    0.193    5.153    0.816   -0.134    0.276    0.329    0.170    2.180   -0.330   -0.932   -0.214    0.091    1.390   23.059    9.818   -0.094   -0.267   -0.241    3.457   -0.275   -0.625    0.170    0.629    0.571    0.058    0.058    5.013   -0.206
X1==    5.578    0.716    1.864    6.520   -0.499    2.486    0.614   -0.077   -0.224   -0.477    0.501    0.827    0.501    1.478    0.108   -0.224   -1.153    5.516    2.872   -0.224    0.448    0.423    1.423   -0.604   -0.477    0.501    0.448    0.789   -0.221   -0.221    1.501    0.779
X2==    5.290    3.856   -0.558    2.637   -0.387    2.073    1.330    1.751   -1.233   -0.690    0.340    2.637   -0.660   -0.631   -1.978   -0.407   -1.205    4.181    3.419    0.420   -0.597   -0.570    2.430    0.455    1.310    0.340    1.403    0.724   -0.264   -0.264    3.340   -0.264
CD1=       11        4        3        8        2        4        2        1        1        0        1        2        1        2        3        1        0        8        5        1        1        1        2        0        0        1        1        1        0        0        2        1
CD2=       15       11        1        5        3        4        3        4        0        0        1        5        0        0        0        1        0        6        5        2        0        0        3        1        2        1        2        1        0        0        4        0
AATTTCTTCTTCAGATGCTTTGTCTTCTTCAAGATTAAATCTGTCGTGAAGTATCTCTCTAAACAAAACAATTAAACGAAGATTTTTATTGATTTTCATTTTAATATTCCCTTTGTAAAACTTTTGTGTAAATGTAAGAAAATCAGAGTTAAGAAGCAGAGGAAAAAAGAAATGAAATCTTAATCAGAACATTTTCAAAAATGTTTTTATGAACAAATTCATATTCTTGAAGTGACTTCCAGCCCAATAAATTTTTTTGCAATTGACGCAATAGAAAAATTTATTTTGTTGCTTTTTAACATTGTCAGGAAGTAAATCGATGATGTCTTTCTTTGCAACTCTTACCAACTTATTGCCGCATTCAAGACAGAGTGTGAATGATTTGATTATTTTATGGAGCTGAAATCTTTGCAAGACTTCTGACGTTTGTTTTTCGGGATCATCATTTCG
KOK=       135
KK=  240273  LL=  241262  Z=    4.71  JJ=  240243  DL=   990
A===      111      112      113      114      121      123      124      131      132      133      134      141      143      144      211      213      214      223      224      231      233      234      243      244      313      314      323      333      334      343      413      433
B===      222      122      422      322      212      412      312      242      142      442      342      232      432      332      221      421      321      411      311      241      441      341      431      331      424      324      414      444      344      434      423      443
RRR=   25.213    3.664    1.365   12.915    1.492    0.937    5.611    2.156    0.035    0.680   -0.050    1.689   -1.081   -0.273    3.600    0.334    0.282   19.072   44.624   -0.005    0.109   -2.173    0.538    1.777    4.820   15.998   -0.154    0.051   37.712   -1.629   -0.209   -0.208
X1==    5.669    1.310    1.219    3.336    1.761    0.505    1.813    0.629   -0.068   -0.597   -0.275    0.586   -1.151    1.038    2.212   -0.640   -0.189    4.269    5.550   -0.068    0.067   -1.188    0.513    0.970    7.664    4.983    0.795   -0.094    5.196    2.196   -1.151   -0.804
X2==    4.447    2.798    1.120    3.871    0.848    1.856    3.095    3.426   -0.521   -1.139    0.181    2.881    0.939   -0.263    1.628   -0.521   -1.494    4.467    8.040    0.073    1.629    1.830    1.049    1.831    0.629    3.211   -0.193   -0.543    7.258   -0.742    0.181    0.258
CD1=       17        8        5        7        9        4        5        4        3        1        1        3        0        2       10        2        2       11       11        3        2        0        2        2       12        7        3        1        6        3        0        0
CD2=       19       14        5       12        9        6       10        9        2        0        2       10        3        2       11        2        1       10       19        3        3        4        3        5        2        6        1        0        8        0        2        1
AGGTTTAAAATTCTTACACTGAAATTAAAACTCTTTTCTAAAACAACATTGCCGTATTTAATAGATTCTTCTTTAACTTTCATTGTACATTGTGCATTGTAAATTGTACACATATCTTGTTTGCCACCAGTTCCGCATTCTTAATGCAATCTCCAACAGAAATTCCACCACGGAAATTCCCACTTATGAATAAACCCGGATTTTGCTTTTCAAATTCGTCAAAAAACCTTTCGTGTTCAATATAACCAATGTTGTATTGTGGAATTGCTTTTTCCCAGAATCTGTAAGCTGAAAATACCGGATCGCTTTTTATTTTCATCAACTGCTCAAATTCTTTTCTAACTTTCTCAAGCAACTTATTTCTGTCTTCTTTAACAAAATCAGGATAACGGCTTCCGCCAATGAATAAAGTAAAAGTAGCAAAGTTATTATCTGCACGATACGGAAATATAACCGAACTCCATAATGCACCGAGAAAAGATTTGTTCTCTTTCTCGGGGATTAAAAATCCGAAACCATCCAATGTTTGTCCGATATTTTTCTTTTCATAAGCAAGAAAATAAACCAACACCGGTGGATAATAAATTTCATCAGAATGAACTTTAAATTTTTTATCAAATTTTGAAAATAAATTTCCGGCAACATAAGATGGAACGGTTGAAAGAACGGCATCACAAACAATAGCCTCATCTATACCACTGTGTCTGTAGGATACAATAAATCCTTCAGCGGTTTTATCAACAGAAATTACTTCAGCTGAAAGAATTAATTTATCGGCAAAGTAATTTGCAATTGCCTTGGGAAGAGAAATCATACCGCTTTTAAATGAGAGCATTCTGGCAGATTGTTTTGATTTTTCTGCTCTCTTTTTTCTTTCACGAATGCTTCTGATTGTTCCGATAATTAATCCACCAAATTTTTCTTCCAAAGCATAAAGTTTTGGGAATGCTGATTTTACACTTAGCTCTTCGGGTTTTCCGGCATAGACAC
KOK=       136
KK=  249963  LL=  250682  Z=    4.71  JJ=  249903  DL=   720
A===      111      112      113      114      121      123      124      131      132      133      134      141      143      144      211      213      214      223      224      231      233      234      243      244      313      314      323      333      334      343      413      433
[truncated: 2,955,590 more chars]
