# Supplementary material for: Regions Enriched with Reverse Complement Triplets in Bacterial Genomes
Source: Int J Mol Sci. 2026 Feb 28;27(5):2301. doi: 10.3390/ijms27052301 (PMC12985086; doi:10.3390/ijms27052301)
Supplement: Supplementary file 1 [file ijms-27-02301-s001.zip › for_send/45/Ignavibacteriota/Ignavibacterium_album_jcm_16511_gca_000258405.ASM25840v1_.dna.toplevel.fa]

>Chromosome dna:primary_assembly primary_assembly:ASM25840v1_:Chromosome:1:3658997:1 REF
ATGACATTCAATACATGGTTTTTACCAATTCGGCCGGTTAGCTTTGAAGAGAATGTGATC
AAAATTCAACTGCCGACTCAGTTTTTCTGGGAATGGATTGATGAACACTACAATCATATA
CTTAATAAAGCAATTCAGTCCGTGCTTGGTCCGCAAGGTAAACTAACTTATATAATTGCT
GATGAAAAGGAAACAGAAAGTGATTTGAAAATTTCTGTTGCAAAAAGTAATGATGATATC
AAAGCACAAACACCTTCAGTAAAGCCATCAAATGGAAACACAACTTTCAATTCCAATCTT
AATCCGAGATACCGATTTGATAATTTCATAAAAGGTGAAGGTAATCAGCTCGCAAGAGCA
ACTGCCGGAGCTATAAGCGATAATCCGGGCGAAACTTCTTTTAATCCTTTCTTTGTTTAT
GGCGGCGTTGGATTGGGCAAAACTCATCTAATCCAGGCAATCGGAAACAGAATTATAGAA
AAGTTTCCTGAGAAAAAAGTTATTTATCTTTCAACCGATTCTTTTACGGTAGAATTCGTT
GAGGCAATTCAATCAAATCGTGTAAATGAATTTCAGAATTTCTACAGAAACATTGATGTT
TTGATCATTGATGATATTCAGTTCCTTACTGGAAAAGAAAAAACTCAGGATTTGTTTTTC
CATATATTTAATACACTTCATCAGGCAAGAAAACAGATTATACTTTCAAGTGATCGTCCT
CCAAAAGAATTAAAAGGAATGGATGAAAGATTAATTTCAAGATTCAAGTGGGGGCTTGCT
GCCGATATTCAGCCTCCTGAATATGAGATGCGTATCGCTATCCTGAAGAATAAAGCAGAA
GAGTTTGGAATGACAATATCGAACGACATTGTTGAATATATTGCAAGCAACATCACCTCA
AACATTCGCGAGCTTGAAGGTTGTCTGATAAAAATGCTTGCAACGGCTTCGCTCAATTCA
AAAGACATTTCACTTGATCTTGCCAGAAAGATTGTTCGCGAAATTGCATCAGACAGAAAA
GTCAACTTGAGTATTGATGACATTACAAAAATCGTATGCGAATATCTTAATGTGCCCGAG
AATAAAGTGCGCGACAAAACTCGCAAAAAAGAAATTGTGCTTGCAAGGCAGCTATCTATG
TACTTTGCGAAGGAATATACAAAGTCATCATTAAAAACTATTGGTTTACATTTTGGCGGA
AGAGACCATTCTACTGTAATACATGCTTGTAATAGTATAGAAGTTGAGATGAAAGACGAT
TTACATTTAGCAGAATTGGTCGGTAAATTAAGGAGCAAGATAGAGCTTCACACAAGCTGA
TTATTTTCTTTCACTTAAATTAATACTATTCCCAACTTATCAGAAACATATTATAAATTC
ACTTTTAAAATTGTAATTGAAGAAAAGATTTTGCTGACAGGTTGGTAGGATATGATTATT
CACACCTAAACTTAAATCTTTACTAAAGTGCAAATATTTAGAAGGTTTCTGAATAAATCT
TTTATAAACAAAATCAAATCATACCATATAAATCAATAACTTAAGAAATCTTTATGCATA
AATTAAACAATAACTGATTGTTTAAAAGTTGTTAACAGTTACATTACTTTTTGTTAATAA
CTTTCATTTTATCAACATAAAAATTTTAAATGTTTATAAAGTTTAATCGGAAAGTTCTGA
TTGTTAAAAACTTTTCCTATTAAGTTTATTTGAAATAACTGTTTATGGTTTTATAAACAT
ATTAACACAGTTACTATTACTATTGCCTTATTTAAATTTTAAAAGAATAATAAAAACAAT
AATGTTATCTGTGAATAACATATCTGATACAAGCCGGGTTTTCAAACATTAACTTTGATA
ATTATCAATCGGAAATAGAATATTTCTTTAATTTTACCTTCAAAATAAATTGAGATTACC
CTCATAAATCCTTATTTTTGTTCGTTTCAAAAGGAGATATTTTTATGGAATTTAAGATTA
ACAGTAAAAGTTTTGATAAAATTCTTTCTAAAGTTATTCCTGCTGTTCCAACCAGAACAC
CAATGGCTGTTTTAGAAAATTTTCTGTTCGAAATAAAGGATGGATTACTTACTGTTCAGG
CAACAGATCTTGAAATTTCTCTTAAGTCATCTCAGAATGTAGCAGCTGACAGCAATGCTA
AAATGGTTGTTCAGGCAAAACTTTTACACGATGTTGTTCGTTCGCTTCCTGATATTCAGC
TTAGTATCTCTACAGATTCAAACTCAAGATTAAAATTAAAAACCGACAAAGGCGTTTATC
ATATTTCTTACTTTTCACCCGAAGATTTTCCGGAAATTCCTGTTGTAGCTCGTGATAAAG
AAATTATAATTGCTTCGGATGATTTGAAAAGAGCATTTGATAAAACTTCATTTGCTATGA
GTAAGGAAGATATGCGCCCTGCTATGACCGGAACACTTCTCGAATTCGCAAAAGATGGTT
TAAGATTCGTTGCAACTGATGGTCACAGACTTGTTAAATATGTAAACAAATCTATTCTTA
CCGATTACACCGAGCAATATATAATTCCCGAAAGAGCAATTTCAGTTCTCTCAAAACTAT
TAAGTGATGGTGATGTTAAAATTTATTTAAGCAAAACACACGCATCATTTATCACAGGTG
ACATTGAGTTCATCACGAGATTGATTGGTGAAAAATATCCTGCTTACAACAGCGTTATTC
CTTTGGAGAATGAAAATCTTTTAACAGTTGATCGCTCTGAATTACTTTCAACTGTAAAAA
GAATGCTCATATTCTCATCAGGCACTTCAAAGCAGGTAAAGTTTTCGATTTCAGCAGACA
ATCTTGAAATTTCAGCTGAGAATATTGATACTGGTTCTAATGCAGTTGAGAATGTTCAGT
GTGAATATAGCGGCGAAGCTATGGATATCGGTTTCAACACAGCTTATATGAATGATATTT
TATCTCATCTGGATTCAGAGAAAGTTATATTTAAACTTCATTCACCAACAAAAGCGTGTA
TAATTGAACCTGATAAAACTTCGGAAAATGAAGAAGTAATGATGCTGCTTATGCCGGTAA
GATTGAATAATTAATTTATTAGGATCCTCGTCGAAATGATCCTTTCTTTAATGGAGCTTA
GAAATTTTAGAAAACATATCAACACAAATCTCCGTTTTTCAGAAGGGTTAAATTATATAG
TTGGCGGAAACGGCATCGGAAAAACTACTGTGCTTGAGGCAATTTATTTAATGTGTTCAA
CGAAAAGCTTTTATGCAAAAGATTTTGAAATGTTGAATTTTAATGCTTCAGAATTTGAAG
TAAAAGGTTTGTTCAACGGAATTACATCGGACAAGGTTAGAGTTTATTATAACTCCGCCG
AATCAAAGAAATATTATTTTCTTAATGAAAAGCTTGTAAATAAATCTTCTGATGTAATCG
GAAAATTTCCTGTTGTTACTCTTACTCCGGATGATCATTCAATTACGCAAGGAGCTCCGG
CCGAAAGAAGAAGATTTGTTGATTCGGTTATCTCTCAGGCAAGTAAAGCTTATCTTAAAA
TTCTGATTGATTACAATAGAACATTAAGGCATCGAGCGGTTGTTTTAGCAAAACTTTCGG
AAAGAATAATTCCTTCTCTGCTTGATGAACTTGATGCATGGACAGAAAATCTTATTAACA
ACGGAGCTGAAATAATTTCTCACAGAAAAAATTTTATCAATAGCTTTAATGAATACCTTA
AGCAATCATATTATAAGATTATGGGAAATGATGAACTACCTGAGATAAAGCATCAGACAA
TTGATGTTGATGATTCAGATAATATTAAAATGAAATTGACAGAATTAATAAAACAGAATA
AAGATAATGAAATAAGACGAGGCACTAATCTGATTGGTCCGCATCGGGATGATTTTATTT
TCGAGATTAATGGAATAAACTTAAAAACATTTGGTTCGCAGGGACAGAATAAAACTTTTC
AAACAGTTTTAAGATTTGCTGAATTTTTTTACCTGAAAGACATCACTGGCAACACACCAA
TTTTTTTGCTTGATGATGTTTTTGGTGAACTTGATGCTTTCAGAGCTTCAAAAGTAAGTG
AATATCTTAAAGAAGTAGGACAAGCATTTATAACGCTTACTGACTTTGCAAATTTCAAAT
ACCTGAGTAAATCAGAAACAGATGTTGTGATTAAACTTCAGGGTGGCGAGCCCGTTTATG
TCTGATTCATTTAAATCAATAAAAGAAATAATTGAATCATCTCCGGAGCTAAAGAACATT
AAACAACTTATAGACGACGGAGATATTGTTAAAGATTTTCACAAAATATTTCCGGAATTA
AAAACGGTGGTTAAAGCCGTAAAGTGTATTAAACAAACTTTGACATTGAAATCAGATAAT
CCAACAGTTCGGAATGAACTTAAATTCAGAGAAAAAGAAATAATAGAAAAAATAAATTCA
TTCTATAAACAAGAAAGAGTTAACAGAATAAAGTTTTCAAATAAGTAAAGAGAGATTATG
ACAAAGAATAATAATTCGAATGAGTACAGTGCTAAAAATATAAATGTGCTCAAAGGACTT
GAAGCCGTAAGAAAACGCCCGGCGATGTACATTGGCGATGTTGGAACAAGAGGATTGCAT
CATCTTATTAACGAGGTAGTTGATAATAGTATTGATGAAGCATTAGCCGGCTTTAACGAT
CGTGTTATCGTTACACTTCACAAAGATGGAAGTGTTTCTGTTGAAGACAGAGGAAGAGGA
ATTCCTGTTGACATACATCCTGTCGAAAAGAAATCAGCACTTGAAGTTGTAATGACAGTA
CTACACGCTGGTGGAAAATTTGATAAAAATTCTTATAAAGTTTCCGGTGGATTGCACGGC
GTTGGTGTTTCAGTTGTTAATGCTTTGTCTGAATGGATGAAGGTTGAAGTAAGAAGAGAT
AATAAAATTTATTTTCAGGAATACAGAAGAGGTGTTCCTGTTGAAAAAGTAAAAGAGATC
GGAACATATAAAGGCGATCAAACAGGAACCAAAATAACTTTTATGCCGGATAAGACAATT
TTCAAAGTAACAAAATTTAATTTTGAAACTGTAGCAGAAAGATTGCGAGAGCTTGCTTAT
CTGAATAAAGATGTAACTATGATTCTGAAAGATGAAAACGATGGTACGGAAGAGACTTAC
AGATTCAAAGGAGGACTGATTGACTTTGTAAAATATCTTGATGAACAACGCGAGCCAATT
CACAAACCAATTTACATTGAAGGAGAAAAGGAAAACACTCCTGTTGAAATCGCTTTTGAA
TACAGCAATTCATATTCTGAAAATGTTCATTCTTATGTTAACAATATCAACACAATTGAA
GGAGGAACACACTTAGTTGGTTTCAGAACAGCATTAACACGAACATTTAATAACTACGCT
TACAAAAATGGTCTTATTAAAGAGAACAGTAAAATAACTTTAACCGGAGATGATTTCAGA
GAAGGACTTACTGCTGTTGTTTCTGTAAAAGTAATGGAACCGCAATTTGAAGGACAGACA
AAAACAAAACTTGGTAACAGCGAAGTTAAATCTGTTGTTGAAACAATTGTTGGTGAAAAA
CTTTCAGAATATCTTGAACAAAATCCTTCTGTTGCAAAAAAGATAATTGAAAAATCTCTT
AAAGCTGCTGAAGCAAGAGAAGCTGCCAGAAAAGCACGGGAACTTGTTAGAAGAAAAAAT
GCTCTCGACTCAATGCATTTGCCCGGTAAACTTGCTGATTGTTCAATCACCGATCCTGAG
CATTGTGAAATATATATCGTTGAAGGTGATTCCGCTGGTGGTTCTGCAAAGCAGGGACGA
GACAGAAGATTTCAGGCAATACTTCCTATCAAAGGAAAAATTCTTAATGTTGAAAAAGCC
AAGCTGAATAAAATTCTAGAGAATCAGGAAATTCAGGCAATAGTTGCTGCAATTGGTGCT
GGTATTGGAGAAGACTTTGACCCGACAAAATCACGCTATGGAAAAATTATTCTTATGACA
GATGCTGATGTTGATGGAAGCCATATCAGAACACTTCTTCTCACATTTTTCTATCGTCAT
ATGAAAGAGCTAATTACTTCCGGAAGAGTTTACATCGCCCAACCACCTTTGTATAAAGTT
AAAAAAGGAAAAGAAGAAGTATTTGCTTTTGATGATGAAGAACTTGACCAGATATTGAAA
AGATTCAAAGCAGATGGAAAAGCAGCCAAAGCTAAATTAAAAGAAATTGAAACGGAAGGT
GAACAGGTAATCGAAACCGATGAAGAAGGTCAGCCCAAAGGAGTTGTGATTACAAGATAT
AAAGGATTGGGAGAAATGAATCCGGAACAACTTTGGTCAACAACAATGAATCCTGAAACA
AGAACGATACTTCAGGTGAATCTTGAAAGCGCTGCAGCAGCAGATAAAATATTTGAAACC
CTGATGGGTGATGCTGTTGAGCCAAGAAGGGAATTTATTGAGAAGCATGCTAAGTATGCT
AACCTTGATATTTAATTAACCGTATCAAAAACAAACGAATTAATATGACAACAATATTTG
AAAAAATTGTACCCGTTACTTTAGAAGAGGAAATGAAATCCTCTTACATTGATTATGCAA
TGAGCGTTATAGTTGCCCGCGCTTTACCTGATGTTCGTGATGGATTAAAGCCGGTTCATC
GTCGTGTTCTGTTTGGAATGCATGAATTGGGACTTGCATATAACCGACCATATAAAAAAT
CTGCAAGAATAGTCGGAGAAGTTCTTGGTAAATATCATCCTCACGGTGATAGTGCAGTTT
ATGATACAATGGTCAGAATGGTTCAGGACTTCTCTCTTCGTTATCCTTTGGTTGATGGTC
AGGGAAATTTCGGATCAATTGATGGCGATTCACCAGCAGCAATGAGATATACAGAAGCGC
GTCTGGCCAGAATTTCAGAAGAGATGCTGCGCGACCTTGATAAAAACACTGTTGATTTCG
GACCAAACTTCGATGATTCTCTTCAGGAACCACTTGTTCTTCCATCTTATTTACCAAATC
TACTTGTAAATGGCTCGAGCGGAATTGCTGTCGGAATGGCAACGAACATTCCACCGCACA
ATCTTAATGAAGTTATTGATGGACTTGTTGCACTTATTGATAATCCAAAACTTACTTCTG
CAGATTTGATGAAATATGTTAAAGCACCAGACTTTCCGACCGGCGGAATAATTTATGGCT
ATGAAGGAGTTAAAGAAGCTTACACAACAGGCAGAGGAAGAATTCTTCTTCGTGCAAAAG
CAAATGTTGAAACATTAAAGAACGATAGAGAAAATATTATCATCACAGAAATTCCTTACC
AGGTTAATAAATCAAATCTTATTGAGAAAATTGCCGAGCTTGTTCGTGAAGGAAAGATTG
ATGATATATCAAACATAAGAGATGAATCTGACAGAGACGGATTGAGAATAGTAATCGAAC
TGAAGCGCGATGCTCAACCGACAGTTGTTCTGAACCAGCTGTATAAACACACTCAAATGC
AGGTTACTTTCGGAGTGATAATGTTAGCCCTTGTTCACGGAGTTCCGAAAGTACTCACAC
TTCAGGAAATGATGCAGCACTTCCTCGATCACAGAATGGATGTGCTTATAAGAAGAACCA
AATTTGAATTAGATGCTGCCGAAAAACGCGCACACATTCTTGAAGGTTACATAATTGCTC
TTGATAATATTGATGAAGTAATTGAAACGATTAAAAAATCAAAAGATGTTGAGACTGCAA
AAAATAATTTGATGAAACGATTCAAGTTGAGCGAGATTCAGGCAAAAGCAATACTTGATA
TGCGTCTGCAGCGTCTTACCGGACTTGAAAGAAAGAAGATTGAAGACGAATACAAGGAAA
CAATAAAGCTTATCGAAAAACTTAGAGGAATTCTTGATAGTGAAAAGAAGAGAAAACAGA
TTATTAAAGAAGAATTGATTGCTCTTAAAGAAAGATACGGTGACGAAAGAAGAACAGATA
TAATCAAAGACTACAAAGAGTTTTCTCTGGAAGATATTATTGCTGAAGAAGATGTTGTTG
TTACAATTTCGCATCAGGGATTTATTAAACGCTTCCCCGTAAGTGGCTACAGAAAACAAG
CAAGAGGTGGAAAAGGCGTAACAGGTGTTGGAACAAAAGAAGATGATTTTATCGAACATA
TGTTTGTTGCTTCCACACATCAGTATATTCTATTCTTTACCGACAGAGGAAGATGCTATT
GGTTAAAAGTTCACGAAATTCCTGAAGGTGGAAGAACAGCCCGTGGCAGATCAATAGTAA
ATCTTCTTGAAAAAGATAAAGAAGAAAACATTACTGCATTTGTCGCAGTCAAAGAATTCC
GGGATGATCAGTATCTGATTATGGTTACAGAACAAGGCACTGTTAAGAAAACAGTTCTTT
CGGCTTATGGAAATGTTCGCAAAGGTGGTATAAATGCAATCAATCTTGTTCCGGGTGATA
AGCTGATTGAAGTTAAAATGACAGATGGCAACAATGATATTGTGATTGGAACAAGGAATG
GTTTTGCAATTCGTTTCCACGAAAAAGATGTGCGCGATATGGGAAGAACAGCAACGGGTG
TTCGGGGAATAAAATTAGTTAAGGGTGATAAAGTTGTCGGATTGCTTGTAATTCGTCATC
CTCAGACAAGTGTTCTTGTTGTAACAGAAAAAGGTTATGGAAAACGCTCTGATATAAATG
ATTACCGAATTACAAAACGCGGTGGCAAAGGAGTTATTACCGTTAAGACAACAGATAAAG
TCGGTAAAATGATTGCAATGATGGAAGTTGTTGATAAAGATGAACTGGTAATCATATCAA
CACAAGGAATGGTCATCAGACAAAGTGTTAAAGATATTCGTGTGATGGGAAGAAACACTC
AGGGCGTAAGAGTTATCCGATTAAATGAAGGAGACTCAATTGCTGATATCGCAAGAGTAA
TTCCGGAAGACGAAGATGTAAATGGTAATGGAAACGGAAATGGTAAAAGTAGCAATGGTG
AATTGATTTAGTTAGGAATTTAACAGAAAAAAGGCGAGTATCAACTCGCCTTTTTTGTTT
AATGAATGGTATGTCTTATACAAATTTATTTTTGAAAAATCACAGAAGATTTTCTTCTGT
GACATTATTTTAAAATTAAGAGTTACTCCCCTACCATCTGAGTAATCCGACCAATCCGTT
ATACTTTTTTATCAATAGTTCTTCTGCATCACCGCGAACGAATTCCAGTTTCGCTCCGTA
ATCGAGTGCTAAGTCGATAATAATACTTTTCAAATCAATATTCTTAATATTATCATTTCC
ACAAAGCTCTTTAACTTTTTCTTCAGAAGTACTTATGTGACCATTATCGCAAGACCAGAC
TTTTACATTAAGTTTCCAGGGCACAATTAAGCTATAGATTCTTCCGTTTTGTAAAGCTTC
TAAAGTATTTTCTATTCCACTCACATAATTTGATTTTTCAATTTCATCAATAAGAATTTT
TTCATAATCTCTTTCAAGTTTTTCAATAATTGGATTAACCTTCTCATAAATTATTGATGT
TGAAGAATCCTGAACAGGTAAATCGCCGGCAAAAGAAATAATTATGCTTCTGACAGATTT
GGATAAGAATTGTGCAAAGTGTTTGGTTTGCTCATCAGGACCAACAAGTATCAATCTCTT
TATTTCTTTGGAAGCAATTATTTTTTCAACAAGATGAGCAAGTTGTTTATAAAATCTAAT
CACAAATGAATTAACTCTTTTTGGAAATTTATCCGGATGTGTAGGCACTCTTGATTTTAA
TAAATCGTGATAAACTTCTTTTATATTGTTGTTGAGTGCTTCCCATTCAGCAGCAGAGAC
TTCTTTAAATGAATCATCGAGCTCTTTTAATTCTCCAAGAAAGAATTCATAAAAATGCCA
ACCTGTTTTTTTCAGATAAAGAACGCCGGTTCTTTCATATTCATCTATGGCAAAAATAAG
TGGAGAAACATTTGGCTTGCCCCAACTAACATCAACTTTTCCATTGGCAAGATCAACAAC
GGGAATATCAATTTGAAGATCGTATCTTTCTATTAAATCATCTGCAGCAAAAATGGCAAT
TGTTCTTGCGGAAGGTCTTTCAATGTCAAGAAATTCAAAAACTTTTTTCTTTATGTAATC
GGGAATATCAAAATCTTTCAGACTGTTTTTAATTCTGATTTTCCATGCATTGTTCAGATT
TTCCGGTTTTGCAGGATTAACATCTGCATAAACAGAAAGCAATGGTTCCTTGTGAAACTC
AATTTGCTCTTTGATGAATTGGATATCTTTTTTTGAAATCATAATTCATCACCTCCGAAA
ATAATTTTAATCAAGCCACAGCTTTATTGCTGTGGCATTGATAATATTACTTTGAGAAAG
TCAGCCCTACTCTTGGGCTCACATCAACTTTAATAGTATCACCATCAGAAAAATTACCGG
CAAGCAACTCCTGCGAGAGAGGATTAACCAAATATTTTTGAATTACCCGTTTCAACGGTC
TTGCACCAAACGTAACATCGTATCCGGTGTGAGCCAGCCAGTCTTTTGCTTCTTCGCTTA
CTACAAGTGTAATTTCTCTTTCGCTTAATTGTTTCTGAACTCTCTCGAGCTGTATATCTA
CAATCTTTCTAATTTCTTTCTTTGTCAATGGCTTGAACAATACAATCTCATCTATTCTGT
TCAGAAATTCAGGACGAATTGTTCTTCGGAGTAGCTCATATAACTGTTCTCTTAGTTCAC
CCATCACATCATCAATTCTCTCTTCTATTACCGCATCAAGTTTATCCTGAATAATATGTG
AACCAAGGTTAGAGGTCATTATTATTATTGTGTTTTTGAAGTTAACAGTTCTTCCCTGGT
TATCAGTTAATCTTCCATCGTCAAGCACCTGAAGAAGAATATTAAAAACATCGGAATGAG
CTTTTTCAATCTCATCAAGCAAAACAACCGAATAAGGTCTTCTTCTTACAGCTTCGGTCA
ATTGACCGCCCTCTTCATATCCTACATATCCCGGAGGAGCGCCAATCAATCTTGATACTG
AAAACTTTTCCATATACTCACTCATATCAATTCGTATCATTGCATGTTCATCGTCAAAAA
GAAATTCTGCAAGTGCTCTTGCAAGTTCAGTTTTACCAACGCCGGTAGTTCCAAGAAAGA
TAAAAGAACCAATTGGTCTGTTTACATCCTGCAAACCGCTTCTAGCTCTTCTTATTGCAT
TTGCAACCGCAACCACAGCTTCTTCCTGTCCAACTACTCTCTTATGAAGTTCTTCTTCTA
ATCTTAGAAGTTTACTTCGTTCACTTTCAAGCATTCTGCTAACAGGAATGCCTGTCCATT
TGGAAACAATTTCAGCAATGTCTTCTGCATCAACTTCTTCCTTCAACATCTTTTTATCTT
TTTGAATTTCAGCAAGCTTTTGAGTTTCCTCCCGCAATTTCTTTTCGAGTTCAACAATTT
TTCCATAGCGTATTTCGGCAACTTTACCAAAGTTCCCTTCTCTTTCATATCGTTCAGCTT
CAAGTTTAAGATTCTCAATTTCACTTTTCATTGAGCGAATCTTTTGGATTTTTTCTTTCT
CAAGTTCCCAATGCATTTTAAGTTGGTTTCGCTCTTCATTTAACTCAGCCAACTCCTGTT
CGAGTTCATTTAGCCGTTTTGCAGAAGCTTCATCTTTCTCACGCTTTAATGCTTCTCTTT
CTATCTCGAGCTGTTTTATTTTTCTTTCAAGAGCATCAAGTTCCTCTGGCATTGAATCTA
TTTCAATCCTGAGTTTTGAGGCAGCTTCATCAATCAAATCAATTGCTTTATCCGGCAGAA
ATCTATCGGTGATATATCTTACTGATAATTGAACCGCAGCCACAATTGCACCATCGGTAA
TGCGAACACCATGATGAACTTCGTATTTTTCTTTCAATCCTCTTAAGATTGAAATTGCAT
CTTCTTCTGATGGTTCGTCAACAAACACTGGTTGAAATCTTCTTTCGAGAGCAGGATCTT
TTTCAATATGCTTTCTGTATTCATCTAGCGTTGTTGCGCCAATTGCGTGAAGTTCACCGC
GCGCTAAAGCTGGCTTAAGAATATTTGCTGCATCCATTGCACCCTGTGTTGCACCAGCAC
CAACAAGAGTATGAAGTTCATCTATAAATAAAATTATTTCTCCGTTGGATTCCTGAACTT
CTTTTATTACGGCTTTCAATCTTTCTTCAAATTGTCCACGGAATTGTGTACCGGCAATTA
ATGCCCCCATATCGAGAGCAACAATTCTTTTTGTTTTAAGATTTTCGGGAACATCTCCGG
AAATTATTCTGTGAGCAATTCCTTCCGCAATTGCAGTTTTACCGACGCCAGGTTCACCAA
TCAGTACAGGATTGTTTTTAGTTCTCCTTGACAAAACCTGAAGTACTCTTCTTATCTCTT
CGTCTCTTCCAATTACAGGATCAAGCTTTCCCTGTCGGGCGAGGTCATTCAAATCTCTTC
CGTATTTTTCAAGTGCCTGATAAGTATCTTCAGGATTTTGAGAAGTAACCCTTTGCGTTC
CTCTGACAGTTTTAAGAGCAGCAAGAACTTCATTATAAGTTATTCCATTATCTCTTAATA
GTTGACCGGCTTTGCCCGGATCATTTGCTAATGCAAGCAGAAGATGTTCTGTGGATACAT
ATTCATCTTTAAGATTCTTTGCTTCATCGGCTGCATTATCAAATAGCTTTGCCAATGCAC
CGGACATTTGTTGATTACCCAAACCTGTGCCGCTTACCTTGGGTAGTTTTTCGAGCAATT
CATTTACTTTTATTTTTATAGCGTTAAAGTTTCCGCCTGTTTTTTTGATTATAGTTTCGG
CAATATTTCCGCTTTCCTGAACTATTGCTGCAAGAATATGTTCAGTTTCAACAATCTGGT
TATTGTAATTTTGTGCAATCTCAATAGCACTCTGAACAATTTCCTGAGCTTTAACTGTCA
GTCGGTTAAAATTAAATGCCATAGTTTCTTCTCCTTTCAAAATCGTGTCTTAATGTCTTG
CTGGTGGAAAGTTTTTCGCCACAAAGACTCAAAGACACAAAGTTATTTATTCAATTTTAT
TTTTATATAAATCACTAGCTTCGGTTAACATTTTATTGAGTCTGTTAACGAGCTTGTGAG
GATCATCTAAATTTCCTTCAAGTAACAAAGCTGATTCATAAAGTTGCTCTGTTGTATCTT
TAATAAACTCATCATCAGAGTTCTTCTTAAATATTTCAAGAAGGTTGCGGATGAGCTTAT
GGTCTTTGTTAATTTCCAAAATTACTTCCCGGCTGGGAAGATTAACTTCGGTATTCGACA
TCTTCAAAATTTTCCTCATAGTTGAGGAAATTGAATTGTCAGCATTAATCAGACATGATG
GACTGTCTTTTAATCGCTTCGATTCTATAACTTCTTTTATACGATCTCCCAAGATTTTTT
TCATCTTATCAAGCAAGCTATCAAAATGTTTTTCATCATCTTTAGATAAGGGTTCAAAAT
TTTCTTTGCTTTCGGTTAAATCGTCAAACTTTTCCAAAGATTTTAGGTCAACAGATTCAA
CAGACTTAAACTCAAAATCTTTGTATTTTCTGATTGAAGTTACAACAAACTCATCAACAG
GGTCGTAGAGATATAAAACTTCTAGTCCCTTTGATTTGAAAATCTCAAGATGTGGATTCA
AATCTATTGCTTCCCTGCCTGAACCCAATGCAAAATAAATTTCTTTCTGATCTTTCTTCA
TTCGGGAAACATAATCATCTAATGAGATAAGCTCTTTCTCATCTGTGCTGGCAGAAGAAT
TAAATCGCAACAACTGCTGATATTTGTCGGCATTTGTGAAATCCATATAACCAAGCTTGA
AAACTCTTCCGTGTTCTCTCCAAAAGTCATTATATCTTTCCGGATTATCTTTTGCCACCT
TCAAAAGATGAGAAAGGACATTCATAGTAACACTGTTTGCAATTTTTGTGAAGATTATAT
TTTCTTGAAGAGTTTCTCTTGAAATATTAAGCGGTAAATCTTCAGAATCTACAACGCCTT
TAACGAAGCTAAGATATTCCGGAAGTAAATCTTTATTCTGGTGTTGAATCAGAACTCTTC
TTACATATAAATCCAAACCATAATCATCTTTACTCCAACGCCAGAACTCATAACTTCTTT
TTGGTATGAACAACAACGCATTGAATTGAATAGGAGCATCAACAGAAGTGTGAATCACTT
CAAGAGGATCTTCTGTATCGTGTGTCAGGAATTTATAAAACTCGTTGTATTGCTCCGGTT
TGATGGAAGTTTTTGGTTCACGCCAAAGAGCAGCTATTGTATTTATTTTTTCATTCTTCA
GATAAATTGGAAACGAGATGAAGTTAGAGTGTCTTTTTATTATTCCCTCCAGTCTGTATT
TGTCAGCAAATTCTTTCGCATCATCCCTTAAGTGAATCTCAATGATTGTTCCTTTTTTTA
ATGGTTCATTCAGTTCGGCAATTTCATAATCACCGCTTCCATCAGATTTCCACCAAACAG
CAGGTTCATCCTTTCTAAATGATTTTGATTTAATAATTACTTCTTTTGCAACCATAAATA
CTGAATAAAACCCTACGCCAAATCTTCCAATAATATTGTTAGCGGCTTCTTTATTCTCTG
AAAGTTGTTTCAAAAATTCCTCTGAACCAGATTTAGCAATTGTTCCAATATTTGTAATAA
GCTCATCGCGAGTCATTCCAATTCCGGTATCAGAAATTGTTATAGTGTTCTTTTTCTCGT
CGAAATCAATTTTTATTTCTAATGGTAATTCTTTGTCTGCAACTTCGGACCCTTTTGTAA
TTTCAAATCTTACCTTATCAAGAGCATCAGAAGCATTTGAAATAAGTTCACGTAGAAAGA
TTTCTCGGCTTGAATAAAGTGAATGAACCAGAATGTCTAAAAGTTTTTTAACTTCCGCCT
TGAATTCATATTTTTTTGTTTGTACTTCGGCCATACGAACTCCTTAATTAATCTTGTCTT
AAACTCTTTAATTTTTTGAATAATTGTTTTTCTTCTTCAGTGAGATTTTTGGGTACTGTA
ACATTAATTCTAACAAACAAGTCTCCCCTTCCGTTTTCTTTCTGCATTCCAAGATTTTTC
AACCTCAGTATGCTGCCGGAATCTGTTCCTTCCGGAATGTTAATGCTTATTGTTTTACCA
TCTAAAGTTCTGATATACTCTTTTCCTCCCAAAACAGCAGTGTAAAGGTCTATGTCAAGG
TTATAATAAAGGTCGCTATCTTTAATTTCATAGAATGGATGTTGAAGGATATGAATATTA
AGATACAAGTCTCCTTTCTGACCATTATGAGAACGTGCTCTTCCCAATCCCTTTAGTCTT
AATTTCTGTCCATCCTTTGTGCCAGGGGTGATTTTTATTTTTACCTTTTTACCATCTACG
GTTATTATTCTTTCTCCACCATTAAATGCTTCTTCAAGAGTAATATTTAAGTCTGCTTCA
AGGTCAATTCCCCCAGCGGTGGCTTGTTGCTGAAAATCAGATGTTGTAAAGCTACCTGTT
TGTCTTCTTCCTCTTGAACCAAAAAACGATTCAAAAAAATCGGAGAAACCACCTAAGTTG
CCAAATAAGTCGCCCAAATCACCTGAAAATGTATATGTTCGTCCCCCACCAGTTTGAGTG
CCGCTAAATTGGGAGAAAAAGTCATCAAAACCATGACCAGCGTGTTCATATTGTTTCCAA
TTCGCACCAAGCGTATCGTACTTTTTTCTTTTCTCGGGGTCGCTTAGAACTTCATTTGCT
TCGGTAATCTCTTTAAATTTTTCCTCAGCAGATTTATCACCAGGATTACGATCAGGATGA
TATTTCATCGCAAGCTTACGATAAGCTTTTTTTATCTCTTCCTGAGTTGCGTTTTTATCA
ACACCAAGGATTTTGTAATAATCTTTGAATTCCATAAAACCACCTTAAGTAAGCACCCAA
TCTTATGCTTATTTCGTTTAAAAGAAAAGGGTAACCGTCCCAGTTACCCTTTCCCAAAAC
TCTGGGCTCTAAGAAGAGTCACTCAGAGTTATTTAACTTTAATCTCGATTTCTTTTGGTT
TAGCTTCTTCGGCTTTTGGTATTGTGATGGTTAATAATCCATCTTTGAACTCAGCAGAGA
TTTTGTCTTCCTGAATTTGTTCTGGCAATGTGAAGGATCTGTAATATTTGCCATATGATT
TTTCTATTCTGTGCCATTTAGCATCCTTGGTTTCGCTCTCCTGAACTCTTTCACCACTAA
TGCTAAGCTTACCATTAGCATAGTTGATCTTTACATCCTCTTTTTTGATGCCAGGAAGAT
CAACTTTTAATGTATATTTGTCATTGTCTTCATAGATGTCGGTTAAAGGCATCCAAACAG
CATTTTCATATTCCTCATCAATTTCTGGAGCTCTGCTAATTCCGAAACGGCTTTCTAAAG
CATTAAACATTCTGTTAAACTCTCTCTCAAAGTTCAGAAGATCACGAACTGGATTGAATT
TTACGAGTGTCATATCTACCAACCTCCTTTCATTTATTTCTTTTTTATTTCGCAATATTA
GAGTCAGAAGTTGTGCCAATTTCAAATTTTGCCGTAACATCTTTTATTTTAATAACTTAC
AAAGCTTTGTGACACGAAAACAAAATTCTGACAATTTAACAGATATTTCGAAAAAATATA
CATATATTCCGAAAAATTAAGTAATATGCCTGTCAAATCAGCAACTTTATGACAGATTGC
AAGAAGGGAAGTAGTGTAGATAAATATTTCTTTTTCCGAGAGTCATTGTTGATTATTTTT
GTATTCTAAAAATTGAGCATAATGAATTGAAAGAAGATACAATAATTGCATTGGCAACTC
CTCCAGGAGTTGGGGCGATTTCTGTCTTAAGAATAAGTGGTCCCTCGAGTTTTATACTGA
CGGATATGTTGTTCAGGGGAAATACTAAGATTAATGATTCACCGGGTTATAGAATTTATT
ATGGTGATTTAGTAGACTCAAATGAGAACCACATAGATGATGTTTTGGTGTCGGTTTTCA
GAGCGCCAAACTCATATACCGGAGAAGATAGTGTCGAAATCAGCACTCATGGTAATCCAT
TGATAGCTCAAAAAATAATAGGGGAGTTTTTAAAGTTAGGAAAAATAAGGTTGGCAGAGC
CAGGAGAGTTTACTAAAAGAGCATTCTTAAATAATAAAATTGATCTATCTCAGGCCGAAG
CAGTTGCAGATATAATTCATGCCAGAAGCGAAGCCTCTCTTCGGGGAGCCAGAAATCAAC
TTGATGGACTACTATCCAAAAAAGTGGGGAAGCTTAGAGAATCCTTGGTTAATGCTACAT
CTTTTGTTGAATTAGAACTTGATTTTGCTGAAGAAGATATTGAGTTTGTGAATACCGAAG
AATTACTAAAAAGAATTGATGAAATAATTATTGAGATAGATTCCTTGCTTGAGACTTATA
ATATCGGAAGGGTAATCCGGGATGGTGTTAATGTTGCATTGGTAGGAAAGCCAAATGTAG
GCAAATCATCTATACTTAACTATTTTCTAAAGGAATCAAGGTCAATCGTCAGTGAAATTC
CGGGTACTACCCGAGATATAATTCGTGAAGAAATATCAATTGAAGGAATTCTTTTTAGAC
TATATGATACTGCCGGTCTTAGAGATTCTGATAATCCTATTGAAGAAGAGGGAATTAAAA
GAAGCCGTGAAGTTTTAAGAAATGCCGATATAATTTTGTTTATTGAGGATACTCAGCAAG
GAATTGCCCAAGATTTACTTGAGGAGTTAATGAATATTTCAAGTGGAGATAAAATAATAA
GAGTTATTAATAAAATTGATTTGGTAGATAAAAACAATTCAGATGCGAATGTAAAAATTT
CAGCAAAAACCGGGCAGGGAATGAATGAATTATTAAAAATTCTTGTTCAAAAGGCAATCG
GTATGGAATATTATACAGAGAAAACAGCAATAGTAACAAACCTTAGGCACTATAGCTGCC
TTAAAAAAGCTCGGGAATCGTTGCTGAATGCCCGGGATTCGGTCATAAAGAAAAACAGCG
GAGAATTCATATCGGTTGATTTAAGAAATGCCTCAATAAGTTTGGGAGAAATTATCGGTG
AAGTAACAACCGATGATATACTAAATAACATTTTTATGAAATTTTGTATTGGAAAGTAAA
TCTGTTTCACGTGAAAAACTGATCAATAAAAATTAAAAAATCGTTTCACGTGAAAACAAA
AACTTAGATTATGATTAAAAAATACGATATAATTGTTGTTGGCGGAGGTCATGCCGGAAT
AGAGGCTGCTTCAGCGGGTGCAAGAATGGGATGTTCGGTTGGACTTTTTACTATGGATAA
AAATGCCCTTGGAAGAATGTCCTGTAACCCCGCTATAGGTGGAACTGCAAAGGGTCATTT
GGTTCGCGAGATTGATGCACTGGGCGGAGAAATGGGAAAAATTGCTGATCGTTCTGGGAT
TCAATTCCGTATGCTAAATAAATCCAAGGGTCCGGCTGTTTGGTCTCCAAGAAGTCAAAA
TGACAGGAAACTTTATTCTTTCGAAGCTTCAAACATCGTAGCAAGTATAGAAAATCTTGA
ATTAGTGGAAGAATCTGTCGTTGAGGTTGTGGTAGAAGGGAAGAAAGTTGTTGGAGTCAG
AACTGCAACGGGAAAAGAGTTTGGTTGTGGTGCGCTTGTTTTATCCTCAGGAACATTTCT
TAATGGATTAATGCACACGGGGCTTAAAACTGTAAGGGGAGGAAGATTTGGTGAGCAGCC
GGCAGTTGGAATTACAGAGTCGCTCGTTAAAATTGGTTTTGAATCAGGTAGATTAAAAAC
CGGAACGCCACCAAGGTTAAAGAAAGATTCGATTAATTGGGAAATTCTGGAAGAACAACC
CGGGGATGAAGATCCAAAACCATTTTCACATTTCACAGATACTGATAACTTCCCGTTTTT
ACCCCAATTGAGCTGCTTTATTACTTATACAGATCAATCGGTTCACAAGACTCTTGAAAA
AGGTTTTGACAAGTCGCCTATGTTTACTGGACTTATAAAGGGTGTGGGACCGCGATACTG
TCCATCAATAGAGGATAAAATAGTTAGATTTGCCGATAAAGAAAGGCACCAATTGTTCTT
AGAACCTGAAGGACTTGATTCAGATTTAATTTATTTGAATGGTTTTTCAACCTCGCTTCC
TGAAGAAATTCAATTAGAAGCATTGCATAAAATTCGTGGTTTAGAAGAAGTTGAAATGGT
TCGTCCTGGCTACGCTGTAGAGTATGACTTTTTTCCGCCGCATCAGGTTGATCTGACACT
AGAAACAAAATTAATTGAAGGGCTCTATTTTGCCGGACAAATTAATGGAACATCAGGATA
TGAGGAAGCAGCGGCTCAGGGAATCGTTGCAGGAATAAATGCAGCATTAAAAATTCAAAA
AAGACCCGAGTTTGTTTTGAAGAGAAGCGAAGCTTATATCGGTGTGTTGATAGACGATCT
TGTCAGTAAATCTACAGATGAACCTTACAGAATGTTTACTTCCAGAGCAGAGCACAGACT
TTTACTCAGACCTGATAATGCTGATCGAAGATTATTCAAATATGGATATGAGTTTGGATT
AATTCCGAAAGAAGATTATGAGGAGTATAAGAAAAGGGAAGTTTTAATTCAGTCAGGTAT
AGAATTTTGTTCGAACAATAAAATTAGTTTTAAAGCAATAAACGAATTTCTGTCTGAAAA
GGGCTCATCATTGGTAGATTCCTCAGAAACCATTTCGAAGATTTGTAAAAGACCGGAAAT
AAAACTGAAAGAAATTTTAGCATCCGATGGATTTAGTTCTGAGATTGTAAAAAATCTACT
AAATGACGAACAAGCTTTAGAACAAGTCGAAATAGAACTTAAATATGAAGGCTATATAAA
AAGACAATTTGAAACCATCGAAAAACTTGAAAGATACGAAGATGTTAAAATTCCTTTAAC
ATTAAACTATTTTGATTTAAAACAACTTTCGACTGAAGGAAGAGAAAAACTTGCGAGATT
CAGACCGCGTTCAATCGGGCAGGCATCAAGAATCTCCGGCGTTACGCCTTCAGATATTTC
TGTTTTATTGATATATTTGAAAAGTTAATTTTGGAAATTATTGTATGCCCCCCAATAAAC
AAGAAGAGTATTTTAAACAGCTTCAAACATTTTTCTGGGAAAACGGTTTAACTTCTGAAG
TTACTAAAGCAGACCGACTTGCCTATTTTGCCACCCTAGTTTCGGAAAAGAATAAATCTG
TAAATCTGATTTCAAGAGCAGATGTTGATGGAATTATCGAAAAGCATGTTTTTCTTTCAG
CATTCGTTACCAAGTTTTTCCCCGATAAAATTATGAAATTTGTTGATATCGGTACCGGTG
GTGGATTTCCTGGAATTCCAATCGCAATTATGCGACCCGATTTGAGAGGTGTTCTTGTAG
ACTCAATAACGAAAAAAGTTAATGCGGTAAATGAATTTATTGATAAATTAAAATTGAGTA
ATGTTATTGCTGAAAATTACCGCGTTGAAAGTCCGGAGTTTATCGAAAAGTATAAACAAA
GTTTTGATATGGTTATAAGCCGGGGAACTGTTCCTCTTATTATTCTGATCAGATATGCTC
TTCCTATTACAAAAGAAAAATCTTATCTGATTTCTATTAAAGGGGGGGATCTTGATGAGG
AATTTACAAAAGCTGAAATGAAATATAAGTCCAATATTAAAAAGTCAACTATTTACGAAT
TGGCATATAAGCCCTCAAACATTCGCAACAAAAAAGGTAAAAAACTCATTGTAATAGAAT
TACAGAAATAACTTTAAAATTAAACTTTACCTTCCCGATTTAATTTTGCAACTCAGAAAA
CACTTCATTATCTGAAATTTCAGGGTAATGATAAATAGTAAGATGTAATTTAATTATGAG
TGAACAGAAAGAAACGATTTCAATTCAGGCGGTTGAAAAAATTGTCAATGCTCTTAAATC
AGTTTCTCAGGAAATCAATGTCAGTCCGTTGCATGGATCATCCAGAGCTATTGTTGTTTC
GGAAATAAAAAAGTTATCTCGACAGGTTATTGTTCTCGTTCCGGAAATTAAAGTTGTTGA
TGAAACTTTTGTTGAACTGTCACTTATCAACCCAAAGCAGAATTTAATCGTAATCAAAGA
CTTCGATTTAGAGTCAGTTCAGGGAAAATTGTCTGATATTCTCAAATCTGAAGACTTCAT
ACTTATATCGACCTATCAACTTCTTAATCTTGGCCTTCCGACAAAAGAAAAAATAAATAA
AACATCGACTAAAATTACTGTTGGCGGAGAAATTACTTATACTGAGCTGATTGAGTATCT
GAACCTGATAAATTATACTCGTGATAAATTTGTAGAAGCTCCGGGATATTTTTCGGTTCG
GGGTTCAATAATTGATTTCTGGTCATATTCAGAAAAAAATCCAACAAGATTGGAATTTGA
TGGTGACTTTATAGAATCAATCAGATATTTCGATCCCGAATCGCAACGATCAACAGCCAA
AATAGAAGAAACAACCTTATCCGCATCGATTAATGATATAAAAGATGAAGAGTTTACAAC
GATTTTTTCTTATTTGAATAATCCTCTTGTTTTTGCTACTGAGCAGGATTTGTCAAACCT
TAATAAAGCAGTTGAAAAATTTATAACAGTGGAAGAGTATTCAGATGATATAGATTTTGA
TGATGAACTTTCCGAAATAAAATCTTCAGAACAAAAGGAGCATCTCAATGTTGATAACAC
ATATCATAAAGTTAAATTTGAATTGCAAAATACTTCTGCAAAATGGATAATCGAAAAGAA
TTTTTCATCACCGGAAAGAATAGAACTTGGAATAATACCTGCACCATCAATTCATTCTAA
TTTTGAATTACTCTTTAATACAATTAAGGAATTTTCGAATAAAAAATTTAATGTGATAGT
AACTTCTGAAAATGAGCTGCAAACCGAAAGATTAAAGGATTTGTTCATTGAATACAATGA
AGAATTATCTTTACTAATTGAGAAAAAAGATGTTGAAATCATCACGCTTCCGATAAAGGA
AGGATTTATTTCAGCAGAAGATAAAATTTTAGTATTAACTGATTATCAGATTTTTAATAA
ACCATACCGAACAAAAATTCCAAGTGTAAAGAGAATAAAGAAATCTAAGGCAGCAACTCT
TGGCTCTATAAAGAAAGGTGATTTTGTTGTTCACGAAGATTATGGAATTGGAAAGTACGC
CGGACTTGAAACAATCAAGATAGGTGATGCACAACAGGAATCAATGAAGATTTTATATGC
TGAAGGTGGTGTTGTTTATGTTAATCTGAACTATCTCTCGTTGGTAAAAAAATATTCTGC
AGGCGATTCAGAAGGGAAGTTGCAGCCAACTCTTTCGAAACTTGGTACACCAGAATGGCA
GAATACAAAAGCACGTGCAAAGAGAAAAATTAAAGAAGCAGCAAGAGAACTGATTGAACT
TTATGCAAGAAGAAAAGCCTCAAAAGGATTTTCTTTCAGTGATGATACAATATGGCAGAA
AGAACTTGAAGCATCCTTCTTTTATGAAGACACACCCGATCAGGCAAGAGCTACCGAAGA
AATTAAACAGGATATGCAAAGCGAAAATCCAATGGATAGACTTGTTTGTGGTGATGTAGG
TTTTGGTAAAACTGAAGTTGCGGTGCGCGCTGCATTCAAAGCTGTGCAGGACGGCAAGCA
GGTTGCCGTTTTAGTTCCAACTACAATTTTAGCCGAACAGCATTTTAATACTTTTTCGGA
CCGCTTATCTCAGTTTCCGGTTAGAATTGCTGTGCTATCGAGATTTCAGTCGAAAGCAAA
ACAGAAAGAAATAGTACAACTGCTTGAAGAAGGAAAGATTGATATAATCATTGGAACACA
TCGCCTTCTTTCAAAAGATGTAAAATTTAAAGATCTCGGATTGCTTATCATTGATGAAGA
ACATCGGTTTGGTGTCACGGCTAAAGAAAAACTCAGACAGATAAGAGTAAACATTGATAC
ACTTACTTTAACAGCCACACCTATTCCAAGAACACTTAATCTTTCTTTGCTTGGTGCAAG
AGATTTATCAATTATTGCAACACCACCACCGAATCGCCAACCAATTTATACAAGCGTCTC
CGTGTTTAATATTCAGAAAATAAGAGAATGGATACTTCGAGAAGTAAGCAGAAATGGTCA
GGTTTATTTTGTACACGACAGAGTGCAGTCAATAGGAAAACTAGCAGAATATCTTCAAAG
AAATATTCCTGAAATAAAAATCGGAATCGCACACGGACAACTGACGCCTTCAAAACTTGA
AGAAGTTATTCACAATTTTCTTAATAAAAAGTTCGATGTACTTATTTCAACAAAAATTAT
TGAATCAGGAATTGATATTCCGAATGTGAACACGATAATTGTAAACCGTGCTGATAGATT
TGGTCTTGCAGAGCTTCATCAGTTGAGAGGAAGAGTCGGACGAAGCGATCGACAAGCTTA
TGCATATTTTATCGTTCCTTCTTTAACAGGAATAACTAAGAAGGCATTAAGAAGACTTCA
GGCAATTGAGGAATTTACAGAAATAGGTTCGGGTTTTAATCTTTCTATGCGGGATCTAGA
AATAAGAGGCGCAGGAAATTTACTCGGAAAAGAGCAAACAGGTTTTATCGATGAAATAGG
ATTTGATTTATATATCAAACTTATAAATGAAGCAGTTGAAGAATTGAAATACGAAGAATT
CAAAGAAGTGTTCAAATCACTTCCGAAACCAAAGGAAAGAACAGAACCCACAATTGATAC
TTACTTTGAGATTGGAATTCCGGAAGAATATATGCCTGACCAAAGCGAAAGATTAAACTT
CTATACGACATTATATTCAGTTCAATCGCAGCAGGAAATTGATGATTTGAAAGAAGAAAT
GACAGATCGTTTTGGTGATTATCCTGAAATTGTAAATAGGCTTATAAAAACAGCGACTCT
AAGATTTTATGCATCTTATGCTTTGTTTGATTGGATTGTTATACAAAGAAAAAATATTAG
TATAATTCTTCCAAAAGGTGATAAGGAAGATTATTATGAAGTTAGATTTATTGAGCTTAT
GAGATTTATTCTTGATGAATATAAGAATGAATATAAATTTGTGCAACAAAAAGATGTGAT
GAAACTTGTGAAAGAAAACAAATCAGTAAAACCAGAAGATGTGTTGAATGAATTGATTGA
TTTTAGTAAAAGAGTAATTAAACTTTTCGGGAATGAGATCGGTGAAGAGGTAAGTAATAG
TGTTTATGAAAAATAAAATTAAAGTTGATTCCTTCTTTTTATAAAATTTTCCTAAGCAAA
GATATAAATGAAAATTCAACTCTTAATAAACCTTAGAAGTTATAACTACAGAATCCCGGC
TGTAAACACAATCGCTTTATCGTTGTAGTCGTTAAGTGTAATTATGTATTCAAAATTCAG
AACAACCTGAAAGTCATAAGTGTGAAATAATCTTAATCCGTTGCAAAGCCCAGTTCAAAC
CCATCAGAGCTTTTCTTTTCATTGCTAAATAAAATCTCGGCCTTATGCGTAACCCAATGA
AAGCCGAAAGAACCACCAAGATATGGACAGAAGTCTGTTTTAGAAAATAAGTAATGTCCA
TATATGTTTGCTGCGAAACCTTTTCTCAAACCAAACATTAGGCCGATTGAATAATCCGGC
AATTCGTAATCAAAGTGAGTGTTGAAAGTGAATGTTTTATCGAGCTCATTATCATATCCG
GTTTGCGGAAACAAATAACCAAAAGTAATTCCGAAATTATATTTTGATGAGCGTCTCAGT
GATTCAAGAGTCTCAGTTTCTGTAATTCTTCCAACCTCAGCACTTTCGGAAAAAGTTCTC
ACTGAAGAAATACTTTTAGCAATTCTCTTCATTACATTTTCAAGGTCTTCAATGCTTGTT
GCGGTTGTTTGTTCAATGAGTAAATTGACTTTTGATTTAACATCAATCAAATAGTATTGA
ACGATAATTTTTTCACCCAGCGGATTAAGCTTACAAAATATTACTCTGTCGGCATTTAAC
TTTTCTGCAACTGCAACAGCACAGTCAGTATTGTTACAGATTTCGTTTCCTATTACAGCC
TCAGTTCTTTGCTCTGATATCAAATTTTTTATCCCAAGTTTTTCCAATTCCATTCTAAGA
ATTGATTCGGAAGTTTTAACTGAGATTTCATCCAGGCCAGTGTAATAAAATGGAGTTAAA
ACATATGAAAGGGAATCAATTCTTACCTGAGATAAAATGTTTGTTGATGAAATAAGCAAA
CAAACGACGAATATTATTTTTTTCATAAATGTCCCCTTAAAAGTCTTTAAAATGCAAAAT
GACTATATCTCATAATCAACAACTCTTCTTTCATATCTTACTTCAGAAAGCCACCTTTTT
ATTTCTTCGTGATCAGGATGAAGCTGATATTCTTTCAATGCCTGTTTGCCTTCAAACTCA
GAATAAAGCACAACATCGCAGGAATCTTTTTCGTTGCTAAAATCGAAACCAACTTCAATA
TTGATCAAACCATTAACCTTTCCTTTCATTGCAAGAAGTTTATTTTTCAATTTAACAGCA
TTCTCTGATTTTGATCTTCCATATGCTGAATCATTTAAGCGCCACATTACAATATGTTTA
ATCATTTATTTTAATTCCTGAAAATTGTTACAATGTCTTTATTTTAGCTTATAGAAAACT
AAAGATTAATTTTATGATACTCAATTACTTTTATGTTATGGCAGGAGCAGCTTTGGGAGG
TTTGCTTCGTTATGTTGTTGCAGATCTGGTTCAGAGAAATTCAAAAATAATTTTTCCGTT
TGGAACTCTTACTGTAAACATACTTGGAAGCTTTTTGCTTGGACTTATCATATTCTTTCT
TGGTGAAAGAGAAATTATTTCACCGGAACTGAGATTGTTCTTAACGGTAGGAATCTGCGG
AGGATTTACAACCTTCTCAACTTTTTCTTACGAAACTTTGGCTTTGATTCAAAGTGCTGA
ATTTCTTCAGGCAGCATATAACATTTTGCTGAATGTTATTCTTTCAGTTGCAGCAGTTTA
CCTGGCATATCTATTATCAAAAATTTTATAGGTGAAAAATGTTTCAGACAGGAGAAGCAA
AACTTTTAAGAATTTTTATCGGCGAGAGCGATAAGATAAAAGGAATGCCTGCTTATGAGA
AGATTGTAATGCTTGCGAGAGAAAAAGGTCTTGCAGGTGCAACGGTTACAAAAGGTATAA
TGGGATTTGGAAAGAAAAGCATTATTCACACAGCAAAGATTTTAAGATTATCAGAAGACC
TGCCGATGATAATTGAAATTGTTGATAAGCTTGATAAGGTAGAAGATTTTATTACCGAGT
TACACAAAATTCTCGATGAATCCAATTGCAGCGCAATGCTCACTATGGAAAAAGTTGAAG
TAAGAAAATACGGACAATAGTTTTATCTTACCAACAGTCAAATCCGCTGTTTAAAGCTAA
ATTAAATGCGACAGAAAAAAATTCAAGGATAATCACAAATTCAACGCTTTAATTGCGGCA
TCAAATTGTTCGGGTCTTATATAAAGCAAATAACCAAAAGTACCTTTCCCGTCTGTAACA
CCTGCGCAGGCATAAACATTTACATTAGCTTCATAAAGTTTTTGATGGACTTCTGCGAAA
GCACCAAGCTGATCATCCCCCTGAACAAGTATTGCTGAATAAGGACCATCAGTCTGAATT
CCGGCATTCTTTGCCTGTACCATAAACCTCGAAGGATCTTCGGGAAAAATTGAAAGCTGT
GTTCTCATTGGTCCGACCGGCACAGCAGTAAAAGCAAGCAGATTAATTCCGGCTTTAGAC
AAAGTAGACAGAAACTTATAAGCTTCACCCGGCTGATCAACAACCGAAGTATAGAAGTAC
TCAACTTTTTGAATTTTAAATGACATAGCAAATCCTCCTATATCTTTTTTATAAATCTAA
TCAAGAATATTTTTTCTTTAAATAGTTATTTAAAACTCAATTGATTGCCAATTATTAAGT
ATAAACAAATATCATTTCTAAACAATGTTTAACTAATCTCAACTATGAAAATGCTATAAA
TGTTTCTTTACCACAATTAAGAAACTCATAATCAATCTAATTAAAAACACCGAAAAATTT
TATTAAAAACCTAGTAAAAGTAATGAAATAATAAAAAATCAGTTGGAACTCAATTTGACT
TCGAGTTGAGTAATTCAACACATATATAGGGGTATCCTATGAAAAAAGTACTACTAGCAC
TTATTTGTTTGCTTTTTATAAGCGGAACAATTCTTCCTCAACCAAAAGGAAAGATTGTTG
TCGAACCCGTTACACCACATCGCCTCGAAGCACTTGGCTTAACTGGCGTAACAAACTCTG
TTTCTAATGGATTGAATGTTATCGCGAAAGAAACCTATGTTTATCTTTCAGCAAAAAATG
TAGGCAATACAGAGCCGATAACATCAGCAACATTCACATTACCAACAAAACCAGGTGGTT
CCACCGCTACTCTTCAGCCAGTGCCAGGGCAGCCGCTTTGGACAATGCTAAAACCTGATG
TAAATGGACAGTACATTGTTGCACTGAATATCGTAACTGCAAGCGGTTCTCACGATACAA
CCATCACGATTTATTCATCCAACTATATGGGTGTTGGAAATTTTGATGGTGTAACAGGAC
AATTCCCCAGCTGTACAAGCTGTCATAGTTCTTCAGCATGGTTCACTCCAATTTATGATA
ATTGGAAGAACTCACCACATGCTCAGATGTTCAAAACAATGATTACAACCGGTCCGGCCT
ATTATTCTACTGCTTGTATGAAGTGCCACACAACCGGTTATGATCATAACAACGCAGCTA
ATAACAATGGCTTTGATGATGTAGCCCTTACTCTTGGATGGACATGGTATGGACCACCAC
ATCCAACCAAATGGGATTCCTTAAAAACAGGTTTTCCGGGACTTGTTAAGTTTGCAACCA
TCGGTTGTGAAAATTGTCACGGTGCTGCAGGTTCACATCCATCAAATCTTCCCGGTGATG
CGATCAAAGGAAACATTACGCAAAGCGATATGTTGTTAGCTAATTCTGGTAATTGCGGAC
AATGCCACGATGAACCGTGGAGACATAACAGATATGCTCAGTGGGAAAACTCATTGCACA
GCGAAGCTTTGTGGTCAAGCTCATTTGCTCAGGGCTCCTCTTCGCAAAACAACAATTTAC
AAAACTGTATCCGTTGCCACGATGGAAGAGGATTTGTTAACTTCACAAAAGGACAAACTA
CAAATACTACCGGATGGACAGAAGCCAAACACACAATGATTGGTTGTGCAACTTGTCATG
ATCCTCACGGAAACGGCAATGAATATGCCTTAAGACCTACTCCTGTTGGTTCAGATACCT
TAGGTAATGGTTACAGTTATACTGGTATTGGCGGTAAAGGTAATCTCTGTATGAATTGCC
ACAAAGCGAGAAGAGATAATGTTACATACACACAAACACAGGTTACTTCTCAGCACTGGG
GACCACATCATTCTGTTCAGTCAGATGTATTCCTCGGACAAAATGCTGCTCAGTTTACTT
CACCGTATTTAAGTGGTTCGCACAAGTTTGCAGTTTCCGATGCTTGCGTAACTTGTCATA
TGGTTGCTACTGTTGATACAGGAAATGTAAACAGAGATAAAGTTGGTCAACATTCATTCA
AACTTTATAATCCGGATACAGGTTATGAACACACAGCAGCCTGCACACCTTGCCACGGTA
CAATTAGTGGCTGGAATGATTTTATGGCATTAACTGATTATGATGGCGATGGTACTGTTG
AAAGCATTCCAAATGAATTAGAAGGATTGTTACAAGTAATAAGAATCTTATTACCACCAA
CCGGAATAGACTCAATTTCCTGGCAGATGATTCGTGATATGAATGATCTTACAGTAAGAA
AAGCATACTGGAACTACCAACTAATTGATAGTGATGGTAGTAAAGGAATGCACAACTCCA
AATTTTCCTTTGATGTTCTCTTAAAGACCAAAGTTGCACTTGGTCAGGTAATTCCTGTTG
AGCTTACTTCATTTACCTCAGAAGTCAGAAATGGAAAAGTTGTTCTGTTGTGGGAAACTG
CGTCTGAAACCAATAACGATGGATTTGAAGTTGAAAGAAAAGCTGGTAGTAATTGGGTAA
AGATAGGATTTGTTAAAGGAAACGGAACAACATCGGAAATCTCAAGATATTCATTTACAG
ATAATCCAAAAATAAACGGTTTAAGCGGAACAGTTTCTTACAGACTTCGTCAGGTTGATT
TGAACGGAAATGCAACCTACACAAGAGAACTAAAAGTTAACCTTGGTGATGTTGTTGATA
AATATTCTCTTGCTCAGAACTATCCGAATCCGTTCAATCCATCAACAACTATTAAGTTTT
CATTGCCATATGACAGCAATGTTAAACTGACAGTTTATAACATCAACGGTGAGATTGTTA
AAGAATTAGTTGACGGGCTTTATACTATGGGCGAACACGAAGTTCAGTTCAATATGAGCG
ATGTTAGAGGAAGTGCTTCAGGTATTTATCTCTACAATATTAAAGCAACTTCAGTTGATG
GAAGTAAGACTTTCAACCAGACAAAGAAGATGGTATTGATTAAGTAATCAAATCTGTCTT
TAATAAAAATTAAGGGCGAGTGTAACAGCTCGCCTTTTTTATTTCCTTTAAAGAGTTAAC
TTAAAATCAGATTGATTTCTGATAACGAGTTGATAAGATAATCAGGATTATAAGATTTTA
ATATTTCAACCTCTCGGTATCCAAAAGTCGCTGCACAGGTTTTTGAGCCGGCATTTTTTC
CGCAAAGAATATCAAGTTCTGTATCACCGATCATAATTGTTTCGGATGTTTTTATATCCA
AGTCATTACAAATCATAAGCAAAGGTTCAGGTGCCGGTTTATGTGGAATACCGTCTCTTC
TTCCCATTATTAAATCAAAATATTTGTTGAGATTAAAGTGTGTGATAATTTTTTCTGCCT
GATCTTGGGCTTTAGTTGTTAACAAGGAAATTTTAATATTGTTGTTATGTAAGTAAGAAA
GAGCTTCCTCAACACCATCATATAATTCTGAGTCATTTATAAAGTCGAAATAATTTTCTT
TATAAATTTTTATAAAGTACTCAAAATCAGGAACAATTATTTCAAAGTGTTTGAATATTT
CAAGAAAATGTTGACCAATCATTTGATTAAATTCACTTTCGGGTAAATCGTATTGAATGC
CCAATTGATTAAGGGTGTGAATTGTAGTATTATAAATTGTTTTTGCGGACTTAATTAAAG
TACCATCAAGATCAAAACAAGTATGCTTAATTTTTGTCATTAGAATTTTCTTTACTTTCT
TCTGAATAGGATGAATAATTTGTTTGTAAATTTTCTCCGCGGCAACATTCGTCAACATTA
TAACCACAAACCAAGCATTGTCCATGTCCGTGAACCCAAATAATAGTTGTTGGTTGATTA
CACCAGTTACAGATGATTTTTTCTATTCCTTCCATAATGAGAAATCTTTGCAAGTAATTT
TTATTATTAAACAATATTTATTTCATAAAAATAAAAATAAATCTTGTATTTAATAGATTT
TGGATGCATTTTCGCTTCGTAAAAAAAATAATCCGATTAGCACTCTATTTACAAGGGTAT
ATAAACTAATTTAATTAACCACTAAACAATCATAAGGAGTAAATTATATGAAAAAGCTCT
CTTTATTTATGCTTTTTGTATTTGCAGCTATGTTTGCTGCAAGTGCAATATCTTACGCAC
AATCAGAACCTGTGCTTTATTTCTGCGAAAAATATGATAGCAGAAAAGGCGAGGTCGGAG
TAAGTGATAGGTTTACAACCGGCTTTTTAACAGTGATGGTAAAATGTGACTATGCACTTA
ATCTTTCAGATTGTGCAGTGCAATATGATAAATACAACGAAAGAACAGGAAAGTTTGACT
ATTATAAAAAGTTTTACTTTTCTGTTGACCCGGATATGAAGTATATCTTTTTCTCAAAGA
ATGATGAAAGCGATATGAGATTTGATGATCCGGGATTTTACAGAGTCTTTCTGCTTGATG
AGGATGATAAAACTGTTGCGAGCGCACTGATTGAAATCATCAGATAAAGCAAAGTATTTT
TAGCACAATTCTATTGGAGCCGGTTAATATAGCCGTCTCCAAATTTATCTCTTCAAAACC
CACACAATTTTCCTTTATCTTTGCATTAAGAAAATGAAATTAAATACAATCATAATTGGT
TCTGGACCAATTGGCCTAACATGCGGAATCGAAGCAGTCAAAAGAAATATTTCTTATCTG
ATTATCGAAAAAGGTTGTATTGTCAATTCGGTTTTTAATTATCCTGTTAATATGACTTTC
TTTTCAACTTCCGACAGACTTGAAATCGGCGGAGTTCCTTTTGTTTCGCACGGTGATAAA
CCAACACGAAGAGAGGCACTAGAATATTACAGAAGAGTTGTTGATGCATGGAAATTGAAA
ATTAATACTTATGAAAAAGTTTTATCTATAATCAGACACGAAAATCATTTTGTAGTAATC
ACAAACAAAACAAAATATGAATCGGAAAATGTAATTATCTCAACAGGATTTTTTGATTAT
CCAAATCTGCTTAATGTCCCGGGAGAAGAATTACCAAAGGTCTTCCACTATTTCAAAGAA
GCGCATCCATATGCTTATAAAAGAGTTGCAGTAATTGGTGCCGGAAACTCTGCAGTTGAT
GTTGCACTTGAAACATTTCGACGCGGTGCCGAAGCAACTATGATTATTCGTGAAGATAAA
CTAAAGGAGAGTGTTAAATATTGGGTTAAGCCGGATATTGAAAACAGAATTAAGGAAGGG
TCAATAAAAGCTTACTTCAATTCAACTGTTAAGGAAATAAAAGAAGAAGAAATAATTATT
AATTCCCCCGATGGTATTAAATTTATCCCAAATGATTTTGTATTTGCAATGACAGGATAT
CATCCCGATTATGATTTTCTGTCTCAAGCCGGAATTAAATTCACATCAGATGAAAATAAA
GTTCCGGTTTTTAATCCGGAGACTTTTGAAACAAATGTGAAAGGATTATTTCTTGCGGGA
GTTGTTTGCGGTGGAATGGAAACAAATAAATGGTTTATAGAAAATTCAAGAGATCATACA
GAGAAGATTTTTAACTATATCACAAGTAAAAAATCATAGTTCGCAATTGATTGTAATACC
CTTTAGCCGTTAGTATTTTTACACCGTAGAAAAAAGAAAATATAAATCAATTCTCAGGAG
CTAATATGATAGACAAAATTAAAGAACTACTTGGAAGCGAAGCTGATTCACTGCTCAATT
ACAAAGCAAAATTTCCAAAAGAAAAACTTCATCTGCCGGGACCAGATTTTGTTGACAGAA
TTTTTGCACCGTCAGATAGAAACATAAATGTGTTAAGAAATCTTCAGTGGATTTTTAATA
CTGGAAGATTAGCAGGCACAGGTTATCTTTCAATTCTTCCCGTTGATCAGGGAATTGAAC
ACAGTGCAGGTGCTTCATTCGCACCAAATCCCGATTACTTCGATCCGGAGAACATTGTTA
AACTTGCAATCGAAGGCGGATGTAATGCAGTTGCTTCAACGCTTGGTGTGCTAGGTATGA
CTGCAAGAAAGTATGCTCATAAAATTCCTTTCATAGTAAAGATAAATCATAACGAATTGC
TCACCTATCCAAACAAATATGATCAGATAATGTTTGCAGGAGTAAGACAAGCTTATGATA
TGGGTGCTGCTGCTGTTGGTGCAACAATCTATTTCGGTTCAGAAGAAAGCACCAGACAGA
TTCAGGAAGTTAGCGATGCTTTTGCTTATGCGCACGAACTTGGAATGGCAACAATACTCT
GGTGCTATCTGAGAAATTCTGCTTTCAAAACAAAAGAAAAAGATTATCATGTTTCTGCTG
ATTTAACCGGACAGGCAAATCATCTCGGCGTAACCATTGAAGCAGATATAATCAAACAAA
AACTACCCGAAAATAACGGTGGATTCACTGCCTTGAATTTCGGTAAAACCCACAAAAAAG
TTTACTCTGATTTAACATCAGATCATCCGATTGATTTAACAAGATATCAGGTAATCAACA
ATTATATGGGTCGCGCAGGATTGATTAACAGTGGTGGTGCCAGTGGTGAAAATGATTTTG
CAGAAGCAGCAAGAACCGCAGTTATCAATAAGCGTGCTGGTGGAATGGGATTAATCTCGG
GAAGGAAAGCTTTCCAGAGACCGATGGAAGATGGTGTAAAACTTCTTAATCTCATTCAGG
ATGTTTACCTTACAAAAGAAGTTACGATAGCTTAAAAACATCTTTCTGTAAAGCAATCAG
GAATTTCAGTACCTTCAGGGACAAAAACCCTGAAGGTTTTTTATATCTAACAAACCTCAG
TGTTCGATACATAGTTAAAAGTCCCTTTTGACAGAGTCCTAATCCCACAATTTCTAATAA
ACTCAACCCTACCTTATACCATTTCCCTTACACCCTGTTTCCTTATACTCTTTCCCCCTT
CTGCTTACAGCTAAAATAAAAAAAATCCCGATGAGTTGAAGGAGGCGCAAACAACCCATC
GGGAAGATAAAGCGACGAGCACAGAAATTATCAGTACGAGATGTCGCTTATTTCTATAAG
CTCAGCTGTCCTGTCATATTTTTTAAGAAAATCTACAAACTCTTTGTTAATAAATTTCTG
ATGTGTTTTCTCATAAGCTTTCAGATATTTTTCTACCTGTTTATGAGTGAGTTTGCTTTT
CATATAATTCTTTGCTTCGTTGTCATCAAAGAATATTCTGTAATAGAATGTCTTTTTAGG
TTTTGTTTTATCAGCGGTTGTTTTTTTTGCAGGCATAGTTTTATTCCTTTAATACTTCTT
GAAATTATAATCTTCCGCTTTTCTTTATTATATCACGGGCGATAATTCCCTTTTGGATTT
CATTTGTTCCTTCAAATATCCTGTTGATACGGGAATCTCTGTAAATCCTTTCTATCGGAA
GTTCCTGAGAATAACCCATTCCTCCGTGAATCTGAACAGCATAATCAACAATTTTATCAA
GCGACTCAGAGCAGTAATATTTAACCATTGCCGATTGTCTCGAAATGTCTTTGTGTAAAT
CATAATCAACTGCGGTGCGATAAACAATGCTTTCCATATTGTAAATCATTACTGCCATTT
CAGCCAGCATAAATTGTATTGCCTGAAATTGTGCAATCGGATGATCAAACTGAATTCTTT
CCTTTGCATATTTTGTCGAAAGTTCTAAAAGCTCTTTGGAAACACCAAGACAAGCAGCAC
CCAAACCAAGTCTGCCGGCATCAAGCGTCTTCATTGCATAAATAAAACCACGACCTTCCT
GCCCGATTAAATTCTCTTTAGGTACACGAACATTTTCAAAACTAAGTGCATTTGTTACGC
TGCCTCTAATACCCATTTTCTTTTCAGGTGGTCCAGCTTTAAATCCAGGTCTGTCTGTCT
CAACTGCAAAAAGTGTAATTCCTTTTTCAGTTCGTGCAAATAAAGAGATGATATCTGCAA
TGCCACCATTCGTAATCCACAATTTTTCTCCATTGATAACCCATTCGTCTCCGTCAACTT
CTGCATGAGTTTTAAGATGAAAAGAATCGGAGCCTGCTTGAGCTTCCGTTAATCCGAATG
CTGCAATCTTTTCACCTGCAGCAAGTGGAGGTATAAATTTTTTCTTCTGTTCTTCTGTTC
CACCGATGAACAGTGCATTTGTACCAATTGATTGATGTGCACCAATGAAAGTTGCTGTTG
ACATACAACCACGCGCAATCTCTTCTTGCATAATGCAGTAACCGACTTCACCAAATCCGC
CGCCGCCATACTCTTCAGGAAATGAAATTCCCAAAAATCCTAACTCTGCCATTTTGCGAA
TCAGTTCTTTTGGAATCATTCCTTCCTGATCAATCTTTGAAGCAATAGGTTTTATTTCGT
TGTTGGTAAAATCGCGGACGGTTTCTCTGAGCATATTCTGCTCATCGCTGAATTTGAATT
CAAACATCAATGTTGCGCTTCCTTTTAGTTGACAGTGAACATTTACAAATAATATTCCAC
TATCATTTAAAAGTTCTTAATGCTTTTTTCAACCAATTTGGCAAGTTATTAAATAAAGAT
TTTCATTAGTTAGAACATCTTCAGCTTTATCTTCTAATTACTGAGAAGATAGTTTATAAA
GCACAAATATTATTTAACGATGATTAAAACAACAGCTTAAGTTCAATTTTATTCTTCTCT
GTGAACCGTATCGGGTGAAAATGCCGGAATACATACTGCAACATACTCTGCACCACCTTC
GAAGGGAGTGCTGTATCTTATCCATTCACCAGACTGTGTCAAAATCGCCGAGCCTTCTTT
AACATCAATTACTTTATCTTTTGTTTCAACGCGAAGAGTTCCTTTTAATACTACCGTGTA
TTCATCAAATTCCGGTTGTTGTGCTGGTTCAGTCCAACCGGCAGGACTTTTCATTCGTGC
AATACTGACTAGTGATGTACCCGAATTAACACGACCAAAATATTCTTCAATTATTTTTGG
TTTTGTTCCAGCTGCTGGAATTACTGTTGGCTTATCAATCAGAACCGGCATTTAAGATTC
CTTTCTTGCTTTTGTTAAGTAGAATTTAATATCGGTGATAAATTTTGTTTCTGGTTCAAC
AGAAATATTATATTTAATTCTCTCCATTCCTTTCTGATATTCTTCATCTGAAAGATTTGC
AAGCTGGGAGTTCATATGTTTTTTTAGAAACGGATCTGAGAAAACTTCGTCACCAATTCT
TTCAGAATATACTTTTTCAACAATCATTTGTTCTTCGATACGAAGTCCAAACAACTCACA
TAATTTTTTGGTTTCTTTTAATGATGGAAATCTTTCCAGATCTTTTTCATATACTTCGTT
AAAGTAATCATACACATACCAGTCTTTATCAATTTGTGGATCAACTCCATATATACATAT
GATACCATTTTGCGATAATGTGGCTGTTGCTTCAGAAAAAAATAATTCCTTGTTTGGAAA
GTGATGAATTGCGTTTATACAAAAAATCATATCAAAACTATTTTTTGCAAACGGAAGTTT
ACAAGCATCAGCATTAATCAGCATCAAATCGTATTGTTCAGTGTCTGCAACTTTCAACAT
TCCAATTGAGTAGTCAAGTCCGAACAATTTTTTGTTTAATGAAGTTAATGCTTTAAGCCA
TCTGCCGGTACCACATCCTGCTTCAAGAATTAAACGGATACTTTTTTCAGACGCAATACT
TAAGAGAGATTCTTCAACCTTCGGTAGATAGTTTGATTTATATCTCTCATCGTAAGCCGA
AGCAATTTTATTATAGTCTGTTTTTGTTTCCATAATATAATTTTCTTTTCTGATGCAAGG
TAAAAAAAGAATTTGAGAGACTCAAAAATGTTGTTATAAAGCTTTAAGAGATTATTTTAA
TACAAATAAAAAAACAAATTATTAAGGAGTTTAAATGCGTTTAAATATTTTTCTCTCAAT
CTTGTTACTAATTCCTGTTTTTGTGTTTGCACAAAATCAAAGTGAGCTTTCTTCGCAAAT
CGAAAAGCTTAATAAAATTTATGCGCAATCGATAATTAGTAATGATACAAAAACGATGAT
GTCTCTTTATACCGAAGATGTTGTTTCACTTCCAAGTTATCAGCCGATGATAAGAGGAAT
CGAGACTTTACGAACACTTAGTGAGCAGGTAGAAAATTCAGAATGGAAAACAACATCATT
TGATATGAAAACCACCGACATAATTCCCACAGGAAATTTTGTGATTGAAGTTGGAAATTA
TAAAATGACGATGTCTGGTCCCGGTGTTCCGGACTGGAGTGATGAAGGGAAATACTTAAC
TGTTTGGCAAAAACAGGATGATGGTAGATTGAAAATAAAAATTGAAATGTGGAACACTGA
CTTAAATCCCTGGTTACAAATGCAGCAATCTGAAGGCGAACAAAAATAATTTTGAGATTT
GCTGTTGAGGCAGTTTATTTCCTTAACAGCAAATCCAATTGAACCGATTAGTACTTTTCC
AATGTAAAATATTCTAACTTCCCTTCGCGATTAACCGAAGGACCAAACATTTTTTTCAAA
ACTTCTTTGCGGTATTCGAAAATTTCCAGAACTTTTTTCCTCACAAACAAACTGTTTGCA
ATTCTTCCAAGGATTCCAAACGGAACAACATAAGTTACAATATCCTGCATTTCTACACCG
ACATCGGGAATTTCAGTAAAGATATGTTCGTGATGCCACATTTTATAAGGACCGAATCTT
TGTTCGTCAACAAAATAAAATGGCTCGTTAACATGAGTAATTTCTGTAATCCATGTTTGA
GGAATATTCAGCATTGGTCTTACTTTATATGAGATAATCATTCCGGCATACATTCTGTTT
GGTAAATCAGAAGTGATTTCAAAATTCAGCCATTTAGGTGTAATTTTAGAAAGGTTTTTA
GGATCAGAGAAAAATTTCCAGGCCGTTGTTAAAGAAACCGGCAATATTTGCGATGATTTA
AGTTGATAAATTTTCATTTAAATTCCATATTGTTATTGTAAAAAGTAAACAAGTTGAATT
AAATAAAAATTCCATTTGTATGAAAATAACTTCTATTGGAGAGATTCTGTTCGATCTTTT
CCCGAATCATAAAAAACTCGGTGGCGCTCCACTTAATTTTATTTTCCACATCCACAAACT
CACCGGCGAAGGGAACATAATTAGTCGTGTGGGCAAAGATATACTCGGAACAAAAGCAGT
TGATGAAATTAAATTTGCCGGACTTAACACAGATTACATTCAAATTGACCGAATTCATCC
AACCGGAGTTGCAAATGTAATGCTTGATGAAGACGGCAATCCGGAGTTTGAAATAGATGT
GGAAAGAGCTTTTGATTTTATAGAAGTAACGGATGAAGTAAAGCACCTGGTAAATAATGA
AACCAACTGTTTGTATTTTGGAACTTTGGCTCAGCGTTCTGAAACTTCGCGGAACAGCAT
TCAATCACTTTTTAATAATCGGGATTTAAAATATTTCTGTGATCTGAACCTCAGAAATGA
TTTTTATGATGAAGAGATTGTTGAAGCATCATTAAAAGCAGCAGATTTTCTGAAAGTTAA
TTACAAAGAGATGGGTTTGTTAAATGATTTGTTAATACAAATTGATTACAACACCGAAAA
AGTTGCTTTTGAACTAATGGAGCAATTTAATATCAGTATGATTGCGGTTACAAGAGGCAA
GGATGGTTCTACAATTTTTGAAAACGGAAAACGATATGATTACACATCTATTGATGTAAA
GGTGAAAGACACAACAGGTGCGGGAGATGCTTTTGCGTCAATGTTATGTCTCGGATATTT
GCAAGGTTTGGAAATTAATCGCATCAATAAACTTGCAAATGACTTTGCTGGTGAAATCTG
TATGATTGATGGAGCAATTCCAAAGAATGACAGAATATATGATAACTTCAGAGAATTGAT
TGGTATTTATTAGTCCTTTTCAGGAGCTATTTCTAATAACTCTGATTTCAAGTAAAAGAA
AAATCAAAAAATTGATGGCTAATGACCTTTGATATATCTTTCAATTACAACTTAAACACA
ATTGGAATTGTAATCTGTACGCGAACATTCTTACCTCGTTGTTTACCTGGAATAAATTTG
GAGCTTTTAACTGCAGCAAGTGCAGCTTCATCGCAACCGGAGCCAATACCTTTTATAACT
TTTGCTTTTACTACATTTCCGTTTTCATCAATAATTGCCTGAATAAGCACTTTACCTTCA
ATACCAAGATTTTTTGCAGCTAAAGGATATACAATTTTTTGTTGTATTCCTGCCAATCCG
CCAATCGGCTGTGGTGGTTCTTCAACTGCAACAAAGAATGACGGCTCTTCTGTTAGTGGT
TTTTCTTCTTTAGGTGGAGCTACTTCTTCGGTCTTCTTTTCGGTTTTATTTGAGACAACA
TCGTTAGGTTTTTGTGTTGTTTCGGGTTCATTTTTTTTATCGCCGTTTGTAATCTGATCA
ATAATTTTGGGGGCTTCGGGTAACGGAGGATAAACTACTTTTTGTTCATCTTTCTTCTTT
TGTTCGGTTGTCTGCTGATTGTTTTGCAGATTCGAACTTTGCTGATCTTTTGTCGGCTGT
GTTAATGGCTGCTGCGTATTTATTTGTTCCGACTGATTCGGTTTTGAATCCGTCTGATTT
GATTGATCGCTTTCGCTTTCAACCATTGTATTTTGGAGTTGTGATTGATTAACAACCGGT
TTTTCAACTCCGCTCACAAGTTTAGCAGGTTCTTTCTGCATAGATAAAAATATCGCTGCT
CCACCACCAAGAAGAAGGACAATTATCCCGACGGTAATCATTATGTTTCTTCTTAACTTC
TTCTGCAGAACACCGATTTCTTTTTCATAATTGTGTTTGTAATCTTCAATAAGTTTTTCA
ATCTGATGGTCATCAGTGGCAGGTTTCTTTTCTGTTTTTGTTTCAACTGGTTTTTCTTCT
TTTACACTATGTTTATGTTCAACCGGCTTCTTTAATTCTTCTTTTGGTTTTTCTTCCTTT
GCCGAAGTTTGTTCTGCTTTATCAAGAATTTTATTCAATTCTTTTATGTTGGTCTTTTCA
GCCGGTTTTGATTCTGTTGTAACTTCCTTCAGAATATTCTTTTGTTCAGGAGCTTTCGAC
TCCTGTTTCGGTAAGTCTGGTTTTATTTCGTCATGTTTTACATCAACGGATTTCTTCTCT
TCTACAAGTTTATTCTTTTCTTTTATGGCTTCAGTCTTAGATAGTATCTGATTAATTTTT
TTGTTGATTGTTGCCGGATCAACAATCGATGGTTCAATATTTATTGGCTGCTTTGGAATT
TCAGTCTTCTGATTCTGAGAAATTTTATTTTGAACCGAGACAGGTGGTTTACTTTCTATT
TTGCTTTCAGCAATTTCTTTTTTATTTAAGGAAGAATTTTCCTGTGGTCTGTTTTCAATA
ACAGGCGCTTGCTGGATTTTATTTTCAACAACAACTGGTTTTTTCTCAACCGGAATTTCT
TCTTTTTTTTCTTCAGCTACTTTAACCGGTTCGGGAACAGCCTGAGATATTTCTTCCAAT
ATTTCAAGATCTTGTTTACTTGGTTCTTTGAATCTGATTGGAAATTCCTCCGCAAGATTG
CTCTCAACCGGCTCTTCGGATTTTGTTTCTTTAGCCGATGCAATATTTATTTTATTTGGT
ATTACGACATTATACAACTCGGTTTTTCCAATCAGAACATTACCGAAAAGATTTTTTATT
TCGCCCGTTAAATCAGTTGGAGGATTTTCAGGAACAACTACTGAGGAAAGCAGTGCTACA
AGATTCTGATATTCACCAAGTATTGCCCATGGAAATTCGGGGTCTTCCAACTTTTGATTT
GTCAGATATTCTTTTTCATCCTGCGATAATCTTCCCACAGCTTCAAGTTTTAGTAGATCA
ATTATTTTTTTATTCCCTGCTGCCTCAGGATTTTTTCCGGAAAGATTATGCATCAAGGTA
CCAAGTGTGGTCTGGATTTTCTGCTTAACAGTTGCTTCGGGAATATTTAATTTCCTTGAT
ATCTCTTCATCAGTTAAACCTTCGAAGAAAACCTGATTCAGAACAAGGTTTTGTACTTCT
GTCAACTGACTTTTATAGAATTTAATCCTTTCGCTGAAAGCAAGTGCAAGTTCAAGCGTG
ATTGGTTTTATTACCGGAGAAAGTTTGGGAAGTATTTTTTCGTTTTCATAATTATCATCA
TAAAGAGGAGCGAGTTTATGTTCATCCATTCTCTTAAGAATATCAACAGCACGGTTTCTT
GTTAGCATCGAAAGAAATGTGAAAACATTATTCGAAGTCGTATCATATTGTTCAATTCTT
TTCCAGAAGATAGCAAACACATTTAATAAAATCTGCTCTGAAAGTTTCGGTTCACCAATA
ATCTTTTTAATCAATCCATATAGAAACGAAGAATATCTGCTGTAAAGCTGCTCGAATGCC
TGTGCATTATAGCCTGCGATTTTTAATACGAGTTCACCGTCACTTATTTGATTTTTAGTT
TCGACCATTCCGCTATCCGCATTTTGTTTGAATTCAGCATAATTCTGCAATTTTATTGCC
ATTGGAATTCTTAATTCATCCTTTGAATTAGTATGTATCAAAAGTTTAAGCTTAGGCGTC
ATTTTGTTATTTTTACAAGTAAAAATTCCTTAAAGGTAAATATGACTTCACAAGAAATAA
GACAACAATTTTTAGATTTTTTCAGGAGTAAAGATCACAGAATTGTTCCTTCTTCACCAG
TAGTTCCGTTTGATGATCCTACTTTGCTCTTTACTAATGCAGGTATGAACCAGTTCAAGG
ATGTTTTTCTTGGAACCGGAACAAGAGAATATAAAAGAGCTGCCAACACTCAAAAATGTA
TTCGTGTAAGTGGTAAACACAACGACCTCGAAGAAGTTGGTCACGATACTTATCATCATA
CATTTTTTGAAATGCTTGGCAACTGGTCTTTCGGAGATTATTATAAAAAAGAAGCTATCA
TGTGGGCATGGGAACTTCTTACTGAAGTCTGGAGGCTTCCAAAAGAAAGACTTTGGGCTA
CTGTTTATAAAGATGATGACGAAGCTTTTGAATTATGGAAGCAAGTTACTGACATAAATC
CGAAACATATTCTTCGCTTTGGTGAAAAAGATAATTTCTGGGAAATGGGTGATACAGGAC
CTTGCGGACCTTGTTCTGAAATTCATATTAATCTCAGCGATGATTATGATAATCCTTCCT
ATGTAAATGCCGGAACTCCGGAGTGTATTGAAATCTGGAATCTCGTTTTCATTCAATATA
ATCGGGATGAAACCGGAAAACTTCACGAACTTCCCGCAAAACATGTTGACACAGGCATGG
GCTTCGAAAGAGTGTGTGCAGTGCTTCAGAATAAATCTTCAAACTATGATACCGATATTT
TTATGCCCTTGATTGATGAGATAGTAAAATTATCGGGAGTAACATATAAAAACGAAGAAG
ATAAAATTCCTATGCGTGTAATAGCAGATCACATTCGTGCTCTGACTTTTGCGATTGCTG
ATGGCGCTGTTCCCGGTAATGAAGGACGAGGCTATGTGCTTCGAAGAATACTGAGAAGAG
CTGCGCGATACGGAAGAAAAATTAATCTTAAAGAACCGTTTCTGTTCAAACTTGTTGATG
TTCTTGTTTCTACTATGGGAAGTGTTTTTACAGAAATCAAAGAGAAACAGGATTATGTTA
AAAAAGTAATTAAAGCAGAAGAAGAAAGTTTTAACGCGACACTCGATCGCGGAATTGAAT
TGTTTGAAGATGTTGTGCGAAGACTCAATAAGAATAATCAAAAAATTATTCCCGGCGAAG
ATGTCTTTAAACTTTATGACACTTACGGCTTTCCTGTTGATCTTACAAGCTTAATGGCAA
GAGAAATTGGTTTCTCGGTTGATGAAGCGGGATTTAATAAACTGATGGAAGCTCAGCGCA
AAAAAGCGAGAGAAGCTTCTAAAGAAAAATTTGCCTCAGTAAATGTTGTGCTTACAGATT
TATCTTCATTTAACATTACAGATAACAAACAGGTCGAGTTTACTGGTTACGATGAGTTGA
AATCAGAAGCAAAAATTATTGGAATAAAAAAAGAAGGTAATACAAATCTGATAATTCTCG
ACCGAACTCCATTTTATGTTGAAGCAGGTGGTCAGATTGATGATACAGGAAAAATATTAG
CTCCTTCTGCAGAAATTGAAATTGTTGATGTAGCTAAAGTTGAAAATGCCATTATACATA
TTTCAGAAAATTCATTCGCAGAATCATTAAAACCCGGAATGCAGGTAATTGCAGAAGTTG
ACGAAAATCGGCGTTGGGATATTATGAGAAATCACTCTGCAACACACTTCCTTCATAAAG
CATTAAGAACAATACTTGGTACACATGTTCAACAAGCTGGTTCTTATGTCGGACCAGACA
GATTAAGATTTGACTTCACACATTTTGCAAAATTAAGTCCCGAAGAAATCTACGATATTG
AAACTTTGGTAAACGAACAACTAAGAAGAAACCTGCCGCTTATTCATCATCGCAACATTC
CGTTTGAAGAAGCAAAGAAAATGGGAGCGCTGATGTTCTTTGGAGATAAGTATGGCGATC
GTGTTAATGTTGTTCAATTTGGAGATTTTACAATGGAATTTTGCGGAGGAACTCATGTTA
AAAATTCGAGTCAGATTGGTTTGTTCAAAATTATAAGTGAACAATCTATTGCTAGCGGAG
TAAGAAGAATAGAAGCAGTTACAGGTGCCGGAGTGGAAAGATATATTTATACTCAGCTTG
AGCATCTTAAAGAATCAGAAAAAAAGATTGAAGAACTGCTTGATGTGAAGAAGAAACTTG
AGAAAGAAATCTCCGAGTTGAAAATGCGTGAGAAGATAGAACAACTTGATCATATTCTTT
CACTTCACTCCGAAGAAAGTGGTGTTAAAATTTATAAAGGTAAAGTTCACGCTGACAATA
TGGATGAACTCAAATCTCTTGGCGATGAACTTCGTAATAAGATGGGTAGCGGAGTTGGAA
TTCTTATCTCACAGATTGAAGATAAGGTTGGAATAGTTGCAGTAGTTTCTGATGATCTTA
TCAAAAAGAAAAATCTTAGTGCGGGAAAAATAGTTGGTGAGCTGGCTAAATTGGTTGGTG
GCGGAGGCGGAGGTCGTCCACATCTTGCAACTGCCGGAGGAAAGGACATTAAGGCAATAA
CAAAAGCATTGGCTAAAGTTGAAGAAATCGTTTCGCAGCAGAATAAGTAAAACAATTTTA
CCACCTATATACTGAGCGCACTTAAAATCACTAAGAATGTAAGTAACAAAGAAGAATTTT
GTCGAAATTTTGTTCGTTAACTGGTTAGTTGATGAATATTCTCTTTTATGTCAAAACAAA
AAATAAAATATGTTTGCTCGAACTGCGGATACGAATCGCTTCGCTGGATAGGAAAATGTC
CCGAATGTGAAAGCTGGAATTCATTCACAGAAGAGTTGATAGAATCAGGAAAACATAAAT
CTGCAAAAGCAGTACTAAAGTCTTCCATTCACAAATTATCAGAAATAGCCGCAACTGAAA
AAGAACGAATACTCACAGGTATCACAGAATTTGACCGTGTACTTGGCGGAGGACTTATGC
CGGGTTCGGTTGTTTTGCTAGGTGGTGATCCTGGGATTGGAAAATCAACTCTCGCAATGC
AGGCAGCAGCAGGAATTAAAGAAAAAGTTTTATATGTAACAGGCGAAGAATCCGAAAAAC
AGATCAAACTCAGATCATCGAGATTGAAAATAAAATCAGATTCACTTTTTATTCTGGCAG
AGACAGAACTAAATCAGGTAACTGCTGCAATTGAATCACTTAAACCATCAGTAGTAATTA
TTGATTCGATTCAGACAATGTACAGAAACGAACTAGACAATTCTCCCGGCACAGTAACAC
AAATCAGAGAATGTGCAGCATTGCTGATGGACGAGGCAAAGAAAAAACATCTTTCGGTTA
TTATAATTGGTCACGTTACAAAAGAAGGAATTATCGCTGGACCAAAAATTCTTGAACATA
TGGTTGATACAGTAATTCAATTCGAGGGAGAGGCGAATCATTCATTCAGAATTTTAAGAT
CGCAGAAAAACAGATTCGGTAGCACTAACGAAATCGGTGTTTTCGAAATGCGCGAAGATG
GTCTAAGAGAAGTAAAAAATCCGAGCGAACTTTTTTTAAGTGAAAGAGAAAAACAAACTC
CCGGTTCGGTTGTAACTTCAACAATTGAAGGCACTCGTCCCATACTTCTGGAAGTACAGG
CATTAGTAACACCATCAATGTATGGTTATCCTCAGCGTGTTTCAAATGGATTTGATCAGA
GAAGATTGTCAATCTTGTTGGCAGTGCTTGAGAAGAGAGCGCTGGTTAAAGTGTCTTCGG
CTAATGTCTTTATTAATGTTGCAGGTGGAATTAAAATCACCGAGCCGGCAGCAGATCTTG
CAGTTTGTTTAAGTATTGCATCAAGTCTTTCTGAAAAAGTTATTGACAGCCAGACAATTG
TAATTGGTGAAGTAGGACTCGGAGGTGAGTTGAGAAGTGTAAGCAACATTGAAAAAAGAA
TTCAGGAAGCAGAAAAATTAGGATTTGATACTGTAATTATTCCTCATACAAACTCTAGAG
GACTGAAACAAAACCCAAAGATAAAGGTCATTCCGCACGAAAATCTTTCTGATACAATCA
ATCTTTTAATACAATAAAAAAACGAAAAATTAATTTTGTTTCGAACTTTAAGAGTATTAT
TTTTTCTTGGCGTCATAAAGGCGCTTTTTTGTTCAATTAATTAAAGGTTCGTTAAGTGAG
TACCAAATTGTTCGTGGGAAGTCTTCCCTGGTCGGTTAACGATGCTGAATTAAAAACTTT
ATTTGAACCTTACGGTAAAGTTGCTTCAGCAAAAGTTGTAACCGATAAACAGACCCGCAG
ATCCAAAGGTTTTGGTTTCGTTGAATTCGAAACCGAAGCTGAAGCTTCTGCAGCAATCAA
TGCATTAAATGGCTCTGAAGTTAAAGGCCGCAACATAATAGTTAGCGAAGCAAAGCCGAA
AAGCTAAGAACTAATTTTAATGCAAAATATTTCAAGCGCTCTCTTCATCCGTGAGCGCTT
TTTTATTGCCCGATAAACAAATTAAATTTTAATAATTTATCTGAATTGTAACATCAAATC
ATTCTGTTCTATGAGTTTTGCAGATAAGGCAATTAAATATTTTTCCGGATTAAAGACACC
CGAATTAAATTTTAATCAGACAGAACTTTTAAATCCATACTCATCATCAGAAGTAAAAAA
AATTCTTAAAGAATTTTATCTTAAATATTATAATGATGATAAAGAAAGAATTTTTATCAT
TGGTATCAATCCGGGAAGATTCGGCGGCGGATTAACAGGAATTTCATTTACTGATCCTGT
TTCACTTCGTGAAGAATGCAGAATAAATAATAATTTGGGTAATCAGAAAGAACTTTCAAG
TAAGTTTATTTACTCTGTCGCCAAAGAGTTTGGCGGCGTTAAAAAATTTTTCTCGCGAGT
ATTTTTAACTGCTCTTTATCCCTTCGCATTATTGAAGAACGGAAAGAACTACAATTATTA
TGATGACAAAAATCTTTCTGAACATCTTAAACCGGAAATAGTGAAAAACATCAAATCACA
AATTCAATTTGGTGCAAAAAGAGATTTTGCAATTTTACTTGGAAAGAAAAATGCAGCCTA
CTTTGAAATTTTAAATTATGAACATAATTTTTTCAGAAAGATTATAGTTGTTGAACATCC
GCGCTATATTATGCAATACAGGTTGAAACAGTCAGATGTTTACATTAATAAATATCTTGA
AGTTATTAACAATTAAATATTCATTTGTATTAGTATGAATGCTGTGATTGAATTACTTGA
AAATGTCGGATTTATTATTCTCGGACTCTGCGGACTTATCTTTCTCATTGCCGGATTGAT
TCAAATAAAATTTCCACCTAAGAAAATAAATTCTCTTTACGGATACAGAACAAGCTCATC
AATGCAGTCTGAAGCAGCATGGAATTTTGCACAAATATATTCAGCTAAGCTTTCGATTAA
AGTCGGAATAATAATGATTGCATTTGCATTCGCTTCACTTCTATTCCACGTTTTTTCAAA
TGATAATCAGGTATGGATTAGTCTGATAATAATTTTCACTTTAACCGGAATTCTTATTTT
TTCAACGGAGAAAAAGCTTAAAGAAAAGTTTGGTAAAAAGTAATTCTTTAATGAATTTTA
TTCAGACAGAAATTTAATCAGCTTGATTGAAGACTTAATTTTAATAATTCTGTTAAGTGA
ATACTTGCCCGGACCGGTTATAAAAAGAAAAAGATAAATTAGTAAAAACAAAAGTGCTTT
TTCTTTCTGAGCAAATGGATCAGCAGCGTGATGAATGAAACCCGCTACAAACATTGTTAT
GATTAATGCTATCAGCGAAGCTCTTGTGAACAATCCAAGAAAAATAAAAACAGAGCAAAA
GAATTCTGAAAAAACTGCAAGGGCAAGACTTGGCACTGTGCCAATTCCCAATGGATCAGC
GAAACTAATTTCATCTGAAGGAAATAACCGGTTAAGTTTTGGTAATCCGTGAGCAAACAA
CATAAAAATACTCGAAACGGTGCGAAGTATTAAAAGAGCAAAATCATTCATTAACTTTCC
CCGAAATTTTTTAGTCCAATTTATTTAAAAAATTAATTATTGCTTTATTTACTTCATCTG
GATTTTCAATTGGTGTCATATGTCCTGCATTTTTTATTTCAACAAACTCTGCATTAGGAA
TTTTATGAAACATTTCTTTCATCACCGATGGAGGAGTTAAAGCATCTTTCTCACCGCAAA
TCAACAAAGTTGGAATTTTTATCTGACTTAAACTTTGTGTTGTATCTGTTCTGCTCAACA
TTGCAAGCAAACAGCCCTTTACACCGACGGGATTAAACGACGAAGATTTCGCTATTATTT
TTTCAAGTGCATCTTTTTTGATCTGCCTGAAATCTTCTGCAAAGCAATTTGTGATAAAAT
CTTTTGCAAACGGTGCGAGTCCCTCTGTGTTTATTCTCTTAATTCCTGCAGCGCGTTTCA
GTTTGCCTTCATTGTTATCAGCTTCAGACCTTGTGTCGCAGAGAATTGCTGCAGAAAATT
TATCCTGCATTCTTTCGAGCGCGCGCAATGAAATATATCCGCCCATTGATAATCCGCATA
AAACAGGTTTGTCCAGATTTTTTTTAATCAGAATTTCTTCAACGTCATCAACAAAAGATT
CCATTGTGAATTGGCCGTCTCCTGCAGCAGATTCGCCTAGCCCACGGATATCGTAACTTA
CGCAAAAATATTTTTGCTTCAACGCCTCAATCTGAGCATTCCACATTGTGTGATCGTAAG
GAAACCCGTGAATAAAAATTATTGCTCTGTTTGTGTTACTACCTTCAGAGAAAACCGATA
AACCATTTATTACTTCTTTCATTTGTGTTCCTTGTAAGTTAAGTGACTGTATAATTTTTG
TTTAAGAATAAATTTAAGCTTCATAATTCTAAGTGTATCATGCGTAATTCATCATTTGTT
ATTCAATATTCACACATAGCTTTTTCATATTACAGATGAAAATTAATTCATTATGCCTTA
TTATGCACATAGGAAATAAAATAATTTTTTTTATAAGAAATGTGTCTTTGTGTCCTTGTG
GCATAAAGTTTCTTTTCATTGATACAAAGTCACTATGAGGTAACAACAACATGAAACTAG
CATTTGCAACAACTGAATGCGTTCCATACGCAAAAACCGGTGGCTTAGCCGATGTTGCCG
GTTCACTTCCCAAAGCACTTGAAAAGCTCGGTGTGGAAGTAAAAGTTTTTATGCCTAAAT
ATCTTTTTATTGATGAATCAAAACACGGACTTCATTATAATTGGGATGTTGGCGAAATGC
TCATTCGTGTTAATGGCAAAGTGCATTCTGTTCATCTTCACCAGGCGAAACTTCCGAACA
GCAATGTTGAAATTAATTTTATTGATTGTCCCCATTATTATAATCGCGGGACAGTATATA
CGAATGATTCTGACGAAGACGAAAGATTTATTCTCTTCAGCAAAGGTGTTATTGAAGTGC
TTCAGCGATTGCAATGGACTCCCGATGTAATTCAGTGCAACGACTGGCAAACTGGTTTGA
TTCCTTTATACATAAAGGACAATTACAGTTGGGACAGAATGTTCGATCATACCGCGACTG
TTTTTACAATTCACAATATTGCTTATCAGGGAAGATTTCATAAATCAACATTACACGCTG
CTGAAATCAGACCGGAACTATTTTATCCCGGCGGACCGGTTGAGTTTGAAGATTCGGTTT
CATTTATGAAAACAGGAATTGTGTTTTCGGATATTATTAACACTGTAAGTAATAAATATT
CTCACGAGATTCTTACTCCCGAATATGGTGCAGGATTAGATGGAATATTAAGAGCACGTA
AACCTGATGTTTATGGAATTCTTAACGGAGTTGATTACGATGAATGGAATCCCGAAACGG
ATAAATTTCTTCCGTATAAATATTCAATCAATGACCTTTCGGGAAAACTGAAGAACAAAA
AATTTCTGATGGAACATTTTAATCTTCCTTTTGATGAGAATCGTCCTTTGATCGGAATGA
TTTCACGATTAGTTCTGCAGAAAGGTTTTGATATTTTTGCCGATGCATTGAATGATCTGA
TGAATCTTGATTCACAATGGATTATTCTTGGCAGTGGTGAATATCGTTATGAAGAAATGT
TCAGATACCTTTCACGTAATCTTAAAGGGAAACTTGCTGCATACATTGGCTATAACAATG
AACTTGCTCATTTGATTGAAGCGGGTGCAGATATTTTCCTTATGCCTTCGCGTTATGAAC
CTTGCGGGCTCAATCAGATTTATTCTCTTAAATACGGAACTGTTCCTGTTGTAAGAAAAA
CCGGCGGACTTGCAGACACAGTTAAAGACTGGGATGAAGAAAACTACTACGGCTTTGATC
ACGGAAATGGTTTTTCATTTTATGATTATTCCGGATTTGCACTCTTTAAATCAGTTGAAC
GGGCAGTAAATACATTTGCCCATAAAGATATCTGGAGAAAAATTCAGTTAAACGGAATGA
AGCTGGATTTCAGCTGGTCACGCTCAGCAGAAAAGTATGTAGAGCTTTACAAAATTGCAA
AAGAGAAGAGAGGGTGAAGATTTAAATATAACTGAACTAAAAATTTATCTGCAATTAAGA
ACTTTTAATATTTTTTGCTTAATAATTTATAATTCTGAGTTATTACAAAACAAAATTAGT
TTTCAAAAAAGGATATACGCAACCCCGATAATTATCGGGACAAGTTTTTGCGTAAGGAAT
TATGTTATCACCATCTAACTACTATTCTTCAATAAAAAAAACGGACAGAGAGTTTTTCCC
TGTCCATTCTTTTAAGAAGTAATTTATTTAAATATCACATTTCATCTATTATCTTATTAA
ACACTTCACTCGGTCGCATTACGGATGTTGCTTTGTTATCATCGGGCAGATAGTAGCCGC
CAATGTCAACCGGTTTTCCCTGTACGACGATTAATTCATTAAATATCTTTTCTTCATTTG
CAGAAAGTTCTTTATAAATTTTTTCAAATCGTGATTTTAATTCCGTATCATCATTTTGAT
TTGCCAATGCTTCTGCCCAAAACAAAGCAAGATAGAATGAACTTCCTCTATTATCAATTT
CACCTGCTTTTCGCGAAGGCATTTTTCCGTTTTCAAGATACTTTAAAATTGCAGCATCCA
GAGTTTCAGCCAGAACTTTTGCCTTTAAATTTCTCGTTTTCTCATAAACCAGTTCGAATG
AAGGAACCAATGCACTGTATTCTCCAAGCGAATCCCATCTTAAATGATTTTCTTTTAACA
ACTGCTCAACATGTTTTGGGGCAGAACCACCTGCACCTGTTTCAAACAATCCACCGCCTT
TCAGCAATGGTACTATAGAAAGCATTCTTGCGCTTGTTCCAAGCTCCAGTATCGGGAATA
AATCTGTCAGATAATCTCTAAGCACATTTCCTGTAACTGAAATTGTATCCAGACCTTTTC
TTACTCTTTCCAGAGTATATTTCATTGCATCAGCAGGTTTAAGAATTTTAATTTCAAGTT
CTCTGGTATCATATTCACTTAAATATTTTTTCACTTTTGCAATAAGCTCACTGTCGTGAG
CTCTGTTTTCATCCAGCCAGAAAATTGCGGGAGATGAAGTTTCTCTTGCTCTTCGGACAG
CCAGTTTAACCCAATCTCTGATTGCTTCATCCTTTGTTTGCGACATTCTGAAGATATCGC
CCTTTTCAACTTTCTGTTCCATCAGAATTTCGCCGGCTGAGTTTACAACTCTGATTAATC
CTTCGTCTGCTGCTTCAAATGTTTTATCGTGTGAACCATACTCCTCAGCTTTCTTTGCCA
TCAACCCAACATTAGAAACAGCTCCCATCGTTGCCGGGTCAAACTGACCATTGATTTTTG
CATCCTCAATTATAACACTATACATTGTTGCATAAGTTCTGTCGGGAATAATTGCAATAC
AATCCCGAAGCTCATCATTTTTATTCCACATCTTTCCGCCATCTCTTACAATATTCGGCA
TAGAGGCGTCAATAATAACATCATTCGGTACGAACAAATTAGTTCTTCCTGTTCTTGAAT
CAATCATTGCAAATTCCGGCTGGTATTCATAAACCTTATTTATATCTGCTTCAATTTCTT
TTCTTTTTTCTTCAGGTAGCTTTTTAATTTTTTCAAGAATATCTAGCATACCATTGTTAA
CATTTGCACCAATTTCCTTTAATACATCTGCGTGCTTATCCAATGCATCTTTGTAATAAA
CATAAACAGCATGTCCGAACATAATCGGATCTGAAACTTTCATCATTGTTGCTTTCAGAT
GTAATGATAAGAGCACATTATCCTTTTTTGCTTCATCTATCTGTTCGGCGTAGAATTTTC
TTAGTTCTCTTACATTCATTACCGATGTATCAATTATCTCCTCGGCACTAACTTTTATGT
TGTCTTTTAGAACGGCTGATTTTCCATTATTATCAATAAACTCAATCTTAACCACATCAT
CTTTTTTGATCGTAAGAGATTTCTTGTTTCCGTAAAAGTCATTTTGCTTCATATGAGCAA
CACGGCATTTTGAACCTGATGTTGGCCAAGGCTTCATCATTTTGTGAGGATGTTTTTGTG
CAAACTTTTTTACAGATGCTGCGGCATGCCTGTCAGAGTTGCCTTCTCTTAATACAGGAT
TTACTGCAGAGCCAAGTACTTTTGAATATCTTCCCTTAATTGCTTTCTCTTCGTCAGTTT
TTGGTTCATCGGGATAATCTGGAATATTATATCCCTTGCTCTGCAATTCCTTAATTGCGG
CTTTAAGCTGAGGAACGGTTGAGCTTATGTTGGGAAGTTTTATAATGTTTGCGTTTGGAT
GCTGAGTAAGTTCCCCAAGCTCAGCGAGGTAATCGGGAATTTGTTGTTCTTTGGTCAAGT
TATCCGGAAAGTTTGCAATGATTCTTCCTGCAAGTGAAATATCTTTTTCTACAAATTCAA
TTCCTGTTCCTTTGGTGAAAGATTTAAGAATTGGCAGTAAGCTGTAACTTGCAAGCGCCG
GGGCTTCGTCGGTTTTTGTCCAGTAAATTTTAAAACTCATTTAATGTATCCAACTAATTT
TTAGAAAAAATATTTTTTTTATTTGTTAAAATACTCAATAATTAAGCGATATTGAATAGA
ATGAATTCTTATGTTATGATTGAAATGCAACTTATCTGTTTAATAAATCGTTTTTTTAAT
GTTATGAAAATAATTTTACTATTTATATTATTAACAACTATGATTACCGGCCAAGAGAAT
CAAATGAATGAAGTTATTCTGAATTCATTTATAATGAAAACCGAAAATCGCTGGCGAATT
GTTAATGACAATGTAATGGGTGGATTAAGTTCTTCCCGCGTAATAATTGAGAACGACAAA
ATAATTTTTGCAGGAAATGTTTCTCTGGAAAATAATGGTGGCTTTGCTTCGATAAGAAGT
CCCGTTAAAAATTATGACCTCTCAAACTTTAACGGTATTTCAATAAGACTTAAAGCAGAT
GGCAAGAATTACAGCATTTCGATGAAAGAAACATCATACTTTACAGGATATTTTTACACC
GCAATTTTTGAAACAAAAGCAGATGAATGGATAACAATAAAGATTCCCTTCAATCAGTTT
AAACTTTACTACTTTGGAAAGAGAATCAATTCGGATACTGAAATTCCATTGGACAGAATA
AAAGAAATATCTTTTCTTATAGGGGATAAACAGGAAGGTAATTTTAAAGCAGTGGTTGAT
TATATTAAGTTCTACTAAATAATGATTTTATGAATCTGGAAAAAGCTGCTGAATACATTC
GTAATGGAAAGCTGGTTGCTTTTCCTACAGAAACAGTTTATGGATTAGGAGCAAATGCTC
TTGATCCTTTTGCTGTATCAAAAATATTTGAATTAAAAGAACGCCCTGCATTCGATCCTC
TTATTGTTCACATCGAATCAATTGAAAGCGCTGAACAGCTGGCGGATACAAAAAACAATA
AATTTCACAGACTTGCAGAAAAATTCTGGCCAGGACCACTGACTATTGTTCTTCCCAAAA
AGAAAATCATTCCCGATATTGTTACTTCAGGATTAGATACTGTTGGTTTAAGAATGCCCA
ATCATAAAATAGCTCTGGAATTGATAAAGCTATCCGGCTGCCCGATTGCAGCACCAAGTG
CAAATAAATTTGGAAGAGTAAGTCCGACAAGCGCACAGCATGTAAAGAAATACTTTCCAC
AAATTGATTGCATTATTGATGGAGGTAAAACACAGGTCGGAATTGAATCAACAGTAATTT
ATCTGTATGAAGATAGTTTTGAAATATTAAGACCAGGAATAATAACGAGTGAAGAAATTG
AAACGGAGGTTTCTCTAAAACCGATAAACAAAAAACGAAAAATATCCGCTCCTGGTATGA
TGAAATCACATTACAGTCCGGCTAAACCAATATACATTCTTAATGAAACTTTACTAAGAA
AGATAGATTTCAATAAAGCAGGTCTGTTATCATTTACAAAGAAGTATGATAAGTTTTTTA
AGAAAGTTATAACTTTATCAGAGTCTATGGATTTAAAAGAATGTGCAGTCAATCTATTTT
CGGCAATACATTTATTAGAAGATTCTGATGTTGAAATAATTATTGCAGAGCCTGTTCCTG
AAACTGGAATTGGTATTGCAATTATGGACAGATTAAAAAAAGCAGCATATAAAACAATGA
AAAGTATAAATTGAAATACCGAATGCGGGAAATATTTAGAATTATATTCCCAAAAAGATT
GAACAAATAAATGTAATATTTCAAATAACAAAACAGAGGTAAAGAATGAAAAGAATAACA
GTTGCAAAGGGTGATGGCATCGGTCCTGAAATAATGGATGCTACACTTAAAATAATTTTA
GCTGCAGGAGCACAAATCGAAATTGATGAAATAGAAGTGGGTGAAAAAGTTTATCTTGCA
GGGAATACATCTGGAATAGCAAAAGAATCCTGGGACATTATAAGACGAAACAAAGTTTTC
CTGAAAGCACCAATCACAACTCCACAGGGTGGCGGATATAAAAGTCTTAATGTTACAACA
AGAAAATTTCTTGGTCTTTATGCAAATGTAAGACCCTGTATGAGCTTACATCCGTTTGTC
AAAACAAAGCACCCAAATATGGATGTAGTCATTATTCGTGAAAACGAAGAAGATTTATAT
GCCGGAATTGAACATCAGCAAACTGATGAAGTAGTTCAATGTCTTAAACTTATAAGCAGA
CCAGGTTCAGAAAAAATTATCAGATATGCATTTGAATATGCGAAGCAATATGGAAGAAAA
AAAGTTACTTGCTTTACTAAAGATAATATTATGAAACAGACCGATGGATTATTTCATAAA
GTTTTTGATGAAATTGCAAAAGAATATCCCGAAATAGAGAATGAACATTGGATTGTTGAT
ATAGGTTCTGCAAAACTTGCCGATACACCTGAAGCTTTTGATGTTGTTGTTTTACCAAAT
TTATATGGAGATGTTTTATCTGATGTTGCCGCACAAATAGCAGGTTCTGTTGGTTTAGCC
GGTTCAGCAAACATCGGTGAAGAGTGTGCAATGTTTGAAGCAATTCATGGTTCAGCCCCA
AGAAGAGCTGGTCAGAATCTTGCTAACCCATCCGGACTTTTACAAGGCGCTATTATGATG
CTTGTTCATATTGGTCAAAATGATATTGCCGAAAAAGTTCAAAACGCCTGGCTTAAAACA
ATTGAAGATGGAATACATACTTATGACATTTTCAAAGAAGGAATAAGTAAACAAAAAGTT
GGTACAAAAGAATTTGCCGATGCGGTAATCGAAAGACTTGGTCAAAAGCCATCGCAGTTA
AAAGCAGTTAATTATGAAAAAGGTTCTGCACTGAAACTTCCGAAGTATGTTAGAAAAGCT
CCCGCTAAAAAAGAATTACTTGGCGTTGATATTTTTGTTCATTGGAGTGGCACAGACCCA
AATGAACTAGCCGAGATTTTGAAAAAGATTGAGCTGGAGAATGTGAAGCTTTCAATGATA
ACAAATCGCGGTATTAAGGTATGGCCAGAAGGATTTGAAGAGACATTTTGCACAGATCAT
TGGAGATGCAGATTTAAGGATAAAGATGGTAAAACTATAACAAAGCAAGATATAATCGAA
TTGCTATCACGAGCCGAAAAAAATAATATCGATACAATCAAAACGGAAAACTTATACGCC
TTTGACGGAGTTCAGGCATTTTCACTTGGTCAGGGACAGTAAAAGAAATATAATTTTATC
TATTATTTTTTCAATACCCGGTGAAAACAACACCGGGGTTTCAGTATTGTTACTATCTTT
ATATATCAAACAAATAACAATTAAAAAATGATTAAAGAAAAGGTCAGGTACATAGTTGAA
AGAAATTCATTTCAGAATTTTATTATTGGTTTAATAATTTTGAATTCATTTACAATCGGA
ATGGAAACTTCAAAATCCATAATGAACTCATTTGGTAACGCTCTTCTTCTGATTGATAAA
ATTATACTTGCAATTTTTGTGATTGAAATTTTTTTAAAGCTTTATGCTTATGGATTTGGC
TTCTTTAAAAGTGGGTGGAATGTTTTCGATTTTGCAATTGTAGCAATAGCACTTTTGCCG
GCTTCGGGAGCGCTTGCGATTCTTCGTTCGCTAAGAATTTTCAGATCGTTGAGACTGATT
AAAAATCTACCAAGATTAAGATTCATAGTTGAATCTTTACTTCTTTCTATTCCGAGTATC
GGATGGATTTTTGTTTTGCTGACTTTGGTATTTTATGTTTTTTCTGTAATTGGAACAAAA
TTATTCGGAGCATCTTTTCCAGAATGGTTTGGTACAATCTGGGCTTCGATGTTTTCCCTT
TTTCAGATAATGACTTTAGAAGGATGGGCAGATATTGCACGAGCAGTTAATGAGCTTTAT
CCATTTGCAAATCTTTATTTTATTTCATTCATACTTATTGCATCCTATACAACCTTGAAC
ATTTTCATTGCGATTGTTGTTAATACAATGTCTGAAATACAACATAAGATTAGTGTTAAG
GAGACTGAAAAAATTAGTGAAATTATTGTGGATGAAAATGAAGAATTAAGAAATGATATA
AAAAATCTGAAAGAACAAATACTTAAACTTGAAGAAAAGCTCTCAAAAAGAATAAATATT
TGAAAACAAGTTTTAATAATTAAATATTTAATGGAGGAAAAAATGACATGTCCGGTTTGT
AATGTTGATTTACTTATAAGTGATAACCACGGAATTGAAATTGATTATTGTCCGAAGTGC
CGTGGCATCTGGCTGGACCGCGGTGAGCTTGATAAAATTATCGAAAGAGCAAACGAGTAT
GAAAATTCATTCCGGAAACGAATCAGGAATGAGGATTTCCGCAAGGATGAATTTTACGAC
TATAAGGATCAAAATTATAAAAGGCATAAAAGAAAATCATTCTTTGATGATTTATTTGAC
TTCTGAAATCAGTATGTTTTAAGTGAGTCTTATTTAATTAAATCTTAAAGGCGTACAATG
GATATACTAAACACAATCCAATCTGCACTTGGCGGCGGAGATAAGAAAGATGACCTTATG
TCTACCGTTATGGAGCTACTTGGTGGACAAGGGGGTCTCCAGAATTTAATCAGTCAGTTT
GACTCGAAAGGTCTGGGAGATATTATTGGTTCGTGGGTAAGCACTGGACAAAATAAATCT
ATTTCGCCGGACCAGATTAAAAATGTTTTTGGATCTGATACATTAAGTGGAATCGCATCA
AAGCTTGGGGTAAATGTTAATGAACTTTCCGGGCAACTATCAAATCTGCTTCCTGATGTT
GTTGATAAATTAACTCCAAACGGAAAGGTACCTGAGGGAGATATTCTCGGCCAGGCATCT
GATTTGCTTGGCGGATTGTTTGGTAAAAAGTAAAATAACATTAAATCTATTTTTATTTAG
CCGTGGTAGAAATGTCACGGCTTTTTTTATATTACAAACAGAATAAAACACTTTTTAAAC
ATTTCATTTCTTAAGGAGGCATCACTTATGAACTCACCAGCTATAACGCCTTGCCTTTGG
TTCGATAACGAAGCTGAGGAAGCTGTGAAGCTTTACTCATCGCTTTTTGATGAATCAAAA
GTCAACAGAGTTTTACACTTTGGCAGAGAAGGGTTTGAATTTCACCGCAAACCTGAAGGT
TCTGTAATGACAGTTGAGTTTGAACTGAAAGGACAAAAATTCCTTGCACTAAATGGCGGA
CCTGATTATAAGTTTAATGAATCTGTTTCACTATTTATTTACTGTGGTTCAGAAGAAAGA
ATAAATTTTCTTTACAAAAAACTTTCTGAGGGTGGTTCGGTGAATATGCCTTTGGATAAA
TATGACTGGAGTCCAAAGTATGCTTGGGTGAAAGATAAATTTGGTGTTTCGTGGCAGCTT
GATATTGAGGATGTAAACTCGATTCAAAAAATTGTTCCTTCTCTTTTATTTGTAAATGAG
AAGTTCAATCTTGTGAAAGAAGCGGCAAATCATTTTACATCAATCTTTCCGAATTCCCAA
ATCATTATGGAATATCCATATGATAAATCAATGAATCTTCCCGAAGGCACTTTATTATTT
GCACAATTCAAACTGAATAATTATTTGTTCAATGCAATGAGCGGCGGAACAATCAAACAT
AATTTTGATTTCAATGAAGCAATTTCTTTTATTATTAACTGTGATACTCAGGATGAAATT
GACTATTACTGGCAGAAGCTTACAGAAGGTGGTCAGGAAGTTCAGTGTGGTTGGCTCAAA
GATAAATTTGGAATTTCGTGGCAGGTTGTTCCAACTATGTTAAATGATTTATTGGATGAT
CCCAACAAAAAGAGTAAAGTGACGGATGAAATATTTACGATGAAAAAGTTTGACATTGCG
ACTTTGATTAAAGCATCTGAATAAGAATAGGTATTCAATTGGAAAAATCCGAATTACATC
AACATCAGTCTCAAAGATTAATTTTTTTAGGTGTAAGTCTTTTTCTTCTTGGATTAATCG
TTGGATTATTCGTACCAATGTTTGCAAACCCAAGGATGGGATTATCAAGTCACATTGAAG
GAGTGTTGAATGGAATATTTTTAATTGTGCTCGGACTTATCTGGGGAAAAATTGATTTAT
CTATTCGCTGGTTAAAAATAAATTTCTGGTTGGCTGTTTATGGAACATTTGCAAACTGGT
TTGGAATTCTTGTAGCAGCAATTTTTAATGCGGGAAAGATGTTAAACATTGCAGCACATG
GCAAAGAAGGTTCACCGCTTGCAGAAGCATTTGTGAATTTTTCTCTCATTTCGTTATCAG
TTGCAATAATAATTGTTTGTGTTCTAACATTGGTTGGATTAAAAAGAAATTTTAAAAAAA
ATTGAATGCAACAAATGACTGACAAAACAAGGATAACAATTGAAGTAAATATCAACGCAC
CAATTGAAAAAGTTTGGGAATGCTTCACATTACCCGAACACATCATAAACTGGAATTTTG
CTTCAGATGATTGGTGCTGTCCAACAGCTGTGAATGATTTGAAAGCTGGTGGAAAGTTCT
CGTGGAGAATGGAATCAAAAGATGGTAAAATAGGATTTGACTTCAGTGGAGTTTATGACG
AAGTGATCGAATATCAAAAAATTAAATACACACTTGGTGACAATAGAGAAGTTGAAATAA
CCTTTAGATCTGAGAATAACTTTTCAATTGTTACAGAAACATTTGAAGCTGAAAATGTTT
TTTCAATTGAACAACAGCGGCAAGGCTGGCAGGCAATTCTAAATAATTTTAAAAAATATG
TTGAAGGGAATTAAATCTGATTTACATTTTTGCTGTCACATCAATGCACAATCAAGCCGT
TCTTGTTCTGCTTCAATTCATCAGGAATAACTTTCAGTATTTCTTCTTTAAGTGCATTGG
ATAAATGTTTTTTAATAAATGTGTGAGTATAGATAAATCCAACTTCGCGCTTTGGAACCG
GATTGTTAAACTCTCTTATCTGATTAAGTTTTTTCTTGTCTTTGATATACTGCAACGCAA
GATAAGGAAGAAGTGTCATCCCAAACTTTTGATCAACTAACTTTATTAGCGTTTCAAGAT
TTCCGCTTTCGAAGACAACCTTACTACTTTTTTCAATCCATTCATTTTCGTTACTTCGGC
AAACTGAAAGTGTCTGTTCTCTTAAACAATGACCTTCTTTCAAAAGAAGAAAATCATTCA
CATTCAAATCATCCTGACTCAATTTCTTTTTCTTTATCAGCTTGTGCTCTGGGGGAAGAA
AAGCTACAAATGGCTCATAGTACAAAGTTTCTGTCAAAAGATTTTCCTGATTTGAACGAA
GTGCAATTATTCCTATATCAAAATGATTTTTTTCCAAACCTGCAATTACTTCATCTGTTG
TAACTTCATCAATAATCAATTCCACATCGGGATATTTTTTTGTAAAATTACTAAGGAACA
TCGGCAGCAAATAAGATGAGATAGTAGGAATTATTGCAACACGAAGAGAGCCAACAAACT
CACCTCTTTCCATCTGAAGAATTATATGAAGTTTTTCTTTCTCTTTTAGAATAAGTTTTG
CCTGCTCAAGAATTTTTCTTCCGATATCTGTCGGTTCAATCGGTTGTTTGTCCCTTCTGA
AGATTTTTACTCCAAGTTCATCTTCAAGCTTTTGTATCTGCATACTTAAAGTTGGCTGTG
TAACAAAACAACTTTTTGCAGCTTCAGAAAAATTTCCGAATCTTTCTATTGCTATCAGAT
ATTCAAGCTGAGTAAGTGTCATAACATTATAAGATTATCTTATACAAATATAAAAATTAT
CAATTTGATTTATGATGTTGTTTGTGCGAGATTTAGGGCGTAAAAGTCCACAGTATTTGT
ACAACTAATAAATATTATTTTTGAAGGGGCACTTTTCTGATTATGACTTCAACTATTTCA
ACAAATAAAGAAAGGGTTCAACTATGAGCAACAACTCAAACAACGGCAACAAATGTCCGT
TTCCTCATCCAACCGGAGTAAGCGCTTTTGGAACAAGCGTTAATGATTGGTGGCCCAATC
GCTTAAAACTCAACACTCTCCGACAAAATTCTGAAAAGTCTAATCCAATGGATAAAGACT
TCAACTATAAAGAAGCTTTTAATAGTCTTGATTACGATGCCTTGAAAAAAGATTTGAAAG
AACTTATGACACAATCACAAGATTGGTGGCCTGCAGATTTTGGTCACTACGGCGGATTGT
TTATCAGACTTTCCTGGCACGCAGCCGGAACATACAGAATTGGTGATGGAAGAGGCGGCG
CAAGCGGCGGTTTACAACGCTTCGCTCCCACTAACAGCTGGCCTGATAATGCAAATCTTG
ATAAAGCCCGCAGACTTCTATGGCCAATCAAAATGAAATACGGAAATAAAATTTCGTGGG
CTGATTTATTGGTTCTTGCTGGTAATGTAGCACTTGAATCAATGGGATTCAAAACATTTG
GATTCGCTGGCGGAAGAGAAGATTACTGGGAACCAGACGAAGCAATTTACTGGGGTTCTG
AAAAAGAATGGCTTTCTGATAAGAATCGTTATTCGGGTGAAAGAAATCTTGAAAATCCTC
TTGCTGCAGTTCAGATGGGATTGATTTATGTTAACCCGGAAGGTCCTGGTGGGAATCCTG
ATCCTGTTGCAGCTGCAAAAGATATTCGAGAAACTTTCCGAAGAATGGCAATGAATGACG
AAGAAACTGTTGCGCTTATTGCTGGTGGACATACTTTCGGTAAAGCACACGGTCAAGGCG
ATCCAAAACTAATGGGTCCTGAACCAGAAGCAGCTGAAATTGAACAGCAAGGTTTAGGTT
GGAAGTATGGTTACAAATCAGGCAAAGGTCCGGATGCGTTAACAGGCGGACCTGAAGTAA
CCTGGACAACTACACCAACAAAATGGAGCCACGATTTCTTCAAACATCTTTTTGAATATG
ATTATGAGTTAACAAAAAGTCCCGCAGGTGCTTATCAATGGGTCGCAAAAGATGCACCCG
AAATTATTCCCGATGCTTATGATCCAAACAAAAAGCATAAACCCACAATGCTCACAACAG
ATCTTTCATTGAGATTTGATCCTGAATATGAAAAGATTTCAAAAAAGTTTTATGAAAATC
CGGATTTGTTTGCCGATGCATTTGCACGTGCGTGGTTTAAACTTCTTCACAGAGATATGG
GACCGAAGTCTCGCTATCTTGGTCCAGAAGCACCAAAAGAAGATTTGATTTGGCAAGATC
CTGTTCCGGCTGTTGATCATAAACTTGTTGATGATAAAGATATTGAAGAGCTGAAGAAGA
AAATTCTTTCGTCGGGACTTTCAGTTTCGGAATTGGTAACAACTGCGTGGGCTTCTGCTT
CTACTTATCGTAATTCTGATAAAAGAGGTGGTGCAAATGGTGCCCGTATCAGATTAGAGC
CACAGAAAAACTGGGAAGCCAACAATCCAAAACAATTGCAAAAAGTTCTTGGCGTGTTGG
AGAAGATTCAAAGTGAATTTAACTCAGCTCAGAAAGATGGAAAGAAAATTTCAATTGCAG
ATATGATTGTTCTTGGCGGATGCGCTGCAGTTGAAAAAGCAGCTAAAGATGCTGGCTACA
ATATTAAAGTTCCATTTACTTCGGGAAGAACCGATGCTTCGCAAGAATGGACAGATGTTG
AGTCATTCGAAGTTCTGGAACCATTGGCAGATGGTTTCCGAAACTATGCAAAAGGCAAAG
CTGGAGTTTGTGCAGAACATCTTTTGGTTGACAAAGCTAATCTGCTAAACCTTAATGTTC
CTGAAATGACAGTGCTCGTTGGTGGTATGCGCGCACTGAAAGCAAATTGGGATAATTCAG
ATTATGGTGTGTTTACAGATAAACCCGGGGTTCTTGCAAACGACTTCTTTGTTAATCTAC
TCGATATGGGCACAGAATGGAAAGCAACTGATGAATCAAAAGAAAAATTTGAAGGTTACG
ACAGAAAAACAGGTAAGTTGAAATATAAAGCCACACGAGCAGATTTGATATTCGGACATA
ATTCTGAGCTAAGAGCTGTTGCTGAATTTTATGCTTGCAACGATAACAAAGAAAAATTTG
TTAAAGACTTTGTTGCTGCGTGGAATAAAGTTATGATGGCAGACAGATTCGATTTGCAAT
AGTTTAATAACTAATCATTAAACGAACCATTAAACAAAGCCGTAGCGAAAGCGCTTCGGC
TTTTTTATTGATTCTTACTCTTAAATATGTTTATACCTTTTACCCTAAGCGAAAGATGCT
TCGTTTTCCTTCCACTCACTCTCTTTCGCCACATCTTAAAACTTGATGGCTTTAACTCAT
TCCTCATAATTTTCCGAACGTCATTTTCTTTTAATCCAAATTGATATTCAATTGCTTCGA
ATGGAGTGCGGTCTTCCCAAGCCATTTCTATTATTCGGGATATATCTGATTGAGATAAAT
TTTTCACTACAATATAACACTAAAAGCAAAATTCCGGTTCAAAACTAAAGGAACGAACCT
TGAGTTTTAATTGTTCCTTTATCAAACAACAAACAATGAAAATGAGGATAAAATGAAAAA
TAAAGTCGTAATTATAACAGGTGCCAATAAAGGAATTGGTAAAGAAGCTGCAAAACAAAT
TGCCAAACTCGGAGCTAAAGTCTATATGGCTTGTCGCTCTTTAGATTCTGCAAATCAGGC
AAAAGAAGAAATTATTAAAGAAACCGGGAACCAGAATGTGTTTGTTATTCATCTTGATCT
TGCAGATATGAATTCAGTTAAATCTTTTGCTGATGAATTTAAGCAAAGAGAAAATAAACT
TGATGTTCTTATCAACAATGCAGGCATCTGGACAAAGTCAAAACAAATTTTTGAACTTGG
AGTTGAAATGACTTTTGCTGTTAATGTTGTTGGTCAACATTTTTTAACTAATTTGCTTAT
TGAAGAATTAAAAAATGCTGCGCCATCAAGAATCATTAATGTTGCTTCTCATTATGCCAG
TGGACTTAAAATAGATGATATTAATTTTGGAAAAAGAAAATTCAACGAAACTCTTGCTTA
TAAGCAAACCAAACAGGCAAACAGAATTCTAACACGCGAATGGGCAAGAAGACTTGAGAA
ATATAATATTTCTGTTTATTCTTTAACTCCGGGTTTTGTTCCGTCAACAGAACTTTTCAG
AGAGCAGAATGTTGTTGGTAAATTTTTGCTGAAAGTTTTTGCACTGATTGAAGGAAGAAC
AATCGAAGAAGGAGCTGATACAATTGTGTGGCTTGCTTCCACAGATAAAATTAACGGAAG
TAAAGGTGGCTTCTTTAATCAGAGAAAAGAAGAAAAATGCAAATTCTTTAATTCAGAAGA
TGAGCGACGATTGTGGGAAAAGTGTGAAGAGTTTCTTACAGCAGTAAAAGAAAATCAGTT
GAAATGATTAAATAATCTCTCAGTGATTCTTTGGTTGACAAAAATAATTAACCACAGATA
ACACGGATTAACACAAAAAAGAATCTGAAATAATCTGAGATATCTATGGTAAAAAAAACA
GCTGTCTATAAAGATTAAAATTGGAGTTAATATGAAAGTAGGAATAATCGGTAGCGGAAT
GGTAGGCGCAACATCCGCTTATGCAATTATGATGCGCAAAGCTGCTAGTGATATTGTTTT
AATTGATGCTAATCAGAAAAGGGCTGTTGCTGAAGCTCAGGATATAATGCACGCAGTTCC
TTTTGTTGCGGCAACAGATATCTATGCCGGAAGTTACCACGATTTGAAAGATGCAAAAGT
AGTTGTCATTGCTGCTGGTGCAAATCAAAAACCCGGTGAAACAAGACTAATGCTGATGGA
AAAGAATGCATCAATTATGAGAGATATTATTTCCAAAACGGTGGAAGTTAATCCTAATGT
AATTTTTCTTGTGGCAACAAATCCAGTTGATATAATCACTCACATTTGTATAAGCACTGC
TAAAGAATTCGGAATTCCCTCAACAAGAATAATCGGAAGTGGAACCACTTTAGACACAGC
ACGATTTCGCTCTTTGCTCGGAAATCATATCGGAGTTGATCCTCAGCATGTTCATGCTTA
TGTAATCGGCGAGCACGGCGATTCAGAAGTCCTTTGCTGGTCGAATGTAGACATCGGAGG
CGTTCCATTAGAAGATTTTATTGCCCATAGAAACATTGAATTCAACGAGGAGATAAAAAA
TAAAATTGACGATGGCGTCCGTAATGCTGCGTATAAAATAATTGAAGGCAAGGGCTCAAC
ATACTATGGTGTAGCTGGTGCTATTGCAAAGTTAGTCGAAGCAATCAATCGTGATAATCG
TGCAGTGCTTACAATCAGTGCACTTAAGGATGATATTGAAGGAATTAAAAATGTAACGCT
TTCGCTTCCACATCTTATTGGTGGTGAAGGCGATCTTGGAGTTTTACCAATCAAGCTTAG
CGTTAAGGAAAAGATGTTATTAAAAAACAGTGCTGAGATAATCCGTTCTAAAATTGATGA
GTATGAAAAGAAGTGAATGATTAAATATTTCGCCGGTTTTGATGTTCAAATCAAAAGTGG
TTGTTGTTATTATATCATTGATGAAAACAAAAATTTTGTTTAAAGCGGCTGAGTAAAGGA
AAACATTTCTCAATCATTAAAAGAAATTTTTCTTAAAGTATCTGGCAACAATCCCAACAA
AATTGCAATAGGAGTTGACTCACCGAGAATGCCCATTGACAAACTTCGCAAAAGAAGCTT
TAACAGAGAATCGAACTCCTGGAGCGAAAATGAAAAAGCAAAAGTCGGAAGAGAGTGTGA
AGTTATTATCAAATCTTATAAAATCGCCAACCCACAATGGACAAGAACCTCAAAAGATTC
TCCCGAGTGGATGAAATTAGGTTTTTCAATTTATGATGCTCTAAAAAAGTTTTCTTTTGT
TTATGAAGTATTTCCATCTGCTTCCTACAGAATGCTTGATAAAGAAAATGTTAAATACGA
ATTGTGTCTTAATAATTTTATTGGTGGAGTAAAAGATATGCTTGATGCTTCAGTCGGAGC
AATCACTGTTTATGAATTTTTAAACGGCAGAGGTTGTGAAGTTGGTGGTGAAGACGGATT
GGGAACGATTGTGTTGCCCAGATCAATTGAGTGCAGTTAAAACACTTTGCCCGAAAAGGT
TAGTAAACAAGAAAAAAATTTATTTAGACTTTTATCCTGTTTTTCTCATCGACTAATATA
ATTATGGGTTTGTGATTTCTGACTTCATTCTCATCAAGCTGACAATAGCTCGCCACAATT
ATTAAATCGCCAATATGAACCAATCGAGCTGCAGCGCCATTTAAAGATATCTCTCCTTCC
TTACCCTCAATTACATAAGTTGCAAAGCGTTCTCCATTGCTGATATTATAAATCTCAACC
CTTTCAAAAAGATTCAGGTTGGCGGCATTAATAAGATTTTTATCTATAGCAATACTACCT
TCATAATTTATGTCAGCGCCTGTTACTGTTGCCCGATGTATTTTAGATTTCAATAAAGTC
AGTTGCATATTATACTCCTTTAGATGTATTTAATTTGTAAGCAAAATAAATTCCTTGTAA
AACAAGGTCGGGAACAACTTCATCAAACAGATTAAAATCTCTGAACATTGATGCAAAACC
ACCTGTTCCTATAATAAAAGGTTCTGAATTGTTGAAAGACTCTCTCTTGATTCTGGAAAC
TAATTCTTTTATTGTTCCGATATGCCCAAAGAATAATCCGGATTGAATGCTTTCTTTTGT
TGACCTGCCAGTTGCCCTTTCGGGAATTTCTAATTCAACCGCAGGAAGCTTGGCAGTTTT
TGACTCAAGTGCTTCCATTGATATTTTTAATCCTGGGACAATAGCACCACCAAGATATTC
TTTCTCGCTGGTTACAACATCAAAAGTTGTGGCAGTGCCAAAGTCAATTATAATTAAGTC
CTTATTTGGATAAATTGAAACGCCTGCTATCGCATTAGCTATTCTGTCAGAACCAACTTC
CAAGGAATTCAGATATCTTATTTTTAATCCTGTTTTAACTCCCGGCTGAATTATAAATGG
CTCGACCGAAAAATATTTTATACATCCGTTTCGCAAGGAATAAATTAGATCAGGCACCAC
AGAACATATTGCAATTGCGTTGATTAATTTTAGATCAATTTCATTCTCTCGTAAAATACT
TCTCAGAAAAATTCCTATTTCATCAGAAGAAAAACTTGTGCGCGAAGATTTTCTGAATTG
CAAAATAATTTTCCCGTCTTTGAAGACACCGCCAAATATCTGAGTATTTCCAACATCAAG
AGTTAAAACCATTGTTATTTTCCTTCAATTATTTGTAAGATAATCTCTGCCAATTCTTTT
GAGTCAACTGCCCTGTGCTGATTTTTAAATTTATCAATAACCAGAAAATTTTTCTGAATA
TTGTTTTGCCTGTCCCTAATGAGATTGATTACTACATAATCAGCTGAAGTAAAAAGCTTT
TCCGCTTCATTAATCGAATGATCAAAATCATCTGCTCCAGAAAACTTAAATGCAATTAAT
CTGAGATTCTTATTTCTTGAAATCGTCTTGATTTTATCAACTAGCTTTTCGGTTTGCTTG
AGGTAGATTTTTAGTGAGTTTATTCCCGAGTCGATTTTTACAATATCTTCAAGGTTTATC
TGTTCTCCCTGACTTTCAATTTTATCAACAGTAAAATCACTTACGGCAGCGAGGTGGATT
ATAAAATCAAAATGATTATTTCTAAGTAAATTGTAGAGTTTATTCTGTAAATCTGAAAAG
CTTGTAAATTCAATTAATTGGCAATTTGCTTTTGGAATTTTAGAGTCTTTTCCGTGTAAA
TAAATTATAGTATTACCTTTTGATATAAGTTGGTCAGCAATGGATGACGCTGTTGTTCCT
GTACTAATATTCGTAATAAATCTCACCTCATCAATTTTTTCTCTTGTCGCACCAGCAGTT
ATCAGAATACTTTTTCTTGATGAAGCTTTCTGCTGAGATAATGATTCAATTATATAATCA
TAAATTTTATCGGGCTCAAGTAGTTTCCCGCTGCCATAGTCACCACAGGCAAGATAACCA
GAATCTGTCGGCAAAATTTTTATTCCCCAGTTTTTTAACTTTTCAATTGACGATTGTGTA
GATGGGTGCTGAAACATATTTGTATTCATCGCAGGTGCAATGAGATAAGGTTTATCAAAA
TTATAAGCAAGAAATAAAGATGTAATAAGATTGTCAGCTAATCCATTAGCCATTTTGTTA
ATTGTATTTGCGCTGGCCGGTGCAAGAATAATCAGATCTGCCCACTTCATAAGTGTTATA
TGATTCATCATTTCGCCATCCTGAAACTGATCAGTTAAAACTTGTTTGGATGTGAGTCCT
TCGAGTGTAGCCTTTCCTATAAATTGCAGGGTAGATTGTGTTGCGATGGTTTGTACTTCA
AAACCATTCTGAACAAGTTTTGAAATCAAATATGCACTTTTATAAGCAGCAATTGATCCG
GATATTTGAAAAAGAATCTTATATTTTGACATTATCAATTAACCTCACTTTACCAAGATA
AACTGCAGCAAATATTCTATTGCCGATTTTTTCAACATATTCAACTTTAAATCCTTTCCT
TTTCAGGTTGTTTTTGATTTGCCTGATCGGAATACCTGATGAAAGAATCTTGGGAAATTC
TGCGGCTAAAAGTCTTTCTTCTTTCGTAAGCCTGAGATTCCTTGAGCTCATTGCTAAACC
ATCTTTTTCTCTGACGGTTGGAACAGACACAATCTTTATGTTCATAAAAAAACTATTAAC
CATTCCTTTTATTAGTTGTAACTGTTGAAAATCTTTCTCTCCGAAATAAGCTCTCTGTGG
TCTGACTAAATTAAAAAGCTTCATAACAACTGTTAAAACACCTTCAAAATGCCCGGGTCG
GTATTTGCCACAAAGTATTTTGCTAAATTTTGATTCTATTACTTTATAAGTGTAATCATC
CGGGTAAAGCTCTTTATAGGTCGGATGAAACAAATAATCGACTTTAAGCCGTGTTAAAAT
TTCAATATCGTTTTCTAAAGTAATGGGATAATTTCTTAGATCGTTTTTGTTATTAAACTG
TGTGGGGTTAACAAATATTGAAACCACTGTTAAATCATTTTCTTTCAATGACCTTTCAAT
TAGCGCAATATGTCCATCATGCAACGCTCCCATAGTAGGAACGAATCCAACTGATTTATT
AATAAAAGATCTACTCTCTCTGATTTGTTTCCACTCAGATATTTTTTCTACTATTATCAC
TAAAAACCTTTTGCCTGATAATTAATAACTCTCTTTTGCTGAAGGAAAATTCTTTTGCTT
AACATCTTTATCATACTTATTCAAAGCATTTTTAACTAAGTCATAACCTTCCATATACTT
TCTGAGAAACCTTGGATTGAAGTTTTTTGTAAATCCGAGCAAATCCTGAAGAACAAGTAT
TTGACCTGATGTATATTTACCAGCACCAATTCCAATAGTGGGAACAGATAAGTTATTAGT
AATTAATTTTGCCACCTTTGCTGGAATCATTTCAAGAACAATCGAAAAACAACCGGCATC
TTCTAACTCTTTTGCATCATTTAAAATCTTCTCAGATGAATTTTTATTGACACCTTGAAG
AGTAAATCCACCCAAAGAGTTAACACTTTGTGGTGTCAGTCCAAGGTGTCCCATTACGGG
CACTCCGGATTCTACAATATATTTTATAAGTTTAATGGTTGAGCCAGCGCCTTCAATTTT
AATGGCATTTGCACCGCACTTCATAAAATCATCAACTACATTCATTGCAAACTTTTTGCC
TTTCCGATGGGCAAGAAACGGAAAATCGGCAACAAGTAGTTTATCTCCTATTCCTTTTCT
GACTGCAGAAATATGATAAAGCATCATATTCACATCAGCATTAATTGTTGTTTCATATCC
ATGCATAACCATTGCGGCGCTATCTCCCACAAGAACTGCATCTATGTTTGTTTCCTGAAC
GATCTGTGCCGACCAATAATCATAACAGGTAACCATAGAAATAGGAATATTTAATTGCTT
TTTCTTTTGAAACTCAAGTATACTTTTCAAAAATTTTCTCCTTCAGTTTAGAATCATAAA
ATTCAACAAACGATAAATAAATATTTTTCATCGGATCATCTTCTAATGCTTCAAGATGTC
TGGAAATAGTTTTAATGTCTTTTCTTTGAAGAGGACCTGTTAAGGGATTATCGGAAGTAG
CAATGTTTTCAGCAATTTTCTGAAGATATAAGTATGATGATTCCTTCGGAATACTAAGTT
TGTTTAAGTAATCAAAAAAACTTTGCCAGAGTATAGTGGTGAAATTTCCGCTCATCACAC
AGAAAGCGTGATATAATGCTTTTTGTTCTGCAGGAATTTGAAAAGAAGTATTAGAAAGCT
CGGGGAATAATTCCCGAAAACTCTTTCTTCCTGCCTCAGTGATGAATGTTATTTTACTAT
AAGTTTCCGGATCATACAGATTTTCACCAAATGTTATTAATGGATGAGCCGACTCTGCAT
CTGGTAAAGAAAGCAGTCCTGAGAAATGAATAAAGATTTTATTCTTTAACACACCGGATT
TTTTCTCGAATATAAACTTTCCTATTTCATCATCTTTAATGAGAACAAGTACTTTTTCTG
ATTGACGAGCAAGCCTATCAAAACTCTCAGATGAGCTTCTAGTCCAGACCAAAAAAGGAA
TTTTTAAAGACTGGAAGTAAAATTGGATATGACGGGAAGCTTTGCCATTTCCAACAATGA
GGTATGTTGTTTTCTTGTTATTAGGTACCTGTCCCAAAGTGATCAAGTCCGATAAAAATA
TTTATGATTTTTCTTTCGAGTCGCTTTCTGATAACAGATAAGCGCTATATCTTTATATAA
AAAATATAAGTTGATCAGATATTAAACAAGATAATAATTTCAGATTATGTTGTGTGCTTA
TCGTACTGAAAGAGACTTAAGTTTAATCTATGACCAGGACAAGATAGTCTTTTAGTTTTT
TTGTATTCTTAAAAATCAGTTTTAAGGTCTTAATTATTCTGAAATTTAATATGTTTTAAT
AATATGAAAATTTTATTAACCGGCGCTACAGGATATATCGGAAAAAGATTACTGCCTGTT
TTGATTGAACAGGGTCATGCAGTTGTTTGTTGTGTACGTGATAAAAACAGATTCCCTTCA
GATGGAATTTATTCTCATCCGAATGTTTCCGTCTTTGAAGTTGATTTCTTAAAAGAAATT
TCAATTTCTGATTTAGTTAAAGATATAGATGCAGCTTACTATCTTATTCATTCAATGAGT
TCAAATGTAAAAGACTTTGGCTCGCTTGAAGAAACATCCGCAAACAATTTTATAAAACTT
GTTAAGCAAACTTCCGTTAAGCAAATTATTTATCTCGGCGGAATTACAAACGAAGAAAAA
CTTTCAAAACATCTTGCTTCAAGAAAAAGAGTTGAAGAGATGTTAAGTAAAAGCGGAATA
CCACTCACATCAATTAAAGCCGGAATAATTGTCGGCTCTGGAAGTGCATCATTTGAAATT
ATCCGAGACCTTGTTGAAAAGCTTCCTGTGATGATTACTCCCAAATGGCTGAACACAAGG
CATCAACCGATTGCAATAAGAAACATTTTAGAATATCTGACAGGAGTTTTACTTAAACCC
GAGACTTTTAATAAATCTTTCGATGTTGGCGGACCGGATGTTTTATCATACAAAGAAATG
CTTTTACAATTTGCCGAAGTAAGAGGATTAAAGAGATTTATTTTTACTGTGCCTGTAATG
ACTCCAAGACTTTCATCTTACTGGCTTTACTTTGTTACATCAACATCATATCTGCTCGCA
ATAAATCTCGTTAACAGCATGAAAGTTGAAGTTGTTGCAAAGGATAATGAGCTTGAAAAA
ATGCTTGGCATAAAACCAATATCATACAAAGAAGCTGTGCAGCTTGCATTTCAGAAGATT
GAACAGAACAATGTTATATCAAGCTGGAAAGATTCACTAATATCAAGCTATTCTAATAAC
TCATTGCTTAAGCACATTAACATTCCAATCAACGGATGCTTTATTGATAAAAAAGAAAAA
GAAATTACCACAAGTATTGAGCAGGTGCTTGATAACATTTGGTCTATTGGCGGCGAACGA
GGTTGGTATTACGGCGATTGGCTTTGGTACTTGCGCGGATTTTTAGATAAACTTGTTGGC
GGTGTTGGATTACGAAGAGGAAGAACAAATAAAACAGAAATTCACACGGGCGACACACTT
GACTTCTGGCGTGTACTTGCTGCTGATAAACAAAACAAAAGATTATTGCTTTATGCTGAA
ATGAAACTGCCCGGTGAAGCGTGGCTTGAGTTTAAAGTTATTAAGAAGAATGGAAAAAAC
TTCTTGCAACAAACCGCAACCTTCCGTCCAAAAGGATTGCTTGGCAGATTATATTGGTAT
TCAGTTCTGCCATTTCACTTTTTTGTGTTTGATGGAATGGCTGAAAAGGTTGTTGGATAC
GAAAATTGGAAATATTAAAACGGGCTTTGACCCTTTATTGTCAGGATTGATGTTAGAATT
AATATGTTTTTCAGTTCTGAAAAAAATATTCTAACGGTAAAAATAATTTGGAATATTTGT
TTACAATTTCATAATTTTATTAAAAATAAATTTACCTGTTAAATAATTTATCAAAATACT
TTCCTGAAGATTTAACGGAATTACTATTTAAACCAGAATTATAAATAATCAAATATCCTT
TTTCTCATAAAATCCGAAGAATTTTATAGAACTCTTTTACTTTGATTTTTTTACAAACCG
TCTAACTAATAACAAATCATAGTCTGAAAGGAGTACAACAGATGGCAATACTTCTCACAA
CAATAGTTAAGGGGCAAACATCGGAAGGTTATGATCAGGTTTCCACCTTTCTCCACGAAG
CTGTTCGGAAGTCACCAGGTTTCATCCTGCATTGTTCATATTCATCAGAAGATGGTTGGG
TTGTTTTAGAAGTATGGAATTCCAAAGCGGAAAGTGATAAGTTTTTTTCAGAAAATGTTG
CCCCGAATCTTCCGAGAGGTATCGTACCTAAGCGTTCATATCAAGAATTGCATAGTGTTG
TTACTCCGAATATATAAGCAACACATTTGCAGACAATTTTCCCGGTTTGATTGATTTTAA
TTCTTTTGGTAACAAACATTCACTGAATCATTAGTCGGTTTAGTCTGGTATTGAGCTCTG
CCATTTAACTTTTATGTTTTTTATGGAACGGCGGAAAAGGTAGTAAGATATTAAAGCTAA
ATACTATCAAAAGGACTTTTGATTTTCTTCACTGATATGGGATTAATATGTGTATAAATT
TGTGTGGTGGATAAATGTTTATGACCAAGCAATTCCTGAATAAATCTTATATCGGTTCCA
TTATCAAGCAAGTGCGACGCAAAGCTATGGCGTAAAGTATGCACTGAAACTTTTCTCCTG
ATATTTGCTTTTTCTACTGCATTATTAAAAACCTGTTGAATACTTCTTGCAGAATATTTT
CCGCCCTCCTGTCCTTCAAATAAAAAAACTTTCGGTTTGTATTGCTTAAAATATTCGCGA
AGTAATTCCAACAACTTTTTCGAAAGCATTACCATTCTATCGTTTTTACCTTTTGCATTA
ACAATTTTTATTGTCATTGAAGATGAATCAATATCATTAATCTTCAGATTAATAACTTCA
GAAATTCTTAAACCGCAGGAATAAATTGTTGAAATAATTGCCCGATGTTTTAAGTTGTTA
ATTGAGTTAATAATAGTTTTAACTTCATCAGTAGTCAAAACATTTGGCAGGTTGTTTGGT
TTTTTCATTTTGATAAAAAAATCAAAATCTGTATTTTTTCTTAGTACATCAAGAAATAAA
AAGCGAACCGAAGCGAGAGCTTGCTTCATCGCTGAGTAAGAAAATTTTTTGGTTTGCTTC
AGGTAATCAAAATAATTGACCAATACTGTTGAATTTACTGAAGAAACTTTTGATGAACTA
ACATAATCGAGAAAGAGATTGAGATGATGAAGATAAGCTTTTTCAGTTTTGGATGAGTAA
TTTTTTAAATGAAGCAATTTGGAATATTTATCAATTAGTTCGGCTCGTTTCATAAAAAAC
TCTTGGATATTTAAAAAATCTTATTCGTAATAACTTATTTTTTTAAGTTATCACGCAACA
AAAATAGCATTTTAAAAAGGATATACGCAATATTGCTTAAAGAATTTTGTTGGCGGCAAG
TTTAGGACGACAGTGCATAAACGAACTGACCTGCAAAAAATGAACAATAGCAAATGACAA
GACAAGAAGCAGAAACAATTTTACAACGGACTTTCAAACTCCCGAAGTTCTATGACGAAC
AATGGCTGACTATTGACAAAATCCTAAAAGGCGAAAAGGTTCTACTTATCGAAAAGACAG
GTTTTGGCAAGTCACTTTGTTTTCAATTTCCAGCGACAGTTTTCAACGGCACAACAGTTA
TATTTTCTCCTTTAATCGCATTAATGCGTGACCAAGTCAAAAAGTTGACAGCTCTTGGCA
TTTCAGCAAAGTGTATTAATAGTGAACAGACATCTGAAGAAAACACACAAATAATAAATG
AAGCTAAACAGGGCAAAATAAAAATCCTATACATAGCACCCGAAAGACAAGAAAACAGCG
AATGGATTGAAGCTACTCGACAAATGAACCTATCAATGGTTGTAGTTGATGAAGCACATT
GCATTTCAGTTTGGGGACACGATTTCCGACCAACATTTAAAAGAATAATTAACCTTGTAA
AATTGCTTCCTAAAGGACTACCTGTTTTAGCAACTACTGCAACAGCCACAAAAAGAGTTG
AGCTTGATGTTGCCCAACAAATTGGCAACAACATATCAACAATTCGCGGGAACTTAATGC
GTGACAATTTCAAATTATTTGTTGTCAAAGTTTCCTCTGAAGATGAAAAATTAATTTGGC
TTGGCAAGAACTTAAATAATCTCCCAGGTTCAGGAATTCTTTACACAGGAACAAGAGTTG
ATACCGAAATTTACTCCAAATGGTTCGAGAATCTAAAAATATCATCTACCGCCTACAATG
CAGGTTTAGATGCAGATTCTAGAATTGCAATAGAAAACGGATTAATGAGCAATAAATGGA
AATGTATTATTTCAACTAACGCATTGGGAATGGGGATAGACAAGCCCGACATTCGATTTA
TTATTCACACTCAAATTCCACAATCCCCGATTCACTATTATCAAGAAATTGGCAGAGCAG
GTAGAGATGGACAACCTTCATACATCATTCTGTTTTACAATCCCGAAGACCGAAAATTGC
CTGAAGCATTTATTGAAGGTGGAAGACCAGCGATAAAAAAATATGAACGGGTTATCAATG
CCGTAAAATCCGAATTACTTGGTGAGAGAGATTTAATGAAGCGAACGAACTTGAAACAAA
ATCAAATTAGAGTAATTAAAGCCGACTTGATTGAGCAAGGAATAATCCGTGAAGTAATGA
TTGGGAAAAGTAAAAAATTTGAATTTGTCCCAAACTCTCAACCTCTAAACACAGAAGCAT
TTGAAGAATTGAGAAATGCTAAGTTGGCAGACCTTGAAAATATGATTGCTTATGTTGAAA
CTGATAAATCAAGGATGAAATTCTTATGCGACTATTTAGGCGATAATTCTAATCACACCT
TCAACAATTGCGATAATACAGGAGAAAAGAAAATTACTGTATCTGTAACGTCTGAATGGA
CAAAAAAACTTCAAAATTTCAGAGAAGATTATTTCCCTGAACTAGAAGTTGAATCAAAAG
GTTTAAATATCGTAAACGGAGTAGCTGCATCCTATTATGGCGTTTCAAATGTTGGTGCAG
CATTGCACCGTTCAAAATATGAAAAAGGTGGTGACTTTCCTGATTTTTTATTAAAGTTGG
TTTTAAAAGCATATCGCAAGAAGTTTGGTCAAGAAAAATTTGACTTGATTCTTTATGTTC
CACCCACTTCATCGGGTGATTTGGTAAGAAACTTTGCGGTTAAAATTTCACAAGTATTAA
AGTTCCCAATCTCCCATAATCTTGTGAAAGTAAGACAGACCAAAGAACAAAAAGTATTTG
AGAATGGCTATCTAAAGACAGACAACGTAAGAGGTGCTTTCACGTTTTCAACTCCGAATG
ACATAAAAGGAAAGAGTGTTTTGCTAATTGACGACATCTTTGATAGTGGTGCAACAGTGA
AAGAAATAGGTAGAGTATTAACTAACTTTGGAGCAGTAAAAATTGCACCTATTGTAATCG
CAAGAACAGTGGGTGGAGACATCGTATAAAATGGAAAAAGAAGATGCAACATATTGGATA
GCATTGGCACATTTGCCAAGATGGGGTTATTTGAAGATTAATAACCTCATTATAAAGTTT
TTTCACGAAAACAAGATTTCTATTGAAGAGTTTTTTCAGTTAAATGAAAATACTTGGAGA
GACCAATATCAGTTAGATGAAAAACAGGTTTCAGATTTAAGACAAGCCAAATCTGAGTTA
GCAAGCAATGCTTTTTTAGCTGAATCATATTTCAGTCAAGGTTTTGAAATTATTCCAATC
ACTTCACCTGAGTATTCAAAGACATTAAAAGCTAATTTAAAAGCTGCCCACGCCCCTGCT
GTTTTATATGTAAAAGGCAACAAGAAAATCCTAGAAGAAAAGTCTATCGCAATTGTTGGT
TCAAGGGATGCGTCAGAAGCTGCTTTAAAGTTTACAGACAACATAGCAAAACTTGCGAGT
AAGGAATTTAAAGTTGTAGTAAGTGGCTTTGCTAAAGGAGTTGACAAACAAGCATTGGAT
TCAGCAATAAACTATAAGGGACAAAGTGTTATAGTATTGCCTCAAGGTATTATGACATTC
AGTTCAGGTTTTAAAAACTACTACAAGCAAATAATCGATGGAGATGTATTGGTTTTAAGC
ACATTCTTTCCAAAAGCTCCTTGGAAAGCAGAATTAGCAATGGCACGGAACCCAATTATT
TACGGACTCGCTGATGAAATTTATGTTGCTGAATCAGCAGAAAAAGGTGGGACTTGGTCA
GGTGTTGTTGATGGTTTAAGGAAAGGCAGAAAAATCTTTGTGAGAAAACCTGAACCAAAC
GAAAAAAACGCTAATAATCTTTTGATTCAGAAAGGTGCAATCCCTGTTGACTTTAATGGG
GTTGAGTTGCCAAAAACCTATGACACAACAAATACTGAACAAATATCTATTGTTCAAGAA
CCGGCAGACAATGAATCACTCAAAGCCAAAGTTCGTGCTGCTTTTAACGGCAGACCATTA
AGTGCAAAAGAACTTCTTGCAAAACTAAATCTCGGTTGGACGACACAGAAGTTGAACAGT
TATTTAAAGAAATTAGATTTTATCGAAGTAGTAAAAGAAAAGAAAACAAATTTATACAAA
CTAAAAGGGACAACAGACACAACACAAACAACACTTTTTGTTTAGACAAAAAAGAAAACC
AGCCGCCAACAACGGTTTGGCGTAATGGCGGGTGCAGTGCTTCGTATGACAGTTTTGTGG
TAGGTTCAAGTGCAGTTCTTCGTTTGAACATTTGTGCTAAAAATCCGCCACTACGCCAAG
CCGCAAAACGTTAGTGGTCATTGTAAAAGACGACTACTACAAAAAGAAAATTTGACTTTT
GACAATGGAGAACAACAATAACAAAGCAATTAAAACAAACGGACAAGGAGCAACACCCTT
TACCCAAACTTATTTTCACTGGACAAAGGCGGACTTAAAAATTAGCGACCTAATTCAAGT
GGGGTTCAATTATAACTTTTCACCCAATTTGGCAAAAATTATCACCCAATTTGGCAAAAA
ATTTTTTGGCTTTTTTAGATAATAATTTGACTTTATATCCCTATTGAGTCGGTTAAAATG
TGCCATTTTGTCATATCGCTTGTTCGCTCTCTATAAGATAATCAATTGTCATTAGATCAA
TCACAGACAGACCTATTTTATCCAGGTCGGAAAGGGCCAGCTTGGGACTGTCAAAGTTGA
TCTCTACATCCAAAAGTTTGGAAATTTCTTGTTGGAATTCTTCTAAATTATTTTCCTTTA
CTTGGATTTGTCCATCTTCTCTTTTTTCCCCATATTTTTCCAATAATTTAATTCTCAGCG
ACTCAAAAGTCTCTAATTCTTTCTGGACCTTTGGAATAAATTTAGCTAGCATATATGCCT
GCTTAATAGGTAGTTTATCGCTGTTTGAAATCTTATTCAATACACTAATAGAATTTACTA
TTTGTAACAATTTTATACCCATTTAATTATCCTTTCTTGATGAAATTTTTGTCATTTCAA
ACTTACTCAATTTATTTTTTAATTTAGCGCTGTCCATTGTGGAACTCCATTATTGTTTAT
ATCATAACATTGGTAAGTTTTATTGTCGCCTGTTTTAATGTACATATCGCCAAGCTCAAC
ATCTTGCGTTGGAGCGCTTGCTAACCTTCCGTGAAACCTTACAACCGGCTTGCTTCTTAC
CTTCAAAATAGGAATATTTAATTCGGCGTATTGGTCAAACAGTTTTATGTAATTATCAGG
TGAATTGTACATGTACAAACCCTTTTCATTAAGCCAGGTTTTGTAGTTTAAGTAAACCTC
CATTGCAAAATCGCTTATATCCATATCATATGGATAATATGTTCCGGTTTGCCCACCACC
AGAAAAACAATATTCAATATAAGCAGCATAAAAGTTTGGAATGTTGCTTGGCAAGGCAAA
TTCAACTCCACTTGATAAATCAATTGTATAAGTTCCGGTTAAATCATCTGCAATAGTTTG
TTCGTATATGATTTGTCGGTAAATCGTTCCAAATGAAGAATTGTAATATCTTATTGCCAA
TTGAAATAAACCGCCTGAGTATGCAATCCCTTCCTGTCCAAGTGTAAAATATATTTTACT
TTTGAACCGTATTTTTTTACCAATTAAATAAATGTCTGAGTTATACATATTTCTTGTAAG
ACGATAATCCCAGCTATCACATTCATTTGTAATTTGGCAACTAAAGTAATTTGTTGATTT
AACTAAATCAACTGAGTATGAATTATTTAACCTCCACCAATAACCAATAATAACCCAAGC
ACTGTCACTTGGATTTAGATTGGAATAACCGCCAAGCACAATTGTATTTATATTTGAATA
TGAATTGCTCATTGTTCCATAAGTGAAGCTGCCTATTTTTATTTTGTCGGTGTCAACTAC
AAGCCCTTTCATACTTGCAGACGCTTCAAGGCTTACAATACTGTTTGATAGTTTAGTTGT
GTCAAAACTCCAACCACTAATCTTATTTGTTGAGCCAAGCTGAAATACTATATTTGCGCT
GGTGTCGGTACCCTCAAGCCCAAACCAATTGCCCGAAGTTTGATAGCCAAGTTTAACATA
CCTTTGGTAATTTGAACCATAAGCAATTACAACTGAAGCTGTGGAGGTTGCGCTTATAGT
AAGTCCATAAGCAGGACTTGATGTAGGTGTTCCACTTGTTAGCTTGTAGATGTGGTCGGG
AATAAAATTCCAACTTGCAATTTTATTTGTTGAACCAAGTTGAAATACCAGGTTATTACT
TGCATCTCTTCCTTCAAGTCCCCAAGAGCCTGAATTTGTATAAAACATTTTAACTTTATT
TGAGTTAACTCCAACCGAATTAGTGCTTGCATTCAATTCAATATTAGTGGATTTATAAAA
TTTACTTGCGTCAAAATTCCAGCCAGCAATTTGTGTAGTGTTATTGCTTAATTCAAATAA
GTTTGAACTTCCTTGTCGAAATGAAATTCCATAGTAACCTGTATAATTACCTGCACCATC
TTTAATATTTCCAAAAGAAATAAAAAACGGTGTACCAATAACACCAATATCATAGTTCAA
ATATGCACCAATAGCCAAGGCGCCACTATCAGCAACTAATTCAAAATTTGTTTCATAACC
ATAACCATCTTGTACTGTTGGACTTACTAATTTTGAGGAATCTATTGTCCAACCAGCAAC
CCATCCACCTTGTTCAGCGTATATTTTGCCTCTTAAATAGGCATTTGACTTTGCGTATAA
ACCATATCCTGATAATGCACCAAAAAAAGTGTCTGTTATTCCGGTAAGCTTACCAATTCT
TGTTTTTATTTTATTAGCACTACTCCAGGCGCTCCAGCTGTTTACTCCGTCAGCTATATC
AATATATGGAGCATTGGAATCATCACTTGTTAAATATACACTTCCCTGCCTTGAAGTGTT
GGAAGTGTTTCCTACTCTTACACATAAGTCATTTTTATCAATTGTACCATTTCGATAAAT
TACACTTGCAGTAACAGTTGTACCAGTTACATTTGTTACTTGACACACTATTTGCTTCAC
TATTGTGGTTGAGTCCAATCGCACTCTTTGCACAAGAATAATATCATTAACTAAAAACGG
ACAGACATTGTGACCTTCCGGGTCTTCAAAAGTGATGGAATAATTTTCAGGGTCTCCTGG
TGTCAAAGTAGCGGATAAAACCTTTGCGCTGCTTGACACAAATAGCGAACCATTTGTAGC
CCTTATTTGGTTGATGATAAGCTCATAAACTCGCATTGTACCTCTAACCGTTAGGTCGTC
AAGTTCAAGGTGCGTCCTTCCAGCAGTAGTAATTCCTTTATCAATGCGCCAACCTGCTCC
AGTCCAGCCGGAAGCAAAAGGATTTGTACCGATTGATTTATTACCAAATTGTTCGATGTT
TGCATAAAATTGATTTGTACCCGATGTGCTTTTTTGTTCGAGAATATTATCAAGTGTAAG
CTTATCGGTAAAACGTCCCGTGCCGTTTATATCTATTTTATAGCTTGGTGTTGAAGTACC
AACCCCTATTTGTGTGCCGTCAGTATAAATGATTGAATTTGATAATATCGTTGCAGTTTT
ATAGGGCAAATAACCATTTGTTAATCCTGTCAATATAAGGTTAACAAACTGCGGAGAGCT
TGAAATTGAAATATCCTGTATAGTGTTTAATTGATTTGAGGTTAATTTTAAGTTGGTTGT
ATTATATCCTAATCCAAGCGTTCTATCGACTGTTAAATTGCCACCTCCAGTTAGAGGATA
GCTTGTATTTATAGCTCTATCAGCTCTTACTGCATTGCTTGTTTTAGTTCCAGCATTACT
AATAATTAACTGTGAAAATGTAGGAGTAGAGGTTATAGCAATATCTTGTATGGTATTTAA
TTGATTTGTAGTTAGTTTCAAATTAGTTGTATTATAGCTTAATCCGATTGTTCTGTCGGC
AGTTAAGTTTCCGCCGCCGGTCAAAGGATAACTTGTATTTATAGCTCTATCAGCTCTTAC
TGCATTGCTTGTTGTAGTTCCAGCATTACTAATAATTAACTGTGAAAATGTAGGAGTAGA
GGTTATAGCAATATCTTGTATGGTATTTAATTGATTTGTAGTTAGTTTCAAATTAGTTGT
ATTATAGCTTAATCCGATTGTTCTGTCGGCAGTTAAGTTTCCGCCGCCGGTCAAAGGATA
ACTTGTATTTATAGCTCTATCAGCTCTTACTGCATTGCTTGTTGTAGTTCCAGCATTGCT
AAGTGTTAATTGAGCAAAAGTTGGAGTTGATGTGGTCAAAATGTCCTGTACAGTATCCAA
CTTATCATTTGTTAGTTTCAGGTTACCGGTAATTTTTAAACTTACATCTAAGCTTGTCAA
ATCTAGTGGTGCCAGGAAATTTAATTCTGATGTCCCAATAATGGTGTTAATTGATGATTC
ATAACCAGAGGCGGTATCTCCGCTATAGGAGTAGTCCGGCGATGCAAATACAACCTGTCT
AATATCATAATCATAACCGGTAACGCCAACAAGCTGAAAAGTAATTTCCCTGGTAATAAG
ATTGTATTGAATATTTGTAATTATGTAGCTCTCGGAACCTTTTGTTAGGAAATCGAGTAT
GTCCCATGCCACAGTGTTATCATCGAGATTCAGAGTTAAATCCCAGGCAACTCTCCTTTT
ACCATAGAATGTTAAGTAATCCTGTGCCAGCTCAATAGCTTTGTTTTTCAGGAATAATAA
CGGGTCTTCATTTACACCCGGCAACTCCGTAGTTATAAGTTCTTTTTTAATCTCATTTTT
AGGTTTAATAAATCCTGTTGCATAAGGGGGTTTTAGTGTAACAGTTTGCTTTATTTGCAA
GTATTCGCCCGTCTTTTTATCTATTATCCAACTCTTAAGGTTAATAGTGCAGGCATCTGC
AAGTTTATCCCAGAAATATTTTTTACGGTTGCCGAATATTTTAGTATTGCTTAAATCCCG
TTGATTACCTCCGGTTAATTCATTTTTAGATTGTAAAACAAGATTCCCTTGTTTATTCAC
ATATAGATAAGATCCGCTTATTCCTCCCGCCGGCTTAATTGAATTAACTAATGTAATTAT
AGCATCAAGAGGGGTTTTCCCGAAAGGATTATTTTCAACTAATCTGACTGCATATTCTGC
TGGGACATTAAATGTCAACGACCCGGGTATTACAGTAAAATTTGTCCCCGGCCAGGCCTG
GTTGTACAAAGCTTTAATTAACTTAAGACCATCAAGACTGACTAGTTCGTCTGATACAAT
ATTGTTAATATCTTCTCCATAAACCAGGGATTCATAAGCTTTGTGATTTAGCCAATTATT
TTCATCATAAATTATAGTATTGTAATTAGTAGAATCAAGATGAGGCACAAATTCCACCCT
GTTACATATTTTGTTATAAATAGGGTGTATCTCAAGCCAGGATTTTGTTATCACTCGTAA
TCTGCTCTCACCACTAACAATCTCAGGTATATCAACAACTTCACCGGGATTTACTAGAAC
ACTGTTTAAATCATCATATACATTAGGATGTGCAGCACATATCCAGATATGGTTGGGTGC
TCCGTTATTATATTGGAATTGGTATTCCGTAGAAAGGGGTGCTGCATAGGATAATCTGTC
TTTTATAAGATAGTGGTCTCTTATCTGTTCAGCAGTTAATATTCCCAATGCTGATAATTT
ATCAACGACACTGATTTCTACTACATTTTCATAATCATTCCAGGATATGCTCGAAAAATC
ACTTATCCCTTCAAACAATGGGACAAATGTACCATCAGATTTAAGCGATGATATGCGGAA
AAGGTATCTGTTAATATTACTCAAGTCGATAGAAAATTTATTGTATGGCGGTTCTCCATT
TAAATACCTCAAAGAAATCTTTACTTCGTCAAAGACTATAGTCCCTGCTTCACCAGGATT
ATCGCTTTCTACATTTTTTGATAACGAGGATATATCGGTAAGATATTCACTCCAATCTTC
CCAATTGCCGGACGGATAATCTTTAAACTCAATTTTAATGTTACTAATCAAGGGTCAGTT
TCCTTCGCTGATAATTACCTATATTGTAAATTCTGCGTGCCTCTCTATCATCAAGATAAG
CAACCGCCTTGATTACACCGCTACTAAGGTCTTTACGTAAGAGCTTTATTTCATTAATTA
ATTTGCTGTTATCTACACTCATATCGGCATATATTTTGGGTCTTAATTCGCTTTTAAATA
TCTCTATAAATGTTTTTTCAGGTGCAATAATTTCGTTTTCAAAACCTTCGAAAAATCCTT
GCTCGCCTTTTCTAAGTCTTCCGCCGAGTGCAAAACCACCAATCTTTGTGGACTGTATCT
TTGCAACATTAGCCATGCCTTTGGCAATAGTTGCAATTGCAAGTATTGGACCTAATATTG
GTCCGGCTCCAATTGGGGGTGGTGATAACGCAGCTGTTGCTGCGCGATAAGTTTCAATGA
TTGTTTGCGCAATTGCCATCGCTTTATAAGCTGCCGTATGTTGAGCAAAGATTCCTCCGA
TGTTTTCGAACAATAAAGTGTAATTATTCAGAGTATTCTGTAGTTCCTGTTCTTTTAATT
CTTCCCTTCTTCTCTTATATTCTTCTTCGATTGCTGTAGTCATTTCGGCGCTATTTTCAT
ATGCAGCAACTTTTTCCAACTCTGTTTTACGCCAAAGTTCAAGTTCCTGCTCTTTACTTA
ATCTGGCGTAATCCAATATATTACCATATTGTATATCCGGCAGTTCTTCCGCTTCAAAAG
GTGATTGTTCATCAATTTTTATTTCGGGTGGTTTAAGCTTAATAGCGAGCTCAAGTTCCG
TTTCTTTCAGCTGGTTAACAAGAGCAGTAACATCCTGCCCATAATTTTTATATAATTTAA
TCATCTCATTGATGTGTTTAGCCTTCTGCTGCAGAATAATTATATCATTATCTGTTTCAA
GTTTCAGTATTGCCGCCTGATGTCGCTGTGCTTCGGATAATAATATCTTGTTTTTTTCAA
AAAGTTTTTTCTTCTCCTCCTCAGTCAGTTTGTCTCGGGTTTTCCTTATTTCCCCGGTCT
CTTTGTTTTTAGCATCTATTTCCGCCAGCAATTCATCTATTTTTTTCTGTACCTCGGCAA
TGCTTTCTGCGTGTTTTTTTGCCGCGTTTACCTGCGCATTAACTATGCCTGGTGTGCCAT
TGAAAAGACTTTGTGCCTCTCCTAACAAATAATCTAGAAATTCTGGGCTGACATCCTCGT
TCTGTTTGGTTGCCAGGTCCTGTATTGCAAGTTCAAGTCTCTGATTTAATATTTTAAGTT
CAATAAGCTTCCGGAATTCTTCTGTTTGTTTTTTAACAGCTTCAGACAATTTCTCATAAT
TTATTTTTTCAATGGATAAGTTCTCCAAAAATCCCGGATAGAGCTTTTGTGCTTCTTCTT
TAGCTTTATTACGCTCTTTGATCGATATGTTCTGATCCAATATTGTTTTTGTAAGTTGCT
CAAATTTTATTTTTTCTGCATCGGCACTTGCAATCACCTGCCGCTCTGAGTCAGACAATT
TATCGTTTGAGCTGCTTAATAAATTAATTGCAGCAGTAAGTGCAGTAACTCCAAGTATCA
GCCATCCGGCTGGTCCAATAGATGCTGCTAATCCTTTTAGAGTCGTACTTAATCCTATAA
GTGATTTTTGGAATAAACCAACACCTGCTCCCGCAATAGACATCTGTTCTCTTAATAAAG
GGAATATGCTTTTCACTCCTTGTAAATTACCTATCAATGGCAATAGCCCGGTCGTTTTTA
GCGTAAATGCCGCAGCAGTTAATGTTCCAAAAGTTCCTATTAGCCCGGTTAATTCCGGGG
AGAATTCATTTAAGGTTTTTAAAGCTTTGCTAAACTCTTCGATCAAAGGAGACAGCCCAA
TAGCAATTGTACCTCCGATTTGTTGTTGCAATTGCTGAAAGTTATCCTGTAATGTTGATA
ATTTGCCCCCAAGTGTTTCGCTTTGTTTTTCGAGCATTCCATAAAATTTACCACCTTCAC
TCGTAGCGTCTTTAAATGCCTGGATAATCATCTCAGAGCTTATGGCTCCATCTTCCATTT
CCTTTTTTAATTCACCGATTGATTTACCGGTTTTTTCTGCTATAATTTGTAATGGATTAA
AGCCGGCATTTATCATCTGCAATAAGTCCTGTCCCATTAATCTTCCGGTAGATTGCATCT
GAGCAAAGGCAAGTGCCAGTTGGTTCATTTTCTGGGCATTACCACCGGATATATCTCCAA
GCATTTTCAGATAAGGCAGCACATTCTGTGCTTCTATTCCGAAGCTTAATAATAATTTAG
CATTTTCTTGTAATCCAGATAATTGAAGGGGGGTTTTTGCCGCAAATTCTCTCAAGTCGC
CAATCATTTGTTTGGCTTTTTCGCCTGAGCCAAGTAATACTTCAAACGATACAATTGATT
GTTCCATATCTATTGCAGCCTGCACCGGCGTGCCCAAGATGTTTTGCAGTGCTGAATATG
TTTCTCTAAAACCTTGAATTATTTGGCGTGCATTGTCGAAACCCCTGGCAATTGATGTTT
CAAATCCATTTACTGCCTGCTGTCCGAACTTGAAACTTTTATATAATTGTTGTATATTTT
CATCAGTTAATTGGATTGATGCAATGGCTTCTTTATTATCTATACTTATTTTTAGTTTTA
TTGTATTATCAGCCACTGTTGTTTTTGTCCTTCTCGGCGAGTTAGTTAGTTATTTAGGTA
ATCGTTTTTTTAAAAACCTTATGTGATTTTTTTTTATTTAATATACTTTTTCCATTCTGC
AATCCTCAATCTCATCTCATTTAATTCCCGTACTTTGATCAAATAGTACCAATCATAACA
ATATTTAATATCCAAATTATTAATCAAATTCGTTTTTGATATGTCACCTTCGGAGAGCTT
AAATAATATCGGGTTTATATCAACGCTTGCGGGCTCAAAATATGATATTCTCAGTTCGCT
TAACCTTTCGAGCTCCCCGTAAGCCTTGTCATACTCTTCATTCAGTTTACTGTAGAGCCC
GTTGTATTTTTCATCAAACTTTTTTTTCGTGTAAAAAAATCATTTATGGCTCTGCTCACC
TCATTAAAATCTTCCTCGTAAATATCACCTTCAACAGGTTTATCAAGTATAATCGCAAGC
AAATCTTCTACCCGGTTATCAGTTAATAACAATGCAATTGAGTTATTATCATCTGGATTT
ATACCACCCAATATTTTTAATATCTGTCCCCAATCTTTCAGAGTATATTTATTTTTTAGA
TGATAAATCTGCTGATTTATTGTGTATGTTTTTGTTTCTGTCGTTTGCATTAATTTCTCC
TTGTGAAACAATCTTTAACGTGGTTAATTCTTTTAATTGGTAAGTTTCTGATTCATCCGG
CACATTACAAACCAGTTCATTATTAACATAATTAAACCCGTTCAAACGGCTTGAGGTATA
ATAAATCTGGTTGCCGTTTTTATCGAAAGTTCTCAAAGCATAATTGCCTTTTCCAATTTT
TATCTTAAGCTCCATAAATTCTCCTTTCTTTAAAAGTCCCTCTCCTTAGGAGAGGGATTT
AGGGTAAGGCATCTTAATAACCAAATTTAACTGTTCCGCCGGTTGTTCCTTTTGTGTCCG
TAGCATCGCCACCATTACCAGTGCCATATAAGAAGGATACTGAATAAATCGGTACTCTTC
CTTCAAGCACTATTTTAAGGGTCCTTTCGTCGTCATTTATAACCATTTCATCGGTTTGCG
ATAGAACATTTGTATTGAACATAAACTTATCGTAATAAGTACCGCTGTTCTTTTCCTGGA
AAATTACTTCATCAAGCATACCCTTATTTAGTCTTGTTACAAAGTCGCTGATTGATGCTT
CTCTTCCGGTCATTTCAAGGGTGATCATCAAATTATCGACAATAGACATATTATCTATGC
TCTTTTTGTTCTCGGTTTTTATGTTTAAGCTTCTTACGGTAACCAGGTTAAAGCTTCCAA
GACTTGATGCCGCCGGTTTTTCAAATTTATCCGGACTTGCACCTCTGTATATTGTAAGGT
CGGTACCGTCATCAGTAATACCAGCGAATGATACTGCCGTTGTGCTGTCTGCAGCATCAA
TAAATGTTACCGCATCATTATATGGGAATGCTCTTTCAAAACTGATTTTGCAACTTCTGC
CGTCCTGGTTATAAGTCCAGTCAAAGTCTAAGCCCAGCTCTTTGCCTGCATTGAATTTCC
AAACATCTTTTGCACTGGAGGATTGATTTTGTGTAACCACCTGCAGATCAAAATTACCGT
TGATCCAGTCCAGCAACTTTTTGAATAAGAAAACTGTTGGCTGCATTGTCTCACCTTCAA
GTTTAAAGTTGAGATAATTGCGCAATTTCCTCTTTCTGTAATCTTCGACCTGTTTGAAAT
GATTGATTGACAGAACAGCATCTTTTCGTATGCCAAGTGCAATCGGGTCAACAGGCGTTG
TTGCCAGGGTTCCTTTGTTGCACATTACAATTTGTTTAAGTCCTGCTGCTGCGTAAGGCA
TTTTATTTACTCCTTATTTTAATTTTCGGTTTTGTTTGGGTTGTATCATAACCATCGAAT
CTGAACCAGGCAGTATTTTTATCATTTATATAATTTCCGGCAAGGTCTTTAACATTTATC
ACCTTTACAAGATAATTGGTTTTGTAGTCAAGAAATTGTACGAAAAGTATTACAATACTA
TCATTCACTGCCCCAACCTTGTCAATCGGGACTATCCTCATCGATTGGTCATAAAGAGTA
TAATTATTTTTATTGAGGATTGTTTCTATTTGCATTTTTTCACTGAATATGACCCGGATG
TAATGCTGCTGGGCGACCGATATTGTTGTGATGATTAATGCTATCAATAAAGCTTTAATC
ATTTTTTTCTCCTTATAAAAAACCCACCGGGTTTTGGCTCTATCATATCAAGTGCAGCCC
AGCTTGTTGTGATCATAGCACTGTATTTGAGATTGCTTATGTTAACTTGTATGCATCCCG
CTTTCAAATATTGTTTTACTGTAGTATCGTTGAAACTATATTCGCCAAATAGTGTATCTC
CAACTGTTCTGAAATTTTTTAATTGGATTTCCAAATCGCTTACATCCGGAGACAGATAAT
CCATATCATTAACTAATCTCGATGTGCTCGTATCTGACTTAACCTCAGCAAAAATTTTAT
AAATTTTACCGGGCTGCGGATTAGTGATACCGAATTCTATGGTAGTCTTTGTATTTGGCT
GAGCACATCCGGTAATTTGCAATAGGACAATCAGCGTCATGATAAGATATTTCATCTTTA
GCTCCTTATTTTACTTTCCCGAGTATTTTGTTTAACGGGTACATTAAACTGTTGTTTTTT
AATCCATCGCTGATTCCAAATGCAGCGAGCAATAATGGAATGCCCACCTGTAATAAATAA
TCTGACAACTGATAAATGAATGAATCCGGTTTACTGAGCGAATTAACTCCTTTAACAATG
AATAGAATCAAAGCCCAGAATTCTTTTTTCTGCCAAAAATAAATTTTCATTTTTCTCTCC
TTATTTTTTTAGTATGATCAATGTTATAAGTCCTATAACTGACAAAGCAATTATTGCTAT
CCATACATATGTATGGTAGTTCCCTGAGTTATTCTCTACTAATTTTATTTGCGATATGGT
GTCAATTTTAGTCATTGTGACTGTATCTGGTTTTACCTTTACATAAAATATTTTTTCCAA
CGGATAATAACGCACATCAATTACAGTATCTCTATTTACAATTTTATTGGTTATTATTAC
TGTATCAGTTACAATTTTTGCATTCAATGAATCCTCAATTACCGGGCTGGCAACTTTAAT
TGTATCGACCCTGACTCTTTCTATAACCCTTGGCGATGATCCGCATCCGGTTATCAGAAG
TGATAAAGCAAAAACCAAAAGTATTGGTTTAAGCCAGTAAAATTTTTCAAAATAATTTGT
TGTTACTTTACTCGGAGCGAATAAATCCCTCTTTGCATACATATTTATTGTCATATCATA
TATTATCCAGAATAATACAGCAATCAGGAAAATTATTTTAGCTGCCGAAAAACTTAAACC
TGAGTTTAAACCAACAACATAACCAAACAGCACAGCGAATACTCTTTCGAAAAACTGTAG
CCAATGCCATATACGGTTTAACTTTTCCTGTTCCGAATAAGTTATCGCCAGGTATCTTTC
TTTCCATTCAATTCCCTCTGCGAATGAGGCGAATAGAATAAATACAAACCCGAATATTAT
TTGAATTGCTACTTCCATCTGTTACTATTCTTTACTTAAGAAAAGAACTTTTTCCTCGGC
ACGTCTTTTAACCAATCCCGGCAGTTCTTTAAGTCCACCTGGTTGTTTTGCTTTTGTCCA
TTTCATAAACTCTTCTCCCGCTTCAAGTATTTTCCCTTCATTTAATTTTTTGAGCAATGT
ACTTCGTTCAAAATTTTTTCTGCCAACATTAAATACAAAACTCACAAGCGCATCAAACTG
GTTTTGCGACAGTTCTATATTTACAAGGACTCTCACAGCATTTTCCGCATCCATCACATC
AATCTTTAATAGAAGATCCGCCATATCCTTGTTTATCACCATACCAGGTTTTACCGTTTT
TGTATGCCCGTATCCAATTGTCAATATACCGGCGGGGTCTCTATATGCTTCAAGCTTTAA
CCCCTCATATTTCTTAATCAGGTCTAATCCTTTTTTACTTATTGTTTTTGTACTGTTTGG
TCTTATCATATTCCCACCTGATAAAACTCAACCGGCACAACGAATGTAGCTGCATAAGAC
CAAACCCCGGCTTCTTCGCCCAACCATTCATCCTGGCTGCAGTAAATCATTCTGTCAGTT
CGTTTTGCATCCATTTTATAACCGCTCAGTTTGGTGATAGCATAATCAAGATATTCCTCC
GGTGTAAATTCACTACGGTAACGTGCTGTAACAATAAGCATTATTTCCAAATCTCTATCC
TGGGCAATAATGTTTTTTACATCTTTCTGTTTGAAGTTGCTTCCCTTGTAAGCAACAAGA
TATGACCCTATCGGATGACTCAACTTATATTCATCAATAGATACCGGTATTTCAACAGGT
ATTTGTAAATGTCCCGGCAATTCCGATGTTGCCAGGGTAAGTAATGTTTTAATCAGCTCT
TTTGTTTCTTTAATCATAATTTGTCAAGCTCTTCTCTGCTGAATAATCTGTCGCTATCTG
TCTTATTTATTTTTATAAAACCCGCGGTACTCTTTTTAGGAAGCGTAAGCTGGATTTCGC
CACGTGATATTTTTGATAATTTATCAATCGCCGTCTCATAAATTTTAGTTATTGATTCGG
GCATATCCAGTCTGTAGCGTCTTTTATATAAATTATAAATAGTAATGTCGACAATAATTT
GAGTTAACATATCCGGAAGAGGAAACGGGAATTGCAGTGTATCATAAATATCTCTCAGAT
AATTATCAAACTCATTGCTTGCAACATTGATTGCTTCGTCTAGGACAGTTATATTAACAG
AACCGTTGTTATTATCATCGGTCAGTCTGGTAAGTTCTTCTCCCGATATATACCGTTCAA
GTATTTCCTGATTTATATAAGCCATTGCCTTTTGTTAAGGATTGTTAAATTCTTCCATAA
ATCGCTTATAAGCCACGATCTCGGGCTTAGCCATATTATGGGTCGTCTTTAAAAAGTTTT
GAGTTTTTAAATGGGGTTTAAATGGTTTTTAAACACTTTTAATAATACATCTAAACCCAT
TTTCCCGCTCACCTGATAAAAATTGCCATTTTTGCCCGGATTTTATAGGGGAAGGGCTTG
CCCTTCCCGCCGCAAATCAATCGTTCTATTTCCGCCAGATTGGTTTTCAAGTATTAAGGT
AATCTGATGCCTTCGAGTCTTGCAACTGATAAATCATTCAGCAATACAAGATCAGCATCA
AACTCGACACTATGCACATAATGCACTCCCACCAAGCCAAGGTCTTTAACTTCCACACCA
ACATTAGTTGCTATACTTAAATCTGCACCCTCGCCGAATCTCACAGCATATATTGAAGTA
CAATCAGTGCTGGTTCCAACTGTTTCGTTTTGTGGTATCACTAATGCTCCGTTTTTATCA
TAACCTGCATTTCTGATCGGGATACCATTGTAATACGGGAGTAAAACACCGAACGAATTA
ACCTGCCACTGAATAAATTCACGGGCAATTGTTGTTAACCGGCTTAATGCAAACGCATTC
ATAAATAATACTTGAGCACCGCCGTCAATTTTCTGGATAAGTTGATCAAGCAACTCAAGG
AACCTCTGTTGCGCGGTTTTTGATGTAGTATCATTACCAAGAGGCACGCTATGTCCATTT
GTAGCTGCGGTTATTTTTTGCCCGGATGGCACGATTGCTTTCAACCCGTTAAATTGAGTG
CTCGATACTGTTCCGTTAAAGAAATAATACTGGAATTGTTTCCCAAGATTTCCGGCAAAA
TTCATCAGCTCTCTGGCTCTTACACTTGCTAAATCCAATCCTCTTCTTTCGTGAGCTCTG
TCAACCTGTACCTTGTCGCCAAGGATTTTGAGTGTTGGATTAGCAAATGCCGGTGTGATG
ACATTTGCAGGATAATCCGCATCGAGCGCTCTGAATTGTCCTCCGCTTGCTGTTGCAGCT
TTACGCGCATAATCTGCATTGCCGACAATCGGATAAAACTCAGCGAATTCAAGCACAGTT
GCCCTGCTGATCATTTGGGCAACTACCTGCTGAGTGATTGTATCATTGGCTGAAATTTGT
TGTAGTTTCATTGGTTCTCCTTTAATTTGGATTTGGTTTCTGTTATTTGTTTCCCATTTG
TTTTCTTATTTCTTCGGCAACTATTTTGCTGACAGGCTCATTATCAAAGGCTTGACTTTT
TTGATCTTTATGTTCTTTAAAGTCAATAAGTTTAGGCATAAAGTCAATAAGTTTAGGCAT
CTTTTCTATAAATTCTTTAATCACATCTGTAGATTGAGTTTTAACACCCTCGGAGAATTC
AAATTCCGGTGTAAGTGATATGATTTTAAAAATTTTTGTAATTGGGTCTTTCATCTTAGG
AAGCAGCCTGCCATCCGATATTGCTTTATCAAGATATTCTTCAAATTCTTTTTCTTCAGA
TTCCCTTTTTTGTTTATTCAATTCCGCTTCGAGTCTGTTTTTCTCAACAATAATTTCAGC
ATACTTACTCTGCAATTGTTCAAACTCTCTTTCTTTGGCTAACATATCAGATAACTGTTT
CTGATAAATGTCGATTTGCTTTTGCAGTTCCTTAATTTTTTCATTGTCAGATTTCTGATC
GCCTGCATCTTCCAGATCAGTAAACTGTTCTCCTTCTATAGTCGCTGACTGATCGTCGTC
CTTAAATTCAACATCAGGCAACCCCTTGACCGCTGGGGGTTGGGCACCTAAAAAACCTAT
GTGCCTCAGCGTTCCATCCGGATAAAGACTTATTGACCGCTTTTTAAATAGTCCTTTATT
AACCATTTCGACAAATTCGTTCGCAAGCTGTTTAGGCAATGCATACAAAGTATCTCCGAC
TCTTTTCAGTTTGTCTACCCAACCGAACGCGGGGGCGTTTGATTTCGGATGACCAATCAC
AATCGGGGCTTCGTGCTTTGATGGATCATAAGTTTCTACTATTTTATCAAGGTCTTTTTC
AGTCCATTGTTTTTCATTCCCGGAACTGTCGGTATGTTTACCTGTTTTGAATATTGCAAA
CCATTTCATTTTTACCTCTTGCTTTATTAAAATTTTTATTTAATTTTGCTGTGTCAAAAT
TATTCTAACCCTTTTACCCTCTAAACTGCACCATTCAAAATAATTTAGTCCTCCCCGCAA
TTAAATTTGCAAAAAAAAAATGGATATAATATGGATTTAACTCCCGATTTAATAAAGGTG
CTCGCCAATGGAGGCATTGCCGTAATTATTTTCGTTATCTGGTTCGTTACATATAAAACG
CAATCAAAATCTTATACCGACCTGGTGGAAAGATTATTCAAACAAATTGAACAGGACCTC
AAATACAAAGAGCTTTTGATTGGCATCCTTACCAGGCTCGAAACCAAAATAGATATACAC
GAAAGGAGAAATAGAAATGAGTAATAATGAATTGCTCATAGCCAAAGGGCGGCTTTCAGA
GCTTAATGAACGCTATAAGGAATTTGAAATGAAGGCTGAGTCTCTTCTGATTCAATTAAG
AGAAATATTAAACCCGCTCTCAGATTTTTTGGAACTCGATCTTGAAAGGGTGTTGATGAT
GGCCAAGGAATTCAGAGTTCTGCAACTTAACGCAAGAGAATGCCTTTTTCAGATAGATAG
ATTAAAGGAGACTTATAATCTATGAAAAATGCAGCCCTCTATGAAGAGGCAAAACGGCTT
TATGTTATTGAGGGTTTTAGCATTGATGCAATTGTTGAACTGTTAAAGAATAAAGTTGCC
AGAAAAACACTGTACAACTGGAAGACAGCAAACAATTGGGACGAGCAGCGGAAAATATAT
CAGCAGGAAAATGAAGACCTGCAGAAGGAAATCAGAGATATTGCCCGTATCGCAATCAAA
GAAGCTAAAGCAAACCCTACTCCACACAATATTTATGCGGTTGTTAAGGCCCTTTCTGCG
CTTAAACTTATGCAGGGGATTGATGTTTCTGATGATGAAGGCGAAGAGAAAGTAAAAGCC
GCTAGCCCCGAAACAATTAAATTTGTCGAAGAATTACTCGGTATGTGATGAGCAAACAGG
AAAGGAAATATTTCCTTGACTATCAGATTAATTGGCTGAATGACAATAGCCAGATTAAGG
TTTGGGAAAAGTCACGCCGTATCGGAGCTACTTATGTTCAGGCTTACGAAGATGTGCGTG
ATGTTGTGCTAGGCAATGTGCCTGCAGTCTGGTTCTCTTCTGCAGACGAATCCGCTGCTA
AAGAATATATTCTCTATTGTGCTCAATGGGCGAAACTATTCGATAAAGGCGCTCGTGATT
TAGGAGAGCAAGTTTTAGAATCTGATAAATCCATCAAAACTTTTACAATAGAGTTCACAA
ACGGCAAAAGAATAAATGCTCTCTCCAGTAACCCAAAAGCTTTTCGTTCAAAGGGAGGGA
AGGTTGTCCTTGATGAATTTGCATTCCATAGTGACGCTGTTGCTCTTTGGAAAGCAGCTA
AACCTGTAATTACCTGGGGTTTCCCGCTAAGAATTCTGTCAACCCACAAAGGCAAACAGA
GTTTATTTTATAAATTCATCGAATCTATAAAATCCGGTAAGCTTAATTGGTCTTTACATA
CAACCACAATCTTTGATGCAGTAGAGCAGGGATTGGTAGATAAAATCTACAAACGCAAAA
CCACAAAGGAAGAAAGAGAAGCCTGGCTAAAAGAGCAGGAAGAAAATTCATTTGATCGCA
CAACCTGGCTCGAAGAATATTGTTGCACTCCGGTTGACGAAGCAACTGCATTCTTAAGTT
ATGAACAAATCTTCTCAATCGAACGAGATGGATTGTTTGATGATGTCATTCTGAGCGAAG
CGAAGAATCTCTATATTGGCGTTGATATTGGTCGCAAAAAAGACTTAACCGTCATCTGGA
TTGCTGAAGAAGTAGAGAAGTTTTTATTCACTCGAAAAGTAATTGAACTTGAACGAACTC
CATTCAAATCACAAAAAGAAATTTTGTTTACTTACTTAAGTTTACCAGGATTTCGCAGAG
CCTGCATCGATGCAACCGGCTTAGGGATGCAGCTCGCAGAAGAAGCTCAGGATAGATTCG
GTCGTTACAGAGTTGAGCCAATTACTTTTACAGGGAAAGTGAAAGAAGAACTTGCTTATA
ATCTTTTAAGATTAGTAGAAGACAGACAAGTTTTTATTCCGCCGGATAAAAATATCAGAG
AAGATTTACACAGCGTCCGCAAAATCACAACCGCAAGTAACAATATTCGTTTTGATGTTC
AGCAATCGGAAGTAAGCGGACACGCAGATAGATTCTGGGCTTTGGCACTATGCTGTTATG
CAGCTAAATCTAATACCGGAGTTGTTTTTGCAAAATCAAAAAATAAAAGAGAGAGTTACA
AATTGATTGAAAACTTTATTTAGAGGGTTTTAATGGATATAAAAAACTTAACTCAAGAAA
TCGCCATCAGACAGAACTTCGACAAGATTGTAACCTACTGGAATATGCTTCCCGATCCTG
ACCCCATTCTTCGTAAGATTGGGAAAGATATAACTGTTTATCGAGAATTACTTACTGATC
CCCATCTTTTTTCAGCAGTTCAGCAGCGAAAAGCTGGGGTATTATCCCTTAATTGGGAAT
TGCGGCAACAGAACTCATCTCAAAATGAATTTGATTTAATTAATGAATTTCTTAATACAT
TAAATCTTGAAAATCTTATTGACCAGCTACTCAATACTCCATTATTTGGCTTCACGGTTT
TTGAAATAGTTTGGGGAAAGCAAGGTAATTTCTTAATACCAAACAGGATTGATGAGAAAC
CTCAGGAATGGTTTTTCTTTGATCAATTTAATAATCTAAACATCAAAAAGAATTCAAACT
CAATTAAATTAGATGGCGAAATTGTAAATCCTCTTAAATTTATTCTCGTTCAACATAAAC
CAACTTATCAGAATCCATACGGCGAGCGTGTTCTTAGCCGTTGCTTTTGGCCCGTTACAT
TTAAGCGCGGCGGATTGAAATTCTGGATCACATTCACGGAGAAATACGGCAATCCGTTTT
TAATTGGTAAACTGCCACGAGGGTCAGCTCAACAGGAAATTGATAATCTGCTTACGAGCC
TTGAAAATATGATCCAGGATGCAGTGGCTGTCATTCCGGATGATTCATCAATTGACATCA
AAGAAGCCCAGCGTTCAAGTTCTGTTGAAGTCTTTCGTGAACTGATGAATTTCCAGAATA
ATGAAATTTCCAAAGCAATTCTCACTCAAACACTCACAACCGAAGTGCAGGATACCGGCA
CTTATGCTGCCTCAAAAACAATGAGTGATATGCTTGCAAATGTTCAACTGGCAGACAAAA
AACTTGTTGAAAGAGCTCTGAATAAAATTATCGATCTGATTTACCAGGTTAATTTCAACT
CCACCGATAAACCAAGATTTATTTTATATGAAGAAGAAGATGTAGATAAATTGCTCGCTG
AAAGAGACCAACTACTTGTAAACACAGGGATTAAATTCACAAAAGATTATTATATAAGAA
ATTATAATTTACTCCCTGAAGATTTTGAATTGGTAAATACTCAGAATCCCCAGTCTAACT
TTGCCGATAAAACAAATGCAAAAGTTTTCCAAGACAATTTATCCCAATCTTCGATAGATG
AAATTGCCAACCAATTACCAGATAAGCTACTTCAATTACAGATTGAAAGCACATTAAAGC
CAGTTTTAACGCTTATTCAAAATGGTGAAACTTATGAAACAATAATGGAAGAGCTTTCAA
AAACTTATCCGGCAATGAGTACTAATCAACTTGAGGATTTACTATCAAAGCTTTTGTTTA
TCAGCGAAATAACCGGTAGAAACTCTGCGTCTTAGCGTCTTTGCGAGAAATAATATGCCA
GAAAACATTGACATAAAACTTGCAATTGGACTAAAACCAGAGCAGATAATTGCTTACCTT
AAACGCAAAGGTTATAAGATAAGCTGGGATTGGGAAGATACTTGGAAAGAAGCTCACACA
AAAGCCTTTACCGTTGCCAAAGCGATGAAGCTCGATATTCTTTCCGACATCCGCAACGAA
CTCCAAAAAGCAATTGATGAAGGTTTATCATTTCAACAATTCAAAGAAAATATTAAACCA
ATACTCAAAGCAAAAGGCTGGTGGGGAAAAGTTAAAGCTAAAGATGTTCCCTCTGACTTC
CCATTACCGGCAGATGTCGATCCTGAGAAAGAAGTTTTGCTCGGCTCTCCCTGGCGTCTA
AAAACAATCTATCGAACAAATATTGATGTTGCTTATGCAAGCGGACACTATAAAGCTATG
ATGGATAATATAAAGGACCGTCCTTACTGGATGTATAACGCAGTTCTTGACAGCAAAACA
AGACCATCGCATCGTGCTTTACACGGCAAAGTGTTTCGTGCAGATGATCCGATATGGGAT
AAAATTTATCCACCTAATGGATGGAATTGCCGCTGCTCTGTAATACCTCTCGACGAGAAT
GAGCTTAACGAAATGGGACTTAAACCAATAAAGGGCAGTGAAGAAATTGTTAATAATCTA
AATCCAGATAAAGGCTGGGATTATAACCCTGGTAAAGCTGCTTTAGAGTTTGACATAACT
TTTGGAGGGAATTTCAAGATTAATGATGCTCAACCAGATTATAAAGATTTTGCAAGACCT
TCTGTAAAAGATGTTGAAATCAGAACTCAATCTCCAAAAAAGTTTCCTTCCATAAAAGAA
ATCGGGGAAGAAAAATTCCTTGAACTTTTGAAAAAGGAATTTGACCTGACTGATTCTTAT
TATTCTACCATTAAAACTGCCGATGATGATGTTGCCTTATTTACAAAGGATCGCTTACAA
CATTTCTATGAAAAGAAGGACGGCAGAGAACGATATGCTTCTTACATCAAACCAACGTTG
CAAAATCCCTTTGAAGTGTGGCTGAGTGAATATATTAATGAAAAAGGTGAAATCGAATTG
AGAAAAAGTTATATCGGTCTTTTTAAAGATAAAGAGTTGAACGAAGATATATTTATAGTG
CTCAGGCAGGAGAAAGATTCTTTTGTATTTTGGAATGCTTTTGAAAGGGACAGAAATAGA
ATTGATAAATTAAGAAAAGGCTATTTAAAATATTGGAAGTAACTCCCTCTGTTTTCAGGT
CCCGTGCCCTGGAGGGAACCGCTTTCAGTTAACGCCACGGGGCGATCCCAAAGGGATGGC
TAATGCCACTGAAAGGTCGGTATTGCAATTTATTAGTTTAATCATTTTTTGTCAATTCAT
TTTAAAACCGCTAAGAACGCAAAGATCACAGAGAATTTAAAGATTTTCAAACTCCGCGAT
TCCTTTGCGTTCTCTGTGGTCTCTGCGGTTAATAATTTATCACTTAATCATTTTTTGTTA
ATGCATTTATAATCTTACTCTTTATCTTCTCCAAATCCTGGTCATTCAATTTCATAAATG
GTCTTGCAGGTATTCTAATCGATCTCATTTTATTCCGTCCTGGCTTTTTCGCTTCTTTGC
CTTCCCGTTTCTTTCTTAAATAAGTCTTTAAACTGCTTCTATGAATTATCCCGCCATAAT
TCTGAATTGCAGCATATATCAGATTAGTACTTACCTGAGCATAATCATCACCATAGCTGC
TTAAAATGCTTCTCTTAAGCTGTCCGGTTCTCTGCAATATTTTACCAGGCCAATATCCTT
TTTTCTCTCTTTGTTTTATCGTTACCGGAGATAATCTTTGCCAGGGTTTCCCAATTCGGT
TCCCCTGTGTTTCGAAATTCTTAAGTACCGCAACCCGCATAGTTTCAGCAATTGAAACCA
TAAGATTGTTTTTTTTATTAACCTTTTCCTTGAGAAGATCCAGAATTTCCGGAGATTTAA
ATTCGTTAGTCATTAAACAAATCCTGCTGATTATTAATTGTAACTTTCTGTGACCCGATC
TTATAGACAAGCCGCTCACTTACACCGAGCATCCTTGCAAGTTCTTTTTCATTTTTAAAC
CCAAAATATTTCCTTATATATTCCTGTTTCATTTCCATTAAAGGTTTTTCTGAAAAATAA
ATTGCTGTCTTTGCAAAGTGGCTATATAACTCAATAAATTTATCAATACCTATAGTATTG
ACCAGAAGTTTCAGGTCTCCATCCAGAAATTTGTTATAATCAATATCTTTAATCCAATCC
ATTTTCATAGAGACTCAATCGCCTTTTTTATTTTTCTTACATCACTCATCATAACCCATT
CGAGTTTCTCTTTACCTGAGATTCTTTTAACAAATCTTTTAAAAGCATCTTCATTTTTAT
TTTCAACTCTCGGTGAAGTCATCCACATAGCTTCCAACATTCTAAGCTGTTTAGGTGTAG
CATAATGTTCTCTTAATCTTTCGTTCCATCGTATACCGAATTCATCATATTTCTTCTTGG
CGTCTTTGTGCCTTTGCGTGAAATTTTCCCTTAACTCTTTTGGCAGCAGCTTAATCAACT
TTTTTATCAAATCAGCAGCCTGCTCATAACTCAAATCCTTACTACTACTAACTCCATAGC
TTTCAAGTGCTGCACCATATTCTTCATCAGACAAATGAAGTTGATTTTTAAGTAAATGAA
TTTTCGATATTTGTTTTTTATTTATTTCCATATCAGAACAATTTTAATTGAGGATCGATT
TTTGTTGCCTTCCATAAACTCACAGCTTTACCACTCGTGGGACTTACTCCAATATCATAA
AAATATACCAGGTTCATTTCGCGCAATTCCTTAACTCTCGGCGTTATCTGATGCGGATAG
CAGTTCAGCGTAATTGCAATAAATTCAGTGCTGCAAGGTCCGTGTTTTTTAATTATATCA
TATACCTTGCGCTGCATATTGCCGAGCTTATCAATCTGCTCGGCATATGCAATATCTCTC
AACTTCTCGCTGAAATATCCTTCTCTTACTTTCTTCATTTGTTATAAGTATAGAAAATGT
GATCTTTGAATTCTCTCCAGTCAAAATATCTGCTGTTTTTTACCTTTCTTTTTTTCTTTT
TCATACGATCCCAAACATCAATTTTTCTCCAATATAATGCAGCATGCAATTTGTCCATTG
GAATATTGTATTTGCTGCATATCTCCGCTCTCGTCATCTTCTTCTTTTTGTAGAGCTGGC
ATATTTCGTTAAGATATTCAGTGGAATTATTTCTTATATTCTTTAAATCCCAAAGTTTCA
CCCCAGCCCTCAAAAGCACTGCCCTTACCCTTGAGTCAGATAATTCGGTTTTTTCGACTA
TATAATCCCTGTTTATCTGTTTGGCAGCATATTTTTCAATAAGCTCCGGGGTGATTTTGC
TCTTAGCCATTTATACTTTTCTCCAATTCGAAAAATTTTCTTCTGCGATCCAGATCGTCA
ATAATTTTATTGTGATATTTTCTTGATTTTCTTATCTGATTCAACTCCTGAATTGTTACT
TTAATTGCCCTTTTAAGGGCTCTTAAAGCAAGCTTCCAATGCGATTTAACAGCTAATGAT
ACCATATTAACCTCCTATTGCAAAATATTTTCTGTAATCAGGGATCCCGGCCAATACCTG
GTCTTTAGAGCTCCTGGGGATATAGGCATCAAAGGTTTCTCTTTCGTTCAGAATAACCCG
TCCCTTTTCTTCGGCCTCCTGCTTAAGCTGATTTATTTTATCGCGCATCTCTTTTAACTC
GGTTTCAATAAATTCATCAAATTTCTTTTCTACCTTTTTGGTAATATGAAATTCAACGCC
TTCAAAATCTGCTTTGCCTTCCGGGTATTTTTTAAGTTCCCTTAATGCAAGTGGATGTAA
ATCCTTTAAAATTTCATCCATTGCTTTCAGTTTTTTGTAATACTTAGCGTAAAGTTTTAA
AGCTTTCATTTTATTCCCTTTCTTTTATTTCTTCCGATGTTTTGTTTATTCTTAATAATG
ATACAATAAGTAACCCGAAAAATTCGCCTATCAATACCCCTAATAAAAAGCAAATCATTT
CAAACCCCCTCTCTGAGCTACCGTTTGTTTGTGTACAATTTCTGCAATCTTACTTTTGTA
GCCATTCAGGAATAAGAACAATTCAAGATCACGTTCATAGTCAATCCCAGCATTATCTTT
TAACTTAATCCTCTTGTATAAAATCGCACAGTATCTATCAATAGCTTCGTAAGCATTATC
AGCCTCCGGAATAACATCCATCATTATGCTTCCTACTATTCTTGCCAGCATTTCCATTTA
ATTTTCTCCTTTCTTCCTAACCGGAAATAAAGTTACTATACATTTGTTTTTGACAATGAA
TTCAATGTCTAAATCTTCGTTCCGGAACAAAATCCCATTCTCATTGTCGCTTATATATCT
TGACTGTGAGAATAATAATTTTATATGCTCAATTATTTCTCTTCTGCCAAGCATATCATT
TAACATTATCCTGCTTAAAAATTGTTTGATCGCATGTTCAGATATTCTTACGCTCACTTT
TACTTTTGTTGCATTCATAATATCAACACCTCCGCAGCACTTCTTACAAGCTTATCATTA
ATTTCCTTTTTGCTGGTTCTTGCCGCTCTGCTGGTCCTTAATATTAGTTTTTCAAGCTTT
CTCCCGTTACCTTTGGATAGCTCATAAAAGGTCTTATAAACACCGTTTGTTGATGGGAAA
ACTGTTTGTATTATCAGCTTGGCATCCGTTTCGCTCCAGTCCTCAAGTTGTGTTACTATG
CCCACACGACTGTATAATTGCTTGAATTCGCCTCGTTTTCCTCTGAGATTCGCAATTAAT
CTCGGCAATCCTATCAACAATATTCCTACATTTGCTTTATCATATAGTCTTCTAACCATA
TCCAGCGCTCTATATGGTAAGTTCTCTGCTTCATCAATTATTACAAGCCGGTTGCTATCC
TTAAGCTTCTCACAGCAATCAGAAAATAAATCATAAATACCACCACTGCCATCCATCCCA
AGTTTTTTGTGCAATTCACGGAAAAATACTTTTGTCGAATAACTCAGATCGGCTTCAATC
AATATTACATCAGGATTTTGCCGTGCATATTCTTTTGCTGCTTTTGTCTTGCCCGTTCCT
GCCTCCCCAACTACAACCCCAATTTCCTGGTCAAGATGGGCTACCTTTGCCGCCTGAAAA
AGTAGTTCTGAATTTGTAATAGGACAGAATGGGATCATCTCTTTAGGCATTGCTTCTATT
TCTTCCTGACGCATTAGAAAAGACGCAATTGCCCATTCCAATTTCTGCACATCGCCAGGA
TATTTACCGGCAAGATATGTTGATACTACGCTGGCGCTGTAACCAATCTGCTTGGCTATT
CTGTTGATAGAAATATTCTTCCTGTCAACAAAGTCCCGCAGCTTGTTAAGAAGATTTCCT
TCCGGATTTGGAAGATTTTCATTAGATTTGTGTTGCATAAGCAATCCTTTCTTTATTATT
ATTTGTAGGGACAATGCTTGCATTGTCCGTTAATTAATTGTTTATGTATTTACTCCGCAA
GTCTCGTACACTTGCGGAGTTTTTTATGTCTAAGCTATCCTCTCTTTAACAATGCCTCAA
CGGGATTAGAATAAATTTTCGGTTCAATCCCGCACAATTTCATATATTCCTTAAAAGCAT
TTATCTTTGGTTTTCCCTTTGCGTTCTTTGCATCCCTACGTGATATTATTTCTCTTTTTT
CTTCCTTAACATCATTGTTTCGCATTTCAACCAATCCCTTAAAAATCTGCACTGTCTCAT
TCTTCATCTGCTGTTTCTTACGCAATGCCTCTTGCAGCATTGCCACATCTTCATCTGTTC
CCAATAACCTTGCAGCCGGATGATAACGCAAATCATCCTTATCAGCTCCAAACAAATACC
TTTCCTTCTCATCCAATACAATAATTTCCTTATCGTCCCAAATGTCATATTTAACTATCA
CTTTGCTGCCAATTATCCTTGGCATCTCTTCATTGTAATAATAATTTCCGCGAAATCTTA
TCCCATTTTTGGTTATTGTCCTTGTCTCATCACTAAGCATCAGATAATTTAATTCCTGCC
TACTTATCAGTCTGCCTTCTAATCTTTCCGGTTCGCTTTTAATCTTATTAACAGAGTGCA
TAAACACTTCAGCTGGCGATAAACCCTTATATTGCCCATCCTGGTGTTCCTGCTCTGCAT
ATTCCTTAACATATTCTTCCAGTGTTGCCTTTAAACTGTCAATCGTTATTGGTGTATTAT
CAAAAAGTCTCTGATGCAGTTTCTCATTCCTCATCAGCATTGCCGGTTTGCCTGCGATAT
TAGTCCCGGTGTATGCAGGTAATCTTCTTTCCATCTCGCCGAGTGTCCTGAACCATCGTT
CAATCGTCTTGCTCTGTCCGTGATAAGGCGTCGCATACATCGTTTCAATTCCCAGTTTTC
CAAATAAACCTGGCACAATCGAGTCCTTAAAATCTTTAATGCCTCTAAAATATTTTGCTC
TGAAAGCTCTGCCATTATCCAGATATGCAATTTTTGGTATATAGCCCGTGTCACCCTGAG
CTTTCCGATGAGCGACATCCTCAAAAAACCTTCCCAGCAGTAAAATCGTCCTTCGCAATG
CACTCGCAATTGTAAGAATATTTTCTGTTGGCATAATCTCCCAACCAAGTGGCATTGACG
ACTTAAAATCAAAGAACATTATCAAGGTCATCCTCTGCGGCCTGCCGGTCAATGGATTTA
TAACCATTACATTAAGTGTATGACCATCAGCTACTACAATATCACCAACTTCAACTCTGT
CTTTATCACGCAAAATATCTTTTATAATCTTGTCATTAAACGATTTCATTCCATATCGTC
CAAGCGTCCAAAGGTCAATATTTTTTCTTGTCCAATCTTCTATAAATCTTCTGTAAGTAA
CATCGCTTTTAATTGTTATTCCACGCTTCAAAAACTCCTCTTTAGCTCTCTTTAATATCT
CACTTACAAGTGGTCTATTGGGATTAATCAGCATCGGTATTAAAATCTCTGCTTCTTTAT
TTGATATTGTTCTTGCAGTAGGTTTCATTTCCCTTTCAAATACGCTTAAGTCCCAGTTGT
CCTTTATGTCTCCATACCATCTGTAAACTGATCTTACACTTATCTTCCCAAGCACATTCA
GTAGCTCCGGATAACTTCCATTATTAAAACTATTAACAAATCTCTCTATAGCTATTGTCT
TCTTATCAGCTTTCAAAATAATTTCATCAAGCAGCTTACAAACCTGGTATTTTGCCAATG
CAGTATCATCCAAAAATCCATTTTGTCCCTCTTGACCCTTTAGTCCCAATCCAAAATCAC
TACTTTCCTTAATCCAGTTCAAAATCTTCTCACATTTATCCCAGTCGCCCAGTTTATTGT
AGTAATTAAACACACTTTCAAGGGCAATTTCATACCCAAAACCGCCATTCATCTTCACCT
TACGTGTGACAAAATGTCCTTGCTGACAATGTTTTACTATTGCCATTTTTGTGATGCCTA
ATCGGTTTACACCTTCGGCAACTGTCATCCATTTAACTGATACCTGTAAATCATTATTTT
TTAAATATTTAAGCTCAGTTTCCACCTTTTTCTGCTGGTTTACACCATAGTTTACACCTT
TTAGGGAAAGGTGTAAACCGCTTTTCATCAAATTTTCCGTTGAGAAAGGGTCTTTCATAA
CTCAAGCTCCATTTGTCCCTGGTAATGTTTATTGCAATACTTTTTTGCTTCAGCAGATTT
TGTCATAACCAGCTGCAAAGCATTTATTACATCGTTATAATTGCTGTCGGTCGGTTTATC
AAGGAATTTCTTTAGATTTCTTATTGCAAGCGTTGTAGCATCCTGGTAATCGTTTATTAA
TTCTGTCCCCTCTGTCTTTGGTGTCCTTACTTTCGGCTCCTTAACCAACAAAAACCCGCA
AATCCAAGCAATTTTCTCTAAAATCTCATAATTACCGGTTGCCTTCATAAGCGGGATAAG
ATAATCAAGCGGAAATCTCACACCATTTTCATCAAGCGGAAGCCCTGCCCGGTAAAGATA
ATTACTGCTAATACCTATTTCATCAGCTATTTGATCTACCGATTTTTTATTCCGGTGAAT
TGTCTCATAAAGAATTGTTTTAATGCTCTTTGAATGTGCCATTAAAAACTTCCGGGATTA
TTTTAATTGTTTATCAGCTTGCAATTATTTAATTTAGAATAAACAAAAAATGCCGCTTTA
AAGCCATTTAATAAGCTTTTAAGCAGCACTTTTGATTATCTCGATTATTTTTTTTAATAA
TCTATCGTTCTTTCTTTTACCATTTAACAGATAGTGCACATAAGCTCCTGATACGCCAAG
TCTTCTTGCTATTTCTTCTTGGTTAATAAGCTTTTTGTCTATCTGTATTTTTAATGGCTG
TTTTTGTTCAGTCATTTTTTTATTAAAAATTTGTTAAACTTCTATAACAAATATAACATA
TTTGGAATGTCTTGTCAAGAGTTTTTATAACAATTTTGTAATATTATGAATTTTGTTGAA
AAATTAAGGATTTTTGCAGAAAAATTTGGTTCAATCTCAACTTTAGCAGAAGCTCTTGGC
ATTGCTCAGCCGAGTTTATCAAGATATTTATCTGGGGAAGTTAAACCAGGCTTAGATTTT
ATTATGAAGCTCAAGGACCTTGGTTGCGACATAAATTGGTTATTAAGCGACAGCCCGGAT
CCGCCACCAGAGACAAACCAGCTATTACAAGCTCGTCTCAAAGAGCTTGAGGAGGAGAAT
GCCAGACTTAGGGATAGTATTGGCCGTATTATTCTCCTCGCGCAAGAAGTAGAAGCACAT
AAAAAAGGTAAGAAAAAGCCAAAGAAGTGATAAAAATAGTTTTGCCAAATTTGTGCAAAA
AAGTGTAAAAAAGTGTAAAATTCTTTGCCACGCACATTTTTGGCAAAACATCACTTAAGT
CCTTATTTTTATTATACTTATACTCTATTTCTTAAGTTCGTCTTTTTTGCCATTTTACCT
GAAAAATTATATCAATTCAAACTATGGACAGCAAAAAAATGCGAAGTATATCTTCCTGAC
AGCAACGTTAGACGCTGCGATTTGGGGAGCAGAACTCGCTGTGGGTGAAGGACGAGAAAG
AATTTACTTAGTTGAGCCAACCGGACAAATTGAAAACGACCCTGATTTGACAGACAAAAA
AATCCCAGGTAATCCTACAATGTCATATCGTTCTACAGAACCGTTTAGAGTTGTAGGAGA
AGTAACAGTTTGGCAAGGTCATACAAGTGAACAAGTTCAAAGAATGAAAGACGCATTGCA
AAGACTAAAAGAACAAGGGATTAACTCTCTTTAAATGACGAATGAAGAACGTAATATGAG
AAAAGTAATTGCAGCAATCAATATGACACTTGACGGAGTTTGCGATCATACAGTTGGAAT
TGTTGACGAAAATCTTCATCAGCACTACTCTGACCTCGTAAATAATGCAGGAGTAATGCT
ATATGGTCGGACAACCTACCAACTAATGCAATTTTGGCAAACTTTGTTGACAAATCCTTC
GGATAAAAAATCTATGAATGATTTTGCTTTTTCAATTGATAAAATTGAAAAAGTTATTTT
TTCCAATACATTAAAAGAAACAGGTTGGGATACTGCAAAGATTGCAAACAGACCTCTTGA
AGAAACAATTATAGAACTAAAACAACAAGCTGGACAAGACATTTTGATAGGTAGTCGTAG
TTTAATCATTCAACTTTTAAATAGCAACCTTATTGACGAATTTCAAATTTGCATTCACCC
AATTGTAGAAGGCAAAGGTTTGCGACTGTTTGACCAAATTAAAGACTGGATAATTTTTAA
ACTCATCAAGACAAAAACTTTAAATTCAGGCGTAACAATTATGTATTACGAACCGTCATC
AGAAAGAACAACGAACCGCTAACATCGTATTGGCAATAGTGTGGCTGACAGTTGTAAACT
CAATGTTAGTAATTCTATTGGGTATTTGTACAAATATTGAGCTGACGTTTTTCAAATGCC
CACCATCGCCAAGCCGCAAACCGTTAGCGTAATGCTAAAAGACACCGTAAATATTGAAAA
CAATGGCAGACATTCGGCAACTTTACAAACCCATTCAACCGACCGTTAAACAATCGGCTG
ACAAAGTAACCTATTCTGAATTTCTGCCCGACATAAGACTGCAAAACTACATTTATTGTT
ACTGGCAACTTAAAACGACCGAGACACTTTCTGAGCCATTCATTTATCGTGTAGTTGCAG
ACGGTTGTATTGACATCTTTTTTGAACTCAATAATCCCAAGGACAATTTTGTAATGGGAT
TTTGTAAAAAGTTCACTGAGTTCACGCTTGACAACTCATTTCATTACATAGGTGTTTGTT
TCTTGCCAACAATGTTTCCGCAACTTTTCAGAGTTAATGCTTCTGAATTGAGTAATCGTT
TTGAACAATTATGTAATGTAGTGCCCAAAGTTTCAACTTTCATTGCCGACAATTTTCATT
ACCAATTAACGGCAGAACAAATACAATTAACCTTTGACAAATATTTTATCAATCTTATTG
AAAACACAACTTTCAACAACGACAGCAGACTGTACAACGCTATTGAAAAGATACTTAAAG
AGTTTGGAGTTGTAAATATTGAACAGGACTTAAACACAGGTATAAGTCAAAGACAACTTC
GAAGACTTTTTGAGTTTTACATTGGTGATACAGCTAAGACTTTTGCAAAATTGGTTCGTT
TTCAAAATATTCTTCGTGCCAAGCCTTCCTCTCAAAGTCTGCGACAAAACAAATTATTTT
TTGATGTAGGCTATTACGACCAAGCCCATTTTATAAAAGAGTTCAAGAATTTTTATGGGG
TAACGCCAAGCAAGGCGTTTGGCAGATGATTATGTCCGTTTTATACAATGTTTGAACTGT
GATTTGATAGAATTTTGTATCGTAAATCAAAACAAAGAATGATGAAACGAATACTCACAA
TTCTAACAGTAGCTTGCTTAACGGCAAATGCTTTTTCACAATCAAGTTCAACAATTAATA
ATCAAAACAAGATGAAATTAAACGCAGGAGTTATCACAACAAAGTTGGCTGAAAGCAAAG
CTTTTTATACCAACTATTTAGGTTTCGGGGTAACATTTGAAAATGAGTTTTACCTCTTAT
TACACACCCCAAACCACGAAGCAGAAATTAGTTTTTTGCTTCCCAACCACCCAAGTCAGC
AACCTTTCTTTCACAAGCCTTTTTTGGGACAAGGAATGTATCTGACAATTGAAGTAGATG
ATGTGGACGACATCTACAACGACCTTAAAAAGAAAGGTGTACCCATAAAAATTGACATCC
GAAACGAACCTTGGGGCGACAGGCATTTCGCCATTGAAGACCCTAATGGCATCGGCATTG
ACATCGTAAAATATTCACCACCACAAGACAAATAGTTGTGAAAAGGCAACTTTCAAACAA
TTTAAAAGGTGCAAAAAATATTGGGGCAACTATTGAGAAACGCCTAAACGAGATAGGCGT
TTTCTCACTTGCAGACCTTGCTCAAATGACACCTGTAAAAGCATATCAAAGTATCTGCAA
ACAAAACCCAAACAAAACATTTCCAGTTTGTTATTATTTGTATTCACTACAAGGGGCTTT
GCTTGGTTTACATTGGGACGACCTGCCGACAGAACTAAAAACAGAACTGCGTAATCAGGT
TGATAGGAAGAGAAGCACATATGCCTAACACGATTTTGGCAAAAGTGGCGGTACATTGCT
CCCCAGACACATTTGTGGTTAATCAAACATTGGTTCTCCGCATTAACATTGGTGGTGAAA
ATCGCCACCTTCGCCAAGCCCTAAACCGTTAGCGGTCATTGAAAATGACGACCCATCTTT
ACAGCGAACTTCAACCTTACGAAAAAAACAAAATTAAATTTGCGAAACCGATAAATTGCA
TATATATTTGCAACCGATTAGTTTCATTAAAGCAAAATAGACAAATGCGTAGAGACATTT
TTCAAGCCATTGCCGATCCTACAAGACGTGCTATTATTATGTTATTAACAGTAGGAGCTA
TGACACCAAGCGCTATTGCAGAGCATTTTAATAGCAGCAGGCAAGCTGTTTCCAAACACC
TGAAAATACTTACTGAATGCGAAGTGGTTGAACAAGAACAACAAGGCAGAGAAATTTATT
ACCATTTGAATGCTAAGAAAATGAATGAAGTTGAAAAGTGGTTAGAACAGTTTAAGAAAC
TGATGAATAAACGCTTCAATCAATTAGACAATGTTTTAGAAAAACTCAAAGGAAGTAAAA
GATGAAAAAAGCGATACTATTCAACTTTACGGTTGACAAAGACAACAATCAAATAAAAGT
AGAACGCTCGTTTAATGCTCCCTTAGACTTGGTATGGGCGGCCTGGACACAAGCCGACAT
TTTAGACCAATGGTGGGCACCTAAACCCTAGCGGGCAGAAACCCAATTTATGGATTTCAG
AGAAGGGGGTTATTGGCATTACGCTATGGTGAGCCCCGAAGGCGATAAACATTGGTCAAG
AGCCGACTATTTAAAAATCATTCCACAAAAATATTTTGAAGCAATAGATGGCTTTGCAGA
TGAAGCAGGTAAGCCTAATAACAATCTTCCAAGAAATAAATGGGAAAATAATTTTATTGA
CCAAGGCGAGCAAACACAAGTGAATATCCTTTTGACCTTCAACAGCCTGGCTGACCTTGA
AACCATCATTCAAATGGGCTTTAGAGAAGGATTCACCGCAGGGCTTGAAAACCTTGACCA
ATACATTGAAGCACAATTTAAACTTCGCAAACAAAATAAACCTAACAATATGGCAAGAGT
ATCCACTTACCTTAATTTTCAGGGTAACACCGAAGAAGCCTTTAATTTTTATAAAAAGGT
TTTTAAATCAGAATTTATCAACGGCATAAAGCGTTTTGGCGATTTGCCGGCAGACCCCAA
CCATCCGCCCATAGCCGATGAAGTAAAAAAAATGGTGTTACACATTGAACTGCCCATCTT
AGGCGGACATATTTTAATGGGCACAGACGCTCCAAAAGAAATGGGTTTTACCGTAACAAA
AGGCAACAATATGCACATACAAATAGAACCGGAAAGCCGGGAAGAAGCCCAACGACTTTT
TGACGAGCTTTCAGAAGGCGGAAAAATAGAACAACCCATTCAGGATATGTTTTGGGGAGC
ATACTACGGCAGTTTTCAGGACAAATTTGGCGTGAATTGGATGATTAACTATCAGGAGAA
ATAAGCGATGAAACGATTAAATATTTTCTATTGGGTTTTTACAGGTTTGTTAATCCCAAG
TTTGGGTTACGGCTCAATAATGGAACTGATGGGAAACCCCCAATCAATTGAAATAATTAC
TTCTCTTGGCTATCCTGCTTATCTTTCGCCCTTTTTAGGTGTTGCACGAATTTTAGCATT
AATAGCAATCTTTACTCCTAAGTTTCCAAGACTAAAAGAATGGGCGTATGCAGGACTTGT
GTTTGATGTTATAGGTGCAACTTACTCACAAATTGCAGTTGGAAATCCTCTGACATATAC
TATATTTCCAATAATCATTTTAGGAATAATTTTCGGGTCTTATTACTTCCATCACAAACG
GTTAACAATAAACTCCTAGACTCTGAAAGCCAAGATTAAGGAACAACGACCCGCTAACAC
ACGTTTTGCGTCATGCGGTGTGAAGTGCAAATTTGGAGCTTTGTGTCCCAATGTCAATCG
GGATTCAGTGCTGGTTGATCCCGATTTGTCGGAATGCTCCAAAACCCGTACGAACGCAAA
GCCCTAAAACGTTAACTCAATTATCTTCTAGTCACATTAATATTTTTCTCTTCACAATTC
CTTTGCTTTAGTTCGTGGTTTGGCATAAGTGAGTCTTGCTATTCGTTTTGTTTCGTGGTA
GCTGTCCAAACCACTAATTGCTATTGTACCTGGTTTTTCAATATCAACATATCCATCATT
GGTTAGCACATCATCCGGTATAATTACTTCAAGTATTTCTCCAACTATAAAAATTGTGTC
GTTGGTTTTTATTAAATGCTCTTCAACAAAACGGCAGCCAATTTTTATATTCGACTCCTT
GACATAAGGTGCTTTGATTGTATTTGTGAATTCAGGTGTCAATTCGCATTCATCAAATTC
AGAAACATCTTTATCATATCTTGCGGATGTTTGGTGTGCTTGTTTATAAATTTCTTTGTT
GATATGATTTATTGTAAAGTAACCGGTGTCTTTAATGTTTTCATAAGTGTGACGCGGTAC
AGATGCAGGTCGAACCAACATTCCAATCAGCGGTGGATTTGCGCCAACATGAATTACAGA
GCTGAATATGGCAAGATTTGTTTTTCCTTCTTTTGAAATTGTTCCGATTAAGTTTGCACT
CTTAAAACCGGAAAGAGAATTAACGAAGTTAGTTCTGAATAACTTTTCAAATTGTAAAAT
GTTTTCGTTTGTTATCTTCATATTTTCAGGCAAACCTTCCTTTCGGCAGACAGCGACGCT
AAGTCGCAAAGTTTAAATAGTTTTTATTGAAGAAATGCCGCCATCAATTTTTACTATTTG
TCCTGTAATGAATGATGCAGAATCAGAAAGAAGAAAAGCAACTGCTTCTGCAATTTCTTT
TGCGTCACCAATTCTTTTTAATGGATGGCGATCCTCAGATGATTTAATTTTTGTTTCATT
GTTTAATAGTTTTTCTGCAAGTGGAGTATTTGTTATTGAAGGCGCAATGCAGTTAACACG
AATGTTCGGTGCAAGCTCGGCTGCAAGAGAACGGGTTAATCCCTCAATGGCACCTTTTGC
CGAAGCGATTGATGAGTGATAGGGCATTCCCGTTTGAACTGCAACCGTGCTGAACAAAAC
TATGCTTGATTTGCCGGCTTCTTTTAAGTTGTTAAAATATTTATTGATTACTTTAACAGC
GCCGAGAAGATTCACTTCAAAATCATTTTGAAAATCTTCAAGCTTTAAACTCTTTAATGG
TTTTAAGTTTATTGTGCCGGGACAATAAACAATTCCGTTAAATGGTTCGCTGATTTGCGG
AAGTTCATCAATTGGTTTTGTTACATCTGCAAAGATGAATTCAACATTGTTTAATCCGTC
AAGATTTTTCTTATCTCTGCTTAAAACAATAACACGATTGTTCTTGCTGAGAAGTTTTGT
TGTTTCAAGACCAATTCCGGATGTCCCGCCAATTATTAAGTATGTATTCATCAATATTCT
TTCATTTTGTTTTTAGATATTATAAATCTTCCTGTACTCCGTGTTATCAATGCAAGCAGC
CAGCTCCGTGGTTCTCCGTGTAACCTGTTCCGATTTATTTCACAGAGAATCACGGAGAAG
ACACAGAGAACCTCAGAGAAGAACAAATTATAATTTTAAATTAATTCCAACACCAACGCC
ACCCGTTAAAAAACTTTCCATATGAGGATAAAGATTAATATTTGCATTATTCTGATGAAT
GAAATACAAAGTCACATCAAACAGCAAAAGAAATCCGCCCTGAAGCAATAAACTATTGCC
ATATCCCTTCAATCTTTTCGCACTTGAAGAATTCTTTGATCTTTCCTTCAGATAAAATCC
GGTCATAATATAAGCAACATCTAATCCTGCATTTAGCAATAAAAAGTTTTGAAGAGAGGT
GTAATCTTTTAGTATTTCAAGATTAGTAATTGAAGAAGGATCAGAATTTACAGCATTGAA
ATAACCAAATGCAGCAATACCTAAATTCACAACATTCCACATTGCATTAAACTGATGAAA
ATATTTTGCTTCACCACCAGCTTTAAAGTTGCCGTAAGTTCCAACCAAAATATTTCCAAC
TGCCCAGCTACCAAGCGCAAGCATAGCAGATTCGTTTATGTTCATTCTTTCAAGATGAAA
GTCTTTCAATAAAGAATCACTTTGTGCATTTGCCAATAGAGTGAAAAAAAACAGAAAAAC
GCTTGTGTAAAAAAGTTTTATCATAATGCCATAATAACAGTCTGGTTTTAATAAAAGTTC
ATTGATTCTTAATGTATTTTCATCTCTTCATTTTCAGCTTCATTCCCATAAAAGACAGGC
TCGTCGTGTTATTTTTTCCAACCCCATCTGTGCCTCTTAAGTTTGGAACAAAAACTTAAA
TACATTTATTCACAAACGAAAAAGGATACTAAAATGAAAAGGTTACTTTTAACAATCGCT
GCTTTAACACTCTTTGCCGTTTTTAACCATTCTTATTCTCAAGACAAATGGAGTTTGGAA
TTCAGACCCGGAGTCAACTAGGCTACTCAGGATATTTCAGATGCTGATCTTGGTTTAGGA
TTTGGTGGAGAGTTAACCATAGCTTACAGATTTATGCCTCATCTTGCAGCTTATGCCGGA
TTGAGTTATAACAATTTTGCAGTTGATCAATCATTTGCCGGAAACAATGCAAGCTTTGAA
GAAACCGGATATACTTTTGGATTGCAATTCATTCATCCAATCGGAGAATCAGATATAAAA
TATATTGTTAGAGCTGGAGGAACTTATAACCATATCGAAATTGAAAACAATAATGGCGAT
ATAACTATTGATTCGGGACATGGATTGGGTTGGCAAGCTGAAGCAGGATTAGTGATTCCT
TTTAGCGACAAGTTTTCATTATTGCCATCCGTTAGATATCGATCTCTTAAAAGAGATATT
GATATAAATAATGTAAACACATCTGTTGATTTGAATTATTTGTCAGTTGGTGTTGGATTG
TCGTGGTCGTTTTGATTTTACGGACGAGACAATGCGCCATAGGTGGATTGTCCTTACATC
TAATTATTTGAATAACTGTTTCGTAGAGGAAGGGCTTGCCCTTCCCGAAATAATTTTTGA
ATCCAAGCATCTGAAAATTTTTTTAATGAATTTAGAACAGAGAATAATAAAACTAAATCT
TTGGAGAATAGAAAATGGATTTACTTATCAAGCAAACATCCATGGAAGATTTTAGAATAA
CCGAAAATATTACACGCGAAGCATTCTGGAACGTTTATAAACCTGGTTGCAACGAGCATT
TAGTTCTACACAATCTGAGAAAAAGTCAAAGTAATATTAAAGAACTTGACCTTGTTGCTT
TCTATAACGATCAAATTGTCGGGCATATTATCTCAACAAAGGCAATGGTAGTTGATTCAC
AATATAAAGAATACGAAGTCTTGTGTGTTGGACCTTTGTCAGTATTACCAAATTTTCAAA
AGAAGGGAATTGGCGGAAGGTTGTTGAAAGAATCTATTGAAATAGCGAGGAGTTTAGGTT
TTCGGGGAATGATTCTCTTCGGTAATCCCGATTACTATCATCGCTTTGGTTTTAGGAATG
CTAAAGAGTTTGAGATAACAACAAAAGACTTTCAAAACTTTGAGCCGTTTATGGCTTTGG
AGTTATTTGAAAAAGCTTTTATTGATGTTAGGGGGAGATTTATTGAAGATGAAAGTTTCA
ATGTGAATGAAGATGAGTTAAATGAATTCGAAAAACAGTTTCCTTATAAAGAAAAACAGA
TTACTGATACACAGCTTAAAATGTGAAAGTGGAATAAGTTAGAACTGTTCTTAATGAAAT
TGTTGCTTCTGTCATTCTTAGCGAAGTGAAGGGTCTAACAAAAACAACAGAGATTCTTCG
TCGTCTCACTCCTCAGAATGACAGAAAAGTAATTAGTCATTCTGAGCGAAGCGAAGAATC
CAAAAGGGAATAACGGACATTCTTCACTCCACTTTGTTTCGTTCAGAATGACAAGTCAGT
AGTACTGTCACTCTGAACGAAGTGAAGAGTTAACAAAAACAATAGAGATTCTTCACTTCA
CTTCGTTCCGTTCAGAATGACACTTCAGTCTTATCAGTTTGAACGGAGCGAAGATTATCA
AAAAACAAGCGAAGAGATTTTTCTTTGTCCAGGATGAAGAGAAAGGGACAAGCATCTCAA
ATTATTTTTAACGATTTTTAAAGTGTGAAAATGAAATTAAATAAATATACCGTACTTACA
ATTCTGCTTCTGGCATTCTTTGTCCAGCTAATAATAATAACATACAATTATGTTACAGGA
TATATTGAAGTTCCGAACATTGGAAATTATTTAACACGATTAGCAATTGGCACTTCTTTT
AGTTTTGTTTTTGCTTTAGTGCTTGTTTATCTCGACCTTCAGATTATTAACAGACTTGAT
AAAATATTTCCTCTGCCCAAAAAACTATTGCCCAGAATACCTGCAGAGTTTTTATTTGCC
GTGTTTGCTGCAATTGTTATCGGTTCATCAATAACTATTCTAGCCAATTCGCTAATGCCT
TATCCGGATGGATTAACAAAGAACATTATAAATAACTCACTTATAACTTCTGTTCTCAAC
ATTATTATTATAACGAGACTTCTGAAAAATTCAGATTTTTATTTTTGATTTAATAATATC
AAGTTTTTTTTGAAGGATAATCTGTCCTCAATATGTTTTTGTGATTATTCAATCTAATTT
TTATAAATATTTTTGTTCATTGACATATTGAAAACTCATAGTTTACAGACTTTCTAAATT
TATTTGTTAGTTTAAGTCGATAATGTGATAAGTCTCCTAATATTGTAAACAAAAGCACAC
ATTATAAACTCAAACCTGTTTCGCCCTATATCATAGTAACTACATTGTTGGTATTGCAAG
ACTTGTTTCATATAAGCAAATGGTCTTTCAACTTTATTTCTGATTGTAGAAAGCAGCTTG
TTAACTTTCTTTTCTGATTTGCTTAGAGGTTTATTCCGATAACCTTTTGCTAAGATGCCA
TCAAAAATACCTATGGCTTCAAGTTTATTTCTCCTTGTTTTATTTGCATAAGCTTTATCA
GCAAAGATAGCCTGTTCGGAATAGTCAACTAATTGATCAAATGCATTTGAATCGTGAATG
CTTGCTTTGGTAAACTCAACTGACTTTATTACTTGACTGTCTTCATCGATTGCAATGTGT
CCTTTGTAACCATAATATGTCTTGCCCCTTTTGATTGTAAAGTCTGCATCGTTGTCTCTA
TTGCTGTTTGGTTTTGCGTGTGCCTGTTTTATTGTGGCATCTACTATTGTTCCTTTCCCG
ACAATCAGCTTCAGTTCTGTTAGTTGTTTGTTAAATTCATAAAATAGTTTCTTGTCTAAC
TCTAAAGTTGCAAAAAGTTCTCTGTATCTGCATATAGTTGTTTCATCTGGAATTGAGTCT
GAACTATTAAGACCAAGAAATATCTGGAAGCTTCTACGGTCTGCTATTTCTTCCTCCAAA
CGTGGATCGGAAAGATTATAAATGCTTTGGAGAATAAAGCATTTAACAATTACAAGCAAA
TCGAATGTTCTTCTGCCTGCTGGTGAATTATTTTGTTTTGTCTTTGTAATTGTTTCTTCT
AATGGTCTTAATAGCTTTGTCCAGTTTATTTTGTTGTTTATTATTTCCAAAGCTTGTTTA
CTCTGAGTTTTTATATGTTTTGTGAACTTATCGTTTGCTGATGATGTAAATAAATCGATG
TTGTTGATTTTGTTGCTTCTCATTTTATTCTCTTATTTTTTTGAAGCAAGATTATTTAAA
TTTTTAATTAATGTCAACTAATTTTTCAGAGGTTTCATAACTGTTATTGAAGCTATTATC
TGGTTCAATAGAAGTCAGCAGTCTTTAGTAAAAGCTGAAAGACTTGAAAGAGAAAACTCA
CAGATAAGATTTGAAACACTGAAGAGTCAGCTCAATCCGCATTTTCTTTTTAACAGCTTG
AATGTGCTTTCATCATTAATAAAAAAAGATTCTGATAAGGCACAAAATTTTGTGGATGAA
TTTTCATCTGTTTACCGTTACACGCTTGATGTGATTGAGAAACCGGTTGTTGAATTAAGA
GAGGAAATTGAGTTTTCAAAATCATTTTTGTTTCTGCAAAAGATCAGATTTGATAATGCT
GTTGAAATGGAAATAAATGTTGATGCATCTAAGTTAAACTATCTGGTTCCGCCGCTTGCG
GTGCAGACATTACTTGAGAATGTTTTTAAACATAATAGAGCTTCCGTTGATAATCCTTTG
AGAATAAAAATATATAATGAGAATGATTGGCTTGTGATTGTTAATAATCTTCAGCCCAAG
ATTAAAGGAGTAGAATCAAAAGGAGTTGGATTGAATAACCTTAGAAAAAGATATGAACTG
CTGGGAGAAATTCTTCCGCAGTTTTCTGTCACAGAAAAAGAGTACATAGCAAAAATTCCA
TTGATAAAGCCGGAGTGATTTCAGTGTCCCTCCGTGCCTACTCAGTGATACTCTGTGAAA
GAACTAAAAGTTGTTACACGGAGCACCACAGAGAACTAAAAGAGTAACACAGAGGAAATT
ATGAAAACAATAATAATTGAAGACGAAAACTTGCCGCAGACAGATTGGAAGAGTTAATCA
AAGAGATTGATTCGTCTATTGAAATTTCTGCAAAGCTTACTTCTGTTGAGCAATCCATAA
AGTATCTTAAACAGAACAAGCCGGATTTAATCTTTCTTGATATTCAGCTTGAAGACGGAT
TAAGTTTTTCAATCTTTGAGAAAGTTGATGTTGATGTCCCAATTAGCTTCACAACTGCTT
ATGATCAATATGCGATTAAAGCATTCAAGCTTAATAGCATAGATTATCTTCTTAAGCCCA
TTAAGAAAGATGAATTGCGCGAAGCATTAAATAAATACAAAAACATCAAATCCTCTTACC
AGATGGATTTTGAAGAAATAATCAGAAGCATTCAGAACAAAGACATTGGTTACAAGAAAA
GATTTTTAATCCAGTACGGACAAAAGATTAAAAAAGTTGAAATTGATGAGGTTGCTTACT
TCTATGCATTGGAGAAAAATGTTTTTCTGACAACTTCATCTGGCAGCACATTCCCGATTG
ATTTTACACTCGATAAACTTCAGGATGTAATTGATCCCGAAAAGTTTTTCCGTATCAACA
GAAAAATGATAGTTGCATTTAGCGCAATAAAGAATATGATTCCATATTCCCGCTCAAGAA
TAAAAATTGAATTAAATCCACCCGAACCAAAAGAAGTTGAAGCACTTGTAAGTGTGGAAA
GATCATCTGCATTTAAAGAGTGGATGGACAAATAGGAAAATATCAAAAAGAATAATGAAG
AAAGCTATGTTATACATTTTAGGATTTCTCGGGTTACTAATAGTTGCTGTATTTATATGG
TTGTTAATTCTCAGCCCCGGAGAACCTAAACAGTTTTTAGATGCAAACGGAAATAAACTT
GCAAACAGCATTTCAGAAAAAATATTCCTTGAGATAAACGGCTTAAAACAAGGAATATTT
TTAAAAAGTAAAAACCTGGACAACCCTGTTATCTTATACTTGCATGGTGGAATGCCCGTT
TATTTTTTAACAGAAAAATATCCAACTCATCTTGAAGATAATTTTACAATGGTTTGGTGG
GACCAACGAAATTGCGGAATATCATACGGCTCAAGCACTTCGCAGAATAGTGCTTCTATT
GAAAAGCTTGTGGATGATACTATCGTTTTGACAAAGTATTTATTAGAGCGATTTAATAAA
AAGAAAATATATCTTATGGGACATTCGGGCGGAAGTTTCCTTGGTGTTTATGTTGTTGAC
AAAGCCCCTGAACTTTTTGAAGCATACATTGGAATTGCTCAAATGTCTGATCAACTTTCA
TCAGAAAAACTTGCCTATGATTATATCTTAAACAAGTATAGAGAAATGAATAATAAAAAA
AAGGTTGCGCACTTTGAGAAATTTAGTTTTGATGATCAAAATAAAATACCAATAGAATAA
TTGAAGATGAGAGATTATGCGATGCACGAGCATGGCATTGGAACAATGAGAAATATGAGA
AATATAGTCACCGAACTTTTTCTGCAATCATTGTACTTCAGCGAATATACAATATCTGAT
AAATATCATCTGTGGGCTGGCAATTCAAAATACGGCATTAGTCAGAACTGGGAGAGAATG
ATAAGCACAAATCTTATTGAAACTAAGATTGATTTTAAAGTACCGGTTTACTTTTTTCAC
GGATTATACCTGTTCATACGAATTGGCAAAAAAATATTTCGATAAAATAAATGCACCGAT
AAAAGGTTTCTACACATTTGAACAGTCCACACATACTCCATTATTTGAAGAGCCGGAGAG
GATAAATAAAATCTTAACTAATGATGTTAAGAATTTAAAAAAGGAGTCGGCAGATAAATG
ATTTATTCAAAGTTTTATTCTTTCATTACTCTGTGGTTGTACTTCACATCATAAATCTCA
AGTTTGTACCAGGTGAAATCTCCATCATCAAGTTTCCAGGTTGCTTCACCTTTAACCGGA
ATTTTTATTCCATCATAAATTTTGTATTCATTCAAAGTTATTGTCCACTCTTTTAATTGT
GAATCATTCTCTGTTCCCATAAAACGCATTGCACTGAATTTTACAAAATCACCATTATCA
TTAAAATAAAATAACGCCGAACCGGTTGTTCCTTTGTAAGTCATTGTTGCACGCGCAGTG
ACTGAATCAACTTGTTCCCATTTTATGTATGGACTAACTGCAGCTGTTGGAAACCAAACT
ATCTCGCCAAGGAATCTTTGTAGTGTACCCTGATTTATTTTTTCGTTGTCACTTGAGTTT
ACAATATTTATAAGCGATAAAATTTTTATCAGCATACTCCCCTTGCCATCGGAAAATTTA
TCTCGACCTATAAAAAACACGAGCGGCATCATATCAACTTTAACTTTCCATATGAATGCC
GGGTTATCAACAGTAAACCATTGCTCTGCTTGTGAATTGTACCAACTTTCCTGTTCGGGT
TTCATTCTTATTTGTCCTCGCTGCTTCAGATAAACCGTATTAATCATTTCTCTTCCAACA
ACTCCGGAGTTTTTTAACCACTTTTGTATCACAGGTGGAAGATGGGATATTTTGTCTTCA
TTCAGAATTTCTTTTTTATCAACGGAACTTTTAGAAAGCAATTCCGTAACTTCATTTTTA
ACATCAAGATTAAATGACCAACCGGCAAAGGTAATTATTGCAACAAAAAGTATTATAATG
TTTGGTATCGTTCCAAACTTTGCATCCTGCCAGAATAATATGATGAGAACTTGTGATAAG
ATTACTGCGGCAAGTCCAGTTAACCACCATAAATCGTAATTACTTATAAACTGAATCGCT
GCTGCAAGAAAAAGTATAAGTGCAATTAGCCAGAATATTCCCATCGGCTTAGAAATATTT
TGTGTTAGCTGGTTGATTTCCGCAAGCTGGAATGCTTTAAGAAATCCCAGTATATGAATG
AGAGCATGAACAAGAACGATGAAGAAAAAAATCCATTTCATAATAAACTCTAATTGTTTT
GATAGTAAAAATATAAGATTATTAACCAAGTATTTTTATTATTTTAAAACAAACAAATTT
TTTAGTAAAGAATGGTTGACAAAACAAAATCTGATAATGGTTTTATTCCTGATCACGGAG
GTTATAAAAAACTTTTAACTTATCAGAAGGCAGAAATTATTTATGATGGAACAGTTTATT
TCTGTAATAAATTTTTGGAAAGAAGTGATCGTACAAGAGATCAAATGATCCAGGCTGCAA
GATCGGGAAAGCAAAACATTGCTGAAGCAAGTATGGCGTCAGCAACTTCGAAAGAAACGG
AAATTAAACTTACCAATGTTGCCCGTGCAAGTTTGGAAGAATTATTAATTGATTATCAGG
ATTTTCTTCGAACACATAAACTGAAAGAATGGGAAAAAGAACATAAGTATGTCAAAAGAT
TAAGAGAATTAAACAGAACACCAAATGCTAATTACGAGACTTTTAGAAAAGGCATTGAGC
ACCCAAACCCCGAAATAAGTGCTAATGTGTTGATTGGACTTATCAAAATTTCTTCTTACT
TACTAAGTCGGCAAATTAAAAGACTGGAAGAAGATTTTGTAAAAGAAGGTGGCTTGCGGG
AAAGAATGACCAAAGCCAGGATAAATTATAGAAACAAGGGACAAAAGTGACTGTTGCGAC
ATTTGCAGTCCCGCTTGTCACAATTGTCCCAAAAAAATTTCTAAAGCCTAACCATTTCCC
TTATTCCATCTTCCGGTGAAATTGGAGTGAAATTAAACCCCTTGTTAAACTTACTGCTGT
TGAAAAAATAATCCCGTTTAAATTGATATCCCACATCTTTCAATTCTTTTAGGATTGGAA
TAAAAATTCCCAAAACACTTATCATCCAATCCGGCATTGTCTGGATTTTCTTTTGCTTGT
TCATTGCGTTCATCATTAGTTCAATCCACTGTTGGTTTGTAAGTTTTTTATCTGTTGTTG
GGAGATGCCATATCTGATTATATGCATCTTTTGTATTGCCTAGTAATGCAACGGCTTTCC
CTATATCTTTACTGTAAATAAAATTATGAATCACATCCAGTTTGCCAAGCCACTGCGGAC
TTTTATCTTTAAGAAGTTTTAAATAAACAGTCTGATAAAGCATACTACTAACAACTCCGG
GTCCGTAAAAATCCGGTGCTCTTGCAATGATTGCTTCAACTTTATTTTTTTCAACAGCAT
CCATCAACATTCTTGCGACTTCCGCACGCACTTTGCCTTTTTGTGAAATCGGATTTACTG
GTGTTTCCTCTGTCATATCCGATAGATACTTCGGATCATACATATAAACGTTATCAACAA
AAACGATTTTTGTTTTGTACTTAATGCAAGTATCAATAAGGTTTTTCATAAACTTTGGCC
AAAGCTCACGCCAGACTTTTATATTGTATGGAAAAGCAATTGTTACATAAGCAACTTCTG
ATCCTTTTACTGCTTCGTTAAGCTGCTTTGGATCAGTTAAATCAGCTTTCATTAGTTGAT
CGGTATCGTTAACCTTTTTCGGATTACGGCTAACAACACGGATTTCTTTTGTATAGTTAG
ATAACTCTCTTGTTATCTCTGTACCAGCACCGCCACCGGCTCCTAATATTGTTTGCATAG
ACTCTCCTAATTATTTGCTGTCTTGTTTCAAAAATAATTTAATGACTTATAGAAAATCTT
TTCTTTAAAATAAAAAAGGCGTCTGTTGTGACGCCTTTCTCAGAGCTTAATAAAAGAATA
TCTTTTTAATTACGCGATTTTGCTTCATTAACTACGATATTTCTACCTTTAAGTTCCGAA
TCATTGAGTGCTTCAATAGCACTTTTTGCATCGGCTGAGTTCTCCATTTCAACGAATCCG
AATCCTCTTGATCTGCCTGTTTCGCGATCTTTAATCACTTTAGCAGAAACAACATTTCCA
TGTTCTTCAAATGTTTCTCTTAATGTTTCGTCATCAACTGACCATGGGAGAGAACCCACA
AATAACTTAGTACTCACTAGAACCTCTATAGATAAATATTAAAAAATCCCGGACTATTTC
CGGAGCACTTCAAACATAGGTATAATAACATTATAAACCTAATTTAATTGTTCATAATAT
GTGTTGTACTTAACAAGCAATTCGTATGATATTTTATTCCTCTTCTATTTCATCACAGAA
TATTATTTTTTCACAGACAAAAAGATTGGTTTATGAGTTTTATTCCTTCATATAAGAAAA
TTTCTGAAAAGGAATTTGATAGGAGAATTCGTGTTGCTGATAGTATAATTAAAAACTGCA
CGAGTTGTCCACGAAATTGTTTGGTTGACAGGACTAAAGGAGAATTGGGGACTTGTCAAA
GCGGAGATAAACCGATTGTATCTTCTTATACATTGCATTTTGGTGAGGAACCTGTTTTAT
CAGGTACAAATGGAGCCGGAAATATTTTTTTCGGCAACTGTAACCTGAGATGTGTTTATT
GCCAGAACTTTGTAATCAGTCAGAATCCTAAAACAGAAAAAAGAAACGAAGTTACTGTTG
AAAGATTAGCAGAGATAATGATCGAACTTCAGAATATGGGAAGTCATAATATCAGATTAG
TTTCTCCGACTCACTTTACAGTTCCGATTCTTAAATCAATTCGGATTGCTTCACAACTTG
GACTAAATCTTCCAATCATTTATAACACGAACGGATATGACTCTGTTGAAATGTTAAAAC
TCTACAAAGATGTGATTGATATTTATCTTCCAGATTTCAAATATGGGAACAATGACTACG
GAAGAGTATATTCAAAAGTTACTGATTATTTTGATAAAGCAAAGCTTGCCATAAAAGAAA
TGTATAATCAGGTTGGAAGTGAGCTTGTTTATGAAAATGGTGTTGTTGTCAGAGGTTTGA
TAATACGGCATTTGATTCTTCCAAATGATTTATCCGAAACAGAAAAAGTATTTAAGTTTA
TCAGCGAAGAGCTTGATAAGAAAATACACATTTCTCTGATGACACAATATTACCCCACTA
ACCGAAGTGAGAAACATATTCTTATTAACAGAAGCATAAGATACATTGAATTTGCAAATG
CAGTGGAATTATTAGATAAATACGGACTTGAAAACGGTTGGCTGCAGGAACTTGAGAGCA
ATGAATTTTATCGTCCGTCTTTTGAAGTCAGTCGTGATGATCCATTTAATAATAAGAAAC
TTAAACTGGTATAATTTAATTCGGAGAGAAAATGAACATTGATGTAACAACTCCGGCTCT
TCTTTTCCCGGCAATATCGCTTCTGCTATTAGCATATACAAACAGATTTCTAACCATTGC
AACACTTATTCGTTCGTTACATAAAAACTATAAAGAAAGTCCTGATACTACATTACTTGG
GCAGATTGAAAATCTTCGCAAACGTGTTTATCTGATTAAACATATGCAGGGAGTTGGAGT
TGCAAGTTTATTCTTTTGTGTTTTGTGTATGTTTCTTCTTTTTGCTGGTCAAATTGAGAT
TGGAAAGTATGTTTTTGGATTAAGCATACTTTTATTGATGCTATCACTTATTCTGTCTTT
GAAAGAGATTGCCATATCTGTTGATGCCTTAGAGTTGCATCTTAGTGATATAGAATCCGG
AAAATAAAAATAAACCCGAGCGGGCAAAACCGTTCGGGTTAATCGTTCGTTAAGTTGAGA
AAATATTAGAAGCGTCTTCTGTTCTGGCCGTAACCGCCGCCACCATTTCTGTTACCGCCT
CTTCCACCACCACCTCTTCGATTGTTATCGCGCTTTGGTCGAGCTTCATTAACAGTAATC
TTTTTTCCTTTAACCTCAACTGTGTTCAATTCATTGATTGCTTTCTGAGCATCGGCTAAA
CCGGGCATTTCAACGAATCCAAAACCTTTTGACTGTCTTGAAAACATATCACGGATAATT
TTAACTTCTTTTACTTGTCCGAACTCAGAAAAAAGATTCATCAAATCTTCTTCCTGAACT
TCATTTGACAGATTACCAACGAAGATATTCATAATAAAAACTCCTGAAATTTTTATAAAA
TGTTAAATAATTATATGAGAGACTTTTAACTCTCACCTCCTGTAGATAAAAACTAGAATG
AGTAATCGGGAATGATTATCTTAATTTTTAAGCAGGCACTTGTAAATTAGCGATAAATAA
ATTAGAAACAAATGAAATCTTTGTAACATAATAACTTTCTTCAAATGTATTTGAATCAAA
TTATCGCTGCAAAATCATTTTCTTTGTCAGAGTAATATTATCATTCTGCAATTTGTAATA
GTAAACTCCGCTTGAAAGATTTGATGCATCAAATTCAACCTGATAACTTCCTGCTTCTTT
ATATTCGTTAACAAGTGTAGCTATTTCATTTCCAAGTGTATCATAAACCTTTAATGTTAC
AAGATTCCTCGTTCCACCCGGAATGACAAATCCAATTTTTGTTGAGGGATTAAATGGGTT
CGGATAGTTCTGCTCAAGTACAAATTTCTCAGGTGTGAATATTTCAACTTCTATTTCATT
TGAATATTTGAATGTTCCGTCAAAATCTATTTGCTTTAGTCTGTAGTAATATTTTCCCGG
AATCAAATCTTTATCTGTAAAAGAATAATTCTGAGGATTGGTTGTTGTTCCTTTGCCTTT
AACAAAACCAAGAGTTCTCCACTCATTGTCATTCTGAGTGCAACGAAGAATCTCAAAGCC
GGCATTATTAGTTTCTGTTGCAGTTGACCAGCTTAGCTCGACAATATTGCCATTTGCAAT
TGCCGTTAATGAAGTTAGTTCAACAGGAATTTGTAAACTGAAAGGGATAAATTTTACAAG
TCCGTGAAGCGGATCATCGGCTTTATGAAAAATATGGTTTTCAATTGAAAGAGAATCGTA
AACTCCCCAATCATTGTTTTGTGCATAAATATCATTTGTACAATTATTATAAAGATCATA
AACATTTGTTCCCTGAACATTTCCAAAGATAATGTTCATACCATCGTCAGTTGTGTCAGC
ATTTTCAACATTACCAATATTTGGCTGAGGTCCCAGCTGAACCGTTGTACCATTCTGAAT
AGTAATTCCCCACCAATTACCATAAATTAAATTTCTTTTGATAATCGGTTGGTTAGCCGG
ACTTCCGTTTATGTTTATACCACTTCCCGAAACAAGTGTGTTTGGATTAATGTTATTGTT
ATAAATCACATTATCCTTTACAATAGCATTTATAATTCCGTTTGATGTGCTGTATAATGT
AATTCCAAAACTGTTGTTAAAAATCTGATTTCCTTCAATCACTGCATTTGAAAATGCTGT
TGAGCCATTAACCCACAAACTGATTCCACCAGTTGGAATACTCTCTCCTCCTTCTATAAT
GTTATTACGAATTATCGGAGAATTATTTCCCTGCAACCCGATGCTTATCTGATTCATTGC
AGATGCTGCTCTGGTATTATTCTTAATCAGATGATTACCTTCAATGAGCGGTGAAGAACT
AAGTGTCATTGTTATTCCGTATTCATAACTTCTTTCGATCACATTATCTTTTATAACTGC
GTTTGATGAACTTAATTGCACTCCTCTTCCACATGTGTACAAATATGAATTGCTAAGTGT
TGGACTTGCATCAATACACCTGAAACCATAATCAGCAAAATAGATTCTTGCATATTTAAT
CTGCGATAAGTTTGAGTTTGGATTAGCATTAAATCTGAATCCAACATAATAACCGGTCGA
GTCTTCAACAGAGGATGTAAAAACAATAGAGTCAGAAGCTGTTCCGATAGCTTTGAAAAT
TCCGTTTACTTCTATTCCGGCAGTGGCAGAAGTGAAAGTTACATTTGAACCCGCTACAAC
ATTCAGTTCGTCATTTGCTGCAACAATTACATTGTTGTTTATCTGATAATTCGGGAATGA
ACCAACTACAACTCCGGATGAATAAAGAACCAGACTATCAAGATTCCAGTTAACTCCTGT
TCCTGGTGTTGTGTATTGAGCAAACAGATTTGAGCTCGCGGTTAATATAACAAGTAAGAA
TTTTTTCATTTTATAATTTCCTGCACAAATTAGTAAAAAATTTTTGTAACTATTTATAGG
ACTTAAGAATTTCTTCTGAAGATTAACTAATTGCGAAAATTTATTCAGAACTAACTCAAT
CAAATTTATTTTATTAATTTCACAAGGCAAAATAAAAATTTTAAGCGGAGCAGAAATGGA
AACGCATATCAAAAGTGTAATTAAGAGAACCGGAGCTATCGTTCCATTTAATCAGGAAAG
AATTGCGAACGCCATTTATCGCGCTGCGGTTGCTGTGGGCGGTAGAGATAAAGACAAGGC
TAAAGAACTTTCTGATAAAGTAGTTGCTCTTTTAAATGAAAAGTTTCCCGAAGGAAGCAT
GCCTCACATCGAAGATATTCAGGATTTGGTTGAAAAGGTTCTGATAGAAAACGGACATGC
TAAAGTTGCCAAAGAATACATTCTTTACAGAGACGAACGAAAAAGAGCAAGAGAGGCTGA
AAACAGATATGCTTCAAAACTGAATGAAAATATTCCCTGGCAAAAAGTATGGAGAAATCT
TGATTGGGCTGTATCTCATAATCTTCATACCGTCGCACATCTTAACGATAGAATTGGGAA
GGGAGAATTTCCGCAAATCGTTCACGAATCTGAATGTCTTTACGAAGATGATGTTGAACT
TGCTGCAAATCTGATTATTGAAAGACTTGATTCATTAAGAATGGTTATGATTAGCGGACC
TTCTTCATCAGGGAAAACAACAACCACAATAAAACTTGAGCAGAAGCTGATTAAAAAGGG
ATTTAAGTTTAAAGCTCTTAATGTTGATCATTATTTCTTCGACCTTGAGCTTCATCCAAA
AGATGAATTTGGTGATTATGATTTTGAAACTCCGCAGGCATTAGACCTTGAGTTGATTAA
CGAACATCTCTTAAAATTAAGTCGCGGTGAAGAAGTTATGATTCCAAGATACGACTTTAA
AACAGGAACAAGAACATTAAATGTTACTCCAATGAAACTTGAAAAAGACGAATTGCTTTT
GATTGATAGTCTGCACGGTCTTTATCCTGCTTTCAGCAAAGACATTTCAATTGATTTAAA
ATTTAAACTTTATCTTGAACCGCTTCTTCAAATGAAAGGAATGGATGGAAAATATGTGAG
ATGGACTGATATTCGACTCATCAGAAGAATGCTGCGAGATTCTGTCTTCCGTGCATATAA
TCCACAACAAACATTAGAACACTGGCATTATGTTCGTTCAAGCGAATTAAGAAACATTAT
TCCATACAGCAACACTGCAGATTTTGTTATCAGCAGTGCAATGCCTTATGAGCTTCCGAT
ATATGCAAACAGAATGCTAAAGCTGTTTGAAGAGTGGAGTGTTAAGTATAAAGATGATGT
TCTGAAACAAGATGCTTATGAAAGAGCAACAAGAGTTTATAATTTACTGAAAACAGTTAC
ACCGGTTTCTGATGAATCACCAATTCCGGGCGATTCCGTAATCCGTGAATTTATCGGTGG
CAGCACATTACAATATCATTAAAAATACAAATGCTCAAATCACTTGAGATTAAAGACTAC
GCACTGATTGACCACATTCAAATTGAATTTGAAAAGGGACTGAATATTATTACCGGTGAA
ACCGGCGCAGGAAAATCTATTCTTTTAGATGCAATGAGTTTGCTGCTTGGCGAAAGAGCT
TCTTCTGAAGTGGTTAGAAAAGGAGCTCAGAAATCTTTTGTCGAAGGGATTTTTGAAGTT
GAAGGAAACAAAAAAGTAAAAGCCCTTTTGGAAGAAAATGATATTGAATTTTTTCCGGAA
TTAATTGTACGAAGAGAAATATCGCTTAAAGGTTCTAACAGATGTTTCATAAATGATTCG
CCTGTTCCGCTTAATCTTATTAAAGAAATAGGTGATTTGCTTGTTGATTTACACGGTCAG
CACGAACATCAGTCTTTACTTAAAACTGAAACTCACATTGATTTTGTTGATGATTTCTTT
TCGAATGAAAAACTACTTAATGAATATCAATCTCTTTATCATCAGCTCAAAAGAAAAAAA
GCGGAACTTAATGAATTAAAGAACAAAGAAGCCTTGCTCAAAGAGAAAAAAGATATTTAT
CAGTTTCAGATAAATGAAATTGATTCTGTAAATCCATTGCCTCAGGAAGATGAAGAACTA
ATTGAAGAGTTGAATGTTCTTGAAAATTCTGAAAATCTTCTTTTGCTTAGTGACGAAATT
TATAATCTGATTTATGAATCTGATAATTCTGTAAACGATATGCTTGGAGAAGTAAAGCAT
AAACTTTCTCAGCTATCATCAATTGATAAATCAATGCTTGAAGCAGAAGGCGAATGTGAA
TCCGCACTTACAATCATAAAAGAACTTGCTTCAACAATTCGTGCTTACAAATCAAAGATA
GATGTTGATCCAAAAGAAGTAGAAGAGAAAAGAGAGAGACTAGCCGCCATTAATCTTCTT
AAAAAGAAATATGGCGGAACTCTGCAAAAGGTAATTGAGTACCGGCAAAAAATCGGGAAT
GAATTTAATCTTGCAGAAAATTTCAGTGAAGAGATTTCAAGATATGAAAAAGAGTTAAAG
GAGCTTCAGAAACAAGCAGGCGAAGCAGCGCAAAGATTATCAGAGTCACGAAAAAGACAA
TCAAAGAAAATAGAAGCGGAAGTAAAAAAAGTTCTTTCTCAACTTGGAATTACCGAACCA
CAATTCGAAGTCAGAATTACTTCCGAACTTTCAGATAACAACGAAGACTATATTCTTATC
AATTCAAAAAAATACTTGTACTCTGAAAAAGGAATTGATGAAATAGAATTTTTCATTTCA
ACAAATCCCGGCGAAGATTTAAAACCACTTGTTAAAGTTGCTTCCGGTGGTGAAGTATCA
AGAATAATGCTTTCACTGAAAACTATTCTGGCAAAAAACGATAAGCTTCCGCTTTTAATT
TTTGATGAAATAGATACAGGTGTAAGCGGACGGATTGCACAAAAAGTCGGACAGGCGTTA
AGAGATTTGGCCTCTTATCATCAGATAATAGCCATCACTCATCTGCCTCAGATTGCCGCT
ATGGCAAATCATCATTTTGTTGTTGAAAAAACTCAGGAAGATAACCGCTCAGTAAGCCAT
ATCAGAAAGCTGAATGAAGAAGAACATATCCGCGAAGTAGCAAAATTACTTAGCGGTGAA
AAACTTACCGACGCAAGTATCCAAAGTGCCGTTCAGTTAATAAAATCATCAAGATAACCC
TTCACTTATCAATCATTTTTTACGATAATTTGTTGTTAGTGATGGTATTATTATTGAATT
TTATTAGTGATTTTTTACAGGAGATCAAAGAATGAAAAAGAGTTTTATTATAATTTTAAT
TTTCCTATCAGCACAAAATATTTTTTCACAGGGTGGAATCCGTGTTGATAATCTTCCAAG
CTGGGAGGCAGAAAAATATGTTAAGCCGCTTGCAACTTATTTGGGTACATATTTCAACAC
CGGAACTTATCACAGTGCAGATGTTGCTGATTTCTTCGGATTCAAATTCAACATTGTTGG
AATGTTTACATTAATTCCCGAAAGTCAGAGAACTTTCAAAGCTGATCCAAGAGTTGAAGG
CGGAGATGCTCTTAACGAGACTGCAACGGTTTTCGGCAATAAAGGGGAATATTATTTAAG
CAACAATGGTTTTGTTATTTATCCTTCCGGATTAGGATTAAAAACTGTTACGCTTGGCAT
CTATCAGATTTCCGGAAGTTTATTCGGAACAGAGCTGATGTTAAGATATTTCCCGACATT
AAAATTTAAAGATATTAAAGCCGGTTTGTTCGGCTTCGGATTAAAGCACGAGGTAAGTCG
TTACTTTCCTTTATTGCCGCTCGATATTTCAGTTCAGTTATTATACAATACATTATTAAT
TGAAAATAAAACCAATGACCCTAGTGACTACGTAAAATTCAATTCAAAGAATTTTGCATT
CAATCTACACGCAAGCAAAAGCATAGGAGTACTTATTCTTTACGGAGGTTTACAGTATGA
ATCTTCCGGACTTGATGTGTCATATTACTTCAAAGATCCGGATGGAATTTATCCATCACT
TGCAAACAAGGTTTATGATATTTCTGTTGATGGCGATAATCATTTTCGTTTTACTGTCGG
CAGTGCTTTGAAGCTTGCTTTCTTTGTCCTGAATGTTGATGCGAACATTACATCACAAAC
AACTTATTCACTCGGAATGTCATTTGAGTTTTAAGGAGAATTAAAATGAAAAGATTAATC
ATAATTTTAACTTTTACTGGTTTAATATTTTTCAACGCCTGTGATCCGTTCGAGGATTAT
TTCATTAATCTGAAGATGGAACAACAGTTTCAACTTGTCGGTATCGGACCAAACATTGAG
CAACAAATTAATTTCTGTCTTTCAGATTATGATGATTATAATGACAATGCAGATAAGATA
GAACAAATCAAATATCTGGATGCAGCATACCTGACAATTGATGCATCGGAAAATTTATCA
GGCGATAATATGATTCTTAAACTTTATGAATCTAATGGAAGTACTTTATTATTTGAATAT
CGTCTTCCATCTTTCGTTGCAGCAGATTACAGAAACAAACCATTGCATATTCAACTTTCG
CAATCAGATAAAGATCGACTCAACCAATATCTGGCAAATCACAAAATAAACAACTGTTTC
AAAGCTATTCTCTCCGTTGAAAATGTTCAATCTGATAATCCGTTGACTTTGTTCTTTCTT
AACGCCAAAATTGAATTTGTTGCTGAATTAAAACTTAAGCCATAAACCGGAATCCGTGCC
CTGTTCATATTAATTTATTTCCAATTTGCAGGGCACATTTTACTTATTCTTTTTACATTT
GATAGTGAGATACAAAAAAATTGAAAACAAGAATAAGTTTTGAAACCGACCGCATTATAT
ATCCACATTCCTTTTTGTGATCACAAATGTATCTATTGTGATTTTTATTCAATTATTACT
TCTGATAATATTGAGTCTTTCCTTTTTGCATTGAAAAGAGAAATAGATTATTACTCAAAA
CTTTATTCATCAGACCGAATCATAACTTCCATTTTCTTTGGAGGCGGAACACCTTCATTA
ATGAGCGTAGAATATATTGCAGATATAATTAAACATTCTAAAAACAAATTTAACTTTTCT
GATAATGCAGAGATAACTCTTGAGATAAATCCCGGCACAGTTAATAAAGAAAAATTAATT
GAATTCAGAAACACCGGCATTAACCGAATAAGCATCGGAATTCAGTCATTTGATGAAAGT
GATTTGAAATTTTTAACAAGGATTCACGATAAACAAACCGCTATCAATACTGTTTACAAC
GCAGCTGATGCCGGGTTTGAAAACATCAGTATAGATTTGATTTTTAATTTGCCGGACCAA
TCAAAAGAAAAATGGAAATTAAATCTTCAGCAGGCAGTTGGGTTGCCGATAAAACACATC
TCAGCTTATAGCTTAATACTTGAGCGAGGAACTATTCTTAATAAACTTGTTCTCGATGGT
AAAGTTAAAGTTCAGGATGAAGATTACGACGCAGAACTTTATGAATTGACAATTGATTTT
CTTACTGAAAATGGTTTTATTCAATATGAAGTTTCAAATTTTGCAAAGCCCGGCTATGAA
TGCATTCACAATAACGCTTATTGGCATCATCAGGATTATATAGGATTTGGCCCGTCTGCA
CATTCTTTTGTCGAGAATAAACGCTGGTGGAATTTTTCTAGTTTAAAAAGATATATTTCA
GAAGTTGAACTGAAACAAATTGCTCTTATGAACTCTGAAACTCTTACTCAACAACAATTA
CAGGATGAATACATTATGCTTGCTTTGCGAAGTAATGGAATTATCATAGAAGATTACATA
AAAAGATTTGGCAGCGACTGGCTTGATAATCATTCAAAAGATTTTGAAGTTCTCAAACAG
CAAGAGTTAATTGAAATAAAACACAACAAAATAAAACTCACTTCAAAAGGTTATGCAATC
TGTGATGAAATTCTTTCAAAAATTCTTTAATAAAAATTTATGTTAAAAATTAAACTCCAC
TGGCAGATATTAATTGCATTTGCAATTGCCGTATTGTTTGGATTATTTCTTCCTCAATAT
TCTGATTATGTAAGATGGCTTGGTGATTTGTTCCTGCGCGCACTGAAAATGATAATTGTG
CCTCTTGTTTTTACTTCAATCGTTTCGGGCGTTACTAATCTTGGTAGCACCCAGAATCTT
GGACGATTAGGTATTAAAACTATCACATATTATATATCAACAAGTCTTGCAGCGATCGTT
ACAGGGTTGATTCTCGTTGATCTTATAAAACCAGGCGTTGGCGCTGATTTGGGATTTAAA
ATGGAAGTCCCCGAACTTACTAAAGCTATCGGAAGTATTGGTGATATTTTTCTGCGAATG
ATTCCATCAAACATTTTTGAAGCACTTGCTTCAGCAGATATGCTCGCACTGATTTTCTTC
GCTATTCTTTTCGGAATATTTATTACCAGAGTTGATGAAAAATCACAACAGTTTATGACT
GACTTCTTCAGCGCCGCTTTTGAAGTAATGATGAAGCTTACTTCCTTTATAATACTTTTT
GCACCAATAGGAATTTTTGGAATAGTTACAGGAATTGTAGCTGATCAGGCGGCTGATAAG
ACAAAACTTATTTCTATGATTCAGCATCTTGGGGTATATATGCTTACTGTATTAAGCGGT
TTAGCATTTCATATGTTTATCACACTTCCTTTACTTCTGAAATTTATTGGAAGAGTAAAT
CCCTACTTACACTTCAGAGCGATGTCACTGCCTTTAATAACTGCTTTTTCAACATCTTCT
TCATCAGCAACACTGCCGTTCACTATTCAGGCAGTTGAAAAAGAAAGCGGAGTTTCAAAT
AAAATCTCCAGTTTTGTTTTACCACTTGGCGCAACAATAAATATGGATGGAACTGCCTTG
TATGAATGTGTTGCTGCAATGTTTATTGCTCAGGCATACGGAATTGAGCTCGGATTTCTT
CAGCAAATGATTGTTGTTGTAACAGCTTTGCTTGCATCAATTGGTGCTGCAGGCATCCCA
ATGGCAGGACTTGTAATGATGTCCGTTGTTTTAACAGCAGTTGGATTACCACTCGAAGGG
GTGGGATTAATTCTTGCTGTTGACAGAATACTTGATATGTGCAGAACTGCGGTAAATGTT
TTCAGTGATAGTTGTGGTGCCGTTATAATTGCAAAAACCGAGGGCGAGAGTTTGAGGGTG
TAGAGGGATATGGGAATAAGGTATAAGAGTTATAAGGAAATATGCTATAAGGTAAAGAGA
ACTGAATTTAATTAAAGAAAGAGTGGGCAGCTAACCCGCTCTTTTTAATTTTTCAAGAAG
AATTGAGAATCTTTCCGGTTTAGATATAAATGATTTTAAAAGTCCCTTCTCCTTATGCAA
AGCATCCTGTGGAGGAGAAGGGATTTAGGGATGAGGCTTACTTAATCACCATCATCTTCT
TACTTGAGACAAAAGAACCTGCAGTGAGCTTATCTGTATGCTATATCAATTGATTATTAT
TTCACCCCTTTGGGGTTTTTGTTTTTTGGTTTATTCTTCTATAAATATTTCATCCCTTTG
GGATTTAATTTGAATTATGAATCAGTTGATTGCGCAGATTAGAATTAGATTGGATAATCC
TGAAGTTAAAGCTGAATAATTAAAATGGTTTTAGACAAACTTCCTCTGGTTGCCTTTTGA
GTATGCATTGCTGTTATTGCTTAACTGTGTGCCTTTAAGGTTTGCCTGGACTGTTGCTCC
TTCCTGCTTAAAGACAACCGGTGTTTCAAGTGCATTTGGATATTGAAACTCCGCACTGCC
CAGCGGGCTTGCACTCCAGCCTTGAAAATAAAACCTGTGTGTTCTGCCGGTTTGCTGTAG
TTGTATATCCTGCACTGCATCCGCTTTTACGGAGTAGTAGGGTGGTTGCCAATCAAGACC
TTGATTTAAGAAGACGCCTTTGTAAACATCACCGTAGTAGCTTGTTGTGTAATCGGGATA
AAATGGCGATGGTCTTTGTTTGAATGGTGCCGAAAGGCCTTGGTTCCTTAATCCATATGG
TTGTTCATTAATATCAGTCAACCAAGGGTCGGAGAAATTTAAGCTGTCGCCGGTTGATAC
TGTTCCCTCCAAACTATTTTTTATTATGACGTTTGAATATTTTGGAATAAACCGTGCAGC
AACCAAATTAATGCTGGCTCTGAGCCCAATAGTATCCCAGTTCCGATACCAGTCCGATGT
TGTTGCAAGGTTATCTTCCCAATGATTGAACTTTTCATAAGTATTTGGTCTGAAATCTTG
TGTTGATAAAAAATGATGTTGAGCAATTGAAAGTGTTACGGGTTGTTCAGGTTGTACATA
ATTCCAGCTTAAATTATCCCAGTATGCTGCCTGACCGAATGTTTGATTATCATTCCCGAT
TTGCTTTAGATTAAAGGTAACAAAAGGAGAAGTAAATCCTGTCACAATTAATGAAAACAT
CTGACTTGAACTAAGTGTTCCTTTATGTGAAACAACAACTGAATATAAACCCACGCCTGG
TGACTGAAATAATATCTGTTCAACATTATCTTTAGTATTATCGCCAGTTGTGGCAGCAGA
ACCGGGGTTTCCCGGATTTAGTACCCAAGGATAATATGTTATCCCATTTTTATATAACCT
TACATCAAGATCCCGGACTAAAATCGGACCTGTTTGAGAATTAGAAGGCGGAATATCATT
CCAGGCTAAGGTTATTTTTATTGGTTGAGTACCATCGTTATATAGATCATTTAAAGTATA
AGTTTGACCATTAGAAAGTAGTATCTCTTGTATTGCATTAGAATTGTTTTGATCCTGCGA
TATGAGTTGAGCTGCTTTATATGTATTAAGCAAACCCCATCCATATTTATAATCAGGACC
GGGATTTTCGCCAGCTTCGTCAGCTGTATGAATTACAATTGCCTTTAATGTTGATGAAAG
TGGGACAGTATTATTGTGTGTGTTTTTATAATGTTGTAAAAGTAAAGCTAACGAACCTGT
AACATTCGGTGCAGCCATAGAGGTACCGCTGGCTGTTAAGCCCTTAATTGTATTACCATA
TAAATTATTTGGTAGTGTTGAATACAAAGCATCGCCATTTGCTACTATATCAGGTTTAAT
TCTACCATCTTTTGTTGGACCCCAAACGCTGAAATTTGTATTTATTTGTTTAACATCGGA
AGGACTTGTATAACCATATGGGATATCATCTACAGCACCTACAGTAATAATATTTTTTGC
TACTCCCTCCGGAGGTATGCAATCAAATCCATCATCACCACCATCTTTCGGATGATAGCT
AGTGCTGGAAACCCACTTTTCTCCATCCCATACCCAATGCGATGTAAATGGTTCGGGGCC
TTGTCCCCTGTCGTTTCCTGCTGCCCAAACAATTGTATAATACGGAGCATTAAAGGCAAT
TAAATCTATGTTGAAAGTTAATGAATCATGATAGTTACCAAAATTCGGGTCTTCATTTTG
GTAATCTTCTGCCATCCAGTACCAGGCATTGGTTCCGCTATTGCGCAGATCACCCCAGAC
CCAACCCGGATTTTGCCCATAAGAATGATTTGATAGTAGTAAAGGAGTTGTAAAGTTTGG
GTCAAGTCCCGCAGCAGCATTTGTCATTTCTACAAAACCTGCATTCCAGTCGCGGGAGTA
TAAAACTGATTTATCTGCCATACCTTTTGAGTTATAATTATCATTATCAGCGACTATAGT
TCCGGCTACATGCGTTGAATGTTCGCTTACTTCAGAACCTGTTGAATCTATAAAAAACAC
ATGTCTTGGTCCATAAATTCCTTCCCTAAATGAATCATGGTATTCATAAACCGCACCTTC
ATCCCATAGACCAATCTCTATACCTGAACCATCAAGATTAAAACTGCTCCACACAGCATC
AGTTCTTACTGTCTGAGCAGCTATTCTGTTATAAGTTATATAGTAAATTGGTCGTCCATT
TGAGAATCCCTGCAGTTCAATTCCTGGTCCTTTTATTAAGTAACCCTTCTGTTTAAAATA
TTCAATTGCTTCATATTTGTTTGCATTATATTGTCTTTGAAATTCAATACCAATGTTTTT
AAGTACAATCGTATCAGTTTTACTGAGTACTTGCTGTTTTATTTTTTCCTTAATTACATC
CTGTTGAATTTGTGCAAAAACATATGAATTCAATGAAATAAGAATCATTATAAGTATTTT
TATCATGGTTTTATTTGTTTTCATTGTAATCTCCTTTTGTTATTTTTATTGGGATAAAAA
AGCATACCATCACATTTATGATGTTGCCTTAATGCTATTTGTCTGATTAACCGTCATAGC
AGTGCTATGCTATGACGGCTTTTAATTTTTTGGTGGTATCATATTTTCCTCCTTTTAACT
GATTCTCCGTAATAAAGTTAACACTGCTCTGTCACCCTGCCAGCCTACAGCAACAGCCAA
ATTATTCTTAACTCCTAATCTAAAATAAATTTTAGTGTCTCCTCTGTTTATAAATTGCCA
ACTGAAACCGTTAAAATGTACCACTGAAAATACCGAACTGATACCAAATACATTATTAAA
ATTATTTCCCTTAATACTATAAACGGTATTAAGCTCTGGTATAGTAATTTTTTCCCATTT
ATTGTTTTTAAATAAAACTATTCCATTTCCGGCAGTATAAATCAAATTATTATTAATTCC
CCAAAGTGAATTAACAAACATATTTGGTCCGGGTAGAACAATATTTACTTTATTCTCATT
ATTCAAAATTATCATCATATCACCAGCCGCTAAAAATTTATTGTAACCGCCTTTGTTGTC
AGAAATACCCCAAATAGTGCCTATGTTTAAGTACGTCCCACTTTCTATCTTCGTCCATTT
TCTTCCATCCCAGTGCGCTATGTTGCCATTGTTGCCTACTGCGTATAAATCACTGCTCGA
GCTGCCCCAGAGTTTGTTGATTGACATTGAAACATTAGATGGTAAGCAAAATTTGTTTAT
TTGAATACCATCTTTTAGAATTGCAATTTTATCTCCACTTGAACTTATCCAAATTTGTCC
ATCATCAAATATAAATATTGCTTTTGCTGGATATGAAGAAAGACTTGTTCCTCCACAAAC
GGTTGGGAAATATATCCTCTTCAATTCCCACTTAGTTCCATCCCAGTGCACGGCGTTGTA
TGCATTCGGGTCGGGTCTGCCAAGTGAGTCATTCATATATATTTCACCCACTGCCCAAAT
GTTGTTTTCATCTATTATGGCTACATCATAAAGCGTGCTGCTGCTGTGCTGCCCAAACTC
CCAGCTCTGCCAGGTAAAGTCGTGACTCGTCGTGTCCATCGTTGTTACCGTAAGCTCATT
GCTCGAGGTAATGATTTGTTGATTGGATGATTGGACAATTGATTTAAATTTATATGTCTG
GTTTGGCAGCAGGGAATCTACATATAGCAAAGTATCACCGTAGCACAGAATATTATTCTG
TGCTACACTGTTTTTGTACAGTGTAACATTTGCAGGCAATTGGAGGTTTGTAATCCTAAG
GTTTATCCAAGCTTCTGTGCAGCTTACATCCTCAAGCTCAAGTTTAAGCTCCGGCTCAAG
CTTCGGCTCTGTGGTTTGCTTGCAACCTGTTGTAATCAGTAGTATTTGAATAAGTAATAT
TATCAATGGCATAAGAGATATTGGTTTCATTTTATAATCTCGTTTAATATTGATTTGGTT
CTAAATTAACTCATTCCTTCAAAGAAAACCAGAGGTGTAAAAAGGGACTGAAAAGTAATA
AGTTAAGTTGTCAATCGTTAATTGATGGGGGGGGTAATTGTTTCCGGTAAATAATTATTC
TCTGCGGGCAAACAAACCTTTCTGACAGGTAACTCAGAGAAAGATTGTATTCCGTGCTTT
GCTATACCGACAAGTTTGGTCATTAAACGCATAGACTGCTCCTCTTAACACTAAATACTT
CAAAATTTATTACCCGAAAAATTCTTCAAATAGAAACAATAAATGAAGAGAGAAAAATTC
TATGAGTAAAGCTTACAAGTAAAAACTAAAGAGGTGCAAAAATTTTTTACGACAAAAATG
GTGACAGTAATGGATGGTGAGAGGTGTTAGTTATAAAGGATAAGGTAAGAGGAGTTAATA
ATAAATGTAAGATGAGGACTTTGTCTGAAGAAAATCATTCAGGAAAGAATAGTGATTCAT
TTCGTAGAGTAGTATAAAATTTTTATTAAAAGAAAGAGCGGGCAAATTGTCCGCTCTTTT
TAATTTTTCAAGAAGAGTTAAGAATCTTTTTGAATAAGTTCTATGAAATTTTAAAAGCCC
TTCTCCTTATGCAAAGCATCCTGTGGAGGAGAAGGGATTTAGGGATGAGGCCTACTTAAT
CACCATCATCTTCTTACTTGAGACAAATGAACCTGCAGTTAGTTTATAAATATAAACTCC
GCTTGCAAGATTACTTGCATTAAATTCAATCTTATGTCTTCCGGCTTCTCTGTATTCATT
TACTAAAGTAACTACTTCGTTGCCAAGTATGTCGTACACTTTTAGTGTTTGATGACTGGC
GACCGGCGACTGCCAACTGATTACTGTCGTCGGATTGAATGGATTGGGGTAGTTATCAAA
TAGTTTATATTCCGTTGGTATTTCTTCACTTGAGTAATCATAGATTGAAGTAACTGTAAG
CGTATCCAGAAATTTAAGTAAACCAAATTTTGTATTGACATATACATTCCTGGGATTTTG
ATAATCTTCATACAGTGAAAATACTGCTCCATCATATACTCTTCCCCAGTTTTTACCATA
ATCTTCCGTAAGAAATAATCCGCCATTCGAATATTGGGGTGTGTACGGCTGATTGTATTG
TGACATTCCTACATAAAACCTTCCTGCTTTTTGTTTATCAGATAAGATACTTGTTATTCT
CATCCACTGATCCAGTTGACTTAATGTCGAGTCAATCCTTATCCAGCTTTCACCTCCGTT
GGTGCTCTTAAATAATCCTCCTGGTTCATTTATATCTGGCCTTAATCCAATATAAATTAT
TTCAGGATTAAACGGATCAAGCGCCAAACATTGCCCTGTCTCAACCTGTAGGTTTGGTAA
ATTATTCGTCTTATCCTCCCAACTCATTCCCGCATCGTTACTTTTCAGTACTCGTCCCAT
ATGCTTACTTATTCCATAAATAATATTCGGATTATCAGGGTGAAAATGGTATCCTTCTAT
TAATCCAACTCTGATTTTTTCCCAACTTAAGCCATTATTGGTACTCCTCCAGATTGTATC
ATCATTTGATGGCGCATAAGGATAAATTGTTGTTGCTAAAACAAGATTTTCAATTGTTGG
ATGATATTGAATTACTCTTGCCCCTTCGAGCTGACCCGTATCAAACCAATTATTTCCTCT
GTCTGTTGACCTAAGTACACTGTACCGTGAACCAACTAAAAACTCTCCCGGATTAAAGGG
ATTTTCTGATATGTTTCTTACTACATAGTGATGATAATAACCCCATATATTTGGTTGAAA
CCAGTTCATTCCACTATCTGTAGTTTTTAACAATCCCCATCCATATGAGCCGGCAATTAT
TTCTTCAGGGTTTCTTGGATCAAGGTATAGTGAATTTACGCTGCTTCCAACTATCTTTGT
CTGCTCCCAACTATTACCTCCGTTAGTAGATTTAAATACTCCCATACTTCCGTTACTGAC
ATATAATGTTTCAGGATAAATCGGATCTATTGCAATAGTAAGCGGCGTGACTGATATACC
CGGCAAATTATTATTTATGATTGACCAATTGCTTCCACCATCCGTAGTCCTAAATACGAA
TCCATTCGGTTGAAAAACAGGGTCTCCCTGAACTGCATATATTTTTAATGTATCAATCGG
GTTTAAGACGAATGTGTTTACTCCATTGATATCTAGTAATGGTTGTAAGGTAATTCCTGC
ATTATAGGAAACATAGAGATTGTTTTTATAGATCAGATAGATTGTGTTTTTATTATACGG
ATTGACCATAATTTTTCTCAATCCGTAACCATCCTGCTGTGTCATCATTTCCCAGTTTAT
TCCTGAATCGCTACTTCTATAAACTCTACCCCCAATACCCGCATATAAAACAGATGTGTC
TGATGGTGATATTGCAAGCGCTTCGATAATATTGGGGAGTTCACTTATCAAATACCATTG
TTCACCACCATCATCACTTCTGTAGAGTTTTGTACCATCACGGCTGTTAAATATTACAGT
TGTTTTTTTAGGGTTTGAAACAAATTGAGATAATATATCTGGATTGTTTTGATGAATAAT
TGATATTTGTTTATCATCAAAATTAACCTTAAAGATTATCCCATTTGTTTGAGTAAAAAA
TGTACTTGTGTCATCCAAACTAAAGTGTGCAGTAGGTATAATTTCTGAGGACTTTAAATC
TATTAGATTAACGATGCTTCCGTTTTTAGAAATAAAAACTCCCCCAAAAGAACGTTCAAG
TGTCAGAATAGTACTAGTATTGATTGGATGAATTTTTATTCCCTCGACGGAAACAGCCCC
AACTAAGCCTGAAAAAGGTCCCAAAAATTTATAATTAATCTCCTGGGCATATAGAACAAT
AAAACAAATTGACGATAATAGAGCAATCTTAATTTTCATAGGTATAAATTAAATAATATT
TTTAGAGGGACGATCTAATCGTCCCATATTTATTTAGCTATAATCATTTTAAGAGTTTTA
GAATAGCTGCCACTAATCAATTGATACAGATATACTCCACTGGAAAGATTTTCTGAGTTA
AAATTTATTTTATATGTGCCAGCATTTTGAAATTCATTTACTAATGTTTTTTGCTCCTGC
CCAAGAACATCATAAACAACTAATTTTACAATCCCATCTTCTTTTATTGAATAACTGATA
GTCGTTATTGGATTAAATGGATTCGGATAATTCTGATAAAGAGCGTAGTCATATGCAATA
CCAGGAGAATAGTCAGATAGTATTTTTTGTTCAATATTAGTATAAGAAACTTCATTTGAT
GTAATAGATTCCCTTCCATTAGCATCTACAGATGTAACCCGATAATAAATTGTACCCAAT
AAATAACTGGGTTCTACCCACGATGTAAAGGTTAAATTTCCATTGTGCGGAACTTCATCA
ACTTTTGTAAAATTGTATTGGTTAGGAGCTTTCGAACGATAAATGTTGTAATGAGAAATT
GAAACATTTTCTAAAGTTGGCTGCACTGTTTTCCATCTCAAAGTGACAGGATTTTGATTG
CTTATTGTCAATTGAGTAGGATAATCTGGTATAATACCGTTCCCCTGTGATAAAGCAAAA
ATAGCTCTGTTTGCCTGAAGTAATCCATTTCCGAATTTAGTCGGGTCACTTTCCATTTGT
GGAGTGTAAATAGCTGTTTGATTGATCACTTTACGAATATCCATATGCAAAATATCAGGT
TTTCTTGAATACAACAACGCTCCAACGCCTGCAACCTGAGGCGAAGAGAATGAAGTTCCT
GAAAATTGTCCTATACCAAAAGTTCCGTTGGCAGTTGTAACAATATTTTCATTTGGTGCA
ACCACATCCAAGTCTGTTCCTCTATTATTATAATACAACCAGCTCTTAGTAATCCCTCCT
ACAGAATGGACTTTAGGATGTTTGGCCGGAAACCTGAGATTTGTTTGATTAATTTGATTA
CCAGCTGCAGCGACGAGTAAACATCCTTTCTGATTATATGCATATTCAATAGCATCTTTG
ATTGCCCGAGTTTCATCAATCCAGAAGCTCATATTGATTACCTTAGCACCATTGTTTGCT
GCAAAAATAATTGCATCATCTACCCTTTCTCCATCAATAAATTCACCTGAGCCGACTCTT
ATTGCCATAATCTTACTACCTAAGTTATTATTACCCCAACCGCCTGAAATGCCACTTACC
ATCAAACCGTTATTTGTTTTTGCACCAATTACTCCTGCTACACCAGTTCCATGGTGATCA
TTTGCTATTGGCTGAGGCTCTGGATCGTTGTTATAAAAATCCCATTTGACTGATGACAAG
TTTAAATCAATATTTAATGAATCAACACCTAAATCTAAAACAGCAACTGTAACAGGATTT
GTAGCTCCGGTTTCTGTATCCCAAGCAAAGGGTGCATTTATATGAGGCCAACCATTAATG
TTAAACCAATGATACTGGCTACTAAAAAAAGGATCGTTAGGCGTGGAATTAGTGCCTCCA
AATGAATTCATTTCAACTGATTCAAACAACCCACTGCTTAAGTAAGCATTTAATCTTTGA
TGGAAAATAGCTCCCTGTGGTAATTTTAGGTCAATATATCCCAATTCATTTTCTCTTAAT
ATTGTTATGTTATTTACCATATTGAGTGCTTCGAGTGCCTGTCTTGGAACCCTTTCTTTT
AATTTTACCGTCATTGATAATTCGTTTAAAGGCAATAATTCATCAGAATTAAGGTCTTTG
ATAAACCATTTATTATTTTGCTTAATATAATCTCTCCCGTTAATATGAATATTATTTTGT
AAAAATACCAATGAATTAAAAATCCATATAAAAATAAATATTTTAATTGTTAAGTATTTC
ATTGCTTTTTCCGTTTATAATTTAAGTTTAATTTGAATTTTAATAAAGAAAGATTTTAAG
TAAAACCAACAGTGAATCGCTGAGAATTTCCTTTAAAATGAATTGCTAAGATTAATTGAT
GGGTGGGGGGTAATTGTTCCCGGTAAATAATTATTCTCTGCGGGCAAACAAACCTTTCTG
ACAGGTAACTCAGAGAAAGATTGTATTCCGTGCTTTGCTATACCGACAAGTTTGGTCATT
AAACGCATAGACTGCTCCTCTTAACACTAAATACTTCAAAATTTATTACCCGAAAATTTC
TTCAAATAGAAACAATAAATGAAGAGAGAAAAATTCTATGAGTAAAGCTTACAAGTAAAA
ACTAAAGAGGCGCAAAAATTTTTTACGACAAAAATGGTGACAGTAATGGATGGTGAGAGG
TGTTAGTTATAAAGGATAAGGTAAGAGGAGTTAATAATAAATGTAAGATGAGGACTTTTT
TCTTAAGAAAATCATTCAAGAAAGAATAGTGATTCATTTCATAGAGTAGTATAAAATTTT
TATTAAAAGAAAGAGCGGGCAAATTGTCCGCTCTTTTTAATTTTTCAAGAAGAGTTAAGA
ATCTTTTTGAATAAGTTCTATGAAATTTTAAAAGCCCCTCTCCTTAGGAGAGGGGTTGGG
GTGAGGCCTACTTAATCACCATCATCTTCTTCACATCCGTAAAGTTACCTGCAGAAAGTT
TGTAATAATATATTCCACTTGGTAACTCAGAAGCATTAAATTCAACTTCATATCTGCCCG
CTTCTTTGTATTCATTCAAGAGTGTTGCTACTTCATTTCCCAATACATCATAAACTATCA
ATGTTACAAGATTCCTTACACTGTTCGGAATGACAAATGAAATTTTGGTTGAAGGATTAA
ATGGATTCGGATAGTTTTGCTCAAGTACAAATTTATCTGGTGTAAATATTTCAACTTCTA
TTTCATTTGAATACTCAAATGTTCCGTCAAAATCTATTTGTTTCAGTCTGTAAGAATACT
TTCCTGCTCTCAGATTTTTATCAGTAAACAGATAACTCTGAGGTTCAGTTGTAGTTCCTT
TGCCATTAACAAAACCGATTTTCTCCCAGATAACTTCGCTAGTGAATTTCGGACTTTGAC
TTCTTTGAATTTCAAAACCACGGTTATTTGTTTCTGTAGCAGTTGACCAGCTCAGCTCAA
CATTATTTCCATTTGCAACTGCAGTGAACGATGTTAGTTCAACGGGAATGACAGTATTGT
AAGTTGAGATTTTTATATTATCAACATACCAACCATCATTTTGAATTGAACCATCAGAGC
GTAATAAAAACCTTAGCTTAATAGTTTGTCCAATGAAATTTGAAAGGTTCATTTTTTCAT
GAACCCAAGTTGTTTGTGTACCATCGTAGAGAGGTTCATTGGGTGGCTGGAAAGAACCCG
TTCCGGGATTTGTATAATTTCCTGCAAGCGGTGTCCAGGTTGAACCATTATTTGTTGAAA
CCAAAACCTGACCATAATCCCAGTTATTTTCTATATCCCATTGAGTATCAAATTCCAGTT
CTGCTCCGAGAATGCCGGCAAGATTTATAGCATTATTGTAAGTTAATGTTGCTATAACAT
TCTGAGGATAAGTGCTCCCCGGTGAATCAGTAAATGATGTCGGTGGTGAAACATATTTGG
ATTTTGTAGTATCCCAACCGCTTACTGAAGTCCAGTTGTTTAAATTATTTGCTTCATCAT
ACAACGCTACTGATACAGGTGCAACATAAAACTGATAAAATGCCGGAGGCGGAACATTAC
CAGGAGGATTAAATCCACTTCCGCCAGCAGGTAGTGTTTTAACTATAGTTGAATTTGCAT
CCTGTGCTGCAATATAATATTGAACGATACTTCCGAGTGGTATTGCAGGAATTGTAAAGC
TGAAATTACTCCCACCTGAATTTGTTCCTACAACTTCATTGAAAGAGCTGAAACCACTTC
CGGTGCTTGTTCTGTAGTAAAGTCTGGGCGCTGAAATTCCTGTCCCTATTTCTAATCCAG
TTGTAATTTGTGCTGTGGTAACAACTGGTTGCGATTGGGTCATTGAAGCAATCGGAGTAT
GAGAAATCTGCAGATTAAGATTTAATGCAAGTGTTGCGAAAGTTCCGATAGCGAGCTTTG
CAGATTTTGTGTAATAAGGTTGATTGAAATACTGAACCAAATCGCTTGTAGTATGATAGT
ATGCATTAAAGTCATTGTCATCTTCAATTAATAAAATTGCACCATAATTCTTCGACCAGA
ATGATGCGTGATCGCTGTAAGTGGACCCGGGATTATAAGACACAATGGTAAGATTAATTC
CATATTGCGAATTTACTTCAACCATCTTTTGATACAACTCAACTGAGTTTGCAACAGCCC
GATTATGAACATTAACTATTCCATCATTGTTGCTATCATAAGCAATCATATCCATATTAA
CCACACCAACAATTGAATCATTTACATTCCTTGCCTGAGTAGCATAATAGTTGCTTCCAA
CCAATCCTTGTTCTTCTTCGTCCCAAAGAGCATAAACAATTGTGTAAGGGAAAGAATATT
GAGATAAAATTCTTGCTGCCTCAATTACTGCTGCCGTTCCGCTTGCGTTATCATCTGCTC
CGGGCGCCGTTGTACCTGAAGGCATATCATCATAGTGAGCACATATTATCAGTTTTTGAT
TTGGGAATTGTGTTCCGGGCTGTGTTCCGATAACATTATTGCCGCTTGATGAGAAATTCT
GAATTGTTGTTGTAATTCCATACGATTGCAGTTTTTGTTTTATATAATCTTTTGCGAGTT
CGTTTGCCGAATTGTTTTTATGTCTGGATACTATCGTTACAGTTTGTCCGTTAACAACTG
TTGGAACATTGCCTGAGAGTTCACGAACAAAGTAAACAAGAGAATCCTGTTTTACAGAAT
TTATTATTTGCTGGACAGTTGGATTCTGTGCAAACGATGAAAAGGAAAAAAGAAAAAGAA
AAAATACACCGAGGTTCTGTAGATGCTTTTTCATTACTCCGCCTGTGAGATGTTAGTAGT
TATAAAATTATTCGAGGATTAGCAACTAATAATTGCTATCAACAATCTGAATAAGTAGCA
AATGTTATTCCTTTAAAACTTAGTTTGATTTTTTATTATAATCAAACTTCTCTCAGAATT
TTCAACCTTTAATTATAAGGTTTGAAAAATGATTTTTCCTAAATGAGAACCTTTAAAAAG
TTGTTTGATGATTAGCATTTGTTTTCAAATTATTGCCGAGTAGTTCAAGAATCTCTTTTT
CAGTTGAGTAACCACCGTCTTTTGCATACCAGAGATGTAGCTGTTTAATAACTTCCTGCT
TGTCCAATCCTTTTTTATGCAATTCATCAGCGAGAGATTTTGCTGCTAGTGGACGAGGTC
CCCATTGAAATATTTCATTCAGTTCTTTATCTAACACAACAAGTTTTGGAATGCTTCTTT
TACCGTTCGTCAAATACAAATCCATTACATCCGGATTTGAATCGCGCAAAAGAATTTTCA
AATCAATATTTTTATTAAGATTTGCCAACGCAGCAATAACAGGTAAAGTTTGTGCAGAAT
CTCCGCACCAGTCTTCTGTGATAACAAGCCAGAGCTGATAGTTTTGAATATTGCTTATTG
TAGTTAATGCTTCTTCGGTTGGCTTATACAACTTTTCAAGTCTTGAAACTCTTGCAAGAT
TTAACTTCCTGTAATCATAATAAGCCCGTTCCATTTCATTTAACAAATCAGGGTTAACAT
CCACAACATTTTTCTCACTAAGTTCTTTGAATTGCAGATATGTAAAGGCATTATTTAATT
TTTCTTTGAGTAAGAACTTCTTTTCAATCATAAAATTCCGAAAGTTATTGATAAATAATT
TTTCATAGTTAGAATAGAAAAAATTATTTTGGTTTCAGAAAGCTAAACAAAATTCGTGGA
AATTGAACTTTTTTTATTCTTTTTTCATTGTATTTTTACAGCGGCTTAAAAACAGATTTA
ATAATATGACAACCACAACAAAATATTTTACACCGGAAGAGGCAAGAAGAACACTCCCAT
TGGTCAGGAAAATTGTTCAGGATATTCTTGATACAACGAGAGAAATGCGTCTGATTGCCG
AAGATCTGCAAGGCGATTTTGAAGAAGACGCGCGTATAAAAAAACTTGCAGATGAGGTAA
ATGGCTTTCTTAAAGAGCTTGAGGAAATAGGTTGTTTTTATAAAGATTCAAATTTTCAAA
TTGGACTGGTAGATTTTCCTGCACTGTTTGATGGTCGTGAAGTATATCTCTGCTGGCGAA
GTGATGAAGATGATATACTTTACTATCACGAAGTTGACGCCGGATATCAGGGTAGAAAGA
AAATTCCCCCACAATATTTTGAAGGATCGTTGTTCTGATTAATCATCAGTGCAAAGGTTC
TTCAACTAAGCTTTAATAAAGTTTTTCAATACTTCAATTCTATCTTCATTTATACTTAAA
ACTCCAAGAGATTAATAAAAATTAATGTTGCGTTAATAATGAGTTAATATTTGAAGCTTA
CTTTTGCCTTTGTAACTAATCAAAGGAGTTCAAAATGCAAGCATTAAATGGTTTGAAAGA
ATTCTCATTGAATGACCCTGCTCAGAAACGAAAACTCGCCGAGTTTTATAATTACAAGGG
GGTTGAGCAAGCTGATGAAGGCAATCTGATGGAAGCTTTAAATTATTTTAACAAAGCTTT
GCAGATTGATCCGATGTGTAAAGAAGCCCTTTTTAATCGGGCTACAATAAAAGCTGATTT
GGGAGAATTTGAGGAAGCCAGAAAAGATTTTTATAAAATCGGTAAAATTAATTTACAGGA
GAAATCTGATAACCCAATCCAAAGCTTTATTACTAATCAGACTCCAAAGATTAATTTTTT
TTAATCTGAAATTAATCCTGGCTTAATAATAATCAGGTAAGTTAACAGTGTAGTTCTTAA
ATAATTTTATAAACAAACAAAAACAATATAGGAGATCTAAAAATGAAAGCTCGAATTTTT
GCACTCGCAGTTGCAGTTCTTTTGATGGCATTTTCTGTCAATTCAGTTTTGATGGCTCAA
AGTAAAGAAACCAGAAAGACAACAAAAAATGTCAAACAAACTGAGCAAAAGCTTGAAACC
AAAACAACTCAGACTCAGGAAAAGATGAATCAGACAAAACCGGAAACAACCGAAAAAGCT
AAAGAAGTTGAGAAAACAGTCAAACACGAAACGATGAACAAAAATGAAAACGAGAAAAAG
GAAATGACTCACAAGAAATTGCATAGCAATAAGATGGAAGAGAAAAAGACTGTTCAATCA
ACAGAAAAAAAATAACCGGTTTAATCTGATGCGAAAAGGAGAGAGTCATCTCTCCTTTTT
TTATATTAATTTTGACTATGAGAATTCTTGTAGTTGAAGATGAAAAGAAAGTAGCCTCCT
TCATTAAAAAAGGTCTTGAGGAAGAGTATTATTCTGTTGATGTTGCTTTTGATGGTAAAG
AAGGTTTAAAACTTGCTCTGTCTGAAGAATATGATTTAATAATACTTGATCTGATGCTTC
CCTTTAAAGATGGACTTACTATTCTCAAAGAATTAAGAGAAGAAAAAATTTTTACTCCCG
TTCTGATTCTAACCGCAAGAGATACTATTCAGGATAAAGTTACAGGACTGGATTCCGGCG
CAGATGATTATCTGGCAAAACCATTTTCATTTGAAGAGTTGTTAGCCAGAATCAGAGCTC
TTTTAAGAAGGAATTCAGTTGATAAGAATAATATTCTGAAAGCAGGAGATTTGAAACTTG
ATACTCAGACACACAAAGCTTACAGAAATGATATTGAAATTCAGTTAACAGCAAAAGAAT
ATGCCATTTTAGAATATCTGATGAGAAACAAAAATCGTGTTATATCAAGAACCAAGCTCT
CAGAACATATTTATGAATTTCATTTTGACCCTGAAACAAATGTAATTGATGTTTATATAA
ACAAGCTTAGAAATAAAATTGATAAAGGATTTGACAAACAAATAATTCATACTGTAAGAG
GCGTTGGCTATTTGATTAAGGACGATTGAAACTGTTTATGTTAATGAATCTGGAAAAATA
TTTTAAGAGCACAAGGTTTAAGACAACGCTATGGTATTCTCTGATCTTTTTATTGCTTGA
AATTGTGCTTGGTACAATAATTTATGTTTATGTTAATCAAACGATGAGAAATGAACTCGA
TCTTTCTCTTACCAAACAGGCAGAATCAATTTACAGGTTTGTAAAAGAAAGCCAGGTTAA
TCTTTTCGAGTTTGAACCGGATTCTGTTTATTCAACACCTGATGAGCTCGTTTATGATAT
TATATTTGAAGCATTGGCATTCAATCCCAACAACACTTTTGTCCAGGTTTCAATAAAGGA
TAAAACAGTTTTCCGTACGGCTAATCTTGGTAAAGTTGTCTTTAAAACATCGAACCAGGA
AAATGTATTACGTCTTGTTGATTATAAAGAACCTGATTTATCAGAATATCCGATAAGAGC
AGCATATCTTAATAAAGGTGATTATAAAATTATTGTCGCTTTTCCTCTGGAATTGATATC
GAAAACTCTGGATAACCTTGCTGATCTTTATGTAATTATAGCTCCTTTATTTCTAATCCT
TTCCTTCGTAGTCGGTTCATTTCTTTCATTTAAGGCTTTGGCAAGAATTGACAAAATAAT
CAAACGAACTGATGAAATTGATACTTTCAATCTCGATACATTTCTTGATGGTGAAGAATA
TGATGATGAATACGGCAGATTAGTAAAAACTATAAATAAAATGCTGAGAAGGATTAAAAG
CTCAATAGAATATATGAATCAGTTTACAATCAGCGCTTCACACGAATTGAAAACTCCACT
GACAATTCTGAGAGGAGAGTTAGAGCTTGCGATAAAATCTCCCAAATCAAAAGAGCAATA
TCTGGAAATAATTCAAAGCAGTTATGAAGAAACACTAAGACTTATAAATATTGTAGAAAG
ATTATTCTTTATCACAAAACTCGATAACTCACTGATTAAATTGAATAAAACCAAAATCAA
TCTGGTTAATTTGGTTTCGGAAGTTGTTGATGACTTTAAGAATATTGCCGAAGAGAAGAA
AATAACTTTAACTCAGCAATATCCGGAGAATACAGATTTAATTATTGATGCGGATTCAGA
AATGATGCGGCAGGTGTTTATCAATCTTATTGATAATGCAATAAAATACAGTCTTGAACA
AAGTGATATTTTAATTGTTATTAAGGACGAAGAAAAAATTTCTTTTTCAATAACCAATAA
AAGCGAACCGATTCCGAAAGAAATTATTCCAAAACTTTTTGATAGATTTTACAGAATGGA
AACCTCACGAAACAGAAACCTTGGCGGAGTTGGATTAGGGCTGTCTGTTGTAAAACATAT
TATTGATCTTCACAAATTTGAGATTAAAATACTCAGCGATGAACAAGGGTTATTTAAAGC
TGAAATAAAGTTCTGAAAATTACTTGCTCAGTTCCAAATCCGTTTCAATGCTGGTCTGAT
TATCTGAGTTAGCATCTTTTATATGAAATATTATTTTATAAATTCCTTCCTGATAAGTCG
AATCAAGCGTGAATTGAGCTTCCAGACCGACATCAGAAATTTTTTCTTTACTTGTTTCTG
TATGAACATAGGAAAACTTTCCGGCTTCTACAGAACTATCAGGTTTAACAAGATCAACAA
CAAGCGAAATTGTTGCAGCATAATTACCGGTTTCTTTATCAACAATCTGATTGAATCCTT
TTATTCGAACAGTAGCATTTACTTCCCAGCTTCCATCTAAATCATAGGCGAAAGCTTCTG
TACTGAAAGCTTCAAACTTTTCTTCTTTCTTACTGCAAGCAGTAAATAGTAATACTGTAA
GAGTAAACAAAATAACTTTTCTCATAATTTTCTTTAATTGTGGTTTTATTCTTTTGAACG
GGTTTTAAGATAAGAGGTATAAGGTAAAAGGTATACTTAAAAACTTATACACTTTATACC
TTATACCTCTATTTCCTTATACTAAAAACTAACCATTCCTCTTCTGGAAATCTTTCATAA
AGTCAACAAGGGCTTCAACACCTTTAACCGGAAAAGCATTATAAATAGATGCACGCAAGC
CACCGACAGAACGATGTCCTTTCAATCCGCTGAAGCCGGCTTTTGTTGCCTCATCAATTA
ATTTCTTTTCAAGTTCTTCTGTTGCAAGATTAAAAGTTACATTCATAAGTGAGCGACTGT
CTTTCTCAGCGTGACCTTTATAAAATCCGCCGCTTTGATCAATGCAGTCATAAAGTAGTT
GAGCTTTCTTTTTATTAATCTTAAACATTTCTTCAAGTCCGCCAAGTCCTAATAACCATT
TTGTAACAAGTTTAATGATATAAATTCCGAATGTATTTGGAGTATTGTAAAGGGAATCAT
TCTCAGCATGAATTTTATAGTTCAACATTGTGTGTAATGAATCCTGGCTTCTCTCAAGCA
AATCTTTTCTTATAATTACAAGTGTTACTCCTGAAGGTCCCATATTCTTCTGAGCGCCGG
CATAAATCAATCCATATTTTTTTATGTCCAAAGGTTTGCTGAGAATATCAGAAGAAGCAT
CGCACACCAATGGAACATTGCCAACTTCAGGTTCCGTCTGCCATTCAGTTCCGAATATTG
TATTGTTTGATGTAAAATGAACATAGGCAGCGTCAGGGTCAAGTTTCAGTTCACTTTGTT
TTGGAATTCTCTTAAAATATTTTTTGTCGCCTTCTCCTTCTTCTGTGGTTGCAGCAACAT
TAACAGTTCCAACACGCTTTGCTTCTTTCATTGCTTTTTTAGACCACGAACCTGTAAGAA
TATAATCGGCTTTATTCTTTGGCGGCATAAGATTTAACGGAACCATAGAGAATTGAAGTG
AAGCACCTCCTTGTAAAAATAAAATTGTATAATCATCAGGAATGTTAAGCAGTTGCTTCA
AACCTTCCTTTGCTTCCTGATGAATTGCATCATAAGTTTTTGAGCGGTGTGAAATTTCAA
GAATTGACATCCCGACTCCGGGAAGCGCAAACAAATCTTTCTGAGCTTCGAGCAAAACTT
CTTCCGGTAATACTGCCGGACCAGCACTGAAGTTATATATTCTGTTTTCCATGGTGATTT
CCTTTTAGTTTATTTTTTAGTGAATCTTTGTGCTCTAAGTGTCTTAGTGGTGAAAAAACA
TTAACCACTTAGACACTAAGCCCACTTAGTTGCACTCAGATTAAATGAGTTAATAGTCCA
TCTCTTAGTTTCGGTTCAAACCAGGTTGACTTTGGGGGCATTATTTCTCCTGCATCGGAG
ATGTTCATCAAATCATCAAGACTAACAGGATACAGAGAAAATGCAACCGCAGCTTTGCCG
TTATCAACAAGTTTTTCTAATTCTTTTGTACCGCGAATACCACCAATGAAATCGATTCTG
TTGTTTGTTCTCGGATCATCAATTCCAAGCACCGGATTCAAAAGAAAATTTTGAAGTATG
CTTACATCAAGTTTTTCTCCAACAGATTTTTCTAATGATAAACTAGCAAGTACCGAATCT
CTTGCTTTCAAATGATACCACTGATGATCAAGATACATACAGAATTCTTTTTGTTTCTTC
GGTTCTTTTTCATTTGTTGGCTTCACATCAAACTTTTCGCTTATAGCGTTAAGGAATTCT
TCTTTGCTCAACCCGTTTAAATCAAAAACAACACGATTGTATGGTAATATCTGTAATTGC
TCGGCAGGAAAGATTACAGCAATGAAATAATTATATTCTTCATCTCCTTTGTGAATCGGA
TTTGATTTCATTTTCTCTTCTCTTGCACGACTTGCACTTTTTGCACGATGATGTCCGTCG
GCAATATACAATTTACTAATTTTTGCAAATTCGGAAACAATCATTTCGTTGTAATCATCC
GGTAGAATCCAGATTGTATGTTGTATTCCATCCGGAGCAGTAAAATCATATTCCGGTTGA
ACAGAGCTTATTGTTTTCTCAACAAGTTCATTCACCGTTTTAACTCCGCGGTAAGTAAGA
AATACAACACCTGTTTGTGCGTTGGTTGTGATAATATGATTTGTTCTGTCGTCTTCTTTA
ACCTTGCGTGTTTTTTCGTGTTTCAGAATCACATCATTATCATAATCATCAACAGAAAAT
GTAGCAGCAATTCCTGTTTGAGCTCTTCCGTTCATTATTAATCTGTAAAGATAAAAATGA
GGTTCATCATCCAAAATTAATGGAGCATCTTTAATCAGCTTATCAAGATTTTCTTTTGCT
TTCAGATAAACATCTTTGGAATAGACATCAACATTATCAGGTAAATCAATTTCTGACCTT
GTAACATGCAGATAACTTAATGGATTTCCTTTTGCAAGTTCTTTTGCTTCTTCCTTATTG
ATTACATCATAAGGGACACTTGCAACAAGATGAGCATTTTCTTTTGTGGGACGAAGTGCT
TTGAAAGGTCTGATTACTGCCATTATAATCTCCGGATATTTACAAAATTTTGGAAAATTT
CTTGTTCAAAAATCCACAAAATATTAGTAATAAGCCAATGACTAACCACACATTAAGGCA
GGAAATTTCGGTAAAAAATATTTTATAGCATCATAATGTTTTACTTATCTTTGCAGGAAT
AAAATCAAACTAAAGAATATTTATGTTTCGTCAACAAAAACCAAAAAGATTAAAATCAGA
TTCTGAAAGAGATGAAATAGTCGGTATTGTAAAATATCATCGCGGCTTTTCATCGTCATT
TTTGAATAATCAGAGAGATATTGTAGTCTGGTTGCCCAAAGGTTATAATTCTTATAAGAA
GAAAGAACAAAGATATGCTGTGCTTTATATGCACGACGGACAAAATATTCTTGACCCGAA
AACTGCTTATGCCGGAAAAGACTGGCGTGTTGATGAAACATTATCGAAGCTGATAAGAAA
AAGAAAAATAAAAGACCTGATAGTTGTGGGAATTTATAATACGCCAGAAAGACTGGATGA
ATATAGCTGGAGTGATAAAGGACAACTCTATCTTAAATTTATTGTTGAAGAACTAAAACC
ATTTATTGATTCTAACTACAGAACTTTAACTGACAGAGAAAACACTGCAATGATTGGTTC
TTCGATGGGTGGTTTAATTTCGTTTTATGCAGGATGGTTTTACAGTGAAGTTTTTTCAAA
AGTTGGTTGTATGTCTAGCTCATTTTATTATCACAACGATCACGCCTTAAAGCTTGTTGA
GGACTATAAAGGTCCCAAGAAGAATGTTAAATTCTATATAGATCACGGAGAAGATGGATT
AATTCGTGGTCAGAGAATGTTTTGTCTCCTTACCCAAAAAGGTTATGTACTCGGACAGGA
TATTGATTACTACTATGCACCTGGTGCAGAACATAACGAAAAAGAATGGGCTGCAAGATT
AGAAAGACCTTTACTATTTTTCTTTAGGAAAACTTAGTAATAACTATATCGCTTTATTCT
GATAAACAATCTATTAATTTTTTTCATACCTGTTTGTATGATTGAATTAATGAATGGTTG
CATGGTTAAACTACTTAATTGTTAAAAAAGAAGCTTTATGAAATTATTCTTTTTCAAAAA
TACTCTTACTTCTACTCGTAATCTTACTCTTACTCTTATTCTTTCTCTCACTCTATTAAG
TTGTTCTTCAAATGAGTTGATAAATCTTCGTGTAGCAAAAGACAGAGTAAAAGATTATTA
TGAGTCCGGAAAGTATGATGAAGAATTAAATAAAATCTATAATGAAGCAAAAGCTCAGAT
TGAAAAAATAAAAATCAAAGACAACTCCGCAGCAATATTTGATGTTGATGATACGGCGTT
ATCGAACTATGAAATAAGTAAGCGACTTGATTATGGTTACGATTTTCAGATAATTCAGGA
TTGGGTAATGAGTGCAAAACTTCCTGCTATAAAACAGACACTTGAATTCTATAATTATCT
CAAGATAAAAGGAGTTAAGCTGATATTTCTCACCGGCAGAAATATTGAAGAATACGATGC
TACTTACAGAAACCTTATCGAGCAGGGTTATACTGATTTTGATACTTTGATTGTGCGAAG
TGAACAAGACAGAAAACTCGGTGCAGCTCAGTTCAAATCACAAAAAAGAAAAGAGCTAAT
ACAGAACGGTTATGAAATAATTATCTGTGTTGGAGATCAGTGGACGGACCTTGAGGGAGA
TTACACGGGAATAAAAGTAAAACTTCCTAATTATTTATATGAGACGAAATAGACTTAATT
ACAGATAACGAGCATTTTCGCATATCCAAATATTTATTACACGGAGTTACCCGGAGAAAG
CACTGAGAACCACAGAGAAGTTTATTGATAGTTAATATCAGATTTATTTAATCGAATCTG
CGAAAATCTGTTAAATCAGTGTTATCTGTGTGCTATTTGGTTTCCTCTTTACAACAAAAT
AATAATCAAGTTTGAAAAATATTAAAACTAATTCCCGAACCTGTTTAATTGATATCATTG
GTTTGAGAAAAACAATTGAAAGAAAAAACTCTTCAAAGAAATGAAGGAGATTGATAGGTT
AGTTTGAAAGTTGATGGGGTGGTGGGAGCCCAACCTAAATCCTTCCCTTAAGAAGGGAAG
GACTTTTTTATATTGACTTCGAAAAATTTTATAACTTGTTAGAATGGATAATTGGGAGGT
TTTATAATGGCAATTAATTCTCTCCCTTTTTAAGGGAGAGAAATAGAGAGGGTTTATTAC
TTCAAGCAAACTGATTTATTTAATCGAACCCAACAAAATCCTTCCCTTGAAAAGGGAAGG
ACTGATTGGTATTTATGGCTATACATTTCACATCTTGACAGAAGAGATGAGGGAAAAGTT
TATAATGCTAATAAAATCTCTCCCTTTTTAAGGGAGAGATAGAGAGAGGGTTTGTTACTA
CAAGCAAACTGATTTATTTAATCGAACCCAACCTAAATCCTTCCCTTAAGAAGGGAAGGA
CTTTATTATATTGACTTTGAAAAATTTTACAACTTGTTAGAGTAGATAATAGGGAAGTTT
TATAATGCCAATTAAGTCTCTCCCTTTTTAAGGGAGAGATAGAGAGAGGGTTTATTATAA
CTGTTCAAATTGTTTTGTTTGAAAAAAGTCCTTCTCTTTTTAAGATCGAGATTTAGAAAG
AGTTTAAATGAGTCTCAACAACAAGAAAAAACTGGTTGAAATCGCAAAAGTTGTTTGCAG
AGGTCTAAGAAAAAATTCTACTAAAGCTGAAAGAATTTTCTGGGAAAAAGTTCGTAACAG
AAAATTTTGTGGAAAGAAGTTTTACAGACAGTATCCAATTTTCCACGACATTACAGGAAA
GGAAACATTTTTCATCGCCGATTTTTTCTGCTTTGAAGAAAAAGTTATTGTCGAATTGGA
CGGTAAATATCATCAGTACAGATTAAAAGAAGACGAAAAACGAACGAAAATTCTGAATCA
CCTTGGATTGAAAGTAATAAGATTTACAAATGATGAAATCATAAACGATACAGACAAAGT
TTTATTAAAGGTGAAGGAAAGTTTTTATACTTAAAAGAGGCAAACATAAAATTGCTGCCA
TCTTTCTGCAAAAATCTGTTTAATCAGAGTCACCTGCGTGTTCTTTGGTTTAACTCTTAC
TCCTCCAATTTCCTTATATTTGCAAATAAACTCGAATAAGAATTTAGGCACATTCCATTA
AGTATTTTAATGCCGGCTAAAGAATTATCAGCCACACGCCTTGGCAGATTAAGAATGTAA
ATAAAAAAACACCTTTTCAAAGAAATGAAGGAGATTGATAAGTTGGTAGGAAAGGTGATT
GAATAAAAGAAATAATAATTAAATAAATAATAGAAAGGGGTTGAATTTAATGGGATCACT
TTTTTTATCCAGGTTAAACCAAAAAGAAATAGTTTCCTTAAGAGAAAAACTTTTTGCAGC
ACAAAATGGGAAGTGTTTTATTTGCGAAAAACCGATGGACTTAAAGCTTCATTCTAACAA
TTTAGATATAGATCATATAATCCCACTAAAATTGGCTGGCAAAGATGATCCTAGTAATTT
TGCTTTAACACATTCAAGCTGTAATAGAGCTAAACAAGCCTCAGATTTGAATGTTGCCAG
AATTTTAAGAAGAATTGAAGAAATGAGAAATGATCTATTACAATTTAACAGAGGAATTCA
TTTAGGTGATATTTTAGAACAGGCAAATGGATCTAAATATGAGTTAAAATTTAACCTTGA
AGACTCGGTAATAAGTTATTCTTTTCCCGAGTTGGGTGATAATAACATATACAAAGTTCC
TGTGTACAAAGATGATCTAAGTGGGTTCAAATATTTTTTTGCTAAACTTCCTATCGAGTA
TTTTTATCACGATGATAAAATAAACCCTCGTTCCATTGGACAAAATATTTCAAAACTCAT
TCAAGAATTTTACTTGAAAAGACCTCAGCTTCATATTTCTCTTGCTTGGATAGATTTAAC
AGATGAAAATAAGACTAAGGTTAAAATTTTTGACGGGCAACATAAAGCAGCTGCGCAAGT
ATTATTGGGCATCAGGACTCTGCCGGTTAGGATATTTATCAATCCAGATTTAGATATTTT
ATTGACCACGAATACCAATGCAGGGACTACTCTAAGGCAAGTAGCATTTGACAAATCAGT
CCAAAGACATTTAGGCAGCGCATTATATATAGACAGAGTTGATAGGTATAAAAAGGAACT
GGGTCTTGCGGAAGATAATTATAATTTTTCGGAAAGAGATCTTATCAGATACTTTAAAGG
AGAGTCACGAGAAATGAAAAGATATATTCTCGATGCATTAAGAGACTCAATAACTCACAA
TGAGAATAATAAGCTGAAGGAGTATATAGATTTTGGTGGTAAAGGTAAAGATAGACCTAT
TTCTTATAGTTCAATTGAAAAAACATTCTATTCATTTTTTATTCATCAAGAGGCATTAGA
TATTCCGATAAATATGGGTTTGGAGGATGGCACCAATCCACGCGAGTTAGAAAAGGAACA
AATAGTTGAACTTATGAATATTGTTGCTGATGAGGTAGTTAAAGGTTTTGATATAAATTT
AGGTACTTTTAAAATTGAAAATAAAATTCAATCTGGTGAAGATATTCCTCTTGAACATAT
AAAAGCTTATAGAATGACAAAAGAAGAAATAATGTATAATTGGCTAAGATATATTGCACA
GATAATCAAAAATTATTTTATTATGCAAGGGAAGCCAATTCAAGAAGACAAACTTTTCCA
ATATAAATTTCCGGATCCTTTATGGGATAAAATTAGAACATTTATAAAAAATTTAGCTAA
CCTACCAGTTTGGATAAATAAGGAGCTATCATCTACTGTCTTTGGTGGAAAACAAAATTA
CGATTATTGGCAAACAATATTTGAAAGTGGTAAAAGTCCTCAAGGTGTTCAGGTATTAGC
TGAACCAATTGATTTAATGAAAATGATTCAGCAATAGATAAATTCACAGGAAAGCTTATT
GAGTAAAAGAAATTTATAAAAATGAAAAAGCAAAGACCCACATACATTTACAGAATAATA
CATAAGGAAAATCTTCAAATTTTGATCGATGAGGGGAAGCTGGTCTCGCCAAATCTTGCA
ACAAATAAAAATTATATTCCAATCGGTGAACAAAAATTAATAAATCTTAGAGGTAACAAG
CAGATAAAGATTCATCCCTTTGGTACATTAAGGGATTATATTTCATTTTATTTTGGAGTA
ATATCTCCAATGTTGTATTGTATAGCCCACGGTTATGATGTCCCAAAAGTTGATCAGGAA
AACATAATCTATCTGGTATCATCAATTGAGAAATTGATTGAATCAAAGATTAAATTTGTT
TTTACTGATGGTCATTCATATGCAGCATTCACAAGATTTTTCAATGACAAAAAAGATTTG
AGAGAAATTGATTGGGATACAGTTTATAGTAAAAGATGGAATAACACTCAAGATGATTCT
GATCGTAAAAGAAGGAAAGAAGCAGAGTGCTTGGTCTATCAGGAGTTAAGCTTAGACAAT
ATACTCGCAATAGTTGTTTACAATCAAAATGCAAGTGAATATATTTCGTCTGTAATTAAA
AAGAATAACTTAAAAATTCCTGTATACATTAAACCAGAATGGTATTACCAGAATGTTCAG
AACTGAAAAAGAAAATATTATTAATATAAAAGCAGATGCTTTAGTTAATTCAGTAAATCT
GGTTGGTGTAATGGGTAAAGGTGTGGCGCTTGCTGTTAAAGAAGCTTTTCCTGAAAATTA
TAAATTGTACAAGAAGGCTTGTGAGGAGAAACGAATAGATATCGGAAAAATATTTGTTAC
GGAAACAGGTCGGTTGTTTCCAAGATATATAATTAATTTTCCTACGAAAAAACATTGGAG
AAATCCATCAGAGTATTCCTGGATTGAAGCAGGGCTTGTTTCACTAAAAGAATGGTTAAA
AACGAGTGGTATAAAATCTTTGGCAATACCTCCATTGGGAAGTGGAAGTGGCAAACTAGA
TTGGAACAGAGTAAAACAAATGATAATTAGTGAATTAAAGGAATTTAGTAATAGAATAGA
TATTATTTTAATTGAGCCGGATTTTGGTTTCGAGAATGCTGAAACATTAAAAGTTCAAAA
GAATAATCTTACACCTGCCAGAGCAATGTTATTATATCTTTTAAACAAATATCGTGTATT
AGGATATGAAATTAATTTATTGGTTGTTCAAAAGATTGCATACTTTCTGCAAAGAGTGGG
AGAACCACTAAAACTAAATTTTCAAAAAGGTTTTTATGGTCCCTATGCTTATAACCTTAT
TCCGGTTCTTAAAGCTCTTAAACCGAAATATTTATCTTTCACAAGCTTAGATGATTCAAA
ACCATCAACAATTATTAGGTTAAACCAAAATGTGATGGATGAAGTTGAAAGTTATGTTAA
TACTAACTTAACCTCTCTACAAAAAGAAAATCTTGAAAAAACAATCTCTTTGATTCAAGA
TTTTGAAACACCATTTGGATTGGAATTATTGGCAACAATAGATTTTATTTTTATTCAGGA
AAAATTTAAATCTAATAGCGATTGGATTTTATCCGAGATATCAAAGTGGACCAACAGAAA
AGCAAATCTTTTTAAATCTTATCACATACAAGTTGCTAAAGAAAGACTTTTAAAGAGCCT
CAGTTATAATTGAGCAAACAATAACAAATTAAAAAACCCTTAAATCATTTTTCCTTATAT
TTGCACTCAAATTTTTTCTTACTCAAAGTTTATTTCGAAGGATAGTTTTTAATGTCTGAC
ACTAGTTTTTCGCAGGTTCCAAAAGCATATAATCCCGCTGATGTTGAGGATAAATGGTAT
AAGTACTGGTACGATCACGAACTTTATCATTCAGAAGTTGATAAAAACAAAAAACCGTAT
GTAATTCCCATCCCACCGCCAAATATAACCGGAATGCTGACGATGGGTCACATTCTCAAC
AATACTCTTCAGGATATTTTTATCAGACTAAAAAGAATGCAGGGCTATAATGCCTGTTGG
GTTCCGGGAACGGATCACGCTTCTATTGCAACCGAAACAAAGGTAACTAACTTTCTTGCA
GAGAAAGGGATTAAGAAAAAAGAAATTGGAAGAGATGAGTTTCTGAAACATTGCTGGAAG
TGGAAAGAACAATATGGCGGGATAATAATTCAACAGCTAAAAAAACTCGGAGTTAGCTGC
GATTGGCTTCGCGAGCGATTTACAATGGATGATGATTATTACCATGAAGTGATTAAAGCT
TTTGTTGATTTATACAAAGAAGGGAAAATCTATCGCGGTTACCGAATGGTTAATTGGGAT
CCTGCCAACAAGTCTGCAATCTCTGATGAAGAAGTAATTTATAAAACTGTTAACGGTAAA
CTGTGGTATTTCAAGTATCCGGTTGTTGATAGCGAGGAGTTTATAATTGTTGCAACAACA
CGACCCGAAACAATGCTTGGCGATACTGCGGTTGCTGTTAATCCCGATGACGAACGATAC
AAACATCTGATTGGAAAGAAAGTAAAGCTTCCGATAGTCAAAAGAGAAATCCCGATTATT
GCTGATGAGTATGTTGATAAAGAATTCGGAACCGGTGCAGTTAAAGTAACTCCCGCTCAC
GATGTAAACGATTATGAAATGGGAATGCGACATAAACTTCAGTTCATTAATATTTTTAAT
GATGATGCAACAACAAATGAAAATGTGCCTGATTGGCTGCAGCATCAGGATAGATATGAA
GTTCGTAAGAAAGTTGTTGCAAAGTTTGAAGAGCTTGGTTTGTTACACAAAATTGAAGAT
TATCAAACAAAAATCGGATACTCTGAAAGAGGCAATGTTCCAATTGAGCCATATTTAAGC
GAACAATGGTTTATGAAAATGGACGAACTTGCCAAACCTGCCATTGATGTTGTGAAAGAA
GGAAGAATAAAATTTTATCCGAAGCACTGGGAAAAAACTTATTTCCATTGGATGGAAAAC
ATTAAAGACTGGTGCATATCACGACAGCTTTGGTGGGGACATCGAATTCCCGTTTGGTAT
CATAAACACACCGGCGAGATTTATTGTGATGTTAATCCTCCAAAAGATTTGCAGAACTAT
AAACAAGATGAAGATGTACTTGATACCTGGGCATCAAGCTGGCTTTGGGCGCACGCAATT
TTCAGAACTGAAGAGGAAAGAAAATATTATTATCCAACCAACACACTCGTTACAGGTCCT
GATATTATTTTCTTCTGGGTTGCACGAATGATAATGGCTGGAATGCATTTTATGAAAGAC
ATTCCATTCCGTGATGTTTACTTTACAAGTATCATTCGCGATGCACAGGGAAGAAAGATG
AGTAAATCACTTGGCAATTCACCAGATCCACTTGAAGTTATTAAAGAGTATGGCGCAGAT
GCCTTAAGGTTTACTGTGATTTATCTCGCTCCACTCGGACAGGATGTTTTATTCAGCACA
GAGAAATGTGAGCTTGGAAGAAACTTTGCAAATAAGATTTGGAATGCCGGCAGATTTCTT
CTGATGAATAAAGAAACTATTAAAACTGATAACTCTCTGATTGATAAGCACAAAGACTTT
GCGGATGAGTGGATTATTTCACGACTCAATCAAACTCTTCTTCAATTCAATAAAGCAATG
GATGAATTTGAAGTGAACAATGCAATCAAAATTGTTTACTCATTCATCTGGAATGATTAC
TGTGACTGGTATCTTGAAATGATCAAAAGCAGAATGTATGGTGATAATGAAGAAGTTAAA
TCTGCAGTATTGACAAGAGCAATTTCAATTTTTGAAGATGCATTAAAAATGCTTCATCCT
TTTATGCCGTTTATTACTGAAGAGTTGTGGCAATTAATACAACCAAGAAAAGCAGGCGAA
AGTATTTCTGTATCAGAATTTCCTAAAGCTGATAATTCACTGATTAAAGAAGTTGCAGAA
AATGAGATGGATTTTGTAAAAGATATCATTACCGCAATTCGAAACATTCGTGGTGAAATG
AACATTGCTCCTTCCAAAAAAGTTAATGCACTGATAAAATCCAACGAAGTTAAAGAATAT
CAGATTGACTACATAAAAAAGCTTGCAAAGGTTGAAGAACTTACTGTTGATGCGAATGTT
CAAAAACCCAAAGCTAGCGCATCAGCTGTGTTTCGAGATGTTGAGATATTTATTCCACTT
GAAGGACTTATTGATCTTGATGTAGAAAGACAAAGACTGCAGAAAGAAATACAGCGACTT
GAAAACTCAATTGCCGGAGTTGAAAAGAAACTGAGCAATGAAAAATTTGTTAACAACGCT
CCATCAGAGGTAGTTGAAAAAGAAAGAGCAAAACAAAAAGATTGGCAGGAGAATCTGAAA
AAGTTGAAAGAGATTTTTGAGGGTTTGAATTAAATAGTGGATTGCTGAATAGAGTTTTGT
ACGACTAATTATAATAATTGCCACGCTCTTCAGAGCGTGGAAAAAAAATGATAACTAATA
AAATGGACTTTAGTCCAATTATTGTTCTTGTTGTTTGGGCTAAAGCCCGGAATATTTTTG
GATTTAACATTCTCCGGCATAAATGCCGGAGCTATTTTGGGGCTACACAACACTATCTAA
AATTGCAGGGCGAAAATTAAATCAAAAGACTCTAGTACCATTTGCAAAATATATGAACTA
AAGCTCAATATTCTCTTTTTCTATCTTTACCCGATCAAATGTCGGGACAATTGAAAGGAT
TTAGAATGTATTACAAAATATCCGACTTCATTAAAGATTGGACTTACGAATCAGAAGCCA
CATTAAAAGTATTTAATAATCTTACCGATGAATCATTAACAAAAAAAGTTAATGAAAATG
TAAGAACAGCAGGAAGACTTGCCCGGCATATTACAACATCAATCAGTGAAATGGCACAAC
GGACAGGATTGTCATTCCAGGCAGTTGATGAAAATTCTTTTCCCGCAACAGTTAAAGAAA
TAGTTGATACTTATAAATCCGCTTCAGAAAATTTATTGAATGAGATAAAAGATAAATGGA
CAGATGAAACTCTGCAGCAGGAAGATGATATGTATGGAGAAAAATGGAAACGAGGAAAAA
CATTATCTATAATTATAAATCATCAGATTCATCACCGCGGACAATTAACAGTAGTTATGA
GATTACTGGGTTTAAAAGTTCCTGGCATCTACGGACCAGCAAAAGAGGAATGGACAAATT
TTGGAATGACTGCTCAGGAATAAAAATAAAAAGCCGCCAATTAAAGCGGCTATTAAAAAA
TTAAATCATACAACTCAATTAATCTTTTTCATCTTCTTCTTTTTCATTTTCTTTTTCGCT
CTCTTTATTCACATCCTTCTTTTCCGGTTTACCATTTTTATCAAAGAATAAATCTTTCTT
TTCCTTACCTTTCGTTATCTCAGCTTCAAATAATTCCTCACCATTAGCTTTAACTATCTT
GGCAGCGCCGGTTATTTTATATCCTTTAAAATTATCCATAACATATTTCTCAACACCTTT
GGGAAGCTGCGAAATTTCAATAGCTGTTTCAGTCTCCATAACTTTTCCATCTTTATCAAA
AATAACGGACATATCTTTTCCGTTTAATTTGAAGCTGGCTTCATAACCCTGATTTTCTTT
ATCCCATTTAACTTCAGTTGCTTTCGGATAAAGTTTTGAGAATGCATCCTTAGCGGATTT
GGGAACATTCACTTGCTGTGCAAAGGCAGTGAAAGAAAAAAGTAACAATGCTATTAAAAG
ATTTTTTGTTTTCATTTCAGAACTCCTTTTTAAGTTGTTGATATTTATTCTTTTGTTACA
TTGTAAACATAAAAAATGATTCTAAAGAAATTCTGAAGAAAATAATCATCCCTGTTTTTG
TGAAATAACTTTTATAAGCTCTTTAATCTCTGCAAGTTCTTGTTGGATTTGTTGTATTTC
TTTTTCTGCTTTCAGATTTACCTCATAATCTGTTTCAGCACGAATCTCAGAGTGTTTTGA
TTCGAGGTTTTGTCCTACCATAATTAATGGCATCAGAAAAATCTGGATCATATTAGAAAT
GAATAACCAAAGTACAAAAGCAGGATAAGGATCGAATCGAAGATGAGGAGGAGCGAACAT
ATTCCAGCTTAACCAGAAAACTGTCCAGAAAAATATTACTGCAAAAAATCCGATTGTGCC
AACTTTGTTGGTTATCCATATTGCAAATTTTTCTGAGTCTTTCAGAACTTCTTTGTAAAT
CTGATTAGCATTTCTTATATGCATTCTGTTATCCTCAAAATTTTTTAAAATATTTTTGTG
CAAATATTTTGACAGTAAAGAATAAAACAATAAGTAGGGTTATTATTCCAGTTATTATCA
ATGTGTGACTATGAATCTTTTCTAGAATATTATTCCATTCTACACCAACATTAAATCCAA
TAAGTATAAATGTAATTGACCAGATAAGACCACCGGTATAAGCAAACAAAGAAAACTTGG
AATATTTAGTATCAGCACTGCCTGCAACAATTGCGGTTAAATGTCTTACGCCAGGAATAA
AATAGCCGAATAAAAATAACCATTCGCCATAACCTTCAAACCACTTTTTAGTTTTGTGTA
TTCTTTCATCAGTAATATGAAAAAAATGACCGTGTTTATGCAAAAAATTTAATCCAAACT
TACGACCGATTAAAAAGCTGATTGATATTCCTGAAATGCTGCCAAGATAGGCAGAGAATA
TTGTGGGAATAAGATGCAGATTGTTTTGTGAAATTAAATATCCTGCAAAGGTAAGAATTG
TTTCATCCGGAATTGGTAGTCCGATAATTCCGAGAGCCATTGAAAAAAACAGAGCAAAGT
AACCATATTGTTCAACAGTATGTAATAGGAACTCAAGAATATTTTCACCTTTAATTTTTT
ATGGAGTACTTAATAAGAGTAAATTTATTCGTTTGGGTCCCAGTCAGAACCAGCTATTGT
TGCTATCAGTTTAACTTCATTATTTCTTTTCTTTACAATTAGCACAAAGTTTTTGTTTGT
CTTTAAAATCCATTGAGCTGAAGAATCTTCATATTCTATCTGTGGATTACCAAATTTTTC
AATAACGAAATTATTTAACTCCTCTTGTTCCGTATAGAAAATATTTATTTGGAAAAGTGG
TAGGGAATCGTTTAATGAATCTGGTGTTGCATCAAATTTATATATGATATGATCAAGATA
GTTGTCATTTACATCTTCTCTATAAGCAAACCATTCCGGAGAATTTGAAGTTACTTTTCC
AAGGAATAAGGTGTCTTTGATATTTATAAAATCCTGGAATGAAATACCGAGATAGATATT
AATCAGATAATCCGGTAAATATTCATTTGGATTATCAATATTTATTTTAACTATATCACT
ATCATCCTGAGCGAATAATTGTACTGAATGTATCAGGTAAAAATTTAGAAATAAAATACC
CAAAATTTTCATATTGTAACCTCTTTTATATTTTTTTGCATTAGAAAATAAGTTTTAGTT
TAACAATCAAAAAAAAGTAAATATGTCAAATAATAAATCTCCGCATATTCTATCTACTGC
TTCAAATCTTCTCGGATTTTGCTTGTTGGTTTTGACCTCATTAAAAATTTCAAAATTTCA
GGAAGCAACTATAATAGACGAATTTACTGGTATAGCTTCGTTATTGTTAATTGCCTCAAG
CATACTTTCTTTTTTATCTATGCGTTCAAAGAATGAAAAGAAAGGAGAAAACTTTGAAAA
AATTGCTGATATAATTTTTCTGATTGCTCTAATAATAATTTTTACAATTACATTTTTGGT
TGCATTTTTTATTGTGTTCTGAAAACTTTTTGGGTTTTTATCTAAGGAAGAAACGAAAAC
TTATTTAATATTTTATCAGCTAAAGGTTTTACACTCTGATTCATTTCCGGGTTTTTAAGT
AATTCTAATAATTGAGCAACGGGAAAATTTGCAGGTAGCATCTCTTTTTCTTTTAACTCA
AAGAAAACATGATGAGCACCTTCCAAAAGAAAAACTGAATCAGTTTTTTCCATAAGAATT
GTTAAAAGAGGTTTGATAGATGGCAATCCTATTTTAACCAGAGCTTCAGCGGCAATCCAT
CTAACATCACCTTTGTTATCATCTAATGCTTCGATAAGTATTGGAACAGAATCAGGATCG
GCAATTTCTTCTAATGTTTTTACAGCTTCCCAACGATAAATATGTTTTGGATGATTCAGT
AATTCCATTAAATAATCTATTACACCTTTACCTTTTGATACTAAAGCTTCTCTTGCTTTT
TTCCTTTCCTGTCCATCGTCACTGCCAAGAGATTCAAGCAGTGAATGAATTTCCACATCT
TCTGAATTAAAATTTTTAATTCCCATTAAGTTTACCTCAACAATTTTATTTATGAAATTT
AATTCCACTATGATCAATTAATTTGTATATCCTAACTTTAAGAAAATCAGTAATAAGAAA
TGCAACAATTGCATATCCCCAAACAAAAAGTGCCAGATTCCAAGAGATTGGAGATATGAA
CCATCCATAAACAGCAAAAAGCGTTGCTAATAATTTCGTAAACACTGCAGACCAAAGTAA
TACGGCACTTGGTTTAATTGACCAGAATGGTCCTCTTGTTCTTGTTAAAAATATTGTTAG
ATGTCCGGCAATTGCTAATTTAAGAAAAATAAATGATTGCAAAACTCCTGGAGACAAATG
CAAAACTTCCTGACCCAGATAGTAAATAATAAAAGAGCTTACTACACCAATTAATCCTAA
AAATGTAGCCATACTCAAAACAACCCGCATATCCCACTTCTCAGGATTTTGTGAGTACTT
AACATTATCATATGCTATAGCCATAATCGGGGCATCATTGAATAAAGCAAGCAGAACAAT
CATTATTGCTGTTACTGGGTAAAAGTTAAAAACTATGATTGCAAGAGTAATAAAAAATAA
AACACGAATAGTTTCAGCAATTCGATAAATAGCATAGCTATTCATTCTCTGAAATATTTT
TCTGCTTTCTTTCAGTGCATCAATAATAACGGACAAACCGGGTAAAGTTAGAACAATATC
AGCAGCAGATTTTGCTGCATCTGTTGCTCCGGCTACCGCAATGCCAACATCAGCTTTTTT
AAGTGCCGGAGAATCATTTACACCATCACCCGTCATTCCAACTATATGTTTTCTTTCTTG
CAATAATTCTACTATACGATATTTATGTTCGGGGAAAACCTGAGCAAAACCATCAGCTTT
TTCAACAATGTCTCCCGCTTCCTTATCAGGCTTATTAAGAAAAATTGAGGCTTCCATAAT
ATTGGTTTTTAGATCTACCTGTTTAGCAATCTGTTTGGCAATAGCTGTATGATCACCAGT
AATCATTTTAATATCAATACCCATTGCTTTTGCAGTTTTTATGGTTTCTGCCGAATCATC
TCTGGGCGGGTCAAACAGCGGTATTAAGCCTGCATAATTCCACTTGCCCTGCTCATCTGT
TTTTGCTGTGCCAAGTGCACGATAACCATTTCCTGCAAGTTCATCAACTTTTGAATTTAC
AAGCTCTGTGATTTTCTGTTTTTCGTTGTCATCAATTAGTGAGAGGATTACTTGTGGTGC
CCCTTTTGTAATTTTATAATTTTTATTATCAGATGTAATTACAGTTGCTTCGCTTCGTTT
AATAACAGGGTCGAATGGTTTAAAGTCTTTAACACTAAATGCTTTTAATTTTTCTTGAAC
TGATTGAATAGAATTGGCTTTAGTTAAAATAGCTAGATCAATAGGATCCTTATCTTCTTC
TCTTGAAGATAATGAGCCGAATATCAAAACATCATCTGTATTAAATCCCTCAAAAGGTAT
AACATCAGATAAAGTTAATTGGTTTTTTGTGATTGTACCTGTTTTATCAGAACAAAGTAT
GTCCATTCCAGCCATTTCTTCTATGGCCGTTAATTTACTTACGATGGCTTTCTTTTTAGC
CAGTACAGATGCTCCCACAGCCATAGTAACAGATAAGACAGCAGGCAATGCAACAGGTAT
TGCCGCTACAGTTAGCACAAGAGCAAATTGTAGCGTATCAACAAAACTTTCGTGTCGGAA
AAATGAAACCATAAAAATTATTGCCACCATAAAAGCAGCAAGAGCAATAAGATAATCCCC
GATTTTTATTACAGCTTTTTGGAAGTGACTAATGGTTTTCGCTTCTGCTACAAGCTTTGC
GGTTCTGCCAAAGAAGGTATTGGAACCGGTTGCTACAACTAATCCATTCATTTCACCTTG
ATGAACCACAGAGCCAGAGAATCCTAAATCTCCTTTGTGTTTTTCAACAGGTAGAGATTC
TCCCGTCAGTGCTGATTCATCAATGGTTAAATAATCACCTGAAAATAATTTTATATCGGC
AGGAATAATATCTCCTAATCTAACACGGACAACATCTCCCGGTACAAGCTCTCTTGCCTC
AATTTCATTCCATTTACCATTACGAAATACTTTTGCATTAAGAGCTAATTTCTTTTTTAA
TTCACTTATTGCGTTGCTCGCTTTATTCTCTTGCCAAAAGCCAACAACAGCATTTAAAAG
TAGCAAAGCAAATATTATCCAAAAATCTTCCCAATGATTTATAATTGCCGATAAGATTGC
AGCAATCTCTATCATCCAGGGGATTGGGCCCCAAAAATAACTAAGGAATTTAATGATCGG
GTTGACTTTTTTTTCTGCTATTTCATTATAACCATATTTGTTAACTCGTTCTGTTACTTC
TTTATCTGATAATCCTTTTTCCGATGATAAAAATTGTTTGAAAGCATCTTCAACGGAAAG
TTTTTTAAGATCCTCAATGTTTTCTGATTCACTTTTCATATTGATTAACCTTTTAATCCT
CTTTTTAATTTAGAATTCTTTTGTAACTTAAAATGATTTTTTTTCGATACACCAACTGCA
CTGCAATTTTCAAAAAATATTTTTGGTTAAATTTTTTATTTTATTCTAATGTAATGAACA
AGTAGGTAATAGTTATCAGTTATCTTTTGTTTATAAAATCTTTCAGAAACATTTCTAATC
CTTCTTGAGTCATTTCCGGAGGCATATGTCCTTTTGTAAAATAGTAATATTCATCAAAAG
ACCATTTCATCATATGTGCGATTGAGCCTTTAAATGTTAAATCAACATTGCCACCAAATA
AATAATTTGAGAGAATTAATATCGCCTTTTCACCCTGGTTCATAATACAAAAGACCTCTG
GACTAAATTGGGGAACTTCACCTTTCCCAGTAAGTTCTTTTATAAAAGCGCTTGCAGCTA
TGTGTGCCTGCATTATTGCTATATGCCCGAGCTTAGGCATTGCTTTAACGTTTGTATCAC
CTACCGCAAAGATATTTTTATATTTTGTATGTCTCATCTGATCATCAGTTAAAATAAAAC
CCATCTTATCGCCCAGATCTGAATTTTTTATCATTGGACTTGCGATGTATTTTGGGATAG
CAATAGTTAAATCACTTGGTAAAAAGGTACCATCTTCAAAAACTACTTTATCTTTTTCGA
TACTCCTTAATATTTTACTTGTAACTATATTAAAATCACATTCTTTGAACAATGGGTCCA
TATCATTATGAACTTGTGGGCCAACATCTTCAAAAAATATCTTACCGGGGGAGAAAACTG
TTATATTGCTTTTATCTCGTAAATTTCTCTGTCTTAATTCATAATCAAGAATAAACATTA
CTTCACCAATTGGTCCTTCGCAAGGGGCAGCTAAAGTTTTTATATTTTGATGAGTTCCCC
AATCGGTTTTAGCCGAACCTATTACAATATTCCCACCACTAAATTCTAATAATTTTTTAT
GAAGTTTTACTGCCTGTTCATCATCACAAACAGAATAAGCATATTCTCTAAATCCAGGTG
TTGCATCATAATCTTTTACTGCGCCTGTTGCAATTATTAGATAATCGTAGGATAGTTTCG
TGTTATCATTCAGAATTACTAATTGTTTGTCCGGGTCAATCTGATTAACTTCTAAGTTGA
TAAACTTTACACCCTTCCGCTCCATAATTGGTTTTAGAGGAATTTTTACTTTTTCAACAT
CCTTACCAATTAAAGCAACTTCGGGTAATGAGGGTTTTTCTAAGCTTGTGTTTCTTTTGT
CTATTAGCGTAATATCAAGATTTTTAGAAGGTATTTCTTTGATTACTTTATAAAGAAAAG
CTAACCCGGCAAAACCTCCACCAACGATTATAATTTTTTGATTATTCAAAATTATTCTCC
CTTTTAATTTTTACAAACATACAAATTATTTTTCAATCAATTTAAGAATTGAGGGGAATA
CAATAACAAGTAAAGGTATCGCAATTGTAAATCCTCCGATTATTGCAATTGCCAATGGTT
GATGAAGTTGCGCCCCGCTTCCGATTCCTAATGCTAGCGGGAATAATGCAGTAATAGCGC
CAAGTGCTGTCATCAAATTCGGACGAAGTCTTACCGATATTGCATAAGTTATTGCTTCAT
CTCTTTTCATTCCGTTTTGTTTAGCCTCTGAAAATTGCAGATAAGTAAAAATAGAATTTT
CTCCGATGATTCCGACAATCATAATCAGTCCGATATAACTTCCTACATTTAAAGGTGTTC
CTGTTAAAAATAATGCAAGTACACTTCCGCTTATACCAAGAACAGACAGAAAGATAATTG
CAAAACCAATTCTTACTTTTCTGAACAGAAAAAGTATAACTGTAAAAACTAACAGAACTG
CAAGTAATAAAATTGTAATTAACTCTTTAAAAGCCTGCTGTTGCTCAGCATAAGAACCGC
CATAAACAATTTGGTAACCTTGCGGCAAATTTATTTTTGAGGAAATATTTTTTTGAATGT
CAGCAAGAGTACTGCCCAAATCACGATTGTTTAATCGTGCAGTAACCGCAACCATTTGTT
TTAAGTTTTCCCGCTCAATTTGTGCGACGCCGCTTGTTAATCTGAAATTAGCAAATTCAT
CAATAGGTTTTAATCTTCCATCAGGAAGGAATATTGAAGTATTCCTAAGTTCATTAATAG
TTCTGTCTTTTTTCTGTTCAATCATTCGGATATCAACCATACGGTTTTTTTCCAACATTG
AACCAACAACACTACCTTCAATTTTAGTTTGCATTTGAAATTGGAAATCCTGTGGAGATA
ATTGATATTGACTTAGCTTAGCAATATTAGGATCAAAGGTTAATTCGGGTCCTGCAATTG
TAATTCCATTAAAAACATCTGCAGTGCCGTTAGTGTTTTGAACAAGAGCAGCAACTTCAT
CTGCCAATTTATAAAGAGTTGTTTTGTCATCACCAAAAATTTTTATTTCGATTGGCTGAA
CAGAGCTCATTAAATCGCCAAGCATATCAGTAATTACCTGACCAAAATCAACACGAAGCG
ATGGCAGTGCACTTTCAATTTTATTTCTTATCTCATCTGAAACTTGTGTGGTAGTTTTAT
TTCTCTTTTTCTTTAGTTGTATTAAATAATCACCACGATTTGGTTCAGTGATAAAAAATC
CCATTTGTGTTCCAGTTCTTCTTGAAAAAGATTCAACTTCCGGAATTGTATTTAACACAT
TATCAACATATTGCAGCATTTTATCTGTGTCTTCAAGCGATGTTCCCGGAGGACTTGAAT
AATCAAGAACAATTGAACCTTCATCCATCTCTGGCAAAAATCCGGATGGCAGCTTTGGCA
GTAAAAAGTATGCAAGAAAAATTAATAGCACAACTATACTAATCGCTATAAACGGACGCT
TAATAAAAAAGTAAACCCAACCAGTTTTGTTTCCTTCTTTTGTTTTGATTGAATGCTCTT
TTCGAGAAAGTAAAAGATAAACTACTGGCAATCCAATCCAGGTAATAAAGAATGAAGATA
TTAAAGTGATAATCATTGTATCTGTCAAAACTTTGAAGTATGCACCGGCAACACCACTCA
TTAATGCAAATGGAAGAAAAATTACAATTGTACTTAAAGATGAACCAACCATTGCAGGGA
AAAGATATTTTATTGCCTTTGGAATTAATTCGTGTGTACTTGTGTTTGGATTTTCTTCGT
GCGTTCGATGAATTTGTTCAACAACAACAATTGCATCATCAATGATGAGACCTATCGCCG
CAGCAATTGCACCAATCGTCATAATGTTAAAAGTGTAGCCAAGAGCATAAAGTATTGTGA
TGGTCAAACTTAGAGTAATTGGAATTGTAATTAAAATTACTGTGCTTCCTTTTAATGAGC
GAAGAAAAATAATTGTAACTATAATCGCAAGTAAAAGTCCAACCCACAAAACATCTTTCA
AGCTATTTATTGAATCGCCAACAAAATCAGCTTGATTATAAAAAGGTTTTAACACAACAC
CTTTGGGCAAAATTTTATTCAATTGAGTTATTTGAGATTTTATGCTGTCAACAACTTCAA
TTAAGTTAGAGTTTGGTTGTTTTACCACCGCAATCAACGGAACATTTTTTCCGTTAGCAT
TGATTTTTATGTATTCTTTCAACTCTCCGATTTCAATCTTAGATATGTCTTTAAGCTTAA
TAATCCTTTTGGGAGAGTTGCTGATGATTGTATTTTCCAACTCTTCTTTTGAATCTATTG
CTGCATCTGTTATTGTTAGATATAATCGATTATAATCTTTAATGTAGCCGGTTGATGCAA
TTATATTTGATTGAGCCAAAACATCTGCAATTGTTTTTGGCGTTATACCAAGCTGACTTA
GTTTTATTGGGTCAATGATTATGTGATATTCTTTTGTTTTCCCACCAATCACTGCAATTT
CAGAAACTCCGTTTACTCTTGATAAAAATGGTTTGATTGTAAACTCAGCAATTTGTCTTA
ACTCGATTTGACTTTTACCTTCGCCTTCAAGTGAAAATCCCATCACAGGAAGAATTGAAG
GATTCATTTTTTCAATCGTGATATTTACATCAGGTGGAAGTTGTTGTTTGATTGCGTTAA
TCTGAGCTTCAATACGTTGTTTGCCTAAATCAATATCTGTATTCCAATTCAGGAAAGCAG
AAATTTCACAGCTGCCACGACTTGTTGTACTGCGGATTAAATTTAAATCCTGAACTTTCT
TAATTGCATTTTCAAGTGGAATAGTAACTGTAACCATCATCTTATCAACGGGTTGCTGTC
CGTTCTCAGCTATAATTTTGATTTTTGGAAAAGTAATATCGGGAAACAACCCTGATTGAA
TTTTGGAAAGTGAAAATACTCCGCCTAAAAGAGTAATCAGCATTAATACAATTATCGGGC
TTTTGAATTTTGTGTAAAAGGTGTACATAGTTTTTCTTTTTTTAATTATTGAACTCACCC
TAAATCCCTCTCTTAAAAAGAGAGGGACTTTATTAACGTACTAAATTTTAAAACAATTGT
TTTAGCTTTTCTAAAGCATTAGATACATCATAAATAATTTCTTGATTAGAAAACCTGATA
ACCCTTAAACCCAGTTGATTCAATATCTCAGTCCTTTTCTCATCGTCTCTTAATTTATAT
TTATGGATTTCTCCATCAAGTTCTATAATAAATCTTTCTTCGTGGCAATAAAAATCAGCT
ATGAAAAATGATTCTGTTCCCAGCAAATCATAAAATATCGGATATTGTCTATAAAATTTT
TTGTTTAGGAATTTTCTATCCCGGACTATTTCCCAAAATATTTTCTCAGCTTCAGTAGAA
TTTTTTCTTAATTGACGACAAAATGTTTTTGCAATTTCTCTTAATTCTCTTTTTTTATTT
AAACTCATAATTTCATTTAACCTTAACAGTTATTTAAACTCTCCTTCTCTTTTTAAGAGA
AGGGGTTGGGGGATGAGTTCAACTAATGCCTCACAACCACCTTCGCTGTATCCGGCAAAC
CATAAGCACCATCAACTATAATTTTATCAGTCAATAGTAACTTTGGATTTATTATTTGAA
CCAGAGTATCATTCTCAATCCCTTTGGTAATAATTGTTTTAACTGCTGTTGAATCATTTA
TAAGTTTCATTATCCAAAAGTTTGTAAGAGTCTCATCGGATTGAACAGCAGACTTTGGAA
CTACAATTGCATTCTTTATAACATTAACAGGAATTTTAACTTCAAGATTTAAATTAGCGG
GAATATTTTTCCCATCAACAAAGTCAATCAGAAATGTTTGTGTTTGAGAAACAGGATCAA
CGCTTGGTAAAGATTTGGATACTATACCTTTTATTTCTTTACCATTCGGGAAAACCAAAA
TGCAGCTTGAGTTAAGCCTAATCTTTGAAATATGCTGATAAGGAACATTAAGTAAAACTG
CAAGTGAATTAGGATTTGAAATTACAGCAAGCTGTTCGCCATCGGAAACAAAATCTCCGA
CATTGAAATTCAACTCTGTTAAAACTCCACTTGTTTTTGATTTTATGTTTACTATGCCGC
TAAATACTTCATCACTTAATTTGACCTGCAAGCTATCAGTTGCATAAGCTTCTTTTGTGA
TTACTTGAAAAACTACATCACCAGCATTTACATAATCACCAATGTTTTTGTAAACTTTCT
GAATAAAACCTTGAAATGTTGAACGCACAATTTCTTTTTTCATAAAAACAGTATTTGCAT
TGAAGCTCATATAATCAATTAAAGATGTTTCAGCGGGATTTGCCACTTTTACAGGTGTTC
CTGCTGTTTCTGTCGGAGTTGTTTTTGTATCACTTGAGCAGGCAACAATAAACAATGATA
AGGTTAAAAATATTATTAATGAAAAAAAGTTATAAGACCGCTTCAGATTTTGCCATCTCA
ATAACATTGTTGGATCCTTTTTCATTGTGAGTCCCAACTTTTCGGGACGATGTAATATCT
CTCCCTTTTTAGATTGCTTCGTCACTTCGTTCCTCGCAATGACAGTTTCCAACAATTCGT
CATTGCGAGTTCCGAACTGTCGGGACGAAGCAATCTTTCTCTCTCTTTGAGATTGCTTCG
TCGCTTCGCTCCTCGCAATGACTGCAAAAAGCGTTTTGTCATTTTGAATGTTGCAAAGTA
ATTTTTCTCTTAATCTCATTTTTCCCATTTTAATAATTCCAATAATTATAATTGTTAATT
TCAAGCTGATAATTTATTTCAGTGGTAATTTTATTTTTCTTCAGGTCTGCAAAGTTTTTC
AGTATAGTCAGATATTCAATCATTGAAAGTTGTCCCTGTCTCAATTCCCGTTCCGCAATT
TTTATAACTGTATTATAACTTTCAATTTGTCGGGAAAGATTATTCAAATTGTTTTTCAGA
CTCTCAATTTTCTTTAATGCAGAGTTTTTCTGGTTTTCGAGAAGAATCGCAAAGTTTCTT
TTATAATTATTTATCGTTTCGATCGAAACTTTTGTTTGCTGCCGAGTGATTGATCTTTGA
TTGCCATCAAAAATCGGAAGAGAAAAATTTACGCCAGCACTTAATCCAAGTTTTCTCTTA
ATGTTATTTAACTCAACAGCATTTAATCCTGTATTAAAAAACAATGAAACCTGTGGCTGA
TATTTTGTTTCAAATATTTGCTGTTGAATTTCTAAGGCAAGACTATCCAACTCAAATTTT
TTGAAAAGCTCAGAATATGTTCTTGGGTTCTTAAGTTCAAGTGAAACAGAATCAAGTTCA
ATAACGCTGCTATCTTTTATCCCACATAATGAATTAAGAACATAGAGATTAGATTTAAAT
TGGGATAGATAATCATTTGCTGCAATTTTTTGATTTTCAATTTCTACTGAAAGCAAAAGA
TACTCTGATTGTTTTGCCATTCCATTTTCTACAAGCTCACCCAAAATTTTTTGTTGATCG
TTTAGATAAGAAGTTAATTCGTTTGTCATTTTATACAGTTGATATGATAGATAAGTCTGG
AGATATTGATCGGTAACTTGCTTATGCAATTCTCTCTTCAATAATTCTATGTCGTTTTTA
ATCTTGTTTTCAGAAATCATTCGCTGATTTGATAATGCATCATTCAAAGCTCCGTTAAAG
ATATTTTTCTCAATATTAAATTGTGCAGAATACAATCCACCATTTGTTAGACCAATATCA
TAACCGATTGCATTTGCATCCGGATTAGTTGTAATGATTCCGCCACTGTTATTAAAGTAT
GGTACAAAAAGATAATTAGCAGATAAATACATATTGAAGCCGGAGTTCTGTGCATAATCC
AATTCTCTTTGCAGATTGTTAAATCGAATTAAATTCTGTTGTTCATTAATTGCCGGATTA
TTTTGGTATGCGGTATTGAGATAAAATTCTAAGTTGCGCTGTGCAAAACTTTTATTGCAC
AAAAGGGATAAGAAGAAAATTATAATTAGCAGTATAAATCTTTGAGTAAAGTTAATCATA
TTTTATTTTAGTTAGTTTTAGATTCTTTTGCAAAAATAATAAAAGGCTACTTACTTAGTA
GCCTTTTTAAAAAGTTGATGAAATTTACCTTTTACTTTTCAACTTCAACGGAGTTATTCA
AATTCTTCTCAAAAGCTGCTAATATGTTAGCATTATTTTGTTCATTTATAATAATCGTTC
CGTTCGAAACAGTGCAACTTGATAAATCAATGTTATTAAATATCTTACCAAAATCAAAAA
TAATAGTGACAGGTACGCTGCTATTAGAGTTTACTATGATGCCACCATTTGCAATTAGCG
TTTCAAATGTTTGAGAAAATTTAGAATTTATTTTAAATGGAATTACTTCGCCATTTTGTT
TTGTATAATTTCCATTTACTATAATTGAAGAGTTATTAAATGGAGAATTTGAAGATGGGG
TGAAGCTAAGATCAACTTTTTTAAAAACACCTGCATAAACTTCAATACTTCCCAAGTCAA
CCACACCTGAAGATATATCAAAGCTAAGTGGACCATTTATGGTAATATCAGGTGATTCCG
TTTCACTTCCTGATGATTCATTTCCACCATCATTGTTTTGGCCCTGTTGATTACCTTCAA
ATCCGGTATTTTCCTGTAAGGTAATCTTTGAAAGGTTTACATTGAATGATGTTAATGAAA
TTGTCCCACTTCCTGATAAAACATTATTACTATTTGATTTGGATGAAACCTTTAATAACA
ATGAGCTATTTTTTTGAAGTGGCTGAGTTGGTGCATTATCTTTTTTGCCGCAACCAACGC
TTATTAATGCGATAATAATTATCGCACTGGACAAAAGAACAAATTTTGTGGTTCTCATTT
TGAACTCCTTATTAATTAATAATTTGTTTGTTTATTATTCCCAATTAATGGGAATCGTAA
CATTTGTTCATTTATTCATTTTTCCTTTTTACAAAAAATAAAATTCAAATCTGAAGATTT
TCTGAAGAATTTATGACATCTAATTTTTTTATATCAAATTTTATGGATAAGACAAAATTT
TCAAACAGGAGATTACTGGATAAAACGAACTCATACAAATCACAAATCTTTTTCACTATT
GTTAATCCAAGTCCTACAGAATCCGATGAGCTTGATCCTTTATAAAATCTTTCAAAGAAT
TTATTTGGGTCAGCATTTGAAAAATTTCCTGTGTTCGAGATTATCAACTCATTATTTTTT
AATTCAATGTTAATTGTGCCATTATCAATATTATGTTTAATTGCATTTGAAATTAAATTG
CTTAACAGAATGTTGATTAAAGAATGATTGGCAGACACAACAAACTTTTCATCAACCTTT
AGATTCACTTTTAAATTCTTACTTGAAATAAAATCATTATAGTCATCAACCACAGCTTTA
ATTTCTTTAGAAAGATTTATTTCGGCGCTTTCAAATAAATCTTTATGCTCAAGTTTATTT
AAAAGAAGAATTGATTTATTTATTCGCTCAAGTTTGTTTAAATTTTTTAAAGCAGTATCA
AGCAGAGCCAAATTATTTCCGCTTAAATCGCTGCTTTGCATCAGAAGTTCGAGCTTGGAT
TTTATTACAGAAACAGGAGTTTGAATTTCGTGATTCAACTCTTCAGAAAATTCTTTTAAG
CTGCGATATTCCCCAATTGCTTTTTCGGAAAGAAATGAAATTGATTTATTGAGTTTATCA
AATTCTTCAATATCAGATTTGGTAAGAGCGATTGGCAAATTATCTTTTAGTGAAAATCCT
TCTATCTTTTTTAAGGTTGAGTAAAAGTCACTAAAAGTTTTTTGTGAGACAGTTTTGTTG
ATGAAAAATAATATCAGAATGAATAATACAAATGCCGAAAGTTCTATTGTTAAAATTGAA
ACAAAAATATCTTCTTTCTCAATTAAAGATGAGCGCACTATTATTTTATAATTTTTCCCA
TTGATGCTTGCAAATGAAGTTAATTCTCTGAATGGTTCTGGTTCATTTTCTTCTCCGGAA
AAAATCTGAACATCTCTGAATTCTTTTTTATCATAAAAAGTATTTGTGGAATCAACCTGA
ACAAAAGGATAAAAACTAACTTGTTTGCCTTGCTTAATCTCGTTCACTACATTGTAAAAA
ATATCAGAAAGTTTTTCATCAATTTCTCTTTCCAAAGATTTATCCAGAAGAAAGTAAATG
CCAAGAAAAATGATAATGAATATCACCGATGAGCTGATTAAAAAGTAACGACTTATTTTA
TTTATCAATTTCATTTTAATGTAAATTTATATCCGATTCCATAAACTGATTTAATATAAT
CATTCGCACCTTGTTCAATAAGCTTTTTGCGAAGATTTTTTATGTGTGTATAAACAAAAT
CAAAATTGTCGAAGGCATTTGCATCGTCTCCCCAGATATGTTCAACAATTGATTCTTTTG
TTAAAACTCTTTCCTTGTTGCTGATAAAAAACAAAAGAATATCGTACTCTCTTTTTGTTA
ACTCAACATTTTTATTGTTTACAGAAACTGTTCTCGTTTCAGTGTCAATTGAAATTTCAT
TAATAACTACTTTGCTGTTTCCATCAAAAAATCTTCTTCTTAAAACCGATTTAATTCTTG
CATTAAGTTCAGCGAGATGAAATGGTTTTGTAAGATAATCATCTGCACCGAGTTCAAGTC
CGGTTAACTTATCATCAATAGTATTTTTTGCAGTGATAATAATTATTCCACATTTAGGTT
GGACTTCTTTTAACTTCTTAACCAAATCGAGTCCTGAACCTTTGGGAAGCATTAAATCAA
CAAGTGCGCAATCGTATTCATAAAGATTAATTTTTTCCTCTGCACTTGAAAAATCATTTG
CGGAATCAACAATAAAATCTTCTCCGCCAATAAATTTTTCAATTGACTGAGCTAAATCTT
TTTCGTCTTCGATTAATAAAATTTTCATACTATAAACTAAAAAATAATTCTGAAGAAAGT
TTGAAGAAACATTATTTGACAAGAATCATGGTCATATACAATATTTCAAAAGTTTTATGA
ACAATCTTTTTCAATTAAACTTTTTTCTTCTTATTATAGTATAAATGTACAATATGTATG
CTTTTAAGATTTTATTAAACTTCAAAATTCTATGTTTAAAATTCAGACTTCAGAATTGTC
TAATGATATCACTTGATTTAGAAGATTCACACGGAAATTTTTTTATTTTTTTTCTTTAGT
AACTATTTTTGAGCCCCATTATGAGCAAATCAATTTTCCCTAAAATTGCCTCGAGAGTTA
TTTCAAGAGAAGCCAAAATACCGCACACAATTTCAGAACAGGAAAAATTTTTAATTGAAA
TTTGCCAACTGCCTATTGACGAGGCTTTAAATAAACTAAATGCTTCGATAAATGGACTTT
TGAGCAAGGAGGCAGAAAAAAGATTAGAACAATATGGCAAGAATGAATTAGCGCATACAA
AAAAGGTTGGCTTTTGGTCCGATATATTTGAAAGGATAAAAAGTCCTCTTGTAATTCAGC
TGTTAATTATCGGACTTGTATCTGGCATTATAGGGGAAATATCCTCTTCCATTATAGTTA
GCATTATGGTACTTTTAAGTGTGGGGTTATCATATGTTTTGGATAAGAGATCGAACAAAG
CTGTTGAAGCACTTGGGAAAAGAGTACAAACAAGAGTAATTGCTCTTAGAGATGGAGAAG
AAAAAGAAATACCAATATCTGACATCGTCCCTGGCGATATAGTGTTGCTTCAGGCAGGTT
CGATAATTCCGGCTGATTTAAGATTAATCCACACCAAGGATTTTTTTGTTAGTCAGTCAA
TTCTTACCGGCGAATCAATGCCGATTGAAAAGAAAACCGATGCGCAACAATTTGAGGGCA
GCTATGTATTCGAATTGTCAAACGCCTGTTTTCAGGGCAGTAATGTTATCAGCGGAAGCG
CAAGAGGTGTTGTTGTTAACACCGGGACTAAAACTTATTTTGGTTCAATATCTGAACGAC
TGACCGAAACAAGACCACTAACGAGCTTTGATATAGGAGTTAAATCTTTTACCTATCTGA
TGATACGTTTTATGATCGTAATGGTTTTCATCGTTTTTATGATTGTTGGAATGACAAAGG
GTAACTGGATTGAGGCATTATTATTTGGTCTTTCGATTGCAGTTGGACTAACACCTGAAA
TGCTTCCGATGATTGTTACTGTTAATCTTGCAAAAGGTGCTTTGACTATGTCCAAGAAAA
AAGTTATTGTTAAGCATCTCAGCTCTATACAAAATTTTGGTGCAATAAATATTCTTTGTA
CAGATAAAACAGGTACATTAACTCAGGATAAAGTTGTATTGGAGAAGCATGTCGATATAA
CCGGGAAAGAAAGCGAAGAGGTTTTGCTTTACGCTTATCTTAATAGCTTTTATCAAACCG
GGTTAAGGAATTTGATCGATAGAGCAATCCTTGCTCACATTGAAGTCAATGTACAATCAA
GTTGCCAATTAGTTGATGAACTCCCTTTTGATTTTCAGCGAAGAAGAATGTCTGTTATTG
TAGAATATGAAGGCGACTATGTCTTAATTTGTAAAGGAGCGGTAGAGGAGATCTTTTCAG
TTTGTAACAGATATCAGATCGATGATGAGATTTATCCTTTGATAGAAGTAATTAAAAATG
ATTTATATGAAGAAGTTGAAGATTTAAATAAGGATGGATATAGAGTTCTTGCTATTGCAT
ATAAAGAATATCCAAAGGAAAAGAAAGTTTTTTCAGTTGAAGATGAAAATGATCTTATAC
TGTTAGGTTACATTGCATTTTTTGACCCACCGAAGGAATCAGCTGCTGAAGCTATAGCCG
CATTAAAAAATTATGGTGTAGAAGTTAAAATTTTGACTGGTGATAATGTATTGGTAACAA
AAAAAATTTGTAATGAAGTTGGATTAAAAATCACTGGAATTGTTACCGGAGATGAAATTG
AGAAAATGACCGCTGAACAGTTTAAAAAAGTAATCGAAGAGGCAAATATTCTTGCTAAAC
TTTCACCCGTACAGAAGGAAAGAGTGATTTATGAACTGCGTGAATTGGGTCATGTTGTAG
GATATATGGGAGATGGAATAAATGATGCTCCTTCGTTGCGTGCAGCAGATGTTGGAATTT
CTGTGGATAGTGCTGCAGATGTTGCAAAAGAATCTGCTGATATAGTTCTTCTTGAAAAAA
GTTTAATGGTTCTTGAAGAAGGTATTATTGAAGGCAGAAAAGTATTTGCAAATATTTTGA
AATATATCAGAATGGGTGCAAGCTCTAATTTTGGTAATATGTTCAGTGTTCTGGGTGCCA
GTTATCTTTTCCCATTTTTACCAATGCAACCAATTCAAATTTTAACTAATAATTTACTTT
ATGATTTTTCACAAACCGGGATTCCAACAGATAATGTAGATAATGAACAGATTGCAAAAC
CATTAAAATGGAATATTGACAACATTAAAAAGTTTATGATATTTATTGGACCAATAAGTT
CTATTTTCGATTATGCTACTTTCGGGTTGATGTGGTTTATATTCAACACAAAAGATTATC
TTAATCCTTTTATCGAACTTAATCAGAAGAATTATCTCGAGAGTCTTTTCCAAACTGGTT
GGTTCGTTGAATCACTACTAACACAGACATTGATTGTACATATAATAAGAACTAAAAAAA
TCCCCATTTTTGGAAGCAGAGCCTCCCTATCAATGACTCTTACAACTTTATTTATAATGT
TAATCGGAGCTTGGCTGCCTTATTCCCCTCTGGCAAATTCACTCGGTTTTGTTCCGTTAC
CATTAAACTATTGGTTATGGATCATAGGTTTTCTAATTTTTTACTCGATTCTCACGCATA
ATGTTAAAGTATGGTTTTTCAGAAAATTTGGAGATAATTAAAAATGGATGCACTACTTGA
TGCTCTTCAGGAAGGAAGACTAATTGAACTTCCTGATAATGACAAAATAAACTCGCTCAG
ATTTTTATCTCACATATTAGAAGCAGTTCCATCCGTACCTGCTAATACAGATATAGCTGG
ATTGGTTCTTAAAAGGGAAGAGAACATTAACACTGCACTTGGAAAAGGAATCGCTGTACC
ACACGCTAGAGTTCCATTTGAAGGTGATTTACTCTGTGCGGTTGGATGGAGTCCGTCCGG
AATAAATTATAATGCACCTGATAATGAACCTGTTCATATTGTAATAATGTATCTAGTTCC
AATTAACCAAAGAAATACTTACCTAAAGGAAATTTCCAATATTGCCAGAGCTATGATTGA
GCTTTATAATGAAAAGACTATTAAAACCTTTGAGGACTTGAATGATGTTAGAAATTACTT
GCTTGACATAATAAGTAATGCTAAAGAGATTATTGGTGCTGAAGCAAGAGCAAGAATGAT
AAGATTAGAAATCAAAGATATTGAGACTGTCAGCAAAGCCCAGCCTATATCGGGTATTCA
AATTGAATTGTTCAATTTTATTTCTTTCAATAATGACCAACTTATTATTCTTACTCAAAA
TCCCGAATTACTTGATTTATTAGAAAAAAATAAAAATGAATTGTTATTTCTTTATAGAAA
AGATTCGATTGAGATAAACGGCTGGAGAATAATAAAAAGGGCTGTATTTAATTATCAGGC
AAACAGAGAACTGATCGAATGTGTAGCAGTTAAATTTTCAGCAGACAGCAAAAACTAATT
CTGGCTAAAAAATTTCCTTAATAAATAATTTTAATTTTTTATCCCCTATCTGAATCAATC
GAATATTAATTTTTAAATCTTAGAATTAGATTGCTTTTATTAACTTTGTTTGTAAATTTT
TCCTAATCATACTAGAGAATTCTATGCTAAAAAAATTATTGTTCATTTCACTCGTTCTGA
TAAATTCAATTTATTCCCAAACTATTTATGATTTAATCCAACCAATAAACCTTATTGAAG
ACGAAACAGTCACGGTTCCTATTTCTGATATTTTTTATTCTGAAGAGTATCCTATTGAAT
TTCAACAGAACAAATTTGTTGATGTGAAATTTAATTCAGCGACAAATGAAGTTTCTTTTA
CGTCCAAAAAAGATTTTTCGGGTATGACTTTAGTCAGTTTCAATTATTATGATAAGACTT
ATGAAATTCCCGTTAAACTGAACAAAACAAAAAAATATCTTTTCACTTATAAACCAAAAG
AGGGTGAAAAACAGGTTAACCTTTTCGGTCAGTTTAATAGCTGGAACAGACAAAATCTTC
CGATGAAAGATGATAACGGAGATGGTATTTTTGAAATTGAAATCCCTTTGGATCCCGGCA
GATATGAATACAAATTTTTTGTTAATGGAAAAGAAATAGTTGATCCTGAAAATCCGGTTA
AGGTACCAAATGGCTTGGGAGATTTTAATTCGGTTCGCATAATTGAAGAGGAAGAAAAGG
ACAACATGTTTCTTCACATTCTTGGGAAGGAGAAATCACAAAACGGATTAACTCTGAAAT
TTTATTTTGAAAACTCTGACAGAAGCAATCTCGTCATTAAAGAAAGTATTATCGCTTTGT
TTGACAATCAGAAATTTCCCGAAAAATTAATAAAAGTTAACGGAAGGGAAATTTCTCTGT
CAATTAAAAAAGAAATGTTAAAAGGTGAACACACTGTAAGAATAGCAATTAACAGAATGG
GAAGACACAGTAACATTCAGACAGTTCAGATAATTGATGGTGAATTTGCAGGCTCAAATG
ACAAAAGAACTTTGCACGACCAAATAATTTATTCATTAATGATTGACAGATTTTACAATG
GTGATACAACAAACGATTCGCCAGTAGTTCACGATTCCTTATTCAAACCTGCAAACTACA
ATGGTGGTGATTTAGCTGGCATAATCAAGAAAATTGAAGAAGGATATTTTGATAAACTTG
GAATAAATACTCTTTGGATTTCACCGATTGTTGATAATACCAATAACGCTTACAGAGAAT
ATCCTGCGCCGCACAGATGGTACACGGGTTATCACGGTTACTGGCCGGTCTCATCTACAA
AAGTTGAAGAACACTTTGGTGATATGAATCTGGCTAGACAATTTGTTGAACTTGCTCATC
AAAGAAAATTAAATGTTCTTCTCGATTTTGTTTCCAATCATGTTCATATGGAACATCCAT
TCTGGAAGGAACATCGCAATTGGTTCGGTGTGCTTGAGCTTCCTGACGGAAGAAAAAATT
TGAGACTTTGGGACGAATATCGTTTAACAACATGGTTTGAACCTTATATGCCGTCGTTTG
ATTACATTGGAGCTTATGATGCTTTGGAGTTTATGACCGATAATGCTGTATGGTGGCTTA
ATGTAACGGGTGCAGACGGATTCCGTCACGATGCAGTAAAGCATGTTCCGAATGAATTCT
GGAGAATGCTGACAAAAAAACTCAAAAGAAATATTGAACTTCCAAGGAAGAAAAAACTTT
ATCAGATTGGTGAAACTTTCGGTGGAATTGATTTGATTGCTTCTTATGTGAATAACGGAC
AATTAAATGCTCAGTTTAATTTTAATTTATACGATGTTGCGATTCCCACCTTCCTTGATG
AGAATGCTTCCTTCAAATTAGTTGATTACCAGATGCAGAAAAGCTTTCAGGTATTTGGTT
ACAATAATCTGATGGGAAATATTATGGATAGTCACGATAAGATTCGTTATATGGCTTATG
CTGATGGTGATCTTGAAATTAATGACGGACGTGCCGGAGAAATTGGTTGGACAAATCCAC
CACAGGTAGATAAACCTGAAAGTTACAGGAAATTAAAAGTTTATATGGCTTATCTTTTAA
CCATTCCCGGCATTCCGATTATCTATTACGGAGATGAAATCGGAATGACCGGCGCTGCTG
ATCCTGACAACAGAAGAATGATGAGATTTGGTGATGAACTTAATCAATATGAAAAACAAA
CTTTTGAAGATGTAAGTAAATTAATTCATATCAGAAGAGATCATCCTGCTTTACGTTACG
GTGATTTTTTAACACTTCAAGCTGATGAAAATATTTATGCATACATTCGTTCGGATATGA
ATGAGAGAATTCTCACAGTCGTAAATAAAAATCCAAAGACTGTCGCGGTGGAATTAAATT
TACCGCCGATTTATAAGATTAGGACCGCATTAGATTTATTTGAGAATAAAGATTTGAATG
TTGCTTACAATAAACTTAGCTTAGAGCTAAAAGATTATAGTTTCTTAATCATTAAATTGT
TTGAATAAAATAAAACAGGAATAATTCTATGACAAAATTTTCAATCGTACTCGGAATTAT
TTTTATTATAATGGGTCTTTACGGATACTTTGGTATTAGTAGTGAAAGTATTACCGCATT
AATTCCAACTTTTTTTGGAATTCCCTTACTGATTCTTGGCTGGCTTGGTTTGAATGAAAA
ATATTTAAAGCATGCAATGCACGGTGCAGCAGTACTTACATTACTTGGATTTGTTGGAAC
AGTTAGTGGCTTAATTAAATTCTTTAAAATGCTTGGCGGAGAAGAAATGCAAAGACCTGC
TGCAGTTACAGTTCAGGCAATAATGGCTATTCTTTGTCTTTTGTTTTTAGTCTTTGCAGT
TAAATCATTTATTGATGCAAGAAGAAACAAAAAGTAATAAGACTTTTAGTTACACAAATA
ATTTTCATTCTGAATTATATTATCAGATGAGGCGGCTATGAAATTTAAATCTTTAGTAAT
CTTCTTTTTATTTCTTTTACTGATTTCCCTGTCGTTTTTTTATTTCAGTAAAAGCAGAGA
AGTATTTGAAAAACCACCGAAGACTTCAGGAGCGTTGGAAGCATTACAAAACTGGACTAT
CAGAAGAGCTTATCCTGAAAATGATATTCCAGCTTCTAAATACTATGCCGCTTTTTTGAA
AGCTAAAAACAATCTCAGCAAAATTTCCGGTGCAAATTATCAGTGGGAACAAATCGGACC
ACATAACATTGGTGGCAGAACACTCGATGTTGAATTCAATCCGCAGAATACCAACACAAT
TTTTGCTGCAGCAGCAAGCGGTGGATTATGGAGAAGCTACATTGCTGGTGTCGGAGCTTT
GGCTTGGGAAAGAATTGAAACAGGTTATCCTGTGCTTGGTGTAAGTTCAATTGCAATTGC
TCCTGAGGATTCAAACACAATTTACATCGGAACGGGCGAAGTTTATAATTATCAGTTAGC
TTTAGGTGGTGAAGTCATCAGAACAACCCGCGGCAGCTATGGAATTGGTATTTTGAAAAC
TACTGATTACGGACAAACATGGACAAAATCTCTTGACTGGTCTTATGATCAGCAAAGAGG
TATAAATGAAGTTGAAATTGATCCGAATAATCCTTCGATTGTTTGGGCTGCAACAACGGA
AGGAATTTTCAAATCAACTGATGCAGGAACAACCTGGGAAAATGTTCATCCTGTAATAAT
GGGATTTGATATTGCAATAAATCCAATAAACAGTAATATAGTTTTTGCAACTCACGGTAA
CTTTGGTTCAACAGGACACGGAATTTATCGCACTACAGACGGTGGAAATATATGGACGAA
ATTAGGAAGCGGACTACCGGCCACATTTAATGGCAAAGCAATTCTATCTATTTATCCACC
TGATCCTAATATTATTTTTGCATCAATTGGAAACGGAAGTAGTTCTGGGACAGGAACCTG
GTTATGTCAATCAATGGATGGAGGAAATAACTGGGTAATTTTGAATACAACTGATTATGC
AACTTATCAGGGCTGGTATTCACATTGGGTTGGTGTAAGTCCGTTTAATCCAAACTTAGT
CTTAACTGGTGGTATAGATGTCTTTAAATCTACAAATGGTGGATATACCCTTACACAAAA
ATCGTATTGGTATAATTGGGATTTTGGTGTAACTCCTCCGGGTGGACCAGAAGGACCGCC
GGATTATGTTCATGCTGATCAGCATTCAATAACTTTTCATCCTACAAATCCAAATATTAT
TTACTTTGGAACTGATGGTGGAGTTTTCAGATCAACCGATGCAGGTGAAACATTTTCCGG
TTGCAACGGTGGTTATCAATCAACTCAGTTTTATAATGGCTTCTCATCGTCATTCAATTT
ACCCGATTTGGCAATTGGCGGAATGCAGGATAATGCAACTGCAATTTATCAGGGAAATGT
TGCCTGGTCCAGAACAATTGGAGGTGATGGTTGCCAGACAGGAATTGATCCAAACAATGA
TAATATTATGTATGGTACTTATCAGTATTTGAATATTCTTAAAAGTGTTGACGGCGGCTT
AAACTGGTCATCAATTGGACCTTCGGGAAGTGAAAGTCCGGCTTTTGTTGCACCGTTTAT
AGTATGTCGCTCAAACTCAAATGTTATTTACGTCGGAAGCAAAAAGTTTCATAAATCAAC
AGATGGGGGACTTAACTGGACATTTGGTAATGGTGGAGCTGTTTTGGATGGTAATCAGAT
TTTATCGATAGGAGTTTCGGCAACATCTACGGATACTATTTATGTTGGAACGGCACCGGT
TAATTCAAGAGCAAAAATTTTCAGAAGTACTGATGGAGGGATAACATTCACAAATATAAC
GGGTACATTACCTGACCGCTATCCGGATGATATTGCTGTTGATCCAAACGATTCAAAAAC
TGTTTATGTTGTTTTCTCGGGATTCGGCACATCACATTTATTTAAATCAACAGATGCTGG
AAATAGCTGGATTGACATAGGTTCATCTTTACCGGATGTTCCTTCAAGTGCTATTGCAAT
TGATCCAAACAACTCAAACATTTTGTACTTCGGAAATGATATCGGTGTTTATGTTTCAAC
AAATGCCGGACAAAGCTGGTCTGAATACTCGGTCGGATTACCATTTGGTTGCATTGTGAT
TGATTTAAGTTTAGTGCGGGTATCAAACAGAATTCGTGCTGTAACTCATGGCAATGGAGT
TTATGAAGCACCGTTATACAATCCGGTTTCCGTTGATGATAAGAAAAATGAGGTTATCAC
AGGATTTGTTCTTGAGCAGAATTATCCTAATCCATTCAACCCAACCACAATAATAAGATA
CAGCATCCCAAATGTAGGGACAGGGCTTGCCCTGTCCGTTTTAAAGGTTTACGATGCGCT
TGGTAATGAGATAACAAAATTAGTTAATGAATACAAACCCGCAGGAACTTACGAAGTCGA
ATTCAATTCCGTAAAGTCACGCCTTGGCGTGACTTTAACAAGCGGAGTTTATTTTTATAA
ACTTCAGGTTGGTAATTATTCTGAAACCAAAAAAATGATATTGCTCAGATAGTCGGGATT
TTCAGATCGAAAGCTTAAAACAGCAAGCCACAATTACTAAATATGAGTTGCTGTTTTCTA
TATAATGTTACTACTCAACAATTGCTGCTTTGCAATTGACCTTTCAATACTGCCTTCATT
GACACGAAATAACAAAACTCTGGAACAAAAGAACAATTCCACCCCTCCTGAAATTTTACT
TTTAATAACAAAATAAAAAATATTCGGAAGGAATAAATAAAATGAAAAAGATATTAATTC
TAACCGCTTTTTTTGTCTGTGAATTTCAACTTATAATATTTTCGCAAGTAAGCGCGGCCT
GGATAAACAGGTATAGTGGTACTTTTTTAACAGACGATTTTCCCACAGCGATGACCATTG
ATAATTCGGGAAATGTTTATGTGACAGGAAGCGTTTTGGATTCGACAGCTACAAGCGCGG
TTGAGAAACTTATAACAATAAAATATAACACTGATGGAGAACTAATTTGGGTAGCAAAGT
ATGGTGATGCTCCGGTGAATAAACGAGGCACTGCAATAGCTGTTGATGCTGAAGGAAATG
TATATACTACAGGTTGGATATCTGGTTCTTCAAGCCCTGTATCATACATAACGATTAAGT
ATGATGTAACCGGACAAAAACAGTGGGATGTTATATATAATAGCGGTTGGAATGGTTACG
CTACAGCGATTACCCTCGATAATCAAGGAAATGTTTATGTTACAGGTCATAGCTCTGGTG
GCACAACTGATTATGATTATGCCACGATTAAATACGATCCGTGTGGTCAGCAACAGTGGG
TAGCACGCTACTCAGAACCATTACATGCATTAGATATTCCTAAATCAATCGTTGTTGATG
ATTCGGGTTATGTATATGTAACAGGTACAAGCTATGACTCGACAACATTCTTTGATATAG
TTACTATTAAATATGATCAGCTTGGTCAGCAGCAGTGGGTTCGCAGATATGATGATCCCG
GATTAGCTGGTTCACGGGATGATTGTGCTTTTGCTATAGCTATTGATAATGACAGAAATA
TTATTATAACCGGAGGAACTCAAGGTCTAGGTAACCTTGGATTGCCACCTGAATTTTATC
AGGATTGCGTTACTATTAAATATAATCCTCATGGCGATACTGCTTGGATTAGAAAATATG
ATAGCGGCAGAGGACAAGACTGGGGCACTGATTTAGTTATTGATAGCTTAAATAATATTT
ATATCGCTGGCAGTGCCTACGGTCAATCAAGTTCTGACTATCTTACCTTAAAATACAGTT
CTGATGGTCAATTGCTTTGGGACAAATATTACAATGGTCCTCTTTATGCCAGTGGAGACT
ATGCAAGCGCTATTGCTATTGATAATGAATCTAATCTTTACATTACCGGGAAAAGTAAAG
CACTAAATTGGGAAGACTTTGCAACTTTAAAATATAATTCGTTAGGAGAGCTACAATGGG
TTATACGATACGATGGTCCTAGTAACGGCATTGACCAGGCGTTATCAATCGCAGTTGACC
CGGAAAAGAATGTTTATGTTTTTGGAAAGAGCTTAGGGGGAAATTATCGATATGATTTCC
TCACTATAAAATACATTCAAGAGAGTATTGTTAGCACTTCATTAATTTCTAATTCAACAG
CTGGAAGTACAACCTTAGAAGTTGTCAGTATAGTTGGTTTCTCAATTGGGGATAGTATAA
TAATTAATCCCGGTGGACCGAATGAAGAGATGAATAAAATACTCGGATTCGGATCAATTC
ACCTCCAGTCGCCATTACAATATGATCATTTTGCCGGAGAATCAGTTATCAAATTAAATC
CCACTGATGTTAAAGATGATCAAAACATAATTCCTTCAAAGTTTGAACTTCATCAAAACT
ATCCCAATCCATTTAACCCAACTACAAAAATCAAATACAGGATTCCAAATGTAGGGACAG
GGCTTGCCCTGTCCGTTTTAAAGGTTTACGATTTACTTGGAAATGAAGTTGCAACATTGG
TAAACGAATACAAACCAGCAGGAAGTTATGAAGTTGAGTTTAACGGAAATAATCTGGCAT
CAGGAATATATTTCTGCCGAATGCAGGCAGGAAATTATATAAGCATTAAGAAAATGATGC
TGTTGAAATAAGATCATAACGGTAATAATAAAATAGTTAAATAGTTTTTTCTAATCACTT
ATTGAAAGGTTAAAAAAATTAAAAGGACAAAAGATTATGAAACCTAAAATCTTTTCAATT
ATTATTTGTGTTCTTTTATTTATCTGTGAAATATTTTCCCAAGGCATACCTCAAACGATT
AATTTTCAAGGTGTTCTGAAAGATGCTTCCGGTAATATAGTTTCCAACGGAGACTATAAT
GTTACTTTCAAAATTTACAATGCTGAAACCGGAGGCACAGAATTATGGACAGAAACAAAG
CTTGTAAATGTTGTTGACGGAATTTTCTCAACACAACTTGGCAGTGTAACTCCAATTTCT
CTTCCTTTTGAAGCCGCATACTGGCTCGGAATTGCCGTTGGAGGCGGTAGCGAATTAACA
CCAAGAGTTCCATTCTCATCGGTTCCATACAGCAGAATGAGTCTTTCTGTTCCTGATAAC
AGTTTAACTGCTTCCAAAATTCACAGCGGACAGATTGTAAAAAGTCTGAACGGATTAAAA
GATAATATTAATCTTGTTGCAGGTAGTAATGCTACAATTACACCAAGCGGAAATGACTTA
ACAATTTCTGCTGCAGGTGGTGGTGGAGGAACTGTAACACAGGTTAACACTGGTGCAGGA
CTTACCGGCGGACCAATAACAACAACGGGAACAATAAGTATTGCAAATGATGGAATAACA
AATGCAATGCTTCAAAACAATTCTGTAACAAGTGCAAAGATAACGGATGGAACTATAGTA
GAAGCAGATTTAGGAAACGGCTCTGTAACTTCAACCAAAATATTAGATGCTACAATTACA
TCTGCAAAGTTTTTAAACGACGCTGTTACAACTGCAAAAATTCTTAATGGTACTATTTTA
TTGGAAGATATTGGCGCAAATGGAGCGACTGCAAATCAAGTAATTAAACGCAATGCTTCG
AACACTGCCTGGATAACAGCTCCAGACGAGACCGGTGCAGGGCTCGCCTGGAATCTGACA
GGCAATGCAGGTACAACGCCAGGGACTAATTTTATTGGTACTACTGATGCACAGGCATTT
GATATACGCACAAATAATATCTTAAGAACCCGCATTACCACCAAAGGACAAATAGAAACA
TACTACACCGGCCTTTCGGTTTTTGTTGGACAAGGTGCCGGGGCAAATGATGATTTAACC
AATAATGAAAATGTTTTCGTCGGTTTTAATTCCGGTTCTTTAAACACCACAGGAGATTAT
AATACCGCCACTGGATATCAGTCGCTTTATTCTAACACCACAGGAAACGATAACACCGCC
ATCGGATATAATTCTCTTTTTTCCAACACAACAGGGGAAAATAATACCGCCACTGGAGTG
TATTCGCTTAAACACACCACAGGAAGCTACAATACTGCCAACAGATATGCGACACTTTAT
TTTAACACTACAGGAAGCCACAATACCGCCAACGGAATGTATTCACTTTATTACATCACC
ACCGAAAATAATAATACCGCGGTAGGTTATAGTGCTGGCGATTATCTTACATTTAGTGAA
GGCACTTTTGTTGGTAGTTATGCCTACCCAAGTGCAGATGGTTATACTAACTGTATGGGT
CTAGGATATAATGCAAGACCTACGGGAAGCAGTAGAGTGCATATAGGAAACTCAGCAATA
ACCTGGATAGGCGGACAGGTAAACTGGAGCACATACTCCGATGGTCGTTATAAAAAGAAT
GTAAGAGAAGATGTAAGGGGACTTGATTTTATTATGAAACTGCGACCTGTTACTTATAAT
GTTGCTGTTAATGAAATTTCTGCATTTCTTAAAGAAGATCAGAAAAGAGACAAAGATGGC
AATATTACTTTTGAGACAAATGAAACAGACCGCAAATCAAGAGAGGAAAAGGAAGCAATC
CGTTACACTGGTTTTATTGCTCAGGAAGTAGAGCAGGCGGCAACAGAGCTTGGTTTTGAA
TTCAGTGGAGTAGAAAAACCAAAAGATGAAAACAATTTATACAGTTTGCGCTATGCAGAG
TTTGTTGTGCCGCTTGTAAAAGCAATTCAGGAACAACAAAAAATTATCGAGGAATTAATC
AGGAGAATTGAGGCGTTGGAAAGAAAATAAGAATAACGAGACTTCTGAAAAATTCAGATT
TTTATTTTTGATTTAATAATATCAAGTTTTTTTTGGAGGATAATCTGTCCTCAATATGTT
TTTGTGATTATTCAATCTAATTTTTATAAATATTTTTGTTCATTGACATATTGAAAACTC
ATAGTTTACAGACTTTCTAAATTTATTTGTTAGTTTAAGTCGATAATGTGATAAGTCTCC
TAATATTGTAAACAAAAGCACACATTATAAACTCAAACCTGTTTCGCCCTATATCATAGT
AACTACATTGTTGGTATTGCAAGACTTGTTTCATATAAGCAAATGGTCTTTCAACTTTAT
TTCTGATTGTAGAAAGCAGCTTGTTAACTTTCTTTTCTGATTTGCTTAGAGGTTTATTCC
GATAACCTTTTGCTAAGATGCCATCAAAAATACCTATGGCTTCAAGTTTATTTCTCCTTG
TTTTATTTGCATAAGCTTTATCAGCAAAGATAGCCTGTTCGGAATAGTCAACTAATTGAT
CAAATGCATTTGAATCGTGAATGCTTGCTTTGGTAAACTCAACTGACTTTATTACTTGAC
TGTCTTCATCGATTGCAATGTGTCCTTTGTAACCATAATATGTCTTGCCCCTTTTGATTG
TAAAGTCTGCATCGTTGTCTCTATTGCTGTTTGGTTTTGCGTGTGCCTGTTTTATTGTGG
CATCTACTATTGTTCCTTTCCCGACAATCAGCTTCAGTTCTGTTAGTTGTTTGTTAAATT
CATAAAATAGTTTCTTGTCTAACTCTAAAGTTGCAAAAAGTTCTCTGTATCTGCATATAG
TTGTTTCATCTGGAATTGAGTCTGAACTATTAAGACCAAGAAATATCTGAAAGCTTCTAC
GGTCTGCTATTTCTTCCTCCAAACGTGGATCGGAAAGATTATAAATGCTTTGGAGAATAA
AGCATTTAACAATTACAAGCAAATCGAATGTTCTTCTGCCTGCTGGTGAATTATTTTGTT
TTGTCTTTGTAATTGTTTCTTCTAATGGTCTTAATAGCTTTGTCCAGTTTATTTTGTTGT
TTATTATTTCCAAAGCTTGTTTACTCTGAGTTTTTATATGTTTTGTGAACTTATCGTTTG
CTGATGATGTAAATAAATCGATGTTGTTGATTTTGTTGCTTCTCATTTTATTCTCTTATT
TTTTTGAAGCAAGATTATTTAAATTTTTAATTAATGTCAACTAATTTTTCAGAGGTTTCG
TTAATATTTTTTCTGAATATTGCTATAGTTTTTATGATTAATTAAGTTTCGAGTGTACTT
TTACATTCAGGAGAATATATGCAGTCAGAACCTTTTAACGCACTCTTTGAGGCAAGGGCT
TATTATACTCTCCTCGAAATTTTATCCTACAAAATCTCCTCCAACTTAAAATCCAAACAG
GTGAAATATGAAAACTTTATTTACAGCCCTGCTTCTTTCCTTATTTTCTTTTTCAATTTT
CTCTCAAATAAATCCTGATTCAGGACTTGTTGCTTACTTTCCATTTAATGGAAATGCTAA
TGATGAAACTGGCAACGGATATGATGGAACAATAAATGGGAATGCAACTTTAGTTCCAGA
CAGATTTAATTCATCAGATAAAGCATTTACATTCCCAGATCAATCCAGCAGTATCTCGCT
TGCTAATTCTACAAGTTTAAACCTTGAAAATGGCTTTACTATAAATGCGTGGATAAAATA
TACTCTCAATAATTATACAACCGTAATAGTCTGTAAACATGTATGTGGATTCGTAAACGG
TTTTTTCTTTGGAATTGACTCTGACGGACAAATACAATTGTGGTTAGGGCAGAGCGGTTG
GTCAACTGTTAGAACAAATCAATCTTTTGTTGAAGGTCAATGGTACATGGTAACAGCAAG
CTATGATGCAACTACATCTACCGCTAAGGTTTATGTGAATGGTGAGTTAGGTGGATCCGG
AAATGTGGTTTATAATAATTTTAGTTCAAATCCTATTTCAATTGGTGAAGTATACTTAAA
CAATTGTGGAGCCGGTTTTATGGATGGTGCTGTCGATGAAGTTAAAATATATAATCGTGC
ATTAAGTGATGCAGAAATCTTAGAGGAATATAATAATACATACATTGATTTAGTTTTATT
CCTGCCCTTCAACAGTAATGCTAATGATGAAAGTGGCAATGGAAATAATGGAACTATTAA
TGGCGCCACCTTAACTCAGGATAGATTTGGTGTACCTGCAAAAGCATATTACTTTAACGG
GACAGGTGATTTTATATCGATCCCTGATAATCCAAATTTATTTTCTGACGAGCTTACAAT
TTCCTGGTGGTATAAATTAACTGAAATTCCAGGCCCAGCAGCTGTTGTGATAGGCTGGGT
AGATGGCGGACATAGATATCAGCAGTTTTTTAGCGGAGGACAATTATCTTACTTGAATGG
ATACAATGTTGGACAGCCCGGAGTGTACTTTAACCCAATTTATGGGTTAAATGATTTAAA
TGTTTGGAAGAATGTTGTTGTTACATATAAAAAACTTAGCCAAACAACCTCAACTACTTC
AATTTATGTTGATGGTGAATTAAAGCAAACTGATAATCATAATTTAGCTATGGATTATAC
TCCTGGTCCTGATTTTTTCATCGGAAAAAATCATAATGGAAATTTCTTTAAAGGTTATCT
TGATGATTTCAGAATTTATAATCGTGTATTAAATGATAACGAGATTTTAGCTTTATTTAC
TGATTCATCAACTTATTTCCCCGATAGCTTAATTGCATATTTTCCATTCAACGGTAACGC
AAATGACGAAAGTGTTTTTCATAATAATGGTAGCGCTGTCAATGCTTTATTAACAACCGA
CAGATTTGCTAATCAGGATGCTGCCTACTACTTTAATGGTTCGGATAGCAGAATACAAGT
CCCTGAAAATTCTCTTTATGATTTTGGATTTGGAGATTTTACAATGAGTGCATGGGTAAA
TGTATCTGTGTTCGGTACTTCAAGAATTGTTTCTGCAGGTTATGATGAAAACGATAATAT
CTGGGGACTTGGTTTCGGCACTCATCCTGTTTGGGGTAATGGCATCAGAATTAATTATTT
CCTTTACAGCGGTAATGAGTTCAGAGATTTTAGTTCCGATGAAATCTTTAATTATTTACC
CGGTGAATGGACTTTTGTTACAGTTTCAAAATCAGCCGACCAGATAAAATTTTATAAAGA
TGGAAAATTAGCCGGCACTCAAACTATTAACTATCCTTCTAACTCAAACAGTTTAATGAG
TATCGGGTGCAGGCAATATTCATCCGGAAATTTCCAGGAATTCTTTAATGGTAAGATTGA
TGAAGTAAAAATATTTAATAAATCATTTTCTAATCAGGAAATCTTCCAGATGTATAAATC
AACCACATCTGCACCAAATCTTCAATCACCTGCAAATAATGCAATTGTTAACACATTAAC
ACCGCTATTGGTCTGGGATAGTTTGGTTACTGCAACAAATTATTCCGTTATGATCGCAAC
AGATTCTTTATTCAATACTATTGTTTTGTTACAGTTTTCAAATGCTGCTTCATATTTAGT
TGAAAGCGGTGCACTTAATCCAAATGTTGATTACTACTGGAAAGTACGGACAAATAATGA
TGGTGGAGTAAGTCCCTGGTCAGATGTTTATCATTTTACAATTAATTTAACCGATGTTGA
AGATGAACAACAGCTTCCAACAGGATTTGCTTTATTACAGAATTATCCCAACCCTTTCAA
TCCCACAACAATTATAAAATATCAGTTACCTGTAAATAGTAATGTTACTCTTAAAGTTTA
TGATGTTTTAGGCAAAGAAGTTGCGACGCTTGTAAATGGATACAAATCAGCAGGAAGGTA
TGAAGTTGAGTTCAACACAACATCACTCTCAAGTGGAGTTTATTTCTATCAGTTGAAGAC
AGGAAGTTTTGTTGAAACAAAGAAGATGATCATTTTAAAATAAAATCTATCAATTATCCA
CTTTTAAATTCACCACAATCTTCAATTATACTTCTTAGGTTGCGGTTTTTTATTTTTGCA
GGTGTGCTTTTAGGATAAAAAGAGTTTTTGATTCCGGAAACAGTAAATCATCTGGAGTTA
GAAATGTACAACTTAGCTTTGTCGTGTTTACTGATATCTCTTGCTCTCGTATCAAATGGC
TATTCTCAGGTCTCTGACTCATCTTCAAATACATCAAACGAAAATTTTGACTGCTGTAAC
AGCAGCGATGTTATTGGTTTAACATATATTACAGGTTATATGATTCCTCACGCAAAGGAA
GTACTGAATGTTCGCGGTACAAATCCAAGAGGAATTGAGCTTGCATATTATTCCCATCTT
AATAATGACGAAGTTTGGCTTGATTGTGAATGCTATCCGCGCATCGGAGGATTTCTCTCT
TTTTATGATTTTGATATTACAGATGTTCTGGGTTATGGATTCTCCGGCGGAATTAATTTT
ACTTACTTCTTTGGTCTGCCTTCTGATTATAATTTTCATATAAAAGGAAAAGCAGGATTT
GCTTACCTGACAAAACCTTTCGATAAACAGAAGCATCCGCAAAATATGTCTTATTCTACT
CACTTTAATTACATCCTTTCGGCAGGAGCCGGAGTAACAATTAAATTACTCGATCAGCTT
GAATTACAAATCGAAGGAAGCATGAATCATCAATCCAACGCAGCACTTCTTGAACCGAAT
GGTGGAATTAATTATTGGGCTGGAAGTTCATCTTTGAACTATCTTTTTACTTCGGTGCAG
TTTAAACCAAGAAATGTTTCGGTTGATCCATATCTTATTCAACCAAAGAAAAAAAGGTGG
GATATTTCTTTCTCGTGGGGAATTTCATCAATGCCTTATCCCGAGCCAGGACAGGTTCCA
ATGTATGGTATTACAATTAACAGAAGCATTCAGGTTTACAGAATAATGGCTTTGCTCTTC
GGTGCAGAACTCGAAAGAAACGGAAGAGCAGTTGAACTATTCCGGAGATACAGACCGAAT
GAATATGTTAATCCATATCGCTTTTCTTTACTTGGTGGAGTTGAGTTTTTAATGGGAAAA
ACTTTGTTCTCTGTGCAGTTTGGAGGTTATTTATTTATTCCTTTCAGACATTTTGTTGCA
AATGGTTTTCCGGCCAGAACTTTTGAAGACAGAACATATCAGCGTTGGGGTTTGGTATAT
AATCTTTTTGAAAATATTTATGTTGGTCTAAATTTCAAATCATACAGAAACTCTGCCGAT
CATCTGAGTTTAAGATTTACTTACTCTTTTTGATTCATTCTCTTTATTGCTGATGAACTG
ATTAATTCTTTTCTTCAGACTCAAAGATATATCCGGAACTTCTGACGCTTTTTATATAAA
CGGGGTTAGATGGATCGTCTTCAAAATATTTTCTTAATCGTGAGATGAAAATATCAACTG
TTCTGGTCTCCACTTCCGGATTCATATTCCACACATTCTCCAACAACTCTTTTCTGCCGA
TTATTCTTCCTTTGTTTTCAATAAGATATTTCAGAAGAATTGCCTCAAAGTGTGTTAGAT
TAAATTCTATCTTTCCTTTTTTGCATTTCAGATTATCAAAATTTATTTCGCAATTACCAA
GTTTGTAGACCGGAGTCAGTTTTATTGATTTAGAATACCAGCTTTTTCTTTTAAGCATGC
CTTTTATTCTTAATAATAATTCCTGAAGATGAAATGGTTTTGTGATATAATCATCAGCCC
CAGTTTCAAGTCCTTTCACTTTATCGTCAACCGTTGTTTTTGCTGTGAGCATCAAGATAG
GAATCTGAGGGTCTTTTTGTCTTACTTTAGCTGCAACCTCAAAACCATTGTGATATGGAA
GCATTATATCAAGTATTATCAAATCATATCCGCCCTTATCAAATTTTTCTATTGCCTGTT
TACCATCCTTTGCCCAGTCAACAATATAACCTTCTTCTGTCAGATTGTATTCAAGACCGG
TTGCAAGACTCTCTTCATCTTCAACCAAAAGAATTTTAGCATCCAAATATTTATCGTCAT
TCATTTTTTATTTTTTGTTTTCTTTGCCGTTGGAAGTTCAATTATAAAGGTTGTGCCTTT
TCCTTTGCCTTCACTTTTCACCGAAATTTTTCCTTTGTGATTTCTGATAATTTCTTTTAC
CCAGTAAAGCCCAAGTCCGGTTCCCTTTACATTCGGAATATCCGAATCATAAATTCTGTA
AAACTTTTGAAAAATATTTTTTTGTTCTTTGGGAATAATCCCTATCCCATTATCTGTGAA
TTGAATTTCAACTTTATTCAAAAATGTTTTTACAGATACAGAAATTTTCAAGTCACCGGT
TGAATACTTGATTGAATTATCAATAAGGTTATCAATCACCATTTTGAATGCATTAACATC
AATGGAAATGTTTGCCTCATTCTCGCAATTGAAATCAATCGCATCCGTTTTTAATCTGAA
TTGCTCGACAGATTCATTCAACAAAAGACTTATTATTTCACAGCAATCGTACACTTCAAA
CTGAGCTTTATTCTTTCTACTCTCAAGCGCAGAGATTTCAAGAATAGTGCTAATTAACTT
CTGCAACCTTGTTGTATCTTTTATCATTTGTTCAAGAAATTCTTTTTGTTTTTCCGGCGG
AACATTTCTTGAGTTCAATGTTTCGAGATAAAGTTGCAACGAAGATAGAGGCGATTTCAG
TTCGTGTGTGATATTTGCAATGAAGTTATCATAAAGTCTCGTTAACCTGATTTGAACATT
TAGATGTCTGAAAATTAAAACCATGCTGAATGAAAGTCCTACAAGAAGAACAATTCCTCC
AACGAATGGGAAAACATTGGGAGTATCAATCACAATCTGAGGAGAAACTTTTTCACCGAC
TTTTTCAAAGATAAGATAGTTAGAAACATACCAGTAAATCCACAATCCTAGCAGTGCAAG
CCACACAATTTGTGCAAGAATGAAAATAGCAAGATTATATGCGAGTGAATATCTTTTTCG
CATTAGATTAAAAATAATTTTTCTTACACGAAATATCATCTAACTTTAATTCAAGTTCAA
TTTACCCCAAAATCTATTTACTGTTCTTTTACACTACTATAACGATATTCTTTGCAGATT
TGAGTTGCAAATTATTGAAGGAAAAAGAAAATGAATATCCTTTTGATCTATCCCGAAACA
CCATTAACGTTCTGGAGTTTTAAAGACGCTTTAAAATTCGTTTCAAAAAAAGCCGCCGAA
CCACCACTTGGACTAATAACGGTAGCTGCTATGCTTCCGACCGAATGGCATAAAAAAATA
ATTGATCTGAATGTACAGAAGCTAAAGGATGAAGATATTCTGTGGGCTGATTATGTTTTT
ATCGGTGCAATGAATGTTCATCTGAATTCTTTCAGGGAAATTGTAAGGCGATGCAATAAA
TTAGGAATCAAAGTGGTCGCTGGAGGTCCACTTGCGACTACTCAATATAATTACTTACTC
GGAGTTGATCACTTTGTTCTTAATGAAGCTGAAATCACTTTACCTATGTTTCTGGAAGAT
TTGAAGTACAGTGTTCCCAAACAAGTTTATCGCTCAGATGAATTCCCTGATATAAGTTCA
ACTCCAGTTCCATTATTCGAATTGCTTGATATGAAAAAGTATGCATCAATGAGCGTGCAA
TATTCACGCGGCTGTCCTTACGATTGTGAATTTTGCAGCATTACTATGCTCAATGGGAGA
AAGCCACGAACAAAGTCTTCTGAACAATTTATAAGAGAATTAAATCGTTTGTGTGAACTT
GGATATAAAGGTGCTATTTCAGTTGTTGATGATAATTTTATTGGTAATAAACGAAAACTT
AAAGATGAATTTCTTCCCGTTCTGATTAAATGGTCAAAAGGACACAACTATATTTTCAAT
TTTATCACAGAAGTATCTATTAATCTCGCTGATGATGACGAGCTGATGAGTATGATGATT
GAAGCCGGTTTTAATAGCGTATTTGTCGGCATTGAAACTCCGAATAGTGAAAGTCTTGCT
GAATGTGGAAAGGCACAAAACCTCAGGCGCAATCTTGTTGACTCAGTTAAGAAATTACAA
CGCGCAGGCTTTATCGTTTCAGGAGGATTTATAGTTGGTTTTGACAACGACACAGAAAAA
GTTTTTGATGAACAAATTAAATTCATTCAACGGAGTGGAATTACAAATGCAATGGTCGGT
TTGCTAAACGCACCAACTGGAACAAAGCTTTATAAAAGAATGAAAGCCGAAGGAAGATTG
ATTGAAATGTTTTCAGGAAACAATATGGATGCTTCAATTAATTTCATTCCGAAGATGAAT
TATAAAACTCTTATCCGTGGTTATAGTCATCTGCTTCATACTATTTATTCTCAACAGGAA
TATTTCAACCGGGTTAATGAATTTCTTAGAGAATACATAGCACCGGGATGGCAGACAAGT
AAAATTTCAATTCGCGAAATAAAAGCATTCCTCAGATTGATTTGGCTGCTTGGAATTGTG
GAGAAGGGTAAAAAGTATTTCTGGAAGCTGTTGTTTCTTACTGTGTTCAAATATCCTAAA
AAATTTACAACCGCAATGACACTTGCTGTTTATGGTTATCATTTCAGAAGAGTTATCAGA
ACCGTATAAGAAAACAGGAAAACGGATTTAACCGATCCAACTGATTTAAACAGATTAAAT
CCGTTCTGATCTGTTTAATTTGTTTGATCCGTGTTCCCATCGGATTTATTCAATCATAAA
ATCTTTTCCGAGAAAATGTTTAAACCAGAACTGAACATATTCTCTTCTTGCGTGAACCCA
TTTTGGATAACCGATTCCGTGTCTTTCATTCGGATATAGCATTAACTCAAAATCTTTATT
CAGTGTTGTGAATTTATCAACAAGCTGAATTGTATTCTGCATATGAACATTATCATCAAG
CGTTCCGTGTGTAATTAAAAGATGCCCTTTATACTTATCAGCGTGAGTTAAAGCAGAACC
GGATTTATAACCTTCCGGATTTTCTTCTGGTTTGTCCATATATCTTTCAGTGTAAACATT
GTCATATAAATGCCAGTCGGTAACTGAGAATTCGGCAATACCGTGAGTGAAGTAATCTGC
ACCATAAGTTAATGCCATGCAGGTAACATAGCCGCCGTAACTTCCACCGGTAATTCCGAT
TTTTGTTGAATCAACAAACGGAAGAGTTCGCAGATACTTAACTGATTCGATATAATCATT
CATTTCCCATTTACCCAAATTGCGGTGCATCATTGATAAACCTTTCTTACCAAAGTGTTC
ACTTCCACGATGATCAACAACGAAATAGATAATTCCATTTTGCGAAATAAAAAATCTGTC
AAGAAAAGATGAGAATGCATTCTTCACATCTTTAACTCCGGGTCCACCGTAAACAGAAAA
CAAAACAGGATATTTTTTCATCGGATCAAAATCAGGCGGAAGTACCCACATCGCAGGAAG
TTCAACACCATCAGAAGTTTTAATCTTGAACAACTCTGCTTTCCCCAACTGATATTCATC
CATAATAGAATTTTTTCTTTCGCCAAGAACCCTTATTGATTCACCTTTCGAATTAAATAA
TTCTATTCTGCCCGGATCATTTAACGAACTATAAGTATCAATAAAGTAAGAGCCATTTTT
TGAAAGCTTTGCATCGTGTGTGCCTGAGGTTTTTGTCAGCTTAGTTAATCCTTTTCCTTC
AAGGTCTACAACAAAAAGATGATTGTCGAGCGAATTGTCTTTATTTCCTTCGAAATAAAC
TTTTTTATTTTTTTCATCAACAAGATTTATTTCTGTAACGGTCCAATCGCCCTTCGTAAT
CTGCGATTTCAGATTTCCTTTCATATCGTAATAATAAAGATGTCTGTATCCATCTTTATC
GGAGCGAAGTATAAATCCACTGCCATCATTAAAAATGTAAATGTCTTCAAAGAATTCAAC
AAAGCTTGGCTGTTTTTCTTCATGAACTAATCTGTTTTTTCCAGTTGTGGGATTTGCAGC
AAGAATCTGAAGATGATCTTGTCCGCGATTCAAAACCTGATAGAAAAGTTCTTTGCTGTC
CGGTGTCCAGAAAGGCCATGCAGTATATTGATCTGCAGTTTCATCTTCTTCAACCCAAAC
AATATTATTATCTGAAAGATGTGCGATTCCCATTTTCACATCCGGATTTGGATCCCCCGA
TTTAGGATAGTGTTCCCACTCAAGTTCGCCGTGAACTCCATCAGCTTTGAACAATGGAAA
CTTTGGAACAGGTGAATCGTCTGTTCTTAAGAAAGCAATCATTTCACTGTTTGGTGACCA
CCAGAAAGCACGATAGTTTGATGAGCGGCCAAGTATTTCTTCATAATATACCCACGAAGC
CCAACCATTATAAACTGTTTCAGATGCATCAAATGTAAGTCGTGTTTCTTTTCCACTTTC
AATGTCAACATAGTAAAGATCCCGGTTTTTTGTGTACGCTAATTTTTTCCCGTCAGGAGA
TAATGTTGGATTGGCTTTTTCCTGATTATCAGTTGTAAGTCGTTTCAGTTGTTTAGTGAT
TAATGAGAAGAAATAAAAATCATTATCTTTCTTTAAGATGAATCCTTTATAATCATCTGT
CTTCAGAATGTTATCATCTAAAGTTAATTCGTATTCAAGCAAAACATCATCATAATCAGA
ATACTTAATAAGCACTTCTTCTTTGCCGGTTAATGCGTTTACTTTTACTATTGCCGTACT
TCCATCAACTCTTTTTTGTTGAAGATAATTTTCATCATCAAACCAAACGATGTTGCGCGG
TAATTGATTAATCAATCTTGGTTCGGCGAACATATAAACCTGATTAAAAGTAAGCTGCTT
TTTCTGAGCAAGCGAATAGTTTGTAAAAAAAGAAATCAGAATTATAATTAAGTAAATAGC
TGCAGGTTTAATTCTTGCAATCATAATAACTCCTGTTAAGAATTTAACTTTAGAAATTTT
GTTCTGAAAAATTAATTGGAATTGGTTTTATTCCAACTAAAATATTTTAATCTTTTTCAA
AATGTTTATAGTTAAATTTAAGTGATAAAAATGGTGAGTTTATGAAAAGATTACTGATTT
TAGTTTTCTTTGTTATTGCAATCAATTTATCAATTGCTCAGAATACTGATGAAGAAAAAA
CTCTTCTTATCAGATGTGATGATATTGGAATGTCGCATTCAGTAAACTTAGCTGCAAAAG
AGCTGATTGATGCTGGTCTAAAATTTTCTGCGTCCGTTATGGTTCCTTGTGCATGGTTTG
ATGAAGCAGTTTCAATACTGAAAGAAGCTGATAATGTAAGCATTGGTATTCATCTCACAT
TAAACTCAGAATGGAAAAATTATCGTTGGGGTCCTGTTGCTGGAGCATCAAAAGTTTCTT
CATTGGTTGATTCGCTTGGATATTTCTTCCCTTCACGGGCAAAATTTTTTGCAAATAATC
CTTCACCTGATGAAGTTGAAATTGAACTTCGGGCACAAATTGAAAAAGCGATTAAAGCAG
GACTAAATATTTCTTATCTCGATTATCATATGGGAACGGCAGTTGATAAACCCGAGTTGA
GAAAAATAGTTGAGAAACTTGCCCGCGAATTTAATCTGGGAATTTCAAGATACTTTGGTG
AAATTGATGTAAATAGTATGTATAGTGTTCCCTTAGAATCAAAATATAATCATCTCGTTT
CTGTTCTGGATAGTCTCGAAACCGGAACAACAAACCTTCTTGTGTGTCATGTCGGAAAGG
ATAATGACGAACTATCCGCGCTGATAGATTTGAATGAGTTTGGTCTTAAAGAAATGAGCA
AACACAGAGAAGCGGAGCTGAATGCATTATTGAAAGCGATATTGAGCAATGATTTTACAA
AAAGAAAAATAAATCTTATCAGTTATTCTGAGATTATTAAATTGAAGGGTCTTGATAAAA
TGAAATCACCAATAGAAACAGGTTATTGATTAAATATTTTTTTAGACTTCTGAACAACTT
TTTTATCTTTCGCCAATTAAAAAATTCAAATTCTATACATCGGAGATTTGATGACAGAAC
CTAATACTTCTATTGAACAACTCGCCATAAATACAATTCGCACTTTATCAATTGATGCAG
TTCAAAAAGCTAATTCGGGACATCCGGGAATGCCTTTGGGATGTGCACCAATTGCCTATT
TGCTCTATTACAAATTAATGAAACATAATCCGTCCAATCCCGAATGGATTAACCGTGACA
GATTTATACTCTCTGCCGGTCACGGAAGTATGTTACTATATTCAATTCTTCATTTAAGTG
GTTATGATTTGTCGCTCGATGATATTAAAAACTTCAGACAATGGGGTAGTAAAACACCAG
GTCATCCGGAATATGGGCATACAGCCGGAGTTGAGACTACAACAGGTCCATTAGGTCAGG
GCTTTGCAACTGCAATTGGAATGGCTGTTGCAAGAGATTTTCTCGCTTCGATATTCAACA
AAGATGGATTCAATCTAATTGACCACTACATTTACGGAATCTGCAGTGACGGAGATTTGA
TGGAAGGCATATCACACGAGGCAGCTTCTTTTGCAGGTCATCATAAAATTGAGAAAATAA
TTTTCTTTTATGATGATAACAGAATTACAATAGAAGGTAAAACAGATTTGACCTACTCAG
ATGATGTCCAGAAGAGATTTGAAGCTTATGGATGGAATGTTTATCGTGTTAATGATGTTA
ATAATCTTTCTGAACTTGAAAACGCTGCAAATCTTGCAATAAAAAATTCAGATAAACCTT
GTTTAATAATAACTAGAACTCACATCGGTTACGGAAGTCCGAACAAGCAGGATTCAGCTT
CAGCACACGGAGCTCCGCTTGGTGTGGAAGAAGTTAAACTAACAAAGAAAAATCTTGGCT
GGAATTACGAAGAAGAATTTTTTATTCCGGAGGAAGTTAAAAAACACTTCGCCGGAATAA
AAGAATGTGGTAATGAAGCGGAAGAATTGTGGAGAAAACAATTTGATAATTATAAAAAGA
AATTTCCCTCTGAAGCCGGACTTTTCGAAAAAATCTTTAATGGTGATTTTGGTGATGAAT
GGGAAAAACATCTTCCAACATTTTCTGAAGCAATGGCAACCAGAGCTGCATCAGGAAAAT
TTCTGAACGCTGTTGCACCATATTTGCCAACATTGATTGGTGGCTCTGCAGACCTTGCTG
AATCTAACAACACCCATTTAAAGGAGTGTGAAAGTTTTTCTGCTGATAATAAAAATGGAA
GAAACATTCACTTTGGTGTGCGGGAACATGCAATGGGTGCCATTCTTAATGGAATGTCGC
TCTACGGTGGTGTAATTCCTTATGGTGGAACATTTTTGATATTTTCAGATTACCTTCGTC
CGGCGCTTCGTTTAAGTGCATTGATGAAACTCAGAACAATTTTTGTTTTTACTCACGATA
GCATTGGTCTTGGTGAAGATGGTCCGACCCATCAACCTATCGAACAGCTTCCATCATTAC
GTGCAATTCCAAATGTTACTGTTATTCGTCCCGCCGATGCAAATGAAACTACCGAAGCAT
GGCGATTTGCAATTAAGCATAAAGGTGGTCCCGTTCTGCTTGTACTTACAAGACAAAAGC
TTCCTTGTTTTGACAGAACCAGATTAACTTCATCAAAAGAATTATCCAAAGGTGCTTACA
TTTTAAAGGAAACTTCGGGAAACCCGGACATAATTTTAATGGCAAGTGGTTCTGAAGTTG
ATTTGATTCTGAAAGCTTCTGATAAATTAGAATCAGAAGGAATAAAAGCAAGAGTAATAA
GTTTTCCAAGTTGGGAAATTTTCGAAATGCAATCTGATGAATATAAAAGAAAAATATTTC
CACCAGAGATAAAAGCCAGATTGGCTGTTGAAACCGGCGTTAAACAGGGTTGGGAAAAAT
ATGTCGGGGAAAAAGGTGATGTAATTTGTATGAAAACATTTGGTGCTTCTGCACCTGATA
AAGTGCTTTTTGAAAAATTCGGGTTCACAGTCGAGAATGTAATTAACAAAGCAAAAGAAA
TAATAAATAATAAATCATAATGGAGGCAAAATGAAAAAACTTCTTATTGTGCTTGTTATA
ATTTTTGTAGGCATTCAGTTCATTCCCGTTGAAAGAACAAATCCACCTGTAACGCAGGAA
ATAAATGCACCTGAACAGGTTAAATCAATTCTGAAAAAAGCTTGTTATGATTGTCATTCG
AACGAAACAAATTGGGTATGGTACACCAAAGTTGCACCGGTTTCGTTTTTAACAGCGAGT
GATGTTAAAGAAGGAAGAGAGCATTTGAATTTTTCTGAGTGGGATAGAGTGAAGGGCAAA
GAATCAAAAGTTAAAGAAGAAATCTGGGAAGAAGTTCGTGATGAGAAGATGCCGCCCTGG
CAATACAGAATAATACATAGCGAAGCAAAACTAAGTGACGAAGAAAAAAATATTTTACGC
AACTGGGCTGGCGAATAAATTTTAACGCCAATGAATCAACAGCGTTCATTAAAAAAAATT
ACGGTACTTGGTTGTGGATTAGTAGGAAGTGCTATTGCAATTGATTTGTGCCGTGATTAC
AATGTTACAGTTGCTGACCTTGATAACGAAAAACTAAATGAAGTTCAGTTAAATAATCCT
ATCCGAATAGTTCAATGCGATTTTCTGAATGTAAATGAGTTGAAAAGAATTGTCAATGAC
TCAGATTTAGTAATAAGTGCAGTCCCCGGCTCAATTGGTTTTCGCGTTCTGAAATCTTTA
ATCGAATTAAATAAGAATGTTGTAGATATCTCATTCTTTCCCGAAGATCCATTTCAACTG
AATAATGAAGCCCGAAAAAGAAATCTTACCGTTTTTGTTGATTGCGGAGTTTGTCCCGGA
TTAAGCAATATTATTCTTGGGTACCACAACAAAAGAAAAAAAGTAACTTCATACAAAGTT
TATGTTGGAGGATTACCTAAAAATCCTCAACCACCTTTTTATTACAAAGCTCCATTTTCT
CCATCTGATGTAATTGAAGAATACACTAGACCGGCAAGAATTGTAGTGGACGGGAAAGTA
ATCATTAAAGAAGCTTTGTCTGATGTTGAAATAATTGAGTTTAACAAAGTCGGAAAGCTT
GAGGCTTTTAATACCGATGGTTTGCGCACGCTTCTTTCTACAATGGAAATTCCAAATATG
ATTGAAAAGACTTTGAGATATCCCGGTCATAGTGAATTGATAAAGGCATTTCGTGATGCG
GGTTTTCTTGAACAGGAAAAATTGTTGGTTGATAATGTTGAAATAAGACCGATTGATTTT
ACTTCAAAGATACTTTATCAACAGTGGAAACTCGAAAAAGGTGAAAAAGAATTTACTGTA
ATGAAAATTCTGATCGAATCAGAGAACAACATATCTGAGTATAATCTTTATGATGAATAT
GACGATAGAACTCAAACAACTTCTATGGCACGAACTACCGGTTATACCTGCACAGCAGTT
GCAAGACTTATTCTTGAAAAGAATTTTCATTTACCAGGAATAATTGCTCCTGAAATTATT
GGTGAAGAGGAAGCCAATTACAATTTTGTTTTGGATTATCTGAAAAGCAAAAATATTCAG
CCAGAAAAAACAGAAAGCAGAAAAAATTGAAAGAAGTAAAAACCAAAAGAAAAATTTCTT
TCAATGAACTATGGAACAATATTGATTTTAGTAAACCATCTGCCTGGGGAGTAATTGGTT
CAAACTTAGCGGTTATATTTTTTGCAATAGTTGATAAACTCACTGCTACTGAAGTTATGT
GGATTTATTGGATTCAAAGCGTGATTATAGGAGTATTTAATTTTTTCAGAATAATGATGC
TAAAAAATTTTACTACAAAGGGTATGACCGCAAACGGCAAAGAAGTCCTTCCAACCAAAG
CAACAAAAATCTCTACAGCAATATTTTTTTTATTTCATTACGGATTTTTTCACCTGGTTT
ATGCTGCTTTTCTTTTTTCTTTTCCAACCATTTTGGGTGAAGAAAAAAAATTTGAAGGAG
GATTTTATCTTCTGTTTACAGGAATTGTTTTTCTCTTAAATTATGGAATTGAATTTTACA
AAGAACAAACTACATTAACTGATGAAATTCCCAATCTCGGAACAGTGATGTTTCTGCCAT
ATTTCAGAGTTATTCCAATGCACTTAGCAATTATTTTGGGTGGATTTATTGCTGCAGCAG
GTTCGTTTTTTAATACCGATACTTCTTTCCTCATAATATTAGTTTTGATGGGCATTAAAA
CAATTATTGATTTGATGACTCATTCAATAAATGTTTATACGGGATTGCCAATGACTCAAA
ATCCATAGATGAATTTTATGTAAAAATAAAAAAGGCGACTCCAAAGTCGCCTTCAATTAA
ATTTTAGTTATCATTTAATTTGTGTTCTGGATTCCCTTTGTTCCATTCTTCTTTCTCAGC
ATGAAGAAAGCTACAATCAGAACAATTAAAACTCCAACCCCAACATATATAAGAGTTAAA
TCTTTAGGCGAAATTACTTCTTTCCATTCTGCTATTTTCTTTTCTATCATTTCCTTTTGC
TGTGCACTGAGCATATTATTTTCAAGAAGATATGGCATCCATTCATTTGAAATGGTTTTA
AACCAAACGCTGTCAACAAATACGCTATATACTCGTTGCGATTCTTCTTTGCTCTTTACA
CCGTAGCTCTTTATTTCATCGTTGATAAATGCCGTAATAATTTCTGTAAACTCATTTCCA
TTGTAGAAGCTTTGAAGATTAATATTATTCAACGCAAAATCTTCCCGGATTGATTCCCAC
GCCTCTCGTTGAATTCCTGTTTTCCAACTTGTGAATAAAGCGTCAATATCTTTCAGTTCC
TGAGCTTTATCCTTTTTCCCGGCATAAACATCAACCAGCTTAGGTCCAACTTTCTGCCAC
AAAGAAACGAAGTTTGATTGTTGCTCCTTAACATCCTTTAAATCTTCCGGCTTTAAGGTA
GTTACTTCAAGAAATCTTGTATTATCACGTAAAGATTTTTTAACTATATAAAGCACATTT
TTCTTTTCGGTTTCGGCAATAATCTGTTCTTTTTCTTTCTGAGTTAATGCAGAAACATCG
CCAGATAGTTTTGGAGATAAGCTATCAATTATTGCATAAACAAGTTCATCTCGTTTCTTC
AAAGAGGTTCTTAATTCGCTTACTAGTTTTTCCAATCTTGCAATTGTTTCAGCATCCTTT
CTCCGTTGCACTTCAAGCAGTTGAATTTGATTTAATAATTCAGCATTCTTTTTATTAAGC
TCATCAACTTCTGAGCGAAGTGTTATGACTTCCGTTTGTAATGTTTCTATCTGTGTGAAA
TCTGTTCTTCTTAATACCAGAGAGTTCCCGAGCTTATCAAACGATTTTTCAAAATTATCT
GGATAAAGACTTTTATCAAGTAATTCTTTGTATGTTGAAAATTCATTTTTGAATCTCTCA
ATTTCGCCGGTTAAGGAGTTCAGTTCTTCAAGAGTAACAGCATTTTTTATCTGTTGTTCG
AATTGCTGATAACGGTTTTTGAAATTCTGCACTATCTCATAATCTGATTGGGCAAACACA
TTTGAAGCAATCAGAGCTATGAATAGATTAATCAAAATATATTTTTTCATTTTGAACCTC
CATAAATTCCTTCGCTTGTCAGATATACCTTGAATTCACCATCAATCAATTCGATATAAG
GGTTTCTTTGATTAAAGAAAGGATTGCTCAACCCGTTTTCATTAATCAATACTTTTTCCT
TCAATTCAAGACTTGCCTCTGCAGGTTGAAAAATATAAACATTCCTGAACCACTTTGATG
TAATAAAATAATATCCATCCTGATTTCTTATCATTCTCAAATCTTTTCCCTGATAAGCCA
TTGAATCCTGCAACTCTTCCATAAAAAGAGCTTTTGTATTGAAACTAAATGAATAACGAT
CTTCTTTTACAAAGCCATCTTTATCTATTTTCTGAACCGATTCGATTGGCCAGCCAAATT
CAGCCGGACTGAGTTTAAGTGATGAGCACGCCGTTGAAACAACTGCTGTTAATATAAGCA
CAACTATTATTCTCATTTTTCCTCCTGAAAAATTTTCTCGCAGCAAACTTAATCAATTTC
TATCATTAATTACTTGATAAAATTCGGACTTGTTACTTAAGGATTGGGTTTTGTAGGATT
ATCTTTGTCATCAGCTTTTTGTGGCAATCTTCCGGATTTCTTGAGTGCATCATTGAGCAG
AAACTCAATTTGAGCGTTTATACTTCTCATATCATCAGCCGCCCATTTTTCAAGGGCGGC
ATAAATTTTTTCATCAATTCGTAGTAAAAATTTTTTCTTTTCTGCCATAATTAAATTCTA
ATATGCTATACCAGAGTTTTTTCTTTTTAACTGTGCATAATAAAAAGCAAGAAAAATTAT
CCATGGATAGTCATCAAGAATTTCTGAACGCTTTTCAATTATCACATTACTTTTTTCTTT
AAATGATATTTTATTATGGAACTTTACGAGCAAATCATTTTCACCATAGAAAATATCCGC
CTGATTTTTAAACAATCTAAACTTCATTATAACTTTTCTTCCTCTTGGTAATTCAAGTGT
AGCTTTTGTAGCGAAAAAGTTAGAATCCATTATTGCAATTGGCAGTTCAAATCCCTGTTT
CTTAATTTCTATTGTATCACTGAAAATATTTGGTCTTCTGAAAGCTAGCTTTTCATCGCC
AATTATACACTCAACCATCTCGCTAAGCAGTTTTGGATATTTCATTTCAGCCAGCACTTC
ATTACCTGAACGAAGCTCATATTCTCTTTTCCAGATGGAAGTCTGTTGTATAATAAGATT
TCTGCCAATATAATCAGATAGTTTCTGCATGGCTTATTGATAAAGAGTTCCGGTATTGAT
TACTGGTTGTGCTTCGGTTTCAGAAACAAGGGCAACCATTAAATTATTTACCATAGTAGC
TTTCTTATCTTCATCAAGCTTTACAATATTTTGTTCGCTGAGAGCTTTCAGAGCCATTTC
AACCATACCAACCGCACCTTCAACAATTTTTGTTCTTGCTGCGATTATTGCCTGTGCCTG
TTGTCTTCTTAACATCGCCTGAGCAATTTCGGGTGCATATGCGAGATGAGAAATTCTTGC
TTCAATAATTTCGACACCGGCAACTTCAAGTCGGAGCTGAAGCATATTTTTCAGACTTTC
GGCAATTTCCTGTGGTGTTCCCCGCAAGCTCGGTTTATCTTCCTGATCTACATCATAAGG
ATATTCAGAAGCAAGTTGTCTGATTGCTGTTTCGCTTTGTACATCAACAAACTGCTCATA
GTTCTCTACATCAAAAACTGCTTTTGCTGTATCAATTACACGCCAGACAACAACAGCACC
AATTTCGATCGGATTCCCATGAAGATCATTCACTTTAATCTTCTGACTGTTAAAGTTCCG
GATTCTTAATGAAACTTTTTTTCTTACTGTAAATGGATTTACCCACCAGAATCCGGATTC
ACGGACAGTGCCTGTGTACTTACCGAATAAAATTAAAACTCTTGAGTCGTTCGGTTGAAC
TACAATAAATCCACTTGCTATGAGAATAATTACAATGAGCATTGGAATAAAAATCCAAAG
AATTGGAGCATTGTTTGTACGGATGCCCGAAACTAAAAGATAAATTTCCAGGGCTATTGA
GCCGAGAAGCACTAAAAGCATTAAAAAGCCATTTATTTTATTTACTTTTTTTTCTGCTAT
TTTTTCCATTTTTCCACTCCTTTTGAAAATTGCTATTGTAATGATATCATAATAATATCA
AAAAATCAATACCTTTTTTAAATAAATTTTAATTTCTTTTTGGCTCGTGGCAAAATTGAA
ATTTTGGGGAGTATTAATAAGTAGAAGGTTATATTTAACAGAAGCTTTAATATTTTGATG
ATAAAAAAAAGCAATGATATGGGCAGTAATCTAAACCTCCACAAAATATTCTTGATTTTT
CTTATGTTTTATATTTCCCTTTCAGCACAATCAATAAGAGAAATTCGTGATAGTGTTGGG
TTTTGCTGGAGCAGTAACGAAATGGACTCATTTATAAGTTGGTTGGAAAAAAATCAAATA
TCTGATAATAGCTTTGAATCAGAAAATTTATTTGTGGCAATTTCTCCCCACGATGATTAT
TTATATGCTGGAAGAATTTATTATCAGGTTTACAAAATTATTAAAGCAAAAGAGATAATA
ATTTTTGGTGTTACTCACGGAACAGTGCGAAAAGCAATTAACGATCCTCAGAATATTTTA
ATACTGGATGAATTTGATTTTTGGAAAGGACCTTATGGAAATGTAAAAGTTTCGGATTTA
CGAAATGAAATCAAGTCGAAACTTGACACTGGTTTTTATGAAGTTAATAATCTTGCTCAT
TCACTCGAGCATTCTATCGAAGCGCTGATTCCATTTCTACAGCATTATAATCGGGAAATA
AAAATCACACCGGTTATGGTAACAAGAATGCCTTTTGATAGGATGGATTCTATAGCAGTA
AAGCTATCAGAAGTAATTTTAAACTATGCGAATGAGAAAAATCTTAAACCGGGGAAAGAT
TTATTTATTCTTATTTCAAATGATGCAAATCATTATGGTGAAGATTTTAATAATTATCCT
TATGGACTTGATGAATCTGCTCATAAAGCTGCTACGTATGAAGATAAGAGAATAGCACAT
AAGTTTAACGGAGAGATATCAACTGAAAAGATTTCTGATATTTCAAACGAGCTTTGGACA
GAAACTGAAGCAAAAGAAATTTATCCACTGTGGTGCGGAAGATACCCGATTGTTCTGGGA
TTACTTACTTCAACACATTTAGCAAAAAAACTTGGTAAAGATATTTCGGGGAAATTGTTT
TGTTATTCGGATACTTTCACTGAAAAAGTTTTATCATTCAAAGAAACGAAGATGGGGATG
ACAGCCCCATTCTCATTAAGACATTGGGTTGGATTTTTATCAGCAGGTTTTTATCTGAGA
TAAATAATCAGTGTCAGCCTACTGTTGTGTGCTGTTTGGTTACTTTTTTAATTTGTCTTT
AAATATCTTCTCGAACTTTTCTACTTTGGGCGTTATAACAAATGCACAATATCCCTGATT
GGGATTTTTGTCATAATAATTCTGATGATAATCTTCTGCAGGATAAAACTTTTTAAATTC
CACAATTTCAGTTACAATTGGTCTATCCCAGATTTTTTCTTCTTCAAGTTTTTTTTTGTA
AAACTCAGCTTTTTCTTTTTGTTCCTGATTGTGATAGAAGATAACAGAACGATATTGTGT
TCCAACATCGTTTCCTTGCCGGTTTAAAGTTGTTGGATCATGAGTTTTCCAGAATATCTC
AAGCAACTCATCATAAGTTACTACTGATGGGTCATAGTAAATTTGTGTACATTCGGCATG
GCCGGTTGTTCCCGTGCAAACTTCTTTATAAGTCGGATTTTCAATAGTACCGCCGGAGTA
ACCAGATATAACTTTTTGAACTCCTTTAACTCTTTCGAATATTGCTACTGTACACCAGAA
ACAACCTGAACCAAATGTTGCTATTTCCAATTTATTCTGGTTTTGGTTATCCATTACATT
TTCCTGATTATTTTTTGAGATTGACTTTTCACAAGCTATGAGAGTAGACAAAATAAAAAT
TACTGAAATTGTAGATGTAATTACTTTTGCCCGAATAAATATGTTTGATTTGAATTTCAT
TTAGATAATTAACCCTTAAAAATTTTATATAAAAAACTGATATTTAATCTGATTCAAAAT
AAAGGATTGTTCGGAAGAAAAGAATTACAGAATTTTGCCCTGACAAAAAAGGAAATTTAT
GACAACAATTGTTGACTTTGGTGATATAAATTCAAAAGAAGTTGCTGAAGCACTAAAAAT
TATTACGAATGATTTTATAGTATCATCAAGTGAAGTTGATATTTGTCGGGCTGATAAAGT
TATATTCCCGGGTGCAGGCAGTGCAAAAGATGTTATGAAGAAAATTCATCTTCTTAATCT
TTTTTCTGTATTGAGAATAATTATTGATAAACCAATGCTCGGAATTGGTTTGGGAATGCA
GATAATGTGTGAATACACTTCCGAAGGAAATCTTTCTTGCCTTGGAATATTTCCCGGAAG
TATAATCGGTCTAGAAAATTCAAATCAAAGTAAAACACACGAAGGATTTGATAAAGTGAA
AATAATTAAAGATTGTCCTTTATTCGTTGACATTCCAAACGAGTCAGAGTTTTACTTTAA
GCATTCTTACTTTTTGCCAGTAAATGAATTTACTGTTGCAACAAGCAAGGGAGGTGATAG
AGAGTTTACTTCTGCCATTCAAAAGAATTTATCATTTGGAGTTCAGTTTCATCCTGAAAA
ATCCGGTGAAGCAGGATTAAAACTTCTGGAAAATTTTATTAAGCTTTAAATAACCCTTGT
AACTTTCGATCGAATAAAAATATTTTGAAAATTATGGAAACAAAAAAAGAATTCTCTTCA
TTCGTGACAGAAATAATTGTAAGACCAGATGATATTGATATGAACAATCATGTTCACAAT
TCAAAATATCTGGATTATGTTCAGACTGCAAGATACATTCAGATGCGCGATAATTATAAA
TTCCCGATGGAAGAATATCTTGAACGAGGTTATAACTGGTATGCAAGTACTGCTCACATT
GAGTTCAAGCGTTCATTAAAGTTTGGTGATATTGCTGTTGTAAAAACTCAGATTAAAGAA
TGGAGCGGTGCTCAGGTAATAATTAATTTCTGGATAATGAATAAACAAACTAATAAAGTT
GCTGCTGAAGGATACATTGTTTATACATTTGTTTCACTTTCTTCCGGAAGGCCGGTTAGA
ATTCCCGAAGATGTTCTTAAAAGACATAACATCTGATTAAATTCAAGCCAGACATAAATT
GATTTTTAATTCTGATACTTGTACTTTTTCAGCAGGAAAAATATTATATAATGGGATCGG
CACAATTGACCAAAACAAATTCAAATGATTTCGAACTGTTACAGAGAGTTATGAAACGCG
ACTCCAAAGCACTCGAGGCATTGTATGATAAATACTCTCCTTTATTGTTCACACTTATAA
GAAGAATTGTTAAAGATGATAAACTTGCCGAAGAAGTGCTTGCTGATGTTTTTGTGATTA
TATGGCAAAAAACAAATCTCTATAATTTTGACTACAAAAATGTTTTCACCTGGATTGTTT
TGTTAACAAAGAATAAAGCTGTTGATACTTTAAGAAGACGAAACGGATTTGCAAAAGTTG
AATACAGCGATGAGTATGAAAATAATTTTATCATTCCCACTGTTTATGATTATAATGAAT
TCGGATTTGAAGAGGCATTAAATAAAAGCGAGCAATTAAAATCCGCCATTTCAAAACTAA
CAGAAGCACAAAGGTATGTTCTTCAACTTGCATTTTTTGAAGGAATGACACAGAGTGAAA
TTGCAGCAAAACTTAAAATTCCTCTCCCCACTGTTAAATCAAAATTAACAGTTGCCTTGA
ATTCCTTAAAAGAAAAAATGAATTCAGAGGAAGTTTAATATGGACAGAATAGAAGCAAAA
GATTTTTTACAGGCTGCAGCGCTCGGATGTCTTGATGATGTTGAGTTGAATGAATTAAAA
GAACTTCTTGAATTTGATAGCGAACTTCAGTTTGAGTTGGCTTCTTATCAAACTTTGTGT
GCTTTAATTCCTTTTTCTCTCGAAATAATTAATCCGGGCGATATCGTTAAAGATAATGTT
GCATTAAGATTGAAAAGAATTGAAGAGGAACTGCGTGCTAAGAGAGAAGCAGAATTAAAA
TCACAATTGCCGGAAGTTAAAGTAGAAGATACAACTGATATAAATGAAGAAATAAAACCA
TCAGAAACGCCTGTTGAAGATTTGTCTTCTGAAATTTCATCAGAACTTTTGGTTGAAGAA
ATTCCACAGGAATTAGAAATTGAAAATCCGGAAGTAATTGAAGCACCAATTCCCGAAAGT
TATCTTGCTGAAGATATAACAAAAACAGAAGATATTCCTGATGTTCCTATAGAAGAAGAA
ATTTTTGTTGATGAAATAATTGAAACAGAGATAGAAAAACCCGAAACGAAGGAATTAGAA
AGCAATATTTTTAAGCAGGAAGATGAGACAACAATCGAGCAGGAAATAACAGAAGAAACA
ATTGAGCCTATTGAAGATATTAAATACGAAGAAACGAAATCCGAAGAACCTAAAAAGATT
GTTGAGTCGTATGCCGGACAAGTAAAGGTTGATCACTCTTACGTTGAATCTAAATTTGCA
GATATTACTTCAAGATCAATAGCTGAAAGATTGCAGAAGTCATTTCAGATGGACATAGAA
GCAATTAAACGAACAGTTGATAAATCAGAATCAAAACTTTTTAAGAGCATCATTTATCTA
ATTATCATTTGTGCAATTCTGCTTGCTGTTTTGATTTTCCTATTCTTTAAGTTCACAGCT
GACATTAAAAAGCTTGAGCAAGAGATAGATAAAATTAAGCAATCAAGTTCTGTCGGAAGT
ATTTATAAGTATCAAAAAGATTATTCGGAATTTTTGTAATCTTCCTTCTGATTGGAGCTT
TTTGCCATAATAAAAATTATAAAAGCAATCAGAATAATTACAAACCAGAATCTCAGAATA
ATTTCCCAAACGGCTTCGATAAAAACATAAGTTTTGAAATTTATCCTGTCAAATAAATAA
AACATTCCAGCCGCCAACAGAAGCAAAGAAAGAATTAAAAAAACAATTTTGTTTTTATCA
GACATATAAACGAACAAAAGAGATATTCCGCTGATAATAAATATTGAAGGAAATATCATT
CGTGCAGGATTCCAGATTGTGAATGATGATTCAACTGCAAGTACAATTCCTGAAAGAAAA
ACAAAGCTTCCTGTAAAAATTCCACCCTTATTTGATTCTACAAATGAGTTGAACCATAGA
CTTATACCAGCAACCAGAAAAATGTATGAAATCATTTCAATCAGAGAAAAGTCTGCCAAT
CCAATCAAATTAAAAAACAGCAGTAGAGTTATTAAAAATATAATGACAGCAAAAACTGTT
TTAAAATTTTTCACAATATTCTTTGTCCCATACTTGATGCAATAAGTTCAGCAGCAAACA
CTGCGCTTGTATTATGAACATCGAGAATTGGATTTACTTCGGCAACTTCAAGCGAAGACA
TACAACCACACTCTGCAATTGTTTCCATAAGTAAGTGAGCTTCACGATAATTCAATCCGC
CTTTAACTGGTGTACCAACGCCCGGTGCAATTGAAGGATCAACACTATCAACATCAAAAC
TTACATGAATATGATCAACCTGCTGACGAAATTGTTTTAATACTCGCGATATGACTCTGT
GAATTCCAAGCTTATCTACATCGCTCATTGTATAAACAGCTGGATTTAATTTTCTGATAT
TTTTTCTTTCTTCAATATCAACGCTTCTGATTCCAATCAAGGCACAATGCTCGGGTTTAA
GTTTGGGTTTGATTCCATAAAAATTTACTAATGAAGGATGGCCAAGACCCATTGATGCAG
CCAAAGGCATTCCATGAATATTCCCGCTTGGAGTTGTTTCGTGTGTATTCATATCGGCAT
GAGCATCAATCCAGATAACGCCAAGAGATTTTTTATTTTTTTTGCAATGAGCTGCAATTC
CGGCAATCGTTCCTATAGCCATTGAATGATCACCTCCGATGCAAAGAGGGAAATTTCCTT
TATCGAGAACTTTCTCAACTGTTCTGGCAAGTGTTAAGGAAGTTTTTAAAACTTCATTAA
GATAACGAAGCTTTGGATCGCCGACTCTTTGCTTTTCCATTATTTTGATTTTGATGTCGC
CTAAATCTTCAACTTTATAACCAAGGTTACGAAGTCGTCTTTCAAGGTTAGCAATTCTCA
ATGCAGAGGGACCCATATCGACACCTCTTCTGCCTGAACCGAGGTCCATAGGAAATCCGA
TTATTGAGATATTTTCTCTTGGCATAAAACAATCATTTTTTGCAGTAGGCAAGTTAATGT
CATTCAAAATATTTTACCAGAAATTCCAATCGCTTCCTGAAAAATCTTTATCCGATTATC
AGTAATTTTGAAATAAAGGAATTAAAAGTTTTTATATGAAGTTTAATACAGAACCCTGGC
TGAATGTCGGTATTCTCACAGACAATAAAATCAGATTTGAGCTTTATGGCGACTTTAGCT
CATTAGCTACAAACAAAATTTTAAATGGAATTTTTACCGCCGAGCTTAATAACAATAAAA
TAATTTGTAAAGGAACCAACATAACTGTTGAAGCAGAGGATGAAATAATTTTTGAACCTT
CAGATCCGGTATCAGAAAGTTTTCTGCTTCGCGATGTTATAATCGGAGTAAAGTTTCACT
GGGAAAGAAGAGAGAAGCAGCGCTTTAATTACTTTCTTAAAATTATTAAGAACGGAAACC
AACTTACTGCAATTAATTACCTGCCAGTTGAAGCTTATCTGACAAGTGTAATTTCATCTG
AAATGAGTGCGAGATGTTCAATCAATTTGCTTCGCTCACAGGCCGTCGTTGCAAGGAGCT
GGCTGCTTGCACAGCTTCAAAACAAGGAAAAAGAAAAAATTAAAGACCCTTCGCTCAAGC
CGATAAAAACTGACGAAGAACTAATTACCTGGTATGACCGCGAAGCTCACACTCTTTTTG
ATGTGTGTGCGGATGATCATTGTCAGAGATTTCAGGGAGTTACAAAAGTTACAACCGAAA
CTGCTTTCAAAGCTATTAAAGATACTAGAGGAATTGTGCTTATAAGTGATGATGAAATAT
GCGATACGAGATATTCAAAATCCTGCGGAGGAATGAGTGAATCGTATGAGAATGTTTGGG
AACCTGTTAAGTATAAATATTTACAACCGGTTATTGATTATAAATTCGAACCTGAAAATC
TTGAGCTTGATTTAACAAAAGAAGAAAATGCCGTTAAGTGGATTAAAGCCAATCCACCTG
CATTTTGTAATACAAGCGACCCCAAAATTCTTAATCAGATTTTACTGGATTATGACCAGG
AGACAAAAGATTTTTATCGCTGGAAAGTTGAATATTCACAAAATGAATTAAGTAATCTGA
TCAAAGAAAAACTCGGAATTGATTTTGGTGATATAGTTGATCTTGTTCCCGTTGAAAGAG
GTTACTCGGCAAGATTGATTAAATTAAAAATTGTTGGGGAAAAAAAATCCTTTGTAATCG
GGAAAGAACTTGAAATAAGAAGAGTGCTTTCACCAAGCCATCTTTACAGCAGTGCATTTT
ATGTTGAAAAGGGAAATATTAAAGAAGGCATTCCTCAGAAATTTATTTTACACGGGGCTG
GTTGGGGACACGGTGTTGGCTTGTGTCAGATTGGTGCGGCAGTAATGGCAGAGCAAGGAT
ATCAGTTTGATGAGATACTCATTCATTATTTCCCAAATGCTAAGATAAGAAGGATTTATA
GCTGAAGACGATGAAGGTTTTATATTCTTGCTTATCGAAAAGCTGGGGCGGAATGGAGAT
GATTACCTTGACTTTTGTGAAAGAACTTCTCAAAAGAAACATTCAGGTCGAACTTCTTTG
CCTAAAAGAATCAAGAATTCATGTTGAAGCTTGCGCGTCAGGAATTATTACTCATCCAGT
AAAAGCATCGGGATATTTTCATCCGTTTACTGTAATAAAAGTTGGATACCTTATCAGAAA
AGGACACTTCAGTTTAATTCATACGCAGGCATCAAAAGATTTATGGATACTTGTACCAGC
ATTAAGAATAATTAAATCAAATATTCCTCTTTTTCTTACAAAACAGGTTGGTTCGTTCAT
TGTTAAAAAAGATTTCTTACACAGATTTTTATACAACAGAGTTACAAAAGCATTTGCAAT
CAGCAGAGTGATTAAAAAAAATCTTGTAGAAACCACTCCACTTGATAAAGACAAAATCGA
ACTTGTTTTTAACGGAATTGATACTGAAAAATTTAATCCAGCAAATGCTGATAGAAAAAA
AGTAAGAAAAGAGTTTTCAATAGCTGATAATGAATTGCTTATCGGAATGCTTGCGCGTTT
TAGTCCTGGTAAAGGTCACGAAGAATTTCTTATGGCTACAAAGATATTGTCAGCAAAGTT
TGATAATCTGAAATTCATAATAGTTGGCGAAGCAAGTCGTGGCGAGGATGAATATGCAGC
TTCAATTAAAAAGCTCGTAAGTGATTATGAATTAACAAATGTTATCTTTGCTGGATTCAG
AAGCGATACACCTGATGTTCTTTCAGCAATGGATATTTTTGTTTTCCCTTCGCACGCAGA
AGCATTTGGAATTGCTTTGGCAGAAGCTCACTCTATGGCATTACCATCAGTTTGTTCAAA
TTCTGATGGTGTGCTTGATATTGCAGTTGATGGTGAAACCACACTTCTGTTTGAAACAAA
AAATGCTGATGATCTTGCTGATAAACTCGAGGTACTTATTAAAGATGCCCAATTAAGAGA
ACGATTTGGTGTTAATGCACGAAAGAGAGCAAAAGAATTATTCGACCTGAATGTTATAAT
GCAGAACACAATTGAACATTATAAAAATTCTTTAGAAGGATAAAGCATAAATGAATCACA
GAGTTTATGACAATGAAATATTGAATGAACTGATTTCAAAAAACGAAATCGCAGATGCAT
CAAAATATCTGTTTGAACTTCAATGTAACGACTGGAAACTTTGCCGTGATAATTATGAGC
AGTTGAAAAATGTCAGAGTCAAAAAATTTCAGTTTGAAGGATATTCCATTAAAGCACAGT
TTAATCCGGGCAGAATAATTTCCACTTCAGCTAAGGTTGATCCGAAATCAATTCAGGAAA
GAAAATGTTTTCTTTGCGAAGAAAATCTTCCTGCTGAACAAAAAGGAATTCTGCATAAGG
ATGAGTATATCATACTGATAAATCCGTATCCAATTTTTCCAATCCATTTTACTTTGACTC
ACACAAAACATCAGCAGCAAAGAATATTTGATACATTCACAGATCTACTCGATTTCAGTA
AAGATTTATCAAAACATTTCACTGTAATTTATAACGGACCAAGATGCGGTGCCTCTGCTC
CGGATCATTTACACTTTCAGGCGGGAAATAAATTCTTTATGCCAATTGATGATGAAGCAG
ATCTGATTGCAAACGAATATGGTTCGATTGTGGTTGATACAGAAGATCTTCTGATTCAAA
CAGTTGATGATGGATTAAGAAAGTTTATTTTATTAGAAAGTATCGGAAAGAATTTGTTGG
TTGATTCCTTCGCAAAGTTTTATAAGATATACTCTGAACTAATGAATGAAACAGATGAAC
CATTGATGAATATCGTTTCATTTTATGATTCTGAATTTGGCTGGAGAGTAATAATATTTC
TTCGTGCAAAGCATCGCTCACATCACTATTTTGAAGAAGGTGAAAACAAACTGCTTGTTA
GTCCTGCCGCAATTGATCTTGGCGGAGTTTGTATTTTCCCTCGCGAAGAAGATTTTAACA
GAATTGATAAAGAGCTGATTAAGGCAATATTCAATGAAGTCTTTATAAATAAAACTAAAC
TAGATGAATTAAACAATTCATTAAAAAAATTATTTTAAGAGAAAGAATGAAAAATACTTC
CAGATGTCCGTGGGCTGCAGATGACAAGCTGATGATTAAGTATCACGATGAAGAATGGGG
AGTTCCCCTACACAACGACAGAAAACTTTTTGAGTTTCTTTTACTTGAAGGATTTCAGGC
AGGATTAAGCTGGAGAACGATTTTACATAAAAGAAAAAATTTCAGAAAAGCATTTGATAA
CTTTGACTTTAATAAAATTGCAAAGTATGACAAACGAAAAATAAATTCTTTAATGAAAGA
CGAAGGCATAATTCGCAATAAGCTGAAAATAGAATCCGCAGTAACAAATGCCAAAGCTTT
CATTCAGATAAGAAAAGAATTCGGAACTTTTGATAAATATATCTGGAGTTTTGTCAATTA
CGAGCCAATCAATAATAAATTCACTTCCATAAAAGAATTACCAGCCCGCACAGAACTCTC
CGATAAAATAAGTGAGGACCTTAAAAAACGAGGATTCAAATTTGTTGGTTCGACCGTTAT
TTATGCCCATATGCAGGCAACCGGAATGGTGAATGATCATCTGGTTTACTGCTTTCGTTA
CAATCAAATAAAAATAATCTAAATTTTTTCTTGACATAAATTCAGATTATTCACATATTA
ATTTTGAAACCAAATAAACTAATCAATTAATTAAAAGAGAGGAATGCTATGAAAAGAATT
TTTCTTTTTTTTGCCGGTCTATTATTATCTACTTCTTTGCTCTATTCTCAGTATGAACCT
ATTTATTCATTTGAGGAACTTATGCGAATCACGGAGGAAAATCCTCAGATGATTTTTGAA
GCAAGAGAAATGACTTCATTACTTGAAATTCCTCATTCAATTTACTTACCTCAGGGAATT
TTTATAGAAGCACGGGCTGTTCAGAACGATCGCGTTGTTTATGTAGTGATTAATAATCTT
CTTGATATTTATAACAACGCGGAAGTATTAACCTGGCAGCAAATACAAAACAGATTTGAT
CTTTCATCTGCAAGATTAAACTATGTAAAGAAAGCTACGCAAAATCCTACTCTAGGTTAT
AACATAACAGTTCGACCCGAAGGCAGCCAAAGTAGTCAATATTTATTAATTCCTGATTGG
ACTGCAGATGGTATTATGCTATTTGATGCAACAACAGGTGATTTATTAAATCAGAATTTT
ATTGTTGATCCGACAAATCTCTCTTCGCCAAAGCAAGCAAGGTTAGCTCCTCAGGGATTT
GTTTCCGTTTCTGATCAGATTGACGATGTTGTTCAGAGTTATGATACAATGGGAACTTAT
TTTGGAGTATTTGCACCTGCAGGTGGTGTTAATAATACAATTCTTGATAATATAAGAGGA
CATAACTACAGACCCAATGGAAATCTTGTGGTTACAGTAGGAAGTGGTGGTAATCAAAAT
GCTGTTGCAGAATTTGACAATGCAGGAAATTATATCGGGCAGTTTATTGCAGCAGGCGCA
GGTGGTCTAAATAGTCCGTTTGATATTGTTTTCAGAAGCAATGATGTTCTTGTTGATGGA
AGCTCCAGTAATAAAGTTCATCGCTATGATTTGAGCGGAAACTATTTAAATGATTTTGTC
TCTTCAGGATTAGCATTCCCTCAGCAGATCCATCTTGAAAGTAATGGTAATGTAGCCGTT
GCAGGATTTTCTACTCCTTCAGCTTTGTTTGTATATGATTCTCTGGGTACTCTTCTCGCT
TCTTATAATGTAATAACCGGACTTCGTGGAGCATATAAACTTCCAAACGGCAATTATATT
GTAACAAATGGTTCAGGTGTGCATGAAATAACAACTTCAAATACTCTTGTTAGAACAATT
GTTGCCGGAGTCAGTGCTCAATATGTTGACTTTGTTGATTTCCAGAATGTCATTCCTGTT
GAACTAAAATCATTCACTGCAGTTGCAAATGGAAATAATGTTGAGCTGAGCTGGTCAACT
GCAACTGAAACAAACAATCGTGGTTTTGAAATTCAGCGAAGTGTCATATCGAGCAGAGCG
AGGAATCTTTCCTGGGAAGCTGCTGGATTTGTTGATGGCAAAGGAACAACTACCGAACCT
CAGAACTATGTGTTTGTTGATAAAAATCTTACTTCAGGAAAATATGCTTATAGATTAAAG
CAAATAGATTTTGACGGAACATTTGAGTATTCAAATGAAATAGAAGTAGAAATAGTAACA
CCGGATAAATTTACTCTTGAGCAGAACTATCCAAATCCATTCAATCCGACGACAGTAATC
AGTTGGCAGTCACCAGTAAGCGGTTGGCAAACACTTAAAGTTTATGATGTGCTTGGCAAT
GAAGTAGTTACTTTAGTGAATGAACACAGAGAAGCTGGAAGTTATAAAGTAGAATTCTCC
ACAGGATCCATTGGAAATGCAAGTGAATTACCAAGTGGAATCTATTACTACAAATTATCT
ATTGGTAATTTTTCAGATGTAAAGAAGATGACGGTGATTAAGTAAGCCTCATCCCAACCC
CTCTCCTTAGGAGAGGGGCTTTTAAAATTTCATAGAACTTAATCAGAAAAGATTCTCAAC
TAAAGCAAATGTTTAAAGAGCGGGCAAACTGCCCGCTCTTTTTTTATTTAACATTTTTCA
TTTGTAAGGAAGGAACTTTCGTTAGTTCCTAATTTATTTTCAATCTTCGGTTCGGATAGT
GTCCTAACTCAATTATTAAAATCAACTCAATTCTAAAATAGTTCCTTTTACCTTATAACT
CTTTCCCTTATACCTTACCACCTAATTTCTCATCCCGTTATACCTGCTCAATTATCCAAC
CTTCTCTCTGCTCATTGGGTCAATGAATTTTGCGCGGGAAGTAAGGTTATAAATTGCCGG
GATTACAAACAAAGTCAGAATTGTTGAAGCAAGTAATCCACCGATTGCAACAATTCCTAA
TGGCATTCTTATTTCTTTTCCTGCATCACCAATTCCCAACGCTAATGGAAGCATACCAAG
TATAATTGCAATAGATGCCATTATCTGTGGTTTGAGTTTAGTGGGACAAGCTTCCATCAA
AGCATCTTTTGGAAGATATCCTTGCTCTCTTCTCAACTGATTTGTGTAATCAAGAATAAG
GATTGCATTATTCACAACAATTCCTATCAACATTATTATTGCCATTAAAGATGTTATACT
GAATGATGTATTTGTTATAAATAGAGCAAGAACAACTCCCAATAGACCTAATAAAACTGT
AAACATAATAATTATCGGCTGCCAGAAACTTTCAAGTATTGCCGCAAGCAACATATATGT
TAAAAGAACAGCTAAGAAGAATGCAAAGATCATATCCTGAATCATATCATTCATCATCTT
AACATTTCCGCCCCATCTGAAGGAATATCCCGAAGGCAGATTTATTTCAGCAAATCTTTT
TTCTATTTCACTTGTAACATCGCCAAGCGGATAACCTGGTGCAGAAGAACCCGTGAACAT
TACAGAAGTGTATTTATCGCGATGCAGAATTTTTGTAAATCCCGTTGTGAATTTTACATC
AGCAAGTTGTGCTAATCTGAATGAACCAAACTGAGTTGCAACAGTTATGTTTCCAATCTT
TTCGGGTGAATTAACAGATTCATCATCAAGTGTAACTGTTATATCATATTCATCACCAGC
CTCACGGTATTTTGCTGATTGAATTCCTTCAATTGCTGAACGGAGAGTGAATGCAAGATC
GGTTATGGTCATTCCGACTTCTGTAAGTTTCTCACGCTTCGGATAAACTGTAATTTCGGG
TTTGCCTGCTCTTGAACTATTATCAAAGTTTATAAGTCCGGGCACATCTTTAAGTTTTCT
TACGGTTTCATCCTTTAATCGTTCAAGCTCCTCAAGATCTTGTCCTAGTAAAAAGAATTG
AATTGGGGCTTCGCCACCACCCATATCTTCGCCTACATCAACTTTAATTTTAGCATTTGG
AATATCTGCAAGTTCTTTAGTGAAAATTGGTATTGCATCAAGTAATTTCAGATCTCTTTC
TTTTACATCAACTAACTTCACATCAATACTTGCCATATTTGTTCCAACATCAAGATCGCT
AAGTTTACCAAGATTAGTAAGAATATGTTTTACTTCTTTATGTTTTTTTATTCTATCTTC
AATTAGACGAATGGTGTTGGCTGTCTCCTCTAGATTGTAACCTGCCGGAAGTTCAACAGT
TATTCTCACTCTACCATCATCAGTCTGGGGTATAAACTCAAACCCAAGTTTTGGTCCGAA
AATCATCAGGACAAGAATGAATATTACAATTGAAGTAACAACAGTCATCAGACTTCTGAA
TTTAGTATGCAGCACTAAACCTAAAAGTTTTTTATACAATTCGGTTTGTCTCGCTTCAAA
ATTATTAAACCAGGTTGCGAGTCTTCCGGTTTTATGTTCTTTCGAAAGTATCAGTGAAGA
AAGCAGAGGTGTCAGAGTAAAAGACATTATCAGAGAGAAGATAGTCGCGAATACAGCAGC
CAGCGCAAGTTCGCGTAACCACAATCCTACCATTGAGGACATATTTGCAATTGGAAGAAA
TACAACAATGTTTGTAAGTGTTGATGCAAGAACTGCAACCGTAACCTCTGAAGTTCCTTT
GAAAGATGCTTGTTTAATTGTTTCTCCCATTTTTTTGTAACGGAAGACGTTTTCAATTAC
TACGATTGAGTTTGCAACAAGTACACCAACCGAAACAGATAATCCCATCAAAGTCATCAT
ATTCAACGAAAGACCAAACACCTGCAAAAGAAGAAAGGTTGAGATAATTGATGTTGGCAT
AGACATCGCAACCACTAATGTTGAACGCCAATCGTGCAAGAACAGAAACAAAACGATTGC
AGTGAAGATAACACCCAGATAAATATTGCTCATCGTATCATCAACACTTGCCTTAACAAA
CTCAGATGCATCGTTAACAATTTCAAGTTTACATCCTTCGGGCAGTGATGCCTGAATTTC
CGGAAGGGATGTTCGGATTGCATCCGCAACTTTAACAACATTTCCTTCGCTTGATTTTAT
AATACCTAATCGTATAACACTTTCATTTCTGATATTCTGCTTAACATTAAAGAAAGTTGC
TCGCTGACGAATATCTTTTCCCGAATCTATTACATCGGCTATTTGTCTGATTTTTTTAGG
ACCGAATGCAGTTGGTATTTCCAACTCTCTGATTGATTCAGGATTGTGAAATTGTCCATC
AAGTCGCACTGTATATTCCTGATTCCCTATCTGGAAATAACCACCCGGAATATCCATATT
GTGCATCCGAAGAATTTGTGTGAGCTGAGGTAATGAAATATTATTTTCGAATACAACTTT
ATTATCAAGCTGAACCCGGATTTCTCTTTCTTGCCCACCAGTTATCTGAACTTTTGCAAC
TCCAACAATCTGAGAGAATCTGTCCTTTAAGGTTTTATCTGCAATTTCATAAAGTTGTCG
CGAATCCAGATTTCCGCTTAAGACAACATCAACAACCGGAAACAAACGCAAATCAACTTT
TTGTACAATAGGTTTTTTAGCATCAGTTGGTAAATCGTTAATTATTTCATCTACTTTATC
TTTTGTTTCCTGATTTGCAACATTCACATCTTTACCAAGCTGAAATTCTATAATGATTAT
TGATGCTCCATCCAATGAGTATGATTCTATTCTTTCAATCTGACTGATTGTAGATACAGC
ATCTTCAATTCTCTTTGTAATTAATGTTTCGATTTCCTTTGGCCCTGCTCCGGGATAAAC
GGTTTGTATTGTAACAAAGGGAATTTCCACATCAGGTTGAAGATTGAGGTTTAATCTGTT
GTAAGCAATTAAACCGAATATAAGAAAGATTAATATTCCAACTGTTGTTAGAACAGGACG
ATTAATTGATACTTTTGCGAGAAACATTTTTCAATTCCTTTTTATTGAATCACATTTACT
TTTGAGCCATCTTCAAGATTCGATGCTCCTTTAACTACAAGCATATCACCAACCTGCAAG
CCATCGGATACTTCATAAAACAAACCGCTTTCATTTCCATTTGTTATATATCTTTTAACA
GCTTTGTCGTTCTGAACAACGAAAACATAAGCTCCGTTTTCATCGTGGTTGACCAGATTT
CTCTGAATAATAATTGCATTTGGTTTTTCATAAGTAAGTATTCTTATTTCATTTGTAACG
CCGCTTTTAATTATTCCTTTCGGATTATCAAATTCAACCTCAACAAAGAATGCTTGTTTT
GCAGGATCCATTGCCAAAGAAATTTCAACTACCTTTCCAACAAACTGTTGTCCATTGTAT
TCCGTTACTGCTTTCATTCCTTTTTTGAACTGGGAAATTTCTTTTTCAGAAACCCAGATT
TTGCTTCTCATCTTATTTGTTTGAGAGACGGTGAACAGGGGTACATCACCCTTCACATTA
TCTCCCGGATTAACTTTCATATCAACAAGAATTCCATCAAAAGGTGCTTCGATAAAAAGC
ATTTGTCGTACTGATTCATAATTTCTTTTTGCAACAAGATATTGTGTTTCGATTGCATCA
TAATTTGCCTGAGATGTTTCTCCTGCAGCAAGCAATGCTTTAACACGCTCGTAATTCTTC
TTCAGATTTTCATAAGCTGATTTTGCCTGTTCATACTGAACGCCCGGATTGTAAACATCG
AACTCAACAATTACCTGTTTCTCACGAACATAATCACCAACTGATGCATTAATTCTTTCA
ATCTTTCCACCAACTATTGAACCTTTGGTTGCTTCTTTTATTCCGGTGAGTTTTGAAAAG
AATGTAAGATATTTTGTGAACGGTTGATATTTCACTTCTTCAACACGAACCGGAACGCCT
TCTTCTTTTCTTATTTCATCCAAACTTTTTGATTCCGGTTTATCATCACCACAGGAAACA
ATAAGAAGCGATATAATTGTGATGAAAAAAATTAAAGCTGTGTTTTGAATTATTGATTTC
ATTTAATTATTACTCCTGAATTCTTAAACTTATTCTGTTTCGTACTTTAATAAATATTCC
TGGTTAGTTCTTCCAAGAAGCTGATCCATTTCAAATTTTGTAACAAGATAACTGTGAACA
GATTGAATATAATTTGTTCGCGCCTGCTTCAAAGCAATATCAGCGTTCTGAATTTCTAAT
TGATTTCCTGTCCCTTCTTTATATCTTACTTTTGCAATTTCGTAAGCGCGTTCTGCAACT
TTAACATTTTTGTTTTGAGCATCAACAAGTGTCTGAACTCGTTTTAACTCGCTGTACTTT
GCTCTAACCTGAGTTATGAGAAAATCTTTGTAAAGATTCATCTGTTCTTCAGTTTGCTTG
TAAGTAATTGTAGATTGCTCAATTCTGTTTTTAGTTCTGTTGCCTTTCCAAAGATTTATT
GAAAAACTTAAACCAACAGTAAGAGAGGAATAATTCTGAAAATTCCATTTATCAGATGAG
CCAGCATAAGAATAACTTCCGAATGCTGCAATGTTTGGCCAGTACTCAGAAACATCAATC
TGAATGAATGCTTCATCAACTTGTTTTTTCAGATCAAGACTTTTCAAACCAAAATTTGAT
TGAAGCGCTTCTGAAATCAAATCATATTCATCAGGAAGTTCTTCTGGTGTATAGACTATA
TCACCAATAATTTCAATCGGTTCTTCCTGAGGAATTCCCAGCAAAACCTTTAAACCATCT
TTTGCTGATTTGAGTGTATTCTCCATTTGCAATACCAAAGGACGAATATTTTCCACCTGA
ACTTCTGCCTGAAGCATATCGAATTCGGATACAAGTCCCTGGTCAAATAGTGCTTTAACA
TTTCTGAGATTATCCTGTGCATTCAGAAAACTTGCGTTGGTTATTTCGTAGAGTTGTTTT
GCAAGTAACACACCATAAAAAGTTGTCTGAACTGATAAAACAGTTTTTGAAATAGTATTA
TTCAGTTCTGCTTTTGATAAATTAAAATAAATTTTTGAAGCACCAATTCCGCGAAACACA
GTTGAGCTGAATAGAGTTTGAGTAAGTAGCAACTGAGCTTCATAGTTATTTGATTGAGCA
AATGATTGAAGTTGTGTTTCAACCGGAATGAATTTACTGTTATCTCTCGGAATAACATTT
TCGTCAAATAATATTGAGTAGGTTGCGTTTTTTAATAAAGCTCCAAAATCCGGGAAAGGC
ATTTTGGGTTTGCGCAAAAAGTGAGTGAATGTTCCATTTAAATCAAGACTTGGAAGCGCA
TATCCAAATGCTTCATCAACAGCAGCACCGGCTTTTTCGACGGTCATTTTTGCCAGCTTG
ATATCACGATTGTTTTCAAGAGCGATGTTAATTGCATCGTCGAGATTTAATATCCTGTTT
TGGGAAAATGATGGAGAGATAAACAGAATGAGTCCAAGTAAATTAAAGATCAGTTTATTT
TTCATTAGAGACCCGTGATTGTTCAATAGATGAAGAAATTTTCGTATCAAAAATACTTAC
CAGATAATTAAGTGGTTGTTAAAAATTCACAAGCGGTAAAATAGTGTGAGGAACAGCAAA
ATTTTTGTTCTTGTTAATAGTTAAGCCCACCTTATGATGGGCTTTTTTTGTGGTGAAGAA
GAGATGATTGTATTGTTCAATCAATCTCAATCAAAATCTGACCTTCAAAATTTCTTTCGT
GATGTTTTCTGAAGATCTCTTTGTATTTACTCACTAATTCCTTTGGCAAATCTTGACCAT
TAACAGATATTTTATCATCATTCATTTTGAATCTTAACTCTGAATCAATCGAATCAAGGT
ATCCGTCTTTAACAAGTTCTTCCTTTAATTCATTTACAAAAGACTTTGTTTTCTTGTATT
CAGCTACATTCTTCTTCAATTCGATAATTTCAATATTTCTTTCCCTTAGATCCATGAACT
TTCCTTTCAAATCAATATCAATGCTATCAAGTTTTTTCATCTCTTCACGAAACTTTTTCA
TTTCATCTTTGAATTTATCTCTGTCGAATTTAGGCGGCTCTGGTGGAATAATATTTTTGA
AGTACTCTTTAAACTTGTGCATCTCTGATTTCATATCATCAGGATTTATACGGATTTCAA
AATCTTTATCTTTCAGTTCTTTCAGCATACTGTCAAGTTCTATTCTCATATCTTTCAGAA
AATCGTCATCTATTTTAAATCTGAATGACATTGGAAAATCGGATTCTTGCTCATCAGATT
CTGAAGAGTCACGCTCAGCCGAATCTCTATCAATAAAAATTTTTATCCGCTTCGATTTAT
CCTTGTTAGAATAAGAATCCTTTGTGAGATTTTTTAATTCATAAATAACGAGATCTTTGT
AATTATCTATCTCATTGTCGGGAAGTTTCTGGTTATTCTTATAAATCGATTTGATTTTAT
CACCATCGAATTCAACTCGATAGTTGTCGTTTCCATCTCTGAAAATGAAAGTTTTGTCTA
CTGTTGCAGTTTCAGAGTTCCTGATTATTTCACCCGAAGAGCAGGCAGTTAAAAGTAGCA
AAGAAAAAGAAATGGAAAGAAAAATATACTCGAATTCTTTTGTAGAGGATATTTGTTTCA
TAATTAACCTCATTAATTATTATTTCTGATTATTAAGACTTTACCGAATTTTATATTGTT
TCGTGAAGTAAGTAGTAATTCAAAGAAAGGTAACAGCGAAGGATTAACGGCGTTGGAAAA
TGTTCAACAGAACAGCTTTATCCCTTTATTAAATTTTGGATGCTGATTGTTACTGAATTA
AAACCAGGAGAGGAAATTTTTAATTATTCTTTAAACTAAAGTGAAGAATCAAATTTTATT
TTTCGTTCAGCAGGATTTCTTTGCAATTCTGAAGTTGTGCAATTTGTTCATCAGAAAGTT
TAGGATAATCTGGTTTCAGTTTTTTCATCGTCTGAACAATCACTTCACTTACTGCCAATC
GCGCAAACCATTTTTTATCAGCAGGAATGATATACCATGGAGCATATTTTGTACTTGTTG
CTGCAATTGCATCCTGATATGCTTTCATATAATCATCCCAGAATTTTCTTTCATCTACAT
CTGCAACAGAAAATTTCCAGTTCTTTGCCGGGTCTTCGATTCTGGATAAAAATCTTTTCT
TCTGTTCTTCTTTTGAAATATTCAGAAAGAATTTGATAATCACGGTACCGTTTTCGTATA
AATACTTTTCAAAATCATTTATCTGCCTGAATCTTCGCTCCCAGATTTTATCATCAACTA
ACTCTTCGGGAAGCTGCTGATATTTAATTAAGTTATGAACTCTTACAATCAAAACATCTT
CATAATGTGAGCGATTAAAAATTCCGATTCTGCCTCTTTCCGGAACAGCTTTCTGAATTC
TCCACAGATAACCGTGGTCAAGTTCTTCTTTTGATGGTTGTTTAAAACTATAAACCTGAG
TTCCCTGTGGATTTAATCCGCTCATAACATGTTTTATTGCGCCATCTTTTCCCGCAGCAT
CCATTGCCTGAAAGATTATCAGAAGTGAATATCTATCCTGAGCATAAAGTTTATCCTGAA
GCTCTGCCATAGTTTCAATATTTTTTTTCAACATTTTTTCAGCTTCATCTTTAGAATCAA
TATCTGCAGTGTAATCGGTTTTGAATTTTGACAAATTGAATTTGCCGGTGTGATTAGCGA
TAAATTTTGATATGTCCATCTTTAGACAGGTGTTACTTATTTTTGAATAAATGTTTAATT
AAAAATAAAAATTCTATGAAATTTTATCTAACGCTTCTTTTAATCATTTTAAATATAACT
ATTAACTCTCAAAATCAGTTTCAACAATTCATAAATTATGTCAATTCACTTCCTGATCCA
TCATCAAAACAAGCTGCTGTAGATAGTTTTATTGTTTATGCAAGAACCCAGGGTATTCCT
TTTATAACAGGCGACTCGGCTAATTTTATTTATCGTGGAAGTGTAAGCTCGATTTCAATT
GCCGGAGATTTTAACGGATGGACTCCAAACTGGAATATGACGAATCTTTCGGGAACAAAC
TTCTGGTATTACTCAAAAGTTTTTGAATCCGATGCAAGACTCGATTATAAGTTTGTAAGA
AATGGAAATGATTGGATACTTGATCCGGAAAATCCGAGACAGGTAAGTGGTGGATTCGGA
CCTAATTCAGAGCTTGCAATGCCGGATTACATTCAGCCATGGGAAATTAATTATCGAAAT
GACATTCCACACGGCATTGTTGTAAACAAAATAATTTACAGCACTAATGTTGGCACCTAT
TATCAGTTAAAAATCTATCTTCCACCAGGATATGATTCTACTTCAGCAGAGAGATATCCT
ACAGTTTATTTTCAGGATGGATTTGAATATATAACACTTGGAAGTGCAGTCAATGTAATT
GATAATCTGATTGACAGCAGTAAAATTAATCCTGTGATTGCAGTTTTTGTGAAACCCAAT
AACCGAAACGAAGAGTATGCCGGTTCGAAGAGAGTACAGTACAGATTATTTTTTGTAAAC
GAACTTGTTCCGTTTATTGATTCCACATTTAAAACTATTGCCTCTGCAAATAAAAGACTT
GTTTTGGGTGATTCATCCGGAGGAAATATTTCTGCTTTAATAAGTTATAATCATCCAGAA
GTTTTTGGTTATTGCGGATTGCATTCGGGTGCTTTCTGGACAAATAATTATGAAGCTTAT
AATCTTATTGTAAATGGTCCTGTAAAAAATATTAAATGGTGTTCGGTTTGGGGAACTTAT
GAAGGTTCGTTACCTGCAAATATGAGAAACTTCAGAGATTTCCTTCTTCAAAATAATTAT
CAGCTAAGTTGGGAAGAGCGCCACGAAGGACACAGTTGGGGTTTATGGCGTGCAACAACT
GACAACACACTTATTTTCTTTTCTCCGTATGAACCCAATTCAATTGGATTAAATGATGAA
AATTATTTAAATGATTTTAATCTAGAACAGAACTACCCAAACCCATTTAACCCAAGTACA
AAAATAAGCTGGCAGTCGCCAGTAGGCAGTCATCAAACTTTAAAAGTCTATGATGTGCTT
GGAAATGAAGTAGCCACGCTTGTTGATGAGTTTAGAGAAGCAGGCAGATATGAAATTGTA
TTTGATGCTTCCAGTTTATCCAGTGGAATTTATTTCTTCAAACTACAAGCAGGAAATTTT
ATTCAAACCCGAAAAATGATGCTACTAAAATGAATTTGCTTATATAAAAATTAATTCATC
ACAAGCTTCATATATTCGTCAAGAAAATTGCGGCTGAAGCTGGGGTCTGCAGAAATCCAG
AATAATAAATTGTTGTCTGCAAATACATAATGCACCTGACCAAGTCCCATGCAGCTATAA
ATCTGTTTATTGTTGATATTGTGATAGGTGCCACGAACAAACATAGAATTTTCGGGAGAA
ATTTTTTCTGTCATTTTTCTGAAGTCCTGATAAGCCGCTTTATCATCCGAATAATATGTT
ATGTAGACTGTAGCATTGCCAACTTCACCGGAATAAAATCCGACTTCATTTTTTTCTGTT
GCTACATTCTGAAAATGCAGTTTGTCAACAAAATCTTTCGCTTCTTTACCTGTAAGTTTT
CTTTTCAATTTCATTCCCCAGAAATCCTCGGGCAAATAATTTCTGTCAGCCGAACAGGAA
ATGAATAAGTATGTAATCAGAAAAAATAGGATGCTTTTTTTCATACCAATCAGAATTTTT
GCAGGGAATAAAATGAATTTGAATTGATTTTTCAACACACTAAAAGAGTTTTTTTCTGGA
TGGATTTGTCCTGCTAATCCGAGGTACAATGTGTAATTAAAAGTTAAAGAAGAGTAATAT
TATCACCGACTTTTACTTTGCCAGAATTGTAAGCAACCAGGTTCATTCCGAACAAAACTT
TATTTCCATTTCTTCTGAATGTTGAAAGAGTTCTCAGTGGCTCATTACTTCTTTCCGCCG
TTTGCTGATCAGTTGTTGTAATTACACAGCGAGCACAAGGTTTTACTGCACGAAATTTTA
TTTCGTCAATTAAAAAATCTTTCCACCTGTCTTCCTCAAAAGGTTGTCCGCCAGTAAAAA
CAAAGTTTGGTCTGAAACGATTGATTGGTAAAGGATTTTCTAATCTGCGATTTAATTCAT
CAAGTGATGATTGTCCGATTATCAGGAAAGGATATCCATCAGCAAAACCAACAATGTGGT
CATCAGCTACATATTTTCTTTGACGGTCAACAATTCTTACTTCATTTTCTGGCATATAAA
CTAATCTGCATCTTATACCAATCATATCAGAAAAAAAATAATCTGCTTCTTTTGATATAA
GGGAAGCTTCGCAGATGTCATCCCAGATTTTTACTTTTATTTTATTGAGTGAGGTAACTT
TTTCGTTATTGAGTGAAAGAATGATTGAATGTTTTAATTGGGGGTGATACACTGTTAATG
TATTACCCTCAATTTTTGTTTTTAATAATGCCATCTGCGGAAAGTCTCTTTGAGTGATAA
ATATTCCATTCTCATCAACAAGCATTATTCTTCTGTCGTATTGAAGTCCTCTTTTCTCAA
CAAGAGCTTCAGTTAAAGAAATTCCGCCGAGAGATTTAATCGGATAAATAAAAATTTCTG
ATAGAGTTAAGTTCATAAAACTAATTAATTATTAACTTAAATTTTTCAGCATTTGTTCTT
TCTTTCAACCAGTTGTTTAGTTTTCTTCTTTCCGTACCTGAAACAGGCGAACTGAATTTT
ACATATCCTATTGTAAGAGTATCAATTTTGTTTTCTTTAAAGTTCATTACAAAAGAGCGC
TGCACAGATAGTTCAGCAATGCTATTGAACAAAGCTTTTGCTTCTTTTGCAATCTCTTCT
ATATTAAACTGATTCTGCGAATATAATGCTAGCTGACTTTCCAGTAATTGTATTTGCTTG
TCTTTGTTTTTAAGTATTTCTTCGTTCTTGCGATAGAGTTCTTCTATTACACCGGCACGA
AGTGCGCTTATATCAACTTTACTTCCTTCTGAGACTCCTTGCTTAACAACAAGTTCAGCA
TCTTTAAGTTTATATTTGGGTAACTTTTGTTTTGCAAGTTCAAGCAGACTTGCTTCAACG
GGAGAGCCAAGCATAAAAACTTCTATCTTCACACGGCTCGAATCAAAATTTATTTTTCTG
CTGATTATCTGTGAGTTTGGAAAATTCAACTCATTCTGAATGAATTGTTGCGCATTCTTT
TCGATTAAAGTTCTGTTAACAATATTGTAAGCCATAATGATGCTTGGAATAACTGTGATA
AGAACAACTGCAATTATTGATCTTTTAACTTTCACTTCTCTTAGTGGATCAAGAAATTCT
TTCTTGTGAAATTTCATAAATCTTACAATGATATAAGTTGCAAGACTAATGAAAACGCTG
TTGATAAAGAAAAGATAAAATGCTCCGAAGAAATAAGATAAATTACCAGTTGCAAGTCCG
AAGCCGGCAGTACAAAGAGGTGGCATAAGAGCAGTTGCAATCGCAACACCGGGAATTACA
TTACTTATGCTTTTTCTCGTAGCAGCTACTATTCCGGCTAATCCGCCAAATAATGCTATA
AATACATCCCAGATTGTCGGAGTTGTTCTTGCAAGAAGTTCTGATTGTGCATCACTTAAA
GGAGTTAAAAGAAAATAGAGTGTCGAAGTTATTACGCTGATTAAAACAGCAACTCCAAGA
TTTTTATAAGATTTTTTTATCAGTTCAAAATCATTTATTCCAATTCCTAATCCGATGCCC
ATTATTGGTCCCATAAGTGGTGAAATAAGCATTGCACCAATTATCACAGCAGCTGAATTC
ACATTTAATCCTATTGATGCGATAAAGATTGCGAAAATCAATACCCACAGATTCATTCCG
CGGAATTCAATTCCTTTTTTTACATTCTCAATAATTTCTTCTTCAGATGCTTTGTCTTCT
TCAAGATTAAATCTGTCGTGAAGTATCTCTCTAAACAAAACAATTAAACGAAGATTTTTA
TTGATTTTCATTTTAATATTCCCTTTGTAAAACTTTTGTGTAAATGTAAGAAAATCAGAG
TTAAGAAGCAGAGGAAAAAAGAAATGAAATCTTAATCAGAACATTTTCAAAAATGTTTTT
ATGAACAAATTCATATTCTTGAAGTGACTTCCAGCCCAATAAATTTTTTTGCAATTGACG
CAATAGAAAAATTTATTTTGTTGCTTTTTAACATTGTCAGGAAGTAAATCGATGATGTCT
TTCTTTGCAACTCTTACCAACTTATTGCCGCATTCAAGACAGAGTGTGAATGATTTGATT
ATTTTATGGAGCTGAAATCTTTGCAAGACTTCTGACGTTTGTTTTTCGGGATCATCATTT
CGCACAAAATAACCGTGAGTTACTTCGCTTCTTTTTAATAAGCCAATATCTCTTGTAAGA
ATTGTTCGCTTTTCAGATAAAGAGATACGAACGATTTCTTCATCGCTTAAATTGTTTTTA
TAACAAACATCTATACCCAACATTCTCAGATTTCTTGCAAGCTTTCCAAGATGAACATCA
CAAACGAACTTTGGTTTTCGCAAAGGCTTTGGACGCAAATGCTGAACATCCGAAATATCA
AGACTTTCAAAAACCGGATAAACTGAAATGTCATCACCATCTTTAATTTTATATCTGAAC
GATACAGATTTCCCGTTTACAAGAATTAAATCAACTTCGGTGTGTGGAACTCCAAGTGAT
TCAATCAAATCTTTAACTGAAGTTCTGTCTATGAAAGAATGAATAAATCTCCTCTTCTGT
TTTTCCTTCGGAAGGAAGTCGTTTAGTTCCTCATAAAATCTAATGAAAACTTTTTTCTCG
CTTAGCTTCATTTAAATTCAATTACATTTTCAATCAAATGAAATATTTCTTCGACAGAAA
TATCTTCAATCTTTTCTGTTTGTGATTTAATGAAAAAAGAGTTTTTATTCCTTGGTGCCC
ATTCATAAGGATTAGTCGGACCAAAAAGAGAAATCATTTTAGCTCCTGAGAATCCTGCAA
TGTGCATTGTGCCTGTGTCATTAGTAATATAAAGGTCAATCATCGAAAGAATAGCTCCAA
GTTTTTTAACCGGCAGGTTTTTAGCAACTGTAAACTGAATTTTATCTTTATCTAATTTGG
ATTTTATTTTATTGATTATTAAATCATCAGTCCATCCGGAAGTAATCAGTATATGATTGC
CGTATTTTTTGTAAATCATTTTTATCAGCAGGATAAATTTATCAGTCGGATAAGTATTTT
CTTTTTTGCCAGCTCCTGGATGGAATGCAATTATTTTTTTTGAATTGTCCTTAAAGTTTT
CTAACAAAAAATTTTTTGCAAAAGAAACTTCTTCATCAGTGAAAGAAAATTTTATTTCAT
TCATATCATCATCTGCTAAATCAAATCCGGCAAGTCTTGCTATTTCGAGATTTCGAACAA
GCTGATGTTTGTTTTTCCAATTAAAATCATCTTTAAGATTAAGTAAAAATGCCGATTTGT
TTTTAATCCCATCAACAGAATTAACGCCAACTCTTATTTTTGCTGACGATAAGAAATTAA
TTATATGAGATGTTCTTGAAATCTTTATTGTTGAAGGGACAAAACCATACTGATATTTTC
TGTCACAAAGTTGTTTATAAAAATTTAAGATTGTTTTAGTGGAAGATTTATCATAAATCA
AAACACGATTTATGTAGGGATTAATTTCAAAAAAAGGAATTGTGTAGTTTGTTTTTGAAG
CAGCCAAAGTTATGTGAGATTCAGGATATTTTTTTTTGATTGCCTTATAAAGACTAAGCG
AACATAACATATCGCCAATCTGATTATGCTGGCGAACAACGAGGATGTTAATTTCTTTAT
TTGTGATTTAATACACCAACTATTTATTTGTTTTATCTATCCATTTAGCTAAATCTTTGG
CAAAATAAGTCAGGAACATATCAGCGCCGGCTCGTTTAATTGCAAAAGCAGCTTCAACCA
TAACACGTTCTTCATCAATCCAGCCATTTGCACCGGCTGCTTTAATCATTGAGTACTCAC
CACTAACCTGATAAGCTGCAGTTGGCATTCCAAATCTCTGCTTCACCTCTCTGATTACAT
CAAGATAAGGACCGGCTGGTTTAACCATTACAATATCTGCACCTTCTTTAATATCTTCTT
CAACTTCACGAATGGCTTCATTAATATTACCAATATCCATTTGATGCGATCTTCTGTCAC
CAAAAGCCGGAGTTGATTCTGCTGCATCTCTGAATGGTCCGTAGAATCCGCTTGCATATT
TTGCTGCATAACTCATAATTGGAATCTTATTAAATCCGTTATCATCAAGAATTTTTCTTA
TTGCAGCAACTCTTCCGTCCATCATATCAGAAGGAGCAATCATATCAGCGCCAGCTTGTG
CGTGAGTAAGTGCTTCTTTGGCGAGAAGTTCCACTGTTTCATCATTCAGAATTTCTTCAC
CTTGCAAAAGACCACAGTGTCCGTGCGAAGTATATTCACACATACATACATCGGTTATAA
CAACTAAATCTTTTACTTCCGTTTTAATTGCACGAACTGCTCTCTGAATTATACCTTCAG
GGTCATATGCTTCAGAACCTTTTTCATCTTTGTGCTCAGGAATTCCAAATAGAATTATTG
CAGGAATCCCAAGATCACGGACTTCTTTGCATTCTTCAACTATGTTATCAATAGACATTT
GAAAAACACCGGGCATTGACTTTACAGGATTTTTAACATTGCTTCCCGGCACAACAAACA
ACGGGTAAATAAGATCATCCTTGGCAAGAACAGTTTCTCTTACCATATCTCTGATAATTG
GATTGTATCTTAATCTTCTGTGCCTGATTATTGGATATTGGGACATTTGATCCTCCTTTT
TAATGTACAATGCACAATTTACAATGTACAATTATTTTGAATTATTTTTTGCCGTTTTAA
TAATTGAAATTAGAAGTTTGATTAACTCTTTACAATCTGCCTGTAAACTTTTAAATGATT
TTTCATCAATTATATTGGAAGCATTAATTAAATTTAACCAATACTCGGTTTCTCTTGCTT
CTTTTAATGAGATGTTTAATTTATTAATAAAATCTTTTATTGATGAAGCGTTTTGTGCCT
CGGTTATGTTTGCGCCAATTGATGTTCCAGATCTTAAAATTTGTTTTAAAATAGGTTCTA
ACGAACGATCTTGTTTTAATAAAAATCTATAAAGGTTTAAAATTCTTACACTGAAATTAA
AACTCTTTTCTAAAACAACATTGCCGTATTTAATAGATTCTTCTTTAACTTTCATTGTAC
ATTGTGCATTGTAAATTGTACACATATCTTGTTTGCCACCAGTTCCGCATTCTTAATGCA
ATCTCCAACAGAAATTCCACCACGGAAATTCCCACTTATGAATAAACCCGGATTTTGCTT
TTCAAATTCGTCAAAAAACCTTTCGTGTTCAATATAACCAATGTTGTATTGTGGAATTGC
TTTTTCCCAGAATCTGTAAGCTGAAAATACCGGATCGCTTTTTATTTTCATCAACTGCTC
AAATTCTTTTCTAACTTTCTCAAGCAACTTATTTCTGTCTTCTTTAACAAAATCAGGATA
ACGGCTTCCGCCAATGAATAAAGTAAAAGTAGCAAAGTTATTATCTGCACGATACGGAAA
TATAACCGAACTCCATAATGCACCGAGAAAAGATTTGTTCTCTTTCTCGGGGATTAAAAA
TCCGAAACCATCCAATGTTTGTCCGATATTTTTCTTTTCATAAGCAAGAAAATAAACCAA
CACCGGTGGATAATAAATTTCATCAGAATGAACTTTAAATTTTTTATCAAATTTTGAAAA
TAAATTTCCGGCAACATAAGATGGAACGGTTGAAAGAACGGCATCACAAACAATAGCCTC
ATCTATACCACTGTGTCTGTAGGATACAATAAATCCTTCAGCGGTTTTATCAACAGAAAT
TACTTCAGCTGAAAGAATTAATTTATCGGCAAAGTAATTTGCAATTGCCTTGGGAAGAGA
AATCATACCGCTTTTAAATGAGAGCATTCTGGCAGATTGTTTTGATTTTTCTGCTCTCTT
TTTTCTTTCACGAATGCTTCTGATTGTTCCGATAATTAATCCACCAAATTTTTCTTCCAA
AGCATAAAGTTTTGGGAATGCTGATTTTACACTTAGCTCTTCGGGTTTTCCGGCATAGAC
ACCAGCAACAAAAGGATTGATTGCATAATCAAGAAACTCCTGTCCCAGTCTTCGCCTTAC
AAACTCAGCCAAACTCTGATAATAACCATCTTCAGATCGTCCAATAAATGGCTCAGTGAG
CAGTCGTAATTTTGCCTTTGCAGAAAATAATTTTGTTTTGATTAACGCCGGAGGAGACAT
CGGAAGAGCGTGAAGTTCGTTATTTCTTAAAATATATCTTTTGTTGGCTGCCTTGTTTGC
GTATAGTAATTCATCTTTTAGATTCAGTTCTTCTACAAGTTGTGATATTAATGGAGTTGT
TTCAAGTGCACTGTTAGGACCCCGATCGAACAGAAAACCGTTTTCTTTAATACTTTCAAT
TGAACCACCCACTTCAGATTTTCTTTCTAATATTCTGATATTAAATCCTCTTTTAGATAG
AAGGTATGCTGTGGTAAGTCCTGAAATACCTGCACCGATAACTACGATAGTTTTTGTCAT
TTTACTAAATAAATTTTTTGTGGTCAAAATTAGTGAAAGCGAAAGTTTTTAGGAAGGTAA
TTTGGAATATTAGAAGTGAAGACTGAAAACCTGCAGCACAAAATTTGGTTTATGCTTATC
TAAGAATAAATTCTTTGCTGCAGGTTTAGCCAGATTCTTACATATAGGATTTTAAATGGT
TGATGTAGTTAACAGGTCCGCCCGGCTGATATCCTGTTTGTAAAATCACATCTCCATTTT
TATTCAGCAAGAAGATTGTTGGAAATCCTTCAACACCAAATCTCTGAGCAAGCTGATTGT
TATACATTTTTGTTTCCATTGATTGCTCAATGTTTTTTGGGAAATCAATTTTTACAAGTA
TCAGATTTTCCTTTGCAAATTTCTCAAATTCATTTTGTGAAAACACTTCATTACTTAATC
TCTGACACCAGATACACCAATCGCTTCCGGTGAAGTTCACTAAAACAGTTTTATTTTCTT
TCTGAGCTTTTTGTAAAGCTGTTTCCAGATTTGTTTCCCAATCAAGATTATCTGTTGTGC
CGGCTTTTTTACAACCTGCTAATACTGAAAGTATTAATACGAATGATAAAAATATTTTTT
TCAATTCAATCTCCTGATTTTTTTATGTAAGATTAAGTATATGAAAATTAGTTTCTGAAT
TACTTTTAATATTTTTAATCGGCTTCTACAGTCTCTATTTTTTCAACCTTTTTTGGTGCA
GGCGGTCTTTCGTAAAGTTTTGCAAGACCAAGATATTTCAGATGAAGACTCTTATCAATT
TGATCCCAGCTAAATCTCCATGTCCAGTTTCCTCCAAGTTTGCCGGGGAAATTCATTCTT
GCCTCTCCACCGAGATTCAAAATATCCTGCATTGGAATGATTACCAGATTCGCAACAGAA
GCATAAGCCAAACGGATTAATTCATAAACAACATCATCACCATAGTAATTAAGATATTTT
TGCATATGCTCATAAATATCTGAATCTTTATCCTTTTTAGCTTTTTCGAAATAAGCACGG
GTTGTATCATTATCGTGAGAACCAGTGTAGACAACACAGTTCTGTACATAATTATGTGGA
AGAAATTTTGTCTCCATACCAGTACCAAAAGCGAACTGAAGTATTTTCATTCCGGGAAAA
TTAAACATATCTCTCAACGCTTCAACTTCAGGTGTAATAACGCCAAGATCTTCAGCCAGT
ATTGGAACATCACCAAGATGCTTAATGATAGATTTAAATAATTTTTCGCCGGGAGCTTTA
ACCCACCTGCCGGATTCAGCTGTCGGTGCATCGCCGGGAATTTCCCAATAAGCTTCGAAA
CCACGGAAGTGATCAATCCGAACAATATCAACCAACTTAAAAAGGTTTGCAAATCTTTTT
CTCCACCAAAGGAAATCATCTTTCTCCATTTCTTTCCATCTGTAAAGAGGATTGCCCCAA
AGCTGTCCTGTTGGTGAAAAATAATCCGGTGGAACTCCGGCAACTGTTTCAAGTTTTCCG
TTTTCATCAACGGTGAAGATATGTTTGTTTGCCCAAAGGTCAGCACTGTCATAAGCAATA
AAAATAGGCATATCACCAATTATCTTAATTCCTTTTAAGTTTGCATATTCTTTAACAGCA
TACCATTGGTTAAAAAATTCATATTGAACAAACTTGTGATAAAAAATATCATCGGATAAT
TTTTCTTTCCATTCATTCATCGTTTTTTTATCTCTGTGCACAAGACCTTTATCCCAATCC
TTCCAGACAATTCCACCGTGAGCATCTTTTGCGGCCATAAAGAATGAAAAATCATTGAGC
CAATCTGAATTTTCTTTTTCGAAAGATTCAAATTCACTCTTATAATTTTTGAATTTATCT
TTAAAATTCTGGAATGCTTTTCTGAGCAGTGATTTTTTATATTCAATTACCTGACCAAAA
TCAATCTGATGTGGATTATGCCCGGGAATATTCTTTAAGTCGTTTTCCGAAAGCAAACCA
TCATCTTTCAGCTTATCCGGACTGATTAAATTTGGATTTCCTGCGAATGCTGAAAAACAT
TGATAAGGAGAATCGCCATAACCTGTTGGACCAAGCGGAAAAACCTGCCAGAGCTTTTGG
CCTGCTTTCTCTAAAAAATCAACAAACAAAAAAGCGTCATTCCCAAGATCACCTATTCCA
TATTTTGAAGGAAGGGAAGTAGGATGAAGAAGAATTCCGGCACTGCGCTCAAATTTCATA
AAAAATCCTCTGAAAGTTTTTAAAAATTAACTCAGCAAAGATAAGCCTTTGGTCAGTTGA
ATTCGAAGTGCAAAAAAAAGGCGGACAAGCTTTTGTGTCCGCCTGATTAAGAAATTTTTA
TTTTTAAAGTGCGAAAGCAACGCCGGCATTTATTCCAAGGTATGTTGTTGAAGAGCCTTC
GGTAAAAATCATATTATATTTTAAAGTAACATCCAGAGCAGTCTTTGGATTAAATTTATA
AAGAAATCCCGCTCCAGGAGCTAAACCAAATTTTGACTCGCTATTATCAGAAGTAAAAGT
TTGTCCAAAATATTCTACCGTAACTTTCGAACTTAAAAAGCTCAGTCCTGTTTCTGCAGC
AACATATGGTAAAAAGTTTCCTTTTCCAAAAGAATATCTCAAGCCAACCTGAACAGGAAT
TGCGGAGAATGACCATTCCCAGCCAGATGGTAAATTCTCTTTAGAACCCCATCTAGCATA
ACCAATTGAACCGGTTAGTTGTAGCATTGGTGAGAGCTCATAAATGAATGTACCAGTAGC
TCCAAAGCCAGTACCTGCCGCATCGCCAAAGTCACCAGTTGGCAGGAATACACCACCTTG
AACTGAAGCGCCCATTTTACTTTGAGCATTTGTAAATGTAACTGCAAATACAGTTACGAA
CGAAATGAGAAGAAGTTTTTTCATATTGTTACCCTTGCGATTGTTGAAAGATAAGTTATT
TAGTACGATGCAAAAATATATAAACCTTAAAATTTCGCAAATTTAAAATAAGGGGTTGTT
TAATGAAGCAACCCCTTCAGAAACCATTTTTAGAATGCAAAACTTCCAGATAAATATGCA
AAAGATCTTACTCCGCCTCCGATAAGGTTAAATCCTTGTCTTAATACATCATCGTTAACA
GTGGCATCAAGTGTAAAACCGCCAAAACGGAATCCTACACCCAATCTTACATCACCTTGT
CCAAAACCAGTACGTGTGTTCTCATTAACTGTAGTTGGTGATGCGATTGTTTGATTTGTA
AGTGAGAATGTGCTGGCTACATAACCTGCTCTGCCAACTAACCATTCTGTAAATTGCCAT
TCGGCTCCAAGATTCCAGGCAGGGAATACTATACGTGAATCAGAAAGTTCGGGGCTAACT
CCTGATATTGAAGAAATTGTTTGTGATTCATACATAAATGCCGGACCACCGGAGATTAAT
AAACTTCCATTCTGATAAACTAATCCGGCACCAACACCAAGTCCAGTAAATGATGGTAAA
TCAGTTGAATTGCTTCCGACTTTATAAGTTCCGGTTGAGTTATAGAACATAACTGATGGA
ACTAAAGAAAACTTACCACCTAACTTGAAAAATCCTCGTGCATTGAACATTAAGTTTGTA
GCTGAAGCTTCTTCTTTATCTCCTGTTCCGGGAGTGTAAGTGGCTGAAGGCATTGATAAA
GAAAATGCAGCATCAATACTGAATGAAGAGGAAATCTTACCAACAGTTGCTAAGTTCAAA
CCAAACTGACTTGCGCTGTTTTTATCACCATTTCCAGTAGCTGGTTTGAAGTCATTTGTG
GTCGAAGCGTAAGATACACCCAAACCAACTGTGAAGTCTCCCAAATTGTAAGAGCCTAAA
AGAGTAAGGTTGTTGTTCAAAGGAACTACATCCGCTGCAGGATTTGAATTTACGATCCCG
ACAACATTATTCGGATCTAAATAAGCAATGGAGCTGCTCGATAAGAAATCATTTCGGGTA
AGCAAAGCACCTAAAGTGAATCCCTTAGAAACCTGATAGTTGAATCCCACAAATTGTCCG
AATCCATCTTCCGGATTTCCGTTATTTCCACCTATGTCTCCCCAAAAGAAATTTGAATAA
ACCGATGAATAAGCAGAATTGTATTTGATATTATCCGGATCAACAATGTACGGGTTATCG
CCCATGCTGTATAAACGGGCATAACCACCGTAACGATTATCCTTTACTCCATCCTGAGCA
AATAAAGATGAAGAGAATATTACTACAAAAGAAATCAGCGAAAGAATCGCTAATCCTCTT
GATAAAAACTGAACCTTAGAAATCTTCATAGAATCTCCTTTTTGTTGTTAAATTAATCTG
CCAATTTTTTGGCTGCTAAAAATTAAACAAATTTGTGCCATAGTCAAGAGGGTAGTAACT
TATTTTTATTAAAAGGATTAGCTGCACCAATTTAAGAAAGTGTTATAAATCACATCCAGA
TTTGCATTTTTACAAAAAGGATTTTTGCCTCAGAGGTTTTCAACTTTACTGTATTTACTT
ATGTTTGCACAAATATTTTTTGGTAAAAATGAAATTATTAAGAAAACTTTACGACTGGGT
TCTACATTGGGCTGATACTCCATACGGGCCAATAGCTCTTTTCATTCTTGCTTTTGCTGA
ATCCTCGTTTTTCCCCATTCCACCTGATGCACTGCTTATTGCTCTAGTGCTGGGTTCAAC
GACAAAAGCATTCAGATTTGCATTAAACTGTACAATTGCATCGGTGCTTGGTGCTTTGCT
TGGTTATACAATCGGACATTTTTTGTGGTGGACTCCTTCAAATGAATTTACTTCTATTGC
GATGTTTTTCTTCAATAATATTCCCGGCTTTACAGAAAATTTATTTTTCGATGTTCAGAA
AATGTATGATCAATACGATTTCTGGATTGTATTTACAGCCGGATTTACTCCGATTCCTTA
CAAAGTAATTACCATTTCATCAGGTGCTTTTAATATAAACCTGCTGATGTTTATAATGGC
TTCAGTAATAAGTCGTGGTGCAAGATTTTTTCTCGTGGCATTTCTGATTTGGAAATTCGG
ACCACAAATAAGAACTTTTATTGATAAGTATTTCAACTGGTTGGCAATTGCTTTTACTAT
TTTGTTAATCGGAGGATTTGTAGCAATTAAATATGCAATTTAATAGAAAGGATTTTTTAT
GAAGAAGTTTATAATCTTGATAATATTCTATGTTTTTTCTTTGTCTTTATTTGCTCAGCA
ATATGAGGCTGTAAAAAAGTTTGATCCGACACGAAGTCCGGAAAAGGACCTTAAGATTGC
TGTTGAATATGCTCAGAAAACAAACAAGAGAATTTTACTTGATGTTGGTGGAGAATGGTG
TATCTGGTGTCATAGAATGGACGAGTTTATTGAATCACATAAAGAAATAAAAGAATTTCT
CGAAAAACATTTTGTTGTTGTAAAAGTCAATTATAGTAAAGAAAACAAAAACGAAAAGTT
CTTGTCTAACTATCCTCAGATTCCGGGATATCCACATATTTTTGTGTTGGATAAAGACGG
AAAATTTCTTCACTCACAGGATACCGGAGTTCTTGAAAAAGATAAAGATTACGATGAGAT
AAAGTTTATGGAATTTCTGCAAAAGTGGGCTTTGAAATAACTAAATTATTTTTTTGTAAA
AATGTTTTGCAACAGCATAAGCAAATCATTCTTTCGGAATGGCTTTGATAAATAGTGTGA
CAAACCTTTTGAAAGAAATTCTTGCTTCTCTTTTTCCATCGCATAAGCTGTAAGAGCGAT
AATTGGCGTCTGTTTATATTCCGGCATTTCCCTTATTAATTGTGTGAGTTGCAATCCGTC
CATTCCTCTTCTTAAGTTAATATCCATAAGAATTGCGTCATATTTCTTTTCCTTAACTTT
AGTTAAAGCTTCATCGGCATTGCGGGCAAAATCAAGTGAGTACAATCCTCTTAACATAAG
AGATACAACATCAATTGCTGCTGCATCATCTTCAACATAAAGAATCTGGTAATTAAGACT
TGCTAGCTGCTCTTCTATTTGCCTTTGAATTCTTTCAGCAGCTTTTTCTAAATCAGGGTC
AAGTTTTTCTTTGATGACGGGAAACTCAACTGTGAATGTACTTCCTTCTCCGACTTTACT
TTTCAGGTGAATTTTTCCACCAAGAAGTTCAGTGTATTTTTTAACAATCGTTAAACCAAG
TCCGGTTCCTTCAAAACTTCTTGTTATACCTTCACTTGCCTGACGGAATTCTTCCCAGAT
AATTGCCTGATGACTTTCGGGAATTCCGATACCGGTATCTGAAACTTCTATTGAAACATT
ATCCTGATTCAGATTTACTTTTACTGTAACACCACCTTGCTTTGTAAACTTAACAGCATT
GTTGATAAGATTGTTAAAAATATTCTGGAATAATGATGGATCAATTCTGCAAACAACCTC
ATCTTTTGGCTTGATTAGTTTATAGTCCAGATTTTTCTTTTTTGCGACTGATGAAAATAA
ATTGAACGATGTTTCGAGAAGCGGAATAATGTTTGCATCAGCTAATCGGACTTCAAGCTT
TCCTGCTTCGAGCTTGGAGATATTCAATATCATATTCAATGTTTCGAGTAACCGCTGTCC
GGATGTATTTATCAGATCTATCATTCGTGCCAAATCCGGCTGATCTTTAAGCTCGCCTTT
GAGAACCTCAGAAAAGCCAAGTATTCCTACAAGCGGTGTTCGGAGTTCGTGACTCATATT
TGCGAAGAAGTATGACTTTACTCTGTTCATCTCTTCAGCTCTTACCTTAGCATCAATTAG
TTCATCAATCATTTGCTTTTTGTCTGTTACATCTCTGAAAATACTGAGAAGCAGAATTTT
ATTACCCGGAAATTCTATAAATGAATTCGAAAGCTCGAGCCAGATTTTTTTACCGTTCCA
TAAATTAGTTTCGACCTCAAATTTTTTATCAACAGTTCTGCTTCTGAATCTTTCACGAAA
TCTTTTAACTGATTCATCCGAAGTATCTTTTATTTGGTAAACAGTATTCAGAGGTCTGCC
TCTCAATTGATTGGGTTCCATTCCAACTAATCTGCAATAAGCGGGATTTACATCCACAAT
AATTCCATTCTCATCAAGTAGTCTCATTCCATCAAGAGAATTTTCCCAGATTGACCTGAA
TCTTGATTCCGATTCAACAATCTGTTCGAGCATTATTTTCTTTTCGGTTATATCTTCCTT
AACAGCAATGAAGTGAGTTATTTCACCATTCTCATTTAGTAAAGGTGATATGACTGCTTC
TTCCCAGTAAAGTTCACCGGATTTTTTTCTGTTATGAAATTCTCCGCGCCAATCTTTGCC
AGAAAGAATTGTTTGCCATAAATTTTCATAGAAACCGTTATCGTGTGTCCCTGATTTCAG
AATTCTAAGTGTTTGCCCGATCGCTTCTTCAAATTGATATCCGGTGATTTCACTGAACTT
CGGATTTACATATTCAATTGTACCATTTATGTCGGTTATTACAATACTCGAGGGACTTTG
TTCAATTGCTTTGGATAATTTAAGAGTATTTTCTTCAATTCGTTTTCTTTCAATAAACAC
ACTTAATTGATTGGCAACAATTTCCAGTAACTCACAAGTTGCTTTGTCATATCTTTTCGG
ATTACGGTAACTTTGAACGACCAATACTCCAATTACTTTATTTCTTATTTTTAATGGAAC
ACCAATCCATTGCTGAGGAATAATTCCAATCATTCCTGCCTCACCCTTAGAAATCATTTC
CTCAATTTCCGGCTTTGTCAGCATTAGCGATTTACCTGTTTTAAGAATATAACCCGACAT
TGAACCTTCGGCAGGCCATTCGGGAATTTCTTCCAGTTCATCTTCTTCGATATCCGCTCT
GAACATTCCTGTAGCTTCATCATAAAGTGCAATATAAAAGTTCCTGACATTGATAACAGC
CGAGAGTTCTTTCCTTACGATTTCAAAAAGTTCTTTTAATGATTTGAAGCTTACTAATGC
TTCGGCAATGTTATATTGAATTTCTCTTACCAGTGAATTTCTTTTTTCCAGAGTAATATC
TTTGACAGCTCCAATAATACCTGCAAGACGATTTTTTTCATTATTCCAGATAGGATGTCC
GTAACTTCTTACCCAAACGATATGACCATCTTTATGGAATGTTCTGACCTCAACTTCGGT
ATCTTCATTCCTGAGAAGTTTTTCGAATGCTTGTTTGTCTTTCTCCAAATCATCTTTATG
CAAAGTGCTGTGCCAGCCACCAATTGCAATATATTCCTCAACTGTATAACCGGTCATTTT
CTCAAACGCACCAGCAACCCAGGTAGTTTTAGTATTGTTGTTTTCATCAACTTCTGTTGC
AAATAAGTAGTCTGTTGTCAATGAAGAAATTGCCTGAAATCTTTGTTCGTTTGCTCTTAA
AACCTGTTCGTAAAGTTTTCTTTCAGTTATGTCTCTTGCGATATAGATGACTTTATCTTT
TTCAAAAGGAACAGTCGTTGCAGAAAACCAGATTTTCTTTCCATTAATTTCCAAATCATA
ATCCATGTTTGCTGATTGCTTTGATGTCAGAGTTGTTCGGACAAGGTTTAGAAATCTGTC
AGCAGTTTCTTTTGGAAAAACTTCGTGCAAAGTTTTCCCAAGAAGTTCTTTCGCCGGGCG
ATAAAGTAAGCTTTCGTTTGAAGGCGCTATCTCTAAATATCTCCCTTCGTAGTCAAGAAT
TAAGAAGATGTCTGGTAATGCCTGGAAAATAGAACGAAGTTTTCTCTCCGAAGCTTCAAT
TTTATCCGAGAAAGTTTTCTGTTCTGTAATATCAACTAAAATTCCGCGCAGCAGATATGG
TTTATTATCTTTTTTAACAACAGTTACATTATCCCTCAGCCAAACAACTCTTCCATCTGC
AGCAATCATTCTGTATTCAAACTGATGTGGTTCTCCTGCCATAGTAGCTGAAATACAAAA
GTTAATTGCCCAACCTTTATCATCGGGGTGCAAATGGTCCTGCCAAAAATTTTCATTTAA
CCAGTCATCAGTCGGATAACCAAGAATTTTTTCAGCTCTTTTACTAACAAATCGGAATTG
AAATGTTTGAGCATCTGCTTCCCAAACAATACCGTCAATTGTATTAACAAGCTCTTCAAT
ACGCTGTTGTGTTTCCTGAACTTTGAGTTCCGCTTTTTTCTTATCAGTGATATCTCTTAT
GATTGATTGAATTGCTAGCTTACCTTCGAACATTATTGGTATTGCAGTTATTTCGGCATC
AATTATTTGTCCATCAAGATTAATTAATTTTTCTTCTAAAAGCGGAAGTGGAGATTTCGT
AGTTACTGCCTGCTTTATTCTTTCATTTACAACTTTGTGATAATCGGGATGAACGAAATT
CATTATCGGCATATCTTTAACTTCATCGAATGATTTTGCACCAATCAGTTTTAATGTAGC
AGGATTTGCGAATAAGAATTTCCCTTCACGATGGATAACAACTGCGTCTGGGAGATGTTC
AATAACCTGTCTGTAGTTTTGCTCACTTTGCTTCAGTTTTTCTGAAGCAATTTTTCTTTC
TGTAACATCTGTTATAAATCCTTCGAGAAACAGTAGCTCACCTGTTTCTGAAAATACTCC
GTAACCTCTTTCCCAAACCCATTTTTGTTCACCGGATTTTGTGAATATTGGATATTCGTA
TTCAAAAGTGCTTCGGTTTTGAAGAACATCTTCCCAAATAAGATGTAGTTTGTTTTGATA
TTCGGGATGAATAATATCATTAAAAGCAATTTTTTTGTTAAAAAGAAATTCTTCGGAAGT
ATAACCGGTTATAGATTCACAGCCATTGCTTATAAAATACATTGTCCAAGCTTTATCATT
TGCACAGCGATAAACAAAGCCGGGCAAATTACTTATTAACGCTGAGTATTCTCTTTCTTT
TTCAAGTAGCTCTTTCTCTGCTTTTTTTCTTTCTGTGATATCCTGGGCAAGCGCAATTAC
TACTTTCTTACTGAAGTATTTACCCGGATAAAGACGAACATCTTTAGGAAATACTTCGCC
ATTTTTTCTGATTCCCCAGAACTCAAACTGCTGAGGTTCACCATTAAAAGCTTTCTTAAC
ACATTCGGCAACTTTAGGTAAATCATTAAGTCCGGGGGCACTCACGAACTCAGGTGTTTT
ACCGATAAAATATTCTTTTTCATATCCGTACATTTTAACAGCGCCTTCATTGACATCGAG
AAACACACCTTTTTCATCCTGAATATAAATCGCTTCCTGGACGCTGTTAAAAAGTCCGCG
ATAACTTTCTTCACTTTCTTTAAGTAGCTTTTCTTTTTCTCTTTCCTGAGTCTGATCTCT
GAAAACCAGAACCACACCGATAATATTTCCATCTTCATCCTTAATTGGTGCGCCGCTGTC
TGCAATCGGTATTTCTCTTCCATCTTTAGAAATTAGAATAGTATGATTGGCAAGCCCAAC
AATCATACCTTTTTCTAAAACCTTTTCAACCGGATTTTCAACTTCTTCTCTTGTGTATTC
ATTTATTATGTAAAAAACCTTATTGAGTTTTTTACCCCGTGCCTGAGATTCTTTCCAGCC
GGTTAGTTTTTCTGCAACCGGATTCAGATATTTTACTTTGCTTTCCTTATCTGTGGTGAT
AACAGCATCGCCAATACTGTAGAGAGTTGTTTGAAATTCTGCCTGCGAACGCCACAAATT
CCGAAATAAATTCTTCTGACGATAATTGAAAAAGAAAGCCAGTCCCAACCACAACATTGA
AATTAATAGAATGATAAAAACAGCAAGTAATAACGCCTCAAATTTGAGTGCTGATAAAAT
CTCATCAACATCAGTTTTAGCAACCAATAACCAGTTTGTTCCGGGAATTTTGTCAACATA
TGCAATTACATTTTCTCCTCTGTAATCTTTTGCATAAGTAATTCCTGAGAGCCCTTTTGC
TGCTTTTACAACGGCAGCTTCTTTATCATTGATAGAATATCTGTGTTTGTGTGCAGAACC
TTCTTTAAATCTCAATTCACTGATGACTATGATTGAGTCTTTTGCTTGCCGCGCTAAGTA
TATTTCCGAAGTGTTTGATTTGTTAGGCCAGTCTTTCAAATGAGAATAAACTGCTATATC
AGGATTAAGTTCAAAAGCAATGAAATGAGATATTTCTTTAATTGGAACCAAAAATAAAAT
GTGACCACGATTTTCTTCTTCGCAATAGAATATATCTGTAAAAAGAACTTTAATATCTTT
TGAAGAATTATTAATTAAGTAAGAAATAATTCTTTCTTTGCAGGAATTACTGTCAGCTGG
GAATAAAATTTCTCCTCTATCATTTACAATGTTAATATTGTCATAATCGTGTTCAAGTTT
TATTTGATTTAATACTTCAAGCAGTTCACTTTGATTTGATATATTAGGATCTGAAAACCA
ATCTTTAATTTTCTGTTTTAAAATTTTACCGGATGAAATCAGAAGTGCGTCGTTATATTC
ATCAGAGTACCAATTTGAAAGGTAATCAATTTTTGCTTTTGCCACCGAAGTAATTTCTTT
TGCACCATCTTCAATACGTGCCTGCCTCTGACTAACAAAAATCAGCAGTCCGATTACAAT
TATAACTATCGTTAAGGCGGCAGTGAAAATCAGATAATCAACTTTACTTTTCAGATTTAA
TATTTCCATTCGAAAAAAGTTATCAAAAAATCCTATGTTAATATCGAAATAAACGGCTTT
AGTTTAAAGAACAACATCCATAAAAATTTGGCTTTTGTAAAGCTTTGAGAAATTAATTTT
TACTTGTTAGTTTTAAACAAACAAAAAAATACTCTTCTGATTTTCCTCTGCGATGCTCTT
TTATAAATAAGAGAAAGGAGGAACTAAAATGAAAACTTTCATTCTACTTACCAAACTTTC
TGCAGATACTGCCAGACAGATTAAAGATCGTGCTAAGCTCGGCCGAAACTGGCTTGAACA
AGTTAAAGAAAAATGTCCCGAAGTTAAATTCGTTGCACATTATGCTTTGCTTGGTGAATA
TGATTTCCTCGATATTTATGAAGCACCCGATGAAGAGACTGCAGCAAAAGTTTCTATGAT
TAGTCTTGCAAACGGAGCTTTTCAGGCACAAAGTCTCATTGCAATTCCATACAAAAGATT
TCTCGAGCTTACCGACGAAATTTCAAAACAAGGAATGATAGTTTAAGAAAGGAGTTTTAA
AATGCCATCAGCACGATTACGTTCTTATCTTGATGAGAACAATATCAAATACATTACAAT
TAAACATTCTCCTGCATTTACAGCGCAGGAAATTGCTGCGGTTTCGCACATTCCCGGAAA
AAATCTTGCTAAGGTTGTTATGATTAATGTAAAAGGTAAACTTGCTATGGCAGTTTTACC
AGCTTCTTATAAAGTTAATGTCGAGGAATTAAAAGAACAGCTCGAAACTGACGCAGTTAA
ACTTGCTCACGAAAAAGAATTTATGAATCTTTTTCCTGATTGTGAGGTTGGCGCAATGCC
TCCGTTTGGTAACCTGTATGGAATGGAGGTCTATGTTGCAAAAGCTTTGACGGAAGATGA
GTATATTTATTTTAATTCCTGTACTCATACAGAGTTGATTCAAATGCAGTATAAAGATTT
TGAAAAACTTGTTCAGCCAAAGGTTTTGGAATTTGCTCATCCGACTAAAGTTTAGCTTGT
GAATTTTTATTGATTGAATTTAAACTTCGGAAACCGGGAAGAGGTATGATTCTTTTGGGA
AACAATTGAAAAGGAAAATCATACCGTAAAATAATTTTTTATTTTTGATTACTATTTTTA
CTACCAATAAGTTTATTCAAAAATTGCTTGGGACTTTTATGAAAAACATTTTCTGTTAAC
TCTGGTAGTTATACTTTCAACTGAGATATCGGCACAAAATAAATCTGATATTGAAGTTCT
TATCTCCTGAGTGATTGGTTCATTCAACAGCGAAGAGCAGTTAAAAAATGATTCTGATTA
CTATAATATTTCTCTTGAGATGCACCGAATCTGGCCTGACAGAAATGATGGCTATTGGCT
TCATATAGAACAAGCAGTTGCCTCAAATAAAGATAAACCATACAGACAGAGAATTTATCA
CATTTTTGAAGACAACGGTGTTATTAAAAGTGTGATTTATTCAATTCCTGATGAAAAGAA
TTTTGTTGGCTGATGGAAAGACATTTCTATGTTCGATAAACTTTCACCGGAAAATCTTGA
AGCGCGGGATGGTTGTGAAGTAATTATTAAAAGAAAAGATGAAAATACTTTTATTGGAAG
TACAGTTGATAAAAACTGCACAAGTAATCTTCGAGGTGCAACTTATGCCACTACTGAAGT
TGTAATTACAAAAGATAAAATGATAAGCTGGGACAGAGGATTTAATGATAAAGATGAGCA
AGTTTGGGGAGCAGAAAAAGGTGGTTACATTTTTAATAAACTTCAGAAATAATTTTTATG
AATAATTGGAGCTGTCTGAACAGAAAACAAATTTGTCATTCTGAGTAGCGAAGAGACGAA
GAATCTCTAATCTAGAAATCAGTTTAAACTTTTCATCCCGACTTGCCGGGATGAAGATTG
ACAAAAATATTATTTACAGACAGCCCAAGGATTTGAATTAATTCTTCACAAAAACTAGAA
ACCATCTTCACTTAAATTTCTTTCAATTACTTTCCCATATTTTTTCGCAACCTCACGAAT
GGCATCTGCTTTACCAATCAGTACAAACTGTAAGTTTTCTTTCGGAAAATATTTTTTAAC
TATCTCGTTAGCTTTCTTCACATCGAGTTCATCAACTTTCTTTTCAAAATCATTTATGTA
AGAATCATCAATTCCAAAAACATATTTCTGAATAAGGAAATTTGCGAGAGAATATGATGT
TTCATAATCTGGTGGAAACTGTCCTTTTACATAATTCTTTGCTGAGGTGAGCGTTGTTTC
GTCAATTCCTTTTTCAAATAAACGATTATAAGTTTTAACTGCAAGCTCAATTGCTGCTTC
TGTGTTTTTTGTTGCAGTAAAAGTCGAAATGTAGAAAGTACCAGAATGTTTATAAGAATT
AAAACGACTTCGTGCACCGTAAGTTAAACCTGCATTTACGCGAAGCTCGTCATTAAGCCA
TGATGTAAATCTACCACCAAGTATTGTGTTAATAACATCAATCTGAATCTGATCGGGATT
ACTCATTGGAACTCCATAACCACCAATCATAAAGGTTGTTTCAAAAGCATTGTCTTTGTT
TATCAGATAAACTCTTGGTTCTTCAAATGTTTTATGAGTTAGTCTCACATCAGAAATAAT
TTTTGGTGAAGTGTTCTGCCAATTCCCAAAATACTTTTCGAGAAGATTTTTCATTTTGTT
TGTTTCAAAGTCCCCAACTACTGCAATTGCAGAAGTTTCCGGTCGGTAATTGGTTGAATA
AAATTCTTTTATTTTCTTTTCATCAATTTGCTGTATCGATGCTTTTGTTCCATCTATCGG
ATCTGAGTAAGGAGCATCATCAAAAATTAATTTGTTGAAGTAATCACCGATAACTCTTCT
CGGACTTTCTTTTTCCTGATCCAATTCTGCTAGCCATCTTTGTTTTCTTTTATCAATTTC
ATCGGATGGAAAGGTTGGTTTTAATACAACTTCACTCAGAACCGGCAGAAGCGTTTCAAA
GTTATCTTTCATTATCTGCGTGAACAATCCTGAATAATCATAATTAGCGTTGGTTACAAG
ATTACTGCCGTAAAAATTAAACAACGAATCTATTTGCAATTTGGAATAGTTTACAGTTCC
AAACTTCAATGCTTCTGAAGTAAATGATGCTAGTCCGGCAAGCGAACCATCTTTAATTGC
GCCAGCATCAAAAGCCATTGCGAATGAAATCAATGGAACATCTTTCTTTTCCATCAAATA
GATAGTTAAACCGTTTTTCAACTCAACAACTTCGTAGTGAGGGAGTTTAAATTGTGCAAA
GCTTAAAGAGCTTATAATTACTAATCCAAGAATGGCTATTGTTAGTGATTGCTTTATTGA
TTTTTTCATTGTTCTTCCTCCGTGTTCAGAATGCCAACGGTTCTGTTTTGTTTGGTAAAA
TATTTTGCAGCAACTTTTTGAATATCACTCACAGTAACCTTTTTGTAATCATCCGGCGCA
GTAAATAATTTTTTATAATCTCCAAAGAATAATTCATAAGTTCCGATTGTGTTCGATATT
CCGTTTATTGTTTCTGTTGTTCTGTAAAACTGCATCAACTTTTGATTTTTAACTTTTTGA
AGTTCTGCTTCGCTGACTCCTTCGTTTATTACTTTATCAACTTCTTCAAGAATAGCTTTT
TCTAACTGAGATTCTCTTACTCCGTCATTACATATTCCGTAGAAGTAAAAAAGTGTAGGA
TCAAATGCGTTTGGATAATAAGTGCCAACTTCAATAGCAAGTTGTTTCTGTTCAACAATT
GATTGATACAATCTTGAAGATGCACCTTCAGATAAAATCGAATTAAGTAATTCAATTGCG
TAATATTCTTCGCTTCCGGTTTGAGGTACATGATAAGCAATCATCAGATAAGGTGAAGGG
ACTTCTCGTTTTACAAAAAGTCTTCTTTCACCGGTTTGTTCCGGTTCAATAGTGTGAACT
TCTCTTGGTTTAGGTCCAGCTGGAATCGGTTCGAAATATTTTTCGGCAAGTTTTTTTACT
TCATTGAATTTAACATCACCGCTGATAACAGCAACACAATTATTCGGAGCATAATAAGTG
TGAAAATAATTTTCGAGATCTTCTTTTGTCCAGTTTTTAATATCTGATTCCCAACCGATT
ACAGGCCACATATAAGGATGAGAAACAAATGCTGTTGCCTGAAGCTCTTGCCACAGTTGT
TCCAGAGGATTATTCTCAAGTCCTGTGCTTCTTTCAGAAAGTATAACTCCTCTTTCGCTC
TCAATCATTTTAGGATCGAAGTTAAGATTTGCAATTCTATCAGATTCAAGATCAAAAATA
ACTTCAAGCGATTGCTTTGGAAACCAATCAGTGTAAACGGTAATGTTTTCAGTTGTGTAA
GCATTATTCGAACCGCCATTAGCCTCCATCACTCTGTCAAATTGTTTTGGTCCGTATTTC
TTTGCGCCGTTGAACATCATATGTTCAAAGAAATGGGAAATTCCGGTAATACCGATGTAT
TCATTTCGTGAACCTACTTTGAAGAATAAATACATATTCGCATTCGGAATTGAGTTATCT
TCGAGAACATAAAACTTCATTCCGTTTTTTAGTATGAATGATTTTACATCATCAGGTTGC
ACTTGTGCAAAAATCTGAAATGTAAAAAGAATAAGAACAAGAATTGGTTTCATAATGTTA
CCTGTACATTTTTAGTTGAGCTATTTTTATTTGACATTTCAATTTGTTAAACCCATTCTA
AATAATTCTGATTATTTATTTGGTGATACTCTGAATCAGGATAAGCCGATTTCCAGGCAG
CTGGAATTCTGACTTTAGTCGGATTCCACTTGAATTCAAATGCGAACAATTTACCCCCTC
TCTCTTCAATTAAATCGATTTCCTGTTTATCATAAGTACGCCAAAAGTATTTATTATAAA
TCACTTCTTTATAATGATTATACTTTAATCTTTCACTCATCATATAATTTTCCCACAACA
TTCCCACATCATTCCGATTATTTAGTAAGTTAAAATTAGCCAAAATAGCATTCCTTATTC
CATTGTCATAAAAATACCACTTAGAATTTTTCACAACTTCTTTTCTCAGATTTCTACTGA
ATCCAGTAAGTTTATAAATTATGAAGACCTTAGATAGTATATCCAGGTATCTTTCAATTG
TATTTTTGGACATTGCTAATTGTTTACCAAGCTCTTGAATAGAAACTTCACTACCGATTT
GAAGTGCAATTAACTTTAATAGAGAGAATAGTTTATCTGAATTCCTTAAACTTTCAAAAG
CAAGTATATCTTTTAGCAAATAAGAATTTACAATTTCTCTTAAATATTCTGCTTTTTCCT
GAATAGAAGTTATTGAAAAAGTTTCTGGCATATTACCAAAGAGTAATCTTAATGAAAGAT
TATCAAACTTTTCTTGTGGCTTTTCGAAATTTTTTAATTCTGATTCAGATATAGGAAAGA
GGATGATTTCTTTTTTTCTTCCTGTTAAAGGTTCGCCTGTTTCATTCGAAATATCAAACG
CTGAAGATCCTGATACTAATATCTTCAAATCAGAAAAATTATCTACTATAAGTTTTAATA
TTCTCCCTACATCAGGAATATTCTGAACTTCGTCTATTACTAATAATTTATTATCACCGA
TAATATTTTTATAATGTTGAATACTCTTTCTCTTAAATAACTCATGGACGGCAAAATCCT
CACCATTAAACAGAAGATATTTTTCATTTAAGTTCTTTAAGTATTGCGAAATAAGAAATG
TTTTCCCAACTCGTCTGGCTCCGGTTAAAACTATAACCTTACCAGATGTTATTTTCTTTT
GTATTAGTTCTAAGGCAATTCTTGGTATAAACATAAAAATTCCGTCAGTTAACTGACGGA
ATTTGCACAAATTCCGTCAATTAAGCAACCGAATTTACAAATTTTTGGCGTATCGTTGAA
TGATTATCCTTGATTCTAAAGGAGTGCTGATTTTTTTAAGTCGGTGTTTTAATGCAAAGT
AATAGATAGTTACCAGTGAAAAAGAGAAGATAGTTGAAAAGAATTCCTTCTGATAATCAA
AGAATTTAAACCCCAATAGTAAGCCTGAAATCAGAATGAGTAATGGCAAACCATATATGA
AAAAAGAAGTTTGAAGAATGTTTGATCCGAAAACTGAAACAAGAACAAAGTCGCCGGGTT
TTAATCCGATAGAATCTCTTACAGTGATTGTTCTATCAGAATTTGAACTTGGTTTACAAT
AAACTTTTGCTGTGCATTCTTCACAATGTGCTGAAGTTGGAATTATAATTTCTGCAATTC
CATCTTTTGATTCTTTAACGATGCCGGATTCTGTTAATTCTTCTTTATACATTTCAATAT
GATGTTATTCTGTAGGGGAAAGGCTTGCCTTTCCCGTTACTTCTAATTCAAGCGGACAGG
GCAAGCCCTGTCCCTACAGTTAATTTGCTTTTACTTCAATTTTTTCTTCTTTCAATATTT
CAGCAGCTTTTTCCGGATGAACAAATCTGATTGCTTTGGTTGAACATTTATCAAAAGGAA
TTTTTGATATATCAAGTTTTGAGTAATCAATCTCCGGCAGAAAATCTTTCATTACAATTG
AGCCATCAGATTTGCGTGCACAAATTCCGCAACTAATACAAGCTACTTTACAAACTTCTT
TTGAGCGTTTTGGATCATCATGATTTTTGCAGAACACAAACAGCTCTCTGTCTTCAGGAT
GAATTTCAATCACACCTCTTGGACAAGCTTCAACACACTGACCACAACCAGTGCAAAGTT
CTTCTACTACTACAGGTAATCCATTTTCATTCATAAAAATTGCACCGAACTGACAAGCTT
CAACACAATCGCCACCACCAAGGCAACCGTACAAACACAACTTTTCTCCACCAGCAACTA
CTGTTTTAACAGCACAGCTTTCAGGTCCAATGTATTCAACACCTTCTTTAAATTTTGCTT
CTGCAAGTCCGCCGTTGCAAAGAATTCTTGCAACTAGTTTAACACTTTGTGAACTTTCCA
TTCCGAGTATGCGGGCAATTTCATCAACTACTTCCTGTCCACCAACAGGACAACCGTTAA
TTTTTGCCTCACCGTTTACAACTTTCACTGCGAAGTCATAACATCCTGCGTTGCCACAAG
CTCCGCAATTTGCATTCGGAAGAACTTCATTTACTTCTGCAATTTTAGGATTTTCTTCCA
CGCGAAGTTTTTTATCTGCAAATGCCAGAGCACCTGCAAAGATAAATCCCAATCCGCCCA
TTGTGGCGATAGCTATTATTAGTGTTATGTCCATATTAATTTCCTTTTTATTCTAGCGTC
AACCCGAACTGGCTTCGGGATCTTCTGTATTTCAGAGATGCTGAAACAAGCTTGTCTGCC
GACAGGCAAATTCAGCATGACCCCAAAATTTATTCTATTAAAAACTTTTCAAAACCTGAC
GAATAAAAAATCTTTCCTTGTTCATCAATTATCATTGCTTCAGTATCATCAAGAGCCTCA
ACTAATTTCATTCCCTTTTCTTTTCCCATTACAAAAACTGCTGTTGCAAGAGCATCAGCC
AAAGTATTTGATTGATTAATTATCGAAACACTTTGTAATCCTCTTGCCGGATATCCGCTT
TCAGGATCAAGTATATGATGATAACGAATTCCATCAACTTCAAAGAACTGTTCATAATCT
CCCGATGTTGCGACGCTGTTATTTTCAAGTTTAATTGCCGCAACAATATCTCTTTCATCA
CGAGGATGTTGAATTCCAACTTTCCAATCATTGCCAATTACTTTAATCTCTCCGCCCGCA
TTTACTAATGCTGATTGAACTCCGAGTGATTTAAGTAAACCAATTGCTTTATCAACTGCG
TAACCTTTGGCAATCGCTCCAAAATTAAATCCAACATTTTTCTTTTTAATGATTGAATTG
TTACCAATTAACTTTACATTGTTCCAGCCACAATTTATCAATGCCGAATCAATTGCTGTC
TTTGCTGGCAGATGAGGATTATCAGTATAAAAACCCCAAGCTCGCGTTAAATTATCAAGA
CTTACATCAAAACAGCCGTCAGAAATTTTTGTAACAGAATCACAAAGAACGAGAAGATTA
TAAATTTCATTATCAATTTTTATTATCGTGTCAGATGAAATATTAATCTTCCAAACAGGA
CTTTCTTCGTTGTAAGTCGTGAATAAATCATCAATCCTTTTTACTTCAGCAAATGCTTTT
GAAATAGCTTCTTCAGCTTTTTTCTCATCCTTGTCACGAACCTGAATTTCAACAACTGTT
CCAAGCAATATCTGTGTTCGTTTAAATGTTTTTACTTCATCGCTGTTGTTTCTCGCAATG
AAAAATCCAATAAGAAAAAGAACAATTGCTAAGACTGTGTAACCAGTAACTCTTTTCAAA
TTATACTGCTTCTATTTTTATTAAAACTTTGTTTGGCGCACAGGCAATTATATTTCCAAC
TTCATTGGCAAATGAGTGTTTACAAATTCCATGTCTGCAAGCAGATGTATGGACTTGTGC
AATACCGTTTTCAATTTTCAATCCTGTTTTGCCTAGTGGACCATCAATCCAAATGTTTTT
GTAATTCTTATCAAAGGAAATTCGATCAACCAAACCTTTTTGATTTTCAATTACGATTTC
TTTTTTGTTTGACTTAAAGATTGATGAGATTAAATCTTCTTCTTTGTATTCTGCGGTAAA
TAAATAATCAGCTTTTCTGTTTCTTATATTTCTTCTGATTTCATTGAAAGAATAATTCAA
GTCATCTATTGAATAAATCGGATTTGCAGAATCGCTTATGATTATATCCGAATCAACTTG
TTTATTAAGTCGTTTTAACCTGTAAACAATTTTACCGTTATTCTTAAAAAGATCAGTTGA
ATGCTGATTGTGATATTTTACAATTACTTCGCTGATTTTACTATCAGCTATTACAACCGG
TTCCGCATTACTCCTAATTTTATTTTTAAATGATGAAACAAGATTTTCAAATACAGTTTC
ATCTGCAGGAATAAATCCGTGAACAACAAAGTTCTCAGACTTTGAATTGCCGGTAAGTTT
GCCTGTTGTGTATCCCGCAGCAATTGCTACGGAACCTAATCCTGCAAGTTTCAAAAAATT
TCTTCTTGATATCATTTTTTCCTCAATGTAGAATTTACAATGCATAATTTAGAATGTATA
ATGTACAATGTATAATGTTAAATTACTTTGTTATGGCGTTACAATTCGACTTCGCTCAGT
CTGACAAAAATTACTAACACCCAATTCACAACCCCTCATGTTTAAATCATTCCGGCAAAG
CCCATAAATGCGAGCGCCAAAATTCCTGCAACAATTAATGTAATTGGTGCGCCGCGAAAT
GGTTTTGGAACATCTGCCAAATCAAGTTCTTCTCTTATTCCAGCCATAATCACTAAAGCA
AGAGTAAATCCTGCTCCGGCACCCAAACCAAATATAACACCTTCGAGAAAATTATAACTG
CGCATAGAAGCTAACAATGCTAAACCAAGTATCGCACAATTGGTTGTGATTAACGGAAGA
AAAATTCCGAGTGCACGATAAAGTGGCTGACTGACTTTCTTGATTACCATTTCAACAAAC
TGTACGAGTGAAGCAATAACTAAAATAAAAGATGGAATTTGCAGAAAGTCCAGGTTGTAC
GGAATTAAAATTAAGTTGTAAAGCAACCAGCTTACTATTGCAGTTAATGTCATTACAAAT
GTAGTAGCCATTCCCATCGAAATGGCTGATGTTAATTTGTTTGATACTCCGACAAAAGGG
CAAATTCCAAGAAAGTAAGAAAGAACAAAATTGTTTATCAGTGCTGCTGAAATAAAAATT
ATAAACAGTTCCATCTTTAAACTCCTGCCTCTTTCAAAACTTCATCTGTGATTTCTTCTC
TGCCAACACGTTTGTATTGTGCGATAAGAGATTCTCTTTCAAGGTTCTTCTTTCTTTCGA
TATAAAGATTTGCAAACCCCATTAACAATCCGAGAGTCAGAAATGCGCCTGCAGGTAAAA
TCATTATCAACCATGGCTCAAAACCGTTTGGTAAAATCTGATAGCCAAGTATTGTTCGCG
AACCAATTAATTCTCTGATACTTCCAAGCACAAAAAGTGAAATTAAAAATCCCGCACCGT
TTCCGAGTGCATCAAGAACAGATCTCAATGGATTATTCTTTGATGCGAATGCTTCTGCTC
TGCCAAGGATAATACAGTTTACTACGATTAAAGGAATGAAAGGTCCGAGAGCTTTACTGA
GTTCAACGAACTGAGCTTTCATAACCAAATCAACTATAGTTACAAATGTTGCAATGATAA
CGATATACGAAGCTATTCGAACCTGATTTGGAATCCATTTTCTTACAAGCGAAATAAGCA
AACTTGAAAAGACAAGTACAAAAGTTGTTGCAAGTGCCATCGCAATTCCGTTGATTGCAG
AAACTGTTACTGCAAGTGTTGGGCACATTCCAAGAATTTGTTTGAATGTCGGATTTATTT
CCCACAAACCTTTTGTAAATTCTTTAAGGAGCGGAACCTGCTTTTTCATTTTTCTGCTCC
TTTGTTCAATGATTCTCTCAACTTTGATATTCCTTCATTAACTATGTTAACAACAGAACG
GGATGAAATTGTCGCACCGGTTATTGCCTGAACTTCATTTGGGTTTTCTGGTGGAATTCC
TTTTACAAGTTTAATTGCCGGAACAGGAGTTAATCCCTTGTATTGATCTTTATAAAGTGG
TTCGAGAATTTTTGTTCCAAGCCCGGGAGTTTCTGATTGCTCAAGAATTTCAATTGAAGT
GATTTTATTCAAATCCTCTGTAAGACCAATCATAATTTTTATTTTACCCTGAAATCCGTT
GCCTGAATAAACAAGCGAATAACCCAGTGAATTTTTTTGTTCATCATAGACTTTAAAGAC
CTCAAAACCATTTGCGTTAAGTGGTTCATAATTTTTTCCTTCCTGATGTACGAGAAAGAT
TGCTCTTTCAATTTCAGCTTTCTGATTTAAAGCTATTTTAGGTGCAGCCCAGTTATTCAC
AAGTGATAAAGATCCGCCTGCAATAATTCCTATTATTGTAAGCGTTGCAACGATATGAAC
TACTTTCATTTCTTTACCTCTTTCTGCTCACCAAAAATTCTCGGTCTTGTGTAGCGGTTG
ATAATCGGAACAAAAGAATTCATAAATAAAATTGAATACATAACTCCTTCTGGCAATCCA
CCAAATGTTCTTATTAGAATAAGCACCAGTGAAATTCCCAAACCAAAAATCCACATTCCT
TTTCCTGTGATTGGAGATGTTACCCAATCAGTTGCCATAAACATCGCACCGAAAAGAAAA
CTTCCGGCAAAGATTTGAAAAACAGGCGAAGGATGTTGTTGCGGATTTATTATCCACAAA
GCACCACCAAACACAAACATTCCAATAATCATTGAGATAGGAATTCTCCAGTTAACAATT
CCAACAGCGATAAGAAAAATTCCACCAATCAAAACAGCGATTGCAGAAGTTTCGCCAAGC
GAACCGCCAACATTTCCGATAGCAAGCGAATAAGTTTCTGTTAGAAGTTTATCAAATTTA
AATGCTGCTAATGGAGTTGCGCTTGTAATTGAATCAACTGCGTAGTTTGGTTTCGTCCAG
GTTGTAATCTGAACCGGAAAAGCTGCCTGTAAAAAAGCTCTTCCTACCAGAGCAGGATTA
AAAATATTGTAACCAATTCCGCCAAAAATTTGTTTGCCCAATCCGATTGCAACAATAGAA
CCAATTGCTGTTGCTGATAAAGAAAAATTTGGCGGAAGTGTTAACGAAAGTAACAACCCT
GTCAGTGCAGCACTGCCATCAAACAAAGTTACTTTCTTTTTTCTTATTGCCTGAATTGCA
GCTTCAGTTCCAACTGCGAACAGAACAGCAACAAGCATTATCAGAATTTGTTGAATCCCA
AAAAAGATTAATGCCGATGCAACGCAAGGAACTAAAGCAAGATTAACAAACCACATCACC
TTTGCAGTTGACCATTGAGAATGCAAGTGTGGCGATGTAGTTAAATCAAAATAAACTTTT
TGTTTTGGTTCGATTAATATTTGAGTATCTGCCATGATATTTTATGTTTTTCGCTATTAT
TGCTTCATTGTTCGATTGTTAAATTGCTAAGCAATGAAGCAATTCAACAATTGATCAATT
TATTTTTCAGCTCTTTCCTTTTGCATTTGTAAAACTTTTTGTTTGCCTAATCTTATCCAT
TGAACTAAAGGAATATTTGCCGGACAAGTAAAAGCACAGGTTCCGCATTCCATACAAACA
GTAATTCCTATTCCTTCTGCATCTTCATATCTTTTTAACTGAGTGTATCGCGCAAGTTTT
GTCGGCATAAGATTTAATGGACAAGCATCAACACATTGACCACATCTTAAGCAAGGAGTT
TCTTCACTTTCGGTGACTTCTTTTTTTGTAAGCACAAGTATTCCCGAAGTTGCTTTCATA
ACCGGTGCTTGCAAATTATACTGAGCAATACCCATCATCGGACCACCAACAATAATTTTC
ACAGCGTCTTCAGTTACTCCACCACAAAACTCAATTATATTTTGAATCGGTGTACCAACA
GGCACATACAAATTCTTTGGTTGACGAATTCCTAATCCGGAAACTGTTAAAGCTGCGCGT
GTAAGTGGTTCACCTTTTACAACTGCATCGTGAATTGCAATTGCTGTTCCGATATTCTGA
ATTACCGCTCCAACATCCATTGGTAATTTTCCCGGTGGAACTTCTTTTCCGGTTACAGCT
TTTATTAACATCTTCTCAGCGCCTTGCGGATATTTCGTTTTAAGAGATACAACTTCAATT
CCTTCCTCGTATTCAACTTTGTGCGAGAGAATTTTAATTGCTTCGGGTTTGTTATCTTCA
ATTCCGATTACTCCGCGTTTTACTCCGAGTGTTTTCATTATTAATTTTAATCCGGATATT
AAATCATCAGGTCGTTCAATCATAAGTCTGTAATCGCGAGTAAGATAAGGTTCGCACTCA
CAACCGTTGATGATTACTACATCAATCACTTTATCTTCAGGTGGAGAAAGTTTAACATAA
GTCGGAAATGCAGCACCACCTTGACCAACAATTCCGGCTTCGGCAACTCTTTGTCTAATT
TCATCGGGAGTAATTGTTTCAGGATCTAATGGTGGAAAAGTAAATCTTTTATCAACAGAA
TTTTCTGATGCTTTAATTACAATTGAATCTTTCGGAAAACCAAGCGGAGTAACTTCCTTT
CCGATGCTTAAAACTTTTCCGTTAACTGATGAATGAATTGGTGCGGATATAAATCCATCT
GCCTGAGCAACAAGCTGACCAAGAATTACTTCATCACCTTTTTTTATTAATGGTTTTGCT
TCTTTGCCAAGATGTTGTGAAAGTGGAAGAATTATTTCATCAGGAGCTGGAAAATATTCA
AAAGCAATATGCTCGGCTAGTTCTTTGTATTTCTTTGGATGAACACCGCCACGAAATGTT
TTTGATGACATACACTCTTTATATAATTTCTGAATAACAAATTTGAACACCTTAAAAGTG
CGCGCTCTGTTTTTTTCAGAATTTGTGCCACCCGTTAAAAATTTTTTAAGTGAGTTTAAG
TCAAAATTATTAAGTCAAAGATTGTCAATTGTAAAATGAATTTTTCAAATGAAGGAAATC
GAATTATTGATTTTAGGAAAATTGACGGGTAATCACTGTGCCTGGAAACAAATTTGTTAG
TAAGAACTAATAAATGCAATCTTATAAATTGTATTTGGAAAATATTAATCATCTATCCAA
TCAACTTTACTTGAAGAAGGTAGGCATTCACTTACTAAATTCGTCTCCTTATTTGGGCCC
ATAATTCTGTCTAATTCAACCTAATTAATTCACAATTAGCAATATCTGACATTTGTTATG
ACTTCTTTGACTTTGAGAAAAACAACTTCTTAGTAATAAGAAAAACTTTTTATTCCAGTA
TTCTCATCTAACACTATTTGCGTTAAAATAATTTTTTACTGAAGAGCAAAATGGCATTTA
ACATGCCTTTGCATTTGTGCTTAAAAGCGAGTTGATAAAAGTAAATAATTTCTATCCATC
CACTTTACACAAAGGGGAATTACTTATGGCTAAAATAGCTATCATTGATGATGATCCCGA
TATCCTCGATGCAAGCAGTCTTGTTTTGCAATCGAAAGGATATGATGTAATCACAGCTAC
AAATCCAGATGATGGTTACAAAATAATCAAAGAGCAAAATCCCGATCTCATCATTCTTGA
TGTAATGATGAACGAACCTGACGATGGTTTTTTCCTTGCTCAGAAATTAAGGAGAGAAAA
AATTGAAACTCCGATTATAATGTACACCTCCGTTTCAAAAACTTTGGGATTGGAATTCGC
TGCCGGTGAAATGGTTCCGGTTGACGATTTCGTTGAGAAACCAATCTCTCCGGAAACTTT
GATAGACAAAGTTGAAAAACTCTTAGCAATTCAATCTAAGGAGTAGAGTTATATGTTAGT
CGTAGAAAAGAATGCTCTCTCCGAAGAAATAGAGAGCTATGTAGAAAAATATGGAAATGA
TCGCTCGGCACTTCTGATGATTCTTCATGAAATTCAGAAAAAACACAGACACATTTCTGA
ATTTGCTCAGCAGGAAGTGGCGCGATTACTTAATATTCATCCTGTAGAAGTTTACAGCGT
TATATCTTTCTTTGCTTTTCTTAACACAAATCCTAAAGGCAGAAATCTTGTAAGAATTTG
TCAGACAATTTCTTGCGATATGAAAGGCAAGAAACAAGTTGTTGAAGCAATTGAAAGAGA
ACTCGGAATAAAAATCGGTGAAACAACAAAAGACAATAAATTCACTGTTGAATATGCTAA
CTGTCTAGGACTCTGTGATATGGGACCAGCAATGGCAATTAACGATCAGGTTTATGTTAA
TCTGACTCCCGAAAAAGCAGTTGAACTTCTGGCAAAGGTAAAGTGAGGTAAATATGGAAA
ATCATTTAACAATAAAACTTGGTGAGAAAAAAGACCGAAAAGGTCCAGTGATTTTCTCAG
AATATAAAAGAGGAGATGCAATCAGAAAAGCTTTGTCAATGTCACGCGAAGATATTTTGT
TCGAACTGAAAGACTCAAAACTTAAAGGCAGAGGTGGAGCGGGATTTCCCACATCAACTA
AATGGATGTTAACTGCTGCAGCAAAATCTGAAAAGAAATTTATCATTTGTAATGCAGATG
AAGGCGAACCCGGAACATTCAAAGACAGAGTTTTATTGATGGAATATCCTGAGCTTGTTT
TTGATGGGATGGTTGTTGGCGGTTATACAATCGGAGCTCAGCTTGGTATCGTTTATCTGC
GTGGTGAGTATGAATATTTATTGAAACCGCTTGAAGATTATCTTGAAGAAATGAGAAAAG
ATAAACTTCTCGGGAAAAATATTCTTGGTAAAGAAGGATTTGATTTTGATATAGAAATTG
TTCTTGGCTCTGGTGCGTATGTATGCGGTGAAGAAACAGCATTAATTGAATCGCTTGAAG
GTCATCGCGGTGAACCAAGAAATCGTCCACCTTATCCGATTAATACAGGATTTCTTGGAA
GACCAACTTCAGTTAATAATGTTGAAACACTTGCAGCAGTATCCCACATAGTTGTTAAGG
GTGGGAAGTGGTTTGCAAAATACGGTACCGATAAATCATCCGGCTCAAAATTATTTTCTG
TCTCGGGTGATTGTGAAAAACCCGGTGTGTATGAACTTCCCTGGGGAACAAAAGTTTCTG
AATTACTTGAATTGGTCGGAGCTAAAAATGCAAAGGCTGTTCAGATTGGTGGTGCTTCCG
GTCATTGCATACCCAAATCGCAATTCGGCAGAACACTTGCTTATGAGGATATTCCAACGG
GTGGCTCTGTGATGATTTTTAACGAAAACAGAGATATGCTAAAAGTTCTTAAAAACTTTA
TGGAGTTTTTTGTTGATGAATCATGCGGTCAATGCACACCTTGCAGAATAGGAAATGTTA
AGCTGCTTGAAGGAGTTGAAATGATTGAGAAAGGTAATTACACCTTTGCTCACATTAACA
AACTGAAAGATCTCGGAAGAACAATGCAGCTCGCTTCAAAATGTGGATTGGGTCAATCAA
GCCCGAATCCATTCATTTCAATATTAGAAAACTTTAAAGATGAAATTTTCAATCGCGGTA
ACGGAGGTAGAAATGGAAGATAAAAAATCATTACGGGCACCTGTTAGTCAGAAACCGCAT
GTTATTCCTAAACCTGAACATCCTGAATATCTTGGCGGAAGCATTACTGTTGAAATTAAC
GAAAAGAAATTAACTGTTCCTTTCGGTACAACAATACTTGAAGCTTGTAAACAGGCACAG
ATTCATATTCCAACTCTCTGTCATCACGAAGATTTATGTGTAGCAGGTGTTTGTCGTGTT
TGTGTTGTTGAAGTTGAAGGAATGAGAACGCTTCAGGCATCGTGTGCATTTCCGATAACT
GCACCGATAAAAATCAAGACAACAACAAACGCAGTTCGCAAAGCAAGAAAACATATCATT
GATTTATTAATCAGTGAACATTATGGTGAATGTTATTCTTGCTTCAGAAATAATAATTGC
GAGCTACAATCACTTGCAAAAGAGTACGGTGTTGATCATTATAATTTTGGTCATGTAACT
CAGCCAAGATTTGAAGTTGATAATTCATCTTACTCAGTAGTAAGGGATATGGATAAATGT
GTTCTTTGTAAAAGATGTGTAAGAACTTGTATTGATCTTCAGGAAGTTGGAGTGTTGGAA
GCAATAGATCGCGGACACAGAACTCACATAGGAACATTTTTAGAAAAACCTCTTGCTGAA
GTAATCTGTATAAATTGTGGTCAGTGTATCAATCGTTGTCCCACAGGTGCATTGCGGGCA
AACGATCCGAGAGATGAAATCTGGGCTGCAATTGATGACCCGACAAAACATGTAGTTATT
CAAACAGCTCCGTCTCCTCGCGCAGCAATCGGTGAAGAGTTTGGACAAGTTCCCGGTAAA
TCATTCACCGGTGAGTTAAATACTGCATTGCGAAGAATCGGATTTGACAAAGTATTTGAC
ACAAACTTCAGCGCTGATTTAACAATTATTGAAGAAGGTACTGAACTTATTCTTCGTTTG
TACAAAGCTCTTGTGAAAAAAGAAAAAGTTGCTCTTCCTCAGTTTACATCCTGTTCACCA
GGTTGGGTAAAATATCTTGAACATTTTTATCCGGAATACATTGATAATCTGAGCTCTGCG
AAGTCTCCGCAGCAAATGTTCGGTGCTTTGATAAAAACTTTCTATGCAGAGAAAACCGGA
ATTAATCCGGCAAATATTGTTTCCGTTGCACTAATGCCTTGCTCGGCAAAAAAATTCGAA
TGTAACAGACCTGAAATGAATTCAAGCGGATATAAAGATGTTGATTACGGTTTAACAACA
AGAGAACTTGCACAGATGATAAAAGAAGCAGGAATCTTTTTGCCGGAAATGCCACAATCA
CATTTTGATGATCCTTTTGGTGAAGCCTCTGGTGCAGGATTAATTTTTGGTGCAACAGGC
GGAGTGATGGAAGCTGCTCTAAGGTCTGTGATAGAATTTGTGACCGGAAAAAGAGTTGAA
GATGTTTATGCAAATGCAGACATTACTCCTGTTCGTGGATTTGAAGGAATTCGTTATGCA
GAAATCCCGATTACTGAGGTTGGTCCGGTTCCAAAACTTTTGCAGCATTTAGTCCCTGAC
TGGAATTGGCTTAAAGGTGCAACACTTAAAATTGCAGTTTGTCACGGCACAGCAAATGCA
CGAAAAGTAATGGAAGACATTAAAGCTGGTGGAAAATTTAGTGAATGTCATTTCATAGAA
TTTATGGCTTGCCCTGGTGGTTGCTTAGGTGGTGGTGGACAACCGATTCCAACTAATGAA
GAAATAAGAAAGAAGAGAGCTGAAGCAATTTATAATGAAGATAAATCATTGCCTGTAAGA
AAGTCTCACGAAAACAGACATGTAAAAGAGTTATATGATTTATTCTTAACTGACGGACCT
TGCGGACATAAATCTCATAAACTGCTTCACACTCATTATGTAAAAAGAGGAAAGTATATA
GCTTAGAAAAAATTAAATTGTAGCACAGACTATTAGTCTGTGCTATTTTTATTTATGATA
AAACTTATTCCTGATTGGGCTGTTCACGATGAAGAGTTCTGGCTGTCGATAAGACGGCGG
AATCTCTGGTTCATAAAACTGCGTTATGCTACGGTGGTGATTCTTGCTTTGTTTATGGTC
TCTTATAAATTTTTTCTTTCAATTGAACTAAGCGATGATCAGATTTCTTCTCTTCAATAT
TGTACTGCATTCATTTTTTTATATAATATCACACTTCATTATATCAGAAAATTTCTCAAG
CATGAATCAGAATCATTCAATCCGCTTCATCTTTCCATCATCCAGATGATACTTGATTTG
TCAATGCTACTTATACTTATCTATTATTCCGGTGGGGTTGAGTCCCCGCTAATTTTCTTT
CTGATATTTCATATGATAGTCGGCAGTCTGATTCTTCCGGGAATTATTGTCTATTCATTT
GCTTTTGCTGTGCTTTTCATTTTCTGGGGAATTACTGTGGGTGAATATTACGGAATATTT
GAACATCAACATATCAAGGGATATATTCCTTTTCACTTACATCAGAATTTCAACTATGTG
TTATCTGTGAACATAGTTTTTGCGATGGTAATTCTGATAACAGTTGTACTTACAAATAAT
ATTGCCAGACAGCTTTATCAGAAAGAACAACAGCTTTATTCTTACATTGATAAACTAAAT
CAGGCCGAAAAAGAAAAAACGAAATATATACTTGGAGTAGTACACGAAATAAAAACTCCG
CTTAATGCAATGCATTCTTATCTCGATTTGGTTTTACAAAAATTTCTGGGACCTTTAGAT
GAAGCTGTTGAAGAAAAACTCAGAAGAGCAAAGAAAAGATCGGACGAAGCACTTGAAATG
ATAAACACAGTGCTGAAAGTTTCTCAGATGAAACTAATGGATCAGGTAAATGAAGAAGAA
TTTGAAATGATTGAGCTTATTAAATCTGCCATCCGAAGACATTCGCAATTTGCAGAATCA
AAATCAGTTGAGATAAAGCTTATTGATGAAAGAAAAGAGTACTGCAAGATAAAGGGTGAT
CAGTTTCTGATTTTAATAGCTTTCTCAAATCTTCTTGGTAATGCAATCAAATACAATTTT
GAAAATGGTAAAGTTGAGATAAAACTTTATAATAAAGATAAAACCTGTTTTGTTGAGTTC
TGCGATAATGGTCCGGGAATACCTAAAGATGAACAGGAAAAAATTTTTCAGGACTTCTTC
CGTGCAAGCAATATTAGAAAAATGGTTACTGAAGGAGCCGGACTAGGTTTGTCATTCGTT
AAAGAGATAATAGAAAAACATCACGGTACAATTAAACTGCAAAGTCCATCACGACTTCAG
GAAACCGGTAAACCAGGAACTTGTTTTATTGTTTCGCTGCCTTGCGTGTAACTTTTTTCG
CTTGCGTTAATTTCTTTTCTACTTTATTGCCATCAAAAATACTTATGTCGATAAGCTTTG
AAGCAACACCTTTTACAAGCGAAACTTTGCGGGCAAGTTCTTCCATCTTTTTTCTGTCGC
CATAAAGTTCAAGAATAAGCAAACCTTCATCACTGCAATTTTCCATTACACCATCGTGAA
TGCCTAATCTTGTTTTAATCATACAGCCCCATCCGGTTAAAACTTTCTGAACCTGAACTG
CTGCCTGCTTTCTGTTTCCAATGAGAATTAAAAGAATTGTTTTCATAACTCATCCCCTGA
AAATGTTTTTGAATTTCTGTTTCAAACTTAAAGATTTAAAAATTTATTTTGTTTGCTAAT
TATAAAATTAATTCAAAAACAACATTAGGTGTAGTTCGTCAATTTGGTCGTAATTCATCT
TTTTCGTCGAATACAATTTTATTTTTGATTTGAATTATTTGAGAAACTGTTAATTTTATA
CTGGCACTTTCTTTGGGAAAACGAAATCAGGAGTAAAAATTATGAAGACATTAATAATAA
TATTCTTTGTTGTTGCAGGTTTAGCATCAGCTCAGACTGTAGCCGATTCAGTAAAAAATA
AAGAAATGAATCGTGAGCAAAATCAGATTCAACTTCAACAGGAAGAGACCAATAGAATTC
AGGAAAGAGTTGGTTCAAGAGAAAATCCGGATGACGGAAAAAATTTAAACAAACCAAAGA
TGGATGTGTTTATAGATAAAGATGGTGATGGAATTTGCGATAACCGTCAGAGCGGTCTGA
GTTTTAATAAAATGAGAAACAGAAGAGGAAGCGGAACTCAGAAAGGTCCTGGTGGTCCTC
ACGGCTCTGGAAGCGGTTCCGGTAACGGCTCACAGCAACAAAACAGTTATCATAGTGGGA
AGTAAACTTTATGATTAAAAAATTTGCTCTTTCAACATTCCCAATATTTTATTTTCTAAT
TCTGACTTCAGAAATTTATCCGCAATTTAATTTCTACTCTGCTTATCAGATTATTTATGA
TGATAATATATACAACAACTATCTCAATTCTTCCGATTTGATTAATAATCTTCAATTAGG
TTCAGCTTATAACTTTGAAAGCGAAGTAAATAATCTTCAGTTTTATTATGAAGGTGTTTT
TGGTGATTACAAAACAAACAAAATAAAATCATTTAATTCACATAAAATCGGTTTTGTGAA
TACACATTTATTCTCTGAAGATTTTAATCCGCTGAATGCGGGAATTAATTATACTTTCAG
AAATAATCGTGATGAATTTGAATTATACGATTTCAGACAGCTATCTGCATATATAAATTA
CCGGCAATCAATTAAAGAGACAAACTTTCTTTTGTCTGGATATATTTTTCAGAGAAATGA
ATATACAAACTTCAGTGTGTTTTCAAATTATGAACACAAAGCATTTATAAAATGGATATC
AAATTTTGAAAGTCAAACCTCATTAATGCTTTCATCCGAGTTTGATTACAAAAGTTATTT
TGACAAATACAATTTTGAAGGTTATGCCAACGAGGGTTCTTTCATAAAACTTCATCTGAA
CATAGGGCAATCATTTTCAGAAAATACCGGTGGAAATATTTTTCTGATTTACAGGAAAAA
TCTTACTGATAAAAGTCGCTATGTTGTTAATGATTCTCTGATTTACTATGAAGAAGAAAT
TTTTAATGATTTATATGCCTTCGATAGTTTTGATGCTGGAATTGGCTTCACAAAAATAAT
CGGAGATGAAGTTAAAGTTAGTTCAGAAATCAGATATTCGGGCAGATTTTTTAACAGCTT
ATTTGCTACAGATTTATTTGGAACAGAACTTACTGACTTGAGAAAAGATGATCAGATAAG
TTTCGGTATCGGTGTAGAATATGATTTGGAGAAACTTATTAATGGATTGATTTTATCAGC
AACATTTAATTATATCAGAAATAAATCAAACGATTTTTATTACGATTACTCTAATCAGAT
TTTTTCCATCTCGGTTGATTATGGTTTTTAATCTCCGAATTTTTTAATTCCATACTTCTG
CATTTTATATCTCAGATTTCTTTCTGTAATTCCAAGCATTCTACCTGCAAGCGATTGATT
ACCGTTTGCTCTCATCAGAGCATCATAAATTAATTTTTTCTCAAGTGCCTCAACCTGTTC
GTTAAGTGTTTTGTTCTCATCAAGAATCGGATCGGTTTCGGTTTTAAATCCTTTAACATT
AGACGGAAGATCATTAACTGTTATTATATTATGTCTTGAAAGAACAACAGCACGCTCAAT
TATGTTTTCAAGTTCGCGAACATTACCGGGATAATTGTACTTCAAAAGATAGTCAACTGC
TTCTTTAGAAATTTCAATTTCAGGTTTATCATTTTCTTCAGAATACTTTTTAATGAAATA
TTCTATCAACGGCATCACATCTTCTTTTCTTTCTCTTAACGGTGGAAGGTGAATTGAAAT
TACATTTAGCCTGTAAAATAAGTCTTCTCTGAAGGTTCCGTCTTTAATTTTTTGTTCAAG
ATTCTGATGAGTTGCAGCAATTACTCTTACATCAATATCAATACTCTCATTTGAGCCAAG
TCGTTCAATTTTATGTTCCTGCAAAACCCGAAGCAACTTGACCTGAAGATTCATTGGTAT
ATCGCCAATCTCATCAAGAAAAATTGTTCCCTTATTAGCCAATTCAAATCTTCCGATTCT
TGTTTTGTCTGCTCCTGTAAACGCACCTTTCTCATGTCCGAATAATTCACTTTCCAGCAG
AGTTTCAGGAAGAGCGGGCACATTAACTGCAACAAAGGGTTTATCCTTTCTTGAACTGAT
GTAATGAATTGATTTCGCAAGGACTTCTTTGCCGGTTCCACTTTCTCCTGTAATAAGAAC
TGTGGCTTTGCTCTCAGCAGCCCGCGCAGCCACACTCAGTACTTCTTGCATTTTAGGTGA
AGTTGAAATAAAAGAATCAATCTTAAATTTTTCTTGAAGTTGCTGCTTTAATAACGATAC
TTCCGATTTGAGATTTTTATTTTCAATTATTTTTTCGATTAACAATTCAAGTTCGTCAAG
ATCAACAGGTTTAGAGAGATAATCATAAGCACCAAGTCGCATTGCTTTAACTGCATTTTC
AATTGTACCATAAGCAGTCATCAAAACAAAACTGATTTCAGGATTATTTTTTTTTACATC
TTCGAGAACTTCGATACCGGTTTTATCAGGCATTTTATGATCCGATAAAACAATATCAAT
CTGTTCTTTGTCTATAAAAGCAAGACCTTCACTTCCTGATGATGCTGTAAAAGTTCTGAA
GCCCTTCTTGTCAAGAAATCCCTTAAGAATTTCTCTTTGAGCTGCTTCATCATCTATGAT
TAGAATTGAATATTCTTTGTTCATATTGGCAAACTAATTTTAAATGTTGTTCCCTGATTT
ATTTTACTGCTGATTGTAATTGTTCCGTTGTGCTGATTAATAATTTTTTGTGCAATACTT
AATCCAAGTCCATTACCATCCTTTTTGGTAGTAAAGTACAAATCAAAAATCTTTTTCTGA
AGTTCTGGCGGAATTCCAAATCCATTATCAGATATTTCAATTATAAAGTGATTTCCTGAC
TGATAATATTTTAAAAGAACTTCGCCTTTTTCATTCACTGCATCAAATGCATTTTGAATT
ATGTTCATCAAAGATTGTTTAATCAGATCAGCATCAAATCTTACCATCAGATTATCATCG
CCTTGTTTGATGAACTTAATATTTTTTTGATTCGCTTGCGGAATGAATAGTTGATAAATC
TCCTCAAAGAAATCGGAACACCTTATTTGTGAAATTTTTAATTCAAGTGGTTTAGCATAA
TTAAGGAACTGAGTGATGATTTTATTTATTCTGTTAACTTCACTTCTCAAAAGCCCTGTA
ATTTTTTTATACTCTTGTTCATTTTCATTCGGTGTAAATTCTTTATTAAGTCGTTGAGCA
ATCATTCCAATTGCATTAATCGGATTTCTGATTTCGTGTGCAACTCCGGAAGCTAATTCA
CCCATAGCAGAAAGTTTTTCGTTTCTTCTTGCTTCTTCTTCAAGAATCTTAACTTCGGTT
ATATCCCGAATAACAGCAATATAATTTGAATCACTTTTTTCTTCTGTTAATTCAGAAAGA
CTGCAGAAAAGAGTTTTTATTTCATTATTGATTGAAATATCAAATTCGAAACTCTTGTTC
TCATTTAATGAAATCTTCTTTAGAAAAGTTTCTGAAACAGAATTATTCAAATCGTATAAT
TCTTTATTCAGGTAATCTTCTGCACTAATGTTAAAAAGTTTTTCAGCTGATGAGTTGATG
AATGAGATTATTCCTTGTTTGTTGAAAACAATAACTGCTTCGCTCATATTTTCAAGAACA
GATGAAGCGAATGTTTTAAATCTTTGATATTCATCCGAAATGCTTTTCAGATTCTGATTT
GTGAAAATTATACTTAAAACGATTATTGATATTGCAGCGAGTATCAACGATATAATTATT
AATCTTCTTATCATTCTGCTTTCTACTTTTCTTACATCTTCGAGTGACAAACCAACCCGA
TAAATTCCAACCAGTTCATTGTTGAGCATAAATCTTTTTGATACTTCATACAACTCGGAA
CCGTTTATTTTTATTACTCTACTAAAAACAGAATCAGATTCAATGACACTATGTAAAAAT
CCTGATTCAGAAATTGATTCCACAGTATCAATCTTTGCCGTTGCCGCTAAAACTCCGAGA
GTATCTTGAAGTATTATGTATTCAATTCCGTGATGATTTGAAATACCTTGTAATATTACT
CCGATACCTATTCTTTTCCTGAATTCAAGAAAATCTTTTGCATCCATATTTACTACTATT
GCGCCTTTGTTATTAGCTCGTGCAACAGCAACTGCATAGCGTTCGCCATCACTGAATTCA
GCTTTCTTTAATCCTATTATTAATTCTTCTGTCTGACCTTTCAGAATTGGTTCGAGTTCG
GAAAATCTGTTTATATTTTCTTCGCCATGAATATCTCCTGGTTCCGGGATTCTGTTCGAT
AAAATGCGATTACCTTTTTTATCAAATACATTCACCCGGTAAAGATTATTTCCCGTTGCT
ATTTTTATAAGTTCATCTTTATTAAGAGCGTTTAGACTATCGAGTTTTCGTATAAGTCTT
GCATTGTCTAATAACCTTTCCGTGATAATATCTTCTATTTCAAACCCGGAATTAAGAGTG
TTCTCGCTGCTGATAATTATTGATTGTAAAAGCGTAACAGAATGTTCATAAAGAAGTTGA
TAAATCTCGTTCTTGCTTTGATTAAGTTCAACATATGAGGAGATAATCATTACAAGTGCA
ATGATTGCAGAAATAGAGATGATTGCTTTCGGCGGCAGTTTTATCTGAAACTTCATATAC
AAACTTAATTTATATTTTCTTGCCAATAAAGAATTCTGCTGACCTGAAAAAGATTGATAT
TTGATTTTCGACAATCAGGTCGGTTCAGTTCGTCAACATCGTCGAACAACATTGCAGCTC
CTGTTTATATTATTAAAAAACGCATCTTTTATTCGGCACATCCTTTGGCTGTTCATCAAC
GAAACAATAAATCATTAACAAAATGAAAGGAGTAATAAAATGAAAACAAGAAATCTTTTA
AGCACTTTAGCAATAGCAGTGCTTGCAGTTGTTTTTTCCGTGTCAAATCTTTTTTCACAG
GATAACCAGATTAAAAATCAAAATCAGGTTAAATCCACTGTGAAGAATGAAATAAAAACA
CAAACACAAACTCAGTCACAGTTCAAAGCTCACGGAAACAAATTTGTTGATGCAAATGGT
GATGGTTACAATGATAACGCACCCGATGCAGATGGCGATGGAATTCCAAACGGAAGAGAT
GAGGATTACACAGGTTCAAAATTCCGTAAAGGAAATAACAACACAAAAGGATTTGTTGAT
CTTAACGGTGATGGAATAAATGATCGTGCAATTGATTCTGATGGCGATGGAATCCCAAAC
GGAAAAGATCCTGATTTTGTAAGACCACAGGATGGAAGCGGACAGAAATTTATGAATGGT
AAAAATTATCAGAACAAGTTTGGTGGAAACAGATTTGGTCCCGGTGATGGTACTGGAAAT
AACGGAGTTGGTCCAAAGGATGGAACTGGCTATGGTTCAGGTAGCGGTACCGGCACAGGT
AACTGCGATGGAACCGGACCAAAGGGTTTCACAAGAGGCGGAAGAAGATAGTAAATAATC
AAAGGTTTGGGACAGTCAGTTTGGCTGTCCCATTCTAATTAAAAAATCAAAAAATAAAAG
GAGATATAAAAATGAAAACTGTTAAAAATTCCCTGGCAATTTTGATTTTTGTTTCTTTCC
TGTTCTTCTTCGGCTGCAATACCGAAAGCAATATTACTTCCCCGGATACATCAACAGCAA
TCTCAAAAGCAAACTTCACCGCAGGACTTCAACCGGAATTGGTAGTTTTTGATCTATCAC
CTGAAGAGAGAGATGGATTAATTCACATGCGTCTTGAAGAGAAACTTGCAAGAGATGTTT
ATACAACTTTGGGAAATACCTGGAACTACAAGGTATTTTTGAACATTAAAGTATCAGAAC
AAGCACATATGGAAGCAGTAAAAAGATTGCTTGTTAAATATGGTGTTGAGGATCCAATTA
CAAATGATGAAGTTGGAGTATTCTCCGATCCACAATTTCAGGCACTCTATGATCAATTTA
TCACTCAGGGAAGCATTAGTGCCTATGAAGCTTTTATGGTTGGTAAGACAATCGAAGAAC
TTGATATAGCAGACCTTGATAATCAGTTAAATAATATTGTTGATAATCCGGATATAATTC
GTGTTTATCAGAATCTGAAGACAGCCTCAGAAAGTCATTTGGCAGCTTTTAATAAATGTT
TATCGGGAATTCCACAAATCAGAGTTGCTAACTAGTTGCAAATTAAATTTGTTTGAAATA
AGAAAGTCGACTTAATTAGTCGGCTTTCTGTTTTTTTATTTTTAGATGCAAGTGATTATT
AAAATGAAATTTTTTAGTTTTGAGATGGTGAGTGGAATTACTATGCAGCAGTTTATAATG
AAAGCTTCCAACAATTTTATCATCAGAATTAATATTCTTTCCAATTACATTCTTCAAAAA
TATTTTACCAAAAGAGGTGGGTTATGAGAAAAAGTACTCTACTAATTTTTTTGCTTTCCT
TTTCTGTGATAAATATTTATTCACAGAAAGCTGGTAATGAATTGCTCGGTGCCTTTAAAT
ATGATGACTTTAAGACACCGGAATATTGTGGCGCATCTTGCCATGCTGATTTTTATCAGC
AGTGGAAACAAGCAATGATGTCGCAAGCATTCACTCATCATTGGGATGAAATTGAATACT
TTGAACTCGCTGTTCCGCATGCTGAAAAAGATCCTGTTGTTGCTGAAGTGAAAGCAGGTT
GCAATGGTTGTCATTCACCATTAGCTTTTGCTGCAGGAGATATTCCACCTAAAAGACCTG
AATTTAAGACACGCGCTAATGAAGGTGTTTCCTGCGATGTTTGTCATTCAATTTCAGGAT
TTAAAGGTGATGTTCCGTACAACTTCAATTACATTTTAAACCCTGGCAATACTAAATATG
GTACAAGAGGAACCGGTGAATCACCTGAACATCAGATTAAGAAGAATGATTTTCTTGCAA
CTGCCGAATTTTGCGGCACCTGCCACAATGAAAAAAGTCCTTATGGTGTTTGGGTGAAAT
CAACACATCTTGAATGGAAAGAAGGACCTTATTCAAAACAGGGTGTTCAATGTCAGACTT
GTCATATGCCACCAGCAGAAGGTTATTCGGCAGCAATGGGACATAAATATCCTGATGCAA
AGCAACATCTCTTTCATGGTGCACACGACCCGGGCAAAGTTCAGGGCACAATTGAACTTA
GAATTCATCCTGATTTAAATGAAGCTGAACCGGGAGAAACTGTAAAATTCACGGTTGCTT
TGTTCAATGCAAAGACCGGACATAAATTTCCATCTGGTTCTGTTGAAGACAGAATTGTTT
GGATGCATGTTGAAGCAGTTGATGCTGCAGGAAAAGTTTATCATCTTAAAGTAGATAAAA
AAGGTTTTCCTGGTGAAGAATTCACCATTGCCTCTGATGATCTTGCTTATCAGGATATGA
GTATCGCAAAGAATGATCCGAACTTCAAGGGTGTAAGACGAGATGGTGATGTTCCGGTTG
GAGATAGAATTTTCAGAATGGCTTACTTTGATCCGCAGGGAAGAATGACCATTCAGCAAT
GGAACACAAAGTCGTTGGGAACTGATTACAGAATTGGTCCACGTGAGACAAAGCTTGAAA
CATTAACATTCAACTTGCCGAATAATGTTGCGCCCGGAAAAATGAAAGTAACAGCAACAC
TTTATTATCAACGGCTTGTTCCTTCAGTTGCAAGATTTCTGAAAGTTCCGGAAGAAGAAT
ATGAAACAATAAAAGTAAATGAACATACAACTTATGTTACTGTGCTTCCATAAATTTAGT
TTGTCTTGCCGGACTCGATCCGGCATCTCTTAACTTGTTATCAGGTTGAGCTTGTCGAAA
CCTGCCTAAATTCTGTGAAGTCACTCTTCGATAAGCGAAGGGTGACATTTTGATAAAGAA
TTAATTAGAGGATTAAAAATGAAAAACACATTTACACTTTCGGTTCTAACTCTAATCGTC
ATATCTTTTCTTGCCAGTGATATTTTTGCAATACCTGCTTTTGCAAGAAAATATAATATG
ACTTGCAAAACCTGTCATGCTCCTTTCCCAAAACTTAAACCTTATGCAGAAGAATATGCT
GCAAATGGTTTCGTGCTTAAAGATCAGGATGCCCCGAGGTATTTTTTGGATACAGGTGAT
CCTGAATTATCGCTTCTTCGTGATGTTCCATTGGCATTCAGATTAGAAGGTTATGTAACT
TATAATCAAAGTAATCTTGAGAAATCTGACTTCAACGCCCCGCTGCTTTTTAAAATTTTA
TCCGGCGGTGCAATTACGAAAGATGTAGCATATTATATTTATTACATTCTTGAGAATGGC
GAACCCGGGAAAATTGAAGATGCCTGGTTAATGTTCAATGATTTATTCGGAAGCAAACTT
GATTTTACAATAGGACAATTTCAGGTTTCTGATCCTGTCTTTAAAAGAGAACTTAGATTA
ACAAGAGATGATTATTATATCTACAAAGTGAGACCAGGTTTCTCTAATGTTGATTTGACT
TATGACAGAGGAATTATGCTAAACTACGGTTTTGAATCGGGAACTGATTTAACAATTGAA
ATTGTGAATGGAAATGGAATCGGAGAAGGCGTTTCAAATGTTTTTGATGATGACAAGTAT
AAGAACTTTGTTGGAAGAATTTCTCAGGATGTTGGTGAGCATCTGAGACTTGGAACTCTT
GGATATTTAGGTAAAGAAGAAAAAACCATTTCGGATATTGCTTATACAAATCAACTTTGG
ATGGTTGGGGGCGATGCGACAATCTCACTTGATCCTTTGGAATTAAATTTACAATACATT
GAACGGAATGACGACAATGCTTTATTTGAAAATAATAAAACCGATGCAAAGACCCGTGGA
GCTTTTGGCGAGCTTATTTACAGACCGGAAGGAGATGCCAGTAAATGGTATGGAGTTGCG
ATATTCAACTGGATTGAATCGGACTTTAGAGAATTAAACCTCAAACAACTTGGTGTTCAT
TTCGGTTATGTGCTCAGAAGGAATATCAGGTTGGTCGCTGAATATTCACACAACTTTACT
GATAAATATGGCAAAATGAACCTTGGCTTTGTTGCAGCATTTTAAGTTTTGATGATTGAT
AATGAAAGCAGACTCAATTAAACGGGTCTGCTTTTATTTTTTAAATAATTGAGTGCTAAT
TTAGAATTGTCGAAGAGAAAAATTATTTAAGGACAAATCTAAAATGACCACCTCAAAAAA
AGATTTCCAATATTCAAATCAACCAGAGCCACATAAAATAAGAACGAGAGCAATTTTAAA
CGCTCATCCCGAAGTAAGAAATTTTATAGGAAGAAATCCCTACAGTTTTCTGATAATTAT
GTTTGTGATTGCTTTACAACTTTTCATTGCTTACTTGTTAAAAGATCAATCGTGGTGGAT
TGCACTTATTGTTGCGTTTTTTGTCGGTGCATTTGCTAATCATGCATGTTATGTCCTGAT
TCACGAAGCTGCTCACAATCTTATTTTCAAAAGCAGAGTATTAAATCACATTGCAGGAAT
ACTTGCAGATATACCGAATGTTGTTCCCAGCGCAATTTCATTCAGAAGTTATCATCTTAA
ACATCATTCATATCAGGGTGATTATTATCTTGACGCCGACCTTGCGAGCAAATGGGAAGC
AAAGTTTATTGGTAACTCACTTATCGGTAAAGCTTTCTGGGAAATGATGTTTCCAGTCTT
CCAGGCACTTCGCACACCACGATTAAAAGATATTCCTTTTATGAATTTCTGGACAATCAT
TAACTGGATTGTTGTTTTTGGTATTGACGCTTTGGTAATAATCTTTTTCGGCTGGACATC
TTTTCTTTATCTCTTATTTTCTTTTTTCTTTTCGATTGGCTTTCATCCTCTTGGTGCGAG
ATGGATTCAGGAACATTATCTTATTGCTCCGCCGCAGGAGACTTATAGCTATTATGGTCC
GGCTAACATTGTTGCACTCAATGTTGGCTATCATAATGAACATCATGATTTTCCTTCAAT
TCCATGGAATAACCTTCCTAAAGTAAAAGCAACTGCTCCGGAGTTTTATGATAATCTTGT
TTATCATAAATCCTGGACAACACTTTGGATAAAGTTTTTAACCGACTCAAATCTTTCACT
CTTTTCGAGAATGGTTAGAGAAGGAAAAGAAGTAAGGGAAGAAACACAATGAACGAATCC
TATTTACGCAGAGCAATATGAAGTCACAGAAAATCACAGAGGAAATTTGATTTACAAAAT
ATTCGGAAACACAGGTTTGAAAGTATCTGCGCTTGGACTTGGTGCCGGCGAGATCGGTGA
TTATAATATACCTGATATACAGGTAGATAAATTATTAAATACAGCACTTGATTTGGGAAT
AAATCTTATTGATACAGCTCGCGGTTATTACGCAAGCGAAGAAAGAATAGGTAAATTTAT
TTCACATCGAAGAAATGAATTTATCCTTTCAACTAAAGTTGGATATGGAATAGAAGGTTA
TCAGGATTGGACTTATGAAATTGTTCTTGCCGGAATTGAAGAAGCACTTGGCACGATGAA
AACTGATTACATTGATATTGTTCATCTGCATTCGTGTGATATAAACATTCTGAAAAGAGG
AGAAGTTATTGAAGCAATGCAAAGAGCTAAAGATCAGGGAAAGATAAAATTTGCAGCTTA
CTCGGGAGAGAATGAATCACTCGAATATGCAATTCATTCGAATAAGTTTGATTGCATAAT
GACTTCTGTAAATATTTGTGATCAACACTCACTGAACAATTTAATTCCACTTGCAAAAGA
GAAACATCTTGGCGTAATAGCTAAAAGAGCAATTGCAAATGCACCATGGAGATTTGCAGA
AAGACCCGTTGGTAATTATGCAGAAGATTATTGGATAAGATGGAAAGAAATGAATCTTCC
TGATCAAAAAAACTGGCTTGAGATATTTTTAAGATTCAGTGCTTTTGCTGATGGAGTTCA
TTCATCTATTATTGGTACTACGGATATAAACCATCTTAAATCCAATATAGAAATTATCAA
CAAAGGACCACTTGAAACTGACTTGGTTAACAGCATTAAATCTTCGTATAAACCATTTTG
GTACGGACTCACTTGACTTAACCTTCATTGGTTGATAATTGCTAACAGTAAAATACCTTC
TCAAACTTAGGAAAGTACTAATAATGTCACTTCCTAAATCTGAAAAATTCAATCTATAAT
TAACCTTTTTAATAATATAATGCTATGGAATGTATGGCACTAAGGTTGGTTTCTTCTTAC
ATCTAATAATAATTCAAGAGTATAGCAATGATTAAAGGAACGGTTAAAATAGATGCAAAG
ATTTGCAAAGGATGCGAGCTTTGCATTGTCGCCTGTCCGCAAAATGCACTCGGGCTATCA
CCAAATTTTAATGAAAAAGGTTATAGATATGTGGAACTGATTTACGATGCTTGTACAGGA
TGTGTCAACTGTGCTTTAGTTTGTCCCGAAGCTGCGATAACAGTTTACAGACAAGCCAAA
CCCTCAAAGAAAACTCAGGTTAAATCAGAGTAAAGGATTTTTTATATGGAAAAAGAATTG
AGAAAAGAAGAACCTCGCTTAATGAAAGGTAACGAAGCGCTTGCTGAAGCAGCGATTCGT
GCAAACATAGATGCTTATTTTGGTTATCCGATTACTCCGCAGTCGGAAGTAATTGAATAT
CTGATGCGTGAAGTTCCAAACAGAAAAGATAAAAAAACAGTTGTACTTCAGGCCGAAAGC
GAAGTTGCTTCAATCAATATGGTTTATGGTGCAGCTGGTGCAGGTGCAAGAGTTATGACT
TCTTCTTCTTCACCTGGAATCAGCTTGATGCAGGAAGGTATATCTTACATTGCCTCAGCA
CAACTTCCGTGTTTAATTGTAAATGTTGTTCGTGGTGGTCCTGGATTGGGAACAATTCAA
CCATCGCAAGGTGATTATTTTCAGGCCACAAAGGGAGGTGGTCATGGAGATTATCACCTA
ATTGTATTAGCTCCGGCATCTGTTCAGGAGATGGCGGACTTTGTATTCGATGCATTTCGT
CTGGCTGAGAAATATCGCAATCCTGCAATGATTCTTGCAGACGGTGCTCTCGGCCAGATG
ATGGAAAAAGTTGTTCTTCCGCCCGATGGTGGATTACCAAAAACTCCAGCTCCCTGGGCA
ACTACAGGCAAGACTAAAGACAGAAATCATAATATCATTACCTCGCTTTTCATTCAACCG
GAAGAAATGGAAAAGGTTAATCTTCAGCTCCAGAAAAAATATGAAGATATGCAAAGTGAA
GTCAGATGGGAAGAGTTTCAAACTGAAGATGCCGAAGTACTGCTGGTTGCATTTGGGCTT
TCTGCAAGAATTTGTCAGAAGGTTGTTGACCTTGCCAGAGAAAAAGGAATTAAAGTTGGA
TTGCTAAGACCAATTACACTTTATCCATTTCCTTATAAACGAATTGCTGAACTTTCTGAA
AAAGTGGAATTTATCCTTGATGTTGAAATGAATGCAGGACAAATGGTTGAAGATGTTCGC
CTTGCTGTTGAAGGAAAAGTTCCGGTTTATTTCAAAGGAAGAATGGGTGGAATGATTTCA
ACTCCTGAAGAAATACTTCGCGAAGTTGAATCTATTCTTGAAAAACAAAATGTGCTTCAC
GATTAGGAGAAATTAAAATGAATGAAAAATTATTATTAGAAGACGGGACAGAGCTTGAAC
AGGTGTTTTGCAGACCGGATACATTAACTGATGTTCCATATCACTACTGTCCGGGTTGCG
GCCACAGCGTTGTTCATAATGTTTTAATGGAGGTAGTAGATGAACTTGACATTCAGGATA
AAACAATTGGTGTTGCACCTGTTGGTTGTTCGGTTTTTGCATATCATTATATGAACATTG
ATATGCAGGAAGCTGCTCACGGTAGAGCAAGTGCTGTTGCAACTGGAATAAAAAGAGTTC
TTCCCGATAAACTTGTGTTTTCATATCAGGGTGATGGTGATCTTGCAGCAATTGGCACTG
CTGAAACAATTCACACTGTGAATCGTGGGGAAAATATTCTTATTGTTTTTATCAACAATG
GAATTTACGGAATGACCGGTGGACAAATGGCTCCGACGACTTTGCCCGGAATGGTTACCT
CAACCTCACCATACGGAAGAGATGTTCACATGGCAGGATATCCATTAAAGATTACTGATT
TGATTGCTCAGTTGCCCGGTGCTTATTATGTCACAAGACAATCCGTTCATAATCCAAATG
CCGTAAGGAAATTAAAGAAAGCTGTTACAAAAGCTTTTGAGTATCAGATGCAGAACAAAG
GAACTTGCTTTATCGAGGTTGTTTCAAATTGTCCATCGGGATGGAAAATGACACCTGTAG
AAACAATTAAATATCTTGAAGAAGTAATGTTCCCATACTACCCGCTTGGTGATCTTAAAG
TTCCAAAAGAATAAATAACTCAGAGGAAAATAAAATGATTAAAGAACAAGAAATAATTAT
TGCCGGATTTGGTGGACAAGGTGTTCTTTCGATGGGAAGATTAATCGCTTATGCCGGTAT
GATTGAAGGTAAAGAAGTAAGTTGGATGCCCTCATACGGACCTGAAATGCGTGGTGGTAC
TGCCAATTGTATTGTAATAGTTTCCGATTCGAGAATCAGTTCACCAATCATAACTAAGTT
TGATACGGCAATACTACTTAATCAACCTTCTGTTGATAAGTTTGAAAAGGCTGTTAAGCC
CGGAGGTTTATTGATTTACGAGCAATCAACAGTAATTCATCCGCCAACAAGAAGCGATAT
TGAAATTATTCCAATTCCTGCTATTGAAGAAGCAGATAAACTTAATGCTAAACAAGTTGC
CAATATGATTATGGCAGGTGCGTTTCTTGAAAAGAAACCAATACTAAAAATTGAAACCTT
AATCGAAGCATTAAAGAAAGCTCTTCCACCCAGAAGGCACAATCTTATTCCATTGAATGA
ACAAGCATTAAATCGTGGAAGAGAACTTGTTAAACAAGCTGAACTTGCTTAAAAGTTTAG
CAGAAAATTTAATAATGAAAACAACAGAGGTTAGCTATGGCAGATAATGATATCAAATGC
CAGCACGCATGTAAAAATACATGTGCAACATTAAATGAAGCTTTGAGAAGAGAAACAGCT
ATGGTAAGGTTCTATGAAAGCGTTTTGGACGAATGCAACATTCCCGAAGTAAGTTCATTT
ATGAACGAACTTGTAGATGAAAAACGAAAAGTTATTCTTCGTTTGATTCAGAAGCTGAAC
GAAATACATGTTCGTTCACAAACCTTAGATGGAATTGCTTCAAGCTTCAATAATGTGGAT
GGTTAATAACTTAAAAAGTGGTTTGGTCTGCCACTAATTTTTGATTATATTCGCACAAGA
TTTTTGAAAAGATTTACATCGCGGGGTGGAGCAATTGGTAGCTCGTCGGGCTCATAACCC
GAAGGTTGCAGGTTCAAGTCCTGTCCCCGCTACTAAAAACAAAAACACCAGCCATCAGGT
TGGTGTTTTTGTTTTAAAGAGTCTACTGAATTTTTTAGTGTTTATAAAAATATAAACTCG
TTAAGAAGAAAATCTGCTTTAAGATTTAAGGCGGAAAAAAAGCTTTTGTGATTTCATTAA
CTCTCAATTTCATTGGAATACTTTTCTAATCGGGCTATTTCGCTTTAGATAAACTTACAC
TTTATTTACTTCCATCACTTTAATTTACCCAAATAGATAACAATTCTTTAACATTCACTT
AATATTAGCTTAATAATGAGCGACTAAGTTTGGAGCAACCAAAAAGGTGATTTATGAATC
CAAAATTTTTCACAAATATTATTCTTATCGTGCAATCTCTGATTATATTCTTTCTCATTC
AGGCACTTTACTTTTTATTTGGAAAGGTTAATCCAATGTTGCTGGGGATTACAATACTTG
TTTCTTCATTGACAGTTTTCTCATTAGCCCTAATCAAAGCTTACATCAAAGACAGGAATG
AGAAAAAGAAACTCAGTACTGCTTTGTTTGAAATGAACTAAAATAATTATCTAACCGCTC
ATCATTTTTGCATTTTAGTAAATGTATTTCTCTTCCGATATTTGTGTCCTAAAATTCTAT
ATACGGAGGAAAAATGTTCTCACAAAAAATTTCTTTAGTAGCTTTATTATCGCTTTTTAC
AATTGCTTCTTTTCCTCAGTCTGCAGAAAAATTTAAACTTGATTATGAAAAGTATAAACT
TTCAAACGGACTTGAGGTTATTCTCCACGAGGATAAATCTGACCCGATCGTATCAGTAAC
AATTTTGTATCATGTCGGCTCGAACAGAGAGAAACCAGGTAAAACAGGATTTGCTCATTT
ATTTGAACATATGATGTTTCAGGAATCTCAGCATGTTGGTCAGGATAAATTCTTTAAATA
CATTCAGGAAAACGGTGGAACATTGAACGGCGGAACCTGGCAGGACGGAACAATTTATTA
TCAGATTGTTCCTAAAAATGCCCTTGAACTTGTGCTATGGCTTGAGTCAGACAGAATGGG
ATATCTGTTGCCAACTGTTACTCAAGAGGCTTTTCTGAATCAACAGGAAGTTGTTCAAAA
TGAAAAGCGTCAAAGAGTTGATAACCAACCGTACGGACATACAAGTTATGTAATCAATAA
ACTTCTGTATCCGACCGGACATCCATACAGTTGGGAAGTTATAGGTGAACTGATTGATTT
GCAGAATGCCACAGTAAAAGATGTTCATGATTTTTACAGAACCTGGTATGGCCCAAACAA
TGCAACCCTTGTGGTTGCCGGAGATTTTGATAAATCCGAAACAAAAAAGCTTATCGAAAA
ATATTTTGGTGAATTAAAACCATCTGATCCTGTTACTGATCTTAAACCAATGCCTGTTGA
ACTTAAAGAAATTAAAAAAGCTTTTTATGAAGATAAATTTGCTCAGTCACCGGAATTAAA
TATGGTATTTCCGACAGTCGAGCAATATAACAAAGATGGTTATGCACTTGATGTTTTAGC
AGACTTATTAGCAAAAGGAAAACGCTCACCATTTTACAAAGTGATAGTTGAAGAGAAAAA
ACTTGCGCCTTCTGTAAGTGTTTTTCAAAATAGTAGTGAACTCGCTGGTGATTTCAGAAT
AAGAATAAGAACTTTTCCGGATAAAAATCTTACTGAAGTAGAAAAAGCAATCTTTGAAGC
TTTAGAAAAATTTGAGAAAGATGGATTTACAGATAAAGATCTTGAAAGAATTAAAGCCGG
AATTGAAACAAATTTTTATAATCAGATTGCAAGTGTGCTTGGTAAATCTTTTCAACTTGC
TCAGTATAATGAATATGCCGGCTCACCTGATTTTATTTCTGAGGATTTGAAAAACAGTCT
CGCAGTTACTAAAGAAGATGTATGGCGTGTTTATAATAAGTATATTAAAAATAAAAATTA
TGTTCTGACGAGTTTTGTTCCTGCTGGCAAAACGGATTTGATTGCTGCTCAATCGGAAAA
ATTTGTTGTACCTGAAGAACAAATCAAACCTCTGAATGAAGAAGAAATAAAGGTACGCAA
TTCAAATCCTGATAATCAGGTTAAAGTTGATCCAATTCCATCTTCGTTCGATCGAAACAT
TGTTCCGGCACTTGGTGCAGATCCTTTAATCAATGTTCCAAAAGTTTGGGATGCTAAACT
TAAAAACGGAATTAAGATTTACGGAATCGAATATAACGAACTACCTCTTTTCGATTTTCA
AATTGAAATCAAAGGAGGTTTATTGCAGGATGAAATGAACAAAGTTGGAGTTGCCAACCT
TACAGCAAGAATGCTGACTCAGGGAACAAAAAACAAAACTCCGATAGAACTTGAAGATGC
AATCGAAGAACTTGGTGCACGTATTAATGTTTCTGCAACGAATGAATCAATTGTGTTGCA
GGCAAATTGCCTTAGTTCTAAGTTTAATGAAGTTTATAAACTTACCGAAGAAATTCTTTT
GGAACCACGATGGGATGAAAAAGAATTTGCAAGATTAAAACAGGAAACACTGGAAACTAT
CAGAAGAGGAAAATCAAATCCTGCTGCTGTTGCTTCGAATGTTTTTAATAAACTTATCTA
TGGTGATGACCATATTTTCTCAAAGAGTATTCTCGGAACAGAAGAATCCGTTAATGCAAT
TACATTGGATGATTTAAAAGATTACTATCAGAAAAATATTGCACCACAGCTCGCAAGCAT
TTCATTTGCAGGTAATATTAAAAAAGATGAAGTTGTTAAAGCATTCTCTTCGTTAGAAAA
AAGGTGGAATGAAAAACCGGTTAAAATTAAAACTTATCCTGAACCAATAATGACAGATAA
ATCTGTTGTTTACTTTATTGATTTTCCTAACGCAAAGCAATCAGAAATTCGTATTGGACA
TTTGGGAATAAATTACACACATCCTGATTATTTCAAAGCTTATGTAATGAATTACAAACT
CGGCGGTAGTTTTAACGGAATAGTAAATCTTATTCTTAGAGAAGAAAAAGGATTTACTTA
CGGTGCAAGAACAGATTTTCGCGGGACCGAATTGCCAGGGTACTTTGTTGCTGCTGCAGC
GGTTCAGACAAATGCTACTCTTGAATCAGCTCAGATTTTCAGAGATGAAATTGTTAAATA
CCGCAATGGAATTTCTGAAGAAGATATGAACTTCACAAAAAATTCATTATTAAAATCTAA
CGCACTCAGATTTGAAACTCTTGGTGCTTTACGCGGAATGCTTTCTCAAATTGCTAAGTA
TAATCTTCCTTTTGATTATGTAAAAAATCAGGAGAAACAAATTCAGAATATGACAATTGA
AGAACACAAAAAGCTTGCAGAAAAATATTTGCAACCTGATAAAATGATTTATCTGATCGT
TGGTGATAAAGCAACTCAGTATGATAAATTAAAAGAACTCGGTTTAGGTGATCCAATTTT
ACTTGATAAAGATGGAAATGTTATAAAATAATTTTAAAGTCGGAGACGCAGAGAATTAAA
TCTTTGCGTCTCTGCGACTTTGCGAGAAATTTATTTATTGTTTAATTGAAAAAGCAGGTC
GAAGAAGTCCAACGGATAAAGACAGCAAGCCAATAAGAAAAACTTCCCACATAAACTCAA
CCGGAGAAGTTGAATTTAATCTTTCTTCAAAGTTGCAGATAAAGCCAAATAAAATCAGAA
TCACGCCAATTAGAATAAGTATAATATCTGATTTCATAAATTTAATTCTACTACCAGCTT
CAGTCTGCCTCAAAGCTAAAATTGAAAATGATATAAAAATAACAGACACCAACACCGGTG
CAAGAACAGGAGAAATCCAGGGAACAGGGATAAGAAAAAGTAAATCATCTGTAAGGAGAG
ATGCCGGCCAGTTGATAAATACTTTTAACCAGATGTAATAAAAAATATCCCACACTCCAA
ATGCAAATAAAAAGTAAGCGACTTTTTCTACAAAAATTTTTCCGGCAATCAATGCTATAG
TTACAAGCATTATAATAGTTGCAAGCTCTCTTCCAAGTTCAATAATCAAAATTTTATCGG
GTATTATTTTTAATGGGAAAGTAAAACCGCTTGGATAATAAAGCTCTCTTAAATAAACAA
CTACAGCAGATTCAAGATAAGCCATCACCATACTGAAAAGAAAGACAACTAATATTTTCC
GTGAAAGTTCCATAAGTTATTTATCAGAACGAATAATTTTTTTTCTTTGAAAACTTAATA
CTCACTTTTTTAACATTCAATGCAGATTGAATATGTTTTTATTGCTGATTAAATTGCTAA
TGAAAGATTGATTCATATTCACAGGATCATCAATGAGAGAATTTTTCAGCGTTCAGGAAG
TAGCAAAACTACTGAATGTCAGTCACTCCGCCGTTCTTTATCATATTCGTTCGGGAAATC
TTAAAGCTGTGCAGGTTGGAAAAATTTATATTATATCTAAGGAAGATTTCGGTGATTTTC
TCAAAAACCAGCAGAAGAAAAAAGAAAAGAAAACGAAAAAGAAACCCGATGAACCGCTAC
TGTTCTGATTCAGAAAACTTCAGAATTTTCATCAGATATTCTGCCAATTCTTTTTTCGGT
CTACCTGACAATTCTTTTATGCAATAACAATAAGCAAAAGCAATCGGAACAATTCTTAAC
TTATCATCACTGTAAAACTGGTCAATCTTTTTAACCATCATATTTAAGTCAAGGTCATTC
GATTTATTCTGTTCCAACAAATTTTTAATATCATCTCTGCAACCAAGCGAATCAATATTA
AATTGAAATAGATTTATTACTCTTTGTCTTTCGAGCATTGAACTTAGATAATCATATTTC
ATATCACGCATAATAGAATACTTTTCGAAATCAATCCACATATATCCATTCTCTGCACCA
TGAGTATATCTTTTATCCTGTGCGAAAATCAATATGTGAAATACCAGAATAAAAACAGAA
ACAAATATGAAATTGATTTTTTTCATAAGAATTACATTCACAAAATTTTTCCAATCTTAT
TGCAAATAAACTAAATTTGTGTAGCAGTTAAAAGTCATTTGATAATCTTTTCGGACGGAA
ATAAATGGGTTCGCATCTCCTTAGCAAATCATCTTTTATTCGCGGCATTCAATGCGAAAA
ACATCTTTTCCTGTATAAATATCACTATTATGAAATGGACGAACTTTCTGAAATGCAGAA
AGCGGTCTTCAAAAGAGGAACTGATGTTGGAAAACTTGCTCAACAACTTTTCCCCGGCGG
AATTGACTTATCACCTGAATCTCATACAGATTATGACGAGGCAATAATTAAAACTAAAGA
AAGTCTGAAATCCGGAAAGAAAATTATTTACGAAGCAGCATTTCAATTTAACGATGTGCT
GTCAGTTGCTGATATCCTTATAAATGATAATACCGGTTTGGAAATATTTGAAGTTAAAAG
CTCGACTTCTGTTACCGAAGTTTATCTGATGGATGCTGCACTTCAATATTGGGTAATTGC
CAAATCCGGCTATACGATTAAAAACTTTTCAATAGTTTATATAAATAATCAGTATGTGAG
AAAAGGAGAATTAGATTTAAAACAGTTGTTTGTGGTTGAGTCAGTTCTGGATAGAATATT
ACCACTTCAAAAATGGGTTGAGGAGAATGTAAGCAGATTGAAAAAAGTTTTGATGCAAAA
TAAAATTCCCGATATAGATATTGGAGAACATTGTTATGTGCCCTATCTGTGTGGATTCTA
TTATTACTGCAGAAAACATATTCCCGAAAATTCTGTTTTTGATTTAAGCGGAGTTCATCT
TTCAAAAAAATATGAAATGTACAGAAGCGGAATAATTTCACTAAAGGAAGTTACAGATGA
AATAAATCTGCCTAAGAATGCACAGATTCAACTTGATGTTTTTAGGAATGGAAAAAATCT
TATTGATGTTGATGCAATAAAAAGTTTTTTGTCAGCCATCAATTATCCGCTTTACTTTAT
GGATTTCGAAACATTTCAGCCGGCAATCCCAATGTTTGATAATTCAAGGCCTTATATGCA
AATTCCATTTCAATTTTCACTTCATTACAAGGAAAATAAAAACAGTCAGTTGAAGCATTT
CGAATTTTTAGCCGAAGCAAATAACGATCCTCGAATTTCTTTCATCGAGAATCTTATTAA
GGATACAGAATCCGAAGGCGATATTCTTGTTTACAATAAGAATTTTGAAGTTACACGATT
AAAAGAAATCGCAGAGGCATTTCCTCATTACAAAAAACAAATTGAAATAATCATTGGCAG
AATAAAGGACCTGATAATTCCTTTTCAGAAAAAATATTATTACACAAATGAGATGAAGGG
TTCATATTCAATTAAATATGTATTGCCGGCACTTGTGCCCGAACTTTCTTATGAAAATTT
ACCTGTAAATGAAGGCGGATTAGCTTCACTTACTTTTGAAAGTCTGTTTGGGGAAAGTGA
TACTGAAATAATAAAAGAAAAAAGAAATCAACTCCTTGAATATTGCAAGCTTGATACTTT
TGCAATGGTAAAAATTTTAGAAAAACTGGAAAGCATATTATGAGTAAAAGAATCTGTTTA
ATAACCGGCGCAACTTCAGGCATAGGCAAAGCTACAGCTTATGAGTTGTCAAAGAAAAAC
TATGAGTTAATCCTGATAGGAAGAAATGAGGAGAAATGCAAAAAGGTTGTTAATGAACTT
AATCGAAAAAACACAAGCTCTGATGTTAAGTATTATGTTACAGATATTTCTTTGATAAAA
GAAGTAAAGAAATTATGTGAACGACTTAAAAATGATTATCAGAGAATTGATGTGTTGATA
AATAATGCCGGCGCAAGATTTCTTCAGCATCAGTTAACCAGTGAGGGAATTGAATTAACT
CTTGCAACAAATCATCTCGGACATTTCGTTTTGACAAATGAGCTTCTGCCTTTACTTAAA
AATTCAGATGATGCAAGAATAATTAATGTTTCTTCTGCGGCACACGGCGGAGGAAAAGGG
CTGATTGAAAATATATCTGATTCATCCAGTTATGATGGAAGATTGCAATACTCAAATTCT
AAACTGGCTAATGTTCTTTTTACTTATGAGTTGGCTGAAAGATTAAGCAATCATAAGATT
GGTGTGTTCGCAGTTGATCCAGGTGGCGTGGCAACAAACTTCGCAAGGAATAACGGATTA
AAGTTCTGGATTAAACATCTTGTTTATTACTTATTGAAAAGACAATTGATTACTCCAAAA
CAAGCAGCGCAAACAATTGTTTATCTGGCTAATTCAATTGAAGTAAAAGGACAGACAGCA
AAATATTTTTTTGATATGAAGGAAAAGAAATCCTCACAACTTTCTTATGATAAATCTTTA
CAGAAAAATTTGTGGGAGATGAGTGAGGAATTAGTGAAAGGAATAAAGTAATTTCTTGTT
GTTGTAAAAATCGGTTTGAGAGAGAGATTAAGAAATTCTCAACCTGCAGCTCAATTGCGC
CTCTGCACGAAGTATTTCACGCAGAGACGCAAAGCCGCAGAGATTTTTATTCTTTCCAGT
CAGGAACTCTTCCCGGTGTGTATGGTGCTTTTAACTTTTCTAATTCATTTTCAAGATTTT
TCAAATCAACTTCAATAAGCTTTTTCAAAGCATTTAACACTGGTTTAAATTCATTCGAAG
CTATTCGATAATTGTCACGATAAGTTTGTGTCGGTGCAGATGTTGTTTGCCACATTCCGT
AAACTACTTCACCAACTCTATCTGCAATGCTTGGATAAATTGGTTCATTTCTTTTAGCTA
TTACATCATCACCGGTTAGTTTTCTGTAAAGTGTTGTATTTTCAGAAGCAATTCTATCCG
TTTCTTCTAATAATTTGTGTGGAGCGTTTTCTGTTCTTAAAAGAGCTGTTTTAATTAAAG
CAACTTTCTTTTTTAATTCATTAGAGGATTCAATCGCTCCCTGAACAGCACGATTAAGTT
CTGTTACTTTCTTTTGGAAAGTAACTAATTCAGCTCTGTCTTCAGCAGGTAATGTTACAT
TGTTCAGTACTTTGGCTTCAAACTCAACAGGACCAGCGACTTGTTTAAATTCTCCCTTGT
CATAAAGTGTCATCGTGACTTTGTATTTTCCCGGCATTACGGGATAACCACTTTCATCCT
GTGAATCTACTTTTTTAACAGGATTAGCTGAGGGATATTTCAAATCCCAATTAACTCTGT
TAATACCTTCTTTTACATCGCTTTTAATTTTTCTTACAATGTTTCCTGCATCATCATAAA
CAGTAAATAACAGATAAGGTTTTATTTCATCATCTTCTTTTCTTAAATCCTCCCAACTTG
GGTAGTAAACCGGCTCACCCTTTTCAATCAACTTTTTCTCGTTTTCTTTTCTTTGTTCTT
TCAAAGTCTTTGGAGCTTCTTTAACATAATAAGTAAAGGTTGCTCCGAAAGGAGGATTTT
CTGCTTTATAAAAAGATGAGCCAAGTGAACTGAAAGTAGCATTTCGTTTTATAAACATAA
GTGCATCTTTAACAGGGAAGAGTTTGAAATTCTCTTCATCAAGATTTTTTTCAGTGATAT
CTCTTAAAGGCGAGTAATTATCAAGTATATAAAAACCTCTTCCGAATGTTGCTAAAGCTA
GATCATTTTCTCTTCTCTGAATATCAATATCTCTAACAGCAGTTGTTGGAAGATTTCCTT
TAAGTTGAATCCAGTTTTTGCCACCATTGATTGTAAAGAAAACTCCGTACTCAGTTCCGA
TAAATAGTAAATCAGGTTTGATATGATCCTGTATAATTGAATAAACAACGAATGGCTCTT
TCAAATCACCTGTAATTGATTTCCAGCTTTTACCTCTGTCATTACTTACAAGGAGATAAG
GTTTGAAATCAGCTCGCTTGTGATTATCAAAAGTTGCATAAACGGTGTTTGCATCAAATA
AAGATGTGAAAATACAGCTTACATAAGTTGTTTCAGGAACGCCAGGAAATTTTTCAATTC
GTCGCCAGTTTTTCCCACCATCTTCAGTTACCTGAATTAGTCCGTCATCCGTTCCAACAT
AAATTAAACCTTCTGCCAAAGGTGATTCGCTTAATGAAACTATATTCCCATAAAAAGATG
TTGAGGCATTTTTTGCAACAGCATCAACACTCCAGACCTTACCCATAACAGGTAATTTAT
TTCTGTCGATTCTTCTTGTTAAATCATCGCTTATTGCCTGCCAGCTATTCCCTCTGTCAT
CACTTCGGAATAATTTATTGGCTGCAACATAAAGTCTTGTAGTACTGTGCGGACTTATAA
TTAGTGGAGTATCCCAATTCCATCGGTAAGGTTCTTCACCTTCTTTTTCCTGAGGTTTGA
TACTGAATAACTCACCACTTTGCATATCATATCTTGTTAAACCACCATATTGCCATAAAC
AATAAATTATATTTGGATTAGATGGATCTGTTAGTGCTTCGTATCCATCACCTCCAACAA
GTGGAATCCAATCAGCATTAACAATTCCTTCTTCATTAATGGTTTGCGAAGGAACTATCA
TACTGTTGTTGTCCTGTGTTCCTCCCATTACACGATAGAACGGTTGTAAGTTATCAACAC
TTACGCGATAAAATTGTGTAATTGGAAGATTGTCTTTAAAATGAAAAGTATTCCCGGCAT
CGAATGTTTCATAAATTCCACCATCACCACCAATTAAATAATGCGATGGATTTTCAGGAT
TAATCCAGAATGCATGGTCATCAACATGTCTTCCTTTGGTTGAGATTTGTGTAAAAGTTT
TTCCGCCATCAGTAGTTATTGATGAGAATGTATCAAGAACATAAACTTTATCAACATCAA
CCGGATCACAGAAAATTTCAGAGTAGTATTGAGCGCTAACATTTTTATAATCACTCATTT
TTTCCCAACTGGCGCCGCGGTTTATTGATCTGTAAAATCCACTTGCGTCCTCGGTTGCTT
CAATAATCGCGTATACTACATCGGGATCAACAGGTGAGATTGCAAGTCCAATTCTTCCGA
CATCTTGTGATGGTAAACCTGATTCCAGTTTTTTCCATGTTTTTCCTGCATCAGTTGATT
TGTAAATTGCACTTTCAGGACCACCATTAATTAAAGTCCAAACATGTCTTCTTCTCTGAT
AAGAAGCCGCATAAAGTACATCCGGATTTCTTGGGTCCATTACAACATCAGTTACGCCAG
TTCTTGGACTAATATATAGAACAGAATCCCAGGTAGCTCCATAATCAGTTGATTTATAAA
GTCCACGCTGTCCACCATCGCCCCAAAGTGGTCCTTGTGCTGCAACATAAATTACTTTAC
TATCTCGTGGATCAATTAAAACTTTTGCAATATGTTCTGATTTTTCCAATCCGATTTTCT
TAAAACTTTTTCCTCCATCTTCACTTCTGTACAATCCATCGCCCCAGCTAACACTTCTTT
GAGAATTATTTTCTCCTGTTCCAACATAAACAACATGAGGATTATTCGGATCGAGAGTTA
CACAACCAATTGAATGTGAACCGTATGAATCGAATATTGGTTCCCATGTTGTCCCGGAGT
TAGTAGTTTTCCACACATTACCACAAGCTACAGCAACATAAAATTCGTGATAGTTGTTTG
GATTTACTGCAAAATCAGTTACTCTGCCAGATGTTACTGCAGGTCCAATTGAACGGAATT
TTAATCCATTGAAAGTTGAGGACTTGTAAGGCGATTTGTCTTCTTTCTTTTCTTCATTTT
GTGAAAAGATTGAAGTTGTCGAAACAATTAGTAGAATTATGAGAATGAAATTTTTTAACT
TCATAACTGCTCCGTTGAAATGAATTGAAGTAGATTTTTGATAAATAATGATTGATTTAA
AATTACCGTATAATTATTGGAATTCATTATCATTTGTTTGTTTCATACGGACAATGTCTG
CAACCGCTTCCGCAGCAGTAACCTCTTTTCAGAAGGAACTCTGCAGTTAGTACAGCAAAT
CCTGTGTCAGGATCAAAGTAAATATCCTGACCATTTTCGATTGCTTCTTTGTGGAGTTTT
ATTATTTGCTGATAATTTGGATAGTTGCTGTTTAATCTTGATATCTTGTAGAGTTGATTT
TTATCTAAATTCATTATGCCACTTGAATAATTATTAAAAAGCTTATTGACTAAATTCTGT
ATATTTCGATATAAATTCCTGGAACAAATTTACTAATGCTCAAAAGCTTTTTACAAAAAA
ATAAGTTCCTTTTGCTGAAATTATTTTTACTTTTACCAGCAATAGCTTTGCTTACCTTTT
TCCCTTCATTAAATCAATCTATAAATTTCACAACTGAAAGTGTAATCAAAAACATTTTAC
CTGAAAAATTACCCGACTCTTCTATAATCCTAATCAAGATAACGAGTGAAGATATTGAAA
AAATCGGTCCATGGCCTGTTAAGAGAAGTTATTATGCATTGCTGATTCGTAATCTGAAAT
CTCTTGGCGTCAGAAAAATTGGTTTGGAAGTTTTTCTTTCTGCAAGGATTACTTCACAAA
CAGTTTATGATAATCTCCTGGAATCAGAAATTTCAAATGCAGGAAATGTTGTACTCAGTT
CCATTGCAGGAGAAATTTATAAAAGAAACGGAGTTTACTTCACCGACTCTTTGAGTTTTC
CTACTCCAAAACTTCTTAATGAGTCATTCGAAACAGGACATATCAATTTTATTGGTTCGA
AAGAAATAATTGTCCCATCTGAACTAATAAGTTTCAATCAGGTTGAAAAAGCTTTTTCAG
TTAAATTATCTGATAAAACACCTGCTGATAAAAACATAATAATAAATTTTGTTTCATCAT
GGAATAAGTTCAAAAGTTATTCATTGCTTGAGTTTTTTGATTTAATAAATCAGCAGGATG
AAGCCGAAAAAATTTTCAGAAATAAGATTGTGTTGATTGGTGTAACTGATAATCAGATTG
CGCCTCAGTTTAGCTCACCGTTTGATGATGAGTTGCCCGGACTTGCTTTGCACGCATTTG
CAACAGATAATTTATTGAATGAAAGATATTTCAGAGATGATTTAAAAACATTTTCTTCTT
TTGTATTTGTGCTATTGATTTTGCTGATGATATATCTCACTGAAAGGTATAAAGATAAAT
CCGCAATAATTTTTCTGTTATTCTTTATTGGTTTCATCATAATAGTATTTGTGGTCCAGG
AAATTCTTTATCAAAGATTAAATGCCTCATTTTTTCTAATCGGCTTTGCATTTACTGCAA
TTGCACAGTTAATTCAATTGTATTTTGAAAGTAAAGAAGAACTAAATATTTCAGAGAAAG
AAAAAGAATTATTAAAATCGTTATTGCAAAAAAAGGAAGAGGAACTCACATCACTTAAAA
AGCAATCGGAAGGACTAAGCAGGGATAAATCTGATATCCTGAAATCCGAAATAGAAAAAC
TTCAGGAAGAAATAAACCGGCTTAGAGAAAACAAAGAGGATTTAGCCGAAGCTGATGAAA
TAAAGGAAAGTGAAGCAAAAATATTTTTTGGAATGGCATATAGGTCAAGGCAAATGAATG
AAGTAGTTGAGTTGATAAAAAAAGCTGCACCGACCGATTCAACAATTTTAATTACTGGGG
AAAGCGGAACAGGAAAAGAGCTTGTTGCAAATGCAATTCACAAGCTTAGCAAGCGTTCAT
CAGAAAAATTTGTTGTTGTTAATTGTGCCGCTTTAACAGAATCTTTGCTGGAAAGTGAAT
TATTCGGATATGTTAAAGGCGCATTTACAGGAGCCATTTCGGACAAGCAGGGGAAATTTG
AAGTTGCTGATAAAGGTACAATTTTTCTGGATGAGATTGGTGAAACATCAGAAAATTTTC
AGGTTAAATTATTAAGAGTTTTACAATCCGGTGATATTGAAAAGGTTGGTGCTACTACAT
CAAAAAAAGTTAATGTAAGAGTAATTGCAGCAACAAATAAAAATCTTGAGAAGCTTGTAA
GTGAGAAAAAATTTCGGGAGGATTTGTTCTACAGAATTAATGTTATAAATATTAACCTTC
CACCGCTTCGTGAACGCAAAGAAGATATTGATATAATAGTTGATTATTTGTTAAAGCAGT
CTGAACAGAAAATTAATATTTCAATTGCGGCTTTAAAAGCACTTAATGAATATGATTGGA
AAGGAAATGTTAGAGAACTTGAATCGGTTATCAAACGTGCAATTATCTTCGCTTCATCTG
AAGGAAGAAATATTATTCAGCTGAGTGATTTACCTGAAATAATAACTAAAGCAGTAAGAA
TTAATATTGAAGATCTGGTTTTAGAAAGTCTTAGAAAGAAAAAATTTTCACATTCAGCCA
TAAGTGAGACTGCAAAGGAATTGGGCAATATTAATCGTACAATTGTTGCAGAAAATTTTC
GTGGTTATTCGTTTAAACTCTTTGTAGAAAATAGTTTCGATAAGAATTCTACAATCAGGC
AAATTGCAAATTGTGATGAAGCTGATGTAGTAAAAAGAGTTGAACAGAAGTTTAACCTCT
GGATTGAAAATCTTAAAGAAGATATAAATTCGTTTTCGTCGGATGATTTTGAAAAGATTA
AATCAAAATTTGCTTCAAAGTATAAAAACCTTCCGCAAAGATTTCATTTATACCTTGATG
AAGTGATTAAGTATTTACTTGGTATGAAATCCTGATATCAATTTATATCACCACTTATCA
TTATTAAAGTTCTGTTGTTATAAATAAATACACTTCCAAATAATCCATGAATATTTTTGA
GGTAAATAAATATCCAAATATTGAATTCAAACAGGAGTTAAAAATGAAATCCATATATAC
TTTAATTTTACTGAGCTTTATCAGTTTATCATCACTTGTCCTTGCTCAGGAAGATTCCGC
AAAAGCAAATGAAGATTGGCAATGGCATTGGGACGAAAGTGAAAACCGGGATTGGAAATG
TAGTTGGGATGACGATTTCGATTTCGGTTTTTCAAAATCCCGTCCTGCTATTTCTCTAAA
TTATGGCTTTGGTCAAATCAACAGAAATGGTATGAACAAAGATTTCGTTAAGCCAAACTT
AGTTGAATTGAAATTAGGATACATTAAAGATAAATCTGTGTGGGGGAAAGATGATTTAAT
AAATCAAAGTTACAGAAATTTATATATATCGAATGAATCAAATAAACTTTCCGGTAAAGA
TCCTGTTGGATTAGAGATTGAATCGGATATGTGGCGTTTGGGATTCGAACGGTCAAAAGG
TTTTGGTTTTAAACTTGGCGAAAGTTCAGCACTTATTTTATACAATGGATATACATTAAA
CTGGTCCAGAATTGATTTCAAATATCCGAATATTCTTACTTTACTTCCTGATTCAGAAAT
TGAAACTCTGAATTTATATGATGAGTCTTTCAGATTTGGAACAAGCGGAGTTGGTGGAAT
AAGAATTAAAATGAATGATAATCTTATGCTGGATGCTTCGTATGAAAGGTCAATAGTTTT
TCAGAGACATCTTTTCTGGAAATGGGCGGGAAGTGCAATCATTGAATCTGCTGCACAAGG
ATTACTTGATAAATTTATAAATGAAATTTTTGAGTCTTCACCTTATGCCGGTCCGGCTGT
AAGTTTTGTATTGAAAAATGCTTTGAGTTATGGCATTTATGAATTAAGGAAGGAAAGAAT
GAACTGGCCATTTAAGAGCGAAGCTCCATTATCATTCGATCAATTCAAGTTCGGATTAAC
ATTTGTGTTTTAGATTTAAGCTAATTTAGGGAACGAACTCGCGTTCGTTCCTGATTTATT
TTCATTCATCGGTTCAAACAGAGTCTGATTTCTGCTCAAAATTACTCCTTATAACTTATT
CCTCTATACCTTCTTTCCTTAACCACTTCTCCAGGATTTAACAAGTATCACCATCATTTT
CCCAATTCTGAAACATCAACCTTTACAACTTCCTTTATTTCCTTTCCAAGAAATAATTCT
GCTACCTGCTTAAAGGTTGTTGGAATATCACTTACATAAAAGAATGCATTTCCCGGAACA
GCTGAGTTCGTTTCCAATCCGATTCTTCTGAGTTCCTCTCTCACAACTTCTGATGATGCA
ACTCCTGAATCAATAAGCTTAACATTTTTTCCAATTACATCCTGAATCACATCAGCGAGT
ATAGGATAGTGTGTGCAACCAAGCACAAGTGTGTCAATCTCTTTTTCTCTCAGCTCTTCT
AAATATTCCTCTGCAATCTCATAAGTAGCTTTATGATTTGTCCAACCTTCTTCAGCAAGT
GGAACAAATAAAGGACAAGCTTTTTCAAAAACTTCTATATCAGGATTAATTTCTTTAATA
GCTTTGGAATAAGCTTTATTTGCGATTGTTGCTCTGGTTCCGATAACACCAATCTTTTTA
TTCTTTGTCTGATGAACAGCCATTTCTGCGCCCGGCTCAATCATGCCAATTACCGGAACA
TCAAATTGTTTTCTTAATTCGTTCAGTGCGATTGATGATGCTGTGTTGCAGGCAACTACA
ACTGCTTTGACATTTTTCTGAATTAGAAACTTAGTATTCTGAACTGAATATTCAATAACT
GTTTCATTCGATTTTGAACCATAAGGCACTCTTGCAGTATCGCCAAAATATACTATACTT
TCTTTCGGCAAAACAGACATAAGTCTTTTAACAACAGTTAATCCGCCGATGCCTGAATCA
AAAACTCCAATCGGCTTTTCTTTTTCCATAAAGTTCAATGTAATTCCTCAATTAATTTTT
TAACAAGTGCGGTAAAATTAGCAAATAATATTTTCTTATGGATAAAATAAATTAAGAAAA
AAATAATGTTGAGTAGCTCTTACAGATATTTTTAAGTTCAATATTCCAAATGACGGAATT
TTACTGCTAGAAATGAGTAGTAAGTAAATCGGAGAAATGAAAAATAGATTGGGAAAAATT
AATATTGATTATAAGATCTGTTCGATTGTATTGATAAGTTCTTCTTTAATAAATGCCTGA
TCGGAAGGAGAAATTTTCTTGCCGCTTTGGTTCAGAACATAAAATGAGTCAACAATATCA
TCACCTTTTGTAGAAATTTTTGCAAAGTGAATAACCAAACCAAGCTCACTCATCTTTCGT
GTGATATGATAAAGAAATCCAAGTCGGTCAGGAGAAAAAACATCTATTATTGTATAACGC
TCGTGATTATCGAAACTTACTTTAACTTGTCCGCTTCTTTTAAATAACTTTTGCTCAAGT
CTTTTCCATCTTGATTTTAACATTGAAACTTCTTTATTAACCTCAAGATAACCTGTGAGA
GCTTTAGTTAAATCATTTTCAATCTTTTGATATTTGGAAGGATCAATTTTTTTATGTGTT
CGGAAGTCAGTTACATTAAAAGTGTCAATTACTATTCCGTCTTTCCGGGTGAAAATTTTT
GCATCGTGAATATTCGCATCATTTATAGCAAGCACTCCACAAAGTTTTGAAAGCAGCGCA
GGAAAATCTTTTGTAATGATTGTGATGTTTGTGTAATCATCAAAATCTTTGAACATAACT
GCAATTTCTTTTTCAGACCCAATCTCTTCTATATGTCTTGCAATTTCTTCTTCGGAAAAA
TGACTTTTATATCCTATATCATCGTGCATTGATTCAAGATGTTCTTTAACATCTGATTCA
GAAATCAAGTCAGAGTGTTTGGAAATTTCTTTCGGGACAATGTAAGTGTTTGAATAAAGA
AGCTCTTCGCCAGAAATTTTATCTTCTATCATTGCACGTGATTTTCTGTAGAGTTCATAC
AACAATTCAGCTTTCCAGGTTGTCCAGACAGCAGCATTAACAGCTGATAAATCAGCATAA
GTAACAAGATAGAGTAAATCCAACTCTTCGGTTGTATTAAAGTTAGAAACAAATGAATTA
AGAGTTTCGGGATCGTTGAGGTTTCTGCGGAAGGCGACTTGTTCCATTAAAAGATGATTA
CGGACTAGAAATGCTACTTTATCAACTTCACTCTCATCATAACCAAGACGGAACATAACC
GATGATGCTATTTCAGCACCGAATAATTCGTGTCCCGCAATGTTAATCGGCTTGGCAATA
TCATGAAAAATCATTGTAAGAAAAAGTATTTCCTTTTCCGGAATGCTTCGATAAATTTTT
CCAAGATGTGAATCATCATTTGCCAGTTTCTCGAGATTTCTGATTGTAACAAGAGTATGT
TCATCTGCTGTGTAGCAATGGTAAACTCCCGGTTGCATAAAACCATTCAACTCTCTGAAT
TCAGGAAGAAACGCACCAAGCACACCAAGCTCATTCATTGCGTAAAGTGTATCGCCAACA
TTTCTTGGCAGGCGAAGTATTTCTCTGAAAAACACGGATGATTCACTTTCAATCAAATCG
AATTTCTGATTTGAAACTTTTTCAATAATTGTTCTTCTCAGATTATCATCAAAGTATAGA
TTATGAAGCCCCCGATAATAGTAAGCACGAAGTATGTCCGAAAAAGATAAATCATCCGGT
TTTGTTGCAGAAAGAACTTTACCTTTAATTATAAAATCATCATCGAGTTCAAAGGCAAGC
GAATCAGGAACCGGTTCAAGAACTTCAAGCAGATATTTTTTCTGAACAGATTTTGAAAAG
CGATAAATAATATTCGCTGCTTCAAAATATTCTTTCATAAAATTCTGCAGTTCGCTTTGA
GGCATACCAAAAACCTCAAGCAGTTTCTGCTGATGTGTAAATTCAAAGCGGTCAGTTTTG
CTTTTTGTTATAAGGTGAAGAAAATGTCTGATTCTTAAAATGTATTTATAAGCTGATAAA
ATCTTTTCAGCTTCCTGAGCAGTTGTAAATTTATTTTCTGTCAGAACTTGTAATAATGCT
TCGGTTTGAGCTTGTTCAAACTGCCAATTAATCAAATCTTTATGATCAAGAATAAACATC
CATTCAATTGATTGTAAGTCTCTCAATCCGCCTGCAGACATCTTAATATTCGGTTCAAGC
ATTTTAGGTGAATCACCAAATTTCGCATAACGCATTCTCTGATCTTCAATAAATTCTTTT
AACAGGTTTTTAACAGTATTCTGGTCAATTGAATTTATTAAAGCACTAATCCAGTTGTTG
TAAACTCTCAAATCACCGTAAATAAATCTTGTCTCAAAAAATTGTGTGAATGCATGAAGA
TCGGAATCACGGAATTTCGGTATATCAGAGAATTCTCTTACAGTGTGGGAAACTTCAATT
GCTGCATCAAAAAGTTTAGTTATGATAGAAACGATTTCATTTCTATGTTTTTCAACATCA
TCTGATATTATCATCAAATCAATATCAGAATACGGAGAAAGTTCCCTTCTGCTGAAACTT
CCCGCAGCTGCAACCGAAAAAGAAAGTTTATCCTCTGATAAAATTTGCCTGATAGTATTC
TCAACAAGAAAACTGTATTTCTTACTGAACTCAAGAGGGTCAGAATCCTTATGTAATTCT
GAAAAAATTTTATGTCTTTCAGATAAAAAAATTTTTTTTATTTTGAGCAGCTCTGACATA
TAATCAAATCATAAAATTATGAAAAGCTGATATCTTCATCATAATAATCATCGCTATAAT
ATTCTGCTTCAACAACTGAAGAAATTCCACCACGAACATTAAACTCAGCTGTGATTCGCA
TATATCTTGGTTTAACCACAGCAACAAGATCATCAAGAATCTGATTTGTCAGACTTTCAT
AGAAAATTCCATCATTACGATATGAATGGAAATAAAGCTTAAGTGATTTTAATTCCACAC
AAAGTAAATCAGGAATATATTCAATAGTAATTGTAGCAAAATCCGGTTGACCGGTTTTAG
GGCAAAGCGATGTAAATTCCGGTGCAACATGAGTAATTGTATAATCTCTGTCAGGATATT
TGTTTTCAAATACTTCAAGAATTTTTCTTTTGTCGTTCATTTTGTTTCCTCTAATTAAAC
ATAAATTGGTTTGGTTTTATAAGGAATTGGGTCATTAATTCCTGCTTTTTGAAACCCTCT
TAAACGAAGAGCGCAACTATCGCAGATGCCGCAAGCTTCGTCTTCATTTTGATAACAACT
CCAGGTTAAATGTAACGGAGCATTAAGTTCGATTCCTTTTTTAACAATTTGTTCTTTAGA
AAAGTTTATGATTGGTGTTTTAATTTTTATGTGAGTCTCAGGTTTTGTCCCAAGTTCAAC
CATTTTTTCAAAAGCTTCAAAAAATTCAGGGCGGCAATCAGGATAACCGGATGAATCTTC
ATACACAGCTCCGATAAAAACTGCTTCTGCTCCAATTACTTCTGCCCAGCTGACACAGGC
AGCAAGTATATTCGCATTTCTGAATGGAACATAAGAAGATGGAATTTCTTTATTGTTGAG
ATTAGCTTTACTGACATCAATATTGAAATCAGTTAGTGATGAACCACCAATTTTTGAAAG
GTGAGTATAGTCTATAATCAAACGATATTTTACATTGAAATAATCTGCAATATCATTGAA
GGCTTTTAACTCGCGCTTTTCTGTTCGCTGTCCATAATTGATATGAGCAAATGCAAGTTC
ATAATTCCGATTTGCGATTGCAGCAGTTACACAGCTATCCATTCCGCCACTTACAGCAAC
AACAGCTATTTTTCGTTTATCTGTTTCCATAGATTAAAAAATTTCTGATAAAAATAATGA
AAATAGATTAGATAATGTAATATGCTCTTATCACTTTACCCAGAATTTATTAAGTCATCT
TGTTCTAAAAATGAATTTGCAAGCTAATCGGTTGTATTTCATAATCATTAAGTAAATACT
TAAAATTTCTTCTTCTATTAAGCTCAATAATCATTAAATTTGTGCGAAGAAAATTAAGAA
GTAAGATGGACCCAATAAATATTCTGATTGCAATAAATATTGTTGCTACTTTTGCAGCAA
ACATTGGAGCAGCTAAAAAAGGTGTCAAAGATAAACTTGCTGTTTTCCGCGATAAGCCAA
AAACTTATCTGCAGACTCTTCCATTAGCAATATCTACTATTAATTTATTTATCCTGATTC
TTGCTGTTTTTCAGATTGGTACTTTAGTGTATGAAGAAAAATACCTCTCGCTGAGAGTTG
TTGCTTTGGTTGTTTATCTGATTTTCTCCTGGATACAAATTTGGTCATTTAGAACTTTGG
GCGAATACTATTCACCGGAAATCGCAATCCGGAAAGAACATAAAATTATTTCAGTTGGTC
CTTATAAAATAATTCGTCATCCACAATATCTCTCACAAATTTTTGTAGATTTAGCCGGAG
CGCTTGCAACTCTGAGTTACATCTTATTACCCTTGGCTTTAATTCAAATACCATTTCTTA
TACTTCGAGCAAAGGAAGAAGAGAAACTTTTTCAAAAATATTTAGCGGAAGAATTCAAAT
CGTATAAAGAAAAGTCCGGCTTTTTATTTCCATTTATCGGATAGAAAAATGTACAGACTT
TTATCTTTTCTGATTTTTATTCTATTAGCTGTTAATATTCTGTCGCAGGATAAGAATCAG
ATTATTATTGTTGATGGAACAAAAACTTTCACGGTTCCTGCATTCATTAGAGAAGGAACT
TATTATTTGTCGCTTAAGGATTTTGCTGATAAATCGCAGATTAACTATTACTATAATCAG
TCTGCAAAGAAAATTGAATTAAAGAATGATGATTATTTGTTCAAAGTATCTTCAAGAAAT
CCTTTCATTGTTCTCACTGATAGAAAAACAAATTCACAGGAAGTATATCAACTTGCAACA
TCAAGTTATTATGTGGCAGATAAGATTTTCATACCATTAAAATATAGTGTTGATGTATTG
CAAAAATTTCTGCGCACAACCCTAAAGTATGAAGCTCCGAATAAACTGATTCTGGGAAGT
GGTTCAATTCAAACAGATATTAGTGAAGTTAAATCAGATTCGAAATTTGATGTAACAGGG
TTGGAAATAGATGAAAAGGCAAACGGCACTTTAATCAGGTTAAAATCAAACAAAAGAATT
CCTTCTTACGCAAGTTCATTCAAAAATGGAGTGTTAACACTTATCTTCAGAAAAGTAAAT
GCAGATATTTCAAATACAGGCTTTGAAGGAACTGGTGGTGTTGTAAAAAAAATTCAATCA
AGAAATGTTGATAATGATCTGGAGTTAAAGGTATTTGTCGGACCCGAATACACTACAAGC
GAAGTAATAAATGTTGAAAAGAGTAATGATATTCTTATTACAATTCACAATAAGCTTTTT
GTAAAAACGGATAAATCACCCAGGAAGGAAAAATGGGAATTTGATGTTATTGTGATAGAC
CCCGGACACGGTGGAAAGGATGCTGGTGCTATTGGAGTAAACGGTGTGAAAGAAAAGGAT
GTTAATCTTGGAATTGCATCGGAGCTTGGAAAATTAATTCAATCTCAGATGAAGGATGTT
AAAGTTGTCTTTACCCGGAAAGACGACACTTTCGTTGATTTATATAAACGCGGAAAAATT
GCTAATGAAAAAAACGGAAAACTTTTTATTTCCATTCATTGCAATTCAACTCCTAAAAAA
CCTACAGATGCAAATGGTTTTGAAGTTTATCTTCTTCGTCCCGGAAGAACCAAAGAAGCA
ATTGCAATTGCTGAATTTGAAAACAGTGTAATTCAGTATGAAGAAAATCCTCAACGATAT
CAGAAACTGACAGACGAAAATTTTATTCTAGTTTCGATGGCTCAATCAGCTTATATGCGC
TACTCAGAAAAATTTGCCGAGTTTCTGCACAACGAGTTTAGCAAGCATCCGAAGTTAAGC
TCAAGAGGAGTTAAGCAGGCAGGATTTTATGTGTTAGTGGGTGCATCAATGCCGAATGTT
TTAATTGAGAGTGGATTTCTTTCAAATTCTTCAGACGCAAAATATCTTGCTTCGAAAACC
GGACAAAAAGAAATGGCGGCATATATATTCGAAGCGATTAAAAAATATCGTGATCATTAC
GAATCAGAAATGAAAGCAAATTAAAAAGAAAAGCCGGCTTTCACCGGCTTTCATTTAGAG
CAACTAACTAACTATCCAACCATCATCTATCTGCTCAAAATCATTTTCTTTGTGGAAGAG
AAGTTTGTACCATCAATGCCCGTTGCATCTATTCTGTAGAAATAAACACCACTTGAAAGA
TTGTCGGCTCTGAATTCAATTTGCTGATTACCTGCAGATAATCTTCCGTTAACTAAGGTT
GCAATTTCCTGACCTAAAAGATTAAATACCTTCAGGCTTACATCAGAATCAGTTTTCAGA
TTGAAAGTAATCTGAGTACTTGGGTTAAACGGATTGGGGAAGTTCTGCTCTAAAGAAAAT
TCTTTTGGAGCGATAACAGATACTTCTACAACTTTTGAATATTCGAATGTACCATCAAAA
TCAACTTGTTTTAATCTGTAAGCATAGTTCCCGATTGGTAAATCAGAATCAGTGAAGGAA
TAATTCTGAATTTCTGTAGTTGTTCCTCTTCCGTTTACAAAACCAACTGTTACAAAATCT
CCTTCTGAAGCTTTTCTCTGTACTTCAAAACCACGGTTATTTGTTTCAGTAACTGTAGTC
CAATTTAACGATACACTTGTTCCGTTGACACTTGCAGTGAAGGAAGACAATTCAACAGGA
ACAACTCCCGGTACAAGCTGAACAACTGTTCCGTTTGCTAATGCTGCAAATAATCCGAAT
GGTGCCCCATTCTGATTTCCTGAAGGACTTAGAAATCCTGAAGCAAACACAGCCAAAGAA
CTTCCATTCAACCCGGAAAGAGGAGCTATGAAAGAACCAACTAATGTAGTTCCATCTGCA
AGGTAAAGATCTAATGTATAGTCACCAGCAGGAACAGTAAAGTAAGGAGTAATATCTCCA
TAAGCTGCATCATTGACGAGAACGAGGTTACCGGCTTCTCTTGCTTTTACATCTACAGTC
GGTGCATCAGTAGAGCCGTGTAATACAAAAATGTCAACTCCACTGCCAACAGCAGTTTCT
CTTGCCTGAGGTTTTACAAACAATGTAAATGCAGTTGATCTTCCGTCAGGGTTTGGTAAA
TAAGAACCGGGATTAAGAACACCATTTGCAAAGACAACATATTTTTCACCTGCAGCTAAA
ACAACAGGGAAATTTTTTAATGTATCATTAACTGATGTACTGTTTCCGGGTGCAACTCCA
ATATTTAATGTGACTCCGGCAGGCAAATCTATAAACGGAGTAGCAGCCCTGAATGCAAAA
TTATCCAATGCGAGAGTACCATTGATGTAAACATCAACTGAACCAGCCAAAACATCTGCT
GAATTATGGATTACCTGAACTCTTGCTGTTGAACTTGAAGAAATTACTTGTAAATAATCT
AATCCAAAATAATCTGAATAACTTCCACTTGGTCCGCCGTTGGTGTGGTAGTATTGTATC
GCAAATCTCACCGTTCCTGAGTGTTGAAAAGTCCCAGTCCATCTTGCCCAACCTGTATTA
CTTACTTTGTATCGTCCCCAAGTAATATCAAAATCTCCAGGGGTTGTGCCTGCCGTAGTG
GAGTATCTTACAAATATTGAATCATCAAAGGTTGTGTTGTCTGGTGAGCGATGCCAGAAA
CTTAATGTATCTCCTGCATTAACAGTTATCGGTGGAGAAATAAGCCATTGATTGATTAAA
AATCCGTTAGCTCCGTTAAAATTCTGACCAACATAACCATTTGTAGGGCCTTCATAAGCG
CTAAATACGGTAGGATTTCCCTGGAACCAGGAAGTTGTTCCGCCCCCATCAACATTTAAT
GTAATCCAACCACGGGAATTAAGACCTGTTTCAGTATTATCACCATTAAAATCATCCTGA
AATATTACAGTACTTTCAGTTTGATCAATTTTTATAGGTTCTCCTTTGGATGTTCCTGAA
GTTTTAGAGCTGTAAAGAACATCTGTCTGAGCAACCGAAATGAAAGGAAACAGGAATGAG
ACAAAAAGAGCAATTAGTTTTTTCATAGTGACTCCTTTGATTAGTTTATGGATGATAGTA
TAAGAACCGAAGTATTTTTTTTATAGTTCCAGAAAAAAGAGGGAAATTTTAGTGACCTAT
TAAATCTGAGATGTTATGAGTTTAATCTTAAGAAAATCTTACTTTGTTTGATATTTCGTC
AATATCATCTGGTAAAATAGGAAAGTGTTTTGAAAGGATATCGGACAAAGAGTTTATACA
ATCAATTATGCCTTTTGAAAAATTTCCTGAGCGGAAAGTGTTGCTCATTTGATTTGCAAT
ATTGTCAAGAATTTTTTGTTCAATCTTGTCACTGATTTTTTTATCGGCAAGAATGTAGAA
TTGTTTATCAGAAAGCAAAATAAAAATCAGAACACCGGTTCTGTCTTTCGTTGCTGTAAT
TCCGGATTTCTGAAATTCTATTTCAGCAAGTTCTCTGATTGATTTTCGTCTCTCGAAAAA
ATTTCTTCTTTCTTTAATTACTACAAGAATTTCAGCCGAGGTTTTCTTTTCAACATTTTT
AATTGTGTTTGAAATTCTCAGTAATTCATCATCACTCAAGTAATTGTAGATTATTCTTTT
ACTCATTCTGGCAATTAAAAATTTGTTGATGTCAAAATCAGGAATGAATTTGAAATTTCA
AAATGTGAATAAGATTGGCCCGATTATAATTACGAGCCAATCTTAAATTAAACATCGAAT
TTATCTGTGACGAACTTCTATGTCTCCATCGGAAGTTGTTGCGATAAGTTTATTACCGCC
ATTATTTATTTCACCAATAATTCTTGTTCTGCTCATCTTCTCAACATTATTTAGTTTAAA
ATTGCAGGAAACATCTCCACCAGATGTTGAAAGCTCAACTTTAGCACTGAAGTCATATGG
TAAAGTTATCTCAATATCTCCACCAGAGGTTCTTAGCTCAATTCCTTTATTCTGTCCTGT
GTATTCAAGAGTAATATCTCCACCGGAAGTTTTAGCATCAACTGAAGCATCGTTTGAGAA
AATTTTTATATCTCCTCCTGAAGTGTTTAATTTTACTGCACCGGTAAGTCTGTCAGCCCA
GATATCTCCACCAGATGTATTTAAAGAAATTTCGCCACTAACACCGCCAACTTTTATATC
TCCGCCAGCAGTTGAAATTTGGAGGTTAAAATTAGCGGGCACTTTAACTTCGTACTTCAG
TTTGATATTTGAAATGAATTTCCACTTCTTTTTTCTTTCTCCTTTGATGTTGATGGATTG
ATTATCAGCATCAAAATAATATTCATATTTCTCCCTTGCATTTTCATTACCATAAATTTT
TACTTCAACTTCATTTCTGTGCCAGGGAGTAATTGCCACATCTCCACCATCTGTAGAAAG
CTTCAGAAGTTTTCCGGATTCGATTTTAAAATTTTTATGATGGATGAGTTCCAAATCTTT
CTTGAAAAGATTTGAGGCGAAAGAACTACTGATTAGAGTAAAAGTTAAAAGCAGAAGTGT
GGTTAAATAATTTTTCATGTTTCTCACCTTTTATTATTAGCTGATGTAAAGATATTCTGT
TAGTAGATGAGGCGAGAAAACTTTTACTTGAACAGAATATTTTAATGATGAATGGAAAAA
TATTTTAACGGCTAAACAAAAGTGATTTACTCAAACTTACCGCCATTTAATAATTCAATT
GCACGGTCAACAGATTTGTGAGTGCCATAGAGAATTATTGTGTCTCCAGCCATTAGAATA
TCTTTTCCTGAGGGATTGGAAATCATATTTCCATCACGGACAATAGCGATTATTGTTGCA
TCTGTTTGCGCACGAAGATTTATTTCAGCGAGAGTTTTGTTGATAAAAGAACAATCTTCG
TTTACAAAGAAAGTTTCAGTTAATCCTTGTGCAAGAATTTCATCAAGGTGTGTAAATGCT
GTTATGTCCATTGCTTCTTTACGCAGCAATCTATAGGATTCCTGTCTTAAAAGAGTAACC
TGCTGCATAATTACATTAAGCGGTATGTGATACTTTTCAAGTACTTTCCTGAAAATCTGA
AGTGCTGTTTCAAACTCTTCGGGAATTACTTCATCAGCACCGAGTTTTATCAACTCATCA
ACTTCGTTAATATATCTGGTTCGTACCAAAGCATAAATGGAAGGGTTAAGACTTTTAACA
ACTTTCAAACTCATTCTTGTTATCAAAGGGTCTGAAATAGCGTAAACTATTACATTGGCT
CTTTCTGCTCCAGCTATTTTGAGAATGTCTTCGCGACTTATATCTCCAAACATGATGTAT
TCACCATTTTGCTTTTCCTGTCGAACAGTATCGGGATTCAATTCAATTACAATATATTTT
ATTCCAGTTTCCCTTAACACTCTTGCAAGATTTCTTCCATTCAATCCATATCCGGCAATG
ATAACATGAGCGGAAAGCTTTTCTGCATATTTAACTTCCTCATCATCGATTCGGGATTTA
AGCTTCGCTGTTTGTCTGGTAATCCATGGTTCAAGTTGAAATATTATCGGTGTAAGAATC
ATTGTAAAGATTGAAGAAGCAAGAAATGAATTATAAAGATCATTGCCTATTAAGTTAAAC
TTTGTTCCTGCCTGAGCAAGAACAAATGAGAACTCTCCAATTTGTCCAAGCCCGATTCCA
CAAAGAATTGCTATTCTTAATGGATATTTCAGTGCGAGAACAATCAGAATTATAATAAAA
GCTTTTAGGATAAAAGCAGAAACTGTTATTACGGATATGAGAAGAGGATTGTGAATTACA
AACTGAATGTTCAGAAGTAATCCTACTGAAACGAAAAAAATACTGTTAAATGCATCACGC
AATGTAAGAATTTCAGCAAGTATCTGATGATTGTAATCTGAATCAGCTAAAATTAATCCA
GCGATAAAAGCTCCGATTGCAAATGATAAACCGGATAGATGAGTAATGTATGCAGTTCCC
AGGATTAAAAGTATAATGCCGACTGTAAATGCTTCTCGCATTCTTAATCGTGCTATCTGA
TGAACAATAGGTGGCATAAAATATTTTGCTGCAAAAAGCAAAACAGCGGTTGCGCCAAAT
GCAACTCCTATTTTTATTAAGGCATTTATTGTGTCGATGTTTTTGTCTGTACTTAAGATT
GGCAGAATTAAGAACAGCGGAACAATCATTAAATCCTGAAACAGTGAAATAGAAACGGAA
ATTTTTCCGTGAGGACTCTCTATCTCGTTTCTGTCAGAAAGCAATTTCATAATTATTACT
GTACTTGAAAGTGCAAGCAGAAAACCAAGGAAGATTGATTGATTAAAAGGAATCCCTGCA
AAAACAAAAATTAGAAATGTAACTGCCGAAGTTATCAGAAACTGAAGTCCGCCGGCAGTA
ATCAAAAATTTTTTAATTCGGTTTATTTGAGTGAATGAAACCTCGAGACCAATTGTAAAC
ATCAGAAGGATTACACCAATTTCTGCCATCACTTCAATCTCATCAACAGATTTTATAAGT
TTAAATCCGTATGGACCGATAATCATTCCTGCTAGAAGAAATCCAACCAATGAAGGAAGA
TTTAATTTCCTGAAAATAAAAATTATAGGAAGGGAAACCAGAAGGATTATAACTATATCT
TGTATGACAAGAAACTCGTTCATTTATTGCTCAGTTTTTCTTTCGAAAGATATTAAAATA
AAAGCAAAAAGTTCGGACACATTCAGCGTTTCTGAATGTACATAAATCCCACAACACCAT
GAGTCATAAGAAAAAACGGAAGCAGAAGAAAGAGAATTTTATCACGAGGCGGAAGCTTTG
GAATCAAATGTGGAACAAAGTTCAGAATAATGAATATTGCTATGATAAGCATTGAAACAA
TTACGATGCTGCTTGAAAGTATTTTATATGAAAGCGTAAAATAACTTTTTTCGTCTTTGA
TTTGTTCCTTTTCAAGAATGAACGGACGCAAAGCAATCAGACCAATTGTGGCAAGTCCGT
TTTGCCCCCACATTGCAACAGACAAAATGCAGCCGAAGCCAACAATTATTTCAAAAAGAA
AAGCAAGATTTAGATTTTTATATTTCATAATACTGATTAAACCCAACCACGAAGTTTACA
AGCTTGTGCAACCCTTGCAACACCTACTAACATTGCAGCCAATCTTGGATGAGTTTTCTT
TTCCTTTATTGCTTCATTCACTCTGTGATAAGCCAGATACATTTTCTTATCAAGTCGTCT
ATGAACCTCATCTTCATCCCAGAAATAAAGAGTTTTATCCTGCACCATTTCGAAGTAAGA
AACCGTAACTCCACCAGCGCTGGCCAGAATATCAGGAATTACGTGAACTCCTTTGTCAAA
TAATATCAAATCCGCTTCGGGAGTAGTTGGACCATTTGCAAGTTCACATACAACTTTAGC
TTTTATTTTATCTGCATTTTCAGAATGTATCGCATTCTCCAGAGCCGCAGGGTAGAGTAT
CTCGACATTGAGTTGTAATAATTCTTCGTGTGGTATTTTTTCTGAACCGGGGAAATTTGC
TACGGAGCCGGTTTTTAATTTGTGTTGGACTAATTCAGTCGGATTAAAACCATTTTTATT
ATAGATAGCAGCTTTTGAATCACTCACTGCAACAAGTTTTCCTCCACCAAGAATTTCTTG
ATGCAATAAAGCTGCTCTTTGACCAGCATTCCCGAATCCCTGAATTGCATAATCCTTTGT
CGGATCAAACCCATAAGCTTTACAAGCTTCGCGAACACAAATAACTCCACCACGAGCCGT
TGCATCTCGTCTTCCTTCAGTTCCACCAACCTGCAATGGTTTATCAGTAAAAACACCGGG
ACTATGTTTAAAGAAAATCGTTTCATATTCATCCATCATCCAGGCCATAGTCTGCGGATT
TGTGTAAACATCCGGTGCCGGAACATCAACATCAACACCGAGAAGAGGTGTTATTGCTCT
TACATATCCACGCGATAATCTTTCAAGCTCGAGTTCTGACATTTCCTTCGGATTACATCT
CACACCTCCTTTAGCACCACCAAGCGGTAGATCGACTACGGCAGTTTTCCAAGTCATCCA
GCAAGCAAGTGCTCTGATTGTATCTACAGTTTCTTCGGGATGAAATCTTATTCCACCTTT
AGCTGGACCACGCGCATTGTTGTATTGAATTCGCCATGCCTGAAATATTTTTACATCGCC
GTTGTCCATACGAACCGGAATAGTAAAACTTGTTTCAAGTTGGGGGGTAATCAATAAATC
AACTGTAGCTTTGTCGAGATTTAACAATCTTGCAGCTTCAAGAATCTGTTGTTTCGCAAC
ATTGAAGGAGTTATATGATTCCATTTAATAGCCCTTACTTTTTACTTTTCTGAATCTTTT
TTGTCAGTTTTATTTTGTTCTCCGACATCTTCAAGAATTATACGATACCAACAATTTTTG
CATACCAATGCTTTGTCAACTTTTAATAATACCTGTTGCCATGGAGTTAGCTTATGCCCG
CAATGCGGACAAGAGTCAGGGACTTTAATATTCAGCTGATCACTCAATTGAATCCTCCGG
TTTCAAAATTATTCCTTTACTTTGCTGCCCGTTCATTTTAATGGTGAGTGGGTTTTTGAA
TCTTATCAGCTTTGTGAATTGTTTTTCCTCTACTGCTGGTTTATTCAGAATCCAATCCCA
ATCGAAATAGCCATCTTCCTTTAAATCATTAATAGTAAAATAACCAATCATAAAAGAAGT
TATATTCTGGAAGAAGTGTGACCCCTGAGAAGGTTCCACTGCCATGTCCTTGAAATTTGT
CTCAACAATAGCTTTAGCTCCTGCTATCTGACTCCAGTTAACAGGAATGCCCAACCAGGG
ATCAAGCGAGCCCCATCTGCCGACTCCAACGAGTAAGTAAGGTCTGTTTTCCTGAAGTAA
AATTTTATTAAAGTATGCAACCTCCTGTACTGCTTCGCGGCTTTTAGCTCTTTCAAATTT
TTGAATATCAACAACAACTATATCATAAATATCATTTATAATTCCGTTACCAAGTACTTT
ATTGCTGGAACAGAGAATTTTTTCTTTCTTGATTGAGTTAATGTCAAACTCCTGCACTTC
CTGATGGACAACAAGAGGTCTCATTTGCAACAAACCAAATTCTCTTTTTTTATCTTTGTT
CGGTTGAAGATTTATGGCAAACTCAATCTCAACCGGTGTTCCCATTCCCCATGTTCCCAT
ATCAAGCAATAATTCAATTATTTCAGCAAGTGGAAAAGTTTTGTTTTTAAGAATCTGACC
AAAGGTTACTATCCTAACTCCCGGTCTGGAAATGCCATCATAAATTACATCATTTTCTTT
TGAGTAAGTGCCTCCAACATAATTAAGTGCTCCATCTTTCTCTGCAACAGAAAGGTCAAA
TGTTTCAACCAGTGTGTCATGAGTTGTTTCTATAAATCTGTTTGTATCATCAAGTTTCAG
TGCATAAAAACTTTTTTGAGTTCTGTCAATTGCATCCTTAGCTGAATAAAACTGAATTAA
ATCTTTAGGATATTTGGGGCAAAAGCGGATTGTTTCACCACCATCAACTACCCATTTACC
CAATCCCAAAGCAACAGAAACAATTCCATCATTTGGCTTTTGAGGTGGGAGCGGATAAAA
ATTATATGATTTTGCAACTCCTGATATGTGGGGATAAAATCTGTTTTCGTATCTGCTCCC
TATCATTTTCTGAATTATTACTGCCATTTTTTCTTCTTCAAGACGATATGAAGTAACTTT
GATATAATTTTTAGCAGCCTGATAAAATGTTGAGGCGTAAACTCTTTTGATTGTCATAAG
CAAATCATTTAACCTTACAAGAGGATTTGCCTGATTGTTTGGAATCATATAAGTTTCATA
AACTCCGGCAAAAGGATGGTATTGTGAATCTTCAAGTAAGCTTGAGGAGCGGACTGCAAG
CGGAGTGTGAACCAACTGAAGAAATGCAGCAAGGTCGCCCAACACATCTTCCGGAAATTT
TTCTGCTTCAATAAATCGTTTGGTTATTTCGGAATCATCATCACACTGGAGGGCAAATTC
TCTTAAATTATTTTCATCAAGGAATTGATCGAAAACTTCAGTGCCGAGAACAACTGCCGG
CGGAACATAAATAATGACTTCTTCAAATTGTTCACGAAGATTATAATCGTTGATTAAAGT
GTTAACAAAACCCAAACCTCTCGCCTTTCCACCCAAAGAACCGCCGCCTATTCTTGCAAA
ACTACTTTCAGGATCAAAAGTTTCTTTATTGAAATCGGTGATAATTCCACGCTGTCTGCT
CATACGGTAGAAATGCAAAGAATTAATCAAATCTTTCCGTAAATCTTCAACTGTGGGATA
ATCCGAAACCTTTCTTGGACGAAGCTGATGAGCAAGCCAGAATTCTGTTCGTGCTTTAAG
CCAATTTGAAAAATGATTCCTTTCCGCATGAAACTTTATACTTTCTGCCGGAATAGTTTT
TAATACTTCTTCGAGTTGTTTTAAGTCAGATGCTCTTCCCACTTCAGTACCATCAGGCAA
ACGGAAAATAAAATCTCCGAAACTGAAATATTGATTCATAAATTGCCTGAGGTCGAATAT
GAGAGTGGGAGAATCTTTGATAAGAAATGATGCTCCTACCGAATATGCCAGAGATTGATT
TACAGGATTTGTGGACATTAATAAAACCGGAATATCACTCATTTCTATTTTAATCTCCGC
AGCAAATTTTATTCCTGCTTCCGGGTCAGGCATACCGTTTCGCGGGAAATCTATATCTGA
GATAATTCCCAAACAGAGCTCTTTGTACTTTTCAAAATATTCTTTTGCCTCTTCATAGTT
TGAGCATAACAAAATCTTTGGTCTGGCCCGCATTCTGAGAAATTTGTGAGAAAGATTAAT
TCCCTCGGAAATGAGCCGTTGAGATTGTTTGAGCATTTCGGTGTAGATAATTGGCAGAAG
AGAAGAATAATAACGAATATCATCCTCGATATAGATTACATTCTGAACGCCGACAATTTT
ACTGTCGTGTTCAACATTCATCCGGTCTTCTAAAAATTTTATAATTGATATGATAATTCT
GAAATCTCCCTGCCATATAAAAACTTTATCGAATACATTTATCTCAGGATTTATCAAAAG
ATATTTTAATTCTTTATTATCGTGTGCCAGGAGTACAATGGGAATATTCAATCCGGCTTT
CTTAACCAGCTTAGCAAAATTCAGAGGATGCATATCTTCTATATGCAGAGTGGTAATTAT
CAAATCAAAGCGGCTTTCTTCCTGAGCGAGACTAATTGCTTCTGTGCCCGAAGATACTCT
TGTTAATTCCGGTGAGTGGGAAAGATTTAAACCCTGATATTCATTTCGAATTAATTCATA
AAGTCTTCCGTCTTCTTCAAACAGATACAAATCATAAAGAGAAGAAACAAGCAGAATATC
TCTTATACGAAGCCGCATAAGATTCTGAAACCCCTGAAACCTTTGTCCGTAGCCGTGTTC
TACCCAAAGAGCATCAGGTGATTTTTCTAATTGTTCTTTAGCATTCATCTTTTATAGGGT
GTTTATTATTCCCCATTGCAATCTATTAAAAATTTTTAACAAGGTCTATAAAAAAGGCGA
TCCGAAGACCGCCTTAACTGAGAAGTTTGTCTCTTAAAAAAATTTCTTTTAAACAACTCC
CTGATCTATCATAGCATCTGCAACTTTTAGGAAACCACCGATATTTGCACCGTTAACATA
ATTGCCAGGTGTTCCGAACCTTTCAGCAATATCATAACAAGTTCTATGAATCGTTTTCAT
AATAAGTTTTAATCTGTTGTCAACTTCTTCTCTTGTCCAGCTGTAACGCATACTGTTCTG
AGCCATTTCCAATCCTGAAACTGCAACTCCACCTGCGTTAGCTGCTTTGCCGGGACCGTA
AAGAATTCCATTATCGAGAAATATATTTACTCCATCTGGCGTAGTAGGCATATTGGCACC
TTCACTAACACAGAATACTCCGTTCTTAACAAGATTCTGAGCATCCTTCCCATTAATTTC
ATTTTGTGTTGCACTTGGGAAAGCACAATCTGCCTTATGGTTCCATAACGGATTATAATC
AAGATTTGGATCAGTCGGAGTATAAACAGCATGTTTATATTTATCAGTGTATTCTTTAAT
TCTTCCTCTTCTGACATTTTTCATTTCCATAACAAATTTTAACTTTTCTCTGTCAATACC
TTCCTCATCGTAAATATATCCGTTTGAATCAGAGAGAGTAACTGGTTTTGCACCAAGTTC
AATTAATTTTTCGCAAGTATATTGAGCAACATTTCCGCTTCCTGAAACCAGACAAACCTT
TCCTTCCAAAGTTTTACCTTTTGTTGCAAGCATTTCAGATGCGAAGTAAACAGCTCCGTA
ACCAGTTGCTTCCGGACGAATTAGAGAGCCACCCCAATTCAATCCTTTTCCGGTAAGAAC
TCCGGAAAATTCATTTCTTAGTTTCTTGTACTGTCCGAAAAGATAACCTATCTCACGCCC
ACCAACGCCGATATCACCTGCAGGAACATCAGTATTTGGTCCGATATGACGGAACAACTC
ACTCATAAATGCCTGGCAGAATCTCATTATTTTCAAATCACTTTTTCCCTTTGGATCAAA
ATCACTTCCTCCTTTTCCACCACCCATTGGTAAAGTTGTTAATGAATTTTTAAAGACTTG
TTCGAAGGCAAGAAATTTTAATATTCCGAGATTAACAGAAGGATGAAATCTTAAACCGCC
TTTGTAAGGACCAATTGCACTGTTCATCTCAACTCTATACCCTATATTTATGTTAATCTC
TCCCTGATCATCAACCCACGGAACGCGAAAGATTATTACTCTTTCGGGTTCAATAATGCG
TTCAAGTATTTTTGCGGTTCTGTATTCGGGATGTTTTTCGAAAAGAAGCGCCAATGATTC
TGCAACTTCCATTACCGCCTGATGGAATTCGGGTTCGCCCGGATGTTTGGCTTTAACCAT
TGCCATCAGTTCATTTACATAGTCAGACATTTGAACCTCCGATGAAATATTTTTGAATAG
AATTTGATAAATGGTTTTTTAACCTGTCAGAAACTAAGCAGATAGTTTTTTTTCAGAAAG
AATTGGTTTTATGAAATGAGTGTAACAGAAAATGTTACAGCAATATTAAATTTCAATTAA
TTTATTGCGGATTGCATATTGTGTGATTTCAACATTCGATTTCATCGAAAGTTTTTCCAG
AATTCTGTTTCTATATGTATAAAAGGTATTTATGCTAATAGCAAGTTCATCAGCTATTTC
TTCGGCAGTTTTTCCCTGAGCAATGCTGCACATAATTTCGAATTCTCGGTCAGATAATTT
TTCGTGAAGTAAACTTGGTTTTGGTTCACCGAGATTTTCCGCAAGTTTTTCTGCCAGTGT
TTCTGTAATGTATTTTCTTCCGGATACAATTTTTCTTATAGCTTTAACTAATTCATTCGG
AGCGCTTACTTTTTTAAGATAACCTGATGCACCGGCTCTTATTGCTCTTATGCCATATTG
TTCCTCGCTGAACATACTCAATATCAAAACCGGCAACATTGGATAGCGAGATTTAATGTC
TTTAAGAATTTCAAGACCATTTCTATCGGGCATATTAATATCAAGTATAACAATGTGCCA
ATTTTCCTTTTCAAGCAATCTGAGAAGCTGTTCTCCGTTTTCTGCTTCACCGGCAACAAT
CATATCAACCTCTTCGGCTACAATTTGTTTAAGCCCTTCTCTTACGATTGCATGATCATC
TGCAATTAAAATTTTAATCTTATCTCTGCTCATTTTTAACTAATTCCGTATGGTATTTCA
ATTTTAATTGTTGTCCCTTTTCCTGAATATCCTTCGATTGAAAATGAACCACCGAAGATC
AAAACTCTTTCTTCCATTCCGTGTATACCAAGTGATTTAACATCTTTAATCTGCTCGTTA
GTAATTCCTTTACCATTATCTTTTATTTCAAAAACTATTTTTGAAGATTGAGTATATAAA
GATATCTGAACTTTATCTGCCGCGGAGTGTCGTGCAATGTTTGTAAGAGCTTCCTGTAAA
ATTCTGAATATAGCAGTAGCTCTTTCTTTATCAAACGGAATTTCTTGAGCTGGTAAAACA
ACGGTACATTTGATACCGGAAATTTTTTCAAATTCTGAAACCTGCCACTCAATTGCTGGC
AATAAACCAAGCTCATCAAGAATGTCAGGTCTTAATTTGGATGAAATTTTCTGAACGGTT
TCAACTGTGGCATCAATCATTTGGATTGCTTCATTCAAAGGGTTTTTGAGATATAAAAGT
TCTTCGGGAATTTTTTTATTCAGAAGTGTGAGTTTGATTTTTAGTACAGTAAGTGTTTGG
CCAAATTCATCATGAATTTCACGTGCAATTGTTTTTCTTTCTTCTTCTCTTATTGACTGA
AGGTGTGCCGCCAATTCCCGAAGTAGTTTAGCATTTTTTTTAAGTTTTTCCTCAGCAATT
TTTCTTTCAGTAATGTCGCGTGCAATTGAGAGAATGGTGAGTTTTTCTTTATACAGAAAT
AAGTGTGAATTTATTTCAACGGGAATTATTTTTTTATCTTTTGCTCTGTGCAGAATTTCA
TAAATAATATGACCTTCTCTTAGAAGAATTTCTGAGTATCTGTTATAATCATCAATACTT
TTGGGATGAACTATTGCGGAAGGACTTAATTGAAGGAATTCTTCTTTAGAATAACCAAGT
CGTTTGCAGGCAATTTCATTTACTTCAATAAAATCCCCATAGGTTTTCCCTTCCTGAATC
TGAGTTACAAACACTGCATCATAAGCTGAGTTAAAAAGCATTTTAAATTTCTGTTCGCTT
TCTCTTAAATTGATTTCAGATTTTTTCCGTTCGGTAATATCCTTAATAATGCTAAGTGTA
ATTTTATTTCCATCAGGTAATTCGAGAAATGAGTTAGAAAACTCGAACCATGCTTTTTTA
TTGTTCCATAAAGTATTCTCGCGTTCAAAGAGAGTTTTAAGCTTATTGTTTCGAATATCT
TTACGGAACGATTCAAGCGCCTGTTCTTGTTCTGCTTTTGTATAAACTATTGAGAAGGGT
TTACCAATAAGTTCTTCTTTTGTTAATCCGAACATTTTACAGAATGCTTCATTAACGAGA
AGTATTTTACCTTCTTCATCTATCAGCCGCATTCCATCAACAGAAGATTCCCAAAGCTGA
CCAAAAATCAGGTCAATATTTTGTAAATCTTCCTTTAACAGATATTCATCCATTTTATTT
TTCTCAGATATCTGAAATATCCACACCCGGCTTTATTATTACTCCACGATTTTCGTGACC
ATTAATTCTTACCGCAATTTGTCTGTCAAATCTCAAATGCTTTGTGAAAATCATCTCGTT
AACAGTCGGTTGCGCTTTCAACCATTCCCAATCAATAAATCCTGAATGATCGTATGAGTT
TACTGTAAAATATCCGACTCTGAATGAAGTCAAATTCTGGAAGAAATGAGATCCCTGTGA
AGGTGTTACCTGAAAATCTTTGAATCCTGATTCAACAATTACAGAGGCACCAGATATCTG
ATCCCAGGTTACAGGAATTCCCAGCCAGGGATCGAAAGAGCCCCATCTTCCAACGCCGAT
TAAAATATACGGTCTTTTCTCTTTAAGAAGCTGTTCATTGAATTTACTGACTTCAAGTGC
AACTTCTTTGCTTTTAACTCTGTCGAATTTTTCGATGTCAACAAACACAATATCATATAT
TCCGTTTATCGCACCATTTCCTAAAACCTGTTTACTCTGACAGATAAGGTTTTTTTCATC
CATATCTACGATCCGAAGCTCATCAAGTTCACGACTTAAAACCATTGGTCTCATTTGAAG
CATTGCAAATTCTTTTGGATGTCCGTGTGGTACATTCAGATTAACTGCAAATTCAATTTC
GACAGGAGTTCCCATTCCCCACGCGCCAAGGTCAAGTAGTAAATCGAGTATTTCGGGCAA
TGGGAAAATCTGATGCTTAAGCACTGGTGCAAAAGTAACAACTCGAATTCCGTCTCTTGA
AATGCCATCATAAACTGATTCATTTTCGGTTGAATATGTTGAACCAACACTAAACAGTGT
TCCGTCTTTTTCTGATTCACTTAATTCATAACGCTTGACTAATGGATCTTCGATACTTTC
AGGATGATGTGAAAGCTTTCCATTTAAATCTAGTGCATAAAAATCCTGCTGAGCATTCTT
CAAAGTTTCTTTAGTTGAGAAGAACTGCATCAGATGACGCGGATATTTTGGACAGAATCT
TACAGTGTTTCCTCCTTCAACAACTGTTTTACCCAATCCCAATGCAACAAGAGCAATCCC
ATCTTCAGATTTCTGAGGTGGAACGGGATAAAAATTATATGACTTAGCTACCCCTGCAAA
GTCTGGATAAAATCTGTTTCCGTGTTTTGCACCGACAAGTTTCTGAACAATCACAGCCAT
CTTTTCTTCTTCAAGTCGGTATGAAGTTGCTTTAAGATAATCTTTTGCTCTTTTGTGGAA
TGTGGAGGCATAAACAGATTTTATTGATTGAAGTAACTCATCAAGTCGTACTTTGATATC
AGGATTACAGTTCGGAATCATGTAAGTTTCATATACGCCTGCAAATGGTTGAAACTGAGA
ATCTTCAAGCAAACTTGAAGACCTGACAGCAAGAGGTGTATCTACCAATTCAAGAAAATC
TACCAGTTTATATAATATCTCCTCAGGAAATTTTTCTGCGTCAATAAATTTCTGCGTAAT
CAATAAATCATCAGTTTCCTGATACGCAAATGATTCGAGGTTGTTCATCTGAAGAAACTG
ATCGAAAACTTCAGTGCCAATAACAACTGCAGATGGAACTGAAATTTCAACTCCTTCAAA
CTTATGAGAAATTTCATAGTTGGTTATTAGTGTGTTAATAAAACCAAGTCCTCTTGCTTT
TCCTCCGAGTGAGCCGCCTCCGATTCGTGCAAAGGAATTTTTAGGATCGAAATTTTCTTT
GGAGAAATCTATAGTAACACCGCGTCTTTGCAGCTCTTTGTATTCTTTAAGCGATGCAAT
CAGATGTCGTCGCAAATCATTTACCGAAGGGAAATCGCTTACTTTGTGCGGTCTTAGCTT
ATGAGCAAGCCAGAATTCAGTTCTTGCTTTAAGCCATTTGGAAAAATGATTTCGCTGGGC
ATAATATGCTAATGACTCTTCCGGAATTTTCTCAAGAGCTTCTTCAAGTTCATCCAGATT
AGAAGCTCGTCCAACTTTTCTTCCGTCAGGTGTTTGAAAAACAAAATCACCAAAGCCAAA
ATTATCAAGCATAAAATCTCTAAGATCGTGAAGTAATCTTGGCGAATTTTTATGAAGAAA
AGATGCACCAATCTGAGTTGCCTTTTCTTTAAAGCTTATATCACTTGACTGAAGAAGAAT
TGGAATATCATCGTGCTGGGCTTTAACATTTTGTGCAAATTTAATTCCGGCTTCAGGATC
TTTTATTCCATGGTGTCTGAAATTAATATCGAGAATGATACCAAGAATATATTCCTGATA
TTTTTCATAGTAATTCCAGGCTTCTTCATAATTTGTACATAGAAGGATTTTCGGTCTTGC
CCGCATTCGTAAAAATTTGTGAGTAAGGTTTACACCTTCTTCTAGCAACCTTTGTGACTG
TTTGAAAATTTCAGTGTAAATAATCGGGAGATAAGATGAATAGAACTTTACATTATCTTC
AACAAGAATTATTGATTGCACACCTATGTTTAAGGTATCATTTTCAACATTATAACGGTC
TTCAACATATTTTATTATTCCGATAAGTAAATGATAATCTCCGCTCCATATAAAAATTCT
TTCAAAGATTGATGTATCATAATTCATCACAAGATCTTTTCTTTCACGATTATCATAAGC
AAGCAAAATAATGGGAAGATTTATTCCGGATTGTTTTACCATTTGAGCAAACTTGACTAC
ATGCATATCTTCAATATGAAGTGTTGTTATAATCAAATCAAATGAATATTCAGTCGAAGC
CAAAAGCTCAAGTGCTTCTTCGCCGGTTGTAACATGAGTTATTTCCGGTGCCTGACTAAG
ATTCAGATTCTGATATTCTTCTCTTATAAGCTCATAAAGTCGTCCATCTTCTTCGAACAG
GTAATTATCATAGATGCTCGAGACAAGAAGAATCTCACGAATTTTATAACGCATCAACTT
CTGAAATTTTTTGATGCGTGCGCTGAAAACATTTTCCAGACTGAGTTCTTTGATTTTTGC
TGATCTTGGTTTCATTTTTCCAGTGATGTGATTTTATTACTCAAAATATAAGAAATAGGC
AATTAGAATTCAGGACTAATAATAGAATGATTACTTCACATGAAGATTTTTCAAATTAAA
TTTAAAATAAAAAAGGCGAAGGTCAGTAGTGGGCTGCATCCTCCGCCCAAATATGGGTAA
ACGAATACTTTTGTGAGAGTGGGAATAAATTATTTTAAAACAGCATCTTTAGCTTGTTTT
GCAATTCTGAATTTTAAAACTCTCTTTGCAGGAATCTTCATTGTTTCACCGGTAGCAGGG
TTTCTTCCCATTCTTGCTTTTCTGTTAACAACAACGAGCTTTCCAAGACCTGGAATAACA
AATGATTTCTTTGCTTCTTTGTAAGCAAGAGAAACGAACTCATCAAGAAATTGACCAGCT
AATTTTTTTGTAACGCCGGTTTTCTTTGCGAGATGATCAAGAATCTGATTTTTGGTCATT
GGTTTTGTGGCCATATATATGCCCTCTCCTTTATGTTATTGTAATTGTTTGTTATTTACA
CAAGCGAAAATAAAGAGTTTTTATTACAAATGAAATATTTATGCAACATTATTTTTTATC
CGCAGTCGTTCCGATAGCCATTTAATATGCTGTCAATAAACCATCCGATAAATCATACTT
TGATATCTCTGTTAATGCAACTTATATTTCATGTACAAATCTCAGGAGAAAACATGAAGC
TGTTAATGATTGTTCTGCTTATCTCAATAAGTTCTCTTGCTCAGATTAATGATTCGCTTC
AATTTAATCAAACAGTTAATGATACAACATTTATATCTGATTCAACTAACATTGCGGTTA
TTGATTCGCTCAACATTTTAAAAATCAACGAACCAGATAAAAATAGTTTTTTTATCTCCC
GCAAAAGTATAATTAAAAGTAATTACAGATTTGCCGGCGACTTGCTGAACGAATTCCCTT
TATCATTCCAAAGAGATTATGGCTTTGTTGGTTATCCGAATGAAGAATTATTATATGGTA
TCGAAAATCCATTTGTTAATTGGATGTCTGATGGAATTTCGCTTAACGACAGATTCCGCA
ATTCATTCAATCTTAATCTGATTCAAACGGAAGATATTGATTCGATTGAAGTAGTGCCAT
TGCCACGAGGATTTTTGTACGGCAGTTATATGTATCCCGTTACAGTTAATTTTATTACAA
GAGATTTTATTCCTCGGCAACCGTATTCAAGAATAAGATATATTCAGGGACCTGACAGAG
AAGCAAGTGTTGATGCAAATTTTCATGCTTTGGTTTCAAAAAGATTTCTGTTTTCTTTCG
ATATCACAAACCGAATTAAAGACAGCACTTTCCGGAATACTGAATTCAGCATCTGGCAAA
TCAAAACAGGATTAAAATATTTTCTCTCTGATAAGATAAACATTGTCGCTTCATACAACT
ACAACGATTACAAGATTGGCTTTAATGGTGGAATTAATGTTGACAGCATAGCTTCATTAA
CAAACGATATCAACTCAATTTTGTATGATAATTTTTTAGCTCCTGTAAACAAACCTAATG
ATGGGCTAAAAACTCTTCAGCATTTTCCCAGATTAAGTATGCTGACGAAGTTTTTCTCTT
GGCTAAAGTCAGATTTACATCTTTATTACAGATTTAACAGAGTTAATCAAGAAGATATTT
TTTTCGATTTAACTGAAGAAAAAATTTGGGGAATTTCTTTTAAGAATAAAATAATAGTTA
AGAATTTTGAATTTAACTTGTTTGCTGATTATGAGAATCAGAAACAAGCATCAAGAATAA
AAGATGATAGACCACTTCCCGTTTTCAATACTTATGTTCTATCAAATGATTTTAATGTTC
TATCTCTTGGAGGAATTTTATCTGCAAAATTTCTAAATGATAATCTGAATATTAATCTGT
TTTATAAGTATTCAAGTATTAATGAAAATTATGAAAGAGGAATAATCATTGAAGGTTCTG
ATATAACAATCTCTCCGATGAGTTATTCTGAAAGTCCGAGTAATTCAGGTAGCGGAGTTG
ACTTATCTTATAAGCTAAATGACAATTTTAAGTTTTATATCGGCGGTTCATTCCTTGATG
TTTATTCAAATTCATCATCAAATAAGGAATCTTTTCTTTTCCAATCTGGAATTAATTTCT
CGAATGATTTTCTGAATGCAAATTTATACTATTTCATAAACGAATATCTTGTTAACTCTG
CAAATTACTACCACTACTACAAACAAGCGGAGAAAACAAGTGCTTTGGGATTTTCATTAA
AAGCTAAGTACAGTTTTATTCTTCTTGAATCTCAGAACGCTTTGTACAATTCTCCTGCCG
GAAGTGAATTATATTTCGTTCCCGATTTTACAAGCAGAACCGGATTATATTATAACGATT
TTTTGTTTCAGAATAATCTGGACCTTAAAGCCGGGTTTATTTTAACTTATGTCGGGAAGC
AAAATTTCAGTTCACTTAATTCAGATATTTTGCAAGTTCCGGCAGTATCAAGATTAGATT
TCAGTTTAGCCGGAGAAATCCGAAAAGCAGCTATTGTTTATTTTATTATCGAGAACATTT
TCGATAAGAAATACTATATAACTCCATATTATCCAATGCCGGAACGGAACTTCAGGTTTG
GAGTAGCCTGGGAATTTTTAAACTGAGTTTTACAGACTAAGCATTTCTTTGAACTTTACT
GCCTGTCGTCGTGAGACTTCAACTTTTTGTCCGCCTTTTAACTTTACAAGCAAACCACCG
CTAAGCCAGGGCTCAATACTTTCAATCCATTTCAGATTAATTATGTGTTTTCTGTTGGCT
CTGAAAAAAGACCTCGGGTCTAATCTTTCATCCAGATAATTTAATGTTCTGAGAATCAGC
GGTTTATTATCCTCAAAGTATAGTCTTACATAATTTCCTTCGGATTCAAAGAGTCTTATT
CTTTCAAGTTTAACAAACCAACAACGATCTCCGTCTTTAACAAAAACCTGATCTTCTGCA
GATAAAATTTCTGGTAAAGCCGATTTAACCTGAACATCTTTTTTCTCGTGTTCAACAATT
TTTCTTATTGCTTCTTCAAGTCTTTTGGGTTCAATTGGTTTAAGAAGATAATCAAGAGCA
TTATATTCAAAAGCTTTTAGTGCATACTCATCATAAGCAGTTGTAAATATAACTTTCGGT
ACTTTATCCAGCATTTCGAGTAAATCAAAACCACTTTTGCCCGGCATCTGAATGTCAAGA
AATAGCAATTCGGGATTCAGTTGTGCAATTTTCTCAGCAGCATCATCTGCATTAACAGCT
TCGCCAACAATCTGAATATCCTTGAAAGGTTCAAGCAGTCTTCTTAATTCAGTTCGTGCG
AGTCTTTCATCGTCAATAATTAAAGCTTTCATGTTTTATTCCTCCTACAGGTATTCTAAC
TTCGGTTATTACCTGATTGTGATTGATATTTTTTATTATAAAAAATGCTTCTTCGCCGTA
AAGTAAATTTAATCTCTGTATTGTATTGCTTACACCGAATCCTTTTGAGTTCTTAAGTTG
TTCCTCATTAAAAGTTCCGGTATTTATAATTGTTATTTTTAATTTACCCGTATCGATTTT
ACAATCAATATTTATTTTACCGCCGCTGGTTGATTTAGAAATACCATGTTTGATTCCGTT
TTCAACAAGAGTTTGGATCATCATTGGAGGTATCTCAACTCTTTCAGCTTCGGCAGTTGA
ATCAATTGTATAATTTAATCTCTCTTCAAATCTGATTTTTTCAAGATCGAGATAATCTTT
TATTGTTCTTATTTCCTCTGCAAGCGGAACCGTTTCGCTCCTTTCAATCTTTAATGTATA
TCGCATTAGATTTGAAAGTTTTGTTACAGCTTCCTTTGCAGACTCAGGGTCTTCTTCAAT
TAAAGCACGAATGCTGTTCATTGCATTGAAAATAAAATGCGGATTCAGTTGTGCTTTCAG
AGTTTTTAATTCAAAATCTTTAACTGCTGCTTCGAATATTAAAGATTCAATTTCTGCTTT
CTTATAATTCTCAAGATAATGAACTGCAAAATAGATTACCGACCAAAACAGAAATAAACT
GCTCAGATTTACTAATCTTGCTATTACTCCTCCGATTTGATATTGTTCAATCGGAACTAT
TTTGAAGCCAACATTAAAAAGAAAAACGAAAATGAAAAGAATCGAGCCGAGTATTAGGCT
TGCAATTAAAATTCTTGGTACAATTAATCTGAGTGAAAGATTTTTCCATCCTCTTTTTCT
GATGAAATTTCTGTGAAGATGGCTTAATGCAAGTCCAGCAATACCAAGAAAAATCCATGA
ATAAATAAACTCGCTTTTGAATTCTTCAAATGTGGAAGAAATAATTATGTTCAAAAGAAC
AAATAAAGTCCAGCCCGAAAATTGTGAAATCCAATATATCCAGTTTCTTGTAAGGTTCAT
TTAATTTTTATAAAAAGTGTAAATATTATTAGTTATCATAATTCTAAAACAAATATAATC
TGGCAAATCAGAAAATAGAATTAAAGTTTTGAGGTTAACATAATTAAGCCGGGGAGCGAG
TGGTTATATATTTTTATGAGTGGCAATAAAATTTGATGGAAGGGAGAAATAAAATTTAGC
GTAGCTCAACTCTCCGGAGTTGAGCCACAGTGACCAGAATTAAATTTTTATTCTTAAAGC
GAAAGTATATCGTTATAAACTATGAACGCCATTAATAGCAGAAGCAAAACCATTCCTACT
TGTTGAATAGCAAGTTTAATTTTAACGGGAATTTCTCTGCCAATAATAGATTCAACGATT
ATCATTACAAGATGTCCGCCATCCAAAACAGGAAAAGGCATTATGTTCAGAATTGCCAGA
CTCAAACTAAGAAGAGCAAGAAAATACAGAAAGCTCGAAAGTCCGCTGTCAGCAGATTTG
GCAGCATACTGTGCAATCTTAATTGGACCGCCAAATGCTTTTTTGAATTCAATGTTACCT
GAGAAAACTTTACCAAGCATACTAAAAGTCAGATCAGTCATTCTTACAATATCCAACCAT
CCGTAATAGAATGATTCAAAGAAGCCGTAAGTTGTATAATGTACTTTTCCTGTAAACACT
GTTCCGATTGCAACACCAATTTTTCCTTCATCATTTGGAATAACTGCAAGCTGTGTTGTA
TCCTTATCTCTGAGAATTTTTACTTTTATTTCACTTCCTTTATTTGAAGAGATAATCTGA
GTAACTTGTTTAGGTGTAAATACCGGATCATCATTTACAGCAAGAAGAATATCGCTTGAT
TTGAATCCGGCTTTTTCTGCAGGAGAATCTTTCAGCACTTCTCCAACTGCAGGTTTAACC
CCTTCGGGCAAAAGGAACATTGCCTGACTTTCATCATCCGGAATTTTATTTCTTGGTATT
GAAAGAGTGATTGTTTCATTGTTTCTTACCAATGAAATACTGAGGTCTTCTCCCAGTGTG
TTGATGAATATTTCATTTCTCACATCTTCCCAATTGTTAACCTGTTTACCGTTAATGCTA
AGTATTTTATCACCACTTTTAAAACCAAGTGAATCTGCCAGACTATTGGCTTCTACATAA
GCAATTGTTGTAGTATCAGTGAAAGGTTTTCCCTGAAAGAAATTCGCACCCCAGAATATC
AGCCAGGCGAGGAGAAGATTCATTATAACTCCGGCGGTAATAACAAATACTTTCGGAAGC
AAAGGTTTTGCACGAAATTCCCATGGCTGAGGCGGTCGGTCAGCAAATTCGGCATCCATA
CTTTCATCAACCATACCGGCGATTTTTACATATCCGCCGAGAGGAAGCAAACATAATCTG
TAATCTGTATGACCTTCGCCGTCAAAATCTTTTGGAAGTTCACCGAAAGTGAATCCCGTT
TTTCTGTTCCAGCCAAACAATCGTTTACCAAATCCGATTGCAAAAACATCTGCGCGCATT
CCACTTAATTTAGCAGCAGCAAAATGACCGAATTCGTGAATGAAAACGAGTATTCCGATT
GTAATGGCAAAATAAATTATATAATCCATTAAAAGATGATCTCCTTAACTAATTCAAAGT
ATTTACAAATTTCCGTGTTAATTTATCACATTCGATGATAGTTTCAATATCAGGGTTCGA
ATGATTTTCAATTTTGTTAAGTGCCTTGTTAATAAATTTTGGTATATCCGAGAATTTGAT
CAGTCCTTTAAGAAATTTATCAACGGCAACTTCGTTTGCAGCATTAAGAATACAAGGTGC
TGTTCCGCCTGTTTCAAGAACCTGATAAGCAAGTTTCAGACATTCAAATTTGTCAAAGTC
TGGCTCAAAGAAAGTCAGGTTATTAATTAAAGGAAGATTGGTTCTCATAAAATCATTTTC
AAACCTTTCAGGAAAAGAAAGTGCATATTGAATAGGTAATTTCATATCAGGTAATCCTAA
CTGAGCTTTAATTGAGCCATCGACAAATTGAACCATTGAATGAATTATCGATTGCGGATG
AATTACAACATCAATCTTATCAAAAGGCAATCCGAATAACCAATGTGCTTCAATTACTTC
TAATCCTTTGTTCATCATAGTTGCTGAATCGATTGTTATTTTGCTTCCCATCTTCCAATT
CGGATGATTAAGTGCTTCATCCACAGTTGCATTATCGAAAAAAGATTTTTCTTTATTAAG
AAAAGGTCCGCCCGAAGCGGTGAGTATAAGTTTTTCAACTTCCTTTAAGTTTTCTCCTAT
AAGACACTGATAAATTGCAGAATGCTCTGAGTCAACAGGAATAATTTCAGAACCATTTTC
TGCAACCAGGCGAGTAACAATTTCTCCCGCAACCACAAGTGTTTCTTTATTAGCCAGTGC
AATTCGTTTACCTCTTTTAATTGCCTCGAGAGTTGGAATCAAACCTGCAAATCCGACTAC
TGCACCGATAAGAATATCAAAATCTCTGCTTTGTGCAGCTTCAATTAAACCAGGGTTACC
AAAAAGAACTTCTGTTTTAGATCTTATAGATTTGGCTAATTCATCGGCTTTGTTTTGGTC
TTTAACTACAACGAATTCAGGATTGAATTCTTCAATCTGCTCTTTTAATACAGAAATGTT
TGAATTGACGGTTAACCCTGTGACTTTAAATTTATCAGGGAATTTCCGTATAACATTAAG
AGCATTAACTCCAATAGAACCTGTTGAACCTAATATTAAAACTTTCTTCATTTTCTTATA
ATTTAACATTGAAAAGTATCAAAGAATGCAAAGATTATCAATGTAATTGTGTTAAGATTC
ACTTAGATAAACAAATAATGCGCGGAAAAATTCAATATTTGTGTTGTGAACTTCGAAATA
ATCCAATCTTTTCCCTTGCTCATTAAGATCAAATCTATATTTTTAGAATATGAAGCAAAA
AATATTATTATTGGTTTTTATTATCACAGCTCTTCATAATCTTTTTGCACAACAAAATCC
CTTCGATGCAAATCAGTTTATGCTTGCCGAAGCTTATGAGCAGCAGGGCAATTATGCAAA
AGCTATCGAAATAATTGAGCAGCTTTACAGAGGTGATGTACAAAATCCGAATTACTTTAA
TAAACTTGTCAATCTTTATATCTCTTCGAAAAAATTTGAGGAAGCGATTTCATTACTCGA
ATCAAGAATAAAAATGTATCCGCAAGACCCGAATAATTATGGTCAGCTTGGTTCTGTTTA
TTATATGATGGGTGATTATAAAAAGGCAAAAGAAGTTTGGGAAATTCCACTTTCAAAAAC
CAATAGAAACAGTATTAACTTCAGAATAATTGCTAATTATGCAATCGAAAGAAGAGCTTT
TGAAACAGCCATTGAAATTCTGAATCGTGGTAAAAACGAATCGGATGATCCTACAATGTT
TGCTTTCGATTTGGGTGAATTATATTCTCTTACAATGCAATACGAAAATGCTGCAAAGGA
ATATTGTGAACTACTTAAGAAAAATCCCGGACTTTATTCAACAGTTGAAGCAAAAATATT
TTCTTTCATAAATAAACCCGAAGCGCTTAAGCCCACGATTAAAGTGGTTTCGGGTTATCA
ATCTCAGGATATTTCGTTTAAACTTTTATTTGCTAAACTGATGGTTGAAGATAAAAAATT
CGATAAAGCATTTGAACTTTATGTTGATGTTGATAAAGCTCAGAATAGCGGTGGACAAAT
TCTGATTGATTATGCAAATTTTTTACTTAATGAGGAAAACTTTCAGCTTGCAAAAGAAAT
TTTTGAATATGTAATTAATAATTATCCTGCTTCAAAACAGATTGCTTCAGCTAAACTTGG
ACTTACAAAAACTCTCGAATCAATTGTACTTAAGGAATTCAGAAACCTTAATCCGGATTG
GAAAACATTCTCATCGGCAACTTATCTAAGTGAAGAAAAAACTCAGAAAATTCTTTCAGC
TTATAAAGAAGTAATTGATTTATATGAACACTCAGAAATTGCGATTGAAGCCAGGTATCG
TTCGGCATTGATTCTGTTTTATGTGAACAACAAAACCGAAAAAGCAATCGAACAACTAAA
TGAAATAATTAATCTTTATCCAACCTCGACTTTCTTCCCAAAAGCTTTAATTGAACTTGG
GAATATTTATCTTCAAACCGGTCAGATTGAACTTGCAAAGGAAAAATATCTTTCTGCTCA
AAATAGCAACAGAGTTTTTGAAGATGACAGAAACATTGCTTCGCTTCAGCTTTCCAAAAT
TCTGGCATCCGAAGGAAATTTTAATTCTGCTATCGAGTCACTGAAAAAAGTAACATTAAA
TCTTAAAAACGATCTTACAAATGATGCCCTTGAGTTTTCCCTTATTTTGAACACAGCAAG
GAATGATTCGTCTAACCTTGTGAAATTTTGTAAAGCTGAAATTTTTACAGAGCAGAAAAA
TTTTACTTCAGCTGAAAACATTTATGAAGAAATTGCACTTAATCCACAGGCATTTGTGCT
TCATTCCATTTGCAAATTGCGAAGCGCAGAAATGGAATTGGCACTTAATAACTATCCGGA
AGCACTGAAAAAGTTGGGTGCAATTGTTGATGAGGAAGAGAAAAACATATATTCTGACAA
AGCTTTATATTTGACAGCAAAAATCTATGAATATGGAATAGTTGATTTTTCAAAGGCAAT
AGATTCCTATCAGAAACTGCTTAGCAAGTTTCCGAAATCAATCTATCTTGATGAAGCCAG
AGAAAGAATTCAGCATCTAAGAGAAAAAATGAAGGAAGGTAAAACTGATGTCTAAAAAAC
CAGGAAATAAAATAATCAAATGTTCATTTTGCGGAAGAGATAGTAGTGAAGTAAATAGTC
TCATCGCAGGTCCTGATGTTTATATCTGTGATATTTGTGTACAAAGCAGTGTTGATATCC
TTAAAACAAATCTTGCTGCTTATAATAATAACAATTCATATTACAAAACTCCGAAGTGGA
GTTATCACACACCGGCAACAATTAAAAAAGCTTTAGATGATTATGTAATCGGACAGGAAC
GGGCAAAGAAAATTCTTTCAGTTGCAGTTTATAATCATTATAAAAGAATAAACTCACGGA
ACAGTTTCTTTGAACTTGATGATGTTGAAATTGAAAAGAGCAATATTCTTTTAATAGGTC
CAACGGGAGTCGGAAAAACTCTGCTTGCACAAACTCTTGCAAAAATACTTGATGTTCCTT
TTGCAATAGCAGATGCAACAACTCTTACTGAAGCCGGCTATGTTGGTGATGATGTTGAAA
CTGTTTTGGTTCATTTACTTCAGGCAGCAGATTATAATCTTGAAAGAGCTCAGAAAGGAA
TAGTTTACATTGATGAGATAGATAAGATTGCACGAAAGAGTGAAAGCACTTCAATTACCA
GAGATGTTTCCGGTGAAGGTGTTCAACAGGCACTTCTTAAAATACTTGAAGGAACTATTG
CAGGCATTCCACCAAAAGGCGGAAGAAAACATCCCGAACAAAGTCTCATTAACCTTAACA
CAAAAAATATTTTGTTCATTGTTGGCGGTGCATTCGAAGGAATTGACAGAATCATTGCCA
AAAGAATTAATAAAAATAAAATGGGTTTTAATGCAGATGTAAAGAAGAATATTGAAGAAG
AGGATTTGCTTCCGTTTATTCAACCTGAAGATTTACTTAGATTCGGACTTATTCCCGAAC
TTATTGGTAGACTACCGATAATCGCTCCACTTCATCCTTTAAGCCCTGAAGCTTTCAAAA
ACATTCTTACGGAACCAAAGAATGCAATAATTAAGCAATACAAAAAACTTTTCGCAATGG
AAGGAATTGATCTGGAGTTTGATCCTTTTGCACTTGAGGCAATTGTAAAAAAAGCAATAG
AAAGAAAAACAGGTGCAAGAGCGTTGCGCTCAATTGTTGAAGAATTTATGCTTGATATAA
TGTACGAACTGCCTAATAAAAAGCATGTTGAAAAGTGTATCATAACCCGTGATGTAGTAG
AAAGCGGTGCTGAACCCATTTATATCAAAGCTGATGCAAAATCTGCTTAAGAATTTTTAT
GGTTGGTGAAGTAATTATCATCAACCATTTCTTTTTTATACTATGAATCTCAAAAAAATA
ATCACCGCAATAATTTTCATTTCATCTTTTATCTTTCCGCAGGGAAAAATTTTTATCCCT
ATGGATTTACAACAAACCGATCATCTCAAAGCTTATGGAATAACTTATCACGCATTGGAA
AAAGGATACAAAGCAGATTGGTTATTAAATTACCGCGGTGGTTCTTTTCTTATAGATTAT
TCTAATGAAATAGCAACTGAATGTCTGGTTGAAGGTGTGTATTCGGAGAATATTTCATTA
GCCGATGCAAGTGCAATGTATGCTGAGATTCAGAGTGAAGATAATAATATGGATGTCGTC
AGATTAGAAAAAGCTCCGAAGATTGCCGTTTATGTTCCGCCCGGATTTCAGCCCTGGGAT
GATGCAGTTACGCTTGTGCTTGAATATGCAAAGGTTCCCTATGATAAAATCTGGAATGAT
GAAGTACTTCGCGGTGATTTATCAAAGTATGACTGGCTGCATCTTCATCACGAAGATTTT
ACAGGACAGTATGGAAAGTTTTATGCTAGTTTCAGCAATGCTCAATGGTATATAGATCAG
CAAATCGCTTATGAAAATAATGCAAAGAAGAATGGATTTAAAAAAGTTTCTGAAATGATG
AAAGAAGTCGCAAGAACAATAAAATCTTATGTGGGACAAGGTGGATTTCTTTTTGCTATG
TGCAGTGCTACTGATTCTTATGATATTGCACTTGCAGCAGAGAATGTTGATATCTGTGCA
CAGATGTACGACGGAGATCCTGCGGACCCTCAGGCACAATCAAAACTTGATTACAGCAAA
ACGCTTGCATTCACGAAATTCAAACTTGAAATGAATCCTTATGTTTATGAGTACAGTGAT
ATTGATATTCAGCCATTGGAAGTTGGTAATATGGAAAATGATTATTTCACTTTGTTTGAA
TTCTCAGCCAAATATGATCCTGTTCCGACAATGCTTACACAAAATCATGTTAATGTAATT
CGTGGATTTATGGGACAGACAACAATGTTCAGAAAAAATCTTATTAAAAACTCTGTCACA
ATACTTGCTGAACGACAGGGAACCGATCAGGTCAAATACATTCACGGAAATTTCGGAAGA
GGTTTTTTTACTTTCTACGGTGGACACGATCCTGAAGATTATCAACACGCAGTTGGTGAT
CCGCCAACGGATTTAAATCTTTATAAAAATTCTCCCGGCTACAGATTGATTTTGAATAAT
ATTTTATTTCCTGCAGCAACAAAGAAAAAACAGAAAACATAATATGTCTGTGAAAATTTG
ATAAATAACCTTAAAAACTTAAAACAATTAAAAGTTATTTATTATGAAATCAGTAAAAAT
TAGAAACTCTGATAAAGAATTTCCTATACAAAAAATTGTTTGTGTCGGGAGAAATTATGT
TGAACACATTCATGAACTTGGAAATGAAATCCCCGAAAAACCGGTTGTATTTCTTAAGCC
GGCAAGTGCAGTAATTTATTCGGGTGAAACGATTATTTATCCATCTTTTTCAAACGATAT
GCATCACGAAGTTGAATTGGTTCTGCTGATAGGCAAAACAATTAAAAATGCCGACAGGCA
AATTTCAGAAGATGCAATTCTTGCTTATGGTGTTGGACTTGATATGACTTTGCGTGATGT
TCAATCCGAACTTAAGAAAAAAGGTCATCCGTGGACGATTGCAAAATGCTTTGATACTTC
TGCGGTTATTTCTGATTTTATTCTCAAATCCGATTATCAGCTCTCGCTCAATGAAGAAAT
TTATCTTAAAGTTAACGGAGAGTTCAGACAGAAAGATCCACTTGCTAAAATGATGTTTAA
ACCTGCTGAACTTGTTGAGTATGTTTCTTCACTTATGACTCTTGAAGAAGGGGATTTAAT
TTTTACCGGGACACCAAAAGGTGTTGGTATAGTAAACAAAGGCAATAAACTTGAAGCTGG
AATTGAAGGGCTTGTAACTCTGAGTTGTAGTGTTTCCTGACTTTTATTTGTTTAGCTCTG
AAAGAGATTTTCTGATTAAATCTTCAAGTGAAAGAGTCGGATTTTCATTAAGTAAATCTC
TTACAATTTTTTCTGCCACCTTCTGATTATAACCTAAAGTTGTAAGTGCAAGTACTGCCT
CCTGTTTAACAGTGTAATCAATTCCTTTCTGAACTGTGGTTTCAATAAATCCGACTTTAC
TTTTCAGTTCAAGCACAACTCTTTCTGCAGTTTTTCTTCCGACGCCCGGTACTGAAACCA
ATCTCGATACATTCTCTGTCTGAATTGCATTCTGAAGTTCATCTACAGAAATCCCGGATA
AAATACTTAATGCCACTTTAGGTCCTATTCCGCTGATTGAAATCAGAAGCTCAAACATTT
CTTTCTCAGCTTCGGTGTAAAATCCATAAAGTGATAAAGCATCTTCCCGGACATGAGTAT
GTATGAAAAGCGAAATCTCCTGACTATCAGAAATTTTTTCGAAAGTGCTTATTGAAATGT
TTACAAGATAGCCAACACCATTTACATCAAGAATTATTTTGGTTGGTTTTGCAGAAATTA
TTTTTCCTTTCAGATATCCTATCACGATTAAATTCCTTTAACTGATTACTCTTTCGGGAA
ATGCTTCTATAAATGTTTTCCAATCGTTCTTCACTGATTTTGTTCTTTTAAGACGAAAAG
CATGACAAATAGCTATGGCAAGCGCATCACTCTCATCTGATTTCATTTTAACATCGGACA
ACTCAAGAATATTTTTAATCATATAATTAACCTGCTGTTTAGAAGCTGCACCTTTTCCCA
CAACCGATTTCTTTACTTCTCTTGGCGAATACTCGCTTACACTTATTCCGCAATGAACTG
CTGCAAGAATTGATACTCCCCGTGCATAACCAATCTTCATAGCTGACTGAACATTCTTTC
CATAAAATGCTGTTTCAATTGCGAACTCATCAGGTTTATGTTTTTTTAATAATTTATATA
ATTCATCGTAAATAATTTCAAGCCGTTTGTGAATTGATTTTGAGGAAGGCAATCTGATAA
TACCGCTATCAATTCTTTTAAATGCTCCGCCGGAAAATTTTATTATTCCGTAACCTGTGA
TATTAGTGCCGGGGTCGATTCCGATAATTATCATATATAGATAAATAAAAATCTGGTGAA
ACTTAAACCATTAAGTAAAAATCTCACCAGATAAATTAAAAATTATTTAATTGATGCTTC
ATCAATATCAGCGTTTGAATAAACATTCTGAACATCATCACAATCTTCGAGAGCTTCGAT
AAGCTTCATAACTTTTTCAGCATCTTCACCTTTTACTTCAATTGTATTTTTAGCAATCCA
CTGAAGAGATGCATTATCAACCTTAAGATTGTTTTCCTGCAGAGCTTTTCTTACAGATTC
AAAGTTTTCAACTGTTGTAGTGATTTCATAAAACTCTTCTTCGGTCTGTAAATCATCAGC
ACCTGCATCGAGGACAATTGCAAGAATATCATCTTCAGATTTATCCTGCTTTGGAATTGT
TATCACGCCTTTTCTTTCAAACATCCAGGCAACAGAACCTGTTTCACCGAGTGAGCCGCC
GTGTTTACTGAATATGTGACGAACTTCTGCAACTGTTCTGTTTTTGTTATCAGTAGCTAC
TTCAACAAGCATTGCAACTCCGGCAGGACCATAACCCTCATAAGTTAATTCGTGATAAGT
TACGCCTTCAAGTTCGCCTGTAGCTTTCTTAATAGCACGTTCGATATTTTCAGCAGGCAT
ATTTTCTGATTTTGCATTATCAATTGCAAGCCGAAGTCTTGGATTACCGGCAGGATCTCC
ACCACCTTGTCTTGCTGCAATTGTTATTTCTTTAATAAGTTTAGTAAAAATTTTCCCTTT
TTTAGCATCGAGTGCGGCTTTTTTTCTTTTAATTGTTGCCCATTTTGAATGACCTGACAT
CGAATTATCTCCTGTTTATTTCTTATTCGTGTAATCTGATATCTCTTAATTTTAATTGTG
GATAAACTTTTTCCTCTTTGGTTGTTTTATCAAGGATATAAACAATATCGAACTTTGAAT
TCTGATTTTTCAAAAGCAAATCTAAATATTCACCAAGGTTAAAACCAATGCTATCAAATA
CTTTAAGAGCTGAATTCTGTTTGAATGATGCAACAAGATGATTGTTGCCAACTATCTTTG
GCCATCCGGAAAGCTCAACTGCCTCACTTAAAAATACCGGTCGCATATTTTCAGGTCCGA
ATGGAGAAAACTGATCCAAAACCCGGATGAATTTAGGTGTAATCTCAGAAAATTTGATTG
TTGAATCAATAAGAATTTCGGGATATAGATCATCTTCTGTTATTGTGGCTTTAACAATTT
CGTTAAATCTTGTTTTAAATTCTTCTAACTTATCAATTTCAACTGCAAGTCCTGCCGCTG
CCTGATGACCTCCGAAATGAAGAAGAATATCTTCACATTTCTGAAGCGCTTCATAAATAT
TAAAATTACTTATGCTTCGTGCAGAACCTTTTGCAACTCCGTCAATTGTTGTAAGCATTA
TCGTGGGACGATAATACTTTTCAACTAATCTCGAAGCAACAATACCGATTACTCCAGGAT
GCCATTCTTCCTGATGTAAGATTATTGCAAGCTCATTTTTCAGATCAATACAATTTTCAA
CAAGCTGATTAGCATCATCAAAAGTATCAACATCAATTTTGCGTCTTTCATAATTTTCGC
TTTCAAGAACTTTTGCAAGTTCGTGTGCTTCACCAGGGTCATTGGTAATCAGCAGTTGAA
CAGCTCTTCTTGCATCACCTAATCTTCCAACTGCATTTATCCGTGGTGCAATTGTGAATA
CAACCTGTCCTGAAGTCAATGTGCCCGGTTGAAGTCCCGCGCTTTTAATAAGGGCTTCAA
TTCCTGCACGAGGATTTTGGTTTACTTTATCGAGCCCGAATTTAACAAGAGTTCTGTTTT
CATCTGTCAATGGAACAATATCGGCAGCACCGGCAAGTGCAACCAAATCGAGATACTCCA
GTGGTAATTCTCGTTTACCAATTTTTTCAGATATCCCTTGTGCTAATTTAAAAGCTACTC
CCGCACCTGAAAGATATTTGAACGGATAATTGCATTCGGGAATCAGAGGGTCAAGTACAG
CAAGTGCCCTTGGAATTTCATCTTTTGGTTGATGATGATCGCAAATGATAACATCAATTC
CAAGTGAGTTAGCATAATCAGTCTCTTCAACTGCAGTTATTCCACAATCGACAGTAATCA
CAAGAGAAGCATTTTGAGATTTGATGAAATCAATTCCTTCTTTTGAAAGACCATATCCTT
CTTCAAGTCTTTTGGGGATATAGAAATCAACATTTGCATCAAGTTCCTTAAGGAACAGAT
ATAAAAGTGAAGTTGCACAAGTTCCATCAACATCATAATCACCGTAAATGAAGATTAACT
GATTTTCAGTAATTGCCTGAATAACACGGCGGGTCGCTACATCCATTCCTCTCATTAAAA
AAGGGTCGTGCAGATATTCCAAAGAAGGACGGAAAAATTTTTTTGCCTGGTAGAATGTTT
TGATATTACGCTGAACAAGAAGTTTCGCAAGAACTTCGGATATGTTCAGTGATTCAGATA
GAGTTTTGATTGTAAATGAGTCTTCAACTTCTCTGATTTTCCAACGTTTGTTGACCATAA
AATAGTTATTTAAGAATTTGAAAGAACGAATCTGATAGCTGCAAACCTGTAAGCCGAATT
CTGTATCCCATCAAACCGTCAAATGGCAAGAGGGATGGCAATTATTTATCTTGACCTGAC
ATTGCTGTCAAGTTCCAGCGGTCTACCCAAAGATCGCGATCACAAAGTGATCATTCGAGC
GAACAACCCTATTTCTCCAAAGAGAAACGACCTCTATACTTGACCTTGCTTCGGGTGTGG
TTTGCCGTGTTCCGCAAATACGGAATCCCTTATCGGGACCTCCGACATTACTGTCGGAGC
GGTGAGCTCTTACCTCGCCTTTTCACCCTTACCCCAAAAATGTCGGGGCGGTATTTTTTC
TGTGGCACTTTCAGTTATCCCTTATGGGATACCCGGATGTTATCCGGCACCCTGTTCTAT
GAAGTTCGGACTTTCCTCCCCGATTTCATCGGGGCAATTGCCCGGTTTGTCTATCAGATT
ATTCTTTAAAATGACCAATCGCTTTACGATTAGTCTGCCAATTACTAGTTTGTTAAAAAT
GAATTTAGTTTTGTATCTGAAATAATTCTAATGAGAATATAAATATTTGTCTGACTTAAA
TCAGCAGACAGTTTCAGACACTTATTTTGATTTTTCTACTTCTTCAGCAATTTCCTGCGA
AACGAGAATTCTTCCGCAATATTCACAGGTAAATATCTTATCATTTCTTCTAATCTCAAG
CTGACGCTGAGATGGAATTATATTATGACAACCTGAACAGGCAGATCTTTTAATTGTTAC
TACTGCTTTGCCTTTTTTTGCTTTTCTTATTCTAGTGTAAACAGATAAATCAGGTTTTTT
AACCTGAGCTTCTACTTTTTTTCTTTCTTCAAGAAGCTTGTTTTCTTCTTTTTCGTTTGC
TTTAATAATTTCTTTAAGGTCAGCTTCTTTTTCCTTCAGTTCCTTTTCAAGTTCTTCAAC
TTTGGGAATAATTTCTTCGATTTCTGCACTTAAAGTTTTACTCTTATCAGCAAGGGCATC
GTTCTCAGCTTCAAGTCTTTTTATCGTTTCTTCGGTATGATCTATCTCTTTTGTGAGGGC
ATCGTATTCTTTGTTGTTTCTTACCTGATAAAGCTGTGCCTTGAACTTCTTCTGGCTTTC
TTTCAGCTTTTCAATTTCCTCTTCATTGAGCTGTCTTCTTTCAAGCGAGTCTTCCTTTTC
TTTTTCTTTCTTTTTTATTTCTTCACGAAGTTCATTTATCTGAAATTTAAGAGTGTTTAC
TGTATTGGGAAGATCACCGCGAAGTTCTTCAAGTTCATCAAGTTGATCATCAATAAGTTG
TAGTTGATACAGAATTTTTAATCGCGTTTGCAATTTTTATTACTCCTTAGTTATTAAAAA
AACTTATCGGGTTCGTAGAGCCCTTGTATTTGTAAATTTCTGTTTTTGATTTAGTAAGAA
ATTGTTTTAATCTTCTTTCGATTTCATCAAGAATAAATATTTCAGTTTCGTAATGTCCGG
CATCAATTAAAAAAATTTTCTTTTCAGCATCCTGGAAAGTATGGTATTTAATATCAGCAG
TAATGAAAGCATCTGCGTTTTGTTGAATTGCACTATTCAGCAAATCACTTCCGGAACCAC
CACAAACCGCAACCGATTTAACCTTTTTATTTCTGCCGTTTGTATATCTGAAATTTTTAA
TCCCAAGTTTTTCAGAGATAAATCTAAAAAAGTCTTCTGGTGATTGTTCTTCATCAAGTT
CACCAATGGCACCCATTCCGTAGTTAACATTTTCATTCTTCAACGGATAGATATCATAAG
CTACTTCTTCATAAGGATGAGCTTTTTTCATTGAAGAAATAACGCCAGGTAAATCAAAAT
TGTTTACTAGTATTTCCAATCTTACCTCATCAACAAATTCGAGTTTACCTTTCTCACCAA
TCGATGGATTTGATTTATCTGAGCCGCGGAAAGTTCCTTTCCCAATCAATCTGAAGCTAC
AATTCGAATACTCTCCGATAATACCACCACCGTTGTTGTGAATTGCTTCAGCTACTTTTT
CTGTGAATCCGACCGGAACAAATACAACAAGTTTTGAGAGATTTTCGGAAATGTTTTTCA
AAAATCTGATTGATTTAAGTCCAAGCTTTTTAGCAAGCTGAAAGCTTACACCGTCTTTTG
TAAAATCCAGATTTGTATGAGACGAATAAAGTGAAATATTATTTTTTATTAGACTGGTAA
TTATATCGGATATTTTGTCGCCTGAGGAAATTTTTTTGATTGGATAAAAAATCAAAGGAT
GATGGCTTATAATCAGATTACACTTCTTTTTAATCGCATCTTCTACTACATCTTCATTAA
CATCGAGACAAAGAAGAATGTTTTTTAGTTTTTGTTGAGATGCTCCGACCTGCAAACCAA
CATTATCTCTTTCCCAGGCAATTCCTTTTGGTGCCCAATTTTCTATGTATTCTATAATAT
TTTCAATCGTCATAAAGCAAAAAAAATGCACCCTTTTATGGGGTGCATCTTTGTTAAAAT
TTTCTACTTGAGTTTTGAAGATTTTTCTGTGATATCGAAAGTAGCTTCAATTCTTTTGGA
TTTAGTCTTCTCATAATTTGATTTATAAATATAATACGATAGTCCAAAATATCCAATGAA
ACCGCTGAGACTAAAATCACGGCTCAACCCATTTCCCATCTTCTTTGATGAGATTGATAA
GCTCATCTACAGCGTTTTTTGTCGGAATATTCCTTCTGACTATATTTTTTTCGCGGTAAA
GCGTAATTTTATCTACACCGGAACCTACATAACCATAATCGGCATCTGCCATTTCACCAG
GTCCATTCACGATACAACCCATAATTGCTATTTTAACACCTTTGAGATGTTCAGTTCTTT
TTCTTATCATTTCAGTGGTTTCCTGAAGGTCAAATAATGTTCTTCCGCAGCTTGGACAAG
CAATGTATTCTGTCTTGGAAATTCTCTGTCTTGCCGCCTGAAGAATATTGAATAACAATC
GGTTTATTACTTTTTCTTTGGATTCAGATTTCCTTATAAAGCTTTTAACATACAATCCCG
ATTCTGCTTCTATGCTTGTAAGTTCATTAACATTTAACCATACGCCATCGCCAAATCCAT
CAATCAATAATGCGCCAAGATCTGTTGAGGAATAAAGCTGGAGATTCTCAAATGAAGTTT
TGTTATAATCTCTTTTTATAATTACGGGGTTATGAATATCTTGCTTTATCAACTCAAAAA
ATACTCTGCGTTGATCAGCCATTCCATGAAGATTATGTGTTTCTAAAATTAAAACAGCGG
TGTTATCATTCTTAATTGATTTTAACTTTTCATCATCAATTAAATCAGATTTGATTTTTA
CAAAATTTAACTCATCTGACTTATTAACAGTCCGAGTGTAATTCCCGAAATCAAAAACCG
GATAACTGTTGTATTTATTTTCAAGCTTCTGCCAGATTTCGAAATCATAAATAGCCTTTA
AACCATTTGGACAGTCAAAAGGTAAGATATTTTTACCTAAATAGATTAAATCAGCGGCAG
TATCGGACAAATACCACTTATCACTTGGTTCATCGTAAGTGTAACCAATATCTTCTAAAT
CTTTCTGAGAAATTATTTTTCGGTTTGAATAATCTGCAAACACTCTTGGAACATTGGTAC
CACCTATGCCAAGAACTTCAAAGGTTTTTCTTCTGTTGTAATTGAATGGGTCAATCGGTG
ATTCATCAATCGGTTTTATTGGTTCGTGATTTTCTCTTCCCTCGTATCTGTTTGCGAGAG
ATATTGCAACTGGAGCTTCAAATTCAGGATCTTCTGTCAGAGAAACACGAATGGTATCGC
CCAAACCATCTTCAAGCAAAGTTCCGATTCCTAATGCAGATTTTATTCTTCCATCTTCTC
CGCCACCTGCTTCTGTTACTCCCAAATGAAGCGGATAATTCATTCCTTCTGCTTCCATTT
TGTTAACAAGAAGCCGATATGCCTGAACCATAACCTGAGGGTTACTAGCTTTCATCGAAA
GGACAATGTTGTGATATCCTTCATCTTCACATATTCTTAAAAACTCAAGTGCACTCTCGA
CCATGCCAAGAGGAGTATCTCCATAACGACTCATAATTCTATCTGATAATGAGCCGTGAT
TTGTTCCAATTCGCATCGCAGTTCCATACTCTTTACAAATACGAACCAACGGAACAAACT
TTTCTCTAATTCTTTCAAGTTCTGCTTCATATTCTGCATCAGTGTATTCAATCAGTTCAA
ATTTTTTCTTATCAACATAATTGCCGGGATTGATGCGAACTTTCTCGACAATTCTTGCGG
CAAGTTCAGCAGCATTTGGAGTAAAGTGAATGTCAGCAATTAAAGGAACTTTATACCCTC
TTTTGCGAAGTTCATTTTTTATATTTTCAAGATTTCTTGCCTCATTTATACTTGGGGCTG
TTATTCTGACATATTCGCAACCAGCTTCAACCATTCTGATTGTTTGGGCAACAGTGGCTT
CGGTATTCATTGTGTCGGTGGTTGTCATAGATTGAATTCTGATGGGATTGTTTCCACCCA
AAGGAATATCGCCAATATAAACTTCTCTTGTTTTATATCTTGAATATTTGGTTAAACTAT
TACAATATTTTTTCAGATTTTCAATTTTAGTTTCCATATGTATTTAAAACCTTAAAATTG
TTAGATAAGTTTCATCATCATAAAATTAAATCGTGCGATCAAAAAACAGTAATTATTCTT
TTAATTTTTTAGCAAATATAAACAGAATTGATGCGACGCAGAAAACCGAAAATTCGTGAG
CTTCAAACTTTGTATATTTGAGATATGAGAATATCCGAGTCTAAAATAGAAGAAATCCGG
AATGCTGCAAACATTGTTGATGTAGTATCTGAGTATGTGCAATTAAGAAAAAGAGGACGA
AATTACATTGGACTTTGTCCTTTCCACTCAGAAAAAACTCCATCATTTACAGTCAGCGAC
GAAAAACAAATTTATCATTGTTTCGGCTGCCACAATGGTGGAAATGTTTTTAAGTTTTTG
ATGGAATACAAAAAGATTTCCTTCGTTGAAGCTGTTCAGGAACTTGCGGATCAATATGGT
ATCGAGCTGAATTTCGATGATTCGATTCCAGAAGGTCAATCAGAACAGGAGACACTTTTC
GATATTAACACCGAAGTTGCAAGATATTTTTCAAACAATCTTTTGAATGATGATGAAGGT
CAGATTGCGAGAGAATATTTTCAGAAAAGAAATATAAAAGTTCAGACTATGAGAGCATTT
GGTTTGGGATATGCTCTGAACGGCTGGGAAAATCTTGTAAGTTTTCTGAAACAAAAAAAT
ATCGATTTGGAAAAAGCTCTTCAGCTCGGTTTAATTGGCAGAAACAAAGACGGAAGAGTT
TACGATAAACTTGCCGGCAGAATAATATTCCCGATATTCTCACCAAACGGAAGAGTAGTA
GCATTTGCAGGAAGAAAACTTCGCGAAGATGATACTGGCGCAAAATATATCAATTCACCC
GAATCGATTATTTATGTAAAGGGAAGAGTTTTATACGGACTTTCTTTTGCAAAAGATGAA
ATACGAAAACTTGATAAAGCAATTATTGTTGAAGGTTATATGGACTTGATTTCTCTTTAT
CAGGCGGGAATTAAAAATGTTGTTGCTGTTTCCGGCACAGCTTTAACCGATGAACAGGCA
CAATTACTTTCTCGTTATACAAAGAATGTTGTTTTGCTCTTTGATGCTGATACAGCGGGA
ATAGCTGCTTCAATGAGAAGCATAGAAATTCTTTTGCGTAAAGATTTTGATGTTAAGATT
GCTACACTTCCTGCTGGCGAAGATCCCGACTCGTTTGTAAATAAATACGGCAAAGAAGAA
TTTGAAGAAACAATTAAGCGTGCTGAAAATTTTCTTGAGTATCAGACAGCTTATTTCGAA
AAGCAGGGAATGTTTGTTGATCCGACAAAAGCTGCAGAGGCAATCCGTGAGTTGGTAAAA
CCAATTGCAATCATAGATGATGAGTTAAAGCGAAACATTCTGATTAAAGCGATTTCAAAA
AAATTTAATCTAAGAGAAAAGCTCCTTGAGAAAGAACTTGAAAAAGCGCTTGAACAAGAA
AAGAAAATAGCAAGAACACAGACGCAGAGAATTTATAAGGAAGAAAATATCTCGCAGAAA
GTTTTAATACCTGAAAAGATTAAGTCCATACCGCCTCAGTTTTATAATATTGAGAAGGAA
ATAATCAAACTTCTTTTTGAAAATGATTCGGTTATTATCGAATTAATATTGCAGCATATT
GAACAGGAAAATTTAGAATTGGAAATTCACAGAACTGTTTTTGAAAAGATTAAGACTTAC
TTTAGCGAGCAAGGAAATTCGAATCCTGCCGATTTAATTTCTTTATTCGATGACGAGACA
CAAGCATACCTCCGAGAAATTACAATTGAACAGCATACATTAAGTCACACCTGGTTCGAA
AAACATCCTTCAATTAACTCAGAGAATAATCTTTACAGATACGCTGCTGATATTATTACA
AAATTCAGACAATTACATATAGAGTTGAAAATATCCGAAAATCAAAAAGCAATCGAAAAT
GCTGACAGCGAAGAAATTGCTTTGAATTTGATGAGAGAAAATCAGGAACTGGAAAGAAAG
AAAAGAGAAATAAAAATAGAGGTTCACGGACAAAATTTTTAATCCACACTTAGCATCAAA
AAAAATTTTTATTATTTTTAAGCCACACATTTTCGGCTGAGGGTTATGTCGGAGCAGTTC
AGACCTTCTTTTCTTATCGGGCTTGAGGATGAATTGAAAAAAATTCATCATCTCTCATCT
GAATATTACTCCAATAAACTAAAAGTGTGGCTTTACCTTCCCCTGTTTGAAAAAATTCTT
TCATCGGAAAAACAAAATATTATTGAAGCTTACACTTCTGAGTTATCATTTGACTTTATA
AATTCAATAGGCAATTCTTCACTTGAGGGATTTACACCAAAAGACTTAGAACGCATTGAA
TGTGTTCTGAATTCTTTAAATACACTTCCATTCATAAAATCCTCAATTCCACAGTTAGAA
AAAACTATCTGCAAAGTTTCAGAATGGAATAAAAAATTAAATGATGTTCTGAATGGCAAT
GAGAATAATTGTAGTGAGAAGAATTTATTAATTCCATTGCTTGAAAGTTACAACTACGAT
AAAGCTTTTTTTGGCTTGCTTGAAACTATAACTGTGAAGATTAATAAAAGCAAAGATTCT
GATAACTTCTTAATCGTACCGAGCGAAAAAGAGCTTGAACAAATGCTTGAAGAACAGATT
AAAGTGTCATGGCAAAACGCGAAAGAGTATGCAAAGAAATTTGTTGATAAAACAGACCAA
TATTACGATATAATGATCCATTTCAACAAACGAACGGGATTTTGCCGCGGTAATTCATTG
GGCGCTGCTCTTACGATAAAATTTATCGAAGAGTTACTTGGTTACTATAATGCGAAGTAT
TTAGTACAAAGTGTTGATGGAATCGCTATTTCTGGCGGACTTTCGGAAGATGGTAAAATT
CTATCTGTAGGCAGTGAAATCATCAGGCGTAAAACAGAATTAGTATTTTTTTCTGATGTA
ACTCATTTTGTAGTCCCCAAGCAGGATGAATCTGCAGCAAGATCAAAACTTAACGAACTG
TTAACAATTTATCCGCAAAGAAATTTAAAAATTGTTGCTGTTGAAGATTTAGAGGATTTA
CTCAGCAGAAGAAACATTGTTTCAATAACAAAGCAAAATCCGGTTGTAAGAGCCAGAAAC
TTTGTCAGGAAAAACATTTATACAACATTAATAATAATACTTCTAACAGCAATTTTCACT
GCACTTCTTACAGTTGACCTTGATAATAATCCTGCACTTGTTACGATGGATGGACAAAAT
GCATATATAAAAAATAAAAACGGAAAAGTCCTTTGGCAGATTTACTACCCGTATGATACA
AAGTATTTTTTAGATCAAAGGAATAATGACTCTTTCTTTAAAGTTTTGGATGTTAATAAT
GATGGCTCAAATGAAGTCATTTATGTTAAATCCAGATTTAAGGAAGGATTCATACTCGAT
GAAGTGGGAGCGATCTGGTGTGTTGATAAAAATCAAAATTTACTTTGGGAATATAAATTT
CTTGATACAGTCTATTCTGAAAGAGAAGATTTATCTCCAATATATAGTTTATATATAATT
GATTCTGTAACATATAAAGGAGAAAAGGTTTTATTCTTTAGGGCAAACAATGCATCTTCA
TTCAGTAGTGCAATTTCGGGATTGACTATAAAATCAGGTAAAAGAATTTCGGAAACATTC
TGGGGCTCGGGGCATACTGCTGCTGTTCTTCTCCGAGATATTGATCAGGATGGAATCAAA
GAAATCATTGGTTTCGGTTTAGACAACGGTTATGAAGATGCTGTTTTATGGATTTCTAAA
CTTAATGATTTTGATGGATATCGTCTCACCAAACAAGAGTATATCATCAAAGGAAAAAAA
GAAGCGAATTTGATTTCTTATTTACGGATTCCTAAAAATGATTTTGAAAGATGGGCCGGG
TTCAGAACTCCTGGAGCAGAACCTAATAGTTTGTACTTTAAAGATGACATTAAAATGTTT
TCATTTACAATTGTTAACTATAAAACTATTGAAGCTAATCCTTCTTCAAGAATACATATG
GCTATTTATTATCTTGATACAAATTATATAATATCAGATGTTGTTATTTCTAATAACTTC
CGAGTCTTCAGAGATTCATTAGTCGCACAAGGTAAATTAAATCCACCTTATACTGATACT
AAAGAATACAAAGAAATTTTAATTAACAATGTGCTTTACTGGAAAGATGGCAAATGGTTG
AGAAAAGAAGAATTTTTGAAATAAAAAGCCGCCACTTAGGCGGCCTTCAATCCCCCACGA
AAATTCCTTTTGATACGAAGAGGTGCTTCTATTGGGATATATAAAATTAATTTCGGCTCT
TTCGGAAAATTTGAAAAATTTTTTTATGTTCGCTCTAAATGAAATCCGGTACTGAAATAT
TACCCTTACTTTCAACTCTTGATTGTTCCAGTTCCCGGAACAAATTAATCGAGGCATCTT
ATAAAATTGCCTTACATTATATTGGGATGAATCATCGTCGGGTCAGGAAGATATTGCTAT
CCGAAGAAATAACAGCCGATGAACTTGCACTTGAATCTATTGCCTCACTATTCGCAGTTG
ATGAACAAAATAATTTATTTGTTTTTCGGGATTCATTAAAAAAATGGAAACCAAAGGTTG
ATAATGAACCTGAGGCAAAAAGATTTCTTAACAGTATCATTCGCTCGAAAGTAAATCAGC
ATATTGCCAAACTTCTTCGGGAAGCTGATCCGTTTTTTTCGAAGCTTTTAGATAAGGTTA
ATTATCAAATAAAGAAAAAATCTTTTAAGAAAATACATTATCTCGGTTGCGCCTACATCG
TGCCGGATGATTCTGAAGAAATTTGCGGAAAGATTATTCCGGAACGGGATTTCAATCAAC
TGCCAATTAAATTTTTCAAATACAGCGAGAATTTTATTAACGATTTATTTCAATATCTGA
AAGAAGAAACAAATTTTGCTGCTGCTATTCCGTTAAACCTGTTGATATTCAAACTAAAAG
ACACCGACTCTTCATGCTTTACAATAAGTGAATCTACTTCTGAACAAATTGAGGAAAGAG
ATATTGATTCAGTAGTTGAAATTGCTATAAAAAGAGCACTTGAAAAACTAAATGATACCT
ATCTCCAAAAATCCAAACTTAGGAATGATGAATTATCTGTCTTTCAAAAAACACTTATTG
ATATTGCGTTCGATTTGAAAAACGGCGGAGTTAATCCGGGTTTGCATAAATATTTTTTAT
TGAATCATGGCAATCTCACTTATGAAGAGTATAAACTTCGGTATCAGAATATTCTTGAAT
ACCTTTTCAAACTTTTAAAGCATTATATCGCCGAGGAATTAGACCGTTAATTTCTGCCCG
GATAATTTTCTGAAAAAGCAAAAATTTTAACTATATATACATTATAAAATGAGGATTATA
AATTGAGAGAACACATAACAGAAAAAGATTTGTTTGATTTTGTTTTCTTTCCGACAATGT
TATCAAAGGAAAAATTTTCATATTTAGAAAATTCGGGGGATTTTCAGGATGAGTTGGCAT
TTTTTACTGAGTTGAAAAAATCTTTACAAACAGAATTAACTCAGCAGCAAAAGCAATTGA
TTGCCGAAAAAATCCCTGCTTATAAACTATTAAATATCATAGAACTTTATCCGGTTGAGC
AAAAGAATAAAAGAAAAGTTAATGGTCTGATTCTCGCAGCAGCTTCTGAAAATAACAATA
AACCAAAAGTTACATCAAGAACTTTTTACGATGATAATAAAACTTACATAATAAAAGTAA
TTAACTACGAAAACACAAGTAAAATATTTGTATTCTCAACCCAATACGAAGTAATCAAGA
ATTTCGATTTAATCATCTCACCTCAAAATTTACGATATCATATTGATGACAATACAATCC
CGCTCGAACTTGATTTCAATGTCAATCCGGAGTCAATTAGATTAGAATTCAGTTTAGTTA
AACAATCCTGAACTTCATTTCATCAAGTTTGACTCTTTGATTAACTTCGCAAAGGATTTA
ATCGGACTTAATGCACTTGTCTAATTCAGAAATAAAATATCGTCAGGCAAAAACCGGAAA
ACTAATGATAGAAATTCTTCCGGACAGATGTGACTTTTGTGGTTGCTGTGTTGGAGTATG
TCCGGAGGATGCAATAGAATTGAAAGAGGCCGAAATTTTTATAATTGATCTGAGATGTAC
AAATTGTGCAAAATGCGTTTGGTCCTGTCCGATTGAAGTGATTAAGTTTAATAAGGAAGG
AGTTGTTGTAAAATAGTCTACAGCACACAGTCTTCAGTCATCAAAAAATTAAAAGTTAAA
TGGGTACTTTTAGGAATTTGAAGGTTTATCAAAAAGCATTCAAATTAGCGATGGATATTT
TTGATCTGACAAAAACTTTTCCCGATGAAGAAAAGTATGGATTAACTACACAGATTAGAA
AATCTTCCCGAAGTGTTTGCTCTTCAATTGCAGAAGCATATCGAAAAAGAAAATATCCGG
CACATTTTGTTTCTAAAATAACAGACGCTGATATGGAAAATTCCGAAACGCAGGTTTGGT
TGGATTTTTCATTTAATTGTAATTATATAAACAAAAGTATCTATGATGAATTTGTTTTAA
CATCAGAAGAAATCGGAAAAATGTTAAATCATATGATTCAGTATCCGGAAAAATATGAAT
AAAAATTTTGTGGACTGGAAACTGTGGACTGAAGACTTTAATAAAATATTTGTAGATAAT
TTTATATGCTTAAACAATACGACATAATAGTAGTCGGTGCGGGACCTGCAGGAAGTATGG
CTGCAAGATTTGCTGCAGAAAGAGGAGTATCCGTGCTTATGCTGGAGAAGGACAGAGATG
TTGGCTATCCGGTACGATGTGGTGAAGCTATAAGTAAAGCCGGCGTTGAAGAATTTATTC
CAAGCGATGATAAATGGATTGCAGCACGAATAAGTAAATTTTCGTTTAATGCCCCCGATG
GAACAGAAGTAATAATTGAATTTGGTGAAGCTGGTTATGTACTTGAGAGGAGAATTTTTG
ATTATGAACTTGCAAGAACAGCAGCTGAAGCAGGCGCTGAAATTTTAACCAGAGCTTATG
TGAATGGATTGATTCTCGATAATGATGGAAAAGTATGCGGAGTAAAATATGAATACAATG
GTGAACAAAAAGAAATTCAATCAAAAATAGTAATTGCCGCCGACGGTGTTGAGTCAAGAG
TTGGCAGATGGGCAGGACTTAAAACTCATATTGATTTCCGTGATATGGAAAGTGCTGTCC
AAATTACTGCTGCTAATATACCTGTTGATCAGAACACGCTTTATTTTTATTTCGGTAAAG
ATGTTGCACCAAACGGATATTTCTGGATTTTTCCTAAAGGCCATAATAAAGCAAATATTG
GTTTGGGAGTAAGTGGAATTATCGGCAAAAAAAAATCAGCACAATCCTTTCTTGATGATT
TTATGAGCAAACATTATCCCAATGCACCTGTTCTGACTAAAATAGCTGGCGGAGTTCCTT
GCTCAATCACACTTGATAAAATTTCAGCACCGGGCATTATGCTTGTCGGTGATGCTGCCA
GACAAGTTAATCCTTTAAGTGGCGGTGGGATAGCGAGCGGTATGATTGGTGGTTCAATAG
CCGGAAGAATAGCTGCCGAAGCAATTAAAATGAACAAGCCAGATCACATTCTGAGTTATG
ATAAAACCTGGCACGACAGACTCGGTAAACGACATGAAACTTTTAACAGAATTAAAGAAG
GCATATATAATTTTTCTGATGAAAAGTTTAACAGCATCGCACATTCAATTCTAAAAATTC
CTATCGAAAAAAGAACACTTGGTAAAGTGTTTACAACTGCGCTGATGAACAATCCGTCTT
TACTTGTTGATATTGCTAAAGTGTTTGTAGTTTAATGAATAACTTCTTTTACAAAAAGTC
TTATTAACGATCTCTTGTTCCCAATATGGGAACTACTTATATTTGAATGTGAGAGTTATA
GCTATTAAAAAACTTCAAAATTTCTGGAAAAAGCATCCTGATTCTGAACAACCTTTGCGG
GCTTGGTACTCAGAAGCAATTAATGCAGATTGGAATAGCCCAAATGATATTAAAAAATAT
TATAGAACTGCAAGTATCTTAAAAAACAACAGAGTGGTTTTTAATATCAAGGGAAATGAT
TACAGGTTAGTAGTTGCAATAAATTATTTATATAAAGTTATTTATATCAGGTTTATTGGC
ACACATAAAGAGTACGATAAAATAAATTCTTAGGAAATTTAAAATGAAGATAAGAGTAAT
TAAAAACAAAAAAGACTACGAGGTAGCACTTAAAACAATTGATGAACTTTGGAATTCAAA
ACCAAATACTGAGGAAGGTGATTTGCTTGAGCTGCTATTAACCCTTGTTGAAGTTTATGA
GCAAAAGCATTATAAAATCAGCCCTCCCGATCCAATTGAAGCGATTAAATTCAGAATGGA
GCAGTTAGGTCTTAAACAATCTGATATAGCAGATGTTATTGGCGGTAAAAACAGAGTATC
GGAAATTTTAAATCGTAAAAGAGAATTAACTGCTAAAATGATGAGAGATTTACATAAAAA
ATTTAATATTCCTGCCGAATCTCTGTTATCGTAATAATAGTCAGTTTATTCGTTTTGATT
ATTAGAACTCCGCACTGATTCCAATTGACGGTAGTATTCCTATAGCAGAAGTTTCATCAA
CTCTTTGTTCTCGTCTGTCCCAACGAATTCCGCCCGGATTTTTTCTGTTGTATATATTCT
GAATATCAACATAGGTTATCAATGTCCAACCACTAAAAAACCATCTCTTATCAACTCGTA
TGTCAAGACTGTGTGCAGACTTTAATCTTCTGCTGTTATAATCGTAAACTAACTGGCTGC
CATCAAATTGAAATGGTGTATAAGGTCGTCCGGATGCGAATCGGAATTTTGTACTTACTT
CCCAGTATTTATCAATCTTATATCCGCCACTTATATTGAAAATCCAGTTCTGATCATAGG
TTCCGTCTCTTTCAATACCATCTAAAGATGTAAAATCAGTTTTACTGTATGTTAAACTCA
AAATTCCATAATAAGGTGTGTTAGAAAGTTTTTTCTGAACAGATAATTCAACTCCACGAG
ATTTACCATAACCACTACTTACCAAGGGTTCTAATCCGAATGAAGAAAAGTTATCATCGC
TTCCTGAGAAGCCGGCACCTGTATTGGCAAGAACTAAATAAGGTCTGACAAGACTTGTCG
GATAATTTGAATAATCCTTATAAAATCCTTCAACTTTCAGCAGAGCATCTTCGTTTAGTT
TATGATCAAAGCCAAGCACATATTGATTTACTTTAACATTTTTTAACTCGCGGTTTTTTT
CATCGGCAATAAGCCAGATATATGAAGGTGCCTGATAATAAATTCCTGTGCTGAAGTTCA
AATTAGTTATTGGCGTGAGCATATATGAAACGGAAAATCTTGGGCTGAAGTACAATTTAT
TTTTAATTGCGTTAAAGTAATCAACTCTGGCTCCAAGATTTGTGGTAATTCTACTCATCA
GAAGAAAATTAAAATTAAGATAAGATGCTCCTTTGAAGAAATTTTCAGACTTGTTAAGTA
AAGTAATCGGCAATGAATCACCGAAGGAAGTAACGAATGTTGGGAAAAGAATATCTGCAT
CAAACTCAATTAGCCTGGCAGTTGCACCAAAATTCATTTCAGTAACGGAAGAAAATTTAT
GAACGACATCTAATCTTAGATTATTTTCTTCCTCCTTGGATTTGTTCTTAAATATCGGAT
TTAATAATGAATCACTCTGTTGTGTATCGTAGTCTGTATAATTTCTACCTATTGATAAAT
TCATAAAACCATTGCTGAAAAGTCTCTGATAACTAAATCCCGTGAAATACTGAATCTGAT
CACTTCCTAAAATTCTGGAGTTATCATATCGCTTATCTTCATCATCATTAAAGAAGTTTA
CATTATCAAATGCACTTACAAAAAGAAAAGAGAAAGAATTTATGTTATCGAGTTTATAAT
CGGCTTTAGTAAGCACATCATAATATTCTGGCACAAATGAAAATCCAGCTGACTTAAATA
TAAAATCGAGATAACTTCTTCTGGCTGAAAAGATGAACGAAGATTTATCATTAAACAATG
GTCCTTCTGCATTTAATCCGAACTGCGAAGCTGAGATTGTTGCTTTTCCGCCAATCCGAT
CAGTTCTACCATTCCGGAGATTAATTTTTAGCACGGAAGAAAGTTTATCGCCGTACAGAA
CCGGAAATCCACCAGTCGAAAATGAAGTCTCTTTTACAAAATCAAGATTGATATAACTTA
ATGGTCCACCAGTAGCTCCTTGCGTTCCGAAGTGGTTTATATTTGGAACTTCAATACCAT
CAACAAGATAAAGATTCTCTGATGGAGCACCGCCGCGAACAATTAAATCGTTTCTGCCGG
CATCCGCTTGCGCAACTCCGGGAAGAACAGATAGTGCTCTTATTACATCTTCAAATCCAC
CGGGACTTCTTCTTAATTCTTCATAACTGAAATTTCTTACACTTGTTGGTTCAAGAATAT
TTTTACCAAAGTAATCTGCAGTGACTACAACATTTTCTATTTCAATTGCCTGTGGAGATA
GTTCAAAATCCACCTGGGTTTGTTTTCCCGGTTGAACCATTACATCAGTTTTCACTCTGT
TAATGTATCCAATTACCGAAGCTCTCAACTGATACATTTCTGCGGGGACATTTTTAATTG
AATACTTCCCGTTGATATCAGTCGCTGCGCCAAAATTGGTTCCTAATATTATTACATTTG
CCCCAATAAGAGGTTGCTTGGTCACTGCATCAATTACAGAACCAACAATTTCTCCGGAAC
CATTTTGAGCAAAAATATTTGATGATGATAAAAATATAACCAAATAAATTTTAATGTATT
TCATTTCCCTTGATTAAATGTTTAACTGCTATTTAAACATTTTTAATAAGATAAAGTTCA
TTTAACACTGTTTTTGATTTATTGTTATATTTACAAGGCATATTTACAAAATGCGATGAA
CAAGAGTAAAAATACAATTAAGTCTAATGAACTTTCTGATAATTTTAACCTAAGCCATCT
TAGTATTTATACCAATCAACTTAAGCAGGTGCTTCCTACAATTCCAGATGAACTTGAGGA
TGTTTTTTGGTGGAGCGGAGTAAAATATGGTAAAGACACATTCAGTATTTTTTCAAATAA
CATCAGAAAAGTTACCGGTTATAACAGTGAACAAATTCAGGCATTGCCCGAAGGATTTAA
ATCTTTAGTTATAAGAGAAGATATTCCTTCATATAATAAAGCTTACGATACGCTTTCTCC
TTTAAGAAAATCAAATTTCTTCGAACACATTTACAGAATAAAAAGTAAAGACAATAAAAC
ACTTTGGCTGAAAGAAAAAGTAGTTCAATATAAAAATTTGAATGGAGTTCTGTTTCTCAA
AGCATCTGTCTTAGATATCACCAACTTTAAGGAAAGAGAAGAACAGCTGTTAAAATCGAT
AGAAGAAAAACAAAATAAAATTTTTACTCGGGATAATTTTCTTTCCGTACTTTCACACGA
TTTGCGGGCACCATTTTCAAGCATACTGGGATTTACAGAAGTATTGATGAGCGATCCGAA
CCTGAATGAAAATGATAGAAATGAATATCTGAATTTTATTCACGACTCTGCTTCTAATCA
GCTTCAACTGATAAATTATCTTCTCGATTGGTCAAATATGCAAATCGGAAGATTGAATCC
TGCACCACAAAGAGTTCAGGCACAGTCAATAGTTTTTAATTGTGTTTCAAATCTTACCGG
AAATGCAATTAGAAAAAATATAGAAATTAAAACTAATGTCCCCGAATCAATTTATATTGA
AGCTGATGAAAGACTAATTCTACAAGCATTGACTAATCTAGTAAGTAATGCAATCAAGTT
TTCTCACGAAGGGAATTCAGTTTTAATTAGCGTTGACAGATTTAACAAGGAAATGGTTGA
GTTTGTAGTAATTGACGAAGGCATCGGAATTCCTGAGTCCAATCAATATAAAATTTTTAA
GTTCGAAAAATTACTTTCTACACGCGGAACAAAAGGCGAAAAGGGTACGGGTTTAGGTTT
GTCTTTAGTTCGTGAAATTGTTGAAAGACACGGCGGACAGATTTGGTTTTATTCAAAAGA
AGGAAAAGGAAGTGAATTCCATTTTACTGTTCCGAGTGCTGAGAACAGTATCTTACTTGT
TGAAAATAATAAAGAGGATTACTTCAGATTTGAAAGGATGATTAAAGAGCAGTTTCCTCA
GTTTAAAGTACTTGGTGCTGATAATGGTTTTGAAGCAATAAATTTTGTTCTGAGACAACA
TCCTTCTGTTATTATTTCTGCTCACGAGCTTCCGCTTATGAATGGAGTGCAGTTTATTAA
ATCCATAATCCGTGGCGACAAAAGATTTAATACTCCTGTAATAGCACTAATAAATTCTTA
TAATGAAGATGTTATTAAATCTTATCAGGAAATTGGTGTTAAAATTATACTCACAAAACC
GGTTGATCCTGATAAGCTCACAGAAAATATTTCTTTGTGTATAAATTAAATCTGATTAAA
TCAAAAGGACTTTGCAGCAATGATTGACCAACCTGAACTTGCTTCCTTGTCAAAGGGTGA
TTCGATAAATCATTTTTTGTTGGTTAAGAAAAGTGATTTGAGATTGACAAAACAAAACAA
AGAGTATCTTTCATTGGAACTTGGTGATAAATCTCTTTCTGTTCAATCTAATCTTTGGGA
TGATGTAAAAAATTTTTATAACATTAAAAGTAATATTAAAACAGGTAGTGTAGTTAAAGT
AAAAGGCCAGCTTGATGAGTATCAGGGAGCACCACAAATTAAAATCACAGAAATCAGACT
TGCAAAAGACGAAGACAATGTGACTCCGCTGGATTTTATTCCAACATCCAACCGTGATCT
TGAAGAAATGAAAACAGAATTCAGAAACAGAATAAAAAAAATCTCAAATCCGCAGTTAAG
TAAACTTCTTAAAAATATTTTTTCTGATGAAAGATTTGAAAAATACACAAAGGCACCGGC
TGGAAAACTTTGGCATCACAGCTACATAAGCGGATTAATTGAACATACACTTGAAATAAT
TAAAATCTGTGATTTGATGTGCGACATTCATCCGGAGCTTAACAGAGATTTAATAATTGC
CGGAGCGATGTTGCACGATTTCGGAAAGATTGAAGAATTAAGTTTTGATTCAGCTTTTGA
ATATACTGATAAAGGAAAATTACTCGGACATATTGTAATTGCTTCAATGATTGTTGATGA
AGAAATAAAAAAGATAAAAGATTTTCCTGAAGAACTTAAAATAAATCTGCTTCATCTGAT
TTTGAGTCATCAGGGAAAACTTGAACATGCTTCGCCGGTAGTTCCCAAAACACTTGAAGC
AATTACACTTTATCATGCCGATGAACTTAGCGCAAAGGTAAATGCATATAAACTTACACT
ACAATCTGAAATTAAACAGAACAGTAAATGGACAAAATTCATTAATCTTGCAGGCACCGA
TTTATATAGCCACGATCTGGAAAATTTTTCAGAGTTTGATAATAAAACATTATTCGATTA
ACCAATAAAAGGAATAACTATGAAGCCCTTCGTTTACAAAATGCTGTTTCTTGTTGTTGT
ATTTTTAATTTCTTCAGTCTCATTTGCACAGAGTCTTGAAGAATTGTTAAAAGAGGGGGA
TAATTATGTTGCACAGTTCGAAAATCAAAAAGCTCTTGAGGTTTATCAGAAAGCTGATAA
GCTCTTTCCAAACAACTGGGAAGTTTATTGGAGACTAAGCAGAGCTTATGTTGATATCGG
CGAACATCTTCCCGATAAAACCGATAAAGAAAAAGATACTCAGCTTGAGTATTACAAAAA
AGCATTTGACTTTGCTGATAAAGCTGTCAAGCTGGCTCCGACTCAATCAATTACTTATGT
CCGCAGAGCAATTGCAAGCGGCAGAATCGCTTTGTTTGAAGGAGTATTTTCAGCGGTCGG
AACTGTTAAAGATGTTAAGAATGATTGTGAGAAAGCTATTCAACTTGGCAACGGAGGAAA
TTATGTTCAGGCATTAGCTCATTATGTTTTGGGAAGAACTCATCTTAAAGTATGCGAAAA
ACCATATCTAGTTCGTCTTCCGCTTGGATTAGGTTGGGGCGATACTGAAAAAGCAGTTCA
ACTTTTAGAAACAGCAAATAAACTCCGCCCGAATTTCAGAATGTTTATGCTTGAACTTGC
AAAAGCTTATATCGAGGAAGATGAATTTGCGAAAGCAAAAGATTTATTATTAAAAATTGA
AAAAGCACCTGTTGCCGATGAAGATGATGATAAAGTTTTAGTTGAAGCAAAACAACTTTA
TGAAAAAATTAAAAACGAATAGTAAATTCAAATTTAATTAAGCAAAAAGATATCCGCAGA
CTTTCTGTTCTGCGGATATTTTTAATTAGGTTATTTCTTTAAAATTAATCTCACCAAACA
ATGTCTGATATAAAATTAACAAGTGACTTTATCAATAAAATTTCTGAATCAGAAAAGATA
GTATTCTTCACCGGTGCAGGAATTTCTGCCGAATCGGGAATTCCTACTTTTCGCGGTAAG
GACGGAATCTGGAATAAATTGAAACCTGAAGAGCTTGCCAATTTCAATGCCTTTCTGCGA
AACCCAAAAATGGTTTGGGAGTGGTACAATCACAGAAAAAAAATTATACACGAATCAAAA
CCTAACGCCGGACATTTTGCCATCGCTGAATTTGAAAAATACTTTGATGATGTGGTTGTA
GTAACTCAGAATATTGATAATCTCCATCGTCGTGCGGGAAGTAATAAGATTTACGAACTT
CACGGAAACATTGAAAGAAATTATTGCATCAATTGCCGAACATCTTATAATGAAGAGTTA
GACTTTTCAGAAGGCGTTCCCAAATGTAAATGCGGTGGATTGATTCGTCCGGATGTTGTT
TGGTTTGGTGAATTTTTGCCTGCCGATCAACTTGAAGAAAGTGAAAAAGCCGCAATCAGA
TCAGATATATTTTTTGTTGTTGGGACATCTGCAGTAGTTTATCCTGCAGCTGGATTAGTT
TATACTGCCAAACGAGCTGGTTCATACATTGTAGAAGTGAACATCGAAGAAACAGAAATA
TCATCAATTTCAGACATTTCATTCTTTGGCGAGGCAGGAAAAGTATTGCCTGCAATACTT
GAGAATGTAAAAAAGTTGAAGGGGAATATTTGACAGAATCTTAACGCTGAATTTTCACAA
AAATTTAACTTGACTTTAAGAAAAAATTTTTGCTATCTGGGTTTGAGATTTTTAATGGGT
GAATGGTGGGAATACATAGCACGAAAATCATTAAAGTAAAAATTATTCTGGCACGATCCG
TCAGCCGACGGATACTCTCTCTCTCTCTGTTGGGTGGAGCGGAGATGGATAGAATATGCA
CTTCACAGAACAACAGAACTTTTTGAAGCATACAATGCTTCTGCGAAGCATCCTTCGGAA
GCGAACAAACACACAAAAAACAATCTCCTCAACTTCTTCTGCTGCACGTCAAATAATTGT
TCCTTTATTTATACAACGGGTTTTACATAGATTATAAGGAATGTCTTTATCTCTTTCCCA
TAAAAATTTATTAAATAATAATGTTGAATAATATGAAACATAAACTTTTTTTAATATTAA
CCCTGCTTCCCTTTCTATTGCTTTCTGCACAGTCATATTCAATAGATGAACTGAAGCGAA
ATCCAAACTATAAAGTTAAGATAGATGCAGACAGCATAGCAGAGATAAACAACAAACTAA
CCAACCTACGCTGGATGAAAGAAATAAAAAATTACACCGAACCGGAAAATGCTTCAGATG
CAGATTTAATAATAGACCTTGATACTTTAAACCTTGTTTACTGGGAAAATCTTTACAGGC
AATGGGGAGAGCTGAATGCTGCTAATTATATTGGTGATGCTAAATTTATAGTCACAGATG
CCAATAACAATGGTAGAAATGAGATTTATGCATTCCAGACAACTGATACATCTGCCTATG
GAGTCCTTTATGAAAATTTGAATGATTCGTTATTTGTCTTTAAGTCCGAAATATTTGATA
GCTTAGCTCCTGTTTACGATATTGGGGATATCTCCAATAATGGATTGCTTGATATAATTT
GCAGAGGTATAGACAATTCTTTACGTGTTTTCAAGCAACCAGGTGATACAAATTATATAA
GAGAGCTTGATTTCATTTACCATCCTTTCCCATCAGTTTACCAGCCAAATGATGTAACCT
TTTATGACATTGATAATGACGGAGTGCAGGAAATTATTTATTATCTTGATGCTGGCTCAT
TAGATAGTATCTGGGCACTAAGCAATCACGTAGCAAGATATAATCCGGCAATAAATAATT
ATGAACTGATATATTACCACAGACCTTATCCGCACTGGTTTACATTCGGATTTGCAACGG
GTGATTTTGATAATGACGGAAAGAACAACTTCAGTACAGGCAGCATCTGGGGATGGTATT
ATGTTTATGAATATGTTTCAAGAAATAATATAAATGTAGAGTATCAGACGGAGCTTGATA
CTAAAAATGCATTTCTTTCTGTAATGAGTGAAGATATGAACGGTAACGGAAAGAATGAGA
TATGGGTAGGGAGTGATTTTTCAAGCAGTCTGTACGGTGGAGTAACAAGAGTATTTGTGC
TTGAGCCGGATGGAAACGGGGCTTACCAGGTTGTTTACCAGATAGATATACGCGGACTGT
TCTCAGGCATTTACGGAAGAATAAGATATGTTGATGTTGACGGAGACGGAGTAAAGGAAA
TATTTCTTAACAACGGCACATTAGTATTCTGTTTCAAGTACTCACCGCAAAGAAATTATT
ATCTTGATTTCATAATAGATACGTGGGATTATAGAGCAGGTAGTTATGAAGGAACTGATG
TAGCCGATCTTGATTCAGACGGTGTTCCTGAATTCATAATGCAAAAACACCTCTGGCCAC
CATATCGAACTAAATCATTATTCTGGAAAAGAAATAAAATCACTGATGTAAATGATAGTG
GTAATACATTACCGGAAGAATTTAATCTCTATCAGAATTACCCTAACCCATTCAATCCAT
CAACAAAGATCAGTTGGCAGTCACCAGTAGGCAGTTGGCAAACACTAAAAGTTTATGATA
TGTTGGGTAGGGAAGTAGCCACATTAGTAGATGATTATAGACAAGCAGGAAATTATGAAA
TTGAATTTAATGCGTCAAATCTTCCAAGTGGAGTTTATATCTACAAGCTGCAAGCTGGTG
AATTTGTACAAAACAAGAAAATGATATTAACGAAATAGTTCAAATGAAGAACTTTACACA
TTAATTGAATCACTGAATGTAGAGACTTGCCATGGCAAGTCTCTACAACCTGTAATCGCT
GCGTAATTTGCTTGTAATATTAAGAGGTTTCTATCAAAATGCTGGAGTTGATATTCGAGT
CAAATAACAAAACTTATACTTTAGATATATCTAAATCTTATCTATGATTATTCTTCGAAT
GGATTTAATTATTAGAATTTTTAACCAATCTTTCATATAACTTAATATCTTCTGGTGTGG
TTATCTTAAAATTAAATACTGAACCTTCAACAATATTAATTTTCTTTCCGATTCTCTGAA
CAAGCATTGATTCATCTGTTCCAATGAAATTTTCTCTGAATGCTTTGTTCATGGCTTTCA
ACAAGTCTTTGTATTTGAATATCTGCGGAGTCTGAACATAATAAACTTCGTCTCGATTCA
GATATTCATCAATAAATTTATGTGCCTTTATCAAAGTATCTTTTGCTTTTATACAAACAA
GTGCATTCCCTTTTTCTTTTGCAACTTTTATAGATTTTGTTAAAACAGCATCAGGAAGCA
GTGCTCTTGCAGCATCGTGGACAACAATTAAATCATTATCATTAGCATCTGAGGAAAGTA
GTGCATTATAAACTGAGTGTTGCCTTGTTTCACCGCCTTCAACAATAAGTTTAACTTTTT
TGAACTTATAATGATTTACAATACCAACAAGCAGGTTAAAAAAATTCGGCTCAGCTGCAA
TAATTATTTTGTTAATGAGTTTATTCTTCTGGAAGGTTTCTAATGTGTAAGCTATCAGTT
CTTTGTTGTTGATTTTTAGATATTGTTTAGGAGTGGCAATGCCTTTTTTCTCAACATTGC
CAGCTCTCAAACCTTTTCCACCGGCGGGAATAACTGCAATAACATTCATATCATTTTATA
GAATTAACATTGCATCACCATAGCTCAGAAATCTGTACTTGTTCTTAACAGCATATTTAT
ATGCTTTCATTATCAAATCTGTTCCGGCAAATGCTGCAACAAGCAAAAGCAATGTTGATT
CAGATGCATGAAAATTTGTTATAAGTTTCTGAGTAACCTTAAAAGTATAAGGTGGATAGA
TGAATTTATCTGTCCAGCCACGAGCAGGTTTTACAAATCCTTCTGCGGTTGTACTTGTTT
CCAAAGCACGACAAGTACTGGTTCCAACAACGAAGACATTATTTTTATCTCTGATTGCTT
TATTAATTATCTCTGCAGACCTTTCAGGAATTTCATAGTATTCAGAATCCATTCTATGTT
TAGTCAAATCTTCAACTTCAACTGGTCTGAATGTTCCTAAACCGATATGAAGAATTACCG
GAACTATATGAATTCCCTTCTTTTCTATTTTTTGCAAAAGTTTTTCTGTAAAGTGTAATC
CTGCAGTTGGTGCCGCAACAGAACCATCAACTTTAGCATAAACTGTCTGATAATTTTGTT
TATCACTCGGTTCAGGGTCGCGTTTGATGTATGGTGGGAGAGGAGTCAAACCAATTTTTT
CAATCATCTGAAAAACTTTTCCAGGTTGATTGAATCTTACAGTTCTTCCTCTCGAAGTAG
TATTATCAATAATTTCGCACCAGAGATTATCATCAAAATAAATTTTGTTACCAATTCGAA
CCTTACGAGCCGGATCAACAATTACATCCCAAATACAATCTTCCTTGTTTAACTCTCTCA
AGAGGAAAACTTCTATCTTGGCATTAGTCTTTTCCTTCTTGCCATAGAGTCTTGCCTGAA
ATACTTTAGTTTCATTAACGACAAGCACATCACCTTTTTCCATATAATCAACAACATCAT
AAAAATGCTTGTCCTGCATTTCGCCAGTTTTACGGTCAAGAACCAGTAACTTTGCTTTAT
CCCTTGGTGAGACAGGATATTTCGCTATCTGATTCTTGGGCAAGTTATAACTGAAATCTG
ATAATTTCATACGATCACCTTATCTTATTTTTGTTATTAAATGGCAGGCGAGAGAAGTTC
CCGCCTGCTAATTTTCTCTTACTTATTTTGTGCTTTTCTTTTTTGCTTTAGCTTTAGTTT
TGCCAGCAGACTTTGCTTTTGGCTTTGCAGCAACTTTTGATTTAGTCGTCTTAGTAGTTC
TTTCGTTCAAAACTGCACGAGCGGCAGCAAGTCTTGCAATAGGAACACGGAAAGGTGAAC
AACTTACATAATCCAATCCGGTTCTGTGACAGAATTCAACAGAAGCAGGTTCACCACCAT
GCTCACCACAAATTCCAACTTTCAGATTTGGTCTGCTTGAGCGACCAAGCTTTGTTCCCA
TTTCGACCAATTTACCAACACCTTGCTGATCAATTGTTTCGAAAGGATCTGCTGGTAGAA
TTTCCTGTTGAACATATAATGGAAGGAATTTACCTGCATCATCTCTTGATAATCCGAAAG
TAGTTTGTGTAAGGTCGTTTGTTCCAAAGCTGAAGAACTCTGCTCTTGTTGCAATTTCAT
CAGCAGTAACAGCAGCACGAGGAAGTTCTATCATTGTCCCGACCAGATAGTCAATCTTTT
TCCCTTTTTCTTTCATAACTTCATCAGCAACTCTTCTAACAATATCTTCCTGAAGTTTGA
ATTCGTTAACATGGCCAACAAGAGGAATCATAATTTCTGGTTTTACTTTTACACCTTCAT
TCATAACGTTGATTGCAGCTTCAATTATTGCTCTTGCCTGCATCTCTGTAATTTCAGGAT
AAAGAACTCCAAGTCGGCAGCCACGGAAACCAAGCATAGGATTGAATTCATGTAAACTGT
CAATCTTTGCTTTAAGTGTTTGGTAGCTGATACCAAGTGCCTGAGCAAGTTCATTAATTT
CTTTTTCTGTATGAGGAAGGAATTCATGTAATGGCGGATCAAGTGTTCTGATAGTAACCG
GATATCCTTTCATTACTCTGAATATTCCTTCGAAGTCTTCACGCTGAAGTGGAAGTAATT
CTGAAAGTGCAGCTTTTCTTTCTTCAACTGTATCTGCAACAATCATTTTTCTAACTGACA
TAATTCTGTTTTCACCAAAGAACATATGCTCTGTTCGGCAAAGTCCAATACCCTCAGCAC
CAAAGGCAATTGCATTTGATGCCTGATCAGGTTGATCAGCATTAGTTCTTACTTTTAGTC
TTCTGATGCTATCAGCCCAGTTCATCAGACTGTTATAAGTCTGAAACGTTGGTGAATCTT
TTGGATCGAGTGTTTTTGTGATGAGCACCTGGATTACTTCTGAAGGTTTGGTTTCAAGCT
TGCCAAGAATTACTTCTCCGGTTGAGCCGTCGATTGAAATGTAATCACCTTCTTTGATGT
AAACATCATCTCTGCCTTCAACAGAAATTGAACGATCAGCATAATTGATTTTTAATGCTC
CGCAACCGGCAACACAAACTTTACCCATTTGTCTTGCAACAAGTGCAGCGTGAGAAGTCA
TTCCGCCTCTTGCAGTAAGAATACCTTCAGCAGCATTCATTCCTTTAATATCTTCAGGTG
AAGTTTCTATTCTAACCAGAATAACCTTATCGCCATTCTTCGCCATTTCTTCAGCATCCT
GAGCACTTAACGCAACTTTACCGGAAGCTGCACCAGGCCCAGCATTCAATCCTTTAGCAA
TTAATCTTCCGGACTCAACTGCTTTTTTCTTTTCTTCAGAATCAAAAATTGGTCTGAGTA
ATTGATTGAGCTGATTTGGTTCAATTCTTAGAATAGCTTCTTCTTTCGAAATCAATCTTT
CTTTAACCATATCAACAGCCATTTTGATAGCTGCAAATCCGGTTCTCTTTCCAACACGGC
ACTGAAGCATCCATAATTTGCCTTGCTGAATTGTGAACTCAATATCCATCATATCCTTGT
AATGCTTTTCAAGGATTTTTCTGATATTATCAAGTTGTTTGTATAAAGCAGGATTTTCTT
TTGCAAGTTCTGAAATCGGATGCGGAGTTCTTATTCCGGCAACTACATCTTCGCCCTGTG
CATTGAACAGATATTCACCATAAAAAACATTTTCGCCAGTAGCAGGGTCACGAGTGAATG
CAACGCCGGTTCCGGAATCTTCTCCCATATTTCCAAATACCATTGATTGAACATTAACGG
CAGTTCCCCACCATTCAGGAATGTTATTAAGTTTACGATAAACTATTGCTCTTTCATTCA
TCCAGCTTCCGAAAACAGCACCAATTGCGCCCCAGAGTTGTTCCATTGGATCATCTGGGA
AATCGTGACCGGTTTTTTCTTTGATTGCAGTTTTAAACTCTTGGACTAATTCTTTTAAAT
CATCAGCGGTTAACTCTGTATCTAGCTTTACTCCTTTTGAATGTTTTTTGTTTTCGATTA
TAACTTCAAAAGGATCGTGTTCATGTTTGTCTTTTGGTTTTAAGCCAAGCACAACATCGC
CATACATCTGAACAAATCTTCTGTATGAATCGTAAGCAAATCTTGGATTGTTAGTTTTCT
CGATAAGCCCCTGAACAGTTACATCATTCAATCCGAGATTAAGAATTGTGTCCATCATTC
CCGGCATAGAAGCTCTTGCACCGGAACGAACAGAAACGAGCAAAGGATTTTTTGGATCGC
CAAAAACGGCACCCATTTCTTTTTCAACCTTTTTGAGAGCATTAAGAACCTGTGCTTTTA
GTTCTTTGGGATATTTGTGGTTGTTTTTGTAATAGTAAGTACAAACTTCGGTTGTTATAG
TGAAACCGGCAGGAACCGGTAAACCGATATTAACCATTTCAGCAAGGTTAGCACCTTTAC
CTCCGAGTAAAGCTTTCATATCAGCTTTACCTTCAGCTTTTTTACCGCCGAAGAAGTACA
CATATTTCTGCGTTTTTGCCATTGTTACATTACCTCCGTAAAAAGATTTACAATAATTCT
GGAAACATTAATTAAGTTTTTCTGATAAATATTCCTTAAAGGATTCTTCATCATCCATAC
AAAGTGCTATCTTCAGATAGAAGATATCAATATCGTCAAATTCTTTTGAGAACTGAAGAA
GCTTAACAGCATCTTTTTCTGTTGTTACTACTGAATGAGAATTAGTCTGATAAAATTCTC
TTCTTATCAGCTGAACTTCTTTTAGTGTATAATTTTTATGATCTCTGAATACAATTTTAT
TTTTTGTGTTTACTCCCACATCATTAAGTACAGATAAGAAAGATGCTGGATTTGCAATAC
CTGAAATAACCAGACTTTCCTGACCGTTAAATTCTTCCAAAGAGTATTCGGTTTTTCTTG
TCATATCAACAAAACTTATTGCCTTATAGTATGCAGTAAATACAGGTTTCTGATATTTGC
TGAAGTTATTAATCAAATTGTTATTTATTTCTTTACAAAATTTTCTGTTTATTATAATCG
CATCAGCTCTTTTAAGTGAGCTGAATCCTTCACGCATTATTCCTAATGGTAGTAAAGACT
GATTGAAAACAGAATTATCAAGAAGAAATTTTTGGTCAAATAAAACGATATCGATATTCC
TCTCAATCCATCTGTGCTGAAATCCATCATCAAGTACAATTATATTTGATTCAACTTCAC
TTAGTAATTTTTTTGCACCTTCTACACGATCTTCACATACTGCAGCAGGAACTTTGCATT
CAATAACAGTCTGATAGATTTCGTCTCCGCAGTTTTGAACATCAATTAATGGTTCGGCTT
CTTTAGAAACAAGAATATATCCTTTTGTTTTTCTTCCATAACCTCTGCTTAAAACCGATG
GTTTGTATCCTGATTTTTTAAGCAGATTGGTTAAATAAATTACAAAAGGAGTTTTACCTG
AACCTCCAATCGTAAGATTTCCTACCGAAACTACTTTAGCATTAACTTTTGTTGATTTGA
AAACAGACTTATCAAAGAACATATTTCTTAATGAAACCAACAAAGCGTAAACAGGTACAA
ACGGTGTCAGCAGTATTTTCAAAAAATTCATCATTTTAAATCACAAATTTAATGCAGAAT
CCTGCAGTTCGTTAAGTATTTGCTCACATTTTTTTATTATTTCTGAAGTTTCCTCATAAG
AAAGTGAAGAATTTACAAATAACGGCTCAGAATAGACAATTTTTGCCCGACTAAAAAATT
TGGGAACTTCAAAACTATCCCAGCTTTTAAGCTTTCTTTTCTTTTGAAAACCTACTCCTG
CGAGCACAACGGGTATTCCGGATTTTTTGGCTGTGATTACAGCTCCGGCTTTGAATTTTC
TTACAGGACCTTTTGGACCATCCGGCGTAATTGCAACTGAATATTTACTCTTTGCCAAGT
CAACCATAATTCCCAGTGCAACATCTCCACCTTTGCTGCTTGAACCGCGGACAACTTTAT
AGTTCCAGCTTTTAAGTTGTCTTGCGAGTAAATCGCCGTCTTTACTCAAACTGGTTAGTG
CAGCAAAGTTTTCATTCCGGTGAACATACCAGGGAAGAAGCATTGTTGAATGCCAGAATG
CTAAAACATAATTCTGATTTTGTTCTTTTAATTTATCAATGACTTCTTTATTTAATTTTT
CAACCTTGAGAGTTTTACACAATAAATTGATTGCCCATTTAAGTGATAAATTTCCGAGAA
GTCTGAGAATGTTTTGTTTAACTTTTTTCATTTATTAGTTGATAAATTTTTTTTGCTGCA
TTTTGTGCTGCATTCTGATTTCCAAGTAAATCCCAGAGTTTTTTAAGTTCATTTTTGATG
GAAATATACTTTCCACTATCTGAGAGAATATTATTCGCTTCAGAAAAAATCTTTTCTGTA
ATTACATCATTCTGAATTAATTCCGGCAGTAAAGTTTTTCCGAGAAGTATGTTTACTATT
CCGATGTTCTGGAGTTCAACTAATGTCTTCCCTATCAGATAAGTAAGTGTGTTTGCTTTA
TAAACAATTATCATTGGAAGATTCAATAATCCAGCCTCAAGCGTGGAAGTTCCGGATTTT
ATTATTCCAAATTTAGAATGTTTCATCAAATCGTAAGTGAAACCTGCTACTATTTTGTAA
TCGTTTCCAGGGACTACTTCTCTCAAAAGCGATTCATCAACAGATGAAGCACAGGCAACA
ACTATTTGCAGATTAAATTTTTCAGAAATTTTTTTTGCTGCAGAATAAATCTGTGGAAAA
ATATCTTCGACTTCGTGTTTTCTGCTTCCGGGAAGAAGCAACAAAATTTCTTTGTCTGAA
GCTAAGCTTAATTTATCTCTAAGTTCTTCTTTGCTAAGAAAATTATATTCGTTCAGTTCA
CGGACTAAAGGATGTCCAACAAACTCAGCATCAACATCTTTTTCTTTATAAAATTTTTCT
TCAAAAGGAAAAACTACAAACATTTTTCTAACAAGTTTTTTAATCTTTTTAACACGACCT
TTTCCCCAAGCCCAAACCTGAGGTGAAATGTAGTAATAAATTTCAACGCCAAGCTGTTTT
AATTTTTTTGCAATGCTGATATTGAATCCCGGATAGTCAATCAATATTGCGAATTTTGTC
TGTCTTATTTTCACCTCTTCAAGCAATTGATTCTGAACTCTTTTTATAAATGGCAGATGT
TTTACAACTTCAACAAATCCAAGAAATGACATTCTGTCTGAATGATAAATTAATTCCAGT
CCGCTATCTTTCATTTTGTTTCCGCCAACTCCGAAAAAATTAATTTCAGAGTCAAGCTTC
TTTAGTTCTTTAATCAAAGCAGCACCGTGCAAATCACCAGAAGCTTCGCCAGCAATTATC
AAAACAGATTTTAACATATTTAATGAAACTTATTGATTACTTAATAAAAACTTTATAAGT
ATTAAAAGTGAAACAACAACCAACGCCTGTAAAGTTCTGCGTTCGGATTTTAGTCCTTCT
TTAATTTTAAATGGCGGCTGCTCAACACTGCTATCACGATGTGGAGTAAATCTCGGGAGA
AATCTCGGAACACTATTGAAATATTTTTTATAAGGTTCGCCAAATGCATTGAATAGATAT
TCTTCTTCAGCTTTTACAATTAAATAATATTGAATTATAAAAAACAGCAGAGCGACAATC
TGAAGATATGGAAAAAGGGCAAAGGACATTATTCCAAGACCGAGATAAATTAAAATATTT
CCCACATAAAGCGGGTTACGGACATAAGCAAAAGGTCCGCTTATAATCAGATAAGTTCCA
CCGACTTTTCCGGTTGTTCTGGTTTCACTACCTGCCCAGCTTACGCCCCAAAGTCGGATT
GCTTCACCAAGCAGTGCAATAATAAATCCAGATATCAAAGAAGTAACAGAAGCATTCTCA
AAAATTATCATAACGATTAAAAACGGAATTGGAGTATAGCTTCTGTATCTGAAAAAGAGT
TCTGCAATTTTTTTCATTTTATTCTGCCTCGTAAGCGTGTTTGCGTTTTATTTGTGCCTG
ATGTCTTTTCTTTAATCTTTTTTTTGAAAGCAATTCTTTGATTCTTATTGTGACATCATT
AAAATCTTTAAATGGCCAGTATGAAATTCTCTCGCGCTCACAGAATTTCAACAAACTATT
TTTTGCAAAGATGTAATCACAGTACTGAGCCGCTTCTTTATCTGAATTTCCGTCACCGAT
ATAAATTGTATAATCATCATCGCTGCTGTTGTTTATTATATGATTCTGCTTTGGATTTGC
TGAAGAAGGATAGTCCGGATTAAAGTAAGGATATTCAGGGACTAACTTTCCACCTATTAC
TTGAAGTTTATTCGCAAAAAATTTCAGGCGAGATAATCCTTCCCGACTTAAAATCCTTTT
GATGTAGAAATCAAATCCATCGCTTAGAACGAACAAAGCAACTTTGTTTTCATCACAGAA
ATTAACAAATGGTTTAAATGTCGGATTAACTTTCATTTCGTCTATAAATTTATTTAAATC
GTTTTCATCAATTCTGTTCACCGAAGCACATAATAAATCCCAACATTTTCTGGATGAAAT
TTTATTATTGTGTAAATCATCAATAATTGTTTTAACCAATTCTGGTTCACCAAATTTTCT
GAAAATTGAATCACCTACATCCTCAGTTGTAATTGTTCCATCAAAATCAACAAATACTTT
AAGTTTACTTCCATCCATTACTTGCTTACAACCATTTTCTTTACTGAGACAAAATCACCG
GCTTTCATTTTGTAGAAATAAACTCCGGGACCTAATCTTTTAGCATCAAAAGAAACAGTG
TTTTTTCCTGCAGGAAAAATTTTCTGAGTAATGGTTCCGAGCTGGTTTAATTTTACATCA
TAAATTTCTATCTCAACATATTCTTCCTTTGGAAGAATGAAACTTATTGATGTCGTTTCA
GAAAATGGATTCGGAACATTCTGAAGTAAAGTATAGTCGGAAGTTTCGTTTATAAGTTCT
AAAGTTACTGTTTCTGAAATTTGCTGATTGCCTTTCGATTTTTGAATTACACGATAGGAA
ATCAAACCTTCAGAATTAGGAGAGTCTTTGTATTCATAATAATTTATAGTTGCTGAATTC
CCTTTTTTAATTTCTTCAACAGTTTGCCAATTTTCCTCTGCGTTTAGCTTCCGTTGAACT
TCATAAACAACATCATCATTTTCATTTGCAGCATACCAAAAAACTTTAACAGTATCAACT
TCGGGTTCGCATTTTAATCCGAGAATTTGTCCGGCGTAAGTACCGGTTGAATAAATCTTC
TGTCCGTAGATTTCGCTTTTCTTCTCACGCTTGTCTTTGAAAATCGCAATTGCGCCACCT
TGTTCATCAGGTAAAAGATTTAAATAACTCTTTTCTGAATCAGTGTAAGTTCCAAGATCA
ACTCCGGTATTAGTCCATTGCAATTCACCTGTTGAATTCACTTTCTGAGCATAAATGTTT
CCAAATTGTTTTGTAAATCTTCTGTCAATCCAGGCAATGATATATTTTTCTCTGTTATCA
TAAATTACTTTCTGACCAAACTGGTCGCCTTCATATTCAATTACAGTTGTACCATTTTCT
TTCCAGATTTTATTTCCTTTAAAATCAAAGAGCTGTGCATAAATATTTTTATCATTTCCA
TATTCATTAACCCAACTGACAAAAATATTTTTATTCGATACTGCAAACTGAGGATTGGAA
TTTTGTCCTCGTTTTGTTGTGACCAGTTTCCCTTCAGAACCCCATTTGAAATTTCCGTCT
GAAGAAATCAATTGATGATAAATACTTTTCTGTTTTTCGTGTGAATACCAGTTAACATAA
AGGTCAGTGCCAATTAAAGAGCTCCCAAAGCTTAGCACATTTTCGGAAAGTTTTGAAATA
CTTTTTTTCTGAACCGAAACTGAGTCGGAATTGAGATTTATTTTGCTGAAATAAAGAGTT
GCCCGACTTTCTTCTGTTTCCAGCCAAAGTATAAAATATTGTTTATCTGAAACTGATAGA
ATTTTGCAATCACTTATTTTACTCTCGGAAGAGTTAAATAGTTTTTTTGGCTCGGAAATA
ATCTTCCCAAATGAGTTTAGTTTAACAACATATACTGATGTTGTCGGATTATTGCTTTCT
TTGGTTATGAAAAGAATTGTTGTATTGCCATCTTTATCAACATCAACAGAATATTCTTTT
ATCTCTTTATTCAGTCTTGTTAGCTGAATTCCAAAATCACTCCACAATCTTAATCCTTTA
TTGGTAATCTTCTGAATAAAAATTTCCGAAGTATTACCAGAAATTTTTTCTTTCCACAAA
ATCAGCAAATCTCCTTCAGGAAGAAGAACAGACTGAGGTTCGAATTTATTTTCGAGACTA
AGTGAAACTGATTTTCCATCAGAGCGGAAACTTGTTTCTCCGTCTTTGTTAACATGCAAA
AACAGCACATCGTTTCTTTGAGGTGGTTTGGTATCCTGCCAAACTATGAATGCGCCACCT
TTCTTATCACTAACTGAAAAAATATTAATCGGATCTGAAGGATTTACAACAAGCTTTGTA
TTTGTTGAAGGATCATAGGCCCATTGAGCTTTCAGAAAAATTGAGCAGAAAAGAGTAAAA
GTGATAAGCCAATAATTTAATGCGATATGTTTTCTTTTTATCATCAGCAAAAGTTATTTA
TCCACAAAATCAAAATCTTCATTAAATCGTACTGCAACCAGCTTCGAAACACCTTCTTCC
TGCATCGTAACACCATACATAGTTTCAGCTGCTTCCATTGTTCTTTTATTGTGGGTTACA
ACTATGAACTGAGTATCTTTTTTAAATTCATGTAAAATTCTCGTGAAGCGATCAATATTT
GCATCATCAAGCGGAGCATCAATTTCATCAAGAATGCAAAACGGACTTGGTTTAACAAGA
TAAATTGCAAACAGCAATGCAATAGCTGTGAGTGTTTTTTCACCACCTGAAAGCAAATCA
ATTGATTGTGGCCTTTTACCTTTGGGTTTTGCAACAATTTCGATTTTTGCTTCAAGCGGA
TCTTCGTTTTCTTCCAATCTCAAATCAGCTTCATCACCGGGATCGAAAAGTGTTCTGAAA
ATTTTTATAAAGTTCTCTCTGATTTTATCAAATGTTTCTTTGAACTGTGCCTGAGCTGTT
TGATTGATTTCTTCAATTGTTTTGATAACATCTTTCTCGGATTCAATTAGATCATCTCTT
TGCTTGTACAGAAATTCGAGTCGTTGTTTTTCTTCTTCATACTCGGAATATGCAAGAAGG
TTGATTGGTCCGAGATTTTTAATTTTATCTTTTATTTCCTGAACCTGCGAATGTCTTTCG
CTGAAATTGAATGTGTCAAGGTCTTCAAATACTTTCTTTTCAAGATTAAGTGAATATGAT
TCTTTGATATGTTCAATCAAAGATTCTTTCTTCATTTCAAGTTCTTTGAGATCAATTTCA
GATTTATGAATAAGATTAGAGAGCTGCTCTCTTTCATTACGAAGTTTTTTCAACTCGCTT
TCTTTTTTATTCACTTCTTCTCTTGACTCTTTATATCTTGACTCAACTTCTTCAAGAAGT
TTGTTCAATTCATTTTTTTCGGCTTCAAGCGATTGTAAGCTTTGATTCTCGCTTTCAAGC
TCTGTCTGAATGGTTTGAATTTCTTCCTCAGCGGATGCTATATCATTCTTTCTTCTTTCA
ATATTTGATTTGATTGAAGAAATTGATTCTTCAGCTCGTGCAATTGCATTGTTGGTGTTT
TTTATTTCACCGATTGTTCTTTCAATTTCAATTTTTAGATTATTCAGAAGGTTAAGTGTT
TCATCATGTTTTGTTCTAACAAGACGGAATTCTTCTTCGAGAGTTGTTTGTTCGGAATTA
AGTTGTTCCTGCTTCAACTTCAAAACAGAAAGCTCTTCCGAGACTTTAATTTTCTGATTA
TCAAGTTCATTTGCTAATGCAGCAAACTCCTGAATTTCTTTCTGTGTTTTATCAGATTCG
TCATTTGATTTTTTAATCTCGTATTCAAACTGAGCAATTTGCTTTTCAACATTTGCAAGG
TCATTCACAAGCATTCTGCCGCGTTCAGAAAGTACTGTTAAATCTATTTCGTTAAGTTGT
TCTTCTTTCCACAGAATTTCTTTCTGAAGTTCAATTAATTTTCTTTCGTGAGTTGGTAAT
TCGTTCTTAAGATTCTCAAGTAATTGCTTTCTTCCGAAAAGAGAATCGTCAAGCTTCGGT
TCGCTACCTGCTTCAATGATTCCGTCGATAGAAATTAAATCACCATTTAATGTTGCAAAA
TTGAACTGAGGATATTTTTTGTAAAGTGCTAAAGCTGAATCGAGGTTATCAACTACGCAG
GTTCTTTGAAGAATTTTATCGAAGAAATTTTTCCACTTTTTATCTGTCTGAATAAAATCG
AAAGTCCATCCGATGAAACCAGATTCCTGTGAAAGCTTCTTGGCTTTATTCTTCAGAATA
AAATTCTGAATTTTATCAAAGAAACTTTGTTTGTTTTCATTTCCATTTGGTGGGAAGAAG
AAAGACGCTTTCCCGATTTTTTTATTGCGTAAGTATTCAATGCCTTTTAATAAATCATCA
AGTGATTCAACAAGAAGATTGTTCAGATTGTTCCTGAGTGATGCTTCAACTGCAAAACGA
TATTTTTCATCTGTGTTTCCGATATGAGCAAGAATAGTCGTTTCACCTCGAAGCCAAGAT
TTGTTTTCAAGCAAAGCTTTTGCGCCTTTGGAAACACCTTCAAGATTTTCTATCAGGTTT
TGAATGAATTCAGCTTTTTCTTTTATTGATTTAATTAAACTTTTTTGTTCAACTTCCTTT
TCTTTGAGATGATTTAATTCGCTTTCGAGTTTAAGTTTTTCATTTTGCTTCTGAACGAAA
AGTTGCTCGGCTTCTTCAATCTTTCGTTTTGTTTCATCTCGCTCATTACCAAGTTCTTCA
ACGAAGCCAACAGTTTTTGCAATCGTGTTCGAAATGTTCTGGATTCTCTCGTTAAGTTTT
TCAATTCTATTGTAAAAATCAGTTAATGATTTCTCAATATTCTTTACTTCATTTTCTTTG
TTACTTATCTCTCTGACTTTTTCAAGCAGAATATCAGAGTGATTTTTAAGTTCACTTCTT
TTTTGCTCAAGAAGAGAATTCAGATCCTCAAGTTTTTTTTCAATTTCCTGTTGCTGATAT
TCTTTTTGTTTCAGCACTTCATCAAAAGTGATGAGATTGTTGGTTCCGTTCGTAATTAAC
TCTTCCGAACTGCGAAGTTCCTGTTCAAGCTCAATTAGCTCTTCGGAATATTTTGTTCTG
TTCCTTTCAAGTGCATTCTTTCTTTCAGTTTTTACCGAAAGAGATTTTTGCACCTGATAA
ATTTTATCTGTCTGTTCTGTAATCAGATTTCTTTTTTCAGCAAGCTCTTGTTCGATTATC
AAAAGCTTATCGCGGGCATCTTTGATTTCATCTTCGAGTCTTGCTATATCCGATTCGATT
TGAATTTTTCGTTTAAAGTTTTCTTCTCTTGAATTTTTAAGTTCATCAATTTTAATATGA
AATAAAGCAAACTCTCTTTCAGCAAGATCAAGTTCAAGTTCTCTTAGCTGAGTAGAAAGG
GCATTGTGTCTGTCTGCTTTTTTTGCTTGTCTTTCAAGTGAAGCAACTTTCTTTTCAACT
TCAGAAACAATATCGTTTACTCTGGTTAAATCTGCTTTTACCTCATCAAGTTTTCTGAGT
GCCAGTCTTCTTCGTAATTTATATTTGTTAACTCCTGCAGCTTCTTCAAAGAGAATTCTT
CTTTCTTCTGCTTTGCTGCTCAGAATAGTTTCAACCATTTTCAGTTCAATAACAGAATAA
GCATTTGCGCCAATTCCGGTATCCATAAAAAGGTTTGTAATATCTTTAAGTCTGCAAAGA
TTTTTGTTCAGAAGATATTCACTTTCACCGGAACGGAAAATTCTCCTTGTAATTGTAACA
TCTGTGTATTCGGTAGGAAGAATTCCTTTGGTATTTTGAATCGTTAGCGAAACCTCAGCC
ATTCCCATAGGTTTGCGGTTAGCAGTTCCATTAAAGATTACATTTTCCATTTTATCACTT
CTCAGAACACCACTGCGCTGCTCACCAAGACACCATCGAATGGCATCCACCACATTTGTT
TTGCCACAACCGTTCGGTCCTACAATCGAAGTTATGCCTTCGTTAAAATTAATTACTGTT
TTCTGAGCAAAAGATTTGAAACCAAATATTTCAAGCTTTGATAGATACAAGTGACTTAAA
TAATATTAAATTGTTTTAATGTTAGTAAGATGTTTTCTACTACTGAGCTGTTAACTTCGT
AATAAACAGTCACAACTGTCATCACTCCTAAAATAAAAACGATGCTATAAAAATAAACTG
TTGATGGATTTACATCGTAAATAACATAAATACCTTTTATCAGACGGTAAAGCAGCCACA
GTTTAATTGCTATAAGTGAAATGAAAATGTAAAGGTTTGCGACATCAGCATTGAGAAGTC
TGTATAAAACAATCCCAACCGGAATAAGAAGTACAATCGGAAGCAGTGACCAGACCACAG
TAAAGAAAGTACTTGATAAATAAACTTTTGTCTTAACAAAAAATGCTGCGGCTTTTATCA
AAAGCATCAGAATAATCAAGACAATTATTGTAATTACAAATAGCCAGACAATCGCATTGA
ACGGATGCCATGCAAGATAACTTACAGCACTCATTATCGCCGGACTTCCGAATGAGAGTA
AAAACTTTTCGAAGAAAAAACTGGTCTTCAGATAATAAAGGACATTTGCGGCAATCAATG
CGTTTACAAGACTCACCACTATTGCAAGATAGATTGAATGATAAGCGGAGATAATTCTCT
GATCACGCACATCAGCAAAAAAGTTGTATGGGCGAAGTAATGCTCTTGATGCGTCATCAC
GAAACTTTTTGCCCGAGTTGACAAGTACACCCATAACCAAAGCAAGTAATAATCCTGTAA
CAATAAAAATCATCGGAGCATCATCTTTTTTTGCACCAATTGGAATTGTAACCCGCTCAG
CATTCCTGAGTTTTGCAGAGACAACTTTATAAGCAAGTCGTTCCTGTTTTCTGTCTTCGG
TTATCAGACCTATTCTGTAAACATTATCTTCATCATAACCGGAAGTAAGAGATGCGTAAT
CTCCTCGCAAATCGAACATCGTATTAACGAAGTATCCTGCAAGATTATTCTGTTCAGAAA
AGTTTAATAAATCTTCAAAAAATTTTGCCTGAGCTTCAAAAGAATAATTATTCACATAAC
CATCTGTTTGTCCGATGCTTGCTGTGTAAGTTGCTTCAGAAATAAATAAACGACCTTTGC
CTAGTTTTTCCTGAATTGATTTAATTTCATTTTCAAAATCGTTAATAGTATGATTGAAAA
TTTCGATGCCATATAAATCAACTCCATCAACTTCATCGACTTCAGTTCTGAAGAAAGATG
CTGCAACAAGAACATTTCTTTTCGATTTTACAAAAGAAGAAATATTATTCAAAAATGATC
TGTGTGATTCTGATTTCTGAATAAATGATGAGCCAAGATTGAGTACAGAAAAAGCAGAGA
ATTTACTGTATGCGTCAATAAGCAGATTTAAATAATTTTTAACTCTTGCAGTAAAGTTGA
TTGAGTTTGAGAGCCCTTCAGGAATATTGGCAAGTGGTACTTCGATTATAGGAATCAGTC
CGTAAGTCTCACACAACTTAAGGAAATAAGGATGCGGAATTGATTTTGCAAATCGGACTG
AGTTGAAACCTGTATCTTTTATTTTCATTATATCAGATTCCATCTGAGCGTATGTCATCA
TACTTCCAAAAGTCTTGAATGATGGAATATATGTTACTCCGTTTATGTTAAAAGGCTGAT
TATTCAAAAGAAGATTTTCTTTTGAAACAGTTAATGAAAAGAGAGCAACGCTTTGATCAT
ATCTGTCAATCAGATTTTCACCACTGAAGATTTCCAATCTTACAAGATATGATTGAGGAT
TTTCCGGAGACCATAAAACCGGATTCGAAATAGTTAAAGAATTTTTAATCTGAATTTCCC
TGTTGCGCTTCAGTTCAAAATCTTTTTTATCGCTCACCGAAATTGTTCTTCCGTCCGGAG
AAAAAATTTGAGTTACAAAAGTAAAGTTTGATAGCTCCGGAAGTGTGTCGCCAGGATTTC
TGAATTGATTATTAACTATTTGAGAATTTATAGTAACAGTTGCTTTGTTACCTTTAAAAT
CAATTGAAGAGCTTAACTCAGTTTTCTGCAGGTTTATGTTTGGTATAAGATGCAGATAAA
CATCACGGATTAATCCACCAAAATTCTGCGGAAAGAAAAATCTTTGTTTGAGCGGAATAG
TATTTTCGGAATCAAGTTTATAAACAAGAGAAACTGAAATAACATTGTCTCCATCGGATT
TTAGAATATCTCTCGGTAGTCTTACAGTAAACGGAAGATCACCACCTGTGTGTCTGTAAA
TTATAATTTTATTAAGCGAAATATCCGCTGAATAATTCAAACCAAAGAACACAAGATCAA
TTTTATTTCCTTTAATCTGATTTTCAGTAAGCTTAAAGGATTTCTGAAAAATAAACTCGC
CCGAACCTTTAAAGACAGAAGGCACATTAATGTTAACAGACTTTTCAGTATCATTTTTCG
GATAAACTTTCCAGATTCCATTAAGCGGAATTATCTGTCTGGTATCTGTTATATCAAAAA
ACAATAAATCCGAAGTATTTATCTTGTAATTGGGTAAATCTCTGAAAACTATTTGTGGAA
AAACGGAGAGATTAAACAAAACAAAAATCGTAGTAAAAAACAGGAAAAACTTACTTTTCA
AAGGCATCCTATCGTTTAATAATGCTTAAAAATTAACTCACAAATATATTGTCAAATAAA
GGGCAATGCAATTTGGGAAGATGGTTGGAAGGTATAAGTAATTTGGTTAAAATTTTTCTT
AACTGACTACTTAATGAATAAAATTTCAATGTCCGTTTTAACCGACTAAATAATATTATT
GTAAAATAGGTTTATTTATCAATTAAGAATTTTTTCTCATCACACTAACTATTATCATCA
ACCATCCAATCAAAAATGAAACTCCTCCCAAAGGCGTTATCATCGCAAAAAATCTAATTC
CGCTCGTTGAGTAAATGTAAAGTGAAAATGAGAATAAGATTATTCCTGCCAGAAAAAATA
TAGATGGCAGTAGGGATTTAATTCTATCTGATAATGAAATTGCAAGAAGAACAACTGTGT
GCACCAAATGATAAAGTACGCCGGTTTTATAAACCTCGAGCATTTCTGCATTTAGTTTCT
CTTTTAATCCGTGCGCACCGAAAGCACCAATCGCTACAGCTGAAAAACCCGATACAGCAG
AAATAACAATCCAGAATTTTTTATTGTTCATAAATTCCTCATTTGCATTGAACTGTTGAA
CTTGTTTTAAGTAAATTTGTTTGCAAATTAATAACAAATACAAAGTGATATGAAATTTTT
ACAAAAAATTATTTTGCCACTTTTAATTGGACTTGTAATCTTTGTCATCTATACATTTTA
CTTTGCCGGCAAATCCGATTTAGGATCTTTTAATGATTTTGACCCGAATAATAATGCGGT
AAAAGACATTCGCGTTAAACTTTTGAACGATCGTGGAGTAAATATGCAAGGTGGAGAAAT
TGTATTTTATGTGGTTGATCGAAACGGAAAAGTTATAATGGTTTCCGGAGCATTACAGTT
ACCAAAGGATTTTGATAAAGCCGAAACAATTGTTTTGAAAGGACATTTAACTCAGGGAGG
ATTTCACGCTCACGCCGTTGAAGTAGATTAAAGATATGAATGAATTTAAACTTGTTTCAA
ACTATGCGCCTGCCGGTGATCAACCGGAAGCAATAAAACAACTTGTTGAGGGAATAAAAC
GCGGAGATAAATTTCAAACTTTGCTCGGAGTAACCGGAAGCGGCAAGACATTTACTATTT
CAAATGTAATTGCTCAGGTTAATAAACCAACTCTAGTTATCTCACATAATAAAACCCTTG
CAGCACAGCTTTATTCAGAGTTCAAATCATTCTTCCCACATAATGCAGTAGAGTTTTTTA
TCAGCTATTACGATTACTATCAACCGGAAGCTTATGTTGTTTCCAGAGATTTGTATATCG
AAAAAGATTTTTCAATCAACGAAGAAATTGATCGCCTCAGATTAAAAGCAACAACAGCAT
TAATTGAAGGCAGAAGAGATGTAATTGTTGTTGCAAGTGTGAGCTGTATTTATGGAATCG
GTGCACCTGACGAATATGCAAATCAGATAATCTTTGTTCGAAAAGGTGAAAAGATTGATA
AGAAAAAATTTCTTCGTCAGCTTGTTGATATTTATTATGTTAGAAATGATGCAGAATTTG
GTCGAGGAACATTTCGCGCAAGAGGAGATGTGATTGAAATAATTCCTGCTTATCAGAATG
AAGAAGCAATAAGAATTTCATTGTGGGATAACGAAATTGAAAAAATTAATATAATTGATG
CAGTCACAGGAAAAGTTTTGAGTGAAGTCGAATCAGTTCCCATTTATCCCGCCAAATATT
TTGTAACCGACAGAGACAAAATGCAAAAAGCAATTCACAACATTGAATTAGAGCTTAAGG
AAAGATTAGATGAGTTGAATAAAATGGAAAAATATCTTGAAGCTGCCCGGCTTGAACAAA
GGACAAGATTTGATATTGAGATGATGAAAGAAATTGGTTATTGCAGCGGTATTGAAAATT
ATTCAAGACATATGGACGGAAGAGCTCCGGGAACAAGACCATTTAACCTTCTTGACTATT
TCCCGGATGATTTTCTGATGGTAATTGATGAATCCCATGTTACGATTCCACAAATCAGAG
GAATGTATAACGGCGACCGAAGCAGAAAAGAAACTTTGGTCGAGTACGGATTTCGCCTAC
CTTCTGCACTTGATAACAGACCAATGAAGTTTGAAGAATTTGAATCAATGCTTAATCAGG
TGATTTTTGTCAGTGCAACTCCAGGCGATTATGAACTTGAAAAATCAGGCGGAGTAATTG
TTGAACAAATAATTCGTCCAACAGGTTTACTCGATCCTGAAATTGAAGTAAGACCTATCA
AAGGTCAAATTGATGATCTGATAGCAGAAATAAGAAAGCGTGTTGAGCGAAAAGAAAGAA
CGCTTGTCACAACTCTTACAAAGAAGATGGCAGAAGACCTTGCTGATTATCTTGATAAGA
TTGGAATTCAGGTTCGTTATATACATAGCGATATTGATTCACTTGAACGGGTAGAAATAC
TTCGCGATTTACGGCTTGGTGCCTTCGATGTCCTCGTTGGTGTAAATCTTCTGAGAGAAG
GACTTGATTTACCTGAAGTTTCTCTTGTAGCGATTATTGATGCTGATAAAGAAGGATTTT
TGAGAAGTGCCCGTTCGTTAATGCAGACCGCAGGAAGAACCGCACGAAATGTAAACGGCA
AAGTAATTATGTATGCCGACATAATAACAGAATCAATGCGTAAGACAATTGAAGAAACTA
ACAGAAGAAGAAAACTTCAGCAGGAGTACAATGAAAAGCATGGAATCAAACCTGAGACAA
TTTATAAAACCGTTGAAGAAATTCTTTCATCAACTTCACTTGCAGAAGTTCGGAAGAAAG
AAGACAAACCTGATTATTCATTCTCCAAGGTTGCAGAGCCAATCTTAAAATATATGAGCA
AAGATCAGAAGAAAGATTTGATTGAACAGCTTACAGAAGAAATGTATCAGGCGGCTAAGG
ATCTGGAATTTGAAAGAGCAGCTTATCTACGAGATGAAATTAATCGACTTAAGAAAATGG
TCGGATAATTTAAATGTAGGGGAAGGGCTTGCCCTTCCCGCTTAATGATTCCGGAAATTT
TTTACTCTGATTAAAGAATTAAACTCTTTACTGATTTTATCTTTTTCATAAAAAACTTTT
TCAAGAAACAATCCCGATGGAGGCGCAGTAAATCTTGCCGGTTCATCTGATTTGTTATTA
AGATAGAAGAGAATATCTGATTTAGATTTTTTTCCTCTTCCGACTTCCACAAGAACACCG
ACTATTCTTCTGACCATCTTCCAGATAAAGTGAGAACCGATTATCCTGATTAGAATCAAT
TCATCTTCCTTTTTCAACTGAATATTATCAATCAGAACCTTTGTGGATTTTTCTTCAGGA
TCGTCATCAGAAAATGAAACAAAGTCGTGCAGGCCTAAAAATATTTTGGATGCCGAATTC
ATTGCTTCGAAATCAAGATTATCTTTTATCCACCAAACAAAATTTTTTCCGAATGCGGTT
CTTCTTTCGGAAATCTGATAAATGTAGCTACGACTTTTTACATCGTGCCTTGCGTGAAAA
TTTTTTCTTGCTTTTTCAACCTCAAGAATATTGATATCGTGAGGAAGCGAATCATTTAAT
TTTAGTTTGATTATTTCAGGAGCCAGAACAGTTTTAGCATCGAGATGCGCAACCTGACAC
AAAGCGTGTACACCGCTGTCCGTTCTTCCAGAACCTTGTAAATCAACAAAATCATCTCCA
AAAATTTTTTCGCAAGCTTTTATCAATTCACCTTGAATTGTTCTTGCATTAGGTTGCTTC
TGCCAACCTGAAAATCTCGTGCCTTCGTACTCAAGAAATAATTTAAATCTGAAAAAATCT
TTTGTAAATGATTTTTTCTTTTGATTGAACAGAGGTTTTGCTGCTCTTTTAAATTTCCTG
CTCATTTTAATTGAAGGGTATCTTCAGCATAATCAAACTGAGTTTCATAGACACGAACTT
TTACTGAATTAATATTTTCAGGCAAATTAGATTTGCTGATTTCACTTAACAGAAATTTAC
AGATGTTCTCTGCAGTTGCATCAAAATCTACAACAACTTTCTTTGAGTTCATCTTTTCGA
GAAAATCAAGTACAATCTTATCGTTCGTGTTTACCATAAAAGCATGATCAAGCTGATTGA
TAATCGGATTGATTATTTTTTCCACATCGTAATAATCAATTACCATCTGATCTTTGTTTA
ATTCACCTTCAAACTCAACAATCATTTTGTAGGAATGACCGTGAATATTTTTACAAAGAC
CAAAATGTTCGGGCAATCGGTGTCCCATTTCCCATCGAAATGCTTTTGCAATTTTCATAT
TTGATTCACTTTTCAATATTTATTAAAGAAGAATTTTATAATTTCTTGCTCCATGTAAAA
TCCTGTGTATAAAGATTTTTTTATCCTCAACAACATAAAACACCAAATAATTTTGAACAA
TCAGGTATCTGTAACCAAGTTTTCTAATTTCTTCATCTCTCGGTTTTCTTCCCATTAAAG
GATTTTCTGTCAAAAGTTGAATTGATTTTTCGATCTTATCAGCTAATGATTCAGCAGCAT
TAGGATTATCGGCTGCAATGAATGTTATTATTTCTGAAAAATCTTCTTCGGCGATAGGTA
AGAATTTTATTTGATATCTAACGGGAGACATTAATAATCTTTCTGATACCTGTCATTACT
TCACTTAATGATTTACCTTCCTTACCTTCTAAATGTTGTTGTTGAGCAACAGACAATTTA
CTCAGCAGATCAATTTTCATCTGCATTTTAGTATAGAGATTCATCGACATTACTACAAGG
TCGCCTTCACCATTTTTTGTAATAAAAATTGGTTCGTTAGAACTATTTGCTAACTCGGAA
ATCTCATTGGATTTATTTCTCAAATCTGAAATAGGTTTTATTATAGGCATCGTGAACTCC
GTCTTTTTATCTCAAAATTATATCATAATTCTGATAGTTACAAGGTTGGATTTTCAATTC
ATATAAATGTTCCGGAGATTAAATCAAACTCCTCTCGATTCCGGATGCCAGATGTATTTG
TGCATCTGCAATTGAAATCTTACTTGTAGATTATCCTCAAGTATCCAGTGAACAATATCT
GAGGGTTCAATCTGACCAAACACAGGTGAGAAAAGAACTGTAGATCTGTTTGTTAAATCG
TATTGAGCAATTATCTCTTTTGCCCAATCATAATCCTCTCTGGTGCCGATAACAAATTTT
ACTTCGTCAGTTGGTTTAAGAAAATAAATATTATCATACAAATTTTTTTTCATCATTCCG
CTTGAAGGGCACTTTAAATCCATTATTATTTTTACTCTCGGGTCAATTCCGTTTATTGGA
AGACTTCCACCGGTTTCAATCATCACCTGATAATCAAGATGACAGAGTCTTCTCATCAGT
TCAATACATTCTTCTCTCTGAACTAAAGGTTCTCCACCTGTAATTTCCACAAGATTGCAT
TTATATTCCTGTATTTCAGAAATTATTTCATCAACTGATGCATCTCTTCCTTCATAAAAG
GCATAGGCCGTGTCACAGTAAGTACAACGCAGATTGCAGTAAGTAAATCTGACAAAAACG
CAGGGAAGTCCGGCAAATGAACTTTCACCCTGAATTGAATAATATATTTCGTTTATTTTA
GCCATTGTTAATTATCATTAAGAAATAAACAATATTCGGAAATTTCTCTCATTAAATGTG
TGCAAAATTACAAAGCTGAGGTTTGACATCAAATGAACGAAGCTATATATTTGTGCGCAA
AATTCAAGGAAAATATAAGGATTAAGTAATGGCTCATCATAAATCTGCTAAAAAGAGAAT
CAGGTCAAGTGAAAGAAAAAGACTTGTCAATAAAATGGCTGAATCAAGAATAAAAACCAT
GTACAAAAAAGTTTTAGCCACTGATAAAAAAGAGGAAATCGAAAAACTTTATAAAGAGGC
TGTTGCTTTGATTGACAGAAATTCTGTTAAAGGAATTATTCATAAGAACAACGCTTCAAG
AAAGAAAGCAGCACTTACAAGACACTTCAATAAAGTTTTGACAAGTTAATCAATGAGCCC
TCAGTAAAGAGGGCTTTTAAGTTCTCAATCAATCTCTTCGAGTAAATCTTCACCTTCCGG
TTTAGGAATAAAGTAACGGACAGGTTTTATGTTTCCATTTTTGTCTTTTACTGCTTTAAC
TTTTTTCTTCACAAGAACCGAATGCTCAATGAATAATCCGTCTTCTACAATTGAACCGAA
AAGATAACTCGTTCCTTTTATCAAAACATTCTTGCCGATGCGTAATGGATATTCATCACT
ACCGGTCATATTAACACTGGATTCAATTCGTGAATTATCTCCGATTACTATATTACCTTT
AATTATATCTCCCCAAAGTATTTCGACATTGTCTCCAATAATTAACTTCTGATTTGGGAA
ACAAGAAAGATGAACGGTTAGCCAGAGTTTTACATTCTTCCCGAAAATCACATTCCCATC
AACATAAGTTGCACGACCAAAATCTATATTGTAATTAAGTTTAACATTTTCACCGATGTA
AGCTCCTTTACCAACTTTTATATCGAGAGGAACTCCTTTCTTATCCATCTCTTCAATTTG
TTCAACAACTTTTTCGTGAATGAAAAAATCATCCGGGTCAGCAATTTCAATTATGTTTTT
TAATCGCTCATAGATTTTTCTTCGTGCAATTGATTCCATTTCCTTGAGAACGCTCTTATC
ATTAAATCCCATTACTACATAATCTTCCTCAGGTGAAACTGCTCCGACAGAATAACCTTT
CTGATTGAACAAGTAAATTAAATCTGTGATATATATTTCATTTTGTACATTATCAGATGT
AAGATTGCCGATTAATTCTCTGAGCTTTGAATATTTAAAGGCATAAACACCGGAATTGAA
TTCGTTAATTTCAAGTAACTCGGTTTTAGTGAATGAATATTTTTTCTTCTTGTATTCAAC
AATGTATAATGCTTCATCACTTAACGCGAGAATATCCTTGTACTCGATAATTTCAATCAC
TTTTCCAAAGTCTTCGCCTGATGATTTTCCATCAATTGTTTTTTCTTTGACGCGTACAAT
TCTCCCGTAGTAATTTTGTTTCGGATCGCCTTTATAAATTCCAGTTAGCACCATCATATC
GTTTCCGGATTGAAGAAAATCTTCGCGGAATTTTTTCATTGTTGCTGCATCGAGCAATCC
CATATCTCCCGGAAGAACATATACAATTCCGTCTTTCACACTGTCGGGAATGACTTCAAG
CGCAACCTGTACTGCGTGGCCCGTTCCGTTTTGTTCTTTCTGATATGCAAATTTGTTTGA
TTCTCTTTTACCGATTACTTTCATTACATCGAGAGCTTTTATACCGACTACGATAACCGT
ATTACATTTTTCGATTCCGGTCTTACAGGCACGATAAACTCTTTCGACGGTCGGAACTTC
CCAAATTTTATGAAGCATTTTAGAGCGCTGGGATTTTATTCTTTTGCCATGTCCGGCAGC
AAGAATAATTGCTATTTCATCCGAACCATTGAAATCGGTAGATAGCTCTTTTGTTGTCTG
AATTATTTCATTTGAATTATTTTCTTTTGCCATTTCTAATCTCCGAAGTAAGAATTTTTG
CTTGTAGAAAAATAAACCAAAGAAGATTCTTATCACAAATTTACCTTTGTAGTTACTTTC
GATACTGATAAATTTGCGGCGTTACTTAAAATGAAATGAAAGGATTAAAATGAAAAAACT
TTATGTAGCTGTGTTGTTATTCGTAGCTCTATCAGGCACAACACAGTTCGCACAATCAAG
AGGATTCGGACTTGGTGCAATAATCGGTTCACCAACCGGATTAAGTGCAAAATACTGGAC
TACAGGCACAAACGCATTTGATTTCGGACTTGGTTATTCTTTTGAGAAGAAAAGCAGGAT
GCATATCCACGGTGATTATCTTTTTCACTCATCAAATATGTTTCAGACATCTGAAAATAT
TGCGCTCTATTATGGTCCGGGATTGAGGATGAAATTTAAAGAAGATGAAGACGCAAGAAT
TGGTTTCCGTGGCGTGCTTGGATTAGTATGGATTCCACGCGGTAGTCAGGTTGATGTGTT
CATCGAAATCGCTCCGATAATGGATTTAATTCCTGCCACAGAATTTTCAATGAATGGTGG
AATTGGTTTCAGATTTTTCTTTAATTAGTTTGATTGTGGATTAGTTCAAAATCGATTCTT
GATAAAAACGAAATCAGAAAAACAAACACAATTGATAAGACAACAGAAGTTATAAATCCT
GCAACCATTGCAGAAAGAATCAGAGCAATTACAGAAGCTAAAACAGATGTGGAAAGAGAT
TTTAATTCCGCATCTGTTTTTTTATTTCGTATCTGATTAATGGAAGTTTTTATAATTACA
AAAAGAAGCGTCAGAAAAGAAATTAAACCGACAAGTCCGCTTTCAAAATATATCTGCAGA
AAATCATTATGCCAGCCGCCTATTCCTTTATCAGCAAATTTATCTTTAAGAGGAAATGCC
TGCTGAAAAGTTCTTGGACCAAAACCTAAAACGGGATGCTCAAATGCAATTTCTTTTGCA
CCTTGCAAGATTATATCTCTGTCAGAAAGTTGTGTAATGTTTTCAACTCTTTCTCCAATA
ACCTTTGAAGGACGAATAGAATAAACACCAAATCCAATAATTGCAAAAATCAAAAGCATA
ATAATTTGTTTTGCAGGAATTTGTTTTAAAACAATTGCAACTAATAATGCCAACAGTGCA
ATCGCAATGTTTGCTCTTCCAAGTGAGGTTACTAATCCGATAAAAATAATTGAGTAAACA
ACAGCCCAGAATATTTGCTGACTGAAATTTTTATCTTTCTTCGGAAAGAATAGTGCAGTA
ACAAAAGCAGTGAGAAGATATCCTGAAAAAACTGTATAACTTGAAGAAAAAGATTGTGCC
CGTTCAACCTCTCCCATAAAAAATCTCGTGCTTCCTATGATTGAAATTACACCAGCTCCT
AAAATAAAAATTAACATCAGTTCAATTACTTTTCCTTTTCGAAGTGTTTTCAGATAAAAC
GGTAAAGCGATTGCAGAAGTATAAAATAGTGCTTCTTTATAAAGAGATTCATAACTGCTC
TGCGGATATTCCGAAAGAAATACTGTTATTAATCTGACTAAACCAAAAATCAAAATGAAT
GCTGTGATTGTATCAAATGCCTTTTTCTTTTCATCCTTACTTTCGAACAGCCATAAAATG
AAAAGTAAAGCTGCTGCAAGCTGCATCACAAACAGTGAGAGTACAAAACTGACGGCAAGT
AAAGACAGTAAAGTGAAAATAATCTTTCCAGAGAATCTGCTTTTAATTAGACTATCCATT
AAACTCCATTATCTCTGAACTGCATTTCATATAATTTTTTGTAAAGACCTTTTTCATCTG
AAATAAGTTCATCGTGAGTTCCGTGCTGAATAATTTTTCCACGGTCAATTACAATAATCT
TGGTGGCATTTCTGATTGTACTTAATCTGTGAGCGATTACAAAAGTAGTTCTGTTTTCCA
TCAATCTTTCGATTGCTTCCTGAACAAGAATTTCGGATTCATTATCAAGTGCCGAAGTTG
CTTCATCAAAAATCATTATCTCCGGATTTTTTAATAGTGCACGCGCAATTGTTAATCGTT
GTCTTTGTCCACCTGAGAGTTTAACGCCTCGTTCTCCAATAACAGTCTCATATTGCTGTG
GCATTTCCATAATGAAGTTGTGTGCATTTGCTGTTTTTGCAGCTTCAATTATTTTCTCCA
TCGGACAATCAGTTAATCCATACGCGATATTTTCTCTGATAGTTGTATTGAAAAGAAAAG
TTTCCTGAGTTACAATTCCCATCTTTGAACGAAGAGACTCCAGAGTATATTTTCTAATAT
CAACATCATCAAGAAGAATTTTTCCTTCTGTTGGTTCATAAAATCTTGGAATCAAATCAA
CAAGTGTTGACTTGCCACCACCACTCGGACCAACCAATGCAATTATTTCTCCTTTATTAA
CAGAGAAATTAATATCTGACAAAACCCATTCTTCTGAATCTTCATATTTGAAAGAAACAT
TTTTGAAATGAATTGAATTTTTAAATTCTTTCAACTCGATTGCATCAGTTGCATCTTTGA
TATCCGGTTCGGTATCAAGTATTTCAAAAATTCTGTCGCCGGCAGCACTTGCTTCCTGAA
TTCTGTTGTTCACACTGCTTAATTCTTTAATCGGCGGCATCATCTGAAAAATTGCAAAAA
GGAATCCTAAAAATTCACTTGCAGTGATTGTGTTTTTCTCGAGTACTAAAAGACCGCCGT
AATAAATAATAAAAGCTCCGACAATAACACTTAGAAATTCAGTTAATGGAGATGATGCAT
TTCTTACTCTAACAATTTTCAAAACGAGTCTGAAAAATTCTTTGGTCTCTTTCATAAATC
TTTTGTTCTCAAACTCTTCCATCCCAAAAGCTTTTACAATCTTTACTCCTGAAATTGTTT
CCTGAAGAACGCTTGTAATATCAGCAAGCTTTTCCTGAAGTTTTGTGGTTTGTCTTCTGA
GTTTGAATCCAATCCAGGCGATTATTGCCATTGAGAAGGGAAGTATTACCAATGCAAATA
[truncated: 3,320,127 more chars]
