# Supplementary material for: Regions Enriched with Reverse Complement Triplets in Bacterial Genomes
Source: Int J Mol Sci. 2026 Feb 28;27(5):2301. doi: 10.3390/ijms27052301 (PMC12985086; doi:10.3390/ijms27052301)
Supplement: Supplementary file 1 [file ijms-27-02301-s001.zip › for_send/45/Kiritimatiellota/class/mirror.txt]

SMAX=   60.00     KMAX=     166   
NOM=    11    17    26    27    29    30    34    39    41    42
NOM=    44    45    47    49    52    53    58    59    62    64
NOM=    72    73    75    80    82    83   102   104   105   108
NOM=   109   113   114   116   119   120   124   125   127   135
NOM=   139   144   147   150   160   166   170   172   173   176
NOM=   183   186   187   191   197   201   202   203   205   206
KK= 1392529  LL= 1393368  Z=    6.62  JJ= 1392229  DL=   840    
AATATTGATACCGATGCCCTCATCCCCAAAGAACATCTCAAATCCATTAAACGCACGGGATTTGGACCCGCTCTCTTTTCGGACTGGCGCTATAATGAAGATGGTTCCGATAATACCGACTTCATCTTGAACCATGCCAAAACCGTCAGTGCCTCCATCCTCGTCGGACGCAACAACTTCGGTTGTGGTTCCAGTCGAGAACACGCCGTATGGGCGGTCGCGCAACAAGGTTTTAAAGTCGTCGTTGCACCACGCGAAGGAGAAATTCCTGCCTTCGCCGATATCTTCGGTAACAACTGCTCGAAAAATGGCATTCTCACGATCGAACTAAAAAATAATGAAGTAGATCACATCTTCGAAATGGCCTCTGCTGATCAACCCCTACAAGCCACCGTCAATCTCGAAGAGCAAACCCTCTCCTTCGAATCCATCTCATTTCCATTTGAGGTCGATCCAGCGATCAAAGAAAAACTTTTGCTCGGTATGGATGATATTGCCGAGAGCTTAACGCAAATTGAACAGATAAAAATCTTTGAAAAAACACACAACGCACAACTGAAAGACTAACAAAAGAGGACCCATTCCATGTCATACGATAAAATTACCCTTCCAACATCTGGCGAAAAAATTACGATGGGATCCGACGGACTCATCGTACCTAATACCCCCATCATCCCCTACATCGAAGGCGATGGCATCGGCATTGACATCTCGCCCGCCATGAAAGACGTCCTCGATGCTGCCGTAGAAAAAGCCTATGGCGGATCAAAAAAAATTGAATGGATGGAAATTTACGCCGGTGAAAAAGCCGTACATACCTATGGCGATAATACCTGGCTA                                                                                                                                                                                                                                                                                                                                                                                                                                                                                                                                                                                                                                                                                                                                                                                                                                                                                                                                                                                                                                                                                                                                                                                                        
A===      123      433      111      223      133      112      323      233      224      124      333      343      413      234      243      244      314      313      334      231      214      1
B===      412      443      222      411      442      122      414      441      311      312      444      434      423      341      431      331      324      424      344      241      321      1
RRR=    530.6    497.9    371.8    338.4    118.1    111.4     33.7     27.2     13.4      2.4      2.1      1.3      0.0      0.0      0.0      0.0      0.0      0.0      0.0      0.0      0.0      0
M=     4282.     4707.     3576.        
M=     3565.     4799.     4412.        
M=     3006.     3325.     5258.        
M=     5657.     3679.     3264.        
J=   1       1.5   8.4  -9.9            
J=   2     -11.1   8.7   2.5            
J=   3     -14.4  -9.0  23.4            
J=   4      23.5  -8.4 -15.1            
SMAX=   28.00     KMAX=     112   
NOM=     6     8     9    13    19    28    32    33    43    46
NOM=    54    86    88    98   112   121   122   123   130   132
NOM=   133   155   161   175   178   184   195   204            
KK=  908233  LL=  909102  Z=    5.07  JJ=  908233  DL=   870    
GATCGAATCCCTCTATTTTCATGAAGATTATCAAGCGGTGGTTGAATTAGTAGACTGGTATTATGAAAAAGCCGTGTTTAATGAGCAAGTGCATTACTTATTGTTTCATTCTTACAAAAAATTAGACCGCCTTGAAGAAGCTTTAGAAATTTCAAATCGTATTTTAAAATCTTCACCTGATTTACTAGAGATAGCGAATGATAAGATAGAGATATTATTAAAGCTTAAAAGATTTAATGAAGCCATTATTGAGTTAGATCTTCTTCATGCGAAGCGATATCGCGATCCTCTTTTTTATCGAGATTATGCCGCTTGCTTTGCTCAATTGGGTCAAATAAAAAATACGGTTGAGGTTTTAGGCAAGGCAGTTAATATTTTTGGACGATCTCAGGTGCTATCATGGATAGCATCAGAAGATTATGACAAAATTCGAAATGACCTCTATTTCGAGACTTTTTCAGTTCGAGTAGGTGGACAAGAAGTTGCGGATCAATTGCAAGCCTTAGCCGATCTTCGACGTGATTCGGATCAAGTTGAGCCAGGTTTCTTGATGGATGAAAATATCGAATCGATTGATACAATGAATCCTCAACTCAATATTTTGAATCAAAATCAGTAGATATGAAGGAGTGCTCAGCCGTTTCATAGGATATTGAGCATGCATGAAGTTCGAAGGCCCTTGATTGGAGTATCATTGGTTGTCTCTGCAGGAATATTGTGGGGAAAATATTCGCAGCCGCGCGATGCTGGATTCCTTTTTTTTATGCTACCTATTTTTGCTTTAGCATGGCTCTGTATTGGAAAGTATAAGTCATTTTTTATTTTTATCCTTCTTTTTGGTTTAGGTGTCTTAAGGGTGATTTCAAGTTT                                                                                                                                                                                                                                                                                                                                                                                                                                                                                                                                                                                                                                                                                                                                                                                                                                                                                                                                                                                                                                                                                                                                                                          
A===      231      111      123      234      141      243      233      143      433      343      223      113      413      112      244      313      314      333      323      334      114      1
B===      241      222      412      341      232      431      441      432      443      434      411      422      423      122      331      424      324      444      414      344      322      2
RRR=    458.8     80.5     44.0     38.7     21.4     17.9     16.6     14.5      4.5      2.8      0.3      0.1      0.0      0.0      0.0      0.0      0.0      0.0      0.0      0.0      0.0      0
M=     1979.     1663.     2373.        
M=     2440.     1590.     2030.        
M=     1150.     1856.     1605.        
M=     1721.     2181.     1282.        
J=   1      -0.6  -8.0   8.6            
J=   2       9.8 -10.0   0.2            
J=   3     -10.2   8.4   1.8            
J=   4      -0.2  11.4 -11.2            
