# Supplementary material for: Regions Enriched with Reverse Complement Triplets in Bacterial Genomes
Source: Int J Mol Sci. 2026 Feb 28;27(5):2301. doi: 10.3390/ijms27052301 (PMC12985086; doi:10.3390/ijms27052301)
Supplement: Supplementary file 1 [file ijms-27-02301-s001.zip › for_send/45/Kiritimatiellota/class/selection.txt]

KOK=         1
KK=   41461  LL=   42450  Z=    4.71  JJ=   41461  DL=   990
A===      111      112      113      114      121      123      124      131      132      133      134      141      143      144      211      213      214      223      224      231      233      234      243      244      313      314      323      333      334      343      413      433
B===      222      122      422      322      212      412      312      242      142      442      342      232      432      332      221      421      321      411      311      241      441      341      431      331      424      324      414      444      344      434      423      443
RRR=   21.688   50.434    0.237    2.253    0.693    9.960    1.800    0.111    0.062   20.730   -0.894    0.185   -1.057    2.379    2.584   -0.053   -1.609   19.980   -1.703   -0.400    0.338   -0.056    0.649    2.792   -0.345   14.396   10.344    4.637    2.778   10.656   -0.483    3.592
X1==    5.604    6.348    0.845    1.925    0.213    4.047    4.855   -0.107    0.213    7.508    1.127   -0.469   -1.268   -1.518   -1.321    0.213   -1.582    5.155    3.742    0.213    0.213    0.349    0.349    2.430   -0.107    3.522    4.814    1.796    2.723    1.925    1.925    3.522
X2==    3.870    7.945    0.281    1.170    3.255    2.461    0.371   -1.033    0.292    2.761   -0.793   -0.393    0.834   -1.567   -1.957   -0.251    1.017    3.876   -0.455   -1.878    1.584   -0.159    1.858    1.149    3.217    4.088    2.149    2.581    1.020    5.535   -0.251    1.020
CD1=        7       10        2        4        2        7       10        1        2        9        3        1        0        0        0        2        0       11       11        2        2        3        3        8        1        6        8        3        5        4        4        6
CD2=       15       19        6        6       10        8        3        3        4       11        2        3        5        0        0        3        4        8        1        0        6        2        5        3       12       11        7       10        5       13        3        5
GTTTATGCACTGACCTGCGAGCAGACCCCAGATTACCATGAGCGAACGCGGCTCATGTTTTATTGGGCGCTGTTTTTTAATATGGGTAATCTATGTGTGAACTGGTATCTGCCCGCAACCAATCTGGATATTTTCCCGAATACGCTCATCGGGGCGAGATGGATGGCGCTAGGGCTCGGTATTCTGGTCTTTTTTGGTTTGGGAGTGCTTCCAGCTATTTTCGGTAAAGAGCGCTTCTACGATGTGGCGCAGAAGGAAGACCAGAACATTGGATTTATCAAAGCCATTGGACAGGCGGCTTCTTCCAAGCCGATGCTCGGGTTGGTAGGGATTGTATTCGCGTTGAATTTCTGCGGTACGATTGCGGGCAGTATCGCCATGTATATTGTTATTTATCATGTAAAGCAGGGTCATGTGGAGCAAGGCATTGTGCTCAATGCCATGAATGGAACCGGTTTTGCGATCGTCGGATTCATTGCCATTTATGTGCTGCGTTTTCTAGCGATAAAATTGGGTAAACGCCGGGCTATGTTTTGGGTGTTGCTGATGACAGCTTGTGGCGGGGTTTCCAAATGGTTTATCTTTACTCCAGATGCACCCTATCTATTGTTGCTTGATGCGATACTCAATGGGCCGGTTTGGGTTTCACTGGGGGTGATTGTGCCCTCGATGATTGCCGACTTGTGCGACTGGGATGAATATAAATTCGGGGAACGGCGCGAAGGGATTATCAGTTCGGTGTTTACTTGGATTACCAAGTTTGGAACCTCTTTCACCTTCCTTGTTTCAGGCATTGCTCTCCACTTCAGTGGTTTTGATGAGGCGCTGGGGGCGAATCAGCCGGAAGGCACCATGACCTTGCTTCGGCTTTTCTTTGTCAGTGCATCGGTGCTGGCACCGGTGTTGGCCATCTTGTGTCTGAAACTTTATTCTATTAATGAAGACGATGCGTATCGGATTCGCGGTGAGCTCGAAGAACGTCGAGGTGAG
KOK=         2
KK=   54841  LL=   55350  Z=    5.26  JJ=   54661  DL=   510
A===      111      112      113      114      121      123      124      131      132      133      134      141      143      144      211      213      214      223      224      231      233      234      243      244      313      314      323      333      334      343      413      433
B===      222      122      422      322      212      412      312      242      142      442      342      232      432      332      221      421      321      411      311      241      441      341      431      331      424      324      414      444      344      434      423      443
RRR=    5.795   -1.723    0.206    0.062   -0.989   24.175   -1.410   -0.070    0.353    4.775    0.409    1.359   -0.239    0.304   -0.759    0.353   -2.292   37.503    3.181    1.358    0.051    4.588   -0.064    0.010    0.093    0.203   25.066   -0.979   -0.342   15.106    3.655    2.659
X1==    0.995    4.140    0.946   -0.137    2.376    7.498   -0.403   -0.040   -0.304    0.895    0.752   -1.078    0.752   -0.271    0.613   -0.304    2.076    6.289    2.959   -1.171   -0.339    1.186    1.186    0.235   -0.075   -0.172    3.922    0.844   -0.207    3.427    2.600    1.610
X2==    5.825   -0.416    0.218   -0.452   -0.416    3.224    3.494    1.761   -1.160    5.336    0.544   -1.261   -0.318   -1.124   -1.239   -1.160   -1.104    5.963    1.075   -1.160   -0.151    3.867   -0.054    0.043   -1.240   -1.180    6.390   -1.161    1.651    4.408    1.406    1.651
CD1=        2        6        2        1        4       10        1        1        1        2        2        0        2        1        2        1        4       10        6        0        1        3        3        2        1        1        6        2        1        5        4        3
CD2=       10        1        2        1        1        5        5        4        0        8        2        0        1        0        0        0        0        7        2        0        1        5        1        1        0        0        8        0        3        6        3        3
GCGGAGGGCACCTATTTGCTCATCGGAGAAGCCATAGCGCTTGGCACGGCGCATCAGACTTGCATTGATCTCGGTCACTTCCAATAGTTGTTGTTCCATTTCAACGATTTGCAAGATTTGATCGATGAACCACGGATCGAGGAAGGTCATTTCATGTACTTTTTCGATCGAATAGCCCCGTTTTAGCGCGGTTTTAATTGCAATGGTTCGTTCTGTGCAGGTGGTTGTTAAATAATCATCGAGTCGATCGGCATCTAGTTTCGCCTCTGCTTTGAGGTCTAAACCATCGACCCCAATTTCTAGCGAACGGAAAGCTTTTTGGAGCGACTCTTTGAAGGTTCGTCCAATCGCCATCGTCTCCCCGACCGATTTCATGCTGACGCCGAGGCGGTTATCCGCCGCCGGGAATTTCTCGAACGTAAAGCGTGGGAGTTTGGTAACGACATAGTCAATCGAAGGTTCAAAACAAGCCGGTGTTTCGCGTGTAATATCGTTTGGGAGTTCGTCAAG
KOK=         3
KK=   61531  LL=   62700  Z=    4.86  JJ=   61501  DL=  1170
A===      111      112      113      114      121      123      124      131      132      133      134      141      143      144      211      213      214      223      224      231      233      234      243      244      313      314      323      333      334      343      413      433
B===      222      122      422      322      212      412      312      242      142      442      342      232      432      332      221      421      321      411      311      241      441      341      431      331      424      324      414      444      344      434      423      443
RRR=   16.639    6.030   -0.011   -2.122   -1.464   28.604    0.743    0.362    0.921   10.740    2.734   -4.102    1.792   -2.553   -0.011    0.217    0.171    0.896   40.272   -1.931   12.380    0.780   -0.128    0.494   -1.530    2.608   47.066   -2.478    0.235    2.271    0.033    1.833
X1==    3.638    2.431    0.902    2.977    3.511    5.842    0.264    0.902   -1.630    3.165    1.644   -1.563    1.644    1.671    3.511   -0.384   -0.275    9.415    8.473   -1.007    2.904    0.232    1.475    0.256    1.434    2.393    6.497   -1.006   -0.302    0.563   -0.601    1.427
X2==    4.574    2.481   -0.012   -0.713   -0.417    4.896    2.819    0.401   -0.565    3.393    1.662    2.625    1.090   -1.528   -0.003   -0.565   -0.622    0.095    4.753    1.917    4.263    3.361   -0.086    1.926   -1.067    1.090    7.245    2.464   -0.780    4.038   -0.055    1.285
CD1=        8        8        3        7       10       12        4        3        0        5        4        0        4        5       10        2        3       22       24        1        6        3        5        4        3        5       11        0        1        2        1        3
CD2=       22       12        6        3        5       14        8        7        3       11        6       10        5        0        6        3        2        3        9        8       10        7        2        4        2        5       15        7        1        8        3        4
AGGATTCTCGAGAGCCTCGATAGGCAAATCGATTGATCTCTTTTTCTAATTCGTTTGTTTCTTTTTTTAAATCCAATACGACAAATTGATCAAAGTTTTGATCGATTAGAACGACTCTCTTGTTTGATATTCGGGTGATATATGTGGAATGTGCAATTTTTGTTGCGTCGATTTGTTGCGGTCCAGTTGGCGTCATTTATTGGTAATGATTTGAGTTCTATATGCCAACTCGCCTTCTTCTCCTACTGACATGCTCTTCATAAAGTCGGAAGGTGGATGGATGCCGTAGTCAAATAATTCAACGGTCTCTTTGGGTAAGATGCGGGTGAGTTCGGCTTTCATTTTTTCGCTGGAGATGGTTCTTAACCAATCCACTCCTCCTTCTTCTTGGATGATTGTGCGCGCTTCATCGGAGAGAAATTGACCATTAAGTCGATAGGTATAGCGAGCTTGCTCGGTTCCATCTTCTGCAAGCCAAGTCACGAGTGGGTGATAATTACCTCGTTTAACGGGATCTAAGCCTCTCAATTCATAGGGATATGATTTTGTTACCTCCTGAAGGGCTTGTTGCGCGTTTTTGCTGTTTTGCGTCATTTCGGAGAGGGCTAGCGTGGACTCTGAACAGGAACCTGAGTAGGAGGTAGCGAGTGTTTCTGGTGTAGGTAATTCATCTAATGCTTGACGAAGTTCAATTTGCATTTGTTTAAGCGTCTCAATTTTTGCTTGATCATACAGTTCGGCCTCTTCTTCTGTGAGCGGATCACCGGTTTGAATTTTCTCAAACAGGGATTGCTGTTCTTCTGTTCCGTTGTTTAACAAATCGAGTGAACGTTGTTCGAGACCGTTACAAGCAATGCTATTAAAGAAAGGGATTAAGCAAAATAGTATTAATATTCTCATAAGTAAATTATTTATATCCAAGGTGGGGAAATAGACAACCGATCTTTTTTTATCGATTCCGGTCGATTGGGGTTGCACGAGGCGGAGTCTTTGTTACATTTTTCTCATCTGGTACAAATTTAGTCTTTTTTCGGATGAGGGAAAAAAATGCTGCGAATTACGCGTTTAACAGATTATGGATTTATCTTGCTGGCACAGATGTGCGAGGAGGAGGGTGCGTTGTTTAATGCGAAGGATCTATCGGAGCAGTTAGCTATTCCATTACCGACG
KOK=         4
KK=   91141  LL=   92130  Z=    5.25  JJ=   90961  DL=   990
A===      111      112      113      114      121      123      124      131      132      133      134      141      143      144      211      213      214      223      224      231      233      234      243      244      313      314      323      333      334      343      413      433
B===      222      122      422      322      212      412      312      242      142      442      342      232      432      332      221      421      321      411      311      241      441      341      431      331      424      324      414      444      344      434      423      443
RRR=   31.677   17.533    4.816    0.164    5.579   28.233    6.586    1.086   -0.067    1.519    8.815    0.023    1.169   -1.311   -0.737    1.531   -0.424    3.228    3.609    0.211    0.804   18.325   -0.158    3.711    1.519    4.164    4.411   -1.998    0.893   11.890    0.178    0.354
X1==    5.475    4.640    4.271   -0.604    1.733    6.554    3.100   -0.918   -0.166    0.902    3.839   -0.025    1.161   -1.705   -1.755   -0.838   -1.698    0.632    2.712   -0.166    0.254    5.473   -0.075    5.784    0.902    1.161    1.031    3.178    2.566    3.340    0.492    1.017
X2==    5.785    3.779    1.127   -0.272    3.219    4.308    2.124   -1.183    0.404    1.685    2.296   -0.919    1.007    0.769    0.420   -1.827    0.250    5.104    1.330   -1.269    3.166    3.348    2.103    0.642    1.685    3.586    4.277   -0.629    0.348    3.560    0.362    0.348
CD1=       13       11        9        2        6       12        8        1        2        3        8        3        4        0        0        1        0        3        7        2        2       10        2       12        3        4        3        5        5        6        3        3
CD2=       13       10        5        2        9       11        6        1        4        6        6        1        4        3        4        0        3       13        5        1        9        8        6        3        6        8       11        2        3        8        3        3
AGCGGTGATAGAAAAGTTTGAAGCGCAGTTTCGGGAACGTGGAGTGGCTCAGGAAAACGGATGAAACGCAAACGACTCATATTGATCTGTATCATGATGAGCCTGAATTCACTGGGTAAAACACCAGATGCATTTGCCATGAATCAACGGATTGGACGCGGAATCAATATGGGAAACATGTTTGAATCGCCCCGCAGTCGACCGTGGGGGAAGCTAGAGATCGGCTATTTTGATCTAATTAAAGAAGCTGGCTTTAACTCGATCCGTTTGCCGGTTCGCTGGTCCGATTATACGGCGACGAATGCACCCTATTTGATCGAACCAGACTTTTTAGCGCAGATAGACACCATAATCGAAGAAGCGCTAAAACGAAAACTGATCGTGATCCTGAATATCCATCACTACATAGAATTTATGGAAGCACCTGAGGAACACACGGATCGACTTCTGAGTATTTGGAGACAGTTGTCGGTGTATTATAAAGCGGCCCCGCAAGCACTCTGCTTTGAAGTGTTGAATGAACCAACTGGAAACCTCACCGAGAATATATGGAACCGAGTGCAGAACGACGCGATCCAACTGATCCGGAGAACGAATCCGCAACGTACTATTTTTGTGGCGCCCTTAGGTTGGAACCGAATTCATTATCTGAAGAAACTTGAGTTACCCGCCGATGATCGAAACTTGATTGCTTCGGTTCATTTTTATGAGCCGTTTCACTTTACCCATCAGGGAGCTGGTTGGGTGAACAATAATATTCCTGTCGGAACGCCCTGGTCGGGAACGGATGAAGAGCGATCCGCATTGCAAGTCGATTTAGATGAGGCTGTTCGTTGGTCTAAAGAGCATCATATTCCTATTAATGTCGGGGAGTTCGGTGCGTATAGCAAAGCGGATATGGAATCGCGCATTCGTTGGACGTCGTTTCTGCGTCGTGAGATAGAGAAACGCGGTTTTTCGTGGAACTATTGGGAATTCTGCTCGAGTTTC
KOK=         5
KK=  129391  LL=  130440  Z=    5.01  JJ=  129361  DL=  1050
A===      111      112      113      114      121      123      124      131      132      133      134      141      143      144      211      213      214      223      224      231      233      234      243      244      313      314      323      333      334      343      413      433
B===      222      122      422      322      212      412      312      242      142      442      342      232      432      332      221      421      321      411      311      241      441      341      431      331      424      324      414      444      344      434      423      443
RRR=   16.836   20.333   -1.393    0.367    0.202   12.940   -0.073    5.156   -4.305    6.063    1.035    6.101    0.151   -0.976    0.044    0.003    1.192   19.933    1.446   14.374   11.548   15.993   19.374    1.047    0.039   -0.495    0.330   -0.365    3.437    3.065    0.329   10.705
X1==    5.432    4.441   -0.453   -0.290    0.166    4.265   -0.080    1.959    2.131    1.736    1.651    2.930    3.901    0.710    0.166   -0.002   -1.220    5.936    2.008    3.554    2.924    5.106    3.779    2.335   -0.138    0.901    0.439   -0.842    2.342    1.468   -0.599    3.216
X2==    3.099    4.578    3.079   -1.265    1.222    3.034    0.914    2.631   -2.020    3.492    0.627    2.082    0.039   -1.375    0.263   -1.514   -0.977    3.358    0.720    4.045    3.949    3.132    5.127    0.448   -0.283   -0.549    0.752    0.433    1.468    2.088   -0.549    3.328
CD1=       10       10        1        2        3        8        3        4        5        3        4        7        7        4        3        2        1       12        8        7        5       10        8        8        1        3        2        0        4        3        1        5
CD2=       13       14       12        1        7       10        4       11        0       12        4        7        3        0        5        1        1        9        3       12       11        7       10        2        4        2        5        5        5        6        2        8
CTTAATTTGATCGGCACGTTAACAAAAGAAGAGAATCTGTCTGTACTCATGATTACCCATAATTTTGGCATTGTTTCGGATTTAGCAGATCGGATTTATGTGATGCAAAAAGGTCGGGTTGTTGAATCAGGAATCACGCAAGAAGTGCTACAGACTCCGCAGCATCCGTATACCCAGTCGTTGATGAAAGCGGTTCCACGATTGCACTCGAAAGGAGATCGATATGCCTCTTCTTGAGTGTCGGGATGTTTATGTTACTTACGGAAAAGGATCGCAGGTGTTACATGCGGTTAAAGGGGTTTCATTGAATGTGGAACCGGGCGAAATTGTGGGTTTGGTGGGTGAAAGTGGGTGTGGCAAGAGTTCGTTAGGTCGGGCCGCTATTGGGCTGACGCCGATGGCTTCCGGTTCCATTTTATTTGATGGTTTTTCTGTGAATGAAGCATCGAAGTCGGAGCAAAAAAAAATACGGAGAAATATGCAGATGATTTTTCAGGATCCATATGGATCATTGAATCCTCGTTTGCAAATTGGATCCGCGTTATTGGATGTGATGGAGGTTCATTCGATCGGATCGAGTCGTCAAGAGCGGTTAGATCGTGCGGTTGAACTGCTTAAAGCGGTGGATTTGCCTGCGAATTCAATTGGAAGATATCCGCATGAATTTTCAGGGGGGCAACGTCAGCGAATTTGTATTGCTCGAGCGTTAACATTGGAGCCTTCATTACTCATTGCCGATGAGCCTGTTTCAGCATTGGATGTGTCTGTGCAGGCTGAAATTTTAGACGTACTCGAATCTCTCCGACAAGAGCGGCAGTTAGCGTTTCTTTTTATTAGTCATGATTTGGCTGTTGTGCGAAATCTTTGCGACCGCGTTGCCGTGATGTTTAATGGTGAGCTGGTTGAGGTGGGGCGGGCAGAAGAGGTGATTGATCATCCACAGCATGCATATACGAAAAAACTATTAGATGCCGTTCCGGTATTTTAATTCGATTTTTTTTGAATCCATTCGAGGGCTTGTCGAGCCGCCTGTTGTTCAGCCTCTCTTTT
KOK=         6
KK=  141121  LL=  141660  Z=    4.90  JJ=  140641  DL=   540
A===      111      112      113      114      121      123      124      131      132      133      134      141      143      144      211      213      214      223      224      231      233      234      243      244      313      314      323      333      334      343      413      433
B===      222      122      422      322      212      412      312      242      142      442      342      232      432      332      221      421      321      411      311      241      441      341      431      331      424      324      414      444      344      434      423      443
RRR=    1.721    0.414    1.936   -0.723   -0.862    5.386   -0.185    3.612   -0.720    0.447   -0.834   11.757   23.806   -1.988    0.365    0.001   -0.193   -0.145    0.079   92.703    0.644    1.257   -0.317   -1.610    0.091   -1.081   -1.857    0.052    0.187   -0.635   -0.551    0.730
X1==    0.447    0.301    1.038   -1.277   -1.286    3.837    0.933    3.038   -1.039    0.368    2.894    5.109    5.839    2.485   -0.492   -0.063    0.174   -0.166    0.028    8.714    0.300    1.714    1.714    2.228   -0.632    0.931    1.300   -0.415    0.309    2.309    1.913    0.309
X2==    3.848    1.376    1.865    0.566    0.670    1.404   -0.198    1.189    0.693    1.216   -0.288    2.301    4.077   -0.800   -0.742   -0.017   -1.110    0.875    2.782   10.639    2.146    0.733   -0.185   -0.722   -0.144   -1.161   -1.428   -0.126    0.604   -0.275   -0.288    2.361
CD1=        2        2        2        0        0        5        3        4        0        1        4        8        7        5        1        1        2        1        2       10        1        3        3        5        0        2        2        0        1        3        3        1
CD2=        8        4        5        2        3        4        1        4        3        4        1        4        6        0        1        2        0        3        4       17        5        2        1        0        2        0        0        2        2        1        1        4
CGATCACGTGTTAGATGTTCGCCGTAGGAAACGGTTACGTTTTTTTGATGAAGTAGCTGGTCAGTATGAATCGTTATCTGAACCGGGTGGAGGTTGGGATGCTCTCAGTACAGCTCTGGCGGTTGGATTTAGCAATCAAGTGGTCGCAGATTTAGGTTGCGGTGAAGGAGCGCTCTCTTTGATGCTCAGTCGATTCGCCAAACAAGTGACGTGTGTGGATCAATCTCAGAAAATGCTCAATCTGGTCGAAGAACGGGCTAAAGAGATCGGAACGGATGACAAATTAACATTTCATGAGGCAGACTTAGAAGCTATTGGGCTTGATGCTGAGTATTATGATGCGATTTTTGTTTCACAGTCTTTACATCATGTATCGACTCCGAAAGAGGTGATTCAACGCGCCTCAGCGGGCTTAAAAGCAGGTGGTCGAATTATTATTTTGGATCTTTTAAAACATGATCATGAATGGACGCGTGAGCAGTGGGCAGATCAATGGTTAGGGTTCATGCCTGAGGAGCTATCTGAATGGCTTGATGAAGC
KOK=         7
KK=  167371  LL=  168300  Z=    4.63  JJ=  167341  DL=   930
A===      111      112      113      114      121      123      124      131      132      133      134      141      143      144      211      213      214      223      224      231      233      234      243      244      313      314      323      333      334      343      413      433
B===      222      122      422      322      212      412      312      242      142      442      342      232      432      332      221      421      321      411      311      241      441      341      431      331      424      324      414      444      344      434      423      443
RRR=   34.640    5.874    4.976    0.055   -0.112   12.733    0.390    1.459   -0.282    0.073    0.447    3.951   12.145    0.450    3.185   -0.116   -0.148   14.853    2.572    0.173    0.259    0.994   14.615    2.906    1.653   -0.001   -0.746    0.970   -0.797   12.722    0.010    3.251
X1==    6.001    2.531    1.737    2.312    0.335    3.179    1.289    0.424    0.752    0.059    0.732    1.665    3.595    0.679    2.531   -0.462    0.092    3.795    2.026   -0.462    2.517    1.112    3.758    1.702    2.964    0.017    1.175    0.351    1.892    3.476    0.017    2.684
X2==    5.772    2.321    2.865    0.024   -0.336    4.005    0.303    3.444   -0.375    1.240    0.610    2.373    3.379    0.663    1.258    0.251   -1.602    3.914    1.270   -0.375    0.103    0.894    3.889    1.707    0.558   -0.082   -0.635    2.765   -0.421    3.660    0.610    1.211
CD1=       13        8        5        6        4        8        5        3        4        2        3        5        7        3        8        2        3       10        7        2        6        4        8        5        6        2        4        2        4        6        2        5
CD2=       16        8        8        3        3        9        3        9        2        4        3        7        7        3        6        3        0        8        4        2        2        3        7        4        3        2        1        5        1        6        3        3
GCTCAATGCATTGACTCCCGCTTGGAATGCAACTTCATCACCCTTTAAGATCACGCTAAAGTCTGCTTGAAAGGGGGCTGCATTAGCTGCATTGATAAATACCGCTTTGGGTGTTGTGTCGGGATCAGCAATTTTATTGAAAGGGCGTTGTTTGATGAGTGGCCACATGCCGCTATCTAAAAGATGCGTGGCAAGCTCTTCTCGTGTTGCTTGAAGAATAGATTCACTTGTGTAGCTCTTAAATGTTTCCGATTCTTCATTCACATCAGCGTCGATTATGATTTCTAATGGAAAGCGGCGAGCTCCTAAATTGATCGCTGAAACCGTGCCACAACAAGGAGATCGAAATAAGGTTCGATCCATCCGTTTGTTGAAAAATAGCACTTGGCCACGTTTCACTTTATCGCCTACTTTGACTTGAAGGCGTGGTTTAATACCCTCAAACTCACTCGGATACACTGCAAAACGAGTCTGCCCCCCAAGCTCTTCGATGATGGGTTCTGGTTGTCCTAAAACCTTAACATCGAAGCCTTTGCTAATTTTGTATGTCGCCAATTTTGTACTCCTTTAGAACAGCAGAATTGCTTAATGGGTAGATTTATACCGATTCATATCTATCGTTTAAAGGGTTTTATGCTGAAAAAATAAACAAATTAGGCATGTGGAGTAATTAGGGTTGTTTCTCACAACTATGCATTCACGAATTTAGAAATAATGGGCTGAAATTCTGTTTCCATATAACCGTCCCAAGCTGTTTGGAGACGATCCCAAGGTTTAAGTCGCTCGGAAGCATCTTTAAGCAGCCCAAAAAGATAGTCTGCAGGATCAGTGGGGGCACCGGCGGTGGCTGTGATGGCGGTTGTTTTTCCTCGCTGTGCATCTCGACCAAGCGTTTTTCCTGAAACTTCTTCATTTCCAGATGCATCTAAA
KOK=         8
KK=  180061  LL=  180570  Z=    4.57  JJ=  179401  DL=   510
A===      111      112      113      114      121      123      124      131      132      133      134      141      143      144      211      213      214      223      224      231      233      234      243      244      313      314      323      333      334      343      413      433
B===      222      122      422      322      212      412      312      242      142      442      342      232      432      332      221      421      321      411      311      241      441      341      431      331      424      324      414      444      344      434      423      443
RRR=    6.833   10.942    0.558    0.116    0.636    3.136   -1.105    0.461    0.620    0.177    1.966    0.159   -0.637   -0.133   -0.095   -0.836    0.074    1.263    7.914   43.906    6.668    8.808    2.816   -0.392   -0.540    0.116   -1.268    0.051   -0.324   -0.324   -0.176    7.795
X1==    3.322    4.724   -0.473    1.773   -0.988    0.643   -0.644    0.328   -1.139   -0.795    1.712    2.437   -0.154    0.228   -0.988    1.534    0.095    0.966    3.697    7.770    3.361    3.064    3.064    0.542   -0.795    0.779   -0.639   -0.398    0.418    0.418   -0.154    2.418
X2==    2.057    2.316   -1.180    0.065   -0.643    4.876    1.715    1.406   -0.545   -0.223    1.148    0.065    4.148   -0.582    0.096   -0.545    0.781    1.309    2.140    5.650    1.984    2.875    0.919   -0.724    0.679    0.148    1.984   -0.129   -0.776   -0.776    1.148    3.224
CD1=        9       10        1        5        1        2        1        2        0        0        3        6        1        2        1        3        2        2        6       10        4        4        4        2        0        2        0        0        1        1        1        3
CD2=        4        5        0        1        1        8        3        3        1        1        2        1        5        0        2        1        2        4        4        9        4        4        2        0        2        1        4        1        0        0        2        4
GGCAATGAAGTGAAATTGTCGGCTCAAATTACAAGCTTGCAACGTGAGATTGATTTAGCCATCAAGAAAGAGGAGTACGAAACGGCCGCATCACTACGAGATGAAGTACGCAAATTGAAATCATTAATGGAGAATGGTAATGATTGAATCAATTGCTCTGGATGATTTAGTTCAACGTCATGGAAGTTGGCTTGAGACAGGAATTGATGAAGGTCCTGTCATCAGTAGTCGTGTAAGGCTGGCTCGCAACTTGGATGCATATCATTTTCCAAGTTGGGCTCCCGAAAATCAAAAACATGCAATTTGGAATCAGTCGCATGCGCTATTTTCAAATACAGAAAAGCCCTACATGTGCTGGGAGATGGGTACGATTCCAGAAATTGACCGAGAAATTTTATTTGAACGTCATTTAATCAGTCAAGAGCTGGCAAATAAAGAAAGTGATAGTGGCGTATTTGTTTCAACCGATGAAATGATGTCGATCATGATCAACGAGGAAGATCATATTCG
KOK=         9
KK=  187381  LL=  188010  Z=    5.74  JJ=  187081  DL=   630
A===      111      112      113      114      121      123      124      131      132      133      134      141      143      144      211      213      214      223      224      231      233      234      243      244      313      314      323      333      334      343      413      433
B===      222      122      422      322      212      412      312      242      142      442      342      232      432      332      221      421      321      411      311      241      441      341      431      331      424      324      414      444      344      434      423      443
RRR=   11.185   -0.630    0.229   -1.842   -1.750   36.032   -0.113    0.338   -0.049    0.671    0.900    0.483    3.513    3.512   -3.010    0.024    1.886    0.710    1.271   50.761   32.342   -0.769   -0.920   -0.028   -0.364   -0.512    1.277    0.924    1.212    0.009    0.060   -0.006
X1==    4.584    1.903    0.149   -0.880   -1.105    5.739   -0.101    0.149    1.047    1.904    0.550    1.109    4.861    1.702    3.106   -0.517   -1.480    0.381    0.732    8.085    5.027    0.667    3.359    1.879   -1.032   -0.313   -0.973    0.383    1.202    1.202   -0.313   -0.798
X2==    2.440   -0.331    1.532    2.094    1.583    6.279    1.117    2.263   -0.046    0.352    1.637    0.436    0.723    2.064   -0.969   -0.046   -1.274    1.864    1.736    6.279    6.433   -1.153   -0.274   -0.015    0.352    1.637   -1.313    2.416    1.008    0.008   -0.192    0.008
CD1=       11        6        2        1        1        9        2        2        3        3        2        4        7        4        8        1        0        2        3       12        6        2        5        4        0        1        0        1        2        2        1        0
CD2=        6        2        4        4        5       11        3        5        2        2        3        2        2        3        1        2        0        5        4       11       10        0        1        1        2        3        0        4        2        1        1        1
GGATGGAAATGTAATACGCGTTTTATCTCGGTTACTTGCGATTAAATCGGATATCGGCCTTCAATCATCCAAAAAAGAGTTTCAGTCAATCGCTGATGCGCTTTTGATTAAGGGGCGCGCAGGCATTTTTAATGAAGCTATGATGGAGTTGGGAGCGACCATCTGTCTTCCTCAAAATCCGGATTGTTTAGCCTGCCCCATGAAAAAAGTGTGCAAAGCTTACCATGAAGGATCTCCAGCTCAGTATCCGATTAAACAAAAGAAAAAGAAGATTCCTCATTTAGTGGTCGGTGCAGCTGTGGTCAAAAATGAGGATGGAACTGTTTTGATTGCACAACGCCGAGAGGATCAGATGTTGGGTGGTCTCTGGGAATTTCCAGGTGGTAAAAAGGAACCTGATGAATCAATTCACCTATGTGTTATTCGTGAACTAAAGGAAGAATTGGGAATTAACGTGAAGCTTTCGAATAAGATTATTTGCGTTCATCATGCATACAGTCACTTTACGATGGAAATGCATGTGTATTGGGCTCAAATTCAATCAGGAAAACCAAGATCGATTGAATGCAATGACTTTAAGTGGATATCACTTGAAGATATCCGAACCCTACCCTTTTCAAAAGCTGACTT
KOK=        10
KK=   14912  LL=   15841  Z=    4.92  JJ=   14762  DL=   930
A===      111      112      113      114      121      123      124      131      132      133      134      141      143      144      211      213      214      223      224      231      233      234      243      244      313      314      323      333      334      343      413      433
B===      222      122      422      322      212      412      312      242      142      442      342      232      432      332      221      421      321      411      311      241      441      341      431      331      424      324      414      444      344      434      423      443
RRR=    4.038    0.747    4.169    0.676    2.180    2.607   18.480   -0.017   -1.707   21.955    0.998   11.446    2.890   -0.253   -0.021    0.514    0.308    0.687   12.279   29.830    2.236    9.863    5.936   -1.145    0.217   -0.030   -0.166   -0.598    9.257    0.017   -1.139    0.017
X1==    2.857    0.514    2.992    1.070    1.087    2.947    4.436    0.072   -0.674    5.371    0.761    2.784    2.204    1.016   -0.060   -0.674    0.466    0.747    4.374    5.120    0.732    3.597    2.165    4.904    0.755    0.039    0.732   -0.736    3.458   -0.192    1.482   -0.192
X2==    1.413    1.453    1.393    0.632    2.004    0.884    4.166   -0.241    2.531    4.088    1.312    4.112    1.312   -0.249    0.351   -0.763    0.660    0.920    2.807    5.826    3.055    2.742    2.742   -0.234    0.288   -0.768   -0.227    0.813    2.677   -0.086   -0.768   -0.086
CD1=        8        4        6        5        5        6       11        2        1        7        3        8        5        5        3        1        4        3       11        9        2        7        5       12        2        2        2        0        5        1        4        1
CD2=        6        6        6        3        7        5        8        3        8       11        4        8        4        1        4        2        3        5        6       14        9        6        6        1        4        1        3        5        6        2        1        2
GGTGTTTTGGGTATTCGTACGGTTCCGCAGAGCATGCTCAGGAGATAAATGAAGCCGAGTGTTCGGAACGGATGATCACGTTATTGGAGGAACATCCCGAAGCCGTGATCGTTCATGTGAAAGGATTGGTCTGTTCGTCTTGTGGAATTGGGATTCGAATTGGGTTAGCAAAAATAGATGGATTGGATCGATCGAAATTTATCAATGGTGTTAAAATAGATTCAAGCAACCAGTTCGTAGTTATGGCTACGGATCAGACAATTGATTTTGATTTGGTCTTTGAAAAAATTTATAATGCAGGCTATGACCCGATTCACCTTTGCTACAAGAAAGCGGGTCAGATTGTGCGAGTCAAAGCACCGGAGCGTACATCATGAAATGGGGAGTTATTGTTTTCATTCTAGCGGTGGTGACGAGTTGGGCGGATCAACCCATAATGAATATGATGCCCCGCTGGGATGGTGGCTATGGCATTCAAGTGCTCTATGATTATATTGATCGTGAAGATCTGTTAGAGGGCGATGAAACTATTCACAAAGGATGGAGTGAGACCATCCAGCAGGTGCATATTCAGGGCGTATATACGTGGGATCGATCCATTCGAATCACCGCAAAATTACCGGTGGTTCTCGATGCAGAACGTATCAATCTGGTGGACGGACAGCGGGTGGTTCAGCAGGATAAAGGCATTGGCGATCTAACGCTTGCCCTTCCATTAAAAAAATATTTCAATTTAATGAAGCGATCGGGTAATTGGACAGTTGCACCTCAGATTCGAGTTCCACTTGGCTCATCAGATGAATATGAAGTATGGGATCGTGTGTGGGGAGCCGGTCTTTTTGTTGGATATGAAACGGAAGTACGGCATTGGTTCTTTGCAGCTGGAACAGGGTATTGGACCTTTGAGGCTGATGAACCAAACGAATGGCA
KOK=        11
KK=   51392  LL=   52321  Z=    5.15  JJ=   51122  DL=   930
A===      111      112      113      114      121      123      124      131      132      133      134      141      143      144      211      213      214      223      224      231      233      234      243      244      313      314      323      333      334      343      413      433
B===      222      122      422      322      212      412      312      242      142      442      342      232      432      332      221      421      321      411      311      241      441      341      431      331      424      324      414      444      344      434      423      443
RRR=   21.769   11.654   -0.912   -1.460   -6.139   15.083   -1.807   -0.037    0.598    2.776   27.507    0.662    4.264    0.183   -1.247   -1.478    0.420    3.991    5.430   -0.609    4.768    1.949   -0.123    3.673    2.776    5.282   -1.748   -0.127   -0.268    9.183   -0.012   32.831
X1==    7.092    1.804    2.238    3.041   -1.305    3.531   -0.788   -0.328   -0.467    1.491    6.999   -1.379    3.967   -0.908   -0.528   -0.467   -1.477    1.634    4.218    0.332    1.238    1.401   -0.725    2.605    1.491    3.209    1.238   -0.210    1.040    2.600    0.177    8.059
X2==    3.070    6.461   -0.408   -0.480    4.705    4.272    2.292    0.112   -1.279    1.862    3.930   -0.480    1.075   -0.202    2.363    3.161   -0.284    2.442    1.287   -1.834    3.850    1.391    0.170    1.410    1.862    1.646   -1.412    0.605   -0.258    3.532   -0.067    4.074
CD1=       10        4        4        6        0        6        1        1        1        3       11        0        7        1        1        1        0        4        9        2        3        4        1        7        3        6        3        1        3        5        2       12
CD2=        9       14        3        2       11       11        6        4        1        8       10        2        5        2        7        9        2        7        4        0       11        5        3        4        8        6        1        6        3       10        3       11
GCAGATACGACTTATCACATTAATCCAACGGGAAAATTTGTGATTGGGGGACCGCATGGAGATGCCGGATTAACAGGGCGTAAGATCATTGTGGATACCTATGGCGGCGTGGGGTGTCATGGTGGCGGTGCCTTTTCGGGGAAAGACCCTTCGAAGGTAGACCGTTCGGCGGCCTATTATGCGCGCTATGCCGCCAAAAACGTAGTAGCAGCCGGCTTGGCGGAGAAATGTGAAATTCAAGTTGCTTATGCCATTGGTGTGGCGCATCCGTTAAGCATTCATGTTGATACGTTTGGAACGGGAAGCGTGAGCGATGCTCATTTGCAGGAAGCGTTATCCGGAAAAGATCTCTTTGATTTCCGCCCAGCGGGATTGATTGCCGATCTGGGTTTATTGAAGCCCCACGGATGGAGCTATCGTGAAACGGCGGCCTATGGTCACTTTGGCCGTTCTCAATTCCCGTGGGAAAAGACGGATAAAGCCGATGCGCTCCGTGCGCTTGTAAGCTAAGCACGATACGGGATTGCCAAGAAAGCCTGGTGTAGGGTAGCTTGCGGCATGCTTCCACGAATCAACACGGAATCAATTGAAACGTATTTGCTATCCGTCTTGGATGGTTCACGTCGAGGTCGCGTCGCTTTTCTGCTGCGTGGATTACTACAGTTCTTATCTTGGATCTTTACGGTGTTGGTTCAATTTCGTATTTGGCTCTATCGACATCGTATCTTGCGCGGGAATACGCTGGGCTGTCAGGTGATTAGCGTGGGCAACTTAACCGTAGGCGGAACCGGTAAAACGCCAGTCGTAGAAGTATTCGCTCGGAACCTGCAGCAACAGGGCCGCAAAGTAGCGATCCTGAGTCGAGGCTATAAAAGCCGTTCGATTCCTTTTTGGCAGAAGATTTGGTTGCGGATTAATAATCGGTCCATC
KOK=        12
KK=   84842  LL=   85771  Z=    5.35  JJ=   84662  DL=   930
A===      111      112      113      114      121      123      124      131      132      133      134      141      143      144      211      213      214      223      224      231      233      234      243      244      313      314      323      333      334      343      413      433
B===      222      122      422      322      212      412      312      242      142      442      342      232      432      332      221      421      321      411      311      241      441      341      431      331      424      324      414      444      344      434      423      443
RRR=    0.205   -0.220   -0.200    1.460   21.902    7.364   36.046   -0.375    0.142    0.747    4.763   -0.753   -1.740   -0.097   -0.113   -0.543    0.938   16.688    5.730   20.909   -0.240    8.930    0.140    9.990    0.149   -1.232    8.626   -1.076    2.582   -0.803   -0.316    1.417
X1==    1.495   -0.209   -0.449    1.404    7.087    1.578    6.226    0.357    0.102    3.365    1.085   -0.724   -1.283   -0.075   -0.209   -0.636   -0.920    4.580    3.042    3.055    0.413    3.656   -0.682    4.122    0.671    2.664    3.701   -1.008    6.763   -0.270    0.296    0.609
X2==    0.137    1.052    0.446    1.040    3.090    4.666    5.790   -1.052    1.397    0.222    4.388    1.040    1.356    1.289    0.542    0.853   -1.020    3.644    1.883    6.845   -0.581    2.443   -0.206    2.424    0.222   -0.462    2.331    1.068    0.382    2.975   -1.069    2.327
CD1=        4        2        1        4       13        4       12        2        2        5        3        1        0        2        2        1        1        9        8        6        2        7        1        9        2        5        6        0        9        1        2        2
CD2=        5        6        5        5       10       12       12        2        6        4       10        5        5        4        5        5        1        9        5       16        2        6        2        5        4        2        7        5        3        7        1        6
AGTCATCTGACGGCTATTCCGGGGGGTGGGCATGCGGAAAGTAGGTCGACCGGCTCGTATCCGGGCTATTTCGATTCCGATCAACTTTATGATCTTTCGCAAGATCCGATGGAGCAAGTGAATCTCGCGAAGGATCCGGTATATCAAGAAACACTAGAAGAGATGCAGCGTGAGATGCAGATAATTCTCTCAACCCTGCCGGGCGAGTTTCCACTCTAATTCCATACGCATGATGAAGTTATATTCTTCCGTTGGGCTATAGTTGCGTTGCTCCATCTCGCGAAGAAAAAAGGTTATTTCGGCCACTATTTATGGAGTTATGCCGCTGATGATGGGCATGGTAATTGGGATTCGATAAGGGCGACAGCGATGGAGCGATCTCATGTTGCTGAATAGGGCATCTCGATCATTGTTCTTGTATAATGATATATCATAGATATATACCATAAATTCACCATGATACAGGTGCCAGGGGATCATTGATGAATAAAGGTAGTTTGTCATTTAAAGAAAAGTTCGGATATGGGTGTGGAGATTTTGCCTCATGCCTCTATTTTGGCATATTTATGAACTTCATGAGCTACTTCTATACCGATGTCTTTGGCATCAGTGCGGCGGCGTTGGCGACGATGATTTTTGTGACACGAACCTGGGATTGGATCAACGATCCGATTATGGGTCTGATTGCCGACCGAACAGATACGAAGATGGGAAAGTTCCGACCGTGGCTGATTTGGATGATTCCTCCTTATGTGATTCTGGGTATTTTGACGTTCACCACCTTTGACCTCGGACCCACGGGTAAACTTGTTTATGCGTATGTGACGTATACATTGCTGACGATGGTCTATACAGCCATCAATGTTCCGTATGGAGCCTTGATGGGCGTTATGACGCCAAAGTCGTCCGATAGAACCGTATTGTCGTCTT
KOK=        13
KK=  126812  LL=  127231  Z=    5.58  JJ=  126422  DL=   420
A===      111      112      113      114      121      123      124      131      132      133      134      141      143      144      211      213      214      223      224      231      233      234      243      244      313      314      323      333      334      343      413      433
B===      222      122      422      322      212      412      312      242      142      442      342      232      432      332      221      421      321      411      311      241      441      341      431      331      424      324      414      444      344      434      423      443
RRR=    4.319    2.787    4.983    1.032   -0.213    2.455    0.105   -0.297   -1.629   -0.356   -0.082    1.149    0.434   -1.728    0.493    0.077   -0.089    3.099   -0.643   59.600    0.143    2.871   -0.065    1.944    0.022    0.817    1.124   -0.039    0.668   10.317    3.392   -0.101
X1==    1.267    1.089    1.407   -0.874   -0.911    2.264   -1.052    0.407    1.264    0.521    0.294    2.126    0.294    1.936   -0.911    0.264    0.886    2.085   -0.304    7.264    0.405    3.122    1.122    1.517    0.521   -0.706    0.405   -0.387    0.429    2.429    2.294    0.429
X2==    3.410    2.560    3.540   -1.181    0.234    1.085   -0.100   -0.729   -1.289   -0.684   -0.278    0.540    1.479   -0.893   -0.541    0.293   -0.100    1.486    2.111    8.205    0.353    0.919   -0.058    1.282    0.042   -1.156    2.775    0.102    1.557    4.247    1.479   -0.236
CD1=        2        2        2        0        0        3        0        1        2        1        1        3        1        3        0        1        2        3        1        8        1        4        2        3        1        0        1        0        1        3        3        1
CD2=        7        5        7        0        2        3        1        1        0        1        1        2        3        0        1        2        1        3        3       12        2        2        1        2        2        0        5        2        3        6        3        1
ATTTGATGAGCGGCGAGGGTTGAATCGACCGCTGTTTTTTGGTCGGACCGCAGCGACGCGTGCGTATAGTGATCATGATTTTGAAGAAGGCGCCGGCCGTTGGCGTGATGATTCAATTTCTTTTGATCGCGAACAGCGCATGATCACTCTAAAGAGTGGTAGCCAATTCAATCCACTATCGTTCGAATTGAAAACGAGTGATCACTATGTGTGGCGCGGCGTGTATACAGGTTCGGGCTCAATCGGAGATCATGCGCTGTCGAGCAAGGAGTGGACGTCGTTTGAGATTGAATTGGCTGGAGATGAGGTGGGACTTTTTCGGTCAACGGACCAGCTCGCTTTCAAAAAGATATCGTTGAGACGTATTCAGCCGAATATTTTTCAATCGCAGTTGAGTTTTTATCTTCATCAGTTATTTCA
KOK=        14
KK=  149012  LL=  149911  Z=    4.68  JJ=  148802  DL=   900
A===      111      112      113      114      121      123      124      131      132      133      134      141      143      144      211      213      214      223      224      231      233      234      243      244      313      314      323      333      334      343      413      433
B===      222      122      422      322      212      412      312      242      142      442      342      232      432      332      221      421      321      411      311      241      441      341      431      331      424      324      414      444      344      434      423      443
RRR=   13.665   -0.107    0.464   17.539   -3.798    0.337    6.030    1.003   -0.216    2.028    0.030    4.008    6.038    1.035    3.500    0.475   -0.105   23.536   11.371    3.405    0.001   -0.010    3.014    6.084    1.586    7.651    0.001    1.553   36.600    5.186   -0.571    0.189
X1==    2.740    0.398    0.337    5.444   -1.275    1.535    1.523   -0.945   -0.985   -1.398   -0.679    2.886    2.934    0.757    4.303    2.165    0.266    5.786    3.293    4.056    0.000   -0.007    0.703    2.820    0.775    2.212    0.000   -1.233    6.118    4.484    0.766   -0.419
X2==    4.987   -0.269    1.377    3.222    2.977    0.219    3.959   -1.061    0.219   -1.450   -0.045    1.389    2.058    1.368    0.813    0.219   -0.393    4.068    3.453    0.840    1.421    1.432    4.285    2.158    2.045    3.459    1.421   -1.259    5.982    1.157   -0.746   -0.452
CD1=        8        4        3       11        1        5        5        1        1        0        1        7        6        3       11        6        3       12        8        9        2        2        3        6        3        5        2        0        9        7        3        1
CD2=       13        3        5        8        9        3        9        1        3        0        2        5        5        4        5        3        2        9        8        4        4        4        8        5        5        7        4        0        9        3        1        1
ATAAAGCCGCTGAAAAACCAGACGAAGTGACAGCATTTAGTTTATTAAAAGAGAAGATCAGTGATGTTCTTCTCACATTAACGGATCGTGAGCAGGAAGTTCTTACGCTTCGTTTTGGTTTGGTCGATGGATATCCGCGCACGCTGGAAGAAGTAGGACGAAAATTTAATGTCACGCGTGAGCGCATTCGACAGATTGAAGCAAAAGCACTTCGCAAAATGCGCCATCCCACTCGTATACGGAAGTTAGAAGGCTTCTTGGATGGCGAGTAAGCCGATTATCATTAAATAAGAACCGTTGTCCGCTTGCCCGCCTGGATTTCGCCTATCACCTTTGCGGGTTGCTTCTCTTTCTTAAGGATCTTAAGAGTGGCGTCCGCATCTTTTTTTGAAACGATAAGCATATAACCGATTCCCATATTAAAGACGCGAAACATTTCATCTGAGGAAACCTTACCGGCTTCTTGCATGAAGCTAAAGATAGCTGGTGGCTTCCAACTCGATGTATCAATAACGGCATCAACTGTTTCGGGAAGAATTCGTGGAATATTATCATAAAGTCCGCCACCTGTGATGTGCGCCATACCGTGAATATTCACTTTTTTCATTACCGCTGAAACGGGATGTAAATAGCTTTTATGGATGGCAAGTAGAGCTTTTTCGAAGGTTGTTCGAGTTCCAGGAACAAAATCTGAGAGCTTCATACCCGCTTTTTTAAAAATAATATGGCGAGCCAGCGAGTATCCATTGGTTTGCAAGCCGGTTGAAGGCAAGCCGATGATCACATCACCTTTTCGAATTTTTTTGCCCGTTATCAATTTTTTACGTTCAACAGTACCCACAACCGTTCCAACTAAATCATACTCTCCCTTTGGATAGAGACCGGGCATTTCAGCGGTCT
KOK=        15
KK=  194132  LL=  195301  Z=    4.60  JJ=  194102  DL=  1170
A===      111      112      113      114      121      123      124      131      132      133      134      141      143      144      211      213      214      223      224      231      233      234      243      244      313      314      323      333      334      343      413      433
B===      222      122      422      322      212      412      312      242      142      442      342      232      432      332      221      421      321      411      311      241      441      341      431      331      424      324      414      444      344      434      423      443
RRR=   11.143    2.557    2.390   12.383    2.557   12.335   14.543    1.791   -0.422    1.629    2.724   10.715    6.785   -0.126   -1.057    0.304   -0.193    4.234   13.312    7.053    1.576    2.260   11.091    6.262    1.695   10.576    4.033    3.892   10.693    0.939    0.514    0.032
X1==    2.195    2.932    2.336    4.063    2.932    5.553    5.400    1.171    0.464   -1.428    1.738    2.981    2.394    0.159   -0.799    0.464    0.155    1.437    4.612    2.160   -1.473    0.955    2.228    3.003    1.403    3.050    1.273    3.129    3.519    1.127   -1.543    0.330
X2==    5.077    0.872    1.023    3.048    0.872    2.221    2.693    1.529   -0.910   -1.141    1.567    3.594    2.834   -0.797    1.323    0.656   -1.245    2.947    2.886    3.265   -1.070    2.366    4.977    2.085    1.208    3.467    3.168    1.244    3.039    0.833   -0.333    0.098
CD1=        9       11        7       11       11       13       14        5        4        0        5        9        6        3        3        4        4        6       13        7        0        4        6        8        4        7        4        5        6        3        0        2
CD2=       17        7        6        9        7        8        8        7        2        1        5       10        7        1        8        5        1        9        8       10        1        6       10        5        5        8        8        4        6        3        2        2
GCTTAAAGATCATTTTCTTGCCGGATTACAATGTTTCATTGGCCGAAAAAATCATACCAGCAGCGGATGTGTCTGAGCAGATTTCAACCGCTGGCCTTGAAGCATCAGGTACAGGCAATATGAAGCTCTCCCTGAATGGTGCCCTGACGGTTGGCACATGGGATGGAGCCAATATTGAGATTGCTCAACATGTAGGTGAAGATAATATCTTTATTTTTGGCAAGCGCACCGAAGAACTACAAAAGATGAGAGAAGAAGGATACGATCCGTGGAGCGTTGCTGAATCTTCAGAAGATCTGATGCGAGTACTAGAAGCCATTCGAGATAATGACTTTAATAAAAACAGTCCCGATCTATTTAGAGAACTTTATCATGAACTAACCGATCATGGTGACTTCTATTTCTATCTGGCTGATTTTGAAGAATATATTTTATGCAATGATGCTGTTGATACACTCTATAAAGAACCAAATCGATGGGCCGAAAAAGCGTTGCTGAACGTAGCGCGTATGTCTTGGTTCAGCTCGGATCGCTCGATTCAAGATTACAGTGATCAGATTTGGCATCTTAAGAAAACGTCGATTGAATTAGATTAGGCGAAGGATTAATCCCCTTGAATTTTATTTCTGTAGGTGTTCTGCCAATAACGTGGTTCTGTTCTTCGAGAGTGTCTGGGAGACGGCAAGCTGAAGTGCTTTTGTTGTACCAACTAAAATAGCTAATTTTTTGCGCGCGTTATCGCTGTATAAATTAATGTACGTTGCAACATGATGTAATGCTGGGTATGTAATGGAATGATAACGGCGGGATATTCGCTTCCCTGGCTCTTATGAATGGTGATGGCATACGCATGTAAGAGAGAATCAAGTTCTCGAACATCAAACAGAATGGAGCGATTTTCAAAACGAATCGATACTTCAGACGCTTCGAGATCGATCATTTCGATATAGCCCAAATCTCCATTGTAGATCTCTTTGTCATAATCGTTTTCAGTTTGCATCACTCGATCACCACATCGAAAAATCGTGCCAAATCGTTCAACTTGATCCCCTGTTGGATTCAATGACTGTTGCATGGTCGCGTTTAAATTGCGGGCACCTAATGCCCCTTTTTGCATGGGCGTTAAGATTTGAATCTCTTCCATTGGCTTCATGCCAAATCTTTTTGGAA
KOK=        16
KK=  198452  LL=  199501  Z=    5.25  JJ=  198362  DL=  1050
A===      111      112      113      114      121      123      124      131      132      133      134      141      143      144      211      213      214      223      224      231      233      234      243      244      313      314      323      333      334      343      413      433
B===      222      122      422      322      212      412      312      242      142      442      342      232      432      332      221      421      321      411      311      241      441      341      431      331      424      324      414      444      344      434      423      443
RRR=    9.136   34.276    0.211    3.960    0.033   40.246    1.870   -6.398    0.870    2.015    5.563   -0.074    3.125    0.379    1.528    0.691   -0.218   13.908   10.948   -0.166    0.983    4.353    2.022   -1.249   -0.480   -1.752    3.062   17.617   -0.197   11.122   -0.051   10.119
X1==    3.575    5.864    5.040    2.259   -0.082    5.937    0.992   -1.787   -1.834    1.600    2.942   -0.042    1.652   -0.250    2.395    0.941    0.431    5.158    4.160   -1.279    1.480    2.161    1.532    1.585    0.324   -0.927    1.480    5.023   -0.675    2.217    0.363    2.940
X2==    2.556    5.846    0.042    1.753   -0.404    6.779    1.885    3.580   -0.474    1.260    1.891    1.753    1.891   -1.513    0.638    0.734   -0.506    2.696    2.631    0.130    0.664    2.014    1.320   -0.788   -1.480    1.891    2.068    3.507    0.292    5.016   -0.141    3.441
CD1=       11       16       12        7        4       14        5        0        0        5        7        3        5        2        9        5        4       13       11        1        5        6        5        5        3        1        5        9        1        5        3        6
CD2=        9       15        3        6        3       14        6        9        2        4        5        6        5        0        5        4        2        7        7        3        3        5        4        1        0        5        5        6        2        8        2        6
GATAACCATTCCATCAATCTAGTAGGACTGGTTTGTAATGGTGAAGAAGCTCTTAGTCAGATAACGATTCAAACGCCCTATATTCTCGCTGTTGGATCTGAGGCCAATGGGCTCGATTTAGAATTACTCGATCAATGTGATCAATGTGCAACGATTTTAATTCAACCCGAGTGTGAGTCGTTGAATGCGGCTATCGCAGGCAGTATTGCGATGTTTGCATTGCGATAAAAAAGGTGGTGGGCGATGACGGACTCGAACCGCCGACCCTCTCGGTGTAAACGAGATGCTCTAGCCAACTGAGCTAATCGCCCCCAAAAAAGAGCCGACATCGTAGCGTTTACCGTCAATGAGTCAAGACCCTTAGCGAAAAAAGAAGATTTATCGTTTTTGTTGTAGAAAACGGATTGCTTCAATGGTTCGTTGATTCTGCTTTAAGGTGCCTACTGTGATGCGTATATGATCCGGTAAACCGTATCCATCAAGGGGACGTACGATCACTTTTTCTTTTTGTAAATCTTCAAACCATCTGCGCCCTTCACCTGTTTTTACCAAAACAAAATTGGCGGCTGAGGGAACCGTTTCGAAGCCTATTTTCTCAAGTTCATTGATTAAAAATTGGCACCCCTGCTGTGTGAGTTGGGATGTTTTCTCAAGGTATTCAGCATCATCAATCGCTGCCATTGCTGCCACTTGTGCCATGGCATTCACATTGAAGGGTTGTCTAACGCGGTTTAAACGTTCAATCAACTTCTGATTCGCAACCCCATACCCAATCCGTAGACCAGCTAATCCATATCCCTTTGAAAACGTTCTAAGAACGATTACATTTTCAATGCCTTCTCGAATGAAAGAAAGCGAATCACCTCTTAAATGCTTAGGCATGATTTCAATATAAGCTTCATCGATAATAACCATGACATGCTTGGGTACCGATCGAACAAATTGAATTAGAGCTTCTGGATCAACCGCCGTTCCCGTTGGATTATTTGGATTAACAAGAGCGATTAATTTGGTATCGGGCGTAATGGCATCTAGCATGGCATCAAGGTC
KOK=        17
KK=     153  LL=     452  Z=    4.64  JJ=      63  DL=   300
A===      111      112      113      114      121      123      124      131      132      133      134      141      143      144      211      213      214      223      224      231      233      234      243      244      313      314      323      333      334      343      413      433
B===      222      122      422      322      212      412      312      242      142      442      342      232      432      332      221      421      321      411      311      241      441      341      431      331      424      324      414      444      344      434      423      443
RRR=    0.860    1.846    0.387    0.086   -0.055   30.856    2.535   -0.074    0.052    5.498   -0.691   -0.568    0.034   -0.336   -0.055   -0.252   -1.275    1.349    2.749    0.578   12.690   -0.231    0.574    0.100    0.373    0.574   -0.474    0.884   -0.122    0.570   -0.058   17.125
X1==    1.722    5.086    1.114   -0.177    0.086    4.304    1.064    0.114    0.304    1.325    1.092   -1.104    0.092    0.715    0.086    0.304    2.064    1.453    2.265   -0.696    4.469    0.287   -0.713    0.042    0.325   -0.908   -0.531    0.485   -0.691   -0.691    0.092    3.309
X2==    0.500    0.363    0.348   -0.485   -0.637    7.170    2.382   -0.652    0.170    4.150   -0.632    0.515    0.368   -0.471   -0.637   -0.830   -0.618    0.929    1.214   -0.830    2.839   -0.805   -0.805    2.401    1.150   -0.632    0.894    1.820    0.176   -0.824   -0.632    5.176
CD1=        3        6        2        1        1        5        2        1        1        2        2        0        1        2        1        1        3        2        3        0        5        1        0        1        1        0        0        1        0        0        1        4
CD2=        1        1        1        0        0        8        3        0        1        5        0        1        1        0        0        0        0        2        2        0        4        0        0        3        2        0        2        3        1        0        0        6
AACACGGGGATTAATCAAATCTCCGGCAATATCGCCGATGGTTCTGCCTTGATGACGGAGACTGATCATCATGGAACCAAAATCATGGACGGCACCCATTAAGATGGATCCAATAAGAATCCACAATAGAGCGGGTAGCCATCCCCAGATGATGGCGATGGCAGGCCCCACAATCGGTCCGGTGCCGGCAATGGAGGTGAAGTGGTGTCCAAAGAGAACGAATCGAGGGGTGGATACATAATCGATGCCATCTTGTTCGGTTTCGCTGGGACAGGCTTTAGTTGGGTTGATTTGAAATAG
KOK=        18
KK=    1233  LL=    2282  Z=    4.67  JJ=    1083  DL=  1050
A===      111      112      113      114      121      123      124      131      132      133      134      141      143      144      211      213      214      223      224      231      233      234      243      244      313      314      323      333      334      343      413      433
B===      222      122      422      322      212      412      312      242      142      442      342      232      432      332      221      421      321      411      311      241      441      341      431      331      424      324      414      444      344      434      423      443
RRR=   17.531    1.275   -0.060   13.880    4.897   17.305   15.147    0.120   -0.049   -0.008    2.478    1.138    2.519    0.149   -0.786    0.056    1.507    4.196   32.658   -0.367    1.063   -0.226    5.145    1.708    0.083    3.629    1.397    0.112   13.171   21.125   -1.192    0.453
X1==    6.003    0.762   -0.205    3.950    2.929    5.254    5.035   -0.205    0.380    1.034    0.972    1.909    1.737    1.668   -0.682   -0.433   -1.673    2.972    6.328   -0.433    0.724   -0.111    1.945    4.191    0.034    2.502    0.724    0.238    2.269    6.573   -1.324   -0.313
X2==    2.920    1.672    0.293    3.514    1.672    3.294    3.008   -0.584   -0.130   -0.008    2.550    0.596    1.450    0.090    1.153   -0.130   -0.901    1.412    5.161    0.848    1.468    2.031    2.645    0.408    2.473    1.450    1.929    0.470    5.804    3.214    0.901   -1.448
CD1=        9        3        1        8        6        8       11        1        2        2        3        5        4        6        1        1        0        6       15        1        2        2        5       12        1        5        2        1        4        9        0        1
CD2=       11        7        6        9        7       11        7        4        4        6        8        4        6        2        6        4        1        6        9        6        8        6        7        2       12        6        9        8       15       10        5        1
CCGATTGATGAAGCTGCTGCCTTGTGGGATGCATTTTTGGCGCATCCGAAATGTGCGCCTGCGGGTCTGGGTGCGCGCGATACGTTGCGGTTGGAGATGGGATATCCATTGTATGGGCATGAATTAGATGCGATGCATTCTCCGGTTGAGACGGGTGATGGGTTGTTTATTGATTGGAATAAAGCATTCATGGGTAAAGCGCGGTGCGAAGTGGATCGAGCGGAGAGGTCGCAACGGGTCGTTGGATTGCAACTTGCTTCCAAACGGGCTGCTAGAGAACAAGATCGTGTGTATTATAAAGATCAGCTTGTCGGGTATGTAACCAGTGGATCTCTGGCACCTAGCTTGGATGTGGCGGTGGCACTGGCACGCGTGCATGGTTCTTGTTGCGAGGTTGGGCAGATGCTTCAGGTGGAAATTCGTGGACGTTTTCAAGAGGCGCAGGTGGTATCACTTCCGTTTTATCAATCGGGTAGTGCTCGCGTGAAATGAAGAGGAATTAACAAGGATAAGAGGAGTAGGTTACTATGAGCAAAACCCCGTTTTGTGCAACGAGTGAGCAAGATCAAGCGATTATGTTTGAGGCATTGGGCATTGAGTCTTTTGATGATTTATTTGCGGCGATTCCAGATCATCTTCGGGCGGATTCGCTGAACATTCCTGATGGGATGTCTGAAATGGAGATGATGCAGCATATCCGTAGAGTGGCATCAAAAAATGCATCGCACTTGGTTAATTTTTGTGGAGCGGGTTTTTATGATCACTATATTCCGGCGGCGGTTAATGCGTTGGCAAGTCGGGGTGAATTTTATACGGCTTATACACCTTATCAGCCGGAGGCGTCGCAAGGAACTCTTCAAGCGGCGTTTGAATATCAGACTGCGATCTGTCGTTTAACGGGTATGGAAGTGGCAAATGCGTCTCTTTTTGATGGAGGTTCGGCTTTGATTGAAGGGGCGATGATGGCGCTGCGTCATACGCGGCGGAATCGGGTTTTGGTGGACGAGGGCGTTAATCCCATTTACCGAGAGATGCTACGGACTTATACGC
KOK=        19
KK=   13443  LL=   14072  Z=    5.12  JJ=   12903  DL=   630
A===      111      112      113      114      121      123      124      131      132      133      134      141      143      144      211      213      214      223      224      231      233      234      243      244      313      314      323      333      334      343      413      433
B===      222      122      422      322      212      412      312      242      142      442      342      232      432      332      221      421      321      411      311      241      441      341      431      331      424      324      414      444      344      434      423      443
RRR=    4.470    1.553    1.521   -1.530   -0.867   24.962   13.988   -0.900    0.901    2.271    0.113   -0.191    3.906   -1.376   -0.610   -0.644   -0.517    0.445   -0.708   43.409    1.027    7.482    0.854   13.206    0.847    0.569    0.886    0.768   -0.055    1.417    0.159   -0.082
X1==    2.346    2.088    0.944   -1.304   -0.397    5.436    4.524    0.944    1.709    1.179    0.599   -0.524    4.107    1.311    0.431    0.777    1.571    0.613    0.633    7.300    1.081    2.096    0.436    4.365    1.179    0.599   -0.919    0.353   -0.038    1.935   -0.279   -0.038
X2==    1.906    0.744    1.611    1.173    2.182    4.592    3.092   -0.953    0.527    1.926    0.189    0.364    0.951   -1.050   -1.414   -0.828   -0.329    0.726   -1.118    5.947    0.950    3.570    1.960    3.025    0.718    0.951   -0.964    2.176    1.449    0.732   -0.572    2.166
CD1=        4        4        2        0        1        7        8        2        3        2        2        1        6        4        2        2        4        2        3        9        2        4        2        9        2        2        0        1        1        3        1        1
CD2=        5        3        5        3        5        9        5        1        3        6        2        2        3        0        0        1        1        3        0       11        4        6        4        4        4        3        1        7        4        3        1        5
CATTATGCCAAAAAATGAACCCGATTGGCGTGATCAGCTCCAACCTGACCGACACATTCATCTGATTGGGATTGGGGGTATGGGCATGGCGGGGTTGGCGATCTTGCTTCACGAGCGGGGCTTGCAGATTAGTGGATGTGATACCGTGGCAAATCGCCAGACAGCGTATTTGAAAGCACGCGGTATTCCGGTCGAATTCGATCATGACGTTGCACATCTTGAAGGGTGTGATTTGTTGATTCGCAGTTCGGCGGTATCACTCGATACAGATGAAGTTCAGGAAGCTATACGCCAGTGTATTCCGGTGGTTCAGCGAGGCTATGTGTTAGCGGAGTTGGTTCGGGATCGAATCTGCATCGGGGTGGCAGGTAGTCATGGTAAAACCAGCACAGCCGCCATCTTATCGCAACTGTTGCAATCGGGTTTTGCGATTGGTGGTGAGATAGGGGGGGGGAGCTGGATTGGCACGTGATGGAAGATGGATGGTCACGGAATTAGATGAGTCGGATGGCACGCTCACGCAATTTGAGCCTGATTATACCATTTTAACGAATGTGGATGATGATCATTTAGATCATCATGGAAGTCGTGCCCAGTTGAATCACTGCTTTGAACAATTGATTTTTCAAA
KOK=        20
KK=   19143  LL=   19682  Z=    4.95  JJ=   18903  DL=   540
A===      111      112      113      114      121      123      124      131      132      133      134      141      143      144      211      213      214      223      224      231      233      234      243      244      313      314      323      333      334      343      413      433
B===      222      122      422      322      212      412      312      242      142      442      342      232      432      332      221      421      321      411      311      241      441      341      431      331      424      324      414      444      344      434      423      443
RRR=    3.152    3.904    5.776   -1.301    1.133   11.319    3.639   -0.613    1.458    9.355    0.755    0.392    3.307    0.483    0.192    1.458    0.560   57.833   -0.003   -0.338    3.493   -1.447    0.074    0.601    1.307    0.930   11.950    0.258   -0.294    1.219    1.528   12.045
X1==    0.737    2.177    3.829    3.131    4.712    4.233    1.090    0.908   -1.134    2.049    1.626   -0.316    2.539   -0.452   -0.358   -1.134   -0.494   11.914    0.052   -1.134    1.772    1.303   -0.374   -0.633   -0.951    0.714    2.719    0.153    0.884    0.884    0.714    1.851
X2==    4.278    1.793    1.509   -0.415    0.240    2.674    3.338   -0.676   -1.286    4.565    0.464   -1.237    1.303   -1.069   -0.536   -1.286   -1.134    4.854   -0.066    0.298    1.971   -1.111   -0.199   -0.951   -1.375    1.303    4.395    1.682   -0.333    1.378    2.141    6.509
CD1=        2        4        5        5        7        6        3        2        0        3        3        1        4        1        1        0        1       16        2        0        3        3        1        1        0        2        4        1        2        2        2        3
CD2=        8        4        4        1        2        5        5        1        0        8        2        0        3        0        1        0        0        7        1        2        4        0        1        0        0        3        7        4        1        3        4        9
CATTTGCTCATGCAAATTTGAGGTAGACTTGGTTCCTTATATTTTTCGGATATCGGCCGGAAGGGTTTTAACGACGGACTCCGTGAGCAGTTTATCTTTTGCCTGCATGAAGATACGAACCGCTTCGAATCCAATCTCTTCAATGGGCTGATGAGCGGAATAGCGAACGTTGGCTTCGGTTGATTCATCTTCAAAGTCAAAGGTGGAAACAGGAAGTATTTTGAGTTTGTCGAGTTCGGGATTTGGATAACGGTTACAGAATTCCAGAATGCCTTCCATCATGGGATAGTCGTTAAGGAAGAGGGCATCGGCATTGAGATTGCGAGCGGCATAGATGCCGGCACATTCGCGACCAGCTTCGTTAAGATAGGAGGGGGTGCTATGGCAGATAACGAGCCGTTCATCATAGGCAATACCTCGGCTTTCAAGCGCCCCTTTATAGCCCTCGAATCGCCGTTGACGAGCCGTGGTTTCTAGGGCACCGCTCATGAAGGTGACCTGTTCGGCTCCATCTTCGATGAGTTTTTCTGTTAAGTCGAA
KOK=        21
KK=   25113  LL=   26162  Z=    5.32  JJ=   25023  DL=  1050
A===      111      112      113      114      121      123      124      131      132      133      134      141      143      144      211      213      214      223      224      231      233      234      243      244      313      314      323      333      334      343      413      433
B===      222      122      422      322      212      412      312      242      142      442      342      232      432      332      221      421      321      411      311      241      441      341      431      331      424      324      414      444      344      434      423      443
RRR=   21.799   12.225   -0.078    0.042   19.778    8.387   13.560    0.135   -0.049    1.394   -0.452    0.175   -1.445    0.421    0.082   -0.130    1.724   26.035    0.959   -0.049    0.341   -0.015   -0.581    3.921    1.221   14.453   11.153    1.024   11.979    6.269    2.159   11.950
X1==    4.868    4.367    3.982   -0.335    2.681    1.826    3.894    0.241   -0.180    1.606    1.545   -1.396    1.545    2.392   -0.129    0.489   -1.793    5.755    0.770   -0.180    0.323   -0.146    0.531    2.832    0.863    3.438    2.710    0.627    4.661    1.657    2.176    3.159
X2==    4.478    2.799   -0.020   -0.125    7.376    4.594    3.483    0.559    0.273    0.868   -0.293   -0.125   -0.935    0.176   -0.634   -0.267   -0.962    4.524    1.246    0.273    1.056    0.103   -1.096    1.385    1.414    4.205    4.115    1.632    2.570    3.783    0.992    3.783
CD1=       13       11        9        3        8        5       10        3        2        4        5        1        5        8        3        3        0       10        4        2        2        2        3        8        3        8        5        2        8        4        6        6
CD2=       10        8        3        2       16       12        8        4        4        5        2        2        1        2        2        3        1       13        5        4        6        3        1        4        6        9       12        7        7        9        4        9
TCTAGGGATTGGAAATATCTAGCCAATCGTGTGACGCCGGAAATTGAGGCAAAGATGAAAGAGCGGCCGAAAGAAGTCTTCTGGTCCGGGTTCGATCATCATAACTATCAAACCGAAAGCATGTATCCGTCGTTCTGGGATGCCGATCAACTGTTTAACCTCAATAGGGACCTGTATGAACAGCAGAACTTGGCGAAAAATCCAACATATTCAGGACAACTCAAAAAAATGCAGGACGAGCTTAGCCAATATGTTGAAAGCCTCCCGCACACCTTCGGTGAGTTTTGAGCGTATTAAAGGGATTGATATTTAAAAAGTGGATGAATAGGCCCTTGCTAAATAAAAAATTAAATACGAAATAGTGGAATTGGAAACAGCTGGCGGAAATGGATAAAACGGGAAGTAGTGTGAGTGGGTATCCCAACCCGCTTGCGGGGGATTATAAGGAACAGATGTATGCAGATTAAACATAAGCTGATGCTCTTTATGACTCTGTGTGCGATTCAACTGTTTGCCCTTGAGCGACCCAATGTTATCGTGATTCTGACCGATGATCAGGGGTGGGGCGACCTGAGTATTCATGGCAATGTAGCCATCGATACGCCGAACATAGATCGCTTGGCTCGGGAAGGAGCGCAGTTTGAGCGTTTCTATGTCAGTCCTGTCTGTTCGCCAACGCGAGCGGAGTTTTTAACGGGGCGGCATCATGTCCGGTGTGGGGTGTATGACACATCAGAAGGGGCGGAACGCTGCGATTCCGATGAGATAATGATTGGCGAGCTCTTCAGGAGGGCGGGCTACAAAACGGCGGCCTTCGGGAAGTGGCATAATGGCATGCAGTATCCGTATCATCCCAACGCCCGCGGTTTCGACGAGTTCTATGGTTTTTGCTCTGGCCACTGGGGCAACTATTACAGCCCGATGCTGGAACACAACGGTGAAATAGTACAGGGAAATGGCTTTGTGATCGATGACTTTACTGAAAGGGCGATGAGGTATATCGAGCTGAATAAAGAGGAACCGTTCTTTGTTTATTTGCCATACAATACA
KOK=        22
KK=   43083  LL=   44222  Z=    4.70  JJ=   43023  DL=  1140
A===      111      112      113      114      121      123      124      131      132      133      134      141      143      144      211      213      214      223      224      231      233      234      243      244      313      314      323      333      334      343      413      433
B===      222      122      422      322      212      412      312      242      142      442      342      232      432      332      221      421      321      411      311      241      441      341      431      331      424      324      414      444      344      434      423      443
RRR=   21.640    5.394   16.489    7.876   -0.227    1.991    0.736   -0.217    0.263    1.443    4.741    1.854    0.031    0.171    2.249    0.348    0.598   74.699    1.370    0.473    3.741   -0.227   -0.308    2.598    4.363   10.925   22.415    7.209   -2.013    4.087    1.265    3.937
X1==    5.348    1.706    4.640    5.149   -0.028    1.722    1.024    0.883    0.413    0.701    2.629   -1.886    0.791   -1.400   -1.761   -0.241   -1.237    6.039    1.231   -0.241    4.564    0.334   -0.305    6.451    2.119    2.629    5.305    2.761    2.702    1.315    2.016    2.702
X2==    4.047    3.162    3.554    1.530    8.156    1.156    0.719   -0.246    0.637    2.059    1.804   -0.983    0.039   -0.122   -1.277   -1.441   -0.484   12.370    1.113   -1.961    0.819   -0.679    1.010    0.403    2.059    4.156    4.225    2.611   -0.745    3.109    0.628    1.457
CD1=       13        6       10       13        3        5        5        4        3        3        7        0        4        1        0        2        1       11        5        2        8        3        2       15        5        7        9        5        6        4        6        6
CD2=       10        9       10        5       18        6        4        3        5        8        6        1        3        2        1        1        2       29        5        0        6        2        5        3        8       10       13       10        2        9        4        6
GGCTATTGGTGGTTTGAAAAATGGCAGGAAAAAAATCCCAAAGGCACCCGCGATGCATTCGAAAAGTGGAGCTATGAGAACACGCGTGATTATCTGAACGGTATGGTTAAGCTATTCCGTGAAGAAGGGGCGACGCAGCCCGTTGTTTGGAACTGTGGTTGGGAAGGGCTCATCGAGAAGAACCGAGCCGCGTTCCGAGGAATCGCTGACTCCAATGTGGATGCCATTTCCTTTTGTCTCTATCCTGGGCAGAGCGACCTCAAGAAGCCGTTTTGGGAAAACCCAGAAGAGTTAAGCAACAAAAACTATCTGCCCTATATTCAAGCGGTTTCGGAAACGGAAGAGCGGTTGGGATGGCTCCGTTCCGAAGCCTTTAAAAATAAAGCCAAGTTGGTGTATGAATTTGAGACATTCTGCAATCAGAGTAGTTACATGTATCCGGCGATGGCGGCATTCTATCGCGAAGTTGGCGCACAGATTGCAACACAATGGACGTATGGGCTTACGGGCTATGTCGAGTATCTGGGGGGGAGCCACGTCTTCAATCTGAAGACTACACCGAAAAAAGCCGCTTCGTTCATGGTGGCCAAGCAGCAGTTCAAGGATGTGGACACGATCTATTCATTTGAATCGCGTTCCAGTGCGGTTTTTCACGAGGGCAAACTGATCTATTCAGGTGAGATAGAGACAGCGGTTCCTGACCATCCGCAATCCATCATTGGAGTCGGCAACTCTTCCTTCGTGAACTACGAGGGAACTGGTCTCTATTTCATTGAACCGTGCGAAAACGGAGCGCTACATATAACGCTTATGCCCGACACCCAATTTATTCGTCCGCACTGGAAAGAGCTCCACACCGGTGAACTGGTGGTCAAGCTGGATTATGAAGCTGAACATGATTTTGAACTCCAACTTCCATCCCTTGGAAAACACTGGATTTATCGTAGGGAAGGGCCACGGTGGGTGTTGGTTTCCGAAAAGGAAGGGACTGTACGCTTTGCAGCGAAGCCCGGTGAATATCTGATTGAAAAAGAAAAACTCTTGATAGACCGCAAGCTGCTGGAAGAAGGGTGGGGGAATTAGCATGAATGTGGTGAGGTGTGGGTTATTAGTAGTTGGCTTGTTGAGCTCTTGTTCGGT
KOK=        23
KK=   44553  LL=   44852  Z=    4.91  JJ=   43923  DL=   300
A===      111      112      113      114      121      123      124      131      132      133      134      141      143      144      211      213      214      223      224      231      233      234      243      244      313      314      323      333      334      343      413      433
B===      222      122      422      322      212      412      312      242      142      442      342      232      432      332      221      421      321      411      311      241      441      341      431      331      424      324      414      444      344      434      423      443
RRR=    9.817    0.020   -1.275   -0.183    0.179   -0.111   -0.745   -0.696    0.037    0.554    0.065    1.442   -0.204   -0.678    1.306   -0.111   -0.745    0.638    6.819    9.133   45.239    1.562    1.562   -0.005    0.433    0.334   -0.780   -0.429    0.091    0.789    0.554    3.049
X1==    3.020    0.127   -0.956    0.223    1.127    0.149   -0.692    1.044    0.149   -0.933    0.242    1.223   -0.758   -0.616    1.127    0.149   -0.692   -0.758    1.384    2.149    6.169    1.325    1.325    0.452    1.067    1.242    1.169   -0.910    0.260    2.260   -0.758    2.260
X2==    3.251    0.158    1.333   -0.821    0.158   -0.749    1.078   -0.667    0.251   -0.594    0.269    1.179    0.269    1.100    1.158   -0.749    1.078   -0.842    4.926    4.251    7.333    1.179    1.179   -0.011    0.406    0.269   -0.667    0.471    0.349    0.349   -0.731    1.349
CD1=        4        1        0        1        2        1        0        2        1        0        1        2        0        0        2        1        0        0        2        3        7        2        2        1        2        2        2        0        1        3        0        3
CD2=        4        1        2        0        1        0        2        0        1        0        1        2        1        2        2        0        2        0        6        5        8        2        2        1        1        1        0        1        1        1        0        2
TCATAATCCGGACCGCTCCTGGCGCACGGATGAACAGTGGGATGAATATAAATATTACGGCAACGCCAAGCTGCACAAAATCGCCGAAAAGGGCTATCATCCCGAGCCCTACAACAAACGCACAGTGGCTTGTCCGGCCAGCAATCCACTTGAAGATTTTCAGGATTACCTCAGTGCAAAACATGCATCGGAATTTCTAAGTCGTGACCATGAAAAGCCGTTTTTCCTCGCCGTTGGTTTTATTCTTCCGCATACCTCGTTCATCATGCCGGAGGAAAATTGGGATCGTTTTCCAGATCC
KOK=        24
KK=   72123  LL=   72572  Z=    6.20  JJ=   72063  DL=   450
A===      111      112      113      114      121      123      124      131      132      133      134      141      143      144      211      213      214      223      224      231      233      234      243      244      313      314      323      333      334      343      413      433
B===      222      122      422      322      212      412      312      242      142      442      342      232      432      332      221      421      321      411      311      241      441      341      431      331      424      324      414      444      344      434      423      443
RRR=   10.990    6.283    2.187    0.026   -4.194    2.204   -0.989   -0.062    1.194    7.858   -2.129    0.149   -0.172    0.293    0.165   -0.031    1.184   80.460    0.321   -1.535   -0.045   -1.540   -0.653   -0.649    0.411   -0.032    6.669   -2.597    1.048    0.121   -0.353   31.781
X1==    4.049    2.674    1.132   -0.134    3.613    0.931   -0.329    0.132   -1.033    2.207    1.928   -0.134    0.943   -0.321   -0.142   -0.051   -1.187   14.047    1.814   -1.033    0.039    1.556    0.660   -0.520    1.207   -0.043    2.039   -0.724   -0.953    0.047    1.928    5.047
X2==    2.714    2.349    1.933   -0.191   -1.161    2.368    3.003   -0.473   -1.156    3.560   -1.104   -1.108   -0.183   -0.911   -1.161    0.606   -0.997    5.728    0.177    1.487   -1.151   -0.989   -0.989    1.248    0.340    0.738    3.271    3.584   -1.099    2.599   -0.183    6.297
CD1=        5        4        2        1        5        2        1        1        0        3        3        1        2        1        1        1        0       17        4        0        1        3        2        1        2        1        3        0        0        1        3        6
CD2=        5        4        4        1        0        4        4        1        0        6        0        0        1        0        0        2        0        7        1        3        0        0        0        2        2        2        5        6        0        4        1        8
TGCGGCAATGCCTTCGAGCTCTTGTGTGCCGAAGGGGAATTCATAGAGAATATCGGTACAGGCAGACGCATAGTGTGCGAGTTCATTGTCTTCATGGATTTCGCGTTGCATACGACCTTCAGGCAGGCCCACTTTTTCATACCACTTTAAGCGTTCGGCAACCCAGTATTCGTGCATCTCGGCATCGGTTCCGGGTTTGATAAAATATTCGAGTTCCATCTGTTCAAATTCGCGTGAGCGGAAGGTGTAGTTTCGGGGATTAATTTCGTTTCGGAAGGCTTTACCAATTTGGGCGATGCCAAAGGGGACTTTGTTTCGAACGGTTGAGAGCACATTGCCGAACTGAGCAAAGATGCCTTGAGCGGTTTCGGGACGAAGATAGGCTACATTTGAGCTCTCTTCGACGGGACCGACGAAGGTTTTAAACATCAAGTTGAAGGCACGTGGTTC
KOK=        25
KK=   72663  LL=   73502  Z=    4.97  JJ=   72603  DL=   840
A===      111      112      113      114      121      123      124      131      132      133      134      141      143      144      211      213      214      223      224      231      233      234      243      244      313      314      323      333      334      343      413      433
B===      222      122      422      322      212      412      312      242      142      442      342      232      432      332      221      421      321      411      311      241      441      341      431      331      424      324      414      444      344      434      423      443
RRR=   28.756    7.628    1.691   30.196   -1.192    9.680    5.280    1.269    0.859   -0.484   -0.142    0.021    1.346   -0.758    0.354   -0.408    1.165    5.787   -0.966   -1.328    0.011    3.015    1.383   17.451   -0.455   -1.308   -0.719   -0.982   13.926    5.737    2.779    3.140
X1==    5.313    2.565    1.991    6.937    1.791    4.044    1.110   -1.249   -0.555    3.547   -0.084    0.645    1.299    1.280   -0.533    1.744   -0.875    4.404    2.131   -0.555    0.181    2.375    2.375    4.981   -0.461   -0.776   -0.577   -0.483    2.624    1.939    2.683    2.624
X2==    5.413    2.973    0.849    4.353   -0.665    2.394    4.757   -1.017   -1.548   -0.136    1.686    0.032    1.036   -0.592   -0.665   -0.234   -1.331    1.314   -0.453    2.394    0.059    1.269    0.582    3.503    0.987    1.686    1.246    2.036    5.307    2.958    1.036    1.197
CD1=        8        5        4       12        4        7        4        0        1        6        2        3        4        5        1        4        1        8        6        1        2        6        6       12        1        1        1        1        6        5        6        6
CD2=       10        6        4        8        1        6        8        1        0        3        5        2        4        1        1        2        0        4        1        6        3        4        3        6        5        5        5        8       12        8        4        5
TGAGGCATCGTTTTTAGCGATTTTCTTGATCTTCTTTTCGGCGGGTGCGGGGGCGCCTTCGTGATGGACAAACATGAGCGCGTTTTTATCCTGCTTATGGCGAAGTGCAAAAAGCTGATCCGCTCGGTAGCGTCCTTTGGTTTCGCGGCAGTCAAGCATGGGGTCTTTAAAGTTGCCGACGTGACCGGATGCTTCCCAGACGCGCGGGTGCATGATAATGGAGCTGTCGAGCCCGACGATATCTTCCCGAAGCTGGGTCATCGATTTCCACCAGCAGGCTTTAATATTGCGTTTCATTTCAACGCCGAGGGGACCGTAATCCCAGAAGCCATTAATACCGCCATAGATCTCGGACGTTTGAAAAATAAAACCGCGCCGCTTGCAGAGACTGACGAGCGCATCCATCGTTACTTTATAATCATTAGGTTTCATAAGCCGCCGAGGATGCCTAAGCGGCTGGAATGGGTCAAGTGCGAAGGGGCTAGAACCTCTTTGAGCTGTTCATGGGGGTGGGATCTTGCTATTACGATGATATGGATTCAAAAAATACCAAACGCGTGGTGCCCGTTGGGGTGATCGCGGCGCTACTGATGGGACTTGTTCTCTTGGTGGAGGGTGCGTTGATGAGCGGAATATTGGAGAACCGCTCGGCGGGGTTAATCCAACTCGTTCCAGGTTTTGCGGCTTGGGTGGAAAAAGAGGGTGCGGTGAAAGCATCTGTGCAGGTACCGGCTTCGGTTAGCCCGTCGGTGGAACCGCAGATCGAATCCGTTGAGCCCAAAGCGATGGAAAGGCCGAACGTCGAGCCGGAAGCACCGGTCGAAGTAGATTCGTCGATAC
KOK=        26
KK=   93363  LL=   94112  Z=    4.65  JJ=   93063  DL=   750
A===      111      112      113      114      121      123      124      131      132      133      134      141      143      144      211      213      214      223      224      231      233      234      243      244      313      314      323      333      334      343      413      433
B===      222      122      422      322      212      412      312      242      142      442      342      232      432      332      221      421      321      411      311      241      441      341      431      331      424      324      414      444      344      434      423      443
RRR=   40.398    0.735    0.266    4.449   -0.615   28.188   -0.418    0.822    0.516    1.373   -0.015    1.461    1.358    0.682   -3.791   -1.736   -0.557   17.291    4.844   -0.619   -0.626   -0.027    0.224   -0.560   -0.389   -0.215   -2.189   -0.548    0.623   -0.084    9.194   94.356
X1==    5.527    7.235   -0.425    1.091    1.235    5.313   -1.224   -0.425   -0.687    0.618    1.183   -0.909    1.183   -0.571    2.235    2.313    0.442    8.496    2.391   -0.687   -0.618   -0.281    2.353   -0.498   -0.382    0.183   -0.618   -0.343   -0.734    0.266    3.183    8.266
X2==    7.310    0.102   -0.625    4.079   -0.498    5.306    0.341   -1.933   -0.751    2.222   -0.013   -1.607    1.148   -1.194   -1.696   -0.751   -1.260    2.035    2.026    0.901    1.014    0.095    0.095    1.125    1.019   -1.173    3.544    1.597   -0.849   -0.315    2.888   11.415
CD1=        6        8        0        2        2        6        0        0        0        1        2        0        2        1        3        3        2       10        6        0        0        1        4        2        0        1        0        0        0        1        4        9
CD2=       20        3        4        9        2       13        2        1        2       12        3        0        5        0        0        2        0        5        3        5        6        2        2        2        9        1       11       12        2        3        8       25
TTTCATGCCGGCTGCTTTGGCGGAGTGAATGCCGGCGGGGGTGTCTTCGATGGCGATGGCGTTGGCGGGTTCAGTGATCTTTAAGTTTTCGAGGGCGAGCTTATAGGGGGCGGGGTCGGGTTTGCTCTTTTTGGTGTCTTCGGCGGTGACGATGGTACGAAAGTTTTCTTTGATGCCGTGCGTGGTGATGATGGGTTCGATATCGGATCGGAGGGCGCCGCTGCAGAGACCGACGGGAAGACGAATGGGGATGCTTTTAATGAGTTGAATGGCGCCGGGTAGGGTCGTGAGTTGGCCGCTAGTGGCATATTGTTCAAAGACGGCGGCTTTTTGAGCGATGCGTTCGGTGAGTTTTTTGGAGGAGAGGTGCTTGTGGGCTTTTTTGAAGGCGGTTTTGAGGGCATCGCGGTCATCGAAGCCGATGTATAGGTCTTGGTAGAGGTCCCATTCAATCTGAATGTGATCGGCTTTAAGTACGGCATTGAAGGCTTTGTGGTGCCAAGGTTCGCTGTCGACGATTACGCCATCAAAATCAAATATTACGGCTTGTAACATGGTTAAAATGTGGGCTTTCGTTGCGGGGATGTCAATCGCTTTGAAGCGCTTGCCAAACTTCTTCGAGGCGTTGGGCGGAAATTTTGCGTGTGGTTTTGATTTCAGGAGCAAAGCGGTTGATGCGAAATTCTTCGATGAGCATGGCAAATTCAATGAGGCGGTGGGCTTGGTTGATGTTATCGGTTTGGAGGAGGC
KOK=        27
KK=  108813  LL=  109772  Z=    5.29  JJ=  108603  DL=   960
A===      111      112      113      114      121      123      124      131      132      133      134      141      143      144      211      213      214      223      224      231      233      234      243      244      313      314      323      333      334      343      413      433
B===      222      122      422      322      212      412      312      242      142      442      342      232      432      332      221      421      321      411      311      241      441      341      431      331      424      324      414      444      344      434      423      443
RRR=   12.607   21.670    0.002    0.887    3.669   19.612   28.734   -2.911    1.235   24.433   -1.013   -1.594   -1.095   -0.109    0.755   -0.417    2.559    0.902   12.290   10.624   -0.177   -0.598    5.466    4.827    1.496   -0.957    2.433    0.486    0.876    2.954   -0.071   18.953
X1==    3.798    6.314    0.328    0.907    1.069    3.427    5.813    1.925   -1.289    4.694    2.440   -0.986   -1.341    0.084   -0.898    0.283   -1.643    0.238    5.060    4.999   -0.127    1.616    1.616    1.795    1.820    0.928    2.702    0.239    0.701    0.701    0.172    5.237
X2==    3.319    3.432    0.006    0.977    3.432    5.723    4.943   -1.512   -0.958    5.205   -0.415    1.617    0.816   -1.293   -0.840   -1.472   -1.558    3.787    2.429    2.125    1.395   -0.370    3.383    2.688    0.822   -1.031    0.901    2.033    1.249    4.212   -0.415    3.619
CD1=        8       12        2        4        4        6       12        4        0        6        5        1        0        3        1        2        0        2       11        8        1        4        4        6        3        3        4        1        2        2        2        7
CD2=       10       10        4        4       10       15       10        1        2       15        2        5        4        0        2        1        0       11        6        8        7        2        8        5        6        1        6        9        5       10        2        9
GTCGGATGAACCAATGCGTTGTTTGGTGCGCCCTCGATACGGAAGCCAAGGGGCATGGGCGATGATTGCGCCTCAGGGTGATGGATTTGCGCAAGTTCAATTTGAGGAGCCTCAGTTTGCTTTGGCACCGGGGCAGGCGGCGGTTTTTTATGATGATACGGAGGTTCTTGGAGGCGGTTGGATTGATCTAGTTCCGGAGGCTGAAGAGACGGTATCGAAAATTAATGTATCAAGTATTTGATCATAAAGATGGAATGATATAATTACCGATCTTTTAAAATTAGGGAAAAAATGAATATACAACTTGCAGCAAATACAATTCGTGGCCTTTCAATGGACGGTGTTCAGGCCGCAAAATCAGGTCATCCAGGGATGCCGATGGGTATGGCGGATGTGGCTGCCGTGCTTTGGCTTAATTATTTGAAACATAATCCAAAAAATCCAGCGTGGGCGGATCGAGATCGCTTTATTCTCTCAGCGGGTCATGGATCGATGTTGCATTATTCATTGCTGCACTTGGCAGGTTTTGAAGATATGACGGTGGATGAGTTGAAACAGTTTCGTCAGTGGGGTTCTCGCACGGCGGGGCATCCAGAATTCGGGCATGCGCTCGGAATTGAGACGACAACGGGGCCGTTGGGTCAAGGTTGCGCCAATGGTGTAGGGATGGCAATTGCGGAAAAAATGTTAACAGCTCGGTATAATACGGAACGGGATGCCTTGGTCGATCACTATACCTATGTGATCGCTTCGGAGGGCGAATTTGAAGAAGGTGCTTCACATGAAGCATTCTCTTTGGCGGGGAACCATGGTCTCGGAAAACTCGTTGTTTTTTATGATCAAAATTTTATATCGATCGAGGGCGATACACACATTACCTATACCGATGATGTGACCAAGCGGATGGAGGCCTATAATTGGCAAGTGATTGAGATTGATGGGCATAACCATCAACAAATC
KOK=        28
KK=  116973  LL=  117422  Z=    5.54  JJ=  116883  DL=   450
A===      111      112      113      114      121      123      124      131      132      133      134      141      143      144      211      213      214      223      224      231      233      234      243      244      313      314      323      333      334      343      413      433
B===      222      122      422      322      212      412      312      242      142      442      342      232      432      332      221      421      321      411      311      241      441      341      431      331      424      324      414      444      344      434      423      443
RRR=    4.169   -1.000    2.024    1.308   -1.653   12.864   -0.235   10.245   -0.558    0.491    0.282   -4.456    4.067    0.140    0.861   -0.016    1.308   15.523    1.308   72.291    2.893    3.300   -0.060    0.144    0.575    0.882    0.747   -1.220   -0.569    3.039    0.882    0.969
X1==    2.817   -0.450    2.036   -1.179   -0.450    5.029   -0.321    4.036    1.029    0.398    0.149    4.017    2.149   -0.186   -1.261    0.029   -1.183    6.021   -1.188   10.029    1.393    1.143    1.143   -0.194    1.398   -0.851   -0.607   -0.376   -0.532    1.468   -0.851    0.468
X2==    1.480    2.223    0.994   -1.109    3.676    2.558    0.732    2.538   -0.542    1.236    1.892   -1.109    1.892   -0.752   -0.683   -0.542   -1.105    2.578   -1.101    7.208    2.077    2.888   -0.053   -0.746    0.412   -1.037   -1.231    3.241    1.070    2.070   -1.037    2.070
CD1=        5        1        3        0        1        6        1        5        2        1        1        6        3        1        0        1        0        7        0       11        2        2        2        1        2        0        0        0        0        2        0        1
CD2=        4        5        3        0        7        5        2        5        1        3        3        0        3        0        1        1        0        5        0       11        4        4        1        0        2        0        0        5        2        3        0        3
ACTGTTTCAGGCTCAGCTAGATCAGGTTTTGGAGTATGTTGAACAACTGAACGAAGTTGATTTGCCTGAAACGGTTTCCGAAACGAATCAAGGCGTATCGCTATCGAATTTGCGTGAAGATATAGCCACGGGATCGATTTCACATGAAGCGGTTATTCAAAACGCACCGGCTGCCACCGATGGGTGCATTCGTGTTCCAAAAATTATTGATCAATAGGGTTCTATGAAATCATTACATACACAAACGATTGAAGAGTTATGTTCGAATTTAAAAGAGGGCGTGTGTTCATCTGTCGATATCGTTGATCAATTATTGGATGTGATTGATCAGGATGCCGGGCGGCTGGGCGCTTATATTTCATTAAATCGAGAGCAGATTCAACGTGAGGCTGTTCAAGCAGATGAACAGCGTATTCAAAACGGATCGGATTCATTGTTGGGCATTCCGAT
KOK=        29
KK=  168393  LL=  169082  Z=    7.40  JJ=  168063  DL=   690
A===      111      112      113      114      121      123      124      131      132      133      134      141      143      144      211      213      214      223      224      231      233      234      243      244      313      314      323      333      334      343      413      433
B===      222      122      422      322      212      412      312      242      142      442      342      232      432      332      221      421      321      411      311      241      441      341      431      331      424      324      414      444      344      434      423      443
RRR=   20.287   14.504    0.073    0.141   -0.028   20.333   10.776    0.565   -0.260    5.111    0.051    1.983    0.427    0.221   -2.109   -0.667   -0.700    4.212   10.306   -0.294    0.092    3.157   -0.969    1.141    0.043    0.051   10.925   -0.386   -0.351    9.669    0.217   37.493
X1==    4.029    3.990   -0.143    0.558   -1.008    5.915    2.576    0.536    0.517    2.279    0.099    1.923    0.836   -0.625    1.491    0.517    0.539    3.854    3.897   -0.158    0.066    2.284    0.817    0.840    0.081    0.099    2.253   -0.487    0.323    2.713   -0.638    5.899
X2==    5.036    3.635   -0.514    0.252    0.028    3.438    4.183    1.054   -0.503    2.242    0.511    1.031    0.511   -0.353   -1.415   -1.291   -1.299    1.093    2.644    1.861    1.406    1.382   -1.185    1.358    0.529    0.511    4.850    0.792   -1.088    3.564   -0.341    6.355
CD1=        9        9        2        3        1       11        6        3        3        5        2        5        3        1        5        3        3        8        8        2        2        5        3        3        2        2        5        1        2        5        1        9
CD2=        9        7        1        2        2        6        7        3        1        4        2        3        2        1        0        0        0        3        5        4        3        3        0        3        2        2        7        2        0        5        1        8
GGCAGCAAAGGCAAAGAGTGAGCCAGTTTTGAATCGAGCGATTTGTTCACACTCTTTCCATGTTCCAGGGGTGCCGCGGAGAATTAATTCTTGTTCAGCTTCAGAGCGACAGACTTCACCCGTCATATCGATAAGTTCTTTCAATAGATCGGGTCGATCGCTCTCTACTAACAAAGAGAGGGCGCGAAACATCATCAAATCGCCAAATAGAATGGCGCCATTGGTGCCATGTTTTTTCCAGAAGGTTGGGGCACCACGCCGAATGATGCCACCATCGATTACATCATCATGCACCAAACTTGCCGCATGAATGATATCAACCGCTGCCCCGGCGCGAACGAGCAAGTCGGGTGATGATGTGCCTCTTAAGCCTAAGTGTTGAATCAGTCGGGATCGGAGCATCTTGCCACTTCCCAGCACATTTTTATTTGTCGAAATAAAACGGGCGAGATTGCTCTCCGCAAGGATCGCGTTCATGGTTTGCTTTACCGCATCAATTTGCGTTTCTATCTCTTTTTTATCTGCAAGCATCTGTCTATAATGCCGTTCCCTTAATTGTTGTCAACCGCGAGAGAGATCACATTGTGAAAAAAAAGAGAATCTATTTGGAAAATTCGATCGATGAATCGACATGGAATGACTGGAAATGGCAAATAGCCAACCGTGTATCTGATTTTTCTCAGATCATGG
KOK=        30
KK=  218329  LL=  219498  Z=    6.31  JJ=  218329  DL=  1170
A===      111      112      113      114      121      123      124      131      132      133      134      141      143      144      211      213      214      223      224      231      233      234      243      244      313      314      323      333      334      343      413      433
B===      222      122      422      322      212      412      312      242      142      442      342      232      432      332      221      421      321      411      311      241      441      341      431      331      424      324      414      444      344      434      423      443
RRR=   43.563   -1.805    0.227    3.518   -1.855   38.836    5.165   -0.314    0.150    7.452    1.510   -0.937    3.791    0.396    1.401   -0.822    0.138   13.612   -1.922   16.163    1.843   30.332    0.317    3.819    2.519    0.848    0.073    2.838    0.017    4.454    0.133    4.208
X1==    7.188   -0.463    0.244    1.405   -0.915    5.765    3.439   -0.829    2.294    1.963    3.479    1.900    1.576   -0.561    2.251    0.558   -0.838    2.123   -1.185    3.451    0.864    5.374    1.949    3.459    1.276   -0.963   -0.619    5.913    0.390    2.018    0.306    2.832
X2==    6.061    3.900    0.932    2.504    2.027    6.736    1.502    0.379    0.066    3.796    0.434   -0.493    2.406   -0.706    0.623   -1.474   -0.164    6.410    1.622    4.684    2.132    5.644    0.163    1.104    1.974   -0.881   -0.118    0.480    0.043    2.207    0.434    1.486
CD1=       23        4        4        7        3       13       10        2        7        5        8        8        5        2       10        4        2        6        1        9        3       10        5        8        4        1        1        8        2        4        3        5
CD2=       16       13        5        7        9       17        6        4        4        9        3        2        6        1        6        1        3       18        7       13        7       12        3        4        6        1        3        3        2        5        3        4
CGGTCATTTTGGATTGGCATTCGAAGATTACACCCATTTTACATCACCGATTCGTCGATATCCCGATTTAGTGGTTCATCGGCTTTTGAAATCACTTGAGAATAATGAGCCCCCTTCTTTATCTAAAATAAATATCGAGGAAATTGCTCGCCACTGTACCGAGACCGAAAAAAAAGCTGATGATTTAGAGAAAAAATCGACGGAAAGAAAGAGACTTGATTTCTATAATAAACTTTTGAAAAATGGAAAAAGCGCCACGTTCAATGGATTTATTGTTGGTATTAAAAAAAGAGGGATGATGATTGAACTACCCGATTCGCTTCAACGCGGGATGGTCGCCTTCAAATCTATTCGAAGCGATTGGCTTGAAGCAGATGAAACACTCACGCGTGTCGAGAATCGAGATGGAGCCATTCGATATAAACTAGGCGATCCTTTAGAAGTGATGATTGCAAAAGTTGATATGGAACGTGCATTACTTGATTTTGCCATATCGGGGGAGTCCAACCCAAAATCTAACCGCAGTCGAAAACGACGAATTGAGCCCGATCAGCGCTCTGGACGTGCTAAAGATTATTCAAAACAGCGACGTCGTCGTAAAAAAAGATGAGTTGTTAAGCGGTTTGAGTTGAACCCGTCTAGCACCTTGAATAGTATTTCGCCTTTTGAAGAATTGAAATAGGAGCAAACATGAGCGCAGTTACACATATTGAACTTCCCCGTATTCATAAATTTAAAAGCGGTAAAGTGAGAGAAGTCTACGATTTAGGTGATCAATATCTTTTCATTGCCTCCGATCGAATTTCAGCCTTTGATGTGATCATGCCTGATGGCATTCCAAACAAAGGGCAAGTGCTAAACATGATCTCTAAATTCTGGTTTGAACGTACCGAGGATGTGGTGAAAAATCATATGATCTCAACCGATGTAGACGATTTTCCCGCTGAACTTCAACCACATCGCGAAATGCTTAAAGGTCGCTCAATGCTAGTGATGAAAGCGGAATTATTACCCATCGAATGTATTGTTCGTGGCTATTTAATTGGTTCAGGTTGGAAGGAATACCAAAAATCAGGAACGATCGGAGGGATGCCCCTTCGAGCTGGTTATGAAATGGCAGGCAAGATTGATGAGCCGATCTTTACGCCCTCTACCAAAGCTGATGAAGGT
KOK=        31
KK=  240079  LL=  241248  Z=    4.98  JJ=  240049  DL=  1170
A===      111      112      113      114      121      123      124      131      132      133      134      141      143      144      211      213      214      223      224      231      233      234      243      244      313      314      323      333      334      343      413      433
B===      222      122      422      322      212      412      312      242      142      442      342      232      432      332      221      421      321      411      311      241      441      341      431      331      424      324      414      444      344      434      423      443
RRR=   50.211   17.257    3.045    0.835    0.710    5.773    7.476   -0.456   -0.090    7.767    1.253    3.559    4.470    1.419   -1.647   -1.151   -0.111   29.623    8.181    1.907    3.210    2.152    4.074   -7.194   -0.225   -2.415    6.576    1.267    1.577   14.904    0.181   -1.217
X1==    5.411    3.779    1.693    1.632   -0.599    2.130    2.571   -0.973    0.228    3.396    1.441    2.148    5.141    1.456    1.391    0.704    0.365    5.118    4.187    0.704    1.626    0.449    3.090   -1.314    0.741   -1.025    3.331   -1.592    0.849    5.280    0.208   -1.366
X2==    9.280    4.566    1.798    0.512   -1.184    2.711    2.908    0.469   -0.394    2.287    0.870    1.657    0.870    0.974   -1.184   -1.636   -0.303    5.788    1.954    2.711    1.974    4.789    1.318    5.474   -0.304    2.356    1.974   -0.796    1.857    2.823    0.870    0.891
CD1=       22       16        9        7        5        9        8        3        5       10        5        8       11        4       10        6        4       14       10        6        6        3        7        0        5        1        9        0        3        9        3        0
CD2=       22       14        5        4        2        7        9        3        2        4        3        6        3        4        2        0        3       13        8        7        4        9        4       12        1        5        4        0        3        4        3        2
GAAAACGAGTAAGACGAACGGAATTCAGTCTTGCGCAAGGAGGCGTGATAATAGGAAACCCCTTTGATGGGTCAAGCACACAATGTTCTTAAACCACTAATTTCCAAAAAAATGAAATACAAAGAAAAAGATGCAAGCCAAGAAACTGAAGATAGCTAGGCTTTTATTGAATACATAAAAATTATCCTGCGGATGAATTTTAATGATCGATTCACCCGCCGCTATTTGAATCCGTTCACCCAAATAGACGTCTAATACCGTACCACTTTTTTCAGCGATAAGACGCATTTTTCCCTGTGTATCATTGAGTGAATTAACAGACTCATGAAATTCTGCCATTTTTTCTTCTGCAATAAGTTTGCGATTTCTCATATCAGCAATCGAATTTTTCGTCGCTCCATTTTGAACCGCATTTTTAATGGCAACCTCAAGTACTTGAACTGATTTACGCTCTTTTGAATACGCCGCCTTCATTTCGGTCAACTCTGTTTCTAGCTGTGTTGACGATAACTCAGCCATGACCGAACCCTCTTTCACAAAATCACCTTCAGCCACATGGATTTTCGCAAGCTGTCCACCCATTTCAAAAGCAGATACAATTTCTCGAGGATGTTTTTTGAGAACGGTATCAGAAGGAAACCATGCGTCCTTAATTGCCCAAATACATAAGAAAAAGAAAACGAAACCAAAAATCAAAAAATCCTTGTTAGATTTCACTTTATATTGCCGTTTTTTCAAACTACTACCTCCAATTTACTCACGTTTAAAAGAGCACCATTCTTTTAAGGAAAAAGCAAAAACATTCCTCTCTAACGAAAGGAATAAGCTTTCATGGCGAATTTAAATCATGATTACCCAGTTTTCAACCATTCATTGGTTCCGGCAGGATTTAAGAGTAAAAGACAATCCTGCATTCCATGCAGCCCAATCCAAAGGATCTCTATTAGCTCTCTACCACTATGAAGAAGATCTCCTTCAGAACGATCAATTAGGAGCCGCCAGTAAAGTTTGGCTTCACCACTCGTTGGCATCTCTCCAACAGGATCTTGATAATCGATTGTGTATCACTCGCGGAAATGCCCTAAATCAACTAAAACGTTTGATCGATAGATACCAAATAAAACGGGTTTGCTGGAACCATTGCGTCGAACCATGGCGCATCGAACAGGA
KOK=        32
KK=  244249  LL=  244638  Z=    7.20  JJ=  244009  DL=   390
A===      111      112      113      114      121      123      124      131      132      133      134      141      143      144      211      213      214      223      224      231      233      234      243      244      313      314      323      333      334      343      413      433
B===      222      122      422      322      212      412      312      242      142      442      342      232      432      332      221      421      321      411      311      241      441      341      431      331      424      324      414      444      344      434      423      443
RRR=    0.373    1.928   -0.501    0.057   -0.853    0.502   -1.042    0.110   -1.689    0.504    2.423   49.069    5.135   -0.302    0.069    0.272    0.083    1.374   -1.186   15.294   -1.274   51.035   16.808    0.067   -0.450    0.575    0.017    0.353    0.362    0.103    0.101   -0.454
X1==    0.811    0.622    1.084    0.144   -0.775    2.192   -1.049   -0.238    2.192   -1.272    1.634    7.672    3.464   -0.930   -0.076   -0.353   -0.082    2.150   -0.651    4.736   -0.951    6.272    3.272   -0.558    1.136   -1.111    0.049   -1.039   -0.815    0.185   -0.196   -0.815
X2==    0.460    3.101   -0.462    0.396    1.101    0.229    0.994   -0.462   -0.771   -0.396    1.482    6.396    1.482    0.324   -0.899   -0.771   -1.006    0.639    1.822    3.229    1.339    8.137    5.137   -0.120   -0.396   -0.518    0.339   -0.340   -0.444    0.556   -0.518    0.556
CD1=        5        3        4        2        1        4        0        2        4        0        3       12        5        0        2        1        1        3        0        7        0        7        4        0        3        0        1        0        0        1        1        0
CD2=        1        4        0        1        2        1        2        0        0        0        2        7        2        1        0        0        0        2        4        4        2        9        6        1        0        0        1        0        0        1        0        1
AGAAGCTTCTCAAGCGCGGAGCGATCTAACGCAGGCCAATCAACTGATTCTCATCAATACCGATCGAATGAATGAACTTGAATCTCTTGCAGAAAGAAACGATCGAGAGACCCAAGAAGCCACGCATCGTCTGGAACATCATCAGCAAGAATATTCAACTATGCAACAAGCCGAATCAGACCTTCTTCTCGCCGTATCCAATGCTAAAAAAGAGCTCGAAGAAGCCTTATTTTCTCAAAAAGAAATCGAAGATCAAATGCAACTTATTCGTAATGATCTATCTCAGAAACGAACAACCTCCGTCGATTTAGATAGCACACTCACTCGATTGCAAAATGAATTAAATGCATTAGATGCTCGGGATCGCGAAAGCATGCTCAAACGCGAACG
KOK=        33
KK=  245329  LL=  246258  Z=    4.51  JJ=  245209  DL=   930
A===      111      112      113      114      121      123      124      131      132      133      134      141      143      144      211      213      214      223      224      231      233      234      243      244      313      314      323      333      334      343      413      433
B===      222      122      422      322      212      412      312      242      142      442      342      232      432      332      221      421      321      411      311      241      441      341      431      331      424      324      414      444      344      434      423      443
RRR=    0.918   -0.137    3.378    0.969   -4.186    6.557   -1.101    0.032    8.978    0.845    4.974   42.383   15.615   -0.188    0.061    0.189    0.056    8.267   -1.223   87.275   -0.065   18.542    2.089    2.172   -0.142    0.153    0.146    0.776   -0.057   14.110    0.006    0.102
X1==    0.157   -0.091    3.356   -0.881   -1.869    2.100   -0.425    5.024    3.779   -0.898    2.830    9.620    3.405   -0.347   -0.091   -0.139   -0.425    3.187   -1.218    7.697   -0.020    3.347    1.022    1.367    0.151   -1.194    0.686   -0.871    0.783    2.959   -0.044   -1.393
X2==    5.834    1.512    1.006   -1.100    2.239    3.123    2.591    0.006    2.376   -0.941    1.758    4.406    4.586    0.541   -0.670   -1.359   -0.133    2.594    1.005   11.338    3.281    5.540    2.043    1.589   -0.941   -0.128    0.213   -0.891   -0.073    4.769   -0.128   -0.073
CD1=       10        5       14        3        1        7        2       18       10        2        8       26        9        2        5        3        2        6        0       17        2        6        3        3        4        1        3        1        3        6        3        0
CD2=        7        4        2        0        5        6        6        1        5        0        3        6        6        2        1        0        2        8        6       17        6       10        5        5        0        1        2        0        1        6        1        1
TTTCAGTCATCAGACTTCAGAATGGTTAATTGAAGAAGATGAAGGACGATCTCTTCTAGCTCGTCATCAACTCCGTATTCGAGTTTCAGAGGAAGTTAAATCTCTCGAAGCCGATTTGAACCAAACTGAGACCATCTATGCAAAAACTCAAAAAAGACTCGAAGATGGTAAAGATCCCATCGCTTCTTTACACTCAGACATCGATAAAAAGAAGCAAGACCTAGCCATTCAGCAAGGTGAACTACAAGTGATTATGCGTGAAACTGAAGCTTCTGATGATCGAACTAAAACGATCTCTTTTGAACTGCAACAATTGGAAGAACACGCCGCATCTGGCAACTCGTCGCGTCAAACACTTGCCGAACAAATACAAACACATCGAACTCAGCAGAGCCAATTACGTAGCACTATCCAAGAGCTGACGAAGAGCATGAATCAGCTTGAGGAGGATCGATCTCAGCGTTTTGAAGATACGGCAGAGAAACGCCTACATTCCGCTCACTGTATTCAGCAACAAGAACAACACAACGCAAGAAAACAACCGCTAGAAGCCCGCATCAAAGAGCTGAATGAATTGATTGATGAGCGATCCAATGGCGTGAATAGTTATCGAAAGCGAATCGAAGAACTCAAACAACAATCTCAACTTGCAAAAGATCAAATCACAACACTTCAAAAAACCGTCGAAAATACAGCAGTCAAACTCCAAGAAGAACGTCTACAACGAGATGAATATTTACATACGCTAACCACAGCCGAAAGCGGTCTCCGAGTTCAACGCCAAGAACTCGAAACGTTATTGAAACAACATTCAAAAATGGATGTAGAAAAAGCCGAAACCGTGATGCGACGAGATAATCTGATTGAACGTTTAACAGCATCCTATCAGATCACTCCAGAAGAGCTCGCTGAAGAACCTATCCCGGAATG
KOK=        34
KK=  254899  LL=  255408  Z=    7.24  JJ=  254869  DL=   510
A===      111      112      113      114      121      123      124      131      132      133      134      141      143      144      211      213      214      223      224      231      233      234      243      244      313      314      323      333      334      343      413      433
B===      222      122      422      322      212      412      312      242      142      442      342      232      432      332      221      421      321      411      311      241      441      341      431      331      424      324      414      444      344      434      423      443
RRR=    2.780    3.841    0.442   -0.245   -0.444    9.888    2.022    0.515    0.969   -2.053    0.449   -0.488    0.449    1.150    0.980   -0.556    0.203  147.871   -1.134    0.969    3.727   -0.080    0.210   -3.552   -0.138   -0.467   10.585    1.316    0.924   -0.077   19.672   17.668
X1==    0.625    5.312    1.621    0.341    0.312    3.304    0.725   -0.379   -0.696   -0.383   -0.666    0.341   -0.666   -1.086   -0.688   -0.696   -0.193   16.734    1.898   -0.696    2.297    1.622   -0.204   -1.483   -0.383    0.334    2.297    0.613   -0.674   -0.674    5.334    3.326
X2==    4.448    0.723    0.273   -0.720   -1.424    2.992    2.788   -1.359   -1.394    5.357   -0.674   -1.432   -0.674   -1.058   -1.424    0.799   -1.053    8.837   -0.597   -1.394    1.623   -0.049   -1.030    2.396    0.360   -1.401    4.609    2.148   -1.371    0.114    3.688    5.312
CD1=        1        6        2        1        1        4        2        0        0        0        0        1        0        0        0        0        1       20        5        0        3        3        1        0        0        1        3        1        0        0        6        4
CD2=       12        3        4        1        0        6        4        1        0       13        1        0        1        0        0        3        0       10        0        0        4        1        0        3        4        0        8        7        0        2        7        9
CATCATGAGGTCAAAGGGTCGTTTTTCGGGAATGAAGAGGAGGGCTTTGAATTCAATGGCGCCTTCGGCATTGTAATGAATGGTTTCGGCGGGATCGTTCATGTCGTGCGAAAGGTGTTTGTAGAATTCGCTATATTCTTCGGGTTGGATTTCATTCTTGGGTCGCAGCCAGATGGCTTTTTGGGAATTAATTTGCTCTTCTTTTTCCTCTTCGACTTCGGTTTCTTCGTCTTTTTGGGTGGTGATGAGTGTGACGGGATGCTCGAGGAAGTCGGAGAATTTTTTAACGGTGGAGCGGATCGTCCATTCGTTGAGGAATTCTTTGGCGTCTTCTTTGAGGTGTAGGGTAATGGTGGTGCCGCGATCGGGTTTATCGATTTCATCGAGGGTGAAGTTGCCGGTTCCGGTGGAGGTCCATCGAATGGCTTCGTTGCCGTGGGCTTTGGTGTCGACGACGACTTCGTCTGCGACCATGAAAGAGGCGTAGAATCCAACTCCGAATTGCCCGAT
KOK=        35
KK=  261349  LL=  262128  Z=    6.85  JJ=  261289  DL=   780
A===      111      112      113      114      121      123      124      131      132      133      134      141      143      144      211      213      214      223      224      231      233      234      243      244      313      314      323      333      334      343      413      433
B===      222      122      422      322      212      412      312      242      142      442      342      232      432      332      221      421      321      411      311      241      441      341      431      331      424      324      414      444      344      434      423      443
RRR=   64.912   -0.037   -0.023    1.709   -2.918    8.789   -0.564    0.486    0.618    3.212    1.027   -0.259    2.529   -0.775    1.010   -0.680   -2.317   14.908    9.313    0.326    1.372    0.856   -1.658    4.658   -0.055    0.249   22.975    3.912   -0.115    7.188    2.521    0.995
X1==    7.764    1.710   -0.041    1.058    2.471    4.685   -0.179   -1.025   -1.204    1.150   -1.168    0.274    2.299    1.980   -0.573   -0.363    3.845    4.341    3.955    0.479    1.704    0.852    3.075    1.223    0.150    0.566    4.494    1.306    0.863    2.780    1.432    1.821
X2==    8.361   -0.021    0.549    1.616   -1.181    1.876    3.143   -0.474   -0.513    2.794   -0.880   -0.947    1.100   -0.391   -1.761    1.876   -0.603    3.434    2.355    0.682    0.805    1.004   -0.539    3.808   -0.367    0.440    5.112    2.995   -0.134    2.586    1.760    0.546
CD1=       10        4        1        3        5        7        2        0        0        2        0        2        4        5        1        1        8        8       10        2        3        3        6        5        1        2        6        2        2        4        3        3
CD2=       21        3        5        5        1        6        6        3        2        9        1        1        4        1        0        6        1        7        4        4        4        3        1        5        3        3       11        9        2        6        5        3
TTTATCGAGTCCAAAGTGTTTGCGAATATCGAGGGAGAAGTAGTGTTTGTCGCCTTCGTAGCCGAAGAGGGCGTTGGAGCGGCTAAGAGTTTCTTCATCAATGAATGGTGTAAAGCGTTTGAGCTCTTCTTCTTTGGTGGTGAGTCCCCAGGTGTCGAGGTCCAAGTTGAATTCATAATGATCAATGATGAACTGTTTCAGGCGTTGCATGCGTTTGTAGGGCTTCATGGAGTCGAGTTTCTCGAACCAGGGGTGCGCTTTCCATTCCCAAATTCGAGGTGACATGAGATTTGCGTAAACGAGGCTATATAGTAGCTCGGGAAATAGAAAGATCTCCATGTCAGAGAGAGAGACTGCTGAGGAGTATTTTTCTTGATCGGTGGGTTGGATTACTGGGATTTTTTTCATAAAGATCCCATCATAACCGAGTGCCGAGGGTTGAAAAGCAAAAGGCACGTTCTTTTTGCAAGGGGGGACATTGACGCCCTTGGTAGGGCGTGCTAGTTTCTGCGCCTCTTTCGATGATTGTAGGGTCGGGGTGTAGCTCAGTCTGGCTAGAGCGCTACCTTGGGGTGGTAGAGGTCGCAAGTTCAAATCTTGTCACTCCGACCATTTTTTCTAAAGGTTGGGTATATGCCCTCATTTCCGAGTGAAGGTGGTTAATGACGTTTTATACAAAAAAGCAAAGATGGCTGGCTGTGTTGTTTGTTTTGCTGGTTTATTTGCCTTCGCTTGCATCGGAGCGGGTTGTCCAAACCGTAGAAGCTTTCGCCTATACGC
KOK=        36
KK=  297139  LL=  298188  Z=    4.70  JJ=  297109  DL=  1050
A===      111      112      113      114      121      123      124      131      132      133      134      141      143      144      211      213      214      223      224      231      233      234      243      244      313      314      323      333      334      343      413      433
B===      222      122      422      322      212      412      312      242      142      442      342      232      432      332      221      421      321      411      311      241      441      341      431      331      424      324      414      444      344      434      423      443
RRR=   17.041    3.547    0.575    8.829    2.387    0.843   14.935    0.244   -1.890    0.000    2.011    1.964    4.639    1.337    0.700   -0.582    0.084    4.872   37.409    4.991    1.614    1.918    1.124    1.393   -0.029   -0.042    7.319    1.281   25.038   17.010   -0.174    0.083
X1==    4.636    1.266   -1.144    6.028    1.953    0.367    5.830    0.621    1.176    0.070    0.894    0.942    1.643    4.049   -0.793   -0.441   -0.585    3.823    8.251    1.176    1.803    1.268    1.268    2.389    0.070    0.894    1.803   -0.667    3.270    2.387    0.145   -0.261
X2==    3.676    2.801   -0.503    1.464    1.223    2.294    2.562    0.392   -1.607    0.006    2.249    2.084    2.823    0.330   -0.882    1.318   -0.143    1.275    4.534    4.244    0.895    1.513    0.887    0.583   -0.409   -0.047    4.058   -1.921    7.657    7.125   -1.195   -0.319
CD1=        8        4        0       12        5        2       13        2        3        1        3        4        4       11        1        1        2        7       19        3        3        4        4        9        1        3        3        0        5        4        2        1
CD2=       12        9        4        5        6        9        6        6        1        6        7        6        8        2        2        7        2        6        8       13        7        5        4        2        5        3       14        2       18       17        1        3
GGTTGGTATGGCTGTGCGATGCTTTGTTATGTAACTCCAAAAGAGCATTTGGGCTTGCCGAATAAAGAGGATGTTAAAGAAGGTGTAATTACCTATAAAATTGCGGCTCATGCGGCGGATTTGGCAAAAGGATTCCCGGGTGTGCAGATGCGGGATAATGCACTGAGTAAGGCGCGGTTTGAGTTTCGATGGGAGGATCAGTTTAATTTGGCTCTCGATCCGGTTCGTGCGCGGGCGTTCCATGATGCGACGTTGCCGAATGATGAGGCGAAAACAGCGCATTTTTGTAGCATGTGTGGACCTAAGTTCTGCTCGATGCGGATTTCTGAAGATGTTCGGCAATATGCGGCGGAGCATGGATTTTCGGCGGAGGAGGCCTTGGAAAAGGGAATGGCTGAGAAGTCGCAGGAATTCGCGGATCAAGAGGGCGAGCTGTACCGGTAGAGATGATCCCATGTAGCTTTCTCATTGTTTCCGGCTTGTGGTCGGGTATGATTTTCTTTTTATGAAGAAAGGTGAGGGAGCGGATGATTGCTAAAGATAGTACCTATGTAGTGATGGGCATATTGAACACGGATTCGATTGCGTATGCAACGGGTCGGTTAATTGAGGCGCTGGGTGGTAAGGTTATTTGGACGGCGCAAAATGAGCGCATGAAAAAGATCTTCTTTGATCGCGGTTGTAAAGATTTGAGCGATGACGTGAAAGCGTCGATGGACTTCCGGTATTGCGACGTGACGGTGAAAGAGGAGGTTGAAGCACTTTTCTCTTCAACGGGTGCAATTGATGGAGTTTTGCATTCGATTGCGTATGCAAATCCTAAGACGTGCTTGGGTGGAGAGGTGCTTTATACGGATGCAACTGAAGATGTGTTGCAGGGCTTCCATATCAGTGCGGCTTCGTTGGCAACGGTTGCCAACTTCGCGGTTCCTCAGATGAAAGAGGGAGGCTCGATTGTCACGCTCTCTTTTGAAGGACAGCGACCGTTTCCTTATTATAATTGGATGGGGGTTAATAAGGCGGCTCTTGAGGCGGTTGTGAAGGCGCTGG
KOK=        37
KK=  316369  LL=  317298  Z=    5.18  JJ=  316129  DL=   930
A===      111      112      113      114      121      123      124      131      132      133      134      141      143      144      211      213      214      223      224      231      233      234      243      244      313      314      323      333      334      343      413      433
B===      222      122      422      322      212      412      312      242      142      442      342      232      432      332      221      421      321      411      311      241      441      341      431      331      424      324      414      444      344      434      423      443
RRR=   53.868    1.829    0.614    2.061    0.927    4.933    4.895   -0.036   -0.051    0.428    0.869    0.515    0.698   -0.162   -2.092    0.677    0.030   35.191   -7.143   -0.020    1.977    1.510   -0.121   12.198   -0.693   -0.512    3.135    1.636    0.809    3.222    3.880   14.080
X1==    9.992    1.274    2.269    1.174    2.105    3.831    1.172    0.269   -0.064    0.469    0.830   -0.445   -1.066    0.404    3.767   -1.037   -0.846    6.022    6.000   -0.064    1.227    2.646    1.072    2.471   -0.531   -1.066    1.227    0.615    2.183    2.183    1.777    2.183
X2==    5.391    1.437    0.271    1.756    0.441    1.288    4.176   -0.133    0.803    0.911    1.048   -1.158   -0.655   -0.402   -0.555   -0.652   -0.035    5.844   -1.190    0.318    1.612    0.571   -0.113    4.938    1.305    0.480    2.556    2.661    0.370    1.475    2.183    6.448
CD1=       11        3        3        3        4        5        4        1        1        1        2        1        0        3        6        0        1        9       14        1        2        5        3        8        0        0        2        1        3        3        3        3
CD2=       19        7        7        6        5        7        8        6        6        9        5        1        2        1        3        3        2       13        0        5        8        3        2        6       10        4       10       14        4        6        7       15
CCAGTGCATCTTGGATGGTTTTTTTTGCGATGATCCCTGCTTTTTTGGTGCTATTTTGAACGTACTTTACGCTAAAAAAAACATATTCATCGTCATTCAGTAATTGGTCCGTTTCTATTTTATGGAGAATGTCTGGGTAACTTTCTAGTGCTTCGGTGTCGGTTGTTAATGTGTTTTTAACGAATCGAAATCCCGCCGAGTTATTGCAAAGGTCGTGTCCTTGTGCGTGAACGAGAATCGGAAGAATAAGAGGGGCCATTTGAAAGAGTCGTCTGTACATGAGGTAAGAATGACATATAACTTCTTTAAAAGAAATAATTTTATGTAAAAAAATAGAGTGATGTTGTTTCTATTGCGTTGTTACTGGGAGGGTTGGGATGGATGAAAGCACCAGTGCCAGGGTTCATAGATAATGCCGTGGGGATTGTTTCGGGGATAGCTGAGTTTGAAGCCGAATGAATGGGCGTTTTGTTGCATCCATTCAAAGGCGGGGGTGGTTTCAAAATCTTCTTCGAGGAGGGCGGAGTTGGGAGTGTGGAGGTCGAGGGCGCGTCCGGTGTGGTGTTCGCTGAAGCCGGGTCGGGCAAGGACGTTGAAGATGTCTGGATCGGGTATACCTTTTTTTCGTTTGGCATCAACGAGCTCTTGTTGGCGGGCGATGGAACGAAAGGCGGAGACGAGAACGAGTGTGATCCCGTCTTGATTGGCAGTGTCTTTCATTTTTTGCCATGCCGCATACGTGGCGGGAGTGGCTTGGAAGGTTTCATTCTCTTCTTGAAAGGAGATGAGTTGGGTGGCTTCGGCTTGGGGAGGCGGGGCGATCATTTTTGTTTTGGGGTGCTGAGTGGGATGGTAGCAGGGGGCTGATGGAGGGTTCCTTTTGCGGTGCGCACGAATTGGGCGCATTGATGGCGGAGGTGGTCGGCGATT
KOK=        38
KK=  346609  LL=  347808  Z=    6.13  JJ=  346609  DL=  1200
A===      111      112      113      114      121      123      124      131      132      133      134      141      143      144      211      213      214      223      224      231      233      234      243      244      313      314      323      333      334      343      413      433
B===      222      122      422      322      212      412      312      242      142      442      342      232      432      332      221      421      321      411      311      241      441      341      431      331      424      324      414      444      344      434      423      443
RRR=   26.178   13.436   -0.265   -1.196   -3.205   48.955   11.025   -0.008   -2.252   -0.692    2.179    0.432   -1.372   -0.188    0.911    0.400    1.158    9.306    2.665    0.331    0.074   10.612   -0.069    0.724    9.086   -0.161    5.274    0.427    8.864   63.072   -0.104    0.327
X1==    5.744    6.040    0.819    3.393   -0.626    6.028    5.430   -0.125   -1.250    1.052    2.449    0.618   -0.580   -0.161   -1.367   -0.441   -1.118    4.085    3.616    0.368    0.623    2.332    1.682    2.642    3.052    1.692    1.506    0.206    4.565   10.351    0.178   -0.395
X2==    4.558    2.224   -0.324   -0.352    5.115    8.121    2.030    0.064    1.802   -0.658    0.890    0.699    2.367    1.171   -0.667   -0.906   -1.035    2.278    0.737    0.899    0.118    4.551   -0.041    0.274    2.977   -0.095    3.501    2.071    1.942    6.093   -0.587   -0.826
CD1=        8       10        2        7        1        9       12        1        0        2        5        3        1        3        0        1        1        8       11        2        2        6        5       10        4        4        3        1        7       14        2        1
CD2=       17        9        6        3       15       23        6        7        9        6        6        5        9        4        3        3        1        8        3        7        6       11        3        2       16        4       14       15        9       18        3        3
TCTGCTTGGGTTGAGCGCGCGGTACGGGGGAATAAATTTGCGATTGATGATCCCTATTGTATTGGGTTCTTTTGCAACAATGAGATTCATTGGGGTGCGGATCCGGTTCAGGTGGTTCGCGATATTATTGCGTGCGATGATTCCGTGGCGGCGCGCCAAGCGTTGGGAACGTTCTTTGCGGAGCGCGGGGTGGAGGTGGCATCTGCGAGTGAGGATGAGTTGCTCGCTTTCTATTCCCATCTGTTGGAGACGTATTATAAAAAGTGTCGAGATGCGATCAAGAAGGTGGCTCCAAATAAACTCTATTTAGGAAGCCGATTGCATGATGGGGCTTTGCGTAAAGAGGCCTTTTCGGCGGCGGCGAAGTATTGCGATGTGGTGAGTGTGAATGTGTATGAAAAGGATGTGAAAGCGTTCAATGTGCGCGATGAACGCGATCAACCGTTCTTTACGGAGGATGTGCCTTTTTTGGTGGGGGAGTATGATTTTGGAGCGCTGGATCGAGGTAAGTTTTTCTCGGGGATTGGTTTTGCTGCAGATCAGCGCAACCGCGGTGAATGTATGGAATATTTTATGGAGAGTGCGTTAGATAATCCGCGGTGTGTGGGCGCGCATTGGTTCCATTATTATGATTCTCCAACGGGGAGTCGCTATTTTGACAATGAAAATGCAAATTGCGGGGTGGTCTCAACCTCGGATACGCCTTATCCTGAGTTGATTCGTGCTTTTCGATCGGTTGCGAAACGGTTGTATTCGTATCGGAAAAATGGGAGTGCTGACTGATGAGAAGATCAATAGGTCTGTTGTGTATGGGAGTGGGTATGTCTGTTTCAGCGAGTGCAGTTGAGTGGAATGATCTTTCGATTTTACACCAAAATCGAGAAGCTCCGCGGGCTACGATGATGGTCTATGCCGATGAGGCACGGGCGGTGGCTTATGATCGAACGCAGTCGCGCTGGTTTGCTTCGTTGAATGGGGCCTGGAGTTTTAATTGGGTGCGTTCACCGGCCGATCGTCCCGTGGGATTTGAGGCACCGGGGTATGATGTTTCCGCATGGGACACGATTTCTGTTCCTTCGAATTGGGAGATGGAGGGCTATGGGCTGAAGATCTATACGAATGTGAAGTATCCGTTCGAGATGAATCCGCCGCATGCACCGACGGAGTGGAATCCGGTGGGATCGTATCGGCGAACGTTCA
KOK=        39
KK=  350149  LL=  351198  Z=    5.36  JJ=  350149  DL=  1050
A===      111      112      113      114      121      123      124      131      132      133      134      141      143      144      211      213      214      223      224      231      233      234      243      244      313      314      323      333      334      343      413      433
B===      222      122      422      322      212      412      312      242      142      442      342      232      432      332      221      421      321      411      311      241      441      341      431      331      424      324      414      444      344      434      423      443
RRR=   18.983   31.335    0.013    0.029    4.040   35.071   21.127    1.767   -0.004   -0.066    3.140    0.042    0.016    1.165   -0.850    1.507    1.749    8.220   -0.179    0.394   -0.946    3.355   -3.627    5.225    2.967    0.325   -1.550    0.716   20.498   14.448    0.294   -0.298
X1==    5.470    4.804    0.271    1.385    1.839    6.547    6.096    1.835    0.044   -0.102    2.361    1.996    0.128    1.152   -1.126   -1.402   -1.809    1.820    1.694   -0.679   -0.263    1.965    4.028    4.011    0.852    0.128    3.263    2.259    6.153    4.337   -0.616   -0.203
X2==    3.470    6.522    0.048    0.021    2.197    5.356    3.465    0.963   -0.086    0.654    1.330    0.021    0.125    1.011    0.755   -1.075   -0.967    4.516   -0.106   -0.580    3.600    1.708   -0.900    1.303    3.480    2.536   -0.475    0.317    3.332    3.332   -0.478    1.470
CD1=       11       11        2        5        6       11       14        4        2        1        5        6        2        5        1        0        0        5        7        1        1        5        8       11        2        2        5        3        8        6        1        1
CD2=       13       18        5        3        9       15        8        7        4        6        5        3        3        3        6        2        1       12        2        3       11        5        1        3       12        7        3        5        8        8        2        5
GAAAGTATCAGCAGACGGTGGATGATATGTGGATCGATTATCCGCGTCCGCAAGCCAATGGAAATAAGAGCGATGTGCAGTGGATTCGTTTGCTGGATTCGATTGGAAATGGATTCCTGATCTCTACGGAAGCCGATCCGGTTGGATTTACAGCTCGTCATTATTGCTCTGAGACGATGCGCGATTCTGATTATAGTTTTGAGATGGAACGGTCGGATTCGATCTATTTCTGTGTGGATGCTGCCCAGGGGGGTGTGGGAGGCATTAATTCTTGGAAGGCGCCTCCGCTGGATGAAAATCGTTTAATGGAATCGTTTTATTCGTATGTGTATCGGATGACTCCTGTGGTGGATGGTACGGATGTTCAGATGCATCCGCATGGAATGACTGATTTGCGGGCGTTGTTCAAATAGGCGCACCTGCTGTTGCGATTTAATCGAATTCAAAAAAAGGAAATGTGAAATGAAATTATTTTTTATGACACTCTGTTTTATAGGTATATTTGCTCTTGCGGCGGTGGGCTATTCGAAGCCGGAACGGATTAAGCCGAATGTGATTGTTATCATAACGGATGATCAGGGATATGCGGATGTGGGCTTTAATGGATGCACTGATATTCCGACACCTAACATCGATCGAATTGCCCATGAAGGTGTGAAGTTTACGGATGGATATGTGAGTTATCCGGTATGTGGGCCCAGTCGAGCGGGTCTGTTGACGGGTCGTTATCAAGGACGGTTTGGTTTCACGACAAATCCGACGATCAGCCCAGACCATCCAGAGGCGGGGATTCCTCTCGATGAAGAAAATATGGCTGAAGTGCTGACTAAAGTGGGCTATAAAAATGCGATTATCGGGAAATGGCACATGGGATCGCATCCGGTTCATCACCCCTTAAATAGAGGATTTCATCATTTCTTTGGCTTTTTATCGGGAGGCCATAATTATTTTCCTAGGCAATATAATTTGAATGATTTGTCGGAAGTGAAAAAACCGTTTGATTGGTATCGTACAAAATTGATTCATGATCTTGAGCGGGTGGATGTGGAT
KOK=        40
KK=  393529  LL=  394698  Z=    5.57  JJ=  393529  DL=  1170
A===      111      112      113      114      121      123      124      131      132      133      134      141      143      144      211      213      214      223      224      231      233      234      243      244      313      314      323      333      334      343      413      433
B===      222      122      422      322      212      412      312      242      142      442      342      232      432      332      221      421      321      411      311      241      441      341      431      331      424      324      414      444      344      434      423      443
RRR=   11.786    6.205    1.318   17.177   -0.695   34.850   29.395    0.222   -0.372    2.748   -0.089   -1.318    6.631    3.508    0.225   -0.703   -1.143   -1.827    2.199    0.807    2.212    9.231   20.568   10.808   -0.842   -1.876   -0.171   -0.031   12.126    7.450    0.000    0.028
X1==    4.015    3.091    1.543    4.138   -0.498    5.054    7.458   -0.136    0.239    2.469   -0.077   -0.318    1.630    1.672    1.297    0.774   -1.058   -1.481    1.162    0.774    1.695    4.659    4.659    4.548    0.967   -0.646    2.174   -0.047    3.088    3.597   -0.077    0.034
X2==    2.935    2.007    0.854    4.152    1.396    6.895    3.941   -1.632   -1.558    1.113    1.159    4.152    4.067    2.098    0.173   -0.908    1.081    1.234    1.892    1.043    1.305    1.981    4.415    2.377   -0.871    2.904   -0.079    0.673    3.927    2.071   -0.004    0.834
CD1=        9        8        6        9        2       13       15        3        4        9        3        2        6        5        5        5        1        1        5        5        8       12       12       10        6        2        9        5       10       11        3        4
CD2=        8        6        4       11        5       13       10        0        0        4        5       11       10        8        3        1        5        4        6        4        4        6       10        8        1        8        2        3        9        6        3        4
TGCCCGAAACCGCCGCCAATCCAACCGCTCTTTGCAATCTTTCGATCGGACAAGGACAACTGCTCACCAGTCCCCTGCAGATGGCGATGGTGGCAACTGCTATTGCAAATGGGGGCACTCTTTATCGCCCTCGATTGGTAAAACAATTTAGAACGCAACCTGACCTGCCCTATCAAGAAAATCCCACATGGGCCATCCGCCGCATTGATGTGGACATCGAATCCCTTGAGCAAATCCGGAAGGGCATGCGAGATGTCGTCATGCATCGCAATGGAACCGCTCGAACCGCACAAGTCGAAGGCATCTCCATCGCTGGCAAAACCGGATCTGCTCAATACCGTAAAAAAGTCGGCGACCAAGTAGAAGACCGCGTCCATGCGTGGATGATCTCCTACGCCCCCTATGATTTCCCGCGCTATGCTATTGCCATGCTGGTCGAAGATGGCGTTTCTGGCGGACAAACCATCGGCCCGCGTCTCGCGCAGCTTTATCGCATGCTCTTCGAATATGATGGCACCTTATCTAGGGGGCAAGGATGAACGGACTCGCTCCCAAACGAATGGATTGGTCTCTCACCGGCACCGTATTGGCGCTCTTAACGATCAGTACGCTCTTTATTTACAGCGCACAATTTCAGGCGCCAGGATCGGTTGGCTCTACATGGCAACGACAGATTTTCTTTGGCGGAGCAGGCTTAGGGCTCTATCTCTTCACCGCCTGGTTTGATTATCGATCCCTCATCCGCTGGGTAGGATGGCTCTATCCAATAATCATTGGGCTCCTTTTGTTGGTCTTTCTCTTCCCCTCCATCAATGGCGCTCACCGGTGGATTAATCTACCCGGCTTTACCATCCAACCATCTGAATTAGCAAAACCCATCACGTTAATTATGATCGCATCTTTTCTCTCCGCACCCGATCGAGACCGCGAATCCAATCAAACCTTCTTATGGGCGATCGGATTACTTGCGCTTCCTCTCATCTTGATTGCTCTCGAACCGGACCTGAGCACCGCACTCGTGATGATTCCCTCCGTCATTGCGATGCTCCTATATGCCGGTATTAAGCGAAAATGGCTCGTGCGAACGGTTATCGGGTTTACGCTATTTTCCATTCTACTCTGCGGATGGATTAAATATGAAGCCCCCATCGGAGCCGATAAAAATACATC
KOK=        41
KK=  395209  LL=  396318  Z=    4.81  JJ=  395209  DL=  1110
A===      111      112      113      114      121      123      124      131      132      133      134      141      143      144      211      213      214      223      224      231      233      234      243      244      313      314      323      333      334      343      413      433
B===      222      122      422      322      212      412      312      242      142      442      342      232      432      332      221      421      321      411      311      241      441      341      431      331      424      324      414      444      344      434      423      443
RRR=   38.662   23.505    2.056   -0.103   -1.856   70.193   -2.774    0.731    0.186    0.899    0.219   -1.488   -0.498    1.517   -6.607   -0.381    2.893   36.868   -0.688    0.319    3.887   -2.906   -0.310   -0.526   -0.159    0.060   19.167    0.166    1.671    5.406    8.317   45.529
X1==    9.994    2.372    0.724   -0.712   -1.576    8.585    2.496   -0.591   -0.204    0.829   -0.324   -1.666    0.738   -1.755   -2.070    1.444   -1.695    3.362   -0.590   -0.204    1.400   -0.851   -0.184    1.518   -0.146    1.269    6.905    0.837    1.240    8.335    1.269    6.561
X2==    3.869    9.909    2.841    0.145    1.178    8.177   -1.111   -1.237   -0.913    1.084   -0.676    0.893   -0.676   -0.865    3.193   -0.264   -1.707   10.964    1.166   -1.562    2.776    3.416    1.688   -0.346    1.084    0.047    2.776    0.198    1.348    0.649    6.555    6.939
CD1=       32        9        7        3        1       19        7        4        3        6        3        1        5        0        0        6        0        7        1        3        5        1        2        4        4        6       14        5        5       17        6       14
CD2=        6       17        5        2        4       15        1        0        1        3        1        3        1        1        7        2        0       25        7        0        7        9        6        3        3        2        7        2        4        3       11       12
AAGTATTTACCAGCGCCGCAGAATCAGATGAGAGGATCCATTATGTTAAAAAAATTGAAAAATATAACACCAGCCAACCGGCACAAAAAAGAGATCATTATCAATATTGAATCACTCGAAACTCGGGTTGCGATTCTTGAAAATGGCAAACTCGATAATTTCCATATTGAGCGAAAAGAAGATCACCGAATTGTTGGAAGCGTCTTCAAAGGCAAAATCCAAAACTTAGAAGATGGCTTACAAGCCGCCTTCGTCGACATCGGTCTCAAGAAAAATGCCTTCATTCACTACTGGGATATGATCCCTGAAGACGCCGCCCGCCTCGAACGCGAGGAAGGGGTTCGAGCGAAAAGCTCCAGCCGCAAACGAAAACGCTATAAACCGGGCGAAATTGCAAAAATCTTTCCGATTGGCTCCGAAATTATTGTGCAGGTAACCAAAGACGCAATTGGAACCAAAGGACCCCGTGTCACGGCAAACATCAGTATTCCCGGACGCTTCCTCGTGATGATGCCCGGCACAAAAATGAAAGGTATCTCCCGCAAAATTGATGATTCAAAAGAGCGCAATCGCCTCAAAAAGATTCTGCAACGACTTCCGGTTCCAAACGGCATTGGGTTAATCGTTCGCACTGCCGGCTCTGGCACACGCCGCACCAGCTTCACACGCGATGCCCGCACGCTCTTTGAAGTCTGGAAAGACATCCAAGATAAAATGGAAAACAAAAAAGCCCCCTGCTGCCTCTACAGCGAGCCCGGCTTAGCCGAACGAGTCGTCCGCGATTACCTCACCGAAGATATCGATCGCATCTTTATTGATAATCAGGAACTCTTTGAGGTCACTCGCGATGTCATCCAAAAATATTCACGGCGATCTCGGAACTGGATCCAACTCTACGGTGGAGACGAACCGATCTTCGACTACTTTGAAGTCGAAAAACAGATCGAATCTGCCTACCGACGCAAAGTATGGCTCAAATCGGGCGCCTATCTCATCTTTGATGAAACCGAAGCACTCGTCGCAATCGATGTGAATACCGGACGACACAAAGGCGCAAAAACGCAAGAAGAATCCATCCTGCAGGTCAACTTAGAAGCTGCCGAAGAGGCC
KOK=        42
KK=  207470  LL=  208639  Z=    5.32  JJ=  207470  DL=  1170
A===      111      112      113      114      121      123      124      131      132      133      134      141      143      144      211      213      214      223      224      231      233      234      243      244      313      314      323      333      334      343      413      433
B===      222      122      422      322      212      412      312      242      142      442      342      232      432      332      221      421      321      411      311      241      441      341      431      331      424      324      414      444      344      434      423      443
RRR=   27.928   24.059    0.616    0.441    1.865   57.339    6.916   -0.219   -0.971    5.366    3.744    0.880   16.600   -1.390   -0.254   -0.971   -0.578    1.787    2.057    0.061   12.602    1.962    0.092   10.638    1.157    0.390    2.686    0.174    3.297    4.192    0.390    6.704
X1==    6.508    3.468    1.411    0.273    1.966    7.903    4.956    0.319   -1.215    3.962    1.422   -1.347    3.266    1.368    0.463   -1.215   -0.679    0.671    1.212   -0.075    3.628    1.627    2.910    2.207    0.854    0.193    2.331   -0.720    1.355    1.355    0.193    2.754
X2==    4.291    6.937    0.436    1.618    0.949    7.256    1.396   -0.687    0.799    1.354    2.633   -0.653    5.083   -1.016   -0.548    0.799    0.851    2.664    1.696   -0.815    3.473    1.205    0.032    4.820    1.354    2.020    1.152   -0.242    2.434    3.095    2.020    2.434
CD1=       18       11        6        4        8       17       12        4        1        9        5        1        8        5        5        1        2        4        5        3        8        5        7        6        4        3        6        1        4        4        3        6
CD2=       12       18        4        6        6       17        6        2        5        5        7        2       11        1        3        5        5        9        7        2        9        5        3       11        5        6        5        2        6        7        6        6
ATGACGAATCACATCTGGATGAGCCGGATTTAAAAACGTGTACCATCCTGATGTAGGTTGCATGGTATTTCCCTCTGCATCCTTCATAAACCAGTCTGGGTGATCAGCCCATGGCTGACCTCGTCCCAACGGAGGTTTGGACCTTCCTTTCCAACCAGGAAGGACATTGATATAGGCATGTAGGCGGATGTCGTAAAGTGCAGCCTCATCAATCGCTAATTGCAATGGATTCCAATCAGGATTTTCTCCGAGTTTATCGAGATCACCTGCATGTAAATCCTGTGCCCAAGGTTCATACTGGCTTGGATAAAAAACAGTTCCATTCCCTCGAACCTGAAAAAACACATCTGTAAATCCAGTCTCAGCCGCATTTTTGATAATTTGCTTCACGTCATCTTGAGTGGTGTAATCAAATCGCGGAACCCAAAGTGCAGCCCGTTCGATTGAGAACGGTATACGTGCATGATAAGAATCATAAATGAGCACGATTCCCATGCTTAGCAACAGAAAAAATAAGATACGATATTTATTTTTCGACGTTATACTCATAATCAGTTTCCACCGTTTGGAAATTTACAGCTATCAAACCTTGCTCTATGGTGCGATTAAATTGTCGGAGATGAACGTATGAAGTATAAACGTCTACTATTAAAAATCAGCGGAGAAGCCCTTCAAAATCGAGCGGAAAGCCTCAACCATGATCCGATAATACTAAAATCGGTCGCCGCTCAATTTAAAACCCTCTTGGATGCCGGTGCTGAAATCGCGGTTGTGGTCGGGGGTGGAAATATTTTTCGGGGGCTGGAGGGAGTAAGCTCTGGAACCGATCGAACAACAGGCGACTATATGGGAATGCTTGCCACGGTGATTAATGCGATGGCCATTCAAAGTGCTTTAGAAAATGAAGGCATTCAAACCCGCGTGATGACCGCGATCTCTATGCCGTCGATTGCTGAGCCATTCATCCGGCGTCGTGCGATTCGTCATCTCGAAAAAGGCCGAGTGGTTATTTTTGGTGCTGGCACAGGAAACCCATATTTTACAACCGATAGTGCAGCGGCTCTGCGAGCTTCAGAAATTGATGCCGATGTTCTTATGAAAGCAACCAAAGTAGACGGCATCTACACGGCTGATCCAATTAAAGATTCAAATGCAGTTCGCTATGATAAA
KOK=        43
KK=  242540  LL=  243469  Z=    4.73  JJ=  242450  DL=   930
A===      111      112      113      114      121      123      124      131      132      133      134      141      143      144      211      213      214      223      224      231      233      234      243      244      313      314      323      333      334      343      413      433
B===      222      122      422      322      212      412      312      242      142      442      342      232      432      332      221      421      321      411      311      241      441      341      431      331      424      324      414      444      344      434      423      443
RRR=    9.915    1.386    3.723   -0.743   -0.147    7.435   10.909    3.723    0.057    0.187   -0.029   -1.033    3.338   16.685   -0.360   -0.387    0.308    8.672    4.588   45.013    5.474   -1.707    5.213    6.842    0.238   -1.433    0.834    3.812    0.237    0.736   -2.363    3.113
X1==    5.572    0.727    2.165   -0.448   -1.397    2.781    1.857    2.165   -0.645   -0.162   -0.234   -0.448    1.078    4.111    0.727    0.497    0.511    2.164    1.607    5.065    2.029   -0.674    4.395    3.090    0.395   -0.891    2.643    1.895   -0.728    1.391    1.734    1.391
X2==    1.779    1.907    1.719    1.658    0.105    2.673    5.876    1.719   -0.088   -1.151    0.124    2.304    3.096    4.059   -0.495   -0.779    0.603    4.007    2.855    8.887    2.698    2.533    1.186    2.214    0.602    1.610    0.315    2.011   -0.326    0.529   -1.362    2.239
CD1=       16        5        8        2        1        8        5        8        2        3        2        2        4        7        5        4        3        6        4       12        6        1        8        5        4        1        7        6        1        4        5        4
CD2=        5        6        4        5        3        6       13        4        2        0        2        6        6        9        2        1        4        9        9       15        5        6        4        7        2        4        2        3        1        2        0        4
GAAATCCAACTTCCAATCCTATGTTGATCAATGGAGCACGGCCAACATCATTAAAATCTGGTTTGGAAACGAATCTGATCAATCTGAGCAACATCCGCGATGGATTGCACCCAAAGGCATGAATAGTCTCCCCAAACACATAGCAAGAAACCTGAATGTCCATCTCTCAACAGAAGTCATTAACCTCTCCTTCGATCATCAAACATGGACGGCTTCTTGCGAAAATGGAACCCAGTACAGTGGATCTCACCTGCTTATTACAACTCCTACCCCTCAGACGACACGCCTTCTTGAGACCACTGATCTAAAACTCCCCTCTGATATGCAACATGCGCTTCAAAACGTGCGATACGAAAAAGGGCTTTCTGTCATGCTTCGATTAAATGAGCCTAGTGACCTTCCTCAGCCAGGGGGCATCAAGTTTGATCATCCAGCCATTAGCTGGATGGCTGACAACCAAATGAAAGGCATCTCAAATGTGCCCGCATTAACCATTCAGACTACATCTGATTTTGCCGCTTCCTCATGGGACGAAACGAATGATGAGAAAATTGCGCTGATTTTAAATGAACTTAAACCATTGATGAAGTTATCCATCAAAAGCACACAAGCACACCGCTGGGGCTACACCTTGCCGATTAATCCAATTAAAGAAGGATCTTTAACCAACATACATCTTCAATTAACCCTTGCCGGGGATGCATTTGGTGGCCCACGCGTTGAAGGTTCCGCTTGCTCAGGCCTCCAAGCTGCCGAACAGATTGCCCTCCTAAACTAGGAAAAAATCCATTGCCACGCGAGGCACTGTCTGTGCTACCCTCCGTGTTACATTTTGGAGGATATCTTTTGTACCTTAAATCAATTGAATTAGTTGGCTTTAAAAGTTTCGCACAAAAAACAAAACTCGAATTCAAACCCGGGATGACCGCT
KOK=        44
KK=  266660  LL=  267169  Z=    6.62  JJ=  266450  DL=   510
A===      111      112      113      114      121      123      124      131      132      133      134      141      143      144      211      213      214      223      224      231      233      234      243      244      313      314      323      333      334      343      413      433
B===      222      122      422      322      212      412      312      242      142      442      342      232      432      332      221      421      321      411      311      241      441      341      431      331      424      324      414      444      344      434      423      443
RRR=   44.868    0.019    0.547   -0.131   -1.140    6.003   -0.505    1.120   -0.059    3.054    0.456    1.237   -1.078    1.359   -0.013    0.093    0.366   94.792   -0.261   -0.338    1.608   -1.618    0.086   -0.179   -0.947   -0.927   12.141    5.689   -1.112   -2.483   15.425   27.900
X1==    8.142    0.012    0.173    0.696    1.012    3.047    0.491   -0.827    0.047    1.202   -1.099   -1.119    2.597   -1.346    0.012    0.047   -0.356   14.323    0.288   -0.953    1.081    1.405   -0.319   -1.447   -0.798    0.749    2.081    2.231    0.803   -1.078    5.368    7.386
X2==    5.511    1.576    3.167   -0.189   -1.126    1.970   -1.029   -1.354   -1.260    2.540   -0.415   -1.106   -0.415   -1.010   -1.126    1.970   -1.029    6.618   -0.909    0.355    1.487   -1.152   -0.270    0.124    1.188   -1.237    5.834    2.550   -1.385    2.302    2.873    3.777
CD1=        9        1        1        2        2        4        2        0        1        2        0        0        4        0        1        1        1       16        2        0        2        3        1        0        0        2        3        3        2        0        7        9
CD2=        8        3        6        1        0        4        0        0        0        6        1        0        1        0        0        4        0        9        0        2        4        0        1        1        4        0       10        7        0        5        5        7
AACGGCGCCGAGGACGCCTTCGCGGACGTCATCGCCGGCGAATTTTTTATTGGCGAAATCATTGATGCCGCGCAGGAGCCCTTCGCGGAAGGCGGAGAGATGGGTGCCGCCGTCGGAGGTGTATTGTCCGTTGACGAATGAGTAGTATTCTTCGGAGAAGCGGTTGGTGTGCGTAAAGGCAAATTCGAGGGTGGGATCTTCGACGTGGAAGGGGGGATAGATTTTCTCGAATTGGCTTTCGTCGGCGATAAGGTCGAGCAGGCCGCCTTTGCAGTGAAAAAGTTCTCCGTTAAACCAAATTTTGAGTTTAGCGTTGAGGTAAGCATAAAATCGGAGCCGTCGTGCTAGATGCTCGGGGTTAAAGGCAAATTTCTTGAAGATAGCGGGATCGGGTGAGAAGGAGACGAGGGTCCCGTTGGGTTCGTCGGTTTCCCCTTTTTCTTCTCGGACTAAATTACCGCCTTCAAATTCAGCTTCGACAAATTCACCCTCGCGGTGACTCCGTACGAG
KOK=        45
KK=  282800  LL=  283279  Z=    5.02  JJ=  282530  DL=   480
A===      111      112      113      114      121      123      124      131      132      133      134      141      143      144      211      213      214      223      224      231      233      234      243      244      313      314      323      333      334      343      413      433
B===      222      122      422      322      212      412      312      242      142      442      342      232      432      332      221      421      321      411      311      241      441      341      431      331      424      324      414      444      344      434      423      443
RRR=    5.132   -0.067    0.058    0.312   -0.254   23.454   -0.947    0.058   -0.212    2.457   -0.043    0.404    3.657    0.027   -0.067    0.061    0.067   70.556    1.852   -1.076    0.295   -1.786   -0.068    0.239    0.458   -0.916    0.798    0.333   -0.083   12.517   -2.901   -0.211
X1==    1.678   -0.597   -0.345    0.426    0.403    3.360   -1.042   -0.345    0.360    0.631   -0.615   -0.574    2.385   -0.025   -0.597    0.360   -0.065   10.018    4.350   -0.640    1.314    1.754    2.699    0.070   -0.369    1.385    0.314    0.604   -0.659    2.341    4.385    0.341
X2==    3.058    0.113   -0.168    0.732   -0.630    6.980    0.909   -0.168   -0.588    3.894    0.070   -0.704    1.533   -1.075    0.113    0.169   -1.038    7.043    0.426    1.682    0.225   -1.018   -0.025    3.385   -1.240   -0.662    2.539    0.551    0.126    5.347   -0.662   -0.620
CD1=        2        0        0        1        1        4        0        0        1        1        0        0        3        1        0        1        1       12        8        0        2        3        4        2        0        2        1        1        0        3        5        1
CD2=        9        2        3        3        1       11        2        3        1       10        2        1        4        0        2        2        0        8        1        4        2        0        1        4        1        1        5        4        2        9        1        1
CGGGATCGTTTAAGCGAAGTAGCGTGTCAGTTCCGCCGTAGTGGAGCTGATGAGTGCGCAAGGTGCTACACCCGGTGAGAGTGAGAAGAACCATGGTGATGAGGGCGCCGCGCGTATGCGGGTTGCGGGTTACCATCGGAAGAATGGTTTTTTGACCTGTTTCTTGATTTTTTTACTTCCGATCCATTGCTTTTCGTTGGTTTGCAGTTCGATCAATTCAAGATCGACTTGATAGAATTTGACGGTGGTTCGGTTTTCGGTGTCGAAGATGGTTTTGATGCTGCCGATGAGCATAAAATCAGCCCCTGTTTCAGCGCGCATTTGCTTGCGGGTTTCGGGGCGTGCCCAATCTTGTTGTTCTTTTCGTTCTGTGCGTAGTTGGTTTCTTTCGTAGGGATTGGCGACAAAGATGACGCGTCCGCTATTGGTGAGTTCGCGTTCGAGATCTTTGATGAAGGTGCTGGTTTGGATGTGCTCGGA
KOK=        46
KK=  298820  LL=  299869  Z=    6.04  JJ=  298730  DL=  1050
A===      111      112      113      114      121      123      124      131      132      133      134      141      143      144      211      213      214      223      224      231      233      234      243      244      313      314      323      333      334      343      413      433
B===      222      122      422      322      212      412      312      242      142      442      342      232      432      332      221      421      321      411      311      241      441      341      431      331      424      324      414      444      344      434      423      443
RRR=   21.365    7.780    3.536    0.112    0.081   17.477    1.365   -1.364    0.027    0.547   -1.521   -2.209    1.373    0.021   -0.544   -0.292   -0.020   -0.048    9.430   32.865    0.604   33.431   15.582   -3.195   -0.023   -3.271   -0.525   -0.447   -0.082    0.022   -0.272   45.774
X1==    4.550    2.947    1.036   -0.100    0.048    4.259    0.732   -0.964    1.567    0.375    2.224    1.966    1.372   -0.055    0.773    0.670    0.126   -0.498    2.326    5.157    0.187    6.131    5.383    3.023    0.375    4.782   -0.813   -0.405    0.098    0.098    2.224    9.098
X2==    4.695    2.640    3.412   -1.123    1.685    4.103    1.865    1.415    0.017    1.457   -0.684   -1.123    1.001   -0.372   -0.704   -0.437   -0.154    0.096    4.055    6.373    3.235    5.452    2.895   -1.057   -0.062   -0.684    0.645    1.103   -0.838    0.229   -0.122    5.031
CD1=        7        6        2        2        2        6        4        0        3        1        4        5        3        3        3        2        3        1        8        7        1       10        9       10        1        7        0        0        1        1        4       10
CD2=       17       10       15        1        8       14        5       10        5       11        2        1        5        1        3        4        2        4        7       19       13       11        7        0        7        2        7       11        2        4        3       13
TCAGGTGGTGCATGTGGATGGATCGGTCGATCCAATTCGCGATATCGAGATCATTGAAGCGGAATTGGTTATGGCGGATTATCAAACAGTTGAAAATCGCTTGCCTCGTTTGATCAAGGCGGCGCGTGGTGATAAATCGTTGGCGCCTGCTGTGCCGTGGTTTGAGGCTCTGCTGGAGCATTTGGGTGCGGGAAAGATGGTTCATGCGTTTGAAGATCGCGAGAGTGATTTGGCGGTTCGATTGTTGGGTGAGACTCAGTTTTTAACGGATAAGCCTTTTATTTATTGTTGCAATGTCGACGAGGCTGGATTGAGCGGATCGCCGGCGTTTGTGGAGCAGGTGGAGCAGTATGCGGCTGCACGAGGCGCTGAAGTGGTGCGTATTTGTGCCAAGATGGAAGAGGACCTCAATGGAATGGATGAGGGCGAACGGCTTGAGTTTTTGGAAGAGTATGGGGTTTCGGCCAGTGGGTTAGATCAAATCATTCAGACGGGGTATCGGACGCTTGGGTTGATTAGTTATTTTACGCAGGGGCCGAAGGAGTCACGGGCTTGGACGATTTGTGCAGGTGATTTAGCGCCGCGTGCAGCGGGTGTGATTCATACCGATTTTGAACGGGGATTTATTCGTGCGCAAGTGATGGCCTATGATGATTTTGTGAAAAATGAGGGTGAGGTGGGCTGCCGTGAGGTGGGGTTGCTTCGCACAGAAGGGCGTGAGTATGTCGTTCGCGATGGCGATGTGATTGAATTTTTATTCAATGTGTGAATACTCATACTGTTTTTTGTGTGCATGTTGAATGGATGTAGCGGTTTGTGGTCTATGCCATATAAATCTAGAAGGAGTTTGTTTTGAAAAAATATATTGGAATCGTGGCCGTTGTGTTGGTCAGTCATGTGGGCTGGTCGGAGAGTCAAATAGCATTTGTTGATATGCAGGATTTGTTTACTCGTTTTTATAAAACCCAGCTGGCTCAAGATCAGATTCGACAGCAGGCCGATGAGATGAAGCTAGAGCAGGATATTATGAAAAATAATATCGAAGAGATT
KOK=        47
KK=  326060  LL=  326959  Z=    5.14  JJ=  325850  DL=   900
A===      111      112      113      114      121      123      124      131      132      133      134      141      143      144      211      213      214      223      224      231      233      234      243      244      313      314      323      333      334      343      413      433
B===      222      122      422      322      212      412      312      242      142      442      342      232      432      332      221      421      321      411      311      241      441      341      431      331      424      324      414      444      344      434      423      443
RRR=   31.085    2.394    3.100   -0.142   -0.038   33.766   -1.516   -0.002   -0.027   10.148    0.112    0.974    1.868    0.784    0.031   -0.067   -1.190   37.625    0.592    8.795   35.248   -3.435    1.889    0.285   -0.451    1.274    0.695    1.377   -1.171   -0.023   -3.790   60.366
X1==    5.371    1.372    1.787    1.103   -0.035    4.434   -1.016    0.240    0.065    1.941   -0.118    1.763    1.933   -0.580   -0.035    0.065    0.850   10.171    0.599    2.249    4.687    4.212    0.994    0.889    0.340   -0.801   -0.589    0.440    0.690   -0.018    3.984    9.888
X2==    5.788    1.745    1.735   -0.129    1.087    7.616    1.493   -0.010   -0.413    5.228   -0.951    0.552    0.966   -1.352   -0.887   -1.031   -1.401    3.699    0.989    3.910    7.520   -0.816    1.900    0.321   -1.327   -1.591   -1.180    3.131   -1.698    1.303   -0.951    6.105
CD1=        9        4        4        4        2        8        1        2        2        4        2        5        5        2        2        2        4       17        4        5        8        9        4        5        2        1        1        2        3        2        8       16
CD2=       12        5        6        2        4       15        4        3        2       13        1        3        4        0        1        1        0        8        3        9       16        1        5        2        1        0        1       10        0        5        1       13
TATTGAGCGAGAGCCTTTTGGTCATGAATTGGTTGTGGAAGAGCCAACGGTGACTCCGGAGCATGAGATCGCACTGGCGAATGCTGCGGCAAAAGCGGCGGAAAAAGAGCTGCGTCTTTGTTTTATTTTTGAAACGAATCGTGGTGAGATTCGGGCGGGGTTCCAAAACAAGACCGCGAAGCCGGGTGATCCAAAGAGCATTATGTTGGGCGTGGGCGAAAGTTTTCGAGGCATGAAGTTGCTTGCGGTAAATTTAGAGGAATCATCGGCGACGTTGGATCGGGATGGTGTTCGGGTTAATTTTTCTCTAGCGAAGGCGCCGGTTCCTGCTTCAAAAAATACGACAGCGGCAGTGCCTCGGCGATTTGGTTCTGGCTTCCGACCTCCTACCAAGCCATCGGAGCCTAAACCGGTGGAGCCTCAATTATCTCCAGAACAACAGGCGCAACGCCGGGCTGAGATTCAGGAGAATTTAAGGCAGTATCAGATGGAAGTGATTCGAACGGGGATGCCACCGCTGCCGATTCCTTTAACGAAGGAGATGGATGATCAGTTGGTTTCGGAAGGAATTCTCCCGCCGTCGAATTAATTGATTTCGGTTTCAGCTTCTTCGGTGACGCGAAGAATTTCATCGACGGTTGTGATGCCTTGAAGCACTTTTTCCCAACCATCTTGCCGTAGGGTCTTCATGCCCATTTCTAGTGAAGCTTGTTTGATGGAGCTGGCGGTGGCATGGGCGACAATCAGGGGGCGTATCTCATCGTTGATGGGTAGAATTTCAAAGATGCCGGATCGTCCACGATAGCCACTCCCTCGGCATTCATCGCATCCGACGGCTTCATAGATGGGATTTTCGGGGGTCACTTTTTCGATGGGAAAGCCGTGTTCTTTTAGCAAGGA
KOK=        48
KK=  333290  LL=  334429  Z=    4.98  JJ=  333230  DL=  1140
A===      111      112      113      114      121      123      124      131      132      133      134      141      143      144      211      213      214      223      224      231      233      234      243      244      313      314      323      333      334      343      413      433
B===      222      122      422      322      212      412      312      242      142      442      342      232      432      332      221      421      321      411      311      241      441      341      431      331      424      324      414      444      344      434      423      443
RRR=   13.484    3.850   12.486    0.447   -0.689   29.239    0.968   -0.110   -0.975    4.961   -0.378    3.110    1.068   -3.896   -1.522   -0.216    0.968   15.447    7.420   31.863   11.125    6.572   91.428   -1.587   -0.076    0.586   -0.879   -1.737    2.120   -0.592   -7.688   30.550
X1==    2.954    1.709    3.657   -0.864   -0.572    5.723   -1.074   -0.122    0.552    3.124   -0.591    2.461    1.669    2.853    1.709    0.552   -1.074    3.430    2.587    5.723    2.878    4.024    9.524    1.276    0.124    0.916    0.923   -0.680   -1.183    1.380    3.930    3.942
X2==    4.565    2.253    3.414   -0.517    1.205    5.109   -0.901    0.902   -1.767    1.588    0.640    1.264    0.640   -1.366   -0.891   -0.392   -0.901    4.503    2.868    5.568    3.866    1.633    9.599   -1.244   -0.613    0.640   -0.952    2.554   -1.792   -0.429   -1.956    7.750
CD1=        5        4        5        1        1        8        1        1        2        4        1        6        4        9        4        2        1        6        8        8        4        8       16        7        1        3        2        0        0        3        7        6
CD2=       14        8       14        2        6       16        1        8        1       12        5        5        5        0        2        4        1       13        6       17       16        6       20        0        6        5        4       18        1        4        0       22
GGCGGTCGAGCAGTTTTATGCTCCTCTTTTGATGGGGCAGGATGCTCTTTCGAATGAACGTTTGTGGAGCATGTGTTGGCATGCATCGCATGATTTTGCGATGCAGGGTGTGATGATGGGGGCGATCTCTGGTTTGGATATGGCATTGCTTGATTTGAAGGGCAAGCTCTTGAATGTGAGTGCTTCGGTGTTGATGGGTGGTGCGGAGCAGGATCAGTTGGAGGGTTATGCGACGGGGATGTATTTTACTCGGCAAGACGAGCATGCGTTGTTGGATAGTATCTTAACGGAAGCGGGGCATCACGTGGCCAATGGATTTGGTGCACTGAAAATTAAGGTGGGAAAAAATATCGCGTTTGATCGGATGTTAATTGAGGCGATGCGCAAGACGTTTCCGGAGAGTGTGCTGATGGCTGATTCGAATCATGCGTATGATTTGAATGAGGCGATTGAGATGGGGCATTGGTTAGAGGCGCATCAGTATCGTTGGTTTGAAGAACCTCTTTCGCCGACGCAACCGGCGGCATTAGCCACGTTGTGCGAGAAGTTGGATATTGCGGTGGCAACAGGGGAGTGTGAGCAGACGCGGTGGGGTTTTGAGAAATTACTGCATGCGGGTGCGGCAACGATTCTTCAGCCGGATATGGCGTATTGTGGGGGGCCGACTGAGGCTTTAAAAATTCGGGCGTTGGCATCGGCCAAGGGAGTGAATGTGGTTCCTCATTGCTGGGGTACGCAGCTGAATTTGGCGTGCGCTGCGCATTTTTTGGCGACGGCCAGTGTCGAGCCAGGGCGTGCCGAATCGCAAGCTTTATTGTTGGAGGTGGATAATTCACCGAATCCGATGCGGACGGAAATATATAAAGCATCCGTGGTGGTCTCGGGGGGCTGTGTGCAGGTGCCGCAAGGGGCTGGATTAGGGGTGGAACCTGATCTAAAAGAGATGCAGCCATTTTGTATTAATCAAACGGAGATAAAGAATGATGCAGACGTATCCAATGTTGATCGGAGCAAATCGGGTCGATTCGAACAAACCTATTGAGGTTCTCAATCCGCGAACAGAGGGGTTGATCGGGCAGGTTTTTGAGGGCTCTGCTGATCAGATGGATGAAGCGTTGTCAGCTGCGTCGGAGGGGTTCG
KOK=        49
KK=  407420  LL=  407719  Z=    5.42  JJ=  407210  DL=   300
A===      111      112      113      114      121      123      124      131      132      133      134      141      143      144      211      213      214      223      224      231      233      234      243      244      313      314      323      333      334      343      413      433
B===      222      122      422      322      212      412      312      242      142      442      342      232      432      332      221      421      321      411      311      241      441      341      431      331      424      324      414      444      344      434      423      443
RRR=    1.435   14.880   -0.048    0.851   -0.008    4.116    0.462    0.533   -0.207    0.279    0.563    0.462    1.372    0.305   -0.522    0.350   -0.002    6.923    0.537    0.537    0.869    0.060   -1.700   -0.004   -0.211    0.024    0.869    1.376   -0.185    0.604   -0.514   59.375
X1==    0.629    1.486    1.480    0.611   -0.514    3.278    0.461   -0.520    0.278    1.270   -0.545   -0.389    1.455    0.593   -0.514    0.278   -0.539    1.999   -0.748   -0.722    1.987    0.243   -0.757    0.435    0.270   -0.545    1.987    0.976    0.235   -0.765   -0.545    8.235
X2==    2.280   10.015   -0.032    1.393    0.015    1.255    1.004   -1.025   -0.745    0.219   -1.031   -1.190    0.943    0.515    1.015    1.255    0.004    3.463   -0.718   -0.745    0.437    0.247    2.247   -0.008   -0.781   -0.044    0.437    1.410   -0.790   -0.790    0.943    7.210
CD1=        1        2        2        1        0        4        1        0        1        2        0        0        2        1        0        1        0        3        0        0        3        1        0        1        1        0        3        2        1        0        0        9
CD2=        4       11        1        3        1        2        2        0        0        1        0        0        2        2        2        2        1        4        0        0        1        1        3        1        0        1        1        2        0        0        2        8
ATTGCTATTCATAATTTTCCAGAAGGCCTCGCAACCTTTCTTGCCGCACTCGAAGATCCTTCGCTTGGCATCGCCATTGCCATCGCCATTGCCCTGCATAACATTCCGGAAGGGATCAGCGTCTCCGTACCTATTTTTTATGCCACCGGCGATCGAAAGAAAGCCTTCTTCTGGTCCTTACTCAGCGGCCTAGCTGAGCCCATTGGTGCCATTATTGCCTACACTGCATTAAGGCACTTTGTAGGCGGAGAAAACGGGGTCATTCCCTCCAATATTATGGGCATCCTTTTCGGCGGCGTT
KOK=        50
KK=  226251  LL=  227120  Z=    5.23  JJ=  225951  DL=   870
A===      111      112      113      114      121      123      124      131      132      133      134      141      143      144      211      213      214      223      224      231      233      234      243      244      313      314      323      333      334      343      413      433
B===      222      122      422      322      212      412      312      242      142      442      342      232      432      332      221      421      321      411      311      241      441      341      431      331      424      324      414      444      344      434      423      443
RRR=   36.745    1.959    8.503   44.273    1.531   18.378    0.149    1.279   -0.033   -0.003   -1.635    0.719   12.884   -0.287   -2.335   -0.797   -0.466   -0.333    1.727   -0.949   -0.086   -0.433   -1.536   -0.116   -0.011   20.534   13.935    0.027    0.704    0.230   -0.633   21.250
X1==    6.276    0.892    2.043    8.834   -1.087    2.677    1.346    2.043   -0.086   -0.010   -1.014    0.358    2.094    0.306   -1.582   -0.777    0.741   -0.127    1.251    0.604   -0.073    0.504   -0.344   -0.621   -0.010    3.338    4.765   -0.019    0.581    0.581   -0.393    5.802
X2==    5.855    2.196    4.162    5.011   -1.408    6.866    0.110    0.626    0.377    0.318    1.612    2.011    6.152   -0.937    1.476    1.026   -0.630    2.616    1.380   -1.569    1.172   -0.861    4.469    0.187    1.114    6.152    2.925   -1.418    1.212    0.395    1.612    3.662
CD1=       25        6        8       25        2        6        5        8        2        2        1        6        6        4        1        1        4        1        3        3        1        2        1        1        2        8        6        1        2        2        2        8
CD2=        7        5        6        6        0       13        2        2        3        2        3        3        8        0        4        4        1       10        6        0        5        1        9        2        3        8        8        0        3        2        3        6
GTGAAGAGCGCGACAAAAAAGAAGCCGAGGATAAGAAGAAACGCGAAGAAGTCTTAAAGAAGATTAAAGAACAAAAGCAAAAGGAAGAAGCAGAGAAAGTTGCTGCTAAACCGGTTGTAGAAGAACAGCCCAAAATCGAAGAACCTTCGCCAGTTTCGGAAGAACCCGAAGTCGTAGCCCCTGAAGTAGCTCAGGAAAAAGTAGAGAAGGAAGTTGCTGAAACAGAAGAGCCTGCTGAAGAAACAGAATCACCTGCAGAAGAAGTTCCAGCAGAAGCCACTGAAGAATCTGAAGAAAAACCAGAAGCATAAATTTTCAAAAGGAGTCGTTTTAATGTCTATCACAACCGGAATGATCAAAGAATTACGCGATGCAACAAGTCTCGGAATTGCCGATTGCAAAAAAGCACTTGAGCAAACAGACGGTGATTTTGATGCTGCAATTAAAATCCTTCGTGAAAAAGGAGCTGCTGTTGCAGCTAAACGTGCAAGCAAAGAAGCCAATGAGGGCAAGATTGATGCCGTAGTTGCCACAGATAGTCAACAAGCCGCCATGATTGAAGTCAACTGTGAGACTGATTTTGTGACTCGTAATGATGATTTTCAAGCTTTTGTTGGCGAGCTCATTGATGATGCCCTCAATCATGAGAGCGGAACAATGGCAGATGCTGTAGCTGTAAAATTAGAAGAGAAAATCGCACAAGTTGGCGAAAAAATATCCCTCCGGCGAAATGAAAAATGGACCGTTGAAAAAACAGGCGCCATCGCTTCATACATCCACATGGGTGGCAAAGTGGGCGTCCTTCTTGAGCTTTCTTGTGAAAAAACAGAAAGTGTATCAACGGCAGACTTTCAAGAGCTCGCAAAAGAT
KOK=        51
KK=  287751  LL=  288680  Z=    6.02  JJ=  287571  DL=   930
A===      111      112      113      114      121      123      124      131      132      133      134      141      143      144      211      213      214      223      224      231      233      234      243      244      313      314      323      333      334      343      413      433
B===      222      122      422      322      212      412      312      242      142      442      342      232      432      332      221      421      321      411      311      241      441      341      431      331      424      324      414      444      344      434      423      443
RRR=    3.086   10.712   -0.623    5.938    7.267   36.387    1.951   -0.670   -0.894   -0.089   -0.175    0.403    8.360    0.197    0.635    0.239   -0.020    5.603    8.721   -2.027    0.555    6.751   -0.031   -6.105    1.515    0.142    0.403    0.300   44.655   15.561    0.358   -0.649
X1==    1.427    2.970    1.398    3.487    3.965    5.761    1.982    0.398   -1.039    1.368   -0.234    0.734    2.452   -0.328    0.978   -1.039   -0.091    3.730    4.287   -1.039   -1.065    3.210    1.861    6.044    0.368    0.662    0.831    0.335    8.452    4.084   -1.129    0.590
X2==    2.162    3.607   -0.446    1.703    1.833    6.316    0.984   -1.682    0.861   -0.065    0.747    0.548    3.409   -0.601    0.650   -0.230    0.218    1.502    2.034    1.952   -0.521    2.103   -0.017   -1.010    4.122    0.215    0.485    0.895    5.283    3.810   -0.317   -1.100
CD1=        2        4        2        5        5        7        5        1        0        2        1        2        4        2        2        0        2        7       12        0        0        7        5       17        1        2        2        1       11        6        0        2
CD2=       10        9        5        6        6       15        3        2        5        7        5        4       10        1        4        3        2        4        3        7        3        5        2        0       18        4        5       11       15       12        3        2
GGTGCGTTCTCGGGGATGCGGATTGCTTTTTCGGTGGTGAATGCGTTGGCGGCGCCGGATAAAACACCGGTGGTGGCTCACAATAGTGGAGCTGCTGTGGTGTATGCACGGGGTGCTTCGCAGAGTGTGGTGGTGGGGGATGCACGCCGTAAACAACTTTGGATTGGTGCGTTTGAGGGGCTTGAGCTTTCTCGGGCGTTTACCTTGATTGAGCCGTCTGATTTACCGGAATGGATTCAACGTGATACGGTGGTGTTGAGTCCGGATTATGATCGATTGGCTTCGGTATTAGATCCGTATATGGGAGATTCTGCGGGCTCGTCTATTCCGCAGGCGGCGGATTTGGCTAAGGTGGTTTGCTTGCGTGCTCGCTCGGGCTTGGAGATAGAACTTTTTGAGCCTCTCTATTTACATCCGCCCGTTTTTGTTGAACCGCGTTTCCCGGCCTAAAGAGGTCTGTGCTTGAGCGGTTGGGATGAAGGGTTTATAGTGTGTGTATGAATCCGATGGTTGAGGCATACCGATTATGTGATGAACTGCCGACGCGCCGTACGCTTGATTTAGAGACGGTTTTGGTGGCGGGTGCATCGGGCTATATCGGCGGTCGTTTGGTTCCGGAGTTGGTTGCGCGTGGCTATCGGGTTCGGGTGATGGTTCGATCAAAAGTGGAGGCGGTGAGTGATCGTTGGTCGAATTGCGAAGTGGTGGTGGCGGATGCTTTGAATCCGGAATCGTTGACGGCTGCTATGGAAGGGGTGCATACGGTTTTTTATCTGATTCATTCTATGTTGGTGGGTCCGAAATCTTTTGCGGATGCGGATCGATCTGCTGCTCGATGGGTGCGTGAGTCCGCGGAGCAACAAGGGGTAAAGCGGATTATTTATTTGGGGGGATTAGGCGATAAGCGGGTTCGGTTGAGTCCGCATCTAT
KOK=        52
KK=  318171  LL=  319040  Z=    4.70  JJ=  317871  DL=   870
A===      111      112      113      114      121      123      124      131      132      133      134      141      143      144      211      213      214      223      224      231      233      234      243      244      313      314      323      333      334      343      413      433
B===      222      122      422      322      212      412      312      242      142      442      342      232      432      332      221      421      321      411      311      241      441      341      431      331      424      324      414      444      344      434      423      443
RRR=   44.379   14.450    0.056    0.205  -10.734    8.374    1.532    1.156   -1.252    1.022    0.571   -0.338   -0.041    0.158   -0.234    0.054    1.532   16.815    5.574    0.054   12.563    1.647   -0.088    2.337   -1.182    0.365    1.594   16.537    0.872   -1.147    5.210   28.010
X1==    6.546    3.628    0.096    0.213    6.065    3.388    1.727   -0.904    1.584    0.268   -1.188    0.213   -0.337   -0.409    0.378   -0.219    1.727    4.077    3.788   -0.219    3.993    0.787    3.699    1.245   -0.732   -0.337    0.993    4.407    0.823    1.768    3.922    5.549
X2==    6.779    3.983    0.583    0.963   -1.770    2.472    0.887   -1.279   -0.790    3.815   -0.480   -1.590    0.123   -0.387   -0.619   -0.246    0.887    4.125    1.471   -0.246    3.146    2.092   -0.024    1.877    1.615   -1.083    1.605    3.752    1.060   -0.649    1.329    5.048
CD1=        8        6        1        2        9        5        5        0        3        1        0        2        1        2        2        1        5        7       10        1        5        3        7        6        0        1        2        5        2        3        6        7
CD2=       18       10        6        4        0        8        3        2        2       14        2        0        3        1        2        3        3        9        3        3       10        5        2        3        9        1        7       15        5        2        5       12
TTTATGTGGGTCTCGGGGGTGTAGGAAGGCCTCGGCTGATTCATAGAAATTCGGATGTGCGGTGGGATTGAGAAAAGCTTGAACGCCTTGGGAGAGAATTTCGGTTTGGGTGTCGGGTTCGGCATTGGAGAAAATGGGATGCCGTTTTTTGGGATAAAATCCGAGGTGGTTGTGTCCGGCATACCAAAAATCAAAACTGTTTTCGAAATGGCCGCTGTGGTAGCCGTCTGCCCCGATGGGGACATGATTTTTCCCGATATAGGCGGTGGTATACCCGGCTTTTTTTAGAAGAGTGGGATAGGCTGTTTTCCAGGCGTGTTGTGAGATGGCGGTGCCGGAGTTGAAATTGACGCCGTGTCGGCGTTCGTATTGTCCGAGGAAATAAGAGACTCGACTGGGAGTGCAGATGGCGGAGGTGACGAAGGCTTTTTCAAATACATAGCCTTCTTTTGCTAATTGATCTAGGTGGGGGGTTTTCCCGTTTTTTTGCCCCATAAAGCCGACGGAGTCCCAGCGTTGATCATCGGTTAGAATAAAGATGATATTGGGTGGATTTTTTGGGGGATTGGAAAAGCTCTTGGTAGGAATGAGTAGGGCGATGAGGCAGGAAATAAGCCGTAAAGATGCGAGGATGTGTTTACCTGAGTTCATGGAACTTTATTTTGCGGATTACGGGGTGGTTGGCAAGCTTGCTTTGGGATTTGTCTGCAGTTGATTAATCGAGAACCTGAAGTGCGAGGTCTACAATGCCAAAGGGGGCGGATACTTGGAATCCGGCTACGCGGTCGGCGATTGCGTCGCGTATTTCTCGGGCGATTTCGATCCCTAGGGCGCGTCCGTCTTCTTTGGTTTTGGCATGACTCATCCGTT
KOK=        53
KK=  359211  LL=  360350  Z=    4.67  JJ=  359151  DL=  1140
A===      111      112      113      114      121      123      124      131      132      133      134      141      143      144      211      213      214      223      224      231      233      234      243      244      313      314      323      333      334      343      413      433
B===      222      122      422      322      212      412      312      242      142      442      342      232      432      332      221      421      321      411      311      241      441      341      431      331      424      324      414      444      344      434      423      443
RRR=   21.491   19.103    0.720    0.210   -1.771   33.672    2.549   -1.115    1.641   44.905   -0.021    1.346    1.387    2.065   -6.417    0.003   -2.515   32.678   -1.667   -0.713   28.746    0.097   -2.965    2.112    0.363   -0.139   -3.037    2.410    1.179    0.091    3.012   60.878
X1==    4.770    9.798    1.035    0.211    2.284    3.956    0.404   -0.913   -0.808    5.565   -0.367   -0.854    2.140   -1.476    3.440   -0.127    1.520    7.142    2.936   -1.488    7.564   -0.887    2.397    0.259   -0.556    0.260   -1.258    0.687   -0.631    0.107    4.647    6.751
X2==    4.505    1.950    0.695    0.991   -0.775    8.511    6.306    1.221   -2.031    8.069    0.057   -1.576    0.648   -1.399   -1.865   -0.023   -1.654    4.575   -0.568    0.479    3.801   -0.109   -1.237    8.169   -0.653   -0.534    2.413    3.510   -1.868    0.853    0.648    9.017
CD1=       12       20        4        4        7        8        4        1        1        9        2        2        6        1        9        2        6       12        8        0       11        1        6        4        1        3        0        2        1        2       10       11
CD2=       11        7        5        4        2       21       13        6        0       21        3        0        4        0        0        4        0       14        2        5       13        3        1       14        3        2       10       13        0        5        4       20
ATTTGTGATGCCGATCCATCGTAAGAATGTTGGAATAGAGGAGTTTTTCGTGGCTTCTTTTTCGATGGCAGCATCTTCAATGGCGTAGGTTCCACGGTGTAATAGTTTATCCATATTGAATGGATTCTTACAGGTTGCGAAGGAGACCAAAATATAGACGGCGTAGGAGAAAAAGACGGCGAAAACAGCCATATGGATTCCATTAATGACGGTGTCTGTTCCGGGGAATGTGAGGCCGGGCCAGATTTGTTTAGCAATAATACTACCAACGGAAATGGTGCTACCCGATATCAAGCCTGCCCAAGCTGCTGAGGTGGTACCGCGTTTCCAGTAGAGCCCACCAATGATGGCGCATGAGGCTCCGCCGACATAGATGGCACCGGTGATTTCGAACCACATGTTGATAAAATCCTTGAGCGTCCAGAGCGAGCTAAAGATGAATGAGATGACACCGATTAAAATAATCGACCAGCGTAGGTAGTTGAGATGTTCTTTGGTGGTAAAGGGTTTCTTACGAAAGGGCATGATGACATCTTGTAAGAAAATAGAGCCCCAGGAGTGATAGGCTGAGTCGTCGGTTGAGACGGAGGATCCAATCATGAAAATAGCAAATAGACCGAGCAGACCGGCGGGAAGTAATTCGCGAAGTACAATGGGTACGAGCATCTGGGATTGCAGATAGGCATCGGGTATTTGGCTCGTTGTTTGTGCGATTTCTGCCTGGAGATCGGCATAGATTGGATTCCAAATAAGAACATAGGCGGCAATGGAAAACGCCACGGTTCCTAGGGTGATCATGAGCCACCGCCAGCTTCCTAAAATATTTCCCATTTTGGCTTCATGGGGGGTCTTGGCCGCGGTCATAAATCCGGCGCCTCCTTGCCAAACGCCTGTTTTGGCAATGAATAAAATGGTCATCATGATGAAAAAGGAGGGCCCGAAGTCGGGTAAGCCACCTTGTTTAAAGGGGTTCATCATGGAGACGCCTTCTGGGCGGGTTAGGTTGGCAATGATTTCGGGATAGACGCCTTCTTTGGGTAGGGTTTGGATGGAGGTAAACCAGTGAGGTCCGGTATCGGCAAGAGCGCGGATATGTTCGGATGCTAAGAGGGTATCGATCAGGGTATTCCAGCCGAAAAA
KOK=        54
KK=  365811  LL=  366710  Z=    4.71  JJ=  365511  DL=   900
A===      111      112      113      114      121      123      124      131      132      133      134      141      143      144      211      213      214      223      224      231      233      234      243      244      313      314      323      333      334      343      413      433
B===      222      122      422      322      212      412      312      242      142      442      342      232      432      332      221      421      321      411      311      241      441      341      431      331      424      324      414      444      344      434      423      443
RRR=   29.257    9.694    4.086    0.696   -0.105    4.550   -0.757    0.154   -0.325   15.528    0.390    2.533   -0.852   -0.557   -0.900   -2.469   -0.063    1.335   -2.789   51.950   19.105    3.996   45.306    0.720   -0.148    1.241    0.845    1.041   -0.016   -0.049    0.390   28.130
X1==    4.773    2.660    2.458   -1.434   -0.097    1.178   -1.592    0.665    0.368    4.093   -0.382    3.530    2.117    0.432    1.971    2.798    0.331    2.270   -1.769    6.037    3.697    6.930    8.436    1.264    0.093   -1.215   -1.061    0.345   -0.051   -0.051   -0.382    6.802
X2==    6.130    3.644    1.663   -0.486    1.081    3.862    0.476    0.232   -0.883    3.794   -1.021    0.718   -0.403   -1.290   -0.457   -0.883   -0.190    0.588    1.577    8.606    5.167    0.577    5.371    0.570   -1.599   -1.021   -0.797    3.013    0.316    0.953   -1.021    4.136
CD1=        8        6        4        0        2        3        0        2        2        5        1        7        4        3        5        5        3        5        0        9        5       11       13        5        1        0        0        1        1        1        1        8
CD2=       18       11        8        2        6       11        3        5        2       12        1        4        2        0        3        2        2        4        4       20       13        3       10        2        1        1        2       10        3        4        1        9
ACATAAGCCCTGTACGGTAAAAAAAGTAGAACAGGCTGCGGCTGAATTGGGCTATGTTCAAAATCTATATGCCAAGGTGATGCAGGGGGGACGAACCCAATCTGTGGGGATGATTATTGATCCTTTTACGGATAGTTTTACAAAAGATATTTTTTCCGGGGCTCATGATGAATTGATGAAGCGTGATTACATGCCCATCTTGTTGTTGCATAGAGATGATGCGCATGATGAGAAGTTGGTAAAAAAATTGGCATCGCATCAGGTGGAAGGCTTAATTCTTCGACCCAATCCAAACCGGGAGGAGTGTTCAGAAATTGCGATGGTTTTGGATCGATATAATATGCCGGTGGTGAGCGTGGATTATGCATTAGCCAAAACGCAGAAGTATGATTTTGTTGGAACGGCAGATGAGCTGGGTGGCCAAATTGCAGCCGAGCATTTTTTGGAATTCGGGCATCGTCGAATGGCGGGATTTTTTACGCCGGTGGATAGTTTATTGCTGCGTCAAAAAGGATTTGAAGAAGCGATCAAGCGTCAGCCAGGGATTGCACCCCCTTTACTGGTAACGGATTTTGAATTCGGTTCTGAGGTGCCGGCCTATCATCGCATTAAATCGATTTTGAGTGAGCCGGATGCACCTACTGCTTTTTTTGCGGGGGGTGATTTTATTCTACCTGCGATTTATCGAGCCGCGAACGAATTGGGACTTCGTATTCCCGAGGATCTTTCGGTTATTGGATTTGGAGATGTTGATTTTTCGCGTCATTTGGTTCCGCCGGCCACGACGTTTAAGCAGGATGCGTATGAGATTGGAGTGCATGCGGCTCAGTTGTTAATTGATCGGATTGAGTCGGGGGATCGTCAAATTCCTGTTCGTGAGTTTCGTTTTAAACCGCAGTT
KOK=        55
KK=  380451  LL=  381470  Z=    4.98  JJ=  380271  DL=  1020
A===      111      112      113      114      121      123      124      131      132      133      134      141      143      144      211      213      214      223      224      231      233      234      243      244      313      314      323      333      334      343      413      433
B===      222      122      422      322      212      412      312      242      142      442      342      232      432      332      221      421      321      411      311      241      441      341      431      331      424      324      414      444      344      434      423      443
RRR=    3.234    7.862   32.523   -0.650   -0.185   55.307   18.807    6.195   -0.058    0.795    0.004   -2.744    0.004   -1.065    0.151   -0.779    2.413    9.382    7.706    0.161    2.165    1.389    6.692    0.890    1.676    0.020    4.307   -0.065    2.046    1.008    0.281   25.248
X1==    1.233    1.954    5.135   -0.269    0.139    7.973    6.435    2.077    0.139    1.193   -0.144   -1.564   -0.144   -0.713    0.744   -0.383   -1.525    3.451    1.912   -0.383    0.436    1.088    1.661   -0.660    2.515   -0.702    1.339    0.711    2.223    6.082    0.415    4.635
X2==    2.623    4.023    6.333    2.414   -1.326    6.936    2.923    2.982   -0.420    0.667   -0.029    1.755   -0.029    1.493    0.202    2.032   -1.583    2.719    4.029   -0.420    4.967    1.277    4.030   -1.348    0.667   -0.029    3.218   -0.092    0.920    0.166    0.677    5.447
CD1=        5        6       14        2        3       19       12        8        4        8        3        0        3        1        4        3        0       10        5        3        6        5        6        1       11        2        8        9        9       17        4       14
CD2=        5        7        9        6        0       10        7        5        1        2        2        5        2        6        2        4        0        5        9        1        7        4        8        1        2        2        5        1        3        2        3        9
ATGATGCCTACCTTGGCGGCACCCGGCGTCAACACCCCCGGACAGTTGGGACCGATAAAGCGCGAACCGGTCTGCTCTACAAACGATTTCACTTCAACCATCTGTGCCACCGGAATGCCTTCGGTAATGCAAACGATCAACTCGATGCCCGCCGCCGCTGCCTCCATGATGGCATCCGCCGCAAACGGGGGTGGAACAAAAATGAGTGAGACATTTGCGCCGACTTGCTCTCGTGCTTCCGCACACGAATCAAACACAGGCACTTTGCCTTCAAGCGCCGTCTGTCCGCCTTTGCCTGGCGTTACACCGCCGACCACATTGTCGCCATAAGCAAGGCACTGTTCTGCATGAAAGCTCCCTTCGGCACCGGTGATGCCCTGCACAATAATACGCGAATCTTTATCTACTAAAATCGCCATGTTACGCCCCCTTAGCGGCCGCAACTACTTTATGCGCCGCATCCTCAAAATGATCTGCCGAAATGATCGAAACTCCGGAGTTGGAGAGCAGCTCTTTCGCCACTTCCGCGTTTGTCCCTGCCAAACGCACCACAACTGGCACATTCAAATCGAGCTCCTTAACCGCTTCAATGATGCCATTCGCGATCCGATCACATCGAACGATTCCCCCGAAGATATTAATCAAAACTGCTTTTACATTCTCATCGGCTAAAATAATCCGAAACCCGTTCTTCACGGTCTCTACGTTGGCGCCGCCACCGACATCCAAGAAGTTGGCCGGCGAACCACCGACCTGCTTGATGATATCCATTGTCGCCATCGCCAACCCCGCTCCGTTGACCATGCAGCCCACTTCGCCATCTAACTTGATGTAGTTGAGGTTGTATTTATCCGCTTCAACTTCCGCCGGATCTTCTTCATCTAAATCACGCATCTCAACCACATCGGAGTGCATGTAGAGCGCATTGCCATCAAAATTCATCTTGGCATCCAAGGCAACCAACGCGCCCTGTTCCGTCACGACCAACGGATTGATCTCCACAATCGAAGCATCCATTTC
KOK=        56
KK=  381711  LL=  382640  Z=    6.48  JJ=  381651  DL=   930
A===      111      112      113      114      121      123      124      131      132      133      134      141      143      144      211      213      214      223      224      231      233      234      243      244      313      314      323      333      334      343      413      433
B===      222      122      422      322      212      412      312      242      142      442      342      232      432      332      221      421      321      411      311      241      441      341      431      331      424      324      414      444      344      434      423      443
RRR=    7.315    5.473    5.463    5.492   -0.137   47.519    1.108   -0.718   -1.013    2.770    0.167   -2.067    8.375    0.922    0.224    0.724   -0.147   23.969    6.764    4.028    2.509    2.989   17.011    0.343    2.133   -1.026   -0.414    0.181    0.194    0.391   -0.264   13.201
X1==    2.252    2.891    2.322    2.061    0.972    6.977    1.360    1.158   -1.169    2.302    0.319   -1.444    1.594   -1.315   -1.587   -1.169   -0.743    5.231    2.061    4.649    1.244    1.594    2.869    0.222    1.773   -0.318   -0.344    0.276    1.721    3.460    0.319    3.460
X2==    3.249    1.893    2.353    2.665   -0.141    6.811    0.815   -0.620    0.866    1.203    0.524    1.431    5.253   -0.701   -0.141   -0.620    0.198    4.582    3.281    0.866    2.018    1.875    5.929    1.543    1.203    3.226    1.203    0.657    0.113    0.113   -0.827    3.815
CD1=        6        7        7        5        4       15        4        5        1        8        3        0        5        0        0        1        1       12        5       11        6        5        7        2        7        2        3        5        6        9        3        9
CD2=        7        5        5        7        2       11        4        1        3        3        3        5       10        2        2        1        3        8        8        3        4        5       11        6        3        7        3        2        2        2        1        7
ATAAAATTCCTGCGCGATATCCAACGCTTCGGCGACCATCACCTTCTTGACCAACCGCCCTTCTGGGCCGGTCTGATGCGTGATCAAGGTCATACCGAAAATATCATTGATCTTTTCGAGAGCCGTCGCACGATCTGAACAGAACTTCACGCCACCGCCCTTGCCTCGCCCGCCCGCATGGATCTGGGCTTTAATCACAAACTGCTCCGCACCGAAATCCGCCTGTACTTGATCAAGAGCTGCTTCTGCCTGAGCGAGGTTATCAATGGTAATGCCATCCTGAATGGGGATGGCATATCTCTTCAAAAGCTCTTTGGCTTGAAATTCGTGTATCTTCATTTTTTCTTTCGGGTTCGAGATGCAATGAACTCACGATTGAGTCGTGCTATATGTTTCACATCAATCCCTTTAGGGCAAGCTACGGCGCACTCATATTCGTTCGAACAGTTTCCAAAGCCGAGTCGGTCCATTGTTTCCACCATCTCTTTCACCCGCGATGCTCGCTCGGGCGCACCCTGCGGCAACAACGCAAACTGAGAAACTTTTGCAGAAGTGAAGAGCATCGCTGATCCATTTGGACAGGCTGCCACACACGCTCCGCATCCAATACACGCCGCTGCATCCATTGCCGCATCCGCAAAATTCTTCTCGATCGGAATCGTAGATGCTTCCGGAGCGCTACCGGTTTTAACCGATACATAGCCACCCGAGGAAACGATTTGGTCTAATGCACTCCGATCAACAATTAAATCTTTGATCACCGGAAATGCATCGGCTCTAAACGGCTCAATCGTTAACTCATCACCATCTTCAAAACTACGCATGTGCAACTGACACAGCGTGGAACGATCATGCGATCCATGCGTCTTGCCCGCAACCAGTGCTCCGCAAGACCCGCAAATCCCTTCCCGACAATCATGCTCAAAGGCA
KOK=        57
KK=  401181  LL=  402230  Z=    4.92  JJ=  401151  DL=  1050
A===      111      112      113      114      121      123      124      131      132      133      134      141      143      144      211      213      214      223      224      231      233      234      243      244      313      314      323      333      334      343      413      433
B===      222      122      422      322      212      412      312      242      142      442      342      232      432      332      221      421      321      411      311      241      441      341      431      331      424      324      414      444      344      434      423      443
RRR=   71.210    9.849    2.334    3.405    0.474    9.367    5.970   -1.509   -1.085   22.689    3.347   -2.848   -1.492   -0.810   -0.396    0.206    0.546    5.693    6.714   -0.721   -4.406    3.151   -0.017   -0.111    0.050   -0.936    4.791    0.325    2.543   21.873    0.417    2.668
X1==    6.595    3.894    0.914    0.722   -0.864    3.992    3.417    1.367   -0.738    5.575    0.800    1.925   -0.813    1.450    0.722   -0.738   -0.353    4.361    2.400   -1.211    4.352    1.003   -0.120    0.893    0.709   -0.275    0.965    1.147    0.767    3.653   -0.813    4.134
X2==   10.798    2.529    2.554    4.715   -0.549    2.346    1.747   -1.105    1.471    4.070    4.183   -1.480    1.835   -0.559   -0.549   -0.280   -1.548    1.305    2.797    0.596   -1.012    3.140    0.143   -0.124    0.070    3.400    4.965    0.284    3.317    5.988   -0.513    0.645
CD1=       17       11        7        4        2       13        8        8        3       20        5        6        2        4        5        3        2       13        6        2       16        5        3        3        8        3        8       11        6       12        2       13
CD2=       15        5        4        9        1        4        5        0        3        5        7        0        4        2        1        1        0        3        7        2        0        6        2        3        1        6        6        1        5        8        1        2
CAAAAACCGTAAGTTCCTGCCCCTCCGTCACGCGCAAAACACGAGCCAAATGGTGCGACTGCTCCAGCGAAAGAACGATCCGAGACTCAGCCCAACGAGCCGATTCGACCAGACAATTTATTCTCATTCATCGTTCTCAAGTTTTTGTTTACGCTCGTAAAATCGACTCGCATCCTTTTGAAGCTGTACCGATTCTTCAAAATGATTTTCATGCAGAGACGTACACAATTTTTCCATCGCTTTTTTCTCTTTTCCAGAAAGCTTGGCAGGCACCTCGATATTGATCATCACGTGCTGATCCCCTTTACCATGCCCATGCGCCTGATCTTTAATTCCCTGCCCTTTGAGCCGGAACATTTTTCCATTTTGAGTGCCCGCTGGAATCTTTAATTTAATATCCCCATGTAGCGTGGGTACTTTTATTTCTCCGCCCAACATAGCAATATAAAAAGGAACCGGAACTTCTAAGAGGATATCCAAGTTATTACGTCGGAAGATCGCATGATCACGCACATGAAATACAATAAACAAGTCCCCCGCAGGACCCCCACGCACACCCGCTTCACCCTTGCCTGCTAGTCGTTGGCGCGATCCCGATTCCACACCGGCAGGAATCTTAAGTTTCAACTTCTTGCGCTCTTTCACGCTACCCGTTCCCTTACATTCCCGACACGGGTTTGAAATGGTTTCGCCAACACCTCCACACGTTGGACACGTCTGAGAAAACTGAATAAAACCACCCCCAGACGTAACTTGTCCGCGTCCACCACAAGTACCACAGGTGCTCTTCGCAGTTCCCGGCTCAGCCCCTTTACCACCGCATCGGCCACACGTCGATGAAACTGGCAGGGTTAATGCGCGGCTAGAGCCCAACACCGCTTCCTCAAAATCAACATCGAGATCATATCGTAAATCTGCACCGCGGGTCGGCCCTCCGCGCCGACGACCCCCGCCTCCGCCTCCGCCAAACATACCGCCAAAGACTTGCTCAAAAATATCAGACGCATCATGAAAACCTCCACCGCCAAATCCACCCGCACCCGGGCCAAA
KOK=        58
KK=  409731  LL=  410450  Z=    6.44  JJ=  409251  DL=   720
A===      111      112      113      114      121      123      124      131      132      133      134      141      143      144      211      213      214      223      224      231      233      234      243      244      313      314      323      333      334      343      413      433
B===      222      122      422      322      212      412      312      242      142      442      342      232      432      332      221      421      321      411      311      241      441      341      431      331      424      324      414      444      344      434      423      443
RRR=   50.038    7.357   -2.101   -1.035    0.063    4.561   13.282   -0.181   -0.561   -2.353   -1.596   -0.342    3.343   -1.106   -0.055    0.125    0.548   13.342    1.948    0.730   -1.079    0.732    1.096   -0.984   -0.667   -0.544    1.744    0.978    1.363    4.363    1.039   69.067
X1==    7.500    2.409   -0.765   -0.287    0.635    2.315    3.995   -0.215   -1.573    2.525    1.396   -0.933    1.396   -1.216   -0.548   -0.277    0.951    2.490    0.670    0.371   -0.720   -1.212    0.457   -1.028    0.716    2.104    2.831    0.440   -1.306    4.902    0.688    8.006
X2==    6.672    3.054    2.745    3.605    0.100    1.970    3.325    0.842    0.357   -0.932   -1.143    0.367    2.395    0.909    0.100   -0.450    0.577    5.358    2.908    1.970    1.498   -0.604    2.398    0.957   -0.932   -0.259    0.616    2.222   -1.044    0.890    1.511    8.626
CD1=       19        7        2        2        4        6        7        3        0        7        4        1        4        0        2        2        3        5        2        3        1        0        2        0        4        5        6        3        0        8        3       12
CD2=        9        6        4        6        2        4        7        2        2        0        0        2        4        3        2        1        3       10        8        4        3        1        5        4        0        1        2        3        0        2        3       10
GCCATCGGCGGAACCAAAGCCATCATGGAACACCTTGCCCCACTCGGGCCTGTCTATCAAGCTGGCACCCTGAGCGGCAATCCTGTTGCCGTTGCCTCCGGCAAAAAAACAATAGAACTTCTACGCGACGAAGCCCCCTATCTCAAAATGGAAATTCTCGGCCGCAGAATGGCAAAAGGCATTCAGCAAATCGCTGCCAAAAAAGGATTAGACCTCCACTGCGCCCAACGAGGCGGCATGTTTACCCCCTTCTTCCGCAAACAAGCCGTCACGAATCTAGAAGACTCAAAGGCCTGCGATCAAAAAGCTCATGCACGCTACTTTCATCATATGCTTCAACACGGATTTTACACGCCACCCAGCGGGTTTGAAGTCGCCTTTATCTCTGGCATACACACCACCCATCAGATTGATGCCTTTCTCGAAGCATTCCATCAATTTGAAGGCTAAAACACACCACGCTCTATTACGAGCTGTATAATTCTTTAACTATTTTGATGTATCCATCAGAAAGTTTTCAGCACAGTATTCAAAACCGATATAAAAAATGCGGAGAAGCCAACGAACTAGATGATGAAACAGCTTCGCTAGCGCTTGTTAGTTATTAAAAATTCAGCTAGTTTTCTTCGCTCAATCGAGAAATGATAGGCACAGAATGAATTGGATCATAAAGAAAATAGTGGGCTCAAAAAATGAGCGTGACCTCAAAAAAATGCAACC
KOK=        59
KK=  422317  LL=  422916  Z=    4.50  JJ=  422077  DL=   600
A===      111      112      113      114      121      123      124      131      132      133      134      141      143      144      211      213      214      223      224      231      233      234      243      244      313      314      323      333      334      343      413      433
B===      222      122      422      322      212      412      312      242      142      442      342      232      432      332      221      421      321      411      311      241      441      341      431      331      424      324      414      444      344      434      423      443
RRR=    9.455   21.940   12.176    2.209    1.686   67.517    0.502    1.595   -0.376    7.855    0.427   -0.120    0.589    0.675    0.605    1.593   -2.646    3.387   -0.021    0.656    3.816   -2.816   -0.226   -0.043    0.771   -3.889    9.496    0.006   -1.877    0.756    0.756   41.125
X1==    6.005    3.223    2.692    1.079   -1.340    6.423    0.609   -1.473    1.006    4.205   -1.266    0.289    1.144   -1.108   -1.340   -1.316   -1.152    0.551   -0.048   -0.542    2.646   -1.131   -0.235    0.028   -0.740   -1.266    6.584    1.455   -1.243    1.209    0.341    6.932
X2==    1.575    6.808    4.523    2.048   -1.258   10.511    0.825   -1.082   -0.374    1.868   -0.337   -0.415    0.515   -0.609   -0.452   -1.211    2.297    6.152    0.432   -1.211    1.442    2.489    0.961   -1.521   -1.042    3.072    1.442    0.004    1.510    0.625    2.219    5.933
CD1=       11        6        6        3        0       10        2        0        3        8        0        2        3        0        0        0        0        2        1        1        5        0        1        1        1        0       10        4        0        3        2       10
CD2=        3       10        6        4        0       14        3        0        1        3        1        1        2        1        1        0        5       10        3        0        3        5        3        0        0        5        3        1        3        2        4        8
CTGAAAGATCGAGAGCGGCACCTCAATGCACGAAACACCCTTCTGCATCTAATCGCCAATCGCATCATTCCCGTTATTAACGAAAACGACACTATCTCCACCGAAGAGATTAAATTTGGAGATAACGATGTTCTCGCTGCCCTCGTTGCCATTCTGATTGATGCCGATGCCCTCATCCTACTTAGCACCACCGATGGCCTCCGAGAGCCTACCGCTAACGGTCGAAGCCGACGGGTCTCCTGCATCGATGAAGTCGATGATTCCATTCTCGCCATGATCGAAGACAAACATGATGGTCTCTCTACTGGCGGCATGACCTCCAAGCTTCAATCCGCCGAACTAGCCGCACATAATGGCATTCCCGTTGTCATTGCGAATGGTAGAAAGGATGAAGTTCTCGCCCGCATCTTAAGCGGCAGAGATGAAGGAACTCTTCTCTTTCCCAAAGATAAACAAATTTCAAAACGCAAACGTTGGATCGCCTTCTTCAATCGGGTCGAAGGAAAAATTACCATCGATAAAGGGGCAGAAAAGGCGCTACTAACCGGCAACAGTCTGTTGCCCGTTGGCATCCTGAAACAAGAAGGCAATTTTAAACTC
KOK=        60
KK=  434467  LL=  434766  Z=    9.46  JJ=  433837  DL=   300
A===      111      112      113      114      121      123      124      131      132      133      134      141      143      144      211      213      214      223      224      231      233      234      243      244      313      314      323      333      334      343      413      433
B===      222      122      422      322      212      412      312      242      142      442      342      232      432      332      221      421      321      411      311      241      441      341      431      331      424      324      414      444      344      434      423      443
RRR=   -0.438   -1.000    0.152   -0.305    1.121    2.279  110.592    0.532   -0.130   -0.244   -0.641   -1.133   -0.053    0.210   -2.060   -0.130    0.564    1.695   -1.378    1.464    1.900    0.706   -0.306   -0.487   -0.256   -0.053    1.536    0.387   -0.227   -0.227    0.241   -0.198
X1==    1.076    1.320   -0.341    1.134   -1.481    0.248   17.017   -1.197   -0.752    0.503    2.179   -1.550    0.179   -1.178    2.720   -0.752   -1.126    0.596   -0.667    1.248    1.733    1.559    0.559   -0.728   -0.497    0.179    0.733    0.823    0.708    0.708   -0.821   -0.292
X2==   -0.407   -0.757   -0.444   -0.269   -0.757    9.173    6.499   -0.444    0.173   -0.485   -0.294    0.731   -0.294   -0.178   -0.757    0.173   -0.501    2.843    2.067    1.173    1.096    0.453   -0.547    0.669    0.515   -0.294    2.096    0.470   -0.321   -0.321   -0.294    0.679
CD1=        6        4        1        4        0        1       20        0        0        1        3        0        1        0        6        0        0        1        0        2        2        2        1        0        0        1        1        1        1        1        0        0
CD2=        0        0        0        0        0       10        7        0        1        0        0        1        0        0        0        1        0        5        3        2        2        1        0        1        1        0        3        1        0        0        0        1
TGATAATAATGAAGCCGCCATGATGGCGGGGTACCGCAAATGCAGCATGTGTGCAAAAAAAATGAAACGAATGATGATGGATAATCCCATGATGAATAAAAAAATGGATCCAAGTTCAATGAGCTCTAACATGATGATGATGAGCATGAAAAGCATCGAATGATGATGGATGAGTCAATGATGATGAAGCCCATGATGATGATGAAAAACATCGAAAGTATGATGAAAACCATGCAAATGATGATGCATCAATCGATGTCTACGGATGAATCAAAGCCAACGGATAAATCGATGATGTAA
KOK=        61
KK=  470797  LL=  471846  Z=    4.86  JJ=  470677  DL=  1050
A===      111      112      113      114      121      123      124      131      132      133      134      141      143      144      211      213      214      223      224      231      233      234      243      244      313      314      323      333      334      343      413      433
B===      222      122      422      322      212      412      312      242      142      442      342      232      432      332      221      421      321      411      311      241      441      341      431      331      424      324      414      444      344      434      423      443
RRR=   18.007    8.566   -0.216    0.808    7.255   16.185   37.469   -0.005   -0.041   -1.430    0.202   -0.166    4.515   -0.099   -0.734   -0.514   -0.415    1.092   23.622    4.049   -0.834   -1.416    0.435    4.251   -0.054   11.789    0.854    0.286   14.974    2.491   -0.242   11.762
X1==    4.371    2.413    1.565    0.215    2.413    4.141    4.569    0.036    0.050   -0.369    0.319   -0.404    2.229    1.788    0.923   -0.973    0.227    2.116    3.351    1.584    0.697    0.969    0.331    2.579    0.156    2.866    1.750    2.978    3.702    1.079    0.319    3.702
X2==    4.119    3.550   -0.138    3.767    3.007    3.908    8.200   -0.138   -0.824    3.880    0.633    0.411    2.026   -0.055   -0.796    0.528   -1.832    0.516    7.050    2.556   -1.197   -1.460    1.315    1.648   -0.348    4.114    0.488    0.096    4.045    2.310   -0.759    3.178
CD1=       13        9        7        3        9       12       10        4        4        3        3        2        6        4        6        2        3        8        8        7        5        4        3        5        4        7        7        9        8        4        3        8
CD2=       11       10        2       10        9        8       18        2        1        6        3        4        5        3        2        3        0        3       16        6        0        0        4        6        1        8        2        1        6        4        1        5
TGCGACCCCGATATCGACCTGCAATTGTATAAATATGCTCTTTCATCCGCTCTTGCAGCTCATCTGCAGAAACCGTACCGCCCGATTGATCTTTGAAAACCCATGAGGGCGCCATGGCATGCCAAACAAGCGTATGGCCAACAACCGCATGCCCATGCCGCTCTGCCTCATCAATGAATTCATCGGCATCATCAAAATAGTACAGGTCGGGCTTCGGATGCATATACTGCATTTTCATCAAATTCTCAGCGGTCAGCGAATTGAACTCCTTATGAATCAACGCCCACTCTTTTGCATTTTTCTTCATAGGAAACCGATAGGGATGACCAACATCATCACTTCCCACCGCCACTCCAATTAAAAACGCATCTGCATATTGATCATGCAAGCTCGCTTCAGCACACCCCGATAAAATCGGTATAAAAAATATAAATATATAAGTTAAAAATTTCCTCATAGCTGTTCCCTATGCTCCCCCAACAACCCTTTCAAGCGTTGAACTGCTTTCGCATAATTGGGGTTTTCGATTTGGTTTATATTTTCATCTGGATCCACTTTGTGATCATAAAACATGGCATTCTTACCATTCCACTCTGAATATTGAAACCGGGCGGTTCGCACGGTTTCTCCCCCATGATAACGAGCAAAAATAGCTGGCTTATGTTTGGCAGATGGATTCTTCATTAAAGGAACCAGACTCTTCCCCTGCAAATGATCCGGGGCTTGCAATCCTGCTAACTCACAAATCGTAGGGTACAGATCAACAAATTCAACTAACGCTTTTGTTCTCTGTCCCCGCTTGAAGCCCGGAGCTCTAATAATCATTGGGGTATGCAGAGAGGTTTCAAAGAGAGCATGTTTACACCACAATGTATGCTCCCCCAACTGCCAGCCATGATCCCCTATCATGATTACAACGGTATTTTTATCAAGTTGCAGCCGCTCTAGCTCATCTAAAATATCGCCAATCAATTTATCCGTATATGAAACACAAGCGTAATAGCCATGTATGAGCGTTTTCGCAAGTTCATCTGAAACCGGGCCGTCTTG
KOK=        62
KK=  521377  LL=  521676  Z=    4.51  JJ=  521257  DL=   300
A===      111      112      113      114      121      123      124      131      132      133      134      141      143      144      211      213      214      223      224      231      233      234      243      244      313      314      323      333      334      343      413      433
B===      222      122      422      322      212      412      312      242      142      442      342      232      432      332      221      421      321      411      311      241      441      341      431      331      424      324      414      444      344      434      423      443
RRR=    1.923    2.533    0.061    0.023   -0.056   25.429   -0.111   -1.015   -0.391   14.315   -0.363    0.350    0.037    0.545    0.711   -0.605    0.626    9.470   -0.180   -0.605    0.011    0.545   -1.942    0.493   -0.042    0.545   13.832    0.026   -0.062   -0.062   17.314    1.633
X1==    2.370    1.310   -0.562    0.327    1.310    6.385   -0.737   -0.562    0.385    2.499    0.400    0.327    0.400   -0.718   -0.690   -0.615   -0.737    2.326   -0.806   -0.615    1.451   -0.657    2.343    0.214    0.499   -0.600    3.451   -0.447   -0.535   -0.535    3.400    1.465
X2==    0.811    1.934   -0.109    0.070   -0.042    3.983    0.150    1.805   -1.017    5.729   -0.907    1.070    0.093   -0.758   -1.031    0.983   -0.850    4.071    0.224    0.983    0.008   -0.829   -0.829    2.308   -0.083   -0.907    4.008   -0.058    0.115    0.115    5.093    1.115
CD1=        3        2        0        1        2        7        0        0        1        3        1        1        1        0        0        0        0        3        0        0        2        0        3        1        1        0        4        0        0        0        4        2
CD2=        2        3        1        1        1        5        1        3        0        7        0        2        1        0        0        2        0        5        1        2        1        0        0        3        1        0        5        1        1        1        6        2
GCCGTTGATAAAGAAGAGGATATCCCATTCCACATCACTGGTCGGCCAGGTTGCGGTAGATCCCTCGAAGGGGTAGGTGGTTCTATCCTCGGTGCCGACTGATCTAAGACGGAGGTGATTACCGTCTGCAAAGCTATCGGAGTCGACCTTCAAGTAGATGGCGGCTTTTTCTGTTGTGATGAGCTCAATGAACCAACCATAGCGTGTGTCAGCTTCCATCTCAATATCTGGAAAATCGAGTTTGAAGATGTCATTATCGAGTATGTCTGCACCATTGAATGAGTCGGTTCCGACATAGAC
KOK=        63
KK=  523477  LL=  523806  Z=    4.67  JJ=  523357  DL=   330
A===      111      112      113      114      121      123      124      131      132      133      134      141      143      144      211      213      214      223      224      231      233      234      243      244      313      314      323      333      334      343      413      433
B===      222      122      422      322      212      412      312      242      142      442      342      232      432      332      221      421      321      411      311      241      441      341      431      331      424      324      414      444      344      434      423      443
RRR=    0.449   56.636   -0.344    0.001   -0.004    2.073   -0.098   -2.676   -0.070   21.033    0.520    0.263   10.654   -0.263   -2.163   -0.468   -0.036    0.791    0.076   -2.608    3.488    0.520   -0.723   -0.123   -0.824    0.054    3.098    3.390    0.314    0.314    0.520    1.894
X1==    0.433    8.087   -0.258    0.009   -1.210    1.582   -0.960   -1.148   -0.225    4.635   -0.865    2.009    3.135    0.336    2.170    0.678    0.040   -1.110    0.071   -1.129    6.677   -0.837    1.163   -0.643    1.782    0.135    0.880    2.018   -0.754   -0.754   -0.865    3.246
X2==    1.035    7.004    1.332    0.131    0.004    1.310    0.102    2.332    0.310    4.538   -0.602    0.131    3.398   -0.783   -0.996   -0.690   -0.898   -0.713    1.073    2.310    0.522   -0.622   -0.622    0.191   -0.462    0.398    3.522    1.680   -0.417   -0.417   -0.602    0.583
CD1=        2       11        1        1        0        3        0        0        1        6        0        3        4        1        4        2        1        0        1        0        8        0        2        0        3        1        2        3        0        0        0        4
CD2=        2        8        2        1        1        2        1        3        1        5        0        1        4        0        0        0        0        0        2        3        1        0        0        1        0        1        4        2        0        0        0        1
AGGGCTTCCGGAAATGGCTGTGAGTTGTCCATTTGTTACAAACCCTGAGAGCTTGCCAATGTTCCAATTGGTTAAAACAATAATCCCCTCGCCTCCAATACTTAAAGAGGGATCCCCAGATCCTAAGCTGATATTGGGCACGCTTAGTGAGCCTCCAAGCACATTTACAGCACCTGTTGAATTCACGAGATTAGCCAATTTAATCTCTGCATCAAAAATAGCCTGACCGCCAGTAATGTTTAATATACCTGCACCGGTATCACCAATCATAGAGGTACCGGTTCCAATTTTTCTGAGCAATCCGCTATTCAGATTGATAATTCCGGTAGC
KOK=        64
KK=  554137  LL=  554976  Z=    5.78  JJ=  553957  DL=   840
A===      111      112      113      114      121      123      124      131      132      133      134      141      143      144      211      213      214      223      224      231      233      234      243      244      313      314      323      333      334      343      413      433
B===      222      122      422      322      212      412      312      242      142      442      342      232      432      332      221      421      321      411      311      241      441      341      431      331      424      324      414      444      344      434      423      443
RRR=   22.305   11.856    4.288    0.002   -0.594   21.053    4.833    0.524   -0.619    5.051    0.537    0.967   -2.870    1.461    0.563    0.601    1.996   59.462   -4.301   -1.939   13.245   -0.033    0.724   -0.484   -0.512   -1.171    5.561    1.379    0.042   -0.063    8.587   73.399
X1==    6.490    5.373    1.324    0.767    0.423    6.086    0.647   -1.202    0.386    2.106   -1.423   -0.680    2.862   -1.049   -0.402    0.386   -1.453   10.530    3.238   -1.243    3.563   -0.090    1.983   -0.533   -0.387    0.720    1.152    1.226   -0.032   -0.032    2.148    9.837
X2==    3.437    2.206    3.239    0.003   -1.403    3.459    7.465   -0.437   -1.606    2.398   -0.378   -1.422   -1.003   -1.393   -1.403    1.560   -1.374    5.647   -1.328    1.560    3.718    0.365    0.365    0.909    1.323   -1.628    4.829    1.125   -1.316    1.976    3.997    7.461
CD1=        9        8        3        3        2        9        3        0        2        4        0        1        6        1        1        2        0       15        7        0        6        2        5        2        1        3        3        3        2        2        5       16
CD2=        7        5        8        2        0        8       12        2        0        8        2        0        1        0        0        5        0       11        0        5       10        3        3        3        6        0       12        7        1        7        9       17
GTTTTCGATGAGGTAGGCTCCGTAGCTTTTAACGCAATCGACTTCTTCCCAGAGCTCCATCTCTTCTTTGGAGCGATAGGAGGAGGCATCGGAGGGCGAGTGTCCGGACATGCGGTAGGTGACGATGTCGAGGAAGGCGGGTCCTTTGCCGGAGGCGAGAATTTCTTTTTTGCGTTGCGTGGCGTCTGCCACGGCAAGTGGATTATAGCCATCTACCCGTTCGGCGTGCATTTGGTCAGGATTAATACCTGCGCCTACCCGAGCGGCCATATCGAAGCCCATGGTTTCGCCGGCGGTTTGTCCTCCCATGCCGTAGTGATTATTCATGATGTTGAAGAGAACGGGGGGGCGGCCAAACGAGTCGTCCCAGAGATCGTTAAATTGATCCATTGATGCGAAGGAGAAACTTTCCCAAACGGGTCCGCAACCCAGTGAAGCGTCACCGATGTTGGCAATGACCATGCCGGGCTTTCGGTTGATCAGTTTGAAGAGCGCTGAGCCGAGAGCGATATCAGCCGAACCCCCGACGAGGGCGTTGTTGGGCATGGAGCCAAATGGAATAAAAAAGGCATGCATGGAGCCGCCGAGCCCGCGGTTAAACCCTGTGTCGCGAGCAAAAATTTCAGCCAGTGTGCCGTAAAGGACGAATGCTTCTGCTTGTTCTCGCGTGGTGGCATGCGCTTCGTCCTTAATGGCATTGAAGGTGGCGCCTTCGAAGAAGGTCTCCATGATGGTGGTTAAACTTTGATCGTCGAGTTGATGAATGGCAGAAAAGCATTTGGCAAGAATTTCGCCGTGGGAGCGGTGTGAGCCGAAGATAAAATCTTCCGGTGAGAGGTG
KOK=        65
KK=  571987  LL=  573036  Z=    6.80  JJ=  571897  DL=  1050
A===      111      112      113      114      121      123      124      131      132      133      134      141      143      144      211      213      214      223      224      231      233      234      243      244      313      314      323      333      334      343      413      433
B===      222      122      422      322      212      412      312      242      142      442      342      232      432      332      221      421      321      411      311      241      441      341      431      331      424      324      414      444      344      434      423      443
RRR=   27.598   12.619   -0.579    3.252    0.090    6.994   14.293   -0.356    0.651    1.426   -0.014   -0.226   -0.039    0.097   -0.332    2.065   -0.246   45.016   10.253    0.051   -1.139   -0.553    0.388    2.518    0.734    0.393    7.553   -3.075    0.465   15.944    5.283   36.171
X1==    5.113    6.104   -0.418    2.949    2.900    1.494    3.939    0.399   -0.676    0.755    0.799    0.365    2.258    1.115    0.337   -1.400   -0.639    8.663    6.600    0.047    1.215    2.301    0.364    0.550    0.755   -0.659    2.032   -0.924   -0.402    4.539    1.528    6.186
X2==    5.397    2.067    1.383    1.103    0.031    4.682    3.629   -0.892   -0.962    1.889   -0.017   -0.620   -0.017    0.087   -0.987   -1.475    0.385    5.197    1.554    1.090   -0.938   -0.240    1.067    4.578    0.972   -0.596    3.717    3.326   -1.156    3.513    3.457    5.847
CD1=        9       12        1        7        7        4       10        2        1        2        3        3        5        5        3        0        2       16       17        2        3        6        3        5        2        1        4        0        1        7        4        9
CD2=       17        8        8        5        4       13        8        3        2        9        3        2        3        2        2        1        3       12        4        6        2        2        4        7        7        2       11       12        1        9        9       13
TTACTTGATCTTCTAGGGATTCGCGAACGCCGCCATAGCGGCCGTCGATGGTAGGGCGAATTCCAATTTTTGGATAGCTTGTGATCCATGAATGTGTCGTGCTCATCTTGTCTCCTATCTTGCCGTGTTAGCTATGATGTTTGGCAAAATTTGTTCGTTGTTGTCAATCCTGTTGGCATGAATTGATAAAAGCTTTTTTAAAACGGGTTAAATAGGCGGTTCTCATTTTTTTTCGAATATGAAAAAGCACCTATCATTTTGTATATAGGAAGTTGTAGGAGTCGATGAAATGAAGGGAAATGGGATCTATGAGTTTTTATGGTTATGCTTGGTTGCTTTGGGGCGCGCTTTGCGGCTTCCATGTTTCTTGAGGACGGTTTGGGAGGCCTCTCGAAAGGTGGGTTTTTTTCGGAGTTCACTGAAGTGAGATCGGGCGTGTTGCACGGCTTGTTTAAGGTCGACGATGGGATAGGGATAGTTGATGCCAATACGAATGCCTCGTTCCATTTGAAGGAGTTCAGGCATTTCCCATGGACGATGGATGTCGGGCGTCTCGAGGGTCGCTAATTCAGGCACCCAGGTGCGAATGAATGTGCCGTCGGGGTCATGGTCTTCACCTTGTTTGATGGGATTATATATTCGTAGGGTATTAATGCCGGTGACGCCGCTTTGCATCTGAATTTGTGAGAGATGAATACCAGGTTCATAGTCGATAAACTGACACGCAAGAAAATCTTTGAAGAGGCGCCAGTCGAGCCAGAGATGATAGGCGGCAAAAGAGACGAGCATGGCGCGCATGCGGAAATTGATCCAGCCACGGGCTTTCAAGGCGCGCATGCAGGCGTCGAGAAATGGATAGCCGGTTTCTCCTTTTTGCCAAGCTTCAAAGTAAGCAAGATTATTGCCATCGGCGCGAAGATCTTCGCAAAGGGGGTGAAAACAGTGGAACTCGATTTGGGGTTCGCTTTCCAGTTTTTGCATGAAATGGCAGTGCCAGTGGAGCCGCGCCAAGAAAGAGCGGGTTGAGCCTTTTTGGATTTGATTGATTTG
KOK=        66
KK=  583507  LL=  584496  Z=    5.23  JJ=  583357  DL=   990
A===      111      112      113      114      121      123      124      131      132      133      134      141      143      144      211      213      214      223      224      231      233      234      243      244      313      314      323      333      334      343      413      433
B===      222      122      422      322      212      412      312      242      142      442      342      232      432      332      221      421      321      411      311      241      441      341      431      331      424      324      414      444      344      434      423      443
RRR=   18.568   -2.435   21.929    4.422   -0.511   24.201   -0.879   -0.276   -0.460   -0.666   -0.005    7.492    0.777   -0.402    1.726   -0.460   -0.317   15.148    0.284   28.968   12.817    7.401   13.951    0.573   -0.621    2.101    0.388    3.284   -0.089    2.520   -0.743   25.678
X1==    4.678   -1.503    5.267    1.992    1.883    3.676    2.719   -1.109    0.401   -0.828   -0.372    2.684    1.302    0.306    2.561    0.401   -1.018    3.774    0.411    6.951    2.944    3.166    4.671    1.074    1.172   -1.209    0.963    1.436   -0.983    1.017    1.302    6.017
X2==    3.969    1.620    4.163    2.220   -0.272    6.584   -0.323    0.249   -1.148    0.803    0.013    2.791    0.597   -1.312    0.674   -1.148    0.312    4.014    0.691    4.168    4.353    2.338    2.987    0.534   -0.530   -1.738    0.402    2.286    0.091    2.477   -0.571    4.268
CD1=        8        0        7        5        5        6        7        0        2        0        1        6        3        3        6        2        1        7        4       10        4        6        8        5        2        0        2        2        0        2        3        7
CD2=       15        8       15        7        4       18        2        6        2        7        3        8        4        0        6        2        3       11        3       13       13        6        7        2        4        0        5       10        3        7        2       10
CGATGAGGATTTGCGGAGCAAGTTTTATCGCTATCGCGCTTATCTCTTTTTCGTGCAGGGAGCCTATCATCAAGCGCTGGCAAGCTTCCATGAAGCGGGCATGATGACTCTGAATAATAATTTATATAAAACGTGTGAACGATTTGCGGAGATGAAGCCCGATGATGCGGCGTTGTTAACGCCGGATGCGTTTGCGGGATTGCTGGGATTTTCATATCGAAATTCAAGCTTAAGAAAAAATCTACTAACGGTTTGTTTTCGTGAATATATGAAGCGGGTCGATGCGATTTCTCCCGAGGCGTATACCGCGATCGTGATCGGTGTTTTGAATGTAGTCAATGATTCGATTGGATGGGGAGAGCAGATCCAGTTGGAGCGGCGCGGTACGGGCTATCATTTGGATTTATCTGAGGCGCCTTATCAGATCTTATCTTTGCCGAAGAGCACGTTGATCGAGCGGGCCCCTTACTCAGAAGGGTTTCATGTGTTGTTGCCTCTGGATCTGGTTTCTCTGGATTTGAGTGGATCGAATATTCGTGATTTTGAAGGGATTCATTTTTCCGAGCAGTTTGAAAAGTTGAGTATGCAGCGCATGGAATTATATGATCTTCCGGCATCGGTTTTTTGGTTGATGCAGTCGGGGGTGAAAACGCTGGTGATTGATCAGGGGCTGTTTAAGCCGGCTCAGATCAAAAAACTTCAAACGGTGATGGAAGTTTCTTACACAGAGGAGTGATAATGCCCTGCTTTGGGATCGTCTTGTTATGTGTGTAGAAGTCCGGCTCGCGGATGGATGAAAACGGGATGCTCATGTGTGTTCTTAAAAACAGGTAAGGATAAAGATATGAAAAAGCAGCAGAGATGGATTGTATTTCTCGTCTTATTTTGTGGATTAAGTTTTGCGAAGATGGAGACGTATGAGCCGACATGGGCATCTTTAGATCAGCGAGAGAATCCGGCGTGGTTTGGGGATGCAAAATTTGGGATCTT
KOK=        67
KK=  425738  LL=  426667  Z=    4.74  JJ=  425498  DL=   930
A===      111      112      113      114      121      123      124      131      132      133      134      141      143      144      211      213      214      223      224      231      233      234      243      244      313      314      323      333      334      343      413      433
B===      222      122      422      322      212      412      312      242      142      442      342      232      432      332      221      421      321      411      311      241      441      341      431      331      424      324      414      444      344      434      423      443
RRR=   20.606   33.332   -0.019    0.061    1.467    1.491    4.106    0.589    0.667    1.131    0.887    2.400    0.811    0.424    0.130    0.325    1.494   -0.610   11.660   -0.027    4.165    2.974   13.372    1.176    3.248   -0.392    4.383    0.975    0.504   22.605    0.257    0.108
X1==    3.099    4.499    0.038    0.460    1.986    4.499    1.059    0.548   -0.526    1.058    0.460    1.785    2.447    2.281    0.981    0.981   -0.899    1.399    2.924   -0.024    1.986    1.059    3.017    1.361    1.058   -0.203    3.997    2.079    0.460    4.435   -0.203    1.122
X2==    6.649    7.408   -0.500    0.132    0.738    0.331    3.879    1.075   -1.267    1.069    1.930    1.345    0.331    0.186    0.132    0.331   -1.661   -0.436    3.988    1.131    2.097    2.810    4.433    0.864    3.069    1.930    1.097    0.469    1.097    5.097   -1.267    0.097
CD1=       10       13        4        3        8       13        4        5        3        6        3        5        6        4        6        6        1        7        7        4        8        4        7        3        6        2       12        8        3        9        2        4
CD2=       14       15        1        3        4        2        9        3        0        2        4        5        2        3        3        2        0        1        9        3        3        5        7        4        4        4        2        1        2        6        0        1
AACACAGAGCGCTTTCGCAATCTCAAGACCATTTCCTTTTGGATCATTCTCGCGGTGACAAGCAATCAATGTTGGTACGCCAAATCCCCGCTTATACTCTTCGCGCACCTCGGAACCGGGCGATTTAGGTGCCACCATAATAACTGTTAAATCGGATCGAATTTGCATCCCCTCTTCCACAATATTAAAGCCATGTGCATATGAAAACACGGCACCCTCTTTCATGTGCGGGATGACCGTCTCTACCACTTTGGTATGCTGCTTATCAGGCGTCAAATTCATGACAATATCCGCAGAAGGCAACATCTCTTCATAGGTGCCAACAGAGAATCCATTTTCACTTGCATTTAAAAACGATTGTCTTTTTTCCGCAATCGCCGCATCGCGCAATGTATAAGATACATTCAGCCCGCTATCGCGCATATTAAGCCCTTGATTGAGCCCCTGTGCTCCACAGCCCACAATAACAATTTTTAGCCCTTGAGCCGCACTTACTCCCTCTGCAAACTCAGCCGCATCCATAAAACGGCACGTTCCCAACTCTTCTAACTGCAAGCGCAATGGTAACGAATTAAAATAATTTTTAGCCATAAACTCTCATCCTTACTTACTCAATTTTTGATCACGTACTACATTCAGTTGACATATTATTGAATAAAAAATACCCCAACGCCACAAAGCATCGGAGTATTTCCTATGATCTATTTTAATGCAATCTATTAACCGATCGCATCTTCACCTGTTTCACCCGTACGAATACGGATGCATTGCCCCAAATCGAGAACAAATATTTTACCATCGCCGATTTTTCCCGATCGTGCTGCACCTGTGATCGCATCGAGCGTGTCCTGCAAGTGATCTTCATTCACCGCGATTTCTATACGCAATTTGCTGAGGAGATTAACCTCTTTTGCAGCACCACGATAATTT
KOK=        68
KK=  466478  LL=  466927  Z=    6.75  JJ=  465878  DL=   450
A===      111      112      113      114      121      123      124      131      132      133      134      141      143      144      211      213      214      223      224      231      233      234      243      244      313      314      323      333      334      343      413      433
B===      222      122      422      322      212      412      312      242      142      442      342      232      432      332      221      421      321      411      311      241      441      341      431      331      424      324      414      444      344      434      423      443
RRR=    1.312   -1.423   -0.736    1.050    0.035   16.511   37.969    0.775    0.192   -0.273    5.195   -0.994    0.362   -0.143   -0.072    0.843   -0.198   -0.769   35.614    0.635    0.018   -0.574   -0.722    0.538    0.171   -3.432    6.707    0.095   46.633    1.093    0.076   -1.508
X1==    0.916    2.107    1.190    1.027    0.107    5.058    5.182   -1.253   -0.261   -0.835    1.352   -0.973   -0.348    0.109    0.107   -1.147    0.182    0.880    4.312    2.398    0.093   -0.171   -1.097    0.251    0.524   -1.198    3.050   -0.130    6.353    1.389   -1.198    1.389
X2==    1.432   -0.675   -0.618    1.022    0.325    3.265    7.327   -0.618   -0.735    0.327    3.841    1.022   -1.040   -1.314   -0.675   -0.735   -1.087   -0.874    8.260    0.265    0.199    3.348    0.658    2.148    0.327    2.865    2.199   -0.733    7.340    0.787   -0.064   -1.086
CD1=        2        3        3        2        1        7        6        0        1        1        3        0        1        1        1        0        1        2        5        4        2        1        0        1        3        0        6        3       11        4        0        4
CD2=        2        0        0        2        1        4        9        0        0        1        5        2        0        0        0        0        0        0       11        1        1        5        2        5        1        4        3        0        9        2        1        0
CCGCCGGATCGCAATCATGCATCACCACAATCTGGTTCACCAACTCGGTCGTCACCGCATGCACAAACGCGATTTCCAACCCATCGAAGCGCCCTTTAAAAACTGTATCTGCCATAGCCCCATTCTTCAAAACGGCGAGATTGATTCAAGCTCAATCCGATCTCCATGCATCGGATGATCCAAGGAGAGCCGTTGCGCGTGCAACATCAACCGCTCATCCGGCGTGCCATAAATTGGATCGCCCACGATCGGATGCCCAAGCGATTGCATATGAACGCGCAACTGATGCGACCGCCCCGTCAACGGAACCAACTCAACACGCGTTTGCGTTTCGAGCCGATCACGCACCCGCCACCGCGTTTGCGCAGGCTTTCCTTGCTCGAGGTCCACCATATGCCGCGGCGGCAACGCCTGCTCCATATCTTTGCGCAACGGCAAATCGATCTCGCC
KOK=        69
KK=  474398  LL=  474907  Z=    4.68  JJ=  474098  DL=   510
A===      111      112      113      114      121      123      124      131      132      133      134      141      143      144      211      213      214      223      224      231      233      234      243      244      313      314      323      333      334      343      413      433
B===      222      122      422      322      212      412      312      242      142      442      342      232      432      332      221      421      321      411      311      241      441      341      431      331      424      324      414      444      344      434      423      443
RRR=    1.823   -0.716   -0.135   -0.917   -1.166   14.452   32.294   -1.496   -0.201    0.286   11.852   -0.284    5.733    1.215    1.166   -1.544    0.529    4.282    6.765    4.178    2.585   -0.129   -0.129    0.931   -2.571    2.616   18.338    0.747    0.002   -0.317   -0.071    0.082
X1==    2.209    1.236   -0.305    1.704   -1.236    2.987    4.281   -1.172   -0.372   -0.265    3.676   -0.159    1.778   -0.975    1.236    1.307   -1.127    2.812    2.325    2.987    1.379   -0.186   -0.186    1.931    2.387    1.778    4.803    0.675   -0.081   -0.081   -0.120   -0.081
X2==    0.825   -0.579    0.443   -0.538    0.943    4.838    7.543    1.276    0.539   -1.077    3.224    1.789    3.224   -1.246    0.943   -1.181   -0.469    1.523    2.909    1.399    1.874    0.691    0.691    0.482   -1.077    1.471    3.818    1.107   -0.031    3.932    0.595   -1.021
CD1=        4        3        1        3        0        5        6        0        1        1        5        1        3        0        3        3        0        5        4        5        3        1        1        3        4        3        7        2        1        1        1        1
CD2=        3        1        2        1        3        7       11        3        2        0        5        4        5        0        3        0        1        3        5        3        3        2        2        2        0        3        5        2        1        5        2        0
CAACAAACGGAAGATGAGGTCGAATGAAGCCCACACCATAAAAGAAAGGTTGTTGATTCTTCAATGATCCGAGAGTTAAAGACGCAATATTGGCAACGCTTCCGTCTCGCAATGAGTCATCCGATCCATCATGTCGCTGATATGCACTGTACGTCCAGCCATCTTGCTGCTCAGGGATGGTTCCGGTTATGCCACCTCCTGAGCTCCACCCTCCTGAACCTCCATTACTCCATGTTAGCGGATCATTCTGACCTGAAATAACGTGATAAATTTTACCGATTCCAAGGGTCGTATATCCATTATTTCGGAGCGTCATGGGCAATGTCTGCGCCCACGGGAGCTCGTCTCTAAAGTTTCCGTCATAATTAAACGTCTGCGTCATGTTTGGCCGAAATCCAGTCATGATACTTGCTCGAGAAGGAGCACAAACAGCGTACTGGGAATATGCCCTGTTGAATTGATATCCATCTCTTGCCAGCTGATCTAAATTTGGCGTTTTCATTTGAGCAT
KOK=        70
KK=  484178  LL=  485197  Z=    4.86  JJ=  484118  DL=  1020
A===      111      112      113      114      121      123      124      131      132      133      134      141      143      144      211      213      214      223      224      231      233      234      243      244      313      314      323      333      334      343      413      433
B===      222      122      422      322      212      412      312      242      142      442      342      232      432      332      221      421      321      411      311      241      441      341      431      331      424      324      414      444      344      434      423      443
RRR=   14.399    1.103    1.039    8.724    5.006   36.068   20.958   -0.709   -0.525   -0.299    0.919    0.285    3.679    2.886    0.554    1.272    0.006    5.565   27.994   -0.016   -0.478   -0.327    0.087   18.931    1.738    6.346    8.408    0.745   11.497    6.746    0.196   -0.022
X1==    3.437    1.181    1.262    2.496    1.765    6.153    4.588   -0.861    0.785    0.829    0.803    0.490    2.031    1.018   -0.572   -1.900   -0.145    1.924    3.308   -0.289    0.393    1.472   -0.391    4.975    1.317    1.417    2.861    0.848    6.659    2.710   -1.039   -0.111
X2==    4.190    0.934    0.823    3.496    2.837    5.862    4.568    0.823   -0.669   -0.360    1.144    0.582    1.811    2.835   -0.968   -0.669   -0.041    2.893    8.463    0.056   -1.215   -0.222   -0.222    3.805    1.320    4.478    2.939    0.879    1.726    2.489   -0.189    0.201
CD1=        9        5        6        6        6       15        9        2        5        6        4        3        6        3        2        0        2        7        7        3        5        5        2        8        7        5       10        7       15        8        1        3
CD2=        9        4        3        9        7       10       11        3        1        1        4        4        5        9        1        1        3        6       18        2        0        2        2       11        3        9        5        2        4        5        2        2
CCACATCAGGATCCACTGAAGCAAATCCCATTCGTCCCTGCGTGGAAGCCCCTTTCAAGCCATGGCGTCCCTCCATCGGCATCCAAGGCGTTGTTCCATGATGGGCAAAAAAGAGTTCCCACTCCTCATCGCTATCGTTTTCAACACACAATTCAATCACCGTTCCCGGGCAACTAGCAAATGCAAGCTCCTCCTGCGTGGCACTGGCTGGATCAGGAATGGACTCAAACGGAGTGTAAATCGAAAACCGAATCCCCGGTGCCTCAAACTGATCCGTGGCCCATCCATACGTCCGCTCAATTTCATCTTCAGCAAAAATATGATTGGTCGCCACCACATCTTCATCCGACTGCGTAAATCGCTCCGCCTCGTTTTCCATCTCCTTATAGAACGGAAAACTATGCATCACACCCGAAGCCGATCGATAGCCGATATAGACGGAACTATCAGCCGCAGCTCCTTTCTCCGTTGCCATCCCACAGGATGCGCCTAAGCGCCCCAAAGTGAATGAACTGTGTGCCCCCATTGGAGAATGATGCCCGTGATATGAAATGGTTGGTGATTGATACATAGAATCTGAGTCTAACCCCTCTTTTTTTTCTGAATATAAGGATAAATGAATCTACCATCCGAACCAATGAACCCTTATGTCTTTTCCTACTGCGTCAATAAATGCGCATCAACGTACTCTTCTTCCAATGAACCGACGAGCTCATTCGGCACATCATACTTGAATTTCTGATTTGGCTGATCCATCCGATGCATCTTCGGTTTAAAATAAGGCAACGCCCCATCGGGGGTCAAATAATCCCCCTGTCGCTCCATCCAGCCAAAGAGTTCTCGGCGCAATTGGCTTTGAGCCAACGCAACCTCTTTGCTACCCGCTATGTTGTTGAGCTCATGCGGATCACTCACAAGATCATACAACTCCTCCTCCGCCCGATGAGCAAACCGCTGTGCATCACGCGCCCGAAAATGATCGATAGCCACTCCTGCCTTTTGATCTCTTTTCAACCGCTC
KOK=        71
KK=  518918  LL=  519847  Z=    6.09  JJ=  518678  DL=   930
A===      111      112      113      114      121      123      124      131      132      133      134      141      143      144      211      213      214      223      224      231      233      234      243      244      313      314      323      333      334      343      413      433
B===      222      122      422      322      212      412      312      242      142      442      342      232      432      332      221      421      321      411      311      241      441      341      431      331      424      324      414      444      344      434      423      443
RRR=   11.447    1.248    2.047   12.066   -0.186    5.243    7.155    0.805    0.314    0.791   -0.253   -0.703   -0.068   -0.858   -0.277   -0.370   -1.095   23.658   25.547    7.441   -1.058    6.008   10.928    4.945    3.601    0.302    7.095   -0.291    0.395   17.551    0.093    5.641
X1==    2.972    1.229    1.833    2.100   -0.412    1.888    1.251   -1.050   -0.487   -1.089    0.336    2.930    0.336    2.681    0.409    0.305    1.251    4.973    4.967    2.680    1.729    2.420    4.401    2.775    1.692    0.336    2.493   -0.235    1.005    4.095   -0.464    1.777
X2==    3.851    1.015    1.117    5.746    0.451    2.776    5.721   -0.767   -0.644   -0.727   -0.752   -0.240   -0.201   -0.320   -0.677   -1.215   -0.876    4.758    5.144    2.776   -0.612    2.483    2.483    1.782    2.129    0.899    2.846    1.237    0.393    4.286   -0.201    3.174
CD1=        4        3        3        4        1        4        4        0        1        0        2        5        2        6        2        2        4       10       12        5        4        6        9        8        3        2        5        1        3        7        1        4
CD2=       13        5        7       14        4        8       11        3        2        3        2        3        3        2        2        1        1        9        8        8        2        6        6        4        9        5        8        7        4       11        3        9
ATGAGATTTGAATCTAACGCCTCCTTTCCAGAGGGTCAACTCGTGATGGCGATGATTTATGGGAGGGCGGTTAGCTTAAGTTGGTGTTTTTGTATTCGGGATCGTAGGCGCGTGGAGGGCTGAAAACGATATTTGCAATGATCGCATTTTTGAAGGTCTTTCGATTTTGCAGGGGGAAGTCGAGTGCACCTTTTTGCGTACTAGAGAGAAGCGGAATGGAAGGCAACTTCATAGCATCAAGTGAAAGCAAGGTGTTGGGCATTGATTTCATCGCCGTGCCAATGGCTTTTTTATGCATAATTGCGAGATCGGCTGCTGATGCTTTTTTAAACGGAAGCGGAACAATAGGAGTCGGGGTGGGTTCGTAGGGTGGCACTTCTTGTGCAACCTGAACCGGCTCTTGTGCTTCAGAAAAATCTTCTTCCTTTTCTTCTGCCCTCCCAAATTGTTCGGCGATATCTTCGAAGAAATCTTCGAGTATCGTTGGGGTTTGTTGGGGGGGTGGAGTTGCTTTGCGGGGAGCAGGGCGAGGTGCCGATTTGGCACCGCCGCGCTCTATGGCGGTCTTGATCAGATTGATCAAGGCCACTGCCACAAAGATCAGAAAAGGAATGAGATCATCCATCGAGATTACTCTTCTGCTTGCTCATCATCTCCGCTTGCGAGTGATTCGCGCATGGAGGTGTCTGCCATGATGTTTTGCATGCGATAGAAGTCCATGACGCCTAGGTTGCCTTGACGAAATGCTTCGGCAAGTGCGAGTGGAACTTCGGCTTGTGCTTCGATCACTTTCGCCTGCATCTCTTGAACGCGCGCGCGCATTTCTTGCTCGGCGGCAATCGCCATTGCTTTGCGTCCTTCGGCTTCCGCTTGGCGCATGATCTTATCGGCATCGGCTCGGTCGGTTTCAAGTTTAGCGCCTACGTTTGA
KOK=        72
KK=  530948  LL=  531277  Z=    4.88  JJ=  530858  DL=   330
A===      111      112      113      114      121      123      124      131      132      133      134      141      143      144      211      213      214      223      224      231      233      234      243      244      313      314      323      333      334      343      413      433
B===      222      122      422      322      212      412      312      242      142      442      342      232      432      332      221      421      321      411      311      241      441      341      431      331      424      324      414      444      344      434      423      443
RRR=   17.748    0.683    0.087   -0.214    0.470    4.905   -1.213   -0.357    0.617    2.327    0.009   -0.214   -1.047    0.807    0.470   -1.723    0.617   52.468   -0.455   -0.163    0.094    0.054    0.943    0.729   -0.656   -0.119   -1.938    0.326    1.050   -0.036    4.594   47.047
X1==    3.461    2.336    3.367    0.257   -0.664    2.220   -0.915    0.367   -0.780    1.257    0.128    0.257    1.128   -1.020   -0.664   -0.780   -0.915   12.039    0.830   -0.780    0.084   -0.072    3.824   -1.134   -0.743    0.128   -0.916    0.128   -1.020    0.974    1.128    7.955
X2==    5.128    0.293    0.026   -0.831   -0.707    2.209    1.326   -0.974   -0.791    1.852    0.072   -0.831   -0.928   -0.791   -0.707    2.209   -0.674    4.358   -0.547    0.209    1.116   -0.754    0.246   -0.642    0.883   -0.928    2.116    2.554   -1.029   -0.037    4.072    5.914
CD1=        4        3        4        1        0        3        0        1        0        2        1        1        2        0        0        0        0       13        2        0        1        1        5        0        0        1        0        1        0        2        2        9
CD2=        6        1        1        0        0        3        2        0        0        3        1        0        0        0        0        3        0        5        0        1        2        0        1        0        2        0        3        4        0        1        5        7
TGCATCGCCTTCAAATTTGGCGTAGTTGTAGACGTCTTCTTCGAAAAATTCAGAGGCCGCGCAGTCGAGGGCAATCGTGACGTCTTTGCCGGGTTCGTAACCTGCATCTCGAACGGCTTGCATGATGGAATCGAGTGCTTCTTCGGTTCCGCCTTCGAAATTGGGAGCAAAGCCGCCTTCGTCGCCAACCGCGGTTGAAAGACCTTTGCCTTTAATGATGGCTTTCAGTGCGTGGAAAACTTCAGCGCCACAACGGAGCCCTTCTTTAAAGGTTTCGGCGCCAACGGGGCGAATCATGAATTCTTGGAATGCGATGGGGGCGTCGGAGTG
KOK=        73
KK=  531458  LL=  532207  Z=    4.85  JJ=  531038  DL=   750
A===      111      112      113      114      121      123      124      131      132      133      134      141      143      144      211      213      214      223      224      231      233      234      243      244      313      314      323      333      334      343      413      433
B===      222      122      422      322      212      412      312      242      142      442      342      232      432      332      221      421      321      411      311      241      441      341      431      331      424      324      414      444      344      434      423      443
RRR=    3.029   15.078    3.811   -0.487   -2.372   87.833    0.372   -0.062    0.255    3.533    0.573   -3.513    0.444    1.938   -0.446   -0.182    0.763   15.199   -0.777    0.344    0.282   -0.024    0.216   -1.144   -0.170    0.444    2.500    1.959    2.060    2.163   10.824   53.624
X1==    1.083    6.045    1.047    0.546    1.562    9.407    0.092    0.047   -0.271    2.010   -0.355    2.267    0.490   -1.441    2.458    0.609   -1.381    9.186    3.423   -1.151    1.416    0.037    2.206   -0.482   -0.990    0.490    0.553    0.962   -1.223    0.435    3.869    7.895
X2==    2.796    2.494    3.640   -0.893   -1.519    9.337    4.051   -1.312   -0.942    1.758   -1.615   -1.549    0.906   -1.345   -0.181   -0.299   -0.552    1.655   -0.227   -0.299    0.199   -0.639    0.098    2.376    0.172    0.906    4.518    2.037   -1.685    4.976    2.797    6.792
CD1=        2        8        2        2        3       12        2        1        1        3        1        4        2        0        4        2        0       14        8        0        3        2        5        2        0        2        2        2        0        2        6       11
CD2=        8        6       10        1        0       17        7        1        1        7        0        0        4        0        2        2        1        4        1        2        3        1        2        4        4        4       10        8        0       11        7       14
CATGAGATTATCGATGCCGACTTGATCGATGGCATCCATGCCGAGGATGGCGGGTGCGATGATGTCGTTAACGTTGTCGACGGCTTTTTGACAGCCTTTGCCCAGGTAGCGAGCTTTGTCGCCGTCGCGTAATTCGAGGGCTTCGTTGACACCGGTGGAGGCGCCCGATGGGACGGCGGCTCGACCGGTTGCCCCAGAATCAAGAATGATATCTACTTCAAGGGTTGGGTTTCCGCGTGAGTCGAGAATTTCGCGTGCGATTACATCAATAATTTCAGACATGTTTTTCTCCTGTAAATTTTTCGCCTGTTGGGGCTGTTTTTAATCGAAGGCGTGAATATAGGCGTGGACCTAGATGCTCGCAAACAAAATAGCATTAGAAGTTTGTGCGTTTTACCAACGTAAGACGGAGAGGGAGAAGGTGTTGGCATTGCGCAGATGCTTCATGGGAACCCAGCGTTGATTATAGTTGGGACCCCAACTATCGGTGATGCAGCTTTCATCGGTTTGGCGGTTGTAGCCGATGATCATGCAGATATGGCCGCCGCCTCGGCGGAATTCGAGGGCTTCGATGTCGAGATCGGGCTCTTCGGGTTCTTTGCCTGAGCGGATGGCGTTGTGGTGATTGGCAATGGCTTGAAATCCGGGGGTGCTTGTGAAAGACCACATGAGGGGGAGTCCGCGGTCGATCTGTTTTGCGATTTCATCCATTTCGATTTGGCTTTCTAATTCAATGAGATCGCGCCCATA
KOK=        74
KK=  564818  LL=  565957  Z=    5.67  JJ=  564818  DL=  1140
A===      111      112      113      114      121      123      124      131      132      133      134      141      143      144      211      213      214      223      224      231      233      234      243      244      313      314      323      333      334      343      413      433
B===      222      122      422      322      212      412      312      242      142      442      342      232      432      332      221      421      321      411      311      241      441      341      431      331      424      324      414      444      344      434      423      443
RRR=   28.579  108.287    9.820    0.096   -3.732   25.759   10.434    0.012    1.192    0.283   13.514    1.490   -0.679   -0.472    0.867    1.668    2.088   -1.200    0.178   -4.495    4.197    9.150    0.322   -1.551    2.916    2.104    6.509   13.598   -2.707   31.441   -0.005    3.076
X1==    4.587   18.424    3.489    1.968   -1.376    3.430    2.458   -0.031   -1.453    1.662    4.293   -1.318    1.438   -1.839   -1.911   -0.755   -1.884   -0.775    0.249    2.035    1.627    3.520   -0.724    3.097    0.743    2.866    1.627    4.305    2.650    5.448    0.010    0.785
X2==    6.230    5.877    2.815    0.049    2.712    7.510    4.245   -0.395   -0.820    0.170    3.148   -1.130   -0.472    0.257   -0.454   -2.209   -1.108    1.549    0.714   -2.209    2.580    2.599   -0.445   -0.501    3.925    0.734    4.001    3.159   -1.022    5.771   -0.472    3.919
CD1=       12       38        7        7        1        7        8        2        0        3        8        1        4        0        0        1        0        1        4        5        3        7        1        9        2        6        3        5        4        7        2        2
CD2=       19       18       11        3       11       21       10        4        3        5        8        1        2        2        4        0        1        8        4        0       10        7        2        1       13        4       13       11        1       12        2        9
AATTTTTTTGCCAAGTATGCGCGGCATGAAAACATTAAGCATAAATTTTCTTCGTATCACATTATTGGACGTGAAGCGTTGGATCAGCCGAATGAGTGGTGGTTTGATAAAGATTCGAAGACGGTCTATTACAAACCCCCAGCGGATTTAAATCCCAATCAAATGGAGCTCTCGGGGCGCGTGCGTGATTTTGGCATCGAGCTGCTAAATTGTTCAAATATACAGATTGAGAATATTACCTTTAAAGGGGCGGGGTTTTGGGTTTTAAATGGGGAGCAAATCCGTGTGGAGGATTGTATTTTTGATTATCCGGCGGCTCCTAAATTTATGCTGGGGTCACTCGAATGGTTTGAATGTTTTAATTCCGATCGTTCGATGAATAAAATGTCGAGCTTCCATGGAGGAAACAACCATGCGTTTGTGAACAATATCGTGCGCTATTCCAATGCTCCGGTTGGGTTTGATAGCAATGGAATGCTGGTTGAGAATTGCCTTTTTTCAGACATCGAATGGCAGGTGAATTCCAATGGCGGTAGCGGGTCGGTTATGATCGGTAAAAATGGAGTTTTTCGCCGAAATACGCTGATGCGAGCGGGTAATTGTGAGGGCGTTCGAGCGATCGATAATGGAGCAGTCGTTGAGCTCAATCATATTTTTGATGTGAGTAATCTTCAGCATGATGGCTCAGCAATTAACGTGGGAACAACCAAACAACGTAATACACGCGTGGCGTATAATTGGGTGCACGACACCAATCGCCAGGGGGTTCGTTTTGATTATCATGGAGAAGGGGTTTATCGAGAGGATGGCAAAATTCATGGCGATGGCGTTTATCAAAATAATGTGACGTGGAATACGCGACCCAATGAAATTAAGGGCGATCGCCATCTTATTATTAATAACACGGTTGTGAATACGAGTCGCTATCCCGATCCTTTTAAGGAGGAGGTGAGCATTTCATTACAGGGGTTTAAGGCGTTGCATGATATTGAAGGGAATGCGGATAGTTTAATTCGTAATAATATTGGTACGATTCGAAATCGTTCGTGGAACTTGGGCAAATTGATGTGGAATAGAAAAGGTAAAGATGGATATAAGATTCCGCGAGCGGATGTGATCCCCGGAACGGCCGAGAATAAT
KOK=        75
KK=  570668  LL=  571207  Z=    4.90  JJ=  570038  DL=   540
A===      111      112      113      114      121      123      124      131      132      133      134      141      143      144      211      213      214      223      224      231      233      234      243      244      313      314      323      333      334      343      413      433
B===      222      122      422      322      212      412      312      242      142      442      342      232      432      332      221      421      321      411      311      241      441      341      431      331      424      324      414      444      344      434      423      443
RRR=   17.854   19.680    1.778    0.240    1.177   18.773    3.586   -0.236    0.180   23.951    0.374   -3.012   -0.091    1.491    1.177   -0.309    0.384    2.623   -0.245    0.425    2.467   -0.446    1.449    0.338   -0.138    0.142    2.703    0.861   -0.325   -0.610   -0.703   37.974
X1==    6.082    3.855    0.996   -0.202   -1.035    6.404    0.503   -1.004   -0.147    4.709   -0.293    2.531   -0.293   -1.287   -1.035    0.789   -0.347    4.072    5.053   -1.083    2.450    0.375    2.814    0.093   -0.094   -0.293    0.658    0.736   -0.384   -0.384    1.451    6.292
X2==    2.936    5.105    1.785   -1.190   -1.137    2.931    7.131    0.235   -1.223    5.086   -1.280   -1.190    0.311   -1.158   -1.137   -0.392   -1.107    0.644   -0.049   -0.392    1.007   -1.191    0.515    3.620    1.474   -0.485    4.104    1.171    0.847    1.588   -0.485    6.035
CD1=        7        5        2        1        0        8        2        0        1        6        1        4        1        0        0        2        1        6        8        0        4        2        5        2        1        1        2        2        1        1        3        9
CD2=        5        7        4        0        0        5        9        2        0        9        0        0        2        0        0        1        0        2        1        1        3        0        2        5        4        1        7        4        3        4        1       10
GGGGCCGAGGCCTTGAATGAGATTGATCCGGCTCATGGTGATCGGCATACCGCCTCGTGTTACAAATTTAGAGGACATGCCTCCACCCGGAAAGTATTCGGTTACAGAGGGATGCCAAGAGGTTGCTTTCAAGCAGGCATCGCGTTCTGCCTCTGTAATTTCCCAAAACGGTTTCATCGCGGGGGTTCCTTGATTCTCTTGTTGCCCGCAGCCATCGAGAGCGGCTGAACCGGAGTTAATGAGGTGGATGATGCCGTCTTTGGCCATGCCTTCGAGCTGGTGTCCGGTAACGCGTTTAACGGCATCTGGACCCCAAAAGGTTCGCACATCGGCGAAGACTTGTGCGCTATTGGTTAGCAGGTGTCCAAAGAGCATGGGGACGGCATTGAGTGCATCATTTTCGGTTGCGACCATGCGTGGCATACGAATCCCGTTCCAATCAAAAGAACTATTGTTGATGGCTTCCATGAAATCACCATTGGCAAGGTGATCGGTCCATTGGCGTTGGCCTTGAAAGCCGGAGGCAATGGCGTTATGACC
KOK=        76
KK=  417789  LL=  418838  Z=    5.66  JJ=  417699  DL=  1050
A===      111      112      113      114      121      123      124      131      132      133      134      141      143      144      211      213      214      223      224      231      233      234      243      244      313      314      323      333      334      343      413      433
B===      222      122      422      322      212      412      312      242      142      442      342      232      432      332      221      421      321      411      311      241      441      341      431      331      424      324      414      444      344      434      423      443
RRR=   23.110   13.394    2.368   -0.165    2.823   22.325    5.588   -0.121    0.001   -0.396    7.182    0.435   -0.020    0.028    0.743   -0.381   -0.308   25.020    0.868   -0.000    2.816    7.939    0.911    0.996   17.693   -2.619   14.496   -0.020   -0.043   22.285    0.359    5.381
X1==    4.202    5.190    2.573   -0.646    3.732    4.476    1.331    0.206    0.468   -0.630    1.204    0.493    0.031   -0.017   -1.616   -0.534   -0.477    5.503    0.328   -0.033    0.607    3.960    1.475    0.896    4.248   -1.143    6.803   -0.018    0.138    5.581   -0.556    1.348
X2==    5.500    2.581    0.920    0.256    0.756    4.988    4.199   -0.588    0.001    0.628    5.963    0.883   -0.645   -1.670   -0.460    0.714    0.646    4.547    2.649    0.001    4.636    2.005    0.618    1.112    4.165    2.292    2.131    1.065   -0.312    3.993   -0.645    3.993
CD1=       14       15       10        2       12       13        5        5        5        3        5        4        3        2        1        3        2       14        3        4        5        9        5        3       13        1       17        4        3       12        2        5
CD2=       11        7        3        3        4        9       10        1        2        2       10        4        1        0        2        3        4        9        8        2        7        5        3        5        6        5        4        2        1        6        1        6
TCGTTCAAATCTCACATCTTCCACCTGCATGATCTCAGAGGCGATCACTCGCTCATCCTCACTGGGCGCATTCACCACTTCGATATCGCTCTGCGTAATCGTGGTTTTAATACGGGCATATTTCCGCATAATCCGCTGTTTACGCTCTTCGAGCGTCTCTTCCACAGCCGCACTGCAAATGGATATAAGCAGTAGTTGTATAATAAAGATAAAAACTTTATGCATTTCATAATCATATCGACAGGTGGAGCGATACGTCAATGCTCTGTTTCCTCAATTCATCGTGTAAATTTGATTCCACACCGGTTGCCCACCTATCAAGGAATACACCGAATCAACACCCTGTTTTCGAAACCATTCCGTTGCCATGCCGGATCGAATACCGGCAGCACAAACTAAAATAGTCACTTCATCGGGATGAATCGCCTCAGGCTCATTGAGCAAGCGATCCATTGGAATGTGTTCATGCTCTCCCGCCAAAGGCGCGAAGGCAACCTCGTCCGCCGTGCGAATATCGATCATTCGAACCGATTTCATCTCCATGACGGATGGAACATCTACTTCCCACGATGGATCAATCATCTACTAAACTCCTCTATAAAAATAGTGGCGGAGAGAGAGGGATTCGAACCCTCGGTACGCGATAAAGCGCACACACGCTTTCCAAGCGTGCTCTTTAAACCACTCAGACACCTCTCCGACTGAGCGCGAAAGCTACACATATGCCTCTTCTGATTCAACCTTCTTTTTTAGCCCAAATCACTCGCCTATTTTATTGCAATAATAGTTGCAATAAGAAAAACATCTGTTAATTTAATTTGCTCAATGAAAAAACAACGTACAACTCAACAACGAAAAGTGATCGAAGAAATCTGTTTTTCGAGTACTTGCCCGCTATCGATTGATGATATCGAATCCCGTGGAAAAGAAATATTAGCCACGCTCAATCGTGTGACGGTATACCGCAATCTTAACCGCATGGTGGATGCCGGCGAACTGACTCGCTTCTCACACCCCGAAAAAGGCACGCTCTACGAACAAGCCAACCGC
KOK=        77
KK=  427329  LL=  428108  Z=    4.84  JJ=  426939  DL=   780
A===      111      112      113      114      121      123      124      131      132      133      134      141      143      144      211      213      214      223      224      231      233      234      243      244      313      314      323      333      334      343      413      433
B===      222      122      422      322      212      412      312      242      142      442      342      232      432      332      221      421      321      411      311      241      441      341      431      331      424      324      414      444      344      434      423      443
RRR=   -0.483    0.055   -2.739    0.044   -0.632    1.359    9.695    1.731   -1.164    0.196    7.723    7.819    0.044   -1.684    1.343    0.974    2.266    1.723   90.156    2.338    0.338   -0.232    1.861   -3.201    1.000   47.146   -0.808    0.332    2.707   -2.478   -0.270   -1.132
X1==   -0.581    0.403    2.821    0.098   -0.715    3.961    1.710    0.853   -1.016   -0.233    3.155    3.697   -0.186    1.213    1.520    0.850    0.949    1.873    8.610    0.850    0.613   -0.345    1.350   -0.936    0.862    4.491   -1.466   -0.457    3.104    2.360    1.150   -0.617
X2==    0.832    0.136   -0.971    0.450    0.883    0.343    5.671    2.029    1.146   -0.840    2.448    2.115   -0.235   -1.389    0.883    1.146    2.387    0.920   10.471    2.751    0.551    0.673    1.378    3.421    1.160   10.498    0.551   -0.727    0.872   -1.050   -0.235    1.833
CD1=        4        4       10        3        2        9        4        6        1        3        7        9        2        3        6        4        3        4       10        4        3        1        3        0        5        9        0        2        6        5        4        1
CD2=        2        2        0        2        3        2       11        3        3        0        4        4        1        0        3        3        6        4       24        5        2        3        4        9        2       13        2        0        2        0        1        3
CTGTAATACCAACCAAACCAGCTAGGCAACCATTCAATGCCATAGTCAAATCAGGCTTCTTCTGTACTAACGTTGAAACAACAATTGATCCAACAATTCCAGACGCTGCTGCCAAACACGTAGTTACAAGAACAAACGATGTGTAATCTGCATCTGCAGAAAGAGCCGATCCGCCGTTGAATCCAAACCAACCCAACCAAAGTAAGAAGACACCAATTGTCACCAATGGCATACTATGACCAGGAATTGCATTCACTTTTCCATCAACATATTTGCCGATACGTGGGCCGAGCAATAACGCGCCAGCCAAGGCACCCCATCCACCCACAGAGTGAACCAGAGTTGAACCTGCAAAGTCGTAGAATCCAATTCCATCTAACCATCCGCCGCCCCATTTCCAAGAACCGAGCCAAGGATATAGGAATCCTACATACAGCACAGTGAAGATGAAGAATGATCCTAACTTAATACGACCCGCAACCGCACCTGAGACAATCGTTGCCGCTGTTGCCGCAAACATGCCTTGGAACAAGAAGTCTGTCCAGAGGCTGTAGCAACCGTCGGCATAACCAATCCCTGCATCCGTAGCAAACATCTCGTTTAACGGTAAAGCAGAGGCACAATAGCCAAAAATGCCATTAAAATCGCCTGGATACATTAGACCAAAACCTACAAACGCATAGGTGAGAAGACCAATTGCAATAATTCCTGTGTTTTTAAACAAGATATTAACGGTATTCTTTGATCGTGTGAGTCCTGTTTCAAGCATTGCAAAACCCA
KOK=        78
KK=  450519  LL=  451718  Z=    4.79  JJ=  450519  DL=  1200
A===      111      112      113      114      121      123      124      131      132      133      134      141      143      144      211      213      214      223      224      231      233      234      243      244      313      314      323      333      334      343      413      433
B===      222      122      422      322      212      412      312      242      142      442      342      232      432      332      221      421      321      411      311      241      441      341      431      331      424      324      414      444      344      434      423      443
RRR=    6.482   12.702    0.533    0.984   -0.291   16.096   16.343    0.537    1.737    0.042    0.922   13.048   -0.554    0.003    1.578    0.581   -0.441    1.081   41.688   -1.432    0.096   11.645   12.950    4.592    5.639    1.385    2.737   -0.320   20.871   13.346   -0.644    0.617
X1==    4.451    2.621    1.107    1.313   -0.449    4.363    3.893   -1.492   -1.410   -1.229    0.650    1.913   -0.390    0.046    0.574   -1.410    0.818    3.225    6.599    3.475   -1.121    3.433    2.366    2.339    5.921    0.650    3.123    0.427    4.512    4.512   -0.911    1.352
X2==    1.456    4.846    0.481    0.749    0.649    3.689    4.198   -0.360   -1.232   -0.034    1.419    6.820    1.419    0.060    2.747   -0.412   -0.539    0.335    6.317   -0.412   -0.085    3.392    5.473    1.963    0.952    2.130    0.877   -0.750    4.625    2.958    0.708    0.456
CD1=       13        9        8        5        3       15        9        2        2        4        5        6        3        2        5        2        4       12       13       13        4       10        8        5       23        5       15       11       15       15        2        8
CD2=        4        9        2        4        3        6       10        1        0        1        4       14        4        4        6        1        2        2       14        1        1        7       10        8        2        5        2        0        7        5        3        2
CGCCTTTTGATCCGGACGATCAAACGCCTCCACCAACACATCCACATCCCCAAAAAAAGAAGCGATATTCTCCGGCGTAATTCGCTCCACATGCAGCTCCGTCTTCACATACGGATTGATGCGTTTTAAATTTTCCCCCAATGCCACCGCCTTCGACTGCCCAAGCTGATCCACAAAATATTGTTGCCGATTTAAATTACTCGGCTCCACCACATCAAAATCCACCAACACCAACCGTCCCACGCCCATCCGCGCTAAAGCCACCGCCACCGCAGACCCCAAACCGCCCAAGCCAGCAATGCCAACCGAGGCCGCCTTCATCTGCGCATGAACCCCCGGCGTATGCCGTGCCGCCATCACCGCCTCCAACTCATCCCTTGGAGGAACCACCCCCCGCTCAATCAACATCACCTCATCCCCCTCAGAGAGGATCGCATCCTCCATCACCATCGCACCATTCAAAATCCAGACATCTGCCGCAGGTCTGTAAAGGCTACGAACCTCCATCAGCGTCGAACGTTCCGGCACCTCCACCACCTGTTCATTCAATCCAATTTTCATCTATCGATTCCCTATTTACGAAAACACCAATTAGGTGCATAGTATGCAAATCGAAAGGATCAGGCACGATGTTTCAACGGACAAAAAACTTTGTAAAGACCACGCTCTTAGGTGGCGTAATCGTCATCTTACCCATCACCATTCTCATCTTCGCCTTTCGCTGGCTCTTTGGCGTTGTTAGCAGCGGCATCAAACCCCTCACCGATTTGGTCGTTCGCACAATTCCGCTCCTCTCCAATCGCTATGATGAACTCATCGCAACTCTCATTGTTATTTTTGTTATCTTGGGTGGTTGTTTTCTCGTAGGTCTTTTCATTCGCACTCGACTCGGTCAAATGCTCTACAGCAGTCTTGAAAGCGGCCTGCTCAGCAGAGCCCCCGGATATAAAATGGTTAAAGAAACCGTGAATCAATTCTTTGGCCGCAAACAATCCCCCTTCTCATCAGTAGCACTCGTACAGATCTTTCAGAACGAAACTATGGTCACCGCATTTGTCACCGATCGCCACGGAAATGGAACCGTCTCGGTATTTGTCCCCACCGGCCCCAACCCGACCTCCGGATTCATCTACCACATTCCAGAAAAATATGTGCATCCCGTCGATGTGCCTGTTGAAGATGCCATGCGCTCCGTCATCT
KOK=        79
KK=  477429  LL=  477818  Z=    4.60  JJ=  477099  DL=   390
A===      111      112      113      114      121      123      124      131      132      133      134      141      143      144      211      213      214      223      224      231      233      234      243      244      313      314      323      333      334      343      413      433
B===      222      122      422      322      212      412      312      242      142      442      342      232      432      332      221      421      321      411      311      241      441      341      431      331      424      324      414      444      344      434      423      443
RRR=    0.347   -0.196    0.096   -0.124    7.565    1.598   18.705   -0.078   -0.069    0.834    4.352    1.118   -1.835    0.034   -0.143    0.750   -0.276   -0.060   63.369    3.343   -0.081    4.340   -0.047    0.003    1.181    4.510    0.096   -0.198    1.211    0.058    0.007   -0.963
X1==   -1.153    0.633   -0.091    0.924    3.303    0.887    2.908   -0.091   -0.081   -0.920    2.110   -1.037   -0.890    1.140   -0.257    0.887    1.923   -0.072    6.890    1.856    0.088    4.119   -0.881    0.148    1.080    1.110    0.088   -0.774    5.252    0.252    0.110    1.252
X2==   -0.301   -0.310   -1.060   -0.134    2.291    1.801    6.432    0.860    0.846   -0.906    2.063   -1.078    2.063    0.030    0.557    0.846   -0.144    0.832    9.198    1.801   -0.915    1.054    0.054    0.021    1.094    4.063    1.085    0.256    0.231    0.231    0.063   -0.769
CD1=        0        2        1        2        5        2        4        1        1        0        3        0        0        2        1        2        3        1        8        3        1        5        0        1        2        2        1        0        6        1        1        2
CD2=        1        1        0        1        4        3        8        2        2        0        3        0        3        1        2        2        1        2       11        3        0        2        1        1        2        5        2        1        1        1        1        0
ATACCGGACCAATTGAACTTCCATCATCAACGGTTGGATCACCGCCAAAAGCATATTCTTCAAATACAGAGTAAGAATCTGTATCGTGGGAGGTGTCTGCTAAGTCATTCGTTGTTAGCCCGTGCTCTCCGAGCCAATCCGTTAGTAGTGATAATGGCGTGACTGGTGCCGGAGGAACCGTATTCAACGATACATCAAAGGCAGTCATACCAATGAATGGATATCGTCTTGTAGGTACATTCGTTGCAACAACCGTTTCGACGTACAATCCAACCGCCTGAATATTAGTCAATGCTGGCTGCAATGCTGCCACACTACCAATGTTCGTAATGGACGTAGTCGGATTATACTCATTCCACGTGAGCTGAGTCGCATTTGTTGATATTGCAA
KOK=        80
KK=  526059  LL=  526448  Z=    6.20  JJ=  525939  DL=   390
A===      111      112      113      114      121      123      124      131      132      133      134      141      143      144      211      213      214      223      224      231      233      234      243      244      313      314      323      333      334      343      413      433
B===      222      122      422      322      212      412      312      242      142      442      342      232      432      332      221      421      321      411      311      241      441      341      431      331      424      324      414      444      344      434      423      443
RRR=   -1.990   35.317    0.352   -0.254   -0.857   51.359   -0.005   -1.296   -0.013    0.165    0.263    0.932    0.015    0.845    1.172    0.148   -0.904   -2.365    0.338   -1.178    4.335    0.431    0.193   -0.439    0.111    0.882   -0.366    1.236    0.720    1.003   -1.152   19.628
X1==   -0.777    6.780    0.143    0.214    3.848    6.358    0.899    1.143   -0.161    0.054    0.133   -0.786   -0.867   -0.795   -1.039   -0.161    0.899    3.511    1.275   -1.092    3.288    1.679    0.753   -0.085    0.054   -0.867   -1.148    0.943   -0.957    4.043    1.133    6.043
X2==    2.561    5.209    2.466   -1.186   -0.223    8.078   -0.005   -1.135    0.078    3.068    1.983   -1.186   -0.017   -1.063   -1.128   -0.922   -1.005   -0.674    0.265    1.078    1.319    0.257    0.257    5.189    2.068   -1.017    0.319    1.311   -0.752    0.248   -1.017    3.248
CD1=        0        8        1        1        5        8        2        2        1        1        1        0        0        0        0        1        2        6        3        0        5        3        2        1        1        0        0        2        0        5        2        7
CD2=        5        7        4        0        1        9        1        0        1        4        3        0        1        0        0        0        0        0        1        2        2        1        1        6        3        0        1        2        0        1        0        4
TCGAATGATGGTGTTTTCACCATCAGTAACTCCCGTTTTAAGGGAGCCTTGATCTTTCGTAATCCAGCCTGCTCGCGCCACGTGATTATATTCACAAATCGCATTTTTGGCATCTTTTAGATCGATGCCATTGCGGCCTACATCATAGATCGTGTTGCTGGAGATGGTGTGCCCGTGTCCGATGGGATGAATTCCCGCGGCCCAGGTTCCGATCCAATTGACATCATAAATCAAGCAGTTTTCAATGAGATTGTTTTGATATGAGCCATATGGAATGGTGATTCCCGCACTCCACGAATGTGCGATTTCACAATTTTGAATCGCGCCATTTGACCCTCGCCATTCGATGGCGGCATCTTCCATGCCTTTCCATATACGGACATCGGGTAG
KOK=        81
KK=  563379  LL=  564428  Z=    4.62  JJ=  563319  DL=  1050
A===      111      112      113      114      121      123      124      131      132      133      134      141      143      144      211      213      214      223      224      231      233      234      243      244      313      314      323      333      334      343      413      433
B===      222      122      422      322      212      412      312      242      142      442      342      232      432      332      221      421      321      411      311      241      441      341      431      331      424      324      414      444      344      434      423      443
RRR=   29.058   42.349    0.557    5.949    1.176   14.125    0.428    0.908    0.216    6.747    4.456   -2.126    0.605   -0.492    0.010   -0.033    0.432    2.189   -0.792   -1.963   -0.129   14.193    0.021    4.362    3.328    5.798    9.199    1.405    7.490   10.241   -0.027   -0.221
X1==    6.143    6.746    1.731    5.571    0.719    2.495    1.034   -0.561   -1.325    4.779    2.182   -1.235    0.745    1.283    0.117    0.203   -1.802    0.967    3.302    1.731   -0.069    4.337    0.026    3.418    0.900    2.182    2.840    1.338    4.364    2.541    0.026   -0.194
X2==    4.730    6.278    0.322    1.068    1.635    5.662    0.414   -1.620   -0.163    1.412    2.042    1.722    0.812   -0.384    0.087   -0.163   -0.240    2.264   -0.240   -1.134    1.869    3.272    0.812    1.276    3.696    2.657    3.239    1.050    1.716    4.030   -1.033    1.138
CD1=       13       14        4       13        4        5        5        1        0        6        5        1        3        6        3        2        0        3        9        4        1        8        2       10        2        5        4        2        6        4        2        1
CD2=       13       16        5        4        7       16        3        1        4        8        6        5        4        1        4        4        2        9        2        2        9        8        4        3       13        7       12        8        6       10        1        5
AATCATAGTTTTGCTTTTTACAAGGCGATCTATGCGGCTAATCCGGAAATTTTGGTAAATCAGCGGATTGGAAATGGATTTGGTGATATTGGTATTCCCGGGGATAATATTATTCCAGATGAGGTGAGCGCAAATACGTGGGAGGGCATTGCAACAACGAATAACTCATGGGGATTTAAATCATATGATGTTGATTGGAAATCGCCGATGGAAACGCTGTATTGGTTGATCGCGAATGTTAGTAAGGGCGGTAATTTTTTACTCAATGTGGGACCAGATGGAACCGGTATGATTCCGGAAAAATCAGTGGATAATCTACTCGAAGTTGGGAAGTGGTTGAAGGTCAATGGGGCGGCCATTTATGGATCGAAGCCGTGGAAAGTGGCGAAAGAAGGGCCGACCGATATACAGATTAAAGGCACCTCGCATCGGCGTGATAGTGAGTTTACCTTCGCGTTTGAAGCAAATGATTTTTGGTTTACGAGTACGCAGGATCGCATCTACGTGATTGCTCTGGCGGATGCAGTGAAGGGGCGCATTCAGGTTCGTTCGCTTGCGGGTGTGCCGATTAAAGAGATCAAGCGACTCGAGGACGATCAAGTGCTTTCGTGGCAGGCGTGTCGAGATGGGATTGAAATTGAGCTGCCAGTACTTGATTCGGCTCTGGATGGATATGTGTTGGAAGTGAGCGTATGAAAATGAAAAAAGCGAAGGTCATCTATATTTTCTGTTTAACGGTTTTTTGGTTCTCGTTGGCATCTGCAAAAACACTCTATGTATCTGTCGATGGAGTTAACCAAGGAGGTGGTGAGGTGGATAAACCACTCCGGACGATTCGGCTTGCTTTAAACCGAGCGCAACCGGGAGATACGATTGAAATTGGACCTGGTACGTATCGTGAAACGATTCGGGCCTCGAAAAAACGCGATTTAATTATTAAAGCGTCGAAGGAAGGAGATGTGCGAATCGTTGGGACGGAATTATTGCCCCAGGCGTGGTCGGAAGGGGAGGAAGGAGTTTGGTCTCAGACGCTTGAGGAGCCTATCTGGC
KOK=        82
KK=  573699  LL=  574718  Z=    4.97  JJ=  573519  DL=  1020
A===      111      112      113      114      121      123      124      131      132      133      134      141      143      144      211      213      214      223      224      231      233      234      243      244      313      314      323      333      334      343      413      433
B===      222      122      422      322      212      412      312      242      142      442      342      232      432      332      221      421      321      411      311      241      441      341      431      331      424      324      414      444      344      434      423      443
RRR=    8.124   10.968    2.141   -0.067   -2.541   59.505    6.217    0.065    1.007   16.777    1.576   -2.071   -0.113   -0.158    0.340    4.522    0.001    0.404   10.369   -0.058   13.376   -1.122   -0.464    1.655    0.899    1.087   -2.546    0.013    0.031   -3.412   -0.003   38.041
X1==    2.394    4.595    0.753   -0.084    4.595    8.021    4.078   -0.170   -1.301    3.770    1.482    1.989    1.482    0.277   -0.615    1.807   -0.001    1.068    7.257    0.253    5.242    1.366    3.190    0.487    0.881    2.203   -1.245    0.004    0.162    3.926    0.039    6.937
X2==    3.393    2.387    2.843    0.800   -0.553    7.418    1.524   -0.384   -0.774    4.450    1.063   -1.041   -0.076   -0.569   -0.553    2.503   -1.388    0.379    1.429   -0.228    2.552   -0.822   -0.146    3.398    1.021    0.494    2.044    2.979    0.190   -0.869   -0.076    5.483
CD1=        4        8        2        2        8       12       10        1        0        5        4        5        4        4        1        4        3        4       19        2        8        5        8        6        2        5        0        1        2        7        2       11
CD2=       11        7       11        4        2       17        4        4        2       16        5        1        3        1        2        8        0        3        3        3        9        1        2        5        8        4        8       14        4        2        3       14
TCGATCCCGATTGAGCCGCTTGATACAGGGGGGCGTGATCTTCAATGCGTAGATCGCGCTTAAACCAGACGCAGATGGGTGGGTTATTCATGCACCAGCCTTTTGCGTTCCCGCCGGCATCGCTCCGAGCAGTAGCGGACGTCTTCCCAACAGGCCGCCCACTTTTTACGCCATTGAAAGGGGCGTTTGCAGACGAGGCAGGTTTTTTCGGGCCGTGAATTGTTTTTATGCATGATAGATTTTCGGAGATGTAGTCGAAACCTGTCGCAAAACTTCATGGGAGATGAGGGAAGCGTGTCAACGTTGGGTGGTGTAGTGCCAAAGAGGACCTGCGATGACCTTTCCGCATTGATGTTGGGAATCTACCTGCCAGTAGTAGGTGGTGCCTTTTTTCGGTGTAATTCCATATTGATGGAGTTGGATGACATTGTGTAGGGCGGCTTCGGTGGTGATTTTTTTGAGTGATGTTGGATGTGTTCCGTAATAGATGTGGTGGGTGTTGGCTTGATACCCGGGTTGGAAGATGAGATCGCGATGAATGGATTGGTCGGTCGCACCGCATTGAGGAATGGGTGAGGAGGCTGGAGCGGGGATATAGCCAGCCATCCAATAGTTCGTGTCGCCAAATTCGTATGCGCCGATATCGGGTGCGTTGCCGAGATAGGTGGGGGAATGCTGGGGATGATAGGCGCCTGCATCAATCAGTGGAGAATCCGCTTTGGGACGAAAATCATGTTGAGATGGATCTACGAGAAAGGCGGCTATATTTTTTGGAGGGGATTGGGTCTGGCCGATCCAGTTGCTAATCATCCTGCCGGGTACGGGTTCTAGAGTGGTTCGGGCTCCGCTAATTTGGTTGGCGGCATTATTTTGGGTTCGGGTTTGGGTGTTGTAGCCACCATGATCTTGATCGGAAAAGATGGCGATATCGATGGAGTCGTTGTTGAAGGCGGTGTTGTTGTAGATGTGGTGGGCATCTCCTTTGGGCACAATGGGGCGTGCATTCCAAATTACATTTTG
KOK=        83
KK=  574719  LL=  575858  Z=    6.58  JJ=  574719  DL=  1140
A===      111      112      113      114      121      123      124      131      132      133      134      141      143      144      211      213      214      223      224      231      233      234      243      244      313      314      323      333      334      343      413      433
B===      222      122      422      322      212      412      312      242      142      442      342      232      432      332      221      421      321      411      311      241      441      341      431      331      424      324      414      444      344      434      423      443
RRR=   39.559   23.591    4.002   -1.624   -0.959   56.064   17.244   -0.322    1.207   40.446   -0.118    2.142   -0.014    0.204   -1.705   -0.020    1.223   11.652   -0.278   -0.515    4.643   -2.108   -0.796   -0.642    0.032    0.123   -1.403    1.657    2.268   -1.219    0.002   88.758
X1==    8.965    5.106    1.086    2.113    1.419   11.799    6.428   -0.491   -0.755    4.251    0.693   -1.629   -0.015   -0.142    0.804   -0.057   -0.746    4.520    5.716   -1.452    5.059    2.133   -0.371   -0.086   -0.229   -0.722   -0.483    2.029   -1.256   -0.453   -0.015    9.994
X2==    4.413    4.620    3.684   -0.768   -0.676    4.752    2.683    0.656   -1.600    9.515   -0.170   -1.315    0.938   -1.440   -2.121    0.354   -1.640    2.578   -0.049    0.354    0.918   -0.989    2.145    7.456   -0.142   -0.170    2.901    0.817   -1.805    2.694   -0.170    8.881
CD1=       15       11        3        6        5       19       15        1        1        6        3        0        2        3        4        2        2       10       16        0        8        6        2        4        1        1        1        3        0        1        2       14
CD2=       16       14       14        2        3       14        7        7        1       27        3        1        5        0        0        5        0        8        2        5        6        1        6       11        5        3       10        7        0        8        3       19
GCGCATCGTTCCGTTGGTTCCAAAAAGGGTTTTATCGAGCCAGGGGGTATCGAAGCGTAGGGCAAATTTGATATGATCATGGATCCAATTTTTTTGCATGAGGGTGCCATTGGTTCGATCATAGTCAACTTGAATGGCGGCGCCATCGTGTTGCAATAATCCTTGATGAGTTACGCGATTGAGTTCAAAAAGACCGTTCGAGCCGCCTTTAATGCCGACTGAATTACCGCCGGTATCTAAGGTATTTTGACGGAACACAAGATGCTCTGTATCGCGAACATTGACCATGCAATCATGGAGACCTCCAACGCAGCTGTAATCAATTTGTGTGAAAAGACAATTTTCGATGCGGCCGTTATTGCCACTAAAAAGCAGTCCGGTTCCATCGGCATATTTAAAGGTGCAATTGAGGAGGGTATTTTGATCTCCTCGAAAGGTTGTGGGAGCGGGTTTTTCTGTTTCTTTGAGCATTCGTTTTGAATAGCTGGGATAGCGTATATGGCAATCTTCAATGGTAATGTGGTTGGCGTGGCGGATGTTGAAGGTGCAGGCAAAAAAGTTGAGGCCTTGGATATGAATGTGATCGGCTTTATGGATGGTGATGCCATAGGTACGGATTTTTCCACGTGTATTAAATTGGGTTGGATGCTTGCCGTTGGGAGGAATCCAGTATAGTGCGCGTTTTTTTGAGTCGAAGAACCATTCGTGAGGGGTGTTCAAGCAGGCAAGGGAGGCTTCGATAAAAGCGGCACCCTGTTGGATTCTATGATGAAACTGCTTCCCAATGGATTCGTAGGTAAAGTAGTTGCTGTTTTTTTTATGATCGGTGATCGTTCGGGCAAAGGAGAGCCATGAGCCTACATTCATAATGGCGATGGCACCGGTGAAGCTTTGATGAATTTCGTTTAATTCAGGACCGCCGGGGGCATCGATAAAGAGCCCGTCTGAGCTGGTGGAATCTTGCTGTATCCAATGTGTATCTTTATTCCACATCGCTGGGGTCCAGGCGGTGGCATCGGGCCATCGGGCGGATGTTTGCATTTGATCGTTGGCGAAAAATTGCCAAATATTCGTTTGTATTGGGGTGGAGTAGATCCCGTTTGGATGGGCTCGCCAGTTGGTTTTTAATGCGGTGGTGCC
KOK=        84
KK=  578919  LL=  579668  Z=    5.10  JJ=  578499  DL=   750
A===      111      112      113      114      121      123      124      131      132      133      134      141      143      144      211      213      214      223      224      231      233      234      243      244      313      314      323      333      334      343      413      433
B===      222      122      422      322      212      412      312      242      142      442      342      232      432      332      221      421      321      411      311      241      441      341      431      331      424      324      414      444      344      434      423      443
RRR=   29.215    5.609    1.586   -0.463   -5.704   15.466   -9.854    0.682    0.614   12.721    0.239    1.766    0.296    1.759   -0.869    0.534   -2.669   32.192   -6.319    1.177   -0.110   -0.113   -0.081   -1.118   -0.426   -0.498   -3.846   -0.354    1.704   -0.039   -0.251  129.983
X1==    7.074    4.914    1.107    0.888    6.652    3.020   -1.426   -0.893   -0.980    2.348   -0.284   -1.360    0.591   -1.663    0.571    1.020    2.153    8.649    5.344   -0.980    1.284    2.963    2.128   -0.563    0.348    0.591   -0.716   -0.476   -0.967    0.033    1.466    8.033
X2==    4.130    1.141    1.433   -0.521   -0.858    5.122    6.911   -0.764   -0.626    5.418   -0.842   -1.299    0.500   -1.057   -1.524    0.523   -1.239    3.722   -1.182   -1.201   -0.086   -0.038   -0.038    1.984   -1.224   -0.842    5.374    0.744   -1.763   -1.184   -0.171   16.180
CD1=        9        7        2        3        9        4        0        0        0        3        1        0        2        0        2        2        5       10       10        0        2        5        4        2        1        2        0        0        0        1        3        9
CD2=        9        4        6        1        1       12       10        2        2       16        1        0        3        0        0        4        0        9        0        1        4        2        2        3        2        1       15        8        0        1        2       31
CGTCATGCCGGCTACGTTTTCCATGGCATATTGAATGACAAAGGTCCAGCAGGTGATTTGAGCGGCCACATAAAAAGTTTGGGCGATTACGCCTTCTCGCCAGCAGGCATTTTTGAAAAGTCGTTTGGCGCTTTCGGTGGCTTTCATGTGAGTGCCTCGATTGCCGGTGTCGGGCATTTTTTTGAATAGAAAGAGGATAAACATGAGAACGACGACGGCACCGAGGATCGCATATGGATTTCGGATGATGGCAATATCGGCGATTTGATTGGCGGCGAATGTGGTGGGATCGGCGGCCTTGAATGCTTCGTAGGAGTCGGTAATGCGTGCGTTGATTTCGTTGGCGGGTAAGCTTTCATATTCTGGGTGTGCGAGCATCTGATCGGTACGAAATTGGGAGGTGGAGAGTTTGGCTAGGATGAGTTTGCTGGCGGTATACATGCCGAGTAGGGAGCCGATGGGGTTGAAGGCTTGGGCGAGGTTGAGTCGTTGTGTGGCGGTTTCTTCATCTCCCATCGATAAAATATAGGGGTTGGCGGTGGTTTCAAGAAAGGCGAGGCCGAAGGTGAGAACATAAAGCGATAGGGGGAACCATATAAATTGCATGGTGATGGCAGCGGGAATAAAGAGCAGGGCACCGGTGGCATAGAGGGCGAGACCGAGCAGGATGCCGGCTTTGTATGAATATTTTTGAATGAATAGGGCGGCGGGAATTGCCATGGTGGCGTAGCCTCCGTAGAAGGCAAATTG
KOK=        85
KK=  601599  LL=  602768  Z=    5.03  JJ=  601599  DL=  1170
A===      111      112      113      114      121      123      124      131      132      133      134      141      143      144      211      213      214      223      224      231      233      234      243      244      313      314      323      333      334      343      413      433
B===      222      122      422      322      212      412      312      242      142      442      342      232      432      332      221      421      321      411      311      241      441      341      431      331      424      324      414      444      344      434      423      443
RRR=    8.178   13.210   12.239    1.864    0.654   19.116   12.087    1.979    0.558   -0.034    4.658   -1.503    3.977   -0.010    0.125   -0.918    0.150    7.515   61.596    0.391    0.253    2.575   -1.710    6.066   -2.147    2.793    0.811    6.172   20.571    3.823    0.003    0.040
X1==    2.689    2.379    5.025    2.964    2.379    4.396    4.012   -0.975   -0.445   -0.834    1.851    3.690    2.635    0.431   -0.608    1.168   -0.610    4.188    7.894    0.362   -0.285    2.737    5.232    3.969   -0.834    1.851    0.587    2.287    3.049    1.353   -1.288   -0.343
X2==    3.041    5.553    2.435    0.629    0.275    4.349    3.012   -2.030   -1.252    0.041    2.517   -0.407    1.509   -0.024   -0.205   -0.786   -0.246    1.795    7.803    1.081   -0.887    0.941   -0.327    1.528    2.576    1.509    1.383    2.699    6.747    2.825   -0.003   -0.116
CD1=        4        5        6        6        5        7       10        0        1        0        4        7        5        4        1        3        2        9       22        2        1        7       11       14        0        4        2        3        5        3        0        1
CD2=       15       16       14        5        5       14        7        2        2        8        9        3        7        2        4        3        2        6       11        7        3        4        2        3       15        7        8       16       18       10        4        4
CCGAACCGACAAGGGGTGCAGTTTCGAAAATTTCGTCCGCGGTTGCGTTATCGGGGGGGGTCGATTGGGTGCACGATTCTATTGGATGTTGCGTGTGTTTTAATCGCGTTTTTTTTGGTGGTTTCGCCGGTAATTTTAAAACCGGGGATTCAAATAGAATTACCGGCAGCGGTTTTTAATGGGGGCGTTGCGTTGGGTGGTGATGTGGTGTCGATTGCGCGTGATGAGCGGGTCTATTTTGATGATGAGCAAATTGATTTGGATAGACTGAAAGAGCAATTGGTGGCTCGGGTTGCTAAGGAGCCAGAGCTGGTTCTTATTATTGAAGCCGATCGGCAAGTGAGCCATGGTCGGTTAGTGGATGTGTGGAGTGCGGCTCAAGCAGCGGGGGTAGCGTCGATTTCGTTGGCGACGGGGTTGAGAGGTGAGGATACTCATCAATGAATCTCAGTGTGAAAGATGTGCCCCATTTTGTTTGGATAGCTCTCTTGGTTCTGGCTCTTTTAAGCTTGTTACCGGTGACGATCACATTGGAACCAGTGCGTTCGGCGGAGAGGGGGTTGCATACGTATTGGATTCATTCGGGTCGTGGTCCAAGATTGGATTATGATGTTCGTGAAGTCCAATCCCCGTTGCTTTTTGCGTTTCCTTCATCGGTGGGTTATAGCGCTGCAATCGATGGGTCTACCATGCGTACAGAATTACGGTTTGCAAAGACGGTTCAGCGGGAATATTTTTTGGATACTGGTTATGCGGTCGATCAGAGAAAGCCGTTGGTTGTATTGAGTGATTTTGATGAGCGGGGAATTCCTGTTGTGGAGGAACCAGCCTATGCATTGAGGTGGGAACCCCATGGAGATTCATCGGTGGTGGTGAGTGATAATCTACGGCGGCGTTGGGTAGCCTCTTCGTTTGAGATGCCGGTTGAGGTGGAGGGATCTTTTTTGGTTCGTGCGCAAGTTGACGTTTCTGAGCACGGGCGGGTGAAACATCTTTTTGTTGAATCGCCGATTGAAAATGGAGTTTGGAATCAAGCGGTGGTTCGTGCTTTATATGCCATGCCGTTTGAACCGGGTTCGCGGGAGTCGGGTTGGGTTGAAGTGCGAAGTCGATCTGCAAAGGAGATGCCATGAATCTTTCGTTATCTTTGCTGATTATGCTGCTTCTTGC
KOK=        86
KK=  682225  LL=  683214  Z=    4.58  JJ=  682225  DL=   990
A===      111      112      113      114      121      123      124      131      132      133      134      141      143      144      211      213      214      223      224      231      233      234      243      244      313      314      323      333      334      343      413      433
B===      222      122      422      322      212      412      312      242      142      442      342      232      432      332      221      421      321      411      311      241      441      341      431      331      424      324      414      444      344      434      423      443
RRR=   16.237   -0.017    2.268    7.897   -0.260    5.052   10.045   -1.307   -0.464    0.033    7.437    0.962   -0.349   -1.807    0.016   -0.591    0.031    7.575    2.067   57.883   -0.044    9.488    2.381    1.734   -0.241    0.112    0.074    0.813   15.888   15.864    0.360    0.046
X1==    2.631    0.421    1.017    3.692    0.421    2.467    3.584   -0.983   -0.227    0.173    5.053    3.692    1.887    3.328   -0.403   -1.125   -1.580    2.712    1.079    8.753   -0.053    2.066    2.768    3.027    1.173    0.304   -0.053    0.304    5.724    4.862   -0.488   -0.310
X2==    6.170   -0.041    2.231    2.139   -0.616    2.048    2.803    1.330    2.048    0.192    1.472    0.261   -0.185   -0.543   -0.041    0.526   -0.020    2.793    1.916    6.613    0.844    4.593    0.860    0.573   -0.206    0.367   -1.395    2.673    2.775    3.263   -0.737   -0.148
CD1=        4        2        2        7        2        4        8        0        1        1        8        7        4        9        1        0        0        5        5       11        1        5        6       10        2        2        1        1        8        7        1        1
CD2=       16        3       10        6        2        8        6        8        8        7        6        3        3        1        3        5        2        8        4       17        7       10        4        2        6        4        2       16       10       11        2        4
GTGCCTTGTAGTGAGAAGGGTCGGGCCAGCATGTTGCGTGCGGCGTTGAGATCACCGGATTGGACGGCGGCGCGAATGCGGGTACTGGAGACGCGTTCATGATTCCATTCGATGGGGGGTTGTACGTGAAATTCAATTTGATGTTCGTGGCAGAGGGTCTTTAGAAAATCTACGTTGCCGGCTCGATTTTTTCCGAACGACCAATCATGGCCGACTGAAATACTTGTGAGGGTGGGCAGTTTTTCTCGCAGGAGATGAAAAAACGTTTCGGGTTCGAGTTGCATGAAGGATTGATCAAAGGGTTGAAGGATGGCACCGGAAACGTGCAGTTTTTCGAGTAGAGCATTTTGTTGCGATCGAGTGTTGAGAAGGGGTGGAGCGGTTTCAGGATGCAGGACGCGTCTGGGATGGGGGTCAAAGGTGAAGACCCACGCTTCACCCTTTTTTTGTTGAGCGATTTTAACGGCGGATTGAATGACGGCGGCATGGCCGATGTGCAGTCCATCAAAATTACCGAGTGCGAGGCTGAGCGGCTGGGTACGTGATGGAAAGGTTTCAAGTTGATGAATAGCAATCATGGAAGAAGCTCGGCCGGGTTGAGGGTCCGTTCGACGAGCGTCTCGCGGGTTTCGGTTAGAATATCATCGAGGGTGTGTGCTTGATTGATGTGTAGGGGTCCGGAAGCATCGCGGCGGAGCGCGGAAAGGCATCCGCCACATCCGAGGGCTGATCCTAGATCGTGGGCAAGGGTTCGAACATAGGTTCCTTTTGAGCATTCAATCAGGACGTTGGCATAGGGATTTTTAAAATGGGTGATTTCGAAGCGGTGAATATGAACGGTTCGGGTTTCGCGTTCAATTTCGATTCCTTTGCGGGCGAGTTTGTAGAGGGCTACGCCATCTTTTTTGATGGCAGAGACCATGGGGGGTAGTTGTTGTATTTCGCCGGTGAGGGCGGGGAGGGCTCTTTTGAGTTGTTCTTCGGTGATGG
KOK=        87
KK=  686245  LL=  687174  Z=    5.48  JJ=  686125  DL=   930
A===      111      112      113      114      121      123      124      131      132      133      134      141      143      144      211      213      214      223      224      231      233      234      243      244      313      314      323      333      334      343      413      433
B===      222      122      422      322      212      412      312      242      142      442      342      232      432      332      221      421      321      411      311      241      441      341      431      331      424      324      414      444      344      434      423      443
RRR=   63.451    0.547    7.431    1.942    0.881    0.452    2.254   -1.352    0.250    2.280    1.302    0.355    7.770    0.399   -2.845    0.061    0.105    3.069    0.938   26.147    2.853   -4.793   -0.729    9.033    1.729    0.516    0.250    2.795   -0.063    1.436   -0.269   14.342
X1==    9.151    0.689    1.998    0.930    0.689    0.214    1.297    1.187   -0.554    1.072    1.194    1.564    4.446   -0.333    2.485    0.981    0.097    3.680    0.466    5.584    0.945    3.294   -0.549    3.711    1.072    1.194   -1.024    1.439    1.075    1.075    1.194    2.075
X2==    6.934    0.794    3.718    2.089    1.279    2.116    1.738   -1.139   -0.451    2.128    1.090    0.227    1.747   -1.197   -1.145    0.062    1.082    0.834    2.013    4.682    3.018   -1.455    1.327    2.434    1.613    0.432   -0.244    1.942   -0.058    1.336   -0.225    6.911
CD1=       17        4        4        4        4        2        5        3        1        2        3        5        7        2        7        3        3        7        4        9        2        6        1        9        2        3        0        2        2        2        3        3
CD2=       20        6       12        6        7        8        5        2        3        8        4        3        5        0        2        4        4        5        5       13        9        0        4        4        7        3        3        7        2        4        2       12
CCGTCTGGGTCCGTTGGGCGCTAATTTGGGGTACCCTCAGCTCATCTATTCGCTGTGAACCTAGGTTCTGCAGTCACTCGTATAAAAAAACCAATCCGGTTGGATTGGTTTAAAATTGGTAGCGGGGGTTGGATTTGAACCAACGACCTTCAGGTTATGAGCCTGACGAGCTACCGGGCTGCTCTACCCCGCATGTCCTAATAAGGGCGTGAATAGTACTGCTTGAGAGGATAATTGCAATGGCTTTTTTCGATTCTTTTTAGGTGAGAGGTGGATTTTAACTGGTTTCACCGTTTTTTTGGATTTTTTTAGCTTTTTTTATTCAAAATAAGCTAAAATAGCGTCAAAAAACATCTGTATTGGTAAATTATGGCGTGGATAAGCTTTTTTAAAAAAAAGGGCCAAAAGTCACTTGCGAAAACAAAACACACACTATATGTTGTGTTCTATTCAGCAAAAGTTCCATATATGGTGCTTATTCTGTCAACAAGTTATCAACAGCGTTTTCCACAGTAGAAAGTGCAAAAAACGGTGGGTTTTTTGCATTTTAGAAAGGTTATGAGCAGGTATGGGTGAGTTATTAGTTGAGAAAAGAAATGGAGAGCGGGCACCCATGGATCTGGAGAAGATCCACAAGGTAGTGACGTGGGCGGCTGAGGGGTTGGAAAATGTATCGGTTTCGCAGGTGGAAATGCGTTCTCAAATTCAGATGTATGATGGGATTCGTACGGAAGACATTCATGAAACGATTATTAAGGCGGCGGCTGATTTAATTTCTGAGGAGACGCCTGATTATCAATATTTGGCGGCTCGGTTGGCGATTTTTCATTTACGAAAAAAGGCGTATGGTCGGTTTGAGCCGCCTCGGTTGTTTGAGCATGTGAGCCGGATGGTGAAGGAGAATCGGTATGATTCGGCGTTGCTGAGAGA
KOK=        88
KK=  712855  LL=  713904  Z=    5.83  JJ=  712825  DL=  1050
A===      111      112      113      114      121      123      124      131      132      133      134      141      143      144      211      213      214      223      224      231      233      234      243      244      313      314      323      333      334      343      413      433
B===      222      122      422      322      212      412      312      242      142      442      342      232      432      332      221      421      321      411      311      241      441      341      431      331      424      324      414      444      344      434      423      443
RRR=   62.737    5.352    2.750    0.102    1.750    8.043   -0.062    0.042   -0.219    2.512    0.061   -4.211    7.371    2.773   -0.004   -2.675    0.174    0.010    0.775   24.700    5.074   13.659   36.218    1.900    0.072   -0.136   -5.496    4.246   -0.083    6.091   -0.041    1.445
X1==    8.970    2.107    1.119    0.128    0.860    1.679   -0.061    0.322   -0.586    2.817    0.812    2.546    3.007    2.610   -0.386    2.434   -0.634    0.016    1.383    3.943    1.643    3.397    6.867    4.389   -0.079    0.080    2.558    1.267    2.411    1.524    0.080    0.637
X2==    6.994    2.540    2.459    0.797    2.034    4.791    1.018    0.130    0.373    0.892    0.075   -1.654    2.451    1.062    0.009   -1.099   -0.274    0.618    0.561    6.264    3.088    4.021    5.274    0.433   -0.915   -1.708   -2.149    3.351   -0.035    3.998   -0.519    2.270
CD1=       16        6        3        3        4        4        3        2        1        4        3        7        6        8        2        5        2        2        6        7        3        7       12       12        1        2        4        2        4        3        2        2
CD2=       19        9       10        4        8       14        4        5        5        7        3        0        7        3        4        2        2        5        3       17       11        9       11        2        3        0        0       13        3       10        2        7
CGCGGTTTTCAGCGGGTACGATTGAGAAGCGGGAGCAGGATCGTCGGTTAGCTCGATTTAGGAGAACGTTGCAAGAGGGGCGTGCAAAACCGGAGGATGAGGGATGAAATCATTTGAATTGGAGATGCAGGTGCGAGATTATGAGTGTGATATCCAAGGGATTGTGAACAATGCGGTTTATCAAAATTATTTAGAGCACACGCGGCATGAGTTTTTGCATGCGATGGGGTGCGATTTTAATCAGTTGCGGCTGGCTGGTTGGGAGCCGGTGGTGATCCGCGCAGATATCCAATATCGAGCTTCGCTCCGACCGCGTGAGCGTTTTCGGTCTACCGTTACGTTGCGACGATCGGGTCGACTTCGATTTATTTTTGAGCAAAAATTAATTCGGTTGGCGGATCATTGTGTATTGCTTGAGGGTGAAATTACTGGGGTTTTTACAAAAAATGGCCGTCCTGTGGCACCTGATCCTTTCGAAAAAATAGTTGCCTCCTCGGGCTAAAATTTCTAGGATGCAGTCATTCGGGAATTATATATCGATCAATAATCACCGATTATAAAAGTAAGGTTGGGTTGAGATCAACGTTTAGTCTTTGGAGGCGAGACTGCAACGTTGATCTTTTTGCGCCTTTTCTCAAACGAAAAAAAACGGTTTATAATGAAAAAAGTGATAACAGAAAACGAATTTGGGCACCTTGAAGGTGAGGGGCTGTATCGAGCTGATTTTGAACATAGCAGTTGCGGTATTGGTTTTATTGCAAACCTAAAGGGGCGTAAAAAACACGCTGTGATTTCGGATGCGCTGGGCATGTTGGCTTGCATGGAGCACCGGGGGGGTACGGGCTTCGATGTGAAAAGTGGTGATGGAGCTGGGATTTTATTGCAGATTCCTCATGCCTTGTTTGCGGATGCATGCCCTGCGATTGGAATTGAGCTGCCGGCAGCAGGTGAATATGGCGTGGGAATGACTTTTTTCCCGCGGGATGAGCAGCAGCAGCTGGCATGCAAGGAGATCATCGAGCGTCATTTAGAAAAATTTGGGTTACCTTT
KOK=        89
KK=  765475  LL=  766464  Z=    4.81  JJ=  765445  DL=   990
A===      111      112      113      114      121      123      124      131      132      133      134      141      143      144      211      213      214      223      224      231      233      234      243      244      313      314      323      333      334      343      413      433
B===      222      122      422      322      212      412      312      242      142      442      342      232      432      332      221      421      321      411      311      241      441      341      431      331      424      324      414      444      344      434      423      443
RRR=   10.251    2.095    4.327   -0.513   -3.631   17.928   24.407    0.576    0.075    5.212    0.128   -0.301    1.107    0.385   -0.527    0.012   -2.468   65.124    4.735    0.137    4.593   -0.509    4.163    1.088    3.526    0.149   15.954    0.484   -0.267   -2.907    1.881   20.912
X1==    3.073    4.470    1.534    1.414    2.019    4.617    3.357   -0.656   -0.814    1.179   -0.130    0.186    1.230   -0.637    0.793   -0.135    1.643   10.390    6.051   -1.493    1.665    3.455    3.455    0.210    1.988    0.550    3.169    0.670    0.166   -1.342    1.230    3.933
X2==    3.336    0.469    2.820   -0.363   -1.799    3.883    7.271   -0.878   -0.092    4.420   -0.987   -1.618    0.900   -0.604   -0.665   -0.092   -1.502    6.268    0.783   -0.092    2.759   -0.147    1.205    5.177    1.774    0.271    5.034    0.723   -1.612    2.167    1.529    5.317
CD1=        7       10        4        5        6        9        9        1        1        3        2        3        4        2        4        2        6       19       15        0        4        8        8        4        4        3        6        2        2        0        4        7
CD2=       10        4        9        2        0       10       13        2        3       12        1        0        4        1        2        3        0       13        3        3        8        2        4        8        7        3       12        5        0        6        5       11
CTTGACTCGCCACGTTTGATCGGTGAGTAGATGTTGGTTGCAGATGGGTAGGAGTGATTCAGCTGGCATCATGCCTTCTTTAAAAAAGTGCTCTGACATCCAGTTGACTCCGCCTTTTCCGTCGAATAGATAGGCAAGTTCACGGTGCACGAAAATATGGATGAATAACCGACCGTCTGAGTTGAGCCAATGGTGGATGCGTTCGAGGAGTTGATGCCAGTTCCGCATATGCTCAAACATCTCAACGGAAACAACTCGATCAAATGTCTGCTCGGTTTCAAAGGTATTCATATCGGCGGTAATCACGGTTAGGTTGGGAAGGTGTTGGGCATCGATGAAGGCTTTTTGGGTGGAGGAGTTAGAGACGGCGGTAATGGTGGAATTTGGATAGGTTCGTGCCATCCAGATGGAGAGAGAGCCCCAGCCGCAGCCGAGTTCTAAAATTTGCTGTCCGTCTTCAAGTTGAGCTCGTTCGCAGGTGATTTCTAGCATTTGTTTTTCGGATTCTGCCAGTGTGGTGGCGTCGTCTGCCCAGAATCCGCTACTGTATTTAAGATGAGGACCCATGAAGGTTTCGAAAAGATCTGCGGGCACCTCATAATGTTGTTGATTTGCAGAATCAACGGCATGTGCAATGGGTTCTTTGTGTAGCTGATCGCGAAAAGTATACAGGGCGTTGAGTCGTTCGCTGAAAGCCAGGCTCCCTTCTTTTTTTAAACGAGCTTGGAGCAACATTCGAATCATGAATCGAATGATGCGATCTGGCAAATAACCTTGCTCTGCCCATTGAGTAATCACGTTCATGCTTTAAATCAACCCCCTGATGTAGTGTTGGGAGATCGAATTGCACGAGTGATCCTTACAGGATTAGTTGAAGAGGCGAGGGAAGAAGATGGGTACTTCGCGTTGGTAGGCGGCATAGGCTTCGCCGCGTTTTACGAGTGCTTCTCGTTCGACATGTGGAATGCCAGTGAGTTTCATTAAGAAAAA
KOK=        90
KK=  789985  LL=  790914  Z=    5.08  JJ=  789745  DL=   930
A===      111      112      113      114      121      123      124      131      132      133      134      141      143      144      211      213      214      223      224      231      233      234      243      244      313      314      323      333      334      343      413      433
B===      222      122      422      322      212      412      312      242      142      442      342      232      432      332      221      421      321      411      311      241      441      341      431      331      424      324      414      444      344      434      423      443
RRR=   15.982   20.637    4.095   -0.431    2.446   13.199   -0.600    0.211    0.112    2.224    1.202    1.170    0.113   -0.413   -0.169    0.026    0.113    6.251   13.508    0.219   -0.392   13.635    2.565    3.977   -1.190    3.035   18.653    1.081   -0.052   19.741    0.113   -2.999
X1==    4.111    4.975    1.649    1.609    1.054    4.874   -0.372    0.732    1.008    1.147    1.492    0.865   -0.268    0.718    0.401    0.235   -0.372    2.353    5.485   -0.538    0.728    4.572    0.860    2.523    2.147    1.492    3.475    0.394    1.073    4.073   -0.268    2.073
X2==    3.888    4.148    2.483   -0.268    2.321    2.708    1.615    0.288    0.111    1.940    0.805    1.352   -0.423   -0.575   -0.421    0.111   -0.305    2.657    2.463   -0.408   -0.539    2.983    2.983    1.577   -0.554    2.034    5.368    2.744   -0.048    4.846   -0.423   -1.446
CD1=        7       10        3        4        4        8        2        2        3        2        3        3        1        3        3        2        2        6       14        1        2        8        3        7        3        3        5        1        2        5        1        3
CD2=       17       14       11        3       10        9        5        6        4        8        4        6        2        1        4        4        2        7        5        3        2        6        6        3        3        6       12        8        2        9        2        0
TTTAACGGTGTAGAAGGTTTTTCCTGCCATTGGCTGCGATGAGAGCAGCCGGCGTATATTAATTTCACCCATCAGATCAATAATCGTTGCATTGGGTTGTTTGAGTAGGGGTTGGATTAAGGTGTGTGCCTGCTGAATATTGCCGTTGTTGAGCGCGCGCTGCACCGCCTGCACTTGATCGTTCGAAAGGGGTTTTGTGGGTGATTGAAGTTGGTTTGGCTCGAGTGGGGGTTGCGTCGCTGGATCTTTTATGATTGGGCGTGTTGATGGGGTTGTACTTATGGACTCGTCGGGTTGTACGTCTGTGGTCTCTTTTCGTTGGTAGAGATAGAGGCCGAGGAGAATAAATTGAATGATAACGATCCCGATAAAGATAGTTCGCCAGCGGCTTCGTCGTTTTTTCGTTCTGGGTCCAGCATAAATAGGTCTATTCATGAGTATATTTCTTCTTTGGTGTAAAAGCTTCAATGTGCCTAAATTTAGTATCGGAGGCAACGATTTAAACTTTTCGAATCTAATTTACAAACGGTTTTGCTCGTTGGAGAGAGACATAATATAGATAAAGCATTTACAGAAATCGTAATATTCCATAGGTTAACCTTCGACATGTGGAGATTTATTTTAATTTTTATTGCTGGGTATTTTATTGTGATGTGTATCCCAGCACGAGGTTCGCTTGCAACGAATGAAAAATCAGTTTCGTCGTCTCAAGCAGTTGCGGTTTATGGTTTGAGTAGTGCGGATTATTTAACATCGGTTGAGACGGTTCAAGCAACTCGATTGCCTGCGAAGAAATATACTCGGCACCGCGTAAGATTCAACCTACCAGATAGTTTTTACTTTATCGGTGCGCCGATTTTTTTGCTGATTCTACTCCGCATCATTGCGGCATTCATTCGTTTTTATGAAGAAGAGCGAAAAGAACAGATC
KOK=        91
KK=  620426  LL=  621595  Z=    5.20  JJ=  620426  DL=  1170
A===      111      112      113      114      121      123      124      131      132      133      134      141      143      144      211      213      214      223      224      231      233      234      243      244      313      314      323      333      334      343      413      433
B===      222      122      422      322      212      412      312      242      142      442      342      232      432      332      221      421      321      411      311      241      441      341      431      331      424      324      414      444      344      434      423      443
RRR=   14.942   15.090   -0.305    1.181    0.473   22.052   -0.735    8.518    0.377   -0.759    3.208    7.192    4.479    1.102   -1.462   -0.432   -0.007   27.718   14.875    4.462    5.180   11.249   10.259    0.344   -0.633    7.877    1.872    1.447    0.743   -0.025    1.378    4.022
X1==    4.265    4.040   -0.221    0.775    0.228    4.190    1.173    3.731   -0.299   -0.244    1.489    3.454    2.933    0.617    1.181    0.342    0.129    4.618    3.577    2.908    2.298    4.889    3.483    1.078   -1.133    3.655    0.567    1.305   -1.032    1.895   -1.400    2.870
X2==    3.503    3.735    1.375    1.524    2.077    5.263   -0.626    2.283   -1.261    3.111    2.155    2.082    1.527    1.787   -1.238   -1.261   -0.054    6.001    4.158    1.535    2.255    2.301    2.946    0.319    0.558    2.155    3.303    1.109   -0.720   -0.013   -0.984    1.401
CD1=       13       13        2        5        5        9        6        8        2        1        4       10        6        4        7        3        4       10       11        7        4        9        7        5        0        7        2        2        0        3        0        4
CD2=       15       15        8        6       11       16        2       10        2       10        6        7        5        4        3        2        3       17       10        8        8        6        7        2        5        6       10        5        1        2        1        4
TTGGGCTGAATCGGATCGTTTAAGGGATGAAATCGTTTCTCAAGGTTGGCTTATAAAAGATTCTGCTGAGGGATATAAGCTCAGAAAAGCCTAATGATTAATCGTCGTCTAATATCGTTTGAGGGACCTGAAGGTAGTGGAAAATCTACACAAATTAAACGTCTTTCCGAAAAGCTGATTGAGATGGGGGAGCAGGTTATCTGTGTTCGTGAACCTGGGGGCACGCAACTTGGTGAATCTATTAGACAAACATTGCAGTCTACTGATTCACCACCTTTGTCGAATGCATCAGAATTATTACTCTTTATGTCGAGCCGAGCTCAATTGGTGAATGAAGTGATTCTGCCCGCATTGCAAGAGGGCAAATGGGTGCTGTGTGATCGATTCGTTGATTCAAGTGTTGCGTATCAAGGTTATGGTCGCGGGGAAGATATTCCTCTTATCGAGCGACTTAATTACTATGCAACACAAGGTCTACTTCCCTCGCTGACGATATTGCTGGAATTAAATGTTAACACCTGCTTTGAGCGACTCACGAGGCGCTACTGTGAAATAAATGGTGAGAAGGATAGAATTGAATCTGAATCTATTGATTTTCATCAGCGTATTATTGATGGTTATCGGGTCATAAGCTCTGCAGAAGATCGATTTAAATCCATCGATGGTAATCAAGATCCAGATGTGATTGCTGATGATGTTTTTCAGTGGACGATGAAGTTGAGATCATAAGATGGAATCAGAAGCTGTTCATATAGATTCATGGAAGTATGTGAAGAACAGCTTTTCAAATGGGCATATTGCACATGCGTATTTATTGAATGGGAGTCCATCAAAAGAAGGTTTTGATTTTTCGGTGCGAATGTTACAGCTACTTTCTTGTGAAGCTACTGATAAGCCTTGCAACAGGTGTAGCATCTGTAAATCGATTCGTTCTCAAAAACATATCGATGTATTATGGTTAGAGCCTAGTAGTAAAAGTCGACAAATTGTTGTCGCTGATGTGGAGGGTTTGATCAATCGAATGCATAAAACTTCTTTTAGTGGAGGTTGGAAAGCTGCGGTTATTTTACATGCAGATCGTATGCAGCCTGCGGCTGAAAATAAATTATTAAAAATTTTAGAGGAGCCTCCATCAAAGAGTATTTTAATTCTTGTATCGGAAAATTCGAG
KOK=        92
KK=  726356  LL=  727525  Z=    6.87  JJ=  726326  DL=  1170
A===      111      112      113      114      121      123      124      131      132      133      134      141      143      144      211      213      214      223      224      231      233      234      243      244      313      314      323      333      334      343      413      433
B===      222      122      422      322      212      412      312      242      142      442      342      232      432      332      221      421      321      411      311      241      441      341      431      331      424      324      414      444      344      434      423      443
RRR=   35.511   -0.359    8.990   11.559    0.457   17.554    5.596    2.908    0.438    0.124   -0.153    4.578    1.545   -0.637   -0.149   -0.020    1.485    3.184    9.710    8.458    8.953   16.677   -0.079    1.209   -0.581    0.102   -0.364    0.349   -2.557   14.317   -1.054   39.074
X1==    8.073    0.615    2.254    3.835    1.133    3.987    2.794    0.974   -1.482    0.500    0.391    4.328    0.391   -0.543    1.651   -0.114   -1.416    1.537    4.367    1.253    3.406    4.794   -0.068    1.298   -0.346   -0.259   -0.210   -0.801    2.267    3.986    1.041    6.565
X2==    4.399   -0.584    3.989    3.014    0.404    4.403    2.003    2.986   -0.295    0.248   -0.392    1.058    3.950    1.174   -0.090    0.174   -1.049    2.072    2.223    6.752    2.628    3.478    1.156    0.931    1.680   -0.392    1.734   -0.435   -1.128    3.592   -1.012    5.951
CD1=       21        5        6       12        6        8        9        4        0        2        3       13        3        3        7        2        1        4       11        4        5        9        2        6        1        2        1        0        4        6        4        9
CD2=       12        3       12        7        5       14        6       10        4        5        2        4        9        3        4        5        1       10        7       19       11        9        5        3        8        2        9        4        1        9        1       13
TCAAGGTGTGATTGTCGATTATCAAACTCGTTCCGATGTGTTGACGTTTCGTTCGAACGAGGGAAAGCAGGCTCGTTTTAAAGGGGCCCAGCTGGATGATGAATCGTTCAAATATGTGCGATCATGGGCGGCAGCACAGGCCTTCAAGGATCCCGCGAAGTTTCGGATTTATGTGTATGGTCCAAATAGTGTGAAGAGTTGGATTAAGCGGATGTGGCGCCGACCTCCAGGTAAAGTAGAGCCCATTTTAACGTATGAAACAAAGCTGGAGCGGATTGGCTACGATCTAAAATATGACAACCAGACGGGTTTTGACTTAGAAAATGTGCGGATCAAATATTGTTTGTTTTATGATCAAGCGAGATTTGATTGGTATCAGGAAGAGCGGGCGGTTGATGTGATAACTCGGCCTTGTGTTGAAGAGTTTGCCATCTTGCCGAATGAGGTTACCGAAAAAATGAGTTTAAAAACCATCGTGCTCAGAAATAAAGAGCATATGTATCGAAACGATGGATGGATGTTGCTCAAATGTAAACAAGATGAGGGAAGGTTCTTTCCAGCTAATTTTATTGGGATGATCTTGCGAATTGAAATGATCGGTGCGGATGGAGAAGTCGTTATTCGGGAGATGAGATATCCGGATGAGTTGAGCAATACGTATGTTTGGGTGGAGCCGACGGCTGAAAATATAGATTGGGCTGATGATCGCTTGGATGAGAAAACAGACATCGCTAAGCCGCCGACCCGTTTTGAAGAGATGGGTGGCACAGAAGAGAATGAAGACGAATGAGTAAAAAGCCTTCTTTTTTTGCAAAACATGCCAAGTCGAGTGCTTTTATGGTGACCTTGATCGTGCATGCATTGATCATTCTCGTGGCAGCCTCTTTTGTTGCTTATAAGGTGATAAAAAAAGAAGAAAAGGTCTTTATCGCGAAAGAGAATAAACGCCCGCGCATGAAGCTGAAGAAGTTGCAGGTGCCGATTAAGATCGAGAAACGACGAAAAACATCTGCCAAACTGCGCAAACGCGTGGTGGCGAAGAAGCCAAAGTTAACGGCTACGGATATCCAAATGCCTGAAATAACAGGAGTTTTGGGTGGCTTGGGTGCTATGAAAGGCGGCGAAGGCCTTGGAGCTGAGGTTGGCTTCACGATGCCTGAGATCAATTTC
KOK=        93
KK=  729326  LL=  729715  Z=    4.69  JJ=  728666  DL=   390
A===      111      112      113      114      121      123      124      131      132      133      134      141      143      144      211      213      214      223      224      231      233      234      243      244      313      314      323      333      334      343      413      433
B===      222      122      422      322      212      412      312      242      142      442      342      232      432      332      221      421      321      411      311      241      441      341      431      331      424      324      414      444      344      434      423      443
RRR=   -0.314   -0.317    0.505    0.549   -0.754   24.857   -0.136   -3.575   -0.254   15.369   41.048   -0.142   -0.017   -0.368    1.176    0.117    1.017   24.192   -1.954   -0.254   -1.592   -0.192   -0.192   -1.390    0.193   -4.039    2.890   -0.142   -1.447    0.061    0.022   -0.546
X1==    2.613   -0.092    0.151    4.348   -1.056    6.215   -0.129    3.151    0.215    2.391    5.119   -1.120   -0.881   -1.142   -1.056    0.215   -1.077    5.274    1.919    0.215   -0.563    0.185    0.185   -1.097    0.391    4.119    1.437   -0.437    1.368   -0.632    1.119   -0.632
X2==   -0.120    3.456    3.352    0.126    0.714    4.000    1.055   -1.135   -1.181    6.428    8.019    0.126    0.019    0.322   -1.113    0.546   -0.945    4.587   -1.018   -1.181    2.827   -1.038   -1.038    1.267    0.492   -0.981    2.011    0.326   -1.057   -0.097    0.019    0.864
CD1=        4        1        1        6        0        7        1        4        1        3        6        0        0        0        0        1        0        6        3        1        0        1        1        0        1        5        2        0        2        0        2        0
CD2=        1        5        5        1        2        6        2        0        0        9        9        1        1        1        0        2        0        7        0        0        5        0        0        2        2        0        4        2        0        1        1        2
GAGGATATTTTCTCGATTGAAGGTCGTGGAACTGTTGTAACGGGTCGTGTTGAGCGTGGGATCATTCACACCGGTGATGAAATCGAAATCATCGGCATCAAGGATACACAGAAAACAACCTGCACGGGTGTTGAAATGTTCCGTAAGATTCTCGATGAGGGTCAGGCTGGTGACAACGTAGGGATTCTTTTGCGTGGTACGAAGAAAGAAGAAGTGCAGCGTGGACAGGTTTTGGCGAAGCCAGGATCAATCAATCCTCATACGAAGTTTAAAGGTGAAGTCTATGTTCTCTCTAAAGATGAGGGCGGACGTCATACCCCGTTCTTCAAGGGATATCGTCCGCAGTTCTACTTCCGTACAACGGATGTGACGGGTGACATCACATTGCCA
KOK=        94
KK=  736796  LL=  737875  Z=    4.51  JJ=  736706  DL=  1080
A===      111      112      113      114      121      123      124      131      132      133      134      141      143      144      211      213      214      223      224      231      233      234      243      244      313      314      323      333      334      343      413      433
B===      222      122      422      322      212      412      312      242      142      442      342      232      432      332      221      421      321      411      311      241      441      341      431      331      424      324      414      444      344      434      423      443
RRR=   13.328   48.234    3.824   20.531   -1.184   -1.542   -2.181   -0.017   -0.235   -0.588   43.057   -0.521   -1.074    0.249    0.000    0.873    2.917    7.793    4.807   -0.490    2.522   -3.483    2.810    2.414   -0.374   -2.913   10.989    0.387   37.210    4.075    0.486   -1.668
X1==    5.370    5.265    3.029    4.367   -0.577   -0.669    7.049    0.091   -0.669    0.725    6.926   -1.816    0.643    0.223    0.008   -1.395   -1.839    1.457    4.725    0.783    1.592    3.360    1.980    1.231   -0.189    2.737    2.495    0.224    5.785    2.312    0.643    1.444
X2==    2.482    9.161    1.262    4.702    2.053    2.305   -0.309   -0.186    0.351   -0.811    6.216    0.287   -1.671    1.113    0.022   -0.626   -1.586    5.349    1.017   -0.626    1.583   -1.037    1.419    1.961    1.977   -1.064    4.404    1.729    6.432    1.763    0.756   -1.155
CD1=       12       12        6       11        2        1       16        2        1        2       12        0        3        4        3        0        0        4       12        3        3        7        5        6        1        6        4        1        8        4        3        3
CD2=        9       22        7       10        8        9        2        4        5        3       13        3        0        3        4        3        0       15        4        3        8        1        5        4        9        1       14        9       14        6        4        1
CGTTGCAGGAAATTCTAACGGTTAAATCGGATGATATTGCCGGTCGAACTCGGATGTATGAAGCCATCGTGAAGGGTGAAAATGTATTGGATTCGGGGCGTCCGGAATCTTTCAATGTTTTGATCAAAGAGTTGCAGGGTCTGGGATTAAATTTCCAGGTGAAAAACGAAGACGGCGATTCAATCCTCTCGGCTTAGTTGCGGGATAGAACTTTAAGGAGACACAATGGAAAATAGTGCCAATAGCATTGTAGATATTTTCGGACTCAAACAACAAGAACAGACGGACTTCGCAAACATTACCTTGGCATCGCCTGAGGCGATTCGTTCCTGGAGTATGGGAGAGGTTCGTAATCCTGAGACGATTAACTATCGAACCTTTAAACCTGAAAAGGGGGGGTTATTTTGTGAGCGTATTTTTGGTCCAACAAAGGACTGGGAGTGTTCATGCGGAAAGTATAAGCGTATTAAGCACAAAGGGGTTATTTGTGATCGCTGCGGTGTGGAAGTAACGCTTTCGCGGGTTCGTCGTGAGCGGATGGCGCATATTGAGTTGGCGGTTCCGGTTTCGCATATTTGGTTTTTTAAAGCCACGCCGAGTCGGATGGGATTGATTTTAGATATGACTATGCGCGATCTCGAGCGGGTGCTCTATTATGATAACTATATTGTGGTAGATGAAGGAAGCACGCCGTTGCAGCGCAAGCAGCTTCTTTCGGAAGAGGAGTATCGGGAAGCGATTGCCAATTTTGGGATTGAATCTTTTACGGCAAAAATTGGTGCAGAAGGGGTTCGTGAACTGTTGAGCAAAATCAACCCAGTTGAGATGCTTCAACAGCTTGAAGAGGCGATGATGAATACGCGTTCGAAACAGACGCGTAAGAAGCTTGTGAATCAGATGAAAGTGATGGAAGGGTTCATTAAAAATGGGTCGCGTCCGGAGTGGATGATTTTGGAAGTGTTGCCCGTGATTCCGCCAAATTTGCGCCCGTTGGTGCCGCTTGAGGGGGGACGTTTTGCAACGTCTGATTTGAATGATTTATATCGTCGGGTCATTAACCGGAACAATCGGTTGCGGACG
KOK=        95
KK=  796466  LL=  797515  Z=    4.74  JJ=  796406  DL=  1050
A===      111      112      113      114      121      123      124      131      132      133      134      141      143      144      211      213      214      223      224      231      233      234      243      244      313      314      323      333      334      343      413      433
B===      222      122      422      322      212      412      312      242      142      442      342      232      432      332      221      421      321      411      311      241      441      341      431      331      424      324      414      444      344      434      423      443
RRR=   38.061    2.285   -0.554    2.380    0.210   22.898   19.803   -0.131    1.034    1.976    3.134    0.572    1.548   -2.397   -2.256    0.245    1.423   -0.052    9.712    0.200    1.098   11.870    6.410   -0.466    2.724   -1.255    2.311    0.344   19.170   15.596    1.703    1.421
X1==    6.823    0.533    0.449    2.791    0.533    3.960   10.258    0.449    1.690    1.706    2.779    0.273    1.373    1.812   -1.498   -0.580   -1.780    0.594    5.871    0.177    0.499    4.175    2.254    1.284    1.706    2.076    1.345    1.070    4.217    3.431   -1.441    1.073
X2==    5.579    4.286   -1.233    0.853    0.394    5.782    1.931   -0.291    0.612    1.158    1.128    2.095    1.128   -1.323    1.506   -0.422   -0.799   -0.088    1.654    1.129    2.199    2.843    2.843   -0.363    1.597   -0.605    1.718    0.321    4.546    4.546   -1.182    1.324
CD1=       11        3        2        7        3        7       21        2        4        3        6        3        4        7        0        1        0        3       15        2        2        9        6        7        3        5        3        2        7        6        0        3
CD2=       15       11        2        4        4       15        5        4        5        8        5        6        5        0        6        3        1        3        4        6        9        7        7        1        9        2        8        7       12       12        1        6
CGCTTTACAGCGAGGTTCAGTTGGTTTTTGCGGCTCCGGATGCACTTCAAATTGGCGCGGATATTTTGGTGATGCTGGACGAGGCGAATGTGTCGTATCGCTTATGTGGGCGGGTGCAAGATGCGTTGGCAGAAGCAGATGCGATTTATATGACGCGGTTGCAAGATGAGTGGGATCAGCAGGGTGAAACGAGCTCGATGTGTACAACCGATTTCCGGATCAGTGCGGCTGATTTACCGATGATGAAGAAGCATGCGGTTGTGATGCATCCGCTCCCGCGCCGCCAGGAGATCGATTCGGATTTGGATAATGAGCCTCAAGCTATTTACTGGCGCCAAATGCGGAATGGCATGTGGATTCGTGCGGCTTTGATTTTGGAGGCGTTTAATCGATCAGATGCCGTTTGGAACTGGAAGGAGTCGTGAGATGAAAGATTTGATTACATTGCGAGATTGGAGTGGCGATAGGATTGGGCGCGTATTGCAATTGGCGGCGGATGTCAAAAAAGATCCGTCTGCATTTAAGGAGGCGATGGCACAGCGCACTCTCTTGATGATTTTTGAAAAACCGAGCTTGCGGACGCGGTTATCTTTTGAAGCGGGTATGACGCAAATGGGTGGGCATGCGATCTATTATCATACTGGAAATTCACCCATGGGTTCGGGTAAAGAGTCGATCAGTGATTCGATGAGAGCGGCTTCTCGATTTGTGGATTTAATTATGGCACGGCTTTTTAAACACCGGGATTTACTTGAGATGGCGTCTGAGGCTACCGTTCCGGTGATTAATGCGTTAACGGATGATTCTCATCCCTGCCAGATCTTGGCAGATTTATTGTCGATTCAAGAGAAACGGGGTGATCTGAACGGGTTGAAGTTGGCATATGTGGGCGATGGATTTAACAATGTAACCCACTCGCTTATGACCGGAGGCACGAAGTTGGGAATGCATGTGGCAGTGGCTTCGCCGCCAGGGGAGTCGTTTATGCCGCGTGCGGATGTTACGGAGGGTTGTCATGGCTTTGCGGAAAAATCGGGGGGTTCTATTTTG
KOK=        96
KK=  819296  LL=  820225  Z=    4.56  JJ=  819266  DL=   930
A===      111      112      113      114      121      123      124      131      132      133      134      141      143      144      211      213      214      223      224      231      233      234      243      244      313      314      323      333      334      343      413      433
B===      222      122      422      322      212      412      312      242      142      442      342      232      432      332      221      421      321      411      311      241      441      341      431      331      424      324      414      444      344      434      423      443
RRR=   -0.755   -1.561    1.009   -0.451    0.017   26.860   24.086    0.363   -0.916   -0.376    4.252   -0.122    4.897   -0.944   -0.772   -0.281   -0.568   29.888    9.642   -0.133   -0.001   17.893   11.794   -3.029   -0.534   -4.383   -3.156    0.619    1.838   15.319    0.024    1.867
X1==   -0.308   -0.683    0.625    1.227   -0.683    5.169    7.157   -0.375    1.169   -0.456    3.060   -0.773    2.060   -0.680   -0.683    1.169   -0.549    6.811    4.291    0.169   -0.010    3.442    7.642    3.306   -0.456    4.060   -1.010    0.445    1.746    2.687    0.060   -1.075
X2==    2.450    2.286    1.613   -0.367   -0.024    5.196    3.365   -0.969   -0.783    0.825    1.389    0.157    2.377    1.389    1.131   -0.240    1.034    4.388    2.247   -0.783    0.055    5.198    1.543   -0.916    1.172   -1.079    3.125    1.390    1.053    5.701    0.402   -1.737
CD1=        0        0        1        2        0        6       11        0        2        0        4        0        3        1        0        2        1       11       12        1        1        7       13       11        0        5        0        1        3        4        1        0
CD2=       13        7       12        3        3       13        6        5        2       11        7        4        9        4        5        3        3        7        3        2        4        9        4        0       12        2       10       14        7       17        5        1
ATTTTTGTTTTGGGGTGCGGTGGTGCGGGGCGAGCGACGGCGTTGTTGGCGGCACGAGAAGGGGCTTCTTCGATTGTTTTGGCTGATTTAGATGGGGATCGAATGGAACGACTGGCGGGTGAAATTCATGTGCAAGCGCCTTCGGTTTGTGTTGAGCAGGTGCGGGGGCGTGAGGCTCAGGTGGAGGCATGCCGTGGATGTGATTTGGTAGTGCAGGCTTCGCCTGTGGGGATGAAGCGGGAGGATGAGTCGCTTTTACCTTCGGCGGCTTTTCATGCGGATCAGCGGGTCTTTGATTTAATTTATATGTATCCGGAAACGGCTATCTTGTCGGTTGCTCGTGAGGCGGGTGCGGCGGTTGCGAACGGGTTGGGTATGTTGCTTCATCAAGGTGCGCGTGCTTTCACGATTTGGACGGAAGAGGAGCCGGATGTGGATGTGATGCGGCGTTCGTTGGAAGAGGCGGTTTACGGTAGCGGGGAATGACCGCATCGATGCTCTATCTGCCCTGGGTTTTTTTGCTGGGTGTTTGCTGGGGTAGTTTTCTTCATCTGTGTGCGGTGCGTATTCCAAAAGGACTGTCTATTGTGTTGCCCCCGTCGCACTGTCCGCACTGCGAGGTGCGTTTGCGGGCGATGGATGCGATCCCGCTTTTGGGTTGGTTGCTTATACGGGGTCGGTGTCGATCTTGTGCTACATCTGTTCCGATTCGATATCCGCTTTCAGAGCTTATCTGCGGTGGGCTTTTTGTTTTGATCTGGGGTGGATATGGATTGGATTGGATTCTGCTTCCGTATGGGGTGCTTCTTTCTATTTTATTTGTGGGGAGCATAGTGGATTTGGATGAGCAGTGGATTCCGGATCGGTGTTCATATGGCGCGATGGGGTTGGGTCTTCTTTTCAGCATGGGTTATCCGGAGTTGCATGGAG
md=   3  K3=  619347  K4=  826992  IDL= 1651593
KOK=        97
KK=  638757  LL=  639926  Z=    4.53  JJ=  638727  DL=  1170
A===      111      112      113      114      121      123      124      131      132      133      134      141      143      144      211      213      214      223      224      231      233      234      243      244      313      314      323      333      334      343      413      433
B===      222      122      422      322      212      412      312      242      142      442      342      232      432      332      221      421      321      411      311      241      441      341      431      331      424      324      414      444      344      434      423      443
RRR=   15.434    6.281    6.792   -0.312    6.808    6.361   46.767    0.124    0.349   -2.291   -0.129    1.312    2.360    3.997   -0.943    0.092    2.814    0.840   -2.541    1.052    0.679    0.131   20.630   19.130    5.723    2.258    3.167   -0.351    4.041    5.787    0.388    0.550
X1==    4.564    2.200    2.828    1.247    3.642    2.220    9.494    0.297   -0.322    2.151   -0.318    1.247    2.228    1.764   -0.685   -0.958    2.723    0.968    2.754    0.313    0.488    0.334    4.810    6.170    2.989    0.955    1.330   -0.812    1.335    1.335    0.955    1.335
X2==    3.382    2.855    2.402   -0.251    1.869    2.866    4.926    0.418   -1.084   -1.065    0.406    1.053    1.059    2.266    1.376   -0.096    1.034    0.868   -0.923    3.359    1.393    0.390    4.289    3.100    1.915    2.364    2.382    0.432    3.026    4.334    0.406    0.412
CD1=       14        9        7        7       12        6       24        3        2        4        2        7        6        8        3        1       10        4       10        3        2        3       10       17        5        4        3        0        3        3        4        3
CD2=       11       10        9        2        8       10       10        5        2        2        3        4        4        4        7        4        4        6        1       11        7        3        9        5        8        6        9        5        7        9        3        3
GTAATTATGGATGATGAAGTTTCGCCTGCATTAGCATCCCACGGGGGTGGCGGCGTGATTACGAAAGTGGAGGCAGGGGTTGTATATATTGAGTTAGAAGGTGGATGTAAAGGATGTCCAGGCGCTCGTATGACCATGAAAAATGGAATTGAATCACTGTTTAAAGAGCGTGTTCCTGCGGTGAAAGAAGTTGTTGACGATACCGATCATTTTTAGGTTTTCGACGGGATTATATGAGGGTATTGGTAGTAGAAGATAATGCGTTTTCACGCAAATTATTGGTTAAAACATTAGAAAAAGCAGGATACCAACCTGTGGTTGCAGAAGATGGTGCACAGGCGATGGTTGTTATGCAGTTATCGGATGCGCCTTCGATGGTCTTATTGAATTGGATGATGCCGGGATTAAGCGGCATCGAAGTTTGCGAACAGATTCGCAAATTGGATAAACCGGTTCCTCCATACATTATTATGTTAACGGCAAAGGCTGATCGAGATGATGTGGCGCAGGGCTTCAGAATGGGATCTGATGACTATATTAAAAAACCATTTGATAGCGCAGAATTGATAGCTCGATTGAATGTAGGAAAGCGATTGGTCTATCAGCAGTCATTAATGCATACACTGATTGATGCATTGCCTGATCCTATTTATGTGAAAGATAGTCGAGGCCTTTATTTGGGTTGCAATGATGCATATGCGGAATTTGCTGGAGTTGAAAAAGATCATATTGGTCAAAAACAGGCTACCGATGTCTTGCCCAATGGAGCGGCACAGAAAAGCCATATGGATGATCTACGAGCCTTGGCAGCCGATGAACCGATGGAGATAGAGGAATGGAGCGTTGATGCTAACGGACGGAATTCCTACCATTACAGCGTGCGGATTCCTCTCATTGAATCATCATCCGGCTTGCGTGGATTGTTGGTTTTGCAACGCAACTTGAGCCAAGAAAGCATGAGCGAGAAGCTATTGCGTTATGAGCACAAGATGGCGGTTTTGGGTGGTATGTTATGTCGTGTCTCGCATGAAATGAAAAATATCCTTGGAGCTATGATGGGTTTTTCTTCATTAGGCTTAGAGGAGCTCGGACCCACCAATGAGGCCAGCGAATATTTGCAGGATATTTATAATGGCGGGGAGAGTGGTAAGAAATTATTAGATCAGCTTT
KOK=        98
KK=  646617  LL=  647366  Z=    4.66  JJ=  646467  DL=   750
A===      111      112      113      114      121      123      124      131      132      133      134      141      143      144      211      213      214      223      224      231      233      234      243      244      313      314      323      333      334      343      413      433
B===      222      122      422      322      212      412      312      242      142      442      342      232      432      332      221      421      321      411      311      241      441      341      431      331      424      324      414      444      344      434      423      443
RRR=    4.235    2.101    0.243   -0.637   -0.975   -0.719    0.163    3.776   -0.667   13.048   -2.467    2.415   -0.229    0.007   -0.587    1.232   -0.200    3.715   -0.558  111.894   26.381    1.286   18.071    6.985   -3.314    1.092   -0.158    0.240    0.039    0.230    1.031    6.934
X1==    0.855    1.443    1.056    0.421   -1.166   -0.135    1.648    2.056   -1.076    3.195    1.544    2.072   -0.242   -0.005    0.574   -1.076    0.146    2.237   -1.497   11.155    7.025    0.373    5.248    2.967    2.195   -1.135    1.025    0.313   -0.081    1.850    3.330    1.850
X2==    4.955    1.456    0.230   -1.515    0.836    5.325    0.099    1.836    0.620    4.084   -1.598    1.165    0.946   -1.268   -1.023   -1.145   -1.374    1.660    0.373   10.031    3.756    3.444    3.444    2.355   -1.510   -0.962   -0.154    0.767   -0.479    0.125    0.310    3.747
CD1=        2        3        2        2        0        1        4        3        0        4        3        4        1        2        2        0        2        4        0       13        8        2        8        7        3        0        2        1        1        3        5        3
CD2=       12        5        4        0        4       12        2        7        4       12        0        4        4        0        1        1        0        5        2       20       10        7        7        4        1        1        3        6        2        3        3        9
TGAGACGCTGAAAGGATTGCAGGTGGATCCTTTTGAAATTGTTGTAAATGATGTGGTGATTCAGGGGATGAGCGGGGTGCAGGCGCGTGTTGTGCTAGAAGAGATACACTCTGGTCATCAAGATGATGATCACAAGCATGAGCATGATCATGAGCATAGTCATCCTCATGATCACGATCATGGACGCCATTTAAGCACGATTTTGAAGTTGATCGAGGTAAGCACGTTGCCGGATTCAGTCAAGCACGAGGCGTCGGCAGTTTTTCAACGGATTGGCGAGGCGGAGGCTGCGATCCATGGAATTGATATTGAGCAGATTCATTTTCATGAAGTGGGCGCGATGGATTCGATTATCGATATTGTGGGATGCTGTCTTGCGAAACATGAATTAAATCTAGATGAAGTGGTTATTCGCTCATTACCTGCCGGCCATGGAATCATCGAATGTGCCCATGGGGTTTATCCGAATCCCGCTCCGGCAACGCTCCGGATTTTGGAAGGGTTTCCGGTCGACGCGGTGGATGAACCTTTTGAATTGGTGACGCCCACGGGTGCGGCTTTGGTGAGTGAATGGCGGTCGGGATCTTTTCCTCCTGTGGGAGCGAGGGCGATGAAGTCGGCGTATAGTTTTGGACATCGTTCTCTTTCTCAACGACCTAATCTATTGCGTGCGACGCTGTTTGAGGTGCCGGAGGATGCCCCGACAACTGCGTGTGAGGTTTTGGAATGTAATTTGGATGACATGACACC
KOK=        99
KK=  652977  LL=  654146  Z=    4.83  JJ=  652947  DL=  1170
A===      111      112      113      114      121      123      124      131      132      133      134      141      143      144      211      213      214      223      224      231      233      234      243      244      313      314      323      333      334      343      413      433
B===      222      122      422      322      212      412      312      242      142      442      342      232      432      332      221      421      321      411      311      241      441      341      431      331      424      324      414      444      344      434      423      443
RRR=    8.280   17.077    0.260    2.814   -0.663   18.185   30.811    0.311   -0.075    3.609    7.303   -0.385   -4.628    2.619   -0.769   -0.368   -0.227   30.235    4.128    1.307    0.672    5.466   16.108   -1.453    4.099    0.805   -0.139    0.107    5.511    6.263    1.036    2.799
X1==    3.927    3.356    2.862    2.437   -0.384    3.925    5.770   -0.414   -1.343    1.953    3.601    0.657    3.601    2.707   -1.008    0.915   -0.780    6.147    6.999    0.915   -1.108    1.752    3.728    1.198    0.963    2.168   -0.198    0.300    1.432    1.432   -1.413    4.029
X2==    2.109    5.089    0.091    1.155    1.724    4.633    5.340   -0.751    0.056    1.848    2.028   -0.586   -1.285    0.967    0.763   -0.402    0.291    4.918    0.590    1.429   -0.607    3.120    4.321   -1.212    4.254    0.371    0.701    0.356    3.849    4.374   -0.733    0.695
CD1=        8        8        5        7        2        7       14        1        0        3        7        4        7        9        1        3        2       11       18        3        0        5        8        7        2        5        1        1        3        3        0        6
CD2=       10       15        6        5        8       15       11        4        5       11        7        2        1        3        6        4        3       14        3        8        4        8       10        0       17        4        7        8       11       12        2        5
ACACGTCCTAGGGGGGGGACGACGGCAGAAGATGTAGCACTTGAAGCGGAATTGCTAGCGGATCCGAAAGAGCGGGCCGAGCATATTATGTTGGTGGATTTGGGTCGTAATGATATTGGTCGAGTCTGTGATTATCATACGGTTGAAGTAGAGGATTTGATGGTGATCGAGCGGTATAGCCATGTGATGCATATTGTTTCGAATGTGGCCGGAAGATTGGGTGATGAACATGATATTTATGATGTGATGCGAGCCAGCTTTCCTGCGGGAACGGTGAGTGGTGCGCCGAAGGTGCGAGCGATGGAAATTATTGCGGAGTTGGAAAAATGCAAGCGCGGCCCCTATGCAGGTGCAGTTGGTTATTTTGGTTTTGATGGAAATTTTGATTCAGCCATTACGATTCGAACCGTGATTTTAGATAAGAAAAAGGCGTATGTGCAGGCGGGTGCGGGGATTGTGGCAGATTCGGTTCCGCAGTGTGAATATGAAGAGACGCAGAATAAAGCGCGTGGCATGATGAAAGCGTTGGCATTGGCACAGGTGTTTCATTCGGCAAGAAAGAGCGGTTAGCTATGATTTTGGTACTCGATAATTATGATTCATTCACGTTCAACCTCGTTCAATATTTAGGGGAGTTGGGTGCTGAACTTCATGTTGTTCGTAATGATAAAATTACGGTTGAAGAGGCTTTGGCATTGAAGCCGGAAAAACTGTTGGTGAGTCCGGGGCCTTGTTCACCAAGGGAGGCTGGAATTTCATGTGAGTTAATTAGGGCGTGTGCTTCATTGATGCCGGTATTTGGGGTCTGCCTTGGGCATCAATCTATTGGTGCGGTGTTTGGTGGAAAAGTGGTACGAGCGGAGCGTTTGATGCACGGAAAAACCTCTCCGATTCATCATGATGGAACAAGTGTTTTTCAGGGGCTTTCAGATCCGTTTGAGGCAACGCGCTATCATTCGTTGATTGTTGAGCGGTCTTCGCTTCCGAAGGAGCTACGTATTACGGCATGGACGGAGGAGGGCGAGATTATGGGAATGCAACATGCTGAATTGCCGGTGCATGGGGTTCAATTTCATCCTGAGTCGATTCTTACACTTGAGGGCAAACAACTGCTTCAGAATTTCTTGAATCTTTAGTTTCGATACCGGTTGACGATGGGCATGCGCCGAT
KOK=       100
KK=  666417  LL=  666896  Z=    4.87  JJ=  666387  DL=   480
A===      111      112      113      114      121      123      124      131      132      133      134      141      143      144      211      213      214      223      224      231      233      234      243      244      313      314      323      333      334      343      413      433
B===      222      122      422      322      212      412      312      242      142      442      342      232      432      332      221      421      321      411      311      241      441      341      431      331      424      324      414      444      344      434      423      443
RRR=   19.768    5.880    0.214    0.129   -0.105    8.390    4.585   -0.359    0.480   -0.693    2.410   -0.773    0.066   -0.217   -0.290   -0.020    1.184   -2.452   45.994   -0.435    0.189   12.437    0.275    1.300    0.773    1.362    4.450   -0.154    0.486    7.433   -0.061    0.197
X1==    6.169    3.082    0.373   -0.116    0.082    2.307    2.503   -0.627   -0.693   -0.473    1.154   -1.069    0.154   -1.246   -0.918   -0.693   -1.125   -0.765    9.181    0.307    0.478    3.064   -0.936    1.038    0.527    3.154    1.478   -0.357    3.361    2.361    0.154    1.361
X2==    3.204    1.908    0.573   -1.107   -1.277    3.636    1.831    0.573   -0.693    1.465    2.089    0.723    0.432    0.174    0.315    0.029   -1.052    3.203    5.010   -1.414    0.395    4.058   -0.294    1.253    1.465    0.432    3.012    0.432    0.145    3.148   -0.397    0.145
CD1=        7        4        1        1        1        3        4        0        0        0        2        0        1        0        0        0        0        0       12        1        1        4        0        3        1        4        2        0        4        3        1        2
CD2=        6        4        3        0        0        7        3        3        1        5        4        2        2        1        2        2        0        6        6        0        3        6        1        2        5        2        7        4        2        6        1        2
GCGGGCTGGAAAGCGTTTCGCGATGGTCAATCGCTCTTTGAGCGGGGTGTCGTTGAAAAGATCCAGGTGGATGACCCATTTATTACGGGTCAGTTAAATCTGGGGCCGCGAGGCATGCGTAGCCGATTTGAAGTTTTATCGAATGGGTTGGTAGAAAACCATTGTCCGTGTCGAGATAATCAAGAGCGTGGATTGATTTGTTCGCACTTGGTGGCGATGGGGTTGAAATGGTTGGAAGATCAGCAAGTGGAGGCGGCGGTGGCCTCTGGAGATCCTTCTCGTCTGGAACAAATTGAACGGAGTGCGAAAGGGGTGCGCATCCGCCGAGCTCGAAAATCAACGCCGGGTGCCATGTTGGCTTCGTTGCGATTGGTTTTGGGTAAAGAGTGGAAAAAAGAGTTGGATCAATTTGCATTGCGTTTTGAGGTAATGCTCAATGAGCAGGGAATATTGCATCCAATCCATTCCATTCAACCGGAT
KOK=       101
KK=  669207  LL=  670196  Z=    4.92  JJ=  669207  DL=   990
A===      111      112      113      114      121      123      124      131      132      133      134      141      143      144      211      213      214      223      224      231      233      234      243      244      313      314      323      333      334      343      413      433
B===      222      122      422      322      212      412      312      242      142      442      342      232      432      332      221      421      321      411      311      241      441      341      431      331      424      324      414      444      344      434      423      443
RRR=   18.174   27.857   13.022    1.424    0.073   32.649    9.882    0.986   -0.014    0.814    5.292    0.523   -0.612    0.124   -0.068    1.008    0.230    7.061    7.389    0.922   10.459    0.343    1.140    0.259    3.580   -2.103    0.381    1.482    0.034   12.700   -0.409   25.261
X1==    3.187    7.702    4.036    2.825    1.220    5.159    2.073   -0.783    0.485    0.267    4.952   -0.623    0.395   -0.247   -1.137   -0.850   -0.157    5.556    5.141   -1.518    3.205    0.286    2.181    0.699    1.827    2.348    0.178    0.631    0.105    3.057    1.697    5.270
X2==    5.702    3.617    3.226    0.504    0.060    6.329    4.768   -1.260   -0.030    3.053    1.069   -0.839   -1.550   -0.503    0.060   -1.186   -1.464    1.271    1.437   -0.608    3.263    1.198    0.523    0.371    1.959   -0.896    2.135    2.348    0.324    4.155   -0.241    4.793
CD1=        8       16        8        8        5       10        7        1        3        2       10        2        3        3        1        1        3       11       13        0        6        3        6        5        4        6        2        2        2        6        5        9
CD2=       13        9        9        3        3       14        9        1        3        9        4        1        0        1        3        1        0        5        4        2        9        4        3        2        7        1        7        8        3        9        2       10
CGTCAAGATGTGGTTCGGTTGTTTAATCGAGATCATTCGATTCCGGTCTTTTTGATGAGTTTGAAAGCAGGTGGAACGGGCTTGAATTTGACGGGTGCGGATATGGTAATTCATTTTGATCCTTGGTGGAATCCGGCGGTGGAAAATCAGGCAACGGATCGCGCACATCGGATTGGGCAGAAGCGGACGGTTTATAGCGTGAAGCTCATTACGAAGGGAACTATTGAAGATAAAGTGGTTGCCATGCAGGAGAGCAAGCGAAGTGTTATTGATGCGACGTTAACGACGGATGAACAGATAATGCAGAAGCTGACGTGGGAAGATGTGCAGCAACTTTTAGCGCTTTAACGATTATTTAACGGCATCAATGGCGACTATTTTTTTCCAAAGCGCGGGCATTTGTCTGAGTGGCACCATATTGGGTCCATCCGAAAGTGCTTCTTCGGGATTGGGGTGCGTTTCAATAAAGAGCCCATCGACTCCAACGGCGGTTGCTGCTTTCGCTAGAGATGGGGCAAATCGTCCGTCTCCCCCGGATGAATCGCCTTGGCCGCCGGGTGATTGAACGGAATGGGTGGCATCGAAAATAACGGGATAGCCCATTTCGCGCATAATAATCAAACTACGCATATCTGCCACAAGCGTGTTATAACCAAAGGAGGTGCCGCGTTCGGTGAGTAGAATCTTCGTGTTGCCGGTGGATTCAATTTTTTTAATAACTTGAGTCATATCCCAAGGCGCCGCAAATTGCGCTTTTTTGACGTTTACGGCACAGCCACTCTCACCTGCTGCGATCACAAAATCGGTTTGGCGAACGAGAAAAGCAGGTAGTTGAATGATATCAACGACTTGGGAGGCGATATGAATTTCTTCCACATTGTGGACATCGGTGAGAATAGGGATGTTATATTTTTCGCGAACTTCGGCCAATATTTCGAGTCCTTTGGAGATGCCGGGTCCTCGATAAGAATGAATGGATGTGCGGTTGGC
KOK=       102
KK=  674637  LL=  675656  Z=    5.85  JJ=  674487  DL=  1020
A===      111      112      113      114      121      123      124      131      132      133      134      141      143      144      211      213      214      223      224      231      233      234      243      244      313      314      323      333      334      343      413      433
B===      222      122      422      322      212      412      312      242      142      442      342      232      432      332      221      421      321      411      311      241      441      341      431      331      424      324      414      444      344      434      423      443
RRR=   45.388    8.212    2.572   -0.132   -1.928   46.109   -0.155   -0.060    0.224    7.593   -4.057   -0.869    0.383   -1.157   -2.595    0.477    0.295   17.008   -2.474    2.423   18.449   25.997   13.571   -0.939   -2.008   -0.566    0.769    2.422   -0.385    0.166    0.678   22.605
X1==    6.762    4.543    1.000   -0.791    3.063    7.235   -0.340   -1.000   -0.167    2.365    2.269    1.964   -0.314   -0.551    2.324   -1.092   -0.340    3.927    1.761    0.758    4.250    5.070    3.483    0.840    1.365   -1.175    0.250    1.596    1.133    0.133    1.408    4.133
X2==    6.712    1.808    2.573    0.167   -0.629    6.373    0.457    0.060   -1.344    3.211   -1.788   -0.442   -1.221    2.098   -1.117   -0.436   -0.866    4.331   -1.405    3.195    4.341    5.128    3.897   -1.118   -1.472    0.481    3.072    1.517   -0.340    1.244    0.481    5.469
CD1=       10        8        2        1        6        9        2        0        1        3        4        5        1        2        5        0        2        6        6        2        5        8        6        5        2        0        1        2        2        1        3        5
CD2=       20        8       12        3        3       19        3        6        2       15        0        2        1        4        2        4        1       13        0       12       16       11        9        0        3        4       13       12        3        6        4       14
GGCGGTGAAAAATGCGAACGAGCATGAGCAGGATCGCGAGCGATTGGTGGAATTCCTTTCTGAAGAGTTTGTGAAAGTTGATTTAAAGGCAGACGATAAATGGGATGCAATTCGGCAGTTAAGTAGTTTTTTAATGCGGACGCATCGGGTTGAGCATTTGAGCGAAGCGGAGTTATATGAATCGGTCTGTATGCGTGAAAATGAAATGAGCACGGCGATTGGTGAGGGTATTGCGATTCCTCATGGGCATGTGGAGAAGGGACCGGCGATTCAGGGTGTGATGGGGATCTGTCGTGAAGGGATTGATTTTGATGCGCCAGATGGCGAGCCGGTGAAGTTGATTTTGTTAGTTGCGACCCCGAAGGATAAACGGGATGTGCACTTAAAGGTGTTGGCGAGTTTGTCGCGGATGATGGCGAATCCAAAGATTCGAACCCGCTTGATGGCGGCCCTCTCACCGGAAGATGCCATGGAGGTAATCGAGAGCGAAGAGGTTCGCGATTATAACTATTTTCTGGAGCAGAGCACTGAGGATCCGGTCGGGCGATAGTTGATTTTATTGCTTTGGGTGGAGGGGTATAATGGGTAAAAAAAACGCCCCGATAACGGGGCGGAAAAATCGAAGCCCATCGCCCTTATCTTCGATTTTTCAGGATTAAATTTTTTTTAATTATCATCGATGTTATTTCGACTTGGTTTTTCGGATTTAAATTCAATGGGGTCATCCGAGGCGGGACCGAATTGATAGAGGTTGGTGTCGAGATTGCGGTGGAGAATGATGTCGGTATAGATTGTTTGGTTGGGCTGAATGATGGATGTGAGGTGCTGGACGTTGGCCCGATATTCGGCGGGGGCGTATCTGATGAATCCTTGATCGGGACGGGCGATGATACGGAAGCCAATTTTTTGATCGGGAACGCAGTGCATTTTGGAGGTATCGAGATAGAGGGTGAGTCGTCCGGTATGTTCGTTGAATTGTTTATCTTTTAGGAAGCCTTTCGGGAGCCTATTGGGTTTGTA
KOK=       103
KK=  697887  LL=  698246  Z=    4.85  JJ=  697047  DL=   360
A===      111      112      113      114      121      123      124      131      132      133      134      141      143      144      211      213      214      223      224      231      233      234      243      244      313      314      323      333      334      343      413      433
B===      222      122      422      322      212      412      312      242      142      442      342      232      432      332      221      421      321      411      311      241      441      341      431      331      424      324      414      444      344      434      423      443
RRR=    2.765   -0.359   -1.306   20.132   -0.476    5.279    1.084    0.247   -0.940    0.188   -1.369    0.906    0.689   -0.777    1.572   -0.391    0.055   42.357    0.017    0.464    0.807   -2.904    0.288   -0.025   -0.994   -2.399    1.111    0.442    9.714    4.803   -0.340   -0.480
X1==    2.182    1.120   -0.622    4.120   -0.880    2.330    1.053   -0.622   -0.670   -0.473    1.330   -0.880   -0.670    1.053    1.120    0.330    0.053    8.279   -0.019    0.330    1.491   -0.721    0.279   -0.019   -0.473    2.330    0.491   -0.360    2.491    2.491    0.330   -0.509
X2==    1.267   -0.321    2.099    4.886    0.541    2.265    1.030   -0.396    1.403   -0.396   -1.029   -1.029   -1.029   -0.738    1.403   -1.183    1.030    5.116   -0.902    1.403    0.541    4.030    1.030    1.314    2.099   -1.029    2.265   -1.228    3.900    1.928   -1.029    0.943
CD1=        3        2        0        5        0        3        2        0        0        0        2        0        0        2        2        1        1        9        1        1        2        0        1        1        0        3        1        0        3        3        1        0
CD2=        3        1        4        6        2        4        2        1        3        1        0        0        0        0        3        0        2        7        0        3        2        5        2        2        4        0        4        0        5        3        0        2
TTCCCGAGTCGCAAGACGGTTGAGGAGCAGGGAGACAGTGAAGAGCGACGCCTTTTCTATGTGGCGGTTACGCGAGCGGAAGATCGGCTCTATCTTTGCGCACCGATGGTTCGACGGCAGCGAGATGGCGGTATCCAGTTTCTTGATCCATCCCGGTTTATCGAAGAAATTCCAGATGAATTCCTTGTGGAAGAAAAAGGATTTTTCTAAGGCTACTTCCTTTTCCATTGACCGAATTCCTTCCTAAAGGCAAAGCTACTTTTATGAGTTTGAAATTAAAAATGTATGGCGAGGCGATTCTTCGTGAAAGAGCGCTGGAAGTTAGTGAGTTTACGGAGGCATTAGCGGATCTTGTCAAAG
KOK=       104
KK=  757977  LL=  758306  Z=    4.58  JJ=  757647  DL=   330
A===      111      112      113      114      121      123      124      131      132      133      134      141      143      144      211      213      214      223      224      231      233      234      243      244      313      314      323      333      334      343      413      433
B===      222      122      422      322      212      412      312      242      142      442      342      232      432      332      221      421      321      411      311      241      441      341      431      331      424      324      414      444      344      434      423      443
RRR=    0.529   29.668   -0.789   -0.075   -0.166   88.217   -1.581    0.914    1.051    1.737   -0.212   -0.075    1.042   -0.173   -1.639   -0.092    0.905   -0.555   -0.461   -1.116    2.059    0.081   -1.253    0.065    0.453    0.463    0.329    2.315    0.229   -0.221    0.729    1.252
X1==    1.697    3.959   -0.873    0.074    0.525   10.905    1.842   -0.873    0.964    1.353    0.313    0.074    0.313    0.272    1.384   -1.024   -1.055    0.720    0.634   -1.024    5.236    0.190    2.190    0.141    0.353   -0.687    0.236    1.520   -0.509    0.491    0.313    0.491
X2==    0.312    7.493    0.904   -1.012   -0.317    8.090   -0.858   -1.048    1.090    1.284   -0.675   -1.012    3.325   -0.636   -1.185    0.090   -0.858   -0.771   -0.727    1.090    0.393    0.428   -0.572    0.461    1.284   -0.675    1.393    1.523   -0.450   -0.450    2.325    2.550
CD1=        3        6        0        1        2       12        3        0        2        2        1        1        1        1        3        0        0        2        2        0        6        1        3        1        1        0        1        2        0        1        1        1
CD2=        2       10        2        0        1        9        0        0        2        2        0        0        4        0        0        1        0        0        0        2        1        1        0        1        2        0        2        2        0        0        3        3
GTAGGCCTCGATGGCTTTATCATTATCAATACTAAATCCATCCGATGAAATACGAAGTAAAATTAATTGAGTATGAGGTGCGATTCCGCTGATGCCGATGCTATTATCGGTTTGCGCTGCGATGATACCGGCCACATGGGTTCCGTGATTTGCAATTTCAGCGGAAGTTCGGCTGAGGTCACCTGAATTGTTGATAAAATCATACCCGTGATTATCGTCGATATATCCATTCCCATCATCATCGATTCCATTATCGGGAATTTCGCTTGGATTGTTCCAGAGATTATTTTTTAAATCGGGATGAGATATATCAAATCCACTGTCAATGAC
KOK=       105
KK=  763347  LL=  764516  Z=    7.32  JJ=  763347  DL=  1170
A===      111      112      113      114      121      123      124      131      132      133      134      141      143      144      211      213      214      223      224      231      233      234      243      244      313      314      323      333      334      343      413      433
B===      222      122      422      322      212      412      312      242      142      442      342      232      432      332      221      421      321      411      311      241      441      341      431      331      424      324      414      444      344      434      423      443
RRR=   20.735    3.428   -3.189   17.840   -1.299   37.628   17.626   -0.315   -0.525   11.821   -0.186   -2.444    0.483   -1.960   -1.890   -0.762    0.285    6.991   26.044   -0.072   33.709    5.215    0.608    0.840    2.834    0.202    0.438    3.635    0.076    0.076    3.086   11.482
X1==    3.497    1.199   -1.397    4.706    1.199    6.485    3.510   -0.673    0.482    3.718   -0.189    3.534    1.143    1.343    1.199    0.482   -0.270    2.036    5.910   -0.185    7.016    2.642    0.801    0.924    1.247    0.477    0.187    2.677    0.182    0.182    3.141    5.486
X2==    5.929    2.860    2.283    3.791   -1.084    5.802    5.022    0.467   -1.088    3.179    0.983   -0.692    0.423   -1.460   -1.577   -1.581   -1.058    3.434    4.407    0.388    4.805    1.974    0.760    0.910    2.273    0.423    2.347    1.358    0.417    0.417    0.983    2.093
CD1=        8        5        0       11        5       12       10        1        3        6        2        9        4        6        5        3        3        6       16        2       11        7        4        6        3        3        2        4        2        2        7        9
CD2=       18       10       10       10        2       16       11        6        2       12        5        2        4        0        1        1        1       10        9        5       14        6        4        3       10        4        9        8        4        4        5        7
TTGTTTTTGCATGAGATCGATATAGGTGCAACTGCCGCCTTTGACCGTTCGCCATTGAGGTCGATCTTTGATGCCAAGCAGTCCGTGATTTTTGAAAAAATTCATAAAACTTTGGGCGGGAAAGGCCATCATCTCTTCGCAGGGGGTAGACCAAATGGCGGAGCCCATGGGGATTAAGTGATGATCGATGAAGTCTTGAGAGAAGTGGTTTCGTTTGAGATAGGCTCCTAATGTCTCATCGGGATGAAGTCCGGAAGAAGCATCTTGGGAAGCGGTGGAGAAGAAGCGCAAGACTTCTTTGATGAGGCGGTGGAATCGAGGATGAATTAGGTTTTTACGTTGTGCAAATAGACCCGAAAGTCCGGATCCGCAATATTGAAGACCACTCGGAAGATCGTGATATCCAAAGGACATATTGCTGTCTTGAAGCGGTACGTTAAGGGATGTGAAAAGTTTTGTGAGCAGAGGATAGTTGCGGTGGTTCATGACGATAAAACCGGTGTCGATTTTGAGCCCAGCATCAGGTCCTTTTTGAAGTGTAATGGTATTGGTGTGCCCGCCGATCCGATTGGAGGCTTCAAAGAGGGTGACTTGATGTTTTTGCTGCAGGAGGTGCGTGGTGGTTAACCCCGCGGCACCGGATCCGATGACGGCAATACGTTGTGGCGTGATCATGTTGTTTTGTTCCATCAAACATCCACCCCCTTGGATGGAATTAGATTCGGGCATATCTCGTGAGAGATCAATGCCCGATGTGGGTTTATTATTGCTGGAGAACTGCTTTGGGTAGGGCTTGTTCAATCGCTGCAATGAGTTTTTTCTGGTTGGGATCTATGCGACTTCCAAATCGATTGATCACGGATCCTTCCGGTGAGATCAGGAATTTATTAAAGTTCCATGAGATCCCGCCACCAAAGGATGGATTACTCTGTTTGGATGTGAGCCATGCAAAGAGTGGATGCTGATTTTTGCCTTTTACATCGATTTTAGCAAAGAGAGGAAAGGTGGTTTGGAAGCGCGTTTCACAAAAAGTGGCAATCGCTTCGTTGCTACCTGGCTCTTGCCCCATAAAGTTGTTTGATGGAAAAGCGAGGACGACGAGCCCTTGGTCTTGGTATGTTTTATAGAGGGCTTGCAGTCCTTCGTATTGTCCGGTGAATCCACACCGAC
KOK=       106
KK=  775197  LL=  776366  Z=    5.70  JJ=  775167  DL=  1170
A===      111      112      113      114      121      123      124      131      132      133      134      141      143      144      211      213      214      223      224      231      233      234      243      244      313      314      323      333      334      343      413      433
B===      222      122      422      322      212      412      312      242      142      442      342      232      432      332      221      421      321      411      311      241      441      341      431      331      424      324      414      444      344      434      423      443
RRR=    0.447   47.166   -1.681    0.850    3.043   13.810   27.946    0.919    0.622   -1.105    0.235   -0.079    1.953   -1.319   -0.837    0.214    2.705    4.825    0.839    2.401    0.615    9.314   14.021   16.497    0.147    0.896    1.909   -0.241    4.254   19.069    0.827    1.706
X1==    3.353    7.003   -1.076    3.895    2.781    2.205    6.002    0.796   -0.341   -0.787    0.123    0.197    2.351    3.297   -1.440    0.508   -1.827    2.532    5.085    1.357   -0.959    2.535    4.555    4.805    0.213    3.094    2.041   -0.539    0.666    4.250   -0.620    2.458
X2==    0.133    6.735    1.562    0.218    1.094    6.263    4.656    1.154   -1.825    1.404    1.913   -0.400    0.831   -0.400    0.581    0.422   -1.480    1.906    0.165    1.770   -0.641    3.675    3.078    3.433    0.688    0.289    0.935    0.448    6.383    4.486   -1.334    0.694
CD1=        6       12        0        9        6        4       14        2        1        0        2        3        5       11        0        2        0        5       14        3        0        6        9       16        1        6        3        0        2        6        1        4
CD2=        5       17       10        3        6       19        9        9        1       12        7        2        5        1        5        6        0        8        2        9        5        9        8        5       10        4        9       12       18       14        1        6
TTGATGTGTTGGTGAATGGGGCGGGTATGAATCAGCGAAAAGTGCCGGTGGAGGAGATTGAGGTGCCGGATTGGGAGGCGCATATGGCGCTTAATTTACGGGCTCCGATGGTGTTGTGTCGGGAGGCGATGCGGCGGATGCCGGCGGGCGGGCATATTTTGAATGTGGTGAGTACGATTGCACTGAGTTCGCAGGCAAATTATTCGATCTATGCGGCGAGCAAATATGGGTTGTTGGGATTCACGAATACGTTGCGTAAAGAGGCTCAGTCGCGGGGGATCAAGGTGACAGCTGCTTTTCCAGGGGGAACGGATACGGCATTTCGTACGGAGGAGCGGTTGGATTATATGCGGCCGGATTCGGCGGCGTTGATGTTGGTTCAGGCGTTGGAAGCGCCGGCGGATGTGGTGATGCATGAGGTGGTGTATCGCCCGATGGTGGAGACCAATTTTTAATTGCCGTTGCCAAGTGGATAGAGCGCGGGCATATTACGTAGACGCGGTTTTAATAAGGAGCAAGTGAATGGAAGATTTAAAAAAACATGCATCGTATGCGGGTGCTGAGGGTCCGGTTGTTTTGGTGATTATGGATGGTGTTGGTATTGGAAAAAATCCAGAGAGCGATTGTGTGGCTCAGGCAAAAACACCGAATTTAAATTGGTTGAAAGAGCATGCGGCGTATGCCGAGATTAAGGCGCATGGGAAGGCGGTGGGTCTCCCTGAAGATACGGATATGGGTAATTCGGAAGTGGGCCATAATGCAATTGGTTGTGGGCGTGTGTTTGATCAGGGAGCATCGCTGATTGATGATGCGATTGCCTCACGGGCTCTGTTTGAGGGGTTGGTTTGGAATGAATTGGTGGATAATGCGGTTGCGCAGGTGAGCACACTTCATTTCATCGGCTTGCTTTCGGATGGAAAGGTTCATTCGAATATTAATCATTTGGAGGCAATGTTGCGTGAAGCAAAGGCGCGGGGCGTGCAGAAGGTTCGTATTCATGCCTTGACTGATGGGCGAGATGTGCCACCAGTATCTGCGTTGGATTATGTTGAGCGATTGGAGGCGTTCTTATTGGAGCTGAATGAAGGGGGTTTTGATTATTGTATTGCTTCGGGTGGGGGTCGGATGAAAATCACGATGGATCGCTATGATGCTGATTGGCCAATGATT
KOK=       107
KK=  840613  LL=  841662  Z=    4.63  JJ=  840613  DL=  1050
A===      111      112      113      114      121      123      124      131      132      133      134      141      143      144      211      213      214      223      224      231      233      234      243      244      313      314      323      333      334      343      413      433
B===      222      122      422      322      212      412      312      242      142      442      342      232      432      332      221      421      321      411      311      241      441      341      431      331      424      324      414      444      344      434      423      443
RRR=   14.959    1.317    1.999    1.258    0.739    6.264    5.327   -0.037    0.767    1.440    0.055   -0.810    3.569   -1.549    4.161   -0.194    0.978   22.557   -2.329   14.110   39.477    8.922   17.890   -0.987    8.016    0.535    0.043   -0.598   -0.492   -0.315    0.344   12.113
X1==    3.619    1.105    2.285    0.823    1.105    1.901    2.749    1.421   -0.480    1.067    1.603    0.823    0.861    1.263    2.426    0.314   -0.661    3.720    3.793    4.282    6.578    3.970    3.288    4.260    3.067    0.861    0.853   -0.644    0.652    1.544   -0.623    3.328
X2==    4.134    1.192    0.875    1.529    0.669    3.295    1.937   -0.026   -1.598    1.350    0.034   -0.984    4.146   -1.226    1.715   -0.620   -1.479    6.064   -0.614    3.295    6.002    2.248    5.441   -0.232    2.614    0.622    0.050    0.929   -0.753   -0.204   -0.553    3.640
CD1=        7        4        4        4        4        4        8        3        1        2        4        4        3        6        6        2        2        7       11        7        8        8        7       13        4        3        2        0        2        3        1        5
CD2=       13        6        7        5        5       11        5        5        1        9        3        1       10        0        7        3        0       15        1       11       18        6       11        1       12        4        5        9        2        3        2       10
TATGAACGATGTATGGTGGGAGAATTCACGGCCGAGCAGACGGGCTGGGTGAATCCGTTGGATTATGAAAAAGAAGTATTTGATTAGAGAGAGGAAATGAAAATGAAGAAGTTTTTTACCGTGTGTTTGATGGGATTAATCAGCGGGTCGTTTTCTGCTTTCGCAGATACGCTTGAGCTGAAGATGTTGGATGGAGAATATTGGTGGGCAGGGTGATTTTCCAGCGGTCGCCTTGTGGGGTTGGCGCATTGGTTACGGGGTGCACTTATTGCTTTTCTTCAGTCACTGTAATTACTCACAGGCGTTGATTCAGGTTCAGAACCGCACGGATTGGGTCGATGGATCTTCTGCTGATTTAGGTGGGCAATTTTCGGCGAATCCTAACATCGTGGACATTTTACGTTCTGGTTAGCCGAAGCTTCAATTAACGTTTTGCTCTTGAAAAAGGTGAGATGTCGTTAGATACATATCGTGATTTTGGGTATTGGAGGGTCGTATGAAAGTATCTGTTTTAAAGTGGCTGTTATGGATTGGATGTGGGGCTTTGCTGTTGCCGTTGCTCGAGGTGGAAGGGAAGGCTCCGGATCAGCAAGCGGTCGATGGGGGTGCGAATGCGTATTTCGATCAGGATACGGGTGAGCAAATTATTCCGGAAATTGAGATTCGGGATGGCAAAAAATATTACACCTGGCCGATGTGGAATCAGTCTAAAAATCGTAAATTACAGGTGCTTCGTGAGCGTACAACGCATCCGGATGCGCAATGGTGGCCAGAGGCCGGGCTTGGGCTTTTCATGCATTGGGGGATTGTGAGTGAGTTCGAACCTTCAGGTGAGGCTTGGTCAGGTCGGTGGACGCAGGAGCGGGAGAATAAAGGCGTTTATTATCCACAGGAAAAAATGTGGGCTGCCGCTGAAACCTTTAATCCAACGGAATATGATCCTGATCGCTGGATGGAGGGCGCGAGTCGGGCAGGGTTCAGGTATGCGGTACTCACCACGAAGCACCATGATGGATATGCTTTGTGGGATTCAGATTGGGCGCTGATGGG
KOK=       108
KK=  854683  LL=  855042  Z=    4.66  JJ=  854233  DL=   360
A===      111      112      113      114      121      123      124      131      132      133      134      141      143      144      211      213      214      223      224      231      233      234      243      244      313      314      323      333      334      343      413      433
B===      222      122      422      322      212      412      312      242      142      442      342      232      432      332      221      421      321      411      311      241      441      341      431      331      424      324      414      444      344      434      423      443
RRR=    6.964    2.628   -1.713    2.372   -1.496   72.034    0.057    0.008    0.792    5.198   -0.740    0.234   -0.103    0.156   -0.045    0.007    0.057    4.770   -0.635    0.792   -0.956    0.885   -2.319    0.835    0.051    1.012    2.140    0.006    2.558    0.875   -0.103    6.768
X1==    3.073    2.062    2.051    1.886    2.062   10.040   -0.077    0.051   -0.960    1.029    0.876    0.910   -0.089   -0.208    0.062    0.040   -0.077    4.029    0.876   -0.960    1.018   -1.060    2.777   -1.125    1.029    0.876    2.018    0.007    0.842    0.842   -0.089    0.842
X2==    2.266    1.275   -0.835    1.258   -0.725    7.174   -0.734    0.165   -0.826    5.050   -0.845    0.258    1.155   -0.751   -0.725    0.174   -0.734    1.184   -0.725   -0.826   -0.939   -0.835   -0.835   -0.742    0.050    1.155    1.061    0.893    3.039    1.039    1.155    8.039
CD1=        4        3        3        3        3       11        1        1        0        2        2        2        1        1        1        1        1        5        2        0        2        0        4        0        2        2        3        1        2        2        1        2
CD2=        3        2        0        2        0        8        0        1        0        6        0        1        2        0        0        1        0        2        0        0        0        0        0        0        1        2        2        2        4        2        2        9
GCGTTCCAGCGGATTCCCGATGGCCCGAATAAGACCGGCCTCTAAATCAACTTTGCCATCTACATAATCAATCAGTCTTTCTGTGATCGGGTCGTAGAAAAGAGCATTGATGGTAAAATCACGCCGCTTGGCATCTTCTGCTGCCGCACAAAAGGTAACGGCATCCGGATGGCGTCCATCGCTATAAGGGGCTTCCGCACGAAAGGTGGCAACATCGGTTTGGATCTGATCCTCGATGACGGCGATCACACCAAAGCTTTTTCCAATGGCGAGGGTCTTAGAGAAGAGTGCTTCCACCTGCTCGGGAAGGGCAGAGGTTGCGATGTCATAATCTTTGGGCGGGATGCCTAGGTGTTGATC
KOK=       109
KK=  863053  LL=  864102  Z=    5.38  JJ=  863053  DL=  1050
A===      111      112      113      114      121      123      124      131      132      133      134      141      143      144      211      213      214      223      224      231      233      234      243      244      313      314      323      333      334      343      413      433
B===      222      122      422      322      212      412      312      242      142      442      342      232      432      332      221      421      321      411      311      241      441      341      431      331      424      324      414      444      344      434      423      443
RRR=   30.578    8.036    2.404    6.186   -0.075   38.276    2.384    1.359    0.341    3.279    0.186    0.301    0.114    3.155   -0.958    4.717   -0.141   17.827    0.731    0.739    4.503    7.515    2.382   -0.055    0.122    1.241    4.976    7.462    0.060    5.360    1.229   14.948
X1==    5.405    2.542    0.804    2.498   -0.154    4.936    1.732    0.804   -1.687    1.986    3.079   -0.177    0.091    1.043   -0.828    1.925   -0.891    2.999    0.349   -0.483    1.871    2.949    1.777    0.322    0.339   -1.104    4.561    3.311    1.826    1.292    1.884    5.030
X2==    5.657    3.162    2.989    2.476    0.488    7.754    1.377    1.689   -0.202    1.651    0.060   -1.703    1.245    3.024    1.157    2.450    0.159    5.944    2.094   -1.529    2.407    2.549    1.340   -0.170    0.362   -1.124    1.091    2.254    0.033    4.147    0.653    2.972
CD1=       10        6        4        6        2       11        5        4        0        7        8        2        3        4        1        6        1        8        3        2        7        8        6        3        4        1       12       11        7        6        6       13
CD2=       11        7        7        7        3       14        5        5        2        5        3        0        5        9        4        6        3       11        6        0        6        7        5        3        3        1        4        6        3       10        4        8
AGGTGCGATAAACCCCGATCGATCACCACGTCATACCAACTCCGATTGGTAGGGCGTGTTCGCCGAACGCGCCTTCCCGCGCCTCTCTGCGGATGCCTTCCCGCACCTTCCTTCCCGCGCCTTCCCGCGATTGGTAGGGCGTGTTCGCCGAACGCGCCACCCCCATCCGCAAAGAATAAACGCGATGGAATGCAATTCCTCCGATAGAATACAATTCTCCATTTCTGCAAGCATTCGGATTTACAACCGATACGATTAACGTACATTTATTTTTTTGATACCAAAATTAGTAATAGGAGAAGACAGATGGTTAAGATTGGACAAGCAGTACCGGAATTTACAATGGCTGCGTACCATAACGATGAAATCGTTGATATCAAGTTATCAGACTACAAAGGAAAATGGGTACTTCTACTCTTCTATCCTGCAGATTTTACGTTTGTATGCCCCACCGAGCTCGAAGATGCCGCGAAAATATATGACAAGTTTCAAGCCCTCGGCGCCGAAATCATCAGCGTCAGCACCGATACACCCTTTGTGCACAAAGCTTGGCACGATCATTCCGATGCCATTGGAAATGTAGCCTACCCCATGGGTGCCGATCCAACCGGCGAAGTCAGCAAACTGTTTAATGTCTACATCGAAGAGGAAGGGCTTGCCCTACGAGGCACGTTCATCATCGACCCCGACGGGGTATTGAAAACGGCTGAAGTGCATGATCTTGGAATCGGGCGTAGTGCAGCTGAGTCGCTCCGGAAGTTAGAAGCCGCTTGTTTTGTGCGAGAACACGGCGATCAAGTTTGTCCTGCCAACTGGACGCCCGGTGGCGACACCCTCACACCCGGTCTCGACCTCGTCGGCAAAATCTAATCGAATCTTTTTTCGGTTGGGGAATTGCCTTCCATCGCGATTGGTAGGGCGTGTTCGCCGAACGCGCCTTCCTGCGCCTTCCCGCGGATGCCTTCCCGCGCCTTCTTTCGGACGCCTTCCCGCGCCTTCCCGCGTTCGTGTGGCGCGCTCGGCGAGCACGCCCTACCTGTTGGGGTTACC
KOK=       110
KK=  889303  LL=  890352  Z=    4.51  JJ=  889273  DL=  1050
A===      111      112      113      114      121      123      124      131      132      133      134      141      143      144      211      213      214      223      224      231      233      234      243      244      313      314      323      333      334      343      413      433
B===      222      122      422      322      212      412      312      242      142      442      342      232      432      332      221      421      321      411      311      241      441      341      431      331      424      324      414      444      344      434      423      443
RRR=   21.774    7.696   -0.259    0.136   -3.437   20.660   -0.001    3.047   -0.641    3.499    1.872   -1.305    8.931    0.830    0.435    0.842    0.219    2.194    1.119    6.715    1.767    1.096   71.392    1.500   -1.324    0.360   -0.571    1.697   -0.388    4.964    3.637   -0.457
X1==    4.557    2.921   -0.435    0.163   -0.939    3.336   -0.002    1.997    1.014    2.876    1.560    3.217    3.764    3.136   -0.295    1.014    0.581    0.844    2.059    1.788    1.714    1.358   13.979    1.233    0.922   -0.644   -0.150    1.275   -0.256    2.397    3.029   -1.141
X2==    4.778    2.635    0.594    0.829    3.662    6.193    0.377    1.525   -0.632    1.217    1.201   -0.406    2.373    0.265   -1.472    0.830    0.377    2.600    0.543    3.756    1.031    0.807    5.107    1.216   -1.436   -0.558    3.809    1.331    1.514    2.071    1.201    0.401
CD1=        9        7        1        3        1        6        3        4        3        4        4        8        7        9        2        3        4        3        7        4        3        4       22        6        2        1        1        2        1        4        6        0
CD2=       14        9        6        4       11       17        3        8        3        8        5        2        7        2        1        6        3        9        3       12        7        4       11        3        2        2       13        9        6        7        5        4
GTTGCTGAGTGCATCTGTGGTGGTTGTGAGTGCTACAAAAGGTTTAGATGAGTCGACTCATATGACGATGAGTGAAGTTGCATCGTCGATATTAAAGCGTCCCGTAGCTGTTTTATCAGGACCGAGTCATGCAGAAGAAGTTGCGCGGGGGATTCCATGTGCACTCGGTGCTGCTGCGAACGATCTTGCCCTTGCAAAGCGGGTGCAACGTATTTTCATGAACGATTATTTTCGCGTCTACACATCATTAGATGTGAAAGGGGTTGAATTAGGGGGAGCACTAAAAAATGTCATTGCTATTGCTGCAGGGATTAGTGATGGGCTCGGGTTTGGAGATAACACAAAGGCAGCCTTGATGACGCGCGGTTTGGCTGAGATGACTCGGCTTGGAATTGCGATTGGTGCACAACCAGATACATTTTCAGGTTTAGGTGGACTGGGTGATTTAATGGTTACCTGTATGAGCCAGCACAGTCGAAATAGGGGTGTGGGTGAGCGATTGGGACAAGGGGAGTCGCTTCAAGAGATTATGAGCGGTATGCAGATGGTTGCGGAAGGGGTTTGGAATTGCCGAGCCGCTTGTGAGCTGGGTGCGCAAATGGGTATCTCATTACCGATTGCTGAGCAAGTTAAAGCGGTTGTTCATGAGGATGTTTCGGCACAAGATGCGATGACTGCTTTAATGGGACGAGCCCCACGCGCGGAGTCTGAGTAAAATTTTAGGATTCGCTTTTTTGACAATGCGTATTTGGATAGGTACGTTCTCTTTTTCAATTCACCCTAGAGGAGATAGATAAGATGCGGGTTAAACGATTTCGGGCATGGCGCCCAGCAGGAGAATATGTAGAGGAAGTGGCTTCCGTTCCCTATGACGTAGTTGATCGAGAGCAAGCGATCGCACTGGCAGAGGGAAAGCCAAACAGCTTTTTGCATGTCGTTCGTGCAGAAATTGATTTGCCTGAGGTGGAGGATCTATATGCTGATATTGTATATAAGACGGCAACAGCGAATTTGAATCGCTTGATGAATGAAGGCATTCTTATCCGTGAA
KOK=       111
KK=  906913  LL=  907242  Z=    5.07  JJ=  906253  DL=   330
A===      111      112      113      114      121      123      124      131      132      133      134      141      143      144      211      213      214      223      224      231      233      234      243      244      313      314      323      333      334      343      413      433
B===      222      122      422      322      212      412      312      242      142      442      342      232      432      332      221      421      321      411      311      241      441      341      431      331      424      324      414      444      344      434      423      443
RRR=    3.124    1.667   -0.368   -0.027    0.295    0.175   18.443    0.797   -0.453    1.226   -0.636    3.136    0.618    0.379   -0.192   -0.115   -0.008    1.365   35.357    2.244    0.025   -0.383   10.608    0.438   -0.337    0.379   -0.045   -0.423   -0.417   -0.387    0.379   -0.116
X1==    3.377    0.696   -0.674   -0.949   -0.216    0.339    3.070   -0.674    1.339    0.639   -0.508    3.051    0.492   -0.714   -0.216    0.339   -0.930    0.352    7.088    4.339   -0.353    0.503    2.503    0.300   -0.361   -0.508    0.647   -0.193    0.729   -0.271   -0.508   -0.271
X2==    0.925    2.393    0.546    0.028   -1.367    0.517    6.008   -1.182   -0.338    1.918    1.254    1.028    1.254   -0.530    0.889   -0.338    0.008    3.877    4.988    0.517   -0.070   -0.761    4.239    1.459    0.934   -0.746   -0.070    2.194   -0.573    1.427   -0.746    0.427
CD1=        5        2        0        0        1        1        4        0        2        1        0        4        1        0        1        1        0        1        8        5        0        1        3        1        0        0        1        0        1        0        0        0
CD2=        3        5        2        1        0        2        7        0        1        3        2        2        2        0        3        1        1        6        6        2        1        0        5        2        2        0        1        3        0        2        0        1
GTTGTTATGTTTGATGCACAAAGCGTGAGAAAAGCAGCTGGTGAACAAGCTAAAATATTGAATCAAATCTTAGATGAGTTGTTGCATGAACATCATTTGTCAGAAAAAAAACTCAAAGAACTATTGGGGCATACCCGTTTAGAAGTATTGGGTGGCCTTTTAACTGGAATTGCGGCGGCACATATTTGCAGTATTTTCATTTAATGCTCAGGTTGCTTGATGGCAAGAACTGGGCAATGACCGAGACATAGACCACAATTGGTGCAAGAATCATTTTTTATTTCATACTGATCATCGCCAATGAATATGGCACGTTCTGGGCATTGGTCT
KOK=       112
KK=  908233  LL=  909102  Z=    5.07  JJ=  908233  DL=   870
A===      111      112      113      114      121      123      124      131      132      133      134      141      143      144      211      213      214      223      224      231      233      234      243      244      313      314      323      333      334      343      413      433
B===      222      122      422      322      212      412      312      242      142      442      342      232      432      332      221      421      321      411      311      241      441      341      431      331      424      324      414      444      344      434      423      443
RRR=   26.731    2.104    0.049    3.247   -1.741   14.951   -0.049    0.533    0.052    3.243   -0.434    7.821   11.737    8.434    0.722   -0.004    0.317    2.080   -1.721   64.082    0.599   17.100   15.685   -2.991    0.832   -0.165    0.003   -0.179   -0.382    0.312    0.114   -0.325
X1==    5.069    0.658   -1.295    1.808   -0.915    3.601    0.163   -0.512    0.017    1.127    0.724    6.476    7.123    2.592    1.183    0.017   -1.060    3.048   -1.270    8.619    0.941    4.652    5.489    2.856   -0.873   -1.104   -0.042   -0.461    0.362    0.362   -0.190    3.362
X2==    5.274    3.196   -0.038    1.796    1.903    4.152   -0.299   -1.041    3.057    2.879   -0.600    1.208    1.648    3.255    0.611   -0.226   -0.299    0.682    1.355    7.435    0.637    3.676    2.857   -1.048   -0.952    0.149   -0.060    0.388   -1.053    0.860   -0.600   -0.097
CD1=       12        5        0        5        2        7        3        1        2        2        2       12        9        5        6        2        1        7        1       14        2        7        8        6        0        0        1        0        1        1        1        4
CD2=       20       13        4        6       10       11        2        2        9        7        1        5        4        5        7        3        2        4        4       17        3        6        5        0        1        2        2        2        0        2        1        1
GATCGAATCCCTCTATTTTCATGAAGATTATCAAGCGGTGGTTGAATTAGTAGACTGGTATTATGAAAAAGCCGTGTTTAATGAGCAAGTGCATTACTTATTGTTTCATTCTTACAAAAAATTAGACCGCCTTGAAGAAGCTTTAGAAATTTCAAATCGTATTTTAAAATCTTCACCTGATTTACTAGAGATAGCGAATGATAAGATAGAGATATTATTAAAGCTTAAAAGATTTAATGAAGCCATTATTGAGTTAGATCTTCTTCATGCGAAGCGATATCGCGATCCTCTTTTTTATCGAGATTATGCCGCTTGCTTTGCTCAATTGGGTCAAATAAAAAATACGGTTGAGGTTTTAGGCAAGGCAGTTAATATTTTTGGACGATCTCAGGTGCTATCATGGATAGCATCAGAAGATTATGACAAAATTCGAAATGACCTCTATTTCGAGACTTTTTCAGTTCGAGTAGGTGGACAAGAAGTTGCGGATCAATTGCAAGCCTTAGCCGATCTTCGACGTGATTCGGATCAAGTTGAGCCAGGTTTCTTGATGGATGAAAATATCGAATCGATTGATACAATGAATCCTCAACTCAATATTTTGAATCAAAATCAGTAGATATGAAGGAGTGCTCAGCCGTTTCATAGGATATTGAGCATGCATGAAGTTCGAAGGCCCTTGATTGGAGTATCATTGGTTGTCTCTGCAGGAATATTGTGGGGAAAATATTCGCAGCCGCGCGATGCTGGATTCCTTTTTTTTATGCTACCTATTTTTGCTTTAGCATGGCTCTGTATTGGAAAGTATAAGTCATTTTTTATTTTTATCCTTCTTTTTGGTTTAGGTGTCTTAAGGGTGATTTCAAGTTT
KOK=       113
KK=  917833  LL=  918582  Z=    5.23  JJ=  917773  DL=   750
A===      111      112      113      114      121      123      124      131      132      133      134      141      143      144      211      213      214      223      224      231      233      234      243      244      313      314      323      333      334      343      413      433
B===      222      122      422      322      212      412      312      242      142      442      342      232      432      332      221      421      321      411      311      241      441      341      431      331      424      324      414      444      344      434      423      443
RRR=   -1.119   33.273   19.514    0.032   -0.170   35.166   -1.264    0.954    0.351   26.019   -0.041    0.077    0.039    2.026   -0.170   -1.666    1.924   53.953    3.255   -0.938    4.579   -0.003   -1.023    1.176    0.469   -3.973    3.041    2.141    0.110   -3.278    8.179   22.449
X1==   -1.330    5.470    5.022   -0.555   -1.341    5.668    1.710   -0.704    2.118    6.544    2.187   -1.322    0.028   -1.315   -1.341    2.828   -1.333    6.303    0.920    0.698    1.136    0.004   -1.424    2.499    0.499   -1.412    3.135    2.163   -0.157   -1.508    2.906    3.895
X2==    0.842    6.083    3.886   -0.058    0.126    6.204   -0.739   -1.355    0.166    3.976   -0.019   -0.058    1.398   -1.541    0.126   -0.589   -1.443    8.559    3.539   -1.344    4.030   -0.709    0.719    0.470    0.940    2.814    0.970    0.990   -0.697    2.174    2.814    5.764
CD1=        0        9        9        1        0       10        4        1        5       12        5        0        2        0        0        6        0       11        3        3        4        2        0        5        3        0        7        6        2        0        6        8
CD2=        3       10        7        2        2       10        1        0        2        7        2        2        4        0        2        1        0       13        7        0        7        1        3        3        3        6        3        3        1        5        6       10
AATAACGAATTCGGTGCTCAATACCAATCGGCTTTCACCGAGGCGGTTACTTTCTGGGAATCCATTATTATCGATTATCGTTTCAACTCTCCCCTGCTGGATGGAATTAACATTAACGCCACCCTTGCAACAAACGATGGACCGGGCGGTGTGTTGGGATCAGCCAGTCCATCCGGTTATGTTTACGGAAATGTTTTACTGAACGGCGATGTTAATCCCTCCGATGTTTTATGGGCAGTGGACGGCTCAATGACCTTCGATATTGAAGACGTCGATACGCTCATCAATAATGGAACCTTCAGTGCCCTCATCCAACACGAAATGGCGCATGTCATCGGGCTCGGTACCGTCTGGAACCTCTTCGACTCTGATACGGCAACGGTTTACAACCCCGTGCTTTCCGCCGCGAATCAATACACGGGTATTCACGCCCTGACCGCCTACCAAAATGAGTTCGACCCAACTGCCACTTTCATTCCCATCGAGGAAGAAGGCGGCCTCGGCACCGCCGGAGGACACTGGAATGAAGTCGAAAATGGCGCTGGGCTCACTGGTATTACCGACCCAGAAGGGCAAGATATCGCGTTCGAACTGATGACCGGCTGGCTGAACGAACCCACGTTTGTCAGCGAAACCACCATCGCTCAATTTAAGGACATCGGTTACGATGTTATTCCCGAACCGGGCTCGTTGGTAATGATTTTGCTCGCGACTTCAAGCACCGTCGGCATCCGACGTTTTTTCCGGATC
KOK=       114
KK=  971173  LL=  972192  Z=    8.51  JJ=  971053  DL=  1020
A===      111      112      113      114      121      123      124      131      132      133      134      141      143      144      211      213      214      223      224      231      233      234      243      244      313      314      323      333      334      343      413      433
B===      222      122      422      322      212      412      312      242      142      442      342      232      432      332      221      421      321      411      311      241      441      341      431      331      424      324      414      444      344      434      423      443
RRR=   24.535    2.171    2.608    1.418   -1.788   59.722    4.879   -1.684   -3.425   23.025    0.685   -0.255    0.202    0.016   -0.890   -0.180   -0.196   75.752    3.862   -0.180    0.036    1.247    1.247    2.194   -0.554    0.363    5.088   -1.267   -0.457   15.173    0.231   -0.536
X1==    5.623    1.999    1.509    0.825   -0.801    7.658    4.569   -1.745   -1.386    5.493    0.212    0.284    0.212    0.041   -1.734    0.210   -0.395    6.866    0.712    0.210    0.148    0.698    0.698    2.090   -0.866    0.212    5.005    1.344   -0.727    6.329   -0.406    2.095
X2==    4.364    1.086    1.729    1.718    2.233    7.799    1.068    0.965    2.472    4.191    3.232   -0.898    0.951    0.396    0.513   -0.858    0.497   11.033    5.424   -0.858    0.243    1.786    1.786    1.050    0.640    1.711    1.017   -0.943    0.629    2.397   -0.570   -0.256
CD1=       20        9        8        5        3       18       10        1        1       14        3        4        3        2        1        4        2       14        3        4        3        3        3        4        2        3       11        5        1       11        2        5
CD2=        9        5        4        5        7       14        5        3        6        6        6        1        3        3        4        1        4       22       15        1        2        5        5        5        2        4        3        0        2        4        1        1
GGTTTCATTAATTTTTTCACCCGTAAACATCGATTCAATCCACCGATTCAAATCAACCGCCTCCGCCAACTGGAGCAATTGCGCAAGAGTTTCCTCCGTGATGCGGTTTTTTGAATAATCTAGTAGAAGATCCCCCGCTTCCAACGAGAATGTTTCCGATCGGCCTGCATGCTCAAACAGCGTGCGCAGGTCTATTTGCTTCATTTCATGCGCATGCGCTTCTAAAGCTTCCCACTCAGCAAAATCGGTTCTTTTTTTACTCATATACAACGTCTCCTAAAAATGAGGCGTCAACCTACCCTCAAACCCATCAGATTCCAAAACAAAAGTAATGAACTCAATTGCAATGAAGATTGTCTTTACGAGAATAACCATTATCTTTGCAGAACGAGAAAGAAGCCTATGAAAAAATACAGATGTCTACGCACCATCATGATGATCACCCTAATGGGTGTGGGTTCGGTAAGGGCTGATGCTTCATCCGATCTTGATATAAACCGCATCAGTCGAACCGTTGCCTACACCCTGCCCGTTTTTCATCTAAACCAACTTCCCTTAGATACGTATATTTCAACCAACGCATTTAAACAGTATTTAGAAACCCTCGACCCCGGTAAAAGTTATTTCCTGCAAAGCGATATCGATGAATTCAACAAACAAGCCTTTCAACTCCACAAACAAATCCGCAAAGGAGACATCCACTTTGCAACCAACACCTACACGATCTTAATGGAACGAATGGAAAATCGGCTCGCCTTCACCGAAGCACTGCTCGAAAAAGGATTTGATACCGGCATCGATGAAACCTTCACATGGGATCGCAGTGAAATCAAATGGCCACAAAATCAAGCGGAATGGGATGAAACCTGGCGTAAACGGATCAAAAATGAATATATTGGTCGCATCATTTCCAAAGAATTAGATGAAAAAGAAGCCGCGTCAGAAAAGGTGATCGCACCAGTTTCGCCTGAGGAATCAGAAAGTCAACCAATCTTGGCATCCGATGAAAAAGCTGAATAT
KOK=       115
KK= 1008613  LL= 1009542  Z=    5.05  JJ= 1008373  DL=   930
A===      111      112      113      114      121      123      124      131      132      133      134      141      143      144      211      213      214      223      224      231      233      234      243      244      313      314      323      333      334      343      413      433
B===      222      122      422      322      212      412      312      242      142      442      342      232      432      332      221      421      321      411      311      241      441      341      431      331      424      324      414      444      344      434      423      443
RRR=   30.624    1.934    2.732    1.339   -1.214    0.627    0.261    0.238    1.206    0.645    0.422    2.873    1.736    0.312    0.031   -1.248    0.121   11.841    2.074    4.022   -0.125    0.497    4.628   48.521    0.037    1.910    3.368    3.670   -0.616    0.099    7.922    7.317
X1==    4.722    1.873    1.773    0.923    2.471    0.788   -1.113    0.231    1.516    0.810    1.002    3.456    1.002    0.923    1.873   -0.667   -0.515    2.635    1.563    0.788   -0.251    0.788    7.335    6.651   -0.131    1.773    1.523    2.238    0.810   -0.131    3.316    2.692
X2==    6.485    1.032    1.540    1.450   -0.492    0.796   -0.235    1.032    0.796    0.796    0.421    0.831    1.733    0.337    0.016    1.873   -0.235    4.494    1.327    5.103    0.499    0.631    0.631    7.295   -0.281    1.077    2.211    1.640   -0.760   -0.760    2.389    2.718
CD1=       10        6        4        4        7        3        1        2        4        2        3        8        3        4        6        1        2        6        6        3        1        3       12       14        1        4        3        3        2        1        6        4
CD2=       18        6        7        5        3        5        2        6        5        5        3        4        5        2        4        7        2       11        4       13        4        3        3       10        3        4        7        6        1        1        6        6
TTAAAATAACCATCAAGTATCGTTAAATTGTAATTACCAGATGAAAAAAAACCTTTCCCCCCGAGACTTTTAGAAGCTTCGTTAGCATCCGTTAAAACGCCACCCGCTCCACCAATATAACTACCATTTGTAAGAGTAATAATATTCCCAGCAACAAAAACTCCATCTCCACCTTGATTTGTAACGTGACCCCTCCAAAATATAGTGTGACGCCTGAGATTGCGACAGCTTACGAAACAAGACATTAGTGAATATGAGAGGGTATCGCTAGAATACTTGCCGACTAGCATGTGATTTATTTGCTCTATAAATCTTACATTGGAGAATCATAATGAATAAGTTATTTGTACTGTCTTTGTTCGTTTTAGTGTCCGTTAGTGAGGCTGTTTTAATGGTATCAACCAATGAGATCACAGGGCGTGTATATGCGATTGAGACCGATGGTGTGAACTGGAATTCTGCGAATATTGCGGCCGGTAATTTGTCGGTTAGTGGACTGAGTGATTTTCATTTGGCGGTCATTGATGATGCAGCTGAAAATGCGTATTTCTTTGGATTGTTAAACAGCGTGGGTGTGTCGACAACTGCTTTAGATGGGGGAGGGGCGACATATGCGTGGATTGGATTCAGCCAGTCTGGAGGGCCGGAACCGGCTGGGGGTTGGAGCTGGGTGAGTGGAAGCAGTTCGTATTTGAACTGGGGAAGCAATGCCTTTGGATCAGAACCGGATAATTTTTTTGGAGTGCAGAATCATGGAGCTTTGGCTTTAACAGATTGGCCTATGGGGGATGCTGGTGAGTGGAACGATCTAGATGGGAGTTCAAACTCGCTTGCGTATGTGATGGAAAGTTCGACGGTAGTGCCTGAGCCGTCGACGTTTCTGCTAACAAGCTCTGCGCTTTTGTTGGGTGGATTAATGAGAGATCGTTT
KOK=       116
KK= 1031893  LL= 1033032  Z=    6.02  JJ= 1031893  DL=  1140
A===      111      112      113      114      121      123      124      131      132      133      134      141      143      144      211      213      214      223      224      231      233      234      243      244      313      314      323      333      334      343      413      433
B===      222      122      422      322      212      412      312      242      142      442      342      232      432      332      221      421      321      411      311      241      441      341      431      331      424      324      414      444      344      434      423      443
RRR=   37.338    1.897   -0.170   -3.122   -4.588   39.574    2.534   -1.025    0.320    3.049   -0.583    1.330   -2.134   -1.873   -1.569    3.598    0.263  104.708    2.247    2.117   20.994   -0.130    0.993    1.755    1.406    0.147   18.327   -1.084    0.280    1.439    4.391   38.220
X1==    4.254    2.660    0.741    2.269    3.275    8.314    0.954   -1.410   -1.632    0.777    3.620   -1.580    1.676    1.147    0.814    0.855   -0.159   13.212    3.195   -1.632    5.291    0.438    0.438    0.487    1.501   -0.916    4.035   -0.650   -0.239    0.415    1.676    8.268
X2==    8.778    0.713   -0.229   -1.376   -1.401    4.760    2.657    0.727   -0.196    3.926   -0.161   -0.842   -1.273   -1.632   -1.929    4.209   -1.649    7.925    0.703   -1.298    3.968   -0.298    2.267    3.605    0.937   -0.161    4.542    1.668   -1.173    3.464    2.620    4.623
CD1=        8        7        3        6        8       16        5        0        0        3        8        0        5        5        4        4        3       28       11        0       11        4        4        5        4        1        9        1        2        3        5       15
CD2=       24        5        4        1        1       12        7        6        3       12        3        2        1        0        0       11        0       15        3        1       10        2        6        7        6        3       11        7        1        9        8       11
GGTCTGCCACTCTCTTCCGATGGCATCTTTTACTTTGAGATCGATTTTGGGGCCGTAGAACGCGCCTCCACCTTCATCAATATCGTAGGGAAGGCCTTCCTGTTGAATGGCGGCTTCCAACGAGCGTGTGGCTTGTTCCCAGCGAGCTTCATCGCCTACTGCTTTTTCAGGGCGGGTGGAGAGGTAGGCTTTTACTTCGGTGAATCCGAATGTTTTCCAGATAAAGTTGCAGAAACGAATGACCTCTTTCACTTCGTCTTCCACTTGATCGGTGGTGCAGAAAATATGGGCGTCATCTTGTGTGAATCCACGAACGCGGAATAAGCCATGAAGTGTGCCTGCTTTTTCGTAACGATAAACCGTTCCTAGCTCAGCCCAGCGAAGAGGGAATTCGCGATAGGAACGAAGACCGGATTTATAGATTTCGATATGGAAAGGGCAGTTCATAGGTTTGGTAAAGTATTCTTGTCCGTCGACATCCATGGCCGCATACATGCCTTCTCGATAAAAATCAAGGTGTCCGGAGGTTTCCCAGAGAGTGGCTTTGCCGACGTGGGGCGTGTATAGCATGTCGTATCCATTACGGTAGTGTTCGGTTTTCCAGAACGATTCAATGATGGATCGAATGCGTGCGCCCTTTGGATGCCAGTTGACTAATCCTGGACCCACATTCTCGGAGATGGAGAAGAGATCGAGTTCTTTCGCTAGTTTACGGTGATCTCTTTTTTTTGCTTCTTCAATTTGTTTGAGATGCAAGCGTAATTCTTTTGGATTGGGAAAAGCGGTGCCGTAGAGACGTTGCAACATGGGATTCGTTTCTTTGCCTCGATAGTAGGAGCCAGCCACATTGACTAATTGAAAGGCTTTAACTTTTCCAGTGCTCTCTACGTGAGGCCCTCGGCAGAGGTCAGTAAACTCGCCGCAGGTGAAGAATGTGATCGGCTCGCCGGATGGGATGTCGGCAAGACGCTCGAGTTTATAGGGTTGTCCCTGCAGCCGTTGTGTGGCTTCTTCGCGTGAGAGTTCTTGGCAGGTGAATGGGTGATCTTCTTCGATGATGTTAGCCATCATCTCTTCGATTTTTTTAAAGTCATCGGTGGATATCCGATCGGGGAGATCGAAGTCGTAATAAAAGCCATC
KOK=       117
KK=  835454  LL=  836383  Z=    4.93  JJ=  835214  DL=   930
A===      111      112      113      114      121      123      124      131      132      133      134      141      143      144      211      213      214      223      224      231      233      234      243      244      313      314      323      333      334      343      413      433
B===      222      122      422      322      212      412      312      242      142      442      342      232      432      332      221      421      321      411      311      241      441      341      431      331      424      324      414      444      344      434      423      443
RRR=   33.784   -0.551    0.709    2.495    0.272    0.276   19.047   -0.411    0.144    0.757    1.002    1.641    0.912    2.542    2.283    1.487    1.243    8.216    9.753    1.134    0.019    7.065    2.867   -1.245    1.580    0.076   12.124   10.072   19.160    0.051   -0.671   -1.365
X1==    6.718   -0.425    1.643    1.157    0.390    0.223    3.239    0.728    0.223    0.559    2.466    3.572    0.946    1.153    1.205   -1.316   -0.824    2.963    5.051    1.763    2.964    2.884    1.605    2.123    0.559    0.186    2.964    4.468    3.607    0.020    0.946    0.737
X2==    5.029    1.295    0.432    2.155    0.696    1.234    5.880   -0.564    0.643    1.355    0.406    0.459    0.964    2.205    1.894   -1.130   -1.508    2.773    1.931    0.643    0.006    2.450    1.787   -0.586    2.830    0.406    4.090    2.254    5.312    2.557   -0.710   -1.850
CD1=        8        1        3        3        2        2        7        2        2        2        5        6        3        4        3        0        1        7       12        4        6        7        5        7        2        2        6        7        7        2        3        3
CD2=       14        5        5        7        4        5       11        3        4        7        4        4        5        6        6        1        0        6        4        4        3        6        5        1       10        4       10        9       13        8        2        0
GAGCGGTTGTGTCCGTTGGGGAGCTTTGCGATTAAAGCATTGCGAGAAGCGATGAGGGTACGGGATGATGTGCGGCTTTTGCATTCATGGGAGCCGGTGGATCCTTGCCCGCTTTTTTTAAACCGAAAGGGTGGGGCTCTTTCGGTGCGTTCGGTGGAGCGGATGATGAAAAAATATGTGGTGGCGTGTGGGTTGAACCCTGAACTGACGCCCCATAGTTTACGGCATAGCTTTGCAACGCATATGCTCAATGAGGGGGCGGAGTTGCGGGTGGTCCAAGAGTTATTGGGTCATGCTTCTTTATCGACGACGCAAATTTATACGCATGTTTCGATTGAGCGGTTGAAAGAGGTGTATGACCGAGCGCATCCGTTGGGGCAGTATTCCTAGAGATTGTCGCTTGCCAAGCGTAGATGAATCTTTCATTTTTTTCTCCCCTTTGAAGGTCGGGGTGTGGCTCAGCCTGGTAGAGCGCTTCGTTCGGGACGAAGAAGTCGCTGGTTCGAATCCAGTCACCCCGACCATACTTTCTTGCGGCGAACTCATTGCGAGTTCGTCGTTTTTATTTTCCCTTTGAGCGATGGTGCATAACCGCACCTGCTCGAATGCGTTGCGTGGACAACCTGAAAATCAAGGTGCCGGATTCCCGCCCCCATGTGATTCTCTAACCCCCTGATATCAGATCTTTGATCCGGATTTATCCCGAAATTCTCCGTTTGCTCTCCGTTCTCCCCTGAGTTAACCCCCCGATTTCATTTTTTTCGGCGTGCCCCAGAAGACGGGCTCCTTCTCGCTATGGCTTTTCCTCAAAGACGGGGGCAAGGGCGGATGTCGAGAGTGAAAACAAGGGTTGCATGGTGGCTGTAAGGTTTTTCCATATCTTGGAAATAAAGGGCGAAGTCATGGCTCGGAGCAGGGCGCTGTAGTTTA
KOK=       118
KK=  845324  LL=  846253  Z=    5.67  JJ=  845294  DL=   930
A===      111      112      113      114      121      123      124      131      132      133      134      141      143      144      211      213      214      223      224      231      233      234      243      244      313      314      323      333      334      343      413      433
B===      222      122      422      322      212      412      312      242      142      442      342      232      432      332      221      421      321      411      311      241      441      341      431      331      424      324      414      444      344      434      423      443
RRR=   25.638    7.394    4.773   19.796    0.414   10.999   -0.476   -0.193    1.122    0.545    5.318   -0.261    0.510   -0.862   -0.260   -0.108    0.803    1.134    3.660    4.347    0.551    5.432    3.430    2.886    0.281   -0.099    2.907    0.117   11.485   33.116   -1.459    1.643
X1==    4.747    4.559    1.327    3.982    0.855    3.771   -0.206   -0.358   -0.643    0.463    4.688   -0.575    0.918    0.545    3.077    0.093   -0.870    0.987    2.298    0.828    0.802    1.749    3.067    1.848    2.136    0.164    2.263   -0.388    2.388    6.131    2.426    0.891
X2==    5.400    1.622    3.598    4.972    0.484    2.917    2.307    0.540   -1.746    1.176    1.134    0.454    0.556   -1.581   -0.084   -1.163   -0.923    1.149    1.593    5.248    0.687    3.105    1.119    1.561    0.132   -0.601    1.285   -0.302    4.808    5.401   -0.601    1.843
CD1=        7        8        3        7        3        7        2        1        1        2        8        1        3        3        6        2        1        4        7        3        3        5        7        6        4        2        5        1        5       10        5        3
CD2=       15        6       11       12        4        8        6        5        0        6        5        4        4        0        3        1        1        4        4       12        4        7        4        4        4        2        5        3       11       12        2        6
GTTTGGCGACGGTGACGCCTGCGCCGGCGATGACGAAAGCGGCGGTCGTTGAAATATTAAAGGTGTGTGCACCGTCTCCGCCGGTTCCGACAATATCAATCGCGTTGGGATCTTTGCAGGGGATCGGAGTGGCATGCGCGCGCATGACTTCGGCGCAGGCTGCAATGATTTCGGGCGTTTCTCCAGTGAGGCGTAATCCTATGATAAACGCACCCATCTGCGCTTGTGTGGCTTTTCCGCTCATGATGAGTTTCATGCTTTCCGCGGCTTCATCGGCGGTGATCGGTTGTCGATCGACCAATTTCTTTATGATTGATTTCATGTGAGGACTTTAATCCATTGATAGCAGAATACAAAGTTGTTTTGGGCAATTCCCAACCCGAGAAGGATATTGGGTATGGGTAAAAAAAAAAGCGTCCGGCAGGACGCTTTTGTTAAAACAAGGATGGATCGTTATGCGATCTTCGTTTTCGCGGTCTCTACCACTTTTGTAAAGCCTTCTGGATCGTGAATAGCGATCTCGGAGAGGACTTTACGGTTTAGGGTAATGCCGGCTTTGTTGCAACCATCAATGAAGCGGCTATATGAAACACCGTTTAAGCGACAGGCGGCATTCATCCGCACAATCCATAATTGACGAAAGCTACGCTTTTTGACTTTACGGTGAACATACGCCATTGCTTGCGCGCGATCGACGGCTTCCGTTGCTTGGCGGAAAAGCTTACTACGAGAGCCTTTAAATCCTTTAGCGAGTTTAAGGCGGTTATTACGTCTGCGGCGCGAAGCCGGTCCATTGGTTGCTCTTGGCATGGTATCTGTCTCCGAAATTTAGATGAAGGGGGTGATGCGCTTCATATCTGCATGATCGACAATGTCGGTGCTACGCAGCTTGCGCTTCCGCTTCCGGTTTTTGTTTGAAAGTATATGGCT
KOK=       119
KK=  856244  LL=  857293  Z=    7.23  JJ=  856214  DL=  1050
A===      111      112      113      114      121      123      124      131      132      133      134      141      143      144      211      213      214      223      224      231      233      234      243      244      313      314      323      333      334      343      413      433
B===      222      122      422      322      212      412      312      242      142      442      342      232      432      332      221      421      321      411      311      241      441      341      431      331      424      324      414      444      344      434      423      443
RRR=   44.850   14.313   -0.290    3.236   -0.024   29.222   11.786   -0.453   -0.076    0.839    0.192    0.219   -0.171   -0.189    0.464    0.266    1.238   23.039   14.998    0.950    0.174    0.338   -0.552   -1.102    0.311    2.390   11.771    9.618   14.883    5.944   -0.046    4.696
X1==    5.333    4.014    1.613    3.560   -0.029    5.876    2.386   -0.306   -0.565    1.032    1.048   -0.294    0.397   -0.242    0.549   -0.565   -1.141    6.139    4.026   -0.565    0.069    0.679   -1.109    1.294    0.383    3.002    3.037    2.405    3.747    3.087   -0.254    8.369
X2==    8.410    3.566   -0.180    0.909    0.845    4.974    4.940    1.482    0.134    0.813    0.183   -0.746   -0.430    0.780    0.845   -0.471   -1.085    3.753    3.726   -1.681    2.530    0.498    0.498   -0.851    0.813    0.796    3.876    4.000    3.972    1.925    0.183    0.561
CD1=       11       10        5        8        3       13        7        2        2        4        4        2        3        2        4        2        1       15       11        2        3        4        1        5        3        7        8        6        8        7        2       15
CD2=       21       10        3        5        5       11       11        6        3        4        3        2        2        4        5        2        1        8        8        0        6        3        3        1        4        4        8        8        8        5        3        3
ACCACCAACCCCGCCGCCGGATTGGGGTTGCCTTTCATATTAGGATTGGGAATGGCTTTACCTTGGCCGTTTGCGGGCGCAGGGCTCTCTTTTCTGCCGAAACCTGGGCAGTGGATGCAAGTCATTAAAATCGCTTTTGGCGTTCTGATTCTTGGGTTTGCCTTCTATTATGGGTCTCTCAGTTATAAAGGATTTGTACCTTCCCTTATTGAAGAAAAAGCCAAGCTAGCCAATCAAACGATTATCAACGCCGAAACTAATAACGAGCTCGACGAACTTTTGGCCGAAGCCGCAAAAAGAAAAGAACCCATCTTTTTAGATTTCTGGGCCAGTTGGTGTAAAAATTGTAAAGCCATGGAGTCACGTACGTTTTCAGATCCAATCGTACAAAAGCGGCTTGAGCGGTATCGGTTTGTGAAGGTGATTGCAGAAGATCCCACGCATCCGAATACAAAGCGGATCATGGAGCAGCATGGCGTGCAGGGGTTGCCCACCTTTGTGATCTTATCGCATCCCTAATCGGGTGTTTAGCATGCGTTAAGCAGAGCGTTTTTGCGACGGGGATTTAAGTTCATTCGCCGGCGAGATTTCCGGCAAATCTACGTTGCCGGTCTCGACCATTTCACGGGTGATCCGACACGTTTTCATCTCCGATTTTTGAGGTACTTCATACATGATGTCGAGCATCAGCTGTTCGAGAATAGCCCGTAAACCTCGTGCGCCCGTATTCCGTTTGATCGCTTGTTGAGCAAGCATCCGCAACGCCTCTGTTTCGAAGGACAATTCAACGCCATCTATCGCGAGCAATTTTTTATACTGCTTGATGATCGCATTTTTGGGTTCTGTTAAAATATGCATCAACTCATGTTCATCTAATTCAGTCAGCATGGTAAGAACGGGCAGGCGGCCAATAAATTCAGGAATGAGCCCAAATCGCAGAAGATCTTCCGGCTCCACATTTCCAATTGGTTTCGCACTCGCATTTGTATCTTGATGTTTAAAGCCAATTGTTTTTTGGTCCACCCGTTTGCGGATCACATCATCGATTCC
KOK=       120
KK=  860894  LL=  861673  Z=    5.72  JJ=  860654  DL=   780
A===      111      112      113      114      121      123      124      131      132      133      134      141      143      144      211      213      214      223      224      231      233      234      243      244      313      314      323      333      334      343      413      433
B===      222      122      422      322      212      412      312      242      142      442      342      232      432      332      221      421      321      411      311      241      441      341      431      331      424      324      414      444      344      434      423      443
RRR=   33.654    3.580    2.452    4.038    1.060   20.874   -0.414    0.552    0.232    2.548    0.285    0.167    1.494   -0.063   -0.704   -0.250    0.868    2.117   -1.764    0.778    4.967    0.303    3.226    0.736   -2.905    0.285   32.583    3.368    3.718   -0.539   -1.540   17.073
X1==    4.797    1.137    1.869    2.353    0.337    3.505   -0.524   -1.506    0.680    2.456    0.416    0.866    1.072    0.040   -1.264   -0.732   -1.302    0.843   -0.429    0.680    2.102    0.577    1.263    0.926   -1.119    0.416    7.088    2.257    3.445    2.287    1.072    4.604
X2==    7.016    3.148    1.312    1.716    3.148    5.956    0.790   -0.366    0.342    1.037    0.686    0.192    1.394   -1.587    0.557    0.342   -0.666    2.511    4.108    1.144    2.362    0.525    2.554    0.795    2.596    0.686    4.597    1.492    1.079   -0.236   -1.436    3.709
CD1=        8        3        5        5        2        7        1        0        3        7        3        3        4        2        0        1        0        3        1        3        6        3        4        3        1        3       14        8        9        7        4       11
CD2=        9        5        3        4        5        9        3        1        2        3        3        2        4        0        2        2        1        5        8        3        5        3        6        4        5        3        8        4        4        2        0        8
TATAGTTTTGGTCGCTGTAACGAGCCGTACGATCGCTCCGCAACCGACCCGGTTCCGAAGAAGGGGTATAAATCCCATTGGAAGTTTGAGCCACCACAGGCTCGGGTTCTGGGATCGCTTGATTCATCTCCGCAACAAGCGGATCAACGGCTTGCGAAGCAGAGGAAAGATCGTTTAATTCGAGGGGGCGAGGGGGCTCCGCCGGCAGCTCATCCATGAGGCGTTCTCCTGATTGACCCATCAGCACAAAAAAGAGAACCGCGTGGACCGCGATTAGAAGAAGGGCGATGAGTGTTCCGTTGCTTTTTTTCATTCGTAAGAGTAGATATATGAATCATCACTTTGAGGAGAACTATGTCTGAGATACAACATCAATTTGTGAAAAAGATCCTCACCTCGGCATCGCACGGTGCATATGAGAAAGGCCGCGGCCTTGCTCCCAGCAACATTGCCCTCTGCAAATATTGGGGCAAACGCGATACGACGCTCAATCTACCGCTCAATAGCAGCCTCTCCATTTCCCTCGGCGAAAAAGGCACGTGCACCCAGATTCGGCGCGTGCCCAACGATCAATTTATCCTCAATGGAGAGCCCATCGACCCCGCCACTCCCTTTGCCCAACGGCTCAGCACCTTTCTCGAGCTGTTCCGCGAGCCCTGCCGCGCCCCCGGATTTGAAGTGATCACCGACAACACCATCCCCACCGCCGCCGGTCTTGCCTCCAGTGCCTCCGGCTATGCCGCACTCGTGCTCGCCCTCAACGATCTCGCCGGATGGGAT
KOK=       121
KK=  902234  LL=  903163  Z=    6.13  JJ=  902234  DL=   930
A===      111      112      113      114      121      123      124      131      132      133      134      141      143      144      211      213      214      223      224      231      233      234      243      244      313      314      323      333      334      343      413      433
B===      222      122      422      322      212      412      312      242      142      442      342      232      432      332      221      421      321      411      311      241      441      341      431      331      424      324      414      444      344      434      423      443
RRR=    1.574    7.117    2.035    1.865   -0.098   64.177    0.061   -1.288   -0.093    0.678   -0.341   16.558    1.243    2.421   -0.930   -1.701    0.652    3.790   -0.756   49.686    1.015   -2.199    2.799   -2.431   -0.014   -0.077   -0.255    0.169    0.414    3.592   -0.183    0.150
X1==    0.465    1.803    1.455    2.282   -0.555    9.491   -0.080    1.455   -1.312    0.231    2.177    8.077    0.490    3.354    1.213    1.775    0.491    3.300    1.512    5.633    1.017    3.874    1.633    2.570    0.231    0.490    2.017    0.556    0.179    1.179   -0.354    0.179
X2==    3.384    3.947    1.398    0.817    0.176    6.762   -0.759   -0.885    0.071    2.930   -0.157    2.050    2.538    0.722   -0.766   -0.959    1.328    1.149   -0.500    8.820    0.998   -0.568    1.714   -0.946   -0.061   -0.157   -0.127    0.303    2.309    3.046    0.517    0.836
CD1=        3        6        3        6        2       14        3        3        0        1        4       15        2        8        5        4        4        7        7        9        2        7        4        8        1        2        3        1        1        2        1        1
CD2=       14       13        8        4        5       17        1        3        4       10        2        6        6        2        3        2        4        5        1       21        5        1        4        0        4        2        3        4        5        6        3        3
ACGATCATTTAATGGGGGCAAATGGAGATTTTTTTCTTCGGTGTACTGAGTGGTTGGTCAATCGTGATCAAGTGATCGATGTTGCGCCGCGTCTGGTTTCAGAAGTCCGTTTGCCGTTGAATCCGAGTATTATGAGGTCTTTGTTTGGCTGGTCGGTTGTTGGATTACCCTTGTTGGTTGTGATTATCGGATGTGTGATGGGTTGGAGGAGGCGATGTTAATGAGGCGGTGGCGCTCAACTCTTCTCATTCTTTTATCGCTATTGATTGCAGGATCAGTCCTCTATTGGTTTGAGCGGGGCTCGGTCGTTCAAGTGATCGGAAAGAAGCACAGGCTGATCGGAAATGAAAAAGATTTATCATCTTTGATTATTTCTTTGTCGACGAATCAGATGATATTGCGTCGCTCTGATACGGCTGAGGGTTGGTTGATAGGAGAAGAAGAGAATCGATTAGAACGTGCTGATCCGAGAGGGGTTCGAGCTTTTTTAAGTGAATTAGCGCTAATCACTCTTGAGGATGGATTTTCAGTTAAAGAGATGCAACAGCGAGGTTTTACGCTATCGGACTATGGGTTAGATACACCTTCAGACTTTATTAAGATAAGACAATCAGGACAAGAACGTGAATGGGTGTTTGGTTTAGAGTCTAGTTTGAATTCGATTCAATATCTTATGTTACGAGGAGGTGATGAGATCTATTTGATGGATAAAACGGCGTGGAAGATGCTCCCAGATTCGGTTGAAGACTTATATGATTATAGATTCTTTGTAGACTATATTTTGCAATCAGATCGAATTGAAATAAGCGGAACTGCTAGTGACGGATTTATTCAGATAATTCGTAGTCATGATCAGGGCTGGCAATTATTTCAGCCCCGATCAGGATCGGTTGATCAGGTATCAATTTTGCGTCTATTAGAAAGATTTAA
KOK=       122
KK=  903644  LL=  904093  Z=    4.93  JJ=  903614  DL=   450
A===      111      112      113      114      121      123      124      131      132      133      134      141      143      144      211      213      214      223      224      231      233      234      243      244      313      314      323      333      334      343      413      433
B===      222      122      422      322      212      412      312      242      142      442      342      232      432      332      221      421      321      411      311      241      441      341      431      331      424      324      414      444      344      434      423      443
RRR=   11.573    0.094    0.812   -0.226   -0.643   19.516    0.171    0.093    1.703    9.571    0.656    3.247    0.163   -0.448    0.194    0.590    1.343    4.046   -0.279   45.941   26.910    0.479    0.034   -0.859   -0.556   -0.050    0.286    0.237   -0.443   -0.469   -0.273   -0.111
X1==    5.631    0.095    1.129   -0.335   -0.646    5.050   -1.246    0.129    1.050    2.558   -0.706    4.805    2.294   -1.071   -0.646   -0.950   -1.246    3.922    0.271    5.050    5.518    3.230    0.230    1.610   -0.442   -0.706    0.518   -0.224    0.642   -0.358    0.294   -0.358
X2==    2.055    0.994    0.719    0.676    0.994    3.865   -0.137    0.719    1.622    3.742   -0.929    0.676    0.071    0.418   -0.300   -0.621   -1.078    1.032   -1.032    9.098    4.877    0.148    0.148   -0.533    1.256    0.071    0.553   -1.057   -0.690    1.310   -0.929    0.310
CD1=        9        2        2        1        1        6        0        1        2        3        0        7        3        0        1        0        0        5        2        6        6        4        1        3        0        0        1        0        1        0        1        0
CD2=        6        4        3        2        4        7        1        3        4        6        0        2        1        1        2        1        0        3        0       14        7        1        1        0        3        1        2        0        0        2        0        1
TGGATCTGAGAAAGCATTAAAAACTCAAAAAGTTATGTGCTTCATTCCTTCTGATCCTGATGAACCGGTTCAGATTCAGTTTGATGGTGAAGAAGAGCGTCATGAGGTAAATCGAGTGAAACCGTTCTTTGATCTTTTAAATCCACTTTCATATAAGGATCGAAAAATTTTCTCGGTTCATTCATCCCTGGTTCGTATTGAACAAGTTTTGAGAGAGGAAGCGATAGAATCTGTTTTTTGGGATCCTGAAGTAGCTGTTTGGAAGTTAGAAAAATCAAATATAACGACTGATGAACTAAAAGAGTGGGTGGATCGATTGCAGGAAATAGAGGTGGAAAGTTTTGTTGCGAGTTATCCATCATCGCTGGCACCATTTGGATTGGAAAATCCGATCTGCCGTCTTATTTTTTACGATCATGATTCGATGTGGTATTCGCGTGAGATGATGAT
KOK=       123
KK=  904874  LL=  905533  Z=    5.50  JJ=  904394  DL=   660
A===      111      112      113      114      121      123      124      131      132      133      134      141      143      144      211      213      214      223      224      231      233      234      243      244      313      314      323      333      334      343      413      433
B===      222      122      422      322      212      412      312      242      142      442      342      232      432      332      221      421      321      411      311      241      441      341      431      331      424      324      414      444      344      434      423      443
RRR=    9.304    4.336    2.571    0.942   -1.624    5.510    1.086    1.534   -0.587   -0.392   -0.222   17.691    7.091    0.197   -2.516   -1.760   -0.811   30.206    1.207   59.948    8.472    9.037   -0.952   -0.421   -0.198    1.033   -0.074    6.716   -0.593   -0.134    0.192    0.325
X1==    2.505    1.550    1.355    1.568   -0.705    1.900   -0.790    2.205    1.900    0.305    1.073    5.255    2.073    2.501    1.550    1.106    0.590    7.553   -0.940    7.464    2.204    1.891    0.915   -0.352   -0.695   -0.927    0.204    1.656   -0.459   -0.459   -0.927   -0.459
X2==    3.714    2.796    1.897    0.601    2.305    2.899   -1.375    0.696   -0.309   -1.289   -0.207    3.366    3.421    0.079   -1.623   -1.592   -1.375    3.999   -1.284    8.032    3.844    4.779   -1.040    1.195    0.285   -1.114   -0.362    4.056    1.292    0.292   -0.207   -0.708
CD1=        7        6        3        4        2        4        1        4        4        1        2        9        3        4        6        3        3       12        1       11        3        3        2        1        0        0        1        2        0        0        0        0
CD2=       13       10        6        3        9        7        0        4        2        0        1        7        5        1        1        0        0        8        0       15        6        6        0        2        2        0        1        5        2        1        1        0
GAAAAATTGGAATATTGATAGCTTTGTTTTTTTAACTTCTTTGAGGTTATTTGGTTCCGATTTTGATTCTGTCGAACTCCAGATGAAGCTTGCCGATCAACAAATTCGTGTTGAGAAGTTAGAGTGTATTCATTCAGATCAATCTATTCATTTAGCGGGTTCATATCAATTTAAAGATCAACTAGTTGAGTTATCAGGTATCGGTGATATTGATCTATGTTCTTTCGATTTTGATTTTGCATTAAAACAGATAGAACTGTGGGAAAGTAGGGGACTTTTAATCGATTCTATTCCTACATATTCCTTTCAAATGGGTCCAGCACAATTAGATGAGATAGGGGAAAATATCGTATTTGATTTGGAAGCGGAAATTACGGGAGTTTCTGATCTTCGGATAAAACCAATTAAGATCGAAGGAAGTCGAAAGAACGGTCTGTCAAAAACTCATATACGTAATGTGAAGCTATCTTCTCATGAGAATGATTCGATTAAATTAGGTCATCTAGATTTTCTATTTTATGATAATCTAGAAACATTAAGTAATCAGTTAATCCTCCAGCTCTCGATACATCCTGAATTATTGAAAGAGCTTTCCTTTTTAAAGGAATCTATGCGCCCTTTGTTTACACGGTTTAGAAGTGAGGACCCAGAGGGGCTTCT
KOK=       124
KK=  910664  LL=  911563  Z=    4.63  JJ=  910394  DL=   900
A===      111      112      113      114      121      123      124      131      132      133      134      141      143      144      211      213      214      223      224      231      233      234      243      244      313      314      323      333      334      343      413      433
B===      222      122      422      322      212      412      312      242      142      442      342      232      432      332      221      421      321      411      311      241      441      341      431      331      424      324      414      444      344      434      423      443
RRR=   39.379   11.334   -0.010   -1.491    0.663   10.303    1.319    0.197    0.367    9.608    0.334   -0.905   -1.474   -0.389   -1.044   -1.664   -0.324   52.585   -3.260   -0.258    8.982    1.206   -1.001    2.954   -2.173    0.250    2.704   -0.074    0.077    5.911    1.143   15.670
X1==    5.276    4.314   -0.035    3.346    2.837    4.053    0.402   -0.738    0.275    1.587    0.329    0.856    1.127    1.390    0.868    1.535    0.402   10.043    2.451   -0.354    3.592    2.154   -0.703    1.556   -1.118   -0.468    2.784    0.250    0.040    2.040    1.127    4.040
X2==    7.465    2.627    0.275   -0.446    0.234    2.542    3.286   -0.267    1.333    6.056    1.014   -1.057   -1.308   -0.280   -1.202   -1.084   -0.807    5.236   -1.330    0.729    2.501    0.560    1.424    1.898    1.944   -0.534    0.971   -0.295    1.916    2.898    1.014    3.879
CD1=       13       13        2        8       10        9        4        1        3        3        2        4        3        4        6        5        4       21        9        2        6        5        1        5        0        1        5        1        1        3        3        5
CD2=       23       10        4        2        5        7        7        3        5       11        3        1        0        1        2        1        1       10        0        4        5        2        3        3        5        1        3        1        3        4        3        5
TCGGTTATCGAAGACAAAGCATTCTCCTTCCCATCTCGATTTTGGTTGAGGTACCGTTTTAAGGTAATTAAGAATGCCTCCTTTAAGGTGATAGACCTCTTCAAATCCTTTTTGTTTTAGATAGGCGGTTGATTTTTCGCAACGAATTCCTCCGGTGCAAAACATGGCGATTTTTTTATGTTTATTAGGATCAAGGTGTTCGTCAGCAAAGTTCGGGAATTCGCGAAACGTATCAGTATGAGGATTAATGGCATTTTTAAAACTACCAATGCCAATTTCATATTCATTTCGAGTATCTATAAGAAGAGTTTCTTCATCTTCAATGAGCTCGTTCCATTCATCCGGTTCAACATAGGTACCCGTAGAGTGGCGTGGGTCAATATTCTCTATACCCATGGTTACGATCTCTTTTTTTAAACGTACTTTAGTTCGATAAAATGGATTTGTATCGTGAAAGGATAATTTGTGATCGATGGCTTCAAAGCGTGGATCTTCTTGTAAATAAGAAATAAATTTTTGGACGGATTCGTTGGACCCACTGATGGTGCCATTTATGCCTTCATGGGCGAGTAGAATGGTTCCCATGATTTCATGTTGTTCTAGAAAGGATCGGATTGGTGATTGTAATTTTTGGAAGTCAGGTAAGGATGTGAATTTATAAAGTGCACATACAGTATAATTAGCCATGAAAAAATACCTCGCGGTGAATAGAGCTGAGCGGAATATTTTTGTTTGTTAGCCACTCGGAGATTTCATTAATCATTTTTTCTCTACCGCAACAATAATAATGAATCATTGGGTCGAGAGGAACATTTTCTAGAAGGTCTGTGATTCTTCCGCGGTGGTAAGCCGAATCTTCTTGGGAGATCGCCACATATAATTGATCAGTATTTTTTAAAA
KOK=       125
KK=  929204  LL=  930133  Z=    4.65  JJ=  928934  DL=   930
A===      111      112      113      114      121      123      124      131      132      133      134      141      143      144      211      213      214      223      224      231      233      234      243      244      313      314      323      333      334      343      413      433
B===      222      122      422      322      212      412      312      242      142      442      342      232      432      332      221      421      321      411      311      241      441      341      431      331      424      324      414      444      344      434      423      443
RRR=   34.176   13.811    4.960   -1.522    0.905   37.684    7.253    0.314   -0.449    6.497   -0.115    2.250    3.551    0.306   -0.653    1.432    0.290   16.464   -0.859   -0.203   13.679   -0.147    2.320    0.129   -1.767    0.727    8.283    8.367    0.076   -3.100   -0.118   59.785
X1==    6.843    3.784    1.902   -1.257    0.751    8.052    4.031    0.414    0.759    2.907   -0.690   -1.818    2.119   -1.597   -1.676   -1.065   -1.472    2.373   -0.349    0.151    1.984   -0.780    0.598   -0.514   -0.572    0.434    6.246    2.422   -1.248    2.130   -0.128    7.197
X2==    4.995    3.649    2.608    1.211    1.204    4.680    1.799    0.759   -0.592    2.235    0.167   -1.238    1.676   -0.192    0.389   -1.345   -0.197    6.937    2.457   -1.345    6.895    0.189    3.880   -0.252    3.089    1.676    1.326    3.455   -0.061   -1.456    0.921    8.307
CD1=       18        9        8        1        4       16        8        5        4       10        2        0        7        0        0        1        0        5        1        3        6        1        3        1        3        4       13        9        1        7        3       16
CD2=        6        6        4        3        3        8        5        2        1        4        2        0        4        2        2        0        2       14        8        0       12        3        9        3        5        4        4        6        2        0        3       14
GGTATGGGTTTTGAGATCGGCAATCTCATTGTTCAAATTCCCGGCACGGTGAAGGCACCGCGCATCATGTTCTCCGCACATATGGATACCGTTCCTCTCTGTCGTGGAGCCGAACCCCTTATCAAAGGAAAACGGATTATCGCCAAAGGGAAAACAGGTCTCGGAGGAGATGACCGCTCGGGCTGTTCCGCCATTCTAACTCTCGCAGAAACCTTGCTGGCAGAAAAAACACCACGGCCACCTATCACCCTGCTTTTTCCCATTGCCGAAGAAAACGGGCTCCATGGTTCACGCATGGTTCGATTCAGCGATTTAGGCAACCCCGCTATGGGCTTCAACCTCGACGGACAAGAGCCCAATGAAATCGTCATTGGCGCCATGAGCGCTGCTCGCTGGCAAGCCACCATAACTGGGATAAGTTCCCATGCCGGACTCGAACCCCACAAAGGGGTCTCCGCTGGACTAATCGCAGCAAAAGCCATCTCCACCATCTCAGATAAAGGCTATTTCGGAAAAATAGAAAAAGGAAATCGATGCGGAACTTCCAATATAGGCGCCATCAATGGCGGCGAAGCCAGCAATCAAGTGATGGATCACCTCATCCTCACAGGCGAGTGCCGAAGCCATAGCCAACCCTTTCTTGAACAGATCATCCGTACCTATCAAAATGAGTTTGATCGCGCCGCAAAAACCACCCAGAACAGCGACGGGAAAACAGGCAATGTGATCTTCAAAACCGAAAGCGCCTACCGCGCCTATCGCTTAAAAAAATCAGAAACCTGCGTGCAAATCGCCCAGAAAGCCGTTGAACAGATCGGACTCAAACCCAACCCACTCGTGATGGATGCCGGACTCGATGCAAACAACTTTAATGAAAAAGGGCTCCCCACTGTCACGCTGGGCACAGGCGCACACAACTTTCATCAACTG
KOK=       126
KK=  938624  LL=  939673  Z=    4.79  JJ=  938474  DL=  1050
A===      111      112      113      114      121      123      124      131      132      133      134      141      143      144      211      213      214      223      224      231      233      234      243      244      313      314      323      333      334      343      413      433
B===      222      122      422      322      212      412      312      242      142      442      342      232      432      332      221      421      321      411      311      241      441      341      431      331      424      324      414      444      344      434      423      443
RRR=   15.829   10.491   -0.116   11.917   -0.402   25.984    8.375   -0.281   -0.234   -0.368   18.800   -0.206    0.980   -0.554   -0.795   -0.128    0.259   10.124   11.014   -1.321   -1.111    0.440    3.008   10.898    0.280    2.681    2.943   -0.710   31.132    0.762    1.548    0.328
X1==    3.543    3.386   -0.188    2.467    1.900    6.031    2.414   -0.188   -0.209   -0.332    4.592    0.680    0.551   -1.271    0.910    0.271   -0.219    2.322    2.253   -0.689    1.058    0.328    2.242    2.361    2.618    0.551    3.385    1.158    4.898    0.982   -1.181    0.422
X2==    4.467    3.098    0.616    4.831   -0.212    4.308    3.470    1.497    1.121    1.107    4.094   -0.303    1.778    0.436   -0.874   -0.472   -1.178    4.360    4.889    1.918   -1.050    1.342    1.342    4.616    0.107    4.867    0.870   -0.613    6.356    0.776   -1.311    0.776
CD1=       13       11        5        7        8       17        6        5        4        5       11        4        4        0        6        5        2        8        5        3        7        3        6        4       12        4       12        9       12        5        1        4
CD2=        8        7        2       10        2        7        9        3        3        2        7        2        4        4        1        1        1        8       13        4        0        4        4       13        1        8        2        0        8        2        0        2
CGCTAACCAAACAAATCGAAGGAATCCCTTTTTCCCTTTTCTATTTTGATGGATATGGAAAAGAGCTTTCCACCTATCATCTACGAACACAATATGCAGGCATCGGGCTTGAATTCCGCTAGTTGAGCAGCTGTAGTTTCACCCAATTTAAGAACGCATCTGTGCCCCCAGTTGCCGAGAAAGAAAGAACACACGGGCACGAATAGCTATGCAATTCAATCAACCGTTGCTTACATACCGGAAGCATCTCACGAGTTGTTTTAAAAACCAACGCCACCTCTGCGTCCTCACGAACTTCATTGTTCCATCGATAAAACGACCGAATAGGCCCCAATATATTGGCACACGCCGCATACTTTTCCATCACAAGTGTACGAGCCAACAAAACCGCTTCTTCCTCGCTTCCCGCCGTAACATACACCCACTCAACCGAGAGCTCTAATGATTCCGCCATGATCCTTCACACCCATGAAAAAGATGAGCTGCCTCCGAGACACCCCATGCACCCGGCTCATAAGAATACGGCTTCAACTCAGCCAACCGATCCAAAATCGGCTGAACCAAACTCCACTCTGCCTCCACCTCATCCGAACGGGTAAACAGCGTTGAATCTCCATATAAAATATCTAAAAGAAGCCGTTCATATGCCTCTGGTAAAGTTCCATCCCACGTCCCTGAATACGAAAAATCCATCTTCACATCTTCCACTACAAAACGCATACCCGGACGCTTGGTGCCCAAACGTAGAAAGATGCCTTCATTTGGCTGGATTTGGAAAATCAACGTATTCGGCTTAATCCGTGTCGTATCACATACATCCCCATCACACTCCACCTGCTGAAAAAGCTCCAGCGGCGGCACCTTAAACTGAACCGCAATTTCAGTCGTCTTTTTTGCCATCCGTTTTCCCGTACGCAACAAGATTGGAACCCCCGCCCAGCGCCAATTATCAATCATCAAGCGCATCGCCACAAAACTCTCTGTATCCGACTGCGGATCGATTCGATCCTCTTCCAAATACCCTTTAATCACCTCGCCAACTTCATTGAT
KOK=       127
KK=  964694  LL=  965833  Z=    6.39  JJ=  964634  DL=  1140
A===      111      112      113      114      121      123      124      131      132      133      134      141      143      144      211      213      214      223      224      231      233      234      243      244      313      314      323      333      334      343      413      433
B===      222      122      422      322      212      412      312      242      142      442      342      232      432      332      221      421      321      411      311      241      441      341      431      331      424      324      414      444      344      434      423      443
RRR=   56.282   10.063    5.861   -0.385    0.127   44.254    3.132    0.455    0.744   10.934    0.374    0.502   -0.193    2.885    0.334    0.350    1.233   35.849    1.407    1.528    4.256    3.130    0.926   -0.480   -2.805    7.385   55.683   -0.383   -0.949   19.846    5.553   11.046
X1==    6.555    2.181    3.218   -0.331   -0.928    9.252    1.271   -0.881   -0.970    3.112    0.142   -0.331    1.710   -1.665   -0.410    0.563   -1.109    5.120    0.493   -1.992    3.021    1.206    1.206    1.255    2.213    2.232    6.550   -0.982   -1.460    5.755    1.187    2.663
X2==    8.586    4.614    1.821    1.162   -0.137    4.783    2.465   -0.517   -0.767    3.514    2.624   -1.515   -0.113   -1.732   -0.815    0.621   -1.112    7.001    2.853   -0.767    1.409    2.595    0.768   -0.382   -1.267    3.309    8.501    0.390    0.650    3.448    4.677    4.148
CD1=       19        8       12        3        2       22        5        3        2       12        4        3        7        0        3        5        1       12        3        0       10        5        5        4       10        8       17        3        1       15        6        9
CD2=       13        9        4        4        2        9        7        1        1        6        6        0        2        0        1        3        1       14        9        1        4        7        4        3        0        7       14        2        3        7        9        8
CTGGATTTTCTGACGTTTGAGTCGGTCAGAAAACACCGCGAGCTCTTTTCCAATCGTGGTGGGTGAGGCGGTTTGACCATGCGTTCGCGCGAGCATCGGCACCGCTTTCCATGCCACGGCAAATCCATCGAGCGCATCGATTAATTCCTGTTGCACTGGCAGTAGTACCGCCAATCCATCTTTGAGCATGAGCGCATGCGAGAGGTTATTAATATCTTCGGAGGTGCAGGCAAAATGGATGAATTCACCGAGTTCCTCTATCGAGCTGCCAGCGATCTTCTCCTTCAGGTAATACTCCACCGCTTTAACATCATGATTGGTGGTGCGTTCAATCTCTTTTACTTTTTCAGCTTCTGCTACCGTAAAGTCGGAAACAATGCCAACCAACTGCGCCACCTCATCGGCACTCAACGCACGACATTCGGGCATGCCTGCTTCTGCACAGAGCGCTTTTAACCAAAGCAGCTCAACGAGCACGCGATTTCGAATGAGAGCAAATTCAGAAAAAGCATCGGTGAGTTCACTCACTTTTGCGGCGTAGCGTCCATCAACCGTTCCTCGCGTTACAACCCGTAAATATTGGATTACCCATATCAGAATCATGCCATTGGCTCCCATTTCGCAAAAGCACAACGCCGCACCCGCGAACTGGAATGTCAACAGGAAGAACGAACCAAAATCATTCAAGCGAGCGGCAGAGCATTATGGAACAGCACGGATGACTCGATCGGCGCCCTGATTGTCATGCGCGATGTCACGCACCTTCGGCATCTTGAAAAAGTCAAAACCGACTTTGTTGCCAACGTCTCCCATGAACTCAAAACCCCCATTACCGCCATTCAGGGATTTGTTGAAACACTCCTCAGTGACGAGTGGAAACACACCAAAGCGGCTCGACGATTTCTCGAGATTATCCGGCAGCAATCCGGACGCCTCAACAACATCGTCGATGACCTCCTCACCCTCTCCCGTCTCGAACAGGCCGACACCAATATCATCCGAAAACCCAATCGAATCCTAAAAGTAGTTGAAAACGCCATCAAGATCGTCGAACTGCAAGCGAGCGACAAAAAGATCAAAGTCGAAACCGATATCTCCAAAAAAATCGAATGGACCATCAACGCGCCCCTCATCGAACAA
KOK=       128
KK=  883365  LL=  884414  Z=    5.18  JJ=  883335  DL=  1050
A===      111      112      113      114      121      123      124      131      132      133      134      141      143      144      211      213      214      223      224      231      233      234      243      244      313      314      323      333      334      343      413      433
B===      222      122      422      322      212      412      312      242      142      442      342      232      432      332      221      421      321      411      311      241      441      341      431      331      424      324      414      444      344      434      423      443
RRR=   12.767   20.071    3.471    1.473    0.266   10.974   28.872   -0.117    2.089    5.575   -2.158   -0.066    0.288    4.017    0.322    0.834   -0.749    0.668    3.340   14.219    0.610   32.809   16.444   -0.202   -0.201    1.531   -0.437    5.024    0.369    4.649   -0.276    0.100
X1==    3.705    4.430    1.854    0.900    0.159    5.905    6.441    0.283    1.528    2.689    3.923    0.900    0.160    1.326   -0.451   -1.389    1.763    0.533    3.006    3.717    0.589    6.936    2.742    0.418   -1.072   -1.345   -0.283    2.207    2.483    0.682    0.160   -0.219
X2==    3.446    4.531    1.873    1.636    1.670    1.859    4.483   -0.413    1.367    2.074   -0.550   -0.073    1.801    3.030   -0.714   -0.601   -0.425    1.253    1.111    3.826    1.034    4.730    5.996   -0.484    0.188   -1.138    1.542    2.277    0.148    6.820   -1.726   -0.458
CD1=        8       10        4        4        3       10       14        2        4        4        7        4        2        5        2        0        6        3        9        7        2       12        6        4        0        0        1        3        4        2        2        1
CD2=       13       14        9        6        8        8       10        4        7        9        2        3        6        6        3        3        2        6        4       12        6       10       12        1        5        1        7        9        3       14        0        2
ATCTCGAATTCATAGGTTTGAAGCCGCTTGAGTTGAATGGCACTTTTCAGGCGAATGGATAGGGGAACGCCTTTGGTTGCGATATATTTTTCGAACGTGTCGCTCAGACATCGATGACAAGAGACGATTTTGTGGACGGCGGATAGATAGGGGTTTCGATAGAGGTATTGACCCATTTCGCTAAATTCAGCCACCACTAAATCGCATTGATATTGTTGCACTGCACTTCCCACGAGTTGCATCATTGCGGAAGAGTGGTTTTTCCAAAAGATAGCGGGTAATATGGGGTTTAAATAGTCGTTTAAGAGGCGGCGGGTAAACGGTGGGTTTTGATAGGGGATGGCTTCTGCAAAATCAAATTGAGATTGCAGTTGAGCGAGGTGCTGACGATTTTCATCCATCACCAAGGCGGCAATTCCAATCCAATGACCTCGATTTTTTAATTGTTCCATGCGTTGGTAAATCAACCGATGACCGCCGACTACGTCAGCGTGCGGCAATCGATTTGTTAGAAAAAGAATTTTCATAAACACAGTGTATCGTATCTGGCATTAGATGCGCATCTAAAAAATGGGTCTTGCAATGTGATGCGCTGCATCGTGTAGTACAGGTATGAATATTTTAGGCATTGAAACTTCTTGTGATGAAACGGCGGCGGCGGTGGTAACGGATGGAGTACATATCCGATCAAATACCATTTATTCGCAAATTGCAAAGCATCGACCTTATGGGGGGGTGGTTCCGGAGATTGCTTCTCGGAATCATGTTGCAAAACTTCCCGGAATTATTGAAGAGGCGTTAAGCGAAGCAGACATGGACTATAAAGATATCGATGCGATTGGTGTTACCTATGGACCGGGATTAGCTAGTTCGCTTTTGGTTGGTTTTTCAGCGGCAAAAGCATTGGCTGAGCGATTGTCGATTCCTTTGATCGGGGTGAATCATCATGCGGGGCATCTACATTCGGTTTTTATGGGTGAAGGTGCACCTGAGATGGAGGGGTTGTTTCCTATGCTGGCTCTTATGGTTTCGGGAGGTGATAGTAGTTTG
KOK=       129
KK=  916875  LL=  917714  Z=    4.56  JJ=  916515  DL=   840
A===      111      112      113      114      121      123      124      131      132      133      134      141      143      144      211      213      214      223      224      231      233      234      243      244      313      314      323      333      334      343      413      433
B===      222      122      422      322      212      412      312      242      142      442      342      232      432      332      221      421      321      411      311      241      441      341      431      331      424      324      414      444      344      434      423      443
RRR=   37.181    3.990    0.200    2.320    0.310    2.299    3.063   -2.863   -0.942    6.479    3.366    0.571    0.296    0.281    0.053    0.326   -1.011    6.142   13.402   -3.100    4.892    0.819    0.115    9.471    1.234    2.884    1.754    0.091   -0.088    0.243    2.425   32.120
X1==    6.817    2.256    0.787    1.461    0.066    4.078    1.471    1.721   -0.547    3.911    1.671   -0.286    1.671   -1.174    0.066   -0.547   -0.692    2.214    4.235    1.766    1.196    0.948    0.948    4.975   -1.023    0.749    2.824    0.072   -1.036    2.861    0.749    4.810
X2==    5.454    1.768    0.254    1.588    4.681    0.564    2.082   -1.663    1.723    1.656    2.014   -1.998    0.177   -0.239    0.798   -0.596    1.462    2.774    3.165   -1.756    4.089    0.864    0.122    1.904   -1.207    3.851    0.621    1.260    0.085    0.085    3.238    6.678
CD1=        9        5        2        3        2        7        4        3        1        5        3        1        3        0        2        1        1        6       10        4        3        3        3        9        0        2        5        1        0        4        2        6
CD2=       20        8        5        7       14        4        6        1        6        6        6        0        3        2        6        2        5        6        6        0        8        3        2        4        1        9        3        4        2        2        8       11
TGGTATGGAGTTGCCTATTTGTTTGGTTTTTTGGGTAGTTTTTTATTACTGCGCCGATGGTCACGGAGTGGTTCCTTTTCAGTCCCTACAGATCAAGTGAGTCATTTTATTGTCCTCTTTGCCTTTTTTGGAGTCTTTCTAGGCGGACGTTTAGGCTATCAGCTTCTTTATAATTATGACGCGTTCATCACCAACCCACTATCACTGTTCAAAATTTGGGAAGGCGGCATGGCAAGTCATGGGGGCTTTATTGGCTCCGTCTTCTTCCTTATCTGGTATGCAAAAAAACAGGGCTATGTATTTTGGAATATCAGCGATCATTTAGCGATGACCGTTTCGTTGGGTATCGGCTTTGGTCGTATTGCCAATTTCATTAATGGTGAATTGTGGGGCCGTGTATCAAATACCAAGTGGGCTATTATCTTTCCACAAGAAGTTGGGCTGCGATATGGAGAGTACGACACGAACTTAATTGAACAACTGGTCACAAGTGGGCATCTCTCCCCTCGTCATCCATCGCAACTTTATCAAGCTCTCTGCGAAGGATTTTTGGTTTTTGGAATCTTATTGCTGCTTCGCAAAACACGGTGGGGAAAAAAGCCCGGCGTCATGAGCGGATGCTATCTACTTCTCTATGCCACTGCCCGTATAGCCATCGAGTTTTTTAGAGAGCCAGATAGTACCGTCTATTTTGAATGGCTGACGAAAGGGCAACTCTATTCGTTGGTTATGCTACTGGTCGGCACGTTGATACTGCTGCGAAAGAAAAAAATTTGCTAGGCTGATCTAAGCTTGTAAACCTTTCATCGCCGTTGTCGCTTGTAATTTTATTTCCTTAAA
KOK=       130
KK=  945555  LL=  946364  Z=    4.56  JJ=  945315  DL=   810
A===      111      112      113      114      121      123      124      131      132      133      134      141      143      144      211      213      214      223      224      231      233      234      243      244      313      314      323      333      334      343      413      433
B===      222      122      422      322      212      412      312      242      142      442      342      232      432      332      221      421      321      411      311      241      441      341      431      331      424      324      414      444      344      434      423      443
RRR=    9.211    0.236   -1.344   -0.621    0.650    0.075   -1.804    0.105   -0.443    0.769   -0.817   59.542   51.840   37.104   -1.283    1.909   -0.609   -0.069    0.364   31.211    0.986    6.312   -0.573    7.841   -0.586    1.006    0.058   -0.376   -2.014    3.939    1.691   -0.187
X1==    4.270    0.495    2.039   -0.290   -1.789   -0.658   -0.370   -0.160    3.892   -1.491   -0.301    6.150   11.249    4.604    1.066   -1.796   -0.370    0.104    0.151    6.736    0.464    2.123   -0.378    1.336    1.138   -0.943    0.464   -0.630   -0.951    3.524   -1.584   -1.590
X2==    2.157    0.478   -0.659    2.142   -0.363   -0.114    4.873   -0.659   -0.114   -0.516    2.717    9.681    4.608    8.059   -1.204   -1.063    1.646   -0.660    2.413    4.634    2.124    2.974    1.517    5.869   -0.516   -1.067    0.124    0.597    2.118    1.118   -1.067    0.118
CD1=       15        4       10        2        0        2        1        5       10        2        2       12       20        6        5        0        1        2        1       15        4        4        1        2        8        1        4        4        1        8        0        0
CD2=        3        2        0        4        1        1       10        0        1        0        4       13        6       15        0        0        5        1        9        6        3        6        4       16        0        0        1        1        3        2        0        1
TTTTATAGGTCTCACCGCCCTCCTCCTACTCTTCGTAGGATGCGGAAATGAAGCGGGTGATCGGGAACATCAAAAAGCGCAAAAAGCACTCCAAGAACAAGATCTCATTCGAGCCCGCTCGCTGCTAGAAAAATCATTAAGAGAAACCATTTCCATCAAGGCTAAAATTCAACGCTCCAATCAACTTGGTCTAATTCTTTGGGAACTCAATGAACCCCAAGCAGCCGCCCAGCACTTTCATAAAGCCATTGAACTCGGAGGAAGCTCCACCACGCTTCTTTTCAACCAAGCCGTTTCCCTCCTCGATGCAGGCCAACTGGAAGAAGCCAACCTCGTCCTCCAAAACCTTCAAAATCAAAATCCAGATCACCCAACCATTCACGCACTTCTTGGACTCTACCATCTTCAAAAAGGAGCCCTCCCAGAAGCCCTCCAACAAATAGAAGCCGCCCAAAATAAAAAGCTGAACCACCCCACTCTCTTCACCGCTCACGCTCTCATTCGCCTCCAAAACGGCGATGATCCAGCCGCCATTCGAGCGCAATTTGATCAACGAACCAACGTCAATCCAGCTCATCTCCCCCTCTATTTTAATCTCGCCATGATTAGCAAAAACTATCTTAACGATCTAGAAGCAGCTCAAAACTACTTAACAACCTACCTAGCCTCCAGCAACCAAGAAACACCGCGCCACACCCAAGCCCAAACCATGCTCGACGAAATAACCCTTCAGCTCACGCAAACAGAACAAACACTTCATCCAGCCCAAGTGCGATCCCTCATACAAAAAGGCACCGAAAAACTAGAGAG
KOK=       131
KK=  960885  LL=  961484  Z=    6.39  JJ=  960675  DL=   600
A===      111      112      113      114      121      123      124      131      132      133      134      141      143      144      211      213      214      223      224      231      233      234      243      244      313      314      323      333      334      343      413      433
B===      222      122      422      322      212      412      312      242      142      442      342      232      432      332      221      421      321      411      311      241      441      341      431      331      424      324      414      444      344      434      423      443
RRR=    7.474   23.354   -0.299   -1.973   19.222    9.818    6.641   -0.211   -0.034    0.049   -2.039   -0.244    0.521    3.698    0.173    0.149    1.485   -1.461    6.074    0.543    0.222    1.917    1.214   -1.045    1.066   -0.899   -0.476    0.224   77.696   10.565   -0.228    0.630
X1==    2.949    4.763    0.345   -1.122    4.763    3.229    1.776   -1.588   -0.832   -0.080   -0.469   -1.122   -0.469    2.199   -0.572   -0.155   -1.067    1.410    0.977    0.522    0.698    0.476    2.157   -0.724    2.783   -1.269    0.698   -0.510    8.509    4.958    1.131   -0.724
X2==    2.535    4.903   -0.867    1.758    4.036    3.041    3.740    0.133    0.041   -0.617    4.352    0.217   -1.113    1.681   -0.302   -0.959   -1.393   -1.036    6.213    1.041    0.318    4.030    0.563    1.443    0.383    0.709   -0.682   -0.439    9.131    2.131   -0.202   -0.869
CD1=        6        8        3        0        8        7        3        0        1        3        1        0        1        3        1        2        0        4        2        3        4        2        4        0        8        0        4        3       14        9        3        1
CD2=        4        7        0        4        6        4        7        1        1        0        6        2        0        5        1        0        0        0       11        2        1        6        2        5        1        2        0        0       10        3        1        0
TGCCACGATCCTTCGCTTTTTTACCAATCATGCCCGCGATATCGTCCGCCAACGAACCCTGCAATTCAACCACACCCGGCACCTTCTCCGCCGTTTCATGTGCGATCACCGCAATCACATTATTATTAATTCGGATTTGACCAATTCCCTCACCGGGCGTATCCGTGATTGCAAAATCACGCGTATCGGCCACCGCATTACCTGTTTGATTATCCATTGCCATCTCCTTTAATCACCCTGCACATCCTTCGAAAAGACGTCATTCATAAATGTTTCCAAATACGCCGTATTATACGCACCCGAAATAAACGTCGGATCATCCATCAACGCCAAGCCCAACGGCACCGACGTATGAGGTCCATTGATCGTAAACTCAGCCAACGCCCGCTTCAAGCGCGCAATTGCCTCAGTCCGATTCCGTCCCCGCGCAATAATCTTACCCACCATACTATCATAATACGGAGGAATCATATACCCCGAATAGACATGTGAATCGATTCGAATTCCCGGTCCCCCCGGAAAATGAACCGCCTCAACCGGCCCCGGTGCAGGCGTAAAATTCCGATACGGATCTTCCGCATTCACCCGATACTCAATCGC
KOK=       132
KK=  973305  LL=  973664  Z=    5.80  JJ=  972915  DL=   360
A===      111      112      113      114      121      123      124      131      132      133      134      141      143      144      211      213      214      223      224      231      233      234      243      244      313      314      323      333      334      343      413      433
B===      222      122      422      322      212      412      312      242      142      442      342      232      432      332      221      421      321      411      311      241      441      341      431      331      424      324      414      444      344      434      423      443
RRR=   10.255   -0.770    4.298    0.429    0.583    0.650    1.017    0.680    1.135    0.136    0.426   14.140    4.514    0.045    0.583   -0.428   -0.088    0.918    0.436   13.783    1.516   43.785   -0.982   -0.017    0.471    0.053    2.909    0.320    0.137   -0.098    0.529    0.137
X1==    2.979   -0.676    2.807    0.305   -0.676    2.346    0.937   -1.451    4.100   -0.346    0.848    5.874    1.804    0.120   -0.676    0.592   -1.031   -0.859    0.321    3.223    1.088    4.279    1.279   -0.570   -1.198   -0.107    2.088   -0.968    0.235    0.235   -1.063    0.235
X2==    3.442    1.139    1.531    1.407   -0.861    0.277    1.086   -0.469    0.277   -0.393    0.503    2.407    2.503    0.371   -0.861   -0.723    0.086   -1.069    1.357    4.277    1.393   10.232   -0.768    0.029   -0.393   -0.497    1.393   -0.330    0.582   -0.418   -0.497    0.582
CD1=        8        1        6        2        1        4        2        0        6        1        2        9        3        1        1        2        0        0        1        5        2        5        2        0        0        1        3        0        1        1        0        1
CD2=        4        2        2        2        0        1        2        0        1        0        1        3        3        1        0        0        1        0        3        5        2       11        0        1        0        0        2        0        1        0        0        1
AGTCGGAGAAAAAGAACTCGATCATGCGCTACCATGGGATACCATTCGTCCCGCACTATACCGCAAATCAACTGCCTTCGAATCATGGTTGCCTAAATTAACAAATCAATCAATCGAACGAAGAAAAGCCAATCCCGAGTTTCAAAACTTTCTAAATCGTCGGGATCGTTTAGGCGAACGCTATGAATCAAAAACCGTCTCTTTACTGCTCTCAAATCGATTAGCCGAAGCAGAGGCCGAACTAGAACTAGACGAACTTCAAGAAAGCAGTTTTCAAGATGAAGAGAGCGACTCTACAAACGATCTAACCCTCAACGAAACGCTCCACATTTTAACTGATTGGATTGATCTTGAAGAGAG
KOK=       133
KK=  977445  LL=  978554  Z=    5.36  JJ=  977355  DL=  1110
A===      111      112      113      114      121      123      124      131      132      133      134      141      143      144      211      213      214      223      224      231      233      234      243      244      313      314      323      333      334      343      413      433
B===      222      122      422      322      212      412      312      242      142      442      342      232      432      332      221      421      321      411      311      241      441      341      431      331      424      324      414      444      344      434      423      443
RRR=   59.605   -1.562    6.628    0.658   -1.090   15.218   -1.580   -0.477    1.438    2.781   -1.412    2.138    4.537   -0.306   -4.057    0.953    0.673    7.176    2.023   80.495   16.430    8.143   21.260   -0.091    0.001   -0.049    1.334    0.300   -0.267    7.578    0.738   27.424
X1==    7.424    3.184    3.642   -1.016    2.220    3.709    0.875    0.920    1.423    2.784   -1.726    0.222    1.210   -1.254   -2.117   -1.778   -0.373    2.855   -1.607    7.825    4.149    1.840    3.616   -0.434   -0.660    0.035    0.677    0.753   -0.151    4.304   -1.139    5.975
X2==    8.028   -0.491    1.820   -0.647   -0.491    4.103   -1.805   -0.518    1.010    0.999    0.818    9.632    3.751    0.244    1.917   -0.536   -1.805    2.513   -1.259   10.287    3.960    4.424    5.879    0.210   -0.001   -1.382    1.971    0.398    1.761    1.761   -0.648    4.590
CD1=       20       11       13        1        9       13        4        7        8       12        0        3        5        0        0        1        2       11        0       22       15        6        9        1        4        3        7        8        3       11        1       14
CD2=       16        2        4        2        2        7        0        1        3        2        3       20        7        4        6        1        0        5        1       15        5        8       10        4        1        0        3        1        3        3        1        6
CGAATCCAGGCTTTTATATCAGCGGAAAGTGGCAGAACCTCTTTCAAAAGCACCTGCCCTTCTGGTACCTCAATCGAGGCTCCACTCTTAGCCCCCAACAGAGCTTTTGCCAAACGCGTTTCAGAAGATAAAATATGAAGATCATCATCCTGATCCCAGGCACCCAAAATGAAATAGGTGATCTCCTCTCCATCCTCTTTTTGCAATGTAACACCGGTTCCGATGGCCACAACAGCTGATGGAATATCTTCGAAATCACTCGGCTTCACCTTTTCTAAATCTTCAGCCAACTGAGACCCTTGAGCCATCAACAATCCCTGACGCTCTTTCGCATATTTAAATTCAGCATTTTCGCGTAAATCTCCATAGCTCCGAGCCACTTCAATTTCTTTTGAGTTTTCAGGAATATCCACTTTCATCAATTTTTCCAGCTGAGCCTGACGTTCCCGATACGAACGCGATGATGTTAAAGGCACTTCCCTCTTCGGCGCAGCCGAACCTGCAGGCGTCACAATATCTTGCAGTTCGGGATATTTTCGCAATACTTTTGCCAATACCGATTTACGGTCCAAGACTTCCCAACCCTGCCCTTCATTAATCCGACGCATAAAATCACGGCGTTGCTGCTCGCTCATCTCATCCATCACATCATGCAACCACTCTTGCTGTTGGAATTTTTCACGCAACTGATTCTGAGCTCGCAATAGCGCTCCCGATAACTCTTTTTCCAAAACTTCTTGAATCCGGAAAGCTAAATCGCTTTTCGAGATTAAATTCCACTCCCGAACCTTTTTTTCTGAACGCTGACACCACAATAACATCGGGGCACTTGCCTTTCGCCGACCCAACGCGGCGGCCATAATCTCTTTTGCAACCTCTTCTACCCCATGACGACAGAAAGCAGCCATAATCTCATTAAATACTGGATGACTCACCTTCGGAACCACTCGCTTCAACCGCAACACCAAAGCCTCTTTATCGTTCTCAAATAAAATCGCCAACAAAGTTTCAAGCTGACGACTCGGCAACTGATCTAACATACCGCCCAAATCAGATTCAATGAGTGCATGCAAAATGGCATCCACATCCAGCCCCACCGGTTCAACATCA
KOK=       134
KK= 1064101  LL= 1065270  Z=    5.91  JJ= 1064101  DL=  1170
A===      111      112      113      114      121      123      124      131      132      133      134      141      143      144      211      213      214      223      224      231      233      234      243      244      313      314      323      333      334      343      413      433
B===      222      122      422      322      212      412      312      242      142      442      342      232      432      332      221      421      321      411      311      241      441      341      431      331      424      324      414      444      344      434      423      443
RRR=   42.949    4.955   -0.709    6.939    1.988   11.271    6.801   -0.584    2.505    0.453   -1.412   -1.787   -2.235   -0.247   -0.152    1.057    0.410   12.679   35.473    0.127    3.032   11.410    1.211   13.464    0.073   -0.124    0.001    1.617    4.675   13.220    2.892    2.707
X1==    8.902    2.204    0.885    1.625    0.408    2.602    1.762   -0.468   -1.485    1.609    1.789   -0.950   -0.557    0.502    0.408   -0.974   -1.156    2.299    5.748    1.070    2.329    4.464    0.474    3.994    0.069    1.202    0.001    2.359    2.497    3.834    0.616    2.497
X2==    4.824    2.248   -0.801    4.270    4.869    4.331    3.860    1.246   -1.687    0.281   -0.789    1.882    4.011   -0.491   -0.373   -1.085   -0.355    5.515    6.171    0.119    1.302    2.556    2.556    3.371    1.065   -0.104    0.611    0.685    1.872    3.448    4.697    1.084
CD1=       29       10        7        7        6        9        6        4        1        7        6        2        2        3        6        2        1        7       11        6        7        9        3        7        4        5        3        7        6        8        4        6
CD2=       11        8        1       10       13       10       11        4        0        2        1        6        8        2        3        1        3       14       18        3        4        7        7       10        3        2        3        2        4        6        9        3
GCCCGCCTATTTACTTTCTTTCTCGTGATATCCATCATCGCTCTTGCTCAATATCAAAAACGCAACAATCATCCCGAATATGTCGTAATCGAGTCTGAAACCGCGGTTAAACTCGCCCCACTTGAAAACAGCAAGATTGCATTTAATCTGCCAGCCGGATCCATCGTCTCCACCCTTCGTAAACATCAAAACGAATGGCTTCAAATTAAAATAAATCATCAAACCGGATGGATTAAAGCTCACCAGATAGACCCAATTTAACCTTGTAAATAAACGCAACTTATTTAGTGTTTTAAAATATGTCATTAAAGCCACGATCAACGAATAAAGACGATCACACCATGTTATGGTGGATTGCCATTCTTGCAATCGGCATCAGTGTATCCGTCTATATCTTCATGAAAAAACCGGCCGAAATTGATGTTGCAATCGAACGCACTCGGCTGCTTTTTCCTTTAATCGGGATAACCATTGCCGGTCTCTGCTTAATTTGTGGCATATCAAAAAAATGGTTCTCTAACCGCTAATCATTCGTGGAAATTTATCATGAAAGCACATCTAGAATGGACCGATAAACCCGAGCCCGGCATCAAGCGAAAAGTCCGAATCACCTTCATTAAAGGCCGCCATATTAAATGGCAATTCAAACGCTCCGATGAAGAGCAATGGAATTATGATCAATCCCCCACCCACGAAGATTGGGACCGGCTTGAAGAAAAAGCCGAAGCGCTGTATCAGCGCCGCCGCATGAAATATGATCACCTTGAATTAGTCCAAAAGCAACGCCCCAAAAAAACAACATGATTGAATTTATCCTCAAAAGCGAAACCATTGAACTATGTCGCCTGCTCAAGGCGGTCAATGTCGTCGCTTCAGGCGCCCAAGGCAAAGAGGTCGTTTCAGAAGGATGGGTTGAGGTTGACGGACAGATTGAAACCCGAAAACGCTGTCAAATACGGGCCGGTCAAACCGTCTCATTCAACGGCGAAACCATTCACGTTAGCCTCGCCGATTAATCGAGATGCGTGAGTCGACCTTTCCCGATTGAATACACCTCGAATCCAATTTTATGCAACGCGGTATGATCGAGAATATTTCTACCATCAAAAAGAAATGCAGGCTTTTCCATCGCATCAAAAATGCGCTGATAATCCAATGTTTTATAGACAT
KOK=       135
KK= 1099561  LL= 1100400  Z=    4.73  JJ= 1099261  DL=   840
A===      111      112      113      114      121      123      124      131      132      133      134      141      143      144      211      213      214      223      224      231      233      234      243      244      313      314      323      333      334      343      413      433
B===      222      122      422      322      212      412      312      242      142      442      342      232      432      332      221      421      321      411      311      241      441      341      431      331      424      324      414      444      344      434      423      443
RRR=   54.505    9.140   -2.110   -1.806   -2.067    4.537   -2.233    0.673   -0.678   29.463   -1.597    0.182    0.800   -0.554    0.201   -2.636    2.258   18.779    3.859    0.301   -0.760   -0.547    0.009    0.352    2.332   25.922    9.084    2.549    0.021    5.011   11.376    0.916
[truncated: 220,498 more chars]
