# Supplementary material for: Regions Enriched with Reverse Complement Triplets in Bacterial Genomes
Source: Int J Mol Sci. 2026 Feb 28;27(5):2301. doi: 10.3390/ijms27052301 (PMC12985086; doi:10.3390/ijms27052301)
Supplement: Supplementary file 1 [file ijms-27-02301-s001.zip › for_send/45/Kiritimatiellota/Kiritimatiellaceae_bacterium_gca_002704365.ASM270436v1_.dna.toplevel.fa]

>135584 dna:primary_assembly primary_assembly:ASM270436v1_:135584:1:252350:1 REF
ACCCGATGACCAAGCCAAATCGCGAGCGGAAGCTGCAACCAAACGGGGGCAACAGATGCG
GGAAAAATATGAAAAACTGAGGCGATGACGACCCCGAAAATGGCAATGACGATCCAGAGG
GCGAAAAAAATGATGAGAGTGAAAAGTAGCCGAACACGGGGATTAATCAAATCTCCGGCA
ATATCGCCGATGGTTCTGCCTTGATGACGGAGACTGATCATCATGGAACCAAAATCATGG
ACGGCACCCATTAAGATGGATCCAATAAGAATCCACAATAGAGCGGGTAGCCATCCCCAG
ATGATGGCGATGGCAGGCCCCACAATCGGTCCGGTGCCGGCAATGGAGGTGAAGTGGTGT
CCAAAGAGAACGAATCGAGGGGTGGATACATAATCGATGCCATCTTGTTCGGTTTCGCTG
GGACAGGCTTTAGTTGGGTTGATTTGAAATAGCTTGCGGGCCAAAAAGCGTCCATAGCTA
TGGTAGGCTATTAGATAGAGTAGACCGGAAAGGATGGCTAAAACTAATGAACTCATCATC
TACAAGTACCTCAGTTTTTCGATTGGATAAATATATTTTCGGTTCAAAAAAGGATTCTTT
TTCGATTCCAGTTGCGTGGTAGTAGACTCTGCTTGTAGATTGCGTTGAGATTTATGAAAA
AGACAATTCTTCACGAAAAACATCTCGCGCTCGACGCTCGTATGGGTGAGTTTGGCGGTT
GGGATATGCCGATACAATATGCGGGTATTCTCGCAGAACATCAACAGACCCGGACGGCCG
CTTCTTTGTTTGATATCTGCCATATGGGTGAATTTGAAATTTCAGGGCCCACGGCGGAGG
CAGACTTGGATCGGTTGCTCACCTGCTCGATTGCTACGTTGGATGTGGGTCAGGTTCGAT
ATGGATATTTGCTCAATAAAGCGGGTGGTGTTTTAGATGATTTAACAGTTTATCGTATAG
CAAATGATCGGTTTTGGTTGGTGGTGAATGCGGGTACAGCGACGACGGATGCCGTTTGGA
TTAGGGAGCATCTTCAGCAGACAACGGGGTTTAACGATGTTTCTGACCAATTTGCTAAAT
TAGATTTGCAAGGTCCTGCCGCGAGGAGCGTACTTCAAGTGGTGTGTGAAGATTCTTTTG
CAGATCTTCGATATTTTCGGTTTCAATCGCTGAAGGATGGTTGGGTGAGTCGGACAGGTT
ACACGGGTGAACTAGGCTATGAGGTGTATGTGCCGATTGATGAAGCTGCTGCCTTGTGGG
ATGCATTTTTGGCGCATCCGAAATGTGCGCCTGCGGGTCTGGGTGCGCGCGATACGTTGC
GGTTGGAGATGGGATATCCATTGTATGGGCATGAATTAGATGCGATGCATTCTCCGGTTG
AGACGGGTGATGGGTTGTTTATTGATTGGAATAAAGCATTCATGGGTAAAGCGCGGTGCG
AAGTGGATCGAGCGGAGAGGTCGCAACGGGTCGTTGGATTGCAACTTGCTTCCAAACGGG
CTGCTAGAGAACAAGATCGTGTGTATTATAAAGATCAGCTTGTCGGGTATGTAACCAGTG
GATCTCTGGCACCTAGCTTGGATGTGGCGGTGGCACTGGCACGCGTGCATGGTTCTTGTT
GCGAGGTTGGGCAGATGCTTCAGGTGGAAATTCGTGGACGTTTTCAAGAGGCGCAGGTGG
TATCACTTCCGTTTTATCAATCGGGTAGTGCTCGCGTGAAATGAAGAGGAATTAACAAGG
ATAAGAGGAGTAGGTTACTATGAGCAAAACCCCGTTTTGTGCAACGAGTGAGCAAGATCA
AGCGATTATGTTTGAGGCATTGGGCATTGAGTCTTTTGATGATTTATTTGCGGCGATTCC
AGATCATCTTCGGGCGGATTCGCTGAACATTCCTGATGGGATGTCTGAAATGGAGATGAT
GCAGCATATCCGTAGAGTGGCATCAAAAAATGCATCGCACTTGGTTAATTTTTGTGGAGC
GGGTTTTTATGATCACTATATTCCGGCGGCGGTTAATGCGTTGGCAAGTCGGGGTGAATT
TTATACGGCTTATACACCTTATCAGCCGGAGGCGTCGCAAGGAACTCTTCAAGCGGCGTT
TGAATATCAGACTGCGATCTGTCGTTTAACGGGTATGGAAGTGGCAAATGCGTCTCTTTT
TGATGGAGGTTCGGCTTTGATTGAAGGGGCGATGATGGCGCTGCGTCATACGCGGCGGAA
TCGGGTTTTGGTGGACGAGGGCGTTAATCCCATTTACCGAGAGATGCTACGGACTTATAC
GCATAATCTTTCGGTGGAATATGCAGAAGTGCCGTTGGGCAAGAATGGGATTGCTGACCG
CGAGGCATTTAAAGCTGCGATGGATGATCAAACGGGTGCGGTCTTGTTTCAAAATCCTAA
CTTTTTCGGATGTTTAGTTAATCTTAAGGATTTAATTGATGAGGTGCATGAGACAGGAGC
TTTGGCTGTGGTATCGGTCTATCCGATTGCGCTTTCACACATTGAAACACCGGGTGCGAT
GGGGGCGGATATTGTCACGGGCGAGGGTCAGAGTCTTGGATTGCCGCTTAATTTTGGGGG
TCCGTATCTCGGATTTTTTGCGGCACGGAAAAAATTGGTTCGGAAGATGCCGGGTCGGAT
TGTGGGTGAGACTGAGGATGGAAAAGGCCGACGTGGATATGTTTTAACGCTTCAGGCGAG
AGAGCAGCATATCCGTCGTGAGAAAGCGACTTCGAACGTTTGCAGTAATGTGCAGGTGTG
TGCATTGCGAGCGATTATCTATCTCTCTCTGGTGGGACGTGAGGGGTTTTTAGAAGTGGG
TCGAGATTGTATGGATCGTGCGAGTTATGCGTGGCACCGCTTGATGGAGATTGATGGAGT
GGAACCTGCTTTTAACCGCCGTTTCTTTAATGAGTTTGCGATTCGACTCCCTCGGTCTGC
CAAGACGGTGGTGAGTGAGTTGATAGAGCAGGGGGTTGCTGGCGGTTTTCCGGGGGGGCG
ATATTATGAAGAGATGGATGACCTCTTGCTGTTGGCTTTCACAGAGAAGCGAACGAAAGA
AGAGATTGATTTGTTTGCAACGAAGTTAGAGAGCACGATCAATCGAGTGGAGGAAATGGT
ATGAAGTTGATTTATGAAAAATCTTCTCCGGGTCGTCCAGGTGTGCAGATGACATCGATT
AAAATCTCGGATTCTGAGGAGATTCCATCGCGGTATTTGCGGGCTGCACCGCCAGAGCTT
CCGGAGGTATCCGAAGCGGAAGTGGTTCGTCACTTTACGGCGCTGTCTCGTTTGAATTAT
TCGATTGATACGCATTTTTATCCGTTGGGATCATGCACGATGAAGTATAATCCGAAAGCG
TGCGAAGCAGCGGCGAATCTCCCTGAACTAATGGAAGTGCATCCGCTTTGGCCTCAGCTT
TGGGGTGGAGGAATGCTGACGCAGGGATCGTTGGCGATTTTATATCGAACCGAACGGATG
CTCTCTGAAATTACGGGGCTTGATGAATTCACTTTGCAGCCTATGGCAGGTGCACATGGT
GAGTTGACTGGAGTGATGTTGATGGCGGCGTATCATGCCGATCAGGGCAATGATCAGAAA
GATCATATCATTGTGCCTGATTCAGCGCATGGAACTAATCCGGCGAGTGCGATGTTAGCG
GGCTATGATGTGGTAACGATTCCATCTGATGCAAAGGGCATGATGGATTTTGATCTCTTC
ATGAAAGCGTTAAATGAGAAGACGGCGGGCGTGATGCTTACGTGTCCGAATACATTGGGT
GTTTTTAATACGCGGATCCGAGAAATTTGTGATGCGGTCCATGCGGTCGATGGTTTGATG
TATTATGATGGTGCAAACTTTAATGCGATAATGGGTCGCTATAAACCGGGCGAGATCGGT
TTTGATATTTGCCATCTTAATTTACATAAATCATTTGCTACGCCTCATGGTGGGGGTGGT
CCGGGAGCTGGTCCGGTGGGAGTGGTTGAAAAGCTAAGGCCGTATTTGCCAATCTCGCGA
GTGAAACGGCGGGCAGAGGGCACCTATGTGTTGCATTATGGTGAACCGAAGAGTATCGGC
TATATTGCTCCTTTCTATGGTAACTTTGGTATTTTAGTCCGTGCTTATGCGTACATGGTT
TCGTTGGGTAAGGAGGGGTTATTGGGTACCAGTAATCGAGCGGTTTTGAATGCAAATTAT
TTAAGAGAGCGCCTTCGTCCACTGTTCGGCGTGGAAAAAGCTGAGCGGTGTATGCATGAA
TTTGTATTTTCAGGTGAGTTTTTGAAGAAACATGGTATTCATGTTTTGGATGTGGCGAAA
GGGTTGATCGATCGGGGTTTTCATCCGCCAACTATTTATTTCCCGTTGAATGTGCCTGAG
GCGGTCATGATTGAACCGACGGAGACGGAAGATCTGGATACATTAGATCGCTTTGTAGAG
GTGATGAAAGAGCTGTTTGAACTGGCTGAATCTAATCCAGATGCGCTTCATGAAGCGCCT
ATTACAACTCCGGTTGGGCGCTTGGATGAGGTGAAGGCAGCGAAGGACATGCGATTGAGC
TGTGAATGAGGATTAATTTGAAGTGTAATTTTGAACGGACTGAAACGTATAGTTACTAAC
TTGACGATAAAATTGATACTTAAACAGGAGTTATAAATGAAAAAATTATTGGGAATGGCA
CTATTGGTATTATTTGTTGCAAGCAGCGCTTCATTAGCTTGTGGCTGTGGTTGCAAGGCA
GAGAAATCAGAAAAAGCGAAAAAAGAAGCCTCAAGTGAAAAAGGTTCTTCATCTTGTGGG
GGATGCTCTGCTAAAAAATCTGCTTAATAACCGGTTGAGCGAATAAAAAGAAAGCCCTCT
TTTATGTAGAGGGTTTTTTTGTATCTTTTCGGAATGAGTTTGCGAGTCGGGCGTTGAAAT
CGTATCGTGCGGTCTTACGTTAAAAATGAGGAAACGATCGTGGCGGCGAAAATCATTGAT
GGAAAAGCCATTGCCGAAGCAGTTCGGAGTGAATTAAAAGAGAGAGTAGCAGCGTTATCA
GCAAAGGGAACAAACCCGGGATTGGGTGTTATCCTTGTGGGGGACAACCCAGCTTCTCGG
TCGTATGTGACGGCAAAAGAACGCGCTTGTGAAAGCATCGGAATCTATTCGGACGACAAT
CGATTACCAGCGGATACGTCAGAAACCGATCTTTTAAATAAGATTAATCAGATGAACCAA
GATTCTCGTATTCATGGAATTCTTGTCCAGTTACCGCTTCCGAAGCATATTGATGAATCA
ACGGTTTTGTTGGCCATTGATCCTGCAAAGGACGTAGATGGATTTCATCCGATGAATGTG
GGTAAAATGATGATTGGAGAAGAGACCTTCTTTCCATGTACGCCGCACGGGGTGGTTCAG
ATGTTAATGCGAAGTGGCATTGAGACTGCGGGCAAGCATGTGGTTGTGGTAGGGCGAAGT
AATATTGTGGGCAAACCAGTTGCGAATATGTTGTTGCAAAAAAAAGAGGGTGCAAATGCT
ACCGTTACGTTATGCCATACTGGAACCACTGATCTTGGCTCTTTTACGCGGCAGGCTGAT
ATCTTAATTGCGGCTTCTGGTTGGCCGAATACGGTGACAACCGACATGGTTAAGCCGGGT
GCGGTTGTGATTGATGTGGGCGTGAATCGCGTGGAGGATGCTTCTAAGAAAAATGGATAT
CGATTGGTGGGAGATGTCGATTTTGATGGGGTATCTACGGTAGCTTCGCATATTACACCG
GTGCCGGGTGGCGTAGGTCCGATGACGATTACAATGCTTTTGTATAACACAGTTTTATCT
GCAGAAATAGAATTTGAAAAAGGAGACAGGTAATGAAAAAAAAGCATCTTCAATGGATAT
GTATCGTGGGATTTGTATGGCTGAACACGCAGGCGGTTCGGGCAGATGGGCGTGTTTTAT
TAATGGTTCCCCATGAGGAAGAGATGATTAAAGTGGGATTGGATCTAGCTGAACGACATC
CTAGTTTGTTGATTAGTTATCGGTTGGGCGCACGAAACACCGCGGCTTTAAAGGGGTGGA
CGGGTACTGAGTGGGTGTATGTTTCCGTGGAAAATTTTCAGTCTGGCAATTTTTTCCGTG
AAGGTCCGGATGAAGCTATTATTATTCAATCCTATCAGCCTTTTCCAGAGGGACTGATTC
CGAGTGAATCTTGGTGTGATGGAGTGTATAAAATACATTCCAATGAGCTGCGTCCGGTGA
TTCATTTGGTGGGGCAGGCGTTGCACTTTAAGTATGATGATTGGAAGTGGTTTGAAAAAC
GATACGATACACCCATCTCGCAGCTGAACCCAACAGAGTCGGGGATTCATTGGTATAATC
GTCGCTTGGGAGATGTCTTTAAAGGCAAGCGTGTTAGTGGTCATGAAGATCATCTTCTTT
GGGAAATTGTTCGAGCATCAAAAATAATGGTTGAGGTTCCCATGGGGTCTGAGGAAGAGG
TGCAGACGATTCTTATTTCAGATGAGGAAGGCAAGTTAGATGCTCCTTTAGTCATTGAAG
AGGAGTTGCCTGAGGAGGAGGTAAATCCATTAGAATTGGATCTGCCGTTGGCTGAAATTG
TCTCTTCTGAATCAGAGGCGTAAGCGTTCGAGTTGTTGGATTACTTCCTGTTTTTCTCGG
GTCTGTTCCGGTAATTCAGCTAGCGCTATTTCAAGCTCTTGCTCTGCTTCGGTGTGTCGT
TCTAGTTTTTCTAAAATATTCGAGCGATAGATAAGTGATCGGATGCGTCTTTGACGGTGG
TGCATGGCATGTTGAAATTGACTAAGAGCTTGTTCCCATTCTCGGCAGTCATAGAGGACT
TTTCCACAATCAAATCGTAATTGTAGATCATTTGGTGAGCGCTCGACTTGACGTTTAATT
TGTTCAATCCGTAGTTGATCGTGTTCGCTACGCAATGAATCGATCAGATCGGTATCATGT
CGGTCTTGAGCGGCAGCGAGTTTAAAGTTGATTTGGTGTTCGCGGGCGAGATAGAGCCGT
TTCTCCAGTCTGAGTTGTGGGGTCTGTTGCTCGCTGAGGTAGTGGGTGAGTTCGGCAATA
GCTTGGTCGAATTGACGGGTACGAAGTTGGCTATCGAGATATTGCATTCGAAGATCTACG
TTGTGGGGATCTTCTTCGAGCTTTTTTTTGAGGGTGTTTTTTGGATCTTCAGTTTGTTGG
CTTTTTTCTCGGGCTATTTGAAGGGCCGTAGACAGTTCTTGGTTTTCGGGTTGAAGACGT
GTGAGAGCTTCGAGTGTTTCGATTTCAATGGAGATGTATTGATTNTTTTGGGCAAGGTCG
AGCAATTGATACATGAGAGTGGTTTCGTGGGGCTGGGCTTGACTCAACNCCTGAAGGGCT
TGAAGTGCGAATTTAATTTTACCTGATTTTTTAGCGGATTGGATCAGAATTTGAGTGGTG
CGCATACAGGTGGGGTTCATGAGCCAAATTTGTTCGCAGCGTTTGTAGCGTTTAGCCACT
TGTTTGGGAGGAATAAGGTGATAGCTAAGAACCAGTATAAATTTTTGAAGGTTTTGTGTG
AGGGTTAGATTGGCTTGTTGGAGGGCGAGTTCGGTGGCGGCACNGTAGTGAGATTTACGG
GCGGTTGAATCGCCGGGAGCTTCTTGACGGGCGCTCTGGAATAGCCTGATGGCATCTCTA
TAATCGCCTTTTAGATGAGCTTCGTTGCCTTCGTGGAGTAGTTCGTTGAGTTTATTTTTA
TTCATGCGTTTTTAGAGAAGTGGGGTTAGTAGCGAACAGAAATTTTCTGCAAGACGATTA
AAATTAGAACGTTGTTTCCATATCTCGTAATCAAGTTCGGTACTGGCGGCGATATCTTCC
TCGATAATGTGCTTAATTTTTCCAGCGGTTTTTTTGTTTTCGATGAGGATGGTGCTTTCA
TAGTTGAGTTCAAGGCTTCGAATATCGAGGTTGGCAGTACCGATGAGCGCAATTTTTCGG
TCGATAACCATTGATTTTGCATGAATAAAGGGGGGCTTGCGGAGATAGATACGGACTCCA
GCCGAGAGCAGGGTTTCGTAGAGGGCTTTGGAAGCGAGTCCCGCATATTTGTGATTATTT
TTTTCGGGTAGGATGAGTTTCACGTCAACACCACGGCGGGCTGCAGAGCGCAACGCGGTT
AGGATTTCGGGGGTGGGAATAAAGTAGGGGGTCGTGATGAGTATTTGTTTGCGAGCAATA
ACAATGCAGTTGAAGAATATTTCGGAAAGCATGCCGGGGCGACTGGAGGGACCGCTGTCG
ATGAGCCGGGCAGGTGTTTCTCCGATGGGTTCGTTGATAGGAAAGTGCGTTTCGGTGAGT
AGGTCTATGATCGGTTCGTTGCTCATGAAGTGCCAGTCGCTGAGAAAGGAGAATTGGAGT
TCGTTTACGATGGGACCTTCGGCGCGAAAGTGGTAGTCGCGAATGGCGGTTCTTCCGTTG
CAGGATCGATTGTCATTGCCGATATTAACACCACCAAAGAAGGCGGTTGTGCCATCGATG
ATGAGGTTTTTCCGATGATTGCGTAGGTTGATTTGAAATCGACGACGGAGGAGGTTGGCT
TGTTTCCAGGCGGCAATTTGTAGATTTGGAATTTTTTTGTAGCGGTGAAAAAGTCCTGTC
CAGTGGGCTTTGGTGGAACCGAAGGCATCGTAGAGAAGGCGAACTTGTACGCCGGCTTTC
GCACGCTCCTCGAGGGCTTGTATGAATTGCTTGCCGATGGTGTCGTTGTTGATGATGAAA
CTTTGGAGGTGAATATGTTTTGTGGCATGGCGAATGCTGTGAAGCATTTGGGGGTAGGCT
TGGTCTCCACTGATGAGCGGTATAAATCGATTGCCGTCGAGCAACGGATGTTCGGGGTTG
AGGTTGTCGACGACGGTGTTGATTCGGGCGATACGAGGGCTTTGATCGGTGATTTGCTGG
CTTGGTTGTTCAAGGTTCCAGGCGAGGTGGGGGGCAGATTNGGTATNTAATTTTTTGCGC
TGTTGTTCGATGATTTTTTCGGCTTCTCGGCGAGCGATATTTTTTCTGGATACGCGGTCG
ATGGAGAGGGTTATGTAGAGTAGGGGACCGAGAATTGGAAATGTCCATGCAAGAAAGATC
CAGAGCAGAGTGGCGCTGGCGGCGCGTCGTCTGTGTAGTGCGTGGAGGGTGATGGTGATA
AATATAACCAGATGTGCTGTGGTGGGGATGAGTACCCAGTAGTTGAATTCGACTGGTTCT
GGATGTGGCATGATTAGAGAGTAGTTAATTCGATTATTTTTTCAGTAAAAAAGAGATGAG
AGTTGTCATTTTTATATGGAAAGGTAGGGTNCATATATGCGCTTTATTCTCTATAATATG
TGTTATGGGACGCATCGAAATCAGCGGCGTTTTCCTTTATTGGGCTTGTTGGGTCGTACC
CATGATCATCTTGATGAGATTATCAATTTTTTACGGGATGAGAAACCGGATGTTATCGGG
CTTGTGGAGGTGGATGCGGGTTCTTATCGTTCGGGGCGCGTGAGTCAGGTGGAGAAAATT
TCTTCGGAGTTGGGTCATTATCATACCTATTGTTCGAAGTATGGAGTTCGTTCAAAGTGG
CAACATGTACCCGTCTATAATCAGCAGGGAAATGCGTTTTTGGCTAAGAACACGATTCAG
GAAGCGCGCTATCACTACTTCGAGAAGGGGATGAAAAAGCTGGTGATTGAGTTGGAGCTG
GAGGAGGTTACGTTCTTTCTGGTGCATTTGGCGCTGACATATAGAAAGCGTTCAGAGCAG
ATTATTCATTTGTATGAAATGATTCGAAAGACAGATAGACCGTATATTGTGGCGGGAGAT
TTTAATGCGTTCATGGGGGAGCAGGAAATTCACTTGCTGATGGCGGCCAGTCAGTTAGAA
AATGCGAATGTGTTGAATTTGCCGTCCTATCCAAGCCGCCAGCCAAAACGACATCTAGAT
TTCATTTTGCACAGTCCGGAGATTCGGGTGACTAATTTTCGTATGCCGGATTGTCGACTC
TCTGATCATCTTCCGCTGATATTAGATTTTGAGGTGGTTGGGGATAGCACTGATTAAAGT
GCATCGATGGATCTGAGGTAGTCGACATCTTGTTTGGAGAGCATGCCAAAAGGAAAATCT
TTTGTAATGCCGCGTTTTTCATCTTTGAGAAAGACCTTGCTGCCTACTTTTTTAACAAAG
ATGGCTCGTGCTGATCGGGTTTGACCTTTGACGTTAAACGTCCAGTCGCGATATGCGATG
GTGATTTTAGGCATTTCGTCTTCCATGTTTTGGTTTTCAACNATGNCTTGCTCGTTTTTC
ACAAAGGTGGTTTTGAGTCCATCAACGAGAACGCTTTCAAGCGGCCCGTCTTTGCCAATG
CGGAGGTTGAAATAACCATCTGCGCCATCATCAAGTAATACGGCGCTTTCCTCATAATCA
ACGGGTTCATATTCGACGGTATAGAAGCCGAGATAGGTGGGCGTATTGTTAAAAAGAAGC
ACACGGTAGTTACCGGTTTTTAAATACCCAANAAAGGCGTGGTAGTAGGTATCTTCGTGT
TTGATAGTTCCAATTTCATCAAACTTAAAATCCTCTGGGTAATGATCTTTACCTGCTTGG
GTTAAGGCTGTTTCGATAACGTCGTCATTCTTGGGTGGATTCTTTTTTTCGGCGTGAGCA
ATGCCACTCGTTATAGAAAGTAGTAAGCAGATAGTTAGTAATCTCATCTCGTTCTCCATT
TTGACAAGATATAGCGATTCAATTGGGGGATGAAAAGATTCTTTTATCCTATCTGTTAAA
TGAGACTTGNGGAACGAGTCGTTTTTTTCGTTGAGCTGACTGATTTTTATTTTGTTGTGG
AGTTCATCTCAATCTATGATACGCCTTTTCATGAATTGAGGGAGAAGGTATGTATAGCGC
ATCTGATTTAAAAAAGGGGCTGAAGATTGAAATTGATGGAGATCCCTGTGTGATCACTCA
GTTTGAGTTTTCTAAGCCAGGTAAAGGGCAGGCACTTTATCGGTGTAAAATTAAAAACCT
CATTTCAGGAAATACGTTTGATAAGACCTATCGCTCGGTTGAAAAGGTGGATAAGTGCGC
GTTAATTTCTCGGGATTACACCTTCTCTTATCTTGATGGTGATACGTATGTTTTTTCTGA
CAATGAGACCTATGAGGAGGCGTTGTTAAGTTCAGAGCTTCTTGGAGATCGACGCTATTT
TATTGTCGATGATATGTCGGTTGAAATTTTGTTTCACAATGACCGAGCTTTAGATGTGAC
TCTACCTAATTTTATTGAGTTAACGATTGCGGAGACCGAACCAGGTGCGCGTGGGGACAC
GGCGACAAATGTGATGAAACCGGCTAAAATAGAAAATGGATATGAATTAAATGTTCCTAT
TTTTATTAATGAAGGTGATTTGATTCGAATCGATACGCGTACGGGAGAGTATGCGGACCG
TGTGGCGAAAGGGTAGTGGAAGTGCGATCTGCACTCGAAGCTCGCGATCAGCTTTTAAAA
GGTATTCGATCTTGGTTTTCGGATGCAGCATTTGTTGAAGTAGAAACGCCATTGGTGCTC
TCGACCCCCTGTATGGAAGAGCATATTGATGCAATGAGTTGTGGAGATCGGTTTCTGCGT
ACATCACCTGAGCTCTATCATAAACGCATATTAGCGGGGGGAATGAAGAAGATCTATGAG
GTCGGTCGTTGTTTTCGAGCGGATGAAGTAGGACGACTTCATCATCCTGAATATACGATG
CTCGAGTGGTACCGGTTGGATGCAACATACGAAGATGTGATGAGAGATGCACAATCATTG
ATCACGAAGTTGGCACAGCATTTTTCGACCCCACCACCCACCTTTCATACGTTTCGAGTG
AAGGATCTATTTATGGAACTAACAGGTTGGAATCCCTTAGCATCGTTTGATGCCGATCGA
TTTGATGAGGTATTGTGCGAACAAGTGGAACCTTATTTCACTGCATTGGGAGGAGCTTCT
TTTCTGATGGATTATCCGAAAGAAGCGGCGGCTCTTGCTCGTTGTGTTGGCACGAAAGAG
ATCCATGCAGAACGGTGGGAGCTCTATGTGAATGGAGTAGAGCTGGCAAATGCCTATTCT
GAATTGACGGATCCTGAGGAACAACGAAATCGATTTGAACAATGGGCAGNGAAACGGGCA
AGCCGGAATCAAGTGATCTATCCCATTGATGAGGCTTTTTTGGAGGCTTTATCTCATATT
TCAGCGGCGGGTGGTGCTGCGCTCGGTGTCGATCGGCTCTTATTGTGGTTGTTAGATAAA
GATACANTGGATGATGTTCTTCCTTTTCGTGAGGTGTGGAAATGATCGAACGATTTGTAA
CAGAGGAAAAGGAGTCTTTGCATGTGGCGGTCGCGTGCGGCGGAACAGGGGGGCATACGT
ATCCTGGTTTAGCCGTTGCGCATGCTTTGCAGGAACGAGGGCATCGCGTTACGCTGTGGA
TGTCTGGTAAAGATGTGGAGTGTCAGACGGTTGAGGGTTGGCAGGGGGATATCGTGACTA
TTCCGGCTGAAGGGTTTCAGTTTGGGCTTTCATGGAAAAGCATCCGTACCCTCTTTCGTC
TCTTTCGTGCATTTTTCTTTGCACTTCCGATGTTGAAAAAAGATCGGCCGGATGTGGTAT
TGGCTATGGGAAGTTATAGTTCATTTGCTCCGGTTGCAGGCGCCATTTTTCTGCATATTC
CTTATGTTCTACACGAGGCTAATGTTGTGCCGGGTCGATTGGTTTCGATGATGTCTTCAC
GCGCGTCAGCGATTGCTATTAGTTTTGAGGCGAGTCGGTATTATATGAAGCATCCGTGGT
TAACCGAAACCGGAATGCCATTACGAATTGATTTGCAAGGACAGATGGATCATCAAGCGG
AATCGGAAGGCGGTCCGTTTTCAATTTTAGTTACGGGCGGAAGCAGGGGAGCTCAGCGTT
TAAATGAAGTTATTCCGTTGGCATTGCGCCAAGTGAAAGCATCTGGAGCCCTCCTGCGGG
TTGTGCATATTGCCGGGTTGAATCCACTAGAACCTATTCAGCAACACTATGCAGAAGGGG
GGATGAATGCTGAAGTGCTCTCATACGTCCATGATATGGAAAAACAGTATCAAACCGCAG
ATATGGTTATTTGTCGTGCGGGAGCTTCGACCTGTGCAGAGGTGTGTGCATTTGGAAAAC
CTTCTCTTTTAATTCCCTATCCGTATGCGGTTCGAGATCATCAGATGCTGAATGCCCGAG
CATTGGAAAAGGCAGGTGCGGCGGATGTTATTGCCCAAAATGAGCTGACGGTGGAGTGGT
TGGCGAGTTATGTGATGGAAGTGATGGAGGATCGATCGCGTAGGACTAATCAAGCGCGGG
CCGCCCGTGCATGTGCAAATGTGCACGCGGCAATAGATGTAGCCACGTTAATTGAGCAGG
TTCATTATGCCAAAAAATGAACCCGATTGGCGTGATCAGCTCCAACCTGACCGACACATT
CATCTGATTGGGATTGGGGGTATGGGCATGGCGGGGTTGGCGATCTTGCTTCACGAGCGG
GGCTTGCAGATTAGTGGATGTGATACCGTGGCAAATCGCCAGACAGCGTATTTGAAAGCA
CGCGGTATTCCGGTCGAATTCGATCATGACGTTGCACATCTTGAAGGGTGTGATTTGTTG
ATTCGCAGTTCGGCGGTATCACTCGATACAGATGAAGTTCAGGAAGCTATACGCCAGTGT
ATTCCGGTGGTTCAGCGAGGCTATGTGTTAGCGGAGTTGGTTCGGGATCGAATCTGCATC
GGGGTGGCAGGTAGTCATGGTAAAACCAGCACAGCCGCCATCTTATCGCAACTGTTGCAA
TCGGGTTTTGCGATTGGTGGTGAGATAGGGGGGGGGAGCTGGATTGGCACGTGATGGAAG
ATGGATGGTCACGGAATTAGATGAGTCGGATGGCACGCTCACGCAATTTGAGCCTGATTA
TACCATTTTAACGAATGTGGATGATGATCATTTAGATCATCATGGAAGTCGTGCCCAGTT
GAATCACTGCTTTGAACAATTGATTTTTCAAACTAAGAAGACGGTATTCTATGATGCAAC
GGATTCAAGATCGGTTGCGCTCTGTGCTGCGTATGAAAAATGTCAGCCAATTAAGCAGGA
TGCAGATGCGAAGCTGATCCCTTTTCCGGGAGCCTATAATCAGCAAAATGCGGCGGCTGC
CTTGATGGTTGCGGATCAGTTTGTATCCCGAGAAATGAGCCAAACTCGATTGAGAGCGGT
TCAACCTGTCCGTCGCCGTTTTGAGTCTCTTTATCGAAATAAGGGGATTCAAATTATTAC
CGATTATGCCCATCACCCAACCGAAATCAACGCACTGATTGAGGCAGCACGAGAGTGCGA
GTATAAACGTGTATTGGCGATCTTTCAGCCTCATCGCTACTCTCGAACGTATGCGCTTAA
GGCTGAATTTGCCACCGTTCTTGAAAAGTTGGATCGAGTGATATTGGTGCCGGTCTATCC
CGCTTCCGAACCGTGGATAGAGGGGGGTGATAGTAGCGATATCCTCGCCATTTGTCATAA
ACAGGGGTGGGATCATATTCAAGAGGTGGAGCAACTTGATTGCGCTTGGACGGAGATGGA
AAATTCATTGAGATCAGGCGATTTATTGCTACTCATTGGAGCAGGTAATATTGATTACTT
ACGAAGTAAGATTAAATAGTTTGAACAGAATCTTTTTTAAGGGGTCTTTTGCTATACAGA
GACTCAAGTTTATACGAGCGTGAAAATGTTTTTAGTATTGCAATTATAGTTGTAATAAGG
AGATGAGTTGACTATTTCTATGTGTAGTATTTGATCATTAAATCGTAGGAGAAAAAGATG
AAATTTATATATATATTTTTAATTTCACTGTGGTGTTTTGGGTATTCGTACGGTTCCGCA
GAGCATGCTCAGGAGATAAATGAAGCCGAGTGTTCGGAACGGATGATCACGTTATTGGAG
GAACATCCCGAAGCCGTGATCGTTCATGTGAAAGGATTGGTCTGTTCGTCTTGTGGAATT
GGGATTCGAATTGGGTTAGCAAAAATAGATGGATTGGATCGATCGAAATTTATCAATGGT
GTTAAAATAGATTCAAGCAACCAGTTCGTAGTTATGGCTACGGATCAGACAATTGATTTT
GATTTGGTCTTTGAAAAAATTTATAATGCAGGCTATGACCCGATTCACCTTTGCTACAAG
AAAGCGGGTCAGATTGTGCGAGTCAAAGCACCGGAGCGTACATCATGAAATGGGGAGTTA
TTGTTTTCATTCTAGCGGTGGTGACGAGTTGGGCGGATCAACCCATAATGAATATGATGC
CCCGCTGGGATGGTGGCTATGGCATTCAAGTGCTCTATGATTATATTGATCGTGAAGATC
TGTTAGAGGGCGATGAAACTATTCACAAAGGATGGAGTGAGACCATCCAGCAGGTGCATA
TTCAGGGCGTATATACGTGGGATCGATCCATTCGAATCACCGCAAAATTACCGGTGGTTC
TCGATGCAGAACGTATCAATCTGGTGGACGGACAGCGGGTGGTTCAGCAGGATAAAGGCA
TTGGCGATCTAACGCTTGCCCTTCCATTAAAAAAATATTTCAATTTAATGAAGCGATCGG
GTAATTGGACAGTTGCACCTCAGATTCGAGTTCCACTTGGCTCATCAGATGAATATGAAG
TATGGGATCGTGTGTGGGGAGCCGGTCTTTTTGTTGGATATGAAACGGAAGTACGGCATT
GGTTCTTTGCAGCTGGAACAGGGTATTGGACCTTTGAGGCTGATGAACCAAACGAATGGC
ATGCATCGGTCGATGCGGGTTGGAATTTTAGAGATAATGCGCAACTGTTGTGGGAGAGCG
ATTGGCATTATGAAGATGACGGAAAACAGTTTGCATCTTTAGGTCCTGCGCTCTACTGGC
GACATAACGATCATACTCATCTCCGTTTCGAATATAAGCGAGCGGTAGCTGCTTCAGCGC
CAGATAATACCTACGACCATGTGGGCGGAAATCGTTGGCAGATGGGAATTGGCTTCGTTT
ATTAAGGCGACTCCTTCCGACAGGAACCGGAGGAGATATGAGGTAAAGTTTTTTTGTAAA
CGGGCGTGGAATATGCCTTAATAACTAGTTCTTCGTATTTTTAAAAGAGGGCTCGATGTA
TATCAAAAAGCTTCAGTTGATTATTCTTTTCTGTGTGGGTGGTTCAGTGGCAGCTCACTC
ATCTTCGGTCGTGAGTATTTCTAATAACGTAGACCGGATGGAAGTATATTGGTCAAGTCT
AGTGAATCAAACCTATGAGGTTCTGGTTTCAACGAATTTAGTGGAGGGATTCACGATCTC
TAACCAAGTACAAGCGACGCCGCCCGAAAATGATTGGTTCAGTAATATACAAGGGGATTC
TGTTTTTTATCAAGTAAGAGAATCCGTGCTAACAAACATACCGAGCATCTCGCCTACGTT
TTCAAATCTTCTTTCAAACAGTGCTATGGAGAGCGATATAAGTGAGTGGAATTTTAATGC
CAGTACGAATGAAGCTCAAGCCAGCGCCAGCTGGAGCAATGGAGAATTGTTTATTGATAT
CACCAATGGAGGAACTCAGCAACAATACGTTTTTGTGCGACAAGTCGGGCTATTCCTTGA
GAACGGAAGAACGTATACATTAACCTTTGATATTCGTTCAGATACAAGCCGAACAGGTTC
GATGTTTATACAGAATCAAGCTGACTATACCTTGAAATATGTAGAAACAAATGGGATTTC
AATTGGCATTGAATCTTCAACGTTGAATTATACGTTTACCATGAATGACCCTTCCGATTC
GGATGCTCTAATCCATTTTGGGTTAGGCGCGGATGAGGGTGATGTATGGTTAGATAATAT
TGTTCTTTCTTTGCATGTCTCAGACGGCAATCCCGGTGATATGCGCGTGGTGGCGCGGGA
GAGAAATCGAAGATTGCACCGCGGTAATAATTTTATGGCGGCGAAAGCGGTTCTAGGTCA
TGGACGACTTGAAGATTATGAGCTGCTCAATGAGCACCATTTCAGTCATTGTCGAATCGG
GTATAAGCTCGATGAGGTAGTTTCTCTCTCGGATGGATATATCGTTCCGGCTTCAGACAT
GCAAAATCTACGGAATATGGTCGATTGGTGCAAACAGATGGGTTTGATTGCGGTTGTTGA
TCCGGTTCATAATTGGATGGCTGATGACTCGGCAGATACATTTGCTTCAGCGAATTATTC
AGCTGCATGGGAAGCAGACCTTCAAAAATTATCCAACATCTGGATGCAAGTCGCGACGGA
ATTTGCGACAGATTCAGTTGATCAGGTCTATTTCGAAATCGTTAATGAGCCGCGGGATAA
TAGCGAAAATAATCATGATGTGGCAGAGCTCACTCAGACCGGTTTAGGCGCGATTCGTGG
TATTTCCGGTAATGAAACCCGAACGGTCATTATTTGTGGGGATGGATTTTCTACCCGGCA
GGCACTTATTGATGAATTTGATAATAATCGAATTCCACTGGATGATCCCTATCTGATCGG
AACCTTTCATTATTATGATCCGTTCACCTTTACCAAACAGGGTGCAAATGATGTTGCGGC
TGGAAGAATTCCGGGAAATACATGGGGAACGACTAATGAGTTCTTAGAGGTCGAGACCGA
TTTTGATGCGGTGATGAGTGCGAATATGTCATGGGCAGCTCGCAATAATACCCAGCCACT
ACCAATTTACATGGGTGAGTTTGGGGTCGATAATGAAGCGGATAATCATCATTCAGATCG
AAAAAAATGGTTAAGTTGGATACGGATGCAGGCCGAGAAAAGAGATTTTTCATGGGCCCA
TTGGAATATGTATCAGAACACGCCGGCATCAAAAGGAATGGGACCGTGGAGTGGGCAATA
TTATACCTCGAATCTAAATCAGAAGTTACCACGCAGTTTTGATGCTGATCCGGTTGAGGC
TCTGGTCGGGCGTTATGAATTTGAAGACGGCTCCAGGGGAGGTAATGTCCAATATACGAA
TGAATACGCTGGGTTTAGTGGAACAGGTTATGCCCATTATCCAACTAATTTGGGGTGGGG
TGTTTTTGCTCAAATTGATGATATTTTCATACCCAAAGACGATACGTATAAAATAAAAAT
ATTCTACGCATCAGATCAGGAGCGCGTGTTGAGAGTTGTGAGTCGTGAATCTAATAATGG
CACTCAAGCCGGTTTAATTGCGCAGCAGATATTCCCTTCAACGGGGGGCAATAGTAGCTG
GAATTTTCTAGAAATAGATATGCCTTTTAATGCTGGAGAGAGCAATACACTCAGGGTTAT
TGCTTTAGAAGACCAAGGTGTTCAGCTGGATTGGATTCATGTTACTCAGTAGCATACTGT
ATCTGGATTTGATTTTACTCAGGAAGTAACGATGAGTGATGTTCTACAATCTTCCAGACA
TCCTCAACTTGCCGGTAGACAAAAGTGTATCGAGCTTCAGCAGAGGATCCATCTTCAAAA
GAGAATGAGTATATTCCTGAGTTAATCGCCAAATCATCAAAGACACGCACATTAGACTCA
AGGATCGAGCCAACAGGTCCCTTTGCAAGAAAGTGTATAAAGTAGTTCTCTATTTCTTCG
TGATTATGACGCACTTGGTTAGATAACGTTGGAAGTAAGATACTATCGCTATGGTAAAGG
GATGATACGGTTTTGGGATCCTTCGATTGGAGTGCTTGATTCCATTGATCAAAAAGAGCT
TCTATTTCTATCTCAAGTTGTTGTCTCATTAGATGTCCTTTTTTTTAAACGTATGGCTAG
GAATGAAAGAGATCAACATAATCTCTCTACCTTGCCTTATCCTATTCCTTGGCTACTTCG
CTTTGATCGGAAGATAAACTAATGGATTGATGTGGAATCTTCATTTTCAATTTCAAAGAA
TTTTTTAAGTAAAGAGGGGAAAAGATTCGGAGAGTTTGATTTGGAACTCTTTTTTTAACC
TTTGGAATGTACTGAGAGTACAGCAGAACCCTCAACTTATCCTGATCATTTTGCTTGGCT
TTTTTCCGGCTTTTCGGAAGTCGATTGTGTGTTCCAGAGGGGGGGCATAGTAAAAACAGA
TGCATTTGCTCATGCAAATTTGAGGTAGACTTGGTTCCTTATATTTTTCGGATATCGGCC
GGAAGGGTTTTAACGACGGACTCCGTGAGCAGTTTATCTTTTGCCTGCATGAAGATACGA
ACCGCTTCGAATCCAATCTCTTCAATGGGCTGATGAGCGGAATAGCGAACGTTGGCTTCG
GTTGATTCATCTTCAAAGTCAAAGGTGGAAACAGGAAGTATTTTGAGTTTGTCGAGTTCG
GGATTTGGATAACGGTTACAGAATTCCAGAATGCCTTCCATCATGGGATAGTCGTTAAGG
AAGAGGGCATCGGCATTGAGATTGCGAGCGGCATAGATGCCGGCACATTCGCGACCAGCT
TCGTTAAGATAGGAGGGGGTGCTATGGCAGATAACGAGCCGTTCATCATAGGCAATACCT
CGGCTTTCAAGCGCCCCTTTATAGCCCTCGAATCGCCGTTGACGAGCCGTGGTTTCTAGG
GCACCGCTCATGAAGGTGACCTGTTCGGCTCCATCTTCGATGAGTTTTTCTGTTAAGTCG
AATGCGGTTTGATAGTTATCGATATCCACACGGTTTGCATTTTTGTAGGTGTGTAGACTG
GATCCGGCCCATACGGCTGGGCAACCAAGATCATCAAGAAACGCCTGAAGTTGACCGTGG
GTGGCCATGAAGGGATCGACCACGATAGCACCGGTGCATTCAACGGCCTGATAGAGGTCG
CGAATACGGATAAAATCCTGCTCCTCCGCCTGTCGGAAGTGAAATGCCACATTCAATGTA
GCTAGTTCGTTGCGGACGGCTTCGGATTGGATGGAGTAGACTAGGCGCTGGAAATACCAA
TCATCTTTTGGATTTTTGGAGGGCCAGGGGGCAATCACGACGATCAGTTTGGAAGAGCTG
GCGGCGGGTTTGCGGATCAGCGTGGTTCCGCGACCTGCTCGTCGTTCAACATATCCTTCG
TTTTTAAGCGAAGCCAGTGCTTTGGCGATCGTCATGCGGTTTATACCAAGCTTTTCGCTG
ATCGACGTTTCTGTGGGTAGCAGGTCGCCCGGCTGTAGGTCGTCCGAATTAATCAATTCG
CGTACATAGCGGTATGCGATATCTTCTTTGGTATTAGGTTTAGCCATAGTTTCTCCGAAA
TGTTCATCATTTAAAACATGTCTCAAAACAATCTGCAATAACAAAATAAAGGTGAACGAA
TATGCTTTTCTTTATTTGCATAAAGAAGGGGATTAGATACCGGACATTCCTTTGTTTTTT
TTATAAATGATGCACATTAAAAAATTAAATGATTGTTTATAAAACAGGTTGTGGTACATT
CCTAGAGTTGCGCATAAAGAGCGTGGGTGTTCATGCATGGAGGTTTATGTGAGCAAAAGA
TGTATAGGATGGGTGAAGTTAGGATGGGTCTTAGGAGCGCTGGTTGCTGCACAGCCCTCC
TTCGCGAACGTATTGCAGGAGCGACCGAATATTTTGGTGTTGATCAGTGATGACCACAAC
AACAATACGATTGGTTGTTATGGTGCGAGATTCAAAACGCCGAATATTGACCGATTGGCT
AAAGAGGGAGTTCGCCATACACGAGCTTATACACCTTCATCGCTTTGTGTTCCAACGCGA
TATGCTTGTTTGACCGGTTCCTATCCGAGTCGATGCCGCAATAAGCTCTTCAAAGAATAT
AATTTTCAGCCTCCGATCCGTAACGGGGCTTTTTTCTGTGAAACAGACCGAACCATTGCT
ATGGCTTTGCAAAAAGCTGGCTATTATACCGGGGTGGCAGGTAAGTGGCATAACGATTTT
CATAATCTGCTTCCGTTGTATGACATCCCGAACGATGCCGATCCGACGGATCCTACCATT
AAAGCGATGCTGGAGGAATCGGTCAGGATTCAGCAGGAGTTGATTTATGGGTATGGTTTT
GATTATGCAGAATGCATTACAGCGGGCAATGTGGAGGATGAATATCCGCAGGCCCTCGAG
CATCATAATGTAGAATACACGGTGAAGGGGGCACTCGATTTTCTGGACCAGGCTCCGAAA
AATAAGCCGTTTTTTCTGTGGACGGCTTTCACCACCACCCATGGTCCGCGTGAGCCAATT
GAATCGGCCGATGTTACCGTTACGCACGAAGGTTACACCGATAAAGCGGTGGGCATTATG
AGGCCACGGTCCGAGATAGCGATGAAGCACAAGGATGTTACCGAGCAGACGGTGGTCTGG
ATGGATGAAGGGATCGGGGTGATTCTTGACAAGCTAGAAAAGCAGGGGCAGCTCGACAAT
ACGTTGGTGATCTTTCTGGCCGATCAGCAGAATACGGGTAAGAGCACACCGTATGAATGT
GGAAATAATATTGCTTTCATCGCTCGTTGGCCGAACGGAGGGTTGAAGGCGGGTACCGTG
AATAAGACCTTGCTTGATGTCACGGATATGGCAGCGACTTTCATGGATGTTGCCCAGGCC
AAACCAGTTGAAGGTCTGCACCTCGACGGCATGAGCATTAAGCCGATTTGGGATGGGAAA
ACAGAGAGTCTCAAAGAATCCATTTATACTGAGATGGGGTATGCTAAAGGGGTGGTAACC
AAGGAGTGGAAATATATTGCCATCCGCTACAATGATGAAATCCTCAGGCGGGGATTTAAT
CCAAACTTGAGTGGATCGTTGAAGGAAAATATGGAGGCAGGAAACTTTGATCTTTTGTGG
GCGAAAACGCCGTTTGGTCAGAAGATCAAAAAGATTGGCTGGGCCGATCCGGATCAGCTA
TTTGATTTGCGTAACGATCCTAATGAGCAGCATAATCTGGCCAATAATCCCGACTATCAG
GAGAAGATGGTGGAGATGAAAAAGCACCTATCTCGCTATGTGCAATCGATCGGTCGTCCG
TTCGGTGAGTTTGGAAAATAAATATGCGGCGGATAATTGTGATTATTTTTTTTGTTTTAG
GAGGCAGTGTGATAGCTGCGTCTAAGCCGAACATCGTTTTAATTCTTACGGATGATCAGG
GGTTTGATGATTATGGGTTTTGCCAGCCGCCATTAGAGACCCCCGTTATGGATAAAATCA
TGAAGGACGGGGTTCAGTTTACTCGCTTCTACACCGCGGCTGCTTGTGCGCCGACGCGAT
CGGCACTGATGACGGGGCGGAATTTTATGCGGACGGGCACGTCGGCGGTAGGCTTTGGTG
CGGAGGCACCGCATTTGGATGAATATCTACTTTCGGAAGCCATGCAGGATGCCGGTTATG
TTACTGGCATGATGGGCAAGTGGAATCTGGGGCTTTCGGATGCCGATCTGCCGTCGCAAC
GTGGGTTCGATGAAGCATGGCCGGTGGTGCGTGATGATGTTCGGAGTTATGGGCGATACG
AACATTTTAATCCGCCCTTTTTTCATAATGGATCCTATGCTGGCCGAGAAGATGGATGGC
AGGTTGAGCGAGTGACCGACAAGGCGATCGATTTTATCCAAGCCAATCAAGCGAATCCGT
TCTTTCTTTATATTCCTTATGCTGCACCGCACGAACCCTGGTTGTGTCCTCGAGATCTTC
AAGAGAAGTATATCAACAAGGGCATAGGTGAACAGTATGCCATGTTCTTGGGCATGATGG
AACAGCTCGATACTCAGGTTGGGCGCGTTCTTCAATCCTTGGAAGATTTAGGATTGGCTG
ATGATACGATCGTACTCTTTTTCGGTGATAACGGTCCCACACCGACCACTCGGATTTTAC
AGCAGGACGCCGAGGGTTTCTTTTCGCTGACGACGGAGTATTACACCCTGAATGAAGAGG
AGTGGGCTGCGCGGAATCCATCCGGTTTCCGTTCGAAAAAAGCAACGGGTTGGGAGAATG
CTCTCCGTAATCGGCTGTCTATTTATAGTCCGGCTATGTATGAGCCAAAGATCATTGAGA
AAATGACGCTGGTGATGGATATCTATCCCACGTTGGTAGAGCTGGCGGGGGGGAATCGTT
CTCTGGACAAGTTGCCGCTTGACGGCCAGAGTCTGATGCCTTTGCTGAGCGGTCAGACTG
CCTGGCCGGAGCGTGGCTATTTCACTGGCGAGACGGGTAAGCCGGAACAATATCTCGCAT
CCGATGGTTGGAACTATCGCTTTACGGAGCATGCTCTTCCGCTTAATAAAAGAGAAACCT
GTTTTGTGCAGGGCGATTGGGTGGTGGTGAATGAGAAAGGGTGGTGGGGACTATTTAATT
TATCTAACGATCCGCAGCAGAAAAATGACCTTAAAAAAACGATGCCCAGTAAGTTTTCTG
CGATGCAGAAGCTCTATTTTTCCGAGCTTGAAGCCATTCGCAACGATCCGCATGCGTGGA
GTGATCCGGTGCAGGAAGTCCGTCCTGAAGCGTATCTGGAGATGGAGTGTGTGTATCGAT
TTAAAGGAAAAAATTCTGTTACATGGGCCAATACCTTTTTTCATGAGATTGGTGCCGTTC
AGGAGATGAAAGTCCGGGTGTTGGAGTCGGGAACCTATCAGGCAACAATGCGCATACTCG
GTGTTTCCGAAGAGACAACCCTTCGCTTTTCCGTAGGTGAGGTATCGAAGAAGGTGAAGC
TGGCTAGTGGAAAAAAATATCATAATTTCGGAACGATCGATTTGAAGGCTGGGGAGCAGG
TGTTGGCAGTTGAATTATTAGAAATCGGCAATGAGAAGGCGATTTCAAAAATGGAACTCT
TCAGTATGGAATTAGAGAAGGAGTAAGTTATGAAGCGATGGATGTTAGCGATGGTATTGT
TCGCGGCGGTGATAAGTGATGCAAAACCTAATATTGTTCTCCTTTATGCCGATGATTTGG
ATGCGGATGAAATCAACTGCACGGCAGATATGGTAGATACTTGGGCGACCCATAGCGGCG
CTAAAATAAAAGGGTTCTGGAATAAAAAAATAGATCCGAAGGTGCTGACACCGCATATTG
ATTCACTGGCGGATGAGGGTATGTTGTTCACCCGCTTCTACGTCAACGGTACAGTCTGCA
CGCCGAGCCGCTATTGTTTACTGACGGGGCGCTATGCCACACGCGGTGCGGACTTGCTGA
AAGATTATCCGGCTGAGGCGCACTGTACGTTGGAGTGGCGCCCGGATATGTTGCGCGAGG
AAAATAGTCTGCCGAAGGAGCTTCAACGGCTTGGGTATCGCACCGGGATTATTGGTAAGT
GGCATAATCTACCGGAAGATAAATCAATCGGTATGCCGAAGATGAAAAAAAATGAGCGGA
ACGCAAATGCTTCGTATGCGGCGGTGGCGACTTTCGAGGAAAAGCTGAAGAAGCAGTATC
AGGCGGGGTATGATTTTTTAAGCGTGGGATTCGGTTGGGATGTGGTTGAACGTATGGAGT
GGGGAAATTCGATTGTTAATCTGGATTGGCAATGCGAGGGCGCGCTCAAATTCATTGAAG
AGAGTCAAGATCAGCCTTTCTTTCTCTACTGTGCGTTGCCGGTGCCGCATGGACAGTATT
CGTTTGATTATAATCAAGTTGAGACGTATGACCGGCGTGTAACCTCCAACGGATTGCTCG
ATGAACCGATGGATCTGCTACCCTCTACTGAAGATGTGTTGGCACGTTGCATAAAAGCAG
GCATTTCAGAAGATAATGCGATGGCAACCCGTATGGATGACTATGTCGGGGCTGTACTCA
ACAAGCTCGAAGCGTTTGGGTTGAGCGATGATACGATTGTGATTTTCACTAGCGATCATG
GTAGCCGAGGTAAAAATAGCGTCTATGAAGGCGGCGCTAAAGTACCGATGATTATCAAAT
GGCCTGGCCGGGTGAAGGCGGCTTCCAGATGCGATAGCTTGATCGGCAATATCGACCTTA
CCGCCACCCTCATTGAGCTTGCCGGTGGAACACCTGCGACGGACGTCGGAGAGGACAGCC
TCAGCTTTGTTCGTCAACTGGCTGGAAAGCCGGAGCCAAAAAATTGGCGTGAGTATATGC
TCATCGAAGCGGGAAATTCCAAGGGTGTAGTTTCTAGGGATTGGAAATATCTAGCCAATC
GTGTGACGCCGGAAATTGAGGCAAAGATGAAAGAGCGGCCGAAAGAAGTCTTCTGGTCCG
GGTTCGATCATCATAACTATCAAACCGAAAGCATGTATCCGTCGTTCTGGGATGCCGATC
AACTGTTTAACCTCAATAGGGACCTGTATGAACAGCAGAACTTGGCGAAAAATCCAACAT
ATTCAGGACAACTCAAAAAAATGCAGGACGAGCTTAGCCAATATGTTGAAAGCCTCCCGC
ACACCTTCGGTGAGTTTTGAGCGTATTAAAGGGATTGATATTTAAAAAGTGGATGAATAG
GCCCTTGCTAAATAAAAAATTAAATACGAAATAGTGGAATTGGAAACAGCTGGCGGAAAT
GGATAAAACGGGAAGTAGTGTGAGTGGGTATCCCAACCCGCTTGCGGGGGATTATAAGGA
ACAGATGTATGCAGATTAAACATAAGCTGATGCTCTTTATGACTCTGTGTGCGATTCAAC
TGTTTGCCCTTGAGCGACCCAATGTTATCGTGATTCTGACCGATGATCAGGGGTGGGGCG
ACCTGAGTATTCATGGCAATGTAGCCATCGATACGCCGAACATAGATCGCTTGGCTCGGG
AAGGAGCGCAGTTTGAGCGTTTCTATGTCAGTCCTGTCTGTTCGCCAACGCGAGCGGAGT
TTTTAACGGGGCGGCATCATGTCCGGTGTGGGGTGTATGACACATCAGAAGGGGCGGAAC
GCTGCGATTCCGATGAGATAATGATTGGCGAGCTCTTCAGGAGGGCGGGCTACAAAACGG
CGGCCTTCGGGAAGTGGCATAATGGCATGCAGTATCCGTATCATCCCAACGCCCGCGGTT
TCGACGAGTTCTATGGTTTTTGCTCTGGCCACTGGGGCAACTATTACAGCCCGATGCTGG
AACACAACGGTGAAATAGTACAGGGAAATGGCTTTGTGATCGATGACTTTACTGAAAGGG
CGATGAGGTATATCGAGCTGAATAAAGAGGAACCGTTCTTTGTTTATTTGCCATACAATA
CACCGCATTCGCCGATGCAGGTGCCGGATCGCTGGTGGAACAAATTTAAGGATAGGAAAC
TCAACCAGGATTTCCCGAAAAAGCAGCATGAAAAAATCGACCACACCCGTGCGGCACTCG
CGATGTGCGAAAACATCGATTGGAATGTCGGTCGCTTGATGGAGAAGCTGGATGAACTGG
AATTGGCAGATCATACTATTGTGATGTATTTCTGTGATAACGGCCCAAACGGCGAGCGTT
GGAACGGCGGCATGCGAGGGCGAAAGGGGTCGACAGACGAGGGGGGTGTGCGGTCGCCTC
TGTTTTTACGTTGGCCAGATAAGGTTAAGCCGGGTACGCAGATTCAGCAGATCTGTTCCG
CTATGGATCTGTTGCCCACGTTGGCGGATGTGGCGAACGTGGATGTGGTTGGCACAAAAC
CGTTGGATGGCATCAGTTTGGCTCCACTGCTGTTCGGGCATTCCAAGGATTGGCAAGAAC
GTACTCTCGTGCATCACTGGGAGGGGCGGATTTCGGTTCGAACCCAACGGTATCGGTTAG
ATCATGAGGGTAGGCTCTATGATATGATAAAAGATCCCGCTCAAAACCTAGCGATCAATG
AGCACGAGCCGGAGGCGACCCAATCGTTGAATGAAGTGGCCCGTTCATTTCGCGCAACGA
TGCTGAAAAATTATGGCAAGCAATTCGATCATCGGCCCTTTGTGATTGGTCATCCGGATG
CTCTTAAGACTCACGTGCCGGCGCGTGATGGAATCGGCAACGGGCACATTAGGCGCTCCT
GCCGCTGGCCGAATGATTCCTTTTTTCAGAACTGGTCGAGCCTGGATGATTCTATCACTT
GGGATTGTGAGGTGGGCCAAACCGGTACCTATAAAGTCGAACTATTTTACACGTGCTCGA
AAGCCGATATTGGCTCCACGGTTCAGTTGAGTTTTAACGATGAAAAACTGGTCGGAAAAA
TCATGGAACCGCATGATCCGCCGTTGACCGGCATGGAAGAAGATCGCTTCGTGCGAGAGG
AGTCGTATGTAAAGGATTTTAAACCTATGACGTTAGGAACCATTTACTTAAGAAAGGGCG
CCGGGACCTTGAAGCTACAAGCATTGGAAATAGCTGGTTCTGAGGTGATGGATTTACGCT
TAATGTTACTCACAAGAATGGATGTATGAAAACGAAAGTAATGACGTTATGTATGGGGCT
ATTCCTGTTCAACATCGCTCCGGCTTCAGAGAAAATGAATGTGCTTTTGATTATTTCTGA
TGATCTCCGACCGGAGCTTGGATGCTATGGCGCAGACTATATGGTGACGCCGAACATTGA
TACCTTAGCAGAAATGGGGACCGTCTTTGAGCGTGCCTATGTGCAGCAGGCGGTCTGCAC
GGCATCACGAGCTAGTTTTCTAACGGGTCTGCGCCCTGATACCACCGGCAGTAATTATCC
CTATTCCATCTACACGGTGAAGAAGCTGCTGGAAGGGAATCGTCCGTCGATTCCGCGCCA
TTTTTTCAATGAGGGATACTACGTGCGCTGCGTTGGAAAAATTCATCATGGTTATATGGA
GCACTTCAGTGAAAAGTCGGTCGATGCGTGGCCCCAAGTATATGTTGATTCGGCTATGGT
AAAACGGAAGAACAAGGATCGCGTTCCGTATGAATGTGTCGACGTTCCGGATGAAACCTA
CAAGGACGGGATCAATACCGTTGAAGCGATTGAAACGTTGCGACGGATGTCGGAGCAGGA
TAAACCGTTTTTTCTTGGGTTTGGATTATTCCAGCCGCACCTGCCGTGGAATGCACCGAA
AAAGTATTGGGATCTCTATACTCCTGCTGAGATTCCGCTTTCGCCCAACCCCGAGCATCC
GAAAAACACGTCGGACTATTCCACCGACTACTGCAACTTACAGAAATATCTACTGCCGAA
ATCACCGAATCATCTGCTTATCGGTGATCAGGAGGTGGCGCGTACGATGAAGCATGCGTA
TTTTGCTAGCGTCTCGTATATGGATGCGAATGTCGGGAAAATCCTAGCGGAACTGGATCG
GCTTGGCTTGCGAGAAAATACAATTGTGATGTTGATCTCCGATCATGGATGGCATTTAGG
TGACCATGATCACTGGGGGAAGTCGACCACGTTTGAAAAGGCGACCCTCGCACCGATGAT
TATCTCCACCCCAAGTGCCAAAGCAGGGCAGCGCACCGATGCGCTCGTGGAATATGTGGA
TGTGTTTCCGACTCTCTGTGAAATGGCCGGGATTGATGTGCCTGATTACTTGGAGGGGAA
CAGTGTGGTGCCCCTACTTAAAAATCCTCATCGTGATTGGAAGTCAGCGGCGTTTAGTCA
ATATCCTCGTGGTTATCCGAGGGCAGATTTCGAAGGATATGCGATTCGGACGGATCGTTT
CCGCTATGTGCAGTGGCGCGAGTTGGATGGTTCATTTAAGAGCCATGAGCTCTACGACCA
CAAAAAAGATCCGAATGAATCTGAAAACCGAGTGAATGAGCCGGCATATAGAGTGGTAGT
TGAAAAATTGAAAAAGAGACTGGATGCGGGTTGGAAGGCGGCTTTGCCCGAAGGTATTGT
GAACCGTTCAGACAATCCACCCGCACCGGAATTTGTACCGTGGGGACCTGAGGCTCGTTT
CGGACCCTACGCCGAAAAAAGAGAGAAATAAAATGAAGAAAAGTACGTATCTCCTGATGA
TGGTAGCTATCTGTTTCGGACTTGGTTTAACGGTCCATGCAAAAAAGAAGCATGTTTTGT
TCATTGCCGTAGATGATATGAAACCGCTGGTGAACAGCTATGGGTATGAGGAGGTCCTTA
CGCCAAATATGGATAAGTTGGCGAATGCGGGAACCGTGTTTTCTAATGCCCATTGCCAAC
AAGCACTTTGCGGGCCATCGCGCGTTAGCATGCTCAGTGGATTTTACCCCGATACGATTG
GGATCTATGGCATGGGCGGTGGGCGGTACAAATTTCGTAACATGTATCCCGATATGGTGA
CGCTTCCACAACATTTTAGGAATAATGGGTATACGACCATTGGAACCGGTAAGATTTTTG
ATCCACGGAATTTGAATGATGATTGGCATGGAGTGCAGGATGAAGATTCTTGGACAGCGT
TTTTCGGTAAGAACCCGTTTAACAAACAAACGGGTGGACCCATTGTCGGTGGGCATTATC
ATGATCCAGCTCTGAAGGAACTTTCGAACCGGCTGAATAAAGAGGGTAAAAAGAAAGGAC
TTAGCGGAAAAGAGCTCCGCTTTTATGTGCGCGATCAGGGAGGGGGTCCTGCTGTTGAAT
GTTATGACGTGCCGGATGATGCTTATCAAGACGGTGCCATTGCGATGCGCGGTATTGAGC
AACTTGAAAAATTGAAGAATTCGGATGAGCCGTTTTTCTTGGCATTGGGCTTCCTGAAGC
CACATCTCCCGTTTGTGGCACCAAAAAAATACTGGGATTTGTATGAGCGCGATCAACTGA
TACTGGCTCCTTTTCAGGCCTATCCCGCAGGCGCACCGGCGTGTGCGCAAACGGATTACA
TTGAAGCTCGAGGCTACAGCGGAGTTCCAGAAGAGGGACCGATTGATGAAGCCACCCAAC
GGGAGCTGCTTCACGGGTATTATGCCTGTATCTCCTATGTGGATGCGCAAATTGGATTGG
TACTGGAAAAACTGAAGGAGACTGGATTGGCTAAAGACACCATCGTGGTGCTCTGGGGCG
ACCATGGATTTCATCTTGGTGATAAACAGATCTGGGGTAAACACACGAATTATGAAGAAT
CCACCCGGGTTCCTTTAATCTTTGCCAATACCGGAACACCGGGAGGGACCGTCAGTCATG
CACCCGTCAATTTGATTGATGTCTACCCGACACTCTGTGAAGTTGCCGGGATTGATATTC
CCCAAGGATTGGATGGAAAAAGTCTCGTATCGGTGTTGAAAAATCCAGAGGTATCGGTTC
AGGAAGCTGCTGCCAGTATTTATCCGCATAGCGGATATTATGGCGTGGCGATTCGTACCA
AGCGCTACCGGTATGTAACGTGGTATCGCACCAAAGGCAGCAAGGAATTCCACGGCGTGC
GATTTGCCGATGAACCGGAGTTCATCGAACTGTATGATTATCAAAAGGATCCCGATGAAC
AAAAGAATCTGGCGGATCATCCGGCATACACAGATATAGAAAAGAAGTTGGCTCGATTGA
ACCGTGAACATATCGAGTTTACCCAGAGCAAACAGTTCAGGACGGGAAAATAAATCGTAT
ATGAAAGCTGCCTATATAATGGCCTGTATGGTGCTGCTACTCGTTGGGGCAGCGAGTTCG
GAGCGCGGGAAGGGATGGTGTGGTGAAATTCCTCCCTTGCCGGGTGACGAAAAATTTCAA
CGGATCTATGTTGAAGATGCTACGCTTTTTCATGAGAACGGTCGCGAGGTGGCATTGTGG
GGCGTTAATTTCCAGACGGCGATGTCGTGGGAATGGGGTCGATCGCGGCGCGATAAGTTC
AAACCGAAATTTGATGTAGACCATTGGAAGTCGATTGTAGAACGCAGCTTTACTGAAATC
CAGCAGATGGGCTGCGATGTGATCCGTATTCATCTATGCCCGGGTGACTTCGCCGACGTT
GACGGCAATCTAATCGAAACCGATTGGCTCGATATGCTGGACTATACCATGAGCGAGTGT
CATCGCCGTGGTATCTATGTGTATTTGGCTCTATTAAATCATCTGGGAGGAGAGAAAGGA
CGAGATGCCATCCTAAATTCTACTCTAAAAGAGCACAAGTGGGCTGCCATGGTGGTTCCA
CAAAAACTAGAGGCAACCGATAATTACATCCGTCAATTGGTGAACCGGAAGAATCCGTAT
GATCAGGGTCGCGTTTATAAGAGTTATCCGGGATGGATCATTGCCGAAGTGATGAATGAA
CCAATGTGGCCGAACGAGGCGCCATCAAAGGCGGAATTCCCCGAGAGTGTGTCTGTTTAT
GAAGAGTGGTTGGCCGCGAACGAAAAACAGATCGGTTCTCATGCTTGGAGAACATTCAAA
ACGGAAAAGATCAAAGACTACATCAATCGGATAGATAGACTCTTATACGAAGAACAGGTT
CCGGCGGTGACCTGTTGGAATCTCTTCTGGTCGCAGGGGCCGGTGCATCAGGGTTGGGAA
TCTTTCGACGCCGCAGCCGCATCGACGGTGCCGATGATTTCGTTTTCAACCTATCCGGGG
CAAAGCGATTCCCAAAAGGGAACATCCCAAGATTTAAGTGAACAGAATTACCTACCCTAC
CTAAAACAATCCTACGAAGATCCTGAATATCAGGGCTGGCTGCAGGAAGATCGGTTCAAG
GGAAAAAAGGCTTCTATTGTCTACGAGTATGAAACGTGGCACAACCAGTCGACCTATATG
TATCCTGCGATGGCGAAATATTTCCGAGCGCAGGGGGCGCAGGTAGCGACCATGTGGACC
TACTATTTAAATGAAGAGGGACACGAACTTCCACGCTCACACGCTCATCATCTTAATCTG
ATCTCGACGCCTCGCAAAGCTGCTAGTTTTCTAGTGGCACGAGAGATTTTTAAAAATACA
CCTCGATACATTCCTTACGCAACCACCGAGGATGATGCAGATCAATTCGGTCATGCAGCA
CTCTCTTATCCGTTGGACTTAAGTACATATGCAGATAAAAACCATTTAGTCTATACCGGT
GATTTGAAGAGTGACTTCGTGCAACTTCCACGTATTCCTAAACAGATTTCCGGGTACGGA
AGCTCTCCTTTTATTCAATACAAGGGGAAGGGGATGTATTTCCTAGAAGCCGTGTTTGAA
GAGGGACAATTCTCCAACCATTGGAATGTTAAAGTGATGCCGCACGCCGTTTTTGATGAA
GAGGGTCAGGTTGTGGTGAACCGCGAAAAAGAATTTTCGATGACGCTGCGGATTCCGGGC
ATGGCGCGGAGCGAATGGCAAGTCTATCGGGTGAACAGCGGAAAACGCTCCCGTGTGCAG
ATTCAACCGCCTGCCATCACTTTTCATGTGGCGCCCGGGAACTACGAAATTATCAAACGG
TAGGCAGTGTGTGTTGAGAAGAGTAATTTTCGGTAAATTTTTTTCTCAAACAGGTCGTAT
CGTAATCNTTTTTTATATGTATATCGGTGGTTTTAGAATGAACGATTATATGTGTAGCTG
TACATTTCCGGAATAATATGGGGTTCGATTTCTTTTTTAGAAGGAAATTTAATTGATAAA
AAATATTCTTAAAACGTTCTTAATGTGTGAATAGCGTANAAATGATATACAAATATACAA
AAATTGNACTCATAAAATATTGCAAATGTTGGTATATGAGATTCTATNATGCACATATTT
GATCAAATAAGGAATCTATTAACCTGTAAGTAGGAGGAGTATCATGAAGATGAAAGCTAC
AGCATTATTCGCCGGTGCCATGCTGGCCGCGGCCTCGACGATGGCCACCACAATCAACTT
CACGGATGCAGAAGGCTATTCCGGGGACGGAACATTTGTGTGGGGATCTAACAGTCGCCT
GGATATTCAAACTCCAACGGTGGGTTCAACTTGGGATGAAACATCGGCTAACACGTTCAG
TGTCGATAGCACGGCCGGAAGTGTTAATGTGAATGGAACGAAATCTTTTAAGAAAGCGAT
CTATCAGGAAGGACTGACCAGCACCAACACGATCTATCAGGTGGGTGTTAAATTTTCTTT
CAACCGCGCCACGAATCAGATTTCCAGTAGGGCGGGCGTCATTGCGGTTGAATTCACCGA
AGTAGCATCGGGAGGTAACCGGCTTTCGTTGGAGTTTGAGCGGCAGCATAACGCCAACAG
CGGCAAGTACCGCCTCAATTTCTGGGAAAACACCGGCTCCTCTAATACCGGAGGGAATGA
CGGTTGGTCGGATGAATCTGACTGGGGCTTTGCCGATGCCACTGACGTGGAATCCGATCC
TCTTTGGTTACAGATGACGCTCTACCGTGGTGCGGATGCCTCTTCGTGGCAGGTATCGGG
TGTGGTCAGCAATATGCATACTGGATTTTCCGAAACGATGCCGACCAATACAATTGGCGT
GTTCGATACCTCGTCGGCCTATTTTACCGATCCGCTCTATGGGCTGATTAATCAGTCTGA
TCTTGATATAACAGGGAATGTTTCCAACTGTGTGATCGATGTGTTTGCGCTGGGTGAGCC
TCAGTTTGAAGCGCCTCCGATACTGCCAGTATCCATTGATACTCACTTTACGCTGGCGGA
GGGCTATGTTGCAGGAAATCTGGGAGCCAATGCGGACTGGGGCGGTCACGTTTCCGACTT
CCAGATAAATCCCACTAATACCGGTACTGTTTTGCTATCCAGTAGCGCCCAGTTCAAGAA
GGCGGTACACCAAACCCCACTGACGTCTAACGAAGTCTATAACGTGGGTGTCGACTTTTC
ATTCAGTCGCACGAATGCAACCACCCTGAGCCAAGAAGACGTTATCAGCTTGGAATTCAA
GGAAACCAATACGTCGGCTAATGATTCCGGCCGAACTGGGATGCAACTGCAGCGTTTTGA
TAATGATTATTACCGGTTGGGGCTGGTGGACCAGAGTGGCGGCGACGCCGCGTTCCTGAA
ATCCGATATTTTTAGTGAAGAGCTGCTCGGTTTTGATACGAACGCAGCATTCAGTGCATC
GGATAACTTGTGGCTGGGATTCACCATAACCCGTGGCGACAGTGAACTNCTCTGGACGGG
AGTCGGTGTCATCAGTAACCTCACCGAAGGGACCGAGGTCGTGACCCATTCTGTTTCATT
CACGACAGATTCGTCTTTCTACACGGATGGAAGTCTCTTTGCCATGATCGGTAGTTTGGA
TCAGGAAGANGTTTCATTCACCACCAACCGGATAGTAGACCGTTTTGTTGCCAGTGCCGA
TGTGGCGCCGGTTATGACCGTACAGCCGAAACGGGTTGAATTCTCTGCCGAGCAGGGATA
CGTTGCGGGCGATGTGGTCGGCCAGCTTGAGTATTGGTCGGGGCATTCCGGAGAAAACAT
AGTGGATTCAACCACCAACCATCTGGTGCTGTCATCCAGTGTAAGCAATAGCTTCCGCCA
GGCGACCTATTCCTATCCACTTCTGACAACCAACGACCAGATTGAAGTGGGCGGCACGTT
CCGATTTAATCGTTCGACGAATGGCACGCCGACNAAGAATACCATGATGGTCTTTGCGCT
GAAGGATGGTGTCTCCAACGGGGATGATAATATACGTGTCGTATTGAATCGGGCGGAGAC
CAACTCACCGTTGTTCAGCTTGGGCTTCAATGAAAATTCTGGTGCATTCTCATTTACCAA
TGCTCAAAATTTTGCGGAGAGCGAATTGGGTTTCGGTCCCGGTGATGACCTGTCTGATGA
GCTGAAGATGTCGATGATTGTTTACCCAGGCACCGAGACCAATAACTGGTCGGTCCATCT
GGTTCTAAGCAACCTAACAGCAGGGACTGAAGTAGATAGCCTTTCTCTACCGGCTGGTTC
CTTTACAGTCAGTGAAGAGTGGAATTCAGCTGCTGCGCTATACGGCAACATCAATAGTAG
CTGGTTGGAGACCGACACACTGACCAGTAACCGTCAGATCGAAACCTTCTACGTGGATGC
GTTTTTATTCGAATCTGCCTACAAAATGTGGGCGGTTGAGAAAGGTGTCGTTGGAAGCGG
TATGGCTGCTGACAACGATGGTGATGGNCTGAGTAACCTCGGGGAGTGGGCGCTCAATGG
TAATCCCACGGATGCGGATGATCAGGGCATGACCGAGATATTCATCTCTGGTGCTGATTT
TGTTTATGTGCACGCGATGCTGAACGATACCAACGATGTTTCTTATACCGTTGAATATAT
AGATAGTGGCGACCTGATGTTTGGAAATTGGGTCATGACCGACCTAACCATCACCAGTGG
TGCGTTCGATGCGGGCTACCATATGGTGACTAACTCTATTCCAATGTCTGGAAACCAAGG
TTTTATCCGGTTGCAGATTGACGAACTGTAAAGATGTGGTAGCTGGTGTCCAGTAGTTGG
GAGACCAATGGATTAGGCGAGATCGATACAGGCGTGATCGACAGCGAATTTGAATCAGTC
ACCAATTCGGTTGATCGATCGGGCAAACGACAGNAATTTATCCGACTTCGGATCAGAGGA
GACTAAATATTTATTTCAAGAGAAGCATCCTATTCTGCATGTTTATTNCCGTCGTAGCTG
TTGGTGGGGCACCGGTGAATCCGAATGCCACGCTGGAGACGCGCGCGCTGTTCGATAATC
TGATGCAGATTCAGCAGGAGGATCGTCTGATTTTCGGACAGTACAACGGCACCTATGATG
GGCGGGCGGCCAACTATGTAGGCGATATTTACGATATGACCGGCGTGAAACCCGGTATGA
ACGAGTGGCATGTGCCGTATTTATATAATTTTAATTATTCGTCCAAGATGGCGCGGCTTC
ATGAGGATTATGCCGCCGGTATGTTGATCGGTTTTTTCTGGCGGATGTATAATCCNATCA
CCGGCGGCGAGCACTCCGATACATCCGACGGCAACGGCGGCACCATCGATATCGATACGT
TGTTGCCCGGCGGGATCTACCACACCAACTATCTGGCGCAGCTCGATATGTTCGTCGAAA
TTTGCGATGATCTACCGAAAATAAATGGTAACCCCATACCGGTTTTTTTGCGCTTTCTGC
CCGAAATGAGCCGGGGTCATGCGCGTTGGTATAAAGAGGCCTATTGTTCCCCGGAGCAGT
ATGTAGAGCTATGGCAGGTTGCTCACGACTATCTGGTGCTCAGCAATGGGCTGAACAATA
TTCTCTGGCAGTTTAACCCGAACGATACCGATGATGCCTCCACCAATCGGTTTGGCTACA
AAGAGTTTTATCCCGGGCATGATTTGGTCGATATCTGCGGTCGGAATACATCGGACTTTG
ATTATCTGATGGGGACCAATGCGATGGATTCCATGCGGCATGCCATTGAGGTGGCCGAGG
AGGGCGGTAAGATCGTTGCGATCTCACAGCAGAATTCCTACAAGAACAACGGTGATTTTG
ATCTGGATGGCGTGATCGAGGAGGGTGAATTCGCTTCGGTTTCAAATTGGTGGACGGATG
CCTGGCTGGATCGTCTGGTTGAGGATGATCTGCTGGGCAAGATTGCATTTTCCTGTGCCT
GGAAGAACAACGATGGGGCCGGGGAGAGTTATTTCCTTCCGTTCAGCGGCCATGAACATG
AATCGAATTTTGTAGCGATGTGTTCCATGGCTGAGGTTCTGCTGGCACCGGATCTGCCCG
ATCTGTATGCCGCACCGGCTCTGACCAGCGGGATGGTTTGGGAGTTTGTTGCGAGTGAAG
GGCTCTCTTCCGGCGACTTGATTGGACAGCAGGGATGGGGCGGCGATGCCGGAGCATTTA
TTGTCGATACCAACGCGCCGGGATTCCTCAGTGCGACCGGATCGTGGAAATCGGCCTCGT
ACGGTCCGGGCTTGGCTTCCGCCTCTGGGGTGGGATTCAAGATCGGCGCAAAAATCCGCT
TCACAGAAACCGTTGCGGCTGTCGGAAACAAACAGATGTTACAACTGCTATTCAACGGCG
CGGATGCATCGACTGTGAATGTGAGCTTGAAACGTCAGTCCACCGGCAACTATATCCTGA
ACATTAACGAGGACTCCGGCGCCGCATCGACGCAAAAGGGTTCATCTATAACTGCATCTG
TAATCGGCACCACCAACGGGTCGGGATCTGTCTCCAGCTGGCTTTACTTAGAGCTCGCAC
TTTCCAAAGGATCAACGCCGACCAACTGGACGGCTGACGCCGCCATTTATAATTTGGAAA
CCGATCCCGGAATGCAGGCGGCTCTGGACTCGTTCACCCATCACTTTGTTACTTCCAACA
ACTTTGCCGATTCGACGTTGGTTCCGGGAATTCAGTCCGCCGCGCTGGATAATGCGCAGG
TGTCGAATTTGACATTCGACTCGATCACGCTGCAGGCCCTGCACAATACCTTTGCGCAGT
GGGTTGCCGCGTATGGCTTGCTCGACGCAGCTGCCGATCCGGATGGCGACGGCCTGAACA
ACCTCACTGAATATGCGCTGGGTGGAAACCCGACGAATGCAAACGATGATGCGATTCTTC
CCACTCTTAGTGATGATTTGGAGTACATCTATCGTCGCCGTACGGATGATCCCGCCTTGG
TTTATTGGATCGAAACGACGACCAATTTGATATCCAATAGTTGGGAAACCAATGGTTTAG
TGGAGATGGGTTTGGGCTCTATTGAAAGCCATATTGAGGCGGTGACCAATGCGGTTGGGA
CCGACGATCCACAGCAATACATTCGCCTGCGAATTTTAATCGAGGGGAATGAATAATGCG
GGAGAAGAAAAAAGCTATCAGTTGACCTTATTGGATGTAATATCACGAGAAGTTGAGGTG
GAATTCCTTTTAAACTGGGATGAAAAAGAGACGCGTGCGATATAGGTGAAAGCGATAAAT
TCAGAGAGCGTATTAGAAGTTGAGGTGGAATCAGGCATGAGGGTCATGATGCGGTGGGTA
ATGGTTTCCCTGATGATAGGCATGTCGTCTTTGGGTTCAACCTATTTGGAGCAATACAAT
CAATTGATCGAGGGATTGGATCTTCGTGAAGCAATTGCCGACAGGTCGGGAGAAACGTAT
CCGTGGAGTGGGGTGGATCACCACAATATCGAGCTAATGGATCAGGTGACGCAGGAGATT
GAGCGTCATCGCAAAGGAGATTTTGAGCTCACGCTGATCGATTCAAATGGGAATGCATTC
GAGGGTAGTGTTGAGATTGAGCAGGTGGAGCATGCGTTCAAGTTTGGGGCGAATAGTTGG
GATTTTAACCAGCACCCGAGTGCCTTTTCTCTTTCATCGGAATCCCTCCAAAAATTATTC
AATTCGGCAAACGTCTGCAATTATTTGAATGCGTGGTGGCGTGAGCTGGATGAGCCATAC
GGGAACTGGAGCCAGGTTCGGCAGGAATTGGAATGGTGTGGGCAGCTCGGCTTAGATCCG
CGATTCCATATCATTCAGTACGTGCATATGAAAAAGCCGGGCTGGTGGCGGGAACTGGAT
AGCGAGGAGAAGCTGTGGGATTTCTACACCAAACGGGTGGCTGATGTGGCAGATCAGTTC
GAGGGCGAATTTTTTGAATATGACGTTATGAACGAGATGATCCACTGGCCTTATTGGTTC
GAAAAGTATGACGGGGCGCAATATGGCATGACCAACCTGTTCGCTTTCGATTGGATGCGC
GATCCGGAGAATGGTGCCAAGGTCGTTCGCCAGGCAAGGGAATATCTTCCAGATGCCAAG
CTGGTAGTGCTCGAGACCGGCATCTGGAATAGACACCCCGAAAACACGTTTGCCCGAGAG
ATCCACGCCTATTTCAAGCGGCTCATTGAGCTGGATGCGCCGTTTGATGTGATCGGCTAT
CAGGGACGCTATGAACCCAAAGGCGTCGGTTCGGTTAAAACCGGAAAGCATAGTGCTGGT
GAAAGAATGTATTTCATGGAGAGTATTGATGCGGGACTGGAATGGTTCTCTGAATTGGGC
AAGCAGATGGCGATTACTGAATTTTCTATGCCCTCTCGCCGATTAAATGAAGGGGCTAAA
CCGGATGATATTGGAGCTGACCGAAATGAACTGGCTCTGTGGGTGGCTAACTTCCATATC
TTAGCTTTTTCCAAACCCTACATTAATCAGGTGACGTGGTGGAATGTGTTCCGCCGTGAG
ATGGGTTGGATCGATGCCGGATTAATTAACCGAGATGGTTCGCTGACCGAGGTTGGGCAG
GTGATGGATGAACTCATTAATCGGCGCTGGCATACGCAATGGAAAGGACAGATCAAAGCT
GGACGGCAACATTTTCGGGGATTTTATGGGGATTATTTGATCCGTATCGAGGGTCATGAT
CCCCAAACGGTTCGATTTTTAAGAGGAGCCGTTAAGCAAAGGATTGTTTTGGAGCAAAAA
AGGCATAAAAAAGAGCCGATTCTAGACGGGGAGTTTCTTTTGGATTAGTTGATTTGAAAG
GGAAATAAGAAAAAATAAAGGCCATGCGCATTAAATGATATACAAATATAAATTAAATGT
TTGATTATAAGGCGAAGATTCCCTCATTGTTGAGCGCTAAAGTAAGAGGATAAAAGAATA
CTCACCATGAAAAACAGATTTCCAATGAAAATGTCGGTGCACGAGGGGGTGCTGCACTAT
GAAGACGGTTCAGAGGTTGTCCTGTGGGGTAATAACTTCCAGCCTAACCTCTACTGGGAG
TATAAATTTCGTATGGAGCACATGGGGTTGCCGATGACTGCCCAGGTCATGAAGGAAATG
TGCGATGACGGTTTTCAGGATTTGCAAAAGATGGATTGCGACGTGATTCGCTGCCACTTG
ACCCCGGCCGATTTTACGGATGCGGATGGAAACCTGGTAGATACCATGTGGCTAGATATG
TTGGGCTATTTAGTTCATAAAGCGCGTGAAAATGGGGTGTATGTTTACATCACGTTCCTC
AACCAGATGGAGTATGTCTTCGTTGAAGATTCTTTTGTTCCGAAGTATTCGCGGGAGGAG
TGGATTTTTGATCCAGACTGTGTGGCTAAGACGCAGCATATGATCCGGCAGCTGATCAAC
TGGACGAATCCGTACAATGGACGGAAGCTGAAGGATGATGATGCGATCTGCGTGTGGGGA
TTGATAAATGAACCGGAATACAGCACGTATGCCCAGATGCGTGAACATCCGGTTCAGCAA
ACGCAGTTTCAGGCGTGGGTGGATGCCAATGATGCGGTTTATAATGAGGTGCATTACACT
CAATATCGGCAAGGCGTTGTTAAGAATTATATTGATGCCATGTGCGATCTCTTACATGGA
GAAGGGGCGGAACAGCCGGTAGTATGGAATTGTAACTGGCCGCGTATGATTGACGGTCGG
CGCGATGTTTTTCAGGCGATCGCCGATTCCAAAGCGGATGCTGTGGCTTTCTGTCTCTAT
CCGGGGCAGGACGATGTGGGAGAACCCTTTATTGAGCATCCGGCGGATATGAGTGGTCAC
AACTATTTACCGTTCCTGAAAAAATGCTTTGATGAAGAGCTCTGGCTGGGTTGGCTTCGT
GATCCCTTGTTCGCCAAAAAGGCAAAAATGGTTTACGAATTTGAAACGATGTACAATGAA
AAGAGTTCATATTTGCATCCAGCGATGGCGAAGCTTTTCCGCGCACTCGGGGTGCAGATG
GCCACGATGTGGACGCACTGTTTTAACATCTACTCGGCTCACATGGGTTGCTCTCACAAT
CTCAACTTGAAGACGACACCGAAGAAAGCAGTCGGTTATATTATTGCGGGTCAGGTATTT
CGTGAACTGCCGCGTGGTTTTGAATTCAGTATCCTCAGTGACTATGAAGACCGATTCAAT
GGGGTGGCGCTCTCCTTCGAGCATGATCTGAGTATGGCATATCTGAATGATTGTTTTTAT
TATTCTGGTGATCTCTCTTGGTGTCCGATCGATCTGCCTGAAGTTCCCAAAAAGATCATT
GGCTATGGCTCCTCTCCATGGGTTGCGTGTAATAGTAAAGGGCTCTATTTTATCCATGTC
GATGACCATGCCGTTCAGATTGAATTATATCCGCAAGCGAGACCGGTTCGGGATGCATGG
CAATGGCATGCAGATGGCGGGCTGGTCACCGAGGTGGACGTGGAAACAGCCATACCTTTT
AGGTTGAAATTTCCGGGGTATCAGCCGATTGAATTAACGGATATTCCTGGAACCTATTCC
TTTCCGCTTATTCGTAAAACGGATGGAATCAGCGTTAATTAAATTTAATTTTGGATCTCT
GTACGACGTATGAAAAAACATCATAACACCAAAGCTGAAGATCGAATTCCGATTGGACAA
AAAATCGCCGTTGGAGCTGGTGGTTTTCCTTTTCAGAATGGGGGGCTGATTGTCCAGTAT
ATGGCGCAGCCAATTTTCCAAATTTTCTTGGGCTTGAATCCGGCTTTGTTCGGTCTTGCT
ATGACTATTCCCCGGATTTGGGATGCGTTTACCGATCCGATCATGGGACGTATTTCTGAT
CGCTTTACGTCAAAATATGGCCGTCGCCGTCCGTTTGTTTTTGCTGGTGCGCTGCTCATG
GCACTGACGTTTATTTCAATATGGATGGTGCCTCAGGGTTTGGGAGAAATGGCTACTTTT
CTTTGGTTAACCGTCGGGAGTATTCTATTTTTTACGGCGTATACCATCTATTCTGTTCCG
GTTTATGCACTGACCTGCGAGCAGACCCCAGATTACCATGAGCGAACGCGGCTCATGTTT
TATTGGGCGCTGTTTTTTAATATGGGTAANCTATGTGTGAACTGGTATCTGCCCGCAACC
AATCTGGATATTTTCCCGAATACGCTCATCGGGGCGAGATGGATGGCGCTAGGGCTCGGT
ATTCTGGTCTTTTTTGGTTTGGGAGTGCTTCCAGCTATTTTCGGTAAAGAGCGCTTCTAC
GATGTGGCGCAGAAGGAAGACCAGAACATTGGATTTATCAAAGCCATTGGACAGGCGGCT
TCTTCCAAGCCGATGCTCGGGTTGGTAGGGATTGTATTCGCGTTGAATTTCTGCGGTACG
ATTGCGGGCAGTATCGCCATGTATATTGTTATTTATCATGTAAAGCAGGGTCATGTGGAG
CAAGGCATTGTGCTCAATGCCATGAATGGAACCGGTTTTGCGATCGTCGGATTCATTGCC
ATTTATGTGCTGCGTTTTCTAGCGATAAAATTGGGTAAACGCCGGGCTATGTTTTGGGTG
TTGCTGATGACAGCTTGTGGCGGGGTTTCCAAATGGTTTATCTTTACTCCAGATGCACCC
TATCTATTGTTGCTTGATGCGATACTCAATGGGCCGGTTTGGGTTTCACTGGGGGTGATT
GTGCCNTCGATGATTGCCGACTTGTGCGACTGGGATGAATATAAATTCGGGGAACGGCGC
GAAGGGATTATCAGTTCGGTGTTTACTTGGATTACCAAGTTTGGAACCTCTTTCACCTTC
CTTGTTTCAGGCATTGCTCTCCACTTCAGTGGTTTTGATGAGGCGCTGGGGGCGAATCAG
CCGGAAGGCACCATGACCTTGCTTCGGCTTTTCTTTGTCAGTGCATCGGTGCTGGCACCG
GTGTTGGCCATCTTGTGTCTGAAACTTTATTCTATTAATGAAGACGATGCGTATCGGATT
CGCGGTGAGCTCGAAGAACGTCGAGGTGAGGTTTAATGAAACGGGTTCGTTATAGGTTAT
TAGCAGCGAGTTTGGCAATCGCGGGCTTTACATCAGCAGATAGCTTTTTCCAGCCTATTG
AAGCAAAAGATGGACGGCTTTTCTATGCCGACGGGACCGATGTAAACCTCTTTGGATTTA
ACTTTCAGCCTTGTCTGAGTTTTGAGCATGGTGCCCGAATGCACAATCAGGGTGTACTGA
TGCCGTTGAAGNCACGAGATCTCAAAAGANTGACCGATGAAAGCTTCGATGAAATCCAGT
TGCTAGGTGCTGAGTTAATTCGAGTTCATCTTATGCCCGCCGATTTTACGGATGCTGAAG
GAAATCTAGTTGAAACGATCTGGTTGGATCAATTTCTGTATGTGATGGCCGAGGCGCAAA
ACCGCGGACTGTATGTCTACCTGACCTTCCTGAATCATCTCGATCACGATGGCACGCAGT
TTCCCTATGAAAAAGATTCTTTTGCCGCAACGTTGCCCAGAGAAGACTGGTTGGTTGAAC
CCAAGGCGATAGCGGCAACCGAACAGTTTATTCGCCAACTGCTCAACAAGATCAATCCAT
ACAATGGTCAACGGTTGAAAAAACATCCGTCGATTGCGGTGTTAGAACCCGTGAATGAGC
CGGGCTATTGGTGGTTTGAAAAATGGCAGGAAAAAAATCCCAAAGGCACCCGCGATGCAT
TCGAAAAGTGGAGCTATGAGAACACGCGTGATTATCTGAACGGTATGGTTAAGCTATTCC
GTGAAGAAGGGGCGACGCAGCCCGTTGTTTGGAACTGTGGTTGGGAAGGGCTCATCGAGA
AGAACCGAGCCGCGTTCCGAGGAATCGCTGACTCCAATGTGGATGCCATTTCCTTTTGTC
TCTATCCTGGGCAGAGCGACCTCAAGAAGCCGTTTTGGGAAAACCCAGAAGAGTTAAGCA
ACAAAAACTATCTGCCCTATATTCAAGCGGTTTCGGAAACGGAAGAGCGGTTGGGATGGC
TCCGTTCCGAAGCCTTTAAAAATAAAGCCAAGTTGGTGTATGAATTTGAGACATTCTGCA
ATCAGAGTAGTTACATGTATCCGGCGATGGCGGCATTCTATCGCGAAGTTGGCGCACAGA
TTGCAACACAATGGACGTATGGGCTTACGGGCTATGTCGAGTATCTGGGGGGGAGCCACG
TCTTCAATCTGAAGACTACACCGAAAAAAGCCGCTTCGTTCATGGTGGCCAAGCAGCAGT
TCAAGGATGTGGACACGATCTATTCATTTGAATCGCGTTCCAGTGCGGTTTTTCACGAGG
GCAAACTGATCTATTCAGGTGAGATAGAGACAGCGGTTCCTGACCATCCGCAATCCATCA
TTGGAGTCGGCAACTCTTCCTTCGTGAACTACGAGGGAACTGGTCTCTATTTCATTGAAC
CGTGCGAAAACGGAGCGCTACATATAACGCTTATGCCCGACACCCAATTTATTCGTCCGC
ACTGGAAAGAGCTCCACACCGGTGAACTGGTGGTCAAGCTGGATTATGAAGCTGAACATG
ATTTTGAACTCCAACTTCCATCCCTTGGAAAACACTGGATTTATCGTAGGGAAGGGCCAC
GGTGGGTGTTGGTTTCCGAAAAGGAAGGGACTGTACGCTTTGCAGCGAAGCCCGGTGAAT
ATCTGATTGAAAAAGAAAAACTCTTGATAGACCGCAAGCTGCTGGAAGAAGGGTGGGGGA
ATTAGCATGAATGTGGTGAGGTGTGGGTTATTAGTAGTTGGCTTGTTGAGCTCTTGTTCG
GTAGAGGCAAAACGTCCGAATATATTGATGATCTGCATCGATGATATGAACGACTGGTGC
GGATTCCTCGGAGGTCACCCACAAGCATTAACGCCAAACATGGATAGACTAGCACGCAAC
GGTGTGAACTTTATTAATGCACACTGTACAGCACCCGGATGTTCCCCGAGTCGCAATGCG
CTGATGTTGGGAGTGGAACCGCATCATTCCGGGCTCTATCCGTTTTATAATCTCAATCAC
ATTGATACCGGTGAGTTGGATCGTTTTACGACCCCTTTGCCGAAATTGTTCAAAGATAAG
GGATATACGACCTGTGGACTAACCAAGGTATATCATAATCCGGACCGCTCCTGGCGCACG
GATGAACAGTGGGATGAATATAAATATTACGGCAACGCCAAGCTGCACAAAATCGCCGAA
AAGGGCTATCATCCCGAGCCCTACAACAAACGCACAGTGGCTTGTCCGGCCAGCAATCCA
CTTGAAGATTTTCAGGATTACCTCAGTGCAAAACATGCATCGGAATTTCTAAGTCGTGAC
CATGAAAAGCCGTTTTTCCTCGCCGTTGGTTTTATTCTTCCGCATACCTCGTTCATCATG
CCGGAGGAAAATTGGGATCGTTTTCCAGATCCGATTGAAGAACCTCCGATCAAAGCCGAT
GACTTGACAGATATTCCCATGCCGGGGCAAGCCAACGCCCAGATTTATGTCGAGATTCCG
GTTCGTCGTGATAATGCGTGGGAAGAAATTCGCCGGGGGTATTTGGCTTCGATTAATTTT
ACGGACGATAATGTCGGACGTGTCTTACGTGCCCTCGAGCAGAGCCCATATGCCGATAAT
ACAATAATTGTACTTTGGTCCGATCACGGATTTCATTTGGGAGAAAAGCGGTCTTTTAGC
AAGTTTTCGCTCTGGAATGAGGCAACCCGCACGCCGTTTATTATCTACGATCCGCGTAAC
AAAAACGGGAATGGAAAAGTATGTCCTGAGCCCGTTGGGCTGATCCATGTGTATAAAACG
TTGGCCGACCTGGCCGGCTTGGAACCGCCATCGTATGTGGATGGACAAAGCCTTAAACCG
TGGTTAGAAAATCCATCCCGACCCATGAAACAACCGGCGATGACGACTTGGGGGCGTGGC
AACTATACTTTGCGAACGAAAAAATGGCGCTATACACGCTATTTTGATGGGTCTGAAGAA
TTATACCTTCAGACCAACGATCCCCATGAGTGGACTAATTTGGCGGAAAAATCAGCATAT
GAAGCGGTGAAAAAACAGTTTTCAAAATGGCTGCCTACAGAGGAGGCTCCACAAGTGGCT
TCGGGTCTTGAGTTGTATAATGTGGTCGATGCCGATAGCCCGAAAAAGAACATCCGGTCC
TACAAGCGGTATGTAAAACAGTACAAAGAAGCAGGCCTTAATCCGCCGCTCGATTAATTT
TGAACGAATAAATTAACTAGGAGTTAGTACCATGCAAGATGCAACCCAGATTTTCAAGCG
TCACGAAGGGGGCCCTTTGTTGCACATCAAAGATTTCCCGGGCAAAGCTCAGATTTATAA
TCCCGCACCGGTTCAGTGTGGCGATGAAACCATTTTGTTGGTTTCTGTTGTCGAGCATGC
TGCCACACGGGGTTTCGGAAGGGATGTGGGTCAAACTCGTGTTGCCCGCTCGAAAGACGG
CATTCATTTTACGCTTTCGGACGAGAACTTTATTGACCCGCAGGCGGAGGGTGAGCCCTG
GGATCGATATCATCATTTCATTGATAACCGCGTTACAAAAATTGATGATTGGTACTATAT
TGTGACGCCAGTCATGGTGAACGGCTTCGATTCCCCGATTGGGATGTTGGGTCGCACAAA
GGATTTTAAGACCTACGAACGAATCGACACCATTACACAACCGAAAAANCGCGGNGCATC
GCTNTTCCCGGAAAAGATCAACGGCAAGTATTATAAACTGGACCGTCCGGGCGGCGGTGA
CGGTGGCGACGGNGATATCTGGATNAGTGCNTCTCCCGATCTGNTTCACTGGGGCGAGTT
TAAGCCAGTCCTTGCNGCNGGATACCGTTTCTGGAATGTAGATAAGATNGGNCCAACGCC
NCCGATTAAAACCGACAANGGCTGGCTTGATATTATNCACGGCGTCTTCACGCCNGCNGG
NGGAACCTATTANTANATNGGAGCCATGCTGCTCGATCTCGANGANCCNTGGAANGTNAT
TGGTAAAACNAACTCNTANCTNATGATGCCNGAGGANCCNTGGGAACAGCACGGNAACTG
CGATAACGTNATNTTNCCNTGCGGTGCCATTGCNGANTATGACAAAGACCAGATCCGCCT
NTANTANGGNGCCTGCGACTTTGCCATCTGNCTNGCNACNGGNTCNCTNAGNGAAACNGT
NGATGCATGCATTCGAGGGCTTTAAGCGGTAGATATAATCCATCTCAATAAAAAACCCCA
TACGCAAGCGTTTGGGGTTAAAATGGTGGTGGGAGAAGGATTCGAACCTTCGAACTCAGA
GAGGGCAGATTTACAGTCTGCTGCGTTTAACCACTTCGCTATCCCACCGGTTTTAAAGTC
CAACGAAAATACCCGAAAACTGCCGGTTGTCTATCCTGATTTTCACTAAATGTGTAGATT
TATTAGCGTAGAGATGGTGGATAATTTCCTTGCTGGTGTTGTTCAGCTAGAGCTTGCATG
ACGTGGGGCTTGTCTTCGGCGTAGGTTACGCCAAACCAGTTACTCTCACAGGAGAGAACG
TTGACGGCGTTATCTTGTTTTTGAATTATTTCAGCGATGACGGTGGGGATATACCACTCG
GAGTGCATTTCGTGACCGTGTTCTCTTAGAAATTGGATAAAATAGTTTTCGAGCTCTTCC
ATAAAAGAGGTGGAAAATCCCCAAAAGTTCATAGAGCAGATGGCATCTTCTGGCAGAGGC
GTGGCTATTTGATTATGGATGCTGACTATGTTGGTTCGGGTATTTTGAGTTTCGATGTGG
GTATGCTCGATAATGTGGGTTAAGTAGCCTTTTTGGGTCTGACAAATGCCGCGTGAGACG
TGTCCATGGGGAGAGAGGGTGTTTTGTAGGCGGTATCCGACCATACAACTTTCATTTTCG
TTGAGAGATTGGAGAGCGGTGTAGAGGGTTTGGTAGGCTTCGGCTCCATAAAAATCGTCA
GCATTCTGTACGGCAAAGGGTTCGTTGATAAAGGGCTTGGCGGTAAGAACGGCTTGGGCG
GTCCCCCATGGTTTTTCACGTCCTTCCGGTACTTGAAACCCGGGGGGCAGTGCGTCAAGT
TCTTGATACGCATAGGAGGCTTGGAGAGAGGGTGGGATGAAGGGTGCTATTTTATCTTTA
AAGGCATCCTCAAAGTCGCGGCGAATCACGAAGACGACTTTGGTAAATCCGGCTCGAGCC
GCGTCGAAGAGGGCATACTCCATGAGAGTTTCTCCGTTGGGGCCGAGAGGATCCATCTGC
TTGAGTCCGCCATATCGACTGCCCATACCGGCGGCCATGATGATGAGTGCTGCTTCCATC
GTATCCTTTCTGCAAATATCGATTTCGCTAATAGGTTAAAACATATACGCTGTTTTTCAT
GGCATCACCTACAAAAAGTATCTGTTTTGGCTTCGCTCCTGCGTTGCAAAAGATTTCTCG
CTACGCCGATATGAAGGTGGGCGAGGTAAATCGAGCGTTGGAGAGTCGATGGGGCTTGGG
TGGAAAAGGAGCGAATACGGCGCGTATGATTCATCAGTTGGGCGGAGACTCCTTCTTGGT
AGGCTTTTGTGGGGGTGCAAATGGGGAACGTTATTTGCATCTTTTGGATGAGGAAGGGAT
TGATCATCACCATCTATCGGTAGCGGGAGAGACGCGTCTGTGCCATACGTTGATTGAAGA
TCAGGCCGTTACGGAGTTGGTGGAAGAGATGCCTGCGATTTTACCGAAAGAGCTGGCAAT
GATGGAACAGCAGATCACATCGCTAGATTTAAGCGGGATGGTTGCACTCTCAGGCAAACT
GCCAAGGGGAATTCCAGATAATGTATATGCACGGATCGCTTCGGTTGTTCAGCATCAAGG
TGGGCGGGTAATTATAGATACACAGGGCGAGCCACTACTTCGCGCACTTGATCAACATCC
GTTTGTGAAGATCAATCGTGAAGAGCTTTGCCGGACTATGCAGGCATCTACGCTCCTAGT
TGCAGCGGAATCGTTGCTTGCTCAAGGAGCAGCAGGTTTGTTGGTAACAGATGGAGCGCA
GCCCGCTCAGTTGTTTAGCGATGGAAAACAGTGGCAGGTTCAACCGCCGAAGGTGGATGC
GATTAATCCGGTGGGAAGTGGAGATGCGGTTACGGCGGGGATGATGGTTGCGCTTGAGCA
GGGGGCATCAATGCGAGAAGCGGTTCGCTTGGGCATGGCATGTGGGGCGGCTAACGCATT
GCAATTAATGTGCGGGATTCTGGATATTGTGGATGTGAATCGTCTTCGGGAGAACGTTCA
GATCATGCGAGTTTAGAGGCCATCGGGAAAGATATCACCGAGTTTGGGTTTTTGTCCGGG
GCGCATGCGTGTTGAGTAGGTGGTTCCATAAGAGCGGTTTTGTTGGCGTAAGAAATCTTC
GGCGCTTTGGATTTGTGCGCCGGCACTACTTACGGTTTGTTGTTCGAGTCGGTCAGAGGT
AACCACGCAAATGGTTTGTGGTTCTCTCGATTGAATAACCAAGCGTTCGATCAGCCCGTC
TGCGGTGAGTTGTGCAGGTGCGTAGAGAACGTCGATTTGTTTGGTGCTGAGGGTGGGGTC
GCTACCGCGTTCTTGTCCGTCAAAGACAACGGTGGTTTGGGAGGCGATGCGGGTGGCAAT
CGGTTCAATCAGACGAATCAGGGCTGTGCGTGCTTGTTCTTGGCTTTTATTCATTAACGA
GACGAGATCGGGTTGCTTATGCAACAGGTTGTGTCCGTCGATAATGAGCCATTTAATCTT
CATGAGGCGCGTGAAATATATTTTTTCTCGCGGGTGTCCACTTTAATGGTTTCGCCTTGT
TCGATATATTCAGGAACTTGGACGACCAGGCCGGTGGTCAGCGTGGCAGGTTTGGTGCGG
GCGGTGGCGGAAGCTCCTTTCAAGGAGGGGGCACATTCGGTGATCTGCAGTTCAATCGTA
TCGGGGAGCCGTAAGGTCAGGACCTGCCCATCGGAGATGAGCGCGATGATCCCTTCCATA
TCCTCCACCAGAAAGGGTAGGAGTTCGCTGAGTTCATCGGTGGTTTGTTCAAATTGATCG
TAGCTTTCGAGATCCATGAAGGTGTAGCGGTCGCCCTCGGCATAAAGATATTGGACTTCT
TTGGTTTCGTAGGAGGTTTCTAGAAGCGTGTCATCACTGCGGTAGGTCATATCCACTTTT
TGCTGGGTAGAGACATTCCGGTAGCGAACTTTGTAGAGGGTGCCTCCACCGCGGGCGGTT
GGAGATTGTTGAGTAATGTTATCAATGGTGTGCGGGGCGCCGTCGAGGTCAATTACAGAG
GTCTTTTTTAGGTCACAGGCTTTAATCATGGTTTTTCCTATTTAGTGCATTCAGGGCTTC
GGTTATCGATCTGCATTGATTAAGGCCGCATTAAAGCCTGCTCCAAATCCGTTATCGATA
TTCACGACGGTAATATTGGAGGCGCAGGAGTTGAGCATGGTGAGCAGCGGGGCGAGTCCG
TTGAGATGCGCTCCGTAGCCAACCGAAGTGGGTACGGCAATCACGGGGCAGGCTGCCAAA
CCACCCACGACCGAGGGCAACGCGCCTTCCATGCCTGCAACGGCTACGATACAGCGAGCT
TCTTGGATGGTTTCACAGTGAGCGAGAAGCCGATGAATGCCCGCTACGCCAGCATCATAT
ATGCGTTCAACGTGTGCTCCCGAAAGTTGAGCGGTCTCGGCGGCTTCTTCGGCAACGGGT
AGGTCTGCCGTTCCAGCTGAGATGATTAAGACTTTTCCCGTTTTAGGGCGTTCAGACGTC
TCGAGGAGAATGGTTCTGGCTAATGGATTGTAGCGCAGTCGATCGTCGATCTGAGCGAGG
CGTTCAAAAAGGGAAGCCTCTGCCCGCGTGAGAAGAATATCGGCATGCTGATCCGCAAGG
GATTGATAGATTTTTTCTACCTGTTCATCGGTTTTCCCCTGACAAAATACCACTTCGGGG
TGACCGGTTCTAATAGCTCGATGGTGATCTACTTTTGCAAAACCCAGATCTTGGAAAGGG
AGCTTACGCAATTGCTCTACGGCATCACTTGTTTCCATGGTGCCTTGTTTCACGTTTTCT
AATAGTTCAATGATCTTTTCTCGGTCCATCGCTCAATCTCGTTGGTGATCGCATCGATCA
GAAATAACCTACGGAGCCGCCCTGCATTTAGCAAGCGGAGTTACCATTAAGATTGAATGA
TTATTTTGTAGATGTTTGGAAAACGGTCAATTACAGTAATATCCATTAATCCGAATAAAC
GAATAAAGGGGCTGTCATGAGTAAAAATAGGTCAAATCACGTATTTACATCTGAATCCGT
ATCAGAAGGGCATCCGGACAAAGTATGTGATCAAATTTCAGATGCTATTTTAGATGCGTG
TTTAGCGAAAGATGCAGGAAGTCGGGTTGCGTGTGAAACGTTAACGACCACTAATTTAGT
GGTTAATGCGGGAGAAATTACGTGTAAAGAGTGGGATTCAATCCACCCAGAAGAGATTGC
GCGCGAGGTAGTACGAGACATTGGCTATGATCGCGAAGAGCTCGAATTCAGTGCCGATAC
ATTTGAATATATCAACCGATTACATGGGCAATCTCCTGATATTTCCCAAGGAGTCACTGA
AGGAGAGGGATTACACAAAGAGCAGGGAGCCGGTGATCAAGGCATGATGTTTGGCTATGC
CGATTCCGTGACCGAAGAGTTGATGCCAGCTCCCATCGCCTACAGTCATCGGTTGCTGGA
CGAATTGCAACGCATTCGGAAAACCGGTGAAATTGATTATTTGCGACCCGATTCAAAATC
GCAGGTTTCGATACGACATGAAGATGGGAAACCGGTCGCGATTGAAACCGTTGTGATCTC
ACATCAGACTGATGAAGTACCGTTGGAAAAGATCCGGGAAGATTTAAAAGTGATTTGTCA
GCACGTGTTGGAGCCAACCGGACTCTTGCAGGCAGATACGACTTATCACATTAATCCAAC
GGGAAAATTTGTGATTGGGGGACCGCATGGAGATGCCGGATTAACAGGGCGTAAGATCAT
TGTGGATACCTATGGCGGCGTGGGGTGTCATGGTGGCGGTGCCTTTTCGGGGAAAGACCC
TTCGAAGGTAGACCGTTCGGCGGCCTATTATGCGCGCTATGCCGCCAAAAACGTAGTAGC
AGCCGGCTTGGCGGAGAAATGTGAAATTCAAGTTGCTTATGCCATTGGTGTGGCGCATCC
GTTAAGCATTCATGTTGATACGTTTGGAACGGGAAGCGTGAGCGATGCTCATTTGCAGGA
AGCGTTATCCGGAAAAGATCTCTTTGATTTCCGCCCAGCGGGATTGATTGCCGATCTGGG
TTTATTGAAGCCCCACGGATGGAGCTATCGTGAAACGGCGGCCTATGGTCACTTTGGCCG
TTCTCAATTCCCGTGGGAAAAGACGGATAAAGCCGATGCGCTCCGTGCGCTTGTAAGCTA
AGCACGATACGGGATTGCCAAGAAAGCCTGGTGTAGGGTAGCTTGCGGCATGCTTCCACG
AATCAACACGGAATCAATTGAAACGTATTTGCTATCCGTCTTGGATGGTTCACGTCGAGG
TCGCGTCGCTTTTCTGCTGCGTGGATTACTACAGTTCTTATCTTGGATCTTTACGGTGTT
GGTTCAATTTCGTATTTGGCTCTATCGACATCGTATCTTGCGCGGGAATACGCTGGGCTG
TCAGGTGATTAGCGTGGGCAACTTAACCGTAGGCGGAACCGGTAAAACGCCAGTCGTAGA
AGTATTCGCTCGGAACCTGCAGCAACAGGGCCGCAAAGTAGCGATCCTGAGTCGAGGCTA
TAAAAGCCGTTCGATTCCTTTTTGGCAGAAGATTTGGTTGCGGATTAATAATCGGTCCAT
CGAGGTGCCTCCCCGAGTGGTTTCTGACGGTAAGCAATTATTGCTAGATTCTCATACGGC
CGGTGATGAGCCCTATATGTTGGCATCGAATTTGCCAGACGTGGCTGTGGTGGTAGATAA
AGATCGGGTGAAGTCTGGGAAATATGCCATTCGGGTTTTAGGGTGCGATACCTTGATTCT
CGATGATGGTTTTCAGTATCTAAAATTGGGAAATCGGCTGGATATTGCGCTGGTGGATCG
AACGAATCCCTACGGCGGCGGCCATCTACTGCCACGCGGATTACTTCGAGAGCCTATGAA
AAATATTAAACGCGCAGGATTTATCTTCATCACGAAGTGTGATGAACAGGGAGCGCCTGA
ACTTAAAAATCAACTCCGGGAGATGAATCCAACGGCTGAAATTTCAGAATGCCGTCACCG
CGCGAAATATTTAAAATCCTTGTTTGGAGACGATCAATATCCACTTGAAAGACTCAACGG
ATTAAAGGTAGCGGCGCTCTCCGCGATTGCGGTTCCAGAAAGTTTTGAAACGGCCTTGGA
ATCATTCGGTGCCACACTGGTTTATCGTCGTCGCTTTGCCGATCATCATCGTTTTTCACA
ACAAGAAATTATCGATACCCTGAACGAAGCTGAAGCCGCCGGAGCAGAGGCATTACTGAC
GACAGAAAAAGATGCGGTTCGGTTTCCTTATATGGAACGCCGCGATCTGCCGTTGCTCTA
TATGCGGGTAGAGATTGAAATGTTAAGCGGCGAAGAGGCCTTTATGAAATGGATATCTCG
TATTTGTTTCAAGCAGGCACAACGTGCTTCTTAAGCTTCTTCGCTGTGGAAGGCTTGTAG
AGATTTAACATCCCAATCCTGGGTGCGGATGGTGCGAATCGCACCGATGGTTGCTTTTGC
ACCCGAGGCAGTCGTTACAATCGGTAGACCGCGCAAAATCGCTTCAGAACGAATTTTAAT
TTCATCCACTCGTGCCACCGGTCCACTGGGCGTATTGATGAGCAGATCCACGCGCTTGTC
TTTCATTAAATCAATAACATTGGTTCCTTCTTCCGCCAGCTTGCAGGTCCGTTCGACGTG
CAGTCCTGCGCGTTCCAATGCGTCGGCCGTTCCTTGCGTGGCAACCAATTCGAAATCCAT
GGCATCAAGTTCATTCGCCACTTCGATAATCCAATCCTTATCACGATCTTTCGCGCTTAA
GAAGACACGCCCTTCGGTTGGCAATACTTGACCGGCTGCGGTTTCCGCTTTCCAAAAGGC
GAGTTCAAAACTCTTATCGATACCCATTACTTCGCCCGTTGATTTCATCTCCGGCCCGAG
AATGGGGTCGACGCCTGCAAATCGATTAAAGGGGAAGACCGCTTCTTTCACGGCATACCA
CTCTACGCGTGGTTTAAAGTCTTTCCATCCGAGCTCTTCTAACGTTTGGTTCATCGCGAT
TTGGGTTGCGATTTTTGCCATGGGCACACCGGTTGCTTTTGAGACATAGGGCACGGTACG
TGAGGCACGTGGGTTGACTTCAATGATATAAAAATCGTCATCCTTCACGGCGATTTGAGC
GTTCATCAATCCTTTAACACCCAATTCAAGAGCCATCGCACAGCAAGCTTCTTTAATGCG
TGCGATCATATCATCCGTCAGCGTGTAGGGTGGAATAGAACAAGCGCTATCGCCCGAGTG
AATACCAGCTTCCTCCACGTGCTCCATCACACCACCGATATAGACAGCGGTTCCATCGCA
CACCAAATCAACATCGATCTCCACCGCATGTTCCAGAAAGCGGTCGAGTAAAACAGGATG
TTCTGGGCTAGCGGCAAAGGCGGCCTTTACAAATGGTTCCAGGTCCTCTTCCTCATATGC
AACCATCATAGCTCGACCGCCCAAGACAAAAGAGGGGCGAATCATCACGGGGAAGCCAAT
CTGTTTTGCAATTTGATCCGCTTCTGCCACTGTTTTCGCGGTGGCTGATTCGGGTTGCTT
TAATTCGAGCTTGTCGAGCAACTGCCGGAACTGTTCGCGGTCTTCGGCTGCCGCAATACT
CTGGGGAGAGGTGCCTAAAATGGGTACGCCCGCTTCCAATAAACGTTCGGCGAGATTCAA
TGGCGTTTGTCCGCCCATCTGAACGATCATGCCCATCGGTTTTTCTGCTTCGTAGATGTT
CATCACATCTTCAAAGGTTAGCGGTTCAAAGTAGAGTTTGTCAGACGTGTCGTAGTCGGT
TGAAACCGTCTCGGGGTTGGAGTTAACCATGATGGCTTCGTAGCCCATTTCGCGAAGGGC
TTTCACGGTATGGACGCAGGAGTAGTCGAACTCAATGCCTTGTCCAATTCGATTGGGTCC
GGAACCCAACACAATCACGCTCTCTTTTTCGGTCTGGCGAATTTCGTTGTGATCGGCATA
GCAGGAGTAGAAGTAGGGTGTTGATGCGGAAAATTCACCGGCGCAGGTGTCGACCAAACT
GTACACTGGCGTAACATTCAGCGATTTACGAAGCGCGCGGACTTCCATGCCGCTCATCCC
GCGGAGGGCACCTATTTGCTCATCGGAGAAGCCATAGCGCTTGGCACGGCGCATCAGACT
TGCATTGATCTCGGTCACTTCCAATAGTTGTTGTTCCATTTCAACGATTTGCAAGATTTG
ATCGATGAACCACGGATCGAGGAAGGTCATTTCATGTACTTTTTCGATCGAATAGCCCCG
TTTTAGCGCGGTTTTAATTGCAATGGTTCGTTCTGTGCAGGTGGTTGTTAAATAATCATC
GAGTCGATCGGCATCTAGTTTCGCCTCTGCTTTGAGGTCTAAACCATCGACCCCAATTTC
TAGCGAACGGAAAGCTTTTTGGAGCGACTCTTTGAAGGTTCGTCCAATCGCCATCGTCTC
CCCGACCGATTTCATGCTGACGCCGAGGCGGTTATCCGCCGCCGGGAATTTCTCGAACGT
AAAGCGTGGGAGTTTGGTAACGACATAGTCAATCGAAGGTTCAAAACAAGCCGGTGTTTC
GCGTGTAATATCGTTTGGGAGTTCGTCAAGCGTGTAACCGGCTGCCAATTTGGCTGCCAA
TTTAGCAATCGGAAAGCCGGTCGCTTTTGAGGCCAGTGCCGAAGAACGGGATACGCGCGG
ATTCATTTCGATGACCGCCAGGCGACCCGTCTGCGGATGAATGCAGAACTGCACATTCGA
GCCACCGGTTTCTACGCCGACCACCCGCAAGACTTTCAAGGAAGCATCGCGCATGATTTG
GTATTCGCGATCCGTCAAGGTTTGAGCGGGTGCGACCGTGATACTATCACCCGTATGGAT
ACCCATCGGATCCATGTTTTCAATCGCACAGATAATCACCGCGTTATCGTTCTTATCGCG
CATGACTTCCATTTCGAACTCTTTCCAGCCGAATACAGACTCTTCGAGCAAGACTTCGGT
GGTTAAACTGGCTTTCAATCCGCCTTCGGCAATCTGCATAAGTTCATCCATGTCGGCTGC
AATTCCACCTCCGGTACCGCCGAGCGTGAAAGAAGGGCGTACAATAATGGGGAAGGCCAG
TTTTTCATTAGCAACGACCCGCGCTTCTTCGAGCGTATGCACTTCGTAACTGCGGAGGGT
TTCGATACCCGCTTCCGCCATGACTTTCTTAAATAGGTCGCGCTCTTCTCCGCGTAGAAT
GGCATCGTATTTAGCGCCAATCATCTCCACACCGTGTTTTTCCAGAATTCCTTGCTCCAC
CAATTTCATGGCAGTGTTTAAGGCCGTTTGACCTCCAAGGGTAGGGAGGATGGCATCGGG
TTTTTCTTTGATGATAATTTTTTCAACCGCTTCCGGTGTGATGGGTTCAATATAGGTGTG
ATCCGCCGTTGCTGGGTCGGTCATAATCGTGGCGGGGTTGCTGTTGATCAGTGAAATCGT
ATAGCCCTCTTCCCGTAACGCTTTACATGCTTGCGTTCCTGAGTAGTCGAATTCACATGC
TTGACCAATGACAATCGGTCCCGAGCCAATAATCAAAATATGGTTAATATCTTCTCTTTT
CGGCATGGTTACTCCTCTATTCCCATTCGATGGTTGAAGGTGGTTTTGAGCTAATGTCAT
AGCAGACGCGATTGACGCCGCGTACTTCATTAATAATTCGGTTGGAGATGCGGTCCATCA
CATCGTAGGGCAGCTTGAACCAATCGGCAGTCATGCCATCACGACTTTCGACTGCCCGCA
CCGCAATCACGTTTTCATACGTCCGGTCATCTCCCATCACGCCAACCGATTGCACCGGCA
GTAACACCGCAAAGTATTGCCAGACATCGAGATGATTCTCCATGATCAAAATTTCTTCCC
GCACCCGTAAATCGGCTTGTTGCAGGGTCTCGATTCGCTCCGGTGTAATTTCCCCAATAA
TCCGAACCGCGAGCCCCGGACCGGGGAAGGGTTGGCGATCGACCACATAATCGGGCAGTC
CCAACTCACGACCAACCAACCGGACCTCATCCTTGAAGAGTTCACGCAGCGGTTCGATTA
ATTTAAAATGGAGATCTTCTGGGAGTCCACCCACGTTGTGATGACTCTTAATCGTCGCCG
AAGGTCCTCCAATCGGAGAGACTGATTCAATCACATCAGGATAGAGCGTGCCTTGTGCGA
GATAGGTTACATCGCCGCTTAATTCGCGCGCTTTTTCTGAAAAGACATCAATAAAAGTAT
TCCCGATAATTTTTCGTTTCTTTTCCGGATCGCTCACGCCCTCGAGCTTCGAGAGGAAAG
GATCACCCGCATGAACCACGTGTAGATCCATGCCAAATGCATCTCCAAAGAGCGCTTCAA
TCTCTTCGGTCTCTTTGTAGCGCATTAATCCGTTATCGACGTAGACGCAGTGTAGTTGAT
GCCCGATGGCTTTGTGGAGTAGCGCTGCCACCACCGAAGAATCAACCCCACCAGAGAGCC
CCAGTAAGACATGATCCTCACCGACGGTCTCTTTGACTTTGGCAACAGTATGCTCGACAA
ATTTAGCCATTTCCCAGTCGCCCGAGCAGCCGCAAATTCCATAAGCAAAGTTTTTGAGCA
TCTGAGCCCCTTGTGGGGTATGCACCACTTCAGGGTGGAATTGCACCCCAAAGAGCGCTC
GCTCCAGATGCTGCATGGTCGCATGCGGACAGTTGTCTGATTCGGCGACTGTTTCAAATC
CTTCGGGTAGGGAAACCACTTTATCGCCGTGGCTCATCCAAACTTGCACTTCATCCTGCA
TGCCCTCATAGAGCGTTGAAGGTTTTGTGATGCGCATGGTCGCCTTGCCATATTCATGCT
TTTCGCCGCGTTGAACTTCGCCACCGAGTGCGTGAGCCGTCAGCTGCATTCCATAACAAA
TACCGAGCATCGGAATAGCGAGATCAAACAGTGCCGGATCGCACTTAGGCGAATCGGAAT
CGGGAACACTACACGGCCCCCCCGAGAGAATGATGCCTTTAGGCGCCCGTTCTCGCAGTT
CTTCTGCAGGGGTATCATAGCGTAAAATTTCGCAATAGACGTGTTGTTCACGAAGGCGAC
GTGCAATCAGCTGGGTCACTTGCGAACCATAATCTAGGATGGCAATCCATTCGGGGTGGT
TCATGTGCGTGCTTCTTTCATTAGATCAATAAACTCTTCAAAGAGATAGTAGGGGTCATG
GGGGCCGGGGGCCGCTTCGGGGTGATACTGCACACAGAAGAGCGGTTGTTGTTTGTGCTT
GATTCCGGCTACCGTGCGATCGTTCAAATTTAAATGCGTCACTTCAGCGATTTCGCTATT
GATCGAATCAGCATCAATACAGAAACCGTGATTATGAGAAGCAATCTCGACCTTTTGGGT
GCGTAAATCCTGAATGGGTTGGTTTCCACCGCGATGCCCAAATTTCAACTTAAAGCTCTC
CGCTCCCATCGCCAGACTCAACATCTGGTGCCCAAAGCAGATACCGAAAAGCGGCCGTTT
TGCTGCGATCAACTCTTCCACAAGCTTCGTCACAGCCGGTGCTCCCGCAGGATCACCCGG
TCCGTTCGAGATAAAGATCCCATCCGGATTCGATGCCAACACATCTGCTGCTGCCGAGGT
ATTGGGATAGACGGTACACTGACAACCCAGCTCTTCAAAAATACGCAACTGGTTCAATTT
GATACCGCAATCGATTACCGCCACTTGATACGTTGCATCCGGATTTTTTTGTGCTGGCCA
TGAATAGGGCGCATCAATCGTCACTTCCGTCGCCAAATCACGCCCCACCAACCCAGTAGA
AGCTTTTGCTTTCTCCACCAAGACCATCGGATCGCTCTCCTCGGTAGAAATGACACACTT
CATCGCACCCTTATCCCGGATGTGCAGCGTAATCGCCCGCGTATCCACTTCATGGATGCC
GATTTTTCCATTTGCCTCCAGATAGGAAGCAAGCGATTGTTCCGCACGCCAGTTGCTATA
CATCCGTGAATATTCACCCACGATTAGCCCCTGTGCAAAAATACCGCGCGACTCTTCATC
GGCGGTATTCACCCCATAGTTTCCAATCAACGGATAGGTCATCGTCACGATCTGACCATG
ATAGGAGGGATCCGTTAAGATTTCTTGGTAGCCCGTCATCGAAGTGTTGAAGACCAACTC
TCCATAAGCTTCTCCGCTACCCGCAAAAGCAGTTCCTTCAAACCACGTACCGTCTTCGAG
TGCAATTAACGCTTTCTGCATCTGACTTCAGTCGCTCCCGTTGCTAAATTTCAGTAATAA
ATCATATAAAATTCCGACTATCATCTACACGGAGCCGATGCCTTGCAATGCTTAAAAGGT
ACGAATTAGATTTTTGGCTCTGATCCGCATTCGAACGCCGTTGAAACAGAGGGCTTGACG
GCAACCGATCCGCTCCCTAAAGTACGCCACCTTTAACAGAAAAACCACTGGAGTGAACAC
AATGAGCGAACAGGAAACCGCACCGAAAGCAGATGCCACTTTTACCCATACCCTTTTGAT
CGAACTCGATTATGTAGCCGTATCGTTACGACCCGTAGAATTTGAAGCCATTAAACGCGG
CATTGAGCCCAAAGGAATCGAGCTCACCCCAGCGGCCTTTTGTCGTTCACCGCTTTCGCC
CGATCATCGAACCGCCGTAACCGACATTCTCAAAGCAGCCGGCAACAAAGCCGACGCGAT
TGAAAAGGCCGTTGGAGAAGTGAACAAATCCGTTACCGCGTTTTGTGCGAATGAATCGGA
GCCCAACACCGCGATCACCAAACTAGTGAAAGCCGCCCAAGCCCGTGGCGTTGCCGTCTT
TGCCTACAGTGCATTGAACGCAACCGATTCCTCTGCCTTGCTCACCCGCCTCGGTCTTGA
TGAGCTCGGCGTGGAATTGATTCTACCCGAAGAGCAACGCGAAACCTTCCCGCGTGCCGA
CGACTGGCTCAAGATGCTGAAACAGGTTGCGATCGAAAACAAAACCGTTGTTGCCGTTGT
TTCATCGCAGCTCGCCTGTAAAGGAGCCTTGACCGCCGGAGCCGCTGTCATCGCCGTACC
CGATCAATATACCAGCTTCCAAGACTTCAGCGGAGCCGCTTTCGTCCTCGATCAATTGAG
CGACGAAAAACCCGATCAGCTCCTTGATCATACCCTCCGCATGTAATCAATCCGTTCTAC
GAATTGAGCATCCAGTGGATTTCCTAGGAACGTTATTTACGAGTGAAGATGGAGTAGATG
CGATGGAATGCAATTCCTTGGTGACGGAGGTGAGGCGGTAGCGACTATCCCAGCCTAATG
TTTGGTCGCCGCGTTGCGTGAGGTTTCCGGCGGGGGAAGGTGGTCTGCAGTTGAGGCTCC
CCTTCAAGGGGGTCTGTTCCCATGACCCATTCGGAAAAATCATCCATGCCGTCTCCATCG
GAATCGATTTCTTTGAGGGCTTCGTCTGATTCAGGAACCGTGATTCCCCCCGCGATTAAA
TAGGCACGTAGCTCATTAACATCGGAGCTGATGGCGTGGTGCATGGAGTCGGCCACATAG
GCGGGGGTGGTGTGGATGAGGAGGAGGGTGAGTAGGATGATTATGCTGCTGAGGTGTTTC
ATGTCGATCTCCTGTTCATACGTTTGTCAAAAAGTGAGTATAAAGCGTATTTTGATAAAG
AAAAGATAAATCATAAAGTTATTCACAATCTGAAAAAGAAGCCTGTTGAAAAGCGGTGGT
GAGTTGGTTTTGTGTTTAGGGGGTTGTTGGGGTAGCGTTTGGGTTTTGGAGGTAACATGA
GCGAGTCGGAAAATCAGTTGGAGCGGTTGTTGGAGATTATGCGTCGGTTGCGGGGGCCGG
GGGGGTGTCCGTGGGATCGGAAGCAGTCGAGTGATTCGATTAAGATGTATGCGATTGAGG
AGGCGTATGAGGTGGTGGAGGCGATTGAGAGTGGATCTATTTCGGCGCTGGAGGAGGAGT
TGGGCGATCTGTTGTTGCAGGTGGTGTTTCATGCGCAGATGCAGTCGGAGGCGGGTCGGT
TTGATTTTGAGGATGTGGCGCGGGGGATTTCAGAAAAATTGGTGCGGCGCCATCCGCATG
TGTTTGGCCATATGGTGGTGTCGGGTTCGGATGAGGTGTTGACGAATTGGGATGCGATTA
AGCGGCAGGAGAGGGCGGCGAAGGGGGAGACGGCGGAGGGGGCGTCGATTCTGGAGGGCG
TGCCGAGGGAGTTGCCGGCGTTGCAGCGGGCGCATGAGGTGCAGAAGCGGGCGGCTCGAG
CGGGTTTTGATTGGGCGGCGGCGGAGGATGTGTTGGCGAAGTTGGAGGAGGAGATTGCGG
AGGTGCGTGAGGCGATGCAGTCGGGGGATGAGCTGGCGTTGAAGGAGGAGTTGGGGGATT
TGCTTTTCAGTGGTGTGAATGTGTGCCGGTTTTTGGGTTTTAATGCGGAGGATCTATTGC
GGGCGAATGTGAAGAAGTTTGAACGGCGCTTTCGTTTGGTGGAGCAGCGGGTGCGTGCGG
AGGGGTCCGTTTTATCGGATCTTTCGATCGAGGTGTTGGAGGCGCATTGGCAGGCGGTGA
AAAGAGCAGGCGTGTAATTTTTTTGGAGGTATTAGCGCGTGGCTTATCCGTTTGATATTT
TGGTTTGACTCATCCAAAAGGTATCTTTGATAGAAAAAAAAGTTTCTGTGTCTTCAGGGA
GATAGCCAAGGGATTGGATAACTTCATTTGCTGCAATTTGTTTTTCTGCTTCATTCGCGG
CATTGCGATAGAGACGTATTTCATGATTAAAGGATTCTCGAGAGCCTCGATAGGCAAATC
GATTGATCTCTTTTTCTAATTCGTTTGTTTCTTTTTTTAAATCCAATACGACAAATTGAT
CAAAGTTTTGATCGATTAGAACGACTCTCTTGTTTGATATTCGGGTGATATATGTGGAAT
GTGCAATTTTTGTTGCGTCGATTTGTTGCGGTCCAGTTGGCGTCATTTATTGGTAATGAT
TTGAGTTCTATATGCCAACTCGCCTTCTTCTCCTACTGACATGCTCTTCATAAAGTCGGA
AGGTGGATGGATGCCGTAGTCAAATAATTCAACGGTCTCTTTGGGTAAGATGCGGGTGAG
TTCGGCTTTCATTTTTTCGCTGGAGATGGTTCTTAACCAATCCACTCCTCCTTCTTCTTG
GATGATTGTGCGCGCTTCATCGGAGAGAAATTGACCATTAAGTCGATAGGTATAGCGAGC
TTGCTCGGTTCCATCTTCTGCAAGCCAAGTCACGAGTGGGTGATAATTACCTCGTTTAAC
GGGATCTAAGCCTCTCAATTCATAGGGATATGATTTTGTTACCTCCTGAAGGGCTTGTTG
CGCGTTTTTGCTGTTTTGCGTCATTTCGGAGAGGGCTAGCGTGGACTCTGAACAGGAACC
TGAGTAGGAGGTAGCGAGTGTTTCTGGTGTAGGTAATTCATCTAATGCTTGACGAAGTTC
AATTTGCATTTGTTTAAGCGTCTCAATTTTTGCTTGATCATACAGTTCGGCCTCTTCTTC
TGTGAGCGGATCACCGGTTTGAATTTTCTCAAACAGGGATTGCTGTTCTTCTGTTCCGTT
GTTTAACAAATCGAGTGAACGTTGTTCGAGACCGTTACAAGCAATGCTATTAAAGAAAGG
GATTAAGCAAAATAGTATTAATATTCTCATAAGTAAATTATTTATATCCAAGGTGGGGAA
ATAGACAACCGATCTTTTTTTATCGATTCCGGTCGATTGGGGTTGCACGAGGCGGAGTCT
TTGTTACATTTTTCTCATCTGGTACAAATTTAGTCTTTTTTCGGATGAGGGAAAAAAATG
CTGCGAATTACGCGTTTAACAGATTATGGATTTATCTTGCTGGCACAGATGTGCGAGGAG
GAGGGTGCGTTGTTTAATGCGAAGGATCTATCGGAGCAGTTAGCTATTCCATTACCGACG
GTGAGCAAGGTGCTGAAGTTGTTGGTGCAGGGAAGTTTGTTGGCTTCTCATCAGGGTAGC
CAAGGGGGCTATCGATTGGCACGGGCGGCTTCGGCGATTTCGGCGGCTGAGATTATTGAG
GTGCTTGAGGGGCCGGTGAGCATGACGGCGTGTTGCATTACCGATGGATGTGATCGCAAC
TGTGCCGTAAGTAATAGCTGGCAAAAAGTGAACGCTGTTATTGTGGATAAATTACGGTCG
GTCTCCTTGGCGGAGATGGTGGCCGATGGAGCGAAATAAGGAGCGAGGGAAGCGATGAAG
ATTGAAGACGAAAAGTCATTCGATGAGCTGACAGATAAAGAGTACAAATATGGATTTGTG
ACGGATATTGAGTCGGAGAGTCTTCCGCCGGGGTTGAACGAGGATATTGTTCGGGAGATT
TCGCGACGAAAAGAGGAGCCGGAGTGGTTGACGGAGTGGCGATTGAAGGCGTTCTGGGCG
TGGCAAAAAATGGAGACGCCGGAGTGGGCGAAGGTGGAGTTTCCTCCGATTGATTATCAG
GCGTTGAGTTATTATTCGGCTCCAAAGCAGAAGATTGATGCCCCGAAGAGTTTGGATGAG
ATCGATCCGGAGTTGCTGGAGACCTATGAGAAGTTGGGTATTCCGTTGCGTGAGCAGGAG
ATGTTGGCGGGCGTGGTTGCGGTGGATGCGGTTTTTGATTCGGTTTCAGTGGCGACGACG
TTTAAGGGCAAGCTGGAGGAGATGGGTATTATTTTCTGCTCGTTTTCGGAGGCGGTGAAA
GATCATCCGGAGTTGGTGAAGCAATATTTGGGTACGGTGATTCCGACGAAGGATAACTAT
TTTGCGGCGTTGAATTCGGCGGTGTTTTCGGATGGTTCGTTTTGTTTTGTTCCGAAGGGA
GTACGGTGCCCGATGGAGTTATCGACCTATTTCCGGATTAATGCGGCGAATACGGGTCAG
TTTGAGCGGACGTTGGTGATTGCGGAAGAGGGTGCGTATGTGAGCTACCTGGAGGGTTGT
ACGGCTCCGCAGCGGGATGAGAATCAGTTGCATGCGGCGGTGGTTGAACTGGTGGCATTG
GAGGATGCACAGATTAAATATTCGACGGTGCAGAATTGGTATCCGGGTGATAAGAACGGC
AAGGGTGGTATCTATAACTTCGTGACGAAACGGGGGCATTGCCGAGGTGATCGTTCCAAA
ATTTCATGGACGCAGGTGGAAACCGGTTCGGCGATTACGTGGAAATATCCGAGTTGTGTT
TTGAAGGGGGATGATTCGGTTGGCGAATTTTATTCGGTGGCGGTGACCAATAATATGCAG
CAGGCGGATACGGGAACAAAGATGATTCACGTGGGGAAGAACACGAGTAGTACGATTATC
AGTAAAGGGATTTCGGCGGGTCGTGCGCACAATAGCTACCGGGGCTTGGTTCGGATTGGA
CCGACGGCGGAGAATGCGCGTAATTTTTCGCAGTGCGATTCGATGTTGATTGGCGATCGG
TGTGGGGCGCATACGTTCCCGTATATCGATGTGAGCAATCCGAGTGCGCAGGTGGAGCAT
GAGGCGACGACAACGAAGATTGGGGAAGATCAGATCTTTTATTGTAATCAACGCGGTCTC
GATACGGAGGAAGCGGTGAGCCTGATTGTGAATGGATTTTGTAAAGAGGTGTTCCGGGAG
CTGCCAATGGAGTTTGCGGTGGAAGCGCAGAAGTTGCTGGGCATTAGCCTGGAAGGTTCT
GTGGGTTAATTTTAGTTGAGGAGAGAGACGATGGCATTATTAGAGATTATAGAACTGCAG
GCGCAGGTGGAAGAGAAGCAGATTTTAAACGGCATTAACCTGTCGATTCAGCCGGGTGAG
GTGCATGCCATTATGGGCCCGAATGGATCGGGAAAGAGTACGCTTTCGAATGTGTTGGCG
GGCAATGAGTCATATGAGCAAACCGGTGGCAACGTGCTTTTTGATGGGGCGGATTTGAGC
GAGTTGGATGCGCATGAGCGGGCTCGAGCGGGCTTGTTTTTGGCGTTTCAGTATCCGGTT
GAGATTGCGGGTATTAGCAATATGTATTTTTTGAAGGCGGCGGTGAATGCGATTCGGGAG
CATCGGGGCGAGAAGCAGTTGGATGCGATGGAGTTTCTGGATGTGATCGAGGATAAGAAG
AAGTTGGTTAAGATTCGGGAGGATCTCTTGGAGCGTGCGGTGAACTCGGGCTTTTCGGGT
GGCGAAAAGAAGCGGAATGAGATTTTCCAGATGGCGATGCTTGAGCCGAAAATGGCGATT
TTGGATGAGACGGATTCGGGGCTGGATATTGACGCGTTGCGGATTGTGGCGGATGGCGTG
AATGCGTTGCGAAGTCCGGAACGGGGTTTCTTGGTGATTACGCACTATCAGCGTTTGTTG
GAGTATATTGTGCCGGATTTTGTTCACGTTTTGGTGAACGGTCGGATCGTTAAGTCAGGT
GGTAAGGAGCTTGCGCTTGAGCTGGAAGAGCATGGATATGAGGCGTTTGAAGGAGCGGCT
GTTTAATGGATATCAATACGCGACGTGAGGAGGCGGCGGCTGCGTTTGCGGCAAAGGGAC
TGCCAACGGTGAAAGAGGAGGCTTGGCGTTTTACCAATGTTTCGCGGCTCAATGAGGAGA
CGTTTGATGCGGTGTGGCAGGCGGCGGAGGTCTCGTTTGATCCGTTAAGTGATCTGGTGG
TTGTTTTTGAAAATGGAAAATGGTCGGTGGAGGCGTCTTCTTTGGATGGGTTGCCTGAGG
GGGTGCGGGTACGTTCTATTATGGATAGCGCCGATGCTCGGTTGGGTACGTTGGCGGATA
GCGATTCGGGCTTTGTGCTTTCGAATACAGCGCAGTTTAGTGATGGTATTTTGATTGAGG
TGGATGCGGGCGTTGTTTTGGAAGAGCCGATCCATGTGGTGCATTTGGCTGATGCGGAGG
GCGGATCGTTTGCGTATCGCCATCTGATTGCGGCAGCGGCGGGTGCGAATGTGACGGTGA
TCGAGGAGTATATCGGTTCGGCGGGTGTGCGTTATTTAACGAATGTGGTGACGGAAGCGT
TTGTGGCGGATGGGGCGAAGGTGGATCATTATAAGATTCAGCGCGAGAGTGCGGCTGCGT
ATCATTTCCAGACGTTGGAGTCGGAGCTGGGTGGAGATGCGTTGTTTAGTAATCATGCGG
TTACGGTGGGCGGTCGATTGGGTCGGAATGATATTCGGGGTCGTTTGTTGGGTGAAGAGA
GTGAAGCCATTTGTAATGGGCTTTATCTGTTAGGGGAGGATCAGCTTTTTGATACGCATC
TGTTTATGGATCATGCGGTGCCGAAGTGTCAGAGCCATGAATTGTATAAAGGGATTCTCT
CGGATCAAGCGCGGGCGGTATTTTGCGGTCGGATTTTGGTGCAACAGGATGCACAGGAGA
CGGATGCGATTCAGTCGAACGGGAATTTGTTGTTAAGCCGGGCGGCCAAGGTGAATACGA
TGCCGCAGCTAGAGATTTATGCGGATGATGTGAAGTGTACGCATGGGGCGACGATTGGTG
AGTTGGATGAACAGGCGTTGTTCTATTTGCAGACACGAGGAATGGATCCGCAGCAGGCGC
ATGGGATGTTGACGTTTGCGTTTGCGAATGAGGTGTTGGATGAGGTGGCTTGTTCGGTTG
TGAAACTTCGTATTGAGGCGATGGTGCAGGCGTGGCTTGCGGGAGTAAATGAGTGAGTGA
TTCGCAGGGCACCTATGATGTGGAGGCGGTGCGGAGCCGATTTCCTATTTTTTCTCGGGA
GGTGCATGGGCAGCCGCTCTGTTATTTAGATAGCGGGGCGTCGGCTCAACAGCCGGATGT
GGTGATCGATACGGTCAGCCAATTGCATAGCGATCAGTATGCCAATGTGCATCGGGGGGT
GCATACATTGAGTATGGAGTCGACGGAGTTGTATGATGGAGCGCGTGAGAAGGTGCGGGC
TTATTTGAATGCGGCTTCGTTGAAAGAGATTATTTTCACGCGAGGGGCAACCGAGTCGGT
TAATTTAGTGGCACAGTCATATGCGCGTCCGAAGTTGCAGGCGGGTGATGAGATTTTGAT
CACGCACATGGAGCACCATTCGAATATTGTTCCGTGGCAGTTGGTATGTGAGCAGACGGG
GGCGGTGTTGAAGGTGGTTCCGATTAATGATCGGGGTGAGCTGGAGATGGATGCGTTTCA
TGAGCTGTTGAGCGAGCGAACGAAACTGGTGGGCTTGGTTCATATTTCCAATGCGTTGGG
AACGGTGAATCCGATCGCGGAGGTGATTGAAGCGGCACATGCGAAGGGGATTCCGGTGTT
GGTGGATGGAGCTCAGGGCGCGCCTCATGCTCCGGTTGATGTGCAGGCGTTGGATGTGGA
TTTTTATGTTTTCTCGGGGCATAAGCTGTATGGGCCGACGGGGATTGGGGTGTTGTATGG
GAAGGAGTCGTTGCTGGAGGCGATGCCTCCGTATCAAGGTGGCGGTGATATGATCTTATC
GGTGCGCTTTGAGGGAACGGAATACAATGCGTTGCCTTATCGGTTTGAGGCGGGAACGCC
GAATATTTCAGGGGCGGTCGGATTGGGTCGTGCGATTGATTTTGTGAATGAAATAGGTAT
CGAAGCGATTGCGGCACATGAGCAAGCGTTGGTGGAGTATGCCACCGATCAGTTGTCGGC
GATTGAGGAAGTGAAGATTATTGGAACCGCGGAACACCGAGCGGGATTGGTTTCATTTGT
GATTGAGGGCGTGCATCCGCATGATATTGGAACGATGTTGGATAGTTATGGTATTGCGAT
TCGGGCCGGGCATCATTGTGCACAGCCAGTGATGGAGCGCTTTGGAATTGCGGCTACGGC
GCGGGCGTCGTTTGGGATGTATTCGACGCGTGAAGAGGTGGATCGACTGGTGGATGCGGT
GAAAAAAGTGATTGGGATGTTTGCGTAATGGATAATATGCGAGAGCTCTATCAGCAGGTG
ATTTTGGATCACAATAAAAAACCTCGTAACTATGGGGCCATGGAACATCCCGATGCATTT
GCGCATGGTAACAATCCGTTGTGCGGCGATACGATTGACGTTTATTTACGGATTGCGGAT
GGCGTGGTCGAGGCGGTTCAGTTTGAGGGGGCAGGGTGTGCGATTTGTACGTCATCGGCG
TCGATGATGACGGAAGCACTGACGGGCAAAAGTGAAGCCGAGGCAGAAGCCTTATTTAAA
AGTTTTCATCATGCGTTAACGGATGTTGCGGAGCCCGATGATGTGCCGTTGGGTAAGTTA
GCGGTGTTGATGGGGGTGAAGGATTATCCGGTTCGGGTGAAGTGTGCGACGCTGGCATGG
CACACGTTTGAGGCGGCTTTGAAGCGGGTACAGAACGATATTTCAACGGAGTAGGAGGGG
CATATGTTTGGACGACCCAAAAAGGAACGATTTAATCTGCAGGAACAGAATGAAACCATT
TTTTTGGATGTTGTTAAAAATCTGCGAATGGTCTTTGATCCGGAAATTCCGGTGAATATT
TATGATTTAGGCCTGATTTATAATTTGGATATCGATGAAGATCATACGGTGTATGTGCGG
ATGACGTTGACGGCGCCGAACTGTCCCGAAGCGGAGACGATCCCGGGGCGGATTCAACAG
GCGGTTCAAGACGCTGAGGGTGTTGAAGATGTGGATATTGAGTTGGTGTTTGATCCGCCA
TGGACGCGCGAGCGGATGTCGACGGCGGCGCTGTTGGCATTGGGCTTAATTTAAGGAGCA
TATTGATGGTTACCGAAGAGCAAGTGCTAGCTGAGCTCAGTCAGATTATCGATCCAGATT
TTCAGCGGGATATTGTTTCGTTGGGGTTTGTGCAAGATATGGTGATTGAAGCGGATACGG
TTTCGTTCACGATTGAGTTAACGACGCCAGCGTGTCCGTTGAGTCCGGTTTTTCAGAAAC
AGGCGATTGATTTGGTGGGCGATCTTCCGGATGTGGAGCACGTGAGGGTTACGATGACGG
CTCGGAAAAACGAAGATCGGCGAATGAATACGGAAGAGAGTGGACTGAAAGAGGTCAAAT
ATATCCTCGCGGTGAGCTCTTGCAAAGGTGGAGTGGGTAAATCAACGGTATCGGCGATGT
TGGCCCGGACGCTGGCGGCACGCGGTTCAAAAGTCGGCTTGCTGGATGCGGATGTGTATG
GTCCCTCCATTCCAACCTTGTTTAATGTGCATAAGCCGGGTGTCCGATCAACGGATGATA
ACCGATTCTATCCCAATGAAGTGGACGGGCTAAAATTAATGTCGTTCGGTTTCTTGATGG
GCGATGGACCGGCGGTGATTCGAGGACCGATGGTTGCGCAATATATGCAGCAATTGTTGC
ATGGTGTTTTATGGGGTGAACTGGATTATTTGATTATTGATATGCCTCCGGGTACGGGAG
ATGTTCAATTAACGATCTCACAATCGGTTCAGATCGATGCCTCTGTGATTGTGACGACGC
CGCATCAGCTTTCGCTTACGGATGTGCGTAAGGGCATTATGATGTTTGATAAGGTGAATG
TACCGGTGCTGGGTGTGATTGAAAATATGTCCTATTTTAAACCGGATTGCTGCGACAAGA
AGTATTCGATCTTTGGTGAAGCCGGTGCGACGACCTTGGAAGAGCGATTTGGTTTGCCGA
CCTTGGCTGAGTTGCCCATTACCAGTCAGTTAAGTGGGGATTATGATGCCGTTGCGCAGC
AGACGTTGGCCAATGAAACGGTAGATGTAGTGATTCGGGCGTTGGGTAAAAAAGTGATGG
AGCAACCTTCGCGTCCGGAGGTTGAGTTTAATGAGAAGACGGTTTCGTTGACGTGGGAAG
ACGGCGAGTCCGTGACGGTTTCGAATGCCGCATTACGTCGTGCGTGCAATTGCGCGTTGT
GTGTGGATGAGATGACGCGCGCGCCGCTTCTCGATCCGGCTTCGATTCCGATGAATATCC
GTGCAGAGAAGATCAGCATGATTGGTAATTATGCGATTCTGGTGGATTGGTCGGATGGGC
ATAATACGGGCTTTTTTCCCTTTAGTGCGATTCGTGACGTTGCCGGAATTAAACGCAAGC
AGGATGGCTTTCAAGGTTGTGAAATTTAAGCCGATCGGTACGGTGGTTTGTGTATGAAGT
GGATCGATAAACTGGAACGTCGTTTTGGATCGTGGGCGATCCCTAATCTGGCGGTCTATT
TGATCGGCTTACAGGCGATTGGGGTGGTGTTGCTGATGTCGGAGCGGACGAGTGCGGATC
AGCTCTTTTTGCATGGAAGCTCGGTTCTGCATCGAGGTGAGTGGTGGCGGTTGATTTCAT
TCATGATGCTTCCCGAAACGTTAAGTCCGCTTTTTCTGTTTTTTGCCTTTTATGTTTTTT
TCATGATTAGTAATTCGCTCGAAGAGCATTGGGGAACGTTTAAGTATAATTTATTTATTC
TGACGGGCTTTTTATTAACGGTTATTACGGCGTTTATTCGCCCGGGCATGATTGTGACCA
ATACCTATTTTTTGGGAGCGGTTTTTCTGGCGTTTGCGACGATTTTTCCGCATGTGACGT
TCCGGTTGTTTTTACTGATACCGGTGAAGGTGAAGTGGTTGGGTTGGTTGACGGCGGTTG
GCTATGTATTAACTCTGTTGAATCCAGGTGAGGGTGCGGCAGCCATGGGGCAGCGATGGG
GTGTGATGGTTGCTTTTGCGACGTATCTCCTCTTTTTTGCGAAGGATTTAATAAACGGCG
TTCGTGCGACCCAGCGCAGAAAAGTTTTCACCGAGGAGTATGAGGCAAAACAGGAGCAGG
CTCGACATATCTGTTCCTATTGTGGTGCCACAGAAAAGAGCCATCCCGAATTACGTTTTC
GTTACTGTTCCGTTACGGGAAAGTGTTATGGTGGTTGTTCCGATTGCGAAAATAGTTCCG
ATAGAAAATAAGAAAAGGACGCTCCACATGGCAATTAATCAGGCAGTTATTTTTACGAAA
CCGATTTATCACTTACCTTTTTCGATTACGCCCGATGCATTGCGGGATCGAGTGGAGGCG
TTTCTAGTGAATCGTGGTTTTTATATTCGAACGCAGCGGTGTGTGAATGGGCAGACGTTG
CACTCACAAGGGACGATGGATCAGCACTATGTCGTTTACAGTAAAGCGGTTCGCTTGGAA
ACCTTGGATACGTTGGTGATGAGCGAGGCTGGACTGGCTCGGTTTGAGGAGCGGTTTGGT
GCCTCTTGGGAGGATGAAAAAAAAGCCGGACGTCTGATGACGACCGATCAGTTGATTGCG
AAGAAGGGGTTAGCGATTACGGATCTGTTGCACGCATGGGAAGATCAGTTGGCTAGTGGC
CAGACGCTAAAGGTGCAATCGGGGTTGATCGTTGCATTTGTGGAGGCGTTTGATGCATAT
GTGATCAATGGGTTTTATCCGGCGATGGCGGAGCGGTTTCATCATGCAGATAATGTGATG
CACTATTTTGTGGTGGAGTTCGATTCGGCGGATTGCAGTTGGGAGTCGTTCCGAAAAGAG
GTGCTTGGGGTGACCAATTCTTCTAAAGCGGCTCCAACCAGTTTGCGGGGTCAGCTGTTT
GCTGATTTTCCGGTGGAACTTCCGGGCAGTGATAATTTCGTGCATGGCAGTGCAGGACCG
CTTGAGGGATTTGCCGAGCGTTTGGTGCATGAAGAAGAGGTGGGCTTGGCAACGAGCCCG
ATTGGCGTGTATCTGCAACGCCGAGGCGTTTCCGCGGTCACGTTTCGGGCGTGGAGCGCG
CGCAAACCAATTGTCGAGTTGGCGGCGCTTTTTGATCTGACCGAAGAGAAGAATTCGGAT
GAGATTCTTCCTATCTTAGATGTGATTGATTTTCGTTAAAAATCGACGCGTTCAGTGATA
AAGGCTTCAAGTTCGCAGATCGAGACGCGCACTTGTTGCATGGTATCGCGGTCGCGAATA
GTTACGCAGTCATCTTGTTCAATGGTCTCAAAATCGATGGTGATGCAGAGCGGGGTTCCG
ATTTCATCTTGCCGACGATAGCGACGTCCGATGGCTCCGTTCTGATCGTAGAAACATTTC
CAGCGTTTGGAGAGCTGTTCGTAGAGTTCGCGGGCTTTCTCTACCAACGGTTCTTTGTTT
TTAACAAGCGGAAGGATGGCGGCTTTATAGGGTGCAATACAGGGCGCAAATCGCAGAACG
GTTCGTGCTTCGTAGCCTTCGGGGGCGCGCTTGGCGTCGGGTTCGGCGGTAAGGACGTCG
CCGCCTCCTTTTGGAATCCACTCTTCTCGATAGGCTTCGCAGAGGAGCGCGAGGGCAATG
CGGTCGACACCGGCGGAGGGTTCGATGACGTGCGGTAGATATTTTTCTTGGGTCTCTTCG
TCTTGGTATTCCAATTTTTTGCCACTGGTTTCTTGATGCTGGGTAAGGTCAAAGTTTCCG
CGTGCGGCAATGCCTTCGAGCTCTTGTGTGCCGAAGGGGAATTCATAGAGAATATCGGTA
CAGGCAGACGCATAGTGTGCGAGTTCATTGTCTTCATGGATTTCGCGTTGCATACGACCT
TCAGGCAGGCCCACTTTTTCATACCACTTTAAGCGTTCGGCAACCCAGTATTCGTGCATC
TCGGCATCGGTTCCGGGTTTGATAAAATATTCGAGTTCCATCTGTTCAAATTCGCGTGAG
CGGAAGGTGTAGTTTCGGGGATTAATTTCGTTTCGGAAGGCTTTACCAATTTGGGCGATG
CCAAAGGGGACTTTGTTTCGAACGGTTGAGAGCACATTGCCGAACTGAGCAAAGATGCCT
TGAGCGGTTTCGGGACGAAGATAGGCTACATTTGAGCTCTCTTCGACGGGACCGACGAAG
GTTTTAAACATCAAGTTGAAGGCACGTGGTTCGGTCAGGGAGCCGGGTTCGTTGGTATCG
GGCCCTACGAGCCGGTCATAGGCGTCGAGTGGAATATCGAGCAGGGCTACGGATTCATAG
TCTGAGGCATCGTTTTTAGCGATTTTCTTGATCTTCTTTTCGGCGGGTGCGGGGGCGCCT
TCGTGATGGACAAACATGAGCGCGTTTTTATCCTGCTTATGGCGAAGTGCAAAAAGCTGA
TCCGCTCGGTAGCGTCCTTTGGTTTCGCGGCAGTCAAGCATGGGGTCTTTAAAGTTGCCG
ACGTGACCGGATGCTTCCCAGACGCGCGGGTGCATGATAATGGAGCTGTCGAGCCCGACG
ATATCTTCCCGAAGCTGGGTCATCGATTTCCACCAGCAGGCTTTAATATTGCGTTTCATT
TCAACGCCGAGGGGACCGTAATCCCAGAAGCCATTAATACCGCCATAGATCTCGGACGTT
TGAAAAATAAAACCGCGCCGCTTGCAGAGACTGACGAGCGCATCCATCGTTACTTTATAA
TCATTAGGTTTCATAAGCCGCCGAGGATGCCTAAGCGGCTGGAATGGGTCAAGTGCGAAG
GGGCTAGAACCTCTTTGAGCTGTTCATGGGGGTGGGATCTTGCTATTACGATGATATGGA
TTCAAAAAATACCAAACGCGTGGTGCCCGTTGGGGTGATCGCGGCGCTACTGATGGGACT
TGTTCTCTTGGTGGAGGGTGCGTTGATGAGCGGAATATTGGAGAACCGCTCGGCGGGGTT
AATCCAACTCGTTCCAGGTTTTGCGGCTTGGGTGGAAAAAGAGGGTGCGGTGAAAGCATC
TGTGCAGGTACCGGCTTCGGTTAGCCCGTCGGTGGAACCGCAGATCGAATCCGTTGAGCC
CAAAGCGATGGAAAGGCCGAACGTCGAGCCGGAAGCACCGGTCGAAGTAGATTCGTCGAT
ACCTGTGGGTTGATTAAGTTGTCCAATAGGCGAGGAATTCAATATTACCTGCCGGTCCTT
TGATGGGTGATGTGCAGTGCCCGTTCCATGTAAATCCGAGCGTCTCGGTGCCAAAGCGTT
GAACGTTTTCAATGACTTCTTGATGAACAGCCGAATCGCGAACCACACCGCCTTTGCCAA
CTTGTTCTTTGCCGGCTTCAAATTGAGGTTTGATTAACGAGACGATGGTTCCACGGGGCT
TGAGCAGGGCTTTCAGCGGAGGAAGAATCTTGGTGAGTGAGATAAAGGAGGTATCGATCG
AGCAGAAGTCGATCGGTTGCGGTATCTGATCTGGGGTGAGGTAGCGGGCGTTGGTCTGTT
CCATAACGGTTACTCGCTTGTCGTTGCGCATGCGGTTATGCAGTTGGTGGGTTCCGCAAT
CAACGGCATAAACCGTGCTGGCTCCGTGTTGGAGCATGCAGTCGGTGAAGCCGCCGGTGC
TCGAGCCGATATCGAGCCCAATTGCTCCGTCGAGTTTGAGCTGAAAGTGTTGGATTGCTT
CTTCGAGCTTGAGGCCGCCGCGGCTCACATAGCGTTCGACTTCTTTAAGTTGAATCTGGC
TATCTTCAGGGAAGAGGTGTCCGGGTTTGGATACGGTTTGTTCTTTGATACGCACGTGTC
CGGCTCGAATCAGCCGTTGGGCTTGTTCGCGGCTTTCGACAAGTTGTTGTTGTACGAGTA
GTTGATCGAGTCTGATTTTGGGCATCGTGGGTCTTAGTCCGAGGGTGAAAGGATGTTTTG
ATCGCGGAGCCAGGCTTCGCAGAGAACGGTCCATTGATGAGCCGGACGACCGAAATCGCG
TGAACCATAGCCATGACCACCTCGAGCATGGAGATGGAGTTCAGTGGAGACGCCTGCTTC
ATCGAGGGCTAGGGCATAGGCGAGGGCACTGCGGTAGAATTGTTTGTCGTCTTGTGCCTG
TGCAATAAAGGCAGGCGGGGTCTCTGCATTCACGGTGATGCTTTTCACCAGCGTAACCGA
TGCAGGCTGATAGAGATACGCGGGATAGATCAACATACTAAAATTTTGTTTGGGCTCCTT
TTGGGCGGCGGCTGCGGTGAGGTGAGCGCCGGCGGAGAAGCCGATCATGCCGACGTGGGT
GGGATCGATATTCAATTCGGTGGCGTGGGTTCGAGTCCATTCGAGTGCGCGGTTGGCATC
GTGAAGCGCACCTGTGCGGTTGTTAGGGGTGCGGTATTTGAGTACCCCTGCTGAAATACC
GAGGGTATTGAGCCACTCCGCAATTTCGATTCCTTCTTTATCGAACGATAAGAAGCGATA
GCCGCCCCCGGGGCAGATAATTACAAAAGGATGGGGTTCGGATTCGGAACTGGGGTAGAG
TGTGAGCGTGGGTTCGCTTACGTGATGGAAGCGACGGTTATCGCCTTCGGTATGATGGTC
GATCGTTTCGGGCTCATCGGTCACGGTGCCTGGTATCTGTTGATCCCAAAGCGGAATAAC
TGTGGCGCCATCGCTCTGCACGCTACCCAGTAGCGCGAGTGAGCAGGCTAAATTGATCGA
TTGTTTCTTCATATTCATCTTCTTTCTGTTCCGCTAGCGATGGATGGGTGAAGAGTGAAT
CATACTTCTTTGATCTTGGGTATGAAGAAAAAAGTGGTGTATGGATAGGTTGTTTAATTC
GAGCAAGTAGAGGCGGTATGACAGGGATTGACTGGATTGTAATCGGAATTTATTTTGTGT
TGCTAGCAGGCGTCGTGGTTTGGTCATCGCGACGGCAACAGACCTCGGCGGATTATTTTT
TGGCAGGGCGTAACGTCGGATGGTTTGCGATTGGGGGTTCGCTGTTTGCTTCAAATATAG
GTTCTGAGCATATTGTCGGATTGGCAGGCTCGGGAGCCACCTCGGGTATGGCGATGGCGC
ATTGGGAGATGCACGCGTGGATTATGCTCATGCTTGGCTGGATTTTTGTACCGTTCTACT
ACCGGGCGAATGTCTTCACCATGCCCGAATTTTTGGAGAAACGTTTTAATAGTCGGGTGC
GTTGGATTCTCTCGTTGGTCTCGCTGGTGGCGTATGTATTTACAAAAGTATCGGTGACCG
TCTACGCTGGAGCATTGGTTTTTCGGACGCTTTTACCGGATCTAGAGCTGATTCTATTTG
GACAGGTGTGGGGCCCTTTTTGGATCGGTGCCTTTGCAACGGTTGTACTGACCGGAATCT
ACACCGTGTTTGGCGGCTTTCGGGCGGTCTTATATACCGACTCGGTACAAGCCCTGCTCT
TGATTGTTGGTTCGGCGAGTATTACATGGATTGGGTTGGATGCGCTCGGGGGTTGGGGTG
AGTTGGTTCGGATGGCGTCCGAGCGGTCAGACGAACTCGCCTTGTGGCGACCGTTGCAGG
TGGAAGGTTCAGGCATACCGTGGTGGAAAAATAATGATTTTCCGTGGTTGGGAATTTTAA
TCGCCTCACCGATCATCGGCATTTGGTATTGGTGTACCGATCAATACATAGTGCAGCGAA
CCCTTGCCGCAAAAAATCTGACGTTGGCACGCCGTGGTGCCATCTGGGGGTCGTTTCTCA
AAGTCTGGCCGGTTCTCATTTTTCTATTGCCCGGTATCATCGGGTGGGCGTTGCATCAAA
AAGGGATTATTTATATCCCGATGAAATCGCAGGGAACTACGGCAATGGATATCGATGGCG
ATCAGGTCTTCACCACGATGGTGATTCAACTCTTGCCCAGCGGATTACGAGGCTTGGTCG
TCGGTGGCTTATTGGCAGCCTTGATGAGCTCGCTCTCCTCGCTTTTTAACTCCTGTGCCA
CGCTCTTTACGGTCGATATTTATGAGAAGGTCTGTCGGGAACGAAGCGAGAAACATTTGG
TGCGGATCGGGCGGGTGGCAACCACGATCATCGTCGCACTCGGGTTGCTCTGGATTCCCG
TGATGTATCGGATTGCCGGAGGCGGGATTTATCAATATCTGCAAAGCGTGCAGGGATATC
TCGCTCCACCGATCACCGCGGTCTTTCTATTGGGGCTTTTCTGGAAACGGATCAATGCGA
CGGGTGCCACGTGGGGATTGATCGTTGGATTTGTGCTCGGCATGGCAAAATTAGCTATCC
AAGCCCAGTATGGTTCGCTTGATCCTGAAAAGATGGCTGATCCGGCTTGGTTGACCGCCA
TCGGTGATTTTAGCTTTCTCTATGCTTCCGGCGTGCTGCTCCTGATCAGTATCGCCGTTG
TGGTGATCGGTTCGCTCCTCACGCCCGCCCAAGACGAAGGCGCACTGAAAGGGCTCACTT
ACGCTTCGTTGGATCGAGCCGAGATTCGTGCCACCGTCGAAAAAAGGGATGTCTGGCTCA
CTGCCGTCACCCTGTTGTTAGTCGTCGGGATGTACCTTTACTTCAGCTTCTGGCTCGGAT
AGGAACGCATCCCAGCACGCTTTTTTTAAGCATGAGTTTATACCTCAAGTAGCTCCCTCG
TGACGTTCATGATGATATTTTTTTGTGGGTAGGGTTATTAGGAGTAGGGGTGATGGTGGT
TTCTGGTGCGTGAGTTTAGATCACTAGTATATCATATTGGATGGGGGTGGGTGTGGTTTT
TTGAGTCCGATACAATTCTTTTATGAGTCTTTGAAATTTGATTATGAATCTCTTTTTTAG
GGGTATTTTCCTGTTCTGATTGACATTGTTAGCTAAGTGATATATCTTTTTTTATTCGTT
TTTGGTGCATCAATCCGGCATATTATCTGTGTTTTATAAGGGTGTGGTGCTCATTCTGTG
GGAATGAGGTGAGTAAAGTAGATGGGTTGGGAGAGGTGAATGGCTGAGCAGGAACAACCT
GTCGTGGCGGCTGAAGATCGAGTTCCGTTTTGGCAAAAGATGGCGTATGGGTCGGCTGGA
ACGATCGATATTCTGGCGGTTTGGGTGATGGTGAGCATCGCGTATCAGGTGTTTCAGATG
GAGCTTAAAATGAGCTTCAACCAGGTGGCGTTGATTCTGATGTCGCTTCGTCTGTGGGAT
GGGATTGCGGATCCGGTGATGGGCTGGATTTCGGATAATACGCGAACGCGGTGGGGTCGT
CGGCGTCCGTATATTTTTGTGGGTGCGATTCTTTCAGCGATTACGTATCCGTTGATCTGG
TGGTTTCCGCGGGAGTTGACGCAGGGCGAGACGATGGGGTGGATCATTGGGTTTGGCGTT
TTGTTTTACAGTTGTTTTACGGTTTGGGCGATGCCGTTCCAGAGTCTGTTGATGGAGATG
ACACCGGATTATAACGAGCGTACGCGGACGGCGAGTGTGCGTGGGATTTTTCAGACGCTC
GCGGGTTTATTCAATGGGTTTTGTTGGTGGCTTTCGTTGTTGCCTATTTTTTATGTGGAT
GGGATGCAGAGCCCGAGCAATGGGATGCGTTATATCAGCTTGTTTATTGCTGCGTTAATG
TTGCTGTTGGGTCCTTTGCCGGCGTTGTTTGTGAAGGAGCGTTATTATGAGAGTGAGCTG
ACTCGGAAGCAGGAAAAGATCAGCTTGATGGGCAGTCTGAAGGAGACGTTACGTTGTCGG
GCGTTTCTGATTTTGTGTGTTGTGACGATTCTCTTTCTTTTGGGTACGAGCATCTTCGAT
AGTTATGGTCGTTATGTGGGGACCTATTATGTGTTGGGCGGTGAGTGGGGTCGTGCTTCT
TGGTTTGTGGGGTTGGGTACGGTGACCTACACGGTGGTGAGTCTTATTATGATTCAAGTT
TTTAAGTCGCTTTCGGAGAAGATCGGTAAGAATAACTGCTTATTTATTTCGCTGGGCTTG
GTGCTCTTTTCGGTATCGATTACGTGGTGGACGAATCATCCGAGCTATCCGTATTTGATG
TTGATTAACTCTTTTTTTGTGGGGGCGGGTTATGCTGGTTTATGGTTGATGATTCCGTCG
ATGCAAGTGGATGTGGTGGATTTGGATGAGTTGAATACGGGTCGGCGAAGAGAGGGGAGC
TTTGCTTCGATTTTTTCTTGGGTGCTGAAGCTTAGCTTTTGCCTTGGGTTTATGTTGTCG
GGGCCGTTGTTAGAGTGGACGGGCTTTAGTGATGATCTGCAGGGGGCTGAACTGGAGCGG
GCGCTGACGCATATGCGTATTGGCTATGTTGTGTTACCGGTTACTGCGTTATTGATGGCG
GCCATCTTATTGAAATCTTTTCCGTTGAATGCGGCGCGGTTGGCGGCTATTCGTGTGGAG
CTCGAAGCGAGACGTGGCAAAGTATAAAGAGGTAAAAAATGAAGTATGGTTATTTTGATG
ATGAGAAGCGTGAGTATGTAATCACGAATCCTAAGACGCCGGTGAAGTGGACCAATTATG
TGGGGACGTTGGCGTTCGGTGGTATTGTGGATCATACGGGTGGATCGTTGATCTGCAAAA
GCGATCCGGCGCTGAATCGGATTACCAAGTATATTCCGCAGTTGCCTAGTTCGCAGTTCA
AGGGTGAGGGGCTCTTTATTCGGATCAAGGAGGGGGATGGATATAAGGTGTTTTCTCCGT
TTTTTGTTCCGACATTGGATGCATTCGATCGATATGAATGTCATGTGGGATTGGGATATC
AGCGGATCGTGTCGGAGTTTTATGGCATTCGTACGGATGTTACAATTTTTGTGCCTATTG
GCAAAAACGTGGTGTTACGCGATATCAAGGTTTGTAACCTTCGGAGTGAGCCGGTGGAGC
TGGAGGTGATTCCGGTGGTTGAGTTTACGCACTTCGATGCGCTCAAGCAATTTACCAATG
CGGATTGGGTTCCACAGACGATGACCGTGGATGCCGAGCAGAACTGGAACGGCACGGTGC
TGTTGCGCCAATATGCGTTTATGAAAAAGGCGGATGAGAATAATTTCTTTACCTCGAATA
TGCCGGTTGATTCGTTTGAGACCGATCGCAAACTTTTCTTGGGTGATAATGAGTATGGCA
CGTGGTCGAATCCGTTGGCGTTGCAGAGAGAATCGCTTTCGAATACGGAGGCGCGTCGGG
GAGATACGATTGCGGCATTGTTGCACAAGCTGGGTGAGATGTCGCCGGGTGAGGAGAAGC
GGATCGTTACGCAGTTGGGTCAGGATGAGCCGGCTCAGGTGAGGGCGACCGCGCAAATGT
TTCAATCGCTCGAAGCGGTCGATATGGCGTTTCAGTCGTTGGCGGATTTCTGGACGGAAT
ATCTTTCGAACAACTGGGTGGAGACGCCGGACGATGCTTTCAACTCTATGGTGAATGTTC
ACAACCCGCGTCAGTGCCATACCACCATGAACTGGTCGCGCTATCTTTCGTTATACCAGC
TTGGATTGGGTGCGCGTGGGATTGGGTTCCGGGATAGCTCACAGGATGTGATGGGTGTAC
TGGCTGGGATGCCGCAGGAGGCGAAGGCTCTGATGAAAAAATTATTGAGTGTGCAATTGA
CAAATGGTTCGGCGATGCACCAGTTTTTTCCGCTCTCGATGGAAGCGAATGAAGGCGATT
CGCGGGAGGAGGGCGATAAGCAATGGTATGGAGACGACCATCTCTGGATTGTGCAGGCGG
TTTCGGCTTATCTGAAAGAGACGGGTGACTATGAGTTCTTGAGCGAGGGGATCACGTACT
ATTCTAAAGAGCGACCGCTTGAAGAGCGTGAAGAGGGCACGGTGCTGGATCATCTGAAAC
GGGCGCTTGCGTTTTCGAAAACCAACACGGGGGCGCATGGGCTACCGCTTCTCGGCTTTG
CTGACTGGAACGATTGCGTTAATCTGCAGGGAGATGCCGAGAGTGTGATGATTGCCAACC
TCTATGGTCGGGCGCTGCTGGAGATGATTGAGTTGATGGATTATACCGGAGATGATGTGG
CGGCGGCGAACTATCGTGCTGACCATGCTGAAATGAAAAAAGTGATGAACGAGTCGGTAT
GGGACGGTGAATGGTTTATGCGTTATTTTGAAGCGGATGGGACGCCTATCGGTTCGAACC
AGAACAGCGAGGGCAAGATCTATACGAATGCGCAGTCTTGGTCGGTTTTTGCTGGTTTCG
CTGATGAGGAGCGAGCCAAACAGGCACTTGATTCTGTGCACGACAAGTTGAATACGCCGC
GGGGTATCAAAATTAGTTGGCCGGGATATAACGGATTCGATCCTTCCAAGGGGGGCATCA
CCACCTATCCGCCGGGTGCCAAGGAGAATGGGGGGATTTTCCTGCATTCGAATCCGTGGG
TGATGATTGCTGAGACGTTGGTGGGCAATGGCGATCGGGCGTTCCAATACTACAATCAAA
TTAATCCCGCTGCGCAGAATGAACAGATTGAGCGTTTCGAGTGTGAACCGTATTGCTATC
CGCAGAACATACTTGGGGATGAGCACCCGCAGTTTGGATTGGCACGCAATAGTTGGCTAT
CGGGCACTTCGTCTTGGACGTATCAGGCGGCAACGAAGTATATTCTAGGGATTATGCCGA
CGCATGAAGGACTCCAGATTTCCCCTTGCATTCCGAAGGAGTGGGATGGCTTTCAGGTGA
TGCGTAAGTTCCGCGGTTCGATGTATAAAATCGCGGTGAAAAACCCGTTGCACGTCTCGA
AAGGAATTGAAGCAATTCGGGTGGATGGGCAAGCGATTTTATCGTCCATTATTCCTGCCT
ATACCGATGGCGGTGTTCATACGGTGGAGGTAATCATGGGCTCTTCGTCTGTTTCTTGTG
ATGCGGTGGATGAGATGCCGGGTGAGGATGCGGGTAAACAAATCGCATGATGAAGAGACG
AGTTATAACCGGGATGATGCTTGGTGCGATTATTACGAATGGCGCCACGCTTCGGGTAAA
CCCCGAGCCAGTGCGGGAGATGGACCGCTTTCGCTTGTTGGGATCGAATGTAGGGGTTTT
CTATAAGCCGCGCGAAGTATTTGATGCGGATGTGCAGTTCTATTTGCGTGATTTAAATCC
GACCTATTTACGCATTCCGGGTGGCTCATGGTCGGATCGCTATGTTTGGAATGGCAACGG
TGTTTATGACGGTAATAAGATCGATATGTCTAAACGGGTGAAGGGCCTGTGGCAGGTGGA
TTATTCCGATTATCAGCCTGGGTTCTGTTTGGAGGATAGCCAGGGCAATCCCTATCATTG
GCACGGGGATCTCGATGTGGCTGCTCTCCACGATTTTGTGAAGGACAAGGGTGCGGAGGA
GATCGTAACGGTCAATGTGGGCACGGGTACACCGGAAATGGCAGCTGAGTGGGTGCGCTG
GGCAAATGTTAAAATGGGCTTTGGGGTGAAATATTGGGAGATCGGAAATGAGCTAGAAGG
TTTCTGGGAAGTGGGTCATATCCAAGCCGATGGCACCCAGATGACCGGTGAGCTCTATGC
CCAGAAGTTTGTTGAATTTGCCAAGGCGATGAAGGCGGTGGATCCGACCCTTAAAATAGG
GGGTCCCGTTACGGCTAATTTGCGCGCCGAGTTTCTTGAAGCGACGCTGCGTGATGCTGG
TGATTGGCTCGATTTTATTTCGATTCATACCTATCCAGTGGAAGGTCATCTTGAAAAACC
GGAGGAGATCATTCGGCAAGCTTTTGTGCTGGAAAAACCGATACAACGGTATCGTTCCCT
GATCGAAAGGTATCAGTCGGCGCGTTCAGACGAGATTGAAATTGCGATCACGGAGTGGAA
TTCGAAGGTGCAAGAAGATCGAACCACGGGCGATTTGCTGAGTGGTTTGTGGAACGCGGC
TTTTATTGGTGAGATGTTTCGGCACCAGGTAGACTTTGCCACGCATTGGGATTTGCTGAC
TGAAACCGAAGAGGGCGGACATGGCCTTTTCCAGTTTGTCGGGCGTTGCATGCCGAAGGC
ACAATATTGGGGCCTCTATTTGTGGAGTAAACACATGGGCAATCAGCTGCTTGAAACGGA
GCTGCTAGGCGCTGAAAATGTGTATGCCTTTGCTACGCGTGATGCCGAGCGATTTTATGT
GATGCTGATTAATGTGAATCGGGATGAGAGGGTTGAAGTCGATCTTGAACTTCCTCAACT
GAAACTATCCGACGTCGGGCGTCGGGTCACCTTATCGCACCGCGAATATTTTTGGGATCC
CTATACCCATCAGCCGAAGTGGAGTCGAAAGCCGTCGGAGCAGGATTTTGCGATGGGTGG
AAGACTTGAGGTGCCGCCTTATAGTGCGCGTGTTTTTGAATTGCCATTGGAGGGTGCTCG
TTTTCGGTCTGAACTGACGGAGGGGTTTGGAGATGAGCCATTCGAGATTATGCTCCCGGA
ACAGGCTTCTGTTGATGCACCGATTGAAGGCTGGGTGTTGTTGCGGGACGATCCACAGGA
TCCGAGGGGGGTACTGCAAGGGGACGGTGCCGAGCTTTTGGTTTCTGGTCCCGCTCATAT
CGATGTGCAGAACGTTTCGCTGAAAGAGGCAGCCGGACGGTTCTTTTTAACGCCAACGGG
AGCTGGGACGGTTACGGTTGAGGCACGAGCGGGAAATAGGGTGGTTAAGCAGGCCGTCGA
GATTGAGAAATTTCAGGAACGTACCGAGATGGTCTGGCAGTTTGAAGATCGTATCAGCGA
TTGGGGCGTTCGGAGCGATTATACGGTGACGGCTGAGGATACCGTGAAACCAAACCAGCG
TGTTGCGGCAGTTGAGATTGATGGGTTTAAAAAAGAGATGGCTGTTTTTACAATTCCAGA
AGGGGTGCAAAAGAAGAGAATTGCTGGGGTGGTTGTTGAGTTGGGTAGATCAGCTGACTT
TCAATGTCAGGATCAAGAGGTTGCTGTGCGAGTGGTGTTGCAGAGCCTATCCAATCATTG
GATTGATCTTGGAAGCGTGATCATTGATGAGGAAGTGGATGGATGGAAGCACGTTGAATT
TGCCCTGCCGGATGCTACCTTTCGTCAGGTAATGAGCGGTGCGTATGCAGTCTATTTTGA
ACTCTATTCTACGGGAGGTAAGTCAGCTCCCGTGACAGGAAAAATCTATTTGGATAATCT
CGGTTTTATATTGAAGTAGGAGAGAATGATGAGAAAGCTTTTGATAGTGGTTGGATTGAC
AGCGTTGCATGCGTGGGCTGAGAAGCCGAATATAATTTTCTTTATTGCAGACGATATGCT
GCCCCGACATTTCAACTGTTTACCGGAGGGTAAAGGGAAGAATTTAACCCCTCATATTGA
CCGGTTAGCGAACGAGGGTGTCGTGATGTTCGAACAGCATTGTGCTTCGCCAATCTGTAC
GCCGAGCCGCTACAATGTGTTGACGGGAACCTATGCCAGTCGCGCACAGAATAATTGGTT
TGCCGATGTGGCGAAGGAGAATGGGGGGCAGACGGTGGTGGAGTTTAATACCCACATCGT
GAAAGGGCAGACGACGTTGCCCGCCTTGTTGAAGGCGAGGGGGTACACGACAGGTATGGT
CGGTAAAAACCATGTGGTGGAGGCGCACGGATTGAGATCGTTCAAGAATTTTGATGCGAG
TGCAACGGATCCAAAGAATGTTTCCATTTTAAAGGCGAACCATGATCATGTGTGCCAGGC
GATGCGTGAAATTGGTTTTGATTATGCGGATCGGGTCTACCACAACAATCCGGATTTTCT
GGGCTTGCACGAGGTAGCCGTTCAAAATATGGACTGGATCACGGAGGGGGGGATTGATTT
TTTGAAAGGGAAGCGAAATAATCCATTCTTCCTCTATTTCGCTACTACGGTGCCGCATGG
ACCTTCGAAAGCGTCGCGTTCATGGAATGCAAATCCACTTATATCGCCGGTGGGGTATCT
CGACAAAGCACCTGATGTTCAGCCGGCTCGTTTCACGATTCCGGAACGCATTAAAGAGGC
GGGACTGCCAGTGAACGATGATACGTGCAATATGCTGTGGCTCGATGATGCGGTTGGGGC
ACTTATCCAGACCTTGGAAGAGACGGGCGAATTGGATGATACAATCATTTTTTTCTATTC
CGATCATGGTCAGATGTCGAAGGGTACGCTTTATCAGGGAGGCGTGCACAATCCGTGCAT
TGTCTGGAAGAAAGATGGATTTCCGGTGGGTAAGACTTCGGATGCGCTGGTTCATATTGT
TGATTTTGCACCGACCATTTTGGAGATGGCAGGTGTGGATTATGCACCTACTGATTTTGA
TGGAAAAAGCTATTTATCGATCTTGAAGGGGGAGCCCGCACCAACCGAGCGGATTATGTA
TTTTGAACTTGGTTATGCTCGGGCCATTCGTAAGGGCAACTGGAAATATCTGGCGGTGCG
TTATCCCGAGCATCTTGAAGCTATGTCGGAGGAAAAGCGCAGGCGGGTGCTGGAGGAGTG
GAATGCGGAACGCTACCGCAAACATTTAGAGATTGTTACAGAAGATCCGAAGGCACCTTT
CAGTCATCTGACGGCTATTCCGGGGGGTGGGCATGCGGAAAGTAGGTCGACCGGCTCGTA
TCCGGGCTATTTCGATTCCGATCAACTTTATGATCTTTCGCAAGATCCGATGGAGCAAGT
GAATCTCGCGAAGGATCCGGTATATCAAGAAACACTAGAAGAGATGCAGCGTGAGATGCA
GATAATTCTCTCAACCCTGCCGGGCGAGTTTCCACTCTAATTCCATACGCATGATGAAGT
TATATTCTTCCGTTGGGCTATAGTTGCGTTGCTCCATCTCGCGAAGAAAAAAGGTTATTT
CGGCCACTATTTATGGAGTTATGCCGCTGATGATGGGCATGGTAATTGGGATTCGATAAG
GGCGACAGCGATGGAGCGATCTCATGTTGCTGAATAGGGCATCTCGATCATTGTTCTTGT
ATAATGATATATCATAGATATATACCATAAATTCACCATGATACAGGTGCCAGGGGATCA
TTGATGAATAAAGGTAGTTTGTCATTTAAAGAAAAGTTCGGATATGGGTGTGGAGATTTT
GCCTCATGCCTCTATTTTGGCATATTTATGAACTTCATGAGCTACTTCTATACCGATGTC
TTTGGCATCAGTGCGGCGGCGTTGGCGACGATGATTTTTGTGACACGAACCTGGGATTGG
ATCAACGATCCGATTATGGGTCTGATTGCCGACCGAACAGATACGAAGATGGGAAAGTTC
CGACCGTGGCTGATTTGGATGATTCCTCCTTATGTGATTCTGGGTATTTTGACGTTCACC
ACCTTTGACCTCGGACCCACGGGTAAACTTGTTTATGCGTATGTGACGTATACATTGCTG
ACGATGGTCTATACAGCCATCAATGTTCCGTATGGAGCCTTGATGGGCGTTATGACGCCA
AAGTCGTCCGATAGAACCGTATTGTCGTCTTGGCGCTTCGTGGGTGGTTTTGGTGGAAGT
TTCTTTGTGGCGAGTACCATGCTCTATTTGGTGGGGGTGCTCGGTCAGGGGAATGAAAAA
CTGGGATTTAGTCTTACCGTTTCACTCTATGGTCTTATGGCTGCCGTTTTCTTTTTCATC
ACGTTTGCGACTAGTCAGGAGCGGGTGAAATCGCCCGAGACTCAAAAGCCCTCCATGAAA
AAGGATCTGATTGTACTGAGTAAAAACGGACCGTGGATTACGATGATTTTCGTAAGCGTT
TTAACGATTATGTGGATTGCTATTCGGGGTGGAGCAACGATTCATTATTTCAAGTATGTT
GCTGGCAGCGAGCACTACGGGAGCTTGTTTTTGAGTATTAGTACGATTGTTCAGATTTTC
GGGGTATTATTAACCAAGCAGATCGTTGCTTTTTTGGGAGGCAAGAAACGGGCATACATC
ATCATCAATTTTATATCTGGAGTTTTGATTGCTCTTTTCTATTTTATCAACCCATCTCAT
ATTGTGCTGATTATGATTCATCAGGGAATCAGTTCCTTCATCACCGGACCGTTGATGCCC
TTATTCTGGTCAATGATTGCCGATACAGCTGATTATGGTGCGTGGAAGCTGGGACAAAGA
TCAACCGGGCTTCTATTCTCAGCCGGGACGTTTTCACAGAAAATCGGTTGGTCAATCGGG
CCAGCGGTTGCGATGGCATTGCTTGGCTATTTTGGTTTTGTGGCTAATCAGGATCAGTCG
CCGGAGACGATTCAGGGCTTGCGCCTGATTATGAGTCTGATTCCGGCCGTCTTTGCTTTC
CTGACCTGTGTGGCGGTTTTATTCTATAAGATTGATGCCAAGACCGAGTGTGAGATGGAA
ACTGCACTGCGCGAGAATGCAACTTAGATAAAGAAGACACCATTCCTTTAAAAAGAGAAA
AAGAGAAGATGAATCAACCATTTCCAGAACACTTTGTTTGGGGCTCAGCAACGGCTTCGT
ATCAGATAGAAGGCGGCACTACTGAGGGCGGTCGCGGCGCGTCTATTTGGGATACGTTCT
GTCAGATACCGGGTAAGGTAGCAGGCGGCGATACGGGCGATGTGTCGTGCGATCATTTTC
ATCGTTTTGAAGAAGACATCAAGATGATGAAGGAGCTTGGCTTGCAAGCCTATCGCTTCT
CCCTGTCTTGGTCACGCATTCAGCCTGATGGGACGGGTGAAGCGAATGCGGAGGGAATTA
CTTTTTATAATAAAATCATCGATTGCCTGCTGGCGCACGGTATCGAACCTTGGATAACGC
TCTACCATTGGGATTTGCCGCAGGGGCTAGAGGATCGGATGGGCGGTTGGCTGGATAAAT
CCATCATTCCCATCTTCGGAGACTATGCGCGGATCTGTTTTGAACAGTTTGGTGACCGAG
TAAAGAACTGGATAACCTTAAATGAGCCGTGGTGTTCGGCTGTGTTGGGGTATGGTCTTG
GTGTTCATGCACCCGGATATGCGGATGCGGATATGCCCTATGTGGTGGCGCATAACCTGA
TTCTTTCACACGCGATTGCCGTGAAAATCTATCGTGAAGAATCGGCTCACCAGCAGGGAC
GAATCGGAATTACCAACAATTGCGATTGGCGTATTCCGCTGACCGACAGCGAGGCCGATA
GAGCCGCAGCACAACGTAGTCTGGAATTTTTTCTCGGCTGGTTTGCCGACCCGATTTGGA
AGGGGGATTACCCTGCTGTTATGCGTGAACGACTGGGCGACCGGTTACCTGTATTCAGTG
CGGATGAACGCGAGATGTTGCTGGGTTCGAGTGATTTTTTTGGGCTGAATCATTATACGA
CGATGCTTGCATCCGAGCCCGATCCCGATACGAAGGCAGAAGTCAATATAGCTGGCAATG
GCGGTATGGCAGAAGATCAGGATGTTCACTTAAGCAATGATCCTGACTGGGTGCAGACCC
AGATGGGGTGGAATATTGTGCCGGAGGGATGTCGTGAGCTGCTCAAATGGATCGATGAAC
GCTATGATCAGCCTGAAATCTATATTACAGAAAACGGCTGTGCCGTGGACGAGCCTGATC
TGGAGTCGGCATTACATGATGTGACGCGTAGGGATTTCTTTAAAGACTATCTCAACGAAT
GTCGGCATGCCATCACAGCGGGCGTTGATTTACGCGGCTATTTTGCTTGGTCGTTGATGG
ATAATTTTGAATGGTCATGGGGATATGAGCGTCGTTTTGGCATCGTACGTGTCGATTATG
AAACGCTAGAGCGGACGCCTAAGCTATCCGCTAAATGGTTTTCGGAAGTCATCGAAACCA
ATGGCATCAGTATGTAAAGTTGGATAGATTGGATCGGTAATCTAGCCGGAAGACGTAGCG
GATCACGTTAGCTTTGAAAAATAATTGTTATATATCTTCCCCTCCATTTTTACTTCGTTA
CTATATCACTTTTCTATTGGTAAATTCAGATAGATCAGAATTTCAACATTTACGAAGGTT
AGACTATGAAAGATATAGATACGACACCCCATAAATATCAAGAGATCTGCGATAAAATCC
TTGCGCGAATCGAAAGTGGGGAGCTTCAATCGGGAACCCGTTTACCGGGCGTTCGGGTGC
TAGGTGAGCAGTTTGGCTGTAACTACCATACAGTACGCCATGCGTTCGAAACACTTGCGG
AACAGGGATATGTGAAGATGAAAAGGGGAAGCGGTACGTTCGTAACGGAGCGTGCAGTGG
ATTATAAAAAACGTAAAGTATCGGCTGACAAGGTCCTGAAAACAACCGATAAGCTCGGTG
TATTATTACCTCTGAAACAGTGGGGGTATTATGTGACATCGCTTATAGATCATCTGCATC
ATTCCGCTGAAGAGCAGGGGCTTAAGCTCAACATTCGCACAGTTACCGAGATCGATATCA
ATTCAGCTGCCCTCACCCGTGAGTTTATAGATCAAGGTTGCTGTGCGATCATCTTACCTT
GGCTGGGCGAAGACCAGCATCCGGTTGGTCTACACGATTTTATCCGTGCAAGTGAGTTGC
CGGTTGTGTTGGCTAATCCTGCGTATGGGCTTGAGGAAAACTGCTATTGGAATTCGCGCA
GAGAGACGGATGCTCGGAACTCGGATACCTATATGCAGTGTAACTATTTCTGCAAGGTTG
GGTACAAGCATATTGCCTTGCTTGGAACCGATGCGGAGGGGACGGAATATGTGCAGCGTA
AACTTCTACATTATAGTCGCTGGTGTGATCGCGAGGACTTTCCGAACTTGATCGGCATGG
TGGATCGAACGCCGAAGGATTATGAGCGTATTATAAAGCGTTGGTCCGTCCATAAGGGCG
ATTTGGCCGTGATTGCCTATCATGATGAGATTGCCATCGAGTTTATGGAGGCCTGCCAGA
ATCAGGGTGTTTCGATACCGGATGACTTTGCTGTGCTGGGACACAACAACAACCCGAGCG
GATTGCGGGTTAATCCGCCGTTGAGCACCCTGCTTTTGCCCTACGATTATGTGGCGAAAG
GCATGATTGCTCATGCCATTGCTTTAAGCGAAGGACGATCTGCACAACTTACTCGTTATG
AACCTCAGGTATTCTACATCCGCGAATCCTGCGGAGGCCGTGCGCGCCTCGGTCAGGACG
GGTTAGATGCGGTCATCAAAGAAATTATGGCTGATTTCAATACCTAACCAAAAACAGAGC
TTTTGTGGAAAACGTTCCGAGTCATCGGGTTGCTTTTTTTGTATGAACCCTGTTAACTAA
CACGAGTTATATATACGTGATATATAGATGAGCAAGAAGGAATTGATATCCATTCGAAGC
GGATCTTGCGTATATGAATGTAGTTTAAAAACCCGTTTGGAGTGGTTGTATGTGGATTAG
ATCGATCCTGATGATTGTTGGTATGGGCGCTGTGTTTGCTCAGGCTCAGCAACTACCAAA
GGATGGCAATGCCGTGCCGTTTGATACACCGAACATACTGATGATTGCGGTGGATGACTT
GAAGCCGATGTTGGGTTGTTATGGTGAGGAGGAGATGCTTACACCTCACCTTGATCAACT
AGCGAAACGAGGGACTGTATTCCTGAACAATGCCTGCCAGCAATCGGTTTGCGCGCCATC
GCGAGTGAGTCTGATGACGGGAACATATCCGGATACAACGAAGGTTTATGATCTGAAGAC
CCAGATGCGTGAGGCAAACCCGCAGACGCTAACGTTGCCCGAATATCTGATCACACAAGG
CTATGAGACGACTGGTACGGGTAAGATATACGATCCTCGTTCCGTGGATAAACAGTATGA
TGCCGCTTCATGGAGCCAACCTTTTCGTCAGTACGAAGTAGGTCTATTTTTTGCTGAAGA
GCACCGCAAGCCGAAAGGGGGTTATCACGATCCGGAAGTCGAAAAACAGAGTCGTGCGAT
GAAAGCCTATTTGAAAAAGAACCATATCGAGCCGTCGCAGAGAAAAGCTTATCAGGATTT
ACTGCAACGATTTCCGATGGCTAAACCGCTAACCGAGTGTTTGGATCTTCCAGATGATGC
GTATGATGACGGTGCGTTTGCTAAAAGTGCGATTCAACAGATGGAAACATTGGCAAACGG
TGACAAGCCATTCTTCCTCGCGGTGGGTTTCAAGAAACCGCATCTGCCATTTGTGGCGCC
AAAGAAATATTGGGATTTATACGATCGATCAACAATCCAACGGGCGGAGTTTCAGCAGAT
GCCACAAGATGCGCCGAGTTTTGCGTTTCAGGATAGTTGGGAATTACGTGGCTCTTATTC
CAACGTTAAGCTGGGTGCCATCCCAGTCGAGCAACAACGTGAAATGATCCATGGCTACCG
TGCGTGCGTTAGTTATATTGATGCGCAGGTTGGGTTAGTGCTCGGTAAGTTGAAAGAACT
CGGGTTAGAAGAAAATACAATCATCGTATTCTGGGGCGATCATGGGTTTCATTTGGGTGA
CCACGGGATGTTTTGCAAACACTCCAACTATGAACAGGCGGTGCGTTCCCCGCTGATTTT
TTCCGCCCCCGGTCAGAAGGCGAAAGGGGTGACCACGGAGTCGCCTTCGGAGTTTGTCGA
TATATTCCCAACCCTGTGTGAATTAGCCAGCATTCCAATCCCTGCCCGTGTTGAAGGATC
GTCACTGGTTCCCATTCTTGATAATCCGAATGCGATCGTCCGCGAGTCCGCCATGGAACA
GTATCCGCGCAATGACATGATGGGCTATACCTTACGTGATAAACGCTACCGGTATGTAAA
GTGGGTGGAGAATCAGTATAAGCAGGGCAGACTTCATGGTGCAACGGTGGCCACGGAATT
ATACGACTATCAGACGGATCCGCTGGAGACCGTCAATCAGGCAGCCAATCCGGAGTATAA
AGCGGTGATAGAAAAGTTTGAAGCGCAGTTTCGGGAACGTGGAGTGGCTCAGGAAAACGG
ATGAAACGCAAACGACTCATATTGATCTGTATCATGATGAGCCTGAATTCACTGGGTAAA
ACACCAGATGCATTTGCCATGAATCAACGGATTGGACGCGGAATCAATATGGGAAACATG
TTTGAATCGCCCCGCAGTCGACCGTGGGGGAAGCTAGAGATCGGCTATTTTGATCTAATT
AAAGAAGCTGGCTTTAACTCGATCCGTTTGCCGGTTCGCTGGTCCGATTATACGGCGACG
AATGCACCCTATTTGATCGAACCAGACTTTTTAGCGCAGATAGACACCATAATCGAAGAA
GCGCTAAAACGAAAACTGATCGTGATCCTGAATATCCATCACTACATAGAATTTATGGAA
GCACCTGAGGAACACACGGATCGACTTCTGAGTATTTGGAGACAGTTGTCGGTGTATTAT
AAAGCGGCCCCGCAAGCACTCTGCTTTGAAGTGTTGAATGAACCAACTGGAAACCTCACC
GAGAATATATGGAACCGAGTGCAGAACGACGCGATCCAACTGATCCGGAGAACGAATCCG
CAACGTACTATTTTTGTGGCGCCCTTAGGTTGGAACCGAATTCATTATCTGAAGAAACTT
GAGTTACCCGCCGATGATCGAAACTTGATTGCTTCGGTTCATTTTTATGAGCCGTTTCAC
TTTACCCATCAGGGAGCTGGTTGGGTGAACAATAATATTCCTGTCGGAACGCCCTGGTCG
GGAACGGATGAAGAGCGATCCGCATTGCAAGTCGATTTAGATGAGGCTGTTCGTTGGTCT
AAAGAGCATCATATTCCTATTAATGTCGGGGAGTTCGGTGCGTATAGCAAAGCGGATATG
GAATCGCGCATTCGTTGGACGTCGTTTCTGCGTCGTGAGATAGAGAAACGCGGTTTTTCG
TGGAACTATTGGGAATTCTGCTCGAGTTTCGGAGCCTACGATCCTGATGCTGAATCATGG
CGATCCGAGTTGTTGAATGCGTTAGTACCCAGAAATAAGCAATAAAATCATCTCATTCTT
GCTCCTTTGCCCCCTTGTTTTTTCCTCGTCGAGTCTGCCTCGACTGCAGTTATTGGCTGG
GGTGAATAAAAAGGGGCTTAAACCGAAGTCTAAGCCCCTTAAAAAATGGAGCGGGTGAAC
AGATTCGAACTGTCGTAACCAGCTTGGAAGGCTGGGGTTCTACCATTGAACTACACCCGC
TCTATCAAAGAAGGGAATAATCTAGTGCGATGTGAGGGTGGCGTCAAGCGGGAGCGATTG
ATTTTTATCGACGCTTGAGGAGGCGCCAGAACCAGAAGCGGACGCGGGCAAACCAGTTGG
GTTTGTTTTCGGCGCGTTTGATACGACGTTTCTTTGGCTTGCCGGGTTTGGGTGGCTGCC
GGCGCATGTAGTCTCTGTCTGCGATTCCCATGGGTTTTCCTTGCCCTCGTTTCTATTTCG
AAGAAAAGTATGCGGATTATGGCGGGTAAAAAAAAGACGACAATTAGGGTTTTTCCTGAG
AGCTGGGTGGAGGCGTGCGACTTTCGTGCGTTTTTTCCGGTGCGGGAGCGTCCGTTAGAG
GTGGATATCGGTTCGGGGAAGGGTCGGTTTTTGTTGGCGCGTTCGGGTCGGTTTCCTGAG
GTCAATTTTCTGGGGATTGAGCGTCAGTTGGTTCGGGTGAACCGGAGTGGACGGAAGTGT
GAGCGGGCGGGTCGTGAAAATGTGCGTTTGTTACGGATGGAGGGATTTTATGCGATCCGT
TGGTTGATGCTGCGGGAGCTGGTGGATACCTATTATTTCTTTTTTCCGGATCCGTGGCCG
AAGGATCGGCATCATGATCATAGGTTATTTAATGGGGCGTTTATGGATGCGTTGCATCGG
TCGTTGAAGCCGGTGGGGTGTTTGCATGTGGCGACGGATCATTTGCCGTATTATGATGAA
ATCTATGCGTTGTTGGCGGCGGATGAGCGTTTCGAAGAGGTGGCGGCGTTTGAGCCGACG
GAGGAGGAGCGAACTGATTTTGAGCTTCTTTTTCAGGAGAAGCCGATTGGGCGCTGTTCG
TTTCGAAAGCGTTAAAGAATCATATCTTCGAGGGTCTTGCGGTTCACGTTTTCGAGTGAG
TTGGCAATCGCATCGGCTTCCGTTAGGTATTCGGCTGAAAAGCTGGTGGTGACGGCAAGG
ACTTTCATGCCGGCTGCTTTGGCGGAGTGAATGCCGGCGGGGGTGTCTTCGATGGCGATG
GCGTTGGCGGGTTCAGTGATCTTTAAGTTTTCGAGGGCGAGCTTATAGGGGGCGGGGTCG
GGTTTGCTCTTTTTGGTGTCTTCGGCGGTGACGATGGTACGAAAGTTTTCTTTGATGCCG
TGCGTGGTGATGATGGGTTCGATATCGGATCGGAGGGCGCCGCTGCAGAGACCGACGGGA
AGACGAATGGGGATGCTTTTAATGAGTTGAATGGCGCCGGGTAGGGTCGTGAGTTGGCCG
CTAGTGGCATATTGTTCAAAGACGGCGGCTTTTTGAGCGATGCGTTCGGTGAGTTTTTTG
GAGGAGAGGTGCTTGTGGGCTTTTTTGAAGGCGGTTTTGAGGGCATCGCGGTCATCGAAG
CCGATGTATAGGTCTTGGTAGAGGTCCCATTCAATCTGAATGTGATCGGCTTTAAGTACG
GCATTGAAGGCTTTGTGGTGCCAAGGTTCGCTGTCGACGATTACGCCATCAAAATCAAAT
ATTACGGCTTGTAACATGGTTAAAATGTGGGCTTTCGTTGCGGGGATGTCAATCGCTTTG
AAGCGCTTGCCAAACTTCTTCGAGGCGTTGGGCGGAAATTTTGCGTGTGGTTTTGATTTC
AGGAGCAAAGCGGTTGATGCGAAATTCTTCGATGAGCATGGCAAATTCAATGAGGCGGTG
GGCTTGGTTGATGTTATCGGTTTGGAGGAGGCGGTCGCTGAGGCGGTCGATAAAGGGTTC
GATTTCGATGCGTTTTCGTTCGTCGGCTTGGGGGTTGCTACGGAGGCGTTGGAGTCGGAC
TTGGAGGGCGCGTAGATAGCGGGGGTAGCGGGTGTGGAGCTGTGGGGTGCGGATGAAGCC
GGGGCGAAAGAGAAATCCGAGTTGGAGTTCTATATCTTGCTGGCTTTCTGGGGGGGCTTG
TAGGGCTTCGAGTTTGCTGAGGAGATCGGAGCGTACGCGGAGGAGTTCGGCGTATTGGTG
CGCTTCTTTCTCGAAACATTCGTAGAGGTCGCCGCGGGCGAGGTCGGCTTGGGTTTTAAA
GTGGTGTGGGTCGCGGATGAATCGGGTTTCGGAGTGGTTGAGGGCGGTGATGATGGAGCG
GTCCATTAGGTCGTTGAAAAAGTGCGGGTCGATAGTGGCGAGTTCAAGTTGTGTGGGGGT
GGGAATGGGCGGTCTTTTTTCGATGTATTTCACGGCGTCAGGGTGGGTGATGCGAACGAG
TTTTGCTAAGGCGGTTTCGTGGGAGGCGGTGGCTTCGATAAGAAAGCGGTAGACGGTTCT
GCCGATGCCTTCGGGGGTGGCATAGAGCGCGGGATAGCCTCTTGTTTTTTTGCGATCGGA
GCAGATGATTTCGGGGGGAAGTTCGTTGCCGGGCCAGCTTGATTGTGGGGCAATTTCCCA
TTTGGAGAAGAGCATTTTCACGCGGTCGCGGGCAGATTGATGTTGATCGGCTTCGCGGAG
CTGTTGATGGATGGTAACGATTTGATCGCCTTTCATTTCAATCACTTTCATGTTGAGAAA
CGCGGGGAGGGCGTCGGGTTTGAAATCATCGGGATCAACGGGCTGTTGGTATTTTTTTTG
GAGATAGTGAGCGAGGGCTGTGGTGAGGGGTTGCATGAGATCGGGGGGGTGTTGGCAAAA
GTCGGTGGCGCAGGAGGTGAGTGGATGAAGGGCGGCACGGATGGGTTTGGGTAGAGTTTT
TAGGAGGCGTTCTACTTTTTCGGGTAGCCAGCCGGGAACCAGCCAGTCGGGGGCCGTTAG
GGGGAGGAGGGCGAGTTCATTGGAGGGGCAGACAAGGGCTATGCCGTCGAGTTCATCGCC
GGGATCAAAGGTGTAGATGAGGGGGAAGGGGGTTTCTTCGATGCAAAGTTGATCGGGGTA
GTGGTTAAGTTGAATGGCTTTGCGATCAGAATACATCATCTGCTGGATTTCGATATGGAG
CGGATGCTCATCTAGCCAACGGGAGAGATGTTGTGCTGAGTAGACGTCGGGACCGAGGTG
TTGATCGAGTTGGGCATAGGTGTTTTCGGCATCAAAAAGGTGCCCGGGTCGGCGTGTTTT
TTCTTCGAGTTGTTGGACTTCTCGCAGTTGGTTTAGGAACGGTTGAAGTTGGGGGTGCTG
GAGATGAAGATCGTTTTTGAGGAGGGCTTCTTTGATAAAGAGTTCGCGGGCTTGAGGTGG
ATGAATGGGTCCGTAGTGGACGTGGCGGCCTTGTGAGATTTGTAGACCGCCAGAGAAGTG
AGATTCTCGGGCATAGACAAATCCTTTGTCGGCATCCCAGTGAGGTTGATCGTAGACGGA
TTTGCAGAGATGAGGCGCGATTTCGATAAGCCATTCGGGATCGATTTGAGCGCAGATGCG
GGCATAGAGACGGGTGGTTTCAACAAGGGCAAAGGTCATGACCCAGCGGGGTGATTTTTG
AAAGAGTGCGGAGCCGGGAAAAATGTGAAAGCGACGGTTGCGGGCGCCTTCGAAACTGCG
ATCTTCGCTTTTGCAGCCGATGTTGGCTGGGATGCCGGCTAGGATGCTGCGGTGAACAGG
GGTGTAGCTGATCTCTTCGATGGGGCTGTTTTTGGGGAGCTTCCAGTTGAGCTCTTTGGC
TTGGGTGCGTAGATCGCTGAGGAGGTTGCGCCATTCGAGAACGCGTTTGAAGTTGATGAA
ATTATGGGTACAGAATTTTCGAAGTTGGGTGTGGGAGGGGTGTTGCCCGAGGTCGGATTC
GATCTGTTTCCAGAGGTTGAGGATGGAGATAAAGTCGGAGGTGGGTTCGGCCCATTGGCG
ATGGGCACGATCAGCGGCGTCAGCTTTTTCGGTGGGGCGTTCGCGTACGTCGGGAATGGA
GAGAAAGGCGGTTAAGATGAAGAGCTCTTGAAGGACGTTTTCTTGGCGGGCTTGGAGGAG
CATGCGTCCGAGGTGGGGGTCAATGGGGAGATGGACCATTTCACGCCCGAGGGGGGTGAT
GGTGCGGTTGGCATCGAGGGCGCCGATATCGGTGAGGGTTTTATAGCCTTCGTGAATTCG
ATTGTGTTGAGGGGGATCGAGGAAGGGAAAGCGGTCGATGGCGGGGAGTTGGAGAAGACT
CATTTGTAGAATGACGCCGGCGAGGGAGGTGCGGCGTATTTCGGGGTCGGTGAAGCGGGG
GCTGTTTTCGAGGGTGTCTTGGCTGTATAGAAAAATGCAGATGCCATCGGTGATTCGTCC
GCATCGACCGCGACGTTGGCGGGCACTGGCTTGGGATACGTGTTCGATCTGAAGGCCTTG
AACTTGGGTGCGGGGATGGTAGCGACTCATGCGGACGAGCCCGCTGTCGATTACATAGTG
AATACGGGGAATGGTGATGGAGGTTTCGGCGACGTTGGTGGCGAGAATGATGCGTCGGGC
TTGGCCGGGTTTGAAAACGCGTTGTTGGTCGCGCATACTGAGGCGGCCGTAGAGGGGTAG
AATTTCGGTGGAGGGCCATCGTTGCCCTTCGAGCTTTTCGACGGCTAGGCGAATCTCTCT
TTCGCCGGGTAGAAAGATGAGAATGTCGCCTTCAGTATCAATGTCGTTGATCGAGTGAAT
GGCTCGTAAAATATGTTGGGGGAGTTCTTCTTCTTTTTCGGGGGGGAGAAAGAGATCTTC
GACGGGGTAGGTTCTGCCTTCGACTTCTAGTACGGGGGCGTTGTCAAAAAAAGTGGAGAA
GCTGTCGGCATCGAGGGTGGCGGAGCTGATGATGAGTTTGAGGTCGGGCCGTTTGGTTAA
AAGGGTTTTTATGTAGCCGAGTAGGAAGTCGATGTTGAGGCTGCGTTCGTGGGCTTCGTC
GATGATGAGTGCATCGTATTGGTTGAGTTTGCGGTCTTTGCGTGTTTCGGCGAGAAGGAT
GCCATCGGTCATGAATTTAATGGCGGTTTGTTCGCTGGTTTGGTTTTCAAAACGAACGTG
AACGCCTATTTGTTGTCCAAGTTCAGCATGGGTTTCTTCGGCTACGCGTTGTGCCATGCC
GGTGGCGGCGAGGCGGCGGGGTTGGGTGATGCCGATACGTTTGGAGCGTCCGAAGCCGGC
TTGATAGACCATTTTGGGTAATTGAGTGGTTTTTCCGGAACCGGTGGTGCCGCAGATAAT
AACGACTTGATGTTCTCGAATGGTTTGAATGATCTCTTGATACCGTTTTGAAACGGGTAG
GGCATCGGGATAGTCGATGTGAATGAATTCATCGGGTCGAGGGGTTGAGCTATTTAAATC
GTTTGTTTTGTGAGACATGAGGACGTAGTGAGACATAGCCGGAATGGGGGTTCAAGCCTT
ATTAAATTGGAACCTTGGCACTTTCTGCTTTGCCTGCGTTGCTGGTCATGGTTGGATGGG
GTTTTCGGAGGTTTTAATTATGTTTAAACATATCGTGATGTGGCGTTTTAAGCCGGAAGT
TCAGCGAGAAGATCAAGGGGAGATGAAGCGACAATTAGAAGCGCTTTTGGATGTTGTTCC
TTCTCTGCAAGCGATTGAGGTGGGGTTGAATGTGGCGGAGGGAGATGCGGCGTTTGATGT
GGTTTTGACGACGGTCTTTGAAGATGAAGTTGGTTATCAGGCATATGCCACGGATCCGGC
ACATTTGGAAGTGGTTGATTTGGTGCGTTCGTTGGTATGCGATCGTGCGGTTGTGGATTA
TCTAGATTAAATAAACTATTTTTTTTATAGACCATTGCCTATATCTTTTCGCATGTGTCG
GATCGTTATTATCAATTCGAAAGAGGAAATATGAGTCAGCCAGAAATAATTGTTGCGTTA
GATGTGCCGAATGGGGAGGCGATGCGGGCTACGTTAGCGCGTATGCCGGATTCGATTGGA
TGGTATAAGGTGGGCTTGGAGTTGTTTTGTTCGGAGGGTCCATCGGTGTTGGGACCGCTC
CAGGAGCAACATAAATCGATCTTTCTTGATTTGAAGTTGCATGATATTCCGCGAACGGTG
GGTAATGCGGTTAAGACGGCGGCGGAACATGGGGTGAACTTGATGACGGTGCATGCTGTG
GGAGGACGTGCAATGCTGGAAGAGGCGGCAGCGGCGGCGGCTTCGTGTGTGTGTCCGCCA
AAGTTGGTAGCGGTGACGACGTTGACGAGTTTGAATCAGGATGATTTTAGTGATTTGGGT
GTGGGTCGAACGGTTGAAGAGCAGGCGGTGGCGCTGGGTGATTTAGCGATTCGTTCGGGC
ATTGATGGTTTGGTTACGAGCGCACATGAAGCTTATGCGTTGCGACAGGCTTTTCCGGAG
GCGTTACTTGTGACGCCGGGGATTCGGATGCCTTCGGGTGATGTGGGTGATCAGAAGCGG
GTGGCAACGCCTTCGTATGCGGTTGAGCAGGGTGCAACTCATTTGGTGATTGGGCGTCCG
ATTGTGCAGGCGGCGGATCCGGTTTTGGCTGCTGCGATGATGTTGGATGATATGAATAAG
GCGGTGAAATAATGCAGCGACCGAAGGTTTTGATTATTACGGGGTATGGGGTGAATTGTG
AGGCAGAGTCGGCTGAAGCTTGGCGGCGGGCTGGTGCGGATCCGGTTTTGGTGCATGTGA
ATGATTTATTATCGAGTCCCGATCAGATCGATGCGGTGGATGGGCTGATGTTTATCGGTG
GATTTTCGTATGGGGATCATATGTCGAGTGGGCATGTGTTTGCGCAGCGGATTAAACACC
ATATTCAACCACGGCTGCAGACGTTTATTGATGCGGGTAAGGTGATGTTGGGTATTTGCA
ATGGGTTTCAGGTGATGACAAAGATGGGTTTATTGCCTGGATTGAATGGGGACTATTTTA
TTCCGTCAGTTTCTTTGATTCAGAACGATTGTGGGCATTTTCAGAATTATTGGGTGAATA
TTCGTTTTGAGGATGCGTCTCGGTGCATCTTTACAAAAGGGTTAGGAACGCTTCCTTTGC
CGATTCGGCATGGGGAGGGTAAAATATTCACCTTGGATGCGGCGTTGCTTGAACAGCTGG
AAGAGGCGGGGTGTGTGGCGGCGCGGTATGTGGATGCTGCGGGGAATCCGACAGATGCTT
TTCCAGATAATCCGAATGGATCGCTCCATGCGATTGCGGGTTTATCGGATCCGACGGGTC
GAATTTTTGGGATGATGCCTCATCCAGAAGCGTATCTGTTTCCGGAGAATCATCCGCAAT
GGGATGTGCAGAAGCGGGCTAATTCACTCCCGGAAGAGGGGCTTGGATTGATGCTTTTCC
GCAATGCGGTTGAGGCGATGAATGAGGTGATGGCTTAAGGCAATGCGGTACGCAGGATGG
TTCCGGTGCCTGTGAGGGTGTAGCTGGAAAGTCCGGCGGGAATGAGGACGGAACGTCCGG
TCGGAACCGTGAGGCTGTTATCGGATCCCCATGTTAGGGTGATTTGACCTTCGGCGATGA
ATAAGGCGTTGAAGGTGCTTCCATCTAAGGTGCATACATGGTTTCCGTTGAGGATCCATT
TATCAAGTTTGAAATAGTCGCACGCGAGTATTTGCCAGTGTTCGAGAGTGTCTGTTTGAG
AGAGACAGATGGGTTCGACGAGGGGATTTTCCGTATCATCCCAGTTGATTACTTCGACGG
CTTTTTCGATGTGAAGTTCACGCGGTTTTCCATCATTTCCCATTCTGCCCCAGTCGTAGA
TACGATAGGTTGTATTTGAAGATTGCTGGATTTCTAGAATCAGGCATCCGCTGTCAATCG
CATGAACACGTCCGCCGCGAACGAAGATGGCACTCTCTTTTTGTACGGGAATTCGTTGCA
GAAGTTCCTCGCTGGTGTTGTTTTCTACGGCGGCTAAGAATTGGTGTTGGGTGGTGTTGG
GTTGGAGTCCGCAATAGACGGCTGTCTTGTTATCGCCCAGTAGATACCACATTTCTGTTT
TGGGCTCTCCTCCATATTGGGCGGCAGTTAGGTCGTTTGGATGGACTTGAACGCTGAGTT
TTTTTGACGCGTCGATGAGTTTGATCAGAAGGGGAAAGGCATCATGTTTTGATCGGTTGC
TGATAATCGCTTGTGGGGCTTGCTTGAGGAGTGAGCGAAATGATTCTCCCGTGTAGGGTC
CGTTTTCGACGATACTCATGCCGTCGTTGTGGTCAGTAATTTCCCATGATTCGGCATAGA
TACCGGTTGAAAGATTGCGATTAAAAGTTTCGGGTATACGGGAGCCTCCCCAGGGGTAAT
CTTTGTAGACGGGCTTAAACATTAGAGGATATAGATTCATGTTCATGGCGTTGAAATTTA
TAGAGAAATAGGTGCAATTCAAGCCGGAAAAAGTTAAACCTCTGTATATGGAAGAGCCTC
GCAATAGAAAAGTGAACCGCGATCGATGGGAATTGGATCGAGTTCGCTATCAGATGGATA
AACCGGCAGCTCCTCAGCGTGATCCGGTTGCGGTGAAAGATATCGTTGCGGATGTGGCAG
CGGGCTTGGAACAACCGTTGCAAGAGTCGATTCGGATTCTTCGTTCGGTTTGGCCTAAAT
TGGTGGGTCCGTCGATTGCGTTGCATAGTCAGCCGGGTTTTATCAAAGAGGGTATTCTTT
ATATCTTTGTGAGTCAGGCGGGGTGGCTTTCAGAGCTAGAGCGGAATCGTCAGGCTGTTT
TATACAAGATAGAAGATCGGTATACAGAGATGAATATTCGGCGTCTTCAGTTTGAGTTAC
GGCGCCCGGATTAAAGAATGGATCCGGCTAGATCGGCTAATTCGGAACGTTCGCCTTTGG
TGAGGTTAATGTGGGCATAGATCCGTTGTCCGCGCATTTTTTCGATGAGATAGGAGAGTC
CATTGGAGTGACTATCGAGGTAGGGGTGATCGATTTGGAATATATCGCCTGTAAAGATGA
TTTTGGTTCCTTCACCGGCGCGGGTGATGATGGTTTTGATTTCGTGGGGAGTGAGGTTTT
GTGCTTCATCGATAATAAAGCAGGTTTTCACAAGGCTACGTCCGCGAATGTATGAGAGGG
GTTCGATGACGAGGATTTTATCGTCGAGAAGTTTGGCTACCTGGCTGCGTTTGGTGCTTC
CTTCTGCGTGTTCGATAACGCCGAGGTTATCAAAGAGGGGTTTCATATAAGGATCTAGTT
TAGATTGAATATCACCGGGGAGGTATCCGATATCTTTGTTGCTGAGGGCGACGATGGGGC
GAGCCATTAAAATTTGCCGATAGCTTTTCTTTCGTTTGAGTGCACCGGCTAATGCTAAGA
GGGTTTTTCCGGTGCCGGCTCGGCCCGTGAGGGTAATTAATCGCACGCGATCATTGAGAA
TGGCATCCAGTGCGAAGGTCTGTTCGGAGTTGCGGGGTGTGATGCCAAAGGCGGGGATTT
TATCTACATGGCGAATGAGGTTTAATTCTTCATCATAGGCGGCTAATGCAGATTTGTGTT
CGCTGCGAAGAATGAGGTATTCGTTGGGAGTTAGGGCGGGGTCTGCGTTTAGTTGATCGG
CTGGAAATTCATAAGGGGGTTTATACATTTCGGTGATCAGTTCGCCGTCGATATGATCTA
TGATACGGGTGCCGGTGTAGAGACGTTGTACATCGCTGACGTGATCGTTTTTATAGTCTT
GAGACATCAGACCCACGGCTTTCGCTTTTACGCGTAAGTTCACATCTTTTGTGACGAGAA
TGGTGAGTCGTTCTGGGTGCTCCATCGCGACTTGGTAGGCGGTGTTCAGAATCTGATGAT
CGGGTTTTTTTTCGGTAAAGTTAGCGGCCAGTTTTTCATCGAATTGACCTTCCATGCGAA
TGCAAATTCGTCCTAATCTGGGACCGATGGAGACGCCATCGCCAAATAACATATCGCTAC
TGAGACTATCGACGGTGCGGGCAAATTCTCGTGCATGAAAGTTGAGGGATTCATTCCCTT
TTTTAAAATTATCTAGCTCTTCTAATACGGTAATGGGAATCACGATGTCGTTTTCGCCAA
AGTGATGAATTGAGTTGCTGTCGTGTAGGATTACGTTGGTATCGAGAACGAAAATTTTCA
TGGCCGATGCTGGAGGCATAGGATTATCCCTTCTTTTTACTCATCGTGGGATCATCTTTA
TTGTGTGTCAACGAGGAATTTATGTTGAGCGGAAAAAAGCGTTACCGAAGGTGAAACCAG
CGGCTTATTTTCATTCGGTTGGCTGCGATGAAGGCATATAGGCGGTTTGCAAAGGGTTTT
AGGGGCGACCAGCGCGTCCATGCGACCCAGCTTGATAATCCGACGGATTGATAGGCTGCA
TGGACGGCATCGATTCCACTCAGCCATTCTCCAGATGGCAATAGAACGTGCATTTTTCCG
GCGGCTTGCTCGGTGGAAAGTTGGGGATAGTCTTTGAGTGCCGATGCATCATGAATATCG
ATAAAGTGTATTTTCTTGTGCGTGTCGTAGTGCATCAAGATGCGTCGGTTTTTTAGACAG
ATGGGGCAGGCGCCGTCATAAAAAAGAGTCATGGTTAGCGTCCTCGATCGAGGCGTAATG
CATTCCGAAAAGGAAGCCCAGCGGCTCGGATTTTTTTCTGTGTTTGGTCGCGATCATACG
CCACTCTTCGTAGATTAATGCGTGCTTGATCTGTGTCGTAGAGTACATAAGCGGCATCGG
GATTATGGTCGCGGGGTTGTCCGACAGAGCCTACGTTGATGAGGTATCGATATGCAGGTT
GGATGGTAAGGGATTCAAATGAACCATGTTCAACGCGATTGTTTTTTACAAAGGCGGTAG
GAATGTGGCTGTGACCAATAAAGCAGACGGGGCTGAATTGATTACGGAAATGATCGATAG
CATTTTGTGTATTGAGGACATAATCCCACTGATCGGGATGGTGGAGGGAGCTATGCACCA
GTGTAAATCCGTCTACATCCATGACAAGCGGAGCTTGTTTGAGGATTCGTTTTTCAGCCC
GTGTTAATCGCTGTCGTGTCCAGCGGAGGGAGTCTCGAACAGATGGGTTAAAGATGTTTA
ATGGAATACGACTACTACAGTATTCATCGTGGTTGCCTTTCACGAAGGCGCAATCTAATT
GGTTGAGTTGGGCGAGGCATTCCGAGGGATTTGCGTTGTAGCCTACGATATCACCTGTGC
AGACAAAGCGTTGAGCTCCTTGTTGTTTGGCATCTGAAATAACCGATTGGAGGGCTTCCA
GGTTTGCATGAATGTCACCCAATATTGCGTAAATCATAATGCGGAGGCGGGGCGGATGAA
CACGGGTTCGGTGGGGGTTGATGCTTCTTCATCATACCGATAGCCGTTGAGGTTAAATGC
GAGAAGGTCTTCACGTTTTGTTACGCGATTCTGAATAAGGTAGCGAGCCATGTAGCCGCG
TGCTTTTTTTGCATAGAAACTAATGATTTTAAAGGTTCCGTTTTTTTCATCTTTGAATAC
AGGTGAGATGATTCGATGGGGGAGCTCTTTTTGAGGTACGGCTTTGAAATATTCTTGTGA
TGCGAGGTTAATGAGGGGGGTGTCGGTTACCTGTTTGAGATGGGTTCCAATTGATTCTTT
CCAAAAGGTATATAGGTTGGGTGCTTGCTTGGTTTGGAGAGGTCGACCCATTTCTAGCCG
GTAGGCTTGAATGAGGTCAAGGGGGCGTAGAATTCCGTAGAGACCTGACAAGATGCGGAG
ATGATCTTGGGCATAGGTTTGCTCGTCTGCCTTTAGTGTGGGTGCATCTAGACCATCGTA
CACATCGCCAGTGAAAGCAAAAAGGGCGGGTTTTGCATTTTCGAGAGTGAATGTAGGGTT
CCAGTTTTGAAAACGTTCTTGGTTGAGAAGGGCTAGTTTATGACTAATTTCCATGAATTC
GCCGAGTTCATCGGTTTTCATTTTTCGAAGTTCGTGGATCAATTCTTCCGATTTTTTTAG
AAAATCAGGTTGTGTAACCGTTTGATCGGAATAGGTTTCCATATCCATGTTTTTGGATGG
GGAAAGGAGTGCAATCATGAGTCGAGTAGTTCCTTGATATGAGTTTGATACAGGTTGGGT
TCAAGTAGAAAGGAGTCGTGGCCTTTTTCCGAGCTGACTATTTGGTAGGTGCTTGGTACA
CCGGATGCTTGAAGGGCATCGAATACGTCTTGTTGCTCTTCTGGATAAAAGCAGCAGTCA
GAATCAATACTGAATATCAGATGGTTTTGATGCTGGCATGATTGAAAAAGGGTCTGATCG
GAGACTGCTTTTAGATCGTTTTTCAGATCAAATTGAGACCAGGCAGCAATTAAGTTTAGA
TAGGTATTAGCGTCGAAACGGCGGACAAATTTACGGCCTTGGTGGAGGAGATAAGATTCA
AGCGGACGGCGAATCTTATACCACGAGAATTCATCTTTTTCTTGTTCGCAGCGATCGTTC
ATGCGGGCTTCCATATCGGCTAATGAAACGAAGGTTTTATGGGAGATCATGCGGGCGAGT
GCTAGACCTCGTAGGGGTTCGGGCCCGTCATAATAATGCCCATTGCAAAAGTTAGGATCA
TTCTCGATAGAGAGAATCTGTTCTAAATTGTGGACTTTGGTGAGGGTGGGAGCCCGCAAT
CCACATGCAATGGTTATGACGCGGTTGGTTTTGGTTGGATAGCGTGTGGAAAAATTAAGA
GCCATCATGCCACCGAGGGAAGAACCGATGACGGCATAAAAGTGATCGATGCCAAGATGA
CTGAAGAGGGGCAACTGTGCATCTACGATATCGCTGAATTGAACATGCGGAAAGGAACCA
CCATAGGGTTTGTCTGTGGCGGGATTGATAGAGCTGGGTCCGGTGCTACCGTAGCATCCG
CCGAAATAGTTGCAGCAAATGATGAAATAGTGATCGGTATCGAGCATCTTGCCTGAACCG
ACGAAGGCATCCCACCATCCGGTTTGACATTCGGATGTCCAGCGTTCTCCGGCGGGATCG
ACGGAGGGGTTGTTGCCGGCGGCATGTTGTGATCCGGAAAGGGCATGGAAAAGGAGTATG
GCGTTGTTTTTTGATTCGTTCAGCTTGCCGAAGGTTTCATAGGCAATGGTGATCGGGCCA
AAGGAGCTGCCGTCTTGCAACAGAAGCTGATCTTGAGCACTATCACCATATGTATAAAAT
TGGGTGCAAACGTTCAATGCACACTCCTTATTCATGTTTTTCGGCTGGATTAAACGACAG
CCAATGCTTGATCAATGTCCGTTAAGATATCGTCGATGTGCTCAATGCCTACGGATAAAC
GAACCAAGTCGGGAGTAATCCTTGCACTGAGTTGTTGTTCTTCCGAGAGCTGTGAGTGGG
TTGTGCTTGCGGGATGAATGGCTAAGCTGCGAGCATCACCCACATTGGCTAAATGTGAGA
AGATCTGCAATTTTTCAATAAAGGTTCGTCCAGCTTCTGCTCCTCCTTTTACACCAAAAA
CAACCATACCACCGGATCCTTTTGGCATATATTTTTGTGCAAGTTCGTATGAACTATCGC
CTTCTAGGGCAGGATGGCGCACCCATTCCACTTTGGCATGGTTTTGGAGATGTTTGGCTA
CGGCAAGTCCGTTTTCGGAATGTCTTTCCATTCGGAGGGGCAGCGTTTCAATGCCTTGAA
TGGCTTGCCACGAATTATCAGGTGAAATGCAGGCGCCTAGATTACGTAGCGGAATGAGCC
GCATCCGCAGGATGTAGGCTAGTGGAGCCAGATCACCGAGATCGTTTGCAAAGCTGGTAT
TCCAATAGCTGGGTTCGGGATCGGAGAGAAGGGGGTGTTTCCCGGTGGTCCAGTCGAATT
TGCCTGAATCGACTACGATGCCGCCAATGACGGTTCCGTGACCGCCGAGCCATTTGGTTA
GAGAATGGATTACGATGTCAGCGCCATGTTCGAGCGGTCGGCATAGCGCAGGAGTAGAGA
AGGTGGCGTCCACAATGAGGGGTAAACCATGTGCATGGGCAATATCTCCAATGGCTTGTA
GATCGACCAAATCTAAGAGCGGATTGCCGACTACTTCGCAAAAGAGTGCTTTTGTTTTGT
CGGTAATTGCGGCTGCAAAGTTTTCTGGGTTGAGGGGGTCGACCATTTTAACGGTGATGC
CCATGGAGGGCAAAATGTCGTTAAATTGGGTATACGTTCCACCATAGAGGTTGTTTGCAG
AGACGATTTCATCGCCTTTGCTGGCCAGATTGATGATGCTGTAGAAGGCGGCGCTGGTTC
CGGATGCTAGCGCGAGAGCTGCTGCCCCTCCGTCGAGTGCTGCTACCCGTTGCTCGAGAA
TATCGGTTGTGGGATTCATTAAGCGGGTATAGATGTTTCCCAACTCTTTTAAGGTGAAAA
GGTTATTGGCATGTTCAGCGCTATCAAAGCGATAGGATGTAGTTCGATATAGCGGTGCAG
CATGTGATTTGGTTGTTGCTTCTGCTTGCTCATATCCTGCGTGTAAGCATTGGGTTTCAA
GTTGGCTCATTCTTCTTCTCCTGTCTTATTCCATAAAAGAGGTTAAAGCTGATCTTATTC
GTCGTCTGAGTCAACCGTATTTTGGGCGAGAAATTGACGTAAGAGCTTCAGTTCAGAGGG
TTTTGCACGGCGCCATTCACCGGGTTTGAGGGTGTCAAGCTGGAGGGGGCCGATGTGGGT
ACGCTGTAGGCGAAAGATTTTTCGTTCGAAGTATTCCATGAGTCGCCGAATATGCCGGTT
ACGGCCTTCTTCGAGAATAATGGTATGAATGACTCCCTGTCGTGTGTGGGTGCCTTCGCT
GATTGATTTTACACGGAGTACTTCGCCTTTGTTGGGAATGCCTTTGATTGCTTTTTGCTG
TTGGAAATGTCCGAGGGGTTTATCGACCCAGACTTGATAGGTTTTTTCGATATGGTGTTT
GGGGTGCATGAGGGTATGAGTTAGTTCGCCATCATTGGTAACCAGAATAAGACCTTCGCT
CATGAAATCGAGGCGACCAACGGTGTAGACCCGTTCGGGTAGATCGTCGAGTAGATCGAG
AACCGTGGTTCGTCCTTTGGGGTCATCTGAAGTACAGATAACTTTCGGGGGTTTATTTAA
TAGCAGGGTGATGGGGGGTTCAATCTGCAGTATCTTGCCGTTGCATTCGACGTGTTGACG
ACCTGGCTCGACGCGCGTGCCGAGTTCGGTGATGACTTTTCCATCTACTTTGACGCGTCC
GGCGGTGATGAGCGTTTCGCAAAAACGGCGGGAGCCAAGACCGCAGTCGGCCATGAATTT
TTGAAGTCGGATGGGAGGTTGGGGTTTCATCATAAAAAAAGCACCTTGCCTTGAGCGAAG
GTGCTTTGAATTGGTGGCCCGTGAAGGTCTACTCTTCGGGTTTGGTTTTGGGCAGACCGT
ATGCGCGGTCGCCTTCTTTCCAGCGGCCATCTTTTTTTAAGCTGTCTACGCGTTCAAAAC
GTTTCAGTACATTTCGCTTGGTGCGAATCTTCGCGGCGCCTTTCAAACTGCTGTGCATCG
ACATGGTGTTTCTCCTTCGTTCGTAAAGGCGTAGAGAAAAACTGTTTATTGCGAATCTGT
CAAACCCATATGTGTTAAATTACGGGGTTGTTGGGAGGGCCCGCTTGTTCAGAAATCACG
ATTTATAATCGTGTAAATGACCCCTTGCTATGGATGAGTGTAGAAGATAGGTTTTTGCGG
ATGCAGTGCAAAGAGACAAAAATACGCGTAGCGGTTGGGATGAGTGGGGGAACTGATAGT
TCCGCTGTGGCTGCGATGTTGGTTGATCAAGGCTATGAAGTGATTGGGTTGACGGCGCAT
ATGTGGAAAGAGGGCTCGCGCTGTTGTTCGCTTGAAGATGTGGAGCGGGCTCGAAGGGTG
TGTGATTTTCTGGATATACGGCACTATGTTGTGAATGCGCAGGAGGTATTCGCGGAAAAG
ATTGTGGATCCGTTTGTGGAGGGGTATGCGGCAGGTGAGACGCCTTCGCCTTGTATTCAG
TGTAATGCGTTTATTAAATTTGGTTTTTTACTGACGCGGGCGGAGCAGTTGGGCTGTCAA
TCGGTTGCCACGGGGCATTATGCACGGGTGGAGAAGGATGAGGCTGGATTTCATCGTCTC
TTTTGCGCGAAAGATCCTGAAAAAGATCAGTCTTATTTTTTGCATCGGTTGAGTCAGTAT
CAGTTGGAGCATTTGATGTTTCCATTGGCGGATTTGCCGAAACCAGAGGTGCGCGCCTAT
TCTAAAGAACGGGGTCTTCCGATTGTATCGCGGGGGGATAGCCAAGATCTTTGCTTTATT
GAAGAGGGACGGTTGGCTCATTTTGTTGAGCAGCGGAATGATTCTGTGGCGGTGGAAGGT
GAGATTGTGGATCAAACCGGACGTGTGGTGGGGCGTCATCAAGGATTACATCATTTTACG
GTTGGTCAACGAGGCGGATTGGGAGTTGCCTTAGGGAAGCGCATGTATGTGAAGCGCTTA
GATAAAGTGAATAATTGTGTTGAAATTGCCCCACGTCCGGGAGTTTTGTCGAAAATGTGC
CTCGTTCGGGATCTTCACTGGATTCATGCAGAGTCGGATGAACCAATGCGTTGTTTGGTG
CGCCCTCGATACGGAAGCCAAGGGGCATGGGCGATGATTGCGCCTCAGGGTGATGGATTT
GCGCAAGTTCAATTTGAGGAGCCTCAGTTTGCTTTGGCACCGGGGCAGGCGGCGGTTTTT
TATGATGATACGGAGGTTCTTGGAGGCGGTTGGATTGATCTAGTTCCGGAGGCTGAAGAG
ACGGTATCGAAAATTAATGTATCAAGTATTTGATCATAAAGATGGAATGATATAATTACC
GATCTTTTAAAATTAGGGAAAAAATGAATATACAACTTGCAGCAAATACAATTCGTGGCC
TTTCAATGGACGGTGTTCAGGCCGCAAAATCAGGTCATCCAGGGATGCCGATGGGTATGG
CGGATGTGGCTGCCGTGCTTTGGCTTAATTATTTGAAACATAATCCAAAAAATCCAGCGT
GGGCGGATCGAGATCGCTTTATTCTCTCAGCGGGTCATGGATCGATGTTGCATTATTCAT
TGCTGCACTTGGCAGGTTTTGAAGATATGACGGTGGATGAGTTGAAACAGTTTCGTCAGT
GGGGTTCTCGCACGGCGGGGCATCCAGAATTCGGGCATGCGCTCGGAATTGAGACGACAA
CGGGGCCGTTGGGTCAAGGTTGCGCCAATGGTGTAGGGATGGCAATTGCGGAAAAAATGT
TAACAGCTCGGTATAATACGGAACGGGATGCCTTGGTCGATCACTATACCTATGTGATCG
CTTCGGAGGGCGAATTTGAAGAAGGTGCTTCACATGAAGCATTCTCTTTGGCGGGGAACC
ATGGTCTCGGAAAACTCGTTGTTTTTTATGATCAAAATTTTATATCGATCGAGGGCGATA
CACACATTACCTATACCGATGATGTGACCAAGCGGATGGAGGCCTATAATTGGCAAGTGA
TTGAGATTGATGGGCATAACCATCAACAAATCGGTGATGCGATTGAGGCGGCTCAGGCAG
AACAGGAGAAGCCAACGGTCATTATTTGTAATACAACCATTGGTTTTGGTTCCCCGAACA
AAGCGGGGAGCCATGATTGTCATGGTGCTCCCTTGGGCGAGGATGAAGTGGCGTTAACCA
AAGAGGCATTAGGCCTTTCTCCGGAAGCGTTTCATGTGTCGGACGAGGTGAGCGATCTGT
TTGCCCAGCGTACGGTGGCGATGGAAGCGGTGGAGGCGGAGTGGAATGAGCTCTTCTCGC
GTTGGGGCTCTGAATATCCAGATCGTTTAAGCGAATGGAAACAAGCGATGGGGCAAGAGC
TACCGGATTTAGATGCGTTGATTCCTTCCTTTGAGGCGGGTGAGTCATTAGCGACTCGTG
CGTCTTCCGGAAAAACGATTCAAGCGTTAGCTGACGCGGTTCCTTATCTGGTTGGTGGTT
CGGCTGATTTGGCTCCTTCCAATAATACGTATATGAAAGCGTATTCAGATATCGGTAAAG
ATCATTTTGAAGGTCGTAACTTTCATTTTGGAGTTCGTGAATTGGGTATGGCGGCGATTA
TGAATGGAATCCAGTTGCATGGAGGACTGCGTGTATTTGGGGGCACCTTCTTGGTCTTTG
CAGATTTCTTGCGTCCAGCAGCTAGATTAGCGGCTTTGATGGGCATTCCTGTGATTTATG
TTTTCACTCATGATAGTTTTTGTGTGGGAGAAGATGGCCCAACGCACCAACCAATTGAAA
CTGCGGCGAGTTTGCGCATGATCCATAATCTGACGGTGATTCGTCCGGGTGATGCGAATG
AAGTGAAGGAAGCTTGGATTGCGGCCATGCAGAATCAGACCGGACCGACGGCGTTGCTCT
TGACGCGGCAAGGATTACCGACATTAGATCGTTCCGTTTATCCATCTGCTAGTGGTCTGC
ACCAAGGTGCATACACGCTTTGGCAGAGTGGAGAAGGCTCACCTGACATACTTTTAATTG
CAACGGGTTCTGAAGTGGAACTGGCGCTCAATGCGGCGGAAAAGCTGGCGGAAGAAGCGG
TAAATGTTCGGGTTGTAAGTATGCCTTCATGCGAGTTGTTTGAACAACAGGATGGGGCGT
ATCAAGAAAGTGTCTTACCCGATGCGTGTGATTTGCGAGTGGCGATCGAGGCGGGAACCA
GCTTTGGCTGGGAACGATATGTGGGACGTAAAGGCGCGAAGATCTGTAAAGATGATTTTG
GCGCTTCCGGACCCTACACCGTGTTGCTAGAGAAATTTGGCTTTACGGTCGAGCGCGTGG
TTGATGCGGCACATAATTTATTAAAAGGTTAAAGAGTGAATTGGTCCAGTCTGCAGAACG
GAAGTGATATTCGTGGGGTTGCTTTAGAAGGAGTGGCGGATGAGCCCGTAACGTTAACGC
CAGATATTGCACGAACACTTGGCTGGGCTTTTGCTGATTGGATCAAGGAAGAGAGTGGAA
TTTCTCAACCGCGTATTTCGATAGGGCATGATTCTCGATGTTCAGCATCTAGCTTGAAGC
AAGGGGTTGCGGAGGGGATTGAGCTTTCAGATGGATCGGTGGGTGATTGTGGGCTGGCGT
CCACTCCTGCGATGTTTATGTCGACAGTATTTGAACCACACGCCTATGAGGGCGCCATCA
TGTTGACGGCAAGTCATCTGCCTTTTAATCGAAACGGATTGAAGTTTTTTACTCGAGCAG
GAGGGCTTGATAAAAAAGATATAACCTCCATTTTGAAGCGTGCAGAACAAAAAGGGCTTC
TTGAAGCTCAGCTGCTTGTACGCACCGAAACCACTGAGCTGATGCCTGATTATAGCGCTC
ATTTGGTCTCTATTATTCGAGCCGGCACCGGAATGGAAAAGCCATTGGATGGGTTGCATA
TTATTGTGGATGCGGGTAATGGGGCTGGTGGCTTTTTTGTTGAACAGATTCTTCAACCGC
TGGGTGCAGATACAACCGGAAGTCAGTTTTTGGAGCCGGATGGGATGTTCCCGAATCATA
TTCCCAATCCTGAAGATGCTGCGGCGATGTCGGCGATGGTTGAGGCTGTACGCCAACAGA
AGGCGGACTTTGGTATCATTTTTGATACCGATGTGGATCGAGCGGGTGCGGTCGATAAAA
AAGGAAACCCGATTAATCGAAATCGTTTTATTGCCTTGATGGCGGCCATTGTTCTCGAGG
AGCATCCGGGCACGACGGTGGTAACCGATTCGGTTACCTCTTCAGGGCTTAAACAGTGGA
TTGAATCGCTTGGCGGGATTCATCATCGCTTTAAGCGGGGCTATCGAAATGTGATCAATG
AATCGATTCGGTTGAATGAGTCAGGTGTATCGAGTGAGCTGGCGTTAGAGACGTCGGGCC
ATGGGGCCCTAAAGGAAAACTATTTTTTGGATGATGGCGCTTATCAGATTGCAAAAATTT
TAGTGAAACTTGCCCAGTTGCATCATACCCAAGCGGGAACAATTGATACGCTAATAGAAT
CTTTACAAGAGCCAGCCGAAGCCCTTGAAATACGGCCTAAAATTAAGGTTGCGGATTTTT
CAGCCTATGCCGATCAGGTATTGGAGGCGTTTGTTGATTATGTGGAAGCCCAAGAAGATT
GGGAACGCACCCCTGATAATTTTGAGGGGGTCCATGTTACGGTGCCAAATGGCTGGATAT
TGGTGCGCAAATCGTTACATGACCCTCAAATGCCGATCAATATTGAGAGTAATCTGGAAG
GTGGAGCAACGGCTCTGAAGCAGCAGGTTGTTGCCTTTCTAGCAGCATTCGATGCACTTG
AATTTTAGGCCTTCTTCGAACAGGATTTAATCTGAGAAGAGATCGTCAAACAGCGCCATT
TTTTCTTTTATCTCGATGGTCTGGAAAATCTTTTTCTGAAGGGTAGGGTGCGTCTGAATG
AGTTGCGTTGCATAGTCGATGAGCAAATCCAAGTTTTGCATCTGTTGCATGGTTTCGATT
ACTTCGGTTGCTTTTGGGTGATCAGGTAAAAGCGGTTCAATTCGTTCAAGGATATGTTCA
TGTATCACATCGGTTTGGCGTTTATCTAGTGAAGGCGGTTCAATCGGGTTGATCTCTACA
CGTGGGTAGGCTTTCTCTTCATTCAGGTGCAGCATATGCACTTTTTGGAGACCGAGGAGC
ATGAGATTGGATGTGCCTTTTTCCTGTTTTTCGCAGAGGTGCAGAAGGCCGACCGAAGCG
ATGCTGTTGCGATGGATCGGAGAGTAGATGGAGTCATCACAAATGCCGAAGATTCGATCA
CCGTGAATGACGTCTTCGATCATGGTTTTGTATTTATCTTCAAAGATGTGGAGAGGAAGT
AATTGATGCGGCAATAGAAGGACGCCTGGTAGGACCATCATCGGCACATGTTTTGGATAG
TCTATGTTCATCTAATAGTGATCGGGGTAAGGGACAAAACCTTAGTCATGAATGCCTGAA
AAATGAATACCTGAAAAAGAGCACTTTTGTTTAGATGAATTTCCTTTGCTATTTCGGAAG
GTCTACCGTTTAGCGCGATTAACGATTTTGATCGCCAGTGCGATGAGTAGATAACTCAAC
GGACCAAACAAAAAGGCGAGAAAGAGACCGTAGAGAATTCCGCCAAAGAGGTGGAAAAAT
TTCCCGGTTTTGAGGCAACTGCCTAGCTCTTCTTTAATTTTTGGATGAAGCAAATAGGAA
ATAATTCCTAAAATCATCCAGATAGCGAAAAAGACAGGTGAGCTGTTTATAAAAATCATG
TTGGTATCCCCTTTGTTTTAAGGAACGTAGCTTAATGATGAGGAGTAATGGAGCTTTTTT
TTTATCCGTCTAGCGTTAAAAAGATGAAGGAGCCATCTGTTGGTAGCTTTTTGTAAAGAA
TGGGGTTTAAGAATGAACCTTTAGTGGAGGTTTTAAATGATAAGAAAATATGAAAAAAAA
ATTATAATGCTATTAATCAGCACATCGATTATCGCGGCTTTTTTTAGTATTTCATTTGCA
ATATATTTGGCTGTAATGACCAACGTCGCCACTAATTTTTTTGCGCACTACACTAAACGT
TATACAGATGGATAACTAACATGATAAAGACCCTACTCAGCTCTATAATAGTAAAGATGG
ATCAGCTAAGCACGCCCTTAATTAAGGCTTCGCTCTTTATTATTTTCTTTTGGTTTGGTG
CTCTAAAACCATTGGGAATATCGGCGGCAGAGACCTTGGTTTTAGACACCGTTTACTGGA
TGCCTTTTTTATCACCCCGGCAATGGCTGAATGTGATTGGATATTGGGAGATGATTATTG
GAGTCTGTTTCCTTTTTAATAAGACGATTAAGTATGCCCTCGTCTTACTTTTTTTGCAGA
TGGCCGGCACCTTTATGCCTCTATTTATCTTGCCTAATATAACCTTTCAGGAGGGGATGA
TTCCATATGCTCCCACGTTAGAAGGGCAGTATATAATCAAAAATATCATTATCATTTCTG
CTGCAATGGTTATCGGAGGGAGAGCCCTTCGAAAGAAGCGGAGTGCCTCGATTTAAATAT
TCGCGAGAGGCACTTCAGCTACATACATAGTAAATGGGCCCTCGAAGACCTTGTATTTAG
TTCCATCCTTTATGAGGACAGCTATATTTTTTTTCAGAATTTGAATGCGAATCGTTTGTT
ACGCATCCTGATAGCAATCCAATAAATAACCCTGCGATAATAACGGCGATTGGCGTATTA
ATTTTCATTTAAATTTCCCCCTGTAGATTTTTCTTATACCACAGAGGTCAAATTTTTCAA
AAGTTTAGAGAGCTCTAAATACTATATCGCAGAAGAAGTTGGCTCCGATGGGTACCCCTC
GATAACCTCTCGTACCCCGAAAAAGCAGCAAGCTATCCGAGATAGGGTGGTATTAAGGTG
GTATTAAATAGAAGCTGTAGGGACATCTCAGTTGATGACAGGTAAGGACAGTTAATCAAN
AGAATAGGGANAAAGTGGTGCTCCGAAGAGGGTTCGAACCTCCGACCTACAGATTAGGAA
TCTGCCGCTCTGTCCAGCTGAGCTACCGGAGCTTTTTGTTGAAAAGCATGTAAAAGATAA
GCTATTTAATAAAAAAGCCCACCTAAATAAGGGGGGCTTTTTTAAAATGGAGCGAGCGAT
GAGATTCGAACTCACGACAGTCACCTTGGCAAGGTGGGGCTCTACCACTGAGCTACGCTC
GCTATGTGGAAGGTCGCTATTATTCTCATTGCCTCTGACTTTTCAAGGGTTAATTCCTGC
TAAATTAGCCTCTTGATCTAACGCGAGTTCTTGATAAATTATAGAAAGATTTTACGAGGG
CATTGATGAAAGTATTAAGTCAGAGTGGGTCGCTCATTTGGAGCGATCGGTGGCGGTTGG
GCGCCTTGCAGTCGCACGAGGTAATCAATATTGCTTTGTCTTCAGTTTTGATTGGGTTTC
TTTTTGTGCTGTTCCATCTGTTTGGGAATACGGTTGAAAATGTGAATAGTTCTTCGGCGT
TTGTTTGGATGGTTTCTCGTTGGTCGGATAAACAATCGTTTGGGGCGGACTATTCGCATG
GATTTTTAATTCCGTTTGTGAGTTTGGGCATTCTATGGAGTCGGCGTGAAGAGATTAAAT
TGGCGCCGAAGCAGGTCTGTTTGTGGGGCTTGGGTGTGATTGTGATGGCGTTGGTGTTTC
ATTGGCTTGGAGCAAAAATGCAGCAGACACGTATTTCATTGATCAGTTTGATTTTGTTGC
TGTGGGGGATTCCTTTGTACTTTTTTGGTTGGAAACTGGCTAAAATTCTTATTTTTCCAT
GCGCCTATTTGATCTTTTGTGTGCCGTTGAACTTCTTGGATGCGTTATCGGGTCCGTTGC
AGATGGTTGCGACTTCGATGGCGTATGGGCTTTTGAATGGCTTAGGCATTGAGTGTGAGC
GTGTGGGAACCCAGTTGATGAGTCCTTTCTTTCGATTGAATGTTGACGCGCCTTGTTCGG
GATTGCGTTCGTTGTTGGCGATGACGGCTTTATCGGCGGTGTATGCATATTACACGCAAA
AATCATTTGTGGCCAAATGGTTGTTGTTCTTGGCGTCGATTCCGATTGCGGTTGCGGGAA
ATATTGGTCGAATTATTTCGATTGCATTGGTGTCGATTACGGCGGGTCAGCAGTTTGGTA
CGGGTCTACACCATGACTGGTCTGGCTATGTTCTTTTTGCATTGGCGATTAGCTTAATGA
TTGGATTTGGTAAGTTACTTCAAATTAACTACAAGGAGTCTTTTCGGACATGGAGAAAAG
TTTATTTAAGCCGTTCGTAACGCTCATTGTTCTGATGTCGTTGACACTGTATGCGCTGAC
ATCTGCAGTCGGGGTGCAGTTGAATAAGATTCCAGGTGTTTTGATGGACTTTCCGGAGCA
GGTGGGAATCTGGGTTGGAAATGATTTACGATTTTGTCATAATGCGGAGGCGTGTGCGAA
GGATTATAAGGATGCCTCTTTTTATATTCGTGATTTGGATTTCCCTGATATTTGCCCCAA
TTGTGGTTCGCGCTTATACAATTGTGCGCGGGCTGAAAAAGAGCAGTTGCCAGACGATAC
GGAATTTGTGAAGTCGGCATTTACGAATGCGGCGGGTACGCGATTGCATACATCAATTGT
TTTATCGGGATCGGCTCGAGATAGTATTCACCGTCCGCAACGTTGCTTGAAAGGACAGGG
CAATACGCTTGAAAATGAATATTCACTGGAAGTGCCGATTCTGGGTCGTGATCCCTTGGA
TGTACGTGTGATTAAGACATCACGTGTGTTTCGAACGGCGGATGGTGAAGTCCCTTATTA
TGGTTTCTACGCCTATTGGTTTGTGGGGAAAACGCGAGAAACCTCATCGCATTATGTTCG
TATGTTTTGGTTAGCGTGGGATCGTGTGGTCAATAGTGAGGGGAATCGGTGGGCCTACAT
TGCGGTGTCGGGTACTCGTGAAGCTGAAGGGAATGATTTTGAAGAGCATATTATCAGTTT
TGTTCAACAGGTTTACCCGGAAGTGTTGAGCGATGCGTTTCGCAGTCGGGTGTATGCGAA
TCAATGAAGTAAGTATGCTTGAATATTGCACCCGAGAGTGTAATCCCTATACTCCGAAAC
TTTCAGGAGTATTGTATGTCAGAAAATCATTCGATGAATGTTGCTTATATAGCTAAGCTC
GCGTCACTTGATCTATCGGATCAAGAAAAGGAACTGTTTCAGGCTCAGCTAGATCAGGTT
TTGGAGTATGTTGAACAACTGAACGAAGTTGATTTGCCTGAAACGGTTTCCGAAACGAAT
CAAGGCGTATCGCTATCGAATTTGCGTGAAGATATAGCCACGGGATCGATTTCACATGAA
GCGGTTATTCAAAACGCACCGGCTGCCACCGATGGGTGCATTCGTGTTCCAAAAATTATT
GATCAATAGGGTTCTATGAAATCATTACATACACAAACGATTGAAGAGTTATGTTCGAAT
TTAAAAGAGGGCGTGTGTTCATCTGTCGATATCGTTGATCAATTATTGGATGTGATTGAT
CAGGATGCCGGGCGGCTGGGCGCTTATATTTCATTAAATCGAGAGCAGATTCAACGTGAG
GCTGTTCAAGCAGATGAACAGCGTATTCAAAACGGATCGGATTCATTGTTGGGCATTCCG
ATTTCAATAAAAGATTTAATCAATGTGCAAGGTGATCCGTGTACGTGTTCATCACACATT
TTAGAGGGCTATGTTTCGCCGTATGATGCGACGGTGATTACAAAATTACGCGAAGCGGGC
GCGGTGATGTTTGGGCGAGTGAACATGGATGAATTTGCCATGGGATCGAGTACGGAAAAT
GCAGCGTTGGGGACCACCTCTAATCCTTGGGATGTAGATCATGTTCCGGGTGGGTCGTCG
GGTGGCTCTGCGGCTTCGGTTGCGGCAGATCATGCGATCGCTTCGTTGGGTTCGGATACC
GGTGGTTCTATACGGCAGCCGGCTGCTTTTTGCGGTTGCGTGGGGCTCAAGCCCACCTAT
GGAAGAGTTTCTCGGTATGGGCTAACGGCTTTTGCATCTTCACTTGATCAAATTGGACCG
ATCACGAAAACGGTTCGTGATGCGGCATTGCTCTTGGAGGTCATTAGTGGTTTTGATCCA
AAAGATGCGACTTCACTCGATGCTCCGGTGCCGAATTACAGCGCAGGATTAGATCGGTTA
AAGTCGCTTGAGGGAATGAAGCTGGGATTGCCTCGAGAATATTTTGTGAAGGGGATGGAT
CCAGAAGTGGAGCAAGCGGTTCGAGCGGCTGTGGAAACATGTCGTACGTTGGGTGCAGAC
ATTGTCGATGTGAGTCTGCCGCATACAAAATATGCGATATCGGTGTATTATATAATCGCG
ACGGCAGAGGCTTCGGCTAACTTAGCTCGTTTTGATGGTATCCGTTATGGTGTGCGGGAA
GAGGGAGCTAATCCGGCTGAGCTCTATGCAAAGACGCGGGCAGCTGGCTTGGGAGCTGAG
GTAAAGCGTCGAATTATTCTCGGCACGTATGTACTGAGTAGCGGGTATTATGATGCGTAT
TATAAGCGAGCCCAGCAGGTTCAACAGTTGATTAATGAGGATTTTCGAAAGGTATTTGAA
ACGTGTGATGCGTTGCTGGCTCCGGTAACGCCGACTCCAGCCTATCGTAGAGGCGAAAAA
ACCGATGATCCGCTAAAGATGTACTTAGATGACATTTTAACGACCTCGGTGAATTTGGCG
GGTAATTGTGCGCTTTCTGTACCGTGTGGATTTTCAGCGGCAGGGATGCCGATCGGACTG
CAGGTCATCGGGAATCATCTTAAAGAACAAACTATTTTAGACATCGCTCATCAGTATGAG
CAAAATACCGATTGGCATTTACGCAAGCCGGAGTTATCTCATGAATAAATACGAAGCGAC
TATCGGGCTTGAAACACATGTGATGCAGAAAACGGCAACAAAAATGTTTTGCGGTTGTAA
ATATGTTTATGGTGCAGCAGCAAATACACATGTTTGTCCCGTGTGTTTGGGCTATCCGGG
AGCAATGCCGGTGCTGAATCAAAGAGCGATTGAGTTGTGCTGCAAGGCGGGTCTCATGCT
GAACTGTTCGATCAATCAGTTGAGTCGTTGGGATCGGAAAAATTATTTCTATCCTGACAT
GGCTAAAAACTATCAAATTACGCAGGCTGATCAGCCGCTCTGTTTGGATGGATTCATTGA
AGTGGATGTGAATGGAACGCAGAAGCGTTTTGAGATAGAGCGCATTCATCAGGAAGAGAA
TGCGGCAAAGAATATTCATGCGAGTGGGGCAAGTTTGGTTGATTATAATCGAGCGGGAAC
GGCTCTTATGGAAATCGTTTCGCATCCCTGCATGCATTCTGCCGAGGATGCATTGGCGTA
TATGACCTCTATTAAGCAAATCATGCAATATGGTGGAATCAGTTCCTGCGATCAGGAAAA
GGGTCAGATGCGTTCCGATGTAAATATCTCCGTTCGTCCAATTGGACAAAAAGAGTTGGG
CTCAAAAGTTGAGATCAAAAATATGAATTCATTCGCCTTTATTCAGGAGGCGATTGAATA
TGAAATTGATCGCCAGATAGCTGTTTTAGAGAGCGGTGGAAGCGTGGAACAAGAAACACG
AGGCTATGATTCAGATCGCGGAGAAACATTTGTTCAGCGTTCGAAAGAAGATGCTCATGA
TTATCGATATTTTCCGGAGCCTGATTTGTTGCCACTGCAACTGAGCGAAGACGAGATTGC
GGCATGGAGGATGGAACTTCCGGAACTACCAGAACAACGTAAAATGCGGTATATTGAATT
GTTGGGATTGCCGGAGTATGATGCGTCTGTCCTTACGTCTGATAAAGCGATATCGGATTG
GTTTGAGGAGGTTTTAATACACACCTCACAGGCAAAAGCCGTTTCTAACTTTATCATGGG
TGAGATGATGCGATTGTTAGCTGAAAAAAATAGTGAGATTGGGGTGTGTCAGATTACGCC
TATTGCATTAGCCCAGGTTGTCGATTTTATTCAAGCGGGCACGATTAGTCATGGTGCCGG
AAAACAGATTGTAGAGATTTTATTTAATGAGGGTGGGGATCCGCAGCAAATTATAGATTC
AAAAGGGTTGGCTCAGGTTTCTGATGATGCTGAATTGGAAAAATGGGCCGATACAGCGAT
CGACGAACACCCAAAACCGGTCGAAGAGTATCGGGCAGGCAATGCCGCTTCGATTAATTT
TCTCATGGGTCAGGTGATGAAGATGAGTCGTGGAAAAGCAAATCCCGGAGCGGTTATGCA
AATACTTAAACAGAAACTGGATGGATAAGTAAAAATTTGAGCGGACAGCTCTCACAATGT
GGTTTCGATCGACAATAGGTTTTCCCCAATCGAACAATAAGAGCGTGATATTCATTATAC
AGAGCGTGATCTTTTTCTAACTCAGCGGTGAAACGTTCTGCTAGTTTTTCATAGGACTCG
TTTTCAGGGCTCCAGCGGTGTCGGCTCATGAAGCGCCGGGTATAGGCATCAACCACAAAT
ACGGGTCGTTGTGCCGCATATAATAGGATGGAATCAGCGGTTTCGGGTCCCACGCCTTTC
CAACTTAAAAGTTCGTTTCGGAGTTCATGGGTCTCTAGCAAAAAGAGTTCTTTGGTTGAG
CCTTTAAATTTTTCGATTAACGTCCAGCACATGCCTTTTATATAGGAAGATTTTTGGCGA
TAATATCCTGCTGATTTGATCCATGATTCGAGTTGAGAAGATGGGGTAGACGCCAGTGAT
TGGATGTCTAGTACCTTTTCGTCTTTGAGGCGTTGGATGGCTTTTTCTACCTGGGACCAA
GAGGTATATTGGGTAAGGATGGCACCGATCATCATTTCGAGTTGAGAGGTTGCTGGCCAC
CAATACTGAGGGCCCCATTTTTGCCATAATGCTTCGTAGACCGTTTTGGAAACATTCATT
TCTTAGTGTGCTTCTAGCCAGTTATCGCCGATGCCGGATTCAATTAAAATGGGGATTTGC
ATCGGGATCGCTTGTTGCATAATGGCCTCGATTTGAGGTACGAGTTGCTCTTCTTCATCG
GGGTCGAGGTCGAATACTAATTCATCATGAACTTGAAGGAGCATGGCTGTTTTTGCTTGT
TGAGTTTGTAATACTTCTTCGATTCTCGTCATGGCTATTTTAATCATGTCGGCCGCTGTT
CCTTGAATCGGGGCATTGATGGCATTGCGCTCAGCACCGGAACGAACCATTTTATTCTTG
GCATTGATATCGCGGATATATCTTCGGCGTCCGGTAACGGTTTCGACATATTCATGTTGT
TGTGCGAAGGCAATCGTTCGATCGAGATAATCCTGAACACCGGGATAGGCGGCTTGATAT
TGTTTTATAATGGTTGCGGCTTCGCCGCGAGGGATGCCTAAACGTTGTGATAGTCCGAAG
GCTGAAATACCGTAGATGATGCCAAAATTGACCATCTTGGCTTTACTACGCATTTCGCGT
GTTACTTCACCAGCGTCCACTTTAAAGACATTGGCAGCGGTAGCTGTATGAATGTCTGCG
CCACTACAAAAGGCTTCTTTTAGTCCAGTGTCATCACTGAGTTCAGCCATAATACGCAGT
TCAATTTGGGAATAATCGCATGCGAGAAGTTTAGATCCTTGTTTAGGGATAAATGCGCGT
CGAATTTGGCGTCCTTCTTCGGTTCGGATCGGTATGTTTTGAATATTCGGGTTTTGAGAA
GAGAGGCGGCCGGTTGTGGTTACGGCTTGTGAGAAAGTGGTATGAATGCGTCCTGTTTTT
GGAAAAATTTCAAGTGGCAGTGCGTCAAGATACGTATTTTTTAATTTACTCAACTGTCGA
TAGTGCAGAATCTCTTTGACGATCGGATGTTCGGGTGCGAGTTCAGATAAGACTTCTTCG
TTGGTCTGATATTGTCCGGTTTTGGTTTTTTTTGGTTTTTCAATAATATGTAAGAGATCG
AAAAGAACCTCACCGAGTTGTTTCGGGGAGTTAAGATTGAAGGGCATTCCTGCTTGTGTA
TGGATTGATTTTTCAAGTGTGATAATGCGTTCATCAATCCCAATAGATTGATCTTTTAGA
ATGTTAGCATCGACGGTAATGCCTCGAAATTCCATTTCAGCCAAAACAGGTAGCAGGGGC
ATTTCGATTTCATAAAAGACTTTTTCCAACTCTTTTTCGATGAGTAACGGTTTGAGAGCT
TGCCATAGCTGAAGCGTAATATCGGCATCTTCAACGGCATAGGTAGTCAGCTGATCGAGT
GGGACGTCGCGAACGGAAATCTGTTCACTTTTCTTTTCGCCAATTAGTTTGTTTAAAGGA
ATCGGTGAATATTGAAGAATTGATTCTGCCATCGCTTCCAAGTTATGGCGCTGATCGGGA
TCAATTAAATAGTGAGCGATCATCGTATCAATTAGCGGCCCTTTGAGGTTGATTCCATTC
CAGCGCAGTACGCTCAGGTCGTATTTTAGATTTTGTCCGATTTTTGTAATGCTTCTATTT
TCGAATAGCGGGAGAAAGGGTTCGAGACTGTCGAGGGCATCGGGAGAGGAGGGAAGTGAT
ACAAACCAGCCTTGGTTGGCTTTGATTGATAAGGCGATACCGACGATCTCGGCTTCTTTT
ACGTTTAAGGAGGTGGTTTCTAGGTCGATACAGATTTCGGATTCTTGCGACAAAAGAGAG
GCGAGATCTTTTCGCTCTTTGGCGGTGGTGACTTGTTGATAGGTGACAGTGCGATCGGTG
ATGGTTTCGTAGATGGATGAGGGAGATGGCTGTGGTTGTTGAGGTTGTTGTGAGAACAGG
TCATCGCTTGAAAAAGTTGGGGGAGGTTCTGTGGCGACTTCGTCGGCATAGAACCGCTTT
AGCATCGTTCTAAATTCAAGTTTTGTAAGCAGTTCCTTGAGGGCTTCATGCTGGGTTTCG
CCGGGGATTAATTCGGATGGCGTCACGTCGATGGGAACTTCACAATGAATGGTAACCAGT
TTTTTTGAGAGGAGCGCTTGTTCTTTAAAATTTTCTAAATTTTCTTTCTGCTTTCCTTTG
AGCTGATCGGTATTTTCGAGAATCGATTCAACAGATCCATAGGTGGCAATGAGTTTTTGG
GCTGTTTTAGGACCTATGCCGGGTACGCCGGGAATATTGTCTGAGGCATCTCCGGCTAAA
CCCAAAATATCTATGACTTGATGAATCTCTTTAATGTTCCATTGTTCACAGATCGCTTGC
ACGTCTAACAATTCTGGATCACCGCCGCCACGACTGGGTTTGAGCATGTAGGTGGTTGTG
TCTACGAGCTGAGCATAATCTTTATCGGGTGTTACCATGAAGGTTTCGAACTGTTGCTTT
TGAGCTTGGCGGGCGAGCGTGCCGATAATGTCGTCTGCTTCATACCCTGCTAATTCAAGA
ACGGGAATACGCATGAGTTCCAAGGCTTGTTTGATGATGGGGATGGCATATCGGATCGCT
TCGGGTGTCTCATCGCGATTGGCTTTGTATTCAGGAAAGATATCATGCCGGAAGGTGGGT
TCAGATCGATCCAGTGCTACGGCTAAATGAGTGGGTTCATATTTTCTTTGTATATCAAAA
AGAGTGTTCAGAAATCCAAAGATGGCGGAGACATCCTCTCCGGCGGATGTGATCCGTGGA
GTACGAATAAAAGCAAAGTAGGCACGATAAATGAGTGCCATTCCATCAATGAGAAAAAGT
TTATTGGGCATAATTAGTATCCTTTATAAAGGGGGACTATACCGATTCATGGCCGGATTG
TCTGGTGGAAGTTAAGAGTAATAGAAAACGTGTTTTTAAGGTTTGAACATTGCTTCACTG
CGTTGGGTTGGGTAGTTTTTGCCGTTGATATTAAATTTTGGAGCTTTGATCGAATGAGAA
AGAAAATTATTGCTGGTAACTGGAAGATGAATAAAACCGTCGAAGAGGCGGTGGAACTGG
CCGAGGAGTTGAAGCGGGGTTATGCGGAGCAGACGGCGGTAGATATGGTTCTATGTCCGC
CTTTTACTGCGTTAAAGTCAGTTAGTGACGTTGTTTCTGAGTCCCAAATTCGATTGGGTT
CGCAAAATATGTCTTCGGAAGATGGGGGTGCGTATACGGGCGAGATAGCACATGGCATGT
TGAAAGAATTATTTGTGCGTTATGTGATTCTTGGCCATAGCGAACGACGTGAGTATTTTG
CCGAATCAGATGCATTAATTAATCAGAAGGTTCTGAAAGCACTGGAAAAACAGCTTAGAC
CGATTCTTTGCGTGGGCGAAACATTAGAACAACGTGAAGCAGGCACTACCGAACAGATTG
TTGAGCAGCAGTTAAAAGGGGGCTTGCAGGGCGTTGACCCAACGGCTTTCACCGAATTGG
TTATTGCGTATGAGCCGGTATGGGCGATTGGCACGGGAAAAACAGCCTCTGCTGAACAAG
CGCAAGAAGTTCATGCGTTCATTCGTGGATTGGTACGTGAATTGGCAGGAACGGATGCTG
CTAATGCTGTTCGTATTCAGTATGGAGGTTCTATGAAGCCAGCGAATGCGGCTGAGCTCC
TAGCACAACCTGATATTGATGGCGGACTCATTGGTGGAGCTGCGCTGGATGCGGCGTCGT
TCGGTGCTTTAATTGATGCGGCAACTGAAGCATAGATATAAGGAAACCTTAATATGATGA
TTATAAAATCACTTCTACTCATTGTTCTCGTGATAAGCAGCCTTTCTTTGATTGGGCTTA
TTCTTCTTCAACGATCAAAAAGTGAGGGTCTTGGTCTTGCCTTTGGTGCAAGTACTGGAG
AGTCGCTTTTTGGTGCTCGTGCGGGAAACGTGCTTTCTCAAGCAACCGTTGTTTTAGGAA
TTGTGTTTATGGTTTGTGCACTTATTTTAGGTATTTTGTATGCCAAACAAGATCAATCCT
TGATGAGTTCTTCCGATGCAGCTACGGGTGTTCAAACATTGCCGCTTGAGGTAGAGGCGG
TCTTGCCTGTTACGTCCGAAGAAGGACTATAGTTGTAGCGGGCCGGCAAGATGTGCAGGT
CTTTTCACACTCAATATAGAAGAGCCGTCTATGCTCTTTTGATTTTTTGTAGCTTGCTGA
TATCGGGTTGCTCTCCATCCGCTCCTGATGTTTCTGCGGAAAATATTAGTTACTCTCAAA
CCTCGCGTATCCGTGGACTTGATCCGGCGGTATCAGGAGAAGTTTCTGCCTCGCTGGCTA
TCTCGAAGATCTACGAAGGATTGTTGCAGTATGACTATTTGGCGCGACCGTATCGAGTGA
TTCCTTTGTTGGCTGAATCTATGCCGACTGTTTCTTCGGATGGCTTAACATATACGTTCT
CGATTCGAAGCGATATTTATTTCCAAGATGATGTCTGTTTTGAAGGCGGAAAAGGACGAG
AATTAACGGCTCACGATTTTGTGTATTCCATCAAACGAGTGGCTGATGTAAAAAATAGTT
CATCGGGATTTTGGGCTTTTAATAATCGGATTCTTGGGTTGAATGATTTTCATGATCATT
CCAAAGAAGCAGAAGAGACCGATTATGATTTTGAAGTTGAGGGACTCCACGTGCTGGATC
GATACACTTTGCAAATCAAGCTGACGAAACCGTATCCACAATTACTCTATATTTTAACGA
TGCATTACAGCTATGCGGTGCCACGAGAAGCGGTGGAGTATTATGGAAAAGATTTTGTGA
ATCATCCGGTGGGAACGGGCCCGTATCGATTGGTGGAGTGGCGAAGAAATTCCCGTATCG
AATTCGAGCGTAATCCAACTTGGGCATCAACGGGGCGAGAAGAGTTTTATCCCCATGAAG
GAACCGCTGAGCAACATGCCCGTGGCTTGTTAGCTGATGCCGGGAAACCTATTCCGTTTA
TTGATCGAATTGTTCAATATGTAATCGATGATTCAACGACGTCGTGGATGATGTTTTTAT
CGGGGGAGTTAGGCTCGTCAGCTATTTCACGAGATAACTGGGATGCAGTGATCACACCCG
ATAAGGCATTATCTGATCAGTTGCAGAAGCAGGGTATTAATTTGATGTCTTCACCTACGC
TCGATATTGGGTATATCGGATTTAATTGGGATGATCCCATTCTGGGTCAGGGGGAAACTC
CAGATGAGGTCGTTCGAAATCGTAAACTTCGACAAGCATTGAGCTGTGCATTTGATTTTA
ATCAGCTGAATCGATTCATGAATAACCGGCTTTATCCGATTAATGGTCCGATTCCGAGTC
CATTGAAAGGGAGTATCTCTGGCTCCTCTCCATATGATTTCAACCTTGAAAAAGCGCGGC
TCTTATTAAATGAAGCGGGGTATCTTAACGGGATTGATCCTAGCACGGGGCGTCGATTGG
AAATTACGATTGAATTAGGCAGTGCATCTGGAAATATTCGGCAAATGATGGAGTTAATGG
CTGATATGTTCCGTAAGGTGGGTGTTGTTTTAAAGCCCTCTTTTAATACATGGCCTGCTT
TCATCGAAAAAATGAATCGTCGGCAAGCTCAGATGTTTCAGTTGGGATGGGTAGCGGATT
ATCCTGATGCCGAGAATTTTCTTCAGTTGTTTTACAGTAAGAATGAGTCGCCGGGTCCAA
ATCATGCTAATTATCGGAATGCTCGATTTGATGAATTATACGAAAAGATTCGAACTCTTC
ATGATTCAGAAGAGCGAACAAGGTATGTTCAAGAGATGGTGGAAATTGTTATTGAAGATG
CTCCGTGGATTTTTCTCTATCAGCCGATGCAGTTCGGATTGGTGCATGATTGGGTTCAGA
ATTATGTTCCGCATGCTTTTCCGTATGGTATGGGTAAATATAGACGAATCAATGCAGGTA
ATCGTTCTGAATGGCTAGATGTGCATGAGTCAACGACGTTAGATTTGGGGGGTAACTAGA
ATATGCTTCGCTATTGTCTTCGTCGGGTGCTGCAAATGATTCCAACGGTTATTGGAGTCG
TTTTGCTCACATTTATTTTATTCAATATTGTCCCGAATGATTTGGCAGCTATTGCACTCG
GTAAAAACGTTACACCGGAGATGTTAGAAGCATTTGATGAGCGGCGAGGGTTGAATCGAC
CGCTGTTTTTTGGTCGGACCGCAGCGACGCGTGCGTATAGTGATCATGATTTTGAAGAAG
GCGCCGGCCGTTGGCGTGATGATTCAATTTCTTTTGATCGCGAACAGCGCATGATCACTC
TAAAGAGTGGTAGCCAATTCAATCCACTATCGTTCGAATTGAAAACGAGTGATCACTATG
TGTGGCGCGGCGTGTATACAGGTTCGGGCTCAATCGGAGATCATGCGCTGTCGAGCAAGG
AGTGGACGTCGTTTGAGATTGAATTGGCTGGAGATGAGGTGGGACTTTTTCGGTCAACGG
ACCAGCTCGCTTTCAAAAAGATATCGTTGAGACGTATTCAGCCGAATATTTTTCAATCGC
AGTTGAGTTTTTATCTTCATCAGTTATTTCACGGGGATTTAGGACAATCCTCGATTTTCA
AGCAACCTGTTGCCAAGTTACTGAAAGATGGGATTGGTCCTTCGCTTTCCCTCTCGGTTC
CTATTTTCATTGTTGGATTGATGAGTGCGTTGGTCTTGTCCTTGATCTGTGCCTATTTTC
GAAATCAATTTATTGATCGGTTTATCGTGATTACGGCGGTTGCTTTAATGAGCATAAACT
ATTTAATCTACATTGTTGCGGGACAGTATTTTCTCGCTTACCGGATGGGTGCCTTCCCGG
TATGGGGATATGAATCGGTTCGTTATTTATTACTGCCAGTCATTATCGGAGTTGTGAGTG
GACTGGGTTCAAACATTCGATTTTATCGAACGATCATGCTTGATGAAATTTATCAGGATT
ATGTGCGAACGGCGCTGGCTAAGGGTGTATCGAAACCCAGAATTTTGTTTGTTCATGTGT
TACGAAATGCGCTGATTCCGATCGTTACCAATGTGGTGATCGCGATTCCCTTTTTGTATA
CGGGAAATTTATTACTGGAGAACTTTTTTGGCATTCCCGGATTAGGTTATTTGGGGATTA
ATGCGATTCTATCTTCCGATGTAGATGTCGTTCGTGCACTCGTGCTTATTGCCGCTTTAT
TGTTTGTTATTGCCAACCTCTTAACCGACTTGGTCTATGCTGCAGTCGATCCTAGGGTGA
CGTTAAAATGAGTCGTGATACAAACCAGTCGAGCGGGCTTTGGACCGATGCATGGAGTCG
ATTGAAGACAGACCGATTGGCGATGATTTGTTTAGGTTTGGTCGTTCTGTTTACGCTATT
AGGTATCTATGGAGAAGTGGTTCATCAATATCATACGTGGCAAGACAGTACGCCTGCTTA
TCAGGTAGCCAATCTCGATGAAGCGTATCATCCACCCTCGTGGTCGCATTGGATGGGTAC
GGATGGATTAGGTCGTGATGTGATGTCACGTTTAATTCAAGGGGTTCGTATTGCATTCAA
AGTCGGCATTATTACCTCATTAATTGCAATTCCCATTGGCGTGTTCCTTGGTTGTTTGGC
GGGCTTTATTGGGGGAAAAGTTGACGATATTATCGTTTGGTTTTATTCCACTGTGGCGTC
TATGCCGGGACTTCTATTTATTTTAGCGATCGCAATGGTGCTCCCAGATCGGGGTTTGTT
GGGGGTTTATTTGGGAATTGGTCTGACGACGTGGGTAGGCCTTTGTCGGTTGGTTCGTGC
CGAGGTGATGAAGCATAAAGAAAAGACCTATGTGCAGGCCGCTCGAGCCTTGGGTATTGG
ATCAGGTCGTATTATGTTTAAGCATATTCTTCCGAATATATTACATATTATCATCGTAAC
GTTTACATTGCGTTTTCCCGCAGCCGTTGGAACAGAAGTGATTATGAGCTATTTAGGAAT
AGGTGTTCAAAATGAGCCATCTTGGGGTGTAATGATCGATGCGGCGCGTATGAGGTTATG
GCAAGGGATGTGGTGGGAGATGACGTTTGTGACCATCGCTCTCTTTTTATTGGTGTTGGC
ATTTAATTTGTTAGGAGATGCACTGCGGGATGCTTTGGATCCACGTTTGAGTGAATAGAT
ATGAAACAACCCCTTTTAGCTGTCGATAAGTTAGCGATTCACTTTGGAAGTGGAATGGGT
TGTGTGCGTGCTGTGGATGGTGTTTCGTTTCATATTGATCCCGGTGAGACGGTTGCGCTT
GTGGGAGAAAGCGGTAGCGGAAAAAGTATGAGTGCATTAGCAATAACAAAAATCACACCT
CGTGCGGCACAATATAAGGGGGGGCGGATTCTGCTAGATGGGATTGATGTTCTATCGTTA
AGTGAACGTGAGTTATGTAAGATAAGAGGGGGGCGGATTGCTTATATCTTTCAGGAACCG
ATGACTTCGTTTAATCCGGTTTGTACGATAGAATATCAAATTAAAGAGGCGTTGCGGTTG
CATCGATCAAAGTCGCCTTCCCACCATGAAGTAATTGAGCTTCTTGATAAAGTGCAATTG
CCCGCACGCCTGCGAAAATCTTATCCGCATGAAATGAGTGGGGGGCAGCTCCAGCGATGC
ATGATTGCTATGGCACTTGCTTGTTCGCCCGATTTGTTGATCGCGGATGAGCCAACGACT
GCATTGGATGTTACTATTCAAAGAGATGTTCTTAATTTGATCGGCACGTTAACAAAAGAA
GAGAATCTGTCTGTACTCATGATTACCCATAATTTTGGCATTGTTTCGGATTTAGCAGAT
CGGATTTATGTGATGCAAAAAGGTCGGGTTGTTGAATCAGGAATCACGCAAGAAGTGCTA
CAGACTCCGCAGCATCCGTATACCCAGTCGTTGATGAAAGCGGTTCCACGATTGCACTCG
AAAGGAGATCGATATGCCTCTTCTTGAGTGTCGGGATGTTTATGTTACTTACGGAAAAGG
ATCGCAGGTGTTACATGCGGTTAAAGGGGTTTCATTGAATGTGGAACCGGGCGAAATTGT
GGGTTTGGTGGGTGAAAGTGGGTGTGGCAAGAGTTCGTTAGGTCGGGCCGCTATTGGGCT
GACGCCGATGGCTTCCGGTTCCATTTTATTTGATGGTTTTTCTGTGAATGAAGCATCGAA
GTCGGAGCAAAAAAAAATACGGAGAAATATGCAGATGATTTTTCAGGATCCATATGGATC
ATTGAATCCTCGTTTGCAAATTGGATCCGCGTTATTGGATGTGATGGAGGTTCATTCGAT
CGGATCGAGTCGTCAAGAGCGGTTAGATCGTGCGGTTGAACTGCTTAAAGCGGTGGATTT
GCCTGCGAATTCAATTGGAAGATATCCGCATGAATTTTCAGGGGGGCAACGTCAGCGAAT
TTGTATTGCTCGAGCGTTAACATTGGAGCCTTCATTACTCATTGCCGATGAGCCTGTTTC
AGCATTGGATGTGTCTGTGCAGGCTGAAATTTTAGACGTACTCGAATCTCTCCGACAAGA
GCGGCAGTTAGCGTTTCTTTTTATTAGTCATGATTTGGCTGTTGTGCGAAATCTTTGCGA
CCGCGTTGCCGTGATGTTTAATGGTGAGCTGGTTGAGGTGGGGCGGGCAGAAGAGGTGAT
TGATCATCCACAGCATGCATATACGAAAAAACTATTAGATGCCGTTCCGGTATTTTAATT
CGATTTTTTTTGAATCCATTCGAGGGCTTGTCGAGCCGCCTGTTGTTCAGCCTCTCTTTT
ATTATTGGCAATAACGGTAAAGGTTTGGTTCATTGTCGCGACTTCGATGGTATGCTGTGG
ATTGTGATCGGGCCCTTCTGTGGATTTTGCGATATAGTGCGGTGCGGGTTGATTGTTCTG
TTGCAAATACTCTTGGAGGGCTCCTTTTGGATTCGCCTGTGAATAGGGTGCATGGGCTTG
CTCAATCAGGGGCACGAATAGGGTGTTAAAGATCTTTTCAGCGGCACGTCTTCCGCCGTC
TTGCCATGCTGCACCCAGTATGGCTTCTAATGCGTCTGCTATATTTGATTTGCGATCAGC
TCCCCCATTTTGGAGTTCTCCTTTGCCTAGGCGTAGGTGCCGTCCAAGATGAATCTCTTG
TCCGATTTGCGCTAGAGTATCGTCTTTTGTGAGTGAGCTTCTGAGTGTTGATAATTGGCC
TTCATCGGCTTTGGGATATCGATGATAGAGCGCGTGGGCAGCCATTAATCCGAGAACCGC
ATCTCCAACATATTCGAGGCGCTGATTATCATGTTCTTCCTGGGTATGTTCATGCCGGTA
GGAAGGGTGGGTTAAAGCAATTTGAATCCATTTCTTTTGACGAAATCGATATCCGATAGA
TTTTTCAATAAGTCGGTATGACATAAATTTTTAAAAGGGAGCGGCACTACCGATGCGCGT
ATTGATGGTTGCTTCGGCTATGGAGCGTCCGTCGATGAGTTTGGGTTGTCGTCGGGGTCG
CCATTTCCGCCTTCTGCTTCGGAGAAGCATTTCATGTTTTGGGAATATATTGATTAAAGA
TGATAGCCAATAAATCGGATAGATCAGCCGTGAAAATAGATGAAGATTACGGTAGAAATA
GAGGTTTTCTTGACTGAACTGTTTCGGAATCAGCCAGACTGGGCCGTGATTAATTTGTCG
TTGGATAGCATCTCCGATGGCCGCTACGATTTCTAAAAGAGCATTTGAATAGTAAACCGT
TTCAGGGACATCAAATCCATCTTTGAGGATTCGGTATATTTGATCCTTGGTATATCCGTT
TCTTGAGCATCCATAATTATCGGGTGCGACTTTTAATAGATGTTGCATGAGGGTTACGAA
ACTGACGGGTGATCGTCGTCTTTCTGAAATCAAGACCCAACCTGAACTATTAATGATACG
GTGGCATTCTTGAATGAAAGCATAATCATCGGTGATGTTTTTTAGAGAATCTACGATAAC
TAGGAGGTCGAAATGTCCATCGGGAAAAGGCAATTTCTCGCCCTCATACGCGGGTATGGA
TGAGGCATGAAATTGGGCAAGTGAGGTGGCGGCACTCTGGTTGATGGCGAGGCTTCTCCA
GCTTCCACCATGTTGCCGAAGGGTTTGGCTGATAATCCCATCTCCTGCACTTATTTCAAG
GCAGTTGAGTTGAGCGGTATTGCCGAGTAGGGATTGAATCCGTTTCAGTTTAACTTTTCT
TCGAAGGGAACCGTTGAAAAGCTTTTGTTGCCACCGCTTGCATTCATCGTCTAATTGAAT
GTTCGTCTCACTCATGGTTATAGGCTATAGCTTATATCGGATATGGGCTCAATCGGATTG
TTTTTAAAAGATACTTTACGATTCGGGTCGGATGTGGAATGGATACGGGTCAATTCTAGA
GGAGTGTCATGGATCAGAGTGAAGTTTTAAAATTATTTGAAGATACCGAGGCCTTATTAC
ATGGCCATTTTGAGTTGAGATCTGGCTTGCATAGTCCTCAGTTTTTTCAGTGTGCTCATT
TACTGCAACATCCTCGAATTTCGGGAAGATTGTGTGAAGCGTTGGTTGAAAAGATGAACG
CGACTATTGCAGGCTTGGAGGTGGATAGTGTGATTGCTCCGGCTATGGGGGGCATTACGA
TTGGTCATGATGTGGCTAAGGCGCTCGATAAGCGATTTATTTTTGTTGAGAAGGAAAACA
ATGCGCTCGCGCTACGCCGCTTCCAAATCAAAAAGGGCGAGCGATTCGTTGTTGCTGAAG
ATGTGGTGACTCGGGGCGGTCGGGTTCAAGAGACGATTGATATTGTTCGGGCGCATGGAG
GAAACGTGAGTGCGATAGGCTTATTGGTGAATCGGAGTGGGGGTCGGGCTGATTTTGGCA
TCCCTTTGGTGAGTTTATTGGATATTGATCCGATCACCTATGATCCGTTGGATTGCCCAC
TTTGTGCTGAAGGTATTAAATTAGAGCATCCGGGGAGTCGTTAAAAAACAGATGCATCTT
TTTGACTTGTTCGGTATGAGCGAGTAGTTTATCGGCTGTTTTTACAAAATTATCAAAAGG
AGTTGCCTGTGTCACATCCGCTGGAGCCGTTGTTTGCGTTGCAGAAAAAGGATTTAAAAT
TAATCCGAATTTTGCGTGAAGTTCAGGATATACCAAAGCGTCGGGGCGATATTGAAGCTC
AATTAAGCGGGGCTAAAAAGAAGTTGGAAATAGCGCTCGATAGTCGAAAGCACACGGAAG
CTTCTTTGCATGATATTGAAAATGAAATCGAATTGCTCAACGAGCGGGTTGTTAAATATA
AACAGCAACAGATGGAAGCTGATTCCAACGAGCAATACCGAGCGTTTGTGAAAGAGATTG
GAACGGTTGAAGCTGAGATTAAAGAACAAGAGGAAAAGCAACTCAGTTTGATGGAAGCGT
TTGAACAAGGTAAGACAATCGAGCAAACATGCCGCGAGCAATTGGCTAGAGAACAGGGGT
CGATCGCGGATGAAATTCAAGAGCTAGATGAGCGCTTGAGTGAGCTGAATGAGCGGGCAG
ATCGGATGAAGGCGGATCGGCGGCGAGTGGCTGAAAATTGTGACCGGAGCCTGCTTCAAA
AATATTCACGGATTTTGAACAATAAAAAAGATGCTGCGATTGTATTAGTTGAGTCGGGTG
GGCATTGCGGTGGGTGTCACATGAAGTTACCTCCGCAAGCGATTAACGATGCACGCAATC
CAGCCAAAGTGGTTGGATGTAATTTTTGCGGTAGAATCGTATACAATCCAGCTTTAGACA
GATAAACAATTTGCAGACAGGGTGTATCGGTCGCATCTCAATGAGATGAGGAAAGTCCGG
ACTCCATAGGGTAGAACGTTCCGGGGTTAACCCGGGAATCCGTATGCGATATCGTACGGG
ATGGAAAGTGCCACAGAAAACAAACCACTCTGGCTTGCCGGAGAAAGGGTGAAAAGGTGG
GGTAAGAGCCCACCGCCCCAAGGGTAACCGCGGGGGCAGGGTAAACCCCGTTCGGAGCAA
GATCAAATAGGGAGCAGAGAAGTGACCCGCTTCGCATAAGCTTCGGGTTGATCGCGTAGA
TAAATGACTGACCGTTTTAAACGGAACAGAATCCGGCTTACCGCCCTGTCTGCTCTATTT
TTTTAGCCGAATGCCATTTAGGAGTAAGCCAAAAAGTAGGATGGCTGCTAGGACTTCATA
TGGGTTATTAGCCCCATGTGCATCACAAAGTGCGGCTTCTAGGCCGAGTTTGGGGGAGAA
ATAGTTCATGCAGCTTCCGGCTAGAAGTGCAGTGGTTGTGAGAACGAGAAAAAAGAGCGT
TGTTGCTCGTGCGCCAATAAGTTTATGGAGCGTGGTGAGTGTTGCTATGTTGGTGGCTGG
TCCCATGATTAAAAAAACAAGGGCGGCACCGGAAGGTACTCCGGATTGAATGAATGCATA
TGCGAGGGGAACAGATGCGGAAGAGCAGATGTAGAGAGGAAGCCCGATTATAATCATAAT
CAACATCGATAGCAGGGGGTGAGCAAGATGGTTCGAAAAGGGCGTTTCAGGTAAAAAAAC
GGTGAGTACACCGGAAAGAATTAATCCAAGGAGTAGAGGACGAGCTATATCCCGCGGTAA
GGTAATGAACCCATATTTCCAAGCGGCGATGAATCGATCTCGTAGAGTAACGTTTTCGGT
TATTTGAGTTGAGGGGGTAGTGGTTGGATGAGGGGTCTTTAACAATCGAATGCTCCAGCC
GCATAGGACGCCAGAGATAAAGGCGATCATGGCTCGAAAGAGTGCAAATACCCATCCTAA
AAGTGCATAGGTGACGAGGAGCGAGTCAATCCCCGTTTGAGGGGTTGATGCGAGGAAGGA
AGCGGTTGAGGAGGCGCTAGCGCCTTGGCGGCGAAGTCCGGCAGCTAGCGGCAATACGCC
GCAGGAGCAAATAGGCATAGGAACTCCAAAAAGGGCTGCTTTTAATTCCGGATGAGATGC
ATGCTGACCCAGATGGTTTTGAATGAATGAGCGGGAGATGAATTGCGATAAAATGCCAGC
ACCTAAAAAGCCAAACAGAAGGTAGGGAGCCATTTCTAAGGTAAGGTTCCATGTGTGTAT
GCAGATTGATAATAGAAGTTCCACATTCACAGGGTGTAGGTTTTGTCTTTGAAGAAGCAA
GTGATTTTTAGCAAAGTTACTCTGCGTTGCTATCCAAAGAGAGATTAAATAGAGTGGTTG
TATGAAGTGGTCGGTTGAAATTAGAAATAAATTAAAGACAGTACCGGATCAGCCGGGTTG
TTATTTGATGCGAGATTCCGACGGAAAAATCATCTACATCGGGAAGGCAAAGTCCTTACG
TAAGCGAGTTCAAAGTTATTTCCGTCCTCATACATTACGAACGGCTTCTGCCAAAACACG
TAGTCTGATCCGATCCATTTCGAGTTTTGATTATATGGAGTTGAAGAGTGATGGGGAAGC
GATCCTTACGGAGGGTCGGTTAATTAAAGAATATAGACCGCATTATAATATTTTATGGAA
AGATGATAAAAGGTTCTTAAACATTCGTATTGATGTTCAACATCCGTTTCCCATGGTGTC
GACTTGCCGGATTCGTAAGCAAGATGGTTCGCTTTATTTTGGGCCATACATCAATGGGCG
TGCAGCAGCNGTAGCGGTTGATTTTGTGCAGCGGTTGTTTGGGTTAAAACGTTGTCGTGT
TAGAGAACCAGATGAGGAGACGTATCGGCATTGTAGTGATGATCGAATTGCAAATTGTTC
GGCTCCTTGTATCGATTCGATTTCGATGCAGCAATATAGAAATAATGTAGATGAAGCCGT
CNCATTTCTGCGGGGTGAGCGGATGGAGCTGTTGCGACATCTACGGCTAGAAATGAAGCG
ATTATCAGCCGAACAGCGGTTTGAAGAAGCGGCATCGTATCGAGATCTTTTGATGGATAT
TCAACAGACTGTTAAGGCGCGAGCAAATGTAAAACGAACGCCAAAAATGCTTCAAGAAGA
AGCAATTCAGGGACTAACGGAGCTGCAGGAGTTGCTTGGACTTGAGCGGATTCCTGCTGT
GATTGAGTGTTTTGATATTTCTAATATATCAGGAAGTAGTTCGGTCGCAAGTATGGTGGC
GGCGGTGGATGGGATGCCAGTTTCAAAGCGATATCGTCGGTATAGGATTAAAACAGTTGA
GGGTGCTGATGATCCAAGGTCGATGGCTGAAGTGGTTTATCGTCGCTACAGTCGCCTGAA
AAGAACGCAATCTCCCTTGCCTGATTTAGTGATGGTGGATGGGGGTATTACGCAGTTGCG
TGCGGCCCATACTGCTTTATGCGAAATGGATTTAATGGATCTTCCTATTGTAGGTTTAGC
GAAGCGTTATGAAGAAATCGTTTGGGATGTCGAAAGTAATAGTGGGAATCTACGACTGCC
TCGTCATTCAAGTGCACTACATGTTGTGACTCGTTTGCGGGATGAAGCACATCGCTTTGC
GGTCACGTTTCATCGAAGTCTTCGAGGGCAGCGTATTTTAGAATCGCAGTTGGATGAAAT
TCCAGGGATCGGGGCTGAAAAGAAAAAAATACTTTTGACTCATTTTGGTTCTATTTCGCG
GATGAAACGTGCATCTCTTGAAGCTCTGATGGAAGCGCCAGGAATAGGTCGTAAAACAGC
TGAAATGATATATGATGAGCTCAATAAGAAGGAGTCTTCATGAAAGTGCCAACTAGACGT
TTTGGTCGAACCGAGGTTGAAATTCCTGTGCTCAGTTGTGGTGGAATGCGATATCAGCAA
AGCTGGGATGATATGGATGCACATAGCATTGATTCCACCGGACAAGAAAATGTCGAGGCG
GTTATTCATCAGGCGCTTGAGTATGGGATTAATCATATTGAAACGGCGCGTGGATATGGA
ACGTCGGAAATGCAATTGGGTTGGGTGTTGCCGAAGATCGATCGAGATAGACTGTTGATT
CAAACAAAAATTCATCCTTTTGGTGAGGATGGAAAATCCCTCCGCGAAATATTTGAAACA
AGCATGAGTTATCTCAACCTGGAGTATGTCGATTTTTTATCGATTCACGGTATTAATCAT
CCACACCATCTGGAGCAATGTCTTCAGAAGGGGGGTGCTATGGATGAGGTTCGGGTGTTG
CAGAGGGAGGGGCGTGTTCGGTTTGTGGGTTATTCGACTCATGGTGGACCTGAAGTCGCG
ATTCCGGCAGCGGCATCGGGTGAGTTCGATTATGTGAATCTTCATTGGTATTTTGTCTAT
CACCCGATGAATTGGTCGATGGTTAAAGCGTCAAATGAGGCAGATATGGGAGTTTTTATT
ATTAGCCCTAATGATAAGGGTGGGATGTTATATCAACCTTCATCGATTATGAAAAAACAT
TGTGGACCTATAACGCCCATGCAGTGGCATGACTGCTACTGTTTACAGCGTCCAGAGGTG
CATACCTTAAGCTTGGGTGCAGCGAAACCCTCCGATTTTAAAGAGCATGTTGATGCTGTT
TGTGGAAATATTGCTGATGATGCTATCAACGCGATTACAGCGGCACTTGAAACGGAACTT
CGCGATCGGCTCGGTNATTTATGGATGGATAACTGGTATAAGGGGATACCGCATCATACG
GAGATTCCGAGTGGAATCAATATACAGGAAGTTCTGCGCTTGTGGACATTCGAGCAAGGT
CTTGATCTGCTTGATTGGGCAAAAATGCGGTATAACTTAATTGGCAATGCGGATCATTGG
TTTCCGGGCGAACCGATCGAAAATACAATGAAAATAGATATATCGCTTTTAGGGAAACAT
CCATTTGCGGATCAAATATCGGATCTGCTCTCACAAGCTCATCGTCGTTATTATGACGAA
ATGCAGCAGACTCGCTTGAGTAAGAAAGATGATTGATATTCATCACAAAAAAAATGATGC
TGTTATGATCTTGAGGAGTTGGCGTGTTTAGAAAAGCTATCATTATGAAAATAGTCGAGC
GTCATGGATTCAGTTTGAGTCGTGATTGCGAAATTTTTTGTATGCATGGTGATTATGCAA
GAAACATCCAGTTGGTGTTTGCNAAATACGATCAATTCAATGGGCAGGATATGATTCATC
GACTTTATGTGGGCGTGAATTTATATCGAGAGAAATTAGTGATTGGGCTCATTCGAGAAT
ATTCAAACATGAAGAGTGGTGTGGTTGTGAATACCTCTGACTCTATTTCGCTATCGGATT
ATAATGAATCNAATATTGAGGCTTTAGTTAAAAAATTACTTTCATTTAGTTAAAAAGAGG
AATTTATATGAATTATGAAAATCTATTCGCAGAACGTATTGGTGGGAATCAATATGGAAA
ATCCACTGCTATTTATAAATTTGAGAAGATTAAACGGGCAAAACAAAAAGCAAGGCAGCT
CCACCCGGAATTGGAGATATTAGATTTTGGTGTTGGAGAGCCGGATCAGTTATCACCTGA
GATTGTTCGGGAAACAATGAAGCAGTCTGTGGATCAGATGAATAATCGGGGCTATGCGGA
TAATGGAACGGAATTATTTTCTGATGCGGCTGCTCTCTACATGAAAACGTTTTTTGATAT
AGATGTGAACGCTTCTACACAGATCAATCATTGCTTGGGCATCAAATCCGCATTATCCAT
GTTGCCGTTGGCCTTTGTGAATGAGGGCGATCTCGTGTTTCAAACCGTACCGGGATATCC
GGTTATGGCAACTCATACGCGTTATCTAGGTGGAGATGTTATTGATATTCCTCTCCTAGA
AGAAAATGGATTTTTACCTGATTTATCGTCAATTGATCCAGAAGTGGCAAAAAAATGTAA
GCTATTTTATATCAACTATCCTAATAATCCAACAGGAGCCGTTGCAACCGATGCATTTTA
TGATGAGTTAATTGCCTTTGCGAAGGAATATAACATACTGATCGTTCAAGATGCGCCATA
TGCCACATTGGTTTATGAGGGTCCTTATCGATCTATTCTTCAGCGTCCGGGTGGTATGGA
GTGCGCACTTGAGCTTCATTCAATGTCTAAAGCTTACAATATGACGGGATGGCGGTTAGG
CTTTTTCTGTGGAGCAGAATGGGCAGTGGATGCATTGGCATATATTAAGGATAACTGTGA
TAGCGGTCAGTTCAAAGCGATTCAAGAGGCTGCTGCAGCTGTTATTTCAGACGTATCTGT
TGCCGAATCAATTAGCCTTCATTACGAAACACGCTTAAAGAAAATGGTTAAAGCTCTTCA
GGCAGTTGGATTTGAAGCATCGATGCCTGGTGGAACTTTTTATTTATATGTGAAAGCTCC
AGTGGGTGCGGGGGAATCAACGTTTGATAGCGCGGAAGATGCGGCGCTTCACTTAATTGA
AACACAGGGTATTTCTACCGTTCCTTGGGATAACACGGGGGCGTATTTACGGTTTGGTGC
TGTTTTTGAGTCTGCTGGTGATGAGGATGATGATCGTGTTCTTCAAATACTCGAAGAGCG
GTTACAGCATGCAGATCTTCGATTTGAATAATAATCAGTCAAATAACGGAATGAGATGAT
CGTTCGAGTACTCTACAACGTAATTGCGCCGATTGTGCTTGTTTGTATGTTGCCTTCCTT
TGTACGGAGAATGATTAAACGAGGAGGCTATAGGCATAGCACACAGCACCGGCTGGGTCT
CTATTCTGAAGAGATAAAACGGGAGCTTGCTTCTCAGCGAAGAATTTGGATTCATGCGGT
GAGTGTGGGTGAGATGTATGTGGCGAAAACGGTAATAGACACGGTTCGAAAGAATCAGAA
GAATATCTCTTTTGTTATAACGACAACCACTTCAACTGGGTATCGAATTGCTCATCAAGA
AAAACAAGAGGATGATGTAGTTCTTTACTTTCCTCTTGATTTACCGTTGGTCATTAAGCG
GGTTGTCACCTGTATTAAACCGATTGAATTAATTTTAATTGANGGCGAGTGCTGGCCTAA
TTTGATATGGGAGATGGCCCGAAGAAGAATACCAATTGCATTGGTGAATGGAAGAGTCTC
TGACAAATCGTATCGCAAATATAGGCGCGCTTCATGGCTAACCAAAGAGGTGTATCAATG
TGTGGATCGATTTTATATGCAGCAAGCTAAAGATGCGGAACGTATTATCAATCTAGGAGC
TAACCCGCATCAGGTCTTCGTGTCAGGAAATTTGAAATTTGATTTTCCATCCTNTAAATC
CAAAAAATCTTTAAACGATTTCTTTGGTCGCGCGAAAGGTAACGATCAGATTATTATTTT
AGCTTCATCTACATGGCCAGGTGAAGAAATGGTCCTAGCTCGAACAGCAAAAAAATTAAA
ATTTGAATATGCATCTCTACAGCTGATTATTGCTCCGCGACATGTTGAACGAATTCCTGA
AATTAAAAAGAAGCTATCAGAGATAAACTGTGATGTGAGTCTACGCTCAGAGGAGGGCGT
CGCTGAGGAAAACAGCGTTTGGCTACTTGATTCAACAGGCGAATTATCGGATCTCTATCC
ATCAGCTGATATCGTATTTATTGGTAAGAGTTTATGTGCAATGGGCGGGCAAAATCCAAT
TGAGGCAGCATCGCATGGATGTGTTTTGATTACTGGCCCACACATGAAAAATTTCAATGC
GGAAGCAAAATCTTTAGATCAGTTTAAAGCTCGAATTATTGTTGATTCGGAGCGCGCATT
AGAAGATGAAATTAAGAAACTTTTATCCAATTCCGATTATCGTTCTGATATGAGCCAAGC
TTCGAAAGAGATGTTTCAAGCAGGACGAGGCGGCATACAAAAGACGCTAGAAGGTTTAGC
AGAGTTTAAGATTGGTTCATTCTCTTAAATCACATAATTTTCATCTTATGAGTGACAGTA
GTATTTATAATTCTAGAGAGAAGTTTATACCAAAATCGGATCGATCTATAAAAAACCCCA
AACAAAGAAGAGAGGGTTTAGGCGATCAAATTCGCAAACGTAGATCAAATAATCGAGGGT
TTCGCCGGGTTATTCATTTAGCAAAGAGAGAGTCTGGGCGTAAATTTTTGATTATAACTG
GTGTTGTAACAGTATTATTATTTCTTATTTTCACGTGGTTTTATAGTTACTAACCACGTT
TATTACTCTTTTCACTTGCATCNGAGTCAAGTATTAGATTCATTTATCCGGATTAACGGA
TTCTATTTATATGTTGGAAATTTTAAAAGTTTTAGCAGATGAGGCTCGTTTGCGAATTCT
GCGGGCAGTTGATCAAGCGGAATTATCGGTTGCGGAGCTCGTTGAGGCGTTGGATCTACC
GCAATCAACTGTGAGTAGGCATCTTAAGCCGTTGAAACAAATTGAANTAGTTCAATCGAG
ACGCGAGGGGACTTCAGTTTATTATGCACGAGGACCCCTCTTTGGTGACCCAGACTTTCG
GCCCTTACTTCAAAATAGATTAAAAGATTTGCCGGCAGCACATTCAGATGCAGCAAAGGT
CGATCACGTGTTAGATGTTCGCCGTAGGAAACGGTTACGTTTTTTTGATGAAGTAGCTGG
TCAGTATGAATCGTTATCTGAACCGGGTGGAGGTTGGGATGCTCTCAGTACAGCTCTGGC
GGTTGGATTTAGCAATCAAGTGGTCGCAGATTTAGGTTGCGGTGAAGGAGCGCTCTCTTT
GATGCTCAGTCGATTCGCCAAACAAGTGACGTGTGTGGATCAATCTCAGAAAATGCTCAA
TCTGGTCGAAGAACGGGCTAAAGAGATCGGAACGGATGACAAATTAACATTTCATGAGGC
AGACTTAGAAGCTATTGGGCTTGATGCTGAGTATTATGATGCGATTTTTGTTTCACAGTC
TTTACATCATGTATCGACTCCGAAAGAGGTGATTCAACGCGCCTCAGCGGGCTTAAAAGC
AGGTGGTCGAATTATTATTTTGGATCTTTTAAAACATGATCATGAATGGACGCGTGAGCA
GTGGGCAGATCAATGGTTAGGGTTCATGCCTGAGGAGCTATCTGAATGGCTTGATGAAGC
AGGATTAGATATAATTAGAATTGAGATATTAAAGGGTTTTGTTCCCGATCTGTCTGTTTT
AATGGCAGTTGGGGTTAAGTCGGTCTGATTAAGAGGAGACACCATGAGTGCAAAGAAAAA
AGTAACGAATAAGAAACTGAAAGATTATGCAGTAGCGGACCTATCTTTGGCCGATTTTGG
CAGAAAAGAGATGGAAATTGCTGAATATGAAATGCCGGGATTGATGGCGTTGCGTTCCAA
ACATGGCAGTGAGAAACCCTTGAAAGGTGCACGAATCACAGGATCTTTACATATGACGAT
TCAGACGGCGATGCTCATTGAAACATTACAAGAGCTTGGAGCGAAGGTTCGGTGGGCAAG
TTGTAATGTCTTTTCAACACAAGATCATGCAGCTGCGGCAATTGCAAAGACGGGTACACC
GGTGTATGCGATCAAAGGGGAAAGTCTTGAGGATTATTGGGCTTACACAGATAAAATTTT
GGACTGGGGAAATGGAAAGGGTCCTAATTTAATTCTTGATGATGGAGGCGACGCTACCCT
GTTTGTACATCTCGGTGTCAAAGCCGAAAAAAATCCTGAAATTCTTGATCGAAAACCAGA
TAGCGTAGAAGAAGGGATTCTTTATGCACAACTTAAGAAAGCATTAAAGAAAGATCCAAC
TCGATTCTCTCGAATCGCCAAAGGAATTTTGGGAGTTTCGGAAGAGACCACGACGGGCGT
GCATCGACTGTACCAGATGGAAGAGAGAGGAGACCTGTTATTCCCTGCGATTAATGTGAA
TGATTCGGTTACAAAAACTAAATTTGACAATCTCTATGGCTGTCGGCACTCGTTGGTGGA
TGCCATTATGCGAGCGACTGATGTCATGCTGTCCGGGAAAGTAGCTGTAGTCGCGGGTTA
TGGTGATGTTGGTAAAGGATCTGTTCAATCGTTAAAAGGTCAAGGCGCTCGCATTATCGT
GACNGAGATTGATCCGATCTGTGCTTTGCAGGCTTCGATGGAAGGGTATGAAGTGATGTC
GATGGACGAAGCGGTCTTAATCGGTGATGTATTTGTTACCACGACTGGTTGCTGTGATGT
CATTACAGAACGCCATATGAAGAAAATGAAAGATATGGCCGTAGTTTGTAATATTGGGCA
TTTCGATTCTGAAATTCAGGTAGAAAAAATAAAGAAATACGACTGGACGAATATTAAGCC
ACAAGTGGATAAAGTCACATTTCCAAGTGGTCGTAGTATTCTATTACTGGCCGAAGGTAG
ATTAGCGAATTTAGGATGTGCAACAGGCCATCCAAGTTTTGTGATGTCGAATAGCTTTAC
GAATCAGGTNTTGGCTCAGATCGAACTTTTCACGAATATTGATAGTTATCCGGTTGGCGT
GTATACGCTGCCGAAATTATTAGATGAAGAGGTGGCTCGTTTACATCTAGAAAAACTAGG
CGTACGCCTCGATAGTTTGAATCGGCGACAAGCTAATTATTTAGGTGTGCCTCAAAAGGG
ACCGTTTAAGCCTGAGCATTATCGATATTAACGATTCTCTATTTCGCGATCACAAATCCA
TTGGGTTAGCAAGCGAGCACCAAAAAGGGTTGCTCCAGCTGCNTGATAGGGTTTGTCGCT
CATTTCCCATGCAGTTCCTGCAATGTCTAAATGAGCCCACGGAGTATCGGGCGGGATAAA
TNCACTGAGGAAAGCGGCAGCGGTTGCGGTGCCTGCTGTTCCACTTTTTGATAGATTTGC
TAAATCGGCGAAATCAGACTTCATATCTTCAAGATATTCGGCATAGAGCGGCAGTTGCCA
CAAACGCTCACCCGCGGATGAACCTGCCGTTAGAAGTTCATCAATTAGCTTCTNATCNGA
GCCTAAAGCGGCAGATGCTGNATGGCCTAATGCGACGATTACAGCACCGGTTAAAGTTGC
CACGTCGACGATGGCTTNGGGTTTGTATTTGCCTGAATAGCTTAAAATATCAGCTAAAAT
CAATCTGCCTTCTGCATCCGTATTTAAAACTTCTACGGTTTTTCCATCGTGCATTTTAAT
AATATCTCCCGGCCGTGTTGCAGATGCATCGGGCATATTCTCAGCGGCGCCTAGAATGCC
GATAACAGGAAGATCCGTTTGCATTGCGTCTAGCATCTGCATGGTTGCTAATATAGACAT
ACCGCCGCATTTATCGTAGCGCATCCACCCCATATTTTTTCCGGGCTTGAGGCTAATTCC
ACCGCTGTCAAATGTTACAGTTTTACCAATCAGAACAATGGGGCTTTTTTTACTTTTCTT
TGGATTATGCTTTAAAATGATCATGCTAGGGTCGTTTGAACTTCCTTGTGATACAGCGAG
CATTCCACCGAAACCTATTTTTTCTAATTCCTTTTTTCCTAAGGTTTGAACAGTTAATTG
AGTAGATGTAGCAAGTGATTTTGCAAAAGCCGCAATCTGTTTTGGTGTGGCGATATTGCC
GGGAGAGTTGGCTAAATCTGCTGTTCGCTTCAGAATATCACCTTGCTTCTTAGCGTTTGA
AATAGCGTTCTTATTTGAGTTATTTCCCACATATGTAAGTCGAAGTAGTGGCGTTGGTTT
AGGATTACTTTTTCCTAATAAATATTGGTAACTACCCCAGATGGCACCCCGACCCAACAG
TAATTGATAGGTTGCAGTGGCAAGGTTTAGCTTGGGTATTTCATCGAGAATTGAAAAATG
CCGACACCCGGCAGAAATACCGGCTCGAATTGCTGAAGAAATAGCCTGTTCTATATTTCT
AGGTTCAATGTGATCTTTCCCACAACCTACAAGTAAAATATGTTTTGCTTTTAGTAATGA
AGTTTCGAGCTTAATACATTCGTTCGTCTTTCCCGAAAAAGAATGGTTTTTTAATCGCTG
TTGGATCTCTTTCTTAAGTGCTCCTGAGTCTGTCTTGAGCAGAGGAATNCGACCGTGTGT
AAAGATAATACATGCATCGCAGGTAATTTTTTCAAGAGAGAGTGTTGTGGTGGATAATTT
CATTTTTATTTTATCGGGGGTTGTATAACGATTTCATGAAGCAGCAGCACACGTTCAAAA
TTCATATATCGAGCCTCTGATGATTTATAGGTGATCGTGAGTATATTTTNATTCGGATTC
CATGTGGAAGAAACAAATCCATCCATCTTTTTAAAACTGATATCTATAGATTGTTTCACG
GCATCATCCACGTTGGCGATATAAATTTCTTTTGTTACTAACTCAGGCCTAACACACCAA
AATAGAAAACTGGGAGATTCTTTCTTACATCCGGTAATGAATAGGGAAAAGCTAAGACTG
AGTAGTAANCATAATAAATGTAACTTAGATTTCATGAAGTATCCTGTATTCATAAATTTG
AGTCCAATTTTGNGGTAATTCTAAATTTTCATTATTTAAAAATCGATAAAGCGATGTTTT
TTTTACGATATCCGGGAAGATCACATCAAATAAATAGCAAAATTCGTAATATAATTGATC
TGCTTCATTATATTTCTGCATATGATGAAGCGTCATGGCATGAATAAGCATGGGTCCCGG
GCTATCTGGATGAATTTCTCGTATATGTTCAATATGTGATAATGCAAGATCAAACCTATT
TATTTGAAGATAAAGATTTGCGATGTAGAGCCGAGCAAGACTTGATTGATCTGGGTATAC
CGCAATTATTTTCTCAGCTGATTTATAGATATGTTGTAGATCTAATTCGTTATAAGCTGC
AATCATTTCTGTTTCAAGTGATGAATAGGGAGGAGGCTTTTCTTCTAGCGAATAAATTAA
TCGAATGCTCAGAACGAGTAAAATAGTGATCCCAATAATCGCAAAATCGACTCGGTCTAT
TTTTTCTTTTTTAAGACGACGAATTATCTTGTTAAGCCACGGATTCGAGGTCCGATAGTT
GCGTTCATATTCTTGATTGATTTGTACAACGAAGGCGGCATTCTGCTGGCTTATTTTTAG
AATAGTCTTATTTTCATTTAGCGAAATAAACCAATCGACGAAGCTGTTCATTGCCAAACG
AATGTAATCGTAAACGACGGATCCTGCTTGATTGAATTTTCGTAGAGTTTTAATAAAAAG
TATTTTCTCAATAACTGATAATGTTTTATCACTTAAGTCAGTTTTTCTCCAGGTTGATAT
ATTAATGTAATTATTCAAGATTTCGCCGTTTTTTAAACGTTCTAGTATGATAGCCCGTGA
GTTTGGTATGAATGTGTTGCACAACATGGGTAGTAAAGAATTATTTCCTTTGATCGAAAC
TTGTTCGTCTCGTATGAAGGCATTTGAAAAGTCTTGTTCCGTTTCATTCCAAAATAGATG
TTTTAAATTAGACTTGAGCTGATCTTGCATGTTTGACAAATCTTTTGGCATCTCCACTTC
AGAATCTGAAATCAGACGAATTCGATCAAACGATTCGATTTCATTCAATAGGAGAGCGGT
TAAGTCGGCCGTTGCTAGCTCAGGTGATGTGATCGTTGGTGTTAACGTTTCAGTTTGATT
CCGCCAACTATGAAGACCTTGATGTGTAGGATCGAAGTGAGATAAAATCCATCGTAAGTA
GCGGATAAGTTGTGGAATTATAGATTCTACCATCGCAGTATCTTTTTTGTGATTTAGAAC
TTCATCGCAGATCATACAAAGAATGGGTTTAGGTGCGGCTAATGATGCTACAACACCATT
AATCTTAATTTCACTTGGGATAGAGCCAGATGAAGTCTGAATTTTAAATACGGTTTGAAG
CAGCTGCATAGCGACATCAATACGTAGTGGAATCCAAGCCAGAATTTGAACGTATAACGT
ATTGATGTTTAAGGTCGTCGGGTTAGCCTCATCACTGATAGCCCATAATCCTGGAATTTT
TTCTGTAGCTGGTTGAAGTGAAGACATCATTTTTTCCATACAGAGCAGNAGAAGAATATT
ATGGTATTTCGACTGATTTAGATATGGAAGTTGTTCTCTTCTAATGGNCAACCGCTTCTG
TAATTCTTGATTAAAATCAATTTCATAGGTTTCTTTAATCAATTCAGATATATTCTGGGT
GTCGAGAGGAAGCAACATACAGCAGAAATAATTTTGTTCGCGATGATAAATCAATTGGTT
TTTCGAAAATTCAATANGGNAGAGGTGCTCAGAANCCTTATAAATTTTCTCTCCAGTGAG
AGTGGGCGCATTTCGCTCTGCGATGCGCCCAAATAAAACTCCAGAATGTAAGATTAGTAA
TTCGATAGAGCTTTTCTTATTTGGACTCTGAATTAGAAGTGAATCGCATAAATGAATGAC
TTGATCGCCCATTTCCATATCAAGGAGCAATGATACGGGCATTGATTTATCAATGATGAG
TGTGCCAATAGGACCAAGAGTCGCCTGTATTTCATGTGAATAAGGGTCCGGTTCATGAAG
GATCGTTGCCTTAATAGACCAATCTTCAATCCATGTATATTTCGGATATTCATTAAAAGA
ACGTAACATAATACCTCAAATCGAGTCCAATGTTGAGGCATGAGCTCATATTCATAAAGC
TTTTTTCGATACGTTATCGTTGACGCATCTACTTACTTCAATTTTAATTCACGATTCGTT
TTCAGAAAGTTGTATATATATCATTTACGGGTAATTAAATTTATGGCCAAAAAAAAGAGT
AGTTCCTTAGAAAAAACGGCAACCAAGAAAAGTTCGTCGAAAAAAATAGTGAAGAAAAAA
TCAACGGCCAAAAAAGCGTCTGCAAAAAAAGCACCCGCGAAGAAGGTAGTAGCTAAGAAG
TCAGCTTCGAAAAAAGCACCCGCAAAGAAGGCGGTAGCCAAGAAGTCAGCTTCGAAAAAA
GCACCTGCAAAGAAGGCGGTAGCCAAGAAGTCAGCTTCGAAAAAAGCACCTGCAAAGAAG
GCGGTAGCCAAGAAATCAGCTTCGAAAAAAGCATCTGACGGAAAGGCCAGCTCTGCTAAA
AGTGATACAGATAAGAAGACCGTTTTGGTGAATGTTGATGAAAATGCAAGTTCGACATCT
ATCATGGAGCGCGAAGAAAGAAATGATCGTATTAAGGATCTAATGGCGCTTGCATCCGAA
CATGGGTTTCTAACATTTGAAGATATTAATGAGACATTCCCTGAGGATCTTGTATCGGTT
GAAGATATCGAAAAAATTGTAGGGCTTCTTCAAAGCATGGAAATTGATATCATTAAGCAA
GATGATGTTGAAGAGTATCAAGCTCGAATGGAAAAGGAGCAAGCAGACAAGCAGAACTCG
CGAAGTGATGTATTAGATGATCCGGTCCGAATGTATTTAAAACAAATGGGTCAAGTTCCT
TTGCTTACGCGTGAGCAAGAGGTAGAGATCTCAATGAGAATAGAAGAGGCTGAAATTGCT
ACCACCTCAATGTTCAATCGTTTGGGCTGTGCAACGGATGCGTATTTGGGTGTTATTAAA
CGATTAGAAGAGGGTAAGGAGCGCTTCGACCGTATTATTTCTGATAAGCATGTGGAGTGC
CGTGAAGACTATTTTAATGATCTGCCAAAGGTCTTAAAAGGAATTGACCGAAATCGGGAA
GGTAAACTTAAGTATTATAAAGAATACAGTAGTTCAAAAAAAGATTCGGAAGCCCATAAA
AAAGCAATCCGAAACTTTAATGCGGCCCAACAACGCTTATCTAATTTATTCAAAGAACTT
CATTTTAAACAAAAAGCGATAGAAGATATTGTTCCTGAGGTTGATATCTATTTCAAAAAA
ATGAATGGACTCCTTAGTGAAGAAGAACGCTTGAAGAAAAGTCGGGCAAAGGATGCAAAA
AAACAACTCCGCGGTATACGCAAAGACATTACGGATTTAGAGCTTTATTTGCAGATGGAG
AATACTGATTTTCAAGAACATCATAAAACGTTGAAGGTTTGGCTGAAACGTGGATTGCGT
GCAAAAACAGAAATGATTGAAGCCAATTTACGGTTGGTGATAAGTATTGCCAAGAAATAC
ACCAATAGAGGGCTTTCGTTTCTTGATTTGATTCAAGAGGGCAATATGGGTCTCATGAAG
GCCGTTGAGAAGTTCGAATATCGTCGGGGATATAAGTTTAGTACTTATGCGACGTGGTGG
ATTCGACAGGCCATAACCCGCTCGATTGCGGACCAAGCTCGTACGATTCGGATTCCGGTA
CATATGATTGAAACCATCAACAAATTAATGCGAATTCAGAAGCAGCTTTTACAAGAGTTT
GGTCGAGAGGCTACTCCTGAAGAACTTGCAGAAGAGATGGATTTAGCAGTAGATAGAGTT
CGCGCTATTCTTAAAATTGCGCAGCAGCCCATTTCGCTTCAATCACCTATTGGTGATAGT
GAAGATACTCATTTTGGAGATTTCATCGAAGATAAAGCCGCTGAAAAACCAGACGAAGTG
ACAGCATTTAGTTTATTAAAAGAGAAGATCAGTGATGTTCTTCTCACATTAACGGATCGT
GAGCAGGAAGTTCTTACGCTTCGTTTTGGTTTGGTCGATGGATATCCGCGCACGCTGGAA
GAAGTAGGACGAAAATTTAATGTCACGCGTGAGCGCATTCGACAGATTGAAGCAAAAGCA
CTTCGCAAAATGCGCCATCCCACTCGTATACGGAAGTTAGAAGGCTTCTTGGATGGCGAG
TAAGCCGATTATCATTAAATAAGAACCGTTGTCCGCTTGCCCGCCTGGATTTCGCCTATC
ACCTTTGCGGGTTGCTTCTCTTTCTTAAGGATCTTAAGAGTGGCGTCCGCATCTTTTTTT
GAAACGATAAGCATATAACCGATTCCCATATTAAAGACGCGAAACATTTCATCTGAGGAA
ACCTTACCGGCTTCTTGCATGAAGCTAAAGATAGCTGGTGGCTTCCAACTCGATGTATCA
ATAACGGCATCAACTGTTTCGGGAAGAATTCGTGGAATATTATCATAAAGTCCGCCACCT
GTGATGTGCGCCATACCGTGAATATTCACTTTTTTCATTACCGCTGAAACGGGATGTAAA
TAGCTTTTATGGATGGCAAGTAGAGCTTTTTCGAAGGTTGTTCGAGTTCCAGGAACAAAA
TCTGAGAGCTTCATACCCGCTTTTTTAAAAATAATATGGCGAGCCAGCGAGTATCCATTG
GTTTGCAAGCCGGTTGAAGGCAAGCCGATGATCACATCACCTTTTCGAATTTTTTTGCCC
GTTATCAATTTTTTACGTTCAACAGTACCCACAACCGTTCCAACTAAATCATACTCTCCC
TTTGGATAGAGACCGGGCATTTCAGCGGTCTCACCTCCAAGAAGTGCCATATTGTTTTGT
TTGCAGGCTTTGCAAAATCCACCCACTACGTCTTCAAAAACAGCAGGTTTTAAAGCCGCT
GTTCCAAGATAGTCGAGAAAGAAGAGAGGTTTGGCTCCTTGTACTAAAATATCGTTTACA
CAGTGGTTAACAAGATCTTGCCCTACCGTATCGTGCCGATCAGCTAAATGAGCCACTTTA
AGCTTTGTACCTACGCCATCTACAGAGCTTACCAATAGATGATCTTTTCCTGGGGATTTA
AATAAACCTCCAAACGAACCTAATTCACTTACAACCCCTGACGTGTTGGTCTGTTTTACC
TTGCTTCCAATTCGTTTTAGAGAGGACATCATGGTATCGATATCAACACCGGCTTCAGCG
TAAGCTGATTTCTTTTTTTTCGTCATGTTTGGTTTCCACTTATTTATTTTAGATGTAANG
GATCTTTATCCTGCGTAGAGATTATAAGTTCAACAGGGGCATTCAATGCTTTTTGAATAA
TGGATTGATATAAGGGTAAAAACCCTCGCTCGGTATGTGTATGCTCGCTCAATATAACGG
TGGATCCAGCAGCTTGGGCCGCCAATATATTGTGGTGGCTCATTTCGCCGGTCAAATAAC
AGTCGGCTTGTACATCAGCAAGTACGGAGGAGCCCGCACCTGCACAGCAGGCAATGGTTC
TAATGCTTTTTGATGCGCCANGTGCTACACGAAGATAGGGGGCGTTGAGATGCGATTTAA
TTCGATTGCATAGCGTATTGATACTCACGGCTCTATTCAGCGTGATCAGTCGACCGGCTC
CCGAAAGTTGATCTTTGGAAGGATTAATAAGGGTAATCTCTCCAATTCCGCAACCATCGA
TCAACCAGTCATTAACGCCGCCTATCACATGATCAATCGCAGTATGAGGTGAATAGAGTG
CTATTTTCTTTTGTATGAGCGATAATATATTCCTATCAGCAGGGAACGATATACAAAGTG
ATTGAATGGGATTAAAGAGAATTGGATGATAGCAGATAATCAGATTTACTTTTTTATCGA
TGGCCTCTTTTACAACGGACTCCGTAAGGTCAATGGTTAGCAAGACCCGTTGAATAGTTG
CCGTTTGTTTTGGTTCTAGTAGCAGACCCACATTATCCCAGTCCGCAGCTTGTTCGAGGG
GCGCGATAGAGTTCAAAAGGATGGTTATTTGATCGAGTTTCATAGACGCAGTATGACTAA
AACAGATCGTTTTAAAAGATTCTGTTTCTATAAATAAAAAACGCTCCGTTTAACGGAGCG
TTTAAATGCCATTTAACGTTTGTTTAGAACGTTTGTTGAATAAAGATCATAACGAAAAGG
GCAACCGTTTCGATGATCCCGAGCGTCGTTAGGTAGTTACCAAAACCTTCGCCTGTTTCA
GCTAAGGCATCACAACCTGCTGCGCCTGCTTTCCCTTGATACCAAGCTGAGAATCCCATG
GCAATCCCGCCAATGATCCCTGCTCCAAGAAGAACCGGTGATGCATCTGCTCCGATGATA
AAGTTCATCAAAAGAAGACCATAAATAGTCTGCGAGAGTGGGGCTCCGATAAACACCAAT
AAAATAAAGGGTGCTGCTTTCCCCTGCAGATAACATTTTTTCCACGCACCGATACCAGCC
ATTCCTGCTGTTCCTGTGCCCAATGCTGATCCAATCGCAGCAAATCCAAGTGCCATGGCG
GCGCCTAGTTTTGCGAGTGCTGTCAATGTTGTTACGTCCATGCTATACCTCCGTTGATCC
GTTCTTAAGATTAAATTTTTTCGTTTTTTCGTTTAAAAGGATTGTAGTGAATTCCACCCC
ATTGAACACNAGCATGACTCGAAAATTCGAGTGTATTCAAGCGAATGCCGTGAACTAAGA
TTCCCATTGCACAAAGTAGGATGTTTAAGGCATGCCCGCCGAAGAGGGCTAGAGCTGCGA
TGAGGCTTCCCACAATGATTCCACTATTGCCGAGGGCCTCAATAGCCATCGTGTTAAATG
CGTTCGCAATCGCAAAGGAGGCTGCTCCAACGGCATAGAGGCGAACATATGAAATAATAT
CTACAAAATTACTGATGACATCTAAAGCAAGGGTAACAAGGCCAAAATATGCTTTTTCCA
TGACCAGACTGATGACAATCATGAGAAGACCGCCTCCTAAGACATACAGCATAGGGGATG
GGAATGCTTCTCCAAGGACCATCATACGAACGGCAAAGAACATCGTTAAGGTAGAGCATA
TCCAGCCTAAGTCAGCGAGTGCCGCCCATGAGTTGATTTTGCGAATAAAGTTCCACACAT
GCCCGATAACGAGATGAACTGTTCCAAGAACAAAGCAGAAAAACATGACATTGTTCATGG
CAAGCGCATCATCTCCACTGCCGCGCAGCCAATCATTGGAAAGATTTTGCAGGGGGGCAG
GCAAGGCTTCGAAATTTACGCCGAAGTAGGTGCCTGTCAAGGCGCCCCATACCACTGTGC
AACTACTCATAATGTATAATAAATTGAAAACATACGAGGGGGCTTGCTTATTTTTCCGTT
GAGCAAATAGCGTTAAACCAATGAAAAGAAGCCCGTAACCAGCATCTCCGATTAAAAGCG
CGAAGAAGATGCTTAGGAAGAGTAGAAAAATGGCACTCACATCGAGTTCTTTGTAACCAG
GAACAACACCAATAACACCCAATACGGCTTTAATCGGATCAACCCATTTCGGGTTGCGAA
GCAATGTAGGTGGTTGATCTTCCGGCCCAATTTCATCTANAACATATCCCCAACCTTGGT
TGGCCGAGGCAGCTTCGAGTGCGTCGAGTTGGTCGACTGGTATATAGCCTTGTAGATAGA
CAAGGTGCTCGGAAGATGCCATGCCTTGTTTTACTTCTTGAAAGGCCAATTCATCTTGTT
TTGATGCATAGAGCTGTTCCAGTTGATCGCGGCTACCTGCAAGCGTGATCATTTTTTGAG
TTACATCCTGCAGTTTCTGATCAACCGCGTCTATCTCGCGTGTGAGATCTTTAAGCGACA
TCGTTGGGATACTAATTTCAGAGCAAGGAAGGTCGAATGAATGTTGAGCAATACATATCG
AATAGACGCTGGCTTTATCACGGGTAATCTCGATGATTTTAGCNTTTTCAGGCCAGGAGA
TAGATTCTTTAGTTCCATGCTGACAAAGTTTTACGCTTAAGCCGGCGTCGATTAGTTTTT
GTACACTCACGGGATCAAACTGACCAAAAGGTCTCACTCGTTCTTGTTCGGACTCTAACC
ATTGGAGTCGTTCTTTGAGTTCGCTTTCTTCATGCAAGCAATTCCATACCTCGTCTGCTA
TATCCGAAGAGAGAACTTCATTGCTGGTGGGGGCATCATATGCACTGAGTGCGAGTTTAG
CTTTTTCAATGTGCGTCACCGCTTGTTTAGATTGTTCGACTGTATCTCCGGATGGGGATT
GCACATGTTCAATATGAACCGCTTTAAGATTTCGAAGTTCGTGAAGCGTCTGTTCTTGCT
GTCCGGCAGTACAGATCAGCGTTAATTTATTCATCTTAACGATCATGCGCCTTTTCCTTT
GGCAATTTTNGAGCGGGCTACGGCCGCTGTTTGTTGATCACCCATGAAAATTCGGATTAC
ACGTATGTTCTCTTTGGCTTCTGGAATTTTAACTTTCTCAAAGAGATTAACGCGTTGCGT
CGTGGTTCGTAGCTCCTCACCCAAGAGTCGATGTTGCTCTTCCATTACTTGGCGTTCTAC
ACGAAGCCGCATTAATAGTTTGNGTGTCTCCACGCCTCGGTCCATCCACGCATCCGTCTC
AAATAGATCAGGGGTTTCTTCGTGGAACTCAAGGTCGTCAAGGAGAGGGATATTGACGCC
TGCAATATTTCCTCTTGATGTTTTTAAACGTTCAATAGAGACATACTCACTTAAATCAAT
GGGTTCCGAATAAAGACGAATCCAACTCGCCAAGCCAGCTCTAGCGGATTCTTCTTCTTG
GCGTTTTTTAATAATTTCCAAATCGAGCTTTCGCATCTCCATTTGCAACTGTTGTTTTTT
CAGTTGTAGGGTAGGGAGATAGCGTTGAAAACGCTTGAGCGCATCTCGCTGCGTTTTTAA
CTCATTTTTGGTTAATTTAATTTTCGCCATGATTTTTTATGCAGTTGCTGGCCAGAACTT
ATCAGTGAGTTTAGAGGAGATTCCAGTTTCGGCTGGATCAAAACAATCCGCTAAAATTTT
CCAACCGGCATCGAGTGCGCCTTCTAATGGTAGATTGATGCTGATATCCATCATTTCTGA
TTCAAAACGTTCGCCATAATTGAGCAGTTTACTGTCCCAATCACTCATGCGGAATCCCAT
CGATTGTTTCTCTAAGGTTTCTTTGTATGAAGCGTAGAGCTGAATCATGGTATCCATCAC
GGTCCGGTGGTCTTCTCGTGTATCTTTGTTCACCATTTGTTTGAGACGACTTAAAGAACC
AAAGGGTTCAATTCGTCCGTTTTTCAAATAGAACTGACCTTCTGTGATATATCCGGTGTT
GTCGGGAACAGGGTGAGTCACATCATCACCTGGCATAGTGGTGACACCCAGAATGGTAAT
GGACCCGCTCCCTTCAAAGTCGACGGCCTTTTCATATCGAGCCGCGAGCTGTGAATAGAG
GTCTCCGGGATAACCGCGGTTTGAAGGAATCTGTTCCATGGTAATCGCCACTTCCTTCAT
CGAATCGGCAAAGTTTGTCAGATCCGTTAACAGAACTAAGACTCGTTTGTTTTGCAGGGC
ATATTGTTCGGCGACCGCTAAAGACACATCAGGAACCAATAAACATTCGACCGTTGGGTC
GGATGCGGTATGTACAAACATAACGGTTCTGGATAGCGCACCGCTTTCATCTAACTTATC
TCGGAAGAAGAGATAGTCATCATGTTTTAAACCCATTCCGCCAAGAATGATCACGTCAAC
TTCCGCTTGCAATGCAATCTGTGCAAGCAATTCATTATAGGGTTCACCTGCAACAGAGAA
AATAGGTAGCTTTTGCGATTCAACTAATGTGTTAAAAAGGTCGATCATCGGAATACCGGT
ACGAACCATATTTTGTGGAATAATTCGTTTGGCGGGATTCACGGAAGGGCCCCCGATTTC
GATCATATTTTCCGTAATTTCAGGGCCATTGTCTCGTGGCTTGCCGGATCCAGTAAAGAC
ACGTCCTAATAGGTTCTCAGAGAAGGGGACCTGCATGGTTCTTCCTAAGAAACGTATTTT
GGCATCCGTTCCTACTCCTCGACCTCCGGCAAATACCTGAAGATACACTAATTCATTTTC
AAGGCGAATAACCTGCGCTAATGAAGAGCCAAAATTGGATTCAACTTGCGCCAATTCTCC
TGCAATGACATCTTCAGCTTTAACGACGATTACGTTACCCGTGATCGACTCTACACGATG
ATAAACTTTATTTTGCATCTTCGGTACCCTCCGCAAGCAATGCCTTCCATTGCTCAACAC
ATTGATTAAATTCTTTTGTTTCATAAACACAGCCGTTCATATCACGACACTGCTGAGAGA
TTCGTTGAAAGAACGTTCGTGCTTCCGCTTTATCGTTGAAATGTAATGTTGAATCCATCA
ACTCCAGTAGTAAAGAAAAGACAAAACGTTGACGGTCAATCGAGTTATTGGAGTCAATGT
CATCAAAAGCATTCTGTTGCAAGTAAGTGTTATCAATGTATTCACTTTTTAGATAAACAA
TAAAATCATCCAGTGAAGTTCCTTCTTCACCGACTACCTTCATCATTTGGCCCACTTCAT
TGCCATTCCGGAGTACTCGGTTTGCTGCAGCTAATTCTTCCACAGAAACAACGCTGGGGT
ATTTACTCCAACTTTCGAGAGGGTCGATGGCTGGATATCGACGAGCATCTGAGCGCGAAC
GCGAAAGACCGTGGAAGGCACCAACCACTTTTAAAGTTGCCTGCGTTACCGGTTCTTCAA
AGTTGCCGCCTGCTGGAGAAACGGTTCCTCCAATGGTTACAGACCCTTTTTCACCATTTT
TCAAACGAACCACACCACCGCGTTCGTAGAATGAAGCAATCACAGATTCAAGATAGGCAG
GAAAGGCTTCTTCTCCTGGAATCTCTTCTAAACGACCCGACATTTCACGTAATGCTTGCG
CCCAGCGCGATGTTGAGTCGGCGAGTAGGAGAACGTCTAATCCCATTTGACGATAATATT
CAGCCAACGTTACACCCGTATAAACCGAAGCTTCACGAGCGGCTACAGGCATCGAACTTG
TGTTACAAATGATAAGCGTTCGTTCCATCAAACTTTTTCCGGTTCTAGGATCAATAACTT
CGGGAAATTCGCGAAGGGTTTCAACCACCTCGCCTGCACGCTCACCACAAGCTGCCACAA
TTACAATATCCACTTCTGCGTTTCGTGATGTAACCTGTTGAAGAACAGTTTTTCCGGCAC
CGAAAGGACCTGGAATACAGTAGGTTCCTCCTTTAGCAACCGGGAAAAAGGTATCGATGG
TGCGCAATTTNGTAGCCATTGACTCTTCGGGGCGCAGGCGTTCAGCATAACATTGAATCG
GTACTTTGACGGGCCATTTCTGCATGATNTGGCATTCANGCGTATTGCCTTTTTCGTCTT
TCAATGAGGCAATCACTTTTTCAACCGTGTAGGCGCCAGGGGGTGCAATTTCTGTAATCG
TCCATTTTCCCTCAAAGGAGAAGGGAACCATGATGCGATGCTCATAGAGGCCTTCAGGAA
CGGTTCCGAGTGTTTCTCCGGATTCAATCGAATCGCCCACGGCAACGGTAGGTGTGAAAT
CCCATTCGATATCACGGGGAAGGGGATCGAGATAGCGACCTCTTTGTAAGAAGAAGCCGC
ACTCTTCTGCAAGGGCAGGTAGGGGATTTTGTAATCCATCAAAAACTTGTGTGAGGAGTC
CGGGCCCTAATTCAACGGAGAGCAAATCACCGGTAAATTCAACCGAATCGCCGATTTTAA
GTCCTGTGGTATCCTCAAATACTTGTAATTCTGCTTGATTACCTCTAACTCGAATTACCT
CTGCTTTTAATTTTACCTCTGTGCCACTTAACTGCGCGTATGCTACCTCATTCAAAATTA
CAGGGTTTTCGAATTCAACCTTCAATAGGTTTCCGTTAACTCCAGTAACTTTACCAATAT
TTGCACTCATATTCTCATCCTTCGTCCGTAAAAATAAAAAACCGCAGTCATTAATTCACT
GCGGCAGCTTCCGACTCCGTATTATGTGTAATCGTTTTTTCTAAATTTATTCGCCCTGTC
TCATCATTCAGACGATTCCAGCGGGTTGCAATACGTAGCTGTACGGCATAGGCCGCTAGT
TTTGCAAAACCATAGGTATCTTCCCCNATGAAGTCTTCGGCTAATTCCCAGCGGGTGTGA
TCTAATAAAGATTCCAATTCGGCAGGGTCTTCAGCATTAAAGGCTTCTTGAACGCGTGTT
TCAATCAAGCCAATAAAATGATCATGGGAGCGTAGAAAAGGTTTCACGTCTACGCCGCGT
ATTTGAGCACGCTGGCGGGCGACCGCATTTTTCAACTGAATCTCAGCATGGAACCAGCGA
TTTGCAAAAGGATGGGTGATTTCGCAAGAGACCTCTCCGTCTAGGAGGGAATTCAATAAG
CGCCATTGAGATTTGCTTAAATGATCCCCACACGCATCTCGAAAAGCTTCCACAGTGATT
GGAAGTTCTTTATCAAGTTCTATATGAGGAAGGCTGGCAATTAGCGCGTAAAACATGAAT
ACCTACCGCTTAAGCGTCTGCTACAGGTTCACGAACCGCATCGCTAACTAATCTTGCAAG
TTCAGGGCGTAAAAAGGCGCCGAGCGCATCAGCGATCGCTTCGCCTGTGAAATCCAGATA
AACATTTTTATCTTTAAATCCGAGTGTGAAGCCACTTAAAACTTCTGAATGACCAGATAG
AGAGATATCAGCTCCCGATTCAGCCGCAAGTTCAGCGCAATAGGCGGTTAGTGCTTCCAC
TTCAGATTCGTTTACTGTGATTTCAATCGAACTATTCTCTCCAGAAGTAGATTTTTTGAT
TAAATCTTTTAATAAATCGGCTGATAGGGCATTTCCAACGGAATGTTGAAGTGATGACGA
AACCACTTTTTCACAGCTTTGACCGAGGAGAATCAAAAGGTCTCGACCCGCTTGTTTGAT
TGTTTTAATTGAGCGCTCGGTTAATGCGGCAGCATCTTGCTCGGCAGAGGCACGCTTATC
AGCACATTCTTTTTCTGCATTTGCGATAAGCTGTTCTGCTTGTTGTTTCGCATTTACAAT
GATCTCGTCCGCTTTTTGTGTGGCAGAATCGATGCCTTCTTTTTGGATTTGATCGATTAA
ATGTTGTATTTTATCAGCCATGTCTCCCCCGGTTATTTGGAATAATCCTATCGATATAAA
TGGATTGATCTAGAGTTGCAAGCGCCATTCGTAAGAAAAGATGTATCAGAGCTTTATCGC
GGTTGTTTTTTCAAAAAGAGTCCTAGCTCGTCCAACATTTCAAGTGTGATTTGTCCACTG
ATTTTAAGACTATCTGGAGAAATTTTATCCATAGAGTCTTCGTCAGTATGCCAATAATCA
TTCGCATGATCATGAGAGCCGAATTTAAAGTCGATTAAATCGATCGCGGGAATGCCGATT
TCTAGAAATGGAACATGATCATCAATAATAGTTGTATGACGGTGCAACTGTATTTTATTA
CGCACATTTAAGCGATCAGCGGCTTTCAGCAGTAGATCGAGAAGCATCGGATCGCTATTA
GCAGGAACGGTAAAGGTGAGATTCCTATCTCCAATCATATCCAACAGGATCATGGCAAGA
TAACGCTCTAATTCTCCCTCGTTTTTGATCTGGTTGGCGAAGTGTCGGCTCCCATGAAGC
CCATCTCCTGGAATATAATTAGCAATACCTTCTTCGCCATCGAAAAAAGCAAAGATGAGG
CCGTGATGAAGTTCTTGATCTCTCAAAATACGTGCGAGTTCGATGAGGACGCCCGTACTA
GACCCTGAATCATTGGCGCCTTGAAAGTTATCAATGCCAGGCATCGTATCAAAATGAGAT
CCCAAGATAATCCAGTGGCCAGAGCTTCCCGGAAGGAACCCGAGCACATTGACCATATTT
TTAAGACCTTCTGGCGTAGTATCTGTAAAATAATCCATCGTAACGCGAAGCCCTATAGTT
TCGAGGCGTGCAGCAATATGATTGGCAGCTTTTTGCCCCCCGGGTGTGCCAGCATCCCGC
GGCATATAGGCAACGATTTGTTGGACTTCCTCAAATGCACGTTCACCACTAAAGCGGAGA
GTATTTGATTTCTCTTCTTGGCAAGAGAGATTGCACAGTACGCATGCACTAAAAAGTACG
GCATGAAAAAACTGTGCAATGAGATTTCTCATGTAGTACTAGTTGCCTCTTCACATGCAG
CATAGATCTTTTGAATGATAGACTCGCACAAGGCCGAGTCTTCTTTTAAGAGACGCACGG
CAGCATCGCGACCTTGCCCTAATTGAGTTCCTTCCATTGAAAGCCAAGATCCTTTTTTCT
CAATGATACCTGCATCAATGGCGGTATCAATAACAGATCCAGCATAAGAAATGCCTTCTG
CATATAAGATATCAAATTCTGCCTGTGTGAAAGGAGGTGCCACCTTATTTTTAACAACCT
TGATGCGCGTTCGGTTTCCATAAACCGTTCCACTTGCATCTTTCAGTTGCCCGATTCGGC
GGATATCCAGTCGCACGGAAGAGTAAAACTTGAGAGCCCGTCCTCCCGGTGTAGTTTCAG
GACTTCCAAACATCACGCCTACTTTTTCTCGAATCTGATTGGTGAAAATACAGATGCATC
TCGAGTGGTTAATCGCCGCAACTAATTTGCGAAGAGCTTGCGACATCAGCCGCGCTTGGA
GTCCAACATGAGATTGACCCATTTCACCATCGAGTTCAGCTTGGGGAGCCAAGGCTGCAA
CCGAATCGACCACTACCACATCCAATGAATTGCTTTTCACTAATGCCTCGCAGATATTTA
ATGCTTCTTCACCTGAATCAGGTTGGGAAACCAGAAGATTATCGATATCCACGCCAATTT
TCTTAGCATAAAGAGGATCAAGAGCATGTTCGGTATCAATAAAAGCGGCAGAACCACCAG
ACTTTTGAGCATTAGCGATAATGTGAGAAACCAGTGTTGTTTTCCCAGAAGATTCAGGTC
CGTAGATTTCAATAATTCGTCCGCGTGGGACCCCTCCAATACCGAGGGCTATATCAACGT
TTAAGGCGCCCGTTGAGATCGCTTCAATTTGTTTGTTTGTTGAAGATTCACCAAGTTTAA
CAATGGCGCCTTCGCCATATTGTTTTTGAATCTGCGCTACTACTGCACTTAATGCTGCTT
CAGGCTCTTGCGTTGCACCTTTTTTCGCTGCCATTGATCTCTCCGTTTTTAATATAGTCT
AATGCTGGTAGATTGCCTCAACACCTAACCAGTGTCAACGCATCGAAATGAATAGTCCAT
AAAAAGTATCAATTCGCTTAAATAAATGAGATGAGAGCTCGCGATTTATTCGATTTCTGG
GATTATCCCCGCTTTTACTCAAACTAAATTGAAAGAAAATCTATGCAGAAAGAAAATCGT
TTTATTCCTTTAAAGATTGAGCGACCACGAAACGTAAAGAATGATCTCTTGTCAGGATTA
ACTGTTGCCTTAGCCCTTGTTCCTGAAGCCGTTGCCTTTTCGTTTGTTGCACGTGTAGAT
CCAGTGATTGGTTTGTATGCGGCTTTCATGATGGGGCTTATCACCGCTATCTTTGGTGGA
CGTCCGGGGATGATTTCAGGAGCAACAGGGGCGGTCGCCGTGATCTACGCACCTCTGATG
ATTGGTTTGCACGAGCAGGGTATGACGTCTGTGAATGCTGAGAGCTATCTATTTACAGCG
GTTATACTTATGGGAATCATTCAAATTTTGTTTGGATGGTTTAAATTAGGGAAGTTCATT
CGACTGGTTCCTCACTCCGTCATGTTGGGTTTTGTGAATGGGTTAGCGATTGTTATTTTT
GCATCCCAATTTGAGATGTTTTGCGAAGGGCATGGAGATGCAGCTCATCTTTTACCGCTG
TCCTCTTTTTCGATTATGTTAGCCCTGACACTGATTACCATGGCGATTAGTGTTATCTTG
CCGCGATATACGAAAGTGGTTCCTGCGACCCTAGTTTCCATTATCGTTGTGACGCTAATC
GCGATTGGATTGCGGAATAGTGGTCTTCATGATTCGCGAACGGTTCTTGATTTTGTTCAG
AGCATGGATCCCAGTAAAACTACGATTGCCGCTTCGTTACCGAGATTTGCCATCCCTGAC
ATCATTCTTAATCTTGAAACGCTTAAATTAATTTTTCCTTTCTCATTACTTGCGGCATCG
GTCGGTTTGATTGAGTCATTAATGACGTTATCATTGGTGGATGAAATCACAGAGACTCGA
GGCCGAGGCAATAAAGAGTGTATGGGTCAAGGGCTTGCCAATATAGTGAATGGATTTTTT
GGCGGAATGGGTGGTTGTGCCATGATTGGTCAAAGTATGATTAACATTCGCGGAGGAGGA
AGAGGGCGTCTCTCGGGTGTTGCAGCAGCGCTATTTTTATTGGCCTTTCTCTTATTCGCG
GCACCGCTTGTCGAAATGATTCCACTAGCCGCTTTAACGGGTGTTATGTTTATGGTGGTC
ATTGGTACCTTCGAATGGACGAGTTTACGAATTCTTCCAAATATTCCGCGCATGGATGCC
TTTGTTATTATTTTGGTCTCTACGATGACAGTTATCCATGATTTAGCGATTGCCGTTCTG
GTAGGGATTATCGTTTCTGCACTTGGTTTCGCTTGGGAACAAGGAAAGAAAATGCGTGCT
ACTATATCAACAAGCGAAAAGGGCACTAAAATTTACCACTTAGAGAGTGCTTTGTTTTTT
GGATCTGCTCAATCCTTCAAGGAATTATTTGATTTAGCAAACGATCCTGAACATATCATC
ATCGATTTTGAACAAGCAAAAGTTTATGACCATTCAGGTATTGAGGCGATTGAAAACATC
ACACGCCGATATGCTCAACAAGATAAAAAGTTACATCTACTGAACGTGAGTGAAGAGTGT
GGTCAATTGCTAAGTAAAGTAGACAACATTGTTGAACTGAGTTTTATCGATGAGGTGGAT
TACCATATCGCTGATGATAGATTGGCATAAAAAAACCCATCCTGACTGGACGGGTTTTTA
GATGCACTACCGAGGCGGATTAGATGCCGAAGTCATCGGCACGAACCATATCGGGTTCTA
CGCCTAATTCGTCAACCATTTCGTTCACGCATTGCAGCATGATTGGTGGTCCGCAAAGGT
AGAATTCAACCTCGGTCGGATCATCGTGTTTATCCATATACTCTTCCAAGCAGACTTGGT
GAATAAAGCCGGTAGATCCTTCCCAGTTATCTTCAGGAAGTGGATCGCTCAAAGCAACAT
GCAATGAAAAGTTCGGAAACTCTTTTTCAAGTTGTTGAAATTCTTCCATGTAGAAGAGTT
CGCGTTTCGAACGACCACCATACCAGAAAGTAATTTTACGATCTGATTTGATTCGTTTAA
GCTGATCAAAGATATGCGAACGCATTGGAGCCATTCCAGCACCACCGCCAATGAAGCACA
TTTCCCGATCAGTTTCTTGAGCAAAGAACTCTCCATATGGACCTGAAATCGTGATCTTAT
CGCCCGGTTTCAGGTCAAACACATAGCTCGAGCAAATGCCGGGTGGATAGTCTGTTCCGG
GTGGGGGAGATGCGATACGAATGTTTAACATAATGATATCATCTTCGAGAGGAAAGCTAG
CCATGGAGTAGGCTCTGAAGCAGTCTTCGTCGTTATTAGCTACCAGATCAAACATCTTGA
ACTGATCCCAGTCTTGCCGATATTCATCATCAATTTCAAAGTTTTTATACTCCAGATCCT
TATAAGATGGCACATCAATCTGAATATAACCGCCGGCACGAAAATCAAGTTTTTCGCCTT
TAGGGAGTTCAACGACGAGCTCTTTAATAAAGGTGGCCACATTATCATTTGAACGCACCG
TACACTCATATTTTTTAATCTCTAGAATTTCAGGTTCAATATCTAGAACCATGCTTTCTT
TGACTTTTAGCTGACATGCAAGACGAACCCCTTCTTTGGCCTCTGCTTTTGTAACTTGTC
CGGCTTCGGTAGGGAGCAATTCTCCACCCCCTTCAAGCACTTTACATTTACACATAGCGC
AGGTACCACCACCTCCACAGGCAGATGGTAGAAAGATTTGTTCGTTGGAAAGTGCAGAGA
GCAGGGAGGTGCCTGGTTTGACATCAATCTCTCGGGAACCTTCGTTAATAGAGAGCTTCG
CAAATCCCTGAGGAACGAGCTTCTTTGCAGCTGCCATTAATATCGTAACCAATGCCATGA
TCACGACTGTGAAGACAACTACGCTAGTGATGATATAGCTTGTACTTTCCATAATTATGT
CCCGTTGTTATTATTTAGAATCCGTTCGGTGCAAAGGCACCATCCATTACATTAAAGATT
AATTCCTGAGAAACACATAAAGGCCATCGCCATTAGACCGGTCATTACCATTGTAATACC
CAATCCTTTTAAACCGTCCGGCAAATGCGAATAACGTAGTTTTTTACGAATCGCCGCCAT
GCTAACAATCGCCAACAACCAACCAATACCGGAGCTGAATCCGTACACAGTTGATTCTAC
AACGGTATAGTCGCGTTCAACCATGAAGAGTGATCCACCGAGGATCGAGCAGTTAACTGT
GATCAAAGGTAGGAAAATACCCAGTGCGTGATAGAGCGGCGGGAAGAACTTATCCAATAC
CATTTCCACCAGCTGTACCATCGAGGCAATGGTTGCAATAAAACATATTAAACTTAAAAA
GCTTAAGTCTACGCTCGCAAAATTAGGACTAATCCAGGAGAGCGCACCGGGTTTCAGTAG
GAAATTATTGATCGCCCAGTTAGTAGGAACCGTGATCGTTAATACGAAAATAACCGCTAA
TCCCAAACCCGTTGCTGTGTCGACTTTCTTTGAACAGGCCAAGAATGAACACATGCCTAA
AAAGTAGGCTAAGAGAATGTTTTCAATGAAAATGGCTTTGATAGCTAAGTTTAAATATTC
CATCGATTTACTCCTCAACAAACTTGTTAAAACTACGTTGAATCCAAATAAGCAGACCCA
ACACAATAAAGGCGCCCGGAGCGAGAAGGGCTAATCCATTGCCCATATACGCTTCCGGTA
GAATTTTGAATCCATAGAGAGTGCCAAATCCAAAAAATTCACGTACAGCAGCTACCGAAA
TAAGAATGATTCCATATCCGACGCCGTTTCCTAATCCATCTAACAAAGACGCTTTAGGAG
GATTTTGAAGGGCAAATGCCTCGGCACGTCCCATGACAATACAGTTGGTAATGATCAAGC
CAACAAAAACGCTCAACTGTTTACTCACATCAAAGAGGTAGGCTTTTAAAAGCTGATCGG
TCACAATTACCAACGAGGCAATCACAGCCATTTCAACAATCATTCGAATGCCGCCTGGAA
TGACTTTCCGTAACAGTGAAATAATTAAGTTTGATGCCGTAACAACGAAGGTGAGAGCCA
ACGTCATTACAATCGCCGGTTGAAGACTAACGGTTACCGCCAGCGCTGAACAAACCCCGA
GGGCTTGTACCGTGATTGGGTTGTTGTCCGAAAATGGATCGGTAACCAGTTTTTTAGCGG
ATGCCATCTTTATCCCCCTCTAATTTTGTTAAAATAATCAGCATAAGAGGCCGCATCACG
TTGGATGAGTGCCTGAACCCCTTTAGACGTCATTGTAGAGCCTGAAATTCCATCAACAGA
AGATTCGTCTAATTCCGCACCTGGTTTGAGAACTCGAAAATCTGTCGGGGCACCGTTTGC
GTAAAGTTTTTTTCCAGTAAACTGAGATAGAAACCAAGGTTTTTCGATTTCAGCACCTAA
ACCTGGAGTCTCTCCATGTTTGTAAAAACTAATGCCAGCAACGGTTTCCAGGTCAGACTC
AACTGAAAGATAGCCATACATCATGCTCCATAGGCCTTTACCGGATATTGGAAAGGCATA
TTTTGTAGGGGTTGCTTCGGCTGATTCTTTCCACATGTAGATCGGCATCTCACCCGATGG
GGTAGAGACCAATTCTTCAAGAATGTGTACTTGGTATGTATCTTCAATCTGTTCACGTGT
TAGCGTGCTGATATCAATGCCAAAGGCTTTTACGATGTTTCGTTTCACGTCGAATTTTTG
ATTCGCAGTCTGAATGCTCTTTAATCCGGCGGCTAAGCCCGATAACAATATGCTGCAGAT
CAAACAGACGCCCAGTGCAAATACAATTGTTTTACTCTCTTCACGCATGATTTAAAGCCC
TCGCAAGTTTAGTCCGCTGTTTAATATGTCCCTGAACAACATAATGATCGATCATCGGCG
CCATTACATTCATGAATAGAATGGCTAGCATGATGCCTTCTGGATAGGCGGGGTTTGCTA
CTCGAATAATCACGGTTAGTACGCCTATCAAGAATCCATAAATAATTTTACCGCGATTAC
TGGCAGCGGCAGATACTGGGTCGGTCGCCATAAAAACAATCCCAAATAAGAAGCCACCCA
TGACTAAATGATAGTAGAATGGAAGAGCAGCAAAAGAATCATTTAGGGGCAATAGATTAA
AGAGTGCGCCCATGGCAGCTGCCCCCGCAATCCCACTGAAGATGATCCGAGATGATGCAA
CACCCGTAATCATCAAATAACCGAGTCCGAGTAAAATCGCTATGACAGATGTAGATCCAA
TACTTCCTGGAATAACTCCAGAAATCATATTCGAGAGGTTATAACCTGCGTCTGCTAATG
CGGTTTGAGCAGAAACCCCTTCCGTAGAAGCCGCAACCCCTAACGGAGTAGCCATGGTAA
CGCCATCTGTTGTGGTTGATGTGTAGCCCATGATCTGATTTACAAGTGGAGCTTTGCTGG
CGGATCCCACCCAAACTTGATCACCCGAAATCTGTGCGGGATAAGCAAAGAAGAGAAAAG
CACGACCTGTTAAAGCTGGATTCAACACGTTATAGCCAACCCCGCCAAAGATCTCTTTTC
CGATCACAATACCAAATGCAATGCCTAATGCGACTTGCCAGAGTGGTGTTGTTGGGGCGA
GGGTTAGCGGGAATAACATGCCGCTTACCAAAAAGCCTTCGTTGATCTCGTGTTTCCGGA
TTATTGCGAAGGTGACTTCGCATATGCCTCCAACCAAATAAGAGGTGAAGATGATGGGCA
AAACCATCAAGGAGCCTCGGATCATATCCGTTAAAAAAGTAGCTCCTTCAACATTGTTGT
GGACGTTGAATTGATGCCCTGCATTCCAAATACCAAACAAGATACAGGGGGTTAGGGCAT
AAATAACAAAGATCATCAATCGTTTCTGATCAATGGAATCACGCACATGAGGGGCCCCTT
TGGTTACATCTCCCGGAGTACGAGCAAAGGTATCGCCGGCTTCAAAGAGCGGATATAAAT
TTTCGAATTTTCCCCCTTTTTCAAATAGGGGCGCGAGATACTTATCTTGCAGATCAAACA
GGAACTTCATTATATGCCTTCCTCCTCAATTTCAGCTAAACCTTGTTTAATAATTGAACA
AACATCGGTCTTATGTGGATCGACGAATGAAGCAATTGCAAAATCCTCTGGATCAGTTTC
AAGGATGCCCAACTGGACCATTTCATCCGTATCATGCGCGAGCGCTGCGCGAATTAAGAA
ATCGGTCATAATGTTGAGCGGTTGATGTTTATCCATCCAACCCGTAACCACCATCGCTCG
ATGTGATCCATGAAGACTGGTGCCTAATTTCCACTTATGAGTCATGCCAAGCAGGGTGGA
TAAGTTCACGCGATGAGAGCTATATTGGCACAAGCCAGGCATCGTCCAGCCAAGAAGATG
TCGTGAACGGTCTTCTTCGATGGCAAAGTATTCTGAGCCATAAAAATGCGCACACGTATC
GAGGTTTGCTTGTTTCCCCCACATAATATTTCCATTGATCAGGCGAATTTCTTCGCCTTC
CAGATTATCGGCTAAAACGCCATTGAGCGAGGCTCCAAATGGAACTCGGTAGTATTTACG
GGCTGATTCTTTGACCGCAGGGCCTGCAAGTGCAATGACCTTCGTGCGTGGCAATTCTCC
GGTCATTAACAATTTACCAAGCAAAATAACATTTTGAGCCGAAATCGTGTAAACCGTATC
ATTGGGTAAGATCGGTGCAATCCGGTTTATGTGTACACTTGTATTTCCCGATGGATATTT
GCCTGCAAATATATGAGTTTCAGCATGATCAAAGCTGGGGAGTTCAATCCCTGCGGATGT
ACAGAGGTGGACATCGCCATCTGTCAATCGGCTCAATGCATTGACTCCCGCTTGGAATGC
AACTTCATCACCCTTTAAGATCACGCTAAAGTCTGCTTGAAAGGGGGCTGCATTAGCTGC
ATTGATAAATACCGCTTTGGGTGTTGTGTCGGGATCAGCAATTTTATTGAAAGGGCGTTG
TTTGATGAGTGGCCACATGCCGCTATCTAAAAGATGCGTGGCAAGCTCTTCTCGTGTTGC
TTGAAGAATAGATTCACTTGTGTAGCTCTTAAATGTTTCCGATTCTTCATTCACATCAGC
GTCGATTATGATTTCTAATGGAAAGCGGCGAGCTCCTAAATTGATCGCTGAAACCGTGCC
ACAACAAGGAGATCGAAATAAGGTTCGATCCATCCGTTTGTTGAAAAATAGCACTTGGCC
ACGTTTCACTTTATCGCCTACTTTGACTTGAAGGCGTGGTTTAATACCCTCAAACTCACT
CGGATACACTGCAAAACGAGTCTGCCCCCCAAGCTCTTCGATGATGGGTTCTGGTTGTCC
TAAAACCTTAACATCGAAGCCTTTGCTAATTTTGTATGTCGCCAATTTTGTACTCCTTTA
GAACAGCAGAATTGCTTAATGGGTAGATTTATACCGATTCATATCTATCGTTTAAAGGGT
TTTATGCTGAAAAAATAAACAAATTAGGCATGTGGAGTAATTAGGGTTGTTTCTCACAAC
TATGCATTCACGAATTTAGAAATAATGGGCTGAAATTCTGTTTCCATATAACCGTCCCAA
GCTGTTTGGAGACGATCCCAAGGTTTAAGTCGCTCGGAAGCATCTTTAAGCAGCCCAAAA
AGATAGTCTGCAGGATCAGTGGGGGCACCGGCGGTGGCTGTGATGGCGGTTGTTTTTCCT
CGCTGTGCATCTCGACCAAGCGTTTTTCCTGAAACTTCTTCATTTCCAGATGCATCTAAA
ATATCGTTCGCTAATTGGTATGCTGTGCCTAAAATAAATCCTGCTTCTCGCAATGCGTCT
GCTTCCTCCACGTTGCCACTGCCTCCCGCAACGGCAGCAAAGGCAAAGAGTGAGCCAGTT
TTGAATCGAGCGATTTGTTCACACTCTTTCCATGTTCCAGGGGTGCCGCGGAGAATTAAT
TCTTGTTCAGCTTCAGAGCGACAGACTTCACCCGTCATATCGATAAGTTCTTTCAATAGA
TCGGGTCGATCGCTCTCTACTAACAAAGAGAGGGCGCGAAACATCATCAAATCGCCAAAT
AGAATGGCGCCATTGGTGCCATGTTTTTTCCAGAAGGTTGGGGCACCACGCCGAATGATG
CCACCATCGATTACATCATCATGCACCAAACTTGCCGCATGAATGATATCAACCGCTGCC
CCGGCGCGAACGAGCAAGTCGGGTGATGATGTGCCTCTTAAGCCTAAGTGTTGAATCAGT
CGGGATCGGAGCATCTTGCCACTTCCCAGCACATTTTTATTTGTCGAAATAAAACGGGCG
AGATTGCTCTCCGCAAGGATCGCGTTCATGGTTTGCTTTACCGCATCAATTTGCGTTTCT
ATCTCTTTTTTATCTGCAAGCATCTGTCTATAATGCCGTTCCCTTAATTGTTGTCAACCG
CGAGAGAGATCACATTGTGAAAAAAAAGAGAATCTATTTGGAAAATTCGATCGATGAATC
GACATGGAATGACTGGAAATGGCAAATAGCCAACCGTGTATCTGATTTTTCTCAGATCAT
GGAGCTGACGGAACTCACCCTTCCCGAGACGCTTGCTATGGAGCAGGGTGCTTCCTTTTC
ACTGGGTATAACACCTTATTACACTCAGCATGTGGAACATCCTGCTCTTCGAAAGACCAT
TATTCCACAAGAGACAGAGTGTAGATTAAACCCTGGTGAGTGGGCAGATCCACTGGGTGA
GGAGGATCATCGTGTAGCGCCTCACTTGATTCACACCTATCCGGATAAGGTGCTCTTTCT
GGCAACGCCATTTTGTTCAACGTATTGCCGATATTGTACTCGGTCGCGTATGGTTGGAAA
ACCGCACGAACATCGATCTACTTTTGAAGAGAGCTTTAGGTATATTGAGCAACATCCAGA
TATTCGCGATGTACTTATATCAGGAGGTGATCCACTCACCATGACTGATGCCGCTTTGGA
GGAAATTCTACAACGATTACGGCGTATACCCCATGTTAAACTCATTCGGATAGGTTCAAA
AGTTCCGGCCGTTTTGCCGATGCGAATTACCCTTGCGCTAGCAAAGCTGTTGAGGCGGTA
TCGGGTTTGGCTCAGTCTTCATTTTATTCACGAAGCTGAATTAACCGAGGAGACTCGCTC
CGCCTGTAATCTATTGAGTGAGCAGGGGGTTCCGATGATTAGTCAAACCGTTCTATTGCG
GGATATTAATGATTCTTCAGAAGCGTTAACTCAATTGTTTTATGGGCTGATTCAANTAGA
TGTAAAACCATATTATCTACTGCAGTGCGATCCCGTGAAAGGATCTGCCCATTTCAGAAC
AACCGTAAAAAAAGGAATTGAATTGATCCGATCATTACATGGAAACATTTCGGGTTTAGC
CGTTCCACAGTATGTAATTGATGCTCCCGGAGGAGGAGGGAAAGTTCCGATCATTCACTC
GAGCCAACTGACGCGAGAAGGAGATGATCTTCTTTTTGAAAATCATGAAGGAAAAATATA
TCGCTATCCCGATCCNCTAAAAGTAGCTTATCCTGATGAGGTAGTTTCTTGAATCGCGCA
CCCGCTCTGCTCATGGTTATTTTGTTGGTATTCAGTTTTGGTCTGGATGCATCCTCGAAA
AAATGGCTCTCTCTTTGGCCATCACTAGCAGCACTTATTGCTATTTTTGCAACCAAAAAA
ACCTTACCTGGATTACTCCTTGGAAGTGTGATCGGGGCGTGTATGTTGTCTTCGAGTTTT
CTTCATTTTTTTGAAGTCTTATTTGTAGATCATCTTTTTTTATTAACGACGAATCGTTGG
AATATAGCTGTCATCATTTTCACACTTTTGCTCGGAGCTTTTGCAGAACTTTTAGAGCGA
GGTGGGGGATTTAATGCATTGATCAATCGAGTGGTTAAGCGAGCCGATAAAGCTCCACGC
TCGATGCAATGGTTTGCGTTCGGACTCGGCCTCATTTGTTTNTTTGATGGACTAGCGAAT
AGCATGCTTGTTGGGAAAACCTTAGCTGGTTCTGCAGAGAAACACGGTGTACCTCGAGAA
AAAATGGCATACATCGTCGATTCAACCAGCTCATCTGTGGCATGTGTTGCGTTGATCTCG
ACTTGGATTGCCTATCAATTGGCAATGATTCAAGAGGGTTTTGCTCTTGCTCACATTGAA
ATGGAAGTATCAGCATTCTCTCTTTTTATTCATTCGATTCCTTATAATTTTTATTGTTGG
TTCACACTCATCCTTTTGGTTTTAACGTTGCTGACTCAGTGGCGTGTGGGTCCGATGCGT
TCTGCAAAAACACGTGCTTCAAATAAGCTGGAATCTGTGGAGATATCCCTACCATTCGAG
CCGTTATTTCGAACGGTTTTGGTGCCGATACTCGTGCTGATTTTATCGCTTTTCACTGGG
CTCTATGTGAGTGGGTCTGAACAACTGCAGTGGCCCACATCCGTCAAGCAATTGTCTACG
GCTGTAGGGGCGGCAAATGCAGCTCGTGTGCTGGTTTTAGCTTCTCTTATTTCTGTACTA
ACGGCGTGGTGGATGAACCACAAACCGATTCGTCAGCAACAGGAACATGCTCTACAAGTT
ATCGGATCCGGCATGAAAAAAATTAGCGGCCCAATCTCTATCCTGTTGAGTGCGTGGCTT
TTAAGTGGAATACTCAAATCATTGGAAGCACATCTTGTACTTGCTGAACTTTTNTCACAA
AAAATAGACATAGCATGGTTTCCTGCTCTGGTTTTTATTACCGGTGCAATTCTTTCTTTC
TCAACAGGCACTTCATGGGGAACGATGGGCTTGCTGATGCCTTTGGCGATTCCCATCGTT
CTTGCTTTCGGCGACGTTATCTCCGTTAACTATATCGCTCCTGTGATTGCGGCGGTTTTC
AGCGGGGCAGTATTTGGCGATCATTGCTCTCCTTTCAGCGACACAACGATTGTGGCATCA
CTATCTTGCGGAGTTGAACCTTTTGAGCATGTTAAAACCCAATTACCTTATGCATTACTT
GCCGCAAGCATGGCACTTCTATCGGGCTTTATCCCGATCGGATATGGCATCCATCCTGGC
GTATTACTGCTCCTGGGAACCAGTGGATTTATTCTGCTGATTAGCTTTCATAAAAAGGTA
ATCCNATGAGTGATGCACTTCAGATAGCAGAAAAAAATATTCGGAGGTTCATCGCTTTTC
GAGCACTGTTTAATGCGCGATTCTATTATCCGGTCTTTGCGATTATCTTTTTGGATTTCG
GTCTCTCTTTAGATCAATTTGCGATGCTTAATGCTATTTGGGCACTCACCATCATTTTAG
CTGAAGTGCCTTCTGGGGCTTTATCTGATCTGATGGGTCGGAAAAAACTGATGAACGCGA
CGGCCGTTTTGATGGTTCTTGAATTAGCGGTCTGGGCTTTTGCGCCACAGGGTGATCCAG
ATAGATTATTTGTATGGCTTGCGATCAACCGCATCTTAAGTGGTCTGGCTGAAGCGGCGG
CAAGCGGAGCGGATGAAGCGCTTGTGTATGATAGTTTAAAAAAGGCGGGTATTGAAGACC
GTTGGACACGCGTGCTGGATTTAATGACGCGATGGAAGTCTCTCGCATTTGTGGGAGCTA
TGGTAACCGGAGGAGTTGTATACGACACCCAGCTTCAANAGTATTTATTTAATCTATTGG
GTTTACAATGGAATGTGAATGCAACGATTGCTTTGCGAATGCCTTTATATCTAACGCTGT
TAAGTGGCATTGCTTGCTGTTTTGTTTGCAGTGGAATGGTAGATGTTCGCACACAGTACC
ACTCCCTGAATAAACATCCGATCAGGGCGTCTTTGAAGCAGACGTTACAAGCAGGGCGAT
GGATACTTCAAACGCCCTTGGCATTAGCGATTATTTTTTTGGGGGCTTTTGCAGATGGAA
CGATCCGTATGTTCATTACCTTAACTTCAGAATATTACAGATTAATCCACTATCCCGAAT
TTGCACTCGGTATAATTGGTTCAGTCATGGGACTTGTTAATATTGGATTTTCTCCCTTGG
TGAGACGCTGGGTTGAGCGGATGAACTTAACTCATATTTGGATATGGGTTGCCGTGTTGG
GTATGATAGCTTTTATCGGAATTGAACGATTTATTCCGTTTGCAGGTATTCTTTTCATGT
TGTTGCTGAACATTGCTTTTCTACTTGTTTCATTTTTACTTTCTCATTATCTCAACCGCG
AAGCCTCTTCGGATATTCGAGCCACCGTACTAAGCTTTAAAGGCTTAGCACTAAATTTAA
GTTATGGAGGAATCGGATTGCTGTATGCGTTGTCTCTAAATGTATTGCGTCAAAAGGAGG
CATCGTTGCTCTCATCTGATGGATTATTTGTAGCAAGCAGTCAGTGGTTTTTACCTTTTT
ATTCAATTGGCATGATTGTTCTTTTGCTGGGTGCCTATCGTGCGTTGAAAGGTACAGATT
AATGAAGGGTCTATATATTCACATTCCGTTATGTATTTCACGATGTCGATATTGTGATTT
TTATAAAGTAACACCCAATCAATGGAGNGGAGCGGATCGCTTTCTTGCCGCATTAGATCG
AGAGTTAGCATCGTTACCGGATACATTTCAGCCCGATACGCTCTTTATCGGAGGTGGCAC
GCCTTCAGCACTNTCAACGAATGAGTTAGAGCACCTTCTCACCCTCATAAATGAACGAGT
TTCATTGGATCAGGTGATAGAATCAACCATTGAAGCCAATCCAAACAGTTTGGATATGGA
AAAACTGTCGGTTTTTAAACAGGGAGGTATTCGTCGTGTTTCCATCGGAGTCCAAACATT
TCAATCAACCGCTCTTAAATTGTTAGGGCGTGCTCATAATCGAAATCAATCGATTCAAGC
CTTTGAACGAGCACGAGCGGCGGGTTTCGATCAAATTAATATAGATTTAATTCAGGCTGT
ACCGGGTTTATCTGATGTGCAGCGTATGGATGATGTGGATCAGATTTTAAAACTTCAGCC
TGACCACATCTCTTANTATAACCTCATTTATGAGCCTGGAACACCTCTGACGCGAGATAG
GGACCAGGGAAAGCTCTGTTTGTTGAGTGATGATGAAGAGGCCGCTTTGTATGAGAAGAT
TGCCACAAGATTACAGGACGCTGGATATGAACATTATGAAATTTCAAATTTTAGCAAAGA
AAACCAAGCGTGTTTGCACAATATTAATTATTGGAAGGGCGGCGAATATATCGGTTGTGG
TCCATCAGCTCATTCTCATTGGGAGGGAGATCGGTATAGCAATATGGCAGACCTCCAAGC
GTACTGTGAGCGGCTTGAGGCTGAACAAAATATTGTGGAGATGCGAGAGCATTTGGAACC
AATGGCTAAAGCAAGAGAAACGCTCGTGATGTGGTTGCGCCTGAGTGAGGGGGNGTCCCG
ACATTCTTTTGCTTCTACGTCTGGGATAACGATCGATGAGCTTTACACCCATGAAATCGA
TGAATTAATCGGTCATGGACTACTTGAGTGGCATCAAGATGTTTTGCGCATACCCATGGA
AAAAAGATTTATTAGCGATGCCGTTTATTCAGCTTTAGTTTAACATGGAATAAGATAAGT
GAAACAATCCGCTTGCAATCAAGCGCTCATTCGTTAGTTTCTTCTCCCTTTCAAAGGAAT
AACTAACTATNTNTAGAACGAGGTGGAATTATGGGTCGTCAATGTGCAGTAACAGGCAAA
AAGACAACAGTGGGTCGCCGAATTGTCCGCAAGGGTCTGGCTAAGAAAAAAGGCGGGATT
GGCTTACATGTAACCAGTGCGACAAAACGTACGTTTAAGCCAAACTTACAACGCGTTAAA
GTGCGTTGTGAAAACGGTACGGTAAAACGGATGTGGGTTTCTACGAAAGCGCTTCGTTCA
GGGCAGGTTGCAAAAGCATAACCTTCGTAAAGCTCAAAAAAAACCGCTCATCGAAACGTG
AGCGGTTTTTTTGTGTCCACGTGAGGTGGATCTGATTACCAGCTTGCTTTTGTCATACCG
GGAATTTGTCCCTGCGAAGCCATTTCACGAAGTGTGATACGAGATAAGTTGAATTTTCTG
TATACCGCATGAGGACGACCTGTTATCGAACAACGGTTCATAATGCGATTCGGGTTTGCG
TCTAATGGCAATGAACGTAGCTTGCGAATAGCGATCATGCGATCCTCTGGAGATGATTCG
GCACTGCTGATAATTTTTTTCAATGCAACACGCTTTTCATAATAGCGGTTGGCTAGTGCA
ATGCGCTTCTGATTTTTTACAATTTTACTTTTCTTTGCCATATGAGCTCTAGTTCCTTCG
TTAAAAGAGGCGAATAAAACCTTATTACCGTACCTAATGGCAATCAAAATATATCTATTT
TTCTAGCAGACTTGTTTTGGTGGCTCTCATTCANATAGTTTATTTTTATTATTGTTGTGA
TTTAGATAACAAAGATATGTTCTTTTAATTAATTAGATAAAGGGGATGTATGAAGAGAGA
CCAATTATCTGCAAAGCAAAAAGATGAAACCATTGAATTGGCTTTATTTCAAAAATTGGA
GAAAAGACTCCCTAATGATACTGAGATTTTACAAGTTCTAGCAGAGCTTTATACGAAGAA
TAAATTATATAAAGNTGGGTTAGCCGTGGATCTCCGATTAACGAAATTAGATCCTCAGAA
TGGAATGGTTTGGTATAACTTAGGTTGTTCTTTCGCTCTGAATGAACAAACTGATGAAGC
TTTCGAAGCACTTTCTAAAGCAATTGAATATGGCTATGATGATTACGAATGGATGAAAAA
TGATAGTGATCTTGATGGATTGCGCGATGATAAACGATATGAGTCTTTGTTAGGCTTCAT
TTTTACACAAACGAATTCATCTTGTGAAGATGAAGAGGGCTAATTTTTTATTTACCGTGT
GATTGGTTTTTCGNCGCCATTCGCTACATTCTAACGCATGCAGAATGAACAAGTCATTTC
AACAGAGGTTGAAAAAGAGAAAATTGCTTCTGATGTGAGTTGTATTTCATCGGTTTCAAT
CTCAGGTGAAGAGACAAGTATTGCTCCGGGCTGTATCTTAGGGGAAGAGGGACCGGTCAT
ACTTGATAATTGCCGCTTGGGGCGAAATGTGCGACTCAAAGGGGGCTACTTTAAGGATGC
CGTTTTTCTTGATCATGCATCTATGGGGGCGGGAGCACATGTGCGCGCTGGAACTCTTCT
CGAGGAAAATGCGAGCACAGCTCATACAGTAGGGCTTAAGCAGACGATTCTTTTTCCGTT
CGTGACCACCGGTAGCCTCATTAATTTTTGTGACGGATTTGTTTCTGGTGGTACTGATCA
TATAAATCATTCTGAGATAGGATCGTCCTATGTTCATTTCAATTATACGCCAAATCAAGA
TAAAGCCACCGCTTCTTTATTTGGTGATGTGGCACGGGGTGTTTTTCTAAAAGAACGCCC
GATTTTTCTGGGAGGACAGGGCGGGGCAGTTGGACCTATCAAGGTGGCTTTTGGAAGTGT
AATTGCTGCGGGAACGATCTTGAGAAAAGACATAGATATCGAAAACCAACTTGTTATTGA
GGCTTCGATAAAGCCAACGATGCGTTCTTATCAACCTCCAAAGTATACAGGGTTAAAACG
TATATTGAGTAATAATATTTCATACATCGGGAATCTTTTTGCNCTACACGCTTGGTATCA
GGATGTACGTTTAAAAACGGCACGAGATANGTTTGATGAATCTGTATATCTAGGTGCGAT
TCAATTAATTGATCAATCCGTTCAAGAGAGAGTGATGCGTCTGGAGGGATTATATAAGCG
AGTGGTGTGCTCACATGAGAATNTGCAGCAACTCGGTTTAAAGGAAGAAGAGTTTCAATA
TCAACAGGCATTTATTGAGCGATGGAAAACACTTCGCGAGGATTTGGTGAAACCATCCCT
CGAAGCGCCTGATCGATTGACGAGCGCATTTAGTCCAAAAAAAGAATATATTGAAACCAT
TCAGGCGTTATCGAATGAAGTTCAGTTGGTCGGGGCGGTCTGGTTAAACGCCATTGTCAA
AGAGATCGAAGACAAATTGGAATCTCTATATGAGTAACTATTTTGGTACGGATGGAATTC
GGGGTAATGCCAACGAAGGAATACTTCGTTCGGATCAGTTGGTCGTCTTAGCGCATTCTA
TTGCCGATTGGTTGATGAGTCAGAATGTTGCTAGGCCACTTATTTATCTGGGTCGTGATC
CGCGCATCAGTGGTTCCATGATGGAACATACGTTAGCGGGAGCTTTTGCTGCTACGGGGG
CGCACGTGCGATTGATGGGTGTTGTGCCGACGCCGGCTGTCTCACATGCCGTTGTTAAGA
ATCGTGCGGATTTGGGTGTAATGATTTCAGCTTCTCATAATCCATTCGGAGATAATGGTA
TTAAGTTGTTTCAGCAGGATGGTCATAAATTGTCAAATAACGAACAAGATGCAATTGAGT
TATTCCTTCAAGATACTGCACGTCCTACTCTGTGGAAAACGCATGATCAGATCGGAACCG
TTGAGGTAGTTGATCGTAGTTTGAGTGATTATCTCGATTTTTGCAAAGAGACGCTTCCTG
CTGAATGCAACTTTAATGGAATGCATATCGTCTTGGATACCTCTAATGGATCTATGTTTA
AGTGCGCTCCGCAACTCTTTCGGGATCTTGGTGCGAGGGTTACGATTCTGCATGATCAGC
CTGATGGACTGAATATTAATAAGAACTGTGGATCGCAGCACACGCAAGATCTCGCATCGA
TGGTTCAAGAGAAGCAAGCTGATCTAGGAATTGCTTTTGATGGGGATGGAGATCGATGTA
TTGCGGTAGATGAAAATGGAATGGAGCTTCGTGGTGATCAGCTCTTAACGATTTGTGCGT
TGGAGCTTAAACGTCGAAACGAATTAACGGATAATGCGTTGGTAGTTACGGTTATGAGTA
ATTTAGGACTTCATTTAGCAATGCAGGATCATGGTGTTAAGGTAGAAGTCAGTGGGGTAG
GTGATCGAAACGTCATGGAGAAAATGCAGACTTGTTCGGCAGTGCTAGGAGGCGAAGATT
CTGGTCATGTTATTTATCGGAATTTTCATACCACAGGAGATGGACTCATCACCGCTATAC
AATTGATCCGTGCATTGAGAGCGAGTGGTCAGCCATTATCTGAATTGGCAACTTGTATGC
AACTTTATCCTCAGACGATGGTGAATGTTAGCGTATCTAAAAAGCCACCATTGGAAACGA
TCCCTTCGATTCAAAAAAAAATAGAATGGGCAAACGCGACTCTTGGCAAGCAGGGTCGAG
TGCTTATTCGTTATTCGGGAACGGAATCACTTTGTCGAGTGATGGTTGAGGGTAGGGATG
AAGATCAAATAAATGAGATTGCCTCGGCGCTTGCCACTTGTATAGAGAGTCATCTCGCAT
GAATAGGCCTTTGCTCCAAACATCCTTACTTGAGCGTCGTTATAAAACAAGACACACTCA
GATAGACCTTTTTAAACAACTCTCATTTGAAATGTCGGAAAAGGATACGGTATCTATTAT
GGGAGCAAGTGGGTCCGGAAAGAGCACGCTATTGCATATCATCGGTGGCCTTGATTCTCC
CGATTCCGGTGAAATTTTATTTCGAGGTGATTCTATATATAAAATGGGGCATCGATGGCG
AGGGATGTATCGGCACCAGCATGTGGGATTTATTTTTCAGTCGTATCATTTACTGAGTGA
GCTCACGATTCAGGAAAATGTAGCGTTGCCTGCGCAGATTCATAACGGACGAAAGAGTGC
CATGCAGAANGCTGCAGAGTTGTTAGATGCGATAGGATTATCGGATCGNTTGACACATCG
TCCTCAAGAGCTTTCTGGTGGAGAACAACAACGAGCTGCCATAGCGCGCNCACTTGTAAA
TAATCCATCTTTAATATTAGCCGATGAACCTACTGGAAATTTAGATGCGGTAACGGGGGA
GAAAGTCCTGCATTATTTATTTCAACTCATTGAGTCGAGAGGGCATAGTCTCGTTCTTGT
GACACATGCTCAACAAGTGGCTAAGCTTTGTACAAAAAATTATGTACTCGAAGCGGGAAT
ATTGAAAGAGGTAGATGGTTAAATGAAAGTATATGTGAGTGGTAAGTGGGTAGACGAAGA
AGATGCAAAGGTTTCTGTATTTGATCATGGTCTTCTTTATGGAGATGGCGTTTTTGAGGG
AATCCGGATATATAATAACCGCGTATTTTTGCTCAGTGAACACATTGACCGTTTATATGA
TTCTGCGAAAGCGATTGCCTTAACCATCCCTATGGAAAAAGAAGAAATGATGGAAGCGGT
AGCGGAGACGTGTCGAGCGAACGAACTTTCAGATGGTTATATTCGTCTTGTTGTTACGCG
CGGTAAAGGTTCGCTAGGGCTTAATCCTTACTTATGTGATCATCCGGAAATTATAATTAT
TGCAGCGAAGATTCAGCTCTATCCGCGTGATCTTTATGAAAATGGACTAAAAATTGTAAC
GGTCGGGACGGTACGAAATCATCCAGAAGCCATCAATCCAAGAATCAAGAGCTTAAACTA
TCTCAATAATGTGTTGGCAAAAATTGAAGCAATTAATGCGGGTTGCATGGAGTGCTTGAT
GCTTAATCATAAGGGAGAAGTCGCAGAAGCTTCTGGAGACAATGTGTTCGCGATTCGGAA
GGGTACTATCATCACACCACCAAGTCATTCTGGTGCTCTAGAGGGTTTAACGCGTAATAA
AGTGATCGAACTGGCTAAAAATGCAGGATATGAAGTGATCGAATCGCCAATGGCTCGTTA
TGATTTATATGTCGCCGATGAAGTTTTTCTCACAGGAACTGCAGCTGAAATTATCTCGGT
TGTTGAAATTGATAAACGGCCAATCGGGGATGGAAAACCAGGAAGCATAACCGATCATTT
AGCGACGCTTTATGCAGATTATGCGAGATCCAACGGATATACTTTATAAACACACATATT
TGAATAAAGCTGAGTCAATAAGGCGCAATTGAGACATTATGTATATGTTCGATACATGAA
AAATGTTTATTCGTTAGTAAGAATTTTAAAAATTACTCATATTTTTTATCAAAAAAAAGT
TGGTATGTTTAATGCTATCTAAAACGAAGTAAGGATCGTTAAGGATATAATATGAAATGC
GAATTTTGTGATCAAAATAATGCAACCATCCATTTAACGCAGGTGGTCAATGGGAGCATG
AAAAAGTTGAATCTATGTCAGTCTTGTGCTGAAAAAAATGGGATCGACTTAAACTCACCT
ATATCTATTACCGATGTTCTGATGGGGATTGACAAAAAATGGACGCGGGGCGAAAGCAGT
GATTCTGTGGGCGAATACGATCTGGCCTGCAGTCGATGTCAGATGACCCGTGCAGAATTC
AAGAAACAAGCCCGCTTGGGATGTCCCGAGTGTTATCATGCGTTTCTGGCGGAATTAAAT
ACGATTGCGCAGGCGATGCATCATAGTCGACAACATGTCGGTAAAATTCCGGCTCGTGAA
GGCAATGAAGTGAAATTGTCGGCTCAAATTACAAGCTTGCAACGTGAGATTGATTTAGCC
ATCAAGAAAGAGGAGTACGAAACGGCCGCATCACTACGAGATGAAGTACGCAAATTGAAA
TCATTAATGGAGAATGGTAATGATTGAATCAATTGCTCTGGATGATTTAGTTCAACGTCA
TGGAAGTTGGCTTGAGACAGGAATTGATGAAGGTCCTGTCATCAGTAGTCGTGTAAGGCT
GGCTCGCAACTTGGATGCATATCATTTTCCAAGTTGGGCTCCCGAAAATCAAAAACATGC
AATTTGGAATCAGTCGCATGCGCTATTTTCAAATACAGAAAAGCCCTACATGTGCTGGGA
GATGGGTACGATTCCAGAAATTGACCGAGAAATTTTATTTGAACGTCATTTAATCAGTCA
AGAGCTGGCAAATAAAGAAAGTGATAGTGGCGTATTTGTTTCAACCGATGAAATGATGTC
GATCATGATCAACGAGGAAGATCATATTCGGATTCAGGCCCTGAAACCGGGTTTAAATGT
AAAAGACGCTTGGGAGTCAGCAAGTGCGATAGATGATGAATTAGAACAAATTTTAACATA
TGCTTATAATGCTCGCTTAGGTTATTTAACATCGTGTCCTTCCAATGTTGGAACGGGATT
GCGTGCTTCCGTGATGTTACATCTTCCGGGTCTTGTTTTATTGGAAGAGATGGATCCAGT
TGTAAACGGCATATCAAAAATTGGGTTAGCTGTTCGAGGCATGTGGGGAGAGGGGACTGA
AGCTGTTGGAAATATGTTTCAAATTTCTAACCAAATCACATTGGGTAAAGATGAAACTCA
AATTGTTAATCATTTAGAACAAATCGTACTGGAGTTAGTGGAGCATGAATTAAATGCAAG
ACAGCGACTTATGAATGAAAAACAGCTGATTATTGAGGATCACATTTCTCGTTCATTCGG
TCTACTCTCACATGCAAAACTCATGGCAAGCGGAGAAGCTCTTAACTTGCTTTCAACACT
TCGACTTGGCATAGATTTAAATTTGATCACAGGAATGAGTCGTCAAGAAATGGATCAACT
CTTCATTTCAACACAGCCTGCCCATTTGCAGAAAATTGAAGGAAATGAGCTAGATCCCAA
TGAACGTGATATCGTTCGCGCTGAAATGTTGAGAAATTTTATGAAACATGCAAATCTGAA
TATTGAACAGGAGTGATATGGATAATTTTACACCACGCGCACAACAGGTTTTGCAATTGG
CACGCAAAGAAGCAGATCGATTTAATCATGGATATGTCGGCACGGAGCATGTCTTGCTTG
GATTGATTGCACTTGGGCATGGCGTAGCCGTAAATGCACTGCAATCCGTCGGCATTGATT
TGGCTTCGGTTCGTGTTGAGGTAGAAAAAGCGGTAGGCACCGGACCGGAAACAAAAACCA
TTGGAAGTATTCCTTTTACACCTCGTGCGAAGAAGGTTCTCGCACTCTCTGCAAGTGAAG
CAAGAAGTCTTGGACATAGTTATGTTGGAACCGAGCATATCTTACTTGGATTATTGCGCG
AAGGGGAAGGGATTGCGGCTCGTGTACTTGAAAACCTCGGAGTTGATTTAGATGAGATTC
GATATGAAATTATGAAAACACTTGATCCGGAATACGATACAGAAGGCGATGAAGATTTTG
AGTCGGAACCGGAAGAAAATATGGCAGGTGGAGGTGAGCCAGCGGCACAACCATCAAAGA
GTAAATCAAAGACACCAGCTCTTAATTCGTTTGGACGTGATTTAACTAAAATTGCTTCCT
CAGGAAAATTAGACCCCGTGATTGGTCGTGAATCAGAGATTGAGCGAGTCATTCAAATTC
TATGCCGTAGGACCAAAAATAATCCTGTTCTTCTGGGTGAAGCCGGGGTGGGTAAGACGG
CGATTGCAGAAGGCCTTGCTCAGTGCATTATATCGGGAGATGTGCCTGACTTATTGATTA
ATAAGAAAGTCATCACCTTAGACCTCGCTTTAATGGTAGCTGGAACAAAGTATCGTGGAC
AATTCGAAGAACGAATAAAAGCGGTTATGGATGAAATTCGGAAAGAAAAAAATATCATAC
TCTTTCTTGATGAGTTGCATACCATCGTAGGAGCTGGCTCAGCTGAAGGAACCATGGATG
CGGCTAATATTATAAAACCAGCGCTTTCCCGTGGAGAGTTGCAATGTATTGGTGCCACCA
CGCTAAAAGAGTATCGAAAGCATATTGAAAAAGATGCGGCACTCGAAAGACGTTTTCAAA
CCGTTATGGTCAATGAGCCTACGATTGAGGTGGCGATAGAAATTATGAAAGGATTGCGGC
ATAAATATGAGGAGCATCATCACGCCATTTTTACAGATGAAGCGCTTCAATCTTCGGTAG
AGTGTTCCGTTCGTTATTTGCCTGATCGTTTTCTGCCCGATAAAGCTATAGATCTGATTG
ACGAAGCGGGTGCACGTGCACGTATTGGTAGTATGAATCGGCCACCAGAGTTGAAGCTTC
TTGAAGAATCTGCTGTGGAGTACGAGCAGCGGAAGAACGAAGCGATCCAAGAGCAAAAAT
TTGAGGACGCGGCCAATTTTAGAGATCAGGAGCGTCAGGCTCGTGAGGAGTTAGAGGCAC
TTCTTCAGAGTTGGCGTAAACAGGTAGACGAAAATCGAACCGTTGTCAATGAAGACGATA
TCATGGAAGTGGTGTCGAAGTGGACAGGGATTCCTATCATGAAGATGGGTGATAAAGAGA
TGGAGCTATTACTTCGTATCGAGGAGGTTGTCGGGGAACAGGTTGTCGGGCAAAAAGAAG
CTGTTTCGGCTCTTTCGCGAGCACTTCGTCGTTCGCGTGCTGATCTGAAAGATCCCAAAC
GACCCATCGGATCCTTTATATTTCTTGGGCCAACTGGTGTCGGGAAAACACTTCTAGCCA
AGACGCTCGCAAATTATATGTTTGATGATGCAGAGTCTTTTATTCAAATTGACATGTCTG
AATACATGGAAAAATTCAATGCATCACGCTTGGTAGGTTCACCTCCCGGTTATGTGGGGC
ACGAAGAGGGTGGGCAGTTGACAGAACGAGTTCGTCGAAGACCTTATTCGGTAGTGCTTT
TTGATGAAGTTGAAAAAGCGCATCCTGATGTGATGAATATGTTGCTCCAGATTATGGAAG
AGGGGCGGTTAACGGACAGTCTGGGAAGAAGCGTCGATTTTCGAAATACCATTATCATCA
TGACTTCGAACTTAGGTGCCCAAGAAGTCAAAAAAGCGGGCTCACTTGGGTTTGCTCCTT
CAAACGAAGAAGCTGATTTTTCTAAGTTTAAAGAGTTGATGATCTCGATTGCAAAGAGAA
CGTTTAAGCCTGAGTTGTTGAACCGGCTTGATGAAATGATTGTATTTAGGGAACTGGGTC
GTGAGCACCTTGAAACGATCATTAATTTGGAACTTTCCAATATTCAAAATCGCGTATTGG
GACGAAATATTGAACTTAGAATCAATAAATCTGCACGCGAATTTTTACTCAATAAAGGTT
TCGATAAAGCCTATGGCGCCCGTCAATTGCGTCGAACGGTCGAGCGATATCTTGAAGATC
CATTAGCGGAAGAAATTCTTCGCGGTGCGATTGAAAATGATTCGGTCGTATCGGTTCGAG
GGAACAAGAGTAGATTAACGTTTCATCCATCACGTATCAAAAAAGCGCAGAAATCAACGG
AAACTGAATAAGCTTCGATACGCTGAAGTTGCTGACAGGCACTCCATTTTATCTATCATG
AAAGAGTATAAGAAATGAGTACAGTTGCTTTTGATCAGCGCTTGAGTGAATGGGCAACTA
AGGGGTTTTGCTCATGTTTTGATACAGAGTGTTCGACGGTGGGGGTGGTTCCTACCACCA
ATGATTCGTTTGGGGATTTTCAGTGCAATGCCGCCATGGTATTAGCGAAAGAATTAAAAC
GTTCGCCTAGAGAAATCGCGCAAACATTTCTCGATCAAATATCGCTACCGAGTTGTGTTG
AAAAAGCAGAAATTGCCGGGCCGGGTTTCATCAATCTTTTTCTAAAAAATGAAGCGATAG
CCGAATATATTCAAGACGTAGAGAAGGATGAACATTTCGGTATTGAACAGTCAGGAGCGG
GTAAAACGGTCGTCATTGATTACTCAAGTCCGAATGTTGCGAAACCCATGCATATCGGAC
ATATACGTTCGACGGTGATTGGTAATGCGATTGATCGCCTCTACCGGCAACTGGGATTTA
ATGTCATTTCTGATAACCATCTGGGTGATTGGGGAACTCAATTTGGGTTAATGCTCGTGG
GGTATGATGCCTTTGTTGATGAGGTTGCCTTAGAAAAAGCACCTGTTGAAGAGTTAGAGC
GCATTTATGTGGCTAGTTATAATCGCTCAAAAGAAGATCCCACATGGCGAGAAAAAGCGA
AAGCAGAACTTGTGAAACTACAGCAGGGGGATGCATCATGCCGAGCGCTTTGGGACCGTT
TTATTGAGCTTTCGATAAAGGAGTTTAATTCGGTATATGAACGCTTAGATGTCCGATTTG
ATTTATATCGCGGTGAAAGTTTTTATAACGATGCATTACCTAAGATTATTCAACAGCTTG
AAAATGAAAATTTAGCGAAACCAAGCGATGGAGCACTTATCGTAGATTTAGAAGATGATG
GTATGCCAGTCTGTATTGTTAAGAAAAGTGACGGCGGCTACAACTATGCCACAACGGACC
TCGCAACCGTTCAGTCTCGGCAAGAGGAGTTCAACCCAGATCGAATTATTTACGTAACCG
ACGAACGACAGCAGCTCCATTTTCGGCAATTTTTCTGCATAGCTGATAAACTCAAAATGA
ATGCGAATCTTGTCCACGTATGGTTTGGATTGATGCGGCTTCCGGAAGCAACTTTTTCAA
CCCGCGAAGGGAATGTAATTAAATTGACAGCACTGCTCGATGAAGCAGAGCGTAGAGCAC
TTGAAATTGTGAAGCAAAACAACCCTAGCCGAACTAAGGAAGATCAAGAAGATTTGGCAA
AGGCGATTGGTATCGGTGCGGTTAAATATATGGATCTTAGTCAAAACCCTCAAAGTCTTG
TGACTTTTACATGGGAGAAGGCTCTAAACATGGAGGGTAATTCAGCGCCATATTTACAAT
ATGCGTATGCAAGAATTTCTTCAGTCATAGATAAATATAGTGATCAATTCGGAATAGAGT
TACTCGATAAAGTATCCATAACATTGGAAGAACCTATCGAGAGAAAAATTGCCCTAAAAA
TATGCCGTTTTGAATCAGCTGTTACATCCGCTGCAATGTATTACAAACCTAACATCTTAG
CTGATTATCTTTATGAATTATCACAACTCTACAGTAGTTTTTATCAAAATGTACCTTTCC
TTAAGGCGCAACCCGGTACGCGTGAATCTCGTATTAGGATCTGTCGACTAACAGCAAATA
TTTTAAAGCAAGGATTACATCTATTAGGAATCGAAACTCGTGAGAGGATATAAGTTAATG
GTTAGGTCGATCTATTATTTATTACGTTCTAACTGTATATTTGGTACTAATAGTAACGTC
GCATAATATATGTTATGTTAAACTTATATTTTATGAAAGCTCCATATTTAGTAACAAAAC
TCTAGCCTCTAAATGATGACACACAATATTTATATACTTATTCCATTACTCATATTAGCT
TTTTTATTTTCAACCGCTTATATGGCACTTCAGCTAAGTGGTGATGCTGGCATCAGTCGG
CTCTTCGAACGGCAACCAAAACATCACAAGTTATTATTGGTATGGCAGAAAAAATGGAAT
CGTTTGATCGATGCGTATCGTATTACTTTAGCCATCACATCTTATGTTATATTTGTGTTG
GTTTATGATCTATCTAATGAATTCGATTTAATTCAAAAAATGGTCTTATACGTTGTAGCA
CTGGCAACATATATCTTTTTGATTTGGATGCTAGCCCGAGCTATTGCCGAAAATTATGCG
GATCGTATTACTCTTGCTGTAACTCCGCTAGCGGTCCTTCTTTCGTGGGTTTTATTTCCT
TTCACAGTGTCGTTAAACTGGCTTGAAAATCAGATTCATCATGAATTTACGAAACGATCG
GATATTGATGATAGGCCATCTACCGAGGATGAAGTAATTAATCTGATTGATGAAAATAAC
AATCAAGAATTGGATGCTGAGGAACGTGAGATCATTAGAAGCGTTTTTGAGTTTGGGGAC
ACGGTTGTGCGCGAAGTGATGACGCCTCGTGTTGATATTATCGGTCTTTCATCAACTGCT
TCTATTGAAGTTTGTATTCAACTGGCAGGAGAAAAGCCCCACTCTCGTTTCCCGGTTTAT
TATGAAAGCATAGATGATGTTGTCGGCATGGTTCATATTCGTGACTTGCTCCGCTCGACA
ACAGATCAGTACGCACTTGAAATATCCACTCTCGTTAAAAAAGTAGCCTTTGTACCTGAA
ACCATGCCATTAAACGATGTTTTACAGTTGATGAAAAAGAAACGTTCACAGTTGGTGATG
GTTGTCGATGAATATGGTGGCACGTCTGGTTTGGTGACGATGGAAGATGTCATCGAGGAA
CTTGTTGGTGAGATTGAAGATGAATATGATTTAGACGAAAAAGATCTTATAAAGCGTTCT
GATGGCACCGTATTGGTACAGGCAAAAATGCCCATATATGAACTGAATGAAAGGTTATCT
GCTACCTTTTTAGAGAGCGATGAATACGACTCAATTGGAGGGCTTATATGCAGTGAGTTG
GGATGCATTCCTGCAATTGGCGATTCGTTGGAATTAAGCGGTTATGAAATAAAGATTCAG
AATGCATCGCAACGACAAGTTAAGATTATTCAATTGAGACCGCTTCATGCAGCAGATGAA
TCATGAATTAAAAAAACTGTATCGTTGCGTATCTTCTACGTTAATTCCGTGGTTTGAGAT
TAATCAAAGAGAGATGCCGTGGAGGCGCAACCGTACTCCCTATCGGGTCTGGATTTCGGA
ACTCATGCTGCAACAGACACGCGTCTCGCAAGCCACGCCTTATTATTTGCGTTTTATGCG
ACGATTTCCGTCATTGAAAAAGTTAGCAGAAGCAAATTTGGAAGAGGTTTTAAAGGCATG
GGAAGGACTTGGATACTATTCACGCGCGCGGAATATGCACAAAGCGGCGAAAGTAATTCG
AGATCAATATAGAGGACGTTTCCCTCGAGATCCTCAACAAATGGCAGCCCTTCCCGGCAT
TGGACCCTACACCACTGCCGCGATCGGTTCTCTTGCGTTTAATCTCAATTTAGCGGTTGT
GGATGGAAATGTAATACGCGTTTTATCTCGGTTACTTGCGATTAAATCGGATATCGGCCT
TCAATCATCCAAAAAAGAGTTTCAGTCAATCGCTGATGCGCTTTTGATTAAGGGGCGCGC
AGGCATTTTTAATGAAGCTATGATGGAGTTGGGAGCGACCATCTGTCTTCCTCAAAATCC
GGATTGTTTAGCCTGCCCCATGAAAAAAGTGTGCAAAGCTTACCATGAAGGATCTCCAGC
TCAGTATCCGATTAAACAAAAGAAAAAGAAGATTCCTCATTTAGTGGTCGGTGCAGCTGT
GGTCAAAAATGAGGATGGAACTGTTTTGATTGCACAACGCCGAGAGGATCAGATGTTGGG
TGGTCTCTGGGAATTTCCAGGTGGTAAAAAGGAACCTGATGAATCAATTCACCTATGTGT
TATTCGTGAACTAAAGGAAGAATTGGGAATTAACGTGAAGCTTTCGAATAAGATTATTTG
CGTTCATCATGCATACAGTCACTTTACGATGGAAATGCATGTGTATTGGGCTCAAATTCA
ATCAGGAAAACCAAGATCGATTGAATGCAATGACTTTAAGTGGATATCACTTGAAGATAT
CCGAACCCTACCCTTTTCAAAAGCTGACTTAAAAGTGATTGATGCGATCACAAAAGCGGA
CTACTTTTAACCTACATCAAAGGTTTACGCATATGAGAGAAATAATATACACCCCATCGG
CACCCAATCCAATTGGACCCTATAGCCAAGCAGTTAAAACGAATTCATTCATCTATTTAT
CGGGGCAGATTCCAGTAGATCCGCAGAATGGGATGCTTGTAGAAGCTGATATAGTGCTCC
AAACGAAGCAAGTTTTTGCTAATATAGCGGCAGTTCTTGAAGCGGCAGGATCTTCTTTTT
CTAAAGTGGTAAAAACAACGGTGTTTCTAACCGATATGAATAATTTTACGGGTATGAATG
AACTCTATGCCTCTTATTTTGACCAGGATGATGCCCCTGCTCGATCCACGATTCAGGTTT
CAGCGCTTCCCCTCGGTTCACTCGTTGAAATTGAAGTGATAGCAGAAATTTAAAATGGAA
CGAAAAAAGCTAATTAAATCAGCTCTTTTTTTACTTCTTCTTATTGGCTTAATGGTTGGT
GGATCATGGAGAGCGAATCGGATTGAAAACCCCCTTTTTCGAGGTGAAACCATGGGGACA
AGCTACAGTATTCGCCTAATCGGAACGTTGCATAAAAAAGAGACGAGTCGATTGGCTGAA
AAAATGGATCAACTTCTTTTAGAATTAAATCAATATATGTCCACCTGGATTGAAGATAGC
CAGATTAGTTTATTCAATCATAATTTATCTACAGAGCCTGTGTTGGTTTCGGAATCATTT
CATACCGTAACCACAAAGGCACTCCTCCTTGCTCAGGAGAGTGATGGGGCTTTTGATCCA
ACACTTCAACCGCTTCTTAATGTGTGGGGTTTTGGTAGTGAAAGTTCTTCTGAAAATCTT
CCAACTCAGAAGGAAATAGAACGAATCCATGCTCAGATCGGTTGGAAAAAAATCGAAACC
CTCTCAGGCAATCGACTCAGAAAAACAGAGGATACTATCTCACTTGCACTTGGTGCTATT
GCAAAAGGACATGGAGTTGATTTATTAGCAGAGTTATTGACCCATGAAGGTTATACGGAT
TGGTTTATTGAGGTGGGTGGAGAAGTGAGAGTGTTAGGAAACAATCCGGATGGAGTTCCG
TGGAAAATCGGCATTCAAAGTCCTGATGCTTACTTCCTAGATATTTCATTGCATGGCATT
GCTCAATTAACAGCGGGTTCAGTGGCTACATCAGGAAGTTATCGAAACTATACGGAGAAA
AATGGAAAGCGCTATGCACATATACTAGACCCTCGAACAGGCCAGGCGATCTTAAGTAAT
TTATTGAGTGTAAGTGTTTTGAGTGATTCTTGTATAGATGCAGATGGCTGGGCGACAGCG
CTTTATGTTCTCGGGGTTGATGAAGGACTTACATATGTCGAGGAGAACCCAATGATTGAA
GCGCTCTTTATTACATCCACGGAAGATGGGCAGCTTCAGGCCAAATATAGTTCAGGATTT
TTAGAAAAAACCGATTATCAATCGATTAAAATGCCGAGGCAACAATTATGAAGTATGTAC
TCTTATTCTGTAGCACCGCTCTTCTATTTTCCTTAACAGCCTGCGATTCACGCAATCTGA
GTGTAGAGGAACGTGAGGAACGAATCGATAGTGTCGTTGAGGCTCGAGAACATATGGAAG
CGGGTCGATATCAAGAGGCTGAAGCGGCTTATAAACGAGCGTTAGATGAGAACCCAATGA
TTGCTCGCCCTCATCTTGATTTAGCAACGATTTATCAGCAGCACATTATTAACCATATCC
ATGCGATTTATCATTATGATCGTTATTTGGAGCTTCGACCTGAAACGCAAAAAAATGCTT
TCATTCAAGAACAACGTTTAAAAGTCGCGCGCATGCTTGCTAATGCTTTTTTGAATAATA
CACCTGAAGTGAAGAGGCTCATAGATGAGAATAACCTTCTTAAATCTGAAGTCGCGCTCC
TTAAACAGGCTTCCTCTCGCCCTGCTCCTTTGTTAACAAGTGATAATGTTAAGAATAAGG
CCAATCAAGAAAATGAAACTAAGTACACCATCTACCATGTTAGGTCGGGCGATACGTTAT
CGCGGATTGCAAAACGGTTTTATAATGATCCAGCCCGATGGGAGCAGATCTATCAAGCGA
ATCGGGATTCACTTCAATCCCCCTCTGGCATCCGTGTGGGTCAGACATTGGTTATTCCAA
AATGAAAATAAGTAATATGCGAAGCGTCTATATTTAGAGAGTGGATGCATACTTACATGT
TTAAACGTATAAAGGATTTTAATGAGACTATTCTATTGTAGTTTTCTAATCGGATATTTC
TTTTTCATCACTTTTACTTCTACTGCTTCGGATCAACCGAATGTAATTCTTGTCATGACC
GATGATCAAGGCTTCGGCGATCTGGGATGCAATGGAAATTCAGCCATTAGAACTCCGCAC
CTCGATCGGCTTAGTACACAGGGAATTCAACTCGATAATTTTCATGTCGATCCAACCTGT
GCACCGACGCGTGCTGCCCTTATGACAGGTAGATACTCTGCACGGTGTGGGGTTTGGCAT
ACGGTACAGGGTAGAAATATGCTTCGATCTCGTGAAATTACAATGGCTGATGTGTTTACA
CAGAATGACTATCGGACGGGAATCTTCGGAAAATGGCATTTAGGTGATAATTATCCTTAT
CGACCTGAAGATCGAGGATTTCAGTATGGAGTTTATCATCAAGCAGGCGGTGTGGGTCAG
GCACCCGACTATTGGGGGAATGACTACTTTGATGATCACTATATAAAAAATGGGACCCTT
CAATTTTTTGAAGGATTTTGTACAGATGTTTGGTTCGAGGAAAGCATGAAGTTTATAAAG
GAGAGCGTTCAAAAAAATGAGCCATTCTTTGCATACATTACGCCTAATGCACCCCACTCC
CCCTTTTACTGCCCAGAAAAGTATACGAAGGCCTACGAAAACAATCCGAATGTATCACGA
ACTGAATTTTATGGAATGATTAGCAATATCGATGAAAATATGGGCCGGCTTATGTCGTTA
TTGGATGAGCTAGAGATTGCGAATAATACTATTCTGATCTTCACAACCGATAATGGAACA
GCGGGTGGAATTTATAAAGGTAGAGGATTCACGGCGGGCATGCGTGGTATAAAAAATTCG
GCATATGAGGGAGGTCATCGAGTGCCCTTTTTTATGCGTTGGCCAGACGGCAAACTGGAA
CAGGGTAAAAAAATATCTGAACTGACAGCGCATCTCGATCTCTTGCCAACCCTTATTGAT
CTATGTGATTTGAACGCACCGGATATTTCTTTTGATGGGGAAAATATTAAAGATCTTTTA
TACGCATCGGATGAAAAATGGTTGCATCGCTCTCTAATTGTTGAATCACAGCGCGTTAAA
CATCCAGTTAAATGGCGTAAATGTGCGGTTATGACGGATCGCTGGCGATTAATTGACGGC
AAAGAACTCTATGATATCAAAGTTGACCCTGCTCAAGAAAAAGATGTCGCTGAGACCTAT
CCAGATGTCGTAAAAGCACTTCGGAGCGATTATTCTGATTTTTGGAAGGAGGTATCCAAA
GAGCATGAAATTACCAGTTATATTCTGATCGGGAATGAACAAGCTCCACTTGTTTCACTC
TCCTCACATGATTGGTTAATTGAAAAGCTTCCCCCTTGGAATCAAACACATGTTATTAAA
GGTGAAGTAGCCAAAGTTTCATATTGGGCTATAGAAGTGGAGCATGCGGGAGACTATGAA
ATATCGCTTCGTCGTTGGCCGGTAGAAGCCGATAAAGCGATTAATGATGGCACATATGGA
AAAGCATTTTCATACCACACGGCCCGATTACGAATCGGTGATATCGAAGAGACTGTAGCA
ATTCCTATGGGAGCTAAAGAAGTCACTTTCAAAGTCACACTTCCAGATGGCTTATTGAAG
CTCTCCCCTATTTTTATTTCGGATGAGATACAGGCAACGCCCTATTATGCCTATATAACG
CATCAGCCGAAACCGGATTGGCAGACTCCTAAAGGAATGAATATACCGATTTATGATCCA
TCTAGGGGTCGAATACCGCCGCAAATGAAATAATATCGAGTCTTTTTTATATTAATTAAA
TGAGTATAGATTCAGACGTATCTTTCCTTTTAAAAACATCTCCATTTAAAAAAAAAGAAC
CGTCGATAATGTAGGCTTGCATCCCATTGGACGGAGAGTAACATTCGTTTATTACTATTT
TTAAAGAGCAGATCGGAACAATAAAAAATGTCACATTTTAAAGAAAATATAACAGCCAAT
TTATTAGCAGAACGTTCTCTATTTCATCTCAAATACAGTAGAGGAAAGGAGCTACAAAGT
GCAACGGTGCTTGATAAGATGCTATGTTTTTCTCATGCTATCCGCGACATGGCGGTTGAT
GGATTCATGGCAACGCAAAGCACCTATCTCGCCAATGATTCTAGACGAGTAAACTATCTT
TCAATGGAATTTTTAATTGGCAAAATGTTGGAAAATAATGTCTATGCACTTGGGGTTGAA
TCTCTCGCGGATGAAGCACTGAAGCCTCTGAATACTACGTTCAAAGAAATTCTGGAACTT
GATGTCGAGGCTGGATTAGGGAATGGAGGTCTTGGCCGTCTGGCGGCTTGTTACCTCGAC
TCATTGGCTACGAAAGAGTTGCCAGCATTCGGATATGGAATTAGATACGAACACGGTATT
TTTAAACAAGAATTTGAAGATGGATGGCAACGAGAGCGTCCGGACGAATGGCTATCAAAT
GGCTATCCATGGGAGCTGATACGACCTGAATATACGATGCCCGTATGCGTGTACGGTCAT
TTGCGTAAAAACTATCAGCCGGGACGAGGAGCTGAGGATGTCTGGGATGGATTTCAAGTA
TTTGAAGCCGTTCCGTATGATGTTCCAGTCATCGGTTATCATGTGAATACGGTTAATATG
TTGCGCCTTTGGAAATCACAACCTTCTGAAGGGTTCCGATTAGATGTATTCAATCAGGGC
GATTATGTGCGCGCGGTTGAAGAAAAAAATTGGGCTGAAAACGTCTCTAAAGTACTCTAC
CCTTCCGATTTTACCTATGCTGGAAAAGAACTTCGTTTGATTCAGGAATATTTTCTAGCG
TCTTGCTCGGTACGCGATATTTTGAGGCGATACAAAAAAAATCATAGTACATTTGATCAG
CTAGCGGAAAAAAATGTTATTCAATTGAACGACACCCACCCTACGCTTGCCATTGTTGAG
CTCATGCGTCTTTTGCATGATGAAGAACAGATCCCCTGGGATCGGGCATGGGAAATTACA
ACCCAAACCTTCTGTTACACCAACCACACCCTATTAGCAGAAGCATTAGAAAAATGGAGT
GTAGATCTATTAACAAGAGTTCTGCCACGGCATATGCAAATTATATTCGAAATTAATCAT
CGGTTTCTTCAACAGGTCGAAATTAAACTACCAGGGCAAAGTGAAAAAATGAGAGACCTT
TCGATTATTGAAGAAGGTGATAATCAGATGGTTCGGATGGCTAATTTATGCGTTGTTGGA
TCGAATCGCGTAAATGGAGTCTCGGCATTGCACTCCGAGTTACTTCGTACGAAAACCATG
CCGGCTTTTGATGAGGTATATCCCGGTAAGTTCTGCAATGTAACGAACGGAATTACTCAC
CGAAGATGGCTAATTAAATCAAACCCCGAACTCTCTGATTTGATCTCTTCTCATATTGGA
AATGATTGGAAGTACGACCTGAATGCTTTAAAAGACTTTGAATCCATGGCAAAAGACACT
TCCGTTCAAAACGATTTTTTAGCGATTAAAAAAGCAAAAAAAGAAGAATTAGCGGCCTAC
ATTCAAGAGAAAACTGGTTATTCGGTTCATCCAGACTCTATATTCGACGTCCAAATCAAA
CGACTCCACATGTATAAACGCCAACTGCTTAAAGCCATGCATATCATCTATCTTTACCAG
AAAATAAAAGCAGATCCATCCATTGAGATTCAATCAAGAACCTTTATCTTTGCTGCCAAA
GCAGCTCCAGCCTATCTGATTGCCAAGTCGGTGATTAAACTGATTAATTCGATGGCAGAA
CATATTAACAACGATTCTGATGTTGCTGGACGCTTAAAGATCATTTTCTTGCCGGATTAC
AATGTTTCATTGGCCGAAAAAATCATACCAGCAGCGGATGTGTCTGAGCAGATTTCAACC
GCTGGCCTTGAAGCATCAGGTACAGGCAATATGAAGCTCTCCCTGAATGGTGCCCTGACG
GTTGGCACATGGGATGGAGCCAATATTGAGATTGCTCAACATGTAGGTGAAGATAATATC
TTTATTTTTGGCAAGCGCACCGAAGAACTACAAAAGATGAGAGAAGAAGGATACGATCCG
TGGAGCGTTGCTGAATCTTCAGAAGATCTGATGCGAGTACTAGAAGCCATTCGAGATAAT
GACTTTAATAAAAACAGTCCCGATCTATTTAGAGAACTTTATCATGAACTAACCGATCAT
GGTGACTTCTATTTCTATCTGGCTGATTTTGAAGAATATATTTTATGCAATGATGCTGTT
GATACACTCTATAAAGAACCAAATCGATGGGCCGAAAAAGCGTTGCTGAACGTAGCGCGT
ATGTCTTGGTTCAGCTCGGATCGCTCGATTCAAGATTACAGTGATCAGATTTGGCATCTT
AAGAAAACGTCGATTGAATTAGATTAGGCGAAGGATTAATCCCCTTGAATTTTATTTCTG
TAGGTGTTCTGCCAATAACGTGGTTCTGTTCTTCGAGAGTGTCTGGGAGACGGCAAGCTG
AAGTGCTTTTGTTGTACCAACTAAAATAGCTAATTTTTTGCGCGCGTTATCGCTGTATAA
ATTAATGTACGTTGCAACATGATGTAATGCTGGGTATGTAATGGAATGATAACGGCGGGA
TATTCGCTTCCCTGGCTCTTATGAATGGTGATGGCATACGCATGTAAGAGAGAATCAAGT
TCTCGAACATCAAACAGAATGGAGCGATTTTCAAAACGAATCGATACTTCAGACGCTTCG
AGATCGATCATTTCGATATAGCCCAAATCTCCATTGTAGATCTCTTTGTCATAATCGTTT
TCAGTTTGCATCACTCGATCACCACATCGAAAAATCGTGCCAAATCGTTCAACTTGATCC
CCTGTTGGATTCAATGACTGTTGCATGGTCGCGTTTAAATTGCGGGCACCTAATGCCCCT
TTTTGCATGGGCGTTAAGATTTGAATCTCTTCCATTGGCTTCATGCCAAATCTTTTTGGA
ATCGATTCGCGCACCAGTTTTGCAATCATAGCAACAGCAACTTCTGGCTCTTCGGATTCA
ATAAAATAACAATCTGAAGATTCACCATCTTTTGGAAATTGAGGCATATGCCCCTGATTA
ATTGCATGGGCATTGGTTATAATTTTACTGCTTGCCGCTTGTCTAAACACTTCGCTTAGA
TGCGATACCGTAAACTGATTAGATGAAATGATGTCTTGCAGAATTCGACCGGGTCCGACG
GATGGAAGCTGATCGGCATCACCCACAAATAAGATCGCAGCATGAAGAGGTACCGCATTA
ACGAGTTGAAAAGCCAATGGAAGGTCAATCATGCTGCACTCATCAATAATCAACACATCA
CATTCCAATGGATTATCGGAACGATGAACAAAGCCACCTGTGCCCGGATTGTACTGCAAT
AATCGATGGATGGTCTTCGCTTCCATCCCTGTACTTTCACTCATTCTTTTTGCCGCTCGT
CCCGTTGGTGCGCAGCATAAAACTCTCATTTTTTTTGCACGCAAAATCATTAATATGGAT
TGAACAAGTGTGGTTTTTCCGACGCCAGGACCTCCGGTAACGACGGCAACTTTAGAACGG
ATAGACTGACGTAACGCTTTTTGCTGTGAGGTTGCTAATTCAAATCCGCTTCGTTCTGCT
ACCCAGTCAATCGCGCGGTCCAAATCAATTTCCGGACATGGATGATCTCCCCCATTAATT
TGTTTAAGACGGGCAGCTAAACCGCATTCTGCTTGATAGAGCGTGGGTAAATAAATAAGA
GCACCATGTTCGGCATTTTCGACTGAAATAAGTTGTCCTGCTTGAATGGAAGCATCCAAC
GATGATGCCAGTCGAGAGGTGTCGACTTCCAATAATTCAGCGGCCTTTGAGATCAGATCA
TTTCTCGGATAAGCACAATGACCCTGGAGCGTGATCTCATTCAAGGTGTACTCTAGACCT
GCTCGGGCACGAAGAGGAGCCTCTTTGGTAATGCCCAGTTTCATTGCGATGCCATCGGCC
ATTAAAAAACCAATACCTCGAATATCTCTGGCTAAGCAGTATGGGTCGCGCTGTAGAACT
TCGATGGCTCGTTCGCCATACTTTTTATGAATTCGAAATGCTTTTGATGTGCTAATACCA
TGACTGAAGAGAAACGACATAATTTGCCGAATACTCTTTTGTTCATCCCACGCCTGTTTG
ATACATTCTTTTCGAAGTTTACCAATGCCCTCTACTTGTAGAAGTTTAGCTGAATTATTT
TCGATAACATCAAAAACATCCCGGTCAAATTTTTTCACTAATCGTGAGGCATATTCTTTA
CCTATCCCTTTTACTAAATCGGAAGCTAAATATTTTTCTATACCTTCTAGGGTATCCGGG
CGCGTTGTTCGCATGTTTTCAGCTTTAAATTGTCGCCCATGTCTAGGATCGTTAAACCAC
TCTCCATCTGCTGTAAGCCACTCACCTTCGTTCACATTTGGGGAAGAGCCTGTGACGGTT
GCGAGCTCTTTTTGCGAGCGAATTTTGACTCGTAACACACAAAAGCCATTCTCTTCGTTA
AGAAAAACAACCCGCTCTATTTGTCCATCAAGTTTATCCATTGCATCTATTCATTTTTTC
GGAAACTCTCCTAATAAGCGAATTTCACGATGGAGGTTTAAATTAAACTTTTCTTTCACA
GCTTGCTTCATCTTTTCTGAAAGACGATAGATGTCTGCGGCGGTCGCACCCGCATCAGCA
ATAATAATATTGGCATGTTTGACATATATAGATGCGTTGCCTTGGGAGAATGATTTAGCA
CCCGCTTCTTCGAGAAACCAACCAGCTGCTTGTCTGCGTCCGGCAGATGAGGTGGGTTCA
ATATTGCGGAAAACGCTACCGGCACAGGGCTCTGTTTTCCAATTAGGATGTTTCTCCCGC
CGAAGTTTTAAAATTTCATCACGTTGTTTTTCTGCTTCAACTTTATCTACTTCAGTAACT
GTCAATTCGGCCCGTAAAAGAATCTCTCGGCTCTCTTTAAGTACCGATGAACGATACGCA
AAACACAATTCATCATGACTAACCCATCGTCTAATCCCATCATAAGAGAGTAGTTCCGCT
CGCTGTAATACATCTCCAATCTGTTCTCCAAATGCGCCTGCATTGCCCACAATAGCGCCG
CCAACGGTTCCCGGGATGCCACTTAAATAGCCTAGATCTCCGAGGCCGAGTTCAAGGGAT
CGGATCACTAATTTATCTAGGAGCATCTCACCACCTACCGTGATTATATTTTCCGTCTGT
TTAATGGAAGAGGCTTCTTCATTGCAAAATCGAACGATTATTTGCTTAACGCCCTTATCC
GAAACCAAAAGATTAGTTCCCTGACCGACGACTAAAAAGGATTGCTGTTTTTGGTTTAAG
TAACGAATCGTCTCAATAAGCTCATTCAAGGTTCGACACTGAATTAAAGCTGGGGTGCGA
CCCCCTACTTGAAAACTCGTATATTGAGAAAGAGGCGCATCTGGAATCGTATCAAAGCGG
TCCACTAATTCGTTAATAATCTGGGAATTGGATTTCGTTTCTCTCATAAAAAGACTGGTA
AATGTAATCTAGGTTCACCAGATTTCCAAGCATCGCTATGCATGAGATTACTTCCCAGTC
AAATCCACTCGTTAAACGCCTTCGCAAACTCGCAACGCAGCGAAAAGCGCGAGAGGCCGA
AAGTGTCTTTTTAATCGAAGGGTGGCGCTCTCTTAAAGGACTACTCCGTCATGCTTCAGA
TACCTATGAAATTGAATTCATAGCCTATTCAGATTCTTTTGTTGCTCCTGAGCCCTACCC
CGAAGAGGTTAAGCGAATCCAATTTTCTGCTTCTATTTTTGAGAGTTTTTCTGATTTGGA
GCAAAGTCCAGGTATATTAACGGTCGTTAAGAGAAAAGATACGCCTCCAAATTGGTCTTC
CTATACCCGTATGCTTTTACTCGATCGTATCCGTGATCCTGGCAACCTTGGAACGCTGAT
TCGCTCTGCTGTTGGCGCTGGATTTGATGCTATCCTTCTTTATGGATCGTGTGTGGATGA
GACTAATTTAAAAACCTTGCGTGCCAGCATGGGGACATTTCCCTTTATACCTATTCATTC
CGTTTCATCGGTTGAGCTTACTTCTCTGCTAGATAACCATTCCATCAATCTAGTAGGACT
GGTTTGTAATGGTGAAGAAGCTCTTAGTCAGATAACGATTCAAACGCCCTATATTCTCGC
TGTTGGATCTGAGGCCAATGGGCTCGATTTAGAATTACTCGATCAATGTGATCAATGTGC
AACGATTTTAATTCAACCCGAGTGTGAGTCGTTGAATGCGGCTATCGCAGGCAGTATTGC
GATGTTTGCATTGCGATAAAAAAGGTGGTGGGCGATGACGGACTCGAACCGCCGACCCTC
TCGGTGTAAACGAGATGCTCTAGCCAACTGAGCTAATCGCCCCCAAAAAAGAGCCGACAT
CGTAGCGTTTACCGTCAATGAGTCAAGACCCTTAGCGAAAAAAGAAGATTTATCGTTTTT
GTTGTAGAAAACGGATTGCTTCAATGGTTCGTTGATTCTGCTTTAAGGTGCCTACTGTGA
TGCGTATATGATCCGGTAAACCGTATCCATCAAGGGGACGTACGATCACTTTTTCTTTTT
GTAAATCTTCAAACCATCTGCGCCCTTCACCTGTTTTTACCAAAACAAAATTGGCGGCTG
AGGGAACCGTTTCGAAGCCTATTTTCTCAAGTTCATTGATTAAAAATTGGCACCCCTGCT
GTGTGAGTTGGGATGTTTTCTCAAGGTATTCAGCATCATCAATCGCTGCCATTGCTGCCA
CTTGTGCCATGGCATTCACATTGAAGGGTTGTCTAACGCGGTTTAAACGTTCAATCAACT
TCTGATTCGCAACCCCATACCCAATCCGTAGACCAGCTAATCCATATCCCTTTGAAAACG
TTCTAAGAACGATTACATTTTCAATGCCTTCTCGAATGAAAGAAAGCGAATCACCTCTTA
AATGCTTAGGCATGATTTCAATATAAGCTTCATCGATAATAACCATGACATGCTTGGGTA
CCGATCGAACAAATTGAATTAGAGCTTCTGGATCAACCGCCGTTCCCGTTGGATTATTTG
GATTAACAAGAGCGATTAATTTGGTATCGGGCGTAATGGCATCTAGCATGGCATCAAGGT
CATGTGTGTATGCTTGCATCGGAACCTTAATGAGTTCCCCTTGATAGAGCTTTGTTGCCA
ATGCATAAACGGCAAAAGCTTGTTCTGCCATAACTAAGGATTTACCGGGTTCTAGAAATA
GATGGGTAAGAAATACGATCAGCTCATTACTTCCATTTCCAAAAAGGATCTGATCACTCT
GAACTTGTAAATGCTGTGCTAAGTGATGCCGTAGATAAAAGCTTCCTCCGTCAGGATATC
GATGCATCTCTGCTATATTTTTTTGCATCGCTTCAATGGCTTTAGGCGATGGTCCCCACT
CATTCTCATTTGAGGCGACTTTAATGATCGAATCAAGATCGTTAAAGCCAAGCTCTCGAG
CTACCTCCTCGATGGGTTTCCCGGGTTCATAAACCTTTAAATGATCAATCCATGATTTCA
TGCGTTTGTATCAATATGGGGTGCTAATTCACGACAACGATCAATGATCGGGGGCAAAAC
TTCAATGAGGCGTTGCACATCTCGTTCTGTCGTTTGTTTGCCTAAACTAAACCGGATGGC
ACCACTGAGATGTGTGGATGCAACGCCCATGGCTTTTAAAACATGAGAGGCTTCCAGCGA
TCCCGATTCGCATGCGGAGCCAGTGGAAACATAAATTTGTTGATCATCAAGCATAAACAA
GATGGCTTCTCCATCCAGCCTTTCAAAACTAATGTTACTTGTGTTAGGCAAGCGGTCTAC
GTCTCCACCATGTAAAACGGCGCCTTTGCATGTAGCCAGTACTCCCTTTTCTAATTGATC
TCTGAGGCTATTTATACGTATGGCATCCGTCTCCATTGAGGTAGCTGCTAATTCACATGC
CTTTCCAAACCCGATGATCGCTGGCACATTCTCTGTGCCTGCTCGACGAGCTCGTTCTTG
ATATCCACCAATCATATGAGGAGCCATGCGCGTACCTCGCCGAACATACAGCGCTCCAAT
CCCTTTAGGACCATAAATCTTATGCCCAGATATAGAGAGCATTTGAATAGGAAAATCTTG
AATCCGAATGGAACGTTTACCTGCCATCTGAACAGCATCCGTATGAAAGAGAGCACCGTG
TTCCGCAGCCCGCTCAGCGAGAGTCGAAATGGGATTGATGACACCAGTTTCATTATTGGC
CCACATCAGTGAAATGAGGGGGTTGGTTGTTGTCTTTAAAAGGTCATCAAAGGCATTCAA
GTCGGGCAATCCATTCTTATCAATCACTATCCAATGAACTGAGCCTCCCTCACTCTCTCG
GTGTTGTGCTGGGCCTATAATAGCGGCATGTTCAGTTGGACTTGTGATTAGGGAAGTGGA
TTTAGTAGCTTGAGATAGAGCGCCGTGAATTACGGTGTTATTTGATTCAGTGGCTCCACT
TGTGAAGATAATCTCACTTGGCTCTTCTGCCCCAATGAACGCAGCTACCTGTTCACGAGC
TCGATCAACAGCCCGACGAACTTGATTGCCAACACCGTGTGCACTTGATGGATTTGCCCA
TGCTTCGTGCCAAAACGGCATCATCGCATCAATCACCGCAGGGTCTGTGGGTGTAGTCGA
ATTATAATCGAGATAAACAGAGCTCTCCATAATGGGTCAATCGCCTCGTTAACTTAATTC
AAGCATCGCTTCAATGGAACGGCGTGCTCGTTTAGATATATCTTCGGGCACTGTTATATG
ATGTTGCATATCTTGCAATGCCCATAAGACCTTTTCTACATCAATTTTTTTCATGTTAGG
GCAAAGGGCTCGATCACTTACGGAATAAAACTTTTTCTCGGGATTCTCATTTCGAAGTCG
ATAAAGCAACCCCATCTCGGTTGCTACAATAAACTCCATCTCATCCGAGTTCTTTGCATG
TGTAATCATCTGCCCGGTTGAGAGCAAATAATCGGATACATCCCTAATATTTTGCGGGCA
TTCGGGGTGTGACATCACCTTTGCATTCGGGTGATCTTGCTTTTCACGAACGATATCGCG
ATCTCGAATACGAGAATGAGTTGGACAGTAGCCATCCCAAATAATCATCTCACGACCCAA
TTGTTCCTGCACGTAATGACCTAAATGGGTGTCTGGAACAAATAAGATTTCCTTATCTTC
CGGTACGGATTGGACTATTTTCATTGCATTTGATGAGGTACAGCACAAATCGGTTTCAGC
CTTCACCGCTGCCGAACTATTCACATAAGCAATGACAACACAATCCGGGTGTTCCTTCTT
TCGAGCGCGAAGTTGATCTGCCGTAATCATATCTGCCATGGGGCATCCGGCAAATTGATC
GGGAAGTAAAATGGTCTTTTCAGGACTAAGAATAGCAGCCGTTTCTGCCATAAAGTGAAC
CCCACAAAACACAATCACTTCTTCATCTAGTTCTGCCGCTTTACGGCTCAACTCGAGTGA
ATCACCGGTAAAATCAGCTAATGCTTGAACTTCATCCGGTTGATAATTGTGCGCAATAAT
TACAGCACTACGTTCTTTCTTTAGCGCATTAATTTCTTCAATTAGGCTCATCGTTCCTCC
GTATAAAACCGAGCAAATCTGCGAAATATTTAATCATATGAAAACAAAAAACCACAAAAA
CTAAAGCAATCTCATCCAATCATTTCATGATGAACTTTCGGTTTTTACAATTTTGGGCGT
CATGGATGGATGAATTTACTGCAGTTAGAAATCTCAATCGGCTCGTCAAGAAGTCAGAAA
ATACATGATGATCCTAAAAATACAGAAGATATGAAGTCTCTTATGTCGCTCATTCGCCAT
TAACGATTCAATATCTAAAAAAACAAATTGCTTATGCGGATTTCCCATTGATGCCGATCA
ATAATTGCCTCTATAATCTGGCCTCTTTAGGAGAAATGATGTCGACAAAAAAGGAAACTC
CCATGATGGCGCAATACCGGTCAATCCGCCGGTCCTTGCCTGAAGAAATTATTCTTTTCT
TCCGTTTGGGTGATTTCTACGAAATGTTTTTTGATGACGCAGTCCGAGCAGCGAGCATTC
TCGATATTACTCTAACGAAACGGAATGAAGTTCCCATGTGTGGAGTGCCTTATCATGCAG
CAGCTTCATATCTCGAACAACTTATCAAAGCCGAAGTCAAAGTGGCTATCTGCGAACAGG
TAGAAGACGCTAGCCAAGCAAAAGGTGTGGTACGCCGGGAGGTGACACGAATTGTAACAC
CGGGAACGATCATCGATGAAATGAGGCTCGATGATAGAACTAATAATTATATATCGGCAC
TCTTCCAAGCGATTGATGGTGCGCTAGGTTTGGCTATGCTTGATTTATCAACGGGTGCCT
GTTGGATCGAAGAACCCAAAGATATTTCATTAGTTGTAACTATTATGGAGCGCTATCAAC
CCAGTGAGTGTCTTCTATCAGAGGAACAAGTTTCTCTTTTTGAATCGGTTGTTCAGCAAT
CGATTACAGCGTGCGAGCATTGGCAATTCGAATTCGGGAATGCAGAAGATCGTATTCTTC
GCCATTTTAATACGCCCTCGCTTGAGGGCCTTGGACTTGCCCAGTCAGGCGTTTCACTTT
CCGCGCTTGGAGCTCTAATGAATTATGTCCAGCTAATGCTCCATCGAGACTTATCTCATT
TGCAAGCGATTCAGTTTAGACAATCAGAAGAGGCCCTTTTTTTGGATGAAACAACAATAA
CCAATCTGGAACTTGTAACCCCCCTTTACACGCATCGGTCTGCTCAAAAAAACACGGTGT
TGCAAGTGATTGATACAACCTGTACGCCCATGGGAGCTCGTTTAATTCGAGAATGGTTAT
TACGGCCTCTCAATCAATTAACTGAAATAAACCAACGGCAAGACTCAATCGAACGTTTGA
TACACCAGCAAACTTTGCTTTCTGAACTGCGTACATTTTTAAAAGAAATACGTGATATGG
AACGGGTCATGACACGTATCGGTTCAGCCAGTTCAAATAATCCGCGAGAGTTGCAAACAC
TATCACGGGCACTTCAACAAATACCTCCTTTAAAAAAGCTACTTTCCAATCAAGGAACTC
AGCTTGAGGTGTCAGCCGATCATCTTGAGGCGATACCCTCTCTCACGGATAAAATTAATT
ATGCGATCAAAGAGAAAGCACCGCTTCATCTTCGTGATGGTGGCGTTATTAAAGATGGGT
TTAATATTGAACTAGATGAGCTTCGTGAAGCTGCATCGAGCGGACGTTCATGGTTGGCTA
CTTTTCAAGCTGAGGAAGCAAAGAGAACAGGCATTAAAACGTTAAAAGTACGTTTTAATA
AAGTTTTTGGATATTATATCGAAATTAGTAAATCGCAGTTAGATCGCGTTCCAGATCACT
ATCAACGTAAGCAGACCTTAACAAATGCTGAACGTTATGTTGTGCCAGAATTAACCCAAT
ATGCTGATCGTATTTTGGGTGCTGAAGAACGAGCAATCGCACTCGAACAAGATCTCTTTC
AAGCTCTAAAAAACGAGACTTTACAGTACCTTCAAACGGTACAACATAATGCTCAACAAA
TTGCGTATATAGATGTTATTGCATCCCTTGCTGAACGCGCATTAACCCTTGATTATGTTC
GTCCTGTCATGTCGAAAGAGACCGATATACAGATTAAGGAGGGTCGACATCCGGTAGTTG
AACAACTCATGGAAAATGAACGTTTTGTTCCGAATGATTCGATCTTAAATCAGGATGATC
ATCAGTTAATTTTAATAACAGGACCCAACATGGCGGGCAAATCAACCTATATTCGACAAG
TTGCACTTATTACCATTCTTGCGCACATGGGCTCCTTTGTACCTGCTCGTGAAGCGAAGA
TAGGTCTTGTGGATCGAGTTTTTACCCGTGTGGGTGCAAGTGATGATCTCGCCCGCGGTC
GCTCTACGTTTATGGTAGAAATGCAAGAGACAGCTAATATCCTTAATCAAGCCACCGATC
GCAGTTTAATCATTCTTGATGAAATCGGACGAGGCACAAGCACATACGATGGAATTAGTA
TTGCATGGTCAGTTGCTGAATTTTTAACGAAAGACACTTCCTTCTTGCCACGTACCCTCT
TTGCCACGCATTACCATGAACTCACGGACTTAGCCGATACGCTCTCACGAATAAGAAATT
ATAGCGTAGCGGTAAGAGAGCAAGGGAAGAAAATTACTTTTCTAAGAAAAATTATCCCGC
AAGCTGCCGATAAAAGTTACGGCATACAAGTGGCTCGCTTAGCTGGTTTGCCAGGTATCG
TCGTAGAGCGGGCTGAATCAATTCTTGCCTCGTTGGAACAGACAGGACAACCCGAAACAA
CAGCCCTTCGTGCCGTACGGAAGCGTCAGCCAAAAATGGCTCAGAATCAAAACCAACTTG
ATTTGCTCTAGCTCTTTCACTAAAACATACGAGATACAGGAATTATCGAATTTAGCTGCT
CTTAGTAACGTGATGGGGATTTACATATGATAAATCGAATAAATCAGTTGGCCATGCTAC
TTGGTCTCATATTTATTTTACTTTGCTCGATGCGGACCATGAGCTCGCCGGAGTTTTGGT
CTCACTTAGCTCAGGCTGAACAAGGCACACAACTCTCCTGGATACAATCTGATGCAATAC
CACATGTATCTCATCTATATGATTCGCTTTTACATACATGCTGGAAAGCAGGTGGAGCAA
CGTTCGTTACACTACTCAATAGCCTCGCCTTACTCATCTCCTTTGGTCTACTCATTCGCG
TGGCAGCTCCTTGGGGTAATTTACTTTCTCAAAGTTTCGCACTGCTTATTTCTGGACATC
TGATCTTTCGTTCTGTCGAAGTAGGTCCTGGCTCTGTGATGGTGTTGTTTATAGCTCTTT
TCAGCTATATACTTACCTATGTTAATAAACGGATAGTGCTTTATGGAGTTCTTGTGGTTC
TGCAAATTTTATGGACCCAGATGCATGTGAGTTTTCTTTTTGGGCCTACATTGGTCGCTA
TTGCCGCAATTGCTCATGCCAAATCAAACCCATCCAAAACGAAACAAACACCCATTCATT
TAGTATATCTGATTCCCCTTTTACTGATTGTATCGTTGATACATCCTGCCGGAGTGGGCG
TCTATTCGCATACTTTCGACACGATCACCTCTCCAAATCCAATTTATTGGTTTTCAATTA
TGAGTGATTTTTTTCAAGTGGAGTCTGTTAAACCAATGCTTCTTTTCGTGATCGTATTGA
GTGCAGCGGGTCTCATTACGCTGAAAAAAAATCTTCCGAAATATCATACCATTTTAACCG
TAATAGGTATTTCGTTACTTTGGACCTCTCCAAAAATGAGCCTACAGTTTGTTGCATTGG
CATATCCTTTTCTTGTTTTAAGTATTCAATCTGTAAGCGTCTACATTGGTAAATCATTAC
AATCGGGCCCCAAATCAAATAAATTGCTGCTATCGGCTCAAATTATCGCTCTTGCCTTAT
TCGTTGTTTCTGTGGTTCCGATTGTAACGAATCAAACATATATTCGGAATGGAAGTGCCT
CAACGTGCGGCATAGGAAATATGACCGATCTGTATCCGGTAGAACTATCTGAATTATTAT
CACATCCAGATTTTCCTGATCGTGTGATTAATCAGCCTGCCGATGGCGGCTATCTCTCTT
ATATCTATGATAGATCCTGCTTCATTGATTATCGCTCAGGTATTTATGATGAAAATGTTA
TCAAGGATCTGAATCAATTATTGCTGGGAGATGCAGAAACCTTTGATCGTTTTTATGAAA
CGTATCGGCCTGAAGCATTCATCTTGAATTGTCTATATCCAACATCAGCTCAGGGAATCG
TGACCCTTATCCAACGTGACTGGAAACTCGTTTATTTTGACGGAAGTACGGCTGTTTTAA
TTGTAAATCGCCCTACTTACGAGTCCCTTTTCTCACTGTCTAATTTGCAGCAAACCGGAT
TAATGAAATTAGAAAAGCAACGCAAAGCTTTTGCACATGCTCCTTATCAAAAGGGAAACT
CAGTTACTTTAATAGGCGCGGCTAAAATATACTTGGCTTTGAACCGAGCTAAAGAGGCAG
AAGCTCTCTTTGGTTTATTATTAAAAGAAGGGTATGCGATGCCAGGTGCTTTAATTGGTC
TTGGTAACGCTCAATTGATGCTACGCAAATTTGATGAAGCTTTCATCACCCTTCAACAAG
CGGTGGAAACCTACCCATCTCGAATATCTTGCTGGATTAGTTATGAAAAGGCGTGCCGTC
TCACCAATAATGACGAACAACAATCGCGAGCGGCTAAAAGAATAAAGACTCTTTCCGCCA
AGTTTAAAGAGGCAACTACTGAAGAAGATAGTTAATCTTGCTCCGTTTTTTGGACTATGT
GTGCATCCAATAGGTCTTGTATTAACCTGCTTTTTTTTGTGAATCTATGTTCATCATAGA
GAAGACCATATGAAAAAAAAGCAACACCCTTACATCGATACTTTGCAAGTGATTGAAATT
GGGATTTAATCTCCCAAGTTGGGGATTTAGTAGTGATTCCCATAATCCAATGATTCTTTT
TTTGCCTTTTCGATAGGGATCGAGCAAAACGGTCTGCATGTAAGCTGAAGGTATCTCGGC
CATAGTTCATCTGAACAGCCCAGTCGAGTGTCCCCCTGCTCACCCAATCCGAGGCTACTT
GTCCTGCATGCCATTGCGCATCGATTGGATTGCCGAGCACACTTGCACTTAAGATTGCGT
TTGTATTTATACGTTTCATGCTTCGAGACAGTTCATCAACTAAGTTTGCGATAATAGCGG
TCTTTACGTGCATACGTGCCTCTTTTGATCTATTTGAACCCGTCAGCTTATGCATCTGGG
CTTCGGTATATGTATCGTACGAAAAATCGGCATACCGGTTTAAATCTTCTCTAGGAACAT
CGGGATATATTTCATGGACAAGCGATACATAATCAAAAGGATAACGAATATAATCAAGAT
GAATGCCTGCAACTGGATATTGTATTATTTCTCGAATTAATCCGGATAAATGACGAATCA
CATCTGGATGAGCCGGATTTAAAAACGTGTACCATCCTGATGTAGGTTGCATGGTATTTC
CCTCTGCATCCTTCATAAACCAGTCTGGGTGATCAGCCCATGGCTGACCTCGTCCCAACG
GAGGTTTGGACCTTCCTTTCCAACCAGGAAGGACATTGATATAGGCATGTAGGCGGATGT
CGTAAAGTGCAGCCTCATCAATCGCTAATTGCAATGGATTCCAATCAGGATTTTCTCCGA
GTTTATCGAGATCACCTGCATGTAAATCCTGTGCCCAAGGTTCATACTGGCTTGGATAAA
AAACAGTTCCATTCCCTCGAACCTGAAAAAACACATCTGTAAATCCAGTCTCAGCCGCAT
TTTTGATAATTTGCTTCACGTCATCTTGAGTGGTGTAATCAAATCGCGGAACCCAAAGTG
CAGCCCGTTCGATTGAGAACGGTATACGTGCATGATAAGAATCATAAATGAGCACGATTC
CCATGCTTAGCAACAGAAAAAATAAGATACGATATTTATTTTTCGACGTTATACTCATAA
TCAGTTTCCACCGTTTGGAAATTTACAGCTATCAAACCTTGCTCTATGGTGCGATTAAAT
TGTCGGAGATGAACGTATGAAGTATAAACGTCTACTATTAAAAATCAGCGGAGAAGCCCT
TCAAAATCGAGCGGAAAGCCTCAACCATGATCCGATAATACTAAAATCGGTCGCCGCTCA
ATTTAAAACCCTCTTGGATGCCGGTGCTGAAATCGCGGTTGTGGTCGGGGGTGGAAATAT
TTTTCGGGGGCTGGAGGGAGTAAGCTCTGGAACCGATCGAACAACAGGCGACTATATGGG
AATGCTTGCCACGGTGATTAATGCGATGGCCATTCAAAGTGCTTTAGAAAATGAAGGCAT
TCAAACCCGCGTGATGACCGCGATCTCTATGCCGTCGATTGCTGAGCCATTCATCCGGCG
TCGTGCGATTCGTCATCTCGAAAAAGGCCGAGTGGTTATTTTTGGTGCTGGCACAGGAAA
CCCATATTTTACAACCGATAGTGCAGCGGCTCTGCGAGCTTCAGAAATTGATGCCGATGT
TCTTATGAAAGCAACCAAAGTAGACGGCATCTACACGGCTGATCCAATTAAAGATTCAAA
TGCAGTTCGCTATGATAAAATTACCTATGCCGATGCGCTTTCACAACAACTCGGGGTCAT
GGATACCGCAGCCTTCTCGCTCTGTATGGAGAATGAAATTCCGATCATTGTTTTTGATTT
TTTCAAAACCAACGGCATGGTAGAAATTTTTAATGGCGACACGTCCGGAACATTAGTGAC
TCGAGGATAATTAGGAGAGAGATATGAGCGATCAAATACGACGCGATGCAGAAGATAAGA
TGGATAAAGCAGTGCAATTTCTTCAACAAGAGTTGAGCGGTTTACGCACAGGAAAAGCCA
ATCCAGCACTTGTTGAAAATGTTACGGTTGATTATTACGGAACTCCAACTCGTTTGAGAG
ATATTGCAACTATCTCAACACCAGAGTCCCGCCAAATTGTGATCAACCCTTTCGATCATT
CAGCACTCGGTGCCATTGAAAAAGCTATTGTGGTCGCCAATATCGGCATCACACCAATGA
ATGATGGACGTCTTATTCGAGTGCCTATTCCTGAATTATCTGAAGAGCGACGTAAAGAAA
TGGCCAAGTTGGCAGGCCGAGCCACCGAGGAACAACGCGTGGCCGTCCGTAACATACGAA
GAGATGCGAACGAACAAGTGAAGGCACAAGAAAAACAGGGTGAGCTAACCGAGGACGATC
GATCTAATGCGTTGGATCAAATTCAAAAAATAACAAATACCGTTATTTCAAAAATGGATG
ATCTCCTTGCTGCAAAAGAGACAGAAATAATGGAGGTTTAGCTCTAGCTAAACAGATCAT
CATGAGAATACTCATTGGAGTTTGCGGAGGCATTGCCGCATATAAATCAGCCGAAGTGGT
CAGCAAATTGGTTCAAGCTGGATGTGAAGTTGATGTGTGTATGACACCTCAAGCCGAGCG
CTTTATTACGGCCCTGACTTTTAGTGCGTTGACTGGTCGCCCGACTCAAACACAAGAGCA
AGTTTCTCAGGATTCACTCGTCCAAACATATGCTCATCTTTATCCCGCAACAGAAGTCGA
TGTCTTCGTGCTTGTTCCGGCAACAGCGAATACAATTGGAACGATTGCAAATGGACTAGG
AATCGAACCCGTTTCAAACGGAGCCCTCTCCCTGAGTGAGGATTGCAAACGTATTTATTG
TCCGGCCATGAATACGCACATGTGGCAGCAGCCAGCTGTTCAACGAAATTGCAAACAGTT
GCAAGAAGACGGTTGGATGGCTATCGGTCCTGAGTCAGGTCGATTGGCATGTGGTTCCTT
GGGTATGGGACGTTTAGCGGATACTGAAATCATTATTGAAAAAATTCTTCAGCAAAAAGG
CTGAGTTATGAGCCGGCGTTTACTCATTCTATCCGGTCCAACCCATGAATATCTCGATCC
GGTTCGCTTCTTCGGGAATGCCTCTAGCGGGAAAATGGGTGCAGCTCTAGCCCATGCGGC
TCGAAATGATCACTGGTATATTGATTTTGTTACAGGACCAGTTCACCCATCAGAATTGCC
TGATCTCGATGATACGGGTCGTATTCACTCTGTCGTAAGTGCTGCTGATATGCTTCAAGA
AGCTAAAAAATGGTTCACAAACGCCGATGCGATTCTATTTGCTGCTGCTGTTGCAGATTA
TACTCCAACGGAACCTTCTACTCAAAAACGTGATCATGAACAAAAACAACTCATGTTATC
ACTTACACCGACGATTGATATTGCCGCTTATTTAGGTCGGCAAAAAAAGAGCGATCAAAT
AACGATTGGATTTGCGCTGCAAACGCATAACGGAGAACAAAAAGCAGAGCAAAAACGTAT
ACAAAAAAAATTAAATGCAATCGTACTCAACACACCTGAAGCTATTGGAAAAGATAAAGC
TTCCTATCAATGGTTTGATGAAAACGGAAATATTGATTGGTCCCAATTAGATAAAACAAC
GTGTGCTTCAAGGATCATGTCGAGACTCTCAAAAATGATGCAAATCTAAGTGCTTTTTTC
TCGATATGGAAGAGGCACAGATGTAGAATTTTATCGTGCTTTAAGGAAAAGATTTTTAAA
CCCTTCGTGGTTCGCAAAACAGGCGTACTCCTCTTTCCCAATGCATTAAAGAAAGGGAAC
TAAACTTTCGGCCCAGTGCCCAATCACCCTTGAATAAGGGAGGGTTCTGGAAACTGGTTA
GATGGGTTCCCACGAATATCACTACGGTGATAGAGGTCAGTCTGAACGTCGGCCATCGAG
GGGTTTCTTTTTTTTAGGAAAAATATGGATTTATTTAACTCATCAGAAACACCGATATCC
AAATCGGCATCTTTGACAAACACCTCCCCCCTTTCTTCTCGAATGAGACCTCAAAACCTG
GATGAAATAATAGGTCAAGATCACTTACTTGCTGAAGGCTGTCTTCTAAGGCGTGCCATT
AATGCAGATCGATTTAATAGTCTTATTTTCTATGGTCCCCCCGGATGTGGAAAAACATCT
TTAGCAGAAGTCATTGCTTGCACTACGTCCCAACGGTTTGAACGTGCCAGTGGTGTACTT
TCCAACGTCTCTATGCTTCGCAAAATTTTAGAAGAGGCCGCTCACCGCAAACGAATGAAC
AAGACCCGAACTATTTTGTTTATTGATGAGATCCATCGCTTTAGTAAGTCGCAACAAGAT
GTTTTATTGCCCTATGTTGAAACAGGCGATATTACACTGATTGGAGCCACAACACATAAC
CCCCACTACTTTATAAATGCACCATTAAATTCTCGCTCACAAATATTTCAATTAAATGCA
CTCTCGATACAGGCGATCGGAAAAGTGCTCAAACAAGTAATTGAAAGCCCACGAGGATTC
GATGGAAAAATTCAAGTGGATGACAAGGCGGTTATATTCATAGCTGAAAATTGCGAAGGA
GATGCTCGTTTTGCCATTAATGCACTAGAAATCGCGGTTTTAACAACACCCCCCTCTTCC
GATAATAAAACCATACATATTACCATCCAAACCGCTGCAAATTCGTTGCAAAAGAAGGCG
ATTCGATATGATCGCGACGAAGATCATCATTACGACACTATATCGGCTTTTATTAAAAGT
ATTCGAGGTTCTGATCCCGATGCGGGAATTTATTGGTTGGCTAAAATGTTACAGGCTGGT
GAAGATCCCAGATTTATTGCACGGAGACTTGTCATCATAGCCTCTGAAGATATCGGAAAT
GCTGATCCACGAGCCTTACCTTTGGCTGTATCTGCGATGCAAGCCGCCGAATTCATTGGT
ATGCCAGAAGCACGCATTACATTAGCGCAAGCGACAACCTATCTAGCCGCAGCACCCAAA
TCAAATGCAGCCTATAAAGCAATTTGTTCTGCGATGGAAGATATTGAGAATGGACGTATC
CAAGACGTTCCTGACTATTTGCAAAGTGGTAAAAAAATTGCACCCGCAACACAAGCATAT
AAATATGCTCACGATGGTGATGGTCATTTTGTGGAACAATCTTATATGAAGAAACCCATA
ACGTATTATTACCCAACCGAAGAAGGCTTTGAAAAAAGAATTAAGCAGAGACTCGGTGAG
TTAGAAAAACGAAGAGACGCATCCACATGATGTCAAAATCTGAATTTCGATCTAAAATTA
AATCTTTGCAGTCAGCAATCACTTCATCCGAATTAAAAAAGCAAAGCACCAGTATCTGCA
GCTTTCTAATGAGTTGGTTTCAAGCAAGAAATATTCAGCATGTGGGCATCTATATGGCGA
TGTCTGATGAAATTAATTTAGCCCCTTTTATATGTAGTGCACTCGATCAAGAACGCACTA
TTTATGCACCCAAATACGTCGTATCACATACAGGCTATTGTTTTAGCGAAATTAAATCTA
TATCCGATGTAAAAATGGGTAAGTTCAACATACCTGAACCACTGGGAAACCCTGTAGATA
TTAATCAAATACAAGCCATCCTTTCTCCGGGTTTAGCCTTTGATCCGACGGGAGTTCGCC
TTGGTAGAGGGGGTGGGTTTTATGATCGAATTTTTAGTAATTATCTAGGGATTCGAATTG
GGATATGCGCTCATTCTCAAATAATTCCGAATCTACCTGTTGAGAGTTGGGATCAACGGG
TACATTGGATTTGTAATGAAAAAGATGGGATGAAAGAATGCAGAGAGAATTAGACAAAGT
TTTATGCTTTGGTTAAGTTCTATCTCATCATTTAAGGTAAGGAATCTTCATGAATACCAT
CATAGAGGGACAAGGTATTTTGCTCGGACTGGGTTTTCTGGTTCTGGGATTCTTTTTCCA
TGCTTACCTTGTGAAAGCCAATGCCATTGCTGCTTCTAAGCGGGCGAAAACTATTTTATC
AGATGCAGAGCGAGAGGCTGAACTGCTTCGCGGAGAAGCAAAAATTAATGCGAAAGACGC
CGTTATACGTGCTCGCGAGAAAACCGAATTGGAATTAAATACACAACGCCAGAATCTTTT
TGATTTGGAAAAACGTGTTACCGAGAGAGAAAAAAACTTAACGAGCAAATTAGATCTACT
GAATGCGAAAGAATTAGACATCTCTGGACGTATCGCTGAATTAGCAGATGAACGGCAAAT
GCTAAAAGATGAAAAACAGCATTTAAAGATTCTTCAAGAAAAACAGAAAGCACTCATTAC
AGAAGCTTCTCTGTTATCACCAAAAGAGGCGGAAAAAAGAGTCATGTCACGCCTCGAGCA
AGAAGTAGCCGCAGAACAACAAAGATATATTCGTCATCATGTGAGAGCAGCGAAGGAAGA
AGCTCAAACCCGCTCTATAGAAATTATTACAACGGCTATTCAACGGTATGCAGGTGATGC
GATATCTGAAATAGCAACATCCAGCATTCATCTGAAGGATGAATCCTTCAAGGGGCGCAT
TATTGGTAAAGAAGGCAGAAACATAAAGGCTTTTGAGATGGCTACAGGTGTGAACGTTAT
TATTGATGAAGCACCTGATATTATTCTACTATCATCCTTTAACCCAATTCATCGAGAAGT
AGCGAAGCGCGCATTAGAGGAACTCATCAAAGACGGTCGAATCCAACCCGTTAAAATTGA
AGAAACCGTAGAGCGGGTTCGTTCTGAAGTAGATGATTTAATGAGAGAAGCAGGTCAGCA
AGCTCTTAACACGTTGAAAATTCAGGGCGTTGCCCCAGAATTAATCTCCTTATTAGGAAA
ATTAAAATTCCGAACTTCGTACAGACAAAATGTTTTAGATCATTCCGTTGAATCTGCCTT
ACTCATGGGCTTAATGGCTGCCGAACTCAATCTAGATGTGGATATGGCCCGCCGCGTAGG
CATTTTTCATGATATTGGGAAAGCAGCAGACCATGGAATGGAAGGTAGCCACGCGATAGC
GGGTGCGCAACTGCTGCGAAAACATGGAGAACAATCATTGGTTTGGAATGCAGTTGGGGC
ACATCATGAAGAGATGGAAGCCAGAAGCCCCTATGCCGTTTTATGTGAAGCAGCCGATAC
ACTTACTGCTGCACGCCCCGGTGCCCGCCTGGAAACTACTCAACTATTTCTTGAGCGTAT
GCAACAAATCGAAAAAATCGCGATGCAAACAGTGGGCGTGAAAAGTTGTTATGCCTTGCA
AGCAGGACGAGAAGTCCGTGTTCTCGTCGATCCCGAACAGGTAGATGATTCCAACGCATT
GCTTATGGCCAGAAAATTAGCGAAAGACCTTCACGAAAAAGTTACAATACCCGGAACGGT
TCGCGTTGTTGTGATTCGCGAAACTCGTTGCGTTGAATTTACTACATAAATAAAAGGAGC
ATCATATGAATATAAAACGTATAGCTATACTGAGCATCTGTTTATTTTCGACCCTACAAA
TCTGTCTTGGACATTGTCAGATTCCCTGTGGGATTTACGATGATTTAATGCGTATTCATC
AAATGGAAGAGCATGTTGTCACCATCGAGAAAAGTATTAAAAAATTAGCTGATAATCCCA
ATGACAACCAATCTGTTCGCTGGGTGCTGAATAAAGAAGTTCATGCCGATGAATTGAGTG
AAATTGTGACCTATTACTTTATGACTCAACGTATCAAGCCTGGCATGCCTGAATATGAAA
AAAAACTAGCCCTCTTGCATGAACTATTGCTTACATCCATGAAAGTAAAACAAGAAGCTG
ATCTATCACACGTTACAAAACTCAATGAATTGATTCATGCCTTTGAACATGCGTATATCA
GCGAAGCTCACGAGCATTGATCACCACCACAGGTGAACTCCCTCGGGCCATGTCCATGCA
TTCTGAATATGCCGGATAATTGGCTTGGTACGCTGCTTGGGATTACCGATTACTTCAACC
ACATCAAATCGAATATAAGTTGGTTTGATGTGGTTCTTTTTTATATAGCCCAATGCTGCC
TCATTGACTTTTTTTCGTTTGGCACGATTTATTGCCGAAAAAGGACGGCCAAACTCTTCA
TTTTTTCTGGTTTTAACTTCAACAAAGATCAAGGTTTTTTCGTATTGCATAACGGCATCG
AGTTCCCCGTTTCTTCCAATACGCACATTTTTTTGAAGTAATTTATACCCCTGCCTATTC
AAAAAACAGATCGCTACTCTTTCGCCCCAAGAACCGACACGAAGATGAACCGGTTGCTTG
TGCTGTTTAATCCATCGTATCAATAAGTCCTTGATATACATCAAAATATCTCTCTGCCAT
CTTGCGTACTGAAAAATCAGATCGCATAGCACGCTTCATTAAAGGTTTCCAACGACGGGG
CTGATGAAAAGTTTCTATTGCATATTGAACTGCAGAAATAAAAGCCTCAGAAGTGAACGG
CTTAAATAAAAATCCGGTACTCCCTCTATTGGGATATGAGTTTATCGTATCAACTAAACC
GCCTACTGCGTGGGCTAATGGAATCGTTCCATACCGCATACTATAAATTTGGCTTTGCCC
ACAGGGTTCAAAAATAGAAGGCATAAGGAAGAGATCCGAACCTGCAAATAACTGGTGAGC
TTTCTCACTAGAATAAGCAATAGAAACGGCTATTTTTTCAGGCCATCGCTCTGCCCATTC
AATTAATTTTTGCTCATAGTGGCTATCCCCGCTTCCGAGAAAAATCCACTGAGCATCTAA
TTCCATAATAGGCTCAATCGTTTCATCGATTAAATCTAATCCTTTTTGATGTGTTAACCG
CGAAATCATGCAAAACAGCGGTATATCGGATTTAATAGGAAGACCAAATTGCTCTTGGAT
CTTCTTTTTACAGCTTATTTTACCTGTCAAATCATCTACATTAAAAAAGGATTCAATATA
CGGATCAGCAGTTGTATTCCACCTAGAATAATCAACTCCGTTTAAAATGCCATGTAACGA
ATTTTTGCGTTCATGAAGAACCCCCTCCAACTGATTCCCAAATTCAGGGTGCAAAATCTC
TTTTGCATATGTCGGACTCACGGTAGTGAGCGCATCGGCAGTCACCAATCCTCCTTTTAG
AGAATTAATCTCGCCGAAAAACTCCATTAGCTTCCAATGAAAACATACGGATGGAAGTTG
AGTGAGAGAAAATTTTTCAGCATGAGCCCAGCCTTGATGTGCTAGATTATGAATCGTCAT
GACGGTTTTTTCTGGGCCAAAACGAGGAGTGCCATCTATCCCATATTTAAGCAATAAGGG
AAGTAGTCCGGTATGCCAATCATTGCAATGAACGACATCAGGATGGAGATCTAGTGTATC
AATTGCGATGACAATCGCTTTCTGAAAAAACAGAAACCGCTCAAAGTTATCGCTATACTC
TTGATGAGGATCTCCATAAATTCCATCGCGATCAAAATATTCCGGACAGTGAATATAGAA
TGTGGTCACTCCCTCATATTCCTGCTTAAAGAGTCTGCCTTGATATACCGTTTTACCAAT
GGGAATTAGCAGAACTACATCCATCGGTTGGATCTGATAATGATGCCGATCGATCACGCG
ATATAGTGGCATAATTCGATACATTTCCACATCCAACTTTGCCAACGCCTTTGGCAAAGC
TGCACAAACATCTCCTAGACCCCCGGTCGATGCAAATGGTACGATCTCACTACTTGCAAA
TAAAACTCTCACACCTTTATCAATACAAAAAAATATCATGAGCTTCGATACCCAAATTAT
TGATTTTATCAAACAACCTAATTACCTCCCCATGAAGCAGCATGAATTAGCGCACGCACT
TGGATTAACAAGTAAAGGCCAGCGCACCGAATTGCGTCATGCGCTGCACGATCTAGAGGA
GCGTGGATTAATCTCATGCCTTCGCAAAAACCGCTGGGGCCTTCCGGATACAAGTAATCG
TATTCGAGGAGCTTTGAAAATGCTTCCGAAAGGCGGGGCTGTTCTTATCCCTCTGAATCC
AGATGAAGATGAATTGTTTATTGGTGCAAAGAATATGGGCTTAGCGTATCCGAATGATAT
CGTGGAAGCCGAATGTTACCATGCAGAATGGTCTGGTCGAGGCAGGTCGTCCGGATCGCC
TGAGAGAAGAAGTGAAGGTCGGATTGTTAGTATTCTTGAGCGGCGGACACAACAAGTCGT
TGGGATCCTTAAAAAAGCGCGTTATCACTCTTTTGTTATTGTTGATGATCCAGGATTTCC
AAACTCGGTGCGGATTGCTGACCCTGGACAGATTGAAAAAAATCATAAAGTTTTAGTTGA
TTTAGACCCATGGAATGATCCCTATCAATCTATTACAGGTACGATAAAAGAGGATCTCGG
AGAAGCATCAGCTCCAGGTGTGGATGTCGACTCTCTTTTACGGGCTGCCGGCTTAGATGA
AGCCTTCCCCGATCATGTTTTGAACGAAGCAAAGAATATTCCAGAATCTATTTCTGATGA
TTTAATGAATGGCCGCCGCGATTTACGCAAGGAAGTCATCTTTACGATTGATCCCGAAAC
AGCCCGAGATTTTGATGACGCCATCTCTATTGATCCGCATCCACAAGGGGGTTGGAGACT
CGGAGTGCATATTGCAGATGTTTCTGCCTATGTAATACCAGGTAGCGCTCTCGATCATGA
AGCCTACAAGCGAGGAAATAGTATCTATCTGGTCGATCGGGTTGTCATGATGCTTCCAAC
TGAACTAACAACGCAAATTTGTAGTCTTAATCCAAATAGTGATCATCTAACCCACTCCGT
TTACATTCATTTGAGCCCAGAAGGTGAACGACTTGGCTATGAAACCTTTCCAGCTGTTAT
ACATTCACAATGTCGAATGACTTATCAACAAGTTCAACAGCATATGGATGGCGGAAATGA
TCATAAAATTCCCGAATTTATTCAGAAAAAACTTAACATCCTCTATCCCTTAGTACGTCA
AGTTCGACAACGAAGAATCCACCAAGGTTCGTTAGAGATCAATACACCTGACGTAGAGAT
CAAATTGAATGAGAAAGGTGAAGTAGCTTCCATGATTCCCCGATCGGCAGCAAAAGAAGC
CTATCAATTAATTGAAGACTGCATGCTACTTGCTAACCGCGCTGTGGCAGAAAAACTAAT
GGGAGCCACTGACCGCCCTGCACTCTACCGGATTCATGAAGAACCGGATGAAGAACAGTG
GAACCGAATGGCGATGGAGCTAAATGCACTCGGTATTCCGGTCTTACCACGATCTCGAAA
GGAACTGAATGAGGCATTTGCATTAGCGGCAGATACCCCTACCGAATACACTGCGCTTCT
CGCAATTCTTAAAAACTTTAAACGAGCAGAGTATGCAGGCCGACAAGTCGGTCATTTTGG
ATTGGCATTCGAAGATTACACCCATTTTACATCACCGATTCGTCGATATCCCGATTTAGT
GGTTCATCGGCTTTTGAAATCACTTGAGAATAATGAGCCCCCTTCTTTATCTAAAATAAA
TATCGAGGAAATTGCTCGCCACTGTACCGAGACCGAAAAAAAAGCTGATGATTTAGAGAA
AAAATCGACGGAAAGAAAGAGACTTGATTTCTATAATAAACTTTTGAAAAATGGAAAAAG
CGCCACGTTCAATGGATTTATTGTTGGTATTAAAAAAAGAGGGATGATGATTGAACTACC
CGATTCGCTTCAACGCGGGATGGTCGCCTTCAAATCTATTCGAAGCGATTGGCTTGAAGC
AGATGAAACACTCACGCGTGTCGAGAATCGAGATGGAGCCATTCGATATAAACTAGGCGA
TCCTTTAGAAGTGATGATTGCAAAAGTTGATATGGAACGTGCATTACTTGATTTTGCCAT
ATCGGGGGAGTCCAACCCAAAATCTAACCGCAGTCGAAAACGACGAATTGAGCCCGATCA
GCGCTCTGGACGTGCTAAAGATTATTCAAAACAGCGACGTCGTCGTAAAAAAAGATGAGT
TGTTAAGCGGTTTGAGTTGAACCCGTCTAGCACCTTGAATAGTATTTCGCCTTTTGAAGA
ATTGAAATAGGAGCAAACATGAGCGCAGTTACACATATTGAACTTCCCCGTATTCATAAA
TTTAAAAGCGGTAAAGTGAGAGAAGTCTACGATTTAGGTGATCAATATCTTTTCATTGCC
TCCGATCGAATTTCAGCCTTTGATGTGATCATGCCTGATGGCATTCCAAACAAAGGGCAA
GTGCTAAACATGATCTCTAAATTCTGGTTTGAACGTACCGAGGATGTGGTGAAAAATCAT
ATGATCTCAACCGATGTAGACGATTTTCCCGCTGAACTTCAACCACATCGCGAAATGCTT
AAAGGTCGCTCAATGCTAGTGATGAAAGCGGAATTATTACCCATCGAATGTATTGTTCGT
GGCTATTTAATTGGTTCAGGTTGGAAGGAATACCAAAAATCAGGAACGATCGGAGGGATG
CCCCTTCGAGCTGGTTATGAAATGGCAGGCAAGATTGATGAGCCGATCTTTACGCCCTCT
ACCAAAGCTGATGAAGGTCATGATGAAAACATTTCTATCGACCAAATGAATGAAATTGTA
GGTAGTGAAATGGGTCAAAGACTCATCGATATCAGCCTACACCTTTATAAGACCGCAGCG
GATTTTGCCCTCACGAAAGGAATCATTATTGCTGATACAAAATTTGAGTTTGGCATGATT
GGAGATGAGCTTATTTTAATCGACGAAGTACTAACACCCGATAGCTCTCGCTTTTGGCCT
GCATCCGATTACGCGCCCGGAAGTTCGCCGCTCTCGTTTGATAAGCAGTTTGTTCGAGAT
TACTTGGAAACATTAGATTGGGATAAAACCCCTCCCGGCCCCACCCTCCCGAAAGAAATT
ATCGAAAAGAGCCGCGAAAAATATTTAGAAGCCTATGCATTATTAACAGGTGAAGCGCTC
TCTTGTTGAAGCGCTAATTGATTATGCAGGCTTTAGTGGATGCGTTTATGGATCACTTAG
CCCTTGAACGAGGGTTAAGTCATAATAGCATCCAAGCCTATCGTAATGATTTAGATCAAT
TTCTCTTATTTCTCCAAGAACAAAAAATTGAGCGGCCCGGCTCTCTCACTCACAGTTTGA
TTCTTGATCACCTAATAGCCCTGCGTGAAGCAGACAGATCCACCCGAACAGTCTCAAGGC
ACCTGGTGAGTATTCGAATTTTCCTCCGCTTTTTGCAACATGAACGCTACATTGATTTAG
ATCCATCAGAGACATTAGAATCACCGCGTCTGTGGAGCCTTCTACCCGATACACTCTCTC
CAGATGAAGTACAGCGTCTGCTATCAATAAAAAACAGTAAGAAGAAACATCTACAGCGAA
ATCGCACCTTACTCGAGCTCCTCTATGCAACAGGTTTACGGGTTTCAGAAATAGCAGCTC
TAAAAGTAGGTGATTTACAATTAGAAGAATCGACACTTCGTGCGCGAGGAAAAGGGAATA
AAGAACGTATCGTACCGATAGCTCATACAACGGTTGAAATTATAAAAAACTATCTATTAC
AGGATCGTGCTCGCTACTGTAAGGATGAGCTTGAAGCCCATGTTTTTCTATCTCAACAAG
GTCGACCTTTAACTCGACAGCGTATATGGCAAATCATTAAAGAACAGGCTCGCTCAGTGG
GTATCACCAAAAAAATATCGCCTCACACTCTTCGCCATTCATTCGCTACGCATCTACTTG
AAAATGGTGCCTCACTCCGGGTTATTCAAGAGATGCTTGGACATGCGGATATATCTACCA
CTCAAATCTACACGCATGTAGATCAAAAACGATTACAACAAACGCATAAACAATTTCATC
CAAGATCTTAAAAAAGAAGTTCCAACCTTCCCATTTTAGTTCATCTCACATACATTAAGA
ATTATTGCACATATAAAAATAAACAGGCTCAAAGAAAATAATGGCTCACTATTCATACAA
AGCAAAAGATCATAGTGGAACACTCGTTGAGGGAGTTGTTGAGGCCAACGATCCATCTAC
TGCAGCCCGAGCAGTCCAATCCCTAGGTTATCTTCCTATTTCAATCCAAGAAACAACAAA
GACCATCTTGCAATCATCAACGGGGAATAAGAGACGTTTTAACTTTGAACTTGGCTTTCA
ACGCCAACCGAAGATGAAACTTCAAGAGTTGCTACTCTTCTCTCGAGAGCTATCAGATTT
AGTCGCGTCGGGCATGACCATTGGCAGAGCTCTGCACACCCTTTCAAGCCGAAAAGATAC
GGGCAATGTGCAACAGATCATTACGACGTTGCGCGATGAAATTGTACAAGGAACATCTCT
TTCTGATGCACTCGAAATCTATCCTGAAACATTCTCAACATTGTATATAAATTTAGTTCG
TGCAGGGGAAGCTAGTGGTCATTTACCAGGTGCATTGGAAAATGTGTGCGTACATTATGA
ACGCGTGCAGGAAGCACGAAGCAAAGTTACCGCCGCACTCGTCTACCCTAGCATTGTACT
CATCATCGGAGGTCTGGCCGTATTGGGTTTGATGATAGGCATTGTTCCTAAGTTTGCAGG
CACGTTTGAAGATATGGGTGCCACTCTTCCCAAACCAACCCTTGCCTTAATGAATGCGAG
TCAATTTCTAATTCAATACGGTGTTGTCCTTGTTGCGATCATAGCCGGTATAACATTGAT
GATAAAAAAATGGCTTGCTACAGAGAAAGGCAAAACAGTGTGGCATCGATACCAGCTCAA
GGTGCCTATTCTCGGTGCGGTCGTGCGAACCAATGCATTTGCCCATTTTGCTCGCACGTT
TGGTACGTTACTTCAAAATGGTGTATCCGTGCTGCCTGCTTTGGGAATTGTTCAGAAAAC
AATCGATAACGTAGTGATAGCGGCAGAAATTGGAGCAACACGAACACGAGTAACGGATGG
AGCCAGTATTTCAAAACCTTTATCTAAAGGTAAAATTTTCCCCTCATTATTGATCGATAT
GCTTGCTGTTGGCGAAGAAACCGGTGATATGCCTGGAGCACTATCTCACATCACTCGCCG
GTATGATACAGAGCTCGACCGACTTGTAAAAACATGTACAACCGTGCTAGAACCTCTTTT
AATTGTACTCGTAGCGTTAGTCGTCGGAGGCATTGCAGTTTGCTTACTTCTACCCGTACT
TACGCTGACAGATTCACTACATGTTTAAATAAAGGATTAAGATGAAAAAAAGAAACTCTT
CTAAGCGTTCATCAAAAAGCGGATTTACGCTTATCGAAATTATTCTCGTCGTGGTTATTA
TTGGTATTTTAGCTGGTATTGGTCTTCCCAAATTGGGCGGTAAATCAGACAAAGCCAAGA
TAGCGCAAGCACAAGGCAATATTAACATGCTAAGCACAGCCATTATCGAATTTGAAATAA
TGAATGGAGATTATCCAACCAATCTGGATGGACTCTTGGATGAATCAAAAGGAGGTCCCT
TTTTAGGTAAAAAGACTATTCCTTCAGATCCATGGGATAAACCCTATGTCTATGCAGCCC
CGGGTGCCAATAATACACATATGTTTGATATTTCATGCACATCTCCTAAAGGGGTCTCCA
TCAATAACTGGGAGTAACCATGCGATCCTCTCATCGGGATCGATCAAATACCACATCTGG
CTTCACGCTCATCGAAGTCATATTAGTTTTGGTCGTTATAGTTATCATTGCAGGCATTGC
CCTTCCTAATCTCTCCGGATCATATGGAAATGCAAAACTTCGTAGTGCAGCGAGTAATAT
TGAACGCTTAGCTCGATATGCCAGAGGGATGGCGATACTACGAGAACAACACCTCACCAT
GGTGATTGATACCGAAAAACGTCTAATATATATTGGCGCAGAAAAAGAAAAAACCTCTGA
TGAAAGTGATGGTGAATTAGATCAAGATATCCTAACAAGACTGGGTTATATTGATGGTGA
ACCCTCAGAAATCGACATAGCAATTGAAAAAGAAGTTTCCCGTTCTCTTCCTGAAGGATT
AAACGTTGAATCTGTTGAAATCGAAGAAGAAGTTCTCGGCCACGAGAATATTTTCTACAC
ATTTCAATTCTACTCGAATGGCCAATGTGACGGTTTTGAAATCATACTAAACGATCGAAA
AGATCGTTCTATTCAAATTTACAGTGACCCTGTTTCTGGAAAAGTTCGCTCTCAATTTTT
AGACTAAGACCTACTTGGTATGGGTGTTAGTTAAGGTCGATTGAGCGCGTGTTTCAATGT
TTTCAGATCAAAAATCGGTTGTTTACATTCGAACGCTTGGCAAATGTAAATAGAAGACTT
CCCATCAATTGGTAACATGCGCTTTGTAAAGGTAGCTACCTGAGCCCATTGTTCACGATT
CTGGTCCGTAATATGGATAACTAAATCGAACGGATTTCGATGTATTTGTAGCCATTCTAG
CCACTGATCAATTTGTGGTTCATAATTTCCTGCTATTACAATTTCATTAGCTCCTTGGAA
GGTTCCTTGAAAGGCTAAAAGAGCCTGCATAAAGTTAAGCGGCTGTTCTTGCACAGGGGC
CTCAAAAAACCTGCATAAATGGGCGGCGGCTCTCTCCCATTTAGAATCACCTGTGAGTCG
CGCTATTCGTATTAAATTATTTAGATGGATCGAATTTCCAGATGGAATGGCTCCATCATA
AAGTTCTTTCGGTCGAACAATCAGAGGATCTGCCTGCTGAGAAGTCATGAAGTATCCGCC
CTGCTGTTCGTCTTTAAATAGACACTTCACCTGTTGCGCCAATTCAACAGCTTTCACAAT
ATAGTCCACATCCAGGGTGGCATCATATAATTCCAACAACCCATTTATATAGAACACATA
ATCTTCTAAGTTTCCCGATATAATCGCTTCCCCATCTCGCCAACGATGCCATAAATTTCC
GTTATCTTTTGTTAAATACGTTTCCACAAATTGAACGGTCTTTTGCGCAGCATGTATATA
CGTTTTATTCTTTAGACTACGACCTGCCTTTGCCAATGCAGTAATCATGAGTCCATTCCA
ATCCGTTAGAATTTTTGTATCTTTGAGCGGATGCACCCGTTTTTCTCTTTCTTTAAAAAG
AATCTCCTGAAGAGAAGAGAAGATATCTTTTTCGTTATTATTGAGACGTTTTTTTAGATG
AGGGATATTTCTGCCTGTATAGACTCCTGTCGACTCATCTCGAAAATTACCCTGCTCTCG
AAAGTTCCAGATGCGATTTATCCATGCTGCAGAATGGCCTAAAAGATCATCTAATTCCCT
CTTCTCCCACACATAGAAGATGCCCTCTTCTCCCTCACTATCCGCATCCTCTGCCGTATA
AAAACCACCTTCAGGATGATTCATATCACGAAGAACATAGGTGATAATTTCGTGAACTAT
CTCTTCATAGAAACTATCACCACTCTGCTCATACGCCTCAATATATGCCATGATAAGTAG
GGCCTGATCATAGAGCATCTTCTCAAAATGAGGCACCAGCCATTCACTATCGGTTGAATA
ACGATGAAAACCATACCCAACTTGATCAAACATGCCTCCCAATCGCATCTGCTCAAGGGT
ATACAATGCAGCTTTTATTCCATCAGGATTTCCTGATCGCAACAAAAACAATAAACGATG
CGGCGTTGGGAACTTAGGTGCTTTTCCAAAGCCGCCCCCCTCTCTATCAAATTGTGAAAG
TAAGCTCTCTTCTGCTTTTTTTAGCACAGTTGTGTCTATTTCATTCCCAGCAGGCACCGC
CGTTAGTTGATGAGAGACTAAATGATCGGTTATTGTGTCTGAGGCTTCTTCTAATTTATG
TCGCTCTGTTTTCCACATTTCATCCATACGAGGAATTAATTCTTTCATTCCGATTCTTCC
ATATCGTTGTTCGGGTGGAATATAGGTCGCCGCATGAAATGGTTTTTGATTCGGCAACAA
AAAAAGAGATAAGGGCCAACCCCCACTCCCATTCATCATCTGACATACCGCCATATAAAT
AGAGTCAATATCCGGACGTTCTTCCCGATCAACTTTAATACAGATAAATACATCATTTAA
GAGTTTTGCTACGATAGGATCTTCAAACGATTCATGCTCCATGACATGACACCAGTGACA
CGTTGAATATCCAATGGATAAAAAAATAGGTTTATCTTCTGCTTGTGCCTTCTTAAAAGC
ATCCTCTCCCCAAGGATGCCAATCTACCGGATTAGAAGCATGTTGAAGGAGATAAGGACT
CTTTTCGTGGATTAATCGATTACTCTTTTCCATAGTCATTGTTGAATCTACTCCTCTCTC
TTAGAATGCCACCAGAATTGATTAATTAGGATATAAACAAAAGGACGAAGTTTAACCACT
CATCACTCGAGTGAAAATGATATTCAAAAATCTATCGATAAGTGCTTGCTCAACGAATCC
TATCTTCCTATATTGCGCCCTCATTTGGCTGAGATTCAGCCTGAAGCGAAGGTCACCGTT
CCTCCGGTGTATCAAAGCGGATTGTTAAATAAGATTAACTATAGGAGAGGAAATTATGGC
AGATTCATCTGTTAAGACATTGCACGTTCAAGAACTACTTGATGCCGGTTTACATTTTGG
TCACCAAACCAAACGATGGAACCCCAAAATGAAACGCTACATTCATGGCGCTAAGAATGG
CATCTACATCATTGATCTAAACAAAACACTTTCGCAGTTAGAGTTAGCTAAGACATTTCT
GAAAGAAACCGTTTTACGTGGTGAAAAAGTTCTTTTCGTAGGTACAAAAAAACAAGCTCG
AGATTTATTCGAAGAAGCGGCTTCAGGATCAAATCAACCCTATGTCATTCATCGTTGGCT
CGGTGGTATGCTTACGAACAACAAAACCATCCGTAGTTCCGTGGCTCGCATGCGTGATCT
TCAAAAAATGGAAGAAGACGGAACAATGGCAAGTCTTCCCAAGAAGGAAGTATCAGTTCT
GCGCCGTGAGCTGAATAAATTGGAACGCAACCTTACCGGTATTTCTGACATGGAGCGCAA
GCCAGGTGCTCTATTCGTTGTTGACCTTAAGCGTGAACACTTGGCACTTGCTGAAGCTAA
ACGACTGAATATTCCCATAGTAGCACTTGTTGACACCAATGCCGATCCTGACCTAGTCGA
GTATCCCATTCCCGGTAATGATGACTCCCTTCGTTCTGTCGGTTTAATCTGCGAGCAGCT
TGCTGAAACTATTAAAGAAGCGAATGCTGAATACGAAGCAAAAGCAAAAGCAGAACGCGA
AGCTCGTGAAAAAGCAGCCGAAGAAGAACGCGCACGTGCTAAAGTAGCTCGTGAAGAGCG
CGACAAAAAAGAAGCCGAGGATAAGAAGAAACGCGAAGAAGTCTTAAAGAAGATTAAAGA
ACAAAAGCAAAAGGAAGAAGCAGAGAAAGTTGCTGCTAAACCGGTTGTAGAAGAACAGCC
CAAAATCGAAGAACCTTCGCCAGTTTCGGAAGAACCCGAAGTCGTAGCCCCTGAAGTAGC
TCAGGAAAAAGTAGAGAAGGAAGTTGCTGAAACAGAAGAGCCTGCTGAAGAAACAGAATC
ACCTGCAGAAGAAGTTCCAGCAGAAGCCACTGAAGAATCTGAAGAAAAACCAGAAGCATA
AATTTTCAAAAGGAGTCGTTTTAATGTCTATCACAACCGGAATGATCAAAGAATTACGCG
ATGCAACAAGTCTCGGAATTGCCGATTGCAAAAAAGCACTTGAGCAAACAGACGGTGATT
TTGATGCTGCAATTAAAATCCTTCGTGAAAAAGGAGCTGCTGTTGCAGCTAAACGTGCAA
GCAAAGAAGCCAATGAGGGCAAGATTGATGCCGTAGTTGCCACAGATAGTCAACAAGCCG
CCATGATTGAAGTCAACTGTGAGACTGATTTTGTGACTCGTAATGATGATTTTCAAGCTT
TTGTTGGCGAGCTCATTGATGATGCCCTCAATCATGAGAGCGGAACAATGGCAGATGCTG
TAGCTGTAAAATTAGAAGAGAAAATCGCACAAGTTGGCGAAAAAATATCCCTCCGGCGAA
ATGAAAAATGGACCGTTGAAAAAACAGGCGCCATCGCTTCATACATCCACATGGGTGGCA
AAGTGGGCGTCCTTCTTGAGCTTTCTTGTGAAAAAACAGAAAGTGTATCAACGGCAGACT
TTCAAGAGCTCGCAAAAGATCTCACCTTGCATGTCGCAGCAGCTGCACCTGAATATCTTT
CACGGGATGATGTTCCAGCCGATCAAGTCGAAAGCGAAAAAGAAATTTTCCGCAAACAAC
TCATTGGAAAACCTGAAAACATCATCGATAACATTCTCATTGGCAAAGTGAACAAATATT
TCTCTCAAATCTGTTTCTTAGAACAAGGATTTGTGAAGGAAGAGAAACAATCTATCACGG
ATCTTATCGCAGAAAAAAGCAAAGCCATTAACGACACCATTCACGTTAAACGGTATATCC
GTTTTCAGCTTGGCGGCGAATAACAAAACAAACAGAATCTACGAATAAAACATAACTTGC
CTTTATCATTCTTTTTTTTGTAGGTTCCAACACCTTTAAGGCTGAGTAGCTCAGTTGGTC
AGAGCAGCGGAATCATAATCCGCGTGTCGGGGGTTCAAGTCCCTCCTCAGCCACCACTTT
ATTCACTCTAACCAAATCCTAACTTTTAACTAATCCCGAAATTGTATTATATATATTTTA
TGAAACATACTCATACACTGATTTTACTACTCACTTTGCAAACTGTACTAAGCTTTTCCA
GTAGTGGGAAAAATTATGGTGCGGAGCTTTCCAGCTATATATCCGAATCGATATCCCAAT
TCGATATGGTACCCGTCGATAGAAAAAAAATACTAGAGACTCTTACGGATCAAATTCAAG
AGTTAAAAAATGATGGCATTCGTATCAATCTAACATTTATTTGTACACACAATTCACGAA
GAAGTCATATGTCTCAAATATGGGCTAAGGTAGCTGCTGATTTTTATGATATTGAAAATA
TAGATACCTATTCCGGTGGAACTGAGTCAACAGCATTTAATTCACGAGCCGTAGAAGCCA
TGAGAAGAGCTGGTTTTAAAATAAAAAAGACAACCCATTCAAAAAATCCAATTTATCACA
CTCATTTTTCCTCTATTTCTGCACCCATCACCAACTTTTCAAAAATGTATGATACAGCAC
CGAACCCAAATGAAGGCTTTATAGCTGTTATGACGTGTAGCGATGCTGACATAAATTGTC
CTGCTATATTTGGCTGTATAGCTCGCATACCCATTCCATACGAAGATCCAAAAATATCTG
ATGGAACCAAACATGAGATATCCTCTTATGATGAGCGTTGTAGACAAATTAGTAGAGAGC
TTCTCTACGTATTTTCCCGGATAGATTAACGCTCAGATATTTTTGAAAAACTGGAGCTCC
ATGATAAAAGAGATTATGAAAAAAATCTTTCTAGCTCTTCTTATGTCTCATCTTCTTAAT
GCTTTTGCAGAAAAGCAATTTAGCGGTAACCCTATCTTTACGAATTTTCGAACGGCTGAT
GCATCACCTCAAATTTGGGAAGATGGTAAACTTTGGGTATACACATCAGGTGATTATGAT
CATGCAACGAATTATAAGCATATGGATCATTACAAATGTTATTCGACAGATGATATGGTC
AATTGGACTTATCATGGTGTGATTTTAAGTGCTTCTGATTTGGATTGGGGTAATCCAAAC
GAAGGTTTTATGTTTGCACCGGATGCAGCCTTCAAAGACGGCATATACTATCTTTATTTC
CCTCATCGACCGGTCAATGGAAAAGGCTGGAGAGTGGGTGTTGCAGTTAGTGATAAACCG
GAGGGTCCGTTTCAAGATATTGGCAGTCCAATAGATGGCCCTGATCATATTGATCCCACC
TGTTTTATTGATGAGGATGGAGAGGCTTATCTTTACTGGGGATTCGGGAGACCCGGAACA
CCATATATAGCTAAATTAAAAGAGAATATGAGAGAACTAGCGGAAGAGCCTAAAGCCGTT
GATTACGGTTCTAACGACTTTTTTGAAGCAGCATTTTTACACACGCATAAGGGTAAATAT
TATTTTTCATATAACCAATATGGAACGAGTGATGCTTGTTATGCGATCGGTGATTCACCA
TATGGACCTTTTACAAATAAGGGAACGTTTGCAAAAGCGCCCTCAGGCGCTCAATCACAT
CCTGGAATTATAAAGTATAAGGGATCATGGTATTATTTTTATCATAGAGGCAATTACACC
CTTAATGGGATTGAAGGTTCTCTACATAGAAGAAGTATATGCGTTGATTATATGTACTAT
AACAGCGATGGAACGATTAACATGGTTGAGTACACCAATACGGGTGTAAATCGAATAAAA
TAGAACTCTTTAGAGATTCCCGTAGTCACCCCGATATTCATAGTATTGATCTTTTTCAGC
CTCATTCATGTAGTCTTTTATGTCTTCAATTACCGATCCTTGACCATTAAACGATTTCCA
AATTTTTCCAAAATCATCGTTTAATGTTTTATAAGACCCATCTACATTTTTTCCAGCAGG
TGTCAACACAACGATATTAACAGACGGCCAATTCTTTTTATCTGGCCCATAAATATCCCG
AATTACATTAGCGAATTTTCGGGTTGATTTATCAGGATCAACTTCAGCTACTTGGGCGCT
ATCCCACGATTGAGCTTTCTTATCAATGACTTGCCATCCATCGATATAATTGGTTGTTAA
AATAAAGATCGTGTCTGGTTTTTGCTCGAGCAATGCCCAGCCTAAAGCTCGAGCCCAATG
AGAAAATGCTTTTCCATTCTGCCAGTTGGGATTGCCCGCTTTATTAACCGTAAATTCGGC
AGCATCCGGTGCATATTTTTTACGCAAGCGATCTTCAATTTCATATGGGTAGGCCCATTT
TGTTGCATAAAATGGGAGTTCTTCTTCCACCCGTGTTGGCCAAGCTGATAGGGCTTGATT
TACAGCCCGACGGGCATCTTGCGGAATCGAAAAACAGTGTTCATACTCCCCTTCCAGCGG
GTTTACTGGATCCATCCAATCCATTAACTTTTGCTTATTAGAAGGGTTAGCTGGCAACAT
AATCGGAGATAATGCCCATGTATCACCCATAGTAAAAGCAGCGACATTATAGAGCGCATA
ACTGGGTAACTCGGCTACTAATTCCGCTAAGCGATTTCGAATCGTTAACCCGGTCATTCT
CGAAAAAGGTGTGAATATGGGAGGATCGCTTGGCTTACCTGTATACTCACCAATCGTGGC
GGGTCCAAAGTGAACTAAAAAGCAGATCTTTTCGCCTTTAGCTTTTGTCCCAAAAAAATC
TAATTCTGGCATAGAGAAACCAATTGTTTCCATAGGCCCACCGCCATCTCCCATGGCACC
GATTCCACCCTTAACGCCTGTAATTTCAGGTAATTGAAATTCAGGTGTATTCCGCTTAAC
ATTTTTAACCACGAGTCGTTTACGTAATTTTGGCTTAGGCTTTTTCTTATTCGTTTTCAT
GGGAACTTTAAGCTTTTTGAGCTTTTGTTGAGGACGTTTTACGTGTTTCGCTTCAAATTT
TTGTTCCTCTTTTTGGATAACTGTTACAGCTACGAAAGAGATAGCAACCAAGATAAGAAG
AACATGTATACCTAAACTTATTAAAGCTGCACTCGATTTTGCATGCTTAGCTAACCAATT
TTTTTTCTTTTTATCTGACATGTTTACTTTCCTATGGAATACAAAAAATAGAGGTACAAT
TAATCGCTATATATATGCCAGATGAACAGACACATGGCTACTAGGAATATCTAATTGTAC
TCATTTCTTCAGCACTTTTTTAGAAATAAATATGAATGCTATCTCGATATAATCCTCTGT
AGAGGAATTATTATCCATCGGATATTTATCGAACGACTCGTCCAGAGGTTGATCCGTTCA
TCAACGCTTCAACTTCAGCTCGGGTTGAATAATTAAAATCCCCTTTAATAGAGTGTTTTA
AGCATGAAGCGGCGACCGCATATTTAACGGCTATCTGTGAATCAGATAGTTCAGGCGTGA
TCAGCGCAAAAATAAGACCCCCTGCGAATGAATCTCCTCCACCCACACGATCTACAATAT
TTTTAATTTCATACGATTCATAAACTTTATTTTCATCTAAAGGTGCGAAGTAAGGTTGAT
CTTTCTGCCCATCATAAAGCATCGCTCCCCAATTATTATGTGTAGCAGAGAGGCTCTCCC
GCAACGTGATAGCAACTTTTTGAATAGTGGGAAATTGATCGATAACCGCACGAGCAACAT
CTGGATATCTTCGAATATCGAGTGCTCCCCTATGAACATCAGTTTCTCCTGCTTGTATAC
CCAAGACATCATGACAATCTTCCTCATTAGCAATAACGACATCTACATAGGGTAAAATCT
GACGCATGGTTTGTTGCGCAAGCTCACGTTCGGAGAGCGTGTTATCCCATTTCCAAAGCT
TTCCTCTAAAGTTAAGATCTATCGACACGCTACACCCTGATCGCTTTGCGTTTTGAGCGG
CTTCCAGCGTAGCCTCAGCTGCGTTTTTTGATAAAGCTGGTGTAATACCACTTAAATGCA
ACCACTGAGCCCCATCAAGAATAGATGCCCAATCATAAGCATCTGCTGGCGTGATCGATA
CAGATGAATCAGCCCGGTCATAAATCACATTACTAGGTCTTTGATTAGCTCCAGTTTCTA
AAAAATAGAGACCCAAACGTCCTTGATCTGTTCGCAGGATGTATTGCGGATCAATTCCGA
CCGATCGAACCGAATCTACCGCAGCCTCCGCTAATGAATGTTTAGGCAATGCCGTAACAA
ATCGAGCGTTACCACCAAAATTACAAATAGATGCTGCAACACTAGCTTCTGCCCCCGCAT
AGGTTACATCCATCACGCGGGTCTGTCGTAAACGAATATTTTCAGGAGCTGCAATACGCC
CCATAATTTCTCCAAATGTAACAACTGGCTTCATACAAAAAACTCCTAAAGATATCTACT
TATACGGATAGAGTATTCAGATTAACAGTGCTCATTGAATCAAACTGTGTGCGAATCTTA
TCTGTTTTTTGTAACCGCTGTGCGTACTTCAGCAGCCCGATTCGTTAGCCCAATCCAATC
TTTCGCCTCAACCAATGTAGAATCTACAATCCAAGAACCACCAATAGCGATAACATCATC
ATAATCGAGATAGGAATTCATATTTTCAACATTCAATCCACCGAGAGGAAAATATTTAAT
TCCAAGATGCTTATAGGGAGTAGACATACTTTTTAGATACTTCACCCCCCCATTCGCTTC
GGCAGGAAAAAACTTCACAAATCGACAACCCAATGCAATGGCAGCCTCTAATTCAGAAGG
TGTTGCAATGCCAGGAGCAAAAGGAAAATCCATTTTTTGAGCCGTCTTAATGACGTCTGG
ATTCATGCCTGGTGAAACACCAAAATCAGCTCCCGCCTGTTTGATCTGAATGGCCTGTTC
TGGAGTAAGAATGGTTCCCACTCCGAGCACGATCTCAGGTACAGACTCAGCGATACATTT
AACCGCATCCAAAGCACTATTCGTTCGAAGCGTAAGTTCAATGACTTCAATACCCCCTGC
CAATAAGGCTTTTGCAATAGGGATAGCATCTTCTACTTTCTCAATCGAGAACCCAGCAAC
CACCTTCGAATTACTCAGCTGGCTTAATAGTTCTTTTGGAAACATTTTTGCCCCTTAAAA
GATGAAGCAGCCAATATTACTTCGTCAAATTATCGAATGAGATCAGAGGTACAGTGTCTC
CACCGGAAAAACGAGGCAATTGACCATCCCATTTTTCTGCAATCCGCAGTTGAATGAGCT
GTGGGTTTCCTACCAATGCTTCAGATTCTCTCTTAATGGCCTCAGCACGAGCAATGGATT
GAACCTCAATCTCATATGCCGCAGCATCGGCAATTAATTTTTGTTCCTCGGCTTTCGCCT
CAGCCTGAGTAACCGCTCTTAGCTTTTCATTTTTAGCTTTTAAGGCCTCTTGTTCCGCTC
GCACCTTTTCTTCAATGGCACGATTAAATTCACTAGAGAAATCAAAATCTGTAATCGCTA
CGTTTGCAATTTTAAGTAGACCCATCAATTCTTTCTCTTGCAGGGTCTCATCAAGGAAAC
TATTAATTTTATTTTGAATTTCTGTCTTAACCGCATCTCGCTTCGTGATTAATTCTTCTG
CGGTATAAAGCGCCGTTATGGCCTTAACCGACTCCATAATAGAAGGTGCGATCAACGTGC
GTTCGGCAACGGCTCGAGTACCGACTTTCTGCAATGTTCTAGGCATAAGCTCGGGCGTCA
TGGAATATTGAACGGCAATACTTGTTTGAACAACTTGAAGGTCCTTTGAAGAAGCACCAG
CCTGAGATTCAAACTTACTTAGACGAATATCAAACTTCTCTACAGAATCTATAATAGGTG
TTTTAACATGAAATCCTTCAGATAAAAAATTCGGCTGAACTGCACCCAATCGTTTAACCA
CACCCACATAGCCGGCATCAACTACAACAAAGGATAATGATCCCAAGAAAACAACGGCTG
CGGCTATCACACCACTTATAATTGGTAATTTATTCATGCGATTTCTCCTAAGTTTTAATA
AACGTTATTTTTCGTAATACACAGAGACTTTTTTTAACTATGCAATTTTTCATGATGGTG
CCGGAGGTGGGACTCGAACCCACATGACCGAAGTCGCGGGATTTTGAATCCCGTGCGTCT
ACCAATTCCGCCACTCCGGCAATCAGTGAAAGCGTGAAAATCTATGAAATGTAGAGCAGA
TTGGCAATGGCATTATACAACGAACTATCAATTCTATTTAGAAACGCTCACGACCATCGT
AATATCTTGGACGCGGCACACTGCGTTTTTTACAAGTTTCATCAAAAAAGATACCCACAT
AAAATTGGCGAAGAGCATCTATATTTTCGTCCAATAGCCATGAAAGATCGCTTTCCTGGA
CCAATTTATTGCCTTGCGGATCAACNACAACCGCCAAATAGCCTTCGTATTCCGCTCCTC
GTGTTTCGAGATTATTATATTCTTCATAAACACGATAGGTAGCTGATGTGTTAAATGTAT
ATCGACCTTTATTCTCTTCGGTAAAATGAACACGAGAAGTCCCCTTACCAACAAGTGTAT
ATGCGCCTGTTACCATCTCTTTACCAATTAAATAAACTTCTGCTTTTAACGTTCCTTGAT
AGGGAGAGCGGCTCTTTTTACGAACTTCAACTTCAGCCGTAACAACGGTTAATTTATCAT
TGGCCCATATAAACTCTTCATTCCGATCTTTAACAGACTCTTTGGCTCGAACCGAAACCA
CAACATCCGGAGGAATTAGCGTACGAACATACGTTAAATCCTCTGGCGAAAGATCTTCCA
GCGGTATGCTATGTAAATCACCATTGGGTCGTNGAACTTCAATAGACCCAAAAATCTCCC
GAACAAATTTACCTTTAATTTGCAATCCGTTCACATCTTCCCAAACCCGCATTTGAAAAG
CCTCAGAAATTGGCGCACAGCAAAAAATGAAAAAAATAGTGATTCCTAGAAGAAAACAGC
TTTTCGACTTAACTCTGTTTTTATACATGAATATTTTATCTCGCTTAGTAGACATTAAAC
ATCAACNCCGCATCTAAATCCCCTTCCCCAGGGATTAATGTGTACTTAATTTTATCCTTA
ACTCGATCTCTTTTTCCGTGAAAGCAGCGACTGCCAATTTCGTTANTAATAAAAAGGAAG
NTAATATAATTTTAGATGCCATGAGGTTATTCTCCACAAAAGATAGCTTATTTATATATA
GATATTTAAGATATTCAANTTTTNNAAATATCNTAATCTATTTTATAGCTGANCAATTAT
ATGAGTGGTGAATGAGGATCTTGCTTACTNAGTTCCTGAACGACAGATTTAATCTGTTGA
GCCGCTTCTTTTGCGCAAACGAGTGTCACCCCATCTGCCTGCACTACGATCACATCCTGA
ACTCCGATTAATGCAGTTAAGTGGTCTTTAGAATATATAATATTCGATTTACTATTAAGA
ACCGTAACATCTCCGATGATTGTGTTTCCTGATTCATCCGGCTTAAAATGGCTTTCTAAT
GCCGTCCAAGTGCCTACGTCATCCCATGCAAAAGAGCCGCATGCCATGACGATATTATCT
GCTTTCTCCATTAGAGCATAATCAATCGAAATTTTTTCTACGTCAGGATATAACAGATCC
ATTCCAGCATGAATTTCATTTTGATTAGCATATTTTGTCAGTGCCGCCATTAAATCATAG
GTGGCTGATGCATGTTTCTTAAAGGCTTTTTCGAGTGAAGCAACGGACCAAATAAACATA
CCGGCATTCCAAAAGAATTGACCAGTCTCCAGATAGGCCGCTGCTCGCTCTACATCTGGT
TTTTCAACAAATTTCTTAGCAATTCGAAAGACTACTGCCTCTTTTTCTGCATACATATCA
CCGCTTTCGATATACCCAAAACCCGTTGCAGGAAATGTGGGTTGAATTCCAATCGTCACG
AGAATATCGTTTTCCGCGGCTAGTTGTAATCCGCTTCGTAAGGTGGCTTGAAATCGTTCA
ATATCACCCATTACCTGATCAGCTGTTAATATCGCAAACACGCCCTTCTNGTCTCGACTC
TTAACCAAGGCTGCCGCACACGCAACGGCCGCTGCCGTATCTCGACCGAATGGCTCTCCA
ATCACATTTTCCGGTTTTAACTGAGGAGCTGCTCGTAGCGTAGCTTCAACAATATCGGCA
TGGGTAATCACAAGCACCTGTTCAATTGGGATAAGCCCTTCTAAACGGTCAACGGCTTGT
GCAATCAATGTTTTATCGCCGATTAAATCATGGAGTTGCTTGGGTTTACGGGATGTACTT
AATGGCCAGAAACGCTCACCGCGCCCCCCTGCCATAATTACTGCGTACACATGATTCATT
AAGAGACCTCTTTAACCGCTCGCACCATAGAACCCACGAAAGCTGCTGCTCGGGAACGTC
CCTCAACATTATGGCTCTCTTGATGAAAGGCATTCACAATGGCACTACCCACTACCACTC
CATCCGCAAGCTGAGCGGCTTCACGAGCTTGCTCTGGAGAACCAATTCCAAATCCAATAG
CAACAGGTAGATCGGTATGCGTTTTAATTCGTTTCACTAAATCGCCTGCGCCCTGAGCAA
TTCGATCTTGTACTCCAGTGACCCCTTCCCGTGAAACACAATAAACAAAGCCACTCGCTT
GTTTGACAATCTTCTGAATTCGCTCATCTGGTGTCGTGGGGGTAATCAACTGAATAGCAT
GCATCTGATTCTCTTTTAGAGCCTGCCTATAGGGCCGTGATTCATCGACCGGCAAATCCA
ACAACAAAAATCCATCGGCGCCCGCCTCTGCTCCGGCCTTAATTGCCTTATCAAACCCAC
GGGATAAGAGCGGGTTCATGTAAGCATAAAAAACAATTGGAATAGATGATCGCTTTCGAA
TTTGCCCCACACATTCCATTACGCCATCGAACGTGGCACCTGCTTCGAGCGCACGCGTGG
AAGCCTCTTGATTCACTCTGCCATCCGCAAGCGGATCCGAAAAAGGCAAACCCAGTTCAA
CAACATCTACACCCTGATCTTCGAGCCTCAGAACAATATCGACCGTACTGGATAAATCTG
GATCTCCCGCAGATAGATAGGCAATGAATGCTTTTTTCTGTTCCGCTTTTAATGTTGCGA
AACATTGATCAAGGCGTTTTTTCATACTCCGCTCTCCGTAGTTGCTCCCTCACTTCGCTT
CGGCAATTTCACTTGTAGATGTAATTCACGTAACTGACGTGACTCCACTTCGCAAGGTGC
ACTCATCAATAAGTCTTGNGCTTTCTGATTCATTGGAAATGCGATCACTTCACGAATATT
AGGCTCATCAGCCAATAACATAATAATTCGATCTACACCCGGTGCAATTCCAGCATGAGG
AGGAGCTCCAAACTGAAAAGCTTTATAAAGCGCTGGAAATTTAGANTCCACAACNGATTG
ATCNTATCCNGCAATCNCAAANGCNTTNATCATCAATTCNGGACTGTGGTTACGAACNGC
NCCNGAAGAAAGTTCNACACCATTNCANACAATATCATATTGATANGCCAAAATATCTAA
TGGNTNNTTATNNAANANNTCATCCATNCCGCCNTGNGGCATNGANAANGGNTTNTGAGA
AAATTCTACTTTTCCCTCATCATCCAACTCATACATTGGAAAATCAACGATCCAGCAGAA
TTTAAATACATTCGGATCAATCAGCCCTAATCGCCGACCCAATTCGTCACGCACGTGCCC
ACCAATTTCTCGTGCTGTTTTAGCTTCATCCGCAATAAAGAACATCACATCGCCCTCAGA
AACCCCACCCATATTTTTCAACATTTCCAGTGTTTCCTCGCTCAAAAACTTAGCGATCGG
ACTCTGCACCTCTCCATCATTCCAACGAAGATAACCCAATCCTTTCGAGCCGACACCTTG
CGCAAATTTGATCATTTCATCGAAGAATTTTCGGGACTGACCCGCACACCCTTTAGCCGC
AATTGTTAAAACACTGCCTCCTGATGCCACGACACCTGCAAATGCTTTAAAATCACACTC
TCTGAACAATTCAGTGGCATCCTGCATCACAAGCGGATTGCGCAGGTCCGGCTTATCACT
TCCATATTTATCCATCGCTTCTAAATAAGGAATTCGCTGAAAAGGCGTCTCATCAATTTT
TTTATCTGAAAACTCACTGAAAACAGAGTGTAAAACTCGTTCGTTGACTTCAAACACATC
CTCTTGCGTGGCAAAGGCTAACTCCATATCCAACTGATAAAACTCACCCGGAGACCGATC
TGCACGAGCATCCTCATCGCGAAAACAAGGTGCAATCTGAAAATATCGATCAAACCCAGA
TGTCATCAATAACTGTTTAAACTGTTGAGGGGCTTGAGGTAACGCATAAAACTTACCAGG
ATGAACCCGACTCGGCACCAAATAATCACGTGCTCCCTCTGGAGAACTACTGGTTAGAAT
CGGTGTCTGCATTTCCATAAAGCCTTCCGCAGTCATCAATTCACGTAAGCGTGCAATAAC
GTTTGATCGCAAAATTAGATTGTCATGTAACTTCTGACGACGCATATCTAAAAATCGATG
TTCCAACCGCAACGCTTCATTGCAGTCTTCATCTTTAGAGACCTGAAAAGGAATCACTTT
GGCTTCGCCTAAAGTAACCATCTCCTCGGCTGCAACCTCTATTGCTCCCGTATCTAATCG
GGGATTTACAGCTTCAGGAATACGCTCTACAACACCACCCGTAAAACAAAGCGTTGACTC
CACACGCCAATGATCCACACCCTTATAAAACGATTTGGATGGATCGATTACCACTTGAGT
TAACCCATAATGATCTCTTAGATCGATAAAGATAATTCCTCCGTGATCACGAACGCTGTG
AACCCATCCCGAAATACGAACGGTTGAACCCGCATCTTCTTTTCTCAGTTCACCACAGGT
GTGTGTACGAAATTCATGCATATTATTCCTCTCCCTCATGTGTCCTCAGCCAAGATTGAA
GATCACACTCCTCTTGTAGACTCTCTTTTAAATTCTTCACGATAATTTGCCCTGCTTTAA
GTTCATTGTCACCTCGAATCAAGGCATATGCCGCCCCAAATCGGGCTGCTTTTCTCATTT
GTGCTTTCATGCTTTTTACATTTAATTCCAACCCACATCGTAGCCCCTTTTTGCGTAGTT
GCATGGCCAGAACCATATTCGCCTTTAATGCATCTTCGCCCAAGGATACGAGCCAATATC
TTTGATGTTCCATCTCATCAGAAAAGCCTTTATTGCTTGCCTCTAGAGTCGCAAGAACCC
GTTCGACACCGACCGCAAACCCAACTCCATTAATCGTCTTCTTGCCCATCTGAACGGCAT
ATCGCCCACCGCCAGCCAACGCATTCTGAGCGCCCAATGCCGAATGAGTTAACTCCCACA
CAGTATGCTCATAATAATCAAGACCACGAACAAGAGTCGCATCATATTCCGCGTTCACAC
CCAATTGTCGCAAGGCCTCCAAAACATCCTTTAGATATGCCTGTGATGTTTCACTTAAAA
AATCCAACATAGCCGGTATCGATTGAGAAACAGTCTTACATCTCTCATTTTTACAATCTA
TCACGCGCAACACATTTTCATTCATACGGCGCTGACAATCTTCGCATAACTTATTTTTAT
GGGGTTCTAGTGCAGAACGAAGCCTTTCGCTAACATGTTCATGCTCATCTTTTGCGCCGC
GCGTGTTTATCCGAATGGAAACACCCTCTAATCCCCACGCTTCTAGCAAGTGAACCTGTA
AAGCAATACATTCTGCATCCGCTAGTGGATTAGGCTCTCCGAATGCCTCGACCCCAATTT
GATGAAATTGTCTCTTTCGTCCGGCCTGTGGTCTTTCGCAACGAAACATGGGTCCCATAT
AATAAAATTTAGACTGAAGCCCCTCTTCACCCAAACTAGCTACATGGCGCACCACCCCTG
CCGTTCCTTCTGGACGAAGCGAAATCGCACGTCCCCCCCGATCCTCAAAGGCATACATCT
CTTTTTGAACAACATCAGTCGCATCTCCCAAAGAACGCAAAAAAACTTCACTACGCTCCA
AAATGGGTGTTCGTAGCTCCGTAAAGCCAAAACAAGCGAGCTGCTTGTGCGCTATTGTTT
CTAACGCCTGCCAACGCAAAACTTCCGTTCCGCTTAAATCATTCATCCCCTGCAAAGGTT
GAAACTCATTACTCATTTGATTAACTACCTGTAATCCGTTGTTTCATCACCTTACCCGGC
TTGAACTTGACGACTCGTCGCGCAGGAATCATGACATCATTTTCAGGCTGATTGGGATTT
CGACCCACTCGCTCTTTCCGCTCTCGAACTTCAAACACGCCAAAATTACGAAACTCGACC
GACTCATTTTTTTCCAACGCTTCCACAATATAATCCAAACTTTTCTGAAGAACTGCTTTA
ACATCTTCCTGAATAAGTCCAGTTTCATCCGATATACGTATTATTAAATCTCTTTTTGTC
ATTCCTATCTCCTTCTAAGAAAACGAGTAAGACGAACGGAATTCAGTCTTGCGCAAGGAG
GCGTGATAATAGGAAACCCCTTTGATGGGTCAAGCACACAATGTTCTTAAACCACTAATT
TCCAAAAAAATGAAATACAAAGAAAAAGATGCAAGCCAAGAAACTGAAGATAGCTAGGCT
TTTATTGAATACATAAAAATTATCCTGCGGATGAATTTTAATGATCGATTCACCCGCCGC
TATTTGAATCCGTTCACCCAAATAGACGTCTAATACCGTACCACTTTTTTCAGCGATAAG
ACGCATTTTTCCCTGTGTATCATTGAGTGAATTAACAGACTCATGAAATTCTGCCATTTT
TTCTTCTGCAATAAGTTTGCGATTTCTCATATCAGCAATCGAATTTTTCGTCGCTCCATT
TTGAACCGCATTTTTAATGGCAACCTCAAGTACTTGAACTGATTTACGCTCTTTTGAATA
CGCCGCCTTCATTTCGGTCAACTCTGTTTCTAGCTGTGTTGACGATAACTCAGCCATGAC
CGAACCCTCTTTCACAAAATCACCTTCAGCCACATGGATTTTCGCAAGCTGTCCACCCAT
TTCAAAAGCAGATACAATTTCTCGAGGATGTTTTTTGAGAACGGTATCAGAAGGAAACCA
TGCGTCCTTAATTGCCCAAATACATAAGAAAAAGAAAACGAAACCAAAAATCAAAAAATC
CTTGTTAGATTTCACTTTATATTGCCGTTTTTTCAAACTACTACCTCCAATTTACTCACG
TTTAAAAGAGCACCATTCTTTTAAGGAAAAAGCAAAAACATTCCTCTCTAACGAAAGGAA
TAAGCTTTCATGGCGAATTTAAATCATGATTACCCAGTTTTCAACCATTCATTGGTTCCG
GCAGGATTTAAGAGTAAAAGACAATCCTGCATTCCATGCAGCCCAATCCAAAGGATCTCT
ATTAGCTCTCTACCACTATGAAGAAGATCTCCTTCAGAACGATCAATTAGGAGCCGCCAG
TAAAGTTTGGCTTCACCACTCGTTGGCATCTCTCCAACAGGATCTTGATAATCGATTGTG
TATCACTCGCGGAAATGCCCTAAATCAACTAAAACGTTTGATCGATAGATACCAAATAAA
ACGGGTTTGCTGGAACCATTGCGTCGAACCATGGCGCATCGAACAGGATCATCAAATTCA
AGTGGAACTAGAAGCCATGGGCATCGAAGTCTCTCTATTCAACGGGTCCTATTTATGGAC
ACAAGATGAGATAACAAAAGACGATGGTACGCCCTATAAAGTTTTCACACCCTATTATCG
AAAAGGGTGCATGAACGCCACCTCTCCACGTGAACCGATAGCAGCCCCTACCCTTGATTT
AATCGACGCCTCTGAGCACACGGTTACAATACATGATCTAGCACTGTTACCCTCAAAAAG
CTGGAACCATTCCATTCAAAAAGAATGGGAGATTGGTGAAGCCGGTGCCCATGAAAAATT
AAAGACCTTCACTGAAATCGGAATCGCCAACTATAAGGAAGGACGTAACTTTCCGGCAGA
TCCCTATGTAAGCCGACTATCGCCCCACCTACATTGGGGTGAAATCTCACCTAATCAAGC
TTGGTATGCAGTGGCACAAAAAGCATCCGAAAAAAATGTGGATCATTTTCGTAGTGAATT
AGGATGGAGAGAGTTTTCTGCGTATCTATTGCATCACAACCCCACCCTCCAACATACAAA
TTTACAGACCAAGTTTAACCGTTTTCCATGGGAGAAAAACCATCAGCATCTCCGACACTG
GCAACAAGGGAAAACAGGAATCCCTATCGTGGATGCCGGCATGCGAGAACTTTGGCAAAC
AGGATATATGCACAACCGCGTACGAATGATTGTAGGATCCTTTCTCGTTAAGAACCTCTT
ATTGGATTGGAAATTAGGCGAAGCTTGGTTCCGAGATTGTCTCGTAGATGCCGATCATGC
CAATAACAGTGCAAGTTGGCAATGGGTCGCGGGTTGTGGAGCGGATGCAGCACCGTATTT
TCGTATTTTCAATCCCATTTCTCAGGGCAAAAAATTTGACCCCAACGGCAGCTATACAAA
AAAATACGTTCCAGAATTAAAACGGATACCGAATGAATTCCTATTCAACCCTTGGGAAGC
ACCCGCTCTCGTACTCAAAGAAGCTAATATAACTCTCGGTGAAAATTATCCACTGCCAAT
CATAGATTTAAAACAGTCTCGAGAAAAAGCATTAACGGCTTTTGCCTCTTTAAAGCAGGA
GTCTCATGGAACATCATAAACACAGCGATGTTTTAATCATTGGTGCTGGTATATCGGGAC
TCATGGCTGCCACAAAACTGCAAGAAAGCGGTATTTCAGTCACCGTTCTTGATAAAGGTC
GCCATTATGGAGGTCGAATGGCAACCAGAGCATTTGATGGTGCTATCTTCGACCACGGTG
CTCAATTTTTCACTGTACGGAAATCCAACTTCCAATCCTATGTTGATCAATGGAGCACGG
CCAACATCATTAAAATCTGGTTTGGAAACGAATCTGATCAATCTGAGCAACATCCGCGAT
GGATTGCACCCAAAGGCATGAATAGTCTCCCCAAACACATAGCAAGAAACCTGAATGTCC
ATCTCTCAACAGAAGTCATTAACCTCTCCTTCGATCATCAAACATGGACGGCTTCTTGCG
AAAATGGAACCCAGTACAGTGGATCTCACCTGCTTATTACAACTCCTACCCCTCAGACGA
CACGCCTTCTTGAGACCACTGATCTAAAACTCCCCTCTGATATGCAACATGCGCTTCAAA
ACGTGCGATACGAAAAAGGGCTTTCTGTCATGCTTCGATTAAATGAGCCTAGTGACCTTC
CTCAGCCAGGGGGCATCAAGTTTGATCATCCAGCCATTAGCTGGATGGCTGACAACCAAA
TGAAAGGCATCTCAAATGTGCCCGCATTAACCATTCAGACTACATCTGATTTTGCCGCTT
CCTCATGGGACGAAACGAATGATGAGAAAATTGCGCTGATTTTAAATGAACTTAAACCAT
TGATGAAGTTATCCATCAAAAGCACACAAGCACACCGCTGGGGCTACACCTTGCCGATTA
ATCCAATTAAAGAAGGATCTTTAACCAACATACATCTTCAATTAACCCTTGCCGGGGATG
CATTTGGTGGCCCACGCGTTGAAGGTTCCGCTTGCTCAGGCCTCCAAGCTGCCGAACAGA
TTGCCCTCCTAAACTAGGAAAAAATCCATTGCCACGCGAGGCACTGTCTGTGCTACCCTC
CGTGTTACATTTTGGAGGATATCTTTTGTACCTTAAATCAATTGAATTAGTTGGCTTTAA
AAGTTTCGCACAAAAAACAAAACTCGAATTCAAACCCGGGATGACCGCTATCGTTGGTCC
CAATGGATGCGGAAAAAGTAATGTGTCTGATGCTGTTCGCTGGGTATTAGGAGAACAACG
CGCCCGAGCACTCCGTGGCGCTAAGATGGAAGATGTCATCTTTAACGGCACCGATAATGC
CAAACCACTCGGAATGGCTGAAGTCAGTATTACGCTAGCAGATTGTGCTTCCACACTCGG
TGTTGACTACGATGAAGTCTGCATTGCTCGCCGTGTTTTTCGCTCCGGCGAAAGCGGATA
TTTTCTTAACCGAAAGGCATGTCGCCTCAAAGATATTCAGCGCCTCTTCATGGATACCGG
TGTCGGAACAGATTCCTATTCTGTATTGGAACAGGGAAAAATTGACCAAATCTTATCCGC
AAGGCCCGAAGATCGTCGTGCCGTTTTTGAAGAAGCGAGCGGTATCACAAAATATAAGTC
AGATAAAAAAGAAGCCTTACGCAAACTAGAACACACGGAGGCAAATCTACTTCGACTGGA
TGACGTAATTCGTGAAGTTAAAAGACAAATTATATCTCTCCAACGCCAAGCCGGAAAAGC
TAGACGCTATAAAGAATTATCTTCTGAAATACGCTCTCTTGATATTTACGCTTCAAATCA
ATACCTCACTGACCTAGAAGCCACACTCTCGCAGCTAAAAAAGCAGATCAGCGATCTTGA
TGAAACCAGTGAAAATTTACATCAGCAAGTCGAAGCCGCTGAAGCAAAAGCATCGCATGC
CCGACAAGCTCTAGCCGAACGAGAAAATCATATAAACCAAGCACTAGAAGAAGCTTCTCA
AGCGCGGAGCGATCTAACGCAGGCCAATCAACTGATTCTCATCAATACCGATCGAATGAA
TGAACTTGAATCTCTTGCAGAAAGAAACGATCGAGAGACCCAAGAAGCCACGCATCGTCT
GGAACATCATCAGCAAGAATATTCAACTATGCAACAAGCCGAATCAGACCTTCTTCTCGC
CGTATCCAATGCTAAAAAAGAGCTCGAAGAAGCCTTATTTTCTCAAAAAGAAATCGAAGA
TCAAATGCAACTTATTCGTAATGATCTATCTCAGAAACGAACAACCTCCGTCGATTTAGA
TAGCACACTCACTCGATTGCAAAATGAATTAAATGCATTAGATGCTCGGGATCGCGAAAG
CATGCTCAAACGCGAACGATTATCGACCGAAAAAGCCGAACTGGAACGCTCTACCACTCA
TTTTCAGGACCGAGCAACTCAGATGCAAACAAGACTTGTGGAACAAAAATCTCTACTTGA
AAAACAAACACAACAACATCAAGCCCTTCTGCAAATCCATTCTAAAAACCAAGAAGAACA
AGCCAATTGGCTCCAACAAAAAACAGAACTTCATCAAAAAATAGCCGCAAAAAGAGCACA
ATTAGAATTACTTTCCGAAAAAGAAACACGACACAGTGGTTTCCCGGCGGGTAACCAAGA
ATTACTTGAAAAGGAAAAAAGACCCGCATGGCTTTCAGCAGATCAACTTATTGGGCCTCT
TGTTGAAAAAGTGGCAATTGATCCAAAATGGCAACCTGCACTGGAAGCATCTTTACGGAG
CGTTATTGATACACTAATCGTTAAAGATCGGGCTACGGCACGGCTTATTTTTGATAAAAT
GAAATCCGAGTCACTTGGTAGTATCCGGTTACTTCATGCCGATGTCGCAGCGCCTGCCGA
CCCTGAAAAAAACAGCGGCAATACACTCATCCAGCATATCCAATGTGAAGAGTCCATTCG
ACCACTACTCCAACATCTTCTAGGGCATATTTATATAATTGAAAACCTAGATCATCTACC
CAATCCACTACCTAACGATAAACAATTCATAACTACAGAGGGCATTCTTTTCAGTCATCA
GACTTCAGAATGGTTAATTGAAGAAGATGAAGGACGATCTCTTCTAGCTCGTCATCAACT
CCGTATTCGAGTTTCAGAGGAAGTTAAATCTCTCGAAGCCGATTTGAACCAAACTGAGAC
CATCTATGCAAAAACTCAAAAAAGACTCGAAGATGGTAAAGATCCCATCGCTTCTTTACA
CTCAGACATCGATAAAAAGAAGCAAGACCTAGCCATTCAGCAAGGTGAACTACAAGTGAT
TATGCGTGAAACTGAAGCTTCTGATGATCGAACTAAAACGATCTCTTTTGAACTGCAACA
ATTGGAAGAACACGCCGCATCTGGCAACTCGTCGCGTCAAACACTTGCCGAACAAATACA
AACACATCGAACTCAGCAGAGCCAATTACGTAGCACTATCCAAGAGCTGACGAAGAGCAT
GAATCAGCTTGAGGAGGATCGATCTCAGCGTTTTGAAGATACGGCAGAGAAACGCCTACA
TTCCGCTCACTGTATTCAGCAACAAGAACAACACAACGCAAGAAAACAACCGCTAGAAGC
CCGCATCAAAGAGCTGAATGAATTGATTGATGAGCGATCCAATGGCGTGAATAGTTATCG
AAAGCGAATCGAAGAACTCAAACAACAATCTCAACTTGCAAAAGATCAAATCACAACACT
TCAAAAAACCGTCGAAAATACAGCAGTCAAACTCCAAGAAGAACGTCTACAACGAGATGA
ATATTTACATACGCTAACCACAGCCGAAAGCGGTCTCCGAGTTCAACGCCAAGAACTCGA
AACGTTATTGAAACAACATTCAAAAATGGATGTAGAAAAAGCCGAAACCGTGATGCGACG
AGATAATCTGATTGAACGTTTAACAGCATCCTATCAGATCACTCCAGAAGAGCTCGCTGA
AGAACCTATCCCGGAATGGGAAAAAGATGAAATACCTAGTAGAGACTTTATCGAAACACG
CGTTGCAGAAATTCAAGCAAAGCTGGACCTAATGGGACCTGTTAACCTCGTAGCCATCGA
AGAACATGCAGAACACGAAGAACGATATGCCTTTTTAATGAAAGAGCAGAGCGACCTCAC
CGCTGCTAAACAGCAACTACTTGAAATGATAAAAACGATCAACAACACCACTACTGAACT
GTTTGAAAAAACATTTCATCAAGTTAACAAAGAGTTCCAAGAAATGTTCAAACAACTATT
TGGAGGCGGGTCAGCTAAACTCGTGCTGACCGATGAAGAAGATATTCTTGAAGCAGGCAT
AGAAATTATCGCACGACCGCCCGGGAAAAAACTACAATCCATTTCGTTGCTCTCTGGAGG
AGAACGAACCATGACCGCAGTCGCCCTTCTCTTCTCTCTTTTCAAGGTGAAACCAAGCCC
ATTCTGTGTCATGGATGAATTAGACGCAGCACTTGATGATGCAAATATCAATCGATTTGT
TTCTGCGCTGAAAGGCTTCTTAACCCAATCACAATTTGTTCTGATCACGCATAGCCGCCA
AACCATAGCCGCTGCCGATGTCATTTATGGCGTTACCATGGAGACCCGAGGCATTTCAAA
ACTCGTCTCGATGCAATTTGCTGATTATGAACAAAAAAAAGAGACCTTGAAATCATCCTA
AACCAACTGAATACGCCCCATTAATAAAGCGATTAAACGTATGAGTGAAGATAAGCAATT
TGATTTTTGGTATGCTGTTAACAACACGGAGTTAGTAATCCGGCCCTCTGGAAAATTAGA
GACATTCGGCGATACCATCGTAAATTATAGTTTGATTTGCGAACACATGGACGCCGTAGA
TAAAGTATGTGTCAGAGAAGGTAAATTAAAAGCGCTTAAGCCCACGATCATCACCCCATC
TGCACTCGGGCAAATTGACCTTCAGAATTTCGGAAACGAAGCACAAGCCTATGCTCAATG
GCTAAAAGAACACGCTCAAAACTTACGTATTCTTCAGTATGGGTTTACAATAGAAAAACA
AGAGATCAAGGAATCCATTATTACCGATCGAATGGAAAATGTCGTCGAACGCGTAAAGAA
AGAGATCGCAGGAAAAGACGATCCACTAGCAGCTATTCTCATCGGAGTTGATTCACCTTG
GGAAGTATGTCTTCTAAAATTAATGGTCGAATTAGTTCAAGGGTCCGCTCAAGGAAATAT
GCAACAAATGCAAAAACAAGTATTGAAGGAAAAAAAACAATATTTAGATCGAATTGACCA
AGCCTTTGCAACTGCCTCTCGTGAACCCAATCGAATAAATGATTTGGCCTCTATGTTAAA
ACGAGAAGGTTTGTGGGAAACATATGAAGATCGTTTCTTTGCGCTGGTCCGCGCTTCGCA
AAAATAGATGGTGGGTAATGGCAGATTCGAACTGCCGACCTCTTGCATGTCAAGCAAGCG
CTCTAACCAACTGAGCTAATCACCCCAAGAATCGCGAAATATAGAAAGGACACTCTCATC
TGTCAATGGGATTGCTTCAATGGCAATTAAATAAATCGACTTGGAATTCTACTTCCGTTC
ATCCAATCTCTCTACCGATGTTAATAAGAAACCATATAGAATATTATTTCCTTCAAGGTT
TAATATTTATTTTACGTTGCATACCCATCAATTGGGTGCGCGTCATACTCGCACAGGGAT
CCGTTTGTTGTTTTTATCTTCTTCGGAAGCGTCGGCACATTACGTTGGCAAACCTACATA
TCGCTTTTCCAGAAAAAAGCCCTCGTGAAATAAATAAAATAGCAAAAAACTCCTATGCTA
ACTTGGGCCGATCCATCGCATTTAATATACTAATTATAAGTGGACGTATCTCCAACGAAA
CGATTCAAGATGCGATTGAAACTGAAAATTGGAGTGTTTTCAAAGACCATATTGAAAACT
CAGAAAAACGAACACTCGCCATCACGGGTCATATTGGGAACTGGGAATTAATACCTCAAT
TTATAGCTCTAAATATTTCAAATAAAATTCATGTGATTGCCCGTGAGACAACCAATGCAT
TAATAGAACAGAGAATTATTAACCCTCTTAGAAAGCGATTCGGAGTAAATGTATTTTACA
AAAAGAATGTGATGCTACCCATGCTTCGTGCCTTAAAGAAAGGCGACTTAGTCGGCATTC
TAATCGATCAAAATCTCAACAATCGAATGCATATAAAAGCACCATTTTTTAATCATGAAG
CAAATTGCACACCTGCACCAGCTCTCTTGCAAATTCGCTACGGAGCAGACGTTTGGCCCA
TCTGTTTGGTACATATGAAAGCAGGTCGTTTTAAATTGATAATCGGAGATCCCATTCCTT
GGGATGTTGACCAGCGACCAGAAAAAGAACAAATCATCGAACTCACTCGTCGACATCAAG
CAGCTATAGAAAAAATGATACGAGCTTATCCTGATCAATGGTTTTGGATGCACAATCGTT
GGAAAATAGAGGTTTAAAAATGATGAAAGTACTGATCTTAAGTGATCAAAAACCAGGACA
TCTCAATCCATCTATTTCTCTCGCGACGTTAATGGGTTGGGACTACGACGTGTTTAATCT
CAGATATAAAAACCGATCAGCAAAAAAAATGAGTTATCTATGTGATGGACTCTTTATAAA
AGCCCCCAAACTTTATAAATCTCTCCCCGAAAAGAACTCTTATGAGTTAATTATATCTGC
AGGATCAAACACCTTTTATGCGAATAAGATGTTGGCTAAAGATTGGAAAATTCCGAATAT
TGCGCTGCTTTATCCACGCGGATATAGGCTTAATTTCAGCCATATTCTTTGCCCCAATTA
CGATCATCCACCAAAACGAAGCAATATTACTGCGTTACCTGTAAACCTCTCATGCACAGA
GCCCAATTGGTATCGCAAGAAAGCGACCGAGTTTATAAAAAATCAACATCAACCTCATCG
TTCCTCGATAGGTCTTGTTATTGGAGGCTCAAGTTTCAGATCAAAAATAGATCCCAACCA
ATTAAGAGAACAAATTACAGATGTCTTAGAAAAAACACCCGAACATGAACATTGGGTAAC
TACCTCTAGACGAACTACACCCGAAATCGATGCCCTTCTCCAAGAATTTCCCTTTGATTA
CCAACTCATTTGGAGTCAAAATCCATACAATCCACTGCCAGCTTTCATTGAATTATGTGA
ACAACTATATATAACAGAAGACTCTGCTTCCATGGTTAGCGAAGCCGTCTCATATGGTCG
CTCTTCTGTTACGGTATTAGAAACACAAACCCTTAAAAAGAAACATAAGTTAAACGAATT
CATTCAAAATCTAATAAGCGATGGTTATTTAAAAGATATGTATACCGTATCCGATACACC
TACTAAAAAAATCAACATTAAACCGTTAATCGAAAAAGCACTTCGAGATATTGATTAATC
ATTCGATTGGAATTGAAGTTCATAGAAGTAGCGATACTTCCCATTTTGCTTCAGCAGATC
TTCGTGCGTACCCTGTTCAATGATTCGTCCTTGATCGAGTACCACAATATGATCGGCATT
CGCAATCGTTGAAAGTCTATGCGCGATTACCAGTACGGTTCGATCTTTCATTAATTCATC
TAAAGCTCGTTGAACAAGACGCTCAGACTCGGTGTCTAATGCGCTTGTTGCTTCATCCAA
AATAAGTATGGGCGGGTTTTTCAGTAGCGCACGAGCAATGGTAATTCGCTGAGCCATACC
GCCGGATAAACGCGACCCACGTTCTCCGATAAGCGTATCATAACCCAGCTCCATTTTTTG
AATAAACGAGTGTGCATTCGCCCGTTTTGCCGCCTCAATAATTTCATCGATCGTTGCAGA
CGGAACACCATAAGAAATATTCTCTGCAATCGTTCGGTTAAAAAGAATCGTGTCTTGTGT
TACAATACCTATTTGGGAACGAAGAGATTTCACTTTTAAGTCACGAACATCCTGACCATT
TATTTTTACAGATCCATTCAACGCATCATAAAATCGCGGCACTAAATTAACGAGGGTTGA
TTTTCCAGCTCCTGAACTTCCAACAAAGGCCACACATGTTCCGGACTCCACTTTTAGATC
AATATCATCTAAAACTAACTTATCATCATAGCCAAACGAGACACCGTTCAACTCAATCGT
TTGTATAGGTAATCTTAATTCCACTGCCTGAGGATCGTCAGTAATTTGAATTTCTCTATC
CAAAATCTCAAAAACACGTTCTGCACCAGGTGCCGCTGTCTGAAATCGAAGATGAATTTG
GCTTAGTTTCTTAAACGGTTTATACATTTGTGCCGTTGCCGCAAAAAAGCTCACAAGCAA
TGCCAATGAAATATTATTTATAAAGGCGTAATAAAGAACTCCCGCCAAACCAAACGAAAT
TAATAAAAAGAGAATAGGCTCCGTTATCGCCCGTGCTCGCAACTGCCGCATAGCCTGTTT
GAACACTTGCATATTTGAAAATCCGAACCGATTGACCTCATCTTGTTCACGCTGAAAAGC
CTTCACGACCATCGCACCTGTTAAACTTTCTTGCGCCAAAGAGAACATATCTCCCATTTG
CACCTGTCCAACTTTAGATGCACGACGAATTCGTTTTCCAAAAAGCGCGATCGGCACCAA
GCAGAAAGGAAAGACCACTAAAATAATGAGGCTTAACTGCCAATCCAAATAAAACATAGC
AGCGATGCAACCGATCAACGTAAATGGATCTTTCATTAGATCCCCAATGACGCTACTAAC
CAAAGCCATTAATAAACCAGTATCACTACTAATACGCGTCATGAGCTCACCCACACGGCT
ACCTGTAAAAAACTGTATCGGCAATGCATGCATATGCGCATATAATGTTTGACGTAGATC
CGTGATCACACGACTCCCAACCCACTCCACAAAATAACGCCCTGCAAATGAAACAAGACC
TTGGATTACAGCTACACCCGGCAATAGAAATAAGGCCCATATAATCCGAGAGAGCTCGAG
TTCACTCGCATTTCCCTCAGGAGTTGACATCAATGAAAAAGGATTCTCACCACCAAACTC
TTCACCTATTAATCCACCTAAAACAAAGCGCAATACGATGATTAATCCAAAAGTGGAGCC
TCCATACAAAATACCACATATTAACCCCAATAGAAGACGAGGTAAATACGGACGTACGAA
CGGAAACATTCGACGATATATTCCAAGTGGATTTGATGATGAATACTTTTGATTGCTCAT
GTAGCGACATCCTCCATAAACAGCCTCTAAACGCAAAACAAAAAAGAAGCCCTCAGCAAT
TGGTTTTCATTATATTTAAGATAGGTTATATAAGAGATATGCATATTGTTCAGCTCTTAC
CAGAACTTAATCAAGGCGGTGTCGAACGCGGAACGGTTGAGTTAAATCGTGAGCTCGTCA
AACGAGGACATCACTCGACGGTTATTTCTGCCGGAGGTAGACTCTCATCTGTCATACAGG
ACGATGGCGGAGATCATATAACGCTGAACCTATGTTCCAAAAATCCATTTACGTTCTTCC
AGCGCTCCTATTTACTCAAACAGGTATTCAAGAGAATAAACCCTACTTTATTGCACGCTC
GTAGTCGCGTTCCTGCTTGGCTATGCTGGCAAGCTAACAAATCACTCAAACTACCCTTTA
TAACAACCGTTCATGGTTTCAATAGCGTAAATGCCTATAGTGCTATCATGACCAAAGGCG
ATCATGTCATCAGTGTGAGTAATGCGATTAAAGAATACATAAATTCCAATTATACGCATA
TTGACCGCGATCGTTGCCATGTCATACATCGCGGATTAGATAAAGATGAATTTGATCTGA
ATAAAGTTGATCATAATTGGATCGATCAATTTCAAAAAAAGTATTCCTTAAAGTCTCATT
ATATCGTGACTTCCGTTGGAAGAATCACCCAATTAAAAGACTATGAAACATTTATTCAAG
CTATTGCCTTGCTCCAAAAAAAAATACCCCATATTAAAGGACTCATTGTTGGAGGAGTAA
ATCGAGATAAAACAAAATACTATCGAAAACTTACGTCTCTTGTAGCCTCT
>136790 dna:primary_assembly primary_assembly:ASM270436v1_:136790:1:122828:1 REF
TACAATGATTATCTTGCATACGAAAATGAAACTATCTAGTTGCTGGGTAAGAGATGAATA
GTAGTGTGTGTGGATGAGTGAGGAGCGATTATCAAAAATTATGGCGGCGCGGGGGATTTG
TTCGCGGCGTGAGGCGGATCGTTATATTGAGCGGGGTTTGGTGCGGGTTGATGGGGTGGT
GGTGGATCAGTTGGGGAGTAAGGTGTTGCCGGATGCTGAGATCGTGCTGAATGAGGAGGG
GACGAATGAGCAGGCACAGTTGGTGACGTTTCTTTTGAATAAACCGATTGGCTATGTGTC
GGGTCAGCCGGAAGAGGGATATCGTCCGGCGGCAGCGCTGATCGAGGGGGAAAATCGTTG
GAAGGGCGATCGGTTGAAGCGGGCGTTTGGGCGGGATCAGTTGAATGGCTTGGCGCCGGC
GGGGCGGTTGGATATTGATTCAACTGGGTTGCTGGTGCTAACGCAGGATGGTCGGGTGGC
GCGGCAGTTGATTGGTGCGGATTCTGCGGTGGATAAAGAGTATTTGGTGCGGGTTCGGGG
CGAGTTGGATGCAAGGGGGTTGAAGCAGTTGAATCATGGCTTGCAGTTGGATGGAAAGCC
GCTGAAACCGGCGAAGGTGAGTTGGCAGAATCGGGATCAGTTGCGGTTTGTTTTGCGTGA
GGGAAAGAAGCGGCAGATTCGGCGCATGTGTGAGTTGGTGGATTTGAAGGTGGTGGGCTT
GAAGCGGATTCGGATTGGACGTATTCAGTTGGGTGCATTGCCTGAGGGGCAGTGGCGGTA
TCTGGGGAATCAGGAAACATTCTAAGATAGAGCGGTTGTTATTGGAGTGTGGAAATAGAA
AGAGGTGAGGGTATGAAGGTTTTTTTGTTCGATATTGGCAATGTGCTTTGTGATTTCACC
TATGAGCGGTTTTTGAAGCGATATGAGGAGATGTCGGGGAAGCTGGTGGGGATTCATGAG
CCGGAGGATGAGGCGCTTTATCATGCGGTTGAGCGGGGCGAGATTTCGGATCAGGTGTAT
GTGGATCGAATGAATGTGCGTAAGCAGCTTCAGTGGCAGGGGGAAGATTTGGTGGGGGCT
TGGCAACAGATTTTTTCGTCAAATGAGGTGGGGCGTTCGCTCTATTTTCATGCGATTGAG
CAACAGATACCGGTGTATACATTGAGCAATATTACGGAGTATCATGTTCGTGCGATTGAG
CGAGAGTGGGATGGTTTACTGGCTTCGGCGACGGGACTTTTTCTTTCGTATGAGATGGGG
TGTCGTAAGCCGGAGTCGAAGATCTATGAAATGGCAATCGAACGGTTGCAGGTTCCGGCA
GAAGCTTGTTTTTTTATCGATGATTTGGCTGAAAATATTGAGGCGGCTCGGGAGTTGGGT
ATGCAGGCGCACCAGTTTGTTCCTGAGAACTATGAAGTTGTGAAGGAGCAAGCGAGTGCG
TTCTTTGATTGGGAATGCCGTCTCTAAAGTCTCTAGTCGGTTGCAAGTAGTTGGTTTAAT
CTTTTTGCGAATGCGGCTGGGTCTTTGAGTTTGGCCCCGGATGCGAGAATCGCTTGATCG
TGTAGTATTTTTGTGAGGGCTTCTGCTTTTGGATCGTTGGCATCGGCGGCGTGTAGAGCT
TGGACGTGTTGAACGAGGGGATGTTCGGGGTTGAGCTCAAGGACGCTTTCATGTTCAGGA
ACGGGTTGTCCCATGCGGCGCATCATCTCTTCGATATGGGGGCTCATGGTGTGTTCGTCG
CCAACGAGAACGGCGGCGGAGTCTTTTAAGCGGGTGGTGAGTTTTACTTCTTTGACCCCT
TCGAGTAGCTCTTTTGCGAAGCCGATGAAGCCTTCATAGGTCTTCTCTTCTTCTTTGAGT
GCTTCGGTGTCGTCTTGTTCGCCTTTATTGACGGCTTTGAGTTTTTTGCCTTTGAATTCC
ATGAGTTGTGGGATGACAAAGTCGTCGATGGGGTCGGTCATCAGGAGGACTTCTTGTCCG
TCGGCTTTGTAGCGTTCGAGATAGGGGGAGTTGGCAATCTGTTCGCGGTTTTCGCCGGCG
AGGTAGAGAATTTCTTCCTGATCATCGCTCATGTTTTCGATGTAGTTAGCGAGGGTTGTT
TTTTCGCCGGGTTCTTTGGTGCTGCTTTCGAAGAGGAGTAGATCGGCAATCTTTTCTTTG
TTTGACCAGTCGGATTGCAATCCTTCTTTGAGCAGGGTGCCGAATTCTTCGTGGAGTCCG
CTGAATTTTTCAAAATCTTTTTCTTTTATTTGAGCGAGGGTTTTGAGGATGCGGTTGACG
AGGTTGTTGCGAATTTTTTCTAGTTGTGGGTTCTCTTGTAGGATTTCGCGGGAGACGTTG
AGGGGTAGATCAGAGGCATCGACGACGCCTTTAATGAATCGGAGGTAGCCTGGTAAGAGA
TTGTCGAATTCGTTCGAGATGAAGACCCGTTGCACATAGAGATTTAGGTGCGCTTTGGGA
TCGTTGTTCATCATGAGGTCAAAGGGTCGTTTTTCGGGAATGAAGAGGAGGGCTTTGAAT
TCAATGGCGCCTTCGGCATTGTAATGAATGGTTTCGGCGGGATCGTTCATGTCGTGCGAA
AGGTGTTTGTAGAATTCGCTATATTCTTCGGGTTGGATTTCATTCTTGGGTCGCAGCCAG
ATGGCTTTTTGGGAATTAATTTGCTCTTCTTTTTCCTCTTCGACTTCGGTTTCTTCGTCT
TTTTGGGTGGTGATGAGTGTGACGGGATGCTCGAGGAAGTCGGAGAATTTTTTAACGGTG
GAGCGGATCGTCCATTCGTTGAGGAATTCTTTGGCGTCTTCTTTGAGGTGTAGGGTAATG
GTGGTGCCGCGATCGGGTTTATCGATTTCATCGAGGGTGAAGTTGCCGGTTCCGGTGGAG
GTCCATCGAATGGCTTCGTTGCCGTGGGCTTTGGTGTCGACGACGACTTCGTCTGCGACC
ATGAAAGAGGCGTAGAATCCAACTCCGAATTGCCCGATGAGTTCGGGGTTTTCTTTGAGA
TCGGCTTCTTGAGCGCGGGCGAGGAAGGCTTTGGTACCGGAGTGGGCGATTGTGCCGAGG
TTTTCGATGACGTCGTCGCGGCTCATGCCGATTCCGTTGTCGGAGAGGGTGAGGGTGCCT
GCTTCTTCATTGGCACGAAGGGTGATTTTCCAGTTGGTGTTATCTTCGAGGTAGTCGGGC
TCGGTGAGGCCTTGAAAGCGTACTTTATCGATGGCATCGCAGGCATTTGAGATGAGCTCG
CGGAGAAAGACTTCTCGGTGGGAATAGAGCGAGTGTGTGATGAGGTGTAAGAGTTGTTCT
AGTTCAGTTTTAAATTGCATTGTTTCTTTGGCCATGTGCGTTCTCCTTTTGAAGGCAAGG
CGAGAATTTAGTGGAGCTTGGGTGGGGGTTCAAGTCTCTGTTTTAGAGAATTAACATGCA
GTCGCCGTAACTGAAAAAGCGGTAGCGGTGGGAGATGGCTTCGTGATAGGCGTTCAGAAG
AGTTTTTCGGTCGGTGAAGGCGGCCATCATCATGAGCAGGGTGGATTGGGGTAGGTGGAA
GTTGGTGAGGATGGCGTCGGTGTGTTGAAAGGTGTGGGGGGGGTAGATGAAAATATCGGT
GGAGCCGGAGGCGGGTTGGAGAGTGGGTAGGCTCTCGAGGGTGCGGACGGAGGTGGAGCC
GACGGCGATGATGCGTCCGCTTTGTTCTCGGGCATGGCGGAGTTTCTCGGCGGTTTGTGG
GCTTACTTCATAGCGTTCGGCGTGCATGGTGTGGTCGGTGATGATTTCGGCGGTGACGGG
TCGAAAGGTGCCGAGTCCGACGTGGAGGGTGAGTTCGCAGGTGGTGATGCCTTTCTGTTT
GAGGTTGGTGAGAAGTTCGGGGGTGAAGTGGAGGCCTGCGGTGGGTGCGGCGGCGGCTCC
GGGTTGGCTGGCATAGACGGTTTGGTAGCGCTCTCGGTCGGTGGCATATTCATCGGGTGT
AGCTCGGTGGATATAGGGGGGGAGTGGGGGTAAGCCGTGTTTGGTGAGAAGTTCAATAAA
GGGTTTTGCAGATTCGATGCGGAGGAGTGCTTCGCCTTTTTCGCCGTCGGTGATCATTTC
GGCCTGTGCTTCGCCATTGCAGAGGGTTAGGTGGCTGCCGGGTGCGGGTCGGCGGGAGCT
TTTGAGGAGGACGCGCCAGTGATGGGGTTTTTCTTCGTTGAGCAGAAGAAGTTCAATTTT
TCCACCGGTTTGTTTTTGCCCGAATAGGCGGGCGGGAATGACTTGGGTGTTGTTGAGTAC
AAGGCAGTCTTTGGGGGTGAGATAATCACCGATTTCACGGACGGTACGGTGTTCGATTTT
GCCGGTTTGGCGATGTAGCACGAGCATACGAGCGTTGTCTCGCTGTTCGGCGGGTTGCTG
CGCAATGAGATGTTCCGGCAGTTCATAATTAAAGAAGGCTGTTTCCATGGGGCTAGGGAT
AGCGGATTGGGGGCGTGGGTGATAGAAAAAAAACGGGAGATTACCTCCAGTTGAAATTGT
GGTTTTCATCTGGGGCTTGGGTGCGTATATTGCATGCTTTGAGGAGTTTTTAGATGAAAA
TTTTAGTGGTTGGTAGTGGGGGTCGTGAGCATGCGTTGGCATGGAAATTGGCGAATGATT
CAATGCAACCTGAACTGTATTGCGCCCCGGGCAATGCGGGTACGGCTGAGTTGGGGCTGA
ATGTGAACCTTGCGGTGACGGATCTGGGGGGACTGTGTGATTGGTGTCATGTGGAGCGTC
CAGATTTGGTGGTCATTGGTCCAGAGGCACCCTTGTGTGCGGGGTTGACGGATCGGTTGG
AGGCAGATGGCTTGCGTGTGTTTGGTCCGAATCGGGCGGCGGCTGAGTTGGAGGGCAGTA
AAGAATTTGCGAAAGAGGTTATGGCGGCAGCGGGGGGGCCGGCTTCGGCGTATGAAAGTT
TTACGGATGCAGATGCGGCGTGTGCCTATGTGCGTGAGCGGGGGGCACCGATTGTTGTGA
AGGCGGATGGCTTGGCGGCTGGAAAAGGGGTGAGGGTGGCTGAGACCGTTGAACAGGCGG
AGGAGGCGATTCGAGATGCACTGGAGGCGAATGCATTTGGATCGGCGGGTGGCCGCGTGG
TGATTGAAGATTTTCTGGTGGGGGAAGAGGCGTCTATTCTGGCGTTGATTGATGGAGAGC
ATATTGTGTTGCTGGCGTCTTCGCAGGATCATAAGCGTATTTTTGAGAAAGATGAGGGAC
CTAATACCGGTGGTATGGGAGCCTATTCTCCGGCTTCGATTGTGAATGAGGTGGTGCGCG
AAAAAGTGATTCGTGAAGTGTATGAACCGATGTTAGCGGAGTTGAAGAAGCGGGGGATCA
CCTATAAGGGGGTTTTATATGCGGGTCTGATGATTCAAGATGATCAGCCTGCGGTGGTGG
AGTTTAATTGTCGATTTGGGGATCCTGAAACGCAAGCGGTCTTGGCACGTTGGGATGGCG
ATATGCTTCCGGCTTTGGAAGCGGTGGTGGATGGAACCTTGTCGAATGATTTGATTCATT
GGAAGTCGGAGCCGAGTGCGTGTGTGGTGATGGTGGCGGGGGGCTATCCGGGGACGTATG
CAAAGGGGCTGCCGATTGGAAATATTGCGTTGGCAAATGAGGTGCAAGATACAGTGGTTT
TCCATGCTGGAACCGCCTTGGTGGATGAAGAGGTTGTCACGGCAGGGGGGCGCGTGTTAG
GGATTACTTCGACGGGAGAAGATCTAGAGGATGCGCTATCGAAGGCGTATATTGCCGTTG
AGACGATCAGTTATCGGGATGCGTTTTATCGAAATGATATTGGACATAGAGAATTAAGGA
GAATGAAAGATGGCAGTTAAAAAACCAACAGTAGCAATTGTAATGGGAAGCAAGACGGAT
TGGACGACGTTGGAGCATACGGTCAAGACGTTGAAAGAATTTGGCGTGGAGAGTACCGTG
AAGGTGATGTCAGCCCATCGTACGCCACATGAAGCAACGGCGTTTGCGGAAGGCGCGGCA
AAGAGTGGGTATAAAGTGATTATTGGCGCTGCAGGAGGAGCCGCTCATTTGTGTGGTGTT
TTGGCGGGGCATACGACGCTTCCGGTTATTGGTATTCCAGTAAAGGGTTGGGCCTTGGAT
GGATTGGATTCCTTGCTTTCAACGGTTCAGATGCCGAAAGGGGTACCGGTGGCTACGGTA
GCGATCGGAAAAGCGGGTGCGATCAATGCGGCAATTTTGGCGGTACAGATTATGGGTACG
GCGGATGCGACGCTGCGTCGTAAAATGACGGCTTATAAGAAAAAGATGGCGGCCGATGTC
TTAGCATCTGATGCAGCATTGCAAGCCGAATTAAACGGCTAAGCAACGATTCATTTTAAT
ACAACCGATACGGTTCCGGTTCATGATAAGTTTGAGATTAGTAATATGAAAACGTATCAT
GAGCTGATTTGCTTAGAAGTTATTTTTAACGGTGTGACGGAATATATTTTCTATCCCGAA
CAAGGAGAAGATCTCCTTTTTGATGAATCATCATTAGACGAAAAAAAGACAGCTAATTAT
GGCATGTACTATTACGATTATGCTCCCTTACAAGGAGGACGCATTCAGCAGTTTAATTCC
TATTCAATAAGCGATTTAGAGGATTTGAGTCTTCCAGCTATCATTGAGGATTTTCAATAA
CATTCACTGATCAAAATGGAAATCAGCGGGTTCTTGGCTGATACGCCAATAGGCGGTGCC
ACCGATGGGGTGGCTGAGATAAAGTTGTTGTTTGGCTTGAATCGATTTGAGAGTTTCGTG
ATAGACCTCGATGGATACGGTTTCAGTGAAGGTGAAGTGGCCACCTGTTTCGAGATTGAT
TTGAGGCGTAATCGAGCGGTTAGTTATCTCTTTTTGCAGATCTCTATTTTTATAGGCTTT
GGCAAGAGTCTTGGGCTGCCATGCACGACCGTAGAGTGGAATGCCCATAATGAGTTTGTG
AGCGGGGATGGTTTGTCGTGCATATTCGTAGATGGATTTGCACCAGTCGAGGGAGGCGAT
CGGTCCGGGAGGACCGGTACGATAGTGTTCATCATATGCCATGATGATGATGCGGTCGGC
AATGCGGCCGATGAAGGGGTAGTCGTAGGGATCGCGTGGATGTTTTTGTTTATGTGCTGC
CCAGCGGGCCATGACGGCGACACTGAAGATTTTATCTTCTGGAAGAGTTTTCTTTAACTG
AATGAGGAAATTAAGAAAAGCGGTTCCGTCGCGGCTAGCAATGCCTTCGAAATCAATTTG
AACACCATCGTAGGGGTGCGTGTGTTCTACAATTTGTTGAATGATACGATCTCGGAAGGG
AAGATCGGGGTTGAGATAGTGATGATAAAGATCTGAATTCCAAGGGGCGGTAATGACCAA
GTGGCGCCGGATAGTTGCATCCGCATGGGTTAGTTCTGGAGGGGCTTTTAATGGGTTCTT
GAGTGTGCCATCTGCTTGTACGCTGGCGCTAAAATGAGCAATGTCGGTGATGCTGGATTC
AGTAGGGAAATATCGTTCTTCGCCTTGCATGAGATAGCCCCAGACTTCACCGGAAATGGC
AAAGGTGGGCAGGGCGATGAGGAGAAGAAAAAGTTGAATCACAAGGTTACCTGATGTTGG
AGTCCCTTGGTGGAGGGGAATGTGATCGTGTTCTCGGCGAGTTGCAGTTGTACTTCTGTG
GGTTGCACATCGAGTTCGATTGCGTGTTGCGGGTGGCGGACTTTCCAGCAGGAGGCTAGT
GCGATGGCTTGTTCTAGTCCGTCACCGCGTTGAAAGTTCCAAACTTCATCGGGTTGAGCC
ACACGGGTGGTGTCGTAGATTGATTTGTTTGGGAATGTTTGTAGCGTTTGAATGAGTTTG
GAATCATCGATCGATTGGGTTGCTTCGATAATGACGGGGTTGCGTTTGAGAGCGGCCGTA
AGGAAGGGAGTCCAGTGGGTTGCACCTAAATCACGTGCGGCGTAGAAAGCGAGATCGGCG
ACTGGGTTTTTCTCGCGCATTTCAGTGAGTTGGATTTGAATTTCTTTGCGTGTCATACCG
GGTTGAATGTTGATGGGAGGTGGGGTTTGGATCGTTTTTTGTTCGGGTTTTGGGAGGTGT
GGGTTTAAGTGAACAAAATCGACAAGGGCTTCGATGACGCTCATTTTAGTGAGCATTTCT
GGGCAGCAGTCGATTTTTTGCGCGAGATCTTTGAGGCTGTCCTGATCAATGTGAGAGATA
GGGTTATTTTTGAGGTGGTCGGCTAGCTTGGTGAGCTGGATACGTTTTTCGATGGGTTCG
GTGTAGAAGTCGAGTTCATCGATTTGGTCGAGGAGTTTGTCGCGGGTGGCATTTTCGGAG
ACTTTATAGGGACTGCCGTGTTCGTAGGCATAGGCGCGCTCGGCCGGAAGGTATTGTTCT
TTTCCGTGGCGTAAATATCTGATTTGAAAGCAAGGTTGAAATTCTGAGCGTTCGCGTAGG
AAGTTGGCAAGAATTTCGAAGGTGATTTCGGTGGTGGTGAAGCTGCTAAGCTTTGATTTA
AATCGATCGAATTGCTCAGCGGGCAGGGTGGCATCTGGATAAAACGTGTGTATGTGTCCG
AGGTTGTTGGCGATGATGGTGACTTCTTCGTTGCGGAGGGCGCGTTGGGCTTTACCAGTC
AGATCGGTTCCGTTAAACCACATATTTTTGGTAACGAGTCGACGATTGTTGGTGAGTACG
CCGTCGTTCACCAGAATAAAGTTTTGTGAGTGAAGGGGTGTGGCGATGAGAAAGATGTCT
TCGAGTGGAATATCGCAAATAATAAAGAGAGCCGCGGCATAGAGGGTGGAGAGGGAAACG
CATTCGCCTGCACCCACGCGGTAGTTTTCTTTGAATTCAAATGCATCCATTGCTTCAACG
GTTTCAGTTTTCCAGTAGGGGATGATATTAGAGGTATATTTATCGAGTCCAAAGTGTTTG
CGAATATCGAGGGAGAAGTAGTGTTTGTCGCCTTCGTAGCCGAAGAGGGCGTTGGAGCGG
CTAAGAGTTTCTTCATCAATGAATGGTGTAAAGCGTTTGAGCTCTTCTTCTTTGGTGGTG
AGTCCCCAGGTGTCGAGGTCCAAGTTGAATTCATAATGATCAATGATGAACTGTTTCAGG
CGTTGCATGCGTTTGTAGGGCTTCATGGAGTCGAGTTTCTCGAACCAGGGGTGCGCTTTC
CATTCCCAAATTCGAGGTGACATGAGATTTGCGTAAACGAGGCTATATAGTAGCTCGGGA
AATAGAAAGATCTCCATGTCAGAGAGAGAGACTGCTGAGGAGTATTTTTCTTGATCGGTG
GGTTGGATTACTGGGATTTTTTTCATAAAGATCCCATCATAACCGAGTGCCGAGGGTTGA
AAAGCAAAAGGCACGTTCTTTTTGCAAGGGGGGACATTGACGCCCTTGGTAGGGCGTGCT
AGTTTCTGCGCCTCTTTCGATGATTGTAGGGTCGGGGTGTAGCTCAGTCTGGCTAGAGCG
CTACCTTGGGGTGGTAGAGGTCGCAAGTTCAAATCTTGTCACTCCGACCATTTTTTCTAA
AGGTTGGGTATATGCCCTCATTTCCGAGTGAAGGTGGTTAATGACGTTTTATACAAAAAA
GCAAAGATGGCTGGCTGTGTTGTTTGTTTTGCTGGTTTATTTGCCTTCGCTTGCATCGGA
GCGGGTTGTCCAAACCGTAGAAGCTTTCGCCTATACGCTGCCAGAACAAGATCCTTTTTT
AGCGCCTTTTCAGGGTATGGATCTCCAAGGTATTGAGGATGTGGTTTCCGAGATCAAGGC
GTGTCGGGAACCTTGGCGTAAAGAGGCGGAAGCGCGTATTCAAGCGCATCGAAAACATGA
TTTATATCTTCAAATCATGCAGTCTGATGGAAATCCGTATGGAGGCGAAAATATTCGTAT
TCGCCAATTAAGGCATGCCTTTGATTTTGGGGTGGTGCTGAAAAAACCCTTTTTTAGTGA
GCTTGATGCGCTGGAAAATCATGTTGGGAAGCGCGTGAGTTCTCATGAGTGGGGATTTGA
TCTTGAGGAGCGGTTTAAGTTGGTCAATCAATTTGCGACTCAAGTGGGTTTCGCGAATGC
TTTAAAATATAAGCTGAGTGCAGATAAAGATCCTACACACATGATAGAGACGGTGATCCC
GAGGCTACGCTCGATGGGGATGAGTGTTCGGGGACATACCTTGATCTGGCCGGGTTGGAA
GCACATGCATGCTGATGCTCTTGCGTTGAAAGAAGAACCGGATGCTTTGAGGGCGTTTTG
TACGGAGCAGATTAAAAGCTATGCGCGCCAGTGGGATGTGGATGAGTGGGATGTGATTAA
TGAGCCGCGAGTGAATCAGGATATCCAAGATATTCTGGGTCGTGATTGTATGGTGGATTG
GTTCAAAACCGCTCAGGCGCATGTGAGAAATGTAGATACAGGGCTCTATTTGAATGATTA
TAAAGTTATCTCGAAAGATGAGAAGCCGTGGAATGAGAAGAATATAGAGCATTATCAAGA
GACGGTGGAGTGGTTGCTGGCAGAAGGGGCGCCATTAACACACTTAGGTTTTCAGAGTCG
TTTTCATGCACCGGTTGATCCGCAGGTGATTTATGAACGATTGGAGCAGTTTCGAAAATA
TGATTTACCGATGAAGGCTACGGAGTTTGAAATCCGTGATCATAAAGATCATGTATTTAC
GGAGCTGGAGCGTGCGCGCATGACGGCGGATATGATGACGATTTGGTTTAGTCATTCTTT
GGTGAATGGCATCGTGGCATGGACTTTTTTTGATATTGAAGGGTTTGTGGATGAACGATC
GGATCTGCCGAGAGCGTTTAGCTTGTTGTATGAGAATCGGATTAAGTTGAATGGTAAAAT
CTGGCTTTATTTGATGCGAAATCATTGGCATACGGATGTGGTTAAAAAAACATCGCCGAC
TGGAACGCTTTCGCTATCTGGGTTTTTGGGTGATTATGAGGTTTTGGTGCGGGATGGAGA
TCAAATTAAGCGCGGGCTACTCACGCTTGATGAAGATGCCTATGTATACAAGGTGCAACT
TTAAATAGGGGCTGATCTGTTCTTTTAGAGCGTATGTATGGAGTGGGATGGGTGCAATTT
TATTGCTGGTAGTTGTATATTGAAGCGAGTCGTCCGATCATGATGGTGATCTGTGTGGTT
GGCAACGGTATCTATTCTTCAGGTTAGTTATGGACGTGTTGTTTAGAGCGCTTCTTTTTT
GTTGATGGATTTTTAAAGTAGCACGCCGTCGGGAATATCCCCATCATCAGATTTATCCCA
CCAACGACCGGGTTGACTATCGATGTATTTAATCCCTTTGCTGGAGAGGCGGTTGCCACG
AGCTTTAACGCCTTTGATGGGCGTGTCTGCGGGGTTGAAACGTTGTTGATGAATGCGCTG
ATTTTTGACGGGCTTATATTTTACATACAGTGCTTCAGGGGTTCCTTCTGCAAGCAGCAT
TAATTTTGATTTTTCGGAGGCACCGATGAAGTAATCGCGATTCATAATCGCACCGCCTAG
TTGGAAGCGTTTGATATAAGCGATGCTTTTTTCGGTGTAAACGGCGGTGAATGTTTTTTC
ACGATCGTAGACTTCGCACCGATTGAGCTGGTTGTCGATAAAGAGTTTTTCGGGAGGGGG
TAGGACTTGATAACGCCCGTTACCGAAGACGATGAGCAGTTTATCAAGTGAGGAACATTC
GAGGAGGACTTCGCCTTTAACGGCGGTGCCAATATAGCCGTTTTCGTCTTGTCGAATCTG
AAGCTCGGTAGCGGTGAGTTCTCGGACTTCGACTTGTTCAAATCCGGTTGCTTCGGTTTT
GCGAGGATAGATCTCTTTGTAGGTTTTAATTAAATTTTTGAGATAGCGTGTAGCATAACT
CTTTAGGCTATTAAGATGTTTTTCGACTTCTTCTAGGTTGAGGAGAATGGCATCGATGTC
TTTGCGATTTTTTTCAATATCGAACAGAGAGATTCGTTTGATGCGTACGCCGAGTAGCAT
TTCAATGTCATCGGCTATGACCGGGCGTTTGAGTTGATCGGCAAAGGGTGCGAGTCCGTT
CAATACGGCTTGTTGAACAGCTTCATAGGTTTTGCATTGCTCAATTTCTTTGTAGAGGCG
GTTTTCAATGAAAATTTGGACGAGGGTTTTATGGTGAAATTCGTCGAGTAGATTTTCTTT
TTTGAGTTGGAGTTCGCGTTCGAGGATGTCAAGTAGCTGGCGGGTGTTTTCTCGCAAGAC
GTCATCTACATTCAGTTCGATTGGTCGGTTGTTTCTCAAGCAGATGAGTCGGCTGGTGAT
AGAGGTTTCACATTTGGTGAACGCATAGAGTGCTTCGATCGCTTTTTCTTGATCGGAGCC
TTGCGTGAGAGTGATTTCGATCTCGACTTTTTCGGCGGTGAAATCATCGATGGCTCGGAT
AGGCACTTTCTTTTTCTTTACGGCTTCCTCGATGGAGCTGATGAGGGCTTCGGTATTTAC
GCCATGCGGGAGCTCTGTGATAACGACGCGGTTGTTCTTACGGGGTTCGATGCGCCCGCG
TAGTTTTATCTTTCCATTGCCTTTGTTATATTCTGAGACGTCCATAAGGCCACCGGTTTG
GAAGTCGGGTAGCAAATTGAGTTCGAAGGGCGTCCGTTTCTTTTCTCGTAAAATTTCGAT
TTGAGCTTGAAGCAGTTCAATAAAGTTGTGTGGAAGGATGGCAGTAGAGAGCCCTACGGC
AATTCCATCGGCACCGAGCATGAGCATGAGCGGAAGTTTGCAGGGTAGGTGAACGGGTTC
TTGATTTCGCCCGTCATAACTGGGGATCCATTCGGTGAGAGCTTTATTAAAAATTTCTTC
ACGAGCAAGGGGTGTGAGGCGACACTCAATGTATCGTGAGGCGGCTGCGCGGTCGCCGGT
GTAGATGTTGCCGAAGTTTCCTTGTCCTTCAATGAGGTAGCGTTTGTTGGTGAGGGTTAC
GAGTGCATCGGCAATGGAGGCATCGCCGTGTGGGTGATATTGCATGGTGTGCCCGACGAC
ATTTGCCACTTTGATGAAGCGTCCATCGTCTTTTTCTTTGAGTGCATGGAGAATTCGTCG
TTGAACGGGTTTGAGTCCGTCTTCGATGGAGGGGATTGCGCGATCGCAAATGACATAGGA
GGCGTATTGCAGAAAATTGAAATCAACTAAGTTTTTGAGGGGTCCGTGCTCGGTATGGAG
CGGATGAAAGGGCTCGGGCGGAGCGGGGGGTGTCGCTTCGGGTGTCGGAGCTTCTTTGAA
GAGATCATTTTGTGAAGAGTCTGCGTCGGCCATGATTTTTTCCTAAAGCATTTCAGCGTC
TACCACGAGGTGGTTCATGATGTATTCGCGGCGGTCGGGGGTGTTTTTACCCATGTAAAA
ATTGATGATTTCGGTGGTGGAGTGGTCTCCATCGATCGAGACGGGCGTGAGGCGAATGCC
TTTGGGTGTGATGAAGTTTTTGAATTCACCGGGGGAAATTTCTCCCAGTCCTTTGAAGCG
CGTGATTTCGGCTCCTCTGCCTAATTTTTCGATGGCTGCGATGCGTTCTTCTTCGGTGTA
GCAGTAGTGCGTCTCTTTTTTGTTACGCACTCGGAAAAGGGGTGTTTCTAATATTTTCAG
GTGTCCTTGCGCTACGAGGGGTTCGAAAAAGCGTAGGAAGAAGGTGATCATGAGGTTGCG
GATGTGGAGTCCGTCGACGTCGGCGTCGGTGGCAAGTACGACTTGGTTATAACGCAGCGC
TTCGATGTTTTCTTCGATTTGGAGTGCTTGCATGAGGTTATAAATTTCGACGTTTTTATA
GAGGGCATCGCGGTTGAGGTCGCAGACGTTGAGGGGTTTGCCTTTGAGAGTGAAGATGGC
TTGGTTGTTAGCGTCGCGGCAGCTGACGAGGGAGCCGGCAGCGGATTGTCCTTCGGTAAT
AAAAATCTGGGTATCGAGGTGTTTTTGTTTGGTGTGATCGTAGTGATGTTTGCAGTCTTT
GAGCTGAGGGACGCGAATAGAGACCGCTTTGGAGCGTTCCCGAGCCAATTTTTTGACGGA
GTTGAGTTCTTTGCGTAATTTTTGAGTTTCTTCGATTTTTGCGACTAATTTTTTGGCTTC
TCCGGTATTGCGGTGTAGGGCTTGTGCGACCGCTTGCGCGACGCGGGCGACTAGATCGGA
GCGAATTTCGCTATTGCCGAGTTTGTTTTTGGTTTGGCTTTCAAATATGGGTTCTTTGAG
TCGGATGGCAACGGCGCCGAGGACGCCTTCGCGGACGTCATCGCCGGCGAATTTTTTATT
GGCGAAATCATTGATGCCGCGCAGGAGCCCTTCGCGGAAGGCGGAGAGATGGGTGCCGCC
GTCGGAGGTGTATTGTCCGTTGACGAATGAGTAGTATTCTTCGGAGAAGCGGTTGGTGTG
CGTAAAGGCAAATTCGAGGGTGGGATCTTCGACGTGGAAGGGGGGATAGATTTTCTCGAA
TTGGCTTTCGTCGGCGATAAGGTCGAGCAGGCCGCCTTTGCAGTGAAAAAGTTCTCCGTT
AAACCAAATTTTGAGTTTAGCGTTGAGGTAAGCATAAAATCGGAGCCGTCGTGCTAGATG
CTCGGGGTTAAAGGCAAATTTCTTGAAGATAGCGGGATCGGGTGAGAAGGAGACGAGGGT
CCCGTTGGGTTCGTCGGTTTCCCCTTTTTCTTCTCGGACTAAATTACCGCCTTCAAATTC
AGCTTCGACAAATTCACCCTCGCGGTGACTCCGTACGAGAAAATAGGTGGAAAGTGCATT
CACTGCTTTAGTGCCGACGCCGTTGAGGCCAACGCTAAATTGGAAGACATCGTCGTTGTA
TTTGGCGCCGGTGTTAATTTTGGAGACGCAGTCGACCACTTTGCCGAGTGGAATGCCGCG
TCCGAAGTCGCGGATGGTTACCATGTCCTCTTCTATGCTGACGTTGATGCGTTCGCCGTG
ACCCATGATAAATTCATCGATTCCGTTGTCGATGACTTCTTTGACGAGGATATAGATGCC
GTCGTCGTAGTGTGCTCCTGAACCGGTTCGCCCGATATACATGCCGGTTCGCAAGCGAAT
ATGCTCAAGGGATGAGAGCGTCTTGATTTTATCTTCGGTATAGGCCTGCTTTTTTTTCTG
CGACATTAAACTGGATTCTCCACGCCGAAATTGGCTTTTCGACTTGGGAAGATACGATAC
CGATGTATGGGGTGCGCTTCAAGACACAGCCGCTTTTTTTTGATTCGATCGAAAGGATTT
GAACAAGGATGAGATGTATGTATATGGAGCAGCGAGTGGTTTCAGAGATTATTGCAATGG
CGTGGGCGGATGAAATTCCATTCGATGCGATTGAGGAGCAGTTTGGGGTTTCTGAGCGTG
AGGTGATTCGGATCATGCGTGCAAATTTGAAGCCGCGGTCTTTTGAACTTTGGCGAAAGC
GAGTTACGGGGCGGTTGGCGAAGAATGCACAGATTGAGCAGATACGCCCGTTGGGGCGAA
AAAAGAGTCAACGTGTGCGTAATCGTAGATGGCGTATGGACTAAACCATTCGATGTAGAC
AACAGCGGGCATACTTACGGATTTTTTATCAATCGAATATGTGTGCATCTTTGGAAGGGA
TTTTGAAATCTGTAATTATAGGTTGAGAGGGTTGGCCTATCTACATATAGATGGCATAAG
ACGTGCATATATCTTTGCGTGTTTATTGAGTTAAAATGATGCGTGTGCATTTTTTTTGGA
GATAAAGTTACAATTTTATATTTTTAGTGAATATTAAAACAGATTTGTTGTTTTTGATGG
ATAAGGATTCAATTTTAGATTTTTTTGTTAAGAATGAGGGATTAACTTCGGTGTATCGTG
ATCGTGTAGAGCGCTATTTTATTCCGTTGGCGGAGCAGATGTTGGATTGGAAGGGGTCTG
AAGTCCTATGTTTGGGTATGAACGGTGCGCAGGGGAGTGGAAAATCGACGTTGTCTCGGT
TTCTTCAGATGTATTTCAGGGAGTTGCATGGCTTATCGATGGTGATCCTTTCGTTAGATG
ATTTGTATTTAACTCGTGCGGAACGAATTGATTTAGCCAAAGAGGTGCATCCTTTGTTAG
AGACGCGTGGGGTTCCGGGTACGCATGATATTGGCTTGGGTGTCGATTTTATGGAGCGTT
GTCTGGAAGGTGATTGGAAGCAGGCTATTTGCCCGCGCTTTAATAAAGCAACTGATGATC
GCGAGCCTCTTTCGCATTGGCAGCGTTTGGAGGAAGCTCCGGATATTATTTTATTAGAGG
GATGGTGTGTGGGTGCGTTGCCTGAGCCGGAAGAGGCTTTGTCGGAGCCGGTGAATATGC
TAGAAAAGGAGGAAGATGCAGCGGGGACGTGGCGTCGTTTTGTGAATGAGCGTTTGGGGG
CTGAGTATCAATCTTTTTACGATATGTTTTCGCACTGGGTGGTTTTGCAGCCGCCTTCCT
TTGAAGCGGTTGTTGAGAACCGAATGAAGCAGGAGGAGCAGTTGCGTGCTCAGGTGCAGG
CGTCTGATTCGGTGGGGTTGATGGTGATGTCGGATGAGGATGTGATTCGGTTTGTATCGC
ATTATGAAAGGTTGACGCGCTGGATGTGGACGGTGTTTCCAGAGCGAGCTGATGTATTGA
TTCGATTGAAAGAGAATCATGTTGTGAATGAAATGGTGATTCGATGAAGCGTTGGTTGGT
TTTTACAGATTTAGATGGAACGTTGTTGGATGAAGATTATGGCTGGGAGGCGGCTCGCCC
GGCGGTTGAGGCGTTGCGTGCGGCTTCGATTCCTATCATTTTGAATTCAAGTAAGACGGT
GGCAGAGATGGCGGCGATTCGGGATGAAATGCAGTTGGATGGGTGTTGTATTGCGGAGAA
TGGATCTGTGATTTACACGGCACCGTTGCATGCGGATGTGGAGGTGCTTGAGACGTCTAT
TCGCGATGAATTGGTGGCGTTGGCGGGGCGATTGAGAAAAGTGCATGGCTATCGATTTGA
GGGTTTTTCGGATTGGCAGGTTAGGGATGTGATGCAGTTGACGGGTTTGTCGAGAGTGGA
AGCTACGGGGTCGATGAGGCGTCAGGCGACGGAGCCGATCATTTGGAAAGATACGCAGGA
GCGTTTGGAGATGTTTATTAAGCAGTTGCATGAAGCGGGTGTGATGTTGGTGCGTGGGGG
TCAGTTTTGGCATTTAATGTTGGCGCAGACGAATAAAGGAATGGCGATGCTGGAGGTGTT
GGATCGGTATCAGCAACGTGAGCCAGATACGTTGTGGGGTACGGTGGCATTGGGAGATAG
CCCGAATGATTGGTCGATGTTGGAGCGGGCGGATGTTGGTATTTTGATTCCTCGAACGGA
TCGTGAGGTTGATCTTGGGAGGTTTCCTGGGGTTCGGCGGGCTTCGTTTCCGAGTGCGTA
TGGCTGGAATGATGCGATTTTAAGTTGGTTGAGTGAAATTAAAGAAGAGGTTGAATGTGA
GTGATTTTCATCAAAATGGGGTTATTACGACCTTTCATAATTTACGGACGCGATCGATTG
AGCAGCAGGAAGAGGAGGTGCGGGCGTATGCAAAACAGCGTCCTGTGACGTTGGTGTTGC
CGAGTCTCTATTCGGAATTGCAGGGGAAAGCACTGGAACATATTGTGCAAATTTTGGGTG
AGTTGGATTATTTAGATCATATTGTGATTGGCATTGATCGCGCGAATCAGGATGAGTATG
CGCATGCACTTGATTTTTTCTCTGAGTTGCCTCAGCGAACGTCTGTATTGTGGAATGATG
GTCCGCGGTTGCGCAAGATAGATGCGTTGTTAGAGGAGAAGAATCTTTCCCCTCGGCAGG
CCGGTAAAGGGCGGAATGTATGGTATATGTTTGGGTATGTCTTGGCGATGCAGCGGGCGC
AGGTGATTGCGGTACATGATTGCGATATTACGACTTATAATCGGGAGATGCTGACGCGGC
TGATCTATCCGGTGATTCATCCGGGATTGGATTTTAAATACAGCAAGGGTTTTTATTCGC
GGGTGGCGAATCGGAAAATGAATGGGCGGGTTTGCCGACTGTTAATCACGCCTCTCTTGC
GGGCTCTTGAGAAGGTGTGTGGACCGAGTGATTATTTATCTTATATGGATAGTTTTAAGT
ATGCGCTATCGGGTGAGTTTGCCTTCCAGCAGGATATTTTGCACGATATTCGTATTCCAT
CGGATTGGGGGCTGGAGATGGGGATGCTTTCGGAGATTTATCGAAATCAGTCTGCCAACA
AAGTGTGTCAGGTGGATATTTCTGATTTTTATGACCATAAACATCAGACGATGTCTTTTG
AGGATGCGAGTCGGGGTCTTTCGAAGATGAGTACGGATATTGCGAAATCGATGTTTCGGA
AAATGGCTACGTTTGGAGAGGTGTTTGCGGAAGAGCGGGTGCGTACGATTAAGGCATCGT
ATTATCGATTGGCACTTGATTTGGTAGATGCTTATGAGAGTGATGCGGTGATGAATGGGC
TGAAGTATGATCGCCATAGTGAATTAATGGCGATTGAGATGTTTGCGCAGAACATCATGG
AGGCGGGTCATGATTTTTTAAAGAATCCTTCAGATGTGCCCTTCATTCCGAGTTGGAAGC
GGGTGGTTTCGGCGGTACCAGATATTTTCGAGCAAATGCGTGAGGCCGTGGAAGATGATA
TGGCTGAGTTTAGCAAGGGGAGGCAAAGCTCGACGGCGGTTCCGATGCTCAAACAGCAGT
TGGCGGGTCATTTGCAGGCGATTTACGGAGATACGTATGATGTGAGTGCGTTGAGTGAGG
AGATTTTATCTGCGAGTGGCTTGGAGGGGAAAAGATATACGGATCTTCGGGGTCGGAGTC
CGTGGAGTGAGAACGATGTGGTTTTAATTTCGTATGGGGATTCTATCCAAAAGCCGGATG
AAGCGCCGTTGGTGACGTTGAATCGTTTTGTACGAAATCATTTAAGCCGGAGTGTGAATG
TGGTGCATCTGTTGCCGTTTTATCCGTATAGCTCGGATGATGGTTTTTCGGTCATTGATT
ATGATGCGGTGAATCCTGAGCTGGGTAGTTGGGACGATGTGTCTGAGCTAGGTGAGTCGG
TGCAGTTGATGGCGGATTTGGTGCTCAATCATTGTTCGGCAAAGTCGAAATGGTTTGAAA
ATTTTCTGGAGGATCGTGCGCCGGGTAAGGGGTATTTTATGGAGCCGGATCGGTCGTTCA
ATATAGCGGAGGTGGTGCGACCGCGGTCGAGTGATTTGTTGCAGTCGTTTGAGGATGGAA
GGGGGAAGAAACGGAAGGTGTGGTGTACGTTTAGTGCGGATCAGGTTGATTTAAATTATG
CGAATCCTGAGGTGTTATTGGAAATGTGCCGTATCTTGCGTTCGTATGTGGATCATGGCA
TTCGCTATTTCCGGTTGGATGCGGTGGCTTTTTTGTGGAAACAGTCGGGGACGTCCTGTG
TGCATTTGGAGCAGACACATGAATTGGTTAAGTTGATTCGGTTATTGCTGGAGCATATGA
ATCCGGATGCGGTGGTGATTACGGAAACAAATGTGCCGAATCGGGAAAATTTGAGTTATT
TTGGTAACGATAATGAAGCGCATCTGATTTATAATTTTTCGTTACCTCCACTTTTGATTT
ACACGTTATTAAGTGGGGATTCGACCTACTTGAAAAGCTGGATGATGTCGATGCCGCCTG
CGCGTCATGGGCGTAGTTATTTCAACTTCATTGCGTCGCATGATGGCATTGGGGTACGTC
CGATTGAGGGTCTTTTAGCGGAGGAGGAGCAGACGGCGTTGTTGGCAACATTGAAACAAT
TTGGTGGGCATATTTCGCATCGGACAAAGCCAGATGGAACGGAATCGCCTTATGAGGCGA
ATATCAGTTTGTTTGATGCATTTAAAGGTACGATTGAGGGGGGAGAGGATGCGTTTCAGG
TGGATCGGATGATTGCGGCTCATACGATTCTCTTAGCGTTAGAGGGTATTCCGGGGATCT
ATATTCACAGCTTCCTTGGATCTGAAAATGATTATGAGCGGGTGGAAGAGACGGGACATC
CACGCTCGATTAATCGTCGGGTTTGGGAGGAGCAGGCGTTACGAGATGCGTTGAGTGATC
AGGAGCATCCTTCTAAACGGCTGTTTGATGAGTTAAATCGACGCGTTGAAATTCGACGAG
AGCAGGAGGCGTTTCATCCAAACGCAACGCAGTTGACCTTGCATTTTGGATCGGGCATTT
TTGCTTTTTGGCGGGAGAGTGAGAATCGGAATCAGTGTATTTTTGTGCTGAATAATATTA
CGGATCGTGTTCAAACCATTCCTCTTTTGGAGCTTAACTTGATTGGAACAGAAAGTTGGC
ATGATTTGTTGAGTGATCGTGTGTTCACTGAGTCTGCGGGGAATTTGGAGTTGGCGCCGT
ATCAGTCGATGTGGATTTCGAACTAGGCGATGTGGGTTGCTGCTTTCATAAATGAAGAGG
CATTGATTTATTTTGAGGATTGAACTTTTTCTCACCCTGTTTAGGGTCCACGGGATGAAT
GGATTCTATTATGTTCGATTAAGTTGGTTGGGCTTAGCTCTTGTTTTGGGTTTAGCGAAT
ACGTCTGAGGGGGCTTCAGAACGACATACGCCATGGACGTTGTCGGGTGCGCAGGAGCGA
ATTGAAAAGCACCGAATGGCAAGGGTGGATTTGCAGGTTCATTTGCCGGGTGGAACTTTG
TTGCCATCGGGTTCGTTGGTGGAGCTAGAACTCCAGGAGCATGCGTTTCAATTTGGGGTC
TCCTTGGCGGGAAGTTATGTGTTGTATAAAGAGCCCACGTATCATGATATTTTAGAGCAG
GTGGACCGCCTCTTTAACTATATAACGGTGGCGTTTTATTGGCGGGGAAATGAAACACGC
CAAGGGGAATGGAGGTTGCGGAAGCATTCTCAACAGCCACTCGATTGGGCTCATGAAAAA
GGGAAGCGGGTGCGGGGGCATCCGTTGGTTTGGCATAATGTTATTCCTGATTGGATTGAA
GATAAAGAGCGGGATGCGGCAGAAATTGGTGATGATATTATGCAACATGCTGAGCGCTTA
TTGACCCTTTATCCGGAGATAGATGAATGGGATATTTATAACGAGGCACCGGTATGGGAG
GGCATTCCGGAGTTGCATGATACGCAGCTTGGGATTCGGCGGTGGATGGATCTGGAAGGG
GGGCCTGCGAGTGTAACTGAAAAGTTAGCGCTCTTGATTCAACGAATCCGACCGGAAGCG
GATGGGTTGGTGAATCATTTTAATTTAGATCATCCTTCGTATCATCAGATGATTCAAACG
TGTTTAGAGCGTGGGGTGCCGATTCGAGGGATTGGTCTTCAGTCACATATGCAGGATGCA
AATTCAATTTGGACGGAGGAGTATATGTGGGATCTCATGGAAGCGTATGGAGCCTATGAT
ATTCCTATTCACTTTACGGAAGTAACGATCCTGAGTTGTGAGGGTGTGGCGGATTGGGTG
GAGATGCAGGCGTGGGAAGAGAAGCGTATGACTCAGCGACGGGCGGGTGAGAAACCCGAG
CAACAGAAAAGTACGCAAGCATTAATGCAGCGACAGGCAGCGTATGCTCGAGATTTTTAT
ACATTGGCTTTTAGTCATCCTTCCGTGAATACGATTGTCTGGTGGGCGCTTTCTGATGTA
GGAGTTTGGCGGGGGTTGCCGGGTGGTTTATTCGATGAGAAAGGTCGAGTTAAGCCGGTG
GCAAAAGAGCTGAATCGATTAATTAATGAGGAGTGGCATACCCATGTTCGCGGACGATTG
AAGGCGGCTGGAGAAGTTCCGTTGAAGGGGTTTCGTGGCACGTATCAATTAAAGGTGGAG
CATGAAGGGGTTCGTTATCGTGCTGATTTTGATTTGCTTGATAATGCGGAGAAGCCAGTG
CAGGTCGATTTGGTGCGAGTGGATGCAGAGTAAACAGACGATAAAAATAAATATATATGG
AGTATGTGTCGTTTCGTTGATGGGATGCGTCTTTAGTTTGATAGCGGATGTTTCGTTACA
AAGTGGATCATATACGGTTGAACAAAGTTGGTCGCAGGAGACAGTGTTTGAGCGTTCGTA
TCATGTGTTGGTTCCGACGGGAAAAGGACCTTTTCCTGTTTTAATTAAGTTGCATGGATC
GGGTGGTCAAGGTAAGCCCATGTTGCGCAATTTTTCTCATAAATCATCGCATATATTAAT
CGCACCAGATGGATATGATCGCCAATGGAATGTGAGTCGTCAAAGAAGTAAGGCGCCAGA
CGTTGCGTTTATTAAAGCGATCTTAGATCACGTGAAAACGTTTTCGAATGTAGACGCTAA
ACGGATCACGATTATGGGCATGTCGAATGGAAGTGCTTTGCTAAATCGATTGATGATTGA
ACTTTCGATTTCGGATTTTCAGGCGGGAATATCGGTGGTTTCTCAATTAGTCGAAGAGCA
GTATCGCGCTGGTTCTTTTTGGTATGATCCTGATGGGGGGAATCAATACAGCAAGAAGAT
CCAACCTCCATCGGGGCGGCGTTTTTTAACGATCTCAGGGGAAAAAGACCCGATGATCCC
ATATGAGGGCGGTCAAGGGGTTGTGGGGTATCGTTTTTTGCCGGCAGAGCAGAGTGCTTT
TTTGTGGGCACAGGTGAATGGCTATCGAGGAAAGCAGATAGAGGCGGGTAGAGGGAAACC
GTATCCAGATGATTCGTCCTGTTTGTTGTATCGGTATGTGGATTCAAATGTAACACATGT
AAAGGTGTTGAAGGCGGGGCATGAGGCGGGTCGTGCTGTAGGTGTAAGACAACTGATTGC
CGAATTTTTAGAAAGAGATTCGTGAGGCTTTATATGATGTGCTTGCGTTTTCTTTTGGTT
CTGCTCTGCGTGAGTGGTGCTTGGGCGGGTAGCCTGCCAACAAGCAGTAGAGAGAAGCCG
AATGTGGTAATCATTTTTACAGATGATCAGGGATACCAAGACGTGGGTTGTTATGGCTCG
CCTGATATTCGAACCCCGTATCTCGATCAGCTTGCTAAGGAGGGGATGCGGTTTACTGAT
TTTTATGTGGTTGCCTCGGTATGTTCGCCTTCTCGGGCGGGGTTGCTGACGGGGCGATAT
CCGGTTCGAATGGGGTTAGCCAAAAGCGTTTTATTTCCGCATTCAGGAGATCATGGATTG
CCTCCGAAAGAGCAGACGCTTGCGGAGTTGATGAAGATGGCTGGATATCGAACGGCGTGT
GTTGGTAAGTGGCATTTGGGGCATCAAAAAAAATATCTACCCACGGCGCATGGGTTTGAT
TCTTTTTATGGAATTCCGTTTAGTAATGATATGTGGATGGCTCCGGAGTTGGAAGTGGCG
CCGGAACTGCTTTTGCGAGAAGGCGTTACTTCAGAACAGTTGGTCGAATTGCGAGAGCTC
TCTTCCCATAAATGGGATGCAACAAATAAACCATATCATAATTGGGTGCCTTTGATGAGG
GATACGCAGATGATTGAGTTTCCTGCTGACCAGTCGACACTGACAAAGCGGCTAACGGAT
GAAGCAATCCGTTTTATTGAAACAAGTGGAGAAGAGCCCTTCTTTCTTTATTTGGCGCAT
CCGATGCCGCATATTCCGCTCTATGTTTCGGAGGCCTATGCAGGAAGAAGTAAAGCGGGT
CTGTATGGTGATGTAATTGAGGAGTTGGATGCCTCGACGGGGCAGGTGTTAGCGGCACTT
GAGCGTATGGGCGTGGCGGAAAACACATTAGTTATTTTTACATCAGATAACGGTCCTTGG
TTAAAGTTTGGTGCTCAAGGGGGTCGTGCCCATCCGCTGAAGGGGGGCAAGGGTAGTGTG
TTCGAAGGGGGGGTGCGTGTACCGTGCGTGGTGCGATGGCCGGATCGAATCAAGCCCGCT
CAAACATGCACAGCAGTTGCATCGACCTTAGATATTTTTCCGTTTGTTGCGGACTTGCTT
GATCGTGAACCTGAACAGGAATTGGATGGAATCAGTTTAGCCCCGTTGGTGCTTGGGGAA
AGAGATCATCTTCATGAGTCGTGGATCTATTATGGATTTGATGGAAAAGCGGCAGCGATT
CGAATGGGGAATTGGAAGCTAATTTATAACGTGCCCGTGAATGCTTCGTTTAACGCAGAG
ATGGGTTGGAATTATGATCCCGAAACGATGGAACCGGAGCTGTATGATTTGCGGAATGAT
CCGGGTGAAAAGATCAATCTAGCTGATCAATTTCCGAGTCGTGTAGTAAAAATGAAAAAG
CGGGCGTTAGAAATAACCGCCCGCATTGAACACGATTAAGTGTGGTTATTTTTGATTAGA
ACTGGACGCGCATCCCGCCATAAAAAGATAATCCAGGGGTGTTGTAATTGGATACGACTT
CATAATTCGTATCGGTTGCATTCTCCACCCTTCCAAAGAATTCCAATTTTTCTGAAGCGG
CATAACGCGCACTCACATTCACGATCGTGTACGCTTTGAGTAGAGTCGTGTCTTGGCGGC
GACTGAGATATGCCGCGTATGTGGAGAAGTTCCATTTTTCATTGGCTTGATAGTTCAGGG
ATGCGTTGACTTTATGCTTCGGGCGTTTGCGTGTGAAGGAGGAGTCTGAACTACTGTTAT
TGAGTCGGGTATAGCCGAGGTCGACTTGAATCGAATCTGCGGGATAGATATTAATCGTCA
CTTCCATGCCTTTGGTGTTGGCATCGGCATAGTTGGCGTATGTGTCGTCTTTATCATTTA
GATAATAGGTGTCACCGGGACCGGCACTGCTACCGTAATCGGTGTCTTGATTAACGTCTC
GCCAGTCAATAAAGTTTGCATACTCTTTTTTGAAGTAGGTGATGTTAAGCATCAGTGTAT
CTAGTAAAGGTTGATCAATTCCTACTTCCCATCCCCAACTCTCTTCGGGCTGAAGCTGGT
TATTATAGGAGAGGTGATAGGAGTTGGGGGCTTTAAATCCGGTACCGTAGGCTCCTCGCA
AGATTGTACTATTGTCAAGTAGCTGGTAGTTAGCAGCTACCTGAGAGGTTGTTTTATTTC
CGAATCGACTATGATTATCCCGCCGACCTGAGAGAGTTAGGTTGAGGGGTGTGATGGGAT
GAATGTTGAGAATTGAGTAGATCCCTACATTGTTTAAGTCGCCTTCAATCTGTTCAGAGC
CAGTCACTTTATACGTATCTTCACTGGTATCGATTCCGAAGAGCCCATTTGCGAGCGCGT
GCTGCGCAAGTATATTTACATCCGATGAGAGTGTTTCAGAGTCGAATTGAGTTGATGCCT
GAAAACGTTCTAACGCTAGATAGGAAATGCTTGCATTGAAGGTGAGTTGGTCGTTGAGCG
CTTGCTGACTGAAATGAACGCGACTGTTGAGTTGTTCTTTTTCATACGCATCGGTCGGTG
AGAATTGATCGTATTCCGCGTTTGCTTGAAGGTGACGAACTACGGCTTTCCATTCGGTTC
CTGTTTTAATTTTACCGCCGATGTTAGCAGAGAATGTTTTGTTGAGTAGACCATCTCGAT
CGGTATTGTTTTTTGATGCGGAGAATCCTTTTTGATCGAATATGGATGCGGCTAAGCTGA
AATAAAAGACGTCGGTTCCGCCGCCTGCCGTTGCCACTGTCCGGCGGCTTTCATAGCTTC
CAATTTCGGTGGTTATGGAACCTTTTATGGGTCCTCGTTCCGATTTGGTTATGATGTTAA
TCACGCCAGCCATGGCATCGGATCCGTATAGAGCACTTTGTGGGCCTTTGAGCACTTCGA
TTTTTTCGATGTTATTAACTTCTAAATTTGCGAGATCATAGCCATTGAGATCAAGCTGTC
CGTTCATGCGGACGCCATCGATTAGCACAAGCGTGTGTTGGGGTTTAGCACCTCGAAGAT
AAATGGAAGTGGATTGGCCTGCACCTCCATCGCGTGTAACTTGGATTCCAGATAGCTGTT
CGAGTGCTTCTGAGACAAAGGGAACTCCACTTTGCTTGAGTTGTTCCTCAGTAATAATCT
CCACGGAGGAGCTCATTAGGCTGAGGGGGGTCTCGATACGAGTGGACTGAACGATGAGTT
CATCCATGGTTTCAATGGCATAGGTATGCGTGGTTGTTGCTACGATTGCTAAAGCAATCC
AGTGGATCGATTTCATTTTTTTCTCCTGCCCATGTCGCGAGGCGGTTTGAGGTTATATGT
ACAGGATGGCTCGTTTTCTGGCTTCTGCCCGCAGGCAGTTACAGTTGCGCGTCAGCGGCC
GATTTTCACGGCACTTTCCGGTGACCAACCAATTAAAAAAAGCAAACTATTGGAGATCTT
AAGAAGGATCAACAAGAAACCGAAAGAACCCTGGTTGTGCAGATCGTTATCGGATTTGAA
TGGCGAGCATCGTCATGTCGTCGTATTGGGGGGTGTTACCGACAAAGCTGAGGACGTCGG
CTTCGATGTGGTCGAGCAAATCTGAAGCGGTGTCTTTTTGGTGTGTTTGAATGGATTCGA
TAAGTTGCGATAGACCCCATTCTTGGTTTTGTTCGTTCATGGCTTCGGTAATGCCATCGG
TATAGGTTACGACTAAGTCGCCTGATTTGAGCTGAACATTTCGTGTTTCGGTGATGGAAG
AGAAGGTAGGGGTATCAATCAAGCCGATGGCAATACCAGCGGTTTCTTGGCGATCCATTT
CGGTCGTGTCTTTATGGAGAATAAGTGGGGCTTCGTGGCCGGCACGAGCATAGCTGAGCA
AGTGGGTTTCGGTATTTAAGACCATGTAGAGCATGCTAATAAACATATCTTCTGCGAGGT
TGACGCTGAGGGTCTGGTTGAGAGAGGTGAGCATGCTGGCGGGATCATATTCGTTTTGGG
CGTTGGCTTGGAGTACGCTCCGGCAGACGGCCATCATGAGGGCGCCTCCAATTCCTTTGC
CGCTTACATCGGCGATGACGAGGCCAATGTGTTTTTCGTCGATTTCGATGACATCGTAAT
AATCGCCTCCAATATCGAGGGCGGGGTGGTTAAAGCCGGCGACGTCGACGGTGGGAAGCC
AAGGGAGAGATTGGGGGAGAAGAGAGTGTTGGATTTGTCGGGCGATCTGCATGTCGCGGT
CGAGTTGGCGTTTTTGTTCGAGGGCTTCTTGGAGACCGGCATAATGAATCGGTACGGAGG
CTTGGGCGGCAAGGGCTTGGGCTAAGTTTAGATCGGAATTGGCAAATCGGCTGTTGCCGG
TTCGGTTGGCGAGAATCATGACGCCGATAACATCGTCTCCAAATCGCATGGGAACGAGTA
GGAGGGTTCGAATGCGGAGAAATTCGATGGGGGTTTGTGGAACGCGGACATCCATTTCGG
CATCGTAGATGTGTTCGGAGTTTCCTTTGAGGGCGACTTCGCCAATCAGCGTTTCACCGA
GGGCGAGTGTTTTTTCGGTGAGTAGGGTGTGGAGTTGTTGGGTGGTGTCGGATCCGACTT
GGAGTGCGGTGGGTTCTACCTCAAATAGTGGGGGCATGACCCCGGAGAGGGCCCGGGCTG
AAAGAGTCTTTTTTTGGTTATCACGGAGGTAGATGGCACCGGATCCGGCTTTACAGGTTC
GAACGGCATAGTGAAGAACGCGTTCGAGTAGTTGGTTCATCTCGACCGTTTCGGCGTCGG
CAAAAACGGATCCAACGTTCTGTACAAATCCTAGTGCCGCTTCTTTTTCTTGTAGGAGTG
TGCGGTGTTCGGCTGCGAGTGCTTGATATCGCTTGCGTTGGGCAAGTAGGCCTATGATTA
ATAGGAGGATGAGGGTTATCGTGGGGATGCCGATGCCAGCTAGGTGGAGTGAAGGTGGAT
TCATTTATTCTCCATTGAGTTGGTCGAGGTCGGCTTGAAGGAGTTCGATAACGGATTTAA
ATTCGAGGCGATTTTTTGCGTCTATGTTGGCGAGGTTTTGATGGGCTTCTAGGGATGTTT
CTGCGGTTATTTTTGAGTTGGTTTCTATCGAGAGTTCTAGTTGAGGTTGGGGACGAAGTT
CTGGATTTTCGGTATCGGAGGCCCGGTGATAATCGAGTACACGATTGACGCCGAGTGTGA
TGAGTAGGTCTTCATTTTTTTTGGAGAGATGAGTGAGCTGGAAGCAGAGTTGGGGGCGTG
CTTTGATGAGACAGGCTAATCCTGCAAGGACACCCATGAAGGTGCTATCCATGCCTTCGC
AATCATTCATGTTCAGATAGATGTGCGTGAGATCGGGGGTTTCGATTTTTTTCTTGATGA
AGGTTTTGAGGGAGGGGCTGATGCGGAAGGAGCCTCGGCCATAGAGGCAGATGTAGACCT
TATGGTCTACTTCAGCTGCCGTGAGATTGTCTTGTCGGTCGGAATTCGTCAAATTCTCTC
TCCCGTGACGATATGGGGAAGTGTAGCACTCGGGGGAGGGAGGTCAACGTGTTTGTTTGT
TCTTGGAAGTAGCGGATGAAAGGGGGTGCAACACGATGACGAGTTCGCCTTTGACGTTAC
GATTTTGGAAGGCGGCTTGAATTTCGGCGGGAGTTCCTTGGAGGTGTTCTTCGTGTTTTT
TCGTGAGTTCGCGAGCGACAAAAACAGTTCGGTTTGGGCTGAGGTGTTGCTCGATTTCGC
CCATTAATTTAAGCAGGCGGTAGGGGGATTCGTAGAAGACGACGGGGATGTGCATATCAC
TCCAACGCTTGAGCTCGCGTTCACGACCCCCGCTTTTGTGGGGTAGAAAGCCGGCAAAAA
CAAATCCGTTCTCGCCGATGCCGCTGAGGGCAATGGCGGTGGTGAGAGCGGTGGGACCGG
GGACGGAGGTGATGGACAGATTGGCATGGCGGCAGGCTTGAATGAGTCGGGATCCGGGGT
CGGATATACCGGGCATGCCGGAATCGGAGACCAAGGCGATGGCTTCGCCGCTTTGAATGC
GTTGGAGAATGTGTTCGCTTCGCTGGGCTTCGTTGAATTTGTGATAGCTTATGAGGCGGG
TTTCAATTTGATAGCGATCGGTGAGTCGGCGAGTATGGCGGGTGTCTTCTGCACAGATGA
GGTCGGCGTTGGCAAGGGTTTCGATGGCGCGGGCCGAGAGGTCCTGCAGGTGGCCGATGG
GAGTGCCTACAATATAGAGTCCGGATTCCATGGGCGAAAATCTATGTGATTGGCTGAGGA
AAGACGATCTTAATTGAGATAAACTGCTTGTTCGAGGTGTAGCTGATTTGGTTGTAGGTT
GAGGGTGCGGGGTGGGTCGCTTCGAAGGAGACGTCCATCGGCCGTGTAGTAGTGAAATTG
GAGGGTGTGCGTTCCGGTAGGTAGAATGAGTTCGCCGATGGAGGTGGTGGCTGGGAAAAA
GCGGGCGGTTCGAAGGTCGGCATGCTCGGTTTGACTGAGTAGGGTGCCTACGGCGAGTCG
AGTGAGGGTTGCCCATCCGTCGTTCATTTCTTCGGTGAGGGGTTTGGTTCCGGCTTGGAA
AGCCCATCCTTTCCCGGCAGCTCGGGTGAGGGTGCGTATATAAAGTAGGGGCTGGCGGTG
TTTGAAGATTTGTTGGCTGATGGTTTCGAGGCTTTCGATTTTTTGAAGGCGTAGGGGTGG
ATCTTGATTGATTTGAGCTTCAATGTAGGCGATTTCGTTGAGACGGGATTGGATGCGGGG
TAGTTCTATTTTGAGGTGGAGTCCGGGATCGATGCCGGGCCAACGAATGGCATTCCAGCC
GGTTAGGCCGCTTTGACCTAGCTCATCGGTTTGGGTGTTGAGGATGAGTACGAGGTTTTT
TTCGGTGTGTAAGTAGAGTGCATGGGCTTCTTTGAGTGGGGTTCTTCCGTGAAATCCGAT
GAGGCTGAGGCGCACGTGTTTGGAGGAGATGGTTTGGTTAAAGTTTTCTAGATTGGGCGG
GGGGAAGGGGTAGAGTTCACGTTGTTTGGCAAAAGCCATTTGGAGGCGGTCGTGGTCGAT
CCGGACATCGTCCCAGAGTCCATCGTTTCGATAAAGTAGCATGCCGAGCCAGCGGCCGAG
TGCGGATTCATGAAAGGGGTGGTTTTCGGGGGGGGTGAAGGTTTCTGGTGTATAGGGTAG
ATCGGTGTAGGCTTGGGTGTATTTGGTTTGCAGTTGGATCAGCTTTTGATCGATTCGACG
AATCTCGACCCAAGCTTGGTCGGGTTGATCAAGGGCGATGTAGTTTAGGGCTTTGAAGAT
GTGAAGATAAATTTCTTCTGCATCATCTCCGGCATAGTCAGCGGCATTATCGTTGAGGAT
GATGCGAAGCGGGAGTTCGGAAACGCGATGGGTGTGTTGTTTTTCGAAGTAGGTATTTGC
ACGTTCGAGGGTTTGATTGCTGGCTTGATATTCGCCGTTCCAGTGTTGAAGCATGCCGAC
GTTGAGGAGGTGAAGGAGTTGATCTTTTTGGGGGGGGTGTATGTGCTTGAATTTGTTGTA
GAGCGGCGGCGGGATCGTTTAAGCGAAGTAGCGTGTCAGTTCCGCCGTAGTGGAGCTGAT
GAGTGCGCAAGGTGCTACACCCGGTGAGAGTGAGAAGAACCATGGTGATGAGGGCGCCGC
GCGTATGCGGGTTGCGGGTTACCATCGGAAGAATGGTTTTTTGACCTGTTTCTTGATTTT
TTTACTTCCGATCCATTGCTTTTCGTTGGTTTGCAGTTCGATCAATTCAAGATCGACTTG
ATAGAATTTGACGGTGGTTCGGTTTTCGGTGTCGAAGATGGTTTTGATGCTGCCGATGAG
CATAAAATCAGCCCCTGTTTCAGCGCGCATTTGCTTGCGGGTTTCGGGGCGTGCCCAATC
TTGTTGTTCTTTTCGTTCTGTGCGTAGTTGGTTTCTTTCGTAGGGATTGGCGACAAAGAT
GACGCGTCCGCTATTGGTGAGTTCGCGTTCGAGATCTTTGATGAAGGTGCTGGTTTGGAT
GTGCTCGGAGCTTAGGTTGCGGATGTTTCCGACAATGACGGTGGGTTTGTGTCCAAGTTT
GGCAGCGTAGATGCCGATGAAGGGTCGGGTTGATAGATCTTTGATCATTTCTTCGGAGAC
TTCACGGGAGTCGGTGTCGTTCCATTTTCCGGAAAGGTCGGTGATTTCGGTGGGATCAAG
GCGTTCTACGTCTGTGGCGCAGCCGGTAACGACGAGGGTAAGCAGGAGGAGTGCACAGAT
TGCTTTCATAAGGATTCCTTTTTTCATGATTTTGTTTGTAGACTCGTTGGAAGAGAATTC
GTTCAGTTTTAATTTAGTTGTTTAGGCATTCGCCAAGGATGAGATCGAAGTCGGGATCGC
GGATGAGTTGAAGTAGTTGGTCGGGATGGAGGAGGTCTCGTGTTTGAAGGTTGCTTAGGG
CGGTTCGAATGGTTGGATTGGTTCCGATGCGGGCGAGTTGTAGGCAGATACTGGTTTGGG
TCTCTTTTCCGGTTAAGAGCCCAATTTGACGGATGTGATTGAGGGTTTTTTGGTCGGAGA
AGAGCGTTTTTAGGGATGGGTTTTGTTGAATGCGGGCGGGGTCTCCGCTGAGTAAGTCGG
CACCGATGGTGGAATCGTTGAGAAGCTGCTGCATGGATGTAGCTTCCAAGATCGTTTTTG
AGAGGGCGATGGTTTGGGCGGGTTTGCTAATGGTGTTGGCAAGAGCAACGGCATGGTGCG
CTTCGTTCTGGGTGGCGGCGATGCGGCATGCGGTTTGGTAGATGAGGAGTTCAGTTTGTT
GGGCGGCGATGCTTTTTTCGGCGCCGGGGAGGGTGGTTGCTTTTGTGAGTGCAAAGAGGA
GGTTGGCGCTCCAGAAAAGGGCGCTGATGATGATGAGGGCGGAGAGGGAGGATAGTGTGA
TGCCGCCGATTCGGTCGATGAATCGTCGAAGTGGCTGCATGGATTGAAGGTGGGTTTTAC
GTTGGTCGGTGAGATTGGTGATGATGACGTGAAAAATGAAATAGGCGAGCGTGCCGCTAA
AAAGGCCAACGGTTGGAATGGTTACGATTCGGGGTCGATTTGCCCATTCTCCAATCCAAT
TACCGAGGTAGCGTCCGGCGACGAATCCGACAATGAGAGCGATGATCACTTGGAGCATAC
GTAGCAGGGAGATACGGGTACCGTTGATCCATCCGCTCCACAAAAAGAGGAGTAAGATCA
ACGCCGTTAAACTGTCTAGAAGGAGATGCATGGTTCGTGATCTTTCTTTATGATGGGGAA
ACGATAGTGCTATTATGTTCTTTAATGAAGCAAAAAGGCGGGAGTTATTAGTGGAGTTTT
TGTATGCATCGGCCTTGAAGAAGCGGTTTGCTTGCTATGGTCATTTTTATGCGTGGCGGG
TGGGTGCTGAGGAGCATGCGTGTCGGAGTGTGTTGGAAATTGTGGATGGGCAGGTGGATG
CCTCTGATCCAAACCGCTTATGGGAGCGTCGGGCGGATGCGGTGGTGGTGATGATGAATC
CGGGTTCGTCGCGTCCGTTATCGGGGGGGTGGGAGACGGAGGTGCGAACATATCCTGAAG
TGAACTTGAAGGAGAAGGTGTTGGTTTTGACGCAGCCGGATAATACGCAGTATCAGGTGA
TGCGGGTGGCGGTGGCATGTGGTTGGTCGCACGTGCGGGTCTTAAATTTATCGGATTTAC
GAGATCCGAAGTCGGGGTCGTTTTTGGAGCGTGTGAATGCGTTAGAAGATGATTCGAGGG
GGGGACTGCATAGTCTTTTTTCGGTAGAGCGGTCGCGGGAGTGCGCGGTGGGACTGCGGC
GACATTTGGAGCCGATTTTGGTTGGTTGGGGGCAGGATATGGGACTGGTTCCTTTGGCAG
AGCAGTGTATCGATCGATTGGATGGAGCCCCGATGGTGGGGGTTGAATCATCGATTCATC
CTGTCTTAAATGCGCATCCGAGCCCGATGTTACAGCGCATGAAAGTGGCGTGGTTAGAGC
GGATGATAGAGCAGTTGGAGAGGGTGTGATGCGATTGCTTTGGGGGTTTGTTTTTGTTTT
AAGCTGGGTGTTTTCTGCGATGGCGCAGATGCCGCATGAGGTGTTGGTGATTGCGAATCA
ATCTTCGGCGGGTTCGTTGGAGGTGGCGAATGCGTTTATGGAGCGGCGGGGGATTCCTGC
TGATAATCTGGTTCGGTTGGCGATCCCAGAATCGGTATATGCAGGGCGGGCTACATGCAA
TCCCGATACGTTTGAGGAATTGATTTGGATTCCGGTTCAGAAGGAGGTGGTTTCTCGTCA
GCTTGAGGATCAAATTCTGGCGTGGGTGTATTCAACGGATTTTCCGATTCGGATTAAGAC
GGATGCATCGGATCGGCGGCAGGTTTCGATATGTGGGCAGACGTTTTTGAAGAATCGCCG
GGTTGAGGGGGCATTGATTGAGGAAGGGAAATATCATTCTCCGATTTTTGCTGGGCCGAA
TGAACGGTTGCGGTTGCTTTTTCCGTCGTGCTCGTTGGGCGCCTTGAAATCGGGATTGGG
TTCACGAGTGGGTGAGGATGATGCGGTTGAGCGGTTGCGTTCGGGGCTGGGTGGGCGCAT
GCCTTTACCATCTATGATGTTGGGGTATACGGGTGCGGGGGGAAGTTCTCTGGATTCAGT
ATTGGCGGTGTTGGAGCGAGGGCAGCAGGCGGATTATCAGGGGCGCCGGGCGGGGCTCTA
TTTTGTGACCAATAGTAATGTGAGATCGACGTGTCGTGATTGGCAGTTTGCATCGACGAA
AGAGCGGTTAGCGGAGCGCCGTGTGGAGGTGGTTGTGACGAATGAGTTTCCGGTGGGGGC
GTCGTCTATTATGGGTCTTCTTTGTGGTGCGGAGCAGGTTTCGCCGACGGAGATGGGTTC
ATTTGCACCCGGTGCAGTGGCGGAACATTTGACGAGTTGGGGGGCGGAGTTTCAGCGACC
GCAGACGAAGTGCACAGCATGGTTAGATGCAGGTGCCACGGCGACCTGTGGATCGGTGGT
AGAGCCGTATGCGAATGCAAATAAGTTTCTTTCGGCGCGCTTTTTTGAGCATTACACGGC
GGGATGTTCTGTGTTGGAGAGTTTCTATCAGTCGGTGGCATCGCCGTTGCAGCAGCTTTT
TTTGGGAGATCCGTTGGCGCGACCGTATGCGCCGCCGGTGCGGGTTCGTTTGTTGGGTGT
GAATCGGTTGTCGGAGGAGCCTTTTCGGTTTCGGGCAACGGCGACGACTCCGTTGAGGGA
TGTTTCGTGGCGGTATACGTTTTTATTGGATGGTCGGGTGGTTGAAGCGGCTTCGAAAGT
CAATTCGTATCGGGTGAATCCGGTTGATTTGGCGGATGGGTTCCATACGTTGCAGTGTGT
GGCGTGGGTGGACCATTCGGTTCGTTTTTATGGATCAGATACGAAGGCGTTTGTGGTGAA
TCGAGTTGGAAGGGCTTTATCGATTTCATCGGATATAAAACCATTGGGTGCAGGGGTTCA
TGGGGTTCATGGGGTTCAGGTGATGGTGGATGGAGCGGATGTTCCTAAACGGGTTCGGTT
GATCTCAGGTGCAGAGGTGCTTGATGAACGGCGTTATGATTCGGAGCTGTTGTTGCGATT
TGAAGAGTCTCGGGGGGGGAATGGAGTGTGTCGTTTGCAGGTGGTTGGGGTGTATGCGGA
TGGGATGGAAGTGGTGAGTGAACCCTTGGTGTTGAGGGTTTTTAATTCGTTGAATGAATA
GAGGTGTCGGGTTGTTGGTTGGGGCTGATCTTTCGCTTTTGGTCGCTTTCTTTTTTTTGG
TGTTTGCTTTGATGCCGGTTAAAAAGGTGCAGGAATTTACGCTTTAATTTGAGCAGGTTC
GGCGGTAGGTTTTGCGGTCTATGAAGCAGATCATAACGCAGGTTAAGAGTGAGGGGCCGG
AGCAGACATGGGAGGCGGCGGCGGCTTTAATGGAGTCGTTGGAGCCGGGAACGGTGATTG
CGTTGCATGGGGATTTGGGTGCTGGTAAAACTTGTTTTATTCAGGGTTTGGCGGCGGCGA
TGGGTATTACGGATCCGATTACGAGCCCGACGTATACCTTGATCGGTGAGTATGAGGGTC
GGATGAAGTTGAATCATATTGATCTGTATCGGTTGGCGAATAGTGTGGAGGCTCTGGGTA
TTGGTTTAGAGGAATATTTGGAGTCGGATGGCATTACGGCGATTGAGTGGGCTGAGCGGG
CGGAGGAGATTTTACCGGAATCGATGTTGCATGTATCTATCGAGAAGGGGTGCGATGAGA
GGTCTCGGCAGATTGAAATTTGGCGGGAGGTTGCATGCGAATCGTAGCGGTTGAGATGAG
TGCGTCAAAGGGAAGTGTGGCGTTGGTTGATCAGGGCGAGGTGCGGGCTTCTTTTTCGTG
GGAAGAGAAACGGGAGAATCGGCAGCAGTTATTTGATGCGTTGAAGGCGTTGGCGATTGA
GTGGAGTTCGGTTGATCAGTTTGTTGTGGGTCGTGGACCGGGTGCGTTCTCGGGGATGCG
GATTGCTTTTTCGGTGGTGAATGCGTTGGCGGCGCCGGATAAAACACCGGTGGTGGCTCA
CAATAGTGGAGCTGCTGTGGTGTATGCACGGGGTGCTTCGCAGAGTGTGGTGGTGGGGGA
TGCACGCCGTAAACAACTTTGGATTGGTGCGTTTGAGGGGCTTGAGCTTTCTCGGGCGTT
TACCTTGATTGAGCCGTCTGATTTACCGGAATGGATTCAACGTGATACGGTGGTGTTGAG
TCCGGATTATGATCGATTGGCTTCGGTATTAGATCCGTATATGGGAGATTCTGCGGGCTC
GTCTATTCCGCAGGCGGCGGATTTGGCTAAGGTGGTTTGCTTGCGTGCTCGCTCGGGCTT
GGAGATAGAACTTTTTGAGCCTCTCTATTTACATCCGCCCGTTTTTGTTGAACCGCGTTT
CCCGGCCTAAAGAGGTCTGTGCTTGAGCGGTTGGGATGAAGGGTTTATAGTGTGTGTATG
AATCCGATGGTTGAGGCATACCGATTATGTGATGAACTGCCGACGCGCCGTACGCTTGAT
TTAGAGACGGTTTTGGTGGCGGGTGCATCGGGCTATATCGGCGGTCGTTTGGTTCCGGAG
TTGGTTGCGCGTGGCTATCGGGTTCGGGTGATGGTTCGATCAAAAGTGGAGGCGGTGAGT
GATCGTTGGTCGAATTGCGAAGTGGTGGTGGCGGATGCTTTGAATCCGGAATCGTTGACG
GCTGCTATGGAAGGGGTGCATACGGTTTTTTATCTGATTCATTCTATGTTGGTGGGTCCG
AAATCTTTTGCGGATGCGGATCGATCTGCTGCTCGATGGGTGCGTGAGTCCGCGGAGCAA
CAAGGGGTAAAGCGGATTATTTATTTGGGGGGATTAGGCGATAAGCGGGTTCGGTTGAGT
CCGCATCTATCGAGTCGGATGGCGGTGGCGGATGAGTTGGCTCTTGGTTCGGTTCCGGTC
ACGTTTTTGCGGGCTGCGATTATTTTGGGTTCAGGGAGTGCATCGTATGAGATGATGAAT
CATTTAATTCGTCGTTTGTGGGTGTTGCCGGTGCCGGGTTGGGCAAAGACGCGATGTCAA
CCGATTGCTTTGCGGGATGTGATTAAGGTTTTAGTGGGCGTGCTGGAACTTCCAGAGACG
GCGGGAAAGATTTTTGATATTGGAGGCCCTGATATATTGAGTTATGAGGAGCTGCTGAAG
ACCCATGCGGATGTGCTGGGTCGGCGTCGAAAATTCATTCCTTCTCCGCTCTCTTCGATT
CCTTTTTTTGCGATGATGACGAGTTGGCTGACACCGGTACCGGCTCCGATCACGCGTTGT
TTAATGGAGAGTGTGGAGCATGATGTGGTGTGTGAGGGGAGTGATATTTTGGAGGTGCTT
CCTTTTCGGCGAATCAGCTGTCGGGAGGCCTTGGTGTTGGCGTTGTCTCGAGAGGAGCAG
GATGCGGTGCATAGTCGTTGGACGGATAGCTATCCGCCGGGTTATGAGTTGGCGATTAAG
TTGAGTGAGCTCTCGGGAGTGCCGACGTATACTTCGACGTATTCATTGGTTACGGAAAAA
TCGGCGGAGGCGTTGTTTCAATCGATTTCCTACATTGGTGGGGAGAAGGGATGGTTTAAT
AGTACTCCTTTGTGGCGGTTGCGGGGCCTGATTGATCGGATGCTTCAGGGAGTGGGGACG
CGAAGAGGTCGACGGAGCCCTACGCGATTGCGGGTGAATGATGTGGTTGATTTTTGGCGG
GTTGAGCAGGTGAAGAGGCCGAATCGATTGTTGTTGCGAGCGGAGATGAAGTTGCCGGGT
CGGGCTTGGTTGGAGTTTCGGGTTGATCCGGAGGATGGGGTGCAGCGGTTGAGTGTTCAT
GCGTCTTATTATACAAGGGGAATGGGTGGACGGTTGTATTGGTATATCTTTCTTCCGTTT
CATCACTTTATTTTTGGGGATCTCATTCGTGGGATCGAAAAACGGAGTGAGGGGCTTGCC
GATGGACGCATTTGATCTGCCGCCTATCTGTCCGCCCCCGACGAATGATTTGATTCCGAT
GTTTGTGATCATTGGGGTGGTGGTCGGATTTATGTGGATGCGAAGAAAATTTTTCAAAGG
AAATAGATCGGATTAACGTTGTTGTTCGTTGCGTTTTTTCGGTTCTATGCGGATGGCTTA
TGTGCTGGTTTTTTGGGGAGGGGTTTATGAAGAGATTGTTTTTGTTCGTCGGGTTGATTG
CATGGGGAAGTGGGGCGTTGGCTTCGAGGGTGGAACGCCCGAATATTTTATGGATTACGA
GTGAAGATAACAATGTTAACTGGGTGGGTTGTTATGGAAATGAATGGGTAGAGACCCCTC
ATATTGATGGGTTGGCTGCGGAAGGGTTTCGGTATACCGAAGTGTATGCGAATGCACCGG
TTTGTGCGCCTTCGCGCTCTACGTGGATTACGGGGATGTATGCGGTTACAATGGGTACGC
AGCCGATGCGAAGCCGGAATGTGATTCCGCATGATGTGATTCCGTATTATCCAGATCTGC
TGCGATCGGTGGGGTATTATGTGGGGAATGATAATAAGACGGATTATAATATTGGGGGGC
GTGAGGATCAATCATGTTGGGATAATCCGACGGAGGTGAATTGGGAGCGGTTAAAGGAGC
AAGAACCCTTTTTCCAAGTGGTAAATTTTTATGAATCGCATGAGAGCCGGACGCAAGGCG
ATTTGGTGGATATTGAGCATGTTGCGATGGAGACTCGTTTGCGAGCGTATCATCCAGATG
TGCCGGAGATTCGGCAAAATTATGCAAAGTATCACGATGCGGTAAAGCGAATGGATCGGC
GGGTGGGCGAGGCGTTGGCGGCGTTGGAAGCGAGCGGGATGGCCGATCGTACGATCGTTA
TTTATACGTCGGATCATGGGGGGGTATTGCCGCGGAGTAAGCGTTATTTGTATAACACCG
GATTACATTGTCCGCTGATTATTCGTATTCCGGAGCGGTATCATTCTTTCTGGCCTATGG
ACGCGCCGGGGGGGGTGGTGGATCGATTAGTTAGTTTTGTTGATATGCCTAAGACGTGGC
TTTCATTGGCGGGTATTGAGGTTCCAACTTATTATCAGGGTCGAACGTTTTTAGGTGATG
AACAGGAGCCAGAAGCGGCCTATCACTATGCCTTCCGTGGCCGGATGGATGAGCGATTTG
ATTGCGCGCGCGCGGTGCATAATAAGCAGTTTTTATTGGTTCGAAATTATATGCCGTATG
TGCCGTGGGTGCAGCACTTGGCATATCAGTGGAAGATTCCGGCGATGCGTGCTTGGGAGG
CTCATGTTCAGGCAGGGAAGGCTACGCCGATTCAAGCGCGGCCGTTTTCGGCGAAGGCGG
TGAGTGAAGAGCTTTATGATATGAAGGCGGATCCTGATAGCGTGTATAATTTAATTGATG
ATCCTGCTTATGCGACGATTGCTGCAGAGCTTCGTTTGGCGCTAAAAACGTGGCAGCTTG
AGGTGGTTGATACGGGCTTGATTCCTGAGTCTGAGCGAACTCGTATGGCGGCGGATGCAA
ATTTAACGATCTATGAGTGGGCGGCAGATGCAGAGCGATATCCGCTGGAGCGCTTGTTGG
ATGCAGCTGATATGGCATTAGCGCAGGAGATAAAAAATCGAGCTGTATTGCGGCAGCTGT
GCGGGAGTGAATATCTGGGCGAACGTTATTGGGGGTCGGTTGGACTTTTCTTGATAAAGG
ATGATTCGATTGCGGAGCTGCTGTTGACAGATGAGTCGCATGAAGTTCGTGCGATGGCGG
CGTGGACGTTAATACAAAATGGACGAGAAAAAGAGGGATTATCTGCGTTGCGGATGTTGA
TTGAAAAAGATTCGTATGCCTTGCTCATGGTTTTGAACATCCTCGATTGGATGGGGGAAG
CTGCTCAATCTTTGCAAGATGGATTGGCGGAAAAAGAGTTTGAAGCCGATGCAGATTTAC
AAAAGATGCAGCGATATTTGCTGCATAAATGGAACTAAAAAATGGTGGGCGAGGCGGGAC
TCGAACCCGCACGCGATTAAGCACCAGAACCTAAATCTGGCGTGTCTACCAATTTCACCA
CTCACCCGTCCTGAAGGGGAAGAAAGTAGAAGGCTTCGTGGGTTCGCACAAGTTCAAACT
TCAGCGTCTTGCCATGCCTGCTGGAGTTGTTGAATTATTCTGTGTGGCTGGGAAGAGTTG
TTTACGGCACTCAGAACACAGAAGGCAGTGAAGGCGTGTTGTCGGAGGGTCGCCAGTTTT
TCTATTTGAATTCCACCAATCGCAACACTTGGACAGTTGACGGATGCAGCAATACGGCCC
CCTTCGGCGACGCCGATAACGGGGTCGGGGTTACTTTTACTCTGGGTGGCATAGATGGGG
CCGATGCCGATGTAGTCGGCACCTGCGGCTTGGGCGGCTTGGGCTTGTTGGTGGTTATGG
GTACTGAGACCTATCCATTTATGGGGTGCATTCCAGCGTTTTCGAGCTTCTTTGATGGAG
CCATCTTGTTGACCGAAGTGAACTCCGTCGGCATCCACTTCCATGGCGGTTTCAAGGTGG
TCGTTGATGATGAGGGCGGTCTGAGTTCCACGGGTTATATCGCGAAGACGCTGGGCTTGA
TGTAGACGGGTTTCGGGTTGTGCGTTTTTCATGCGTAATTGAAGAAATGGTACGTGTGCG
TCTACCGCGACTTGTGCTGTTCGTTCATACCCGATGACGGGGTCGGTTAAAATGAGATAG
AGTCCTTCAAGGGTTTTCATAGAGGGAATCTAGCTTGCCTTGATGAATCTGTAAACCTTT
CCGAAATTAATCACGTTTATATTTTTTTATGAGTTGCTCGGTGATAAGGTGATAACTTAT
GAAAAATTTTTTATTATATACTTTGTTTATCTTTCTAATGGGTGTCAGTTCGGTATTGGG
ACATTAATTTAGCTTGCCCGATGGGCGCTCTATTGAAGCAACGATTCTCTCGTTTGATGA
TCGTTCTGGTTTGGTTGAATTGGAACGGTTGGATGGAAAAATAGTTCAGGTTAAACCTAC
TGTTTTTGTGGAGGAAGATCAGCGTTATATTCAAACGTGGTCGGCAGATCGGCTTTTTCT
TTCTTCCCTCTATCTTCAGGTTGGGGTGGATGATGTGGTGTTGGATCAGTGGAAAGAGGA
GGAGTATGCGAACCTTCGTGATACCGCTGGAAATGTGGATCGTGAATTAATGAAGGAGAC
GCGTTTTGAAAAGATGGCTTTTGAAGTGGCTTTGAAGAATCGGAGTGCCGGGCCGTTTGA
AGATTTGTATGTTGAATATGTTATTTTCTATGAGCAGTCGCAGGAGTCATATGAGAAGCC
GGTATTAGAGCAACTGATGAAGCGTGATAAGATGGAGATTGAACGTGTTGCTGAAAAATC
AACGTTGGTAAAGCAGACGGATGATGTGACGGTTCATAAAGATAATATCATGAGCAAGAA
TTGGACATCGGGTCGGTCGCGAACGGGCGGTAAGGGTGAGGTGCATGGGTTGCGTGCGAG
GTTGTGTAAGAAGATGCTGGATGGGACGGTGAGTTATCGTGAATTCACGAGTCCTTCGTC
GTTGTCTGAAACTAGATATCCATGGCCGGATTGATCGTTTTTATGATTTGAGCGACGTGA
GAAATGGATTCGGTTTGAACTAGTTTTGCGCGGAGTTCAGCGCAACCGGGGAATCCTTTG
CAGTAGATGGAGTAGTAGCGGCGGAGAATATGAAAGTTTTTGCTGCCTTGCCAGACGCGG
TCAAAGAGTTGGGTGTGGGTCCAGAGCATCTCTAGTTTTTCTTCTTGGGTGCGTTCGCGC
TGTTCTTCCATGAAGAGCCATGGGTTGTCGAAAATACCGCGGCCGATCATGGCTCCGTCG
AGTTGATGTTGGGTACATTTTTCGCGGGCTTCTTGAATTGATTTGACGTCGCCGTTGCCG
ATGACAGGGATGTCGGGTGCGATCTGATCCCGGAGGCGAGCGGCTTTGGCGATTTCATTC
CAGTTGGCGGGGCCGACGGACATTTGTTTTTGGGTGCGTCCGTGGAAAGTGAGGGCGGCG
GGTCGGGTTTCTAGGAGATGGGCGGCCCATTCTTCGGTGGCGATTGATTTGAGCCCGATA
CGGGTTTTGACGGAGACGGGTAGGTGGCTGGCTTCTTGGGCGGCTTGTATGATCTCTTTG
GCGAGGGTGGGGTTGCCGATGAGACCGGAACAGCAGCCGCGGCGGACGACTTTGGGTACG
GGGCAACCCATATTGATGTCGATGCCATCGAACTCCATTTCCTCGGCTATTTCTCGGATG
ATTTGGGTGTAATTTTCAGGCGTATTGCCCCAAATTTGGGCGACGATTTTGACATTCTTT
TCTTTGAGAAGTTGGCGTTCTTCGTCGGTTACGCGGAGGCGGTGAATGATCCGGTTGCGG
GCTTTTTGATGAACGAGTCCGTCGGTCGATACAAATTCGGTCATGACGACATGGAGGGCG
GTTGGGTCGGCGATGGTTAGTAGAAGTTCGCGCAAGGCGGTATCGGTTACATCTTCCATC
GGTGCGAGAGCGATGATGGGACGGTCAATCGTATTCCAAAAAGAGCTCATTTGAAGTTAG
GCGTGATTGGGATGCAGGTCAGGCATGATCTTTTCGTCTACTTTTGGTTCGGGTGCTGGA
GCGTCCATTTCAACTTCGAATCCAGCATCTTCGATCATTTTTTTATCGGTTTCATAATCT
TGCCCGCCGGTGGTTAGATATCCAGCTGTAAACATGGAGTTGGCGGGATAGAGGGCGAGG
GCCTGTAGGTTGAATAGGGTGGTTTCTCTTCCGCCTGCAATTCGAATTTCAACGGAGGGC
ATTACGAAGCGCATCATGGCGAGGGCTCGTAGGCAGTCGTTGGGTGTAAGTGGGTTTGGT
TTTCCGTGAAATGCAGTGCCGGGGCGAGGATCGAGAAAGTTAACGGGGACTGAATCGACC
TGTAGATCGGATAGAGCAAATGCTAAGTCGACTCGGTCTTGCATCGATTCGCCCATGCCA
AAAAGACCGCCGCAGCACAGGTCGAGGCCTACTTTTTTGACGAGTTTGGCTGTGTTGACT
CGATCGTCGAAATCGTGTGTAGAGACCACTTCGGGGAAGAATTTTTCGGAGGTTTCGAGA
TTGTGGTTGAAGCGGTTGACGCCGGCTTCTTTGAGGCGGATTGCTTTTTCTTCGGTGAGC
ATGCCGAGAGAGGAGCAAATTTCGAGTTGGGGATGTTTTTGTTTTATTTGGATCACGGCT
TCGCAGATGGTGTCGACTTCTTTTGGTGAAGGTGAGCGTGTGCTTGAGACAAGGCAGTAG
CGTTTGGCTTGGCGATCAACGGCGGCTTGAGCGCCGTCTAGGATGGTGTCAACGGTTTGC
ATGTCGTAGCGCTCAACGTTGTTGATTGCTTTGGTCGATTGAGAGCAAAATGAACAGTCT
TCGGGGCAAACTCCACTTTTTACGTTGCGGAGGAGGTGCAGAGAAACGGTGTTCCCGAAG
TGTGTATGGCGTAAGCGGTAGGCGGCTTGCAGAATATCAAGTAGTTCGCTGTTGGGTGCT
TCTAAGAGGGCGAGGGCTTCTTCGGGTGTGGCGGTGCCGCCCTCGAGAATGCGTGCGCTA
ATTGATTTCCAGTCCATGTTGTGTTCTCCGTCTTTTATTCGGGCTTTAATGTAGGGATGT
AAAGAGGGGTTGTAAATAATCGTGATCAAAAATCGAGATGAAAAGATGAAATCGTTTGAC
TCATGACACGATTGTTTTAGTGTTGATCAATCGCTAGGGGTGCTTTGTGAACCATTGCTG
AGAAAAACCCTTGGAACCTGATGCGGGTCATGCCGATGAAGGGAAGCGTGAAATTTAGGT
TCCGCGATGAAGAGTATTTAAAAAAAACAGGAGCCGTCATGATTCAACAGAAACATTCGT
ATACCGATTATGGGGATGCATATCCCAACTCACGCAAATTGTATGTAACCGGAAGTCGTT
CCGATATTAAGGTGCCTATGCGTGAAATCCGTTTGTCTGAAACGAAGAAGGCGGATGATT
CGATTGAGGAGAATGAGTCGGTTCGGGTGTATGATACGAGTGGACCTGCGACAGATCCGG
CGGTGGAGTTGGATCTGGAGAAGGGATTGCCGCGATTACGTGAAGCTTGGATTGAGGAGC
GCAATGATACGGAGTGGGTGACGGAACGCGGGTATCAGGCGGGTGATGATGGATTGGGTC
AGGATGCGAAGCGTATTCCTTTTGATCCGGCAGATAAGAAGGTTCGTTGTGCGCTGGGGG
ATGCGAATGTAACGCAAATGCATTATGCGCGGCAGGGTATTATTACGCCGGAGATGGAGT
TTATTGCGATTCGAGAAAACATGGGTCGAGCGGAGGCGACAGGACAGGTGTATTGTCCGT
CCGAGCATCAATCAGGGTTGCTTCAGCAGGCGCAGACAGCGGCGATGCGGCATGCCAATC
ATCAGCATCCGGGGGAGTCGTTTGGAGCGGCTATTCCGGCATTCATTACGCCTGAGTTTG
TGCGAGAAGAGGTGGCGGCTGGACGGGCGATCATTCCGGCTAATATTAACCATCCTGAAG
CTGAACCGATGATTATTGGGCGTAATTTCCGCGTTAAAATCAATGGTAATATTGGCAACT
CAGCAGTGAGTTCAAGTATTGGTGAAGAGGTGGAAAAGGTTCAGTGGGCGACGTTGTGGG
GTGCGGATACGATTATGGATCTTTCGACGGGTGAGAATATTCACGATACGCGGGAGTGGA
ATATTCGGAACTGTCCGGTTCCGGTGGGCACGGTGCCGATTTATCAGGCGTTGCAGAAGG
TGGGAGATCGGCCGGAAGATTTAACGTGGGAGCTTTTCCGCGATACGCTGATTGAACAGG
CTGAGCAGGGGGTTGATTATTTTACGATTCATGCGGGTGTTCTATTGCGGTATGTGCCGA
TGACGGCGCAGCGCGTTTGCGGGATTGTGAGCCGGGGGGGGTCGATTATGGCAAAATGGT
GCGTGGCGCATCATAAAGAGTCGTTCCTGTATGAATATTTCGATGAAATTTGCACGATTT
GTAAGAAGTATGACGTTTCGTTGTCGTTGGGCGATGGGATGCGTCCGGGTGCGATTGCTG
ATGCGAATGATGAGGCGCAGTTGGGTGAGTTGGAGACGTTGGGTGAATTGACCAAGCGGG
CATGGAAGCAGGATGTGCAGGTGATGATCGAGGGACCGGGGCACGTCCCGCTTCAGGCGA
TTAAGGCGAATATGGAATGGGAGTTGGATGTGTGCCATGAGGCTCCTTTTTATACGTTGG
GTCCGTTAACAACGGATGTGGCGCCGGGTTATGACCATATTACAAGCGGTATTGGTGCGG
CAAATATTGGTTGGTATGGCTGTGCGATGCTTTGTTATGTAACTCCAAAAGAGCATTTGG
GCTTGCCGAATAAAGAGGATGTTAAAGAAGGTGTAATTACCTATAAAATTGCGGCTCATG
CGGCGGATTTGGCAAAAGGATTCCCGGGTGTGCAGATGCGGGATAATGCACTGAGTAAGG
CGCGGTTTGAGTTTCGATGGGAGGATCAGTTTAATTTGGCTCTCGATCCGGTTCGTGCGC
GGGCGTTCCATGATGCGACGTTGCCGAATGATGAGGCGAAAACAGCGCATTTTTGTAGCA
TGTGTGGACCTAAGTTCTGCTCGATGCGGATTTCTGAAGATGTTCGGCAATATGCGGCGG
AGCATGGATTTTCGGCGGAGGAGGCCTTGGAAAAGGGAATGGCTGAGAAGTCGCAGGAAT
TCGCGGATCAAGAGGGCGAGCTGTACCGGTAGAGATGATCCCATGTAGCTTTCTCATTGT
TTCCGGCTTGTGGTCGGGTATGATTTTCTTTTTATGAAGAAAGGTGAGGGAGCGGATGAT
TGCTAAAGATAGTACCTATGTAGTGATGGGCATATTGAACACGGATTCGATTGCGTATGC
AACGGGTCGGTTAATTGAGGCGCTGGGTGGTAAGGTTATTTGGACGGCGCAAAATGAGCG
CATGAAAAAGATCTTCTTTGATCGCGGTTGTAAAGATTTGAGCGATGACGTGAAAGCGTC
GATGGACTTCCGGTATTGCGACGTGACGGTGAAAGAGGAGGTTGAAGCACTTTTCTCTTC
AACGGGTGCAATTGATGGAGTTTTGCATTCGATTGCGTATGCAAATCCTAAGACGTGCTT
GGGTGGAGAGGTGCTTTATACGGATGCAACTGAAGATGTGTTGCAGGGCTTCCATATCAG
TGCGGCTTCGTTGGCAACGGTTGCCAACTTCGCGGTTCCTCAGATGAAAGAGGGAGGCTC
GATTGTCACGCTCTCTTTTGAAGGACAGCGACCGTTTCCTTATTATAATTGGATGGGGGT
TAATAAGGCGGCTCTTGAGGCGGTTGTGAAGGCGCTGGCTCGAAACTATGGAAAAGATCG
GGTGCGGGTCAATGCGGTTTCAGCGGGTCCTTTGACCACGAAGGCGGCGTCTTCGATTCC
TTATTTTGAGCATTTATCAAACACCTGGGAGCAGATTAGTCCGTTGCCGTGGGATACGGT
GGAAGATAAGGCAGAGGTTGCGGGTGCGGTGGTCTTTTTGTTGGGGCAATTCGCAAAAAA
GATTACGGGTCAAACGTTGTTTGTGGATGGTGGAGCTAACTTTATGGGCGGTACGTTGAT
GGATTTTGAAAAACCGAGTGCGAGTGAAGGATAGAGCATGGGGTTGGGAATTGGAATTGT
TGGATTGCCGAATGTGGGCAAGTCGACTTTATTTAATGCGTTGACGCGTGCGCAGCATGC
TGAGAGTGCCAATTATCCATTTTGTACCATCGAGCCGAATAAGGCGGTGGTTCCGGTTCC
GGATGATCGATTGGATCGATTGGCTGCCATGGCGGCCTCGCAAAAAACGGTTCATGCTAC
CGTTGAATTTGTGGATATTGCGGGGCTCGTTAAAGGAGCAAGTCAAGGGGAGGGGTTGGG
AAATAAGTTTCTGACCAATATTCGAGAGACAGATGCGATTTTACAAGTGATTCGTTGTTT
TGAGGATGATCAGGTGGTGCATGTGGATGGATCGGTCGATCCAATTCGCGATATCGAGAT
CATTGAAGCGGAATTGGTTATGGCGGATTATCAAACAGTTGAAAATCGCTTGCCTCGTTT
GATCAAGGCGGCGCGTGGTGATAAATCGTTGGCGCCTGCTGTGCCGTGGTTTGAGGCTCT
GCTGGAGCATTTGGGTGCGGGAAAGATGGTTCATGCGTTTGAAGATCGCGAGAGTGATTT
GGCGGTTCGATTGTTGGGTGAGACTCAGTTTTTAACGGATAAGCCTTTTATTTATTGTTG
CAATGTCGACGAGGCTGGATTGAGCGGATCGCCGGCGTTTGTGGAGCAGGTGGAGCAGTA
TGCGGCTGCACGAGGCGCTGAAGTGGTGCGTATTTGTGCCAAGATGGAAGAGGACCTCAA
TGGAATGGATGAGGGCGAACGGCTTGAGTTTTTGGAAGAGTATGGGGTTTCGGCCAGTGG
GTTAGATCAAATCATTCAGACGGGGTATCGGACGCTTGGGTTGATTAGTTATTTTACGCA
GGGGCCGAAGGAGTCACGGGCTTGGACGATTTGTGCAGGTGATTTAGCGCCGCGTGCAGC
GGGTGTGATTCATACCGATTTTGAACGGGGATTTATTCGTGCGCAAGTGATGGCCTATGA
TGATTTTGTGAAAAATGAGGGTGAGGTGGGCTGCCGTGAGGTGGGGTTGCTTCGCACAGA
AGGGCGTGAGTATGTCGTTCGCGATGGCGATGTGATTGAATTTTTATTCAATGTGTGAAT
ACTCATACTGTTTTTTGTGTGCATGTTGAATGGATGTAGCGGTTTGTGGTCTATGCCATA
TAAATCTAGAAGGAGTTTGTTTTGAAAAAATATATTGGAATCGTGGCCGTTGTGTTGGTC
AGTCATGTGGGCTGGTCGGAGAGTCAAATAGCATTTGTTGATATGCAGGATTTGTTTACT
CGTTTTTATAAAACCCAGCTGGCTCAAGATCAGATTCGACAGCAGGCCGATGAGATGAAG
CTAGAGCAGGATATTATGAAAAATAATATCGAAGAGATTCGTACCGAAATTGAGCAATTG
CGGGCTGACTCTCGGGATGCGATTTTGAGTGCGGAGGTTCGATCGAATAAACGTGTTTTA
CTAGAAGAGAAATTGATCGAAATGCAAGGTCTTGAGCAGGAGATGAATGAGTATGAAAAA
CTCCGCAAGCAGCAAATTGATGAGCAGAATACGCGCATGACTAAAAAGTTGTTTGATGAA
ATTCAGGATCAAATTGTTATGTATTCAAAAGAGGAAGGATTTGATGCGGTGATTGATCGG
ACTGCTCAAAGTCGGATTGGAATTAATGTGATCGCGTATGTTGATTCAAGCGCAGATATT
ACGGAGCTTGTCTTGAAGAATTTGAATGAGGGCTATGAGCAAGTGGTTCCGATGGTGGGA
GAGGAGGCGCAGTGAGACTCTCAGAAGTAGCTGAGCGATTAGGTGCTGTGTTGGAGGGTG
ATGCTTCGCTTGAGGTGGCGTATGTGAATAGCCTCGAAAAGGCGAGACCGGGAGAGATCA
GTTTTTTATCATCTGATCGGTATCGTTCGCTCTTGGAGAAGAGTCAGGCGACGGCTGTTT
TGGTTCCAGCTGGTTTTGAGGGATCGGCTTCGTGTGCTTTGTTGCGGGTGAAAAATCCAG
ATCGTAGTTTTGGAGAAGCTGCCGCTCTATTTTATGAGGCGCCTCCGACTCCTGTGTTAG
GGATTCATCCTTCTGCGGTTGTGGCTGAAAGTGTAGTGATGGGTGCCAAGGTTTCGATTG
GTCCAAATTGTACGGTCGAGGGTTGCGTGACGTTGGGTGAGGGTGTTGTGATTGGATCTA
ATTCAGTTGTTGGATATGGCTCTCGTCTGGGAGATGAGGTGCATTTGCATGCCTCTGTGA
CGCTCCGTGAATTTTCTGAGGTGGGGGATCGTGTGATGATCCATAGTGGAACGGTGATTG
GCTCTGATGGGTTTGGCTATTCGGTGGAGCCGGATGGTTCGCGCCGGAAGATTCCACAGG
TCGGAATCGTGGTGATTGAGGATGATGTGGAGATTGGTTCCAATGTTTCAGTAGATCGAG
CTCGATTTGGAAAGACGGTGATTGGACGGGGAACCAAAATTGATAATTTGGTTCAGGTTG
CACATAACGTGACGATTGGTTCTGATTGTGTTTTATGTGGCCAAGTCGGTATTGCAGGCA
GTGCAAAAATTGGTTCTAAGACAATCTTGGCTGGTCAAGTTGGGGTGGCGGGTCATCTGA
CGGTTGGAGATGGCGTGATTGCCAATGCAAAATCTGGAATTGTGAATGATCTCGAGGAAG
GTACGCACGTTATGGGGATGCCGGCTGTGCCTCAAAAGGAGTTTCAGCGAGGGTATTTGG
GTATGCTAAAGTTGGGTGCTCTCCGTGAAAAAATTCGAATGTTGGAAAAGAAAATCAATT
CTCTAATTGATAAATAAGTGACGAGTTTGAAATATATTGGGGTTAAATAATACATTTTTG
TATTTTATTACAAGATTGCTGTGATTTCACTCTATTTTTTATGGCATACATTTTGCATTA
AAAGCAGGTTCACTGATTTTTAAGGTTTAAACGATAGTAATCGAAGAGAGGTATTAGAAA
TGGCACGAATTAAGTTAGAGTACATTTGGTTGGATGGGTATGAGCCGGTTCAAAACTTAC
GCAGCAAGACAAAAGTGGTTGATGGTGATTATTCATCATTCGGTCTGGAGGATTGTGAAA
TGTGGGGATTTGACGGAAGTTCGACCTTGCAGGCAGATGGAAGTAGTTCAGATTGTATGT
TGAAGCCGGTAGCGATCTATCCAGATGCGACCCGTGAAAATGCATTTTTGGTAATGAGTG
AGGTTATGCTTCCTGATGGAACACCGCACCCTTCGAATCATCGTGCGACAATTCTTGATG
ATGAAGGTTTTTGGGTGGGTCTTGAGCAAGAGTATTTTCTGTATAAAGAGGGTCGTCCGT
TGGGTTGGCCTGCTGTGGGATATCCAGAACCTCAGGGCGAATATTATACGGGGGTTGGTT
TCAGTAATGTGGGTGACATTGCCCGTGATATTGTTGAAGAGCATTTAGATCTTTGTATTG
CTGCAGGTATTAATCACGAAGGAATTAATGCGGAAGTGGCGAAAGGACAGTGGGAATTCC
AAATCTTTGGTAAAGGTTCAAAGCGCGCTGCTGATCAAATGCATGTGGCTCGTTATATTC
TTCAGCGTTTGTGCGAACAGTACGGGGTGGATGTTGAGTACCATTGTAAGCCGTTCACGG
GTGATTGGAATGGATCGGGTATGCACTGTAATTTCTCATCCACCCACATGCGTGAGACGG
GTGGTAAAGATTATTTCTTGAAGTTGATGGANGCNTTTGAAAAATATGTGGCATGANCAT
ATTGNGGCNTATGGNCCTGATAACCACTTGCGTTTGACTGGATTGCATGAAACNCAGGCG
ATTGATAAGTTNTCATGGGGNGTNGCAGACCGNGGTGCNTCNATTCGTGTNCCNCATGNG
TTTGTGAAGNATGATGCNTATCAAGGNTACCTTGAGGATCGNCGTCCNAANTCACAGGGT
TGCCCATANCANATCGTTTCACGTGTGTTGAAGACGGTTGCNGAAGTNGAAGCTGAGTAN
AAGTAAGNCNGNANNGATNATNNGTCAAGGANTGATNTCTGNTGAAAAGACCTCGCGAGA
GCGGGGTCTTTTTTTTATGGTTCTGGAATGAAGCATGTGGGAATTACAATCGGTGATGTG
AACGGTATAGGCGTTGAGGTTATATTGAAAGCATTGGCCTATGGTCGCTGGTCGCCAGAG
ACGGAGTTTGTCTTGCTTGGATCTGAGGCGTTGGTTCGGAAGCAGGCTGAGGCAATGGGG
ATTCCTCTATCGCGGCGGCTTCGGTTTCATGATGTGGGAGAGGCGGTGTGGCATCCGGGT
CGATTACGGGTTGATGCTTCTCGATTAGCGGTGGCAGCGATNGAAGAGGGTGTAAAGCAG
GCTCTAATAGGGCAGTTGGATGGATTGGTTACGGCTCCCGTAAATAAGTTAGGATTCCAA
CGGGCTGGTGTAGATGTTCCGGGTCATACGGAGTTGCTTGCTGCGTTAACCCAAACTTCT
CGATATGGAATGATGTTAGTGGGTGGTGGGTTGCGTGTGATGTTGGCGACTCGGCACCTT
CCACTAAAAGAGGTTCCGGGGGCTATTACAAAAGAGGTTGTGCGAGAGGCGGTTGAGTTA
GCGTATGAGGGGTTGGCTTGGTTGGGGGTTGATCAGCGATCGATTGGTGTGTGTGGATTG
AATCCGCATGCGGGTGATGGAGGGGCTTTGGGTTTGGAGGAGAAGACAATTCTTAATCCT
GTGCTACGAGCCCTTGCAAAAAAAGGGATGCCTGTTTCGATGGCTTTGCCTGCTGATACA
CTTTTTCATCAAGCTTTGCGTGGAGAGTATGAGGCGGTGGTTGCTATGTATCATGATCAG
GGGTTGGCGCCGTTGAAGATGATGGGGTTTGATGAGGGGATTAATCTTACNTTGGGGTTG
CCGATTGTGCGTACGTCTCCTGATCATGGAACGGCATTTGGGTTGGCGGGTGAAGGCATG
GCTTCGGCCAAAAGCATGCGTGAAGCGATTCGGTTGGCGGTTCGTTTAGCGAATAGGAAA
AATCCATGGATCTGAATCCGCAGCTGACGAGTCCAACGGAAGTACGTGCGTTACTGAATC
AATTAGGTCATCGTCCAAATCGAGGTTTGGGGCAGAACTATCTGATTGATGCGAATATCT
TGGATGGCATTGTGCAGTTGGCCGCTTTGGAGTCGACGGATTGCGTATTGGAGATCGGAC
CGGGGCTTGGGGCGTTGACGGAACGGATTTTAGTGCAGACTATGCATTTGAGATGTATTG
AAAAAGATTCCACGATGGCGGGGTATTTGCGTGGACGCTTTCCGGGTTTGGAGGTGATGG
AGGCGGATGCGATGGATGTGAATCTGAATGCTATTTTTGCTTCGGGAGTGAATAAAGTGG
TGGCTAATTTACCGTATTCGGTGGCGAGTCGGTTGATGGTTGAAATTGCGGAGGGCGCGG
ATGGCCCGGAGCGCATGTGTTTGACGATTCAAAAAGAGGTGGCCGATCGATTGACGGCTA
AGCCGGGGGATCGAGCGTATGGTGTTTTGAGTGTTTTAACTGGATTTTTTTATGAGAGTC
GGTTGGCAAAGAAAGTAAGCCCTACGTGTTTTTTACCTCCTCCGAANGTTTGGTCAGCGG
TGGTTCAGATGGATCGGCGGGCGGAAGTATGGGTGGAAGCGGATGAATACCCGATGGTTA
AACGATTGGTGAAGCACTGTTTTTCGCAGCGGCGCAAACAGATTGCAACGAGCTTAAAGA
ATTTGGGTATAACGGTGGTTGGAGAGTTGCTTTCGGAACTAGAGATTTCGCCGAAAGAAC
GACCTGAGCAGTTAAAGCCGCTGCATTGGGTTGCGATGGCACGATGGCTTCAGTCGCGTG
AGGCATGACGGGGTTTTCGGCGCAGTCCATTTTTGAGGGCGAGCTTCCATACGACCCAGA
GGGCTTCATAAATAATATTCCCACTCATTTTTGATTGCCCGACTTGGCGGTCTTCAAAGA
CGATTGGAATTTCTCCGACTTGAAAGCCGCGCATCCATGCGTTGTGCGTCATTTCAATTT
GAAATCCGTATCCGTTGGCTTGCACGTTTTCAAGTTGGTAGGAGGCGAGTAGTGCGCGAT
GGAAGCATTTGAAGCCACCGGTGGGATCGGTAAATGGCATGCCGGTTATGAGTTGCACAT
AAACACCCGCTCCTCGACTGAGCATGAGTCGGGAAAGGGGCCAGTTCATGATTCGAATGC
CTCCAATATATCGGGATCCGAGAACGAGATGGTAGCCTTCTTCCATTTTACTTCTAAAAT
TGGGGATCTCTTTGGGGTCGTGCGAAAAGTCGCAGTCCATTTCCATGATATATTCGTAGT
TTCGTTCTAGAGCCCAGCGGAATCCGGCAATATAGGCGCGTCCGAGACCGTTTTTTTGGG
TTCGGTGTAGGACGTGAAAGCGGGGTTCTGCGGCTTGAAGTTGATTGGCTTTATCTCCGG
TTCCATCGGGGGAATTATCATCGACAATTAATATATCAACGGAATCAGAGGTGGCTAGCA
CGGCTTTGGTTAGAGGCTCAATGTTCTCAATCTCATTGTAGGTTGGGATAATGACTAATG
TATCACGCATACTTGTAATGTAGGTTTTTTTTTGAATGCTTCAACTAGATAATGAGATCG
GTTTTAATGGGAACAGATTGAGTTCCTTGCTCTGAAATGGCGATGATTTGTGAGGTTAGA
ATCGGTGTATTTGGAAAAAGTCGTTGAACGGCTTCGGCGTAGAGTTGGAGTTGTTCGTGA
TATCGTTCTTGAAGTTCTGTGTGGTGAGCTTGGCTAAATTTATAATCATAGAGATGGATG
CCTTGTTCGGTTAGGATGGCAAGATCGATGGTTCCATCAATAAGGTGGAATCCTTTTTGT
ATGAGAAAGGGATATTCGGGTAGGAGTTGTTTTGCTGATTGCGTTGCTGTTTTCATATAT
TCAATCGCGGGGGGTAGGGAGGACAAAAGATGGTTTGTTTCTTCTTGGGATAGTTTATAT
CGGTGCGATAAGGCATGGGTGCGTTTGATGAGGTTTATGTGCCAGTTGTGATGGGCGGCT
TCTTCAAGTAGTGCGTGACCACAGGTGCCCAGTTGAGTGGTTGTTTGAATGGAGCCGGTG
GGAGGGGTGGAAGGGGCTAGATGGGGGGCGGCTTTTTTTATTATGTCGGTGGTTGTGGTA
CGTTGAAAGTGGGTTTGAATTTCTGGAGAGCGGATGGCGGATGCAGCTTGAAATAATGTT
TGGGCGGAGGGGATCGTGCGCTCAAAGGTGGGGGCGATGGTTGTATGAGGAATAGCTGAG
AATCGTCGAATCTTGATTGATTGATCAAGCAAGGGTTCAATATAAGGATGCCAGGAGTTG
GCTTTGGGCTTGGTGCTCACAGGCGAGGAGAGAATCAGTAGGTCTTGGGCGCGAGTGAGA
GCAACATAGAAGAGATGATCGGATTCTTGATTTCGAATTTGCTTTGCTTCATGTCGATGC
TTTTGCAGATGGGGCGAGGAGACGTTAGAGCGATCGGTTGCCATAATTTTAATGCTGAGT
TGGGGTGAATCGGCGGATTCGCTGAGATGGGCAAAGTCGGTGTCTGGTGGGCGTTGAAAA
GAGAGGCTGGGTAGACAAACAACGCGCTTGGATAATCCTTTGGCACTGTGAATGGTCATG
ATGGTAATGGCATTTTGTTCAGGATCGGCAGAGAGGGCTTCGGCTATTTGGGGCGGATTT
TCAACGTATTGTTTTAGGGTGCGTGCCACCGTGGCTGCATGGGTTTGCAAGCCGCGTTCT
TGTTCACGAATCCAGTCGATGAGTTTGCGAAGGTTTGCGATTTGTTGATCTGCTTGAGGA
AGGGTGGCAAGAGTTGCATCGTAATGTGTCTCTTGAATCCAATCGCGAATAATTTCAGAG
GAGAGGCGTGTAGCCATCTGTTTTCGACTGTGCATGATGGTGGATTCAACGTCGGGAAAT
TGGTGGAGAATCTGGTCGGTGGTGGGGTGTTCATGGGGCAAGAGGGTTTTGATGATCTGT
TGATCGGAGAGCCCTATCCAAGGTGAGCGAAGGAGACCGATTAATGAATAGGCGTCGGTT
GGATCGCAGAGGGTGTTAAGAAGAAGTGATAGGTCATGAGCGGGTGTGGTGCTGAATAAA
CCTTGGCTTTTGCCGCCCATGGTATATGGAATGGCTTCTTTGCGAAGGGCTTCTTCTAGG
GTGGCGAGTTCTGTATTGGTTCGCATTAGAATGAGAATGTCGCTGTATCGATAGGTATTA
TGATCGGAGACGGGTTGGAAGCCATCTTGATATCGATAGGTTGGTTTCCAGTCTGAGGTG
CCGTGAACGAGGAGTTGAATGCGGCGGGCTAAGGCTTGCATCTCTTGGGTGATTCGATCT
TTTTTGGTAGGGGAATTGGTTTCCGAATCGGAGTCGGGAAGGAGGCATTCGATGCCGTGC
GGTTCCTGAGCATGGTCATATTTTGTATTGGGTTTGAGTGCTTCTTCTTGATCATAGTTT
GGGAAAATTGAGCTGAAGATGGCATTGATGGGTTTAATAAGTGCTTCTTTGCTGCGCCAG
CTGGTTTGCAGGTGTTCGAGTTTGCCGCTTTGTTCTATTATGTTTTGCTGCAGGTCTGGC
ATTATGGATGGATCGGCTCCGCGCCAGCTATAGATGCTTTGTTTGGGGTCGCCGCAGATA
ACGAGGTGAGTGGGTTTTTTCCAGAGGGCGTCGATGAGTCGGGATTGAATGCGGGAGGTG
TCTTGCACTTCGTCAATGATGATGGTGTTGAAGCTGGGGTTGATGGTTGAATTTTTAATG
AGGTCAACGGCTTTGTATTGTAGGTCATCGAAGTCGAGAAGATCTTGTGCGGATTTTAGG
TGATTGTATTGATCATAGACGGCGATGAGATAGCGTGAAAATCCGAGGGCTAGGGGGCGT
TTTGCTTTGTATTGAATGCGGGTTCGACTTTCTTCGATAAGATCAGCTAGGAGAATCGGG
GGACCTTTACTTCGGCGGCTTACGTTAAATCCAATTTGATCCATTCGTTCTATGAGGGCT
TCAGTGGTGGAGGTTTCTTCTAGGAGGTCACGGAGTTGCTGTGCGATTTTTTCTTGCGTG
GGTGTGCGTTTGGGAAGGTCGTCAAAGTGAGTTAGTATTTCTTTAAATGCCTCAATATGT
TGTGGATCGATGGCGGGTTCGAGTAGTTTATCTGGATCGGTGAGTTGAATGCCAAGAGAG
CCTGCTTTGTGGATGAGAGAGATAGCGGTTTTGGGAATGGAGTTGCCAAGTGTGCCAACC
GTGGCTAGTTGTCTTCCTTGGCAGAACTGAGCAAAAAGAGGGTCGTGTTTCAGTTGCTTC
ACCAGTTGTTGATGGGCGATGGATTCAAGCCATTCCGTTTGCTGTTCTCCAGCGAGAATG
GAGAAGGAGGGGGAGAGACCTGCATCTAATGCATGTTCTTTGAGAAGGGTTGTGCAGAAG
CCATGAATAGTGGTGATGGGGGCGGATTCGAGTTGAATGAGAACCGTGCGAACGCGTTCC
GGATCTGCTTTTTCTGGTTGCTGAAGGACGGCGTGGAGGTGGGCACTGATGCGGGTTCTG
AGTTCGGTGGCGGCATTTTCTGTGAAGGTCATCAGCAGGATGTCGCGCGGATCTATCTGT
TCGTTAAGGATTTGATCCAGATAGCGCTGGGTCACTTGATATGTTTTTCCAGTTCCGGCT
GATGCGCTATATACAAGGTTCATAAATAAGGTATATAAAATTGAGGTCTATTCGTCGAGA
AACTCCATGCAGATTGGTTCGCCGGGAAATGAGTAGCGGTGGCAAAGGGATTCTGGAATC
CCATCGGAATTCAGTGATAAGATGGCGATGTCGCGGGAGCGTTGTCCGGCAATTAGAAGC
CATTTTCCGGTTGGATCGATGTTAAAATTACGGGGGAATGCAACGTGAGCGGGGATGGTT
TTAATTCGTTTGGTTTGGGCATTTGAGGTGCGGAAGAGGGTGATGCTGTCTCGACCGGTA
TCGGCTTTATCGCGAATGGAGACATAGATGAGGGGGTGTGTGGGGTGCAGGCGAATTTCT
GCTGCGGTGAGTTGATCGCGGTCGGTGTTGGGGGGTAGGGCATCGATCTGATCGGTGGGT
TGAAGGTGTCCTTGAGTTGTATAATTGAACACGCTGAGGGTGAGGCTGAGTTCGTTGAGT
AGATAGAGTGTTTTTCCGTTGGGAGCCCATTTCATATGACGTGGACCTCTGCTGCCTCCG
GGTATGGCCACTTTTTCGAGTGGGGTTAATGTGGCGGTCTGGGGATGATAGTGATAACTG
AATATGGCATCTGCGCCGAGGTCGGCTACGTAGACATAGGGATCGGTCGGATGTGGAAAA
ACGGAATGGGCGTGGGGTTCTTTTTGCCGGTTTGGATGCGTGCCTGATCCGGTGTGTAGG
TGGGCGGAGATGGGGGCGGTGAGGTGTCCATTTGATTGAATGCGGTAGGAGGTTATGGAG
GTGGATTTTTGACTCGTATCTATTGGCCGACCGGGGGCTCCATAGTTTGCGGTGAAGAGG
ACGTTTCGATTGGGAGAAAGTTGAAGGTGGCAGGGGTTGATCCCTTGTGATGGCACACGA
TTTAATTCGGTTAGGGTGTCATTTTCTTTGATTTGAAAGGCGATGATTTCGCCTGATTGA
TTAAAGGTTTTAAGGTTGGTGGAATAGAGTTTTTTGCGGTGCGTATCGATGGTTATGAAG
GAAGGTCTTTTTATTTTCGCAGCGCATTTGAATGGGGTTAATTCGCCGGTTGAGGCATCG
AGTTGGCTGGTGTAGATGCCGTCGCTTTGGGCGGTTCCAATAAAGAGCTGTATGGCTTGT
GCGTGGAGTATGAAAAGGAAGCTAAGAAGCAGGGCTTTGATCTGCATTAGATAAGCCCGG
GGATTAGGGTTCCTTTGTAGCCGACGTTAAAGGGGCGGCCGGATTCGGATGTAATGATCT
CTTTGGCGGGCATCCCCATGGCGGTTGCAATGGTGGTGTGTAGGTCGGGGATTTCAACTT
TTGTTTCCATTACTTCGTGCCCGCGGTCGGTGGCTCCGATGATTTGTCCGGTGGTGAGCC
CGCCGCCGCCGATAACGCAGCTGAATGCTTTTGCCCAGTGGTCTCTGCCTAAGGTTTCAG
GTTTTATATCGGGGGTTCGTCCAAATTCAGTTGCGAGTACCACGATGGTTGATTCAAGAA
GCCCGCGCTCTTCAAGGTCTTGCATGAGGGCGGAAAAACCACGATCCATATCTCTAATTT
TATCTTCGGGTAGGGTGTTGTGGCTATCCCATCCACGGTTGACGACTTCGACGCAGCGGA
CATTATTTTCGACGAGGCGGCGTGCAAGTAGACATCCTTGCCCAAATTTTGATTCGATGC
CATAGCGTTCGCGTGTGGCTTGGGATTCCAGCGTGATGTCGAATGCTTTGATGTCTTCGC
TGCGCATGAGGCTGAGTGCTTCATCGTAGAAGTGGTTATAGGCGTTGATGCTTTTTTGTC
GGTATTTCTGCTGGAAGGCTTGATCAAAAATGCGAGCGAGTTCGAGTTGATCATGATATT
GGGTTTCGTTGGCCCATTGAGGGCGGTTGCTGTTTTGTAATCCTTTTGAAGCGTCGCCTA
AAGGAACGGCGCCGAGTTCGGCAGACATCCATCCGGCATATGGATAGTCGGTGTAGGGAT
TTATCACGACATTTCCGGGGAGGGTTGGGTTGATCTTTCCTTGGTGATAGAGAGACCAGG
TGCCGAGGGTGGGATGCACGACGGTGCCTCGCTGTTGGTAGCCCGTATGCATGAGATATT
TTCCTTGTGCATGGGCGCCTTGGGTGGAGTACATCGAACGAATGATGGATAACTTATTCA
TGTGCTTGGCGAGGTTGGGCATATATTCGCTGATTTGAATGCCCTCGACATTGGTTCCAA
TCGCAGTCACTGGGCCGGCTTCGTCAGTACCGGGGTGTGGGTCAAAGGTGTCGAGATGAG
ACATACCGCCATCCATGTAGAGAAAGATCAGTTTTTTATTACTGGGGGTCGGGCCCACCA
TTTTTTCTGCTAAGCTTGATGAGGTGGTTACGCCGAGAGTGGCGAGGGTGAGGCGGTCAA
GAAATTGACGTCGTTTGAGTGGGTTGAGTTGAGGTAGCATGGGGTCATCTCCTTTTATTG
GATATACATAAATTCGCGGGTGTTGATCAGGGCCCAGAGAATCATGCGTTGAGATTTTTT
CTGATAGTTGCTTTCCATGACGTGGGAGGCAATTTCAATGTCATCTAAAGTTGGGTTACG
TGTGAGGATTGCGCGAAAGAGGGCGTTAATGCGATCTTCGTTTTTTTCTAGTTTATTGAG
CTGATTCGCTAAGACTGAGTTTTCGGCATCAAGGGCATAGTATATGGGGCCATTGAGTAG
GGCTAGGGCTTGCGTTACGTTCGGGTCTTGGCTTCCGGTACCGATGCTTTGGCGGTCGGA
TTGACCAAATTGTCGAACAAAGTGATAGCCGGGGGCGGGAGAGGGTAGTTCACTGGCTCG
CACGAGTCCCCGTTCCATGCCCCGCCAGCGTGGATCGGTCATGTGATCGTGTGTCCAGCT
GTTGAAATTAAAGTAGGAGTAGGATTTTATTTCGCGTAGGGGGCGTCCATCCCAATCCTT
GAACCGTTTGCCGTTTATATCGGTCATATAAACTTTATAGGCATCGCGTTGTTCGTCTCG
GTTTTTTTTTCGGTATTGATCGATGTATTCGTCGGTATAGGTTGCGACCAGTTGTTCAAT
GGGCATGAGATAGGTGTCTTCGAGTTGTTGTTTGAATTCATCTGTAATATAGCGCGATCC
GTGTCCTTTGCGTTCATCGAGATCGCGAATGGCAAGGGAGACGATGGAGTCCCACATTTG
TTCGCCGCTCATGCGTTGAAGGGGGCGGCCGTTATAGGCATATTCATAGAGGTCTTCGGG
AAGATCTTCGGTTCGTGTTTCCATTTGCCAAGTGTGTGTGTTGTAGAGAACGCGAAGTAT
GTCTTTCAAGTTGAAATTGAAGGTGACGATCATATCGCTGAGGGTTTCGAGCAGTTCGGG
CATGCTGGGTTCGGTGTGGTATTTGATTTCATCAATGGGTTCGATGAGCCCGACGCCCAT
GAGCTGTTTCCAGAGGCGATTGGCAATGGCATCTGCGAAAAATTCGTTCTCTTTTGCGGT
GATCCAGTCGGCAAAGGCGGCGCGTGGACTGCCGTTGATATGGGGTTGCTCGCCAAACAT
GACGGCGGGGGCTAGTTGTTGACGGGGTTTGGCATCTGCATATTGGTAGTCTGTTGGGAG
GGTGTGCCAGCGATTGAAATTAGGTTCCCAGATGGAGAGTCGGTACCGGCCGCCTATTTG
TCGGAGAAAGCGATCTTGTTTTTGCGTGAGATCAGTAATACCGGCTTCGCGTGCGCGATT
GACGAAGAGTTGATTGCCTCCGCGAACGTTGTATTGTACGCCTCCGTAATAGGAAACCAT
GCTTTGAAATTCGAATTGATTCCACTGATCAAAGGGGTGGTCATGACATTGGGCGCATTG
GATTTGTATGCCGAGGAAAGCCTGTACGGTGTTGGCCATATGATCTGGTTTCATATTTTG
ATCGCTGGCCATCCAGCCAGTGGCCCCGTTTTGATAGGGCATGCCGGTTGCGGTGATGAG
TTCGAAAACCATTTGATCATAGGGCATGTTGCTGGCAAGGGCTTTTTTGACCCAGTCGGC
ATAGTAGACGGCAGCTACTTGGTCGACAGCCGTTGAGTCTACTTTGAGCAGATCGGCCCA
AAAATGGAACCAGTGGTTTACATAACCTTCGCTCGCGATGAGTTTATCGATCAGGAGCAT
TCGTTTGTTTCTCTGTGTGGAAGCGAGAAATTCCATGGATTCATTCAGTGTTGGAATACG
CCCAACAATACCGAGATATGCTCGTCTGAGAAAAATTCGATCGTTGGCTTTTGCCGGCTT
TTCAAACCCTTTTTCAATCCGATTCTGTTGGATGATTTGATCAATCTCTTGAGCTTTGTT
TCGAATGAGACTGTGAGAGATTCGCATGCTATTTTCCGGTATGGAGGTGAGTTCCAAACC
GGGATTTTCTTCGTTCTTGCCATATTGGTTAACAGAAAGGGGGGAGTTGGTGCGCTGGTC
TTTGGGCTGATAAGCTTGTTTTGGTTTTTGGTAGCCTTGCCAGTCGCCGGTTTTTGCACC
TTGCTGGATCCACTCGCGAATGAGGGCGATTTGTTTGGGTGAGCAGGGATCTCCTTGTCC
GGTTGGGGGCATGACACCGCGTTTATCGGGTTTCATTTCAATTCGTTCGACTAGCACGCT
TTCGTCGGGAAGCATACGCGTGATAACGGGTCCGTACTGATTTCCTTGCATCAGTTGCTC
GGGAGTATCGAGTAATAAGCCAGCGCTAGGTTCTTTCACGCGACTACTATGACATCGCCA
ACATTTCTCTTGGAGAATGGGTAGAATCTCTTCTTCAAATTGAATTGTTCGAGCCTGTGT
AAGCGTGCTTGTGCATAGCCATAGGGTGCCAATGATAGCGATTGTTAATAGATTCCTCAT
ATACTGCCCTAAATATAAGGCTATATAGGGGGCTTTGGGCTAGAAAAAAGATTAGAATAT
GTGTGGTGTAGAAATGGTGGTTCGTGGATATTTCAGTTCAATTTTTGATGATTTAAAGAA
GGATGTGAATTCATGAAGGTTCGAACTCGCTTTGCTCCCAGTCCAACGGGTCATGTGCAT
ATTGGAAATATGCGCGCTGCGATCTATAACTGGCTTTTTGCGCGTCATCAGGGTGGTTCG
TTTCTTTTGCGAGTAGAGGATACGGACCGGGAGCGGTCCACGCCGGAAGCGATTGAGACG
CTTTTGAATGCGATGGAATGGCTGGGTTTAGATGTGGATGAGGAGCCTTTATATCAGAGT
CATCGCATGGAAGCGCATTTGGCAGTTGCAGAGACATTGATCGAAAAAGGATTGGCGTAT
CGAGCCGAAAAGGGCGGTCCAGGGTCGGGGGAGTGTGTGCTGTTTCGTATGCCTAGTCAC
GCGATCTCGTTTCAAGATGCGATCAAAGGAACGCTCACCAAGGCAGCCGAAAATATGGAA
GATTTTGTGATCGTGCGCTCCAATGGAACCCCGGTATTTCATTTGGCGAACGTATTGGAT
GATATCGAGCAGGGCATTACGCATGTGATCCGAGGAGATGATCATATTGAGAATACGTAT
CGGCACATTGCGCTTTACGAAGCTCTTGGAGAGTCGGTGCCTGTTTTTGGTCATTTGCCG
ATGATCGTGAATGCACAAGGTAAGCCGTATTCGAAGCGGGATGGCGATGCGTTTGTTGGG
GATTTTCAGGTGAATGGATTTTTGGGCGATGCATTGTTTAATTATCTAGCGCTGTTGGGT
TGGTCGCCGGGCGATGATCGAGAAATTATGACACGTGCTGAAATGGTGGAAGCCTTTGAG
TTGGAGCGGTGCCAATCGTCTGCGGCGCAGGTGGATTTGAAGAAACTTAGCTGGATGAAT
TATGAATATATTCTGCAGCTTTCGGATCGTGATTTTCGTGGAGCAAGTGAAGCAGCTTTA
AAACAAGCCGAGATCGTATTCAGCGAGTCGCAATTGGATGCGGTGATTCCCTTGATTCGG
GAGCGGGTGAAGACCTTGGCGGAGATTGCGCCGCTTAGTCGGTTTCTGTTCATGGATGAT
TATGAATATAACGAGAAGGCGGTGAAGAAAAAGTTGATCAAAGAAGGCGTGCCGGAGACG
CTGGCGACGTTGCGCCAACTTCTCGTAGAGATCGAGCCGTTTGAGGCTGCGCCGCTAGAG
CGCCTCTTACATGACTATGTTGAGCAGAGTGGAAAAGGATTTGGTGCGGTAATGCCGCCG
TTGCGGGTCTGTATTTCAGGTGAGCAGGGCGGTCCTGATTTGTGTCCGGTTCTTGAGGTG
CTTGGACGTGAAGAGGTGATTCGTCGGTTGGATCGAGCCGTTGCGAAATTTTTCGACAGT
TAAGGCCGGTTCTGAATGCGGTGCGCGGGGGTTTGAAAACGTATGAACAGGAACTCTTTG
AAATCATCTTCCCACGGTTGCATCTGAAGTGCGCGTGCCATGCAGAGTAGCCATGCATCT
CGTTCCGCTGCCCCGATGGGGATATGGGCGTGGGCGGCCCCGAGTTGGATGTTGCCATAC
TTTTCCTGATAGAGATGGGGTCCGTTCATATAGAAGCAGAGAAAGCGAGCGAGCTTATCG
CGAGATTCTTCCAGATCGCCCGGGTGCAGAGATAGAATGTGTTGGGTCTCATCTAGTTGT
TCCATCAGATCATAGAAATCGTTGGCAAGTTTAAAACAACCGGCTTCTTCGCCGGCGAGT
CGATATTGGGTATCGCCGACGCGATAAGTTGCGAAGAGTTCTTTTTGTTTTTCTGATAGC
TCCATCTTTTTTCTCCATCTTGGAACGTAGACTGCGGATCACGATTAGGCAATCCAAACT
CCCAGAAAGTACAATGATGGTGTCACGTGGTTTGCTGTAACCAAGAAATTATATAATTGA
TTAAATCTACTAGGTGGAGTATCTATTGAGTAGATTAAAGGAGAAAGTGATGATGAAAAA
ATTAGCAAGTATTTTTGTGATGGCTCTAGTTGCCGTAGCGTTGACAGGTTGTGATTGTGA
GAAGAAATGCGGAGGCTGCTGTGGTGAAGACGGCGCATGCTGTAAAGCCTCTTGCGAAAC
CAGCTGTTCAACTGAGTGCTCAACGGACGGTTGTGATAAGTAATCACTGATCGTTTGATT
GTTTGCGCAGAGAACCTCGTTGAAATCAGCGGGGTTCTTTTTTTTATGGGAGAAGGCGGC
CGGCGTGGAGGACCATTTCGGTGAATTGAATACGGTCGAGGGTATTGTCTGATGTGACAA
GCGCTGTTGAAGCATCTGTTTTAGAAAATGTAATCTGTGTAATACGAGTTTTATCTAACC
CTTCGATTTTTTCAAATGAGGCCCATGAGAATGAGACATGGAAGAGGAGAAATAATATAG
GTAGTATGTGATTTTTTTTCATCTATTGTAGACTTCAGTTTTTCTTCGGTTTTATGTTCG
TTTTTAAAGGGGTTTGGGTGTGATGGGTGGTGGGCTGTGGGTGATGATGTTGAAGTCGGT
AAAGAGAATGTCTTTTGGGTAGTCGTACGTTGCTATGTAGTAGATATCTTGCATATCTGT
AACGGCGAGAGGAAAGGCTTCTTCACGGGCGCTGCGTAGTTGGTTGACAAAACGTTCGAA
GGACTGTTGCTGATTCACCAGTATAGTATTGTGCAGTTCGCTTGCTAGGTTGGATGTTTC
AATAAAAGATACGTGATCGGTAGCAAGAGCGGCGCGGGCGATTAATGGATCGTAAATGAT
ATAGAAATCGGGGGAAAAGCGCTGAATGAACAGGGAGCATCGGAACGGGGGGACGGTGCT
GCCGGATGTTTCGAGTATGAACTCTGCGTTGTAGTTGACAATCGCGGTTTCACCGATTTA
GATGTTTTGTAGTTGATGAGCGGTTTGTGTGAGTGTTTTTGGTTTGGGGATATTTTCAAG
TTCTTCGGGTGAGAGTGCTTCATTGAATGCCGTTTCTATTTCGGTAAGTGAGGCGTTTTC
GAGGGTTGGGTCGGATAGCAGTGCGCGTATATGAGGAGGAATTTCCTGATCGTTAAAGCG
GAGATTAGGTGCTTTGCGTTCGATAAGGTCTTTAATGGTTCGAAGGTCTGCGTTATATTT
TTTTTGTTGGGTGAATGAGATTATATCTGTGTCGGCATCTGCTGTTGTCCTTGTTAAAGC
AATAGCGTTATCGGGATTGAGACCTTCACTCATAATCATGTCCATTGCCATTGCGTTATT
TCTTGTGAGCAGTGTGGGGTGAGAAATTGCGTTTTCTGCCAGTGCATCTTGGATGGTTTT
TTTTGCGATGATCCCTGCTTTTTTGGTGCTATTTTGAACGTACTTTACGCTAAAAAAAAC
ATATTCATCGTCATTCAGTAATTGGTCCGTTTCTATTTTATGGAGAATGTCTGGGTAACT
TTCTAGTGCTTCGGTGTCGGTTGTTAATGTGTTTTTAACGAATCGAAATCCCGCCGAGTT
ATTGCAAAGGTCGTGTCCTTGTGCGTGAACGAGAATCGGAAGAATAAGAGGGGCCATTTG
AAAGAGTCGTCTGTACATGAGGTAAGAATGACATATAACTTCTTTAAAAGAAATAATTTT
ATGTAAAAAAATAGAGTGATGTTGTTTCTATTGCGTTGTTACTGGGAGGGTTGGGATGGA
TGAAAGCACCAGTGCCAGGGTTCATAGATAATGCCGTGGGGATTGTTTCGGGGATAGCTG
AGTTTGAAGCCGAATGAATGGGCGTTTTGTTGCATCCATTCAAAGGCGGGGGTGGTTTCA
AAATCTTCTTCGAGGAGGGCGGAGTTGGGAGTGTGGAGGTCGAGGGCGCGTCCGGTGTGG
TGTTCGCTGAAGCCGGGTCGGGCAAGGACGTTGAAGATGTCTGGATCGGGTATACCTTTT
TTTCGTTTGGCATCAACGAGCTCTTGTTGGCGGGCGATGGAACGAAAGGCGGAGACGAGA
ACGAGTGTGATCCCGTCTTGATTGGCAGTGTCTTTCATTTTTTGCCATGCCGCATACGTG
GCGGGAGTGGCTTGGAAGGTTTCATTCTCTTCTTGAAAGGAGATGAGTTGGGTGGCTTCG
GCTTGGGGAGGCGGGGCGATCATTTTTGTTTTGGGGTGCTGAGTGGGATGGTAGCAGGGG
GCTGATGGAGGGTTCCTTTTGCGGTGCGCACGAATTGGGCGCATTGATGGCGGAGGTGGT
CGGCGATTTCGGCATAATCGCTCTGATGAATAAGGTTGGTGGCTTCGTAGGGATCAATCG
CGGTATGATATAGTTCTTCGTAGACGATGGGTTCGCCGTGAATGGATGCGGTTAGGGAGG
TGGCATATGCTTTGGCGTTCGATTGGTTGGTTGCGTGGGTTTTTTCGTGACGGTCATTTT
GGAAGTAACGGATATAACGGTACTGATCGGTTCGAACGGTTTCACAGCGTGGATTTCCAT
GTTGGCTTGACCAGAGATTTTCTCCGAAGGCGACTTGGCGCCATGCTACGTTTTGTTTCT
GGATAAGGGGGAGTAGGCTTTTCCCTTGTATGGTGTTGGGGGGAGTTAGTCCGGCAAGGT
GAAGTAGGGTGGGCGCGATGTCAATGGATTGAACGAGGTGTGGAAGTCGTTCGCCTCCGG
CTTCTCTGGGGTCGTAGATGAGCAGGGGAACGCGTAGGCAGGTGTCGTAGCAAAGGGCTT
TTCCACCGAGTCCGAATTCGCCGTTTTGCAATCCGTGATCTGAGGTGAAGATGAGAATCG
TATTTTCATGTAGTCCGTGTTCGTTGAGTGCGTTTCGGAGTGTTCCGATCATCTGGTCGA
TTCCGGTGATAGTCTGCATGGTTCGAACCAGACGTTCTCGCAATGTATCTTCGGTGTTAA
CCCAGTCGTAGCTGGCTTGTCGGAGATCTTGAAATAGTAGATCAGCGGGTAACTTGGGGT
GTATGCATTCGTTTTTGGGGAGATAGAAGGGAGGTAGCGGTAGGGTGTGAAGTTGGTCGC
GGTAGGTGGTTCGATAGAGTTTATTATCGGTGGGGTATTGCTTCATGCGACTGACGCTGA
AGCTGTGGGGTAGATTGAGGCTGATCGTGAGACAGAAGGGTTTATGTGGGTCTCGGGGGT
GTAGGAAGGCCTCGGCTGATTCATAGAAATTCGGATGTGCGGTGGGATTGAGAAAAGCTT
GAACGCCTTGGGAGAGAATTTCGGTTTGGGTGTCGGGTTCGGCATTGGAGAAAATGGGAT
GCCGTTTTTTGGGATAAAATCCGAGGTGGTTGTGTCCGGCATACCAAAAATCAAAACTGT
TTTCGAAATGGCCGCTGTGGTAGCCGTCTGCCCCGATGGGGACATGATTTTTCCCGATAT
AGGCGGTGGTATACCCGGCTTTTTTTAGAAGAGTGGGATAGGCTGTTTTCCAGGCGTGTT
GTGAGATGGCGGTGCCGGAGTTGAAATTGACGCCGTGTCGGCGTTCGTATTGTCCGAGGA
AATAAGAGACTCGACTGGGAGTGCAGATGGCGGAGGTGACGAAGGCTTTTTCAAATACAT
AGCCTTCTTTTGCTAATTGATCTAGGTGGGGGGTTTTCCCGTTTTTTTGCCCCATAAAGC
CGACGGAGTCCCAGCGTTGATCATCGGTTAGAATAAAGATGATATTGGGTGGATTTTTTG
GGGGATTGGAAAAGCTCTTGGTAGGAATGAGTAGGGCGATGAGGCAGGAAATAAGCCGTA
AAGATGCGAGGATGTGTTTACCTGAGTTCATGGAACTTTATTTTGCGGATTACGGGGTGG
TTGGCAAGCTTGCTTTGGGATTTGTCTGCAGTTGATTAATCGAGAACCTGAAGTGCGAGG
TCTACAATGCCAAAGGGGGCGGATACTTGGAATCCGGCTACGCGGTCGGCGATTGCGTCG
CGTATTTCTCGGGCGATTTCGATCCCTAGGGCGCGTCCGTCTTCTTTGGTTTTGGCATGA
CTCATCCGTTCAAGAAGGGCGTCGGGTACTTCGACGCCGGGTACTTCGTTTTTTAGAAAT
TGTGCGTTGCGGTAGCTCACGAGAGGCCATACGCCAGCAACGACAGGAATGGAGGCGCCT
TTTTTTTCTGCGGCATCAAGAAAGCGTAGAAGGGCGTTGGCGTCGAAAATAGGTTGTGTG
ATTGCATATTCTGCGCCGGCGTTGATTTTATTGAGGTAGTGGTTGAGTTCTCGTTCGGGT
TCGACGGCACAGGGGTTGGCGCCTACTCCGATGAGGAGTCCGGTGGGCGGATTGATCTGG
TTTCCTCCGACGTCGATTCCATGGTTTAAATTGTTTACGACTTGAGTGAGCCCGACGGCA
TCGACGTCGAAGACGGCGGTGGAGTCGGGATAATCGCCTAATTTGGGGGGGTCACCGGTT
ACGATGAGATAGTTTCTTAAACCGCCAGCATATCCGCCGAGTAGATCGGATTGCATGCCG
ATTAGGTTCCGGTCGCGACAGCAGTAGTGCAGAACAGTTTCTATGCCGATTTCACGTTCG
ACGGCGAGGGCGGCAACCATGGGTGAAATGCGGGCGCTGGCACGGGGTCCATCGGGAATG
TTGATGGCATCGATGCCTGCGTCATGGCATTGTTGGCATTTATCGAGCATGGGTTGAAGA
TCAATGGATCGGGGGGGGGTGATTTCGATGGAGGTGACTTTTTCACCGGCGACGAGTTTG
GCGCCGAAGCGACATTTTGCGGTGGTTGGAATCGTTTTTATTGGGGGTGTTTCTTGATCG
GTATGGTGTGTGATTTGGATATGCTCTTTTACGCCTGAGAGTGATTTAACCTGTTTCGAC
ATGGTGGCGATGTGTTCGGGGGTGGTGCCGCAGCAGCCTCCGACCATGCGAACGCCGAGT
TCGATGAGTCTTTTTGCATATTCGCTAAAATATTCGGGGGTAGACATGTAGATGAGGCGT
CCGTCGACTTCTTGAGGAAGTCCGGCGTTGGCGTTAACGCTAAAGGGTTTTGAGGTTAAT
GGGAGGGCGCGTTCGGCGATGCTGAAGGCGGCAGCGGGGCCGAGTCCGCAGTTGATGCCG
ATGGCGTCGACGGCATCGCAGGCATCGAGTTGGCGTATGATTTGTTCAATGCGTTCGCCT
CGGCGGGTTTCTCCATCTTTGCCGACGGTTACGGAGACGAATACCGGTAGGTTATATGAA
GCGGCTATTCGGGCGGCGAGTTCAGCTTCGTCGACGTGTGTGAATGTTTCGAGTTGAATG
GCGTCTACGTTTTCATCTGCTAGTAGGGCAATTTGTTCATGGAAGAGTTGTTCTAATTCT
GAGGTGTGTCGATCGCTGAAGAGTTGATCGGATTGGAGGAGGGGTCCAACAGAGCCAAGG
ATGTAGGTGTTGGGCTTGGCGACTTTTCGGGCGAGATGAACGGCGGCACGGTTGATGGCT
TCGAGCTGATCTGCGATGCCGTGTGCTTCGAGTTTGAGTCGATTGGCTCCAAAGGTATTG
GTTTCGATGAGGTCGGCGCCTGCCTCGACATAGTCGCGATGAACGCGTTCGATGAGTTCG
GGTTTGGTGAGGCAGAGTTGCTCATAGCAGGTGTTGATGAAAATGCCTTTTGCGTAGAGC
ATGGTGCCCATTGCACCATCGCCGATGAGGGGGTTGTGTTGGAGGGTTTCTAGGAGGCTC
ATGGATCGTATCCTAAATTGGGTGATAGCCACTTTTCAACGGTTTCTAGCGTCCAGCCTT
TTCGTGCTGCGTAGTCTGCGGCTTGTTCCCGATCGATTCGACCCAGTGGAAAATAGCGTG
ATTCAGGATGAGAGAAGTAGAGGCCTGAGACGGAGCTGGCAGGGGTCATGGCCATGCTTT
CGGTGAGTTCAATGCCGGTGTGTTTGGTGGCGTTGAGTAGATTGAAAAGGGTTCTTTTTT
CGGTGTGGTCGGGGCAGGCGGGATAGCCGGCGGCGGGCCGGATTCCTTGATATTTCTCTT
GTATCATTTCGTTGATGGAGAGGTTTTCACTGGTGCCATAGCCCCAGGCGGTGCGCGTTT
CTTGGTGCAATTTTTCGGCATAGGCTTCGGCCAAGCGGTCGCCGAGGGCTTGCACGAGGA
TGCAGTTGTAGTCGTCGTGATCGGCGCGATAAGTGGAGGCAATATCGTTTACTTCTGAGC
CTGCAGTTACGGCGAAGGTGCCGATATAATCAGCTATTCCGCTATGGTTGGGGGCGCAGA
AGTCGGCGAGTGAGCGGTTGGGGGTTGCATCTTTTTTTTGCATTTGTTGGCGTAGAAAAT
GGAAGGTTGCGAGGGGAGTCTGGTTGTCGTCGAAGACGAGAACATCATCTCCTTCGTGGG
CGGCTCGGAAAAAACCATGTACGGCACGGGGTGTAAAGAGGTTGTCGTTCACGATGCGTT
CAAGAAGTTGTTTGGCATCGTGAAGCACTTCGCGGGCTCGATCGCCTAATTCACCTTCTT
GTTCTAGCATTTCGGGGTAAGGTCCGTGGATATCCCATGTCCAGAAGTAGGGCATCCAAT
CGATATAGGGGACCAATTCTTCGAGGGTGGTTTGATGGTCGCGAATGCCAAGAAATTCAG
GGGTGGGTGGGGTGTAGTTTTTCCAGTCGAGTTCGAGTCGGTTTTCTCGGGCTGATTCTA
GGGGTAGGAATACGCGTTCTTTTTGAGAGGCGGCATGTGATTCGCGCAGGGCTTGATATT
CGGTGCGGATGGCACGGCGATAGCTGATATCTTGTGCGAGGAGCGATTGAACAACGGTGA
CGGCGCGAGAGGCATCGGTGACGTGTACACTGAGTCCGTTAAAAACGGGTTCAATTTTGA
CGGCGGTATGTTTTTTACTGGTTGTGGCTCCGCCAATGAGTAGAGGTGTTTTCATGTTTG
CGCGTTCCATTTCACGGGCGACGGTAACCATTTCATCTAGGGAGGGGGTGATGAGTCCGG
AAAGGCCGATGATATCGGCTCCCCATTCTTGGGCTTCTTTTAAGATGGTTTCCCAGGGCA
CCATAACGCCAATGTCTTTGACTTCGAAGTTGTTGCAGGCGAGTACGACGCCGACGATAT
TTTTCCCGATGTCATGCACATCACCTTTTACGGTGGCGAGAAGGATTTTGCCGGCGGAGC
TTGAGGTGCCGTCTTTTTCTTCTTCCATGTAGGGCAGAAGATAGGCGACGGCTTTTTTCA
TGACGCGGGCACTTTTTACGACTTGGGGCAGAAACATTTTTCCGGCTCCGAAGAGATCTC
CAACAGTGCCCATGCCGTCCATGAGGGGGCCTTCAATGACGTTGAGCGGGCGGGGGTAGT
TTTGTCGGGCTTCTTCGACGTCTTCATCGATGTGATCAACGATGCCTTTGATGAGGGCAT
AGGAGAGGCGTTTTTCGACGGGTTCGCTGCGCCATGCTTTGGTTTGGGCGGGGGTTTTTT
GGCTGCCAGTGTCTTTGACGTTTTCGGCAAATTCGATCAGTTTTTCGGTCGATTCTTCGG
TGCGATCGAGCACTACATCTTCGACAATTTTTAGGAGTGTGGGGTCGACTTCGTCGAAGA
TTTCTAACATGCCGGGGTTGACGATTCCCATGTTGAGTCCGGCCGCTTTTCCGTGGTAGA
GGAAGGCGGCGTGGATGGCTTCGCGGACGGGGTTGTTGCCGCGGAAGGAGAAGGAGACGT
TGCTGACGCCGCCGCTTACAGAGATGCCGGGTAGGGTGTCGCGGAGGATGCGGGTGGCAT
CAAAAAAGGAGGTGGCGTTGATTCGGTGTTCTTCCATCCCTGTGGCAATGGGAAAGATGT
TGGGATCAAATATAATATTTGTGGGGTCGAAGTGAAGTTCGTCGACTAGAATCCGATAGG
CTCGGGTGCAGATTTCAACGCGCCGGTCGGTGGTGTCGGCTTGTCCTTGTTCGTCGAATG
CCATGACGATACAGGCGGCGCCATATTTTTTGACTAAGCGGGCTTGAGATCGGAACGTGT
CTTCGCCTTCTTTTAAGCTGATTGAGTTCACGATGCATTTGCCTTGAACGCATTTGAGTC
CGGCTTCGATTACTTCCCATTTGGAGGAGTCGATCATGATGGGAACGCGGGAGATATCGG
GTTCTGACATAACTAAGTGGAGAAAGCGAACCATGATAGCTTGGGAGTCGATGAGCCCTT
CATCCATGTTGATATCGATGATGTTGGCGCCGCTTTCGACTTGTTGTCGGGCAATCTGTA
AGGCTGCGTCGAGGTCGTTCTCTCGAATAAGGCGAGCAAATTTGGGCGATCCAGTGATGT
TGGTTCGTTCGCCAACCATAACAAAGTTGAAGGCTTCGTCGACGTGTAGTGGTTCGAGGC
CGCTGAAGTGGGGATGGGTGTCGCGGGGTTTGGGTGTGCGGATAGGCAGATCGCTGACGG
CTTCTTTCATGGCGCGAATATGATCGGGGGTGGTGCCACAGCAGCCTCCCCAGATGGTGG
CTAATTTTTGCTGGGCAAACTCGTTGTAGACGGTGCCCATTTGTTCGGGGGTATCATCGT
AGCCGCCGAAGGCATTGGGGAGTCCTGCATTGGCATAGATGCTAACGTGGCAGGTACAGA
TATGGGCGAGTTCTTGCATGTAGGGGCGCATGTCTTCAGCCCCTAAGGCACAGTTGATGC
CGACGGAGATGGGTTGGGTATGCTCGATGCTATACCAAAAAGCGGTTGGCGTTTGACCGG
ATAATGTTCGTCCGGATTTATCGGTTATCGTGACTGAAATCATGATGGGCAGTCGTTCGC
CGCGAGCTTCAAAAATGGATTCGATAGCGAAGAGGGCCGCTTTTGCGTTGAGGGTGTCGA
AAATGGTTTCGACGAGGAGACAATCGACGCCCCCTTCTATAAGGGCTTCAGTTTGTTCGG
TGTAGGCTTCTACGAGATCATCAAAGGTAACGGCGCGGTACCCGGGATCATTTACATCGG
GGGAGATGGAGGCGGTTCGATTGGTGGGTCCGATGGAGCCGGCGACAAAGAGGGTTCGGG
TGGGGTCGGTTTCTTGAACGTGTTCAATGGCTTGACGGGCGAGTTGAGCGGCTTGGATGT
TGAGTTCGCGAACGTGTGTTTCAAGTTCATAATCTGCTTGGGATATGGAGGTTGAGCTGA
AGGTGTTGGTTTCAATGATATCGGAACCGGCTTCCAGAAAGTCGATGTGAATTTGTTTAA
TCAGATCGGAACGGGTGAGGGTGAGCAAATCGTTGTTACCTTTGAGATCGCAGGGATGAT
CTGTGAATTGAGTGCCACGAAAATCAGCCTCTTCGAGGGGATGCTGTTGAATCATGGTGC
CCATGGGTCCGTCTAAAATAAGATGCCCTTGCTGAAGTCGTTCAGCAAATTTTTTTCCGC
CCGCTTTTGAGTAAAATTCGGGATCGGTGGGTGATGGATTTAACTGACTCATGCGGTATA
TATATCCGTTTATCCGGATATTTCAATATATTAATGATAGCTCTTTCGATGGATACGGAT
TGATTCGTGTTCTGTATTCAGTCTTTTCATTTTTTTGAATTGCGATATATTTTACGTTGT
ATGAGATGAGAATAGTAAAGCTGAGGTTTATATGAAAGATGAATCAAGTTCTGAAAAGCA
TCAACCTTTAGGGGCAGAAGCCTTCGAGGGATTGGACTTTGGTCCGAATTGGGATCAGCC
TCAAAAAACAGCTTATACGCGTTCATTTTCGGAGCGACCCAAGCGTTCGAATCGGCGTGA
TCAGGAGCAGGGCGAGCGTGGGGGTGGTCGAGATCGAAAGGGAGAGACTCGATCGCGAAA
TACGGGTTCAAAATTTACAGAGCGTAAGCCTCAAGCTGCAGATCGTCGCCGGGCATCGGT
GCCAGATTATCCGTTAGAGATTACTCTTTTGCCGAATCAGAAGCATTTGGCTTCGGTGGT
TCGGCAGGTGCATCAAAGTCATCGTGCGTATCCGTTGATGGATTTGGCAAATTTACTGAT
TAAAGATACGAATGCTTGTCGTGTTAAGCTGGAGGTTGTGAAGACGGAGCCGGAATTTAG
CCTTTTCCAGTGTTCGCTTTCTGGTTTTGTTGCGGTGGATGAATCGGCTGTGCAATCGCA
TCGGGTGCGGCATCACTTGGATCAGCTTTTCGATGTGGTTATTGAGGAGCAGGATCCGCC
GAAGGGCAGTTTCCCGGGAGTGAGTCGTTGTACGAAGACGGGTACATTAATTGGTCCGCC
TAATCATCATAGCTATGCGCCGGCGGTGGAGCAGTGGCATGCGTCTCATTTTCCCGATCA
ACCGTTGGAGCGGTGTAAGGCTTGGTTAGAAGTGGTGAAGGATGAAGAGGTGGTTGAAGC
ATGGAAGGTTGCGTTTTCGAAGCAGGAGCGTTTTCGATTAAAAACAGAACCGGAGGGAGC
GTTGATGACGCGTCGACAAGCGGAGCAGTATATGGCGCACCATACCGATCATGCGGCGGT
TAAATCGCGGAAAGTGGTGGTGTCTTTGGCGCTTATTCTTGAGAGTGGTGATGATGTTTT
AGCGTCGATGATCAATCGGGCGTTGGTGAAAGAGCGCCGATTTCCGTTGAATTTATCGCA
TGCGATGCGGGCGGCATTCCGGCATATGAAGTTGCATCTCTTTAAAGTGGGAAAAATTAA
TTATGTGACGGCAATCAAGCCGAACAAATTAGATGAATCGGGTGTGTCAGAAGAAGTTTT
GCAGGTATTGGGCGTGCTGAAAAACAAGCCGGGTTGTTCGCGGGAAGAATTGTTGCATGC
GTTACGATCGGGTGTTGAATCGGATTCGGAAGAGGGACGAATGGCCCTGAAGCCTTTGGG
CTGGTTGATCGAGCGAGGTCATATTGTTGAATATTTTAATGGTAAATTGGCTTTACCGTG
AGAGCTTTTTTTTTGCCGTGCTGTGCGGATTCGTTGCTGATGAAGGGCGCTTGACGAACG
GAGGCGTATGAATCATCTTTTGCGTATGAGTATCAGCTTTTCTTTTATCTTGCGGGTTTG
TTTCCTGGTGGGTTTGGTGATTTCAGTGGAAGCTGAGAATGGCTATGATGCATCGCGTTA
TAAGATTATTATTGAGCGAGAGCCTTTTGGTCATGAATTGGTTGTGGAAGAGCCAACGGT
GACTCCGGAGCATGAGATCGCACTGGCGAATGCTGCGGCAAAAGCGGCGGAAAAAGAGCT
GCGTCTTTGTTTTATTTTTGAAACGAATCGTGGTGAGATTCGGGCGGGGTTCCAAAACAA
GACCGCGAAGCCGGGTGATCCAAAGAGCATTATGTTGGGCGTGGGCGAAAGTTTTCGAGG
CATGAAGTTGCTTGCGGTAAATTTAGAGGAATCATCGGCGACGTTGGATCGGGATGGTGT
TCGGGTTAATTTTTCTCTAGCGAAGGCGCCGGTTCCTGCTTCAAAAAATACGACAGCGGC
AGTGCCTCGGCGATTTGGTTCTGGCTTCCGACCTCCTACCAAGCCATCGGAGCCTAAACC
GGTGGAGCCTCAATTATCTCCAGAACAACAGGCGCAACGCCGGGCTGAGATTCAGGAGAA
TTTAAGGCAGTATCAGATGGAAGTGATTCGAACGGGGATGCCACCGCTGCCGATTCCTTT
AACGAAGGAGATGGATGATCAGTTGGTTTCGGAAGGAATTCTCCCGCCGTCGAATTAATT
GATTTCGGTTTCAGCTTCTTCGGTGACGCGAAGAATTTCATCGACGGTTGTGATGCCTTG
AAGCACTTTTTCCCAACCATCTTGCCGTAGGGTCTTCATGCCCATTTCTAGTGAAGCTTG
TTTGATGGAGCTGGCGGTGGCATGGGCGACAATCAGGGGGCGTATCTCATCGTTGATGGG
TAGAATTTCAAAGATGCCGGATCGTCCACGATAGCCACTCCCTCGGCATTCATCGCATCC
GACGGCTTCATAGATGGGATTTTCGGGGGTCACTTTTTCGATGGGAAAGCCGTGTTCTTT
TAGCAAGGATTGATCGAGTTCGACGGGGCGTCGGCAGGCGGTGCAAAGGCCGCGAATTAA
GCGCTGTGCTACGATGCCTTCAACGGAGGATGAGACGAGAAAGGGTTCGATTCCCATATC
GAGCAGACGGGTGACGGTGCTGGCTGAGTCGTTGGTGTGAATGGTACTGAATACGAGGTG
GCCTGTGAGGGCGGCCCGAATGGCGATTTCAGCGGTTTCGCGGTCTCGTATTTCTCCGAC
CATGATGACATCGGGATCTTGACGGAGAAAGGTTCGTAGTGCACTTGAAAAGGTGAGCCC
AATTTCAGGTCGCATCTGTACTTGATTGACTCCGGCCATTTCGTATTCGATGGGATCTTC
GGCGGACATAATGCGTTTGTCTACCGAGTTAATGGTGTGTAGCCATGCGTAGAGTGAGGT
GGATTTTCCTGAGCCGGTGGGACCGGTTACGAGTAGAATACCGTGGGGGCGTGTGATCAT
TTTGGTGAGCTGTTGTGTGTCGTATTCGTTGAGACCCAGATCGCTCATCGTTATGAGACC
TCCGCCGCGCATGAGGAGACGTAGACTGACGCTTTCGCCGTAGACGGTGGGCATGGTGGA
TACACGAACATCGATCTCTTCGCCGCGAATGCGAATGCTGATACGTCCGTCTTGAGGGAG
TCGTTTTTCGGCGATATCCATGTTTGCCATTACTTTGATGCGGGAGATAACGGAGGATTG
AAAACGTTTTAGTTGCGGTGGCATGGGGGTTTCTCGAAGGACGCCGTCGATGCGGTATCG
AATGCGGAGGTCGGTTTCCATTGGTTCGATGTGGATGTCGGTTGCGCGGTCTTTGTAGGC
TTCCCAGATGACTTGGTTTACGAATTTTACGACGGAGGCTTCTTGATCGAGATCACTGAG
GTCTTGTTTGAGGAGGTCGTTTTCATCGTCGAAGTCGAGCTGATTGTTTTCCATCATTTG
GTCGAGGGTTTCGGCGCCGACGCCGTAGAATTTGCGTGAGGCTTCGGTGATATCGTCGAT
GGGGCTGAGGAGGAGTCGAACGCGTCGGGCGGTGGCTAGTTGAAGTGCATCGATGAGTCC
GTGGGTGAAGGGGTCGGCTGTTGCAAATAGTAGGGCATTGTTCTCTTCGCGTAAGGGAAT
GGTGTTGTATTGGAAGATGGCTTTTGGGGGTACGCAGTCGAGTAGGGTGGATTCAATTTC
AATTTCTTTGAGCCGTTCAAATGGAAGTTCCATGGCGGTGGCGATTGTCGTGAGCAGTTC
GTCTTCTTTGAGTTGTAGGTGTTCAGCGAGATGGGCGGGAAGGGGGCGTTCGTTATCATG
GGCTTCTTGAATGAGTTCAGGAAGGTGGTCTTCAGATAGATCGATTCCGATCTGATCTAA
GAGTTGACTAATATGGGTGGCAGATTTCAACATTGGTATGAAGCATGCCATTGGTCTCGT
TGGTAAGGCAATCGCAATATGCAGGGTTGAATGGCAGGGGGGGGATGGGATTCTATGAAT
CTGGGCTTGTTATTTGAAGCGCGTGGGGTACTGTTTTTTTATTGGAGATGTATTATGTTG
GAACCTGTTGAGATAATTAAAACAAGAAAACATTTACCAAATTGGACTAATTGGGTGGGA
ATTGCTTTGCTGATTGTATTGGCGGTATCGGGTGCGGTTTTCTCGCAATTACGTGTTGAG
ACTTCGGTTGCTCCGGTGTGCTGTGGATCGCACTAAATTTGTTTAAAGACCGCCATGTGT
TCTTCTTCGAGGGCGGCTTCAAAAATAGCTTCAAACGCTTTTTTTCCGGCGGCTTGATCG
AGGTGAATTCCTTTGCTTTCACAATAGGCGGCCAATGCGGTGCTGAGATATTCTTTACCT
TTTTGAAGTGTGTTGAGGTTGGGTTTTCCGCGTCCTTGGAAAAGCATGAGTTCATCCCAC
TTTTCGTCGAGTAAATCTTTCATGGCACGCATTTTTTCGCCGTAGCGGTTGACGCCTTTC
CCGAGCAAAGCGACGATTTCTTGAATAATTAAGTATTGGTCTTCGATCTCTTGTTGGCGA
AAGTTTTGAACAAATTGGTGGAATTTTTCTGGATGGTAGATGCGGTTTTCATCATCGAGG
TTTCCCCAGGTGGTCCAGGCTTCGCGGAGAATGGCTGCGATGGGTTCGACGTCGCCGGGT
TGAAGGGGGATGTGTTGTTCAATGGTTTCTAGAAGCGGTTGTGACCAGAATTCGCAGGGG
AGATCGTCGTGGGCTTCGTAAATTTTTGTACCGGCTTGGTTGTAGACTTCTGTTATGGGG
AGTCCGAGTCTGCCGATGGTTTCGATTGTTTTTATTTCCATGTAATTTCTCCTCTCTCAT
TGGTATCGCCTAAGATATGGATTGTCAACGAAAGTGGGTCATGGAGGTGGGGATAGAGTT
TATTTGATCGATTATTGTACTGATTTCAATTAGAGGGTATTTTGTTTTTTCTTACTAGAG
TTGAGGATGAATTGCAGATGAGTGAAAAAGTAGATATTGGACTGATTGGTTTAGCCGTTA
TGGGTGAAAATTTGGTTTTAAATATGGCAAATAAAGGGTTTTCAGTAGCTGTGTTTAACC
GAACCGTGGAGAAGGTGGATCGATTTGTTGAAGGGCGCGGAGCGGGAAAGCAAATTGTGG
GTTGCCATTCGATTGAGGCTTTTTGTGCGCAATTGGAGCGACCTCGAAAAGTGATGATGT
TGGTGAAGGCGGGGCAGGCGGTGGACGCGTTGATTGAGCAGTTGCTCCCTCATCTGGAAG
AGGGAGATATTATCATTGATGGTGGGAATAGTCATTATCCCGATACGATTCGTCGAACGG
CGTATGTGGAGAGCAAGGGGTTGCTCTACTTGGGTGCTGGGGTTTCAGGTGGTGAAGAGG
GTGCGTTGAAGGGGCCTTCCATTATGCCGGGTGGTTCGGAGGCGGCTTGGTTGCTTATGA
AGCCGATTTTTCAAACGATTTCAGCTCAAACGGATTCGGGTGAGTCTTGCTGTGATTGGG
TCGGTCGGGATGGATCGGGGCATTTTGTGAAGATGGTTCATAACGGAATTGAATATGGTG
ATATGCAGATGATCTGCGAAGTATATCAAATGATGAAGGTTGGGTTGGGATTGAGTAATG
CGCAGATGGCGGATCATTTTGATGCGTGGAATCAGGCGGAACTGGATTCGTATTTGATTG
AGATTACGCGCGATATTTTGGCGTATACGACTGATGAGGGTGAGGCGGTTGTTGATGCGA
TTTTGGATACGGCTGGGCAAAAGGGAACGGGGAAGTGGACGGCGGTTTCGGCGCTGGATT
GTGGGCAGCCGTTAACCTTGATTGGAGAGGCTGTTTTTGCGCGTTGTCTTTCGGCTTTAA
AAGAGGAGCGAGTGGAGGCTTCGGCTATGTTGCAGGGGCCTGATGTGGGTGGCTTCGAGG
GTGATGTGGATGCTATGGTGGAAGATTTAAAGCAGGCATTATATGCATCTAAGATTGTTT
CGTATGCGCAGGGGTATCAGTTAATGCGGGCTGCAGCAGAGGAACATGGTTGGAGCTTGA
ATAATGGGGGTATTGCTTTGATGTGGCGAGGTGGTTGTATTATTAGATCGGCTTTTTTGG
GGCGTATTAAGGAGGCATTTGATCGTGATCCAGCGCTGACGAATTTGCTGTTAGATTCGT
TTTTCCAGCAGGCGGTTGAGCGGGCACAAGCGGGTTGGCGGCGGGTGGTGATAAAAGCGA
CGGAGTTGGGCATTGCGATGCCTGCAATTAGTGCGGCGCTTACGTATTATGATGGGTATC
GAACGGCTCGATTGCCGGCGAATTTGTTGCAGGCGCAACGGGATTATTTTGGGGCTCATA
CGTATGAGCGGGTGGATGCTCCACGGGGTACGTTTTTTCATACCAATTGGACGGGGCGGG
GTGGAGATACTTCGGCGGGCACGTATAGCGTTTAGCTTTCTAAGCGTGGGTTAGATTGGT
GTTTACGGATTTGATCTAAATGCGGCTTCTTTTGCTTTTTTGAGCGGTAGATCTTTTTTC
TAATCTACGGATAGATCTCTTTTTTTGGGGCGAATGGAGATTTTTCGACTGAGAAAAGTG
AAGTATAAATTATAAAATCATATGTATATAATGCAGGATTAGCACTATATAAGTGAATTC
AGATCGCTTAAGCTGTTGGTTATGTCTTTATTAAAGTCGAAAGAATTGTTTTCTCAAGTG
GGTTATCCGGTTCGGGTGGATCGGGTGAGTCGCCGGACGTTGATAAAGGTGGAAATGCAT
CGGCATGAGTTTTTTGAAATGCTGTATGTGGTGGAAGGGAGTTTAATCAATCGCTTCCAG
TCCGATGAAATTGGTCTGCAAGCGGGTGATCTACTTATTTTGAAACCGTATACATTGCAT
GTGTTGGATGAAAATCAGAAGCAAGCACAGCGATGCGCGTATTGTTGTAGTTTTTTGCCC
CAGGTGGTGGATTCATCAATTCAAAATATCGATGAGTTAATGCGGAGTGATTCGCCCAAT
CGGTATTATTTTCGGTTTATCACGTCGTTTTCGAAGGAAGATGTTTTTGCGATTCGGATT
CATATGAAACCGGAGGTTCAGAAAGAGCTGTTGCGCTATTTTGAGCAGCTCCACGAGTAT
ACGAATATCGATACTGAGTCTGCTCAGGCGGAAGCGCGTTCGATTTTTCTGCAGTTGATG
TTATTGATTTCAAGGCAATCTGTGGAGGAGATTCGATTTTCTGAGCGGATTGCGGATGGA
GTTTCGGGAACAATTTCGCGCTATTATCCGGGGCTTCGCAAGGCGTTGAGTTATATTCAT
GATCATTTTTCGGAGCCGATTAAGTTAGATCAAATGGCTCAATTAACGGGGGCTTCAGAG
ACCTATTTTTGCCGGTTGTTTAAGCATGAAACGGGAATGACGTTCTTAAATTATTTGAAT
GGATTGAGGATTGAACAAGCGTGTCTATTATTGCGAGATTCGAATGAGAGTGCATCAGCG
ATTTGTTATCGGGTTGGTTTCAATGACTACACGCATTTTGGAAGACAGTTTCGAAAAAAT
ATGGGTATGTCGCCTGCAGCGTATCGAAAGAAAAATCATCGGATGTTGCGGCTTTCTTCG
GTTGAGAATGAAATATAGAGGAGTGGAAGAGAATCAATGAGTGAGATATACGTTCCGATT
ATGATTGTGGTGTTGGCAAGTGTCTTTCAGGGGACGTTTGGCTTGGGAATGAAGTTTGTT
AAGCCGATGGCATGGGAGGCGTGGTGGCTTATTCATGCCACGGTTGCGATGGTTATTTTT
CCGCTTATCTGGGCGCAGTTGGTGATTCCGGATTTGGGTGCGGTATTGGCTGCGGCGCCC
GCAAAGGAGATTTGGACGGGTGGTATTCTCGGATTTTTCTGGGGCATTGGCGGGATTATG
TTTGGGATCTCAGTAGGGTATATTGGAGTGTCGCTGACGTATGGAATTGTGATGGGCCTT
TGTTCGATAGCGGGCGCGTTGGTTCCTTTCGTGTTGCGGTTTGATGCGATCTATCCGCCG
AGTATTCCATATATTTTGGGTGGTTTAGTGATTTTGGCGTTGGCTGTTTATGTGGTGACG
GTGGCGGGCTTGAAGCGAGATGCGTGTTTGGTGGAGCGTGGGCAGCAGTTAGAGGGCATT
AAAACGGGTTCTGAGTTTCGAGTGGGATTGATTATTGCATCGGTCTGCGGGATTCTTTCG
GCGATGTTGGCGGTTGGTTTCGATAATACGGTTGAGATTGGCCGGATTGCGGAAGAGCAG
GGAGCGATTCCGCGCAATACGGCATTGGCTCGTTGGGTGGTTGTTTTGGTGGGTGCGTAT
CTGATGAATGCGGGCTATGCTGTTGTTTTATTGATTAAAAACCGGTCGTTCTCTTCGTTT
GGTATGAAAGGAACGGGTTCGGTTGTGAAGTGGGCGGTGATTGCTGGATTACTCTGGTTT
GCGGCGTTGGGAACCTATGGGCAAGGGGTGGCACTGATGGGGGATATTGGCACGATGATT
TGTTGGCCGATGATGTTGGGTCTCTCTTTGATTGTGAGCAATGTGGCGGCTTGGTTTGCG
GGTGAGTGGAAGGGCATGAAGAAACCTTTTCAAGTCTTACTGCTTGGGGTTCTTTTAATT
ATTGTGGCAACGATTTTGATGTCGTATGCCTCAACGTTGAAAGTGGGTTAAGATGATTGA
ACGAATTCGTACGTATTTATTGGAGCATGAGCTGGATGCGCCGATTGGGTTTTCACAATG
GTATTATTCAAAGCGAAATGCGTTGTTGATTCAAGTGGTTGATTCAAGCGGTGCTTCGGG
TTGGGGTGAGTGTTATGGACCTGCAGCGGTTACACAGACGGCGGTCGAGCAGTTTTATGC
TCCTCTTTTGATGGGGCAGGATGCTCTTTCGAATGAACGTTTGTGGAGCATGTGTTGGCA
TGCATCGCATGATTTTGCGATGCAGGGTGTGATGATGGGGGCGATCTCTGGTTTGGATAT
GGCATTGCTTGATTTGAAGGGCAAGCTCTTGAATGTGAGTGCTTCGGTGTTGATGGGTGG
TGCGGAGCAGGATCAGTTGGAGGGTTATGCGACGGGGATGTATTTTACTCGGCAAGACGA
GCATGCGTTGTTGGATAGTATCTTAACGGAAGCGGGGCATCACGTGGCCAATGGATTTGG
TGCACTGAAAATTAAGGTGGGAAAAAATATCGCGTTTGATCGGATGTTAATTGAGGCGAT
GCGCAAGACGTTTCCGGAGAGTGTGCTGATGGCTGATTCGAATCATGCGTATGATTTGAA
TGAGGCGATTGAGATGGGGCATTGGTTAGAGGCGCATCAGTATCGTTGGTTTGAAGAACC
TCTTTCGCCGACGCAACCGGCGGCATTAGCCACGTTGTGCGAGAAGTTGGATATTGCGGT
GGCAACAGGGGAGTGTGAGCAGACGCGGTGGGGTTTTGAGAAATTACTGCATGCGGGTGC
GGCAACGATTCTTCAGCCGGATATGGCGTATTGTGGGGGGCCGACTGAGGCTTTAAAAAT
TCGGGCGTTGGCATCGGCCAAGGGAGTGAATGTGGTTCCTCATTGCTGGGGTACGCAGCT
GAATTTGGCGTGCGCTGCGCATTTTTTGGCGACGGCCAGTGTCGAGCCAGGGCGTGCCGA
ATCGCAAGCTTTATTGTTGGAGGTGGATAATTCACCGAATCCGATGCGGACGGAAATATA
TAAAGCATCCGTGGTGGTCTCGGGGGGCTGTGTGCAGGTGCCGCAAGGGGCTGGATTAGG
GGTGGAACCTGATCTAAAAGAGATGCAGCCATTTTGTATTAATCAAACGGAGATAAAGAA
TGATGCAGACGTATCCAATGTTGATCGGAGCAAATCGGGTCGATTCGAACAAACCTATTG
AGGTTCTCAATCCGCGAACAGAGGGGTTGATCGGGCAGGTTTTTGAGGGCTCTGCTGATC
AGATGGATGAAGCGTTGTCAGCTGCGTCGGAGGGGTTCGTAGTGTGGTCGAAGATGAGTC
CGGCGCATCGGCGAACGAGGATCCTTCGGTACGCGGATTTGTTGGAGAAGCATCAGGAGC
GGTTGATTGATCTGTTAATGCAGGAGACTGGAAAACCGCGTGAGAATGCGGAGTATGATT
TTGGTATGCTGACGACCTGTTTGCGGTTTTTTGTGGAAGAGGTGGAGCGGTTGGACCAGC
CGGTTCTTCATGATCCGGATGGGCGTTTTTTGCATTATATGCAACGGCAACCGCTTGGCG
TGACGGTGGGTTTTTTGGCGTGGAATTTTCCGTTGTTAAATTTGGGCTATAAATTAGGGC
CGGTGTTGGCATCGGGCTGTAGTTGTATCTTGAAGCCTTCGGAATTAACGCCTTTGGCGT
CGTTAGAAGCGGTCTATTTGGCGGTGGAGGCGGGGATTCCGGCGGGGGTCATTAATATGG
TGACGTGTTCTGATTATAGCATTACGAATCGATTATTGGAGAGTTCGGTTCCTGCGATGG
TGACGATGATTGGCTCTACGCGGGGTGGGTTGGAAGTGATGGGGGCTTCTTGTACTTCGA
TCAAACATTTTTCGGTTGAGTTGGGGGGCAACTCTCCGGTGTTGGTCTATGACGATGCGG
ATGTGCAAGTGGCGGCGGAAAAAGTGATCGGGCTGAAGTTTGTGAATACGGGGCAGGTTT
GTGTATCGCCGAATCGTTGCTATGTTCATGCTTCGATCTATGAAGCATTTGTGGAGGCGG
CAGCGGCGTGTGCGGCTGGGGTNGATATGGGGCCGATGATTACGGCTGAAGCTCGCGATC
GGGTTCTTGAAAAAGTGGACGAAGCGGTGCAGGCGGGTGCCACGCTTGTTTGTGGGGGNT
CTCGTTTGGATGGGGTGGGTTATTTTATGGAGCCAACGATTCTCCGAGATGTGGATGCGC
AGATGCGTGTTGCGTGTGAGGAGGTGTTCGGTCCGGTGCTTTCGATTATTCCTTTTACGG
ATGAGGATGATGAGATTGCTTTGGCGAACGAGACGTCGTGTGGTTTGGCGGCGTATGTCT
TTACCAAGGGACTTTCGCGTGGGTTGCGTGCGGCGGAGGGAATCGAAGCGGGGAGTGTGT
GCGTGAATGAGCCGCATTATGGGGTGCAGTTGCCGCATGGTGGTTTGAAACAGAGTGGTG
TTGGAAAAGATTGCTCTCGCTATAGCTTGGAAGAGTATTTGACGTTGAAGCGGGTTTCGG
TGTTGCTTGATGATGCGTAAGGGTTGTTGAGTGCGTTCGTTTTTTATGGGGTAGATTCTT
AAGATGGAGGGTGAATAGCTATGTATAAACATATGGTGCTTTGGAAGTTAAAATCAGAAG
TCGATGGGGTCGGTAAAAGAGATCTAGCGTTGGAAGTGAAACGGCGTTTAGATGCGCTGC
CGTCTATCATTTCGGAAATTGATCAGTATGAGGTGGGGATTAATATTGGATCGTATGGGG
CTTCTTTTTTTGATGTGAGTTTGATGAGTGTGTTCCCAGATGAAGTGGCGTTTAAAGCGT
ATTGTGTCTATCCAGAACACGATGCGGTGGTGGCCTATATTCAGTCGGTCTGTGAGGCGG
AGGAAATTGTTGACTATGAAGCATAGAGGGCGGGGAATGAAGCTGTTGATTTTTGTGGTT
GGTTTATGGGCGGTGGAGGCTTGGGCGGTCGCTACGAGGGATGCGAATGATCAGCCTTTG
AATGTGGTGTTGATTGTGTGTGATGATTTGAATGATTATGTGGGGCCTTTTGGTGGGCAT
CCGCAGGTGATCACGCCGCATATGGATCGGTTGGCGGCGAGTGGGGTTTGGTTTTCTCAG
GCGCATTGTACGATTCCGATTTGCAATCCTTCGCGGGCGAGTTTCATGACGGGGATCTAT
CCGCATACTTCGCAATGTTTTGGTTTTGAGAATTGGGATGATGTGGAAGTGTTGCAGCAT
TCACGGACGATGATGGATTATTTCCGAAATCAGGGATATCACGTATTGGGTACGGGTAAG
TTGATGCATAACCGAGATGAGGGTGAGTGGAGTGAATATGGCTATGCATCTGATTATGGC
CCGTTTGCTTATAATGGGAAAAAGACAGTGGCGCATCCAGATGTGCCGTCTCCGTATCGG
GATGAGTTTGGTGCTATCGATGGGTCGTATGGTCCGTTAATGAAATTAGAGGGACGGGTT
TGTGAGCAGACGGGAAATCCGTTTACTTGGCGAACTGGTAATTGGTCGAAGCAGCGCGCA
TACCGGTATGAGAGTGAGACGGATCGGGATCGTACGGGTGATGAGTTGAATGGGGATTGG
GCGGTCGATCGTTTGCGTTCATTTGCAAAGGGTTCGATGGATAAGCCGTTCTTTATGGGC
GTGGGTTTTTTGCGTCCGCATACGCCGTTGATCGTGCCACAGAAATATTTTGATATGTAT
CCATTGGATGAAGTTGAACTGCCGGTGATTTTGGAGGGAGATGTGGAGGATACGTTTAAG
CATACGGTGAGATCGAAAGAAGATGATCGAAGCAGTGATCGAGGGGCAAAGATGCATGAT
TTGCTGATTGAAGCGTATGGGGGTGATCGTGAGCTGGCGTTGAAAAAATTTATCCAAGCG
TATTTGGCGAGTGTGACTTCGGTGGATGATCAGATTGGTCGAATTCTCGATGAGATTGAT
CGTTCTCCGTTACGATCGAATACGGTGATTGTTTTCACGAGTGATCATGGCTGGGGCAAT
GGTGAAAAAGCGTATGTGTATAAGAATTCACTGTGGCAGGAGAGTACGCGGGTGCCGTTG
GTGATTCGGGCTCCGGGTATGAGCCAAAAGGGGCATGAGGTGGATGTGCCGGTTTCGTTA
ATCGATATCTATCCGACGTTGCTTGATTTATGTGCCTTGCCGACGAATACAATGAAAAAT
CAACGGGGTCGCCCGTTGGATGGGGTTTCGATGGTACCGCTTTTGGATAATCCGAAGCGG
GGTGATTGGGCGGGACCGGATGCTGCACTGACGGCGTTGTATAAATGGTCTGATTATTAT
GATCCGCGTGAGCAGAGTTATGCATTGCGGTATAAGGATTGGCGCTACATCCAGTATCAA
AATGGAAATGAGGAACTGTATCATACGAAAAAAGATCCGCATGAGTGGCATAATTTGGCA
ATGAATCCAGCCTATGCGGATCGGCTTGAGCAGTTTCGTGAAGATTTAGATGCGCGGTTG
CCTCCAGCTAAGCCACGTCCGGTGCCGAAGAAGTCTTCTGCGGAAGCTTGGAAAGATGCC
TATTTTAAGAAATTTCCTGCGGCGGATGCGAATGAAGATGGCGTGTTAACGTGGGCGGAA
TATAAGAAACATCGTGGAGAGTAGAGAGATGCGTTGGATTGCCTTGGTGGCTTTGTTGGG
TGGATGGGTTGTGTCGGCAAGTGTGGCCGAGCGGTCGGAAATATCGTTGGATGGCTCATG
GCAGATTGCATTTGATGAAGCTAATCAGAGTCGGGATGAAACGTGGTATTTGCCATCTTC
NTTTGTGAAGTTGGAATCGGTGGAATCGATTGAGGTGCCGAGTTGCTGGGAGACGATTCG
TCAGGATTATGAGGGCGTTGCTGTTTATGGTCGTTCGTTTACAGTTCCTTTGGAGTGGGA
AAACCAGGCGATTCGGTTGCAGTTTGATGCGGTGAATTTTCGGGCGGATGTATGGCTGAA
TGGTTATGCGATTGGTCAGCATGAGGGTGGATATGGCCCGTTTGAGTTTCAGGTTGATGA
TTTAATTGATCTGCAGGGGACCAATTTTTTGAGTGTTCGTGTGTTGGGTCCGATTGTAAA
TCAGAACAAGACGATCGATGGATTAGGGCGGAATGATGCGCCGCATTGGCGGGGTGCGAT
TACGGGGGGCATTTGGCAGTCTGTTCGACTGATTGCTTCGGGATCGGTGATGATTGATGA
TGTGTTCGTGATTCCTGTTTTGGATGAGGATGTGGCTCGCATTGAGTTAACGTTAGAGAA
TAGTGGATTATTGATCTGCGAGGAGCAGGTGATTATCGAGGTTGAAGATGAGGCAACGGG
TGAGGTGGTTGCTCGAGAAGAGCGGACGATACGATTAAATCCAGGGGTGGATGTGTCTGA
ATGGGTTCTTTCGGTTCCACAAGCTAAGCGGTGGAGTCCAGATGCACCGCATTTATATCN
GGTGCGGGCCACGGTGGTTGATCAGGATGTGGAAGCGCATCGCTTTGGGATGCGTGAGCT
GACGATTCAGGATAATGAATTTATCTTAAATGGGGAGCCGGTGTATATCAAAGCGGCGTT
TTTTGAGGGGTTATATCCTACGAAATTGGCTCTACCGGACAGTCGTGAGATGGCAATTCA
AGAGATTCGATTGGCAAAGGAGGCGGGGTTTAACATGATTCGTCCTTGGCGAAAGCCGCC
GCCTCCGATGTGGTTGGATCTGTGCGATGAGATGGGCATGATGGTTGTGGGTGGGTTACC
GATTGAGTGCATGAAGCTGTGGCCGACGGTGACGCCGGAGATGCCGCGTCGGATTGAGAA
TGAGGTGCGATCTGCCATTTTGCGAGATCGGAATCGTGCTTGTATCGTCCAGTGGGAGAT
GTTTAACGAGATCTGGCGGGTTGAGTTGAAACGGTTGAAGCATCGCATGTCGATGGTGGC
GCGTGAACTGGATCCTTCGCGATTGGTATTGGATGAGTCGGGTGGTTTTGCGGATGGGGC
AAATATTTATCTGCCGTATGAGGTGGAACCGATCACATTTAATGATGTGCATATTTATTG
CGGCTATCCGATCAATGATTTGACCTATGCACAGTTTCTGGCGTTGGGTATGACGACCGA
TGAGATGGAGCGTCTTGGATATGCTGCCGCTGAATTAGAGAATAAGCATACCCGACCTGG
AAAAATGACACTGGTGTCTGAGATTGGATATGGAAGTATTCCCAATTTATCTCGGAATAA
TGCCTTGTTTAGAGAGAAGGGGAATCCGCTTACGCCGCCGTATCGCTATCATCAAATGTT
AGAAGAGACAACGCTTCACGTGCTTCGTGAAAGTGGGTTGGATGAATTATATCCGACGCT
CGAGGATTTTTGTTTGGAACAGCAGTCGCTCCATGCGGCGGCAAATAAGCGCATTATAGA
AGCCGTTCGCTCCAATCCCAAGGTTCGGGGGTATTGTGTGCATGCTTTAACGGGTGGTGA
TTGGGTGTTGGGTGCTGGGTTGTTAGACTTATGGAGAAATAAGAAGCGTTCCTATGATGC
AACCAAAGCGGCGAATGCGGATCGGTATTTAGCGCTGCGCGTGATGCCGCGTAATGTCTA
TTCTGATGAAGGGGCCCGTGTTCTTGTTACGGGGATTAATGATCTGGAGGGAATCGAAGA
TGGACGTCTTGAGGTGGAAATTTTCAATCATCGTGGACGAAGGGTGAAACGATGGAACAT
CGATGCGGATTTATCGCATGGGGTATCGGCTCTATTTTCTGAGGCGCTCCAGACGGAAAA
ATGGTCTGGGCTTTATAAGGCGGTGGTTTGTTTTAGATCCTCAGATAATCGAACCGTTTC
AGAAAATCATTTTCAGTTTAATGTTTTCCATTCAAAAGATTTAAATGTACCTGAGGCTGA
AATTGCGGTGATTGATCCAGAAAATTTGATCATTCCTTTTTTGGAGGAGCACCGTATTCC
GTTTGAGAAGTTTAGTGAGAAAACCGCTTCATCAATGCCCGTTTTTGTTTCAAGTGCTAA
GAAAAAACTACCGGAATTTGCCCAGCTAGAAAAATTTGTTGAAGCGGGTGGAAAAGCAGT
TTATCTGGAGACCTTTTTTCAAACGGGTCGTTCCTATTGGTCAACTCGTTTGCCGCCAAA
AGGGGTTCTGCCGTTTCGTATTGGAAAAGAGCATGCGCTAGGTCTCTGGGTGGGGGTCTC
TCATGTGGTTCGCGATCATCCTGTTTTTGATGGGTTGGANAGCAACAGAATGATGGGAGA
TTTGTATGAAAATATTTGGTCTCCATTTACTATGGTAGATGTGGCTGGAGAACAGATCGT
GAGTTCTGTTACGTATGGTTTTTATGGGGGCGATAAACATGAGCANCAGTCGTATATGGG
ACCTGAGCCGGCTTTTTATGGAATGGATATGGGGGTCGTCTCGTATGGCGAAGGAAGCTA
TCTTTTAAGTGCGTTGCGCATTACGCCTTATCTGGGAGAAGATCCAGTTGCTGACAAGAT
CTTGTTCAATTTAATTCGGTGGGCGGTTCANTAAGATTTACGTATCGAGATACGTAAAAA
TAGATAGATTTTCTTCCACTTCTGCCGGTGCTTTCATGTCAGAAATACAGGCGGTGATAC
CGGGTTGTTGTAGCGCCCAGAGATAGCCTTTGGCATGAATGGATAGCGGGGCTTTGATCT
GTTGGTCTAGCTGGTCTATTTCGGTTTGAGGGTTTTCGGGTGTATTCATGATGCGTGAGG
CTTTCATGGCGATGAGTCCCATGCCTTGATCGGCGGCACGTTGAACCGCGGGAGCCACTT
GCGTGTGATTGCCTATATTATAGGCGATCATGGAGAGATCATAAAAACCCAGATCGATGG
CTTTATTGAGGTTGCCTGCCACATCGTTATGCATACTGACGGCTGAGGCACGAATGATTC
CTTTTTGTTTTAGTTCATCCATGACTTCGCGAATGCTTTCGTCTTCGAGCATTTCGGGAA
TGGCAACGCCGTGCGGGCAAAAGAGAATGTCAAAATAGTCGGTGTTGGATTGCTTAAGCG
ATTCCATAACCAGTTCGTGCATGCGGGCTTTGATTTTGGGTTTCCAACTTTTGAGGCGTC
CGTATTCTTGATTGATAACGTGGCGGAGACAGGAGTTCTCGATTTTTTTGGCTTGGTTTT
TAAAATAGGTGAAGTGATACCCGGAGCGTAGGACTTTTTTCTCTTTCATGAGTTGATCGG
CTTGTTTGCGTAGGGCTTGTTTTTTCTCATTGGGTAGTCCGTTGAAAATTTCATTGGTAA
GACGATGGAGGAATTCATCATAGAAACTAATTTTATTAGCGATAAAAAGACGGTCTCGAA
GGCCGGGGCGTTTTAGGAGTGTGCCGAGTATTTTTTCTGAAGCACCGCGTTGGTAGGCGG
GTGAGGCGTCGACATAATTTANGCCCGATTCGANCAATCGATCAAAAGATGGGTAGATCG
TTTCATCTTTCCAAAAGGAAGTGCCGATGGTGATTTGAGAAATCATCATATTTGTTTTTC
CGAGAGAGCGATATCTCATGGCGGATGTTCGGTTGCGCCATTCTGATTTTTTTGAATGAG
TCTGATCGGCGGTGAGAGATGAAGTCATGGAGGAACCGACGACGGCACTCAGTAGCTGTT
TGTGAAATGTATTGCGATTGAAATNGTTCATTTTGAGCTCCTAAGATGGTTGTAAGNTGG
GGTGAGATTTATTTGATTNCAAGCTGATTTGATGGAATCGCGATCGTAAATTTGGTGAAA
GTAAAAATCCGCATACATTATTGCATTATCCTCGGTTACGCCGACCTTCTTGAGATGCTA
TTTCTATCTTCTTATACATTCATAAAGGATCAGCATAGGAGAAGAGAGATGAAAGCATGG
TTGGCTAGTATATTGAGTTTGGTGGTAGTGGTTNCAGAGGCGCAAACGGTAATTGCATCG
TGGTATCAGTTTGATAGTGCCAATAATTCACAACATGTTGAAACTCCCGATTCGACGGCG
AGTGATTGGACGGCGAGTTTGACGACGAGTACGCGGGGTTCTGCAACGAGTGCGGCGGCT
CAATCTGGCACCCGTGATGCGGGGGCAACAGGTCCTACGGTTGATCCAACGACAAATGAC
GTTTCAGGAGTGCAAGCGAATGTGGCAAATACGGGTCATGCAACGACTACGTTCACGTTT
ACGAACGGAACGGGAACCAATGTGCCTTTGGGTTCTTTTCATTTCGATTATAAAAAAACG
GCAAATGGGAGNGGTACGTCTGATGAGACTAATTGGGGAACGATCGATTTGATTGCGGTT
TCGAATATCTCGGGTGCGGTTGCAAATGAAGTGTTGAGTGCCGTGGCTGTTGGGGCTCCC
AATTATACGAGTTTAGGGGCAGATGTAGATCTCACGGGCTATACCATTAATGCGGGTGAA
ACGGCTGCCTTTACGTTGGTTGTGACGACGGATGGAACGACTTCTGCTAACGATCCGACA
TGGCACAAAGCGGTGACGCTTGATAATATTGCACTTACGGTGGGATCGAATGTTGTGATC
CAGAGTGTTTTTTATATCGATCCGGTTTTGGGAAATGATGCAAACAGTGGGGCAACTACC
AATGAGGCATGGCAGACGTTGGCGCGGGCAAGCAGTACGTATCCGCAAACGTATAATCCG
GGCGATGAAATCTTATTGAAGCGGGGGGGAACCTTCACCGATCAATTGCATCTCAGTGGG
GTTAAGGGGTCATCCGCTAAGCCGATTGTTATTGGAGCCTATGGAAGTGGTGATGCCCCT
GTTATCGTGGGTTCGAATGGTTCAAATACGGTGAAAATTACGTTTGCAGAGTACATCGAA
ATTCAAGATTTAGCGATTACGGGGGAAGGGATTCAAATAGCGAATTATTGGAACACAGGT
ACGAATACCTATGATCATATTCATCTGAAAAATTTATCGGTTTATGACATTACAGGAACG
ACATCGAATGGCATTCAGTTGGTTACGTCTTCAACAGGGGGTACCAAATTTAACGATGTC
TTGATTGCAGATTGTACGATTTCAAATACGGTTGGGANTGCGATTACGATCAATAAGTGG
GATTTGGATAATACGTTTTATCACTCCAATGTGGTGATTTCGAATAACCTCATTCGAGGG
GCAGGCATTCAGTTGGGCAAATTGACGGGGGCGATTGTTCGAGATAACAACGTTTTGGGT
TCAACGGGGAGTGATGGCTTAACGAAAACGGATTCNGGTCTTTGGATTTGGGGGTGTCAG
GATACGTTGATTGAAAAGAATGTGTTTGCAGGTGCACGAGGGCCGACGGATTGTANGGGG
GTGCATATCGATATCGGCTGTGTGGGTTCGATTATTCAGTATAATTTGAGTCGGGATAAC
GAAGGCGGATTTGTCGAAATTCTGGGTCTGAGTAGTAATAATGTCTATCGGTACAATATC
AGCATCAATGATGGGGCTCGGGTAAATGGGGTAGGCAATGCTTTGCGGAATGGTCGTCTA
TTCTGGTTTGGCGGATATACCGGAGCGGGGAGTCCAAAAGTGGGTCCATTTAACAACTAT
GTTTATAACAATACGATCTATGTGAAGAGTTCGATTGTGGCGAATGTAGAGGTTGATAAC
ACGGCTGATGGGGTGCTGATTGCGAATAATGTGATTTATATTGCGGGCGCCCTTTCCAAT
CGGACCTCAAGCAGTACGGCAACAAATATTTTCTTCACCAATAACCTCGTATATGAAAAT
AAAACCCCTGCGGCGCCTTTCGTGGTTTCGGATACATTTAATGCGGATCCGCAATTTTCA
AATCTGGGCGGGTGGAGTGCGATCTCGTATACCCCATCGAATCAGGTTGATGTGATCGAT
CGAGGCATTGTGGTATCCAATCTAGTGGGAGATGCGATCGGCGTGGCGGCGGGCTTTGCG
GTGACGGAAGATTATTTTGGAAATCCGATTCTCGGCGCTCCGGATATGGGTGCGATTGAG
ACGTCGAGTTTAACGGCCTTAGCGGGTTGGCATTCATGGAGTGTTGTAAATGCTTCTTTG
GGAGGAGCGGATTCCGATACAGCCTACACTGGATTTAGTGGTGTTGTGGGAACGAATGTA
TCGGGCACGGCGAGTGGAGGCGGTCAACAAACGGTTGCAGCAGAAAGTGGTGATGATACC
TATGGATCGTTTATTGCAGTTACGAACCGAACCGTGGACTCTTCGATAGTGCTTCGTGCC
ACCGATGGGGGCAATAATAATATTAAGCGTCTGGATTTTAGTGTGGTCAATAATTCGAGT
GCTTCGATCGAGTTGCATTCGATTCATTTCGATTCAAGATTGACGTATGGAGCGAGCTCT
AATACGACCCTTAAAGTTTCACATTTATCAGCTGCGAGTGATCTATATGATCTTCCATGG
ACAAACTACAGCGTGATGGCTGAGACGTATTTTGAGGGGCTTACTTGGAAGAATCGAGAC
GTTACGTTGTCTACTACTTCACAGGAGGATTTGACGCTGGCTGACGGTGAAACAGCGGCA
TTCCGGATTGAGTTGAATGTGGATGCAGGTGCGATTCCTGCGGGTGTGAATATCGATAAC
ATTTCGATTAGTGCCTATATTTCTCCGAATGCGGCGGGTCAAGATACGCCTGGCTCATTG
CTCAGAGCGTGGCTAGTTAGCAAGGGGTTGAGTGCAGATGTTGATACATCGGTCGATCAT
GATAGCGATGGTGTTAATACCTTGCTGGAGTATGCATTGGGTGGAAATCCGAGTGATGAG
AACGACGGGGGTCATCGTCCGTCGATTGCGGTTGATCAAGGTAATTCTGTGATTCGGTTT
GTGCATCAGAGTCGGAAAAATCATGCGGCGCGTGGTTTGGCATATCGGATGCAGACGAGT
TCAGATTTAGTATATGGAACGTGGTCGAATATGAGCGATACGGTTGTTTCGACGAACGGA
TCAGGGGATCTTGATTTTGATGTGATTACCAATCAAATTCCATTGGGTGATACGGAACAA
AAGTTCATTCGTTTGCAGGTTGAGTTTAGCGAATAAACATAGGCGACTCTGGAAATGATG
CGCTTTTATTAGAGCGCATTAGTTATAAAAATAGGGAGCGTGTTTGTTATAACACGCTCC
TCTATTGTATACAGAAACATTGATAAGTAAGGTTGAGGTGTGGTGTGCAGATGAGTGGTA
GAATACCGAATATCGGATTACTTTTGTTATTGGCAATGGGCGTTGTGAGTGCGGATGGTT
TTGAGCGAGAGTTGGTTGCACTTGATGATGGAACGCTTTTTGAAAAGGTACTGGTGGTTG
AGAGTGGACGTGTTGATCAAGTGGTCGTGGATGGAAAAGCGCGATTGATGTGTGTGGCTC
AGCCGAATGAGCCGGTTCGTTTTCGTCTGTTTGCTCTGGAGGGCTCTTGGAATTTGAAGC
CGTATGTGAACGTGACGGTTGATTTTGAGAATCCGGGCAAGAACGAGGCATTTGTTCGGA
TGTTGATTAAGGATGTGAAGACAAAGAGTGAGTCTTGGTATCGGCCTAATTTATCGCACA
ATGCTTGGATTGAGGCGGGGGAGTCGCGTTCGTTTGATGCCTTATTGGTGCGCCATAAAT
ATTCAAATCCGGCGGTAAAGCCGTCGTATATGGATCGTTTTCCGAAGATGCATGGTTTGC
CGCATGCGCAAATGTTGGTGTGGTTTGGTGTGGATGTAACGCGGGTGAGTGAGTTGGTGT
TTGAGTTGCAACCGAAGCCGCATGCACAGACGTTGTATGTGGATGAGATACGTGCCACGC
GGCGGGCGTCGCCGGCGTTGCTGGAGAGAGATCCCGATGCTTTTTTCCCATTTATTGATC
AATACGGTCAGTACATGCATGAAGAGTGGCCAAATAAAATAAAGAGCGATCAGGATTTGA
TACGGCAACGGGTGGCTGAAGATCGGGACTTGAAACGGCATTCGGTGCCGCGAACTTACA
ATGCCTTTGGTGGGTGGAATGAGGGTCCGAGGTTTGAGTCAACGGGTCATTTTCGGGTAG
AGAAGGTGGATGGAAAATGGTGGTTTATCGATCCGACGGGTCATCTGTTTTGGTCGTTCG
GTTGTACGGGAATTGGGTATCAGCCCGTTCGTATTGCCATGCCGGGGAAAGCGTATTTTT
ATGAAGGGTTACCGGCGTTGGATGATCCGGAATTTGGGGATTTATATCAAATGGATCGGC
GTAAAGGATTTGAGCCATCCGACTATCAAGGGGCGCAGGCCTTTTTGGGTGGGGACTATA
TTTTACGGAAGAAGTATGGGGATGCCTATCGTGAAATTTTCAAGAGCTGGTCGTTGCGGC
GGGCGCGTTCATGGGGCTTGAATACGTGTGGAGCGTGGTCGGCAGCGGCAAAAGATCAAC
CCGAACATTTACGGATGCCTTATACGAAGGAGTTGTGGGTTGCAGGCAAACATTTAAAGC
CGATTCATAAGTTGGTGGATCCTTTCGAAGCGAAATTTTCTGCTTGGGTTGAGCGCGCGG
TACGGGGGAATAAATTTGCGATTGATGATCCCTATTGTATTGGGTTCTTTTGCAACAATG
AGATTCATTGGGGTGCGGATCCGGTTCAGGTGGTTCGCGATATTATTGCGTGCGATGATT
CCGTGGCGGCGCGCCAAGCGTTGGGAACGTTCTTTGCGGAGCGCGGGGTGGAGGTGGCAT
CTGCGAGTGAGGATGAGTTGCTCGCTTTCTATTCCCATCTGTTGGAGACGTATTATAAAA
AGTGTCGAGATGCGATCAAGAAGGTGGCTCCAAATAAACTCTATTTAGGAAGCCGATTGC
ATGATGGGGCTTTGCGTAAAGAGGCCTTTTCGGCGGCGGCGAAGTATTGCGATGTGGTGA
GTGTGAATGTGTATGAAAAGGATGTGAAAGCGTTCAATGTGCGCGATGAACGCGATCAAC
CGTTCTTTACGGAGGATGTGCCTTTTTTGGTGGGGGAGTATGATTTTGGAGCGCTGGATC
GAGGTAAGTTTTTCTCGGGGATTGGTTTTGCTGCAGATCAGCGCAACCGCGGTGAATGTA
TGGAATATTTTATGGAGAGTGCGTTAGATAATCCGCGGTGTGTGGGCGCGCATTGGTTCC
ATTATTATGATTCTCCAACGGGGAGTCGCTATTTTGACAATGAAAATGCAAATTGCGGGG
TGGTCTCAACCTCGGATACGCCTTATCCTGAGTTGATTCGTGCTTTTCGATCGGTTGCGA
AACGGTTGTATTCGTATCGGAAAAATGGGAGTGCTGACTGATGAGAAGATCAATAGGTCT
GTTGTGTATGGGAGTGGGTATGTCTGTTTCAGCGAGTGCAGTTGAGTGGAATGATCTTTC
GATTTTACACCAAAATCGAGAAGCTCCGCGGGCTACGATGATGGTCTATGCCGATGAGGC
ACGGGCGGTGGCTTATGATCGAACGCAGTCGCGCTGGTTTGCTTCGTTGAATGGGGCCTG
GAGTTTTAATTGGGTGCGTTCACCGGCCGATCGTCCCGTGGGATTTGAGGCACCGGGGTA
TGATGTTTCCGCATGGGACACGATTTCTGTTCCTTCGAATTGGGAGATGGAGGGCTATGG
GCTGAAGATCTATACGAATGTGAAGTATCCGTTCGAGATGAATCCGCCGCATGCACCGAC
GGAGTGGAATCCGGTGGGATCGTATCGGCGAACGTTCACATTGCCAGATGGATGGGATGA
TCGGAAAACTCGAGTCGTATTTGATGGAGTTCAGTCGGTCTTCTATTTGTGGATTAACGG
CGAGCGGGTGGGTTATTCGCAGGGGAGCCGTACGCCAGCGGAGTTTGATATTACGCGATA
TTTGAAGACGGGTGAGAATGTGATTGCGGCGGAGGTGTATCGTTGGAGTGATGGTTCGTA
TTTGGAGGATCAGGATTTTTGGCGGTTATCAGGCATTTTTCGCGATGTCTATTTGTGGAG
TACTCCGACCCGCCATATTCGAGATTTTCGGGTGATCACCGATTTGGATGAAGCGTATGA
GAATGCAGTCTTGCGGGTGGAGGCGGCGTTGGATGAGCCGAATGGAACGGTGGAGGTTAT
TTTATTGAATGATCAAGGGGAGGTTGTGAGCAACGAGCGGGTTCGAAGTCGTTCGGAGGT
TTCACTTTCTTTGGCTATTGAAAATCCTAAAAAATGGACGGCGGAAAATCCGTATCTATA
TACGATGTTATTGAAGCATCGTAATTTTTGGGGAAAGGTGATTGAGATCATTCCTCAGCG
TGTTGGGTTTCGGGAAGTGGAGATTAAAGACGAACGCGTTTGTTTAAATGGAAAACCGAT
TTTAATTCGGGGTGTCAATCGGCATGAGCATCATGCGGATATGGGTCATGTGGTCGATCG
GGCATCCATGCTGCGCGACATTCAGTTGCTGAAGGAAAATAATTTTAATGCGGTTCGTAC
GGCGCATTATCCAAATATGCCGGCTTGGTATGATTTGTGTGATGAGTATGGAATTATGCT
TTGGGATGAAGCTAATATTGAGTCGCACGGGGTGGGCTATGAGGAGGCTTGCTTAGCAAA
GCAGTCGGAGTGGATTCCGGCTCATTTAGATCGAGTTCAGCGGGTGCTTGAGCGGGATAA
AAACCATGCGTCTGTGATTGCTTGGTCGATGGGCAATGAAGCGGGTGATGGAATCGCTTT
TACGACTTGCTATGAATGGATGAAAGCAAATGATTCGACTCGTCCGGTTCACTATGAGTG
CACGGAAGTGCCAGCAGGGCAGCCGAATACAGATATGGTGAATAAAATGTATGCTCCTTC
TGAAAGCATTGCGGCGTATCTGAAAAGTGACGATACTCGCCCCTACATTATTTGCGAATA
TATGCATGCGATGGGGAATTCAAATGGCGGGGCTGATAAGTATTGGGATCTGTTTTATGG
AGAGAATCGGGCGCAAGGTGGGTTTGTTTGGGATTGGATGGATCAGGGATTGCGGACGGC
GGTGCCGGAGGCGTATCAGCAACAGATTGGGATGGGTCCGGTGAGGGATACCTTTTTTGC
GTATGGCGGATTTTTTGAAAATCCGGTGGGGGTTCGCAATGATGGTAATTTTTGTATGAA
TGGCTTGATCGATTCGGAACAACAACCACATCCGGGTTTGTTTGCGATGAAGTATTTACA
GCGAGGGATTCATGTTTCTGTGGTGGATCTTAAGGCGGGGCAGTTTGAGATTAAGAATTG
GTATGACCATGCCGATGCGGATGAGATGGTGACCGGACATTGGAAGGTGGAGAGGGATGG
CGATCTGGTCGCTAGCGGTGAATTGGGGCCATTGTCATTGGGTCCGCGGGAGGCGGGGGT
CTTTACACTACCTTCTGCCCGTTTTCCAAAAGAGCAGTATGAGGCCTTCTTTGATCTGGA
GGGAACCGTTTTCATCACGTTTGAATTCAACGCATCGGCTTCCTATCATCCGTTGGTCGA
AGAGGGGCATATTTTAGCTTGGGATCAATTTTTAATGCGAGAAAAGAGGGCGGTCTTGGC
AGCCGTTGAGACGGATGAGGTTCAATGGCATGAAGCCGGTTCGTTCATTCAGATTGATGC
GGGTCCAGCGCGGATCAGCTTTGATCGCGAGCAGGGTGTGATGAGTGGATATGAGGTGCA
TGGGGCCTCATGGATCGATCGCGGGGGTGTGCCTCAATTTTCCCGCGCGCAGATTGATAA
TGAGCGGCGACAACGCCCGAAACCACATAAAGTTTTAGACGATGCGGGTGCCAAGGCAAC
GGTCGATTCCGTGCAGGTGCGCTCGGTGGATGGAGGAGTGCAAGTGGAAGTGAAAAAAAC
CATGAAGCTTATGCGGGCGGGTTTAATCGAACTTTACACGGTGTACGGAACGGGCGAAGT
TGTGGTGGAGATGGCGGTTGATTTTAGCGCTACACCGCAAGCCATGTTGCCTCCTTTACG
GGTGGGTATGGAGTGGATGTTGCCGAGGGATCGAGATCAGGTTACATGGCTAGGTCGTAG
AGGCGAGACCTACCGTGGGCGTGCGTTTGAGCCCATTGGAAAGTATCAGCAGACGGTGGA
TGATATGTGGATCGATTATCCGCGTCCGCAAGCCAATGGAAATAAGAGCGATGTGCAGTG
GATTCGTTTGCTGGATTCGATTGGAAATGGATTCCTGATCTCTACGGAAGCCGATCCGGT
TGGATTTACAGCTCGTCATTATTGCTCTGAGACGATGCGCGATTCTGATTATAGTTTTGA
GATGGAACGGTCGGATTCGATCTATTTCTGTGTGGATGCTGCCCAGGGGGGTGTGGGAGG
CATTAATTCTTGGAAGGCGCCTCCGCTGGATGAAAATCGTTTAATGGAATCGTTTTATTC
GTATGTGTATCGGATGACTCCTGTGGTGGATGGTACGGATGTTCAGATGCATCCGCATGG
AATGACTGATTTGCGGGCGTTGTTCAAATAGGCGCACCTGCTGTTGCGATTTAATCGAAT
TCAAAAAAAGGAAATGTGAAATGAAATTATTTTTTATGACACTCTGTTTTATAGGTATAT
TTGCTCTTGCGGCGGTGGGCTATTCGAAGCCGGAACGGATTAAGCCGAATGTGATTGTTA
TCATAACGGATGATCAGGGATATGCGGATGTGGGCTTTAATGGATGCACTGATATTCCGA
CACCTAACATCGATCGAATTGCCCATGAAGGTGTGAAGTTTACGGATGGATATGTGAGTT
ATCCGGTATGTGGGCCCAGTCGAGCGGGTCTGTTGACGGGTCGTTATCAAGGACGGTTTG
GTTTCACGACAAATCCGACGATCAGCCCAGACCATCCAGAGGCGGGGATTCCTCTCGATG
AAGAAAATATGGCTGAAGTGCTGACTAAAGTGGGCTATAAAAATGCGATTATCGGGAAAT
GGCACATGGGATCGCATCCGGTTCATCACCCCTTAAATAGAGGATTTCATCATTTCTTTG
GCTTTTTATCGGGAGGCCATAATTATTTTCCTAGGCAATATAATTTGAATGATTTGTCGG
AAGTGAAAAAACCGTTTGATTGGTATCGTACAAAATTGATTCATGATCTTGAGCGGGTGG
ATGTGGATGCGGACTATTTAACGGATGTGCTGAGTGATGCATCGGTCGACTTTATTAAGA
AATGTTCGGAGAACGAAGATCCGTTCTTTTTGTATGTGGCGTATAACGCACCCCACAATC
CGTTGCAGGCAACGCAAAAATATCTGGATCGATTCGCCCATATTGAACATTGGGGACGAA
GAAATTATGCTGCTATGGTAAGTGCTGTTGATGATGGCGTGGGTCAGATTCTTCAAACAC
TATCAGATTGTGGTCTGGATGATGATACGCTTGTCTTTTTTCTTTCTGATAATGGAGGGG
CATCAAATAATTCATCGGATAATGGGGTTTTAAGAAATCATAAAGGCAGTTTATTTGAAG
GCGGTTTACGCGTTCCGTTTGCTTTAAGATGGACGGATACGATTCCGGCTGGAACGGTCT
ATACACATCCAATCATATCGCTTGATATTATGGCGACAATTACCGCCTTGGCGGGTGCTG
AGATTGCACCGGAACGGCCTTTAGATGGAGTGAACCTCCTTCCGTTTGTGACGAATAAAA
ATAAGGAAGCTCCACATGATTATCTTTTCTGGAGGAAATTCGACCATAAGGGTGTGGCGG
TTAGAAGTGGAGATATCAAGTTGGTTGGCGATCGAAGGATGAAGGAATTGGGATACGCTG
TTTTCAATGTGGTAGAGGATGTTTCTGAAAAAGTAGATTTATTTGAAATGGATAGGGGTA
GGAACGAGAAATTACTCGAGCAATATGCCGCTTGGAAGGCACAATTAAAACCCACCGCTT
TTCCCACGCTTGGAAAACATAAGTGGTGGAAAAAAGAGGCATTGGAAGAGTAAAAAATGA
TCCAAAAACGACGTTTATTCCCATTTTTGTTTTTATTCGGATTGATGGTTCAAGCCGGAG
AGAAGCCGTTGCAGTTTGTTCCAGAATATTCGACGGCTGGTTTTTTTGAAACCGACCCGT
CGGTGCGACAGGCGTTGAATTTTAATGTGGGGTGGCGCTTTATCAAGGGAGACCCGGCGG
GAGCGCATGAGGTTGATTATGATGATCAGGAGTGGGCTTGGGTAAACCTTCCGGATGGAA
TGGAGTTGTTGCCACTTTCGGCGAGCGGGGGGATCAATTATCAAGGACCGGCTTGGTATC
GAAAACAGTTTAATCTACCTTCTGCATTTGCGAAAAAGAGGGTGTTTGTTCATTTTGAAG
GTGTCATGGGTGCCTCGCAGGTATGGGTGAATGGCGTTCTAATAAAGGCTCATTTTGGCG
GATATTTTCCGATTCATCTAGATGTTACTGAGCATCTTCAGATGGGTGAAAATGTGATAG
CCGTGCGAGCGGATAATAGTAATGATCCTGATTATCCGCCGGGCAAGGCGCAAGAGCAGT
TAGACTTTACCTATTTTGGTGGCATCTATCGGGATGCCTGGTTGATTGCACATAATGAGG
TGTATGTGACGCATCCTGTGGCGGCTGAGAAGGTGGCGGGTGGTGGCATATTTATTCATT
CGGAGGATGTTTCAGCGGCTTTTGCGCGTGTCGTAACTCAGATAGATGTTGCGAATGTTG
GGGGCAAGCAATCGGTGGATGTGAGGCTCGAACTGAAGGATCGGACCGGGCAATTAGCAG
CGCAAGCGGAGACGTCTTTGAGATTGGATGCGGCGAGGGGCAGAGCGGTGGAGATGGCGC
TGGATGTAGATTCTCCGATGCTATGGTCGCCTGATGATCCTTATTTATATGATCTATTCA
TTACCATTCAATCCAGCTCCGGTGATGTGCTCGATACCTTTCGCAAGCGGGTGGGGGTTC
GGAGTATTGAATTACGGGGTCGAAAGGGATTCTTTTTGAATGGGAAGCGGTATCCGGAGG
TGCTTTTGGGTGCTAACCGACATCAAGATTTTGCGCATATCGGTCATGCGTTACCGAACC
ATTTGCATTGGCGGGATGCGGTGAAGTTGAGACAGGCGGGCATGCGTGTGATTCGTTCGG
CTCATTATGTTCAAGATCCGGCTTTCATGGATGCGTGCGATGCGTTGGGACTTTTTATGG
TGACAACGATTCCTGGGTGGCAGTTTTGGAATGAGAAACCTATTTTTATGGAGCGGATGT
TGGAGGATGTTCGAAAGTTGGTTCGGTTGGAGCGGAATCGTCCGTCGGTGCTTCTTTGGG
AAGTGATTCCAAATGAGACCCATTTTCCGGCTACCTATGCGGAGCAGGCTACTGCGGCTG
CAAAAGAGGAGTATCCTTTTGCGGGACTTTATACCGCAACGGATTCGCGGACGGATCGGG
TGAGTTCTCAGGATTTATTCGATGTGTTATATGCGGATGATACGGTTTGGGCGCATAAAG
AGAAGAGTGTGTTTAAGCGTGAGTGGGGTGATTTTGTCGATAATTGGGTGGATCATAATT
CGGTGAGTCGCGTGGCAAAGCAGTGGGGGGAGGAGCCTCAGATCCGGCAGGCGATGCATT
ATTTTTGTGAAGAGTGGATGGATGGCGGTCAGGAGAAAAACTGGCCTTCATTAACCAAAG
TTTATGCGGCGAGCCCGGCGTTGGTGGGTGCGACGTTATGGCATTCATTTGATCATCAAC
GAGGCTATCATCCGGATCCTTTTTGGGGGGGTATTATGGATGCGTATCGCCAGCCTAAAT
TTTCGTACTATCTGTTCAAGAGTCTTTTGCCGACGGAAGGGTTGGAGCAGGTGCCGTTGG
TTGAGGCGGAGCCGTTTGTTTTTATTGCCCATTTGATAACGCCTTTTTCACCTGCGGATG
TAACGGTATTTACGAATTGTGAAGAGGTGCGTTTAACCTTATTTGGTGCAGAGATTGGGG
TGAAGTCTGCGAGGGTAGAGTCGAGTCCGGTTCCGCGTGTTCCGGTGGTTTTTGAGGATG
TGTTCCGCTATGTGGATGCACGAAATAAAAACAAGAAAAACTATGGAAAGATAGATCAGC
CATGGGTTGAGAGCGCCCTCATGAAAGCGGAAGGTTTGATAAACGGTGAGGTGGTGACTG
AACAAGTTCGGTGGCCGGTTGGGCGAAAGCGTCGGATCATTTTGCGTGTCGATGATTCGG
GCACGCAGCCGATTGCGGATGGAAGTGATATTACGCCTGTGGTGGCTTATTTGGTGGATG
CGGGTGGTGGGATTAAACGTTTGAGTCATGAATATATCCGTTTTCAAGTTTCGGGTGCGG
GTGAATTAATTGAAGAGGCGGGTCTTGGAATCAATCCACAAAAATTACTTTGGGGTGAGG
CGGTTGCGTTGGTTCGTTCGGGGGTTGAATCGGGGGTGATTCGGGTTGAGGCGGAAGTGA
TCTGCGACAGCGTTAATGGACCAGATCGAGCGGTGATTGAGTTTGAGACGGTGGCTCCTC
GACAGAAACTTTTGTTTGATGAGCAAGTAAGACGGGTGGCACCACCAAGAGTAAAGACGG
TTTTAGATGAGAGTGAAACAGTGCGAACGTTGCGAGGAAAGTTGAGAGCGACGGAACGGG
CTTTGCAGGAATATAAGTTGATGGAAGTGGGTCGTCAGCAGCAGGATTTTATTCAGTAGC
TCGCATGATAAGGATCGGATGATGGAATTTATTAATTAGGAGTTTTGATGCGTTTTCTTT
CCTCTATTTTTATTGGGCTTGTTTTGTTTCAGTTGCACGGGCATCGAAATGTTTGTGCCG
AGGGTGCACGCCCTAATATTTTATGGATCTATGCGGAAGATCTTTCGCCATGGTTGGGGT
GTTATGGAGATGTCGTTAATCAAGGAGCCACGCCACATATTGATTCTATTGCTCGGCAGG
GGGTTTTGTTTGAGCGGGCTTTTGCTCCGGCTCCGGTTTGTTCGGCGACTCGTTCGGCTT
TAATCGTGGGGCAGTCTGCAATTCGCTTTGGGGCTCATCAGCATCGATCTTCGCGAAAGG
GAACGCCTATCTATTTGCCGGATGGCTATGATTTATTACCCGAACTCATGCAGGAAGCGG
GCTATACGACGTTTAACTATGGGAAAGCGGATTATAATTTTATATGGGATCAGTCGGCCT
ATTCTGTTGCGCTTTCATCGCCAACGGATTTTGAGGCACTTGTTGATCAGCAACCGTTTT
TTGGACAAATCCAGACGAAGGGTGGAAAGACGAATACCGCTCGCTTTCCAGCCGAACGGC
GTGTGTCTGCTGAGGAGGTGGCGGTGCCTGCTGATTATCCGGACGATTCTGTTTTTCGTG
AAGTGGTGGCGCAGCATTATGATGCGATTCGATCCGAGGATGATCGGGTGGGGGAAATCC
TTCAGGCGTTGGAAGCGGTGGGGCTTCATACGAATACGATCGTTGTTTATTTTTCGGATC
ATGGTGCGAATCGGTTGGTGCGTCATAAGCAGATGACAACGGAGGGGGGATTGCACGTAC
CGTTGGTGATGTGTGGGCCTGAAGCGTGGGTTCCTAGAGGGGTTTTGCGGAGTGATTTAG
TTGATCTATTGGATGTATCGGCAACGACGTTGGCTTGGGCTGGTATTGATATACCCTGTT
GGTATGAAGGGCAGGATTTGTTTTCCGTCGATTTTAATGAGCGTTCATTTGTTGGGGCTC
ACAAGGATCGGTTGGATCATACCATTGATCGGGTGCGTTCGATTCGTTCGGATCGTTTTC
GGTATGTACGGAATTATAATTTAGATCGAATTGTTCTGCAGCCGCAATATCGGGATAGAC
ATGCTTATTTGCTTCATTTGCGAAATCTCTATCAATCGGGTGCCCTTTCGGAGTTGCATC
GATCGATCTATTTTGGGGCGCGTCCGGCAGAAGAGTTGTATGAGGTGGAGAGCGATCCGT
CGATGACGCTTAATTTGGCTGATCATCCTCAGTTTGAGAAAGAGTTGGAGCGTCATCGTG
GTTGGTTGAATGCGTGGTTGGCGTTGGGTGATAGGGGCTCGGAGGAAGAGTCGATCGAAA
CGCTGCAAGTCAATGGGGAGAATCAACCTTGGGGTGAAGGGGTGAATCCGGAGTATGAGC
GCTATCGTTCCGATGGCGATGGTGATGGATTGTCGGATAAATGGGAGGAGTTGAATGGTC
GGGACCCGAACGATGGTCGTTTGATTTTTACGTTTGATTGTGGGGGTTGGCAGACCGAGG
GGTGGCGTTCGGTGAATCTTTCGCCGCATTTAGCGGGTGAGTTGGGCACGCTTGATTTTA
GATTGGTGGGTTCTTCGGGGTCGATGTATCGCAATGGCTTGGCGGTTGAAATGGAGGGTG
GTTTAGTCGCCTTGAACGTGTTGGGCAGGTCGGATCAAGATGTTGAGATTCATGTGTTGA
TCAATGAACACCCAGTGGGTCGCAATACGATGCTGAAAAGTGACATGATGCATTTGCTAT
CTATTGAAATCAATTCTGCCCTGATAGATGAACCGATTCGTGAGATTGAGCTTGTTTTTA
AAGGGATGTCTGGCACGCGAGTGGTGCTCGATTCGATTGAAGTGGGTGATTGGCAAAAAC
CGAAACGACCTAATGTTATCTATATTTTGGCGGATGATTTGGGATATGGTGAAGTCGGTT
ATAATGGGCAAGAATTAATTCAGACGCCGGAGTTGGATGCGATGGCGAAAGAGGGGATGA
CTTTTTCGGCGCATTACTGCGGGAGTGCGGTGTGTGCGCCTTCGCGTTGTTCGTTGATGA
CGGGGTTGCATCCGGGACATGCCTATATTCGATCGAATAGTCCGAGATATCCCAATGGCC
AGACGCCTCTGCCTAAAGATACCGAGACCGTTGCGACGTTGGCAAAAAGAGCGGGGTATA
CTACGGCCATTATTGGTAAGTGGGGATTGGGGGGTGTGCTTGAAGATGTGGTGAATCCCG
TCGTCAACAGTGGTCATCCGAATCATCAGGGCTTTGATCATTTCTTTGGGTATTTGGATC
AGCGGAAAGCGCATAATTATTATCCGGATCATTTGTGGCGTAATCGTGAGTTGGTAAAGC
TGGAAAATAGTTCGAATGGGTGGGATCCGGCCAATCGGGATTACAGTCATGATCGGATGA
CAGAGGAGGCGATCAAGTGGATTACAACAAATAAAGAGGAGCCTCTATTTTTATATTTGG
CTTATTGTGTTCCACATACTTGGTGGCAGGTGCCGGATTTGGGTATGTATGAAGACGAAG
ATTGGCCAGAGCAGCATTTACAGATTCAAGCGGCGATGGTTTCACGAATGGATCGAGATA
TTGGTCGGATCAAGCGATTACTCGAGACGTTGGGCTTGGCAGAAAATACTCTGATTCTGT
TTAATTCGGATAATGGGGCTCACGGTCAGGGGCTGACTCGGGAATTTTTTGACACGACGG
CTGGGTTGAATGGAAAGAAGCGGATGATGACCGAGGGTGGTGTGCGTTCGCCGATGTTGG
CATATTGGCCGGGTACGATTAAAGCAGGAACAACCTCGGACCATCTCTCTGCTTTTTGGG
ATTTTCTACCTACGATGGCGGAGTTGACGGGGGAGCCGATTCGTGGAGAGACGGATGGCA
TTTCGATGGTGCCGGAATTATTGGGTCTTAAAGAGCAGCAAGCGAAGCATGCGTATCTCT
ATTGGGAGTTATATGAAGGACGTCCAAATTGCGGTGTGCGAATGGATCATTGGAAAGGGA
TTGTGAAGGATCGACGCAATGGGATGAAGATAGAGCTATATGATTTACGGGTAGATGAGG
TGGAGCAGGTGAATGTGGCCGAGGCATATCCGCTCATCGTGAGCCAAATTCGTTCGATCA
TGGAGGAGGCGCATCAACCTAATCCGTATTGGGATAAAGAGCATACACCTCTTTTTAATG
CGGCTAAAGCGTGTTCGGTTTCCGGTGTAATCCCTGAACCGCTAAAACAAAAGTAAATTT
AAATGGAGGAGATGCAAGGGATGAAAAAAATTTTACTGGTGGGGTTGTTGGGCTGTTTTA
TTGGGGAACTTTTTGCGAATGAAACCCTTCATCAGAAGCGTGAAGCACGGCATGTGCCGG
CGGGCTATTCGTTTGTTTGGGCCGATCATTTTGATGGATCTGTGCTAAATGAGGCGAATT
GGTTTGTCGGCATGCGTGATCCAGATACCGGCGATACTATTGCTGGTGCGGATGGCGATT
ATCTGCTCAATAAAAAATATGCAGGCTATGTGACGAAGGAAGATTCATTTGTGCAGGAGG
GTTCGTTAATTCTTCGAAATCAGAAGCGCTCCTATGCAGGAGATAGTCCTGTTGGTGCGT
TTGAATATACATCGGGTTGGGTGATGTCGATGCATCGGGTGCATTTCAATAAGGGGTATA
TGGAAGTGCGCGCTAAATTTCCGACGGGTGATAAGGTGTGGCCAGCAATTTGGTTGGTAG
CAGAAGATTTAATTTGGGGCCCTGAATGGGATTTGTGGGAGTATTTTGGCGATCGTAAGG
GAGTGGGTTCTGATATTATGGGGATGCATTTAATGACCGGTCTTTGGGGGAAGGTGAAGT
GGAATTCCGATTGGCTATTTGGATTTGATGCTCAGTATGATTCAGATGCATGGCATATAT
TTGGTTGGGAGTGGACGGATGATGTTGCCACGTGGTGGATTGATGGAAATGTGGTGCGGA
CCTTGCGCCGAGACGAAACAAAGAAGCCGTCTGCTTGGCCAGATGAATCGATGTATATCG
TTTTAAATAATGGAGTTCGTACGTTATCACCCGATGAAACAACCGTATGGCCGAATGATC
TCGAGATTGATTATATCGAGGTGTATCAGAAGGAACCGGAGTTGATTTATTGAGAATGGG
TCGGAACGGTTCCGTCGTCACTTGCATCGGTTTCGAAATGAGCCAGTTTGCGGAATAGAT
AGAGGGTGTCGCCTGCGCCACCGATGGTAAACCAGATGGCACTTGCAACGGAAACAACTC
CTTGAATGCCCAGCATAATGGCCCACCAGAAGGTCCACTCTTCGGAGGTGAGTTCACGTA
GGGTTAGGTTGTATATGGTTCCGATGATAAATGTTAAACTCCATCCTGCCGTCCAAATGA
TCATGGTGATGTAGATGATGGTATCACTGCGGGTAAATTCATTTGTGATGCCGATCCATC
GTAAGAATGTTGGAATAGAGGAGTTTTTCGTGGCTTCTTTTTCGATGGCAGCATCTTCAA
TGGCGTAGGTTCCACGGTGTAATAGTTTATCCATATTGAATGGATTCTTACAGGTTGCGA
AGGAGACCAAAATATAGACGGCGTAGGAGAAAAAGACGGCGAAAACAGCCATATGGATTC
CATTAATGACGGTGTCTGTTCCGGGGAATGTGAGGCCGGGCCAGATTTGTTTAGCAATAA
TACTACCAACGGAAATGGTGCTACCCGATATCAAGCCTGCCCAAGCTGCTGAGGTGGTAC
CGCGTTTCCAGTAGAGCCCACCAATGATGGCGCATGAGGCTCCGCCGACATAGATGGCAC
CGGTGATTTCGAACCACATGTTGATAAAATCCTTGAGCGTCCAGAGCGAGCTAAAGATGA
ATGAGATGACACCGATTAAAATAATCGACCAGCGTAGGTAGTTGAGATGTTCTTTGGTGG
TAAAGGGTTTCTTACGAAAGGGCATGATGACATCTTGTAAGAAAATAGAGCCCCAGGAGT
GATAGGCTGAGTCGTCGGTTGAGACGGAGGATCCAATCATGAAAATAGCAAATAGACCGA
GCAGACCGGCGGGAAGTAATTCGCGAAGTACAATGGGTACGAGCATCTGGGATTGCAGAT
AGGCATCGGGTATTTGGCTCGTTGTTTGTGCGATTTCTGCCTGGAGATCGGCATAGATTG
GATTCCAAATAAGAACATAGGCGGCAATGGAAAACGCCACGGTTCCTAGGGTGATCATGA
GCCACCGCCAGCTTCCTAAAATATTTCCCATTTTGGCTTCATGGGGGGTCTTGGCCGCGG
TCATAAATCCGGCGCCTCCTTGCCAAACGCCTGTTTTGGCAATGAATAAAATGGTCATCA
TGATGAAAAAGGAGGGCCCGAAGTCGGGTAAGCCACCTTGTTTAAAGGGGTTCATCATGG
AGACGCCTTCTGGGCGGGTTAGGTTGGCAATGATTTCGGGATAGACGCCTTCTTTGGGTA
GGGTTTGGATGGAGGTAAACCAGTGAGGTCCGGTATCGGCAAGAGCGCGGATATGTTCGG
ATGCTAAGAGGGTATCGATCAGGGTATTCCAGCCGAAAAAATGGAGGAAAAACCACATGC
ATCCGATGCAGGCGAGACTGGTGATAATGCCTTGAAAGAAGCTGGTGACCATAATGGTGT
TTTGTCCGCCGGAAATCGCGAGAATAACGGCGGTACCGATCATGCCGATCATGCTGATAT
GGTAGGTGGAGAGGGTGATACCCATGAAATCAAAGTGCAGGGGTAGCCCGAGAAAATAGA
TTAAGAAATTGGCTGTCACCATGGGGAAAACGGCACAGTTTAGAACACCAGAGAAGAAGG
CAATAATTCCGGCAAAGACGCGAAATTTTCGGCTGTAACGCATTTCAAGGAATTGTGCCA
TGGTGAGGGCTCGCGTTTCGCGGTAGCGGTAGGCGACCCATCCGGAGAGGGCGATAATGA
TGCCTACGGGCATGAGTAACATCCCCCACCACATCCCGCCAATTCCGTTGCGGTAGTAGC
TTTCAAATTGTCCGATGGTGCCGATCGCAGAGAGAAAGGCCATGCTCTGTGCAATTGTGA
GAAGATACCTTCCTGCAAGGCGCTCGGAGGAGAGAAAGCCTGCAACCGATGTGGTCATTC
GGTTGGTCACCACGGCGATACCTGCGAGCAGGGCTGCAAAGAGGGCGATAATGATCCAAT
CTATTTGTGCCATCGTCTTGGTTTCCTTAAGCGTTTAGTTTGATAACGGCTCCTGTAGCG
GTCTTGTATGGACCTCCTACCATCGCAAAAAAAGCATATTCAGGTTTCCCATCTTTCATG
AGCAGTTGAGTGCGTTCCATGCGTCCTTCGCGTTCTATGTGAAGGGTCTCTTCTTGGAAA
TATCGCCCGCCTTCGAAGAAGGCGACGGTTGGCATGCCCCAGTTGATACCATCGTTGGAT
TCAAATAGGAGTCCATATTCATGGTTCCAGTAGCCCATATCGCGCATGATCATTTTAAAG
GTTCCGTTTTCGATCCAAATATAGGCATCTTCGCTTTGTGCATTGTCTCCGAGATGAGAC
AGATCAATAATAGGGGTGTCACCCACTTTTTCCCACGGACCCTCGAGATTCGTTGCTTTC
GCTAACCCATATTGGCGGTTGGTAAATGTACCGACATCGACGGTGCCTTCACGGAGGCCA
TTGGCGATGTCTTTTTTCCAGTCATTGATGCACCACGATTTATAGTAGAGCCACAATTCG
CCATTGGGATGCTGTAAAAAAGCGGGATTGGTGGTACACATTGAGTTCCATGCCTCAGGA
TCAGGATCGGGTTGAATAATGGGCTCGGCTGTCCGTTTCCAGGGACCATAAAGCGAATCC
GATACCGCCATGCCGACGCGTTTGGTGTAGACCGTTCCATCGGATACGCCTAGATAAAAG
AGCACATACTGATCGCCCACTTTATGAATGGTTGGGTTGTGGCAACTGCCACCATCCCAC
CAATCTCCTCCGCGAGGGGCGATGGCCACATCAATGGTTTCAAAGGGTCCTTCTGGACTA
TCTCCCACAGCATGAGCTATTTCACAACAAGTGAGCCATCCGCCAAATCCAGCCTCGTTT
TTCCAACGAGAGTGAAAGACATGCACTTTACCATCGGGCCCATACATGGGGGAGCAGCCC
CAGATGGTATAGGCCGAATTTTCTAAAATCCGACCGATGGGTTGAAGGTGTTGTGAGAAA
TTAGATGGAATCGGGTCGCTTTGTTTTATTTTCACTTTTACTTCTCCACTCTCTCGGATC
GAGATATATCTTTCTTATTTTGTATAAGCACGCACAAGGAGTTCATAATATAGTAATTAG
AGATAGACAGCAACGTTCTCATAAGGCATGAAGTCAGGTTGATGTTTACGCTAACAATAC
GGCAAAGAAGGTAGGCATCCTCTCTCATGTTGTCGAGAGAATTGCTGAAAATTACGAGGA
ATAAGATGAGTATAAAACCCGTTTACCAATTTAATGACGATACGCGCTCGGTTCGTATTC
ATCAGAGTGAGCTTCCAACGCCTTGGATTAATTATCTATCAAATGGGCGGTTGCATGCAT
TCGTATCGCAGGCGGGTGGGGGATTGGCGTGGTGGAAGAGTCCGATTACGTATCGGATGA
CGCATTATCGCTATCAAAATATTCCGATGGATGGGCCTGGTTTTTATACCTACATTCGAG
AAAAAGATGGAACCGCTTGGTCGCCTAGCTATCGGCCGTGTGAGACGCCGCTGGATGATT
GGCACGCAGAACATCATGCGGGTTGGTCTGAATTTGAGGGGACTAAAAATGGTGTCACCG
CAAAGTTAAAATTGTTTTGTGCGATGGATACGGATGCGCTCTGTTATGAAGTTGAGATAA
AGAATCATTCTGATGAAGAGAAAGAGCTCGATCTTTTTGCGTATGCGGACTTAGCTCAGT
TGGAGTGGACGACCGATCTGTTTTATGGCTATTACATTCAGTCGCAGGTGACTACGTTTT
ATGAGGCAGATATGGATGCGATTATCTATCGCTACCAGCATACTCCGCAACCGTTTGTGG
AAGATGTACCGCTTATTTGGATGGCTGCGGACCGGAAGATGAAAAGTTGGTCGGGGGATC
GTGAAAAATTTATTGGTCCGTATCGTTGGGAAAATAATCCCGTTGGTGTTGAGCGCGGGC
ATTGTGGAAATGATACCATCGAATGTGGGCATCCGTGTGCGGCGGGGCATGTGAGTGTGA
AGTTGGCTCCTGGTGAATCGGATCGCGTTTGCTTCACATTGGGTGTTGCACCGGGCGGCT
TGGTGAAGCACCAAGAGACGCTGATGAAGATCAAAGAGGATCTTTCCATTTTCCGTGATT
TCGAGCGGATTGATGAACAATTTGCTAAATTAGAGAGTTGGTGGGCAAACCACATCGATA
AATTTCAGTGTGAGATTCCAGCGGAAGATATTGCGCGACAGATCAATACATGGACCCCGA
TTCAGACGGTTCATAACGCTCGTTATTCGAGGTCGATCAGTTGGCATGCTCCGGGATTCC
GTGGATTTGGGTATCGGGATACGGCAACGGATATGATCGGGATTGCCTATCGTGATCCGG
CTTGGGCGAGGGAAATGTGCCTCTATCTATTATCGCAACAGTTTGAGGATGGCCACGCTG
TTCATGCTTGTTATCCGGAAGAAGGAGGCGGGGATTATCATGGAAGTCATAGTAAGCATG
CTGATGATCATCTTTGGATGCCGATGGTCGTTTATGCAATTTTGGCGGAAACGGGTGATT
TGAGTTTATTGGATGAAAAAGTGGCTTGGCTCTCCCGTGAAGATCGCAAAAGCGCTATTG
GAAATGATTCGGTATGGAATCATTTGATGCGGGGGGTTGAATTTACCGAAAATAATTTGG
GACCCAAAGGGTTTCCGCTGACCTTTGATGGTGATTGGAATGATATCATTTTACGTTTTT
CAAGAGCCGGTAAAGGGGAATCGGTTTTCTGTGGTCAGCAGTATGTGATTATTCTTCGCC
AGATGCTTGAAATGGGCAGGTTGGCTGAAAAACCAAGTGCGGATGTAGCTCATTTGCAGT
CGTGTTTGGATCGGATGGTTTCAAATCTGGAGCAACAAGCTTGGGATGGTGATTATTGGC
GCCGCGGGTTTACGGATGAGGGTGACATTGTCGGAACAAAGGAGGCGAAGTTTGGTAAGA
TATTCATTAATCCACAATCGTGGTCGATCTGGGCTGGGGTTGGAACGGATGAGCAAAATA
ATCGGGCGATGGATTGTGCGATTGAACAGACGAAGACGGATTTTGGATTACGCTTGCTCT
ATCCTGGCTTTAAAACCTATCCGCATGATCCCGATCCTTTTACGGGCTATAATCCCGGAT
GTGCAGAGAATGGGGCTGTTTTTTGTCAGGCAAATGGATGGGCGATTCTTGCGCTAACAA
AATTGGGGCGTGCGGAGGATGCTTGGAAAATATTCAATGATATGATCCCGCACAATGCAT
TACGTCATATTGGATTCGAACGTTATGAAGCAGAGCCTTATGCTTATGCTTCGAATGTGA
TTGGTCCAGAAAACAAACGATGTGGTTGGGCAAATGTAACCCAGGTCACCGGTACGGCGG
CATGGATGGATTTGGTTGGAACTCAATATCTATTGGGGGTTCGTCCAACCCTGTTGGGCT
TGATGGTTGATCCATGCATACCAGCGGATTGGAAGGAGTATAAGGTGGTTCGTGAGTATC
GTGGTGTTCGGTATCGGATTACGGTTTTGAATCCTGATGGGGTTGTCAAAGGAGTAAAAG
CCGTTAAAGTGAATGGGCACCTCATCGAAGGGCAAGTTATTGATCCTTCTTGTGTGGGGA
GTGAAGGGGAGATCGAAGTGGTCATGGGAGTTAAATAATGAGTTCGGATGTATCAGAATC
GAAGCCCATTGAGGTCTCTGATTTTTGTGAAAATCTAACAGGTATCAGTCGTATCCTGGA
ACATCCTGATTATCACGTATGGTGTTGTTCGGCGATATATGGACCGGATGGAAAGGTGCA
TGTATTTTATTCTCGCTGGAAAAATGAGGCGGGCTTTGATGGATGGCTCACTTGTTGTGA
AATAGCTCATGCTGTGGGAGATAGTCCAGAAGGGCCTTTTGAAACGATCGATGTGGCCAT
CGCACCTCGCGGAGGAGATTGGTGGGATGGTGGCAGTTGTCATAATCCAACCATTCATCA
AGTGGGCGATCAGTATGTGCTCTTTTATCTGGGTGTATTCGATGGAACGGTCTACACCAA
ACGCGTGGGCATGGCGGTATCCGATTCGCTTTATGGCCCTTGGAAACGGACGGACGAGCC
GATCATTCAACCCGATCCCGATCCTGCGGCATGGAATTCGATGTGTACCACCAATCCCGC
TTTTTTACAGCATCCCAATGGCGAGCTGTGGCTCTATTATAAGAGTTGGTCGATTCGAGA
TTGGGAGTATGATTTGGTTCATGGCGATGGAATACGGACGAATCGTCAGTATGGTTTAGT
GAAAGCAACGAGTCTCGAGGGTCCGTGGGAGAAAGTGGGTGAGGGCCCGATGATTGATCT
TCGGCATGTGGGGCATAATGCGCAAAGTGAGGATGCTTATATCTGGATGGAAGAGGGGCA
TTTTCACATGATTATGCGCGATATGGGGTATTGGAATCATGAATATGGCCTTTATTTTGA
GTCGGACGATGGGTTGCAGTGGTCGCAACCTAAGATTGCTTTTTGGGATGCGAAACGATA
CTTCGAGGAAGCGCCTAATGGATTAGATCGAGAGGGTCGATTTGAACGTCCGCAGGTACT
GATGCGAGATGGAAAGCCTGAATATATCTTTGGGGCTTTTCAAGGGGGGGCTTATCAAAC
GTCTTCGGGAGTGGTTTTGAAAATTCGATGATATGGGGTTGCTTAGATAAAGGGAGTGGT
TTCAGTAAATGAAAAAACAGATAACCATTCGGGATGTGGCTGAAAAGACTGGTTTTTCTT
TTCAAACCGTGAGCCGAATCATGAACGGTAATGCGGATTTACATAAGCCCTGTACGGTAA
AAAAAGTAGAACAGGCTGCGGCTGAATTGGGCTATGTTCAAAATCTATATGCCAAGGTGA
TGCAGGGGGGACGAACCCAATCTGTGGGGATGATTATTGATCCTTTTACGGATAGTTTTA
CAAAAGATATTTTTTCCGGGGCTCATGATGAATTGATGAAGCGTGATTACATGCCCATCT
TGTTGTTGCATAGAGATGATGCGCATGATGAGAAGTTGGTAAAAAAATTGGCATCGCATC
AGGTGGAAGGCTTAATTCTTCGACCCAATCCAAACCGGGAGGAGTGTTCAGAAATTGCGA
TGGTTTTGGATCGATATAATATGCCGGTGGTGAGCGTGGATTATGCATTAGCCAAAACGC
AGAAGTATGATTTTGTTGGAACGGCAGATGAGCTGGGTGGCCAAATTGCAGCCGAGCATT
TTTTGGAATTCGGGCATCGTCGAATGGCGGGATTTTTTACGCCGGTGGATAGTTTATTGC
TGCGTCAAAAAGGATTTGAAGAAGCGATCAAGCGTCAGCCAGGGATTGCACCCCCTTTAC
TGGTAACGGATTTTGAATTCGGTTCTGAGGTGCCGGCCTATCATCGCATTAAATCGATTT
TGAGTGAGCCGGATGCACCTACTGCTTTTTTTGCGGGGGGTGATTTTATTCTACCTGCGA
TTTATCGAGCCGCGAACGAATTGGGACTTCGTATTCCCGAGGATCTTTCGGTTATTGGAT
TTGGAGATGTTGATTTTTCGCGTCATTTGGTTCCGCCGGCCACGACGTTTAAGCAGGATG
CGTATGAGATTGGAGTGCATGCGGCTCAGTTGTTAATTGATCGGATTGAGTCGGGGGATC
GTCAAATTCCTGTTCGTGAGTTTCGTTTTAAACCGCAGTTGATTCAGCGTGGGTCAACAG
CTCCTCGTGAGGAATAAGGATCAATAGTGAGTGAGATGGATCTATTTTTTAGTGAGAGCA
GGAGGAGAAGAGGTCCTTTGATGCCTGTTGCCTTGAGTCGGTTGCTTTTGTTGACTCTGG
TTGGGTTTTTGGGTCTTCCGATGCATGGGGTTGTGGCGGTTGAGAGCGATTCTCTTGGAG
CGGCTGGCCGGAAGGCGTATGAACAACACCACTATTTTTTCAATGAGATCGTTCCGTCAT
ATCCGGTGGAGACGAAGGTTCAGGTGAATGCGGGTTTTAAGGCGCTTACGCATTTAACGT
TTTCGGATGAATCTTTTGTGGTTGAGGGAGCTTATGAGGTGCCGGTACCGGTGGCATTGA
ATCCGTATATTTTTGATTTTCGTACGATTGAAATTGTGGGATCTGGTTTGAAGAAGATTT
CTCGGATTTCAGCGGATAGCGATCAATCGAGTGGGGTGGTTGTGATTACGTCGCAGCAAG
ATAAGCGAATTCAGATTACGGCTTCTTCTGTGATGGCAGATATGGGAAACCCTTTTTCAC
TTATGCTGGAAGGTGAGGGGCGAGTGGATCAGGTTCAGCTCGTGAATTATGAGGGGATCT
CATTCGAGTTTGATGCTTCTGCCTATCAGGAGCCAGGATTGGATCGACCTATCAAGCGGG
TGGGTTTGCAGGTGGATGCGACTCGCTATCGGTCGATCGAGGGAATTTGCGAGCTTCAAC
CGGAGCGCTATTTTCGTTATTATGCAGCCCCGAATGCGGATCGATCGGGTATGGAGCCGT
ATTTTCGAGAGAAGGGGTTCTTGCCTGGACGTCAAATTCTAGAGATTGGCCCGGCCTATG
AGGATCGGTATGGGGCTGCAGAGCACATGGTGCATTTAAAAGAGGATGAGAATCGTGCGG
GTTTTGCGGAGCCGTCCTTTTTTGAGCGAAGAGAGTTTCGACGGTTTGAGGGGGTTGATC
CATCACTTGAGTTTGTTATGTGTTTGGATACGTGGCCTCGGTTTATGTGGCCAACGAATC
TTTCGGGGGTTCCCAATCAGCGGGGTACACCGGCGGTGGAGTATTTTGATGCGGCGGCAG
ATGTGGCCGCACGGTTGATCCAATCGCAGATTCGGGATAGTGGGCGCACTGCGACGTGGT
GGGAAGTTAAGAACGAGTCAGATGTGAAATCAGAATGGCTCTATCATCATCAGCCTCATT
ATGATTCATGGAAATTGTTGGCGGATTTCCATAATCAAACCGCCCGTGCGATTCATGATG
TGGCGCCGCAGGTAAACGTGGGCGGACCGGCTTCTGCTTGGTTGCAACCGCATCGGGGTC
AGTTTGAGGTGTGGCGTAATCATGTTCGTTTTATGGAACTCACGCGCGCTGATCTGGATT
ATTATTCGTTGCATTTCTATGAAATGGGCGCAATGGATTCGATGCAGCGTTGGCGGAATG
GCAGTGATAGCTATGTGCAAGGCGGGCAAGCTTCTTTGCTGAATATGTTGCAAGCTTATA
TGGCAGTTTCTGGAAATAAAAAGCCGTTAGTGTGTAGTGAGTATGGCACCTTGGATGTGA
AGCGGGGTGAGCGGGGGTGGTGGATGCATATTAAAAATGCAAATGCCATGTTGGTGGGTT
TTCTGAATCGCCCCAACGAATTTTCGATCACGGTTCCTTTTTTACTTTCGTATATGCATT
GGGCTCCGGATTCATCGGAAGCGATGATTCATCGAACGCCTGATGGGGAATTTGTGAAAA
CAAAAAATACCTACTGGTTGGATATGTGGGAGGGGTATCATGGGGAACGGATTCCGGTTT
CCATGGGTACGGATCGTGTTTTTTCCCATGCGGTTTTGGATGATCGTATCATTCGTTTAG
CGGTCAATAACGCGACGGCACATCGGGTGTTGTTGGATGTGTCTACCCAACTTCCGGTTG
ATGTAAAGGTGGTGTCTTGTCGTCGAAGGGCGGTTGTTTTTGAACAAGGTGAAACGCGCT
ACTTGTCTGAGCCTTTGGATGAGTTGAGCGCGGTTCCGTTGGGGGTGGATGGAACCTGTA
TTTTAGAGATAGAACTGGATCAAGAGCTTACACTCGAAAAGCAACTCCACGAGCAAGCAT
TTTTTGCACCGGAAATTGCGGTTGAAATCGAGGAGAATACACCGTTTCATATTGAGGTTC
CGGTGCAGCCGTATGAGGCGGCTTCCCTGCATGTGGGATTGTATAAAGAAGGTGGTTTTG
CTGAACCGATATCGATTGAATTTAATGGAGAAATTCAGCAGATCAATGTGCAATGGAGCG
CTGGTATTCCCCGGTATCTCGATATGATTACGGTGCCCCTATCTACCGAGTGGATTGAAG
CAGAAAATCAAATCCGAATTCTAACGGATGCGTTGGGGGTTACGGTTACATCCTTAAAGC
TGGTGGTATCGATTGAAGAATCGATGCCTTCTATGGGGATGGCATCTGAAAAATAAAACA
AAAGGAATTAGATGAATCCTTGGGGGATACGAACGATTTTCTTGTTGGCATGTGGGGTTG
GCTCTGCCGTGGTTGAAGGGGCTGCGACGAAGGGGCCTGTTTTTTCGGGTGAGAAATCGA
TCTCACAGATTTTCGTGCAACCGGAAGTGACTCGATATGTCGAAGGGGTTTCGATTTTGG
ATCGGCAAAAATATTTTAATCTGTGTGATCATGGGAGTGATTTTGATTCACGGGTTTCTA
GCGATATCTATGAAGAATTAATTGAAAACTATGGAGCTTCATTTGGGCGGCGTTTGGGAG
GGCTTTCTCGATGGGGTGCTGAATTAGAAGAAGATCCAACTCGACCGGGGTTTGCTAATT
TGGACGCGCTGAAAGCGTATCAGCCGCGATTGCCTTCCTCTTCTTTTATGGAAAATTGTG
GGCCTAACCTGGATGTTGCTTGCCATGGGAATCACAATAAATATCCGGCATATATGGGGA
AACATTTTAAAGGATCTTCAAATTATCATGGTAAGCCGGAGTGGATCCCGGAAAAGTTGG
ATGCGGCGGCTATGTTGGCAGCGGCGGTGCTGAAATATGGATACACGGATTTTGATCGGC
CGGCTTATTTTGAACCGTTGAATGAACCGCATTGGGAGTTTTGGACGGATCCGCATTTAG
TGGAGTGGCATCTAAAAACGAAGGAGGCGGTTCGTCGATTCACGCCCGAGGTACACGTCG
GAGGTCCCTGTCTTTCGGTGGCCTATTTCTATCGCGATAACTACCGTTTATGGAAAGGGA
TGAAATATTTTATGGATGAAACGAAGGGTGAGATGGATTTCTATTCGTTTCATGCTTATG
ATTTTTTCAAGTGGAACGGGAATGATTTTCATGGACGAATCCAGTCGGGCTTGCCGCTAG
AGGGGGTGCTTGATTTGGTGCAAAACTATGCGGTTCAAACCTTTGGTTCTGAAAAAGAGA
TCGTTTTGAGTGAGCATGGGGGGTATGTGAATGCACCTGGTGGGATGTATGACGGGGAGT
TGATTGCGGCTGAGTTAGCGGCGACTTATTTTCCGGGCGATACGTTTGAGCTTGAGCTCA
AAAAGCGGTCGATTGTGAATACGTTGATGTTGCAAGCTGTGGTCGGCAATACGTTGGCTT
TTATGGATCATCCGCATGTGATTCGCAAAGCGGTGCCTTTTATTATTCCAAAAAGTTGGG
CGTGGGATAAGACCTATTATGCACAGCTCTACGTGCCGTATGAATATACGGATACTTCGC
GAGCGATGCCTACGCATCTTCTCAATTTCTTTCGGTTTTTTCGAGGCGTTGAGGGGCGGC
GTGTGAAAGCGTTGTCGAATGATCCTGACTTGCAGGTGCGGGCATTTGCTTCGGGTAGTG
AGTTGTTTTTGATTGTGAATAATCTAAGCCGTGAAACAGAGTGGGTTGATTTAAAGGGGT
TAGATGTGGAGGGTATCACGCTGCGCAGAATGGGGCGTCATGCGGATTTTTCCGGAACGT
ATACTGAGCAGTCGATTCCTTTGCCAGAGGGGTTGCAGATCCGGGGGCTTGAGACGGTGT
TGCTTCATGCAGATTTTGGGCAGCCAATTCCTGAGAAACGGCGGGTATATGAGACGGTTT
GTTACGGAGATAAGGTTACGGTTCCTCTGGCTGATGCTACGTTCATGGTGGATGTACCGG
TGCAAAAAAAAATCGATTATGCACAGGTGCGAGTGGGGTTAACTCGGAGTGCGGGGCTTG
ATCGGAATCCGATCATTACGATCAATGGCAAACAGGTGGAGGTGCCCTTGGAAGATTGTG
CAGAGCGGCTTGAAGAGAAAGAGTATGCGACCACAAAGATTTTCTTGGTGAACGTGGATG
ATTTAAGGGCTCGTAATCAAATTTCAATCACCTTCGCTGATCAGAATGACGGTTCGGTTG
GCTCGGTGGTCATTCGGGCTGCGATAAAGGATTAATTTATATGAGATATTCTATTTATTT
ATTATTGGTGGGTACGGCTTCGATAGCGCCGTTTTCGATAGCGGCTTCATCGGTGCATTC
ACCCAAAAATCCGACGCCGAATCTGGTCGTGATTATGGCGGATGATGTGGGGTTGGGCGA
TATTAGTTATCATGTAGAGCGGTTTATGAAGCAGAAACCTGCTTTTGAGACGCCTGCTCT
GGATGCGTTGGCGCAAGAGGGGATGTGGTTTACGGATGGACACTCGGCGACCTCGCTTTG
TTCCCCAACGCGGTATTGTGTGATGAGTGGTAATAATAATTATCGATCTCATGCTCCGTG
GGGGGTGTGGAATACATTTGCAGAGAGTCCCTTTAGGGCGGGTGAAGCCACCCTGGGTTC
GGTTGTTCGTGACGCAGGCTATGCGACTGGGTTTATTGGGAAATGGCATTTGGGAAGTGA
TTTTAAATCTGCTGAGGGTTCCTCGATATTTCGGGGTAGTGATAAGCGGGTTCGTCCGGA
GCAGGTTGACTTGAAGTATTTACGGGGTGGCGGGCCGCTTGCTTGTGGATTTGATTATGG
ATTTACGTTGCCTTGTGGAATTCAAGGGCCGGTTTATACGGCGTATCAAAATGGCACATG
GTATCCGATGGGGCCTTCATCGCGGTTGGTTTTTTTGGATGAAACCAATGCGATTTATCC
AAAAGATATCACATCGAAGGGTCCTGGAGCGGGAGATTCAAATTGGGATACTCGTGAGAT
TGGAAAATTAATTTCTGCAAAGGCAGTTGATTTTATTGATGCGCATGCGGGAACAAAACC
GTTCTTCCTCTATTACTGCTCTCCGATGGCGCATCTGCCTCACTGTCCGCCGGAGGAGTT
TGATGGGCGAGCTGTGGCAGGAAGCACACCTTCTCTACATTTGGATTGTGTGGTCGACTT
GGATTGTCAAGTGGCGCGTATTTTAGGGGCCTTGAAAAAAAACCAAGTGTTAGATGATAC
CTTGATTATATTTATGAGTGATAATGGTGGCTTGGTGAATATAGATCCGAACGATAAAGG
GTTGGGATATAATTCAGCAGGGGGCTGGGCAGGCGGAAAGAATTCGCCGTTGGAGGGAGG
GCATCGGACTCCGTTTATTGCTGTTTGGCCAGGAAAGATTGAGGCGGGAAGTGTGCGTGA
TGATTTGGTGGTTAATACGGACATTTTGGCGACACTGGCTGCCTTAGTTGGTACCGATGT
GCCATCGAGTCAGGCGATGGATTCACGAAATTTATTGCCTATCTTATTGGATGAACAGGA
ACAGGAATCTCGCAAGAAGGTGCTGCTTCAGGCGGGAAGTAATTGTGAGGTGATGTATCG
CCGAGATCCGTGGAAGTTGATTATTAAGAGTGATTGGGCGTGTGATACATGGACGCCTCA
GGCGCTCTTCGATCTTAAGAAAACACCTAAAGAACAGCCTGCGGATAATCAGATCAATAA
TCCAATCTATCAAGATTTGGTGGAAGAATTGTTGAATGAATATCTGGAGATTCGCAGATC
GGGCGTGCAGACAGCTTTTGAATAGAGAGGAGAAGGATGGGAATGCATCATCGAATAGGT
ATACTGGCTTTTTTGATTCTATTCAGCAGTGGATTAGCCCAATCCTATCCAGTGTTTAAA
TCGAATGAACGGGTCGCCTTCATCGGTGATAGTATTACGCATGGGGGTATGTATCTTCCC
TATATTCAAACCTTCTATACCACTCGGTTTCCCAATCAGAACGTTCGGCTGTTTAATCTG
GGCATTGCAGGTGATACGGCTAAAGGAGGATGGGAGCGGTGCTCTTTAAGGGAAGAAGGG
TTATGGGAGAGCGATGTGCGATCGTACCGTCCGACGGCTGCGGTGATCATGTTTGGAATG
AATGATGCAAGTAGCTCAATATTCAGCCTTTCGCAATCGGTAGATGAGCTTGAGCAAAAA
ATACGGCAACGCATCGGTTGGTTTAAAGATAGTTATGGCCGGATGCTTGATCAGCTTCAG
GCGCTTGAGATTGATTCGATTGGTTTGATTACATCCTCTCTCTATGATCAGACGATGATT
GATCCGAGTGCGCGAGAAAATATAATGCTTTATGGTGTGGGAAAAAATGATCTGATCTGC
CGAATGAGTCGCGAGGTTATTGATGTGGAGGCAGCACAGCGTAATTTGGCAAGAATTGAT
TTTAATACGCCGATGGATGAATTGAATCGGAGGCAGCAGATTTTAGACCCGGCGTTTTCG
ATTATTGGTAGCGATCGTGTTCATCCGGGAGCTTCTGGACATATGGTGATGGCATATCTG
TTTTTGAAAGCTCAATCGCTGGAAGGAGCGGTGGCACAAGTTGAAGTGGATACGGAGCGT
CGCGAGGTCAGCTCTGTGTTCAATAGTTCTGTCAAGGAGCTAGAGGTGAAAAAGGGGCAG
GGGTTGAGGTTTAACTATCGGGCAAATTCGTTGCCGTTTCCGCCGATATTATATCAACCT
GTTGATGATTTGATTCCGTTTGATCAGGAGTTTAATCAAGAGAGATTAATCGTAAAGGGG
CTTCGTGCAGGTCGGTATGCATTGAAAATGGATGAGGTTTTGCTGGGTTGTTATACAGCA
AATGAGTGGATGAGTGGGATTAATCTTGCTCAGTTTGAGGACGCTCCTCAGGTGCGACAA
GCTCAGGAGGTTTGGCAGATGTGCCAAGAGCGTTCTCGTTTGGCGTCGATTACAAGAAAC
ATAGTTTGGAGTGATAATCAGTTGCGAAAAGTGGATGGGTTGGAGCGTTCTAATCTGGAT
GCTTGTAAGAGCGAGGTTGCGCGGATGTTGGAAACGGACGGCTCGCTTACCCCGTATATG
AAACGGGTTCTTCAAGATTATATCGTTTATGTGGATCAATATCAGATCCTCCGCGATAAA
ATGAATGTGCTCGCGGATCAAATGGTTGATCAGGCTCAACCAACGTGGCGATCGATCGAT
CTTATTTTGGTCGATGAGGCTTTTTAAATAAACTTGTAATTGATCGATTTTTGCTGGGTT
CCGATTGGATAATTACGCTTGGGTGAAGGGGTTGTTTTAGGTATTATTTTGTGAACGATA
ACATGGGAAATAAAATGAAGAGAGTTTGTATAGTTCTTTCAATTTTGGGTTGGTTTGCCC
TGTCGTCTATTGCGTTGGAAAAACCGAATAGAGATGCTTTGAAGCCGGAGCAGCCGAATG
TCGTTTTCTTTTTGATTGATGATTTGAGTCATTTAGGAGTGAGCGCATATGGAGCTAATC
GGATTAGTTCCAATCAGGGGATCTTTACCAATGAGTATGTTTCGACGCCTCGAATTGATG
CGCTTGGAGCAGATGGCTTGCGCTGCGAATTTACCTATGCGTATCCGTTATGCGAGCCGA
GTCGAGTGGCTTTAATGACCGGCATGAACAATGATCGGAATTTTATTCAAGCGAAGGCTC
TCCACGATTCCCATGTGACATTTGGAGATGTATTTCAGAGAGCGGGTTATGTAACGGGCA
TCACGGGCAAGTGGAAGCAGTCGCGGGGAACGCAAGAATTTCCGGGGAAGGAGTATGTTG
CTCAATTTGGTTGGGATGAATTTTTTTGTTTTGATGTGGTTGGTGAGGGGAAGCGGATGA
TCGAACCGTTTCTTGTTGATAATGGAAAGATTCAGAAATATACGGGATTGGATTCCCAAA
CTGGGCGCCGCTATTATGGACCGGATCTATTTAATCGGTATGCGTTAGATTTTATTGAAC
GGCATCAGGATGAGCCCTTTTTTCTCTATTATCCGATGGTATTGGTTCATGATGAACATA
CGCCTACGCCCGATACGCGTCCGAAGGTTCTTTTCGATGAGTTTGATGTGGATAAGCCAG
CGCAATACGGATCAATGACGGGGGATGAGCGCCGCTATTTTCCTGATATGCTACGGTATA
TGGATAAGATGATTGGGCAGATTCTTGATCAGTTGGATGCGTTGGGTTTGAGCGAGAATA
CGCTGGTTGTTGTGATGGGAGATAATGGGACCAAAGAGTGTTTTTCGCATGTGTTTTACG
CGTCCGAAGGTTCTTTTCGATGAGTTTGATGTGGATAAGCCAGCGCAATACGGATCAATG
ACGGGGGA
>135606 dna:primary_assembly primary_assembly:ASM270436v1_:135606:1:122242:1 REF
CTTTAAACCTCCAAATAATATATTCTTATTTTTTTAATTTTTCTTTAGAAGTGCTAAAAA
AGATATATTTCTTTTTATACATAGTTCTCATATGGATGACACCGAACTAAAACTCATTAC
TACCGAGGAAGCATCGAAATTGAACTGATATTAACGATATAAAATCTAAACTCTTAACGC
TAACAAAGGAGCATCATATGGATCCAGTTTTTACACTTCAATGGCCGGAATTTATTGTTT
GTGAGCACCTGCAAAAACTATGTCCAAAAAAAGAGGGTTATTCCGTCTATTCCCGTATCT
CGACCAGAAAAAGGTGTAGATATAGCTCTCTTACACCTCTACCGAGTGGAGAACCGAATC
TGTTATGTGAAGGTACTCGATATTAACCCGCANGATTATCGGAGAAAATAGAATGAAACA
GTACAGAAAAGCAAAGAAGACGGTGGAAGTGTCAGTAGCGGAATCGGTTCGCATCATGCG
GGAATTGCANGAGCTGAGTCAGTCGCAACTGGCGGAANAGACCGGTATTCCNCAATCAAC
GCTCTCTGCGATTGAGAACGGTCGTGTTAACCTCGGCGTAGAACGAGCGAAGGTATTAGC
AAGAGCCTTGAAGTGCCATCCTGCTGTGCTTGTTTTCCCTAGCTGGACACTGGGCGATGA
GGAGNCCGCTTAAACCCCCGCCGACCAGTCGGCAAAGTTTTTGAGCATCTGCAGCCCAAC
TGCTTGGGATTTCTCGGGGTGGAACTGAGTGGCAAAAACATTGTCGCGCCAAATACAGGA
GCAGTAGTCGATGCCATAGTTTGTTTTGCCAGCGATCAACCCGCTATCAGGCGTATCGAC
ATAGAACGAGTGTACGAGATAAAAGTGAGCGTTGGGCTCGATGCCCGTAAACATCGGGCA
GTCAGGTTGCACCGCTTCCACACGGTTCCAGCCAATCTGCGGTACTTTGAGATCTGCAGG
CAGATCAAAGCGTTTCACCGTACCTTCAAAAAGCGAGAGTCCAGCCACTCCGGGTGACTC
TTCCGAGGCGGCAAACAGCGCTTGTAGCCCCAAGCAGATGCCCATTAACGGACGTCCAGC
GGCAACCCACTCGCGAATCAACTCCACAAAACCATGTGCTTCGAGATGCTCCATGCAGTC
GCCAAATGCACCGACCCCGGGCAGGATTAATGCATCGCATCGATCCGCCTCCTCTCGGCG
CTCAATGAGGCGTACATCTTGCTCGAGATAGCGCAGAGCGTTCACCACACTGCCGAGGTT
GCCCATGCCATAATCAATCACACCGATCATGAATGCCTCATGTTCCGAGTCGCCCTTTGC
TGGAAGGCACTTGATCGAGTGCACGGGGATCTTGTGCGCACGCCATACGCATGGCACGCG
CCACGGCTTTAAAGACAGCTTCAATACAGTGGTGCAAATCTTCGCCAAACTTCAGCTCAA
TGTGCAGGTTCATCTGAGCAGCATCCGAGAAGGAACGCCAAAAATGNTTTATGATCGTGA
CGTCAAAATCGCGGATATATTTCTGCTCATGCTCGAAGGTATAGACGAAGAACGGACGTC
CGCTCAAATCGAGGCAGACTTCGGCTTGCGCTTGCGCCTCATCCATTGGCAGCACCCAAA
AGCCATAGCGGTTGATCCCTTTGCGATCTCCGACCGCTTCCTTAAAGGCACTTCCCAACA
CAATCCCAACATCTTCAACAAGGTGATGATAATCCACCTCCACATCACCCGTAGCTTTAA
TCTCTAAATCGAGCAAGGCGTGNTTCGCAAATAGATCCAGCATGTGATTCAAGAANGGAA
TCGGGGTGTCATTGGTGTAGTTTCCCGAACCATCTATATTCAACGCCAAGGCAATTTGTG
TTTCAGATGTGTTTCTCTCAATCGATGCTGTTCGTGTACTCATAATAGACCCTCTTGGTG
AACATACGACCCCCACCGAGCTCCATCAAGAACGAATCGACGCTGAACTGGCTTAGAGCG
TCTGGGTGGTATCGGGTGCGGAGATCTGAATCGATTCCTCAAAGAGCATCGGTTTTAACG
GTTTTGAATCGGAAGCCGTCCGCGCTTCGGAGGAAGGGATCGCATCTAATGCACCCGACT
CCACGTTAGCCTCCACCTTGCCCGCACCATCGTCCTTCAAAAAAGAGATCGAAAAACAGC
CGGTAAGACTGAGCAAGAGCGCGAACAAAAGCCCGTTTAATATTGCCGTTTACCGTTTCA
TATTCTTTTAAGCACGAGAACCTACCAGAAGGCATTAAGGCGTCAACCCCTATCGACCAA
TCACCGCGGATTGTCCTTGTACTATCTTCGATTGACTCCTACGATTTGCGCTCAATTAGG
AGATAAAAAATGGCAACGATTACACTTAAAGGCAACCCCATCAATACCCTCGGAACTTTA
CCTGCAACCGATCAACCCGCCCCTGCATTCGAAGGCGTTTTGACCGATCTAAGTTCACTC
ACCCTCGCAGACTTGCAAGGCAAAACGATCATCTTAAATATTTTCCCGAGTATTGATACC
GGCATCTGCGCCGCCTCCACGCAACGCTTTAATCAAGCCGCCAGCGAACGAGCAGACACC
GTTATTCTCTGCGTTTCGATGGATCTTCCTTTTGCCCTGAATCGTTTTTGTGGTGCCGAA
GGCCTCGAAGACGTGAAACCGTTATCGGTCTTTCGCTCCTCGTTTGGCAGCGACTATGGT
GTAACCATCACCGATGGACCGCTCGAAGGATTGCTCTCACGCGCTGTGGTCGTGATCAAC
GCCGCCGGCAACGTGGTCTATACCGAGCAAGTGCCAGAAATTGCTCAAGAGCCTGATTAT
GATGCTGCATTGGCGGTCTCCGCTTCCTAATGGGTCTCCGCTTCAATAACCTAAAAAAAA
GAGCGGCCGAAGGGCGTTGTCCGATTACTCAGATCGAATTCAACAAGCCTTTCCGAGCCC
TTTCGAAACGAGAGCGGCAGGTTCGATTTCACTTTCAATCGATCCGAATCGTTGCGTTCA
TTCATCTATTAATCGCCATCGGAATCCCGTTCAACAAAGCGATTGTAAAGGAAGCACAGA
TTCTTCTAATCATCATCAACCTCTTGATTGCCTTGCTGCTCAGTCGCTTCACCCTCTTAG
GCTATCGCATGGCTGTTGTATACTACTTCCTCTTTGGCATGGTCTCAACGCTCACCATCC
AACGCGGCAGCGGTGAACAGTTTATCGGGATCATCCTCGCCTTGCTAGCGCTCTACCTCA
TCGGCAACCAAACCTCCAAATCAATGTTCGATCGATCGATCGAGCCTTGAAGTGGATTAA
AAAAACACCGCCTTATAGACGGTGTTTTTTTCTCACTATCAGTCGCTAATTATCGGGCGC
TGATATCGGTGTAATCCCGCAGAGCGGCACCGGTGTAAATCTGACGGGGACGGCCGATCC
GCTGCCCTTGAACATGCAATTCGCGGTAGTTGGCAATCCAGCCGGGGATTCGACCAATCG
CGAACAACACCGTGAACATATCAATCGGTATGTTCAATGCTTTCAGCAGAATGCCACTGT
AGAAATCAACGTTCGGATAGAGATTCCGATCCACAAAGTAGCTATCACTCCGCGCCATCT
CTTCCAGCTCTTTGGCAATGCCCATGAGCGGATCATCAATATTTAATGCTTCCAGTACGT
TGTCCACTTGAACCTTTAATACTTTCGCACGTGGATCAAAGTTTTTGTATACGCGGTGAC
CAAAGCCCATCAGCTTCACGCCGGAGGTCTTGTCTTTTGCTTGTGCCACAAAATCACTCG
GAGCGATGCCATCGTTATGAATGCTGTTGAGCATCTTAATCACTTCGCAGTTAGCTCCGC
CATGCAATGGGCCCCATAGAGCACCTACACCTGCAGATACAGAGCTAAATAGATTAGACT
GAGAACTACCCACGATACGCACGGTAGATGTAGAACAATTTTGCTCGTGATCAGCATGTA
GAATTAAAAATAGATCCATCGCTTTTTCAACCGCTGGCAACACTTCGTAGGGCTGTCCGG
GTTCTGAGAACATGAGATGCATAAAGTTAGCGGCATAACTTAACTCAGGATTATAGGTGT
TTGGTGTTTTCCCCAGGTTCACACGATATTGACCGGCGGCTAATTCAAGTACTTGCGCCA
TGATTGTGTAGAGCGGTCTCGTGAAGCTTTCTCCTTCAACGGCTACGCCTAAATCATCCG
TGTTATGTGCCGCTAAGACACTAATTAACGAAGAGAGGGTTGCCATTGGAGGCGCGTCTT
TGGGAAACGCATTAAGATGCCCTACCATTTCTGCTGGCATGCCGGCAGCACTATTGATGC
CTGCTTGAAAGGAGGCTTTCTCATCGGCGGTCGGAAGGTGTCCGTAGAGAACGAGAAACG
CACTTTCTAGAAAGTCTGACTTTTCGCAGAGTTCTTCGATTGCATAGCCCCGATACCGCA
GAATGCCTTTGCCGCCATCAATAAACGTAATATCCGAGGTACACGAACCAGTGTTTCCAT
AGGCAGGATCGAGCGTAATCAAACCGGTCTCTGCTCGTAGTTTCGTGATATCCAAACCGG
TCTCGTTCTCGGTTCCCGTTAACGAATCTAATTCGATTGTTTTTCCATCAAATTCTAATG
TTGCCTTCTTTTCACTCATACCTATCTCCACTTATCTAACTTAAAGCTCGTTTCACCGTT
TTACCAATATCTGCTGGAGATTCAACCACAACAATCCCGCATTGTGCCATCATCTCTTTT
TTAGCAGCCGCCGATTCATCGACACCGGAAACAATGGCACCCGCATGCCCCATTCGGCGA
CCCGGAGGCGCCGTCTGTCCCGCAATAAATCCAATCACTGGTTTGGTGAGATTTTCTTTA
GCATACTTCGCTGCTTCAATCTCCATGGAACCGCCAATTTCCCCAATCATCACAATCGCA
TCGGTTTCCGAATCCGCTTCAAAGAGCGCTAAGAGCTCTTTCATCGTGGTGCCAATAATC
GGATCACCACCAATGCCGACACAGGTCGATTGACCCAATCCTTCACGGACCAATTGATCG
ACGGCTTCATAGGTAAGCGTGCCGGATTTCGAGATCACACCCACGCGGCCCTCTTTCGCG
ATAAAGCCCGGCATGATGCCTACCTTGGCGGCACCCGGCGTCAACACCCCCGGACAGTTG
GGACCGATAAAGCGCGAACCGGTCTGCTCTACAAACGATTTCACTTCAACCATCTGTGCC
ACCGGAATGCCTTCGGTAATGCAAACGATCAACTCGATGCCCGCCGCCGCTGCCTCCATG
ATGGCATCCGCCGCAAACGGGGGTGGAACAAAAATGAGTGAGACATTTGCGCCGACTTGC
TCTCGTGCTTCCGCACACGAATCAAACACAGGCACTTTGCCTTCAAGCGCCGTCTGTCCG
CCTTTGCCTGGCGTTACACCGCCGACCACATTGTCGCCATAAGCAAGGCACTGTTCTGCA
TGAAAGCTCCCTTCGGCACCGGTGATGCCCTGCACAATAATACGCGAATCTTTATCTACT
AAAATCGCCATGTTACGCCCCCTTAGCGGCCGCAACTACTTTATGCGCCGCATCCTCAAA
ATGATCTGCCGAAATGATCGAAACTCCGGAGTTGGAGAGCAGCTCTTTCGCCACTTCCGC
GTTTGTCCCTGCCAAACGCACCACAACTGGCACATTCAAATCGAGCTCCTTAACCGCTTC
AATGATGCCATTCGCGATCCGATCACATCGAACGATTCCCCCGAAGATATTAATCAAAAC
TGCTTTTACATTCTCATCGGCTAAAATAATCCGAAACCCGTTCTTCACGGTCTCTACGTT
GGCGCCGCCACCGACATCCAAGAAGTTGGCCGGCGAACCACCGACCTGCTTGATGATATC
CATTGTCGCCATCGCCAACCCCGCTCCGTTGACCATGCAGCCCACTTCGCCATCTAACTT
GATGTAGTTGAGGTTGTATTTATCCGCTTCAACTTCCGCCGGATCTTCTTCATCTAAATC
ACGCATCTCAACCACATCGGAGTGCATGTAGAGCGCATTGCCATCAAAATTCATCTTGGC
ATCCAAGGCAACCAACGCGCCCTGTTCCGTCACGACCAACGGATTGATCTCCACAATCGA
AGCATCCATTTCACGGTAGAGCGTATAGAGCTTCTGGAACATCGCAGCGGCTTGTCGTGC
CGGCTTGCCTTCCAATTCCAACGCTTTTGCGAGTCGACGACCTTGAAAGCCGAGCAATCC
AAGCCCCGGTGTGACCGCTTCACGAACAATTTTCTCTGGGGCGGTTTTCGCAACCTCTTC
GATCTCCATACCGCCTTCAGATGATACCATAAAAACATCTTTTCCAGATGATCGGTCGAG
CGTGATGGCCACATAAAATTCCTGCGCGATATCCAACGCTTCGGCGACCATCACCTTCTT
GACCAACCGCCCTTCTGGGCCGGTCTGATGCGTGATCAAGGTCATACCGAAAATATCATT
GATCTTTTCGAGAGCCGTCGCACGATCTGAACAGAACTTCACGCCACCGCCCTTGCCTCG
CCCGCCCGCATGGATCTGGGCTTTAATCACAAACTGCTCCGCACCGAAATCCGCCTGTAC
TTGATCAAGAGCTGCTTCTGCCTGAGCGAGGTTATCAATGGTAATGCCATCCTGAATGGG
GATGGCATATCTCTTCAAAAGCTCTTTGGCTTGAAATTCGTGTATCTTCATTTTTTCTTT
CGGGTTCGAGATGCAATGAACTCACGATTGAGTCGTGCTATATGTTTCACATCAATCCCT
TTAGGGCAAGCTACGGCGCACTCATATTCGTTCGAACAGTTTCCAAAGCCGAGTCGGTCC
ATTGTTTCCACCATCTCTTTCACCCGCGATGCTCGCTCGGGCGCACCCTGCGGCAACAAC
GCAAACTGAGAAACTTTTGCAGAAGTGAAGAGCATCGCTGATCCATTTGGACAGGCTGCC
ACACACGCTCCGCATCCAATACACGCCGCTGCATCCATTGCCGCATCCGCAAAATTCTTC
TCGATCGGAATCGTAGATGCTTCCGGAGCGCTACCGGTTTTAACCGATACATAGCCACCC
GAGGAAACGATTTGGTCTAATGCACTCCGATCAACAATTAAATCTTTGATCACCGGAAAT
GCATCGGCTCTAAACGGCTCAATCGTTAACTCATCACCATCTTCAAAACTACGCATGTGC
AACTGACACAGCGTGGAACGATCATGCGATCCATGCGTCTTGCCCGCAACCAGTGCTCCG
CAAGACCCGCAAATCCCTTCCCGACAATCATGCTCAAAGGCAATCGGCTCTTTTCCGGCA
CAGGTCAGGTTCTCGTTCACTACATCCAGCATTTCAAGAAACGAAGCATTCGTATCGATA
TTCTCCGCCTGATAGGTCTCGAAAGCCCCTTCTTGACCCGCCTGCTGGCGCCACACATTC
AACGTTAGATTGATCTTTTTCTCTGCCATTATTTATACGACCTCTGACTTAATGGTACCT
CTTCAAACACGAGCGGTTCCTTATGCAAAACCGGCTCCTCACCAACCCCTTTAAATTCCC
ACGCCGACACATAGGCAAAAGCTTCGTCATCGCGAAGCGCCTCCCCTTCCTCGGTCTGAC
TTTCTAATCGGAAATGACCGCCACATGACTCCGCGCGATCTAACGCATCCCGTAGCATAA
ATTCAGCAAATTCCAAAAAGTCTGCCACTCGATTCGCTTTTTCAAGCGCTTGATTCAAAT
CATCGCCCGAGCCCGGCACATTGACATCGCTCCAGAACGCATCGCGAAGTTTTGGCAACT
CCTCAAGCGCCTTCTTCAATCCCGCCTCACTGCGCGCCATCCCGCACTCATTCCACATCA
GCAACCCAAGCTCTCGATGAAAATCATCCACCGTGCGTGTCCCTTTAATGGCCAACAATT
TATCTAGTTTTGCCGACGCCGTTTGCTCCGCTTCAACAAAAGCCGGATGCGAAACATCCA
CCGAATCACGCTCTAAATCTGCGAGGTAATTATTGACTGTGTTGGGTAAAACAAAATACC
CGTCTGCCAATCCCTGCATCAATGCCGAAGCACCCAACCGGTTTGCTCCATGATCCGAAA
AGTTTGCCTCTCCGATGGCATACAAGCCAGGCACTGTTGTCATCAAATTATAATCCACCC
ACAATCCTCCCATGGTGTAATGCACGGCCGGATAGATCATCATCGGTGTCTCATATGGAT
TATCATCAGTGATTCGATTATACATCTCGAATAAATTGCCATAACGCGCCTCAATTGCAT
CGCGACCTAACCGACCAATGGCTTCAGAAAAATCGAGATAAACCGCATCACCCGTTGGTC
CAACTCCGTATCCTGCATCACAGATCTCTTTCGCATTCCGCGATGCCAAATCGCGCGGCA
CCAGATTTCCAAAACTGGGATACTTGCGCTCCAAATAATAATCGCGCTCATCCTCCGGAA
TTTCGGAAGCGGGTCGAGAATCGCTTTTCTTCTTCGGCACCCAAATTCGACCATCATTGC
GAAGACTTTCCGACATCAGCGTCAGCTTCGACTGATAGTCCCCATGCACGGGAATGCAAG
TGGGATGAATTTGCGTAAAACAAGGATTCGCAAACAGTGCCCCTTTTTTACAGGCTCGCC
ATGCCGCACTCGCGTTGCAATTCATTGCGTTGGTAGAGAGATAAAAAACATTTCCATATC
CACCAGTCGCCAACACCACTGCATCGCCGACATGGCGCTCAATCTCTCCCGATACTAAAT
TCCGCGTGATGATGCCGCGAGCACGCCCGTCGATCGTCACAACGTCGATCAATTCGCAAC
GAGTGTGCATCTTAACCGATCCTTTGGAGATCTCTTTTTGCAACGCACCATAGGCCCCTA
AGAGCAACTGCTGTCCGGTTTGACCGCGCGCATAAAACGTTCGCGACACCTGCGCACCTC
CAAACGAACGATTGGCAAGATTGCCCCCATACTCCCGCGCAAATGGAATCCCTTGTGCCA
CGCAATGATCGATAATTTGATTACTGACTTCCGCCAAGCGATGCACATTGGCCTCGCGTG
AACGATAGTCGCCCCCCTTGACGGTGTCGTAAAAAAGCCGGTGAGTTGAATCGCCATCAT
TAGGATAATTCTTCGCCGCATTGATCCCCCCCTGTGCTGCGATTGAGTGTGCGCGACGCG
GTGTATCGGAATACGTAAAGCTCTCTACTTGATATCCCAACTCCGCCATCGTGGCCGCCG
CCGAAGCGCCTGCTAATCCCGTACCCACCACCAACACTTTGTATTTCCGCTTATTGGAAG
GGTTTACGAGTTTGACGCCAAACTTATGCCGCGTCCACTTTTCAGCCATCGGTCCTTCAG
GAATGTTTGCATTTAATTCTACCATGATCTGCCTCGATTTAATTCAAATATGCAATGATG
GGAATGATAGCGAAGGTCGATGCCATCCCCGTGGCAATCCACATGCTCGCCGCTTTAATC
TTACTTCCCGTACGTGGTACATACACGCCATACGTTTGCAACGCGCTCTGAAGCGCGTGG
CTTAGGTGCAGCCCAACCGCCACCATAAAAAAGAGATAAACACCCACATACCAGAGATCC
CCCTGAAAACGACTCAATACCATGCCGTACACATCATAGACTTCGTGCCCATCCAACATC
GTTTTTGATTTTTCATAAAATTTAAAATTCGCCAAATGAATGACGATGAACGCAAAAATC
ATAATCCCTGACCACGGCATCAGCCGCGCTGCCAAAGAGCGCTCCTTCGATCCTTTTTGT
GAATGACGAGAGGAGGCCGCCTTCCGATTCGCCCACGTTGTTCGAGCCGCCATGATCATG
TGCACCGAGATGGAAACCAACATCAATACTTCAATGCCAATCACGATCGGAACGAGTTTG
TGCAGATGGTGTGCGTAGGAGTTGAAAATATCTTTCCCAAATAAAAACAGAACATTTCCG
CCCATATGCGGAACTAAAAACAGTAAAAACATAATCGTGCCCGATGTCGCCAGCAACAAC
TTCTGCCCGATAGAACTCAACAGAAAACGCGTATTTTTCATTCTCACCACTCTCTTTTTC
TCTCCACTCCGAGCCCCCTATATAAAACCAAATAGGCCTGTAATAAAATCTCTAAAACAC
AGGAACTTCAATCTCTTTCCGTCATTTGCAAAAAAATAAGTGCAAACGCGTTGCAGGCGT
CGGTACTCATTGATAGTTTCGGCTTCTCAAACAGAATATTACAGCGTTTCACAAGGAGAA
GTATGTCTAGAAAGAAAATAGCACTCGTCGGCGCCGGTCAGATCGGTGGAACTATGGCTC
TATTGGCCGCTCAAAAAGAGCTGGGTGATGTGGTCACAATCGATATTTCCGAAGGCGTTC
CTCAAGGGAAAAGCCTGGATATCACCCATGGCGCAACCGTTATCCCATCATCAAGCAGCC
TAATTGGCTCCAATGAATACGATGCGATGAAAGATGCCGATGTCGTGATTGTTACCGCCG
GCCTACCTCGCAAGCCGGGCATGAGCCGTGATGATCTTCTTGAAGTGAACTGTGGTATCA
TCAAGTCCGTCGGCGAAAACATTAAAGTTCAGACCCCCAATGCCTTTGTTATCGTCGTCA
CCAATCCGCTTGATGCCATGGTGTATGCGATGCAGAAAGTAACCGGCTTCCCCGCCCACA
AAGTGTGCGGCATGGCAGGCGTACTCGATAGTTCACGTTTCTCTTCCTTAATCGCCCTTG
AACTCGGCGTGGCCGCAGAAGATGTCACCGCGATGGTGATGGGCGGGCACGGTGACACGA
TGGTTCCGCTAATTCGATATGCAACAGCAGGCGGCGTTCCCATTACCCAACTCCTTCCGA
TGGAAACCCTTGAGGCAATTGCCGCTCGTACCGCAAAATCAGGCGGCGAAATTGTCGGTC
TCCTAAAAACCGGATCGGCCTACTATTCGCCCGCTCTTTCGGCGATCAAAATGGCGGAAG
CCTATTTGAAGGATAAGAAGAACGTTCTCACCTGTGCTGCACTACTCAACGGAGAATACG
GCATCGACGGTCTCTATGCAGGGGTTCCCGTGGTTATGGGAGCCGGGGGTGTTGAAAAGA
TCATTGAAGTCGAACTCGATGAAACCGAAAAAGCCGCCTTCGATGTATCGATCGATGCGG
TACGGGATCTAACCGCTTGGGTGGAGAACAACTTTAGCGCTTAAAAGCCAACCCCCATTG
AACTCCGTAGGCGCACAACTCCGTGCGCCTATTTTTTTTGCTCTTCCATCCGCTGATCCA
CGCGAGCCGTTATCTCACGATCTTCCAATAACGGCGGCGCGTTATGGGGTTTAAAGCGCG
CGTCGATCACCAATGAGCCCGAGCAACCCCAATGCTTAAATTCCGTTTTAGCTCCTATCC
CATAGATATCGTGCGAAGGGTTTGAGCGCGTGAACGTGGCCCACAAAAAATTGTTAAAAT
CGGCTGCTAAAAATTCGGGATCATCACAGGCAATAATCAGTGGAAATGCGTCCACATCCA
CCTGCCCTCCAAGGTTTGAAATCAGCGCCTCTAACTCTTGTGGAGCCTTCATATACTCTT
CACTTGGATCTAACTTCACCGCCAGAATACCCGCATCGACAACGGCACAAACGGTTTCGC
TATCCAAGGTCGGTGGCGTTTTCGCCAACGTCCGCCGCGGCTCACCCGTACAAGCCCACA
CCACTTTTGAACCCACATTCAGCTCCGCACTCGAGTAGTCCAACGTATCAATCGTGGTCT
CGGTTTGAAAATGAAGATCTCTCCGCCAATCTACGCGCTCTAACAAATGACGAAAGAATT
GGGGAATATCATGAATATCCGGTTGATCAGCCGCATCTGCAATCAGCAAATATTTGGCCA
AGGAAAGCTGCCCCTTTCCTAAGATGGCATTCGACAGCGTTAACAACTCTGACGGACGAT
CGGTTTTCGCAAAAGGCGTATAACGCTCCTCTCCCACCGCAAGCAGGAGGGGATGAACTC
CAGCCGCATCAACCGCATTCACCGCCTTGAGACCAGGAATTTCCGTAGGAATGACCGCAC
CGGTCAGATCATGAATCACCTCCCCAAACGTTGTATCCTCTTGCGGAGGACGACCGACCA
CCGTGAACGGCCAAATAGCGTCTTTTCGGTGAAATACGGTTTCTATCTCTAGGCAGGGAA
AATCATGCACCAAACTGTAATACCCTAGATGATCTCCAAACGGTCCTTCCGGTTTTGGCT
TCGGTTGCAAGGTTCCAATGAGAGCAAAATCAGCATCGGCCGCGAGCGTCCAATCCTTAT
ACCGCGTGTAGCGAAAATTCCGCCCGGCCATCAATCCCGAAAACGCCACTTCCGGCAATC
CTTCCGGCAGAGGCATCACTGCCGAGAACGCCATCGAAGGAGCCCCGCCGACAAAGACCG
CCACTCGGAACGGTTTGTCCTGTGCCTGATGTAGCTTTTGATGAACCCCAATCCCGCGAT
GAATCTGATAATGAATCCCAATTTCACGATCCGTCTCATATGTATTTCCAGCAAGTTGAA
CCCGATACATCCCTAAATTACTTTTGAGTGGATTCCCTTGATGATCAGGATGCTCCGAAT
AGACCTGCGGCAACGTCACGAATGGTCCCCCATCCATCGGCCAACTCACGATAGGAGGCA
AATCGCTAATCTTACACTGCGCTTGCATGACCGGTGCGACTCGATTTGGAACTCGGATCG
GCAGGCCATTCGCCGCCGTAAAGGCTGCCTGCAACGCGCCAAGAGGATGTTTTAACAACC
CCATCGGATCGGCTTTTGCACCGACCACCGCCTGGACCGCACCATAGGTCTTTTTGAAGA
GCAGTTTAGCTCGCTCGGGCGTTCCATATAAATTCGATACACACGGAAACGTGCACTCCT
TCACCTTCTCAAAGAGAATCGCCGGTCCCGTTTCGCGATAAACCCGCCGCTGAATTTCTG
CCATCTCTAAATAAGGATCGACTTCATCCTGAATACGAAGAAGCTCACCATGCGCTTCTA
AATAGGCGACTACATCGGCCGTCGATTTCAGTTTCATGCTCCATCCCATCGTTTATCTAA
AGGTTGAAAGTATGAGGGAAAAATAAAAAAAAACAACTACGAGGACGCAACCGATCCTCG
CCCTCCATCCATTCCGATGACCTGACCGGTCATCCAACTGGCTTCACTGGATAGTACAAA
CTGGGCCAAGGAGGCGACATCTTCAGCCTGCCCCAAACGCTTCAGTGCATGCATGGAAGC
CAACCCCTCTTTCATCTTATCATTCAGTAATACTTTGCTTCCCAAAGGCGTTTCGCACAA
CGATGGTGCAATTGCATTCACACGCACCGCCGGAGACAACTCCGCAGCCAACGAAACCGT
TAGTCCATTAATCGCCCCTTTCGCCGCCCCGATTGATGCATGCATCGGCAACCCCAGTTG
AGCGGCAACACTCGAAAAGAAAAGAATCGAACCTTTATTTTTCTTCAGCGTGCCAATCGA
TGCTTGAACAGCCAACGCAGCACCGACCACATTCACCTGATAATCTTGCAGAAAATCTTC
CGGCGTTAATCGCCCCAGACCCTTTAAATTGATCGTGCCAACCGCATACGCAACTGCACT
CACCTTATCTCCTGCCTGCGCAGCCACCTCACGAAAGAATGCGGGATTACAAACATCCCC
TGCCGTAAAGGAACATGCCAGTTCAGCAGATAAAGCCACCAACGCCTCTTCATTTCTACC
AGCTAGATGAACATCCCCACCAGCTGCTACGGTCCGTCGGGCTAGTTCCGCTCCGACGCC
TCCTGATCCATAAATAATTGTTTTACTCATAGATAACGTTCAAAAAACGGCTCCATTCCT
TACTAGCGCAGCTTCCTTGAAAAAAAAAGGCGATATTCGGAAAAGAGGAGGAACCGAATA
TCGCCGAATGAACTAATTGCTAGCCATCCATAATGTGAAGAACTCAATCTTCAAACAGGA
AGTTATCTTGTTTGTTATTTTATATAAAGAAAATTATGAACTTTTAAATATAAGAGTTTT
TATAGAAAGAAGTGAAATTGTATATCATAGACGCCCTATTTGACCATTTTCATATCTTGT
TAATGGTGTTGACCTTGCAAGTGATATACCCCACATTATGGAGCTATATATTTAATGTTT
TGAGTAAATGATGAGGTAGAACGATGCTAAACCGAGCATTGGGATTTTTTTCAAGTGATA
TAGGAATCGACTTAGGCACAGCAAATACGCTGGTGTATGCCCGAGATCGCGGTATTGTGA
TCCGCGAACCTTCCGTGGTGGCCGTTCAATCTGGCACCAATCGAGTCTTAGCGGTAGGCG
ATGAAGCCAAACGGATGTTGGGTCGTACCCCTGGTAATATCGTTGCCATCCGTCCACTTA
AGAGCGGCGTCATTGCTGATTTTGAAGTGACCGAAGCCATGCTTCGCTATTTTATTCAAA
AAGTGCACAACCGCCGCATGATGGTGCGACCCCGTGTTGTCATCGCCGTTCCAAGCGGCA
TTACTGAAGTGGAAAAACGAGCCGTAAAAGATTCTGCACTGCATGCCGGTGCACGAGATG
TGTTTTTGATTGAAGAACCGATGGCTGCTGCAATCGGCGTTGGGCTACCTGTTCAGGAGC
CCGCAGGCAATATGATCGTTGATATTGGGGGGGGAACAACGGAAGTCGCCGTGATTTCTC
TCGCTGGTATTGTCTATAGCCGCAGCGTACGTGTCGGGGGGGATGAAATGGACGAGGCAA
TTATTCAACATATTAAGCGGGAATATAACCTGCTGATTGGCGAACGAACTGCTGAGGAAA
TTAAGATTACAATGGGTTCTGCAGTTGAAATTGCAGACGGAAGCACCATGGAAGTTAAAG
GCCGTGACCTCGTGGCAGGCTTGCCACGCACACTCACCATTAGTTCGGAAGAGATACGGC
AAGCGCTACTTGAACCACTCAATGCAATTGTAGAGGCGGTGCGAGTTACACTTGAGCGCT
GTTTACCTGAACTCTCCGCCGATCTGGTTGATCGCGGAATGGTGATTGCAGGCGGCGGCG
CACTTCTCAAAGGGTTAGATCAGCTAATTTCAGAAAAAACCGGTCTTCCGGTACACGTAG
CAGAAGATCCACTAAGCGCCGTTGCTGAAGGCACCGGCATTGTGCTTCACGAAATTAATT
TCCTTCGCAAGATGGCCAACCAATAGGTTGAGTATAAGCTTTGTCCTCCCTTTAAAGGGG
TGGATGTTTTGAAGAGTAAGAGACAGCGTTGGAAGCTGATTGCAGGCTTTGCAGGTATCA
CCATTCTTTTGGTGTGGCCTCAAGCAACCTATATCGGAAAACAATCTATTCGAACCGGCA
TTGCCCCCGCCGAAGAGATCGGCTCGCGTTTTTCACGGAGCTTCTCCGAATGGGGAAAAG
CACTTCGCGGTCTTGGCGGCGCGGCAGAACGAGAACAACAACTCTCACTTGAATTGGTTC
GAGCGCAAGCAGAGCTCAACCGGTTACGGGATATTGAAATAGAGAACCAACGACTTCTGC
GAGCACTTGGGTTTCAACAAGCCACCCCCTACGCATTAACCCCTGCCACCGTCATCAGCC
GAAACATCAGTGGCTGGTGGAACACCCTTCGTATTCAACCCAACAGCAAAAAATCAATTC
ATACAGATAGTGCCGTATTGAGCCCTGATGGGCTCGTCGGGCGCGTCCTAGATGTGAATC
CGCTCAGTGCAGAAGTTTTATTGGTCTGCGACCCTGCTTTTCGAGTGGCCGCGCGCATTT
CCGGTCGAGAGATTTTTGGGGTCGTACGCGGTATGGGAAATTCCATCAGTGGACAACCCC
GCGTTCGGATGGAATTTATCAATAAAGATTCGGTCATCCAAATTGGCGAAGAAGTAACCA
CTTCAGGCTCCACCCGTTCCGAAGGTTTTTTTCCTCCAGGCATTCATATTGGATATATCA
AACAAGTGCACCGGGATGAATCCGGACTTTATCAATATGCTGAAATTGTCCCTCGAGCAA
CCGGCGGCTTGCTCGACTACCTCTTTGTGGTAGGCAATGCGGAGGAGACCCCATGAAGAC
CTTTCTTCGCATCACACTCCTCTTGATCGTCAGCGTGCTCCTCCAACAAGCACTCCCCGG
TTGGCCTATTTTTAATAATCTAAAACCGCCACTGATAGGCGCCTTACTGGTTCATATAGC
CTTTCGCCTTCCCGCCCGATCCGCATGGCAATTTACACTGGCATCCGCCGTGATCTACGA
CAGCCTTGAGCCCGGCCCTTATGGCCCCGCTCTTCTTGCCTTCCCCATTATCACCTATCT
CACCCTTCGGTTTCGACATGATCTCTTCGGCAACGGCGTGATCACCCAACTTTTCTGCGG
AGGCATCGCCGGACTGATTATCGGTAGTGTAGCCACCGGAATGTATCTGGTGACAAATAC
GCGCCCGCTCGATTCCATTTTTAGCTCCCTCATCGGCGGGCTCCTCATCGGCGCCTTGCT
ACAACCCATTCTTTCTCAACTGCTGCAAAAGAGTGACTGGATTTCACAGGAAGGAAGTTG
GTCATGAAAGTCCGGCAACCTCAACACTCCAGTCAGCTCGTTATCGGAGCCTTACTCGTC
GTAATCCTTAGCGGCTTCACGCTTTTAGGCACCGAGCTCTGGCAGCTGCAAGTGCGAGAG
CAAGATGGCTTTGAAACCCTCTTTCGAAATCAAAGTATCCGGCGCGTTCGCTTGCCTGCT
GTACGAGGCAAAATTTTTGATGCAAAAGATCGAGTCCTTGCGGATAGCATCCCGAACTAC
TGTATTGCCATCTACACACATGAACTGCGAGCACCTCGTTCTAGCGTTGCCAATGTGCTC
GAACAAGTGCACGAAATATGGAGTCGCGTTGGACGTCCTCCCAATTTGTCTTATGAGCAA
ATTAAAATCCATATGCAGCAGCAACCTGAGCAACCTCTCACCGTCTATTCTCATTTAACC
GATGAGGAAATGCAGCGCTGGAGAACCGAATTTGAAAAATGGACAGCCCCCAAACGAGGC
TCGTTCCGTCGGCAAAAAATCGCGGGACTGGATTTGGGTCGGCCCACGCAAGGACGTGCC
ATCGTTCTTGAAACTCAAGCGCTTGCTCGACGTCGCACATCCACCGCAGCCAATACACTT
GAACTCGTCTATCGTATTTCTGATCGACTCAACAAACCACGCGCCGTCCGCTATCAACAA
ATCAAAGATCACATTTTTGCCCGCCGACCCCTTCCACTCATCGCCTGGACACACCTAGAC
AAAGCCGACCTCGCACGATGGGCAGACCGATGTTCAACACTCCCCGGTACCGATATTCTA
TGTCTTCCCGCCCGCACTTATCCGGAAAAAACCCACACCGCCCATCTCATTGGATATACG
CTTCAAGCAGATACAGACAAAAGCCCCTCTCAAGCCGGACGCGTTCATTATGATTTGAGA
GGCTTGAAAGGCCGCAAAGGACTTGAACATATATACAACCCCCTACTCACCGGAACATAC
GGCTATCAGCTCCTTCAGATTGATGCCGCCGGATTCCACAACCACACCCTGCAAACCACG
CCACCCAAAGCAGGCGGCGACCTCAAACTCACCCTCGATGCAGAAATTCAACGCATGGCG
ACCGAAGCCCTTGCCAACAAACAGACCGGAGAATATGCCGGCCCCGTAAAAGGAGCTGCC
GTCGTACTTGATGCCACCAACGGAGATGTTCTCGCATTGGTAAGCTCCCCATCATTTGAC
CCCAATCGCTACATGGAATCTTCCCTCTATCGGCAACAACTTCTCACCGACTCCGATGCG
CGCACCTTCCAGCGCGCCGTCTTCGGGCAATACCCGCCCGGCAGTACATTCAAACCCATT
ACTGCGCTTAGTGCACTTAAAGAAAATGCGCTTCTCTTCCAAGAAAAGCATACCTGCGCA
AGAGACTATCGAAATGAGAGCGGGCGTCCGATGCGGTGTTGGATTCATTCTCAAGGCGGC
[truncated: 1,279,234 more chars]
