# Supplementary material for: Regions Enriched with Reverse Complement Triplets in Bacterial Genomes
Source: Int J Mol Sci. 2026 Feb 28;27(5):2301. doi: 10.3390/ijms27052301 (PMC12985086; doi:10.3390/ijms27052301)
Supplement: Supplementary file 1 [file ijms-27-02301-s001.zip › for_send/45/Lentisphaerota/class/mirror.txt]

SMAX= 1491.00     KMAX=    1998   
NOM=     1     3     4     5     6     7     9    10    11    12
NOM=    13    16    17    18    21    22    24    25    26    28
NOM=    29    31    32    34    35    36    38    39    40    41
NOM=    46    47    49    50    51    52    54    55    58    59
NOM=    60    61    62    63    65    66    67    70    71    72
NOM=    73    74    75    76    77    79    83    88    89    90
NOM=    91    93    94    95    96    98    99   104   105   106
NOM=   107   108   110   111   114   115   116   119   120   121
NOM=   123   124   129   131   136   137   139   140   141   142
NOM=   144   146   147   148   149   151   157   159   160   163
NOM=   166   168   169   170   171   172   173   174   175   178
NOM=   179   180   181   183   184   186   187   188   189   190
NOM=   192   193   194   195   197   198   199   200   201   203
NOM=   205   206   207   209   211   212   213   214   215   219
NOM=   220   221   222   223   225   226   229   230   232   233
NOM=   235   236   237   238   240   242   243   245   246   251
NOM=   252   253   255   256   257   258   259   260   261   262
NOM=   264   266   267   268   269   271   272   274   276   277
NOM=   278   282   283   284   285   287   288   289   290   291
NOM=   292   295   296   298   300   301   302   305   306   307
NOM=   308   309   310   311   312   314   316   317   319   320
NOM=   321   322   323   324   326   327   328   329   330   331
NOM=   333   335   336   337   338   339   340   341   342   344
NOM=   345   348   349   350   351   352   354   355   356   357
NOM=   358   360   361   362   367   368   369   370   372   374
NOM=   375   377   378   380   381   382   389   390   391   392
NOM=   393   394   395   396   397   398   399   400   401   402
NOM=   403   404   406   407   409   410   411   412   415   416
NOM=   417   418   419   420   425   426   430   432   433   436
NOM=   437   438   440   441   443   444   447   449   453   455
NOM=   456   457   458   459   461   462   463   464   465   470
NOM=   471   472   475   476   477   480   482   483   484   488
NOM=   489   490   492   493   495   496   497   498   499   500
NOM=   503   504   506   507   508   510   511   513   515   516
NOM=   520   524   525   527   528   529   530   531   532   535
NOM=   540   541   543   544   545   547   548   551   554   556
NOM=   557   558   559   560   561   562   563   564   566   568
NOM=   569   570   572   573   574   576   578   579   581   582
NOM=   584   585   586   587   588   589   590   591   592   593
NOM=   594   595   596   597   598   599   601   604   606   607
NOM=   610   611   612   613   614   615   616   618   620   621
NOM=   622   625   628   629   631   632   634   635   636   640
NOM=   642   644   645   648   652   653   654   656   657   658
NOM=   661   662   663   664   666   667   670   671   673   674
NOM=   682   683   685   686   687   688   689   692   695   699
NOM=   703   707   708   709   710   711   712   713   715   717
NOM=   719   720   721   722   724   728   729   730   731   734
NOM=   735   736   738   739   740   741   742   745   746   747
NOM=   749   752   754   755   758   759   760   761   763   764
NOM=   765   766   767   768   770   771   772   773   774   775
NOM=   776   777   779   780   781   782   783   786   787   788
NOM=   789   790   791   792   794   795   796   797   800   801
NOM=   802   803   804   806   811   812   813   814   816   818
NOM=   819   820   821   822   823   824   826   827   829   830
NOM=   833   834   837   838   841   842   843   844   845   846
NOM=   847   848   849   850   853   854   856   857   859   860
NOM=   861   862   863   864   866   868   869   870   872   873
NOM=   874   875   876   877   880   882   883   884   885   889
NOM=   893   894   897   899   903   904   906   911   912   914
NOM=   920   922   924   925   927   928   929   930   933   934
NOM=   935   936   937   940   941   945   946   950   951   955
NOM=   956   957   959   960   961   962   963   968   970   972
NOM=   973   974   975   976   977   978   979   980   981   982
NOM=   983   984   986   987   989   990   992   993   995   999
NOM=  1000  1001  1004  1005  1006  1007  1008  1009  1010  1012
NOM=  1014  1015  1018  1020  1021  1023  1024  1025  1026  1028
NOM=  1030  1031  1032  1033  1034  1036  1038  1041  1042  1043
NOM=  1044  1045  1047  1048  1049  1050  1052  1053  1054  1055
NOM=  1057  1058  1059  1060  1062  1063  1065  1066  1067  1071
NOM=  1072  1073  1074  1076  1077  1078  1080  1082  1084  1086
NOM=  1087  1088  1089  1092  1093  1094  1095  1096  1097  1098
NOM=  1099  1100  1101  1102  1105  1106  1108  1109  1110  1111
NOM=  1112  1114  1116  1117  1120  1123  1124  1126  1127  1128
NOM=  1132  1134  1135  1138  1139  1141  1143  1144  1146  1147
NOM=  1149  1150  1151  1154  1157  1160  1163  1166  1167  1168
NOM=  1173  1174  1176  1177  1178  1181  1182  1183  1184  1187
NOM=  1194  1195  1196  1197  1198  1199  1200  1201  1202  1204
NOM=  1207  1210  1212  1213  1214  1217  1219  1221  1225  1226
NOM=  1227  1228  1230  1231  1232  1233  1234  1235  1247  1248
NOM=  1249  1253  1254  1256  1257  1258  1259  1260  1262  1263
NOM=  1267  1269  1272  1273  1274  1275  1276  1277  1281  1282
NOM=  1285  1289  1290  1291  1293  1294  1295  1296  1297  1298
NOM=  1299  1300  1301  1303  1305  1308  1310  1312  1314  1317
NOM=  1318  1319  1322  1324  1326  1329  1330  1332  1334  1335
NOM=  1336  1337  1338  1339  1341  1342  1343  1344  1345  1346
NOM=  1347  1348  1349  1351  1352  1353  1354  1356  1357  1358
NOM=  1359  1360  1362  1365  1366  1367  1368  1369  1371  1373
NOM=  1374  1377  1378  1379  1380  1381  1382  1383  1385  1387
NOM=  1388  1389  1390  1391  1392  1393  1394  1397  1399  1400
NOM=  1401  1404  1408  1409  1410  1411  1412  1413  1418  1420
NOM=  1423  1425  1426  1432  1434  1435  1439  1441  1443  1444
NOM=  1445  1446  1449  1451  1452  1453  1454  1455  1456  1457
NOM=  1460  1462  1463  1464  1466  1467  1468  1469  1470  1471
NOM=  1472  1475  1478  1481  1483  1484  1486  1488  1489  1490
NOM=  1491  1495  1497  1499  1500  1501  1503  1505  1506  1507
NOM=  1508  1511  1513  1514  1515  1516  1517  1518  1519  1522
NOM=  1523  1524  1525  1526  1527  1530  1531  1532  1534  1535
NOM=  1536  1537  1538  1541  1545  1546  1550  1553  1555  1556
NOM=  1559  1560  1562  1563  1564  1565  1566  1567  1570  1572
NOM=  1574  1575  1578  1583  1584  1585  1590  1591  1592  1596
NOM=  1598  1599  1600  1601  1603  1604  1610  1611  1613  1614
NOM=  1616  1618  1619  1620  1621  1622  1623  1625  1627  1629
NOM=  1630  1632  1633  1635  1639  1641  1642  1643  1644  1645
NOM=  1647  1651  1652  1653  1658  1659  1660  1661  1662  1664
NOM=  1665  1666  1667  1668  1669  1670  1672  1674  1677  1678
NOM=  1680  1682  1683  1684  1685  1686  1687  1688  1689  1690
NOM=  1691  1692  1693  1696  1697  1700  1701  1703  1704  1705
NOM=  1706  1707  1710  1712  1713  1715  1716  1717  1718  1719
NOM=  1721  1722  1726  1727  1729  1732  1733  1734  1735  1736
NOM=  1737  1738  1739  1742  1743  1744  1745  1746  1749  1751
NOM=  1752  1753  1756  1757  1758  1759  1760  1764  1768  1770
NOM=  1772  1773  1774  1775  1776  1778  1780  1782  1784  1786
NOM=  1788  1789  1790  1791  1792  1794  1795  1797  1798  1799
NOM=  1802  1804  1805  1806  1807  1808  1810  1811  1812  1815
NOM=  1818  1819  1820  1821  1823  1824  1826  1827  1828  1830
NOM=  1832  1833  1834  1835  1837  1839  1840  1843  1844  1845
NOM=  1846  1847  1848  1849  1851  1852  1853  1855  1856  1857
NOM=  1858  1860  1861  1862  1863  1864  1865  1867  1868  1873
NOM=  1876  1877  1881  1883  1884  1888  1889  1890  1891  1892
NOM=  1893  1895  1896  1900  1901  1903  1905  1909  1910  1914
NOM=  1915  1916  1918  1920  1922  1925  1926  1927  1929  1931
NOM=  1933  1935  1936  1939  1941  1942  1943  1944  1946  1947
NOM=  1949  1952  1954  1955  1956  1957  1958  1959  1960  1962
NOM=  1965  1967  1970  1973  1974  1975  1976  1977  1978  1979
NOM=  1981  1982  1984  1985  1986  1988  1989  1990  1991  1993
NOM=  1996  1998  2005  2006  2007  2008  2009  2010  2011  2012
NOM=  2020  2026  2027  2028  2029  2030  2031  2032  2034  2038
NOM=  2041  2042  2043  2045  2046  2047  2049  2053  2054  2055
NOM=  2056  2057  2058  2059  2060  2062  2063  2064  2065  2068
NOM=  2071  2072  2075  2076  2077  2078  2079  2080  2081  2083
NOM=  2084  2085  2086  2088  2089  2092  2093  2094  2095  2097
NOM=  2098  2100  2101  2104  2105  2106  2107  2109  2110  2111
NOM=  2117  2119  2123  2124  2127  2131  2132  2133  2134  2135
NOM=  2136  2138  2141  2142  2143  2144  2145  2146  2149  2150
NOM=  2153  2155  2159  2160  2161  2162  2163  2164  2166  2168
NOM=  2169  2170  2171  2175  2176  2177  2178  2179  2180  2181
NOM=  2184  2185  2186  2188  2190  2191  2192  2194  2195  2196
NOM=  2197  2199  2200  2201  2205  2208  2211  2213  2214  2217
NOM=  2219  2223  2224  2230  2233  2234  2235  2236  2237  2238
NOM=  2239  2240  2241  2244  2246  2247  2248  2249  2250  2252
NOM=  2253  2257  2258  2259  2260  2261  2262  2265  2267  2269
NOM=  2271  2272  2273  2274  2275  2276  2280  2281  2282  2283
NOM=  2285  2286  2287  2289  2290  2294  2296  2297  2299  2300
NOM=  2302  2304  2305  2306  2307  2309  2311  2314  2316  2317
NOM=  2318  2319  2320  2322  2324  2325  2327  2331  2332  2335
NOM=  2336  2337  2338  2339  2340  2343  2344  2346  2347  2348
NOM=  2349  2350  2351  2353  2354  2357  2358  2359  2360  2361
NOM=  2362  2363  2365  2366  2367  2368  2369  2372  2374  2375
NOM=  2376  2377  2379  2380  2385  2387  2389  2390  2392  2393
NOM=  2399                                                      
KK= 3919551  LL= 3920420  Z=    8.64  JJ= 3919551  DL=   870    
TTTCGGCCAGTCCACCGGCGCGGGATCGAACTTGAAGTGGTAACCGTCCCGGCTGCGCGCGATCCAGAACAGGATGCCGCCCTCGTTGTGGAACACGTCGACCAGCAGCAGGTATTCGCCGTTGAATTTGACCGCTCCCGGATTCAGGATGAAGTAGCCCGCCTTCTCCGGCAGGTTCCGGACAGTCAGAATCGGATTTTCTCGTAGCGTTGAAAAGATTTCTTGTACATGGAAAATGTTTCTTATGGTTGGTAAACTGTTTCGTTCGCTATTAATAGTATGATCGATTTTGTTCAAAATGTCAAGAGGCAATTCAAAAAAATCGACAGATTTCCATCATTTTGCGATCGGATTCCCGGATTCCGAACCGATGACCGGAAGCATTGCCCGAATTGCGGTGGAAAAACGGCGCAACCGGTGGTATGTTATGGTATTCAACCGAAATTCAACCGATTTACGGATCTACAAGCTATGGCCGATTTCGATACCGAACTGGATTTGTTCAGCTTCATCCCGGCGGAGCCGGTCCCCGAACCGCCTCCGCCGCCCCGGCCGGCGCGGCGAAAACCGGCGCACCGGGAGCTGCAGCAGCTCTGCTTCGGCTTCCTGTGGTCGCTGAATCCCGATGCGGCGGCGATGCGGGTTCCGGCGCGCTTTCACAAATATCAGGTGACGGCAGCCGGTTTCTGGCGCGGCGAAACCGGCCGCAACCGGAGTGTGGAACGCACCGCGGTGGTCGTATTGTATGAACGTTTCGAGCATTGCTTCGCCGACTGCGCGGACCGGGACGCCCGGCTGGCGGCCATCCATGAATTGCGTGCCGAAAAGGAGGCCCTGGAAGCGGAGATCCGCCGGACAGAGCCGGAACTG                                                                                                                                                                                                                                                                                                                                                                                                                                                                                                                                                                                                                                                                                                                                                                                                                                                                                                                                                                                                                                                                                                                                                                          
A===      223      111      314      123      334      433      343      112      413      323      233      114      113      124      234      243      244      313      333      231      224      1
B===      411      222      324      412      344      443      434      122      423      414      441      322      422      312      341      431      331      424      444      241      311      3
RRR=  28631.6   8615.2   6455.8   5669.7   3117.4   1891.4   1490.0   1197.5    297.4    208.8     64.9     49.9     42.1      1.3      0.0      0.0      0.0      0.0      0.0      0.0      0.0      0
M=    85816.   119666.    77612.        
M=    76858.   117697.    84197.        
M=   140671.   112895.   159846.        
M=   156535.   109622.   138225.        
J=   1     -28.8  85.3 -56.5            
J=   2     -54.6  84.2 -29.6            
J=   3       8.1 -70.7  62.6            
J=   4      62.3 -72.2   9.8            
SMAX=  445.00     KMAX=      33   
NOM=    14    19    30    33    42    43    44    48    64    68
NOM=    82    84    85   101   102   103   109   112   118   127
NOM=   128   130   132   133   135   150   152   153   154   155
NOM=   158   164   167   177   196   202   204   210   217   218
NOM=   224   227   231   239   247   248   249   250   265   273
NOM=   275   279   280   286   293   294   303   304   313   334
NOM=   347   364   373   376   379   383   384   385   386   387
NOM=   388   408   413   414   421   422   423   429   439   442
NOM=   445   446   451   460   466   467   468   469   474   494
NOM=   501   502   512   517   519   536   537   546   549   550
NOM=   552   553   555   565   580   602   605   619   627   630
NOM=   633   638   641   649   651   660   669   672   675   680
NOM=   684   690   693   694   700   702   705   706   714   716
NOM=   718   727   733   737   743   744   750   751   753   793
NOM=   798   815   817   828   831   835   852   871   878   886
NOM=   887   888   890   891   896   898   902   907   908   909
NOM=   913   915   916   918   923   938   939   942   943   944
NOM=   947   953   954   964   965   966   967   991   994   996
NOM=   997   998  1011  1016  1017  1022  1035  1037  1040  1046
NOM=  1056  1068  1070  1075  1079  1081  1083  1085  1104  1107
NOM=  1115  1125  1129  1130  1133  1137  1145  1152  1153  1156
NOM=  1161  1165  1190  1193  1203  1205  1208  1215  1218  1222
NOM=  1223  1236  1237  1240  1241  1242  1243  1245  1246  1250
NOM=  1265  1266  1287  1288  1302  1304  1307  1320  1321  1325
NOM=  1327  1328  1333  1340  1350  1355  1363  1364  1370  1386
NOM=  1395  1396  1398  1405  1406  1414  1415  1417  1421  1422
NOM=  1424  1427  1428  1429  1440  1447  1461  1476  1477  1482
NOM=  1485  1492  1493  1494  1496  1504  1509  1510  1512  1528
NOM=  1539  1540  1547  1548  1557  1558  1568  1576  1579  1580
NOM=  1582  1586  1587  1588  1593  1595  1597  1607  1609  1612
NOM=  1615  1626  1631  1634  1646  1648  1649  1655  1656  1671
NOM=  1675  1676  1679  1681  1702  1709  1714  1720  1723  1725
NOM=  1730  1731  1763  1765  1771  1777  1779  1781  1785  1787
NOM=  1796  1800  1801  1816  1822  1825  1836  1841  1866  1870
NOM=  1871  1872  1874  1878  1879  1880  1882  1887  1894  1898
NOM=  1899  1904  1906  1907  1911  1917  1919  1923  1924  1928
NOM=  1930  1932  1934  1937  1945  1948  1950  1951  1961  1969
NOM=  1972  1987  1992  1997  2001  2002  2004  2014  2016  2017
NOM=  2018  2021  2022  2023  2033  2044  2048  2050  2051  2061
NOM=  2066  2067  2070  2073  2074  2087  2096  2102  2103  2115
NOM=  2116  2118  2120  2121  2122  2128  2147  2152  2158  2182
NOM=  2189  2193  2206  2207  2209  2210  2212  2216  2220  2227
NOM=  2228  2229  2232  2243  2245  2251  2254  2255  2263  2268
NOM=  2277  2279  2284  2288  2292  2308  2310  2323  2326  2341
NOM=  2342  2355  2370  2371  2381                              
KK=  254251  LL=  254580  Z=    4.73  JJ=  254101  DL=   330    
CCTGCGCGCCGGTTTGCTGTTCTTCGACGGCCACGCGCAGTTCGACCGGAAAAAATTCAGCGGTTATTTCTTCAACGGCCGTACCGCGGATGCCCCTGACGTGAAAATCGACCTGCCGCAATAATTTCAAAATCACCTCTGTTCAGAAAGGATTTCTTATGATCGCACCGTTTTGCAAACGACTGCTTCTCAGCTGTCTGGCTGTGCTCGTCACCGCCGGAACGGCACTCGCCGCCGACGTCACCATCACGGCGAAAACGCCGGATGAACTCCAGCAGAAACTGCTGGAAGCCGCCAAAAACAAGGTGAAAAAAGTCAGGATCGCTCCCG                                                                                                                                                                                                                                                                                                                                                                                                                                                                                                                                                                                                                                                                                                                                                                                                                                                                                                                                                                                                                                                                                                                                                                                                                                                                                                                                                                                                                                                                                                                                                                                                                                                                                                                                      
A===      334      111      231      234      243      112      343      223      233      244      113      141      224      413      333      314      313      323      214      131      124      1
B===      344      222      241      341      431      122      434      411      441      331      422      232      311      423      444      324      424      414      321      242      312      4
RRR=   4233.3   3075.1   2949.5   1971.4    781.5    345.5    239.9    117.3     31.9     22.1      8.4      6.9      0.0      0.0      0.0      0.0      0.0      0.0      0.0      0.0      0.0      0
M=    27493.    21090.    34099.        
M=    33524.    20594.    27119.        
M=    39662.    45320.    31241.        
M=    30371.    44046.    38591.        
J=   1      -0.4 -40.4  40.8            
J=   2      40.6 -40.8   0.3            
J=   3       4.9  35.2 -40.1            
J=   4     -39.5  34.6   5.0            
SMAX=   96.00     KMAX=    2373   
NOM=    86   100   185   234   244   325   353   363   371   424
NOM=   427   435   481   538   575   603   655   659   665   679
NOM=   726   732   762   805   839   905   949   958   971  1002
NOM=  1019  1090  1091  1113  1118  1122  1131  1175  1179  1268
NOM=  1271  1283  1315  1323  1361  1375  1376  1436  1438  1459
NOM=  1473  1479  1520  1533  1561  1608  1617  1640  1711  1728
NOM=  1740  1755  1767  1814  1817  1838  1859  1885  1963  1964
NOM=  1966  1994  2013  2040  2082  2099  2108  2112  2140  2148
NOM=  2172  2174  2203  2218  2225  2226  2321  2330  2356  2373
NOM=  2378  2383  2384  2391  2394  2396                        
KK= 5049879  LL= 5050538  Z=    4.53  JJ= 5049819  DL=   660    
TATTTTTGAACAAAAACGGATTAAATACGAAACCGGACTTTAAAAAAGCCGTTTCCGGTGTATATTAATGGCTTCGCATTTTAATATGTGGCGCCGGCATGGGTCGGCCGAATGCGAAAACGGAGCGACGACTCCGCCGTTTTTACTCTTGCCGGTTTCCGGGCGGTGCGTCGCGTAAGACAACTTTGTCATGCACTATGCGCCCTTTCGTGAAGTTCGCCTGCTGTATTGGATCGAGTTGTAATTTGTGATACGGTAGGCGGCATGAAAGGTTTTTCAATGAGCGATCTTGACAATTTTCGTAAACTCGGTGTGTCCGAAGAGGTGCTGGAGGCGTTGCGCGCCAAGGGGTTTGAAGCTCCAAGCCCGATTCAGGCCCTGACGATTCCCAAACTCCTCGAAGGCGCGGTCGACCTGATCGGCCAGGCGCAGACCGGCACCGGCAAAACCGCCGCGTTCGGCATCCCGGTCATCGAGCTGTGCGAGGGGGGCGGCAAAAAGCCTCAGGCGCTGATCCTCTCGCCGACCCGCGAACTGAGCATTCAGATCGCGGAGGAGCTGAACTCCCTGAAGGGAAAGCGCAAGCTGCGGATCGCCCCGTTCTACGGCGGCCAGATGATCGAGATCCAACTGCAGCGGCTGCGCGACGGTATCGATGTG                                                                                                                                                                                                                                                                                                                                                                                                                                                                                                                                                                                                                                                                                                                                                                                                                                                                                                                                                                                                                                                                                                                                                                                                                                                                                                                                                                                            
A===      111      314      223      123      433      343      112      334      323      233      114      413      234      243      244      333      313      231      224      113      133      1
B===      222      324      411      412      443      434      122      344      414      441      322      423      341      431      331      444      424      241      311      422      442      1
RRR=    993.6    646.7    290.8    288.4    207.7    108.7     88.6     47.4     24.4     14.9      9.5      3.6      0.0      0.0      0.0      0.0      0.0      0.0      0.0      0.0      0.0      0
M=     6489.     7499.     5100.        
M=     5078.     7849.     5894.        
M=     7835.     6382.     8952.        
M=     8678.     6350.     8134.        
J=   1       1.6  14.8 -16.5            
J=   2     -15.7  20.7  -5.0            
J=   3       1.3 -16.0  14.7            
J=   4      11.4 -16.4   4.9            
SMAX=   60.00     KMAX=    1051   
NOM=    20    23    27    53   145   161   162   366   431   473
NOM=   478   491   521   522   539   571   623   624   637   647
NOM=   677   756   769   851   969  1039  1051  1148  1155  1158
NOM=  1220  1238  1284  1292  1402  1407  1419  1430  1431  1543
NOM=  1602  1628  1695  1842  1850  1913  1983  2039  2069  2113
NOM=  2126  2129  2202  2221  2242  2295  2328  2333  2352  2395
KK= 2346596  LL= 2347015  Z=    9.85  JJ= 2346446  DL=   420    
AGCAATGTGCGCGCTCCGGCGCGCGCGGCGCGCAAAGCGGCGGAAACCCCGGCGGGGCCGCTGCCCGCGACGATCACATCGAACTCCCCGGCGACCGGCACCTCCCCGGCCTTTTCATGAACGAAATCCATCGCACCGTCCTCCTTTTCCGAAACAATACCGCCGCGCGGAGATTTTTGCAACCGGCAGAGGAGAAAAAACAATCGGCATAATTCCGTTCCGCCCGCTGTTTTCCGGTGATTCCGGTAATTTTTCAAAAAAAAACGGACAGGGGGTTGCTTTTTGATTCGATTTATCGTATAATATTAAGGAAAACAGTTTGCCTTACCCTGTTTCAATGGCGTTTCCTCCCGGAAAAGAGATCCCGGCGAGGTTGCAAAACAATCAGGCAAACAGTTTGCGTAAGAATAAAACAGGAAA                                                                                                                                                                                                                                                                                                                                                                                                                                                                                                                                                                                                                                                                                                                                                                                                                                                                                                                                                                                                                                                                                                                                                                                                                                                                                                                                                                                                                                                                                                                                                                                                                                            
A===      111      334      233      343      112      223      433      243      113      224      413      234      121      244      313      333      323      314      114      231      123      1
B===      222      344      441      434      122      411      443      431      422      311      423      341      212      331      424      444      414      324      322      241      412      3
RRR=    776.3    224.9    140.8    129.8     79.5     62.9     21.6      6.0      3.4      1.8      0.0      0.0      0.0      0.0      0.0      0.0      0.0      0.0      0.0      0.0      0.0      0
M=     4381.     4003.     4161.        
M=     4165.     3795.     4020.        
M=     4816.     5351.     5293.        
M=     4898.     5111.     4786.        
J=   1       3.2  -2.9  -0.3            
J=   2       2.8  -3.3   0.4            
J=   3      -4.9   2.9   2.0            
J=   4      -0.5   2.7  -2.2            
SMAX=   58.00     KMAX=    1650   
NOM=    37    45   125   134   191   263   270   281   299   318
NOM=   486   487   505   533   567   691   697   698   701   725
NOM=   867   895   910   931   932  1061  1069  1140  1159  1171
NOM=  1186  1211  1244  1309  1311  1313  1442  1529  1542  1650
NOM=  1673  1694  1747  1754  1783  1809  1813  1897  1912  2015
NOM=  2024  2090  2091  2154  2270  2301  2334  2382            
KK= 3741002  LL= 3741541  Z=    4.91  JJ= 3740402  DL=   540    
TCGCGATGCCCGCGCCGAAAATGCCGTAGGCGGGCAACCCGAGCTTGCCGAAAATGAAAATGTAATCGAGAAAGATGTTCAGCAGACATGCGCCGATGTTGATCACCGCGACCGGAATCGTCCGCCCCTGTCCTGAAAAGAATGCGAAATAGGGCGCCGCCATGCAGATGAACACACCGCTCGGCAGCAGGCTGGTGAAATACTCGATCTCCCGTGACAGCAGTTCAGTCGGATGGCCGCTGCGCTCGATGAAAAAGATTCCGATCGGCGGGATCACGAAGGTAATCACCAGCCCGGCGAAAACCGCCAGCGTCTGCCCCGCCCACACCGCGCGCAGCAGATTGCTCCGGTCGTTCGCGCCGTGATACTGCGCAACCAGCGCCGACGTGTAGTTGCAGGTCGCCAGAAAGAACGCGAACAAGGTGAAATACAGAATGCCGCCCGGCATCGACGCGGCGACGTCAAGCGTTGAGTTTTCGGCCAGAAACTTCCGGTCGACGAACTGCATGATGCTGTTCGTCGCACTCATGATCACCAGCG                                                                                                                                                                                                                                                                                                                                                                                                                                                                                                                                                                                                                                                                                                                                                                                                                                                                                                                                                                                                                                                                                                                                                                                                                                                                                                                                                                                                                                                                                                                    
A===      234      231      243      111      343      334      141      244      131      112      233      313      413      333      323      314      224      223      214      124      123      1
B===      341      241      431      222      434      344      232      331      242      122      441      424      423      444      414      324      311      411      321      312      412      2
RRR=   1440.1    647.4    260.3     77.9     64.2     57.5     36.5     30.1     10.6      9.6      0.4      0.0      0.0      0.0      0.0      0.0      0.0      0.0      0.0      0.0      0.0      0
M=     2839.     1665.     4247.        
M=     4125.     1603.     2787.        
M=     4381.     5848.     3522.        
M=     3555.     5784.     4344.        
J=   1      -1.5 -24.0  25.5            
J=   2      25.0 -24.0  -1.0            
J=   3      -3.2  19.7 -16.6            
J=   4     -15.7  19.1  -3.4            
SMAX=   34.00     KMAX=     639   
NOM=   138   176   332   365   434   448   479   534   639   748
NOM=   784   948   985  1003  1142  1189  1216  1224  1403  1448
NOM=  1450  1498  1624  1657  1663  1995  1999  2003  2019  2125
NOM=  2264  2303  2329  2364                                    
KK= 1560007  LL= 1561116  Z=    7.17  JJ= 1559917  DL=  1110    
CGGCGCAGGCAAGATCAGCCAGATTCTGGCCGGAGCCAGAAGCGCGGAGCTGGTGAACCGCAACCTGCACCACAGCCGCTGGTTCGGCGCACTCTCGCAGCTGCGCCAGAATCAGGTGATGAAATACATCAAATCCCTTGAAGGCTGCCGCTGCATCGGCCGGATCGAGCGCGGCGACTACCCCTGTCTGGAACTGGCCCCGCACGGCATGGAGGTGTTGGCCGGCCACGCCCGGGCCGAACTCGACGTGCCGGAGGAACCGATCCGGGGACGCCGCCGCCGCGAAAGTCCGGATACAAGCGCCATCCGCCGCACCGAAACCAGAGTCGCCCGAATGGAGCATCACGCGCTCTACGACGCTTTGAAAGCAGTCCGTGCCCGGCTGGCTGAACAGCGCGGCGTCCCGGCCTTTCAGGTGCTCTCCAACGCAGCGCTGGCCGAATTCGCGGAACGCCAGCCGCTGACCGTGCAGGAAGCGATGGAAATCAACGGAATCGGTCCGGTAAAGGCCGCCACCGTTGTCCCCCTCTTCCTTGAAGCGATCCGCCTCTGGCGCGCCGCCGAACGCGAAGCCCGCGACGGATAAGGGGATTCTGCGCCGGCAGGATCGAAATCCCCGCTATCTTCTATCGGGCAGCTTCAGGACGGGCGCCGGTCCGGCGGCGGTACTCCAGCGGCGTGAGGCCGGTGCTGCGGCGGAACGCCTGCGTGAAATAGTTCTGGCGGGTGAAGCCGCACTGTTCGCTGATCTCCCTGATCCGCCAGCTGGTGCTTTCGAGCATCACTTTGGCCTGTTCCAGACGCCGGTTGCGGATCGCCTGACCGATGCCGATTCCCTCCCGGGCGGAAAAGACGGTATTCAGATAGTTGGCGTTCTTGCCCAATTCGTCAGCCAGATAGGAGACGCTCAGCCACGGGTAACAGAAATTGTCCTCGATCAGCCGGTAGATCCGTTCGATCAGGAAATCGCCGGAATCCGAGGAGATCACCTCATGCATCCAGTAATCCTCCGACAGCAGTTCCATCCCGAGCGTCCAGAGCCGGAACAGCTTCAGTGAAGTCACGAATCCGCTGCGCGCATGCAGATAACTCTCCGCTTCGCGGTGCATC                                                                                                                                                                                                                                                                                                                                                                                                                                                                                                                                                                                                                                                                                                                                                                                                                                                                                                                          
A===      334      123      143      233      223      234      111      224      112      343      113      124      323      333      413      243      314      244      313      231      214      1
B===      344      412      432      441      411      341      222      311      122      434      422      312      414      444      423      431      324      331      424      241      321      1
RRR=    201.6    170.2     87.5     81.7     61.8     47.7     45.8     19.8     16.9      2.5      1.1      0.2      0.0      0.0      0.0      0.0      0.0      0.0      0.0      0.0      0.0      0
M=     2353.     2223.     2183.        
M=     2103.     2195.     2167.        
M=     3592.     3388.     3476.        
M=     3262.     3504.     3484.        
J=   1       2.2  -0.7  -1.5            
J=   2      -1.2   0.9   0.3            
J=   3       1.9  -1.7  -0.2            
J=   4      -2.8   1.6   1.2            
SMAX=   23.00     KMAX=     778   
NOM=    92   122   182   216   343   405   577   626   704   778
NOM=   917   921  1103  1121  1180  1192  1209  1229  1251  1255
NOM=  1638  1854  2130                                          
KK= 1872728  LL= 1873027  Z=    5.42  JJ= 1872218  DL=   300    
ATTCAGCAGCGATTCCAGCTGCTCTTTATTGGCGCTCTGCAGTTTGCCGGACTTCTCCTCGAATATCCGGTCGGAGAGGGATTTGAACTCCTCCTTCAGCAGTTCCAGACGGGTCTGCCACGCCTTTTCCTGTTCCTGCCGCGCCCGCTCCTGCTGTCCGGCAAGCAGCTCCTGTTCCCGCCGGAAGCCTTCCTGCATCAGCCTTTTTTCCGCCTCGGCCTCCGCCAGCGCGACGCGCGCCGTTTCAGCCTCGCGACGGTTCTCTTCCACCTTTCCGGCAAACCGCCGGGAAGCCGTCCA                                                                                                                                                                                                                                                                                                                                                                                                                                                                                                                                                                                                                                                                                                                                                                                                                                                                                                                                                                                                                                                                                                                                                                                                                                                                                                                                                                                                                                                                                                                                                                                                                                                                                                                                                                    
A===      314      223      111      123      112      334      323      433      343      114      233      413      121      133      113      234      243      244      313      333      231      1
B===      324      411      222      412      122      344      414      443      434      322      441      423      212      442      422      341      431      331      424      444      241      4
RRR=    500.3    103.3     73.8     29.2     26.1     13.8     11.9     11.2      9.1      6.5      4.5      2.8      1.2      0.6      0.1      0.0      0.0      0.0      0.0      0.0      0.0      0
M=     1188.     1711.      949.        
M=      871.     1444.     1058.        
M=     2052.     1381.     2007.        
M=     1799.     1374.     1896.        
J=   1      -2.7  12.4  -9.7            
J=   2      -7.8   9.9  -2.0            
J=   3       5.9 -10.7   4.8            
J=   4       2.8  -8.1   5.3            
SMAX=   21.00     KMAX=      80   
NOM=    80    81   156   454   757   988  1261  1372  1384  1416
NOM=  1474  1502  1571  1581  1637  1940  2000  2114  2137  2151
NOM=  2222                                                      
KK=  538081  LL=  539040  Z=    9.01  JJ=  537901  DL=   960    
ATTGGAAACAAGCTGTGCCCGTGATATTTCAATCTGGCGTTCCGCGCTTTATCCGGTACATCCGAAAACAGGCAGTGCAGTCAGGTTGAGGGCCTATGTCGAATCAAGGACTCCAGGCGCGGCCTTGTCGCTGCAGGCGGTTTTGCTGGACGCATCGGGAAAGGAACTGAAACGGGTGACGGAGTTGGATTTCCGGACTCAATTGCTGTCCCGCTGCGGCGAACTCCCTGAACTCACCCGGCGGGTTCCTTATGTCGCGAATGCCGAAAAAATTCGGATCGAAGTAAAACTGGCCGGGAATCCGGCAGCCGTAAAGATACGAAGCCTCTCCCTGCTTCCGGATCGTCAGATGCCGCATTTCAGCGGAATTTACGATCCGCCGGATCCGGCTCCCGATCTGCCGGAGGCATTGCGGAAGCTTTCGCGGATTGCTCCGGCAGAGGCATGGGTGGAGCGCGGCGGGAAACGTCCCCGCCTGATTGTGGACGGGCGGGAAACCGCTTATTGCACCTATAAGGGGCGAACGGATTTCAAAGTGTTCCGGCGAGCCGGCGCCGATCTGATCCTGTCGCACGTCAGCGGAACGACATTGTTCTGGAGCAAGCCGTGGGATCCCGCCGCCCGAAGGCCGGACGGGACATTCGATTTTTCCCGCCTGGAAACGGAATTGGCAAGAATGCATGCCAACAATCCGGAAGCCCGGGTAATCCTGTCGGTGGAGTGTGATCCCGATGACCGTTTTCTGGAAGAACATCCCAACTGCATTTTCACCAACGAGCATGGCGAGTTTGGAGTGCGTTTCGACTGCGCATTCAGAGGATTCCGAAAGAAGCATGAGTCGCCGGACGCTCAGAAACAGGAACATTGGGCGGTCTCTTATGCTTCGGCGGAATTTCAGGAACATATCGCAACCGGCTTGCGCGCCTTGACTGATTTTCTGAAAAAATCTCCGGCGGGAAA                                                                                                                                                                                                                                                                                                                                                                                                                                                                                                                                                                                                                                                                                                                                                                                                                                                                                                                                                                                                                                                                                
A===      233      111      223      112      433      334      123      343      224      234      243      231      113      244      313      333      323      314      413      114      133      1
B===      441      222      411      122      443      344      412      434      311      341      431      241      422      331      424      444      414      324      423      322      442      1
RRR=    294.8     64.0     45.5     31.6     27.0     26.5      8.1      5.1      1.9      1.2      0.0      0.0      0.0      0.0      0.0      0.0      0.0      0.0      0.0      0.0      0.0      0
M=     1264.     1234.     1493.        
M=     1346.     1210.     1375.        
M=     1385.     1631.     1589.        
M=     1795.     1715.     1333.        
J=   1      -1.9  -2.7   4.6            
J=   2       1.0  -2.9   1.9            
J=   3      -4.0   2.6   1.4            
J=   4       4.7   2.6  -7.4            
