# Supplementary material for: Regions Enriched with Reverse Complement Triplets in Bacterial Genomes
Source: Int J Mol Sci. 2026 Feb 28;27(5):2301. doi: 10.3390/ijms27052301 (PMC12985086; doi:10.3390/ijms27052301)
Supplement: Supplementary file 1 [file ijms-27-02301-s001.zip › for_send/45/Lentisphaerota/class/selection.txt]

KOK=         1
KK=    2971  LL=    4140  Z=    8.15  JJ=    2941  DL=  1170
A===      111      112      113      114      121      123      124      131      132      133      134      141      143      144      211      213      214      223      224      231      233      234      243      244      313      314      323      333      334      343      413      433
B===      222      122      422      322      212      412      312      242      142      442      342      232      432      332      221      421      321      411      311      241      441      341      431      331      424      324      414      444      344      434      423      443
RRR=   28.155    9.606    0.070    2.943    3.126   30.808    0.406    0.423   -0.250   -0.445   -0.005   -0.686   -0.005    1.106   -1.537   -0.307   -0.297   17.147   -2.704    0.140   11.042    0.774   -0.990   -0.937   -0.193   36.418    3.745    0.449   50.782    9.425    1.907   26.942
X1==    3.896    4.598    0.235    0.937    4.598    5.611    0.972   -0.537   -0.251   -1.070    1.855    0.937    1.855   -1.159    2.107    1.051    0.333    3.107    5.139    0.400    6.196   -1.530   -0.526    0.885   -0.465    6.013    2.101   -0.247    5.748    2.011    1.261    5.748
X2==    7.226    2.089    0.298    3.142    0.680    5.491    0.418   -0.789    0.993    0.415   -0.003   -0.732   -0.003   -0.954   -0.730   -0.292   -0.891    5.519   -0.526    0.351    1.782   -0.506    1.882   -1.059    0.415    6.056    1.782   -1.817    8.835    4.687    1.512    4.687
CD1=        5        7        2        3        7       11        4        1        2        1        6        3        6        1        4        4        3        9       13        3       16        1        3        6        2       13        8        4       17        9        5       17
CD2=       15        5        4        9        3       11        3        2        4        5        4        2        4        2        1        2        1        9        1        3        6        2        6        1        5       16        6        1       24       15        7       15
CGCAGTTTTTCCGGACGGCTTTTGCCGGCCAGTTCCTCCTGACTTTTTCGGCTGTAAATCTTTTTGATCGGATGGATATTTTCCGTCAGATCATAGAAGCCGTAGCGCGCCATCGTCTCCAAAATGCGCAGAAAACGCTTCAATGAACGGTAATCCCGGTTGACTTCAAACGGCATCAGCGACATATTCTTCTCTCCTCTTTCCGGAATTTGATTCCTCTGAATAATAATATAGCGTAAAATTGCTTTTAGCAAAATCGGTTTTATATTATAAGCGTAAATAATCTGTTCTAATCGGGAGTTTTGTTTGATGGATGCCCTGCTCTCCGTCCGGGAGGCCGCGGAATTTCTGGGAGTTTCACAAGCCACGGTATACCATTGGGCCAGAAGCGGCATTCTTCAGGGATATCAGCAGGCGGTTCGGCGCTTTCCGGCCGAACAGGTGCACAAGCTTCAGCGGGCCATTGCGGCGGGCCATGTCCCGCGATTGAATGCGCGTGCCAACAAGCGGCATGCAGACGGTTACCGGACTCCCTTTCCATCCCGTCCCGAAGACGGCAATGACGCCAGTCAGATCATCCGGCTCCGGCGATTGATCCGGGAGCGGCAGCTCAATCCGGCGTGCATTCTGTATGTCCGGGCGCTGCGGCTGCTGGCGGAAGCCGGCGAATGGGAGCCGGCGACGCCGTTCTCCCCTGCCCTGCCGCCGGCTTCCCGGTGGCGGCGGCAGAGTGTGGCCCGGATCATGCGCGGCTGGCGGCGCGATCTGGGAGTATCGGTCCTCTCCGCAGCCGATTACCGCAGGCCGTTTGAACTGCCGGTGGAACCGGTTTCCGGTTCCGACCAGCTCGGTTTCCTCTACCAGGCGCTTCGCCGTACCGGCAGCCGGGTGCAGGCCGGCTCCTTTTATACGCCGCCGGAAGTGGTTCGGAGCATGACGGCAGGCTTGACGCCGCACGATGGCTTCACATTGCTTGATCCCGGCTGCGGCAGCGGCCAGTTTCTATTGGGCGCTGCTGAGGCCGGTTGGGAGTTTGATCAGCTTTTCGGCATCGATCTGGATCCGCTGGCACTGCGGCTGGCAGCGCTCAATCTGCTTCTGGCGTTTCCGGCAGTCGATGCGTTGCCCAATTTGAAATGCGCCGATGCGTTGTTGACGGATTCCTTCGGG
KOK=         2
KK=    4951  LL=    6120  Z=    6.17  JJ=    4921  DL=  1170
A===      111      112      113      114      121      123      124      131      132      133      134      141      143      144      211      213      214      223      224      231      233      234      243      244      313      314      323      333      334      343      413      433
B===      222      122      422      322      212      412      312      242      142      442      342      232      432      332      221      421      321      411      311      241      441      341      431      331      424      324      414      444      344      434      423      443
RRR=    1.633    5.872    7.666    7.532   -1.036    3.679    1.441    0.988   -0.028    0.072   -0.193   -0.292    3.814   -0.014    1.722    1.586    2.408   33.297   -1.457   38.048    4.165    8.491   -0.088    0.059   -0.330   46.025    3.747    0.716   20.714    5.980    3.614   -0.549
X1==    1.139    2.636    3.009    3.121   -1.084    0.776    0.849    0.484   -0.673   -0.236    0.493   -0.316    1.163    0.566   -1.084   -1.398   -1.369    8.355   -0.323    8.021    2.152    1.694   -0.037    0.035    1.077    5.851    4.415    1.074    4.317    3.271    2.502   -0.391
X2==    1.434    2.228    2.548    2.413    0.955    4.743    1.697    2.041    0.041   -0.307   -0.390    0.925    3.279   -0.025   -1.589   -1.135   -1.759    3.985    4.512    4.743    1.935    5.013    2.351    1.704   -0.307    7.866    0.849    0.666    4.798    1.828    1.444    1.404
CD1=        2        4        5        5        0        3        3        2        1        2        3        1        4        3        0        0        0       16        2       13        7        6        3        3        4       11       11        6       12       10        6        3
CD2=        6        6        9        9        4       11        6        8        3        4        4        6       12        5        0        1        0        8        9       11        7       13        8        7        4       22        5        7       17       10        8        9
CTGATCGCCGTGCTGTTCAATTCCGGGCTTTATCAACTGCTGTTCCGAAGCAGGTTCAATACGCACAAGGTACTGCGCAGCGACCTCGAGCAACTGCCCCTGCCCGATTTCCCGGCGCCGGTCCGCGCTGAACTGTCAGGGCTGGCGGACCGGCTGTTGGCCGGAGATGCTTCCGCGATCTCCCGGGTCGATGTCGTGCTGGCTTCGGTGCTGGGCCTGACGGAGGCGGAAAAGGTGCTGGTTACTGAACTGTGACAACTTTTCCTTTGGTCTCCGGGGAACGAATCGCGACCGCGGCAAGCGGGCTCTCCACCTTGACTGATTTCAGGTTCAGCTCGGCCTTGATGAAATAACGCCGTTCGCCGTTGGGGGAGACGACCAGGCTGTCGACAAAGGGCAGCTCCTTTTCGATCTGCACTTCATTGTTGGGCATCAGGTCCAGCGGGAAACGTCCGGTCTGTTTCGGATCGATTTCCATCCGGATCGGAATCCACATATTCGGATCCGGTCCGTTCATCCCCGGGAACCACGGCTGACAGTAAACCTGCACATTGTATGGTTCGTTGACATACCATTCCACCAGGCGAATCGGCTTGTTGTCGATATTTTTCAGGGCGAACATCAGTCTGCCCCCTTCCCCGGTGATCAGCTCGCGTTTGCTGATCAGATTGAGGCTCAGCTTGTAGTCGGCCAGCGGAGGATATTCCGGCAGTTCCGCAATTCCTTTGCCCCAGGGCTGTTCCGTGACTTCCCGGACGCAGCCGGTTCCGAGCAGGGCGAGCATCAATGCAGCAGTGATGTATCCGGTTTTCATTCTCTTTGCCTTTCTGTTCATGACATCGACTGAAGCCGGGTCAGGAGAGCAAGCCGCTCCTCCGGCGTGGACGCATTTTTCATCTGGAGCATCAGCAGCCGCTGTTCCTCCTTTTTAAACTGGCGGCGCAATTCGGCGGCCGACTCCTCAACGGCGGTCGGAATGTCCTTGCAGACGAATTCGCTGACCAATATGCGGCTGATCTCCGGCACGGGATGTTCGATCAGCAGTTCCGAAAGCTCCGCCGGAACCTGCTCGAACTCTCCATTCAGCGCCAGGTTCACAGTCAGGTTGACCGCTCTGGCGATCGGATTGGAGTCCGGCAACTCTTCCGGCGGCACCAGTTCCGCGATCTG
KOK=         3
KK=    6661  LL=    7350  Z=    8.18  JJ=    6421  DL=   690
A===      111      112      113      114      121      123      124      131      132      133      134      141      143      144      211      213      214      223      224      231      233      234      243      244      313      314      323      333      334      343      413      433
B===      222      122      422      322      212      412      312      242      142      442      342      232      432      332      221      421      321      411      311      241      441      341      431      331      424      324      414      444      344      434      423      443
RRR=   15.725   41.177   -0.934   -0.659   -0.262   18.026   -0.238   -1.271    0.095   -2.195    0.507    0.643   -1.276    0.491    0.794   -0.963    1.382   48.798    0.268    0.430    7.744    2.084   -0.125    1.101   -0.564   20.934    3.702    0.032   15.849   15.600    0.991   18.318
X1==    2.391    6.248   -1.026    1.012    0.248    3.296   -0.199    0.943   -0.253   -0.590   -0.534   -0.988   -1.310   -1.275   -0.752   -0.253   -1.110    6.732   -1.235   -1.141    2.592   -1.458   -0.059   -1.419    2.432    7.223    4.637   -0.026    3.648    4.841    1.017    4.841
X2==    6.578    6.590    0.911   -0.651   -1.056    5.469    1.195   -1.348   -0.377    3.718   -0.950   -0.651    0.974   -0.385   -1.056    3.799   -1.245    7.249   -0.217   -0.377    2.988   -1.429    2.125   -0.776   -0.232    2.898    0.798   -1.204    4.345    3.222    0.974    3.784
CD1=        3        7        0        2        1        5        1        2        1        1        1        0        0        0        0        1        0       10        0        0        6        0        2        0        5       11        9        3        9       11        3       11
CD2=        9        8        3        1        0        8        3        0        1        8        1        1        4        2        0        6        0        9        1        1        6        0        5        1        2        7        3        1       11        9        4       10
AATGGCTTTCTGGCCGGCGGAATCGGAATCCAGCGCCAGGTAAATCCGGTTGCAGTAGCGGCTCAGAATCCGGGCCTGATTTTCGGTAAAGCTGGTTCCCTGCGGTGCCACCGCGCATTCAATTCCGGCCCGGTGGAACGCGATGGAGTCGAGCTGCCCCTCGCAAATCACCGCCATATTCCTGTCGCTCATCATTTTGCGCGCCAGCGGCAGCGCGTAGAGCAGATTGCCTTTTTTGAAAATCGGGGTTTCCGGGGTGTTGATGTATTTGCCGCCGGCCAGCGGTTTTGCTTCAAGGGAACGGCAACTGAATCCGACCACCCTGCCCTGCTCGTTTTCGATCGCGAAGGTCAGGCGGCCTTTGAAGTGGTCGAAGCAGCGGCCGGTCTCGGCCTTTTTCCGGATGATCCCGGAGGTGACCAGCTCTTCGTCGGTGAATCCAAGGCTGCGGCCGTAATCCAGACAGGCCGTCCACTCATCGGGACAGGCTCCGATTTTAAACCGTTCCGCCACCTCCGGCGGAATGCCGCGCCGCCGCAGATACTCCGCCGCCGGTGAATTCGGATTGCGGACCAATACCTGATGGAAGAAAGTGGCAAACGCTTCATTGATCTGGTAGAGCCGTTCGCGCTCATTGGCGCGCCGTCTTCCCTCCCCCGGATCACCGCCGCCGGAATTTTCCGGGATCAC
KOK=         4
KK=   17791  LL=   18900  Z=    6.80  JJ=   17761  DL=  1110
A===      111      112      113      114      121      123      124      131      132      133      134      141      143      144      211      213      214      223      224      231      233      234      243      244      313      314      323      333      334      343      413      433
B===      222      122      422      322      212      412      312      242      142      442      342      232      432      332      221      421      321      411      311      241      441      341      431      331      424      324      414      444      344      434      423      443
RRR=   54.486    8.132    0.408   11.438    0.323   29.378   12.616    0.815   -0.686    2.360   -0.348    0.116    0.075    1.528    0.771    1.492    1.422   36.339    1.431   -0.816   13.236    0.093   -0.745    0.827    2.360   18.431    8.896   -0.060    1.011    9.535   15.720   69.679
X1==    8.901    1.967    0.602    4.218    1.279    4.505    3.368   -0.567    0.813    1.194    0.205   -1.711    0.736   -1.352   -1.470    0.813   -1.624    8.797   -0.884   -1.648    2.560   -0.144   -0.703   -0.660    1.194    4.984    3.111    0.162    1.653    3.556    2.860    7.836
X2==    6.121    4.134    0.678    2.711    0.252    6.521    3.745   -1.436   -0.844    1.976   -1.696   -0.068    0.102   -1.130   -0.524    1.834   -0.875    4.131   -1.618    0.495    5.171   -0.649    1.060   -1.253    1.976    3.698    2.860   -0.373    0.611    2.681    5.496    8.892
CD1=       16        5        4       10        4       10        8        2        4        6        4        0        5        1        0        4        0       16        1        0        8        3        2        2        6       13        9        5        8       12        9       21
CD2=        9        7        3        6        2       12        8        0        1        6        0        2        3        1        1        5        1        9        0        3       12        2        5        1        6        9        8        3        5        9       12       21
GGAGAAAAAATCATGAAGAAATTCACCACTCTCGGCCTGGCGGGCCTGATGCTGTTCGGCGGAACCGCGCTTTTCGCCGGCGACAATGTCGAGGAAAACATGGCCAGCACCCCGGAACTGCTGAAGCGGTGGGGCTCGTCGCAGTTCGCCACGCTGCTGCCGACAGGCGGCCCCAAGGGAAAACCGGCCATTCGCATTGCCAGCGGCGCTTCCGACGCCAACCGCCAGATCCAGTACAAGCTCGATCTCGACAAAGTGCGGGGAAAGGTCATTGAGCTTTCCGCCGATGTCAAAGCTGAAAATGTGAGTCAGCCCCCCAAGCATTACCTCGGCGTCAAGATGATGATCGTGATCACCAAAGCGGACGGCACCAGGCAGTACGTTGATATTACGACCGGGAAATCCGGTTCTTACGACTGGCGGGAATGCAAAGTCAAAGCCGCGATCCCGACAAATGCCAAAGAGGTTGCGATCAGCCTCGGATTGCAGTCTGCAATGGGAGCGGTCTATTTCTCCGATATTGATGTCGAGATTGATGACTGATTCTGATTTGCGAAAAAAGGACCGGTTCCGCATGGGAAACCGGTCCTTTTTTATGGATGCTTCCTACTTTTCCATGCAGGCCAGAGCGGCTCGCCCCGCCATGCCGATTTCAACGCCGCAGGCCAGCGCCGCACTGCTGGCGGCGACCACTTTGGCTTCGAGCATATCGGAAAAACTTTTAACGCCGGTCACGATCGCGAAACGGTCGCCGAGTTTATCGGCGGGAGCCAGCGAGAAGTAGCCGCATCCCAGATTGCCCTGTTCGCCCTGAATCAGCAGCATCACGGCGTGCCGGGTGTGAAGTTCGACTCCGGAATAGAGCCTGCCGTCGATTTCAAGTTCGCGGGTCATGAATTACTCTCCTGATTCAAATTTGTATTTCTCGCCGTAGCCGTAATGCTCCACCACATAATCGACATCTTTGTCGCCGCGCCCGGAGCAGGTGGCAAGGATCGCGCCGTACGGATGGGTCTTGGCCCATTTCATCGCATACGCGATCGCGTGCGAACTTTCCAGCGCCGGAATGATTCCCTCATAACGGGAGAGCTTGAAAAAGGCGTCCACCGC
KOK=         5
KK=   19711  LL=   20550  Z=    5.52  JJ=   19561  DL=   840
A===      111      112      113      114      121      123      124      131      132      133      134      141      143      144      211      213      214      223      224      231      233      234      243      244      313      314      323      333      334      343      413      433
B===      222      122      422      322      212      412      312      242      142      442      342      232      432      332      221      421      321      411      311      241      441      341      431      331      424      324      414      444      344      434      423      443
RRR=   23.576   -0.035    3.263    3.622   10.465    3.339   10.356   -0.023    0.078    6.707    0.004    0.230    5.119    0.343   -0.035    0.078    0.315   19.969    4.696   -0.047    8.779   -0.655    0.240   -0.842   -0.651   -0.518    0.752    0.060   29.847    2.466    0.016    5.523
X1==    4.488   -0.087    1.348    1.872    6.138    1.498    2.044   -0.052    0.049    2.285   -0.019   -0.155    2.813    0.561   -0.087    0.049   -1.453    3.902    2.943    0.049    3.223   -0.652    0.082   -0.729   -0.650    2.813    3.223    0.220    5.311    2.343   -0.019    2.343
X2==    5.253    0.400    2.420    1.935    1.705    2.229    5.066    0.441    1.591    2.935   -0.184   -1.484    1.820    0.611    0.400    1.591   -0.217    5.118    1.595   -0.958    2.724    1.005    2.940    1.155    1.002   -0.184    0.233    0.274    5.620    1.053   -0.852    2.358
CD1=        9        2        4        5       11        4        5        2        2        5        2        2        6        3        2        2        0        7        6        2        6        1        2        1        1        6        6        2        9        5        2        5
CD2=       10        3        6        5        5        6       10        3        5        7        2        0        5        3        3        5        2       11        5        1        7        4        7        4        4        2        3        3       11        4        1        6
GTGATAGACCGGAGTCGGCCGCCCCTGAAACTCGCGCCGGATACGCCGCAGTTCATTGATGAAATAAGCGGAGTGGCAGATGGACTGATAGGCGTTGCTGATCTCCTCGAATGCCGCCAGCAACTCCGGCGGCAGATGCGCACCGCCATAGGGACCGAAATGACCGTCGGGAGTCGGGTAATCGCGAAAATACCGGGAGAAATCCATGATGCAGCAATCCTTAACTGTAAATTTTATTTAACTATGGTAAAGAGGTATAATAGTACAAAGAAAATAGCACAGCCGGGGAGCTTTTTCAAGTTTTTCTCCGGTGAATTGACCGGCTGGCCTGAACTTTTCCGGGCGTCGGAGCCGCGTCGTTTTTCCGGAAAGCGAAAATAATTCAAAAAAATGTGTGTTTTGAGGGTAGCCGAGCTTGCATTTCCGGAATACAGCGGTTATCTTATATGACATAACGACAAAATGGTGGTTGTAGCTCAGTTGGTTAGAGCGCCTGGTTGTGGCCCAGGAGGTCGCCGGTTCAAGTCCGGTCTACCACCCCATTTTTTATCCAGCCTCAATATAACTCCTGCTGAATCAGAGATTTCCGGTAAATTTCATTTGCAATTGACAGTTGCCGTGGTATATTTTATAATCACCTACGCAATAAACAACCATATATTCAGGAGATTTGATCATGGCAGTTTATAATTTTGCAGCCGGTCCGGCTATGTTGCCCAAGAAAGTCATGGAACGCGCGCAGGCCGAATTCACCAACTATCAGAATTGCGGCAGCGGCATCATGGAGCTCTCCCACCGCGGCAAGCTCTTCCAGCCGGTCATCGACCGCGCCGAAGCGAA
KOK=         6
KK=   35071  LL=   35820  Z=    7.55  JJ=   35041  DL=   750
A===      111      112      113      114      121      123      124      131      132      133      134      141      143      144      211      213      214      223      224      231      233      234      243      244      313      314      323      333      334      343      413      433
B===      222      122      422      322      212      412      312      242      142      442      342      232      432      332      221      421      321      411      311      241      441      341      431      331      424      324      414      444      344      434      423      443
RRR=   19.481    2.559    0.843   -0.327   -0.203   18.061    0.729   -0.758   -0.022    6.509   -0.179    0.439   -0.280    1.382    0.706   -0.172    1.388   87.444   -1.340    1.388    0.056    0.058    0.015   -1.935    7.348   10.428    2.780    0.300   16.726    9.248    3.998   12.653
X1==    3.165    2.092    1.146   -0.256   -0.908    4.840    0.507   -0.458    0.223    6.490   -0.276   -1.141    0.372   -1.421   -0.908    1.762   -1.190    6.745    1.199   -1.316   -0.123    0.845    0.223    1.256    4.139    1.667    1.004   -1.110    4.012    2.585    2.962    3.536
X2==    6.155    1.223    0.735    1.280    0.223    3.732    1.438    1.653   -0.098    1.003    0.649   -0.385   -0.753   -0.973   -0.777   -0.098   -1.166   12.965   -1.117   -1.055   -0.454    0.068    0.068   -1.541    1.775    6.256    2.768   -0.270    4.169    3.578    1.350    3.578
CD1=        4        3        3        1        0        8        2        1        2       14        2        0        3        0        0        4        0       11        3        0        3        4        3        4       10        5        5        3       13       10        7       12
CD2=        7        2        2        3        1        5        3        3        1        3        3        1        1        1        0        1        0       14        0        0        1        2        2        0        4       11        5        2       10        9        4        9
GGACCGCCTTATGCAATGACCCATTGGAGCATCGAAAACCGGGACGACGTGCGGTTCTTCACGCCGCGCAGCCGCTGTTTTCACGGCATCCGGGCGACCCACCAGCCGAGTCCGTGGATCGGGGATTACGGCACCTTCCTGATCCTGCCGCAGACCGGGCCGGAACTGCTCGATCCCGAAGCGCGCATCGGCGTATACGATCCGCGACGGCTCCGGTTCACCCCCGCCGGTTTCTCGTTGCATCTCAACCGTTACCGCGTCGACGTCGATCTTGCCGCGACCGCTCGCTGCGCGTGGCTGCGCTTCACTTTTCCGGCCGAAGTTCCGAAACGGATCATCTTCGACCTGAAGTGCGGCCGTTCGGAACTGAAACAGGACGGTTCGCACACCTTTCACGGCCATACCTCCAATCACAATGGCGGCGTGCCGGAGAATTTCCGGTTTCACTTCGTCGCACACTGTTCGGCCGCCGTGGCGAAATTCCACTGCGGCGTGTTGGAACTGCCGCCCGAAACCACCGTCGCGGAGCTGCGGATCGGCACTTCCTTTCTCTCTCCGGAGCAGGCGGAACGGAACCTGCGCGAACTCGCCGCCACGCTGGAGGAGACCGCCGCCCGAACCGCCGCGAGCTGGGAAGAAAAACTTGCCGCGATTCAGGTTGACGCCGACGAACGCACCCGCCGCATTCTTTACACCTGTTTGCACCGGACAATGCTGTTTCCGCGTGAATTTCACGAATTCGATGGTTCC
KOK=         7
KK=   40711  LL=   41640  Z=    6.26  JJ=   40441  DL=   930
A===      111      112      113      114      121      123      124      131      132      133      134      141      143      144      211      213      214      223      224      231      233      234      243      244      313      314      323      333      334      343      413      433
B===      222      122      422      322      212      412      312      242      142      442      342      232      432      332      221      421      321      411      311      241      441      341      431      331      424      324      414      444      344      434      423      443
RRR=    3.268    8.655    1.233    0.615    2.034   13.665    3.332    0.889    1.678   -0.401   -0.022    1.678    0.068    1.031    0.928    3.180    1.678   78.050    0.342    0.004    2.302    0.458   -0.618   -0.350   10.324   81.295   13.156    4.978    9.758    0.801    6.201   12.806
X1==    0.785    2.776    1.983    0.230    1.819    2.819    1.886   -0.777   -1.429    0.561   -0.071   -1.311   -0.071   -1.593   -1.052    1.403   -1.277    8.054    0.379   -0.013    0.680   -1.151    0.606   -0.897    3.633   10.210    4.882    2.225    2.661    1.387    2.785    2.236
X2==    4.163    3.118    0.622    2.672    1.118    4.847    1.767   -1.143   -1.174   -0.715    0.315   -1.280   -0.960   -0.647   -0.882    2.266   -1.314    9.691    0.903   -0.314    3.388   -0.398   -1.019    0.390    2.842    7.963    2.695    2.237    3.666    0.577    2.227    5.726
CD1=        2        4        5        2        3        6        4        1        0        5        3        0        3        0        0        4        0       13        2        2        5        1        4        1       11       21       13       13       12        9        8       11
CD2=        5        4        2        5        2        7        4        0        0        1        3        0        1        2        0        4        0       13        3        1        7        2        1        4        6       15        6        7       11        5        6       15
GAACTGCTGGAACGTCATATCGAATCCCACGCCCCCGACCTGCTCGTGCTGCTCGGCGACGCCCTGTACCACGGCCCGCGCAATCCCCTGCGCCCGGACTATGCGCCGCCGCAGGTGGTCGAACAGCTCAACCGCCGAAAGGAACAGATCGTGGCCGTCCGCGGCAACTGCGACAGCGAAGTCGATCAGATGCTGCTTGAATTTCCGCTGATGTCGGATTACTCCACGCTGCTGGTTGACGGACACCGTTTCTTCCTGACCCACGGGCATCTCTGGAATCCCGGGCAGCTTCCCCCGATTCCCGCCGGCGCCGTGTTCACCTACGGCCACACCCATCTGCCCCAGTTGGAACGGCTCGAAAACGGTCGGATCGCTTTCAATCCCGGCTCCATTTCACTGCCCAAAGGAGGAAATCCTGCCTCCTTCGGCTTCTATGAGGATGGGGTGCTCACCGTCTGCCGATTGCAGGACGCCGGGGAGATGCTGCGGCTCTCACTTGAGCCCTGATACCGCGCGACACCGGAGATAGGCGGCAAAGCGTTTCAGCCCCCGCCTCAGGGCCGGTTTCCAGCCGGAAACCCGACCGGCATCCGGCTCCGGCCAGAAATGTTCCACCTGCAGCACTGCGTCGGCGGAACGCAGTTCGATCCGCCCGATGAAACGGTCGCCCAGCAGCACGGGAAGCACGTAGTACCCGTACTTCCGTTCAGCGGCGGGCGTGTAGACCTCCCATTTATAGGAGAAGCCGAACAGTTCGGCGATCAGTTTGCGATCCCACAGCAGATTATCCAACGGCGCGATCATGCGGCATTCGGCTGCCTCCGCCGGAGCGTTCCGCAAAACATTTTCCAGCACCGGCAGCGCCGGTCCGGGCAAATACAGCGGGTGCTTCAGCCCCTCCACCGCGACCTCGAGGAGTTCGCCGGACTC
KOK=         8
KK=   42481  LL=   43470  Z=    6.23  JJ=   42301  DL=   990
A===      111      112      113      114      121      123      124      131      132      133      134      141      143      144      211      213      214      223      224      231      233      234      243      244      313      314      323      333      334      343      413      433
B===      222      122      422      322      212      412      312      242      142      442      342      232      432      332      221      421      321      411      311      241      441      341      431      331      424      324      414      444      344      434      423      443
RRR=   35.467    2.407   14.765   -0.022   -0.020    7.114    2.251    1.234   -0.263   -0.457    5.304    2.073    0.247   -0.351    0.650    0.415    2.462    2.712   17.722   -1.047    7.484    4.716   32.055   -0.106   -1.212   -0.149    0.401   -0.506   17.090    7.251    0.549    0.028
X1==    5.701    1.773    4.269    0.182    0.450    4.221    2.435    1.879    1.000    1.739    1.879    0.795    0.088   -0.432   -0.872   -1.576   -1.534    0.626    5.002   -0.288    1.516    1.000    6.797   -0.211   -1.170   -0.510    3.398    0.466    2.902    4.065    1.879    1.157
X2==    6.221    1.357    3.459   -0.121   -0.044    1.685    0.925    0.657   -0.263   -0.263    2.822    2.608    2.822    0.814   -0.745   -0.263   -1.605    4.334    3.543    3.634    4.936    4.716    4.716    0.501    1.036    0.292    0.118   -1.086    5.889    1.784    0.292    0.024
CD1=       12        5       10        3        3        9        6        6        4        6        6        4        3        2        1        0        0        3        9        2        5        4       13        2        1        2        8        4        8       10        6        5
CD2=       10        4        7        2        2        5        4        3        2        2        7        6        7        4        1        2        0       10        9        8       11       11       11        4        4        3        3        1       13        6        3        3
GCAAACCGGAAACTCCGGTTGTTTTTTCAAAAGTTGGAGCGAGTGACCGGAATCGAACCGGCGACAATCACGTTGGCAACGTGATGCTCTACCAACTGAGCTACACTCGCACCTGCAAACCGGAAACTCCGGTTGTTTTTTCAAAAGTTGGAGCGAGTGACCGGAATCGAACCGGCGACAATCACGTTGGCAACGTGATGCTCTACCAACTGAGCTACACTCGCACCTGCCCGGAAATCTGAAACTCCATCCCGAAAGATGGAGCGAGTGACCGGAATCGAACCGGCGACAATCACGTTGGCAACGTGATGCTCTACCAACTGAGCTACACTCGCATGTTTCCCGTTTCCATGTCCCTTAATGTATCCCTGGTTTAAAAAATTGCAAGCTCAGAAAATCAAAAATATATAAAAATTTGACGGAATCGACGGATGTATCGGATTTCGTTCTTGCATTTTTCCCGACTGCGTATATACTTGCTCAATGGTGAAAAAATGCTTGGTTATTTCCGAAAGAAACCGGTGATGAAAAGAACTGAACAAAAATGGATGGCATACTGCCGCTATAGTTGTTTGCAGAAGCGTTCCATCGTCGTCGGTCCGGATGGACAATGCCGCAAATGTCTTCATACCCTGCAACAGCTCGGCGATGTCCGGGCGCTTTATTCCGAGGAGTTCCGATCATGTCCGTGACAACCGTCAAAGAGTATCTGAAGCAATGGAACAAAGATGCCGCCGTGCGGGAGTTCGAGGTCTCCAGCGCGACCGTCGAACTCGCCGCGCAGGCGCTCGGCGTCGAGCCGGCCCGCATCGCCAAAACCCTCTCGTTTTCGGACGACGGCGACGGCTGCATCCTGATCGTCGCCGCCGGGGATGCGAAGATCGACAATGCGAAATTCAAAGCCTTCTTTCACCGCAAGGCGCGGATGCTCTCGCCGGACGAGGTGATCGCCCGCACCGGCCATGCAATCGGAGGAGTCTGTCCGTTCGC
KOK=         9
KK=   58681  LL=   59790  Z=    8.23  JJ=   58621  DL=  1110
A===      111      112      113      114      121      123      124      131      132      133      134      141      143      144      211      213      214      223      224      231      233      234      243      244      313      314      323      333      334      343      413      433
B===      222      122      422      322      212      412      312      242      142      442      342      232      432      332      221      421      321      411      311      241      441      341      431      331      424      324      414      444      344      434      423      443
RRR=   39.183    7.165    0.517   -0.242    0.590   19.898    5.998    0.083   -0.202    0.971   -0.551    0.700    0.316    0.006    0.673   -2.113    2.249   25.751   -0.032    0.581   12.554    0.130    4.553    5.437    0.641    0.472    1.770    0.116   33.458    6.236   24.445   11.673
X1==    5.047    3.231    2.468   -0.710    0.192    5.675    3.305    0.085   -0.626    1.324   -0.289    0.712   -0.289   -0.304   -0.567    1.665   -1.478    4.766    0.432    0.520    3.257    0.087    2.150    1.427    0.874    0.247    1.093   -0.668    6.786    2.325    4.000    4.353
X2==    7.764    2.217    0.209    0.341    3.068    3.506    1.815    0.975    0.323    0.734    1.908    0.983   -1.095   -0.018   -1.186   -1.269   -1.521    5.403   -0.073    1.119    3.854    1.493    2.118    3.811    0.734    1.908    1.620   -0.174    4.930    2.682    6.111    2.682
CD1=        8        6        7        1        2       13        7        3        2        8        3        3        3        2        1        6        0       12        3        4       13        4        8        5        7        4        8        7       23       12       11       17
CD2=       11        4        2        3        5        6        5        3        2        3        6        4        1        4        0        0        0        8        2        3        7        5        6       11        3        6        4        2       12        8       13        8
CGGCGCTCGCGACGGTCCGCAAGCCCAGCGGATGTGTTGATTTGAACCAGACCAGCAGCGTCATCCCCTTTTCTTCATCCAGCTCCGGCATCGGTCCGCAAAAGACCGAATTGGTCGCGCCGTCCAGCAGGATTCCGCTGCCGTCCAACGCCGGCGCCCACGCGACCGGCCCCCGGAACCTCCCCTCCCCCGCCGCTCCGGCCCGGTTGCGCACAACCGTACCGGCCCCCTCGTTCAGGTCGTAATGCACGACCGGCGCGGCCGAACCGGCCGCCAGTGAATATGACATCAGGACAGCCGCCGCTTTCCACAGGAACTTTCGATGAACCATTTCACACCTCACAATAATCCGGATTGATCTTTTGAAATTTTCCCTTGCCTGATATTATACCATATTTTTCCCCGCCGCGGAATGCCCGAAAACATGTTTTTTGTATCTTTTCGTGTGTTTTTCGCTGTCCATCCAGTCGCCATAACCGTTCTATTGTCGGAATTGTCTCTCTTTTCTGACGACTCGTCCTCTTTCACTTTTCCTCTTTCCCGGGGTATAATATAGGCAGAACCAAACCAAGCGAAAGGAGTTTCATCATGAAAAACTGCCGCTCTCTGCCGGTCGGCTCCGTCAGGCTGGCCGACCCGTTTCTGGCCCATCGGGTCGAAGCCGATTACCGCGTCACGATCCCGACTTCCATCGACAAATGCCGGGAGACCGGGCGCATCGACTCCTTCCGGCTCAACTGGAAGCCGGGAATGCCGAACCGTCCCCACATCTTCTGGGATTCCGATTTCGCGAAAGTGATCGAGGGCATGTGCTACGCCGTCGCCCTGCACCCGGAAGACCACCGGATGGCCGCCGAACTCGACGGCTATATCGACCTGATCGTCTCCGCCCAGCAGCCAGACGGCTATCTCAACACCTACTTCACCCAGGTCGCCCCGGCGGAACGCTGGAAAAACATCTTCGACTGGCACGAGCTCTATTGCGCCGGTCACCTGATCGAAGCCGCCGTCGCCCATTACGAGGCGACCGGCAGCCGCAAATTCCTCGACGCGATGTGCCGCTGCGCCGACTACATCGGCACAGTCTTCGGCCCGGAAGCCGACCGGATG
KOK=        10
KK=   85111  LL=   85890  Z=    5.43  JJ=   84841  DL=   780
A===      111      112      113      114      121      123      124      131      132      133      134      141      143      144      211      213      214      223      224      231      233      234      243      244      313      314      323      333      334      343      413      433
B===      222      122      422      322      212      412      312      242      142      442      342      232      432      332      221      421      321      411      311      241      441      341      431      331      424      324      414      444      344      434      423      443
RRR=   15.598   12.715    0.108   -3.760    1.384    1.120   -0.465    0.379    0.986   -0.300   -0.711    1.089    1.547    0.148    0.695    0.986    0.693   30.320    0.718    0.225   -2.154    0.795    0.164    0.794   -3.445   77.451   16.496   -0.734   10.585    2.993    4.907    1.986
X1==    2.927    4.226    0.887   -1.022    0.689    1.800    0.904    0.338   -0.861    2.154    0.583   -1.022    3.498   -0.229    0.689   -0.861   -1.348    1.971    0.713   -0.861    4.005    1.388   -1.436   -0.471   -1.984    6.414    3.379    1.780    4.719    1.976    2.332    2.524
X2==    5.328    3.009    0.122    3.679    2.009    0.622   -0.514    1.122   -1.145   -0.139   -1.220   -1.065    0.442   -0.645    1.009   -1.145   -0.514   15.385    1.007   -0.262   -0.538    0.572   -0.114   -1.685    1.737   12.076    4.881   -0.412    2.243    1.515    2.104    0.787
CD1=        8        8        5        1        3        5        3        4        1        8        4        1        9        2        3        1        0        4        2        1        9        4        0        1        0       14        8        8       12        7        7        8
CD2=        6        4        1        5        3        2        1        2        0        1        0        0        2        1        2        0        1       23        4        1        1        3        2        0        3       16        8        1        5        4        4        3
CCGAGAGTCCGCAGCCGGCAACAGGTCTCCTTTCTGGAAAAACCGACATCCACGATAATCGACCCGTCCCCGCAGGAGAGGACCAGCGCATTGCCTTTGCTGCCGCTGCCCAGCGCACTCAATCTGACCATTTTCTTAAAAAGCTCCTGAAAACTCCGAATTTCCGTCCGGAATCAAAAAATCAGCAAAATAAAACCGAAACGACTGGAAAAAAGCTGTTTTGAAATTTAAATTCTAATAAGGTAAAATTCAAACCGCAATCAGGTTCAATACAGCTTTTTTAATCATTATTTTCGATAATATACACGCATGCCGGGAAATCAGCAAACATTATCCACCACACTTCGCCAGGAACAGCAGCTTTCCGCCCGCCAGCTTCAGTCGCTGGAGCTTCTGAATCTGCCCGCCCTCGAACTCGAAGAACGGCTCACCCAGGAGCTGGCCGCCAATCCGCTGCTGGAAGCCGAAGTGCAGTCCGAACCCGTGGAACTTCCCGCGCAGCCGGAAGCTCCCGAAAAGGAAGATGAAAGCACGCTCGACGAGCGCGCTGTGGAAAACGAGGAGTGGGCCGACGAACTGCCGATGCCGCCCGGCACCGGGGAAGCCGGCTTCACCAACGAAGAAAACGACTTCATGCTCAACTCGCTCTCCGACGCCCCGACGCTGCAGGAACAGCTGTTTTCGGAACTGGCGACCTGTGATGCGACGCCCGAAGTCCGGCGGCTGGCGGAGGAGATCATCGGCTCGATCGACGACACCGGTTATTTCCGCAGCACTCCC
KOK=        11
KK=   86401  LL=   87600  Z=    4.73  JJ=   86401  DL=  1200
A===      111      112      113      114      121      123      124      131      132      133      134      141      143      144      211      213      214      223      224      231      233      234      243      244      313      314      323      333      334      343      413      433
B===      222      122      422      322      212      412      312      242      142      442      342      232      432      332      221      421      321      411      311      241      441      341      431      331      424      324      414      444      344      434      423      443
RRR=    8.117    0.686    3.477   17.520    0.190   53.753    4.608   -0.083    0.899    4.554   -0.530    0.502    0.259    2.603    0.734   -2.163    2.517   38.276   -2.449    0.108    2.397    0.054   -0.219    1.634    1.364   37.345   24.314   -0.044    2.818   26.672   20.320   10.122
X1==    0.933    3.237    3.455    6.049    0.195    5.404    2.902    0.294   -0.956    3.366    1.819   -0.317   -0.313   -1.361   -1.326   -0.956   -1.581    8.015   -1.571    0.316    1.813    0.245   -0.291   -1.886    0.721    6.081    6.072   -0.098    1.273    3.506    4.483    5.738
X2==    8.697    0.212    1.006    2.896    0.977    9.947    1.588   -0.283   -0.940    1.353   -0.291   -1.582   -0.827   -1.913   -0.553    2.262   -1.592    4.776    1.559    0.340    1.322    0.220    0.753   -0.867    1.893    6.141    4.005    0.450    2.214    7.609    4.533    1.764
CD1=        3        6        8       12        2       11        7        3        1       10        7        2        3        1        0        1        0       15        0        3        7        4        3        0        5       15       15        5        8       13       12       18
CD2=       13        2        4        7        3       18        5        2        1        6        3        0        2        0        1        6        0       10        5        3        6        4        5        2        7       15       11        6       10       22       12        9
CTCGACCTGCGCCAGAGCACCATCGTCCGCATCGCGGGCGTGATCGTCGCGACCCAGCGCGACTTCCTCGACAACGGCGTGGCGGCGCTGAAGCCGCTGACCATGAAACAGGCGGGCGAAATGCTCGAACTGCACGAAACCACCGTCAGCCGGGCGGTAGCCAACAAGTATGTGGAGACGCCGCAGGGGATTTTTCCATTCAAGTTCTTTTTCACCGCCGGTTTCACCGGGGAGGACGGCACCTCCGTCTCCAACCGGGCCGTGATGGAGAAGATCAAAGAACTGATCGACAAGGAGAATCCGGCCAAGCCCCTCTCCGACGAACAGCTCGCCCAGATGCTGAAAGCCGGGGGCCTCGCGGTCGCCCGGCGCACCGTCGCCAAGTACCGCGAAGGGATGAACATCCCCTCATCGTCGCTGCGCCGCAAGCACATGTGAGCGGACAGGGAGGTTCGGTGCCTGCCCTCCGGGCAGCTTGTCTGTTATTGCGGCAATGCAAAGTCGAACATAAACCAAAGACGCTTTGCGTCGCAGGAGCAAGCCCCCTCAGATGCAGTAATCGAGGAATTCGCCGTCGCCGTTTTTGGCGCGGTAACGGTCGATGATCTCCTGAAGGGTGATTTTCTGCAATGCCTCACGAATCTGATTGTTGAGTTCCGTCCAGATTTCGCGGGTGACGCACGAAGCGATACGCGGACAACAATCGCGGGCGGAGACGCAGTCGACGATGCTGACCGGTCCTTCCATCACTTCAACCACATCGAGCAGCGTGATCTCCTTCGGTTCGCGGGAGATGCGGTAGCCGCCTTTGGAGCCGCGGATCGATTTGACCATGCCCGCCTTGCGCAATTCGATAATCAGGCGGCTGATGTACTTTTCGGAAATATGCTGGGATTCGGAGATGTCACGGATCATCCGCGGCTTCTCAGAATCGTTCAGCGCCAAATCCAGCAGGATGCGCAGACCGTAACGGCCCTTGGTCGAGATTTTCATACTGCGTTTCTCTGTTTATGATTTTATGAAATAAATTGACTGTTTTCACCGGCGTCCGAACCGTTTTTCGATCTCTTTGAAGGTAACGGTCACCATAGTCGGGCGGCCGTGGGGACAGAGCGTCCCCTGACGGCACTCGCCGAGCTGCCGCAGAAGCTCGCGCGCTCCCTCCGGCGAAAGCCGGTCGTGCGCCTTGATCGCGGCGTG
KOK=        12
KK=   90721  LL=   91680  Z=    7.77  JJ=   90721  DL=   960
A===      111      112      113      114      121      123      124      131      132      133      134      141      143      144      211      213      214      223      224      231      233      234      243      244      313      314      323      333      334      343      413      433
B===      222      122      422      322      212      412      312      242      142      442      342      232      432      332      221      421      321      411      311      241      441      341      431      331      424      324      414      444      344      434      423      443
RRR=   13.961   17.874    2.562    6.094    1.202   21.359   -0.077   -0.055    1.106   -0.123   -0.900    0.353    0.579   -0.258   -0.216   -0.021    0.980   65.789   -0.126    0.192    5.888    0.425    0.016    2.024    4.071   22.073   -0.955    2.935   26.157    3.251    7.591   18.641
X1==    3.474    3.411    1.971    2.315    0.277    4.599    2.207    0.148   -0.819    0.158    0.979   -0.274    1.539   -1.706    1.061   -0.142   -0.680    6.215   -0.449   -0.142    1.778    0.245   -1.628   -1.525    1.210    3.219    2.364    2.750    4.673    1.763    2.099    4.673
X2==    4.018    5.241    1.300    2.632    4.333    4.644   -0.035   -0.372   -1.350   -0.778   -0.920   -1.289    0.376    0.151   -0.204    0.148   -1.441   10.585    0.280   -1.350    3.312    1.734   -0.010   -1.327    3.365    6.857   -0.404    1.068    5.597    1.844    3.617    3.989
CD1=        7        6        6        6        2        9        5        3        1        4        5        2        6        0        3        2        1       10        1        2        6        3        0        0        6        9        7       11       14        8        7       14
CD2=        5        7        3        5        6        8        2        1        0        1        1        0        3        3        1        2        0       18        3        0        8        6        3        1        7       13        2        5       14        7        8       11
GAAAACCGGATTCAGCGACACCGAGGGTTCCTGAAAAATATAGGCGATTCCGCCGCCGCGGATCTTCCGGAGCCGCCGCGGGGGAAGCCGGAAAAGGTCGACCCGTTCCCCTTTCCCCGTCTTAAATTCGACACAGTCGGCGGAGGCGAAAGCCGGCGGCGACGGCAGCAGCCCGGTCAGCGAAAGACAGCTGATGCTCTTGCCGCACCCAGATTCGCCGACCAGCGCCAGGATTTCCCCGCGGGAAACCTCAAAGGAGATCCGGTCCACCACCGGCAGCATGCGCCCCCCGGAGCGGAACCGGATCGAAAGATTCTGCACATTCAATAACGCCATGACAACCACTTTCTCCTGTTCATAATGGAATATAACACGAAAATCAAGGATATTCCACAATATTTTCCTCCGAAAGCAGTAGAAAATCCCGGAAAAACGGTCTATATTACCATGAGCTTATATCAATAATAGTAAACGCGGCCTGCCGGGCCGAATATTCTGCGAGGACTCATGGAAAGAGTTTTTATCACGGGCCGGGGGCTGGTCACTCCGCTCGGAAATTCACTTGAAGTCAACGAAGCCGCGCTGCGGTCCGGGGCCAGCGGCCTTTCACAGGTGCCGGAATTCCTGGAACACCGGCTCGAAAGCGTCGTCGGCGGCGTTGCCGGCGAGGGACTCACCACACCCCTGATCGACCGCAAGCTGTTGCGCTTTGCTCCGCCCACCGCCGTGATGTCGGTGGTGGCGGCCACGGAAGCATTCGCCGAAGCGGAAATTCCGCTGGAATCCCTGCGGGAACGGAAAATCGCCATCATCGGCGGCACCGCCGGCAGCAATTACCGCGAAGTGTTCCAGAATGTGGACGACTATATCCGCAGCGATTACCGGCTGCGCCGCGTTTCCCCCTATTGTGTGCCGCGGGTAATGCCTTCCTCGGCCATCTCCAACCTCTCGCTGATCTTC
KOK=        13
KK=   92641  LL=   93750  Z=    6.67  JJ=   92581  DL=  1110
A===      111      112      113      114      121      123      124      131      132      133      134      141      143      144      211      213      214      223      224      231      233      234      243      244      313      314      323      333      334      343      413      433
B===      222      122      422      322      212      412      312      242      142      442      342      232      432      332      221      421      321      411      311      241      441      341      431      331      424      324      414      444      344      434      423      443
RRR=    6.094   11.669    0.305    7.475    6.674   28.643    6.091    0.148    0.824    1.665   -2.514    2.017    1.360    3.420    1.193    0.258    0.998   78.813   -0.049   -0.370    4.541    0.175   -0.153    0.650    2.663   60.109    1.078    0.045    4.869   37.025    8.415   23.195
X1==    3.053    4.068    0.968    1.988    2.327    6.978    2.119   -0.309   -1.544    0.768   -1.437   -1.464    1.166   -1.806   -1.156    1.078   -1.425    7.920    0.796   -1.544    1.396   -1.905    0.232   -1.758    1.732    7.933    5.847   -1.026    2.493    5.249    4.810    4.462
X2==    1.997    2.868    0.315    3.760    2.868    4.105    2.874   -0.478   -0.534    2.167    1.750   -1.378    1.167   -1.894   -1.032    0.239   -0.701    9.952   -0.061    0.239    3.252   -0.092   -0.660   -0.370    1.537    7.577    0.184   -0.044    1.953    7.053    1.750    5.199
CD1=        5        6        4        5        4       13        5        2        0        6        1        0        6        0        0        4        0       14        3        0        7        0        4        0        8       19       16        5       13       20       13       18
CD2=        3        4        2        7        4        7        6        1        1        6        6        0        5        0        0        2        1       15        2        2        8        3        2        3        5       16        3        4        9       20        6       16
AATGCGGCGGCGGAGCTCGGCAAGCTGTTGACGGAACGCGGCATCGGCCTTGTCTACGGAGGCTCCGACTGCGGCACCATGAAAGTTCTGGCGGAAGCGGTGCTGGCGAATCATGGAAATGCGACCGGAATATTCCCGGAAGGCTTCCGCGCGGAACTGCTCCATCCCGGCCTCACCCGTTCCATCATGGTGAAAGACCTCGCGGAACGCAAGGCGAAAATGCTCGAACTGGCCGACGCGGCGATCGCGCTGCCCGGCGGTTTCGGCACCTTCGACGAACTGTTCGACGCCTATTGCCTCTACAAGCTCGGTTATCACCGCAAGCCGTGCGGACTGCTGAACATCGCCGGTTATTACAACGGACTGATCCGGTTCATCGCTCACGGCGTCGCCGAAGGGTTGATTTCCCGGGATGACCGCAACCGGCTGCTGACAGCCGGGCAGCCGGGAAAGCTGCTTGAACTGCTCGAAGCCGCCGCCGTCTGAATTCTATATGCTCTTCCACGCGCCGAATGCGGCGAATGACGAATTCTTGTGCAGCAGCTCCACCCGGCTGAAACCGGAGCGGCGCAGCAGTTCCAACTGGTAAGTGACCGGGCGCGGCGAATCCTCCTTCGCGATCGAAGCGGCCACCTTGCCGCGGTATTCCGCGCCGCCGACGGATTCGAGATAGCCGCAATAGCGGTCGAACATCATCCGCTCCACCGCCGGAATTTCATGGCTGATCAGATCGGTGATCCAGACGCTTCCGCCGGGAGCCGTCAGCGCATACAGTTTTTGAAACGCCCGTTCCCAGTCCTCATCGCCGCGCAGGTGGTGCAGTACCGCCGCCGCCAGAATCACATCGAATCCCCGTTCCGGCAGCGTCGTCTCCCGAAAATCCCCCTGGATTCCGGTCACTTTGCCCGCTCCGGCCCGTTTGACCCGTTCGACGGCCCGCTCGACCATCGCCCCGGCCAGATCGACCAGCGTACACTCCGCGCCGGGAGCCAGCTCCAACAGCTTGAGCGTATTGTTACCCGCCCCGCAGCCGATATCCAGAATCCGGCGCACCGGATGTGTGGCAACAGCAGCAGCCCGGGTGATCAGTTCCATCGCCAGCGGCGCGTC
KOK=        14
KK=  114751  LL=  115050  Z=    4.52  JJ=  114601  DL=   300
A===      111      112      113      114      121      123      124      131      132      133      134      141      143      144      211      213      214      223      224      231      233      234      243      244      313      314      323      333      334      343      413      433
B===      222      122      422      322      212      412      312      242      142      442      342      232      432      332      221      421      321      411      311      241      441      341      431      331      424      324      414      444      344      434      423      443
RRR=    2.732   -0.135   -1.282    1.621    0.720   -0.170    0.458   -0.412    1.744   -1.045   -0.638   -0.646   11.644   -0.726   -1.085   -0.170    0.458   -0.901   -1.085   28.318    0.328    4.730    2.638    0.317    0.671   -0.352   -0.077    0.241   34.447   -2.175    0.669   -0.838
X1==    0.678   -0.447    1.474    0.598    0.553    0.271   -0.557    0.474    1.271   -0.858   -0.655    0.598    2.345   -0.500    1.553    0.271   -0.557    1.990   -0.771    5.271    0.753    2.092    2.092    0.307   -0.858    0.345   -0.176   -0.343    6.781   -1.046   -0.655    0.911
X2==    4.032    0.302   -0.870    2.709    1.302   -0.628   -0.822   -0.870    1.372    1.218    0.974   -1.079    4.966    1.451   -0.698   -0.628   -0.822   -0.453    1.407    5.372    0.436    2.261    1.261    1.032   -0.782   -1.022    0.436   -0.703    5.080    2.080   -1.022   -0.920
CD1=        1        0        2        1        1        1        0        1        2        0        0        1        3        0        2        1        0        3        0        6        2        3        3        1        0        1        1        1        8        0        0        2
CD2=        5        1        0        4        2        0        0        0        2        2        2        0        6        3        0        0        0        0        2        6        1        3        2        2        0        0        1        0        6        3        0        0
AACCGGAGAACTCCGAAGGCAGCGAAATCCGCGCCTCCAACTGCTTACGGTTCACGGAGCTGACCTCCACAATGAAACGCTGCCGCCCGTCGAACACCGCCGAGCCTTTGCCGAATCCGGTCATGCTGAGCATAAAGTCAGATACTCCTTATTTTCTGGCCGTTTCCGGCTTGCTTTCCGGCTCGATCACAATCGGCGTATTCGCGTCCGCCGGAGTTTTGATCACTTTGAGGATATGCTTTTTAAGCTCCTCTTTTTTCATTCTTCCGGCCCAGTTGATCGTCCAGCCGGTCAGGTCGG
KOK=        15
KK=  120691  LL=  121680  Z=    5.07  JJ=  120661  DL=   990
A===      111      112      113      114      121      123      124      131      132      133      134      141      143      144      211      213      214      223      224      231      233      234      243      244      313      314      323      333      334      343      413      433
B===      222      122      422      322      212      412      312      242      142      442      342      232      432      332      221      421      321      411      311      241      441      341      431      331      424      324      414      444      344      434      423      443
RRR=   25.529   25.856    0.083    2.466   -0.124   13.671   -3.801    0.952    0.045    0.825    2.386    0.722   -1.040   -0.327   -0.446    2.636    2.419    1.856    3.303    6.486   -3.957   13.455    7.245   -1.572    0.205   14.849    0.095    1.102   14.541    0.868    0.650   16.529
X1==    6.227    6.199    0.390    1.265   -0.464    5.216    5.428   -0.721   -0.385    1.642    3.586    0.203    1.405   -0.394   -1.676    2.104   -1.708    1.340    1.146    3.349   -1.585    6.281    2.616    1.762   -1.211    3.041    0.973    0.613    3.227    0.425    0.314    3.227
X2==    4.100    4.171    0.213    1.950    0.266    2.621   -0.700   -1.320   -0.116    0.502    0.665    3.555   -0.740    0.830    0.266    1.253   -1.416    1.385    2.882    1.937    2.497    2.142    2.770   -0.892   -0.169    4.883    0.098    1.799    4.507    2.042    2.071    5.123
CD1=       15       13        4        6        2       11       12        2        2        6       10        4        6        3        0        6        0        4        4        8        0       13        7        6        1        9        4        4        9        4        4        9
CD2=        6        7        2        4        2        6        1        0        2        3        3        6        1        3        2        4        0        5        7        5        7        6        7        1        2        9        3        6       10        6        5       11
TACGCAACGCAACAGAGAATGTGCCGCTTTCTTATGCGATCGCGCTTGCTCATGATGTGAAAATCGCCCATTACTATCAATTGAACGATTCAGTCTGGTTCGACATCGGCGGCGTGAATTCCAATGATCGGGAATACTCGTTCGGTATGCTCTACCGCAACGGAAATGTCAAACCGACGCTTCTCGCCTATCAAACTGCGGCAAAAATGCTGGATGCAGCGAAATTCGAGAAAAAGTGGAAATCCGGGAATTGTTCAAAAGGATATATTTTCACGAAGCCTGACGGCAGCCGGGTCGCCCTGCTCTGGGATCGAACGGACGGATACGGCTTGAATCAGAAAAAAACGGAGTTCGCCGGACAGGAGCCGTGGATTGCCTTCTGGAAAACCCGGACTCCGGTGCGGCTGAAATGTACCGGCACGGAAATCAAGGTCATCAACCCGATCGGTCAGCTTCGGCGAATTCCCGCAAAAAACGGGTATGCGGAAGTCAATCTCTCCGGAGAACCGATCTGGGTCGTCGGCGCGGAATTTTAACTACAGGAGATCATGGATGATGAAAAAACGGAATTTTACCTTAATCGAGCTTCTCATTGTAATCGCCATTATTGCGATATTGGCCGGGATGTTACTGCCTGCATTGCAGAAGGCCCGGGGGGCCGCACAAAAGGCAAGCTGCCTGAGCAATATCAAACAACTGACGACGGGAGTCCAGCTTTACGCCGATGATTACAACGGTCAACTTCCGACCCAGAAACCCGCCTCGGAAACGCCGAGCTGGGCGGACAATGGCTGGATGTGGCATCTGTACCACCGTTACGGCGTCGGCCAGAAAACCTTTGTCTGCTCAAATCCGCGCCTGACCGATAAGGATGCCGTAGAGAATTATGTGGCCGGCATCGGCCAGCCGATCGACGGAAAGGTGGTTGGCTGGGGCGAAGACGGCGGCCGGGTCAATTATACATTCAATCAGTTTCTGCTGCTCGCGAAA
KOK=        16
KK=  124951  LL=  125880  Z=    6.74  JJ=  124741  DL=   930
A===      111      112      113      114      121      123      124      131      132      133      134      141      143      144      211      213      214      223      224      231      233      234      243      244      313      314      323      333      334      343      413      433
B===      222      122      422      322      212      412      312      242      142      442      342      232      432      332      221      421      321      411      311      241      441      341      431      331      424      324      414      444      344      434      423      443
RRR=   17.672    1.462    4.043    9.649   -0.924   63.614    0.005   -0.176   -0.492   -2.590    0.003    0.021   -0.236    1.622    0.079   -1.303    1.808   42.486   -0.101   -0.071   -3.769   -0.098    0.524   -4.208    0.140   16.646   11.241    6.857   14.850   13.424    6.048    4.812
X1==    6.004    1.629    2.368    3.451   -0.194    9.333    0.015    0.132   -0.566    1.482    0.015   -0.048    0.600   -1.857   -1.105    0.957   -1.416    9.598    0.078   -0.566   -0.959    0.092    0.690    2.680    0.237    2.356    2.860    2.207    4.765    3.295    4.111    1.825
X2==    2.943    0.897    1.708    2.796    4.772    6.816    0.306   -1.332    0.868   -1.747    0.228   -0.440   -0.394   -0.873   -0.071   -1.362   -1.277    4.426   -1.306    0.125    3.930   -1.066    0.759   -1.570    0.590    7.066    3.930    3.107    3.116    4.074    1.471    2.637
CD1=        8        3        5        7        1       14        2        2        1        5        3        2        4        0        0        3        0       14        2        1        1        3        4        8        3        7        7        8       14       11       10        8
CD2=        4        2        4        5        6       11        2        0        3        0        3        1        2        1        1        0        0        8        0        2       10        1        4        0        4       14       10       12       11       13        5       10
AAGAAACTCGATGTCGCCGGACTCAAGTTGAAACTTGCCGGGTTTGAGCTGCCGGAGCAGCCGGAGGCGCGTTTCGTCCGTTTCAGATTACAGTTCAGTGCGCCGGAGGCGACCTTCGGGGAGATCAAACTCCGGGGCCGCGTGATCGATGGCGGCGGAACAAAGTGATATTCTTGAATGTTCAAAGGAATAGACACAGGGAGAGACCCCATCATGAAGGAAGCCGTTAAACTGCCGCCGCGCCTGGCGTGGATCGAGCATCTGAAGAAATCCGCCTGCAATCCGGTGATCCGGCCGCAGGGGGCCGGACCGGCGGCCGATGCAATCTTCAATCCGGCAGCGATCGTTCACGACGGACGGGTCGGCCTGCTCTGCCGGGCGATCAACTTCACCCGGCAGCCCCGCGATTCGCGCAACTGGAGCGTCTCGACTCTGGTCTGGGCGTGGAGCGATGACGGGTTCCATTTCGAGCTGGACGAGAAACCCGCTTTCGATCCGGGGCCGGATTCGCCTTATCAGGGCGGATTCGAGGATCCCCGGCTTGTGAAGATCGGCGACGAATACGTTCTCACCTTCACCGGGGTTCACAACTTCGACCGGACGCCCGGGCTCATCGCGTTTTCACGCGATCTGAAACACTGGGAGTGGGGAGGAGAAGTGCTTCCCGGCCGCGCGATTGCAATCACCCGCGAACGGATCGGCGGCTATTATTACGGGTATTGGGGAAACAGCTGCATCTTTCTGGCCCGCAGTCGGGACCTGCGGAGTTGGGAAACGTTGAAGGAACCCGCGCTGCGTCCGCGCCCCGGGCGCTTTGACGCTCTTCTCTGCGAAAGCGCCGCACCGCCGCTGCTGACGGATGACGGGATTCTGCTTTTCTACAACGGCGATCGAGGGCGCGAACAGGCGCAGAATTATGCGCGGGGAATC
KOK=        17
KK=  129241  LL=  130020  Z=    4.75  JJ=  128881  DL=   780
A===      111      112      113      114      121      123      124      131      132      133      134      141      143      144      211      213      214      223      224      231      233      234      243      244      313      314      323      333      334      343      413      433
B===      222      122      422      322      212      412      312      242      142      442      342      232      432      332      221      421      321      411      311      241      441      341      431      331      424      324      414      444      344      434      423      443
RRR=   36.529    0.560   -0.306    0.332    0.679   -0.665    2.869   -0.181    1.125    0.990   -0.282   -0.043   -4.731   -0.559   -0.033   -0.730   -0.088   31.090   -0.070   -0.028   14.734    3.028    0.727    0.428   -0.116   28.841   -0.001   -0.249   22.062   -0.638    0.359    5.240
X1==    6.318    0.133    1.540   -0.510    0.133    4.496    1.726    0.909   -1.039    1.157   -0.284   -0.510    3.587    0.339    0.133   -0.424   -0.563    5.502    0.128    0.191    5.095    2.791    0.273   -1.294    1.157    2.297    0.014   -0.250    5.007   -0.322    0.361    4.474
X2==    5.782    4.205   -0.199   -0.651    5.096   -0.148    1.662   -0.199   -1.082    0.856    0.994    0.084   -1.319   -1.649   -0.247    1.721    0.156    5.650   -0.545   -0.148    2.892    1.085    2.666   -0.331   -0.101   12.557   -0.050    0.998    4.406    1.980    0.994    1.171
CD1=       10        2        5        1        2       10        4        4        1        6        2        1        8        2        2        2        1       12        2        3       14        7        3        0        6        6        4        5       13        3        3       12
CD2=        8        6        1        1        7        1        4        1        0        2        3        2        0        0        1        3        2        7        1        1        4        3        5        2        1       18        1        2        7        4        3        3
CGTCCGCCGGGAATGCCGTTCACGAACTTCATGCTCCAGCCGATCCGAAGCCGGCCGTCGGCCAGCTTCTCCACCGAACGGCTGACCACGGCGCGGTCGCTCGCCCAGATGCAGCGCTCGACATTTCCCTCCTTTTTCCGCTGCAGCTGCGCCTTCAAAGGAGCGGAAATCGTCCCCCATTCGGCATCCATCAGCTGCAGCGTCTCCCCGTCCAACAGGGTACGGCCATCCATCTGAACCGTCAGGGCGCCCCTGTCATCCACCGAATAGTTCAACTCCGCCGCCGCGGCAACCAGCCCCAGCGCCATACAGGAAATCATCATCCAGAACTTCATTTTTCACTCCTCATCTTCAAAATTCGACGGATTTCTGCCGCCGTTCCTGTTTATTATACTACTTCAAAAACCGAAAAATGCAAGACTGCATCGATACCCGCCGGGAATTTCCCGATAATTTTCTTCCGGGACTGGCGTAAACACAGAATCGGCACTATATTATATTTTGGGTTACCGTATTATCTCGCATTCGGAATGTCCGGTAACAGCATAACCAAAAACAGACGGGGCCGCCATGAAAAATAAAAAATCCCGGGAGAAGTCCCTCTTCCTGATCTATTTGGAATATATTCCCTTTTATCTGCTGTATCACCTGCTGCACCTGCTGCCGCTGAAAGCCGGTTATGCCCTGAGCGGCTTTTTATTCCGGCTGCTGCTGGTTTTCGACCGCCGGCACCATACCCGTTCCGTGCAGCACCTCCTGCACGCCGGCATCGCCAAAGAT
KOK=        18
KK=  130651  LL=  131730  Z=    7.06  JJ=  130621  DL=  1080
A===      111      112      113      114      121      123      124      131      132      133      134      141      143      144      211      213      214      223      224      231      233      234      243      244      313      314      323      333      334      343      413      433
B===      222      122      422      322      212      412      312      242      142      442      342      232      432      332      221      421      321      411      311      241      441      341      431      331      424      324      414      444      344      434      423      443
RRR=   72.477   14.539   -4.342    0.521    0.327   -2.718   -0.918   -0.105   -0.217    0.796   -0.320    0.282    3.720   -0.406   -1.773    1.000    2.369   23.898    5.499    1.068   -0.715   -2.104    0.664   -0.729    0.796   30.847    0.242   -0.975   18.552   14.331    1.049    6.034
X1==    8.676    3.167   -0.829    0.260   -0.844    2.088    1.062    0.241    0.413    0.844    1.191   -0.365    0.668   -0.434   -0.844    0.972   -1.549    3.497    1.921    0.413    1.075   -0.774    0.317    2.238    0.844    8.511    3.875    1.362    4.214    3.777    2.759    1.590
X2==    8.354    4.591    5.235    1.999   -0.388   -1.302   -0.865   -0.437   -0.525    0.943   -0.269   -0.772    5.571    0.935    2.102    1.029   -1.529    6.835    2.863    2.583   -0.665    2.720    2.098   -0.326    0.943    3.624    0.063   -0.716    4.402    3.794    0.380    3.794
CD1=       16        7        2        3        1        7        4        4        4        7        6        2        5        2        1        5        0        9        5        4        7        2        4        6        7       20       13       11       15       14        9        9
CD2=       11        7        8        5        1        0        1        1        1        3        2        1       11        5        4        3        0       11        7        5        1        7        6        3        3        8        2        1       10        9        3        9
ATCACCGCTCTGGAAAAACTGATCAGGGAAGAACCGATTCAGTGGCTGTGGGCTCCCCGCCACTGGCTCGACATCAATCGTCGCCAGGCTGCCGAATACAAGGACTGGAAACCCTCACCTGAACTCGCGAAAATCGCCGAAACCGCCACTCGCCCCTGAAAATGGGTTTCCGCTTTCGACGACCAGGGCAAAACCCCTATTCAGACCCCCGCAAACGGCGTAAAAAATAAAGCCCCGCTTTCGCGAGGCTGATTTTTTTATGGTACACCCGCACGGACTGCCCTCGCTGCGCTCGTGCTCGGCTGCGCCGTCGAACCTGTTCAAGCGTCACTTCGTGCCGCAGCTCAGGTTTTACCTTCGCCATCCGTGCCGGAGCCCATTAAAAAATAAAGCCCCGCTTTCGCGAGGCTGAATTTTTTAATGGTACACCCGCACGGATTCGAACCGTGGACCCAATGATTAAGAGTCATTTGCTCTACCGACTGAGCTACGGGTGCAAAAAATGGTACACCCGCACAGATTCGAACTGTGGACCCAATGATTAAGAGTCATTTGCTCTACCGACTGAGCTACGGGTGCAACCTCGTTCCTGTTTTGAAAAAATCCTCAACGGAACGAACATTTTTTAATATACACAGCTTTCCGTTTTTTGCAACCAAAAATTGCAGAAAAAAATCATTTTCCGAGGCTGTTTTTCCGGAAACTTCCCGATTACGGCAACCGTTCCAGTTCACATTGCAGCTTTACCGGTTGATGAATCCGACGGCTTTCCTCCTGCAGGGCACGGACTTCCGCCTCCCCCTGCGCCAACGCCTCCGCCGACGCGCCTTCCAGAAAGCGGCGGTAATGTCCGGCCAGTGTGCTGTTATCCGGCTGTTCCGCCAGCAGCCGGCGGACCGCCTCGAACTCATCCGGCGGCAATGAAGCTCCCTCCCGCCGGGCGCGAAGCAGCAATTGACGCCCCACCAGCGGACGGCGCAGCTTCCGGTCGGCCACCACGGCCGCTTTCCGGTTCAGCGCAGCCGCCCGCTTCGACGGCAGCAGCCACGGATTCCCCGGCAATACCGCCAGATCGACGCC
KOK=        19
KK=  144901  LL=  145710  Z=    4.61  JJ=  144541  DL=   810
A===      111      112      113      114      121      123      124      131      132      133      134      141      143      144      211      213      214      223      224      231      233      234      243      244      313      314      323      333      334      343      413      433
B===      222      122      422      322      212      412      312      242      142      442      342      232      432      332      221      421      321      411      311      241      441      341      431      331      424      324      414      444      344      434      423      443
RRR=    8.255    9.191   -0.899    7.718    0.041    0.162   -0.361    0.680    0.162    6.601    0.353    3.952   -0.283   -0.023   -0.760    0.494   -1.304    3.971    0.613   12.836    2.615   44.725   18.230    2.253    2.496   -0.107    0.350   -0.194   10.279    9.131   -0.590    4.744
X1==    3.305    3.183   -0.231    2.579   -0.817    0.431   -1.192   -1.127    0.431    4.496    2.633    2.579   -0.111   -0.037   -0.817   -0.396   -1.192    0.962    0.273    4.565    0.817    7.892    5.991    2.331   -1.522   -0.797   -0.418    0.440    5.180    2.612   -0.797    1.586
X2==    2.498    2.888    3.891    2.992   -0.050    0.377    0.303   -0.603    0.377    1.468    0.134    1.532    2.558    0.634    0.930   -1.246    1.094    4.128    2.250    2.812    3.202    5.667    3.043    0.967   -1.640    0.134   -0.837   -0.441    1.985    3.495    0.740    2.992
CD1=        4        4        1        4        0        2        0        0        2        9        6        4        2        2        0        1        0        3        2        7        4       15       12        6        0        1        2        5       14        9        1        7
CD2=        4        4        7        6        1        2        2        1        2        5        3        4        7        4        2        0        3        6        4        5        7       11        7        4        0        3        1        3        8       11        4       10
CTCCTTCAATTTCCGGCGCGACTTCGCGGTGGAAAGCTATCTGGAGCATCAGGGCCGCCGGTTCGTGGAACGTTTCGACGCGAACAGCTACTTTTACATTACCCGCGCGATGGATTATTTCGACCTCGCGGCCCGCGCCGGCGGCGATCTGGCGAAGGCGTTCGAGCCGGTGAAGGCGGCGGTGCTGGTGGTTTCGTTTTCGAGCGACTGGCTCTTCCCGACCTCCGAATCGCGCAAAATCGTGAATGCGCTGCTGAAAAACCGCTGCAACGTGTCGTTCTGCGAAATCGAGTCCGGCTATGGCCATGACGCATTCCTGCTGGAAGTGGATATCCTCGGCGGCATGATCCGCGACTTCCTGCACAACCGACTGGAGGCGAACCGTGGTTGAATCCCTTTACCTCGACCTCAAAGCCCGTCCCGACCTCGAAGTCATCTCCCGGCTGGTCGATCCCGGCCACCGGGTGCTCGACCTCGGCTGCGGCGACGGCATCTTCCTGAAAATGCTGCGCGAAAAACGCGGCGCCGAAGTGCTCGGCATGGAGATCAGTCAGGTTGAAATCGCCAAGTGCATCGCCAACGGCGTGCCGGTGATCCAGAGCGACCTCGACGACGACCTCGATTTCGCCGAGGACGGTTCTTTCGACCTGGTGATCCTGTCGCAGACGCTGCAGCAGATGCGCCGGCCGGACCGCCTGCTGCGCCGCCTCGTCCGGGTCGGCAAGCGCGGCGCGGTCAGTTTCATCAACTTCGGGCATTTTCATTGCCGCTGGCAATTGATGCTGGCCGGTTCGATGCCGCGCACCACCC
KOK=        20
KK=  149221  LL=  150060  Z=    6.80  JJ=  149041  DL=   840
A===      111      112      113      114      121      123      124      131      132      133      134      141      143      144      211      213      214      223      224      231      233      234      243      244      313      314      323      333      334      343      413      433
B===      222      122      422      322      212      412      312      242      142      442      342      232      432      332      221      421      321      411      311      241      441      341      431      331      424      324      414      444      344      434      423      443
RRR=   10.514    4.682    7.597    0.032    1.319    0.041   -1.175    0.208    1.236   -1.520    0.838    5.985   20.001    0.244    0.001    1.729   -0.166   19.571    2.595    7.619   15.824    6.481    0.440   -0.468    0.428   -0.046    0.438   -0.138   42.760    0.337    0.397    2.141
X1==    2.090    4.674    1.803    0.089    1.316   -0.152   -0.614   -0.859    0.523   -0.836    1.229    3.025    7.135   -0.256    0.477   -1.502    0.131    3.997    2.438    3.223    6.272    1.896    0.697   -0.215    0.235    1.820   -0.793    1.066    4.506    1.649   -0.543    2.601
X2==    5.030    1.002    4.215    0.362    1.002   -0.272    1.914   -0.243    2.364    1.818    0.682    1.979    2.803   -0.951    0.002   -1.151   -1.273    4.896    1.065    2.364    2.523    3.419    0.631    2.178    1.818   -0.025   -0.552   -0.129    9.491    0.204   -0.732    0.823
CD1=        4        7        5        2        3        2        1        1        3        2        5        6       15        2        2        0        2        8        5        7       15        6        4        2        4        6        2        8       14        8        2       10
CD2=        6        2        6        2        2        1        4        1        4        4        3        4        6        1        1        0        0        7        3        4        5        7        3        6        4        2        1        2       18        3        1        4
CCATTTCACTGCCCGGAACCAGCCGGTGAATCCAGTTGGGCTGGATTTCGGCAATGGTGCTCAGAACCACGCCGAGCCGATGCTTTGCGGCCAGTTCGACCAGCCGGTCGTAATCGTCATAGACGAAACGGTCCGGCGTCGCCTCGACCCATCCCCAGCTGATCCAGAGCTGGACGGTGTTGAAGCCGGACTCCCGGATCTTTTTGAAATCACTCTCCCAATGCTTCGCATCGGGAAACGGGGCACGGTAATACTGGACTCCGAAATTCATCGACCTTCCTCCCGGTTGTTGTTTTACGGCATCAATATAACCGGAGCCGCCACAAAAATCCGTTGTTTTTTTATGAGGAAGTGATAGTTTTTTAAGACTTCTCCGCGACGCTTTTCCGTTCTTCCGCGTCCAGTTCCTTCAGCAGCAGCAGTTCATTCGGCTCGCCGGGCAGCAGCAGACAGCCGCAGTCGCGGTAGCCGCGACGGCGGTAGAAGTGCTGCGCCTCCTCGTTCGACAGCGTGGAAGTCAAAACAAGTTTGTAACCGGCCCGGCGGCGCGCTTCTTCCCATTCAGCCAGCGCCCGGCTGCCGAGGCCGCGCCGCCGGAAAGGCTCCGCAAGACAGATCAGGTTCAGAAACGGCGTGTTGTCCCAGAACAGCCCCCAGCGCAACACGCCGCAGCGCCGGCTGCCGTCCGCAATAAGCAGAACGAGCCCCGCCGCAATTTTGCGGCGAAGCTCAACGTCCGAAATATGACAATCCAGCGTGCGGATGAAATCAAAGTCCCCCTCCGCCGCCGGACGCAATACCGCTCCATTCATTTCAGGGCGGCTTCCCACTCCGCCGGTT
KOK=        21
KK=  165511  LL=  166410  Z=    8.01  JJ=  165361  DL=   900
A===      111      112      113      114      121      123      124      131      132      133      134      141      143      144      211      213      214      223      224      231      233      234      243      244      313      314      323      333      334      343      413      433
B===      222      122      422      322      212      412      312      242      142      442      342      232      432      332      221      421      321      411      311      241      441      341      431      331      424      324      414      444      344      434      423      443
RRR=   12.443    0.614   -1.115   -1.771   -0.138   30.127    0.009    1.722   -0.972    0.985    0.014    1.722    0.576    1.592    1.033   -2.078    0.550  221.806   -0.565    0.962   -1.590   -2.228    0.558    0.808    1.962   18.432    8.711   -1.082    1.500   13.060   44.629   18.260
X1==    3.991    0.550    4.502    1.452   -1.171    7.176    0.020   -1.515   -1.515    1.159   -0.158   -1.412    0.956   -1.704   -1.171    1.828   -1.412   15.866    1.452   -0.846    1.159    1.513   -0.715   -0.511    0.639    2.070    1.159   -1.332    2.838    3.272    8.197    4.575
X2==    3.118    1.118   -0.248   -1.220    0.118    4.198    0.441   -1.137    0.642    0.850   -0.089   -1.220    0.603   -0.934   -0.882   -1.137   -0.389   13.980   -0.389   -1.137   -1.372   -1.472   -0.781   -1.580    3.072    8.903    7.515    0.813    0.529    3.991    5.445    3.991
CD1=        6        2        9        4        0       13        2        0        0        6        3        0        5        0        0        5        0       26        4        1        6        6        2        2        5        7        6        3       12       13       18       16
CD2=        4        2        1        0        1        6        2        0        2        3        2        0        3        1        0        0        1       17        1        0        0        0        1        0        6       15       12        4        4       10       10       10
GACGGCCGTTTCTTCTCGGACGGCAAAGGGAACTTCCAGCTGCGCAGTGAATTTTTCCGCAACCGGGAGTTCCTGATCACGCCGGACGCTTGGGAGATTGAAAACGACATGCTGTTCCCCGGCCACCGTTTCGCCCCGTTCGTGAACCCGGAAATCTTCCCGTCGGAGGTCAAATTGATCGATGCTGACGGCCAGCCGGTTCCGAAAAAGGAGGTCACCGCGCCGCTGTCACAGGTGTTCCACTACCATCTATTGCTCGGTTCGGAGCAGGTGTTCGACTTCTTCGTCGCGGATTCCCCGGCCAACAGCCGCATCCGCAACTCGGCGCAGCCGGGCGATATGGTCACGCTGAACACCTTCGACCTCTCCGTCTTCTTCAAAAAGCACCGGTTCAGCGTCGGTGACGCGCTGCTCTGCAAGGTGGTCGACTACGAGGACGGCATCATCGAATTTCGCTACCTCTCCGGCGAGAATCGCCAGGAAAGCAAACTCAAAGCCTACGTCGAAGCCTTTGAAGCCGCACTGGGGATCGTCTTCGACCGGTTTGAAAATTATCTGGAAATCCCGGAACAATTGAGCTGGGCGCATTACGCGGGGCGCGCCACGCTGCCTGCCGCCGCCGACAGCGCCTCCGACGACGAGTTCCTGCGCCGCGCCTCCGGGATTGAAATCAACTTCGATCAGGAGCACACCGTGCTGGCCCGGAAGTCCGAGGCTCCCGAAGATGCGGCGGCGGACCTGCCGGAAGGCGTCACCTTCTCGCGCGGCGAAACCGGCGACATCGCCGCCTTGCTGCGCGAAATCGGTTCGCCCCTGACCCCGGTGGAGATCGACAGTTTCATCCTCGACAACTGCCACGCGCGCGAACTGGAATTCGAGGATTTCTTCGCCCGCGCCTTC
KOK=        22
KK=  176221  LL=  177240  Z=   10.89  JJ=  176221  DL=  1020
A===      111      112      113      114      121      123      124      131      132      133      134      141      143      144      211      213      214      223      224      231      233      234      243      244      313      314      323      333      334      343      413      433
B===      222      122      422      322      212      412      312      242      142      442      342      232      432      332      221      421      321      411      311      241      441      341      431      331      424      324      414      444      344      434      423      443
RRR=   -1.051    9.591   -0.265    2.038   -1.359   16.754    8.663    0.161   -0.108   -2.272    0.036    0.561    0.254   -1.369   -0.247   -0.430    0.647  163.440    0.727   -0.108   -0.433    0.109    5.102    1.542    0.048    2.216   17.025    0.233   21.435   15.057    7.958   18.689
X1==    1.458    4.316    1.578    0.698   -1.112    5.055    4.511   -0.961    0.442    3.355    0.095   -1.426   -0.939   -1.186   -1.112    1.760   -1.372   12.208   -1.321    0.442   -0.681   -0.288    1.858    3.689    1.037    0.611    4.131   -2.393    5.970    2.941    4.746    3.319
X2==   -0.721    2.222   -0.168    2.918    1.222    3.314    1.920   -0.168   -0.245   -0.677    0.379   -0.393   -0.270    1.155    0.222   -0.245   -0.472   13.388   -0.551   -0.245    0.635   -0.380    2.746    0.418    0.047    3.624    4.121   -0.097    3.591    5.120    1.677    5.630
CD1=        3        6        5        3        0       10        8        1        3       12        4        0        2        1        0        5        0       20        0        3        3        3        7        9        7        5       13        2       23       15       13       16
CD2=        0        3        1        5        2        5        4        1        1        1        3        1        2        5        1        1        1       17        1        1        3        2        7        4        2        8        8        3       11       14        5       15
CGCTGCTGGTCGCCTGGAGCGACACGCCGACCAACTGGACGCTTCCTCCCGGCGTCGCCGCCGTCACCGGCGTCACCGGCGAACCGCTTCACCCCGCCGACGGCAGACTGACCATCGGCACCGCTCCCGTCTACCTGCAATTTACCAAAGGCAACTGATCTTATGAAACCGATTCCTCTCCTCGGCATGGCCACCCATCTCACCAAACTCGCACCAGAAGCAGCGGAACAGGAAATCCGCCTGATGTGCGACGCCGGAATCACCGCGATCCGCACCGGTTTCCTGTGGGACACGCTCGAACCGGAACCGGGCAGGTTCCGCTTCGACCGACTTGATGAACTGGTTGACCGGCTCAATGCGGCGGGCCTCGAAATTCTCGGCACCATCGCCCGCACCCCGGTCTGGGCCGGGGGCGGCCAAAGCGACGGCCGGTTCCGCTTCCATCCGCCTCGGGAACCGGAAGAGTTCGCACAGTTCGCCGCCCGGCTGGCCGGCCGCTACCGGGGCCGGGTCAGTGCATGGGAGATCTGGAACGAGCCGAATTCCAACAACTTCTGGTATCCGCAGGCTGACGCCGGCGCCTATATGGCTCTTCTTCACGCCGCGTACCGCGCGATCAAGGCGGCGGCCCCCGAAGTACCGGTGCTGCACGGCGGCATCGCCTGCTGTCGGGAACACCGGATCAACTTCGGCTTCATGGAGCAGCTCTTCGAGCGTGGGCTTTCCGACTGCTGCGACATCATCAATCTACACCCCTACTCCGGGCCTAATGTGCCGGAAACCGAGTTCGACGCCACTTTCGACCGTTTCGCCGAAATGATGCGCCGCCACCGTTGCGCCAAACCGGTCTGGCTGACGGAGCTGGGCACCCCGGTCCACAGCCGGTTCGTCCCGACCGAAACCGAACAGGCGTTCCATCTGGCGCGCCACTGGCTCACGTCAATGAAGCGGCCTGAAATTGAACGGCTCTACTGGTACGATTTCCGCGACGACGGCGATGATCCGGCCAATTTCGAGCAT
KOK=        23
KK=  178621  LL=  179610  Z=    9.54  JJ=  178441  DL=   990
A===      111      112      113      114      121      123      124      131      132      133      134      141      143      144      211      213      214      223      224      231      233      234      243      244      313      314      323      333      334      343      413      433
B===      222      122      422      322      212      412      312      242      142      442      342      232      432      332      221      421      321      411      311      241      441      341      431      331      424      324      414      444      344      434      423      443
RRR=   87.367    7.127   -6.457   10.159    0.100    1.282   -0.562   -0.181   -0.068    3.451   -1.495    0.683   -2.254   -0.275   -0.086    0.204    1.467    1.754   -0.030    2.820    2.831   34.995    1.940   -0.343    0.173   -1.495    0.082    0.386    7.799   38.162    1.059    6.055
X1==   11.024    5.303   -1.639    0.991   -0.133    2.870    1.768    0.222    0.320    3.488    3.741    1.634   -1.084    0.249   -0.133   -0.955   -1.535    1.073   -0.134    1.595    1.888    5.179    1.460   -0.295   -0.586    3.741    0.094   -0.231    3.292    4.990    0.726    1.028
X2==    7.925    1.344    3.941   10.248   -0.751    0.447   -0.318   -0.813   -0.214    0.989   -0.400    0.418    2.080   -1.103    0.646   -0.214   -0.955    1.634    0.222    1.768    1.499    6.756    1.329    1.160   -0.295   -0.400    0.874   -1.673    2.369    7.647    1.460    5.888
CD1=       19       10        0        4        2        7        5        3        3        9        9        5        1        3        2        1        0        4        2        5        6       11        5        2        2        9        3        3        9       12        4        5
CD2=       13        4        8       18        1        3        2        1        2        4        2        3        6        1        3        2        1        5        3        5        5       14        5        5        2        2        4        0        7       16        5       13
GTGAAAATCCGAAAAGAAGAACGGCGCCCGTTTCACCCACCGACGGGAAAACGAACGCCGTTTCGACGAAAACGCCGATAACGCTTAGTTGGCCAGCGAATTCAGCAGCTTGTCGACCTGCGACTTCTTGTTCGCGGCGCGGTTCGCATGGACGGTACCGACCTTGGCGGCCTTGTCGATGCGGCTGCAGTAGGTCTTGCCCAGCTCGGCGGCCACGGCGGCATCCTTCGCATCGACGGCGGCGCGCAGCTTCTTCTCAAGGGTCTTGAGTTCACTCAGACGCATACGGTTGCGGAGGTTGGCCTGTTTGCTGGTGCGCAGACGCTTGATTGCGGATTTAGTGTGAGCCATTTTCTTCTTTCCCTAAATAAATTACGAACTATAAAAAATTTTGTTAAATCTTTGTCGATACGAGTATATGAAAATACCACAAATTCGGCGTTTTTCAAGCGCAATACCGCGAAATGCTCCGTTTTTTCCGCAAAAAAAGCGGAATCGGCTAATTTTCCATCCCGCCGGCCAGCCGGACCGCAGTGAGATTTTACACTTCTTCCCGCTCTTCCCATCGGCAAAGAAAGAGGAAAGCGCATGGTCGCCATTCCGGGCGTCTGCCGCCGGAAACTCTTAAAAACCCGGAAAAAACGATTGAAAAAATACCGTTTCCGATGTATGTTTATGATTCAGGAGTAACAACCCAAACTTCAACAAGGAATCATGAAATGAAGAAGGTTCTGGTCACCGGAGGCGCCGGCTACATCGGCAGCGCCTGCTCGGAATATCTGCTCAACCTCGGTTACGACGTGACCATTTTCGACGGTCTCCTGACCGGCCACCGCGAGGCGGTCGATCCGCGCGCCAAGTTCATCCTCGGCAACCTCTCCGACCGCGAGAAGATCAAGAGCGTCTGCCGCGAGGGCAAATTCGACGCGATCATGCACTTCGCGGCGTTTTCGCTGGTCGGCGAATCGATGAAAGACCCTTCGAAATATT
KOK=        24
KK=  181831  LL=  182940  Z=    5.00  JJ=  181741  DL=  1110
A===      111      112      113      114      121      123      124      131      132      133      134      141      143      144      211      213      214      223      224      231      233      234      243      244      313      314      323      333      334      343      413      433
B===      222      122      422      322      212      412      312      242      142      442      342      232      432      332      221      421      321      411      311      241      441      341      431      331      424      324      414      444      344      434      423      443
RRR=   31.107    0.006    3.971   12.388   -6.508   30.458    0.113    0.354    2.077   -0.428   -0.277   -0.883    0.675    2.543    1.268   -2.115    2.077   55.511    0.164   -1.529   -3.080   -1.569    0.840   -2.091   -2.039   16.568   43.699    1.628   11.128   12.761   14.640   35.939
X1==    7.299    0.260    2.735    4.063   -1.296    9.506   -0.178   -1.228   -1.555    1.638    0.821   -1.746    2.281   -1.543   -1.296    3.650   -1.514    5.385   -0.545   -0.904    2.490    2.095    0.418    1.099   -1.207    2.281    5.213   -1.003    2.782    3.190    4.228    5.639
X2==    4.262    0.021    1.452    3.049    5.021    3.204   -0.635   -0.288   -1.336   -0.262   -0.337    0.506    0.296   -1.648   -0.979   -0.579   -1.372   10.308   -0.300    1.691   -1.237   -0.749    2.008   -1.903    1.689    7.263    8.383   -1.624    4.000    4.000    3.463    6.373
CD1=       13        2        8       10        0       17        2        1        0        8        6        0        9        1        0        8        0        9        1        1        8        7        4        5        2        9       13        4       13       14       13       20
CD2=        5        1        3        5        6        6        1        1        0        2        2        2        3        0        0        1        0       18        2        4        1        2        7        0        5       14       18        1       13       13        8       18
CAGAAATTCGGCGACCGGGTCATCATCGACCATCTCGACTTTGAATTCGAGCCGCGCAGCCGGATCGGCATCGTCGGTCCCAACGGCGCGGGCAAATCGACGCTGCTCAAGATCATCACGCAGCAGATGCAGCCGACGAAAGGCGAGGTTTCCATCGCCTCGACGGTGGAATTCAACTACATCGACCAGTCCCGCGTCGCGCTCGATCCGGAAAAAAGCGTCGCCGACGAGATCAGCGAAGGCGTCGAAACCATCCAGCTCGGCGCCGAAAAGATTTCGGTGTGGGGTTATCTGAAGCGCTTCCTGTTTGAGGACGAGCGGATCAACACCAAGGTCAAATATCTTTCCGGCGGCGAAAAGGCCCGCCTGACGCTGGCCAAAATCCTGAAGCAGGGCGGCAACTTCCTGATCCTCGACGAGCCGACCAACGACCTTGACCTCTCCAGCCTCCGGCTGCTTGAGGAGGCGCTGGCGACCTATCTCGGCTGCGTGATCGTGGTCAGCCACGACCGCTATTTCCTGAACCGGGTCTGCACCGGCATCCTCGCGTTTGAAGCCGGCGGCAAGGTGGTTTACAATCCGAGCGATTACGACTATTACCTCGAAAAGCGGCGCGAACGCGAAGCCGCGGCACTCGCCGCAGCCGAACCGGCCAGGCCGGCGAAACCGCAATCGTCCGCCCCGCCCCCCGCTCCGAAAGAGCGCCGGAAGCTCTCTTACAAGGAGCAGCGCGAGCTGGACGGGATGGAGGAGGCGATCGCCGCCGCCGAGGAGAAAGTTTCCGAAATCGAAACCTGTTTCAGCGATCCGGATTTCTTCGCCAAATACGGCAGCCGCGCCGCCGAACTTCAGCGGCAACTGGACGATGCGAAAGCCGAATGCGCCCGTCTTTACGAACGGTGGGATGAGTTGGAGAGCAAACGCGCCGCGCTGGAGGGCAACTGATGGAAATCCCGCGCAAACTGATCTGGCCCGGCAGCACCCAATTGGCTCCGGTACCGGCTGTGCTGGTCGGCTGCGGCGACGGCAGAACGCACCGCTACAACCTGATCACGGTCGCGTGGACCGGTATCGTATGCAGCGCACCGCCGATGATTTCGGTTTCGATCC
KOK=        25
KK=  192451  LL=  193170  Z=    5.91  JJ=  192121  DL=   720
A===      111      112      113      114      121      123      124      131      132      133      134      141      143      144      211      213      214      223      224      231      233      234      243      244      313      314      323      333      334      343      413      433
B===      222      122      422      322      212      412      312      242      142      442      342      232      432      332      221      421      321      411      311      241      441      341      431      331      424      324      414      444      344      434      423      443
RRR=   27.050   -2.579    0.681   -4.678   -3.199   13.705   -0.509    1.451   -0.822    1.422   -1.593    1.451   -1.237    2.162    0.919   -0.311    1.451   62.067   -0.656    0.314    0.672   -0.013    0.061    1.254   -3.116  104.534    2.851   -0.053   12.718   17.606    0.143   -0.207
X1==    5.254   -0.892    0.569   -1.046    3.108    2.691   -0.263   -1.166   -1.277    0.374   -1.410   -1.046   -0.689   -1.264   -0.892   -0.483   -1.146    8.044   -0.447   -1.277   -0.536   -0.225    1.095   -1.385    4.916   18.056    2.436    0.307    4.040    4.040    0.032   -0.284
X2==    5.148    2.890    1.198    4.472   -1.030    5.093    1.935   -1.244    0.644    3.804    1.130   -1.387    1.796   -1.710   -1.030    0.644   -1.266    7.716    1.467   -0.246   -1.254    0.056    0.056   -0.905   -0.634    5.789    1.171   -0.172    3.148    4.358    4.458    0.728
CD1=        6        0        2        0        4        5        1        0        0        3        0        0        1        0        0        1        0       13        1        0        2        2        4        0       10       27        7        5       11       11        2        3
CD2=        7        4        3        8        0        7        4        0        2        7        4        0        5        0        0        2        0        9        3        1        0        2        2        1        1       11        3        2        8       10        9        4
CTCCCGGAACTGCGTGAATACCAGCACCTTTTCCTGCTTCATCGCGATCTTCTCCGCGAGTTCGGCCAGTTCCAGAAATTTGCCGCTCTCCTCCGCTTTGAAATCCCCCTCCCCCGTATATTGCGCGGGATGGTTGCACAGCTGCTTGAACTGCATCAGGCTTTTCAGCACAACACCTTTCTTCTGAAATTCATCGGCGGCTTCGAGTTCGCGGCGCATCCGGTCCACCACCTGCTGATACAGCACCGCCTGGTGTTTGGTCAGGCGGCAGAAGCGGTTCAGCTCCACCTTGTCCGGCAGATCGCGGATGATCGACTTGTCGCTTTTCAGCCGCCGCAGGATGTAGAAACCGGTCAGCCGCCGCAGCGGCGCCAGATTCACCGGCCCGTCCTCCGGCGTCAGGCGGCGGGTGAAGTCGACAAATTCATTCAGCGAGCCGAGCAGTCCCGGATTGGTGAAGTCGAAGATGCTCCACAGATCGGTCAGCCGGTTTTCAACCGGAGTGCCGGTCAATGCGATCCGTCGCGCCCCTTTCAGGCGGCGCACCGCCCGGCTCTGCTGTGAACCGGGATTCTTCAGTGCCTGCGCTTCATCGGCGATCACCAGCGGAAATTCCAGCCGCGCCAATTCCATATAGCGCGTCACCAGAGCGTAAGTGGTTGCGACCAGGTCATATCGCCGCAAAAATCCTGCCGGGTCCCCGTCAAATTCCGCCAGTTC
KOK=        26
KK=  211711  LL=  212460  Z=    8.22  JJ=  211441  DL=   750
A===      111      112      113      114      121      123      124      131      132      133      134      141      143      144      211      213      214      223      224      231      233      234      243      244      313      314      323      333      334      343      413      433
B===      222      122      422      322      212      412      312      242      142      442      342      232      432      332      221      421      321      411      311      241      441      341      431      331      424      324      414      444      344      434      423      443
RRR=   31.981    2.798   -0.282    2.866   -1.282   10.501    0.365    0.869    1.608   -0.832   -0.294   -0.257    1.908    0.626    1.171    1.423    1.608   50.457    0.668   -0.478    6.563    0.624    0.156    1.015   -0.046   64.037    4.640   -0.713   14.729    5.914    4.568    1.506
X1==    7.830    1.395    1.928    0.967   -0.320    4.263    0.320   -0.804   -1.427    2.167   -0.338   -0.561    2.198   -0.722   -1.178    2.129   -1.271    6.778   -1.220   -0.715    2.403   -0.881   -0.220   -0.635   -0.102    4.734    2.403   -0.304    3.319    3.319    2.832    3.319
X2==    4.084    2.006   -0.146    2.964    4.006    2.463    1.143   -1.081   -1.127   -0.384    0.868    0.458    0.868   -0.867   -0.994    0.668   -1.264    7.444   -0.548    0.668    2.731   -0.709   -0.709   -1.599    0.449   13.528    1.931    2.342    4.438    1.782    1.613    0.454
CD1=       11        3        5        3        1        8        2        1        0        7        2        1        6        1        0        5        0       11        0        1        7        1        2        1        3       10        7        4       10       10        7       10
CD2=        5        3        1        5        5        4        3        0        0        1        3        2        3        1        0        2        0       10        1        2        5        1        1        0        2       20        4        5        9        5        4        3
AAACACTGGTTCAACGTCAGCGGTCCGCTGGTACCGGAACTGCTGAAACTCTATTCTCTGGAAAATGTCCGGCTGATCCATAACTTCTCCCGTCCGGAACTTTTCACCGACGGGCTGGCGCGCCTCCAGAAAGACCCGCAGCGGGCGCACCTGCCGCTGGGACCGGACATCCTGCATGCGATCCTGGCGCAGGCCGCGGCCGACCTTCTGACCGGCAAGGATAAGCAGCACTCGTTCAGCGAGGAGGGAGTGCTGCTGCGCGACTACCTCGACCGGCAGATTTTCCGGCCGATGCCGGATCTCGAAACCATGAGCAGGGTCCTGCGGCGTTCCCCGGTCCAGACCATCCGCATCTTCCGGCGCGATTTCGGGGAAACGCCCTATCAGTATCTGCTCAAACGCAAACTGGCCGCCGCTCAGGAGCTGCTGCTCTGCACCCGCCAGAGCGTAAAACAGATCTCCGCCGGGCTGTACTTTTCCAACGAATATTACTTTGCCGGGCTTTTCAAGAAAAAAACCGGCCTTTCCCCCGGACGCTACCGCCGCAAAACCGAAGAAGGGACACTGACGGATTTCAATATCATCGAAAGCGAGCCCGGCCATTACGTGAACCGCGCCCTCCTTGCCTCCGAATCAGACTGAAGCGTTGCTCCGCAAGCTGCAAAAAACGGACGAAATGCCCGGTTCTGCGGATTTTCCGCCATTTTTTTTCCCCGGAAACGGCGTTATATTCCTTTCAGAATATCTTGA
KOK=        27
KK=  218041  LL=  218550  Z=    6.99  JJ=  217381  DL=   510
A===      111      112      113      114      121      123      124      131      132      133      134      141      143      144      211      213      214      223      224      231      233      234      243      244      313      314      323      333      334      343      413      433
B===      222      122      422      322      212      412      312      242      142      442      342      232      432      332      221      421      321      411      311      241      441      341      431      331      424      324      414      444      344      434      423      443
RRR=   20.310   19.457    7.534    0.641    0.298   -0.026   -0.391    0.015   -1.181   -1.150    2.419   -0.395   -0.029   -0.538   -1.113    1.331    1.331    5.559   -0.691    7.716   20.627    0.778    4.593    0.907    1.311   -0.357   -0.331    0.563   19.495   13.018    0.299    1.721
X1==    4.061    5.154    2.504    0.350    0.339    0.328    2.156    1.737    1.128   -0.570    2.748   -0.455    0.340    0.486   -1.267   -1.271   -1.207    2.121    0.599    2.727    4.301    0.464    1.301    0.611   -1.334    0.340    0.317   -0.578    5.129    2.729    0.340    1.929
X2==    5.001    3.775    3.009    1.830    0.879   -0.078   -0.181    0.009   -1.047    2.017    0.880    0.868   -0.086   -1.107    0.879   -1.047   -1.103    2.622   -1.152    2.830    4.796    1.678    3.529    1.484   -0.983   -1.051   -1.043   -0.975    3.801    4.771    0.880    0.892
CD1=        7        8        5        2        2        2        4        4        3        1        5        1        2        2        0        0        0        4        2        5        7        2        3        2        0        2        2        1        8        5        2        4
CD2=        6        5        4        3        2        1        1        1        0        3        2        2        1        0        2        0        0        4        0        4        6        3        5        3        0        0        0        0        5        6        2        2
TTCGCCACATCCGCTATGGTTACATGACCGCTCATATGATTTCTTTCATCCTTAATTCGCAAACCGGTTTGCGGTGTTTGTTCATATATTATACCAAACCGGTTTGCAAAAGTCAATAGCCCAAGACGGAAAATCGCAAAAAAAAATTTCAATGGACCGACGGCGTCGAATATTTTCCGAAAGCGGGCGAGCTTTACCGGATTCCCGACAGCGGGCGACAGGCGTACTGGTCCGGCAGCGAGGAACCGTGGATCAAACACTGTTTCAACGTCAACGGTCCGCTGGTGCCGGAACTGCTGAAACTCTATTCGCTGGAAAATGTCCGGCTGATCCACAATTCTCCCGTCCGGAACGTTTCGCCGACGGACTGCCCGCGCCGCCGCAAAATTGGACGAAATGCCCGGTTCTGCGGATTTTCCGCCATTTCTTTCCCCGGAAACGGCGTTATATTCCCTTCAGAATATCTTGAATGCAATGAATGGAAAGCAGGAACATGGATCGGAAAATCGA
KOK=        28
KK=  224251  LL=  225240  Z=    8.87  JJ=  224101  DL=   990
A===      111      112      113      114      121      123      124      131      132      133      134      141      143      144      211      213      214      223      224      231      233      234      243      244      313      314      323      333      334      343      413      433
B===      222      122      422      322      212      412      312      242      142      442      342      232      432      332      221      421      321      411      311      241      441      341      431      331      424      324      414      444      344      434      423      443
RRR=    5.252   -1.002    5.303    1.554   -1.332   -5.623    0.532    0.684   -0.047    0.108    0.895    1.380    0.895    0.457    0.410    1.539    1.380  202.724    0.094    1.352    3.996    0.508    0.293   -2.511   -0.726   20.661   27.060   -0.766   16.180    3.739   18.622   20.997
X1==    2.042    2.129    4.729    1.660   -0.871    5.819   -0.493   -0.779   -1.399    0.120    1.529   -1.343    1.529   -1.291   -0.871    1.488   -1.280   12.287   -0.395   -1.399    2.770   -0.327   -0.327    2.292   -0.809    3.048    4.717   -1.121    2.456    4.861    5.579    4.518
X2==    2.572   -0.471    1.122    0.936    1.529   -0.966   -1.078   -0.878    0.034    0.897    0.585   -1.027    0.585   -0.354   -0.471    1.034   -1.078   16.499   -0.238   -0.966    1.443   -1.553   -0.896   -1.095    0.897    6.779    5.737    0.684    6.587    0.769    3.338    4.647
CD1=        3        3        9        4        0       10        1        1        0        5        7        0        7        1        0        4        0       18        1        0       10        3        3        7        3       10       14        7       16       23       15       22
CD2=        3        0        2        2        2        0        0        0        1        3        3        0        3        2        0        2        0       18        1        0        4        0        1        1        3       12       10        5       18        6        7       14
TTCACACTCGAAGCCGAGCTGCTCCGCCCCGCCCCCGGCCCCTCCGGACTTCTGCCGCGCGAATCGTGGTTCGGGCTTTTCATCGAGGACGGCCCAAACGGTTCCCGCTTCAGCTTCGGCCCTTTCAATCCGGAGCGGGACGCCAATCCGGCGCGGGTTCCGCTCGCCGCCGTCTGCTATGAAAAACGGGGGCACTTTCAGGTGAAACGCTCCAGTGAGCAGTGGGACGCCGCTGCCGAACGCCTCTTCCTGAAGGCCGAATACGACGGAGAGACGCTCCGGTTCTCCGCTTCCACCGACGGCCAGGCCTGCCGGGAAGCGCTGCGCATCGTTCCCGCCAAGCCCTTTATGCCGAACCGGATCGGGCTCACGCTGGACGGTTTCCACGACCGGAGCGCAATCCGGGAGCTGCGGGTGAAGGAGTTCCGCGTATCGGGAAGCGGCCCCGCCCGTTCCGACCGCTTCGACGGCAGCCGGCAGGCCGGCTGGAACAGCACGGAACCGAAGCGCGCCCGTTTCCTGCACCCGGTCGAACTGGAGCTGGAATGGCGCAACCCGCCTTCGGGCAACAACGTATTCGACCGCGGCCGGGAAGCCGCTTTCGCCCTCGAATTGCGCACCACGCAGCGTATCGGGGAGACGGTCGGCCTCCGGTTCCGCTGCTTCGACCGCGACGGCCGCGAACTCTGGAATAGCTCCGAAAGGCGCACGCTCACCGCCGAACCGCTCCGCCTCTCCGGTTCCGTCCCGGCGGAACGGCTGGCCCGCAACGGCGTCTACCGCCTGCGCGCCGAAGCCGCGCTGCCGGGGAAACCGGCGCAAATCCGCGAACAGCAGTTCGCCGTGATCCCGGTCATCCCGGTCACGCCGGACCGGTACGACCGGCGCTCCCCGTACAGCGGCAACTATTTCGCCGACTGGAACCTCGCGGCCCGGCTCGGCATCCGGCAGATCCGCCAGACCTGGCGGCAGCCCGGAGAGTTTGAAACC
KOK=        29
KK=  229441  LL=  230610  Z=    6.07  JJ=  229441  DL=  1170
A===      111      112      113      114      121      123      124      131      132      133      134      141      143      144      211      213      214      223      224      231      233      234      243      244      313      314      323      333      334      343      413      433
B===      222      122      422      322      212      412      312      242      142      442      342      232      432      332      221      421      321      411      311      241      441      341      431      331      424      324      414      444      344      434      423      443
RRR=    8.145   10.305   -0.479    2.879    0.679    3.813    2.098   -2.495    0.400    0.532    7.530    3.736   -0.323   -1.016    1.043   -2.148    2.645   32.308    5.529    0.259    2.498   20.304    5.222    0.978    3.911    1.343    0.880   -0.080   74.894   10.186    1.388    0.869
X1==    1.198    2.558    1.317    1.425    0.531    2.530    2.666    2.519   -1.083   -0.830    3.624    2.655   -0.213    4.354    0.531    1.326    0.818    6.160    1.443    0.122    5.080    4.186    1.990   -1.248    2.384    0.883   -1.361   -0.709    8.659    1.818   -0.761    0.840
X2==    6.797    4.029   -0.364    2.020    1.279    1.507    0.787   -0.991   -0.369   -0.641    2.078    1.407    1.521   -0.233    1.967   -1.620    3.232    5.245    3.830    2.133    0.492    4.850    2.624   -0.784    1.640    1.521   -0.647    0.113    8.649    5.603   -1.825    1.034
CD1=        4        6        5        5        3        7        7        7        1        2       10        7        3       11        3        5        4       13        5        3       13       11        7        1        8        5        1        3       22        8        2        6
CD2=       12        8        2        6        4        5        4        1        2        2        7        5        6        3        5        0        8       11        9        6        4       12        8        2        6        6        2        4       21       15        0        6
CAACGTTCGATTCCGAGGAAGGCGGTGTTCAAAGTGAGATGATAATTCTGCACGACGCCCCACTGACGGCCGGTGTAGTGCCTGTAATAGGTTCTGCGCTTCGCATCGCGGTCCAGCAGGAACTTTTCCGGCTTTTCCGGCGCTTCGCCGTACTGGCGCAGGATGCGGTCGATCCGGAACTGCATATCGGCATGCAGGAAGACGTTCATGCAGTCGGAGCGCTCACGCAGGATGTAGTCGGCACAACGGCCGACGATCACGCACGGCTCCTTTTCCGCGAGGTCGCGGATCAGGTTGTGCTGAATCACATACAGTCGGTCCGAAACCGGCAGGGAACCGCCGCCGGCGCCCGCCGCCAGCGCCCAGTTGAAGAGGAAGGCGTTGGCGGATTCGGCATATTCGCCGTTCTCTTTGATGAACTCTTCGGCCAGACCGCTTTCTCTGGCGATCTTCGCGACGAGTTCCTTGTCATAGCAGGGGACGCCGAGCCGTTCCGCGACTTCCCGGCCGACGGTGCGTCCGCCGCTGCCGAATTCCCGGCTGATGGTGATAATGCGAACAGGATTCATGATTCGTGCCCTTTCATTCGAAAAACCGTGCGAGCACAATATAAGACTCACCAAACGGAATTACAACCGTATTTTTTTCAATTTTTTTCCGGAAAGGGGTTGACCGGCGCTGCACCGGACGATTATTTTACAGTATCGGAAATTCAGGAGATTCGACGATGATTTACAAAACATTCAAAGATTTGCATATTTCACAGCTCGGCATGGGCAACATGCGCCTTCCGGTCAATGCCGACGGTTCGATCGATACGGAACAGGCACAGCGGATCATCGACTACGCCTTCGACCACGGCGTCAACTACTACGACACCGCCTATGTTTACCATAAGGGTGAATCCGAAAGCTTCCTCGGGAACGCATTGCGGAACCGGCCGCGCGACCGCTATTTCCTGGCGACCAAATTTCCCGGTTTTCTGTTTACTCCGGGGCAGAACCCGAAAGATATTTTCGAGGAACAGCTCCGGCGGTGCCGCACCGGTTACTTCGACTTCTATTTAATGCACAACGTGAATGAGAAATCCATCGGCACCTACACCGACGAGCAGCTCAGGCTGCTGGACTATTTCGCCGGAGAACAGCGGAACGGACGAATCCGTTATCT
KOK=        30
KK=  237511  LL=  238350  Z=    4.82  JJ=  237181  DL=   840
A===      111      112      113      114      121      123      124      131      132      133      134      141      143      144      211      213      214      223      224      231      233      234      243      244      313      314      323      333      334      343      413      433
B===      222      122      422      322      212      412      312      242      142      442      342      232      432      332      221      421      321      411      311      241      441      341      431      331      424      324      414      444      344      434      423      443
RRR=    5.825    8.445    5.377    0.190    1.066   -0.374    0.889    1.385    0.623   -0.664    1.833    0.921    1.060   -0.427    1.066   -0.034   -1.097    9.362    0.607   14.283    6.554   11.006   -0.058    2.493   -0.011    1.369    0.593    0.909   20.459   36.088   -0.145    0.413
X1==    3.656    1.373    2.468    0.431    0.520   -0.107   -1.357    0.948    1.952   -1.052    1.135    2.084    0.470    0.770    0.520   -0.107   -1.357    3.933    0.513    3.324    2.575    3.112    4.915    1.058    0.172   -0.861    2.575   -1.095    6.139    5.602    0.470    1.846
X2==    1.593    6.151    2.179    0.442    2.049    3.502   -0.655    1.460    0.319    0.632    1.615    0.442    2.256   -0.555    2.049    0.319    0.808    2.380    1.183    4.297    2.545    3.537   -0.012    2.357   -0.065   -1.590    0.230   -0.829    3.333    6.442   -0.308    0.224
CD1=        5        3        5        2        2        2        0        3        5        1        4        4        3        3        2        2        0        9        3        7        8        8       11        4        3        1        8        2       15       14        3        7
CD2=        4        9        5        3        4        6        1        4        2        3        5        3        6        2        4        2        3        4        3        7        5        7        2        6        2        0        2        1        8       13        2        3
TGCTCCCGCTCTGCGGGAGTAAGCTTCAGCTCCGCTTTCCAGTCGCACGTGATCATATAATTATACTTACGTTTAATTCGCATTTCCGTATCGTTACCGGCCATAAACTGGGTGCCGGTCATTTGCGGATGGCTCCGGAGGGCCTTTTTCAAGGCCTGCCCGCCTGCGGCGTGCACGATCGCCCGTCCACTCGCCTCGGACCTCCCGTTGACTTGCGAAGCACTTCCATTCGCGGGCGCGGCTTTGCCGCTTACTTGCCGGGCTGCGCCCGTCAACTCTTCAACGTTCGCTGCGCTCACTACGCCAGAGGGGCTTCGCTCTCTACGTTCGGCTTCGTCACTATCGTTCCTCGTTATTTTGCTACCGCAAAATAATTCCCTCACATTCGTTCACGGCGCTGACCGCACTTATTGTGCGCCGCGAAAATGGCAATGCCGATAAATTCCCCCGTTCATTTACAAAGTTGATTCCCACGGAAACAAACATTGTGAACTCCCGCGCCGCCGGAAAGGAATTGCGGCGGCGGCATGAATTCCGATTTCATCCAGCGGTTGCCGACCAGAAAGAGATTGCCGCACCAGTCGGCGGCGACGCCTCCGCGTTCCGCCACGCCGGAAAGACTGGGCCGATCGTTGATGACCGTATTGTTTCTGAACACGATATCGCGCCCGGAGGAGATGTAACTGATCACGCCGGGAGAGTTCACGAAACGGTTGCCCTCAAAGAGAATCCGGCTGATGATCGGATAGGAAGTCCGTTCCGGCGACGGATCGCTTTTCAGGAACACGCCGATATAGACCATCGGCGACTTTTCCGCCGCGTGATAATTGCTTTGGTTCA
KOK=        31
KK=  245071  LL=  245790  Z=    7.32  JJ=  244741  DL=   720
A===      111      112      113      114      121      123      124      131      132      133      134      141      143      144      211      213      214      223      224      231      233      234      243      244      313      314      323      333      334      343      413      433
B===      222      122      422      322      212      412      312      242      142      442      342      232      432      332      221      421      321      411      311      241      441      341      431      331      424      324      414      444      344      434      423      443
RRR=   63.736    0.278    0.087    1.396    0.620    7.284    7.903    0.012    0.206   -0.438    0.953    0.735   -0.043    0.796    0.278   -1.285    0.867   35.994    0.625   -0.959    2.140   -0.061    0.455    0.066    1.089   41.257    7.745    2.773    4.760    6.879    1.159    5.221
X1==    8.851   -0.536    0.048    1.812    0.238    1.461    1.774    0.048    0.742   -0.167   -0.683   -0.524   -0.683   -0.530   -0.536   -0.695   -1.314    7.125    0.205    0.742    1.143   -0.702   -0.702   -0.548   -0.841    7.990    7.149    1.491    5.865    1.838    0.762    1.167
X2==    7.201   -0.519    1.809    0.771    2.603    4.987    4.455    0.253    0.278    2.617   -1.395   -1.403    0.062   -1.502   -0.519    1.847   -0.660    5.052    3.044   -1.292    1.873    0.087   -0.648   -0.120   -1.296    5.163    1.083    1.860    0.812    3.743    1.520    4.476
CD1=       13        1        2        4        2        4        4        2        3        2        1        1        1        1        1        1        0       12        2        3        4        1        1        1        1       13       13        5       11        5        3        4
CD2=       11        1        4        3        5        8        8        2        2        5        0        0        2        0        1        4        1        8        6        0        4        2        1        2        0        9        3        4        3        7        4        8
GAGCATTGTTTGAAATTTATCAAATTTTATACAAAAAAAAGCCTCCCCGGCTGCGGGGAAGCCTGTCTTTCCGGAAAGCGCCGCGAACTACGGCCGCTCCTCCTCCTGCCGGATCAGTTCGCGCTGGAGCCGGGTCAGGTATTCGGTGAACCGGGCGATCTCCTGATCGTCGAAGCCCTGCATGAAACTGCGGATCCGCTCCCGGTAAGGCCCTTCGACATGCTCAAGGATATCGCGGCCGGCGGGAGTCAGTTCGAGCGCGTAGGCGCGCTGGTCGCCGGGCGAGGCGCTGCGGGTCAGCAGCCCGGCGGCCTCCATCCGCCCGCAAACCCCGGTCAGGTTGGATTTGTCGACCAGCAATCGTTCGGAAAGCTCCCGCTGACTCAACGGATGCTCCGCATATTTCAGCAGGATCATGATATTGAACTGCACTTCGCTGGAAAGATATTCCTGAAAAAATTTCCGCGCATGTTTTTTCAACAGCAATCCCGACCACCAGACTCCCATCAGGGCCTCATGCTTGCGGTCTTCGAATTTCAGGATCTCGTTGTATAATTTCTTTTCACTCATTCCGGTTACCTCTATCTGTGGAACGTTTTCTATAGTACCACCAAACCGGGGTTCCATCAACGGGATTTTCATAAAAAAGCGCAAAAAATCAATTTATTTTCAAAATCAACGGAAAAATATCCGGTTTTCAGATTGTATTCAACAAAACAG
KOK=        32
KK=  252061  LL=  252600  Z=   11.25  JJ=  252001  DL=   540
A===      111      112      113      114      121      123      124      131      132      133      134      141      143      144      211      213      214      223      224      231      233      234      243      244      313      314      323      333      334      343      413      433
B===      222      122      422      322      212      412      312      242      142      442      342      232      432      332      221      421      321      411      311      241      441      341      431      331      424      324      414      444      344      434      423      443
RRR=   19.708   -1.993   -0.469   -0.033    1.329    0.168   -0.184   -1.062    0.168   -0.617    0.435    0.006   -1.564   -0.263    0.713    1.354    1.171   60.806   -0.751   12.945    0.422   -0.576    0.572   -0.160   -0.343   47.205   -0.632   -0.050   -0.267    8.735    2.252   14.136
X1==    3.276    2.210    1.916   -0.022    1.210   -1.077   -0.111    0.934   -1.077    1.210    0.429   -0.022    2.914    0.466   -0.790    1.744   -1.063    7.881    0.713    3.625    1.050   -0.490   -1.284    0.340   -1.244    4.571   -0.517    0.543   -0.103    3.351    1.257    5.423
X2==    6.015   -0.902   -0.245    1.491    1.098   -0.156    1.658   -1.137   -0.156   -0.510    1.015   -0.271   -0.537   -0.564   -0.902    0.776   -1.101    7.716   -1.054    3.571    0.402    1.175   -0.445   -0.472    0.276   10.327    1.222   -0.093    2.607    2.607    1.791    2.607
CD1=        4        3        3        1        2        0        1        2        0        3        2        1        5        2        0        3        0       10        2        5        3        1        0        2        0        7        1        3        2        7        3       10
CD2=        7        0        1        3        2        1        3        0        1        1        3        1        1        1        0        2        0        9        0        5        2        3        1        1        2       15        3        2        6        6        4        6
GGCGGAGAACCGTTCAGCCAGGCCGCCGAACTGGCCCGGCTGGGCCGACTGGTCAAGGCGGACGGGTACGAGCTGGCGGTCTATACGGGTTTCACCTTCGAGGAGCTGTACGCGGCCTCCTCCCCCGCCGTGCATGAACTGCTTGAACAGACGGATGTATTGGTCGACGGCCGTTTCGAACTGCTGAAACGGAATCTGCTGCTGCGCTTCCGCGGCAGCTCCAACCAGCGGGTGCTCGACGTTCCCGCGTCATTGCGCGCCGGAACCGCCGTCGAAATGCCTTTCGGCCGCTGGCGTACCGAAGGCCGCTGATTTCCACCGTCAAGCGCCGCCAGCTTCCCCCGCATACTGCTTAGTTCATGAAATAAACGACTGAAACAGCTGTTTTTTTCATGATTCAACCTGTTTCATCTTGCTTTTTTCCGTTCTTTTCGGTATAATTACAACCGGGAAACAACAAGGAAAGCAGAATGACGAAGCCATTGACAGTTCGCGATATCGCAGAGAAGGCAGGCGTTTCGCTGGGTACGGTCAGCCGGG
KOK=        33
KK=  254251  LL=  254580  Z=    4.73  JJ=  254101  DL=   330
A===      111      112      113      114      121      123      124      131      132      133      134      141      143      144      211      213      214      223      224      231      233      234      243      244      313      314      323      333      334      343      413      433
B===      222      122      422      322      212      412      312      242      142      442      342      232      432      332      221      421      321      411      311      241      441      341      431      331      424      324      414      444      344      434      423      443
RRR=   10.537    0.361    2.669    2.875   -0.124   -0.377   -0.191    0.060    0.567    0.711   -0.133   -0.706   -0.133    0.247   -1.128   -0.033    0.567    5.042   -0.061   14.529   -0.214    9.532    6.465    2.252   -0.303   -0.133    0.117    0.401   34.785    0.267   -0.027    0.292
X1==    4.098    0.243    1.785    2.109    0.243   -0.944    0.252   -0.119   -0.944   -1.198   -0.106    1.109   -0.106    0.120   -0.757    0.056   -0.748    2.207   -0.628    6.056   -0.165    3.067    3.067    1.261    0.510   -0.106   -0.165   -0.575    5.685    2.247   -0.106   -0.331
X2==    2.571    1.489    1.496    1.363   -0.511    0.399   -0.759   -0.504   -0.601   -0.593    1.251   -0.637    1.251    2.054    1.489   -0.601   -0.759    2.284    0.096    2.399    1.293    3.108    2.108    1.786   -0.593    1.251   -0.707   -0.698    6.119    0.119    0.251   -0.881
CD1=        5        1        3        3        1        0        1        1        0        0        1        2        1        1        0        1        0        3        0        7        1        4        4        2        2        1        1        1        8        4        1        1
CD2=        3        2        2        2        0        1        0        0        0        0        2        0        2        3        2        0        0        3        1        3        2        4        3        3        0        2        0        0        7        1        1        0
CCTGCGCGCCGGTTTGCTGTTCTTCGACGGCCACGCGCAGTTCGACCGGAAAAAATTCAGCGGTTATTTCTTCAACGGCCGTACCGCGGATGCCCCTGACGTGAAAATCGACCTGCCGCAATAATTTCAAAATCACCTCTGTTCAGAAAGGATTTCTTATGATCGCACCGTTTTGCAAACGACTGCTTCTCAGCTGTCTGGCTGTGCTCGTCACCGCCGGAACGGCACTCGCCGCCGACGTCACCATCACGGCGAAAACGCCGGATGAACTCCAGCAGAAACTGCTGGAAGCCGCCAAAAACAAGGTGAAAAAAGTCAGGATCGCTCCCG
KOK=        34
KK=  260671  LL=  261600  Z=    6.54  JJ=  260641  DL=   930
A===      111      112      113      114      121      123      124      131      132      133      134      141      143      144      211      213      214      223      224      231      233      234      243      244      313      314      323      333      334      343      413      433
B===      222      122      422      322      212      412      312      242      142      442      342      232      432      332      221      421      321      411      311      241      441      341      431      331      424      324      414      444      344      434      423      443
RRR=   15.119    5.351   -0.507   -1.227    1.332    1.787    2.038    0.153    0.402   -1.684   -0.289   -0.454    0.252    0.048    0.064   -0.152    0.502   99.115    3.286    0.150    4.218    0.682    3.070   -0.594    1.076   17.948    1.309    0.069    8.840   10.300   14.618   13.391
X1==    4.982    1.558    2.180   -0.289    0.824    1.596    1.492   -0.659   -0.317   -1.582   -0.145    0.354    0.414    0.300    0.090    0.321   -0.676    9.328    1.194   -0.317    3.146   -1.617    2.151   -0.709    3.850    3.770    2.038   -0.685    1.296    3.242    4.330    4.215
X2==    3.035    3.434   -0.232    4.241    1.616    1.120    1.365   -0.232   -1.270    1.064    1.992   -1.282    0.608    0.161    0.708   -0.473   -0.742   10.625    2.752   -0.473    1.341   -0.421    1.428    0.837    0.279    4.760    0.642   -0.100    6.819    3.177    3.376    3.177
CD1=       10        4        7        2        3        5        4        2        2        1        3        3        4        3        2        3        1       15        3        2        9        0        6        1       12       10        7        4        7       11       11       13
CD2=        4        5        1        7        3        3        4        1        0        3        5        0        3        3        2        1        1       17        7        1        4        2        5        5        2        9        3        2       14        8        7        8
CGCGAAGAAATATCCGACCGCAGACCATCCGGCGACGCATTCCGGCCCCGCCACCTGCCAGTCGGCAGCGACATCGGCCATCGGAACAGGCTGCGCCCGCTGCGGCACGGTCAGCATGCGCAGCTGGGGCAGCTTTCCGGCTTCCGCCCGCACCGCTTCGCACTTCGACGGCAGCTCTTCGATTTTCAATTCCATGTTGGATTGTCCGCTCGCGATCCAGACCTCTCCGACGAGGATGTCGGAATAGGCGACCGTCTCTCCGGAACTTTTCACCCGCACTTCCAGCTTCAGCGGCCCGCCCGCCGGGCGCGGCGGGAAGCGGAACACGAACCTGCCGTCGTCTCCGGCCCGTGCCACTGCCGGAACGCCGCCCAGACTGCCTTCCACAATTTCAAAAGGTTCCGTCCACCCCCAGACCGGAATCGCCCGATTCCGCTGCAGGACGGCGTGATTGCCGAACAACTTCGATAGCTTCAACATTTTCAACCTCAAACATCAGAAAAACACCTTCTCCACTTGCGGAAAAGAGAATATACGCTGTTAAATCTATAATACAATGGGAAAAAAGCAAGCAGATCATTTGTAAAAACGAAATATTAACCTATTTTAATAAGCAAGACATCCGGAAGGGCGGCCCTTCGTAACCGGTTCTTCCAACAACGCTGAATGATTGAAATGAACCACTGGAAACTCGACAACATTTTCGAATGCCTGCGGCAGGCGGGTGCTGTCGCGCTCAAATTCCGTTGCGCTGCCGAGGTGGCGTTGAAGCCGGACCACACGGTCGTCACCATCGCCGACCGTGAAATCGAAGCGATGCTGGCCGCAAAATTCAACCGCCCCGAAGCCGGTTGCTATATGATCGGCGAAGAGAGCATCGCCGAATGTTCCGAAGCCTACCTGCAGGAAGCATTCCGGAACCTCTGCTAC
KOK=        35
KK=  262831  LL=  263910  Z=    7.25  JJ=  262741  DL=  1080
A===      111      112      113      114      121      123      124      131      132      133      134      141      143      144      211      213      214      223      224      231      233      234      243      244      313      314      323      333      334      343      413      433
B===      222      122      422      322      212      412      312      242      142      442      342      232      432      332      221      421      321      411      311      241      441      341      431      331      424      324      414      444      344      434      423      443
RRR=   28.835    3.267    0.424   -0.135   -0.210   45.682    1.618    0.118   -0.606    9.625    0.115    0.174   -0.173   -0.187    0.063    0.226    0.486   40.552    0.405   -0.377    1.519    0.108   -1.545    3.127    1.386   51.540    1.082   -2.815   14.747    5.679    8.139   11.355
X1==    8.094    2.053    0.738    1.877   -0.046    6.334    1.674   -1.076    1.738    2.743    2.100    0.087   -0.140   -1.845   -0.046   -0.231   -1.565    4.997   -0.735    1.082    0.814   -0.456    1.975   -1.694    0.474    4.339    0.814    1.808    4.887    2.259    6.579    1.734
X2==    3.563    1.591    0.574   -0.072    4.548    7.213    0.966   -0.110   -0.349    3.509    0.055    2.008    1.237    0.101   -1.366   -0.979   -0.311    8.115   -0.552   -0.349    1.866   -0.237   -0.782   -1.846    2.925   11.878    1.328   -1.556    3.018    2.513    1.237    6.549
CD1=       15        5        4        6        2       12        5        1        5        8        7        3        3        0        2        2        0        9        1        4        4        2        6        0        4       11        4        7       13        8       15        7
CD2=        6        4        3        2        8       14        4        2        2        9        3        5        5        3        0        1        2       17        2        2        7        3        2        0        8       23        6        1       10        9        5       17
GATATCACGGTCTACGGCAATGACCGCCCGGAATCCGGCGACACGCTGGCCAGACTGCTGACCGCCCTGAATGCGCTGGAAGGCAACTTCGTAATCCGGCTGCTCTATACTCATCCGGCCCACTATACGGAGGAATTCATCGACTTCATGGCGCGGGGAAACACCAAAGTGCTGCCCTATCTGGACATCCCGCTGCAGCACATCTCCGACCGAATCCTGAAACAGATGAACCGCCACGTGACCCGGAAGCAGACCGAAGAACTCCTGACGAAACTGCGCGAGCGGATTCCCGGCCTGACCTTGCGCACCACTTTCATCACCGGCTTCCCCGGCGAGACGGAGGAGGAATATCAGGAACTCAAAAGTTTTGCAAAGAAATTCAAGTTCGAACGCTGCGGCGTCTTTCCCTATTCGCCTGAACCGAGAACTCCGGCCGCCGCCTTCCCGGATCAGGTTCCGGCGGAGCTTGCGGAACAGCGTTCCACGGAACTGATGAAGCAGCAGATTTCGATCATGAAAAAGCTCAGTAAAAATCAGGTCGGCAAAACAGTCCGGGTGCTGGTGGATGATGTGGATGAAAACGGAGCGGTCGCGCGCGGGGCAATGGACGCGCCCGAAATCGACAATGTGATCTATATCCCCAAACCGAAACGGCTTAAACCGGGAAAGTTCTGCCTGGTGAAAATCACCGGTACGGACGGCTGCGACCTGATTGCGGAACTGGTGAAATAATATTTTTCAATAAAATCACAGAAAAGAGAATGACATGAATCTTCCCAACATACTGACTATCAGCCGGATCGTGATGGTGTTGATTTTTGTGGTGCTGGCGACTCTGGCCAATGTCGGCTGGGTGGATGCTCACTGGGTATTTACCATGCGCCTGACTGCCTATGCACTGGCAATTCTGGCCGGAGCGACCGACCTGCTGGACGGCTATCTGGCCCGCCGCTGGAATCAGGTCACTGATTTCGGAGCGCTGATGGACCCGTTAGCCGATAAGATTTTCGTGACGGCGACGATGCTGATCGCGGTGGAATACCGTCTGATGCCGGCCTGGATCGCGGTGGCGGTGCTCTG
KOK=        36
KK=  310861  LL=  311640  Z=    8.14  JJ=  310441  DL=   780
A===      111      112      113      114      121      123      124      131      132      133      134      141      143      144      211      213      214      223      224      231      233      234      243      244      313      314      323      333      334      343      413      433
B===      222      122      422      322      212      412      312      242      142      442      342      232      432      332      221      421      321      411      311      241      441      341      431      331      424      324      414      444      344      434      423      443
RRR=   13.539   44.511   -0.035    1.724    0.251   12.618    2.116    0.013    0.899    0.041    0.090    0.482   -0.041   -0.011    1.301   -0.109    0.994   51.507   -1.196   -0.014    9.460   -0.354    0.404   -1.623   -0.157    2.648    3.357    0.594    2.599   13.502   -0.041   20.385
X1==    2.875    7.486    0.049    2.001    3.055    3.130    1.441   -1.401   -0.609    0.086   -1.448   -0.773    0.660   -0.171    0.840    0.139   -0.705    7.944    1.576    0.139    3.205   -0.677    0.772   -0.774    0.820    4.172    0.933    2.353    0.705    5.685    0.660    2.128
X2==    4.709    5.946   -0.719    0.861    0.082    4.031    1.468   -0.009   -1.476    0.476   -0.062   -0.623   -0.062    0.066    1.548   -0.788   -1.410    6.484   -0.759   -0.099    2.951    0.523    0.523    2.095   -0.191    0.635    3.598    0.252    3.685    2.375   -0.062    9.579
CD1=        6       12        2        5        6        6        4        0        1        2        0        1        3        2        3        2        1       12        4        2        6        1        3        1        3        8        3        5        3       10        3        5
CD2=        8       10        1        3        2        8        4        2        0        3        2        1        2        2        4        1        0       12        1        2        7        3        3        5        2        3        8        3        8        6        2       17
GCATCCCCATGCCCATCTATTCAGCTCTTTATTATCATACCATAAGAAAGACTGAATTTCAATGCAGGAGAAAAAGAATTAATGAAAATATAGTTCGAGTTGAAAATCAAGTAATTAATACGCTTGTTGTGATGATATCGCCGGAATATTAATTGGAAGATCGAAAACCGTATTAATGAGAATTGCAATCGCAATTCAGGCATCCGGTCGGATATGCGGATTTTATAAAGCTGCAGCTTTATCGGAGAATGTCATAATCATAAAGAATATTGTCATGAAATACATCCTTTCCCATTTGCGGAAAAGCAGTTGCCCCCTGCCGGCATATCACCGGCAGGGGCGGAGATTTTTAAAATTTACGCTATGAGCAAGTTTCCGGAAATGGGCTTCCGCTCCGGCGGCCGAAGGCGGAATCCCGATGGCTTATTCCGAAAAGAGCCAGGTGGAGAGGTAGCGTTCACCGGAATCCGGCAGCAGCGCGACGATGGTTTTTCCGCTGAATTCGGGGCGTCCGGCAAGTTCGAGCGCCGCATACAGCGCGGCTCCCGAACTGATGCCGATCAACAGCCCCTCCCGCTTCGCGGCTTCGCGGGCGGTATTTCCGGCGTTTTCGGCGGAAACCTGAATGACTTCGTCGATAATCTTCGTATTCAGCACGGCAGGTACGAAACCGGCGCCGATGCCCTGCAGTTTGTGCGGCCCCGGCGCGCCCCCGGAGAGCACGGCGGAGGCGTCGGGTTCGACGGCGAAGATTTTCACGTGCGGATTGCGCTCCTTGAG
KOK=        37
KK=  322171  LL=  323220  Z=    5.72  JJ=  322021  DL=  1050
A===      111      112      113      114      121      123      124      131      132      133      134      141      143      144      211      213      214      223      224      231      233      234      243      244      313      314      323      333      334      343      413      433
B===      222      122      422      322      212      412      312      242      142      442      342      232      432      332      221      421      321      411      311      241      441      341      431      331      424      324      414      444      344      434      423      443
RRR=    0.935    0.000   -0.397   -0.417    1.029    0.087   -1.676   17.013    1.239   -2.681   -0.263   76.448    2.947    0.515    1.029   -0.538    1.820   -2.919    0.081  148.071   -0.347   95.122   78.227   15.965    1.108    1.127    0.977    1.781   12.469   26.311    1.127   -0.495
X1==   -0.823    0.924    0.281    0.294   -1.029   -0.070    1.336    2.632    0.624    1.519    0.423    9.740    2.662    1.003   -1.029   -1.457   -1.451    2.647   -0.410    8.946    1.388   13.810    8.851    4.426   -1.824   -1.816   -1.081   -1.404    2.610    4.608   -1.816    1.411
X2==   -1.136    0.000   -1.415   -1.421   -1.000   -1.249   -1.255    6.464    1.988   -1.765   -0.621    7.849    1.107    0.513   -1.000    0.369   -1.255   -1.103   -0.197   16.552   -0.250    6.888    8.838    3.607   -0.608   -0.621   -0.903   -1.269    4.777    5.710   -0.621   -0.351
CD1=        0        2        2        2        0        2        4        5        3        6        4       14        8        5        0        0        0        7        2       15        7       32       22       13        0        0        2        3       13       18        0       10
CD2=        0        1        0        0        0        0        0       11        4        0        2       13        5        4        0        2        0        0        1       22        2       13       16        8        2        2        1        2       15       17        2        4
AATCCGGCACGCTGCCGGGCTGGGGCGAAGGCCTCAGGGGGCTGTGGCAGAGCACCGGCATCTACGACCTGATCCGCCAGACCACCTGCGATTTCAGCCAGACCTGGATTCTCGGTCTCGGCCGGCTGCTGATGATGTTCGTCGCGCTGGTGCTGATCTATCTGGCGATCGTGAAGGAGTTCGAGCCGCTGCTGCTGCTGCCGATCGGCTTCGGCGCGCTGCTCGCGAACATTCCGCTGGCCGGCATCTCCGGCCCGGACGGCATCCAGGGCATGATCTACAACGTCGGCATCGAATCCGGCGTGTTCCCGCTGCTGATCTTCATGGGCGTCGGCGCGATGACCGACTTCGGGCCGCTGTTGGCGAATCCGAAGACCGCGCTGCTCGGCGGCGCGGCCCAGTTCGGCATCTTCTCCGCGCTGTTGGGCGCGCTGCTGCTGACCATGGCGATTCCGGGGATCGACTTTCACTTCAAGGAAGCGGCCAGTATCGGCATCATCGGCGGAGCCGACGGCCCGACCTCGATCTACCTGACCAGCAAACTGTCGCCGAAACTGCTCGGCGCGGTCGCGGTGGCGGCCTACAGCTACATGGCTCTGGTGCCGATCATTCAGCCGCCGATCATGAAGCTCTTCACCACCAAGGCGGAGCGCCAGATCAAGATGAGCCAGCTCCGCCATGTCGGCAAGCTGGAGAAGATCTGCTTCCCGCTGCTGATCACGCTGCTGTGCGCGTTTCTGCTGCCCGATGCGGCTCCGCTGATCGGTATGCTGATGTTCGGCAACCTGATGCGTGAGTGCGGCGTGGTTGAGCGTCTGAACCAGACTGCCCAGAATGCGCTGATCAACATCGTGACCATCTTCCTCGGCCTCGCGGTCGGCTCCAAGCTGTCGGCGGACCAGTTCCTGTCGCTGCAGACCCTCGGCATTCTGGTGCTCGGCGCAATCGCGTTCAGCATCGGCACCGCTGCGGGCGTGATCTTTGCGAAGATCATGAATGTGTTCAGCAAGGAGAAGATCAACCCGCTGATCGGTGCGGCCGGCGTCTCCG
KOK=        38
KK=  332611  LL=  333780  Z=    6.00  JJ=  332581  DL=  1170
A===      111      112      113      114      121      123      124      131      132      133      134      141      143      144      211      213      214      223      224      231      233      234      243      244      313      314      323      333      334      343      413      433
B===      222      122      422      322      212      412      312      242      142      442      342      232      432      332      221      421      321      411      311      241      441      341      431      331      424      324      414      444      344      434      423      443
RRR=   42.686   -0.131    1.550    2.513   -1.020   19.869   16.301    1.317    0.055    1.941   -0.305   -2.491   -0.118    0.196    1.509    0.605    2.314   60.223   -0.298   -0.018   -0.325    1.121    0.069   -0.558   12.146   60.123   17.688    0.365   18.118   17.898    8.892    3.730
X1==    7.536   -0.368    3.088    0.778   -0.368    4.122    3.426   -0.873   -0.960    0.478    0.354    1.502    0.354   -1.077   -1.204    0.946   -1.451    7.510   -0.168    0.311    0.302   -0.864    0.196   -1.168    3.492    5.858    5.620    0.745    5.517    4.258    2.005    1.321
X2==    5.664    0.357    0.502    3.231    2.771    4.820    4.758   -1.509   -0.057    4.059   -0.864   -1.659   -0.334   -0.182   -1.253    0.639   -1.595    8.019    1.768   -0.057   -1.077   -1.298    0.354    0.478    3.478   10.263    3.147    0.490    3.284    4.203    4.435    2.824
CD1=       10        1        7        3        1        9        7        1        1        5        4        4        4        1        0        4        0       15        2        3        5        2        4        1       11       14       16        9       19       16        7        9
CD2=        9        2        3        8        5        9       10        0        2       10        2        0        3        4        0        3        0       13        5        2        1        1        4        5        9       23        8        5       12       14       12       11
CTGGGAGATCATCATCCCCGCCGCCTCCGCCTGCCGGGCCGCGTCGAGCGTCGCGTCGATCGCGGCGAGCCGCTCCGGGGTGGCGGGGTCCATCCGCCACAGCACCTGCTCCTCAAAACTCTTCCGGTCGGTCACCGGGTGCCCCACGTATTCCGGCATGAATCCCTGCCGTTTACCCTTGAAACAGAGCAGCCTGCGCCCGGCGTGATCCTGCACGATCTCGGTTTCGCCGCGCTCCTCCAGCACCTTCGTCTCAAATTGCGGGAAAAACTGCGCTTCGCACCATCCGAGCTGCCAAAGCTCAAACTGCCCCGGCGGATCGAACTGGAAAAACTCGTTCAAGTCGACATCCTGCGGCAGGCCGTCGGCGCGCCATGCGTCGAGGCACATCCACAGGCCGAAGGTTTTCTGGATCAGTCCGGTTCGCGGCACACGCGCGTAGGTGTCGCGGTATTTACGGATCATCGAAGCAGTTTCAGTCATCGCGGTTACCTTCATTTTTATAGACTGGGCATTTCATTTCTCTGAATACGGCACCCCCTTTGCCGGAAGCAAAGAGGTGATTGACAAAATTCACTTTTCAACGCATATTATGAAAACTCACTTCAACACAGGATCGACAGAATGAAACAGATTTTCAGATTTTACCCGCTTTTTCTGGCTCTCGGCATGTTGTTCGCTCCCGGCTGCGCCTCGCAGACGGTTCCTCCGCCGCCTGCCGCCCAGGCTCTCGTCGCGGCGCCGGATTATACGCAGCCCGGCAGCTGGGCGGTTCTGCCGGAGGCGGGGGCGGAACCGCAGCCTTTCGACGTGTTCTACGTCTATCCGACCGTGTTTGTCGATCCGGCGCATCCGGTGATGGACATCTCCGTGCCGAAGCTCCGGAACAAAGCGGAACTGATCGCCCGCGAGCATACCGGGATGTTTCAGGGGAAATTCAACGTGTTCGCCCCGCACTACCGCCAATGCGAGCTGAGCCGCGCGATGCCGGTGCTGGAAAAAGAACCGGTCGACCTGACCGTGCTGCAGCCCGGTTTCGACGATATCCGGCGCGCATTCCGCAACTTCCTCGCCAACCGCAACCACGGCCGCCCCTTCATCCTGATCGGCCACAGCCAGGGGGCGATGGCGCTGCTCGAACTGATGAAAACCGACCTGCCGGAAGGTTCC
KOK=        39
KK=  337201  LL=  338310  Z=    5.48  JJ=  337201  DL=  1110
A===      111      112      113      114      121      123      124      131      132      133      134      141      143      144      211      213      214      223      224      231      233      234      243      244      313      314      323      333      334      343      413      433
B===      222      122      422      322      212      412      312      242      142      442      342      232      432      332      221      421      321      411      311      241      441      341      431      331      424      324      414      444      344      434      423      443
RRR=   -0.437   -0.383    3.098   -0.091   -3.404   -1.445    0.731   -1.313    0.076  -10.374    0.619    1.641   -0.896    3.408    0.624   -1.283    1.641  229.478   -1.325    1.641    1.217    0.689   -3.756   -6.049    0.044   29.478   21.827   -0.197    2.468   10.595   16.978   37.719
X1==   -0.546    0.380    0.846    2.400    3.380   -0.234    0.447    0.846   -1.128   -1.515   -0.387   -1.140   -0.387   -1.761   -0.620   -0.234   -1.215   18.106    1.046   -1.128    1.531   -1.742   -1.157   -1.879    1.834    8.958    4.678    0.188    3.378    6.022    2.728    7.785
X2==    0.800   -1.007    3.662   -0.038   -1.007    6.177    1.635   -1.552   -0.067    6.846   -1.598   -1.440    2.313   -1.936   -1.007    5.484   -1.351   12.674   -1.267   -1.455    0.795   -0.395    3.246    3.220    0.024    3.291    4.666   -1.048    0.731    1.759    6.224    4.845
CD1=        0        1        2        4        4        1        2        2        0        0        2        0        2        0        0        1        0       23        3        0        5        0        1        0        5       17       10        5       13       19        7       23
CD2=        2        0        8        2        0       11        4        0        2       20        1        0        9        0        0       10        0       19        0        0        6        3       10        9        5       11       14        7       11       14       17       23
CTGAATGCCGAACTGCGCCTGACAGGAAACCTTGCGGGCCAGTTCCGCCAGCGCGGCGGCGGCCTGAAGGCGTTCGTGTTCGGGGACGAGGTCCATTTCCAGCGCCATGCCGAGCTCGGTCATCCCGCCGTTGCCCCACTCTCCGGCGGAATGGCGGAACCGGTGGAGCAGGGCGGTGCGCACCGCTGCCGCGCGCTGTTGCAGAGTCCGGCCGGTTTCCGCTTCTCCGAACAGCCCGGCGATGACGGCGGCGGTTTCGAGGTCGCGGATGTAGTAGGCGCTGGAGCTGAAACAGCGTTCCACGCGCCCCTCGATGCAGTTCGGGGCGCACCAGTCGGCAAGCCCGAAGTCGAGCAGCCCGTCCGCCTCCTCGCGCTCGCGGCAGTAATCGAGATAGCGGAGCATGGCCGGGAAGAATTTTTCCGGAACCCGCCGGTCGCCGGTGTGCAGATAGATCGACCACGGCAGCAGCACCAGCACGCTGTCCCAGGCCGGGCCGCTGCATCCGTTGAAGCCCCAGCCGCCGGTCGGGGCGATCGCGGGAAGCTGGCCGCTGGGCCGCTGGCTGTCGCAGAGGGTTTCGAGCCATTCGGAGTAGCTCGAAGCGGCGTCGAACAGGAACAGGCCGGTTTCGGCGGCCAGCAGCGCGTCGCCGGTCCAGCCGTTCTTTTCCCGCTGCGGGCAGTCGGTCGGGATGCCGGTGAAGTTGCCGAGGTAGGAGCGGACGGCGCACTCGGTGAGGCGGTTGAAGTTTTCGTCCGAAGTGCGGTATTCGCCGGTCCGCTCGAAAGCGCTGCATACGAATTGCGCTTCGACCGCGCACAGCTCCGCCGCCGGGTCGGAAAGCTCGATCACCGCATAACGGAAGCCGTGGTAGGTGAAACGGGGCCGCCAGCTTTCGCCTTCGGGGACTCCCGCCGCGGTATAGTGGTCGGTCTGGAATTCGCCGTCGAGGATGTATTGGGCGAGCCGTTCCGCATGGGGCTGTTCCGGCTGGCCGTCCGGCGCGAGCCGTTCGTAGTACCGGATGGTGAAGACGGTTCCGGCGGGGGCTTTGACCGTGATCCGGCACCAGCCGGTCAGGTTTTCGCCGAAGTCGGCGGTGATCCG
KOK=        40
KK=  338371  LL=  339360  Z=    7.52  JJ=  338281  DL=   990
A===      111      112      113      114      121      123      124      131      132      133      134      141      143      144      211      213      214      223      224      231      233      234      243      244      313      314      323      333      334      343      413      433
B===      222      122      422      322      212      412      312      242      142      442      342      232      432      332      221      421      321      411      311      241      441      341      431      331      424      324      414      444      344      434      423      443
RRR=   41.974    6.413    1.914    1.742    5.086    4.748    0.005    1.041   -0.219    6.488   -0.503    1.951    0.350    0.690    0.183   -0.042    1.951   57.890    0.103    0.082    1.850   -1.074   -1.538   -1.677    1.289   37.956    2.075   -0.010   21.840    8.957    9.875   13.794
X1==    6.169    4.485    3.261    2.210    3.556    1.043    1.576   -1.324    0.263    1.629    0.753   -1.402    0.753   -0.627   -0.157    0.263   -1.373    9.075    0.160   -0.517    1.072    0.838   -1.642   -0.567    0.987    6.829    1.727   -0.272    5.665    2.084    1.361    4.642
X2==    6.804    1.430    0.587    0.788    1.430    4.553    0.003   -0.787   -0.831    3.982   -0.667   -1.391    0.465   -1.100   -1.165   -0.158   -1.420    6.379    0.642   -0.158    1.726   -1.282    0.936    2.957    1.306    5.558    1.202    0.038    3.855    4.297    7.256    2.972
CD1=        8        6        6        5        5        3        4        0        2        5        4        0        4        2        1        2        0       13        2        1        4        4        0        2        4       14        5        3       15        8        5       13
CD2=        9        3        3        3        3        9        2        1        1       11        2        0        4        1        0        2        0       12        3        2        7        1        5        8        6       13        6        6       14       15       16       12
AGTCTGGCGGGTCAGGATTCCTCCCGGCGGGGCGGTGATCACCGCGCGTTCCCAGCCGGAGTCGTCGAAGCCGGGAAGCCGCCAGCCGGAAGGTTCAAGCCGGGCGTCATAGGTTTCGCCGTTGCGGAGCCCGTCGAACAGCAGCCCGCCGGTGGCGACTCGCCACGAGCGGTCGCTGGCCAGAAACAGTTCGCCGTCGATTTCCAGCTCGAACCGGAATTTCGGATAATCCCGCCACGGCGCCTTGTCGAAGTGCCAGACCTCATGGGTGTGGCAGTTGTACCAGCCGTTGCCGAGCACGGCGCTCCAGGTGGAGCGTTTCCCCGGAACCAGCCGGCCGGTCACGTCGATTTCCAGAAAACGGACCCGGCGGTCGAAAACGGAAACGGTCGGGGCCAGTTCGCTGCGGTCGATCCGGCCGCCGTCGAGCCGGAGGTCGCAGTAACCCGGCGCGGCGATCCGCACCAGCGCTTTGCGGAAAACAGCCGGGCAGTCGAATTCCCGCCGCAGGCAGGGAGCGGGCATTACTTCACTCTGAAAGGTCAATCCGGGCAGATCGCGTGTGATCCAGCGCGCCCGGCATTCCGGTTCGATTGACATGGTTACGGCCTCCTTTTTATTTAAACGTTTCAAAAAATCGGAAAAAAAGTCGTCCCGCCTCTTGACAAGCGTGACTGATTTTGGTATAATATAGGTATTGAAACGTTTAAATTGCAAGGCCGGATATCAAAATTTATGGCGATAACTCTGAATGAACTGGCGAAGCAGCTGGGGCTGTCGAATGCGACCGTGAGCATGGCGCTGCGGAATTCGCCGCGCATTGCCGCGGATACCCGGGAGCGGGTGCGGAAGCTGGCCGGCGAACTGAATTATGTGCCGAACAACTTCGGGCGCGGATTGCAGTCGAGGCGCAGCTGGCTGCTCGGCTATATGCTCGGCACCGTGACCCGTTCCTTTCTGAATGAGCTGCTGGAAACGGTCGGATTCGCT
KOK=        41
KK=  344821  LL=  345990  Z=    4.88  JJ=  344821  DL=  1170
A===      111      112      113      114      121      123      124      131      132      133      134      141      143      144      211      213      214      223      224      231      233      234      243      244      313      314      323      333      334      343      413      433
B===      222      122      422      322      212      412      312      242      142      442      342      232      432      332      221      421      321      411      311      241      441      341      431      331      424      324      414      444      344      434      423      443
RRR=    6.104   -0.011   -3.918    0.439   -0.258   76.130    8.245   -0.902   -0.002   10.888    0.705    0.806   -0.045    0.954    1.158   -0.869    0.960   34.825    1.540    0.526    0.566   -0.986    0.605    0.671   -8.833   54.761   13.513    1.249    7.086   24.098   23.286    7.328
X1==    2.108   -0.018   -1.314    0.275    0.976    6.507    1.552    0.990    0.033    2.625    0.474   -0.507   -0.093   -0.605   -1.012   -1.405   -0.646    6.583    1.958   -0.686    0.653    3.396    0.207   -1.883    5.966    8.414    3.262   -0.934    3.272    4.510    3.877    2.859
X2==    2.895    0.615    2.981    1.594   -0.265   11.700    5.311   -0.911   -0.074    4.147    1.485   -1.590    0.481   -1.577   -1.144    0.619   -1.487    5.290    0.787   -0.766    0.867   -0.290    2.925   -0.356   -1.481    6.508    4.143   -1.337    2.166    5.343    6.006    2.563
CD1=        3        1        0        2        2       11        4        3        2        8        4        1        3        2        0        0        1       12        5        1        5       10        4        0       14       18       10        4       14       17       10       13
CD2=        5        2        7        5        1       19       10        1        2       12        7        0        5        1        0        3        0        9        3        1        5        3        9        3        1       17       11        3       12       20       16       13
CAGGATCGCGCAGAGCTGCACCGCGCGCATCGCTTCAAGCAGGTCGTCGAACAACGTTTCGAGATTTTTCCCTTTCCGGGCCAGCCGCGACACGATTGAGACCACTTCGCCGGGGGCATTGCGCAGCATTGCGACCATCAGCGCGTCGAGATCGGTCCGGTCGGTCAACCCGAAGAGCGACAGCACCTGTTCCCCGGTGATCGGCGTATCGTCGCCCTGGGAGAAGAACGCGATCATCTGGTCGAGCAGGCTCTGGGCGTCGCGCATGCCGCCCTCGGCGGCCCGGGCGATCGCGCCGATCGCGCTGTCGTTGATCTTCACTTGCTCGGAGTCGCAGATCAGCCGCAGCCGCTCCGTGATCAGCCGGGTCGGGATCGGCAGCAGATCGAACCGCTGGCAGCGCGAAATGATCGTCGGCAGGACCTGATGGACTTCGGTGGTCGCAAAGATGAACTTCACATGGGCGGGCGGCTCCTCCACCGTTTTCAACAGCACGTTCCACGCCTGCTTGGAGAGCATGTGGACTTCGTCGATGATGTAGATTTTGTAGCGGCCGCCGACCGGCTGGGTCAGCACGTCTTCGGCCAGTTCGCGCATATCGCCGGTGGTGTTGCGGCTGGCGGCGTCCACCTCCATCACGTCGAGGCTGCGCTCCTCCGCGATCGCACGGCAGGATTCGCAGCGGCAGCACGGCTCGCCGTCCTGCGGATCGAGACAGTTCATCGCCTTGGCGAAGATGCGCGCGAGCGTGGTCTTGCCGACGCCGCGCGGGCCGACGAAAAGATAGGCATGCGCGGTGCGCTGCTGGCGGATCGCGTTTTCCAGCGTCCGCACCACATGCTGCTGACCGACCACGTCACCGAAGCGCTGCGGCCGCCATTTGCGGGCTATGACCTGGTATTCACTCATGGGCGCACCTCAAGCGCGGTTTCCACCGCTTCGCGCTGCATCGCGAAAACCTGTTTGAGACCATGCTCGGCAAGGTCGATCAGTTCGTTGAGCCGGGCGCGGGAGAAAGGTTCCCCTTCGGCGGTTCCCTGCACCTCCACGAGTTTGCCGGATTCGGTCATCACCACATTCATATCGACTTCGGCATTGGAGTCCTCCTCGTAGCAGAGGTCGAGCATCGGAACCCCGCCGATCACGCCGACGCTGATCGCGGCCACACTC
KOK=        42
KK=  347521  LL=  347820  Z=    6.41  JJ=  346741  DL=   300
A===      111      112      113      114      121      123      124      131      132      133      134      141      143      144      211      213      214      223      224      231      233      234      243      244      313      314      323      333      334      343      413      433
B===      222      122      422      322      212      412      312      242      142      442      342      232      432      332      221      421      321      411      311      241      441      341      431      331      424      324      414      444      344      434      423      443
RRR=   11.033   -0.229    8.027    0.494    0.419    0.343    0.314   -2.550   -0.172    0.221   -3.351   -0.234    0.665   -0.921   -2.287   -0.211    0.551    0.712    0.379    0.343   -0.097   -0.197    0.032    1.401   -0.152    0.665    0.030   -1.061   64.723    0.171   -0.942   -0.070
X1==    3.379    0.335    1.290    2.299    1.335    1.238    0.248    3.290    0.238    0.187   -0.803    0.299   -0.803   -0.793    3.335   -0.762   -0.752    2.183    1.193    1.238    0.128   -0.861    0.139    1.150    0.187   -0.803    0.128   -0.931    9.080    0.080   -0.803    0.080
X2==    3.265   -0.686    6.225    0.215    0.314    0.277    1.268   -0.775   -0.723    1.183    4.172   -0.785   -0.828    1.162   -0.686    0.277   -0.732    0.326    0.317    0.277   -0.762    0.228    0.228    1.218   -0.817   -0.828    0.238    1.139    7.128    2.128    1.172   -0.872
CD1=        4        1        2        3        2        2        1        4        1        1        0        1        0        0        4        0        0        3        2        2        1        0        1        2        1        0        1        0       10        1        0        1
CD2=        4        0        7        1        1        1        2        0        0        2        5        0        0        2        0        1        0        1        1        1        0        1        1        2        0        0        1        2        8        3        2        0
TGAATAATGACATAAAAGTTTACAACTCCAGTTAACCACAACTCAATCCGGACCGGTTCCCATGTCCGCCAACCGTAAAAATCAACACGTCATCTTGCCTAATATATCCCGGTTCCGTAAAAATTCAATTGCCGTTTTGTAATATTGTGGCGGCGTGTTGCGGTTTTCCCGGTCGAATTGTTCAGAAAAGTTCTCCCTGTTCCATGGCCGGGGAAGGCGCCGTTTCCGGCGCCGGGGCGGCGGAAGCGGCGGAAAACAGGTCGTCCTGATCCGGTTCGGGAGCGTTTTCCGGCACGACGG
KOK=        43
KK=  354301  LL=  355470  Z=    5.14  JJ=  354301  DL=  1170
A===      111      112      113      114      121      123      124      131      132      133      134      141      143      144      211      213      214      223      224      231      233      234      243      244      313      314      323      333      334      343      413      433
B===      222      122      422      322      212      412      312      242      142      442      342      232      432      332      221      421      321      411      311      241      441      341      431      331      424      324      414      444      344      434      423      443
RRR=   31.954   10.403    2.972    0.186    0.509   -1.724    1.322    2.972   -0.484   -0.588   -0.064   -0.407    8.617    7.273   -0.473    0.741    1.168   -0.894   -0.246   59.915    1.575   67.326   20.907   12.679    0.603    0.219    0.219    0.531   32.747    7.463   -0.561   -0.317
X1==    4.694    2.822    2.053   -0.222   -1.241   -1.525    5.668    2.053   -0.197   -0.513    0.262   -0.222    3.494    2.833    0.384   -0.861   -0.716    2.164    0.208    8.436    0.840    6.368    2.307    1.459   -1.017   -0.277    0.840   -0.431    6.937    2.964   -1.893    2.523
X2==    6.807    3.686    1.448   -0.841   -0.410    1.130    0.233    1.448    2.457    1.146   -0.246    1.836    2.467    2.567   -1.230   -0.860   -1.630   -0.413   -1.183    7.102    1.875   10.573    9.061    8.689   -0.592   -0.789    0.261   -1.234    4.721    2.518    0.296   -0.126
CD1=        8        5        6        2        0        0       10        6        2        3        4        2       10        8        2        1        1        5        2       15        5       14        7        5        2        3        5        5       21       12        0       11
CD2=        9        6        4        1        1        4        3        4        6        5        3        5        8        9        0        1        0        2        1       13        7       25       22       23        2        2        4        2       16       11        4        5
ATGCTGCGCCCTTCGATGCGGATGTCCCCTTTCTGCGGTTCGTAAAGCCCGATGATGTGCTTGAGCAGCGTACTCTTGCCGCAGCCGGAGCCGCCGAGGATGCCGAACACCTCGCCCGGCTTCACGTCGAAGTTCAAATTCTGCTGGAGCACATTCGAGCCGTAGCCGATGGTCAGGTCTTCGACTTCAATTTCCGGTTGTACCTTTTCCGCCATGATTCACCTCAATAACCGATAAACGAGTAAAGCACCGTCAGCAGTGCGGTCGCCACCACCACGAACAGGATCGAAATCACCACCGCTGCCGTCGCAGCCCGTCCGACCCCCTGTGCGTCGCCGCTGGAACGGAAACCGCAATAGCAGCCCGCCAGCGTGATCAGCACCGCGAAAACAAAACTTTTCAGCACGCCGAGCAGGAACGTCGTGGAATCCAGAATATCCAATGTGCGCTCCACATACGCGGCGAGCGGCAGCCCCGCGACGGTGATCCCGACCGCCAGCCCGCCGGTCAGCCCGGCGAAGTCTCCGAACACGGTCAGCAGCGGCAGCGCGATCAGCATCGCGATCAGCTTGGGCAGCACCAGATAGGCGGCCGGCCGGATACCGAGCGTTTCCAGAGCGCTGATCTCCTCATCCACCTTCATCGTGCCGATTTCGGAGGCGAAGGCGGAACCGGCCTGGCCGGTCGCGATCAGCGCCACCATCAGCGGGCCGAATTCCTTGAGCACCGAAAAGCCGACCATGTCCACGATGAAAATTTCAGAGCCGAATTTGCTGAGCTGGATCTGGCCGTTGATCGCCAGCACCCCGCCCATCAGGAAGCAGATCAGCAGCACCAGCGGCAGCGACTGCGCACCGCAGAGATCGAGATAGTACAGAGTCTCCTTGAGCCGCAGCTGCCGTTTCTGCCGCAGCAAGGGCAATGCCGAGGCGACCCGGCCGATGAAAACCACCGGTTCGGTGACGGAGTCCGGCAATTGAAAGCGCCGGGAAGTTTTCGCTCGGTTTTCCGCCAAGGGGACGCCTCCGGGTCAGTACATCCGCTGCTGCACCTGCCGCTGCGGTTTGATTTTGGGTTCTTCCAGATAAAGGGAATACCACAGGTCGCCGAGTCCGGCATTGTTGAAATGCTTGTATTTGCCGTTGACCAGCCGGTCGCAGTTTTCGATCA
KOK=        44
KK=  357331  LL=  358440  Z=    5.08  JJ=  357301  DL=  1110
A===      111      112      113      114      121      123      124      131      132      133      134      141      143      144      211      213      214      223      224      231      233      234      243      244      313      314      323      333      334      343      413      433
B===      222      122      422      322      212      412      312      242      142      442      342      232      432      332      221      421      321      411      311      241      441      341      431      331      424      324      414      444      344      434      423      443
RRR=   51.012    3.481    3.818   -0.678   11.695   -1.760    0.345   -1.246   -0.821   -0.539    2.588   -0.396   -0.533    5.517    0.008    1.410    1.549   -0.197   -0.281   49.349    4.520   63.951   19.076    9.441    1.232    1.345    0.112    0.133   20.420   14.693   -0.584    2.608
X1==    7.630    0.955    1.677    1.814    3.998    1.098   -0.817    4.270    2.416    0.434    0.549   -0.187   -0.606    3.042    0.194   -0.879   -1.494   -0.842    0.598    5.052    2.215    7.666    4.729    1.942   -1.814   -1.762   -0.641    0.333    6.476    1.965   -1.762    3.469
X2==    6.686    3.646    2.277   -0.374    2.925   -1.603   -0.422   -0.292   -0.340   -1.242    4.711    2.124    0.879    1.813    0.041   -1.603   -1.036    0.233   -0.470    9.768    2.040    8.342    4.034    4.862   -0.679   -0.763   -0.175    0.401    3.153    7.476    0.331    0.752
CD1=       12        3        5        5        7        4        1        9        6        4        4        2        2        8        2        1        0        1        3       10        7       16       11        6        0        0        2        5       17        8        0       11
CD2=       11        7        6        2        6        0        2        2        2        1       12        6        5        7        2        0        1        3        2       18        7       19       11       13        2        2        3        5       11       20        4        6
AATTCAGTTCGGAAACGCCTCCGCCCAGCAATTCGACCAGCTTGTCGTTGACGATCTTGACGACCTGCTGGCCGGGGGTGACGCTTTTGACCACATCCTGGCCGACGCATTCGGTTTTGACCGCCTCGATGAATTCGGCGACCACGTTGAGGTTGACGTCCGCATCCAGCAGCGCCAGCCGGATTTCCCGCATCGCGTCGGCGATATTCGACTCGGTCAGGGTGCTCTGCCCCCGCAGCTTCCGGAAAACGTCGTGGAGTTTGTCGCTCAGTGACTCGAACATTATTCAGTCTGTCCTTTTTTATTTTAATATATCCATATTACATAATATCATTTTAATATATCTTGGTTCGTGCTCAACTTCAAGAGAACCTTTGAAACTTTTGCGGGGAATCCTGCGCGGGAGAAGGGGAACTGGAGCGATATCGGAAAAAAAGCGTTTTGAAATTTCCCCGTCCGGTTGCTTTTGCCGTCCGTTCATGGTAAATTATACCGCGTGAGTGCAAACCAACCATTGCCATAAGGAGAATCGTCAAATGCGCAGTGATACTATGAAAAAGGGGCCGGAACGGGCTCCGCACCGCGGGCTGATGCGCGCGACCGGCCTGAAAAAAGAAGATTTCGACAAGCCGTTCATCGGCGTATGCAACTCCTATACCAACATCGTCCCCGGCCACTGCCATCTGAAGAAGGTCGGCGAAATCATCTGCGACGCGATCCGCGAAGCCGGCGGCGTGCCCTATGAATTCAACACCATCGCGGTCTGCGACGGCATCGCGATGGGCCACAAGGGGATGAAGTACTCCCTCGCCAGCCGCGAAATCATCGCCGACAGCGTCGAAACCATGGGCACCGCCCATCCGTTCGACGCGATGATCTGCATCCCGAACTGCGACAAGGTGGTGCCGGGCATGCTGATGGGCGCGATGCGGCTGAACATCCCGACCATCTTCGCCTCCGGCGGCCCGATGCGCGCCGGGAAACCGCAGGCCGAAGGCGGTCCCGACACCGACCTGATTTCGATTTTTGAAGGCGTCGCGGCGAACCGGATCGGCAAACTCAGCGACGAGGGGCTGGAGGCGCTCGAATGTTCCGCCTGTCCCGGCCCCG
KOK=        45
KK=  358441  LL=  358740  Z=    4.89  JJ=  358441  DL=   300
A===      111      112      113      114      121      123      124      131      132      133      134      141      143      144      211      213      214      223      224      231      233      234      243      244      313      314      323      333      334      343      413      433
B===      222      122      422      322      212      412      312      242      142      442      342      232      432      332      221      421      321      411      311      241      441      341      431      331      424      324      414      444      344      434      423      443
RRR=   -0.104   -0.522    1.594   -0.160   -0.234   -0.163    0.213    5.602   -0.163    0.180    0.221    0.269    1.059    1.188    0.055    0.213    0.213   -0.261   -0.187    0.271   -0.028   61.573   10.557    3.033    0.725   -1.351    0.080   -0.276   11.899    3.691   -0.282    1.014
X1==    0.655   -0.289    2.322    0.429   -0.289    0.433   -0.478    3.322    0.433   -0.290    0.838    0.429    0.838    1.055   -0.289   -0.567   -0.478   -0.474   -0.399    0.433   -0.108   10.062    2.062    3.210   -1.167   -1.070   -0.108    0.245    3.987    1.237   -1.070   -0.826
X2==   -0.159    1.810    0.686   -0.372    0.810   -0.375   -0.445    1.686   -0.375   -0.621    0.263    0.628    1.263    1.126   -0.190   -0.375   -0.445    0.551    0.468    0.625    0.258    6.119    5.119    0.945   -0.621    1.263   -0.742   -1.124    2.984    2.984    0.263   -1.228
CD1=        1        0        3        1        0        1        0        4        1        1        2        1        2        2        0        0        0        0        0        1        1       11        3        4        0        0        1        3        8        4        0        1
CD2=        0        2        1        0        1        0        0        2        0        0        1        1        2        2        0        0        0        1        1        1        1        7        6        2        0        2        0        0        5        5        1        0
GCTCCTGTTCGGGCATGTTCACCGCGAACAGCATGAACTGTCTGTGCGAGGCGCTCGGCATCGCGCTGCCCGGCAACGGCACCATCGCGGCCGATTCCCCCGAACGCGTCGAACTCTGGAAGCGCGCCGCCCGCCGCGCGGTCGAACTGGCCAGAATGGAAAATCCGCCGACCGCAAAGGATTTCGCGACTCCGGCCGCGTTCCAGAACGCGCTCGTGCTCGACATGGCGATGGGCGGCTCCTCGAACACCGTATTGCACACCCTCGCGGTCGCGACTGAAGCTGGCACGAAGCTCGACC
KOK=        46
KK=  360721  LL=  361890  Z=    9.94  JJ=  360721  DL=  1170
A===      111      112      113      114      121      123      124      131      132      133      134      141      143      144      211      213      214      223      224      231      233      234      243      244      313      314      323      333      334      343      413      433
B===      222      122      422      322      212      412      312      242      142      442      342      232      432      332      221      421      321      411      311      241      441      341      431      331      424      324      414      444      344      434      423      443
RRR=   28.674    3.488    5.777   -0.185   -0.439   33.397    0.549   -0.273   -0.598    8.608   -0.109    0.438    0.246    3.561    1.506   -2.344    2.313  170.171    0.093   -0.731    6.218    1.804   -2.744    2.587    4.536   21.622    5.627    0.413   11.650   12.205   22.853   34.618
X1==    3.587    2.965    1.979    2.265   -0.373    6.430    1.127   -0.778   -0.704    2.995    0.337   -0.299   -0.760   -2.002   -1.208    1.436   -1.527   13.397   -0.101    0.723    1.998   -1.225   -0.658   -1.404    2.405    6.372    2.608   -0.510    4.866    2.517    5.824    5.336
X2==    7.994    1.177    2.919   -0.082    1.177    5.194    0.487    0.351    0.850    2.874   -0.324   -1.463   -0.324   -1.779   -1.247   -1.632   -1.515   12.702   -0.924   -1.012    3.113   -1.472    4.173   -1.842    1.886    3.393    2.157   -0.810    2.394    4.850    3.924    6.487
CD1=        6        5        5        6        1       11        4        1        1        8        4        2        2        0        0        4        0       20        2        3        6        1        2        1        7       15        7        3       15       10       14       16
CD2=       11        3        7        2        3       11        3        3        4       10        3        0        3        0        0        0        0       24        1        1       11        1       12        0        8       10        9        5       12       18       11       22
GCCTTTGATGATGACGCCCATTTGTCCGGCGAGTTCGGCGGCCTGGAACAGGGTGACTTCGGCTCCCCGCAGCTCCGGGCCGCCGAGGGAGAGGGTGGGGGCCTGCAGACGGCAGGAGGTGAAATCCACCCCTTTCAGCGGGGTTTTGAAGAAGTTCACGCGGATCAGCTCCGAATCATCCGGCAGCAGGGCTTTCAGGGTGCATTCGGTGAAGGCGGCGTCGCTGAGGTTGCAGCGGCGGAACAGGACCCGGTCGAAAATCGCGCCGTGAAAGTTCGCATACTCGAAGTTGCAGCCGATGGCGGCGGCGTCCCGGAAGCGGCCGCGGGTGAAGTCGGCTCCAAGTCCTTTGACGGAGTGGAATTCGCACCGCCGGAAGCCGCATTCCGCGAACCGGCAGTTGGAGAAATCGCATTCGCGGAACACCGTGTCGGTGAAATCGCAATGGGTGAAGTCGCAGCCGGAAAAGCGGCAGTTTTCCAGAATCACATGCTCGAACGGAGTTTCGGCGAACTCCTCGCCGGCTGCGGAAACGCCCCGGATCAGACAGTCGAACACGTCGCACTCTTCACGGCGGCTTTCGGAAACGAGTTCGCGCAGGCTTTCACGGACGGCGAGGCGGCCGCCGACTGACGGCTTGGCAATTTTCATCGGGATTTTTTCCTGTTTCACATTTCATGGAATTGTTTTGTCCAATGTAGCCGGTCAAAACGGAATATCAAGCTGCGCAACGGGGTTGACAAAAGATTTCCGGCGGGATATGGTAGAAAAAAGGAGATGGAAATCATGCAGAAAATCGACCGTATCGACGCCGGGAAGCCGTTCGACTTCGGACGGACCTCCGGGGATTATGGACGTTACCGGGATATTTACCCCGCGAGTTTGTACCGCAAGCTGCGGACCTTCGGCGTGGTGACGCCGGGCAGTTCGGTGCTGGATGTCGGCACCGGCACCGGCGTGCTGCCGCGCCATCTGGCCGACAGCGGCGCGAACCTGACCGGAACCGATATTTCACCGGAACAGATCAAGGAGGCGCGCCGCCTTTCCGAAGGGCTGCCGATCCGCTACGAAGTCGCGACTGCGGAGAACGTGCCGTTCCCCGACCGCAGTTTCGACGCGGTGACCGCCTGCCAGTGTTTTCACTATTTCGACCCGGATCGGTTCACCGCG
KOK=        47
KK=  368941  LL=  370080  Z=    6.89  JJ=  368941  DL=  1140
A===      111      112      113      114      121      123      124      131      132      133      134      141      143      144      211      213      214      223      224      231      233      234      243      244      313      314      323      333      334      343      413      433
B===      222      122      422      322      212      412      312      242      142      442      342      232      432      332      221      421      321      411      311      241      441      341      431      331      424      324      414      444      344      434      423      443
RRR=   17.209   -0.123    9.247    0.302    0.056    7.080    0.330   -0.907   -0.223   -0.003    1.137    1.635   -0.916   -0.101   -1.078   -0.403   -0.392  101.901   -0.640    0.244    4.514   -0.444    0.462   -4.688   -2.690   14.322   20.992    0.177   14.926   14.926    8.726   27.798
X1==    3.382   -0.686    1.409    2.123    0.314    2.847    0.306   -1.171    0.398   -0.001    1.014   -1.210    2.142    0.321    1.314   -0.419    0.306   11.095    1.657    1.214    2.578    0.237   -1.905   -1.449    1.745    6.653    4.788    0.151    3.817    3.817    3.270    4.585
X2==    5.088    0.179    6.562    0.142    0.179    2.487    1.079    0.774   -0.562    2.459    1.120   -1.351   -0.428   -0.315   -0.821    0.963   -1.282    9.184   -0.386    0.201    1.751   -1.873   -0.242    3.235   -1.542    2.153    4.384    1.170    3.910    3.910    2.669    6.063
CD1=        4        0        3        4        1        5        2        0        2        3        5        0        7        4        2        1        2       16        4        3        8        4        0        1        6       15       12        7       17       17        9       19
CD2=        6        1       11        2        1        5        3        3        1        9        6        0        3        3        0        3        0       13        1        2        7        0        3        9        1        8       12       12       19       19        9       25
CTCCGCGCCGTATTCGTCGAGCGCGAACGCGCCGGTGGCGAAGATCACTCCATTTTCACTTTTTACCCCGGAGAGATCGACCGGCACCTCCGGCTGCGCTTCCCCGTTGCGGGTGATCGCGAGCGTCAGGGTGCGGAACTCGGAGTTGGTGCTTCCCTTGCCCTCCCATTCCACGAGGTCGACCGGTTTGTAGCCGGGGTCTTTTTCGGGATAGGTGAAGACCAGTTCGGCCCTGACCGGCGGTTTGGGCGGCTCTTTTTCGTTTTCCCCTTTGCCGCCGTTCTCTTCCGGTTCCTTTTCGGGATCGGCGGCGGACTGCGTTGAGCGCTGTTGCGCCGCGATCCGGTCGGACATGCGGACATGGAAATCGCCGGTCAGGATCGGCACCGCAACCACCCCGGCCAGCCACAGCGCGCACCAGAGCCACGGCCGCCACAGCAGCCGGGGGAGCGGGCGGGGGCCGGCGGAGCGCCAGAAGGCTTCGGCGCTCTCCAGCTGCGCTTCGCGGAGCGGGTTCCGTGGCTCCTCCGCGAGCTGGACGGCGGCTTCGAGCCGGTTGGCACTGCCGGGAAGCTCCCGGTCGACGCGGGCGGCGGCCTCACGGAGCGTGTTCCGGTTCAGAAAACCGAAGCAGGCGGCAAGCACTCCGGCCGCCGTGCCGCCGTACCCGGCCCACTGAAAGAGGGCGGGATCGAAGGTCAGGACGGCCATCGCCGCCGCGGTCAGCAGCAGCGGCAGCCAGCAGAGCGCCGCGCCGGCGGCGAACGGGCGCTCGAAGTTCCGCCAGAAGCGGATGGTCCGCAATGTGTGTAAAAGCTGGTTCATCGTCGGCCTCCTTATAGCGCGGTCCGGTTGGCGAGCGCCAGCTCAGAAACGAGGAGCAGCAGCGCCGCGAGGATGAAATAGGCGTAAAGTTCGGTTTTGCCGCCGCCGGTCTGTGCGGCGGCTGGGACGATCACGCCCGGAGCCGCCGTCCGGAACTGTGCGGCGCGGTCATCGACCGGGTCCGGCGCGCAGTCCGACTCCTCCGGGGGCAGGTTCACGCTGAAGAGCCGTTCCCCGGCCCGGTAGTTGCCGGGGCGGTCGAAAGTCAGGAACCCGCCCGCCGCCTGAACCGGCTTCGGACCGGAACCGTCATCG
KOK=        48
KK=  378631  LL=  379740  Z=    5.58  JJ=  378541  DL=  1110
A===      111      112      113      114      121      123      124      131      132      133      134      141      143      144      211      213      214      223      224      231      233      234      243      244      313      314      323      333      334      343      413      433
B===      222      122      422      322      212      412      312      242      142      442      342      232      432      332      221      421      321      411      311      241      441      341      431      331      424      324      414      444      344      434      423      443
RRR=   38.466    6.495    4.821   -0.273    0.714    0.133   -0.083   12.215   -0.117    1.205   -0.486    4.492    3.608    3.032   -1.809    1.228    0.642    6.416    0.157   24.788   12.344   22.532   13.189    0.605    0.098   -0.691    0.129   -0.109   33.201   15.122    0.197    5.935
X1==    5.254    3.208    2.950   -0.697    0.590   -0.760    0.589    2.226   -0.064    1.707   -0.640    4.314    2.787    1.019    1.463   -1.455   -0.785    3.157   -0.215    5.499    2.604    4.176    3.079    1.372    0.551    0.503   -0.171    0.547    5.966    3.227   -0.640    3.683
X2==    7.321    2.025    1.634    0.391    1.209   -0.175   -0.141    5.488    1.832    0.706    0.761    1.041    1.294    2.976   -1.236   -0.844   -0.818    2.032   -0.729    4.508    4.740    5.396    4.284    0.441    0.179   -1.375   -0.754   -0.200    5.565    4.686   -0.307    1.611
CD1=        7        5        6        1        2        1        3        5        2        6        2        8        8        5        3        0        1        7        2       10        8       11        9        6        4        4        3        6       18       12        2       13
CD2=       11        4        5        3        3        2        2       11        5        5        5        4        6        9        0        1        1        5        1        9       12       13       11        4        4        1        2        5       18       16        3        9
TCCGGGAACCGGCGGCGGTGAAAATTGGCGATTTTCTGGTAAGCGGCCAGGGTGTCATCGACTTCCAGCACCGGAACCGGACACGGTTCCGGCAGTTTCTCCGCCCGGTCGCGGCGGATGCAGAGCCCCCCGGCTCCGGCGGCGACCGCCTGGGCGAGATAATCGTGCGCATCGAACTTTTCACCGGGAAGAGCAAGGAATAACCGCCCTTCACCGGCGACGCGGGTGTCGGTGTAGACCGCAACGGCCTCCGCCGGCAGCCGGCCGTCCCGCCAGCTGCCGCGGGTTGCTTCGGCCAGCTCTTTTCCGGTGAAAGTCGGGTTCTTCATGGATGCAGGCCGCCTCAATCGTTGATGTTCCAGACATTCCGGACCTTGTCGCCGCGGAAGATCACGCGCACGGTTTCGGTGGGCGTCAGCCAGTAGAGCCAGGTGTCGAGGCGCGGATTCGGGGTGCGGATCGCCGGAGGCGGCCCGTAGGCGAGCAGCACGTCGCGGCGGTTCATGCCGGCGACGACCTCGCCGCGCCGGATGCGTTCGAGCGTCTTGGGCGGAATGTCTTTCAACAGTTCATCCGGCGGCGTGGTGGTGAAGGTGTAGCCGATGAAGTCCCGCATCGTGCAGAGCCGGGTGCCGGAGTCGAATTTGATCACGTAATTGTGCCCCGCCGTGTCCTTGAAGCGGATCGCGCCGAAACTGCCGGTTCCGACCGGCTCGATTTCGGTGCCGACCGGGATGAAACTGCCCTGCTGGATGTTCAGGCAGCTGATCTCCTCCGGGTCGGTGTACCAGATGTTGTATTGGGTATAGATTTTCTGGCCGACTCCCTGCTGGAGCGCCTCCGAAAACACCACCGGGTCGGCGCAGCCCGCACCGACCAGAACTCCAATTGCGGACATCAGCAAAGCCAACAGGCGAAAACGCATCGTAAAATCCCCTTCCCGAAAAATATTGAACAGTAACCTTTATAATCTATAATCCCGAAGCGGTTTTCGCAAGTGTCCGCATGAAAAAAGCGGACGGTTTTCCGCCCGCTTTTCCTCCAACTGTTTTTCTATTTGCCCAGAAACACCTTTTCGAGGTCCACTTTGGCATAGGAATTCAGCGTGAC
KOK=        49
KK=  382081  LL=  382920  Z=    8.50  JJ=  382081  DL=   840
A===      111      112      113      114      121      123      124      131      132      133      134      141      143      144      211      213      214      223      224      231      233      234      243      244      313      314      323      333      334      343      413      433
B===      222      122      422      322      212      412      312      242      142      442      342      232      432      332      221      421      321      411      311      241      441      341      431      331      424      324      414      444      344      434      423      443
RRR=    2.885   16.154   -1.617    0.620    0.805   50.358    0.189   -0.157    0.290   -0.198    2.074    0.216    0.101   -0.848   -0.507    0.450    0.833   22.121    2.456    0.345    1.574    3.185   -2.786   -1.364   -0.164   20.870   -1.735    0.157   30.657   20.660    0.385   -0.871
X1==    2.030    6.630    0.924    0.279    0.869    7.193    0.846   -0.054   -0.176    0.799    1.665    0.279    1.665    1.339    0.869   -1.097   -0.634    3.172    2.025    1.666    0.622    3.535    2.825    1.057   -0.139    3.172   -1.145   -0.224    6.544    3.653    0.158    0.761
X2==    1.421    2.436   -1.750    2.225    0.926    7.001    0.224    2.906   -1.646   -0.247    1.246    0.776    0.060   -0.633   -0.584   -0.410   -1.314    6.975    1.213    0.207    2.528    0.901   -0.986   -1.290    1.184    6.579    1.516   -0.701    4.684    5.656    2.431   -1.144
CD1=        3        8        2        2        2        9        3        1        1        2        4        2        4        5        2        0        1        5        5        3        2        7        6        5        1        6        0        1       11        7        2        3
CD2=        4        5        0        5        3       14        2        8        0        4        5        3        3        1        1        2        0       13        3        3        9        4        1        0        7       14        7        5       14       16        7        2
TTTTCCACGGTCTGCTATGATGTGCGGAGCGGATATGCCGAAGCGCTGGCCGCGTTCGAAGCGGAGGGGAGGCGGAATGTCGCGCTGGCAATCCGGGAACAGCCTGAATTCGATTCGATCCGGGCCCGCCGCCGCGCTTTTCGGGAACTGTGTCCGCACGGACAGATTTATGCGTTGCCGGAGGCGGATTGCGATATGCGCGAGGCGGCGGAAAAGCTGGTCAGGACCTTCATCCGGCCCCGGGAAATCGATGCGGTGATTCTGCAGAATGATGTGTGGGCGTTGGCGCTGCTGTTTGAGCTGCTGCATTGCGGAGTCCGGGTGCCGGAGGAAATTTCGCTGGTCGGGCAGGATAATTCGCAGTTCTGCCGCTGCACGCGTCCGGCGCTTTCGACGATCGATTCAAACCTGAACGGTCTGGGAAAGGCTGTGATGGAATCAATGCTTGAACGGATTGCGGAACCGGATGCGCCGCTTCGCGCGGTAAGCGTCGGAACCTGGCTGATCAGACGTGAAACAACGCTGGGATAACAAGCTGTGAAACGGGAGCGTCCGGGCTGAGTCGGTTAGAATGGCATCAGCTGGGGGAATTCGGTATTGTGAATATCTTCGAGCCGGTGTATCCATTGTTTACAAGCGGGGTGTAGGGAGGATGGAAAAAATGATGAATCTCAAATATGGCGCGATCGTATTTTCTGTCGATCAAGGCGGTAATTTGGGCTTCCGGTGCGGAAACGTGGTTGTGACCGGTTGCCGTCCCGAACTGATAATTGACGATGCCAGGGTTGTATCCGATGTCCGAATTTGCCGGACGGAAGATGGGATTCGCTTGGAAGGTCT
KOK=        50
KK=  386401  LL=  387480  Z=    5.29  JJ=  386281  DL=  1080
A===      111      112      113      114      121      123      124      131      132      133      134      141      143      144      211      213      214      223      224      231      233      234      243      244      313      314      323      333      334      343      413      433
B===      222      122      422      322      212      412      312      242      142      442      342      232      432      332      221      421      321      411      311      241      441      341      431      331      424      324      414      444      344      434      423      443
RRR=   27.187   23.565    5.295   17.063   -1.784   18.761    1.364   -0.040   -0.290   -1.245   -0.448    0.714    0.469   -0.801    2.237   -1.282    1.613   23.239    0.439    0.008   11.930   -0.310    0.626   -6.386    0.867   23.781    1.473    0.605   32.874    2.258    4.272    7.472
X1==    8.368    4.484    3.676    3.049   -0.648    2.127    1.640    0.052    2.127    2.070   -0.324   -1.547    1.585   -0.616   -1.381    0.706   -1.578    4.119    1.545   -0.005    2.660    0.242    0.242    3.849   -1.443    3.494    0.594    1.915    6.987    0.818    2.221    3.286
X2==    3.249    5.255    1.440    5.597    2.755    8.819    0.832   -0.755   -0.136   -0.601    1.381   -0.462    0.296    1.302   -1.620   -1.815   -1.022    5.642    0.284   -1.815    4.484   -1.284    2.590   -1.659   -0.601    6.807    2.479    0.316    4.705    2.760    1.923    2.274
CD1=       13        8        7        7        1        5        5        2        5        5        2        0        5        2        0        3        0        8        5        2        6        3        3       10        0        8        3        5       14        4        6        8
CD2=        8       11        6       12        7       19        4        2        3        3        6        2        4        5        0        0        1       13        3        0       13        1        8        0        3       16        9        6       14       10        7        9
CTCCGGCTGCCCGGCGAAGAATATCGGGGAGTCAAACTGAAAGCCGATGGAACGGAGTTGCTTTGCCCGCCTGTCCCTTCCAGTGATAAAAAAGCGATTATTTTCAGGCGACAATGCCGGGAGCTGCGGATTCCCGATCAGAACGGCGAGTGGATTCTGAAAGGCGACTTCCATCTTTTGCTCCAGGACAACCGCTGTTTCAGGAACGGAAAGGATTTCGAGCTGCGGCTGTCATTCACACGGCTGAAACCGCCGGCGCGTTACCCTGCAACTCTTGACCTTGATATTGAATATCGTACTGCGGTTTGGACTGCGCTTGACCTGCGGGAAGCAATGAATATGGGAGTTGCCGATGAGGTCGCCAATGATGGAAGCGGGGGATGGACCGATCAGGGAAGCGAAAACGACCTGCGGATGCTCTGGCAGGCGCCGGAGAAACATCCCCGGGAATTTACCCTGACTGATCCCGCAAAGAATGGCGGCAAGGGGTGCATCATGCTGCGTGGCAAGGCTCGGCCTTATTTTCCGGAATCCGCTTCCGTGGAATTGACAGGAAAACCTCATGGGAATTTCCTTTATCTTCTGCATGCATTGGCATGGCGGGGAACTGCAGCCGACCTTGGAACCGTCACGCTGATCTATGCTGATGATTCCGAGCAGGATATTCAGGTCTGTTCGGGGCGTGAAGCGGATAACTGGTGGCAGCCGTCTCCGCTGGCGAATGGCTCAGTTGCCTGGATTGGAGAAAATACCAGCAGTTACGTCGGCTTGTACCGTTCCATGTTTCCCATTCAAAACAAACCGATCGCCAAAATCATATTTCAATCTGCCGGAAATGCAGTCTGGGGGATTCTTGCAGCGACCGTTGGTGATTTCGAGATCCCGCGCAAACTTGAGAGCCCGAGTTATATTCTGGAAAATAGCGAATGGAAGAAACTTTCGTTCGATAAGGATATTCTAAAAGGGTCCGTGCTGGATTTTTCGGCGCGGCTTGATGCGCCGGCCGGTAAGTATGGTCCGGTTGTGGTTCGGAACGGACGGTTTGAATTTCGCGATCGCCCGGGCCAGCCGGCTCGTTTT
KOK=        51
KK=  389761  LL=  390810  Z=    4.58  JJ=  389761  DL=  1050
A===      111      112      113      114      121      123      124      131      132      133      134      141      143      144      211      213      214      223      224      231      233      234      243      244      313      314      323      333      334      343      413      433
B===      222      122      422      322      212      412      312      242      142      442      342      232      432      332      221      421      321      411      311      241      441      341      431      331      424      324      414      444      344      434      423      443
RRR=    7.151    4.420    2.358   -0.588   -2.436    2.214    2.478   -1.234    0.669   -2.258   -1.760    1.522   -0.655    0.098    0.511   -4.442    1.522  111.429   -0.021    0.329   -1.196    1.251   -0.029   -0.991    3.084   17.399   42.519   -0.087    7.208   38.153    7.392    5.017
X1==    2.524    1.411    1.946   -0.194   -0.589    2.421    2.047   -1.018   -1.134    1.866    3.964   -1.106    1.476   -0.054   -0.589    3.310   -1.232   11.527    0.103   -0.245    1.357   -0.702    0.418    0.605    1.192    2.098    3.784    0.077    6.536    5.255    4.586    0.986
X2==    2.833    3.133    1.211    3.025    4.133    0.914    1.211    1.211   -0.590   -1.210   -0.444   -1.377   -0.444   -1.827   -0.867   -1.342   -1.236    9.667   -0.203   -1.342   -0.882   -1.781   -0.069   -1.639    2.587    8.294   11.236   -1.128    1.103    7.260    1.612    5.087
CD1=        3        2        3        1        0        4        4        0        0        5        9        0        5        3        0        5        0       16        2        1        5        2        4        5        4        6        9        5       21       18       10        8
CD2=        4        4        4        6        5        3        3        4        1        2        3        0        3        0        0        0        0       13        1        0        2        0        3        0       10       20       25        6       11       28        7       22
GTCTTCTGTCCCGACCCGTTCGGGCAGGGGGAACGCAAGCAGTATCTCCACTCCGAGTTGCGCAGCGGCTGTGTGTGGGAACATAATATGGCGGGCAAACAGCTGCTGCTGTGCGGCGAATTCTTCGGCGCGTGGCGCACCGCTGACGCAAGGGCGGCGCTCGACTATCTGGTTTCCCGCCCGGAGACGGACCCGGCGCGTCTCGCGGTGACCGGCGCTTCCGGCGGCGGCACGCTTTCGAGCTACATCTATGCGCTCGACGAACGGCTGACGATGGCGGCTCCCGCCTGCTACATCACCACCTTTCGCCGCAATTTTGAAAACGAGCTGCCGGCCGACGCCGAGCAGATTCCGCCGGGCCTGTGGGCGGCGGGCGGCGAGATGGCCGACTTCCTGATCGCGCGCGCGCCGCATCCGGTGGTGATCCTCGGCGAGCGGGACGACTTTTTCGATGTGCGCGGCGCGCGGGAGAGTTATGAGGAGGTCCGCCGGATTTACGCACTGCTCGGCGCGGAGTCCGAGGTGAAACTGGTGATTGGCGACGGCGTCCACGGCTACGGGCTGCAACTGCGCGAGGCGATGTACGGCTTTTTCACCAGGCACTGGTTCGGCCGCGAGGATGCGCCGGAACCGCCGTTCGAGGAGTTCCCGGAACCGGAACTCAGGGTTACGGAACCGGGGCAGGTCGTGCGGCTTCCCGGCGAACTCACGCTGCCGGGATGGCTGGCCCGCCGCGCGGCGGAGCTTGTCCGCAGCCGTTCGCCCGAACCGGCGCGGATTGCGGCATTCCTGCGCCGGGCGCTTCAGGTTCCGGCGGAGACGGCGGCGCCGGAGTTCCGTGTGCTGCGCGGTCGCCCCGGTGAAAACGCGGTCTCCTGCTTCGCGTTGCGGACGGAGCCGGAGTGTGAGGCGTTCCTGCACTGCCGGGGCGGACTTGCCCGGTTCAGCCTGCCGCGGGGGAAACGCTGTACGCTGTATGTTTCACATCTCGATGCGGAGACGGAGCTTGCCGCCGGGCTGCCGGAGGAGAGCGGCAACGAAGTGGTCTTC
KOK=        52
KK=  393601  LL=  394500  Z=    5.07  JJ=  393361  DL=   900
A===      111      112      113      114      121      123      124      131      132      133      134      141      143      144      211      213      214      223      224      231      233      234      243      244      313      314      323      333      334      343      413      433
B===      222      122      422      322      212      412      312      242      142      442      342      232      432      332      221      421      321      411      311      241      441      341      431      331      424      324      414      444      344      434      423      443
RRR=   11.382   -0.078    0.259   -0.113    0.684   17.236    2.515    0.306    0.067   -2.263    0.547    1.533   -0.428    1.466    0.684   -1.377    1.533  115.720    0.513    0.805   -0.016   -0.186   -0.914   -1.468    4.755    7.081   43.155    3.104    3.926   -1.989   36.347   50.645
X1==    2.487    0.384    0.091   -0.058   -0.616    2.798    0.648   -0.909   -0.088   -0.484    0.826   -1.034   -0.646   -0.813   -0.616   -1.050   -1.135    9.389   -1.245   -1.050    0.048   -0.172   -0.845   -1.018    2.691    5.977    6.576   -1.111    1.487    2.044    5.241   13.173
X2==    4.576   -0.204    2.828    1.933   -1.110    6.161    3.883   -0.336   -0.767    4.676    0.662   -1.482    0.662   -1.804   -1.110    1.311   -1.350   12.325   -0.412   -0.767   -0.332    1.082    1.082    1.442    1.767    1.185    6.562   -2.794    2.640   -0.973    6.935    3.845
CD1=        3        1        1        1        0        4        2        0        1        1        3        0        1        1        0        0        0       12        0        0        2        2        1        1        5       10       11        1        6        7        9       27
CD2=        7        1        7        5        0       11        7        2        1       14        5        0        5        0        0        4        0       18        1        1        3        5        5        5        8        6       16        0       13        4       17       16
CTCCTTGCAGGCGTCGGTGAAGGCTTTCAGGTTGGCGAGATCGCCGAAGAAAAAGTGATCCGACGGCGCGATGATGTAGCCGGCGTGGTCGCGGGTGGCTTCGAAGCAGTCGAACACCATCCGGCGGACCAGAGCCGGGTTGCCCCGCTCGAACCCGGCGTTCTGGTCGAAGCCGCCGATGAAAAAGAGCCGGTCGCCGACCCGTTTCGAGGCTTCCGCGAGGTTGCAGTCGCCGCCCATCGACGGCGGAGTCATGGTTTCGAGGCCGTCGGCGCCGGATTCCACGGCCAGTTCCAGCATCGGCATCAGGCCGCCGCAGAAGTGGTTGACCACCTTGAGGCCGATTTCATGGAAAAGCCGGTTCTGGGCGGTGTCGTAAGGGAGGCCGAACTCCCGGTAGAACTCCGGGCTGATCACCGTGCTCGAACCGGCTCCGCCGCCGACTTCGACCATATCGGTGCGGGCGCCTTCCCAGAAACGGGTCGCCTTCAGGGTTTTGGCGAGGATTGCGTCGAGGATGTGGTGCAGTGTTTCCGGCTCGTCCATGCCGAGCAGGATCGCCTCCTGGGTGCCGAAGAGCGTGCAGAAGCTCTGCCACGGGCTGCCCTGTCCCGGTGAAAACGGATGGGAACGGACGATGCCGAGGTCGCCGAGCTTTTCTCGGACTCGGGCGATTTCACTGAGGTCGGCGCCGGATGGCTCCGGGCTGTAACGGTCCCACAGCTCGAAATCCGCAATTGTTTTGAGCAGCGGCTCGGTGTCCCACGCGGTGAACGCATTGCGCGAAACCACCTTGTGCAACGTGCCGCCCGGCGTGGTGATGAACTCCTCGTGGGTGTGGTTGCCGTCGGCGTCGGTGCCGAGGTCGACGGTTTTGACCTGCCATTTTTCGAGCGTTTT
KOK=        53
KK=  394711  LL=  395400  Z=    6.31  JJ=  394681  DL=   690
A===      111      112      113      114      121      123      124      131      132      133      134      141      143      144      211      213      214      223      224      231      233      234      243      244      313      314      323      333      334      343      413      433
B===      222      122      422      322      212      412      312      242      142      442      342      232      432      332      221      421      321      411      311      241      441      341      431      331      424      324      414      444      344      434      423      443
RRR=   17.412    2.101    4.966    2.154   25.216    2.092    0.243    0.085    0.785    2.867    1.922    0.008    0.659    1.288   -0.673    0.037    1.654    8.942   -0.736    3.090   19.297    0.773    3.585   -0.062   -0.065    1.291    6.568    0.938   -1.814   24.044    0.659    7.347
X1==    4.861    3.791    1.864    3.504    6.293    1.365   -0.568    0.288   -1.189    1.152   -1.412   -0.029    0.752    1.007   -1.215    0.514   -1.331    3.502    1.245    1.365    4.919   -0.524    1.813   -0.062    0.347    1.473    3.181    2.049   -0.646    4.506    0.752    1.562
X2==    3.582    0.554    2.664    0.615    4.007    1.533   -0.427    0.295   -0.660    2.489   -1.361   -0.266    0.876    1.280    0.554    0.071   -1.242    2.553   -0.591    2.264    3.923   -1.475    1.978    0.993   -0.186    0.876    2.065    0.458    2.808    5.336    0.876    4.704
CD1=        8        6        4        7        9        3        1        2        0        3        0        2        3        4        0        2        0        5        3        3        7        1        4        2        2        4        5        4        1        8        3        4
CD2=        5        2        5        2        6        4        1        2        1        6        0        1        3        3        2        2        0        6        1        5        9        0        5        3        2        3        6        4        7       11        3       10
AATTTATGATATTCCGGAACCGCATATCGCTTCTTTTACTTTGAATATAGCAGGGTTTCAGTAAAAGTATACGCGGCGGCACCGGATATCGCGCATTTTTATAGACCCGGCGCACACGGCGTTAATTTGGATAAAAACAGGGTTAAAATAAAAAAAAGTGGTAAAATTGCAAATTCAGGCTTGATAATAAACCAAAATAGGATATATTGAAACTTAGAGGAGCTTTGTAAGTCTTGAGGAGGATTTATAAAGTGGAGAAATTGCATAAATGGGAACTGAGACTGGAGCATCCTGTCGAAGCGGCCAAAGCAGGCTTTGCCTGACTTCCGCAAGTATGACGTTGGAGGTTCCGGTTGAATGGCCGGCTGCGAAACCTGTTCCGCACGGGAACTGGTGAAATGCGGTTCCGGCGCGTTCCCCGGGGGAGTCTGCATAGGACTCCCCCTGATTTTTTCCGGTACAGAGGGAGCGGGCGGATCACTCCCTTTCAAAGCCGTCCGCCGCATAACCGAGCAGCTTGAGCCAGCGGCGGAAGCGCGGCAGCTCGAAGGGGCGCGGCCCGGCGATATAGTGGTTGCGGCCCACCTCCGCATCGCCGGAAAGCCTGGTTTCGCTGAGCCACAGCGCCGGAGCGGCAGGCGCCGGGATTCCGGGAAGGCGCGCCGGCTCTCCGGCGGCACAGCTGAAGTC
KOK=        54
KK=  403531  LL=  404370  Z=    4.57  JJ=  403321  DL=   840
A===      111      112      113      114      121      123      124      131      132      133      134      141      143      144      211      213      214      223      224      231      233      234      243      244      313      314      323      333      334      343      413      433
B===      222      122      422      322      212      412      312      242      142      442      342      232      432      332      221      421      321      411      311      241      441      341      431      331      424      324      414      444      344      434      423      443
RRR=   16.496    0.029   -1.156    4.093   -3.846   27.711   -0.104    0.581   -0.677   -2.042   -0.130    0.244   -2.831    1.736    0.641   -0.637    0.515   93.331    0.462    0.386    0.806   -0.391   -0.083    0.665   -3.329   10.472    7.387   -0.195    3.607   12.084   11.905   40.013
X1==    7.008    0.103    1.036    5.599   -0.897    6.942    0.363   -0.521   -1.235    1.319    0.663   -1.317    1.853   -1.151   -0.897    2.035   -0.444   10.853   -1.190   -1.235    0.921    0.243    0.243   -0.419   -1.090    0.663    2.186   -0.809    2.835    3.757    4.826    6.526
X2==    2.354    0.286   -1.116    0.731    4.286    3.992   -0.286   -1.116    0.548   -1.549   -0.197   -0.185   -1.528   -1.508   -0.714   -0.313   -1.158    8.600   -0.388   -0.313    0.875   -1.608   -0.340   -1.587    3.054   15.786    3.379    0.241    1.272    3.216    2.467    6.132
CD1=        8        1        3        9        0       10        2        1        0        5        4        0        6        1        0        4        1       14        0        0        4        3        3        2        1        4        6        3       11       13       11       19
CD2=        3        1        0        2        5        6        1        0        2        0        2        1        0        0        0        1        0       12        1        1        4        0        2        0        7       26        8        5        7       11        6       17
CTGCTCAAACTGCGGCTGCGCGAAGCCCGGCGCTATCTGCTGGCGGGCAACTGGCCGATCCACCGGATCGCCGGCGTCAGCGGCTTCCCGGACCAGAGCTACTTCACCGCGATGTTCAAACGGGAGTTCGGCCTGCCGCCGCTGCGCTACCGGCGCAAGTTCGGCCGCGGAGCCGGAATTGTGTAGAAGCCGTCTTGACTTTCGGGCTTCGCGGTGGTACTTTATCGGGATGAAACACAACGGTATGAAAGGGGCGGAATGGGAAAACTCTATGTGATCTGCGGCGACGATGAATTCGCGGTCAAGGAGCGTTCCCGCGCACTGGCCGCCGAACTGGCCGGCGGCGCGCCCGAGGAGAGTCCGGCGGTCGAAATCATCGCCGGGGACAGCGACGAGCTGAAGCCGGATGCGATCGTCGGCAAGTTTCTGGACGCCGCGCGCACGCCCTCCTTCCTGTGCAGCGACAAGCTGGTCTGGCTGCGCCATTTTCCCGATTTCGAGCTGTTTTCCGCCAAGAGCGCGGCCCCGGTCTATCTGGAAACCGCCGCACTGCTCGGGCAGGAACTGCCGCCGGACCTGACCGTGCTGCTCGACGGCTTCGGCTTCGATGTGCGCAAGGGGTTCGGCAAGGCGCTGAAAGCCGCCGGCGCGGTGATCGAAACGCTGAATGTGACCAAAAGTTCGGACAAACGCTACGCCGACGACCGCCGCCTGAACATCCGTGAAATCTGCCAGGCCGCCGGGAAATCCATCGAACCGGCCGCCGCCCAGTTCCTGACGGAGACCCTCGGCGGCGATTCGGGGACGCTGCGCAACGAGCTGGAAAAACTCTTCAGCTAC
KOK=        55
KK=  409261  LL=  410430  Z=    8.61  JJ=  409261  DL=  1170
A===      111      112      113      114      121      123      124      131      132      133      134      141      143      144      211      213      214      223      224      231      233      234      243      244      313      314      323      333      334      343      413      433
B===      222      122      422      322      212      412      312      242      142      442      342      232      432      332      221      421      321      411      311      241      441      341      431      331      424      324      414      444      344      434      423      443
RRR=    5.923    8.588    2.518    7.524   -1.903   42.430    0.715   -2.812    0.789    1.192    0.164   -3.310    0.272    0.575    0.818   -0.067    1.820   76.080    0.165    0.021    1.261    7.480    6.751   -2.296    1.110   10.016    6.960    1.090   40.515    6.734    6.185    6.157
X1==    1.186    4.093    3.391    2.433   -0.907    8.995   -1.412   -1.292   -1.364    1.999    0.741    2.433   -0.322   -0.444   -0.907    0.116   -1.412    7.680   -0.135    0.116    0.654    3.521    2.513    1.314    0.350    1.803    1.697    0.841    7.024    4.390    3.397    4.014
X2==    4.996    2.098    0.743    3.093    2.098    4.717   -0.506    2.177   -0.578    0.596    0.221   -1.361   -0.846   -1.294   -0.902   -0.578   -1.289    9.906   -1.221    0.178    1.928    2.125    2.687   -1.748    3.174    5.554    4.101    1.296    5.768    1.534    1.821    1.534
CD1=        2        5        6        5        0       14        0        0        0        7        5        5        3        3        0        2        0       13        2        2        5       11        9        7        4        7        7        9       26       19       10       18
CD2=        6        3        3        6        3        8        1        5        1        5        4        0        2        1        0        1        0       14        0        2        7        7        8        0       10       14       11       11       22       11        7       11
TTTTCGGCCTGCTGGTCACCGACGCGGTCCGCGAAACCTCGCAATTGCTGGCGATCGGCAGGCCGGAGATCGTGCGCAGCCTGCCTTACCGCAAGATCGGCCCGGAGCTGTTCGACCTGCCCGGCATCCTGAGCCGCAAGAAGCAGCTGCTGCCGCAGATGCTGTCGATCACCGCCGCAGTCGGAAAATAGGGGGCGGCAGGTGGAGTTCACGTTTGCGCCGATCGGTTTCGTGCGGGGCGGGGGAAACTATCCGCAGGAGGCCCCCCGGCAGGGGGTGTTCGCCCGCAACGAAGGGGTGATCGAACTGCTGCCGGAGCGCAACTTCGAGACGGCGCTGGCCGACCTCGGCGGCTTTGAACGGATCTGGATCGTATTCGTGTTCGACCGCAACCGCAACTGGAAGCCGAAGGTGCGCCCGCCGGACGGGGCCGCCGACCGGCGGATCGGCCTTTTCGCGACCCGTTCGCCGCACCGGCCGAATCCGGTCGGGATTTCGGCGGTGGAGCTGGTCCGGGTCGAAGGACGGCGCGTCCATATCCGCAATTTCGATCTGCTGGACGGTACGCCGGTGCTGGATATCAAGCCGTACATCCCCGCCGCCGACGCGTTCCCGGATTCCGCCGCCGGCTGGCGCGACGAACTGGATTCGACGCGGCGCGAACTGTTTTTTGCAGAGGAGGCGCTTGGGGTGATCGGATTCATCCGCTCCCACGGCGGGCCGGACCTCGAAAATGCCGCGCGTGTCCAGCTGGCCACCCGCGCCCTCGATCCGCGCCGCCAGCGGTTGACCGAACTTGACCGTGCGGAACACCTCTGGCTGCTCGCATTCCGCACCTGGCGGATCGTTTTCACCGCGCCGCCGGTGCCGGAGCCGATCCGGGTTGAACGAATTTACGGCGGCTATTCCGCCGAAGAGCTTCAGCCCGGCGCGCCCGATCCCTATCGCGACAAGGAACTGCACCGGCTGGTCCGGCGGGCTTTCCCCCCGCCGGAGGGAAAGTGACCCGCCGGGATCGTTCCGGCTTTTGATCGGTGTGGGTGCGGCTTGAAAGAAGTCCCCGCACTCCTGCCGGAGATCATTGGTGATTGTAGTCGAAACCGACGGCTTCGAGGAAGGCGCGGGCGAGGACGGTCGCTCCGTAGATGTTCGGGTGGACGCGGTCCCAGG
KOK=        56
KK=  413041  LL=  414150  Z=    6.63  JJ=  413041  DL=  1110
A===      111      112      113      114      121      123      124      131      132      133      134      141      143      144      211      213      214      223      224      231      233      234      243      244      313      314      323      333      334      343      413      433
B===      222      122      422      322      212      412      312      242      142      442      342      232      432      332      221      421      321      411      311      241      441      341      431      331      424      324      414      444      344      434      423      443
RRR=   33.175   -0.051    0.010    1.920   -2.040    0.214   -0.968    0.428    0.061    2.592    1.755   -0.112   32.391   -0.122    1.063   -0.105    6.777   15.334   10.158   -0.099   16.119   14.278    3.211   -0.241    1.241    7.680   -0.227    0.039   25.446    9.749    2.531    0.909
X1==    5.513    1.840    0.011    2.118   -1.046    2.996    1.506   -0.702    0.076    0.836    1.882   -0.717    6.733   -0.299   -1.046    0.076    2.956    5.366    2.345   -1.384    3.159    4.765    0.908   -0.766    1.379    2.960   -0.170   -0.428    5.707    4.884    0.804    0.773
X2==    6.018   -0.028    0.881    0.906    1.951    0.071   -0.643   -0.610    0.800    3.101    0.933    0.156    4.811    0.407   -1.017   -1.386    2.293    2.858    4.333    0.071    5.102    2.996    3.538    0.315    0.900    2.595    1.335   -0.092    4.459    1.996    3.149    1.175
CD1=        7        3        2        5        0        6        4        1        2        5        7        1       16        3        0        2        6        9        5        0        9       12        5        2        6        9        3        5       20       18        5        8
CD2=        7        1        3        3        3        2        1        1        3        9        5        2       12        4        0        0        5        6        8        2       13        9       10        4        5        8        6        6       17       11        9        9
CTCCGAACTGGTGCGGCTGGTCACCGATTTCCGCCGCAGCCACGGTTTTCTGCTGCAGCACGGGACGGATTCGCCGGTGGTGGCGTCGGCGTGGGAGCTGCTGAAGAAGTGCCGGGAAAAAAAGCTGGACAACCGCTACCGCGCCAGCGCCGCCGCCTATGATTTCGTGATGTCGCTGTTTTCGGAACCGGCCGGCCGCGGCACCCACGCGCAGGACGATTTCCTGAAGCGAGTGCACGCCTACGCGCTCGCCAATCTGTCGAGGCCGCTGAGCGTCGGCGACCTGGCCGACGCCGCCGGGTGCAGCCGCTGGCACTTTTCCAGGCGGTTCCAGCAGCTGGAGGGCAAGTCGCCGCACGAATTTGTGACCGACCTCAAGATGCGGCTGGCGGTCCGGCTGCTGCAGACCACCAACGGCTCGGTCAAGGAGGTCGCGGAAAACTGCGGCTTCGAGGACGCCAGCTACTTCTGCAAGGTGTTCCGGAACCACTACGGCGTGTCGCCCGCCGGTTTCCGTTCCGGAGCCGAGAGCTGAATCACTCCGCCAGTCCGGCGTAGACGCGCGAGCGTACTCCGAGCAGCCATGCGTCGGTGCGCGGGTATTCGGTCATCGAGAGCGGTTTTTCCAGACCTTCGTTCAGCAGCGCGAGCACGGCGCCGCGGCCGATCCTGCTCTCCAGCAGTTTCAGCGCGCGCAGGTCCTGCAATCCCTCGCGGAACACCTCGTGCCGGATCGAATCCAGCGGCACGCCGTATTCGCCGGGGTATACCATGAAAGGATCGCCCGCCGGGAACGCGCCGCCCGCATCCGTGCAGGCAAAGGGATCGATCAGCCGCTTGGAATACTGCGAGAAGTAGAAGTTGAATCCCCACTGCAGGAAGCCGGTCAGGTCGTAGACATACGCGAGCAGCCCCATGATCCGGTTGCGTCGCGACGGCATCGCCATGCAGCGGTTCGGCACGCGGTCCTCCTGACTGCAGCAATAGTAGGTCCACAGCTCCTTCACGTGCCCGACGAAAGGCTCGATGTGGTTGTTGCAGGGGACCGGATTTCTGACCAGCCCGTTCTGGTAGAAGTCGAAACTGGACAGCGCCTCGACGGTCGGGAAA
KOK=        57
KK=  415801  LL=  416160  Z=    7.44  JJ=  415561  DL=   360
A===      111      112      113      114      121      123      124      131      132      133      134      141      143      144      211      213      214      223      224      231      233      234      243      244      313      314      323      333      334      343      413      433
B===      222      122      422      322      212      412      312      242      142      442      342      232      432      332      221      421      321      411      311      241      441      341      431      331      424      324      414      444      344      434      423      443
RRR=    0.695   15.186   -0.585    4.155    0.666    0.594    1.512    0.594    0.050    0.881   -0.341   -1.493    0.148    0.184    5.000    0.785    0.594   -0.434    2.709   -0.134   -0.054    0.196   10.638   -0.661    0.086   -0.698   -0.054    1.379   -1.483   52.205    0.993    4.434
X1==    0.635    3.495   -0.590    1.439    0.495   -0.816    1.223   -0.590    0.184    1.048    2.093    1.439   -0.907   -0.864    1.495    0.184   -0.777    0.826    1.870    0.184   -0.280   -0.231    3.376    0.742    0.048   -0.907   -0.280    2.010    1.283    8.808   -0.907    2.956
X2==    1.094    4.345    0.993    2.888    1.345   -0.727    1.236   -1.007    0.273    0.841   -0.163   -1.038   -0.163   -0.213    3.345    4.273   -0.764   -0.525    1.449   -0.727    0.192   -0.848    3.152   -0.891    1.796    0.769    0.192    0.686   -1.156    5.927   -1.095    1.500
CD1=        1        4        0        2        1        0        2        0        1        2        3        2        0        0        2        1        0        2        3        1        1        1        5        2        1        0        1        4        3       12        0        5
CD2=        2        5        2        4        2        0        2        0        1        2        1        0        1        1        4        5        0        0        2        0        1        0        4        0        3        2        1        2        0        8        0        3
TTCCTCGTTACTTGCCAAAAGCAAGTAATTCCCTCACATTCGTTCGCGGCGCTGACCGCGCTTGTTGTGCGCCGCGTAAGAGGCATTACGGCCTTATTTGTGCGCCGCGTAAGAGGTATTACGGCCTTATTTGTGCGCCGCGTAAATGGCATTGCGGCCTTACTTATGTGCCGCGTAAATGGCATTGCGGCCTTACTTATGTGCCGCATAAATGGTTATTTGGCCTAATATAGTAAATGGCTTTGCTAACCGACCAATGCTCGCCTGTACAAGTTGCCCGCACGCCCCCCGGAGGGGCATTGGCGTGCGCACCCGGCAGCGGCACCTTGCCGCCGCACGCCCTCCGGAGGGGCATTGGCG
KOK=        58
KK=  422641  LL=  423480  Z=    6.48  JJ=  422461  DL=   840
A===      111      112      113      114      121      123      124      131      132      133      134      141      143      144      211      213      214      223      224      231      233      234      243      244      313      314      323      333      334      343      413      433
B===      222      122      422      322      212      412      312      242      142      442      342      232      432      332      221      421      321      411      311      241      441      341      431      331      424      324      414      444      344      434      423      443
RRR=    4.939    9.081    0.435    8.894    1.314   -0.578    0.095    0.943   -2.164    2.980    1.530   -1.004    5.461    0.372    0.070   -0.942    2.087   58.544    0.579   -0.173    2.229    3.819   17.727    0.917   -0.283   14.168    2.776    0.042    8.450    0.644    0.103    3.658
X1==    3.476    4.017    0.591    2.208    0.581   -0.428    1.192    1.281    2.017    1.212    0.527    3.351    1.881   -1.266   -0.106    2.017   -1.508    6.665    2.721   -1.242    0.890    1.936    3.536    1.116   -0.422    3.912    1.857   -0.071    2.751    0.343   -0.150    1.948
X2==    1.421    2.260    0.736    4.028    2.260    1.352    0.080    0.736   -1.073    2.458    2.903   -0.300    2.903   -0.294   -0.658   -0.467   -1.384    8.784    0.213    0.139    2.504    1.973    5.013    0.822    0.671    3.621    1.495   -0.587    3.072    1.877   -0.691    1.877
CD1=        9        8        3        7        3        1        4        4        4        3        3        9        5        1        2        4        0        8        5        0        2        4        6        4        1        8        3        1        5        2        2        4
CD2=        3        5        3        6        5        5        2        3        1        7        6        1        6        1        1        2        0       21        3        3        9        6       11        3        4        7        7        3        8        6        1        6
GAATTCCGGCAGGAATAAAGAGGGCGCAAATCGCCGCTGACTGTTGAAATACTTTTCGGGCGGAAAGCACTTTGCGCACCAGCCCGGAATAAGCGAAGCCGAGCATGAACAGACCGTAGCAGTAGAAAAGCAGAAACAGGAAAAAGATGAGGCAAAGGACTCCGATGATCGTATGAAAATTTGCTTTCGATACTGAAGCGAACCAGGGAAAGACCACCAGCAGCAGGAAGCCCGGCAACGATAAAAGGCAGAACAGCATCCAGCCGAAGCCGAAGACGGCGGCGTTGCACGGTGAACGTCGCAGGAAGAGGCGGTAAAAGAACTTCTTGCGTGAATAATGGCGTAACGGTTGAGCGTCTGACATTCTGTACTCCTTTGATTTGCGGATACTGTAATTGTTTGACCGCCGTAATTCAATGGAAATACAGATAAAATTGCTTGAAAAAGTTTTCGGGATATGGTATGCTGTATCAGGAGGAACCGGAAATGGCGGATGAACAGGATAAGTTCCAACAACTTTGGGAACGTGCTGAAGCCGGTGAGGCTGAAGCGCAGTTTGAGCTGGCGTGGAAGCTGGGAGAGGAAAAGACCGGAAATATTCCCACTGACCATATCGCAGAACGTTTCTGGTATGAGCGGGCGGCGGAACAGGGGCATCAGGGAGCAATGTTCAACCTTGCTTTTATGCTTTCCAATCACGAAGGTGGTGAAAACGATATTCCGCGTGCTTTGGAACTGTATCGGCGCTGCGGCGAACTCGGTGATCGGGAGGCTTTCTTCGATTACGGTGTGTTACTCGAAAAGCAGGGCGCCCCGGTTGAACAGGTGATTGCGGCTTAC
KOK=        59
KK=  423661  LL=  424860  Z=    5.59  JJ=  423661  DL=  1200
A===      111      112      113      114      121      123      124      131      132      133      134      141      143      144      211      213      214      223      224      231      233      234      243      244      313      314      323      333      334      343      413      433
B===      222      122      422      322      212      412      312      242      142      442      342      232      432      332      221      421      321      411      311      241      441      341      431      331      424      324      414      444      344      434      423      443
RRR=   28.101    0.849   -0.336    0.850   14.990    7.819    3.357   -0.769   -2.050   -0.803    0.642   -0.384    1.544   -0.070    1.916   -1.305    2.574   42.132   -3.600    9.167   -0.111   19.482   18.808   -2.131    0.501   -6.695   -1.643    0.237   42.644   18.816   -0.001    2.546
X1==    5.967    3.316    0.214    4.349    2.632    1.844    1.626    0.832    1.844    0.745    1.096    0.680    2.637    0.700   -1.476    1.173   -1.786    6.614    3.909    2.514   -0.228    4.857    5.414    6.348   -0.465   -0.957   -0.884   -0.527    6.017    2.498   -0.444    1.995
X2==    4.709    0.256   -1.570    0.196    5.696    4.241    2.064   -0.925   -1.112   -1.078    0.586   -0.565    0.586   -0.100   -1.298   -1.112   -1.442    6.370   -0.921    3.646    0.488    4.011    3.474   -0.336   -1.078    6.993    1.857   -0.449    7.087    7.534    0.003    1.276
CD1=       12        7        3       12        6        5        6        4        5        4        6        5        9        7        0        4        0       11        9        6        2       12       13       18        2        2        1        2       16        9        3        8
CD2=        7        2        0        2        9       10        5        1        1        2        4        1        4        2        0        1        0       15        1        9        6       11       10        2        2       15        9        6       21       22        3        8
GACGAGCATAAAGCATTTTTCTATATCCGCTTTGCCGCGGAAAATGGCGATGAGCTGGCGTATTGCGGTCTGGCGGAAGGTTATTATTTCGGGGAGGGGACCCGGAAGAATTACCGGAAAGCATTCGAGTGGTTCCGGCGGAGTTACCTGCAAAGCCGCAGAGCGAAAGCCGCCGACTGGCTCGGCGCTCTGTATGCAGAGGGAAAGGGAGTCCGGCGGGATTTGCGCAAGGCTTTCCTGTGGCGTAAAAAGGCGGTCGCATCGGGAGATGAACCGGCTTTGTTTTCGCTGGCGCTGATGTATATTCATGGCGAAGGCACTGAAAAGAAGCCGGATGAGGCCCGGAAACTGCTGGCGCGTTTTCTGGAACATAATCCCGATGATTGCGATGCCCGGTATTGGCTGGGGATGATCAGCCCGGCCGCGGAAGCGTTGCCGCACTTCGATTTTGTGTACCGGAGGGAACATGATCCGTGGAGCGCGTGGCAGATCGTCCGGCTTGGATTGAAAGGGGAGTGCCGGTTCCCGCCGGAACGATTCCGGGAACTGGAAAAGCTGTTGCATCTGGCGGTGCGTAAAAAGATTCCGGGGGCGTTGCGGCTGTTGCGGAGCAGGCGATGGCAGGCTGAAATCCGCCGGAAGTACATGGCGGAAACTTGCATGTGAGGCGCCGGCAACGTATATTATTGCAATTGACTTGATTCAGAAGGGGAATTGCGATGAAATATACGAAGATCGTGGCGACGATCAATGCGTCGACCTGCACCGAGGAGCTGTTGCGCGGACTCTACAAGAACGGCATGGACGTGGTCCGGCTGAACACCGCCCACATGGAAATCGCGGATATGGACCGGATCGTGGCGCTGGTGCGCAAGGTTTCGGATAAGCTGGCGATCATGGTCGATACCAAAGGGCCGAATATCCGCACCTGCAACCTCGATGCGCCACTCGCGCTGAAGATCGGAGACAAGCTCGACCTGACCGGCGAAACCGTGCCGCAGGAAAAAGCGGTTCAGGTGAACTACTCCAAATTCACCGCCGAAGTTCCGGTCGGAGCGCGGATCATTTTCGACGACGGCGCGATGGAACTGCTGGTGCTTGGCAAAAGCGGCGGCCTGCTGCACTGCGAGGCGAAGCGCGACGGCGAACTCAAGAATCATAAATCGGTGAACGTTCCCGGCGCGGAGCTGAAAATGCCCG
KOK=        60
KK=  426571  LL=  427500  Z=    6.27  JJ=  426301  DL=   930
A===      111      112      113      114      121      123      124      131      132      133      134      141      143      144      211      213      214      223      224      231      233      234      243      244      313      314      323      333      334      343      413      433
B===      222      122      422      322      212      412      312      242      142      442      342      232      432      332      221      421      321      411      311      241      441      341      431      331      424      324      414      444      344      434      423      443
RRR=   75.929    1.623    0.465   -1.220   -0.983    9.530   -1.226   -0.309    0.429   -3.063    1.712   -0.054    0.500   -0.186    1.354   -0.303    1.942   48.183   -1.101   -1.634   -0.035    0.525    0.064   -1.311   -0.495   22.200    4.652    2.361    7.021    8.064   10.553   11.232
X1==    8.771    4.516    1.191   -0.490    0.785    1.783   -0.594    1.191   -0.536   -0.836    1.070    0.300    1.070    0.318   -1.081   -0.536   -1.346   11.137   -0.699   -1.309    1.619   -1.008    0.865   -1.679    2.531   10.246    1.619    1.523    1.382    3.015    2.381    3.560
X2==    8.657    0.359    0.391    2.491   -1.252    5.345    2.065   -0.260   -0.801    3.665    1.600   -0.181    0.467   -0.585   -1.252    0.565   -1.443    4.326    1.575    1.248   -0.022   -0.521    0.074    0.781   -0.195    2.167    2.873    1.550    5.079    2.675    4.433    3.155
CD1=       10        6        3        1        2        4        1        3        1        1        4        2        4        3        0        1        0       17        1        0        5        1        4        0        6       18        5        6        6        9        6       10
CD2=       13        2        3        6        0       10        5        2        1       10        6        2        4        2        0        3        0        8        4        4        3        2        3        4        3        7        8        8       15       10       11       11
AAAGCCGAGCTCCTGAATGCAGCGCTTCAGCTCCGCCGCGGCGGCCTCGGCGTCGCGCACCGGGAGGACGGCAAATCCGAGAAAACGGCCGGGAAACCGCCTGATCACTTCGGCGATGCGGGTATTGCTTTTACGGGCAAGCTCAACGGCTTCAGGGCCTGACAGCATTTCAATGCCGGGGGAACAGCCGAGAATCTGTTTGGTCACCCCGAAACGATCCATTTCACTCAACCGCTGTTCCGCAAAGTCGAACAGCCCTTTGTAAACATACGGCACTTTTCCCATGTCGAGGGGACAGTCCTTCCCCAAGCTCAGGACTTTGCTCTGCGGGTTCCACATCCCGTTTTTTTCCAGAGCGGTAAAAATTTCCGGAGTGTAGTAGTGAGCTTCAAAGTCGATCTTTTTCATAGCGCCGTTTCTTGTTGTAGATTTATTTTGCAGAACTGACAGTTCAAACTTATCATCGGAAGATGATTTTTTCAAGTCAGGAAAAGGCGACTGCTCATATTTTTCCCGTCCGGCACATCTTGCATGAATGAAACGGAGGCGCAGGATGCGCCGGGTTTCCGGCGTGACCGGCGCGTGGATGGTGTGGCGGATCAGCGGAGCCCACAGGATCGTCCCGTCCGGTGACGTGACCACCGGGCAGGGCGTGGAGGCGGGAATCCCCCGGCCGGTTCGCAGTTTCTTCAACGAGACCGGTTTGCTTCCGCCGAAGGGGATCAGTGCGTCTCCGGCTTCCCTTGCGCGTACGGTCAGCGTTTCCGGCAGGCGGTCTGCGTCGAACAGCGCGACGGTGCAGTCCGGCGGCGGGCCGGGAAAGGTTTCCAGCCATTCCACGCGGAGCCGGAACGGGCCGAAACCGATTTCCGTTTCCTGATCGAACTTCCAGGTGAGGCGGGGCAGGGCCGCCGCCGCCGCGATCTGCAG
KOK=        61
KK=  438421  LL=  439200  Z=    6.12  JJ=  438421  DL=   780
A===      111      112      113      114      121      123      124      131      132      133      134      141      143      144      211      213      214      223      224      231      233      234      243      244      313      314      323      333      334      343      413      433
B===      222      122      422      322      212      412      312      242      142      442      342      232      432      332      221      421      321      411      311      241      441      341      431      331      424      324      414      444      344      434      423      443
RRR=   18.245    9.908   -0.416    4.679   -1.725    5.719   -2.715   -1.106   -1.664    0.007   -1.062   -0.036   -0.292   -0.142    0.921    4.029    1.547   20.290    3.517    0.141    1.257   -0.100    1.838    0.080    0.294   37.154    0.292    0.336    2.739   38.816   -0.006   13.872
X1==    7.247    3.074   -0.377    1.510    2.222    2.676   -1.276   -1.003   -1.279   -0.014   -0.589   -0.371   -1.172   -0.583   -1.186    1.885   -1.276    3.995    2.000    0.303    1.559    0.096    2.304    0.102    1.149   11.066    0.089   -0.277    0.814    6.231   -0.006    3.522
X2==    2.518    3.224    1.102    3.098   -0.776    2.137    2.127    1.102    1.301   -0.523    1.803    0.098    0.249    0.243   -0.776    2.137   -1.212    5.078    1.759    0.464    0.807   -1.047    0.798    0.789    0.256    3.357    3.272   -1.213    3.365    6.230    1.026    3.938
CD1=       13        5        2        5        4        5        0        1        0        3        2        2        1        2        0        4        0        5        3        2        4        2        5        2        5       22        2        3        5       15        3       10
CD2=        3        4        2        4        0        4        4        2        3        1        4        1        2        2        0        4        0       10        5        2        4        1        4        4        2        6        8        1        9       14        3       10
CCTCTGGGAGAGGCGGACCCAGCGCAGCAGCAGCCAGAGTGAAGCCAGTGCGCTGAGAATAAAGCACATGCGCGCTTCGAGATAATCCGGCTGGTTCAGAGACGCCGATACCAGGACCGCGCCGCCGAGCACCAGTGCCGCTCCCGCCGCGCGCTGGCGGCAGCGCTCGGCACGTGGAGTCGTAAGCAATTCCTGGTAGTCCACCTTGAAATCAGTCAGGGCAAAGCCGGAGATAATGAAGAATGTGGCAAAAAGCAGTGCCGCAAATGGATTGCCGATCAGAATCGGCAGCGTACCAACCAGCGCACCGATCCAGAAAAGCCAGCCGAACAGCTTGCCGTAGCGCGGATTCAAAAAGAGCAGCCGGGCGGCGGCGAGGCCGCACCCCGCCGTGAAGAACGCGGCCAGCGGAGGCATCAGGGCCGGAAATTGTCCCGCCTTGTTGTGCGCCATCAGCAGCGCGAAAGGCGCAAGCGCCAGCAATGCGCCTTCGATCAGGCCATATTGTTTCACGCTCGTCAGGCGTCTCATCTGCAATCCCCGAAAGTATGTGTGAGTAATCCTATAACATACCACGTCAACCGGCGGTTGTCAAAAGAAACGGCGGGAATCTCAGGCCTTGGCTGAAGAATTGCAGCGGAGCAGTCGTTTCCCGGGGCGGTCACCCTCGTACCGAAGGAAAAATCCCGGCCGGCGTACGACTGCATAAAAAAACACCCCGGAAAATTCCGGGGTGCCCTGAAACAAATCGCGTTTGCGAATTACTTCATCATTTCGCCG
KOK=        62
KK=  444541  LL=  445740  Z=    7.28  JJ=  444541  DL=  1200
A===      111      112      113      114      121      123      124      131      132      133      134      141      143      144      211      213      214      223      224      231      233      234      243      244      313      314      323      333      334      343      413      433
B===      222      122      422      322      212      412      312      242      142      442      342      232      432      332      221      421      321      411      311      241      441      341      431      331      424      324      414      444      344      434      423      443
RRR=    4.296   -1.328    5.051    2.755   -0.512   33.179    6.475   -0.051    0.298    1.279    4.333   -2.032    2.401    2.324    0.713   -2.505    6.839   49.496   21.751   -0.317   15.488    9.940    0.215    0.314   -0.458    0.330    0.425   -0.310   28.022    3.397    0.272   17.495
X1==    1.607    2.473    2.095    0.934    0.953    6.043    2.982    0.232   -0.319    0.644    1.795    2.201    1.795    0.824   -1.327    1.590    1.684    7.572    3.795   -0.319    3.420    3.563   -0.242   -0.727    2.205    1.265   -0.311   -0.607    3.481    2.590    0.203    3.926
X2==    2.673   -0.537    2.411    2.949   -0.537    5.490    2.172   -0.221   -0.934    1.987    2.414   -0.923    1.338    2.820   -0.537   -1.576    4.062    6.537    5.731    0.994    4.528    2.790   -0.888   -0.432   -0.207    0.261   -1.364    0.511    8.051    1.311    1.338    4.457
CD1=        4        5        6        4        3       12        7        3        2        5        7        6        7        5        0        5        5       14        8        2       10       10        3        2        8        6        3        4       13       11        4       14
CD2=        5        1        6        7        1       11        6        2        1        7        8        1        6        9        1        0        9       13       12        4       12        9        2        3        3        4        1        6       23        8        6       15
GGCGATCTACGGCGACAATCCGGTCGTGCCGAAGGTCGAAACGATGTTCCCGGAACCGAAAAGCCCCTACGCGATCACCAAGCTCGACGGTGAATATTACTGCAAGATGTTCAACGACACCGGCAAGCTGAAAACGGCATGCCTGCGCTACTTCAACGTGTTCGGGCCGCGTCAGGATCCGAAGAGCGCCTATGCGGCGGCGGTGCCGATCTTCACCGCGAAGGCGGTCGCGAACGAGCCGCTGACCATCTTCGGAGACGGCGAGCAGACCCGCGACTTCATCTACGTGAAGGACATCGTCGCGGCGAACGTTTTCATGGCGACCCATGATTTTTCGGGCGTCTACAACGTGGCCTACGGCGGGAAGATCACGATCAACGACCTGGCGAAGGAGATCATCCGCCTGACCGGTTCGAAGTCGGAAATCCAATACCTGCCGGAACGGATCGGCGATGTGAAGCATTCGATGGCGGCGGTGGACAAGCTCAAAGCCACCGGTTTCAAACCTTCCTGCAGCTTCGCGGAAGGCATGGCGGCCACGGTCGCCTACTTCCAGGGCCTGAAAAAATAATCCGGAATCACACGCTCCCGGTCCTGCGGCCGGGAACGTATCTTGCCTTTCCGCTAATTACACTCTGTCCTTTCACAGTTTCTAACGCTTTCCTGCAATACCCGCCTCCTCGGAGAAATACAAAAAAACAGTGGCCTGTCTTCGTGATCAGAAAACAGGCCGCCGATGGTTGCAGGTTCAATCAGCGGATCAGAAGCTCGCGGCTCTCCATCACTCCGGCGGTTTCGGCCGGGGTCTTGCCGATGTAGATCTGGCGCGGCCGGACGATCTTGGTTTCGCCGCCGATCATCTCCTTCCAGTGAGCCACCCAGCCGGGCAGGCGGGCCAGCGCGAACATCACCGTGAACATGTTCTCGGGAATGCCCAGCGCCCGGTACAGGATGCCGGTGTAGAAGTCCACGTTGGGATACAGATTCCGCTCGACGAAGTACGGATCGGTCAGTGCGGCTTCCTCCACTTCGCGCGCCACGTCAAGCAGCGGGTCCTTGTAGTGAATCCGTTCGAGATACGCGTCGCACTCCTTTTTGATGATCGCGGCGCGCGGGTCGTAGGTCTTGTAGACCCGGTGCCCGAAGCCCATCAGCCGGAACGGGTTGTTGCGGTCCTTCGCCAGGCGGATGAATTTCTTC
KOK=        63
KK=  452161  LL=  452940  Z=    6.05  JJ=  451921  DL=   780
A===      111      112      113      114      121      123      124      131      132      133      134      141      143      144      211      213      214      223      224      231      233      234      243      244      313      314      323      333      334      343      413      433
B===      222      122      422      322      212      412      312      242      142      442      342      232      432      332      221      421      321      411      311      241      441      341      431      331      424      324      414      444      344      434      423      443
RRR=   13.042   18.588    3.782    3.072    3.316    9.564   -0.423    0.223   -0.675   -0.226   -0.050   -0.569    1.289    0.208    0.148    0.260    0.658   25.918   -0.228    6.521    0.048    1.211    4.385    0.447    1.219    0.691   -0.771   -1.385   10.023   10.088    7.608   37.686
X1==    4.743    2.906    3.645    1.154    1.923    2.931   -0.416   -0.428   -0.389   -0.101   -0.139    1.154   -0.818   -0.847   -1.026    1.271   -1.236    5.569   -1.212    3.761   -0.048    1.301    1.993   -1.489    1.276    1.901    2.057   -1.178    1.667    5.694    2.581    6.269
X2==    2.750    6.397    1.038    2.663    1.724    3.263    1.016   -0.520    1.734    2.232    0.363   -0.493   -1.575   -0.246   -0.145    0.205   -0.533    4.654    0.188    1.734   -1.001    0.931    2.200   -0.300    0.956    0.363   -0.375    1.176    6.011    1.772    2.948    6.011
CD1=        6        4        6        3        3        5        1        1        1        2        2        3        1        1        0        3        0        8        0        6        2        4        5        0        4        5        5        1        6       13        6       14
CD2=        4        8        3        5        3        6        3        1        4        6        3        1        0        2        1        2        1        8        2        4        1        4        6        2        4        3        2        6       15        7        7       15
CGTTGCCTGGGGGGCAGATTCATCTGAAAGACTCCTGATATTCGATTATGCATTCATCTGTATTCATACATATATATTATGACGATTGTGCACGGTCATTCCAAAAAATGTGCACGGTTTTTCAGAAATAACCAGAAATACTATGCGCGGGGGGCCAATATTCTTTCGTCCTGATGCCCCGGCTTTCTACGGGATGAAGGTCCGCGGCCGGGCCCGCCTATCAACGTCTTCCGGAATCTTCGCTCAGGGAACTGACTGGCCCGGGCGACAGGCTCGAACCGCAGTCGCTGCGGCTCGATCAGGTCAGCCGCAGCGAACAGCGCGAAGCCGCCGGAGACCGGAAAAAATAACAAACGCGGTGTGCGGGACGGGAAAATACTCCCGGGCGCACACCGCGTCTGCCGTTTCCGGCAACGGTCAGCCGCCTTTCCATCATCGTGAAAGGCGTCTGCAGCAAGTTCAGAAAGTTTCGGCGATGTAGTCGACCGCGTTACGGAAGAAGGCGACGCCGTCACCCTCCTCGGCCACCTTGCCGGCGGCTTTGTCGGCGGTCCAAGTCGGCGAGTTGTACGGCGACAGGAACGCCTCCGGGTGCGGCATCAGGCCGAAGATGCGGCCGGTGGGATCGCAGACGCCCGCGATCGAATTCAGAGAGCCGTTGGGATTGGCCGGGAATTCGGTCGCCAACGTGCCGTCGTCATTCACATAGCGGACCGCCGCGAGGTGCTTCGCCTCGATTTCGGCCAGTACCGCCGGATCGGCGACGAACTTGCCTTCGCC
KOK=        64
KK=  454561  LL=  455580  Z=    4.92  JJ=  454561  DL=  1020
A===      111      112      113      114      121      123      124      131      132      133      134      141      143      144      211      213      214      223      224      231      233      234      243      244      313      314      323      333      334      343      413      433
B===      222      122      422      322      212      412      312      242      142      442      342      232      432      332      221      421      321      411      311      241      441      341      431      331      424      324      414      444      344      434      423      443
RRR=   43.959   11.279    0.276   11.503    0.206    0.981   -1.015   10.205    0.981   -0.382    9.355   -0.895    0.045    0.837   -0.384    1.547    0.296    1.978   -2.523    6.995    2.943   13.623    3.927    0.412    0.156    0.684   -0.396   -0.935   35.369    9.484    0.305    6.936
X1==    7.006    4.598    1.321    2.934    0.445    1.788   -0.862    3.003    1.788    1.059    3.880    2.211   -0.161    0.556    0.445   -1.307   -0.196    0.714    3.851    1.014    1.479    3.319    3.319    0.749    0.275    0.513    0.758   -1.388    9.050    1.517   -0.161    2.772
X2==    6.275    2.453    0.209    3.921    0.463    0.549    1.178    3.398    0.549   -0.361    2.411   -0.405   -0.279    1.507   -0.863   -1.183   -1.507    2.772   -0.655    6.898    1.990    4.104    1.183    0.550    0.565    1.335   -0.523    0.673    3.908    6.252   -1.893    2.502
CD1=        9        7        3        6        2        4        1        5        4        3        8        5        2        4        2        0        2        3        9        3        4        8        8        5        2        3        3        0       17        5        2        7
CD2=       13        6        4        9        3        4        4       10        4        4        8        2        3        5        1        1        0        7        1       15        8       10        5        3        6        6        3        8       13       18        0       10
GTGCAGCTGGTGAAGGCCCCGGCGAAATTGGCCGGCACGTCGGAGGCGATCATCGCGAAATCCGGTGCGCCGCTGCGTTTGAAACCGGCGGTGACTCCGGCGGCCCTGAAGCCGGGCACGGAGGTGACGGACCCGCCGTCGATCCAGTTGAACTTGCTCATTCGATCGCTCCTCCATAGGTAGCTTTGACGTTGATGGCGATGCCGCCGCGGGGCCGGAACCGGCCGATCACCTCGGCTTTGCGCGGCGCGCAGGTTTTGACCACCGCGTCGAGGATCGTGTTGACCGACTCCTCGTGAAAAGTGTTGGTGTTGCGGAAAGAATACAAATACAGCTTGAGCGACTTGCTCTCGATGCAGAGTTTGTCCGGCACATAGCGCAGGATGATATGGCCGAAGTCGGGCTGGCCGGTGACCGGGCAGAGCGAAGTGTATTCGGGGCAGTCGAATTCGATGATGTAGTCGCGGTCGGCATAGACGTTCCGGAACGCTTCCAGCCGGGCTTCCTCCGGCCTGGTCGGATAGTTGCGTTCCGACGCCGACAGCAGCGTCAGGCCGTCGAAACGCTCTTTTGAACTTTTGTCCATATGGGTTTACCTGTGAAATTGGTGATGAAACGATACTTTGCCCTATAACATAGCACCGGTTCGGAGGGATTTCGACAGGAAAGCGAAAAAATGAAGAACTTTTTGCGCACTTCGCGCGGAAACTGCTTACCGGAGGCGGCCGTACGCATGGGGATTTTGCGGTGAAAATGGAATTTTCCGGGCCGTCTGCGGGGCGGAAAATCCGGAATCCGCCTTTTTTTAAAGAATTGTGCTTTTTGACTCTTGCATTTTCCGGGCAGTAAAATTATATTGCAGCGTGTAATTGATTTTTTCGGTAATTGAAAAGCGTTCGTTTGACGTGAAATTTATCATGAAGGGTTGACCAAAGATGAGATTCGGTAAGAGTGTGTTGGCTGGCGCTGTTCTGGCGGTGATGATGATCGGCGGGTCGGTTTGCCAGGCGGCGCCCGGAG
KOK=        65
KK=  460621  LL=  461790  Z=    5.09  JJ=  460621  DL=  1170
A===      111      112      113      114      121      123      124      131      132      133      134      141      143      144      211      213      214      223      224      231      233      234      243      244      313      314      323      333      334      343      413      433
B===      222      122      422      322      212      412      312      242      142      442      342      232      432      332      221      421      321      411      311      241      441      341      431      331      424      324      414      444      344      434      423      443
RRR=    6.585    3.243    5.720    7.972   -3.112    6.721    2.858    3.168   -0.680    7.699    0.133   -1.437   -0.281    0.190   -0.042    0.748    1.435   33.195    1.275    0.332   15.854    1.667    2.752   -2.324   -2.060   41.107    6.979   -0.157   30.745    2.567   10.894    0.412
X1==    4.227    1.466    4.486    6.425   -1.407    1.895    2.434    2.485    1.217    3.424    0.353   -1.158   -0.748   -0.197    0.030    1.217   -1.713   11.608    0.721    0.540    2.890   -1.260    3.213    2.315   -1.610    5.858    2.251   -1.116    6.870    1.154    4.207    0.115
X2==    1.558    2.212    1.275    1.241    2.212    3.547    1.174    1.275   -0.558    2.248    0.376    1.241    0.376   -0.968   -1.399    0.615   -0.838    2.860    1.768    0.615    5.485   -1.323    0.857   -1.004    1.279    7.017    3.100    0.141    4.475    2.224    2.590    3.575
CD1=        8        4        9       14        0        5        7        6        4        8        4        1        2        4        2        4        0       19        4        3        7        1        9        9        0       14        6        1       17        6       11        4
CD2=        4        5        5        4        5        9        4        5        2        9        4        4        4        1        0        4        1        8        5        4       16        1        5        1        7       16       11        7       15       10        8       13
GGCTGAGGAGCAGGTCTGGGTTCACAGCTATGCGGCTAATGTGGACTGTCTGTTCTCCGTAGGTGAAAAATGTTCGGAGGAGGACGGTTCCAGTCCCAGGATTCTGAACAGTGACGGAACAACCCTGCTGTTCAAGAAACTCAGGTATCCGAGCAATTTTCTGCTGATTGTGGACGGCCGGGTTACAGAGGAGGGAAATTCACAGGTTGCCCGCTTCAATCTTTCCATGTCCGGACAGAATGGCTGGAGTGCCTTGTCCTGGGCGGTTCATAATCCGCAGCGGGTCAACATCGCCTGGGCCGACGGACATGTCGCGGCAACGGGCAGGCAGGAACAATTTGAGAAATGGACAAAAGGAAATTGGTGGGGCAGTGCATTGGAATGGGTCTGGTAAGCCGGAAGGACTGCATGGAAACGGAAGTGGGAAGGAATACAATGAAGCGGATCTTGTTTGGTGTATTGATTGCTGTGTGGACAGCCGTTGTTTATGCGGATCATGTCTATTTCCCGGAATGGCAGATTCCAAAGGTCGCCCCGGAGAAGCTGAACGACTGGGATCTTTCCAAAGCGTTCAGGAAGCAGGGCGGCGAGCGTACCGACATCAGTCTCAACGGCTTCTGGAAGTTCGCGCTCTGCGAGAAGGAGCAGGAGACCCCGCCGCCGTTTTCCGAGGAGTGGGGATATTTCCTCGTGCCGAGTTTCTGGCGGACGGGGCCGATGTGCAATTTCTTCCGCACCGCGGACGGCCGGGCGGTGGATAAAGTGCGCGGCAAACAATATACCGACTACCGGCAGGGATGGTACTACCGGGAGTTCGTCACTCCGGCGGAGTGTGCAAACCGGCAGACGCTGCTGAAGTTTGATGCGCTCTATTCCCGCGGGCTTCTGTTCGTCAACGGAAAGGCGGTGCCGCTGCCGGGACATACCCCGAAATTGTCGATGAACAGCCCGGCTTTCCTGGTCGATATCACGGACTGTCTGCGTCCCGCGGGGGAAAAGAATACCATCTGCGTTGCAACTTCCCCGGACGACCCGCGGGGAGGGGATTTCACCCGTGCCGGACTGCAGGACAACGTCTGGCTCTGCACCCGCCCGAAGCTGAATTTCGGTCAGGCCCGGATTTCAACTTTCGTAAAGGATAAGAAGCTGCGGATCGACTTCGGCGGCGGC
KOK=        66
KK=  463771  LL=  464280  Z=    5.81  JJ=  463261  DL=   510
A===      111      112      113      114      121      123      124      131      132      133      134      141      143      144      211      213      214      223      224      231      233      234      243      244      313      314      323      333      334      343      413      433
B===      222      122      422      322      212      412      312      242      142      442      342      232      432      332      221      421      321      411      311      241      441      341      431      331      424      324      414      444      344      434      423      443
RRR=    0.453    1.351    3.849   -0.835   -2.267    3.411    6.389    0.808   -1.153    0.541   -0.088    0.865    3.991    0.607    0.316   -0.142    0.868   42.803    0.818    0.868   14.924   -0.344    0.614   -2.599   -0.166   31.204    0.345    0.004    2.297    6.208    5.657    7.912
X1==    1.554    3.483    2.258   -0.853   -0.517    1.141    3.013   -0.742    1.141    0.694   -0.354   -0.853    3.881   -0.498   -0.517    0.141   -0.987    6.006   -1.076   -0.859    3.014    0.283   -0.505    2.295   -0.213    3.881    1.326   -0.037    3.066    2.406    2.187    3.066
X2==    0.292    0.388    1.705    0.979    4.388    2.990    2.120   -1.089   -1.010    0.779    0.249   -1.015    1.028   -1.220   -0.612   -1.010   -0.880    7.127   -0.760   -1.010    4.952   -1.215   -1.215   -1.133    0.779    8.041    0.260   -0.106    0.749    2.580    2.587    2.580
CD1=        2        4        3        0        0        2        4        0        2        2        1        0        6        1        0        1        0        7        0        0        5        2        1        5        1        6        3        2        7        6        4        7
CD2=        1        1        3        2        5        4        3        0        0        3        2        0        3        0        0        0        0        8        0        0        8        0        0        0        3       12        2        3        4        7        5        7
TTCTCCGCCCTGGCCGGAAAAGGAATTCAGACTCTGGTGATGGAACAGCACAGGAACGCTTCCCCGGAGCTGATGAAAGTCCGCAGCCGTCAGGCGTTCATCAACGCTCCCGCCCATCCGGTGCTGGAAGGGCTGTCCGATGCCGATTTCGCGGATTGGCGCGGCAGCCATTCGCTGGATCCCGCTTACGGCAGCGCGGAACCGGGACATGTCTGGTCCAATGCGGCGTGGACTGACTGGGGCAATCGCGGCATGGTTGCCGGCAATGTTTTCCGCCGTCCGCAGGCCGGGAATTATCTGTCGCTGCTGGTCAGCGGTTTCGACCTCTATCAGACGCCGCTTCTGGAGTATCGGGGACGGAACGGAAGCTGGCTCGGTTCCCAGCTGGAAATCGGAGAACGGCTCGGACTTGACCCGGTTGCGACCACCGTGTTCTGCCGGATGGTCGACTATCTGGCGGAACGCCGCCCGGCCTATGGCGAAGTCGGTTTTTTCGGCGGGGAAAGCGGA
KOK=        67
KK=  478501  LL=  479490  Z=    7.18  JJ=  478501  DL=   990
A===      111      112      113      114      121      123      124      131      132      133      134      141      143      144      211      213      214      223      224      231      233      234      243      244      313      314      323      333      334      343      413      433
B===      222      122      422      322      212      412      312      242      142      442      342      232      432      332      221      421      321      411      311      241      441      341      431      331      424      324      414      444      344      434      423      443
RRR=   52.917    0.128    0.394    0.201   -2.577    1.746   -0.061   -0.306    0.172   -0.030   -0.116    0.097    0.358   -0.091    0.128   -0.187    1.869   26.269    6.434    2.149    0.790   17.345   -0.024   12.345    0.245   -1.086    2.971   -0.074   11.076   27.776   -0.213   10.051
X1==    5.671    1.233    0.159    0.125    2.875    0.675   -0.057    1.377    0.675    0.139    0.617   -0.478   -0.419    0.572    1.233   -0.733   -1.451    4.459    1.973    2.082    0.735    6.077    0.694    3.023    0.139    5.795    1.339   -0.041    3.920    5.255    1.135    3.030
X2==    9.332    0.104    2.476    1.614   -0.896    2.588    1.068   -0.222    0.255   -0.216   -0.187   -0.202   -0.855   -0.159    0.104    0.255   -1.288    5.891    3.261    1.032    1.075    2.854   -0.034    4.084    1.767   -0.187    2.219    1.783    2.826    5.285   -0.187    3.318
CD1=       10        3        3        3        5        3        2        5        3        4        5        2        3        5        3        1        0        7        4        5        4       13        4        8        4       15        5        5       14       17        6       12
CD2=       10        1        4        3        0        5        3        1        2        2        2        1        1        2        1        2        0       11        7        3        5        8        3       10        5        2        7        8       10       15        2       11
ACCGACCGCAAAACAGAGCCACCGGCCGAAGGCGGCGGAACTTTGCAGGAATTTTTCACGTTCCTCGAAGCCTCCCAGTTCGGCGGCGAGCGGATAGAGGGTGTTGCGCTTCAGGAAAGGGATCAGCCCCGCCCAGACCGCCGGCCACACCGAGATCACCGGTGCAAGCAAATAGGGGACCGCCGGGTCGATCTCCCGCAGGAACTGGTAGGCGAAGAGCGACCAGCCCAGCCCCCACACCCAGCCCGCCAGCGCCGCGAAACGCCAGTGCGACTCCGCCGCGACCAGATAGAGCAAAAAGACGGAGGCGAAAACGAGGGGTTCCAGGTTGAAGGGAGGCAGCGCCGCCGCGTAGAGCGCGCCTCCGGCAAAGGCGGTCAGCAGCCGGAACAGCTTTCCGGCGCGGGAGATCCGCCAGGATTCATCGGGAGCCTCGGAACCGTCTGTTTCCGGTTTCGACAGAAAAAATTTGCGTAATTGGGGCATTTGAATCGTAATCCCATTGAAATAACGGTGCATTCGGTGTAATTTACTACACATTTACAACAGAGGCAATTTCAAAAGCCGGTTTCGCCCGATTTTTTTCACAAATTCGCACGGCGGAGCCTGCTTTTGAAAGTTGCCTCGCAAACCAAAGCTGTGTAATCATGAAAATCAGTGAAACCTTACAGTTCGATCACCTGGTGATCGGCAGCGGACTGGCGGGGCTTTCCAGCGCGCTGCATCTGGCAAAGACCGGCCGCCGGGTGGCGGTGGTCACGAAACGGGATATCTCCGAGTGCAACAGCCGCCTCGCGCAGGGCGGCGTCGCGTGCGTGATGGATGCGCTGGACTCCTTCGACGAGCATGTGCAGGACACTCTGGCCGCCGGCGCCGGGCTTTGCGACGTCGGCGCGGTGCGCGCGATCGTCGAAGCCGGCCCCGCCGCGATCCGGGAGATCATTTCGCTCGGCGCGAAATTCACCACCCGCGGCGAACTCGGCCACACCG
KOK=        68
KK=  481711  LL=  482550  Z=    6.55  JJ=  481441  DL=   840
A===      111      112      113      114      121      123      124      131      132      133      134      141      143      144      211      213      214      223      224      231      233      234      243      244      313      314      323      333      334      343      413      433
B===      222      122      422      322      212      412      312      242      142      442      342      232      432      332      221      421      321      411      311      241      441      341      431      331      424      324      414      444      344      434      423      443
RRR=    8.712    2.387    2.548   -0.615    0.181   23.848    0.501    2.185   -1.873    0.688    0.808   -0.414    4.096    0.973   -0.024    0.161   -0.524   16.418    0.551    5.635    5.047   32.123    7.452   -0.017    0.491    0.724    0.940   -0.319   23.814   10.069    0.059    0.872
X1==    2.227    1.176    1.552    1.310    0.176    4.894    1.192    2.446    1.431    0.654    1.084   -0.367    1.084    2.671   -0.824   -0.301   -1.245    4.667    1.075    3.163    1.220    4.139    3.502    0.088   -0.748   -1.547   -0.818   -0.210    8.357    4.218    0.426    0.597
X2==    3.911    2.029    1.642   -0.469    1.029    4.873    0.421    0.893   -1.309    1.052    0.745    1.127    3.777    0.364    0.029   -0.536    0.421    3.518    0.513    1.782    4.137    7.761    2.128   -0.190   -0.656   -0.468   -1.150    1.519    2.849    2.387    0.139    1.462
CD1=        3        2        3        3        1        7        3        4        3        3        4        1        4        7        0        1        0        7        3        5        4        9        8        3        1        0        1        3       20       12        3        5
CD2=        5        3        4        1        2        8        2        3        0        5        4        3        9        3        1        1        2        6        2        4       10       15        6        2        2        2        1        9       11       10        3        8
GGGCGAACTCTGGGAGATGTCGCCGGAATCCACCGCGCGCATCCGTTCGGTGCTGGACCGGTTGTTCCGGCCGCAGACGATGATGAACCGCATGACCGAATCGGCGTTGCGGGTGCTGATTCTGCAGGCGCTTTTCGCCGACCCGGAGAATCTGGACCGGATGGTCGAAACCAAATCCTACGCCCATGCCCGCGAACTGCTGCTGATCCGTACCGCGGTGATGGACGGCGACGTGGATGCCGCCGCCCGGCTCTGGCCGGCGGGAAGCTCCGGGCGCCGCCGTTCCGGGAAGCGCCCGCGCCGCCGCAAGAATCCGAAGGAAGGAAAGAAAAGCGATGCGTAAACTCCGGGCCGGGATTCTGCCGGCGGTCGTATTCGGGCTTCTGTTCACCGGCTTCGGCCTGTGCGGGGCGAATGAGGTATTGAAGGACCCGACCACCGGCAGGCCGGTCCGTTATGGCGGTCGATTTGAAACGCGCCGCACGGTTTCGGTGCCGCCTTATTTGCAGCGAGCCCGTGAGATGCGCGGCGTCTGGGTCGCTACGGTTGAAAACATCGACTTCGGCAGGCACACCGACGCCGCCGGCTTCAAGCGGGATTTCATTGCGGTGGTGAACAATCTGCAGCGGGCGAAATTCAACGCGATTTTTTTTCAGGTCCGTCCGATGTGCGATGCCTTTTACCCGTCGAAGCACAATCCGTGGTCGCGCTGGATGACCGGCAAAGAGGGGCAGGCGATTCCGAATTTCGATCCGCTCGCCTTTATGGTCGCGGAGGCGCATAAACGGGGACTGGAATTTCACGCGTGGCTGAATCCCTACCGGGTCAACGCCGGTGCGC
KOK=        69
KK=  485191  LL=  486270  Z=    4.96  JJ=  485101  DL=  1080
A===      111      112      113      114      121      123      124      131      132      133      134      141      143      144      211      213      214      223      224      231      233      234      243      244      313      314      323      333      334      343      413      433
B===      222      122      422      322      212      412      312      242      142      442      342      232      432      332      221      421      321      411      311      241      441      341      431      331      424      324      414      444      344      434      423      443
RRR=   21.533   21.676    8.058    2.578   10.239    1.752   12.237   -0.655    2.280    0.359   -0.017    0.380    0.455   -0.433    0.128    0.359    2.757    0.767   -1.283    1.151    3.388   -0.608   14.981   -5.139   -0.044   20.026    0.919   -0.308    7.647   11.020    2.415   19.726
X1==    5.159    4.808    3.811    3.199    1.611    2.878    2.917   -1.520    0.963    0.472   -1.065    1.982    0.757   -1.282   -0.307   -0.313   -1.745    0.172    1.525    0.963    2.229    0.578    4.649    3.393   -0.193    3.793    0.955   -0.199    8.021    2.567    1.364    6.203
X2==    4.174    4.509    2.115    0.806    6.356    0.609    4.195    0.431    2.367    0.762    0.016    0.192    0.601    0.338   -0.417   -1.149   -1.580    4.459   -0.842    1.195    1.520   -1.052    3.222   -1.515    0.227    5.280    0.962    1.550    0.953    4.293    1.770    3.180
CD1=       10       10        8        8        5        7        8        0        4        3        1        6        4        1        2        2        0        3        6        4        6        4       11       10        2        9        4        2       16        7        5       13
CD2=       10       10        7        4       13        4        9        4        7        5        3        3        4        3        2        1        0       10        1        5        6        1        8        0        4       12        5        7        5       11        6        9
ATTCGCCTCTGCTGTATTCGTTTTCGCCGCGCCCGGTGATGATCGACCTGAATCTGCCGCAGATGGCGGAGTTCGCGCTGGAAGCACTGCTCCGCCGTCTGAAACGTCCGGAGTTGCCCGGAACCGTGCTGCTGCAGTCCCCCGTATTGATTTCATTCAATTCCTCCGAGCCGGTCCAGAGAGGTTGAAAAAATAAAGACCATATAAAGAAAGGAATGTTCCATGGGCTGCAAGAGATTTACTTTAATTGAATTGTTAGTAGTTATTGCAATCATCGCAATCCTGGCCGGCATGCTGCTGCCGGCGCTCGGCAGGGCGCGGAACAGCGCAATGAAAGCCAAATGTGTTTCGCAGTTGAACCAGATGCAGAAAGGGTTGATCCTGTATGCCGATTTGTACAAGGGCGTTTTTCCCGGACCGGCAATTCATGCGGTGAATCTGGAGGATGACAATCCGGCTTATATGCCTTATGCATATTTGCTTGTCGGTTATCATAAACTGGTTGACCGTAAAATTCTGCATTGTCCGTCACAGATTAAGTATGAACCGTATGAGGTGGGTTATGCAACCGGGTGGTCATGGGGGTGCTATGCGATGTACAATCCGCTTCATGGATGGGCCTGGAGCGGTGGGCCGAACAGTTTGTATCATAAGCAGAAGCCGGTTCGCGGCGATTATGCGTTCAAAGTGAACGACGATCCGTTTTTTTCTCTCGGCAGAATGAAACAGCCGTCTTCCACTTATATCCTGGCGGACAGTGCGGAAATACATTCGCCGGGAAATAACCGTCGCGGTATTGCCGTCTTTCAGTTCAGTCCGCAACATAACCTTGGCGAATCTGCCGCAGTCTGGCTTGCTCACGGCGGCAAAGCCAATCTGAGTTTCGCGGACGGACATGTCGGGAGCTGGGGGAATAACGAGCTGCGACAGGAAGAATTTACTCAGATCGCATCAGAATCCCTGAATGCTCTGGGGTGGGAGCCTTGGAATTAAGTGATAATAAAAGGAAATTTTAGAATGAATGTTTTTTCCCTCACTACGGCGGCTGCCTGCATTGCGGCGGGAGCCTGCGCCGCCGGT
KOK=        70
KK=  486961  LL=  487650  Z=    7.03  JJ=  486901  DL=   690
A===      111      112      113      114      121      123      124      131      132      133      134      141      143      144      211      213      214      223      224      231      233      234      243      244      313      314      323      333      334      343      413      433
B===      222      122      422      322      212      412      312      242      142      442      342      232      432      332      221      421      321      411      311      241      441      341      431      331      424      324      414      444      344      434      423      443
RRR=   16.960    5.587    1.730    2.335    6.916   11.310   -2.170   -0.550   -1.797    0.792    0.037    1.470   -0.133    1.248    1.043    1.470    1.470   60.688    0.207   -0.708    1.721    1.019    0.523   -1.671   -0.258   -6.524   -2.171    0.414   30.779    4.044    0.917   24.438
X1==    8.169    2.780    3.809    3.268    0.863    3.160    1.889   -1.210    1.429    1.680    0.604   -1.326   -0.088   -0.979   -1.053   -1.169   -1.280   12.311    0.404    0.563    1.050   -0.705   -0.705    3.033    0.168   -1.472   -0.515    0.558    5.875    0.869    0.604    5.249
X2==    2.076    2.010    0.454    0.715    8.010    3.579   -1.148    0.454   -1.258    0.472    0.061   -1.109    1.518   -1.274   -0.990   -1.258   -1.148    4.929    0.513   -1.258    1.639   -1.446   -0.742   -0.551   -1.530    4.433    4.219    0.742    5.239    4.656    1.518    4.656
CD1=       10        4        6        6        2        5        4        0        3        4        3        0        2        1        0        0        0       15        2        2        3        1        1        7        2        0        1        3       12        4        3       11
CD2=        3        3        2        2        9        6        0        2        0        3        2        0        4        0        0        0        0        8        2        0        5        0        1        1        0        8        9        5       12       11        4       11
GATTTCAAGAAGGCGCTTGACAAAGAAACGGCCGGCCGCAAAGGCAGGATTGCCGGTTGGAACCGCTTCGGCGGCTGGGCGAACGGCCCGAAACTGGAGGCGAAAGGGTATTTCTATCCGGCCAAATATGAAGGCAAATGGTATCTGGTCGATCCAGAGGGATGTCTGTTCTTTTCACACGGTGTCTGCACCATCCGGTATGACATCCGGGCGGAGCGGAAAGCGCAAAACTGGTTCCCGCCGGAGTTGGCGGCTTCCGGGCCGAATCACAACTTCTCCCGCGATAATCTGCGGCGGAAATTCGGGCCGGAGCTGGAGAAGGTTTATCCCGGTTTCGTTACCCGGCGGCTGGAGGAGTGGGGACTCAATACGATCGGCAACTGGGCCGATTTGGAATTCATGCGTGGCGGCGGGACTCCCTATGCGATGGAACTGCCGTATCCGAAGTGTCCCCGGACTGCCGGAGTCAAAGGGCTTGAAGGCGGAATATTCGATGTCTTTTCCACGGAATTTGCCGCTTCGATGCGGAGCGCGGCGGCCCGGCCGGAGTTCGCTTTCGCCCGGAAGGATCCGATGCTGATCGGCATTTTCATCACCAATGAAATTTATTGGGGAAACGACCGTACCGCGGCGGCCCGCAGCGCCTTCGCTTCACCGGCAACTCAACCGGCCAAGCGGGAATTCATAAAA
KOK=        71
KK=  489991  LL=  491130  Z=    7.69  JJ=  489961  DL=  1140
A===      111      112      113      114      121      123      124      131      132      133      134      141      143      144      211      213      214      223      224      231      233      234      243      244      313      314      323      333      334      343      413      433
B===      222      122      422      322      212      412      312      242      142      442      342      232      432      332      221      421      321      411      311      241      441      341      431      331      424      324      414      444      344      434      423      443
RRR=   24.080    5.919    1.628    0.361   -0.600   16.608   -0.643    1.139    0.204    5.355    0.037    0.401    0.045    1.403    0.969    0.204    1.912   77.789   -1.147   -0.433    0.593    1.851   -0.114    0.269   -0.563   24.395   14.217   -0.072   31.971   12.074   16.158   10.300
X1==    3.205    1.122    0.461    0.297    3.122    4.290    0.906   -1.209   -1.271    2.086    0.025   -0.491   -1.148   -0.729   -0.878   -1.271   -1.346    8.494   -0.701    2.701    0.641    1.527   -0.708    0.179    2.086    8.239    2.414   -0.374    5.960    5.960    2.959    5.085
X2==    7.513    5.276    3.536    1.214   -0.192    3.872   -0.709   -0.942   -0.160    2.568    1.461   -0.817   -0.039   -1.924   -1.104   -0.160   -1.420    9.158    1.637   -0.160    0.925    1.212    0.162    1.503   -0.270    2.961    5.890    0.194    5.364    2.026    5.461    2.026
CD1=        4        2        2        2        4        7        3        0        0        6        3        1        1        2        0        0        0       13        1        5        4        6        2        4        6       17        7        4       19       19        8       17
CD2=       10        7        8        4        1        8        1        1        2       10        7        1        4        0        0        2        0       15        4        2        6        6        4        6        4       10       16        9       22       13       15       13
CATTCGGCAGCATCACCAACCCCGGCGTGGAACCGGGGGCGCGAAACCGGGCGTTGGCAAGACAGCTCGAAAGTGCTTTCTCACATCCGCAGATCGTCGGGATTCATCATTTCAAATTCACGGATCAGGTGCTGACCGGCCGCTGGGACGGAGAAAATTATGGATTCGGGCTCGTGGATATCACCGATACGCCGTACCGGGATTTTCTGGAAACGAACCGCGCCGCTTCGGAACAGTTGTATTCGTTCCGAAACGGCGCCGGTGTTTTTTTGAATCTTCCGTGAAATGCGCCGGAGGTCACTCGAAAAGGATGACCGGGAATTTGCCGGGATCTTTTTCGTCGCCGATGCCCGGGGCGAGCTGGAGCCAGCCGTCCCGGCCTTCGCCGTCGTTGTCGTTGACCAGCAAATTGAACCGGAACCCCTGCCGGTAGAGCTGCGGCGTCAGGCCGAGCGCCCGGTTGGGCAGACGGAGTTCATAGCGGGTTTCCGTCCCCTCCCGGACGATCCGGCAGGTTCCGAAGGCGGCGGTCCGGTTCGGATCGTAGCCGCGCGGCGCCCGCGGGATGGTCAGCTCCGCTTTGCCGGAGTCGGAGAGCGACAGGCAGAGTTCCCAGAAGCCGTTCTGCCCGGGGAGCTGGAGCGCGAACTGCACCGAGTCGCCTTTCCATGCCTCCGCCGCCGGGAAGGGCTGGGCGTGGCGGTCGTCGGTGACGGCGGCTTTCAGCACGAAATTCCCGCCGGCCCGCTCAAGGGTGATCGCGGCGCTCAAATCCTCCGGGCCGGACCAGAGCCGGTGCAGCAGCGCCGGGTCCGCTCCGGTCAGCGAATGGAGCTGGCTGCGGTTGTCGAGCCGGAAGTCCGGACCGGTTTTCCGCGCCGGAATCAGTTGCGCGGTGCGTATCGGCAAAGTCACCTCACCCTGCCACGGCGTGCCGTCGAGCGCATACGAGAGTTTCAGGAGGGCTCCGTCGCGGGGGCGCGGCGGCACGGTCAGCAGAAATTCCGCGGCGCTTTCGCCGTTCGCCTTGACCGCGACCCGTTTTTCGGCGCGGTCGGCGGAGAAGCCTTCCGGCAGGGATTCCGGCTTCAGCACGAAGATGCGGTCGATATTCTGCGGGTTGCGCAGCGACAGCCGGAC
KOK=        72
KK=  492331  LL=  493410  Z=    8.32  JJ=  492241  DL=  1080
A===      111      112      113      114      121      123      124      131      132      133      134      141      143      144      211      213      214      223      224      231      233      234      243      244      313      314      323      333      334      343      413      433
B===      222      122      422      322      212      412      312      242      142      442      342      232      432      332      221      421      321      411      311      241      441      341      431      331      424      324      414      444      344      434      423      443
RRR=   19.294    1.991    0.447    3.871   -0.002   17.700    0.079    1.844   -0.092    1.969    2.190    0.901   -1.508    0.059    0.987   -0.068    1.844  162.773    0.118   -0.152    0.146   -0.471   -0.692   -1.099   -4.582   54.517   15.063   -0.155    3.429    9.212    9.982   26.199
X1==    4.072    1.037    0.200    1.768    0.037    3.891    0.932   -1.325    0.148    0.417    1.588   -1.312   -1.802   -0.072   -0.963   -0.601   -1.336   13.329    0.867   -1.350   -0.206   -1.281    0.939   -1.257    6.012   11.759    3.091    0.374    0.844    4.591    2.153    4.591
X2==    4.739    1.919    2.239    2.189   -0.043    4.550    0.084   -1.392   -0.627    4.720    1.379   -0.687    0.837   -0.822   -1.025    0.113   -1.380   12.212    0.136    0.113   -0.708    0.368   -0.738    0.874   -0.762    4.636    4.873   -0.414    4.062    2.006    4.636    5.707
CD1=        5        2        2        4        1        7        3        0        2        4        6        0        0        3        0        1        0       20        3        0        3        1        5        1       14       24        9        7        8       17        7       17
CD2=        6        3        5        5        1        8        2        0        1       12        6        1        5        2        0        2        0       18        2        2        2        4        2        5        2       12       12        5       16       11       12       20
CGGACTCCACCACTCCGAATGCGTGCAGATGCTGAAGAGAAAACCGGGCGCACGTCCCTCAGTGGGGCCGGCCGGTTCCAGCAGGGCAAACGACCGCGAGTGCGTCACAGGCCGATCCGGCGCACCGGCTTCCCGCACGGTCGCGGTGACCTGCCAGTGGCCGAGGCGATCGGGCTGTTTTTCCGGCTTGAACGTGACCGACTGCCCCGGCGCAAGCGCGGCGGAACGGCTCTCCGTCAGCCGGGTCCCGTCGAAATGCGCGTAAACGATGTCGATCGCGAAATTTCCCGCTTTTTCGGAACGGTTGGTGAAGCGGAGGGCCAGCGCCGCTTCGCCGCCCTTGCGGAGCACATGGACCGGCGTGCCGGTTTCGACCTCAAGCTCCAGCGCTTCGGCCGCGGGCAGGACGGTTCGGAGCGCGGCGCTCTTCAACAGCACTTCCCCGTTTGCGGCGGCTGAATTGCGAAAGAAGATATTGTCCATTTTGACCGGCAGCACCGCTTCTTCCAGAATTGCGCCGAGATCGAATTGCAGCGGCGCCCCCTCCCGCTGCAGGCGGAGTTCCGGGGTGGTGAACGGCACACCTTTGGCGTCACGCAAAATGGCGAATGCGGTCAGTTCGCCCTGACGCACTTCGGCGTCGAGGGTCAGGGCGGCAGGCCTGCCGCGCAGAGGCAGCAGTTCGTTCCTGCGCTCGGTGATTATGAATTCGCCTTTGATGTCTTTGAGCAGCACGCCGTCCGGCTGCTGCACGATCAGCCCCTGACCGCCGCGCTGCCGGAACAGTTCATCCCGGTCGAAACGGTACAGCGGCAGAAGCGCCTTGTCGCCCGGCAGTTCCCGCACGGGCGGCGCTTCGGTGTCGATATCAAGTGCGAGGAGCGTCAGACTTGAGGCTGGTGCGCCCCCGGCGAAATCAAAGGCGAACCCCAGCACGCTGCCCGGCATGTCGAAAACGCGGTTGGCGTCTCCGCCCCAGCAGAGCTGGAATTGCTCCGGCTTCACCTGCCAGACCACTTCAAATTCGCCGCCTCTGGCGAAATCGGCTTGGCTCACATACTGGAATACCTCGCGGTTGCG
KOK=        73
KK=  500341  LL=  501240  Z=    6.27  JJ=  500281  DL=   900
A===      111      112      113      114      121      123      124      131      132      133      134      141      143      144      211      213      214      223      224      231      233      234      243      244      313      314      323      333      334      343      413      433
B===      222      122      422      322      212      412      312      242      142      442      342      232      432      332      221      421      321      411      311      241      441      341      431      331      424      324      414      444      344      434      423      443
RRR=    5.458    0.426    0.054   -0.627   -2.631   31.122   -0.456   -0.018    0.006   -1.109    0.569    1.338    0.018    1.074    0.426   -3.172    1.338  124.184    1.344    1.328    4.129    0.118    0.067    0.453    1.064   41.294    7.502   -0.205    8.596    5.286    8.601   21.712
X1==    2.447   -0.557    0.014   -1.142    3.443    5.007    1.499    0.014    0.007   -0.576   -0.866   -1.142   -0.200   -1.174   -0.557   -0.993   -1.146   16.000    2.364   -0.993    1.688   -1.536   -0.873   -1.763    2.462   12.439    1.688    1.068    2.960    0.953    3.126    7.478
X2==    2.231   -0.764    3.927    0.549   -0.764    6.216   -0.304   -1.342    0.928    1.926   -0.657   -1.172   -0.089   -0.915   -0.764    3.194   -1.168    7.761    0.569   -1.338    2.446   -0.077   -0.077   -0.257    0.432    3.320    4.444   -0.192    2.904    5.548    2.752    2.904
CD1=        3        0        1        0        4        6        3        1        1        1        1        0        2        1        0        0        0       17        4        0        4        0        1        0        5       21        4        5       10        6        7       19
CD2=        3        0        7        2        0       10        1        0        3        8        2        0        3        1        0        6        0       12        2        0        9        3        3        2        5        9       13        9       15       22        8       15
GGTGGATTCGGAGAAGACGACCGGATCGGTCTGCCGGAAGATTTCGCGTTGGAGCTCTTCGGGGGAGGGATCGGCCAGCAGCGCGATTTCGTACTCGTGTTCCCCCTGATCGGTGATCCGGTAAGTGTTGACCGCCGGAACGCGGTAGGGATCATGATGGGCGTAATAGGGGGTGCGCAGCAACGTCAGGCGCAGCTCGCCGCCGGGCTGGACGTCGCAGGCGAAACAATCCTTCGACACGACGGCGAGCGACTGTTCCCGTCCGCGCAGCAGAGTGTAGTTGAAAAACGGAAATTCCTCGCCGTTGAGTTCGCGGCGGATTTCGCCGCCGGGGCAGCCGTCGCGGCGTTCGAGGACCGGGAAGGCGGGAGTGAGCGCCAGCTTCACGATCTGCTGTGCGCCGTTCCAGTTCAGGCGGAGCCGGAGCCGCAGTCCGCGGAATCCCGCTTCGCGGCGCAGGGCGGCATGGATGGTGTTGCCGCGCCCGTCGCTGAAGCGGCCGAGCGACTGGGACAACAGCGGCCCGGTGAAGTGGCTGTGGAATTTCCCCGCCTGCCGGAAGGAGCGGCCGGGTTGGGCCGGATAGCCGTTCAGCCCGTGACTCCAGGTGTCGGAGCGGTCGTGGATCACGTCGAAGCGCAGCGGCGCGCCGAAATATTCGCGGCCGCCGCATTGCAGGGAGGCGACGCCGCCGGGAGCCGGGAGGCTGCCGGAACGGTCCGGGGCGGCGGAACCGGCATAGTCGAGGTACAGGATTTTCCGGCCTTGAGGCGGCAGTTCGAGCGGAAAAGCGAGGCGGGCCAGCCGCATCACGGCGGCTTCCGGCGGCAGCGGCTGGAGCGGCACCGTCCGTTCTTTTTCATCCAGCAGCCGGATGGTTTCGATGCCGCGCCTTCCGCG
KOK=        74
KK=  501631  LL=  502530  Z=    4.99  JJ=  501421  DL=   900
A===      111      112      113      114      121      123      124      131      132      133      134      141      143      144      211      213      214      223      224      231      233      234      243      244      313      314      323      333      334      343      413      433
B===      222      122      422      322      212      412      312      242      142      442      342      232      432      332      221      421      321      411      311      241      441      341      431      331      424      324      414      444      344      434      423      443
RRR=    0.774    0.721    0.039    0.146   -2.337   21.641    7.887    0.017    0.149   -1.706    0.084    0.123    0.207   -0.723    0.635   -4.658   -0.582  116.598   -0.314    1.479    1.760   -0.369   -1.027   -1.260    3.346    5.532    7.260    0.562    6.021    6.648   32.211   32.397
X1==    0.442    0.359    0.032    0.676    2.359    3.702    3.832    0.032   -0.107   -1.304   -0.113   -0.223    0.572   -0.480   -0.641   -1.059    0.474   12.195    0.274   -1.059    1.502    0.327   -1.593   -0.685    1.027    6.055    2.227   -1.133    2.746    2.222    6.741    9.554
X2==    1.750    2.009    1.205    0.216   -0.991    5.845    2.058    0.529   -1.397    1.308   -0.743   -0.551    0.362    1.506   -0.991    4.397   -1.228    9.561   -1.145   -1.397    1.172   -1.129    0.645    1.840    3.258    0.914    3.259   -0.496    2.192    2.991    4.779    3.391
CD1=        1        1        1        2        3        5        6        1        1        0        2        1        3        2        0        0        2       15        2        0        4        3        0        2        3       11        5        1        9        8       12       22
CD2=        3        3        4        2        0       10        4        3        0        7        2        1        4        5        0        8        0       14        0        0        6        1        4        5       11        5       10        7       12       14       12       15
CGGCAGCTTCGCGCCGGAGCCGCGGACCGCGTCGAAAAAGGCGTCGGGATGGCTGAACCGGATTTCGGCGTCCTGGCGGCCGCGCTGCGTGAGGAGGTAGTCGATTTCGGCGCGGGCGGGGCCGCCGCCGTGGTCGCCGACGCCGCAGAAACACATGATGTGGCCGACCGCCGGATCGACGGCGGCGATCACCCGTTCGAGGTGGCCGGGAAGGTATTCGGGGGAAGAGCTGTAACTCTCGAAAATGCGGGCGGCCAGCAGTTCCGCGCCGTTCGGGGAGCGCCAGCGGAAGAGTTCGCCCGGCAGTGTTTTTTCCTGCGGGGAGGGGCGCATCATGCAATAGTTGACGACCCCGGCTTCGCGGTAGAAGTCCGGCAGGAAAGCGCCGTGGCCGAAGCTGTCCACATTGTAGCCGGTCCTGACTTTGACGCCGAATTTTTCCCGGAAATACGCTCCGCCGAACTCGTTGTGCCTGCGGTAGGTTTCCGGCGACGCGAGATTGCAGTCGGGCTGGACGTACCAGCCGCCGACCACATGGAGACGTCCGGCGGCGATATGGCCGCGCAGCCTCTCGAACGTGGCGGTATCGTGCCGCTCGACGGTCTCATAGAACCACGCTTCGCCCCGGGTGAGGTGGATTTCCGGGTAAGCGTCCAGCAGGTCGCAGGCGGTCCGGGCGGTGGAAAGGGCTTCGTCGATGCCCTGTTCCAGCCTCCAGAGCCAGACCGGGTCGAGATGGGAATTGAGGATGATGTGAACGATCGGCTTCATTGGTTGTGTTGGTCCTTGGTGGTGGTGGTTTGTTCGATGGCTGCGATCTCTTCCGGGAGGAGGGCGATGCCGTAGATCCGGCAGTCGTAGATCCGGCAGTCGAGCGCGGAACGCACGCCGCCTTTCCCG
KOK=        75
KK=  509311  LL=  510390  Z=    6.55  JJ=  509221  DL=  1080
A===      111      112      113      114      121      123      124      131      132      133      134      141      143      144      211      213      214      223      224      231      233      234      243      244      313      314      323      333      334      343      413      433
B===      222      122      422      322      212      412      312      242      142      442      342      232      432      332      221      421      321      411      311      241      441      341      431      331      424      324      414      444      344      434      423      443
RRR=   36.013   10.182    2.384    0.668    5.967   13.278    3.268    2.384   -0.736    5.107   -0.200    0.562   -1.000    0.497   -0.266   -0.931    1.393    8.789    6.869    0.950    1.635    1.026   -2.274    1.993    0.032    0.658   -0.996    0.240   48.271   11.475    0.291   19.975
X1==    8.128    4.490    2.032    2.029    2.631    3.266    2.097    2.032    1.502    1.865    1.021    0.395   -1.307   -1.020   -0.157    0.619   -1.438    2.487    4.451    0.619    0.468    0.497    3.183   -1.370    0.896    0.245   -1.208   -0.178    7.463    1.569    1.021    8.937
X2==    4.431    2.268    1.173    0.329    2.268    4.065    1.559    1.173   -0.490    2.739   -0.196    1.422    0.765   -0.488    1.692   -1.503   -0.968    3.534    1.543    1.534    3.497    2.063   -0.714   -1.455    0.036    2.689    0.824   -1.349    6.468    7.314    0.285    2.235
CD1=        9        6        3        4        4        5        5        3        3        3        3        2        0        1        1        2        0        5       10        2        2        3        7        1        2        2        0        1       12        4        3       14
CD2=       13        7        8        4        7       12        5        8        3       14        4        6        6        2        6        1        1        9        4        7       13        7        2        0        7       10        7        5       21       23        5       11
CGGCTGGTGACGCGCAACGGCGGGAACGGTTTCCGGATTGCCTCCGGCATTGTGGTGACGGAAGCGGATATCGAGCGGCTGTTGAAGGCCAAAGCGGCTGTCGGCGCGGGAATCGCGTCACTGCTGCGCCATGCCGGAGTGGAACCGGAAGAGATTCGGATATTTCATCTGTGCGGCGGTTTTGCCCGTTGCCTGGATTTGGATGCCGCGCAGGCGATCGGGATGCTTCCGCGATTGGAGCGGCCGGTATTCCGGATCGGCGGCAATACCTCTCTGGCGGGTGCCGTGTTGCTGGCGGCGAGGCCGGACCGGATGGCGGAATTCGAGAAATGGGCGGATTTGCCGTGCGATTTGCCGCTGAATTCGCTGAAAGGTTTCGAGGAGAGTTATATCGATGGGTTGCTTTTAGGCTGAATACAAGTGATTTGTGATGGTGTTTATAATTTGATTTCACTAAAAAAGAATAATTTTGCCTTTTTTATATCTTTTTTTACAATTTTTTGTTTGCTTTGTTCGTTTTTTATAAAAATGGAGTTATATTATGCCAGAGTTACCAGAGGCTGAGAATATCGGAAGGGCTTTGAAGCGCGCGTTGGTGGAACGCCGGATCGTAAAGGTGGAGGTGTTTACTCCGGCCATGCGCGAACCGCTGACGCCGCTGCTTTCGGCCGGATTGGAGGGGCGCCGGATCATCGATGTGCGCCGGCGCGCGCGTTATGTCGTGGTGGAACTGGATGACGGGCGCGGGCTTCTGATGCACTTCGGGATGTCCGGGGTGGTTCGGGTGGAGTCGCCGGAGGTGCCCCGGCGGAAACATGAACATGTGTTCCTGCACCTGGACGACGGGCGTGCTTTCCGGTTCGAATGCACAAGGCGGTTCAGCGTGCTGAAAGTTTGCGAACTCCCGCGGCCCGGCGGGTGGCCGTCTGAACTGGATGCTCTCGGTGTGGAGCCTCTTACCGATGCGTTTAACGGAAATTATCTTTATGAAAAGTCGCGCGGCCGCACGGGATGTGTCAAAAATTTTATCATGAACAATGAAATAGTGGTCGGGATCGGCAATATTTATGCGACGGAAAC
KOK=        76
KK=  512971  LL=  513870  Z=    5.31  JJ=  512701  DL=   900
A===      111      112      113      114      121      123      124      131      132      133      134      141      143      144      211      213      214      223      224      231      233      234      243      244      313      314      323      333      334      343      413      433
B===      222      122      422      322      212      412      312      242      142      442      342      232      432      332      221      421      321      411      311      241      441      341      431      331      424      324      414      444      344      434      423      443
RRR=    0.970    1.448   -0.206   11.294   -0.244    8.254   -1.344    0.142   -0.753   -3.080    0.875    0.358    2.576    1.622    0.886   -3.961    1.654  128.566   -1.725    1.654    1.508    0.831    0.831    0.162    1.683   42.219    8.105   -0.820   12.199    8.929   14.092    0.903
X1==    0.339    2.216   -0.090    3.313    0.216    2.385   -0.420   -0.090   -1.145   -0.606    0.617   -0.246    1.312   -0.941   -0.784   -1.145   -1.238   14.976   -0.597   -1.145    0.589   -1.598   -1.598   -0.545    1.641   13.806    4.031    0.590    2.990    2.448    3.394    4.619
X2==    2.866    0.654    2.290    3.409   -1.130    3.460    3.201   -1.575    0.658    5.084    1.417   -1.456    1.964   -1.724   -1.130    3.460   -1.336    8.585    2.888   -1.444    2.562   -0.520   -0.520   -0.298    1.026    3.058    2.010   -1.391    4.079    3.648    4.152    0.195
CD1=        1        3        1        5        1        4        1        1        0        1        3        1        4        1        0        0        0       20        1        0        3        0        0        2        4       22        8        4        9        8        7       12
CD2=        5        2        6        7        0        7        6        0        3       14        6        0        7        0        0        7        0       13        5        0        8        2        2        2        6        9        7        3       15       14       11        6
GAAAGTCAACGGCAGCTTGAGAGAGAGGTCAGCGGCGAAACGGTCGAAGCGTTCATCCGGCTTGGCCGGGAGCGACAGCGTTTTGCGCTCCTGCTGCAGGATGGTTGGGGCGTCCGCGATGGAACGCAAGCTGAAGGTGATGTCGATGGCTTCAGGAAGTTTGGAACAGATTTCCGCCTGACCGTCGAGCGTCTCATGATCGTACAGCGTAGCGGGCAGCCACAGCTTCAGGAAGATATCCGCCGGAACCGGGACGACCGCGTCCTGCCGGTCGCGGCTTTCCACCGGCAGCATCAGCGGTTCGCCGTTTTTGCAGGTGAAAGCCAGGCCGGTATTGCCCCGCGTCGGCAACGCAATCCGTTTGGGAAGTTCGGAAAGCGGCCGGGATTCGGAGCCGTTCCAGGTGAACTCCACTCCCTCCTGTTCGCCGCGGACCGTGAATTGAGCCAGTTCCAACTTGCTCTGCTTGCCGGTGTAAAGCTGGTAGTGCGCGTGGCGGTTGATGACCGGCAGTTTGCGGCCTTCGCGGTTTTCGAGGGCGGAAATGCTCAATGGCCGCGCCGGTTCGAAGTCGTCGGAAGTCAGCAGCCGGAACGGCTCGTTCTCTCCCCGGCGCATGGAGAGCAGCATCCGCCCCACGCCGGTATTCAGGCGGTGGTAAAGCTCGAAATCGTGGCTGCCGCGCGTCAGCTTGCGCTTGAAACGGACGGTTTCCGCCGGAGTTCCGCCGGTCCCGTGGTGGCGGCCGACGGTTTCGCCGTCCAGCCGGACCAGGGTGAGGGCGTTGCTCAGCAGTTCAAATTCATATTCCCCGTCCTCCGGAATCTGCAGCATCCCGTAGAAGCGGCAGCTGTAGTATTCCGAGGTTTCCGGGGGGCGGGTCATCATCTGCACTTCGGT
KOK=        77
KK=  519931  LL=  520770  Z=    6.08  JJ=  519601  DL=   840
A===      111      112      113      114      121      123      124      131      132      133      134      141      143      144      211      213      214      223      224      231      233      234      243      244      313      314      323      333      334      343      413      433
B===      222      122      422      322      212      412      312      242      142      442      342      232      432      332      221      421      321      411      311      241      441      341      431      331      424      324      414      444      344      434      423      443
RRR=   26.451    0.750   20.169   -0.237    0.101   14.209   -0.187    0.328    0.297   -0.227    1.440   -0.407   -0.449    1.789    3.844   -0.322    0.118   17.127    0.522    7.563    8.772   -0.582    0.015    0.674    2.028    0.652   -1.075   -1.032   12.182   14.584   -6.252   19.899
X1==    6.554    0.956    3.987    0.422    1.718    3.541   -0.084    0.186    0.337   -0.469    0.599   -0.236    1.980    1.872    1.718   -1.264   -0.084    4.709   -0.663    2.740    2.165   -0.668    0.059   -0.993    1.927    0.599    1.323   -1.205    3.680    4.405    4.052    5.131
X2==    4.036    0.785    5.059   -0.562    0.059    4.013    2.224    1.760    0.881    0.483    2.405    1.729   -0.227    0.956    2.238    0.255   -1.398    3.637   -0.787    2.760    4.051    0.870    0.246   -0.679    1.052    1.089   -0.813    0.856    3.311    3.311   -1.543    3.878
CD1=       11        3        7        3        4        6        2        2        2        1        3        2        5        6        4        0        2        7        1        5        4        1        2        1        4        3        3        0        7        8        8        9
CD2=        7        3       10        1        2        9        5        5        4        4        6        4        2        3        5        3        0        9        1        7       11        4        3        1        5        4        2        6        9        9        0       10
GCCGTTGGGTTCCGGCGGGAAGCGGGTGACGACCTTGCCGTTGTATTTGCCGCTTTTCATATCCGCCGCGACCATCTCGCGGATGAAATCCAGCGGCGCCGCGTTGTTTTCAGTAGTTTCAGCCATGATAAAATCAAACTCCGTAAATCAGTTGCACGATATTTTTGAAAAAATATACCATCATAAGTGCGGTTTGCCAAATCGGGACCGGGATATTCTTGAAGGAAAAAATAGAACCGCGACAATTTCCGTACTCCGGCGGGAGAAAAAAGCGAACCTGACCGTTTCAACCGGCCGAACGGAGCCGGCGGGAGGTGTGGGGGGGGCCGGGTACGTACGGACTGTCGATTCCGTCAGGTTCGCAACAGCATCAACATCATCAGTCTGCTGTTTTCAATATAGCCTGAAAAGTTGACTGAATCAAGTTTATCATAAAAATAAATTATTTAACACCGTGTGCAAGTTTCCTTATGACACGCGGCGACAGGAAAGGAGAACAACTCTTTCCCGAAATCCTCTTGAATAATAAGAGGGGAGGATGTATTTTTACTGGCGGAAATTCACAGGCACAGGAAATGGAGCAGCGGAACCGATGAACATGGTCAGGCGGATTTTGATTCCGGAACAGCCGTTCCGGGAAAGACGGCCCGGGGCGGCGTGGCCGGAGTGGGGTGTATGGCCCGCGAAATGGATTGCTCCGGCAGAAGGTGAGGCGGCAGGAATGCGTGCGACCCTGTTCCGGTGTGACATTGAGATGGAACGGCAGGAGACGGTGCGGCTGCATCTGGCGGCCGACGCGGTTTACCGGTTCTGGATCGACGGTGTTTATGTGGCCTCCGG
KOK=        78
KK=  531751  LL=  532650  Z=    5.54  JJ=  531661  DL=   900
A===      111      112      113      114      121      123      124      131      132      133      134      141      143      144      211      213      214      223      224      231      233      234      243      244      313      314      323      333      334      343      413      433
B===      222      122      422      322      212      412      312      242      142      442      342      232      432      332      221      421      321      411      311      241      441      341      431      331      424      324      414      444      344      434      423      443
RRR=    7.505    4.361    7.044    0.254    0.294   26.929   -0.001   -2.467   -3.000    1.970    1.038    7.524    1.773    0.895    0.647    0.316    1.073   44.755   -1.563    4.878   18.891    6.410    0.418   -0.890   -0.534    4.714    0.241    0.443   -1.077    2.761    1.632   29.892
X1==    3.565    2.712    3.876    0.973   -0.475    6.309    0.013   -1.357   -1.211    1.060    1.174    2.897    1.174    1.107   -0.475    0.460   -1.419    7.326   -0.465    3.803    4.106    2.404   -0.600    0.992    1.844    1.174   -1.153   -0.408    2.083    1.378    1.847    3.493
X2==    2.105    1.608    1.817    0.261   -0.619    4.268   -0.060    1.817    2.477    1.858    0.884    2.597    1.510    0.808   -1.361    0.686   -0.756    6.109    3.358    1.283    4.601    2.666   -0.697   -0.897   -0.289    4.014   -0.209   -1.084   -0.517    2.004    0.884    8.559
CD1=        7        5        7        4        1        9        2        0        0        3        4        7        4        5        1        2        0        9        1        6        6        5        1        4        4        4        0        1        5        4        5        7
CD2=        4        4        5        2        1       10        2        5        7        7        4        5        5        3        0        4        1       15        8        5       14        8        2        1        3        9        4        3        3        8        4       21
CCTACCTGATGTGCCAGGGAAAAATCCTGGTCGAGGGACCGAGCGATTTTCTGGTCAACGACGAACAGGCGCGCGAAATCTATCTCGGGCCGCAGTTCTCAATGTGACGGCGGCGCGGGAAAAATTTGGAACAGGACCGGGAATAGATTCCGGTTTGTGAATAGAAGGAGAGAAGACTATGAAAATTTCAGTAACCGGTCGGCAGTTTGAGATCACTCCATCGATCCGTGAATATGTCGAATCCCGGATTCAGGCTCTGGTGGAAGACAAGGCGCTGGATTTTTCGAGCGCGAAAGTGGTGATGGACTATCAGAAGAACAGTTTCAAAACCACTCTGGTCGTGAACTGCAAGTATCACGTGGTTCCGGCGGAAGTCGAGGACTTCGATCTGTACAAGTCGTTCGACGCCTGTGTGGCGAAGGTCGATACGCAGCTCAAGACGATCCGCGAAAAGATCCGCAGCCATCAGGCGCCTCCGCTCCGTGAAGTGGCGGAAGTGGAAGAGGAAGCCGTCGAAGAGTAAAAGATGGTATCCGGCCTTGTGCCGGAGTTAATTCAAACAGCGGAAATGGCCTGAGTCAACCTGATTCGGGCCGTTTCCTTTGATGGTAAGGAGGATACAGAATGATTATCGCGGTGGCTTCGGAGAACGAAGAGGTATTCCAGCATTTCGGGCATACGCCCGAATTCACGATTTTTGAAATCGAAAGCGGCAGCGTCAAAAACAAGCAGGCCGTTTCCACCGAAGGCGAAGGCCACGGCGCTCTGGCGAAGTTCCTGTTGGATCACGGCGTGGATCTGCTGATCTGCGGCGGCATCGGCGCCGGTGCGCAAAAGGCGCTGGCCGACGAGGGGATCAAACTGGTCGCCGGAGTTTCCGGCAAGGTCGAAGGCGCGATG
KOK=        79
KK=  536491  LL=  537180  Z=    7.40  JJ=  536281  DL=   690
A===      111      112      113      114      121      123      124      131      132      133      134      141      143      144      211      213      214      223      224      231      233      234      243      244      313      314      323      333      334      343      413      433
B===      222      122      422      322      212      412      312      242      142      442      342      232      432      332      221      421      321      411      311      241      441      341      431      331      424      324      414      444      344      434      423      443
RRR=   30.011    1.103   19.996    0.105   -0.825    9.074    2.837    0.966   -0.413   -0.028    2.084    0.216    1.348    0.380    0.627    0.218    1.699   21.467    4.641   -0.096   10.453    0.007   -1.013    0.121   -3.593   29.476    1.738   -0.517    6.409    8.251   -0.286    1.293
X1==    4.631    0.626    5.626   -1.154    0.626    1.899    1.215    1.366    0.311    0.965    1.074   -0.276    1.074   -0.439   -1.144    1.105   -1.240    7.517    1.721   -0.484    4.277    0.084   -0.651    0.170    2.494    7.376    0.711   -0.800    1.388    2.095   -0.501    0.681
X2==    6.480    1.761    3.554   -0.091   -1.318    4.777    2.334    0.707   -1.329   -0.029    1.941   -0.782    1.255   -0.867   -0.548    0.198   -1.370    2.856    2.697    0.198    2.444    0.087    1.557    0.714   -1.441    3.996    2.444    0.647    4.617    3.938    0.570    1.899
CD1=        6        2        8        0        2        4        3        3        2        3        3        1        3        1        0        3        0       12        4        1        8        2        1        2        5       11        3        1        4        5        1        3
CD2=       11        4        7        2        0        8        5        3        0        2        5        1        4        1        1        2        0        5        5        2        5        2        4        3        0        8        5        3        9        8        3        5
TACAGCCGGCTGCAGCAGGAATTTCATTTTCAATCTACCTTGTTAGAATGGAACACTGAGTTGAAATTTACCACGTTTTCCCGCCGGTGTCAAGCTGTTTCCGGAAAAACACGGTTCAGCGGGAGATCGTTTCATGCGGCAGTTGCAATGACATTTCCGATTTCAGCTTTTCCCTTTGTCGGCGAGAACGCCGGAGCGGATGTTGCGCACCGATTTTCGCTCAATCAGCTGACTGCAGTTCAGAACACGGCATTCCGGGACTTTGGGCCACCTGAATTCGGAAGCACACAGGTCTGCGATGGTTTCCGCCACCGCCTGTCCCAGTACGGCAAAATTCTGAAAAACCGTCGTCTGGGGAGGTGTCATATATTGCGAGTTCATCGGATCTTCAAAGGTGATCACGGAGAGTTCTTCCGGCACCTTGATTCCGAGGCGGTAAAAGGCATAGTTGAGTGGAACGCCCACCGTTTCACCTTCCGCAATAACCGCTGTCGGCCGGAACGTCCACAACTGTTGAACGATCCGTACCGGATCATCGGCTTCCTTGTACTGGATGATCAGGGATGAATCCGGCTCAACTCCCATCTGTTTCAAGGCTGAGCGGAATCCGCTCTCACGTTCATTGCTTCCCCAATTGTCCGTCAGGCGCAGCAATCCGATCCGGCGATGGCCGTTTTCCAGCAGATGGCG
KOK=        80
KK=  538081  LL=  539040  Z=    9.01  JJ=  537901  DL=   960
A===      111      112      113      114      121      123      124      131      132      133      134      141      143      144      211      213      214      223      224      231      233      234      243      244      313      314      323      333      334      343      413      433
B===      222      122      422      322      212      412      312      242      142      442      342      232      432      332      221      421      321      411      311      241      441      341      431      331      424      324      414      444      344      434      423      443
RRR=   25.066   16.135    6.287    1.135   -0.110    2.182    0.568    0.741    1.516   -3.384   -0.286    0.022    0.695    0.401   -0.758    2.124    0.312   10.290    0.381    3.793  100.770   -0.722    3.755    0.580   -0.563    2.812   -0.031    0.889   13.040   14.626    2.504    7.895
X1==    4.605    3.084    4.023    2.169   -1.184    1.062   -0.643    2.494    1.846   -1.447    0.433    0.018    0.433    0.206   -0.330   -1.291   -1.378    2.768    0.169    1.846   10.123   -0.151    2.555   -0.336    0.660    1.751    0.033   -0.933    4.980    5.586    2.410    1.950
X2==    5.443    5.232    1.563    0.523    0.093    2.055   -0.884    0.297    0.821    2.339   -0.661    1.198    1.606    1.943    2.295   -1.645   -0.227    3.718    2.259    2.055    9.954    4.784    1.470   -1.726   -0.853    1.606   -0.932   -0.953    2.618    2.618    1.039    4.049
CD1=        7        5        7        5        0        3        1        5        4        0        3        2        3        3        1        0        0        5        2        4       16        2        6        2        3        5        2        1       11       12        6        6
CD2=        9        9        5        3        2        6        1        3        4        8        2        4        6        6        5        0        2        9        6        6       23       12        6        0        2        6        2        3       10       10        5       13
ATTGGAAACAAGCTGTGCCCGTGATATTTCAATCTGGCGTTCCGCGCTTTATCCGGTACATCCGAAAACAGGCAGTGCAGTCAGGTTGAGGGCCTATGTCGAATCAAGGACTCCAGGCGCGGCCTTGTCGCTGCAGGCGGTTTTGCTGGACGCATCGGGAAAGGAACTGAAACGGGTGACGGAGTTGGATTTCCGGACTCAATTGCTGTCCCGCTGCGGCGAACTCCCTGAACTCACCCGGCGGGTTCCTTATGTCGCGAATGCCGAAAAAATTCGGATCGAAGTAAAACTGGCCGGGAATCCGGCAGCCGTAAAGATACGAAGCCTCTCCCTGCTTCCGGATCGTCAGATGCCGCATTTCAGCGGAATTTACGATCCGCCGGATCCGGCTCCCGATCTGCCGGAGGCATTGCGGAAGCTTTCGCGGATTGCTCCGGCAGAGGCATGGGTGGAGCGCGGCGGGAAACGTCCCCGCCTGATTGTGGACGGGCGGGAAACCGCTTATTGCACCTATAAGGGGCGAACGGATTTCAAAGTGTTCCGGCGAGCCGGCGCCGATCTGATCCTGTCGCACGTCAGCGGAACGACATTGTTCTGGAGCAAGCCGTGGGATCCCGCCGCCCGAAGGCCGGACGGGACATTCGATTTTTCCCGCCTGGAAACGGAATTGGCAAGAATGCATGCCAACAATCCGGAAGCCCGGGTAATCCTGTCGGTGGAGTGTGATCCCGATGACCGTTTTCTGGAAGAACATCCCAACTGCATTTTCACCAACGAGCATGGCGAGTTTGGAGTGCGTTTCGACTGCGCATTCAGAGGATTCCGAAAGAAGCATGAGTCGCCGGACGCTCAGAAACAGGAACATTGGGCGGTCTCTTATGCTTCGGCGGAATTTCAGGAACATATCGCAACCGGCTTGCGCGCCTTGACTGATTTTCTGAAAAAATCTCCGGCGGGAAA
KOK=        81
KK=  540031  LL=  540900  Z=    4.77  JJ=  539701  DL=   870
A===      111      112      113      114      121      123      124      131      132      133      134      141      143      144      211      213      214      223      224      231      233      234      243      244      313      314      323      333      334      343      413      433
B===      222      122      422      322      212      412      312      242      142      442      342      232      432      332      221      421      321      411      311      241      441      341      431      331      424      324      414      444      344      434      423      443
RRR=    2.924   13.936   -0.258    2.097    0.424   -1.396    1.000    2.005    4.302    2.263    0.978    0.974    0.432   -1.144    0.424   -0.092    1.041   32.209   12.926    6.840   32.090   27.534    3.822    1.058   -0.110   -0.557   -0.452    0.198    4.950   -5.594   -0.516    6.403
X1==    2.782    2.959   -0.546    1.415    0.456   -0.476    1.558   -1.316    4.301    0.825    1.215   -1.429    0.536   -1.003    0.456    0.320   -1.381    6.999    2.462    1.912    5.503    4.161    2.057    2.958    0.089    0.536   -1.335    0.656    1.017    6.200    1.215    2.313
X2==    1.051    4.710    0.474    1.482    0.930    2.933    0.642   -1.523    1.000    2.744    0.805   -0.682    0.805    1.141    0.930   -0.288   -0.754    4.602    5.251    3.577    5.831    6.617    1.858    0.358   -1.229   -1.039    0.338    0.302    4.866   -0.902   -0.424    2.769
CD1=        5        5        1        4        2        1        4        0        7        3        4        0        3        1        2        2        0       10        5        4        9        8        5        7        2        3        0        3        4       12        4        6
CD2=        3        8        3        4        3        7        3        0        4        8        4        1        4        4        3        2        1       10       10        8       14       14        6        3        1        1        4        5       13        2        2        9
GACGGCCGCCCATTGGAACGCATTGAAAAGGCAGGCATTTCAGCCTGGCAAAGTGGTGCTTATGACTGGCAATCCGGGCCGTTACAGTTCGGAGAGCATTGAATTGCCGATACGCCTTCGGCCGATGAAGGAGAGTTGGAACGAGGTTGCGGAATGGATTCCGGACGCTGACGATCCCCTGACGGAGAAGTGTACGGGACGACTTGGCGTGAGCGAGATTTCAATACCCGGTTCCGGGGAAGTCCGTTTCAACACGCAACGCCTTCGCCATTGTCTCGACGATTCTTCGGCGAAAATACTGGCCCGCTGGAAAAACGGCGCACCGGCGGCGGGAGTGAAGCGTTCTCCGAAATATGGAACATTCTTCTATTCCGCCCCGGTTGACGGACTGACGCCGCAGCTGCTTTACAATGCCGCCAGGGAAGCGGGGATTTTGCCGGTATCGCGTCCCGGCAACGCGGTATTCGCCGGAAACGGCATCTTAGCCGTTCATCGGTTGGACGCTCCGGTGGAAGTGGAATTTCCGGCGGATATGGAATTCTTCAGTTCCGAGTCGGGATGTAAAATCGGGGAAGGACGCAAACTGGCGCTTACATTAAAAATCGGTGAAAGCAAGGTGGTGTTGTATCGCCCCAAACTCGAAAGGATCGACGATGAAAAAAAGTAACTGTTTCCGCACGTTATCTTCCTTGGTCCACTTCATTTCACGGAGAGCGGATACGCCCCCCGCATACCGCCATGTAAGGCCGACCATCGCAAGATTTACGCTGATTGAGCTGCTCGTTGTGATCGCGATCATCGCGATTCTGGCGTCAATGCTGATGCCGGTTCTGGGCAAAGCGCGCAATGCGGCGAGAACGGCGAAATGTC
KOK=        82
KK=  549181  LL=  550020  Z=    6.14  JJ=  549061  DL=   840
A===      111      112      113      114      121      123      124      131      132      133      134      141      143      144      211      213      214      223      224      231      233      234      243      244      313      314      323      333      334      343      413      433
B===      222      122      422      322      212      412      312      242      142      442      342      232      432      332      221      421      321      411      311      241      441      341      431      331      424      324      414      444      344      434      423      443
RRR=   45.401    1.060    9.432   -0.016    6.304   -1.396   -0.201    0.317   -0.221   -0.071   -0.317    1.528    0.035   -1.238   -0.034   -0.697    1.979   -0.794   -0.263   12.077    1.799   12.065    2.148    7.235   -1.656    1.572    0.702    1.408   43.066    3.134   -0.018   -1.060
X1==    5.224    2.187    5.073   -0.006    2.906    1.725   -0.841    1.107    1.725   -0.045   -0.415    2.324    0.820    3.017    0.029   -0.564   -1.513   -0.265   -0.530    6.302    1.988    3.564    1.427    3.398   -0.746    2.056    1.988    0.869    5.651    1.067   -0.415   -0.898
X2==    8.691    0.485    1.859    2.445    2.169   -0.810    0.240    0.286   -0.128    1.583    0.765    0.658    0.042   -0.410   -1.200    1.235   -1.308    2.998    0.496    1.916    0.905    3.385    1.506    2.129    2.220    0.765    0.353    1.621    7.620    2.937    0.042    1.181
CD1=       11        5       10        3        6        4        1        4        4        2        2        7        4        9        2        1        0        1        1       10        4        7        4        8        1        6        4        3       11        4        2        1
CD2=       10        2        4        4        4        1        2        2        2        5        3        2        2        1        0        4        0        8        3        5        5        8        5        5        6        3        4        7       16        8        2        5
CGGCTTCGCCCGCTTTCACGGTCGCGACGGAGACAAGCGCGGTCAGGAGCAGGCCGGGAACCATATACAAAAAGGAGTAGGAGAGGGCCGCGGCAGCCATGATGGCCACCGTGATGCCGTTCCACTCAGTCACGCGCGAAACGAAGAAACCGACGACGGCGAGCATCAGTACATAAACGACCATCAGGTACGGGGCGATCGCGTCCCAGCCGGGAAACCACAACTTTTTTTGCTTATCCATTCAATATGCTCCGGAAAATAAATGTGTATGCGAAACAAAACCCTAATATATCAGTGATTCGGAGATATTCCAGAGAAAATGACAAAAAGGTAATCACATCATCATTTCGCAACGGAAGGAGGCAATTTGAATAAAACTGAGAATCCGCGGTTGGCGCGCTTGCATTTCTCCGGTTTCCGGTTTAATTTGTGCAGGGGGGAAGAGTGGAGGAAGTATGAAACGAATTTGGTGTGGTATCGGCGGAGCAGTGCTGTTGAGTGTTTTGGCAGGGTGTCACTGGGGAGAAAAACAGGATACCGGGCGGCCGGAGGGATTTTTACCTCCCGAAGTGGTCACGAAGGACTGGTCCGCTTATAAAAAACGAACCGAAAAACTGGTCGTTGAAAAACGTTACGCCGAGGCGTTGGAGCATTATCAGTGGTTCATCGATCATATCCCCGGAGATATGGACATGGCCGGGGAGCGCCGGATCTGGGGACTGGGCGGCTGGGCCCGGCTCGGCAAGCTCTATCCGCCGGCCCGGACGGCTCTCGCGGAATTGCGCGACCGCAAGGAAGCAGGTCTGCGTTCACAGAAACCTGTGTCATCGGCTGAAACTG
KOK=        83
KK=  551101  LL=  552300  Z=    6.08  JJ=  551101  DL=  1200
A===      111      112      113      114      121      123      124      131      132      133      134      141      143      144      211      213      214      223      224      231      233      234      243      244      313      314      323      333      334      343      413      433
B===      222      122      422      322      212      412      312      242      142      442      342      232      432      332      221      421      321      411      311      241      441      341      431      331      424      324      414      444      344      434      423      443
RRR=   46.459   -1.198    2.352   -0.599   -0.445   40.865   -2.162   -0.029    0.605   -1.889    0.111    0.619   -0.321    0.726    0.057   -0.634   -0.954   53.998    1.426   -0.026   14.897    0.480   -0.293    0.351    3.598    8.564   -0.585    0.330    2.276   11.411   34.809   76.549
X1==    5.930    4.322    2.165   -0.861    1.605    6.688   -0.807    0.019   -0.644   -0.592   -0.277   -0.861   -0.277   -1.044   -0.206   -0.644    1.235    9.177    2.733    0.089    3.045    0.913   -0.190   -0.457    4.628    5.107   -0.520   -0.765    2.021    3.333    7.261    7.707
X2==    7.835   -0.277    1.086    0.696   -0.277    6.110    2.680   -1.540   -0.938    3.189   -0.401   -0.719    1.157   -0.695   -0.277    0.984   -0.772    5.884    0.522   -0.298    4.892    0.526    1.540   -0.768    0.777    1.677    1.125   -0.431    1.126    3.423    4.794    9.932
CD1=        8        6        5        1        3       11        1        2        1        2        3        1        3        2        1        1        4       14        6        2        8        5        3        3       11       13        2        3       10       13       17       23
CD2=       10        1        4        3        1       12        6        0        1       11        3        1        6        2        1        4        1       12        3        2       15        5        7        2        6        7        7        7       10       16       13       33
CAAGGGCGAAGCGCCTTGGTCGCTCCGAAAGGAGCGAAATCCCTGCTGCTACTGTTTGACGTTGACGCCGTTGGCGCGCAGATAGCTTTTGAGTTCGGGGATGTCGATCAGGTGGAAATGGAAGACGGAGGCGGCCAGCAGGACGCCCGCCCCGGCCTGGGCGGCTTCGAGAAAGTGTTCCATCTTGCCCGCGCCGCCGGAGGCGACCACGGCGGCATCCGGGCAGGCTTCGTGAATGGCGCGGATCACAGGCAGGTCGTAGCCGGTGCGGGCGCCGTCTCCCGCTTTGCTGGTCGGCAGAATGGTTTCCACGCCGAAGCCGCGCACTTTTTTCGCCCATTCGACCGCGTCGGCTCCGGTGGCGGTGCGGCCGCCGTCGATGTAGACCTCATAGCCGGAGGGCAGGGCGGGATTCACGTCGACGTCGATTGCGACGGTGACCCGGCCGGGGCCGAATTCACGGATCATTTCGGCGATCACTTCCGGGCGGCGGAAGGCGGCGGAGCTGGTGGAAACCTTGTCGGCTCCGGCTTCGAGCACGGCCGCCGCCGAGGCGACGTCGCGGATGCCTCCGCCGACGGTGAAAGGCACGGTGCAGGCCGCGGCGACCCGGCGGACCACATCGTGCAGCGTCGCGCGGTTTTCTACGGTCGCGGTGATGTCGAGCAGCGCGAGTTCATCGGCGCCGGCGGCGCAGTAGGCGCGGGCGCACTCCACCGGATCCCCGGCGTCGGCGATATCGACGAAGTGAACACCTTTGACGACCCGTCCATCCCGCATATCCAGACACGGCATGATCGAAACAATCTGATCCATAATTCAGCCTTTCCTGTACATCGTAAGATAAAATTATAAAAAAATAGTGCCGGAATCACTCTTTTTCAAGCGGATGAACCAGTTTTTTCAGGAGGAAACGGGTCGGAACGGAAAAAAGCTCCGTTCCCCCTGGGAGAAGGGGGAGCGGAGCCGGGAAAACAGCCGGAACCGCGGGGACGGCGCCGGCCTTGGGCATGGGGCGTGTTTCAAAATTCGCGAATCGCCAGATTGGAGTCCCGCCACTGCTTGACGCAGGGATTGCAGTATTTGGCGCGTTCTTCGGTCAGCTGCTGATAGCTGAGCGGCTCGGCATGGCCGTCGAACATCACCACGTTGGCGCGATCCGCATGACGGACATAGGCCGGATAGTAGGCTTTCGCCGAA
KOK=        84
KK=  555271  LL=  556110  Z=   11.66  JJ=  555061  DL=   840
A===      111      112      113      114      121      123      124      131      132      133      134      141      143      144      211      213      214      223      224      231      233      234      243      244      313      314      323      333      334      343      413      433
B===      222      122      422      322      212      412      312      242      142      442      342      232      432      332      221      421      321      411      311      241      441      341      431      331      424      324      414      444      344      434      423      443
RRR=   55.443    2.743   26.477    1.953   -1.057   -0.012   -0.909   -0.681    2.364    2.564    0.557    0.111   -1.263    0.534    3.500    0.992    0.032   -2.032    4.122    0.452   -0.129    1.801    1.505   -0.851    0.423   -0.438   -0.565    0.048   89.415    4.128    0.775    7.065
X1==    6.834    5.114    4.233    2.161   -0.469   -0.054    0.682   -0.723    1.343    2.082   -0.369    0.730    1.512    0.295    1.126   -0.753   -0.024   -0.782    4.117    2.042    1.398    1.448    2.685   -1.628    0.221   -0.369   -0.439    0.295    8.584    3.087    1.512    3.637
X2==    8.113    0.536    6.255    0.903    2.252    0.221   -1.332    0.942    1.760    1.231   -1.510    0.152   -0.836    1.810    3.109   -1.317   -1.332    2.599    1.001    0.221   -0.092    1.244    0.560    0.523    1.913    1.187    1.288    0.164   10.417    1.337    0.513    1.943
CD1=       10        8        8        5        1        2        3        1        4        6        2        3        5        3        3        1        2        1        8        5        5        5        7        0        3        2        2        4       19        9        5       10
CD2=       11        2       10        3        4        2        0        3        4        4        0        2        1        5        5        0        0        5        3        2        2        4        3        3        5        4        4        3       20        5        3        6
CGGACCCCGACGCGCGGCCGGAAGCCGAGTTCCCGCGCCGCCGACAATACCCGGCAACGGGTTTCCGACGGGATCAGAGAGCTGTTGTTGAAGACCCGGCTGACTGTCCCGGCGGAAACTTTGGCACGGTGCGCCACTTGCGCCAACACCCCTGAGGTTCCCGTTCCGTTTTGTGTTCTTACTTCCGCCATTTTTCCGAATCCTGTTTAATTAGTTCCGAGCTTTCACTAATATTATACCAAATTCTTATGCAAATGTCAAGAGTGAAAAACAAAATTTTTAAAGATTATGCAATTTTTGCACAGATATGGCAAGAAAAAACGGAGCAATGCCCCGTTTCCTCACTGTAATGTCAGCGTCTGCAGTGTTTCTGATCAGATGCGGCGCAGCCGGAACAACAGGCGCAACCGCCTTGTTTCACCTTGCGCCGGAAGTTCCAGATCATGCCGCCGATTGCGGCGGCGAGCACCAGAATTGCGACGGCGGTGCCGAGCCGGTCGGAATCGCCCTGCGCCCCGGCTGCGGGGGCGGCTTTTTCCGCCATCGCCGCCAAAGCCGCCGGAACCGTCAGAATAAAACCGGTTATTTTCGTATGATTCATAGGTTTGACTCCTGAAAAAAAACTTGTTAGCCTTTTCTAATAATATAGGCGGTTCCGACGTTTTTTCAAGTGGCGCCCCGGAATTTTACCGGGACGCAGGTGTGCCGCGCAGGATCACGGTGCCGAAAGGAGGGATGCCGAGCCTCCCGGCGGCGGACGTGCAGCCGGGCGAGGTGTAGACCGGCTCGAACCGCCCCGGTTCGGCTTCGGTGAATCCGCCCGCGTTGAACAGGAAACGG
KOK=        85
KK=  566161  LL=  567360  Z=    4.65  JJ=  566161  DL=  1200
A===      111      112      113      114      121      123      124      131      132      133      134      141      143      144      211      213      214      223      224      231      233      234      243      244      313      314      323      333      334      343      413      433
B===      222      122      422      322      212      412      312      242      142      442      342      232      432      332      221      421      321      411      311      241      441      341      431      331      424      324      414      444      344      434      423      443
RRR=    0.631   19.299    5.871    0.317   -1.090   -1.995   -0.060    7.092   11.536    0.618   -2.893    1.698   16.424    2.111    0.701    1.772    1.772    3.340   -0.703    9.476    3.965   60.204   32.257    2.837    1.994    0.896   -1.114    1.383   68.789    8.500    0.636    2.251
X1==    1.915    3.104    1.998   -0.685   -0.896   -0.604   -0.522    1.306    2.383    1.339   -1.497    5.070    4.609    1.776   -0.896   -1.351   -1.298    1.170    0.477    5.371    1.768    7.480    5.833    0.502   -1.109   -0.479    1.240   -0.910    7.252    5.081   -0.479    1.101
X2==    0.330    6.217    2.939   -0.464    1.217    3.302    0.114    5.430    4.840    0.462    1.933    0.335    3.563    1.189   -0.783   -1.312   -1.365    2.855   -1.476    1.764    2.243    8.049    5.531    5.646   -1.798   -1.872   -0.899   -1.520    9.486    1.673   -1.328    2.045
CD1=        3        4        5        1        0        1        1        4        5        7        1        9       13        7        0        0        0        3        2        9        7       17       14        4        2        3        6        6       28       22        3       11
CD2=        1        7        5        1        2        6        2        8        8        4        7        2       10        6        0        0        0        6        0        4        8       20       15       16        0        0        2        3       33       12        1       13
AGCCCGGCGGCTTCGGCCACTTCGACCTCGCCGGAACGAACCTGATTCAACAATTTCAAGACATCCATGACAATCAATCCTAGATCAGCCAGCCGTCGTCGCCGGCAGGAGCCGGTTCGGCGGGCTTGGCGTGGGTGCGGAAATACTCCTCCGGATCGGTGGACCGCACCTGAATCGGCACCGGCCGCACCACGATCGCCCGTTCCGGCCGCACCGGGCAGGCGTATTCGCAGCTGCCGCAGCCGATGCACAGCTCGGAGGTCAGCTTCGGGATGCGGATGCCCCGGCTGTCCGGCTCCATGCGCAACGCTCCGGTCGGGCAGTGTTCGGCGCAGGCTCCGCAGTCGGTTCCGTCGGCCACCGCGACGCAGAGCGGCGGAATGTATTCGGCCAGCCCGATCCGGCAGCGCCGCTTGTCCGGCAGCGCCATCGGCACGATGGCTCCGGTCGGGCAGACCCGGCCGCAGTTGTCGCAGTTGAATTCGCACATGCCGCGGTCGAACTTCAGGTGGACCGTGTCAGCTCCGTCTCCGGCCGGACGCAGCACATTGCCGCGGCAGTTCACCACGCAGAGCTGGCAGCCGGTGCATTTCGACCGGAAGCGGGCGGCGGAACCGGCCCCCGGCGGATAGACCGCCCCCTGATCGGCGGCGGCCTGCTTTGCGGTGGGCTTGAAACCGCAGACCGCGGCGACCGTGACCGCCGCAGTCGCCGCGCCGCCGATCAGCAGACGGCGGCGGTCCATATCCACCGGAGCCGCCGCCGGATGGCCGTAGTGAATCGCTCCGACCGGGCAGGCCGAAAAACAGTTCATGCAGCGCACACACCGCTCATTGTCGATTTCGCCTTTCGCCAGCGCGATGCAGCCGGAGGGACAGCTGCGCACGCATTTGCCGCACTTCACACACTGTTCCTTGTCCAGCGTCAGCCGGAACCAGCCGGATTTCGCGGCCAGCCCGAGAAGCGTCCCGACCGGGCAGACGGCGGTGCAGTAGATCCGTTTCTTCCAGACCACCAGCGCGGTCAGGATTGCCAGCGGAACCAGTCCGGCCGCCAGCGACCAGCCGAAACCGGGCCGCACCGGCAAGGTCGTCTCGGGATTCCAATGGTTGTAAAGCGCGGTATGGATCCGGGCGCCGACGCCGCCGGCGATCGCGCCGAATTCGGAAAAGGGATCGAGCAGCCGCCAGCCGATCGCCC
KOK=        86
KK=  568351  LL=  569340  Z=    7.72  JJ=  568141  DL=   990
A===      111      112      113      114      121      123      124      131      132      133      134      141      143      144      211      213      214      223      224      231      233      234      243      244      313      314      323      333      334      343      413      433
B===      222      122      422      322      212      412      312      242      142      442      342      232      432      332      221      421      321      411      311      241      441      341      431      331      424      324      414      444      344      434      423      443
RRR=   68.813    0.955    5.779    5.334   -1.036    1.621    8.203   -0.062   -0.478    0.225   -0.058   -0.408   -0.934    0.840   -0.314   -0.459    2.156   10.950   -0.688    1.667   -0.953    0.460    0.377    6.994   -0.040   10.546   15.462    0.540    9.853   14.944    1.105   15.211
X1==    8.850    3.721    1.687    2.283   -0.400    2.658    3.816    0.175   -0.783   -1.608    2.012    1.550    0.788    0.659   -1.224    0.593   -1.520    3.392    1.363    1.281    2.255    1.516    0.401    4.056    0.287    2.624    3.981    1.233    2.096    2.608    2.012    4.144
X2==    7.775    0.257    3.425    2.336    2.590    0.610    2.149   -0.354    0.610   -0.140   -0.029   -0.263   -1.185    1.275    0.257   -0.774   -1.419    3.228   -0.505    1.301   -0.423    0.303    0.938    1.724   -0.140    4.018    3.884    0.438    4.700    5.730    0.549    3.671
CD1=       11        6        4        5        1        6        8        2        1        0        6        4        4        4        0        3        0        8        5        4        7        6        4       11        3        7       10        6        8        9        6       12
CD2=       13        2        8        6        5        3        5        2        3        3        3        2        1        5        2        1        0        6        1        4        2        3        4        5        3       10        9        5       13       15        4       11
CGGATTGGTGTTGGCCGCTTCCTCCGGCTTCTTGTCCCAGCCGATATTCGGTTTGACCACCACCTTCTGGCCGGGCTTCACAAAGGCTTTCATGCCGCCGAGCGCCTCGATCCCTTTGCGGAACATCTCCGCCGGCGTGCCGTTGCGGACCGCGACCAGGTCCGGCAGCGGTCCGGCGGCGGGGGCTTCGGCGGCGGAGAGCGCCGCTCCGGGGAGTTTCGACATGGCGGCGACGGCAACGGCGGTCAGCGCCGAGGTTTTCAGGAATTCACGTCTGTTCATAGATGGGCCTCTCCTCGATGGTTCACGGTTGACGGGGCTTTGCAATTTGTTAATAATGTAGAATCCTGATTAAAAAAATCAAGATTTTATGCCGTGAAAATCAAAGAAATATTTTCCCGGACTTGCAATTCCGCGGCAAAGTTGTATTTTTATGGAAAAAGGAGTCCTGTTTTATGTCCATCGGTTTCACTGAAATTCTGGTCATCCTGGTCGTGATCCTGCTGCTGTTCGGAGCCAAGCGCATTCCGGAACTGGCCCGCGCTTTCGGCAAAGCCTCCTATGAGTTCAAGAAGGCCAAAAATGAGCTGACCCGCGAATCGCAGGAGTTGATCGACACCGCCGAGAAAAAGGCGGAAGCGGAAGACAAAAGTTCCAAGCACGATGCCTGAACTGCCCGACCAGCCGCTGATCGCCCATCTGGAGGCGCTCCGTAATGCGTTGCTGAATATGCTTTACATGACGGCGGCGCTCTATCCCGCCGCCTACTGGATCACGCCGGAGGTGATCGATTTTCTGGTCCGCTGGAGCTGCCCGCCGGAGATGGGGCAGCTCAACTATTTTACGCCGATGGAGGTCTTTATCGCGCGGCTCAAGCTCGCGCTCGTGCTGGCGCTGGCCGCCGCGTTCCCGTTCAACGCATGGCAGTTGTGGCGTTTTTTGATGCCCGCGCTGTACGAATCGGAGCGGCGGGCGCTCAAATGGTGGATC
KOK=        87
KK=  571021  LL=  572100  Z=    6.21  JJ=  570901  DL=  1080
A===      111      112      113      114      121      123      124      131      132      133      134      141      143      144      211      213      214      223      224      231      233      234      243      244      313      314      323      333      334      343      413      433
B===      222      122      422      322      212      412      312      242      142      442      342      232      432      332      221      421      321      411      311      241      441      341      431      331      424      324      414      444      344      434      423      443
RRR=    3.010    4.114   -0.546    3.504   -0.456   54.218   30.026    2.195   -0.116   10.610    0.011   -0.247    3.411    0.159   -1.026   -0.390    0.452   30.730    6.216    1.374    3.427   -1.503    0.974   -1.447   10.210   15.897    0.016   -3.102    5.947    7.358    2.823   21.173
X1==    0.835    2.569    1.065    2.482    0.735    8.528    4.519   -1.289   -0.575    5.581    0.280   -1.328    2.173   -0.437    1.652    0.942   -1.375    7.421    1.426   -1.334    2.149   -0.450    1.381   -1.721    2.333    3.435    0.264   -1.903    2.223    3.269    0.911    5.362
X2==    3.603    1.601   -0.513    1.411   -0.621    6.357    6.644   -1.703    0.202    1.901    0.040    0.186    1.570   -0.365   -0.621   -0.414   -0.329    4.141    4.359   -1.030    1.595    3.341    0.706    0.841    4.377    4.628    0.059    1.630    2.675    2.251    3.099    3.949
CD1=        2        4        3        5        2       13        8        0        1       11        3        0        6        2        3        3        0       12        4        0        6        2        5        0        6        8        3        0        8       10        4       14
CD2=        7        4        2        5        1       13       13        0        3        8        4        3        7        3        1        2        2        9        9        1        7       10        5        5       13       13        4       10       12       11       10       15
CGCCGTTTCGGCGTGGAGAGCTATGTGGTCAATCTGGTCGGCACCGTGATTGTGACCGAACTCGCGCCGCTGGTGACCGCGGTGGTGCTCGCCGGGCGGACCGGTTCGAGCTTCGCGGCCGAACTGGGAACGATGAAGGCCGACGAGGAGATCGACGCGATGGTCACGATGGGGTTCGATCCGGGGAGGTTCCTGCTTTTTCCGAAGATGCTTGCACTGTTGCTGATCATGCCGGGGCTGACCATCATCTCCGACGTCTGCGGCATCGCCGGCGGCATGGTGATCGTCTGCTCGATGCTGCAGGTCTCCACCGGGGAGTACCTGACCAAGACCTTTGAAATCATCCAGCCGATCGACCTGGCGCAGGGGTTGGTGAAAAGTTTCGTATTCGCCGTGATCGTCGCCGGAATCGGCTGCATGAAGGGGTTGAACGCCGAACGCAACGCGCAGGGGGTGGGCCGTTCCGCGACCAGCGCGGTGGTCACGAGCATTTTTCTGATCGTTGTAACCGATGCGATTCTGACCAGTTGCTTCGGCATCGCAAGCTAAAGGATATTGAATCATGAATGAAGCCAACAAAGTCAAACTCGGCGCTTTTCTGCTGATTTCGATCACGCTGCTGATCACGGCCTTCCTCGCCGCCGGAATCAGCCAGATTTTTTCGCCGAAGTTCCATGCGGTCACCATTTTGAATACCTCGGTGGAGGGGCTGGCGGTCGGTTCGCCGGTTAAATACCTCGGCATGCCGATCGGCAAGATCACCCGCATGGCGATGCGCGAAAACGACGGCTGCGTGGCGGTTTATTTCGACATCTTTCCGGCGGCGGTCGAAACCGAGGATTCCGACGACGACACCGGTACGGTCGCCGACATCGCCAACATCATGCACCGTAAGAACCTGATGTGCTTCATCAACGCCGCCGGAATCATGGGCGGCACCTATCTGGAGCTTTCGATCAACGAAAGCAGCCAGCCGGCGCTGCCCCATCTGGAATTCAAGCCGCAGCCCGGCGTCAGCTACATTCCGTCGCGTCCGTCGCACATCGGCAACGCGATCCAGAACATCAGCCGGATGCTGGA
KOK=        88
KK=  592261  LL=  593220  Z=    5.79  JJ=  592201  DL=   960
A===      111      112      113      114      121      123      124      131      132      133      134      141      143      144      211      213      214      223      224      231      233      234      243      244      313      314      323      333      334      343      413      433
B===      222      122      422      322      212      412      312      242      142      442      342      232      432      332      221      421      321      411      311      241      441      341      431      331      424      324      414      444      344      434      423      443
RRR=   28.975    7.246   10.786    0.735   -1.447    3.280   -1.877    0.043    0.277    0.266    0.352   -0.177    2.319    0.379    0.275   -2.410    0.289   46.417    6.560   -2.410   18.807   -0.542    3.319   -0.532   -0.463   18.117    0.062   -0.025    7.512   19.366    0.635    5.652
X1==    7.649    1.816    2.693    0.222    1.816    1.148   -0.849   -0.404   -0.854    0.835    0.222    0.222    1.464   -0.392    0.481   -1.521   -0.181    8.659    2.197   -1.521    3.150   -0.849    1.825   -0.845    1.454    5.188    1.148   -0.404    2.084    6.429    0.222    4.567
X2==    3.788    3.991    4.005    3.307   -0.797    2.856    2.209   -0.107   -0.324    0.319    1.584   -0.797    1.584   -0.965    0.571    1.584   -1.599    5.361    2.986    1.584    5.970    0.638    1.819    0.630   -0.318    3.492    0.054    0.061    3.604    3.012    2.856    1.238
CD1=       15        5        7        3        5        4        1        2        1        4        3        3        5        2        3        0        2       14        5        0        7        1        5        1        5       11        4        2        6       13        3       10
CD2=        7        8        8        7        1        7        6        2        2        3        5        1        5        1        3        5        0       12        8        5       13        4        6        4        2        8        3        3        9        8        7        5
CGGAAATTCCGGGTTCTTTTTCAGCCATTCGCGCAGCGCCGGGGAGATCACTCCGCCGTGCAGCACGCCTCCTGCGAGGCCGTTGGTCAGCAGCGCCGGAAGTTTTTCCGCTTTGCTCAGGTCGTAGTATTCGATCTGGCAGCGCAGGCCCAGCTCTTCGCACTGACGGATGAAGCAGGAGATCATCGGCATGAAATAGCCGGAACCGAAAATCCGCTCCGGGATGTCGCTGACGATCAGCCCGAGGTCGTTGTTCTGCTTTTGCTTCAACAGCTTGGCGGCGAAATTGGGTTCATAGTTCATCTCCTGAGCCACCTTGCGCACCCGTTCGCGCATCGCCGCTGAAACCGTGCCCGTTCCGTTCAGCGCCGCCGAAACCGCTGCGACGGAAACTCCCGCCCGGTCCGCGATATCCTTCAATTTCACCGTCTGAGTCTGAGCCATTGTAAAGAAATCCTTGTAACGATTCATGAAACGTTCTATATTTTAATTATACCAAACTTGCAACGAAATGTCAAGAGAGGAGGAAAATTTTTTTGAAAAATCGGCAATGCGGCAGTTGAAAGCGGCAAAAAGGACAAAAAAAAATCCCAATTTCAAGTAACCTGCCTGTCGTGCGCAACATTCGTCGAACCCGCGCAAAACAGACCGCGATTGAAATTCGGACCTCGTAAAATCTGAAAAGTGGTAGCGGCTCCAGGATTCGAACCAGGGACCTGCGGATTATGATTCCGACGCTCTAACCAACTGAGCTAAGCCGCCACTGTTTTATAAAATAATCCGTGTTCCCGGATTTTGCAAGTCCGGGGAGCGGAAAAATTCGCCATTATTTAGGGATAAGCTCTCAGGAGCGGTTAGAGAGGCCGCCGCGCCGAATTGCCGGGTATTTTCCGTGCAGGGATGAAAAACACCGGAAAATCCGAAGAGCGGACATGGAGTGGAATAGCTTGAAGGAAAATA
KOK=        89
KK=  600301  LL=  601380  Z=    7.18  JJ=  600241  DL=  1080
A===      111      112      113      114      121      123      124      131      132      133      134      141      143      144      211      213      214      223      224      231      233      234      243      244      313      314      323      333      334      343      413      433
B===      222      122      422      322      212      412      312      242      142      442      342      232      432      332      221      421      321      411      311      241      441      341      431      331      424      324      414      444      344      434      423      443
RRR=    7.096   27.748    6.948    0.171   -0.683   26.994    1.327    0.254   -0.370    5.258   -0.024   -2.090    3.245    2.218    0.185   -1.097   -0.070   16.441    1.245    0.358    3.890    0.163   -0.493   -0.182   -1.088   58.814   11.466    0.199   20.590   27.102    4.455    3.127
X1==    2.033    8.047    2.846    2.341   -0.953    6.177    0.886   -1.237    0.418    4.337    0.069   -1.365    1.852   -1.894   -0.953    1.241   -1.355    2.927    1.665   -0.405    1.097    0.096    1.293    0.297   -0.897    7.795    3.734   -0.900    4.529    5.962    3.635    1.186
X2==    3.491    3.448    2.442    0.073    0.716    4.370    1.498   -0.205   -0.884    1.212   -0.354    1.531    1.752   -1.171   -0.194   -0.884    0.052    5.617    0.748   -0.884    3.545    1.710   -0.381   -0.614    1.212    7.545    3.070   -0.221    4.546    4.546    1.226    2.636
CD1=        3        9        5        5        0        9        3        0        2        9        3        0        6        0        0        3        0        5        4        1        4        3        5        4        1       16        8        2       14       17        9        7
CD2=        5        5        6        2        2        9        4        2        1        7        3        4        7        1        1        1        2       11        3        1       12        7        3        2        7       18       11        8       19       19        6       14
AATCTCCGGCTGGTTCAGAAGATCGCGAATGATTTTCTGGGCCGGGGGCTCCCATGGGAAGATCTGGTGTCGGAGGGGAACCGCGGTCTGATGACCGCCGCCCGCCGCTATGATCCGAGCCGGGGGGCGCGGTTCAGCACCTACAGCGCATGGTGGATCAAGCAGGCGATCCGGCAGGCGATTGCGGAGCAGGCGCAGATGGTCCGGGTTCCGATCGGGACGCAGACCCACTGGCGCAAGATCCGGCGGATCGTGAACGAGCTGACCGAGGCTCTCGGCCATGCGCCGAGCGACGAAGAGGTGGCCGAGGCGGCGAATCTGCCGCTGGCGACCGTGAACCGGCTGCGCGGCAGCCGCCAGATCGACGTGCAGTCGCTGAATGCGCCGATTTCGGACGGTGATCCGGACGGCGGCGAATTTCAGGATTTCTTTCAGGACGATACCGAGCCGGCTCCCGACCAGCAGTTGATCAAGCTGGAGGATGTGGAGAATCTGCTCTCCTTGCTCGAAACCCTGACGGAACGCGAACAGAAAGTGCTGCGCCTCCGGTTCGGATTGGACGGCGAACCGATCCGCACTCTCGACGAGGTCGGAACCGAACTCAACTGCACCAACGAGCGGGTCCGGCAGATTCAGAATCAGGCGCTGCGCAAGCTGCATGCGCAATTGGAAAATATGCGTTGATATGCCTCTCTATCCCGAAAATGCGCTGCTGATGGCGCCGTTGTCCGGCTTTACCGATCTGCCTTACCGCCGTGCGGCGCGGGCGGGCGGCTGCCGGTTCGCCTTTACGGAAATGGTGGATGTCGCGTCGCTGACCTACGCCCGCGAGCGTTCCGCCGGAATGTTGCGGCGCGGGCCGGAGGAGGAGTTTCTCGGCGTGCAGCTGGTGGGGGCGGATCACGAATTCATCCGCCGCGCGGCGGATGTGGTCAACGAGTACGAATTTTCCGTGGTGGATTTCAACCTCGGCTGTCCGGTCCCGAAAGTTGCGAAAAAGGGAGCCGGGGCGGAACTGGGACGGCATCTCGACGCGGCGCTGGCCTGTTTCGCGATCATTGCGGAGCGGTCGCGCCATCC
KOK=        90
KK=  611491  LL=  612660  Z=    6.58  JJ=  611461  DL=  1170
A===      111      112      113      114      121      123      124      131      132      133      134      141      143      144      211      213      214      223      224      231      233      234      243      244      313      314      323      333      334      343      413      433
B===      222      122      422      322      212      412      312      242      142      442      342      232      432      332      221      421      321      411      311      241      441      341      431      331      424      324      414      444      344      434      423      443
RRR=   35.195    6.921    7.262    6.495   -0.834   29.128    0.729   -0.325    0.010    0.017   -0.006    0.118   -0.003    0.178    0.156   -2.485    1.498   36.906    2.505   -2.516   17.385    0.280    1.857   -2.153   -0.338    0.864   -2.820    0.654   27.991    5.208    6.254   28.830
X1==   10.161    3.615    2.484    2.634   -0.435    5.664    0.323   -1.326   -0.009    1.149    1.307   -0.107    0.707   -1.349   -1.245    1.410   -1.590    6.384    4.226    2.119    3.332    0.971    0.971    1.991   -0.185    0.107   -1.014   -0.572    4.896    2.266    3.108    8.051
X2==    3.464    1.915    2.923    2.466    1.915    5.143    2.257    0.245   -1.187    0.015   -0.005   -1.107   -0.005   -0.132   -0.126   -1.763   -0.942    5.781    0.593   -1.187    5.217    0.289    1.913   -1.082    1.830    8.062    2.780   -1.143    5.718    2.299    2.012    3.581
CD1=       13        6        5        6        1       10        3        0        2        4        5        2        4        1        0        4        0       12       10        5        8        5        5        8        2        3        1        2       13        8        8       19
CD2=        8        5        9        7        5       12        6        4        1        5        4        1        4        3        2        0        1       12        3        1       15        4        7        1        9       20       10        4       19       11        8       14
CTTCAGCAATATGGCTTTTGGCGACGGGCATGTCGGGGACCTGTTCGGACCGCATGTCAACCGGGTCCGGCAAAATCAGGTCCGGTTCCGTTGCGATGATCTGGATGTCTGAAAAAGCGAAAGGGAATTTTTATGTTCAAGTTCATTGTCGCATTGATCGTTTCCTGCGGAGTGCTGTGCGGCGCCGTGCCGCTGGATTTGAGCCGTGCGGCCAATTCGGAATTTCGCGACGATACGGCGGATGACGGCAAAGGCGGCTGGACCGATCAGGGCGCGGAGAATGATCTGCGCACTCTTGCCCCCGGTGTGATCCGCTGTGCGCCGGTTGAGTTCAGAATTGCCGGAGGACGGCGTGCCGCGATTGTGCTGGGGAAAACGCCGCAGCGGGACTTTGCGTCATCCGCCCGGATTGATCTGAATGGAAAAACGTTGAAAACGTTATTCCTGCTGCACGCCGCCGCCTGGCTTCCTGCTTTCGAGCGGCCGCTCGGATACATCCGCATCGCCTATATGGACGGCTCCGAGGAGGAATTGCCTGTGCTGTCAGGCCGGGATGTCGGCAACTGGTGGGAGCCGACTGCTCTATGCAACGGCATCGTCGCCTGGGAGGGACGGAATCCAAGCTCGGTTGTCGGACTTTACGCGAGTTCGTTCGCATTGCGGGGCGGGGCGGTCAGACATATCCTGCTGCGCCGTTCCGGGCTGACCGGCTTGTGGATGGTTGCCGCCGTCTCCGGCTCCGCGACGGAGGAGGTGTTGGAAAACCGGGAAAAAAGCCGGGTTTTACGGGAGAAAGGCGATTGGAAGCGTTTGCCGTTCCGGCGCGAAGTGTGCAAAGGTTCCGCACTGGATTTCTCGTTTCTGCTGGATGCTCCCGCCGGGAAATACGGATTTCTGAAAGTGGAAAACGGTCATTTCGTTTTCGAACGGAATGACAGGCCGGTCCGCTTCTACGGAGCCAACCTTGTCCATGCCGCCTGCTTCCCGTCACATGACCGGGCGGAAGAACTTGCCGAAATCTCCGCGCGCACCGGATATAATGTGATCCGGCTGCATCACTTTGATGACAAAATACTTGCATCGGAACGACGGGACAGCGTTTCACTGCATCCGGGACAACTGGATAAATTTGAATATCTGATCGCCGCTTTGAAGAAGCGGGGAATCTAT
KOK=        91
KK=  613171  LL=  613980  Z=    4.86  JJ=  612781  DL=   810
A===      111      112      113      114      121      123      124      131      132      133      134      141      143      144      211      213      214      223      224      231      233      234      243      244      313      314      323      333      334      343      413      433
B===      222      122      422      322      212      412      312      242      142      442      342      232      432      332      221      421      321      411      311      241      441      341      431      331      424      324      414      444      344      434      423      443
RRR=   25.174    5.237    4.697   -0.643    0.499   31.409    0.129   -1.455   -0.026   -0.252    0.113    0.145    0.038    0.579    0.887    1.013    1.560   21.910   -0.631    1.560    1.280   -1.756   -0.160   -0.388    0.881   16.677    1.689   -0.195   47.032    4.810    0.063    8.320
X1==    5.309    3.195    3.741   -0.217    0.195    4.198    0.466    1.824   -0.248    0.195    4.332   -0.217    1.458   -1.506   -0.805    0.642   -1.209    3.721    1.801   -1.137    0.685    1.804    0.470    0.257    0.957    2.176    0.685    0.138    7.944    1.070    0.021    3.934
X2==    4.742    1.639    1.255    2.967    2.553    7.481    0.277   -0.798    0.103   -1.294    0.026   -0.667    0.026   -0.385   -1.103    1.579   -1.290    5.888   -0.350   -1.372    1.869   -0.974   -0.341   -1.510    0.920    7.663    2.465   -1.410    5.921    4.493    2.963    2.115
CD1=        6        4        5        1        1        6        2        3        1        2        8        1        4        0        0        2        0        6        4        0        3        5        3        3        3        5        3        3       17        5        2       10
CD2=        7        3        4        6        4       12        2        1        2        1        3        1        3        2        0        4        0        9        1        0        6        1        2        0        5       16        7        2       17       14        8        9
CCGGTTTTTCCTGAAAAAACGTGGGAGCTGCCGATGAAATTTCATGGCCGGAGCGTAATTGCGGATCGCCTGCAATCTCCGGCCCGGATCGCGCCGACCCGGCTTTTCGACCGGCCGTTTACCGTTTCGGAATTTGATTTCAGCGGTCCGGGGGATTACCGCATGCAGGGAACGCCGATCTTTGCAGCTTATGCGGCGCTTCAGGATTGGGATGCGCTGAATCGTTTTGCCTATTCGCACACATTGAGCAATCCGGGCTGTTTCGATGCGGCGGATGATCCGGTCCGGCTGCTGGGCGACCGTCTGGCCGCGGTGTTTTTCCTGCGGCGTGATGTGAAACCGGCCCGGAACTGCGTCCCGGTGGCGGTCTCGCCTGAAGCCCACAAGGATTACCGGCAGCTTTATCCCGAGGCGGCGGGAGAATTGGCTTTGCGGTGCCGGACGGGGTCCATTGTCTGGCGCGGAGAGGCCACGCGGCTTCCCGCAGGCACGGAACAGCTCTATGCTCTGGCGCCGGAGATCATCGGCGAGGTCCGGAAAGGAGTGCCCGTACTGCGAAATCCGAAAAACCTGGTTACGGAGGTTGCCAGTTCCACAGGCGAACTTCACGTCGATTTCCGGAGAAACCTCTTCCAGGCGGTAACGCCGCGCAGTGAAACGCTGATTCTGCCGGAAGGAGAAACACTCTCCGGCGGAATATTGACTGTACGGAACCGGAAAAGCGCCTGCGCCGCCGGCGTCATCGCGCTGGATAACCGCCCGCTGCCGGAGTCGTCGCGGCTTCTGGTGCTGCATATCGGCAATGTCCGG
KOK=        92
KK=  617161  LL=  617700  Z=    4.96  JJ=  617161  DL=   540
A===      111      112      113      114      121      123      124      131      132      133      134      141      143      144      211      213      214      223      224      231      233      234      243      244      313      314      323      333      334      343      413      433
B===      222      122      422      322      212      412      312      242      142      442      342      232      432      332      221      421      321      411      311      241      441      341      431      331      424      324      414      444      344      434      423      443
RRR=    1.120   -1.574    5.991    3.754   -2.580    9.624    0.211    0.892   -2.236   -3.256   -2.813    0.418   -0.624    0.018    0.611   -1.406    1.116   25.522    1.020    1.084   10.518    1.564    0.610   -0.738   -0.810   54.046    3.372   -0.235    0.046    1.580   78.386    3.021
X1==    0.614   -0.574    1.367    4.329    2.426    4.057   -0.999   -0.633   -0.943   -1.026   -1.057   -0.671   -1.057   -1.088   -0.574   -0.943   -0.999    8.173   -1.231   -0.943    1.992   -1.294   -0.505   -1.333    0.949   11.421    2.804    0.228    0.145    1.650   10.461    3.156
X2==    1.824    2.740    4.383    0.867   -1.063    2.372   -0.211   -1.408    2.372    3.172    2.661   -0.623    0.591   -0.017   -1.063    1.491   -1.117    3.123   -0.828   -1.150    5.281   -1.208   -1.208    0.554   -0.853    4.732    1.203   -1.028    0.317    0.957    7.493    0.957
CD1=        1        0        2        5        3        5        0        0        0        0        0        0        0        0        0        0        0       11        0        0        4        0        1        0        2       13        5        2        2        4       12        6
CD2=        4        4        8        3        0        4        1        0        4        7        6        1        3        2        0        3        0        4        0        0        8        0        0        2        1        9        3        1        3        4       13        4
CAGAAAGTCGTCGTCGTTGTCTGCCTGCAGGAACACGTCGCCGGAAAGGGAAACGTCATATTCCGTTCCCTGTTTCGTGTTGGATTCCGCCTGGATGAAATAGGTTTCTCCGCCTTCAAGCAGAAGATCGAAGAGTCCGCGCCTCTCCTCTCTGGTATTGGCATTGACCGTGACGCTTTTGACCTGCCTGAGCTTGTCGCCGGCCAGCCGGTAGACGGTCAGTTTCAGAGTGGAAGTGACTTCGCTGATCTGAAGCGTATAGCGGCCGGAGGCCTCGACCTGCAGCGCGCGCATATCCTTTTTGTCATCGGAGCCGACCCAGTTGGGCAGGATTTCTCCAGTGGTTTCATCCGCAAGCCCGAACAGGCTTTCGACCGCAACCTCCGGCTGATCGTCCGGCAGGGCCGTGGTGTACTCGGTCTTATTCAGCACCTGAGTCCAGTTGTCGTCGTCGCGGGAGACGTTCCGGGATTCGATGTCGACTTCGACGTGGTAATTGTTCAGCCCCGGCAGCTGCGTGTTGCCGGTGACGAGTTCGTT
KOK=        93
KK=  619921  LL=  620670  Z=    6.86  JJ=  619501  DL=   750
A===      111      112      113      114      121      123      124      131      132      133      134      141      143      144      211      213      214      223      224      231      233      234      243      244      313      314      323      333      334      343      413      433
B===      222      122      422      322      212      412      312      242      142      442      342      232      432      332      221      421      321      411      311      241      441      341      431      331      424      324      414      444      344      434      423      443
RRR=   -0.404   10.880    4.371    0.460   -0.065   18.807   14.773    0.588   -0.198    9.892   -1.821    0.460   -0.085    1.268    0.004    0.400    0.596   30.505   -0.064   -0.396   14.862    0.255   -0.172    0.025    0.024    9.574   -1.313    0.881    2.464    0.191    3.876   69.316
X1==    3.001    3.806    1.250    0.406   -0.071    3.509    5.051   -1.226   -0.474    1.896   -1.509    0.406   -0.160   -0.849   -0.071    0.322   -0.488    6.372    0.201    0.322    4.344    0.388   -0.263   -0.929   -0.141    7.932    1.723   -0.716    1.485    0.374    3.212    7.596
X2==   -0.135    2.858    3.495    1.135    0.911    5.360    2.925   -0.480    0.418    5.217    1.207    1.135    0.529   -1.493   -0.063    1.242   -1.221    4.788   -0.318   -1.229    3.421    0.656    0.656   -0.027   -0.168    1.207   -0.762   -1.229    1.659    0.510    1.207    9.126
CD1=        4        5        3        2        1        6        8        0        1        5        0        2        2        1        1        2        1       10        2        2        9        3        2        1        2       14        5        2        6        4        7       17
CD2=        1        4        6        3        2        8        5        1        2       10        4        3        3        0        1        3        0        7        1        0        7        3        3        2        2        4        1        1        6        4        4       19
GGCATCCAGGGAAGTCTGACCGTTGCCTACCGTAAAGATTTCTTCATTGAAAATATGGTAATTTTCCGAAACATCAGCCTTGATCTCCATTCCCGCGGCAATGCCGCTGAGATTGGAGGCGGAGCAGTGGAAGCCCCAGCCGAAGATGGCTCCTTCGGCTATGGCGGCGCCGTCGACGGAGCCGCCGTTCTCCAGGCGCAGCATCGAACCGGCATTGGCGGTGATGCCGGTTGCGGCGCCGCCGTTGACCCGCAGCAGGGCCTTGGTGTTCAGCACGGCGTCGGAAACCGTGCCGCCCGCATGTACTTCGATCGTGCCTCCGTCCGCCTGAATCCGGCAGGCTTCGCCGGAGACGACCAGCTCCGGCCACTCCAGATCCGGGGAACCGTCATGGATGATATGCGTATCTGCGGCGACGGCTCCGGCTCCCACGTTCAGGGTGCCGCCGGTCAGGATGGTGGTGTGTTTGGCGGTATCGCCCGGCTGCAGGTTAAGCTCTTCCATCCCCATCAGAACTGTATCGGTGTAGACGGCCATGAAGTATCCTCCTCTTTATCTATGAATTTGCGCATGTCAATATAACGGTTCGGGCGAGCTTCTTCAAGGCCGGGCCGGGCGGAAAAGCAAAAAAGACCGTCCGCAATGGACGGTCTTTGGGAAAGCAGAACTGAAAATCAGTATTTCTTGTCGGCGTAGCTGACCCAGCCGCCCGCTTTCACCAGTTCCCGGTCGAAATCGCCGATGGCGAAA
KOK=        94
KK=  625471  LL=  626160  Z=    9.45  JJ=  625321  DL=   690
A===      111      112      113      114      121      123      124      131      132      133      134      141      143      144      211      213      214      223      224      231      233      234      243      244      313      314      323      333      334      343      413      433
B===      222      122      422      322      212      412      312      242      142      442      342      232      432      332      221      421      321      411      311      241      441      341      431      331      424      324      414      444      344      434      423      443
RRR=   39.704    0.186    1.040   -0.513   -2.069    0.240   -0.088    0.444    0.491    8.214    3.939    1.424    2.858    0.492    0.941   -0.646    1.424   96.081    5.409    0.325    9.755   -4.132    0.004   -0.513   -0.558   -0.383    1.666    1.292    6.584   -1.707    1.997   14.793
X1==    7.773    2.997    2.274    2.654   -1.003    0.622    0.361   -1.174   -1.145    4.741    2.704   -1.287    1.314   -0.972   -1.003    1.506   -1.255    9.750    3.744   -0.261    3.369    2.844   -0.005    0.387   -1.336   -0.076    1.033    1.158    2.008   -0.444    2.704    3.848
X2==    5.108    0.062    0.457   -0.193    2.062    0.386   -0.244   -0.378   -0.429    1.732    1.457   -1.107    2.175   -0.506   -0.938   -0.429   -1.135    9.855    1.445   -1.244    2.896   -1.453   -0.752   -1.325    0.418    5.049    1.613    1.116    3.278    3.845    0.739    3.845
CD1=        9        4        4        5        0        2        2        0        0        8        6        0        4        1        0        3        0       12        6        1        6        6        2        3        0        2        3        4        6        2        6        9
CD2=        6        1        2        1        3        2        1        1        1        5        4        0        5        1        0        1        0       14        3        0        7        0        1        0        3        9        5        6        9       10        3       10
AAAGGCGAAACCTTTCAATTCTATCCGGCCGGGGAAGGTTTGAAGCGGGGGGCGTGGAATACCCTCTCCTACCGGATTTCGGAAACGGATGCGAACAGCAGCTGGGGCGGCAACGCCGACCGGAAAGTGGACGGCGCGTTGCGTTTCAGCGGTGTCGCGGTCAATTTCCCCGCCGGTTCCGGCGCCGGGGAACTTTTCATCGGGAAGCTGCAACTGCATGAGCGGCAAGGAGAATTGCTGGTGTGCGGCGAACCTTTCCTGAACTTCGACCGTTCGGAAAACTTTGCGCTGAGGGGGAATCCGGCGGAAGCCTCCCTGAAATTGACCGATTCCGGCTGGGAGATGGCCGGAACCGTTGAAAAACGGAAAAAATTCACGATGGTTGACCGGAAGCTCTCCCTGACGCCGTATGCTCCCGCTGAACTGGCAGTATTCCGGCTGGACGGAGCCGGAAGCACCGGAAAGGGGACGGCCGCTTTGAGTTACACCGACTCAACCGGCCGGAAATTTCAGGCGAAGTGTAATTTCGCGCCCGGTCAGAAAGAGTTGCGTTTCGAATTTCCCGCGTCGAAAGCTCCGACGGGATATTACTCCTCGATCACGGTGGAACCGGAACCGGGAGAGTTCCGGCTCTGCTTTACCGGTTCGGAGCGTTTCGGCCGCCGCTCGGCTGCCGAAGCGGTCGGCTTT
KOK=        95
KK=  628261  LL=  629040  Z=    5.68  JJ=  627901  DL=   780
A===      111      112      113      114      121      123      124      131      132      133      134      141      143      144      211      213      214      223      224      231      233      234      243      244      313      314      323      333      334      343      413      433
B===      222      122      422      322      212      412      312      242      142      442      342      232      432      332      221      421      321      411      311      241      441      341      431      331      424      324      414      444      344      434      423      443
RRR=   21.405   -2.611   -0.589    1.764    0.289   30.559    0.241    1.433   -0.432   -0.009    1.834    0.333   -0.588    0.788    0.722   -0.612    1.433   35.477   -0.936    0.109    2.764    0.113   -0.172    0.166   -0.327   21.797   16.017   -0.016    5.645   -0.703    6.334   34.473
X1==    5.108   -0.833    1.440    1.181    2.167    8.754    0.469   -1.165   -0.227   -0.012    1.778   -1.250   -1.537   -1.032   -0.833   -0.227   -1.207    6.346    2.302   -0.227    1.554   -0.113   -0.113    0.327    0.698    5.092    3.023   -0.018    4.626   -0.264    3.767    6.800
X2==    4.191    3.133   -0.409    1.494    0.133    3.491    0.515   -1.231    1.903    0.744    1.032   -0.267    0.382   -0.764   -0.867    2.697   -1.187    5.591   -0.407   -0.480    1.778   -0.994    1.519    0.507   -0.469    4.280    5.298    0.840    1.220    2.664    1.682    5.070
CD1=        6        0        3        3        3       11        2        0        1        2        5        0        0        1        0        1        0        8        4        1        4        2        2        3        3       10        6        3       12        3        8       16
CD2=        5        4        1        3        1        6        2        0        4        4        4        1        3        1        0        5        0        9        1        1        6        1        5        3        2        9       12        7        7       10        5       15
ATGTGGGAGATCGGCCTTTCCCGGTTGGATTCCGGAAAGAGTGAGGTATTCATCTGGAGTGCCCCATCCGGCTTTGATGTAGCCGGAAGTGCCGCCGGGATACGGCTCGCAACTTCCCGCGAGGGGACGGTGACCTGCTATGACGCGACGATTCCGCTGTCGGTGCTGGGAACGACGCCGGAGGCGCTCGCCGCCGGAGCCAGGTTCAACGCGCTGATCAACGACGACGACGGCGAGGGGCGTGAAGGCTGGATCCAGATTGCGCCGGGGATCGGCGAAAACAAGGACCCCGCCAAATACCCGTTGATCCTTTTTCCCTGATGCGGTAAATCACTCCTGCTGCGGCAGTCGGAGCCTGCCGCAGATATTGATGTTCCGGGGCAGGGCGCGCGGATCATTCAACAGCCGGAGCATTTCGGAGAGGACGCATTCGCCCATCCGCTGCCAGTCGGCGGCGATGGTCGGAAAGCGGAAGAAATCCGGGTCGAGGAACTGTTTGCCGTCCACGCTGAGCACGGTGCAGCGGTCGGCCAGTTGTTCGCCGGTATCGGCGAGATAGGCGGCGGAGGCGCTCTGAAGCAGTTGGTCCGACGTGAAAAAGTAGCCGCAATCTTCCTCGTAACCATCCGTGGGCAGGCCGACATGAAATTCCGCCCGGCCGCCGCGCTCCTCCCACTGCCGTTTGAACAGCCGCCCGCGCGTCAGGTAGACCGGCTTGGGGCTGGCGAAGATTTTCACTCTGCGCAGAAAAGTCCGGGCACGCCGGAAATAGAGTTCCGC
KOK=        96
KK=  630421  LL=  631530  Z=    4.72  JJ=  630421  DL=  1110
A===      111      112      113      114      121      123      124      131      132      133      134      141      143      144      211      213      214      223      224      231      233      234      243      244      313      314      323      333      334      343      413      433
B===      222      122      422      322      212      412      312      242      142      442      342      232      432      332      221      421      321      411      311      241      441      341      431      331      424      324      414      444      344      434      423      443
RRR=    2.608    8.921   -0.842   11.618    0.631   17.503    1.217    0.253   -0.362   -1.512    0.429    0.549    6.694   -0.079   -1.131    0.191    0.233   36.570    4.323   -0.130    1.382    2.641    1.878    0.068   -2.230   13.784    3.067    0.009   27.861   11.954    3.873    7.248
X1==    2.841    5.221    2.635    3.302    0.369    2.587    1.215   -0.792    1.228    1.117    0.528    0.568    2.252   -0.058    1.986    0.548   -0.817    6.581    1.850   -0.131    1.648    1.062    2.202   -0.088   -1.189    3.402    2.220    0.314    4.656    3.688    1.103    2.236
X2==    0.918    1.709   -0.319    3.519    1.709    6.765    1.002   -0.319   -0.294   -1.354    0.813    0.966    2.972    1.369   -0.569    0.347   -0.286    5.557    2.337    0.989    0.839    2.486    0.853   -0.771    1.875    4.052    1.382    0.027    5.984    3.241    3.512    3.241
CD1=        5        8        6        7        2        6        4        1        4        5        4        3        7        3        4        3        1       12        5        2        6        5        7        3        1        9        7        5       14       12        5        9
CD2=        3        4        2        8        4       13        4        2        2        1        5        4        9        6        1        3        2       11        6        4        5        8        5        2        7       11        6        5       18       12       10       12
GATGCGCTGGACGCGGCCCGGCAGGCGGTCGAATATTTCCGGCTGAAACGGGTGCGCCATGTGGTGATCACTTCCAGCTCCCGGAAACTTTTCATGACCCGCGGCCGGCTGTTCGCCGCACTGTGGCGGAGCGAAGGGGGCAGTTGCGTGTTTTCGGATGGGATTCCGCCGGAGTTCGATCCGGCCAACGGATATTTGTTCACGTCGGATCAGGTCTGCCAGCAGGCCTGTGAAGCCGCGGCGGAGACTGGTGCAAAGCCTCCGTTCGAATATGTGCCGATGCTCAGCATCGACGGGAAGCGTCTCCTGCGCGCGGATTTCTTCCGCTTCCCGACCCTTGCGATCGACTGGCGGCTGCTTGGGCAGTGCCTCTACCGGGAGCTTTGCGCCCGGATGGAGAATCCGGCGGAACCGGTCAAAAACATCAACCTGTGCGGCAGGCTTGCCGTATGACTTTCAGGAAAGGAACTGTAAAATGCCGTCAGAATTGAATGAAACCGGTCCGCGCAGCGCCGCAGGAGCGGCAGCCCTTGTCGAACTGCTCGTCATTAAAACTTGTCAAATATACAATCTTTTTCCATATACCGCTCTGCGTAAAAGAGAGGGGTTCGGAGGAGAGAAAGCGGCGACTTGCGCCGCGTCTCTCCCCGTACCAATCAATCTTAACCTCTCACACACTCCCGGCAAGCTCTCACGCCTTCGCCAATGCTCTGCAAGCGGCAAGTCGGAGCAAAAACGTGAAATTATCTTTCCGCAAAAAAGCGGGAAGATGATTTCACGTTATTGCGAATCTTCCTTCCCCGCCGGCCGAACGCGCCCCCACCTGTCGACCGTCCCGTACCCGGCACCGGCACCTTGCCGGTCGTGGTCCAGCGGCGAAAGCGCTGGTCGCTCCAGTAGGTGCGAAATCCTCCGTCGGAGACTATCCCGCTGCAGTTTTACGCTGATTGAGCTGCTCATAGTGATCGCAATCATAGCGATATTGGCTGCAATGCTGCTGCCGGCGCTGAACAAGGCGCGCGACCGGGCGAGGGCGATCGACTGCGTGAACCGGCTCAAGCAGATCGGATTGATCGAGTTGTCGTACTGCGGGGATTCGGACGACTACTA
KOK=        97
KK=  636841  LL=  637950  Z=    6.02  JJ=  636781  DL=  1110
A===      111      112      113      114      121      123      124      131      132      133      134      141      143      144      211      213      214      223      224      231      233      234      243      244      313      314      323      333      334      343      413      433
B===      222      122      422      322      212      412      312      242      142      442      342      232      432      332      221      421      321      411      311      241      441      341      431      331      424      324      414      444      344      434      423      443
RRR=    7.001    1.281   16.090    0.387   -0.320    4.155    0.824   -0.353   15.233   -0.117    3.317   -0.366   11.367   -0.520    1.271   -1.500    2.080   36.980    0.549    7.520    7.932   -0.130    0.800    1.354    1.122   18.747    3.283   -0.515    7.911   11.458    0.196   18.473
X1==    1.946    2.772    5.708    0.891    0.859    2.425    1.496    1.038    2.425    1.414    0.634    1.639    3.583   -0.665   -1.053    1.671   -1.398    8.089   -0.746    3.178    3.042   -0.072    1.070   -1.861    0.800    2.994    1.259   -1.146    2.923    2.923    2.404    5.255
X2==    3.597    0.462    2.819    0.434   -0.372    1.714    0.551   -0.340    6.283   -0.083    5.232   -0.223    3.172    0.782   -1.207   -0.897   -1.488    4.571   -0.736    2.366    2.608    1.812    0.748   -0.728    1.402    6.262    2.608    0.449    2.706    3.920    0.082    3.515
CD1=        3        4        9        3        2        5        4        3        5        5        4        4        9        2        0        4        0       13        1        6        8        3        5        0        4        8        5        2       11       11        7       16
CD2=        6        2        7        3        1        5        3        2       12        4       14        2       10        5        0        1        0        9        1        6        9        7        5        2        7       16        9        8       13       16        4       15
CCGGCGAAGGTTCTGGTGTTCAGCGGCCACCTGGCGGCGGCGCGCGCCGCGGAGTTCGGCGTGGAGCTGGCCGGATTCGAGGAGGTGCTGCGCCGGAGCGATATCCTGTTCACTCTGGCCGGACTGAACAGAAACACAGCCGGAATGCTCGACGCCTCCCGCCTCGCCCTGCTCAAGGACGGCATGACGCTGGTGAACGGGGGGCGGGGACAGTTGATGAACGAGGCTGATTTCTACGCCGAACTTGCCCGGGGGCGTTTCAACGCGGTGCTCGACGTCTACCATCAGGAACCGCTTCCGGCGGAACATATTCTGCATACGCTGCCGAATGTGGTCCTGACGCCGCACAACGCCGGTTACCCGAGTCGCAGCAGCTATATCGCGACGGTGCTGGAGGAGTTCGGCCGCTGTTTCCGCAACGAACCGCTTCGCAACGAAGTCGCGCCGGAAAAGATTGCCTTTATGACCGAGAACTGCGTAAATCGTTGAAAATTCAAAGATTACGGCAGTCGTAGGCCCAGTGGAGCAGGGCCTGGCGCTGTTTGCGGCGGCAGTTCCAGTCGCCGGGCAGCGGACAATGGCGGAGCTGGGCGAGGTGGCGCGTCATCGCCTTCCAGCGCCGGATCTGGCGTTCGTCGTCCGGGCAGCGCCGCCCCATCCAGTACCGGCAGTACCACTGGAACCAGCCGCGCGGGTCCTCGAAGTAGATCCACTCCTTTTTCCGCCATACGGCCAGCGGCAGCGAGGCGTTGATTTTGAAGAAGTTGAGTTCAGGATCGTGGCGCTCGTGACAGAGCCGGGCGTGCTCAAACCAGTCGTCTGGAAACTCGGCGGTGCAGTCGGTCATGTATCTGCCGCCGAACACCCCGAGCTTCAACATCTCCTTCGGGGTCAGCTGAGGCTCGAAGCCGGCGTGAAAATTCCTGCCGGCGGGTTCCGTGAGACGATAGCAGTACTGCTGCTGCATCAGGTCGTTGACGACGATTTCACGCGGTTTCATCGGGAGTTCTCCTGTCCGGGAAATTCCAGCCGGTCCGTCGCGAAGCCGCATTTTTTGACATATTCCACCAGTTCCAGCAGTTCATCATCCGGCAGCTGCGGCGTGCGGGC
KOK=        98
KK=  643021  LL=  643710  Z=    5.44  JJ=  642961  DL=   690
A===      111      112      113      114      121      123      124      131      132      133      134      141      143      144      211      213      214      223      224      231      233      234      243      244      313      314      323      333      334      343      413      433
B===      222      122      422      322      212      412      312      242      142      442      342      232      432      332      221      421      321      411      311      241      441      341      431      331      424      324      414      444      344      434      423      443
RRR=    7.714   10.523    0.056    1.482    0.582    9.676   -1.745    1.064   -1.440   -1.050   -1.427    1.154    1.269    0.579    0.387   -1.176    1.154   85.008    0.070    1.140    2.109   -0.445    0.069    0.486   -4.555    4.242    2.712   -0.142    7.278   20.725   13.821    6.470
X1==    3.521    2.449    0.144    0.949    0.449    3.015    1.662   -0.856   -0.985    2.011    1.588   -1.024    3.069   -0.842   -0.551    1.015   -1.099   10.264    1.396   -0.985    0.942    0.598   -0.093   -0.371   -1.246    0.847    0.942    0.775    5.957    3.727    4.550    2.054
X2==    2.191    4.297    0.387    1.562    1.297    3.209   -1.050   -1.243    1.462   -0.522   -0.899   -1.127    0.413   -0.688   -0.703   -1.158   -1.050    8.282    0.050   -1.158    2.239   -0.745   -0.745   -1.312    3.657    5.006    2.878   -0.183    1.222    5.561    3.038    3.151
CD1=        4        3        1        2        1        4        3        0        0        4        4        0        6        1        0        2        0       12        3        0        3        3        2        2        0        3        3        4       14       10        8        7
CD2=        3        5        2        3        2        5        0        0        3        2        1        0        3        1        0        0        0       10        1        0        6        1        1        0        9       10        7        5        7       16        7       11
GACACGGAGCCGGCGGAACCGGTGGAGCTGGACAAACGGCTGCGGAATTACCGCTTCACCCGCGGCGGCGAGGAGATATTCGTCTGCTGGCCGCAGGGAAGCGCGTTTTCCTTTGCGTTGCGCAGCAGTGCGCCGATTGTGCGGACCGATATTTTCGGGAATGAGACCGTGATCCGTCCGGCCGGCGGAATCGCTTTTGTGGACAGCGGCGCGCTGCCGTTCTATTTGCGCGCTCCCGAAGGGGCGCTGGGGGCGGTGGATGCTCCGCTTCAGGTCGTTGGAGTTCCGGTGTTCGCCCCCGGTGAAATGGGAACGGTGGAACTGGAACTGGTCAATCCGTACCGGGAGCCGTTCTCCTATACGCTGATTGCCGGAGGAAGCGAACGCAGCGGCAAACTGCGCTCCGGCGAAGCGGTCCGATTCCGGGTGCCTGCGGCGATTCCGACGGATGCGCAATTCGGCGCCGCCCCCTTCGACTGCAAGCTCAGGCTGACCGGGGCCGGCGGCGCGAAACTTTTCGACGGTTCGATCGCATTGGACAGCTTCGTCGCGCTGCCGGTCAGTGAAAAGGCGGGCGCGAAAGTCATTCTTGACCGGGCGGATCAGGTGCGCGAAATGATGTTCGATCCCAACTCGCCGCGCTGGTCGGGGCCGGAGGACCTCAGTGCCGAAATCCGGCTCGGCCGCCGC
KOK=        99
KK=  650581  LL=  651390  Z=    6.98  JJ=  650401  DL=   810
A===      111      112      113      114      121      123      124      131      132      133      134      141      143      144      211      213      214      223      224      231      233      234      243      244      313      314      323      333      334      343      413      433
B===      222      122      422      322      212      412      312      242      142      442      342      232      432      332      221      421      321      411      311      241      441      341      431      331      424      324      414      444      344      434      423      443
RRR=   27.062   -1.789   13.683   -0.773   -4.081   10.957    1.302    1.409    0.200   -1.084   -0.117    0.233    0.080    0.427    0.635   -1.008    1.409   66.018   -0.203    1.409    7.600    0.288   -0.457   -2.550   -2.125   12.488    1.481    0.446    7.013   38.582    6.959   15.411
X1==    5.164    2.214    7.003    4.250   -0.786    2.637    2.016   -1.119   -0.154    0.862    0.387   -1.282   -0.264   -0.654   -0.786    0.776   -1.242    8.540   -0.365   -1.085    2.504   -0.176    1.166    3.553   -1.366    1.689    1.738   -1.669    3.989    5.063    4.292    3.453
X2==    5.240   -0.808    1.954   -0.182    5.192    4.155    0.646   -1.259   -1.299   -1.257   -0.303   -0.182   -0.303   -0.652   -0.808   -1.299   -1.134    7.731    0.557   -1.299    3.036   -1.637   -0.392   -0.718    1.556    7.396    0.852   -0.267    1.758    7.620    1.622    4.463
CD1=        6        3        9        7        0        4        4        0        1        3        3        0        2        2        0        2        0       10        1        0        5        2        4        9        0        5        4        0       11       13        9       10
CD2=        6        0        4        1        6        7        2        0        0        1        2        1        2        1        0        0        0       12        2        0        9        0        2        1        6       14        5        6        9       22        5       15
GTCGCGCCGGAACCGGGGAAATGGGGCACGGTTCAGGAAAACGGCCGCTGGTGGCTGAAAACTCCATCCGGCAAGCCGTTCTTTTTCAACGGCATCCAGACGGTGGCACGCATCTGCGAAAATTACGGATATTCCGACTGGGCGCGGCGGGCCTATTCCTCCGAAAAGGAGTGGGGCGACGATGCGGCCGCTCTGGCGCAGCGGCTCGGCTTCAACGGACTGGCGGTCGCGGCCACCGCAGATGCCGCCTTCGCGGCGGGAGCGCGGCGTGGAATGGTCTATTTCACCTATCTGGGGTGCGGCGACGGCGGCCCGGCTCTGGTGAACCGGCAAGGGCAGCCGCTGCCGGGACTTGCGGACCCGTTCGACGAAAACTGGAAAAGCAGGTTGCGCCGCCGGGCGGCGGAAGCGGGAAAACGGTGGAACCGCGATCCGGCCTGCATCGGATTTTTCGTGAACAACGAAGCGCATCTGGAAGGAAATCTCGCGGGGCGTTCTTCCTCGGGTTTCGTTTATTCGGAGGCGTGCGGCCGGGAATTTGTCCGCTGGCTGCGCGAACGCTACCGGAACGACCTGCAAATGCTGAATCTGGCGTGGTTCGGCAAGGCGGAAGCGGAGTATCTCGGGAGCTTTGAGGAGGTGCTGGTGAAAAAGCCGGACCCGCTGGGCAAAGTTCCTTTCATGGCCGATCCGACCGCCGCCGCCGCGCTGGCGCAGATCGGCCGCCGCCTCGGCGGAGATGAACGCGACGGCAGGAAGGGGCGCATGCGCAAGGATTTTGACGATTTTGCGGTGCATACGGTCAAGGTT
KOK=       100
KK=     812  LL=    1411  Z=    7.29  JJ=     422  DL=   600
A===      111      112      113      114      121      123      124      131      132      133      134      141      143      144      211      213      214      223      224      231      233      234      243      244      313      314      323      333      334      343      413      433
B===      222      122      422      322      212      412      312      242      142      442      342      232      432      332      221      421      321      411      311      241      441      341      431      331      424      324      414      444      344      434      423      443
RRR=    6.618   -0.061    3.161   -0.546   -4.284  104.985    8.027    0.134    1.300    5.576    1.513    0.520   -0.020    1.772    0.876   -0.223    1.300    0.018   -0.985   -0.845   -0.191   -0.034    0.738   -2.120    0.570   24.978    2.657   -0.970   11.387    0.168    2.575   10.606
X1==    1.303    1.151    0.842    1.024    4.151    8.332    2.595   -0.110   -1.173    1.674    1.967   -0.976   -0.453   -1.177   -0.849   -0.309   -1.097    4.194   -1.212   -1.173    0.568    0.073    2.270   -1.301    2.429    6.807    1.940    0.687    3.526    0.321    1.160    1.603
X2==    5.079   -0.053    3.752   -0.533   -1.032   12.600    3.093   -1.224   -1.108    3.332    0.769   -0.533    0.044   -1.505   -1.032    0.720   -1.185    0.004    0.813    0.720   -0.336   -0.474    0.325    1.630    0.235    3.669    1.370   -1.411    3.230    0.521    2.219    6.616
CD1=        2        2        2        2        5       11        4        1        0        4        4        0        1        0        0        1        0        7        0        0        3        2        5        0        5       10        5        4        8        3        3        5
CD2=        7        1        6        1        0       15        5        0        0        6        3        1        2        0        0        2        0        1        2        2        1        1        2        4        2        7        3        0        7        3        5       12
CGGACGCCAGGCGATCACCATGATATCCTGTGAACGGCAATAATCCAGCAGACCGCACTGCTCGATCTCCCGGATCCGCAGGTTATAGTGAAGCTGGTTGGCGACGATCGGAGCATCGGAGGCTGCCTGCGCCCGTTTCAGCCGCTCTTCCGAAAAGTTGCTGACGCCGATATGCCGGATTACTCCTTCGCGTTTCAGCCGGTTCATGGCTCGGATCGTCTCTTCCTCCGGCACATCCGGATTCACCTGATGGATCAGATAAAGATCGATGTAATCGGTTCCGAGCCGTTTCAGGCTGGCTTCGGCGGCCCGGAGAACGTCGTCGTAACGGAGATGCGTTTTCCAGACCTTGTCGGTCAGGAAATAATCGGCACGTCTGATCCCCTGCCCTTTCATTGCGATTCCCACCAGTTCTTCGGCGTGACCGCCCGCATACATTTCGGCGGTATCGATATGACACAAGCCGGTTGCAATGCCGCGTCGGATTGCGGCGATGTCGGCGTCATCGTTTGCGGTATCCGGCGTATCCACGCCACCCATGCGCCAGGTCCCCTGCCCCAGAACCGGAATCGCAAAACCGTTTTTCAATGATTTCCACGG
KOK=       101
KK=    9002  LL=   10201  Z=    4.75  JJ=    9002  DL=  1200
A===      111      112      113      114      121      123      124      131      132      133      134      141      143      144      211      213      214      223      224      231      233      234      243      244      313      314      323      333      334      343      413      433
B===      222      122      422      322      212      412      312      242      142      442      342      232      432      332      221      421      321      411      311      241      441      341      431      331      424      324      414      444      344      434      423      443
RRR=   15.394    4.397    0.918   -1.785   -3.112   21.552    0.066    0.185   -0.796   13.836    6.517    0.093   25.511    2.218   -0.202   -0.343    2.103    0.898    0.180   24.013    0.754    9.302   26.915   10.621    0.679    0.224   -0.170   -0.015   35.579   12.716    0.107   -1.605
X1==    3.827    2.437    0.923   -0.818   -1.129    5.882    0.035   -0.340    1.181    2.626    1.576    3.240    6.172    1.418   -0.237    0.509   -1.404    0.729   -0.553    6.554    0.522    1.381    5.180    2.320   -1.190   -0.976   -0.491    0.015    7.762    2.348   -0.466    1.962
X2==    4.022    1.804    0.995    2.182    2.757    3.664    1.877   -0.543   -0.674    5.268    4.134    0.029    4.134    1.564    0.851   -0.674   -1.498    1.232   -0.326    3.664    1.444    6.736    5.196    4.579   -0.571   -0.229    0.345   -0.976    4.584    5.415   -0.229   -0.818
CD1=        6        4        4        1        0       11        2        2        4       10        7        7       16        6        1        3        0        3        1       12        5        6       13        7        2        2        3        8       27       13        3       12
CD2=        5        3        3        5        4        7        5        1        1       12       11        2       11        7        2        1        0        4        2        7        6       17       14       14        2        3        4        3       17       19        3        4
AGATTGATCACCCCGACCAGCAGCGCCGCCGCCATCGCGCCGATCACCGCGCCGAGCATCGGCGTGAAACCGGTCCACATGCAGACCCGCTGCAAAAACAGCGCGACGCCGACGCCGCCGAGGGCGGCATGGGCGCTGGCTCCGGCCAGCGAGGAGATCCGGCGCGTCACCACCATCGTGCCGATCACGCCGAGCGACAGACTGGCCAGCGCGCCGACCAGCAGCGCATACCTCAGGAACATCCATTCCGGCTGCATCAATTCCCGGAGAAACGCGATCATTTCCGCCCCTCCCCGCACTCTTCCGGATGCTTGCAGCTGCAGAAGCAGGAGTGATCGTGCTGAATCAGGTTGACTTCGTGGTGGTAAACCGCGTTGGCGGTCTCCGCGTTGAACGCACCCGCCTGATGCACCGTCAACTGCCGGTTTACGCAGATCACCAGGTCGATTTCCCGGTTTACGAAGCCGAGGTCATGCGAAACCGTCAGTACGGTCATACGCCGCCTCAGAATATTCAAGGTGGCATAGAACTGTTCTTCCGCTCCGGGATCGATATTGGCCGTCGGCTCATCCAGCAGCAGGAGCTGCGGCTCGCAGGCAAGCGCCCGGGCGATCAGAACCCGCTGCCGCTGGCCGCCGGAAAGCGCGGCGAAGCTGCGCGGAGCCAGCGAAGCGATTCCCATCTCCTCAAGGGACGCCATCGCGGCCGCCCGGTCTGCGGCGGTATACCATCCCCAGAACCCCCTGCGGATTCTCCCCTGCAGCACGACCTCCAACGCGGTGATCGGGAAGGCCCCGTCCAGCTGGTGGTATTGCGGCATGTAACCGATTCGCAGCCGGGCCGCAGCCGGCGATTCGCCGAAAATGCGGATGGTGCCGCGATCGGGAGTCAACAGACCGAGCAGAAGCCGCAGCAGCGTGCTTTTGCCTCCGCCGTTCGGACCGACGATGCAGCCGGACTGGCCGCGCTTCACGGTCAGGTTGATCGAATCCAACACCGGATTGCCGGCGTCGTAGCCGAACGTCAGTTCGCGGATTTCGATGATCGCGTCGCTGGTATGCATAAAATTCCGTTACCGTCCTTTTTCTTCGGTGAAGCCGTTGACCAGCGCATCCGCCATTTTACGGAAATTGGCCGGCAGGTCCGATGCGAGCGGATCCAGCTCCACCACCTTGCCGCCGACCGCGTCGGCCAGCGCCT
KOK=       102
KK=   10622  LL=   11701  Z=    4.73  JJ=   10562  DL=  1080
A===      111      112      113      114      121      123      124      131      132      133      134      141      143      144      211      213      214      223      224      231      233      234      243      244      313      314      323      333      334      343      413      433
B===      222      122      422      322      212      412      312      242      142      442      342      232      432      332      221      421      321      411      311      241      441      341      431      331      424      324      414      444      344      434      423      443
RRR=    8.317   -3.537    0.099    7.922    1.803   -0.541    2.414    4.947   -0.479    1.279    7.766    4.480   -0.015   -0.831    0.099   -0.281    1.367   13.596    1.076   46.372    1.053   11.885   13.796    4.501    0.067    0.347   -1.635   -1.668   51.535   10.851    0.070    0.518
X1==    1.918    5.254    0.326    3.073    1.203   -0.336    1.245    2.240    1.563    1.292    2.097    3.670   -0.140    2.763   -0.148    0.297   -1.715    5.918    1.794    5.359    0.661    3.161    3.161    2.709   -0.502   -0.699    2.440   -0.694    8.544    2.776   -0.140   -0.371
X2==    4.337   -0.673    0.305    2.578    1.499    1.613    1.939    2.209   -0.307    0.990    3.703    1.221    0.104   -0.301   -0.673   -0.946   -0.797    2.297    0.600    8.652    1.593    3.760    4.365    1.662   -0.133   -0.496   -0.670    2.405    6.032    3.909   -0.496   -1.396
CD1=        5       10        3        8        4        2        5        6        5        5        7        9        3        9        2        3        0       12        6       11        4        9        9        9        2        2        7        2       20        9        3        3
CD2=        8        1        3        6        4        5        5        6        2        5        9        4        3        2        1        1        1        6        3       16        6        9       10        5        3        2        2        9       15       11        2        1
CGGGGTGGTTGTGATCGGCTTCGTTCACGTGATCGTGATGGTGCGCGGGATCGGTGCAGCCGGCGCCGTCAAACGGAATGCGCGGCACTCCCGCCGAGACATCGACGATCCTGACTTTGCTGTGTTCAAATGGCCGCGTCAGGGCCTTTTCAAATACCATGCGGGTGGTCAGGAACAGCGTCGCGGAAGCCACTCCTTTGATATCGCGCGGGGACGGGGAGTAATCGTGGGGACTTCTTCCTTCAGGCAGAACCGACTTGACGCTAACCGCATCGCCGCCGATTCGGGCGGCCATGAAGGCGATCGGCGGCAGACCGGTGTAAACGGACAGCTTTCCGGAAGCGGCATCCGTTCCGTCTCCGGAATCACCGCAGCCGGCGACTCCCAGCAGCGTAAGGCACAAAGTGACTGCGAAAGCAGACCAGGGAATCATCTTCATCGGCGCGCACCTCTTTCTGTATATATGGATACTCCTGATTTTATAACATAATGGCATTACACTTCAAAGTCAAGCATTTTCCGGATGGAATTCATGGGCCGGCTCCGGCTTTTTACCGTAATCGGTCGAATTTCTTTGAGGGTGTGCTTGAATTTTCCCTGTTTGGGTGTATAGTTAAACTCTTGTACTCTATGCTCACGAAAAATAAACTAGGTGACTGATGAAGAAGATCTTTTTGACCGGGATCACCGGTCTGGTCGGCAGTGCGTTTGTGGTTGCGCTGCTTCGCGAACGGGAAGACTACGAGATTGTATGCCTTGCCCGCAAATCTCCGGTGAAGAGTGCCTTGCAGAGAACGCAGGAGATCATTCGCGACGAATGTAAATTCGACGGTTGCCCCGAATTGGCCGACCGGATTCTGAAATCCGTGAAGGTGATCGAGGGAGATGTGGTCACCATGGACCCCGAAGCGATGGCGAAAGACCCGTTGCTGCAGGGAACCGACATTGTGTTCCACTGCGCCGCCGATGTGAATCTCGGCAAGGATCCGACCGGCAAGACTTTCAGGATCAACTACACCGGCACCGAGAACATGGTGAAGCTGGCCCAACTGCTGAAGGTCAAGGAGTTTCACTACGTCG
KOK=       103
KK=   30062  LL=   30361  Z=    5.60  JJ=   29222  DL=   300
A===      111      112      113      114      121      123      124      131      132      133      134      141      143      144      211      213      214      223      224      231      233      234      243      244      313      314      323      333      334      343      413      433
B===      222      122      422      322      212      412      312      242      142      442      342      232      432      332      221      421      321      411      311      241      441      341      431      331      424      324      414      444      344      434      423      443
RRR=    3.343    1.019    2.964    0.718    3.376   -0.150    0.084   -0.220    0.082   -1.045    1.347   -0.189    2.484   -0.121   -0.225   -0.272   -0.262    1.629   -0.685    2.901    2.587    0.540    1.069    0.069   -0.171    0.704   -1.233    0.089   52.470   -0.094   -0.111    0.079
X1==    2.451    2.392    2.307    0.316    1.392    0.232    0.242    0.307    0.232   -0.874    1.137   -0.684    1.137    0.147    0.392   -0.768   -0.758    1.150    1.160    1.232    2.032    2.044    4.044    0.055   -0.874   -0.863   -0.968   -0.099    8.625   -0.086    0.137   -0.086
X2==    1.364    0.426    1.285    2.276    2.426   -0.646    0.346   -0.715    0.354    1.195    1.185    0.276    2.185   -0.825   -0.574    0.354    0.346    1.417   -0.590    2.354    1.273    0.264    0.264    1.255    0.195   -0.815    1.273   -0.905    6.083    1.083   -0.815   -0.917
CD1=        3        3        3        1        2        1        1        1        1        0        2        0        2        1        1        0        0        2        2        2        3        3        5        1        0        0        0        1       10        1        1        1
CD2=        2        1        2        3        3        0        1        0        1        2        2        1        3        0        0        1        1        2        0        3        2        1        1        2        1        0        2        0        7        2        0        0
TTCCCGGCTGTTTCCTGACCGGACAGGCGGCGGGAGCCGCCGCGGCCATGAGCGCCGCGGGCAACGGAGCCGTCCGGTCGGTCGATGTGGAAAAGCTGCGCGCTTTCCTGCGTGACGAACTCGAAGTATATCTGCCGTAACAATGCTGCTCCATATTCAGGTCCCCGGTTTATTGTTCCGATAAGCCGGGGACCGTCGCGTGAAAACGGACGCCTTGTACATACAAGTTTGGCCTGAACTTGCAATTTTCCGATAAAAAAACCGTCTTTCTATTGCCTTTTGCGAGAAAATTCACTATAA
KOK=       104
KK=   32822  LL=   33901  Z=    7.63  JJ=   32822  DL=  1080
A===      111      112      113      114      121      123      124      131      132      133      134      141      143      144      211      213      214      223      224      231      233      234      243      244      313      314      323      333      334      343      413      433
B===      222      122      422      322      212      412      312      242      142      442      342      232      432      332      221      421      321      411      311      241      441      341      431      331      424      324      414      444      344      434      423      443
RRR=   23.859    6.685    5.994    4.143   -3.135   33.475    1.846    0.307    0.047    3.601    0.474    0.338   -0.190    2.259    1.802    0.784    1.391   60.700   -0.949    0.790    2.503    0.133    0.795   -5.619    1.142   20.638   -3.272   -0.947    9.898    3.685    2.688   54.049
X1==    7.884    3.757    4.551    1.937   -0.644    4.595    1.762   -0.402   -0.143    3.361    0.398   -0.477   -0.159   -1.336   -1.378    2.564   -1.537   10.475   -1.402   -0.820    2.122   -0.452    0.157    3.033   -1.782    2.069   -1.001    1.229    3.668    2.125    1.512    6.754
X2==    3.026    1.779    1.317    2.139    4.866    7.285    1.048   -0.764   -0.329    1.071    1.192   -0.708    1.192   -1.690   -1.308    0.306   -0.905    5.795    0.677   -0.963    1.180   -0.295    5.062   -1.853   -0.641    9.975    3.269   -0.771    2.698    1.734    1.778    8.003
CD1=       14        7       10        6        1        9        5        2        2        9        4        2        3        1        0        6        0       16        0        1        6        2        3        8        0        7        1        6       11        8        6       17
CD2=        5        4        4        5        8       14        4        1        2        5        5        1        5        0        0        3        1       13        4        1        6        3       13        0        2       20       10        3       10        8        6       21
TCACAGGCCATTGCAGCAATCCTGCGTCATTCCAACCGGGCCAATCCCGGCTTTTTTGACGGCCATGTGCAGACAATGGGCTGGAACGAACTTTCCACTGCACCGGTAAATAAATTCACTGTCGCTTATAAAAGCGATGCAATTCAAAGATTCTGAGGGTTCAACATGAGAAAACAACTTCTATCGGCAGTTTCCTGCCTGTCTGCCGTCCTGGCAACCGCAGGAATTCAGGTAGACCGCTACGGCCAGATCACCGCAGAGGAATGGCCCGGCAAAGTAAAAACGGATATGGAACTGCGCGCCGATGCAGCACGGGAAGCGTCGGAACTGACCGTTTCCGCCTTTGATCCGGCAAAATTCGACCGGTTCGGCGGACGGCTTGACGCCGGCAGTTTTGAAGCGACCGGCCGTTTCTGCAAAAAGAAAATCGACGGCCGCTGGTGGCTGATCACACCGGAGGGGCATCGATTTTTCCTGATCGGCTGCGATGCGGTCGATTATAATGAGAACGGTTATTCCACCCCGGTTTACGGTCCGGGCGGCAAAACGCGTCCGGAACTGGCCGGCACGCTTCCCGATCCGGGTGAGTACCCCGGCGCTTACAACGGCAACCGCAGCAAATTCAACTATCTGGCCGCCAATCTGCAACGCAAGTACGGCCCCGATTTCCGAAAAAAGGCGCTGGAAACGGCTCGGCGGCGCCTGATCGCCTGGGGATTCAACAGTTCCGCCAAATGGGGTTGGGGAACCGAAATCGGGCTGCCGTATTTCGAGGATCTGAATTTCCGAAGCGTCCGGCGTTTCGGACGCTGTATCGATCCGTATGATCCCGGCTTCGCAGAGCGGGCGGAGCGGGAGATTGCCGTTCAGGTGGCACGTCGCAAACATGATCCGATGCTGGTCGCTTATGCCACCGAGAATGAAAACGGCTGGGATTTCAACAATATACAGGAGCTCACCGCCGCTCCGGCGGACCTGGCGGCCAAACAGAAGCTTGTCGATTATCTGATCGGCAAGTACGGTGAAGAACAAGCGGCCCGGCTGTTCGGACTGACCGGCGGCAGGAAGGAAATGCTGGCC
KOK=       105
KK=   33992  LL=   35071  Z=    7.52  JJ=   33902  DL=  1080
A===      111      112      113      114      121      123      124      131      132      133      134      141      143      144      211      213      214      223      224      231      233      234      243      244      313      314      323      333      334      343      413      433
B===      222      122      422      322      212      412      312      242      142      442      342      232      432      332      221      421      321      411      311      241      441      341      431      331      424      324      414      444      344      434      423      443
RRR=   21.767   -0.095    3.489    2.100    1.946   22.157   14.712    0.053    0.218    0.920    0.976    2.319    0.091   -0.417    0.465    6.971    2.319   79.979    0.734   -0.005   10.841    0.865    1.067   -1.528   -1.461   13.257    2.504    0.318   10.135    1.701    5.775   24.143
X1==    5.212   -0.068    3.282    1.422    0.625    4.673    5.383   -0.105    1.175    0.698    0.611   -1.649    0.094   -0.684   -1.456    4.090   -1.595    6.747   -0.888    0.009    4.294   -0.840    1.293    2.313   -0.727    3.193    1.352    0.224    3.727    3.727    1.644    5.467
X2==    4.176    1.396    1.063    1.476    3.111    4.741    2.733   -0.505    0.186    1.317    1.598   -1.406    0.960    0.609   -0.319    1.704   -1.454   11.855   -0.827   -0.574    2.524   -1.029    0.825   -0.661    2.011    4.152    1.852    1.420    2.719    0.456    3.513    4.416
CD1=       10        2        9        5        3       11       11        3        5        6        5        0        4        2        0       10        0       14        1        3       13        2        6        7        3       10        7        7       14       14        7       18
CD2=        6        3        3        4        5        8        6        1        2        4        5        0        4        4        1        4        0       18        1        1        6        1        4        2        5        9        5        5        8        4        8       11
TACCGGAAACTCGATCCCGGCCACATGTGGTTCGCCGCCTCCCATTGTCGCGGACAGTCGATGGAATGGATTTATGCGGGAGCCCCGTATGTCGATGCATTCATGCTCAACGAATACGATCTTGAATCCCCGTGGATCATGGGGCAGATCGCCGGTTACGAAAAGCTGGATGTCCCGTTTGTCGTGACAGAGTTTTCATTCACAGCCGACGGCCGCGGCATGCCGCCTCGCTGGGAAACCAACAACGTCGGCACCGAACGGGAGCGCGGCATCGCTTACCGCCATTACACGGAACGGCTCGCTGCCCATCCGCTCTGCATCGGTTTCGGTTACTTTCTGTTCTACGACCAGCCGGTAACCATGCGCAGCCTGCCCGACGGGGAAAACCACAATTTCGGCCTGGTCAGCCAACAGGACCGTCCCTACAAAGAGATGCTTGCCGAAGTGTGCAAGAGCAACAGCCGCCTCGAAGCCGTACATCAGGGCCGGGAGAAGCCTTTCGCCATCGCCGCGCCCCGTTCCATGCTCGGCTCCAAATTGCGGGAACAGGTATTTTCCCGCTTTCTGCCTGGCTCCACTTCCCCGGCCATCATTCTCGACCTGCGCGCCTCCCACTATTTCAACGGAGAAAAAATCAGGGCCAAAGTGAATGAAGCCGCAGTTGCCGATAAGCCGGGGGACTACTATTTCGGTACCATCGATTTAAAGGCTCAGAAAGCCTCCGGGGTGGAAGTGCGCGCTTTCCTGTGGAACCGTCCCGGCATACCGGAGATGGTTCTGATTGAAGAATCCGCCGACAACCGGCATTTCACCCCTGTTGCCCCAGCAATGCGGCCCGGCCATACGGGGAGTGATTACACCGAATTTTTCATCACACCGCGCAACCAGCTGAAAAAATCCACGCGTTATGTCCGTATCGGAGTACGCGTCTCCGATACGTCCAAATCATGGGCGGTCCAGTTCTGCGGACTTAAAATGATACCGGAACAGCCATGACCGCTTTGCTCGACTACGTCAATCCGCTGCAGGGGAGCGACTCCGAGTTTCACTACTCGACCGGCAATACCCTGCCGCTGGCGG
KOK=       106
KK=   36632  LL=   37471  Z=    5.93  JJ=   36302  DL=   840
A===      111      112      113      114      121      123      124      131      132      133      134      141      143      144      211      213      214      223      224      231      233      234      243      244      313      314      323      333      334      343      413      433
B===      222      122      422      322      212      412      312      242      142      442      342      232      432      332      221      421      321      411      311      241      441      341      431      331      424      324      414      444      344      434      423      443
RRR=   10.773   -0.198   -1.394    0.434    0.166   17.465   15.959    2.313    0.521   -0.366   -0.023    0.105    2.386   -0.089    0.852    0.037    1.562   34.660   -0.339    0.521    2.260    0.761   16.178   -0.348    2.206    5.579    7.751   -0.075   10.963    4.371   -0.057    6.224
X1==    2.540   -0.163    1.306    0.191    0.763    4.887    4.096    1.306    0.669    0.695    1.129    0.191    1.708    0.304   -1.088   -0.034   -1.309    4.294    0.280    0.669    1.301    1.202    4.725    0.358    1.222    1.129    2.371    0.235    4.716    2.511    2.864    1.187
X2==    4.241    1.217   -1.068    2.271    0.217    3.574    3.897    1.771    0.779   -0.527   -0.020    0.548    1.397   -0.291   -0.783   -1.084   -1.193    8.072   -1.212    0.779    1.737    0.633    3.424   -0.972    1.806    4.940    3.269   -0.318    2.324    1.741   -0.020    5.242
CD1=        4        1        4        2        2        9        7        4        3        5        5        2        6        3        0        2        0        8        2        3        6        5       11        3        6        5        8        7       16       11        8        8
CD2=        5        2        0        4        1        5        6        3        2        1        2        2        4        2        0        0        0       10        0        2        4        3        7        1        4        9        6        2        7        6        2       12
AGTACGCCCACTCCAACCAGCCGGTTCACCATGTGCTGTGGCTCTACACGCTGGCCGGGGCGCGCGGCAAAGCCGCCGCCGCGATCCGCCGCGTCACGGAAGGACTTTATACGCCCGACACCCTGCCGGGGGATGAGGACAACGGCGAGATGTCCGGCTGGTATGTGTTTGCACAGATGGGCTTTTATCCCTTCTGCCCCGGCAGGCCGGAGTATGTGCTCGCCGCGCCGCAGCATCCGATGCAAATCAGGCTCGGCAACGGCAGGATGCTGGAGCTTGCGCCCGGCTCCGCCGGAACGGCCCGCACGATTTCCCACTCCGAACTGCTCGCCGGAGGAAAAATCCAGGAACTTCACCCCTGACCGCGCTTGACCGGAACTCCTTTCCGTGATAGATTGAACATCATACCATTGCGAAAGGAACCATTTCATGAAAAGCATCAATCTCGGCAACAGCGGACTCGAAGCCTCCGCCGTCGCACTCGGCTGCATGCGCATCGCGGAACTCGGAGCATCCGAACTTGCGCAGCTGATCGACGCCTGCCTCGAAGCCGGCATCGATTTTTTCGACCATGCGGACATCTACGGCGGCGGACGCTGCGAGGAGCGGTTCGGCGAATATCTGCACACTCACCCCGGCGTGCGCGACCGTATTCTCATTCAGTCCAAATGCGGCATCCGCCCCGGCTTTTTCGACTTCTCGCTGCCGCACATCCTGCACTCGGTGGATCAGAGCCTGACCCGGCTTCAGACCGATCATCTCGACGTGCTGCTGCTTCACCGTCCCGATACGCTGATGGAGCCGGAGGAGGTCGCCGAAGCCTTCACGCATCTGCATCAG
KOK=       107
KK=   37532  LL=   38311  Z=    6.50  JJ=   37382  DL=   780
A===      111      112      113      114      121      123      124      131      132      133      134      141      143      144      211      213      214      223      224      231      233      234      243      244      313      314      323      333      334      343      413      433
B===      222      122      422      322      212      412      312      242      142      442      342      232      432      332      221      421      321      411      311      241      441      341      431      331      424      324      414      444      344      434      423      443
RRR=   18.209   16.577    1.498    0.596   -0.687   12.812   -1.135    1.824    0.088    6.687    0.766    0.082    0.234    0.582    0.127    3.922    0.353   40.432    0.092    0.019    3.668   -0.835    0.646   -0.176    0.077   20.286    1.713    1.754   13.113    4.350    0.766   12.398
X1==    4.024    5.203    1.417    0.609   -0.216    5.583   -0.516   -1.172    0.980    3.015    0.882   -0.270   -0.612   -1.333   -0.216    2.514   -0.516    4.649   -0.074    0.212    1.698    1.124   -0.870    1.879    0.082    3.871    2.350    2.104    4.110    2.204    0.882    2.204
X2==    4.525    3.186    1.057    0.979    3.186    2.295    2.201   -1.557    0.090    2.218    0.868   -0.304   -0.382   -0.436   -0.588    1.560   -0.685    8.698   -1.246    0.090    2.160   -0.743   -0.743   -0.094    0.945    5.241    0.729    0.834    3.190    1.973    0.868    5.624
CD1=        5        7        3        2        1        9        1        0        3        6        3        1        1        0        1        5        1        9        2        2        5        4        1        5        2        7        6        6        9        6        3        6
CD2=        9        6        4        4        6        5        5        0        2        6        4        2        2        2        1        4        1       12        0        2        5        1        1        2        4       11        3        4        8        6        4       12
CAGAAGTATGTGCCGTTCAAGCTGATCGCCGATCAGCTCCAGTTCGGTCCCGCCCACACTCCCCTGGTCGACTCCGGGTTGAATGTGAACATCAAAAGTCCCCTCGGCACCATGTACGACGGCGGCGTGCTCGAATATTGCCGGCTCAATGAAATCACCATCCAGACCTGGTCGCCGTTTCTGTTCGGCTTCTTTGAGGGCGTATTCCTGACTTCGGAACGCTACACGGAACTGACCCGCACCCTCGGCCGGATCGGCGAACGTTACCGGCTCAGCCCCGGTGCGGCGGCGGTCGCATGGGTCGCGCGCCATCCCGCGAAAATTCAGACGATCATCGGCTCGACCAAACCGCAGCGGGTCCGCGAAAATGCCCGGGGCGCCGATGTGGAGCTTACTCGCGAAGAATGGTACGAAATCTACCGTTCGGCGGGCAACCGGCTTCCATAATCCGGAAATTCCATTCCGATTCCGCGAAAATCATTTGAAATCCATTAGAATCGTCATTATATTAAATGGTTTTTGAACGAGCGGAATCGGGAATGGTATCATGTACAGGTTGAAACGCTGGGGCCGGATCGTGGTCCTGGCCATTATTTTTATTCTTTCGGGAGTGATGTTTTCCCAGTATTATGACTGCTGGGTTCAGGAGGATTCTCCATTTGACCGGTTTTCGCTGGCCTTCACGTTTTTCTTTCTCTGCTGCCCATTGGGATATTTCCTGCTGATCGCGGTCTGCCGGTATTTTTTCTACCGGGAAATTCCGACGGTGCCGCCGGAAGA
KOK=       108
KK=   48242  LL=   49201  Z=    6.17  JJ=   48242  DL=   960
A===      111      112      113      114      121      123      124      131      132      133      134      141      143      144      211      213      214      223      224      231      233      234      243      244      313      314      323      333      334      343      413      433
B===      222      122      422      322      212      412      312      242      142      442      342      232      432      332      221      421      321      411      311      241      441      341      431      331      424      324      414      444      344      434      423      443
RRR=    2.162    0.069    8.424    1.878    0.069   23.967    6.424    1.235    0.649    4.513   -0.194    0.057   -0.583   -0.075   -0.296    0.340    0.063   48.396   12.798    0.115   15.569   24.444    0.179    1.738    7.878   20.119    2.986    0.269    2.262   15.062   -0.815   -0.148
X1==    2.532   -0.507    3.917    0.591   -0.507    3.416    2.753   -1.025   -1.613    5.398    0.921   -0.097   -1.290   -1.035    0.276    0.273   -0.046    8.011    5.700    0.273    3.542    4.940   -0.684   -0.995    3.410    5.343    1.014   -0.981    3.922    2.586   -0.184   -0.085
X2==    0.854   -0.137    2.150    3.177   -0.137    7.016    2.334   -1.205   -0.402    0.836   -0.210   -0.591    0.452    0.072   -1.075    1.246   -1.369    6.041    2.245    0.422    4.395    4.948   -0.261   -1.747    2.311    3.765    2.946   -0.275    0.577    5.823    4.428    1.743
CD1=        5        1        9        3        1        8        6        1        0       15        5        2        1        1        2        3        2       15       10        3       11       12        2        1       11       13        6        4       14       11        3        5
CD2=        2        1        4        6        1       10        5        0        1        3        2        1        3        3        0        3        0        9        5        2        8       10        2        0        5        8        6        2        4       13        9        6
AACCAGCAGCGAACCGGTGCCGATTACCAGACAGATCCCGGAGAGCTTGTCAAACTCCATTTGCCTGCGGAGCGAATCGCGCATCGCGATAAACGAAATCTTCACTTCCTCGGGGGCTTCAAGGATTTCCAGGTCGAGGTGCGCATCGCTGCGGATGCGGTTCACCACCAGCTCGCGGTTGAACGCCTCGCGGATCGCGCTGGTCGCAACCACCCGGTGCGCCTGCACCTTGTATTCATCGAGTTTGCGCGAGAAGTCGGACATCACCCGGGAGAGCCGCGCCAGGTTTTCCGGCGAAACCGAACCGTGCCGGAATACGTCGTACCCCAGATTCACGGTCCGCGACAGGCTCTCAAGCAGGTCGATCTTTCCGCCGCCGGACACCTCGAAGATGTCCAGCCGGATCGAATGCGCCCCCACGTCGACCACTCCGGCCTGAAACGTGGAGTTCAAACGTCTCAACTTCTTCATTCACAATCCTCAAAACAATTCAACCGTCAAAACCAGGACGCGGTGTTCGGATGATAATGGGTATAGTTTTTCTTCGCATATTTGGCGATGCCGTTGGCGGTCACCGAATCGATGCCGACCCGCACCGTGATCCAGTCGGAATTGTCATCGTCCAGCGATTCCGGCATGAACGAGCCGAAATAGACCCCGTCCACCACGAACGCGACCGCGTCGCCGCGATGATTGCCTGAAACCACCTGCCATTTCAGTTTGCCCGCCCGGTCGGTCTTGAACTGCAGGTCGCACAGATCGGGATTGCCGGGCCGAGCCACCACGCGGGCGTCCGAAATATTCATGCTGCTGAAGATCGGCACGCTGTTGATCCAGACCGACTTCCCGTCGATCCCTTCGATCTCCCGCTCCAGATCCCCGGCACGCGGGTACTCGACCACCGAATTGATGCTGACCACGAACTTCGGCCGGTAATCCTCGCTGTTCGGATTCTCGCTG
KOK=       109
KK=   49742  LL=   50521  Z=    4.75  JJ=   49322  DL=   780
A===      111      112      113      114      121      123      124      131      132      133      134      141      143      144      211      213      214      223      224      231      233      234      243      244      313      314      323      333      334      343      413      433
B===      222      122      422      322      212      412      312      242      142      442      342      232      432      332      221      421      321      411      311      241      441      341      431      331      424      324      414      444      344      434      423      443
RRR=    1.639    2.935    2.088    0.350    0.083    2.432    3.592   -0.350   -0.111   -1.049    4.078    1.685    2.498    2.723    0.506    0.117   -0.743    0.085    5.122   13.211   -1.173   62.879    0.938    1.140   -0.002    0.419   -0.247    0.262   26.899    8.179   -0.581    1.244
X1==    1.372    1.274    3.200    0.806    0.274    2.810    2.342    1.457    1.187   -0.490    1.674    0.806    1.026    1.342   -0.726   -1.246   -1.155    1.679    2.825    2.810    2.102    7.371    1.331    1.038   -1.092    0.377   -0.142   -0.400    4.897    3.547    0.377    1.746
X2==    1.194    2.303    0.652    0.434    0.303    0.865    1.534   -0.240   -0.094    2.142    2.436    2.091    2.436    2.029   -0.697   -0.094    0.644    0.051    1.813    4.701   -0.558    8.531    0.705    1.098    0.002    1.111    1.741   -0.655    5.493    2.306   -1.540    0.713
CD1=        2        2        5        2        1        5        4        3        3        2        5        2        4        4        0        0        0        4        5        5        7       15        5        4        1        3        3        5       16       13        3        9
CD2=        2        3        2        2        1        2        3        1        1        5        6        4        6        6        0        1        2        1        3        6        1       14        3        4        2        4        4        2       14        8        0        5
ACGGCTACGGCCTCGAACATGCGCTGCTGGAGAATTTCAGCCGCCCCCTCGCCGGAGCCGGCGTCACCTTCATCGGGGCCGGCGGCGCGGCCCATGCGACCGCCTTCCATCTCGCCGCCCTCGGCGTGAAGTCGATCCGCATCGCGAACCGCACCGTTGCGAAGGCGGATGAGATCGCGGAAAAACTCCGCCGCCTTCATCCGGCGCTCTTTGTCGAAACCGCCCGGCCTGACGACTCCGCAACGCTGGCGCGCTGGTTCGCCGACACCGATTTCCTGATTCAGGCGACCAGCCTCGGCCTCAAAGCCGGAGATCCGGCTCCGTTCGACCTCGCGCTGCTGAAACCGGAGCTGAAGCTCTGCATATTCGACACCATCTACAAGCCGACGCCGCTGCTGGCGAAAGCGCGCGAACTCAGGCTTCCGGTCGCCGACGGCGCGGCCATGCTGATCCATCAGGGGGCGAAATCCTTTGAGCTCTGGACCGGCCTGTCCGCTCCGCTCGACGCGATGCGGCGCGGCTTTCTGGAGGCGCAACCATGCTGAGACTGACCGACGGAATGAGCGAATGGTGGTTCCGGGCCGGACTCGAATATCCGACGGTGGCGGTTTTCGCCTTTTTCGCGGTGTTCGTATTCGGCAGTTGCCTCGGCAGCTTCCTGAACGTCTGCATCTGGCGGCTGCCGCTCGGCGAATCGGTCGTGACCGCTCCCTCCCATTGCACCAAGTGCGGCTATGAGATCCGCTGGTACGACAACATCCCGATCGTCAGCTACCTCGT
KOK=       110
KK=   55772  LL=   56551  Z=   11.64  JJ=   55442  DL=   780
A===      111      112      113      114      121      123      124      131      132      133      134      141      143      144      211      213      214      223      224      231      233      234      243      244      313      314      323      333      334      343      413      433
B===      222      122      422      322      212      412      312      242      142      442      342      232      432      332      221      421      321      411      311      241      441      341      431      331      424      324      414      444      344      434      423      443
RRR=   24.159   22.490    6.451    0.314    2.857    7.963   -0.492    0.572    0.069    3.161   -0.352   -0.327    0.144    0.434   -0.152    0.579    1.665   71.390    0.077   -1.171    3.168   -0.267    0.217   -0.388   -1.574   -0.386    3.168    0.431   12.548   13.079    0.783   48.771
X1==    5.276    6.214    3.197    0.304    1.641    3.974   -0.481   -1.340    0.181    1.514    0.421   -1.279   -0.893   -1.479   -0.189   -1.336   -1.275    9.320    0.322    0.940    1.529   -0.227    0.432    1.284    2.142    2.391    1.529   -0.406    3.578    2.487    0.421    5.216
X2==    4.579    3.619    2.018    1.034    1.742    2.004    1.023   -0.427    0.379    2.087   -0.835    0.256   -0.161   -0.294    0.803   -0.433   -1.306    7.660    0.238   -1.246    2.072    1.174    0.502   -0.303   -0.735   -0.161    2.072   -1.060    3.507    5.260    1.862    9.350
CD1=        7        8        6        2        3        7        1        0        2        5        3        0        1        0        1        0        0       14        2        3        5        2        3        4        6        6        5        3       10        8        3       13
CD2=        6        5        4        3        3        4        3        1        2        5        1        2        2        2        2        1        0       11        2        0        5        4        3        2        1        2        5        1        9       12        5       19
GGCCAGCGTGAAAGTGGTTCCGGCCGGAATCGCCACGCTCGGCGAAACCTTCCAGCCCACGCCCAGTTCGCGGGCGCAATCCGCGCCGGTTCCTTCGGCGGCGCGTCCGCCGTTGCCCGGCGCGCCGGTGAAGTTCTCGGGACTGATCGAGCGGCTCAGCGCGCCGGAGAGACGCGACACGGCATTCCAGGAGGCGGATGCGAAATTGTTCATGAATTCACCTTGTGGTTATGGTTTCGGAATTAAAATCCCAATAATCCGGCGGCGGCCAAGGATTTCATCCCTATATCGCACACTTTCAATTATACCGACTTCCGAACCGGAAGTCAAGCCGTGTTTCAAAAAAACGTCTTTTTATCTCCTTCATATACGGCGTGGTCGGCGTCTATTCCCGGCAAATTCCGGAACTTCGCGGAATATATCGGCCTCTCCGAAAGCGAAGGCGGCAAGCGGATGCACAAACCGCTGCGCTGTCCGGCAGCGGAATTGCGGCCGGACAATGTCCACAACGGCGATAACCAGACCAATCTCGATACCGGCCGCATCGGATCACGCCCGCTCCCCGGCGTTTTTTTCCGGAAAGCGGGCGTAAAAGCATGCCGCTCAATTCTTCCGGCCGGCGGCCAGTTTTTCGAGATCGGCGAGAAATTCGCGCCGAACTTCCATGAAACGCTGTGGATCGGTTTCAAAATTGACCATGTCCCGGCCGAGCCGTCCGGTATACCGGCGCGGGTCGCCGCCGAGCTTTTCATACAGTTTGAATGCGTCGAAATCCTCGGC
KOK=       111
KK=   63302  LL=   64381  Z=    5.59  JJ=   63302  DL=  1080
A===      111      112      113      114      121      123      124      131      132      133      134      141      143      144      211      213      214      223      224      231      233      234      243      244      313      314      323      333      334      343      413      433
B===      222      122      422      322      212      412      312      242      142      442      342      232      432      332      221      421      321      411      311      241      441      341      431      331      424      324      414      444      344      434      423      443
RRR=   41.730   12.492    0.178    0.103   -0.295    8.922   -0.160   -1.676   -0.716    5.280    0.137    0.584   -1.425   -0.839    0.105    1.331    1.176   33.653   -0.044   -0.613    2.474    1.575    1.636   -1.503    0.165    0.742    2.300   -0.732   15.010   13.847   12.300   18.175
X1==    5.198    3.132    0.126    0.068   -0.311    2.119   -0.067    1.613   -0.718    1.405    0.108    2.253    4.313    0.626    0.550   -1.427   -0.762    8.654    0.461    2.119    1.769    1.663    0.516   -0.691    1.405    3.713    1.184    0.505    2.396    3.884    4.313    3.388
X2==    8.028    3.989    1.415    1.511    0.950    4.211    2.393   -1.039    0.996    3.756    1.261    0.259   -0.330   -1.341    0.191   -0.932   -1.543    3.889   -0.096   -0.289    1.398    0.947    3.170    2.175    0.118    0.200    1.943   -1.449    6.264    3.565    2.852    5.364
CD1=        7        5        2        2        1        5        2        4        1        5        3        5       10        4        2        0        1       15        3        5        6        6        4        2        5        9        5        5        9       12       10       11
CD2=       13        7        5        5        3        9        6        1        4       11        6        3        3        1        2        1        0        8        2        2        6        5        9        7        4        4        7        2       19       13        9       17
CGGAAACAGTTTCTTGACCGAAGAGATCGTCGTTTCATCGAAAGCGATGAAGGTCAACTGTTCCGGCCGCCATGGGCCGGCGGCGAAAACCGCTTTGAGCCGATCGAGGATCGGGCCGACGCTTTTAAGCTCAATAAAGATTTCGCCGTCTTCCGGCATGGTGCGCAGGACTTCGCCGAGGGTGGGAACACGGGTGAATTTCCAGGCGTCCCCTTTCCACTTCCCGGCGTCAAAACTCCTGATTTCGGCCAGCGTCAGTTCGGCCAGCGGACGGTCGACGCCACAGGTGCGCTTCGCATTGTCGTCGTGCATGCAGACCACCTCCCCGTCGCGGGTCAGGTGGAAATCCCCCTCGATGCATCTGGCGCCGCGCGCCCAGGCGAGGGTGAAGGCTTCGAGAGTGTTCTCCGGGGCGGCTTCGGATTCGCCCCGATGGGCGACCAGTTTGACGGACATGATGACGGTTCCTTTATTTTACGCAGTCACAGGAAAATATAACGTTCACTCCGGTATTTTCAATATCGGCGAGCAGGAGTTCACCGCATTTTACCGGAATTTTCACTTCCATTTGATACAGCCGGTTCAGCAGCGGCGCGATGAACCGCTTCGGCAGCGCAGCATTGGTGCGGACCGGCAGACAGGGCAGCAGCTCTGAATCACAGCGGACCACGGCGGTGACGATCCGTCGCGGATCGTGCAATTCATTCTGTGCATAGGCGACGCCGCGCGGACAGCGGTTGCCGGTAATTTTCCATTCGCCGTCTGCGGTTTCGCGGGAAGCGGACAGCCGGCAGCCGGTCGGGCAGGAGATGCAGATCAGGTGTTTTTCTTCCATTCTGTCACGCCTCCAATTCTGTTTCCAGTGAAAATACCAAATCGCCGGAGCGGTTCAGCAGCGTTCCGGGAAGCTCCACCTTGATCATTTCGGCGGGCCGGATGCCGCGCAGCCGGCGCTTCCAGACGATTTCACCGTCGAGCCGCGCGGTCAGTTGCGCCGCGTCGGCGGTGATCAGCGGCCGGAAAGAGAATACCGTATTCAGATTGCGGCTGAAATAGCCCGGCACCACATATTTCAGATTG
KOK=       112
KK=   70682  LL=   71401  Z=    6.31  JJ=   70262  DL=   720
A===      111      112      113      114      121      123      124      131      132      133      134      141      143      144      211      213      214      223      224      231      233      234      243      244      313      314      323      333      334      343      413      433
B===      222      122      422      322      212      412      312      242      142      442      342      232      432      332      221      421      321      411      311      241      441      341      431      331      424      324      414      444      344      434      423      443
RRR=    7.969    4.611    0.963    0.517    2.052   -0.382    0.482    3.495    0.195    1.039   -0.457    1.768   -0.578   -2.182    1.157   -0.126    1.569   -0.853   -0.007  109.538    1.712   33.518   40.515    6.423    1.179    0.000    0.045    0.561   16.068    3.947    1.156    5.442
X1==    3.807    1.655    1.651    0.943    0.736   -1.229    0.455    2.402   -0.405   -1.512   -0.128    3.223   -0.811   -0.784   -1.100   -0.405   -1.214   -1.117   -1.103   11.138    1.589    5.387    5.387    3.968   -0.837   -0.811    0.108   -1.084    3.852    3.238   -0.811    4.465
X2==    2.093    2.787    0.583    0.548    2.787    0.311    1.061    1.455   -0.483   -0.687    3.563    0.548    0.712    2.782   -1.051    0.311   -1.292    0.764    0.006    9.835    1.078    6.222    7.521    1.619   -1.408   -0.000    0.420   -0.517    4.171    1.219   -1.426    1.219
CD1=        6        3        4        3        2        0        2        5        1        0        2        6        1        1        0        1        0        0        0       15        4        9        9        7        1        1        2        1        9        8        1       10
CD2=        3        4        2        2        4        2        3        3        1        1        7        2        3        6        0        2        0        3        2       14        4       12       14        5        0        2        3        2       10        5        0        5
CGACTGCGGTGACTCCCTGCCGCCGGGTTTCGGTCAGTTGTTCAAAAAACATGGCGCTCTCCTCTTGGCTGAAATATTCCTGTAAAGGAGAATATAACAGCTTGAGAGGATTTTAGCAAACTGCCGCCTCGGATTTTTCATCGCCGTCACCTCCGGCGGCGGGCAATTCGATCACTTTGATCCGCCGCCATGCGCCGGTGCCGCGCCGCCACAGCATCAATGCCGCGTCGATGAAAATGTAGAAGGTGATCAGCATCCAGACCTCCGACACCGTCGCGTGGATCACGTAAACCAGCAGGATCGTGCCCGGAATCTGGATCAGCCACGAAGTCGCCATGCCGATCAGCAGCGGTATGCGCGTATCGCCCGCGCCGCGCAGGCTGCCCATCGTGATGAAACGGGTGCCGTCGAGCAGATTGAAGATCACCGCCCAGTGCAGAATCGAAATCACGTTGGCGGTGACCTGCTCGAAATTCATCCCAGTCGAACTGGCGTTGTGAGAACTGAACAGCCGGATCAGCAATTCCGGCGCGAAGATGTAGAAAAGCGACGCGGTCAGCATCCATACAAAGAGAAGCCGCAGCGAACGCCCCGCGATGCGGTTGGCCACATTGAGCTTGCGGCGGCCGATATACTGGCCGGTGATCACGCTGGTCGCATCCAGCAGACCGATCATCGGCATATTACCGAGCATATTGATGGTCAAAGCGATGCTGGTCG
KOK=       113
KK=   73832  LL=   74701  Z=    4.80  JJ=   73502  DL=   870
A===      111      112      113      114      121      123      124      131      132      133      134      141      143      144      211      213      214      223      224      231      233      234      243      244      313      314      323      333      334      343      413      433
B===      222      122      422      322      212      412      312      242      142      442      342      232      432      332      221      421      321      411      311      241      441      341      431      331      424      324      414      444      344      434      423      443
RRR=    4.148   19.303   35.738   -0.257    5.734    0.788    0.217   -0.505   -1.852    3.530    0.875    1.379    0.102    0.620   -2.223    0.274    0.545   11.593    0.612    0.073    7.492   -0.185    1.926    2.854    0.576    7.239   -1.937   -0.826    5.711    3.890    6.636   36.983
X1==    4.420    6.157    6.938   -0.552    1.002    2.760    2.511   -0.757   -0.996    2.894    0.506   -1.141    0.506   -0.435   -1.575    0.256   -0.841    2.862    1.735    0.256    2.586    1.048    1.048    1.340   -1.379    2.221    1.370   -0.933    4.276    0.942    1.649    5.943
X2==    0.938    3.135    5.151    0.465    5.720    0.285    0.087    0.667    1.859    1.220    1.731   -1.209    0.202   -1.424    1.412    1.072   -0.648    4.051    0.353    0.285    2.897   -0.176    1.837    2.130   -0.418    3.259   -1.414    0.886    1.335    4.128    4.024    6.223
CD1=       11       12       16        2        4        7        6        2        1        9        4        1        4        2        0        3        1        6        4        3        7        4        4        4        1        7        5        2       11        5        6       14
CD2=        2        5        7        2        8        2        2        2        4        3        4        0        2        0        3        3        1        8        3        2        6        2        5        6        1        6        0        3        4        8        7       11
CCACCATCCGCCAGCCGCTTGAGGAGTTCGGCCGCCTCGCGGTCAGCCACCTGCTCGATAAAATCAATGATCCCGCCCGCACCATCCAAATGACCATAGAACCCGAACTGATCGAAAGGAGCACCACATAGTATGAACCGTTTTACGTTAATAGAACTTTTAATAGTAATTGCTATCATCGCGATTCTAACTGCGATGCTTCTGCCGTCACTGAACAAGGCGCGGGAAAAGGCGCAAACCGCAACCTGCCTGTCCAATTTCAAAACCATCGGTCAAGCGACGGCCATGTATCAGGGAGACAGTGATGACTATTTTCCGAATGGCGGCAATGTCGGCAACCTGACCGCAGAACCGATTCTCGAAGGGCGCTGGTATCAGAAATTGGAACGTTATACCAACAACTTCCGGGTTTTCAACTGTCCGGCCATGGTCAAAGTTGCACCGGGGCATGAAGTCGCCAACCTCAAAGGTCAGGGGGTAGCGGGCTGGAATCCGGCTTGGGGACAGATTCCGCGCGGCCGAGCCGGAGTTGGCGCCAGCTGCTGCTCCGCGTTGAATACCAGTCAGTTCGGCAATGCCAACAGCGGAGTTCCAAATTATACGGTTCGCACCAGAAACCTGATCGACCAGATTCGGACCGTATATAAAAATCCCAGGCCGACACTCGGCAACGTGGTCTATGTCTCCGACGGCACACTCGCCGTTTACAGCACGAAATTCAATGAAAACTACTCCATATTACAATTGAAATACTTCGTTCACAACAACCAGCGCAATATCCTCTATATCGACGGCCGTGCCGCCTCCAAAGGAGTCAATGACCTGCGAGGCTGTGAAAACGATAATGCGGCCGGTCCGATGTGGCGTGTC
KOK=       114
KK=   75182  LL=   76021  Z=    6.43  JJ=   75182  DL=   840
A===      111      112      113      114      121      123      124      131      132      133      134      141      143      144      211      213      214      223      224      231      233      234      243      244      313      314      323      333      334      343      413      433
B===      222      122      422      322      212      412      312      242      142      442      342      232      432      332      221      421      321      411      311      241      441      341      431      331      424      324      414      444      344      434      423      443
RRR=   12.316   -1.505    0.018    8.971   -5.316   35.356    0.818   -0.010   -0.548    4.536    0.314    1.646    1.422   -0.076    0.967   -2.742    1.646  102.241    0.652    1.646   -1.675    0.737    0.011   -5.318    0.393   26.584    4.917   -0.033    4.003    2.073   37.125   23.429
X1==    5.220    1.955    0.795    4.959   -1.257    6.541   -0.705   -0.431    0.503    3.648    0.308   -1.556    1.398   -1.178   -1.257    2.516   -1.418   12.581   -0.512   -1.510   -0.693   -0.512   -0.512    3.470   -0.968    4.123    1.551    0.177    1.854    2.311    5.758    2.767
X2==    2.359   -0.770    0.022    1.809    4.230    5.405   -1.161    0.022   -1.090    1.243    1.017   -1.058    1.017    0.064   -0.770   -1.090   -1.161    8.127   -1.274   -1.090    2.416   -1.439   -0.021   -1.533   -0.406    6.447    3.170   -0.186    2.159    0.897    6.447    8.466
CD1=        9        4        4       10        0       12        1        2        3       11        4        0        6        1        0        6        0       19        1        0        2        2        2        8        2       11        6        6        9       10       14       11
CD2=        3        0        1        3        5        7        0        1        0        3        3        0        3        2        0        0        0       11        0        0        5        0        2        0        1       10        6        2        6        4       10       16
AGCGCCGAATCCATCGTCATCACTCTGGACGGCAAGGGCTTCTGGCAGCTTCAGGACAACCGGGAGTGGAAGTGGAAAATCTTCCAGCTCATCCTCTACACCGATGTCTATCCCGGCTGCACGCAGGAGTTTACACTCACTTTCAGCTCGAAACAGCCCGAAGCCGTCCCGGTCCGGGTCGACCGTTTCGGCCAGCCGAAGAATCTCGACTTTCCCGGCAAGATCACCGATGAGGCGCAGTTGAAAGCCGACATCGCCGCCGACCGCGCCTATTACGGTTCGCTGCGGCCGCCCGAAACCGCGCCGTGGGGCGGCATGGCCGGAAGCCGCGGAAAATTCAATCTGAAAGCAACCGGTTTCTTCCGGCTGGACAAAGTTCAGGGGCGTGATGTGCTGGTCACGCCGGAGGGCGACCTCTTTTTCCAGCTCGGCGTCTGCACGGTCTGTCCCGGCGACGACCACACCTACATCAAGGGGCGCGAACAGATCTACGAGTGGCTGCCGAAGTATGAAAGCGAATACAAGACCGCTTTCCGGGGACACTGGGCCACCGATTTCTCCTTCTATCTGGCGAACCGCATCCGCAAAACCGGCCGTCCCTATGAACTTGACGAATGGAAGCGCGAGCAGATCAGCCGCCTGCGCAAGTGGGGCTTCAACAGCGACGGTGCTTTCACCACATACACTCCGGTCAATGCAGCCGCTAAATTCGGCCGCACGCCTGGACTTTTCAAAAAGGCGGGACTGGTCGGCGATATCGGCGATCCTTTCAACGAAACCTTCCGCCGGGAACTGGACGAAAATTTCGCCCCGATCGCCGGCTTCAGGGACGATCCGACC
KOK=       115
KK=   77102  LL=   78271  Z=    4.78  JJ=   77102  DL=  1170
A===      111      112      113      114      121      123      124      131      132      133      134      141      143      144      211      213      214      223      224      231      233      234      243      244      313      314      323      333      334      343      413      433
B===      222      122      422      322      212      412      312      242      142      442      342      232      432      332      221      421      321      411      311      241      441      341      431      331      424      324      414      444      344      434      423      443
RRR=   22.768    6.055    3.187    1.193   -0.860   70.553    0.033    1.435    0.024    1.086    0.607    0.068    0.607    2.557    0.396   -1.828    2.299   46.434   -2.248    0.716    6.976   -1.430    0.248    0.024    8.495   33.482    9.535   -0.355   17.117    2.928    8.834   17.441
X1==    3.267    1.940    1.443    0.352    2.740    9.408   -0.160   -1.025   -0.277    0.946    0.633   -0.933    0.633   -1.343   -1.260   -0.922   -1.504    7.285   -1.436   -0.922    1.177   -0.788   -0.788    0.464    2.942    8.940    6.394    1.081    3.855    1.333    5.825    3.014
X2==    6.969    3.121    2.208    3.392   -0.314    7.499   -0.203   -1.400   -0.087    1.148    0.959   -0.073    0.959   -1.904   -0.314    1.982   -1.528    6.374    1.565   -0.777    5.927    1.815   -0.315    0.052    2.888    3.745    1.491   -0.329    4.440    2.197    1.517    5.787
CD1=        6        4        5        3        5       17        2        1        2        6        5        1        5        1        0        1        0       13        0        1        6        2        2        4       10       21       16        9       15        9       15       13
CD2=        9        5        5        7        1       13        2        0        2        5        5        2        5        0        1        5        0       12        5        1       14        7        3        4        8       10        6        4       15       10        6       18
TTCACCGGCGGCGAATCTCCCGACCGTTCCGGCCCGCTGCTCTTTTCCGACCGCCAACTGCTGATCTCCGCCGCCCAGCCGAAAGGCGGCAGCTGGTTTGTGAACCAGCCGGTTCAGGCCGGAGTGCAGGCCGTGGTGATCCCGAATGCCGGAGGCTATACGCTGGAGGCGGCAATTCCGTGGGAGGCGCTGCGGATCAAGCCGGAAACCGGCCTCTCGTTCCGGTTCGACCTCGGACTCGACGACAGTGACGACGGGCCCAAACGGCTGCGCCAGTTCATGTGGAGCGGCGTGGCGAACAACAGCGCCGACCGTTCCAACTGGGGAACGGCCACGTTAGTGGATTGAAACTCATCGCCCGGCGGATTTTGCCGGGCTTTTTTCATCATCCGCCGCCTCTCCCGGCAGGGAACGGAAATCCTGAAAAAACTTCATCACCCCTTCCTGACTCAGTTTCTCCAGATAGAACCAGTTCACCGAACGGATATGGCAGAAGGTGTAGACCACCATTTCCCCTTTGGAGTCGCGAGTGACTCTCAAGCCGAACTTGCGCTCTTTCAAGTCGTTCCACAATTCCTCATTATCCAGCTTCGCGAACGTCGGCTCTTCATCGGAAGAGCTGTAGCTGTGCAGCTTGGCGTTTGCGAAATCCCGCGTGGTGGAGACGATGATCTGCCCGGAATCATCCACGATCGCTTTTTCCAGCACATAATCCCCGCTGTTGCCGGAGGAGTGCAGCTCCTCGATCAGCTCCGACAGCGAAATATCCACAGCGCAGACACCGTCGGCCCGCCCCTTCGCCGAATACAGCGGCACGGAACAGGAAATCACCAGCCCGATTTCCGGGATGCCGTCGATGTAAGGCTTCGACCAGACGGCGCGTTCGGCCTCGGGATTTTCCGGGAATCCGTACCAGACGCGGCGGCGCGGATCGTAACCGGCGGGGAAAGCGCCGCTGGCCGGATAGGCCACATACAGACCGTCCGCAAAGCCGAACAATACCCGGATGATCGGCGTACCGTCCAGGAAGGCCGACCGTTTGAGCCGCTCCAGATTGCCGAGGGTGACCTTCGCATTCACCGGACTCTCCAGAATGGTCTGGAGCAGCCGGGGGATAAAGCGCGAGATCGGATCAAGCCGCTCCCGGAGCCGGGCAAGATCGGTATCCGG
KOK=       116
KK=   79382  LL=   80011  Z=    5.00  JJ=   78902  DL=   630
A===      111      112      113      114      121      123      124      131      132      133      134      141      143      144      211      213      214      223      224      231      233      234      243      244      313      314      323      333      334      343      413      433
B===      222      122      422      322      212      412      312      242      142      442      342      232      432      332      221      421      321      411      311      241      441      341      431      331      424      324      414      444      344      434      423      443
RRR=    8.124    6.256   -0.190   -0.695   -0.001   22.476   -0.156    0.043    1.325   -1.253    0.001    0.073   -0.385   -0.703    0.864   -2.316    1.325   34.361   -0.164    1.709    1.434   -0.019   -0.019   -0.192   -1.226   14.004    2.206    1.245   15.018   10.531    1.441    2.830
X1==    0.998    1.990    1.972    2.406   -0.009    5.975   -0.262   -0.449   -1.261   -0.922    0.000   -0.254    0.714   -0.512   -1.009   -1.261   -1.145    5.142   -0.270    1.955    0.365   -0.010   -0.010    0.261    1.028    7.849    4.250   -0.922    5.691    2.240    1.427    2.240
X2==    8.137    3.143   -0.096   -0.289    0.143    3.761    0.595   -0.096   -1.051    1.359    2.559   -0.289   -0.540    1.374   -0.857    1.837   -1.157    6.682    0.606    0.874    3.934    1.801    1.801   -0.734   -1.193    1.784    0.519   -1.350    2.639    4.702    1.010    1.263
CD1=        2        3        4        4        1        9        1        1        0        1        2        1        3        1        0        0        0        8        1        4        3        2        2        2        4       13        9        2       13        7        4        7
CD2=        9        4        1        1        1        5        2        1        0        3        5        1        1        4        0        3        0        8        2        2        6        4        4        1        0        4        2        0        6        9        3        4
GATCGCCGGATGATCCAGCTGGGCGGTGACCCGCGCTTCCGTCAGGAAAAGGCGGCGCTGCCGCTCCCTGCCGGAAAGCTCGCGCCGCAGGGATTTGATCGCCACCAGCCGCCGCAGCCTGCGGTCGAAGCCGCTGTAGAGCTTCCCCTGTCCGCCCTCGGCGAACTCCCGGCCAAGCTCGTAATTATCTTCGATCAGGTCGAGTCGCTCTTCGTTGCCCAGAAACGCGACCTCCTGCGGAGGCCGTTTGTCGCGCAGCAATTCGATCACGGAACCGACATCCCTGCGTTTCCGGAAGGAGAAGATACGGAACCCAAACAGCCGTTTTTTCCGTTTTCCGCCATTCTCCGCGGCAGAAGCGGCCCGGGACAGCGGTTCCAGCGGAATGGTGCGTTCTCCATCCAGCGCAATCGTGGAGGTATCATCCAGTGGAACCGTTTTTTCCGGATCGAACTCTTTTTCCGTCATATCCAATTTATTCCTTGTCGAATCATTCCGTCTCATTGGCCGCACTCAGCGCGATGCCGAGCAGTAAACAACAGCCGAACAGCGAACTGCCGCCGTAGCTGATCAACGGCAAAGTCAGCCCGGTTGTCGGCAGCAGACATAAATTCACACTGATATGAACCA
KOK=       117
KK=   93842  LL=   94141  Z=    5.95  JJ=   93542  DL=   300
A===      111      112      113      114      121      123      124      131      132      133      134      141      143      144      211      213      214      223      224      231      233      234      243      244      313      314      323      333      334      343      413      433
B===      222      122      422      322      212      412      312      242      142      442      342      232      432      332      221      421      321      411      311      241      441      341      431      331      424      324      414      444      344      434      423      443
RRR=   -0.102    6.821    0.447    1.072    0.769    3.122   -0.116    5.370    0.460    0.725    0.568    0.447    0.568    4.067    3.516    0.447   -0.347   -0.309    0.454    3.083    0.254    0.022    3.657    0.725    0.725    0.725   -0.031   -0.698   21.792   14.464    0.725    1.684
X1==   -0.378    1.560   -0.558    0.516    0.560    1.350   -0.563    2.442    0.350   -0.824    0.286   -0.484    0.286    2.381    2.560   -0.650    0.437   -0.756    0.345    2.350    1.041    0.169    1.169   -0.720   -0.824   -0.714    0.041    0.722    5.864    3.892   -0.714    0.934
X2==    0.271    4.374   -0.801    2.076    1.374    2.312    0.206    2.199    1.312   -0.880    1.985   -0.924    1.985    1.708    1.374   -0.688   -0.794    0.409    1.318    1.312    0.244    0.128    3.128   -1.007   -0.880   -1.015   -0.756   -0.967    3.716    3.716   -1.015    1.803
CD1=        0        2        0        1        1        2        0        3        1        0        1        0        1        3        3        0        1        0        1        3        2        1        2        0        0        0        1        2        7        5        0        2
CD2=        1        5        0        3        2        3        1        3        2        0        3        0        3        3        2        0        0        1        2        2        1        1        4        0        0        0        0        0        5        5        0        3
CGATAGGGCTCCATCCCGCTTCCTCCTTATATTGAATGATGCCATACAATATAACTCCGGCGTCCGCTTATTCAAATTATTTATCAAAATTAATTATAATTAACAAGGAGCTTGCGCACGGCGGCAATCAGTCGGGATAATACAGCGGCGGCACCGCCCCGGCCGGATTGTAAGGCTCCTTCGTGTATTCGCTCCGGCGGCGGAACTTCAGCGGCACCGGCGGCTGCCAGTTCAGCCAGGAGGCCGGATCGGTGTCGCGCAGCTCGCTTTTCACCCCTTCGCCGTTGCCGTTGACCGCGG
KOK=       118
KK=   97052  LL=   98041  Z=    6.10  JJ=   96962  DL=   990
A===      111      112      113      114      121      123      124      131      132      133      134      141      143      144      211      213      214      223      224      231      233      234      243      244      313      314      323      333      334      343      413      433
B===      222      122      422      322      212      412      312      242      142      442      342      232      432      332      221      421      321      411      311      241      441      341      431      331      424      324      414      444      344      434      423      443
RRR=   22.948   -0.218   11.619   -0.928    0.101   -1.189   -1.127   -2.246   12.759    0.597    0.430    3.964    5.374   -0.469   -0.005   -0.290    1.777    0.969   -0.231   27.760   13.741   71.094    6.745   -1.919    1.358    1.959    0.954    1.946   57.078   30.246    1.355    0.008
X1==    4.021    2.048    2.446   -0.437   -0.952   -1.319   -0.409    1.690    4.050    0.458    0.133    2.803    2.555   -0.273    0.048    0.215   -1.230    0.254   -0.381    7.119    5.676    8.772    1.409   -0.891   -1.240   -1.077   -1.780   -1.598    7.256    6.348   -1.077   -0.008
X2==    5.707   -0.106    4.750    2.124   -0.106    0.901    2.757   -1.329    3.150    1.302    3.223    1.414    2.103    1.715   -0.106   -1.348   -1.445    3.810    0.607    3.900    2.421    8.105    4.789    2.155   -1.096   -1.818   -0.536   -1.218    7.866    4.764   -1.258   -0.996
CD1=        5        3        5        1        0        0        1        4        7        4        3        5        7        2        1        2        0        2        1       11       13       17        5        1        1        1        0        2       21       19        1        5
CD2=        7        1        8        5        1        3        6        0        6        5        9        4        7        7        1        0        0        7        3        7        7       18       12        8        1        0        2        2       23       16        1        3
TCCCTTTTTCGGACCAGAAACTCGCGCACGGGAAAATTTCGCGCACGCCGTTGCCGCAGTAGGGGCCGAGCTTCATATACATCGGTTCGCCCGGCTGCTCCACCACGGTCGGGGACCAGTGCGGGTCCTCCTGGATCATCGCGGAAATCATCGGTTCATCGATTTTCGGCCACGCGCCGGCGGCTTCATTCCAGTAGCTCGACTCGGTCGCGAAACGGTACTCGACCGGGAAGCCGGTCCAGCGCGCCGTCATCCGGATTCCGGCGTCAACGGGCAGATTCTCCATCTCCTCGTCGAAGTCGAAGAAATCGTAACCGGCCACGATCCGCAGCGTGACGCGGTAGACGCCGCCGTTCGCGAACTCATAGCTCAGCTGTTCGGTCCGGAAAAGCGGCCCGTTTTCGAGGGTCGCGCGCTTCAGCGACTTCACCGCGAGTTTCGGACTTTTGATCACGCTTTCCCCGATCCAGCCGCCGTCGCCGATACGGAGTCCGGCGAAGGGGCCGGGAACGGTCTCGCCCGGCGCGAAGCCGCGCGCTTCCGGCAGCCGCAACTGAATCGCATCGAATTTCGGAGCGGATGCAGGCGTCCCGGCCTCCAGTGTGAAGTTCCGTTCCGCGCCGGAAGGCAGGTCGCCGAAGAAATTCAGCGTCGCCGACTCCGCCATGACCTGCGACCACTGGACCGGAACCGGTTTGCCCGCCGCGTCCTTCAGCACCAGCTTCGCAAGATCGGTGCCGGGCGCGAAGCGCACCGGATACGACAGCAGCGTACGCGGCCAACGGTAAACCGGAAAATTGATCGCATCCGCATAGTGAATCGGCAGCGGCCTGCCGTTCCAGAAAAGCTCCCCGCCCGCCGCCGCCAGCGACAGCAGCAGAACCGCCGGCGCGATAATCCTGAACAGTTTCATTCTCTACCTCCGTTTTACTTCGGCACCGCGGCCGGTGATGGTTGCCTGAACTTTCCTGCCGGAACCGGGAGTTTCAA
KOK=       119
KK=  103172  LL=  104341  Z=    7.31  JJ=  103142  DL=  1170
A===      111      112      113      114      121      123      124      131      132      133      134      141      143      144      211      213      214      223      224      231      233      234      243      244      313      314      323      333      334      343      413      433
B===      222      122      422      322      212      412      312      242      142      442      342      232      432      332      221      421      321      411      311      241      441      341      431      331      424      324      414      444      344      434      423      443
RRR=    3.731   28.450    1.674   -0.375   -0.016   24.257    1.548   -0.010   -0.852    1.343   -0.086   -1.467    9.598   -0.307    0.004   -1.019    1.153   42.488    1.787   -0.197   12.223   -0.025    5.901    1.766    0.615   28.387    5.430    0.603   26.784    5.857    1.117   14.916
X1==    1.816    3.564    0.558   -0.234    1.958    6.651    0.533   -0.020    0.688    1.062   -0.632    1.075    3.751    0.365   -0.451   -0.505   -0.818    5.742    1.343   -0.505    3.911   -1.021    1.994   -1.213    1.062    5.698    3.023    0.616    5.513    1.514    0.829    4.422
X2==    2.054    7.984    3.003    1.604   -0.008    3.647    2.904    0.481   -1.240    1.265    0.136   -1.364    2.559   -0.841   -0.008    2.018   -1.409    7.400    1.331    0.389    3.125    0.025    2.959   -1.457    0.579    4.982    1.796    0.979    4.859    3.868    1.348    3.373
CD1=        4        6        4        2        4       14        3        3        4        8        3        4       12        4        1        2        1       12        4        2       14        2        8        1        8       16       12       12       23       12        6       20
CD2=        3        9        5        4        1        6        6        2        0        4        3        0        7        2        1        4        0       11        4        2        7        3        8        1        3       11        5        5       14       12        5       11
CAGCGCGCTTGCGGCAGGGCCGGATCGTACACATAGATTTTCCGGTTGACCCGCAATGGTTTGAGAGAAGTCACGCCGCCCGCCAGATAATATCTGCCTTCAAATTTCGCCATTCCCGCCGCCGCGATCCCCTCCGGCAGCTCCGGCAGCGGCTCCGACTTCAGGATATCCCCCTGCGGGTGAAGCAGCTGCGCTTTGCGGCTCAACGCGCCGTCCGGCTCCAGCCCGCCCGCCATCACGATCGCGGAACCGGTCCCGGCAAAAGCCGCCAGCGGCCGGATTCGGACTGTGCTTTTCAGCGGACGGCGCTCCTGTGCGTTGCGGGAAATCTCCAGGATCGTTTCCGAACCGGGAGCGGAAGCGAGCTTCCCCGCCTCCGGCTGCGCCGCAAAACCGCCCAGCCGGATCACCCGGCCATCGAACGCAACCGCACTCGAACCGATCCCGGCCGCCGGAACCGGGTGCGTACCGTGGGTGACGACCGTCATGCGCCCGGCTTCCGCCGCCGGAACCGGCAGCATCGTCAGCAGAGCGGCCAGCAATCCCCAATACTTCATTTGCAACTTCATGATGATTCCTGCGATTTCAACAGACATAAGGCAAATTTGCCGGTTATTTCCGGAACAGCCGGGGCAGCAGCACGAGCTGGCAATTCTCCACCGGAATACTCCCGCTTGAAAGCAGAATCCCCTGCCGGATCAACTCCGGGCCGCGCATATCCAGATAGTGAAATCCGGGTGTCTGCATCGCCGCCGGGCTGTACTCCGTGACGAAACACTCGTAATCCCGCCCGAGCCGCAGCGTTTCGCAGGGGATCCGCTTCATCACATCCTGCTCGAAACTGCTTTTCCGGAAGCCGACGACGGCGGTTTTGCCGCCTCCCTTTGCCAGCTCCGCGCGCAGCTCATCCGCCATCGATTCGCGCTGACCGGCCAGCTGCCGGCACGGCACCTGCCGCGACGCCGCCAGAAAACTCAGATAGGAGACTTCCTCCCGCTGAAGCGAGGAAGAAACCGTCTCCTTTTCCACATCGAGGATCAGGAGTTCCCGGCAGCCGCTCCGCAGCGCCGCATCCATCAGCAGCTGCACTCCCATCACGGCATTCGGCAACACCTGAATCCCGATGTCGGTGTTGTTCTCGAAACCGTAGAGGATGATGTTGCGGGTGTT
KOK=       120
KK=  126392  LL=  127471  Z=    7.54  JJ=  126362  DL=  1080
A===      111      112      113      114      121      123      124      131      132      133      134      141      143      144      211      213      214      223      224      231      233      234      243      244      313      314      323      333      334      343      413      433
B===      222      122      422      322      212      412      312      242      142      442      342      232      432      332      221      421      321      411      311      241      441      341      431      331      424      324      414      444      344      434      423      443
RRR=   19.210    5.482    0.883    0.005   -4.249   11.447    2.069    0.339    0.011   -0.110    1.006   -0.325    0.347    1.127    0.852    4.410    1.338  101.342    2.096   -1.411    1.792   -0.054   -0.735   -1.147    1.963   15.756    8.152    0.478   34.279    2.395    5.533   14.214
X1==    5.989    3.862    1.809    0.003   -1.197    5.990    1.196   -0.523    0.099    0.544    1.478   -1.422   -0.389   -1.788   -1.197    2.308   -1.503    9.710    1.608    0.835    0.352    0.042    4.171    2.436    2.581    2.101    2.282   -0.529    4.108    1.931    4.590    4.108
X2==    3.207    1.419    0.488    2.090    3.550    1.911    1.730   -0.649    0.111   -0.202    0.681    0.228   -0.893   -0.630   -0.712    1.911   -0.890   10.437    1.304   -1.690    5.095   -1.283   -0.176   -0.471    0.760    7.500    3.572   -0.903    8.344    1.240    1.205    3.460
CD1=        8        6        4        2        0       10        4        1        2        3        5        0        2        0        0        5        0       16        5        3        3        3       10        8        6        6        6        2       11        7       10       11
CD2=        7        4        4        6        7        6        5        2        3        4        5        3        2        2        1        6        1       19        4        0       14        1        3        2        6       18       11        4       24        8        6       13
GATCCGTTCCGGATGTGGGATACTGGAGATTGGATTCAGAATCGCGGCTGCTACCGGTACGGCATCGGCTGGTATCGGAAACGGTTCCGGCTTGAGGAGGCAGACCGGGATAAACGGATTTTCATTGAATTTGACGGCGTCTGCCGTGACAGTCAAGTCTGGTGCAACGGATTTTCCCTCGGACGCCATGAAAGCGGCTATACCGGATTTGCGTATGAGCTTACCGACTTCGCCCGGTTCGGCGGGGAGAATCTGCTGGCGGTACGGGCGGACAGTACGCTGCCGGAGGGATGGTATTACGAAGGAGGCGGCATCTATCGCCACGTTCGGTTGTTGAAGCTTGAACGGATCTGCTTCGTCCGCCACGGTGTACGGATTCAGGCGTCGGCTTCTCCCCGGATCCGGATCGGATACCGTCTGGAAAATCGGCTGGAACCCGGTCGGAAAGTTCGGTTTCACTGTACGGTATTCTCGCCAGACGGAACTTTTGCCGGAGAAGGCTCTCTGGAGTTTTTGCCGGAGTATTGGCGGGAAGCCGGGGCGGAACTCGAACTGACACTGAATTCCTGCAAGTTCTGGTCGCCGGCACACCCACAACTCTATACCGCCGTATGCGAAATCGAATCCGGCGGTGCGGTGTTCGACCGTGTCAAAGTGAAATTCGGCCTGCGTTCTGCGGTATTCGACGCACAACGCGGATTTCTGCTGAATGGTGAGCCTTTGAAAATCAAAGGGATGTGCTGCCATCAGGATCATGCCGGAGTTGGAACGGCCGTACCGGACGCCGTGCAAGAGTTCCGGCTTCTCCGGCTACGGGAGATGGGGTGCAATGCCTACCGGGTCGCCCATCACGCCCCTTCACCGGAACTGGCCGATCTGTGCGACCGGCTTGGAATCCTGCTGCTGCCGGAAAACCGGCTGCTTTCAAGCGCTCCGGAACAGCTCGGCCAGCTGCGTGAAATGGTGTGTGCGTTCCGCAACCATCCGTCAGTGATCTTATGGAGTCTCGGCAACGAAGAGACGCGCGTGCAGTTCTTCCCGGAAGGACCGCGAATCGTTGAAACGTTGAAACACTTCGTC
KOK=       121
KK=  127682  LL=  128851  Z=    5.27  JJ=  127682  DL=  1170
A===      111      112      113      114      121      123      124      131      132      133      134      141      143      144      211      213      214      223      224      231      233      234      243      244      313      314      323      333      334      343      413      433
B===      222      122      422      322      212      412      312      242      142      442      342      232      432      332      221      421      321      411      311      241      441      341      431      331      424      324      414      444      344      434      423      443
RRR=   19.389    3.760    0.496    1.009    0.822   18.681    1.430   -0.002    0.159    3.368    3.090   -0.436    3.090   -0.875    0.658    0.827    1.330   48.573    0.113    0.827    2.166    0.284   13.921    2.102   -0.394    0.046   10.488    0.016   18.389    3.650   14.317    6.395
X1==    3.481    2.141    2.818    0.802    0.468    3.605    0.478   -0.012   -0.920    1.427    2.709   -0.656    2.709   -0.586   -1.205    1.666   -0.853    6.550    0.158    1.666    0.462    0.599    4.207    2.328   -0.216   -0.111    4.467    0.123    8.144    2.022    3.837    2.022
X2==    5.570    1.756    0.176    1.258    1.756    5.182    2.990    0.176   -0.173    2.360    1.140    0.665    1.140    1.492   -0.547    0.496   -1.558    7.415    0.713    0.496    4.683    0.474    3.309    0.903    1.826   -0.414    2.348    0.131    2.258    1.805    3.731    3.163
CD1=        5        4        6        3        2        8        3        2        1        6        8        1        8        2        0        5        1       14        3        5        5        5       12        8        3        3       13        6       24       10       10       10
CD2=       10        4        3        5        4       10        7        3        2        8        6        4        6        7        1        3        0       12        3        3       11        4        9        5        7        3        7        5       10        9       11       12
GGTTGCTATCGGGATGACCACGAACATGGAAAACTCTCGTGGCTTGGTACAGAAAAGCCATTCGATTTTGCCCGGCGCTGGGCCCTTGTCCGTGATTACAGCTTTATCGCGGGGCTCTTCATCTGGACGGGATTCGACTACCGGGGCGAACCGACGCCGTTACCGCGCCCGGCTGCCGCATCAAGTTTTGGTGTGATGGACAGTTGTGGATTTGCAAAGGATTCGTTTTACTATTACGCTGCACAATGGCGGCCGGAACCGCTGCTCTACGCATTTCCGCCGTGGACACACCGTGTGGAACCGGGGATTCCGGTTCCGGTCTATGCGTTTACCAATTGCGACGAGGCCGAGCTTTTGATCAACGGTCGAACGGTCTGCCATCGCAAAGCCGTTGACGGAGTCGTCTGTTTCGGCGAATTTCCTTATGAGCCCGGTGTGCTTTGCGTGAAAGGCTCCGGCCCCGGCTCCAAAACGGTGGAGTTCGTCAGCCATACCGCCGGAGAACCCGCAGCGCTCAGGCTCGAGAGCGCGTTCCGGGGGGCAAATGTAGAGCTCGTCAACGTGTTCATCGTCGACAACCTCGGCGTAGTAATTCCAGATGCGGAACTCCCGGTCATCTTCGAACTGACGGAAGGAGTCTTGCTCGGCACCGGAAACGGTCGCCCCGATGATACCGTGCGCGATGACTCACCTTGCCGCACTACGTTCGCCGGTTGTGCTCAGGCGATCATCCGTCGTCCGCCGGGCGCGCCGATTACGGTTCGTTCTCCCGGGTTGCCCCCGGCCCGACTCGGATAGCGCCGGCCGATAGGCAAACCGGCAGACGCAGAGTCCAATACCGCTTCTGCGTGCAGCTCTGCCCAAACGTTCCCGCATCCGGTCATAAAGTCCTGGCATCCGTCGGATAACGAACCGATTTTTCCTGACTGGCAGTTCCTCGGCTGAGCGCAGAACTCCTGCCGGATGATGTTCAATCTGCTCTTCGCAACCTGACACGGACATCCGATCAGCCGCGCTTGCGGACGATCTCCTTCAAGGCATTCGCAAGCTGGTCGGGACAGCTGGTCGCCTTGCCGCCGCAGCGGATGCCGTCCACCTTTTGAATCACCTCTTCCGGGGTCATGCCGACCACCAGCCGGCTGATTCCGGAGAGATTGCCGGGGCAGCCTC
KOK=       122
KK=  140552  LL=  141601  Z=    9.54  JJ=  140462  DL=  1050
A===      111      112      113      114      121      123      124      131      132      133      134      141      143      144      211      213      214      223      224      231      233      234      243      244      313      314      323      333      334      343      413      433
B===      222      122      422      322      212      412      312      242      142      442      342      232      432      332      221      421      321      411      311      241      441      341      431      331      424      324      414      444      344      434      423      443
RRR=    4.056    1.663   -1.599   13.939    0.764    7.443   -0.347    1.062    0.678   -3.757   -1.217    1.420   -1.168    2.910    0.764    0.199    1.730   36.591    6.785    1.730    0.116    0.585    0.143    1.578    0.614  249.828   74.084    3.299   -9.167   13.617    5.858   20.780
X1==    5.468    3.697    2.722    4.191   -1.389    1.745   -0.732   -1.807    0.431    3.233   -1.022   -2.106   -0.583   -2.179   -1.389   -0.882   -1.436    2.772    6.041   -1.539    1.264   -0.320   -0.955   -0.804   -2.099   12.574   10.174   -2.787   -2.595    4.555    2.925   10.911
X2==    0.742    0.450   -0.588    3.326   -0.550    4.265    0.473   -0.588    1.571   -1.162    1.191   -0.674    2.003   -1.336   -0.550   -0.226   -1.205   13.202    1.123   -1.124    0.092   -1.830   -0.149   -1.964   -0.293   19.869    7.282   -1.184    3.532    2.990    2.003    1.905
CD1=       15        7       11       13        0        5        1        1        3       14        3        0        4        0        0        1        0        4        7        0        5        2        1        1        1       34       20        0        0       18       12       34
CD2=        1        1        0        4        0        6        2        0        3        0        3        0        4        0        0        1        0       24        5        0        3        0        3        0        1       26       15        1       10        9        4        7
GAGCGGGAAGCCGATGCGACGCGGCTGGAGCGGGAGCTGGCCGAGCTGCGCCGTTTTCAGGCCAACGCCGCCGGAGAGCGCAGCGCACTGCAGAACCGCCTCGATCAGGCGAATCTCCAGCTCAAGGAACAGCAGGCCCAAATCGGCAGTCAGGAGAACGACCTGCAAAACCTTCGCCGCCAGCTTCAGGACACCTTGAAAAACGGCGGCGACTCCGTAACGCTCAACGCCCAGCTGCTGGACGAAAACCGCAAGTTGCGCGAAAGCCTCACCGAGCTGCAGGGAGCCGCCGCCACCAGTCAGGAGCAGAATACCCAATTGCAGAATAAACAGCGTGACCTCCAGCTCGAACTGGTGCAGGTCCGCGACCTGCTGCAGCGGCTCGAAGCCACCCGCACCCGGCTGGAGGCGGAAAAAGGAGAACTGCTTAAAACGCTCGAACGTGAAAAAGGCGGCGCGGAACTCGCCTCGGTCGAGTTGAAGAACCAGCGCGAACGCATTGCCCGGCTGGAAAGCGATATCCAGACCTGGTCCGACCGCTGCAACCGCCTCGAAAAACGGCTGGCAGAGCGCAAACAGGAGGATTACGACGCCATCGCCGCCTCCGACGCCGCCAAGCGCAAGCTCTCCACCGAGATCAGTCTGCTGAAAGGGCAGATCGCCGAACTCACCGTCAATAAGCAGGATATGGAAACCGCTTCGGCCAAGCTCAAAAAGGAGTTCGACGCCACTCATGAAACTTTGCTGAAAACCCAGGCTGCCCGGCTCCACCTCGAAGGCCGCCTGAAAAAGCTCGAAACCGAAACCGCCGGCCATCAGAAACTGCAGGCCGACTTCAAGGCGCTGCAGGTCAATTTCAACGCATTGCAGGCGGAAAACAGCGCCAATAAAAAGCTGGCCGCGCAGCTGGCCTCCGCTCAAAAGCAGTTGACTGCCCTGCAAACCCGGCTTGCCGATTTCGACAAGACACGCCAGGCTCTCGCCCGCCAGCAGCGGGAAAATCAGGCGCTGGCCGAAGCCAAACTCAAACTCGAAGCCGAGCTGGCGGCC
KOK=       123
KK=  145832  LL=  146821  Z=    7.09  JJ=  145622  DL=   990
A===      111      112      113      114      121      123      124      131      132      133      134      141      143      144      211      213      214      223      224      231      233      234      243      244      313      314      323      333      334      343      413      433
B===      222      122      422      322      212      412      312      242      142      442      342      232      432      332      221      421      321      411      311      241      441      341      431      331      424      324      414      444      344      434      423      443
RRR=   30.401    5.857    0.414    1.938   -0.393    1.912    1.680   -0.085    0.170    1.402    0.754   -0.884    7.032   -0.177   -0.772   -0.722    0.454   25.466    1.224    1.912    4.288    0.757    0.261    0.130    0.295   14.114   16.409    0.029   29.398   24.832    0.725    0.903
X1==    6.819    0.679    0.118    1.051    1.578    1.910    0.740    0.118   -0.130    0.987    0.644    1.051    3.008    0.240    0.679    0.550   -0.694    4.613    1.091    1.910    3.679    2.462   -0.794    1.080   -0.695    2.417    3.164    0.127    5.774    4.877    1.235    1.739
X2==    4.459    8.625    3.520    1.843   -0.249    1.001    2.271   -0.725   -1.312    1.421    1.171   -0.841    2.338   -0.738   -1.136   -1.312   -0.654    5.520    1.122    1.001    1.166    0.308   -0.328    0.120   -0.424    5.840    5.186    0.228    5.091    5.091    0.587    0.519
CD1=        8        2        2        3        3        5        3        2        2        5        4        3        8        3        2        3        1       10        4        5       11        8        2        5        2        7       10        6       18       16        5        9
CD2=        7       11        7        5        1        3        5        1        0        5        5        1        7        2        0        0        1        8        3        3        4        3        2        3        2       13       10        4       14       14        4        5
TCCGCTGCTGACCGCCGCCTGGCCGAATTTGTTCGCGGTCGGCTGCGTCTTCGTGATCGAACGCGCCCAATAAGCGGTCTGCCGGTCATTTTCCGCATTCTCCGCGAAAAACTCAAAAATATTGCCGTTTTCCCTCTTGTTTTTCCATCATTTCGTGTTATTCTGAAAAGAAGGGAAACAATGGACGGTCATAGCTGAACGCCATAACTCATTATATGATTTGGAGGTTCCATGCGAGTTTTTACCCAAGACCATCTGTGGCTTGATTACGAGGACGGCATTGTGATTCTGGGGCTGACGGCCTATGCGGCTTCCCGGTTCCGGGAGGATGCAGTTTTGAAATTCCCGGCGGAAAGCCGCCTGCTTTTTCCCGGCGTGCCGATTGCTTCATTGGAATCTTCCGGTCTCCTCCATGACATCCGCTCCCCGCTGGAGGGATTCCAGCTCGGCGTCAACCGGGAACTACAGCGGTCGCCGCACAAGCTCACCCGTTCCCCCGAGGAGGAGGGGTGGCTCTGCCAAATCTACTGCCCGCGCTGGCAGCCCGCCGAACATCTGTCGCGACGCGGCTACGAGGCTTTTCTGGAAACCCTGCCCGCTCAACGGCAGCTTGCGGCCATCCATTCCTGAATGAAACGGGCGAAACGGTCATCACTCGCACGCTGTTCGAGAAAGCGGACGTTGCCGCCGGCCTCCTCCCGCCACCGGGCGAGACCGGCGACAGAGTCATAACGGAGCGTTCCGGCGCGGGAGACTCCGGCCAGCTCGCCGAGCGCCCCGGCTGCGAACAGCACCGCGATATGGTCCCAGCTCGGACGCAGGAATTTCGGGTCGCCGCCTCCCATTTTCGAGTAGGCGGTCCGCAGGAAATCGCCGCGTTCGTTGTCCGCGCAGGGAAAAGCGCCGGTCAAGATCTTCCGCCCCATCGGGCTGACTGCGATTTCGCCGGGCCAGTGGTTCAGCACCCGGCCGGCGGCCCGCCGGTTCATT
KOK=       124
KK=  147002  LL=  148171  Z=    6.38  JJ=  147002  DL=  1170
A===      111      112      113      114      121      123      124      131      132      133      134      141      143      144      211      213      214      223      224      231      233      234      243      244      313      314      323      333      334      343      413      433
B===      222      122      422      322      212      412      312      242      142      442      342      232      432      332      221      421      321      411      311      241      441      341      431      331      424      324      414      444      344      434      423      443
RRR=   25.969   10.396    0.066    3.623   -3.337    8.298    0.044    0.382   -0.045    2.006    2.442   -0.105    1.762    1.765    1.333   -1.756   -0.015   65.056    0.443    0.029   -1.252    2.289    1.223    0.607   -0.246   11.405   10.611   -3.752   40.198    5.242    1.762   15.743
X1==    6.260    1.754   -0.228    1.423    3.288    3.078   -1.502   -1.318    0.094    0.990    0.740    0.194    1.218   -1.346   -1.314   -0.503    0.516    8.912    0.105    0.094    3.852    2.249    1.202   -1.127    3.966    5.525    4.782   -1.803    5.462    1.349    1.218    3.592
X2==    4.149    5.927   -0.290    2.546   -1.015    2.696   -0.029   -0.290   -0.479    2.027    3.300   -0.539    1.446   -1.311   -1.015    3.490   -0.029    7.300    4.211    0.315   -0.325    1.018    1.018   -0.539   -0.062    2.064    2.219    2.081    7.360    3.886    1.446    4.382
CD1=       11        4        3        5        6        8        0        1        3        8        6        3        7        1        0        2        3       16        2        3       13        8        6        1       15       16       15        4       22       11        7       17
CD2=        5        7        1        5        0        5        2        1        1        5        8        1        5        1        0        6        2       12        9        2        2        5        5        3        2        6        6        7       19       12        5       13
TAGAGCGCCACCGCCTCCTCCGGCCGGAATCTTCCGGGCGAAGCCTCCGGGCGGCGCTGCACGAGCTTCCAATGATAGAGCTGCGGGATATGGTTCTCCCGGTGCAGCCGGTAGGCGAATGTGTCGGGGCAATCGAAATTGCAGCCGACCGGCAGTTCCGGCCGCCCGAAAGCGAGATTCAGCGCGCGTACTCCGGCGGCGGGCCAGCAGGAGTTCACGCTTGCGACAATTCCGAGCGGCTCGACCAGACCGCGATCGGCAAGGCCGTGCAGAATCGCCAACGCCCCGGCGTCGTCACAATCGGTTTCAAAATCGGTATCGATAATCAGCTTTTCCATTCCAGTCTCCTGTTTTTTCCTACTATACGGGAAGAATCCGGAAAAACAAGGCCCGGAAACCGATTTGTCACACAAGTGCGTCCGTGTAGACCGCCAACTGGAAACGGCCCGGCTTCAGCCGCATGGTCCGGCCATCTCCCCCCGCCGCAAGTTCCGTCTCCGATCCGGAAAACAGTTCGCGGGCGCGATTTCCCGGAAACAGCTCCGGCCCGACGGCGATCTCCGCTTCCTGCACATCCGGCGGGAAAAAGACGAAGAGCAGGCTTTTCCCCTGCGACCTGCCGCTTTTCAGATAGACGAACCGTTCCTTACCCGGCAACGGCTCACGCACCACGACGGGCGGCACCACGCCGGAGTCGGTCACGATATCGCGGAGCAGCGCCTCAAATTCCGGATTCCAGCTCCGGCCGCAGGCATTTCCCGGATAACTGCCCAGATAAACCACCCGGCCGGCACCGTATGAAACCGTCCGGCAAAGCTGTCCTTCCGGCTCTTTTTCCGGCGGGGTCATCCACTGCTCCACGCCGAGCCGGTAACTCCGGCCATTGTACTGAAAATCCACCGCCTCCGCTTCCAGATTGCGCCGCCCCGTTTCGACGATGCCGAACCGGGCGAGGAAACGCTCCTCGGGATAACGGTAAAATCCGGCGCTGTCGAATGCGCCGCACTCCGATTCGCACACCAACGTACCGCCCCGTTCCACAAAGCGGATCAGCGCCGTCTCCGTCACCGGATCGGTCACCAATACCCGGGGCAGGAACAGCACCTTCAAACCGTCGAGCGCATCAAGGTGCTCCTCCTCGACGAACAGCAGCGGAATCGAGCTTCTGGT
KOK=       125
KK=  158102  LL=  159061  Z=    5.61  JJ=  157922  DL=   960
A===      111      112      113      114      121      123      124      131      132      133      134      141      143      144      211      213      214      223      224      231      233      234      243      244      313      314      323      333      334      343      413      433
B===      222      122      422      322      212      412      312      242      142      442      342      232      432      332      221      421      321      411      311      241      441      341      431      331      424      324      414      444      344      434      423      443
RRR=   18.345    0.719    0.472   -0.543   -0.397   17.887   -0.458   -0.906    0.052    0.993    4.684    5.794    9.158   -1.564    1.116    0.173    1.799   -0.700   -2.960   22.837    6.333   53.394   26.077    9.517    1.192   -2.967    1.061   -0.090    3.963   16.972    0.526   -0.964
X1==    2.921    0.796    1.428    0.376   -0.140    3.239   -0.542    0.716   -0.144    1.630    2.371    2.807    3.544   -0.852   -1.076   -0.144   -1.312   -0.292    2.275    5.946    2.816    8.762    5.417    1.568    0.598   -1.148   -1.599   -0.900    2.261    4.391   -1.148    2.687
X2==    6.281    0.903    0.331   -1.445    2.844    5.522    0.845   -1.266   -0.361    0.609    1.976    2.064    2.584    1.835   -1.038   -1.202   -1.371    2.398   -1.301    3.841    2.249    6.094    4.814    6.071    1.993    2.584   -0.664    0.100    1.753    3.865   -0.458   -0.359
CD1=        4        2        4        2        1        7        1        3        2        7        7        5        9        1        0        2        0        2        5       11       10       19       13        5        5        1        1        5       11       16        1       12
CD2=        8        2        2        0        4        8        3        0        1        3        6        5        7        7        0        0        0        4        0        6        5       12       10       14        5        7        1        3        7       11        2        3
TATCCAGATAGACGCTCGGCTCGTCGAGGATCACCAGCTCCGGCCTGGTCAGCAGAGCGCGGGCGATCAGGATTTTCACCTGCTCGCCGCTGGACATCGTGAAGATCTGCTGGTCCGCCAGATGGTCGCAGCGGAACCGCTTCATCAGCGCCTTCGCCTGATCGACCTCCTCCGGCAGCGGCTTGCGGAACAGCCCCAGCGTGCCGTCGATGCCCGAGAGCACCATCTCCAGCCCTGTCCAATCGGTTTCGGTGAACTGTTGCATACAGGGGCTGACCCACGCGATTTTCTTGCGCAGTTCCACCAGATTGGTCCGCCCGAACCGGTTGCCCAGCACCTCGACCGTCGCGCCGAACTTCGGCCACGCATATCCCATCAGGGTCTTGACCAGCGTGGTCTTGCCCGCGCCGTTCGCACCGAGAATGAAACAGCGGCCGCCCTTTTCGACCCGCCAGTTCATATCATGAATGATTTCACGCCCGCCGAGATAGACCGACGCGTTTTCCACCCGAATCGCCAATTCATTCGCCATTTTCACTGACCTATCTGTTCTTGTATTCCACCCAGCTGTCGCGCAGCAGCTTGCCCTGCGCGAATTCACGCTCGAAGCGGTCGAAATCCCCGGATTCGATCATCCGTTTGAAACTGTCGTACTTTTCCTCGAAATCCCGCATTGCCGCCAGCACGGCGGGACGGTTGTGCTCCACGATCTCCCGCCACATCAACGGGTTGCTCGATGCGATGCGGCTGGTGTCGCGAAAGCCGGTCGCACACCCGGCGAACCGCTCGGCACGGGTCTGCGCATCCGGCGCTCCCAGCACCGAAAGCGCCAGCGCCGATGCAACGATATGCAGCACATGGCTGGTGTGCGCGACCAGATCGTCGTGCCGTTTCGCGTCGATCCGGGTGGTGCGCGTGCCGATCGACCGCCACAACGCCTCAACCTGCTCCACGGCGAAA
KOK=       126
KK=  159122  LL=  160111  Z=    5.63  JJ=  159062  DL=   990
A===      111      112      113      114      121      123      124      131      132      133      134      141      143      144      211      213      214      223      224      231      233      234      243      244      313      314      323      333      334      343      413      433
B===      222      122      422      322      212      412      312      242      142      442      342      232      432      332      221      421      321      411      311      241      441      341      431      331      424      324      414      444      344      434      423      443
RRR=   16.237    2.356    2.514    2.413    7.453   16.301   -0.221   -0.012    0.004    6.572   -1.281    0.607    5.611    1.344   -1.321   -0.047    0.154    3.940    3.330    0.004   10.398   32.157    1.725   -1.076    0.050    2.165    1.129   -0.751   30.472    0.695    3.098    7.629
X1==    3.878    1.097    1.125    1.023    3.471    3.474   -0.107   -0.202   -0.037    1.807    2.830    0.376    2.830    1.554    1.097   -0.037   -0.107    2.358    2.961   -0.037    2.112    5.635    0.765   -1.712    0.039    2.830   -1.629    0.663    6.176    1.575    2.255    2.597
X2==    4.187    2.147    2.235    2.358    2.147    4.692    2.070    0.058   -0.107    3.637   -0.453    1.614    1.982    0.865   -1.204    1.264   -1.442    1.671    1.125   -0.107    4.923    5.706    2.255    0.629    1.260    0.765   -0.693   -1.132    4.934    0.441    1.374    2.937
CD1=        7        3        4        4        6        7        2        2        2        6        8        3        8        6        3        2        2        5        6        2        6       12        4        0        3        8        0        5       16        7        7        9
CD2=        6        4        5        5        4        9        5        2        2        9        2        4        6        4        0        4        0        5        4        2       12       13        7        4        5        4        2        2       14        5        5       10
GCCGACTCCGGCCCCGACTTCTCGGTTCCGGCCATCGGATGACTGCCGACGAAATGCACGCCGCGCGGAGCCAGATGCTCCGCCGCCGCTTCCATCACACAGGATTTCACGCTGCCGAGATCGGTCACGACCGTCCCGGGACGCCACGCATGCGCATATTGTTTCAGATAATGCAGGATTTCGGGGATCGGCAACGCGATCAGCGTCAGGTCGGCCCGGTTCAGCACGCTTTCGATATCGTCGCAGGTTTCGTCGAGCACATCGCAGTCGAGCGCCCAGCGCCGGATATTGGGACGGCGGGTCCAGCCGGAGCGGCGGTATGCTCCGCCGCGCAGCGCCATTCCAAGCGACGCGCCGAGCAGGCCGAGGCCGATGACCGCAATCACGGGTTGTTCGGAATTGTTCATATTTTTTCTTTCCTGAAAGCATGTAATATAGCATTCTTTGCCTCCTCATTCAAGGAACAGCCGTTTTAATGTGGAAAAAATCGCCCGGGGGCTTGATAAAACCGGAACCCGAGTCTATATTACCAACGTAAATTAATAGGTAGGAACCGGTGGCGTGAAAGTGGGTGCGGTTTACCCGCTTTTTTCTTTTCTGTCACATTTGGAAAAACCGGTTATAGTAGGATTGAAGAGGAACGACCGGGGTTTGATCCCCCGGCGGCAAGCAATGGAGGTTTCTGATGGCTAACGAATTACTTACGATTCTCGAATATATCGAGCAGGAACGCGGAATCAGCCGCGACAGCCTGATCAAGGCGCTGGAAAGCGCGATCCTGACCGCGGCGCGCAAAAGCATCCACCCGGCCAGCGAACTGAAAGTGAAGATCGACCCGGTCACCGGGCAGATCCAGGCGTGGGCGACGCTGGAAGTGGTCGAGGAAAATCCGACCTGCGACCAGCTGGTGATCGCCCGGGCCCGCGAACGTTTCCCCGACGTGCAGCTCGGCGAAAAGGTCGAGTGGGAGGTCACTCCGCGCAACTTCGG
KOK=       127
KK=  160682  LL=  161761  Z=    6.15  JJ=  160622  DL=  1080
A===      111      112      113      114      121      123      124      131      132      133      134      141      143      144      211      213      214      223      224      231      233      234      243      244      313      314      323      333      334      343      413      433
B===      222      122      422      322      212      412      312      242      142      442      342      232      432      332      221      421      321      411      311      241      441      341      431      331      424      324      414      444      344      434      423      443
RRR=   -1.224    2.615    6.063   13.849    0.616   -0.079    3.514    0.847    0.813   -0.844    1.733   -0.012    7.758    1.878   -2.951    0.002    2.105    3.514   -0.276   34.288   -0.205   79.499    2.028    4.083    1.630   -0.929   -2.913    0.296   47.136    3.306   -1.106    1.027
X1==    2.421    1.298    6.298    2.772    0.607   -0.112    1.209    0.880    0.572   -0.633    1.257    2.772    2.222    2.627   -1.465   -1.479   -1.496    0.847   -0.127    5.359   -0.140    9.205    0.498    3.770   -1.121   -0.674    1.892   -0.185    5.983    3.593   -1.639    0.725
X2==   -0.505    2.015    0.963    4.996    1.015    0.710    2.907    0.963    1.421    1.332    1.379   -0.004    3.492    0.715    2.015   -0.001   -1.407    4.149    2.168    6.398    1.471    8.637    4.070    1.083   -1.454    1.379   -1.539   -1.594    7.879    0.920    0.675    1.417
CD1=        9        4       17       10        3        2        4        6        3        3        7       10        9       10        0        0        0        2        1       10        2       16        3        8        2        3        5        4       17       12        1        6
CD2=        0        3        2        6        2        3        6        2        4        4        4        1        7        3        3        2        0       12        8       11        7       21       12        6        0        4        1        1       20        6        3        7
GTCGGTCGAGGTCAACGAAGCGAAGCACGAATTGATCGTGCGGGTCACAGACGAACAGTCCAAGCTCGCGTTCGGCAAGAAAGCGCAGAACGTCCGGCTCTGCTCGAAGCTGATCGGCTGGAACATCAACATCCGCAACGAAGAAGAGCGCGGCGCTGAGGCCGGTCACTCCATCGGCGAGCAGCTGAAAATCGCGGCGCAGAAGCTGGCGGAAGCGATCGGAGTCAGTGAGGCAACCGCCGGACTGCTGGTCAACAACGGATATGTAACAGTGGACGGAGTGAAGGCGGCCGATCCCGAAGCACTGCTGGAAATCGAGGGCATCGACACGGCGGAAATGCAAAATGCCCTCGAACGCCTGAACGGCTGACACATTATGAACGCGCAGGAGAATTATTGTGAGTAAGGAATTGAAAGTTAAAGAGATCGCCAAACAGTACGGCGTATCCGCGAAAGAGATCATCGAAGAACTGGCCGGCCAGGGGATCGAGACCCCGCAGGCCGAAAACAGCGTGATTCCGGACGATATGGTCGAACTGGTCGAGGCGTACTTCGCCGATTTGTTCGAACAGGAAGCGGAGGCTCCCGTCGATAAGAAAACAGTCAAAAAAGGCCCCAAGAAGGCTTCTTCCACGAAAAAAGAGGAACCCGGCCGCGGCAGTAAAAACCGTCCGCAGCCGCAGAAACCGTCCACAACTTCTTCCGCTCCGGCGGCGAGTTCGGCGGTGGTCGACGGCAAACTGACGCTGCCCGCGCCGATCATCGTGAAAACGCTGGCTGAAGCGGTCGGCAAAAAACCGAACGAACTGATTACCGACCTGATCAAGCTCGGAGAGCTCGCCGGCATCAATCAGCCGATCAGCGAAGCGAATGCGAAAAAACTCTGCAGAAATTATGGGATCGAACTGGTGATCGGCCAGCCGCCCAAACCGGCAGCCCCCGCCGCCGCTCCCAAACCGAAACCGGAAGACAATCCCGCCTTTCTGAAGGAACGCCCCCCGGTGGTCACTTTCATGGGACATGTCGACCACGGCAAGACTTCATTGCAGGATGCGATCCGCCACACCCACGTCACCGACA
KOK=       128
KK=  163982  LL=  165001  Z=    4.67  JJ=  163922  DL=  1020
A===      111      112      113      114      121      123      124      131      132      133      134      141      143      144      211      213      214      223      224      231      233      234      243      244      313      314      323      333      334      343      413      433
B===      222      122      422      322      212      412      312      242      142      442      342      232      432      332      221      421      321      411      311      241      441      341      431      331      424      324      414      444      344      434      423      443
RRR=   12.299    1.642    0.036    0.630    0.125   -1.068    0.370   12.079    0.780   -0.642    4.562    1.278   17.630   -0.213   -0.002    0.849    0.811    3.026    1.156   12.051    3.641   42.196   28.737    4.349    0.101   -0.233    0.749    0.985   32.708    6.951    1.822   -1.079
X1==    2.397    0.815   -0.079    2.089   -0.127   -0.634   -0.595    6.149    0.840   -0.253    3.680    0.679    3.680   -0.123   -0.127   -0.634   -0.595    1.070    0.338    3.052    2.281    7.096    5.331    3.097    0.832   -0.188   -0.607   -0.719    4.135    3.266    1.470    1.095
X2==    5.132    2.013   -0.450    0.302   -0.987    1.683   -0.622    1.964    0.928    2.532    1.240    1.882    4.791    1.734    0.013   -1.338   -1.363    2.827    3.418    3.949    1.596    5.947    5.391    1.405    0.121    1.240   -1.234   -1.370    7.910    2.128    1.240   -0.986
CD1=        4        2        2        5        1        1        1       11        3        3       10        3       10        3        1        1        1        3        2        6        7       15       12        8        5        3        2        4       15       13        6        8
CD2=        6        3        1        2        0        4        1        4        3        7        5        4       11        6        1        0        0        6        7        7        6       14       13        6        3        5        1        2       23       10        5        3
GTGAAATCGCCGTGGAGCTGGCGCAGGCGACCGGCAAAGCCATTCCGGTAGAAGCGGCGACGCTCTGGTATCTCGGCATCCTGACCGACACCGGCAGCTTCCGTTTCACCAACACCACCGGCAAGACGCTGCGTCTCGCCGCCGACCTGCTCGACGCGGGGGCCGACAGCGAGCGGGTGGTCAACGCGGTCTACTTCAGCAAGCCGCGCCGCCAGCAGCAGTTCGAAGCGGAGCTGCTGCAGAGCTGTGTGAAAACCGCGCTGGACGGCAGATACGCCTACGCCTCGATCCCGCCGGAGCTGTTCGCAAAGTACGATTTCGACATGCGCGACGGCGAGGGGCTGATCGACCTGCTCCGCGAAATCGACGGCACGGTCGTCGCTGCGCTGATCTACCGCAAGAACGACTCCTACAAGGTGTCGATGCGCAGCAAGCTGCGCGAATTCCCGGTCGGCCCCATTGCCCGGAGCCTGGGCGGCGGCGGTCATGACATGGCTGCCGGAATCACCCTCGCGCTGCCTGACGCGGCGGCGGTGGAAGCCGTACTGCTGGACAAAGTGACCGGTCTGCTGCGTCCCGTCCCGGAACCATAGCTTTTTTGAAGGATCATCGAATGCGATACAACTCCCGAAAACACCATCTGCCCCCCTTCCAGACCAGCGGCGTTTTGCTGGTGGACAAGCCGAAGGAGTGGACCAGTTTCGATGTGGTGAATTTCGTGCGCGCCCGTTTCAACGTGCCGAAGGTCGGACATTGCGGCACGCTCGATCCGGCCGCCACCGGCCTGCTTGTGCTGGTGCTCGGCAAATTCACTCAGCTGAGCTCTAAATTCAGCGGCGAGGACAAGATTTACGAAGCGACGCTGCAACTCGGGCTTGAAACCGATTCCTGCGACCTTGACGGCACAGTGACCGCCGAACACGACTGGTCCGGCGTGACCGAGGAGCAGCTTCGCGCCACCCTCGCCGGCTTCGTCGGCGAACAGATGCAGACCCCGCCGATGGTTTCGGCGGTCAAGAA
KOK=       129
KK=  172532  LL=  173641  Z=    6.07  JJ=  172442  DL=  1110
A===      111      112      113      114      121      123      124      131      132      133      134      141      143      144      211      213      214      223      224      231      233      234      243      244      313      314      323      333      334      343      413      433
B===      222      122      422      322      212      412      312      242      142      442      342      232      432      332      221      421      321      411      311      241      441      341      431      331      424      324      414      444      344      434      423      443
RRR=    2.089    8.932   -0.043    3.334   -1.263   16.340    3.747    1.418    0.321   -2.026   -2.223    0.508   -0.143    0.511    0.901   -0.579    1.871   67.196    0.651    0.096    4.084   -3.722    1.876   -0.900    0.003   16.088   31.676    0.946   36.947    3.136    4.965   19.320
X1==    1.439    2.097    0.958    1.325   -0.387    7.469    2.044    1.514   -0.921    2.860    2.524    0.723    0.645   -0.482   -1.216    1.660   -1.446    5.396   -0.432   -0.276    2.008    3.036    0.857    0.634    0.686    2.524    5.534   -1.012    5.279    0.864    2.054    3.807
X2==    1.452    4.259   -0.045    2.517    3.259    2.188    1.833    0.937   -0.349   -0.708   -0.881    0.703   -0.221   -1.060   -0.741   -0.349   -1.294   12.454   -1.506   -0.349    2.034   -1.226    2.188   -1.420    0.005    6.374    5.724   -0.935    6.999    3.631    2.417    5.074
CD1=        4        4        5        5        1       14        5        6        1       12       10        4        6        3        0        5        0        9        1        2        8        9        5        4        7       10       15        6       22       10        9       18
CD2=        2        5        1        4        4        4        4        2        1        1        1        2        2        1        0        1        0       19        0        1        6        1        7        1        2       12       12        2       19       12        6       15
ACCGCTGGCTGGTCAACAACACGGTCAGCAACGCACTCGGAACCGACGCCACCCGCAGCGGCAATTTCCACGCCGCCGATACCCGCAACAACTTCCTGTTCGGCGACGGGCACACCGCCTCGCACGCGCTGAAGGAGACCCGGCAGGACGACGACCGGATGTGGAAGTTCGACAAGAAGAAATAAGGAGTTCGCACCGATGACCAGAACCACCAGCCCGTCCGCCCGGCTTGTCCAGCGGCTCAAGGCCGCCTTTTCCAACCCGCCGGTCAAGGCGGGAATGCGCCTGAATCCGGAGCGCGAACTCGCCCGGACCCTCGATGTCAGCCCCAAGTGCATCAACCGGACGCTCCGGTTGCTGACCGAGGAGGGCATCCTCTCCAAGCGGCACGGCAGCGGCAACTACATCCGCCGGATTCCGGGGGAATGCGTACCCGCCGACCTGAAAGCGGAACAGCTGTTTCCGGCTTCGGAGCTGGAAGAGGACGCCGCCCCCCATCTCGCGTCTCTGCCGGAACAGCAGCGCCTGACCATCCAGCTCTGGAGCGGATTCCACCGCAATCCGGGCCGGAATGAAAACTATTCGCTCTACCGGAAAATCCGAAGCCGGATCGAGCTTGCCGGACACACGCTGGAAACCTGCGATATCATCGACGAACATTGGGAACCGCTTCCGCTCGAACAGATCGCCGCCTCGCTCAAAGCGCATCCGGCCGACGGCTATCTGATCACCTCGCCGCTGGGCGGCCACTTCATTTCTGCCTATCGGATGGCGTTCGGGACGGAGCCGACCGCCGCAGTCTATCTCTCCAGCTGGGGCGACGAGGAATTCAACGAACCGGAAATTCGGCTGGACGGTCAGGAGGCCGTTGTGCGCGGAATCCGTGAATTCGCCCGGCACGGCCTCAGGAAAATCGCATTCCTCGGCATCGAAACAACCTACCACTCCGGCTGCGCCGACCGGCAGGTCTACGAATTCGCGATGGCCCGCGCCCGGCTCGATTACCGGCTTTCCCGGCATATTCAGGTCCAGTCGGAAGCGGCGCGGCGCGCGGTGTGCGACATGCTCGATTCGCCGGAGCCGCCGGAGGCGCTGTTCATCGGCGAAGAC
KOK=       130
KK=  183392  LL=  184261  Z=    5.00  JJ=  183062  DL=   870
A===      111      112      113      114      121      123      124      131      132      133      134      141      143      144      211      213      214      223      224      231      233      234      243      244      313      314      323      333      334      343      413      433
B===      222      122      422      322      212      412      312      242      142      442      342      232      432      332      221      421      321      411      311      241      441      341      431      331      424      324      414      444      344      434      423      443
RRR=   40.519    5.962    2.008    2.840   -0.403   -0.053   -0.302   -0.967    0.448    0.087    0.792   -0.535    3.234    5.580    5.962    0.448    0.799   10.226   -0.193   18.989   -0.058    7.460   -0.906    5.140    0.087    2.474    1.631    1.366   28.340   12.851    0.419   -0.736
X1==    7.031    2.476    1.214    1.473    0.677   -0.685   -0.538   -0.420   -0.685   -0.241    0.661   -0.278    1.364    3.919    2.476   -0.685   -0.538    3.497   -0.807    5.086   -0.027    1.458    4.559    1.126   -0.241    2.066    2.290    1.740    7.212    3.827   -0.743   -0.687
X2==    5.763    2.408    1.654    1.927   -0.596    0.078    0.562    2.300   -0.654   -0.361    1.198    1.927    2.372    1.424    2.408   -0.654   -1.486    2.924    0.239    3.734    2.136    5.118   -0.199    4.565   -0.361    1.198    0.712    0.785    3.930    3.358   -0.563    1.072
CD1=        8        4        3        3        2        1        1        1        1        2        3        1        4        7        4        1        1        8        1        9        3        5       10        4        2        5        7        7       16       10        1        2
CD2=       11        5        5        6        1        2        3        6        1        2        5        6        7        6        5        1        0        5        2        7        5       10        2       10        2        5        3        4       10        9        2        5
CCCGTGCCCATGATTATTTTTTGACTGTTACAACTTCATCGACCCAGCGGGCCAGCGCCGTTCCGGCTTCTTTGATGCTCCTGCCGGAAAAAGCGCCCCCCTTGCCGAAAACCGCCTTGGGGCACGCCTTGCGCATGTCGCTTTCACAGCGCGCCATGCCGCCTCCGCCGTGGGTCACGAACGGAATTATGGTCTTGCCGCTGAAATCATAGCTGGAAAGGAAGGTCAGGACAGGCGGCGCCATCGTGCTCCACCAGTTCGGCGTACCGACGAAGATTACGTCGTATTTGTCGAACTCCTTCACTTTTTCGGCCAGCTCCGGCTTGACTCCGGCGTTGATTTCCCGTTTCGCCAGCTCGACGCAGGCGTTGTAATCGGCCGGATACGGCTTGACCGGCTTGATTTCAAACAGCGTGCCGCCGGTGTCCTTCTGAATCTGCTCCGCCGCGAAGCGGGTATTGCCGCTGTAGGAATAATAGGCGACCAGAATCTTTCCCGGCTCCGCCGCGGCTTTCACGGTCTCCTGTTCCGCCGCCGAACAACCGCAGGCTCCGAAAATCGAGGCGGCCATCGCCAGCGCCATTGTTCTGTTTTTCATCTTCAGTCCTCCTGTAGTAAAGGTTATGGATCGGCCCGATTGCCGTTCCCTGCCATTCAGTATAAAACTTACAGTAACTGTAAGTCAAGGAGCTGTTTTCAAAAATATCCGTTTTTTTCGGATCATTCCCCGGTTTCCGCGAATTTTTCCCGAAGTTTCTCCAGAAAGAGTTCGGCGGCGGCGGAAAACACCTGATACTTTTTCCAGACGATATTCAGGCCGGACTCCAGCCGGGGCTCGAACGGGCGAAAGCAGAGGTTGTGGCGACCGGT
KOK=       131
KK=  190802  LL=  191881  Z=    4.98  JJ=  190682  DL=  1080
A===      111      112      113      114      121      123      124      131      132      133      134      141      143      144      211      213      214      223      224      231      233      234      243      244      313      314      323      333      334      343      413      433
B===      222      122      422      322      212      412      312      242      142      442      342      232      432      332      221      421      321      411      311      241      441      341      431      331      424      324      414      444      344      434      423      443
RRR=   24.895   16.323    0.570   11.710   -1.483   45.565   -0.011   -0.289    0.473    1.392   -0.012    1.379    1.470    0.067   -0.876   -0.458    0.838   13.207   -0.610    0.027    3.157   -0.138    2.139   -0.463    3.357   34.035    3.051   -0.199   -1.904   27.031    5.397    1.313
X1==    2.931    3.948    0.279    2.737    4.628    5.998   -0.228    0.279   -0.527    0.897    0.159   -0.752    1.377   -0.152    0.550   -1.120   -1.542    4.881   -0.403    0.066    2.690   -0.054    1.093   -0.327    3.646    8.684    1.654    0.749   -0.324    7.652    1.377    0.739
X2==    8.494    4.135    2.042    4.279   -0.320    7.596    0.047   -1.035   -0.897    1.552   -0.073   -1.833    1.067   -0.438   -1.593    0.409   -0.543    2.706    1.513    0.409    1.173    2.562    1.956    1.418    0.921    3.919    1.844   -0.266    5.874    3.532    3.919    1.776
CD1=        6        8        3        6        9       13        2        3        2        5        3        1        5        2        3        1        0       12        2        3        9        3        5        2       10       17        7        6        3       18        5        5
CD2=       17        9        6       11        2       14        3        1        1        5        3        0        5        3        0        3        2        6        5        3        4        7        6        6        4       10        5        2       13        9       10        6
GATCAGATTGCGCGCGTGAGCGACGTGTGCCGAAACGACCTCTATGCTGGTTGCTTTCAGAACCGGAAGCAACTCTTTGACTTTCCGCTTCGCTTCTTCCTGATTTTTGGTTTTCAGGCTGATCGCTTTTCGTTCACCATTGATCTGATAGCGATAATAGTAAGTTCCGCTTGGTTTCTGGTAGATGGTACCGACTTCCTGCTTCATGACTTTCCTCGCCATTGCCCTGTTTCCTCGTAACTATCCTTGTGAGCTAAAATACCACTGATTTCGAGGATTGAAAGGCGGGAACGGCACCGAATGGCACTTTTTTGAGGAATCAGAGGGTAAAATGGTACACCCAAAGGGATTTGAACCCCTAACCTTCTGGTCCGTAGCCAGACGCTCTATCCAATTGAGCTATGGGTGCACTTTGTGTCAACGCTTTTTAATATACTGTTGAAATAACGATTTGCAAGCTCAGATTTTGGAAAAATTCGATTTTCAGAGCGTGTCCAGATCAATGCCGAAGGCATCTCCCAGGGCAGCGGCGTCCAGATCCGCTGCTTCCGGCGGCAGAGCCGCGGCAAGATCACCCTCGAAAAGTTCGTTGCGATCCACTCCGCGCAACACGAAAAAAAGCCCCGGGTCCTCATCCAGCTTCGCTCCGATTCCATACAGCACCGCCGCAAGATGTTTGCACAGGTCCGCCCAGTCCGGGCAGTCGCAGTCGAGGCGGATTTCATCCGGAAGCGGAAACAAGCCTGTATCCGGCGCACACAAAATCCCGATGATTTCATCCGACAACTTTCCCTGCACCAGATCAATCAGCGAACCGATCTTCCCGGCACAGGCCCGTTTGATCGCGTTCCACCGTTCCTCATCCAGCGGATCAATCGCAATCTTCACCTGATAGAGTTCACTGCCCGCCACCATCGCCGTCACCAGCCCCGGCTCGATATTGAGGTCGATTACTGCTCCGTTTTTCAGATAGGAGCGCCCGCGCGGCAGGCGGCTTTCGTAGTCCTGATAGGATTCGATGTTGCGGCACCACGCCTTGCCCCAGAAACTCTTCGCAATCGAACGGCCGTTCGCGGTCAC
KOK=       132
KK=  197252  LL=  197581  Z=    5.24  JJ=  197042  DL=   330
A===      111      112      113      114      121      123      124      131      132      133      134      141      143      144      211      213      214      223      224      231      233      234      243      244      313      314      323      333      334      343      413      433
B===      222      122      422      322      212      412      312      242      142      442      342      232      432      332      221      421      321      411      311      241      441      341      431      331      424      324      414      444      344      434      423      443
[truncated: 6,885,599 more chars]
