# Supplementary material for: Regions Enriched with Reverse Complement Triplets in Bacterial Genomes
Source: Int J Mol Sci. 2026 Feb 28;27(5):2301. doi: 10.3390/ijms27052301 (PMC12985086; doi:10.3390/ijms27052301)
Supplement: Supplementary file 1 [file ijms-27-02301-s001.zip › for_send/45/Lentisphaerota/Victivallis_vadensis_gca_003096415.ASM309641v1_.dna.toplevel.fa]

>Ga0215691_101 dna:primary_assembly primary_assembly:ASM309641v1_:Ga0215691_101:1:310515:1 REF
CGCGCTGCTACTTTAGGGGTTCCACCCCTACAGCTCACCCCGATCCGCTTCGCTCCACTC
CCTTTTCCTGCCTTTTTCGCTTCGTAGCGTACAAGTAACGTTTCGGTCGGCGCTTTACGG
CCCTCCGGGAGCGCCTCCCCGCATAATGTACGTTACGCAAAAAGCCCCGGCTCATCGGAA
CACTCCAACGCCGGGGCTTTTTACGTAACTCGTTTCCTTATGCGACGTTACTTGTGCGCC
AGAAAGCAACGCAGAGGCAGGGTAAATCAGGATGGGTAGCACCATCCGGAATGATTCATA
TCCCCTGCTCTACGTCGATTTGCGGGAAAGAATCTTTTTGTACACTAGAAGAAGAATTGT
CAACGTTTTCATGATACCGCAGATGTTACGGCTTATGGTGGAGCGGCAGAACGGCATCTA
TCAGGAAGCCGTGTTGTGGAGGATGAGGCCGTTGTTTAGGAACAGTTGACGGATGGAATA
TTCCGGAGTCTGGTGTTATATTGAAATTGGGCAGGGGGGGATTCGGCAGACTGCCCCCCT
GCCCTTTGTTCGGTTCGGATCAAATCAGCGGAACTGCATCGGAAACTGCTTCGGCAGGAT
ATTCCCGGCGGAGACGTTCCGCATCTTCTTTTTCCAGCACCCAACCGAGCGCACCCATAT
TTTCTGCGAGGTGGAGCGGATTGGCAGCTTTGGTTATGGTCACCACATTCTCCTGACACA
ACAGCCAGTTCAAGGCGATCTGCGATGGAGTTTTTCCGTATTTTTCCGCCAGAGTAACGA
TCAGCGGCAGAGCGAGGTCAAGACCGCGCAGCGGACGCCAGGCGATCACCATGATATCCT
GTGAACGGCAATAATCCAGCAGACCGCACTGCTCGATCTCCCGGATCCGCAGGTTATAGT
GAAGCTGGTTGGCGACGATCGGAGCATCGGAGGCTGCCTGCGCCCGTTTCAGCCGCTCTT
CCGAAAAGTTGCTGACGCCGATATGCCGGATTACTCCTTCGCGTTTCAGCCGGTTCATGG
CTCGGATCGTCTCTTCCTCCGGCACATCCGGATTCACCTGATGGATCAGATAAAGATCGA
TGTAATCGGTTCCGAGCCGTTTCAGGCTGGCTTCGGCGGCCCGGAGAACGTCGTCGTAAC
GGAGATGCGTTTTCCAGACCTTGTCGGTCAGGAAATAATCGGCACGTCTGATCCCCTGCC
CTTTCATTGCGATTCCCACCAGTTCTTCGGCGTGACCGCCCGCATACATTTCGGCGGTAT
CGATATGACACAAGCCGGTTGCAATGCCGCGTCGGATTGCGGCGATGTCGGCGTCATCGT
TTGCGGTATCCGGCGTATCCACGCCACCCATGCGCCAGGTCCCCTGCCCCAGAACCGGAA
TCGCAAAACCGTTTTTCAATGATTTCCACGGAACGTCACTCATTTCTTTTCTCCCTTTTT
GCATCCAGTTTCCGACGGGCACGCTCTTTCAGAAACTTCCGCCGCTGCCAGTGGTCGTCG
ATCAGAATAATAACTCCCAGCACGGCGGAGACGGCGAAGCCGAACATGCCGATGATCGGG
ATATCATTCCAGAACGGCGGTATTTTGGCCACGATGATCAACGCGGTGCCGATCAGCAGC
GCGGTGACGAGCATGGAGCGGGAAAGCCGTTCGCCGGTCACATACATAGTCTGTTCAATA
TCATCCAGCCGGTGATGCTCCACCCGCAGCGTCAGATTGCCGTTCTCAGCGGAAGTAATC
AGTTTGCGAAGCGTGGTCGGCAGCGTTTCCAAAGCGCTCAGATTGTCGCCGAAATTATCC
AGAAAACGTCGCAAATGCGGCATCGGATCGTAGGAACGCCATTTCAGCCGCTCGATGAAT
GGTTTGACCATGTCGACGATCTTCAATGCGGGATCGAAGGTCCTGCCCAGATGCTCGATG
GAAATCAGCGCCTTGAACATCATGTAGAGATTCGGTTTCAGGCTCAATGAGTATTTGCGG
AACAGCTCCATCAGTTCTTCGAGAATATGCGATACACTGATCTTGTCGAGCGGCAGGTTG
ATGTTTTCATCCACAAGGTCGGCGACGTCCCGTTCCAACTCTTCCCGGTCGCCTTCGTAA
GTGCCGGTAATGGTCATGCGCAGGGCGCAGTCGGTCATGGAGGAAATTTCGCCGCGCAGC
ATATAGTCGATGATCCGCACGAAGTCGCGCCGTTCCTGCTCATCGATTCTCCCCATCATG
CCGAAGTCGATAAACGCGACCCGGTTGCCTTCCAGCAGAAACAGATTGCCGGGGTGTGGA
TCGGCATGAAAAAAACCGGTTTCGAAAATCTGCTTGAGCATCAGATTCACCCCGAGATGG
GCGACCAGAGGAAGATCGTATTTGGCCCGCAATTCCGGATGCTCCAGCACCCTGGTGGCG
GAATCGCCGAAGATCCGTTCCATGGTCAGGACTTTGGTTGTGGTGTAATTCAAATACAAT
TTCGGGATCACCAGCCCCGGAGAATCCTTCATGCTGTTGGTAAATCGGAGCAGGTTGGCC
GCTTCGAACTGGTAGTTCAATTCCCGCCGCAGGGAGTAGGCGAACTCCCCGACGATTTTG
ACCGGTTCGTTGCGGGCCAGCGTTTCGTTGAAGTCCTCCAGCTTGCGGGCGATGTACAGC
ATGATGTCCAAGTCGAGTTCGATGGTCTCCTTGATCCCGGGCCGCTGGATTTTGACCACC
ACTTCCGTTCCGTCATGAAGGCGGGCGGCATGGACCTGACCGATGCTGGCGGCTGCCAGC
GGCTTTTCGGAAAATGAGAGGAACAGCTTTTCCGGCGGCTGTTTCAGCTCCTGTTGAATG
ATCTTGCGTACCTCTTCACCGGAAAAAGGTGTGACCTGCTCGGTCAGTTTGGAGAGTTCA
TCAGCGTACTTCTGGGAAATCAGATCGGGACGGGTGGAGAGAATCTGCCCGAGCTTCACG
AAGCTCGGCCCCAGTTCTTCCAACAACAGCCGCAGTTTTTCCGGACGGCTTTTGCCGGCC
AGTTCCTCCTGACTTTTTCGGCTGTAAATCTTTTTGATCGGATGGATATTTTCCGTCAGA
TCATAGAAGCCGTAGCGCGCCATCGTCTCCAAAATGCGCAGAAAACGCTTCAATGAACGG
TAATCCCGGTTGACTTCAAACGGCATCAGCGACATATTCTTCTCTCCTCTTTCCGGAATT
TGATTCCTCTGAATAATAATATAGCGTAAAATTGCTTTTAGCAAAATCGGTTTTATATTA
TAAGCGTAAATAATCTGTTCTAATCGGGAGTTTTGTTTGATGGATGCCCTGCTCTCCGTC
CGGGAGGCCGCGGAATTTCTGGGAGTTTCACAAGCCACGGTATACCATTGGGCCAGAAGC
GGCATTCTTCAGGGATATCAGCAGGCGGTTCGGCGCTTTCCGGCCGAACAGGTGCACAAG
CTTCAGCGGGCCATTGCGGCGGGCCATGTCCCGCGATTGAATGCGCGTGCCAACAAGCGG
CATGCAGACGGTTACCGGACTCCCTTTCCATCCCGTCCCGAAGACGGCAATGACGCCAGT
CAGATCATCCGGCTCCGGCGATTGATCCGGGAGCGGCAGCTCAATCCGGCGTGCATTCTG
TATGTCCGGGCGCTGCGGCTGCTGGCGGAAGCCGGCGAATGGGAGCCGGCGACGCCGTTC
TCCCCTGCCCTGCCGCCGGCTTCCCGGTGGCGGCGGCAGAGTGTGGCCCGGATCATGCGC
GGCTGGCGGCGCGATCTGGGAGTATCGGTCCTCTCCGCAGCCGATTACCGCAGGCCGTTT
GAACTGCCGGTGGAACCGGTTTCCGGTTCCGACCAGCTCGGTTTCCTCTACCAGGCGCTT
CGCCGTACCGGCAGCCGGGTGCAGGCCGGCTCCTTTTATACGCCGCCGGAAGTGGTTCGG
AGCATGACGGCAGGCTTGACGCCGCACGATGGCTTCACATTGCTTGATCCCGGCTGCGGC
AGCGGCCAGTTTCTATTGGGCGCTGCTGAGGCCGGTTGGGAGTTTGATCAGCTTTTCGGC
ATCGATCTGGATCCGCTGGCACTGCGGCTGGCAGCGCTCAATCTGCTTCTGGCGTTTCCG
GCAGTCGATGCGTTGCCCAATTTGAAATGCGCCGATGCGTTGTTGACGGATTCCTTCGGG
CGCCGCCGGTTTGACGTGGTGATCGGGAATCCCCCGTGGGGACGTCTGGCGGATGGTGAG
CTTCGCCGCCGCCTGAACCGCAGGTACTTACGGAAGCGCAATTTCTCGGAGAGCTTCTCG
TACTTCCTGTTGCGGGCCCGTGCGCTTGCCGTTCCTGGCGGAACCATCCGCTTTCTGCTG
CCGGAGGCGATCCTGAATATCCGCCGCCATGCGGAAATCAGAAGCGAACTGCTGAATGAG
TGTACCTGGCGCGGCATCGCGGAGTGCGGCCGGAAATTTTCCGGAGTCTTTACCGGTGCA
ATCACCCTTGATCTGCTCAATATTCCGCCTTCTCCCAATCACCGGATTGAGATTCGGCCG
GAGGCCGGACCGGAGTTTCAACTGCTGCAAACCAGCCTGAAACCTGAGAGCGGCCTGGTG
ATCCAAAGTGGCCCGCTGGAGAATTCGATCTGGGAGAAGGTGAGCCGGTATCCGCACCGG
ACTTTGAAAGACAGCGGGGCGGAATGGGCATTGGGAATCGTGACCGGAAACAACCGGAAG
TGGCTCCTGCCGGTCGGCAGCCGCGGCGGCGAGCCGATCGTCCGGGGAGTGGAGGTTCAA
CCGTACCGGCTGGCTCCGGCGCAATATGAAATTTTCTTCGATCCGAAAAAATTTCAGCAA
TGTGCGCCGGAACGCCTTTACCGGGTCCCGGAAAAACTGGTGTACCGCTTCATCTCCAGG
CGTCTGGTCTTCGCTCTGGACCGAAAGGGCGTCCTGACGCTCAACAGCGCCAACAATCTG
ATCGTTCCGCCGGCATTCTATCCGATGAAACTGATCGCCGTGCTGTTCAATTCCGGGCTT
TATCAACTGCTGTTCCGAAGCAGGTTCAATACGCACAAGGTACTGCGCAGCGACCTCGAG
CAACTGCCCCTGCCCGATTTCCCGGCGCCGGTCCGCGCTGAACTGTCAGGGCTGGCGGAC
CGGCTGTTGGCCGGAGATGCTTCCGCGATCTCCCGGGTCGATGTCGTGCTGGCTTCGGTG
CTGGGCCTGACGGAGGCGGAAAAGGTGCTGGTTACTGAACTGTGACAACTTTTCCTTTGG
TCTCCGGGGAACGAATCGCGACCGCGGCAAGCGGGCTCTCCACCTTGACTGATTTCAGGT
TCAGCTCGGCCTTGATGAAATAACGCCGTTCGCCGTTGGGGGAGACGACCAGGCTGTCGA
CAAAGGGCAGCTCCTTTTCGATCTGCACTTCATTGTTGGGCATCAGGTCCAGCGGGAAAC
GTCCGGTCTGTTTCGGATCGATTTCCATCCGGATCGGAATCCACATATTCGGATCCGGTC
CGTTCATCCCCGGGAACCACGGCTGACAGTAAACCTGCACATTGTATGGTTCGTTGACAT
ACCATTCCACCAGGCGAATCGGCTTGTTGTCGATATTTTTCAGGGCGAACATCAGTCTGC
CCCCTTCCCCGGTGATCAGCTCGCGTTTGCTGATCAGATTGAGGCTCAGCTTGTAGTCGG
CCAGCGGAGGATATTCCGGCAGTTCCGCAATTCCTTTGCCCCAGGGCTGTTCCGTGACTT
CCCGGACGCAGCCGGTTCCGAGCAGGGCGAGCATCAATGCAGCAGTGATGTATCCGGTTT
TCATTCTCTTTGCCTTTCTGTTCATGACATCGACTGAAGCCGGGTCAGGAGAGCAAGCCG
CTCCTCCGGCGTGGACGCATTTTTCATCTGGAGCATCAGCAGCCGCTGTTCCTCCTTTTT
AAACTGGCGGCGCAATTCGGCGGCCGACTCCTCAACGGCGGTCGGAATGTCCTTGCAGAC
GAATTCGCTGACCAATATGCGGCTGATCTCCGGCACGGGATGTTCGATCAGCAGTTCCGA
AAGCTCCGCCGGAACCTGCTCGAACTCTCCATTCAGCGCCAGGTTCACAGTCAGGTTGAC
CGCTCTGGCGATCGGATTGGAGTCCGGCAACTCTTCCGGCGGCACCAGTTCCGCGATCTG
CCGGGCCGCCGTTTCGGAGTTGACGGCCAATTCCAGCAAAGTCAGCAAGGCCGGAGAACA
GGGATCCTCCTGTTGAATTCCCGGCAAGGGCCGGTTCTCCGAACGGGGCCGGGGCGGGAT
GAATTCCCCGGTATTCGGTGTGTACGCCGGTTCCGCCGCCGGGCCGCCGCGGGAGAACTC
CTCGTTGCGCCGGGCCTTGCGGCTCACCTGCCGCAGCTCCGCATAGAGCGCGTCCTCGCT
GACGCCGAGGAGCATTGCGGCATCCCGCACGTACAGCTCCAGTTCCACCTGGTTGGTGAT
CCGGTTCAGATAACCGGCAACCTCGACGGCGGCGTGTCCCCGGCCGGCCGCCGAACCCAT
ATCATGGCGTTGCGGCAAGGAATCGCACAAAACCTTCAGCCACGATACCGAATCGTCCAG
CGCCTGCTGCAACGCAGCTGCTCCGCCGTGCGCGAAAAGTTCGTCAGGGTCCTTGCCGCC
GGGGATGCGGACCACCTTGATATCGAAAGACATCGGCAGCAGAATCTCCACATCGCGCAA
AATGGCTTTCTGGCCGGCGGAATCGGAATCCAGCGCCAGGTAAATCCGGTTGCAGTAGCG
GCTCAGAATCCGGGCCTGATTTTCGGTAAAGCTGGTTCCCTGCGGTGCCACCGCGCATTC
AATTCCGGCCCGGTGGAACGCGATGGAGTCGAGCTGCCCCTCGCAAATCACCGCCATATT
CCTGTCGCTCATCATTTTGCGCGCCAGCGGCAGCGCGTAGAGCAGATTGCCTTTTTTGAA
AATCGGGGTTTCCGGGGTGTTGATGTATTTGCCGCCGGCCAGCGGTTTTGCTTCAAGGGA
ACGGCAACTGAATCCGACCACCCTGCCCTGCTCGTTTTCGATCGCGAAGGTCAGGCGGCC
TTTGAAGTGGTCGAAGCAGCGGCCGGTCTCGGCCTTTTTCCGGATGATCCCGGAGGTGAC
CAGCTCTTCGTCGGTGAATCCAAGGCTGCGGCCGTAATCCAGACAGGCCGTCCACTCATC
GGGACAGGCTCCGATTTTAAACCGTTCCGCCACCTCCGGCGGAATGCCGCGCCGCCGCAG
ATACTCCGCCGCCGGTGAATTCGGATTGCGGACCAATACCTGATGGAAGAAAGTGGCAAA
CGCTTCATTGATCTGGTAGAGCCGTTCGCGCTCATTGGCGCGCCGTCTTCCCTCCCCCGG
ATCACCGCCGCCGGAATTTTCCGGGATCACCACGCCGACTCGCGAGGCAAGCATGTGCAG
CGCGTCGACGAAGCCGACATTTTCCTTGTCCATATAGAAGCGGAAAACATCGCCCCCCTT
GCCGCAGCCGAAGCAATGAAACGTCTGGCGGGAAGCATCCACGTGAAACGACGGAGTCTT
TTCCTGATGGAACGGGCACAACCCCTTGTAGGTGTTGGTTCCGGAGCGCTTGAGCTGTAC
AAAGGTTCCGATCAGCTCGACAATGTCGCACCGGGCGCGGATGTCCTCAATGATATCTTT
GGAGACGCCGAAATTCATTTTCCCCGCCATCCGCTCAGTTGAGCCGTTGCAGACGCGCCT
CGACTTCATCGCGCCGGGCGGCATATTCCGGCCGGTCCGAGATCAACCGCAGATAGTGGC
GATAGAAATTTTTCGCATTCATTTTGGAGTTGGTATAGCGTTCCATGAACGTCGCGGTGT
TGAATACGATTTCCGGATTGTTCGAGTCCCGGGAGCACGCCGCCAGAAACGCCCGTTTCG
CCGCCTCGTAATCACCGCGGGAAACATAATAGACTCCGAGCTGATTGTTCAGTGCCGGAT
TGTTCGCAAACTCCGGCAGCCGCTTCAACGCCATCAGGAAGGTCAGCGTCTGATTGGAGC
GCATCGCAACCGCCACATTGCAGAGCAGCACCAGCGTGTTGGTGTCGTTCTGCTTGAGCC
GCAGCGCTTTCAGCAGGGCATTCATCGCTTCGGCATATCGGGTCGGATCCGTGGAATAGA
GCCGCCCGAGCGTATATTGCGCGGAAAAGCTGTCAGGATTGCAGCCGACCGCCTTGGTGG
CGGAACTGACCGCCAGATCGCGCTCACCTGCCTTTTCGGCGGCAATGGCACGGAAAACCA
GAGAGGAGACATTTTCCGGAGCAAGCTCCGTCGCCTTCCGGGTATACTTCAACGCCCTTT
TCCAGTCGCCGCCGGTGGCGTATTCATTGGCCTTATTCAGGCAGCCTTCGACCGTATTGT
CTCCGCATCCGGCCGCAACGAACAGCGTCAGGAGCGCGATCGCCGCCGGGATCAACAGTT
TTGTCATTTTCATTTTCTCACCCTTCTTTCGCAGGTTCAGCGCGCCTTGCGGCGCGAACT
GACCGCAAGGCCGACCACATAGACCACGCCGGCCAGAACCACAATCATCGGACCGGCCGG
AAATTCATAGCGGGAACTGACCAGAAGACCCGCCGTAACGAACACCCAACTGAGAATCGA
GGACAGGATCATCATCGACCACAAATGCCGCGTGAAGCATCCCGCCGTAGCGGCCGGCAG
CGTCAGCAGCGCGATCACCAGAATAATGCCGACCACATCGATCAGCAGCACGATCGTCAG
CGCCGTCAGCGCCAGCAGCCCGAGATAGAAGATTTTCACCCGGATACCGCGCAGCTCGGC
GAATGTCGCGTCAAACGACATCGCCAGAATATTGTTGTAAAAGAGCACCGTCGGCGCCAG
AACGACCACATCCAGCACCATCGTCCGCCAGATTGCGGAGCGGTCCAGCAGCACGATATT
GCCGAACAGATATCCCTGCAGGTCGATCGCTCCCGGCGTGCGGGCGAGAAACAGCAGACC
GACCGACATGAAAAGCGCCCATACCACATTGATGATCGTATCCTCGCGCTCCTTCGCGCA
GAGATTGATCACCCCGACCAGCAGCGCCGCCGCCATCGCGCCGATCACCGCGCCGAGCAT
CGGCGTGAAACCGGTCCACATGCAGACCCGCTGCAAAAACAGCGCGACGCCGACGCCGCC
GAGGGCGGCATGGGCGCTGGCTCCGGCCAGCGAGGAGATCCGGCGCGTCACCACCATCGT
GCCGATCACGCCGAGCGACAGACTGGCCAGCGCGCCGACCAGCAGCGCATACCTCAGGAA
CATCCATTCCGGCTGCATCAATTCCCGGAGAAACGCGATCATTTCCGCCCCTCCCCGCAC
TCTTCCGGATGCTTGCAGCTGCAGAAGCAGGAGTGATCGTGCTGAATCAGGTTGACTTCG
TGGTGGTAAACCGCGTTGGCGGTCTCCGCGTTGAACGCACCCGCCTGATGCACCGTCAAC
TGCCGGTTTACGCAGATCACCAGGTCGATTTCCCGGTTTACGAAGCCGAGGTCATGCGAA
ACCGTCAGTACGGTCATACGCCGCCTCAGAATATTCAAGGTGGCATAGAACTGTTCTTCC
GCTCCGGGATCGATATTGGCCGTCGGCTCATCCAGCAGCAGGAGCTGCGGCTCGCAGGCA
AGCGCCCGGGCGATCAGAACCCGCTGCCGCTGGCCGCCGGAAAGCGCGGCGAAGCTGCGC
GGAGCCAGCGAAGCGATTCCCATCTCCTCAAGGGACGCCATCGCGGCCGCCCGGTCTGCG
GCGGTATACCATCCCCAGAACCCCCTGCGGATTCTCCCCTGCAGCACGACCTCCAACGCG
GTGATCGGGAAGGCCCCGTCCAGCTGGTGGTATTGCGGCATGTAACCGATTCGCAGCCGG
GCCGCAGCCGGCGATTCGCCGAAAATGCGGATGGTGCCGCGATCGGGAGTCAACAGACCG
AGCAGAAGCCGCAGCAGCGTGCTTTTGCCTCCGCCGTTCGGACCGACGATGCAGCCGGAC
TGGCCGCGCTTCACGGTCAGGTTGATCGAATCCAACACCGGATTGCCGGCGTCGTAGCCG
AACGTCAGTTCGCGGATTTCGATGATCGCGTCGCTGGTATGCATAAAATTCCGTTACCGT
CCTTTTTCTTCGGTGAAGCCGTTGACCAGCGCATCCGCCATTTTACGGAAATTGGCCGGC
AGGTCCGATGCGAGCGGATCCAGCTCCACCACCTTGCCGCCGACCGCGTCGGCCAGCGCC
TTCGCGCTGGCCGGGTTGAACTGCGGCTGAATGAAAATCACTTTGATCTTATCCGCCCGC
GCCCGCCGGATCACGTCGGCGAAATGGGCGGGAGTCACCTCGCGTCCTCCCTTTTCCACC
GCGACCTGCTTCAGACCGGTCATTGCGGAAAAATATCCGAAAGCGGGATGATACACGTAG
AACGCCCCTCCCTTGTGCGCTGTCAGCTTCTCCCGGATCTCCATTTCCAGTTCCGCTAGC
TGCGCTTTCAGCGCATCGGTATTCCTGCGGAACTCGGCGGCGTGCGCCGGTGCCGCTTCG
CTGAAAGCACGGCAGATATTCTCCGCAATGATGCGGTCGTTGGCCAACGAGAGCCAGATA
TGCGGATCCAGCCCGTCGTCACTGCAGCCGTCGTCATGGTGATAGTGGTCCGGATGGTCG
CCGGGGTGGTTGTGATCGGCTTCGTTCACGTGATCGTGATGGTGCGCGGGATCGGTGCAG
CCGGCGCCGTCAAACGGAATGCGCGGCACTCCCGCCGAGACATCGACGATCCTGACTTTG
CTGTGTTCAAATGGCCGCGTCAGGGCCTTTTCAAATACCATGCGGGTGGTCAGGAACAGC
GTCGCGGAAGCCACTCCTTTGATATCGCGCGGGGACGGGGAGTAATCGTGGGGACTTCTT
CCTTCAGGCAGAACCGACTTGACGCTAACCGCATCGCCGCCGATTCGGGCGGCCATGAAG
GCGATCGGCGGCAGACCGGTGTAAACGGACAGCTTTCCGGAAGCGGCATCCGTTCCGTCT
CCGGAATCACCGCAGCCGGCGACTCCCAGCAGCGTAAGGCACAAAGTGACTGCGAAAGCA
GACCAGGGAATCATCTTCATCGGCGCGCACCTCTTTCTGTATATATGGATACTCCTGATT
TTATAACATAATGGCATTACACTTCAAAGTCAAGCATTTTCCGGATGGAATTCATGGGCC
GGCTCCGGCTTTTTACCGTAATCGGTCGAATTTCTTTGAGGGTGTGCTTGAATTTTCCCT
GTTTGGGTGTATAGTTAAACTCTTGTACTCTATGCTCACGAAAAATAAACTAGGTGACTG
ATGAAGAAGATCTTTTTGACCGGGATCACCGGTCTGGTCGGCAGTGCGTTTGTGGTTGCG
CTGCTTCGCGAACGGGAAGACTACGAGATTGTATGCCTTGCCCGCAAATCTCCGGTGAAG
AGTGCCTTGCAGAGAACGCAGGAGATCATTCGCGACGAATGTAAATTCGACGGTTGCCCC
GAATTGGCCGACCGGATTCTGAAATCCGTGAAGGTGATCGAGGGAGATGTGGTCACCATG
GACCCCGAAGCGATGGCGAAAGACCCGTTGCTGCAGGGAACCGACATTGTGTTCCACTGC
GCCGCCGATGTGAATCTCGGCAAGGATCCGACCGGCAAGACTTTCAGGATCAACTACACC
GGCACCGAGAACATGGTGAAGCTGGCCCAACTGCTGAAGGTCAAGGAGTTTCACTACGTC
GGAACCGCCTATATCGCCGGCAAGCTGGTCGGCCGGGCGATCGAGGACAAACCGGTCGAC
AACGGTTTCAACAATCCCTACGAAGAGAGCAAGTACAAAGCTGAAATGCTGGTCCGCAAC
TCCGGCATTCCGTTTACGGTCTACCGTCCCGCCATCGTGACCGGACGCCGTTCCGACGGC
CGGATCCGCAAGCCGCTGGCCTTTTACCGCATTCTCGAATTTCTCGGCAAACTCAAGAGC
CATCAGTGTTCCAAGCATGGGCAGAATCCGGTCGACTGGGCGAATCTGCAGATCAATTTC
GCGACCGAACCTTCCGAGCATGTGTACTTTGTGCCGATCGACTATGTACAGGAGGCGATC
ACCGCGCTCTTTCAGCGCCCGGTCTGCAACCGCGCCTATCATATCACCGGCGACAGCCCG
GTTTCGACCCGCCAGATCGAAAACACCATCTGCAGCGTGCTTCGTCTCGACGGCGTGACC
GTCGACGGCGGCGAAGTCGCGCCGACCATGGACAACAAGCTGATGAGCCGTTTCCTCGGC
GACCTGTTCCCGTATTTCTCGTCGGACATCGTCTTTGACCAGTCCAATGTCCGCAATGAA
CTCGGTCCGCAGATTCTTGACTGGGAATACGGCACCAAGGGGCAGGAAACGCTGATCCGT
TCGTTCTACCTGGATTACTTCCCGAATGTCGAATGGCTCCAGACGCTGGCGAAAGCGCCG
ATCGAGCGCCAGCCGCGCCGATAGAAACCTCTTGAATCCGACAGCGGAATCTGCTTCAAA
GCCGGTTCCGCTTTTTTTATCAGATGATCATCGATTTTCATACTCATTATTACCCGGCTA
AAGTCGTCGGCAAAGCACTCGCCGCCGTCGAGGGGCGAATCGGCCATTACACTGACGGGA
GCCGGGCCGGGCTGCTTGCTTCCATGCGTGAAGCGAAGATCGATTATTCTCTCGCGCTGC
CGATCGCGACCCGCCCGGCCAACAGCCGCGGCATCAACACATGGGCGGCGGCGGAGCGGT
CGGAAAACATCGGACTGACCGGCTCGATCCATCCGGGGGACCCGCACCTGCCGGACACCC
TGAAGTATATTGCGGAACAGGGACTTCCGGGAATCAAGCTGCATCCCGAATACCAGCAGT
TCGACTTTGCGGATGAACGGCTCTATCCGGTCTGGGAACGCTGTGTTGAGTTGGATTTAT
TTGTAATCACACATGCCGGCTGCGACGTGATGTTCAAACCGCCGTGGCATTCCGATCCGG
CGCGGCTGGCGGCGTTTCACCGACGCTTTCCGGAGCTGAAGCTGATTCTGGCGCACCTCG
GCTCCATGGAAATGTGGGATGCTGTGGAGACGGAACTGGCGGGTTTGCCGGTCTATTTCG
ACCTTGCGCTGCTGACGCCGGACCGGCTTCCGCCGCAACGGCTGCTGGCGATCATCCGCA
AGCACGGCGCGGAGCGCATTCTTTTCGGAACCGACAGCCCGTGGAGTCCGCAGAAAGCAC
ATGTGGATTACATCCGCTCCCTGCCACTGAGCGAAGCGGAGCGTGAACTGATCTTTCACC
GGAATGCGGCGAAACTCCTGCATCTGTAATTATTCGCCGGATTCTTCTTCCTGCGGCGGA
GTATATTGCAGGATCACCTTGTCCACCCGGCGTTCCTCGACCGACTCGACCCGGATTGAG
ATGCCGGAAACAGGCAGCTCCACCGTCGCGCCGACCGTGGGAACCTCGTTCAGCATCCCG
AACACCAGCCCGCCGATCGTATCGTACTCCTCCTCGGGCAGCGCGAGATCGAGACGGCGC
GAAATTTCATCCAGCCGCATGGAGCCGTCGATGCGCCACTCCCCTTCCCCGAGCTGTTCG
ATTTCGATGTCCGCTTCGTCGTATTCGTCGTACAGACTGCCGACGATCTCTTCAAGCAGG
TCCTCGATGGTGACGAGGCCGGAGGTGCCGCCGAATTCATCCAGAATGATCGCCATTCCG
AACTTCTTGCTCTGCATATTGCGGAACAGGATATTGGCCCGCATCGTCTCCGGCGCCAGA
TAGACCGGCTTGAGCAACTTACGGATATCCGGCGCGCTGTTCCCCTGCACCTTGGCGGAA
AGATATTCCCGGAAATGAAGAAAGCCGATGATTTCGTCGATATCCTCGCGATAAACCGGC
ACGCGGGAAAAGCCGCAGCTCATCAACACCTTTTCGACCTCTTCCGGCGGAGCTTCGATA
TCCAGTGCCACCATTTCCGTACGGTGGGTCATCACCTCGGCAGCGGTGGTGTTGTTGAAT
TCAAACACATTCTCGATCATACGCTTTTCGTCGCTTTCGATCGCACCGTTTTCCTCACCG
ATATCGACCATCATGCGGATTTCCTCCTCGGTGACCTCCTGCGAATTGCCGAGCGTCACG
CCGAAGAGCCGCAATACGAAGTTCACCGAGGCATTCAGGAACCATACGAAAGGGGCGGTC
ACTCTGGCGATGAAGTCGATCGGGCCGGCGACATTCAGAGCCACCGCCTCCGCATAACGC
AGTCCGAGCTGCTTCGGGACCAGCTCGCCGAACACCAGCGAAATATAGGAGAGCAGAATG
GTGATCGCCACCATGATGACTCCGCCGAGAATCTTCTTGGAAAGGAACTGAAAACCCAAA
CCGTACAGCCAGCCGGTAACGGGTTCGGAAAACGTGTCCGCCGCGAAAGCGCTCGCCATG
AAACCGGCAAACGTGACTCCCACCTGAACCGTGGCCAGAAAACGGCCGGAATTTCCCACC
AGATCGGCCAGCCGGCGTCCGCGCCGTCCGCCTTCGGTCCCCAGCCGCCGGACCGTCGCC
GGCTTCAGAGAGATCAACGCGACTTCGGAGGAAGCGAAGAACGCATTCAGCAGAATCAGA
AACCCCAGAAAAAGCAACTGCAGCAGCAGTAAACTACCGTCTTCCAAAATAAATCCTTTT
TGTTCGAGTGAAATGCCGCCGCGCTGAAATGTGCGCGGTATTCCGGACAACATATTTTAT
AACATAGCGGCAAAAAAGACAAATTCAATTGAAATTCCTCAGAAAAACAGTTTGATTGCC
GTTATCACCACCAATATCTGGATGATGTTCTCAAACAGCTTCTGCGGCATTTTAGCCAGC
AGAAACACACCCAGGGCGCCGCCGATGAACAGGAACGGAATCATCAGAAGGTCGATCCGG
AACGCCTGCAGCGTAATCCGTCCCTCCCAGATGAAAATCGGCAGCTTGGTCCAGTTGATG
ATCAGGAAGAACCAGGCGCTGCACCCCATATAGACCGTCTTCGGCAGCCGCATCGCCAGA
AAGTAAAGGGCCGCGACCGGCCCGGCGGCATTCGCAATCTGGGTGGTGACGCCGAGCAGC
GTACCGCATCCGGCCGAAACCGCCAGGCCGGTCGGAATCTTCTCCTGCGGCAGGCGGCTG
CGGATGTAATTCAGAAGTGCCAGCACCAGCACAATCCCTCCGATGATCATGCGCATGATC
CGGTCGTTGTCTTCCGGAATCACATGCAGGATAAAAGAACCGATGGCCAATCCGGCCCAG
GCCCACGGCAGCAGCCGCAGCACGATCTTCCAGTCGGCATTCCGCCGGTAATAGGCCACG
GCGATCAGGTCGGCCATCGCCAGCATGATCAACTGAAGCCCGGTAGAGAGCCGCCCCTCG
AATGCCATGGTCAACAGCACCACCGGCAATACGCCGATTCCCGGGATCGCGGTTTTATTG
ATGCCGATCAGGATCGCGCTGATCATCAGCGTACCGATCTGCAACATCGTAAAATGATTC
AGAATATCAAACATAGTCGTCACATCGGGAAATACAGAAAAGGCGGCGAAATTTCCATTC
CACCGCCCCTTGCATTGCAAAACCGCCGCCTACAGGGATTTGCCTGTCAGCATCCGGTAC
GCTTCCAGATACTTATCGGAGGTTTTCTTCACCACATTGGCCGGAAGTTCCGGACCGGGA
GCGGTCTTGTTCCAGTCGAGCGTTTCGAGATAATCGCGGACGTACTGCTTGTCGAGACTG
ACCGGGCTGGTGCCGACCTGATACTGATCCGCAGGCCAGAACCGGCTCGAATCCGGAGTC
AAGACTTCGTCGACCAGAATGATCCTGCCGTCGATTTCACCGAATTCGAACTTGGTGTCC
GCTACGATGATGCCGCGTTTTTCCGCATAATCCCGCGCCGTGCTGTAGATTTTCAGCGAG
AGCTCGCGAAGAGCCGCCGCTTTATCCGCACCGATGATTCCGCCGACCTGCTCGAAAGAG
ATCGCCTCATCATGATCACCGATTTCAGCCTTGGTGGAGGGAGTGAACAGCGGCTCGTCG
AGCTTTGACGCCTGCTGATAGCCGGCGCGAAGCTTCAGGCCGGAGACCATACCGGTTTTC
TGATAATCCTTCCAGCCGCTGCCGACCAGATAGCCGCGCACGATGCACTCAACCGGAAGC
ACCTTCGCCTTACGGACAATCATCGAACGTCCCTGCAGATCCTTCACATACGCCGTCAGC
TCCGGACGGGAGGCGACATCGGCGGAAATCAGGTGGTTCGGAATATCACGCATCAGGTCG
AACCAGAAGAGCGAAATCTGCGTCAGCACCTCGCCCTTGCGGGGCACACCGTTCGGCATC
ACCACATCGAACGCGCTGAGCCGGTCGGTGGCCACAAAGAGCAGCGCATCACCGAGATCG
TAGACGTCGCGCACCTTGCCGCGATTGATCAGCTTGAGTCCCGGAATTTCCGTCTGGATC
AACGCGCCATTGGCATCGTACTGCATGATGATTATCCTCTCAAATTCGGATTCAGCCTTT
GATTTCGCCGATCTGAACGCGGGTCAGGCTCTGGCGGTGGCCGTGGGTGCGGCGATAGCC
CTTGCGGCGCTTCATCTTGAAAGCGATGACCTTCTTGCCGCGGAACTGATCCTTGACTTC
GGCTTCGACGGTCGCGCCCGCCAGAACCGGGGCGCCGTAGTTCAGCTTGCCGCCTTCTTC
ACCGATCGCGAGAACCTCATCGAAGGTGACCTTGCCGCCGACTTCGGTATCGAGCTTTTC
GATTTCGACCAGATCGCCGGTCTTCACTTTGTACTGTTTGCCGCCGGTTTTGATGATAGC
ATACATTCTTTTTCTTGCTCCTTACGGGTTATTATGAACTGACATCCAGTTAATTCGCAC
ATATCCTGATAATATATACCATTTTCAGCGGTTTGCAAGCAAAATCCGCCGCAGATTTTT
GATTAACTTCAGCATATAGACGGTTCTGGCGATGAGCGGCGACTGTCCGTAACGCAGTTT
CACGGTCAGTTCGTCTTTCAGGCACGGCACGATATTGCGGTCGGAGAGCCCCCCTTCCCG
GTAGAACGCGACAAGCTCGGGCACGTACAGCGGCTTCAGGCCGTGATGGTTGATCGCGCG
GTACATGAAGTCGTAATCCCCCAGGAAGCGCAACGAAATATCGTAGGCGCCGATCCGGTC
GTAGATGCGCTTCGGCACGAACATCGACGGATGGGGCGCGAACGCCCCGCGTTTCAGGTT
GTGCGGCCGGAAGCCTTTCACACGCCCCAGGAACTCATACTGCACATCACCCCAGAAAAT
CGTATCATCGAGCGAATGCCCCGCGAACGACTTCGCCACCAGTTCCAGCGCGCCCGGCAG
ATAACGGTCGCCGGAATTGATCATGCCGACCACATCGCCGGTCGCCCGGGCGATTCCCTT
GTTCATCGCGTCGTACAGGCTCCGGTCCGGTTCGCTGACGAACTGCGCGATCCGGTCCCC
GAAGGAACGGACCACGTCGACGGTGCCGTCGGTGGAGGCGCCGTCGATCACGATATATTC
CAGCTCCGGGTAATTCTGGTCCAGCACGGAGCGGATCGTTTCGGCTATGTGCTCCACATT
GTTGCGGACCACGGTCACTACTGAAATTTTCATCGCAAATCCCAAATGATTACCAACTAA
AACGACAGGGTGCAACATTACAGCCATCCGGTGTTTTTTTCAACGGAAATTCCGGGATTT
TTACAGATAATCCCGAAGATTCTTGACTTTTCGGTGATTTGATGTAGGTTACTGATGGAA
ACGGGAGATTGCGCTCCCTGCTTAACATAAGGAGAAAAAATCATGAAGAAATTCACCACT
CTCGGCCTGGCGGGCCTGATGCTGTTCGGCGGAACCGCGCTTTTCGCCGGCGACAATGTC
GAGGAAAACATGGCCAGCACCCCGGAACTGCTGAAGCGGTGGGGCTCGTCGCAGTTCGCC
ACGCTGCTGCCGACAGGCGGCCCCAAGGGAAAACCGGCCATTCGCATTGCCAGCGGCGCT
TCCGACGCCAACCGCCAGATCCAGTACAAGCTCGATCTCGACAAAGTGCGGGGAAAGGTC
ATTGAGCTTTCCGCCGATGTCAAAGCTGAAAATGTGAGTCAGCCCCCCAAGCATTACCTC
GGCGTCAAGATGATGATCGTGATCACCAAAGCGGACGGCACCAGGCAGTACGTTGATATT
ACGACCGGGAAATCCGGTTCTTACGACTGGCGGGAATGCAAAGTCAAAGCCGCGATCCCG
ACAAATGCCAAAGAGGTTGCGATCAGCCTCGGATTGCAGTCTGCAATGGGAGCGGTCTAT
TTCTCCGATATTGATGTCGAGATTGATGACTGATTCTGATTTGCGAAAAAAGGACCGGTT
CCGCATGGGAAACCGGTCCTTTTTTATGGATGCTTCCTACTTTTCCATGCAGGCCAGAGC
GGCTCGCCCCGCCATGCCGATTTCAACGCCGCAGGCCAGCGCCGCACTGCTGGCGGCGAC
CACTTTGGCTTCGAGCATATCGGAAAAACTTTTAACGCCGGTCACGATCGCGAAACGGTC
GCCGAGTTTATCGGCGGGAGCCAGCGAGAAGTAGCCGCATCCCAGATTGCCCTGTTCGCC
CTGAATCAGCAGCATCACGGCGTGCCGGGTGTGAAGTTCGACTCCGGAATAGAGCCTGCC
GTCGATTTCAAGTTCGCGGGTCATGAATTACTCTCCTGATTCAAATTTGTATTTCTCGCC
GTAGCCGTAATGCTCCACCACATAATCGACATCTTTGTCGCCGCGCCCGGAGCAGGTGGC
AAGGATCGCGCCGTACGGATGGGTCTTGGCCCATTTCATCGCATACGCGATCGCGTGCGA
ACTTTCCAGCGCCGGAATGATTCCCTCATAACGGGAGAGCTTGAAAAAGGCGTCCACCGC
CTCTTCGTCGGTCGCCGTCACATAGTTGACGCGGCCGCAATCCTTCCAGAACGCATGTTC
AGGGCCGACCGACGGATAGTCGAGACCGGAGGCGATCGAATACACCGGAGCCGGTCCGCC
TTCCTGATCCTTCAGCATATAGCTGTCGAAGCCGTGCATTGAGCCCGGCGTTCCGTAGGT
CAGCGTTGCCGCGTGATCGCCGAGATTCGAGCTCTTCCCCAGCGGTTCCACGCCGTACAG
GTCGACCGGATCGTTCAGAAACGCGGCGAAGGAGCCGGCGGAATTGGAGCCGCCGCCGAC
ACAGGCGCAGACCGCATCCGGCAACTGGCCCGTCATCGCCTTGAACTGCTCGCGGGACTC
CTCGCCGATGCAGAACTGGAAATCCCGCACCATCAGCGGGAACGGATGCGGGCCGAGCGC
CGAGCCGATGCAGTAGATGGAATCCTTGTAATTGCGCGCATAGGATTCAAAAGCCGAGTC
GACCGCCTCCTTCAGGGTTTTGAGGCCGAAGGAGACCGGCACCACCTTGGCGCCCAGGAT
TTTCATGCGGGTCACATTGGGAGCCTGCTTGGCAATGTCGACTTCGCCCATGTGAATTTC
ACATTCCAGCCCGAAATAGGCGGCGGCGGTTGCGAGCGCGACGCCGTGCTGCCCTGCCCC
GGTTTCGGCGATCAGCCGCTTCTTGCCCATGAATTTGGCCAGCAACCCCTCCCCCATGCA
GTGGTTGAGCTTATGAGCACCGGTATGGTTCAGATCCTCGCGCTTCAGGTAAATCTGGCA
GTTGCCGATCAGGCGAGAGAGCCGGTCGCAGTGATAGACCGGAGTCGGCCGCCCCTGAAA
CTCGCGCCGGATACGCCGCAGTTCATTGATGAAATAAGCGGAGTGGCAGATGGACTGATA
GGCGTTGCTGATCTCCTCGAATGCCGCCAGCAACTCCGGCGGCAGATGCGCACCGCCATA
GGGACCGAAATGACCGTCGGGAGTCGGGTAATCGCGAAAATACCGGGAGAAATCCATGAT
GCAGCAATCCTTAACTGTAAATTTTATTTAACTATGGTAAAGAGGTATAATAGTACAAAG
AAAATAGCACAGCCGGGGAGCTTTTTCAAGTTTTTCTCCGGTGAATTGACCGGCTGGCCT
GAACTTTTCCGGGCGTCGGAGCCGCGTCGTTTTTCCGGAAAGCGAAAATAATTCAAAAAA
ATGTGTGTTTTGAGGGTAGCCGAGCTTGCATTTCCGGAATACAGCGGTTATCTTATATGA
CATAACGACAAAATGGTGGTTGTAGCTCAGTTGGTTAGAGCGCCTGGTTGTGGCCCAGGA
GGTCGCCGGTTCAAGTCCGGTCTACCACCCCATTTTTTATCCAGCCTCAATATAACTCCT
GCTGAATCAGAGATTTCCGGTAAATTTCATTTGCAATTGACAGTTGCCGTGGTATATTTT
ATAATCACCTACGCAATAAACAACCATATATTCAGGAGATTTGATCATGGCAGTTTATAA
TTTTGCAGCCGGTCCGGCTATGTTGCCCAAGAAAGTCATGGAACGCGCGCAGGCCGAATT
CACCAACTATCAGAATTGCGGCAGCGGCATCATGGAGCTCTCCCACCGCGGCAAGCTCTT
CCAGCCGGTCATCGACCGCGCCGAAGCGAATATCCGCGAACTCCTGAATATCTCCGATGA
CTACGCGGTGCTCTTCATTCAGGGCGGTGCGAGCATGCAGTTCTGCATGTTGGCGATGAA
CCTGCTCAACGGCGGCACCGCCGACTATGTCGACACCGGCGTCTGGAGCAACAAGGCGGC
CAAGGAAGCCAAACTTTTCGGCAACGTCAACATCGTCGCTTCCAGCCGTGAAGCCAAATA
CGACCACATCCCGGCCGCCGACACCTGGAAGCGCACCGCCGATGCCGCTTACATGCACAT
CACCAGCAACAACACCGTCGCCGGCAGCCAGTATCAGGTGATGCCGACTCCGACTCCGGG
AGTGCCGATGATTGCCGACATGTCCAGCGACATCATGTCCCGCGTCTTCAATGTGAACGA
CTTCGGCATGTTTTACGCCGGCGCCCAGAAGAACCTCGGTCCCAGCGGCGTGGCCCTCGT
GGTGATCCGCAAGGACCTTGCGGCCCGCACCGTCGAGGAAAAGGTGCCGACCATGCTCCG
TTACAGCACTTATATCGAAAACGGTTCGATGTTCAACACTCCGCCGACCTTCGCGATCTA
TATGCTCGCGCTCGTCACCGACTGGCTCAAGGAGCTCGGCGGCGTCGCGGCGATCGAAAA
GATCAACAATGAAAAGGCGAAGTATCTCTACGACTTCCTCGACACCTCCGACTTCTACAA
GACTCCGGTCGCGAAGGCGGACCGTTCCCGCATGAACGTGGTCTTCCGCACTCCGTCGGA
AGAGCTCGACGCCGCTTTCGTCGCGGAGGCGAAAAAGAACGGCCTGACCGACCTCAAGGG
GCACCGTCTGGTCGGCGGCTGCCGCGCCAGCATCTACAACGCGATGCCGATGGAAGGCGT
GCAGGCCCTGGTCGAATTCATGAAGAAGTTCGAGCTGGCCAACAAGTAATCCCATCCGAA
TACACGATATGGCCGAACCGGATACCAAAGCCGGTTCGGCCTTTTTAATCCACAAGGGGA
ATCTATGCTGATTGCAATTCAACTGCTCGCCGGAATCGCCCTGCTCTATTACGGCGCGGA
ATGGCTGGTCAAGGGAGGCGTCGGAATCGCCGCCCGCCTCGGCATTCCGCCGTTGATCAT
CGGCCTGACGCTGGTCTCATTCGCGACCAGTGCGCCGGAACTGGTGGTCAGCGTCAAGGC
GGCGCTGGCCGGCTCCGGGGATATTTCGATCGGGAATGTAGTCGGCTCCAATATCTGCAA
CGTCGGGCTGATTCTCGGACTTTCCGCGCTGATCACGCCGCTGGCGGTGGAAAAGCAGTT
GCTGAAATTCGACGTGCCGGTATTGATTGCGGTTTCGCTGCTGCTTTCCGGCCTCGGCAT
CGCCACCGGCGGCATCGGCCGGATTGCGGGGGCGGTCTTTTTCCTGCTGCTGATCGGCTA
CGTTCTCTGCAATGTGCGCACCGCGCTCAAAGGCGGCGGCGCGCCTGACGATGAAGTGGC
CGATGAGGTCAGAGAAAACCGCAATATGAAGCTGCCGACGGCATTTGCACTGGTTTCGGT
CGGTCTTGCCGCGCTGGTCGGCGGTGCGCATCTGCTGGTGGAAGGCGCGGTCGCCATCGG
CGATGCACTCGGCGTCAGCAAGGCGGTGATCGGACTGACGGTGGTGGCAATCGGTACGAG
CTTGCCGGAACTGGCGACTTCGGTGGTCGCGGCGATTCGCCATCAGGACGACATCGCGAT
CGGCAACGTGGTCGGCTCGAACATCTTCAACATCCTGTGCATCATGGGGATCGCGCCGCT
GATCCGCCCGGTTCAGGCGAGCGGCATCACGTGGATCGACTGGAGTCTGATGCTGTTTTA
CACCATCCTGCTCTATCCGATGGTGCGCAGCGGCAGCCGGATCAACCGTTGGGAGGGCGG
AGGGCTGCTCGCGGTCTTCGTCGGTTATATGGCCTGGCTCGTCATCAATGCGGCAGAATA
AAAACACCGAACACCGCTGAATCGGTCAGCGGCAGTTGGATTTGCCGGTGATGGAACTTG
CGGTCAGCTTCAGGATGGCGGTACGTTCGAGCATCGGTGCCGGATAATCGAAATGCCCGG
CCGCGCCGTAGTGGTTCATGATCAGATCAAGTGCGGCTGCTTTCTCCGCCGGAACCGTGA
GTTCTGAAATTTCGCCGTCGGCGATTACGCTGGCGTAGTGCATGGTCGAGCGGCAGGCCG
GTTCCGCCAGCACAACATCCGCCCGACTCACGACCGAAAACGAGGCGGCGGGATTCGCCC
GCAACGCCTCAATCTTGCGCCCTTCCGGGGCGCAGTGAAAGAAAAATGCCAGCCGCTTCT
CTTCCTGCTGAAAGCCGAAAGAGAGCGGCACCACGGCCGGACGGCCGTGGTCCAGAAAGG
CGAGATCGCCGAATGAAGCATCCTTCAGAATCTCCAATATCTGCTGAAATTCCAGCTGAC
GTTCCATCCGGCGCATCTTTTATTTTCCTCAGTAGGAGTTGCTCATGTCGACGATGGCGG
CCTTGGCCTCTTTTTTCACGAACTTCGAGTTTTTGATCAGTTCCTGCAGCATCGCGTCGT
ATTTGGCGGTATCCATCGGGATCGCCACATCCTCGTGCTTCAGCCCGGAGTAAAGCATCG
CGTTGCCGAATTCGACCGAACGGATTCCCTCTTCGCCATCCGCAACCAGCTTGGCTTTCG
GATCGAGCACCGCCTTCACAAAGGCCGCAACGACGTTCTGGTGCTGGTTGCCGGAGTCCT
TCTTGTAGGGCACCTCGATATCCCAGGTGGTCATCGACGGGAAAGATTCCGGAGTGGTAC
GGCAGAAGTGGTTCACATCCTCCTCGGTGCGGCGGAATCTGATCACTCCGTCCTCAAAGA
CCATGCGGCCGCGGGTACCCATGATTTCAAGGCGGTTGGTGCCGGGAAATTCGCCGGTGG
AGGTGATGAAGTTGCCGGTGGAGCCGTCCGCGAATTCGCAGTAGGTGTTCACATCGTCCT
CGACTTCGATATCGTGGTACTTGCCGATGGAGACCGAGCTGCGCACCTTGACCGGCAAAC
CGAAGAACCACTGGAAGAGGTCAAGGTGGTGCGGGCACTGGTTCAGCAGCACGCCGCCGC
CCTCCCCCGCCCAGGTGGCGCGCCAGGTGCCGCTGTCGTAGTAGCTCTGCGAACGGAACC
AGTCGGTCACGATCCAGTTGACCCGGACGATCTTGCCGAATTCACCGCCTTCGATCAGCT
TCTTGATCTTTTTGTGCGCTTCATTGGTGCGCTGCTGGAACACGAGGCCGAAGCGCAGCT
CCGGGTGCTTCGCGTGGGCGTCGATCATCTTCTGCGCGTCGCTCTTGGTCACCGCAATCG
GCTTTTCGCACAGCACATGCACGCCGTTTTCAAACGCCTGAATGGTGATCGGAGTGTGCG
AGTAGTGCGGCACTGCGATAATCACCATATCGACCGCTTTCGCCGCAAAAAGCTCATCCG
TCGAATAATAGGCCTTGCAGCCGGCTTCGGCGGCCTTGGCGTCCGCCTTGGCCTTGTCGA
TGTCGCAGATTGCCACGAGTTCAGCTTCCGGGATGTTCTTCACGAATCCGATGTGTCCGC
TCCCCATATTGCCGACGCCGATAATACCGACTTTTACCTTGTCCATGTGGATGAACTCCT
TGTGATTTCAGTTATGAAACGATTTCAAAACAATGATAAATTAACAGAACGACTATAATC
TACAACAAAACGGCCGGGTTTGCAAGCCGGTTCACTCGATTTTTGATGATTGAGGTGCTA
TAGTAAGAAAATGAATTTCATCAAATGAGGGGGATGCAATATGTCCTGGTTGGAAGAACT
CGCCGCCGACGCCGCGGCGCTGAAATCGGCCGGAAGGCTCCGGGTGCTGCGCGAAATCGC
GCCGGAACCGCACGGGCGGGCGGTCTATCACGGCAGACGCTACTGCAATTTTTCCGGCAA
CGACTATATGGGTATTTCCGGCGACGCGGAGTTGCGCCGGAAATTTTACGAACAGTACGC
CGCCGACCTTTCGACGCCCGAACTGGCGCAGTCGAGCGCTTCCAGCCGATTGCTGACCGG
CAACACGCCCGCCTACAACCGGCTGGAGCGGACTCTGAGTGAGCTTTACAACGGCCGTTC
GGCGCTGGTGTTCAACAGCGGCTACCACACCAACATCGGCGTGCTGCCCGCATTGGCCCG
GAGCGGCGACCTGATCCTGTCGGACAAGCTCAACCACGCCAGCATCATCGACGGCCTGAA
ACTGGCCGACGCCGAATTCCGCCGCTACCCTCATCTCGACCTGGAGCAGTTGGAAAAACA
GCTCGCCGCGAAGCGCGCCGCCTACCGGCAGGTCTTTATCGTGACCGAGTCGGTGTTCAG
CATGGACGGCGACCTCGCCGATCTGCGCAAACTCGTGGAACTCAAGGAAAAATATGACGC
CGTGCTGGTGGTCGACGAGGCCCACTCGGTCGGAGTGCGCGGCCCGCGGGGAACCGGGCT
GGCCGCCGAGCTCGGCGTGGCCGGCAAGGTGGATGTACTGATCGGCACTTTCGGCAAGGC
GTTCGGTTCGACCGGGGCCTACGCAATCATGGAGCCGGAGGTGCGCGAATATCTGGTCAA
TCACATGCGCAGTCTGATCTTCACGACCGGGCTGCCCCCGGTGGTGCTGAACTGGAGCGA
CTTCGTGCTGCGCCATGCGGCAGAGATGGATGCCGAACGCGCCAAACTCAAACGCATGAG
CGACCGGCTGCGGGCGATTTTCACTGCCGCCGGAGTGAAAAAGGACGGCGATTCGCAGAT
TGTCCCCTTCATGGTCGGAGAAGACCGCGATGCCGAATTGATGGCGGAAAAATTCCAGGA
CAACGGTTTTCTGGTCTTTCCGATCCGTCCGCCGACGGTTCCGGCCCACACCTCGCGGCT
GCGCTTTTCGCTGACCGCCGCGCTGGATGAAAGCGATATCGAAGCAGTGGGGAAGCTCCT
GTGAACGCGGCATTCATCCGACAGAACCACACTCCCGTGCTTGAACTTTTTTTCAACGGC
TGGAGCATGGACGACTGTGTCGCGCACGCCCTCGCCGGTGCCGATGACCTGCTGGCGGTC
TGGGATTACACCAGCTTCGATCTCGACCTGTTGCCGCTGCTGGCCGGTTACCGGGAAATC
CGCCTGACCGCATGGTCGCTCGGCGTCTGGTCCGCCGCGAAATATTTTGAAAACAAGGAG
GTTGCATTTGCCGACGCGGTCGCGGTCAACGGCACGCTTCAGCCGGTCAGCGCCGAATAC
GGCATCGCCCCGGACATCTTCGCCGGAACCGCCGCCAACTGGCTTGAAGAACGCGCCCGG
GAGCGGTTCAACCTGCGGCTGGCGGGGGGGCGCGCCGAACTGGCCGCGTTTCCCGGTTCC
GGCCGTTCCGCCGAGTCGCAGCAGAACGAACTCAACTCATTGCTGCACAATATCATGGAG
TCGCTCATTCCAGCCAATTTGTTCCGGCTGGCGGTGATCGGAAGCCGGGACCGGATCTTT
TCTCCCGCCGCCCAGCGCGCCGCATGGCAGATGACCGAAAGCCGGATCGTTGAAATCGAT
TCGCCCCATTATCCTTTTGCCCTTTATCCCGAGGTGGCCGAACTTGGAAAACTTGGATAA
GAATCTGGTCCGCAGCCGTTTCCGCCGCAGCGTGGAAAGCTATGACCACGCGGCGGAGGT
CCAGCGCCTGATGGCGGAGGAGCTGCTGGAATTGTTCCGGCTCGCGACCGGCGAACGCGA
CTTTCCCCGTATCCTCGAACTCGGATGCGGCTCCGGCATTCTGACTGACCGGATCGAACA
GAGCTTCGACTACGGCAAACTCTATTTGCTCGATCTTGTGGAGGAGTGGAGCCGCTTTCA
CCGCAACCGGGAGCGGGCGGAGTTCATCGCCGGGGATGTGGAGCGAATCCCCCTGCCCGG
CTCGCTGGACCTGATCCTCTCCAACGCCGTGATCCAGTGGATGAGCGACCTGCCCGCGCT
GCTGAAAAAGCTGGCAGGAGCACTGAATCCCGGCGGGTTGCTGGCGGTCACCACCTTCGG
GCCGGAGAATCTTTATGAGATCGCCGACCTGACCGGCAGCGGACTGCGTTACCTCGACCC
CGGCCGTCTTCAGCAACTGTTCAGCCGTGAGTTCGACCTGATCGGCTTCCGGCAGGAGCT
GCTCAAGCCGCGCTTCGATACTCCGCTGGCGGTGCTGAAACACCTGAAGGCGACCGGGGT
GACCGCGACCGGCGGTCCGCTGCGCTGGACCCGGAAGCGGCTCGAAGAATTTTCCGCCGG
TTACCGCCGGTTTCAACTCGGGGACGGCAAGTTCCCGCTCACCTATCATCCCATTACCCT
GATTGCCAGAAAGAAGGCCTGAATTATGAATGTTTACTTCGTCAGCGGCATCGACACCGA
CATCGGCAAAACCGTCGCGGTCGGCATGATGGCCCGTTATCTGCACCGGCGCGGCAGGCG
CGTGATCACTGTGAAACTGATCCAGACCGGCAATGTCGGTTTTTCCGAGGACCTCGACAG
GCATCGCGCGATGATGGGCGTCGGGCGTTTCCCGGAAGACGAAGCCGGTTTGACCGCTCC
GGCGATCTTCAGCTTTCCCGCCTCCCCCCATTTCGCGGCGGCGCGGGAACACCGCACCGT
CGACCTCGACGCAATCCGCGCCGCGGTGGAGAAGGTTTCGGCGAATTACGATGTCGTGCT
GCTCGAAGGCGCGGGCGGCCTCGCGGTGCCGCTGACCGAAGATCTCCTGACGGTGGATTT
CGCGGCGGAGCGGCGGTATCCGCTGATTCTGGTCACCTCCGGCCGTCTCGGCAGTTTGAA
CCACACCATCATGTCGATCGAAATGGCGGTTCGGCGGGGCATGAAGCTCGCGGGCGTCGT
CTATAACTGGAGCGCCGGGGCCGACCCGGAAATCTCCGCCGACTCCCGGCGGATGATCCT
GAAATATCTGAACAAATATCAACAGCCGGAAATCCTCGTGGAGCTGGGCAAGGTCGCGGA
GCCTTATCCGGACACCGATTTCGGCCCGATCTTCGGAGAACGCTGACCTATGGATACGAC
ACAGCTTCTGGAATTCGACCGCAAACACCTGTGGCACCCCTACGCCTCGATGACCGAGCC
GCCGCCGGTGAACTTCGCGGTTTCCGCCTCCGGCACGAAAATCAGACTGGCCGACGGCAG
CGAGCTTCTGGACGGGGTTTCGAGCTGGTGGTGCATGTGCCACGGACATAACCACCCGAA
GATCGTCGCGGCGATCCGGGAACAGGCCGCGAAACTGTCGCAGGTGATGTTCGCCGGTTT
CACCCATGAACCGGCGATCCGGCTGGCGCAGCTGCTCGTGGAATCGGCTCCGGCCGGACT
GACGCGGGTGTTTTACGCCGATTCCGGTTCGGTGGCCGTCGAATGCGCGGCCAAGATGGC
GCTCCAGTACCAGCTGGCGGCGGGGCGCGGTTCGCGGCGGCTGCTCGGCACGGTCCGGGG
CGGCTATCACGGCGACACCGCCGGAGCGATGGCGCTTTCCGACCCGGACGGGATGCACCA
CATGTTTTCCGGCATTCTGTCGAAACACCACTTTGCTCCGCAGCCCGCCACGCCGTTCGG
CGCCGACTGGAATCCGGACGATTTCGCCCCGATGGAAGCCATGCTCGACCGGTATGAAAA
CGAAATCGCGGCGGTGATCCTCGAACCGGTCTTTCAGGGTGCCAGCGCGATGCGCTTCTA
TCACCCGCGGTACCTGGCCGAACTGCGCCGTGCCTGTTCCGAGCGCGACATCCTGCTGAT
TTTCGACGAGGTCGCGACCGGCTTCGGGCGGCTGGGGGAATTTTTCGCCGCCGAATACGC
GAAAGTCTCCCCGGACCTGATGTGCGTCGGCAAAGGGCTGACCGGCGGCGCGATCGGATT
GGCCGCGCTGCTGGCGAGCGACAAGGTCGCGGAGACGATTTCGGCGGTTCCCCCCGGCAA
GTTCATGCACGGGCCGACCTTCATGGCCAACCCGCTCGCCTGCGCCGCAGGTTGCGCGTC
GCTCGAACTCTTCAGCGAATACGACTGGCGCGGCAACGTCAAGGCGATCGAGCGGCAGCT
CCGCTCGGAGCTTGAGGAACTGCGCAACCTTCCCAATGTAAAGGATGTCCGCACGCTCGG
AGCCGTCGGAGTGGCGGAACTTGCTTCCACCCCCTCCCCCGAAACCGTCCAGCGGATCGT
GCGCGAAACCGGCGTCTGGCTGCGCCCCTTCGGACCGTGGCTCTACACGATGCCTCCCTT
TGTGGCCTCCCCGGAAGAGCTGACCCGCATCACCCGGGCCATGCGCGCAATCGCCTTGGC
CTGATCTATCGAATTATAAGGAACGAAATCATGTTTGAATCGCTTGACGTACCCGTATTC
TGTGATGCCGACGTCGTAATCGCCGGAGCGGGGCCGGCCGGAATCGGAGCGGCAATCGCT
TCCGCCATGCAGGGGAGGAAAACCGTCCTTCTGGAGCAGACCGGTTCCGCGGGCGGCATG
AGCACCAACTCCCTGATTCCGATCATTCTTCACCAGGGGGACGGCAAACGGGTCGTCGTC
GGCAATATCTGCCACTCCATCGTCCGGGATGCGTGCGCCGAAATGGGCATTCATGAAGTG
CATCCCCTCTGGCAGCCGGTCGATACCGAAGCTTTGAAGCGGGTCTGCGACCGGCGGCTT
CTGGAGGCCGGGGTCAAGGTGTTTTACATGATCCGCATCGCGGATGCGATCCGCCGCGGC
AACCGGATTGAGGCCTTGCTGGTCGCGACTTCCTCCGGCCTGCAGAAAGTCACCGGCCGG
GTTTTCGTCGACTGCACCGGGGACGGTTCCGTTGCGGCATTTGCCGGAGTCCCTTTCGAC
AAGGGCGACGGCGACGGCAATACGATGAGCCCCACCCTCTGCGCGCAGTACACCAATGTC
GATATGGCGCGTTACCGGGAAGCGAAAGCCCGGGGGCGTTCCGACCGCGCCATCTGGATG
GAAATGGCGGAAAAGGGCGTTTCTCCGGTGGCGGAATTCCATTTTCCCGGCTTCTGGGAG
TACAGTGAAAAGAGCGGGCGCGCCAACGTCGGCCATCTTTACGGCACGGATACGCTCGAC
GACGAACAGCTGACCCGTGCCTACATCGAGGGCCGGAAACTCGCGCTGGTCTACCATAAC
TTCTACCGGGAACACGTACCCGGCTTTGAAAACTCAGAACTCTCCCAGACCGCGGCGCTG
ATGGGCGTGCGCGAAAGCCGCCGGGTCCGGGGCGACTACCAGTTGAGCGGGGAGGACTAT
CGCCGCCGCGCCTCTTTCCCGGACGAGATCGGCCGCTTCAACTATCCGATCGACATCCAC
TCCTCGGGCGACGTCGCCCGGCAGAAGGAGGTGGAAAAAGAACTGGCCGCAACCATGTAC
AAATGGGGTGAAAACTATGGGGTTCCCTACCGTGCGCTGGTCGCGCAGGAGGTGGAAAAC
CTGCTGGTCGGGGGACGCTGCATCAGTTGCGACCGGGAAGCGCAATCCTCGATCCGGGTG
ATTCCCGGCTGTTTCCTGACCGGACAGGCGGCGGGAGCCGCCGCGGCCATGAGCGCCGCG
GGCAACGGAGCCGTCCGGTCGGTCGATGTGGAAAAGCTGCGCGCTTTCCTGCGTGACGAA
CTCGAAGTATATCTGCCGTAACAATGCTGCTCCATATTCAGGTCCCCGGTTTATTGTTCC
GATAAGCCGGGGACCGTCGCGTGAAAACGGACGCCTTGTACATACAAGTTTGGCCTGAAC
TTGCAATTTTCCGATAAAAAAACCGTCTTTCTATTGCCTTTTGCGAGAAAATTCACTATA
ATTGACGGTAAATACAGGAGTGCAACTTTCAGATGTCTACACAGGTCCGTTACAAGGAAA
TCTACCGCGCTTTGATGCGCGACATCGCCGAAGGGGTTTTCTCCGGCGGCGAAAAGCTGC
CGACCGAACAGGCGCTGGCCGAACGCTTCGGCGTAACCCGCCAGACCCTGCTCAAGGCGC
TCAACATCATGAAACTTGAAGGGACGCTCCGCTCCGAACAGGGTCGGGGGACGTTCGTAA
ACGCTCCGGCCGCGCCGCGGCCGGCTTCCGGGCTGCGGCAACTCGTCTACATTGCATCGA
ACCTTCAGGAATCCCTGGCCCACCGGGCGCTGGTCGGAGTGGAAAGCGCCGCGCACAGGC
ACGGTTTTTCCCTTGTCACGTGCAATACCCGCAACGATGCGGAGCGCGAAGCCGAATACC
TGCGCCGTGCCCGTTCCGGCGGGGCAGCCGGCATTATCCTGATTCCCTATTTCCAGCGCA
ACCGGGAACTGGCGCTGCGGATCGCCGCCGAACTGCCGCTGGTCTGCCTGGACAACAGTT
TCGCCACCGACGCAATACCGCTGGTGGCCTCCGACAACTTCCGGGCCTCCTATGAGGCGG
TGCGGCACCTGATCGGACTCGGCCACCGCCGGATCGGCTTCCTGCTGACCACGCTGGAGG
CGGCGCGGGAGGTGGATTCCGTCCGCAACCGTTTTGAAGGCTACCGGCAGGCGCTGGCCG
ACGCGAAACTGGAATTCGATCCGGCGCTGATCTCCGAGCTGGGGCCGGCGCTGTCGCACA
TGCGCCCCTCCGACGTGGGGCTGGAGCTGTTCAGCTATCCGGCCATGAACCGGCTGCTGC
ACCTCCCCTGCCCTCCGACCGCCGTGCTGCTGCTGTGGGACGAGCTGGCGCCGGGAGCGA
TCGCCGCGATCCGCGACACCCGCCGCGAAGTGCCGCGCGATGTCTCGCTGGTAGGTTTCA
ACGACGACGAGCTTTGCACTTTGATCACCCCGCGCCTTTCGACGGTCCGGCAGGACGGCG
AAGCAATGGGGGAAGCCGCCGTCCGGCTGCTGGCGGAGCGCATCAATCGCAATACACCCA
TTCCGCCCCGAACGCTGGTCCCCAGCCGTTTCATCAATCGCGATACCACAGCTTCACTCA
CAAAATAGGAGAATCAGATGCAGAAAAAATTCACCCTTATTGAGTTGCTCGTCGTAATAG
CAATCATAGCGATTCTCGCCTCAATGCTGCTCCCGGCCCTGAATCAGGCACGGGAAGCGG
CCCGTTCCGCCCATTGCCTCAGCAACCTCAAGCAGACCCTGACCGCCATGACGTTGTATG
CGGATGATTCCAAAGGCTGGACGGTTCCGATCTGGCGTATCGGAATCGGCGGGTGGGGCG
CAATCTCTCCTCAGGGATTGTTTCCGGAGTACATGGACCGCAAGACGGCCAAATGTCCGG
GCGATCTCGCTGCGGGAGCACAGCTTGACAACAGTCACGGAATCTACGGAATGTACGCGT
GGAGCCGGGATGACAATCTGTCTGAAAACGGCGGAGCTTCTTCTGTTCTCGGAAGCGGCT
CTTACGGTTATGTGGAAAACGACATCAGCCGGTGTACTTACAGGCCGGGCCAGATGAAAT
CGGCAAGCACGACCGTATTTCTCAGCGACTCCAGGACCACGGTGACTGCCGGAATTTACA
CTGCCGGAATCGGCTCGTACTCCTTTTCCCCCTCCAAATATATCGACAACAATGCACGGC
AGGGCGTGGCGACCATTCACAACAACAAGGCCGCCTCCGGCTTTTTCGACGGACATGCCG
CAACTTTAACCGCCGGTGAACTGAAAACAGTCAACAATAAGTTCACTTACATCTTGAAAG
CGGATCTCATCGGGAAATGGTGAAAACCGGAGATAAGGAGGAAAATATGAGAAATAAATT
CACTTTAATTGAATTGCTCGTTGTAATATCAATTATCGCAATTCTCGCCTCAATGCTGCT
TCCGGCCCTGAATCAGGCGCGTGAAAAAGCCCGCTCCGCAACCTGCGTCAGCAATACCAG
ACAACTGCTGACCGCAATGAACATTTATGCGGATGATTTCGGCAGCACACCGGCAATCTA
TACCGAAGCATACCGGGGCTGGGGAAATAGGGAAAAGCCGTTTTTTCCGCAGTACATGCC
GCGTAAAACCGCGATCTGCCCGAACGATCCGGTAACAGCGAACAACATCGGCCAATACTG
GGGAATCTATGCGATGTATTCCGCCGGGATGGATGACAATTATACCAACGACAACAGCAT
CCTCGGCAATGCGGTCAGCTTCGATAACAACGACAAAAGCCGTTCCTATTTCCGGCCGTC
CCAGATCAGATATCCCGCCAGAACCGTTTTCTTTATCGACGCGGGAGCGACCAGTACCGC
TTTTTCCAATCACGGCGCCGGTTCCTACAATTTTTCGCCGTCCCAGACGCTCAGCGGCAG
TTCACAGGCCATTGCAGCAATCCTGCGTCATTCCAACCGGGCCAATCCCGGCTTTTTTGA
CGGCCATGTGCAGACAATGGGCTGGAACGAACTTTCCACTGCACCGGTAAATAAATTCAC
TGTCGCTTATAAAAGCGATGCAATTCAAAGATTCTGAGGGTTCAACATGAGAAAACAACT
TCTATCGGCAGTTTCCTGCCTGTCTGCCGTCCTGGCAACCGCAGGAATTCAGGTAGACCG
CTACGGCCAGATCACCGCAGAGGAATGGCCCGGCAAAGTAAAAACGGATATGGAACTGCG
CGCCGATGCAGCACGGGAAGCGTCGGAACTGACCGTTTCCGCCTTTGATCCGGCAAAATT
CGACCGGTTCGGCGGACGGCTTGACGCCGGCAGTTTTGAAGCGACCGGCCGTTTCTGCAA
AAAGAAAATCGACGGCCGCTGGTGGCTGATCACACCGGAGGGGCATCGATTTTTCCTGAT
CGGCTGCGATGCGGTCGATTATAATGAGAACGGTTATTCCACCCCGGTTTACGGTCCGGG
CGGCAAAACGCGTCCGGAACTGGCCGGCACGCTTCCCGATCCGGGTGAGTACCCCGGCGC
TTACAACGGCAACCGCAGCAAATTCAACTATCTGGCCGCCAATCTGCAACGCAAGTACGG
CCCCGATTTCCGAAAAAAGGCGCTGGAAACGGCTCGGCGGCGCCTGATCGCCTGGGGATT
CAACAGTTCCGCCAAATGGGGTTGGGGAACCGAAATCGGGCTGCCGTATTTCGAGGATCT
GAATTTCCGAAGCGTCCGGCGTTTCGGACGCTGTATCGATCCGTATGATCCCGGCTTCGC
AGAGCGGGCGGAGCGGGAGATTGCCGTTCAGGTGGCACGTCGCAAACATGATCCGATGCT
GGTCGCTTATGCCACCGAGAATGAAAACGGCTGGGATTTCAACAATATACAGGAGCTCAC
CGCCGCTCCGGCGGACCTGGCGGCCAAACAGAAGCTTGTCGATTATCTGATCGGCAAGTA
CGGTGAAGAACAAGCGGCCCGGCTGTTCGGACTGACCGGCGGCAGGAAGGAAATGCTGGC
CAACCGCACCGCCGTGACGCTGCCGCGCGAAGATGCCGCCGCCGTCATTACCGCCGCCTC
AAGGCGTTACCACGAAATTCTTTCCGGCATTTACCGGAAACTCGATCCCGGCCACATGTG
GTTCGCCGCCTCCCATTGTCGCGGACAGTCGATGGAATGGATTTATGCGGGAGCCCCGTA
TGTCGATGCATTCATGCTCAACGAATACGATCTTGAATCCCCGTGGATCATGGGGCAGAT
CGCCGGTTACGAAAAGCTGGATGTCCCGTTTGTCGTGACAGAGTTTTCATTCACAGCCGA
CGGCCGCGGCATGCCGCCTCGCTGGGAAACCAACAACGTCGGCACCGAACGGGAGCGCGG
CATCGCTTACCGCCATTACACGGAACGGCTCGCTGCCCATCCGCTCTGCATCGGTTTCGG
TTACTTTCTGTTCTACGACCAGCCGGTAACCATGCGCAGCCTGCCCGACGGGGAAAACCA
CAATTTCGGCCTGGTCAGCCAACAGGACCGTCCCTACAAAGAGATGCTTGCCGAAGTGTG
CAAGAGCAACAGCCGCCTCGAAGCCGTACATCAGGGCCGGGAGAAGCCTTTCGCCATCGC
CGCGCCCCGTTCCATGCTCGGCTCCAAATTGCGGGAACAGGTATTTTCCCGCTTTCTGCC
TGGCTCCACTTCCCCGGCCATCATTCTCGACCTGCGCGCCTCCCACTATTTCAACGGAGA
AAAAATCAGGGCCAAAGTGAATGAAGCCGCAGTTGCCGATAAGCCGGGGGACTACTATTT
CGGTACCATCGATTTAAAGGCTCAGAAAGCCTCCGGGGTGGAAGTGCGCGCTTTCCTGTG
GAACCGTCCCGGCATACCGGAGATGGTTCTGATTGAAGAATCCGCCGACAACCGGCATTT
CACCCCTGTTGCCCCAGCAATGCGGCCCGGCCATACGGGGAGTGATTACACCGAATTTTT
CATCACACCGCGCAACCAGCTGAAAAAATCCACGCGTTATGTCCGTATCGGAGTACGCGT
CTCCGATACGTCCAAATCATGGGCGGTCCAGTTCTGCGGACTTAAAATGATACCGGAACA
GCCATGACCGCTTTGCTCGACTACGTCAATCCGCTGCAGGGGAGCGACTCCGAGTTTCAC
TACTCGACCGGCAATACCCTGCCGCTGGCGGGACCGCCTTATGCAATGACCCATTGGAGC
ATCGAAAACCGGGACGACGTGCGGTTCTTCACGCCGCGCAGCCGCTGTTTTCACGGCATC
CGGGCGACCCACCAGCCGAGTCCGTGGATCGGGGATTACGGCACCTTCCTGATCCTGCCG
CAGACCGGGCCGGAACTGCTCGATCCCGAAGCGCGCATCGGCGTATACGATCCGCGACGG
CTCCGGTTCACCCCCGCCGGTTTCTCGTTGCATCTCAACCGTTACCGCGTCGACGTCGAT
CTTGCCGCGACCGCTCGCTGCGCGTGGCTGCGCTTCACTTTTCCGGCCGAAGTTCCGAAA
CGGATCATCTTCGACCTGAAGTGCGGCCGTTCGGAACTGAAACAGGACGGTTCGCACACC
TTTCACGGCCATACCTCCAATCACAATGGCGGCGTGCCGGAGAATTTCCGGTTTCACTTC
GTCGCACACTGTTCGGCCGCCGTGGCGAAATTCCACTGCGGCGTGTTGGAACTGCCGCCC
GAAACCACCGTCGCGGAGCTGCGGATCGGCACTTCCTTTCTCTCTCCGGAGCAGGCGGAA
CGGAACCTGCGCGAACTCGCCGCCACGCTGGAGGAGACCGCCGCCCGAACCGCCGCGAGC
TGGGAAGAAAAACTTGCCGCGATTCAGGTTGACGCCGACGAACGCACCCGCCGCATTCTT
TACACCTGTTTGCACCGGACAATGCTGTTTCCGCGTGAATTTCACGAATTCGATGGTTCC
GGCAACCCGATCCACTACAGTCCGTACAGCGGAACCGCACGGCCCGGAGTGCTTTACGCC
GACAACGGTTTCTGGGACACCCACCGCACCGTCTACCCGCTGCTGTCGCTGCTCGACCCG
GCGCGATACGGAGAAATCCTCTCCGGCTGGCTTAACGCCGCCCGCGAAGGCGGCTGGTTT
CCGCGCTGGAGCAGTCCCGGTTACCGCAGCTGCATGACCGGCACCCATATCGACGCGGTC
TATGCCGACGCGGCGGTCAAGGGGATCGGCGGCTTCGACCTCGCCGAAGCGTGGCGTTAT
CTGTTGAAAAATGCGTATGAACCGGTCGAACCGCACGGGCTTTTCGGGCGGCGCAACCTC
GCGGAGTACATCCGGTACGGTTTCGTGCCGGACGATCAGTGCGAACACGCCGCATCGCGC
ACGATGGACTACGCCGCCAATGACTTCTGTCTGGCGCAGATCGCCGGAATACTCGGAGAC
GCCGTCCATTGCGACGACCTTCTCCGCCGCAGCCGGAACTACCGGAATTTATGGAATCCG
GCCGCCGGAATCCTGCAGGGACGCCGTGCCGACGGCACTTTTTCCGCCCTCTCCCCGACC
GATTGGAACCGCACCTACATTGAGGGTTCAAGCTGGCAGTGCGGTTTCGCGGTTCCGCAC
GATCCCGAAGGGCTGATCGGACTTTTCGGCGGCCCTGCCGCAACCGTCGCCCGGCTCGAC
CGGATGCTGGAGGCCCCGCCTGACTTCCAGACCGGCGCTTACGGCAAAGAGATTCATGAA
ATGGCCGAAATGGCGTTGGCCGGGTTCGGCCAGTACGCCCACTCCAACCAGCCGGTTCAC
CATGTGCTGTGGCTCTACACGCTGGCCGGGGCGCGCGGCAAAGCCGCCGCCGCGATCCGC
CGCGTCACGGAAGGACTTTATACGCCCGACACCCTGCCGGGGGATGAGGACAACGGCGAG
ATGTCCGGCTGGTATGTGTTTGCACAGATGGGCTTTTATCCCTTCTGCCCCGGCAGGCCG
GAGTATGTGCTCGCCGCGCCGCAGCATCCGATGCAAATCAGGCTCGGCAACGGCAGGATG
CTGGAGCTTGCGCCCGGCTCCGCCGGAACGGCCCGCACGATTTCCCACTCCGAACTGCTC
GCCGGAGGAAAAATCCAGGAACTTCACCCCTGACCGCGCTTGACCGGAACTCCTTTCCGT
GATAGATTGAACATCATACCATTGCGAAAGGAACCATTTCATGAAAAGCATCAATCTCGG
CAACAGCGGACTCGAAGCCTCCGCCGTCGCACTCGGCTGCATGCGCATCGCGGAACTCGG
AGCATCCGAACTTGCGCAGCTGATCGACGCCTGCCTCGAAGCCGGCATCGATTTTTTCGA
CCATGCGGACATCTACGGCGGCGGACGCTGCGAGGAGCGGTTCGGCGAATATCTGCACAC
TCACCCCGGCGTGCGCGACCGTATTCTCATTCAGTCCAAATGCGGCATCCGCCCCGGCTT
TTTCGACTTCTCGCTGCCGCACATCCTGCACTCGGTGGATCAGAGCCTGACCCGGCTTCA
GACCGATCATCTCGACGTGCTGCTGCTTCACCGTCCCGATACGCTGATGGAGCCGGAGGA
GGTCGCCGAAGCCTTCACGCATCTGCATCAGTCCGGCAAGGTGCGTCATTTCGGCGTCAG
CAACCAGAATCCGTCGCAGATGGCGTTGCTCCAGAAGTATGTGCCGTTCAAGCTGATCGC
CGATCAGCTCCAGTTCGGTCCCGCCCACACTCCCCTGGTCGACTCCGGGTTGAATGTGAA
CATCAAAAGTCCCCTCGGCACCATGTACGACGGCGGCGTGCTCGAATATTGCCGGCTCAA
TGAAATCACCATCCAGACCTGGTCGCCGTTTCTGTTCGGCTTCTTTGAGGGCGTATTCCT
GACTTCGGAACGCTACACGGAACTGACCCGCACCCTCGGCCGGATCGGCGAACGTTACCG
GCTCAGCCCCGGTGCGGCGGCGGTCGCATGGGTCGCGCGCCATCCCGCGAAAATTCAGAC
GATCATCGGCTCGACCAAACCGCAGCGGGTCCGCGAAAATGCCCGGGGCGCCGATGTGGA
GCTTACTCGCGAAGAATGGTACGAAATCTACCGTTCGGCGGGCAACCGGCTTCCATAATC
CGGAAATTCCATTCCGATTCCGCGAAAATCATTTGAAATCCATTAGAATCGTCATTATAT
TAAATGGTTTTTGAACGAGCGGAATCGGGAATGGTATCATGTACAGGTTGAAACGCTGGG
GCCGGATCGTGGTCCTGGCCATTATTTTTATTCTTTCGGGAGTGATGTTTTCCCAGTATT
ATGACTGCTGGGTTCAGGAGGATTCTCCATTTGACCGGTTTTCGCTGGCCTTCACGTTTT
TCTTTCTCTGCTGCCCATTGGGATATTTCCTGCTGATCGCGGTCTGCCGGTATTTTTTCT
ACCGGGAAATTCCGACGGTGCCGCCGGAAGAACTCCCGGTCTGTACCGTCATCATTCCCG
CCTACAACGAGGGCGAAACCATCAAGCTCGCACTCGAAAGCGTCTGCCGCAGCGAATATC
CCGCCGACAAGCTCGAAATCATCGCCGTCAACGACGGCAGCATCGACGACACCCTCCGCT
GGATGCAGCAGGCGGCGGAAGAGTCCGGCGGCCGCATCCGGGTGATCACTTACCCGGAAA
ACCGCGGCAAGCGCTACGCGCTCTACCAGGGGTTCCGCAGCGGTTCCGGCGAAGTTTTCG
TAACGGTGGACAGCGACTCGCTGCTGAAACCGGATGCGCTGGCCCGGATGGTTTCCCCGT
TCCGGCGCGATCACTCGGTCGGCGCGGTCTCCGGCAACGTCCGGGTCGCCAACCTCGAGG
GCGGGATCTTCCCGCCGATGATCGATGCCGGTTTCACCTTCGCCTTCGACTTCATCCGGG
CGGGGCAGACGGTGTTCAAAAGCGTGTTCTGCACGCCGGGCGCGCTCAGCGCCTACCGCC
GCACCGCCCTGATGCCGCTGCTCAACGAGTGGCTGAACCAGACCTTCTTCGGCCAACCTG
CCGGAATCGGCGAGGACCGCGCACTGACCAACCTGATCCTGCGGCAGGGATACGGCGTGA
TCATGCAGCGTTCCGCCTACATCTATACCAACGTGCCGGAATGCTACCGCGGCATCTCCA
AGATGCTGCTGCGCTGGGAAAGGAGCAACATCCGGGAGAATCTGGAGATGTACTCCTTTA
TCTTCCGCAATTTCCGCTTCACCGATCCGCGCCGGTGGTTCATGCTCGCGACATTGCTGT
TGTATACGCTGATGACGGTGCTGCCGGTGGTGATGATCTGGTTCACCCTTTACAACATCT
TCACCACCAACGGGACACTGGTGCTGAGCATTGCAGCGACCGCAATGCTGTGGTCGACGC
TTCCGGCGCTGGTGAATCTGCAGCGCAATTCGCTGCGCCATATTCTGTATTGCTATTTCT
ACGGAATCTTTCACGCGCTGACCCTTTTCTGGGTGGTGCCTTACGCGGTGTTCACCATCG
GCAATTCGCGCTGGCTGACCCGCAGCGGAGCCAATTCCGCCGGGAAAATCTGACCTGCCA
CACTCAACGGAAGGAATCCGGCAAACCATGAAAATCGAACTGCAGCGCATCGCCACCGGA
TTTCAGGGGGAGTTCTGTTACACCCATGCCCGCGGCGCCGCCGCCCCGGACGGGCGGGCG
GTCATCACCACCCAGCCGCTTCGGCTTACCGGCAGCGACATCTTTTACGGCATGAGGGAG
CTTGCCAGCTCCGACGGCGGCCGGAACTGGTCGCCGATCCGGGAAGTGCCGGAACTGGCG
CGCCGCCCTTTCCCCGGCCACCCGGAATGGGAGATCGCGATGGCGGACGCCACGCCGTTT
TACCATGCCGCCACCGGAAAATTCCTGCTGACCGGTTCGAGCATGATCTACTGCAACGAC
GAATTCATCCCCGATCCGCGTCCCCGGCACACCGTCTGGAGCGTGATGTCCCCGGATGAC
GGGACATGGAGCGGCTACCGCCCTTTGATGATGCCGCACGACCCGGAGGAGACTTTTTTC
AACGCGGCGGCCGCCTGTTCCCAGATTTACGAACAGCCGGACGGCGGGCTGCTGATTCCG
ATCTATTTCATGACCAGAGCCGAAGCCGCGACTCCGTGGCAGAGCTGTTATCGCGCCGCT
GTGATGCGTTGCGGCTTCGACGGCAACGAACTGCGTTTCCTCGAATGCGGGGAGCCGCTG
TCCGTGCCGGAGCCCCGCGGTTTGTGCGAACCGTCGATCATTCGCCACAATGGGCGCTTC
TACCTGACCATGCGCAATGATAAAACCGGTTACGTCGCGGCCGGCGACGACGGGCTGCAC
TATTCCCGCCCGGTCGAATGGCGGTTCGATGACGGCGAAGAGCTGGGCAACTACAACACC
CAGCAGCACTGGATTTCCGGCGGCGGCCGCCTGTTTCTGGTCTACACCCGCCGCGCCGGA
AACAACGGCCATGTATTCCGCCACCGCGCACCGCTGTTCCTGGCGGAAGTCAACCCGGAT
ACGCTGCGCGTGATCCGTTCCACGGAGTGTATAGCGGTGCCTGAGCGCGGCGCCCGGCTC
GGCAACTTCGGATGCTGCCGGATCGATGAAGGCGAATCGTGGATCGTCGTCTCCGAATGG
ATGCAGTGCGACGGTCCACTCGGGCCCGCCAACTGGGAGCGGTGCATGAGCCGCGGCAGC
GACAATTCGATCTTCATCGCCCGGATCCGCTTCTGAATCTTGCACTTTTCCACTCCGCCG
CCTATATTACAGGCATGGATCAACCCAATGACAGGATCAATCATGAAATTGCTTTTTTTC
TCGGATGTACACGGCTCCCCCGAGAGCTTTGAACTGCTGGAACGTCATATCGAATCCCAC
GCCCCCGACCTGCTCGTGCTGCTCGGCGACGCCCTGTACCACGGCCCGCGCAATCCCCTG
CGCCCGGACTATGCGCCGCCGCAGGTGGTCGAACAGCTCAACCGCCGAAAGGAACAGATC
GTGGCCGTCCGCGGCAACTGCGACAGCGAAGTCGATCAGATGCTGCTTGAATTTCCGCTG
ATGTCGGATTACTCCACGCTGCTGGTTGACGGACACCGTTTCTTCCTGACCCACGGGCAT
CTCTGGAATCCCGGGCAGCTTCCCCCGATTCCCGCCGGCGCCGTGTTCACCTACGGCCAC
ACCCATCTGCCCCAGTTGGAACGGCTCGAAAACGGTCGGATCGCTTTCAATCCCGGCTCC
ATTTCACTGCCCAAAGGAGGAAATCCTGCCTCCTTCGGCTTCTATGAGGATGGGGTGCTC
ACCGTCTGCCGATTGCAGGACGCCGGGGAGATGCTGCGGCTCTCACTTGAGCCCTGATAC
CGCGCGACACCGGAGATAGGCGGCAAAGCGTTTCAGCCCCCGCCTCAGGGCCGGTTTCCA
GCCGGAAACCCGACCGGCATCCGGCTCCGGCCAGAAATGTTCCACCTGCAGCACTGCGTC
GGCGGAACGCAGTTCGATCCGCCCGATGAAACGGTCGCCCAGCAGCACGGGAAGCACGTA
GTACCCGTACTTCCGTTCAGCGGCGGGCGTGTAGACCTCCCATTTATAGGAGAAGCCGAA
CAGTTCGGCGATCAGTTTGCGATCCCACAGCAGATTATCCAACGGCGCGATCATGCGGCA
TTCGGCTGCCTCCGCCGGAGCGTTCCGCAAAACATTTTCCAGCACCGGCAGCGCCGGTCC
GGGCAAATACAGCGGGTGCTTCAGCCCCTCCACCGCGACCTCGAGGAGTTCGCCGGACTC
GGCCAGCTTCCGGAATGCTTCATTGCGGTGGACGCTTTTCATACCCCGTATCCCGAGCCA
TGCGTCGCCGGGGCGGTTCCACAGCAGGCCGACTCCGCCGGTCCGGCGGCGCACCTGCCA
CAGAAAATATCCGGCGTCATCCGAATGGTCAACCTGCCGTTCCAGCAGATGCCGCGGGAT
CGTGTGTTCCGCCAGACTGTAGTAACGGCGTGCTCCCCGCTTGTGGTGAACCACCGCCAG
CCCGGCGTGACACATGCACTCAAGAACCCCTCGGGACATCTGCTGCTGCCGATGCCAGCA
GGGCATCCGCCCTTCAAGCTCAATGTCGGAAGAACAGGCGTACTCGTGTGTTTTCAGGTA
ATCGCTCACGATCCGCACCGCATCGGCGTGTTCCTCCAGCCACTGCGCGTGACTGTTCCG
GAACCGTGAAAAGCAGGGCCAATCCTCGACGGCACAGATTGCCATATTCTTATCCCATAC
ATCGAACAACCGGCGTTCCCGGTAAAGCAGCTCGCCGATATCCCCCTTCCGGTAGTTCCG
GCAACGCGCCTGCAACACCAGTTCCGGGTTGCGCCCGACCACATCCAGGGGATCAAACTG
GATGCACCCCACCTTGCGTACATACTCCACCGTGTCGGCGGGCATTTTCAGCTCCGTTTC
ATCCGAAAGATGATGATAATCAATCAGAAAACGGCAGGCGTCGCGACGGCTGATGGAATA
TTGCGCCATGGAGGAACCTTTCGAACTTTAGGCAAAAAAATGGAGCGAGTGACCGGAATC
GAACCGGCGACAATCACGTTGGCAACGTGATGCTCTACCAACTGAGCTACACTCGCACCT
GCAAACCGGAAACTCCGGTTGTTTTTTCAAAAGTTGGAGCGAGTGACCGGAATCGAACCG
GCGACAATCACGTTGGCAACGTGATGCTCTACCAACTGAGCTACACTCGCACCTGCAAAC
CGGAAACTCCGGTTGTTTTTTCAAAAGTTGGAGCGAGTGACCGGAATCGAACCGGCGACA
ATCACGTTGGCAACGTGATGCTCTACCAACTGAGCTACACTCGCACCTGCCCGGAAATCT
GAAACTCCATCCCGAAAGATGGAGCGAGTGACCGGAATCGAACCGGCGACAATCACGTTG
GCAACGTGATGCTCTACCAACTGAGCTACACTCGCATGTTTCCCGTTTCCATGTCCCTTA
ATGTATCCCTGGTTTAAAAAATTGCAAGCTCAGAAAATCAAAAATATATAAAAATTTGAC
GGAATCGACGGATGTATCGGATTTCGTTCTTGCATTTTTCCCGACTGCGTATATACTTGC
TCAATGGTGAAAAAATGCTTGGTTATTTCCGAAAGAAACCGGTGATGAAAAGAACTGAAC
AAAAATGGATGGCATACTGCCGCTATAGTTGTTTGCAGAAGCGTTCCATCGTCGTCGGTC
CGGATGGACAATGCCGCAAATGTCTTCATACCCTGCAACAGCTCGGCGATGTCCGGGCGC
TTTATTCCGAGGAGTTCCGATCATGTCCGTGACAACCGTCAAAGAGTATCTGAAGCAATG
GAACAAAGATGCCGCCGTGCGGGAGTTCGAGGTCTCCAGCGCGACCGTCGAACTCGCCGC
GCAGGCGCTCGGCGTCGAGCCGGCCCGCATCGCCAAAACCCTCTCGTTTTCGGACGACGG
CGACGGCTGCATCCTGATCGTCGCCGCCGGGGATGCGAAGATCGACAATGCGAAATTCAA
AGCCTTCTTTCACCGCAAGGCGCGGATGCTCTCGCCGGACGAGGTGATCGCCCGCACCGG
CCATGCAATCGGAGGAGTCTGTCCGTTCGCAATCACAAATCCCGCTGCCCGTATCTGGCT
GGATGAATCACTGAAACGTTTTGCGACCGTCTTTCCGGCCTGCGGCAGCAGCAACTCCGC
GATCGAACTTACCTGCGCCGAACTGGAAACCTGTTCCCGCGCCCTCGGCTGGATCGACGT
GTGCAAAGGCTGGACGGAGCCGCCGATTATCTGTTGACTGTCATAATTGATCTTCAAAAA
ATCCGGTTTCTCATGTTGAGAGACCGGAATTTTCCATGTCCGCTGCCCGGTCTTCAGGTC
AGCCCTGCCGACAGCGGCAAGCTGGAATCCCGGAAGCGCTGAACTGCCTCGAAGACTTCC
TGAAAGAGCAGGCAAACTCCTATACACTCAAAAAGAAGGAGCAGAATGAGCCTATCGGAG
ATTGATCACGGAAAAGAACTGCAGAATGCTCCCGGCCAGCACGAACAAATGCCAGATTGC
ATGGCTGAACGGGCGCTTCTGCACATAGAAGATCACGCCGAGCGTGTATGCAACGCCGCC
GCCCAGCAGGAATGCGAACGCCGTCGCACTCATCCCGGCGATGATCGTCTTCAACACCGG
CAGACAGAGCCACCCCATCACCAGATAGAGCGTCAGTGAAATTTTCGGATACTTCCCCAT
CGCCAGCACGGTCATCGCAATCCCTGCCGCCGCCAGCGACCAGATCGCGGCCAGCAGCCA
CGCACCGAGCCTGCCGCCGACCGCCAGCAACAGCACCGGCGTATAGGTCCCGGCGATCAG
AAGATAGATCGCCGCATGATCGAAGCGGCGCAGCAGCGCCCGGCGGGACGGCTCCGAAAC
TCCGTGATAACAGGCGCTGGCCAGATACATCAACACCAGACTGACTCCGTAAACCAGATA
ACCGGCCGTTCCGGCGACGCCGGAGGGAGGCGCGATGAAGAACGCCCCGACCACTCCGGC
CAGCGCGATCACGGCCCCGGCGGCATGGGTCCATACGTTGGTTCTCTCTTCCGCGGGCGA
ATAGACAGGTGGCAGCTTACTCATTTTACAACTTCATTTTCATCGGGAAAAAGCGGATGC
CGGACTCCTCCCGTTCCGCTCCGTCAGGCAGAAACCCCAGATGCCTGTACGCTTCCACCG
CGCCCGGAGCGGCAAAGACGGTCAGCAGCTTCACTTCGGGCCGGGCTTTTTTCAGCAGCG
TGACCGCACGGGTCAGCAGCCGCCGCGCAATGCCGCAGCACTGGAACTCCGGCAGCACGA
ACAGCATCGAAACATGCTCGAAATCGCGCAGCTCCACCGCGCCGATGATCTCCCCCTCCA
GCTCGGCGACCGCCATCTGGCAGCCGTTCCGCTGGCGCTCCGCGATCGCAGCCGGGAAAA
TATAGGCCAGGAACGCCGCCACGCCCTCCTCCGAGTAGTACTGCCGGATCGACTGCTCGA
ATCCGGCGACGGCCAGCTGAGCCACCGCCGCCTCGTCGCCGGGGCGGTACAGCCTGATCT
TAGGTTCCATGCTACTCGCCCCCGTCCTCAAATTCGTCGTCATCGTCTTCGGCAAAGGTC
GGCACGGGCCGTTCGGGCGAAGTGAACACTTTCAGCGCCTCGCCGGTCACGTCGCGCATT
TCCGCTCCGGCCAGCTCCTTTAAATAGCGATAGCTGTTGTACTGGCTGCGCGCTCCCGTG
TAGTGCTCCGCCATGCTCCGGGTATAGCTCCCGGAGGCCTGAAGCCGCCGCAGCTTGTCG
GTGTCGTTGAGCTGGAACTCCAGCAGCCGCATCAGAATCCCCCGGATCTTCTCGTCCTCG
ATCGGGAACAGCAGCTCGACCCGCTTGTCGAGGTTGCGGTACATCCAGTCGGCGCTGGAC
AGATAATACTCTTCGTCGCCGTTGTTGAAAAAATAAAAAAGCCGGCTGTGTTCCAGATAG
CGGTCCACAATGCTGATGATCCTGACGTTTTCCTGCCCGGCGCGCGGCTTGTAACAGCAG
ATGCCGCGCACGATCAGGTCGATTTCGACGCCCGCGTCCGCCGCCTTGTGCAGCAGCCGG
ATCATCTTCTCGTCGGAAAGGCTGTTCATTTTCGCAATGATCCGGCCCGGACGGTCCGGC
GTGGAATTCGCGATCTCGCGCTCGATCAGCCGCATCGCCTGGCGGCGCAGGTCGAAGGGG
GACGCCGCGATCTTGCGCCACTCCGCCGGCGGCGACGAGTAGCCGGTCAGCACGTTGAAC
AGGTTCGCCACGTCGAAACAGAGGTCGGGATCACTGCTCATGATGCCGAGGTCGGTGTAC
AGCGCGGCGGTCTTGTCGTTGTAGTTGCCGGTCGAAAGATGCACGTAACGGCGGATCGCC
CCATCCTCGCGGCGCACCACCAGCAGCGCCTTGGAGTGCACCTTGAGTCCGGCGACGCCG
TAGACCACATGTGCGCCGGACTCCTCCAGCAGCCGCGCCCAAGCGATATTGTTGCCCTCG
TCGAAACGGGCCTTCAGCTCGACCACCACCGTCACCTGTTTGCCGTTTTCGGCGGCGCGC
TGCAGCGAGCGCACCACCGGCGAATTGCCGCTGACCCGGTAGAGGGTCTGCTTGATCGCC
AGCACGTCGGGATCGTCCGCCGCCTGCTGCAGCAGCCGCACCACCGGGCTGAAGGAGTGG
AACGGCGGCGCCACCAGGATCGTACCTTTCGCCGAAATCGCGTCGAAAACGCTGTTGTGC
TCGCTGAATGCGGCCGGTTCCACCGCGGGCCATGCCGGTTCGAGCAGTTCGGGCAGCCGG
GCCTTGCCGACCAGCTCGAAGAACTGTTTCAAATGAAGCGGGCCGCGCACTGCATACCAG
AACTGCTCGTCCAGCCGGAATTCCTGTTCCAGCCATCTGGCGAGCGGGCCGCGGGTGTTG
GTCAACACTTCGACCCGGATCGGTTCGCGGTGGCGGCGCTGCAGAAGTTTCTTTTCAATG
CTCTGGAGCAGGTCCTCCGCGCCCTCGTCCTCCACCGAGAAGTCCATGTCGCGGGTCACC
CGGAACGGGAAAAATTCCTCGATTTCGCAGCCGGAAAACAGCGCGCCGAGGTTGTCCATG
ATCACGTCCTCCAGCAGCACGAACGTCCGTCCGGGCTGCATTCCCGGCACTTCGATGAAA
CGCGGCAGCACATCCGGCACTTCGACGAATGCGTAGACCAGCTTTTTACGGTCCGCCGGT
TTCATGCTGACCGCGATTTCGATCGCGCCGGAGTTCAGGATCGGGAACGGGTGCGCCTGA
TCCACCGCCAGCGGCGTCAGCACCGGCAGCACCTGCGTGGTGAAGTAGCCGGTCAGTTCG
GCCCGCTGCGTGGAGGAGAGGTCGGCGGGACGGCTGAGCCGCACCCCGTGCCGTTCCAGC
CCCGGCAGGATTTCGTCGTGCAGACAGGAGTACTGCCGTTTCACCAGCCGTTCGATTTTG
CGGCGGGCGGCGGCCAGCTGGTCAGCGGGACGGTTGCCCGCCGGATCAGGCAGATTCTGC
TCCATTTTGACCAGTTGGCGCAGCCCGGCGATCCGAACCATGAAAAATTCGTCGAGGTTG
CTGCTGAAGATCGCGATGAATTTCAGCCGCTCCAGCAGCGGATTCGCCGGGCAGAACGCT
TCGTCCAGCACCCGCGAGTTGAAATCCAGCCAGCTCAGCTCCCGGCTGATGAACAGTTCA
CTGTCGGGAGTTTCGTTCTGTTTGTTCTTTTTCGTACTCATAATGACAACGGCGCCTCTT
CAATCTTCACATCCAACCCGAACACCTGCGTAAACAACCCGCCTTTCATTTCCAGGTAGA
GCCGTTCCGTCCGGAAATCCCCCGACTCCGGCACCACCGCGCTCAGCACGTGACCGCGCT
GCACGAGCTTCACCTTGTCGAACCGCCCCCGGCGCGAACAGTCCAGCGCATCCGCCACCC
GCAAGATGGCGGCGAGCTTCAGCACCGTCACTTTGTCCTCGGCGGAGAGCATCGTGTACT
CCAGATGGGAGGTCTTAGGCTCCGATTTGCGGTGATAACGCGAAACCGTCGCGATAATCC
GCAACTCCTCCTCCGAAATCCCGGGTAGTTGCGTATTGCTGATCAGGTAATGGGAGTGCT
TATGATGCTGCCGGGTATCCACGAAACGCCCGATGTCGTGCAGCCGGGCGGCCGCTTCCA
GCAGCAGCTCCGAGCGCGGAGCGAAGTCGAACGAACGCTTCAGCTTCTTAAAAAGTTTGC
TGCAGATCTGCGACACCTGCCGCCCGTGCCCCGGATCGTAGCCGTATTTGCAGCCGATCG
CGTCACAAATCGCAATCAGGTCGTCATGGAACGGCGAACGCTCCGGCTCCCGGTTGCGGC
GGATCAGATCGTAAATCAATGCGCTGCGCGTCGTGGTGCCGGGACTCAGGAAGCTGCGGC
AGTTGAAGGCGTCGAGAAAGTAGGTCAGGATGCCGGCGCAGCTTCCGGCGCTGGCGACCT
CCTCCTCCGGCAGCTTCAGCTCCTCGGCCAGCTTGACCGGATCGATGTTCATGATCCGGC
GCAGCGTCGGTGCGATCGCAGCGGGGTCGAGCGTCAGGCAATCCTCCTCGTCGCGCTCCG
AGGCGGTGCCGGCGATCCAGCCGGTCAAAGCGCGCACGCTCGCTCCCATTGCAATCAGCG
TGATCGGCCGCCCGGCTTCCAGCCCGACGCACTCCATCATCCGCTGCCCGATGTCCTGGG
AGCGGAGCGTTTCGATCACCCGCTCCACCGACAGCCCGGAGCGGCCGAACGCGTCGAACA
GCCGGACCGTGCCGAGCGGCACCTCCTCGCTGAACCGCATCAGCCCCCCCGCAAAATAAG
AAACCAGCAGCGAACCGGTGCCGATTACCAGACAGATCCCGGAGAGCTTGTCAAACTCCA
TTTGCCTGCGGAGCGAATCGCGCATCGCGATAAACGAAATCTTCACTTCCTCGGGGGCTT
CAAGGATTTCCAGGTCGAGGTGCGCATCGCTGCGGATGCGGTTCACCACCAGCTCGCGGT
TGAACGCCTCGCGGATCGCGCTGGTCGCAACCACCCGGTGCGCCTGCACCTTGTATTCAT
CGAGTTTGCGCGAGAAGTCGGACATCACCCGGGAGAGCCGCGCCAGGTTTTCCGGCGAAA
CCGAACCGTGCCGGAATACGTCGTACCCCAGATTCACGGTCCGCGACAGGCTCTCAAGCA
GGTCGATCTTTCCGCCGCCGGACACCTCGAAGATGTCCAGCCGGATCGAATGCGCCCCCA
CGTCGACCACTCCGGCCTGAAACGTGGAGTTCAAACGTCTCAACTTCTTCATTCACAATC
CTCAAAACAATTCAACCGTCAAAACCAGGACGCGGTGTTCGGATGATAATGGGTATAGTT
TTTCTTCGCATATTTGGCGATGCCGTTGGCGGTCACCGAATCGATGCCGACCCGCACCGT
GATCCAGTCGGAATTGTCATCGTCCAGCGATTCCGGCATGAACGAGCCGAAATAGACCCC
GTCCACCACGAACGCGACCGCGTCGCCGCGATGATTGCCTGAAACCACCTGCCATTTCAG
TTTGCCCGCCCGGTCGGTCTTGAACTGCAGGTCGCACAGATCGGGATTGCCGGGCCGAGC
CACCACGCGGGCGTCCGAAATATTCATGCTGCTGAAGATCGGCACGCTGTTGATCCAGAC
CGACTTCCCGTCGATCCCTTCGATCTCCCGCTCCAGATCCCCGGCACGCGGGTACTCGAC
CACCGAATTGATGCTGACCACGAACTTCGGCCGGTAATCCTCGCTGTTCGGATTCTCGCT
GTTGCTGCCCTCCTCCAACGCCTGCTTGAACGCCTCGTTGAACGTCTCGCATCCGGTCAG
GCAAAACACCGACACTCCGACCAGAACCAGCCCCAAAAACCTGCGCACCATCAGAAGTCA
CCTCCATTGTTTTCGAAAAACATCGTCAATATATCACTCCCGTTTCATTTTTCCATTGCC
AAGAAACGACTGTTCATGTATATTAACACCAATTAAACCAAAATCCAGTAAAAAAGTAAA
AAAATGATAAAGTACATGGTTATCGGCGACCCGATCGCCCACAGCAGATCCCCCGGCATG
CAGAATGCCGCTTTTGAATTTCACGGCCTCGGTTCGCCTTACGGAATCCGCCATGTCCGC
CCTGATGAACTCGGCGGCTTCATCGAATTCGCCCGCGCCAATTTAAAGGGCGTGAACCTG
ACCGTGCCGCACAAGGCGGCGGTGATCCCGTACCTCGACACCGTCGACCCGGCCGCGGAG
ACCGCCGGCAGCGTGAACACCCTGATCATCGAAAACGGCCGCATCCACGGCGCCAGCACC
GACGGCTACGGCCTCGAACATGCGCTGCTGGAGAATTTCAGCCGCCCCCTCGCCGGAGCC
GGCGTCACCTTCATCGGGGCCGGCGGCGCGGCCCATGCGACCGCCTTCCATCTCGCCGCC
CTCGGCGTGAAGTCGATCCGCATCGCGAACCGCACCGTTGCGAAGGCGGATGAGATCGCG
GAAAAACTCCGCCGCCTTCATCCGGCGCTCTTTGTCGAAACCGCCCGGCCTGACGACTCC
GCAACGCTGGCGCGCTGGTTCGCCGACACCGATTTCCTGATTCAGGCGACCAGCCTCGGC
CTCAAAGCCGGAGATCCGGCTCCGTTCGACCTCGCGCTGCTGAAACCGGAGCTGAAGCTC
TGCATATTCGACACCATCTACAAGCCGACGCCGCTGCTGGCGAAAGCGCGCGAACTCAGG
CTTCCGGTCGCCGACGGCGCGGCCATGCTGATCCATCAGGGGGCGAAATCCTTTGAGCTC
TGGACCGGCCTGTCCGCTCCGCTCGACGCGATGCGGCGCGGCTTTCTGGAGGCGCAACCA
TGCTGAGACTGACCGACGGAATGAGCGAATGGTGGTTCCGGGCCGGACTCGAATATCCGA
CGGTGGCGGTTTTCGCCTTTTTCGCGGTGTTCGTATTCGGCAGTTGCCTCGGCAGCTTCC
TGAACGTCTGCATCTGGCGGCTGCCGCTCGGCGAATCGGTCGTGACCGCTCCCTCCCATT
GCACCAAGTGCGGCTATGAGATCCGCTGGTACGACAACATCCCGATCGTCAGCTACCTCG
TGCTGCGGGGGCGCTGCCGCTGCTGCCGCGAACCCTACTCCTGCCGCTATCTGGTCGTCG
AGGCCCTGACTGGAGTGCTGTTCGTGCTTGCGTTCGTGAAAGTCGGGCTTGCCGACCAGC
CGATCTGCACCGTTTTCCCCTATTGGGCCATGATCCTGCTCGCCGTCGCCGCCAGCTGGA
TCGACGCCGAACACCGCCTGATCCCGGATGCGCTGACCATCCCGGCGATGTGTTTCGGCG
TCGCCGTTTCCGCGGTCTGTCCTTCCGTCTGGGGAATCGAAAGCCGCCTGTACGCCCCGG
TGTACGCCCTGATCTCGGGAGCGATCCCGGCGCTGTTCCTCGCACTCTTCGCAATCATCG
GCAAAAAGCTCACCCGCAAGGAAGTTCTCGGCTGGGGCGACGTGACTTTCATTGCCGCCG
TCGGGATGCTGCTCGGCCTGCCTGCCGCGTTCTTCGCGGTCGCCGCCGGTTCGCTTGCCG
GAACCTTCTACGGAATCGGCGTCGCCGCAGTGTTGAAGCGTCCCGTCGCCCGCGTCAAGA
TCGCCTTCGGGCCGTTCCTCGCCGGAGCCGCTCTCGTCTGGCTTTTCGCCGGGGAAAAAA
TCCTGCGCTGGTATCTGGTCCACGGCGTCCATCTCCCCCCAGCCCCCTGATTCCCGTCAC
CGGGATTTCACCGTCCCCCATCCGCTGTCGGCCGGAAGGGGGGACGGCTGATCCATAAAA
CTTATCCGCATCCGTCAAAGCAATCAAAATTCCGGTCTTTTTCCAATTTTTGCTTGTATT
ATTCCATAACAATGCTTATATTTAAAATTAAACTCTCATGATATAGGATTAACAGAGAAG
GGAAAACGAGTATGGCTTCCATGTTTGACTCCGCAAAGCAGGTGTACGGGGAACTCGGCG
TCGACGTCGAGGCGGCATTCAAGCGGTTGGATCAGATCGCGGTCAGCCTGCACTGCTGGC
AGGGCGACGACGTCGCCGGTTTCGAGAACAGCGGCGCGCTGGACGGCGGCATTCAGGTGA
CCGGCAACTATCCGGGCCGGGCCCGCAACGCGGAAGAACTCCGCAGCGACATCGATGAAG
TCCTGTCGCTGATTCCGGGCAAAAAGCGGCTCAATCTGCACGCGCTCTACGCCGAACCCG
GCAAGGAGAAGGTCAGCCGCGACGAAATCCGGCCCGAACACTTCGCCAACTGGATCGCCT
GGGCGAAAAAGAATAACGTCGGCCTGGACTTCAACCCCTCTTTCTTCTCCCACCCGATGA
TGAAGGACGGCTTCACGCTGAGCAGCCCCGATGCGGAAGTGCGCAAATTCTGGATCCGCC
ACGGCATCGCCTGCCGGAAGATCGCCGAAGCCTTCGGCCGGGAACTCGGCGACACCTGCA
TCACCAACTTCTGGGTGCCGGACGGGTATAAGGATATTCCGTTCGACCGTCTCGCCCCCC
GCGAGCGGCTGCGCGACTCCCTCGATGAAATCTTCGCGGTCGAAATCGATCAGAACTGCA
ACCGCGACGCGGTCGAAAGCAAGCTCTTCGGCATCGGCGCGGAGAGCTGCACCGTCGGTT
CCCATGAATTCTACATGGGCTATGCAGCCAGGAATAAAAAGCTGCTCTGCCTCGATGCGG
GCCACTTCCACCCGACCGAAGTGATCTCCGACAAGCTCACCAGCTGCCTGATGTTCGTCG
ACGAGGTGCTGCTGCACGTGAGCCGCGGCGTCCGCTGGGACAGCGACCACGTGGTCATCA
TGAATGAAGAACTCAAGGCGATCGCCGAGGAGGTGATCCGCCACAACTACGACAAGCGCG
TCCATATCGGCCTTGATTACTTCGATGCGTCGATCAACCGGATCATGGCGTGGACCATCG
GTGCGCGCAATATGTCCAAGGCGCTGCTGATGGCGCTGGTCGAACCCGCCAAGCAGCTCC
GCGATGCGGAGAACAGCGGCGACTTCTCCACCCGCCTCGCGCTGATGGAGGAGATCAAGA
CCCTGCCCTTCGCCCCGATTTGGAACGAATACTGCGAACGCCACAATGTTCCGGTCGGCA
CTGCCTGGATCGAGGAGGTCAAACGCTACGAAAAGAGCGTCCTCGCCAAGCGCGCCTGAC
CTCAGTTCCGCTGACCGATACCGCCGCCCTGTATCTGAACATCGAGACAGGGCGGCGATT
TTTCTATCAAATCAGTTCGATTTCAGTCGTTGCCGCGCTCCTTCTGGAGTCGTGGCCGAC
CTCAATCCGCCACGCGCCGGGCAGCAGTTTGCGTTCGCCGTCGTCGAAGGTCAGCAAAAA
GGATTCCGGCTTGACCTCCAGCCCCACTTGGCGCGTTTCGCCGGGTTTCAGCGAGATGCG
TTTCACCGCCGCCAGCTGTTTTTGCGGCGCCCGGGTCGGCGGATTCAACGCCGCGACATA
AAGTTGCACCACCGTCTCACCGGCGCGCTTTCCGGTATTTTCAACGCCGACCGCAACCTT
CAACGGTTCGCCGGCGGCGATCCTGCCCGGAACGGAAAGGCCGGAATACCTGAACTCCGT
GTAGCTCAAGCCGAAACCGAAGGGATGCAGTACTTCTCCGCCGAAAAAGCGGTAGGTGCG
CCCCGCCATCGCGTAATCTTCAAAGGGAGGCAGGTCATCCGCACTCCGGTAGAAGGTCAC
CGGGAGTCTGCCCGACGGGTTCACCCGGCCGGACAACACCTCCGCCAGCGCCGTGCCGCC
CTCCGCTCCCGGATAGAAGCACTGCACCACTCCGGCCGCCGACTCCTCGGGAAGCGCCAG
CGCACTGCCCGACACCGCGACCAGAATCACCGGCTTGCCCACCGCCGCAACCTTTTCAAG
CAGCAGCTTCTGCAAACCGGGCAATTCCAGGCTCACCTTATCCCCGGCCGCTTCGGAGTT
GAATGCATCTCCGGCTTCGCCTTCGATCAGCGGATTCAACCCCAGACACAGAATTGCGAC
ATCGGCCCGCTCCGCTGCACTGACCGCCTCCGCGATCCGGTCGTATTCCTCGGCGCACCC
TTCCGTTTTGCGCGCAACCGGCTCGCAGCCGCGCGCATAGATCACCCGGCAATCGCCGCC
GGCCGCATCCAGAATTCCTTCCAGCAATGTGACCGTGCGGGTCGGTGTACCGAAGTAATT
TCCCATCAGCACTTCACGCGAATCCGCATTCGGGCCGATCACCGCGACCGACTTCAGCTT
GGCGAAATCCAGCGGCAGAATATTTCCGTCATTTTTCAGCAGTACAATGCTTCTGCGCGC
CGCATCGAGCGCCAGCGCCCGGTGTTCCGGGCACTCGATCACATCGCACGGCGGCACGTC
GCGCGGCGGATCGAAAAGCCCCAGCCGGAACTTCACGCGCAACTGGTTCCGCAACGCCCG
GTCAAGGTCTGCCTCCGCGATCAGGCCGCGTTCATACGCCTCGCGCACTCCGGCCGCCCA
GTCGGTCACCACATCCACGCCGCTTCCCAGTTCTTCCGCAATCGCAGCGGGATAATCTGC
GCAATGTTTATGATCGCGCACCAGCGCCTCGCCGGCCCCGGCGTCGGTGACCACCGCGCC
GTCGAATCCCCACTCATCCCGCAGAATTTCATTCAGCAGCCGGGAATTCACGCTGCACGG
CGTGCCGTTGACCGCGTTGTAGGCGCTCATCACCGATTGCGCCCCGGCTTTCACGCACTG
ATGGAACGCGGGCAGATAGGTCTCGCGCAAATCCTTCTCACTGACGCGGGAATCGAAACC
CAGCCGCGTCTTTTCCGGCCCGGAGTGAACCGCGAAGTGCTTCGGCGTGGCCGCCGCTTT
CAGGTGTTCCGGGTCATCGCCCTGCACGCCGCGCACATAGGCGGCCCCCATCTCGCCGGT
CAGCCACGGGCATTCGCCGTAGGTTTCCTGCCCCCTGCCCCAGCGCGGATCACGGAAGAT
GTTCACATTCGGCGACCAGTAGGTCAGCCCCTTGTAGGTGCCGTAGTCGCCATACCGCGC
CGATTCGAAATGGCGGGCGCGCCCCTCTTTCGCAATCACTTCGCCCATGCGCTCCACCAG
CTCCGGCGTGAACGTCGCGGCCATCGCGATCGCCTGCGGAAACACCGTCGCCGTACCGCT
GCGGGCTAACCCGTGCAGCGCCTCGTTCCACCACACATACGGCGGTATGCCGAGACGCGG
CACACCCTCATTGCGGTAATTGATGAATCCGAGCTTCTCGTCAACGGTCAATGCCGACAG
CAACGCATCAATCCGCTCCTCCAGCGGCAGTGCAACATTCCTGAACTTTTCCATAACTCC
ATCCGGCTCCCTGAAAATGGTTGTTTTCCGTTACAATCATAAAAATGCAGCCGCAAACGG
CAAATGTTAACTTGAAATTCAGCCTATTTCACCAATCCTTCCACAAGCGGCGGAACTCAA
CGGCGGTTCAGATGACTTCAAGACTGTCTTTATCCGGGAGTGGATACGCCTTGTGCGCCG
GCTTATCCATATACCAGAATGCGACCGAAGCGATATCGTCCTGCAGCGGCAGATAGCGGC
CGCCGGAACGCCAGCCGAGCGCCTGGATCGTGACCCGGAGCCGCTTTTGAAAACGGACCG
GATCCGTCAGGTGCCAGCGGTAGAGACCGAATCGCTGCTGCGACTGGTAGACGCCGTCGG
GACGGATCACCTGCGGCATGCCGGAGTACGGAGTCGCAAACTCCTGATATTGATGGGTCT
GCTGGTTCTCGAAGTTATAGGAGCCGCAGAAGTAATCCTCCGTCCCCGTACCGCAGATGG
TGGGGAAATCCGTGTCGTCGTCGAGGTAGAATTTGATCTCCCCCTCCCCCCACCAGCCGC
AGTTGTTGACGCCCCACGCCATATAGGTCCCGACGTAGTGGCCGAAGCCTTCGACGCCGT
CGAGGATCGTATGGACCTCCTTGTACGGCAGCGGATTGGAGCGGCGGAACCGGGCGTGGA
AATATCCGGCGTCCTCCGGCACGCAGCCGAGCGCATAGTTGATCTGGTAGTAGGCGCGCA
TCTCTTCGCCGGAGATGTTCTCCAGCGTGATCCGGGCGCGCTTGCGGAACGGCATCTCCC
AGTAGCAGTTGAAGGCGCTGCCGGGATTCACGCAGACCGGCAGACTGGCGAACACGGCGG
TTCTGCCCCAGCCGTTGCAGAAGAAGTCACCTGCCGGACATTCGATCGCCGGAGTCTCCG
CGTTATCCCAGTAAAACCGCAGGATCAGGAAGCGCCAGTTGCCGGTCAGCGTCATCCAGA
TCTGCTGGATCACCCCTTCCCCCTCGATATCGGCCAGCGTGAAAGTGGTTCCGGCCGGAA
TCGCCACGCTCGGCGAAACCTTCCAGCCCACGCCCAGTTCGCGGGCGCAATCCGCGCCGG
TTCCTTCGGCGGCGCGTCCGCCGTTGCCCGGCGCGCCGGTGAAGTTCTCGGGACTGATCG
AGCGGCTCAGCGCGCCGGAGAGACGCGACACGGCATTCCAGGAGGCGGATGCGAAATTGT
TCATGAATTCACCTTGTGGTTATGGTTTCGGAATTAAAATCCCAATAATCCGGCGGCGGC
CAAGGATTTCATCCCTATATCGCACACTTTCAATTATACCGACTTCCGAACCGGAAGTCA
AGCCGTGTTTCAAAAAAACGTCTTTTTATCTCCTTCATATACGGCGTGGTCGGCGTCTAT
TCCCGGCAAATTCCGGAACTTCGCGGAATATATCGGCCTCTCCGAAAGCGAAGGCGGCAA
GCGGATGCACAAACCGCTGCGCTGTCCGGCAGCGGAATTGCGGCCGGACAATGTCCACAA
CGGCGATAACCAGACCAATCTCGATACCGGCCGCATCGGATCACGCCCGCTCCCCGGCGT
TTTTTTCCGGAAAGCGGGCGTAAAAGCATGCCGCTCAATTCTTCCGGCCGGCGGCCAGTT
TTTCGAGATCGGCGAGAAATTCGCGCCGAACTTCCATGAAACGCTGTGGATCGGTTTCAA
AATTGACCATGTCCCGGCCGAGCCGTCCGGTATACCGGCGCGGGTCGCCGCCGAGCTTTT
CATACAGTTTGAATGCGTCGAAATCCTCGGCCGTCTCCCGCAACTGCTCCCAGCGCATCG
AACTGGTGATCTCGGTTGTATAGGGATCGAAGTAGACCAGATACCCTTCCCCCGGCCCGT
ATCCGTCGACGAACGCATCCTGATACGGATTGCTCCTCTTATCCCACGACCACGCCCATG
ACCACTGGTTGAAACCCTCGCAGCCGAGGTTGTAGAGGATCGCGCCCATGGTGCGGGTGC
AGAGCAGCGAGCGGTCGAGATAGCTGGAGAAATTGTTGTACACGATCGCCCTGCGTCCGG
CGGCGGTCGCGTTCCGGATCGCCGCATCCATCCCTTCGTTGGCGGTCCAGGCGGGAACCA
CGATGTCCACATCCGGATATCCTTCGATCAGTCCGGTATGGGTCAGGGTGTTCATGTAAA
CCAGCTCCGGCGCGATCTTCTGCAGGTGTTTGTACACGTGCCTGCCGTTGGCGAACATCA
CCGGGTCCGGTTCGTCGCGGTAGATGAACTGGAACTGCCCGATCCACCCCTTTTCGGTCA
GGTGCCGGACCAGGTTGCGCAGGACCTTGACCGCGAATGCGTTGAATTCCGGGTCATCGA
AATTCCAGTAGCGTTTGCGCAGGTCCTGAATCCTGCCGAAGGGATTGTATTTCACCTTGC
CGTCGCGGCCGTACAGCGGCGCATCCAGCGGAATATCGGCGGACATCACACGCCAGTTGC
CCTTGCCGTACACCTTGTCCAGCATCTCCGGGAAACGGTCGAAGGTCGAATAGTCGATCT
CCACGCCCCCCTTGCCGTCATCGGTGATCCGGATATTGTTGCGGATCTCCCACAGCGGCG
GGTCCCCGAAATTATAGGCGCGGTGCTCTTTCATATTGCGCAGCACCTTTTCAAACAACG
TCCAGTAACGCGGGTCCCGGAATCCCGGCTGTTCGGCAAAACCGGCCAGATTCGCCAGCA
GCCGGGCGGAACCCCAGGTGCCGAGGCGGAAAATCGGAACTTCCGGCAGCGCGACATCGT
AGACGCGCATCTCCACTTCCAGCGGCTGTACGCCGAACATGGTCTGCACTTCGACGCGGC
CGCGGTAAAGGCCGGGCTTCGCGCCGGCGGGCACCCGGACCGTCAGCCAGACCGGCTGCG
AGCGGCCCGGCTCCAGCATCGTCGTATCATCATTCGAGAGCATATCGGGGAAAGTTGCGG
GGGCCGGACGCAGCAGCGGGCTTTTCGGATTGCGGTAAAAGCCGACGGTGTTCTGCGAGG
CGTAGATTTCCTTTACGAAATTCGCGGTCAGTTCCGTCAGTTTCGCCGCCGGATCGTTTT
CATGCGCCAGCGCATTGAGTTTGAGCCGGACCGGCCCCCGGTAATCCAGCGAACTGATCA
CGAACTGCCCCGGCTCATATTCGTTGCGGCAGGCGTCCAGCCGGATTCTGTTCACCGGCT
CGCCGTCGGGAAGGAGCCGGTCGCTGAAGATATTGTCCAGCGCAGTGGCCCCCCATACCA
GCGGCAGCCGGACTTCCGCGGTGCGATTGCCCCAGAATGAAGTCCGCACCGACGTCTTGC
CGAGCCGGCGCAGCCGCTCTTTGTCCAGTTCATTGCGCAGCGTCCTGGCCTCCGCCGCCA
GCGAATCGAGCTGCCGCGTCGACTGCTCCAGCTCCGCGCCGCGCGCCGCCGGCGGGACCG
CCGCCAGGCGGGAGGCGAGAGCCCGGTACTTTTCGCTCAGCCTGCCGGAGAGCTGCTCCC
GCTGGGCGGCGGCGGGCGCGAGCGTCCTGAGGATCATGCCGCGCCGGAACTCCAGCTCCG
GGTTGTTCTGCGGAGCCTTGACCAGCCGCCGGAACTCCTGCCTGATCCGGTCGGCTTCCA
GTACGACGTTGTAGATTTTCACATCGTCGATCACGCCGTGGAAACCGCCGAGTTCCCTGC
CGCTCAGGGAACCGATCGCCAGCTCCGCGCCGGCGTTCAGCCTGACCGGCTTCTCCAGAC
TGGTGCTGCGGACCAGTTCGCCGTCCATATACTCCCTGACTTCACGCCCCCGGAGCACCA
GCGCGCCGAGGTGCCACAGCCCGTCTGACCAGCCGCTTGAAGCCTCGTTCGGCGGCAGGA
CGGAAAAAAGCCGGTTGTTGTCGATTCCGAACCGCCACCCCTCCCCGCTCTCCGGGTTTT
CGGCGCTCGCGACGGTCCGCAAGCCCAGCGGATGTGTTGATTTGAACCAGACCAGCAGCG
TCATCCCCTTTTCTTCATCCAGCTCCGGCATCGGTCCGCAAAAGACCGAATTGGTCGCGC
CGTCCAGCAGGATTCCGCTGCCGTCCAACGCCGGCGCCCACGCGACCGGCCCCCGGAACC
TCCCCTCCCCCGCCGCTCCGGCCCGGTTGCGCACAACCGTACCGGCCCCCTCGTTCAGGT
CGTAATGCACGACCGGCGCGGCCGAACCGGCCGCCAGTGAATATGACATCAGGACAGCCG
CCGCTTTCCACAGGAACTTTCGATGAACCATTTCACACCTCACAATAATCCGGATTGATC
TTTTGAAATTTTCCCTTGCCTGATATTATACCATATTTTTCCCCGCCGCGGAATGCCCGA
AAACATGTTTTTTGTATCTTTTCGTGTGTTTTTCGCTGTCCATCCAGTCGCCATAACCGT
TCTATTGTCGGAATTGTCTCTCTTTTCTGACGACTCGTCCTCTTTCACTTTTCCTCTTTC
CCGGGGTATAATATAGGCAGAACCAAACCAAGCGAAAGGAGTTTCATCATGAAAAACTGC
CGCTCTCTGCCGGTCGGCTCCGTCAGGCTGGCCGACCCGTTTCTGGCCCATCGGGTCGAA
GCCGATTACCGCGTCACGATCCCGACTTCCATCGACAAATGCCGGGAGACCGGGCGCATC
GACTCCTTCCGGCTCAACTGGAAGCCGGGAATGCCGAACCGTCCCCACATCTTCTGGGAT
TCCGATTTCGCGAAAGTGATCGAGGGCATGTGCTACGCCGTCGCCCTGCACCCGGAAGAC
CACCGGATGGCCGCCGAACTCGACGGCTATATCGACCTGATCGTCTCCGCCCAGCAGCCA
GACGGCTATCTCAACACCTACTTCACCCAGGTCGCCCCGGCGGAACGCTGGAAAAACATC
TTCGACTGGCACGAGCTCTATTGCGCCGGTCACCTGATCGAAGCCGCCGTCGCCCATTAC
GAGGCGACCGGCAGCCGCAAATTCCTCGACGCGATGTGCCGCTGCGCCGACTACATCGGC
ACAGTCTTCGGCCCGGAAGCCGACCGGATGCACGGTTATCCCGGTCATGAGGAGCTTGAG
CTCGCGCTGTGCAAGCTCGCCGACGCGACCGGCAACGACGCCTATTTCCGGCTTGCGAAA
TACTTCGTCGACGAACGCGGCAAATCCCCGAATTTCTTTCAGCAGGAGGACCCGGGGCGC
AACGAGGGGCAGCTGAAAAACCGCCAGGCGCACAAACCGGTCCGGGAACAGCGCGACGCG
GACGGCCACTCGGTGCGCGCCCTCTACCTCTACGCGGGCATGGCCGACGTGGCCGAACGC
AGCAACGACGTGGAACTGCTCGATGCCTGCAAGGCCCTGTTCGACAGCATCGCCGAAAAG
CGCATGTACATCACCGGAGGCTGCGGCTCGACCCTGATCGGCGAGGCCTTCACCGTGGAC
TACAACCTTCCCAACGATACCGCTTACGCCGAAAGCTGCGCTTCGATGGCGCTGGTCCAG
TTCGCCAAACGGCTGCTGAACATCACCCGGCAGGGGCGTTACGCCGACGTGATGGAGCAG
GCGCTCTATAACGGCGTCCTGAGCGGCATCTCATTGCAGGGCAGCGAGTTCTTCTACGCC
AATCTGCTTGAAGTCAGCTCCGACACTTTCACTTACGGGCATATCCGCAAGGAGCGCCAG
CCGTGGTTCGACTGCTCCTGCTGCCCGACCAGCTTCTGCCGGTTCCTGCCGCAGCTCGGC
TCCTTCGCGTGGTCGGAAGCGGAAAACGAACTCCGGCTGAATATTCCGGCGGCGGGCAGC
GTCAACCGGAACGGCATCGAAATCGAAGTCGGCGGCAGCTATCCCTTCGGCGGCGAAATC
CCGGTCACGGTCAAGTCGGCGGGGAACTTCAGATTCGCGCTGCGGATTCCCGGCTGGTGC
CGTTCCTTCCGGCTCACGCTGAACGGCGAAGCGGTTTCCGCCGCTCCCGAAAACGGCTAC
ATCACTCTTGAGCGCAACTGGAACGCGGGCGACAAACTCGAACTCACCCTCGACATGCCG
GTCGAGGTCGTGCGGGCCAATCCCGCCGTGACCGCCGACGCCGGACGCATCGCACTGATG
CGCGGGCCGCTGGTCTACGCGCTCGAAAGCACCGACAACGGCCGGGTTCTCTCCCGGCTG
CTGATCGATACGGAGGCGGGCTTCACCACCGCTCCGGCCCCGAACCTGCCCGACGGCGTT
CTCGCGATCCGCGGCGAGGCCCGGCTCGAAAGCGACGCCTCGGAAGGGCACCTCTATTAC
CGCGCCGCGCCGCAACTGGAAAAGGCCGGCTTCACCGCGATTCCCTACGCCCTCTGGCAG
AACCGCGGTCCTTCCGACCTGCTCGTCTGGATGCGGTGCCGGTAACCGGTCCGCTCCCGC
CTCCCGGGGCTTCCGCCCCGGGATCAGTGGTAGATGACCAGAGCCGAAGCGTAATCACAG
CCGGGAGCGAGACGGGCGCCGTGGGGAAGCTGGGCCTCCAGATAGACGGTATCGCCTTTG
ACCATGCGGCGGGAATTGTCGGCGGAGCCGATCATATAATCGACCTCCCCTTCGAGCAGC
ACGAAGAACTCCTGGCTGTCATGCTGCATGAGTTCGCGCTGCTTGTCGCTGCGGCGGTAT
TCGAGGAAAAACGGATTCATATTGCGGTCGGTTTTCTCATAGGCGAGCGCGAAGTAGCGG
ATGCCGTATTCCGCCCCCTGGTTGCGGTCGATGAATTCGCCTTCGTCAAGGCGGCCGAAC
ACATATTCCGGGCTGGCGTTCTCGCTGCGGAAAAGGTCGATCATTTCGACGCCGAGCGCC
GCCGCGACCAGATTCAGCGCGCGCAGCGACGCGCCGGTGCGGAAGTTTTCCAGCCGGGAG
ATATAACCTTTGCTCAACCCGGAACGGGCCGCAAGCTGATCGATGGTAAGCTGCTGCTGG
AGGCGAAGCTCCTTGATCTTGTGGGCGACGTTGACCAGATCCATTTGAATCACTCCTTGA
AGTAAGGCTCCATCCGGTCGAGCAGCAACTCGAGGATGCCTGCTTCATAAGCCAGATCAA
GCACGGTGTAGCGTTTGCGAATCAACTGGGCGCGGCGGAAGCCGTCGCGGAAATCCGCCC
GGGCAAGGCCGATTTCCGCCGGATGCACCGGGCATCCGGCCCGTTGGAATTGTCGTTTCA
TTTCATTGAACGGGATCAACTGCCGAAGTACGCGCTCTCCCATCTGCTCCCACTTCGAAG
CGATCAGCGAGCGGCGTTCCAGCAGCTCATTGCCGGACAGGAATTTTTTCATCGCGATTC
CGGCGGCGTCGCCGTAGACGCCGCGCGACAGCAACGCCGCGATTTCCCGTTCGCGCTCCT
CCGGGCCGGACGGCGGCGATGCGACGCGGTGCAGTTCGGCGGCGGAGAGGCGAAAGGCTT
CCGTCATCATCGCGGTGACGGCGAGCGTGCCGATGCCGACCTTGAAGCCGTGGGACGCCT
CGATCCCCTCCATCTCCCACACGTGGCTGACCAGATGCTCCGCGCCGGAGGCGGGGCGGG
AGTCGCGGTAGAGCTGCATCGCGTAACCGGTGGCGGCGAGGCCGAGAAATATCTTTTCGA
GGTCTGCCGGTTCACTGAGCCGGTCACGCAATTCGGGCTGGACCATCTGCCAGACTTCGG
GCCGGATCGGTTCAAGGCCGAGTGCGTCCACGATCAGCCAGTCGGCCCCGGCCGGAATCT
TTGCGGCGAGGTCGGCGTAACCGGCGGCGGCCATCTCCGGCGGAGCGGCTTTCAGTACAT
CGGTATCAGCGGCCAGCGCCAGCGGAGCGGGACACGGGAGAGTCTGCTTGAGCCCGTCTT
TGACCAGCGACGCGCCGGAACTGGTGAAGCCGTCCACCGAAGCGGCGGTCGACACGCAAA
GATAGCGCCGACCCGCGACGAAAGCGGCCCGTTTCACGAGGTCGTTGACCGTGCCGCCGC
CAACCGCGACCGGAACCGCATCCGGAGGCATCGCCGCAACCAGCGTATCGACATGGCGAT
TTTCGGCATGCAGCGGCGGCGAGGCGGGAAAAAGGTACGGTTCGGCAGGCGTCAACCCCG
CCTTCCGCAACGAGTTGAACACGCCTTTCCCGGCGGCTTCCCAGGTATTGCCGTCGGCGA
CGATCCACGGGCGGCGGCCGGGAAAAAACTCCCGGCACAGCCCCGGCACCGCAGCCAGCG
CGCCGGAATCCAGTATGAAACATTCGGTTTCAAGGCCGGGAGGCAGGGAAATCCGTCTCA
TTCTTCACTCCGCGAGTTCGCAGCCGAGCGCGTAGGCGCGGTTGCTGGTCAGGGAGTTGA
CGTTCATCGCGATCAGGCGGCGGGCCTGTTCCACGGCGTCAACCGTCCACACATTGAAGC
TGTAACCGGCGGCGTGCATGGCGCTTACGTGCTCCGCCCCCACAAAATCAGGATGGATGT
CCACGCCGTCCACACCGAGTTCCCGGACTTTGGCGACCAGTTCATCCGGCGTGAAACGCG
CCTGAGTGTGACAATCCCACGGGCCGATCCAGTTGCAGAGCAGCCAGTAGGCGTTGTGAG
CCGGAAACAGTTTCTTGACCGAAGAGATCGTCGTTTCATCGAAAGCGATGAAGGTCAACT
GTTCCGGCCGCCATGGGCCGGCGGCGAAAACCGCTTTGAGCCGATCGAGGATCGGGCCGA
CGCTTTTAAGCTCAATAAAGATTTCGCCGTCTTCCGGCATGGTGCGCAGGACTTCGCCGA
GGGTGGGAACACGGGTGAATTTCCAGGCGTCCCCTTTCCACTTCCCGGCGTCAAAACTCC
TGATTTCGGCCAGCGTCAGTTCGGCCAGCGGACGGTCGACGCCACAGGTGCGCTTCGCAT
TGTCGTCGTGCATGCAGACCACCTCCCCGTCGCGGGTCAGGTGGAAATCCCCCTCGATGC
ATCTGGCGCCGCGCGCCCAGGCGAGGGTGAAGGCTTCGAGAGTGTTCTCCGGGGCGGCTT
CGGATTCGCCCCGATGGGCGACCAGTTTGACGGACATGATGACGGTTCCTTTATTTTACG
CAGTCACAGGAAAATATAACGTTCACTCCGGTATTTTCAATATCGGCGAGCAGGAGTTCA
CCGCATTTTACCGGAATTTTCACTTCCATTTGATACAGCCGGTTCAGCAGCGGCGCGATG
AACCGCTTCGGCAGCGCAGCATTGGTGCGGACCGGCAGACAGGGCAGCAGCTCTGAATCA
CAGCGGACCACGGCGGTGACGATCCGTCGCGGATCGTGCAATTCATTCTGTGCATAGGCG
ACGCCGCGCGGACAGCGGTTGCCGGTAATTTTCCATTCGCCGTCTGCGGTTTCGCGGGAA
GCGGACAGCCGGCAGCCGGTCGGGCAGGAGATGCAGATCAGGTGTTTTTCTTCCATTCTG
TCACGCCTCCAATTCTGTTTCCAGTGAAAATACCAAATCGCCGGAGCGGTTCAGCAGCGT
TCCGGGAAGCTCCACCTTGATCATTTCGGCGGGCCGGATGCCGCGCAGCCGGCGCTTCCA
GACGATTTCACCGTCGAGCCGCGCGGTCAGTTGCGCCGCGTCGGCGGTGATCAGCGGCCG
GAAAGAGAATACCGTATTCAGATTGCGGCTGAAATAGCCCGGCACCACATATTTCAGATT
GGCTTCAACCCGGACGCGGTTGCGTTCCGGCGGAGGCGCACCGTCCAGATAACGGAGCGC
CGCTTTCGCCGCCAGCGCCGCTTCCTCCGAGACGAAGTCGACGAGGTCGTGTACATGCAG
CACATTGCCTCCGGCGAAAACTCCCGGCACACTGGTCTGGAAACCGGAATCCACCCGGGC
GCCGCCGGTAGCCGGATTGAGTTCGACTCCGAGCTGTCTGGAAAGTTCATTTTCCGGAAC
CAGCCCGACAGAGAAAAGCAGCGTATCGCATTGGATGCGAAATGTTTTTGACGCGTCTGG
GATGCCGTCCGCCAGCGGCGCGACATCGACGTATTCCACCCGCTTCGCCCCGCCGATGTT
GGTCACCGCATGCTCGAGGTAGAGCGGAATTCCGAAGTCGTCGAGACACTGGGCGATGTT
GCGGGGAAGCCCCGAGGGCTGCGGCATGATTTCAATGACCGCCTTTACCTCGATCCCGCA
CCAGCGGAGCCGCCGCGCCATGATCAGGCCGATGTCGCCGGAGCCGACGATCACCGCGCT
GGTGCCGGGAAGCGCTCCATCCCGGTTCAGCAGCTTTTGCGCGCTTCCGGCGGTATAGAT
TCCCGCCGGACGGGTGCCGGGGACCGCAAGGTTGCCGCGAGTGCGTTCCCGGCAGCCCAT
CGCGAGAATCACCGCGCGGGCGGTGTAACGGACCACGCCCCGCTCCGCCGACAGCGCGAC
CAGCCCGAACCGGTTGTCCGGCAGGCGTTTTACATCGGTTACGGCGCTGCCGAGCGCAAA
GACCGCACCGGCTTCTTCGGCGATCCGGGTGATGCGGGTCGCATACTCCGGCCCGGTCAG
CTCCTCCTTGAAATAATTGATGCCGAAGCCGTTGTGAATGCACTGCCGCAGGATGCCGCC
GGGCAGTTCCTCGCGGTCGATCACCACGGTGGAACGTCCGGCCCCGGCGGTCTCGGCGGC
GGCGGCAAGTCCGGCGGCTCCGGCGCCGATCACCGCGACGTCGTATGTTTCTTCCTGAAT
CATAGCAAGTTGCCTCCTGTCATAACAGTACGGGCCGGTCGCCGAGGCGGCCGACGGTAA
GACGGCTGACGCCGCCGTTCTTGGTCAGTTCCGAAAGCGGCAGGCCGGTTTCGCGGCTGA
CGATTTCCATGATCCTCGCCGAACAGAAACCGCCCTGACAGCGCCCCATTCCGGCGCGGG
TGTAAAACTTGATGCCGTCGAGGGTGCGGTGCCCCTTGCGGACCGCTTCGACGATCTCCG
CCTCCGAAATCTTTTCACAGCGGCAGACCAGATGGGTCCATGCCGGATTTTCCTCATGAA
GCCTGTCCAGCGTTTCAAGGGATTCGTGGCGGACTTCATGGCGTCGGGGCAATTCGTAAT
CGTACTCGCGCTTTTCGATCAATTGGAGGCCGCCGGTTTTCAACAGGTCCTTCACGTATT
CGCCGATCGCGGGGCTGGCGGTCAGGCCGGGCGACTGGATGCCGGCGACCTGCACGAATT
GCGGAACCTTTTCCGAAAGAGCGATATAGAAATCTTCTCCGTCCAGCACCGGACGCAAGC
CGGCAAAAGAGGTGATGATATCGCGAGGCGAAACCCCGTCTACCATCCGGCTGACCAGCG
AAACGATCCGCTGCATGTGGTCGCTGCTGGTGGCGGTGTCCTCCTTGTCATCGGTCGGAT
CGGCGGTCGGCCCGATCATCGTGGTTCCTTCCGCGGTCGGAATCACCAACACCCCTTTGG
AATGCCGGGTCGGCACCGGGAAGATCACCCGCTCCGGCCGGGCGTCGCTGCTGCGGTCAA
GCAGATATTCCTCGCCCTTGCGCGGATGGATCCGGAACTCCTCGCCGCCGCAGATCCGCG
AAATCCGGTCGGCATAAAGCCCGGCGGCGTTCACCACGTAACGGGCGCGGACTTCGCGGC
CGTCCGCCGCGGCCAGGCGCCAGCAGCCGTCCGCGAAACTGCCGGAAACTACTTCAAAAT
CGCAGTTCAGATTGACGCCGTTGCGGACCGCCGATTCCACCAGGCTGAACACATAACGGT
AGGGCTCAATGGTGCCGCCGCCGGGAGCGAAGAAACCGCCGACCGCCTCCTTGTTCAGTT
TGGGTTCGAGCTGCATCAGCCGGGCATGACCGCACATTTCGAGGTTGCGCACGCCGTTGG
CGACGCCCTGTTCATAGAGCCGCTGCACCGTCGCCATCTGTTCTTCGCTGAAGGCGACCA
CCAGTATCCCGTTGCGGCGGAACGGGAAACCAAGCTCGTACTGCAATTTGTCGAACATCA
GGTTGCCACGGATTTCCAGCTTCGCCTTCAGTGTGTTCACCGGATGGTGAAACCCGCCGT
GGATGATGCCCGAGTTGGCTTTGGAAACTCCGAAGCAGACATCGACGCACTTCTCCAGCA
GCACCGTCGAAAGATTATAGTGGGCCAACTGGTACGCGGTGCTCGCGCCGGAAACTCCCG
CGCCGATCACCGCAACGTCATAGATTATCATGGAACGATTCTCCTTATGCATTGAGCCAC
AGCTCCTTGAGTTCTCCGAGATTGCGCACGCGCATCTGCGGCGCCAACTCCGGCGGCACG
TCCGACGCCGCCTCCGGCTCCGGGGTGACGTGACAGGTCAGCGCCCCTGCCCGCCGTCCG
GCCGCGATATCGGTGGCGAGCCGGTCACCCACCATCAGGGTCCGTTCCACCGGAACGCCG
CTGCGCGCCGCCGCCTCCTCAAGCATTCCCGGATCAGGCTTGCCGAGGACCTTGAGCTTC
ACTCCGGTCGCCGCCTCCAGCATCCTGGTCAGCGCCCCGCAGTCCGGCAGCCAGGTCGGG
CGGTCGGTCGGGCAGAAGAGATCGGGATGGGTTGCGAAGCCCGGCACCCCCTGTTTCAGC
AGCCATGCCGCCCGGCAGATTCGCGCATAAACCAGACCCCGGTCAAAGGCGACGACCACC
GCGTCGGGATGCGTTTCGTCAACCGTGAAACCGGCGGCCTCGAATTCGGCGCGGATGCGG
GGCATGGCCAGCAGGTAGAGCTTTCGGAATCCCGGATGATGCCGCTTCAGATAGTCGATG
GTGTAATCGGTTGAAATGTAGAAGTTTTCCGCCGCCGCCGCAATTCCCATCCGGGAGAGT
TTCCCGATATACTCCTCCGTGCTGAACGAGGAGTTGTTGGATAAAAAGGTATAGCCGATC
CCCCGTTTCTCCAGAAAATCGAGGAACGGCGCCGTGGTCGGAAACAGCGTGTCGCCGTGA
TAGATCGTGCCGTCCATGTCCAGAAAGACCCGGCGGATTTGCTGCAATTGTTTCGGCATG
GTTCAAATCCTGTTTTTGTTTACCTTTATGTTTACTGAATATAAACTATTAATAAAATAA
GTCAAGAGCAAATTGCATAATTATTTTATTTTTTGTAAACTTTAATGAAAACAAACGGAT
TTTCAACTTTTTACGGCGCAGACTTGAAAGCGGGAACGCCTAAAACTATATTACCGAATA
CAGTGGAACAATCTAACGGCGACGACAAGGAGGAGCTGGATCATGAAAGACGCACTCAAG
ATTTATTTTGCAGGAGACCTTTTCAATCATAAGGACCTGACCGGAAATGCGGCGCTGGCT
TCCCGGCTCACCGCCGCATCGGGAAACCGCTGGAAGGTCCTGCTGCCGCAGGACAGCGAA
AGCAACTGCGCGCGTGCCGTCGAGGAGATCCGCAACCGCGACCTGGAACTGCTGTTCCAG
TGCGACGTGCTGGTCGCGAATTTCGATGGTCAGGAGCTCGATTCCGGCACTGTGGCGGAG
TTCATGTATGCGAAGTTCCTGGACATTCCGGCGGTGTTGCTGCGGACGGACTTCCGCAGC
TGTTCCGACCAGCAGGCAGGCGGGGAACCGTGGAACCTGATGTGCTCCGGCTACCCGCGC
ACCCATTCTCTGATACTGCACGGCATGACCCTCTATCATGAATGCTTCAATCGCGAAGGC
AGCCTGGAAGAAAAAATGGTGATGTACCACGACCGGATCGCGCGCAAGCTGATCGCCGAG
CTGGAAGCCGTCATCGCCGAACCGCCGTGGCTCGGCCGCGACATTGCCGTCGACCATTAC
CGGCGCGCGGTGCAAAGCGCGGGGAACGGCTTGGAACGGCTTCTGACCGGCGAGGTGCTC
GCCGCACTGGTCGCCGGCAAGATCAGCCGAGGAATGTTGTAAAATTACTTCTGCGGCAGG
ATGAAGCTCTCGAAGTTCCTGTAAAGCTCATCGAGCTTGTTCAGATAGTAGGCGGTATTC
TCGTCGCGTTCTCCTTCTGGCGCGTCGGCGAGGAGTTTGGCGTTGTCCACCGCGGACACT
TTTTTCTTTTCCCCGGTGATGTAGTAGGTGACCTGATCGCCCGACTGGTAATCCCGCTCC
GACCGGATCGCCAGCTCGAACGCGGCGGCGCGGCGGCCGGTTCCGGCGGCGAGCTTGCGC
TTGTAGGTCTCCGGCGAATCGTTCAGCGTCTCGGTTTTGGCGAGATCGGCGAGCGGGATT
TTCCGGCTTTCGATCGACCGGCGTATGCGGTCGTAAGCACGTGGAATCGCGGCGCGGTCA
TCGCGCAGCAGCGCGTCGATCATCTCCGCCATGAACCGGCGCTGGAAAGGTTCGAGACCG
CGAGATTTCAGCGCCGCCCCGGTGATGCTGACGACACCGTCCGGCGACAGCAGCGCATAG
TTCTTGCTCTTGTAGGAGAACATCGCGTCGTAGACCGAATCGAGCTCCACTTCGATTCCG
GCAGGCAGAATCTCCTGGATTTTCCGGCCGAACTCCGCGGGCTTTCCGACGCCGGCGGGA
GGCTGGAAATAGATGCCGTCGGTATCCATCTCCAGCACCTTCGCCCCCGCGCCGGTCAGG
AAGTCAAGCATCATCGTCAGGATTTCGCGGCCGCGCGCGGTGACCCGTTCGGCCATGTCG
AAGTCGTTGAAGGTCCCCTGCGAGAAACCGAGATAGCCGTAAAAGGAGTTGATCGTGATC
TTGAAAGTGCTCTGCAGCGCCTGAAAATATTTCTTCTTCGCCGGGTCCTCCGCGGTGCGG
GCGGCGTCTTTGGCCGCGAGCCGGAAAGTGCGCAGCGCCCCCAGCAGCCGGGGAAATTCA
CCGAGCTCGTCGCGCGAGGGCACCCACTTTTCGGCGAGGATGATCGACGGATACAGCGAA
CGCACGTCGCAGTGCCAGACGTTGCGGAAGATTCCGGTCGCGTCGGCGCGGGTCAGCGCC
CCCGAAAAACGGCGCGGCGCTTCCGGCAGCGGCAGGCTGTGGCGCTTGCGCAGATATTCG
CAGGTCAGCAGCGCGTCGAGGCTGGTGCCGTTGCCCCGGATGATCACATTCTGGTATTTG
AGCGGCAGCAGCTGCGTCTGGTAGAAATAACTCGGGCTGAGCACCGCACTCAACGCCTCG
GTTTCACGCACGTCGTCGAGCGCATAGGCGAGCAGCGTGGCGTGGTCGGAATTCCACAAT
TCGGTGATCTTCGAGCCGTCGACATAGGTTCGCTCGTCGGAGGCGATCCTGAAGTGCTTC
GCCAGATATTTGAGGTTGTAGGATTCGAGGTTGCGGTTCGCGCCGTCATAGAGCATCGCC
AGATGGAGGGTGTCCACCACATGGCGGCCCCATACATCATACCGGCTGTAGTTGATGATC
CGGTCCGCGATATTGAAACGGCTGCTCCGCTTTGAGAAGGTCGAACCGTCCCGCCCCAGC
GCCAGCTTCACCTTGTGGCGTCTGGCGCGCGCTTCGAGGTAAGGGAGGTCAAAACGGCAG
AGGTTATGACCTTCGATCACGTCCGGGTCGCGTTCGGCCAGCGTTTTCACAAAGGCCTGA
ATCAGCTCCTTTTCGCTCATGTCCTCCTGCGACAATACCAGCTCGAAGCCGGTGGAGTCG
CGCATGGAAATAATCACGATCTCGTCGCCCTCGCGGTCGGAATTGGGGAAATCGTAGCCG
GGCGTGGTCAACGTTTCGAGATCGAAGCTGAGCCGCCGCAGTTCGGAAAACTCCATGCCG
CTGAACAGCCGGCTTTTCCCCTCCAGCAGCGCCTGCTGGCTGAGGTCGCGGAAAAAAGTC
CAGGGGCCGTTCGGCGTCTTTTTCAGGTACTTCTGCGCGGCTTCGTAAGTCTTGACATCC
GGGAACGAAGCCATCAGTTTGAAGGTCATATCGCCGGCCAGCGGCGTCGGCGAAAAGGCC
CCCTCGAACTGGCTGAGCTGCTCCGGGGAGCTTAACAGGATGAACGGCTTGAACGGTTCC
TCCTCGGTCCGGAAGCCGTCGCCGTCGTGAAAGTAATAAATGGTCCGGTCGGCGGTTGTC
TCGACTGCGGTGACTCCCTGCCGCCGGGTTTCGGTCAGTTGTTCAAAAAACATGGCGCTC
TCCTCTTGGCTGAAATATTCCTGTAAAGGAGAATATAACAGCTTGAGAGGATTTTAGCAA
ACTGCCGCCTCGGATTTTTCATCGCCGTCACCTCCGGCGGCGGGCAATTCGATCACTTTG
ATCCGCCGCCATGCGCCGGTGCCGCGCCGCCACAGCATCAATGCCGCGTCGATGAAAATG
TAGAAGGTGATCAGCATCCAGACCTCCGACACCGTCGCGTGGATCACGTAAACCAGCAGG
ATCGTGCCCGGAATCTGGATCAGCCACGAAGTCGCCATGCCGATCAGCAGCGGTATGCGC
GTATCGCCCGCGCCGCGCAGGCTGCCCATCGTGATGAAACGGGTGCCGTCGAGCAGATTG
AAGATCACCGCCCAGTGCAGAATCGAAATCACGTTGGCGGTGACCTGCTCGAAATTCATC
CCAGTCGAACTGGCGTTGTGAGAACTGAACAGCCGGATCAGCAATTCCGGCGCGAAGATG
TAGAAAAGCGACGCGGTCAGCATCCATACAAAGAGAAGCCGCAGCGAACGCCCCGCGATG
CGGTTGGCCACATTGAGCTTGCGGCGGCCGATATACTGGCCGGTGATCACGCTGGTCGCA
TCCAGCAGACCGATCATCGGCATATTACCGAGCATATTGATGGTCAAAGCGATGCTGGTC
GCCGCCAGCGCCTCGTCGCCGAGGTTGCCGATCATCATCACCACGATCGCGAACGCCGCG
TTGCGGATAAAGGTCTGCAACCCCGCCGGAGCGCCGAAAAACACCAGTTTTTTCACGAAC
TCCCAGTGGAACCGCCGGTGCTCCCGGGTCGGGTATTCGCTCTGCTTCACGCAGAGGAAC
AGCGTAATTGCGGTGAGCATGGTAAAAAGGTTCGCGAAACTGTTGGCCAGCCCGCCGCCG
AGGATACCGAGCGGCGGCAATCCGAGCTTGCCGAAGATCAGGATATAGTTGAGCGGCACG
CAGACCAAGCAGCCCGCAACCTTGACCGCCGCAACCAGCATGGTTTTGCCGCGGCCGGTG
AAAAACGACAGAAAGGCGGTTTCCATGCAGGTGAAACCGGCGCACGGCGCCATCGCGACG
AAGTATTCGCGCTCATACTGGGCAATCCCGGCGGAGTGGCCGTTGTGCATGATGATCCAG
CTTCCGCCCGCCGGAAGCGCGAACATCAGCAAGGCGGCAACCATCGCGCCGAAATAGAAA
CCGTTCCACGCCGCCCGCACACACCCGACCCGATCGTTCGCGCCGTGGAACTGGGCGACG
ATCGTCGCAGTGAAACCGGTGGTGATCAAAAAGAACGCCATCAGCGTAAAAAACATCTGG
CCGGCGGGCATCGCCGCCGCGATCTCCTCCGGTGAATTCCATGCGAGAAATACCCGGTTG
GTCAGCATCATAATGGTGTTGCTGGCGCTCAGAATCACCAACGGCCACGCGATTCGCCAG
ATTTCGGCATAGCCGCCCTGTACGGTAAGTTCGCTCTTCCGGAAGTAGCCGGAAAATGTT
TTCAACAGACGTTCGAAGAAAAGATGAATCATAATCCAGAATTCCCGTTTTTGGACATCT
ACTTAATATAATGCGGAAATCCTGATATTCCAGCCAAGAAACCGAATACATTGCAAATCT
TGAATATTCGGATATGCGACAGAGATTTCAAACGGATAATAGAATAAATAACGAAACCTT
ACAATGGATCAGCCGCTCCATTTCCTTCCGGCGTGGTCAGCCGCTCCAATTCCGTCAGGA
TCGCCAGAGCCTCTTCCCGGCAGGAACCGCACATTTCGGGAGTCGCCCGCAGCGAACCGC
ACACCGCCGGACGCTCCGGTGCCTGAAAGATTCGGCAGCGGAACTCCCGGTCCAGATTCA
CGCAGGGGACTCCGGCGGCCTTGCCTTCCGGCATTCCCGGAATCGGCGACGAGATCGACG
GCGCGATGCAGCAGGCGCCGCACCCCGGACGGCATTCAAACGTATTTTCCATGACACAAC
TCCTCTTTTCAATATATCCGCCAATCCCGGATTATCCATGCCCATGTGGAAAACTTTGAT
GATTTTTTTCAGAAAAAAACGTTTTATCACTTGACATCCGCAATCTTTTTTGGTATAATA
AAAGAGATGATAAAACGTTTGCCTAAGAGATGAATCCATCAGGAGCCATACATGCCGGGA
ACAGGAATCAGAACAGTCGCGGAGCTGGCGGGAGTTTCGATCGGAACCGTATCGAAGATC
CTGAATCCGGGTTCCTCCGCCAATATCCGGGTTTCGGCGGAGACGCGCGAAAAGGTGCTC
GCCGCCGCCGACCGGCTCGGTTACCGTCCGAGCTACGGGGCCAAGCTGCTGCGCGGCGAA
AGCACGCGGACCATCGGTTTCGCGGTCACGCTGCCCGGCGACCACACCGATACTTATTTG
TCCAATTACACCTTCCGGCTGCTGAACGGCATCGGGCGTGAAGCCTCCCGCCACCACTAT
CAGGTACTGCTGATTCAGGGGGAGGATTACCGCTACTATATGGACGTGAAGCGGATCGAC
GCGCTGGTGCTGATCGGTTTCCCGCTCGACAGCAATCCGCTTACCGACCAGATGCGCGGG
CTTTTCGAGCACTTCAACGCCCGGAATTATCCGTATGTGGTAATCAACAACCAGCTTCCC
GGCGTCACCGCCGCCGGAATCGGCGTGGACAACCGCTCCGGGATGCGGCAGGTCGCCGAA
CTGATCCGGCGCAAGGGGTATGAAAGCGCCGGTTTCGTCGGCGAGCTGACCCCGAATCCT
CAGCGCCATCATATCGAGCGCGTCCGTTGCCTTCGTGAATTCCTCGCCGGGAGCGGCTGT
ACCTTCGACGATGCCCGCATCCTGAACGGTTGCGGCAACGGTGTACCCGAAGTTCCCCGC
GTCGGCCGTTACAGCCATGCCGACGGACAGGCCGGACTGCGTTATCTCCTGGACAACAAG
CTGTTGCCGCGCTGCATCGTCTGCGGCAACGACGACATCGCGACCGGACTGCTGAAAGCC
GCCCGCGCGCAAAAGCTGCGTATCCCGGAAGAACTCGCGGTCATCGGCTTCGACGACAAT
GAAAACGCCGAATATCTGGAACCCGCCCTGACCACCATCCGCCAGCCGCTTGAGGAGTTC
GGCCGCCTCGCGGTCAGCCACCTGCTCGATAAAATCAATGATCCCGCCCGCACCATCCAA
ATGACCATAGAACCCGAACTGATCGAAAGGAGCACCACATAGTATGAACCGTTTTACGTT
AATAGAACTTTTAATAGTAATTGCTATCATCGCGATTCTAACTGCGATGCTTCTGCCGTC
ACTGAACAAGGCGCGGGAAAAGGCGCAAACCGCAACCTGCCTGTCCAATTTCAAAACCAT
CGGTCAAGCGACGGCCATGTATCAGGGAGACAGTGATGACTATTTTCCGAATGGCGGCAA
TGTCGGCAACCTGACCGCAGAACCGATTCTCGAAGGGCGCTGGTATCAGAAATTGGAACG
TTATACCAACAACTTCCGGGTTTTCAACTGTCCGGCCATGGTCAAAGTTGCACCGGGGCA
TGAAGTCGCCAACCTCAAAGGTCAGGGGGTAGCGGGCTGGAATCCGGCTTGGGGACAGAT
TCCGCGCGGCCGAGCCGGAGTTGGCGCCAGCTGCTGCTCCGCGTTGAATACCAGTCAGTT
CGGCAATGCCAACAGCGGAGTTCCAAATTATACGGTTCGCACCAGAAACCTGATCGACCA
GATTCGGACCGTATATAAAAATCCCAGGCCGACACTCGGCAACGTGGTCTATGTCTCCGA
CGGCACACTCGCCGTTTACAGCACGAAATTCAATGAAAACTACTCCATATTACAATTGAA
ATACTTCGTTCACAACAACCAGCGCAATATCCTCTATATCGACGGCCGTGCCGCCTCCAA
AGGAGTCAATGACCTGCGAGGCTGTGAAAACGATAATGCGGCCGGTCCGATGTGGCGTGT
CATTTACAGTAATTGAATCAGATAAGGGAAACAATCAATGAAGCTCAGACTATTTTTCAT
GGCAATGCTGTTCTCGGCCTCAGCCGTGCTCGCGGCAATGCCGCGGCTTACGGAATCCGG
CGTGGAAATCGACGGCGGCACGATGGGGAAATTCATTTTTTCCTATCCGGGTTTCAACAC
CGGCGGCAAAACAGTCAAGCCGAAAGTCCGGCTGGACGGCGGCAAAGCCGTACTGACCTA
TCTGGCCGACCGCGCCCCGCGGATCGAACTCACTCTGGACGGCGACCGGCTGCGCGGCAG
CATGAAAACCGCCGCCGAAGGCAAGCTCATCTGGGATATGTTCCTGCCGATCATGTTCGG
CGGCAAGGGGGAATGGGCGTTTGGACCGGACGGAAAAAGCGGCGTGTTTCCGAAAGAGCA
GCCCTCCAAGCCGCATCTCGTCCAGCTCCACGGCTCCTGGTTCCGCCTCACCGATCCTCA
AAGCGCCGAATCCATCGTCATCACTCTGGACGGCAAGGGCTTCTGGCAGCTTCAGGACAA
CCGGGAGTGGAAGTGGAAAATCTTCCAGCTCATCCTCTACACCGATGTCTATCCCGGCTG
CACGCAGGAGTTTACACTCACTTTCAGCTCGAAACAGCCCGAAGCCGTCCCGGTCCGGGT
CGACCGTTTCGGCCAGCCGAAGAATCTCGACTTTCCCGGCAAGATCACCGATGAGGCGCA
GTTGAAAGCCGACATCGCCGCCGACCGCGCCTATTACGGTTCGCTGCGGCCGCCCGAAAC
CGCGCCGTGGGGCGGCATGGCCGGAAGCCGCGGAAAATTCAATCTGAAAGCAACCGGTTT
CTTCCGGCTGGACAAAGTTCAGGGGCGTGATGTGCTGGTCACGCCGGAGGGCGACCTCTT
TTTCCAGCTCGGCGTCTGCACGGTCTGTCCCGGCGACGACCACACCTACATCAAGGGGCG
CGAACAGATCTACGAGTGGCTGCCGAAGTATGAAAGCGAATACAAGACCGCTTTCCGGGG
ACACTGGGCCACCGATTTCTCCTTCTATCTGGCGAACCGCATCCGCAAAACCGGCCGTCC
CTATGAACTTGACGAATGGAAGCGCGAGCAGATCAGCCGCCTGCGCAAGTGGGGCTTCAA
CAGCGACGGTGCTTTCACCACATACACTCCGGTCAATGCAGCCGCTAAATTCGGCCGCAC
GCCTGGACTTTTCAAAAAGGCGGGACTGGTCGGCGATATCGGCGATCCTTTCAACGAAAC
CTTCCGCCGGGAACTGGACGAAAATTTCGCCCCGATCGCCGGCTTCAGGGACGATCCGAC
CATCATCGGCTACTTCATCGCCAACGAGCAGCCCTACGGCGATGTGGCTCGCAAGGTTCC
GGGCTTCGACGGCAAAACGGCGGCAAAGCGCGAGCTGGTGAAACTGCTGGAACGCAAATA
CGGCGCCATCGACCGCTTCAATGTCGCATGGGGCCTGAAAGCCGCCAACTTCGACGCACT
GAACGACCTGCCGCTGCCGGTGCAGACCGAGGCGGCGTGGAACGACATGCAGGAATACAG
CCGGCACTTCTTCGACGCCTATTTCGGGCTGATCGCCCGGACCTTCCGCAAATACGATCC
GAACCACCTGCTGCTGGGCGCCCGCTTCCTGCCCGCCAACATCAGCGTTGAAGCGGCGGT
CGAAGCGTGCGGCAAATACTGTGACGTATTCAGCATCAACTACTATTCCCGTTCCATCGA
ACCGGAATTTCTGGAGAAGATTCACCGGCTCTCCGGCAAGCCGCTGCTGCTTTCCGAATG
GAGCTTCGGCACCGCCGAGCAGGGGCTGGCGGGCGGTGTGATCGACGCCCGCAGTCAGAC
CGAGCGCGGCCAAGCCTACCGCAGCTACGTCGAGGAGGCGGCCGCCCTCCCCTATGTCGT
CGGCAGCCAGTGGTTTTCCTACCTCGACCAGGCGTTGACCGGGCGGTACTTCCAGCATTA
CAACGGCGAGTGCATGAATATCGGTCTGGTCAATGTGGCCGACCGGCCGTTCAAGGAGTT
TCTGCATGAGGCGATGAAAACCAATTACCGGATCTACGACCTCAAACTCGGTGCCGTCGA
ACCTTTCGTGTGGCGCGCCGCCGGCAGTGCCGGAAATCGCACTCCAAAGCGCCTCCAGAT
TCCGCGCGCCCTGCCCGGCCACAAAGTGGACGGCGTGAAAACCCCGTGGCCGGGCCGTCC
CTCGGAGCGGCTCGACGGCTCCTGTCTCGTCACCGGCGCCGAAACCGGCGGAACCGGAGC
CGACTTCTGGCTCTGCTGGGATGAGAAGAACCTGTATTTGTATGCCGAAGTTGTCGATTC
CACCCCCGCCCGGAACAGCCGCACCGGCGCCGACCTGTGGCAGAGTGACTGCATCGAGCT
TTTCACCGGCGGCGAATCTCCCGACCGTTCCGGCCCGCTGCTCTTTTCCGACCGCCAACT
GCTGATCTCCGCCGCCCAGCCGAAAGGCGGCAGCTGGTTTGTGAACCAGCCGGTTCAGGC
CGGAGTGCAGGCCGTGGTGATCCCGAATGCCGGAGGCTATACGCTGGAGGCGGCAATTCC
GTGGGAGGCGCTGCGGATCAAGCCGGAAACCGGCCTCTCGTTCCGGTTCGACCTCGGACT
CGACGACAGTGACGACGGGCCCAAACGGCTGCGCCAGTTCATGTGGAGCGGCGTGGCGAA
CAACAGCGCCGACCGTTCCAACTGGGGAACGGCCACGTTAGTGGATTGAAACTCATCGCC
CGGCGGATTTTGCCGGGCTTTTTTCATCATCCGCCGCCTCTCCCGGCAGGGAACGGAAAT
CCTGAAAAAACTTCATCACCCCTTCCTGACTCAGTTTCTCCAGATAGAACCAGTTCACCG
AACGGATATGGCAGAAGGTGTAGACCACCATTTCCCCTTTGGAGTCGCGAGTGACTCTCA
AGCCGAACTTGCGCTCTTTCAAGTCGTTCCACAATTCCTCATTATCCAGCTTCGCGAACG
TCGGCTCTTCATCGGAAGAGCTGTAGCTGTGCAGCTTGGCGTTTGCGAAATCCCGCGTGG
TGGAGACGATGATCTGCCCGGAATCATCCACGATCGCTTTTTCCAGCACATAATCCCCGC
TGTTGCCGGAGGAGTGCAGCTCCTCGATCAGCTCCGACAGCGAAATATCCACAGCGCAGA
CACCGTCGGCCCGCCCCTTCGCCGAATACAGCGGCACGGAACAGGAAATCACCAGCCCGA
TTTCCGGGATGCCGTCGATGTAAGGCTTCGACCAGACGGCGCGTTCGGCCTCGGGATTTT
CCGGGAATCCGTACCAGACGCGGCGGCGCGGATCGTAACCGGCGGGGAAAGCGCCGCTGG
CCGGATAGGCCACATACAGACCGTCCGCAAAGCCGAACAATACCCGGATGATCGGCGTAC
CGTCCAGGAAGGCCGACCGTTTGAGCCGCTCCAGATTGCCGAGGGTGACCTTCGCATTCA
CCGGACTCTCCAGAATGGTCTGGAGCAGCCGGGGGATAAAGCGCGAGATCGGATCAAGCC
GCTCCCGGAGCCGGGCAAGATCGGTATCCGGCGTCGTGTGGTAGGCAACCGCGTCCGGCG
AAATCCGGCCGTGATGAAATACCGAATCGACCAATCCGGGACAACCCTTCTCCCGGATTT
CCGCCACCGGATAAAAGGCTGCCGAACTGTTGCCGTGCCCGCTTTCCTTGTGCACGTCGT
AATCCAGCAGGAACTGCACATCCGCCGCCAGCGCATCGGTCATCTGCTCAAGTTTGGAGA
ACTGTTCATCCAGCCGGTAACCGGCATGGGTGCTGACCGAATAGGCCATTCCCAGCGCAT
AGTCCCTTTTGCGCATCTCCTCGGATACCCGGAACTCCCGGTACAGCGAAAACGCCAGCG
CTCCCGCGCCGATCAGCAATGCGGTCAGCATCAGGATCAGCGTCATCCGGCGGTGGATAT
AACACCAGCGTACCGCCTTCATCGCCGGATTGTCCGGATTTGCCCGCACCTCCAGCCCCA
TCAGACAGCGCCGCAGGTCCTCGGAAAGTTCGCCGATGGTCTGATACCGCTCGTCGCGGC
TGGTGGCGGTCGCCTTGCGGATCACCGCTTTCAAATCCCGGTCGATCCGGACGTGGAAGC
GATGCTCCAGCGGCTCCATCCGGCCATCCCGGATATTCTCCATCAACTCCTGCACGGAGG
AACCGGTGAACGCGCTTTTCAGCGTCACCGCTTCGAACAGGATCACGCCCATCGCAAAGA
TATCCGCCCGCTGGTCGCAAACCTCGCCGACGACCATTTCCGGAGCGAGGTAGTGGGGAG
TCCCGCAGATTCCCTTCTTGCCGTCCGGGGTCTCCGCCTCCTCGGGCTTCTCTCCGATCC
GCCGGGCGATCCCCCAGTCCATGATGTAGGTTTCATGGTATTCGCCGATCATGATGTTGG
CCGGTTTCAGGTCCCCGTGCATCACGTTGCGGCTGTGCGCGTATTCCAGCGCGTCGCAGA
CCTTGAGCAGCACATCCAGCCGGAAATGCAGCGACTTTTCCTCATCATAGGCATTGATGC
CGTCCAGCCGGTAATGGGTGACGACCTGCTCCAGATAGCTTTTGAAATTCTCGCCGTTCA
CCAGCTTCATCGCCAGATGCAGGCCATTCTCGCGGTCGGAGTTCAACGCATAAATCGGCA
CGATCGCCGGATGATCCAGCTGGGCGGTGACCCGCGCTTCCGTCAGGAAAAGGCGGCGCT
GCCGCTCCCTGCCGGAAAGCTCGCGCCGCAGGGATTTGATCGCCACCAGCCGCCGCAGCC
TGCGGTCGAAGCCGCTGTAGAGCTTCCCCTGTCCGCCCTCGGCGAACTCCCGGCCAAGCT
CGTAATTATCTTCGATCAGGTCGAGTCGCTCTTCGTTGCCCAGAAACGCGACCTCCTGCG
GAGGCCGTTTGTCGCGCAGCAATTCGATCACGGAACCGACATCCCTGCGTTTCCGGAAGG
AGAAGATACGGAACCCAAACAGCCGTTTTTTCCGTTTTCCGCCATTCTCCGCGGCAGAAG
CGGCCCGGGACAGCGGTTCCAGCGGAATGGTGCGTTCTCCATCCAGCGCAATCGTGGAGG
TATCATCCAGTGGAACCGTTTTTTCCGGATCGAACTCTTTTTCCGTCATATCCAATTTAT
TCCTTGTCGAATCATTCCGTCTCATTGGCCGCACTCAGCGCGATGCCGAGCAGTAAACAA
CAGCCGAACAGCGAACTGCCGCCGTAGCTGATCAACGGCAAAGTCAGCCCGGTTGTCGGC
AGCAGACATAAATTCACACTGATATGAACCAGCGTCTGGATGCCGACCAGCGCCGCCGCG
CCAAGCAGGTAAAGACGCGCTTCCCGCGCCAGCCCGAAGCGGAACGCCAGCAGCAGCAGC
GACGCGATCAGGACCGTAAAACAGATCCAGACCGGCAGCACGCCGCACCATCCGAGCGTC
TCCGCCATCGTCGCATAGGCCGAATCATTGTAGGCCAAAGGCAAATAGGCGTTGCTCCAG
ACCGCTCCGCCCAGTTTCGCCCCGAACCACCCGCCGCGCGCGATCGCCAGCTCGAACTGG
CGGATATGCCAGCCGCTGCCCAGCGGGTCGAGGTCAGGGTTGAACAGCCCGGTGATCCGC
CGCCACGCATACGGATGGCGCCAGACGAAGAGCGCCGCCGTGCCGACGCCCCCCGCCGCC
AGCAGCAGCAAATTCCGCCACGAACCGCCCGACAGGAAGTACAGCGAAGCGAAAACGGCC
AGATAGATCGCCGCCGTGCCGAAGTCCGGCTGGAGCAGGATCGGCAGCAGCCAGACCAGA
GTCAGCAGCGCCCCGCCCCAGAAGCGGAGGTTGTCCGAGCGCAGCTTCGAAAACGCGATC
ACCAGCGTCAGCAAATAGATTCCCTTTGCCGGCTCCGTCGGCTGAAAGTGGAAACCGCCG
AGCCGGAACCAGCCGCACATCCCGTTGACCCGCACTCCGAAAAGCGGCAGCAGCAGCAAC
AGCCCGAACGCCGCCAGCATCAGAATCCACGCATTGCGGCAGTAAAACCGGAACGGCACC
TTCGAAGCTCCCCACATCACCGCCAGCCCGAGAATCAGGAACATCAGCTGCTTCCCTGCC
AGCAGAAACGGTTCCGAAGCATGCGACTGGCTGCTCACGATGGTCAGCAGCCCCCAGCCG
CCGATCAGGAATGTCATCAGCAGCGCCAGAGTTTCAGGGCCGAGCAACGGCAGTTTGCGA
CTCCGTCGATTCATTGCTCCGCCTCCTCTCCGGCAGGACGCCGCATCAACGTCTCCAGCG
TCACGTCAAGCCTGACGTCTTCGCCCGGAGCCGGTTCCTCCAGCAGCTTCCAACTGCCGG
CGATCCAGTTGCGGCGACGGTCCAGCATCACCTCGAACCGCCCGGGCCTGCCGCGCAGCC
GGGCGTCGAACTCGGCTTCCAGCCCCGATGCGCCGACCAGTTCGCCGTTTTCCCTTTTTA
CCGTGCCCAGACGGCTCCGCGCCGCCGGGTTGCTGACCGCGATCCGCTCCACGCGCGATT
CGATGCGGAAGGCGCGGTTGTTCTTCACTACCGGCTCCAGCGCCAGCAGCTCCGCGGGAG
CGAGGTCGCGCTTGAGCAGCATCGGCGTCCCCGTTCCGGCTTCCGGAATTTTCAAATCCT
TCACGGTTTTCCGGACCGCGTCAAAGGTTTCATCCTCCGGCGTCATGCCTTCCGGCAGCG
TCAGATAGAGGTCGAAGTAACGCTCGCTCCAGACCAGCGTGCGCCCGGCGCGGTCCAGAA
TCCGGCCGCGCATCGCCGGGAGCGTACCGTGAAAGCGGGCCATCTTCTCCCCTTGCGCAA
TATACTCCGCGCTGCGCGGGCCGGCCAGCCAGACCGCGCGTAACAATGCCGCCGCCGCCC
ACGCCAGAAGCAGCGAAAAGAAAATCACGGCCCGAAACCGCCAGGAATCCCCTCCGCTCA
TCGTCCTCCTCCCGTCACTTTACGCACCGTCACCGGCGGAACCGGCAGCATCCAGCGTCC
GCCCCCTCCGCCGCCATCACTCTCCGTCACGGTCTGTTTGCATATCCCCGGCTGTGAACA
TGGCCGCCGGCCTGGTGCAGCAATTTCGCCAGCAGCGCGTAATTGAGCGGGAAGGTCATC
CCCCACGCCCTCCCCAGTTCACGCAGTTGCCGGAACCGCTCTTCAGAGAGGCGCGGCACC
ACCACCACCGCCGGAACCTCACGCCGCCCGGCCGCCCGGCGCAGCTGGACGACCAGCTCC
ACCGGATCGCAGGTGCGGAAAGGAGCCACCAGCACGAAACCGTCGTAATCCCCCTGCTCC
GCCTCCTTCTGCATCGCCTCGGCTGTATCCACTGCCGTCACCGAGATCAGCTCCGCCCCG
AGAATCCGTTTCAAAATAAAAACCTCGTCGGTATTGTCGTCGCCCAGCAGGATTTTCATC
GGCGTACAGCTTCCCTCCGGCTCCTCAGAGCTGCCGTCCGGCTCCGACTGGCTCGACCGG
CTGCTGCGCCAGTTGCCGGCCCGATTTTCAGCGGAATCGACCGTGCAGTCCTTTTCATCC
AGTTCCAGCCGCAGGATGGAATACGCTTCCGGAGTACTCTCGACTTCGAGGCGGCAGCCG
ATTCTGGTCGCGATATCGCCGACGAAGCAGAGCCCCAGCACGCCGAGACTCTCCGAAGTC
GGGTAAAGCATCGACGGATCGGCGTTTTTGCGGTGTTCCAGATAGATCCGGGCCAGCTCC
TCGCGGCAGACGCCGTGATGGCTGTCGCGAACCTCGAAAATCACCCGGTGACGCTCCGAA
TAACACGAGAGCACCACCGTTTCCCCCGGAGCCGACGCCCGGGCGACAGCCCGGATCAGG
ATGTTCATCAACTGGAACAGCAGCTCCCGGTCGGTCCGCACTCCCTGCGGCGCACTGGAG
GAAAAATGGTTGACCAGCGTCATTTCGCGCGCCTGAAGCGACAGGGTGCTGCGCTCCGTC
AGCTCCCGCAGGAAATCCGCCGTATTGAAAGATTCCAGATGGAGCACGCTCCATCGCTCG
CGCGACAGCGAACCGATGTCGTCCATCCGGTCCACCCGCCGCGACAACGAACCGATCCGC
TTGCCGATCACATCCAGAATGCGCAACTCCTCGCCGTCCGGTGTACGCCCCTCCTCGATC
CCCTGCTTCAGCACCAGCGCCATCCCCTTGATGATGCTCAAAGGCTGCCGCAGCTCCGGC
AGCATTCCGGTCAGGATGCGCAGCTGCAGCAGGTCGTGCCGCTCGATTTCGCGCTTCACC
TCGGCTTCGCGCGCGAGGCTCAGCTTGAGCTTGCCCTGCAGATTCTGCTGCCGGTCCCGC
AGGAAGTTCAGCGCGGCGTGCAGCGAACCGATTTCGTCGGCCTCCTGCTCGATCGCCGCC
AACGGCTGGGGCATATCGCCGCCCGCGAGATGGTCGGTGAATTCCGCCATCCGCCGGACC
GGTTCGACCACATTCTTCAGCAGTCGCAGGCACCCCAGCATCATGGTTCCGAACACTCCC
AGCAGGCCGATCAGGGTCACCAGCGGCAGCGCGTCGCCGAACCGCAGCTCCGTAACGCCG
AAAATTCCGCCGAAGAACCGGACCGTCTCACTGCCGCCGAAAATAAACAGCGGAATCACG
GCAAACGCGGAAAAAAATCCCGCGACACAAAGAAAGGTGATGACTTTTTTTCTGATATTC
ATATCCTGCCTTGGTTTCAATTCCCGAGGGTATTCTTCACCGCCTGAACCAGCCGGAAAG
TTTCCGGACCAATCCTTCGCCTTCATCTTTTCCTTCCGTTTCCGGCACCGCCGCCAGTTT
CAGCCCGGCGATGATCTCCCGGTATTCGGGACGCTGTTCGGGCAGATAGCTGAGCATCCG
GCCGACCAGCGCCGAAAACTCCGGCGTCACTTGCTTATTCACCTTGCACAGCTCCGGGTA
ATGCGGATTCGCGCGCCGGTCGAGCAACTCCTCCGGCGTTCCCTTCACGCCGAACGGCAC
CAGCTTCGTCATCGCCTCGTAAATCGTCACGCCGAGGCTGAAAATATCGCCGCGGTAATC
CTCGCCGCCGTAAAGCAGCCGCTCCGGGCTTACATAGCCGGGGCTGGCCCAGCCGTCGCA
CAGCGTCAACGCATCTCCGGTTTCCCGGACGTCCGCCAGGTCGAAATCCCCCAGCTTCGC
CTCCCATTCCGAGGTCAACAGGATATTGCCCGGCTTGATGTCGTGATGCACGACGCTCTG
CTGCCGCAGCGCAAACTCCAGCCCTTCCGCGATATTGGCCATCCAGCCGGCGGTCATCGA
AACGTCGGCCAGGCCGTCCCGCCGGAGCAGCTCCTCGACGCTGCCGTTCTCCATATAACG
CATCACCAGAAACGGCCGGCCTTCGGCCACGCCGCAGTTATAGATCGGAATCACGCCGGG
GTGGTTGATCTTCGCGACCAGCTTCGCTTCTTCCAGAAACCGCCGCCCGCCGTCATTTTC
TTCGCTCTCCTCGTTCAGGATTTTGACCGCGACGCGGCGCGCCAACTCCGGCTCCAGCGC
CCGGTAGACTTTGGACATGCCGCCGATGCCGCAAACCTTCTCCAGCAGATAGCGGTCGAA
CCGCTTCGGGACCCGGAGCACGGTGCCGCACTCCGGGCACTCCACATGGCTGAACGGCTC
CAGGTCGGTCACGTCCAGCTTCGCGTGGCAGTTCCGGCAGAACACCTTGATCGCATCCTG
TTGCGCCATGCCTAACACCCCGCCTTCAGCGCCGGCAGCTCCGGCTCCAGTTCAAAGGTT
CCGAGCGGATGGTCCTGCTCGATGATCCCGAATTCGATATCGGTACGCCCCAGCTCAGCG
AGGCGGCGCTCGAACAGCGGCCGCACGATTTCAATTGAGTTGCACTCGCTGCTCAGGTGA
GCCAGCAGCAGCAACTGCGTGCGCGGAGTCAGCAGATAGTCCAGCGCCGCGCAGGCCGCC
ATGTTGTCGAGGTGACCGTGCCGCCCCAGAATCCGCCGTTTCAGATAGAGCTGCCGGTCG
GAATCGCGCAGCATCTGCGCATCGTAATTGCTCTCCAGCACCAGCGCGTCGCAGTCGCTG
AGCCGCTGCATCGCCAGCATATTGATATCGCCGAGGTCGGTCGCGATGCCGATCTTCAGG
CCTTCGCGCCGGATCACGAAGCCGACCGGGTTGACCGCGTCGTGCTGAACCGCGAACGGC
TCCACCCCGAAGCCCCCGATCTGGAACTCCCCGCCCGGCTCGAACTCCAACACCCGCACC
GGCAGCTTGCCTTTCTTGCGCAGGAAGTTCGCGGTCAGCGAGGAGGTGCATAAGGGGATG
TCGAATTCGTCGCAGAACACCCGGCATCCTTTGGAATGGTCGTCGTGTTCGTGGGTCAGC
AGCGCCGCCTTGATCTCCTCGGCATTAAGACCGAGAGTCCGCAGCCGGCAACAGGTCTCC
TTTCTGGAAAAACCGACATCCACGATAATCGACCCGTCCCCGCAGGAGAGGACCAGCGCA
TTGCCTTTGCTGCCGCTGCCCAGCGCACTCAATCTGACCATTTTCTTAAAAAGCTCCTGA
AAACTCCGAATTTCCGTCCGGAATCAAAAAATCAGCAAAATAAAACCGAAACGACTGGAA
AAAAGCTGTTTTGAAATTTAAATTCTAATAAGGTAAAATTCAAACCGCAATCAGGTTCAA
TACAGCTTTTTTAATCATTATTTTCGATAATATACACGCATGCCGGGAAATCAGCAAACA
TTATCCACCACACTTCGCCAGGAACAGCAGCTTTCCGCCCGCCAGCTTCAGTCGCTGGAG
CTTCTGAATCTGCCCGCCCTCGAACTCGAAGAACGGCTCACCCAGGAGCTGGCCGCCAAT
CCGCTGCTGGAAGCCGAAGTGCAGTCCGAACCCGTGGAACTTCCCGCGCAGCCGGAAGCT
CCCGAAAAGGAAGATGAAAGCACGCTCGACGAGCGCGCTGTGGAAAACGAGGAGTGGGCC
GACGAACTGCCGATGCCGCCCGGCACCGGGGAAGCCGGCTTCACCAACGAAGAAAACGAC
TTCATGCTCAACTCGCTCTCCGACGCCCCGACGCTGCAGGAACAGCTGTTTTCGGAACTG
GCGACCTGTGATGCGACGCCCGAAGTCCGGCGGCTGGCGGAGGAGATCATCGGCTCGATC
GACGACACCGGTTATTTCCGCAGCACTCCCGCCGACCTGGCGATGAGTGAAAACGCCGAG
CTGGCCGACGCCGAAGCCGCACTGAAACTCGTGCAGAGTTTCGATCCGCCCGGCGTCGGC
TGCCGCGACCTTGCCGAATGCCTGAAGCTGCAGCTGGAGCGCACCGGAGAACTGACGCCG
CTCTACCGGGAAATTCTCGACCATCACCTTGAGGAGATCGCCCGCAACCACCTGCCGCAA
CTGGCCCGGACGCTTCGCATATCACTGGAGGAATTGAACCGGTGCCTTGCACGGCTGCGG
CGGCTGAATCCCTATCCGGGGTCGGCGCTGGCGCCGGAACACGCCGATTTCGTAATGCCC
GAGGTGTCGATTGTGCGCGGAGCCGACGGAGAATACGAGGTGGCGCCCCGCCGCAACGGC
ATGCCGCGGCTCTTTCTGGCCGAACGGTATCTGAAGCTGCTGGAAACCCCGGACCTGCCG
ACGGCGGACAAGGCGTATCTGCGCGACAAGCTCCAGCAGGCCCGGGAGCTGATGCGCGCG
CTCGACCTGCGCCAGAGCACCATCGTCCGCATCGCGGGCGTGATCGTCGCGACCCAGCGC
GACTTCCTCGACAACGGCGTGGCGGCGCTGAAGCCGCTGACCATGAAACAGGCGGGCGAA
ATGCTCGAACTGCACGAAACCACCGTCAGCCGGGCGGTAGCCAACAAGTATGTGGAGACG
CCGCAGGGGATTTTTCCATTCAAGTTCTTTTTCACCGCCGGTTTCACCGGGGAGGACGGC
ACCTCCGTCTCCAACCGGGCCGTGATGGAGAAGATCAAAGAACTGATCGACAAGGAGAAT
CCGGCCAAGCCCCTCTCCGACGAACAGCTCGCCCAGATGCTGAAAGCCGGGGGCCTCGCG
GTCGCCCGGCGCACCGTCGCCAAGTACCGCGAAGGGATGAACATCCCCTCATCGTCGCTG
CGCCGCAAGCACATGTGAGCGGACAGGGAGGTTCGGTGCCTGCCCTCCGGGCAGCTTGTC
TGTTATTGCGGCAATGCAAAGTCGAACATAAACCAAAGACGCTTTGCGTCGCAGGAGCAA
GCCCCCTCAGATGCAGTAATCGAGGAATTCGCCGTCGCCGTTTTTGGCGCGGTAACGGTC
GATGATCTCCTGAAGGGTGATTTTCTGCAATGCCTCACGAATCTGATTGTTGAGTTCCGT
CCAGATTTCGCGGGTGACGCACGAAGCGATACGCGGACAACAATCGCGGGCGGAGACGCA
GTCGACGATGCTGACCGGTCCTTCCATCACTTCAACCACATCGAGCAGCGTGATCTCCTT
CGGTTCGCGGGAGATGCGGTAGCCGCCTTTGGAGCCGCGGATCGATTTGACCATGCCCGC
CTTGCGCAATTCGATAATCAGGCGGCTGATGTACTTTTCGGAAATATGCTGGGATTCGGA
GATGTCACGGATCATCCGCGGCTTCTCAGAATCGTTCAGCGCCAAATCCAGCAGGATGCG
CAGACCGTAACGGCCCTTGGTCGAGATTTTCATACTGCGTTTCTCTGTTTATGATTTTAT
GAAATAAATTGACTGTTTTCACCGGCGTCCGAACCGTTTTTCGATCTCTTTGAAGGTAAC
GGTCACCATAGTCGGGCGGCCGTGGGGACAGAGCGTCCCCTGACGGCACTCGCCGAGCTG
CCGCAGAAGCTCGCGCGCTCCCTCCGGCGAAAGCCGGTCGTGCGCCTTGATCGCGGCGTG
ACAGGCGGCGCGGGCGACGTACTCAAGCTCCACCGGCATCTTGTTGGCCATATTGTCCAG
AAGCTCCTGAAGCATATCCGGAATCAGTTCATTCAGCGGCCGGTGCGTCGGCATCTCCAT
CGGCAGCGCATTGAGCATGACCGAGGTGCTGCCCATCGGTTCGATGTCGAAGCCCAACAC
CTCGAACACCTTGCGGTTGCGCAACAGCAACGAGCTCATCGTCGCGGGAAGCTCCAAAAG
CTGCGGCAGCAGCAGCGGCTGAGCCGGAACTCCGGTCCGGGCCGCCTTCAACAGATGTTC
GAACATGATCCGCTCATGGGCCGCGTGCTGGTCGATCATCACCAACCCGGTGCGGCCGGC
GCACAGAATATAGGTGTCATCCAACACGCCCAGGATTTCGGTCGGCCAATCCCCGTTGAA
GGGAGCGTCCGGATAGATGTGCTTTTCCGGCGGCACCTCGCGCGGCTGCGGCGCCTCCGG
CGGCGGATCATTCAGGAACAACGGCTTTGCGCCGGGTGGAAGCTCCGCATCCGGTGCCGA
TTCCGTTGCCGCTGCTTCCGGCGACTCCTCAAGTTCACGGACCGGCGACGGAGAAAAACG
CGGCACCGGCGGCGACGCAATGGCCGGAACAGAGCGGGACGGCGACGGTTCCGGTTCAAC
CGGCGACTCCTCCTTCACCGCCGGCGGTTCCGGCGGCACAACGGAGGAGGGTATTGCAAA
CTCCTGCTGCTCAGTGTCCCGGACGGTATAGGAGATCTTGGCGCTGTCCAGCACCAGATG
GAGGGGAACCTGACCGGAAAGCGGCAGATTTTCCGCCTCATCATTCAAGTAATCCACTTC
GCGGGAGCGCTTCAATGCTTTGGAGACCGCGGCGGTCACCGCCCGGCTGATCGCGTATTC
ATGCTTGAACCGCACCTCCCGTTTCGCCGGATGGACGTTCACATCCACCTCCTCCGGCGG
CATTTCAAGGTACAGGATCACCGGAGGGAAACGGCCCGGCTCATTCAGCGTCGCATATCC
TTCGCGGATGCCGCGGTAGAGCGTCGGGGATTCGACCGCGCGACCGTTGATGAACGTGCG
CTGCTCCTTGCGCGAATTGCGTGTGAAGCCCGGTGAAGCGACGAATCCGGTCACACGGAT
GTCGTTTTCGGCATGATCGACCGGCCACATCGCATCCGCGAACTGCCGCCCGAAAAACTC
ACGGATCCGCGCCTCGGCGGTCGACGAGGCCGGAGAGTTGAAAACCAGCCGGCCATCCAT
GCGCAGCTCGAAGCCGACCTCATGGCGCGGCAAAGCCATCGACAGGACCATCTCCTCAAT
ATGGTGCGCCTCGGTAGCGGGGGCCTTCAGGAATTTGCGGCGCGCCGGAGTGTTGAAAAA
GAGGTCGCGCACCTGCATCACCGTCCCGACCGGACAACCGGCGGGCGCGGCTTCCAGCAG
CCTGCCGCCTTCGACCCGCACCCGGGTGCCCTCCAGCATGTCGGAAGTCCGGGTCTGGAT
GGAAAAGCGGCTGATCGACGCGATCGACGGCAGCGCCTCCCCGCGAAACCCCAGCGTGGT
GATCCGGTCGATATCCTCTTCGGTGAAAATTTTGCTGGTGCCGTGCGGTTCGATGCAGAG
CAGCGCGTCGTCGCCGTCCATGCCGGAGCCGTCATCCTCCACGGAAATCAGCCTGGAACC
GGCTTTTTCAATTTCAATGCGGATATGCCGGGCGCCCGCGTCGATCGCGTTCTCCACGAG
CTCCTTCACTACGGAGGCGGGACGCTCGATCACCTCTCCGGCGGCAATCCGGTTGCTGAG
CTGTTCGGACATCACTTTAATCTTGCTCATCGGTAACCTCGCTTTGCACTGGGGCAACCC
AATTGTTTCGCGGAATACAGATCACGTCGGGCGGCAAGGAGGAGTTACCCTTACTGTTTT
CCACAGCCCGCAGGTAATATTCTTCTGCCTTATCCATACGGCCGAGTTCGCGGTAAGCCC
GGCTGATATTGTACTCGAAATACGGGGTCTTGCCGTCCTTCCGCAATGCCCGCAGCAGCT
CGGTGATGCCCGCCTCGATGTTGCGCATCCGGATCAGTGTCATCCCGAGATTGTTGCGCG
CGGCGGCGTCCCCGCCGTTGCGGATCAGAAAAAAACGGAACAGATCGGCGGCCCGATCAT
ACTGGCCGTTTTCATAGCAGCACACGGCCAGCAGCCGCTGGGCGCTGACGTTGTCCGGCT
CCAGCTTCAGCAGACGGCTCAGCACCCGCTCCGCCTCCAGAAATTTCCGCCCCTGAATCA
GCGTATTCGCTTGACTGCGCAGCTGCCACGCCAGCTTCGCCTGGGACGACGAAAGACTCT
GCGGCGCGGAAGCCGGACCGTCGTAAGTCCAGATCACAATGCCTGTCGCCGCGACGATCA
TCGCCAGCAGGAAGGCCGGAATGAGAAAACGGCGGTTCATCGCTGCGGCCGCCTCCGTCC
GTCACCGGCGAAGTGGCAGGCGCAGCGGTGGCCGGGCGAAAGCACGCGGCTTTCCGGCGG
CACCTCCCGGCAGCGGCGCTGCGACTCCGGGTCCAGCTGCGCGCAAAGCTCGCAGCGGTC
GCTGAACCGGCAGCCCGCCGGAAAGTGTTCCGGCGGCGGCACATGCCCCGGGATCGTTGA
AAGCCGCCCGGACTCCCCGCCGAGATGCGGCACCGCCCGAAGCAACGCCAGCGTATAGGG
GTGTTTCGGCTGCTCCACCAGCTCCCGCGCCGTCGCGTATTCGACGATATTGCCCGCGTA
CATCACCGCGACATGATCCGCCAGCTGCGCGACGATGCCGAGGTTGTGGGTGACCAGAAT
CACCGCCATTTCGCGCTCACGCCGGATATGGTCGATCAATTCCAGTATCTGCGCCTGAAT
CGTCACGTCGAGCGCGGTGGTCGGCTCGTCGGCGACCAGCAGGTCGGGATTTCCGGCCAG
CGCCATCGCGATCATCACACGCTGCTGCATCCCGCCGGACATCTCATGCGGAAAGGCGTC
GATCCGCGTCTCCGGCGCCGGAATCCCGACGTCCTTCAGCAGCTCGATCACTTTGGAACG
CACATCGGCAACCTCAGGCCGGTGCAGCTCCAGCACCTCGGCGATCTGGTCGCCGACCCG
GAAAACCGGATTCAGCGACACCGAGGGTTCCTGAAAAATATAGGCGATTCCGCCGCCGCG
GATCTTCCGGAGCCGCCGCGGGGGAAGCCGGAAAAGGTCGACCCGTTCCCCTTTCCCCGT
CTTAAATTCGACACAGTCGGCGGAGGCGAAAGCCGGCGGCGACGGCAGCAGCCCGGTCAG
CGAAAGACAGCTGATGCTCTTGCCGCACCCAGATTCGCCGACCAGCGCCAGGATTTCCCC
GCGGGAAACCTCAAAGGAGATCCGGTCCACCACCGGCAGCATGCGCCCCCCGGAGCGGAA
CCGGATCGAAAGATTCTGCACATTCAATAACGCCATGACAACCACTTTCTCCTGTTCATA
ATGGAATATAACACGAAAATCAAGGATATTCCACAATATTTTCCTCCGAAAGCAGTAGAA
AATCCCGGAAAAACGGTCTATATTACCATGAGCTTATATCAATAATAGTAAACGCGGCCT
GCCGGGCCGAATATTCTGCGAGGACTCATGGAAAGAGTTTTTATCACGGGCCGGGGGCTG
GTCACTCCGCTCGGAAATTCACTTGAAGTCAACGAAGCCGCGCTGCGGTCCGGGGCCAGC
GGCCTTTCACAGGTGCCGGAATTCCTGGAACACCGGCTCGAAAGCGTCGTCGGCGGCGTT
GCCGGCGAGGGACTCACCACACCCCTGATCGACCGCAAGCTGTTGCGCTTTGCTCCGCCC
ACCGCCGTGATGTCGGTGGTGGCGGCCACGGAAGCATTCGCCGAAGCGGAAATTCCGCTG
GAATCCCTGCGGGAACGGAAAATCGCCATCATCGGCGGCACCGCCGGCAGCAATTACCGC
GAAGTGTTCCAGAATGTGGACGACTATATCCGCAGCGATTACCGGCTGCGCCGCGTTTCC
CCCTATTGTGTGCCGCGGGTAATGCCTTCCTCGGCCATCTCCAACCTCTCGCTGATCTTC
GGGATCACCGGGGAGTCCTACGATATTTCAGCCGCCTGCGCGTCCAGCGCTCTGTCGATT
CTGATGGCGGTGCGTTTGATCCGCGCCGGCATTTACGACATGGTGCTGGCCGGCGGCGCG
GAGCAGATCGACTGGGTACAGGCGCTCGGCTTTTGCGCATGCCGCGCCCTGTCGAGAAAA
TACAACGATACGCCGGAACTCGCAAGCCGCCCCTTTGACCGGGACCGCGACGGCTTCGTG
CTGGCCAGCGGCGCAGCCTACGTGCTGCTCGAATCCGAACGCAGCCTGAAAGCGCGTGGC
GTCCGGCCGATCAGCCAGGTCTCCGGTATTGCGGCGAACAGCAACGCGCATGACATGGTC
GTGCCGGATGCGGCCGCCTCCGCCGCCGTGATCCGCGAAGCGATCGCGGACGCCGGCCTG
AAGCCGGCCGATATCGGTTACGTGAATACCCACGGCACCGGCACTCCCGTCGGCGACCCG
CTGGAGCTGGCGGCCATCCGTGAAGTGATCGGCTCCGGCGCGGCGATCAACAGCACGAAA
TCGCAGACCGGGCACATGGTCGGCGCCACCGGAGCGGCGGAGGTGATCTTCTCCTCGCTG
ATGCTCGAACGCGACTTCCTTTCGCCGTCGATCAACCTCGACAATCCCGATCCGGAATTC
GGCTGGGCGGACCTCGTGCGCGAATGCCGTACCGGCACGAAGATCCGCCACGCGCTGTCG
AACAGCTTCGCCTTCGGCGGCAGCAACGCGGCAATCGTGATTTCCGACTGCAAATAACAC
AGCGGCTTAAAAATGCGGATGCTTCCGAAAGTCCGCCTGGCCTCGGGGGGCTGGAAATTA
ACGGTAATTCGATGATTTCCAACTCCCTGATCGTTTTCGGAAAGGTGAAAAGCAATGGGA
AAAATCAGGAATATCGCAGTATACTGCGCCTCGCTGCCTGGGAATAACCCGGCCTACTGC
AATGCGGCGGCGGAGCTCGGCAAGCTGTTGACGGAACGCGGCATCGGCCTTGTCTACGGA
GGCTCCGACTGCGGCACCATGAAAGTTCTGGCGGAAGCGGTGCTGGCGAATCATGGAAAT
GCGACCGGAATATTCCCGGAAGGCTTCCGCGCGGAACTGCTCCATCCCGGCCTCACCCGT
TCCATCATGGTGAAAGACCTCGCGGAACGCAAGGCGAAAATGCTCGAACTGGCCGACGCG
GCGATCGCGCTGCCCGGCGGTTTCGGCACCTTCGACGAACTGTTCGACGCCTATTGCCTC
TACAAGCTCGGTTATCACCGCAAGCCGTGCGGACTGCTGAACATCGCCGGTTATTACAAC
GGACTGATCCGGTTCATCGCTCACGGCGTCGCCGAAGGGTTGATTTCCCGGGATGACCGC
AACCGGCTGCTGACAGCCGGGCAGCCGGGAAAGCTGCTTGAACTGCTCGAAGCCGCCGCC
GTCTGAATTCTATATGCTCTTCCACGCGCCGAATGCGGCGAATGACGAATTCTTGTGCAG
CAGCTCCACCCGGCTGAAACCGGAGCGGCGCAGCAGTTCCAACTGGTAAGTGACCGGGCG
CGGCGAATCCTCCTTCGCGATCGAAGCGGCCACCTTGCCGCGGTATTCCGCGCCGCCGAC
GGATTCGAGATAGCCGCAATAGCGGTCGAACATCATCCGCTCCACCGCCGGAATTTCATG
GCTGATCAGATCGGTGATCCAGACGCTTCCGCCGGGAGCCGTCAGCGCATACAGTTTTTG
AAACGCCCGTTCCCAGTCCTCATCGCCGCGCAGGTGGTGCAGTACCGCCGCCGCCAGAAT
CACATCGAATCCCCGTTCCGGCAGCGTCGTCTCCCGAAAATCCCCCTGGATTCCGGTCAC
TTTGCCCGCTCCGGCCCGTTTGACCCGTTCGACGGCCCGCTCGACCATCGCCCCGGCCAG
ATCGACCAGCGTACACTCCGCGCCGGGAGCCAGCTCCAACAGCTTGAGCGTATTGTTACC
CGCCCCGCAGCCGATATCCAGAATCCGGCGCACCGGATGTGTGGCAACAGCAGCAGCCCG
GGTGATCAGTTCCATCGCCAGCGGCGCGTCGACCGTCGAAACCTGTCCGGTGTGCAGATC
GGAGAACCGCTCCACATCGTGCTCGAACCGCTCCCGGATCTCCTCGACACTGCTCTTATT
CCGATAGGGCTCCATCCCGCTTCCTCCTTATATTGAATGATGCCATACAATATAACTCCG
GCGTCCGCTTATTCAAATTATTTATCAAAATTAATTATAATTAACAAGGAGCTTGCGCAC
GGCGGCAATCAGTCGGGATAATACAGCGGCGGCACCGCCCCGGCCGGATTGTAAGGCTCC
TTCGTGTATTCGCTCCGGCGGCGGAACTTCAGCGGCACCGGCGGCTGCCAGTTCAGCCAG
GAGGCCGGATCGGTGTCGCGCAGCTCGCTTTTCACCCCTTCGCCGTTGCCGTTGACCGCG
GCGACCGCATACTCCCAGATCTTCCCCTGACAGGGGGCGGGATTGTCGGCGGAGCCGGGG
AGACGGCGCGGCGGAACCACGCCGGGAGCCCGGTCGGTAAACTGCCGGTCCGGCCCGGAG
TAGACCAATTTCCACACTTCCGTGCCGCGTTCGCGCCGGTAGAGTCGGTAGCCGGTCACG
CCGAGGCATTCGCCCCAGGTTGCGCACACCTGACCGTCGCCAGGCTCCAGCAGCAGCCCG
TCCGGGTGCTCCGGCGGCCGGTCCGTCACATACAGCGGATACAGCGGCGACGGCGGCGAC
ATGCGGTTGCCGCGCAGCGCGGTCAGACGCAGATGCACCTTACGCCCGTTCGATAAATCC
TTCACTTCCAGCGGCGAGGCGCTCCCCTCCGCCGCCGTCGTCCAGCTCGCACCGTTGTCG
GAACTGATTTCGAGCCGGTAGCGGTCCGCGCCGCCCGCCGGATTGAAAAAGACCTTCGCG
CCGCCGGAAAAGTTCTCCGTGCGCAGCAGCTCAGGACGGGCGGGAGCTGCGGTTCCGGCG
GTGTACTCCCACATGTGCCGTCCGGGGGCAACCGCCTTGCCGTCGGCTTCGACGCCGTCG
ATATGGAGCCTGCCGGGAACTCCGCCGAAGTCGAATTCCACCGCCTGCGGAGCCGTTCCC
GCCACTGAGATCACGCCGGAAAGCCCGCCCGACGCGGTCCGGGTCAGCCCGGCGGCGGCG
AGGTCGCTGCCGATCCGGATGCCGAGCTTGCCGCTGCGCAGTTCGCCGCTGCCGAAAAGT
GCGAGTTCCAGCGACTGATCGCGCCGGTCGCGGACCACTCCGGCGGAACCGGAGAAGCTA
ACTTGCTTATCCTGATAGTGCAGCGGGCGGGTGGAGCGGAAGAACAGGTCCTTCGACTCC
GGCGTCTCCACCGGATACACTCCTTCCGGGTAACGTCCGGTCTTGCGGAAATCGTACAGC
TTGTTTTTCAGGAACGGCAACTCCCGCTTCTGCATGGTCGGCAGCTTGAGTTTGCCCTTG
CGGTGGGTGACCAGCACCAGATGATCGCCGTTTTTCGGGGTGCCGTCGCGCTGGAAGCCG
CGCGCGCTCGGCGTTTCGACCTCGCGCCAGTGATCCTGCCGGATCGAAACCGGATTCAGG
AACCAGAAATCCGGGAACTCCCCGTCTTTCGGAATAAACCAGCTGAACCGGGTGTTGCCG
CGCACTTTGTCCAGCAGCACGAAATAGTCGCCGCCGACCAGCATCACCGAGCGCGATTCG
TACTCCGGCCACGCATAGGCATCCTTTCCGCGACGCGATTCGATGGTCGCCAGCTGGGCC
ACTCCGAGGTCGAAGAGCGGCTTTTCCAGCACATTGCGGCCGAGCGCGCGGAAAGCGTGC
TCCTTCATCACCGCCGCGCCGGAATAACCGTCCACATCGTTGGCCGTATGGTCGCCGGCA
TCCTCGCGCTCATGGCCGGTCCAGAGCCGCCCGCCGGCGACGTAGTAGAGCGCCCCGGTG
GCCCCCTGCCCCGAATTGCCCCAGCGGTAGTTCGGGCCGTCATCCACCTGCGACAGATAG
AGGAACACCTCGTCCGGCGTGCCGACGCCGTGCCGCAGGTTCACGCCGTAGCCGGTGTAC
TTGCTGCTGGCGAGTTCGGGCCGGGTGCCGCGGTTGCCGCCGATACGCGGTGCAAGATGG
CTTTTGCCCCAGTCGGTCGAACCGGCGACCTCCTGAAACTCCTCGGCGTCGAGCCAGAGC
AGATGTTCGGCGGTCAGCGGCGCGTAATTCCGCAAAAACCAGCCGAAATAACGGACCGTC
TGCGGGATCGGCATGGTGGTGCCGGAGCCGTGTGCGCCCTGCGCCGGATAGTTCCGCCGC
GCCCGCGCCTCCGTCAGCGGCGGCGGGATCGCCTCGCCGCTGCGGAAATTCTGCCGCCAG
TAGGGATCGGGATTCAGCACCGGAGCGGTCACCGAATCGACCATCCAGTTGCCCCGTTCG
GCGGTCGCCGGAGTCGCCCAGCGGTTCACGCCGTCGGAGAGGAATCCGGCGATCTGGGCC
GGCAGCGTCGGCGCGAGGTGCGCCCAGTTGTACACGCCGAAACTCTCCGTCCAGCGCCCG
CCCCGGCTGCCGTATGCCTTCACCGCCGGACGGGTGAAGAAGACGGTGCTGACCTGCCAG
TATTTCTGGAAATAGTCCCGCCACTCCTTCGCCATCGGATGCTCCGGGAAGAGATAGGCG
ACGTGCATCGGCATGGTCCAGCCGTCGGCTGCCATATTCGGGCACCCCGCCAGGCTCGAA
CGGATCGGGTGCATCGCGTCGTCGGTCAGCAGATAACCGGCGTAGAGTAGCAGCGCGTCG
AGCCGTCGGCGGCTTTCCGGCGAAAGTTCCTCTGCAAAGCGCAGGTAACTCTCCGACAAC
ATCCCGTACATATAGCGGTGCTGGATCGAATTCACGCCCGGCCAGGTGTTCAGCCCCTGC
GGGTAGAAGACCAGGCTGGAATTCAGCACGAACTTCTCCATGTCGGCAGCGTCCTTGTAC
TTGCGCCCGTCGAGCGGGCCGGGATCGGGATGCTTCCCGTCATAGGTGAGCTGCCAATCC
TTGACCCGGTTCAGGCTCTGCGGACCGTAGAGCTGGCCGAGCAGCTGGTTGTAGCGGAAC
CGGGTGGTCCTGTAGTTGAAGCGCACGTCGCCCGCCGGTTTCGGCACGTTTTTCCAGTAG
TCGCGCTTCAGCGCCTCGACGAACTTTTCGCCTTTCGCGGCGGGCGCGTAGTTCACCGCC
AGCGAACGGCCGCCGGTGGTCAGCGGGAAGCTCCACTCCAGCACGCCGTCACGGTAGCGG
AAGCCGACCATCAGGTTCCGGGTCGGCTGCCAGATACCGTAGGCCGGGTCGAACCAGCGA
TTGTAATCACGCACGAAAATCCCCAGTTCATTCCCTTTTTCGGACCAGAAACTCGCGCAC
GGGAAAATTTCGCGCACGCCGTTGCCGCAGTAGGGGCCGAGCTTCATATACATCGGTTCG
CCCGGCTGCTCCACCACGGTCGGGGACCAGTGCGGGTCCTCCTGGATCATCGCGGAAATC
ATCGGTTCATCGATTTTCGGCCACGCGCCGGCGGCTTCATTCCAGTAGCTCGACTCGGTC
GCGAAACGGTACTCGACCGGGAAGCCGGTCCAGCGCGCCGTCATCCGGATTCCGGCGTCA
ACGGGCAGATTCTCCATCTCCTCGTCGAAGTCGAAGAAATCGTAACCGGCCACGATCCGC
AGCGTGACGCGGTAGACGCCGCCGTTCGCGAACTCATAGCTCAGCTGTTCGGTCCGGAAA
AGCGGCCCGTTTTCGAGGGTCGCGCGCTTCAGCGACTTCACCGCGAGTTTCGGACTTTTG
ATCACGCTTTCCCCGATCCAGCCGCCGTCGCCGATACGGAGTCCGGCGAAGGGGCCGGGA
ACGGTCTCGCCCGGCGCGAAGCCGCGCGCTTCCGGCAGCCGCAACTGAATCGCATCGAAT
TTCGGAGCGGATGCAGGCGTCCCGGCCTCCAGTGTGAAGTTCCGTTCCGCGCCGGAAGGC
AGGTCGCCGAAGAAATTCAGCGTCGCCGACTCCGCCATGACCTGCGACCACTGGACCGGA
ACCGGTTTGCCCGCCGCGTCCTTCAGCACCAGCTTCGCAAGATCGGTGCCGGGCGCGAAG
CGCACCGGATACGACAGCAGCGTACGCGGCCAACGGTAAACCGGAAAATTGATCGCATCC
GCATAGTGAATCGGCAGCGGCCTGCCGTTCCAGAAAAGCTCCCCGCCCGCCGCCGCCAGC
GACAGCAGCAGAACCGCCGGCGCGATAATCCTGAACAGTTTCATTCTCTACCTCCGTTTT
ACTTCGGCACCGCGGCCGGTGATGGTTGCCTGAACTTTCCTGCCGGAACCGGGAGTTTCA
AACTCCACTTTGACCGTGCCGTCCGCCGCCGCATCGAACCGGGCGGCACGGGCGGTCCGC
GCCGGATCGTCCTCCGGCAGCAGCGGAAAAACCAGCTGCGCCATCGTGACCGGGGCGGAA
GTGGTTTTCCGCCTGGAATAGGCGGTGAAGAAGGAGTTGTACCTTTTCCCGCCGATCTTG
TAAGCGTGCATATAACCCGGCGTGAACTCCTCCACGCCGCACTCCGTCCCGATGGGACGG
TAAAACTTCACCAGCGTGCGCCGCTCCGGGCGGTCGACGCCGTCCACCTGCGGGAACCTC
CCGTCGGACTCCGCCGCGAACCAGTCGTCCCCCTGCTCCGCTTTCGTATAGAGCTGCCAG
AGCTGCCCGACCGTCCGCCCCGCGAACCGGGGAGCGGGCGTGAAACGGTCGACCACCGCC
AGCACCCCTTCCTCCGTCAGCAGCATCCGGCGCTCCAGCCGGTTGCCCGGCCCCATGTAG
TCGCGGAACACCACCCGGCCCCACGCATCGGAGCCGAGCTGCCTTACCTCGGCGGAGTCG
ACTTCGCACTCCAGCGCCGCATTGCCGAAATCCATCCAGCGCCGGCACCAGCCGCGCAGA
TTGCAGTACGGCAGCGGACCGTCGTATTTGTAATCGAAGCGTACAAGGTCGTACTCCTTT
TCCTTGACCGTCCTATTGCGGAACTCCGGCGGCAGGTCGCGGTTGACCACCTGCCCGTTG
AAGATATTCCAGCCGACCCGCTGGGCATGAACGCCCTCGGTGCGGTCGTCGACGGTTTCG
ATGGAAATTTTCGGCAGGTTCCGGGTGTAGCGCGTCCAGAGGCCGGGCGACTCGAAGCCG
TCGATCAACAGCGTTCCTCCGGTCCCTTCCAGCCGCAGGTTGTCGAAGGTGATGCTTTTC
AGCGTCGGCTGGCGGAAGGTGCGGAAATCCAGCCGGTTGGTCAACCGGTACTCCCCTGCC
CTTTCCGCCGGCTGCAGCCGGTTGACCGGAATGGTCATCGTATTCCAGACGCCCGGTTTC
GGATGGCCGGGAAAACGGTCGAACGCCTCCTCCAGCCACACCACATTCGCGTGGTTTCCA
CTGGTGGTGCCGCGCCGCCCGAGGTTGTGGAACAGCGCCGTGCCGCCCGCCTCGAAGTAG
GCAATCGAAGGCCGGTGGAATTCATGCGCGTGACTTCCCCGCGCATAGAGGTCGAGCATG
ATCATCGCGTCGCCCGGCTGCGAACCGGTGCGCAGAATCAGCTTATCCGGCACAGTCGGC
CTGCCGTTCCCGCCGTATCCGGCGCGGTACTGCACCTGCGACAGGGCCGGAGCGGCGGGC
TTCGCCGCGGAATGGTACGTGTCGAGTTCCATCAGCGGCAGCGCGCGGAAAATCAGGTCG
TCGTCCGGCTTGCCGTTGTCGCGCTGCATGATCCGCCGGGCCTCGGCCGCGAACGACGGA
TCGTCGAACAGCCGCGCTCCGGCCTCCATCATCAGCACCACATCCAGCGGCAGCAGTTCG
TGCTTGAAATAGCTGTCCCCGATCTCCGGGAAGATCACCGCCGGGCCGGCGAAATCACGC
CAGCGGCTGAACTGGTTGCGGAACCCGGCATTTTTCCGCAATTCCTGCGTCCTGCCTTCG
AGCGCCAGCAGTTCAAGGAAGAACGCGGTACCGAGAGGCGCGTAGTTGGTCGCATTTTCA
TTCAGGTCGCCGTTGGCGAGGATGCGGTCGGCAAACTCCTTCGCCAGTTCCCGGATCTCC
CGGACCGGCAATCCCTTTTCCGTAGCAAACACGATCGCCAGCGCATCGGCGGCGACCATC
TCCGCCTGATGGATATTGTGATCCCACAGTTCTTCGGCAAAGAGCCTGCCGTCTTTGTTG
CGTCCGTAATAGTGATTCAGATAAGCGCGGGCCAGTTCCAGCGTCCGCGCCCGCCTTTCG
CCGGTCAGCAGCCCGTCCCGGTCCAGCCGCCACGTCAGAAGCGCCCACGGCCGGGTCAGG
TGGAAATCCGAACCGCGCCCGGTGACCGGCTTCATCGCCGGAAACCGGTCGTACATCTCC
ACGCCGAGCTTCACGAACTCCGGCTCCGCCGCCGCTTTTCCATAACGGTAACAAAGCTCC
GCCTGCGTGATCATCGAAGTCGCGTTGAAACGCGGATCGGCCCGGTTCGGCCGTTTCGGC
TGCGGTTTGCACAATGTCTCCGCCGTCATCCGGGCGCGTTTCGCAAAAAGCGGCAGATAA
TCATGCTTTGAGCTTTCGATCGCGCCGAGCGAAAGAGCGGCGCACAACACCGGTAATATC
CACTGTTTCATAATCAGTCTCCGCTGCGCGCCGTCCAGCGGCCGATGCCGCCGTTGCGCG
GGAAGTTGGCATCCTGTTTGGCCAGCCGGTCGGCCGGTTCCGCGGCGGAAAGCATCTGCA
CGTGTCCGTCCGCCATCACGAACGGCTGCGGCGCCCAGAGCTTTTTGTCGTTATGGCGGC
CGGTGTACATCACGAAACCGTAGGTCGCATCATCCCGGTCGCGCCAGATGTTGTAGTTGC
GTCCGCCCGAACTCAGGTTCGGATAAAGGTGAAAGGCGACGTTCGCGACAATCGCATCGG
CGTACATCCAGGTATCCCCGGCCACGCGCGACATCTTCTGCCCGAACTTCAGCCCGAACA
TATTGTCGCGCATCGCGTCGGACTTCCCCTGCCAATCCTTCACATCCTTGTACAGAACAT
TCGGACTGTAGGAAAGCGTACCGTAAACCTTGTTGCCGTCCCCGGCGACAAACGCATTCC
GGTAATTCCGCTTGATGTTGTTGTCCCCCGGACAAGCCCAGACTTTAGGGCTGACCAGAT
GCCTGGTATCGTACAATGCCCTCACGTAGGTGATATGAGCGGTATCTCTGGCGGTATTCG
TATCATGTCCGTCATTCCATGAAGCACATCCGGCGCACAGCGGCGGCAGATAGTCGAAGT
CGTTGGTGTAGGCGACGGTCGCCAGCCCGATCTGTTTCAGATTGCTGATGCAGCTGGCCA
GCTGCGCCCGCTCCCGCGCCTTGTTCAAAGCCGGCAGCAGCATCCCAGCCAGAATGGCGA
TGATGGCAACTACGACCAGCAGCTCGATTAAGGTAAAACTTCGCTTCTTCATGCTTCGGT
TCCTCCCTGTTCAGTAGGTGTGAAAACGGTTAGTCCGGTAAGATCTTTGCGGCTTCCGCC
GGTGAGTACGCTGACCAGATAGCCGACCGCAAAGGCGGCGATCAATGCGAGCGCCGGATA
GTACACAAACGAGATATCGGTGTATTCCTGAATGAAGTACACCACCGCCATCGACACGAT
CCAGCCGGCGATCACCCCGGCGGTGTTCCCCCGCTTCGTCAGCATCCCCAGCATGAAAAT
GCTCGGAAAACCGCCGATCAGCAGCGCCGTGACCTTGGAGAAGGAAACCCACAGCGAACC
GGCGTCGAAGGTCGCGAACACCACCGCCGCCAGCGTGCCGAGCGCCCCGGCGAGGAAGGT
GAAAAAGCGGCTGAAAAAGAGCAATGCCTTTTCGGAACACTCCGGCTTCCACACCTTCAG
AAAGTCGGTGACCAGCACCGCGCCGACCGAATTCATCCCGGCGTCGATCGTGGACATCGA
CGCGGCGACGATGCCGATGATCAGCAATCCGCGGATTCCGGCGGGCAGGCTCTCCACGAT
GAACTGCGGGAACGCCGAATCCGGCGCCAGCGTCGGATCGAACAATCCGGGATTCTGGTA
GAAGAATACGAACAGTCCGACTCCGATGATCCACATCGCCGACTGCACCGGCAGCGCGAG
CAGGAAGTTCCAGACCGTCACCTGTTTGGCCTCGCGCACATCCTTCACCGCCATCACCCG
CTGGATGAAGCCCTGGTCGGACATCCCGTTGAACATGGTCAGGGGAGTTGTCAGCAGACA
GAGCCACACCGTCGGCATCGTCCAGTCCCATGAGAAGTCGTACATCGTCCATTTGTCGTA
CTTCGCGGCCACGTCGATGAAGCCGGAAATTCCCCCGTCCGCGCCGCAGACCATCAGCAC
CATGCACAGAAGCGCGCCGCCGGTCATGATGATGAACTGGAATACGTCGCACCACGCGAC
CGAGTTGATCCCGCCGATCACCGTGTACAGCGTCGCGATCGCACCGGTCAGGATGATGCA
GATGTAGACGTTCAAGCCGGTCACCGCCGCGATCGCCATTGCGGGCAGCAGCGTCACCAC
CCCGAGCCGGATGAACACCAGCGAAATCACGAACAGCGCCGATGCGAACTGCCGGATGCC
CCGCGCGAACCGCGCGTCGAGATATTCGTAGCAGCTGACGATATTGAGCTTGCGCACCAG
CGGAATGATGAAAACCGCGCTGAGCACCGCCGGGATGATTCCCCAGAACAGCATTCCCCA
GTACAGCAGATTGCTCTGGTAAGCCATCGCGGGCAGCGCCATCATCGTGATGCCGCTGGC
TCCGGCGGCCTGCGCGCTGATCGCGGCGACCCACATCGGCATCTTATGGCCGCCGACGAA
GTAATCGGAGCTGTCCTTCCCCTTCCGGGCGAAATGCAAACCGATCCAGACCAGCAGCGC
CAGATAAGCGCCGATCAACGAATAATCCACCCAGTTCAGGCTGCTCTTTTCAACCCGGTA
GCCGGAAAAACGCACCAGCGGTTCCCCGGCCTGCCCCGTTCCGAAAAACAGCACGCCCGG
CTCGCTGATGTTTCGTCCCCCCGCCCCGGTCAGCACCCGGGCGAATTCGGCGGCGCACTC
CGCCATCGCCGCCTCCGGCGGCAGCGGCACTTCAAAGAAGCGGTCGGTCACATTGCTGTA
AACCAGCATCGTATCCCGCACCGGAGCGGGAGCGAACAGCGCGGCGAAGGAATCCGCGGA
CGGCGTGCTCCGCAGTCCGGCAAAGCCGTAGTGGGTCACACCGAGCCGGAAGCCGCAGGA
ACCGCCGAGCGGCGCCGGAGCGGGCGCACACTCCCGCCACCCCGCATCCTTCCAGCCGCC
GGTTTTCAGGCGCCAGATCGAGCTTGAAGCGGTCAGAGTGCCGTCCGGGTTGGCCGTCCA
GCCGCCGAACAGGGTCAGCAGCCCGTTCTGGCTGCTCAGGAAAGGCAGGATGCGCCCCTG
ACCGGACTCGGGCGCTCCCTCATCCGCCTCCCAGCGCGCTTGCGGCAGGGCCGGATCGTA
CACATAGATTTTCCGGTTGACCCGCAATGGTTTGAGAGAAGTCACGCCGCCCGCCAGATA
ATATCTGCCTTCAAATTTCGCCATTCCCGCCGCCGCGATCCCCTCCGGCAGCTCCGGCAG
CGGCTCCGACTTCAGGATATCCCCCTGCGGGTGAAGCAGCTGCGCTTTGCGGCTCAACGC
GCCGTCCGGCTCCAGCCCGCCCGCCATCACGATCGCGGAACCGGTCCCGGCAAAAGCCGC
CAGCGGCCGGATTCGGACTGTGCTTTTCAGCGGACGGCGCTCCTGTGCGTTGCGGGAAAT
CTCCAGGATCGTTTCCGAACCGGGAGCGGAAGCGAGCTTCCCCGCCTCCGGCTGCGCCGC
AAAACCGCCCAGCCGGATCACCCGGCCATCGAACGCAACCGCACTCGAACCGATCCCGGC
CGCCGGAACCGGGTGCGTACCGTGGGTGACGACCGTCATGCGCCCGGCTTCCGCCGCCGG
AACCGGCAGCATCGTCAGCAGAGCGGCCAGCAATCCCCAATACTTCATTTGCAACTTCAT
GATGATTCCTGCGATTTCAACAGACATAAGGCAAATTTGCCGGTTATTTCCGGAACAGCC
GGGGCAGCAGCACGAGCTGGCAATTCTCCACCGGAATACTCCCGCTTGAAAGCAGAATCC
CCTGCCGGATCAACTCCGGGCCGCGCATATCCAGATAGTGAAATCCGGGTGTCTGCATCG
CCGCCGGGCTGTACTCCGTGACGAAACACTCGTAATCCCGCCCGAGCCGCAGCGTTTCGC
AGGGGATCCGCTTCATCACATCCTGCTCGAAACTGCTTTTCCGGAAGCCGACGACGGCGG
TTTTGCCGCCTCCCTTTGCCAGCTCCGCGCGCAGCTCATCCGCCATCGATTCGCGCTGAC
CGGCCAGCTGCCGGCACGGCACCTGCCGCGACGCCGCCAGAAAACTCAGATAGGAGACTT
CCTCCCGCTGAAGCGAGGAAGAAACCGTCTCCTTTTCCACATCGAGGATCAGGAGTTCCC
GGCAGCCGCTCCGCAGCGCCGCATCCATCAGCAGCTGCACTCCCATCACGGCATTCGGCA
ACACCTGAATCCCGATGTCGGTGTTGTTCTCGAAACCGTAGAGGATGATGTTGCGGGTGT
TGCGCAGCTGGGAGCACTTCTGCAACTGGTCCGAACAGTACGACTTGATGAAAAACACAT
CGATATCCATCGTGGAAATCGATTCCGGCAACCCGCCGTCCTCCGACAGGCGCGACACCT
GCAATGAAGCGTTGTACTGCTGGGCATACTGTTCAAGCACCTCGATCGTGCTCAGGTCCA
GATCGGTATAGGAATAGGAACGGAAGGTGTACGGCAGCAGGAAGCACCAGTTCAGCCTTT
TCCCTCTGGCGCGCCGCCTGACCGGCTGATAATCGAGCTCTCTGGCGATTTTCCGAATCC
GGGCCGTCGTTTCCGGCGAAATCGCAGGGCTGTTGTTCAGCGCCAGGGAAACGGCCCCCT
TGGAAACCCCAGCCTGCTGCGCCACATCCATGATGGTAATCCGGCTCTTGATCATAAATC
CCCCTGTGGTTGTCCGTATATTTTCTTTCTGCCTATAATTATGAAACAGAATCATTCGAA
TGTCAATAGTGTTTATGAATATTTTTAAATTATTTTAGCAATCAAGTTTAGCTTAGTTTA
GTTAAACTGTTTAGAAATTTTATTTTTTCCACCGATAAATGCCGAAATCGGATGTGTTTT
CCTGTAAAAGCGCCGAAGGAGATGCTATATTAGCCGCGAGCCGTCATTTTCCAAGATACC
GGATGCTTTTGATGAACTACTATTTTCACATTCCGTTCTGCCGCAGCAAATGCGGTTACT
GCGCGTTCTATTCGGAGCCGTCGCCGGACCCCGGCATGTTCGACGCCTATCTGGATAAAC
TCGAACGGGAACTGGATGCCGCCCCCCTCCCCCCGCCCGACACTGTCTATCTCGGCGGCG
GCACCCCGACCCTTTTCGATCCGGCCCGGCTGGAACGGCTCTTTTGCCTGATCCGGCAGA
AACTGGCCCCGGAAGCCGGAACCGAAATTTCCATCGAAGCCAACCCGGAAACCGTCGACC
GCGAAAAAATCCGGCTGATCCGCAGCTTCGCGAACCGGATCAGCCTCGGCGTGCAGTCGT
TTTCCGCCGAACACCGCCGCACGCTCGGACGCGACTGCACGCAGCAGGCGCTCCATCACG
CGATCGACCTGATCCGCGACGCGGAGTTCCCGCAGTGGAACATCGACCTGATCTACGCGA
TTCCCGGAGCAACGCGCCGGGACTTCTTCAACGACCTCGCCACCGCCGCGCGCGCAGGCG
CTCCCCACATCTCCTGTTACAGCCTGACCCCGGAGGAAGGGGCGCGGCTCTGCGACCGGC
TTCAGCCCGACGACGACGAGGCTGCCGCCCTCTGGGAAGAAATTCCGCAACAGCTCGCCC
CGTGGGAGTTCCGCCGTTACGAGATCAGCAACTACGCCCTCCCCGGCCACGAATGCCGCC
ACAATGTGAACGTCTGGCGCGGCGGGTTGCTGCGCGGTTTCGGCCCGGCGGCGGCCTCCT
TCGACGGCGCGCTCCGGTACGCGCAGGCCGCATCGCTGACGGAATGGCTCGCCGGAGCGC
CGCCGGAGCTTGACGAAATTCCCGGCGCGGCCCGGCTCAATGAAATCTTCGCGGTCAATC
TGCGCACCGCCTCCGGCTGGACGCCGCACCTTTGGAGCCGCGTTCCCGGCGCAGACGGCT
GGGAGGCGCGGTTGCGGCTTGCCCGCAGCGCGGCGAAAGAAACTTCGCCGGAATTCTTTG
ACATTTCGCCCGGACGCATTACATTAAGCAGCTCGGGCCTGTTATTCTGGAACACCATTG
CGGAAGTTTTACTATGAGCATCGAAGAGACCCCTTACGAACCGTATAAACGTTATCTGCT
GGAAATCGCCTACGACGGCACCAATTACAGCGGCTGGCAGATCCAGCCCCACCGCGTCGC
CGTGCAGCAGCGCGTGCAGGAGATCCTGACCAAAATGTACAACGGCCAGCCGATCCACCT
GATCGGCAGCAGCCGCACCGACGCGGGAGTCCACGCCCAGCGGTTCGCGGCCAGCTACCT
GACGCCGGTGAGGCCGGATATTCCGACGGATAAAATCCTGCGCGCGGTGAACCGCCAGTT
GCCGGGCGACATCAAACTGCGTACCGTCCGGGAGGTTCCGCTGGAGTTCCACGCCCGCTA
CGACGCGCTCGGCAAGGCCTACACCTATGTGCTGAACCTCGGCGATCCCTCGCCTTTCAC
CGACCGCTACACCTGGCGGCCGATCCACCGCATGGATGTGGAGAAAATCCGCGCCGCCTC
GCAGGTGCTGACCGGCACGCACGACTATTCGAGCTTCGTGGTGGAGCGCAGCCTGATCGA
CGAAGCCGTCCGCACCATCTACCGGATCGACGTGCAGGAGTTCGGCCAGTTCTGCTGCGT
GACTTTCGTCGGCAACGGTTTCCTGTACAAGATGATCCGCTGCCTGATGGGGACGCTTGA
GGCCGCCGGGGCGGGCAAACTTTCACCGGAGGCGGTCAGGCGGATTCTCGAAGCGTGCGA
CCGCACCGTAGCGCCCGAAACCGCGCCTCCCAACGGGCTTTTCCTGATGAAGGTGTTCTA
CACGCCGGAGGAGCGGGCCGGATTCAAGCTCGAAAACGTGCCGTTCTACTGACCGTTCCG
CGGCATCCGTTCCAGCACCTGCCGAATCAGATCGGGACGCTTCCGGTTGAAGGCGGAGTG
GTACAGAAAACGCCAGCTGTCTTCCGCTCCGTAATAGTTGAACAAAGCCCGGGTCAACGC
CGAATCCGGGTTGTTCTCAAAGCTCCAATTGAATAGATTTCCCCAGAAAGTGCTTTGAAT
CCGGCACGTGAAGTGTCCCCGGGGCGACCGGGGGCCTTCATACGCCACGCAGAACGGCAC
ATAGCTTCCAACCACCGCCGTCACTACTCCGACTGCTGCCAATATCCCGGCCAGCGTAAG
CCGCCCTCCGTTTTGCGGCGCGGCCAACACCCAGCGCCCGGCCCAGTACCACAGCACCGG
GATCACCGGGATCAGATAACGGAAACCGTATGCGCCGCCGCCGTATTCCACGGTAATCAG
CAAATAAAGCAACATCAGCACTGCCGAAGCGCCCAGCATCACCCGATCCGCAATCCGGCT
CTTCTTCCACAAGGTGAACACGGCGGGAAAAACCAGCAGCAGGAACGGCTGATAACTGAA
AAGCCCCCGGGGGCCGATCAAACAGTCCGCCAGATATCTGCCGAGATTTTCATGGGCGGC
CAAACTGTAGGTGCCGGCAGTTCCGGCCACATAAAGCGGCACCACCGTGCCGTAGGCAAT
GAAATTCAGCAGCAGCAATCCGGCCTCGACCGCCATTCCGGCCGCCACGCAGCAGCCGGT
CAGTTTCCACCGCGTTTCCGCCGGGGCAGTCAGGAAAACCCCGGCGACGGCGGCGACTGC
AAACACCGCACCGGCCGGCAGGTCGCAGGCGGCGACTCCTCCGGCCGCCAATCCGGCCAT
GACGGCCGGTACACGGGAGGGGACGCGCCGGAATTTCTCCAGCACGATATACAGTCCGAG
CACACCCAGCGCGGCAGGCGTGTGGTTGTTCAGGGTAACCGAATAGCTCAGCAGCCAGGT
TCCGAGCGAAACGCCCAGCGCCAGAAAAAACTTCAGATACGGACTTCCCCGGCGCACCCG
GCAGAACATCCGAAACATCCACACGAAAATCAGGATGTTGACCGTCCCAGAAAACAGCAG
GTTCACCAGATAGACGGAGAGGTAATAATGATCGGTGAAATTCAATCCGAACAGCCGGTG
CGGAATTTTATAAAACATTCCCAGCGTCCAGCCGAGCGGCAGGGGCTTGTCAGAGTAAAC
ATGGCCGTCCCGTACAATCCGGTCCACCGATTTGAACACGGTGTTCTCGATGTGAAACAC
ATTCTGCTCCCCCACCGCCTGCACCACGGAAAAACGGGCGGCTTCCAGACCGATCAGCGT
CACATCGGCTTTGGAATAAACAAGGGCAAAGACCGCCAGAATGGCGATCCCTGCCCACAT
CAGCTTTTTGCGCAGCTTTTTCATCCGAAATTCAGTTTGATGATCCCCTGCCGCAGCAGC
TTGTCGGTGGTGTGTTCCGACTTCGGCAGCTCGGCCAGCAAAGTTTTCAGCACCTTGTCG
ATCGCATCGCGCTTGAAGCCGAGCTGCTCCAGCGCCAGCGCCGCTTCCGCCGCAGCCGTC
AGTTCGCCGCCCTGCTCCGCATCCGGTACAAAAACGCTGCCGCCGGCCACCGAACCGAGT
TTGTCACGCAGTTCGACCACCATCCGTTCGGCGGTCCGCTTGCCGACACCGCTGATCCGC
GACAGCGACTTGATGTCCCCGGAGGCGATCGCCGAGCAGAAGCCGGAGACCGGCATCGAA
CTCAGTACGCTCAACGCGATCTTTCCGCCGATCCCGCTGACGTTGATCAACTGCTGGAAG
AGCTTTTTCTCCTCCGGCGTCGCAAAGCCGAAGAGCGTGATCGCGTCCTCGCGCACCTGC
GTGAAGATGTGCAGCTCGACCTTGTTGCCGGGCTGCGGCAGCTTGTCGAACGTCGACAGC
GGGATCAATGCTTCATATCCGACTCCGCCCACGTCGATGATGCAGCCGGAGAAACTGCTC
TCGGCCAGGATGCCGGTCAGCCGGGCGATCATTTTTCCACCCGGATGTCCAGTGAAATAT
CCGCCGACTTCACCGAATGGGTCAATGCGCCGGAGGAGACGAAATCCACGCCGATCTTTC
CGATGCGCGGCAGTCGTTCCAGCGTGATGCCGCCGGAGGCCTCCAGCTTCGCGCGCCCGG
CGACCAGCTTCACCGCCTCAGCCATCATCTCGTCGGACATATTGTCAAGCATGATGTATT
CGGCGCCGGTTCCGGCGGCCTCTTTCACTTCCTCAAGCGAATCGGCCTCCACTTCAATCT
CCAGCCCCGGATACATCTTCCGGGCGCGTTCGACCGAGCGGGCGATGCCGCCGGGGCCTT
CCATCGCGGCCATTTCGCGGTGATTGTCCTTGATCATCACCCGGTCGAACAGTCCGACGC
GGTGGTTGGTGGCGCCGCCGACCGCAACCGCGTATTTCTCCAGATTCCGGTAGCCGGGAG
TGGTCTTGCGCGTGTCGAGCACCACGGTTTTGAAGCCGGCCAGCGCCTTCGCGTACTTCG
CGGAAGTGGTCGCCACGCCGCAGAGCCGCTGCAGAAAATTCAACGCCGTCCGCTCCGCGA
TCAGGATGCCGCGGGCGGGGCCTTTGATCTCCGCGAAAACCTCTCCGACCCCGCAACTGT
CGCCGTCATGTTTCAAAGCGGTGAATTCCAGCCTCGGTTCCACCTTTTTGAACACCCGTT
CGGCCACGCCGAGCCCGGCGATCACCATGTCCGGCTCCTTGCAAAGCAAGACGGCGCGGG
CGACGGCCTCCTCCGGCACCACGGAATTGGTGGTCACATCGCCGGTGGTGTCGAGGTCTT
CCTGCAGCGCCAGATCGATCAGAAGGTCGACCCGCGCCCAGTCGATCGGCGGATAAGCGG
AACTGTTCATACGATTCGTCTCCCTGTCATTATTTTTCAATCAGCTGAGCATAAAATTCG
GCGGAACTGCTGCACGCGAACAAGCGCTCCCGGAAACAGTCGTCCTTCAGTTTCGAACTG
AGCCTGGAAAGCAGCCGCAGATATTCGGCATGCTGGTCGCTCCGCGCCGCAATCAGCAGC
ACCAGCCGGACCGGCATGGAGTCGAGGCTCTCATAATCGTCGATCCCCCGCGGAACCAGC
GCGGCGGCGACCGCCAGATCGGAGACCGACGCGAGCCGGACATGGGGAATCGCAATTCCC
AGCCCGATTCCGGTGCTCATAAGTTTTTCACGTTCATAGACTCCGGCCGCCAGTTCCTCC
CGGGAAGCGACCTCCGGCGAACCGGCCAGACAGTCGATCAGACGGTCCAGCACTTCGTGT
TTACTGTGTACATCGAGCAGGAGGGCACGGTCGCCGGTCAGATATCCGGCCAGATTGCAT
TCGCCGCCCTCCACGGAAGAAACAGAATCAGCCATGAGTTGAAAAAACCTTAAAAAATTG
CCTGCCTATATTCGGATTTCGAGTAATATATACCTCAACACCCGAAAAAACAAATGATCC
CCCCTCAAAGCAAATGAAAAAAGCGGCGGTTCCCGCTACGGGGTCCCGCCGCCTCTTCGG
AAAAGCGGTCAATTCGCGTCGATCGTACCGATATAATCGCGAACCACCTTGGTCACAATA
TCATCGAGCCGCTGCTTGTCCTTCGCGGCCTTGCGGCGCAATTTCATATATTCATTGACC
GAAACCCTGACCTGCGTGCTGCCGATCGGCATCATGCGGGGACGTGCGAACCACTCGTCA
CGCAGTTTGGCCACCGCTTCCGGCGACACGCCGAACGCTTCGAGAATGCCCGACGCCATC
ATCACGTTGCCCATCGCATTCATATGCACGCCGTCGCCGGTGAGCCGGTTGCCCGGCAGC
GGCCCCATCGCGCGCAGTTCCCGGAGCATCCGCGCATTCAGATCGGCAACCGGCAGATTG
CGTTCCTTCGCCAGCTCCAGCAGGAAGTCGTTGTACGGCTTGAGCGCCACGTTCTTTTTG
TCGCGGGAGTTTTCAGTGATCATGGTGGAGGTCAGCAGCATCACCTTGATACCGGCGGCC
TGCGCCTTGTCCACGATTTCGGTGATGTTCTTTTTATAATCTTCAAGGCTGACGCCGTTC
GGCTTTTTATAGAACTGGTGCCAGACGTCGTTGACGCCGCAGCTCAAAAGCATCCATTGC
GGCTTTTTGGCGATCACGTCCTTTTCCAGCCGGGCGAGCATCTGCGTCGACTTGTGGCCG
CTGACGCCGGCCGGAACCGCGCTGATATCCTTCAGTCCCTGCGCCTTGAGCCCTTCCATC
ACCAGATGGACGTAACCGCTCGTCTTATTGCCGTTGCCCTGCGCCGTGATCGAATCGCCG
AGAAACGCGATTTTGTCGCCGTCTTTCACCAGCAGCTCCGAAGCCGCCAGCATGGAGCAG
GCGAAAACCGCCGCCGCCATTACCGAGAATAATTTCATCATTCACTCCTTACTGTTATGA
AATTACAGGATGGGGCAATATCCCCAACTCCGAAAATCAATCATTTTTCTCAGGACCGGT
GGAGATTGACTGACTTCAGCAGTGCGTAACAGGCCTCCATCTTCGGCACGGGCACGTTGT
TTTGATGCGCCAGACGGACGGCGTTGCCGAGGATCGCCTCGACTTCCAGTTCCCGGCCCG
CTTCGAAATCCTGCAGCATGCTGGTTTTGTAGGCCGGAAATTCGCGGGTGTATTCCATCT
GGCTGCGCGCATCCTTTTCCGACAGCGCCACTCCGCAGGCGTTCGCCACCGCAATCGTTT
CGAGCATCAGCGACCAGCAGAGTTTCTCCAGTTCGGCGCGGTCGGTCATCGTGCGCGTGT
CCACCCGCCCCGCCAGCACCGACACCGGATTGAACGGCAGATTCCACAACAACTTGTACC
ACCGCACGAACCGGATGTCTTCGCATAGTTCGCACTTCACGCCCCCTGCTCCGAATGCGG
CGGCCAGCCGCTTCGCGCTCTCCGAAATCCCGGAAGGATAAACGCCTGTCTTCAGGTTGC
CGCTGCCCTGATGCAGCACTTCGCCGCGCGCGGGGCGCGATACGCCGATATAGGCGATCG
TGCTCAAAAGTTCGTTGTCCGGGAACGCCGCCCGCACCGTTTTCTCGATATCGATCCCGT
TCTGGATCAATACGATCACCGTTTTCGGAGAGCGGATCACCGGCCGGAGCATACCGACCA
GATCCAGTTCCGGCAGCACCTTGGTCGCCGCGATCACGTAATCAGGCGTCTCCTGATAAT
CCGCACTGTCCTTCAGCACGGCGGCCGGATGAAAGTCGAAATCCCCGGCGACACTCCGGA
TATGGTAACCGCGCTCCTTCACGACTTCATAATCGCCGCGCGCCACCACCGCCACCTTCG
CGCCGCCCTGTGCGAGCCGGCCGCAGAAGTAAGTGCCGACTGCACCGGCACCGATCAAAA
GAACATTCATCATCACCTCTCCTCCATTCCCGACATTCAAAACCGTCATCTTACCGCGCG
CCGAAAATCAGGCTGCCGACGCGCACCAATGTGGAACCGTGCCGCGCCGCAATTTCGAAA
TCCCCGCTCATCCCCATCGACAGGATCGGAAGCTGACGGTTCAGCTTGCCCTCCAATTCG
TCCCGCGTCAATTTCAGCAGCTCGAAAATCGCCGCGATCCTGAACGGTTCCGCATCAAAG
GGAGCCATCGTCATGAATCCCTGAAAATCGACATTCGGCAATGACGCCGCCTGACGGGCG
AACGCCTCCAGTTCCCCGACCGGCACGCCGGCCTTGCTCTCCTCCCCCGAAACATTCGCT
TCAAGCAGCACAACCGGACGTCTGCCCTCCTCGCCCGCGATCCGGTCGATCCGCGTCAGC
AGCTCCGGCGTATCCACGGAATGAATCACCCCGGCGAGCTGCACGACCTTGCGCACCTTG
TTCGCCTGCAGCCGCCCGATGAAGTGCCATTCGATATCCGCCGGCAGCGCGGCGGCCTTC
TCCGCCAGTTCCGGCGCGCGGCTCTCGCCGAACAGGCGCACGCCATGTTCATACAGCTCC
CGGATCATCTCCGCCGGGAACGTTTTGCTGACCGCCAGCAGCCGTACCTCGTCGGCGGAA
CGCCCGTCCTCCGCAGCCGCGCGGGCCAGCCGGGCGGCAACCTCGTCGTAATGATGCGTC
AGCTCACTCATTTGCGTCGTTCGTTTGCGAATTTCATATTGTGTTCCGGCGGCCGGGCGG
TGATCTTGGTTCCGGCAGGCAGGCTTTCAGTCAGCCACACGTTGCCGCCGATCACCGAAT
TGTCGCCGATGGTGATGTCGCCGAGCACCGAAGCACCCGAATAAATCGTCACGTTGCTCC
CGATCGTCGGATGCCGCTTGTTTCCCTTGATCAGCATTCCGCAGGCGTCCTTCGGGAAAT
TGCCCGCGCCGAGGGTGACCCCCTGGTAGATGCGGACGTTGTCGCCGATCACCGCGGTCT
CCCCGACCACCACGCCGGTGCCGTGATCGATGAACACGCCCCGCCCGAGGTGGGCGCCGG
GGTGGATGTCGATGCCGGTCTGGCTGTGGGCATATTCGGTCATCATGCGCGGTATCAACG
GAATCCGTTCATGATAAAGCACATGAGCAAGACGCTGGATCATGATCGCCTTGATGCCGG
GATAGCTCAGGATGATTTCGTCATAGGAGGTCGCCGCGGGATCGCCCGCGTAGGCGGCCT
TCACGTCCTCCTTCATCACCTCCCGGATTTCCGGCAGCTTGGCGATCAGGCTGAACACGG
CCCGGTTGGTCCGCTTCTGGCCGCCGCATCCCCGGCAGACCTCATTCTTGCAGCTGTAAC
GGATCGCCCGGCAGATCTGGTCGAACAGGTCCGAATAAATCTCCTTGAGCAATCCCGCCA
CATCCTGCGCGACGGCATCCTTCCGATATTGCTTGCGCCCGTCGAAGCCGGGGAAAATCA
CCTCCAGCAGCTTTTCGGTGATCGCGATCACCTCACTGCGGCGCGGCAGGTTGTCGCCGT
CGAGGTGATTCACCCCGAAACCGTCCGAATAGGTTTCCCCGATCCGGCCGGCGAGTTCGG
CCAGCCGCACCGAACTTGCCGCTTCTTCATCGCTGAAATCGTGTTTGAAATCATCCATAG
CCTGATGCTACTCCACATTCTGAATTTGTTCGCGCAGCTTCTCCAGCTCGCTCTTGAACG
CCACCACCAACGGAGATACAGCCGGAGCCCCGGCCTTGTTTCCCAATGTGGTGATCTCCC
GGAAAAACTCCTGCATCAGGAAATCCATATTGCGTCCCACCGGCTGCGTCTCCTCCAGAA
AACGCCGGAACTGCGCAAAATGGCTGTGCAGCCGGGTGATCTCCTCGGTCACATCCGATT
TATCCGCGTAGAACAGCACCTCTTTCAACAGCCGGTCGTCATCCGCGCCGACCGGAATAT
TCTCCGCCGCCAGCTTCTCCATCAGCCGCTGTTTGATCGAGTCGGCAATATTGCCCACCA
GGGGTTCAATCTTTTTCAGCAGCCCTTCCAGTGTCGCAAGCCGTTCCTGAAAATCCTTCT
TCAGCGCCTCGCCTTCACGTTCGCGCATTTCACGATGGTGCGTCAATGCCTCCCGGACCG
CCTGTTCGAATGCGGCCGCCAGCCCGGGCCGATCCATATCCGGCGTCGAACCGCCCACCA
CGCCTGGCACGCGCATCAACTCCTCAACCGCCACATTGCCGTCAAGGCCGATATCATGCC
GCACTTCGAGACAGACCTTCACCAGCGAGGCAAGCAATCCCCGGTCGATCGTCACCTCCT
CCGCCGCGCCGCCGCCGTCAAAGCTCACGCGCAGCTGCACGGAACCCCGGCTGACATATT
CGCCGATCAGCTTCCGGGCATTCACCTCAAAACCGGAGAACTCCGAAGGCAGCGAAATCC
GCGCCTCCAACTGCTTACGGTTCACGGAGCTGACCTCCACAATGAAACGCTGCCGCCCGT
CGAACACCGCCGAGCCTTTGCCGAATCCGGTCATGCTGAGCATAAAGTCAGATACTCCTT
ATTTTCTGGCCGTTTCCGGCTTGCTTTCCGGCTCGATCACAATCGGCGTATTCGCGTCCG
CCGGAGTTTTGATCACTTTGAGGATATGCTTTTTAAGCTCCTCTTTTTTCATTCTTCCGG
CCCAGTTGATCGTCCAGCCGGTCAGGTCGGGCGCGCTGAAACCGCAGAAGACGATCGCAT
CCTCCTCATTTCCGTCCAGATACCAGACGAGGGAGCGCTGTGCCTTGTTTTTCAGCCGCT
GGGCGTCGCCGACCTTCGGCGCCTCCGGGTTCAGCTTGAACGACGGGTCGATCATATACT
CGAAATCGGTCTCGAGGATATAGGGCAGATAGAGCCGGATCCGGTTCAGCTGCGTGACGT
CCAGCTCCCGGTAGAAATTGTCGACCGCGAACTGCTGCGCGGCGGTCCACGCGGAGTTGA
GCGCCTTGTACGCATCCCGTTCAAAATTCTTGCGGATCAGGCGGATCGGCTCCCAGCTCG
ACATCCGCCCCGAGGAAACGCCGAACACCATATAGAGTTTGTCCCGTCCCGGGATCATCC
AGGTCGGGCAGATCTGGCGCTGGCTGGATTCCAGCCGGTTCCCCAGCGCCATGCCGCTGG
AGCCGATCACTTCGCCGACCAGCAGCACCGGTTCGGTGAACTTCACGAAATAAATCTGTT
CCACAGTCAGTTCCGGCGATTCCTCCAGCAGGAAAGCCCGGGCCCGCTCCACCGCTTTCT
CCTGGGTGTACTGGTCGGACCTGCAGCCGAAAAACGACACCGCCGCCAGCAAGGCCGCGA
ACGTGACTCCGAATCGCCGAATACTGATTTCACGCATAACTTACCGCTTACCTCTCCGTC
AATAGTACATGATTTGTCTATAAACTATACTGCCGAATCCCCTCCGCGTCAATCCGGCGG
CCGGATATTTTACCGATTATGGGATTGAAAATTCATATTTTTGCGATAAATTATCAAAAA
TGAACAGCAGAGCACCAAAACGAATCGCATACTACGGAGGCAGCTTCGACCCGCCCCACT
CCGGCCATCTCGGAGTGGCCCGGGCGGCGGTGGCCTCCGGGCGCACCGACCGGGTGCTCT
TCGCTCCGGCTTTCGTGCCGCCGCACAAGGTGAATTCAGAGCGCGCCTCGTTCCGGGACC
GCTGCAATATGGTGAAGCTGCTGATCGGCGGCGAACCGGGTTTCGCGCTCTGCGACATCG
AGGGACGGCTGAAGCTGACGCCGTCCTACACCATCGATGTGCTGGCCGCGGCGGAGCATG
AATTGAAGCAGCCGGTCCAGCTGCTGATCGGCGGCGACAGCCTGCGCGACCTGCATCTGT
GGCACCGGGCGGAAGAGCTGGTGCGCCGCCACGAGATTCTGACCTATCCGCGCCGGGGAG
AAATGCCGGAAGCCGGAGAGCTGGACCGCCACTGGCCGCCGGAATTGGCCCGAAAGCTGC
GTTCCGGCATTCTGGACGGGAGTTTTTTTGAAATATCTTCCACGAATGTCAGAAATTCGA
TGGCAAAGTTGACCGGAACGGTTCATATTAATAGTGGAGTACCGGAGAGTATTGAGGAGT
ATATCCGGCAGCACAACCTTTACAGGAGGAGTCAGGAAATGGAAAACATGACGGAAAAAA
AGAAGATTTCTTCGGCGGAACTCGCCGATTTCTGCGCGGCCTGCGCATTGGAGAAGAAAG
CGGAAAACGTGTTGAAGATTCACGTCGGCCCGGCCTCGTCGGTCGCGGACTGGTTCGTGA
TCTCGACCGCGAACTCCGAGCCGCAGTTGCGCGCGCTGGTCAGCTTCACCGAGCGTGAGC
TCCGTGAGAAGTTCCAGCTGCGCCCGCTCTCACAGACCGGCGAAAGCGTCTCCGGCTGGA
TGGTGCTCGATTTCGGCAACGTGATCGTGCACTTCATGACCCCGGAGACGCGCGACCGCT
ACAATCTGGAAGGATTGTGGGGAGAAAAGCCCGCGGAAGAAGCCTTGCATAAACTCGCAG
GAAACCGTGCCTGACCACGGAACAGGAGGTATTCATGGGTGACATACCCCGACCTCAGGA
TAACTGGAACGAATACCGGTGGGAGCAGGAAATCCGGCGCGATGAACGCCGCATCAGCTG
TTATTACCGGGAACTTCCCGCCTGCCTCGACCTGCCCGGCGAAGAGGATATGATCTTTTC
GTCGCTGCTGTCGCAGCCGGATCTCGTGCCCATCGGCGGCAACGCCGATTCACTGCGGGT
CTGGCACAGTGAAAGCGAGGAGGAGGACGACGACGAGTTCGACGCCGGGACCCCGGCGCG
GACCGGCTCGGAAATCATCGACCAGCTGGACCGGCTTGCGGTGGAGTGGAACGTACTCTC
CGTGACCCGGTTGCGCGCCGACTTTGAATTGCCCGGGCTCGGCATCAGCTGCGCCTACGG
CAAATTGCTCGCGCGCACCGCCGACTTCATCAATCTGGATGACAAGGACGACCGGGCTTT
GAAGCTCAGCCTCGGCAAGCGCGCCTTGTCCGACCTCAACGAACTCACCGGCGAGCTGGA
ACGGCTCGGCCGCGAACAGCGTTCGATCAAAGTGCAGGCACTGCTGCATGTCGAAATGCT
CAGCCACGTGCGCGAACGGCTGCTCGACCAGCTTCAGCGCATCCGCGAACAGCAATAACC
GTGGAATACTCGGGTTTCCGCTTCAACGGCCCCGAACAGCTTTATTCTTTTGTTTCCCGA
TCATAAAGAAACGCCATGTACAAGCCCCATTTCGCGAAACTTGCACATGGTGTTGAAAAT
GATTTTTTATCTTTTCCCTTGCTTTTGCAACCTTCCCGGTCATAACGTACACAACCAATG
CAAACACTCTTTACCGAGGCATATCAAGTCCGGAGAGTTTGACTTTTTCCGATCGCCGGT
TGTCAAAAAGAATTTAACAAGGTTCCGGGACAACGGGTCAATCGAGTTCTCGGTCAAACT
CCTTTTTTTTCGCTTTTTTTCGATTGAGGTATTGACTTTACTATTATGATCGTTCATAAT
TAATAGAGAAAAATTACGTAATCTTACATGATTATTTATGTAATCTTACACGGAGATCAA
GAGGATGAGTGCAAAACAATCTGTCACATTGAACGATGTTGCCCGGGAGGCAAACGTTTC
GGTGGCAACCGTGTCGCGGGTATTGAATCGGAAGGCGCGGGCGGACGCATTGACGCAGGA
AAAGGTGTTCAAGGCGGTGAAGAAGCTGGGATATGACGATTCGGCAATCGCCCGAAAAAT
CTCAGAAAAGGCCCCCTCGTCCTGGGGCGAACTCAAGACTGAGCTTCTGCTCTGCCCGAT
GCCGGAGCAGAAGAACCTTCTGCAACTTGATTTTATGGCGGAGATTCTGCGGGGAATTCA
GAATTATTTCAACCGGCACCGCAATGTTACGATGAATATATCGACTTGGGAACCGGACGA
CAGGAGCGAAGACAATCGGCCTTTGTTGAGAAGATTGAATTCCGTTGGCGGGATCATTCT
CATGGGTTCCCCGGATGAAAAACTCATGAGTTTTTTGCGGCGCAATGCGATCCGATATGT
ACTCCTGCCGAACGAGTTGCCGAATGAGTCCGCCAATTCGATCAGCTCCGATGACTTTTC
GGGTGGCTTTCGGGCGGCGGAATATCTGATCCAGAAGGGGTTTCGGAAAATCGGCTTTCT
GTGCGGCTCCTCGCTTGCTCTGTCGCATACGATGCGCAAATATGGGGCGATGGCCTCGAC
GGTGGAGCATCTCGGAATTGAAGCGTTCGAAGCCCGAACCGCCCATTCTTCGGACAATGC
GGATATTGAGCGGTGTTTCATCGACTGGCTTGAGTCCGGCACCTGTCCTCCGGCGTTGGT
AACATCCCATGCGGCGGTAGCGGAGGTGATCTGCCGGGTGCTTGAGGCGCGGGGAATGAC
CTGTCCCCGGGATTTGAGTCTCATCACATTCGACTCGGAAGTTCGCCTCTACTCCGGGGT
GCGGATCTCCTACTTCCGCACGTTTCCGCGCGAACTCGGCCGCCGGGGGGCGCAGCAGCT
CTATCAGCTTATGACCGCTTCCCACCCGGGCGACAAGGTTTGCAAGACGTTGATTCCGCT
CGAATTTCAAGAGGGAAACAGTGTGCGGACTCTGGAGGAGAACCGGTAATTTCCGGAACA
TGAATTCCCGCAGGACGGGAGAAAGGATGATGATGATGCGAATCGGACTGATTGTTGCGG
CTGCATCGCTGGCGATGGCCGCATGGGCGGATGCACCATTGTTTGATTTCGGCGAAGGGG
AACGTTCTTTGTGGCTCACTGATGCCGCCACCGGCGAAAAGGTATTCCGGTTTGGAAATC
TGAGTTTTCAGTGGGCGCCTCAAAATGCAACGGCAGGACGGATTACTCCCCTGGACAGGA
ATGGTTATCGGGTGGAATTGGAATTTCAGAATGACGTGACCGGAAAATGTCGCGGAAATT
ATGAGGTCCATCCGGATGGCAATCGGATTGTGGTCGATTATACGCTGAACATTCCGGAGG
AGGTTACGACTGATGGTGTCATTTTCGAACGGTTCATCCCGGGGGGGCAACTGAAGCCTC
TTTTTAAATCCGGCATCTGGTTTCGTCATGCCAATGGCGGCGTTCCGTATGAAGCGAAGG
GAGCGGTTTTGCGGCCGTTCCCGGGCAAACGGTTGACCGTCTGGGAAAAGGTGGACGGCA
ATCCGGCCTGGGGAGGCGAATATCAGCAACACATCGTGTTCCGCAAGGATGAAAAGGATC
CAACGATTCGGCACGCCCGGGTGGAGTTCATGGTTCTGCCGAACGGATTTGACGCATCGA
CGGCAGCAGCGGTATTCAATCGGCAGGTGCTGGCATTGAATGTGACGACGGCAAAGCCGT
TTCATTTGTTCGATGTCGGCGAGACGCCGGAATTTAAGCTGACCGTTTTCAATCCCTCCC
TCCGGCCGGCAGAAGCGGAACTGCGGGTGAATGCCACCGCCTATGACGGCACCGAAACGA
TCCGTGAAAACCGCCGCTGCATGCTTGCGCCGCAGGGGAAAACCGAACTGAGTTTCACAC
TGCCGAAAGCAGAACAGCCGGACATCTGGTTCATTGAGGCCGTCGGGACGGTTGATGGCA
AAGAGACATTCCTGCGTTCGACGGTAGCGGCGATGGACCGGCATGAGTTTCAGGGGGCTC
CCCAAGGCGTTTTCGGCATCTCCGCTTTCTTCCCGATTCCCGACCGGAAGAGCGCGCTCG
AATTACTGCGTCGTATCGGTGTCCGCCATCTGCGCAGTGAAAACGGCAATGAGTTGCGCA
CATACGGTATGGACGCCGGTTATCACAGCGCCTACACTCCGAAGGAGTGGGCAGGAAAAT
CCCCGGAAGAGCAGGAGAAACGGATTCGCGAACACATTGCGAAAATCAAGGCGAATGGTG
CGACTCACTGGGAGTTCGGCAATGAGAATGACTTCAAAAAACCGGAGGAGGCGGCTGCCT
ACGTTGAGCTGTTGAGGCGGATCCGCCCCATCCTCGATGCGGAAGCCCCGGGCGTGAAGT
TGCTGAGCATCGGTTTTGCGAACGGCTTCGGCGGTATTAAGTCGCTCGATCTGGTCGCTC
AGGCGGGAGGCTGGCCGCTGCTGGACGGCATCGCTTACCACCTCGGGCGTGGCAACACTG
TACCCGATCTCGAAAATGTCGGAGACGGCTGGTTCTACCTGAGCAGCCTGCAGGAGCTGG
AGAAACTGATGAAGAAACACGGTGTCAAGCCGGTCTATCTGACGGAGATCTATACGCCGA
CCTTCCCGAATACCTTCTGGGACGACAGCTTACGCAACGCAACAGAGAATGTGCCGCTTT
CTTATGCGATCGCGCTTGCTCATGATGTGAAAATCGCCCATTACTATCAATTGAACGATT
CAGTCTGGTTCGACATCGGCGGCGTGAATTCCAATGATCGGGAATACTCGTTCGGTATGC
TCTACCGCAACGGAAATGTCAAACCGACGCTTCTCGCCTATCAAACTGCGGCAAAAATGC
TGGATGCAGCGAAATTCGAGAAAAAGTGGAAATCCGGGAATTGTTCAAAAGGATATATTT
TCACGAAGCCTGACGGCAGCCGGGTCGCCCTGCTCTGGGATCGAACGGACGGATACGGCT
TGAATCAGAAAAAAACGGAGTTCGCCGGACAGGAGCCGTGGATTGCCTTCTGGAAAACCC
GGACTCCGGTGCGGCTGAAATGTACCGGCACGGAAATCAAGGTCATCAACCCGATCGGTC
AGCTTCGGCGAATTCCCGCAAAAAACGGGTATGCGGAAGTCAATCTCTCCGGAGAACCGA
TCTGGGTCGTCGGCGCGGAATTTTAACTACAGGAGATCATGGATGATGAAAAAACGGAAT
TTTACCTTAATCGAGCTTCTCATTGTAATCGCCATTATTGCGATATTGGCCGGGATGTTA
CTGCCTGCATTGCAGAAGGCCCGGGGGGCCGCACAAAAGGCAAGCTGCCTGAGCAATATC
AAACAACTGACGACGGGAGTCCAGCTTTACGCCGATGATTACAACGGTCAACTTCCGACC
CAGAAACCCGCCTCGGAAACGCCGAGCTGGGCGGACAATGGCTGGATGTGGCATCTGTAC
CACCGTTACGGCGTCGGCCAGAAAACCTTTGTCTGCTCAAATCCGCGCCTGACCGATAAG
GATGCCGTAGAGAATTATGTGGCCGGCATCGGCCAGCCGATCGACGGAAAGGTGGTTGGC
TGGGGCGAAGACGGCGGCCGGGTCAATTATACATTCAATCAGTTTCTGCTGCTCGCGAAA
CACAACTGGGCCTCCGAAATCCGGATGCCTGCCGGCAAGATCAGCTCGGTCAGGCAGCCG
AGTCGAATGATTATGATTACGGAATACTCCGTTCCGATGATTGGCGATGGGACCAAGGCT
TTCGGGGGAATTCTGAGCCGTTTCGCCTCGAAAAATACCAGCGTGCGCGATCACGGCGGC
AACGGCGTCAATTTCGGCCTGGTGGATGGACACGCGGTCAGCTGCAACTTTCCCTCCAAC
CCGGGCAATATCGCGTTCATGCCCGATGCTGCGGATGCCCATCCGAATGACGGCTTCTGG
ACCAAATTGTGGGCGCTCTGAACTGATTTCACTAATTTTCAATCAAGGAAAACTGACTCG
ATGAAAAAAAAGTTCCTGCTTCCGGCGCTGCTCCTTCTGCTTCCGGCCGGCGCTGCTGAT
GTGCACAAACCGTCCGCCTATTCGCTGGAACTCTCCGAAGGACTCAAGCCGACAGAAAAA
ATCTTCCCGCTCGGCATGCTCGGCGGCAGCCGCTTTACATTCCTGCCGCAGCTCGGGTTC
AATTTCACGGAGATCGGCCACTGCTGTTACAGTTTCAAAGATACGGGAAAATGCAGTTGC
AGTTTCCCGCCGAACCGGTCAAACGGACTCTATTTTGTAGCGATCTGGGCGGCACATTCC
ATGTGGTACGGCGGCAATACCGCAACGCACGGGCCGGTGATCCGCCCGGTTGATGAAAAT
GGCAAGGCGCAGGAGGGGCCGTGGATCGATTATCTCGCTCCCACCATGCGCGACTACATC
CGCGCCTGCGTGAAAGCTTCCGTCGAAGGTTCGGTCAACGAGAAACCGAAACGCAACATT
ATGCTTTGGAACATCGATAATGAATGGGAACCGGTTCTGAATTACTCACCGCTGGCGATG
GCTGGCTTTCAGCGTGAACTCGAGCATATCTACGGCGGCGACATCGGCAAGCTCAATGAG
GTCTGGAAGACGAAATACCGCAGTTTCTGCGAGATCCTGCCGCCGAAAGGAGAAGAGTAT
CTCGAAAAACCGGCTGCCTGGCTCGCCTGGCACGATTATTCGGAAAATACGTTTGTCGAC
TTCATCGGTTCCTATCTTGGATGGGTGCGTGAATTCGATCCTGAACATCGCCCGGCCGTA
CTGAAATCCACCCAGTGTTCTTCGATCGAAATGAATTATATTGTACGCAGCCACATGGCC
AATCTTGCGAAACTGGCCGATCGGACCCGCCGCACCTCCGACGGCTGGATCGGCATCGAC
ATGTACGGCAACACCGACCGTAATGCCTATGAGACCAGTTATATCTACAACTGTATTCGT
CCGACTGCAACCCAGCAGGCCGCCGGAGAACCGGAGGGCAGGATCTTTTTTGCAGAGACG
AACAATCATGCCGGCCCCGGATTTCAATTCGCGGCTACCTACTGGCGGACGCTCGCGCAC
GGCATGCGCGGTGTGGACTTCTTCGTGCTCGGACGGTACAAATCCAACTGGGACAACCTG
ACGTTCAGCTTCATCGACGGCTATGACGGGCAACCGCGTGACCGGATGTTTTACGCATCG
CGCTGGGCGAATATGATCCATCGTTCCGAGGAATTCTGGCATGATGCGCTTCCGGCGAAG
AACGTTCCGAAGATCGCGATTTTAATGCCGCAGCGCGACGTGCTGCTCTCGATGGAAACC
AACCGCTCCCGCTGGGATTACAGCGTCAACAACCGTCTGAATGTCTTTACGCGTCTGCGC
GACGCAGGGTACTGGGTCGACGTCCTGCCGTACACCAAACTGACCGACGACTATCTCGCG
CGCTATCGTGCGCTCATTCTGGTCTCCGCCGAACACCTGAGCGCGGAGGAGTGTGCCGCA
ATCAGGCGTTTCACGGCAAACGGCGGCGTCGTGATGGCCGATATGATGCCCGGCTATTAC
GATGAAAAACACCGCGTAACCCAGGGGCTCGACGAATTGCTCGGCGTCCGACTCGAAGGA
GTTTACTCCGGAATCCACTTTTCTCCGGATGACGTCTGGTACGGTACGGAACACGGATTC
CTCATTCGCGGTGACGGCCGGATCAACGTGAAGCTCGCCGGAGCCGAACTGTTGAATGCG
CGCGATGTCGCCTGCAACGCAAAATCGGCATGGGTCACCTGCAACCGCTACGGAAAAGGA
CGGGTTTACTGGTTCAATACCAGAATAGGCGTGCTTCGGGCAGAAAATGCGCCGGAAAGC
GACGTGACCACATTTCTGACCGGATTCCTGAAAAGAGCAGGAGTCGCCCCCGCGTATTCT
GCAGCGCAGATGGAGAATCTGCGCATCGAACACCCGTTGACCGACGGTCGCGGCAACTGG
CTGCTGGCCGCCGGAGTGATGAACCGCCTGCCATGGCCGGGCGGTAAGGTAACGCTGAAA
ATGCCGCCGGAATTCAAACTCCCCGCCCGGGTCTGGTTCGGCGCTGCGGAGGAGAATATG
CTGCACCCGATTCCGGCGGAACTACGCGCCGACGGCACGCTGGAGCTGACGCTTCCTGAG
ATCCGGTCAGCGGGGATGATCTATCTCTTCAACGACCATGCGCCGATGCTGAGTCTCGCC
GTGACCAATGCGGAACGGCATGCGGCGAACGATCCGAACACCCCAATGTTTGAACCGGGA
AAAAGCTGCGAAGTGGTGGTTTCCCCGGTGGATTTCTCACCGGGTTCCGAAGGGCGGCGG
ATTGCGCTCGACGTGGAGCCGGGCTGGAAGGTTACTCCGGTTAGCCAACCGGTCGGAACC
GCCCCGGCACGCTTCACGGTAACGCCTCCAGCGGAGCTGCCGGAACAGGCACTGCCCAAC
ATGATCTATCCGGTCGTCGCTACGATGAGTGACGACGGCGGAAGAATCGCGGTCGCGCAT
CTGGCGGCGATGCTCCGCTTCGATCCCGTCCGGCATACGATTCTGCTGACAGACAATGCC
GACAACGGTTCGGAGGTCGCGCCGATCGCGATCCGTACGGGCGCGGAGTACCGTTTCCTC
ACGCCGAAGCCGCTCAGAAAGGACCAGCAGATCCGCGACCCGCGCGATCCCGGGGCAACC
GGTGGAAAGCCGGCACTTTTCCAAGGGGTGCTTGGAGACTGGAATCAGCCCGCCGATGTG
TTGTTCGTGAATCTGCCGGAAGCGACGGTCGAAGTCGATCTCAAGTCGGTATACCGGCTC
GAACACATGGAACTTGGCGCAGGGTCGAAACCGAATCTCAAAGGCGTGGAGATATGCTTC
AGCCGGGACGGAAAAACCTTCAGCGATCCGAAGAAACTCGATGTCGCCGGACTCAAGTTG
AAACTTGCCGGGTTTGAGCTGCCGGAGCAGCCGGAGGCGCGTTTCGTCCGTTTCAGATTA
CAGTTCAGTGCGCCGGAGGCGACCTTCGGGGAGATCAAACTCCGGGGCCGCGTGATCGAT
GGCGGCGGAACAAAGTGATATTCTTGAATGTTCAAAGGAATAGACACAGGGAGAGACCCC
ATCATGAAGGAAGCCGTTAAACTGCCGCCGCGCCTGGCGTGGATCGAGCATCTGAAGAAA
TCCGCCTGCAATCCGGTGATCCGGCCGCAGGGGGCCGGACCGGCGGCCGATGCAATCTTC
AATCCGGCAGCGATCGTTCACGACGGACGGGTCGGCCTGCTCTGCCGGGCGATCAACTTC
ACCCGGCAGCCCCGCGATTCGCGCAACTGGAGCGTCTCGACTCTGGTCTGGGCGTGGAGC
GATGACGGGTTCCATTTCGAGCTGGACGAGAAACCCGCTTTCGATCCGGGGCCGGATTCG
CCTTATCAGGGCGGATTCGAGGATCCCCGGCTTGTGAAGATCGGCGACGAATACGTTCTC
ACCTTCACCGGGGTTCACAACTTCGACCGGACGCCCGGGCTCATCGCGTTTTCACGCGAT
CTGAAACACTGGGAGTGGGGAGGAGAAGTGCTTCCCGGCCGCGCGATTGCAATCACCCGC
GAACGGATCGGCGGCTATTATTACGGGTATTGGGGAAACAGCTGCATCTTTCTGGCCCGC
AGTCGGGACCTGCGGAGTTGGGAAACGTTGAAGGAACCCGCGCTGCGTCCGCGCCCCGGG
CGCTTTGACGCTCTTCTCTGCGAAAGCGCCGCACCGCCGCTGCTGACGGATGACGGGATT
CTGCTTTTCTACAACGGCGATCGAGGGCGCGAACAGGCGCAGAATTATGCGCGGGGAATC
ATTCCATGTTATGTCCATGATATTCTGTGGACCTGTTACTCGACCGGCTGGGCGCTTTTT
GACCGGCACGATCCTTCCCGTCTGCTTGCGCGTTGTGAAGAGCCTGTGCTGACTCCGGAG
CGGCTCTATGAGATTTTCGGCATCTCCTTCTACACGGTGTTTGCTCAGGGGTATGTGGAA
TTCAAAGGGAGGCGGTTCCTTTACTACGGCTGTGCCGACATGCGCATCGGTGTGGCGACG
GCGGAGATGTGAGATGGGCAGAGAGGTTGTTGATTTTGATTCCGGATGGCGTTTTCTTTG
CGGCGATGTGCCGTACCCGAATACTTTCTGGGGATTGAGCAAAGCAGGAATTTGCACACA
GGGCGGCTCTGGAGAGGAATTCGATGATTCTGACTGGGAGAAGATTGATCTTCCGCACGA
TTTCGTGCACCTCGGCGAGCGGGATTATTCCGATGAACCGCCGCGCCGCTATGCAGACGG
AACCGCGATGACCAATTCGGCGCTCCAACATGATCCGTTCCGGATGTGGGATACTGGAGA
TTGGATTCAGAATCGCGGCTGCTACCGGTACGGCATCGGCTGGTATCGGAAACGGTTCCG
GCTTGAGGAGGCAGACCGGGATAAACGGATTTTCATTGAATTTGACGGCGTCTGCCGTGA
CAGTCAAGTCTGGTGCAACGGATTTTCCCTCGGACGCCATGAAAGCGGCTATACCGGATT
TGCGTATGAGCTTACCGACTTCGCCCGGTTCGGCGGGGAGAATCTGCTGGCGGTACGGGC
GGACAGTACGCTGCCGGAGGGATGGTATTACGAAGGAGGCGGCATCTATCGCCACGTTCG
GTTGTTGAAGCTTGAACGGATCTGCTTCGTCCGCCACGGTGTACGGATTCAGGCGTCGGC
TTCTCCCCGGATCCGGATCGGATACCGTCTGGAAAATCGGCTGGAACCCGGTCGGAAAGT
TCGGTTTCACTGTACGGTATTCTCGCCAGACGGAACTTTTGCCGGAGAAGGCTCTCTGGA
GTTTTTGCCGGAGTATTGGCGGGAAGCCGGGGCGGAACTCGAACTGACACTGAATTCCTG
CAAGTTCTGGTCGCCGGCACACCCACAACTCTATACCGCCGTATGCGAAATCGAATCCGG
CGGTGCGGTGTTCGACCGTGTCAAAGTGAAATTCGGCCTGCGTTCTGCGGTATTCGACGC
ACAACGCGGATTTCTGCTGAATGGTGAGCCTTTGAAAATCAAAGGGATGTGCTGCCATCA
GGATCATGCCGGAGTTGGAACGGCCGTACCGGACGCCGTGCAAGAGTTCCGGCTTCTCCG
GCTACGGGAGATGGGGTGCAATGCCTACCGGGTCGCCCATCACGCCCCTTCACCGGAACT
GGCCGATCTGTGCGACCGGCTTGGAATCCTGCTGCTGCCGGAAAACCGGCTGCTTTCAAG
CGCTCCGGAACAGCTCGGCCAGCTGCGTGAAATGGTGTGTGCGTTCCGCAACCATCCGTC
AGTGATCTTATGGAGTCTCGGCAACGAAGAGACGCGCGTGCAGTTCTTCCCGGAAGGACC
GCGAATCGTTGAAACGTTGAAACACTTCGTCCGGCAGTTCGACGACCGGCCCGTAACCGC
CGCGCTGTTTTCGAACTATCTAACCTCCGGCCCTGCTGCTCTCGATCGGATGTTGCCAAC
CGCGCGGGCGCTTGATGTCATGGGATTCAACTACTGCGATCAGCATTGGTTCTTCTACCG
CGCCGCCAATCCGGAACAGCCGTTTCTGGTGACGGAGGAGAGTTCGCTTTCTCCTGTGCG
CGGTTGCTATCGGGATGACCACGAACATGGAAAACTCTCGTGGCTTGGTACAGAAAAGCC
ATTCGATTTTGCCCGGCGCTGGGCCCTTGTCCGTGATTACAGCTTTATCGCGGGGCTCTT
CATCTGGACGGGATTCGACTACCGGGGCGAACCGACGCCGTTACCGCGCCCGGCTGCCGC
ATCAAGTTTTGGTGTGATGGACAGTTGTGGATTTGCAAAGGATTCGTTTTACTATTACGC
TGCACAATGGCGGCCGGAACCGCTGCTCTACGCATTTCCGCCGTGGACACACCGTGTGGA
ACCGGGGATTCCGGTTCCGGTCTATGCGTTTACCAATTGCGACGAGGCCGAGCTTTTGAT
CAACGGTCGAACGGTCTGCCATCGCAAAGCCGTTGACGGAGTCGTCTGTTTCGGCGAATT
TCCTTATGAGCCCGGTGTGCTTTGCGTGAAAGGCTCCGGCCCCGGCTCCAAAACGGTGGA
GTTCGTCAGCCATACCGCCGGAGAACCCGCAGCGCTCAGGCTCGAGAGCGCGTTCCGGGG
GGCAAATGTAGAGCTCGTCAACGTGTTCATCGTCGACAACCTCGGCGTAGTAATTCCAGA
TGCGGAACTCCCGGTCATCTTCGAACTGACGGAAGGAGTCTTGCTCGGCACCGGAAACGG
TCGCCCCGATGATACCGTGCGCGATGACTCACCTTGCCGCACTACGTTCGCCGGTTGTGC
TCAGGCGATCATCCGTCGTCCGCCGGGCGCGCCGATTACGGTTCGTTCTCCCGGGTTGCC
CCCGGCCCGACTCGGATAGCGCCGGCCGATAGGCAAACCGGCAGACGCAGAGTCCAATAC
CGCTTCTGCGTGCAGCTCTGCCCAAACGTTCCCGCATCCGGTCATAAAGTCCTGGCATCC
GTCGGATAACGAACCGATTTTTCCTGACTGGCAGTTCCTCGGCTGAGCGCAGAACTCCTG
CCGGATGATGTTCAATCTGCTCTTCGCAACCTGACACGGACATCCGATCAGCCGCGCTTG
CGGACGATCTCCTTCAAGGCATTCGCAAGCTGGTCGGGACAGCTGGTCGCCTTGCCGCCG
CAGCGGATGCCGTCCACCTTTTGAATCACCTCTTCCGGGGTCATGCCGACCACCAGCCGG
CTGATTCCGGAGAGATTGCCGGGGCAGCCTCCAGTAAAAGCCACCCGGCCGATTCTGCCG
TCCTCCCTGATTTCAATTTCGATCATCCGGCTGCAAACAAGTCCGCTTGGACGGTACTGG
TACGTCATTTTCTCTTACTTTCCTTCTGCGGGAGTTCCGCTCAACACCATCGTGGATTCC
ACGACATTGACCGCCGCGGGGTCGTAGTTCCATGCCAGAATCAACCGGAAATTCCCATGC
CACTTTTCACTGCGCATATCCTCGAAAGCCCACGGAGTCGAGGCTCCCGAAAATTCGATG
TTCAATTTTCCCGCCGCGGTCTCGATCACCATCGCTTTGGCCGAAGCGGCGATTTTCCGC
CGTCCCTGTTCCGCATAGGCGAACGAGCCTCTGGGGGCGAAATAGCTCAATTCAATATAG
CGTCCGCCGGGAATGCCGTTCACGAACTTCATGCTCCAGCCGATCCGAAGCCGGCCGTCG
GCCAGCTTCTCCACCGAACGGCTGACCACGGCGCGGTCGCTCGCCCAGATGCAGCGCTCG
ACATTTCCCTCCTTTTTCCGCTGCAGCTGCGCCTTCAAAGGAGCGGAAATCGTCCCCCAT
TCGGCATCCATCAGCTGCAGCGTCTCCCCGTCCAACAGGGTACGGCCATCCATCTGAACC
GTCAGGGCGCCCCTGTCATCCACCGAATAGTTCAACTCCGCCGCCGCGGCAACCAGCCCC
AGCGCCATACAGGAAATCATCATCCAGAACTTCATTTTTCACTCCTCATCTTCAAAATTC
GACGGATTTCTGCCGCCGTTCCTGTTTATTATACTACTTCAAAAACCGAAAAATGCAAGA
CTGCATCGATACCCGCCGGGAATTTCCCGATAATTTTCTTCCGGGACTGGCGTAAACACA
GAATCGGCACTATATTATATTTTGGGTTACCGTATTATCTCGCATTCGGAATGTCCGGTA
ACAGCATAACCAAAAACAGACGGGGCCGCCATGAAAAATAAAAAATCCCGGGAGAAGTCC
CTCTTCCTGATCTATTTGGAATATATTCCCTTTTATCTGCTGTATCACCTGCTGCACCTG
CTGCCGCTGAAAGCCGGTTATGCCCTGAGCGGCTTTTTATTCCGGCTGCTGCTGGTTTTC
GACCGCCGGCACCATACCCGTTCCGTGCAGCACCTCCTGCACGCCGGCATCGCCAAAGAT
AAGGCCCAGGCCAGACGGCTCACCGTCGCCTCCTATCTCGAATTCAGCAAGCTTCTGGTT
GAAATCGTCAAGATGGACCAACTCTACGATCCGGCCAAAATCAGAGTGGTCGGATCGCAG
GCCGCAATCGATATTTCCCTTTCGCAGGAGCATGACAACAAACCGGTCATCATCGCAACC
GCCCACTACGGCAACTGGGAAGTCGCCGGCACCGCTTATGCGGAAAAGGCGCGCATTCCG
ATGACCTCCTTCATGCGCCCCTTCAGCAATCCTCTGATCGGCAAGATGATCCTCGACCAC
CGCGCCGGCGACATGCACAAGCTGGTCGATAAACGCGAGGGCATCCGCCCGATCCTCCGC
GCCATTTCCCAGAACCGCATCACCACGATGCTGATCGACCAGCACGCCGGTGCAAATGAG
GGAATCACCTGTGAATTTTTCGGCCATCCGGCCTGCGTTCACATGACTCCGGCGCTGCTC
CACCTGAAAACCGGTATTCCGATCATCCCGGAGCTGACCCGGCGCGTTCCCGGCGACAAC
TTTGAATTTGAAATCCTAGTCGGCGATCCGATCATCTACACTCCCACCGGCAACAAGGAG
CACGACGTGCAGATCGTAACCCAGATGTGCATCACCGCTCTGGAAAAACTGATCAGGGAA
GAACCGATTCAGTGGCTGTGGGCTCCCCGCCACTGGCTCGACATCAATCGTCGCCAGGCT
GCCGAATACAAGGACTGGAAACCCTCACCTGAACTCGCGAAAATCGCCGAAACCGCCACT
CGCCCCTGAAAATGGGTTTCCGCTTTCGACGACCAGGGCAAAACCCCTATTCAGACCCCC
GCAAACGGCGTAAAAAATAAAGCCCCGCTTTCGCGAGGCTGATTTTTTTATGGTACACCC
GCACGGACTGCCCTCGCTGCGCTCGTGCTCGGCTGCGCCGTCGAACCTGTTCAAGCGTCA
CTTCGTGCCGCAGCTCAGGTTTTACCTTCGCCATCCGTGCCGGAGCCCATTAAAAAATAA
AGCCCCGCTTTCGCGAGGCTGAATTTTTTAATGGTACACCCGCACGGATTCGAACCGTGG
ACCCAATGATTAAGAGTCATTTGCTCTACCGACTGAGCTACGGGTGCAAAAAATGGTACA
CCCGCACAGATTCGAACTGTGGACCCAATGATTAAGAGTCATTTGCTCTACCGACTGAGC
TACGGGTGCAACCTCGTTCCTGTTTTGAAAAAATCCTCAACGGAACGAACATTTTTTAAT
ATACACAGCTTTCCGTTTTTTGCAACCAAAAATTGCAGAAAAAAATCATTTTCCGAGGCT
GTTTTTCCGGAAACTTCCCGATTACGGCAACCGTTCCAGTTCACATTGCAGCTTTACCGG
TTGATGAATCCGACGGCTTTCCTCCTGCAGGGCACGGACTTCCGCCTCCCCCTGCGCCAA
CGCCTCCGCCGACGCGCCTTCCAGAAAGCGGCGGTAATGTCCGGCCAGTGTGCTGTTATC
CGGCTGTTCCGCCAGCAGCCGGCGGACCGCCTCGAACTCATCCGGCGGCAATGAAGCTCC
CTCCCGCCGGGCGCGAAGCAGCAATTGACGCCCCACCAGCGGACGGCGCAGCTTCCGGTC
GGCCACCACGGCCGCTTTCCGGTTCAGCGCAGCCGCCCGCTTCGACGGCAGCAGCCACGG
ATTCCCCGGCAATACCGCCAGATCGACGCCGGCGGCAAACTCCCCGGCGCTTCCTGTCAT
CACCTCTTTGCCGTTGATGCAAAGGCGATAACGTCCATCGGCCAGCCCGGAAACGCGGAG
CGTCGCCCGGTTGCGGTCGCGCCATGTTTGTTCCAGCTCCGGGGTATTCCCGAATACCGG
GTCCAGCCACATCGGCAACGATAGAGGAGTCAGGATGAAGGCCGTGCCTTTGACGTTCCA
CTCCGCCAGCGGACCGCTTTCCCCCTGCGCCTCCAGAATCTTCGAAGCCAGCAGATAGTG
GCCGGCGCGCGCCGGATGCAGCCGGTCGGGATGGAACAGGGTGAAAGACGCATCCCGCCC
CTGCCCCCGGCGGGTCGCCTCCAGCATCGGCGTATGCTGGTCGATAAAGGGCACTCCATG
CCGCGCCGCCGTTTCCGCTGCGATCGCGGTGAAATCGGCCAGCGCCCGGTCGGCGCCGAC
GTTGTTCTCCCGCGCCGGATCGCCGGAGGTGTATTCGTCATAACATGGCGGACTCATCAG
CACCACCCGTCCGCCGCCGCTCTTCTTCAGCCGCTCCAGCAGTTCGTTGAGCTTGCGCCC
GAACCGCTCCCGGCAGACCGCGCGCCGCCTTTCATAGTCCGCACCGTTTTTGCCGTCACC
GTAGAGCCGCCGGTTCATATCGTTGGTGCCGATCATCACGAAAATCCAATCCGGCTTATG
CGCCAGCACATCCGACTTCAGGCGGGGGATCAGGTCGAACAGCGTATCGCCGCCCACCCC
GCAGTTGACCAGCCGCACGCGGCGCTCCGGGTAACGCGATTGGTAATAATTGTTCAGAAG
TTCGATATAGGTGCCGTCCTGCGTGATGCTGTCTCCGGCGAAACAGACGGTTTCTCCGTC
CCGGAAAGCCGGGATCAGCTGCCGCGCCCGCGGCTTCTCCATCCGCTCCGGCAGCGGCGG
CAAAGGTTGCGGATTCTCCTGCTGCTCCGTCTCCGCGAACTCCACCGGTTCGCGCCCCGG
CCGTTCCAGCCGGATGCGTCCGCCGTCGCGCCTGATCTTCCAGTCTCCGATCGTAATCCA
CCCGTCCCGCACCACCGGACGCCCGAACTCCGGTGCCGCCTCCTTCGGCCCGGCCTGAAG
CACGGTCACAAACCGCTGCTCCGCCCCGCCGTTACACTCGGCGCGTACGTGCCACTGCGG
CTCCAGCGTCTTGAAATGGCTCTTGCGGTACTCCCAGACCACCGGCTTCGGATCGAAAAA
ATCGGTGACGGAAAATTCCAGTTCTTCCGGTTCCAGCCAATCCGCCCGAAGCGCCGCACG
CTCCCGCACAACCGTCAGCGAACGCCCTCCGGCGTCGATCTCCGGCTTGCCGCCCAGATG
GAGCAGCCAGGAATAACGGTGCCGTTTCCCGTCCGCCGCTTTCAGGTCGTCGAAAATGAC
CGCCGCCGCACGCTCTCCCTGCTTGAGCAGCAGGATTCCCCGGTCGAAGCGGTCCAGCGC
GGGATCGAGGTAGGCCGCCGCGGCGTCGCCGCGCATCCAGACGTAGTCCTCTCCCTGCCG
GAAGCCGGAGATCCGTCCCCAGCCATAGCTGCAGTCGGCGGGCTGCCCCCTGCCGTCGAC
CAGGATCGTATTGTGGGCGGCAGTACGGATCGTGTAGCCGAAATGGTGCCTGTCATGCCA
GCCGATGTAGTAACCGGAGTCCAGCACCAGCTTCTCGCCGCGCGCCATCAGGTTGAAGGA
GTTCTGATCGGCGTGGGCGTGAGCGTAAGCTCCATACGGGGAACTGCGAAATTCCAAAGT
GATGTTGCGCCCGGCGTCGGCGATGTCGGTATGGGCGATCGCGATGCCGACATCGCGGAA
CGCGCGGGCCGGCGGCAGCGCCCCGGCCGGTTGCGGCGCTTCAAACGGCCCCCACGCCAG
CGGCAGCAGCCGCAACATCAGGCCGCGCGAAAGCCGCTGCAGATCCGTCCGTTCCAGATT
CAGGTAGCGGACCGCATACGCCGTCGCCGCCGGATTCGGATACAGGGCGCCGTGAAGTCC
GGCCAGCAACGGCGCGGCGACGCCCAGTTCTCCGGCGGGGTCCGCGCCGTTGTCTCCAAA
CCACGAGCTTTTCACATCGTTGGGGCGGGTGTAGATCGCAAACCAGACGTTATTCCGCAG
CCACGGATTGCCTGCGAGGTCCAGACCGCAGAAGTTCCGCCACAGCGCGCGCGGAATCAG
CGAAGTGAGCGCATTGGTCTCCACGCCGTAATGGGTCCCCTCCGCCGAGCCGCCGTCACC
GCCGCCGAACCACGGGTACAGCGCGACATAAAACGGCAGCATCTGCTGCAGGAACTCCCG
TGCATACGGCTCCTCTTCCCAGATCGCCATCGCGCCGCAGACCGCCTGATGCAATGTGCT
CTGCCATGCATGCGCATCGTACAGGAACCGGGGAAGCGAAGCCGGGTAACGGGTCGACTT
CAGCCGTTCGACGATATCCGCCCGGATCGCCGCACGCTCCTGCGCATTCAATTCATCACC
CAGATAATCATAGGCGAACGCCAGCGACTGCGTGATCAATCCGTTCGCGAAATCCTGGTC
GAACGCCACCTTCTTTCCCCGGCACCGTTCCAGCAGCGTCAGCGCCCGGCGTTTGCCCTC
CGCCCGGAAATCCGGCCTGTTCAGCACCCGTCCCAACACCAGATATTCATGGATCGGGCG
GCCGAAGTGCAGCACCGTCATCAGGTCGTTGATCCCCTTGACCTGCTCATCGCCCTTTTT
CGCGGCAGAGAACGGACGCCCGACTCCGGCCTCCAGCTCCGCGATCAGCCGGTCGGCGTA
TCCTTTCATCGGGCCGGAGACGTTCGTTCCGATCCGTGCCAGTTCTTCGGCGGAGTACAT
CAGCCGGGGCCGCGTCTTTGAAAAGGCGTTGTAAAACTCACTCCACGGCGGCAGTTCCCA
CTTCACCGCCTCCGCCGACACCGTGAAACGGTACGGCCCGCCGCGTTCGCGGCCGTTGCA
CAACAGCTTCCACTCCCACTCTCCCGGCGTCAGCGCCTTCTGCGGGCGGAAGAACAGCGG
CTGGAACTCTCCATTCTTCACGGCAGTTCCCCGCTGCGCGCTTTTCCAGTCCGCCGCCAC
CGGTTTGTACAGCACCGTGTACTCCGACGCCCCCGCCAGAGCCGGCCAGCGGAAGGTCGG
CGGGTTGATGTCCGGCGTCCGGTCTCGATTCGGTTCCGGCCGCGCCACATAGTGCTGGCG
CGGCAGATGTAGTTCCTTCACCCGGGTCAGGGTTGCACCGCCCAGTTCGATGCCGGGCCG
CCGGGTGCGGATTTCGACCCGGTCGCAGAAATCCCCGATCGCGGCATAATCCTCGACCGT
TCCCCATTCCCTTGAGTTGGGCGCAATCAGCACCCGGTCCCCGAAGGCGCTGCGCAGGAT
GATGTTGCGCCCCGGCACCCCCTCCCCTGCCCGCGCCTTGAGTTCAAGTTTGTAGATTCC
CGGCTCCGCCACCGGAATCGAAATCGTGCCGTCCGCACCCGGCTGCGCGGTGATCGCCGC
CCCGGAAACGCCCCATGCCAGCCATGCGGCCGCACCGCAACCCATCAACAGTCGCTTCAT
GCTTTTCATTCCTTATCCTTACAGCTCCGGCGCCGACGGCGTCCACTCGACCACATTCGG
GATCAGCACCTTGGAAAAACGCACCCGCGCCTTCGCATATCCGTCCTGCCCCTCCGCGAA
ATAGCCGGGCCGCATCAGCCAGTAATAGTATTGCGAACTGCGGAAATCATTCAGCTGCAG
CGAGGAAACATTGCCGCCCCAGAACAGCATATTCGCCTTGTGACCGTGCCGCAGCATTAC
GTTCGGCTTGCCCGCCCCCCGGTCCATGATCGCATAATTGGTGGTTTCATTCAGAAAATC
CGGATCGGTGGTATCGCCGAGCACCGTGGTTTCCCCCGGCTTCATCACCAGCCGCATCGG
CACCGAAATCAGCGTTTTCGTCGATCCGTCCTCCCCATCCCATTTGAAACGGTCGTGGAT
CGCTTTCGGCTCCCCGATGGCCGCACCGTAGGCCGCTTTGCGGAAATCATTGGCCCGCGC
CGAATTGTATGCGTTCATCGAACAGACCGCCGCCTTGGGATTTCCAAGATAATTGCCGCC
GCAGTTCAGGTTTCCATAGGTCTTTTCCGGCGGCACCACGAATCCCACCCATGCCGGAGC
ATTCGTGCTGGTCGACACCGTCACGTTGTCGTCATTGTCGAGCGCGTATCCGGACAGCGC
CAGGTAACACTGTTTCAGGTTGCTCACGCACGCAATGCCCCGCGCCGTTTCCCGCGCCTT
GTTCAGCGCCGGCAGCAGCATCGCCGCCAGTATCGCAATTATAGCTATCACAATAAGCAG
CTCAATAAGAGTGAACTTCTTTAAGTGACGAACTGCGGGAAGCGCCTGTTCACTCCGGCA
GAATATTCCGGTCGGTTCGATCCATCGATTCATGATTCCTTCTCCTTATGTTTCCTTCAG
ACTGTCAATGCTTTCTTGTGACTGGTCATCGCCGCCGCCCTTTCGCGGGTGATTTCGCCG
CGCAGCGGTTCGCCCCGGAAGAAGTGGCCGAAATTTTCCAGCACATCCGGGATGAACCGC
CGGATTCCGCCCAACCCGGCCACGTGCGGCGTCAGCACCACATTCGGCAGCCGGTACAGC
GGACTGTCCACCGGCAGCGGCTCCCGGTAAAAAACGTCGAAAAATGCGGAAAAGCGCCGT
CTTTCCAGCTCCACCATCAAATCCTCCTCCCGGATCAACCGCGCCCGGCCGTAATTGATC
AGCGTCGCCCCGTCGCGGAGCGAGCGCAGCAGCCCGCCGTCCACCCGTTCGATATTGCGG
TTGTTCAGCCCGGCCAGCAGCACGACCACATCGGCCTCCGCGAACACTCGTTCCAGCGAG
GCCGGTTCGGCTCCCCATTCTGCCAGCGCGGCGTCGGAAGCGAAATCGCTGTGCACCAGA
ATCCGCGCCGGTGTGAACGGCTTCAGAAGCTCCAGATAGCTCCGTGCGATCGCTCCGAAG
CCCCAGATTCCGATCGCCGCGTCCCGCAGCGACCGCACCCGGCCGCGATTCTCCCAGCGG
AGCGGCTCCCCTCCTCCGAAGCGGAGGAATTCCAGCGCCCGCCCGAAGCCGAGGATCGAT
GCGGCCAGACACCACTCCGCGACCGAACCGGCCATCGTGTCATTGGCGGAGACCACTTTG
ATCCCGCGCGCAAACAACTCATCCGAAACCAGATCCGCGACCGAACCGGCGGCATGGCCG
ACGATCCGGAGCCGGGTGTTCCCCTCCAGCAGCTCCGCGTTGAACTGCGGCGCTCCCCAT
GAGGTGACCGCGCCGTCGTAGCCGCGCAGCAGCCGGTTCCAGCCTCCCGCTCCGGCCGGA
GCCGTTCTCAGCAGGTCCAGTTGAAACCCCAGCCGTTCCGCCGCCGCCTCCGCGTCGCGG
TTCCACAGCTTCGGAAAGTCCGCCGAATCCATCGGCGTGCAAAAGAGCAATCTCGCCCGT
TCTTTCATCCTTGCTTCTCCGTTTTGTTTCTCCTATAATTATGGCAGAAACCGGGCCGGA
TGTCAACGGCAAAAATTCTATATAACTTACACTTTTCAAAGATATCTGGTCAAAAAAACG
GTTTATTTTCCCAGATCAGTTGCATAATTCAGAGAATGAGGCAATATTATTCCCGGAGGG
CCGACTGCATGGAAAAGACCGAATGCCTGATCAGATTCGATGACCGCAGCTATACATTGA
GCGTGGAAACGCTCCACCACCGTTTCTTCCGCGGCAGTGAAAACCGCTTCCACGCCCACG
CCTCCTATCATTACGTGCTGGTTTCGCAGGGAAGCTGCCTGGTGCACATCCGGGGGCGGC
AGCCGGCGGAAGCGCCGCTCAACTCCCTCGTGTTCATCAATCCGCTGATCGCGCACAACT
TCATCGGCGATCCTGCGACGGGGGTGGAACACACCTGCCTGATCTGGCGTTTTCTCGACG
AACAGGGCAAGATCGCGCTCTTTCCGCTGCAGCAGCTGCTCGCACCGGAACAACGGGAAT
GGCCGGATTTCGGCATCATCCGCCTGAACGATTTCGATGCGCGCAACTTCCTGCAGAAAC
AGCGCGCCGCGGAACTGGCGTACAACAACCGCGAGGATTTTTCCGCCTCGGTGAAGATTT
TCGAGCTGTTCTTTCTGGGGCTGAACCTGCTCAATGTGAAAGGCGGTGCTCCCGAAGCGG
AGCCGGACAACGAAAAGCGGATCGTCAAACTGATCGAACAGGCGGTTGAACGGAGCCTGA
CCCACGAGGATTTCAGCATCGGCAAGCTGTCGCGCACCATCGGGCTGCACCCGAACTATC
TCAACACCGTATTCAAATCGGCCACCGGAATCACCTTGAGCGCCTACATCATCCAGCGCC
GGATCGACTTCGCGCGGATGCTGCTGGAATCGACCTCCTACAATCTGAGCGAGATCGCGG
AAATGTGCGGTTTCCGCCGCCTGAGCTACTTTTCGCGGGTTTTCCGCAAGCACTGCGGCA
CCAATCCGAGCAGCTACCGCAACCGCCGCCACGGCGGGAAATACTGAAAACCGACATGGT
GCGCGAGAGGGGACTTGAACCCCTACTCCGAAGAACCGGAACCTAAATCCGGCGCGTCTG
CCAATTCCGCCACTCGCGCATTGTCGGCTAATATAACCGGGATTTCCCGAATTATCAAGG
AGCCGGCCGAAGCCGATCCGCGCTTTTTTCGGCATTTATCGCATTCTTTCCTTTGGAATT
CGGCAAAACCGGTGTATTATTATAATGAAACCGAAACAGTATTCATCGCAGGAAAGCACA
TCCCGGAAAACATGATCGATATCGCCTCAGATTCCAGAAAGAAAGTGGAACGCGCCTTGC
TGATCGGCATACGCGCCCCCGAAGAAACCGACGCCGAAGTGTACGAGCATCTGGACGAAC
TCGCCGACCTCGTCCGCAACCTTGACATCGTCCCCCTCGAACCGCTGGTCGTCAACCTGC
ATACGGTGATGCCGCAATATTACGTCGGCTCCGGCAAAGCCCGAGAAATCGCCCAGATCG
CGCAGGAGTGCGAAGCGGACTGCCTGATCTTCGACACCCCGCTGACGCCGTCCCAGCAGC
GCAACTGGGAGCGGCTCACCAAAACCTGCGTGATCGACCGCGAGGAGGTGATCCTCGATA
TTTTCGCGGAACGCGCGCAGACCCGTGAAGCCGTGCTGCAGGTGGAGCTGGCGCGGGCGC
AGTATTCGCTGCCGCGCCTGACCCGCGCCTGGACCCACCTCTCCCGCCAGCACGGCGGCG
GCGCCACCACCCGCGGCGAGGGAGAAGCCCAGATCGAAACCGACCGGCGGCTGCTCCGGC
GGCGCATCCAGCAGCTCCGAGAAGAGCTTGAAACCGTCCGCAAGCAGCGCACCACCCAGC
GCAAGGCGCGGCAGCGCAACGCCGTGCCGCACGGCGCGATCGTCGGCTACACCAACGTCG
GGAAATCCTCCATCCTCCGGGCGCTCTCCGGGGCGGAAATCCTGGTCAAAGACCAGCTTT
TCGCGACGCTGGACCCGACCACCCGCCGCATCACGCTCGACGACAACCTCGAGCTCCTGC
TGACCGATACGGTCGGCTTCGTGCGCAAACTGCCGCACTCCCTCGTAGAAGCCTTCAAAT
CCACGCTCGAAGAGGCGGTGCTGGCGGATTTCCTGCTGCTGGTGCTCGACCTTTCCAGCA
ACCAGCTCGACGCGGAGTGGGAGACCACCATGTCCGTACTCAAGGAGCTGGGCGCCGAAG
AAAAGAATATTCAGGTCGTCTTCAACAAGCTCGACCTCGTCGACCGGGAAAACGATCTGG
TACGGCTCGCCCGGATGAACGGCCTGTTCCCGACCGCGATCTATATTTCCACCGCGACCG
GCGAAGGCATGGATAAGCTCCGGGAACGGCTCGCGTCCCTCGCCTCGGAGCGCTTCGAGC
TGCTCCGGGTCACCCTGCCCCCGGCCCGTTCCGACCTCGCGGCGCTCGCCCACGCCAGCG
GCCGCATCTACGAGGAGAACTACAACGATCAGGGCGAGCTGGAACTGGTGTTCACCATCG
GGCCGGTTCACCGGCATAAGTTCGAGGAGTTCAGACGATGAAACGATTCTGGTTGCTTTC
GGCGGCGCTCGCCGGTTCGCTTACGCTCGCCGCCGCCGACTTCTCGCCGTGGGATGCCTG
GAAAAACGGGTATACCCTGTACGAGAAAGGGGAGCAGTTCCGCGACAAAGGCGATTACCT
GAAAGCGCTCAACTCCTTTGAACAGGCTAAAAAGCTGTACGAACAGCTCCAGAAGAACCG
TCCGGACTGGAATCAGAAGATCATCACCGGGCGGATCGCCGACTGCGACCGCGAGATCAC
CGCGGTCAAGCGCCTCGTCGGCGACAGTGAACTGACTTCGCCGGCGGCCTCTGCTCCCAC
GGGCGCCGACTTTGCCGAGCAGCAGAGCCTGCGCCGGGAACTGGAACAGTACAAGCAGAA
ACTCAGTGAAATCATCGTCGAAAACGACGATCTCCGCCGCCGGCTCGCCCGCAACCAGGC
CTCTCAGAAAGAGGTCGCCAATCTGCTGCGCGAACAGCGTGTGATGCAGGAGAAGTACGC
CCTGCTCGAAAAACGCTATCAGGACTTGGAGCGCCAGTCCCTTGAACCGGACCAGCGCCT
GACCGAGCTGCGCAACCAGTTGATCGAGGAAAAACTGAATGCGGAGCTGACCGCCAAGCG
CCTGAAAGTCGCCGAAACCCGGCTCCAGAAACTCGATCAGGACGCCGTCGAACTCTACCG
CGCCAGAAGCAAGGCGGAAGCCGCCGCGAAGGAGCGGGAAGCCGATGCGACGCGGCTGGA
GCGGGAGCTGGCCGAGCTGCGCCGTTTTCAGGCCAACGCCGCCGGAGAGCGCAGCGCACT
GCAGAACCGCCTCGATCAGGCGAATCTCCAGCTCAAGGAACAGCAGGCCCAAATCGGCAG
TCAGGAGAACGACCTGCAAAACCTTCGCCGCCAGCTTCAGGACACCTTGAAAAACGGCGG
CGACTCCGTAACGCTCAACGCCCAGCTGCTGGACGAAAACCGCAAGTTGCGCGAAAGCCT
CACCGAGCTGCAGGGAGCCGCCGCCACCAGTCAGGAGCAGAATACCCAATTGCAGAATAA
ACAGCGTGACCTCCAGCTCGAACTGGTGCAGGTCCGCGACCTGCTGCAGCGGCTCGAAGC
CACCCGCACCCGGCTGGAGGCGGAAAAAGGAGAACTGCTTAAAACGCTCGAACGTGAAAA
AGGCGGCGCGGAACTCGCCTCGGTCGAGTTGAAGAACCAGCGCGAACGCATTGCCCGGCT
GGAAAGCGATATCCAGACCTGGTCCGACCGCTGCAACCGCCTCGAAAAACGGCTGGCAGA
GCGCAAACAGGAGGATTACGACGCCATCGCCGCCTCCGACGCCGCCAAGCGCAAGCTCTC
CACCGAGATCAGTCTGCTGAAAGGGCAGATCGCCGAACTCACCGTCAATAAGCAGGATAT
GGAAACCGCTTCGGCCAAGCTCAAAAAGGAGTTCGACGCCACTCATGAAACTTTGCTGAA
AACCCAGGCTGCCCGGCTCCACCTCGAAGGCCGCCTGAAAAAGCTCGAAACCGAAACCGC
CGGCCATCAGAAACTGCAGGCCGACTTCAAGGCGCTGCAGGTCAATTTCAACGCATTGCA
GGCGGAAAACAGCGCCAATAAAAAGCTGGCCGCGCAGCTGGCCTCCGCTCAAAAGCAGTT
GACTGCCCTGCAAACCCGGCTTGCCGATTTCGACAAGACACGCCAGGCTCTCGCCCGCCA
GCAGCGGGAAAATCAGGCGCTGGCCGAAGCCAAACTCAAACTCGAAGCCGAGCTGGCGGC
CCGTCCGGTGATCCGTCAGGCCGCCGAACCGGAGGTTGCCGTGCCCCCCCGGATCGTCAC
CGCCAAGGGGAATCCGGCCGAACTGGTCGCCGCCGGTCAAAAAGCCGAGCAGGAGGAGAG
TACCGACCTCGCGATCTGGAACTACCGGACCGCGCTGGAACTCGACCCGTCCAACGCCGC
CGCCGCCTCCCGTCTCGGGATGATCCATCTCAAGCGCGAGGAATTCAACCGCGCCCTGCC
GCTTCTGGACATCGCCCGCCGCGCCACGCCGGATGACCCGGAGCTGACGGCGGCGGCCGC
GGCCGCGCTCAACGGGCAGGAGAAGTACGGCAACGCGCTCGCTTTGCTGGAGCCTCTCCG
TAAAAAGTACCCCGATGACCTCCGGCTGCTGTTGCCGTTCGCAAAAGCGCAGGCCGGGAG
CGGCCAGCTCAAAATCGCCGGAGAACTTTACCGGCAGGCGGAAAAACTGGCCCCGGCTTC
TCCCCTCCCCAAGCTGGAACTCGCCCGGTTGTACCTGCAGGGCGACAAGCCGGATGAAGC
CGCCGCCGCCCGGCTGTATCAGGCGGCCCGCAAGCTCGGCGCCGGTCCCGATCTCGAACT
CGAACCGCGCCTCGGCAAACTGATCGACGAGAACCGGCAGGTCACCGAATTCATGACTTC
GGCGGCGCAGGAAGCCGCCCGGAACAATGACTGGAGTTCCGCCGCCTGGTACTTCAAGCA
ACTGCTGGAACGCGACCGGAATTCCGCCGAAAACGCGGTGCGTCTGGCATTCGCACAATA
TAAGTCGGGACAACTTCCGGCGGCGCTCGAAACCCTGAGCATGAATACCGCCTCCCCCGA
CGGGCTGCTGCTCGCCGCCCTGCTCCGTTTCCGCAGCGACGATTTCGAGGGGGCGGCCAC
GGCGGCGGCAGAAGCCGTAAAACAGAACGGCGGCAAACCGGTCAAAGCCTCGCCGCAGGT
AGCGGCGGAGGCGAAGCAGCTTCTGGCCGGTTCCGACGCCAAACGTTCCGTGCTCGCCCA
GAAAGCGGCGGCGGCCATCCGCGCCGCCATTCAAAAATAAGGAATCCTTCTCATGCCGGA
AAACACGTCCCCTTCATCCGCTTCCCGCTTCGCCTGTCTGACGGAACGGGTCCGCCACTC
CCTGACCGTCAAGCTAGTGCTGATCGGCGCGATCATCCTGCTGCTCCAGATTCCGACGCT
GATGATCTACTCGCTGATCGCGGAGCGGCAGAGCAACCGCAATCAGGCGGTCGATGAAAT
CTCCCGGGAATGGGGTTCCGCCCAGACGGTAACGGGGCCGTTCCTGTCGATCCCGGTCCG
CGAAAAGCGGCTCCGCCCGGCGGCGCAATCGACGATGCCCGTGACTGAGGAAGTCCGTTT
TCACCAGCTGACTTTCCTGCCGGAAACGCTGAACATCACCGGGAAACTCGACCCGGAAAT
CCGTTACCGCGGCCTCTATCAGGCCGTCCTTTACCGCAGCGAGATCACCATCGAAGGGGA
GTTTAAACTTCCCGCGGAGTTCCGCCTCTCCCGCCTCGCCAATGCGCAAACAGAGCTTCA
GGACGCCATTCTGGTGATCGGCATCAGCGACCTGAAAGGAATTTCCGCCGAAACCGTCGA
CATCAACGGAGTCGAATGCAAGGCAATCCCCGGCATTCCCGATACCCGACTGGCTTCTTC
CGGTTTTCAGGTGCCGCTCACTGCCCTGAAAGACCTGAAACCGGGCGCCACTTTGAGATT
CTCCCTGAAACTCAACCTGAACGGCAGCAGCGCCCTCTCCTTCTATCCGCTGGGACGGAC
CAACACCGCCCGGCTGGCCGCCAACTGGAGCAGTCCGAGCTTTACCGGAGAGTTTCTGCC
CGCCGCGCGCGAAGTTACCGACACCTCTTTCAACGCCGAGTGGAAGATCACCGACATGAA
CCGCAACTACCCGCAATCGTGGCTCGACGATGAATTCAAGATCGCCGGCTCCGAATTCGG
AGTGGGCCTCCACATTCAGGCCAACGTCTACCAGCAGACGATGCGGGCGATCCACTATTC
GGTGCTGTTCATCATCTTTTCCATGCTTGCGTTCCTGTTCGCGGAAATCCTGAGCAAGGT
CTGGATGCACCCGCTGCAATACCTGATGGCAGGGCTGGCGGTCGTACTGTTCTACACGCT
GCTGCTGGCTTTCAGCGAACACCTCGGCTTCCAGTGCGCCTACTGGATCACCACCGCGGC
CACGGTCGGACTGCTCGGCCTTTACTGTCTTTTGATCTTCCGCCGGAAGATCGTGGCGGC
AGCCGTCGCCGGAGTGATGGCGCTGACTTACATCCTGCTGTACTTCATGCTCCAGCTGGA
AGACTATGCGCTGCTGACCGGCTCCATCGTGCTGTTTTTGCTGCTGGCGCTGGTGATGGT
CCTGACCGGAAACATCAACCGGTCCCGTTCCTGATCCGCAGACGCCGCCGCACCCGAAAA
TGCGAATCCCGGATTCTTCGGCAAAAACTTCGGGATTCCATTGCAAAAAGCGTCTCTCAA
TGGTATATTATAAGGTTTTTGTATGATTTTACCTTGGGGAGATGCCGAAGTGTTGATCGT
AAAGCCGCAAAACTTTCAACTGCCTGAACCGCTGCAGCTCGACTGCGGGCGGAGCCTCAA
GCAGGTGAACATCCGTTACGAAACGGTCGGGGAACTCGCCCCGGACGGTTCCAACGCGGT
GCTGATCACCCATGCCCTCTCCGGCGACGCCCACGTCTGCGGCCGCCACACTCCCGCCGA
CCAGAAACCCGGCTGGTGGGACGATATGATCGGCCCCGGCAAGATGATCGACACCAACCG
CTATTTCGTCGTCTGCAGCAACGTGCTCGGCAGCTGCGCCGGTTCGACCGGGCCGCGTTC
GGTGAACCCGGATACCGGCAATCCCTACAACCTCGACTTCCCGGTCATCACGATCCGCGA
CATGGTCCGCGCCCAGAAATACCTGATGGAACATTTGAAAATTAAAAAGTTCCTGTCGGT
GGTCGGCGGTTCGATGGGCGGAATGCAGGCGATGGAGTGGGCGATCAATTACCCCGACCT
CGTGGACAGCGTGATTCCGATCGCGACCACCAGCCAGCTCTCCAGCCAGAGCATCGCGTT
CAACTGGGTCGGCCGCGAGGCGATCAAGTACGATCCGAACTGGAACAACGGCAACTACTC
CGCCGACCACGTGCCGGACCGCGGCCTCGCGGCGGCCCGGATGCTGGCGCACATCACCTA
TCTCTCCGAGGAGTCGATGAACCGCAAGTTCGGGCGGGAGCTGCAGGACGCCGACTCCTA
CTCCTTCAATTTCCGGCGCGACTTCGCGGTGGAAAGCTATCTGGAGCATCAGGGCCGCCG
GTTCGTGGAACGTTTCGACGCGAACAGCTACTTTTACATTACCCGCGCGATGGATTATTT
CGACCTCGCGGCCCGCGCCGGCGGCGATCTGGCGAAGGCGTTCGAGCCGGTGAAGGCGGC
GGTGCTGGTGGTTTCGTTTTCGAGCGACTGGCTCTTCCCGACCTCCGAATCGCGCAAAAT
CGTGAATGCGCTGCTGAAAAACCGCTGCAACGTGTCGTTCTGCGAAATCGAGTCCGGCTA
TGGCCATGACGCATTCCTGCTGGAAGTGGATATCCTCGGCGGCATGATCCGCGACTTCCT
GCACAACCGACTGGAGGCGAACCGTGGTTGAATCCCTTTACCTCGACCTCAAAGCCCGTC
CCGACCTCGAAGTCATCTCCCGGCTGGTCGATCCCGGCCACCGGGTGCTCGACCTCGGCT
GCGGCGACGGCATCTTCCTGAAAATGCTGCGCGAAAAACGCGGCGCCGAAGTGCTCGGCA
TGGAGATCAGTCAGGTTGAAATCGCCAAGTGCATCGCCAACGGCGTGCCGGTGATCCAGA
GCGACCTCGACGACGACCTCGATTTCGCCGAGGACGGTTCTTTCGACCTGGTGATCCTGT
CGCAGACGCTGCAGCAGATGCGCCGGCCGGACCGCCTGCTGCGCCGCCTCGTCCGGGTCG
GCAAGCGCGGCGCGGTCAGTTTCATCAACTTCGGGCATTTTCATTGCCGCTGGCAATTGA
TGCTGGCCGGTTCGATGCCGCGCACCACCCAGATACCGTATCAATGGTACAATACGCCGA
ACATCCACCTCGGCACCATCCGCGACTTCCGGCGGCTCTGCAAACACCTCGGAATCCGGA
TCGTGCAGGAGATTCCGATCGGCTTTTCCTTTCCGCTGCTGACCGCCGCCTGGCCGAATT
TGTTCGCGGTCGGCTGCGTCTTCGTGATCGAACGCGCCCAATAAGCGGTCTGCCGGTCAT
TTTCCGCATTCTCCGCGAAAAACTCAAAAATATTGCCGTTTTCCCTCTTGTTTTTCCATC
ATTTCGTGTTATTCTGAAAAGAAGGGAAACAATGGACGGTCATAGCTGAACGCCATAACT
CATTATATGATTTGGAGGTTCCATGCGAGTTTTTACCCAAGACCATCTGTGGCTTGATTA
CGAGGACGGCATTGTGATTCTGGGGCTGACGGCCTATGCGGCTTCCCGGTTCCGGGAGGA
TGCAGTTTTGAAATTCCCGGCGGAAAGCCGCCTGCTTTTTCCCGGCGTGCCGATTGCTTC
ATTGGAATCTTCCGGTCTCCTCCATGACATCCGCTCCCCGCTGGAGGGATTCCAGCTCGG
CGTCAACCGGGAACTACAGCGGTCGCCGCACAAGCTCACCCGTTCCCCCGAGGAGGAGGG
GTGGCTCTGCCAAATCTACTGCCCGCGCTGGCAGCCCGCCGAACATCTGTCGCGACGCGG
CTACGAGGCTTTTCTGGAAACCCTGCCCGCTCAACGGCAGCTTGCGGCCATCCATTCCTG
AATGAAACGGGCGAAACGGTCATCACTCGCACGCTGTTCGAGAAAGCGGACGTTGCCGCC
GGCCTCCTCCCGCCACCGGGCGAGACCGGCGACAGAGTCATAACGGAGCGTTCCGGCGCG
GGAGACTCCGGCCAGCTCGCCGAGCGCCCCGGCTGCGAACAGCACCGCGATATGGTCCCA
GCTCGGACGCAGGAATTTCGGGTCGCCGCCTCCCATTTTCGAGTAGGCGGTCCGCAGGAA
ATCGCCGCGTTCGTTGTCCGCGCAGGGAAAAGCGCCGGTCAAGATCTTCCGCCCCATCGG
GCTGACTGCGATTTCGCCGGGCCAGTGGTTCAGCACCCGGCCGGCGGCCCGCCGGTTCAT
TTCCCAGTTGAAACCGCCGCTGCTTTCCGGGGGCATTGCCTCCGCCATTGTGACCAGCAG
CTTCACCTTGCGCCGGATCAGCTCCGAAGCGCCCGATTCCAGCAGCGCCGCCAGCGACGA
CAGCAGCCCGATCGCGCAGATCGTCACGCTGTGGTCGGGGGCGGTTTCCAACAGCCGCCG
GTAGAGCGCCACCGCCTCCTCCGGCCGGAATCTTCCGGGCGAAGCCTCCGGGCGGCGCTG
CACGAGCTTCCAATGATAGAGCTGCGGGATATGGTTCTCCCGGTGCAGCCGGTAGGCGAA
TGTGTCGGGGCAATCGAAATTGCAGCCGACCGGCAGTTCCGGCCGCCCGAAAGCGAGATT
CAGCGCGCGTACTCCGGCGGCGGGCCAGCAGGAGTTCACGCTTGCGACAATTCCGAGCGG
CTCGACCAGACCGCGATCGGCAAGGCCGTGCAGAATCGCCAACGCCCCGGCGTCGTCACA
ATCGGTTTCAAAATCGGTATCGATAATCAGCTTTTCCATTCCAGTCTCCTGTTTTTTCCT
ACTATACGGGAAGAATCCGGAAAAACAAGGCCCGGAAACCGATTTGTCACACAAGTGCGT
CCGTGTAGACCGCCAACTGGAAACGGCCCGGCTTCAGCCGCATGGTCCGGCCATCTCCCC
CCGCCGCAAGTTCCGTCTCCGATCCGGAAAACAGTTCGCGGGCGCGATTTCCCGGAAACA
GCTCCGGCCCGACGGCGATCTCCGCTTCCTGCACATCCGGCGGGAAAAAGACGAAGAGCA
GGCTTTTCCCCTGCGACCTGCCGCTTTTCAGATAGACGAACCGTTCCTTACCCGGCAACG
GCTCACGCACCACGACGGGCGGCACCACGCCGGAGTCGGTCACGATATCGCGGAGCAGCG
CCTCAAATTCCGGATTCCAGCTCCGGCCGCAGGCATTTCCCGGATAACTGCCCAGATAAA
CCACCCGGCCGGCACCGTATGAAACCGTCCGGCAAAGCTGTCCTTCCGGCTCTTTTTCCG
GCGGGGTCATCCACTGCTCCACGCCGAGCCGGTAACTCCGGCCATTGTACTGAAAATCCA
CCGCCTCCGCTTCCAGATTGCGCCGCCCCGTTTCGACGATGCCGAACCGGGCGAGGAAAC
GCTCCTCGGGATAACGGTAAAATCCGGCGCTGTCGAATGCGCCGCACTCCGATTCGCACA
CCAACGTACCGCCCCGTTCCACAAAGCGGATCAGCGCCGTCTCCGTCACCGGATCGGTCA
CCAATACCCGGGGCAGGAACAGCACCTTCAAACCGTCGAGCGCATCAAGGTGCTCCTCCT
CGACGAACAGCAGCGGAATCGAGCTTCTGGTCAGCGCCCGGCCGTAACCGGCCAGGCCGT
CGCGGATGCGGTCGCCGCTCCCCTCCTGCGCCCAGCCGAGATAGTAACTCTGCGGCGAAA
ACAGCAATCCGACTTCGGCGCGGTCCGGCACGTAATGGTCGAAAAGCTCCGCGTACCGCT
CCCACAACTCCCCGGTCACGCGGGTTGCGGCCAGCCGTTCCTCCGCGCAGCCGTCGCGGC
CGGAGATGCCGAAACCGGCGGATTCGCGCCCGAACACCTCGTCGCGCCAGCACCAGAAAA
GGATGGTGTCCGCGCCGCAGCCCAGCCCGTTCCACAGCCAGCGCTGCTGCTGCGCCGCCC
GGACCACGCCGTAGGTGTTGAAGCCGACCGCCGCCCGGCCCCCCTGCAATTCGCTGAGCC
ACACTTTGCGGCCGCGGGCTGCGGACTTGACCATATCGATCCGCAGCCCGAAATCGGCGT
CGTCCACATCGAACCATTGCGGAAAGCTCGAACAGCCGATTCCGTCGAGCGCGTCCGCGA
GGAACCAGTCGTTGCCCCGGTCGACCGGATAGGTGCCGGGATCGCCGGAATACAGCGCGC
TCGGACAGGCTCCGTGCGCGGTGATCAAATGCACAGGGTCGACAGCGCGCATCACTCCGT
ACCGCCTGTGGGCGTGCTCATCGGCCCGGCAGGTCAGGAAGTGTTGAAAGCTCATCAGTT
CGGTATAAGGCCGGTCGGGCAGCTTGCCGGGCATCACATCTTCCCAGCACGCATAGCGGC
GCTTCCACGCCTCATTCAGCCCTTCCAGCGAACCGAATCGCTTCTCCAGCCAGCACCGGT
ATGCGGCGAGCGTGTGCGGACAAAAGCAGACCAGCGCATCGGCGTTGACGTTCCAGCGCA
GTTCGTTCCAGATGTCCCAGCCGCGCAAATGATCAAGCCCGGCGTAGCGCCTGCCGGTCG
TTTCGATGAAGCGGGCCATCCTCTCCCACACGCCGGGATGGTCGGTACAGCCACCGGGGG
TGATTCCGAAATGGTGTTCCCCGCGCGCGCTTGACACCACCTTATGACCGAAATTGTCGA
CCATTTCACTGCCCGGAACCAGCCGGTGAATCCAGTTGGGCTGGATTTCGGCAATGGTGC
TCAGAACCACGCCGAGCCGATGCTTTGCGGCCAGTTCGACCAGCCGGTCGTAATCGTCAT
AGACGAAACGGTCCGGCGTCGCCTCGACCCATCCCCAGCTGATCCAGAGCTGGACGGTGT
TGAAGCCGGACTCCCGGATCTTTTTGAAATCACTCTCCCAATGCTTCGCATCGGGAAACG
GGGCACGGTAATACTGGACTCCGAAATTCATCGACCTTCCTCCCGGTTGTTGTTTTACGG
CATCAATATAACCGGAGCCGCCACAAAAATCCGTTGTTTTTTTATGAGGAAGTGATAGTT
TTTTAAGACTTCTCCGCGACGCTTTTCCGTTCTTCCGCGTCCAGTTCCTTCAGCAGCAGC
AGTTCATTCGGCTCGCCGGGCAGCAGCAGACAGCCGCAGTCGCGGTAGCCGCGACGGCGG
TAGAAGTGCTGCGCCTCCTCGTTCGACAGCGTGGAAGTCAAAACAAGTTTGTAACCGGCC
CGGCGGCGCGCTTCTTCCCATTCAGCCAGCGCCCGGCTGCCGAGGCCGCGCCGCCGGAAA
GGCTCCGCAAGACAGATCAGGTTCAGAAACGGCGTGTTGTCCCAGAACAGCCCCCAGCGC
AACACGCCGCAGCGCCGGCTGCCGTCCGCAATAAGCAGAACGAGCCCCGCCGCAATTTTG
CGGCGAAGCTCAACGTCCGAAATATGACAATCCAGCGTGCGGATGAAATCAAAGTCCCCC
TCCGCCGCCGGACGCAATACCGCTCCATTCATTTCAGGGCGGCTTCCCACTCCGCCGGTT
TGAACCCGACCAGCACTTTGCCGCCGCCGATCAGCAGCGGGCGCTTCACCAGCATCCCGT
CGGAAGCCAGCAGCGCGAGCTTTTCCGCATCGGACATCGCCGGGAGCTTCTCCTTCAACG
CCAGCGCCTTGTACTTCAGACCGCTCGTATTGAAAAATTTGCGCAGCTCCAGGCCGCTTT
CGGCCACCCATTTTGCCAGCTCCTCCGCTGTCGGGTTGGCTTCGACGATATGCCGGTCCT
GATACTCGACTCCGGCCGCGTCCAGAAACGCCTTCGCCTTTTGACAGGTGGTGCACTTCG
GATACTCGATGAACAGATACTTTTTCATAATTTCACCTTCAATTACCAGATCAGCAGTTT
TTCCACCGAATCACCGCTCTTCTCATAGGTCCGGGCGTCGATTACCGTCACATCCGGCCC
GGTCGGAACGGCATGACGTTCCACCAGCTCCCAGCGCAACGTCACCGGATATTCCAGCTC
CGGCATCCGGACCGACGTGCGCCGCCGCAGCGCCTCCGTCGTCCGTTCGGCGATCAGCCG
GTGAGCCCGTTCCGGCGCGATCAGCCGCGCACAATGGGTGTCATACCCGGTCTTGACCTG
ACAGGTCGTCACTCCCGGCAGCCACTCCTCCGCCTCGCGGCAGGCTTTGTCGTCGCCGCT
CACCATCACCACCGGAATGCCGTGCTCGGCCGCAATCCGAATGTCGAGGCCGATCTCTCC
GACCGGGCGGCCGTTGAAGCGGAGCGTCTGGAATCCCGCCGCCGAGTAAGAGTGCTCCAA
CACCGCTCCGGCGGCTCCGGCCATCGCGTGATAACCGAGCAGAATCATCGCATCGGCTCC
TTCCGCGCCGGGAAAACGGCAGCGCGGCGCAACGCCCTGCACCAGATCGGCCCGGGGATC
GATCATCTCGCAGGTCACATTGAAGCCGCTGCCGTGCCCGTCCCGGACCACAACCTCATC
GGCACCCGCCCGGAAACAGCCCTCGACGCAGGCGTTGATATCACCCGCCATGAAACGACG
CGCCGCGGCGAGCAATTCCGGCCGGGAGTTGTCGATATAACAGCCGCCGGCAATGCCGCT
GATCCCTTCGATGTCGCAGAAAATATAAACCTTCATTGCATTCCCCCGAACATGATGTTG
CGGATTCCGGTAAAAATCAACTGGGAAGCGAGCGCCGCCAGAAACAGGCCGGTCAATTTG
CTCAGGATATTCAGCCCCTTCTTCTTCAGCAGACGCTCCAGCGCCGCCGAAAAATAGAGC
AGCAGCCCCATGATCAGCACCGCGATCACGATCCCCGCGATCTGGGTGACGCGGAGCCGG
GCGGAGTCCGCCGACGCGCCCATGGTCAGCAGCGTGCCGATCGTGCCGGGGCCGACCGTA
TACGGAATCGCCAGCGGCACGACGGCGATATCGCCGTCGTCGTCACACTGGCGGGTGCCG
GAGGGCGTGCCGGAGGAACGGACCACCTCGATGCCGCTCAGCAGCAGCACCAGCCCCGCC
CCGATCCGGAATGCGTCCAGCGAAATGCCGAGATATCCGAAAATCCGGTCGCCGAGCAGA
TAGATGATCAATACGATCGTCATCACCGCCAGCGTGGTGCGAACCGCCAGCTTGCGCTGC
CTCGGCAATTCCATTCCGGAAGTCAGCGACACGAAGAGCGACAGTACAAAAAACGGCGTC
AGCAGAAAGAAAAACTGCACCACCATTCCGATGAACATGTTGACATCCATCATTCGCCCC
CCCCTTCCCGGCCGCGGAGTTTTACCGTTCCTTCAGTTCTTCCTGGAGTTCCGCATCGGC
GGAGAGCACGATCTTCGCCTGATCTTCGCGGAATTTCTTCAGCTTCGCCGCCAATTCCGC
ATCGCCCAGCGCCAGCATCGAAACCGCATACAGTGCGGCGTTCCTGCCGCCCGCCTTGCC
CGCGGTGACCACACCGACCGGCACGCCGGGAGGCATCTGGACCATCGCCAGCAACGCATC
CAGGCCGTTGAAAGGCTCGCTCGCGACCGGCAGACCGATCACCGGCAGCGTGGTATGCGC
GGCGACCACGCCGCCGAGGTGGGCGGCCATGCCGGCGGCACAGATGATCACCTTGATTCC
GGCGGCTTCCGCACCGGCGGCGAACTCCATCGCCTCCACCGGAGTCCGGTGCGCCGAAAG
CACCCGGGCGGTGAACTCCACTCCGAAACTATCGAACACTTTAAACGCGCCCTGCAGGAT
CGGCAGGTCGCTTTTGCTGCCCATCAGGACGGCGACCACGGGTTTACCCATTCTTTCATT
CTCCCAATTTCAGTTCATTCACACAAAAATCCCGCCAGATCGCTCTGTACGGGATTCCTC
GGATTTCATCGGCGGCGTCTTATTCGCCGTCCACGGGAATTTCAGCCGGTTCCGACCCGT
CCGCCACCACCGGCAGCCCGGAAGCGATTTCGCCCGGTGTGCCGAATTCATAGCTCAACA
GCCCCTCGGCGATTTCGAGCAACGCCACGTCGATCAGGTTCTCGGAGTCGCATTTGATCA
TCGGACGGGCCCCGCCGATCGCCAACTGCTTGGCGCGCTTCGCGGCCACCACCGACAGGA
TCTGCGGGTCCGGGATCATTTTTTTGGCTCTCGCCAGATACGCATTGTTCATGATTTTAC
CTCTTTTCTGAAAATCGGCGGGCGAAACGCATCCAGACGATGCGTTCCGCCGCAATTATT
TCACATTTCCGACTGTCGATACCGGAATCAATAGTCGATGATATCGCGCTTGTTGTCGAT
CAGCGTCACATCGCCGGAAGTCACGCGCATGAAACGCTTTTCAAATTCCGGAACCGCATC
GAGGATGAAGCGTTCGGCGATCGCGGCACGATCTTCGCACTTCATCGCATCGCGCAGCAG
CAGCAAACCGACGAAAATGTAGGTTTCCATCTCGACCAGGCTGCGGGCCATCAGGTCGTG
ATAGGCCGGGTCCTTCTTCTCGGCGACGAATTTCACCGCCTCAAGCTGGCGGGCGTGCAG
CTTCATCACCGTGTCGCGCAGCCGGGCCAGCTTGCCGGTGTAGTCCAGCGAAGCGAGCTC
CTGAATCCGCACGTCGTTGTCGCGCTGGATCACTCCGCCGATGGCCGCCACGACCTGAAG
CTGGGTGGTGCCCTCGTAGATATTGGTGATGCGCGCGTCGCGGTAGAAGCGCTCGGCATT
GAAGTCCTTCATGAAGCCGGTGCCGCCGTGAATCTGGATCGCGTCATACGCGACCTGATT
CGCCATTTCGGTGGCCAGCGCCTTGCACATCGGGGTCAGCACCGCCGCAACCTTGTTGTA
ATACTTCTGCTTGGCGCGATCATCGGCGGAAACGTTTTCACCGTGTTCCACCAGATGCGT
ATAACCGTTGCGCAGGTCGACCACGCGGGTGGTTTCATACAGCAGCGCGCGGGCGGCGGT
CAGCTTGACCTTCATGCCGGCAAGCATATCATAAATCGCCGGGAACTGGTCGATCGACTT
CTTGAACTGCATGCGCTCGGCGGCATACTTGCGAGCTTCGCGGTAGGCGGCTTCCGCAAT
ACCGATCGCCTGTCCGCTGATCGCGACGCGGGCGCCGTTCATCAGGCTCATCACATACTT
GATCAGGCCGAAACGGCGCTTGCCGCAAAGCACGGCCGGCACGTCATTGTACTGAAGCTC
GGTGGTCGCGACGCCGTGGATGCCGAGCTTGTTCTCGATGCGGCGCACCACCAGCTGCGG
GCAGGCTTCGCAGATGAACATCGACAGTCCGCGGCCATCGGAAGTGCCTTCCTCGGAACG
GGCCAGCACCAGGTGCACCTTCGCACAGCCGTTGGTGATGAAGCGCTTCATGCCGTTCAG
ATACCACTGGCCGGTCTTTTCATCCTGCCACGCACGGAGGCGGACCGACTGGAGGTCGGA
ACCGAAATCCGGCTCGGTCAGGTCCATCGAACCGTCGTATTCGCCGGAAGCGAAGCCCGG
CAGATACTTCTCCTTCTGCTCATCGCTGCCGAAGAAGTTGATGGTTTCGGCGATGTCCTG
CAAGCCGAAGATATTCTGCAGCGAACCATCGGCGCGGGAGACCATTTCGGTCATCATCGT
ATAGACGGAAACCGGGAAATTCAGGCCGCCGAATTTGTGGTCGAGCATCACGCCCATCAC
GCCGGCCTGCTTGAGGTCGTTCAGGTTCTGCACGGTCAGCGGGTGGTAGGTGACCACGCC
GTCGGCGAAATGCGGACCTTCGGCGTCCACGGTGCGGCTGCGCGGCTCGATGCGGTCGCC
GCAGATTTCGCCGACGACTTCGAGCACGCGGTTGTAGTTGTCCAGCGCGTCGGCGAAATC
CGCCGGAGCGTTGTCGAATTCCTGAGCGAACTTGTAGCCCTCTTCCTTGAGTTTGGCGAC
TTCGGCCAGTTCAAGGTTGTTGAGCGTGAACATCAAATCCGCATTGTCTTTGAAAAAGTT
AGCCATAATCGAATCAGTCCCTTACGCTTTGGCCTTGAAGGCTTTGATCATTTGCGGAAT
CACCGTGTTCAGATCGCCGACGATCGCATAGTGCGCGACGCTGAAAATCGGCGCGCCCGG
GTCGGTGTTGATCGCGATGATCTTCTTGGACTCCGACATGCCCGCGCAATGCTGGATCGA
GCCGGAGATGCCGCAGGCGATATAGAGACGCGGACGCACGGTCACGCCGGTCTGGCCGAC
CTGATGATCGTGGTCGATCCAGCCCGCGTCGACCGCGGCGCGCGATGCGCCGACTTCGCC
GCCGAGCGCCTCGGCCAGATCGTAGATCAGCTTGAAGTTGGCCTTGCTGCCGACGCCGTA
GCCGCCGGCGACGATGATCTGCGCGCCCTTGAGATCGACTTCCTTGTCGGCCCGGACCCG
CTCCAGAACCTTGATCACCGTTTCGGCGTCAGTGAGCTTCACCTCGACCGGAGTCACAGT
GCCCTTGCGGCCGAAGTCGGGTTCGTCGAGCTTCATCACGCCCTCGCGGACGGTCACCAT
CTGCGGATCGTCCCAGGTGTTCACGATGGTCGCGATGATGTTGCCGCCGAACGCCGGACG
GATCTGCATGAGCTTGTTGGTGTAGCTCTTGTTGTTCTTCTTGTCCTCGAAGTCGTCGAT
CCGCAGGTCGGTGCAGTCGGCGGTCAGTCCGCCGAGTTTTTCGGAAGCGACGCGCGGCGC
GAGCTCGCGCCCCTTCAGGGTCGCGCCGAAGAGAAGAATGTTCGGCTTGTGCGCCCGGAT
CAGATCCATGATCACCTTCGCATAGGGCAGCACGGTGAAAGGCTCCAGCCGCGAATCCTC
GGCGAGGAACACATTGTCGCAGCCGTAGGCGAAGAGGGTGTCGACGCAGCCGGCCACATT
GTCTCCGAGGAGAACAGCTTCCGTTTTCACACCCAGCTGCGCGGCCAGTTCGCGGCCCTT
GCAGACGAGTTCGAGGCTCACGTCAGCGATCTTGCCCGCTTCCTGCTCGATGAAAACCCA
GACATTTCCAATTTTTTCAGCCATGATGATTGCTTACCCCAGAGTGTGATCGCTAATAAG
TTCGTGAATCAGAAGGCTGACGCCTTCGGCGGTCGCGGGCACCGATTTCGCTTCGCTGGC
GGTCAGCACGACGCTCATCACCTGCTTGACCTTGGTCGGAGAACCGGGGAAACCGATCCG
GGCCGGATCGGCACCGATATCGGCGGCGCTGTATTCTTTGATCAGCAGTCCGGCTTCTTC
CAGCTTCTTCAACTCGTCATCGACGGTCTGCCCGTCGGTGTAATTGGAGTTGGAGTGGGC
CTTGGCGACCTCCGACGCGGTGCGGGCGCGCTTGAATTTCATGATCTTTTTCGCGTTCAT
CGGGCGCGGATCGTTGGAGTCGATCACGGTCAGCAGCGCCGGGAGCGGAGCCTCCAGCAC
TTCGTAGCCGCCGTCGATCGCGCGCTTCGCGACGATCCTGCCGTTGCCGAACTCAAGCAC
GTCCTCGACGTAGCAGATCTGCGGCATCGCCAGCTTTTCCGCAATCTGCGGACCGACCTG
CGCGGTATCCCCGTCGATGGCCTGACGGCCGCAGAGGATCAGGTCGACCTTGCCGACTTT
CTTCGCGCAGCAGCTCAGCGTGTAGCTGGTCGCCAGCGTATCCGCGCCTGCCAGCGCCCG
GTCGGTGACCAGGATCGCCTCATCCGCGCCGCGGTAGAGCGACTGGCGGAGGACTTCGGC
GGCGGCGGGCATGCCCATCGTCGCGACGACCACGCGGACGCCGTAGCGGTCCTTGAGCTG
CAGGGCCAGTTCCAGCGCATTCAAATCCTCGGGATTGAAGATCGCCGGGAGGGCGGCCCG
GTTCACGGTACCTTCCGGCGTCATTGCGTCGCCGGAAATGTTCTGGGTATCCGGAACCTG
TTTGACGAACACGAGTACGGTATAACTCACAGTTTCGACTCCCATTTTGGTTGGTTATTT
GGATCTTTATATGTTAAAACTTTATTCCAAAATCAACAACAGAACGCGATAATATAATCC
GGCTGCCTCAAATATCAACAAGCCGGACCGGACTTTTTCTCACTTTTTTCCCGTTCAGCC
ATTTCCGCCGCCTCGCGAAGCCACTTCGCGCAGAACCATAAACAGCGCGGCAAATGGAAA
AACGCCTTCGCCGGAGTTCCCTTGGCGTCGCACAACACTTCGCCGCCCGGAGCCACCGCC
CCGAACCATTCCGGGAAGTCGGGATCGCGGAAGTTCCGCCACGTCCACTCGTCCACCTCC
GCGAACCGCTCCAGAAACCACGGATCGAGCGTCAGTTTATAGGAGTAGGCCAGCCCCAGC
AGCGCCTCGGTATGGGTCCACCACTGCTTCGTGCCCGCCCCCGGCATGCAGCACGGCAGA
TCGAGCGCGTCCTGCATACTGAAAAGCCCGCCGTACTTCCGGTCGAACGCATAGCCGCAG
ACCTCCCGCGTCCACGCCGGAATCCGCTTCAGGAACTCCGCGTCGCCGACGATCTCCGCC
GCATACCCCGCGAACCACATCACTTCAAAACCGTGCCCGGTCGCGATCATGCGCCCCATC
GAAGTAGCGAGATCGAACTCCCCGTCTGCCCCGCGCATTCCCAGCCAGCGCCGCAGTTGC
GGGTGACGGAACCTCGGAATTTCCGCGAGCGCCTCCCTGATCAGCCCGCTGCAATACCCG
TCCTCGTCGCCGCAGGCCGATAACAGTTCCGCCGCGGCGTAGACGATGTGCATGTACGCT
CCCAGCTCTTTCGCGCCGGCGGGCATGAACCGTTTGCCGGAACCGCCGCCGCGCATCGAC
TCCTCATAAACACGCAGCGCCGAAAACCCTTCGCGCCGGTACTCCTCTTTCGGATTCAGC
CGGTACAGTTCCGCACACGCGATCGCCGCATATACGTCCGCCATCGCCCGGAACATCGGA
AAACCGGCACCTTCCTCCCCGCCGTCCGCCGCCACGTACAGACGGTAACGCCCGTCCCCG
CCGCGCGCATGACGTACGCAGAAGTCAAAGCCCTGCTCCGCCAGCCGGGCGTATTCCGGC
TTGCCGAATCCGACATTGCACATTTTCGCAAACATATAAATGTCGCGCCACATCATCCAG
ACGTTTTTCCCGGGATCGAACACCGCCCCGCCCCGGCACAGGTTCGTGTAAAAACCGCCG
TGGACCGGATCAGCCGCGTGTTCCGCCCAGAAAGGAGCGATCGCGTCGGTCAGTTCCCGC
TCGTAGCGTTCCGCCGTCTTTTTCAAATCCAACATCGCCATACTTCTCCGAATTCAAAAA
GACGCCGGAGCAGCCGCCCCGGCGTCTTCGATTTCATCCTTCTACTCCAACACCGCCCAG
AAACGGCCCTTCTTGTTCCTGATCAGTTTGATCGGCATTCCGAACGCGCTGGAGAGATGC
TCTTCGTCGAGAATCTCCTCGCGCTTCCCGGAGCTGACGATTCTGCCGTGCGCCAGAATC
ATGCCGCAGTCGAACACCGGCAGGATATCCTCAATCCGCTGCGTGATGAATACGATCGTG
ACCTCCGGCAATGTGTTCGCGATATGTTCGATCTCGCCGAGCAGGAACTCGCGCCCGGCC
ATATCCAGATAGACGCTCGGCTCGTCGAGGATCACCAGCTCCGGCCTGGTCAGCAGAGCG
CGGGCGATCAGGATTTTCACCTGCTCGCCGCTGGACATCGTGAAGATCTGCTGGTCCGCC
AGATGGTCGCAGCGGAACCGCTTCATCAGCGCCTTCGCCTGATCGACCTCCTCCGGCAGC
GGCTTGCGGAACAGCCCCAGCGTGCCGTCGATGCCCGAGAGCACCATCTCCAGCCCTGTC
CAATCGGTTTCGGTGAACTGTTGCATACAGGGGCTGACCCACGCGATTTTCTTGCGCAGT
TCCACCAGATTGGTCCGCCCGAACCGGTTGCCCAGCACCTCGACCGTCGCGCCGAACTTC
GGCCACGCATATCCCATCAGGGTCTTGACCAGCGTGGTCTTGCCCGCGCCGTTCGCACCG
AGAATGAAACAGCGGCCGCCCTTTTCGACCCGCCAGTTCATATCATGAATGATTTCACGC
CCGCCGAGATAGACCGACGCGTTTTCCACCCGAATCGCCAATTCATTCGCCATTTTCACT
GACCTATCTGTTCTTGTATTCCACCCAGCTGTCGCGCAGCAGCTTGCCCTGCGCGAATTC
ACGCTCGAAGCGGTCGAAATCCCCGGATTCGATCATCCGTTTGAAACTGTCGTACTTTTC
CTCGAAATCCCGCATTGCCGCCAGCACGGCGGGACGGTTGTGCTCCACGATCTCCCGCCA
CATCAACGGGTTGCTCGATGCGATGCGGCTGGTGTCGCGAAAGCCGGTCGCACACCCGGC
GAACCGCTCGGCACGGGTCTGCGCATCCGGCGCTCCCAGCACCGAAAGCGCCAGCGCCGA
TGCAACGATATGCAGCACATGGCTGGTGTGCGCGACCAGATCGTCGTGCCGTTTCGCGTC
GATCCGGGTGGTGCGCGTGCCGATCGACCGCCACAACGCCTCAACCTGCTCCACGGCGAA
AGCCGGGGAATCCGGGAACGGGCACACGAACACATCCGCATTGCCGTAAAGCTCCGGGAA
CGCCGACTCCGGCCCCGACTTCTCGGTTCCGGCCATCGGATGACTGCCGACGAAATGCAC
GCCGCGCGGAGCCAGATGCTCCGCCGCCGCTTCCATCACACAGGATTTCACGCTGCCGAG
ATCGGTCACGACCGTCCCGGGACGCCACGCATGCGCATATTGTTTCAGATAATGCAGGAT
TTCGGGGATCGGCAACGCGATCAGCGTCAGGTCGGCCCGGTTCAGCACGCTTTCGATATC
GTCGCAGGTTTCGTCGAGCACATCGCAGTCGAGCGCCCAGCGCCGGATATTGGGACGGCG
GGTCCAGCCGGAGCGGCGGTATGCTCCGCCGCGCAGCGCCATTCCAAGCGACGCGCCGAG
CAGGCCGAGGCCGATGACCGCAATCACGGGTTGTTCGGAATTGTTCATATTTTTTCTTTC
CTGAAAGCATGTAATATAGCATTCTTTGCCTCCTCATTCAAGGAACAGCCGTTTTAATGT
GGAAAAAATCGCCCGGGGGCTTGATAAAACCGGAACCCGAGTCTATATTACCAACGTAAA
TTAATAGGTAGGAACCGGTGGCGTGAAAGTGGGTGCGGTTTACCCGCTTTTTTCTTTTCT
GTCACATTTGGAAAAACCGGTTATAGTAGGATTGAAGAGGAACGACCGGGGTTTGATCCC
CCGGCGGCAAGCAATGGAGGTTTCTGATGGCTAACGAATTACTTACGATTCTCGAATATA
TCGAGCAGGAACGCGGAATCAGCCGCGACAGCCTGATCAAGGCGCTGGAAAGCGCGATCC
TGACCGCGGCGCGCAAAAGCATCCACCCGGCCAGCGAACTGAAAGTGAAGATCGACCCGG
TCACCGGGCAGATCCAGGCGTGGGCGACGCTGGAAGTGGTCGAGGAAAATCCGACCTGCG
ACCAGCTGGTGATCGCCCGGGCCCGCGAACGTTTCCCCGACGTGCAGCTCGGCGAAAAGG
TCGAGTGGGAGGTCACTCCGCGCAACTTCGGCCGCATCGCCGCCCAGACCGCCCGCCAGG
CGATCGTGCAGCAGCTCCGCAAGGCGGAAAAGGAGAACGTGCAGGAGGAGTTCGCCGACC
GGATCGGCCAGATCATCAGCGGAACCGTCCGCCGATTCGAAGCGGGCAACATCATCATCG
ACTTCCAGAAAGCCGAAGGGATCATGCCCTCCAAGGAGAAAATCCACGATGAGCAGTACA
TGCCCGGCGACATCATCCGGGCGCTGCTGCTGCGCGTCGACATCAACACCGCAGGCCCGA
GCCTGATCGTGTCGCGCAGCTGCCCCGAATTCGTAACCCGGCTTTTCGAACGCGAAATCG
CGGAAATCCACGACGGCGTAGTCAAGATCATGGGCATCGCCCGCGAGGCGGGCAAGAGGA
CCAAGATTTCGGTGATGAGCACCGATCCGCGTGTCGACCCGGTCGGAGCGTGTGTCGGAA
TGCGCGGCCAGCGGGTGCGCAACATCACCAACGAGCTCGGCAACGAGCGGATCGACATCG
TGCCGTACGACGCGGACATCCGCAAGTATGCGACCAACGCGCTGCTGCCGGCCAAGGTGC
AGTCGGTCGAGGTCAACGAAGCGAAGCACGAATTGATCGTGCGGGTCACAGACGAACAGT
CCAAGCTCGCGTTCGGCAAGAAAGCGCAGAACGTCCGGCTCTGCTCGAAGCTGATCGGCT
GGAACATCAACATCCGCAACGAAGAAGAGCGCGGCGCTGAGGCCGGTCACTCCATCGGCG
AGCAGCTGAAAATCGCGGCGCAGAAGCTGGCGGAAGCGATCGGAGTCAGTGAGGCAACCG
CCGGACTGCTGGTCAACAACGGATATGTAACAGTGGACGGAGTGAAGGCGGCCGATCCCG
AAGCACTGCTGGAAATCGAGGGCATCGACACGGCGGAAATGCAAAATGCCCTCGAACGCC
TGAACGGCTGACACATTATGAACGCGCAGGAGAATTATTGTGAGTAAGGAATTGAAAGTT
AAAGAGATCGCCAAACAGTACGGCGTATCCGCGAAAGAGATCATCGAAGAACTGGCCGGC
CAGGGGATCGAGACCCCGCAGGCCGAAAACAGCGTGATTCCGGACGATATGGTCGAACTG
GTCGAGGCGTACTTCGCCGATTTGTTCGAACAGGAAGCGGAGGCTCCCGTCGATAAGAAA
ACAGTCAAAAAAGGCCCCAAGAAGGCTTCTTCCACGAAAAAAGAGGAACCCGGCCGCGGC
AGTAAAAACCGTCCGCAGCCGCAGAAACCGTCCACAACTTCTTCCGCTCCGGCGGCGAGT
TCGGCGGTGGTCGACGGCAAACTGACGCTGCCCGCGCCGATCATCGTGAAAACGCTGGCT
GAAGCGGTCGGCAAAAAACCGAACGAACTGATTACCGACCTGATCAAGCTCGGAGAGCTC
GCCGGCATCAATCAGCCGATCAGCGAAGCGAATGCGAAAAAACTCTGCAGAAATTATGGG
ATCGAACTGGTGATCGGCCAGCCGCCCAAACCGGCAGCCCCCGCCGCCGCTCCCAAACCG
AAACCGGAAGACAATCCCGCCTTTCTGAAGGAACGCCCCCCGGTGGTCACTTTCATGGGA
CATGTCGACCACGGCAAGACTTCATTGCAGGATGCGATCCGCCACACCCACGTCACCGAC
AAGGAAGCGGGCGCGATCACCCAGCATATCGGAGCCTCCACCGTCAGCTACAAGGGCAAG
GGCATCACGTTCATCGACACCCCCGGACACGCGGCTTTCACCAACATGCGGGCCCGCGGC
GCCAACGCGACCGACCTCGTGGTGCTGGTCGTGGCGGCGACGGAAGGCTTCAAACCCCAG
ACCGTCGAAGCGATGAATCAGGCGCTGGCGGCCAAGGTGCCGATCATCGTGGCGATCAAC
AAGATCGACCTGCCGGACGCCGACCCGGACAAGGTGCTGCTCCACATGCAGCAGCACGGT
CTCACCAGTGAGAACTGGGGCGGCACAGTCGGCACCGTGCCGGTGTCGGCCAAGACCGGC
CAGGGGCTGCCCGACCTGCTCGAACGCATCTTGATGGAAGCGGAAATGCTTGAACTCAAG
GCCAACCCGAAGCGCGCGGCCCAGGGCATCGTCCTCGAAGCGCAGCTGGAAAACGGCCTC
GGGCCGACCGCCAGCGTACTGATTCAGGACGGCACCCTCCATGTCGGCGACGTGGTGCTC
TGCGGCGAAAGCTACGGCAAAATCCGTACCCTGATCAACGACAAGAACGAGCGCGTGAAG
TCCGCCGGCCCGAGTACCCCGGTCAAGATCGTCGGTCTTTCCGGCGTCCCGGATGCGGGC
GACCCGCTGGAGATTTTCGAATCGGAAAAGGCGGCGCGCGCCGAAGCGGCCAACCGGGTC
GCCGAAAAGCGCGGCCACATGCTCGCGACCAGTTCGATCGCCACCGCCGAGGACCTGTTC
AGCAAACTGAACAGCGAGGACCGCAACACGCTCAATATCATCATCAAATCCGACGTGCGC
GGTTCCGGTGAAGCGATCACCCAGTCGCTCGCCCAGCTCCCCTCCGAGAAAATCAAGGCG
GAAGTGATCTCCTGCGCGGTCGGCCCGATCTCCGAAAACGATATTTCGCTGGCTGCGGCG
ACCAATTCGCTGGTGGTCGGTTTCCATGTCCGGGTCAATCCCGGCGTCAACGACATGGCC
AAGAAGCAGAACGTCGAAATCCGCCTTTACAGCATCATCTACGAGCTGCTTGAAGACATC
ACCGACGCGCTCGCGGGCAAGCTGGAGCCGGAAAAGCGCGAAAAACCGATCGGCACCGCC
AAGATCCTGCAGGTGATCGAACTCTCCAAGGGGCCGAAAATCTGCGGCTGCATGGTGGAA
TCCGGCTCCGTCCACGTCGGCGCCAAGGCGCGCGTCCGCCGCAGCAAAGAGCTGATCTAC
AACGGCGAAGTCGCCAGTCTGCGCCGTTTCAAGGACGACGTGAAGGAGGTCAAGGCCGGC
CTCGAATGCGGCATCCGTCTCGACAACTTCAATGATTTCATCGAAGGCGACGAGATCGAG
CTGTACGATATCGAACTCAAAAAGGCGACCCTCTGAGGTCTCCTTTTTTTAACGGATGAA
AGGGTAAGATCATGGCTGAAAAGGTCGATCGGTTAACCCGTGTGAACGAGCTGCTCAAAC
GCGAGATCGCCAATGCGATCGAACGCGGACTGATCACGGCTCCCGGTATGCTGGTCTCCG
TCACGGAGGTCAACACCAGCGTGGATCTGCGCAATGCGACGGTCTACGTCAGCATTTTCG
GCGGCGACAACGCCGCCCGCCGCAAGGTGATGAACGAACTCGGCGAACAGCGCCTCGATT
TCCAGCGCAAGCTGGCCAGGACGCTCGCTTTCAAACACACTCCGGTGCTGGATTTCCGGC
TCGACACCCGCATTGAAAAGGGCGACCGGGTCTTTGAGCTTTTGAATGAAGTGGAGAATC
ACAACAAGCATGAGTAAGAGCGTCAGCCTGGAGGAAGCCGCCGGCTTTCTGCTGCGGCAT
CAGCGCATTCTCGTTCTGGCGCACCAGAAGCCGGACGGGGATGCGCTCGGTTCGGTGCTG
GGGATGCGCAGTTTCCTGCGAAACCTCGGCAAGCAGGCGGATGCATTGTTCCCCTCCCCG
CTCCCGGAGCGGTACCGTTCCTTCGCGGGACCGGTGCTGACCGCGCTTTCCCGGCAGGAA
GCCGAACGGAACTACGATCTGATCGTATTGCTCGACTGCGCCAACGCCGAACGCATCGCC
TGCGGTCCGGCGCTGGACGCCGATTTCCTGCGGAGCCGGAATCTCCTGAACATCGACCAC
CACGTCGGCAACAACGTCGGCGCGCCTTATAATTACATCGACAGCACCGCCTCCGCCGCC
AGTGAAATCGCCGTGGAGCTGGCGCAGGCGACCGGCAAAGCCATTCCGGTAGAAGCGGCG
ACGCTCTGGTATCTCGGCATCCTGACCGACACCGGCAGCTTCCGTTTCACCAACACCACC
GGCAAGACGCTGCGTCTCGCCGCCGACCTGCTCGACGCGGGGGCCGACAGCGAGCGGGTG
GTCAACGCGGTCTACTTCAGCAAGCCGCGCCGCCAGCAGCAGTTCGAAGCGGAGCTGCTG
CAGAGCTGTGTGAAAACCGCGCTGGACGGCAGATACGCCTACGCCTCGATCCCGCCGGAG
CTGTTCGCAAAGTACGATTTCGACATGCGCGACGGCGAGGGGCTGATCGACCTGCTCCGC
GAAATCGACGGCACGGTCGTCGCTGCGCTGATCTACCGCAAGAACGACTCCTACAAGGTG
TCGATGCGCAGCAAGCTGCGCGAATTCCCGGTCGGCCCCATTGCCCGGAGCCTGGGCGGC
GGCGGTCATGACATGGCTGCCGGAATCACCCTCGCGCTGCCTGACGCGGCGGCGGTGGAA
GCCGTACTGCTGGACAAAGTGACCGGTCTGCTGCGTCCCGTCCCGGAACCATAGCTTTTT
TGAAGGATCATCGAATGCGATACAACTCCCGAAAACACCATCTGCCCCCCTTCCAGACCA
GCGGCGTTTTGCTGGTGGACAAGCCGAAGGAGTGGACCAGTTTCGATGTGGTGAATTTCG
TGCGCGCCCGTTTCAACGTGCCGAAGGTCGGACATTGCGGCACGCTCGATCCGGCCGCCA
CCGGCCTGCTTGTGCTGGTGCTCGGCAAATTCACTCAGCTGAGCTCTAAATTCAGCGGCG
AGGACAAGATTTACGAAGCGACGCTGCAACTCGGGCTTGAAACCGATTCCTGCGACCTTG
ACGGCACAGTGACCGCCGAACACGACTGGTCCGGCGTGACCGAGGAGCAGCTTCGCGCCA
CCCTCGCCGGCTTCGTCGGCGAACAGATGCAGACCCCGCCGATGGTTTCGGCGGTCAAGA
AAGACGGCAAGAAGCTCTACGAACTCGCCCGCCAGGGAGTCGAAGTGGAGCGTGAAAGCA
AACCGATCACCATTTTCAGCCTCGATGTGACCCGCTGCGAACTGCCGTTCTGCGATTTCA
CGCTGCATTGCTCCAAGGGCACCTATGTGCGGACGCTCTGCTCGGACGCCGGTAAAAAGC
TCGGCTGCGGCGGTACGCTGGCGGCGTTGCGGCGCACCCGCAGCGGCCAGTTCAGCCTTG
CCGATGCGGTTACCGTCGATACACTCAAGACTTTCGAACAGGCGGACCTCGAAATCCACG
TCCGTCAGTTCCTGTACGAACGGCTCTCCAAAATCGCGGGGGTGAATTATGGCGGATAAA
AACATTCCCATTTCCGCGATCGAAACGGCGATCGAAACCGTGCTCGCCGAAGCCCCCGAC
GGCAAATTCACGATGGCGGAGCTGCTGAAAGCGATCAGCGCCGGCAAATCCCAGACCCTG
CAGGGGCGGGTTGAACGCACCGTCGACGGCGACGGCCGTTTCTTCTCGGACGGCAAAGGG
AACTTCCAGCTGCGCAGTGAATTTTTCCGCAACCGGGAGTTCCTGATCACGCCGGACGCT
TGGGAGATTGAAAACGACATGCTGTTCCCCGGCCACCGTTTCGCCCCGTTCGTGAACCCG
GAAATCTTCCCGTCGGAGGTCAAATTGATCGATGCTGACGGCCAGCCGGTTCCGAAAAAG
GAGGTCACCGCGCCGCTGTCACAGGTGTTCCACTACCATCTATTGCTCGGTTCGGAGCAG
GTGTTCGACTTCTTCGTCGCGGATTCCCCGGCCAACAGCCGCATCCGCAACTCGGCGCAG
CCGGGCGATATGGTCACGCTGAACACCTTCGACCTCTCCGTCTTCTTCAAAAAGCACCGG
TTCAGCGTCGGTGACGCGCTGCTCTGCAAGGTGGTCGACTACGAGGACGGCATCATCGAA
TTTCGCTACCTCTCCGGCGAGAATCGCCAGGAAAGCAAACTCAAAGCCTACGTCGAAGCC
TTTGAAGCCGCACTGGGGATCGTCTTCGACCGGTTTGAAAATTATCTGGAAATCCCGGAA
CAATTGAGCTGGGCGCATTACGCGGGGCGCGCCACGCTGCCTGCCGCCGCCGACAGCGCC
TCCGACGACGAGTTCCTGCGCCGCGCCTCCGGGATTGAAATCAACTTCGATCAGGAGCAC
ACCGTGCTGGCCCGGAAGTCCGAGGCTCCCGAAGATGCGGCGGCGGACCTGCCGGAAGGC
GTCACCTTCTCGCGCGGCGAAACCGGCGACATCGCCGCCTTGCTGCGCGAAATCGGTTCG
CCCCTGACCCCGGTGGAGATCGACAGTTTCATCCTCGACAACTGCCACGCGCGCGAACTG
GAATTCGAGGATTTCTTCGCCCGCGCCTTCGGCCGCGAAAAGCTGAACTTCACCGACGAG
GGGCAGCAGGCGGTCTTTTACAACTACATCGAAGACCGGTTCGAGGAGCTGACCGGCGAA
TACAACCGTTATGACGACGAGCCGAAAGCGCCGCTGCGTTCGACCGTCATGGAGCTGGTC
GAGGACCGGCTCAACTTCTTCGACTTCCTGTCGAATGAAAATGCGTCGCCGGAACAATTG
CCGCACGACGAGATGCACCGGCTCGCCGAAATCGCGATGCAGCTCAACGAAATCCTGAAG
CTGCTGAACAATCCGGGCTTCACGCCCGACAATGCGGAGCTTGACCGGCTTACCGAAACC
GTCGAACTCCGCGCTGATGACCAGGATGCGCTGATCGGCAGACTGACCGACCGGTTCGCC
GACGGCGGCTGCGGTCACGACCACCACGGCGACGACTGCGATTGCGGTTGTTGTCACCAC
AAATGAGCAATCAATACCCGGTAAGGAGAAACTATATGACTCAGAGAATACTTGCGAGCG
GCAATGAGGCCATCGCGATGGCCGCTTTCGACTGCGGCGTAAACCTCGGCGTCGGTTATC
CCGGCACGCCTTCTTCGGAGATCCTCGACGAATTCAGCAAGGAGGGCGGCACCGCCCAGT
GGGCTCCGAACGAAAAGACCGCTCTCGAAGTCGGCATCGGCGTCGCCTTTGCGAACGGCC
GTTCGCTGGTCACGATGAAACATGTCGGACTCAACGTCGCCGCCGACCCGCTCTTTACGA
TCGCCTACTCCGGCACGCCCGGCGGGCTGGTGATCGTCAGCGCCGACGATCCCGGCATGG
CCTCCAGCCAGAATGAACAGGACAACCGCCGCTATGCGATCGCGGCCGGGGTGCCGATGC
TGGAGCCGGCGGATTCTCAGGAGTGCTATGACTTCCTGATCCGCGCCTTTGAGCTCTCCG
AAGCGTACCGCCGCCCGGTGCTGTTCCGGGTCACCACCCGCGTCTGCCACTCCAAGTGCA
TCCTCGAACGGCGCGGCCGGATCGCGGAGCCGAAAACCGGCAGCTTCACCCACGATCCCA
GGAGCAACGTGATGATTCCGGCTTACGCCCGGATCGCCCATAAGAATCTGCGCGCCACGC
TGCACAAACTTGAAGAACTCAATGAAAAAGGCGAATTCGTCAAACGGATCGAAGGCTCCA
GTGAGCTTGGCGTGATCACCAGCGGCATCAGTTTCCAGCACGTCCGCGACGCCGCGCCGG
AGGCCTCGGTGCTGAAGCTCGGCTTCACTTATCCGCTGCCGCTGGAAACCATCCGCAAAT
TCGCGGAATCGGTGAAACGCTGCGTGGTCGTCGAAGAGGGTGACCCGATCCTCGCCGACG
CAATCAACGCCGCCGGGATCCGGGTCGAGGGCAAGCCGGAGATGTTCCGTTTCGGCGAAC
TCAACGTGCAGCGGGTCCGCCGGCTGCTGGCCGGCGACGCCACTCCGGAACCGGCCCCCG
CCCCCGGCAAGCCGCCGCAGCTCTGCGCCGGCTGCCCCCACCGCAAAACCTATCAGGCGC
TGCATGAACTCAACTGCATCGTCTCCGGCGATATCGGCTGCTACACCCTCGGCGTGCTGC
CCCCCTTCGAAGCGGTGGACACCTGCGTGTGCATGGGCGCCTCGATCACCGTCGGGCTCG
GTATGCGCCGGGTGCTGCCGGAAGCCGAAGCGCGCCGCGTGGTCAGCGTGATCGGCGACT
CCACTTTCATGCACACCGGCGTCAACGGCATCGTCGAAATGGTTTACAACCGCCCCGCGA
CCGGCCACGTGGTGCTGGTGCTCGACAACAGCACCACCGCGATGACCGGCATGCAGGAAC
ATCCCGGCACCGGCCGCAAGCTCGACCACACCCCTGCCCCGCAGGTTTCGATCGAACAGG
TCGTCAGGGGGATCGGCGTGGACAATGTCGATGTGATCGACTCGACCGTGAACTACGAAG
CATTCAAGGAGCTGGTGCAGAAGCGCCTTGCGAGCAACGACACCAGCGTGATCATCGCCC
GACGCCCCTGCATTCTCGCGATGGTCAAGCTCAAGTCTTACGAAGGGAAGAAATAAGATG
CAGAAAGTTGTCAATATCACCGTCGCCGGTCTCGGCGGCCAAGGCGTGCTGACCGTCACC
GACATCATCGCGGAAGTAATGTTCCGCGCCGGATTCGATGTGAAAAAGAGCGAAGTGCAC
GGCATGAGCCAGCGCGGCGGCTCCGTTTCCAGCGAAGTGCGCTACGGCAAAGAAGTCGCC
AGCCCGATGGTTCCGGAAGGCGAAAGCGACTTCCTGATCGTGATGGAGCCGACCCAGGTT
GAAGTCAACCGCCACAAGCTCAAAGCGGGCGGCGTGCTGATCACCACCGACGATGTGCCG
ATGGATAAGCTGACCAATCCGAAAGCGCTCAATACGATGATGCTCGGCGCGCTGTCGAAG
CATCTCGAACTCGCCGACGAAAGCTGGCTTGCCGTAATCAAGGAGCGGCTGCCGGAAAAG
CTGCACGCCCTCAATATCGAAATGTTTGAACTCGGCCGCAACGCCTGACCCAACCCAGTA
GGAGGCAGTATCATGATGATCAAACAGTTGTCGCTTTTCGTGGAAAACCGTCCGGGCGCC
CTGAGCGCGGTCTGCCAGGTGCTGAAGAACAACCGGATCAACATCCGCACCCTGTCGCTG
GCCGACACCCAGCAGTTCGGCATCCTGCGGCTGCTGGTCAAGGAGTACGAGAAGGCCAAG
GAAGCGCTCGAAGCCGCCGGTCTGGTGGTCAAAGTCACCGACGTGCTGGCGCTGACCGTG
CCGGACCATCCGGGCGGCCTCGCCGACATCCTGACGATTTTCGACAAGCACAAACTTTCG
GTCGAATATATGTATGCGTTCACCTTCGGCCGCGAGGACAAGAGTGTGATGGTGTTCCGG
TTCGAGCATCCGGAGCAGGCCGTCGAACTCCTGAAGAATGAGCCGATCGAGCTGGTCAAT
TCCGCCGATCTGTTCCGATAACCACTCCGGCCGGCAGCTGCGGTTTCGCCGCTGCCGACC
CATATATTCAAGCAAAGAAGTCAGAAGAAATGTCTCAGTTCGTCATTCCCAACCGGATCT
TCGACCCGGCCGCCGAGTGTATGCCTCGCGCCGACCGGACCAAGCTCCAAGCCACCCATC
TGCGGCGCACCATTGAACAGGCTCAGAAGATTCCGTTCTACCGGCGCAAGTTCGCGGAAA
AGAACATCTCGCCGGATTCGGTCAAAACCGTCGCCGACCTGAAGCGTCTCCCGTTCACCA
CCAAGCAGGACCTCCGCGACGCCTATCCCTTCGGCTTCTTTGCGGTGCCCCGGGGCGAAC
TCGCCCGCATCCACGCTTCGAGCGGCACCACCGGCAAGCCGACCTTCGTCGGCTACACCA
AAAAGGATATGAAGCTCTGGGCCGATCTCTGCGCCCGCTTCCTGGTTGCAGGCGGCCTGA
CCAGCGACCAGCTCGTACAGGTTTCCTTCGGTTACGGCCTCTTCACCGGCGGCTTCGGGC
TGCACGGCGGCATCGAACGGGTCGGCGCGGCGGTGCTGCCCGCCTCCAGCGGCAACACCC
AGCGGCAAATCATGCTGCTCAAGGACGCCGGGATCAACACACTGATCTGCACCCCCTCCT
ACGCCTTGAACCTCGCGGAAACCATTCAGGGCCAGGGGCTGAAAAAAGGGGACCTCGCGC
TCCGGTTCGCCCACTTCGGCGGCGAGCCGTGGACGGAAGAGATGCGCTGCGCCATTGAGG
AAGAGCTGGGCATCCACGCCTTCAACAACTACGGTCTCTCCGAAATCATCGGCCCCGGCG
TCGCCGGCGAATGCGCGGCCCGCACCGGCATGCACATCCAGGAGGACAATTTTCTGGTCG
AGTGCCTGAACCCCAACACCCTTGAACCGGTCGCCGAGGGCGAGGAGGGCGAACTGGTGA
TCACCAGCCTGACCAAGGAGGCGTGTCCGATCATCCGCTACCGCACCCGCGACCTTGCGC
GGCTTTACTACGACCAGTGCCCCTGTGGACGCACCACGATCCGGATGAGCCGGGTCAAGG
GGCGTTCCGACGACATGATGATCATCCGCGGCGTGAACGTGTTCCCGACCCAGATTGAGG
AAGCGCTGCTGCGGGTGGACGGCACCGCGCCGCACTTCATGATCGAGCTGACCCGTCCGG
GCAATCTCGACGAGGCGGTGGTCAAGGTCGAAATCCGCGAGCAGGATTTCTCTGACAAGA
TGGAGGAGATGCACCGGCTCCGCGACCGGATCGGCCGAGAAATCTCATCAATCACCGGCA
TTCATTTCACCATCGAACTGGTAGAGCCCAACACCCTTGAACGCTTCACCGGAAAGGCGA
AGCGGGTGCTCGACCTGCGCAACCTGAAATGCTAGGAGCCCGGCGATGGACATCAGAGCC
ACTGCAATCGGTCTTGTGTGCACCGCCCTGGCTGCGGTGCTGTTGAACGGCTGCACCACG
GTGCCGGTCACCGGCCGCAGCCAGCTGATGTTCTACGGCGAAAAAAGCGATATCGAGCTG
GGCGAGGAGTCCTGGAAAGAGATTCAAAAACAGGAAAAACGCTCCTCCGACGCCGGATAC
AATCAGGCGTTGAACCGGATCGGTCCCAACCTCGCCAAAGTCGCGGAACGGCCCGACTAC
AAATGGGAGTTCGTGGTATTCGACTCCAAAGAGCCGAATGCGTTCTGCCTGCCCGGCGGC
AAGGTGGCGGTCTACTCCGCCTTGTTCGAGCTGGTCGACAACGATGCCGAGCTTGCCACC
GTGGTCGGGCACGAGGTCAGTCACGCGCTCGCCCGCCACGGCGTCGAACGCATGAGCCAG
AGCACATTGCAGTCGCTTGGCGGCGCGCTGGTCACCGCCGCGGTCGGCTCCGAATGGGAT
TCCGCCTATCAGGCGACCTCCAACCTCGCTCTGATGCTGCCTTACAGCCGCACGCAGGAG
TACGAGGCGGACCAGCTCGGCCTGATCCTGATGGCGAAGGCCGGTTACGATCCGGCGGCG
GCCCTGACCTTCTGGGATAAGTTCCGCAAACTCAGCCAGACCGGCACAGTCGCGGAGTTT
CTCTCCACCCACCCCGACGGCGACAAGCGCCTCGAACGGTTGAAACAGCAGCTCCCGGCG
GCCAGGCAGTACTACGAAAAAGCCGCCGTCAAGCGCGGCCTCGGCACCGTCTACTGAGTT
TAAACAACCTGTTTTTCCCTATGCTCCGTTACGCGTCTCCGTCCCATTCGGAGGCCGGAC
GGAGCCGACACCGCGAAATGCAGCCCGGCCCCGCCAATTCGCTGCCGAAGTCCTGCGTCA
GGGACATAAGCCTCTGTTCCAGATGACATATTGTCGATCAGGGGAATCACCGCCCGGATC
GTCTCCCGGTGCCTTGGACTTCTCAACAGAATTTCGGAAACGTTTCAAGTTCTCTCCTCG
CGAATGCCGCCGTATCGGACATGGCAATTGAAAAAAACGGATTTTTTTGAAAAAACGCTT
GTAAAGGTGTACAATTATGATTATTGTATACCCAAAGCAGTTCCAATTTTCAAACCGTTA
ACTGTCGATCTGGAGGACTCCGCAATGAAAAAGCCTGTCGTGTCGAATGAGTTGTCAAAC
AAATACGGTTTACCGGAAGCATGGTTGCCCGCCGGTCTCTCTCCGTCAAAATTCACATTG
ATTGAGTTGCTCGTCGTGATTGTAATCATAGCAATTCTCGCGGCGATGCTGTTGCCCGCA
CTCAATTCCGCCCGGGAACGTGGGCGCATGATCTCCTGCAACGGCAACCTGAAGCAGCTT
GGGCTGGCGCTCACATTCTACGAAGGCGAGAACAAAAATATGCCTCCGGTGATGTACAAG
CCGGTCAGCACCTCCTACCGCTACACCCGGCTGCTGATGCCGTATATCGGCAAATCCGGC
TGGGGAGCGGAAAGCGCGCTCGACGAGGTCAAGCTGGTTAAAACCTTCCGCTGCCCCTCC
GACTCGTTGCCGCGCAGCAACGGGGCCGACGTCTCCGGCCCGAACAGCTATGGGCTCAAC
TTTGAAGTACAGGAAGGCGATACCGCCGGAACCGCCGGAACCGTCGCTTTTTCACGGGTG
CAGGAACCCACTGCGACCATCATCATGGGCGACCGCTGGCTGGTCAACAACACGGTCAGC
AACGCACTCGGAACCGACGCCACCCGCAGCGGCAATTTCCACGCCGCCGATACCCGCAAC
AACTTCCTGTTCGGCGACGGGCACACCGCCTCGCACGCGCTGAAGGAGACCCGGCAGGAC
GACGACCGGATGTGGAAGTTCGACAAGAAGAAATAAGGAGTTCGCACCGATGACCAGAAC
CACCAGCCCGTCCGCCCGGCTTGTCCAGCGGCTCAAGGCCGCCTTTTCCAACCCGCCGGT
CAAGGCGGGAATGCGCCTGAATCCGGAGCGCGAACTCGCCCGGACCCTCGATGTCAGCCC
CAAGTGCATCAACCGGACGCTCCGGTTGCTGACCGAGGAGGGCATCCTCTCCAAGCGGCA
CGGCAGCGGCAACTACATCCGCCGGATTCCGGGGGAATGCGTACCCGCCGACCTGAAAGC
GGAACAGCTGTTTCCGGCTTCGGAGCTGGAAGAGGACGCCGCCCCCCATCTCGCGTCTCT
GCCGGAACAGCAGCGCCTGACCATCCAGCTCTGGAGCGGATTCCACCGCAATCCGGGCCG
GAATGAAAACTATTCGCTCTACCGGAAAATCCGAAGCCGGATCGAGCTTGCCGGACACAC
GCTGGAAACCTGCGATATCATCGACGAACATTGGGAACCGCTTCCGCTCGAACAGATCGC
CGCCTCGCTCAAAGCGCATCCGGCCGACGGCTATCTGATCACCTCGCCGCTGGGCGGCCA
CTTCATTTCTGCCTATCGGATGGCGTTCGGGACGGAGCCGACCGCCGCAGTCTATCTCTC
CAGCTGGGGCGACGAGGAATTCAACGAACCGGAAATTCGGCTGGACGGTCAGGAGGCCGT
TGTGCGCGGAATCCGTGAATTCGCCCGGCACGGCCTCAGGAAAATCGCATTCCTCGGCAT
CGAAACAACCTACCACTCCGGCTGCGCCGACCGGCAGGTCTACGAATTCGCGATGGCCCG
CGCCCGGCTCGATTACCGGCTTTCCCGGCATATTCAGGTCCAGTCGGAAGCGGCGCGGCG
CGCGGTGTGCGACATGCTCGATTCGCCGGAGCCGCCGGAGGCGCTGTTCATCGGCGAAGA
CCTGTTGATTGAAGGCGTCCGGCGCGCGCTGGCGGAGCGCGGCCTGATCCCCGGCCGCGA
CCTCGCGATCATCACGATCAGCCACTCCGAGGAGAGCAGCGAAATCCATCCGGAGTGGAC
CAGCCTCGACTTCAACCGCGACCTGACCGGCGTCACCGCCGTAAATGAGCTGCTTGCCCG
GCTCCGGACTGCCGGCCATGAGATGCGTTCGGCGGCAATGCTCGGCAAATGGTGCTTCCG
GAACACTCACTTCATCTGCAAAGGAGATGCCAATGAATAAGTTTCCATTCCTCCCGCTGC
TGCTGGCTGCCGGCGGCCTCCTGCCGGCGGCGCAACTGGTCAATCCCGCCTTTGAAACGG
AACAGGGCTGGGAAAAGTGGCGTGACGGCAAACAAACCGAGCGCCGCCTCTCCGAACACG
GCCGCAACAACAGCCGCTGCGCCTTCATCTCCGCCCCGGCCGGAGAAAAAGGCGCCTATC
TGCAGAGGATTAAAAATCCCCAACCGGGCGATTATACGCTCACATGCTGGTATCGCACCT
CCCTCGGGAAACAGTGCGCCAGACTGGAAGTCACCGGGAAGCGGGACGGCAAAGCCGTTT
TCAGCCGCTCCGCCGCCCTCCCCGGTTCGCAGGATTGGAACACCGGTTCCCTCGCTTTTC
AGCTTCCCGCCGGAATTACGGAATTGATCGTCACGCTGTTCGTCGCGAACGGCAAGGCGT
GGTTCGACGATCTTGCGCTGCAGGCCGCTCCGCCCGCCGCCTCGCCGGTAGAACTGCCGC
TGGAAGGGATCTGGAAATTCCATCCCGGCGACCTTGCCGGAGCCGCCGCACCGGAGTTCG
ACGACTCCGGCTGGGACAATATCAAGGTCCCGGCCCTGTGGGAAAAAGAAGGATACCCGG
AATTGGAGGGTTTTGCGTGGTACCGCCGCAGGATCGAACTGCCGCCCGCCCTCCGGGGCC
GGAATCTGGTGCTGATCGCCGGTGGCATCTCCAAGGCGGACGAAACCTTTTTCGACGGCG
TAAAAATCGGTTCCACCGGGCAATTTTCCCCGAAGTTCAAAGGCGATACCTTTGGAATGC
GCCGTTATCTCATTCCCGCCCGGCTGACCGGCGGAGCGGCGCACACCGTCGCGGTCCGGG
TGCATGACGGAGCAAGCCGGCAATCCGGCGGCATCTGGATCGCACCGGTCCGGCTCCGCC
CCGCCGAAGTCCGGGAGTTCCGGCGCGTCACCCTCGACACCGGCAAAACCGCCAATCTGT
TCGCCCCCGGCGAACCGGTCACTTTAAAGCTGAGCGCCGACGACCTCTCCGGGGCCAGAC
TCGACCGGCCGGAACTGCGTGGTACGGTCAGGAGGTACGACCGCACGGTTGCCGCGGAAT
TCCGCCTGAAGCTCCCGCAACCGGCCGGACACGCCGAAGCCGTTGAAACCCTGCCGCCGC
TCCCCGAGGGGTTCTACACGCTTGAAACGGAACTGACCTCCTCCGACGGACTCACCGCCC
GTCACGGATTCACTTTCGGCGTGCTGCCGGAACAGCCGGAACCGGCTGAACCGCGTTTCG
GCCTTGCCGGACACCTGAACCGGCTGGATGACGATGAACTCGTCCGCACCCTCGCCGTCG
CCCGCCGGATCGGGATCGGCACTTTCCGGACCGGCTTCCTATGGAAGGATGCCGAGCCGG
AGCCGGGACGCTGGAACTGGTCCCGGTTCGACCGCACCGTAAAGGCGCTGCGCGACTCCG
GCATGGAGCTGACCGCGACACTGGCCGGAACGCCCGATTGGGCCTCCACGGATCCGCTGG
GGCGCAGAGGACTTCCGCGCAAGGCGGGGCGGATGCCGCAGCTCGACCGCTGGCAGGAAT
ACGCCCGCCGAATCGCCCAGCGCTACGCCGGGAACGGCATCAGTTGGGAGCTGTGGAACG
AACCCAACCTGAAATCCTACTGGAAACCCGCCCCGGAATCCCATCAGTATTTCCAGCTTC
AGCAGGCCGGATACCGCGGAGTCAAGGCGGGCGATCCGAATGCGACGGTGCTGACGGCCG
GCTTCTCCCCGTTCCGCTTCGTCGAGCCGGATGCAACGGCGGAGCTTTTCCTCGACGACC
TGTATGAGTACGCAGGTCAGGAGAAAGTGTTCGACCGGATCGCCTACCACCCCTACCCGG
TCATGCGCAAAGCGATCACCAACGCCAGTCTGGAACAGCAGTTCACCGAAATGATGCGCC
GCCTCCGCGCCGTCCGCGACCGGCGCGGCGACCGTTCCGGCTTCCGGCTGACTGAACTGG
GCGCGCCCAATCTACCCCGCACCGTCGACGAGCGGCGGCAGGCGGAAATCCTGACCCTGC
TGCTGACCCTCTGCGCCGCCGATCCCGGGATCGAGCGGGTTCACTGGTACAATTTCCAGA
ACGACGGTGACAATCCCGACTATGCGGAACATAACTTCGGGCTTGTGCACCACGATCTCT
CGCCGAAACCCGCGTTGTTCGCCTTCCGCCATCTGCTCCGAATGCTTTCCCGCGCCGATT
ATCAGGAGCGTATTGAAGAAAACGGCATTGTGTTCCACCGCTTCACCGCCGGAGGCGCGC
CGCTGCTGGTCGCCTGGAGCGACACGCCGACCAACTGGACGCTTCCTCCCGGCGTCGCCG
CCGTCACCGGCGTCACCGGCGAACCGCTTCACCCCGCCGACGGCAGACTGACCATCGGCA
CCGCTCCCGTCTACCTGCAATTTACCAAAGGCAACTGATCTTATGAAACCGATTCCTCTC
CTCGGCATGGCCACCCATCTCACCAAACTCGCACCAGAAGCAGCGGAACAGGAAATCCGC
CTGATGTGCGACGCCGGAATCACCGCGATCCGCACCGGTTTCCTGTGGGACACGCTCGAA
CCGGAACCGGGCAGGTTCCGCTTCGACCGACTTGATGAACTGGTTGACCGGCTCAATGCG
GCGGGCCTCGAAATTCTCGGCACCATCGCCCGCACCCCGGTCTGGGCCGGGGGCGGCCAA
AGCGACGGCCGGTTCCGCTTCCATCCGCCTCGGGAACCGGAAGAGTTCGCACAGTTCGCC
GCCCGGCTGGCCGGCCGCTACCGGGGCCGGGTCAGTGCATGGGAGATCTGGAACGAGCCG
AATTCCAACAACTTCTGGTATCCGCAGGCTGACGCCGGCGCCTATATGGCTCTTCTTCAC
GCCGCGTACCGCGCGATCAAGGCGGCGGCCCCCGAAGTACCGGTGCTGCACGGCGGCATC
GCCTGCTGTCGGGAACACCGGATCAACTTCGGCTTCATGGAGCAGCTCTTCGAGCGTGGG
CTTTCCGACTGCTGCGACATCATCAATCTACACCCCTACTCCGGGCCTAATGTGCCGGAA
ACCGAGTTCGACGCCACTTTCGACCGTTTCGCCGAAATGATGCGCCGCCACCGTTGCGCC
AAACCGGTCTGGCTGACGGAGCTGGGCACCCCGGTCCACAGCCGGTTCGTCCCGACCGAA
ACCGAACAGGCGTTCCATCTGGCGCGCCACTGGCTCACGTCAATGAAGCGGCCTGAAATT
GAACGGCTCTACTGGTACGATTTCCGCGACGACGGCGATGATCCGGCCAATTTCGAGCAT
CACTTCGGCATCATCGCCGCCGACTTCCGCCTCAAACCGGCCTATCACGCCTGCCGGGAG
ATGAACCGCCAACTTGCCGGCGCAGAATACCGCGGCGAATCCGCCATCCCCGGAGGCGGC
CGCCTGATCCGGTTTGAACGCCCCGACGACACGCTCTTCCTGCTCTGGTCTGATGCCCGC
CAGACCAGGCTGCTGCGCGGCATCGGCTTCGATCTCACCGAGACGACGATGACCGGCCTC
CCCTGCCCGCTCTTCCGCAAGCAGGACACCATCGATCTGACCATCGGCCCCGAACCGGTT
CAGTTGCTCCTGGCCAAAGCCGACGCCGACCGTTTCCAACAGGCGTTGCTGCATTCAACG
GCGCTGATCGGCATCTGATATCCTGCCGCCGAAACCATTCCGCACCGATCTTGAATCCGC
CGGAAAGCAAAACGGGCCGCTCCTACCGGAGCTCAGGCGGGAACGAAAAGACGCATCAGC
AGCGGAATCGTCGCCAGCGACAGAATCGTGGTCACGATGATCGCCTGCCCGGCGAATTCG
TAGTCGCCGCCGTACTGGCGCGCGACCAGCACCGAGCTGGATGCCGCCGGCATCAGCGCA
ACCACCGCCGCAGTCTGGTACACATCCGGGGGCAGCGGCAGCAGTTTCAGCAACAGCAGA
AGCACCACCGGAATCACCGCCAGCCGCACCAGCGACAAATAGACCATGTCGGTTTTATGC
TTCAGCATCGACTTGAAACAGTTCACCAGCGCCACACCGATGATCACCAGCATGAAGGGG
ACAGTGATGTCCCCGAGGTATTTGCAGGTGTAAGCGATCGGCTCCGGAATCGGAATACGC
AGAAAACAGACCAGCAGCGCCGCCGCCACCGCCGCCACGTTGATCGAAAAAATACTGCGG
AGCGTCTGTCCGACCGTCCCGCCTCCGGTGAAGGTCATCACGCCGATCGTCCAAAAGCCG
ACCGTGGAGCCGACATTCATCAACAGCAGCAGCGCCACGTGCCGGTCTCCCCAGATGCTC
TGCAGGATGATGATCGGCAGAAACACGTAGTTGTTGATCGCGCAGATGTGGTGAAACGTG
CCGATCCGTTCCGGCGTCTTGTGCTTCATGAACCGCTTCAGGAAGTGGCCGATCACCGCG
CCGACCAGCATCAGCGCGAAACCGAGCACCGGCATCAGCCACAATTCGTTGAGCTGGTCC
GGCTTGAAATTCCGGGTGATGGTCGCAAAAGTCAGCAATGGGAAAAACAGATCCAGCGTA
AGCCTCGAAAGCCGTCCGAGGTCGCCGGTCTCAATCATTTTGAGCCGCCACGCCAGCGCA
CCGACACCGAAAACCAGAAACGTTTCCAGAATCGACAGAAATACTTTGTACATCATAGTC
GTGAAAATCCGAAAAGAAGAACGGCGCCCGTTTCACCCACCGACGGGAAAACGAACGCCG
TTTCGACGAAAACGCCGATAACGCTTAGTTGGCCAGCGAATTCAGCAGCTTGTCGACCTG
CGACTTCTTGTTCGCGGCGCGGTTCGCATGGACGGTACCGACCTTGGCGGCCTTGTCGAT
GCGGCTGCAGTAGGTCTTGCCCAGCTCGGCGGCCACGGCGGCATCCTTCGCATCGACGGC
GGCGCGCAGCTTCTTCTCAAGGGTCTTGAGTTCACTCAGACGCATACGGTTGCGGAGGTT
GGCCTGTTTGCTGGTGCGCAGACGCTTGATTGCGGATTTAGTGTGAGCCATTTTCTTCTT
TCCCTAAATAAATTACGAACTATAAAAAATTTTGTTAAATCTTTGTCGATACGAGTATAT
GAAAATACCACAAATTCGGCGTTTTTCAAGCGCAATACCGCGAAATGCTCCGTTTTTTCC
GCAAAAAAAGCGGAATCGGCTAATTTTCCATCCCGCCGGCCAGCCGGACCGCAGTGAGAT
TTTACACTTCTTCCCGCTCTTCCCATCGGCAAAGAAAGAGGAAAGCGCATGGTCGCCATT
CCGGGCGTCTGCCGCCGGAAACTCTTAAAAACCCGGAAAAAACGATTGAAAAAATACCGT
TTCCGATGTATGTTTATGATTCAGGAGTAACAACCCAAACTTCAACAAGGAATCATGAAA
TGAAGAAGGTTCTGGTCACCGGAGGCGCCGGCTACATCGGCAGCGCCTGCTCGGAATATC
TGCTCAACCTCGGTTACGACGTGACCATTTTCGACGGTCTCCTGACCGGCCACCGCGAGG
CGGTCGATCCGCGCGCCAAGTTCATCCTCGGCAACCTCTCCGACCGCGAGAAGATCAAGA
GCGTCTGCCGCGAGGGCAAATTCGACGCGATCATGCACTTCGCGGCGTTTTCGCTGGTCG
GCGAATCGATGAAAGACCCTTCGAAATATTTCCGCAACAACATCGCCAACGGCATCAACC
TCGCCGACGCGGCGGTCGAGAGCGGCGTGAAGATGTTCGTATTCTCCAGCACCGCGGCGA
CCTTCGGCCAGCCCGAATCGATTCCGATCAAGGAATTCGACCGGCAGATCCCGATCAACC
CCTACGGAGAATCCAAGCTCTGTTTCGAGAAGATCCTGAAGTGGTATCATGAGATTTACG
GCATCAACTACGCGGCGCTGCGCTACTTCAACGCGGCGGGCGCGACTGAAAACTTCGGCG
AGGACCACCGGCCCGAAACCCACCTGATCCCGCTGATCCTGCAGACCGTCCGCGGCAAGC
GCGACAAGCTGATGCTCTACGGCGACGACTACGACACCGCGGACGGCACCTGCGTGCGCG
ACTATATCCACATCCTCGACCTCGCCCAGGCGCACGAACTCGCGCTGTCGGCTCCCGAAA
GCGGCCACTACAACCTCGGCACCGGCAACGGCCTCTCCGTCAGGGAGATCATCGACGCCG
CCGAAGACGTGACCGGACTCAAGGTCAACTATGAAGTTGCGCCGCGCCGTCCCGGCGACC
CGGCCAAGCTGATCGCCTGCAGCGAACGCGCCCGCCGGATGCTCAAGTGGGAGCCGAAAT
ATGAATCGGCCCACAAGATCATCGAATCCGCGTGGAAGTGGCAGCTCAAGCATCCGGACG
GGTATAAAAATTGATCTGGTGCGAACTCGGTCCCTTCACGATCTTCGACGTGGAAACCAC
CGGTATGAGTCCGGTGCGGGACCGGATCGTCGAACTCGCGGCGGTCCGGGTCGATCGCGA
CGGCAGCCTGAGCCGTTTCCAGTCGCTGGTGAATCCCGGCGTCAGGATTCCGGCGCAGGC
GGTCGCGGTGCATCACATCACCGACGACATGGTGGCCGGGGCGCCCAGCTTTGCCCGGAT
GGGCCTTGATTTTCTGGAGTTCGCCTCCGAAAGCACGCTCGTGGCGCACAACGCCCGGTT
CGATCTCGGCTTCCTGCAGGAGAGCCTCGCCCGGACCGGGCTGCCGCTGTGGAAGGGCAA
GACGCTCGATTCGCTGCGGCTGCTGAAAACCACCTTCCCGAACCTGCCGAGCTACAACCT
GCAAAGCCTGCGCGCCTATTTCCAGCTCGAAACCGAAAAGGGCATGAACGCCCACCGCGC
CGGAGCCGACGTGGAGTGGACGCGCCAGGTCCTCGAAATCGCGCTCAGCAAGGCGATCCG
CATGAGCGCGCCGCAACACGAAGGATAGCTTCCATGTCAGAACCGGTTCTGTGGGCGGCC
GAAGAGCTCAGTCTCGCCATCGGCCGCCAGACGCTCTACGACAACGCCGAATTTTTCATC
AACGCCGGCGAGCGCGTCGGTTTGATCGGACGCAACGGCAGCGGCAAATCAACGCTGCTG
CGGCTGATCACCGGGGAAGAGCTCCCCGGCTCCGGCAACCTCACCCGCGCCCGCAATCTG
CGCGTCGCGGTGCTGCCGCAGGATTTCGAAATCGACAACGGCCGCTCCATCGCCGACAAT
GTGCGCGACGGGCTGGCGTGGTTCCTCGAACTCCAGAAGAAGTTTGAAACCGTGTCGGTG
AACTCTCCTGAACACGCCGAAATCGACCATCTGCTGATGCTGCACGACGGCTGGAACCTC
GATACCAAGGTCGAACAGGTTCTGGCGAAGCTCGGGTTGAGCGATCCGCAGCGCCCCTGC
GACAAACTTTCCGGCGGCGAAAAACGCCGGGTCGCGCTGGCGCGGGCGATCATTTCCGAA
CCCGATCTGCTGCTGTTGGACGAACCGACCAACCATCTCGACGTCGCGGCGGTGGAGTGG
ATTGAAAAGTTCCTCGCCGAATACCGCGGCAGCTGTCTTTTCGTGACCCACGACCGTTAT
TTCCTCGACCGGATCGCCACCCGGATCGTCGAACTCAGCCACGGGAAACTGTACAGCTAT
CAGGGCAGTTATTCCGATTTTCTGGCCGCCAAGGCCGAACGCGAACTCAACGAAGACATC
CTCGACGCCAAGCGCCGCAGCTTCCTGCGCCGTGAAGTTGAATGGGTGCGCCGTTCGCCG
AAGGCGCGGCTGAAACGCAACCTCGGCCGCATGAAACGATACGATGAGATCGCCGCACAG
TCCGGCCCGGTCCGCGACAGCGACATGGAGCTGCTGATTCCGACCGCCTACCGGCTCGGC
AACAAGACGGTGGACCTCAAGGGGGTCGAACAGAAATTCGGCGACCGGGTCATCATCGAC
CATCTCGACTTTGAATTCGAGCCGCGCAGCCGGATCGGCATCGTCGGTCCCAACGGCGCG
GGCAAATCGACGCTGCTCAAGATCATCACGCAGCAGATGCAGCCGACGAAAGGCGAGGTT
TCCATCGCCTCGACGGTGGAATTCAACTACATCGACCAGTCCCGCGTCGCGCTCGATCCG
GAAAAAAGCGTCGCCGACGAGATCAGCGAAGGCGTCGAAACCATCCAGCTCGGCGCCGAA
AAGATTTCGGTGTGGGGTTATCTGAAGCGCTTCCTGTTTGAGGACGAGCGGATCAACACC
AAGGTCAAATATCTTTCCGGCGGCGAAAAGGCCCGCCTGACGCTGGCCAAAATCCTGAAG
CAGGGCGGCAACTTCCTGATCCTCGACGAGCCGACCAACGACCTTGACCTCTCCAGCCTC
CGGCTGCTTGAGGAGGCGCTGGCGACCTATCTCGGCTGCGTGATCGTGGTCAGCCACGAC
CGCTATTTCCTGAACCGGGTCTGCACCGGCATCCTCGCGTTTGAAGCCGGCGGCAAGGTG
GTTTACAATCCGAGCGATTACGACTATTACCTCGAAAAGCGGCGCGAACGCGAAGCCGCG
GCACTCGCCGCAGCCGAACCGGCCAGGCCGGCGAAACCGCAATCGTCCGCCCCGCCCCCC
GCTCCGAAAGAGCGCCGGAAGCTCTCTTACAAGGAGCAGCGCGAGCTGGACGGGATGGAG
GAGGCGATCGCCGCCGCCGAGGAGAAAGTTTCCGAAATCGAAACCTGTTTCAGCGATCCG
GATTTCTTCGCCAAATACGGCAGCCGCGCCGCCGAACTTCAGCGGCAACTGGACGATGCG
AAAGCCGAATGCGCCCGTCTTTACGAACGGTGGGATGAGTTGGAGAGCAAACGCGCCGCG
CTGGAGGGCAACTGATGGAAATCCCGCGCAAACTGATCTGGCCCGGCAGCACCCAATTGG
CTCCGGTACCGGCTGTGCTGGTCGGCTGCGGCGACGGCAGAACGCACCGCTACAACCTGA
TCACGGTCGCGTGGACCGGTATCGTATGCAGCGCACCGCCGATGATTTCGGTTTCGATCC
GGCCCGAACGCCACTCTTACGCCCTGATCGGGGAAGCCGGTGAATTTACCGTGAACATCC
CTCCCGCCCGGCTTGCCCGCGCGGTAGACTGGTGCGGCGTGGTTTCCGGGCGCGATCACG
ACAAATTCAAAGAGCGCAGCCTGACTTCCCTGCCCGGCTCGCAGGTCGCCGCACCGCTGG
TTGCGGAGTGTCCGCTCGGCCTCGAATGCCGCGTAACCCAGGCCCTCGAGCTCGGCAGCC
ACACCCTGTTTCTCGCCGAAATCCTCGCGGTGCAGGTTTCGGAGGAGTTGCTCGACCGCT
CCGGCCGGATGCAGCTCGAAAAGGCGGGGCTGCTCGCCTACGCCCACGGCCATTACTACG
AACTCGGCCGTTGTCTCGGCCACTTCGGCTACTCCGTCCGCAGGAAACCCGGGCCGACCG
TCCGCCGGTAAAACCTCCGCCGTACGCATGGCCCGTGCCCATGATTATTTTTTGACTGTT
ACAACTTCATCGACCCAGCGGGCCAGCGCCGTTCCGGCTTCTTTGATGCTCCTGCCGGAA
AAAGCGCCCCCCTTGCCGAAAACCGCCTTGGGGCACGCCTTGCGCATGTCGCTTTCACAG
CGCGCCATGCCGCCTCCGCCGTGGGTCACGAACGGAATTATGGTCTTGCCGCTGAAATCA
TAGCTGGAAAGGAAGGTCAGGACAGGCGGCGCCATCGTGCTCCACCAGTTCGGCGTACCG
ACGAAGATTACGTCGTATTTGTCGAACTCCTTCACTTTTTCGGCCAGCTCCGGCTTGACT
CCGGCGTTGATTTCCCGTTTCGCCAGCTCGACGCAGGCGTTGTAATCGGCCGGATACGGC
TTGACCGGCTTGATTTCAAACAGCGTGCCGCCGGTGTCCTTCTGAATCTGCTCCGCCGCG
AAGCGGGTATTGCCGCTGTAGGAATAATAGGCGACCAGAATCTTTCCCGGCTCCGCCGCG
GCTTTCACGGTCTCCTGTTCCGCCGCCGAACAACCGCAGGCTCCGAAAATCGAGGCGGCC
ATCGCCAGCGCCATTGTTCTGTTTTTCATCTTCAGTCCTCCTGTAGTAAAGGTTATGGAT
CGGCCCGATTGCCGTTCCCTGCCATTCAGTATAAAACTTACAGTAACTGTAAGTCAAGGA
GCTGTTTTCAAAAATATCCGTTTTTTTCGGATCATTCCCCGGTTTCCGCGAATTTTTCCC
GAAGTTTCTCCAGAAAGAGTTCGGCGGCGGCGGAAAACACCTGATACTTTTTCCAGACGA
TATTCAGGCCGGACTCCAGCCGGGGCTCGAACGGGCGAAAGCAGAGGTTGTGGCGACCGG
TCACGTTCACGAGCTTGTCCAGCGAGATTGCATAGCCGACTCCTTCCTCCACCAGCAGCG
CAGCATTGTAGATCAGATTGTAGGTTGCCACGATATTGTCTTGATCGAATCCGTCGCCAA
GCCAGTTCAGAACTTCGTTGTATCCGGAAGTCTGCTGCAGCGGCTGGCGGGAGCAGATCA
GCGGCAGTCCCGCCAGATCCTCGCGGGTTATCGACTTTTTTTCCGCCAGAGGCGAATCCC
GGCGCATCACCACGCCCCAGACATCCTTCGCGGGCAAATTCAGATAATCGTATTTCGCAA
TATTCACCGGCTGGATCAGGATGCCGAAGTCCAGCATTCCCTTGTCGAGACGTTCGGTCA
CGTCTTCGGCGTTGCCGCTGTAGATGTGAAACCGGATCTCCGGATAATCGTCATGCAGTT
CCCCGATGATCCGGGCAATCTGACGCATTGCGTCGGTTTCGCCGCCGCCGATGTAGACGT
CTCCGCAGACGGCATCCCCCATCGAATTGAACTCCGCCTCGGTCTTGTAGACCATTTCCA
TGATCTCCCCGGCGCGCTTGCGCAGCAGCATCCCCTCCGGAGTCAGCGAAACACTGTGGC
TGCCGCGGATGAAAAGCTGTTGCCCCAGTTCGTCTTCCAGATCCTTCAGCTGCCGCGAAA
GCGTCGGTTGGGTAACGTGGAGCGCCTGGGCCGCGCCGGTGATGCTGCCCTCGCGGGCCA
CGCCGAGAAAATATCGCAATACTCTGAGTTCCATCACGGTCTCCTTTCAGTTGCCGATGC
TATTATATCACCACATGATATACATTACAAGCATATCATGACACAAGGAAGAAGTATTTG
CTATTTCATCGGAGTGAATTAAATTGAAGAGTGAAAACCAAACCGGAGGAGGAATGAAAG
CAAAAGAGCAATCCAACCGGACAAGAATCGTTGGCGCACCCTGATGCGGCCATCGGCTGC
ATCAGGCATTCATCGGCAACTCTCCGACCGTCTGTGCAAATTCAGAAATCGGCTGAAATC
TGTTTCGCGGGGTGGAAAACACCGGAAAATTGTGCCATCTTAAAAAATATCGGGAATTGA
AAGCAATCATTTCAGGAGAATCCGGTGAAAGCGACGTTGAAAAGCGGTTACGCCGCGGAT
GAACTCAAACGGGACCTGGTCGAGAAAATCAGGTCGGGCACTTTGCTGCCCGGCGAAAAA
ATCCTGAGCGAACGCAAGCTCGCAGATGCCTACCGCATCAGCTACATGACGGTCCGCCGG
GCGATCGAAGAGCTGGCCGATCAGGGATATATTACACGGAAAGCCCATCGCGGCGTTTTC
GTGAACGAGAAATTCCGCAATCTATCCTCCGCCCGGAACCGCACCATCGCCTTCGTCGCG
CAGGACCTCTATGACGGCGTCGTGATCAAACTGCTCGCCGCCATCGAATGGCGCGCCCGC
CGGAGCGGCTACTTCGTGCTGGTCTGCAATTCCATGCTCGACGTCACCATCGAAAAGGGA
GTGCTTGAAAATCTCCTGCACAGCAACATCTCCGGCGTGATCCTCCTTCCCATCGCCGGC
AACAAGAACGTCGCCGCCGCGCGCAGCCTGATCGCGGCGGGAATCCCGGTCGTGACCATC
GACAACATCTACGCCGACGACCGGATCGATTCGATCGACTGCGACAACTTCGACATGGGC
TACAAAGCCACCGAGCACCTGATCAGAAACGGCCACACCAACATCGCCCATATCACGGTC
TCCCAAGAGAATTTCCGCCACAACTACGTCGCCCAGAAACGCATGGAGGGATTCCAGCAG
GCTCTGAAGGATCACAAGCTGCCCTGTCCCCGGGAAAACATCATGTACCTGCCGTGGGAG
TACACCAGTCTGCCGCTGGCCGAAATCGATCTGGACAACCTCGGCTATGACCAGGCCCGG
AAGCTGCTGCTCCGCGACAACCGGCCGACCGCGTTCTTCGTGATGTTCGATGAGATCGCC
TCCGGCGTCTATCTGGCGGCGCGCAACCTGGGGCTCTGCGTCCCGCGCGACGTCTCCGTG
ATCGGCATCAACAACATCGACCTCTGCCGCCGCCTGTCACCCGGCCTGACCACCATTGCG
CAGCCTTTCAAGGCCCTCGGGCTGCGCGCTGTCGAAATCCTGTTGATGCGCGGCACGCCG
CAGGGCGACCGGTGCATCAAGGAAGAACTGCTCGGCACACTGATCCAGCGCGGCAGCGTA
GCGAACTTACTATAGCAGTTATATAGCAAAATCACCATTTTTCAAACTTTTTGTCACATT
TATTTAAGACTCCGTACCGTCCGCCTCTTGTCTTGACTGCTGATTTCGGCCATAATTAAA
ACGGAAACCGAAACAGCAGGATGAAATTTGACGGTATGTTTGAAACCATTGAGAATTTAT
GTGAGACAGTCGCCCCGCTTCAGGTCGAAGTGTGGACTTCGCCGGAACCGCTCCCCTTTG
AACGGCGGTTCGAGGGAACATTCCAAAAGCTGGAAATCGGCCGGAGCTGGGGTTCCCTCT
TCGACTGCGGCTGGTTCCGCTTTTCCGGCACGGTGCCGCCGGGAGAGAGGCCGGAAGAAC
TGGCGCTGCGGCTGGATGTGAACGGCGAACTGCTGACGGTCGACGCCGCGGGACGGCCGC
TTCGGGCGCTGACCAATTTATCGAGTATTTTCGACCGGAGGATCGGCACTCCGGAAAAAC
TCTATATGCCTCTGAGTGAGCTGAACATCTCCGGCGGCAAATTTGAAGTCTGGGCCGACG
CCGGATGCAACGACCTGTTCGGCGCGCTTCAACTGAACGGCACGGTGCGGTTTGCGGAGC
TTGTCCGCCGTCCCGCCCGGCTGGCCGCCGACTACTTTGACCGCCGCTTCGAGCGGGAGG
CCGCCGAAGCAGGCTGCAGCAGCGACGGATTGCCGGTCTACGCGACGGGACACTCCCATC
TGGACCTGGCCTGGCTGTGGCCCCTGCGCGAATCCCGCCGCAAGGGCGTGCGCACCTTCG
CCACGGCGCTCGCCAACCAGAAAACATATCCGTGGTACTGCTTCGGCGCGAGCCAGCCGC
AGCTCTATTGCTGGGTGGCGGAACAGGCCCCGGAGCTGTTCGAGGCGCTCCGGCGGCGGG
AAGCCGAGGGACGCTGGGAGCTTCAGGGCGCCATGTGGGTGGAGGCGGACACCCACATCC
CCGACGGCGAATCGCTGATGCGGCAGTTCATCTACGGGCAGGCTTACTGGCGTGAAACCT
TCGGCCACGAAGTCAGGACCGTGTGGCTGCCGGACATCTTCGGTTATTCAGGCAGTCTGC
CGGGCATCGCGAAGCTGAACGGCGCCGAATACGTGCTGACCATGAAAAACGCCTGGAACC
TTTTCAACCCCTTCCCGTACAATGCGTTCAACTGGACCGGCATCGACGGGAGCCGGGTTC
TCGCCTACCGGCTCCCGGAGGAGACCTACAACGGCTCCGCCAACCCGGCGGCGGTGATGA
AGTGCCAACGGCAGGACGCCCAGCGGGCCGTTTCCGGCGCTTCTCTGATGCTGTACGGCA
TCGGCGACGGCGGCGCGGGTCCCGGCGAAACCCATCTGGAGCTGCTGGCGCGGATGGCGG
ACCGTCCCGGTTTCCCGCCGGTGATCCACGCCGGAGCGGAGGAGTTCTTCGACCGGATCG
CGGCAAAACGGGACTCCCTGCCCGGCTACACCGGCGAACTCTATCTGGAAAACCATCAGG
GCACTTTCACCAGTTGCGAACTGATCAAGCGGATCAACCGCAGTTACGAGCGGAACCGGC
AGGAGCTGGAATTCGCGTCGGTCGTCTGGGGAAAACCGCTCCCGCCGTGGTATGATGAAT
TTGAAAAAGAGGTGCTTCTAATGCAGTTCCACGATGTCCTGCCCGGCACGTCGATCGAAC
GCGTCTACCGGGAGGCCGAGGAACGGCACGCCTGCTGGATGGAGCGGATCGGGGAGTGGT
ACGGCACACGCAAAGAGGCATGCTTTTTCAATCCGACTTCAGCGCCGCTGACCCGGTTTC
AAAAAACGGCGGAAGGCTGGCGGCTCCTGCAGCTGCCGCCTTTCGCCTGGGGCGGCAGCC
GTCCGTGGAACGGTTCGCCGGTCAGGGCGCAGGAGAACATGCTGGATAACGGCGTGATCC
GGGTCGGCTTCGATACGCAAGGCGGCGTGGCGGGCTGGTTCGACCACAGGACCGGACGCG
AACTGCTGACGGCCCCCGCACTCTTCCAGCTCTATGCGGACAAGGGGAATGCGTGGAATA
TCGAGCCGGGTACTTATGACGCGCCTCTGGAACCGGGTCTGCAACTGGTAAGCCAACGGA
TTTACGCCGACGGCCCGGTCGGCTGCTGTTGTCAGGAGTATCACTACGGGAACTCCCGGA
TGCGGGCGGAGTTCCGCTTGAATGCCGACGCCTCCGCCTGTGAGGTTTTCGTCACACTGG
AGTGGCGCGATCCGGAGCACCTGATGCGCTTCGAGCTGCCCGGCACAGTCGATGCCGACA
CCGCGCAATATGCTGCGCAGTATGGTTTTGAGGAATTTTCGACGCGGTCCGCCAATTCCG
TGGAACGCGCCCAGTACGAGATCGCGGCGCAGCGCTGGGTGCGCATTGCGGATGAAACGG
CGGCGCTTTCGCTGGTCTCCGACTGCAAATACGGTTTTTCGGTCAAGAACGGGCGGCTGA
ACATCACCCTGCTGCGCTGTGCCGAACGTCCCGGCTCCTTCATCGGCAAGGACGACAAAG
CGCGCAGCGGCGATGCCCGGTACAATGATCTGGGACACCATGAATTCGCCTTTGCGTTCG
CGGTGGATCACGGCGACGCCACGCTCCCGATGGAGCTTGCCGAATGGCTGAACCGGCCGG
TAGCGGCGGCGCCGGAGACGGCCTCCGATGCGGGATGCAAACTGGACTGGACCGGCGGCC
AATTCGCCGTCACGATGATGCGCCCGGCGTGGCAGGGCGGCGGCGTGCTGCTGCGGGTGT
ACGAACGGTTCGGGAAAAGCGGCGTCCTCCCGGAACTGCCGGGAGTGCGCCTGACGGCGG
TCCGCCCGGACGGAAGGGCGTTGGGCGGTATCTCCGCAACGGAGTTTCACCCCTTTGAAA
TCAAGACCTTCCGGGTTCAATTCAGCAACAATCGATCATCGATGAATCAATAAGGAGATC
AGACTATGGCACAGACACCGCGCGAGGTTATGCGCAAAACCTTTACTTTCGACCACCCGG
ACCGGCTGGGGTGCTGCGTTTTCGCGCTGCCCGCTTTCATCTGGAGCCGTCCGGATGATT
ATGCGGCGATCATGAAGGAGTTTCCGGCCGACTGCGAATGGGCGCCGGCTCCGTATGATC
CCTCCTCCTGCCTCTCCGGCGATCCCTTTGCCGAAGGGATTTATGTGGATGAGTGGGGCT
GCGTGTTCACCAATATCAACCCCGGCATGATCGGGGAAGTCAAAACGCCGCTGATCCCGG
AACTGGAAGACCTGAGCGGCCTCAAGCCACCTTACGAACTGCTGCCGAAGAATGAGGCGG
CGGCGATCGCGCAGGTCAATGAATTCTGCCGCAACACCGATAAATTCGTTTTTGCCGGTT
GCAATCCGCGTCCGTGGGAGCGTTACCAGTTCCTGCGCGGCACGGAAAATGCAATGATGG
ATATGGCGCTGCGCGAGGAGAATGTGGATGTCATCCTCGCGGCGATCACCGACTATTACG
TCAGGGAAATCGAATTCTGGTGCAAAACCGACGTCGACGGCATCGCCTACATGGACGACT
GGGGTTCCCAGCAGGCGCTGCTGATCGACCCGGCGACCTGGCGGGAACTTTTCAAGCCGA
TCTACCGGAAATTCATCGACTGCTGCCACGCCGCGGGCAAATTCGCATTCATGCACTCCG
ACGGCAACATCGAGGCGATTCTTCCCGATCTGGTCGAGCTCGGGCTCGACATCGGCAACT
TCCAGATCGGCTGCATGAATCTGGAAAAGGTCGCAACCGTCGCCAAAGGAAAACTGACGT
TCTTCGGTGAAATCGACCGCCAGCAGGTGTTGACCAAAACGCCGGAGGCGGCGCGGACCT
TCGTGCGCAATGTCGCCCGGCACCTCTACGATCCGGCTGGCGGCATCGTCAAGGAATTGG
AATTGGGCGTACTGGTGGAGCCGGAAACGGCGCTGACCGCGCTGCGGGAGTGGGACAAGG
TCGACCGGGAGGCCCGGCAATGAATTCCACACCGAGAGAACGGATGATCGCGGCGCTGGA
GCGCCGTCCGCCACTGCCGGGACCGGTTCCGCACTGGGAGCTGGTTTTCTTTCCGACCAT
GGAGGTTGCGGTTGTGCGTATCAACGGCCAGTTGACGTTCCCGGAGCTTTTGCGCATAGG
CATCGGCGAGTGCCGGCGTCACTTCGTGAAGATATTGGCAGCTTTCCGGCAGAGATGCCA
GGAAATCTCGCAAATCGGCTTCATAATTGAGCCGTTCGTTTACGGTCGCAGGGGTGGCGC
GGTTCGGATGTTTGGAATAAGTGTTCCACACCTCGGCAAGCGGCAACACGTTTGCCGGTT
TGATCAGATTGCGCGCGTGAGCGACGTGTGCCGAAACGACCTCTATGCTGGTTGCTTTCA
GAACCGGAAGCAACTCTTTGACTTTCCGCTTCGCTTCTTCCTGATTTTTGGTTTTCAGGC
TGATCGCTTTTCGTTCACCATTGATCTGATAGCGATAATAGTAAGTTCCGCTTGGTTTCT
GGTAGATGGTACCGACTTCCTGCTTCATGACTTTCCTCGCCATTGCCCTGTTTCCTCGTA
ACTATCCTTGTGAGCTAAAATACCACTGATTTCGAGGATTGAAAGGCGGGAACGGCACCG
AATGGCACTTTTTTGAGGAATCAGAGGGTAAAATGGTACACCCAAAGGGATTTGAACCCC
TAACCTTCTGGTCCGTAGCCAGACGCTCTATCCAATTGAGCTATGGGTGCACTTTGTGTC
AACGCTTTTTAATATACTGTTGAAATAACGATTTGCAAGCTCAGATTTTGGAAAAATTCG
ATTTTCAGAGCGTGTCCAGATCAATGCCGAAGGCATCTCCCAGGGCAGCGGCGTCCAGAT
CCGCTGCTTCCGGCGGCAGAGCCGCGGCAAGATCACCCTCGAAAAGTTCGTTGCGATCCA
CTCCGCGCAACACGAAAAAAAGCCCCGGGTCCTCATCCAGCTTCGCTCCGATTCCATACA
GCACCGCCGCAAGATGTTTGCACAGGTCCGCCCAGTCCGGGCAGTCGCAGTCGAGGCGGA
TTTCATCCGGAAGCGGAAACAAGCCTGTATCCGGCGCACACAAAATCCCGATGATTTCAT
CCGACAACTTTCCCTGCACCAGATCAATCAGCGAACCGATCTTCCCGGCACAGGCCCGTT
TGATCGCGTTCCACCGTTCCTCATCCAGCGGATCAATCGCAATCTTCACCTGATAGAGTT
CACTGCCCGCCACCATCGCCGTCACCAGCCCCGGCTCGATATTGAGGTCGATTACTGCTC
CGTTTTTCAGATAGGAGCGCCCGCGCGGCAGGCGGCTTTCGTAGTCCTGATAGGATTCGA
TGTTGCGGCACCACGCCTTGCCCCAGAAACTCTTCGCAATCGAACGGCCGTTCGCGGTCA
CCGGATGCAGTTCGCGCCCCGTCTTCCCGGCGTACTGCTTCGCCAGCTTTGCCGCCAGCG
CCTTGCGCTCCCCCACCGAACGGACCGGATTATAATCATCGTAATCAAACATATTCATAC
CTCGATATGATGGATGTCAAGTTTCACCAGTTCAAGCAGTTCCGAGGTGTCCAGCTCGGT
CAGCGGCACCTCCCCGCCGGAAGTGACCACCGAATCGGCCAGTTTACGCTTCGACCAGAT
CAGGCTGTTGATCTTCTCTTCAATCGTGCCCGAACAGATGAACTTGTGCACCAGCACATT
GCGGTGCTGTCCGATCCGGTAGGCCCGGTCGGTCGCCTGATTCTCCACCGCCGGATTCCA
CCAGCGGTCGAAGTGGATCACATGGCTCGCGGCGGTCAGGTTCAGGCCGGTTCCGGCGGC
CTTCAGCGACAGCACGAAAAACGGCGGTCCCTCTTCCTTCTGGAACGCCTCGACCAGTCG
GGCGCGCGCCCGGATCGAAGTGCCGCCGTGCAGGATCAGCCCCGGACGGCCGAACACCCG
GCTCAACAGTTCGTGCAGCGGGTCGGTCATCTCCCGGAACTGCGTGAATACCAGCACCTT
TTCCTGCTTCATCGCGATCTTCTCCGCGAGTTCGGCCAGTTCCAGAAATTTGCCGCTCTC
CTCCGCTTTGAAATCCCCCTCCCCCGTATATTGCGCGGGATGGTTGCACAGCTGCTTGAA
CTGCATCAGGCTTTTCAGCACAACACCTTTCTTCTGAAATTCATCGGCGGCTTCGAGTTC
GCGGCGCATCCGGTCCACCACCTGCTGATACAGCACCGCCTGGTGTTTGGTCAGGCGGCA
GAAGCGGTTCAGCTCCACCTTGTCCGGCAGATCGCGGATGATCGACTTGTCGCTTTTCAG
CCGCCGCAGGATGTAGAAACCGGTCAGCCGCCGCAGCGGCGCCAGATTCACCGGCCCGTC
CTCCGGCGTCAGGCGGCGGGTGAAGTCGACAAATTCATTCAGCGAGCCGAGCAGTCCCGG
ATTGGTGAAGTCGAAGATGCTCCACAGATCGGTCAGCCGGTTTTCAACCGGAGTGCCGGT
CAATGCGATCCGTCGCGCCCCTTTCAGGCGGCGCACCGCCCGGCTCTGCTGTGAACCGGG
ATTCTTCAGTGCCTGCGCTTCATCGGCGATCACCAGCGGAAATTCCAGCCGCGCCAATTC
CATATAGCGCGTCACCAGAGCGTAAGTGGTTGCGACCAGGTCATATCGCCGCAAAAATCC
TGCCGGGTCCCCGTCAAATTCCGCCAGTTCATCCGGCGACAGCAGCGACGGGTGCAGCAG
TTTGACCTTCAATTCCGGCGTGAACTTTTCCGCCTCGTTCTTCCAGTTGTTCAGCAGCGA
GGCCGGCAGCACCAGCAGCGCGGGCAATCCGGCGAGATCGCCGTTGCGGCGCAGCAGCTC
CAGATAAGTCAGAATCTGCAGCGTCTTGCCCAGCCCCATATCGTCCGCCAGACACGGCCC
CATCCCGATCCGGGTCATGCCCCACAGGAATTTGACGCCATCCAACTGGTATGGACGCAG
GGTATTCGACAATTTCTCCGGCAACGGCGGCAACTGCATTCGCTCCGGCGCGGTCAACTC
CCTGAACTGTTTTTCCAGCTCGCCCACCATCTCCACGCGGCAGAGGCCGCGATCCAGCTC
CGGCAGCGCCCCGCCGCCCGGAACGGCGCCCCCCGCCAGCAGCCTCATCCCCTGCATGAC
CGGCAATCCCGGCACTGCCGCCGCGGCGCGACGCCAGGCACTCAGCAGTTGCCCGATCTT
TTCGGAATCCGCCTCGATCCATTCGCCTTTCAGCCGCACCAGCCCGTCCCCGGACTTCAA
AAGCTCCTCCAGTTCCCGTTCGCTCAGCGGAGTGCCTCCGATCACGGCGTTGACCGAAAA
ACGCAGCAGCGAATCCCCGCTGAGGAAGCCGCGCTTTCCAACCGTGTCCAATGAAATCTG
CACCTGAAGTTTTTTCGGCGCGCGTTTCCACAGGTTCGCCATGCGCACCACGATATTGGC
GGCCTCGAACACCGGAATATCCTGCAAAAACGCATAGGCCTCGCGGGCGCTCCACACGCC
GGGCCGGTAGATGCTCCGGTCGGCCAGCAATGACGCGATCAGCGCACTCCCCTTCGCCGC
CTCCTGAATCGGGCGGAGCATGGACAAAAGCGCATTCCGGTCGTTCGCATACGCCTTCAG
CGCGGCGCCAAGCGGCAGGTGCCTGGGCTGGTCGCTTTCGCTGACTCGGTGAATGAAGGT
CGCCAGAAAGAGAAAGGGGTGCGCCCCGTCCGGATCGCTTTTGTTTTCCGCGAGATGGAA
GCTGATCCGCCCCACGTCGCGCCAGGCCGGATTCAGCTTGCGAAGCCACTCCTCGAACGG
CAGTTCCGCCGCTTCAAACTCCCGCTTCGCCCATTCGGCCAATTCGCGGTGGCAGCGTTC
CAGAAGTTCGCCGTCCAGATACTCGCCACCCGTCAGCGGCGGGCGGTCGAAAAGCTCGGC
TTCGATCTGTTCCCGGTCCGGCAGCGCCGCCGCAAAGGGATCGCTCCCCTCCCCCGTCGC
CGAGCGGCACAGGCGCATCGCATAATCCCGCGCCAGCCGCCGAAAAAAACTGCATGAAGC
CCCCGCATCCGGCGGCAGGGGATCGGCCAGCAGCCGGAAAAGTCCGGCGCCGTTGCCCTC
CGCAAAAATATTCTCCGCCCCCTCCAGCCGCAGCCGCCCGGAAGGAGCAATCGCGATTTC
CATGCCCATGTGGTGATTCCGTTTACTTTTCATAAGATATCACAAACACGGCGGAAACGC
CACCGCCGGAATAAAAAAACGGGACGGAATCGCGTATTGAGTGGATACGCTCTTCCGCCC
CGGAAAAGGGAACCTGATTATATCAAAAGCAAACAGTGCAGATCACTTCTTCGTCAGGTC
GTAGTCGACCAGCATCCCGGTACGAACCGCGATATTGTCCAGCCGCTCCGTGACCTGCCG
CAGAATTCCCAGCAGCGACATGAAAATCACTCCGTTCGGCGCGTTATAGTCCTCCTTGCG
CAGGGTCTCCAGATGGTTGTTTTCGAGCTTGTCCGCCAGCTTGCGCGCCTCGCCGCCGAG
CTTGCGCGCCGTCTGCGCTCTGGCGGCGGAAGCGCCGTCCAGCGCCTCGATCACCTCGGC
GGCCATGTCGGAAATCCGGTTGAACAGCGTTCTCAGGTCTTTTTCCGACTTCTTCGTCAG
TTTCTGCTTGAATTCCAACAGCCGTTCCGACTGGGTGATGATGTTCTCCGCGTAATCCGC
CAGCCGTTCCGCATCGTTGGTGCAGTGGGTCACCACCGGAACCAGCCGCGACTCCTCCGG
TGAAAGCTGCCGCTGCATCAACTGCACCAGATAGCCGGTGATTTCGGACTGCATCCGGTC
GATCCTGGCCTCGCGGCGGCTCCACTCCTCGCGTTTCGCATTGTCGATGCGCCCGTCGAA
GATGTCGTCGTGCATCGTCCGGTCCAGCAGCTGCCACGAATTGCGCACCATCGTGCGGAG
CTGCAGCACGCTCTGCTGCAACGCGATCGCCGGATTTTCCAGCAGGTGCGGGTCAAGGCT
GACATACTTGACTTTCCTGCGTCCCGCCGGAATGATCTTCTCGCACAGCCGCGCCAGCTG
CGGCACGAAGGGCAGCAGGATGATCGCCGTGAACACATTGAACAGAGTGTGCGCGTTTGC
GATATGACGCGGCACGTTCTGCGGAATCGCCGCGAAAGCGTCGCCGCCGGTCATCGCATC
GACGATATAGTAGAACACCGGAATTCCGGAACGCCCCCACGGCACGTAGAAGAAAACCAG
CATCAATATGGTGCCGAACACATTGAACAGCGTATGCGCCAGCGCCGCCTGCTTCGCCAC
CCGGTTGGCGGTGATCGCCGCCAGCTGCGCGGTCACGGTCGTGCCGATGTTCGCGCCGAG
AATCAGCGGAATCGCGGTGTAGAAATTGACCAGCCCGCTCGCCCCCAGCGCGATCACAAT
GCCGGTCGACGCAGAGCTGGACTGGATGATCATCGTCACGATCAATCCGATCGCCAGCGC
GCCCATCACCGCGCCGAACGGCATCACGCCGTCCGCCGGGGTGCAGTCGAAATGGGAGAA
CAGCCTTTCCACCGATGGAAATGAACCGATTCCGGTCAGTTCATCGCTCATGATCACCAT
GCCGAAGAACAGGAAACCGAAGCCGAGAACCGTTTCTCCGAACCCGCGTATCCCCTTCCA
GGTCACAAAGTAAAGCAGCAATCCGATGATGATCGCCGGCATCGCCAGCACGCTCACATC
GAATGAGACGATCTGCGCGGTGATGGTCGTGCCGATATTCGTGCCGATGATGATGCCGAC
CGCCTGCGCGAGATTCAGCAGCCCGGCGTTGATGAAGCCGATCACCATCACCGTGCTCGC
GCTGGAGGACTGGATCACCGCGGTCACGCCCGCGCCGGCCAGCAGCGCCACGAAGCGGTT
CTGCGAAAAGAAGCGCAGAATCCCCTTCATCCGCTCCCCGGCCACCTTCTGCAGGCCGTC
GCTCATCATCTGCATACCCCATACGAAGATCGCCAATCCGGCGAACGCATTCAGCATCAG
CGTCCAGAAGTTCAGGCCCATCACTTCGACCGAAATACCGCGGCTCAGCAATTGCCCGTC
CGCCCCCTCCGGCTTCACATCGACCCGGTAGCGGCCGGTGCCGTCATTCAGTTTGAGGAA
AGTCTGCGCCACGCCGGTATCGTCGGTAAAGGCGACCCGGTCGGAAAGTGCAGCTTCCGA
CTTTGCGGCGGGCTGCTCGGCAAGCTCGAAAAAGACCCGCCGCCCCGCCGCCGGAGTGCC
GTCCGGCTTCATCACCCGGATGCAGATCGGATCGGGCAGCGTGGTTCCCGCCGCCCCCTC
CTGCCGCTCTCCCGACACCGCGATGCCGCTGGTCAGCCGCACCGTCACCGAGCGGCGTTC
GTCGCCGACCGGGATCAGTTTCAGGTACTGGTCCCCGGTCTTGCGGCCGGCCTGAACCGG
GATCCGCACGATGCCGCCGGCGTCGCTCTCAAATTCGCCGCGCTCCAGCACCAGGTCGGA
ATCCTGTTCCGCCACGGCCAGCAGTCTGCGCCCCGCCAGCGGCCGTTCCGAACCGCTCCC
GCCCAGCAGACCGGCTTCCGGCCTGCCGAGCAGCTCCACCACCACCGGCTCGGCGAACGC
CTTGCCCGGCAGCGCGTACTGGTCCGCTCCATCCAGCACGCGAACTTCACTCAGGCGGAC
CGGCTGCTCCTCCGAACAACCCGCCGCCAGCAGTCCGAACACCGGCAGAAGCATCAGCAA
GCGCCGCACAGCTTTCCATCCAAACATCATTGACTCCCCCCTTGTTTTCAGTGGTTCACA
CCGATCTTGCGATGCCACGACATTACGATCGGGCTTGCGATGAAGATCGACGAATAGGTT
CCGATCACAATGCCGAGCATCATCACCAGCATGAAATCGTTGATCACGATGCCGCCGAAG
CAGAACATCACCGCCACCACCAGGAAAGTGGTCGCGCTGGTCAGGATCGTCCGGCTCAGC
GTCCGGTTGATCGCATAGTTGATCACCTCCCCGAACGGCTTGCCGGGGAAAAGTTTCGCA
TCCTCCCGGATCCGGTCGAAGATCACGATCGTATCGTTGATCGAGTAACCGATGATGGTC
AGCAGCGCCGCCACCACCGGCAGCGACAGCTCCCGCCCCATCAAAATGAAGATGCCGAGC
GCGATGATCACGTCATGCACCAGCGCCAGAATCCCCGCCGCCGCGAACGACACCTCATAC
CGGATCGCCACATAGACGCTCATGCCCAGCAAAGCCAGCACGATCGCCCACGCCGACGCT
CTGGCGGTTTCCAGACCGACCAGCCCGCCGACCGTACTCTCCGAACCGTCAGAAAGTCTG
AGCTGCGGAAACTCGCTGTTCAGCAGTTTGATCACCCGGTCGCTCAACGCATACGCGGAT
TCCTCCTGCCCGGCCGGACGGTTCCGGTCACGGATCAGGATTTCCAGTTTGCGGTTGTCC
CCGGCGGAGTTGTTCGACTTATAGTTCAGCCGTACATTCGGATCGATTGGACGAAGCACC
TTTTCCAACTCTCCCGTCGAAACCGCCTCCGCATACGAGCAGCTGATCCGGGTTCCGCCG
GTGAAATCGACGCCGAACATCCTTTCCCCTTTGAACGCCAGTACCGCGAGACTCCCCGCG
ATCAGCAGCCCCGACAACAGGAACGCCCATTTCCGGTTGCCGATGAAGTTGAACGCGGGC
TGGGTGAACACATGGCACATCTTCAGCGTCTTCCAGTGGAAGAAACGCAGCATGTAGTCG
AAGATCAGCCGGGTCATGCAGACCGCCGTGAACAAACTCGCGATCAGGCCGATCGACAGA
CTGACAGCAAATCCTTTGACCGGGCCGCTGCCGAGCATCATCAGGATCAGTGCGCAGAGC
AAGGTGGTCAGGTTTCCGTCCAGCACCGCCGAAAACGCCTTTTCATAGCCGAGGTCGATC
GCCGCCGCCAGACTTTTGCCGCCGTTCAGCTCCTCGCGGATCCGCTCGAAGATCAGCACA
TTCGCATCCACCGCCATTCCGAGCGTCAGGATCACACCCGCGATGCCCGGCATCGTCATC
GTCGCGCCGAAGGCGGCCATCGCGCCGAGAATCAGCACCACGTTGACCGCCAGCGCCAGA
CACGCGATCACGCCGGCCCGGAAGTAGTACACGCACATGAAAACCGTCAGCAGCACCATC
GCCAACGCACCGGCGATGATGCCGTTGCGCACGTTGTCCGCCCCCAGCGACGGAGCGGTG
TCGTAAACCGCGGTCACCTTGATCCGGAACGGGAAACTGCCGCTGGTCAGCGCGTCGGCG
ATATCCTTCGCCTCCTCGTTGGAAAACCTGCCGGAAATCTCCGCGCTGCCGCCGGTGATC
GCGCTCTGGATCACCGGAGCGCAGTAGAGCTTGCCGTCCAGCACGATCGCGAGCTGCCTC
CCCAGATTCTTCCCGGTCACTTCGCCGAAACGCTCCGCTCCGGCCGAATTGAATTCCAGA
CTGATTTTGGTCTGGCCGAACTGGTCGCGCACCGGCATCGCCCGCGCCACCGAACGGCCG
TCCATCTCCGGCCGTTTCGCGACCAGATAATGATAACCACGGTCGCCGCCCGAGGCGGAA
AGCACCTCATAGCCCGGCGGCGGCAGAAACGCGGCAGAATCCGCCGGGTCATAGTCTTTC
AGCAGCTCTTCGCTCTGCGGGTGAACCAGCCGGAAGCTCAGTTTGCAGCTCATTTTGATC
AGCTTAAGCAGCTTGTCCTTTTCGTCGCGCGAAACGATCGGCGCTTTCAGCGAAACCGAC
CGGCTGCCGTATGGCGTGATCTCCGATTCAAAGATATTCTGGGTTTCGAGCCGCCTGCGG
AGCGTTTCAATCGCCTGCTCGCGGTAGCGGTCGAATTCGGCGGACATCTGCTTTTCCATT
CCGGCCCGGTCCTTCGCACCGCCCTCCTTAGCGAATTTGCCGAGCAGGTCGTCATCCGGC
ACCAGTTCCAGAATGAACTCCACGCCGCCATTCAGGTCGAGACCGGGCCGGATGGAACTC
GCCGCCTCCTTGCGGACTTTGGCGATCACATCCGCGTTGCCGGCCATATCGCCGCCCTTG
ACCAGCGGCGACAGTTCGATCCGGGCGGCTTCGGCCGCTTCCAGCAGCGCCGCCGCCGGG
TTGAGGCCCGGTTCGGCCTGCTGCCGGAGCCGGGCGTCCTCGACCAGCTTCGCCGCCGCC
GGATCGTCCGCGCGCTTCAGACTCCTGCGAAAGGTCTCGAAAAAGTCGCGCGGCGTCAGG
GGAAACATCGAAAAGGCAAAGACGGCGATGACCGCGACGATCACGACCGTGCGCAATTTC
AGATATCTTTCCCCCATTTTGTTACTTTCCTTCCGGATTGCGCTGCATCCGGATCGAGGC
GGCCAGCACCACGGCCAGCACTTCATCCGGATCGTCCGGCACCGGCACCACCGGCTCCTG
CACCGCCGACGCGGGCAGCGGCGCGGCCTTGGCGCCGAACCGCCGGATCAGCACCGTCAT
TCCGTGAATCACCACCGCCACCAGCAGCGATACGATGATCGTCAGCAGATAGCTGAACCC
CATCACTTCCCAGGCTTCCTTTATCATAATAACCGCTCCTCCGACTATTTATTCAACAAA
CTGATGTAGATCGCCGCGATGATCGCCGTGGTAATCACGCCGAAGATGTTCGCGCCCAGC
GCATAGTGCATCACGATCGCGCCGGGGTTCGCCTTGCTCACGCACTTCTGCGCGACCTTG
GCGGTCGTCGGCACGCAGCTGACGCCCGCGATGCCGATCACCGGATTGAACTTGCCGCCG
GTCACGAAGTACATGAAGTAACCGCCGATCAGGCCGCCGAGGCCGGAGAGGCCGAGCGCC
ACCAGACCGAAGATCAGCAGCGGCAGCACCTTCGGGTCCATGATCGTCTTGGCTTCGCAC
AGCACGCCGAGCAGCAACCCGAGCGTCAGGGTCGAAGCGTACAGCACGATTTCACTGACC
AGATAGTGGAACTTGTCCAGCCCGGACTCCCGGATCGCGATGCCGAGGAACAGCGAGAAA
AACAGCGGTGAAGCCACCGGGAACAGGAAGCTCAGCAGCACGCAGCAGACCACTGCGAAC
GTCAGCTTCTGGCCGGAAGTGACCTTTTTCGCCGGATCATCCGCCGGCATCTGGATCTTG
CGCAGCTTTTCCGGGATCAGCAGCCGGATCATGTACGGGAAGCCGCCGTAGGCCAGTCCG
AGGTACATATACGCCACCACCGTGATCGGCACGAACAAATGCGGCGACAGTTTCAGCGAC
GCGAACAGCACCATCGGGCCGTCGGCGCCGCCGACCAGCGCGATCGCCGCCGCGTCCTGC
AGCGAATAACCGCCGAACATCACCGCCAGCGGCAGCGTCAGCATCGTGCCCAGTTCCGCA
AACAGCGCGATGATCGCGCTGACGTAGGGACGCGCCATCACGAAGCCGACGTCGAGCAGC
GAGCCGATGCCGATAAAGACCAGGCACGCGATCAGGCCGTTGCTGAACGTCAGCGTGTAG
ACCGGCTGAAGCCAGTCGATCTGCATTAACGTCATCAGGTGGTCGTTGTTGCTGGCGGTC
GAATCCAGAAAGAGGTTGTTCACCGCATTCGGATCGACCTTGCCGCCCGCCGCCATATTG
ATCGGGTCGAAGAACATCGCCGACACGTTGATCGTCGCCATGCCCAGTCCCATCGGGATC
ATCAGCAGCGGCTCAAGCACGCCCTTGCGACCGAGGTAGATCAGCAGGAAGCCGAGCAGC
ACCAGAAGAATCCGGGCGATTGCGATTCCCGGCTCGTTGGCGAAGGAGGCCATCATCACC
CCCACGCCCTGAAAGATATCAAGCCAATTGGTATTCATGATTCATCTTCTCCGGTTGGCG
GTTCAGTGTTTGATCACCGCGAGCAGCGCACCGGCCTGAACCTGTTCGCCTTCCTTGACC
TGACAGCTGGCCAGCACGCCGGAAACCGGAGCGGTCACCATCGTCTCCATCTTCATCGCC
TCCAGCACAAGGATCGATTCGCCCTCCTTGACCGGTGAGCCCGGCTTGACCAGAATCCGC
ACCACCGCGCCCGGCAGCGTCGAATGAATCTCCTTGAACTGCTCCGTCGAACCCGATGAA
GCGGCTTCCGCAACCTGCTTCTGCACCTGTGCGATGCCGGCGGTCACGCCGAATTCATAT
TTTCTGCCGTTGATTTCCGCGGTATTGCCGGAGAGTTTCACGCCGAAGCTCTTGCCGTTC
ACCGAAACCGTCATCTCGCCGGTAACGGCGGCATCCTGCTTGGCGGCCTTTTCCGCCTCG
GCCTTCTTGTCGATCTTGCGCACGCCGATGGTTCCCTCCCCTTTCAGGAACCGGATGCCC
TTGTCGCTGCAGCTCGCCGCAATGAAGATGTTCTCATCGGTGATCGGCAGCTGGTTGGCT
TCGAGCATCGCGACCGCGGCCTTGCGTCCTTTGGCGGGATTGGCGTCGTTGAGGTCGAGC
GGGTTCTCCCGGGTGGGTTCGAGCTTGAGCTGTTCGGCGGCGATTTTCACCACTTCCGGG
TCCGGTTCCGCCGGAGTATGGCCGAAGTAGCCGAGCACCATCTTGCCGTATCCCTCGGCG
ATCTTCTTCCACGGCCCGAACATCACGTTATTGAATGCCTGCTGGAAGTAGAACTGCGAA
ACCGGGGTCACCGAAGTCCCGAAACCACCCTTCGCGACCGCCTCGCCCATCGCGGCGATG
ATCTCCGGGTACTTGTCCATCAGGTTGTTGTCGCGCAGCATCTGGGTGTTCGCGGTCAGC
GCGCCGCCCGGCATCGGGAAGAACGGGATCAGCGGATTGACCTTGGTCGCCTCCGGCGGC
ATGAAGTAGTCTTTCATCGCGTTCTTGAGGCTCTCCTCGACCTTCATGATCTTTCTGGGA
TCGATGCCGAGGTCGTACTCCGTGCCGCGCAGCGCGTGCCACATGGTCAGCAAATCGGGC
TGGCAGGTGCCGCCGGACATCGGGACCATCGACAAATCGAGCTGGTCCGCGCCCGCTTCC
AGCGCCGACATATAGGCCAGCACGCTGCAGCCGGCGGTTTCATGGGAGTGGAAAACGATC
CGGATGTCCTTGCCCAGCAGCCGCCGCGCCATCTTGATCGTTTCGTGGACCTTGCGCGGC
GTCGAAGTGCCGGAAGCATCCTTGAAGCAGACCGAATCATACGGAATGCCCGAATCGAGA
ATTTTGCGCAGCACCCCCTCGTAAAACTCCACCGTATGGCCGGCGCAGCCCGGAGGCAGT
TCCATCATCGTAACGGTGACCTCGTGCTTCAAACCGGCTTCCACAATGCACTTGCCGCTG
TAGATCAAATTGTTCACATCATTCAGCGCGTCGAAGTTGCGGATCGTGGAGATGCCGTGT
TTGTGCATCAATTGCGCGTGCAGTTTGATGATGTCGCGCGGCTGCGAATCCAGACCGACC
ACGTTGATGCCGCGCGCCAGCGTCTGCAGATTGGCGGAAGGTCCGGCAATCTTGCGGAAA
TTGTCCATCACCTGAAACGCGTCCTCATTGGAATAGAAATAAGCGGCCTGAAACAACGCG
CCGCCTCCCGCCTCGAAGTGGGTGATTCCGGCAGCGGCGGCTTCTTCGACCACCGGCAGG
AAGTCCTGGGAAAATACCCGCGCCCCGAATACCGACTGGAAACCGTCCCGGAACGCCGTC
ATCATGAAATCTACTTTTTTCATACTGCACTCTCTTACATTATCATTAGTGGAACTGCAC
AATATCCGCCTCATGGCGAAAACAGGAGGAAAAAGAGTGCGAATCGGGGCAGACCGGCCC
CCGTCCCGGTAAAAGGAACACTGGCAAGGGAACCCTCGACTACTCGGCTTTCATCGCCCA
CGAAGCCGCAATCAGCCCGTGGTCATGAAATCCGAAACTTGAAACGGAAAGGCCGGAAAC
GGCCGCCGGTTCGCACAAAATTACGCGAACGGGCCGGCCCGTACTTCCACACTGCATCCA
AGCCAGGCCAATACCTGCGGGTATTGGTCCGTGACTGGAGTGAAGTGACCGGAAGGAGGC
GTTTCCAAGCTCAACTGGAACGCCAATGCAAAAGCTCCGGCGGCAAGCCGGAAGATGGGA
AGCCTGTAAGAATTGCCGCGCTGCTGCAGCGCCGGGCTGCGCAGCAGCTCTTCCGAACGC
ATCACGCACCCCGTATGATCGGAATTGCGGAAAGGGGCGACCGCTTCCAAATCCCCAGCG
GCCGAAGTATCGCCGGAGTTCTGTTCCGAAAGTTCAATCGCCTTCTGAAGCGGCGTATTC
AGTTGCGTATCATTGCAGAAGCCGGCCGCCGCACCGAATGCGGCAAACAAAGCAAGAATG
GCAATGACAACTGATTTTTTCATACTTCAAACCGTTTTCTGCGGAGAAACCTTTATTCCG
CCTTTATGGTTATTTTCGTAATATATCACCTGCCGTTCACTTTTTCAATATCCATTTCCC
GCGATCCGGTCAGAAAACGACGAAAAATATCACCGGCGGCTTGTTCCCGGAAAGGCCGAG
GAGCTTTCGTGCCTTCCGTGCCAGTCCGTGGAAGTCCGTGGGCACAATGCCCGTAAGGCC
GTGCGGTAACCTTGGAGTGCGGAGATTCATCTCCGCCTTCAAGTCGCATGTGAGTTTTAT
ACTCGGCTTTGCATTGCGTCAAGAACAGGCAGAGCTGCCCGGAGGGTAACAACTTTTGAG
CGCAAGCACAGGCGGGGTGCCCGGAGGGTAGTGAGCGCCGCGCCTTCGGCCTGCGGATGG
CTCCGGGGGACGTCGCGCACGTCCCCCGGACCCCCTCGCCGGTGGCGGAGGCCGGTCCGG
TTGCAAGGCACTTCCGCTCGCGGGCGCGGCTTCGCCGCTTACTTGTCCGCCTACGGCGGC
CAACCCTTCATCGCCCGCGTTGCGGGCTGCGCCAGGGGGGCTTCGCTCACTACGTTCGGC
TTCGTCACTACCGTTCCTCGTTACTTGCTAAAGGCAAGTAATTCCCGCACATTCGTTCGC
GGCGCGAACCCGCGCTTATTGTGCGCCGCGTAAGTGACATTGCGGCCTTATGTATGCGCC
GCGTAAATGGTCTTGAAAACCAACCAAGGCTCGCCAGTACCAGCCGCCGCGCGACCCCGA
AGGGCGTAGAGCGCGCACCCGGCAGCGGCACCTTGCCGCCCCGGCAGCGGCACCTTGCCG
CACGCCCGCGCGGCCCCGAAGGGCGTGGAGCGCGCCTGACGACCATATCTTACCGCAGAA
AATTTGCTAATTCGCCGATACCGTTGTATATTGGTTACAGAGTAACTTATAGAGGAGAAT
ATGAACCATGACTGAAATTAAAAATCCGAAAATCCTGATTTCCACCAATCTTCTGGGCGG
CCACTCGTGGCTGTTCATCGTCGTGCAGGCGTTGATTTCCATCCTGCTGGGCGTGATCTT
TTTGTTTCATCCGGCCTGGATCATGATCGTGTTGGCGCTGGCGCTGGGCATCATGCTGCT
CGGCAGCGGCATCCAGCAGTTTGCGCTGATGATCCTGACCAAAAAATTTTCCTTTCTGAT
TCTGCTTTACGGCCTCCTGCTCCTGCTGGCGGGGCTGTTTCTGGTAGCCAACCCGTTTCT
CGGCAGTCTGGATTTGCTGCTGATTCTCGGAATCTGGTTCATCTTTCACGCAATCGAGCT
TTTCGTCGGAGCCGCCCGGGCCAAAACGGTGGCGAGATCCATCCGGACTATGGCGATGGT
GAACGGAATCCTCAGTTTTCTCTGCGGATTTTTCATCACTCTCTTTCCGCTGGCCGGAAT
CATGTGGATCAATCTTGTGTTCGCATTCTATCTGATCCTGTACGGTGTGATGACGCTGGC
GGTCGGCTTCAAGTTGCGCAGCATTTCGCGTTGAACGGTCAATTCAGCGAGACCATCACC
AGTCCGGCGATCACCAGTCCGATTCCGATCAGCTTGACCGGCGCGTGATTCTCTTTCAGG
ATGAAAATTCCGGCCAGCACGCCGAGCGGCAGGCTCATCTGCCGGAATGCCTGAATAAAG
CTCACATTCGTGACATGCCCCATCGCCAGCAGGATCAGGATATAGCAGCCCGACGCGAAA
ATGCCCGCGAGCGACGGATAAGCCGACTTCAGGAAAAGCCTGCGGAATTCCGCGCGTTCC
CGGCGGCGGCGCGCCACGTACCAGCCCAGCCCGATGGCCAGCATCGCTTCGATGCCGAAC
AGATACGCGCCGCAGCCGACCAGCGCCGAATCCCGCGCCGCCTCGCGGAACAGCGGGAGC
GCCATGCTGTCCAGCACCGTATATCCGGTGGTCCCGGCGGCGGCGAGCAGGATCGCGCCG
ATGGCCGGATTCAGGTAGCTTTTCAGGCTGAACTCCTGCAAGGAACGCAGCGGCATCAGC
AGACATCCCGCCGATACCACCACCATTCCGGCCAGCGCGGCGGCCCCCGGAATCCGGCCG
ATCCCGAATACGATCGTAACCGCCGCCACCATCAGCACCGGCAGCGCGCGCGCCAGCGGA
TACGCCATTGAAATATCGCACTTGCTGTACGCCTTGAACAATCCCAGCACATACAGCACC
TCGCAGACGCCGCTGCCGATCCAGTACAGCCAGAAAGAGAACGGCAGTTTTCCGGCATCC
AGTCCACTGAACAGGAAGAACGGCAGCCAGATTGTCGCGGAAGTCATCGACATCACCAGA
TAAAACGCCGCCGAAGGGCGGCCGCTCTTGCTCAGAAAGTTCCAGCCGGCGTGCAGAAAT
ACCGACACCAGCACCAGAAAAAACGCGGTCCAGCTCATCGGAAACAACTCTCCCGGTAAG
CCGCGACACTCCCGGCCAGCATTTTGAGCGCCTCCACGGCCCGGTTGCTTCCGGCCAGCG
CCTCGCTCATCAGCGCCCCCTCGGTACGGCAAAGCGCCTTATGGCGCGGGAAATAGCTCT
CCAGCAGAAAACTGATGTATTTGACCATGCGGAACTCCCCGAACACGCGCGGAATGCCGC
CCTCCACATGTTCGACCGCGCAGCAGAAGCCGTTCCTGACCGCCTCGACCAGATCCTCCA
GCCGGTCCGACTTCGCCAGCACGACGGTGTAGTACCAGCCGAACAGCGCGCCGGTGTCGG
TTCCGTGCGAATCGCTGAGGCCGACTACCGGAAATGCATTCCCTCCGGCCCGTTCCTCGC
CATAGCGGGCGATCTGGAAATTGTTGGAACGCCACTGATGTTTGTAGAAGCCGCCGATCA
GCTCCAGCGCATCGAACCTCCGGCGGTTCAGGATCGCGGTGGTGATTCCCTCGTTGATCA
CATAGGCTTCAGTCTGCCAGTAGGGATGGCAGAATACCGCCAGCCCTCCCCCTTCGCGGA
TGCGGTCGAACACCCACTCGCTCGCCGCCACCGCGAACCGGTCGCGCACCTCCGTCCCCA
GTGTCTCTGCGATTGCGGCGACCTCCCGCCGGTAACGTTCCTCTCCACTGCGAGCCAGTT
CGTTCACGCTGAACGAGCCGCCGAAATTGATGATGTGCACCGGATTGTCCGGGGAGTGCA
CCTCCTCTCCGGGAAACAGCTTCAGGTCGGTCGGCAGTTCGCACCAGACCCGGATCGCCT
GCAGCGACGGCGCGTAACGGTGATGGTCGGTCACGGCGATAAAATCGAAGCCTTCCTCGC
GGTTGCGGGCGGCGACGTATTCCGGCGCCTCGCGTCCGTCCGAACACCAGCTGTGCATGT
GGAAATCCCCCTTGAACGGACGGCGCTCATAGAAATCGGCGCGGAGCGAATAGACGTTGA
AACGCAGCGTTTCACGCGCCCTGAGCGCCCACTCGTCCGCCTCGCGGTTGCCGGGTTCGG
TCAGTTCGAGCGTCAGGTTGTACTCCTGCTCCCCGGTGAAATTCGCCCGGATGCGCAGTG
CGCCGTCGGCATCCAGCTCCCAGCCGCGCAGCGGCTCCGGCCCGCCTTCGCGCACGCCGT
CGTCGAGCGGAATCACCCGGACTTTGATCCGGTCCGCCGGCGGGAATTTCGCGTGGGTGA
AGCGCGGCCGGATCGTGACCGTGCTCTCCCAGTCTGCCGGAACCATTCTCGGAGTCACAT
CGTAATAATTCCAGTATTCGTACATTTTCCCGTTCCCTTCGATATTGAAATTGCGCTTGC
GTATAGTATATTCCCGAAAGAAACGAAAACAACCGGAATAGAAAAAATAATCGATGTCGG
AAAGTTACGACATCGATTCAAAGCGTGATTTTATGGAACATTCAGCAATCAGCGACACCG
AGTGGCAGGCTCTGAAACTGCGGCTGGCCGAATCTTCGTTCCGCTCCCGCTTCAAACTGC
GCCGATCGGAGCTGAAGTATCTGGCCGAACGCGGCTTCGCGGTGGTCGAGGGCCAGTGCC
GCAACTTCATCCGCGATCGCCTCGCCCCGGCGCAGCCGTTCCGGGACGGCAACCAGACGC
CGATGCGCGGCCATCCCGGCTTCGTCGCCCAGCACGCCACCGGTTGCTGCTGCCGCGGCT
GTCTGGAAAAATGGCACGGCATCCCGCAGGGACGCCGGTTGTCGGAGGAGGAGATCAACC
GGATCGTGTCGATCCTGATGCGCTGGATCGCCGAACACTCCGCCGGAATGGATGAGTTTC
CGGTCACTCCCGATCTGTTCTGACCGGAACCCGGCGGAAATTCGCCGTCCCTTTTCCATT
CGTATTCCAGACGATCGTATCGACCGCCTCCGGCCATTTCACCGTGATCGTGACCCGTCC
GGCGACGGAACGGTCGAACTTCACCTCCGGTTCCTTCATCTCCGGCTTCAGCGGCGCCAG
CATCGCCGCGAACAGCGGATTGATCGCTTCCGCATCGCCGCGCAGCCGCAGGATCACCGC
CGGAGGACGGCTGTAATTGGCGGGAGTGAAGCTGTCCTGATACATCCGCACCGGCCTGGC
GGCATCCAGCCACACCGCGCATCGGTTGCCGGAAACCGCTTTCTCATGCGGCTTGAGGAC
CATGCCGCCGGAGACCTCCGCCGCCGCAACCGGCAGGAATCTGCCGTCTCCGGGAACCGC
CGGAGTCATATCCGGCGTCGTGCCGAGAAAGAGCGCCTGCACCTCCGCCTCCCGTTCACG
CGTGGAGAGCGTGATCGTATGCTCCCCGGCGGAGAAGTCGAACATCTTCGATCTGGGCGG
CGAGTTACGCAGATTCACCTGATCCGGGATGCGCCGCCAGTCGTATTCCGCTCCGGCGGC
GGTGTTCCACTGCATCGGCCGGCCGCCGTCGATGGAGAGATAGAAGGAGTCGCTGTCCAA
TACCGAAATCCCGCCGGCGCGGAACAACCCCCAGAAGGAGCAGCGGGTCGGCTTGTCGAA
CTTCACTTTCCAAGTCAGGGCGCCGTTCTTCGCCCGCGCCGGGGTGGTCGCATAACTCGC
GAAGGGCTTGCCGTTGCGGATCAGCGCTCCGTTCGGTCGAAGCTCCACTTGCTTATCCGC
CAGCAGCATCATCTGCCAGGTGCAGGTGTGCGTTTTGGAATCGCTGTTGATATTGTCCAG
CACTACCGCATACGCAGAAGCGCCGTGGCTCGGCCGCACGAAAAACACATCGCGGATCGC
CTGCTTCGCCCCGGCGGCCGGTTCCCCCCAGTTGTTGCCGTTGTAAGCGCTGGTGCAGTC
CACCTTCGCGTACCCGAACGTGCCGAAGTCGCGCGCCGCCAGCGTTTCGGCGGAGACGCC
CGGCCCGTTTCCGCTGCGCCCCTGCCCCTTGCCGTCGATCAGCACGCAGCTGTGGGCGAG
CGTGTTGCTGCGCGAAAAATTCGGGTTGCCGTTGGCATCGTTCGCATAACCGGTGTCCAC
GCCCCACAGATCGCCGTAGGCGTAAAGGTTGAAGTGTCCCCGGTCGGCCTGCGCGTGGAT
GGAGCGGTGGCGGGTCTTTGCGGTCAGGTAAGGGCCGGCCTCGATCGAAAACATCGCGTC
GTCCCTGCCCCAGCCGGTCCGCCAGATCGACAGACAGCGCTGCCTGAAAAATTCGCTCCG
GGGATACTTCGACAGCTCCAGCGCCGGTTCCGGCCGCCGCCGCGCCTCCAGAAGCAAATT
GAGCGGGAAATATTCGCGTCCCCGGTCCGACCAGTTCCGCCATATCCACTCCGCCACCGG
GTCCTGATTCGCCGCCGACACGAACAAACACTCCAGGCTCGGCGGCGCGTAGTACGCGTC
GTTGCGGGTTTCGACCAGGTTGGTTCCGGGGATCATCTTGACCGGATAGACGTGCGGCCA
CTTCTTCAGTTTGGTGGTCTTGAACAGATCCTCGCCGCCCTGATCACGCAACAGGGTCGC
AAAAAGCATCACCCGCAGCGCACTGTAACGGGCGTAAACCGAACCTTCGCACGGCAGCCC
CTTGTCGTCGAAGCCGGAGTTGATCCACCGCTTCAGAATCCGCACGCAGTCGGCCACCCG
TTTTTTGTAGCCGGGACGGTCCTGAAAAAAGAGGCTGATGATTCCGGCGGGGCCGAACAT
CACCCCGTTGTGGTTGTGGATGTCGTACCACCATGTCTCCGGTTTGTCCGCCTCCTTGAG
CGTCTCATCGATATAGCCGGCGGCGGTATCCGCAACCAATTGCTGCTCCTCCGGCGTGAG
CTTGTCGAAGAAGAAGAAACAGCCGACCGCCAGCCCGTACAGGAACTGGCCGCGTTCACA
GACCAGCCCGCTGGAGAGCTTTTCGTCGTTGACCGGAAAATCCCGGCAGGTGCTGACGAT
CAGCTCCACCGCCTTCTTCGCATATTTCCCGTCGCCGGTGACCATGTAGCTGTAACCAAG
CCCCTCCATCCAGTAGGTGAAGGTGGTCCCGAAATACCAGAGCGTGTACTTATTTCCCCG
GTCGGGCCGCACCTTGGCCATCACCGGCGAAAGCATCGTCCGGTGCGCCTGATACAGGAT
GCGTTTCATCTCCGGGTCCGCCGCGATCTTCTTTTTCAGCGCCTCGTCCGGCCGGAACAG
TTCCGGCGCCGCCGCCCCGGCGGAACCGCAGAACAGCGCCGCCGCCAACATCAGCCATAC
TTTTTTCATCGGATCATTCCCACTCAAAATTTAAACAGATTGCCCTGTGCGTCGCACATG
CCGTCGAACTTCATCAGCGTCATCTCGCCGGTCAGCGAATCCACCCACATGAACCGCTTG
CGGTTCCGCACGTCGTTCGGACGTTTGCTGACCACATTGAGCGCCAGCGTCAGCGTATTG
AAGTTGCCGCCGTGCCGGGGGGTCAGCGCCGCGTAATTCGGATTCGCGACCGGGTCCCAC
ACCAGCAGGGTCGTCGCCCAGTCCTTCGCGCCGTTGGTCGCTTCAAAAGCCGGGCAACTG
GTGTCGGCGGCCAGGAAAATCTCGCTCGGCGTTTCCTCCGGCAAATTTTTCCGCTTGAAC
AGCGGATAGGAGTGGCCGGTGGTTCTCTTGTTGTTTTTGCCGCTCATCGCATAAACGTAA
CAATTCTTTTTCGACGGAATCCGCATTTCGATCGCCGGGCAGATGAAACTTTTCGGAGTT
GCCTCACTCAAATCGGCCTCCGTCCCGGCCAACAGCTCGCCGACGCCCTTCCCGCCGATG
TATTGCGACAGAAACGTGATGTACGAACCGTCGTGATAATTGCCGCCGTGAGTCATCCAT
CCCGCGTAATCGTTGCTGTAAAAGGAGATCGCCGTCCCCAGCGTTTTCAGGTTGTTCGTA
CAGGAGATCGCCCTCGCCCGCTCCCGCGCCTTGTTCAGCGCCGGCAGCAGCATCGCCGCC
AGAATCGCGATAATGGCTATCACCACGAGCAGCTCGATAAGCGTGAATGAGCGATACCGG
CAGGTGCGGAAAAAGGAAAGTCCACCGAGCTGTCCGATCCGGGAGAATGACTGTTTCATC
TTCTTTATTTACCTTTCCATGAATAGTGGTTCCAAGGTTGCATCATTTTAAATTCTGTAT
ATATTATAGGGTAGAAACCTCTGTTTTCCAATACCGATTATTGACAAAAAGATAAGGTTT
ATGATCATGCAGGAGGATTTTATCTTTCCGCCGCCGCCCGATCCGCGCTCCCCGTTCCGG
CTGCATCTGGCCGGAACCAGCTACTGCGACGGCAATTACCGGATCGAACTGCGGGAACGC
GACCTTTACTTTGTATTCGAGTATGTGGAATCCGGCCGGGGACAGCTGCAGATCGACGGC
GTCGAATATTTTCCGAAAGCGGGCGATCTTTACTGGATTCCCGACAGCGGGCGGCGTTCG
TACTGGTCCAGCAGCGAGGAGCCGTGGATCAAACACTGGTTCAACGTCAGCGGTCCGCTG
GTACCGGAACTGCTGAAACTCTATTCTCTGGAAAATGTCCGGCTGATCCATAACTTCTCC
CGTCCGGAACTTTTCACCGACGGGCTGGCGCGCCTCCAGAAAGACCCGCAGCGGGCGCAC
CTGCCGCTGGGACCGGACATCCTGCATGCGATCCTGGCGCAGGCCGCGGCCGACCTTCTG
ACCGGCAAGGATAAGCAGCACTCGTTCAGCGAGGAGGGAGTGCTGCTGCGCGACTACCTC
GACCGGCAGATTTTCCGGCCGATGCCGGATCTCGAAACCATGAGCAGGGTCCTGCGGCGT
TCCCCGGTCCAGACCATCCGCATCTTCCGGCGCGATTTCGGGGAAACGCCCTATCAGTAT
CTGCTCAAACGCAAACTGGCCGCCGCTCAGGAGCTGCTGCTCTGCACCCGCCAGAGCGTA
AAACAGATCTCCGCCGGGCTGTACTTTTCCAACGAATATTACTTTGCCGGGCTTTTCAAG
AAAAAAACCGGCCTTTCCCCCGGACGCTACCGCCGCAAAACCGAAGAAGGGACACTGACG
GATTTCAATATCATCGAAAGCGAGCCCGGCCATTACGTGAACCGCGCCCTCCTTGCCTCC
GAATCAGACTGAAGCGTTGCTCCGCAAGCTGCAAAAAACGGACGAAATGCCCGGTTCTGC
GGATTTTCCGCCATTTTTTTTCCCCGGAAACGGCGTTATATTCCTTTCAGAATATCTTGA
ATGCAATGAATGGAAAGCAGGAACATGGATCGGAAAATCGACATCGGCGAACTACCACCC
CAACGACGCCCGCAACGCGGCCGTCCACGGCCCCGGCCCGGCGATCTCGTGGAGCTTACC
AAGGCGGCTTCGATTCCTTGAGCGGCTTCTTCCCGGCATTCCACCGTGCACGTACCGGGT
GTCTGCCCACATCTGTTTCCCGCATTCCTCAAGTCAGTAATCAGTGAAAAATCACCACGG
GATATTCATCCGGCGTCTTGCTTTCCCCGATTCCGGGGGCGATGGCAATATAACTTTCCC
GCCCTTCCCCGTCATTGTCGTTGACCAGAAGATTGAAACGAAAGGCACCTCCCCCGACGT
TACGGTTCAACCCGATCGTCATAAACGGAATCCGCACCGTATACCCGGTTACCTTCTTCG
CTTCATCACGCAGGGTCTCCAGTTGAATCTCCGCCGCCGTCTTTGAAGGATCGAACCCTT
CGGGAGCGTGCCAGAGATGTACGTCGTTTTCGCCATCGTCACGGCGGGAAAGCCCGATTT
CCCAAAGCCCTTTTTGATCAGGAAGTTGCAGTGCGAATTGGATACCGTCTCCCTGATACA
TCCGTCCGCCCCGGTACGGCTGGCAATGAATGTCGTCGCGGACATCCACCTTGAGCAGGA
GAGCCGTGCCGTCATGTCCGAGCCGGACTTCCGCGCTCAGATCCTCGCCCCCTTTCCAGA
AAAGATGTGCGCTGTCCGGATGGTTCGCAACGAGAGTTACTATTTGGTCAGCACTCTCAA
GTACAAAATCGGGCCGTCCGGACAATCCCCGGTTCAACGGGGTGGCGCAGCGAGCCTTGA
AATGGAGCACTCCTTCCCAGAGGTCATCGACCGCCAACGCGATCCCGATCATCTCCTGCC
GGTTATGTAAGTAGCGAAAGTTCTTGTCGGCGGCAATTCGCAACGTCACTGTCTTCTTCT
GCCCCGGAGCGATGCGGAGCGGGAGAATCTTCTCTTTGAGCGTCAGCCCTTCAGGCAACT
CCGGTTCGATTCGGAAAGTAAGCGATGTACCGGTCGGATTCATCAACTCAAACCGGTATT
TCCCGGTACCGCCGGGACGGCAGATAAAATCATCGGCCAGCTGAAAAAATTCCCCGCAAA
TCCGTGGCGTTTCCCGCTGCGCGAAACGCAGCGTTGCGGGAATCTCCCCGACCTCGACAA
CCAATGCGTCGTTACAGACCGGAAGCACCTCTTCATTGCCGAAAAGGTCGATGCGCGTAA
CCGGCCCGGAGATTCCGGACAACAGCAGTACCCGACCGCTCCCGCTGGAGGCGCCGCTCC
AGTGCGGCAGCAGAAGCTCACCCCGGGCATCCCGAAAAAAGAACGCATCAATCCCCTCCC
CGGCATCCGCATCCCCAAGATACTCCGCCTCCCGGAAGAGGCGGGCCAGCGTATTGTAGA
CGCCATAAGCCGCCTTGGGGTAAAAATCCCTGGTCAGCAAGCCGAAATTGTGCTCATTCT
CCCTGGGGTCGAAACCGTTGTTCCTCAGGTTGAACCAGCTGTAACCCATTGCGCCGCGCG
CCCAGCTGTAGATAAGTTTGCGGTAAAGCGTGATTCCCTGCCCGAGTTCTCCGACATGGA
TCGAGGAGATCGCCGTTTCATTGGCCCACCAGGGAGCTTCCACCTTCAACTCCTTCTTCA
TCTTCACCAGCCGGTCGATCTGGTTGCGGTAGTCGTGGAACGGACCGTGGCCATGAAACG
CGAAGATATCGTAAGCTCCCCTGCCCTCGACCAGAGTTCTTTGCATATGGTCTTTTTCGA
CCAGTTTTACGAATCCATTCGGCATGCAGGTGTACCCGCCGGTAAGTACCTGCATATTCG
GATCGGCCCGTTTGGTTTCGGCGTAGGCGATCTTCATCAGTTCAATATACTCCAATGCTG
AAAAATTGGCAAAGCCGACATGATCCGGTTCATTCCAGACTTCGACATAACGGAGTTTTC
CGCGGTAGTGCCCGGCGGCAGAGCGGATAAATCGGCGCCACAGTCCATAATCGGGACGCG
GTTTTCCGGTAAATTTCATAGAAAGCGGCTTCCAGTCTTTTGCCGCCGCCCATTTCGGCA
AATAGCAATAGATCGCCTGAAATTCAATACCCTGTTCTTCAAAAACCCGTAGTGCGTCAT
CGAATCTTTTAAAATTCAGTTCCGATTGTGCGGTCGGCTGCATGCTTTCCCAGTAGAAAT
CCACACGCATCACCTTGATGCCGCACAGCGCCGCCGCCAGCGCCTCGCGCTTCTGGTCCT
CGACGGGTTTTCCGAGCGGATGCGTACACCCACCGAAAAGGAATCCTTTTGCCGGGCCGG
GAACGGGTCCGGCGGGCTTCATATAACAGAACCGGAAGGTTTTCTCAAACGGCTTCTTGT
GTTCTTCGAATTCGCTGTATTTCACGTCGACGTAATAAACACCGAATTTCTCCGGTTTTA
CGATCGGAAAGCGCCTGCTTTCGCCGGGAGCGAGGAAGACTTCGCTCTCCTCTCCGCAAA
CCGGATTGCCATTGACGTCGGCGACCCGGAACTCCAGTTTGCCGGAAACATCGACGGCGC
GGTCGTTCGCCAGCAGGATTCCTGCCTCATTTTCCGGAGTCAGCACATGGACAGCAGTTC
CGGTTTCAAGCACCGGCCGCAGAGGCAGGCGGGTACTGACGATTTCGATTTCCACCGTTC
CGATCGCCAGGAAGCCTTCCCCGTCTTTGGAGTTGAAGTCCGCAGCGAACCCACCGAGCC
TCGCCGGAAAATCGATTTTCCTGTTCGCTTTCTTTCCCGCCCCGAAACTCCCTGCTCCGG
GAGTTTCGGAGTCAAGCTCATAGATGATCTCATTCCAACCGGGCTTGAGCCCGGCAAGCG
GCCGGTAAACCTGAAAGGTTTCACCGTCTCTGTCCACGATGCGGAGATTGAGGCTCCGCG
CCTTGCAATGTTCCGGCAGGTACGCCTGAACCCGAATCTTCACTTTCAGGAATTCCGGAA
GGATCAGCTTGTCCGTGGTATGAAATTCGAAATGACCGGCACGGGCATTGTTCCAATCGA
TTCTGAGCGCCTTACGCCGATCGAAGGTATCGATTCCAGCTGCCTGCTCCCGTTTGCCGG
GAGTATGCAACCGGATGCTTTCAGGAGCAACAGCACCGAAATCGACCAGCGGAGCGGCAT
TCAGAATGCCGATGGAGAAAAACAGGACGACAGAATATCGCATTCCCGGAAACCTCATAA
TTTAAGTTTATTCGGCCTCGTCCAACAAGGTCAGGCGCTTCAGGTAAGTCGTTCCCGGAC
GGTAAGTGCTGAGAGCCGCCCAGGAAGCGGAGCCATTCGCACGCGATATGGTAATTCCAT
TGCCGTGCAACGGCGCCGCAAATCCCACCGTCACACCGTTGCGGAGCAACCGGTCTCCGG
AAATACAGAAAACAAGAACCTCGCTTTTAAGGCGGCTGTATTTTTTATTGAAATGCGGAA
TACTTGCTTCACTGGTGAAGTTGGCGGAATCACGGTGATAAATATAATCGGTAAAATTCA
TGGCATTGCTGGCCCAGCCATCCGCCGGTTTGCTGCCGCACTTCAGGACTTTCGGCCGAT
TCCTGCCGTAAACCCGTACTCCATACGAAAGCGGAGTCCCCAGATATCCTCCGGCGGCGA
CCAGCCCCAATCCGCCGTTTGTAATGACACCCCCCAGCGCTTCGGAAATGGAGCGGTTGT
CGATGGCGGAGTTGCGGATAGTGGAACAAGTAGCCGGGAGCACGTCATCGAAATCGTTGA
CATACAGGGCGATTCCCGTATTGATCTGCCGCTGATTGCTGATGCAGCCGGAGGTATATG
CCTTCTCCCGCGCCTTATTGAGCGCGGGCAACAGCATCGCCGCCAATATCGCGATGATCG
CAATCACCACGAGCAGCTCAATAAGGGTAAACGGCCTTACATGGCGGAATGCGGGGGGCG
TGTCCGCCGCCCCCCGCGCCCCCTGCGTCCGGCAAGGTGCCGGTGCCGGGTACGGGGCGG
TGCAGTGCGGGAGGACGGTCGGTCGGCGGTGGGAAGAAGATCCGCAATAACGTGAAGTTG
TCTTCCCGCTTTTTTGCGGAAAGGCAACTTCACGTTTTTGCTCCGACTTGCCGCTTGCAG
AGCATTGGCAAAGGCGTGAGAGCTTGCGGGAAATGAGAGAGATGTGTGGATCAGCTGGTA
CGGGGAGAGACGCGACGCTGGTCGCCGCTTTCTCTCCCCCGAACCCCTCTCTTTCACGCA
GAGCGGGAGCGGAAGAGAGAACGTGGGGCCGGGGGAGCAGAGCTCCCCAGCGGGATAAGT
AGGAGGAACGCAGTGACGACGCACATCCCGTTACCCGGCAGCGGCACCTTGCCGCCTCTC
TTTCACGCAGAGCGGGAGCAGAAGAGAGAACGAGAGGCCGGGGGAGCAGAGCTCTCCAGC
GGGATAAGTAGGAGGAACGCAGTGACGACGCACATCCCGTTACCCGGCAGCGGCACCTTG
CCGCCTCTCTTTTACGCAGAGCGGTATATGAAAGAAAATTGTATATTTGACAAGTTTCAA
TAACGAGAAATTCGATCATGGTAAATAATTGCGGTTTCATTGCCGGCACCTCCTTATTGT
ATTTTGGCCGCTTCTGATGAAGTACTTTTTCGTATGACCAGTTCGGGAACTATTTTCAAT
GATGACGGCATCGGATTTTCCGGATTAAGTTCATGCATCAGAACCTGTACCGTATGAGCA
GCCAGCAGAGAAATGGGCAGATGCAGTGTCGTCAGCTGCGGGGAAATCATCGTCGCCACC
GACGAGTCGTCGTGTCCGATGATCGAGAGTTTTCCGGGCACATGAATTCCATGATCGTTC
GCCCACTGAATCAATCCGGCGGCAATAGAGTCATTCCCGGCCAGAACGGCGGTTGCATCG
GATGCGAACACCTCTTCGGCCAAACGGACGCCCGACTCAATCGTATTGCCCTCCTGATGG
AAAATGCGAAGCTGCTGCCCCAGTTTTTCCATTTCCATGCAATATGCCGCAAGGCAGGGA
TTGGTTGCTCCAAGGTCATAGCTGTGGTCCGGAATTGAGATGATTGCAATCCGACGATGT
CCCAATTCCGCAAGATGGGCAATGGCGGAACGAATTCCGGCGGCGAGATCAATCTCCAAT
GGCGCTTCCCGGTGCCTCAGGTAAGTCACCAGCGGGATGCCGCCTGCGAGCTCCTGTGCT
TCCCTCTCCTCCAGAACAGGAAGCGTATTCAGAATGCCGTCCACCATGCCGTTGGAGAAT
TCCATCAGCAGGGCGCGTCCGTCGTCGAGCCGATCGGAACTTGCCAATACCATCCGGAGC
GAATGGCGCGACAGCTCCCGCCTGAATGCCTCGAGCAATGCCATGGTATGAAGATTGTTC
AGGTTGTCCACCAGGATTCCCACCAGACCGGAACTGCGGGTATTCATCATCCGCGCCGCA
AAATTCGGCCGATATCCGAGAACTTCGACCGCCGACTCCACTTTACTGCGAAGTTCGGCA
CTGACCTGACGCTTCCCGCTCAAAGCATGAGAAACTGTCGTTTTGGAAATTCCCAGATAG
TTCGCCACATCCGCTATGGTTACATGACCGCTCATATGATTTCTTTCATCCTTAATTCGC
AAACCGGTTTGCGGTGTTTGTTCATATATTATACCAAACCGGTTTGCAAAAGTCAATAGC
CCAAGACGGAAAATCGCAAAAAAAAATTTCAATGGACCGACGGCGTCGAATATTTTCCGA
AAGCGGGCGAGCTTTACCGGATTCCCGACAGCGGGCGACAGGCGTACTGGTCCGGCAGCG
AGGAACCGTGGATCAAACACTGTTTCAACGTCAACGGTCCGCTGGTGCCGGAACTGCTGA
AACTCTATTCGCTGGAAAATGTCCGGCTGATCCACAATTCTCCCGTCCGGAACGTTTCGC
CGACGGACTGCCCGCGCCGCCGCAAAATTGGACGAAATGCCCGGTTCTGCGGATTTTCCG
CCATTTCTTTCCCCGGAAACGGCGTTATATTCCCTTCAGAATATCTTGAATGCAATGAAT
GGAAAGCAGGAACATGGATCGGAAAATCGACGTCGGCTGTTATTATTTCCCGAATTACCA
CCCCAACGACGCCCGCAACGCGGCCGTCCACGGCTCCGGCTGGAGCGAATGGGAACTGGT
CAAGGCCGCCCGGCCCCGGTTTCCCGGCCACCGCCAGCCTCTCAAGCCGCTCTGGGGGTA
TACCGACGAATCCCGCCCGGAGGTGATGGCCCGGAAGATCGATGCGGCCTGGTCGCACGG
CATCGACTATTTCATCTTCGATTATTACCACTACAATGACGGCACTTTCCTGTCCGGCTG
TCTGGACAGGGGGTTCCTGCCCGCCGCCGCGGAGTCGCCGCTGAAATTCGCCTTGATGTG
GGCCAACCACGACTGGCTCGACATCCACCCCTGCGGACGGGTCAGCCGTCCGCTGCTCTA
TCCGGGCAAGGTGGATCAGGACGGCTTCCGGCGGATGTGCCGCCACGTGACCGAACACTA
TTTCAGGCACCCCAGCTATTACACGATCAACGGAATGCCATACTTCTCCATCTATCATCT
GGAACTCCTGATCGAAAGCTGCGGCGGCTTTGCCGGAACGCGTGAAGCCCTGCAATGGTT
CCGGGAAGAGGCGCGCCGGGCCGGCCTGCCGGGAGTCCACCTGAACGCGGTGATCTGGGG
CAGCCCCGTGCTGCCCGGCGAAACCGAGTTGACCGAACAGGAAAAGGTGGTGCAGCAACT
GGGATTCGACTCCGCCGCCAGTTACGTATGGATTCACCACATCGACCTGCCGAAAGCGGC
GCAATATCCGTATCTGGAGGCGTTTCAGGCCTATTGGCGAAAGTGGGATGAAATCGAACG
CCAATACCGCATCCCCTATTTTCCAAATGTCACCGCAGGCTGGGACCCCTCCCCGCGCAC
GCTGATGACCGACCGCTGGGAACCGGTCGGCTATCCCTACACCTGCACGTTGTCGGAAAA
CACGCCGGAAAACTTCCGCCGCGCCCTCGCGGCCACCCGCGACCGGCTGCTGAAATCGGA
AATCCGCACCTTCAGCATCAACTGCTGGAACGAGTGGACCGAAGGCAGCATGCTCGAACC
CGAAGCCCGATACGGTTACGGTTATCTCGACGCGCTGAAAGCCGTCTTTCCACGCACCTG
AATCCGCCTTTGCCGCCGAACGGAACAAAAATCATGATTTTTTCGTATTTTCCTCTTGAC
AAAACGCCGGGAATCGTTCATAATATATTCAGTTAATCAATTAATCTTCCATTTCCGGTT
TCTGCGGTTATCAGGGAAATTAGATTGGTTTCTCCTTGGATTAATCAATTAACCAAAAAA
TTTGGGAATTATGAACGACAGGCGGAAAAATCTGAGTCTGGCTGAAATCGGCCGCCGTTT
TCACGTCAGCGCGGCAACGGTCAGCAACATCCTCAACAACAAGGGCAAATTCTCGCCGGA
ACTCGCCGGAAAGATTCTCGCCTTCGTCGACGAGGTCGAATACCGTCCCAACCTGCTGGC
GCAATCATTGAAAGGCAACAGCAAGATCGTCGGCTTCTGCCTGCGCGGCAACCTCGAAGA
CCCGTGGTATATCCGGGTGATGGCCGAAGTCCAGAACGGACTGCGCCGCCACGGCTTCTA
CGTCGGCACCGTGCTCGGCGAACAGGACCTGCTCCAGGTGCGGCAGACGCTCGACCTCTT
CATCCAGCTGCGGGCGGCTGCCGTGGTGCTCGGCCCGCTCGGCTACACCGCCGAATACGA
GGAGCTCCGGCCCGTGCTCGATAAGCTCAACTTCGTAACCGCGTTCGATACGCTCGAACC
GATGCCGCTGCCCAGCGTCCGGGTGAACGTCTATCGGGCGGCCTGCGGCGGCGTCCGCCA
TCTTTACGACTGCGGCCACCGCCGGATCGGTTACATCGGCCCGAAAACCCCGGCGCTCGC
CGACCGCTACAGCGGCTATCACCATACCGTACACGAACTGGCGCTGCCGTTCAACGACGG
CTGGCTCGTCCCGGAAACCGATTCGCTCGGGGAGCTGGAAAGCGGCCTGCGCCGTGTCTG
CGCCCGGCCGGACCGTCCCACCGCCTTCTTCTGCCAGAGCGACCTGATCGCGATGCGGGC
GATGAAGGCGCTTTACCGGCTCGGTTTCCGGGTGCCGGAGGATTTTTCACTGCTCGGCGT
GAACAACACACGGGAATCCGAACTGAGCATCCCCGGCCTGAGCACAATGGGCTTCGACAG
CACCGCTTACGCCGATGCGATCGTCGCAACGGTCCTCGATGGACTCGACGGGAAAATCCA
CCCGGAAAACGCCTCGCGCACCGTGAATCCCGTACTGGTCAAACGCGAGAGCGTCAAAAT
GATTCCAGCAGAAAACTCCAACCTGAATCAATAGGAGCCGCCATGAACATCCAGCCTGCC
ACGTCAATTGAACCATCAGCAACTCAAAATCCAAGAGACCATGAACAATTGTTATCGCTC
CGGTTCTCCATCCCCGCTTCCGCTCCGCGCGAAAGAGAGGGGTTCGGGGGAGAGAAAGCG
GCGGCTTGCGCCGCGTCTCTCCCCGTACCAAATCTCCTCAACCTCTCCCTTACTTTCAGC
AAGCTCTCACGTCTTCGCCAATGCTCTGCAAGCGGCAAGTCGGAGCAAAAACGTGAAGTT
GTTTTTCCGCAGAAAAGCAGGAAGACAACTTCACGTTATTGCGAATCTTCTTCCTCCGCC
GAACGACCGCTGCTCCGCCAGTCGACCGTCCCGTACCCGGCCCCGGCACCTTGCCGGACG
CAGGGGGTGCGGGGTGCGGCGGATACGCCCCCCGCATACCGCCGTTTAAGGCCGATCATC
GCAAAATTTACGCTGATTGAGCTGCTCGTGGTGATTGCGATCATCGCGATACTGGCGGCG
ATGCTGCTACCGGCGCTGAACAAGGCGCGGGAACGGGGGCGCAACGCCACCTGCCAGGGC
AACCTGAGATCACTCGGCCAGGCTGTCGTGCTCTATGCCGGTGACTATCAGGACTACATC
CCGTGGGGGCCGGAAAACAAAACCGACCTGCGCGAAGTCGGCTGGGGGCGGGAATGCAAC
CACGGCCTGCTGAATAAATACGGCTATGTGCCGAACACCCAAACTTTCATGTGCCCCTCC
GATCCGGCGGTCCTGAAGAACCTCGGCGCCAACGGCTGGATCAGTTCCCACCTGAGCAGT
TACCTCTACGTGCCGTCGGCGACCAATTACAATTTCAGCTACAAGATCACCGCGCGGCCG
CCCAAGGGAGGAACCTATCTGCTGTTCACCGGCTCCGACGTCTGGTACGCCCGGGACGGC
AAACCGGGCAACCACGGCACTTCGGTAAACCTCTGCTACATGGATGGGGCGATCCGGTCT
GTCCCGTTCGGCTACCTGAGGCCCCACAGCAAATACGACTGGCCCTGCCTCCACACCCGC
AACTGGTAAAGAACAAGGAAAAATGCCAATGAAATACCGCAACATCTGCACCTCGGCGAT
GCTGTTCGCCGCCGGAACCCTCTGCGCCGCAGTCCAGTTCGGCGTCGTCAGGGGCGAGAA
CAAATGGGGATACGCGGGCAGCCACAACACCCTGCTCCGCCCCGTACCCGCCGCCGGAAA
ACTGGAACTGGCGGTCGAATTTGAAGCCGCCGCCGGAAAGGAGACGCCCATTCCGCGCGA
AAGCTGGTTCGGCATCTATCTGGAGGACACCCGGCAGCGTACCCGTTACATCTGGAGTTT
GTTCAATCCCGGCTGGGATTCCGCGCCGCAGAACCTGACCCCGACACTGATCTCCTACGA
GAAAAACGGCAATATGCAGCGCCGGGCCGCCGCCGATCCGGTTCCGGCGAATGGTCGCCG
CCGCCTGGCCCTGACGCTTGAAAACGGCAAACTTTCGCTCGATTGCGCCGTCCCCGGCGA
ACCTTCCCGCACCATTCTGGAAACCGCAGTACCGACGGGTTTCGCGCCGGACCGGGCCGG
AATCACAGTGGACAGCTACCACGCCAGGCCCGTCGCCCCGGTCCGGTTCGACTCCTTCAC
CCTGACCGCCGACGGCAGGAGCGAACGGGACGACTTCACCGATGCGGGGAATTGGGAAAC
AGGCTCCGGCCGCGGCCTCGCCGCCTGGCCCGGCGCGTCGGCCCCGGCCGCCGCCGACGA
TTCCCTGCAGAAACGGCTCGATGCGGGCGAACGGTCGCTCCGGCTCCCTGCCGCGACCTA
TTTTGTGGAGACGCTGAAGGTTCCCGGCGGGACTTCGCTTCATTTCGCGCCCGGCTCGCG
GCTGCGGATTCTCGGCTCGATTGAGCTGGCCGGAGACGACATCACGATCGACGGCGCCCG
TTTTGAATACGACCGCAGGAAAAGCGGCGCGCTCGTCACCGCCGAAGGCCGCTCCGGGCT
GCGCTTCCTGAACTGTTCCACCGCGACCTGGCGGGGAACCGGACAGGATGCCGTGCCGCA
TGAGAAAGGCGCTCCGATCCTGTTCGCGCTCACCGGCTGCCGCGATATCCTCGTGGCCGA
CGGCCGTTTCGCCGATCTCTCCCACGTACTGCTCGCCCGGCACTGTTCCCGGATCACGGT
GCGCGGCAACCGGGCGGAACGGTGCCGGACGCTGACCAACATCGCCGACGGCAGCGAGTT
CCTGAACCACACCGGCAACTGGAGCCGCAACGTGGTCTACCAGTGCATGTGGTGGGGCGG
CGACAGCAACGACACCAAACAAGGCATCGCTCCCGGCTCCGCCCGCACCGTGAAACGCAC
CGCTCCCGGCACGCCGGGCTTCCACCGCGACACCGCCGGAACCTACGACATCAGCGTACA
GAACAATTTCGCCGAACACGGCACCACGCTGGCCTGGGGGTCCAAGGGACGCAATATCCT
GATCAGCGGCAACATCGCCCGCTATATGGATGATCTCGCCTACGATACCGAAGGCGGCGA
AAACGTGGTGATTTCCAATAATATTTCGGTCAACTCCGCCTGCGCCGGAATCGGCTGCTA
TTTCTACGGGGAACGGGTATTGATCGCCAACAATCAGGTGCTGGTCTTTGAAGAGGGCGC
CGAAAAGCAGCGCGGCAATTTCATCCGCCTCCACAGCGCGGGCAAACCCGACCACTTCGG
CAACGGCCAGATACTGGTCACCGGCAACCAGTTCATCGCCGAAACCGCCGCGCCCCGCGC
CGTCAGCATCGAAACCGCGCGGGAAATCTTCCTCAAGGGCAACACCTTCCGCAACGGTCG
GATCGCCGCCGTCAACGGCCATGCCGAGCGCATCGTGATCGCGGAAAACGACTTTGAAAC
AACGGCGGCGCAACCGAAAGCCGCGATCGAACTTGCGGGCGGCATCGAACACGCGATCCG
GGGCAACCGCTTCCGGCTGCGCTCCGGCGGCGGCACGGCGCTGAAGCTCGGTGGAAACGA
TGTGCGCATCTTTCTCGACGGCAACCTGTTCCTCGGATACCGGACCATATTTGAGCTTTC
CGAAAAATCAGCGGGCACACTGTTTTTCACCGGCAATCAATACGACGGCCTCCCCGGCTC
CAAAGCGGACTGGCGCCTGGTCGAACAGAACAACCTCTATTACGGAACGGAGGCCAGATG
AACCGCCTGATCCATCTCCTTTTTCCCGTTGCGCTCGGACTCGCTTCCGGAGCCGCCGCC
GATCTGGTCGCCAGCCTCGACGCCGGCGGCAACAAATGGGGATATGCCGCCCCCCATGCC
GCCACGGTCCAGCCGTGGGACGGCTCCCCCTTCACACTCGAAGCCGAGCTGCTCCGCCCC
GCCCCCGGCCCCTCCGGACTTCTGCCGCGCGAATCGTGGTTCGGGCTTTTCATCGAGGAC
GGCCCAAACGGTTCCCGCTTCAGCTTCGGCCCTTTCAATCCGGAGCGGGACGCCAATCCG
GCGCGGGTTCCGCTCGCCGCCGTCTGCTATGAAAAACGGGGGCACTTTCAGGTGAAACGC
TCCAGTGAGCAGTGGGACGCCGCTGCCGAACGCCTCTTCCTGAAGGCCGAATACGACGGA
GAGACGCTCCGGTTCTCCGCTTCCACCGACGGCCAGGCCTGCCGGGAAGCGCTGCGCATC
GTTCCCGCCAAGCCCTTTATGCCGAACCGGATCGGGCTCACGCTGGACGGTTTCCACGAC
CGGAGCGCAATCCGGGAGCTGCGGGTGAAGGAGTTCCGCGTATCGGGAAGCGGCCCCGCC
CGTTCCGACCGCTTCGACGGCAGCCGGCAGGCCGGCTGGAACAGCACGGAACCGAAGCGC
GCCCGTTTCCTGCACCCGGTCGAACTGGAGCTGGAATGGCGCAACCCGCCTTCGGGCAAC
AACGTATTCGACCGCGGCCGGGAAGCCGCTTTCGCCCTCGAATTGCGCACCACGCAGCGT
ATCGGGGAGACGGTCGGCCTCCGGTTCCGCTGCTTCGACCGCGACGGCCGCGAACTCTGG
AATAGCTCCGAAAGGCGCACGCTCACCGCCGAACCGCTCCGCCTCTCCGGTTCCGTCCCG
GCGGAACGGCTGGCCCGCAACGGCGTCTACCGCCTGCGCGCCGAAGCCGCGCTGCCGGGG
AAACCGGCGCAAATCCGCGAACAGCAGTTCGCCGTGATCCCGGTCATCCCGGTCACGCCG
GACCGGTACGACCGGCGCTCCCCGTACAGCGGCAACTATTTCGCCGACTGGAACCTCGCG
GCCCGGCTCGGCATCCGGCAGATCCGCCAGACCTGGCGGCAGCCCGGAGAGTTTGAAACC
AGGCAATACGCCGAACGCGCCCGGGCCAACGGCCTGCTGGTCAACGGTCCCTGCCTTGAT
GCGGCGTTCCGGCCGCAGACGCCGCAGACGCTCGCGGCGAAGGCGGACCGTATCGCCGCC
GCTTTCCTCAAGCTGGAGAAAAAGTACCCCGACTTCATCTACTGTCAGGAAATCTACAAC
GAACCGGAGAACTGGCCGCCGACCGCCGTGGAAACCGATCTCGTCCCTTTCGCCGCGCTG
GTCGCCCGGGTCCGGCAGAACCTGCGCGCGGCGGGATCGAAGCTCCGGCTGATGTCGCCC
GGCACCACCCATGTGAACCTCTCGTTCCTGAAAACGCTGGCGCTCGTCGGCGGCCGCGAC
GTCGTGGACATCGTCGCGGTCCACGGCTACCGCAGCCCGAACCGCCCCGAATTCGGCCAC
GAGGAGGATATCGCGGCGATCCGCGACCTCTTCGGAGACAAACCGGTTTATGTGAATGAG
GACGCCTATTTTGCATTGACCGCCGAAAAGCCGGAGGGGCCGACCTCGATTACCCAGCCC
TTCCACACCATGATCGAACTGGACGAATTGACCCATGCGATCTACCTGCAGCGCAAGTAT
CTGTGTCAATTCATGGCGGGTTACGCGCTGGTCAATCAGTTCGATTCGATCCGGAATCAT
TCGCTCTCCGAACATGAGTTCCACCGCCGTCCCGGCCTGGTGACGCTGGCCGCGCTCGCC
GCGACGCTGCCCCATCCCGAATTCGTGCGGCGGCGCACCGCCTCCACCGACCATCTCTGG
ATACTCGACTGGACCACCGACGGCAGGCCGGTCACCACGCTCTGGAGCCTCAACGACTTC
CATGAGGTCACCCTGACCGCGCCGGAACCGCTCCGGGTGCTCGACGCCTTCGGCAACGAA
ACCGCCAACGGGCGGAAAGTCGCGCTGACCGTCGGCGGTGCGCCGCTCTTCGTGCTGGGC
GGACCGGTCGCGGTGGAAAAACGCGCCGTCACCGCCCGGCATCCGGCGATCGTGCTGCCC
GAGGAAGAGCCGCTGGGGGAAAAGCCGTTCGCGATGGAGGTGTTCGGCCGCGCCGAAAGT
CTGACGAAATCGGTGATTTCGGTCACGCTGCGCAACAACTCCGGCGCGCCCTTCGCGGGA
ACGGCAACGCCCCACTTCATGAACGACGCGCCCGCCTCCTGGCGCTTCACCCCGGCTTCA
CAGCCGGTCAAGCTGGCGCCCGGCGAAACCGTCACGCTGGAATTCACGCCCGGCAGCGGC
GACCCGGCGGAGCCTTTCGATCCCTACCGCCCGGTCGCGGGCAAGGGATACAACGCGCTG
TGGTGGACCGAGGGCTACCGCATCGCGGTCGAACTCTCCGCCCCGGCCGGAAACGCCGCG
CTGCTCCACTCCCGGCGGCCGCTCTGCCTGCGCGGCATTCCCTTCGACGACCGGATTTCG
ATCGACGGCGACCTCGCAGACTGGAACGACATTCCGGAGTTCCCGCAGGTCGGCGGCGCC
CGCAAGCGCAACACCGCCCTCGCCCGTTTCTGGACCGGTGCGGCGGATTACCGGCCGACC
TTCAAATTCGCGTGGAACCGCGAAGGGCTGCTGTTCGCCGCCGAAGTCCTCGACGACAAG
CATGACGCCGACTGCAAAGGACTTGACGCCTGGCGGACCGACAGCATCCAGCTCGGGCTC
AACGCCGACCACGAACGCCCGGACTTCACCGGCTATCCGGTGCTGACCCTCGCGGACGGC
AGCCCGGCGATCCTGCAGCGGGCCACGAAAGAACGCCCCGCGGGACCGCTGCCGGAAGTG
CCGCTCAAGGTGATCCGCCATCAAGGGGGTTACGACAGGCCGGGACGCACCGTGTACGAA
TGCCTGATTCCGTGGCGGCTGTTGAAGTTCGACCCGGAGTCGGGGAAACCCTTCGGCTTC
TGCGTGCAGTTCAACGAATCCGACGGCTGGTGGCGCAAGGGATGGGAGGGATATTTCCTG
CAGATGGGCGGCCATATCATCGACCCGCGCCGCTTCGGCGACCTGACCCCGCTGAAACCG
GATCACCGGCCGATGGAACGGCACAACCCCTGCAAGTAAAGCAGCGGCAGGAAGCCGCAC
CGCAGGCCGAGTTTATGGGGGCAGTACCGGCGGAAGTTTTCCGGGGTCACCGGAGCCGGG
CGGCCGCAGCCGGCGTAGATGTCGTTCAGCAGCGCGATCAGCTTCTCCCGGTGCGGCCGG
GCGGCGGCGAGAAAGGCGGCCCGGATTTGCGCCGGTTCAAACCGGGCTGCGGCGAGGGAG
GCGACACACTTTGCGACACTTGCGGCGGAGTCGTCAGGCCGGAGCCGGTACGGTTCCGGC
AGCAGCCCGTCCCGTCCGCCGAGATTCCGCGTCGAAACCACCGGAAGGCCGCAGAGCATA
TATTCGGCGCTGACGAACATCGCCCCTTCCTCCGCGGAAAGGCAGAGGCCGACCCGCGCC
CGTCCGATCTCATCCGCGATGGAACGGTGCGGCACATACCGTTTCCAGACGGCCGCCGGC
TTCTGTTTTTTCAGCGCATCCAGCGCAAATGCCTGTTCCGCACCGGAATAATCGCCGACC
AGCAGCAGCGAATCCAGCTCCGCCGCCAGTTCATGACGCTTGAACGGAGTGATCCGCGCG
ACATAGACCGCATCGAACTCCTTGTCGTTCAAGGAGAGACGGTAGTTGCCCTCCTCCAGA
AACGCATTCTGGTGGCAGTAGACGACCGGAAATCCGAGCTTGCGCACTCCCGTCTCCTCA
ACCGGTGAGTTGGCCAGAAACCGCACCTCCAATTGAGGAATCCGGCGGAGCGCCTCCTTC
ACCTCGCGCTCCAGCCGCGCCTGGCGCTCCTCCGTTTCGTAGTGCCAGCCGAACTGAAAC
ACGCCGAACACCCGCTTTTTTCCGGCAAACCGGCGGGTGAAATCCTCCAGCCGGCCATAA
AAATCAAACCAGTAAGCATAAAAGATGAACGGATCGCGATCCACAATATAATACGGCAGG
CAGCGTTTCTGCAGCTGCCGCTTCAACACCGCCACGGGATTCATCGTTTTTCACCGTCCG
TTCCGCGCTCCTCTTCGATGAAATACCGGGGGCGGGCTTTGACTTCCATATAGATTTTAC
CGATATACTCCCCGATCACGCCGGTGGCGAACAGCTGGAGCCCGCCCAGAATCAGGATGA
TGAACACCTGCGAGGTCCAGCCTCGCACCGTTCCGCCGTTCAGATAAACGATCCAGTAGT
AAATCACGCCGAGCGCGCTCAACCCCAGCATCACAATTCCCAGCAGCGTGATCAGGCGGA
TCGGCGTCACCGAAAACGAGGTGATGCCATCCAGCGCCAGCAGCAGCATCTTCCGCAGCG
GATAGTGCGTCGGCCGCTCCGCCGCCTTTCTCTCATAGGTCACGACCGCCTGCCGGAATC
CCAGCAGCGGCACAATGCCGCGCAGGAAAAGATTCACCTCGCGGTACTCGCTCAACGCCT
CCAGCGCCCGGCGGCTCATCAGCCGGTAGTCGGCGTGGTTGAACAGAATTTTCACCCCGA
ACCAGTTCATCAGCCGGTAAAACGCCTCCGCCGTGGAACGCTTGAAAAAAGTATCAGTAT
CCCGGCAGCTCCGCACGCCGTAGACGATATCGGCTCCGTTCTGGAACTCCTCGACAAAGC
GGTCGATCACTTCGATATCGTCCTGCAGATCGGCATCGAGGGAGATCACCGCATCGGAGT
TCTTCCGCGCGGTCATCAAACCGGCCCACAGCGCAATCTGGTGGCCGCGGTTGCGGGAGA
GACGGATTCCGGCGATTTCCGGATTCGCTTCCTGCAAGGCGCAGACGATCTCCCAGGTCC
GGTCCGATGAACCGTCATCCACCAGCAGGATGCCGCTCCCGGCGGCGATTTTCCCCGCTC
CGGTCAGGCTGCGGAGCTTCTCCAGCAGACGTGCCGCGCTCTCCTCCAGGATCTGCTCTT
CATTATAACACGGCACCACCAGCCGGAGAATCTCCTGCTTTCCCATGATTCCTCTCAAAT
TCAGCTCTCTGTTGCAACGATCGGGGCTATCTGCAGAATATAAATCCGTTTCACCTATAA
TGCAAATATACGCCGCGTACAAGTTTCCGGACCGGGATTTCGCCTTTGGCGGCCAAGATG
CGCCGCAGCCCCTTCCTGTAACTTCAATGAGTGCGGGCGGCTTCGAGCACCATGTCCACA
CAACGTTCGATTCCGAGGAAGGCGGTGTTCAAAGTGAGATGATAATTCTGCACGACGCCC
CACTGACGGCCGGTGTAGTGCCTGTAATAGGTTCTGCGCTTCGCATCGCGGTCCAGCAGG
AACTTTTCCGGCTTTTCCGGCGCTTCGCCGTACTGGCGCAGGATGCGGTCGATCCGGAAC
TGCATATCGGCATGCAGGAAGACGTTCATGCAGTCGGAGCGCTCACGCAGGATGTAGTCG
GCACAACGGCCGACGATCACGCACGGCTCCTTTTCCGCGAGGTCGCGGATCAGGTTGTGC
TGAATCACATACAGTCGGTCCGAAACCGGCAGGGAACCGCCGCCGGCGCCCGCCGCCAGC
GCCCAGTTGAAGAGGAAGGCGTTGGCGGATTCGGCATATTCGCCGTTCTCTTTGATGAAC
TCTTCGGCCAGACCGCTTTCTCTGGCGATCTTCGCGACGAGTTCCTTGTCATAGCAGGGG
ACGCCGAGCCGTTCCGCGACTTCCCGGCCGACGGTGCGTCCGCCGCTGCCGAATTCCCGG
CTGATGGTGATAATGCGAACAGGATTCATGATTCGTGCCCTTTCATTCGAAAAACCGTGC
GAGCACAATATAAGACTCACCAAACGGAATTACAACCGTATTTTTTTCAATTTTTTTCCG
GAAAGGGGTTGACCGGCGCTGCACCGGACGATTATTTTACAGTATCGGAAATTCAGGAGA
TTCGACGATGATTTACAAAACATTCAAAGATTTGCATATTTCACAGCTCGGCATGGGCAA
CATGCGCCTTCCGGTCAATGCCGACGGTTCGATCGATACGGAACAGGCACAGCGGATCAT
CGACTACGCCTTCGACCACGGCGTCAACTACTACGACACCGCCTATGTTTACCATAAGGG
TGAATCCGAAAGCTTCCTCGGGAACGCATTGCGGAACCGGCCGCGCGACCGCTATTTCCT
GGCGACCAAATTTCCCGGTTTTCTGTTTACTCCGGGGCAGAACCCGAAAGATATTTTCGA
GGAACAGCTCCGGCGGTGCCGCACCGGTTACTTCGACTTCTATTTAATGCACAACGTGAA
TGAGAAATCCATCGGCACCTACACCGACGAGCAGCTCAGGCTGCTGGACTATTTCGCCGG
AGAACAGCGGAACGGACGAATCCGTTATCTCGGCTTCTCCTCCCACGGCAAACCGGAGAC
CCTTGCGAAGTTCGCGGACCATCACGAATGGGATTTCGCGCAGATCCAGTTGAACTATCT
GGACTGGACGCTTCAGGATGCGAAAACGCAGTATGAAATCCTGACCGAACGCCGGCTGCC
GGTGATCGTGATGGAACCTGTCCGGGGCGGCAGCCTCGCCGACCTGACCCCGGAGGCCAA
TGCGCTGCTCAAAGCGGCGGAGCCGGAACGTTCGATTGCGTCCTGGTCCTTCCGCTGGCT
GACCGGGCTGGAAAACGTGCTGGTCGTGCTGAGCGGCATGTCCACGCTCGAACAGCTCAA
GGACAATATCGCGACCTTCGACCGCCCCGATCCGCTTACCGCGGAACAGGAGGCGGTGCT
GATGAAGGCCTGCGAACTGTTCCGCAATCATTTCAACGTCCCGTGCACCGCCTGCCGGTA
CTGCTGCGACGACTGCCCGCAGCAGCTGAACATCCCTGACCTGATGAACATCTACAACAG
CTACAGCATCACGCCGAACGTCGCGATCATGCAGCGGATGGACCGGCTCAGGGAAAACGA
GCGCCCCGCGAACTGCATCGCCTGCGGCGCGTGTACGCAGCACTGTCCCCAGTCGATCGA
CATCCCCGGTATCATGGCGAAACTCGCCGAGGTCATGCGCACACGCAGTTGAGCCGCCTG
CGGTATGCGATCAGATCCGCGACACTCCCCATCTTCAAGTGATGCTTTTTCGCATAGAGT
TCGAGGTCGGGGACGCGGGCCATCGTGCCGTCGTCCTTCAGTATCTCACACAGCACCGCC
ACCGGCGGCAGCCCGGCGAGCACCGCCATATCGACGCTCGCCTCGGTATGGCCGGGCCGC
TCCAGCACGCCGCCGGGACGCGCGATCAGCGGGAACAGATGGCCCGGAGAATAGAAATCC
TCCAGCGTACTGGCCGGATCGACCAGTCTGGCGACGGTCCGGGCGCGGTCGAACGCCGAT
ACGCCGGTGGTCGTGCCTTCCACCGCATCCACGCTCTGGGTGAAAGCGGTGTGGCGGGGA
TCGTGCTTTCCCGCCGGTTCGGCCAGCTCGAGCCGGGCCGCGTATTCCGCCGACAGCGGG
GCGCACAGCAGCCCGCGCGCATGAGTGACCATGAAATTCAGCATCGCGGCATCGGCGAAA
GCGCCGGCGCCGATCAGGTCACCCTCGTTTTCGCGCCCTTCGTCATCGGTCACAATCACC
AGTTCGCCGCGGCCGATTGCGGCGATCACATCTTCGATCGGATCAAACATTTTCCTTCAC
CTCGCATTATTGTACCCATCTCCGAGGCCCGGAATGAAAAATCCCGGAAGCAGTACCCAA
ACCGCTCCCGGGACGTAACGCCGGCATGTAGAACGCAATCGCATTCCATGCGTGTCAGCC
TTCTTTCATCCAGACTTTACTGTCGGTTCCGGAATCGCACCGGATCGGCTCCGGAAACAC
CGTGTTCCCGAAGTTCGCGGACTTTCACCGCCGGTAGGGAATTTCACCCCGCCCCGAAGA
CTTATCTGATTTTTTCTTAATATATCCCGCGATCCCGTTTCTGTCAAGCCCGAGGAATTT
CCACGCCGGGGACGGCGGCGCGGATCATCGCAAAATACTTGTCGTCAGGCACATATTCCG
GCACGCTGTTGCCGGTTCCGAGCGCGTAGCCGCCGCGGGCGCGGGTCCGTTCGAGCATCG
CGGCGGAGCGTTTGAAAATCTCACCCTCCGTCCGGCGGCACACGAAATCGACGTCGATGC
CGCCGAGAATCGCGATCCGGTCGTGGTAACGTTCGTAAGCCTCCTCCACAGGCAGGATTT
TATCCTCATACGAATGTTTCGCATCGTACCGGCAGACGTCGATGATGTCATCCATCAGGG
CGTCGAGGCGGCCGCAGGAGTGCAGGATGGCCGGCTTGCCGTTGCCGTGGATCGCCTCGA
CCATTTTTTTGTGCCACGGCACGATATAGCGCCGCATATCCTCCGGACTGAGCATCGGCT
GCGAATGGAATCCCCAGTCGTCGTTCACGATGCAGGCGCCCACCGCGGGATCGGCGGAGA
CGGTTTTGTAATAGTGCACCAGGCGCGAACCGACCTTCTCCGAAATCTCCCCCACCCACT
CCGGATCATCGGCGACCGCGTAGCAGAGGTTGTCGAAGCCGATCAGCCGGATCATATTCT
CCAGCATCCCGTCGGGGCCGTAGGCGATCAGCTTCATCCCCGGAGGCAGACAGGCGGCAG
CTTCCTTCATATAACGGGAATCGTAAGCCTCCTCCGGCTCCCGCCAGCGGTAGTCCCGTT
CGGCGGCCCGGTCCGTAAAGGCGGGAGCCTCGTTCATCGAGCAGCTCGCCTCCTGCGCCG
GTCTCGGGTGCGGGAACAATCCCGGAGCCGCCAGAATCGGCGCGTAGTCGTACCCCGCGT
TGCGGTATGCCGGAATGTGCATCAACCGCTCCGGCACCGCCTCATTTCCCGCCAGTTCCC
GGTACAGCCGGGGATTCAGGAAAAACTCAAACAGCGTCGGCCGGTCCGGGACCTTGCGCT
CCAACACCTTCAACAGATTGCCGAAATCAGGTTCGCGTTTCATATGCTTTCCTTTCAACC
AATTCTATTACCTTACACACCCCGGCCGGAATTGCAATCCGGACGCCGGAAAATTCCGCC
GATGGTGTGGAAAAAACACAATCGGCGGTATAAATTATCATAACATGATTCCGCAACAGG
AGAAAAGAACGTGCAGAACCGGAACGACTCCTATTTCAAAGTCTACAAGACCACCGCCCT
GCAGATGAGCGACTTCACCAACTCCATGCAGCTCTACGTATACGAACATGCGGTGGTCGA
TCTCTCCGACCGCTACTGGCGGGGGCAGAGCGACGTGAACTCCCACTGCAGCATCTTCCT
GACCACCTGCCGGAATGCCGAAGTGCAGTGCGGCGGAGAACCGATCACCCTCAAGCCGTA
CTGCTTCTATTTCCTGCCCTCGCAGCTCCGGCTGACACTGGTGCGGCATGACCACGCCCG
GCTCTACCACACGCTTTTCCGGATGAATTCGTGGTCCGGGCTCGACCTGTGGCACCTGCT
CAAGCCGCATGCGGTGGAGCTGAACGAGTATCCGCCCGAACTTCTGGAAAAATACCTCGC
CTGCGCCCGAACCGAAAATACGCCGGCTCCGCATGACAACGCCGCCATCAGCGGCGAACT
CGGACTGATGGCCATCCTCTATGAACTGCTCTCCTTAATCTGGAAAGCCGGAAAATGGGA
ACTGCCGCTCCACAATCCCGACACTCTCGACCGTATCGAACGGGTCGTGAACTTCATCGA
AAACAACCCGGAGCGCAACCACCCCGTCCCAGAACTGGCCCGCCTCGCCTGCATGAGCCG
CGAACATTTCACGCTTGAATTCCGCAAGATCATCGGCATGCCGCCCGCCCGCTACCAGAC
CGAACGCAAGCTCCAGCAGATCCGGCTCCTGCTGCTCCGGGACACGCAGACGCTCGGCGA
ACTGGCGGAACGCTTCGGCTTCAGCAACGCGTTCCACCTGTCGCGCGTATTCAAGCAGCA
CTTCGGCATCGCCCCCAAATTCTTCCGGCAGCGGCGGTCACTTTTCTGACGCCTTGGCCA
CCGCGTAACTGCCAAGGCAGTGCCGCAACCGGGAGTAGCGCCCCTCGCGGAACAGTTGCC
GCAACGTCTTTGCCGTCTCCGGCGGCAGCGCGGGCAACGCCAGCGCCCGTTCCAATCGTT
GCCGGAGCATTTCGATCGTCTCCGGTGCGATTTCACAGCGGAAGGCCGTAACCTTGTTTT
CCGCCAGTTTGAAAGCGGCCAACTCATACGCGCCCAACCGTATCTCCCCTCCGTGGAACG
GTTTGTCATCCGTCAGGCAAACTCCTTCCGGTTCCCGGTCAAAGGCGAGCCGCACCGCCG
CCTCATAAGGCTCACGGTTCACGCAGTACACGAATGTTTCCCCGTTGACGGTCAGTTGCC
GCACCGCCACCGGATCGGTCGAACCGCCCACGGTCTCGAATTTCCGCCCGGGCAGGCGCC
GGTAGCCCCGGGCAAATTCCCGGAACTCCGTGCGATGCACCTTGTCGAGGAACAGCCCGC
CCGCCGTGATCTTCAGCGCGTCGCCGGAAGCCAGCGCGTGGGCGAAGTGTTCCATATACT
GTCTGCCGGGTGGGAATGCCGGAGCGATACGAAGTTGCGAATCCCACCAGAAGCCGTCGG
GTTCATAGCTGGAATTGATCCGGAACATGCCGTCCGCCTTTCCGCCGTAGACCTGATTGT
ACCGGGCGCAGTTCCGGTCGCCTTCTTCAGCGGGAAACCACAGGTGCCGCCCCCACGCCT
CATGCCACGCATTGAAGATATAAACGCCGCAGTTGTCCAGCTCTGCCATCTTTTCCCACA
CCGAATCATCCAGATAGTCGAAATCGCGGAACATGTGAAAATATTCCGTTTCCTTTGTAC
GGTTTGACGGCGTGCGGTCGCGGTTGCCGCCGTCGGTCTGGAACATCACTTCGATGTTGC
GCTCGCCCGCCAGCAGTGCCAGGTCGATACCGCCGTTGCGGTAGAGCCGGTCACAGCTTT
CGCGGCTCCCGAACTGGCAGCCGGGGGTATTCACGTCGCAGACCGCCGGAACGAACGGCT
CGTTCCACATCGTCAGCGAAAGCGTCAGGTCAGGCCGCTCGGCAATCATCGCGTCGCGGA
TTTTCAGCAGAAACGCGGCGATCTTTTCACAGCGCCAGCGAATCCACGTTTCGCGATGCT
CCCCCAGCAGAAATTCACTGCGCTTGCGGAAACGCTCCGGGTCGAGCGGCTCCACCGGAA
CCGCAATGCCCGTTTCGCGCTCGAAAAGTCCCGCCGTGTAATCATCGTACCCCGACTTCA
GCGAACCGAACCACAGGATCGTCGGCGCCCACATCGTCACACTGATCCCCCGGAACGACC
GGAAGCGCCTGTACCTGCGGCAGGTTTCGCGGAAAAATTCCAGCACCGCCCGCTGCACTT
CCGGGTGCAGCACATTGAACATCGGCCCGACCGGACAGCCGTCGATCCGGCTCTTTTCGC
CGAACGCCATCCGGCGCGGCGCGGCTGTGTTGAAAGGGTCGTCGCTTTTCAGCATCTCCG
GGTAGTTGGCCGAATGGTAAACCACCGTCCAATCCATCGTCCCGGACTGTACCATATTGT
TGCACAGCATATTGTTGAAAGTCGGAGCGCCCGCCTCGATCGCACGCTGGTCGATATTCA
TTTTCCGCATCAGCGAATCAAGCCGCAGCAGCGTGAATTCCCCCATAAAACCGATCTTTT
CGCGGTCGCAGCGGGCCAGCAGTTCCGCCGGCCAGTCTGCCGGGGCGTCGCTCCACGCAA
TATACTGGCGGCGGTCGTCGGCAACCGTGATGCTGAACACCTGCGCCGCTTCCCTGTCAT
TCGGAAACCACGGGCCGTGATACCAGCACAACGGATACACCAGTGTATTCTGGCCGGTGT
GCCGCAGATAGGTGAAAACGTGCTCCATCCACTCCGCAAAGTTCTGCGCGCCCTCGCTCG
CCTGCGTACCGCAGGGGTCCTCGTACTGCACGCCGAGGTCGCGCCCCCCTTCCCCGACCG
GTTCCAGCGGAGCAAGTTCTCTTTCCTCCAATTCAAACACTTCAAAACTTTCGACCGCCG
CCGCCTCATCCTGTCCCCAGGTCATGAAACAGAGCGAGAAATCCCCGAAGCGCGGCCAGA
ACAGTTGTTCAAGCTGCTGCATCGAATTGGAGATTTCCCAGCGGTGGCCCGTCACGACCG
CGCAGCTCGCATCGTAGCTGGTGCCGTCCCCGATCATCATGAAACGGCGGCGGTTATCCG
GGTAGCGCACCCGCAGCAGATGCGGGCGTTTCGGCGTCAGGCGGAACCGGTAGCCGAACC
GCGCCAGCGGCGTCTCCGCCGCCTGCAGATAGCGGCCGCACCCGTCCTCCACCACCGCGA
CTTCGCCGCAATGAAAGAAATCGCGGTCGGCCGCATCGGTATCGGCACAATTTTTTCGGT
AAACTGTTCTCATGGATTCAAATTTCCTGCCGCTTAACGTTCGGGGCGAATCGACCAGTT
GGCCCCATAGTAGTCGTCCGTATAGCCGGGACTCATCGCGGCGACTTCACTGATCAGAAT
GCTCCTGACATTCCCGGCAGCCAGAAGTTCATTATTCATGCCGCCGTGCAGGAAACTTCC
CTGATTCAATTTGTACGCGTCGGCAAAATACCAGTTCGGTCCGCAAAGGAAGTAGGGATG
CCGCACGGCGTTTGCGTCATGCGTCTTTCCATCAAACATCAGACGGTAACGGCTCGGAGC
GGCAACCTTGCTCAATCGCATCGGCCTGCTCTGCCACGGCGCTCCCGGCGAATAAGGACC
AGAAACGTCTCCGGCATAAATATTGTAACAATAATTGGAAATATTGAGTCCGGGCTGATA
AATTTCGCCGGCAGCACAATTGAACACCTTAGGCAGTTTTGCCCGAATTTCCTCATCCGT
GGAACCAATATCTTTGATATCCCCGCTTCCTCCGAGTTGAGAATACAGCAATCCAAGCCA
ATTTTCAGAAATCGTTCCTCCATATCTGAAATTCGGCACAAATCCATCATTGTCAACACT
GTAAGCATTGATCGAAAGCCCAAGCTGCTTCAGGTTGTTGACGCATGAAATCGACTTGGC
CCGGTCACGCGCTTTATTCAGCGCCGGCAGCAGAATTGCGGCCAGGATCGCGATGATGGC
TATCACCACAAGCAGCTCAACAAGGGTAAATCTTTGATTTCTAGACATTTTACTCCTTTC
GTTCGTTAGGTGAGTTGTGTACATTTCAGTCACTCCTGTATATTTACCTGCCGTCCGGGA
CCGCCCCTGGCGTGCGGAGCCTGAAGGGCTTGCTCCCGCTCTGCGGGAGTAAGCTTCAGC
TCCGCTTTCCAGTCGCACGTGATCATATAATTATACTTACGTTTAATTCGCATTTCCGTA
TCGTTACCGGCCATAAACTGGGTGCCGGTCATTTGCGGATGGCTCCGGAGGGCCTTTTTC
AAGGCCTGCCCGCCTGCGGCGTGCACGATCGCCCGTCCACTCGCCTCGGACCTCCCGTTG
ACTTGCGAAGCACTTCCATTCGCGGGCGCGGCTTTGCCGCTTACTTGCCGGGCTGCGCCC
GTCAACTCTTCAACGTTCGCTGCGCTCACTACGCCAGAGGGGCTTCGCTCTCTACGTTCG
GCTTCGTCACTATCGTTCCTCGTTATTTTGCTACCGCAAAATAATTCCCTCACATTCGTT
CACGGCGCTGACCGCACTTATTGTGCGCCGCGAAAATGGCAATGCCGATAAATTCCCCCG
TTCATTTACAAAGTTGATTCCCACGGAAACAAACATTGTGAACTCCCGCGCCGCCGGAAA
GGAATTGCGGCGGCGGCATGAATTCCGATTTCATCCAGCGGTTGCCGACCAGAAAGAGAT
TGCCGCACCAGTCGGCGGCGACGCCTCCGCGTTCCGCCACGCCGGAAAGACTGGGCCGAT
CGTTGATGACCGTATTGTTTCTGAACACGATATCGCGCCCGGAGGAGATGTAACTGATCA
CGCCGGGAGAGTTCACGAAACGGTTGCCCTCAAAGAGAATCCGGCTGATGATCGGATAGG
AAGTCCGTTCCGGCGACGGATCGCTTTTCAGGAACACGCCGATATAGACCATCGGCGACT
TTTCCGCCGCGTGATAATTGCTTTGGTTCACACCGGAGAAGATGTTGTTGCGCAACAGGA
TATTCGAGGCGCCGTACCCTTCGCACCAGCTGTTCAGCGTATAGCCGGTGGTGATCGCGA
TCCCCATCGCGTTATTCACGAACCGGCAGTTCTCCACGGTGATGTCGTTCGCCTGAAGCC
GCATGCCGTGGGCGCGGTTGTCGTGGAAGTAGCAGTCGCGCAGGATGATATTCTTCGAGC
CCTGCTCCCGGTTGAAAAGGATCAGGCGGTCGCCCGCTTTGCCCGGCAGCGGGTCGGCGA
ACTCCATCTCCCAGACCTCGCCTTCCGGTGTTTTCACCGGACGCTCGGCGACCAGCCGGG
AGGTGACTCCGGCGGGTGAATAGTCCGCATTGCGGAATTCGATTTCATCGCCGACGAAGA
AACCGCCGCTCCGGTGAACCACATGCAATGTTTTTTCTCCCCGCCGGATGCCGGTGCGCG
ACTGGTCGTTCACATTGAAACAGTCATCGTTGCCGAAGCTCATTTCGCAGTTTTCCATTT
TGAAATACCCTTTGGCCTTGGTGATATGGACGCTGTCGGCCGACACAGTGATCGGGCGGA
AGGTGCCGGGCTTGCGCACGATGTTCACGTTTTTCATCTGCCAATGGTGCTGGCCGTCAT
AAGCGTGAAACGCGAAACCGGGACAGGAGTACATGTCGATATCCTGCAACGTCAGGTGAA
TATTGCCCGACATCGCGACGCCGGTATAGGTGCCGTAATAGTGACTCATGCGAAACCTCT
GGCCCGGTTTGAGCTGCTCCGGCATCCGGCCGCCGTTGAAAGAACCGGCTTCAACGCGCA
ACAGGTTGTCGCCGAGCCACTTCTTTTCTCCGGTCGGAGCCAGCCAGAAAGTGCCCTCCC
CCATTCCGGCGGTGCTGTCGGCTTTCACCTGATCGATCAGGTTGATCCTGATGTCCCGCT
GCGGGAACTTCCGGTAATCGACGAACCGGAAGTCGGCCCATCTCCGTTCCGGGTCGACTT
TTTCGACTTCGATCAGGCTGGCGATCGGGTCGCGCTCCCAGTCCCAGTCGATCCTGAAAT
TGCGGAACCGCACCCGGCGGCAGCCGATGATGTTGAACATACAGCTTTGCACGTCGCGCG
GCTTGCTGAAAATCAGTGTGGAACCCTGCCCGTCAAACTCGAAATCGGAAAAACCGTTGA
ATTCCAGCCAGTCGCTTGAGGTGAAGCGGTAGACGCCGTGGGGCAGCACCATCCGGGAAG
CCTTCTGTTTCCGCGCGGCTTCGACCGCGGCGCGAAACTCCGCGGTATTGTCGCTTTTAT
CCGGGCTTACCCCGAAATCCGCGACATTGACCATGACGTCGTTCAACTTTGCAGGTTCTT
CGACTTCAAATTCTTCCGCCCCGGTTACCACGGGAATTTTCTTTTCGTCGATGGCGGAGT
CCGCCAGCGGATCAATCGGGGTGAATTCGGCGGCAGAACCTCCCAGCACTCCGCAGCACA
TCAGTAAGACAAGCGATTTTTTCATTGATTACAACTCCCTTTCCGTCATTACTCCAATAT
TATACCACAGAGCAAGCCGGATTGAGAATAGATGAATCGCCAAAAACATATCTGTTTGTG
AGAAGTTCCACAAAAAACAGCGGCGGCGCCGATCACACGGATCGCGCCGCCGCCTCAACT
CAGCCGGATGTATTTCACCGGAACTTGATGATCGGATAACGCTCCGGGTCCTTGTTTTCT
GCAATGCCGGGTGCGACGCCGATACAGGATTCACGCATTTCGCCGTCATTGTCGTTGACG
ATCAGATTCAACCTGAAACCGCGCTTCTTCGCCGTTTCCTTCAGGCCGATCGCCTCAAAC
GGAATCGCCGCACGGTACACCGTCTGCTTTTTCTTCTCGTCACGCGACGTTTCCAGCCGA
ACCGCCCCGGCAGCCTTGTCCGCCGAAAAACCGGAAGGGGCAAGCCAGACAAACGCTTCG
CTTTTTCCATCGTCCAGCCGGGTGAAGCCCAGTTCCCACATCCCTTTCTGCCCCGGCAGC
TGCAGCGCCATCTGGATGTTGTCGCCGCGCCAGACCTCCGCCCCGAAACCGGGTTGATGA
TGGATGTCATCGGTCACGACCGCCTCGAAAAGCAATGCCTGCCGGTCATGTGCCAGCCGG
ATTTCGGCGGAAAGGTCCGCAGGCCCCTTCCAGAACAGATGTTCCTTCTCCGGCACATTC
GGCGCAAACGGAATCACCTGCGCCGCTTCACGCAGCACGAATACCGGCGTCCGGGGCATC
TCCGTTTCCAGCCAGACCACGGTGCGTACCGGATAACACAGTTCGCCGTGCCACAATCCG
CCGAGCACCAGCTCCAGTTTCATTTCGGCAGGCCGGCTGTCCGGCGAACGAAATTCGGGA
GCCGCAGTCAGCTTCAGCGGCAGCTTGCGGCACTCGCCCGGTTTCAATTTCAACTTCTGT
CCGACCGCGGACAGCGTTACTCCCGCCGGCGGCCTCCAATTCAGTTCCAGCTCCAGCGGC
CGGGCCGTCGGGTTGCAAAACTCCGGCATAACCTCGCTTTCACGACCGGGCGTGACGGAA
AACACCAGTCCCGATTTCAGAAACTCTCCGGCCCCCTTCAGTTCGGCGGCATCCGCTTCC
AACCGGATGGTGACCGGGCTGCGCCCTGCCTTGAATACCAGTTGGCCGCCTCGAACCGGC
AGGGAAGCCACATTTCCGAACAGGTCGATTTCCTCCGCCCGGCCGGAAATGCCGGAAAGA
CAAAGCGGGGTGCCGTCGCAGCCCGGATCATTGTTCCAGACCGCCAGCAGCAGCCTGCCG
TCCGAAGCCTTGAAAAGAAAAGCCTCGATATTGCCGCCGAACCGCACGGCCCGCAGAAAT
TCCGCCTCGCGATACGTACCGGAAAGCGCATTGTAGACCGCATAGGCGGCTTTCGGCTGA
AAGTCTCTGGTAATCAAGCCGAAATTATGTTCGTTCGCATTGGGATCGAAGCCGTCGTTG
CGCAGATCGTACCAGTTGTAACCGATCGCTCCGTTGGCCCAACTGTACAGAAACTTCTGA
AACAGGGTTTCCGCCTGCTTCATTTCACCGATCAGAATGGCGGAAATCGCGGTTTCGTTG
GCATACCACGGCGCTTCAATGCCGAGGTCGCGGCGCATCTTCACCAGCCGGTCCACCTGG
TTGCGGTAGCTCGACATCGAGCCGTGCCCGTGAAACGCCAAGACATCATAAGAACCTTTC
CCTTCGGTCAGGGTACGTGTCATGTGGTCCTTCTCCCTCATCTTCGGCGAAGAACCGGGC
ATTCCGGTATAACCGCCGGTCAGGACGCTCATCTCCGGCGCGGCCTTTTTGGTTTCGGCA
TAGGCGATTTTCATCATTTCAATATACTCCGAAACCGGAAAATTGGCGAAGCCGATATGG
TCCGGTTCATTCCAGACCTCGACATACCGCAACCTGCCGCGATAATGTTCCGCAAAAGCA
CGGATGAATCTGCGCCAGTGGCCGTAATCGGGGCGCGGCTTGCCTTTGTAGTTCGGGGCG
AGCGGCTTCCACTCCTTTGCAACGGCCCACTTCGGCAAATAGCAGTAGATCGCCTGAACC
TCGATATTCTGCGCCCCGAACGCCTCCACCACCCGGTCGAAGCTGCCGAACAGCCAGCGG
CCGGGAGCGGGCTGGATGCGTTCCCAGTAGATATCCGTGCGCATGATTTTGACGCCGCAC
AGCGCGGCGGCCCGTGCTTCCAGCTCCAGGTCCCGGTCGGACAGCCCCTGCGGATGCGAG
CAGACGCCGAACAGAAATCCCTTCGCCATCCCCGGCGTGGGTCCAGCGGGCCGCATATAG
CAGTAACGGTACTGCTTTTCAAACGTTTTCAGCTGCGGATCGTTCTCCCGGAACCGGACA
TCCACATAATATACTCCGAACTTCTTCGGTTTCATCAACGGGAACAGCAGTTTTCCCCCC
GGAGCAAGCGTGATTTTCCGCGTCGCGTTCTCCAGCTCCGCGCCGAATGCGTCGGCGACC
CGGTAAAAAAGCTCTCCCTCCGCTTTTTCCTTTCGGGGATTGACCAGCGAAATTCCCGGC
GCCTCTTTCCGCTCCGGTGTCAGAATCTGAAGCGGCGACCCGGTTTCCAGCTGCGGCTGA
AGCGGCAGTCCCGAATGCAGCACCTCAATTTCGACTGCGCCGATACCGAGGTATCCTTTT
CCCTCGCGGGAATTGAAATCCGAGGCGAAACCGGTCAATTTCGCCGGAAAATCGATCCGC
CGGTTCGCTCTCTTTCCCCAGCTGCCGGCCTTCGGTTTCCCGGCGTCGATCTGATAGGCA
AACTCCCGCCATCCCCTGTCTTCCGCCGCAAGCGGCCGAGTGAACTGGAACGTCTCCCCC
TCCCGGTCGGTAATGCGCAGATTGAAGTTCCGCGACTTGCCGCCCTCCGGGATAAAGGCG
CGCACCCGGATCTGCGCGGTCCTGAATTCCGGCAGCTTCACTCCCGGCTTAAGCTGAAAT
TCAAAATAACCGGAACGCGCGCAATCCCAATCGATCCGCAAAGCGTCCCGCTGTTCCAGC
GATTCGATGCGGACCGACTGGCCGCGTTTTTCCGGCGTGTGCAGAATCACATTCTCCGGC
TTTGCTTTCCCGCAATCCAGCAGTTCTCCGCCCCGCACCGCAAACGACAGTGCCAGCACC
GCAACCACTGCCGCCGAACGGCAGATGTTCCAATCACATTTTTTCATTCTTTCTCCATTT
GGCATTCGTTTGGCCGGGGCCGGTTACAACTGGTCGATCTTTTCCATCCGCGACTCGAAA
CTGCTGCCGCTGCGGTAGGTATTGAGCGACACCCATGACGCGGAACCGTCGACGCGCGCC
ACGGTAATGCCGCGATTGTGATTCGGCGGAATTTTACCGACTTCGACACCGTTGCGCAGC
ATCCGGTCTCCTGAAATGCAAAAAGAAAGCACTTCGTTCTTCAGGCGTCCGAGCGGTTTG
TTGAAACTCGGCAGACAGCAGGAGACGTTGGAAAGATCGCGGGAATAGATGTAATCCGCA
AAATTATACACTCCCGCCTGATTCCACCCGTCCTTCGGGTTGGAGGGACATTTCAGGATC
TTCGGGCGGTTGTTCCCGGTTACCCGTCTGGTGAAATCCGCATCCGTCCCGCCCAGATAT
TTTCCAGCCGCCACCAATCCGAGGCCGACGTTGGGATATGCCAGCTTGCTTTCGGAGAGC
GAACGGTTCTCCGTCACCCCTGCCCCCAGAATCGAAGTGATCGTCGCCGGCAGCTGATCC
CCGAAATCCGACGTATACATCAGAATCCCGGTTACAATCTGCTTTTCATTGTTCACGCAT
TGGATCTGCTGCGCACGGCTGCGGGCCTTGTTCAACGCAGGCAGCAGCATCGCCGCCAGA
ATCGCAATAATGGCTATTACAACGAGCAGCTCAATCAGAGTGAAGTAGATAGAAGCCGCC
TTCCTGACGTTATTCATCACCGGCAACTTGACAGACCTGAAACTTTTTTGCATTTATTTT
CCTCCTGCTTTTATCTCTTATCGGCCAAACGGCTTGACTCTCGTTCAATCAGCTCCACCG
GCAGGCACTTCGTCACCGGGCGGCTCACTTTGCCCATGATTCGCTCATGCAACAGTTTTG
CCGCCTCGTAACCGATTTCGCGGCGCGGCTGGCGCACCGAACTGAGCGGACACTCCAGGC
AGCTCGCCAGCGGCAGGTCGTCGAAACCGAACACCATCACATCACGGCCGATCTTCAGTT
TCAGTTCTTCGGCGGCCCGGTAGATACCCCGCGCCACGTAGTCGTTCATCGCCATGATGC
TGACCGGGCGCTCCACCCGGCGCAGGAATTCCAGCGCGGCCCGATAGGGCGGCTCCTGCT
TCTTTTCGACCGGCCAGAATTCCGGGCGGTTGTCGGTCGAGGGATAAAAGCAGGTGCATT
TCTCCACCTCGCGGTCGAAGCCGCCGTCGTTCATCGCCCGGCAATAGCCCTCGTACCGCA
GGCGCTGGGTGTCGTTCTCCGGCTCCGCCCCGAGATAGTAGACCGGCCGCCGGAACTCCA
CAAGCATCTTCACCACCGCCCGGTACACGCCTCCGGCATTGTCCACCTCGATACAGGAGA
GTTCCAGCCCCTTCACCGGCCGGTCCACGCAGACCAGCGGGAAATCGCGCGCCGCCAGCT
TCCGCAGCGCCTCCGCGTAACCGTCGAAATTATAGGGCAGCACCACGATCCCGGAGACGG
CAAGTTCATTCACATGCGCCAGCTCCTCAAGGACTTTCGCGTGCCCCTCGACATTCTGGA
ACAGATGGAATCCGATCCCGGCCTCCGCCGCATACGCCTTGATTCCGTCGCTGATGCCGA
TGGTCATCGCATCGGGGAAACCGGCCCAGACCGCGCCCAGCGTGATCTTCTCCGGCGGCA
GGGTTCCGGCGGACAGTTCTTCCACTGAAAGCCGTGATTTCAGGTCCGGGTTGATCAGGG
AGCCGCGGTTCGGCTCCTTGATCAGCACTCCTTCCCGGTTCAGGATATCCAGCACACGGC
GGATCGTGGTGCGCGACACTTCATACTCCCGGGCCAGCACATCCTCGCCCGGCAGGTATT
TCGCGCCGTCGAACCGCCCTTCCCAGATATCACGCACGATCACATCCGACAGCCGGACCG
CTTTGCTGTTGTATTTCATCACTCCCGCCACATTGTATTAATTTTTATTGAACTGTATAT
AATTATGGCTCAAGATGGACAAAATGTCAAGAGCATTGTTTGAAATTTATCAAATTTTAT
ACAAAAAAAAGCCTCCCCGGCTGCGGGGAAGCCTGTCTTTCCGGAAAGCGCCGCGAACTA
CGGCCGCTCCTCCTCCTGCCGGATCAGTTCGCGCTGGAGCCGGGTCAGGTATTCGGTGAA
CCGGGCGATCTCCTGATCGTCGAAGCCCTGCATGAAACTGCGGATCCGCTCCCGGTAAGG
CCCTTCGACATGCTCAAGGATATCGCGGCCGGCGGGAGTCAGTTCGAGCGCGTAGGCGCG
CTGGTCGCCGGGCGAGGCGCTGCGGGTCAGCAGCCCGGCGGCCTCCATCCGCCCGCAAAC
CCCGGTCAGGTTGGATTTGTCGACCAGCAATCGTTCGGAAAGCTCCCGCTGACTCAACGG
ATGCTCCGCATATTTCAGCAGGATCATGATATTGAACTGCACTTCGCTGGAAAGATATTC
CTGAAAAAATTTCCGCGCATGTTTTTTCAACAGCAATCCCGACCACCAGACTCCCATCAG
GGCCTCATGCTTGCGGTCTTCGAATTTCAGGATCTCGTTGTATAATTTCTTTTCACTCAT
TCCGGTTACCTCTATCTGTGGAACGTTTTCTATAGTACCACCAAACCGGGGTTCCATCAA
CGGGATTTTCATAAAAAAGCGCAAAAAATCAATTTATTTTCAAAATCAACGGAAAAATAT
CCGGTTTTCAGATTGTATTCAACAAAACAGGCGTTATATTGGTAATAGATTCTGAAAATT
TCAGTGCAAAGGCGCCGCCAACGTTGACGACGCGGATGAAACAGGCACTTTTCGGAACTC
GCTGTAAGGAATAAAAAGCATTTTGAATCATATCCGGCTTTGGACCGGCGCTGTCGCCGG
CACACTAATTTTACGATCCAACAGCTGTTAAGCTTTTCGGATATTCCGCAGTGTCATTCC
CAGATGGTTGTCAGCAGTTACGCCCTCCCCCCTCTATCCGGTGATTTCAGATGTGGAAAA
AGAAACAACAATATTTGATTTGATCCGGGGAGTGCGAAAAACAATTGCGGACAGCACGCC
TGCCGCGGAAAAGGAAGAAAAATGAATATCTACGTCGGAAACATGGCCTACTCGATGACC
GAGGACGAACTGCGCGACCTCTTCAGCAACTACGGCACCGTCAGCAGCGCCCGTCTGGTC
ACCGATCGCGACACCGGCCGCGCCAAAGGTTTCGGCTTCGTCGAAATGGCCGACGCCAAT
GAAGCCAACGCCGCGATCGAAGCGATCAACGGCACCAAGCAGGGCGGCCGCGAACTCGTG
GTCAATGAAGCCCGGCCGCGCGAAGAGCGTCCCCGTCGCGAAGGCGGTTTCGGCGGCGGC
AACCGCGGCTTCGGCGGCGGTCGTCGCTTCTGATTGCCGTTCCACGGAATCCAAAAAATC
TCCGGTACTTTCGAGTCCGGAGATTTTTTTTGTTTTTTTTCACTTCATGATTTGACAAAT
TCCAAACAGTCAATATAGTACCGGGTGTTTGAGAGTATCGGAAATATTCAGATAACGGAG
GTAAAAAATGGCTACAGTTTGTCCCTATTGCAATATTGAAGTGAGTGAAAGTTCCATTGA
GGCCGAAGACGGCTGCTGTCCGGAGTGCGGCTCCGTAATCAGCGCGACCTCCTCCTTTCT
CGGCGAAAACGATGAATTCGACGAATTTGAACCGGGGGAAGATCAGGATATCTTCGACGA
CCTTGATGACGACGAAGATTTCGAGCGCGGCGCTTTTGACGGCGACTTCGAGGATGAAGA
CTTCGAGGATGAAGAATTCGAAGATGAAGAATTCGCCGAAGAATTCGAAGACGAAGAAAA
CTTCTGACCGCCAGTTACCTCAAATGCCGGAAGCCGCATGGTTTTCCGGCATTTTTTGTC
CTCTCCTCCTCCCTCGCCCTGGCCGCTCCGAAAAGAGCGAAATCCCCGACGCTGTTTTTA
CTCCAGACCTTCGAATTGCATGTAATAATACTTGGCGTAGATGCCGTTGCGTTCCAGAAG
CTCGGAATGGGTCCCGCGTTCCGCAATGCCGTGGTTCGCGATCACGACGATCTCGTCGGC
CTTGCGGATGGTGCTGAGGCGGTGGGCGATCACGACGGTGGTGCGGCCGCTGGCCAACTG
TTCGAGCGCGGCCTGAATGTGCCGTTCACTGTCATTATCCAGTGCAGAAGTTGCTTCGTC
GAGAATCAGAATCGCCGGATTCTTCAGAAATACCCGCGCAATTGAGATACGCTGCTTCTG
CCCGCCGGAGAGCCGGGTGCCGCGCTCACCCGCCGAAGTATCATACCCTTCCGGCAGGCT
CATAATGAAATCGTGGATGTTCGCCCGCTTCGCGGCTTCGACGATCTCCTCGTCGGTGGC
GCCGGGTCTGCCGTATGCGATATTCTCCCTCAGGGTGCCGCCGAAGAGATAGACCTCCTG
CTGTACGATGCCGATCGCGCTGCGCAGGGATTTGCCGGTCACGTCCCGCACGTCGTTGCC
GTCGATTTTCACGGCTCCGCCGGTCACGTCGTAAAAACGCGGAATCAGGGAGCACAGGGT
GGTTTTCCCGCCGCCGGAAGGACCGACCAGCGCGATGGTCTTGCCGGCGGGGATGGTCAG
CGACACATGCTCCAGCACCGGATTTTCGGGAGTATAGGAAAATGACACGTCGTCCAGCTC
GATTTCACCGGTGATTCTCCCCAGCGGCCGGGCGTCAGGACTGTCCTCGATTTCCGGCTG
GGTCTCCACCACTTCGGTGAAGCGGCGGAAACCGGAGTACCCCTTCTGGAACTGTTCGGT
GAAGTTGATCAGCACTTCGATCGGATTCAGGAAGATGCCGACATACAGCGCATAGATCGC
CAGTTCGGAAGCCGCCAGCGTCCCCTGCGCCACGAAATAGCCGCCGGAAACCAGAATCGA
AATATAGAGCAGCCCCTGAAAGAAGCCGTTCCCGGCATGGAACACCCCCATCAGCTTGTA
GCTGCTGACCTTGGAGGTCAGGAACCGGCCGTTGCAGTCGGCGAACTTCTCGCGTTCGAT
CTCCTCATTCGCAAATGATTTCACCACCCGGATGCCGGAAAGCGAATCCTGTACCTGGGC
GTTGACCCCGGCGATCTTCTTGCGGTTGTCGAGGAAGATCGCCCGCATTTTCCGGTTCTT
GCGGTAACTGAATACCGCCATCACCAGCGTCACCGCAATCAGGATCAGGGTCATCTTGAA
ATTGATGAACATCAGGATCGTGAAAGCGCCGACGATCTTCAGCGTCGAGATGATCAGGTT
CTCCGGGCCGTGGTGGGCAAGCTCGGAGATGTCGAAGAGGTCGGAAATCAGTTTGGCCAT
CATCACGCCGGTGTTGTTCCGGTCGTAATAGGAAAAGCTGAGCCGCTGATAGTGGTCGAA
GAGGTCCTGCCGCATGTCGGACTCCATTCTGGCTCCCATCACATGCCCCCAGGTGGTGAT
GTAATACTGGCAGAAATAACGCAGGATGTACATTGCCAGCAATCCGGCGCCGATCCAGGC
CAGGGCGGGCAGGATCGCCTCACGTCCGCGGGTATAAAGGCCGTGGGTCAGCACATTCAG
AATCTGCGGGAAAGCCAGATCGATCACGCAGATCGTCAACGCGCACAGCGTGTCGGTATA
GAACATCCAGCGATAAGGCCGGTAGTAACGGATGAATTTGCGAAGCACCTGCATAAAAAT
ATTCTCCGGAGGGATAAAAAAACTGTTTGTCGGTTGGTTAATATACCCGAATCATTCGAC
AAAGTCAATCCGGTTTTCTTGAGTTTTGCGGAAACGGCGGTATAGTATACGGATTGCGAC
GGACCGGGGAGAACTTTTGTCATGTCTTTCAAACTGATTCTGCTGATCATGGCGGCCGGA
GCGTTCGGCACGCTCTGCCGGGTGGCGTCGATCCGCTTCCTGACCGCAGCCTGCGGCGAT
ACGCTGCCGTTCGCGACGATGGCGGTCAATATTCTCGGCTCCTTCATCGCCGGACTGGTC
TACGTGCTGCTCCGGCAGAAGTATGAAGGACTGGCTCCGTATCTGCCGGTGGTGATGCTC
GGCTTTCTCGGCGCTTTCACCACCTTTTCCACCTTTGCGCTGGAAAACGCCCACTTTCTG
GCCGCCGGTTCCTGCGGCCGGGCGGCGGTCAACATCCTGCTCCAGAATTTTCTCGGCATC
GCCGCCGCCCTCGGCGGCCTTTTCCTCGGCAGGGCATTCGTCTAGATTCCCCTCCCCCTT
TTCCATAACTTTGAAATTCTGAAAGTCAAGTTGTTCCGGCACTAAATTTCAGTAAAAATT
ATCAGAAAAAGTTCCGGCGCCGTAAACTGTTTGCCCTGCGTCAATAACGGAAACACCGGC
CGTTTCCGCTCCCGGAATCGCGCTTGCAATCACAATATATGGGGCTATATTGCAAATCCG
ACATACAAGATATGGTATTTCAAGACAAAGAGAAGGGGGGAAAGATGATCAAGAATATCG
TAAAACGCGACGGCCGAGTGGTTTCATACGACGACGGCAAAATCGTGCGCGCCATCCAGA
AAGCGATGGATGCCGCCGGCCACACCGCCAAAGCCGGGGAAGCAGCCATCATCGCCGCCG
CCGCCAGCGCCATCGTCGAAGAAAAATGCCCCGGCAAAGCGCCGCAGGTGGAGGATATTC
AGGACGCGGTGGAAATCGCGCTGATGCGCAACGGCCTTGAGGAAGTCGCCAAAAGCTACA
TTCTCTACCGCGCCGAACGCACCCGCACCCGCGAGATGAAGACCGGCCTGATGAAGATTT
TCGACGAACTGACGTTCGCCGCGGCCAACGATTCCGACATGAAGCGCGACAACGCGAACA
TCGACGGCGATACCGCGATGGGCACCATGCTCAAATACGGCTGCGAAGGCGCCAAGGATT
ACTATGAAAAGCATCTGCTGACCCCCGAGCAGTCGGCGGCGCACCGCAGCGGCGACATCC
ATATCCATGACTTCGACTTCTACGCGCTGACCACCACCTGCTGCCAGATCGACCTGCTGA
AACTCTTCAAGGGCGGTTTCTCCACCGGACACGGCTTCCTGCGCGAACCGAACAACATCC
AGAGCTATTCGGCGCTGGCCTGCATCGCGATTCAGTCCAACCAGAACGACCAGCACGGCG
GCCAGAGCATCGTCAATTTCGATTACGGCCTCGCCCCCGGCGTGGCCAAGACCTACAAAA
AGCTCTATCTGGTCAACCTGAAGAAAGCGGCGGAAATCCTCGCTCCGAGCCGGGAACTGT
CGCTCCGGGATTTCAAGACGATGGCCGCGGAGATCGAAGCGGTCTCCGGCCTGAAGCCGC
AGCTCGGCGGCAATGCCGAATATGAGAAACTGGAGCTGGCCAAGCTGACCGCGCTGCTCG
GTTACGAGGACAGCGCCCGTCAGGCGCAGGCTTTCGCGATCAAAAACACGGAGGGCGAAA
CCGACCACTCCACCTATCAGGCGATGGAGGCGCTGATCCACAACCTGAACACCATGCACT
CCCGGGCCGGCGCGCAGACGCCGTTCAGCTCGATCAATTACGGGATGGACACCACGCCGG
AGGGACGCATGGTGATCAAAAATGTGCTGCTGGCGACCGAAGCGGGGCTCGGCCACGGTG
AAACGCCGATCTTTCCGATCCACATTTTCCGGGTCAAGGAGGGGATCAACTACAATCCGG
GCGAACCGAATTACGACCTTTTCCAGCTGGCCTGCCGGGTCAGCGCGAAGCGGCTTTTCC
CGAACTTCTCCTTTGTGGATGCGCCGTTCAATCTGCAATATTACCGCGAGGGCCATCCCG
AAACCGAAATCGCCTACATGGGCTGCCGCACGCGCGTGATCGGCAATGTGTACGACAAGA
CCCGCCAGATCACCAACGGGCGGGGCAACCTGTCGTTCACCTCGATCAACCTGCCCCGGC
TCGCGATCGAATCGCACGGGGACGAAAAACTGTTCTTCGAAAAGCTCGACGCGATGATGA
ACCTCGTCGCCAAGCAGCTCTCCGACCGGTTTGAAATCCAGGCGAAGAAGCGGGTCCGCA
ATTTCCCGTTCCTGATGGGCCAGGGAGTCTGGATCGACTCCGAAAAGCTCAGGTTCGACG
ACGAGGTCCGCGAAGTGCTCAAGCACGGCACCTTGTCGATCGGCTTCATCGGGCTGGCCG
AAACGCTGGTCGCGCTGTACGGCCACCATCACGGCGAGAATGCCGAAATGCAGCAGAAAG
GGCTGGACATCATCCGGCACATGCGCGAATTCACCGATGCGATGTCGGAGAAGACCGGCA
TGAACTACACGCTGCTGGCGACTCCGGCGGAGGGGCTTTCCGGCCGCTTCATCCGGCTGG
ACAAAAAGAAATACGGCCTGATTCCGGGCGTCACCGACAAAGAGTACTACACCAACAGTT
TCCACGTGCCGGTGTACTACCGGATTTCGGCATTCGACAAGATCGCGAAGGAGGCGCCGT
ATCATGCGTTGACCAATGCGGGGCACATCTCCTACGTCGAACTCGACGGCGACACCTGCG
AAAATCTCGAAGCGTTTGAAACCATCGTCCGCGCGATGCACGACGCCGGAATCGGTTACG
GTTCGATCAACCATCCGGTCGACCGCGACCCGGTCTGCGGCTACAACGGCATCATCGGCG
AGGTCTGTCCGCAGTGCCACCGCCACGAGGGCGACAACGGCGTCGGCTTTGAACGGATCC
GGCGGATCACCGGCTATCTGGTCGGCACGCTCGACCGTTTCAACAACGCCAAGCGCGCCG
AAGAACACGACCGGGTCAAACACGGTATCCGCCGTGATTGACGTCGCCGGCTTCGAGGAT
GACTCGATCACCAACGGCCCGGGTCTGCGCTTTGTGCTTTTCGTGCAGGGGTGTCCGCAC
CACTGCAAGGGCTGCCACAACCCGGAGACCTGGGCATTCGGCGAAGGATGCAAATACTCC
GTCGAAGAAATTCATACGAGAATCCGCCGCAACCCGCTGCTGCGGGGCGTGACTTTTTCA
GGCGGAGAACCGTTCAGCCAGGCCGCCGAACTGGCCCGGCTGGGCCGACTGGTCAAGGCG
GACGGGTACGAGCTGGCGGTCTATACGGGTTTCACCTTCGAGGAGCTGTACGCGGCCTCC
TCCCCCGCCGTGCATGAACTGCTTGAACAGACGGATGTATTGGTCGACGGCCGTTTCGAA
CTGCTGAAACGGAATCTGCTGCTGCGCTTCCGCGGCAGCTCCAACCAGCGGGTGCTCGAC
GTTCCCGCGTCATTGCGCGCCGGAACCGCCGTCGAAATGCCTTTCGGCCGCTGGCGTACC
GAAGGCCGCTGATTTCCACCGTCAAGCGCCGCCAGCTTCCCCCGCATACTGCTTAGTTCA
TGAAATAAACGACTGAAACAGCTGTTTTTTTCATGATTCAACCTGTTTCATCTTGCTTTT
TTCCGTTCTTTTCGGTATAATTACAACCGGGAAACAACAAGGAAAGCAGAATGACGAAGC
CATTGACAGTTCGCGATATCGCAGAGAAGGCAGGCGTTTCGCTGGGTACGGTCAGCCGGG
TGATGAACAACGCCGCGAACATCGACCCCGCGCTCAAGGAGCACACGCTCACCGTAATCC
GTGAGAACAACTACATCCCGCTGCGCCGTCCCCGCCGGAACACCCGCCGGAACGCGGCCG
AAGGCGGCAGGATCGCGGTGCTTTTCTGCGATATGCCGCATCAGTGGAACGAATCCTACT
TCTCCCGCTCCTACGCCGCCGGAATCGAAGCCGTCTGCACCGCCTACCGGGTCGAAACCG
AATTCTTCACATTGCAGGACCTTTGCGGCGATACTTTTTTCAGGCGGCTGGCCAAGTTCG
ACGGAGTCCTGATCAAGCATAACTTCGGCCCCGGCGATCCGAGGGCGGAGCGGATTAACG
CGCTGGCGGAAAAAATTCCCGTGGCCGGTTTCGGCACAAACTTTCCCCATTGCCGCTATT
CCCAGACCTTTCTGGACAACCATTCCGCCGGAGCGCTTGCCGCCCGGGAGCTGATCGGGC
GGGGGCATCGGGTGATCGCCTTCATCAATCCCAACCCGGAAAGTGAAATGCTCCGTTCCC
GGGGCGAAGGCTTCCGGGAAATGATGGAACAATCCGGCTTATGGCGTCCGGAGCTTTTCA
TCTCCCGCAAGCTCGCGACCGTCGCGGCTCCCGATCCGGACCCCGTTCCGCCGCTGCTCG
GCGGCACTCTGGAGCGGCTTCTCGCCTTCCCGGAAAAGGTGACCGCGGCCATCGTCGCGA
ACGACTGGGGCTGCGTCGGCCTCTACCGCGCCTGCGCCGAACGCGGCATTTCCATTCCGC
AGGAGCTGAGCATTCTCGGCTTCGACAATCAAATCTCGATCTGCGCCAGTTTGAATCCTC
CGCTTTCGAGCATCAACAACCCGCTGGCCGACATCGGGAAAACGGCGGCGATCGAACTTT
TTTCCCGCATCGACGCCCGCAAGCGGGAACTGGCGCTTCCGGTCAGCCGCCGCATCCTCT
CCGGAACCCTGATCGAGCGCGGTTCACTTTCCCGGCTTACCCGCAATTCAAATAACAACA
ACGCAATCACAGGAGAACAAACCCGATGAAACTCCCACTTCACACACAGCCCGGACGGCG
CTCCATCAGCGATTTTACCCTGATTGAGCTGCTCGTGGTGATAGCGATCATCGCGATTCT
CGCCTCGATGCTGCTGCCCGCTCTCAACAAGGCGCGGGATAAGGCCAAGGCGACCCAGTG
CCTCAGCAATCTCAAGCAGTGCGGTGTGGCGATGCAGCTGTACATCCGCGACTTCGAGGA
CTGGACGCCGGAAGCGACGCCGGTCCAGTACGGCAGCGACTCCTCCTGGGGGCGGCTGTT
CGAAGACCTCGCCTACATCCCGAAGCCGAAAAACGGCCGGCAGACCATTCTGGTCTGTCC
GGCAAACCGGGGGAGCTTTGAACACTATTCCTGGAGTTATGCAATGCGCGGCACCCATAC
CGCCCCTTCATACAGCACGCACTTCAAGGCAGTGGGGCCGACTGTCGCGGATTCGGGCAA
TGCCGCCAAGAATACTGCTCCGAACCGCGTCCGGGCCACTCCCTCGGAATTTCCGATCAT
CTTTGATGCGCTGACCATCGTGGACGGCGGCCGGAACATCTGGGCCGCCAGCGCTCTGGC
CAAACGCGACGACCTCGGACTGCTCCACAACCTGCGCGCCGGTTTGCTGTTCTTCGACGG
CCACGCGCAGTTCGACCGGAAAAAATTCAGCGGTTATTTCTTCAACGGCCGTACCGCGGA
TGCCCCTGACGTGAAAATCGACCTGCCGCAATAATTTCAAAATCACCTCTGTTCAGAAAG
GATTTCTTATGATCGCACCGTTTTGCAAACGACTGCTTCTCAGCTGTCTGGCTGTGCTCG
TCACCGCCGGAACGGCACTCGCCGCCGACGTCACCATCACGGCGAAAACGCCGGATGAAC
TCCAGCAGAAACTGCTGGAAGCCGCCAAAAACAAGGTGAAAAAAGTCAGGATCGCTCCCG
GAGTGATCCGCGGCGGCGCCACCGGCCGGGATCACCTGCTGTTCCTGAAAGGGCTTCAGG
ATATGGAGATTGACGCCACCGGGGTAACGCTGGCCGGCACCGATCCGACCAAAGGCGGGG
TATTCCTGCGCGACAGCCGGAGAGTAACCCTGCGAGGCTTGCTCTACTACAATGAAGTCC
CGCCGTTTACGCAGGGGCGCGTGCTGAAATTCGATGAGAAGCAAAGCACGCTGGAGGTCG
AAATCGATGCGGGCTACCCCGCCCCCGATGCCGACAGCGTGGGATATTTGTTCGATCCCG
AAACCCGCCGCTGGAAGCCGGGCGTTTACGACATTTACTACAACAAGGTGTTCAAACGTT
CCGGCCGGGTCTACGGCATCCGGGTAAATGCGGATATGCCCGCAAAACTGAAAACTGACC
TGACTCCGGGGCGGGACCTGATCGCCATCCGGGGGAAACAGGGAAAAATGGCAATCACCT
TCGACGTCTGCGAAGGCTGCCGGCTGGAAAAAGTCACCATAAAATCGGCCGGAGTCTTCG
GCGTTCAGGAATCCGGCGGCAACGGCGGAAACTATTACAATTACACCCTGACCTACGGGC
CGCGACCGAAAGGCGCGTCAAGCGATCCATTGATCTCCTCGGTGGCCGACGCGTTCCACT
CCGGCGGCGCCCTCAAGGGACCGACGCTCGAAGGCTGCGTGCTCGAAGGAATGTGCGATG
ACGCGGTGCCGATCCATTCCAGCTATGCACTCGTAATGCAGGCCGCGGGGCGCAAACTCT
ATTACGTCGCCCGGCAGAACGCCAACCAGTTCAAGCCCGGCATGCGCATACGGCTTTTCG
ACCCGGAACAGCGTTTTCTCGCGGAAGCCGTCGTCGAAACCACCGGAAAAGCGGAACGGG
ACTTCCGGCTGCCTCACCTGCCCGCCGACAAGCTCGTCTACTACCGGCTCGAAAGCGACC
GCGACCTGCCGGTGATCCCCGCCGGAGCCCGCCTCAGCACGCCCGACACCGCCGGCAGAG
GCTTCGTCGTGCGGAACTGCGTGATCCGCAACCACCGGGCCCGGGGCTTCCTGATCAAGG
CCGACGACGGCCTGATCGAAAACAATCTCGTCGAAGGCTCCACCGTGGCCGGACTGATCG
CCACGCCGCAATTCGGCTGGAACGAGTCCTGCTACAGCCGGAACCTGACGATCCGCAACA
ACATTTTCAGGAACACCGCCTATTCGACCGGCGTGACCAGACCGGATTCATACGTTCCCG
GCGCATTCAGCATCAAATCCGACGCCCCCTCGAAAGGCCCCGCCGGTTACGGCCACCGGA
ACATCAGAATCATCGGCAACACCTTTGAGAATCAGGACGGGATGAACATGCACCTTGACA
ATGTCCAGGACATCCTGATCGAAGGCAACCGCTTCATCCGTCCCCACCGGAACCCGTGCG
ACCGCGGCAGGGCGCGCGGCTACAATCCCGACGCCCTGATCTTCGTCGACAATGCCGAAC
GGGTCACTTTCAGGGACAACCGGGTCGAAGCGCCCGGCCCCTATTTGAAGAAGCTACTCG
AAATCGGCAAAAACACCGCCGACATCACGGACGCCGGGGATGGAATCGTAATCCTGAAGG
AGCGCTGAACGCCACCTCCCCGCCGCAATTCCGCTTCCGCCGGTTCATTCCGTTCCGGGA
GCGGAATTTTCCTTTTGCCGCCGCAGCCGCTCCCAGTAGGCGAGACGGCGGCGGATTTCA
CGCTCGAAGCCGCGCTCGGGGGGATCGTAGAACTTCCGGCGCGCCATTTTATCCGGGAAG
TAGTTCTGCCCGGAAAAAGCCTCCGGCGTATCGTGATCGTACCGGTAGCCGTCGCCGTAA
CCGATCGCCTTCATCAGCTTCGTCGGCGCGTTCAGGATATGCGCGGGCGGCGTCAGCGAA
CCGTACTTTTTCGCGGCCTCCTGCGCCAGGCCCCACGCTTTGTAGGCGCTGTTCGACTTC
GGGGCGGTGCCGAGATAGATCACCAGTTCCGCGATCGCCAGTTCGCCTTCCGGGGACCCG
AGCCGCTCATAGGCATCCCACGCCGCGATCGCCATCGGCAGCGCCTGCGGATCGGCCAGG
CTCACATCCTCCATCGCGAACCGGGTCAGGCGACGCAGCAGGAAAAGCGGGTCCTCGCCG
CCGGCCAGCATCCGCGCCGCCCAGTAAAGCGCGGCGTCGGTATCGGAGCCGCGCAGCGAT
TTATGCAGTGCGCTGATCAGATTGTAATGTCCCTCGCGGTCCTTGTCGTACACGGGAGCG
CGCTGCTGCACGATCTTCAGCACGCCGGCGGCGTCCAGCGTCCGCCCCGCCGGGGTCAGG
TCGAACACGCTTTCGAGCAGGTTGATCAGGTAGCGTCCGTCGCCGTCTGCAAGCTCGATC
AGCGTCTTTCGCCCCTCCTCCGAAACCGGCAGCGGACGATCCAGAATCCGTTCCGCCCGC
CGGACGATCTCCGCCAGAGCCTCCGCATTCAACGGATTCATCACAAATACCTTGCAGCGC
GACAGCAGGGCGCTGTTCAACTCAAAAGAGGGATTTTCGGTGGTTGCGCCGACCAGAATC
ACCGTGCCGTTTTCCACATAGGGCAGAAAGCCGTCCTGTTGCGCCCGGTTGAAGCGGTGA
ATCTCATCGATGAACAGCAGCGTCCCCTCCCCGCAGCTCCGCCGCTTCCCCGCCACCTCG
AAGGCTTTGCGCAAATCCGCGATGCCGGAGAACACCGCCGACAGCGCGACGAAGTGGAGG
CTGGTCCGGGTCGCCATGATCCGGGCCAGCGTGGTCTTGCCGCAGCCGGGAGGCCCCCAC
AGAATAAAACTGGCCAGCCGCCCGGAATCGATCATCCGCCGCAGCGGCGCATCGGGCCCG
AGCAGATGATCCTGCCCGACGATTTCGTCGAGCGACGCGGGCCTCATCCGGTCCGCCAGC
GGCCGCCCCACCCCGGCGGAAAACAGTGTCTCTTCTTCCATTGCTTCAGCGTCTCCTTAT
GGATAATCTACCACCAAACCTGAAATATTCCAGTTGCTTTTCAGGTTTGGAGCCGGTATA
TTATCGTTCTTTCAATTTCGGAACGGGATCATGACGATATCGCAATGCAAGGGGATCGGC
TGGGCTCTGGTCAGTGTTTTCTTCTGGGGGACCATGTTCCCGGTCGGCCGTTTTCTGGTC
GCGGGCGGCCGCATGGACCCGGCGGTGCTGGGGTTGCTCCGCTTCGCGATCGGCGGCGCT
TTGCTCTTCGGCGCCGGGATGCTGATCTGCCGGGAAAGGATGTTCCAACTCCGGCGCGCC
GACTGGCTCCGGCTGCCGTTTCAGGGGCTGGTCGGAGCCGCGCTGATGGCGCTGTTCCTT
TTCGTCGCCCAGCGCGAAGTCCCCGTGATCAACGCTTCGATGCTCGAAGCGATCGTGCCG
CTGCAGATTTTCGTGATCGGCCTCTGCTGCGGCCGCCGGAGTTCGCTGCTGCAGTTCGCG
GGGCTGGCGGCCGGCTTTATCGGCTGTTTGCTGGTGCTGCGCATTCTCTCCGCCGACGGC
ATCGCGCTGAAATCATTGAAATTCGGCGATCTGCTGATTTTCCTCTCCGGCCTCTGCTGG
GCGGTCTACACGGTCTGGGGGCGCGAGGCGAGCAACCGGCTCGGCGGATGGGTGTTCAGC
AGCTGGACCGTGCTGTGGGGCGCGGCATGGCTGGGAGTTTATCTGTGCTTTCAGCCCGGC
CCCCTCCGCTGGCCCTCCGGCTGGATCAGCTGGGGCTGGGTCATCTACTTCGCCATCGGC
CCGACCGCCCTCGCTTTCTACGGCTGGAACCGGGCGCAGCATTATATTTCACTGGCGCTG
CTCGGTTTGAACGAATATTTCGTGCCGATGTTGGCCGCCGCGTTCGGCTTTCTGTTTCTC
GGAGAACGCATCACGCCGCTGCAGCTGCTCGGCTCCGTGGTGATCATCGGAGCGGTGCTG
ATCGAGCCGGACCTTTTGCCGCGGAAGCAAAAATCCCCGGAAGCGCCGCCTCCGGGGATT
CGCTGAATCAGGCGTTCTTCTTCGCCCTTTTTTCCGCCCGCTTTTCTTTCAGCGTCTTGG
TCGGTTCTTTCTTGGTTTCCTTCTTCATGTCTCTGCTTTTGCTCATACCGCACCTCCTTT
GGTAGTTGGTTGCCTGATCAGAAGTCCAACTTGAAATAGTTGAACAAATGGGTTTTCCGC
CAGCCCAGCGATTCGTAGAACTTCATCGCCGGCAAATTCTTATCGTCGCAGTTGAGCTGC
ATCCGGGTTGCTCCCCGCCGGTGCGCCCACTCCGCGGCGGCCTCCAGCAGCAGCCGGCCG
ATCCCGCGCCCCCGGCATTCCGGGGCCAGCACCAGGTCCTCGACATGGCAGGAGTACGCC
CCCTGCGCGGTCGAGACCAGCAGTTGAAGTCCGCACAACCCGACCGGCCTGCCGCCGAGT
TCCGCGACCAGCAGCTCCGCCAGCGGCGAATCGAGCATCAGCTTCAGCCCGGCGACCTGC
CGCGCGGTATCCGGCTTAAAATCCTGCTCGATTTCAAACAGCAAGTCTAACAGGGTGCTC
AACTCCGGCAGCTCTCCGGGCCGGGCGGAGCGGATCGTCACTTCCTCCGGCATAAGCTCA
CCTCGGGAACCGGTCCGTCCGGAACGGGGTTGCAGGCAAGCCCGCACTGTTGTACAGATT
CGCCTCTTCCGGATTGTCCGCCCAGGCATACCGCACCGCGACCGGATCGCTGACCTCCGG
CGAGGACACCCGCACCGAATTTTCCACGATCTGCGCTTCTGCCTCCTTGAACACGCCGTC
GGCTCCGGCGATCACAAACCCCTTCAACCCGGTTCCGTGCGCGGTCAGACCGCTCCCGAT
ATGGTCGAACCAGACCCGGATCGCTTCCGCTTCGCGCACCATCTCCCGGTACACCGGCCC
GGAGCCGATCACCGGCTGCCGGTAAGCCTGTTCCAGCGCCGCCAGCGCCAGCCGCTCGCC
GACCTCCGCCTTGCGGCGGGGATGAATATCGGCAGCCTCGCCCAGGTCCAGCGCAGACGC
GGCCAGATTGCCGGTCGCCTGCGCGGCGCGGCTCTGCGCCTCCCGGATATAGGGCCACGC
GGCAGCATCGTCATAATCGGCGGGATTCCGGAAACCGGCCAGCAGCACCTGCAGGAACGG
GAAATCCCCCTGTCCCCAGCGAAAACGCCAGTCGGCGATCAGATCGCGCATCAGCCGTTC
GTAATACTCCGGCGCGCTCTCGTTGGATTCGCCCTGATACCAGATCACGCCCCGCATCGC
CATCGGAATCAGCGGCCGGATCATATTGTCGAACAACATACAGTAGCTGTTCGGATTGCC
CGGCCCCATCGCCTCTTTCAGCGCATCGACCCTCGGATATTCAAACTCCGGCTTGAATTT
CCACACGCCGCCCAGCGCGACCGGAGCGCGCTCCTCGCCCGCCGGCGCAATCCACATCTT
ATCCGCCGCGCCGTGCAACCCGCCGTTGTAGACAAACGAGTAGTTTCTCACCGCGATCAC
CGCCCTGCCCGCCTTGACCAGTTCCGCCGGAATCCGGTAGCACCGGGGAACGGCCCAATG
CTTCGTTTCATATCCCTGCCCGGTGCGCCCGATCTCGACGCCGTTGAAATAGGTCACGTC
ATGCTTGTCGATCGCGCAGAGGCTGAGCACCAGCTCACTCCCCTGCCACGCGGCCGGGAT
TTCGATTTCGCGCCGGAACCAGACCACGCCGTTGATGTCGAGGCCGAGGTCTTTCCAGAA
GCAGGGCAATTTCCCGGTCCGCCAGCCGGAATCGTCGAATTCCGGCGACGCCCAGCCGTC
GGTCACTCCCCGGTTTTCCGGTTCCGGCGGCAGGATCCGACGGAACCACGCCAGCTCTCC
CCCCGGACAATGCTCCACGGAAAGCTCCTCGGCGGAAAGCGATTCCCACATGCCGGGAGC
GTTGAGATTCCGCTCGTAAGCCTCCACCCTCGCCGCAAAATCCGGATTCCGGACCAGCGT
TTCGCGGCTGGTCCACGCTTCGGCGACCGTGCCGCCCCAGTTGGAGGAGACGATCCCGAC
CGGCACATTCAGCTCCCGGTGCAGCTTGCGCGCGAAGAAATATCCGACCGCAGACCATCC
GGCGACGCATTCCGGCCCCGCCACCTGCCAGTCGGCAGCGACATCGGCCATCGGAACAGG
CTGCGCCCGCTGCGGCACGGTCAGCATGCGCAGCTGGGGCAGCTTTCCGGCTTCCGCCCG
CACCGCTTCGCACTTCGACGGCAGCTCTTCGATTTTCAATTCCATGTTGGATTGTCCGCT
CGCGATCCAGACCTCTCCGACGAGGATGTCGGAATAGGCGACCGTCTCTCCGGAACTTTT
CACCCGCACTTCCAGCTTCAGCGGCCCGCCCGCCGGGCGCGGCGGGAAGCGGAACACGAA
CCTGCCGTCGTCTCCGGCCCGTGCCACTGCCGGAACGCCGCCCAGACTGCCTTCCACAAT
TTCAAAAGGTTCCGTCCACCCCCAGACCGGAATCGCCCGATTCCGCTGCAGGACGGCGTG
ATTGCCGAACAACTTCGATAGCTTCAACATTTTCAACCTCAAACATCAGAAAAACACCTT
CTCCACTTGCGGAAAAGAGAATATACGCTGTTAAATCTATAATACAATGGGAAAAAAGCA
AGCAGATCATTTGTAAAAACGAAATATTAACCTATTTTAATAAGCAAGACATCCGGAAGG
GCGGCCCTTCGTAACCGGTTCTTCCAACAACGCTGAATGATTGAAATGAACCACTGGAAA
CTCGACAACATTTTCGAATGCCTGCGGCAGGCGGGTGCTGTCGCGCTCAAATTCCGTTGC
GCTGCCGAGGTGGCGTTGAAGCCGGACCACACGGTCGTCACCATCGCCGACCGTGAAATC
GAAGCGATGCTGGCCGCAAAATTCAACCGCCCCGAAGCCGGTTGCTATATGATCGGCGAA
GAGAGCATCGCCGAATGTTCCGAAGCCTACCTGCAGGAAGCATTCCGGAACCTCTGCTAC
GTCGTCGACCCCATCGACGGCACCGCGCCCTACTCCACAGATGTTCCGCTATGGGGAATT
TCAATCGGCCTGATGGAGAACGGCGTACTCACGGAAGGAGCAATCTACCTGCCCGGCCCC
GATGAAGCCCTCGTCAGTTGCCGAGGGACCATCTGGAGCGCCAAAAGGCTTCAGGGAAAT
TCTCCTGAAGTGGCGCCGTTTGAAGCGGTCCGCACACCGCTCGGCCAGGCCGGGCACATC
AGCGTCGGCCAGTTTGCGGCCAAGCACTGGGACATCCGGCTCCCCAACCAGATTTTCGCG
TGGTCCAGCTGTGTCGGCTCCGGTTATTATCTGTTGAAGGGGCTGTTGCTGGCCTACGTG
CTGCGCAGCAAGCTCTGGGATCTGGCGGGCGTGATGCCGCTGGTGAAAGCGGCGGGCTTT
GAAGCGCGTTTCCCGGATGGCGCCCCATTCGATTTCCGGATCGCGTCAGGCGGCCAGTTT
GCATTGGATGCCGCCGGCCCGCACCGCTGGCGCCTCAATGACGATCTGATAATCGCACCG
GACCGCGAAGCGATCGACTACATCCGCAATCATGTAACACTCATTCAAGTATAAAGAGTC
CTCATGTCAACAGCAAAAAATATCCCTGCCCAAGCCGGAACCGCCCTCTATCTGGTCAGC
CTCGGCTGTTCTAAAAATCTGGTGGACACGGAAGTGATCGCCGGCACCTTGCTCACCTCG
GGGCGCACGCTCGCTTTCGAGCCGGACGAGGCGGACTTGTACGTGATCAACACCTGCGCC
TTCATCCCCGCCGCCCGCGACGAAGCTCGCGAAGCGATCGAAGACGGCATCGTCTGGAAA
CAGGAAAAGCCGGGACGGCTGCTGGTAGTCGCCGGCTGCCTGACCGAGTGGGACAAAGAC
GGTTCCGTCCGTAAGGAATACCCCGAGGTCGATCTGTGGACCGGAGTCAATCAGGTTGCG
GAGATCGCCAGACTGCTCGACCGCCAAAGCACGCTTCCTGAGAATGCGGAAGAACCGGTT
TATCTTTACGACGACTGCACGCCGCGCCTGCAGCTCACCCTGCCGCACCTCGCCTATCTG
AAAATCGCGGACGGCTGCAACAACCGCTGTACCTATTGCAGCATTCCGGGAATCCGCGGC
CGGCTCCGTACCCGGCCGATGGAATCGGTGGTCCGGGAGGCCCGCAACCTGATCGAAGGC
GGAGTGCGGGAACTGCTGGTGATCGCTCAGGATATCACGGTCTACGGCAATGACCGCCCG
GAATCCGGCGACACGCTGGCCAGACTGCTGACCGCCCTGAATGCGCTGGAAGGCAACTTC
GTAATCCGGCTGCTCTATACTCATCCGGCCCACTATACGGAGGAATTCATCGACTTCATG
GCGCGGGGAAACACCAAAGTGCTGCCCTATCTGGACATCCCGCTGCAGCACATCTCCGAC
CGAATCCTGAAACAGATGAACCGCCACGTGACCCGGAAGCAGACCGAAGAACTCCTGACG
AAACTGCGCGAGCGGATTCCCGGCCTGACCTTGCGCACCACTTTCATCACCGGCTTCCCC
GGCGAGACGGAGGAGGAATATCAGGAACTCAAAAGTTTTGCAAAGAAATTCAAGTTCGAA
CGCTGCGGCGTCTTTCCCTATTCGCCTGAACCGAGAACTCCGGCCGCCGCCTTCCCGGAT
CAGGTTCCGGCGGAGCTTGCGGAACAGCGTTCCACGGAACTGATGAAGCAGCAGATTTCG
ATCATGAAAAAGCTCAGTAAAAATCAGGTCGGCAAAACAGTCCGGGTGCTGGTGGATGAT
GTGGATGAAAACGGAGCGGTCGCGCGCGGGGCAATGGACGCGCCCGAAATCGACAATGTG
ATCTATATCCCCAAACCGAAACGGCTTAAACCGGGAAAGTTCTGCCTGGTGAAAATCACC
GGTACGGACGGCTGCGACCTGATTGCGGAACTGGTGAAATAATATTTTTCAATAAAATCA
CAGAAAAGAGAATGACATGAATCTTCCCAACATACTGACTATCAGCCGGATCGTGATGGT
GTTGATTTTTGTGGTGCTGGCGACTCTGGCCAATGTCGGCTGGGTGGATGCTCACTGGGT
ATTTACCATGCGCCTGACTGCCTATGCACTGGCAATTCTGGCCGGAGCGACCGACCTGCT
GGACGGCTATCTGGCCCGCCGCTGGAATCAGGTCACTGATTTCGGAGCGCTGATGGACCC
GTTAGCCGATAAGATTTTCGTGACGGCGACGATGCTGATCGCGGTGGAATACCGTCTGAT
GCCGGCCTGGATCGCGGTGGCGGTGCTCTGCCGGGAATTCATGGTCACGGGGCTGCGGAC
GCTGGCGGCGAAAAAGCAGGTGGTGATTTCGGCGGACCGCTGGGGAAAGCTCAAAACCGC
GCTGCAGATGGTGATGCTGGCGATTGCGGGAGCGTCCTGGGTCTGGGAATTTGACCTGTA
CAGCGAAAAATGGTTCCATATCCGGCTGTGGTATGTGTGGAATGCGTATCTGTGGGGTAT
TGTGCTGGTTACGGTGCTTTCCGGGCTCGGTTACTTCATCCGCTTCCGGCATCTCTTTCT
GCACACGGATGAAAAAAGTGAGAATTAAGCAGGATTTGAGCTTGAAAAATATTTCCGGCG
GATTATATTTATGCCATGTCAACGGAATTTGACATGACTCAAAACCGGAGAGATGGTCGA
GTGGTCGAAGGCGCCACATTGGAAATGTGGTGTGGGGAAACTCACCGAGGGTTCGAATCC
CTCTCTCTCCGCCATAGAAAAACAACGCACCTCATTTGAGGTGCTTTTTATTTTTCTGAC
GGCCGTTGCCCGGGAGAATACGGAATCTGCCAGTCTGGAGTTTGCAAACACCCCAATATG
TATTATTTTCATTATTATTTTTTTCAAATTTTCGCTTCGTAGTCCAATCCGGCACTTGAC
GAAACAAGCTGACTGATGTATCATTACCGAGCCTTCTTGTTTTTCCGACAGCCCAAGATG
CTGTTACGGACAAGCTGGCTCTTTGTTTACGCTTCAAAGTTTGTCAGGACAGATGCGAAA
GGAGACATCAATACAACATTATCAGAATTAAAAACTGTCAAGTACCGTGACGAAATTTCG
TACAGCACCAAATTCAGGACAATAACAAGCAATTAAAATCACCGGAGCTATGATATCATG
GAAATGAAAATCAGGAAGAACCGCCTGAAGACACTGATGATGCTTATCGCTGTCACGGCG
GTCATCACCGGATGCCAATCGGGAAAACCTGCGGAGAAAGAATCAGGTACGACTTTTGCG
AAAGATGCACTGACTCCTTTTGTCCAGAGCGGACAACTGCCGGGAGCAATCAACGTTTTT
TATAAAGACGGCATTCAGGAGACCGCCTGCGTCGGCTATGCCGATGTTGCGGCCAAGCGT
CCGATTACGATGGATGATGTTTTTATGCAGTGCTCGCAGACAAAAGGGTTCTGCGGCGTC
ACGATCGCCATGCTGGTCGAAGAAGGCAAAATCTCCCTGGACGACCCCGTTTCAAAATAC
CTGCCTGAATTCAAGGAACTCTGGGTGTTGGCCTCCAACAAAGATGGCGTAAAAACGCTG
GTCAGGGCGAAAAATCCTCTCACCATCCGCATGGTCATGAATCACACCGGCGGTTTCCCG
TTCGAGATTTCCGCGAAGCAGGGCAACATCAAGGGCGGCGGCTGGAGCGGCGGCGCTCCG
CTCCGGCAGACGGCAGCCATCGCGGCCGCTTCTCCGCTGCTGTTTGAACCCGGAACAAAA
ACGCAGTATTCCAACACCGGCATCGACATTGGCGCGGCGATCGTTGAGGTCGTAACAGGA
CAGCGTTGGGAGGATTTCCTCCAGGAGCGGGTATTAACTCCGCTGGGAATGAAATCCAGT
TCGTTCCGGCCGAGCGATCAGGCTCTTGAAACGCAAATCGAAATGTATGACTGCGTAAAA
GACGCTCCGGCGAAATACCGGCTGCAGAATGACATGCAGCAGCGTCCCTATAACGATTCC
CATGTCTTTGCATCGGCGGGCGCGGGACTTTGGACGACGGCAAACGACCAGCTCAAGTTC
TACAAGATGCTGATGAATCTCGGCGTGGGCGAAAATGGGGTGAGGATTCTCAAGGAGGAA
ACCGTCAAAGAGCTGCTTGCCAAGTCGACCCGTCCGAAAGGGATGGGCGGCTATTCCCTG
GGCCTCAGCGCGCCGGAAGAGGACAAGGAGGACTCCTGGTTCGGGCATGGCGGCGCATGG
GGCACGAACTGCATGGTCAACTGGCACCGCAAGGAATTGAAGCTGTGGGTCGTGCAGCTT
TGCGGAAATCCGCGCCCCTGGGACGCGGCTCGTTCTGAAGCGGAGAAAAAGTTCTTCAAA
TATGTCATCGACAACACCGATGCCAATGCCTACACCGGTCGTACCAAATAATTTTTGTTT
ATGACCCGATTATCCCCGGGGCAAGACTCGGGGATATTTGTATTACTCTGATTTTCCACA
ACTTGTAAACGGGCCGGATTCATGCAGAGGAGAAGGAAATCTGATCATTGCAGTTCAGCT
TGGATTTTCTCCCGGCGGCGGAACTCGCCGGGGGGCCGGCCGCATTCGCGGGCGAAAAGC
CGGTTGAAGTAAAATTCATTGGAAAAACCGACTGCCGCCGCCACTGCCTTCAAAGGCATC
TCCGTCGTGCGCAGCAGGTTGCAGGCGCGCGTCAGGCGTTCTTCCAGCAGCAGGGCATGA
AACGGCTTGCCGAAGTGATACTTCACCAGATGGCAGGCGTGACTCCGCGAGAGGTTCATC
CAGCGGGCCAGTTCGGCCAGTCCGACCGGTTCATGTGCGTGATCCTCCAGAAAACGGCGG
ATGCGGTCGGCGTTTCCGACCGGAACGCCTCGCCGATCGTGGGAAAGGTCCAGATAGTGC
CGGATCCCCTGCCCGAACAACAGCAGTTCCCGGGCCAGTTCCTCAAACAGCAGGTCATCG
GCCTCCGGCATATCGGAGCGGATGGTGCGCAGTTCCGGCGGAATGCAGTCCGGGATCTCG
GCTCCGGGCGACCGGAACCCTCCGGCGTAGATCAGCAAAATCAAGGTGCCGTCGCGTTCA
ATCGGCACGACCAGCTCTGAAACACCTTTCCAACAATCGTGCCGGAAAGGGCGTTTCGCA
CCGCTTGCGACCGCCTCGGCTTCGACCATGCACTGCTGATGGCAGCGCCGGTTCCAGTTC
TCTTGCTTGAAGCGCCCGGCAATGCAGTATGGGTGCATGTGCATATTGCGTCCCGGGAAG
AGCGGCCTTCCCGCCGAATCGTTCAGCATCCCCCGGCAGTCATGGATGGTCAGCGCAATG
CCGAAACGTTTCTCAAGATCATTTAAGGCCATCGCCAGCGCCCGACCGGGAGAGTGTGGA
TCAATTCCATCGATAAATTTCATAATATTGTGTCTTACAGCAATTTTATATAAAGATACA
GCATTTTTCTGCATTTTCAACTTTGTTGATTTCAGGTATAATAAAAATAAAACCGAAAGG
AGCAACTGTAAATGGACTATGACGTGATCATCGCCGGCGGCGGACCGGCGGGAATCGGGG
CCGCCTATGCCGCGGCGGAGGCCGGAGCGAAAATCTTGCTGGTGGAACGGTACGGCCGTC
TCGGCGGCACGGCGATTCATTCACTGGTCGGTCCGCTGATGGGCGGCGTCGAAAGCCGGA
TCGTCCGGGAAGTGACTCAGGCGCTCGGCGGCTGTACGGTCGACTTCCAGAAGGCGGACC
TCCAGCTTTACGATCTGCTCACCGCCAAAGGCGTTGAAATCCTGCTCCATGCCACAGTCG
TCGACGTACTGCGGGAGGCCGGAAGACTCAATGGCGTCGTCCTGAACTGCCGCGAAGGAA
ACCGGAGCCTGACCGCACGTACCGTGATCGATGCGACCGGAGACGGCGAGGTCGCGTTCC
GCGCCGGAGTGCCGTTTGAAACCGGGCGCGAAAGCGACGGCCTGACTCAGCCGATGAGCA
TCATGTATACGATCGGCAACATTGATCCGGCCCGCCGCTTCCTGTGTTGTTCCGAAGAAC
AGGCGCGTCAGGTGATGGTGAACGGCCGTACCTGGGAAGAAATCGTGATGGAGGCGCGCT
GCCGGGGAGAACTGCCTGAATCCGTGGGCGTGATCCGGCTCTACACGGCCCGCCGCGCCG
ATGAAAACATCGTCAACGCGACGCAGGTGAATTTCCTGAACGGACTCCTCTCCTCCGACC
TGACCAAGGCGGAAATCGAAGGACGGCGACAGGCGTTCGGGATTCTGGAATTTCTGCGCC
GCACCCTGCCCGGCTATGAAAACGCCTGTATTTCCGGCATGCCCGCCGCAATCGGCGTGC
GTGAGACCCGCCGTTTCGAGGGGATGGCACGGCTCGAAAAAGAAAATTGCCTGCAAGGAA
CCCGTTTCTCGGATGCGATCGTGCGCCGCGCGGCTTTTCCGATCGACATCCACAATCCGG
CCGGCTGCGGACAAGCCGCCGGACACGATGAGAACGAGGTCGGCACCGCCGAACGCGGCA
AACCGTATGACATTCCGTACGGTGTGCTGGTGCCGCGCCGCCTGAACGGTCTGCTGCTGG
CGGGCCGCTGCATCAGCGCCTCCCACGAAGCGCTTGCCAGCTGCCGGGTGATGTGTATCG
CGATGGCGCTGGGAGCGGCGGCGGGGGCGGCGGCAGCCTATGCCTCCCGGCATAACTGCG
AAGTGCGCGACGTTCCCCCGGCGGAACTGGCGCCTTTGTTGTTCGACCGGGAATAGTCCC
CCGGCAGCGGGAGCGGTAAACGCACTTACCGTTCCCGCTGCTCCTTCCGCCACCTGCCCC
AGCGGCAGTAGCTGAGGCCGATCATTGCAGGCGGCAGCGTCGAAAGCGCCATACCCCAGC
AGACTCCGGCAAAGCCCCATTCCAGACAGGTGCTGAAGAACCAGCAGAGCAGCAGCCGCA
GTATCACCGCCTCCAGCAGCGCGTTGAACAGCGCCAGCGTCGGCGCCCCCGTGCCGGTCG
CAAAGGCGTCGCACACATACATCACCGCATAGGCCAAGCCGCTGAAGGAGCTGAAGATCC
GCAAATACAGCACTCCAGAGCGGACCACCTCCGGATCACTGTCGAAACAGCCGATTATCT
GTCGGGCGAAGAGCTGGATCAGGATTACGGCGATTCCGGTGGAAATCAGCCCGAACCGGA
TTCCGGTCCGGGCGGTTTCGGCGGTTCTGCCCACCTCCCCCGCCCCCAGATTCAGGGCGG
CCATCGCAGTGACCGCCTGTCCGACCGCCCAGCAGGGCATTCCGGCCAATGTGCTGATCT
TGAGGCCGATTCCGGCGGCGGCCGCCGCCGTGACGCCGTAGCGGTTGAACATCCCCGTCA
CCAGCAGGAAAGCCAGATTCACCACCACCATCTGCAAGGCGGACGGAATGCCGGTCTTCA
GGATGCCGACGGTTGTCCCCAGCCGCGGCAGGAAGTCCCGCCGGCCGAAGCCGCGAAAGA
ACTTCCGGCGCTTCAGATAAAAAAGCCCGGCCAGCAGCGCAGCCGCCTGCGCCGTCACCG
TCGCCCACGCCGCTCCGGTGACGCCCAGCTTCCACACGCCGACCAGCAGCAGGTCCAGTA
TGATGTTCACCGCCGCCGCAATCGCGACGAAAAGCAGCGGCCGCCGCGAATCCCCGAGGC
CGCGCAACAGGGCGCACACCGCGTTATAACCGAAAACGCATAAGGTTCCGCCGCTCAGGA
TGTTCATATATCCGCACGCCTGTTCCAACGCTTCCTCCGGCACCTTCATCAGCAGGAATA
CGCTCCGGCTGAACCACCAGCCGCCTGCCGTCACCGGCAACGCCGCCAATGCCGTCACCG
CGAACAACGTTCCAACCGTCGCGCGTTCCGCCGTACGGTCGCCGCCGCCGCGGGCCCGCG
CCGCCAGCACGGTTCCGCCGATGGTGATGCCGATGCCGATGCTGGTGATGATAAAACAGA
GCATTGAAGCGTTGCTGACCGCCGCCAGTCCCGAACTGCCGACATAACGGCCCACCACGA
CCATGTCGGCGATGTTGTAGCAGGCCTGCAGCAGGTTGGCGAAAAACAACGGGACGGTGA
ACTTGAAGAGCTGTTCCGACACCTTCCCGACCGTAAGATTCTGTTCTGATTCTTTCATAA
TTCCGATTCTTTTCAAAAAAAATGCAAAAAAGCCGTGGACGAAACTTCGTCCGCAGCTTA
TTGCATTCCGACACGACAGCCCCTGCCGTTCGGCGGATTTACCCGCCGGACAGTTTGCCG
ATGAAAAGAATTCAGTTTATTCGCGCCCCGGACAACGTCTCACCGTCACCATTGCCGGAG
CCTGCTTCAATGCAGAATTTTCCCAGAGTCAGATCGAACATGATTTTCGGATTTCTCACG
ATATTGAACAACGCCCAAAATAGCATGGTTTCGTCCCTTTGTCAAATCAGCGGCGGTCCG
GCATCCTATCGCCGTTCGACGGAGACTCCCGACAGCGAGCTGATCCAGGGCTGTTCCGGG
TTGTGCTGGGCGAAACTGATCCGTACATACCGGGTATCTGCGGCCAGCGACACGGGAGAA
AACGCATATTTCCGGAACGGTCCATCCGCCAGCAGTTTAAATTTCGCCTTGACCGGAGTG
AAGACGGTGTTGTCGGGCGATTCCTCCAGTTGGAACCATTTTTCCGGCCGGCCGGGGTTG
GCCTGCTTCCAGAGGAACACCTGAAATTCCAGCTTGCGGAAACCGTTCGGCCTGTTTGCG
TCCACCGTCGCCAGCGGCAGAAATTTACCGGACAGGTCATGGCGGTAACCACCCGGAAAA
TAGAGGTGGAGACGGTCGCTCTGATTGAAGTGCAGTTGCGGGTTGGTCATATCGTAGCCG
TGGAAACCATGCTGCGAGAACGGCATGATCTCGCGATAGTTCTTCTCGACCAGCAGCAAA
GGTTCCGGCCGGACCGGAGCAAGCTTGCCGGCATGGATGCCGAAAAGCCGCGCATTGGCC
TCCTTGACCGACGCGATCATTTCCCGGTAGGGACGGTCGGTCACATCGATCAGGCCGAAG
TTGAACGCCTCGTTGTCATGGCCGCGGCTGGTGAGCGGCTGGTCGTACATCAGAAAGTAT
GCGGTGCCGACGCAAAGCGGTTCCGCCGCCATGCGTTCCGTGCTGTACTGGAAAGCGCGT
CCTCGGTCGCGGTGCGAGGCGACGATGCTTTTGCGGTCTCCGAACGGCCTGAAGCCGCGC
AGGGTGGTGGTAAAGGAAAATTCCAGTTGAGCGTACGGCTTATCCAGTCTCTTCAGCACG
GGAAGAACGAAATTGAGAATCCAGGCGTTGTTCATATCGTAAAGATGCAGCGGGACGATG
TCGACGAATTCCGCCGCTCCCTCGATCCAGCGGATATCCTGCTTGGAACAGTGCGAGGCT
CCCAGAAAAAGATGGTTGGGATCGTAAAGGCGGATCAGCTGCCGCAGGGTGGAATGATAC
CGCTGCGACGATTTCAAGATGAATGCATCCAGTTCCCGGGAGGGCACTTTCCTGAAATCC
AGTTTTTTCAGCATCAGCCTATCAATGGATTCCTCCGGAAGACCGAAGAATTTTCCCGGT
TTGCCGCCGGTTGCGGCGGCAAGCTGCTCCAGCAGCGCCCGCTTGGCATGAGATTTCCCG
GAGACGTCCTTCAACCGGACGTCGACGGAGTGGCGGTTCCAGCCGCTTTCATTGGCGAGC
TGATAACCGATCAGAAAGGGATTGTTCTTCAGCCCGGCGCACATCGTCTTGATCTGTTTC
TCCGCGGAGCGTTCGAAATCGGGATCATAGGGGTCACGGATCAAAAGCCCCTGATCCCAC
AGAAACGGCATCTCCTTGACGACAAACGGATTGTTCCATTTTCCGATGGAGTTGAATCCC
CACGCCAGCAGACGTCCGGTCGTCAGGTCCATCCAGCGTTTATGGTAGTCGGGACCGTAT
TTTCTCCGGATATTGGCGGTGAGGAAACTGACGCATTTTTTATCTTTCGACCATGCCGCC
GGGAATTGTCCGGGATCGGGAACGCCTTCCGTGAAGAGATCGCGCCGTGAACCATCCGGC
CGGTTTACCTGCGTAAAATAGCCGTGCTCGTTGTAGGGAACGCCGTCCACGCCCTGCAGA
TAGAAGAGATTGCCTTCCGGAGTCACCAGCCACCAGCGCCCTTCGACCTTTTCGACCCGG
AAAAAACCGGTCGCCCGCAGCGTCCGGCCGCTTCTGACGCCGCCGTAGCGGTCGAAACGG
CCCGACTCCCTTTTGACGCCGGCCAACTCCTTTGTTTCCCGCTCCAGATCGTTCCGCAAT
TCAGAATCGTCGCTCACTTTTTCCGGCCAGTCAACTTCGGCGGCCTGACCGTACCGGTCG
ACCGGAGCCGCGGCAAGGTGAACGCCCGCAATCAGCGAAAGAAAGAATAAAAAACGTTTC
ATCGGGGAGCTTCCTCTCAAAAAGTGATGGTGATATTCTGGGTACAGGGATAGGCTTCTT
TCCATTTCTCCACATTGCCGCTTGCCACGTGGCCGTCGAGCATGGCGCCGTTGGCCTGAC
CGCCATGGCGCGCCAGCGGCATGTATTTCGGCCATTTATCGGGACATTGCGCGTGGTTCG
CCGGCTGGATCCGGCCGGCGCTGGTCTTCTGAGCGCAGTCGCTGATCATCATCAGTACGG
AAGGTCTGGCGATGCGCGTCACTTTGACGGATTTCCCGTAATGGGTAAGGGTATGCGTGC
CTTCGGCGCTGAGGCCGATTCCGCCGCCCCAACCCGGAAATTCCTGAACGGCGGGACAGA
CGAATATGCCTTTTTCCGGATCGCCGTTGAGTTCTTCGCTGGTTCTGTCTTTGGCGGTAT
TGGACCACCCCGGAACCGGCAGGTAACTTCGGGACAGCAGATTGACCCACCAATTCCCCC
ACATCCCGGGCGCCTCCCAGCCGGCGGCCAGATTGAACGGCGTCAGGTGGTCGTTGTTGT
CATTGGTGTACATCAGCTCCGCCTGGGCAATCTGGCGTTGATTGCCGATGCACCGGGTGG
ATTTGGCTCTTTCCCGGGCCGAATTCAAAGCCGGCAGCAGCATCCCCGCCAGAATCGCGA
TAATCGCAACCACTACCAGTAACTCAATAAGCGTAAACTTTTTCATCATCATCCTTTCTT
CTTGTGTTAAGTTGGTATGGCCGTTGTGGCTTTTTCCTTTTTCATTACGGACGCCCCGGA
TTGAAACCGTGGAGAAAGCAGTTTCTGGACATGCGTTCCCTGCTGCCAGGTTCCCAGCAG
CGAGAAGACCTCCTCGCCGATTTCAGCGACCGGCTGCGCGATGCTGCCGAGGGACGGCTT
GTGCGTGCGGGTCGCCGGAAGGCCGTCGAAACCGATCAGGGCGATGTCCCTGCCCAACTC
GAAACCGGATTGGCGAATGGCTTCGGCGGCGCTGACGGCGCCGGAGTCGGAGACGGCGAA
AATGCCGTCCGGCCGATGCCCCGCCCGCAGTGCCGCAAGCGTTTTCCGGTGTGCCAGCGC
GGTCCGTTCGTCATCCCCCCGGACCTGGCAATCCCAGATTTCGACCTCGGCGCCGGATAA
TTCCGCGATTTCGGTAAAGCCCTGGACGCGTTGGGAAATCTGACGCAGCGGCGGCTCGCA
CAGCAGCAGCGCCAGCTTCCGGCAGCCTCCGGCGAGCAATGTGCGCGCCGCCAGCATTCC
GCCCTTGCGGTTATCGGTCGTGATATTGTTGACATTGATATTGCCGAGTTCGCAGTCGAT
CACCACCAGCGGAATATGGTCGAAACGGCCGAGCCTGCCGAGCTGTTGCATCGTAAACGG
CGCGGTCGGAGGAAGATAGACCACCGGAACGCGCGAATCCGCCTCCTTGTCCAGCTCCGC
CAGAAATGCGTTATGCGTGGCCACCTGCCGGTGTTCGATTCTGAAACGCTTCCCGGCGGC
CTGCCGCGTCAGCTCATCGACCAGATAGGCGGCATAGTCATTGTCGGCGGTTCCGTTCAC
CGGAGAGGTGAAAAGCCGTACCACGGGCAGGAAAGCGCGTTCGAGAAGCTCCGCCGCTCC
CGGTTCGAGATAGGTGCCGGAACCGCGGATTCTGCGGATGAATCCCTCCCGTTCCAGTTC
GCCCATGACCAGCCGGATGGTGGCGTAGCTGGCGAACATCTCCCCGGCCAACTCCCGGTC
CGTCGGCAGCTTCCGGCCGCCCTCGCGCAGAATGCCGCGCATCTTTCCGAGGATATACCG
CCGGCTTTCTTCAAACAGTGTCTCAGCCATAATCTCTTAAAGTGTTAAAAATGCCATTGT
ATCAATTGTTACTTTGGTAATATTATGACAGAAAAAGCACCGGTTGTCAATAGGGAAAGC
GAAAAAAAACGAAAATTTCCCGGATTCGGAATTTTCCGCGCCGTCAACCCGCAATCGGGA
CAAACTGACGCAATGGTGCGTCAAACTGTCACGAAATGAAACCGGAAAATCCTTTTGTCA
ACTTCAACAGCGAATTGGCACGGCACCTGCTGATACTGACGGCGAAACGGTGAAACACCG
GAAAAGAGGAAAAACAGGAGGTAAAGATTATGAACATGTTGACCAGATTGAATCGTGGTG
ATGGGCTGTTCCCGGTTACGCTGCGCGGGGTGGATGATATCTTCCGCACGGTGCTGGGGC
AGCTTGCTCCGGACTTCACGCCGGAGATGATGTGGGATTCGGGCCTTGCTCCGAAATTGG
AGGTCGAAGTCAAAGAGGACGCGGTGACCGCACGGTTGCCGATCCCGGGCTGCAAGCCGG
AGGATATCGATATCGAGGTGGTCGGCACCAGCCTGACCATCCGCGCCAGACGCGAATCCG
AAGTTTCCGACGATGACAAAGCACACTATCTGCGGCAGGAGCGCTCCTTCTCCGAATATG
AGGAGAGCGTGAAACTCCCGGTCGCGATCAAGGGCGGTGAAACCAAAGCGGAATATAAAG
ACGGCATCCTGACCGTCACGCTGCCGCGCGAGACCGCCGTCCCGCCGACCGCCCATGTCG
TGAAAGTGAATTAAGATTTGATAGAGAAGGAGGAAGATATTATGAATGAGAACATGACCG
GAAACGAAACCATCCGTGGCGAAGAGGAAGTGCTCGAAGTGATGCCGCTGGTGGACATTC
TGGACGGAGCGGACGGCGTGACCATGTGGTTCGAAGTTCCCGGCGCCAATTCCGGCACGG
TGAACATCGAAGTCAAGAATCACGTGATGTCCCTGAACGCCGAAAGCTCACTGCGCCGGA
ACGGCAAGCGGATCGTATTCAAACGCCGCTTCCAGCTCTCCGACGGTGTGGATATCGAAA
AGATTTCCGCGAAAACCCAGGACGGCGTGCTGACGCTGAACATTCCGAAATCGGAACGTG
AAAAAGTTCACAAGATAAAAGTGAACTGACCCAATCTCCCCCAAGGGTTCCGGCCCGTTC
CTCCCTGTGCGGGCCGGAACCCGGTCCGGCGGACTTCTCCCCAGGTCCGCCGGATTTTTC
TTTGTTTCAACGAGAAGGCGGCTGCTTCTTCCCTTTCCACAGGCGGGACCGGTACTCGGA
AGGCGCGCTCCCGCTGAACTTCCGGAAGCGGCCGGTAAAATAAAACGGATTCGCTATACC
GACCTGACAAGCGATTTCGGCAACCGGAAGCGCCGTGTTTTCCAACAGCAGTTGCGCCCG
GCGCATCTGGTGAAGTTCCCGATAGGCGCGCGGCGACAGGCCGCAGAGCCGTTTGAAGGC
TGTATAGAATTTTGTCCGCGACATCCCGCACCCGGCAGCGATCCGGTCCATCGAAAAATC
ATTTGTAACCGGTTCGAGCAGCATCTGTTGAGCCAGCGGAAGCCAGACGTTTTCATTCGA
CGTATTTTCCGCGGCAACCCGGCAGCCGCGCAGCACCACACTTTCCAGCAGGCAGTAGGC
CAGCAAGTACCAGTTCGGAGCACGCCGCAGGTCCAGCAGGCAGGCCTCCTGCAATGCCGA
ACGCGCCCGCAGGAACTCCCGTTTCGGCAGATTGCAGCAGCGCGCCCCGGACTGGCACTC
CGTCCATCCGGGCAGCGGACAAAGATGCGGCCGCATCAGGAAATGCACCCACAGCAGCAC
CCACGGCCCCGGGCACCTGAACTTATGAGGATAACCCGGCGCAATCAGGACGAGGTCCTG
TTTCACAACCGGCAAGCATCCCGTTTCCAGCTCGATTTCACCTTTCCCCTCCAGAATCAG
CAGTAAACTCCAATTATCAATCCAGTGGCTCTGCCACTCCTGCCCGCACGGATCGACCAC
ATTGGTCCGCCCCGAAAGAAAATCCGCGTCCCCGAAAGGACTCATCGTCACAATAGCCAT
ATTTTGAACAAACTTATAGGTAACAGGACAATTTTACATTTGTTTGGAATTCGTTGTCGA
GTATAATAATAGGCGGAGAACAGAAAAAAATCAACCCGTTCCGGTCAGAGAATACCGTAC
AAAAGGAGAAACAGCCATGCCCATACTGGAAATACCGCCCCCCGCCCAGATCAATATTCA
TGAATTCCGGGACAAAGTCCTCGGCTGCTGGCAGGGGAAAAATATCGGCGGCACACTTGG
CGCCCCGATGGAAGGCACCCGGCAACTTGGCGATATCAGCTTTTATACGCAGGAAACCGC
CGGCCGGCCAGCGCCGAATGACGATCTTGATCTTCAGCTGGTGTGGCTACTCGCCGTCGA
ACAGAACGGCGCCTATCGGCTGAATGAACGGATTCTCGGCGAATACTGGATGCGTTATAT
CACCGGCCCCTGGAACGAATACGGCACGGCCAAAGGCAATATCGCAGCCGGGCTCTGCCC
GCCGCTTTCCGGCTTCTGCAACAACGCGGAGTGGCAAAACAGCAACGGAGCCTGGATCCG
TTCGGAAATCTGGGCCTGTCTTTTCCCCGGCGCACCGGATGAGGCCGCCCGTTTCGCCTG
GATGGACGCCTGCGTCGACCATTGCGGAGACGGCATCTACGCCGAAATCTTCACCGCCGC
CCTGGAATCGGCCGCGTTTGTGGAACAGGACCTGCTCCGGCTGATCGATATCGCGCTGGC
CCGTATTCCGGACGACTGCCGCACCGCCCGCAGCGTGAAGCTCGCGCGCTCCTGCCATCA
GGAGGGAATCGACTGGCGGACCGCACGCAACCGGCTGGTCGAAGAAAGCGCCGACCTCGG
CTGGTTTCAAGCTCCGGCCAATGTCGGGTTCGTCGTGCTCGGCCTGCTTTACGGCCAGGG
AGATTTCGGCAAATCCCTCTGCATTGCCGTCAACTGCGGCGACGACACCGACTGCACCGG
TGCGACCGTCGGCGCCGTGCTTGGCATCCTGAAAGGGCGTTCCGGCCTGCCGCAACGGTG
GATCGAGCCGATCGGCAATGAGATCAAGACCGCCGCGGTTTCCACCTTATGGCTTTTTGC
CCCCGCCACAGTTGAGGAACTGAGCGAACGGATCATTCGGGACAAGCAGTATGCGGAAAA
GGAAAATCCGCTGTTGCCGCGCCTCATTGACGGTCCGACCTGCTGCGCCGGCCTGACGGA
GCGACTGACCGATGGAAGCATAGTCCGGGAACGTATTTTAACGCGCAGTTCCCGGCGGCT
CACGTTCAACCTGCCGTGGGGCGAACTGGCGATCGAATACGGACAAAATCCGATGACCAG
TCCCGGTGAACGCCAGAAGCTCCGCATTTCCGTGACGGAGTGCCCGCACAACAACCGGCT
TGTCCGCCTCGACTGGAAATTGCCGGAGGGCTGGGAGCTTCATCCGGGTCCGGGCCAGCT
CCTTCAGGTCAAACAGCGCATGGAAGCCGCAATCACCGTGGAACTTGTCCCCGGAGAGTT
TCCGGCGCCGATGGTCTATCTGCAACTGGAACTGCATCTCTCCGACCGGCTTGCGCCATG
CTGGATTGCCGTGCCCTTCGGACTGCGCGGAGCGGTCGGGCAGGAACATCAGGTCTACAC
TGAAGAGTACAAAGATGCCGAATACCGCCAGATTGCGCGTTTCAACGGTCTCAACTATCC
TCAAATCTAAAGGAAGAAAGCATGAAACTTCAAAGTAAATTCACCCTTATTGAGCTGCTC
GTGAACACAACTTGTAAAATATACAATCAGTCCACGAATGCCGCTCTGCGCGAAAGAGAG
GGGTTCGGGGGAGAGAAAGCGGCGACTTGCGCCGCGTCTCTCCCCGTACCAACCAATCCG
AACATCTCTCTCATTTCCCGCAAGCTCTCACGCCTCTGCCAATGCTCTGCAAGCGGCAAG
TCGGAGCAAAAACGTGAAGTTGTCTTTCCGCAAAAAAGCGGGAAGAGAACTTCACGTTAT
TGCGAATCTTCTTCCCCCGCCGGCAGCCGACCGCGCCTCCGCCTGTCGACCGTCCCGTAC
CCGGCACCGGCACCTTGCCGGACGCAGGGGGCGCGGGGGGCGGCGGACACGCCCCCCGCA
TACCGTCATGTAAGGCAGTTTACTCTCATTGAGTTGCTCGTCGTGATAGCTATTATCGCG
ATTCTGGCTTCCATACTGCTGCCCGCGCTGAATCAGGCGCGCAGCAAGGCCAAGAGTCTG
TCCTGCCTCGCCAACCTCAAGCAGTTCGGCACGGCAGCCGTACAATATGCCAATGACAAC
AATGACTACTGGCTCCCTGCCGACACTCTGTCTGTCGATTACAGTTGCGGAATCTTTGTT
TACAATGATGCTTTCCGGTCTCTGCTGGGCCAGATGCGGGTTGCGGATGTGGATGACGGT
TCCCTCGATTCCCGGAAATTGTTCTCCGCGAAAATCCTCTGTCCCGATTCTTACGCGGTT
CTCAATGCAACCCATGGAATGGGAATCGCAAGCCATTCGTATGGAGTCACCTATTGGGAC
CTTATGGACGGCAACAGCTTCAAGCAGGGAGCTTTCAAACTCAATCAGCTTGCACGGCCT
TCTTCTTCCGTTGCCTTCGCGGACAGCCTGGGGTTATTGATCTATCCCTGGAGCGGTGAT
GTCAGGAAGTATTTTACGGTGGGAGAAACACCGACTGAAGGCGCGGTCGCGTACCGTCAT
ACCAAGCGGTTGAACGCCTCCTACTTCGACGGTCATGCAAACTCATTATCCGACACTGTT
GTACGGAATGATTATCCGACGCTCCTGAGACAATTTTATGTGAGGTGACAGCACTATGAA
AACCCTCTTTTTCCTGCTTCTGACTTCCGCCGCGCTGTTTGCCGCCGCTGCGGATGAAAA
AATCAAGCTCCCCGCCCGCGAAAACTTCCACCTGATCCTGTTGGCCGGGCAATCCAACAT
GGCCGGGCGCGGAGTGATTTCTCCGTCCGACCGGATTCCGCACCCACGGGTCCTGATGCA
AAACCGGCAGGGCGAATGGGTTCCCGCCGTGGAACCGGTTCATTATGACAAGGACTTCGC
CGGAGTCGGGCCGGGACGGAGTTTTGCAATCCGGCTGGCGGCTTCCGATCCGGCAATCAC
GGTCGGCCTGATTCCGGCGGCATGCGGCGGCTCGCCGATCGCGAGTTGGCAACCGGGGGC
CTACCATGAACAAACTCAGAGCCATCCCTACGACGATGCCGTCCGCCGCACCCGGCGGGC
CATGAAGGACGGCACACTCAAAGCGATTCTGTTTCACCAGGGCGAAGCCGACTGTTACGG
CAGCGCACCGAATCAGTACCGTGAGCGGCTGTTCACCCTGATCCGCTCCTTGCGGCAGGA
GCTGGGCGCGCCGGCGTGTCCCTTCATCATCGGCCAGCTCAGCCGCTTCCCCCAGGAGAC
GTGGAGCGAAGGCAAAAAAAGCGTCGATGCCGCTCACCGGGCCGCCGCGGCGGAACTGCC
GGAGGTCGGCTTCGTTTCCTCGGAACAACTGACCTCCAATCCCGACCGGATTCATTTCGA
TGCCCCCAGCCAGCGGGAATTCGGCCGCCGTTACTACGGGACGTACCGGCGTCTTACGGC
CCCGCCTTCCCCGGTTTTTGCCACTTTCACTCCCATTCTGGCAATGCGCGACGGAAATCC
GGCAGGACTCTCCCGGGCGCAATTCGTCAAAATCAACCGGGAGAAAGATCAGCTCCGGTT
TGCCGGCAACGGTTCCCGGCTTGCCCTGAAATTGCCGCCGGACTTGAAAACCTTCACCGT
CGTAATGGATGTCACGCTCCCGAAGCTGCCGGAAAAAGAGGGGGCGCTTTTCGCCCGTCC
CGGCTGTCACAACGTACTGGCGGTAACTCCTTCCGGACAGCTTGCCTTCACAATTTTCGC
GGCGGATCGCAAAACCTTCTGCACCGCCCGCTCCGAAACGGAACTGTTGCCCAATCTGCC
ATACCGGATCGCCGGGACGGTACGCGAACTGCCAGAAGGCGAAACCAGCCTGACTGTCCA
TATCAATGGAACGGAAGCGGGGCGGGTTACGCTGCGCGAACCGGCCTTCCCCTACGACGG
TGCTTTATCTTTCGGCTCGGCGGCGCCGGACGGCAATGCCGCGATGCCGCTGGAATACCG
CCTGAAAAACCTGTGGATTTTCGACCGGGTTCTCGACGGCCCGGAAACCATGCAGCTCTG
AAAGGACTCGCCGGATATGACTCGCACAATTTCAATATTCTCCGCTGCCGTCCTGTCCCT
CTCCCTGTTCGGCACTGGAATCGACAACGCTCCGCTGCTGCCGAAATGGGTAGAGGACTC
CGAAGTGAAACTCGAACGTCTCTCGGAAGATGCGACCGCTTCAACCGACTGGGTCAAAAG
CCTGATCATCGTCGAAGCCAATGTCGCGACCGCTTCAACCGACGGCACGCTGGCCGGGAT
GTCCCGCGTGCTCGACCATCTGGAGGAAACGGGCGTCAACGGCCTCTGGCTCACCCCGGT
CAACGAACGCCCCCACTACGGCAATTTCGGCATTCACACACTTAACAGCGCCTTGACCGG
CACCGGCGATATTCCCGAACAATGGCGCCGGGTACGTGCATTCGTGCAGGAAGCGCACCG
GCGGAATATCCGGGTATTCTTCGATGTCGTCTCCTGGGGAGTGACGAAAGACGCGCCGCT
TTACCGTGAAAAGCCGGAATGGTTCAAAGGAGCCCTCCCCGCTTACAACGGCTGGGAATG
GAACTGGAAAAATCCGGAACTGCGCGAATGGTTCGCCTCCCGTCTCGTGGAGTTCCTGCT
GGTGACCGGAGCGGACGGTTTCCGCTGCGACAGTTCCCCCGGATACGCCGGTTACGGCCC
CTTCCGGGAGGCGCGGAAACGTCTGCTCGACTTCGGCCGCAAAGTGATCTTCCTCTCGGA
GCATCCGAGCGAACGCCGGGGTGTTTTCGATTTCGACCAGCTCTCAATCATGTATGACGG
GGGGAACACCGGAACCCGTTTCCCCTGCCGGATTTTCATGCAGGAAAATATCGTCGGCCT
GATCAAAAGCGGCAGGCGCCTGGGCAATGTGGATTCCCAGTTCAACGGCGGCAAAGTCAA
TCTTGACGGAGGCCGGGAACGTTTCTACAGCTTCCCGCTCTCCAACCACGACAACCGCCA
GCCGCAGCCTCCTTTCAGCGCAGTCGAATTCGGTTATCAGGCCCTTTTTTCCCCGCTGAT
CCCGATCTGGTATCTCGGCGCGGAGTGGCGCAACCCGGTTGACGGCAAGGGCTGGAGCTG
GGACCTGCCGGTCCGCTGGGACCTGCTTGACGACGAACGGGAATTTTTCGAACTCGTCAA
GCGAATGATCCGCATCCGGCGCAGTTATCCGGAGATTTTTGAATATTTCCCGGCCTCCCT
CCGCGATGCCAATATCTGCAAAGTCGCAACCGACCGGCCGGAGGAATTGCAGGCCTACGC
CCGGTATCGAAACGGGAAAGCGATCCTGATTGTGCCGAACAACCGAAAGGAACCGGCCAC
GTTCCGAATCTCGATTCCCTACCGGGAAGCCCGGATTGCCGGAGACGGCATAGCCGTGAC
GGATCTTTTGAACGACAGGCGGCTCGCCTCCGGCAGGCCCGATTCCTTTTCCGTGGAAAT
TCCGGCGGAAACGCCCGGCGTCTACCTGATTGCGCCTGAACGATGACCCGTTTTCTTTTG
CTCTTTCTCCTGCCGCTGCTGGCCGGCGGCGGAGCGATCGCCATCGAGAACGATGGTTTC
CGGGCGACTTTCGCCGATCCTTCGGATGAAGCGCTCGGTTTCCGCTTCTTCCGCGCCGGT
TGGGTCCGGGGACTTTATCCGGCCGCCGGCGAAACGAGTCTTTTCCACACCCGGACGCTT
TTTGATTACCATCCGGCCTTCGGCTGTGCGCAGGAGTTCCTGCCGGACCTGCCGCTCGCT
TCCGGTGACCGCTTGAAGCCGGGCGTCGGGATTTTCCGGCTCCACCCCAAAGATTACTTC
CGCTCCCGGCCGGTGAGAAGTTTTCCCTGGGAATGGAGCATCCGTGACCGCAGTTTGATT
GCGCATCAGTCCTGTCCCGAACTTGAAGGTTACGCGTATGAACTTTCCATTACCGTGACT
GCCGGCAAAAACATGCTGGTCTGGAAACAGCAACTGACCAATACCGGCACCCGCCGGATC
GACGGCCAAGTCTATTTACATCCATTCTTCGCGACCCGGGACGGCTTTGCCGGATGGTGG
TACTCGCTGGACGGGACTCCTCATTCCGTGGCGGACGCACCCGAATCACAGTCGGTTGAG
AACGGTCAGGCGCAGGCTGCCGCCGGGACAGATCAATTCACGGTAAACATCACTTCCTGC
CCGCCGTTTCGCCGCAGGGATTTCTGGCGGAACCAGTCGAACGCCTTCGCGGTGGAACCC
TATATCCCCGTCAGCCTCGCTCCCGGAGAAACCCGGATATGGAAGTGGTTTCTTGCGCTC
ACCCGTTTTCAGAAGCAGTGACGATATCGTTTCTTCTTTGCGTCCGGCTCCCTGATACAT
ACAATTTGCCAAAAAATTGTCAAAATTCGGTCATTGAGAGATTGAGGGCTTGAAAAAAAC
GGCATTCCGTGTTATATCATATCACTCTATTCCGGAAAGAGGGTAGAAACAAGTTGAATC
TCTCCGGATGGCAGAACTGTTGTTTCCCGGAGAGCAAAGGAGGCAAAACACAAAAATCAG
TAAGGGAAGATGAAAATGATGTGCACGTTGAAAAAAATCAGGAATCCTTTATTCATTTTT
CTGTTCGCAGTTGCAGTCAGCGCCCTCGCCGCAAAAGAGGAAGCCCGGCCGGTTTCCGGC
GAAAACAGTCCTCAGGCCCCTCCGGCGGCTGGTGTCGCTGATCAGACGGCCCCGCTCCGG
GTTCAGCCCCCCGAAGTTTTCCTACCGCCCGCTTCGCCCGGAATTGCCTTCGACGCGGAT
CGGATGCATCAGCGCCACCGCCGCATCATGCGCCGCATGATGGAGGAATTTTTCGCCGAT
CCGTTTGACGACCGTCCGGGGCATTGCCCGTCCCCTTTCATTTCCCGGCGGCATTTCAAC
CCGGAATGCGACCTTAAGGAAAAATCCGGTTCCTATGAGTTGACTCTGGAGGTCCCCGGC
ATGTCCGGCAGCGACCTGAAAATCACGGTTTCCCGCGGCGTGTTGACCGTCAGCGGCGAA
AAGAAGGAAGTCCGGGAAACCGAAACGGCGGACTGCCGCACCGGGGAACGCTGCTACGGC
GCTTTCCGACGCAGCTTCTCCCTGCCCGGCGGCACGGACATCGACGGCATCAGGGCGAAA
TGCAAAGACGGCGTCCTGACCGTCATCATTCCGAAACCCGCGAAGTCCCCGGAAGAAGTC
AAAACGATTCCGGTCGAATCATGAGTTCCGCCTGCCATTTTCCGTATGGAAAATTTATCT
ACCTGCATTCAGCATAGCCCAAGGAGAAAACAGGCATGATAGAAGCCACCAACGTAACCA
GATATTTCGGTGACAAGGCCGCGGTCGCCGGAGTCAGTTTCTCGGTCGGGAAAGGGGAAG
TCCTCGGCTTCCTCGGCCCCAACGGCGCGGGGAAGTCCACCACCATGCGGATGATCACCG
GTTTCCTGCCGCTTTCCGGCGGACGGATCGCCATCGGCGGCTGCGACATCGCGGAAAAGC
CGGTCGAAGCCAAGCGGCTCTTCGGCTATCTGCCGGAAAATGCTCCGGCTTATCAGGATA
TGAGCGTGGCCGGGTTCCTGGATTTTTCCGCCTCAATCCGCGGACTTTCCGGCAAGGCCC
GGAGTGAAGCGATCGCCCGCGCTGTGAAGCTCTGTCATCTGGAAAAGGTGATGCACCAGT
CCATCGACACCCTGTCGAAGGGCTACCATCACCGGGTCTGCTTCGCGCAGGCGATCCTGC
ACGATCCTCCGGTGCTGATTCTGGACGAGCCGACCGACGGCCTCGACCCGAATCAGAAGC
ACGAGATGCGCGAGCTGATCCGGGAGATGGGCAAAAGCAAGGCGATCATCGTTTCCACCC
ACATTCTCGAAGAGGTCGAAGCGATCTGCACCCGGGTCATCATCATCGACCGCGGCGAAC
TGGTGTTCAACGGTACGCCGCAGCAGTTGAAGGAAAAAGCGCCGCACGGAGACCGGGTGC
TGGTAACGCTGCTGCAAGTCGCCGCCGATGACGTCCGCGCCGCGCTGGAAAAACTGCCGC
AGGTCCGGCTGGTCGAAACCGTGAAACAGGAAAACAACAAACTTACACTGGCGATCCATC
CGTCCGGCAGGGCGGATGATTTTGCCCTGACCGTCAAAAGACTTCTCGACGAACGGAAAT
GGGAGTTCTGTGAACTGCATACGCAATCCGGCAAGCTGGACGAGGTGTTCCGGTGCCTGA
CGACCTCGGACAGCACCGGCCGGAAGGAGGGAGCCGCATGAAAAACATCATGACCATCAT
CCGCCGGGAACTCGGCAGCACTTTCACCTCCGCGGTGGCGTATGTGTTTCTGGTGATCTT
TCTGGCGCTGGTTGGATTTTTCACTTTCATGATCGGCGGCTTCTTCCTGCGCAACGAAGC
CGATCTGAGCAGTTTCTTCTTCTGGTTCCCGTGGCTCTTCATCCTGCTGGTGCCAGCCGT
CGGCATGCGGCAGTGGGCGGAAGAGCGGCGGCAGGGGACGCTGGAGCTGCTTTTCACCAT
GCCGGTTTCCGTCACCGAAGCGGTGCTGGGCAAATTTCTTGCCGGCTGGATCTTCCTCGG
CATCGCACTGGCGCTGACCTGCCCGATCGTGTTCACGGTCTGTTACCTCGGCGATCCCGA
CGCCGGCCCCGTCGTCACCGGCTATGCCGGCAGCTTCCTGCTGGCGGGGGCTTATCTGGC
GATCAGCGGCATGACCTCGGCTTTCACCCGCAACCAGATCGTGAGCTTCATCACTTCGAC
GGTGCTCTGTCTATTGCTGGTGCTGATCGGCTTTCCGCCGGTGACCGACCTGCTGTTGAA
ATGGGGGGCGCCCGCCGGAGTCCTCGATTTCTCGGCCGATCTCAGCGTATTCTACCACTT
CACCGGCATGCAGCGCGGCGTGTTCGACCTGCGGGACATCGTCTATTTCCTGTCCCTGAT
GGTGTTGGCGCTGGCCGTCACCGGCATCGCCCTGAAAAACCGCCGAGGCTGACCGCATGG
AGGAAAACCACATGATGAATTCAAACCGGAAAAAACAAAAGACAGCCGCCTGGATCGGCT
CTATTGCGGGCATCCTGATCGTCGCGGCGATTCTGATCACCCTGAACGCAATCCTGAAGC
CGCTCAATTGGCGCTGGGACTGCACCGAAGACAAACGCTACACTCTCTCCCGGGGAAGCG
AGAATATCCTGAAGCATCTGGACAAGGTCGTCAGCCTCCGCTTCTATTACTCCCGCGATG
CGGCGGATATGCCGGTATTCCTGAAGAATTACGCGTCGCGGGTGGAGGACCTGCTCGGCG
AATTCAAGCGGGCCGGAGGCGATAAGATCGACCTGCGCCAGCTGAATCCGACGCCGGATT
CGGACGAGGAGGATTCGGCGGTGCTCGACGGCGTTTCCGGCCGCCCCCTCGATATGTTCG
GCTCCGGCGATCCGATCTACTTCGGCGTGGCGGTGAGCTGCGGAGGCAGGACGGCGGTGC
TGCCGTTCCTGTCGCCGGAAAACGAAGCGCAGCTCGAATACGACCTTGCCCGCGCGATTA
CCGAGGTGACCGCCGACCGCAAGGTGAAGCTCGGCATTTTAAGCTCGCTGCCGGTGATGG
GCGGTTACAGCGCCCCCCCGATGATGATGAACAGCGCGCCGAATCCGCCGTGGTGGATCG
TCACCGAACTCAAACGCAACTATGACGTGGTGGAGATTCCCGTTTCCGGCACTGAAATCG
CTTCGGATATCGACGTGATTCTGGCGCTCCAGCCGCAGAATCTCAGCGACGGGATGCTGT
TCGCACTCGACCAGTTCATCCTGCGGGGCGGCAAGGTGCTGGCTTTCCTCGATCCCTTCG
CGGTTTCCGGCATGAGGCAGCAGCCGTACCCGCAGCCGGGCGGCTCTTCCTTCGACAAGC
TCCTGAAAGCCTGGGGGATCGAATTCAACAGCGGTAAGATCGTGGCCGACCGCAAGCTCG
CCACCCGGCTGCGCGGCCCTTACGGCAACGTCGAATCCATGCCGACGGTGCTCACGCTGG
GCAAGGCCGAAATGGATACGGCGATACCGGCGCTTTCGGCGCTGAACACGCTGCTGCTCT
TCTGCCCCGGCGAATTCTCCGGCACTCCGGTCGAGGGGCTGACGCAGACCGTTCTGCTGC
ACTCTTCCGACGACGCCGGGCTGGTCGAGAGTTTCGAGGCGCAAGGTTCCGGCGAACAGA
TTCTGAAGAACCTGAAACCGGAAAACCGTGAATTTGCGCTGGCGCTCCAGCTTGCCGGAA
CTTTCCCGACCGCCTTCCCCGACGGCAGCCCGGAACCTCCCGCCGCCGAAGACGGCAAAG
AGAAGAAAGCGGAGCAATCTTCGCAAAAGAAAGCCGACAGCCTGAAGAAATCAACTCAAC
CCGGCGCGGTAGTGCTGGTCGGGGACGCCGATATGCTCTTCGATTCCTTCTGCGTGCGCC
AGGGTAATTTTCTCGGCCAGACGGTCGCCCAGCCGATCAACGACAACCTCAGCTTCGCCC
TGAACCTGGTCGACCAGCTCAGCGGCGACGAAAATCTTTTTGAAATCCGGGCGCGCGGCG
CTTCGTCCCGGCCGTTCACCGTGGTGCGCGACCTGCAGGCCAAGGCGGAAAAGGAGTTCC
AGGGCAAGATCGTTCAGCTTGAAGAGGAGCTTCGCACCGTCCAGATGCAGATCGATGAAC
TCCAGCGCAAACGCAAGCCCGGGGAAAAGGAGCTGCTCTCCTCCGAACAGCGCAAGGTGC
TCGCCGACTTCCGCCGCAAGGAGGTGGAGGCCCGCAAGGAACTCAAACAGGTCCGCCGTC
AATTGCGCCGGGAGATCGATTCGCTGGAAAACACCCTGATTTTCATCAACATCGCCCTGA
TGCCGATTCTGGTCGTGGCCGCCGGAATCACGGTTGCGGCGGTTAAACGCAGAAGGAGCG
CCCATCGATGAAGCCGAAACATCTGATTATCTTGATCTGCATCGCGGTGGTTCTCGGAAT
CATCTATATGGCACAGCAGGGCAAACGCAAAGACGCGGCAGGCACGGCGGGCAGCCGGGA
ACTGGTCCCGGCTGACTTCAGCAGCGACAATCTCGCCGCCGTCAAACTCGAACGCGGCGG
AAAAACCGTCACGCTGAAACAGACCGGAAACGGCTGGGCGGTGGAGGAGCGTTACGGCTA
CCCCGCCGATACCGCCAAGCTCCGGGAGTTGTTCGTCAAGCTGTGCGACGCCCGGATTGC
GCAGACGCTGTCGCTGATTCCGACGCAGCTCGAAGAGCTGTCGCTGACGCCGGAAAAGGC
GACCGTGATGACGCTGACCGACAAAAACGTCAAACTGCTGCAGCGCTTCGTCTTCGGCTC
GGAACACGGCAACCGGCCGGACTCCGCCGCGCCTTACGGCATGGGCGGCGGCAGCGGCCG
TTACCTGCAGCTCGCCGACGGGCGCAACGTCGTGGTGCCGGAGCGGTTCGGCGAGGTCGA
CGCCTCTTTGACCGACTGGCTGAACCGGGATTTCTTTCAGGTTTCAGACCTGAAGCGGGC
CGAACTCAGGCGGAACGGCAAAAGCGAATGGGTATTGACGTTCAAGGACGGCAAGCCAGT
TCTGTCCGGCGGGATTCCGGCGGATAAGGAGCTGGACGAAACGAAGGCTTCCGCCCTCAA
AAGCGCCTACTCCTGGATTCGTTTTTCGGATGTCGCCGACCCGAAGGCCGCCCCGGGAAC
AACCGGCATGGATAAAGCGCCGGAACTGCTGCTGACCGACGGCGACGATCTGGTCTATAC
GGTCCGGCCGGGCGCGGGAGCAGACGACAACTATTTCCTGCGCGTTTCCGTCGCGTGGAA
GGGCGAGGCGAAGCGCACAGTTCCCGCCGGAGAAAAGCCGGAGGACAAGAAGCGGCTTGA
TGCCGAATTCGCCCAAACCGTCAAGGAGCGGCAGGAAAAAGCCGCCAAGCTGGACAAGGC
GCTCTCCCCATGGACCTATCAGGTGGAAAAAAGTGTGTTTGACGTCTCGGCGGGAACACG
CGACGGCTTCCTGAAAGCAAAAGCGAAAACCGAAGCGCCTCCGGCGACCGATCCGAAGTA
AGTCCCGCCGCGGGAAAGCGGCGAGACATTTCAATAGCGCCAATACTCAAAGAGAATGGA
AAAAATGAACACAGAAAGTTTTGAAACTGAATCACAACCCGTTTGCACCGACGAGGTCCT
GACGCGGGATCTGCTGGCCCGGATTCCCGGGAAAGCGCGTCCGTATCTCACGCCGATGCT
GACCCGGGCGATCGGAGACCTGAATACCGACAAGGATCTGGAAGAACAGTTCCGGGTTCT
GCAGGATGTCTCGCAGCGCATTCTGAAACGGCACTCCTGCCCGGCCGCCGGAGACATCCG
CAAGCTTCGGAAAGCCCTGGAAATTCCCCAGCGCATATTCGGCCAGTTCACGGGAGTATC
CCGCACCTCCGTCTCCCACTGGGAAAACGAGAGGACCACCCCCTTCCCGCCCCAGCGGGC
CTATATTCATGCGATCGCCGGGGACAGTGTGGAGGGGCTGGGCGCCATTGTCGCCTACCT
GAAACAAAAACGCCGGAACAGCCCCGTCGGGCAATAGGACCGGCTCTGCCGTGTTTTCCC
GGCCGATCCCGACCGGGAAAACGCGCCGGCTGTTCTACAGTTTCGGCTTGTCGGTCAGTT
TGACGGAGTTCACGTCGAGCTGATGCAGCTCCAATACCACGATCTGGTTGCGCCCCTCCT
TCAACACCGGAGCGGGGACGTACAGGGTTTTGCACGGACCGATGTTCCAGTAGCGGCCGA
GATTGAAGCCATTGATCCAGACCACGCCCTTCACGCCCGGAATCCGTACGAAGGTGTCGG
CTCCGGCCTCCGCCTCGAAATAACCGCGATGGAACGCCGGAACCTCTTTCGCATTGCGGT
ATTCACCGTATTCCACCTTGGAGATATCGTCGAGTTCGAGGTTCCAGATATCGAATTCGA
TCTGCGACTGCCAGCCGATGCAGACGCCGAGCGGCAGCCCTTTCTGGTCGCGCCCGACCA
GCGGGCCGTAGTTGATGCGGCCGGTGTTTTCGACCAGCAAATCGAGCACCGCCGTCTCCT
TTTTCAGCCGGAACGGAATCCGGCGGTTCGCGTCGTTACGGTAGACCGTCCCCAGATATT
CGCCGTCCAGATAGGCGCTGACCCGGTCGCGCACCTCCGGGAAGTAGAGGTTTTCCTCCG
CCGGGCCGTCGATCACGGTCCGGTAGTTGATGAAGCCGTAACTCTGGCCGCACGCCTCCA
TCGTCAGCGGTTTCAGCGCATGACGTCTGGCGGAAAGCCGGTCGAGCTGCCCGAAGAGCG
GCGCGCTTTCGATGAACTTCACCCGTCCCGGAGATTGTTTGCGTCCGGGGCGCGGCGTGC
CGAAGGCGGCATCCTTGCGGTATTTGCGGATCACCTCCTGAAACGCGAAAAATTTCGGCG
TCGGATCACCCGATTCCGACAGCGGCGCGTCGTAGTCGTAGCTGGTCACGGTCGGGCCGT
AATCCCCCGCTTCCGCACCGTTGCCGTTGGCTCCGGCCATAAAGCCGAAGTTGGTGCCGC
CGTGGAACACGTAGAAGTTCACCGAAGCCCCGGCTTTGAGCATCGCATCCAGCTCTTTGG
CCGCATCCTTTGCCGGGCGGGTATGGTGCTTCTCGCCCCAGTGATCGAACCAGCCGTTCC
AGAATTCCATGCAGAAATCCGGCCCTTCCGGCCGGTATTCGCGCCCTTTGCGGAACGCCT
CCTCCGAACGGCTGCCGAAATTCAAAGTCTGGTAACACTCCGGAATCGTGCCGCCGTGCA
GCATCCAGTCGCAGGGGCCGTCGGAGGTGAAAAGCGGCACATCGATCCCGTTGCGCAGAT
AGACCTGCCGGATATGTTCCAGATAGTTCCTGTCCTTGCCGTAACTGCCGTATTCATTCT
CAATCTGCATCATGACCACCGGCCCGCCCGCCGTATACAGATGCTTCTTCACCATCGGCA
GCACCTTGTTCAGGTAGCGGTCGTTCGCTTCGAGGAACGCGGGGTTGGAGCAGCGGAAGT
CGATCCCCGGCTCCACCGAAAGCCACGGCGGCAGGCCGCCGTTCTCCCACTCGGCGCAGA
TATACGGGCCGGGCCGGACGATCGCATACAGCCCGGCGCGGTGAATCTCATCGAGAAAAC
GTTCGAAGTCGAGCATGCCGGAAAAATCGAATTCCCCCTTGTGCGGTTCATGCAGATTGT
GGCACAGATAGGTTTCGATCGCATTGAGCCCCATCATCTTCGCCTTTTCGATCCGGTCGC
GCCACAGCTCGGGATGTACGCGAAAATAGTGGATCGTGCCGGAGATCATCTGCACCGGCT
TGCCGTCGATCCGGATTGCCCCGCCGGAAACTTCAACTTTTCCCATCTTTCACTTCCTTT
GCACTGAATTGCCTCCGGACGGAACGTCCGGAAAATATCGGATATCCCGCCGCGCCAGCT
CCCGGCGCAGCAGCAGTTCCAGCGCCCGGCCCACTTTGGCCGCCGCCAGTTGTTCCCGCA
GATAAGGGGCCGCATCCTTCAGCGGCACAAACCGCGCCGGAATCCGTTCGCGCACCATCA
ACAGCAGAAAGCGGTCCCCGGACTCCAACACCTCGCTGACGCCGCGCACCGGAATCTTCG
CTCCGGAAATGCGGAAAAGCTCCATCACCGTTTCGGCGGAACTTTTCACTCCGTCCGGCG
AAACCTCGGCGGCCACCCGGTCGAAGTTCTCCCCCTGCCGCAGCCGGGCGCGGGCGTCCT
CGATTGTTTCGCGCGCATTATCGCGGCTCCGCTCGACCTCGATCACGCCGAGTTCCAGTT
TTTCCGGCAGCAGGAAACGCTGCTGATCCAGCCGGTAGGCGTTTTCCACCTCCCGGTCGT
CCACCTTGACCCAGTCGGGATAACACTGTTTGAAGTAGCGGTGCAGCGCCGCATTCAATT
GGAATTGAGGCTCAGCCGCCAGTCTGGCGAATTCCGCCGGAGGAACTCCGGGAATGCCGC
GCGGCAGCAGCGCATTCATCTCTTTGAGATAGGCCAGTGCGGAAGCCTCATCCGGCACGA
TCCGCTGCTCCGCCAGCAGCTGCCGGATGATGTCCAGATAGATTCTCTCTTCCACCGCCT
GCCGCATCAGCCGGGCCAGCACGGCCCGGTCCGCGTTGGGCGGAGCCTGCCGCGAAAGCG
TCAACTGCGCGGCCAGTTCATCCCGCCGGATCGGCACGGAGTCCACCGTGGCGACCACTT
CCGGCAGAAAATCAAACGGGCCGGCAGCGGATTCCTCCGCTCCGGCCGCAACCAGCATGA
TACATGCCGACACGATGATTCCCGCAATTCGCATGAATGCGTCCCTGTCAACGCTCCGCG
GGCCTGGCCGGCACCACCGGCTCGGCCACCGCGGCGGCCTGCTCCCGGGCGGCGGTCTCG
GCGATCCGCTGCCGGTACATTTTAAAGTAGTTTTCCAGTTTCTCCGTCCGGTTGCTCGAA
AGTCCGGTCGTCGCGGCGGTCAGTGCGGCGGTCATCGCCGACGAACTTTTCGCGCTCCGC
ATATTCGCGATCAGCATTTTCGCATGGCGGAGCTGGCGGAGCTGGCCGCGGAGCTGCGAC
AGCGTGCGGTTCAACGGATAGACCTTGAGTCCCTCCTCCACCACAGCAAGCGCCCCGGAG
ACATCGCCGGCATTGACCAGCTTCTGCGCCCGTTCGACATAGCTGTTGCTCTGCTGGATA
TTGACCAGCTTCGCAATATAGTCGTTCCCCGGATCCATCGCCAGCAGCTTCTGCCCCTGG
CTGGTCGCGGAGACGGAGTCCCCGTTTTCCATGCTGCGGAAGAAGCGGTTGACCAGCTGG
TTGCGCTCCGACGGCGGCGCCTGATGCTCTTCGCCGCACCCTGCCAGCAGCGCGCAGACG
CCGAATCCGGCCGATATGATTGTGATAAAATTCTTTTTCATACTCATAATCAAATAAGAT
AGCGCAACTTTTCACTTTTTAAAGCGCCGGAAGTTTTTTATTGCGGGAAAAACACGCCTT
TCACTCGCCGTTCGAGGAGATGATGGTCGGAATCTCAACCGTCTCGGGCGGAGAAATCCG
GTCCGTCCGCCGGAGCTTCAGCAGCCGGCAGATTTCGGCGTTCAGCCTGATGCTGTCCAC
CGACGTCGTGGTGATCGCGGGGTGCCAGAAGCGCAGCTCGTCGAACTTCCCCTCCCCCGA
CACCATCACATCGCGCCCGACCTGCCGCCCTGTTTCCATCAGCACCAGAGCCGCGCCCTG
TGCCATGATGTCATGATGGCACATCACCGCATCGACTTCGGGCAGTTCGTCGCGCACCGC
CAGCATCATCTCCCGGGCCAGGTGGTATTCGCAGGCCATCGTGTAGAACCGCGGCTTTCC
GGGACGCAGCACCCGGCCGGTTGCCTCCGGGTGCGCCGCCAGCGCCCGCTCGAAACCTGA
AATCTTGGCTTCCGCGTCGAAGCCGAACCCCTCCGGACGGTTCTCTTTGATGTTGCAACT
GGCCAGAAACAGGAAACGGCGCGCTCCGCGTGCGTAGAAGTGCTGAAAAATATTCTCCAT
CTGCCGCTCATTGCGCCAGAATACGAAGTCGAACTCATCCGGAATTCCGGCAAAACTGCC
GTGGCGGCGCACCTCCGTATGCGGGTATACGTTGATCAGCGGCAGGTTGCGCCGCACCAT
CGTGTCGCACATCAGGCAGTTCAGCTGGCCGAAATTCACCACGGCCTCCACATCGATCAA
CCGCTCGTTCCACTCGCTGCGCGAATTTTCGTCATTGACCCGCAGGATCGCCAGCTCCCA
ATCCAGCTCCTGTTCGATCGCACTCTCCAGCTCCCGCAGGAACCGCTGCACCAGCGGGTT
GCCGGCGGTGTGCAGGATCGGATTCATGCACTCCTCGCCGAACACGAAACCCAGTTTCGG
GCGGCGGGGCACATTGCGCCGCATCAGGCTGCCGCCGATGTGCGGCCGGTAATTCAGTTC
GCGCATCACCCGCAGAATCCGTTCGCGCGTTTCCGGGGAAATCGGAAACACCTCCGTGCT
GTTGATCAGGTTTGAAACCGTCGTCGTCGACACATGCGCCTGTCTGGCAATGCTGTTGAT
GTTGATCGCCGTCCTGTCCGTCTTTCCGGCCATGAAACTCCCGCCTTCCTATGGAACTTA
TATTCTTTCGGATAGTATACTCCCTCCGGCCCGATAATGCAACATTCCGGCTGGAAAATT
CCGTCATGATCCGGTATATTGTAACCAGAACCGCGGAGGCATGCATGAATTCTTATACGT
CGATCGATCTCGCGACCTGGAAACGGCGCGGAACCTTTGAATATTACCGGACCTTCCAGA
ACCAGCTTTTCAACATCACGCTGGAATTTCCGGCCACGGAACTGTACCGGTACGCAAAAC
GGAACCGGCTCTCCTTCTTTTTGCTGACTTTGCACGCGATATTGCGCGCCGTCAACTCCG
TGCCGCAATTCCGGCAACGGATCGTCGACGGCGGACAGGTGATCGAATTCGAACACGTCG
CCGCCCTTACGCCGATCATGACCCCGGAGGAGGAATTCGTAATGGCGCTGACCGAATACG
CCCCTTCGTTCGCGGAGTTCCGGGGACAGGCCGAAGCGGCGGTCGCCGCCGCAAAACGCG
GCGAGTTCGATCCGTCCGTCCGGCAGCGGAACGACTTCATCTGCGCAAGCTGCGTGCCGT
GGTACGGCTTCCGGTCGCTGACCCAGGCGGCGCTCACCCTCGACCAGAGCATCGTGATTC
TCACGTGGGGGGAAATGGACGCTTCCGGCAATATTCCGTTGGCGTTGCAACTCAATCACG
CGCTGGTCGACGGATTGCACGTCGGCAGATTTCACCGCGCTCTGACCGGTTTCCTGACCG
CCCCCGCCTCCTTGTAAGAAAAATAAAAACGGCGGCATCCGTTGCAGACGCCGCCGTTTT
GCGTTGAATCACTCGATTCAGGACGGAAATGCTCAGTCCTGAGCGTGACCGGCCGAGCCG
AGCACTTCGATGTTCTTGCGCTTGTAAAGCTCCTTGAGCGCGGTACGGGCCGGGCCGAGG
TACTTGCGCGGGTCGAATTCCGCCGGCTTCTCGTTGAAGACCTTGCGGATCGCAGCGGTC
ATCGCCAGACGGCCGTCGGAGTCGATGTTGATCTTGCAGACCGCGGACTTGGCGGCGGCG
CGGAGCTGATCCTCGCCAATGCCGATCGCGTCCTTCAGCTTGCCGCCGTTCTCGTTGATG
ATCTTCACGAGATCCTGCGGAACGCTGGAGGAACCGTGCAGCACGATCGGGAATCCGGGG
ATGCGCTTTTCGATTTCAGCGAGGATGTCAAGACGGATTTTCGGATTCTCGCCCGGCTTG
AACTTGAACGCGCCGTGGCTGGTGCCGATCGCGATCGCCAGCGAATCCACGCCGGTGCGC
TTCACGAAGTCTTCCACCTCTTCCGGCTGGGTGTAGGTGTGGCTTTCGGCCTTCACATCG
TCTTCGACGCCGGCCAGAACGCCGAGTTCGCCTTCGACGGTGACGCCGAACTGATGGGCG
TATTCGACCACGCGGCGGGTTTCCTTGATGTTCTCTTCATAGGGCAGATGGGAGCCGTCG
ATCATCACCGAGCTGAAGCCGTTGTCGATGCAGCTCTTGCAGGTCTCGAAATCCGGGCCG
TGATCGAGGTGCAGCACGATCGGAATACCCTTGCCGTCGGGAGAGATTTCCTTGGCGTAC
TGGACCGCGCCCTGCGCCATGTAGCGCAGCAGGGTCTGGTTCGCATACTCGCGGGCGCCC
TTGGAAACCTGAAGGATCACCGGGGACTGGGTTTCGACGCAGGCCTGGAGAATCGCCTGC
ATCTGTTCCATGTTGTTGAAGTTGTACGCGGGGATCGCGTAGCCGCCCTTGATCGCCTTG
GCGAACAATTCCTTGGTGTTCACAAGACCGAGATCTTTGTAGCTGGTAGCCATTGAAAGG
ACTCCTTGGTTGAATTTTGAGGTTTCAGGTATCCTGATTCTGTCCTATTAAAGTACCGCC
GCTAAAAAAAAAATCAAGTCGAAAAACGTTTTTTTATGATTGCATAATCGCAAAAACGAG
ATTATAATAGTTACAGTGTTTGATTTTTCGCACCCCGAAACAATTCAAGGAAAGGCAGAC
AAGATGCGGAAGCTGTACCTCGCCCTTCTGGCCCTGGCGGCCGTGGTGATGCTTGGAGCA
TGCGGCTCGATAAGCTCCCCGGACAAAATGGCCGGCACCTTCACCGTACACAAGGTTTAC
GGTGACCACATGGTTCTTCAGTGTGACCGGCCGATCCGGATCAGCGGAACCGCCGCTCCC
GGAGAATCCGTCAAGGTCACGATCGGAGACAACTCGGCCTATGCCACCGCCGGCGACGAC
GGCGAATGGACCGCCGAACTCCCCGCGATGAAGGCCGGTATGCAGCCTTATTCCGTGGTC
GTCACCGGCAAGGAAGGCACTCCCGGCGTCAGCTTCGAGGATGTGCTGATCGGCGAAGTC
TGGCTGGCGAGCGGCCAGTCCAACATGGAAATGCCGGTCTACAGCGGCAGGCAGTTCTGG
AACTCCGCGAACGGCAAGGCGGAGGTCGCCGCCGCCGATCATCCGGGCATCCGCCTGTAC
AACACCAACCAGCGCCGTTCCGTTTCTCCGGGCGTGGAGCAAAAGGAGATCGCCGGTCCG
GGCTGGGTAGTCTGCTCGCCCGAAACGGTCGGCCCCTTCAGCGCGCTCGGCTACTATTTC
GCGCGCCAGCTGCACAAGGATCTGAACGTCCCGGTCGGCGTGATCAACTCCAGTTGGGGC
GGCACGCCGATCCAGAGCTGGATCAGCGAAGCGGGCTACCGCTCCGCGAACCGCCCCGGC
GAACTCGCCAAAATCGAAAGCTCCCGCAAACCAAGCAAGGAGCAGGAAGCGAAGATTGCG
GCGCTGAAGAAAAAAGCGAAGATCGCTTTCGACGCCTGGGAAAAGCGGTTCTATGCGTTC
GATCCGGCCGCGACGGCGGCGGCGCAGGCATGGAAAAATCCCGGATTTGACGACTCCGGC
TGGCAGAGCGAGGAAGTGCCGAGTTCTCCTGCCGCCGATTTCGATGGGATTTTCTGGTAT
CGCCGCACCGTCACGATTCCGGCGGAGTGGGCCGGTAAGGAGCTGACGCTCTCCCTCGGC
GCGATCGATGACTGCGACGAAACCTTTTTCAACGGCGAAAAGGTCGGCGCCACCGGCACT
TCGACTCCGAACTACTGGAGTGTGCCGCGCGTCTACAAAATTCCGGGCAAGCTGGTCAAG
GCCGGCGCCAACACCATCGCGGTGCGGGTGGCGGACATGTACTCCAACGGCGGCATGGCA
GGACCGGAGCCGTTGTTCTATCTGCAGCTCGGCAATGACAAGAACGACCGCATCCGGCTG
AACGGAGCATGGAAATACAAGGTCGAATTCAAAATCGACACGCAGAAACTCGGCACACGC
CCGACTCCGCCGAATGATCTCTCTCTCACTCAGAATCACCCCTATTTCCCGGCCACACTC
TACAACTCGATGATCGCGCCGTGGACGGTGTACCCGATTCGCGGAGTCATCTGGTATCAG
GGCGAATCCAACGCCGGAGCCTATGAGGAGTATATGAAACTGCATCCGCTGCTGATTCAG
GATTGGCGGAACAAGTGGAACAATCCGGAGATGCCGTTTCTGTTCATCCAGCTGGCCGCG
TTCGAGCGCCACTCTCCCGCCAAGCCCGGACCGGCGGATTTCTGGAAAAACCGGCAGCCC
TCCGACAGCAGCTGGCCGAAACTGCGCGAAGTGCAGACCGCGACGCTCGCCATCCCGAAT
ACCGGCATGGCGGTCGCGATCGACGTCGGCAACCCGTTCGACATCCACCCGGCGGACAAG
CAGACGCTCGGTTACCGGCTCGGCAAGGAAGCGGAGCGCATCTGCTACGGCTCCAGGGAA
ATCAGCGCCGGCCCGCTCTATGAGCGCATGACGGTCGAAGGCAATAAGGTGCGGCTGTTC
TTCAAAAACACCGGCTCCGGTCTCGTGGCCAGAGACGGCGCGCCGACTTCATTCGCGATC
GCGGGCAAGGACGGCAACTTCGTGTGGGCCGATGCGAAAATCGACGGCGACACGGTGCTG
GTCTGGTCCGACAAGGTGAAGGAACCGGTCGAAGTACGCTATGCGTGGGCCGGTTATCCG
GGCAACGCGAACCTGTACAACAAGGAAGGGTTCCCGGCCAGTCCGTTCCGGACCGCCAAG
CCTGACTATCTGCTCAAATAACACAGGAAAAATTCCTGGCGGGAGCGGCAATCACCTCCG
ATGGCCGCTCCCGTTTTCAGTCCGGCAGGAAGCGCCGGACTCCTGAGGATCATCATGGAA
GAAGCCATTGAAAAAATGCTGCATGGATTCCGGAGTTTCCGGGACACCTATTTTTCGGGA
GACTCCGAGCTGTTCGACCAGTTGAAGCACGGGCAGCATCCCCGGAGTCTGATCATCGCC
TGTTCCGACTCGCGCGTGGACCCCGCTTTGATCACGGAAAGCGATCCCGGAGACCTTTTC
GTGATCCGCAACGTCGCGAACCTGGTCCCGCCGTATGAACCGGATACCCGCCATCACGGC
GTCAGCGCCGCGCTGGAGTACGCGGTGAACGGCCTGCAGGTGGAACATATCATCATAATC
GGACACTCCGACTGCGGCGGCATCCACGCCCTGATGGAGCGCACGCCGGAGAAGCCCGCC
GGAGAATTTCTCGACGCCTGGCTCGACCTCGCCGAGCCGGCCAAACAGGCCGCGATGGTT
TTAAGCAATGCTTCCTCCCACACCCGCCATCGCGCCTGCGAAGAAGCTTCACTCGTGCTG
GGCCTGGAAAACCTGCTCACCTTTCCCTGGATCAAAGCGCGTGTGGATGCGGGCAAGCTC
GCGCTGCACGCCTGGTATTTTCACATCGCGGCGGGACGGCTCTTCGGCTACGACCGCGCC
AAAGGCGGTTTCACCGAATTTCACCCGTCGCTGCATCTTTCCCAATCAGAGGATCATCAA
CCATGACAGAACCGCTCTCCCCCGAAGAACTCGACGCGCTGCCTTTCGAGCAGGCGCTGG
AAAAACTGGAAAACCTCGTCAGCCGCATGGAAACCGGCCGCCTGCCGCTTGAGGAGCTGA
TGACCGATTTCGAACTCGGCAGCCGACTGGTCAAGGCCTGCCGCGACAAACTCGACACAC
TGGAACGCAAAATCGAACTCCTGACCCGCGATGACGGCAAAGAGGGTGAATGGAGCGACT
TTGAATCAGGCGTCCCCTCCCCCGCCCGCAATGCGCCGGCTTCCGACGACGCCCCGTTTT
AATTCAGGAAAATCATCATGCTGTTATTGACGCAATTCAAACGGGAATTCGACATCATCG
ACATTCCGCAATCGACATACGACCGCATTACGGAACTGCAGGATCAGTTTTTCGCGTGGC
GCGCCGACCGCTCCGCCGACCATCCCTACTGGGTGTGTGAAGGAGGCGGCGACTGCGACG
ACTGTTACCACGCCGATGCCTTCGTGAACTGGCTGAACGCATTTCCGTTACAGGAGAGCG
AGGAGAAAGCCGACGTGGTCGCCGAACGCGTCACCGGAGACGACGGCAAGCTCCCGCTCC
TGCGCTTCTATTGAACTCTCAAACCGGGATTTCGCCTTCGGCGACCAAGGCGCTTCGCCC
TTGGAACCCGACCGGCAAGGTGCCGGTGCCGAATACTTGAGAGCCGGGAAAACCGTTCCG
GTTTTCCCTCCGAGGGGGAGGGAGACTCTACTGTGGACAGGCAGGCGAGTACCTGAGCGG
CACACCGCTCCGGTCGGCACAAAGCCTGCTTTTTTGCAGGCTTTAGGCACTCCCTGCGCC
TGCTGCCGCCGGAGGTCACGCGCGGAACGGCCAGATGCTGACCGGGTAATAGAAAGATAC
CCTGATGGAGGCTGATAAGAATTTATCTGCCGATATATGCAAAGCGAGGTCAGGCAACAA
TGCAATTGTCATATCACAGGCAAGCATATCTTTGAATACGAGCCTTACTGAACCTTAGCC
TGTATGAAAAAGCAGAGGAGAGTTCAGCCTCCATGAGTGTAATTTCACATCATCCGGTCA
GCATCTGGAGGTTCCGAGCGTGACCTCCGGCGGCAGCAGGCGTAGGGAGTGCCCGGCGTC
GGCAAAAAAGCCGACGCGGTCGCCGACCGGAGCGGTGTGCCGCTCCTGTACGCTCCATGC
CTGTCTCTACCGGAGCCTCCCCCTCCCGGAGGGAAAACCGGAACGGTTTTCCCGGCTCTA
AGTACCCGGCGCCGGCACCTTGCCGGTCGGGTTCCAAGGGCGAAGCGCCTTGGTCGCTCC
AAAAGGAGCGAAATCCCCGTTCGGAAACTTGCACATGGCGTTATTGAATAATCCTATCTT
GCAGGTGTTCAGTATAACACAACCCGGTCCTTTTCCAATCGGCCGGGAAGCGAAAACGTC
CTGCCGTCCACCCAGCTCCGGGCGTTTCCGCCGAAGAAATCCGTGAAGTCCGCCGGTTCA
GCGATATCCGCGATAACCGTCTTTCCCTGCCGCAGCGCCGAAACCAATGCAGCTTCGCCG
CCTGCGGCGGTGAATACCGGTTTGCCGCCGCAGGAAAATTCACGGCCGTACACGGTGAAG
CCGGTCAGCTGTTTCCGGGAATCCGTTTCCACCACCTGAAAGAAACCGGGTTCGGGAGCC
TGAACCACGCATTCCGTGCTCCCTGCGGAAAGAACCATGCGGTCAACGGAAGCCGGAGCA
TAACCGACGGTCACATTCCGATCCTTGGTTTTCCAGGAAATCCGCATCACGCCGTCTTTT
TCGGCGAACTTCACATCGGAGGCCTCGCCTTCCGGGGAAAACACCAGCACCGCCAGTCGT
GGGGCCGTGAATTCCGCCTGAATCCGGCGCAGGAGCGGCAGCTTCACTTTGGCGCTGCCG
ACTGTGAGTTCCGCCTTGAAAAAAGGCTCCCAACGCTCCTTGTCCAGTGAAAATGCAACT
CCGCTCCCGGCAATGGACAGCTTACGCTCCGGCCCTCCGGCCAGCGGCGGCTGAATCACG
GTAATACTCCCCTTGCCACTTTCCATCCGCTTGAGCGGCAAGGTGAAATCATAGGAAAGC
CCCCGCAGGGAATCCGGCGATTGAAATGCGGCCACCAGTACGCTGCCGACTGTCGCAAAG
GTCTGCTTCACGGTAACCGGCGCGGTCCGCCCCTTTCCCGGCATCACCTGCGTTAACTGG
TATTCGCTCGCCGCAGCGCCGGAGTACAGCGTCCGGTGGACAAGTTGCGGGTAACGGCTG
GAATCGGCGCTGTTCAGCCGGGGCGCGCCGAGCTGCCCGTCCGGAATCAGATAGAGGTGA
CTCCGATAGCCGAGATAGCGCAGTCCGCCCGGATTCGGAGTGAACGGCAGATGCTCCGCG
CCGAACTTGCTTTTGACCTGAACCGGGTTCAGGCGGCTGTAGTCGCCGAAAATCGCGGTC
GCGCCGTTGCCGTATCCGGTCAGGTAACCCTTCTCCATTCCGGTATGCCAGTCGCGGTTT
TCATCGCGCCGCATGATCTGACAGGCGAGGCTGCCAACCGAAAAGTGTTCCGGGCGCGGC
GGAATCGCGGCCAGCGCATCCACATTCTGATAGACGCCGCTGAAAAAGGAGAGCGACGCC
GGATCATGCAGCCACCAGCGGGTCGGCAGCCCCTTCTCCGCCACCCGGGTAAGCTGTCCG
GCCGCCTCCGCCGCGACCAGGCCGTTCGGAACCCGGTTCAGCAGGCCGGAGGAAAAAGTG
GTTCCCTCCGGCTTGATCCAGCTGGTGGAACGGGCGTTTTCGATTCCGAAACCGTTGCCG
ACCGGATTGTTCATCGCCAGCTCGGCCAACTGTTTCTTCTCATCGCGGGAAAGATCGTCC
CACAGGATATCGGCGGCCCCGGCGAAAGCGGGTTCGCCGACCGACTGGTAGCCGACATCC
ACGCCGCCCTCGATCCAAAAGCTCTGCTGCACCTTGGCCAGCACCTGCCGGAACTTCTTC
AGCGCCTCCTGACGAATTTCCGGCGCCTTCAGCTCCTCCGAAATCAGGGCCAGCGTAAAA
GCGGCGAACGCATCCTGATTGTTCGCCCGCAGGTCGTCGTCGTTGACCAGCGCGGTGGTG
TAGGTCGGCAAATACGCGGCGATTCCGGCCAGTTTTTTGTGAAAATCCTCACGTACCTCC
GGCGGAATCACCGCGCCGGCATCCCGCAGAGAAAGCGCCAGAGCCAGCGCGATCGAGGTG
TTCATCAGAAAGTCGTAATCGGTATGATAGAGCCGTTTGTCCCTGCGCCAGAAGCGCCGG
GTCATGGTTTCATACTCCTTCAGTGCCCGTTCGAGGCTTTCCTGGTTGCCGTTGAGCCGG
GCGTCCATGAAGTTCCAGTAAATCATCGCGAAATCGTGGCTGCTGCGCCCCTTGAGCACC
TTGTCGGCGTCGGTCCAGGGAAGGTCGCCGAAATGGTCCCCCTGCCAGTACGCCCTGCTC
TGTTCGGCCCCTTTCGCCGCCAGCTTGCCGAATTCCGCCCGGTAGTCCTGCGCCGCCAAA
GCGAATGCCATTCCGGCGGCCAACGCGGTCAATGCTGTTTTCATCGGTACTCTCCCCTTA
TTTGAGCTTCATGTTGATTTTATTGTCGATATCGTTGAGATCGTCCAAAGCGATCCGTTT
CGCGGAAAAGTCGCCGCGAAGCGAATTCACCGCCGCATTGCCGTGCCATGAGGGCAACGG
AAACTTCGCATCGTCTCCATGGCATACCAGCGCCATATTGTAATTGTCGGTAATCAGAAC
GGCATTGGATTTGATTTTCGCGTTGTATTTATAGAAATACTTTTCCGGATTATCCCCCGT
TGCGCCGATGCCGCCGTTATAAGGGAAGATATCGACGTGCGCGCCGTAGCTTCCCTGTGT
CGTGGAACCGCTGTCGAATACGCCCGGCCGGTAAGGCACCGGATCGCGGGGACATTGCAG
TAGAATGGAAATGCGTCCGTTGCGCAGTTCCTTCTTGCCGAGGTAGGTGCTGACCGGCAC
CGGCCAGTTTTCCTTCATCGCCTCTCCGCCAACCTCCGGACGGATATACCATTGCCGGAA
TGACGGCAGCCAGTCGTGGTTGTCCTGCATATAAGAGTACACCCCCTGCCCGATCTGCTT
CAGGTTGGCAATACACTTCATGTCTTGTGCCGCCGCCCGCGCCTTATTCAGCGCCGGCAG
CAGCATCGCCGCCAATATCGCAATAATCGCAATCACTACTAGCAGCTCAATCAGCGTAAA
ATTGTAGCGGGATAGTCTCCGACGGAGGATTTCGCTCCTGCCGGAGCGACCAGCGCTTTC
GCCGCTGGACCACGACCGGCAAGGCACCGGTGCCGGGACGGTCGACAAGCAGTGCCGCAG
TCGCTCAGCGGAAGAAGAAAATTCCGGCTTGCCGCTTGCAGAGCAATCGCAATTCAGTTC
TTTCATTTTTCACTTTCTCCCTGTTTCAAATAGATGATTCAAAAACAAACTGAAATCTTA
GCGGATCTGCCTGAAATCGATTTCTCCCGGTTGTTCAAACGATTTCAGGAATGTCCACCG
GGTCACCGATTAGATCGGGGCCCGGTGTCCGATGCCATTTATCAGTGCACTTCGACCTGT
TCCGGCCCGACCAGATAGAGCAGTTCGGGGGAAGCGGCGTACTCTCCGGCGGGAACGCTT
TTCGCTTCACCGAGATGGTTCAGCGCCTGCGCTTTGCCGGTGATCCGCAGTGATATTTTC
TGCACGGATTCCGCAGTCCACACCGCCCATACCTTCACCTTGTCCGGCCGGGTCCACCCC
GCCAGATAGACCTTGCCGTGCGTCGAAATCACCGGGACGGTCGAACCGGCAGGACACATC
GAAGTCAGCGTTTTGTAAGCCAGGAACGCGGGTTTCGGAGAAAAATCGGCGTGGACGATG
CCGAAATGGTGTTCGCGCTCGTCCGGTTTCCACTCTCCGGCCCGGAAGTTGTACCAGAAG
ACCCGCTGCACGCCGTTCGCCAGCGCGATCAGGTAGGTGCGCGGCAGCATCTCCGCCTGA
CGCTTTTCGGTGGTGGAGTCGATCACGCCCAGCCCGGAGTAGACGATGATGTTGCCCGTG
AGATCGCTGTTGAATTTGTAAAGGCCGCATACCGTTCCCTTGTAATCATCGGTTCCGGCT
TCGATCACCGGGATGAACTCGTCTCCTTTTTTCAGGTTGGCGGCGGTCAGAAAGCGACCG
GTCGGCTTGAAGTCGACCTTGAACTTCCCGGCGAAGCGGGGAGCGGCCTTCTGCCACTTT
TCCTGTGACGGAACCGCCTTGTTGACCCACCACGTTTCCCAGCCGATATGCAGGTCCTTC
AGGTATTTGTCATTGACCTGAACCAATTTGCCGCCGCCCTTGCCGTCCATCTGGAAATCG
TGGTAGAACGGCAGCCCGGAGGGAAGCACCAGCGTCCCGCCGCGCTTCACGTAAGCGACC
ACATCCGGCAGATAAGCCATCGGGAACTCCTCGGAGGTAGAGGGAACCAGCACCGGATAC
TTCTTCACATCCAGCGACTTCAGGTCGGCCAGCCGGATGCGGTCCACCTTGCGGAACATG
CCGAGATTGAAATCGGCGTTGAAATTCGGAGCCTCAAAGAAGCCCAGTTCGGGATCGTTC
ACAATCGCAACCATGCTGTCGGCCGGTTTCACCCCGGCTTCAGCCAGAACCGACGGCAGC
ACATCCAGATAAAAACGCGGCGGCTGCGCGGTGGCCCAGCCCACCTCGGTAATCCAGACC
GGCTTTTCGCCGACGCCGTACTTCCGCATCAGCGCGCGCAGGCTGGAAAGGTCGGAGAAC
ATCATCTCCGGCACTCCCCGCCAGTGGTACGGATGGATGTTCATCACATCGAAATAGTTT
CCGGCCCCCGCCTTCAGCGAGGCTTCGATGAACGGCAGCGGCACTCCCGCCGTGCCACCG
TACAGCACGGTGATTTCCGGGTTGATCGCCTTGATCTCCCGGTAGGTGCGTTCGAGCAGC
TTGGCATAGTTTTCGCCGCTGGAAGCGTCATGCCAGAAGGAGGGGGAATTCTGTTCGTTC
CAGACCTCCCAGTAACGCAGCAGCGGATAACGGTTCACAAGGTTGCGCACATAACCGCTC
CACAGATCGAGGTGTTTCCACGCCGGAGTCGCCCACGGCACGTCATAGTCGAGGATCGGC
AGCACGTTGATCTTCTCTTTTTTCGCCAGCTCAATCACCCGGTCGAGGTGGCTGTAATTC
CAGCTGCCCTGCTTCGGCTCCGAATATTTCCAGTCGAAATCGGTGCGGACCCAGTTGATG
CCCGCCTCGTGCATTTTCTGAAAAGTCTGCGGCGCGAACTGCCACTCGCCGCGGCTCACA
TGCGCACAGACTCCATACGGGTCCTGAATCACCGCCGGAGCGGCGGACAGCGACAGCCCC
GCGGCCGCAGCCGCCAGACAACTCCACGTTTTTTTCATCTTCTCTTCTCCCTGTGGTTGG
ATGAATCAGTCGACATCCTGACTGATGGTGACGGGCACAAGCGCCTGTGAAAGCATATAA
CGGAAATTGAACGGGCACTGATTCAGCTCCTGCCGGTTCATCGATTCGGCATGGCCGTCC
GCCGCGCCGACAGTGGCCCGCTCATCATGTGCCAGATGGAGTCCGACCACCTGGCTGTCC
AGCGGATTGGAAGGAGAAAAGGACCAGCAGGACTGCCCTTTTTCATTTCCGGTGGAAGCG
GCGGTGTCTCCGGCCAGAAAAGTACCGCTTGGCCGTTTCATTCGATGCAGAGCAAAAAAC
ATATTGTCATTACTATCTATCGTATGAAAATAAGAACCGAGGCGATTGCGTTTTTTCATA
TTGGAGTCATGATATTGAGTATCGTTGCGACCTTTGACAAAACCATACACTCCCCATAAC
AAATTATCGGAACTCGCCTTCTGGTTTTCAGGTTTGCCGGGACAACGGAGAGTTTTCAGA
GAAATATAACCATTGCCTTTCTGAAGTGTTGTAGTCCGAGTATTCTCACGAGTTAATAAT
GCCGTCCAAGGCTCATAGTTTTTCTCCTCATATTTAGCAACCGTGACCATATACCCGTTA
CTGTCTTCTGCATAAAGTATCTGCGCTTTCATCACCTGCCCCACGTTGGAGAGGCAGGTC
GTCTTCTGCGCCGCCGCGCGAGCCTTGTTCAAAGCGGGCATCAGCATTGCCGCGAGAATC
GCGATGATCGCTATAATAGGGATAGTATAACAAATAAATTTTTCATCACATCTTACTTAT
TATCAACACATATACTCTATTTGCCTTCATGTAGAATTATAATTTTGTCTGACTGATCAT
TTTTAATGATTTGAGCTCAGTTTACCTTCTACATTCATTGATACGTCACCAAAATTGCAG
AAAATTGCAGAAACCATTTCTACATTATATTTATGTTGTAACTTCTGATAATAAAAGGAT
TTAACTTAATTTTCTTTGAGCAGAGTTCTCTAGTAATAATTAAAAAAACAGGGGGGCTGC
CTTTTTCCGTCCATAGGAATTATGATGATGAAAGAGACAACGGTATTTATGGATGTATGT
CATATTGGTGGCTGATGCATGGAGCATCAACCGGCTACTCTTCCCGCCAGTCCCGGCAGG
AGTCGCCGGGAACGGGGCGGCCGGGGATGCGTTCCCGGCGCGGTTTGAAATCCCGGGTTC
GCATCATTTCGTCCAGCAGCTCCACCGCCCGGGCGCACAGCGGAACCATCGCCTGTTCCA
AGCGGTCGAATTGCAGCGGCAGGGAGGCGAAGGTCTCCCCGAGGTCAAAACTGGTGACAC
TCAGATCATCCGGTATGGAGAGCTTGCAGAAGGCGGCTTTCTGTATCAGGTTGCTTAAAA
ACGCACTGTTCGTCGCAAAAAAGGCGGTCGGCCGCCGGGGCGACAGCAGAAGCGCGACCA
CATCCGTGGAAATCCGGCAGTCAAAACCGTCGTAGATGATGTCGTACTGCGGTTCGTAAG
GCAAACCGGCCTCGTCCAGTGCCGCCTTGAAACCGGCAATACGTTCCTGCTGGTCCTGAC
AGGTCCGGAAATCATTTCCGTAGATCGCGCCGATCCGCCGATGGCCGTGCCGGATCAGCA
TGGCCGTCGCTTCGCGGCTCGATTCGAAACACTCGTTGCCCACGAAGGAAAGCGAAGGCT
CGCCGACTTCGCGGTTGATCTGCATCACCGGGACGGTTCGGCTCCATTCCAGCAGCAGCC
GCTTCAAGGCCCCGGAAACCAGAGTCGGCATGTAGAGCACGCCGTCCGGCTCATCCTCCA
GAACTCCCCTTACGACTTCGGTTTCCTGTTCCGCGGAAAGGCCGTAGATGGCCAGCTGCA
TGCGCATATTCAGTTTTTCCAGCGCCTCATAACAGGCGAAGATGATCTTCCGGAACAACG
GTTCGTCCTGGCCGGGCAGAACCAGCACGACGGTCCGCGAAGCGTTTCCGCAACCCGGCG
CGGTACGATACAACCCCTTGTTCCGGACGCTTTCGATCACTCCCTCTTCCACCAGCATCT
TCAATGCCGTATTCAGCGTGGCGAGACTGACCCGGTATTCTTTCTGCAGCGAACGGACCG
AGTCGAGACGCGTTCCCGGCAGAAACGGTTCGAAGCGCCGCAGCAGCTGGTCATGCAGTT
TACGGTATTTGGCCTGTTTGTCCATATATCCCATGATTCGATTCAGAAAGAGAACTGTTT
CGCTGCGCAATATATCCCGGACGGCCGCAAAAGTCAACCTTTTTTACGGCCGCCGAAGCG
AAAAATCAGCAATCCGCCAATTCGTAAAGCGAAAAAGCATAGGCGTCATGTTCGGAGAAT
ACCGTCCGTTCGTTCTCCGGCCGGAACTCTCCGGAACCGAGCAGTTTCTTCCGCACTTTC
ATTCCCGCCGGATCGAATGCGCAGCTCTGCTGCTCCGCGCCATGCCGGTAAACTCCGAGC
CAGCCGCGCGCCCCCTCCGGTTCACGCGCCAGGACCGCGCTCCAGTTTCCCTTGCGGGGA
ACTTCACCGATCGGAAGTACGAGACAATTTTTCCATTGTTCCCGCAAGGCTGCCGTCTGT
TCAAAAAAGGTTTTCAGTTCGGCACGCCGTTGCGGAGACGTATCCGCCAGAAGTCCCCAG
TACAGCGGAGTGGCGAAAACCGTGGTCCCGGCGATATAGTTGACGGAATATTCCGCCGCC
TGGGGCATCATTTCCAGTTCAATGCGGTGAGCCGGGACGAATTGAGCGGTCTGATGGAAA
TTTCCCAGCGCCATATACGGGTGATAGTAGCGGTGATCCGGATAATTCCGGTCGCGGTTT
TCAAGGAAAAGCCGGCCGAAGTCCAATCCGAAATCGAAACCGGGCCGGTTGCGGCGCGTG
ATATCCATGGAAATCACAAGCCCCGGAATCTCCTGCTGCAATTCCTCCAGCAATCGCCGG
TATGCTTCGTAGTGAAGCTGGGCGTCGCCGCGCTGCGTATTGAATGCGGTCAACTGGTAA
AGATCGAATTTGAAACGGCGAATGCCGAACTCCCGGTAGTAGCCGGTGAATTTATCCTTC
ATGAACCTGAAACATTCCGGTTCCAGCAGTTCCACCGGGCTGTAGCTGCGTTCGGCTCCG
GCTCCGCCCTGCAGTTCCGTCTGCTGGAAGTCGTTGGTGCGCGCCAGCCAGTTCCACTTC
GGCGGATCGAGCATGAAATCCCGTTCTTCGGTACCGTCCCACAGCAGCATTTTCGGATGC
CGGATATCGAGTCCGAGCGGATTGGCCCATAAACCGAGTTCGACTCCCAGTTCTGCGGCT
CTGGCGGCAAGGGCGGTAAACCGGGCCGGGAATTTTTTCGTATCGATCTCCCCCATGAAT
TCGCTGAAGTAACCGTCGTCGATGAATACCGTGGATACGCCGGATTCCGCCGCCAGCTCC
AGCTCGCGCATGATGACCGGCTCCGTCACGTCCAGATGCAGGGCCGGCCAGGAGTTTGCC
AGAACCTCCATGCGGTCAAGCCTGCCGTATCGTTCACGCTGGTAACGCTGCAGCCCGAAG
TCGTCCCGCAACCCGACGACAACGCCGTAAGCGCGGCGTTTTTCACCGCGCCGCAGGTTG
TCGAAGCCAAGCCCGACCATTTCAAGGCGGCCCTCTCCGGGAATCCACAGAAAGTCATAT
TCTCCTTTGATCGGCCGCGAATCCGGCATCGGCGCTTCCTTGTAGATGAAGAGCCGGTCC
GTCAGGAAATAGCCGCCGACATTTTTCCCGGGCCGGGCCTGACGGCGGAGCAGACGGTGG
TTGGAGTGGTCGGTGCTGCTGAAAAAATCGACGCATTCCGCCTGTCCCGCTTCCGTTTCG
AGAACAAGATTGAGCAGCGTAGAGTAATACATCGCCGCATGATCGTTTTCGGTCGAAAAA
ACATCATAATACCGGAAGGCTCCGGCCGTCCGGTAAAAAAACAGATGCCGTTCCAACCGG
ATATCGCCGACCCGGTAATTCAGCAGAATTTCATTGTTCTGTTCTTCCATGCCGAGAAAG
CTGATTTCGTCCAGGAGCTTCCGGTCCGCCGTGATTTCCTGCGGCCCGGAACCGCACAAA
TTCAAGCCGCTGCGGCGATCCCGAAATTTTTTCAGCGTGAAGAACGGTTCCGGCGCGATT
TCAATCTCAATCCGATCATTCTGATAATGCAAGGTTTCCATGTCAATTTCCCGTTGGGTT
GTTATTCTCCGGCGTTCCGCCCGTCCACGACGCGGCCGTCGTCCGCCATATCGCGTTTCA
TGGTGGAAAGCGTCCGGAACAGTTCAAAGGTATCCGCGATTCCGCCCCACAGAAACCAGA
TTGTGGTGCCGATGCCGAGGACGAATCCGAACATCACATAAAACTTCCAGAATTCCAGCC
AGGCAATATCCGGCAGCCGGAAAAAGAGCTGCGCCGCCGTGCCGCCGATGAAGATCAGAA
ACCACAGCAGCGTCCACGCCATGCTGGCAAAGAAAATCACCTTGTCGCCGAAGGTGAACT
CATCGGTCAGGCCGAGCGCCCGCAACAGGCGGCCGAGCGGCTTCTGCTGGACAACCACAT
GTTCATGGGTCTTGTCGTAAACTCCGCGATGCAGCATTTGCTCCAGATTGAATCCGGGCA
GATGACGGATTTTCTTGTCGATATATGAAACGCCGAAATAAAGAAGGAATCCGATCAACG
TCGCATAGAACGCAACATACTGTCCGTTGAGCGGGAAACGTTCAAGGTTGTCTCCCACCC
AGCTCCAGCCGGTCATCCGGTAGAAACTTTCAGAGATATGCGGCCACGCCTGCTGCAGCA
GGATGCCGCCCACGGAAAGCCCGGAACCGGCGATCATCGCCACCCACGCCCCCGCCGCAG
TTCCCATGCGCGTATAAAGGCCGCCGATGATCACGGCTCCCGCGCCGCCGGTGAAGATGG
CGCCGGTAATCTGGAAAAACAGGAAAATGTATTCGGTCTGCTTGAACAGATAACTGAAGA
AGAAGGCGAAAACGCCGACAAACACGATCGACAGCCGCAGGAGCAGGATATGCTGCTTCT
CCGTGAACGGCTTCTTGCGGAAGGGCAGGATCACATCCTGAATCAGGATGCTGCCCCAAC
TGTGCAGATAGGAGTCGTCCGTACTGAGCATCGCGGCGAACATGACCGCGGCGAAAACTC
CGACCAGCCCGACCGGCAGAACCTGTGTAAGAAAGAGCGGCACCCTGGCCTGTACCGCAT
TCTGGCCGCCGAGCAGCGCCAGCTCCCCGTTCAGCTCCGCAGCCTGTGCGGCGAAGTCCG
GGTGGTGAAAAAACGTAAACGCGCAGATCGGAATGAAGATCATCAGTGCGACCTGAACCA
GTTGCCGCCAGGTTCCGAGAAAACGCGACATCTTCGCCTCGTGGGCGCTTTTGGCGGCGG
CGTTGTATTGGCTGCCGCCCTGCCATGCGCCCTGCGTCATCAGCATGATCGCGATTCCGA
CCAGAAAATACCAGATGTTGAAATCCTCTATCCGGCTTGTATTGTACGGGTTGAATAAAG
ACTGCCCCGGGTTGGCCGATTCAAAATCTCTCAGCGCCTCGAAGATCACGTCCCAGCGGA
AAATCGAAACCATATAAACCATGATCGCCAGAAAGGCGATATTGCAGAACTGCCCCTGGA
TGAAGTCGGTCAGCATGATTGCGATCTGACCGCCGAAGATGGCAAAGACGACGCCGAGCC
CGATGGCAAAACCAAGCAGACACGGATAGGTGCTGAAGTCGAAGTTGATGCCGGCGATCC
GGAAGGTTTCCGGCAGCTTGCAGAAATGAATGAAGAATTTGATAATGTCCCAAATTTTGT
GATGGGATGTGTTGTTTGACAAGGTTGCATCTGCCTTTTATTTTGAGTAACTCAAAATCT
CAACATAAAGGGAAT
>Ga0215691_102 dna:primary_assembly primary_assembly:ASM309641v1_:Ga0215691_102:1:272279:1 REF
TAGATCAGCTGCACCGGATACCGCAATTCGGGCGAAAAATTGGCTCCGCCCAGCTCCCGG
CTCACGATGTAGCCGTTTTCGCTCAGCGAAGCCTTGCCCGCCGTCATCGGCGACGAACGA
AAGTTCAGTTGTTCCGCACTGTTCCCCATCAGGCTCCCCGCCGCCATCGTCAAGCCGATG
GCCCAACATTGTACTTGTCGTGCTAAATTCAATTTAACATCTCCTGTTGGTTTTTCAAGC
TGCAAATGAGAGCATCCCCATGCCCATCTATTCAGCTCTTTATTATCATACCATAAGAAA
GACTGAATTTCAATGCAGGAGAAAAAGAATTAATGAAAATATAGTTCGAGTTGAAAATCA
AGTAATTAATACGCTTGTTGTGATGATATCGCCGGAATATTAATTGGAAGATCGAAAACC
GTATTAATGAGAATTGCAATCGCAATTCAGGCATCCGGTCGGATATGCGGATTTTATAAA
GCTGCAGCTTTATCGGAGAATGTCATAATCATAAAGAATATTGTCATGAAATACATCCTT
TCCCATTTGCGGAAAAGCAGTTGCCCCCTGCCGGCATATCACCGGCAGGGGCGGAGATTT
TTAAAATTTACGCTATGAGCAAGTTTCCGGAAATGGGCTTCCGCTCCGGCGGCCGAAGGC
GGAATCCCGATGGCTTATTCCGAAAAGAGCCAGGTGGAGAGGTAGCGTTCACCGGAATCC
GGCAGCAGCGCGACGATGGTTTTTCCGCTGAATTCGGGGCGTCCGGCAAGTTCGAGCGCC
GCATACAGCGCGGCTCCCGAACTGATGCCGATCAACAGCCCCTCCCGCTTCGCGGCTTCG
CGGGCGGTATTTCCGGCGTTTTCGGCGGAAACCTGAATGACTTCGTCGATAATCTTCGTA
TTCAGCACGGCAGGTACGAAACCGGCGCCGATGCCCTGCAGTTTGTGCGGCCCCGGCGCG
CCCCCGGAGAGCACGGCGGAGGCGTCGGGTTCGACGGCGAAGATTTTCACGTGCGGATTG
CGCTCCTTGAGCACTTCGCCGACCCCGGTGAGGGTGCCGCCGGTGCCGACTCCGGCGACG
AAGGCGTCAACCTTGCCGTCGAGGTCGTCCCAGATTTCGACGGCGGTGGTCGCGCGGTGG
CGGGCCGGGTTGGCCGGGTTGCCGAACTGCTGCGGGATGAAGCTGCCGGGATTCGCCTTC
TGCAGCTCTTCCGCCTTCGCGATCGCGCCCGCCATCCCGGAAGCTCCGTCGGTCAGCACG
ATTTCGGCGCCGAACGCCGCCAGCAGCTTGCGCCGCTCAATGCTCATGGTTTCGGGCATG
GTCAGGATCAGCCGGTAGCCTTTTACGGCGGCGGCGATGGCTAGGCCGATGCCGGTGTTG
CCGCTGGTCGGCTCGATGATCAGCGCGCCGGGCTTCAGCACGCCGCGCTGTTCGGCATCC
TCGATCATCGCAACGCCGATCCGGTCCTTCACGCTGGCGCCGGGATTGCGGGATTCCACC
TTGACGAGGACTTCGGCGCCGCCGCGGTTGAGTCTGTTGATCCTGACGAGGGGGGTATGC
CCGATCAATTCAAGTACGTTATCGAATACTTTTTTCATAATGCTGCTCCGGTTGAATAGG
GTTTATGCCAATATAAGCCGGAAATGCGGTTTTGTCCAATTTCAAATGGAAACAATCCGT
TCCGGGCTTGAACTTTGCGGCGGGGAAACGTACTTTATAACACGACAAATATGCGCAAAG
GAGTGTCAGCCGATGGAGAAGATGCAGACCGGAATTCTGGTTTCCGTTGCGGCGGTTTCC
GTGGCCGCCGGATTTCTGGCCGGAGCCGTGGCGTTCGGCGGAAATAAACGGGAGATGCCG
GACGGGCCGGTGTCCACCAAGGTCAGGCGTTACTTCGACGAAGCCGCCTGCCGCCGCGGC
GCCGCGTTTCTGGATGAAAAGCTTCAGGCCTCCCGCTCGCCGGGCGAAATGGCCGGGCTG
GGTGTCGCCGCGACCGCGCTGCGGCAGGCGGAGCTGTACGACTTCACCGTGAATTATCTG
GAAAGGCTGCCGGCGGAGGCGCTGTACGATGCGTTGGCCGATGAAGCCGCATGGCAGAAG
CTCTACGACCGGGTGTTGACGGAGTCGGCGAATTACACCGGCGGCTCGGTGACGCCGATG
GAGAACGCACAGGCGATCGGAGCACTGGTGCGGAACCGGATCGATTTCCTGCGGCTTTCT
CCGGCCGGGAAGAAGCTGTTCCTGTCGCTTGCCGGACAGAACTTTTCCGATGAATTTTAT
CCGGGCGGCGGGGAGCCCGCCGTGAAACTGGAGGAAGGGACGGCGCTGATCCGGCGCTCG
AATGCCGAGGCGGTCCGCTACTGGCTGCTGCCGGGACTCTGCACCGAATCCGGCACGAAG
AAGGCCGCGGTGATCCGCGCGGTGCCGGGAATCGCCGCTCCCGAATATCTGCTGCTGGTA
ATCTGGCGCGACGGACTGCCGGTCAAAACGGTCAAGCTGCCCGGCTCCATTCAGGTTTCG
GAGCTGCGGCTGGCGACGGAGCCGGAGCGGGTCGTCGTGAGTTACAGCCGGCCGGGCCGG
ACGGAGACGGAGTCGTTCAGTTTCCGGTTCTGATTCAAATGGAGTATTCCGAAACGCAGG
CCGGCGGGGAGTTGAGGATGTCGGCCAGCGTGATCGCCGCGGCTTCACGGCGGAACGCCT
CCGAAAGCCGCTGCCAGACAGTGCGCGAAAGGCAGCCCGCGATCCGGGCGCACCGCTGTT
CCGGCCCGGTGCAGCCGACCAGATCGATCCGCCCTTCAAACAGCTCGATCACATCCAGCA
CTGTGATGTCGGCAGGAACCCTGCCGAGCAGATAGCCGCCGTTGCGGCCCCGGGCGGAAA
AGACGAGCCCGCTGCCTTTGAGCGCGATCATGATCTGTTCGACATAGGCGTCCGAAATGC
TCTGCTGCTCCGCGAGTTCGCGCACCTTGCAGGAGCGCCCCGAACCGCGGCACTGCGCCA
GCTGGAGCAGGATCCGCAGCCCGTAGCGCGACTTGGTCGAAAGGTTCAGCATGGAGCGCC
CGCGAAGGTGTTCAAGGCGTCGATGAACGCCTCGTCGTCCGCGATGCTGCGCCCCCGGGT
GGTCAGGTAGCCGCCGGTCATCAGGCTGTTCGCGCCGCTCAGCATCAGCAGACCCTGGAA
ATCCTTCATCGAGGTTTCGCGCCCGGCGGTCAGCTTCAGCATCTTGGCCGGGTTGATCAG
CCGGAAGATCGCGAAGGTCTTCGCCGCCTCCGCCGGCGTCACGCGCCGGTTGTGTTCGAG
CGGGGTGCCGGGGATCGGCAGCAGGATGTTGAGCGGAGTCCCCTCCACGTCCAGTTCGCG
GATCGCCAGCGCCATGTCCACGCGGTCCTCCCAGCTTTCGCCGACGCCGATGATGCCGCC
GGTGCAGTTGGTGACGCCGTATTTCTGCAGATATCTGATCGTCTGAATTTTATCCTCGAT
GGTATGGGTGTCGGCGATCAGTTCCTTGTACCGTCCCGGTGCGGTCTGGATATTCATATT
GTAGCGGTAGGCGTGGTGTTCGGCGAGCAGCTTCGCGGTCTCCTCCGACAGGATGCCGAT
GGAGACGCACACCTTCAGATCCGGCAGCTCCCTGTGCAGCAGATCGAGGGTGTCGAGAAT
GGTGCGGAACTCCTCGTCCGGCTCGAAGTAGCCGTAGCCGCTGGTCACGTAGCCGAAGGT
GCGGATTCCGGCGTCGTAGATTTCGCGGGCGGCTTTCAGCGTTTCTTCGGGAGTCAGCAG
CGGATACTCCTCGATGCCGGTGTTGTGGTGTCCGCTCTGGGAGCAGAAGCGGCAGTTCTG
GGAACAGCGCCCCGATTTCGCGTTGATGATCGAGCAGGGCACGATCGGATCGGCGAACTT
GAGGCGGACCTTGTTCGCCAGCGACACGAGGTCGAGGATATCGGGGCCGTCCACTTCGGT
CAGCGCGAGCGCCTCGTCGCGGGTCAGGGTTCCGCCGTCGAGAACCTTGTAGGCGTTTTC
AATTGCCGGATGCAGTCTGGAACTCATATTTCCACTCCTAAAATCAATGCCATCACCGTA
TTGGCCTGTTGAGCCGCCGCAATTCCCACTCTCGGGGAGTGCGGCGGAGTTTCTTCCGAA
ATGCCGGTCGCACGGTCGCCGGCCATGTAAAGTCGTTGCCCGATCCGCTGCACGCGCATC
GTGTTGCTCCGCCCCCAGCCGGCGATGCCGCTGGCGGCCACCACCGGTTTGCCGAGCGGA
AGCAGCGCACGGATCAGCATGGTTTTCGCGTCGGGGTCGTCGAAGGCTTCGACAGTCACG
TCGCAGCTGCCGAACCGGCGGACCGCGTTTTCCGCCGTGACCCGTTCCGGGTACAGTTCC
AGTTCGAGGGCCGAATTGATCCGCCGGAGGTTGGCGGCGACGGCTTCGACCTTGGGCATG
CCGAGCTGGTCGGCGAAGAAGAACTGCCGGTTCAGATTGCTTTCCGAAACCGTATCGAAG
TCGGCGATCACAAAGCGGCGCACGCCGCAGCGGACCAGGTGGGCGAGGCAGTTCGATCCC
AATCCGCCCGCTCCGGCCACGCCGACCCGGGCGGCTTCGATCCGGGCGCGTTCCGCCGCG
CCGAGATAGGGATTGAACGCCATGCCGCCGCTCAGCCTCCCGCCACCAGCGAAAACGCGT
TGATCCGGTCGCCCTCATTCAGCACGATGCCGGAAAGCTCCGCCGCCGGGTCGAGCACCT
CGCCGTTGTATTCCAGGATCAGCCGCGCCGTGTTCACTTTCTGCGCCGCAAGGAATGCGG
CCAGCGTGGTTCCGGCTTCGGTTTCGTATTCGTTTTCATTGAAGTTGATCTTCAAAGGAC
ACCTCGCTATTTTGTGGACAGCTTTCTAATATACAGCTTGAATTTTAAAATAAAAGCGGC
ATATTATATAAATTCCGACTATTTTGGTTTTATATTTCCGGGAGCAGGAGAATCCATGAC
CGATCTTGAGCTGAAAGAGCTGCTTTCCTTAACCGATCCGGCCGCGCTGCGTGAGCTGTA
CGACCGCGCCTACCGGGTCAAACTGCAATATATCGGGCCCCGGGTCAGCATCCGCGGGCT
GATCGAAGTCAGCAACATCTGCGCGAAAAACTGCTTTTACTGCGGCATCCGGCGCGGCAA
CCATCTGGTGAAGCGCTACCGGATCGACGCCGACGAGATCGTTGAAACTGCGGTCTGGGC
TTATGAACAGAAATTCGGTTCGATCGTGATGCAGTCCGGCGAAATCGAATCGCCGGAATT
CGCCGCATTCATCGAAAGCGTGCTGAAACGCATCTCCGCCGCGACCGGTGGCGGGCTTGG
CGTCACGTTGAGCTGCGGCGAGCAGTCGCCCGAAGTCTACGAGCGTTGGCGGAACGCGGG
GGCGACCCGCTATCTGCTGCGCATCGAAGCCTCCAACCCGGAACTGTATCGCAGGCTCCA
TCCGGCGGATCACGATTTCAACGCCCGGCTGGAGTGCCTGCGTTCCCTGAGGAAGCTCGA
CTATCAGGTCGGCTCCGGCGTGATGATCGGCCTGCCGGGCCAGACCGTGGACGATCTGGT
GCACGATCTGCGCTTTTTCGAAGAGTTCGATCTCGACATGATCGGCATGGGACCCTACAT
TCCGCACGCCGACACGCCGCTCGGTCACGGCATTGAAGTTACGGAGGAATACCGGAGGCG
TCAGCTGGAAGCCGGCCTGCGCATGATCGCCTGCACCCGGCTGCTGCTCCGGGATGTGAA
CATCGCATCGACCACCGCGCTGCAGGCGCTGGGCGACGACGGGCGCGAACTCGGACTTCT
CGCCGGAGGCAATGTGGTGATGCCCAATATCACCGAAACCGGCTACCGCAAAGGCTACCA
GCTCTACGAAGGCAAGCCCTCGCTGGAGGAGAGTTCGGCGGAGAGCCGCGACAACCTGTC
GCGCCGGATCGCGTCGATCGGCGAAACCATCCGCTGGGCCGAACCCGGCGACTCGCTCCA
CTACGCCGCCCGTCATCGCTGACGCGGGGGAGGAGATGCCTCCGGCGGCCGGTGGCGCTT
CACCCCCCGGTCCCCCCGACCGGCAAGGTGCCGGCGCCGGGTACGGTTTTGAGATTTTTG
CATAGCAAAAATCTCAAAACCGGGTTATTGTCTATCGGTGATACTCCGCACTGGTAAGGT
GCCGGTGTTTGGTATGGTTTTATGTGGCATGGCTTCTTTCTCTTTATATTAATAGGTGGG
ACGTTTTGTCCGTGAAATTGATGATTCGGCTGTGCCGGTGATAAAAGAAAAAACAAAAAG
CGGAAAAATTCCTTTGCAATTGCTTTGAATACGGTTATATTTAATTACAGTTGTATGGAA
TTCCCTGATAAATTCAATGATAAGAAGAGTGCGAGGTGCAGAAAATGCGTAGTTTGAAAC
CGGTGAAGTTCGTTCTCCTGCTGCTGGCGGTGGTGTTCACGTCCGCGACGTTTGCGGCGG
TGCCGTGGTTTGCCAACGGTCCGAAACGCGAGGTGCAGACTCTGGTGATTACCGGTAACT
ATAAAAGTCCCCGGCTGCTGGCTGAACTGATCCAGTATGAGAGCCGCCAGCCCTATCTGC
TGCTGCCGCCGCAGGATTCCGGCGATACCCGGATCATCTTCTGCCCGCCGAAGAGCAATT
CGCTGCAGATCCGGGAGGATAAGTTCAACGATTTCGTCCGTTTCCTGAATCCGCGCCGGA
TCATCGTGCTGGGCAACGACGCGTATGTGCAGCCGAAATACATCGCGATGCTCGACCGCA
CGATTCCGGTGATCCGGGTGGATTCGGTCGATTGGAACCGCTCCGCTGAAGAACTGACCG
ACCTGCTGCACCTGAGCAACCTCGACCGCAACTACCGCAAACTGCGTGAAACCATGCTCG
ACAAGGGCAAAATCTACCGCCCGATCAGCAAGCCGAAGCAGCAGATGCCGGCCAAAGAGG
TGATGGAGGAGCAGGCTCCGGAGGATTTCGCCGTGGAAGCCGCCCCCGCCTCCGATGACG
TGGTCGAAGCGGCTCCGGTGGAAGAAGTTCCCGCTGAAAAGTAAGCCGGCGAAACCGGAG
AGGGCCGATGTTCAATTTCTTCAAAATCACGAGCAATACCTTTAAGGAATCGGTGCGTGA
ACCCATCTTTTTTCTGATGCTGTTCGCGGCGCTGGTGCTGATCGGACACTATCCGTCGGC
CGCCCTTTTCGTTTTTTCCGAACAACTGAAGCTGGTGGTCGACAGTTCGATGGCGACCAG
CCTGATCTTCGGCCTGGTCGCCGGGGTGCTCTGCGCCAGCCACACGGTGGCGCGCGAGAT
GCGCAACGGCACCGTGCTGCTGCTGCTCTCCAAACCGGTGTACCGCTGGACGTTCGTGCT
CGGCAAGATCATCGGGATTGCGCTGGCGGTGACGCTGTTCGCCGCCGTCTGCAATTTCGC
CGCGGTGATTTCGGTCTATGTCGCGACCGACCAGTTCCGGATGGATATGGGAATCTACTA
CATCTATCTCGCGCTGCTGGCGGCCGGATGCGTGGTCGGCATGGTCGCGAACTTCTGGAA
GGGCAGTTCGTTCTCTGAAATCGCCAGCTACGCGCTGACGCTGCTGGTTCCGGTGTTTGC
GGTCTACTGCCTGATGGCGAAGCCGGAGCCGACGCTGGCGCTGGCTGACCTTGGAAAGGC
GCTGATCCTGATCAACTTTGCGGTGATCGCGATGTCGACGCTGGCGGTGGTGTTCGCGAC
CCGGCTGGATATCGTCGCAAATCTGTGCGTCTGCTCGGTGGTGTTCTTCCTCGGGCTGAT
TTCCAGCTATCTGTTCCAGCGCCAGACCGATTCGGATGCGCTGAATCTGGTTTTCGGTAC
GCTTTATGCGATTCTGCCGAACTGGCAGTATTTCTGGCTGGCGGACGCGGTCGCGGTGAA
CCGGCCGATCCCCGACAGCTACGTGATCAATGCCGCCATCTATATGGTGATTTACGTATC
GGTCTGCTCGATGTGGGCCGTCGCGATCTTCCAGAACAAGGAGATCGCCGGGGACAGCCG
CGTGTAACGGGATTGTCCGTTCGGTTTTCTGTTGCCGCCGTTTTCACGGCGGCTTTTTTA
TAACCTTTGAAACGAGTGAGGCACTCCATGCCGGAACCTTATATTCTGATGTTGGATGAG
GTCGATTCGACCAACACCTACGCGCGGAACCACTTCGATGAACTGCCCGACGGCGCGATC
GTCGCGGCCCGCAGCCAGACCGCCGGGCGCGGCCGCCGGGGGCGGCGCTGGAACGCTCCG
CCCGGAAGCTGCATTTTGTGCACGATGGTGATGAAGCGCCTGGTCGACGGATTTCACGCC
GGGGCGCTGCTGGGGGTCGGCGCGCTCAACTGTCTGCGGGAAGCGGCTCCCGGCATCAAC
GCCTTTCTGAAATGGCCGAACGACGTCTACGTGGAGGAGCGCAAGATCGCCGGAATCCTC
AGTGAGAGCGCCCGGATCGAGCAGGGGCGCGTGACCGGGGTTGTTTCCGGGATCGGCATC
AACGTGAATCTGCCCGGTTCACTGCTCGAAACCATCGACCAGCCGGCGACATCCTTGCTT
TTTGCAACGAAAAATGAATTTAACGTCGAAATTTTACTGAAAAAACTGGCAGAAATCCTG
ATTCGATATTATATTACTTATCCAAAATGTGCGGCCGGGCTTCTTTTTGAGTGGAAAAGC
GAGAACCGGCTGGTGGGTGAAACGATCTCGGTGACCGATCCGCAGGGGAAAAGTCACACC
GGGATCTTCCGTGATATCCTGCCGGATGGCGGGATGGTGCTGGAGGAGGCGGGATCGCTT
CGGGTTTTCACCTGCGGAGATGTCAAAATCGACCGCGCCTCGGTGGACTGGGAACGCGTT
CGGAACAAACGTAAAATAGATTGAAGTCCTGAGTTACCAACAACAAAAAAGGGAAACGTT
ATGAGCAACGCAGAGTTGATTCTGGGCGGACTCAAACTGTTGGTCTTCGGCATGGGGATG
GTATTCGTCTTCCTCGTGGTGATGATCATCGCAATGAATCTGATGCAGAAAATCCTCGCC
CCCTTCGCCGCCGCTTTCGAGCCGGCTCCGAAGGCTCCGGCCAAGCCGAAGGCGGCGGCC
GGCGGGGATGACGCACAGCTGGCGGCGATCGCCGCGGCGGCTGTGGAGATGGTTCGCAAC
AAATAATTTGCCTCAAGTTTAATCCAACCATATAGAAGAGACTGTCTAAGATGAAGAAAA
TCAAATTCATGGATTGCTCGTTTCGCGACGGCTTCCAGTCCTGCCTCGGCGCCCGCGTCA
AAACCGAAGATTTCCTGCCCGCTCTGGAAGCGGCGGTGAAAGCCGGCATCAACCATATCG
AAATCGGCGGCGGCGCCCGTTTCCAGGCGCTCTATTTCTACTGCCAGGAAGATGCGTTCG
AAATGATGGACCTGTGGCGCAAGACCGTCGGTCCGGATGTGAATTTGCAGACTCTCGCCC
GCGGCGTGAACGTGGTCGGCCTCTCCAGCCAGTCCAGCGACATCATCGACCTGCACGCCA
AGCTCTTCAAGAAGCACGGCATCACCACGATCCGCAACTTCGACGCGCTCAATGACGTGC
GCAACCTCGACGTCTCCGGCCGGGCGATCGCCAAACACGGCCTGAAGCATCAGATCACCG
TCACGATGATGGGGCTGGCCCCGAACCTCAAGGAAGCCTACGCGCATACCCCGAAATTCT
ACACGGACCGCCTGCAGGAGATCCTCGACAGCGGCATCCCGTTCGACAGCCTCGCGTTCA
AGGATGCCTCCGGCACCTCGACTCCGCAGACCGTCTACGATACGATCAAGCAGGCCCGCG
CGATGCTCGGCAGCGACAAGGAAATCCAGTTCCACACCCATGACACCGCGGGCATGGCGG
TCAGCTGCAACATGGCGGCGATCGAAGCCGGCGCGGATGTGATCGACCTCGCGATGAGCC
CGCTTTCGGGCGGCACCTGCGAAGCGGATATCCTGGTGATGTACCAGCGTCTGCGCGGCA
CCGAATACACCCTCGACATCGATCCGGAGAAGATCCTCGAAGTTGAGAAGATCTTTGAAA
AGTGCATGGACAAGTATTTCATGCCGCCGGAATCCATGCAGGTTTCCCCGAAGATCATCT
TCAGCCCGATGCCGGGCGGCGCGCTGACCGCGAACACCCAGATGATGCGCGACAACAACT
GCCTCGACAAGTACGACGCCTGCATCGACGAGATGCGCGAAGTGGTCGCCAAGGGCGGTT
TCGGTACCTCCGTGACCCCGGTTTCTCAGTTCTACTTCCAGCAGGCGTTCCGCAACGCGG
TGCAGGGCAAGAATGCCGACGGTTCCTGGAAGATGGACCCGAAGGGCTACGGCAAGATGG
TGCTCGGCTACTTCGGCAAGACCCCGGTTCCGCCGGATCCGACCGTCGTGAAGTGGGCGC
AGGAGCAGCTCGGCCTTGAGCCGACCACCAAGTCCGTGGTCGAAATCAATGACGCCAATC
CGCAGCTCGGCGTCAAATACAACACCGAACTTCTCGAAAAGGCCGGTCTCCCGGTCACTG
ATGAGAATATCTTCATCGTCGCGGCCTGCGGCGACAAGGGCCTGAACTTCCTGAAGGGCG
ACCGCCCGATGGGCATCCGCTACAAGGAAGCGGCTCCGGCGAAGAAGGCCGACGCCAAGG
GCGGCGCCTACACCGCCACCATCGACGGCAAGGCCGTCGCGGTCCAGCTCAATGCCGCCG
GCGACGCCTACACCGCGACCGTCAACGGCAAGAGCTTCACGGTCAAGGTCGCCGAAGGCG
CGGCTGCTCCGGCCGCCGCTGCCGCTCCGGCGGGCAACGGCGCGCTGACTCCGCTGGCCG
CTCCGCTTCCGGGCACCGTGGTCAAGGTCGTCGCCGAGGTCGGCACCGAAGTCGCGGAAG
GCGACGTGGTGCTGGTGATCGAAGCGATGAAGATGGAAACCGAAATCAAGGCCGCCAAGG
CCGGTATCGTTCGCGAAATCAACGTCTCCGCCAGCCAGGTTGTGGCCGCCGGCGACACCC
TCGCGATGATCGAGGAGAAGTAAGACAAATGCAGAAGTTCAAACTCTTCTTTGCGGCCTG
CGCCGTGCTCCTGTCGGGCATGGTGATGGCTGCGACGGAGCCGCAGGTGACGGTGCCGGC
CAATGCCGAACCGGCTGTGGCCGCGCTCAAGACTGCGGCGGCGAAAGCGTCCGGGCTGGT
TCTGCCGCCCACCGCCAAGCTGGATAAAGTCGCCAGCGACGAATTGTTCGGCTGGTACGA
AGACGTCGACGGCGCCAAATATCTCGTCTATATCTGGGAAAAGCCGGCGACCGTCTATTC
GCTGAATATCGCGGAAAAGCAGAAACTGCTGCCGGGCCGCGAATCGATGACCATCCTGCC
CGGCGGACGCAGCAAGGGCAAGCTGAAGATCACCGATGCGGTGAAGGTTGTGAAGCTGAA
TCCGGGCCTGGTCAATGCGGCGACGCTGGAAAAGGGCATGGTGCTCGGCTGCTTCCTGCC
GACCGAGATCGTCCATGACTCCCAGAACAACGCGACGGTCGAATCCGGCACGCTGCCGGG
CTGGGGCGAAGGCCTCAGGGGGCTGTGGCAGAGCACCGGCATCTACGACCTGATCCGCCA
GACCACCTGCGATTTCAGCCAGACCTGGATTCTCGGTCTCGGCCGGCTGCTGATGATGTT
CGTCGCGCTGGTGCTGATCTATCTGGCGATCGTGAAGGAGTTCGAGCCGCTGCTGCTGCT
GCCGATCGGCTTCGGCGCGCTGCTCGCGAACATTCCGCTGGCCGGCATCTCCGGCCCGGA
CGGCATCCAGGGCATGATCTACAACGTCGGCATCGAATCCGGCGTGTTCCCGCTGCTGAT
CTTCATGGGCGTCGGCGCGATGACCGACTTCGGGCCGCTGTTGGCGAATCCGAAGACCGC
GCTGCTCGGCGGCGCGGCCCAGTTCGGCATCTTCTCCGCGCTGTTGGGCGCGCTGCTGCT
GACCATGGCGATTCCGGGGATCGACTTTCACTTCAAGGAAGCGGCCAGTATCGGCATCAT
CGGCGGAGCCGACGGCCCGACCTCGATCTACCTGACCAGCAAACTGTCGCCGAAACTGCT
CGGCGCGGTCGCGGTGGCGGCCTACAGCTACATGGCTCTGGTGCCGATCATTCAGCCGCC
GATCATGAAGCTCTTCACCACCAAGGCGGAGCGCCAGATCAAGATGAGCCAGCTCCGCCA
TGTCGGCAAGCTGGAGAAGATCTGCTTCCCGCTGCTGATCACGCTGCTGTGCGCGTTTCT
GCTGCCCGATGCGGCTCCGCTGATCGGTATGCTGATGTTCGGCAACCTGATGCGTGAGTG
CGGCGTGGTTGAGCGTCTGAACCAGACTGCCCAGAATGCGCTGATCAACATCGTGACCAT
CTTCCTCGGCCTCGCGGTCGGCTCCAAGCTGTCGGCGGACCAGTTCCTGTCGCTGCAGAC
CCTCGGCATTCTGGTGCTCGGCGCAATCGCGTTCAGCATCGGCACCGCTGCGGGCGTGAT
CTTTGCGAAGATCATGAATGTGTTCAGCAAGGAGAAGATCAACCCGCTGATCGGTGCGGC
CGGCGTCTCCGCGGTGCCGATGGCGGCCCGCGTGGCCAACAAGGTCGGTCTTGAGGCCAA
CCCGCAGAACTTCCTGCTGATGCACGCGATGGGGCCGAACGTGGCCGGCGTGATCGGTTC
GGCGGTCGCCGCGGGTGTGCTGCTCAACATGCTCAAGGCTCTGTAAGGGCTTTCCGGCAG
TATCTTCAACGCCGTATCGTGAAAATCGCGATACGGCGTTTTTTCGCGCCTGTTTCTTGA
CGGAACTCCTTTGCGGCGCTATATTGCCGGTGTACCCCGAAAACATGGAAAGGAGTTTCT
GAAATGAACCGTTCACTTCTGTTTGCAGCTTTGCTGCTTCCCTCCGTCGGCATGGCGCTT
CCCGTTCTGGATTCCGCGCAGAAAACGCGCGTCAACCAGTCTGAGCTCCGACAGCAGTCC
GTGGCTCCCGGCCAAGCTCCGGACGGGACGCCGATGCTCGCATTGACCTGGAACAACTCC
GCCGCCAACTATCTGGAATTTACGGTGGACAAGCCGGTGAACCTGCCGGAGTTCGACAGC
GCCGTGCTGAAGCTCGATCTTTACTGGCCGGAAAATACGGCGGTCGGCAAGCTGAATCTG
CGCATCACCGACTCGACCGGCGAAACGCTGCAATATCCGCTGCCGATCAAGGAGCTGAAG
CCCGGCCGCCAGACGCTGGAAGCAACCCTTACGCCGACTTCGGCGGGCGGCAGCTGGGGC
GGCAATAAGAATAAGAAGATCGATTTTCCCGCCCGCGTGACCGGAATGTCGGTCGATTTC
AACCGTAAGGACGGCGACGGAAAGCTTTGGCTCGGCAAGGCCGAACTGTTGCCGGAGGTG
AAGATCGGCAAGCTGATCGTCGATCCCGCCGTTGCCAAAGTGCGGATTCATGACGGCGCG
AAGCGGCAGCAGTCGGCGGAGGTGACGACGGTGGAGGAGAAGTCTGCGTATCAGGTGAAA
TGGGACGCGGCGGCGGCAAAATGGTTGGAATTTTCCTTTGCTCCCCAGCTCCCGGTGCTT
CCGGAGTTTGTGAGCGGCAGGTTCGAGGTGGAATTGATGATTCCGGAAAGCGGCAAGGTG
AGCCGGGTCAATCTGCGGTTGTCGGACAAGTCGGGAGAGACCTTCCAGTATCCGCTTCCG
ATCACCGGACTCAAGCCCGGCTGGAATGTCGTCGCGCTCCGGATCAATCCGGCTGATGCC
CGGAAGGTGGGGCACTGGGGCGGCGATAAGAATCACCAGCTCGATTTCCCGGTTCGCCTG
ATCGGTTTCTCGGTGGATTATCCCGCGGGCAGCGGAGCCGGAGAACTGGCGATCGGCAAA
GTCACTTTTTCGGAGTGATTCCGGGCGAGGGGAGGGCGCTTGGGCGCTGAGCCCGGAAAA
GGAACGGCCCGGTCGGATCAACGACCGGGCCGTATTGCCGACATTCACGCTTCGGCTCAA
AAGCCGAACATCGTGAAGCTGCTGCCGCCCTTATTCACATAAGCGGCGGTCAGAAAAAAA
TTCCAGAGATTTTTTTTCATGATGTTGCCTGTTTTTGTTTGTGTCCATGCTTTCACCGGC
ACGAAAGCGTACACTCCGGTTTCTCCCGGTCCCCCCGACGAGAATCCGGCCCAAGAATAT
TTTTAAAAACTCTCCTCGACCATGCAGACCCCGGAATGAATCTGCCGGGTCGCGAGATAT
ACCAGTCCGGCCCGATAGCTCGGCCAGATGTCTTCTTCATAAATCAGTTCGGGGCAGACG
TTGCGCTGTCCTTCCCAGTTGAACGAAACCCGTTCCCGGAGCCGTTCACCGATCCGCTCC
AGCAGGGCGGGGCGCACCGAATCACCCGTAAACACCACCATCGCCGGATTCACCACACAG
GTGACCGCGGCCACCATCTGGCTGATCACGCGCACATATTCGTCGTCGCTGACCCCGGAG
TCGATGAACTGCCGCAGGTATTCGCCGTTGGCCAGCGGCAGCCGCCCGATCTCCCCGGCA
AAATAGGAGAACCCGCGGACCACCCGGCCTCCCGCCAGGAAACCGGCCCCGTAACCGGCC
TCCGACAGCAGCATATAGGCCAGATCCTGCACTTTCGGCAGGTCGCCTGAAACCGGCGTG
AGACTGCCGCGCGCGAATCCGATCGAAGTGATGTTCAGATCGCGGCCGATCAGAACCGGC
TGTTCCCAAACCTCGTCCAACCCATGCTGGACATCCACATCCTTGAACTGGAGCAGGTGC
CCGCTGTGCAGCCGCCCTTCGAACACCGGAGCCGGAAAGCCCACCGCCACCGCCTGAATC
TTCGGCAGCCGCTGGCGGCAGAAATCGCGGATCTCCACGAGCCGGTCGAATCCGTATCCC
TCCGGCATCGGGAAAGTGTGCTGGAACTTGACTTCGCCGAGCAGGTCCGCGCCCACCACG
TCGATCCGGTCCACCAGAAAACGCATGCCGACCGAACTGCCGAACGCCGGATTCACCGCG
AACTGCTCCGCCTTGCGGCCGAGCGCCGACTCCTGCGTCCCGAGCCGGGTCAGGGCTCCC
TGCTCGCACATTTCATTGACGATCTTGCCGACCGTCATCAGACTGATTCCGGTCAGCTGC
GCGATTTCCGGTTTGGTCGCGGCGCCGTGATCCAGCAGGAACCACTTCACGAGGTTCACG
TTGCACTCCTTGACCATCGGCGACGTTCCGGTTATCCGCATGACCTGACTCCTCCGTTTC
ACCATTCATAAATCATATTTATAAAATAATCTTTTCTTATTGAAAATCAACCTTTCCCCT
TTGGAAAATCGGCGGGATCGATCAAATAATCCGAAACATTTCCGATCAGTCGGCAAAAAA
AGCGCGCTCCTTTGCAAAGGGGCGCGAATATCGGAACGGCCGCTTGAAGTTCAGCGCAGA
TTCACGATCGGCCAGGCCGCTTCGTCGTCTCCGACGCCGAGGCCGGGAGCCGCGGCGAGG
AAGCCCTCACGCAAATTGCCGTCGTTGTCGTTGACGATCAGGTTGAAGCGGAAGCCGTTC
GCCGCGTTTTCCGGCGTCATCCCGATGGCGCGGAATGGAATTTCGGCCCGGTAGACGGTC
GTCTTTTTCACTTCGTCGCGGGCGGTTTCAAGCCGGATCGACGAAACCGTGCCGGAGAAA
CCGGCGGGACGGCTCCAGCAGTATACCTCCGGTTTGCCGTCGGCGAGCCGGGTCAGGCCG
AACTTCCAGAGCTTATCCTGTCCCGGCAGCCGCAGCGCGAACTGGATGCCGTCGCCCTGC
CACACATCGCTTCCCCGGTACGGCTGCACATGCACGTCGTCGCGCACCTCCGCGCGAAGC
AGCAGATGCTTTCCCTCACAAGACAGAAACACGTTCGCGCCGAGGTCCTCCGGCCCCTTC
CAATACAGCGGTTCGTTGCCGGGGGCGCTTTCGACGAAGGAGTGGTACTGCTCCGCTTTC
CCCAGCCGGAACAGCGGTTCTCCTTCGGGAAGCCGGTTCACCACCGGTAATGTAATCGTT
TCAGGGGACAGACCGGCGGGAGTGACCGAAAAACGGAACAGCGCCGGAGCGGTCGGAGTC
GCCTTGAATTCCCGGTCCGCCGTCAGGCGAAGCCGCACCGTTGCGTCTCCTTTGGCGGGA
AGCGTGACGGCATGGGCCGCCGGAGCCACGGTGAGGTGTTCCGGCGCGGCCGCGCGTATT
TCCAGCGCCAGCGGCCGCGACAGCGGATTGGCGAGCTGCAGTGCCAGTTCGCCGGTTCCG
CCGGACGGCACCGCCAGCTGCTGCGGCAGCCTGCCGGTCAATACCTCGCCGCCGATCCGG
ATTTTTTCCTCCGGAACCTCCGGCATCCGGAGCGTGAAGGGCTGTTCCGAAATCCTGAGA
TAAGCCATCCCGTCCCGCACCGGCAGCGGCTGTTCGTTGCCGAAAAGGTCGATCCGGGTG
GTTCCGGCGGGAAGACCGGCGAGCAGCACCGTTCGCGCCGTGCCCTCGTTCCACAACGCG
AGCAGCCCCTGTCCGGCTGGATTTTCAAACAGGCAGCCGTAGACGCTGGGGGCGAGGTCG
ACCGTCCGCAGGAACTTCCCGCCTTTGTAGGTATTCGCGAGCATATTGTAGGTCACATAA
GCCGGTTTCGGCTCGAATTCGGCGGTGATCAGCCCGAAGTGGCGTTCGTGGTGACCGAGC
GGATAGTAACTCTTTTCGCGCAGCAGATACCAGTTGTAGCCCATCGCGCCGTTGGCCCAC
GCGTACAGCAGCTTCTTGAATACGCTGGCGGCCTGTTTGCGTTCGCCGATCGCGGCGGAA
CTTTCCGCGGTTTCGTTGGAGTACCACGGCCGGGGTGCGCCGGGACCGGTCAGGCCGTAT
TTGCGCAACTCCCGAAGCTGGCCGACATAGGGCTTGAATGCGCCGTGTCCGTGAAATGCA
AAGAGGTCGAAATGCTTTCCGCCATCTGCCAGCAGCAGTTCGAACAGTCCGTTGTTGTGG
TTCGGGCGGCCGCTGTTGTTGGTATGCACGGCGGCGATGCCGCCATTCATCACTTTCGCC
TCCGGGGCGGCTTTTTTGACTGCGCCGTAACCGCGCCGCAGCAGCTCCATATAGGATTCG
GCGGAGAAGTTGGCGAAGCCTATGAGGTCGGGTTCGTTCCAGATTTCAAAATATCTGATC
CGGTCTTTGTAGCGGTCCGCGACGGTTCCGGCGAACTTCGCGAAGTCATCGTAATCCGGC
AGGCCGGGACGTCCTTTGACCTCCGGATTCTTCGGCTTATAACTGGCCGGCACCGCCCAC
GGCACGCTGTAGCCGAGCAGGCATTGCAGCTCCACGCCGTTGCGGCCGAACACATCCACC
AGCCGGTCGTAGACGGAAAAGTTCCACCGGTCGCGCTGCGGCTGAATCCGGCCCCACGCG
AAATCCGTCCGCAGGATCTTCGCACCGCACAGCCCGGCCGCCAGCGCTTCCAGCTCGGCT
TCCTCCGGCGAGAACCGTTCGGGATGGCCGCAGAGGCCGAACAGGAACTCCTGCGCCCGT
TCCGACGTCGGCCCGGCCGGATTCATCCGCGCGAAGCGGTGCGTCCCGGCAAACTCTTTG
CCGGAAGCGCCCTTGAGCCGGTAATCGACCTTCCACCAGCCCTGTTGCATGTAATCGCCC
GGCAGCGGCAGCATCGCCTCGCCGCCCGGGGCTATCCTGCAGGAGACCGGTTCCGTGCGG
ATGCCGTCGCCCGCGTCGGAAATGGTCAAAGTCCCGGTCAGTTCCAGCGGCTCCAGGCCC
GTGTTGCGGATCACCAGCTCCGGCGGCGTTTTCCGCTCCGGCAGCAGCAGATTCAGCCGG
TGCCCGGTCCGCAGTGCAATTGCGGCGTGTTCGCCGGAGGGACGGCACTCCAGCGAATCA
AGCAGAATCCGCCTGCCGCCGGGCGTCTCCCGATTCATGTCGATCGCGATTCCGGCCACC
CGGAGCGGCCAGTCGATCTTTTTATTGCCGTCGCCGCCCCAGATGCTTCCCTTCGGGGCA
GCCGCATCGACAGTATAGCGCAATTCATTTCTCCCCTGTACCAGACCGCCCGCCTTGTCA
GGAGCGAACTGGAAGGTCTCGCCGGAGCGGTCCGCCAGCCGCAGCACGATCCGCCGCAGC
GGCAGCGCCTCCGGTGCATTCAAGGTCAGGATGAACTCCGCGCGTTCGAATTTTTCCAGC
TTCGGAGTCCTGCCCTGCAAAGCCAGTTCGACTACCGGCGGGCGCGGCGTCCCCCACGCC
AGTACCGGAACGGTGCGGCCGGTATCGCCCAGCGGAGCAGTTCCGAGCTCCACTGTTTCG
GAGCCGGGATGTTTCAGGTTGACCGGTTTCCACTGCGTCCGGTCGAACAGCAATGGCTCA
AGGCCGAACAACATCCCCGTCACGCCTCCGAAGAGCAGGGCCGCCAAGAGTTGTTTTTTC
ATTTTCGCATCTCCTTACTGTTATTCCAGCGACCGGATGGTAAGTCCATCGGCCTCGATA
CACTTCTTCGGTTTATTGACTGTATTTGCGTAGAGTTCCGCCCCGGTCAGCACTCCGGCG
CGGCCGTCGACGAAACCGACCGCGCTTCGGCCACCATGTGCCAGATGAATCAGTCTCGTA
CTGCTGTTGCAGCAGTAAAAAGCCCAGTTTCCCCCTTTTCCGGCTTCTTTGTTGACTGCC
ACTGCATTGGTTGAATCCGCCACAAGCACAAACCGGGACGGCGCCTTGCACTGTTCCGGG
ACCAGCAACGACGCAATCGGATTGGAAGCCGAGCCGATGAAGCAGTCGCCGGAGCCGTTT
TCCTTGAAGTAGTTCCGCTCCGAATCCTGATCAAAATGCGGCATTCCGACCACTGCATCG
AATCTGGTGTTGAACTCCATGCGGCTGCTGTAGGAGTTTGAAGCGCAGACCAGCATCTCC
GGCGGCAGATAGCCGAGATTGTAATCGGCGGTCCCCTTGACCAGAATATCAAAGAAGGCC
CGATAACCGGTCGTCGGATTGGTCGGAGTCGAACACACCATGTATTTATAGTCATTCGCG
TACAGGATCTGTGCCGTCATGAACTGTTTTTTCGCGGAAACGCACTTGACCTCCCGCGCT
TTCTCCCGCGCCTTGTTCAGTGCAGGCAGCAGCATCGCCGCCAGAATCGCGATAATTGCA
ACAACAACCAGCAATTCAATAAGTGTGAATCGATTTTTCATGCTTTTCTCTCCTGTCGGT
TGAAACGGTTGGATGGAGTCCGGCGGATTCTCCCCATGCCAGCACCGCGCATTTGCCGGT
TTCTCCCGGAATGCGGAAACTTTCGTAGAGGTCCGCATAAGTCTGGGTCGCGCGTCCCCC
CCTGCCGACCGGCAGCCGGTGGCCGAACTCCCACTCGTGGATCGGAATGAAACCGCAGCC
GAACCGGCGGTACGTTTCCTGTACCGGATCGGGGCCGCTCTGGTAGAACGGGCTGGTCGC
CATCACATCGATCTTCACGCCTTGCGATTCGATCCGATCGTAAATCGGCTTCAGCTCCTC
CCAGTGATAGATGTCGCCGCGCACCAGCAGCGTGACACCGGGCTGGAACGTGACCGCATA
GGCGCTGTTCGGAACATCCTCCTTGTCGGCCATACGCTGCGCTCCGCGATAGCAGCGGAC
GCCCTCCGCCTGAAATTCTTCGGCGGGAACGGCTCCGTCCAGCAGCCAGCGCCGCACCGC
GTCGCCGGGCGCGACCACCGGCTTGCCGCGCATCAGCAGCGCGTCGGCGACCGCCAGCCC
GAGGTGGTCGAGGTGTCCGTGCGTGTAGAACATGCGGCCGACCAGTTCGGCGAACTCCTC
CACCAGCCCCGGCGAGAGCCGCAGCCGGGTGCGCCGCTCACAGGCCGGAGTGCAGCCTTC
GTTCAGGTCGAACCCGGTCACGAGGCCGGTTTCATCCTTGACCAGAATCGCGGAACTGTA
CAGCTTCCACAGCCTGACGCCGGGCCCGTGCCAGGTGCGGACCTCCGCGATCACCCGGCG
GCATTGTTCGTGATAGAACCGGTTCAGCACCGGATCGTTCTCCAGCTCCGGTTCGCTGAA
CAGCGCATCGAGCCGTTCCAGCAGCGGCAGGCGCGCGCTCCAGTTTTCCGGCGACGGCGG
CACCCGGTCCAGCTGCCGCCGCGCTCCTTCCAACTCCTGCAGTTTCATCATCTGATTCCT
TTCTCTTTTTCAATGCCGCGGAGCGCCGATGCTTTCGCGGCGGATCAACTGCGGCGGCAG
CACTTCGACACTGCGGGGCAGCTCCGGGTGCGCCAGCCGGTTCAGCACCCGATCCACCAG
CTTCCGGGCCAGTTCCTCCCGGCTGCCGTACCCGACCGAAGCGAGCGTCGGCACCAGCCG
TCCGCACAGGCCGATGTCGTCGTGCCCGATCAGGCTCAGGTCATCCGGAATCCGCAGTCC
GCACTCGTGCAGCCGCCGCATCAGCGTCACCGCGATGGTGTCGTTGTGGCAGAGCAGCGC
GGTCGGCAGCCCGGCGCGGGAGGCGCGGCGCAGCGGGTCGAAAAAAGCCGGGTCGTCCAC
AAGCTCGTAAATCGCTTCGCTGCACACCGAAAATGTTTCCGGCAGCTCCATCCCGTATTC
GCGCGCCAGCCGCGGCAGCAGCCGGGAGCGGTCGTCGCTTTCGTCATAGCCGTACCAGCC
GATCCGGCGGTGTCCCAGCTCCCGGAGGCACTCCAGCGACAGGCGCAAGCCGGCCTCCGC
ATCCTGCACCACCGCATCGAATCTCGGGTCGCTGTGGAACAAACTGACCACCGGCAGGTC
GAGCAGGTCCGGGAGCCACTGCGGCTCAAGGGTGATGATCGCGTCGAGGTTGTTGTCCAG
CAGCAGCTTCGTCGCGGACTGCTGCTCCATGTCGCTGCTGAAGAACGCGAAGAGCGGCCG
GTATCCGCGCCGGACGATCTCGGCGTGCAGCGTCGTCACCAGCTCCGCCCGGTAGAAGTT
GTCGGAATAGGCCAGCGCCACGCCGATCGTGTTGGAACACCTCCGGCGCAGATCGGAAGC
GGCCCGGTTCAGCCGGAATCCCGTCGCCGCCGCTTCCTGCCGCACCCGTTCCGCCAGCTC
CGGCCGCACCCGCCCCTTGTCGCGGTTGTTCAGCACCAGCGAAACCGTCGACTGGGAAAG
ATTCAGCCGCCGCGCCAGCTCCGTCATCGTAATCGCCATGATTTCCATATCTCCCGGGAT
TCAATGTCACTGATTAAATCATACGTATGACATTATTAATTATACCAAACTCCCGCCGCT
TTGTCAAGAGCAAAACGGAATTTATTGCCGAAAAAGAGACGGAAGAACCGGGAATGCCGG
CTCCGTCACCGGAATTCCAGACAGCGCCGGCGGAAATGCAGGTAGTCGCGCCAGTTCACT
TCGGACGGCACGCCGTGGTCGCAGGTCGGCACATAACCGCCGCGCTCGTACATCACCGGG
AAGATCCGGTCCACCTCGCGGTCGATCGCGTCACGCCCCGCCGCCAGAATCCGCTTGTCG
AAGCCGCCCTGAAACACCAGTTCGGGATACTTCCGCCCCAGTTCCACCGGGTCGCAGCCG
GAAGCGACTTCCAACGGCGAAAAGACTTCGCAGCCGATTCCGTCGCGGTACAGCTCGATC
ACCGGGCGGCAGTCGCCGTCGGTATCCAGCTGCACGTAAAGGTGGCGCGACCGGTCCCGC
TGGCGGGAGCGGATGTTGGCGAGCAGCTGCTGGTAATACGGGAACAGGAACTCCCGGATC
ATCTCCGGCGAAATCAGCGGCCCGTGGTTGTAGCAGATATCCTCGGCGAAGAACACCTCG
TCGAACGTGACCGCCTGCTGATACCGCGCCGTCACCGCGTCGGCCAGCCGGAACCAGCCC
TGCAGGCAGCGGTGGATCAGTTCCGGGTCGTCGTAGAATGCGTACAATACCTCCTCCGGC
CCCATCAGGCTGCGCAGGTACATATAGCAGCCGATGATCCGCTGGGAGATCATCATCCCC
GCCGCCTCCGCCTGCCGGGCCGCGTCGAGCGTCGCGTCGATCGCGGCGAGCCGCTCCGGG
GTGGCGGGGTCCATCCGCCACAGCACCTGCTCCTCAAAACTCTTCCGGTCGGTCACCGGG
TGCCCCACGTATTCCGGCATGAATCCCTGCCGTTTACCCTTGAAACAGAGCAGCCTGCGC
CCGGCGTGATCCTGCACGATCTCGGTTTCGCCGCGCTCCTCCAGCACCTTCGTCTCAAAT
TGCGGGAAAAACTGCGCTTCGCACCATCCGAGCTGCCAAAGCTCAAACTGCCCCGGCGGA
TCGAACTGGAAAAACTCGTTCAAGTCGACATCCTGCGGCAGGCCGTCGGCGCGCCATGCG
TCGAGGCACATCCACAGGCCGAAGGTTTTCTGGATCAGTCCGGTTCGCGGCACACGCGCG
TAGGTGTCGCGGTATTTACGGATCATCGAAGCAGTTTCAGTCATCGCGGTTACCTTCATT
TTTATAGACTGGGCATTTCATTTCTCTGAATACGGCACCCCCTTTGCCGGAAGCAAAGAG
GTGATTGACAAAATTCACTTTTCAACGCATATTATGAAAACTCACTTCAACACAGGATCG
ACAGAATGAAACAGATTTTCAGATTTTACCCGCTTTTTCTGGCTCTCGGCATGTTGTTCG
CTCCCGGCTGCGCCTCGCAGACGGTTCCTCCGCCGCCTGCCGCCCAGGCTCTCGTCGCGG
CGCCGGATTATACGCAGCCCGGCAGCTGGGCGGTTCTGCCGGAGGCGGGGGCGGAACCGC
AGCCTTTCGACGTGTTCTACGTCTATCCGACCGTGTTTGTCGATCCGGCGCATCCGGTGA
TGGACATCTCCGTGCCGAAGCTCCGGAACAAAGCGGAACTGATCGCCCGCGAGCATACCG
GGATGTTTCAGGGGAAATTCAACGTGTTCGCCCCGCACTACCGCCAATGCGAGCTGAGCC
GCGCGATGCCGGTGCTGGAAAAAGAACCGGTCGACCTGACCGTGCTGCAGCCCGGTTTCG
ACGATATCCGGCGCGCATTCCGCAACTTCCTCGCCAACCGCAACCACGGCCGCCCCTTCA
TCCTGATCGGCCACAGCCAGGGGGCGATGGCGCTGCTCGAACTGATGAAAACCGACCTGC
CGGAAGGTTCCATCGCCCGCCGGAATCTGATCGCCGCCTATCTGCCCGGCTGGCCGGTCA
GGCCTGCCGATCTGGCCGCATATCCGCAACTGCGCCCGGCGGCCGGCGAACTGGATACCG
GCGTGGTGGTCAGCTGGAACACCGAAGCGCCGGGGACCGGTTATCCGGTCTTTGCCGGCG
GCATCTGCATCAATCCGCTGAACTGGCGGACCGACGGCGTCCCCGCCGGGCGCGCCGCCA
ACCTCGGCGCGGTATTTTTCGACCGCACCGGAGCGGTCGAGCGCGAAATTCCGGGCTTCT
GCGGCGCGGCGGTCGATGCGAAGCGCGGGACCGTCGTGGTCGACCTCGACGATCCCGCCC
CTTATGAACTGGCCGCTTTCGGCAAGGGGGTGCTGCACCTCGGCGATATTCTGTTTTTCT
ATCGCAACCTTGCCGAAAACGCCGTCAGGCGCGCCCATGCCTTTCAGGCGGCGCACGCTT
TGGAACGCTCCCCGGCGATTACCAGTGGATCAGCTCCTGGACGTTGACCGGGAGTCCGGT
CTTCATTGAGATATTTGCGCCGATGCCGGTCAGGATCGACTTCGCGCCGTCGTGGTAGTC
GGCGGCCAGGCCGAGCGGGTCCTCGTCGGCTCCGACGAAGACGTTGTGCAGCAGCTTGGC
GTCGCCGCCGCCGTGCCCGGCGAGGCTTTCGCACTCGTAGTCGATCACCTGCGCCTTGCC
CCAGTGCGGCTGGAAGATGATTTCCGGGATCAGTTCGGAGCGGTCCTGGCCGAGTTCGCG
CATGCCGAACTGGCTCATGTCCTCTCCGGCTTCGCAGAAGGAGCGTTCGACCACATTGAA
TTCAAGGCGGCCCTTGGTGCCGTTGAAGACGATCCGGTAGCCTTCCCACGGGCAGTGCGC
GCAGAGGCAGTAGGTCATCACGGCCTTGTTCTTGTAGCGGACCATCACGCTCATATTGTC
CTCGATGTCGATGCCGTCGCCGAAGACGCTCTGGTCGCGGTAGTAGCCGTCTTCGGCTTC
CGCGTTGTAGTAGAGCCCCATCATGGTTTCATCGTCGGGGTTGACCTTGAGCGCGAAGGG
GTCTCTGGCGGCGATTTCGCTGTTGCGGGCGCGGGAATAGAACTGGGTGATGCCGCGCTT
TTCCGCGTTGATCTTGCCGTAGAACTTCAGGTCGCCCATCGCGAAGACGGTGACCGGCTC
GGAGTCGAGCCACCAGTTGACGAGGTCGAAGTGGTGGGTCGCCTTGTGAACCATCAGGCC
GCCGCAGTTGGCCTTGTTGCGGTGCCAGCGGCGGAAGTAGTCCGCGCCGTGGTTGGTGTC
GAGCAGCCACTCGAAGTGGACGCTGGTGATGTCGCCGACGGTGCCGGACTGCAGGATCTC
CTTGACCTTGGAGTTGCGCGGCGCGTAACGGTAGTTGAACGTGACGGTCAGGTGGCGGCC
GGTGCGCTTCTGGGTGTCGATGATCTGCTGGCACTTTTCGGCGTCGATGGTCATCGGCTT
CTCGCTGATCACGTCGCAGCCGAGCTCCATCGCGCGGCAGGTGTACTGGTGGTGGGTGCG
GTCCATGCTGGTCACGATCACCACGTCGGGACGGGTTTCGGCGATCATCCGGTCGAAGTC
GGGGGCCTTGTAGGTCGGGACGTCGGGATGGTTGCCGCACTCTTTCTTCAGGAAGACCCG
GTTGTAGAAGTCCATGCGCGCCTGGTTGGAATCACAGAATCCGACCAGCTCGGCCTGATC
CTTGTAGGTGGTGCAGAGCGCTTTGATGTACATGCTGGACCGACCGCCGGTCCCGACGAC
TGCGTAACGTTTCTTGTTCATGAAAACAAACTCCTGGGTTATGTTTTAGGATTGCGTCTA
TTGGTTTCGGCTGCTCTCGCGTTCGAGCAGCCGGGTCGGCAGAATCATGCTCTCCGGGCG
TTGCGGCTCGGAACAGGTCAGGATATCGACGGCGGCTTTCACCGTTTCATGGTCGGGGTG
GGCGACGGTGGTCAGCGCCGGGATCGCAAAGGAACCCGCGCTGTCGTTGTCGAAACCGGC
GACCAGAATGTCGCGGGGAATCCGCAGCCCGTGTTCGTGCGCATAGCGGTAGAAGCCGAG
CGCCATGCGGTCGGTGTCGAAAAAGGCGGCGTCGGCTTTGAGCTTCACGAGTTCGTCGCC
CGCCCGGTAGCCGTCCTGCAGCTCCAGCGCCCGGCAGCGGACCGTGAAGCTCTCCACCGG
CAGCCCGGCCCGGCGGACCGCCTGCTCGAAGCCCGAGGCGCGCCCGACGGCGGAACCGGC
GGCGACATGGGCGATCCGGCGGGCTCCCTGCCGGATCAGCGCGTCGACGGCGGCTTCGAC
TCCGCTGGCGCGGTCGGTCAGCAGCCGGTCGAACTCCTCGGCGTCCGGAGCGCAGTCGAT
GAAGATGAACCGCATCGGATAATTTTTCAGCATCGCCGGGTCCCACGTGGGCGGCCACGC
CAGAAACAGGATGAACTCCACAAGGCCGCTCCATTCGCGCAGCAGCGCGTCGAGGTCGCC
GCAGCTGGAGGGAAGCGCCCCGAGCAATGTATATCTGCCCTCGGCCCGCATCGCCTCTTC
GAGCAGCCGCACCCGGCGCTGGCCGACTTCGCTGCCGAAGGTCTGGCCGGTGATGAGTCC
GACGATCCGGCTGGAACGCTGCTTGAGGTTGCGGGCGGCGGCATTCGGCACATAATTGAG
CGCGTGCGCGGCAGCCAGCACCCGTTCGGCGACCTCCCGCCGGACCGGGCCGTCGCCGCG
CAGGGCGCGCCCGGTCGTCCGGATCGAAACTCCCGCCTTTTCCGCCACATCCTTCAGTGT
CGCCGCCATTGCATTTCCTGTGTATCGTTTCTCTTGTGCCATCGTTGGCATTTGCCTATA
TTATACTCGAAGAGAATCGAAAAAGCAAGAGGGGAGGGTGGAAAAATAACGGATTTTTTC
TCTTTTTTTCTTTCCGGCTCTTCCGGCGGTCAATCGGCTTGGGAAACCGTGTAACGCTGC
TTTCCCGGCCCCTGCCGGAATTGCCGGTCGCAGAGGGTCAGCTCCGCTTCGACCGCGGCG
GGAAGCGTCAGCTCAAACTCCAGTCGGCCGCCGTGCCTGCGCCAGCGGCACTCGACCTCG
CCGCGCCCGGTCCGGCAGCGGGCCTGGAAGGAGTCCAGCTCCGCCGGAATGCACGGGGCG
ACCCGAAGCGGACCGCCTGCGGCAAATCCGGGCGTCAGGCGGATGCCGCCGAGGTACTCG
AAGGCGAACGCGACGAAATCCCCGTACATGATGTGGTTCCACGACTGGCTCCCCTCCCAG
TTTTCGAGCAGCGTGGTCGCGCCGGAGTCCAGCCAGTGCATCCAGCCGGGATAGCTGTGC
TGGGTGAAAAAACGCCATGCCGTGTCGATATGGCCGTTCCGCGCCAGCGCGCGCGGCACG
TATCTGGCCCCCTGAATGCCGAACTGCGCCTGACAGGAAACCTTGCGGGCCAGTTCCGCC
AGCGCGGCGGCGGCCTGAAGGCGTTCGTGTTCGGGGACGAGGTCCATTTCCAGCGCCATG
CCGAGCTCGGTCATCCCGCCGTTGCCCCACTCTCCGGCGGAATGGCGGAACCGGTGGAGC
AGGGCGGTGCGCACCGCTGCCGCGCGCTGTTGCAGAGTCCGGCCGGTTTCCGCTTCTCCG
AACAGCCCGGCGATGACGGCGGCGGTTTCGAGGTCGCGGATGTAGTAGGCGCTGGAGCTG
AAACAGCGTTCCACGCGCCCCTCGATGCAGTTCGGGGCGCACCAGTCGGCAAGCCCGAAG
TCGAGCAGCCCGTCCGCCTCCTCGCGCTCGCGGCAGTAATCGAGATAGCGGAGCATGGCC
GGGAAGAATTTTTCCGGAACCCGCCGGTCGCCGGTGTGCAGATAGATCGACCACGGCAGC
AGCACCAGCACGCTGTCCCAGGCCGGGCCGCTGCATCCGTTGAAGCCCCAGCCGCCGGTC
GGGGCGATCGCGGGAAGCTGGCCGCTGGGCCGCTGGCTGTCGCAGAGGGTTTCGAGCCAT
TCGGAGTAGCTCGAAGCGGCGTCGAACAGGAACAGGCCGGTTTCGGCGGCCAGCAGCGCG
TCGCCGGTCCAGCCGTTCTTTTCCCGCTGCGGGCAGTCGGTCGGGATGCCGGTGAAGTTG
CCGAGGTAGGAGCGGACGGCGCACTCGGTGAGGCGGTTGAAGTTTTCGTCCGAAGTGCGG
TATTCGCCGGTCCGCTCGAAAGCGCTGCATACGAATTGCGCTTCGACCGCGCACAGCTCC
GCCGCCGGGTCGGAAAGCTCGATCACCGCATAACGGAAGCCGTGGTAGGTGAAACGGGGC
CGCCAGCTTTCGCCTTCGGGGACTCCCGCCGCGGTATAGTGGTCGGTCTGGAATTCGCCG
TCGAGGATGTATTGGGCGAGCCGTTCCGCATGGGGCTGTTCCGGCTGGCCGTCCGGCGCG
AGCCGTTCGTAGTACCGGATGGTGAAGACGGTTCCGGCGGGGGCTTTGACCGTGATCCGG
CACCAGCCGGTCAGGTTTTCGCCGAAGTCGGCGGTGATCCGGTTTCCCGTCCGGTCGAGC
CGGACCGGTTCGAGCCGGCGCATCACCTGACAGCACGGCGCAGTCTGGCGGGTCAGGATT
CCTCCCGGCGGGGCGGTGATCACCGCGCGTTCCCAGCCGGAGTCGTCGAAGCCGGGAAGC
CGCCAGCCGGAAGGTTCAAGCCGGGCGTCATAGGTTTCGCCGTTGCGGAGCCCGTCGAAC
AGCAGCCCGCCGGTGGCGACTCGCCACGAGCGGTCGCTGGCCAGAAACAGTTCGCCGTCG
ATTTCCAGCTCGAACCGGAATTTCGGATAATCCCGCCACGGCGCCTTGTCGAAGTGCCAG
ACCTCATGGGTGTGGCAGTTGTACCAGCCGTTGCCGAGCACGGCGCTCCAGGTGGAGCGT
TTCCCCGGAACCAGCCGGCCGGTCACGTCGATTTCCAGAAAACGGACCCGGCGGTCGAAA
ACGGAAACGGTCGGGGCCAGTTCGCTGCGGTCGATCCGGCCGCCGTCGAGCCGGAGGTCG
CAGTAACCCGGCGCGGCGATCCGCACCAGCGCTTTGCGGAAAACAGCCGGGCAGTCGAAT
TCCCGCCGCAGGCAGGGAGCGGGCATTACTTCACTCTGAAAGGTCAATCCGGGCAGATCG
CGTGTGATCCAGCGCGCCCGGCATTCCGGTTCGATTGACATGGTTACGGCCTCCTTTTTA
TTTAAACGTTTCAAAAAATCGGAAAAAAAGTCGTCCCGCCTCTTGACAAGCGTGACTGAT
TTTGGTATAATATAGGTATTGAAACGTTTAAATTGCAAGGCCGGATATCAAAATTTATGG
CGATAACTCTGAATGAACTGGCGAAGCAGCTGGGGCTGTCGAATGCGACCGTGAGCATGG
CGCTGCGGAATTCGCCGCGCATTGCCGCGGATACCCGGGAGCGGGTGCGGAAGCTGGCCG
GCGAACTGAATTATGTGCCGAACAACTTCGGGCGCGGATTGCAGTCGAGGCGCAGCTGGC
TGCTCGGCTATATGCTCGGCACCGTGACCCGTTCCTTTCTGAATGAGCTGCTGGAAACGG
TCGGATTCGCTTCGATGTACGACGGCTACGGGCTGCTGACCGGGTGGGTGCCGGATACGC
CGGAGGCGTTCCGTTCCCAGTTGCACCTGATGCTGGAGAAAAATGTGGATGCGCTGATTT
TCACCCTGACCGGCGAACTGGTCTATCCGCATATCCCGCTGCTGCGGGCGCACAGGAAGC
CGTTTATTTTCTGCTCCTGCTACTGCCCGCCGGAGTACGACTCCGTGGTCGGCGATCACT
ACCTCGGCGGACGCATGGCGCTGGAACATCTGGCGGAAGCCGGGCATCGGGCGGTGCTGG
TCAGCGAATGCCGGTCGCTGGAAGAGCGTCTGCGCGGTTATTCCGACGCCGCCCGCGAAC
GGGAGGTGACGCTGCATTGCTACCGGAGCAGCAGGGAGATTCCGGCGATGCTCGACGCGA
TGCCGGAGGTGACCGCCATAGCCGCCTTCAGCGATGCCGAAGCATTGGAAATCCGGCACC
TGCTGCAGGATTCGGGCAGGTCCGTGCCGGGGGACGTGTCGCTGATCGGCTACGATGGAG
CGTGGTTCACGCAGGAGCGGGAATTCAGCCTGACGACGGTGGCGCAGCCGGTTCAGGAGA
TCGGCCGGAGCACCTACCGGCGGCTGACGGAGATATTGGCGGGTGACAGCGACCCCCGGC
AGATTCTGCTGGCTCCGTCGCTGCGCCCGGGCGCCAGCGTGGCGCCGCCAAAGACAGGGA
AATAAGCGGACGGCAAGGTGCCGCTGCCGGGTACGCGCTCTACGCCCTTCGGGGTTGCGC
GGCGGCTGGCACAGGCAAGCGAAGGTTGGTCTCCATAACCACTTACGCGGCGCACAATAA
GCGCGGCAAGCGCCGCGAACGAATGTGAGGGAATTATTTTGCGGCAGCGAAATACCGAGG
AACGATAGTGACGAAGCCCCTCTGGCGTAGTGAGCGCAGCGAACGTGAAGGGTTGGCCGC
CGCAGGCGGACAAGTAAGCGGCGAAGCCGCGTCCGCGAGCGGAACTGCTCCGAAAGTCCG
CGTGAGTTCAAATCCGGACGGGGAGGTCCGGAGGGCGCAACCGGGCCCTCCGGAGCCATC
CGCAGGCTGGAGGCCCGGTGCTCACTACCCTCCGGGCAGCTTGCCTGTTCTTGATGCAAT
GCAAAGTTGAATATAGCGGAGCGGGAGCAAGCCGTTCCGGCTCCGCACTCCAAGGTTGAT
ATCGGACGGCATTGGGTTGGATAAGTAAACATCACATTTGAGTTGTTCCTGTAGCAGCCT
TTGAAAGAAACACAACGGAGGTAAAAATGCGTAGCAAACGAAAGAAAAAGCAAATGCAAC
AAGGAAAACACTCTGCACGTAAGCGGTATAAATTCACATTGATTGAGCTGCTTGTAGTGA
TCGCGATTATCGCGATTCTGGCTTCGATGCTGCTGCCGGCGTTGAACAAGGCGCGGGACC
GGGCGCGCGCGACGTCATGCGTGAATAATATGAAGAATCTGGGACAGGCGTTCATGTTCT
ATTTTCAGGGGAACGAGGATTACTATCCGAACTACGAATCGCCCGATACGTTCTGGGCGC
GGCAGGTGATGGAGTCGATGAATATCGTGAATACCACCAATACGGTCAAAGGGATGCTGC
TCTGCCCGGCGGCGTCGCAGAAACCGAACGGCGAACGGAACTGGAATGTCCATGACGCCG
CCTACGGCTATAACTATACCGGCCTGGGCGACTATGCGGGCGGGGTGATCGTGAAGGTGT
CGCGGCTGCGGCGGCCGAGCATCATGACGGTTGCCGCCGACAGCCGCGACGATTGGAACA
ACGATGCCTTTCACGGTCTGATCGCGGGGGAGAGTACGCCGTATGTGATTTCGCAGCGGC
ATAACGAAGGCTCCAACGTGCTTTTCGGCGACGGCAGCGTGCGGGGATTCCGCTACGGGG
AATTTTATGGAAAAATCGACAACGGGGAACTTCTGTTTCTGAATAAGTAAATGTAAAAGG
AAAATGATTATGTGGAAAAAACTGCTTCCGGTCTTCACCCTGTGCGGCGCTGCGGCGATC
GCCGCCGACTACAATGTGCTCGATCACGGCCTCAAGGCGGACGGGCGCTCCGACAATACC
GCCGCGATGGCGGCGCTGCTGGCGAAAACCGCGCCGGGCGACACCATCCGTTTTCCCGGC
GGAACCTATTTCTTCACCGGCGACATCAGGCTGGACGGAACCGGCCTGACGCTTGACGGC
AGCGGCACGATCCTGTTTGAACACAAGGACGACGATCCGGCGTGGAACGACAACCGCAAA
ATCAACATCACCGGTAAAAAGATCGCGGTGCGGAATCTGAAGGTCACTTCGACCGCCAAG
ACCCGCAGCGCGGTGTACGGGCTGGTCAGCTGCTTCGACGCGGATGACGTCCGCATCGAA
AACCTTGAAATCTACAATTCACCTTCGACGGCGATCTATACGATCCACTCTTCGCGGATC
TGGATTCTGAACAACTTCGTTCACGACCAGTGGGCGGACGGCATCCATGTTTCGCGCGGT
TCGGACCAGGTCCTGATCCACGGCAACGTGATCGAACGCAACGGCGACGACGGGATCGGC
GTGGTCTCCTACCACGGGCCGGAGCCGTGGAACCGGCACCCGCGGAACAACCGCATCATC
ATGACCGACAACATCATCAGCCGCACTCCGGCGCGCGGCATCTGCGCCAGCGGCGGCAAC
CTGACCATCCGCGGCAATATCATTTCGCAGACCGGCAAGGCCGGGATCATCTGTACCGCC
GAAGGGTGGATTTCCGCGTATACATTGATCGAGGGCAATACCGTCTTCGACGTCGGGACC
GCTGAAAAGTACGGCTTCGACTTCTACGATACGCGCGGCACGCGCTCCGGCATTCACGTG
CAGTACAACCGGGATATGATGATCCTGAACAATATGATCTACAATGCCCGGCAGGGGTGC
GGCATCTCGGTGACTTCGTCGCCGGATGTGACGGTTTCCGGCAACCGGATCACGAACTGC
GTGCGCGGCATCCAGGCCGATATCCCGGCCGCTTTCGGGACGGGGGAGAAATTCAATCCG
GAGTGGCTCCGGGAGATGTACGGCGACAAGAGCTATCAGGCGGTCGGGGATATCCCCGGC
TGCGACAATCTGACGGTCAGCGGCAACACGGTGCGCGACTGTATGACGGACGGCATCTGG
GTTTCCGGCCTGAAAGATCGTCCCAACATGAATGTGGTGGTCAGCGGCAACATTCTCGGA
GGCAACAACCGATCGAAACAGCCGAATGTCCGCGACGTGTGGAGCGCGTATTGCACCAGC
CTGACCATGAGCGGCAATATCTCGCAGGGCGGCGATGGGGCTCCGCTCTCTCCGGTGCAG
GGGAGCGCCGGGTGTACCGCAAACGCGCCCCGCTGAGAAAGGAAGTGGAACATGGCGTGT
CAGCCTTTGATCAGCGGCATCATGCTCAGCCTCGGGCCGAACAGCTTTGCCGACAGCAGT
TACCTGTACCGGATGGGCGCCGGGGAGTGGCGGGCCGAACTTGACGCGATGCAGCGTTTC
GGTATCGACTGGCTCGGCTGCTGGTCCGGATTGGAAACGTGCGTGGAACGCCGGGCGGCG
GTGCCCGGCGGCGACCTGATCGGTTTCCTGCTCCGCGAGGCGGAAGAGAGGAATATGCGC
CTGAGCCTCTCCTGCGGCTTCTGCCCGGGGTGGTGGGAGGAGTGGAACCTGCCGAAGGCG
CTGGCGTTCACCGGCCGCAGCATTGAACGGCTGCGGCGGCGGTACGGTGCGTTCCGGTCA
TTCGATTCGTGGTATCTGGACTATGAAATCTATCTGCGCTGGGGCGAAGAAGCGGAGCAA
ATGGCGGAACTTTACCGTGGAGTGACGGCGTACTGTCACGAGGCGGACCGGCGGCCGGTG
ATGGTTTCGCCGTTTTTCCAGCCGGACACCTCGGGGCGCTGCGGCGTATTCCGTTACGGG
GAACCGGCGGAATATTATCCCTTCTGGCGCGACCTGCTGGCGGGGAGCGGCATCGATATT
CTGGCGCTGCAGGACAACGGCGGCCAGCACCTCGGCTGCTTCGGCGACGGCGAACGGCTG
CCCTTCATCCGCGAAGTGACCCGGGCGTGCCGGGATGCGGGCGTGCGCTACTGGGGAAAT
GTGGAGTCCGGCGAGCTGCCGGTCGCGAGTGTCGACGCGTTTGCGGAGCGCTACGGCGCG
GGGGGCGATGTGAACGACCGCCGCATCCGTCCGGACTGGCGGGCCGTGCCTCTGCCGAAG
CTGGAACGGAAGCTGGAGCTCGCCGCGCGCGACGCGGAGAAGATCATGAGCTGGGGGTAC
ATGGAGTTCTTCCGCCCTGGAGGCGGCGCGGAAAACCGGCGCAACTATCAGGCGTACTGT
TCTTACCGCGACAGCGTGCGCGGCGTCGAAGTGGAAAGTGCTTCTTCAGAGCTGCTTGCT
GCCGGAAGCGTCTGAAAAACGGCTTTCTATAATCGAAATTGAAAAAAACAGCCTGCCCCG
GCAATCCAGCGGCAGGCTGTTGAGTTGAAATATTACCGGTGGATATCCACCACGCTGCCG
CCGAACAAGTCGACGACCTCATGGATGAAGGGATCATTGACCGCCTCCTCCAGCGCCTTC
GGATTGTCGTTGGCGATGCTGTGGCGCTTCTTGCGGCCGGGGGCGTCCAGATCGGATTCC
TCCGTCACCTGCGCGGCCAGCACCTCCGGCATTTGATTCGGGGGAGCAGGTTCGGGTTCG
GCTTCCGGCTCTTCCGCCGGTTCCGGGACAGGCTGCCGTTCCACGGCCGGCGGGGCAGGG
GAAGCCGGTTCTTCCTCCGGAGGCTCCGGGGAAGGCGCGGAAAGAGGCCGGATGGGCTCG
ACCGGTTCGGATTCGGGTTCCGGTGCCGCCGGCGCCTGTTCCGGCAGCTGCGGAGCCGGA
ACAGGCTCCGCTGTGACCGGCATGGGAGCAGCCTGCGGTTCCGGCGCAGGTTCCGGAGGA
ACCGGAGCAGGGGCGCTTTCCACGGCAGCAGGCTGCGGCATGGGGGCCGGTGCTGCCGGA
GGCGGCGCAACTTCCGTCGCGGCCGGTTCCGGCGCGGGTTCCTGCGGAGCCGGGGGAGGA
GTGGCCCTTGCGGCAGGTGCCGGCGCGGGAGCCGGTGCTTCCGGCTGCGGTTTCAGAGGC
TCGATTTCGGCGGCCTCGGTCCGCTTGACTACCGGGGGGAGCTGGTCGATGAACTTCAAT
TCTCCGGCGGTGCGCAACTGGTTCAGGCGCGCCAGCAGGTCGTCGATGCGGACCGCATGG
GCTTCGCGCATCGATTTCAGCAGGATCGTTTCCAGATAGACCTGCTTGTTCAGGGCGTCG
TGCAGTACGCGGCCCACCGGAGCGATGATTTCCAGCAGTATCTGAATGGTGTCCGGCTTC
GCGAGCGCCGCCAGCTTGCGGTAGCGTGCCACCGCTTCCTCGCCTTCGTCGATCAGGTCG
GAGGGATCGGGCAGGATCGCGCAGAGCTGCACCGCGCGCATCGCTTCAAGCAGGTCGTCG
AACAACGTTTCGAGATTTTTCCCTTTCCGGGCCAGCCGCGACACGATTGAGACCACTTCG
CCGGGGGCATTGCGCAGCATTGCGACCATCAGCGCGTCGAGATCGGTCCGGTCGGTCAAC
CCGAAGAGCGACAGCACCTGTTCCCCGGTGATCGGCGTATCGTCGCCCTGGGAGAAGAAC
GCGATCATCTGGTCGAGCAGGCTCTGGGCGTCGCGCATGCCGCCCTCGGCGGCCCGGGCG
ATCGCGCCGATCGCGCTGTCGTTGATCTTCACTTGCTCGGAGTCGCAGATCAGCCGCAGC
CGCTCCGTGATCAGCCGGGTCGGGATCGGCAGCAGATCGAACCGCTGGCAGCGCGAAATG
ATCGTCGGCAGGACCTGATGGACTTCGGTGGTCGCAAAGATGAACTTCACATGGGCGGGC
GGCTCCTCCACCGTTTTCAACAGCACGTTCCACGCCTGCTTGGAGAGCATGTGGACTTCG
TCGATGATGTAGATTTTGTAGCGGCCGCCGACCGGCTGGGTCAGCACGTCTTCGGCCAGT
TCGCGCATATCGCCGGTGGTGTTGCGGCTGGCGGCGTCCACCTCCATCACGTCGAGGCTG
CGCTCCTCCGCGATCGCACGGCAGGATTCGCAGCGGCAGCACGGCTCGCCGTCCTGCGGA
TCGAGACAGTTCATCGCCTTGGCGAAGATGCGCGCGAGCGTGGTCTTGCCGACGCCGCGC
GGGCCGACGAAAAGATAGGCATGCGCGGTGCGCTGCTGGCGGATCGCGTTTTCCAGCGTC
CGCACCACATGCTGCTGACCGACCACGTCACCGAAGCGCTGCGGCCGCCATTTGCGGGCT
ATGACCTGGTATTCACTCATGGGCGCACCTCAAGCGCGGTTTCCACCGCTTCGCGCTGCA
TCGCGAAAACCTGTTTGAGACCATGCTCGGCAAGGTCGATCAGTTCGTTGAGCCGGGCGC
GGGAGAAAGGTTCCCCTTCGGCGGTTCCCTGCACCTCCACGAGTTTGCCGGATTCGGTCA
TCACCACATTCATATCGACTTCGGCATTGGAGTCCTCCTCGTAGCAGAGGTCGAGCATCG
GAACCCCGCCGATCACGCCGACGCTGATCGCGGCCACACTCTCTTTGAACGGGTTTTCCG
GGAAAATGCCTTTGGCGACTCCCCGGCGGCATGCGATCGCCAGCGCGGTCGCCGCGCCGG
TGATGCCGGCGCAGCGGGTGCCGCCGTCGGCGTCGATCACGTCGCAGTCGAGATAGGCGG
TGTTTTCGCCGAGCTTCAGGAGGTCGGCGGACATCCGCAGCGAGCGGCCGATCAGGCGCT
GGATTTCGACGGTGCGCCCGCCCTGCTTGCCGGCGCTGGATTCGCGCTTCATCCGGTCGT
GGGTGGAGGCCGGGAGCATTCCGTATTCGCAGGTGATCCAGCCGCCGGGAACCTTCCGGT
TTTTCATCCACGCCGGGACCTTCGCATCGATGCTGACCGCGCAGACCACCCTGGTGCCGC
CGTTCCGGATCAGCACCGAAGCGAGCGGATGCGACAGATAGTCGGGAGTGATCACGATTT
TGCGAAGTTCATCCGGAGCGCGTCCGTCGATACGAGCCATAAAAAACCTCCACCAGCACA
AGAGATGTTAAATTCCGAAACGGGCGGCTGTGCGCCGCATCAAAAAGAGTCGCCGGGTCA
GATTACTCGTGGCCTGTCAAAAAATCGCGTAGAGCTGCTTGGTTCCCCACCTGACTCGGT
TGGCACTTTTGACAACGCACGGGGTCCGGCCCGGCGACAACAAATTTTCGATTGTTCCCT
TACTGTACCCTACTTTTTGAAAAAATCAAGGAGCAATCCGAGTTCTTTGCGCAAATTTTT
CCGTTCGACCACTCGGTCGATCAGCCCTTTTTCCAACAGGAATTCGGCGGTCTGGAAGCC
TTCGGGCAGTTTGGAGTTGGTGGTCTCCTGAATCACGCGGGGACCGGCGAAGCCGATCAT
GGCTCCCGGTTCGGCGATAATCACGTCGCCGACCGCCGCAAAACTCGCGGTCACGCCGCC
GTAGGTCGGATTGGTCAGGATCGCGAAGTAAGGCAGCCCGGCTTCGGCATGGCGCTCCAG
CGCGGCGCAGGTCTTGGCCATCTGCATCAGGCTCATGATTCCCTCCTGCATGCGGGCGCC
GCCGGAAGCGGTCACGATCACCACCGGCAGTTTCGCGGCGGTCGCGGCTTCCACCAGCCG
GGTGATTTTTTCGCCGACCACGGAGCCCATCGAAGCGCCCATGAAACGGAAATCCATCAC
ACCGAGCATATAGGGACGGCCGTCCAGTTTCGCGGAGCCGCAGACGATCGCGTCGTTGAG
CCGGGTTTTCTTCTCGTTTTCTTCGAGACGGGCCGTGTAGGGCTTGGAATCGGTGAAGTG
CAGGAAGTCCACGGACTTGAGATCAGCGTCCATTTCAGCGAAGCTGTCAGGATCGGTCAG
CGATACGATGCGGGAGTGCGCGTCCATCGAAAGGTGGCAGTTGCAGTACCAGCAGACGAG
AAGGTTGTCCGCGAGGCGGTCCGTGTAGAGCGTCTGTCCGCAATTCTTGCATTTCACCCA
CGAACCGTCGGGAATGACCATTTTGCGCTCTCCGCTGGTCGGCATCCGCAAAGTCGAATA
CTTGCCGCTGCTGAATAATGACATAAAAGTTTACAACTCCAGTTAACCACAACTCAATCC
GGACCGGTTCCCATGTCCGCCAACCGTAAAAATCAACACGTCATCTTGCCTAATATATCC
CGGTTCCGTAAAAATTCAATTGCCGTTTTGTAATATTGTGGCGGCGTGTTGCGGTTTTCC
CGGTCGAATTGTTCAGAAAAGTTCTCCCTGTTCCATGGCCGGGGAAGGCGCCGTTTCCGG
CGCCGGGGCGGCGGAAGCGGCGGAAAACAGGTCGTCCTGATCCGGTTCGGGAGCGTTTTC
CGGCACGACGGGGAGCTCCTTGAGAATGCTTTTGAGCTCCATGCGGCGGCAGATGTCGGC
AATTTTCGCCCAGTCCGGTTCCCGGCGCGCCAGCACAGCTCCGAGGTCGGAGAAGCGTTC
CGGCAGGTCGCTGCGCAGCCGGATCAACTCCTGGTTGCGCTTCAGGATATTTCCGGCGCC
GGCAAGTTTCTTCTCGAATTTGGTGCCGGCCAGTTTTTCCGGATGCTCCAGCCACTCCGA
GGCGGGGCCGTAGGTGTTGAGCAGCTGCGCCGCCCCTTTCGCGCCGATTCCCGGAACTCC
CGGAATATTGTCGGAGCTGTCGCCGAGCAGCGCCAGATAATCGATCAGCAGTGCGGGCGG
AACCTGAAATTTCGCGGTGATCTCCGCGACGCCCCGTTCTTCAAATCCGGCATTCCTGGG
GGCGGGTGAAAGCATGGTGACCCGGTCGTCGACCAGTTGGGCGAGGTCTTTGTCGGAGCT
GATGATCTTCACGGGGCCTTCGGCGGCGCGCGCAAAAGCGGCGGCGAGGTCGTCGGCTTC
GTACTCCGGTTCTTCCAGCAGCGGCCAGCCGAAGGCTTCCGCCAGTTCGCGGATCACCGG
AATCTGGGTGCGGAGCGCTTCCGGCATCGGCGGGCGGTTGGCCTTGTATTCCGGATTGAG
TTTCATCCGGAACTCCACCTTGCCGCAGTCGAAGAGCATCGCTCCCCGGCTGGTGGGGTA
CTCCTTCTGGATGCCGAGCAGCAGCCGGGTGAACACAAAGACCGCGTTGGTCGGTTCCCC
CCTGGAGTTGGTCAATTGGCGGATCGCGTAGAACGCGCGGAAAATCTGGGAGTAAGCGTC
GATCAGAATCAGCTCGTCTGCCATCAAAAAACCTCCGGAACATTGATCAAATCAAATCCG
CCGCAACGGATCAAGACAAAAAAAAGGGTTCAAGGTTGAGTTATCCAGACGCTTAGAGGA
GTAATTATGAAGAGGAGAAATTGCGTATAGGAGCCTGAATAAACAGAACCTTGAACACTT
CTTACTATAAACGGAAATTTTTCAAAATCAAATGGTTTTTGTCGATTTTACGAAAAAAAA
CGCTTTTTTTTTGATTTTTATCGAAAAAAGACCGTTTTTCACTGTTCATTTTACAGATAT
GCCGGAGATGTGAAAAACTGATCGGTTGACTGTCGTTTTTCCATAACCATCGATCAATTA
AGATTGTTTATCGGAAATAAAAACTTTTGAGTCGAAAATAATAGTGGTTACGGTTTCAAT
TTGAAAATTAAAGTACCGATTAAATGGTTGAAAAGAGGGAATCAACTGATTCGGTTGCAG
CAGAGACTTATTGAGTTACTACTATTATGGTAGTTTTTTAGTGGTATCTAAGAAATAAAA
AACGGCAATTGCATAAACTGGCATTCAGTCTCGATCGACGCATTGCCGGTCTGGGGGCTG
CAAAGGTTGACCGCTTAAGTTTCTTTTGCCGATATGACGCGTCTTTGTCGAGTGTCGCCT
TTGTGCTTGCTTCTGCGACGCAAAGCGTCTTTGGAGTGCGGAGATTCATCTCCGCACTCC
AAGGTTGTCAGTTCGCCTTTCGTGGATTTTTTCGATTATCATAAACGAGCCGCAGCCGTG
CCGTTTTCGCGGCAGGCGGGTCTTACGGCCTTGCGGCCTCCAGACCTTGTACGCTACGCG
GCCTGATTTTCAATCGCATCTCCGGTAGCTGGGCGCTGCAGCAGCGGCAAGGTGCCGCTG
CCGTGACTGTCTCCGACGGCCAACGGTTTCGCCGTTGGATCACGACCGGGTGGCACCCGG
TGGCGTATACCGTCTATAGAGTGAATAAGCTGATAGCTGATAACCCCGGTTTTGCAATTT
TTACGTAGTAAAAATTCAAAACCGCACCCGGCGCCGGCACCTTGCCGGTCGGGGGGACCG
GGGGGCGAAGCGCCCCCGGCCGCCGGAGGCTCCCTCCTCAGGCCGTGGGGACATCGCGGC
CTGCAAAGACGCGCACGGCGGCGGTGTTGTCCATGAAGTCGCGGATGGTTTCGTTGACGG
AGTCGCGGGGGCAGGCGCGCAGTTCCGCTTCGTGGAGCCAGCTCTCCTCCGCCGGGCGGC
CGTAGTGCAGTGAAAGCACGCTTGCGGTCAGCGCAGAGCCGACGGATTCGGTCAGGCGCG
CTGCGGCGAAGGCCGCCCCTTCGCGGGCGGCGAGGAATTCCTCTTCGCGCAGCCCTTCGG
TGGCGAGCCGGTCGATTTCGGCGGCGATGAGCCGGTCGGCCACCTCTGCCTGTTCGGCGG
TGGTGATCACGTGGAACATCAGCGAACCGCGGTGGAAACCGCCGGACATCTGCATGCCGG
TGGTGTAAGCGAGCGCGTTGTCTTCGCGGATGCTGCGGAACAGCTGCGAGGCCAGCCCGT
TGGTCGCCTGGTTCAGGATTTCAAAGGCCGGATAGCGCCGGTCGCAGCCGCTGATGCCGG
GCAACGCGCGGATCACGGCGGTCTGTTCGCGTTCGATCGGCAGTGCGCCGCTGCGGAATC
CGTGTTGGAAAACCGGTTCCGGCGGCAGTTCGATTTCCGGCTGGTTCCAGTCGATGCCGC
CGGCAAGGAGTTCCGCGAACTCCCGCGTTTCTTCGGCGGAACAGTCGCCGCCGAAGCCGA
AGACCACCCGCGAGGGCGTCCAGCGGGAGCGGTAGAATTCACGGGCCTGCTCCGGGGTCA
GCGCCGCGAGCTGCTGTTCGGTGCCGTTTACGCCCCAGCCGTAGGGGTGGCTGCCGAAGA
GCTGCCGCCGGGCGAGGTCCTGCGCGGCGGCGCGGGGGGATTGGGCGCGGCTGCGCAGGA
GTTCGAGCCGGTTGTAACATTCGCGTTCAAACTCCTCCGGGCCGAAGGCCGGGGCATGGA
GAATTTCAGCGAGGATTTCCAGCGCCTTTTTGAACTTTGCACGCGGTGCGTTGAGTTCGA
GCACCCAAGAGTTCAGCCCGGAATTCACCGAAAGATCGGCTCCGCAGCCGTCGAGGCGGC
GCAGGATTTCAGTTTCATTGTGGAACTTGGTTCCCGCCGTGATCAGGTCGGCGGTCAGGC
TGCTGAGCCCGCCTTGCGCCGGAGTTTCGAAGATGGTTCCGGCCGGGAGCAGCAGCGCGA
GGTCGATCATCGGCAGCCGGCGGTCGGTCAGCGTCAGCACGCGGGCGCCGTTGCCGAGCC
GGGAGGTTTCCGGGCGCGGCGGTTTCGGCGCCGGAGCGGAGTGAATCCGCGCGGACTCCT
TCCCGGTCAGCTGTGTGACCGTGGCGAAGCTGTTTTCGTCCAGATAGGTCGCGGCAACCC
GGCGGATATCGTCGACGTCGAGCTTCGCGAGCTTTTCCATATAGAGGTCGGAGAGGGCAG
GGGCGTCGTTCGCGATGACTCCTCCGGCGATATCGGCCGCGATTTCGCGCAGGCCGCGCA
GCTGGCGGAGATGGTCGGCGGTCTGCTGCATCTTTTCGCGCTCGACCTCCGCTTTGGTGA
GGTCGCCTTTGCGGATTTTCTCCAGCTCGCGCTTCAGGGCGGATTGGAGCTTGTTGAGTT
TGCCGGGAGCGGCGGTGCAGCCGATGCCGAGCAGGCCGCCGCAGGGCTGGGTGTAGCAGA
AGCTGCGCAGGTCGATCGCGAGCTTCTGCTCAAGCTCAAGCACCCGGACCAGCCGGGAAC
CGTCGCCCATGCCGAAGATGCCGGCCAGCACGTCCAGCGCCGGAATATCCGGGTGGGACG
CTTCCGGAATCCGCACCGCCGTCGCCAGCCGGGCCAGCGGGTCGGCGAAGCGGAACGAGC
TGGAGCGGGGCGCACACTGAACCGGTTCCTCCGGCAGCAGCGCCTCCGCCAGATGTGCGG
CGGGCCAGTCGCCGAGCAGTGCGCCGATCTCCTCGTAAGCCTGTTCGGGGACCACATCGC
CGACGATTACCCAGAAACAGCGCCCGGGCGTGTAGCGCTCCCGGTAATAGGTTTCCATCA
TCTCTTTGCTGACGCCGGCGATCAGTTCCCGGTAGCCGATGATCGGGTGGCGCATCGGGT
GAATCTTGAACAGCTCCTGATTCAGCGCTTCAAAGAGCCGCCGGGACGGATTGTCCACAC
CGAGCTCACGTTCGCGCAGGATCACCTCGCGCTCCGCCCTGAAGCGGGCTTCCGGGAACT
CCGGATACCGCACCATCGAGCCGAGCACCTTCACCGCCGTCCCGAGATGCTTGGCCGCCA
CTGTCGCGTGATAAGCGGTGTGGTCGTAACTGGTGTAGGCGTTCATCGTGCCGCCGAGCC
GGTCGATCGTGTCGGAAACGGCGGTGCCGGGGTAGTCGCAGCATCCCTGGAACATCATGT
GTTCGAGAAAGTGGGAGAGGCCGCAGCCGAGATGCCGCCCCTCGTGGATGCTGCCGGTGC
GGATGAAGCATTCGACTTCGACCGCAGTGCCCGGCTGGGGCAGCACGTGGAGCCGCATGC
CGTTTTCATAGTGGAAGGTGACGACGTCGCGGTAGAATTTCATAATGCTCCAAATGGGTT
GTTTCAATCGATTTTCGGAAGGGGGGCGTGCGGCTGCCGGGGCGGTCCGCTTTCCGGCTC
GATCAGCGGGAAGTCGATCTCGAATTCCTCCGGCGAATCGTCCTGCGAGGCGGAGAGCAG
CTCGGCGCCGATCAGCGAATAGACGATGCTGCCGACATCGGCGGCTTCATGGATGCCCCA
CTCGTCCAGCACCTGCTGCGCGAGGACGCCGAACTCCTTTTGCGCGTAGTCGCGGACGCC
GTGCAGCAGTTCGAGCGCCGAGACATGGCGGTGCTTCGGCAGCCGTCCGACCGTGAAGGT
CACCGCGTTGGCGACGAAAGGGTAGGCATCGTGCCGGTAACGCGGGTCGCGCCGGACGAG
TTCCTCGATTTTCTGCTCCACATCCTGTTGATCCATGATGAAATGCGCTTGTAAGCGCCT
ACTCCAGAACTTTGGGTTTCTTTTTGCCGCTGACCAGAGAACTCGGGTCCTGATTGAGAT
AGTCGGTTAATTCCCGCAGCGAGTCGAGCGTCTGGTTCAGCTTGAGCAGTGTGTTGGACA
ATTCATCCTGCGAGTTCACGAAGGAGTCTGCGGCGCTGCGGATGCTGGCGGTGCTCTCCG
GGATTTTGGAGTCGCGGGTCTCCCGGATCAGCTGGGTGGTCAATTCATTGACGCTCTTGA
GATCGGTTTCAAGCAGACTGACGATTCGGTTGATCTGCTCTTCGTTCAGCACGCGCGAAA
TGGTGCGGCTGCTGGTTTCGAGATTCTCCGCGGCGTCGTTGATCCGGGCGATCGTGGATT
TGAGCGCGGGATCGGAGAGCAGGCCGGAGAGCTCGGAGAGGCTGCGCTCCAACCCGTCCG
AAATCTCCTCGAAACGGATGCGGCTGATCCGGTCGAGCGAGGTGTTCAACGCTTTCAGGA
TGTCGCGGAAACTCGACGGCACCGCCGGAATGTACAACACTTCCGGACCGGTTCCGGCCG
GCGGCTCCGGCAGCTCCTGTCCCGGCGTCGCAAAATAGTCGAAGTCGATATAGCGCATTC
CGGTGATGCCCGCATATTCGAGGCGGCAGCGCATTCCCTGTTCCAGCTCGGAGCGGAAAA
AGCGGTCGAATTCGGTCAACTGGCGGCTGCGCCCCCCTTCGACGTTCACGAAGTGGTCGA
GCTGGATCTCCATATTGACTTCCACGAGCTTGTCGGAGACGCGGATCGCGATCTTCGAGA
CGGTACCGATCGGCACTCCCCGGTATTTGACGCCGGAGCCGACGGTCAGCCCCTGCACCG
ACTCCGAGAAATAGGTCCGCACCGCCACCTTGTGGGTGAAAAAGTCGGACATGCCGAAAA
AGAACAGCATGATCAGCAGCAGCAGCACGCCGCCGATCACGAACATGCCGATCCGCAATT
TTTGATTCCGGTCGTTCATTGCAGCTTACTCCACGATTTTTACTTTGACATCGGCCTTGT
CCTCGCTTTTGAGCCCGTCACGGCTCAGGAAAGCGCGGACCCACGGGTTCTCCGACGTGT
CGCGCAGCGTCGCGGGAGCGCCGAGGGCGGCGATGGTTTTCGTCGTTTTATCCAGCATGG
CCACCCGGTCGCAGATGGTGAAGATGCTGTCGAGTTCATGCGTGACCACCACGATGGTCG
CGCCGAAGTTGTCGCGCATGCGCAGGATCAGCCGGTCGAGGTCGGCCGAAGTGATCGGAT
CGAGGCCGGCGGAGGGTTCGTCGAAAAAAAGCAGCTGGGGGTCGAGCGCCATCGCCCGCG
CCAGCCCGGCCCGTTTGCGCATGCCGCCGGAGAGTTCGGAGGGCATGTAGTCGCCGAAGC
CGCCGAGGTCGACCAGTTTGAGCTTCTCTTCGACCTTTCTGGCGATTTCGGCGGGGCTTT
TGCCGGTGTACTCCTGCAGCGGCAGCGCGACGTTTTCCGCGACGGTCATCGAGCCGAACA
GCGCGCCGCCCTGATAGGTGACGCCGAAGTGGCGCATGATCTCAAGCTTTTCCGTATCGG
TGGCGGAGACGATGCTGCGCCCTTCGATGCGGATGTCCCCTTTCTGCGGTTCGTAAAGCC
CGATGATGTGCTTGAGCAGCGTACTCTTGCCGCAGCCGGAGCCGCCGAGGATGCCGAACA
CCTCGCCCGGCTTCACGTCGAAGTTCAAATTCTGCTGGAGCACATTCGAGCCGTAGCCGA
TGGTCAGGTCTTCGACTTCAATTTCCGGTTGTACCTTTTCCGCCATGATTCACCTCAATA
ACCGATAAACGAGTAAAGCACCGTCAGCAGTGCGGTCGCCACCACCACGAACAGGATCGA
AATCACCACCGCTGCCGTCGCAGCCCGTCCGACCCCCTGTGCGTCGCCGCTGGAACGGAA
ACCGCAATAGCAGCCCGCCAGCGTGATCAGCACCGCGAAAACAAAACTTTTCAGCACGCC
GAGCAGGAACGTCGTGGAATCCAGAATATCCAATGTGCGCTCCACATACGCGGCGAGCGG
CAGCCCCGCGACGGTGATCCCGACCGCCAGCCCGCCGGTCAGCCCGGCGAAGTCTCCGAA
CACGGTCAGCAGCGGCAGCGCGATCAGCATCGCGATCAGCTTGGGCAGCACCAGATAGGC
GGCCGGCCGGATACCGAGCGTTTCCAGAGCGCTGATCTCCTCATCCACCTTCATCGTGCC
GATTTCGGAGGCGAAGGCGGAACCGGCCTGGCCGGTCGCGATCAGCGCCACCATCAGCGG
GCCGAATTCCTTGAGCACCGAAAAGCCGACCATGTCCACGATGAAAATTTCAGAGCCGAA
TTTGCTGAGCTGGATCTGGCCGTTGATCGCCAGCACCCCGCCCATCAGGAAGCAGATCAG
CAGCACCAGCGGCAGCGACTGCGCACCGCAGAGATCGAGATAGTACAGAGTCTCCTTGAG
CCGCAGCTGCCGTTTCTGCCGCAGCAAGGGCAATGCCGAGGCGACCCGGCCGATGAAAAC
CACCGGTTCGGTGACGGAGTCCGGCAATTGAAAGCGCCGGGAAGTTTTCGCTCGGTTTTC
CGCCAAGGGGACGCCTCCGGGTCAGTACATCCGCTGCTGCACCTGCCGCTGCGGTTTGAT
TTTGGGTTCTTCCAGATAAAGGGAATACCACAGGTCGCCGAGTCCGGCATTGTTGAAATG
CTTGTATTTGCCGTTGACCAGCCGGTCGCAGTTTTCGATCAGGGTCTGGTTGTCGGAGAG
CTTGCGCGCGGCGACCAGCGCGGCGACCGCTTTCTGCGGTTCATCCTGCCGGAGCTTGAT
CCAGGCGTAGGTCAATGCGACCAGCGCGGCATCCTCGCCCTTGAGCTTTTTGCATTTCCT
GTCGTAAAATTTGTCGATGGAAGCGTCGTTGTTTTTGTAGAGCCGCACCAGCTTGATCGC
GAGCGAACGCGGATCGAGCAGGAAGCACTTCGGCAGCAGTTCGTCCACCTTGCCGAACTC
CTTGAGCTGGAAATGGAGCTGCATCTTCATGGTGTTGATCTGTTTTTTCAGCATCATGTT
CCACTTGTACCACGGCTCGAACTCTTTGGTCGCTTCGAGGGTCCGGCGGACCGCGTCGCT
CTGGAGTTTCTCCAGATTCTGCTGCGCGAGGCGCATATTGCCCGGCGGCCGCATCTGGTA
CTGCTGCATCTGCCGGTTGATCTTCGCCTGCGCCGCCTGCATGATCTGCTGCAACTGGAG
ATTGAGCTTGCCGACTTTCCTGCGGATCAGCAGCCCGATCACGATCTGGCTGATCAGCAT
CGCGCCGACCGCACAGAAAATACCCCAGCCGGTGCCGAGGTCGCGCTGCGTAATTGCGCC
GATCACGGCGCCCACAATCAAGGATATGATAATGCTGTACACTCTGTAACACTCCCGTGA
AAACGGTTATTTCTTATGTTTGCGCTGCTTCTGCCGCTGTTTCTTGGCGAGCTTGGCGAG
GCGCTTTTTGCGATCCTGCTCTTTCTTTGAAATGGGCGCGGGGCCTCCGAGCAATCCGCC
GAAGGTGCCGGGCGCGCCGCCATTTTCCGGCAACTGGGCGCCGGACATCAGGCGGCCGAG
CACGCCGTTGTGCTTCATCATCTTGCGCATCGATTCGAACTGCTTGACCAGGTTGCTGAC
CATCTCGACCGGCACGCCGGAACCCTTGGCGATACGCTTTTTGCGGGAGAAGTCCATCAG
GTCCGGGTTGGCGCGTTCGGCTTTGGTCATCGACAGGATCACCGCCTCCATGCGCGAAAA
ATGCCTGGGGTCGACGCCGGAGAGAGCGCCGGCGATCTGGCGGCCGCCCGGCAGGAACTT
CAGGATGCTCTCCATGCCGCCGAGCTTGGTGATCTGGCGCAGCTGGGACAGAAAGTCGTC
GTAATCGAATTTGTTGGCGCGCAGCTTCTCCTGAAGTTTTTTCGCCTCTTCCTCGTCGAT
TTCGGCCGCGGCCTTTTCAACGAGGGAGACCACGTCGCCCATGCCGAGGATGCGGCCGGC
CATGCGGTCGGGGTAGAATACTTCAAGGCTGTCGAGCTTTTCGCCGAGACCGATGAATTT
GACCGGGCAGCCGGTGACCTTGCGGATCGAAAGCGCCGCGCCGCCGCGGGCGTCGCCGTC
GAGCTTGGTCAGGATGAAGCCGGTGAGGTCGAGCGCCCTGTGGAAGTGTTCCGCGACCGA
AACCGCCTCCTGGCCGAGCGCGGCATCCGCGACCAGCAGCACTTCGTCGGGCTGGACGGC
CTGGCGGATGCGGACCAGTTCCTGCACCATCGTCTCGTCGATCTGCAGCCGGCCCGCGGT
GTCGATGATGACCACGTCGAAGCCCTGCCGCCCGGCCTGTTCGACCGCGTTGACCGCGAT
CGCGGCGACGTTGACGCTGGTGCGCTCGGCGTGGACCGGTACGCTGATCTCCTTGCCGAT
GATTTCAAGCTGGTCGATCGCGGCGGGACGGTATACGTCGCCGGCGACCAGCAGCACCTT
CTTGCCGTCGCGCTTAAGTTTCAGCGCGAGCTTGCCGGCGGTGGTGGTCTTGCCGGAGCC
GTGCAGGCCGACCAGCATGATCGCGGTCGGCTTGTGCGCGAAATTCAGTTCGGAAACGCC
TCCGCCCAGCAATTCGACCAGCTTGTCGTTGACGATCTTGACGACCTGCTGGCCGGGGGT
GACGCTTTTGACCACATCCTGGCCGACGCATTCGGTTTTGACCGCCTCGATGAATTCGGC
GACCACGTTGAGGTTGACGTCCGCATCCAGCAGCGCCAGCCGGATTTCCCGCATCGCGTC
GGCGATATTCGACTCGGTCAGGGTGCTCTGCCCCCGCAGCTTCCGGAAAACGTCGTGGAG
TTTGTCGCTCAGTGACTCGAACATTATTCAGTCTGTCCTTTTTTATTTTAATATATCCAT
ATTACATAATATCATTTTAATATATCTTGGTTCGTGCTCAACTTCAAGAGAACCTTTGAA
ACTTTTGCGGGGAATCCTGCGCGGGAGAAGGGGAACTGGAGCGATATCGGAAAAAAAGCG
TTTTGAAATTTCCCCGTCCGGTTGCTTTTGCCGTCCGTTCATGGTAAATTATACCGCGTG
AGTGCAAACCAACCATTGCCATAAGGAGAATCGTCAAATGCGCAGTGATACTATGAAAAA
GGGGCCGGAACGGGCTCCGCACCGCGGGCTGATGCGCGCGACCGGCCTGAAAAAAGAAGA
TTTCGACAAGCCGTTCATCGGCGTATGCAACTCCTATACCAACATCGTCCCCGGCCACTG
CCATCTGAAGAAGGTCGGCGAAATCATCTGCGACGCGATCCGCGAAGCCGGCGGCGTGCC
CTATGAATTCAACACCATCGCGGTCTGCGACGGCATCGCGATGGGCCACAAGGGGATGAA
GTACTCCCTCGCCAGCCGCGAAATCATCGCCGACAGCGTCGAAACCATGGGCACCGCCCA
TCCGTTCGACGCGATGATCTGCATCCCGAACTGCGACAAGGTGGTGCCGGGCATGCTGAT
GGGCGCGATGCGGCTGAACATCCCGACCATCTTCGCCTCCGGCGGCCCGATGCGCGCCGG
GAAACCGCAGGCCGAAGGCGGTCCCGACACCGACCTGATTTCGATTTTTGAAGGCGTCGC
GGCGAACCGGATCGGCAAACTCAGCGACGAGGGGCTGGAGGCGCTCGAATGTTCCGCCTG
TCCCGGCCCCGGCTCCTGTTCGGGCATGTTCACCGCGAACAGCATGAACTGTCTGTGCGA
GGCGCTCGGCATCGCGCTGCCCGGCAACGGCACCATCGCGGCCGATTCCCCCGAACGCGT
CGAACTCTGGAAGCGCGCCGCCCGCCGCGCGGTCGAACTGGCCAGAATGGAAAATCCGCC
GACCGCAAAGGATTTCGCGACTCCGGCCGCGTTCCAGAACGCGCTCGTGCTCGACATGGC
GATGGGCGGCTCCTCGAACACCGTATTGCACACCCTCGCGGTCGCGACTGAAGCTGGCAC
GAAGCTCGACCTGAAGAAGCTCGACGAGATTTCGGCCCGCACCCCGAACATCTGCAAACT
CTCCCCGTCGGTCCAGTACCACATCGTCGAAGACGGCAACCGCGTCGGCGGCATCATGGC
GATCCTGAAGGAGATCAGCAAGGTTCCGGGGCTGATCGACGGCAGCGCCCCGACCGTTTC
CGGCAAGACGCTGGCGGAGGAGTTCAACGGCGCGCCCGACCCGGACGGCACGATCATCCG
CCCGCTCTCGAATCCCTACAGCGAAAAGGGCGGACTGGCGATTCTCTTCGGCAACCTCGC
CGAAAAGGGGTGCGTGGTGAAGGCCGCCGGCGTCGCCAAAGCGATGCTGACCCACAAGGG
GCCCGCGGTGATCTTCGACAGCGAGGAAGAGGCCGGTGAAGGCATCCTCGCGGGCAAGGT
CAAGGCGGGCGACGTGGTGGTGATCCGCTATGAAGGGCCGAAGGGCGGCCCCGGCATGCA
GGAGATGCTCGCCCCGACCAGCTACATCATGGGGCGCGGGCTCGGTGAAAGCGTGGCGCT
GGTCACCGACGGCCGCTTCTCCGGCGGCACCCGCGGCGCATGCATCGGCCACGTCAGCCC
GGAAGCGGCGGCGGGCGGCCTGATCGGCCTGGTCGAACCCGGCGACATCATCGAGATCGA
CATCCCGAACCGCAGCATCAAGCTGGATGTGCCGGACGAGGTGATCGCCGAGCGCCGCAA
AAACTGGAAGCCGCGCGAGCCGAAGATCAAGACCGGCTACCTCGCGAAGTATGCGTCGCT
GGCGACCAGCGCCGATACGGGCGGCGTACTGAAAGTCAACTGACGGCGGGAAGCGCCGGA
GGGCATTTCTCCCTCCGGCGTTTTGCCCCGGAAGGACGCCATGATTCTCGCACTCGACTT
TGAAACCGCCAACTCCGATCCCGGCAGCGTCTGCGCGGTCGGTCTGGCGTGGTTCGACGG
TGCGCGGATCACCGGAAGCTGGGAGTCGCTGATCCGGCCCCACCGCAGTTGCCGCTGGTT
TTCACGGCTCAATATCGCGGTGCACGGCATTACGCCGGAGATGGTGGCGCAGGCTCCCGA
ATGGGGCGACGTGTGGCCGGAGCTGGCGCCGCATTTCGCCGGGAGCATGGTGATCGCGCA
CAACGCGGCCTTCGATGTGCCGGTGCTGCTGCGGACGCTGGAGCTTTACGGCTTTGCGCC
CCCCGAATTCGATTTCTTCTGCACCTGCAAGAGCGCACGGCGCGTCTGGCCGGGGCTGGA
GAACCATAAACTCAACACTGTTTCGGACTTTCTCGGCTGGGAGTTCCGCCATCACGACGC
GCAGGAAGATGCCGCCGCGGCGGCGAATGCGCTCGGCGCGATGCTGCGCGCCACCGGTTC
CGCCGATGTGACGGAGCTGGCCGACCGCCTCGGAATCGCGCCCGGCCACGTCAGCCCTGC
GGGGTTCACGCCGTGCAAGGTCCGCACTCCCCGAAAAAGGAGACCTGCCAAATCGTGAAA
TCGGTCCAGATCTACACCGACGGCGCCTGCAAGGGCAATCCCGGTCCCGGCGGCTACGGC
GCCGTCTTGCTGTATAAAACCTACCGCCGCGAGCTTTCCGGCGGTTTCCGCCACACCACC
AACAACCGCATGGAAATCTTCGCCGCGATCGCCGCGGTCGAACTGCTGAACGAGCCGTGT
GAAATCACCCTTTATTCGGATTCCAGCTATCTGGTCAACGCGGTGACCAAACGGTGGCTG
TACAACTGGAAGCGTTCCGGCTGGGTGAAGCGGGACGGGCAGCCGGTCAACAACATCGAC
CTCTGGAAACGTTTCCTCGCCGCGGTCGAGCCCCATAAGCTGCATATGGTCTGGGTGAAG
GGACACGCCGACAATGTCGAAAATTCCCGCTGCGACGCGCTGGCGGTGGCAGCCGCCGCC
CGCCGCAACGCGCTTCCGCCCGATACCGGCTTCCGGTAAGAGCTTATCCCTAAATAAGCT
CTAAGTTCCTAGCCTTTGATGATGACGCCCATTTGTCCGGCGAGTTCGGCGGCCTGGAAC
AGGGTGACTTCGGCTCCCCGCAGCTCCGGGCCGCCGAGGGAGAGGGTGGGGGCCTGCAGA
CGGCAGGAGGTGAAATCCACCCCTTTCAGCGGGGTTTTGAAGAAGTTCACGCGGATCAGC
TCCGAATCATCCGGCAGCAGGGCTTTCAGGGTGCATTCGGTGAAGGCGGCGTCGCTGAGG
TTGCAGCGGCGGAACAGGACCCGGTCGAAAATCGCGCCGTGAAAGTTCGCATACTCGAAG
TTGCAGCCGATGGCGGCGGCGTCCCGGAAGCGGCCGCGGGTGAAGTCGGCTCCAAGTCCT
TTGACGGAGTGGAATTCGCACCGCCGGAAGCCGCATTCCGCGAACCGGCAGTTGGAGAAA
TCGCATTCGCGGAACACCGTGTCGGTGAAATCGCAATGGGTGAAGTCGCAGCCGGAAAAG
CGGCAGTTTTCCAGAATCACATGCTCGAACGGAGTTTCGGCGAACTCCTCGCCGGCTGCG
GAAACGCCCCGGATCAGACAGTCGAACACGTCGCACTCTTCACGGCGGCTTTCGGAAACG
AGTTCGCGCAGGCTTTCACGGACGGCGAGGCGGCCGCCGACTGACGGCTTGGCAATTTTC
ATCGGGATTTTTTCCTGTTTCACATTTCATGGAATTGTTTTGTCCAATGTAGCCGGTCAA
AACGGAATATCAAGCTGCGCAACGGGGTTGACAAAAGATTTCCGGCGGGATATGGTAGAA
AAAAGGAGATGGAAATCATGCAGAAAATCGACCGTATCGACGCCGGGAAGCCGTTCGACT
TCGGACGGACCTCCGGGGATTATGGACGTTACCGGGATATTTACCCCGCGAGTTTGTACC
GCAAGCTGCGGACCTTCGGCGTGGTGACGCCGGGCAGTTCGGTGCTGGATGTCGGCACCG
GCACCGGCGTGCTGCCGCGCCATCTGGCCGACAGCGGCGCGAACCTGACCGGAACCGATA
TTTCACCGGAACAGATCAAGGAGGCGCGCCGCCTTTCCGAAGGGCTGCCGATCCGCTACG
AAGTCGCGACTGCGGAGAACGTGCCGTTCCCCGACCGCAGTTTCGACGCGGTGACCGCCT
GCCAGTGTTTTCACTATTTCGACCCGGATCGGTTCACCGCGGAGCTGAAGCGGGTGCTGA
AGCCGGGCGGGCTTTTCTGCCGGATCGATATGGAGTGGCTGCCGTTTGAGGACGAGATCG
CGCGTCTGACCGAAGAGGTGGTGCTGCGGTACAATCCGGCCTGGAACGGCAAGGAGTTCC
GCCCCGAACCGCCCGCGGTGCCGGAGTGGGCGTGCCACGGCTTCGAGCTGGAGACCTGGC
ACGCCTGCCGGGAGGAGCTGCCGTTCACCATCGACAGCTGGAGCGGGCGGATCCGCACCT
GCCGCGGCGTCGGCGCCTCGCTGGAACCGCCGGAGATCGCCGCCTTCGAGGCCGAACTGC
GCCGCCGTCTCGCGGAGGTTTCGGACGGCGCCTTCACGATCCGCCACTGGCTGCGGCTGG
AGATTTACCGGCTGCAATAATTGCCCGGGGATTTCGCCTTCGGCGACCAAGGCGCTTCGC
CCCTGCTCGCTCCGGAAGGAGCGAAATCCCCTCCTGCTTAAGCTTTTAATTCTGAGGTGT
CGGGGAGGGGGATAAGTTGTTTTTCGCGCTGCCGCAGCTCGCGGAAGAAGAAGACCAGGA
ACGGGACGCAGCTGGAAAAGGCCAGCAGATCGGAGATCGGCTGGGTGTATTCGACTCCGC
CGAGGCCGAAGAAGCAGGGCAGGATCAGGATCAGCGGCAGGAAATAGATCCCCTGACGGG
TGGCGGAGATGAAGAGCGCCTGAAACGCTTTGCCGACGGACTGGAAGAGCATGTTGGACA
GCACGATCGTCGATTGCAGCGGCAACGCGAGGCACTGGGCGCGGAACGCGGTCGCGCCGA
TTTCGATCACGGCCGGGTCGTCGCTTTGAAAAAGGGAGATCACTTCGGGGGCGAACCAGA
AGCCAAGTGCTCCGAGACAGGTCAGGAATACGGTGCCGGTCTTGACGGTGAAGCGGAACG
CCTCGCGCACCCGGTCGAACCGCTTCGCGCCGTAGTTGTACCCCGCGACCGGCTGGAAGC
CCTGTCCGAAGCCGATCAGCGCCGACAGCAGGAAGTGGAACACCCGCCCGACGATGGACA
TGGCGGCCACCGCCGCGTCGCCGTAGCCTCCGGCGGTCACGTTCAGAGCCACGGTGGAGA
TTCCGGCCAGCCCCTGCCTGCAGAAACTCGAAGAACCGATTTTGAGGATTTCAAGGTAGT
CGCTCCAGCGGCGCGAGATGCTGCCGAAAGAGAGGCGGGTGATGCTTTTTTTCGCGATGA
AGAAGTAGAGCAGGATGCCGAAGCTGACGGCCTGGCTGATCAGCGTGGCCAGCGCGGCTC
CGGCGATGCCGAGGCCGAACGTGAAGATGAACAAAGGATCAAGCCCGATGTTCAGGAGCC
CGCCGACCCCCAGCCCGACCATCGACAGGACCGCCTTGCCTTCGGCGCGCAGGATGTTGT
TGAGCACGAAAGACGAACACATCAGCACCGTCCCGGCGAAGATGTATTTCGCGTAGTCCC
GGGCGTAGGGCAGGATGGTCGGCGTTGCGCCCAGCAGCCGCATCAGCCCGGAGTTGAACA
CAAGTCCGATGACCGTCAGCGTCAGGCCGAAGACCAGCGACATCAGAAAGGCGCTGGAGC
CGAAGCGGTCCGCCGCCTCCCGGTCCTGTCTGCCGAGCGCGCGGGAGACCGAACTGCCGC
AGCCGACGCCGATCATGAAGCCGACCGCCTGGATCAGCGCCATCATCGCAAAGACGATCC
CGACCGCCCCGGCGGCGCTGGTGCCGAGCTTGGCCACGAAGAAGGTGTCCACCATATTGT
AGAAGGTGGTGATCAGCATCGACAGGATGGTCGGCACCGCCAGCGCGGAGACCAGCCGGG
GGACCGGCGTTTCGGTCATGCGCCGGAATTGCCGCTGTTCGGCTTCGGAGCGTTCCTGGT
TCATTTGTCGGTGTGCTCCGGTCAGTCGAGCGGCATGCCGGTCAGGTTGCGGTACATCCG
CCGGAGATAACGCTCGAACTCCTGCTGCTCGGCTTCGGAGAAGTCCCGCAGCGCGTCCGA
GTTGATCTTTTCGATCCGCACCCGGATTTCGTTCTCGTAGAGCCGTCTGCCTTTTTCGGT
GAGGTCGACCGCGACCGCGCGCCGGTCGCCGGCGCGGTCGGAACGCGCGATCAGCCCGTT
CTCTTCGAGCAGATTCAGCAGCTTGGAGATGGTGGCAGGTTCGATGTCGCACGCCGCGGC
CAGCTCCTTTTGCAGGCACTCTCCGTGCAGCGCGAGAAAGGTCAGCAGCTTCGGCTGGCC
TGGCGACAGGCCGATTTCGGCCATCGCCGGGCGCACCCGGTTTTTCTGGGCGTGGAACAC
TTTCAGAATCAGCAGATTGAACGGCAGAATCATTCGTTTACCCATATAGTTGGTTTGCTT
ATTATTTGCAAGCTAACTATATCACTGTTTTGTCGTTTTTCAAGCTGTCACGCGGAATTT
TGTGCTCAGTTGGCCATCACATAGACGTAGATGTTCGCGGCGATCTGGAAAGCGGCCTTG
CGCTGCGCCTGCGTGAAGTGGAATCCGGTCCACGCGCAGTGCAGGTCGCTGGAGTTGGTC
AGCATGATCAGCCGCCCTTTGTACCACGCTCCCCACAGGCCGTTGTCCACGCCCTGCATG
TGGGTCCAGCGCTTGATGTCGTAATAGCAGTGAAAGACCGGATGGCTCAGCGGCAGTTTT
TTCAGCTCCACTTCGGGCAGGATTTCCCTGACCAGATTGTTGACGCTGGTGAAAAAGATG
TCCTCCTTGGGCTGCCGCAGCGCGACGCAGTCGTCGACGAACAGGAAGCCGCCGCGCAGA
ATGTACTCCCTGAGGTTCCGCTTCTCTTTGGCGTTCAGGTCGATGCTGCCTTTGCCGGAG
AGGAAGAGCATGGGAAATTCGCACATCTGGTCGAGGCGGGCGACGTCGACAATGTTCCAC
TCCTCCTTGATGTTGATGTCGGTGTTGGCGCGCAGCCAGTCCACCATGCGCACGTCGCCG
GTGGGATGGTAGAACCAGCCGAGCGCGACGTTGCCGTTGGGGTTGTAGCCGGTGACCCGG
AACTTCAGCCGCGCCCATGCGACGCGGCTGCCGCGCCCGGCCTCGAACTCCTCCTCCTGC
GCGAACAGCGCGGCAAGGGTGCAGCACAGCAGCAGGAAAACAAGCGTTTTTTTCATGATC
GCCTCCACGTTATACCAGTTTGAAGATTCGTCTCAGGATCAGTTCGCAGCAGTAGAGCGC
CAGCAGCAGCGCCAGCAGCGTGCCGGTCGGCCAGAGCGGCCGGACGATCCGCTCGGTCAG
CGTTTCGCCCTTGAGCGCGGTGAAGTCGGAGAGGTCGAGCTTCTCCGCCGGGGCGAGCAC
CCGGCAGTTGTCCAATGCCCCGAACTGCCGCAGCAGAAAGAGGTTGGGGGCCGGAGCGTC
CAGTTCGCGGTTGCCGCGGTCGGCGGCGACGGTGAAGTCCCGCACCGCGCCGTCCCCGGA
GCGCAGCCGGTAGATTCCGGGCCGGGCGGGAGTGAAGCTGCTCTCCCAGAGCCCCGCCTT
GCCGGAGACGGGCTGGAAGGTGAGGCTCCAGCTCTCCTTTTCGCACGAAACGGTGCAGTC
GGCGGGTACTTCGGGCTGGCTGAGGCGGAGCTTCAGCGGTTTCCCGGCGACCGGCTGCGA
TTCACCGAGGGTCCACGGCTGGTCGCCGAGCTTCCCGGCATCCCCGGCGAAGCTGAGCAG
GTTTTCCCAGAAGATTTCGCTGTCGCGGCGATCGGAGGGGAGCGAGAGCTTCCAGCGCCA
CAACGGATCGGTCGCGAGCACCACGCTGCGTCCCCGGCCGAACCGCTGGACCGCGAGGAT
GATATGCTCCGCGCCTTTTTCATCCTTGTAGAACGCCAGCGCCTGGGCGCCGGGCTTGAC
CGCGTCCACCTTCGCACAGTCGAGGAAGCCGGGGCGGATTTCGCCGCCGCCGGGCAGCCT
GAACATCGGCCCGGCTTCTCCCGCCGGAGTCAGGGTGAACTCCTTGAGTCTGGTCGGTTT
GTAGCTGAATTCCTGCGCCCGGAGGAAGCGCTGTTCCGCGCCGCCGTTGACGCCGCGATG
GTAGTTGCGGATTTCGCGCCGGAACTGGCTGGTCAGCGCGTGCTTGCGGTCGGAGCGGTT
CAGATTGGGCGAAAACTCCACCGGCAGCAGCATTTCGAGCGGGGAATTGGCGTACTCCCC
GGCGATCACCGGGTTGCCGGTGACGAAGATCACGCCGCCGCCCGCTTTCAGGTATTCGTG
CAGCGACTTTTCGAGGCCGCCGACGCACTGTTTCCGGTTCAGGTTCAGCAGGATCACCAC
ATCGTACTCCGCCAGCTCGCGGTCGGACGGGAAGTTGTTGTTGGGCAGCTCGGCGTTGAA
GCGCCGCACCTCCAGTTCGCTGCGGTTCTCGCTGGCGACCGCGTTTTTCAGGAAGCGCGC
CGCCCAGTCGTGGGTCCCCTGATAGAGCAGGATGCGTTTGCGGTTTCGCTTGACGGTTTC
GAGGCACCAGACGGTTTCGCGGTGTTTGCGGCCGTTGAGCAGCAGAGCCGCGGTGTAGCG
GCGGAGGCCGGGCGCATCCATCGTGAGCTCGGCACGGAACATCATGCCGCCGCCCGCGCC
GTTACGTTTGCCTTCGGCGCGGAAAAGCTCGTTGCCCCGGTCGTCGGTGATCGCCAGCTC
GACCTTGTCGGAGCCGGTCAGGTTGGAATAGGAGGCGGCGATGTCCACCGGCACGGTCGC
ATTCTGTACCGCCCTGGCGGGGGCCTCGACTTTGCGGAACTCCAGAAACTTGTGCATCGC
CAGCTCGGTCACGGCCGGGACGATCCGGTATTGCGGGCGGCTTCCCGCCAGCGCCGACAG
CGCCGGGGCGGGCTGCGCGTCGGAGGTGTCCACGCCGTCGGTGAAGACCACCACCGCGTC
GAGGTTCTGCGAGTCGAAGAGCGCCGCGCCGTCCCGCAGCGAGTCGAGCAGGTTCGTAAA
GACGGTCCGCTTCGAGGGGGCGCCCGCCAATGGCCGGATCGACTCCGCCGACGCGGCCGG
TTCGAGCCGTTCGCCGATGGTGAAGTACCGGTACTCCACCTTGCCCTCCGGCCTGGCCGC
CTCCTCGAACTGCCGGAGCGAATCCGCGAGCCGCGAGCTGCCGAGCAGTCCATTTGCGCA
CATGCTCGACGATACGTCGAAGACCACGCCGAGCCGGACGGTTTTCTCATTCACATATTC
GCGGATCTCCTCGCGGCGCGGATTGCCGAGCAGCGCCAGCAGCGCCAGCAGCAGCGCGAG
CCGCAGCGCGCCGAGCAGCAGCCGCTGCCGGAGCTTGAGTTTGCGCAGCGTGAAACAGTA
GAGCAGCGCCGCGAGCACGAGCGCCGCGCCGGCGGCGATGCCGAAAGCGGTCGCGCCGCC
GGGAAAATTCCAGACGATTTCAGCCGGATTCATTTGGCTTCCTCCCTGTCGTTCGGTTTC
GCCGGTTTGCCGCGCATCCGGGAAAGGGCTTCAAAATAGCGGGCCGCCGCGTCGCGGTAC
TCCTCCGGAATCCGGTCGGGCGAGAACTGGTAGACCGCGTTCGGCGGCTCCCCTTCGGCG
GCGTTCCGTTCGAGCAGCTCCGCGAGCTTGTCCAGCGCGGCGGCGATCCGTTTCAGCTCC
GGTTCGGGCGGCTCCCGGTCCAGCTGCATGTCGCGGACCGCCCCCTGCAGCGGCATCGAC
TCATTGAGGGCGAGGGTGCGGCGCGGCGACTGCTTCTGCTCGCGCCAGTAGCCCATGCCC
GCTTCGAGGGCGAGCAGCAGGTCGTTGCGCCACGCCTCTGCCTGCTTCCAGTCGCCGCGC
TTCTGGTGGTAGCCCATCTCCCGTTTGAGGCCGTCCAGCTCGGCGGCGAGGGCGTCGGGC
GTGTCGGTTTTGCCGCGCAGTTCGCGCTGCGCCCTGCCCAGCTCCCGCATCAGGCCGTCG
AGTCGGGCGGCGGCTTCGGCGTCGGGGAGTTTCGTCAGCTCTTTGGCGGCGGCTGCGGCG
GATTCGGCGAGCTTGCCGAGCTTGTCGGCGTTCTCCTTGAGGCCGTTGCGCTGCTCGGAG
TTCTTCGCCTCCTCCAACTGTTTATGGGCCGCTTCGACGTGTCTGGCGGCGGCGGCCTTC
CCGGAACTCTTCCCGGATCCGGCTATCTTGCCTTGCGCCTGCCGGACTTCGCCGCGCGCC
TTGCCCAATGCCTGATCGGTGTCGCCGTCGCTGCGGCGTTTGAGCCGGGCGAGCGCCGCG
CGCATCTGGTCGAGCGCCTGTTCGGCATGGACCTTCAGCGCGGCTGCGGCGTTTGAAACG
ATCGCCTCCTCCGCCTTGAGGCTGGGCGGGAGCGCCAGCGTGACGTACTCCGCCATCGCC
GCGGGCAGTTCGGTCCGGGCCGCGAGCATTTTCAGGATCCAGGTCACTCCCGACTGCTGT
TGCCCGAGTTCGGCGGGCAGCTCATCGACGCCGGGGCCGGAATGTTTGACGACGTTCTCC
TCGATGCCGATCGCCTTTTTCAGCAGTTCGCCGGGATTGGGTTCCTTTTTCCGGTCGGAA
TCGGATTGGCCGGAGGGCTTTTTATGCGGATTGATGTTGATCTCCTTGCGGAACTGGCGC
AGCGCGCGCGACAGGTGGTAGACCGCCTTTTGCTGGGCTTCCCCGGCGAGCTTCGGCGCG
GGCGGGGCCGGGATTTTGCGGATCTGCTGTTCCGCGGCGAACATCTGTTGTTCTGCGGCG
GAGAGCGACTGGATCATCTCCGGGGAGAGCGGGGTGTCGGTCTTGTCGTCGTCGCGCTCC
TTTGCGACGAAGTCGGCCAGCTCCTGCCGGAGCTTGAGCTGTTCGTCCGCGAGCAGCCCG
AACGCCTCAAGGTCGGCCTTCGGGTCGAGGCTGAGCGAATTGCAGCCGAGGTAGAAAAGT
TCGTTGAGCCTGATCTGCTGCCGCAGGAAGGCGGCGATGAAGTTGTATTTTTCCGTATAG
CCGCCGCCGGGGCAGTCCACCACGCCGATCTCCTCGCGCAGCTCCTTGATGCGGAAGAAC
ATCGGCGCACTGGAGATGCGCTGCCCCTCTTTGAGCACTCCGTTCAGCCGGATGCCGACC
ATGTCGAACGGCTCCGCGCCGTATTCGTCGAGCGCGAACGCGCCGGTGGCGAAGATCACT
CCATTTTCACTTTTTACCCCGGAGAGATCGACCGGCACCTCCGGCTGCGCTTCCCCGTTG
CGGGTGATCGCGAGCGTCAGGGTGCGGAACTCGGAGTTGGTGCTTCCCTTGCCCTCCCAT
TCCACGAGGTCGACCGGTTTGTAGCCGGGGTCTTTTTCGGGATAGGTGAAGACCAGTTCG
GCCCTGACCGGCGGTTTGGGCGGCTCTTTTTCGTTTTCCCCTTTGCCGCCGTTCTCTTCC
GGTTCCTTTTCGGGATCGGCGGCGGACTGCGTTGAGCGCTGTTGCGCCGCGATCCGGTCG
GACATGCGGACATGGAAATCGCCGGTCAGGATCGGCACCGCAACCACCCCGGCCAGCCAC
AGCGCGCACCAGAGCCACGGCCGCCACAGCAGCCGGGGGAGCGGGCGGGGGCCGGCGGAG
CGCCAGAAGGCTTCGGCGCTCTCCAGCTGCGCTTCGCGGAGCGGGTTCCGTGGCTCCTCC
GCGAGCTGGACGGCGGCTTCGAGCCGGTTGGCACTGCCGGGAAGCTCCCGGTCGACGCGG
GCGGCGGCCTCACGGAGCGTGTTCCGGTTCAGAAAACCGAAGCAGGCGGCAAGCACTCCG
GCCGCCGTGCCGCCGTACCCGGCCCACTGAAAGAGGGCGGGATCGAAGGTCAGGACGGCC
ATCGCCGCCGCGGTCAGCAGCAGCGGCAGCCAGCAGAGCGCCGCGCCGGCGGCGAACGGG
CGCTCGAAGTTCCGCCAGAAGCGGATGGTCCGCAATGTGTGTAAAAGCTGGTTCATCGTC
GGCCTCCTTATAGCGCGGTCCGGTTGGCGAGCGCCAGCTCAGAAACGAGGAGCAGCAGCG
CCGCGAGGATGAAATAGGCGTAAAGTTCGGTTTTGCCGCCGCCGGTCTGTGCGGCGGCTG
GGACGATCACGCCCGGAGCCGCCGTCCGGAACTGTGCGGCGCGGTCATCGACCGGGTCCG
GCGCGCAGTCCGACTCCTCCGGGGGCAGGTTCACGCTGAAGAGCCGTTCCCCGGCCCGGT
AGTTGCCGGGGCGGTCGAAAGTCAGGAACCCGCCCGCCGCCTGAACCGGCTTCGGACCGG
AACCGTCATCGAATTCGGCGCGCTCTCCTTGGGCGAGGCGCACCACGTCGCCGGGGAGGG
GGGCGGCCGCCGCGACGGTTCCGGCCGCATACTTCTCCAGCTCCCGCCAGAAGGGGAGGA
AGGAGTAGTGTCCGGCCCAACTGGTCGACTCCGGCGTGAACTTCATCATGAAAAGCCAGA
GTTTTCCGGTGCCGACCGGCAGTTCCGCGACTGCCGGAGCGCCGTTGTCGAACCGGATCG
GCACCGCCGCTTCCGGCGGCAGCGTGACCTTGCAGCTGCGGTAGACCAGCACGTCGCTCC
AGCCTGTGCCGGAAGCCTCGAAAATCCGCCGGAACACCGGGTGATCGAAGTCGAAAAGCC
CGAACTTGCGCAGCTTCCTTTCCTCCGCCCGGCCCGGCGACATTCTGACACTGTAGCGGT
CGAGGAAAGTCGCGATGCGCGGCGAAGCCTCCAGCGTGACCGCGCAGACGCCGCCGGATT
GCAGGAACTTCTCCAGTTTTTCCTGCACTTCCGGGGTCAGACCTGCCGGGTCCTGCCAGA
TCAGGAGCTTTCCGGCGGCCTCGCGCGGCACCTCGGCGGGAGCGTCGGCGACGCCGACCG
CGAGGGCAGGGAGGTTGACCCGGTGCTGTTCCGGCGCCGGGGCACGGGTGCGTTCATGCC
CGGCGGCGCGACTGAAGTAGAAGGAGTTGTCCGGCTTCAGGCCGTCGCCGGTTTCCAGCT
CGATCCGGCCGGTGATGTCGCCCGCGGGGAGCGGGGCGGTCAGCAGGAAGGAGGCTTCCG
CGCCCGGCTTCAGGTCGACCGGCAGCGACGCACGGCGGGTTCCGGCGAGTTCGAGGTAGA
GCGTGCCGGGCAGCAGTGCGTCCGAGTAGTTGCGGACCGTCGCGCGCACCGTCAACGAGC
CGGGCGCGGTCGAAAGCTCCGCGCCGGTGACCGTCGCATTGCGGACAGTCGCCGGTTCGG
GGCGGATCACGCAGAATTCGGTCGCATTCTCAAACGCCTCTTCGCGCGGGGTGCGCCGCC
ACGGCAGCTCCTGGCGGTCGGTGAAGAGGAGCACCCGCCGCTTTTCCGCCGGCAGTTCCC
GCAGCCGGAAGTCGCTCTGGCGCGCCACCTCGGCGAAGTTGGAGGTGCTCTGGTTCAGCG
CGTTCTGGCGGAAAAAGCCGAGCAGCTCCTCCGCGTCGCCGGTGAAGGGCCCGTTCCACA
GAATCCGGCTGCCGCGCACGATTCCGACCGTGGCGGGCGAGGCCGGAGAGGTTTCGCGCA
GCGCCGCCTCGAACCGCGTTTTGAGCCGGGCATAGCCCGGCGGCAGCTGCATCGAAAAGG
AATCGTCCCACAGCAGCACGGTCGTCCGCCCCGGCGCAACGCCGACCGACGACAGGAAGG
GTTGGCAGAAAGCGAGACAGAGCGCCGCGACCGCCAGCACCCGGCACAGCAGGATCAGCC
GCCGCCGCCAGCTGCCGCCGCTGCGGGCTTTCGTTTCGGATTGCAGCAAAAAGAGCAGCC
CCGGAAACGGGATCTCCTCTTTCGGCCTGCGGTTCAGCAAATGGAGCGCCAGCGGCACGC
CCGCCGCAACCAGCCCCGCCAGGAACGCGCCCGATACCACGAAGAGAGTCATCGCATCAG
CTCCTTCCTGCGGATCATCACCCGCTGCAACGCCTCGACCGGCAGTTCGGAGGTGCGGAA
GAGGGCGTATTCATTGCCGGTTTCCAGCGCGACCGCCTTGAGCCGGGCGAGATGGCGTTC
CACCGCCTGCCGGAAACCCTTGCGCCGTTCGTCGGGGTGGACGATCAGCCGCGCTTCGCC
CTCGGGATCGGTCAGCAGCACCGGGCCGTCCCACTCCAGTTCCAGCTCGGAGTCGTCGAG
CACCTGAAAGAGCAGCGCTTTCGAGCGGGCCGCCGCGACCGCGTCCAGCGCGTCGCGCAG
CGATTCTGGCGCCATGTAGAAGTCTGAAATCACTACCGTCAGCGTCCCCTTGCCGAACTC
TCCGGCCAGCCGCGTCAGGCAGGGCGCGAGGTGGAAGGCGTCGGCAACCGGCGTCCGGTC
GAGCGCACGGAACATCCGCAGCCGGTGCGATTCGCGCGGCGACGGCGGGAATTCCTGCTC
CGCCCGGCGGCCGAGCAGCGTCAGCCCCGCCGCGTCCCCCTGATGCTGCAGCAGCAGGAT
CAGCGCGGCGGCGAGGGTGCGGGCGTACTCCCACTTGCTCATCGCCGCCTTTTTCCCTTT
GTAGTCGAGCGAACGGCTCACATCCAGCACGATCCGGCACTTGAGGTCGGTTTCGTCGTC
GCGGATGCGCAGTTGCAGCCGGTCGGAGCGGCCGCTGGCGCGCCAGTCGATGTCGCGGAT
CGAATCCCCGGCGCGGTAGTCGCGGAATTCGCGGAACTCCGGGCAGTTCCCTTTGCGGGG
GCTGCGGTGGATTCCGGCGAGGAAGCCTTCGACCAGCATGCCGGCGCGTATTTCGATCCG
GTCCAGCCCGGCGAGGCCGGCGATGTCGAGTTTCTGCTCCTCCATCGCGGTTCACCTGAC
CGCCTTGACCAGTCCCTGAATGATCCGGTCGGCGTCCACGCCCTCGGATTTCGCGCGGAA
GTTCAGCAGCAGCCGGTGGCGCATCACCGGCGGGGCCGCTTTCAGGATGTCCGCCTCGGA
AACGTTGAACCGCCCGTCCAGCGCCGCGAGCGCCTTGCCCGCCAGCGCGAGATACTGGCA
GGCGCGCGGCCCGGCCCCCCACTTCACATATTTCTCCACGAATTCAAGTTGTTCCGGCGA
GCCCGGACGGCTGGCGCGGACCAGCCGCACCGCGAACTTCGCGACCGACTCCGGCACCGG
AATACAGCGGATCGCATTCTGGAACGCGATCAATTCGGCGGCGGTGATCGCCTTTTCCGG
CTTCTGCTGCGCGGAACCGGTGGTTTCGCACATCACGCGCAGCTCCGAATCGAAATCGGG
GTAGTCGATCCGCAGCGAGAACATGAAGCGGTCCTGCTGCGCTTCCGGGAGCTGGTAGGT
GCCCTCCTGTTCGATCGGATTCTGGGTGGCCAGCACGAAGAACGGCTCCGGCAGCGGATA
GACTTTGCCGTCCGCCGACACCTGCTGCTCCTCCATCGCTTCGAGCAGCGCGGACTGGGT
CTTGGGCGGAGTGCGGTTGATCTCGTCGGCGAGCAGCAGCTGGGTGAAAACCGGCCCCTT
GACGAATTCAAAGCGCCGCCTGCCGTCCGGCAGCTCCTCGATGATCTGGCTGCCGATGAT
GTCGGCGGGCATCATGTCCGGAGTGAACTGCACGCGGGTGAACTGGAGTTCGGAAGCCTC
CGCCAGCGTTTTGATCAGCAGCGTCTTGGCGAGGCCGGGCACACCGGTCAGGATGCAGTG
GCTGCGGCAGAGCAGCGCGAGCAGCAGCTCGTCGATCAACTGCTGCTGGCCGAAGATTTT
CTTGCCGATTTCGCGCCTGAGCTGTTCGAGCTTCGGCGCGATGGCCTGGATGGTCCCCCG
GATGTCGGCTGATTCATTCATCTCCCGTCCTCCCTTGTTTTTTCTATCGAAATTGAGCGG
TAATTGCCTGATCTGAACGCAGCGCCTTCAGCAGCAGCCTGCGTACCGCCGGATAGTCGG
CGGGGGCGACCTCTCCGGCGGAAAACCGGATGACCATATCTGTTTTATAGCGGCCGTTCT
CCCCGGCGGAGCGGGTCACTTCGACCGTCAGCGGCCCGGCGCTCTCTTTCCAATCGGCGG
CCTGTTCCAGTTTGCCGTATCCCTGAATGGAAACGGTCCGCCGGAAAGTGAAAGGCTGGC
CGTCGTTCAGCGCGACCGGCAGGCTCCGGGCGGGCAGCGCGAAGGGCTTCCACAGGAAGC
CGGGCAGCAGCACGGCGGGCGGCGTTCCGGCCGGTTCCAGTGTGCCGGAGGTGTCCGCGC
CGCCGAGCCGGAAGGTTTTCAAACCGGCGCCGGGGATCAGCTCCGCCAGCTCCGATTGCA
GCAGATAGCCGAGCTGTTCGGCCGGTTTGAGCTTGAAGGCGTGCCGCTCGCGGTATTTGA
AGATGCCCTGCGCATTGAATGTGAACTGCCCGTCCCTGCCTCGTTCAAAGATGAAATTCT
GGGTCAGTTGATTGGCCTCGGGGCGGCCCGGCTTCACGGTGCGGAAGGCTCCGCCCGCCG
GAGTCAGCACCAGCGCCGGGCGGTTTACATCCCCCGGCGGCAGGGTCGGGAACGGGGTTT
CGGTGTCGGTCGCGTCGAGCCACAGCCCCTCCGGGAAGCCCTCCAGCTCCGGGAAGTACG
CAAGCATGTGGTTGAACTGCCACGACGGGAAATTCGGGTCCGCCGCCCCGGCGCGGTTCA
GCAGCGCGGTATATCCCTCGATGCCGAGCTTCCCTGCCAGCGCGACCAGCAGCGTCGCCT
TGTCCTTGCAGTCGCCGTAGCCGGATTCGATCACCTGCCCGGGCAGGCGGGGACGCAATC
CCCGGATGCCGATCGGCGTGGTGTCGTAGCGCAGTGCATTCACATAGTCGTAGAGTTTTT
CGAGCTTTTCCGCATTGGAGTTCGCCCCCTGCGCCAGCCGGACGGCGAGCTGCTCCACGT
CGCTCCCGGCGATGTCGGAGCCTTCGATCAGCTTCGCGTACCAGTCGGTGAACTCCTGCC
ACTCCTTCAACGCCGACATCCGCAGATAGGGGTGGAAAAGCCGGTCGGCGGGAAGCCACG
GCACCGGAACGTAGCCGGGGAGTTTGGCGAATTCCAGCACATAGGCGCGGTTGTACGGCC
CCGTCTCCTCCCTGAATTGCGGGACGGCGGGCAGATTGCCGTATTTGAAATTCAGCCGCA
GCGCCTTGGGAACGCTTAAAGTGAGTTTCAACTTCTGCTGCGGATAGTTGAGTGCGAGCG
TGAGCAGCCTGCTGAAGGCCCCGAGTCCGTTTCCGGCCCGGTAACGGCGGCGGTACGCGT
ACTCGATCCGGCTGCCCGGCTCCAGCCCGGAGAAGCGGACCGAGCCGGTCGCTTTCGCGA
TTTCACCGTCGTTCACCTTGCCGGTTTTATCCAGGCTGCGGGCGGTGAGCACCTCGAATT
CCGTGCTGCCCGCGCGCGGCAGATAGAGCACTGTGAACTGCCGCGCCGCATCGGGGGTGT
TCAGCTCGATCACATTGCGTTCGGTTTCGGTGACGGTGCCGTTGGGGTCGAAGATCAGCT
CCACCTCCCGCTCCCGGCTGAAATAGGGGACGCCGGGCAGGGGCGCGGCCTGCTTCCCGG
CGGCGGCCCGGAACGAATCGGGTCTGGCCCGGCGGGCCGGAAGCTCGGCGTCGGTCAGCG
CGGTGAATGGATAGGCGTCCGCCTTGTTTCCGGCGGTGATGCGCGGGGATTCGGCCTGAT
AGAGGCCGGCCTGTCTGGCGGCCGCGCTGTTTTCCAACGCCGCCTGCCGGACGGGGTCGA
GCCAGCCCTCTCCGGGCACGGAGAGCTTTTTGAGCAGGAAGTCGGGCAGTTTCGGCGGGT
TGCTCTCTCCTTCGGCGGAGGCGGAGGCGATCACGGTGCGCTCCGGCTTCTTCAGCGCCT
CCTGCAGCTCGTAGCTGTACGGCGTGAACACGAAAACCAGCTGTTCACCGGAAATGCGGT
CGAGCCTGCGGGCCAGCTCCGTGATGTTCAACACTCCTTTGGGCAGCTTGAGCCACTGGG
TGAGCCGCCCGGACTGGGCATGGCCGAACAGGAAGACCCACAGCCGGTCGGAAGGTCCCT
GCGCCGCGGCGATTTTATCCAGTTCCGCCAGCACCGCCTGCCGGTCGTAGGGAGAAGCCT
CCGTGAAAACACGGATCGCCTCTTTCCCGAACCCGAGCCGGGGCAGTCCGGCTTCGAGCT
GCCGCCGGTATGTGTCGAATTTGCGGAACATCGCCTCGTCGCCCGCCTTGGCGAACAGCA
AAAGCGCGTGGTCTGCGGCGGCAAGATACGCCGTCACTCCCGACAGCAGCAGTGCGGTCA
GGAGCCGTGAAATTCCCCGTTTCCCCATGTAGAAGCCTCCATCTCCCCCCGGAAGGTCGG
CCCCGTTCCGTTCCGGCTATTTTCTGGCCGGATCGGAGATCAGGGTCTTGATCAGTTTGC
GATCGTCCAGACTGCGCCGGACGCCCTGTATTTCCTGATAATTCTCGTGTCCCTTGCCGG
CGATCAGCACCACGTCTCCCGGACGCGCGACTGCCACCGCCCGGCGGAGCGCCTGCGCCC
GGTCCGGCTCCGTTTCAAAGCTGGTTCCGGCCGGGATGCCGGCGGCGATTTCATCGATGA
TTTTCTGCGGCTCCTCGGAGCGCGGATTGTCGCTGGTCAGGATCAGGTGGTCGGCGTACT
GCGCGGCGGCTTTTCCCATGCGCGGCCGCTTGGAACGGTCGCGGTCGCCGCCGGCGCCGA
ACACCGCGATCAGCTTGCCTTTCGTGATTTTGCGCAGGATTTCAAGCACGTTTTTAAGTG
CGTCGTCGGTGTGCGCGTAGTCGACGTAAAAGACCGGCCCCTCCGGGGAGGCGCGGAAAG
GTTCGAGCCGCCCCGGCACCCGGATCGGGCGATTGAGCGCATGGCTGATCGCCTCCGGCT
TGAGTCCGTAATCGAGCGCCGCGAGAATCGCTCCGGTCAGGTTGTGGATGTTATGCGTGC
CGATCAGGTTGGTGGCGACGTCGAACGCCTGCTCCTCGCCGGTCAGGCGGAATTTCGAGC
CTTCCGCGCCGAGTTCGACGTCGGAGATCACCCAGTCCGCCGCCGGGGTCATGCCGAAAG
TGACCTGCTGGCGGCCCGAGATGTCCCGCGCCAGCCGTTTGCCGAATTCGTCGTCGATGT
TGATCACCGCGGTGCCGTCCAGTCCGAGCAGCCGGGTGAAGAAGAGCTTCTTGGCCTGAT
AGTAGTGCTCCATGTCGCCGTGGTAGTCGAGGTGGTCGCCGGTGAGGTTCGTGAAGATCG
CGGTGCGGAACCGCGCGCCGTTGATCCGCCCCTGCTGCAAAGCGTGGCTGGAAAGCTCCA
TCGCAGCGGCCCGCATGCCGTTCCTGCGCATCGTGGCCAGCAGCGGAAAGAGGATTCCGG
CTTCGGGCGTGGTGTGCGTGGCGGGCGCGGTGATCTTGCCGTCGCGGTATTCGACCGTCG
AAATCAGCCCGCACGGTTCGCCCGCGTTGCGGAAAATGTGTTCGACCAGAAAGGCGGTGG
TGGTTTTGCCGTTGGTTCCGGTGACGCCGATCAGTTTCACGTATTCATCGGGGCAGTCGC
AGAACTCCCGCACCAGCCGCGCGTAGGCCCGCGACGAGTCGGTGACCCGGATGTAGGTCG
GCTTTTCCAGATAGTCGGTGAGTTCGCGCTCATGCACGATCACCTGCGCTCCGGCGGCGG
CCGCCTTGGTGATGAAGTCGTGCCCGTCATATACCGCGCCGGGAATCGCGACGAAGATAT
CGCCGGGCAGCACCTTGCGCGAATCGTTCCGGACCTGCCCGCGGGTGTGGCCCTCCAGGC
CGTGGCGGGAAATGAACAGCTCGCCGAGCGTTTTTTCAAATGATGTGATCATATTTTTCT
CCTCCTCTGATTACCTCGCCGCCTCCGGCAGTGCGAGCTCGACCGCGATGCCGCGGGAGC
CCTTCGCAAAGACGAGATCGCCGTCACGGACAAGTTTTGCAAGCGTCTCCCCGACTTCTT
CCGAACGGTCGAAGCGGAGCGCTCCGGGACATTCACCGAAAGCGCGGCCGACGGTCAGCA
GCCGGACTCCCGGAAAGGTCTGCAGCGCGTTTTCCACCAGCGCACGGTGTTCGGCGGCTT
CGCTGCCGCCAAGCTCGCGCATTTCGCCGAGCACCAGCACCAGCCGGGCCGGATCGGCGA
ACTCTGCAAGATTGGCCAGCGCCGCGCGCATGCTGCCCGGATTGGCGTTGTAGGCGTCGT
TCACATAGGTGACGCCGTCGAGCCGGGTCACTTTGGAACGCATTCCCGGCAGCCGGGCAT
GCACGGCCCCGGCGGCGATCGTTTCGGGCGGGATGCCGATCGCGACGGCGAGAGCGGCGG
CGGCGGCGGCGTTCCGCGCCTGATGACGCCCGGTCAGCGCCCACTCCAGTGTAAAGCGTT
CCCCGGTGCGGAATGAAAGCTCGAACCGGCTCCCTTCCAGTGTGCCGCCGAGATAACGCG
CGGCGGCGTCGCATCGGGAAACATCCTCGCCGAACCGGAATACGCGGTAGGATTCTGCCG
CCGTTTCGAGCACCTCGACCGCCGGACCGTCGGCGGGGATCACCGCCGCGCCGCTCTCCG
GCAGGCCGCAGAAAATATGGGACTTCTCACGCGCCACCCCTTCGAGGCTGCCGAGGAATT
CCAGATGGCAGGGGGCGATGGAGTTGACCAGCGAAGCGAGCGGCTCCGCCATCCGGCTCA
GCGGCTCGATTTCGCCGTGGTGGTTGGTGCCCATCTCGATCACCGCGTACCGGTGGCGGC
TGTTGAGCCGCAGCAGGTTCTGCGGTACGCCGATCTGGTTGTTGGTGTTCCCCTCGGTGT
AGAGCACCGCCTCCGGAGATGACGCCGCCGTCAGGATTGCGCGGACGATCTCCTTGACGC
TGGTCTTGCCGACGCTGCCGGTGACCGCGACGAGCTTCAGCTCCGGGAACCGGCGGCGGT
GAAAATTGGCGATTTTCTGGTAAGCGGCCAGGGTGTCATCGACTTCCAGCACCGGAACCG
GACACGGTTCCGGCAGTTTCTCCGCCCGGTCGCGGCGGATGCAGAGCCCCCCGGCTCCGG
CGGCGACCGCCTGGGCGAGATAATCGTGCGCATCGAACTTTTCACCGGGAAGAGCAAGGA
ATAACCGCCCTTCACCGGCGACGCGGGTGTCGGTGTAGACCGCAACGGCCTCCGCCGGCA
GCCGGCCGTCCCGCCAGCTGCCGCGGGTTGCTTCGGCCAGCTCTTTTCCGGTGAAAGTCG
GGTTCTTCATGGATGCAGGCCGCCTCAATCGTTGATGTTCCAGACATTCCGGACCTTGTC
GCCGCGGAAGATCACGCGCACGGTTTCGGTGGGCGTCAGCCAGTAGAGCCAGGTGTCGAG
GCGCGGATTCGGGGTGCGGATCGCCGGAGGCGGCCCGTAGGCGAGCAGCACGTCGCGGCG
GTTCATGCCGGCGACGACCTCGCCGCGCCGGATGCGTTCGAGCGTCTTGGGCGGAATGTC
TTTCAACAGTTCATCCGGCGGCGTGGTGGTGAAGGTGTAGCCGATGAAGTCCCGCATCGT
GCAGAGCCGGGTGCCGGAGTCGAATTTGATCACGTAATTGTGCCCCGCCGTGTCCTTGAA
GCGGATCGCGCCGAAACTGCCGGTTCCGACCGGCTCGATTTCGGTGCCGACCGGGATGAA
ACTGCCCTGCTGGATGTTCAGGCAGCTGATCTCCTCCGGGTCGGTGTACCAGATGTTGTA
TTGGGTATAGATTTTCTGGCCGACTCCCTGCTGGAGCGCCTCCGAAAACACCACCGGGTC
GGCGCAGCCCGCACCGACCAGAACTCCAATTGCGGACATCAGCAAAGCCAACAGGCGAAA
ACGCATCGTAAAATCCCCTTCCCGAAAAATATTGAACAGTAACCTTTATAATCTATAATC
CCGAAGCGGTTTTCGCAAGTGTCCGCATGAAAAAAGCGGACGGTTTTCCGCCCGCTTTTC
CTCCAACTGTTTTTCTATTTGCCCAGAAACACCTTTTCGAGGTCCACTTTGGCATAGGAA
TTCAGCGTGACCATGGTCTTGGTGTGGATGATCCCGCGGATGTCGTGGGTCATTTTCGTG
GCGATGATGTCGGCGAGTTCGACGTTGTTGTTGACGCGGATCATCACGACCAGGTCGTAT
TCCCCGGCGACCGCGTACACCTCCGAAACGCCTTCGATCTTCATCAGGTCTTCGATCACG
GTGCGAATCATCGCACGCTCCACATTGACCAATACAATGCCGGTAACCATTTTGATCCAT
CCTCCTTATGCGTCAGTCGTTGCCGTTTCCGGGGAAAGCATCCCCGCCGATTACAGTATA
ACCGGACATCGCCGGAATGCAAATTGTTTTTTCAGGAATTCCGAAAAAAATCTCCGCTTT
CCCGGCGGTCACGCCTTGAGTTCGCGGGTGCGGAAGCCGTACAGCGCGACCACCGCGAAA
CAGATCAGCGGCAGCACGAACGACAAATTCACGGCGGGCATGCCGAACAGTTCGCCCCGG
TCGATGATCGCCGCCTGCAGCGGGGGCAGCACCGACCCGCCGAGAATGGCCATGATCAGT
CCCGCCGCCCCGAACTTCGCGTCATCCCCGAGTCCTTCGAGCGCGATGCCGTAGATGGTC
GGGAACATCAGCGACATGCAGCCCGAAGTCGCGACCAGACAGTACATGCCGAGAATATTC
CGGAACAGGATGGTTCCGACTGTGAAGGCCCCTCCGGCGACCGCGAGAATCAGCAGCAGT
TTGCCCGGATTCAGATAACGCAGCAGGAAGGTGCAGATGAAGCGGCTGAAGCAGAAGATC
ACCATCGCGAGGATGTTGTATTTCTGCGACAGCACCTCGGCGGCCTTTTCGTCCATGCCC
TGCGACATGAAAAGGCGCGTGCCGTACTGGATGATGAAGGTCCAGCACATGATCTGCACT
CCGATGTAAAAGAACTGCGCGACCACGCCTTCGCGATAGCGTGGAATGGAGAAGATGCGT
TTCAGGGTCGGCACGAGGTTGATGGTGTGGGACTGGTCGTGGCTGGTCGGCATCTTCGTG
AATCTGATCAGCAGGAACATCGCGAAAATCACCAGCCCGATCAGCAGATAGGGGCCGATC
AGGATCGACAGGTCGGAGTCGCGGACCGCCGCGAACTCCGCGTCGGTGAGCGCCTTGCGC
CCGGCGGTGTCCAGCGGGTTCAGCCGGGCCTGGATGAAGGTCATCGCGACATACATGCCG
AGCAGCGAGCCCATCGGGTTGAAGGACTGCGCGAGGTTCAGCCGCCGGGTGGCGGTCTCC
TCCGGCCCCATCGACAGGATGTACGGGTTGGCGCTGGTTTCAAGGAAGGATAGCCCGCAG
GTCAGTATGAAGTACGCCAGCAGAAAGGGATAGTAAGCGCCGGTCATCTTCGCCGGGTAA
AAGAGCAGCGCGCCGAACGCGTACAGGCCCAGTCCGAGCAGGATGCCCGCTTTATAGGAA
AATTTGCGGATGAACATCGCCGCGGGCAGCGCCATCGCGAAATAGCCGCCGTAAAAAGCG
ACCTGGACCAGGGCGCCGTCGGTCACGCTGGTCCGGAAAATCTTGGAGAACGCCTTCACC
ATCGGGTTGGTGATATCGTTGGCGAAGCCCCACAGCGCAAAACACGCGGTGATCAGGATG
AACGGAACCAGATAGCTGACTCCATCCTTGCTCAACAGTGATTTCTTCTCCATATCATCC
TCCCTGATTTCGGTGAACCGGCAATTTCTCCAACTTCTGTCGGCAATATAATTGTACAAC
GCTTTTTTGTCAAGCGGTGAGCGTGACGGCGCTGTCTGAAACGCAGTCCGGCAGAAAAAT
ACATTTTTTTCGTTTTCGCTCTTGACATTTTACGGGATTTGATCTATAATATTGATAAAG
CGGTTTATCTCATGTCGTTCAATCCGGGAGGCACAGCGGGAGACATGGTTAGAATGATTG
ATATTGCCGAGCGGGCCGGAGTTTCGCTCGGTACGGTTTCCGCCGTGTTGAGCGGCCGCG
GAAAGAGTATCCGTTTTTCCAAAGAGAAGGCGGAAAAGATCCGTGCCATCGCCCGTGAAA
TGAACTATATTCCGAATTTTTCGGCGAAGATGCTGAGCGGACAGTCCTCACATACGCTCG
GTGTGCTGGTCGACAGCGAGGACGTGGCGGTTCGGTTCGAACAGCTTGCCGCAATCGAAC
GCGAGGCCGAGCAGTGCGGCTACCGGCTGCTGGTCGCCGAAGCGCACCGCAATCCGGAAA
AACAGCTGATGAACTACCGCACGCTCCGTCAGTACGGCGTGGATGGTGTGATCTGCCATG
TGAACAGCATCCATGACGAGCTGCGCGGCGAATCCGGTGTGGTGCTGTACGGAGCCGAAC
CGGTGGAAGGTTTTTCCACGGTCTGCTATGATGTGCGGAGCGGATATGCCGAAGCGCTGG
CCGCGTTCGAAGCGGAGGGGAGGCGGAATGTCGCGCTGGCAATCCGGGAACAGCCTGAAT
TCGATTCGATCCGGGCCCGCCGCCGCGCTTTTCGGGAACTGTGTCCGCACGGACAGATTT
ATGCGTTGCCGGAGGCGGATTGCGATATGCGCGAGGCGGCGGAAAAGCTGGTCAGGACCT
TCATCCGGCCCCGGGAAATCGATGCGGTGATTCTGCAGAATGATGTGTGGGCGTTGGCGC
TGCTGTTTGAGCTGCTGCATTGCGGAGTCCGGGTGCCGGAGGAAATTTCGCTGGTCGGGC
AGGATAATTCGCAGTTCTGCCGCTGCACGCGTCCGGCGCTTTCGACGATCGATTCAAACC
TGAACGGTCTGGGAAAGGCTGTGATGGAATCAATGCTTGAACGGATTGCGGAACCGGATG
CGCCGCTTCGCGCGGTAAGCGTCGGAACCTGGCTGATCAGACGTGAAACAACGCTGGGAT
AACAAGCTGTGAAACGGGAGCGTCCGGGCTGAGTCGGTTAGAATGGCATCAGCTGGGGGA
ATTCGGTATTGTGAATATCTTCGAGCCGGTGTATCCATTGTTTACAAGCGGGGTGTAGGG
AGGATGGAAAAAATGATGAATCTCAAATATGGCGCGATCGTATTTTCTGTCGATCAAGGC
GGTAATTTGGGCTTCCGGTGCGGAAACGTGGTTGTGACCGGTTGCCGTCCCGAACTGATA
ATTGACGATGCCAGGGTTGTATCCGATGTCCGAATTTGCCGGACGGAAGATGGGATTCGC
TTGGAAGGTCTTGCGTTTCAAGGGAATTGGATGCTCGATATCCGTGCTGCAGAAACGCCT
TCCGGACATAAGGGAATCGCGCTTCAGATGGAGGTTCGGCTTGCATCATGCGCTCGGGCA
TTTTCCTTTGCGCCTTTTGCCGGAGGAAATGTCCGTCTTGAACACTATCTGGGATCAGGA
CGGGCGGGAGGCCATGCTGAATCCATTGTTTTTCCCGCTCTGAAGCGCCGTTTTATCAGC
TATTATGCTGCGATGTTGAGTCGGGGAGGTGATCATCTTTATTGTGCGGCACCGTTGAGT
GGAGCTGCGTTGCCTGAATTTCACGGGGAAAGCGGTGAGTTGCTGACGGGTTTTTCGCTG
CGTTTCTCTTTTTTGCATGAGACTCTCACGAATGTCGATTCCGGGAATATTTTGATTCTT
GGCGGAGACGATCCGTTTACATTGATGGAGGAGTATGCCGGAATCAGTTGTACTCGGCGC
CCGGATTTTTCCACTCCGCCCGCTTGTGGTTGGAACAGTTGGGATTATTACCGGTGGACC
ATCACTGAAGAAGAGGTTCTCGCCAATGCGGATTTTATTGCACATGACCCCGTGCTTGCA
CGCAGAATCCGTCGGATTGTCATTGATGACGGCTGGCAATACTGTTACGGAGAATGGGAA
GCCAATCCGCTTTTTCCGCATGGTATGGAATATCTGGCAAGGGAATTGACGAAAATGGGT
TTTGAACCCGGACTTTGGTTTGCACCGATTCTCGCCGAACCACAGAGCCGGATTGCACAA
AAAGAGACTCAGATGCTCGGAATGAGTGAGGGAGGACAACCTTGCCTGGCGTTTGAATGT
ATGCGGCGGAACGCTTTTATTCTTGATCCGACCCGGCAGGAAGTTTGCAACTGGATCAGC
GCGCTTTTTGACCGATATGCAGCGATGGGTTACCGTTATTTCAAGCTTGACTTTATGCAG
CGCGTACTGAATATACGGAAATTTCACAATCCGACCATTCCGCGTGCTGATCTGCAGCGG
CGGATTATCGAAGCAGCGGCGCACGGCATCGCCGGACGGGCTCAATTGCTGGGGTGCAAT
TATCTTTTTGCCAGCGGCAATGGAGCAGTTGATCAGGTGAGGATCGGAGCAGATATTCAT
GCACGTTGGGATCATATTTGCCAAAACGCCGTTTCCATTGCGGCAAACTGGCATTTGAAC
CGGATTTTATGGTGGAACGATCCCGATTTTGCCCTTGCCCGCACTGTATGCAACCATCGT
GACCCGGAACTGAACAGACTTCGGGCTCATGTGGTTTATGTTGAACCGGATGACCCATTG
ACTCCGGACAAGGACCGGGCACTGGTGACGATGGAGCCGGCGCAGGCGGAAGTTCTGCTG
TCGCTGGTGCTTGTTTCCGGCGGCGTCTGCAATCTTTCGGATAAATTGCCCGCATTGGAG
GAAAGTGAACTTGCCATGCTTTACAGGATTCTGCAAGCAGAACCCGGCGGTGCCGGACGG
CCGCTCGACCTCTTCTCCGCGGAAATCCCTTCGCTCTGGCACCAGAAAACACAGCATGGA
AATCGATTGCTTTTCATCAACTGGGGTGATGAATCGGCCACGCGATTTCTGGAACCGGGC
CAATTCGGCATCTGCTCTCGAAAAGCACACGATTTCTGGAGCGACGAATATTTTTCTCCT
GTTCCGAAAATGTTGACGATTGCTCCACGCAGTTGCCGTTTGCTGGAGTTTCCGTATATC
TGAAATTATTAAAAAGTGAGGAGCTGTCATGAGGTTTTTTTCAGTAAGTTTGTTCAGTGT
CGCGCTGGTCGTGCAGTGTGCCGGCAGTACGCTCGATATTGACCGGCGCGGCGCGCTTTC
CCTCGGCGGGAAACGTTTTGAGATGGTATTCTTCAATCCGAAATGGGTTGCCTATCCGCA
ATATACTCCGATGCCGGGGTATTATCGGATCGAAAATAAGAATGCGGAATATGTGAAAAT
CGCCTTGAATTTTCCTGAAGCGAAAAACGGCACGCTTGTGCATCGGCTTCAGAAAACGGC
GCCTTCCCATTGGACGCTCCGCAGCGAAGTCGATTTTCCGGAACATATCGAGTTACCCGG
AGTGATGTCGCTCCGGCTGCCCGGCGAAGAATATCGGGGAGTCAAACTGAAAGCCGATGG
AACGGAGTTGCTTTGCCCGCCTGTTCCTCCCGGTGATAAAAAAGCGATTATTTTCAGGCG
GCAATGCCGGGAACTGCGGATTCCCGATCAGAACGGCGAGTGGATTCTGAAAGGCGACTT
CCATCTTCTGCTCCAGGACAACCGCTGTTTCAGGAACGGAAAGGATTTCGAGCTGCGGCT
GTCATTCACACGGCTGAAGCCGCCGGCGCGTTACCCGGCAGTTCTTGACCTTGCCATTGA
ATACTGGACTGCACAACAGCCATCGGATCATTCTCAAACAAATCTGCAACAGGACAAGGT
CTCTGATGAAAAATAGAAATGCCTCTTTTACGCTTATTGAATTGCTTATTGTAATTGCGA
TCATCGCAATACTTGCCGCCCTGCTTCTTCCTGCCCTCAATAAGGCTCGCAGCTCCGCCC
GGAACATCCAATGCGTGAATCAGCTTAAACAGGTCGGTTTGACTTTTTCTATCTATCTCA
GCAATTCAGATGACCGGTTGCCGAATGTCTACAAATACGCAACCGGAGAGAATTGGGCGA
AGACTCTGGTTGACTGCGAAAATCTCGAACCGAAAATTCTGGTTTGCCCCGAGGCAATCA
ACAGCGAGTATGACAAGATCCGCCGCGGCATGACCTTCTATAACTGGCAACTGCTTCCTT
ATGGCATGAATTGGAGTTTGGACGGAGTCAGAAACAGCCGTATCAGGAACTGTTCGGAGA
AAGTGCTGATTGTTGAAAGTGTCAATTGCTCTGAAGCATTTCCGTCACCGGCGAGTACAG
GTCATATCAGAGTCAGCAAACAACGCGAAAGTACCGGTTTCGGTGTCCCGTTTCCGCGCC
ATGGAAACGGGAGAGGTTGCAATGTGTTGTGGGTGGACGGGCATGTCAGTTCGCTTCAGG
CACCTGTCATCGGCAGGGCCGCAAGTGATTTTTTTTATCAGTCGCGTTTGGATACGGAAT
TTCATTGGGAACCATAAAGAGGAACTATCATGAGGTTTTTCTCTGTAAGTTTGTTTAGTG
TCGCGATGATCGTGCAGTGTGCCGGCAGTACGCTCGATATTGATCGGCGCGGCGCACTTT
CCCTCGGCGGGAAACGTTTTGAGATGGTGTTCTTCAATCCGAAATGGGTTGCCTATCCGC
AATATACTCCAATGCCAGGGTATTATCGGATTGAAAATAAGAATGCGGAATATGTGAAAA
TCGCCTTGAATTTTCCTGAAGCAAAGAACGGTACGCTTGTGCACCGGCTTCAGAAAACGG
CGCCTTCCAATTGGACACTCCGCAGCGAAGTCGATTTTCCGGAACATATCGAGTTACCTG
GAGTGATGTCGCTCCGGCTGCCCGGCGAAGAATATCGGGGAGTCAAACTGAAAGCCGATG
GAACGGAGTTGCTTTGCCCGCCTGTCCCTTCCAGTGATAAAAAAGCGATTATTTTCAGGC
GACAATGCCGGGAGCTGCGGATTCCCGATCAGAACGGCGAGTGGATTCTGAAAGGCGACT
TCCATCTTTTGCTCCAGGACAACCGCTGTTTCAGGAACGGAAAGGATTTCGAGCTGCGGC
TGTCATTCACACGGCTGAAACCGCCGGCGCGTTACCCTGCAACTCTTGACCTTGATATTG
AATATCGTACTGCGGTTTGGACTGCGCTTGACCTGCGGGAAGCAATGAATATGGGAGTTG
CCGATGAGGTCGCCAATGATGGAAGCGGGGGATGGACCGATCAGGGAAGCGAAAACGACC
TGCGGATGCTCTGGCAGGCGCCGGAGAAACATCCCCGGGAATTTACCCTGACTGATCCCG
CAAAGAATGGCGGCAAGGGGTGCATCATGCTGCGTGGCAAGGCTCGGCCTTATTTTCCGG
AATCCGCTTCCGTGGAATTGACAGGAAAACCTCATGGGAATTTCCTTTATCTTCTGCATG
CATTGGCATGGCGGGGAACTGCAGCCGACCTTGGAACCGTCACGCTGATCTATGCTGATG
ATTCCGAGCAGGATATTCAGGTCTGTTCGGGGCGTGAAGCGGATAACTGGTGGCAGCCGT
CTCCGCTGGCGAATGGCTCAGTTGCCTGGATTGGAGAAAATACCAGCAGTTACGTCGGCT
TGTACCGTTCCATGTTTCCCATTCAAAACAAACCGATCGCCAAAATCATATTTCAATCTG
CCGGAAATGCAGTCTGGGGGATTCTTGCAGCGACCGTTGGTGATTTCGAGATCCCGCGCA
AACTTGAGAGCCCGAGTTATATTCTGGAAAATAGCGAATGGAAGAAACTTTCGTTCGATA
AGGATATTCTAAAAGGGTCCGTGCTGGATTTTTCGGCGCGGCTTGATGCGCCGGCCGGTA
AGTATGGTCCGGTTGTGGTTCGGAACGGACGGTTTGAATTTCGCGATCGCCCGGGCCAGC
CGGCTCGTTTTTACGGTACGAATCTTTGTTCCCAGGCGGTCTATCCCGAGCGGGAGTGGG
CGGAGCGTCTTGCCGACAGGATTGCAAGGGCAGGATTCAATGCGATTCGACTGCATCATC
ATGACGCTCTTATGGTCAACCGCCAAAAGACGACTGAATTGGAGCCTGCCGCGATGGAAC
GGCTTGACTATTTCCTTGCCTGCCTGAAGAAACGTGGCATTTACGTTCAGACTGATCTTT
TCATTTCTCGGCGCCCGGCTGCGGGAGAAATTCCCGGTTATAACAGGAAAATGGATAATT
TTGACCTCTATAAAGCACTTTTTTATCTTCAGGAACCTGTATTTGAAAACTGGAAAGGTT
ATGTGAAGAATTATCTCAATCACATGAACCCTTATACCGGTTCGATCGTCAAAGATGATC
CAATGTTCATTTCATTGGGATTGATTAATGAAGGAAACATCAATAAAAAATGGGATGCCG
ATCCTTTTTCCCGCAAACTCTATCTGGAGCGATTCAAGGAATATCTGGCGGAACATGATG
TCATCAATCCCGAACCGGCGCTTCGCAATCGACTTTTTGATGATTTTTTGACGGAGATCT
ATTTCGCGCGGTACGCCCGGATGGTTGATTTTGTCCGTTCGCTCGATTGTCATAAGCCGC
TTTCCGACCAGAATATGGGCAGCTCCCCCAAACTGGCGTCCATGCGCTCCTCTTATGATT
TTGTCGATAATCATCTCTATTTCAACCACCCGGAATTCGCGGGAAAATCCTGGGGGCTAC
CTTCATTCTCCCGTAATCATTCAGTTTTGCAGGAGTATGTTTCTGTACCCGCCTGGCTTT
TTCAGAGCCGGATTTTCGGGAAGCCTTTCATCGTGACGGAGTTTGATTTCGCACGCCCGA
ATCCGCATCGCTCGGACGGAGCGCTGCTTTTCGGGGTTTATGGCGCTTTGCAGCAGTGGG
ATGGCTTGTTCCAGTTCGCCTATGCACATGGGATGGACAAAATCAAATATGTCAGCAGAA
CAGACGGCTATTTTGATTTGGCAACGGATCCGGTTAAACTGTTATCACAGTATCTCGGAG
TTGCATTTTTCCTGAATGGGGAGTTGGAAAACGGCAACAAAGACACATATTATTTCATGA
TTCCTGAAAAAACATCGGAATCTTTTGAAAAGCTCTATCCGGCTGAGTATGCTAAAATCG
GACTTTGCGCCCGGATCGGCGGAGTACCCGAAGGACAGGCTATTCCTGTCGCCGGAAACA
TGCCGGCATCTCGGGAGGAGTTGCGAAAACTGGTTCGGGTCATTTCGCCCGACGGGTGTT
TCCGGACTGCCGATGGAAATGTTGTTTTTGATTCCGCTGCCGAAACTTTTGAGGCCGTGA
CTCCGCAAGCCGAAGCGTTCATTCTGCCGGCTGGCGAAACGGGAACGGGCAGGTTTTGCC
GTGTCGGCAATCACGTCGGCAAGGCGGTTGTGGGCGTGATTTCAGTCGATTCAAAACCTC
TTCGGGAATCCGGCAGAATGCTGGTGCTTCACCTTACGGATTCGGCGGCGACCAAAATGC
GTTATGCGGATCAGGATCATCGGAAATTGGAAGAGTGGGGGACGACTCCTTTTCTCGCCG
CCCGCGGAGAGGCGGTGCTGACCTTCTCGCCGGCCGCCGGCAGGAACTACCGCCTTTTCG
CGGTCGACACCGCCGGGAAAAGGTTGGCGGAGCTGCCGCTGAACCGTACGGAAACGGGCG
GGCTCTCCGCTCTGCTCAAGGTGTTCAATCCATTCGGATCGGTATTCGCGTATGAATTGG
AAGCGCGGCCTTGAAAATCCGTCCGGGGCGGCTATTTTGTAGTGTGGCAGAGTCGCCGGA
TCAATACGTCAGGAGAACTTGCGATGAGTTTTTCACCTTATTCCGATCAGCTTCAGCGTT
ATTACGGTCGTATCGCGCGCGAGTGCGCCGAACGCCGCCGGGAGGAGCTTGCCGCCGTGG
ACACGCCGGAAAAGGCGCGGGAGTATGTGCGACGCGCCGCCGAACGGATTCGGACCGCCT
TCGGCCCGCTGCCGGAGCGTTGCGTGAAATCCCCGGCAGTGACCGGCGTGACCGAGCGCG
ACGGCGTGCGGATGGAAAAAATCCTGTTTGAATGCGCTCCCGGCTTCCACCTGACCGGCG
TCTTCTACCGCCCGGTTCGGCTGGACGGGGCCGCGCCGGGCGTGCTCGCGCTGCTCGGCC
ACAACGACAACGGCAAGGCGGCGAAGTACCAGCAGTACTGCTGCTTCAACCTTGCGCGCA
AGGGGGCGGTGGTCTTCTGTCCCGACCCGTTCGGGCAGGGGGAACGCAAGCAGTATCTCC
ACTCCGAGTTGCGCAGCGGCTGTGTGTGGGAACATAATATGGCGGGCAAACAGCTGCTGC
TGTGCGGCGAATTCTTCGGCGCGTGGCGCACCGCTGACGCAAGGGCGGCGCTCGACTATC
TGGTTTCCCGCCCGGAGACGGACCCGGCGCGTCTCGCGGTGACCGGCGCTTCCGGCGGCG
GCACGCTTTCGAGCTACATCTATGCGCTCGACGAACGGCTGACGATGGCGGCTCCCGCCT
GCTACATCACCACCTTTCGCCGCAATTTTGAAAACGAGCTGCCGGCCGACGCCGAGCAGA
TTCCGCCGGGCCTGTGGGCGGCGGGCGGCGAGATGGCCGACTTCCTGATCGCGCGCGCGC
CGCATCCGGTGGTGATCCTCGGCGAGCGGGACGACTTTTTCGATGTGCGCGGCGCGCGGG
AGAGTTATGAGGAGGTCCGCCGGATTTACGCACTGCTCGGCGCGGAGTCCGAGGTGAAAC
TGGTGATTGGCGACGGCGTCCACGGCTACGGGCTGCAACTGCGCGAGGCGATGTACGGCT
TTTTCACCAGGCACTGGTTCGGCCGCGAGGATGCGCCGGAACCGCCGTTCGAGGAGTTCC
CGGAACCGGAACTCAGGGTTACGGAACCGGGGCAGGTCGTGCGGCTTCCCGGCGAACTCA
CGCTGCCGGGATGGCTGGCCCGCCGCGCGGCGGAGCTTGTCCGCAGCCGTTCGCCCGAAC
CGGCGCGGATTGCGGCATTCCTGCGCCGGGCGCTTCAGGTTCCGGCGGAGACGGCGGCGC
CGGAGTTCCGTGTGCTGCGCGGTCGCCCCGGTGAAAACGCGGTCTCCTGCTTCGCGTTGC
GGACGGAGCCGGAGTGTGAGGCGTTCCTGCACTGCCGGGGCGGACTTGCCCGGTTCAGCC
TGCCGCGGGGGAAACGCTGTACGCTGTATGTTTCACATCTCGATGCGGAGACGGAGCTTG
CCGCCGGGCTGCCGGAGGAGAGCGGCAACGAAGTGGTCTTCGCGCTGGACGTGCGCGGCG
TCGGCAAGTCGGCACCGCTGACCTGTGACCGGGTGGAGGACTATTTCTATATGTACGGCA
GCGATTATTTCTACGACTCGGCCGGTCAACTCCTGTCGCACTCCTTTCTTGGCGGCAAGG
TGCGCGATCTTCTGGGAGCGCTGGCGCTGCTGCGGAGCGCGGGTTACCGGGAGATCACTC
TGGCCGGGCGCGGCCTCGGCGCACTGGTCGCGCTGTACGCCGCCGGAACCGATCTGACCG
GCGTGCGGCGCATCCGGTTGCGGAATATGCCGCGCTCGTGGCGGGAGCTGATCGAAGCGG
GGATCTTCCTGTGGCCGCAGTCACACCTGATTCCGGGGATGCTCCGGGAGTTCGACCTGC
CGGAGCTGGCCGGGATGCTGGAGCAGGGCTGCGACTTCGAGGCAGCGGAACCGTGGGACG
GCTTCTTCCGGCCTCCGGAACGGTGAGACATTTGTGAAAGGCGCTTGATTTCCGTGGTTT
ATATGCCATATTTCATCAATTGCATTTTCAGAACTTTTACGGATGAGATTCATGGTGTTC
CAGTTTCTGCGCGACCGGGCGAATTCGCTGGCCTTCGCCTGGACGATCAATTCGCTGGCG
TATTCGATCGTCTATCCCTTTCTGCCGATCTATCTGCACAGCGAACGCGGCTACCCGATG
ACCACGGTGGGGTTGATTTTTCCGCTGATGGGAGCCGCGATCATCGTTTCGCCGCTGATT
GCCGGAACCCTGACCGACCGGATCGGGCGGCGGCTGATGATGCAGTTCGGGCAGACCGGA
CGGGCGGTGCTGTTCGCGGTGCTGGCGGTGATGGCATTCTGCCACGCGCCCTTCTGGCTG
TTTGCGGCAGTGCTGATGGTCAACGCCGGAGTCGGGACCTTTTTTCAGGTCGGTTCGGAC
GCGTATCTTTCGGACATCTCCCGCCCCGAGGAGCGGCCGCGCATGTTCAGCCGCATCCGG
ATCGGCACCAACATCGGCTGGGCGCTGGGGCCGATGCTCGGCTCGTTCCTGATCGGTACG
CCTTTCTGGCTGCTGTTTCTGCTGACCTGCGCACTTTGTCTCCTGGGAGCGTGGTACACC
GGGCGCGTCTGCAAGCCGACGGTCCGCCATGCGGCTGCGGTTTCGGGGGCCGCGGCAAGG
TTCACGGTGGGGCGGCTGCTTTCGGACCGGTGGCTGACCGGTACGCTCGGCTGCAGTTTC
GTGCTGTTTCTGCTGACCAGCCAGCTCTATTCGGTGATGTCGGTGTACGCAACCGGGGTG
GTCGGGATTTCGCCCAGCGCGCTCGGGCTGATCTATTCGCTGAACGGCTTCGCGATCATC
GTGTTCCAGATGCCGATGACCTGGTTGCTGGAACGGTTCCGGCTGCTCTTTCCGGTCCGG
CTGGTGGTCGGGGCGGCGCTGTATACCGCCGGTTACTTCTCGCTCGGCTTCGCGCAGAAT
GCCGGGATGATGGCCGTATCGGTGCTGACCATCACTCTCGGGGAAGCCGCGGTGATGCCG
TCGGTCTACTCCGGCGTCAGCCGCCTCGCTCCCGCCGGCGGGACGGGGCGCTACATGGCG
TCGCTGGAGCTGATCCGGGGCGTGGGGTACGCGGTCGGGCCGTTTCTGGGCGCGACGTTG
TTCGATTGCTGGCCGGGGCGTCCACTGCTGCTGTGGGGGACGCTGTCGCTGCTCGGCGTC
GCGGCGGCCTCCGGCTACGTGCTGCTCGCACGCAGGATGATTGCGACCAGATATTTACAC
TCATAATTCAGGAAGGGTTCAGTTGTTATGCGCATGAATGGATTCAAGGAGGTGCCGGAA
GCCGTCGGGAAGTTCGCGTTTGAGAACTATCCGGACTACCCGTCGTGGCGCGCCGCAGCG
CTGCCGGAACTGAAGCGGCTGCTCGGCTTCGACCGGTTGGAACGGTTGGAGCGCAAGCCG
GTTGTGCCGGAGTCGCTGTGGAAGCGGAGGACTCCGCTCGGCACCATCGAAAAACTGCGT
TTTTCACCGGAGGAGGGGGAGGAGGCCTGCATCTACATTTGTCTGCCGGAGCTGCCGCCG
CCCTATAAAACCTTCATCTGTCTGCAGGGGCATTCCACCGGCATGCACAACTCCATCGCG
GTGGAGTGGCAGGATGAAACCGTGCCGAAAGCGATCGAGGGCGACCGGGATTTCGCGATC
GGCTGCCTGAAGCGCGGCATCGCGGCGGTCTGCCTGGAGCAGCGCTATATGGGCGAACGC
AGTTCCGATCCGGAACACCATCCCGCCTGCCTGCTGCCGACGCTTCAGAATCTGATGATC
GGCCGGACCGCCATCGGCGACCGGGTCTACGACGTGGATCGCCTGATCGACTATCTGTAC
ACGCGCGGCGACATCGACCGCACCCGGCTCGGCGTGATGGGAAATTCCGGCGGCGGGACG
ACCGGCATGTTCGCCGGGGCGGTGCTGGACCGGATCACCCATGTGATCGCGTCGTGCAGT
TTTTCGTCGTTCCGGGGCAGCATCGGGTCGATGTTCCATTGCGCCTGCAATTACGTCCCC
[truncated: 4,894,799 more chars]
