# Supplementary material for: Regions Enriched with Reverse Complement Triplets in Bacterial Genomes
Source: Int J Mol Sci. 2026 Feb 28;27(5):2301. doi: 10.3390/ijms27052301 (PMC12985086; doi:10.3390/ijms27052301)
Supplement: Supplementary file 1 [file ijms-27-02301-s001.zip › for_send/45/Mycoplasmatota/class/mirror.txt]

SMAX=  204.00     KMAX=     355   
NOM=     2     4     5     6     7    11    15    16    17    18
NOM=    20    21    24    26    27    34    37    38    39    41
NOM=    44    46    50    53    54    55    56    58    60    61
NOM=    63    64    65    72    73    74    75    77    80    81
NOM=    82    84    87    88    91    92    93    94    97    98
NOM=    99   101   102   103   105   106   107   109   110   111
NOM=   112   113   114   116   117   120   122   125   127   129
NOM=   133   138   140   142   143   144   147   148   149   150
NOM=   151   154   164   165   169   171   175   176   177   178
NOM=   179   181   184   186   189   194   196   198   199   206
NOM=   207   208   209   210   211   212   213   216   220   222
NOM=   223   224   225   226   227   230   231   232   233   235
NOM=   236   237   238   242   244   246   248   253   254   256
NOM=   259   261   262   265   269   270   272   274   275   276
NOM=   283   285   286   288   290   292   293   295   298   301
NOM=   304   305   309   311   315   318   320   321   322   323
NOM=   325   326   327   328   329   331   332   333   334   339
NOM=   344   347   348   350   351   352   353   355   357   359
NOM=   361   362   363   364   366   368   370   371   373   374
NOM=   377   379   383   387   388   397   403   407   410   411
NOM=   412   413   414   415                                    
KK= 1812835  LL= 1814004  Z=    4.58  JJ= 1812835  DL=  1170    
TTGGTGGTGGAAAAACAAGTTGCGCTATTATTTCAGCTGGTGGAATTGTTAAAAGCAAATCAATTAAAACAGCCGGAAATTATATTGATGAAGAAATTTTAAAATACATCCGCGCTAAACATACAATTTCAATTGGCGTTGTGACAGCAGAACAAATTAAAAAACAAATTGGATCATTATATAAAACAAAAGAAAACAAAAAAATGATTATTTTTGGAAGAGACGTTGTAACAGGAATGCCAAAAGAAGCGGAAATTTTAGATTCAGAAATTAGAAAGTTATTAATAAGTGTTTTTTCATCAATTACACAATTAATAACTGAAGTGTTAGAACAAACACCCGCTGAATTAGCTGGTGATGCTGTAGCTAACGGTATTTTAGTTACTGGTGGCTGTGGACAAATCGCAGGAATTAAAGAATTTTTATCAGATTATTTCCAAATTCCAGTTCGTATTGCTAAAAATGCCGAAACATCTGTTATTGATGGTTGCATTGCATATGAGAAAAAAATTAGAGATGGATTAATTGAAGAAAACAAAAAAAATAGATAAACAAATGTTTATCTTTTTTTATGACAATAATTTTTATAAAAATGATAAAATAACAATATATAAGGTGTGAAGTAAGAATAGACTTCTTGCATTACTTGTTAAAAAATTGCAAATATTTGTAAAAAAGATACTAATAGAAAAATATAATTTTAATTAATTATGTTTTTTATTTAAAAATTTAATATTTTTCCACAACGAAAAATTAATTTATTATTTAAATTATTTAATTTTAAATAAATATTTTATGTTAAATATAATAATTGTAAATTATAAATTGAGGCAATTAAATTAAATCTTAAACCAAATCTTTTTCTTCGATTACGATATTTTTCTGTAATAATTTTAAATTTTTTAAGAATAGCAAAAATATTTTCAATAATAATTCTCATTTTTGAAACTAGTCTATTATATTGCTTTTGTTCTTTGTTTAAAGGGTTTTTCTTTGTTTTCTTTGTAGGTATTAGAACATTATTGTGATTTTTTTGTATTCCTTGATAACCACTATCAACTATTAATTTGGTATTTTTTAAAATTGGGATTTTTGATTCTTTAAATAAAGCATAATCATGTTTTTTTCCGAGCGAAAAACTTGTTGCAATAATTTTTTTGGTTTCTTGTT                                                                                                                                                                                                                                                                                                                                                                                                                                                                                                                                                                                                                                                                                                                                                                                                                                                              
A===      224      314      111      313      114      124      334      333      211      223      343      113      244      323      231      233      413      234      243      214      131      1
B===      311      324      222      424      322      312      344      444      221      411      434      422      331      414      241      441      423      341      431      321      242      4
RRR=   5138.8    595.2    198.6    136.8    106.9     56.8     44.6     29.1     17.8     14.5      1.6      0.9      0.7      0.0      0.0      0.0      0.0      0.0      0.0      0.0      0.0      0
M=    12735.    17357.    15325.        
M=    15247.    17019.    12458.        
M=     9177.     3972.     5284.        
M=     5211.     4022.     9303.        
J=   1     -20.8  19.2   1.6            
J=   2       3.0  18.4 -21.4            
J=   3      39.7 -28.4 -11.3            
J=   4     -12.6 -28.1  40.8            
SMAX=   68.00     KMAX=     291   
NOM=     3    12    14    30    31    35    36    52    59    67
NOM=    71    76    78    96   104   123   128   131   134   146
NOM=   155   156   157   158   159   168   172   182   192   193
NOM=   195   200   202   204   218   219   234   239   241   245
NOM=   247   249   255   257   264   266   267   268   279   291
NOM=   300   302   303   306   313   314   317   337   345   346
NOM=   349   354   356   360   369   385   390   399            
KK= 1452526  LL= 1453575  Z=    4.84  JJ= 1452406  DL=  1050    
AGAAACCAAAAAAATTATTGCAACAAGTTTTTCGCTCGGAAAAAAACATGATTATGCTTTATTTAAAGAATCAAAAATCCCAATTTTAAAAAATACCAAATTAATAGTTGATAGTGGTTATCAAGGAATACAAAAAAATCACAATAATGTTCTAATACCTACAAATAAAACAAAGAAAAACCCTTTAAACAAAGAACAAAAGCAATATAATAGACTAGTTTCAAAAATGAGAATTATTATTGAAAATATTTTTGCTATTCTTAAAAAATTTAAAATTATTACAGAAAAATATCGTAATCGAAGAAAAAGATTTGGTTTAAGATTTAATTTAATTGCCTCAATTTATAATTTACAATTATTATATTTAACATAAAATATTTATTTAAAATTAAATAATTTAAATAATAAATTAATTTTTCGTTGTGGAAAAATATTAAATTTTTAAATAAAAAACATAATTAATTAAAATTATATTTTTCTATTAGTATCTTTTTTACAAATATTTGCAATTTTTTAACAAGTAATGCAAGAAGTCTATTATATAAATGTGTAACATGTTTAACCCCCATTTTTACCCGCTCCGCCACTAAATCAAACGTCGCATTTGAATGACCAATTGATGGTAAAATATTATGTTCTAATAAAAACTTGGTGAAACTACCCTCTTCTTCTTCAGGTGCATATGTTACAATCCGAATATTATCATTTGAAACTGCGATTCATTTTTTTAAAAGTTCAATGTTTGGTGCTTGTAAAAGCGTTTGATCATGGGCTCCTTTAAAAGTTTTTGAAATAAATGGTCCTTCTAAATGAGCACCAATCTGGCGAGCTTGTGGACCTTTATTATAATTTGCCATATAATCTTGATAAACAGTTAAAATTGATGTTATTGTTTCATCACTACCAGTAATAATTGTTTGACAATACTTTGTGATTCCTTCTTGGGCTACTTCTTGGGCAAATTTTTGAAAACTACCAATTGTTCCTTTTTCGGTATCTTCCCCATAACCGCCATGAACATGACCATCAATAAATCCTGGCATAATAATT                                                                                                                                                                                                                                                                                                                                                                                                                                                                                                                                                                                                                                                                                                                                                                                                                                                                                                                                                                                      
A===      111      243      244      333      231      112      113      143      131      133      234      433      334      343      313      121      314      323      413      114      123      1
B===      222      431      331      444      241      122      422      432      242      442      341      443      344      434      424      212      324      414      423      322      412      3
RRR=    764.5    362.3    298.9     97.9     28.9     28.5     15.5     14.8     13.4     10.4     10.0      8.6      5.1      1.3      0.0      0.0      0.0      0.0      0.0      0.0      0.0      0
M=     8716.     7741.     8894.        
M=     8664.     7679.     8674.        
M=     2331.     3624.     2607.        
M=     2709.     3376.     2245.        
J=   1       3.1  -8.3   5.2            
J=   2       3.8  -7.7   3.9            
J=   3     -10.0  14.7  -4.7            
J=   4      -1.3  11.6 -10.3            
SMAX=   24.00     KMAX=     391   
NOM=     1     9   121   141   153   173   197   214   228   229
NOM=   278   280   281   282   294   312   316   319   330   378
NOM=   380   381   391   404                                    
KK= 2075825  LL= 2076844  Z=    7.19  JJ= 2075645  DL=  1020    
GCTTCGCTGTGGGTGAGCGGTGGCGGTATGTTGTTAGTTAAATAATCGACAGTTGTTTTTTGTTTTTGTAGCCAGAGAGTTTTCTCTCTCTTCACCCGCACCATTTCAGGTCAAAGCGTTCAGTTTTTAAAATAAATCTACTTGCACCTTGAAGAGCCTAATGCTGACTTTGTGGTTTTTAAACCGCTGTCACTTCTAAGAAGTAATATCTATCGCAAATTTATTTATAAAGTGACCATCTCTTTTGTTTATTGTGGTTCGATGTTGACCGCGCACTTATCACCACTATCGCTTGTTAAAGCGTCTATTATTTCCGGACTGATTACCGCTGTGCTAGACCGCCTCCTGTGGAATAAAAACACTTAGTTATTTAAAATAACCGTTCCACTCTGCATTAAGTTGTTTTATAAAATCAAAGTTTTAAAAAACCAGTTTTATAATCAAAGATAATTTTTGAATTTTCTAAACGTTTATAAAACCACTCTTGGTTTTTATCTTTTGTATGATTTAATAAATTTTTATGTTTTTCACAAGTTCATAAAACTTTATTTGATAAAAATTCTTTGGTAATGAATGATATTGATTTATAGCAATCAATAACATCACATATTTTTTGTTGTTTATTAATTTCCATTACTTACTCCTTCTTTTATTAAGTTTTTTTATTTATTAACAAACTAATTAACTGAAACAAAGAAAAGACAACACCTTAAATTAGGAGAAAAAACAGGTACACTTTGTAAAAATTTCTAAGATATTTATAAATGTGTAAACAACTTAAAGAGGGTATCAGAAAGTTGTGTAAAAAGTTTCTATTTTAAGAATTTAAGATGCTGTCCTTTCTCTGAATCAATTAATAATTTTGGTTTTACAAATAAAAAAACCATTTTAGTAAATGGTTTAATTTATTATTCTTATTCAATTTCCGAGTTTTTTTCCAAAACCCCAATATTTTTTATACGACCTGGTCGTATAATTATTTTGGGTCTTAAATTAATATCTTAGAAATTGTGGAATAAT                                                                                                                                                                                                                                                                                                                                                                                                                                                                                                                                                                                                                                                                                                                                                                                                                                                                                                                                                                                                                    
A===      133      111      113      313      343      224      244      143      314      114      112      234      233      231      243      323      334      333      413      223      131      1
B===      442      222      422      424      434      311      331      432      324      322      122      341      441      241      431      414      344      444      423      411      242      3
RRR=    264.7    202.7     46.8     32.6     30.6     15.5     12.6     11.5      2.0      0.7      0.5      0.0      0.0      0.0      0.0      0.0      0.0      0.0      0.0      0.0      0.0      0
M=     2887.     2698.     2574.        
M=     2635.     2890.     2989.        
M=     1032.     1084.     1133.        
M=     1156.     1038.     1014.        
J=   1       3.4  -0.4  -3.0            
J=   2      -4.1   1.0   3.0            
J=   3      -1.6   0.0   1.6            
J=   4       2.7  -1.0  -1.7            
