# Supplementary material for: Regions Enriched with Reverse Complement Triplets in Bacterial Genomes
Source: Int J Mol Sci. 2026 Feb 28;27(5):2301. doi: 10.3390/ijms27052301 (PMC12985086; doi:10.3390/ijms27052301)
Supplement: Supplementary file 1 [file ijms-27-02301-s001.zip › for_send/45/Mycoplasmatota/class/selection.txt]

KOK=         1
KK=   68521  LL=   69270  Z=    7.18  JJ=   68461  DL=   750
A===      111      112      113      114      121      123      124      131      132      133      134      141      143      144      211      213      214      223      224      231      233      234      243      244      313      314      323      333      334      343      413      433
B===      222      122      422      322      212      412      312      242      142      442      342      232      432      332      221      421      321      411      311      241      441      341      431      331      424      324      414      444      344      434      423      443
RRR=   37.543    4.230   10.487    2.494    5.595   -0.829   -0.703   -0.019   -0.829   26.026   -0.149    0.352    7.524   -0.275    2.900    0.188   -0.661    0.153    6.187   -0.320    0.291    0.186    0.176    5.485   18.590    5.121    0.478    0.250   -0.223    3.776   -1.289   -0.807
X1==    7.356    1.595    1.767    1.319    2.110    1.069    0.725   -0.545    1.069    6.866    0.130    1.319    3.130   -0.729    2.110   -0.243   -0.706    0.398    3.803    0.413    1.308    2.555   -0.189    1.984    3.908    2.130    2.147   -0.630    0.472    2.472    1.130   -0.528
X2==    5.104    2.652    5.935    1.892    2.652   -0.775   -0.970    0.035   -0.775    3.791   -1.140    0.267    2.404    0.378    1.375   -0.775    0.936    0.386    1.627   -0.775    0.223    0.073   -0.927    2.764    4.757    2.404    0.223   -0.396   -0.472    1.528   -1.140    1.528
CD1=       15        7        4        3        8        4        3        1        4        8        1        3        4        0        8        2        1        4        9        3        3        4        1        3        5        3        4        0        1        3        2        0
CD2=       22       12       13        7       12        1        1        3        1        5        0        4        4        2        9        1        4        2        4        1        1        1        0        4        6        4        1        0        0        2        0        2
AACTTTTTCATATTTACCTCCTAAATTATTTTTCCTATTTTTTAACTCGCTGGCACTCACTACCAAGTGAAAGTGCCAAAGCGAGAATTAGTTATATAAGTATTGTATTTATCTATTTTATTTACTACGCCATCCGCTTCGCTGTGGGTGAGCGGTGGCGGTATGTTGTTAGTTAAATAATCGACAGTTGTTTTTTGTTTTTGTAGCCAGAGAGTTTTCTCTCTCTTCACCCGCACCATTTCAGGTCAAAGCGTTCAGTTTTTAAAATAAATCTACTTGCACCTTGAAGAGCCTAATGCTGACTTTGTGGTTTTTAAACCGCTGTCACTTCTAAGAAGTAATATCTATCGCAAATTTATTTATAAAGTGACCATCTCTTTTGTTTATTGTGGTTCGATGTTGACCGCGCACTTATCACCACTATCGCTTGTTAAAGCGTCTATTATTTCCGGACTGATTACCGCTGTGCTAGACCGCCTCCTGTGGAATAAAAACACTTAGTTATTTAAAATAACCGTTCCACTCTGCATTAAGTTGTTTTATAAAATCAAAGTTTTAAAAAACCAGTTTTATAATCAAAGATAATTTTTGAATTTTCTAAACGTTTATAAAACCACTCTTGGTTTTTATCTTTTGTATGATTTAATAAATTTTTATGTTTTTCACAAGTTCATAAAACTTTATTTGATAAAAATTCTTTGGTAATGAATGATATTGATTTATAGCAATCAATAACATCACATATTTTTT
KOK=         2
KK=   78961  LL=   79440  Z=    6.55  JJ=   78721  DL=   480
A===      111      112      113      114      121      123      124      131      132      133      134      141      143      144      211      213      214      223      224      231      233      234      243      244      313      314      323      333      334      343      413      433
B===      222      122      422      322      212      412      312      242      142      442      342      232      432      332      221      421      321      411      311      241      441      341      431      331      424      324      414      444      344      434      423      443
RRR=   -0.154    0.185    1.543   -4.665   -6.490    0.114    6.500    0.071   -0.407   -1.320   -0.073    0.763   -0.073    0.365    9.520    0.545    5.809   -0.492  178.194   -0.089   -1.002   -0.314   -0.314    1.216    1.922    0.581    0.373    0.070   -0.221    0.070    0.254   -0.221
X1==    0.753   -0.257    1.915   -0.831   -1.576   -0.252    2.987   -0.051   -1.144   -0.564   -0.446   -0.831   -0.446   -0.352    4.359    1.533    3.987    1.975   11.604   -0.252   -0.688    0.457    0.457    0.571    1.436    3.554   -0.688   -0.303    0.761   -0.239    1.554    0.761
X2==   -0.204   -0.718    0.806    5.612    4.118   -0.452    2.176   -1.392    0.355    2.339    0.163   -0.918    0.163   -1.035    2.184    0.355    1.457   -0.249   15.356    0.355    1.458   -0.687   -0.687    2.131    1.339    0.163   -0.542   -0.230   -0.291   -0.291    0.163   -0.291
CD1=        3        2        3        0        0        1        4        1        0        0        0        0        0        0        9        3        5        4       14        1        0        1        1        1        2        4        0        0        1        0        2        1
CD2=        5        3        3       11       13        1        5        0        2        3        1        1        1        0        9        2        4        1       21        2        2        0        0        3        2        1        0        0        0        0        1        0
ATTGCCCTTCAATACTTGGGTCAGTTACTTGTATTGTTAATGATGCATAGTTTTCATCAACTGTTTGGATCTCAATTTCAATATCAAACATTGCTTTAGTTGCAGTAATGCTTCCAGCCATAGTATCAGGTTGGACAATATTAGTAATTCCTAGTGCTTTTAAAATTCGTGTATGACGAATATCTTTTGATTTTGCAATGATATTTGTAATACCAATATCTTGTAAACCAATGATTGTTAAAACACTAGCTTCAATATTACTTGCCATCGTAACTATTATTGTATCGTATTGGTCTAATCCTTGCTCAATTAAATTTGCTTTAACCGTTGAATCTAATGCAACACCATCAATTTGGTCATAACTAGCAATCATATTATTAACTTTGGCTTGATCAACATCAAAAACCATAATATGTTGTTTTCTTACAATTAATGTTTCAATAATTGAACGACCAAAGTTATTTAGTCCAATAATTGCAA
KOK=         3
KK=   95491  LL=   96300  Z=    4.93  JJ=   95461  DL=   810
A===      111      112      113      114      121      123      124      131      132      133      134      141      143      144      211      213      214      223      224      231      233      234      243      244      313      314      323      333      334      343      413      433
B===      222      122      422      322      212      412      312      242      142      442      342      232      432      332      221      421      321      411      311      241      441      341      431      331      424      324      414      444      344      434      423      443
RRR=   55.512    5.034   14.494    1.438   -0.150    0.200   -0.247    2.753   -0.309    0.004   -1.959    6.038   -1.959    0.069    5.942   -0.054    1.157    0.240    1.398   22.454    2.141    4.559    9.480    6.429    0.035    0.006    0.844    1.790   -0.613   -0.536   -0.090   -0.980
X1==    8.146    1.490    2.997   -1.593    0.676   -0.202   -0.254    1.694   -0.202    0.128    2.096    3.529    2.096    0.063    2.304   -0.202    0.400    1.213   -0.861    3.122    2.163    1.132    3.132    2.100    1.128    0.096   -0.837    0.683    1.672   -0.328    0.096    2.672
X2==    6.815    3.378    4.836   -0.903   -0.222   -0.989    0.973    1.625    1.528    0.031   -0.934    1.711   -0.934    1.099    2.578    0.269    2.895    0.198   -1.623    7.192    0.990    4.027    3.027    3.061    0.031    0.066   -1.008    2.620   -0.367    1.633   -0.934   -0.367
CD1=       27       10        7        0        8        2        2        5        2        1        3        8        3        1       12        2        3        4        1        7        3        2        4        3        2        1        0        1        2        0        1        3
CD2=       23       15       10        1        6        1        4        5        5        1        0        5        0        2       13        3        7        3        0       14        2        5        4        4        1        1        0        3        0        2        0        0
TGGAACAGGAAAGGGTGAATTTATTGTTACTTTAGCAAAAAAATATCCAGAACAAAATTTTTTAGCAATTGAACGGTATCCTTCAGTTATGGTTTTAGCGTTAAAGAAAATTGTTGCTGAAAATTTACCAAATTTAAAAATTATTGCTTTTGATGTCACCATGTTATTAGACATTTTTGCGCCCCAGGAAGTTAATAGAATTTATTTAAATTTTTCTGACCCATGGCCAAAAGTACGCCACGAAAAGCGGCGTTTAACTAACATAAAATTTTTAGAATTCTACCAATTAATTTTACAAACAAATGGTGAAATTCATTTTAAAACAGATAATGATCAGTTATTTGCTTATTCGTTAGAATCCTTTCAAACAAATAACTGAAAAGTTATTGATTACACGACTGATTTATATGATAGTAAGTATCTTGAAAATAATATTCCAACCGAATATGAACGTCGTTTTGTACAACTTGGAAAAAATATTAACTATCTTTATGTTCAGAAAGAATTAGATTAATCGCATTATTGTTTGTTCATAAAGTTAAACGAGGGATTTCTGTGGTTGCAAGACTAAATGTATAACTAATTGATTCGTTAAAAGTTTTTTTAATTTTAATGTTTGAATAATGATAAGTTAAATACTCATCAACAAGTTTAATTTTACTAATAGGAAATTGAATAATAATTTCTTTTGTTTCTAAAAAAGGGATTAATTCACTATTTTTTAAATTCATTTTAACACTATTTGCATAAGCACGAATTAACCCGCCGGCCCCTAATTTAATACCTCCAAAATAGCGAATAACTAAACAG
KOK=         4
KK=   98431  LL=   98910  Z=    6.39  JJ=   97981  DL=   480
A===      111      112      113      114      121      123      124      131      132      133      134      141      143      144      211      213      214      223      224      231      233      234      243      244      313      314      323      333      334      343      413      433
B===      222      122      422      322      212      412      312      242      142      442      342      232      432      332      221      421      321      411      311      241      441      341      431      331      424      324      414      444      344      434      423      443
RRR=    0.609    0.801    0.224    0.024    0.987   -0.014    3.019    0.409    1.418   -0.203    0.444   -0.027    0.444    1.779   39.319    0.011   -1.523    4.950  104.818    0.675    0.051   -0.822    0.444   -0.001    1.000   26.571   -0.050   -0.226    4.532   -0.131    0.444   -0.335
X1==    1.320   -0.770    0.304    0.011    2.035   -0.017    1.306    0.304   -1.016   -0.337   -0.480   -0.989   -0.480    1.318    5.540   -0.017    1.306    2.083   10.396   -1.016    0.507    1.299   -0.701    0.003    1.663    6.520   -0.493   -0.164    1.767   -0.233   -0.480    0.767
X2==    0.461   -1.040    0.736    2.193    0.485    0.799    2.312    1.345   -1.396    0.602   -0.925    0.028   -0.925    1.350    7.097   -0.664   -1.167    2.377   10.082   -0.664    0.101   -0.633   -0.633   -0.445    0.602    4.075    0.101    1.380    2.564    0.564   -0.925   -0.436
CD1=        3        1        1        1        5        1        3        1        0        0        0        0        0        2       10        1        3        4       17        0        1        2        0        1        2        7        0        0        2        0        0        1
CD2=        7        2        4        5        5        3        4        5        0        2        0        2        0        2       18        1        0        4       11        1        1        0        0        0        2        5        1        2        3        1        0        0
GTTTTACAACAAAAAATATCGCATATATTACAATGTTAGCTGCAGTATCAGCAACGGTTACAATTATTATTTCCGTAACAGTACCAATTACTGTTTTTCCACCCGTTCGGATTGCTTTTGAAGGATTAATGGTAAAAATTAGTGGTTTTATCTTTGGCCCAATTGTCGGTTTATTGTCGGGGGTAATAACAGATTTAATTGTTATGTTATTTGTTCCTTCCTATGTCCATGTTGCTTACATTATTGTTATTGTTTCATATGGGTTTTTGTCGGGATGTGCATCATCAATTAATCGCGCTGTTGGAAAACATAAATGAGTTCTATTTATGTTAACAAATATTTTTATTATAATTTTTGGAACTTTTGCTGGGGTAATGACTTGATATTCACCAGTAGAAACAATTACCTTATTTGCTGGTTTAGAGGTTAGTAAGGTTGTCTTAATTTATATTATTGGGTTTGGAACAGCAGGAACAATTG
KOK=         5
KK=  101941  LL=  102240  Z=    4.67  JJ=  101761  DL=   300
A===      111      112      113      114      121      123      124      131      132      133      134      141      143      144      211      213      214      223      224      231      233      234      243      244      313      314      323      333      334      343      413      433
B===      222      122      422      322      212      412      312      242      142      442      342      232      432      332      221      421      321      411      311      241      441      341      431      331      424      324      414      444      344      434      423      443
RRR=    6.658    0.215    0.203    1.172   -0.527    1.203    0.804    0.017    0.006   -0.231   -0.311    3.793   -0.311    0.138    0.036   -0.868    2.251    6.525   53.822   -0.156    0.138   -0.287    0.138   -0.133    0.395    0.932    0.138    0.024   -0.306    0.024    0.138   -0.120
X1==    1.977    0.234    0.978    3.447    0.866    1.035    2.669   -0.021    0.035    0.625   -0.450    1.621   -0.450   -0.539    0.234    1.035    1.730    3.088    8.597   -0.965   -0.354   -0.425   -0.425    0.490    0.625    0.550   -0.354   -0.137   -0.165   -0.165   -0.450    0.835
X2==    3.367    0.915    0.208    0.340   -0.609    1.162    0.301   -0.792    0.162   -0.369    0.692    2.340    0.692   -0.256    0.153   -0.838    1.301    2.113    6.261    0.162   -0.391    0.674   -0.326   -0.271    0.631    1.692   -0.391   -0.172    1.857   -0.143   -0.308   -0.143
CD1=        6        3        2        5        4        2        4        1        1        1        0        3        0        0        3        2        3        4       10        0        0        0        0        1        1        1        0        0        0        0        0        1
CD2=        6        3        1        1        1        2        1        0        1        0        1        3        1        0        2        0        2        3        7        1        0        1        0        0        1        2        0        0        2        0        0        0
GTTTTGATGATATTTTAGATCCAAACTTATCGTTAACAATTCTTGGTGATATTGACCCACAAATTGGAATTGTTAATGTTAAAAACATCTTTTTAACAGCAATGGAAAAAGAGAAACAAGAATTTGAGACAACGGCAACGACTGTTGTCTTAGAAATAGCGGATAATTTTCGAATTGATGAAGCAAGATTACGAACTATTTTTGATTCAAATGTTTTTGCTAATATGAAGTTCTTAATTTCATCTTTTTCTGAAGAAAAAGAACGCTGATTACAATATCTTCAATTTCAAAGCCAGAATT
KOK=         6
KK=  116731  LL=  117480  Z=    5.86  JJ=  116461  DL=   750
A===      111      112      113      114      121      123      124      131      132      133      134      141      143      144      211      213      214      223      224      231      233      234      243      244      313      314      323      333      334      343      413      433
B===      222      122      422      322      212      412      312      242      142      442      342      232      432      332      221      421      321      411      311      241      441      341      431      331      424      324      414      444      344      434      423      443
RRR=    3.197    0.725    0.805    2.154   -0.479    3.236   20.934    0.581   -0.024   -0.336    0.239   -0.830    1.028    0.069   19.237   -0.024   -1.628    8.010  137.840   -1.155   -0.233   -1.049   -0.015    4.792    0.415   21.622    0.151   -0.093    3.566   -0.341    0.064   -0.341
X1==    2.268   -0.991    0.408    1.612    1.575    2.240    6.371    0.408    0.057    0.265   -0.897   -0.621   -0.897   -1.051    2.601    0.057    1.092    2.931   11.708   -1.398    1.061   -1.076    0.802    2.214    1.265    9.103    0.061   -0.359    2.562    0.562    0.103    0.562
X2==    1.410   -0.732    1.973    1.336   -0.304    1.445    3.286    1.424   -0.411   -1.268   -0.266    1.336   -1.147   -0.066    7.396   -0.411   -1.490    2.733   11.773    0.826   -0.219    0.975   -0.019    2.165    0.328    2.375    2.483    0.258    1.392   -0.608    0.614   -0.608
CD1=        7        2        2        4        7        5       12        2        2        1        0        1        0        0        9        2        4        7       23        0        2        0        2        4        2       10        1        0        3        1        1        1
CD2=       11        4        7        5        5        5        7        6        2        0        1        5        0        1       23        2        0        6       17        4        1        2        1        3        2        4        4        1        2        0        2        0
TAGCTTTTGGTTTAGTTATTGGAATTGTTGTTCAAGCAATTAATAATTTCCCATATAACACAGCTGATCCGTCAGGTTCAATGATTAATCCAATAATTCCAGATCCAAATGACCCCAATAAGAACATTCCAAATGATATTTATGTCTTGTGAGTTCATGAGTTTTCAATTTGAGTTAACTTCTTTAGAATGGTCTTTTTAAATGCGATTTTATTAATGACTGTTCCTGTTGTTTTCTTAGCAATTGCACGATCCGTATCAAAACCAGGAAAAGATGCAGCATCAAAAAAAGGAACAATTATTACAATTGCCATTTTATTGTTAAATGTTGCAGTGATGTTTATTATTACCTTATTTATTGGTATTGCTTTTAATATTGGCAATGGTTTTACAATTTCGGGAAGTGGTAGTTATGATAAAGCAGCATCGAAACCATTACCACAAATTATTTGAGATTATGTTCCTTCAAATTTTGTTGCTCCATTCTTTTTGGGAGCAATTATTCCAGTGATGGTTATTGCAGGATTAATTGGCCTTGCGGTTAAAAAATCATCAAAAAGACATCCCGAATATATGCAAAAAATCCGTGCTGGATTTGATCGTTGATGGACAGTTATTATGTCATGTTTAATGTTTATTATTAAGTTAATGCCTTATGCCGTAATGTCAATGGTTACTTATGCCATTGTTTCGCGTCCAATTGGATATTTAGTACAAATTGGAATTGTAATTGGGGTTGGTTACTTATGTC
KOK=         7
KK=  132991  LL=  133740  Z=    4.74  JJ=  132541  DL=   750
A===      111      112      113      114      121      123      124      131      132      133      134      141      143      144      211      213      214      223      224      231      233      234      243      244      313      314      323      333      334      343      413      433
B===      222      122      422      322      212      412      312      242      142      442      342      232      432      332      221      421      321      411      311      241      441      341      431      331      424      324      414      444      344      434      423      443
RRR=    3.669   -1.391   -1.584   12.015    2.653    0.200   66.682    0.008    1.309   -1.139    1.016   -0.223    0.166   -0.322   10.359    0.174    2.222    4.102   78.304    2.187    0.124   -0.037   -0.037   -0.052    6.305   11.858   -1.283    0.338    2.574    0.365    0.083    0.156
X1==    1.785   -0.540    2.202    4.411    2.311   -0.130    8.028   -0.971   -1.492    1.124    0.850   -0.680    0.850    0.507    2.311   -0.811    2.566    1.538    9.510    1.233   -0.759    0.040    0.040   -0.195    2.124    3.711   -0.759    0.697    1.616    0.616   -0.104   -0.384
X2==    2.056    2.577   -0.719    2.724    1.148   -1.540    8.306   -0.008   -0.877   -1.013    1.195    0.328    0.195   -0.636    4.483   -0.214    0.866    2.666    8.234    1.774   -0.163   -0.929   -0.929    0.266    2.969    3.195    1.691    0.485    1.593    0.593   -0.805   -0.407
CD1=       12        5        6       11       12        2       16        1        0        2        2        2        2        2       12        1        7        4       17        4        0        1        1        1        3        5        0        1        2        1        1        0
CD2=        8       10        1        5        7        0       13        2        1        0        2        2        1        0       14        2        3        7       14        5        1        0        0        1        4        4        3        1        2        1        0        0
TTCAACAAGTTGCGCTTCCAATAATTTTTAATTCAATAAATGATATTTTTCAAACATCAATTTTTAAACAAGAAGAAATTTTAAATGGTTTAACTGGTGATGCATGGGCATATACCATTAACGCATTATCAATCTTTGTTGCTTTAGCAGCAATTACGTTAGTATCATTTCAAATTAACCGTGTTAAGAAAGGAAAACGAATTGCAAGACCATATATCAAAATGATTTTTGTCACATTAATTATTGCTTCATTAGTATATGGAAAAGTAGCTGTTTTAATCTTTGCTGCATTCATTTTTGTTGCTTTATTATTTATTGAATCGTCATTATTTGATGTAGAAGCTTTACAAAATTTTGTTGAAGAACGAAATATGATTGTTATTTACCATCAAGATAAAAAACTTGAAAGAGAGGTAAATAAAGAGGGAAAGTATTATGGAAACGCAACTATGGGAGTTGGCTTGACTACCGCAGGGATCGAAAATACCGGAAAAAATTTCAGAGACAATGATTATGTAAGCGCGGATGATAATAAAAAATCATCGGCCCAAAAATCAAATGCAATGTTTACATCAAATGAATTAAATAATTTATTTAATTCTGGTAAGAGTGATGTTGATGAAAATGAATTAGCAAATTTAATTAGTGATATGACACATGTAGTGTCAAATCCTTCTAATTCAGAAGTAAGTAAGCTGAATGATTTAACAAAACCACCATTGCCAACAGAGCTTATTAAAGATACACCAG
KOK=         8
KK=  136201  LL=  136950  Z=    4.65  JJ=  136141  DL=   750
A===      111      112      113      114      121      123      124      131      132      133      134      141      143      144      211      213      214      223      224      231      233      234      243      244      313      314      323      333      334      343      413      433
B===      222      122      422      322      212      412      312      242      142      442      342      232      432      332      221      421      321      411      311      241      441      341      431      331      424      324      414      444      344      434      423      443
RRR=   22.680    0.274    1.652    3.084    4.376    0.294   34.642   -0.629   15.573    0.413    0.109    0.760   -0.496    1.155   19.854    7.230   -0.053    0.042   -2.534   -0.251   -0.146    0.109   -0.213    0.109   -0.347    2.537    0.109    0.004   -0.049    0.004    0.109    0.004
X1==    3.699    0.908    3.102    3.248    3.406   -0.390    8.240   -1.181    3.761    0.760   -0.303   -1.330   -0.303    1.617    5.548    2.101    0.105    1.154   -0.702   -0.390   -0.255   -0.323   -0.323   -0.408    0.760    0.697   -0.255   -0.042   -0.053   -0.053   -0.303   -0.053
X2==    6.131    0.302    0.533    0.950    1.285   -0.754    4.204    0.533    4.141    0.544   -0.361   -0.572    1.639    0.714    3.579    3.442   -0.505    0.036    3.610    0.645    0.572   -0.339    0.661   -0.268   -0.456    3.639   -0.428   -0.094    0.926   -0.074   -0.361   -0.074
CD1=       18       11        5        6       18        1       13        0        6        1        0        0        0        2       24        4        2        3        1        1        0        0        0        0        1        1        0        0        0        0        0        0
CD2=       30       11        3        3       14        1        7        3        8        1        0        1        2        1       21        7        1        2        6        3        1        0        1        0        0        4        0        0        1        0        0        0
TTTGCTTTTTAATTATTTAAATAAATGTCTTGTTTTTAAAAGCAAATATTAACTTATGGTATTATATAGGTACATCATAGTTATATGATGCATAATTTATTAAATTAACTAACTCAACAGAAAGTTAACTAATTAGCATTTTAAAAAAATAATTAAAATTTGACTTTTCAACAAGATAATTTATAATAAAAATAACTTTCAAATATAAACACTTAATTATATTGAAAGTTTCAAACTATTTATAGTTTCCTTGCTCGGAACTTTTAAATGTAATTTAGTGTTTTTTTATTTGAAAGGAGTTTATAAAAATGAATAATGTTTTTATTCAAGATAATTTAATAAATAAAGGTAATAATGTATTTATGAATGATTTAAATTATGTTAAAAAAGAATATTATTTAAAAAAGGTATTTTATGGTAATTATGTTAAAAATATTATTTTACCACTAGAATTAATTAATAATAATCTTCGTAATAAATATGATATTAAAAATACTGGTAAAAATGTGTATACTGTAAAACTAAACCATAAAAAGTTAAAAGTATTATAACAAATTAAAAATAAAATACAATAAAAAAGTAAAAAGTAGTATAAAAACTATTTTTTACTTTTTTATTGTATTTTACTAATTTATTCATTTTCATTTATTTTATTAATATTTTCAATATTGTCTGTTTTATTTTGTTTTTTATTTAAGTTTTGGAATGCTGTTTTTATTTCCTGAATTTCTTTATCATCATTTTTTAATA
KOK=         9
KK=  159481  LL=  160410  Z=    7.13  JJ=  159301  DL=   930
A===      111      112      113      114      121      123      124      131      132      133      134      141      143      144      211      213      214      223      224      231      233      234      243      244      313      314      323      333      334      343      413      433
B===      222      122      422      322      212      412      312      242      142      442      342      232      432      332      221      421      321      411      311      241      441      341      431      331      424      324      414      444      344      434      423      443
RRR=   42.664    2.912   20.066    6.703    2.912   -0.285   -0.527    1.571   -1.934   27.952   -0.020    0.948    6.529   -0.781    7.205    0.223   -0.362    0.919    7.509   -0.075    1.298   -0.277    0.241    6.099   19.736    4.365    0.161    0.254   -0.234    3.751   -1.220   -0.788
X1==    7.739    1.122    3.182    2.323    1.122    0.668    0.415    1.840    1.859    6.250    0.017    2.323    3.017   -0.808    2.433   -0.523   -0.896    0.703    3.479    0.072    1.202    2.464   -0.227    1.946    4.413    2.017    2.016   -0.633    0.479    2.479    1.017   -0.521
X2==    5.513    2.596    6.306    2.886    2.596   -0.426   -1.270    0.853   -1.040    4.472   -1.200    0.408    2.164    0.966    2.961   -0.426    0.405    1.307    2.158   -1.040    1.080   -0.113   -1.061    3.134    4.472    2.164    0.080   -0.401   -0.487    1.513   -1.200    1.513
CD1=       20        8        7        5        8        4        3        5        6        8        1        5        4        0       11        2        1        5        9        3        3        4        1        3        6        3        4        0        1        3        2        0
CD2=       27       15       15       10       15        2        1        5        1        6        0        5        4        3       16        2        4        4        6        1        2        1        0        5        6        4        1        0        0        2        0        2
AGACAAATTTTATTTAACTTTTTCATATTTACCTCCTAAATTATTTTTCCTATTTTTTAACTCGCTGGCACTCACTACCAAGTGAAAGTGCCAAAGCGAGAATTAGTTATATAAGTATTGTATTTATCTATTTTATTTACTACGCCATCCGCTTCGCTGTGGGTGAGCGGTGGCGGTATGTTGTTAGTTAAATAATCGACAGTTGTTTTTTGTTTTTGTAGCCAGAGAGTTTTCTCTCTCTTCACCCGCACCATTTCAGGTCAAAGCGTTCAGTTTTTAAAATAAATCTACTTGCACCTTGAAGAGCCTAATGCTGACTTTGTGGTTTTTAAACCGCTGTCACTTCTAAGAAGTAATATCTATCGCAAATTTATTTATAAAGTGACCATCTCTTTTGTTTATTGTGGTTCGATGTTGACCGCGCACTTATCACCACTATCGCTTGTTAAAGCGTCTATTATTTCCGGACTGATTACCGCTGTGCTAGACCGCCTCCTGTGGAATAAAAACACTTAGTTATTTAAAATAACCGTTCCACTCTGCATTAAGTTGTTTTATAAAATCAAAGTTTTAAAAAACCAGTTTTATAATCAAAGATAATTTTTGAATTTTCTAAACGTTTATAAAACCACTCTTGGTTTTTATCTTTTGTATGATTTAATAAATTTTTATGTTTTTCACAAGTTCATAAAACTTTATTTGATAAAAATTCTTTGGTAATGAATGATATTGATTTATAGCAATCAATAACATCACATATTTTTTGTTGTTTATTAATTTCCATTACTTACTCCTTCTTTTATTAAGTTTTTTTATTTATTAACAAACTAATTAACTGAAACAAAGAAAAGACAACACCTTAAATTAGGAGAAAAAACAGGTACACTTTGTAAAAATTTCTAAGATATTTATAAATGTGTAAACAACTTA
KOK=        10
KK=  170431  LL=  170880  Z=    6.75  JJ=  170341  DL=   450
A===      111      112      113      114      121      123      124      131      132      133      134      141      143      144      211      213      214      223      224      231      233      234      243      244      313      314      323      333      334      343      413      433
B===      222      122      422      322      212      412      312      242      142      442      342      232      432      332      221      421      321      411      311      241      441      341      431      331      424      324      414      444      344      434      423      443
RRR=   12.018   33.522    1.612    0.453    1.941   -0.117   -3.595    0.153    1.604   -1.029   -0.449    0.453    0.061   -0.199   -2.072   -0.005    0.493    0.935   31.870    0.620    4.247    0.431    4.716   -0.171   -0.079    0.431   -0.272   -0.056    9.725    1.173    0.431    0.871
X1==    2.823    5.875    2.118   -1.077   -1.423    0.159    2.832    4.118    1.159   -0.380    0.510   -1.077    0.510   -0.631   -0.694    0.159   -1.052    0.197    3.940   -0.841    1.637   -0.467    1.533   -0.602    0.620   -0.490   -0.363   -0.164    2.789    0.789   -0.490    1.789
X2==    4.257    5.706    0.761   -0.420   -1.363   -0.737   -1.269    0.037    1.385    2.706   -0.881   -0.420    0.119    0.316    2.987   -0.030   -0.469    4.742    8.089   -0.737    2.594   -0.923    3.077    0.283   -0.127   -0.881    0.749    0.340    3.487    1.487   -0.881    0.487
CD1=        6       10        3        0        0        1        4        5        2        0        1        0        1        0        1        1        0        1        5        0        2        0        2        0        1        0        0        0        3        1        0        2
CD2=       11       14        3        1        1        1        0        2        4        4        0        1        1        1        9        2        1        9       12        1        4        0        4        1        1        0        2        1        4        2        0        1
TTAAGCTCCTTTATTTTTGCCAATCAAACTAGTTTTAAAGCGGGTCAAACAATCTTGGCACAAGCTAATGGTCAACAAATTGAATATAATTTAAAATAAACTATGAGTAATTTAATTAATTTTAATCGGTTTGTTTCTTTTACAACAATTGAAGGTCCGGGAAACCGGTTTGCCTTATGAATGCAAGGATGCATTATTAATTGCAAAGGATGTAGTAACCAAGAGATGATTCCTTTAATTAATCGGAATGTAATGGAAGTTAGTGAACTTTTCAAAGCAATTAAAGATGCGCAAGAGCGCTTTCAAATTGAAGGAATTACAATTTTGGGGGGCGAACCGTTTATTCAACCACGGGCATTATTGGAATTAGTGACGTTGTGTCAAGCAAACAATTTAACAGTAATTGTTTTTTCCGGTTTTTTATACGAACTATTGCAAGAAAAACACCCG
KOK=        11
KK=  173701  LL=  174540  Z=    6.65  JJ=  173581  DL=   840
A===      111      112      113      114      121      123      124      131      132      133      134      141      143      144      211      213      214      223      224      231      233      234      243      244      313      314      323      333      334      343      413      433
B===      222      122      422      322      212      412      312      242      142      442      342      232      432      332      221      421      321      411      311      241      441      341      431      331      424      324      414      444      344      434      423      443
RRR=    4.238   15.380   -0.539    2.210    2.610   -1.100    2.468   -0.545   -4.625    2.847    0.011    0.475    2.260   -0.098    2.610    1.558   -0.757   -1.854   95.705   -0.495    2.256   -1.461   -1.461    1.373    2.224   27.611    2.256    0.625   -0.243    0.294   -0.008    1.115
X1==    0.936    4.033    2.323    0.954    2.602    3.453    1.699   -0.633   -1.610    1.931    0.022    2.477    1.022    0.080    2.602   -0.977   -0.909    1.364    8.784    1.555    2.171    1.441    1.441    1.556    0.947    9.022    2.171    0.419    0.453   -0.547    0.022    0.453
X2==    4.529    3.813   -0.232    2.316    1.003   -0.318    1.453    0.862    2.873    1.474    0.511    0.192    2.211   -1.225    1.003   -1.595    0.833   -1.359   10.895   -0.318    1.039   -1.014   -1.014    0.883    2.350    3.060    1.039    1.494   -0.538   -0.538   -0.339    2.462
CD1=        5       13        5        3       10        8        5        1        0        3        1        5        2        1       10        1        1        6       19        5        4        3        3        3        2       10        4        1        1        0        1        1
CD2=       22       16        3        8        9        2        5        5        7        3        2        4        4        0        9        0        4        0       17        2        2        0        0        2        4        5        2        2        0        0        1        3
TTTTAATCTCAAAGTTATTTTCCCCTTGATCTTTTTGTGATTTCGTATAATCAGGTGATATTGTGGTTGATTTTCAGAAATATGATTGGACTCCTCCAACAAATCATTTTTCTGATTGGTAATCAGGTGCATATCCTTGGCCAGCAATTATTAATTCTAATGGTGTATAATTTGATATTCCAGTTAAATATTTCGTGTACAAATTATCAAGAGCAACTTGTTCCACAAAACTAACAATTTGTTTTGCTAATTCATTTTCTGGCTTACTAACATCAATTGTTACTCCAGTATAACGAGCTCTTGTTGCTTCTTCTGAGGCATAGAAGAATTTCGAAATATTAGTATCTAATAATCGGACAGCCATTGTTTTTAGGTCCGCTTTTGTAAAAATATCATTAAATGAATATTTTACGTAACTTGATTGATTTTCTGAATCAATTTGGGCAATAATTCAACGTTTAACTTCAACAGCAATTGCTGGGTCAGTAAAACGCTCAAAGTTCTTTTTCCCACAAGCAACAACAGTGGTGCTGGCAGAAGTAACAATTGTTATTGCACCTAAGATGCTTAATAATTTTTTCATTATCTTCTACCTCCTATTGTGCTAAAGTCATCACGATATCAATTTTGATCACCATTATTATAATATTTTGTTTTATCTTTTTCTCAAGTTTTAAATTGATGTAATCAAAAGGCAGTTTGAGTAGAGCTAGTATGAAGTCCTGAATAATTTGTTTTAATTTGTTCATCTCAATATTTTGATTGAGCAATTTTATCGACAATAGCTTTTGTTTTAATTTCTGCGGCGGGTCCACCAGTTTTATAGCCTTGAATCGTTTT
KOK=        12
KK=  198151  LL=  199290  Z=    6.63  JJ=  198121  DL=  1140
A===      111      112      113      114      121      123      124      131      132      133      134      141      143      144      211      213      214      223      224      231      233      234      243      244      313      314      323      333      334      343      413      433
B===      222      122      422      322      212      412      312      242      142      442      342      232      432      332      221      421      321      411      311      241      441      341      431      331      424      324      414      444      344      434      423      443
RRR=   76.264   20.590   -0.440    0.398    0.046    0.594    0.023   10.741    2.238    0.107    0.446    5.764   -0.896    0.490   11.419   -0.048    0.152    0.776   10.199    1.495    0.446    7.754   23.118    3.159    0.485    1.775    1.772    1.549    0.718    0.023   -0.219    0.023
X1==    8.901    4.718   -0.608    0.699    0.074   -1.160   -0.467    3.431    1.756    0.284   -0.664    2.496    1.336    0.384    3.557   -0.577    0.138    1.223    2.622    1.173   -0.701    3.350    4.350    1.397    1.284    1.336    1.299    0.832    0.844   -0.156   -0.664   -0.156
X2==    8.568    4.365    0.723    0.569    0.614   -0.513   -0.049    3.131    1.275    0.378   -0.671    2.309   -0.671    1.276    3.211    0.083    1.099    0.635    3.889    1.275   -0.636    2.314    5.314    2.261    0.378    1.329    1.364    1.862    0.851   -0.149    0.329   -0.149
CD1=       44       29        2        4       13        1        2        9        6        1        0        7        2        1       25        2        3        5        7        5        0        4        5        2        2        2        2        1        1        0        0        0
CD2=       42       28        4        4       15        2        3        8        5        1        0        7        0        2       24        3        5        4       10        5        0        3        6        3        1        2        2        2        1        0        1        0
AGGAATACAAAAAAATCACAATAATGTTCTAATACCTACAAAGAAAACAAAGAAAAACCCTTTAAACAAAGAACAAAAGCAATATAATAGACTAGTTTCAAAAATGAGAATTATTATTGAAAATATTTTTGCTATTCTTAAAAAATTTAAAATTATTACAGAAAAATATCGTAATCGAAGAAAAAGATTTGGTTTAAGATTTAATTTAATTGCCTCAATTTATAATTTACAATTATTATATTTAACATAAAATATTTATTTAAAATTAAATAATTTAAATAATAAATTAATTTTTCGTTGTGGAAAAATATTAAATTTTTAAATAAAAAACATAATTAATTAAAATTATATTTTTCTATTAGTATCTTTTTTACAAATATTTGCAATTTTTTAACAAGTAATGCAAGAAGTCTATTGCATTAATGTAAGTTAAAATCTTATTAATTAAAATCATTTTTAAATATTTTGTTCACAGTTGTCTAAAAAAATATAATGTTACAATAACTGAAACAATTCCTAAAAAGCCAAAAATAACAGCACTATCTGGTGTTTTAACTTTGACCTTATCAACGGCATACACTACAATTAAGATGAGTTCAAACACAATCGAAATAGCACATATTATTGAATCAGTAGACTTATTGCATTACTTGTTAAAAAATTGCAAATATTTGTAAAAAAGATACTAATAGAAAAATATAATTTTAATTAATTATGTTTTTTATTTAAAAATTTAATATTTTTCCACAACGAAAAATTAATTTATTATTTAAATTATTTAATTTTAAATAAATATTTTATGTTAAATATAATAATTGTAAATTATAAATTGAGGCAATTAAATTAAATCTTAAACCAAATCTTTTTCTTCGATTACGATATTTTTCTGTAATAATTTTAAATTTTTTAAGAATAGCAAAAATATTTTCAATAATAATTCTCATTTTTGAAACTAGTCTATTATATTGCTTTTGTTCTTTGTTTAAAGGGTTTTTCTTTGTTTTCTTTGTAGGTATTAGAACATTATTGTGATTTTTTTGTATTCCTTGATAACCACTATCAACTATTAATTTGGTATTTTTTAAAATTGGGATTTTTGATTCTTTAAATAAAGCATAATCATGTTTTTTTCCGAGCGAA
KOK=        13
KK=  204091  LL=  205110  Z=    4.77  JJ=  203941  DL=  1020
A===      111      112      113      114      121      123      124      131      132      133      134      141      143      144      211      213      214      223      224      231      233      234      243      244      313      314      323      333      334      343      413      433
B===      222      122      422      322      212      412      312      242      142      442      342      232      432      332      221      421      321      411      311      241      441      341      431      331      424      324      414      444      344      434      423      443
RRR=   17.535   26.713    6.764   -0.212   -0.069    0.234    5.631   14.358    0.536    0.206   -0.176   -0.563   -1.303    0.043    8.843   -0.775    2.309    0.133   23.977   21.883    2.226    0.228   -1.795    0.320   15.472    0.656    0.842   -0.299    1.128   -0.412   -0.035    0.089
X1==    3.645    4.239    2.464    1.187   -0.068   -0.251    2.737    3.465   -1.878    0.663   -0.141    0.664    1.728   -0.052    2.700    0.833    1.604    1.797    3.874    5.171    1.873    2.022    2.022    0.106    2.452    2.663   -1.037   -0.388    0.645    1.645   -0.141   -0.355
X2==    4.811    6.302    2.745   -0.179    1.004   -0.930    2.057    4.144   -0.285    0.311    1.246   -0.848   -0.754   -0.824    3.275   -0.930    1.439    0.074    6.189    4.232    1.188    0.113   -0.887    3.030    6.311    0.246   -0.812    0.771    1.749   -0.251    0.246   -0.251
CD1=       26       25        9        6       11        3        8       11        0        2        1        5        3        1       20        5        6        6        9       13        3        3        3        1        4        4        0        0        1        2        1        0
CD2=       18       24        6        2       10        1        6        8        2        1        2        1        0        0       16        1        5        3       14        9        2        1        0        4        7        1        0        1        2        0        1        0
ATTTAGGTGAATTTATAACTAATAATTTGTTTAAACCAGCAGAACAACAAATCAAAGACAAATTAAAAGAATTAAATCCACAATTAGACATCACAAAAACTAACGTTACACACATTACTAATAACAGTGCAACAATTACTTCAAATGATGAAAATATTTATACCAAAAATGTAATTGTTAATTATACTGTTTCAATAAGTTCAATTAATTGATAAATATTATTTAAAAAATATGGAAAAATATGAAAAAAAATAAAAAGAAATGAAAAAAAATAATTTATGCAATTAATATAAAATTATTTTTATTAGACATATGCTTAATAATTTTTATCATTTTAATATTATATTTTAGTTTTTGTAATATATCAAATATTGTAATTCAACCAACAAGTGTAACTGACAACAAACAAATAAACGAAATAATTAAAAACACTGATTTAGGTGAATTTATAACTAATAATTTGTCTAAACCAGCAGAACAACAAATCAAAGACAAATTAAAAGAATTAAATCCACAATTAGACATCACAAAAATTAACGTTACACACATTACTAATAACAGTGCAACAATTACTTCAAATGATGAAAATATTTATACCAAAAATGTAATTGTTAATTATACTGTTTCAATAAGTTCAATTAATTGATAAATATTATTTAAAATAAAAAGAGCATATTAATATGCTCTTTTTATTTTTCGTTGTTTCATATTTCGTAGGTGTGTTGTATTGGATAAGTGCCAATAGTGTTGATTTGATTTTTAATTCAATTTGTGAGTGTTTGGGTTGGAGTAATTCAATGAATTTTACCACCATCAACAAGCCAGTCACGCAAGTTAATTAATTTCGTTTTAAACCGGTCGGGTGACTTGCGGGTGCGTTCAAATTCAAAATAAATTTCACTATCATCATTTTTGATGATGATTAAATCAGGGTAGACATTTAAATTGCCGTTTTTCATTTTTAACTCCCGCTCCGTTTGATAGTTCTCAATATCAGTTTGACTACAAAGTCATTTGATC
KOK=        14
KK=  212881  LL=  213930  Z=    8.44  JJ=  212761  DL=  1050
A===      111      112      113      114      121      123      124      131      132      133      134      141      143      144      211      213      214      223      224      231      233      234      243      244      313      314      323      333      334      343      413      433
B===      222      122      422      322      212      412      312      242      142      442      342      232      432      332      221      421      321      411      311      241      441      341      431      331      424      324      414      444      344      434      423      443
RRR=   68.438   18.269    4.768    4.397    0.799    1.062    0.012   -0.553    0.749    1.977    0.041   -0.092   23.599    0.131    1.378    0.356    0.366   -0.381    4.727   13.823   -0.591    5.636   40.137    0.078   -0.079   -0.034   -0.189   -0.440    0.446    0.446    0.031   -0.503
X1==    8.046    4.838    3.002    3.351    1.746    1.506    0.026   -0.541    0.393    1.859   -0.967   -0.385    4.033   -0.868    1.746   -0.719   -0.561    1.195    6.442    3.730    0.713    1.832    5.672    0.020   -0.074    0.033   -1.106    1.602    0.643    0.643    0.033    1.643
X2==    8.506    3.776    1.588    1.312    0.458    0.705    0.486    1.023    1.905    1.064   -0.042    0.240    5.851   -0.151    0.789   -0.495   -0.652   -0.319    0.734    3.705   -0.829    3.077    7.077    3.928    1.064   -1.024    0.171   -0.275    0.694    0.694    0.940   -0.306
CD1=       30       23        8        8       14        6        3        2        4        3        0        2        5        0       14        2        2        6       15       10        2        3        7        1        1        1        0        2        1        1        1        2
CD2=       38       21        6        6       11        4        4        5        6        2        1        4        7        1       12        2        2        2        4        9        0        4        8        5        2        0        1        0        1        1        2        0
AGTTAAATTTGATTTTATTAAACCAAAGTTTTTATTTAATTTAAGCAAATTACTTTGTTGAATTTGTTTAAATTCTTGTTCTTTTTGTTTTGCTTTTTTCTTTTGTTCATAATCAAACATATCAAAGTGTTGTCATTTTTGATAACCAATAAAACCAGCAACGACAAGCACAACGATAGTGCTGATAATTGCTGAAATTTTAAAGCAAATATCTTTGCTATAAGCAGTTGAAAAGGTTTGTCAAGTAACTGCTTTTAATTTTATTCCTGCATAGCCAAGCGAAATAGTAATATTAATTAAAGCAACTAGCAAGAAAAAAGTTAATATAGCAAAAATAATTCAAAAGATTACTTTTTCAAATTTATTAAGTTTTTTATATCATTGTTTTATTTTCCGCATAAATTTTACTCCTAACTAAATGCTTCTTGTTCTATTTCACTTGCTTCAACATTTAACAGCATTCGGTTATTAGCACCAATCGAAAACAGACATGTTCCCGTTGGTGCGGTTGCAATCGTATCTTTTTGATATTGATTTAATCGCCCACTAGTGGCAATTAAATTATCATAATATTGTAAATCGCTTGCCGCTAAATGATGAACAAACTGATATAAACAGTTGTTGATTATTCCTTGGGTTTGCGTTTTAATATTCGCATTGCCCATAAAGTCGTTGATATTTTGCGTCATAATATATAAAATACCATTATATTTTCGAATGCGTTTTGTCATTTCAAATAAGAAATTCAACGCTAAGGTATTGTTTTCATTAATCAATAAGTGAGCTTCATCGATGGCAATACAAATTCATTAGACTTCTTGCATTACTTGTTAAAAAATTGCAAATATTTGTAAAAAAGATACTAATAGAAAAATATAATTTTAATTAATTATGTTTTTTATTTAAAAATTTAATATTTTTCCACAACGAAAAATTAATTTATTATTTAAATTATTTAATTTTAAATAAATATTTTATTTTAAATATAATAATTGTAAATTATAAATTGAGGCAATTAAATTAAATCTTAAACCAAATCTTTTTCTTCGA
KOK=        15
KK=  228301  LL=  228690  Z=    6.26  JJ=  228181  DL=   390
A===      111      112      113      114      121      123      124      131      132      133      134      141      143      144      211      213      214      223      224      231      233      234      243      244      313      314      323      333      334      343      413      433
B===      222      122      422      322      212      412      312      242      142      442      342      232      432      332      221      421      321      411      311      241      441      341      431      331      424      324      414      444      344      434      423      443
RRR=    2.946    0.213    3.943   -0.026    2.403    0.008    9.267   -2.805   -0.368   -0.507    0.342    0.054   -0.864    0.342    1.588   -1.227   -0.008   -2.279   98.059   -0.476    0.342   -0.243   -0.827   -0.074    8.186    1.761    0.342    1.255    2.911    0.083   -0.225    0.083
X1==    3.207   -0.222    1.045    0.572    2.445    0.016    3.105   -0.955    1.016    0.597   -0.567   -1.171    1.433   -0.798    0.445    1.016    0.528   -1.015    9.791   -0.984   -0.415   -0.584    1.416    0.177    2.597    4.433   -0.415    0.830    1.761   -0.239   -0.567   -0.239
X2==    0.919   -0.959    3.772   -0.046    0.983    0.483    2.985    2.938   -0.363   -0.848   -0.603   -0.046   -0.603   -0.428    3.571   -1.208   -0.015    2.245   10.016    0.483   -0.823    0.416   -0.584   -0.415    3.152    0.397   -0.823    1.512    1.653   -0.347    0.397   -0.347
CD1=        7        2        2        2        6        1        5        0        2        1        0        0        2        0        3        2        2        0       13        0        0        0        2        1        3        5        0        1        2        0        0        0
CD2=        4        1        6        1        4        2        4        5        1        0        0        1        0        0        8        0        1        4       11        2        0        1        0        0        4        1        0        2        2        0        1        0
ATGAGCTTTTTATTAACCAGTCAAGTTTAACGGGTGAATCACTGCCAGTTGAAAAGCATGCTGGTTATAACTCACATAAACCAAGTTTATTAGAATTAGAAAATATCTGTTATACAGGAACTAGTGTTGTTTCGGGAAGTGCAATTGCAATTGTTGTTGGGGTTGGTCAAGATACATACTATGCGACAATTTCAAAAACATTACAAGTTAAACCACCAGAAAATAGTTTTAATCGTGGAATTAAAAGAACAACATGATTATTGTTATCTTTTATGTTTGTGATGGTGCCAATTGTGTTTGTTATTAATGGGGTGACAAAAAATGATTGATTAACCGCATTGTTATTTGCAATTTCAGTTGCCGTTGGTTTAACCCCAGAAATGTTACCAA
KOK=        16
KK=  229741  LL=  230250  Z=    5.56  JJ=  229201  DL=   510
A===      111      112      113      114      121      123      124      131      132      133      134      141      143      144      211      213      214      223      224      231      233      234      243      244      313      314      323      333      334      343      413      433
B===      222      122      422      322      212      412      312      242      142      442      342      232      432      332      221      421      321      411      311      241      441      341      431      331      424      324      414      444      344      434      423      443
RRR=    9.617    0.306    0.759   12.222    2.005    0.501    5.394   -0.583   -0.361    0.463   -0.253   -0.934    0.463    0.394    0.953   -0.264   -0.383    4.548   74.679   -2.867    1.719   -0.144    3.116   -0.768   -2.089    4.445   -0.309    0.088   -0.184    0.088   -0.830   -0.237
X1==    4.055   -0.398    1.914    2.745    2.237    0.230    1.805   -0.479    1.003   -0.726   -0.716   -0.465   -0.716    0.293    0.656   -0.544    1.027    3.143    9.977   -1.317    1.228    0.238    2.238    1.247    3.274    3.284   -0.772   -0.329    0.675   -0.325    1.284   -0.325
X2==    2.371   -0.771    0.397    4.453    0.896    2.177    2.988    1.217   -0.359   -0.638    0.354    2.008   -0.646    1.345    1.452    0.486   -0.373    1.447    7.485    2.177    1.400   -0.607    1.393   -0.615   -0.638    1.354    0.400   -0.268   -0.272   -0.272   -0.646    0.728
CD1=       11        3        4        5        8        2        4        1        3        0        0        1        0        1        5        1        3        6       15        0        2        1        3        2        4        4        0        0        1        0        2        0
CD2=        8        2        2        7        5        4        5        3        1        0        1        4        0        2        6        2        1        3       10        4        2        0        2        0        0        2        1        0        0        0        0        1
TTGTCCAAGGACGACAAATTTTTGGAAACATTTTGAAATATATTAAAATTACAATTGCTTCAAACTTTGGGAATGTGCTAAGTATTTTAGTAGCATCAGCATGATTGCCATTTCAGTCAATGATGCCAATTCAAATTTTATTTCAAAATTTATTGTATGATATGTCACAATTGGCAGTTGCCTTTGATAAGGTTGATGCTGATTTCTTATCAAAACCACAAACATGGACAACAAAAGATATTTTACCGTTTGTCTTTATTAATGGGCCAGTCTCCTCAATTTTTGATATTTTAACTTTCGTTGTGATGGGTTACTACTTTGGAGTGTTAAGCAATCCACAACATATTACTGCCGAACAAGTGACTTTATTCCAAACAGGATGATTTGTTGAAGGATTAGTAACACAAACTTTAATTGTTCAACTATATCGAACAAGAAAAATTCCATTCTTTCAATAGACTTCTTGCATTACTTGTTAAAAAATTGCAAATATTTGTAAAAAAGATACTA
KOK=        17
KK=  246961  LL=  247260  Z=    8.85  JJ=  246601  DL=   300
A===      111      112      113      114      121      123      124      131      132      133      134      141      143      144      211      213      214      223      224      231      233      234      243      244      313      314      323      333      334      343      413      433
B===      222      122      422      322      212      412      312      242      142      442      342      232      432      332      221      421      321      411      311      241      441      341      431      331      424      324      414      444      344      434      423      443
RRR=    1.406   -1.859   -0.153   -1.600    0.446   -2.034    3.352    0.139   -0.051    0.362   -0.468    0.668    0.146    0.146    2.948    0.010    0.695   -0.067  100.459   -0.051    0.146    0.146   -0.278   -0.075   -0.160    0.363    0.146    0.027   -0.284   -0.148    0.146    2.384
X1==    3.118   -0.991   -0.936    2.975    1.572    2.166    2.401    0.064   -0.834    0.694    1.524    0.457   -0.476   -0.741    1.572    0.166   -1.152    1.257   12.071   -0.834   -0.273   -0.424   -0.424    0.340   -0.306    0.524   -0.273   -0.100   -0.156    0.844   -0.476    0.844
X2==    0.451    1.875    0.163   -0.538    0.284   -0.939    1.396    2.163    0.061    0.522   -0.307    1.462   -0.307   -0.198    1.875    0.061   -0.604   -0.053    8.322    0.061   -0.537   -0.345    0.655   -0.222    0.522    0.693   -0.537   -0.273    1.824   -0.176   -0.307    2.824
CD1=        8        1        0        5        5        3        4        1        0        1        2        2        0        0        5        1        0        2       14        0        0        0        0        1        0        1        0        0        0        1        0        1
CD2=        2        4        1        0        2        0        2        3        1        1        0        2        0        0        4        1        0        1        9        1        0        0        1        0        1        1        0        0        2        0        0        3
GGCGCATTCCATCAACAAAAGGGTATCGTTATTATGTTGATAATTTAATGGATGAGAAAAATATTGATGATATTAAAAACCGAATTGAAGCATTATTTGTTGATCGTAATATGTCAATTAATGATATTCTTGATCAAACAGGGCAAATCTTAAGTGAAATGACAAATTTAACAACGGTTGTTGTTGGGCCAAATTTTAAAGAAGAAATGTTAAAGAAAATTGAGTTATTACCAATTTCTGCAACGCAAGCGGTTGTTGTCTTTGTTTTAACAAACGGCCACGTTGAAAACAAATTGTTTA
KOK=        18
KK=  249571  LL=  249870  Z=    4.63  JJ=  249481  DL=   300
A===      111      112      113      114      121      123      124      131      132      133      134      141      143      144      211      213      214      223      224      231      233      234      243      244      313      314      323      333      334      343      413      433
B===      222      122      422      322      212      412      312      242      142      442      342      232      432      332      221      421      321      411      311      241      441      341      431      331      424      324      414      444      344      434      423      443
RRR=    2.074   -0.003    0.631    2.232    1.888    0.757    0.020    0.631   -0.146   -0.618   -0.541   -0.181    0.321    0.321    0.182   -0.081    0.757    8.198   53.393    0.757    0.166    0.321   -0.314    1.023    0.699   18.130    0.701   -0.215   -0.629   -0.219    0.321   -0.247
X1==    0.898    0.185    1.465    4.673    0.952   -0.903    0.016    1.465   -0.903    1.316    1.255   -0.378   -0.745   -0.811    0.185    0.097   -0.984    2.387    6.332   -0.903    0.536   -0.506    0.494    2.449    1.316    3.255    0.536   -0.351   -0.383    0.617   -0.745   -0.383
X2==    2.310   -0.017    0.431    0.478    1.983   -0.838    1.230    0.431    0.162   -0.469   -0.431    0.478   -0.431   -0.395    0.983   -0.838   -0.770    3.435    8.432   -0.838    0.309   -0.634   -0.634    0.418    0.531    5.569    1.309    0.613    1.645   -0.355   -0.431    0.645
CD1=        4        2        3        7        3        0        1        3        0        2        2        1        0        0        2        1        0        3        7        0        1        0        1        3        2        4        1        0        0        1        0        0
CD2=        3        1        1        1        3        0        2        1        1        0        0        1        0        0        2        0        0        5       10        0        1        0        0        1        1        6        2        1        2        0        0        1
GAATTGAGACATTGGGAGGGGTATCAACTGTTTTAATCCCTCGAAATACAACAATTCCAACTTCAAAAGCACAAGTGTTTTCAACTGCTGCTGATAACCAACCAGCGGTTGACATTCATGTATTACAAGGAGAACGGAAAATGGCTGGTGATAACAAAACATTGGGGCGTTTTCAATTATCAGGAATTGACCCGGCGCCAAAAGGAATGCCACAAATTGAAGTTAAGTTCTCAATTGACGCCAACGGAATTGTTTCAGTTGCAGCAAAAGATTTAAAAACAAACAAAGAACAATCTGTTA
KOK=        19
KK=  261991  LL=  263100  Z=    5.31  JJ=  261961  DL=  1110
A===      111      112      113      114      121      123      124      131      132      133      134      141      143      144      211      213      214      223      224      231      233      234      243      244      313      314      323      333      334      343      413      433
B===      222      122      422      322      212      412      312      242      142      442      342      232      432      332      221      421      321      411      311      241      441      341      431      331      424      324      414      444      344      434      423      443
RRR=   14.448   42.376   24.303    0.138   -2.207   31.526    1.185    2.358    1.541    1.273   -0.150    1.094    1.267   -4.448   -0.125   -2.560    1.324   -0.036   13.258    1.887    1.205    0.125   15.864   24.880    0.348   -0.433   -0.006    1.932    0.279    0.482    0.133    0.455
X1==    4.847    5.871    4.445    0.125   -0.520    4.656    0.766    3.311    0.581    1.516   -0.430   -0.918    3.631    3.863    0.608    1.745   -1.908    1.285    2.532    1.163    1.616    0.458    3.792    6.332   -0.254   -1.242   -0.200    0.477    1.378    2.378    0.382    0.378
X2==    2.981    7.218    5.467    1.109    4.248    6.771    1.548    0.712    2.652    0.839    0.349   -1.192    0.349   -1.151   -0.206   -1.467   -0.694   -0.028    5.237    1.622    0.746    0.274    4.184    3.930   -1.371    0.349    0.028    4.052    0.203    0.203    0.349    1.203
CD1=       21       23       11        4        6       11        5        9        4        3        1        2        6        7        9        6        0        5        8        5        3        2        6       10        1        0        1        1        2        3        2        1
CD2=       15       27       14        5       19       17        6        5        9        3        2        1        2        0        7        1        2        4       13        7        3        2        7        6        0        2        2        5        1        1        2        2
ATTATTGGTACCATATGCTTGTTTTTGAGCAGCAGGAATTGGAACTGGTTGAACTACAGCATTAGTAACATTTATTGGTCGTCGTTTTTCCAATCAATATGAAAAAGAAGCTGGTAAAATGGCATGAATTCTATCATCGTTAGGAATTACTGAAGGTGCAATTCCGTTTGCTTTATCTGACCCATTCCGTGTGATTCCTTCGTTTATGCTAGGTGGTGCTGTTTCGGGGAGATTATGTGCAGCCTTTAATTTAGGTTCAACAATTACTGGTGGTGGTTTTATTACAATGGCGGGGATCCAATCAACAACGGGTACCGTCTCAATTGGGGTAGCAATCTTATTATGATTAATCTTTGCCATTATTGGTTGCGCAATATCAACAAGTTTATTATTAGGGTTAAAATATATTAAGACAAAACCAATTATTGAGAAAAAAGTTCAAACTTGAACAGTTAATATTTTATCATTAGGAATTGTTCCAGTTGTTAAAAAACAGCATTTAAAAAAATTTAAACAATTATCATCAAGGGAACAAGAACAATATTTAAATCATAAACAGAGAAAAAATAATTCTAAGATCGAAAGGTAAAACTGATCATAATGAAATATAACTTTGATATTATCATTGACCGTAGTCAAAATTTAGAACGAAAATGAGATCACACTTACATTGCAAAAAATTATCATCTAACTGGTGATAATATCATTAATTCATCAATTGCCGATTTAGATTTTACGACACCACTACCAATTATAGATGCTATTTTGGAACGCGCAAAAAAAGGAGTTTATAGTTATAGTTATGTTAGTGATGATCTTTATCAAGCAATTAGTAATTGATATTATCATCAACATCAAGTTAACGTTCCGGTTGATAAAATTAAGTTGGTTCATGGAACTGTTAATGCGTTGCATCAATTAATTCAATGTTTAACAGATGTTAATGATTATGTCTTAGTTCAAACCCCAGTTTATGGGCCATTTGGGCAAGCAATTATTAATAATAAACGGCGCCTGCTTGCAAATCAATTACAATGAGTCGATGATACTTATCAAATTGATTTTGCAATGTTTGAAACAACAATTAAAAAATATCAACCAAAATTATTT
KOK=        20
KK=  266941  LL=  267570  Z=    8.88  JJ=  266701  DL=   630
A===      111      112      113      114      121      123      124      131      132      133      134      141      143      144      211      213      214      223      224      231      233      234      243      244      313      314      323      333      334      343      413      433
B===      222      122      422      322      212      412      312      242      142      442      342      232      432      332      221      421      321      411      311      241      441      341      431      331      424      324      414      444      344      434      423      443
RRR=    1.263   -0.055    2.887   -0.226   -3.844    0.105    7.136    0.071   -0.814    0.636    0.097    1.052   -1.244   -0.010    8.293   -0.486    0.326    9.530  200.404   -0.113   -0.084    0.007   -0.912   -0.816   15.174   19.540    0.865   -0.258    0.279    0.279    0.768   -0.137
X1==    0.475   -0.019    1.900   -0.444    2.899   -0.340    2.789   -0.056    0.511   -0.488   -0.714   -1.254   -0.714   -0.045    3.482    0.511    1.377    1.592   14.341   -0.340    0.354    0.054    1.054    1.382    4.512    4.286    0.354   -0.225    0.670    0.670   -0.714   -0.330
X2==    2.662    2.845    1.519    0.510   -1.326   -0.309    2.558   -1.279   -1.592   -1.304   -0.136   -0.839    1.742    0.218    2.381   -0.951    0.236    5.985   13.975    0.333   -0.238    0.135   -0.865   -0.591    3.363    4.559    2.443    1.144    0.416    0.416   -1.076    0.416
CD1=        3        3        3        1        8        1        6        1        2        0        0        0        0        1        9        2        4        4       26        1        1        1        2        3        5        5        1        0        1        1        0        0
CD2=       13       11        6        3        2        2        5        1        0        0        1        1        3        1       10        1        2       10       17        3        1        1        0        0        6        6        4        2        1        1        0        1
ATGCAATTCCAAATTCATTAAAACTGGCAATTGGGGCTGGAATCGGCTTTTTTATTGCTTATATTGGTTTACATAATATTGGTTTTGTTGGTGATAATGCTGTTACGCCAGGAGGAATTGTTGTTAATGGTGGAATTCCAGTTGCAACATTAGGAAATTTAAAAACTAATTTGCCAATGATTTTAATGGGTTTTGGGGTATTAATTCTAATTTTTGTTTTACACTTTAATAAAGTGCCTGGAGCAATTGCAATTGCAATTTTAGGAGGGCTGGGTGTTTCTTTGATTATTGGGAATGTTATTGACAGTGATTTTATCCGATTAAATTTTGCACATTGAAAGGGTTGAAGTTATAGTGATTTTAATGGCTTTGGTACTAATTTAAAATCAACTTTCACAGCATTTACGAATCCAAAAATTTGAACATCACCAATTATGTATATTTCAATTTTTGTTTTTCTCTTTGTTGATTTTTTTGATACAACAGGAACGTTATATTCTGTTTCAACACAAATTTCAACCGCAACAGGAGAACAATATGATTTAAAACCACGCGCTCTAATTGCTGACTCTGTTGGAACCTTAGTTGGTGGAACATTAGGATGTTCACCGGTGACAAGCTTTGTTGAAT
KOK=        21
KK=  267751  LL=  268200  Z=    7.46  JJ=  267421  DL=   450
A===      111      112      113      114      121      123      124      131      132      133      134      141      143      144      211      213      214      223      224      231      233      234      243      244      313      314      323      333      334      343      413      433
B===      222      122      422      322      212      412      312      242      142      442      342      232      432      332      221      421      321      411      311      241      441      341      431      331      424      324      414      444      344      434      423      443
RRR=   10.814   -0.947   15.790    0.971    0.098    0.562   -0.161   -0.060    0.005    0.868   -0.209    4.972    0.224    4.908   17.462    0.562   -0.161   -0.074   45.038    0.007    0.876    0.276    0.224    0.885    0.224    0.840    0.224    0.029    0.029    0.675    0.224   -0.100
X1==    2.741    0.927    4.044    1.296   -0.193   -0.997    1.218    0.044    0.003    0.715   -0.433    2.973   -0.433    1.341    4.849   -0.997    1.218   -0.040    6.768    0.003    0.703    0.548   -0.452    1.312   -0.285    0.567   -0.297   -0.085   -0.129    0.871   -0.433   -0.129
X2==    3.945   -1.022    3.904    0.749   -0.508   -0.563   -0.132   -1.360    1.740    1.214    0.483    1.673   -0.517    3.660    3.601   -0.563   -0.132    1.834    6.655    2.508    1.247    0.505   -0.495    0.674   -0.786    1.483   -0.753   -0.342   -0.225    0.775   -0.517    0.775
CD1=        8        5        5        3        3        0        3        1        1        1        0        5        0        2       12        0        3        1       10        1        1        1        0        2        0        1        0        0        0        1        0        0
CD2=       12        2        7        2        3        1        1        0        4        2        1        3        0        4       11        1        1        4        8        5        2        1        0        1        0        2        0        0        0        1        0        1
CAAAACCAGAATTCGGAATTGCTGCTTTCTTTACGATTATTACAATGATTGTTACCTTTTCAATTACAAATGGTTTAGCGCTTGGGTTTATTGCATATGCCTTAATTTGTTTAATTACAAAAAAAGCCAAAACTGTGGCAATTACAATTTATATTTTAGACCTCTGTTTTATTGGATATTTTATTGCTTTTGCCTTTGTCCAGTAACGTTGAAAAGATAAATATGCAAGGAAACTCTTTTTGAAAGAGTTTTTTTGTTAAAAATAATGTAAAAGAATAATTGTATTAATAATAAGTTTATTTTAAAATATAAAGAAGAAGGTAAGGAGGCTAGTAATATGCGGTTAGATAATAAACTTTATGATGAAAATTTAACAACAGACGTTAATTTTTTGAAACAAAAAGTAGTTGATTGAAAAGACTATCAATTTTTAATGGTCCTTGGTTCAGG
KOK=        22
KK=  268201  LL=  269220  Z=    5.62  JJ=  268141  DL=  1020
A===      111      112      113      114      121      123      124      131      132      133      134      141      143      144      211      213      214      223      224      231      233      234      243      244      313      314      323      333      334      343      413      433
B===      222      122      422      322      212      412      312      242      142      442      342      232      432      332      221      421      321      411      311      241      441      341      431      331      424      324      414      444      344      434      423      443
RRR=   15.486   23.466    2.855    0.886    5.170   -2.780    1.410    2.281    1.588    3.368   -0.132    0.192    3.798    0.066   10.332   -0.095   -0.111   -1.894    0.652    1.588    9.623    0.396   67.386   21.404   -0.334   -0.180   -0.083   -0.750    0.273   -1.039    1.275    2.151
X1==    4.886    3.490    1.755   -0.949    2.375   -0.986    2.064    4.673    0.901    2.984    0.621    0.084    2.386    1.824    3.118    0.272   -0.163   -0.817    0.704    0.901    3.133    0.845    9.410    3.848   -1.008   -0.261    0.133   -0.341   -0.437   -0.437   -1.143    1.563
X2==    3.170    6.724    1.626   -0.933    2.176    2.819    0.683    0.488    1.763    1.129   -0.213    2.283    1.592    0.036    3.313   -0.349    0.683    2.320    0.926    1.763    3.071    0.468    7.161    5.563    0.331    0.689   -0.627    2.200   -0.624    2.376   -1.116    1.376
CD1=       23       17        6        2       14        1        7       11        4        4        2        4        4        4       16        3        3        1        4        4        4        2       11        6        0        1        1        0        0        0        0        2
CD2=       14       25        6        1       13        9        4        4        7        3        1        6        3        1       16        3        4        9        5        7        6        2       10        7        2        2        1        3        0        3        0        2
TTATAATGATCTTGCTGCTTCATTTAAAATTAATCATAGTATTAAATATGTTGATATTCCGTTTTGACCAGGTTGTACAGCACCACATCATTTTGGAAATTTAGTTTTTGCTGAACATAATGGTAAAAAAGTGGTATTTATGCAAGGGCGACACCATTATTGCGAGGGATATAGCATGAGTGAAATTGCTTTTCTAATTTATACTTTAGTACTGTTAAATGTTAAAACAATGATAGCATCTAATGCGGCTGCTAGTCTAAATGCACAAGCAATTAAAATTGGCGAAATTTGTGCAATAACAGATCATATTAATGCTTTTGGTGACAATCCAATTATTGGATTAAATAATCCACGATTAGGAATTCGCTGACCAATTCCGCAGAATTTATATGATAATAAATTACGACAGTTACTATTAACAGTTGCAGAAAAAACAATATTAAATTAAAAACAGGAGTATATGTTGGATATCCAGGCGGAATATTTGAAACAGCTAGTGAAGCAAGGATGTATAAACTATATGCGCAAATGATTGGAATGAGTATTGTTGCAGAAGCAATTGCCGCCTTTCATAGTGGGATGAAAGTGGCTGGGTTAGCAACAGCAACAGTTTGTTCAATTGGTGATAATCCTGATTTTGTGGATGATGATTATATTATGAAACAAACCCAAAAAATGGCGGGTGATTTAAAAATTTTATTAATGGAATTATTAGAAATAATTTAAAAAAAGCAGAATTATTATTCTGCTTTTTCTCTGTTTAAATAACCACTTCAAATTAAAAAACCAATAATTGTATTAACAATAAAGAAACTCATTTGAATTAGCATATTAATATTAATTGATATAGGATAATTACCACCAACACTATTTACTCCAGCAAACATTGAAAATTACAAAATATTAGAAATTAATCATAAAATTCATTGTTCTTTTAATCGTAAAAACATTAGAATTGAAGCAATAATTGCAATACTATTAGTAATACTATCGAAAAGATGCGGAACTGATTGGTATAAA
KOK=        23
KK=  270781  LL=  271530  Z=    5.76  JJ=  270601  DL=   750
A===      111      112      113      114      121      123      124      131      132      133      134      141      143      144      211      213      214      223      224      231      233      234      243      244      313      314      323      333      334      343      413      433
B===      222      122      422      322      212      412      312      242      142      442      342      232      432      332      221      421      321      411      311      241      441      341      431      331      424      324      414      444      344      434      423      443
RRR=   38.323    2.739    2.104    0.003    2.282    1.247   -0.237    0.194   -0.096    7.274    0.035   -0.713    8.678    2.545   20.341   -0.271    2.036   -0.273    1.200   -1.856    0.044    1.248    1.138   -0.218    1.699   17.477    5.504    1.755    0.684    0.684    2.515    1.778
X1==    6.448    1.109    0.840   -0.007    2.144   -0.787   -0.207    0.102   -0.097    1.942   -0.110    0.704    1.792    1.645    5.249   -0.787    1.122    0.347    0.833    1.971   -0.174   -1.139    1.524    2.236    3.918    5.597    1.670    1.426    2.381    2.381    1.792    1.381
X2==    5.944    2.470    2.503   -0.390    1.064   -1.585    1.147    1.903    0.988    3.745   -0.316   -1.013    4.842    1.547    3.876    0.345    1.815   -0.787    1.441   -0.942   -0.252   -1.096    0.747   -0.098    0.434    3.123    3.296    1.231    0.287    0.287    1.403    1.287
CD1=       15        6        3        2        8        1        2        2        2        3        1        3        3        3       14        1        4        3        4        5        1        0        3        4        5        7        3        2        3        3        3        2
CD2=       19       10        7        2        7        0        4        6        4        6        1        1        7        3       13        3        5        1        4        1        1        0        2        1        2        5        5        2        1        1        3        2
TCTTAATGTGACTTATGTAATTAATGTTATTTTATTTATTAGATTTTAGTACTCTTAATAAAAATAAGAAAAGACTATTAATTCAAATTTTTTGTTTTTTAAATATTTTGGCTATTTTAAGCTTAATTATAAAATTATCTTTAAAAGTATAAATAAATTAAATTGATGCAACAGTTATTGCACAAATTTAATTTTTAAAGAGTTTTATAAAAATTAAAAAAATGGCTAAAAATAGTTGCTTGTTTTTCAATATTTAGTATATAATGAATAAGGCTAAAAAATATGCCATGCCTAGTTAGCTCAGTCGGTAGAGCACTCGGCTGTTAACCGATCGGTCGCAGGTTCGAGTCCTGCACTAGGCGCCATTATTTTTTTTTGAAAATTTTTACGAATATTTATTGGCCTGTTGGTGAAGCGGTTAACACACATGCCTTTCACGCATGCATTCACGGGTTCAAACCCCGTACAGGTCACCATTTTCCGGTGTTAGCTCAGTTGGGAGAGCGCCTGCCTTACAAGCAGGTGGTCAGCGGTTCAAGTCCGTTACACCGGACCATTTTTTAATTATAGGCTGGCTTAGCTCAACTGGTAGAGCAACTGACTTGTAATCAGTAGGTTGGGAGTTCAATTCTTCTAGCCAGCACCATTGACTTTCTCCTGTTAGCTCAGTAGGTAGAGCATCTGGCTTTTAACCAGTGGGTCAAAGGTTCAAGTCCTTTACAGGAGACCATTTTTAAAAACCAAATACCC
KOK=        24
KK=  272251  LL=  273240  Z=    4.76  JJ=  272041  DL=   990
A===      111      112      113      114      121      123      124      131      132      133      134      141      143      144      211      213      214      223      224      231      233      234      243      244      313      314      323      333      334      343      413      433
B===      222      122      422      322      212      412      312      242      142      442      342      232      432      332      221      421      321      411      311      241      441      341      431      331      424      324      414      444      344      434      423      443
RRR=   25.749    7.053    2.455   26.900    0.245    3.305   -0.319    0.010    4.303    0.419   -3.531    0.617   -0.632   -0.076    5.141    2.122   -1.036   -1.277   61.393   -0.097   -1.869   -1.392    1.093    0.586   10.795    6.806    0.111    0.005    0.876   -0.510    2.819    0.630
X1==    5.457    2.794    1.713    6.277    0.286    1.893    2.273   -0.023    1.893   -0.818   -1.174   -0.485   -0.315   -0.188    1.361    1.215    0.693   -0.478    7.597   -0.140   -0.594   -0.992    2.008    0.269    3.182    2.263   -0.594   -0.220    0.632   -0.368    1.404    1.632
X2==    4.718    2.524    1.433    4.285    0.855    1.746   -0.140   -0.416    2.273   -0.512    3.008   -1.272    2.008    0.406    3.777    1.746   -1.496    2.670    8.081    0.693    3.146    1.404    0.544    2.182    3.393    3.008   -0.188   -0.025    1.386    1.386    2.008    0.386
CD1=       29       16        6       19        9        5        8        3        5        0        0        4        1        2       12        4        5        1       15        2        0        0        3        2        4        4        0        0        1        0        3        2
CD2=       14       12        5        7        8        7        2        2        8        1        4        0        3        1       15        7        0       11       17        5        7        3        2        3        6        4        2        1        2        2        3        1
ATGATGCGGCAGGATTAATACAAGAATTACGGCAACTATTACCACAATTAGATATTACACAGTATAATAATCGTGTTTTTGAAATTGCTTGTAAAGTTATTTCAAAAGGGAGTGCATTGCAGTTTTTATCACATCATATTGGGATTGATATTAGTCAAACTTATTCGTTTGGTGATTCTTATAGTGATCTTGAATTGATTCGTCAAGCTGGAGTTGGAATTGCTGTTGGTAATGCAATTGATGAATTAAAAGCAATGGCCAATGAGGTGACGTTATCAAATCGGGAAGATGTACCAGCAAAATATTTGCAACAGTTTTTATTAAAAAAATAAAACTTTTGTGATATGATAAAAAAAGCAAGAAAGTTCAGTAAAGGAGAGAGTAAAAATGGCTGTAAATGAAATAAAAACTATTGATGACTTTAAAAAAGCAATTGCCGAAAACAAATTAACATTAGTTGATTTTTATGCTGATTGATGTGGACCATGTAAAATGATTGCGCCGGTAATTAGTGAATTGGCAAAAGACCGTGGTGATGTTAATTTTGTTAAAATTAATGTTGACGAATTACAAGATCTTGCTCAAGATTATGGAATTTTATCAATTCCAACATTAATTACATTTCAAAATGGAAGTGAATTAAAACGAAAAACTGGATTTGTAACTCGTAATGAAATTGAACAAGAATTGTTAAGTTAAAATTAGTTGTTAAAAAAATTTAATAACAATCAAAAGAAGAAGGTGAATAGGAAATGGCAATGAAAAAACGCCGTCGTTTAATTGCGGAGAAAAAAACAGCGAAAGCCTTAGCACGAAAAGAAGCTGCAAAAAAAACAAAAGAAAAAGATAACTTAGAAGCGAAAGCTTCAAAATAAAAAAAGAAAATAATATTATTTTCTTTTTTTATTTATCTTAAGATAGAAAAAATAACAGCTGTAATTAAAGCATAGCTAAAGTTAATGCCAAGCGTTGTTACAAGGATAAAACCTT
KOK=        25
KK=   12512  LL=   12931  Z=    6.38  JJ=   11762  DL=   420
A===      111      112      113      114      121      123      124      131      132      133      134      141      143      144      211      213      214      223      224      231      233      234      243      244      313      314      323      333      334      343      413      433
B===      222      122      422      322      212      412      312      242      142      442      342      232      432      332      221      421      321      411      311      241      441      341      431      331      424      324      414      444      344      434      423      443
RRR=   11.054    3.294   45.813   -0.371   -1.874   -0.238    0.065    0.050   -0.950    0.106   -0.135   -2.043    0.426    0.106    1.432    0.158    0.390    6.545    4.638   25.829   -0.121   -0.235   -0.515   -0.101    0.106    0.106    0.106   -0.113    0.009   -0.088    0.106    0.009
X1==    2.092    2.585    6.452    0.618   -1.470   -0.089    0.285    0.503    0.874   -0.292    0.561    3.407    0.561   -0.658    2.134   -1.052   -0.504    3.152    1.544    5.688   -0.227   -0.340    1.660    0.489   -0.292   -0.439   -0.227   -0.061   -0.091    0.909   -0.439   -0.091
X2==    5.285    1.274    7.100   -0.600    1.274    2.665    0.227    0.100   -1.088   -0.361   -0.241   -0.600    0.759   -0.161    0.671   -0.150   -0.773    2.077    3.004    4.541    0.535    0.690   -0.310   -0.207   -0.361   -0.241   -0.465    1.855   -0.097   -0.097   -0.241   -0.097
CD1=       12       11        9        3        2        1        2        2        2        0        1        7        1        0       10        0        1        4        3        7        0        0        2        1        0        0        0        0        0        1        0        0
CD2=       10        5        8        0        5        4        1        1        0        0        0        0        1        0        4        1        0        4        4        6        1        1        0        0        0        0        0        2        0        0        0        0
CGAATTAAAGTAGTTGATGCTCGCAAGTCAGTTAATGATGTTTTAGAACAAGTTTATTATTATGTTGATGAAATAATTCAAAAAATAAAGGATAAGGAAAATGAATAATTTATTTTCACAAAATGATGTAGAAAAAATTGCATTGTTTAAAAATTTAATTTTAAAAAATAATTTATCAAATCAACTTTTAATTTCTTGCAATAATAAAATCAAGTTAGAAACTTTTGCAACTGAAATTATTAAGTTTTTACTATGTCAGGAAAAAAAAGATTCTGATTGTCAATGTGAAACTTGTCAACGCATTAATAATAAAACTTATTATGATTTAAAAATTGGGGGAGATTTTGAAACAACAATTAAAAAAGAAACAATTCAAGAAATTATTCAAACTTTTAGTTATTCAGCATTAGAACAAACGGG
KOK=        26
KK=   28082  LL=   29101  Z=    6.70  JJ=   27902  DL=  1020
A===      111      112      113      114      121      123      124      131      132      133      134      141      143      144      211      213      214      223      224      231      233      234      243      244      313      314      323      333      334      343      413      433
B===      222      122      422      322      212      412      312      242      142      442      342      232      432      332      221      421      321      411      311      241      441      341      431      331      424      324      414      444      344      434      423      443
RRR=    5.553    4.231    0.809    0.227   -0.010    0.200   -0.588    4.457   -0.174   -1.427   -0.020   -1.035    0.864    5.699   41.932   -0.639    1.250    2.219  127.952    3.077   -0.375   -1.872    0.881    0.571    0.112    6.689    0.114   -0.096   -0.279    0.133   -0.020    2.431
X1==    2.906    1.676    2.007    0.094    0.994    0.224    2.252    1.396    0.844    1.211   -1.057   -0.941    0.848    4.376    6.104    0.844    1.203    0.904   11.391    0.844   -0.767    1.858    0.891    2.028    0.211    6.562    0.233   -0.229    0.678   -0.322   -1.057    0.678
X2==    1.911    2.525    0.403    2.419   -0.010    0.894   -0.261    3.193   -0.206   -1.179    0.019    1.100    1.019    1.302    6.869   -0.756    1.039    2.454   11.232    3.644    0.490   -1.008    0.989    0.282    0.532    1.019    0.490    0.420   -0.412   -0.412    0.019    3.588
CD1=       18       14        6        4       12        3        8        5        4        2        0        2        2        7       27        4        6        4       25        4        0        3        2        4        1        8        1        0        1        0        0        1
CD2=       13       15        4        6        8        5        2        9        3        0        1        4        2        2       27        2        4        8       20       10        2        0        2        1        2        2        2        1        0        0        1        4
TGCATAATTTGTTTGTTGCAAATACAATTGATCCAAAACAACCAGAGACAAATATTTACAATGGCTTGTATTCACAACAAAAAATGTATGAGGGTAAAATTAATTTAAAAAACATGGCAGAATCAATTAAAAATTTAAAATTCATTGGGAATAATTTAGTAATTGCTGCTAGTCATAATCAATCAATTTGAGATGCCTTACTTAATATTGATACAAAAACAGTAACCGCAACTCTAATTAGTGGAATGGCAGGAACAGGATCAACAGGAAAAGATTTTGGAATGTTACCGTTAAACATTCTTCGAACTTCAGTTGATGATATGTTAACAAAAATGAACAGTTCAATGTTAATGTTTGAACTATTAGTTGTGTTAATTATTTTAATCTTGTTAGTAGTTGTTGTGATGGTTATTATTGATGAATTAATTCCAATTATTTTAACAATGAAAGCAATTGGATATAATAATGGCAAAATTAACTTTGTTGTTATGGGTAGTTATGTGATCGGGGTTATTATTACCTTTATTGTTGCTTGAGTTGTTTCAATCTTAATTTGGCAAGGCCTTGGGATTTTAATCTACAATCTCTTTAAAATTGTTTTAAATATTCCAATTGATATTAAAGGAACATTAATCGCTTTAGCTATTATTACTATCATTTTATTGACTTCATGATTTACTGCAATGAACTCAATTAAAAAACACCGTGTAACAGAAATTACTAATTAAAATTACTTTGTCATAATTAAAAAAACAATTAAAATAACTTTAATAATAGTATTATTAAAGTTATTTTAATGCTGTTTAAATTAATATTAAAAATAAAGGCAATTTATTGAATTTATAATCATTTTTTATTAATATTTACTTAATGACTATTAATTAAAGAAGGAACTAAAAAGATGAAAATAGGGAATATTGATATTAAAGGGCAAGTTTTCTTAGCACCAATGGCAGGAATTACCAATGAGGCATTTCGGATTATTTGCCATGAGTTAGGAGCAGGATTAGTTTATGCTGA
KOK=        27
KK=   38792  LL=   39811  Z=    5.52  JJ=   38702  DL=  1020
A===      111      112      113      114      121      123      124      131      132      133      134      141      143      144      211      213      214      223      224      231      233      234      243      244      313      314      323      333      334      343      413      433
B===      222      122      422      322      212      412      312      242      142      442      342      232      432      332      221      421      321      411      311      241      441      341      431      331      424      324      414      444      344      434      423      443
RRR=   34.642    0.969    2.818   17.073    1.166    3.523    2.097   -0.113    0.635    0.271    0.698    0.036   -0.155   -0.058    9.451    0.130    1.515    9.301   99.660   -0.966   -1.053    0.208    0.021    0.118    3.328    2.102    0.720   -0.191   -0.492   -0.398   -0.609    0.064
X1==    6.163    0.307    2.203    3.941    0.904    1.645    1.973    1.162   -0.638    1.019   -1.037   -0.051   -0.067   -0.152    2.993    0.503    1.425    2.769   12.728   -0.638    1.188    1.115    0.115    0.036    1.019    0.904   -0.812   -0.256   -0.278    1.722    0.904   -0.278
X2==    5.621    3.158    1.279    4.332    1.290    2.141    1.063   -0.098   -0.995    0.266   -0.674   -0.694    2.326    0.381    3.158    0.259    1.063    3.360    7.830    1.514   -0.887    0.186    0.186    3.253    3.266    2.326   -0.887    0.748    1.769   -0.231   -0.674   -0.231
CD1=       37       13        8       12       15        6        7        6        2        2        0        4        1        1       22        4        6        7       24        2        2        2        1        1        2        2        0        0        0        2        2        0
CD2=       20       16        4        8       11        6        4        2        1        1        0        1        3        1       16        3        4        9       16        5        0        1        1        4        4        3        0        1        2        0        0        0
GATTTTCAACAACTTGCTGGTAAAAAAGCACTAATAAATGATTATTTTAATGATAAAACTATTATTATTGATGCTACCGAAACTCCAATCCAACGCCCAAAAAAAGACAAAAACAATCTTATTCTGGTAAAAAGAAAAAACACACGATCAAAACACAAGTAATTATCGAACAAGAAACCAAAAAAATTATTGCAACAAGTTTTTCGCTCGGAAAAAAACATGATTATGCTTTATTTAAAGAATCAAAAATCCCAATTTTAAAAAATACCAAATTAATAGTTGATAGTGGTTATCAAGGAATACAAAAAAATCACAATAATGTTCTAATACCTACAAAGAAAACAAAGAAAAACCCTTTAAACAAAGAACAAAAGCAATATAATAGACTAGTTTCAAAAATGAGAATTATTATTGAAAATATTTTTGCTATTCTTAAAAAATTTAAAATTATTACAGAAAAATATCGTAATCGAAGAAAAAGATTTGGTTTAAGATTTAATTTAATTGCCTCAATTTATAATTTACAATTATTATATTTAACATAAAATATTTATTTAAAATTAAATAATTTAAATAATAAATTAATTTTTCGTTGTGGAAAAATATTAAATTTTTAAATAAAAAACATAATTAATTAAAATTATATTTTTCTATTAGTATCTTTTTTACAAATATTTGCAATTTTTTAACAAGTAATGCAAGAAGTCTATTGAAGCTTAATTTTTTTATATTCATTATTAGATCCTTTGTCAATTATTTTGATAATTGCTGTTGTTGCTTCGGTTGTGATTGAAAAAGTTGTTAATAATAAAATTCATGTGATTGATTTTATTGTAATTTTATGTATTGTTTTGTTAAATGCTTTTATTCAAACAATTGAACAAGTTAAAGCAAAAAAATCATTAGAATCATTAAAGAAAATGACAATTCCACTTGCTGTTGTAAAACGGGATGGTGACATCATTGAGGTCCCAGCTAATGAGTTGGTTGTTGGTGACATTGTTGTTTTAGAAGCGGGAA
KOK=        28
KK=   75302  LL=   76231  Z=    5.88  JJ=   75062  DL=   930
A===      111      112      113      114      121      123      124      131      132      133      134      141      143      144      211      213      214      223      224      231      233      234      243      244      313      314      323      333      334      343      413      433
B===      222      122      422      322      212      412      312      242      142      442      342      232      432      332      221      421      321      411      311      241      441      341      431      331      424      324      414      444      344      434      423      443
RRR=   26.088   11.954   27.641    0.134   -0.452    5.629    1.736    2.091    0.408   -0.365    1.374    0.208    0.316   -1.505   13.414   -0.450   -0.202   -0.018    1.850   -0.081    0.360    1.093   37.956    0.087   15.158    1.658   -1.340    0.954   -0.305    0.184    0.096   -0.795
X1==    4.129    3.596    6.033    0.891   -1.103    1.682    2.949    2.460    0.384    1.141    0.666    1.385    5.145    2.346    2.150   -0.914    0.256   -0.015    1.198    1.033   -0.721   -1.030    5.810    0.370    3.141    1.562   -0.721    0.743    0.624   -0.376    1.562    1.624
X2==    6.319    3.324    4.582    0.150    0.410    3.346    0.589    0.850    1.063   -0.320    2.062    0.150    0.062   -0.641    6.239    0.493   -0.787    1.186    1.543   -0.078   -0.500   -1.061    6.533    0.236    4.825    1.062    1.859    1.284   -0.489   -0.489    0.062   -0.489
CD1=       22       18       13        6        5        5        9        7        3        2        2        7        7        5       14        1        4        2        5        4        0        0        7        2        4        3        0        1        1        0        3        2
CD2=       19       14       10        2        7        9        3        4        5        1        3        2        1        0       21        4        1        6        5        3        1        0        8        1        7        2        4        2        0        0        1        0
TGTCACAAAAATTTGAAAATTATCGTTTTGTTATTACTGGTGTTTTATCAAAACCACGAGAATATTTTAAAGAGTTAATTGAAAGTTATGGTGGTCAAACTTCAGATAGTGTTAGTGCTAAAACAACTTATTTGTTAGCTGGTAGTGATGCAGGTAGTAAATTAGTAAAAGCACAAAAATTAAATGTTAAAATTATTAATGAGGAAGAATTTAATAATTTATTAATAAAGGAGGAATAATATGGCAAGAATTACAAAAGAGGACTTACATTTATTAGCAAATAATATTATGTTGGATTTAAAAGATGAAGAGTTAACAAATTTGAGTAAAGAGTTTGATGTTATTTTACAACAAATGGATTTAGTGCAAAAAATTAATACAACGAATGTTCATTCAATGCATTTTCCGTTTGAATTAACGGTTGATTATTTACGTGAAGACGATGCAGCCGTTGTTTCTTCTCAGGCAGAAATTTTAGCAGCAGCTCCAAAAACAATGGATGATTATATCGTAATTAATAAGGTGGTTAAATAGTATGACATATTATTCAATTAAAGAATTACATCAACTTTTGATAACTAAAAAAATTACGCCATCACAAATTGTTAAGGAAGCTTTTGCTAATTTAGCGAAGCATCAAGTTTTAAATGCAACCGTAACTGAATTAACAACAGCAGCAACAGCTTTAGCGTTAGAACTAGATCAAGTCCCCGTATCAACAAATAATTATTTATTTGCTTTACCATATTTTGCAAAAGATAATTTTGCAACAAAAGGGGTTAAAACAACAGCAAGTTCAAAAATTTTAGAAAATTTTGTACCCACTTATGAATCAACAGTAACTAATATTTTAAAACAAAATAATAGTATTTTGTTAGGGAAAAGTGCTTTAGATGAACTTGGAATGGGGGGGCATGGATTATATGCTTT
KOK=        29
KK=   87602  LL=   88471  Z=    4.61  JJ=   87542  DL=   870
A===      111      112      113      114      121      123      124      131      132      133      134      141      143      144      211      213      214      223      224      231      233      234      243      244      313      314      323      333      334      343      413      433
B===      222      122      422      322      212      412      312      242      142      442      342      232      432      332      221      421      321      411      311      241      441      341      431      331      424      324      414      444      344      434      423      443
RRR=   54.685   22.799    3.055   -0.178   -0.976    0.426    0.963    0.662    3.398   -0.599   -0.170   -1.832    0.305    3.389   -0.359    0.012    0.651    8.909    3.813    3.323    4.165    0.059    7.427    0.804   -0.408    0.068    0.916    0.050   -0.219    0.050    9.682   -0.136
X1==    5.600    7.396    2.823    2.257    1.160    0.623    1.216    1.557    1.211    1.047   -0.715   -0.660    1.285    3.464    0.426   -0.555   -1.497    3.611    2.172    2.389    2.765    0.172    3.172    0.379   -0.953    0.285    1.810   -0.358   -0.268   -0.268    2.285    0.732
X2==    9.766    3.083    1.082   -0.079   -0.842    0.685    0.792    0.425    2.805   -0.572    0.237    2.776    0.237    0.979   -0.842   -0.022   -0.435    2.467    1.756    1.391    1.506    0.342    2.342    2.122    0.428    0.237    0.506   -0.139    0.815   -0.185    4.237   -0.185
CD1=       21       28        7        5       11        4        4        5        5        2        0        1        2        4        9        2        0       10        6        7        4        1        4        1        0        1        3        0        0        0        3        1
CD2=       39       17        4        3        6        3        4        3        6        0        1        8        1        2        6        2        2        5        5        4        2        1        3        3        1        1        1        0        1        0        5        0
GAGAGCCAGTTCACTTTAAAATTGAAGGACATGGAATTTGTGATCAATGCCGTAACAAAAAAAAATGAACATCTTAATTTTGACGAAAATTTTAATGATGACAACGAATAAAATAAAAATTACCATAAACTTTTTAAAGCAAGGTAATTTTTTTATTTTGAAATGTAAAGTAAAGATGCAAGTAGGATTTTTAACCCTTATTAAGTCAATAATATATTTTTTATTAAAAATTGCAACTATTTTTTTAAAAAATATATTTTTTTAAATTATATAGTTATTTCAGCATCACAAAAAATGATTTTTGTTAAAAATCTAAAATTAATAATTTAATTACTGAATATTTTGTAAAAATGCCTCTTTGGAGGACAATCAACCTAAACTCGGTCGTGGTTTTTCATTAATAATTTTCATAACTTTATTAATTTCTTTTTGAGTAATTTGATTAAAATCAGTTCCCTTAAGAAGATATTCTCTAATATCTCTATTCATTCTTTCAACTTTAGGTTTTTGTGTAGGAGTTCCAGCGTCACAAAAATAAACATTAGATTCAGTAATTTTTTCAATTTCTTTTCATTTACTAAATTCTTTACCTTGATCTGTAATAATTCCTTTTATATTTACTTTATAAAGTTTATTTTTAAAAATACTTTTAATTGCTTTATTAACCTCTTCTGAATTATGATAGTCTAATTTAAAACAAATCGTATATAAACTTTTTTTTCTGTAAAAGTCAAGCAAACAGATTGATGCTCTTTTCCAACAATACAATCCATTTGAAATCAACCAAAAGTTCCTTTTTCATGTTCTGCTTCTTCAATAAATCTAATATTAGTCAATTGACCACGATCATCTTTTCTCTTTTTTGTTTTA
KOK=        30
KK=   91622  LL=   92761  Z=    4.76  JJ=   91622  DL=  1140
A===      111      112      113      114      121      123      124      131      132      133      134      141      143      144      211      213      214      223      224      231      233      234      243      244      313      314      323      333      334      343      413      433
B===      222      122      422      322      212      412      312      242      142      442      342      232      432      332      221      421      321      411      311      241      441      341      431      331      424      324      414      444      344      434      423      443
RRR=   77.223   20.413    4.030    1.017   -1.179    1.897    0.843    2.077    5.275    2.239    0.008    0.544    0.063    0.079    3.179   -2.037   -0.255    0.944   10.045   -0.033    0.167   12.586    9.571    6.561    0.006    1.202    0.167    1.297    0.066   -0.454   -0.048    1.293
X1==   10.115    5.236    1.290    0.793   -1.112    0.497   -1.195    2.890    1.067    1.040    0.055    0.793    0.055    0.070    0.702    1.637   -0.620    0.772    2.647   -0.073    0.162    4.175    3.175    2.188    0.040    1.055    0.162    1.743   -0.253    1.747    0.055    1.747
X2==    7.635    3.898    3.124    1.283    1.060    3.819   -0.705    0.718    4.945    2.153    0.139    0.686    1.139    1.126    4.529   -1.245    0.411    1.223    3.794    0.443    1.030    3.015    3.015    2.999    0.153    1.139    1.030    0.744   -0.260   -0.260   -0.861    0.740
CD1=       49       29        6        5        8        4        1        9        5        2        1        5        1        1       14        6        2        4        7        3        1        5        4        3        1        2        1        2        0        2        1        2
CD2=       32       23        8        5       14       10        2        4       12        3        1        4        2        2       25        1        4        6       11        4        2        4        4        4        1        2        2        1        0        0        0        1
AAAAACTCTGATTTTCAACAACTTGCTGGTAAAAAAGCACTAATAAATGATTATTTTAATGATAAAACTATTATTATTGATGTTACCGAAACTCCAATCCAACGCCCAAAAAAAGACAAAAACAATCTTATTCTGGTAAAAAGAAAAAACACACGATCAAAACACAAGTAATTATCGAACAAGAAACCAAAAAAATTATTGCAACAAGTTTTTCGCTCGGAAAAAACATGATTATGCTTTATTTAAAGAATCAAAAATCCCAATTTTAAAAAATACCAAATTAATAGTTGATAGTGGTTATCAAGGAATACAAAAAAATCACAATAATGTTCTAATACCTACAAAGAAAACAAAGAAAAACCCTTTAAACAAAGAACAAAAGCAATATAATAGACTAGTTTCAAAAATGAGAATTATTATTGAAAATATTTTTGCTATTCTTAAAAAATTTAAAATTATTACAGAAAAATATCGTAATCGAAGAAAAAGATTTGGTTTAAGATTTAATTTAATTGCCTCAATTTATAATTTACAATTATTATATTTAACATAAAATATTTATTTAAAATTAAATAATTTAAATAATAAATTAATTTTTCGTTGTGGAAAAATATTAAATTTTTAAATAAAAAACATAATTAATTAAAATTATATTTTTCTATTAGTATCTTTTTTACAAATATTTGCAATTTTTTAACAAGTAATGCAAGAAGTCTATTATTCCAAAGTTTGTTATGTATAATAAATTTAATTAGTAAAAATTACTATGAAATTACGATAAATTTATTTAAATTTGTTATTTTAATTGTTACACTTGTGTTGTTTAGTTACTTTTTTAGTAGTTTAAATGCCTATGTTCAATACTTGAATTTAAAAAATGATAATCCAACAGTTAAACCTAGCTTAATTGTTGAACGATTATTATTTTGATTACAAAAAGATTATTTACGAGGAATGGGCTTTTTCCTATTATTTCCTTTGGTTTTTAGTGGTTTTGATTTTATTCTTGATTGTTATGCCCTAACTCGTAATAGTTTCGCTCTTAAAACTGGGAAAGGAATTAAACGAGAGTATCATTTTAAACAGTTATGTCAGATCAAATCCGATGCATAAAAAGATTTTTATTTACTGTTGGGTAAT
KOK=        31
KK=   99992  LL=  101101  Z=    6.33  JJ=   99902  DL=  1110
A===      111      112      113      114      121      123      124      131      132      133      134      141      143      144      211      213      214      223      224      231      233      234      243      244      313      314      323      333      334      343      413      433
B===      222      122      422      322      212      412      312      242      142      442      342      232      432      332      221      421      321      411      311      241      441      341      431      331      424      324      414      444      344      434      423      443
RRR=   58.151   17.741    9.964   -0.026   -2.726    2.580    1.092    8.002    0.383    5.427    0.888   -1.579   16.730   -0.050    1.014    0.023    0.975   -0.335    0.578    9.611    8.198    0.107   18.323   33.222   -3.058    0.191   -0.702    1.311    0.239   -0.120   -0.044    0.725
X1==    8.045    4.918    1.719    0.031   -1.146    1.148    1.511    2.767    0.568    1.402    1.631    1.856    5.361    1.682    0.281   -0.012   -2.023   -0.292    0.416    3.468    1.798    0.435    3.743    6.501    2.260   -0.607    0.846    1.497    1.333   -0.667    0.139    0.333
X2==    7.228    3.607    5.795   -0.851    2.380    2.247    0.723    2.892    0.674    3.872    0.544   -0.851    3.121   -0.029    3.607   -1.948   -0.482    1.150    1.389    2.771    4.560    0.247    4.896    5.110   -1.353   -0.315   -0.829    0.876    0.179    0.179   -0.315    2.179
CD1=       35       22        7        5        5        5        7        9        4        3        4        9        9        5        9        3        0        2        4        9        3        2        6       11        4        1        2        2        2        0        2        1
CD2=       21       15       13        1       12        8        4        8        5        7        2        1        5        1       15        0        2        7        6        9        9        2        8        7        0        1        1        2        1        1        1        3
ACGTGGCCCACGTGGTGGTTTAATTTTATCAAAACAAAAATGAGCAAAGAAAATTGATGGTGCTGTTTTTCCTGGTAATCAAGGAGGACCGTTAGAACATGTAATTGCGGCAAAAGCGCAATGTTTTTTAGAAGCATTAGAGCCCTCATTTAATCAATATCAAGCTGAAATTGTAAATAATGCAAAGGTTTTAGCAACAACTTTAAAAGGAAAAAATCTTCGTTTAGTTGCTGATGGGACAGATAATCATTTATTAATGGTTGATGTAAAAAGCAGTTTGGGAATATCAGGACAACAAGCAAAAGAGATTTTACAAAAAATTGGTATTATCTGTAATAAAAATATGATTCCTTTTGACCAAGAATCACCTGTTGTTACAAGCGGGATTCGTTTAGGAACAGCAGCAATGACAACACGTGGTTTTGGGAGCAAAGAATTCCAACAAATTGGGGAAATAATTTATTATGTGTTTAAAGAACCCACTGATGAAAATATTGCAAAATATCAAAACGAAGTTAAAAAACTTTTGCATGATTTTCCAATTTATTCAAATTGACATTTAACAACATAATTAATTTGGAAATATCAGTTTAAATTGTTGCTTATCCTTGCTTTTTTAGTTATAATATTACTGCTTTATACATTGGACCCTGGTACGGAATAATGTTAGGAGGCAGTGGCATGAGACAAACTACTATCTTGAATTCAGCAAAAGTTGAAAAGAAATGATATGTTATTGATGCTCAAGGTCTAGTTTTGGGACGTTTAGCAAGCAAAGTCGCAATGATCTTAAAAGGAAAAAATAAACCAGCGTATACGCCGCACGTTGATTGTGGTGATAATGTTATTATTCTTAATGCTGATAAAGTTAATTTTTCAGGAAATAAATTAAAGGGTAAAATTTATTATCATCATTCACAACACCCGGGTGGGTTAAAACGAACAACAGCAAAAGATATGCTAGTTAAAAAACCAATTTATCCAGTTGAACACGCAATTAAAGGAATGTTACCAAAAAATAAATTAGGAAGTAAATTATTTCGTAATTTATTCGTTTATGCTGGTAACGAACATCTCCATGAAGCACAACAACCAATTAAGTTAGAATTA
KOK=        32
KK=  117602  LL=  118621  Z=    5.21  JJ=  117602  DL=  1020
A===      111      112      113      114      121      123      124      131      132      133      134      141      143      144      211      213      214      223      224      231      233      234      243      244      313      314      323      333      334      343      413      433
B===      222      122      422      322      212      412      312      242      142      442      342      232      432      332      221      421      321      411      311      241      441      341      431      331      424      324      414      444      344      434      423      443
RRR=   28.452   16.835   29.491    3.702    0.120   -1.385   -0.202   26.826    6.552    0.266   -0.549   -1.982   25.591    4.660   -3.243   -1.209    1.336    2.381    0.077    0.047    5.085    0.448   32.370    3.719   -0.230    0.484    0.875   -1.176   -0.032    2.232    0.166    0.544
X1==    6.782    2.973    6.876    1.436    0.037   -0.768    0.210    5.578    2.006    1.141    1.268    2.435    7.069    2.216   -1.640   -1.462   -1.389    0.857    1.050   -0.075    1.249    2.404    6.832    1.902    0.141   -0.389   -0.751   -0.306    0.476    2.476    0.439   -0.524
X2==    4.195    5.663    4.289    2.577    3.206    1.803   -0.962    4.810    3.266    0.233   -0.433   -0.814    3.620    2.103    1.977    0.827   -0.962    2.778    0.074   -0.636    4.073    0.186    4.738    1.955   -1.632   -1.244   -1.165    3.839   -0.068    0.901    0.377   -1.038
CD1=       24       13       13        7        6        1        4       11        5        2        3        9       10        6        2        0        1        3        5        2        2        4        9        5        1        1        0        0        1        3        2        0
CD2=       15       20       12        6       14        8        1       13       11        3        1        1        6        3       11        6        1       11        3        3       10        2        8        3        0        0        1        7        1        2        2        0
AACCTTACCTTTAACAATGGAAGTCTTGAAAGATGATATAAAAGTAAAAGAAAATTTAGTTGGTATTTCAGCACCATTAACAACAACAATGGGATTAACTGCTTGTGCTGGGGTACAAGCGGGAATTATTGTTTCATTTATTGTAACAGCAGGATTATTTGATTTGACAGCCGCTAATTTCTTTATTGCTTTAATAGTTGTTGTTGTTGCGTCATTAGGAATTGCTGGTGTTCCAGGAACAGCTAGTGTTGTCACAGCCGGAGTGCTGGGGGGGCTTTGTTTAGGGACTTTATATGTTCCTGTTTATGCAATTATTGGAGCGTTAGATGGCTTATTTGATATGGGTCGAACAGCAGTAAATGTTGCAGGAGGATTACAAGCAACAACAATTGCTGCCCGGTTAACAAATTGTTTAGAAAACGAAGATCTTATGCTTTTCAAATGATCACGCCTACGGCGAAAACGAAAGAGAGAAAAAGCGTCAAAATAAGAATAAAGGTAACACCTTTATTCTTATTTTAAATTGGAAAGGTTATAATATTACTAAGAAGACAGAAAGAAGGGGAAAAGATGAAGGTAATTGTAATTGGTGGGTCAACTGCTGGAATGACAGCAGCTAGTAAGTTAAAACGTATTTTAAAAGATGATGTTGAAATAGTTGCTTATCAAAAATTAAAATATCCATCGTTAGGTAGTTGTGGAATTCCTTATTATGTTGGAAAACATTTTGATAAACCAGAAAGTATGATTGCACGAACTGTTGAACAATTTAAAGATAATGGAATTATTGTAAAAACTTCGTGTGAAGTAACAAAAGTTGATTTTAAGGCAAAAACAGTTTATGGAATTAATCTTGCAACAAACGAAAAATTTAATGATACTTATGATAAGTTGATTATTAGTGTTGGAGCAACACCACGCAAATTAAATTTGGCGGGAGAAGAAGCATCAAATGTTTTTACAGGAACAACTTTAGAATCGGCAGTAGTTCTTCGCGATAGTTTAGCAACAATTAAAAAT
KOK=        33
KK=  142352  LL=  143401  Z=    4.52  JJ=  142202  DL=  1050
A===      111      112      113      114      121      123      124      131      132      133      134      141      143      144      211      213      214      223      224      231      233      234      243      244      313      314      323      333      334      343      413      433
B===      222      122      422      322      212      412      312      242      142      442      342      232      432      332      221      421      321      411      311      241      441      341      431      331      424      324      414      444      344      434      423      443
RRR=   48.874   15.242    1.235    0.422    2.534    5.983    2.025    0.107   12.801    0.407   -0.143    3.967    0.056    1.299    0.028    0.942    0.389   38.766    4.708    2.231    0.426   -0.208    0.492    0.414   -0.047    0.339    0.426   -0.099    0.041    1.408   -0.143    0.041
X1==    6.992    6.438    0.631    1.821    2.227    3.842    0.972    0.042    2.713    1.075   -0.718    1.153    0.282    0.443   -0.040    1.019   -0.307    6.771    2.019    1.019    0.990   -0.783    0.217    0.393    0.075    0.282    0.990    0.708   -0.227    0.773   -0.718   -0.227
X2==    6.990    2.368    1.958    0.232    1.138    1.557    2.082    2.564    4.719    0.379    0.199    3.441    0.199    2.930   -0.707    0.925   -1.267    5.726    2.332    2.190    0.430    0.266    2.266    1.054   -0.621    1.199    0.430   -0.140   -0.180    1.820    0.199   -0.180
CD1=       30       30        4        5       17       10        4        3        8        2        0        4        1        1       10        5        2       16        6        5        2        0        1        1        1        1        2        1        0        1        0        0
CD2=       36       19        6        4       15        5        7        7       10        1        1       10        1        4        9        4        1       11        7        6        1        1        3        2        0        2        1        0        0        2        1        0
AATATCTATTTTTTTATTACTTTTATTAAAGTAATATTCTTCGTCAGTTTTTGCATTTTTCATAATATTAGATACTGTCATTAAACTAATTTTTACATGCTCCATAGTATCTAAAATATCTTTATATCTTTTGTTCTCAGTAATAAATGATAATATTTTTTCTTTAACAGAATTATCTATTCTTTGTCATTTTTCAATTCCTAAAAGTTTATCCAAAGGAAAAATATATTCTTCTTTACCTGTTTCTGGATTAATTTTATAATATCTTCTTCTTTTAAAAGTTATTTTTCCATTTAAAATTACTAATGTTCTTTCAATTTTATCTTTTACTTTATAATATTTAAATTCTTTTAAAGTTTTATCAATTTTGTAATTTTTAAAAATTCATTCATCATAATCTTCTGAACTTTGTTGAATAATTTCAATACTCTGTATATATAATAAATTAATAAAATTATTAAAAAAATTGTTATCAACATTCATCATTTTTTACCCTCTTTCCTTAGTTCTACACATTAACACAAAAATAATAAAAATGCAAAAAAAGATATTATTTTTTATTTATTATGTTATAATTTAAGTGTTAATTATTAGCAAATTAATTTAACTGAAAAAAGTAAAGTAATTTACTTTTTTTTATTTTGATGTAAAATATAGATAATAAAAAAAAAGAACCCTGTTAAGTTCTTCTGTACATGTTTTTCTCTACTTATATTTAACCATATAAAAGGAGTAAAAATGAAAGAATTTAATCCAAAAACAGCAAGTTTGGCGACTTTTTATCGTAAAATAGAGCAATTTTGAGAAAATAAATCACCTAATAAACCATATACTTTGAATGATTTAACCAATGAATTCAATCTTTCTCGCAAGTGAAGATATGATACTTATGCGAGCGAAAAGATAGTTCCTTTGCTTGAAAAACAAGTTGATAGAATTGAAAGTGAAATAATTAATTTTATGATGAAATCACCTGATGGTGCTAAATTATATTGACAACGAGCATTTAATTATAAATATTCACTGCAAGAAAAACAGTTAGAACAAGAA
KOK=        34
KK=  184862  LL=  186061  Z=    4.60  JJ=  184862  DL=  1200
A===      111      112      113      114      121      123      124      131      132      133      134      141      143      144      211      213      214      223      224      231      233      234      243      244      313      314      323      333      334      343      413      433
B===      222      122      422      322      212      412      312      242      142      442      342      232      432      332      221      421      321      411      311      241      441      341      431      331      424      324      414      444      344      434      423      443
RRR=   48.316    9.984   13.134    8.173    1.967    9.407   -0.694   -0.170    1.439    0.519    0.464   -0.262    0.244    0.101   12.470    0.661    0.331   32.511   33.879    0.367   -0.063    0.436    3.073    1.420    1.447    0.244    0.056    0.024   -0.099   -0.222   -0.653    0.024
X1==    7.085    4.407    4.253    3.450    1.594    4.297   -1.177    0.704   -1.558    0.559   -0.558   -0.342    1.442    0.294    3.782    1.044    0.562    4.857    7.112   -0.908   -0.526    0.334    1.334    3.157    1.559    1.442    0.474   -0.097   -0.123   -0.123   -0.558   -0.123
X2==    6.819    2.265    3.089    2.369    1.234    2.189    0.590   -0.242   -0.923    0.928   -0.831    0.767    0.169    0.344    3.297    0.633    0.590    6.694    4.763   -0.405    0.119    1.304    2.304    0.450    0.928    0.169    0.119   -0.245    0.806    1.806    1.169   -0.194
CD1=       30       25        8        8       16        9        1        3        0        1        0        2        2        1       23        4        4       11       17        1        0        1        2        4        2        2        1        0        0        0        0        0
CD2=       48       25       11        8       21        8        4        4        2        2        0        5        1        1       29        5        4       15       10        3        1        2        3        1        2        1        1        0        1        2        2        0
TTTCAAAAATGAGAATTATTATTGAAAATATTTTTGCTATTCTTAAAAAATTTAAAATTATTACAGAAAAATATCGTAATCGAAGAAAAAGATTTGGTTTAAGATTTAATTTAATTGCCTCAATTTATAATTTACAATTATTATATTTAACATAAAATATTTATTTAAAATTAAATAATTTAAATAATAAATTAATTTTTCGTTGTGGAAAAATATTAAATTTTTAAATAAAAAACATAATTAATTAAAATTATATTTTTCTATTAGTATCTTTTTTACAAATATTTGCAATTTTTTAACAAGTAATGCAAGAAGTCTATTAAAGAAAATCCACGGTTTATTTTAGAGTTTGTTAATAATTTAAACTGAGAAGAAAAATTTGAATTAATTTCTGATTATGTTGCAACAAACGAAGAAATTGAAAAAGCAATTAACACATTAAATAAATATATATTTTTATTTATTAGACTTCTTGCATTACTTGTTAAAAAATTGCAAATATTTGTAAAAAAGATACTAATAGAAAAATATAATTTTAATTAATTATGTTTTTTATTTAAAAATTTAATATTTTTCCACAACGAAAAATTAATTTATTATTTAAATTATTTAATTTTAAATAAATATTTTATGTTAAATATAATAATTGTAAATTATAAATTGAGGCAATTAAATTAAATCTTAAACCAAATCTTTTTCTTCGATTACGATATTTTTCTGTAATAATTTTAAATTTTTTAAGAATAGCAAAAATATTTTCAATAATAATTCTCATTTTTGAAACTAGTCTATTATATTGCTTTTGTTCTTTGTTTAAAGGGTTTTTCTTTGTTTTCTTTGTAGGTATTAGAACATTATTGTGATTTTTTTGTATTCCTCGATAACCACTATCAACTATTAATTTGGTATTTTTTAAAATTGGGATTTTTGATTCTTTAAATAAAGCATAATCATGTTTTTTTCCGAGCGAAAAACTTGTTGCAATAATTTTTTTGGTTTCTTGTTCGATAATTACTTGTGTTTTGATCGTGTGTTTTTTCTTTTTACCAGAATAAGATTGTTTTTGTCTTTTTTTGGGCGTTGGATTGGAGTTTCGGTAGCATCAATAATAATAGTTTTATCATTAAAATAATCATTTATTAGTGCTTTTTTACCAGCAAGTTGTTGAAAATCAGAGTTTTTAATTAAAATATCTTCAAT
KOK=        35
KK=  187622  LL=  188641  Z=    7.16  JJ=  187502  DL=  1020
A===      111      112      113      114      121      123      124      131      132      133      134      141      143      144      211      213      214      223      224      231      233      234      243      244      313      314      323      333      334      343      413      433
B===      222      122      422      322      212      412      312      242      142      442      342      232      432      332      221      421      321      411      311      241      441      341      431      331      424      324      414      444      344      434      423      443
RRR=   46.315   22.134   15.944   -0.674   -1.113    1.220    0.835   11.455    1.206    1.126    1.911    0.705   12.826    1.044    1.500    0.765    1.222   -0.051    0.133   31.800   -0.866    0.286    3.819   30.053    1.272   -0.017   -0.002    0.048    0.730    1.251    0.067    0.210
X1==    6.337    7.179    5.353    1.079    1.092    1.486   -0.781    2.822   -0.733    1.186    1.013    0.291    3.013    0.367    1.092    0.931   -0.781    1.781    0.129    7.034   -0.717   -0.256    2.396    3.172   -1.246    0.013   -0.007    0.070    1.403    2.403    0.013    0.403
X2==    7.309    3.083    2.979   -0.625   -1.020    0.821   -1.070    4.060   -1.645    0.950    1.885    2.422    4.256    2.846    1.374    0.821   -1.566   -0.029    1.029    4.521    1.208   -1.115    1.594    9.474   -1.021   -1.276    0.208    0.692    0.520    0.520    5.047    0.520
CD1=       17       22       11        3        8        6        1        7        2        3        2        2        4        1        8        5        1        8        3       16        1        1        4        4        0        1        2        1        2        3        1        1
CD2=       36       18        9        4        6        4        2       11        0        2        4       11        7        7       13        4        1        2        5       10        2        0        3       15        0        0        1        1        1        1        8        1
TTAAAGAAAAATTGGTAAAATTCATATGGTGATGTTTTTTTTGGATCTAACCAAACGGCTCCTGATTCTGTTTTTCCAAATTTTGTCCCATCAGCTTTTGTTAATAAGTTCATTGTTAAACCACAAGCTAAATTATCTTCGCCAATTTGTTTATGAATATAGTCTGTCCCTGAAGTAATATTTCCTCATTGGTCACTTCCTCCGGTTTGAACAGCACAATCATAATTAACATATAATTGATAAAAATCATATGCTTGTAATAAAGTATAAGCAAACTCAGTATACGATAAACCAACTTCAATTCTTGTCGCGATATTTTCTTTTGCCAACAAATAACTAATATTAAAATCTTTTCCAACAGTTCGTAAAAAATCAATTAAAGTCATTTTTTGTAATCAATCAGTATTATTAACCATTCGGACATTTTTTCCAATTAATTGTTGCATTTGTTTACTTATTGCTTGGACATTGTACATAATTGTCTCATCATTTAATAATACACGTTCTGCTTTCTTACCACTTGGGTCACCAATCATTCCAGTTCCGCCACCAATAATTGCAATTGGTTGAAAACCAAACATTTCAAACCGTTTTAATAACATGATTTGAATTAAATGCCCAACATGTAATGAATCACCTGTCGGATCAAAACCACAATAAACCCCTTTTTTTAAAGTTTGAGCTTTTAATAATTTTGTCTCATTAGTTACTTGTTTTAATAGACCTCGTCATTTTAATTCTTCTATAATATCTTTTACCATCTTTTATTTCCTCTACTATTTAAAAAACTCTAAATTGTTAGAGTTATTCTTTATCGACTTTTGCGATTTTTTTAAGTTGATTAGGTTTTTCCTCTTCAATAATTTTTTCTGAAATTGACGCTGATGTTTTTTTCAGATCTTCTGTTACTTTAATTCCCGCATCAATAGCAGAAACTGTTATTTTAGCTAAGTCTTTCGCAACAGCACGAACATTTGGTGATTTTGCGGCAGCTTTAATTAATTTTACTGTCCCAACATC
KOK=        36
KK=  195002  LL=  195961  Z=    4.65  JJ=  194942  DL=   960
A===      111      112      113      114      121      123      124      131      132      133      134      141      143      144      211      213      214      223      224      231      233      234      243      244      313      314      323      333      334      343      413      433
B===      222      122      422      322      212      412      312      242      142      442      342      232      432      332      221      421      321      411      311      241      441      341      431      331      424      324      414      444      344      434      423      443
RRR=   58.040    7.941    5.878   -0.256   -1.052   -0.327   -0.352    3.326    0.109    5.276    0.169   11.163    0.169    1.883    3.207    0.109   -1.958    3.240    0.060    2.333   19.164   -1.751    8.938    2.860    0.476    0.533   -0.333    3.539    3.574   -0.154    0.169    2.004
X1==    8.839    1.734    2.005   -0.117    2.527   -0.294   -0.194    1.453    0.243    1.649   -0.151    2.616   -0.151    1.250    2.131    0.243   -1.525    1.703   -0.270    1.316    5.915    1.608    3.421    1.208    2.399    0.780   -1.386    2.037    1.378    0.378   -0.151    3.378
X2==    6.566    4.580    2.932    2.188   -0.416    1.111    1.818    2.288    0.450    3.198   -1.119    4.267   -1.119    1.507    1.505    0.450    1.284    1.902   -0.222    1.772    3.240   -1.089    2.612    2.367    0.198    0.683    0.240    1.737    2.593   -0.407   -1.119    0.593
CD1=       28       11        7        2       13        3        2        6        4        4        1        6        1        2       12        4        0        7        2        6       10        3        5        2        5        2        0        3        2        1        1        4
CD2=       25       19        7        8        6        4        7        6        3        4        0       12        0        4       11        3        6        5        3        5        4        0        4        5        1        2        1        2        3        0        0        1
TTTTGTTGCTCATGCTGGCTTAGATACAATTGCTTTTGTTGCAATTCCAGAAAATAAATAAAACAAAAAAACCATTTCTAATTTAGAAATGGTTTTTTTGTTTTCTTCTAATGGCGGAAGTAAAGAGATTCGAACTCTTGCATGGATCACTCCATCTAACGGTTTTCGAGACCGCCCCCTTCAACCAGACTTGGGTATACTTCCATCTTTATTATCCTGGCAGGGGTGATAGGACTTGAACCCACAACGTACGGTTTTGGAGACCGCTGTTCTACCATTAAACTACACCCCTAAATTCTTTTAAATCATAACATAAATATTACAAAAGAATCCTCTGGTTTTAAAATAAAAAAAGTATCTACATACTTTCATCTTATAAAACATCATGGCAGGGGTAGCAGGACTTGAACCCACAACACTCGGATTTGAAGTCCGATGTTCTACCACTTGAACTATACCCCTAAAATAAAAATTAAGTATCAAAATTGACACTTAATTATTTTAACAAAATAATTTAAAATAGCAAATAATTCTATTTGTTTTCTAAAATTACAATTTGTTACATAATATTTAATTCTAATTTTATTTTATTAATTTAAAATTAAATGAATAAAACAGATAGTTTTTTAATCCGCCGCACTTATTATTCCAAAATCAACATTCTCCTCACTATTAGAGGTTGGATTTGATGCAAAAGAATAATATAAACCAGTATCCAAACTGTTACCAAATGTAAACATAACTGCCCATTTGTCTTCTATTTGTCAGTCTCATTCCAAATAAGTTGATTCTTTTAGTAGTCCATGTCCTTTTGGACTTGTTAATAAAGAATTTTTCATTAAACTAAATAAATCAATATCTTCTAAACTTTTTGCCTCATCTGAATCCTTAAAACTATCGAACATAATTTTAATAGCCCCTTTTAAACCATCCTTTTGATTTTTCATTGTTATTTTTTTA
KOK=        37
KK=  206552  LL=  207571  Z=    5.38  JJ=  206522  DL=  1020
A===      111      112      113      114      121      123      124      131      132      133      134      141      143      144      211      213      214      223      224      231      233      234      243      244      313      314      323      333      334      343      413      433
B===      222      122      422      322      212      412      312      242      142      442      342      232      432      332      221      421      321      411      311      241      441      341      431      331      424      324      414      444      344      434      423      443
RRR=   27.048   -0.030   -0.010    0.122    5.769    1.537   11.656   12.985    1.656    2.822    8.630   -0.459   -0.198   -0.084    6.376    0.480    0.658    0.841   59.961   -2.228   -1.599   -0.059   -0.833    1.987    8.979    2.586    0.273    2.158   -0.617   -0.617    1.233    0.240
X1==    3.547    1.408   -0.010   -0.272    1.787    1.890    3.725    4.637    0.810    2.960    1.708    1.022    0.778    0.066    2.544    2.430    0.717    0.472    7.684    1.350    1.795    0.561   -0.303    3.774    4.628    1.708    0.246    1.303    1.441    1.441   -1.082   -0.559
X2==    7.625   -0.021    1.083   -0.449    3.229    0.813    3.130    2.800    2.045    0.953    5.052   -0.449   -0.255   -1.273    2.507    0.197    0.918    1.783    7.803   -1.650   -0.891   -0.105    2.752    0.526    1.940    1.514    1.109    1.656   -0.428   -0.428   -1.139   -0.428
CD1=       15       11        3        2       12        7        9       11        5        5        3        4        2        1       14        8        4        5       17        6        4        2        1        5        7        3        2        2        2        2        0        0
CD2=       32        8        5        3       17        4        9        8        6        2        7        3        1        0       15        3        5        5       16        0        0        1        4        2        3        3        2        2        0        0        0        0
TTATACCATCAATTTTGGTTGGTGTTGTTTCCCCGTGTTTCAACACAAACGCACCATTGTTTGTTGCAAAATAAACATTATCGTTGTTATCAATTACAATATTATTAACATAGCCAATAATACTATCAATTTTAGTTGCAGTGTCTGACCCCGCGAACAACTTATATGCACCATCAGCTGTTCCAAAATATACATTATCTTTACTATCAACTATAATAAAAAATGTACTATTAATATTTTTTATTTTATTTAATGGTAGGTAGTCGTTGTTGGAATTAGATGTTATAACATCGCGTTTATTACGAGTTAAAGATGTGTTGGCAAGCAACGGAGCAGGAACGTTCGCCGTCAATGTTGTTATGGTTAAGATACTTAGTAATTTTTTCATTTCGTTATTTCCTTTCTGAATTCTCTTTTTAACAAAAAAAGAGAATAACACCACTGCACTATTCCCACACGCAATTTTTAAACATATTTCACAGTAGTACCACAGAAATACTACCAAGAAATATGTTAAAATTGTCGGTGGAAACACTAGTGACAAGCTAGTGTTTCCACGATACTAAATTGTTTACTAGACAATTTAGTATCACCAAATTTTTATTAAAAATATTTAATTACATAAATATTATATCACTATAAACAATATTGTTTATAGTTTTTTAATTTTAATATTTGGCACAAAAAATATAGAAAAAATTTGCATTTAATACATTTTTGATATTTACTATATTTGATACATTTGGGCTAGATACCAAAGATAAAAATATCTTGGTAAGGAAATTATAACCCAAATTGTTATTTTTTACCGCAGTTTTTATTTCCCGTGTTAATCGTAAATCACTCATCATCCACTTTTTGAATGGTGAAACTACAATTCAAACACTTTTGTAAATCAACATCAACAATCATTAAATTATGATTTTTAGTATCTTTATTCTCTACTTTTTTCATTGTTATTTGATTTCCTTGATGAGTTCTTCATGGGCTTGTTTTTGCCGCCAATAATATGGGTTCTCC
KOK=        38
KK=  221252  LL=  222091  Z=    6.16  JJ=  221222  DL=   840
A===      111      112      113      114      121      123      124      131      132      133      134      141      143      144      211      213      214      223      224      231      233      234      243      244      313      314      323      333      334      343      413      433
B===      222      122      422      322      212      412      312      242      142      442      342      232      432      332      221      421      321      411      311      241      441      341      431      331      424      324      414      444      344      434      423      443
RRR=    1.589   -0.295    0.054    0.809    0.456   -0.310   46.342    1.202    1.591   -0.027   -0.141   -2.541    0.036   -0.647   18.140   -0.568    0.618    8.297  131.411    0.128   -0.830   -0.035   -0.559   -2.532   22.885   18.322    1.220    0.324    0.613   -0.822   -0.478   -0.242
X1==    0.999    1.537    1.169    2.753    0.666   -0.348    8.872    0.498   -0.980   -0.052   -0.194   -1.627   -0.194   -0.337    2.844    1.546    1.214    1.852   11.470   -0.348    0.745    0.540    0.540    2.736    5.817    5.277   -1.095   -0.491    1.434    1.434    2.541   -0.566
X2==    1.591   -0.192    0.046    0.294    0.684    0.889    5.223    2.413   -1.624    0.522    0.727    1.562   -0.188    1.917    6.378   -0.367    0.509    4.480   11.457   -0.367   -1.114   -0.064   -1.037   -0.926    3.934    3.472   -1.114   -0.660    0.427   -0.573   -0.188    0.427
CD1=        7        9        4        7        7        2       18        3        1        1        1        0        1        1       12        5        5        6       24        2        2        2        2        5        7        7        0        0        2        2        4        0
CD2=       10        5        3        3        7        4       10        7        0        2        2        5        1        3       20        2        3        9       18        2        0        1        0        0        6        5        0        0        1        0        1        1
CAATTGAAAAATCAAGAATTATTGCTTTATTAAAAGCAAATAATTATGTTGTTGGTTTTATGGGTGACGGAATTAATGATGTTCCTGTTTTACGACAAAGTGATATTGCAATTTCAGTTAACAATGCAACTGATGTTGCTAAAGAAGCATCAGATATTATTTTATTAGAAAAATCATTAGATGTAATTGAACATGGAATTGAACAAGGGCGTTTAACATTTGGAAATATTTTAAAATATATTAAAATAACAATGGCGTCACAATTTGGAAATGTTTTTACATTAATTGTTGTGGCCTGGTGAATACCATTCACGCCAATGCTGCCAGTACAAATGTTATTCCAAAATTTAATTTATGACTTTTCACAATTCGCAATTGTGTTTGATCGTGTTGATGAAGATTTCTTACTACAGCCACAACGTTGACGAACAAAGGGAATGTTATCGTTTACCTTTGTTAATGGTCCGATTAGTAGTGTCTTTGACATAATTACCTTTGTTATTTTAGGATATGGCTTTGGTGTCTTTAATGCATATGCTGCTGATCCAAATTCAGCTAATGCTGCTTACCATATCGCTATTTTCCAATCAGGGTGATTTATTGAAGGATTAATTACACAATCAGTAGTAATGTTAATGTTTAGAACAAAACAAATTCCATTTATTCAATCAAGACCAACTTGACCAGTTAATGTATCAACAACACTTGTTGTGGTGTTAGGATTTTTAATTCCATATGTCTTTAACAATGTCTTTCCAATGACCGCGCCACCATTGATATATATTCCAATTGTGTTGGGTGTCATTGCGGCATATTGTATTACCGCACAATTATCAAAAG
KOK=        39
KK=  222962  LL=  223741  Z=    4.70  JJ=  222962  DL=   780
A===      111      112      113      114      121      123      124      131      132      133      134      141      143      144      211      213      214      223      224      231      233      234      243      244      313      314      323      333      334      343      413      433
B===      222      122      422      322      212      412      312      242      142      442      342      232      432      332      221      421      321      411      311      241      441      341      431      331      424      324      414      444      344      434      423      443
RRR=   12.843   -0.409    0.435    2.103   -1.636    1.020   17.041    0.122    0.999    0.579    0.019   -0.877   -0.245    0.726   21.459   -0.676    2.956    7.839  106.043    0.329   -0.377   -0.143   -0.912    1.362   -0.970   35.704    0.249    0.116    1.150   -0.667   -0.006    0.116
X1==    3.378   -0.495    2.141    1.218    2.221    1.711    3.907   -0.371   -0.572    0.504   -0.759   -0.820    0.241   -1.082    4.936   -0.572    3.907    2.681    9.981   -0.572   -0.602   -0.921    1.079    3.046   -0.496    7.241    0.398   -0.171    0.739   -0.261    0.241   -0.261
X2==    3.801    0.828    0.203    1.726   -0.737    0.596    4.362   -0.330   -1.746    1.150   -0.025    1.071   -1.016   -0.671    4.347    1.181    0.757    2.924   10.625   -0.575    0.626    0.155   -0.845    0.447    1.954    4.931    0.626   -0.679    1.556    2.556   -0.025   -0.444
CD1=       11        4        4        4       10        4        9        1        1        1        0        1        1        0       16        1        9        6       21        1        0        0        2        5        0        8        1        0        1        0        1        0
CD2=       19        9        4        5        5        4        8        3        0        3        1        4        0        0       18        5        3        7       15        2        2        1        0        1        4        6        2        0        2        3        1        0
AATATAAATTGGTATCAAACAAAAGCGGATTTGAAATGATTTTAATGGCTTTGCCGGGAATTTTATTTTCATTTGATGGGTTTTTATCAACAACATATATTCAAAAAGATGTTAAAAAACCAGAACGTAATATTCCATTAGCATTAGTATTAGGATTAACATCAGTTACTATTCTTTATCTAATTGTTTCAATTGGAACTTTAAATTTAGATGCTAGTGGAAGCGTTGCTGCTGCCGCGGAAAAGATTTTTAATAATCCTGTTGCAAATAAAGTTTTTGAACGAGTTATTTTCTTCTTTATTTTAATTAGTGCTTTTGGAACTTTAAATGGTTATAGTTTCTCAATGGTAAAATTAACTCGTTCATCAATTGAAGATAATTTTATTATTGGGACAAAATTGTGTAATAAAATTGTTGCGAAGCGTAGTCTTAATTTAGCAAACTTTGTTGCAGCAGTAATCATAACATTAGTATGAGGGTTAATTATGGGAATTCCAACCATTTTTGCAAAAGAAACGTATAATTTTTATGATTTTATTAGTAATGCTGGTGTTGTTGTGGCTTTTCTAATGTATGGCGCAATTATTGGGTTAGGAATTTGAAATCGTTATCACCAACGGATTAAAACAGCTAAAAATTGATATTTTATTCCAGCTGCTGTGATTAGTGTGCTTTGTATTGTAACAGTTATTATTTATAATGTTTATTCATATTTCTTAAATGCAATTGTAATGTTAGAAAAAACAGGACCAATTTTAGCAATTGTTTGATTACTTTTAA
KOK=        40
KK=  251132  LL=  251791  Z=    4.84  JJ=  250682  DL=   660
A===      111      112      113      114      121      123      124      131      132      133      134      141      143      144      211      213      214      223      224      231      233      234      243      244      313      314      323      333      334      343      413      433
B===      222      122      422      322      212      412      312      242      142      442      342      232      432      332      221      421      321      411      311      241      441      341      431      331      424      324      414      444      344      434      423      443
RRR=   27.887    1.436   14.503   -0.111    0.069    0.069    1.058   12.322   -0.764   -0.315    0.156    8.108    0.156    0.258   19.574    0.504    0.097   -0.020    1.123   20.506    0.172   -1.806    0.217   13.111   -1.305    0.029   -0.055    0.425    0.438    1.130   -0.199    2.762
X1==    4.779    1.144    3.306    2.218   -0.763    0.125   -0.754    3.306   -0.620    0.319    1.228    2.943    1.228    1.125    4.956   -0.620    2.049    0.028   -0.829    3.851    2.270   -0.827    1.173    3.063    1.319    0.228   -0.730    0.729    0.693    0.693    0.228    1.693
X2==    5.836    1.256    4.387   -0.050   -0.091    0.551   -1.403    3.728    1.233   -0.990    0.127    2.755    0.127    0.230    3.949   -0.813    0.047   -0.739   -1.355    5.324    0.076    2.185    0.185    4.280   -0.990    0.127    0.076    0.583    0.632    1.632   -0.873    1.632
CD1=       14        7        6        5        3        2        1        6        1        1        2        6        2        2       15        1        5        2        1        7        3        0        2        4        2        1        0        1        1        1        1        2
CD2=       19        8        9        2        5        3        0        8        4        0        1        6        1        1       14        1        2        1        0       10        1        3        1        5        0        1        1        1        1        2        0        2
TAAACGGATTAATGATAATTTGCACTTAGATTTACCAGTTTCTTATTTAGACGCCTTATTAGGTGCTGAAATTAAAGTGCCAACTTTTGATGGTGATGTTCATTTAAAACTGCCAGCAAACACAAAAACAAATAGTGTTTTTAGTATTCCAAACCATGGGTTTTTTAAAGGCCCAGCATCTACTAAACGTGGTGATCTAATTGTTAATGTTCTTGTTGCAATTCCGACTAAATTATCTGTTGAGGAAAAAACAAAGTTACAAGAATTAAAAGATATTAGTTCATTTCATATTATCGATAATTTCTATGAAGATTTATAATAAATAAAAAGGATTTAAAATTAATTTTAAAACCTTTTTATTTATTATTTTTTTTGTTTTTTCAGCGATAATAACCATAAATGCCAGTTGTTAAAACATAAACATTAGAGTAGCCAAGTTGGCGTAATTCTAATGCGGCTTCACTACTGCGGTTACCACCGTTACACAGAGTAAAAATTAGTTGTTCTTTATCTGGCAAATAATGATTTGGGTTTTGTAACAAGTCAAAGATATAAACATTTGTTGAATTTGGCATTTGAGATAACGTTTTAAATTCAACATTAGTTCGAACATCCAACAAGTAGGCGTTATCTTTTATTGTTTCAAAGGTTTGATTATCA
KOK=        41
KK=  259232  LL=  259621  Z=    5.70  JJ=  259082  DL=   390
A===      111      112      113      114      121      123      124      131      132      133      134      141      143      144      211      213      214      223      224      231      233      234      243      244      313      314      323      333      334      343      413      433
B===      222      122      422      322      212      412      312      242      142      442      342      232      432      332      221      421      321      411      311      241      441      341      431      331      424      324      414      444      344      434      423      443
RRR=    3.221   -0.208    6.380   -0.371    0.955    3.217    0.022    1.437   -0.443    0.168    0.168    0.022   -0.223   -0.255    8.669    0.069   -0.873    1.437   81.793   -2.561   -0.296    0.168    0.168   -0.625   -0.555   -1.119   -0.917   -0.150   -0.112    0.021   -0.261    0.021
X1==    2.253   -0.651    1.897   -0.140    1.091    4.833   -0.140    0.918    1.897   -0.361   -0.391   -0.140   -0.391   -0.423    3.415   -0.061    0.802    0.918    7.394   -1.039    0.639   -0.391   -0.391    1.577   -0.361    2.609   -0.361    0.877   -0.133   -0.133    0.609   -0.133
X2==    1.429    0.320    3.364    2.650    0.875    0.666   -0.154    1.565   -0.234   -0.464   -0.429   -0.154    0.571    0.604    2.539   -1.133   -1.089    1.565   11.061    2.464   -0.464   -0.429   -0.429   -0.396    1.536   -0.429    2.536   -0.171    0.842   -0.158   -0.429   -0.158
CD1=        7        2        3        1        5        6        1        2        3        0        0        1        0        0        9        1        2        2        9        0        1        0        0        2        0        3        0        1        0        0        1        0
CD2=        6        4        5        4        5        2        1        3        1        0        0        1        1        1        8        0        0        3       13        4        0        0        0        0        2        0        3        0        1        0        0        0
TAATTTCAATTCCAATTGGAGCAATGGTTATTAATTTAATTCGTTATCAAATTGTTTATAATATGTTGTCCTATGTTTCGGGAACAGTTAACATTGGTGATTACTTAATTAGTTTCTTATGATTATTATTAGTAATGTTTATTGTTGCTTTTGCTTTAAATAAACGATTTATGAATCGACGTTATCCAATTTTGAAAACAATGAACTGAACTTAACCAATTGCTTGTTGAGGTGGAATTTAGAATTAATCATTCCAAGGAGGCTTAAAAATGGACACAGATTTATTAAAACAATTACAAATATTAGCAGTTGATCAAAAAAACTTAACAAATCAAACAATTGCCCGTTATATTTTGACAAATCTTACAACAATTAATAAGTTAACAACAA
KOK=        42
KK=  276992  LL=  278071  Z=    4.80  JJ=  276962  DL=  1080
A===      111      112      113      114      121      123      124      131      132      133      134      141      143      144      211      213      214      223      224      231      233      234      243      244      313      314      323      333      334      343      413      433
B===      222      122      422      322      212      412      312      242      142      442      342      232      432      332      221      421      321      411      311      241      441      341      431      331      424      324      414      444      344      434      423      443
RRR=   41.219   24.061    2.457   12.693   -1.493    6.393   -1.251   -0.331    9.226   14.266   -0.066    0.308    8.200   -0.550   -2.059    0.421   -0.325   -3.185    4.831   -0.068    2.400    3.678    4.603   27.853    0.001   -0.008    0.139    0.117    0.117   -0.572   -0.008   -0.228
X1==    7.336    5.559    3.536    2.133   -0.793    1.648    2.465   -0.256    3.362    4.910   -1.073    1.104    2.679    0.650   -0.476   -0.637    0.294   -1.082    2.231   -0.066    3.076    3.933    4.923    5.507   -0.030   -0.135   -0.924   -0.306   -0.339    1.661   -0.135    0.661
X2==    5.619    4.328    0.695    5.950    1.881    3.879   -0.508    1.293    2.744    2.906    0.061    0.279    3.061   -0.846    4.328   -0.661   -1.105    2.945    2.165    1.042    0.780    0.935    0.935    5.057   -0.042    0.061   -0.151   -0.383   -0.345   -0.345    0.061   -0.345
CD1=       36       28       10        8        8        6        8        3        9        6        0        6        4        2        9        2        4        1        7        3        4        5        6        7        1        1        0        0        0        2        1        1
CD2=       23       21        4       12       14       10        2        5        8        4        1        3        4        0       21        2        1        9        7        5        2        2        2        6        1        1        1        0        0        0        1        0
ATTAGTTGGAATTGCTATTTTTGTCTTAATTATTGGATCATTATTTTTTGCAAAAAAATATTATGCTAAAACTGTTAATTGAAAATGATTTCGAATTTCAATTGGAAGTTATCAAATTGCAACTTATTTTTTAACTTATGCGATTTGAGTATCATATTTAGCACTTGTTTTAAAAACAGAATGAATTTGAGGACCAGTTGGTCCGTCCCAAGTTCGTGGTTTAAGTGAATTAATGCCCTTACATTTATGTAGTCTGCACCAGTTATTATCAGGATTTATTTTAATTTTTCCTAGTCGAAAATTTTTTGAAGTTGTAGCACCATCAGCAATTATTTTACCAATCTTAGCAATTATTACACCAGTTAATGGGTATTGAAGCTTAGATAATTTCTTTTATTATAATTACTTTATTAGACTTCTTGCGATACCCTTTTTTATTAAAATATTATTATAAAATATAATTTATGAGGACATAAAAATATGAACAATAATAAATTTAATACTCTTAATGATAGAGAATGGTTAAGATTAACAGGAATAAAAAAATCCACTTTTAATAAAATGTTAGATATTTTAAAAGTTGCTGAAATAGAAAAATTTAAAAAAGGTGGTAAAACTAATAAATTATCATTAGAAAATAGATTATTGATGACTTTATTATATTGACGAGAATATCAGACTTATTTTCATCTTGGTAAAAGTTTTGATATTAGTGAGGCTAATTGTTATCGTAATATTAAGTGAATTGAAGATATTTTAATTAAAAACTCTGATTTTCAACAACTTGCTGGTAAAAAAGCACTAATAAATGATTATTTTAATGATAAAACTATTATTATTGATGCTACCGAAACTCCAATCCAACGCCCAAAAAAAGACAAAAACAATCTTATTCTGGTAAAAAGAAAAAACACACGATCAAAACACAAGTAATTATCGAACAAGAAACCAAAAAAATTATTGCAACAAGTTTTTCGCTCGGAAAAAAACATGATTATGCTTTATTTAAAGAATCAAAAATCCCAATTTTAAAAAATACCAAATTAATAGTTGATAGTGGTTATCAAGGAATACAAAAAA
KOK=        43
KK=   14313  LL=   14612  Z=    4.51  JJ=   13503  DL=   300
A===      111      112      113      114      121      123      124      131      132      133      134      141      143      144      211      213      214      223      224      231      233      234      243      244      313      314      323      333      334      343      413      433
B===      222      122      422      322      212      412      312      242      142      442      342      232      432      332      221      421      321      411      311      241      441      341      431      331      424      324      414      444      344      434      423      443
RRR=   10.505   -1.964   -2.184   -0.397    0.970    0.013    0.783   16.603   -0.960    0.104   -0.450   -0.070   -0.450    0.104    0.970   -0.089    0.224   -0.021    0.479   64.882   -0.165   -0.229    1.127   -0.468    0.104   -0.271    0.104    0.014   -0.102   -0.102    0.104    0.014
X1==    2.586    1.329    2.918   -1.115    0.717    0.128   -1.013    3.905   -0.872   -0.322    1.625   -0.198    1.625   -0.436    0.717   -0.872    0.987    0.274    0.156    7.128   -0.269    0.688    1.688    1.637   -0.322   -0.375   -0.269   -0.099   -0.116   -0.116   -0.375   -0.116
X2==    4.062   -1.479   -0.749    0.356    1.353    0.102   -0.773    4.251    1.102   -0.322   -0.277    0.356   -0.277   -0.238    1.353    0.102    0.227   -0.076    3.073    9.102    0.614   -0.332    0.668   -0.286   -0.322    0.723   -0.386   -0.138    0.881    0.881   -0.277   -0.119
CD1=        8        5        4        0        4        1        0        5        0        0        2        1        2        0        4        0        2        1        1        8        0        1        2        2        0        0        0        0        0        0        0        0
CD2=        7        0        0        1        4        1        0        5        2        0        0        1        0        0        4        1        1        1        4       10        1        0        1        0        0        1        0        0        1        1        0        0
AGTCAACTATCAAAAACGAGCGGATAGTGATCATGATGAACAAATTGTTCTTGAATATTGCAAAAAACAAAATATTAAAATTTATGTCAAAAAAGTAACATCAGCAGATTATGACAAGTATCAAACAATTTCTCATAATTTTCAAAATGTTGCGCGTGATATTCGTTATGATTTCTTTTTACAGATTAGTAAAAAATATCACTGTCATGGTGTTTTAATTGCGCATAATTTAACTGATCATATTGAAACATATATTTTACAAAAACAACGGAACGGAATTGTTGAATATTATGGTTTAAA
KOK=        44
KK=   16233  LL=   16892  Z=    5.30  JJ=   15723  DL=   660
A===      111      112      113      114      121      123      124      131      132      133      134      141      143      144      211      213      214      223      224      231      233      234      243      244      313      314      323      333      334      343      413      433
B===      222      122      422      322      212      412      312      242      142      442      342      232      432      332      221      421      321      411      311      241      441      341      431      331      424      324      414      444      344      434      423      443
RRR=    5.932    0.809   -0.005   -1.195    0.011    0.445   11.894    0.168    1.979   -1.065    0.283   -2.335    1.165   -0.288    5.777    0.293    0.255    2.717   87.000    1.098   -0.707   -0.070    0.202   -1.519   21.139   65.340    0.438    1.537    1.700   -0.123    2.326   -0.123
X1==    3.979    1.183    0.123    4.754    0.133   -0.529    3.883    0.123   -1.306    2.177   -0.280   -0.557   -1.156   -0.775    1.183    0.248    0.187    1.185   11.273   -1.306   -0.754    0.722   -0.191    2.215    4.177    9.345   -0.754    0.631    1.408   -0.592    2.345   -0.592
X2==    1.491    0.684   -0.041   -0.251    0.084   -0.841    3.063    1.368   -1.516   -0.489   -1.008    4.192   -1.008    0.372    4.884    1.183    1.361    2.293    7.718   -0.841    0.938   -0.096   -1.055   -0.686    5.061    6.992   -0.581    2.437    1.208    0.208    0.992    0.208
CD1=       12        6        2       11        4        1        9        2        0        3        1        2        0        1        6        2        3        3       20        0        0        2        1        5        5       12        0        1        2        0        4        0
CD2=        5        4        2        1        3        1        5        4        0        1        0        6        0        1       11        4        3        6       11        1        3        1        0        0        8        8        1        4        2        1        2        1
TAATGGAAGGGCCACCGGGGACAGGGAAAACCTTGTTAGCAAAAGCTGTTGCTGGTGAAGCAGGCGTACCATTCTTTTCAATCTCAGGGTCTGAATTTGAAGAAATGTTTGTTGGGGTTGGTGCTTCAAGAATTCGTGAGATGTTTATTGCAGCAAAAAAAGCAGCACCATGTATTATCTTTATTGATGAAATTGATGCTGTTGGACGAAAAAGAACCGTTTCAATTGGGAGTGGGGCTAATGAACAAACATTAAACCAATTATTAGTTGAAATGGATGGATTTGGAACTAATACCGGAGTTATTGTGATGGCAGCAACTAACCGTGTTGATGTTTTGGATTCAGCATTATTAAGACCTGGTCGTTTTGACCGTCAAATTCAAATCTCATTGCCAGATATTAATGAACGTGAAGCAATCTTAAAATTACATGCCCGTAATAAAGCGGTTTCAACTGAAGTTGATTTTAGACGAATCGCTGAAAGAACACCTGGTTTCTCAGGGGCACAATTAGAAAATGTGTTAAACGAAGCAGCAATTTTATGTGTTCGTAAGAATTTAAAAATTATTACAATTAATATTATCGATGAAGCGATTGATCGTGTTGTTGGGGGACCAGCAAAAGAATCACGTAAATATTCAGTTATGGACAAGGACATTG
KOK=        45
KK=   32703  LL=   33182  Z=    6.03  JJ=   32523  DL=   480
A===      111      112      113      114      121      123      124      131      132      133      134      141      143      144      211      213      214      223      224      231      233      234      243      244      313      314      323      333      334      343      413      433
B===      222      122      422      322      212      412      312      242      142      442      342      232      432      332      221      421      321      411      311      241      441      341      431      331      424      324      414      444      344      434      423      443
RRR=   17.101    5.404   13.520   -0.075    1.318   -1.420    1.371   -1.181    2.625    0.327   -0.182   -1.897    0.172   -0.521    5.404   -1.348    0.590   -0.243    0.901   92.400    0.295   -0.643    0.343   -0.114    0.172   -0.182    0.172   -0.147    0.761    0.016    0.172   -0.123
X1==    3.438    3.121    5.566   -0.729   -1.427   -1.118   -1.339   -0.356    0.697    0.659    0.514    2.116   -0.486   -0.692    3.121    3.419   -0.576   -1.040    1.207    8.863    0.705    1.579    0.579    0.400   -0.341    0.514   -0.295   -0.082    0.884   -0.116   -0.486    0.884
X2==    4.975    1.731    2.429    0.103   -0.923    1.270   -1.024    3.321    3.767    0.496   -0.353   -0.897   -0.353    0.752    1.731   -0.394   -1.024    0.234    0.746   10.425    0.419   -0.407    0.593   -0.286   -0.504   -0.353   -0.581    1.801    0.861   -0.139   -0.353   -0.139
CD1=       14       12        8        1        2        0        0        1        2        1        1        5        0        0       12        5        1        0        3       11        1        2        1        1        0        1        0        0        1        0        0        1
CD2=       12        7        4        1        2        3        0        5        6        1        0        0        0        1        7        1        0        2        2       14        1        0        1        0        0        0        0        2        1        0        0        0
ATTAAAGAAAAATTATCAAGATCAAAGGTTTCAGTTTGTCCTGGGCGGATTAGAACGAGTTGATACAATTCATCATTGTTTAACTAATCATAAAATTAAAAATGAAATGGTAATGATTCATGATGGTGTTCGTTGTTTTGTTAGTTTAGATTTTATTAATAAATTAAATCAAACTTTTTACAAAGAAAATTATGAAGTTTTAATTCCAATGTTACCAATAACAGAAACACTTAAAAAAGTTAATCATTGTTTTGTTGAAAAAACAATTAACCGTGATGAGTATTTTACGATTCAAACGCCACAAGTTTTTAAAACAGTGTTATTATATAATGTTTATGATGAATACTTTCGTACGAAAAATAAAAAAATAATTTATGATGACAGTTATTTAGTTGAATTATTTGCCAAAAATACAAAGATTCATACAATACTGGGGGAAAAGCAAAATATTAAAATAACTTATTTTGATGATTTAAAATT
KOK=        46
KK=   37593  LL=   37892  Z=    4.50  JJ=   36723  DL=   300
A===      111      112      113      114      121      123      124      131      132      133      134      141      143      144      211      213      214      223      224      231      233      234      243      244      313      314      323      333      334      343      413      433
B===      222      122      422      322      212      412      312      242      142      442      342      232      432      332      221      421      321      411      311      241      441      341      431      331      424      324      414      444      344      434      423      443
RRR=    2.249    2.179   -0.009   17.433   -1.459   -1.089    1.090   -1.141   -0.032   -0.294    0.297   -0.069   -0.307    0.201    0.372    1.173    2.282    0.071   64.282    0.837    0.201    0.857   -0.249   -0.881   -0.612    0.901   -0.156    0.048    1.376   -0.183   -0.307    0.048
X1==    1.313    1.075   -0.846    3.323    1.868   -0.963    1.230    1.154    0.037   -0.495    0.604    0.323    0.604   -0.317    0.281    1.037    1.230   -0.093    9.123   -0.963   -0.563    1.549   -0.451   -0.361    1.505    0.604    0.437   -0.290    0.768   -0.232    0.604   -0.232
X2==    1.713    2.027    0.011    5.246   -0.781    1.131    0.886   -0.989   -0.869    0.593    0.492   -0.215   -0.508   -0.635    1.325    1.131    1.856   -0.763    7.046   -0.869   -0.357    0.553    0.553    2.442   -0.407    1.492   -0.357   -0.167    1.791    0.791   -0.508   -0.209
CD1=        3        3        0        4        4        0        2        2        1        0        1        1        1        0        2        2        2        1       10        0        0        2        0        0        2        1        1        0        1        0        1        0
CD2=        5        5        1        7        1        2        2        0        0        1        1        1        0        0        4        2        3        0        8        0        0        1        1        3        0        2        0        0        2        1        0        0
AAAATATTGAATAAATTAATTACTCACTTTTCGCTTTAGCAATTTCTTTAACCGCTATCGCGAACATACGTAATGGGTATAATAAGCTTGATGCAAACATTGCAAGTAATTCGTCTTTTGTTGGCAATAAAGCAATTTCAATAATTGCTTTTGTATCCAAGACTTTACCTTCATAAATTCCGGCTTTTAATTTTAAAGCTGGATGCGTTTTTGCAAATTTTGCCAAAGTTTTTGCGGCAGCCATCTGTTCTCCTACACCAAACGCAAAAGCATTAGGACCTGTTAAATAATGATCTAATT
KOK=        47
KK=   77013  LL=   77792  Z=    5.35  JJ=   76623  DL=   780
A===      111      112      113      114      121      123      124      131      132      133      134      141      143      144      211      213      214      223      224      231      233      234      243      244      313      314      323      333      334      343      413      433
B===      222      122      422      322      212      412      312      242      142      442      342      232      432      332      221      421      321      411      311      241      441      341      431      331      424      324      414      444      344      434      423      443
RRR=    6.403   46.830    6.710   -0.006    0.137   -2.341    0.589    0.301    1.858    6.183   -0.211    0.009   13.172    1.486    5.971   -2.669   -0.628   -0.624    0.389   15.993   13.655   -1.092   17.663   30.289    0.965    1.104    0.373    0.085   -0.375    0.257   -0.102    0.812
X1==    3.395    8.217    2.110   -0.495   -1.370   -0.657   -0.402    2.110    1.537    2.232    1.872    0.710    2.843    1.241    1.369    1.537   -1.023   -0.589    0.332    3.000    3.280    0.995    3.995    7.308   -0.768   -1.039   -0.720    0.708    0.594   -0.406    0.902    0.594
X2==    1.886    5.699    3.181    0.012   -0.100    3.564   -1.465    0.143    1.208    2.770   -0.113    0.012    4.634    1.198    4.361   -1.736    0.614    1.060    1.173    5.330    4.164   -1.097    4.421    4.144   -1.256   -1.062   -0.517    0.120   -0.631   -0.631   -0.113    1.369
CD1=       13       23        5        2        2        1        2        5        4        3        3        4        4        3        8        4        1        1        3        6        4        2        5       10        0        0        0        1        1        0        2        1
CD2=        9       18        8        2        5        9        0        3        5        5        1        2        6        2       15        0        3        5        4       12        7        0        6        5        0        0        1        1        0        0        1        2
GATATTTTATTATTACCAACAGCATCAACTGTTGCTCCAAAAATTAGTGATATTAAAGATCAAATTTTAACCGAAGCAGAATTAGAAAATTATGTTGATGATTTATTGGTTTTAGGTAATTTGATGGGAAATCCTTCTTTAACATTACCGCTTGCTTTTGTTGATAATATGCCAATTGGGATTAATGTTAATGCAGCTCCTTTTGCAGACCAAAAGGTCTTTAATGCTAGTTTACTAATTGAAGAAATAATTGGCATTAAGAATAGAGTTGCTCCAGAGGGAGGAAAAAACAATGGTTAATTTTGAAGTAATAATTGGAATTGAAAATCATGTGGAATTAAAAACAAAAACAAAAATGTTTTCACTAGGACTTGTTACTTATGGTGCTAAACCCAATAGTATGGTTAACGTAATGGATGCTGGTTATCCTGGGGTAATGCCAGTGGTTAATAAAAAAGGAGTTGAATTAGCATTGCTTGCTTGTCAAGCACTTAATCTAACGATTGATCCAATTATTCAATTTGATCGAAAAAACTATTATTATCCTGATTTAGCAAAAGGATTTCAAATTACTCAACAATATTATCCAATTGGACGCAATGGGCATTTAACAATTATTGATGAAAATGGTAAACCATTGGAAATTGCGATTGAACGTTTACATATTGAAGAAGATACGGCAAAGCAATTACATGAGGATTTTGGGACCTTATTAGACTATAATCGTGCTGGAATTGGTTTAATTGAGATTGTTACCCACCCAATGTTACGATCAGCATT
KOK=        48
KK=  120933  LL=  121982  Z=    5.56  JJ=  120843  DL=  1050
A===      111      112      113      114      121      123      124      131      132      133      134      141      143      144      211      213      214      223      224      231      233      234      243      244      313      314      323      333      334      343      413      433
B===      222      122      422      322      212      412      312      242      142      442      342      232      432      332      221      421      321      411      311      241      441      341      431      331      424      324      414      444      344      434      423      443
RRR=   24.061   14.406   10.694    2.327   -0.813    4.508   -0.558    3.513    7.124    3.507    0.382    0.324    7.665   -0.062    0.886    0.125   -0.040   10.551   22.185    0.739    0.328    2.248    3.556   39.365   -0.543   -0.840   -0.155    0.129   -0.361    0.742    0.241    0.294
X1==    4.691    4.144    3.812    2.029   -0.827    2.099    0.456    5.030    0.855    1.994   -1.110   -0.185    2.521    0.423    0.321    1.477    0.456    3.485    4.585    0.232    2.037    0.769    1.696    5.536    0.994    0.706   -0.963    0.631    0.552    0.552   -0.202   -0.448
X2==    5.129    3.476    2.806    1.147    0.983    2.148   -1.223    0.698    8.337    1.758   -0.344   -1.752    3.040   -0.147    2.764    0.084   -0.088    3.027    4.838    3.179    0.161    2.925    2.096    7.111   -0.546   -1.191    0.161    0.204   -0.655    1.345   -1.191   -0.655
CD1=       20       18        9        7        5        6        4       11        4        3        0        3        4        2        8        5        4        8       11        3        3        2        3        8        2        2        0        1        1        1        1        0
CD2=       22       18        9        5       11        8        1        5       20        4        1        0        5        1       16        4        3       10       12       10        2        5        4        9        1        0        2        1        0        2        0        0
GTTAGTAACAAGTTTAACAGTTGGTACAACAACTATTGCAAATGTTGCATTGCAATAATTAACTTCATCAAACAGCGAAAAAGTATCACAAAATAGTATTGATGGATATCATGTTAATAGTGTTAAAATCACAGTAAAAAATGAAAGTGGAAGAGTTATCAATACAATTACGTTTTATAATTCATTAGTAAGTTTAGGTGATATGTTAGCATCGGATTCCGATTCTTTTGGGCTTAACGAAACATCATTTGGCCGTTTATTGATCAGAGTTGATGATATAATAACAGATTTTAATAAAAATTATTGAGCAGTTTTTTCAAGCACACATCCATTCTACAAGTTTAGTACTAGTCCAGCAAATTATTGTTCAGTTGGAATTGATGGTTTAGTTTTTCGTGACATTTGAGAACAAGACCAATTATTTGATTTTGTCTTAACTAAGATTTAAGTTAAGTAATAATCCTATTTATCCTTTTTTGAGAAAGGAGTTTCTATAATTATGAAAAAATATTAGCTAATTTGCTAGTTTTATCGTTGACCGTAACATCAACAACAAGTTTAATTAGTTGTCAAAATTTAAGTCAAAATAATAAGAGTGAAGAAGATTTGCCAACCTTACCAAATAATTTTACAATTATGCAAGGTGATATTTATCCATCCTTCGGTATTAGCAAACAAGAGGGAAACCAAAAATACTTGTTTAAACCCACAAGTTATCAATTGAGTACACTTTTTTTAAATTTGCCACAACGCAAAATTGCTCCATTAGGGTTTGCAAAGGATGTATCAAATATTCCTGATTTTCGATTTTATTTAGCATATCCATTTGCGGCAACTTTTACAATTCTTAGTGGTCAAGAATTGACACTTGACGAAAATCAAATGGTTAATGTTACCTTGGCTGTGAAATGCTTAAAAGTAGCGGAAAAATGGTTAGAGAGTGGTGCTTGAAAAATGCGTTTTACTGATATGAATGTTGAACAAAAAATAACTTTTAAAATTCCAATTATTCCAAATGAAACTGATGAATTAAATCGATTTGTTTTAAAA
KOK=        49
KK=  128133  LL=  128912  Z=    4.56  JJ=  127743  DL=   780
A===      111      112      113      114      121      123      124      131      132      133      134      141      143      144      211      213      214      223      224      231      233      234      243      244      313      314      323      333      334      343      413      433
B===      222      122      422      322      212      412      312      242      142      442      342      232      432      332      221      421      321      411      311      241      441      341      431      331      424      324      414      444      344      434      423      443
RRR=   -0.704   10.018    3.752    0.448    0.035    4.943   35.407   -2.130    2.207    9.798   12.086    0.187   -1.055    0.275   -1.362   -0.295    0.593    8.281   54.182   -0.010   -0.083   -2.970   -1.426    1.919   -0.139    0.104   -0.083    0.170   -0.932   -0.139   -0.052   -0.139
X1==    4.016    2.332    1.326    1.539   -0.263    1.744    8.224    1.326    0.977    3.355    1.997   -0.146   -1.003   -0.451   -0.263   -0.556    0.814    2.179    8.692    0.211   -0.531   -0.825   -0.825    1.524    0.355    1.997   -0.531   -0.199    1.691   -0.309   -1.003   -0.309
X2==   -0.175    4.296    2.831    0.291   -0.133    2.834    4.305   -1.607    2.258    2.921    6.052   -1.285    1.052   -0.610    5.182    0.530    0.728    3.801    6.233   -0.047    0.157    3.600    1.729    1.259   -0.392    0.052    0.157   -0.857   -0.551    0.449    0.052    0.449
CD1=       17       11        4        6        5        4       16        4        3        4        3        3        0        1        5        1        4        4       15        2        0        0        0        3        1        3        0        0        2        0        0        0
CD2=        4       15        7        2        5        8        8        0        7        5        7        0        2        0       17        4        3       11       12        3        2        5        3        2        1        1        2        0        0        1        1        1
CATGTTAATACCACCGATTCAGCGGTACGAATTACCCATTTACCAACCGGTGTTGTAGTTACATCACAAGATGGTCGTAGTCAACATGATAATAAAGCATTAGCAATGCAACATTTACGTAGTAAATTGTATGAAGAACAACAACGTAAAATTAATGAAGAACGAGGAACGTTGCGAAAAGATGCAGTCAGAACTGGTGATCGTAGTGAGAAGATTCGAACATATAATTATCCACAAAATCGAGTTACTGATCATCGTATTAATTTAACTTTACAAAAGTTAGATCAAATTATGGAAGGTAATCTTGATGAAATTATTACAGCTTTAATTAATGAAGAACAAAGATTGAAAATGGAAGGAAACTAATGACAGTTAACGAATTAATTGAAAAGTCAGAAGAGTATCTTAAAGCGTCTAAAATTGATAATTATCTTGCTGATGTTAAAACTTTGATAGCATTTTTTATGAAAATATCATTAGCTAAATTATATGCCGTTCAAAATGAAAAAATTAATTTTAAGGTTGATGATTATTGGCAAAAGTTAGTTGAATATCAAAATGGAAAACCAATTCAACATATTACTAATTTACAGAGTTTTTATGGTTATGATTTTTATGTTGATGACAACGTTCTTATTCCACGTTATGAAACAGAAGAGTTGGTGGATAATATTAATGTTTTAATTGATGATAATTTTGTTGAAGGTAAAAAACCATTAACGTTAATTGATGTTGGAACCGGTAGTGGAGCAATTGCAATTAGCTTGGGGTTAGAAAATC
KOK=        50
KK=  162843  LL=  163592  Z=    4.64  JJ=  162783  DL=   750
A===      111      112      113      114      121      123      124      131      132      133      134      141      143      144      211      213      214      223      224      231      233      234      243      244      313      314      323      333      334      343      413      433
B===      222      122      422      322      212      412      312      242      142      442      342      232      432      332      221      421      321      411      311      241      441      341      431      331      424      324      414      444      344      434      423      443
RRR=   28.015   -0.073   14.339   -0.261    5.817    0.060   -0.639    0.104   -0.232   -0.186   -0.140    2.569    0.136    0.136   13.389   -0.806   -0.956   -0.827   41.833    6.767    0.289   -0.233   -0.601    0.657   -0.186   -0.140    1.074    0.775    0.006    0.006   -0.357    0.006
X1==    4.129   -0.047    3.469    0.651    2.448   -0.405   -0.443    0.781    0.215    1.156    0.508    2.052   -0.492   -0.287    2.760   -1.025   -0.443   -0.704    5.452    3.933    0.369    0.632    1.632    1.785    1.156    0.508    1.369    0.799   -0.117   -0.117   -0.492   -0.117
X2==    6.785    1.551    4.134   -0.401    2.376   -0.148    1.443    0.134   -1.082   -0.161   -0.276    1.252   -0.276   -0.472    4.851    0.786    2.160    1.175    7.673    1.721    0.785   -0.369   -0.369    0.368   -0.161   -0.276    0.785    0.970   -0.051   -0.051    0.724   -0.051
CD1=       30       11       10        3       19        2        1        5        3        2        1        5        0        0       20        1        1        1        7        9        1        1        2        2        2        1        2        1        0        0        0        0
CD2=       19       10        5        1       12        1        4        1        0        0        0        3        0        0       18        2        5        3       15        3        1        0        0        1        0        0        1        1        0        0        1        0
AACTAAACAAAATCATTGAACAACTAATATAACAATAATTTTTTAAGAAAAATATGAACTTTTTCATTTTACCTCCAATAGTTATTTATAATTAAACTAGTATTATTATGGTTTTCTCTCCCCACAAATCAAAAAAGAAAGTGATAAAAATTAAGAAAATTTTAAAAATAATTTCAATATTATTGCCTATTATTGGAATTATAAACTTTTTAATCAATCCTATCGAGAAATTAATTACTACAATTAATTTTGTAAAATGAATATTTAAAAATATTAGTCAAATAAATGCAAAAGAAATATTTTTTACAACATTATTTATATTAATAATTATTGCATTCATAATAAAAATATATATTATATTCAAAAAAAGATTTTAAAATTTTGTGGGGAGAGAAAACCATAATAATAACAAAATTTAATTATTTAAAACAACTAACTATTTTAAAAACCATTCACAATAAAAACCACGTTAAAAATAAAATTACAATTCAAATACCAATCATAAGAGTTAAATATTCATTTTGTGTTAAATTTCAAGTTGTAATACTTTCAACGTTAAATTTGTCAATAAACAAAAATATATGAATAAAAAACTCTTTTAATTTTTCTCAATCATTTTGCATTTTTAAAAACTCCACATTTTTTGAATAAGTTTAAAAAATATTCCAAAAAATAAAACAATAAATAATACAAAAGATATAACATATAAAAATTCAGGGGCATTTGAACCAATAATATAACTAACAAATT
KOK=        51
KK=  177063  LL=  178052  Z=    4.88  JJ=  176883  DL=   990
A===      111      112      113      114      121      123      124      131      132      133      134      141      143      144      211      213      214      223      224      231      233      234      243      244      313      314      323      333      334      343      413      433
B===      222      122      422      322      212      412      312      242      142      442      342      232      432      332      221      421      321      411      311      241      441      341      431      331      424      324      414      444      344      434      423      443
RRR=   19.641   58.222    8.399   -0.396   -2.358   -2.316   -0.957    6.960    2.958   -1.835    1.223   -1.012    1.223    0.540    3.437    1.306   -0.044    4.229   -1.013    4.831   -0.059    2.748   38.845    5.929   -0.009   -0.092   -0.059    2.211   -0.336   -0.573    0.146    2.313
X1==    5.072    8.704    2.538   -0.151   -1.987   -0.962   -0.552    2.538    2.220    5.026    1.750    0.968    1.750    0.581    2.213   -0.962    0.038    1.171   -0.396    0.947    0.125    1.961    5.928    3.491    0.026   -0.131    0.125    0.660    0.603   -0.397   -0.131    1.603
X2==    3.872    6.689    3.310    2.630    1.187    2.409    1.735    2.742    1.332   -0.365    0.699   -1.045    0.699    0.929    1.553   -1.358   -1.170    3.613    2.560    5.099   -0.476    1.402    6.552    1.698   -0.365    0.699   -0.476    3.349   -0.557    1.443   -1.112    1.443
CD1=       22       30        7        3        2        1        2        7        6        6        3        5        3        2       13        1        3        4        2        4        1        3        7        5        1        1        1        1        1        0        1        2
CD2=       17       26        9        7       11        8        6        8        6        1        2        1        2        2       12        1        1       11        8       13        1        3        9        3        1        2        1        4        0        2        0        2
TGCTCATCGCGATGCTCCAATTAAGTTACCACAATTATATAATGACATTAATCATAATATTAAAAATTTAAAAATTGATGATAGCATGATTCGCCGTTATTTAAATACTGGTTTTTCTGGTGGAGAAAAGAAAAAAAATGAAATTTTACAATTAAACTTATTAAAACCAACATTGGCTTTAATCGATGAAATTGATTCGGGGTTAGATGTTGATGCTTTGAATGTTGTTAGTGCTGAATTAAATAAAATGCGGCAAGAAAATTTTTCAGCAATTATTGTTTCACATTATGATCGTTTTTTTAATTTGGTCCAGCCAACCCATGCCCATGTCATTGTTAAAGGGAAAATTGTTAAAAGTGGTGATTATAGTTTAGTTAAAAAGATTAATGAAGAGGGTTATGAATGATTATTGCAGGAATTAAACTTAACATTTGATAATAAAAAAGCAGAAGCAAAACCTTTGACGGGGATTGGCTGTGCTGCGCAAAAAGGAAAATAACAATGCGAGTTTTACTGAATCAGCAAGAAGAAATTATTAGTGATAATCTTTTGATTAATGATACAACACAAAACTTAACGATTGAAAATACTAATCCTGGGCAAGTTATTAATCTTAATTTTTCAACTAATCTTTCTAATAAAACTTTTTTAATTTTTTTAAATTTAACTGCCGAAGCAACCATTAACTATAATATTCCTGCTCAAGATCAAATTAACATTATTAATATTTATAAAAATCGTGAATGTGAGCAAGTTGCTAATCTTTTTTATAATGTGCTAGAAAAAACCCATGTTAATGTTTATAATTTAAACATTGTTAATAGTAATATTACCGAAAATGTTACTTTTAATTTACAAGGCAAGCGTAGTACGCTTAAATATTATCTCGCAAGTTTGGTAACGCATGATTATCAAAAAAATGCAATTATTTATGCACACCATTTAGCGCCCGCAACTGAAAGTGATATTAAAACATATTCAATCGCAAAG
KOK=        52
KK=  182103  LL=  183242  Z=    9.07  JJ=  182103  DL=  1140
A===      111      112      113      114      121      123      124      131      132      133      134      141      143      144      211      213      214      223      224      231      233      234      243      244      313      314      323      333      334      343      413      433
B===      222      122      422      322      212      412      312      242      142      442      342      232      432      332      221      421      321      411      311      241      441      341      431      331      424      324      414      444      344      434      423      443
RRR=   92.784   17.335    2.696    1.148    0.047   -0.039    1.467   19.859    1.121    0.026    0.701    4.896    0.027    0.027    4.860    0.005   -0.329    2.696    6.169    1.148    0.027    6.844   26.656    6.851    0.026    0.701    4.678    3.153    3.153    0.050    0.701    0.602
X1==    9.704    3.718    1.614    1.066    0.397   -0.077   -1.206    3.885    2.201    0.153   -0.840    2.206    0.160    0.167    2.510   -0.077    0.509    1.649    2.244    1.062    0.159    2.166    5.166    2.173    0.153   -0.840    2.159    1.773    1.775   -0.225   -0.840    0.775
X2==    9.562    4.662    1.670    1.077    0.119    0.509   -1.216    5.112    0.509    0.173   -0.834    2.220    0.166    0.159    1.936   -0.063   -0.647    1.636    2.749    1.081    0.167    3.160    5.160    3.153    0.173   -0.834    2.167    1.778    1.777   -0.223   -0.834    0.777
CD1=       44       24        6        5       13        3        1       10        7        1        0        7        1        1       20        3        4        6        7        5        1        3        6        3        1        0        3        2        2        0        0        1
CD2=       43       27        6        5       12        4        1       12        4        1        0        7        1        1       18        3        2        6        8        5        1        4        6        4        1        0        3        2        2        0        0        1
CCGAAACTCCAATCCAACGCCCAAAAAAAGACAAAAACAATCTTATTCTGGTAAAAAGAAAAAACACACGATCAAAACACAAGTAATTATCGAACAAGAAACCAAAAAAATTATTGCAACAAGTTTTTCGCTCGGAAAAAAACATGATTATGCTTTATTTAAAGAATCAAAAATCCCAATTTTAAAAAATACCAAATTAATAGTTGATAGTGGTTATCAAGGAATACAAAAAAATCACAATAATGTTCTAATACCTACAAAGAAAACAAAGAAAAACCCTTTAAACAAAGAACAAAAGCAATATAATAGACTAGTTTCAAAAATGAGAATTATTATTGAAAATATTTTTGCTATTCTTAAAAAATTTAAAATTATTACAGAAAAATATCGTAATCGAAGAAAAAGATTTGGTTTAAGATTTAATTTAATTGCCTCAATTTATAATTTACAATTATTATATTTAACATAAAATATTTATTTAAAATTAAATAATTTAAATAATAGACTTCTTGCATTACTTGTTAAAAAATTGCAAATATTTGTAAAAAAGATACTAATAGAAAAATATAATTTTAATTAATTATGTTTTTTATTTAAAAATTTAATATTTTTCCACAACGAAAAATTAATTTATTATTTAAATTATTTAATTTTAAATAAATATTTTATGTTAAATATAATAATTGTAAATTATAAATTGAGGCAATTAAATTAAATCTTAAACCAAATCTTTTTCTTCGATTACGATATTTTTCTGTAATAATTTTAAATTTTTTAAGAATAGCAAAAATATTTTCAATAATAATTCTCATTTTTGAAACTAGTCTATTATATTGCTTTTGTTCTTTGTTTAAAGGGTTTTTCTTTGTTTTCTTTGTAGGTATTAGAACATTATTGTGATTTTTTTGTATTCCTTGATAACCACTATCAACTATTAATTTGGTATTTTTTAAAATTGGGATTTTTGATTCTTTAAATAAAGCATAATCATGTTTTTTTCCGAGCGAAAAACTTGTTGCAATAATTTTTTTGGTTTCTTGTTCGATAATTACTTGTGTTTTGATCGTGTGTTTTTTCTTTTTACCAGAATAAGATTGTTTTTGTCTTTTTTTGGGCGTTGGATTGGAGTTTCGGTAGCAT
KOK=        53
KK=  200133  LL=  200702  Z=    5.55  JJ=  199743  DL=   570
A===      111      112      113      114      121      123      124      131      132      133      134      141      143      144      211      213      214      223      224      231      233      234      243      244      313      314      323      333      334      343      413      433
B===      222      122      422      322      212      412      312      242      142      442      342      232      432      332      221      421      321      411      311      241      441      341      431      331      424      324      414      444      344      434      423      443
RRR=   35.300    0.088   -1.491   -0.183    3.985    0.325   -0.527    9.870    0.767    1.993    0.059    0.297    1.607   -0.067    5.880    1.725    0.113    1.629   30.175   -0.999   -1.361   -0.195    7.500    1.487    1.715   -1.197    0.032    3.732   -0.360   -0.135   -0.343    0.091
X1==    5.767    0.096   -1.656    0.144    1.966    0.494    0.381    2.062    0.494    3.348    0.146    0.894    1.146   -0.578    2.902   -1.521    1.195    0.788    5.037   -1.521    2.849    0.277    2.277    0.511    0.661   -0.854   -0.067    4.404    1.597    0.597   -0.854   -0.403
X2==    6.121    0.913    0.900   -1.271    2.026    0.657   -1.383    4.786    1.552    0.595    0.402    0.332    1.402    0.116    2.026   -1.134    0.094    2.067    5.990    0.657   -0.478   -0.706    3.294    2.912    2.595    1.402   -0.478    0.847   -0.226   -0.226    0.402   -0.226
CD1=       19        5        0        2        9        3        2        6        3        5        1        3        2        0       11        0        3        3        7        0        4        1        3        1        2        0        1        5        2        1        0        0
CD2=       13        5        2        0        7        2        0        6        3        1        1        2        2        1        7        0        2        4       11        2        0        0        4        4        3        2        0        1        0        0        1        0
TTAACTCCATATCAACAAAGCATAAGAGCTTGTATAAAACCACCGAGTAGCAAGACAACAAATAAACAAACCCAAGATATGGTCTTCCTCATATCCTTTTTACTGTTTAAAAAAACAGCATTTTTTTGCTCTTTTTTATTCCAATAAAAGTCCAAAATCAATACCATTACTATACCAAAACAAAAATTTATTAAATTTTATCTATTTTCTAAACAAATTTAGTAGTAATTTTTGAATAAAATCACTAAATATATTAATTTAATATATAATTAATATATATAATTTATATAAAAAACATTGTAATATTAAAGTTAAATATGATGCAGAACGACAAGAATTTTGGCACGCCAAGCACCCGAAACCCCGCACTCCCAACGTTGTTGATAGTGCGGGGTTTCGGCTTAATGTTTGTGTTCCGCAGTGGTGGGTTTTTATTGGTTATGTTAATTGCAATTAACATAACCAATAAAAACCCACCTAGTTCCTTTTTTCTTTTTGCCCGTGCCCTTAAAAGAAAAAAGTGAACCCAAAAAAGAAAAAACCCTGCCCTGTCAAGATATGTTGATCAAA
KOK=        54
KK=  202323  LL=  202682  Z=    6.10  JJ=  201483  DL=   360
A===      111      112      113      114      121      123      124      131      132      133      134      141      143      144      211      213      214      223      224      231      233      234      243      244      313      314      323      333      334      343      413      433
B===      222      122      422      322      212      412      312      242      142      442      342      232      432      332      221      421      321      411      311      241      441      341      431      331      424      324      414      444      344      434      423      443
RRR=    3.311   -0.803   -0.094    1.692    6.165    0.028    0.260    2.838    1.058    0.434    0.117   -0.072    0.117    2.692    9.075   -0.050    0.168    1.527   69.789   -0.052    0.117   -0.224   -0.564    0.117    1.099   -0.275    0.117    1.691    0.013    0.013   -0.181    0.013
X1==    1.714   -1.088    0.085    1.219    2.614   -1.036    0.101    1.085   -1.036    0.652   -0.298    0.219   -0.298    1.746    3.848   -0.052   -0.899    0.724    8.896    1.916   -0.401    0.657    1.657   -0.293    1.652    0.702   -0.401    1.867   -0.113   -0.113   -0.298   -0.113
X2==    1.931    0.738   -1.098    1.388    2.358   -0.027    2.574    2.615   -1.022    0.666   -0.391   -0.330   -0.391    1.542    2.358    0.967   -0.187    2.107    7.845   -0.027   -0.291   -0.340   -0.340   -0.398    0.666   -0.391   -0.291    0.905   -0.111   -0.111    0.609   -0.111
CD1=        5        1        1        2        7        0        1        2        0        1        0        1        0        2        9        1        0        2       10        3        0        1        2        0        2        1        0        2        0        0        0        0
CD2=        8        5        0        3        8        1        4        4        0        1        0        1        0        2        8        2        1        3        9        1        0        0        0        0        1        0        0        1        0        0        1        0
TTAAGAGTATTAAATTTATTATTGTTCATATTTTTATGTCCTCATAAATTATATTTTATAATAATATTTTAATAAAAAAGGGTATCGCAAGAAGTCTAATGATGTCAATGTTTTTATATTTTGTTGATTGAATAATGTTATTAATTCCAACATTAAACCCACCAAACAATTTTAATAAAGTAATATCTTTTATAATTTTATTTGTATAAAATTGAACAGATAAGGTTGCTTGGGGGTCAAGATCAATCAACAAAACCTTTGCCCCATCAAGTGCTAATTTATAAGCAACATTTTTGCATAATGTTGTTTTGCCAACCCCACCTTTTTTATTACAAAAACTAATCATCTTCATTGTTGTTG
KOK=        55
KK=  216183  LL=  216662  Z=    7.41  JJ=  216003  DL=   480
A===      111      112      113      114      121      123      124      131      132      133      134      141      143      144      211      213      214      223      224      231      233      234      243      244      313      314      323      333      334      343      413      433
B===      222      122      422      322      212      412      312      242      142      442      342      232      432      332      221      421      321      411      311      241      441      341      431      331      424      324      414      444      344      434      423      443
RRR=    3.134   10.775   -0.568    0.043   -1.401    0.271    1.556    1.344    1.435    0.288    0.198   -1.232    0.198   -0.608    5.020   -0.894   -0.070   -0.022   83.174    0.271    0.243   -0.237    6.526    0.939   -0.163   -0.185    0.198   -0.069   -0.142   -0.142   -0.185    0.021
X1==    1.814    1.926   -0.375   -0.047    0.993    0.714    1.731    2.141    0.714    0.638   -0.517    1.361   -0.517    2.262    0.993    0.714    0.965   -0.025    7.947    0.714    0.696   -0.435    2.565    1.379   -0.362    0.483   -0.304   -0.090    0.871    0.871    0.483   -0.129
X2==    1.728    5.594    1.515   -0.905   -1.411    0.379    0.899    0.628    2.010    0.452   -0.384   -0.905   -0.384   -0.269    5.055   -1.252   -0.073    0.882   10.465    0.379    0.349    0.544    2.544    0.681    0.452   -0.384   -0.651    0.767   -0.163   -0.163   -0.384   -0.163
CD1=       10        9        1        2        7        2        4        4        2        1        0        4        0        3        7        2        3        1       11        2        1        0        3        2        0        1        0        0        1        1        1        0
CD2=        6       14        3        0        1        2        2        2        4        1        0        0        0        0       13        0        1        3       13        2        1        1        3        1        1        0        0        1        0        0        0        0
AATTGAGATTGTTGATAAATCAGTAATGCATTGTGGGCAATTAGAAGTAAATGCTAGTTTTAAAGGAGAAGAATTAGTTAATCCAAAAACAAAAGATAATAATTTTGCTGTTGGGTTACTACTAATGATTTAAAATTAACAAATGAAACAATTCAAAAATTAAATCAAAGTTTAACAATTATTTTTTCAAAAATGAATTTGCCAATTGCAGGAACAATTTGCCAATTGAAAATATTTTAGATATAGTTGCGCAGGTTGGGTTATTTAATAATTTACCAACCGTTATTTCAACAAAATTTGATGATAGTGATTCAAATTGAAAAAAATGACAAAATTTTATTAATTCATTAACTAATTTACCATTTGTTGGTTATTTTCTTAAAGATGGGGCAATTGATAAAACAATTAACCAGGATGTTATTATTGGAACGACAGCAACAATCACAATTAAAGCAAAATATCTTGATATTTTAAATAGTT
KOK=        56
KK=  225363  LL=  225842  Z=    5.09  JJ=  224763  DL=   480
A===      111      112      113      114      121      123      124      131      132      133      134      141      143      144      211      213      214      223      224      231      233      234      243      244      313      314      323      333      334      343      413      433
B===      222      122      422      322      212      412      312      242      142      442      342      232      432      332      221      421      321      411      311      241      441      341      431      331      424      324      414      444      344      434      423      443
RRR=   -0.554    0.823    0.702    0.684   -0.049   -1.514   19.629    1.423   -0.684    0.243   -0.185    0.684   -0.325    0.241    8.650    0.370    1.479    0.254  114.514    0.114    0.241    0.241   -0.640   -1.039    0.243   22.992   -0.156   -0.091   -0.137    0.030    0.241    0.030
X1==    2.949    0.197    0.514   -0.674    0.197    4.030    6.770   -1.191    0.563    0.589    0.433   -0.674   -0.567   -0.781    1.156   -0.304    1.585    0.612    9.943   -0.304   -0.398   -0.548    1.452    3.245    0.589    6.433   -0.398   -0.121   -0.167   -0.167   -0.567   -0.167
X2==   -0.188    4.169    1.367   -1.015   -0.248   -0.376    2.899   -1.195   -1.216    0.413   -0.426   -1.015    0.574   -0.309    7.483   -1.216    0.933    0.416   11.517   -0.376   -0.607   -0.441   -0.441   -0.320    0.413    3.574    0.393    0.754    0.821   -0.179   -0.426   -0.179
CD1=       11        5        2        1        5        6       11        0        2        1        1        1        0        0        7        1        4        2       15        1        0        0        2        4        1        7        0        0        0        0        0        0
CD2=        3       11        3        0        3        1        4        0        0        1        0        0        1        0       17        0        2        2       13        1        0        0        0        0        1        4        1        1        1        0        0        0
CAATGATTGATGAAACAAACTATGATATTAGTTTTGAAAAATTATATAAAATGGTAACATTAACTAATCCATCAGTTGTGCTTGTTATTGATAATCCTGATGTAGCAAAAATTTTACAATTAATTAGAACAGGTTTTAATGCTGAATTTGAAAATATTAATCGTGAAATTATTAACGATTATCCAAATTATTATCCAACAGATGAACCATTAGCGGTTGTGGAGAATTCAATTAATTATCAATTAAATTATATTGACTTAACACAATTAGCAAAAATAACAGGAGTTGATGTTACAAATGTCAATGCTGTTCGATTGGATTTTAGGTTTAATTTTGTTGTTCGCTTTAAAAGTTTGGAAACAACAGTGCCAGTTACAATTTCATATGTTTTAACTGGAAATGCTAAAATTGTTAATGATTTATTATCAGGGGTTGTAGCAAAAGTTGCAAAACCAATTGTTAATTATTTTAACCAAATTA
KOK=        57
KK=  238143  LL=  239072  Z=    5.04  JJ=  238143  DL=   930
A===      111      112      113      114      121      123      124      131      132      133      134      141      143      144      211      213      214      223      224      231      233      234      243      244      313      314      323      333      334      343      413      433
B===      222      122      422      322      212      412      312      242      142      442      342      232      432      332      221      421      321      411      311      241      441      341      431      331      424      324      414      444      344      434      423      443
RRR=   64.257   22.752    4.344    0.190   -0.761    0.680    0.961   -1.512    0.529    2.646   -0.680    1.195    2.606   -0.042    3.276   -0.075   -0.051   -1.364    2.679    1.374    0.048   13.692    7.200   10.546    0.044   -0.343    0.396   -0.172   -0.166    2.180   -0.059    0.048
X1==    7.760    7.539    2.330    0.151    0.676    2.875   -0.923   -0.629    2.237    2.361   -0.621    1.652    2.379   -0.603    2.964   -0.316   -0.275    2.004    3.763    1.599    0.138    3.163    2.163    3.186    0.361    0.379    1.138   -0.221   -0.214    0.786   -0.621   -0.214
X2==    8.280    3.018    1.865    1.254   -1.126    0.236   -1.042    2.403    0.236    1.121    1.095    0.723    1.095    0.069    1.105    0.236    0.186   -0.681    0.712    0.859    0.348    4.329    3.329    3.310    0.121   -0.905    0.348    0.781    0.775    2.775    0.095   -0.225
CD1=       23       27        5        2        9        7        1        1        6        3        0        4        3        0       15        2        2        7       10        5        1        4        3        4        1        1        2        0        0        1        0        0
CD2=       44       20        7        6        7        3        1        8        3        2        2        5        2        1       14        3        3        1        3        4        1        5        4        4        1        0        1        1        1        3        1        0
AATTTCTTTTTTATCTTTTTTCTTTCCTCGAATTTGGCGAATTTTTTGATAAATTGATAAACCAATTCAAGCAAAAATACCTAATATAATAACAACACTAAAAATTGTCGTTAATCAAACTGGCATAACTTATTCCTCCCAAAAATCTAATTTTCGCGGCACGCTTCGCGTGTTCGCTACGCTCAAAATAAACTATATTAGACTTCTTGCATTACTTGTTAAAAAATTGCAAATATTTGTAAAAAAGATACTAATAGAAAAATATAATTTTAATTAATTATGTTTTTTATTTAAAAATTTAATATTTTTCCACAACGAAAAATTAATTTATTATTTAAATTATTTAATTTTAAATAAATATTTTATGTTAAATATAATAATTGTAAATTATAAATTGAGGCAATTAAATTAAATCTTAAACCAAATCTTTTTCTTCGATTACGATATTTTTCTGTAATAATTTTAAATTTTTTAAGAATAGCAAAAATATTTTCAATAATAATTCTCATTTTTGAAACTAGTCTATTATATTGCTTTTGTTCTTTGTTTAAAGGATTTTTCTTTGTTTTCTTTGTAGGTATTAGAACATTATTGTGATTTTTTTGTATTCCTTGATAACCACTATCAACTATTAATTTGGTATTTTTTAAAATTGGGATTTTTGATTCTTTAAATAAAGCATAATCATGTTTTTTCCGAGCGAAAAACTTGTTGCAATAATTTTTTTGGTTTCTTGTTCGATAATTACTTGTGTTTTGATCGTGTGTTTTTTCTTTTTACCAGAATAAGATTGTTTTTGTCTTTTTTTGGGCGTTGGATTGGAGTTTCGGTAGCATCAATAATAATAGTTTTATCATTAAAATAATCATTTATTAGTGCTTTTTTACCAGCAAGTTGTTGAAAATCAGAGTTTTTAATTAAAATATCTTC
KOK=        58
KK=  260313  LL=  260702  Z=    4.76  JJ=  259923  DL=   390
A===      111      112      113      114      121      123      124      131      132      133      134      141      143      144      211      213      214      223      224      231      233      234      243      244      313      314      323      333      334      343      413      433
B===      222      122      422      322      212      412      312      242      142      442      342      232      432      332      221      421      321      411      311      241      441      341      431      331      424      324      414      444      344      434      423      443
RRR=    8.050   -0.187    4.177    3.070   -0.772    0.596   12.024    1.178    0.202   -0.250    0.239    0.432    0.239   -1.424   -0.555   -0.902    0.077   -0.523   80.133    0.146    0.692   -0.224    0.239    0.239   -0.249    1.437   -0.187    1.388   -0.378   -0.157   -0.164    0.042
X1==    1.607    0.886    1.388    2.599    3.662    0.731    2.962   -1.187   -0.188   -0.489   -0.593   -0.528   -0.593    4.282   -0.224   -1.106    1.289    1.920    6.919   -1.106    1.574    0.484   -0.516   -0.625    0.511    2.407   -0.426    1.827   -0.210    0.790    0.407   -0.210
X2==    5.010   -0.211    3.008    1.181   -0.211    0.815    4.060   -0.992   -1.078    0.512   -0.403   -0.819   -0.403   -0.333    2.474    0.815    0.060   -0.273   11.582   -0.132    0.439   -0.463   -0.463   -0.382   -0.488    0.597    0.439    0.760    1.802   -0.198   -0.403   -0.198
CD1=        7        5        3        5       10        2        5        0        1        0        0        1        0        5        3        0        3        3        9        0        2        1        0        0        1        3        0        2        0        1        1        0
CD2=        9        2        4        2        2        2        5        0        0        1        0        0        0        0        6        2        1        1       13        1        1        0        0        0        0        1        1        1        2        0        0        0
GTTAGAACTATATTCCAAAATATAGTTTTTTTATTGTTTTAATTTTCCTTTTTGCTTTAATTAAGGCAAGGACAACAAAATTTTATTAAAATAAGGAGGATAAAATGAGTATTAAAAATAAAGATGATCTTTTTTCAATTGAACAAATTGTTTTAGATTCATCAGCTACAACAAAAGATGAGGCATTTCAAGAATTAGCAACAATCGCTTATAAGGCAGGATGTATTGATAATATTGATAAATTAACAAAAGCGCTATGAGCCCGGGAACATGAAACATCAACGGGGTTAGAAGATGGTTTTGCAATTCCCCATGCACGAATTAAATATATTAAAAAACCAGCGGTTATTTTTGTCCGTTATCAAACTGGATTATCATGACCAACATTTG
KOK=        59
KK=  265833  LL=  266852  Z=    5.13  JJ=  265743  DL=  1020
A===      111      112      113      114      121      123      124      131      132      133      134      141      143      144      211      213      214      223      224      231      233      234      243      244      313      314      323      333      334      343      413      433
B===      222      122      422      322      212      412      312      242      142      442      342      232      432      332      221      421      321      411      311      241      441      341      431      331      424      324      414      444      344      434      423      443
RRR=   60.709   28.818    2.048    0.096   -0.853    0.316   -1.481   -0.321    5.548   10.168   -0.984    2.060   -5.787    0.099    4.981   -0.075    1.131   -0.068    0.740    0.352    0.237   -2.013   48.475    5.972    0.911    0.080   -0.783    1.097    0.467   -0.199   -0.023    0.467
X1==    8.143    6.145    1.900    1.097   -1.380   -0.487    2.844    4.897    2.522    2.120   -0.961    1.097   -0.961    0.932    1.356    0.115    1.691    0.733    1.133    0.717    0.127    2.047    6.047    1.927   -0.880    0.039   -0.873    1.726    0.701   -0.299   -0.961    0.701
X2==    7.455    4.690    1.078    0.088    0.618   -0.649   -0.521   -0.066    2.199    4.796    1.024    1.879    6.024    0.106    3.672   -0.649    0.669   -0.093    0.653    0.490    1.865   -0.983    8.017    3.099   -1.035    2.024    0.897    0.636    0.666    0.666    0.024    0.666
CD1=       33       27        6        5        5        2        8       11        7        3        0        5        0        2       13        3        6        4        5        4        1        3        7        3        0        1        0        2        1        0        0        1
CD2=       31       23        5        3       11        2        2        3        7        6        2        6        7        1       20        2        4        3        4        4        3        0        9        4        0        3        2        1        1        1        1        1
TATTGCAACAAGTTTTTCGCTCGGAAAAAAACATGATTATGCTTTATTTAAAGAATCAAAAATCCTAATTTTAAAAAATACCAAATTAATAGTTGATAGTGGTTATCAAGGAATACAAAAAAATCACAATAATTTTCTAATACCTACAAAGAAAACAAAGAAAAACCCTTTAAACAAAGAACAAAAGCAATATAATAGACTAGTTTCAAAAATGAGAATTATTATTGAAAATATTTTTGCTATTCTTAAAAAATTTAAAATTATTACAGAAAAATATCGTAATCGAAGAAAAAGATTTGGTTTAAGATTTAATTTAATTGCCCCAATTTATAATTTACAATTATTATATTTAACATAAAATATTTATTTAAAATTAAATAATTTAAATAATAAATTAATTTTTCGTTGTGGAAAAATATTAAATTTTTAAATAAAAAACATAATTAATTAAAATTATATTTTTCTATTAGTATCTTTTTTACAAATATTTGCAATTTTTTAACAAGTAATGCAAGAAGTCTATTAAACAACACCACCTGTATATGCTAGTAATATGGTCTAGCGTTTCTACGTCTTGTAAATGTAACAAAGACTCTATAGGTTAATGCTCTTTCTTTTTGCGTTAACTTATGTTTATCAACAAGGTTAATGTTTTTTATTTTTGCATAGATTTGAATGGAGAGTTAGATTAAATGTTTAAAAAAAAGATTGAAACTTTTTTTTCGTTTTGGTGATTTAAAAACTACTTTTAAAAAAGAAATTATTGGTGGTTTAACAACTTTTTTAGCAATGTTATATATTTTGTCCGTCCAACCGAATATGTTATCTACTGCACCAGATATTAATCATCTGGCCTATCCAAGTCAGAATATGGCTTTTGGCGGAATTTTCATTGCTACAGCACTGGCATCTTTCATTGCTACATTAATTATGGGGTTATCAGCAAATATGCCAGTTGGTTTGGCACCAGGAATGGGACTGAATGCTGTTTTTACTTTTAATGTTGCTAATAATGGTTTG
KOK=        60
KK=  279243  LL=  280112  Z=    4.71  JJ=  278943  DL=   870
A===      111      112      113      114      121      123      124      131      132      133      134      141      143      144      211      213      214      223      224      231      233      234      243      244      313      314      323      333      334      343      413      433
B===      222      122      422      322      212      412      312      242      142      442      342      232      432      332      221      421      321      411      311      241      441      341      431      331      424      324      414      444      344      434      423      443
RRR=   21.346    4.698    0.001    3.440    3.790   -1.682   39.210    0.655   -0.811    3.344    0.141    1.014    4.879    0.698    7.062    0.034    1.296   -3.137   37.518    0.854    2.359   -0.097   -0.089   -0.271    0.835    8.375    1.392    0.869    0.265    2.305   -0.070   -0.587
X1==    5.047    1.896   -0.195    2.694    2.302   -1.511    8.447    1.136   -1.511    1.186   -0.134   -0.687    1.744    0.314    1.896   -0.839    1.049    2.576    5.691    0.505    1.202   -0.114    0.834    0.342    2.186    4.561    1.202    0.711    0.594    1.594    0.805   -0.406
X2==    4.230    2.478   -0.006    1.277    1.646    1.113    4.642    0.577    0.536    2.820   -1.048   -1.476    2.798    2.223    3.725   -0.041    1.235   -1.218    6.592    1.690    1.963    0.846   -0.106   -0.792    0.382    1.836    1.159    1.222    0.446    1.446   -0.087    1.446
CD1=       19       11        2        8       12        0       18        4        0        2        1        2        3        2       11        1        5        6       13        3        2        1        2        2        3        6        2        1        1        2        2        0
CD2=       16       12        3        4       10        5        9        4        4        5        0        0        4        3       15        3        4        1       12        6        4        2        1        0        2        3        3        2        1        2        1        2
GGGATGGTACCTTATTACGCGCTGTTAATGAGTTCCAAGATATTATTGATGAAGTTTATTTTATTGTTATCAAGTCTGGATCATTGGGGTTTTATGCTAATTATGATGAGAAAACATATTCTCGAGCAATTGATGCAATTATTAATGATACAGCGCGGATTCGGCAAATGCCCTTATTAGAAATTAAATATAACAATAATATTATTCGCTATGCTTTAAACGAAGCAAAAGTTGTTGACCATGTTAAAACAATTCGGACTGACATTTATGTCAATAATGATTTGTTAGAACATTTTCGTGGGAGTGGTTTAGTATTTTCAACAAAAACAGGGTCAACAGGGTATATGCGAGCAATTAATGGCTCAATTATTGCGGCGAATATGACAACATTATGACAATTAAAAGAAATTGCCCCCGTTGCTAATTCAACATTTTCAACGATTAATGCTTCTATTATTTTGGACCAAGCACAGGTTGTTCGCTTAACAGGAGAATTAGCAGGGAAAAGTTTAGTTATTGATACTTATGAATCAGAAATTTTGAGTTCGCAAATTGAATTAAAAATTAGTCAAAAAACATTAAATTTATTTTATGATGAAGAAAATAATTTAAGTATGATTGCTAAAATGAAAATTTTATTTGCACATTGTAATAACAACAGAAGGGATGAGTAGCAATGCGAGCAGAATATATCATCATTATTGTAGTGGCCATGATTTTAATGCTATTATTTATTTTAATGATGGTTTTTCGTAAAAAGATTTTTAATTTTCAAAAATTCTTAATTCCAAAGCAAAAAATCTCTTTTTCTGTTAATGACCTAATCACGATTTTAGGGACAAGTGATAACATTGTTATGGTTAAAGCAAC
KOK=        61
KK=  280503  LL=  280892  Z=    5.91  JJ=  280023  DL=   390
A===      111      112      113      114      121      123      124      131      132      133      134      141      143      144      211      213      214      223      224      231      233      234      243      244      313      314      323      333      334      343      413      433
B===      222      122      422      322      212      412      312      242      142      442      342      232      432      332      221      421      321      411      311      241      441      341      431      331      424      324      414      444      344      434      423      443
RRR=   -0.503    5.296    0.644    1.467    0.348    0.645    9.789    1.381    0.135   -0.249    0.371   -0.203    0.152    0.152    2.716    0.645   -0.324   -0.165   94.863   -1.841   -0.263    0.152    0.152    0.152   -0.249    5.835   -0.581    0.018    0.018   -0.117    0.152    0.018
X1==    0.754    1.384    0.774    1.591    0.834    0.825    3.499    0.774   -0.124    0.621    0.597   -0.220   -0.403   -0.428    0.834    0.825    3.499    0.876    9.216   -1.072    0.633   -0.389   -0.389   -0.414    0.621    3.597   -0.367   -0.123   -0.131    0.869   -0.403   -0.131
X2==   -0.667    3.826    0.832    0.922    0.417    0.781    2.798    1.783   -1.089   -0.401    0.622    0.922   -0.378   -0.355    3.258    0.781   -0.093   -0.189   10.294    1.717   -0.415   -0.391   -0.391   -0.368   -0.401    1.622    1.585   -0.143   -0.135   -0.135   -0.378   -0.135
CD1=        5        6        2        3        5        2        5        2        1        1        1        1        0        0        5        2        5        2       11        0        1        0        0        0        1        4        0        0        0        1        0        0
CD2=        2       10        2        2        4        2        4        3        0        0        1        2        0        0        9        2        1        1       12        3        0        0        0        0        0        2        2        0        0        0        0        0
TGATGACAATTATTGTTGAAGATGAATCAATTGCAAAATATTTGTTACCATTACCACGATATGTTGATACTTCAATCCCAGATTATCAAATTGATTTTAACTTAGGATTATTTATGTCTGATTATTGAGAATTAATTCATTATTTGAATAAAACAACAGACCCAATTGCAAACGATATTTTTATTGAATATTTTACAACAATTAATGAAGAATTAAATAATTTATTAACAGAAGTTATTAGTAACAACATTGAACCGTTAGCAACAGTCTTTGTAGCATTATATGATCAAAAAACATGAGGTAAAACTTTTGTTGAATGTTTTTTAAAACCATATGTCTTATTAACTAGAAAGATGTTAGCAACGCATTTAGTTCCTGATAGTTTTACAA
KOK=        62
KK=  292000  LL=  293109  Z=    5.33  JJ=  291910  DL=  1110
A===      111      112      113      114      121      123      124      131      132      133      134      141      143      144      211      213      214      223      224      231      233      234      243      244      313      314      323      333      334      343      413      433
B===      222      122      422      322      212      412      312      242      142      442      342      232      432      332      221      421      321      411      311      241      441      341      431      331      424      324      414      444      344      434      423      443
RRR=   63.547    9.542    7.158   -0.052    5.007   18.645    3.539    2.713    0.982   18.238   -0.990    0.186    3.724    8.175   -0.022    0.789    1.556   26.620    4.858   -2.130    0.837    1.045    0.895   -2.456    0.062   -0.944   -0.010   -0.170   -0.244    0.441   -1.938    4.414
X1==    7.651    2.880    4.088   -0.057    1.262    3.589    3.996    4.630    0.861    4.469   -1.028    0.515    1.907    3.060   -0.032   -1.322   -1.189    5.827    3.461   -1.867    0.783   -1.022    0.947   -0.929    0.765    0.929   -0.149    0.602   -0.356    0.644    1.907    1.644
X2==    8.305    3.313    1.751    0.913    3.968    5.195    0.886    0.586    1.141    4.081    0.963    0.361    1.953    2.672    0.696   -0.597   -1.309    4.568    1.404    1.141    1.070   -1.022    0.945    2.643    0.081   -1.016    0.070   -0.282    0.685    0.685   -1.016    2.685
CD1=       34       19       11        3       14       10       10       12        5        6        0        4        3        4       10        1        1       14        9        0        2        0        2        0        2        2        1        1        0        1        3        2
CD2=       35       20        6        5       22       12        5        4        5        5        2        4        3        4       12        2        1       11        6        5        2        0        2        4        1        0        1        0        1        1        0        3
GTGTTTTTATTTAGTGGTTATAAAATTAATGAAAATAATGAATATGATAAATATTTAATTGAAGAAAATGTTGTTACACCTAAAAACACAATGAATTTAAATGAAATAGTTGAATATTATGGACAATGAATAATTAATACATTTGATAAATTTGATGATTTTGAATATGCTACATTTCATTATGATATTAATGCCCACGACTTTATGCAAAAATTACAAGAAGATATTTATCCTTATTTGGGTTATAAAATTAAAATGTTTAAAGCCAAAAAACATCAGACATCCCTTAATAAAGAAGCAGGTATAATAAATCGTGTAACATGAATAAGAAAAATGTTTGTTCAAGGCAAAATATATGGCACATTAGATAACTTTCCATTTTTAGATAAATGCATTAGTTAACTAAGATTTAGTGACACCAAAACAAACACACCCGATAGTAAAATGTATCATGACCCATATGATGCTTTGTTTTATGGTTCTTATCCATATCGTTTTAAAATGAGAATATAAAAAAGGTTTTTAAAACCTTCTAACATTTATAAATTTTATTTACTTTTTATTTATTAAATAATTGGTATTTAATGACTTTTCTAAACTAGGTGATTTTTCTTGTATTTCATTACCATCATCATTTTTCAATAGTTCAGGATGACAATTTTTATAACTTAATTTAAGATGTTTTCTAACTGTATTAAAATCTAACACCTCAACTTCAATTTCATCACCAATATCAAAAAAATCTTTAATATCTTTAACAAAGTAATCTGAAACTTCACTAATATGGATTAAACCATCAGCCTTTTCTGCTCTACAAAAAGCACCATAAGGTGTAACGTTTGTTATTTTAACATTAACTTTATTTCCTTTTTTATACATAAATTAAATATACTTCCTTTCTTTAAATAATTTAATTATATCATTAAGACTATAAAAAATCATTTGCAGGAATTGGGCGAGCGGTTGATTTTCTTAAATTTTTGTGATAAAATGACTTACAAGTTAAAAAAATTTTTGAGATTCTTTCAAACAAATTTGGGAACCTTTATAAAATTCTTCGCTTAACGCTTAGAATTTTTCCCAAGTATTTTGAAAAGCGCGGCAAAAGTT
KOK=        63
KK=  309490  LL=  310149  Z=    5.31  JJ=  309490  DL=   660
A===      111      112      113      114      121      123      124      131      132      133      134      141      143      144      211      213      214      223      224      231      233      234      243      244      313      314      323      333      334      343      413      433
B===      222      122      422      322      212      412      312      242      142      442      342      232      432      332      221      421      321      411      311      241      441      341      431      331      424      324      414      444      344      434      423      443
RRR=   27.382    0.041   -0.001    0.724   -0.485    0.079   16.436   -0.000   -0.937    0.118   -0.588   -0.046    0.424   -0.965    5.129    4.090   -1.413   21.261   67.576    0.159   -0.750    7.911    0.424    3.057    0.285   -1.094    0.403   -0.617   -0.089    0.052   -0.082   -0.318
X1==    4.558    0.461    0.002    0.897   -0.551   -0.136    6.276    0.002    0.804   -0.280   -0.506   -0.606   -0.506    2.085    2.486    1.745    2.761    2.363    7.644   -0.136   -0.321    2.420   -0.580    1.915    0.720   -0.506    0.679    0.922   -0.142   -0.142   -0.506    0.858
X2==    6.008    0.090   -0.783    0.807    0.879   -0.580    2.619   -0.236   -1.165   -0.422    1.162    0.076   -0.838   -0.463    2.063    2.344   -0.512    8.999    8.841   -1.165    2.341    3.269   -0.731    1.596    0.395    2.162    0.592   -0.670    0.630   -0.370    0.162   -0.370
CD1=       12        5        1        3        3        1       11        1        2        0        0        1        0        3        9        3        6        4       14        1        0        3        0        3        1        0        1        1        0        0        0        1
CD2=       24        7        2        3        9        2        5        3        1        1        2        2        0        0       12        7        1       17       12        1        4        4        0        2        2        3        2        0        1        0        1        0
GAAATTTCAAAGTCGGGAGTTAATCATTTGTTCCGTGAAATTAAGAAAAAATATTATGAAAACCAAAAATAAGATATGCTATAATTTACTTATCTTTTTTTATAAGATATGTTTATTGAAGGTTATGTATTTGAAAATGGAGGAAAAAAATTATGGGAAAAACGAAAAAATATGTTAAGTTCTTTGAATTTTTAACTGTTTTTTCAACGGCTGTTGGAATTACAATCGGAATTGGGATTTATTTAAAAAATGATACTTCTGAGGGCCATGTTTTATATTTTACTCAAAATCCATATTTAGCAATTGCCCTATGAATTTTAGTTGGAATTTTAGGAATTGCGATGATTATGGTTTTTATTGAAATTGCTTCCATTAACACAAAGAGTGGTAATGGAACATTAGCATCATGAGCCAATGTCTTAATTGGTCGTAAGGTTGGAAGTTTGTTTTCAATTTTTTATATATTTTTTTATTTTCCAATATTACTAGGAATTTTTCCAATTTTTAGTATTAATGCAATGTTTGATGCGTTAGAAGTAACGAGTATTACGAAGGGAACACAAAATGCAATTGCAATTAGTGTGGGTAGTATTCTTTTAATTTTGTTTTACTTATTAAATATTTTTTTACGAAATGTTGGAAAATGAGTACAAACAATCG
KOK=        64
KK=  319600  LL=  320139  Z=    5.41  JJ=  319510  DL=   540
A===      111      112      113      114      121      123      124      131      132      133      134      141      143      144      211      213      214      223      224      231      233      234      243      244      313      314      323      333      334      343      413      433
B===      222      122      422      322      212      412      312      242      142      442      342      232      432      332      221      421      321      411      311      241      441      341      431      331      424      324      414      444      344      434      423      443
RRR=    8.780    5.577    0.920    2.971    1.637   -0.146   -4.043    0.182    1.068    4.333   -0.643    0.390    0.334    0.030    1.640   -0.146   -0.838    5.063   66.919    0.765   -0.550    1.185    1.990    0.122   -0.513    0.673   -0.260   -0.059   -0.229    0.047    0.334    0.601
X1==    2.088    2.876    1.789    1.392    1.942   -0.193    3.649   -0.538    0.722    3.577    1.317   -0.451   -0.683   -0.099    0.540   -0.193    0.756    1.134    6.483   -1.108   -0.303    0.511    1.511    0.211   -0.423    1.317   -0.303   -0.106    0.829   -0.171   -0.683    0.829
X2==    4.205    1.939    0.514    2.134    0.843    0.756   -1.108   -0.339    1.480    1.211   -0.489   -0.866   -0.489   -0.303    3.035    0.756   -1.108    4.463   10.322   -0.690    1.817    2.317    1.317    0.577    1.211    0.511    0.859    0.555   -0.276   -0.276   -0.489    0.724
CD1=       12       11        4        5        9        1        7        1        2        4        2        2        0        1        6        1        3        2        9        0        0        1        2        1        0        2        0        0        1        0        0        1
CD2=        9        7        2        3        5        3        0        1        4        2        0        0        0        0        9        3        0       10       15        1        3        3        2        1        2        1        2        1        0        0        0        1
GAGTGTTTTATATTTTAAAAGCAAAACTTGAACAAAATATTGATTTAACAACTGATTTATCAAATTTAATGGCAAAAGTATATACAACAGGTAATAACCGGAATATTTTTCGCCGTAAAATTGGAAAGAATCGGCAAGAATTTGAAAATGAGGTTGAATTTTATGTTAACCGAAATTATTTTGATGATGAATATAACCGGTTGCAACGAATGCTTTTGAAAAATGGGGCAAAATTAGTCGGGTCCGCAAGTGCTTCTTTAGCTTGTTTTAACTACGAAAAGATTCTAACAAATTCAATTATTGGATAGTCAAGAGTTAGCATTACGATTACAAAAAATTGTGATGCGAGTATTAAAACCATTTGAAAATGAAAAAAGTCAATTTTTAGCAAAGCAGACAATGGTTAATGAAGATTTGGATGAAACGATAACTAAACGAGAAAATTATTTGCAACAATATAACAAATTATTTAAACAAGAAAATAATTAATTTATATAGTACAATATAAGTAGTTAAAATAAGGGAGGAAAATATGAAACC
KOK=        65
KK=  324700  LL=  325119  Z=    6.11  JJ=  324610  DL=   420
A===      111      112      113      114      121      123      124      131      132      133      134      141      143      144      211      213      214      223      224      231      233      234      243      244      313      314      323      333      334      343      413      433
B===      222      122      422      322      212      412      312      242      142      442      342      232      432      332      221      421      321      411      311      241      441      341      431      331      424      324      414      444      344      434      423      443
RRR=    4.197    0.151   -0.561    1.100   -0.141   -0.095    4.298    0.420    0.038   -0.738    0.223   -0.121    0.223   -1.105   10.489   -0.095   -0.796   15.662   98.891    0.455   -0.441    0.223   -0.705    0.885   -0.474    0.510   -0.786    0.035   -0.235    0.035   -0.473   -0.095
X1==    2.215   -0.739   -0.572    1.211    0.689    0.173    2.702    0.428    0.173    0.768   -0.321   -0.789   -0.321   -0.443    2.831    0.173    3.648    3.513    9.750   -0.827    0.664   -0.464   -0.464    1.359   -0.232    1.679   -0.336   -0.094    0.870   -0.130    0.679   -0.130
X2==    1.895   -0.205    0.981    0.908   -0.205   -0.550    1.591    0.981    0.222   -0.961   -0.696    0.154   -0.696    2.495    3.706   -0.550   -0.218    4.459   10.142   -0.550   -0.664   -0.481    1.519    0.651    2.039    0.304    2.336   -0.372   -0.270   -0.270   -0.696    0.730
CD1=        4        1        0        2        3        1        4        1        1        1        0        0        0        0        6        1        5        5       14        0        1        0        0        2        0        2        0        0        1        0        1        0
CD2=       11        4        4        3        4        1        3        4        2        0        0        2        0        3       12        1        1        6       11        1        0        0        2        1        3        1        3        0        0        0        0        1
TAACAAATTTAATTGGTTACACAATTCCAATTACAGGAGGAATTAAGTTAGCATTAGGTAACTTTTTAATTTTTGTTGTTGGAATGTTATTTGGGCCTTTCTTTGGTGTTTTAAGTGGAATTGCCACTGATACTTTAGGAGCCTTAGTTAATATTCAAGGAACTTACCATGGTGGTTTTGCCTTTAATCTTGTCCTTTATGGTTTTATGGGCAGCATTGTTTTTCTTTCTAAAAATGAAAAATTCTGAATTATAAAAACAATTATGTTATATATTATTTCCTTTATGTTAATTTCATTTGGATTTAATGTTTTATGACTATATTCAATTGGTTGAAATTCAGTTGTGTTAGGAGCAACATTTATTGCAAAAGCCGTTAAGTTTCCAATTCAAATGGCAATTTATTTACCAATGACAATTT
KOK=        66
KK=  398770  LL=  399759  Z=    4.73  JJ=  398770  DL=   990
A===      111      112      113      114      121      123      124      131      132      133      134      141      143      144      211      213      214      223      224      231      233      234      243      244      313      314      323      333      334      343      413      433
B===      222      122      422      322      212      412      312      242      142      442      342      232      432      332      221      421      321      411      311      241      441      341      431      331      424      324      414      444      344      434      423      443
RRR=   31.968   38.229   21.688    1.181   -2.143   11.365   -0.515   -0.074    0.482    2.552   -0.912   -1.070   13.393    0.133    1.062   -0.640    1.132    8.018    1.351   -1.045   13.996    2.645    0.987    3.010   -0.020    0.605    0.713    1.594    4.575    3.109   -3.390   -1.666
X1==    5.511    4.789    7.317    0.812   -2.334    2.414   -1.103    1.892    0.436    4.014    1.656    1.429    5.328   -0.377    0.337    0.436   -1.702    1.619    0.580    1.095    3.888    2.440    3.332    5.241    0.014   -1.099   -1.025    0.560    1.466    1.466    2.574   -0.534
X2==    5.800    7.983    2.964    1.453    0.918    4.708    0.467   -0.039    1.105    0.636   -0.551   -0.749    2.514   -0.351    3.149   -1.468   -0.665    4.953    2.329   -0.954    3.600    1.084    0.296    0.574   -1.452   -0.551   -0.695    2.846    3.120    2.120   -1.317    3.120
CD1=       17       16       13        4        0        6        1        5        3        5        3        5        7        1        6        3        0        5        4        4        5        4        5        8        1        0        0        1        2        2        4        0
CD2=       24       29       10        6       10       13        4        4        6        3        1        2        5        1       16        1        2       13        7        2        7        3        2        2        0        1        1        4        4        3        0        4
ACCGCAGGATTAGACCCGGAAGGAGAAGAAGACTTTATTAAGTTATTTCACCGGATTAATCAAGAACAAAACAAACGAATTATTTTAGTTACTCATAATATGGATCATGTTTTAGAAATTGCTGATGAAGTTGTTGCTTTAAAAGATGGAAAAATTATTAAAATTGGAACACCTTTTGAAATTTTTAAAAACAAAGATTTATTACAAACACTTTTAATTGAACCACCAAAGATTTATAATTTAATTTATCAATTAAAAGAAAAAGGATTTGATTTAACAGATGCTGACATTCGGAATATTGATGAATTAGCAAAAGAAATCATCCAACGTAAAGGCCTAAAAAGAAAGGGGTAAAAAGATGCGCTTATCATTTGGACGTTATATTGCCTACAATTCCGCTGTTCATCGGATGGACCCACGGGTAAAACTATTTATGTTGTTATCATTAATGGTATCAATCTTTTTTTCGACTGGTTTTACCGGTTATGCTATTCTGGGGGTAACCATTTTTACGTTGTTCTTTTTAGCAAAATTACCACCACGATTGCTAGTAGCATTATTAAAACCAATCTTATTTATGTTTGTTGTTTTACTATTAATTAATTGTTTTTTAGTAACCGATGGTTATATTGGTTGACACTGAGGTGGCAAAGCAACAGCAACTGGTCCTTTCGCTCCGGGCGGGAAAAGTTGATTTGCTTTTTCCGAAAAAGCTGTTTTTAATGCGCTGTATATGGCTTGCCGGATTTATTTAATGATTTTAATTACAACCATTTTAACAGTAACAACACAACCATTAGATCTAACATTAGCATTAGAGGATTTATTGAGTCCTTTAAAATTAGTTCGTTTTCCAGTTCATATTTTATCAACAATAATTTCAATTGCCTTGCGAATGATTCCAACGTTAATTGAAGAGGCTGGTCGGATTATGAAGGCTCAAGCTTCGCGGGGAGTTGATTTTCGTAATGGTCATTTTAAAGATAAAAT
KOK=        67
KK=  407380  LL=  408519  Z=    8.50  JJ=  407350  DL=  1140
A===      111      112      113      114      121      123      124      131      132      133      134      141      143      144      211      213      214      223      224      231      233      234      243      244      313      314      323      333      334      343      413      433
B===      222      122      422      322      212      412      312      242      142      442      342      232      432      332      221      421      321      411      311      241      441      341      431      331      424      324      414      444      344      434      423      443
RRR=   88.124   23.554    2.106    0.740   -0.005   -0.056    2.043   18.904    1.520    0.074    0.517    5.438    0.077    0.078    4.909    0.338    0.018    3.084    4.128    1.363   -0.173   10.766   18.329   10.766    0.074    0.517    1.639    3.336    0.684    0.030    0.517   -0.134
X1==    9.512    5.226    1.398    0.731    0.089    0.693   -1.722    5.067    0.693    0.341   -0.677    2.541    0.323    0.304    2.204    0.693   -0.542    1.769    2.275    1.291   -0.690    3.291    4.291    3.272    0.341   -0.677    1.310    1.840    0.836   -0.164   -0.677   -0.164
X2==    9.265    4.507    1.507    1.013   -0.054   -0.081   -1.186    3.731    2.193    0.216   -0.763    2.140    0.237    0.257    2.227    0.487   -0.034    1.743    1.814    1.056    0.251    3.271    4.271    3.291    0.216   -0.763    1.251    1.813    0.818   -0.182   -0.763    0.818
CD1=       42       29        5        4       12        4        0       11        4        1        0        7        1        1       19        4        2        6        7        5        0        4        5        4        1        0        2        2        1        0        0        0
CD2=       47       29        6        5       13        3        1       10        7        1        0        7        1        1       21        4        3        6        6        5        1        4        5        4        1        0        2        2        1        0        0        1
ACAATCTTATTCTGGTAAAAAGAAAAAACACACGATCAAAACACAAGTAATTATCGAACAAGAAACCAAAAAAATTATTGCAACAAGTTTTTCGCTCGGAAAAAAACATGATTATGCTTTATTTAAAGAATCAAAAATCCCAATTTTAAAAAATACCAAATTAATAGTTGATAGTGGTTATCAAGGAATACAAAAAAATCACAATAATGTTCTAATACCTACAAAGAAAACAAAGAAAAACCCTTTAAACAAAGAACAAAAGCAATATAATAGACTAGTTTCAAAAATGAGAATTATTATTGAAAATATTTTTACTATTCTTAAAAAATTTAAAATTATTACAGAAAAATATCGTAATCGAAGAAAAAGATTTGGTTTAAGATTTAATTTAATTGCCTCAATTTATAATTTACAATTATTATATTTAACATAAAATATTTATTTAAAATTAAATAATTTAAATAATAAATTAATTTTTCGTTGTGGAAAAATATTAAATTTTTAAATAAAAAACATAATTAATTAAAATTATATTTTTCTATTAGTATCTTTTTTACAAATATTTGCAATTTTTTAACAAGTAATGCAAGAAGTCTAATTATTTTTTTTATTTAAAAATTTAATATTTTTCCACAACGAAAAATTAATTTATTATTTAAATTATTTAATTTTAAATAAATATTTTATGTTAAATATAATAATTGTAAATTATAAATTGAGGCAATTAAATTAAATCTTAAACCAAATCTTTTTCTTCGATTACGATATTTTTCTGTAATAATTTTAAATTTTTTAAGAATAGTAAAAATATTTTCAATAATAATTCTCATTTTTGAAACTAGTCTATTATATTGCTTTTGTTCTTTGTTTAAAGGGTTTTTCTTTGTTTTCTTTGTAGGTATTAGAACATTATTGTGATTTTTTTGTATTCCTTGATAACCACTATCAACTATTAATTTGGTATTTTTTAAAATTGGGATTTTTGATTCTTTAAATAAAGCATAATCATGTTTTTTTCCGAGCGAAAAACTTGTTGCAATAATTTTTTTGGTTTCTTGTTCGATAATTACTTGTGTTTTGATCGTGTGTTTTTTCTTTTTACCAGAATAAGATTGTTTTTGTCTTTTTTTGGGCGTTGGA
KOK=        68
KK=  419170  LL=  420309  Z=    4.86  JJ=  419110  DL=  1140
A===      111      112      113      114      121      123      124      131      132      133      134      141      143      144      211      213      214      223      224      231      233      234      243      244      313      314      323      333      334      343      413      433
B===      222      122      422      322      212      412      312      242      142      442      342      232      432      332      221      421      321      411      311      241      441      341      431      331      424      324      414      444      344      434      423      443
RRR=   49.841   37.075    8.836    3.570    0.033    4.984    0.708   -1.111    5.291   13.125    0.014    0.081    5.547   -0.613    2.368    1.614    0.169    0.237   10.105    0.561    0.764    2.643    0.879    7.003    0.051    5.604   -0.593   -0.426    0.110    1.733   -0.069   -0.198
X1==    6.909    5.470    4.321    1.176    0.109    1.702    1.346    1.529    4.011    2.066   -1.039    1.176    1.866    0.694    1.055   -1.184   -0.272    0.088    3.190    2.279    1.126    2.997    0.997    1.727    0.066    2.834   -0.874   -0.268   -0.307    2.693   -0.071   -0.307
X2==    7.214    6.777    2.045    3.036    0.302    2.928    0.526   -0.727    1.319    6.354   -0.014    0.069    2.973   -0.883    2.244   -1.363   -0.622    2.706    3.168    0.246    0.679    0.882    0.882    4.056    0.777    1.978    0.679    1.590   -0.357    0.643    0.982    0.643
CD1=       34       28       11        6       11        6        6        6       10        3        0        6        3        2       14        1        3        3        9        7        2        4        2        3        1        4        0        0        0        3        1        0
CD2=       31       31        7        8       11        9        4        2        6        8        1        3        4        0       17        1        2        9        9        4        2        2        2        5        2        3        2        2        0        1        2        1
TTTATTATTGGTGGTAGTCATGGTTTTAATTTAACAATCAATCCAAGGACAGGTTGCTTTTCAATTAAGCTTTGGAGCAATAACATTACCGCATCAATTATGTCGATTAATTTTACTAGAACAAATTTATCGGGGATTTAAAATTATTAATAATGAAGTTTATCACAAATAAATTAACAGTATAAAAGAGTTTTTTATACTTTTTTTATTTTTTTGATCTTTTTTTTGATTGAGCTGCTTGTGTCATCATTTCAATTTTTCGTTTTCGGGCTAATTCAGAAAGTCCAGTTGTGTTTTTTCTAATAATAGTTGGCGATAATATGGATTATTTTTTTTCGCTAATTTAACAATTTTAACACAATCAGCAACAGTCATATTATTAACATCAATATAATTAGGGTCATTAGTTTTAAAAGCTTGTTTTCTTAACTGGTTATTCTTTTTTTGGGCATTTAATAAAATTTTATACATTAGACTTCTTGCGATACCCTTTTTTATTAAAATATTATTATAAAATATAATTTATGAGGACATAAAAATATGAACAATAATAAATTTAATACTGTTAATGATAGAGAATGGTTAAGATTAACAGGAATAAAAAAATCCACTTTTAATAAAATGTTAGATATTTTAAAAGTTGCTGAAATAGAAAAATTTAAAAAAGGTGGTAAAACTAATAAATTATCATTAGAAAATAGATTATTGATGACTTTATTATATTGACGAGAATATCAGACTTATTTTAATCTTGGTAAAAGTTTTGATATTAGTGAGGCTAATTGTTATCGTAATATTAAGTGAATTGAAGATATTTTAATTAAAAACTCTGATTTTCAACAACTTGCTGGTAAAAAAGCACTAATAAATGATTATTTTAATGATAAAACTATTATTATTGATGCTACCGAAACTCCAATCCAACGCCCAAAAAAAGACAAAAACAATCTTATTCTGGTAAAAAGAAAAAACACACGATCAAAACACAAGTAATTATCGAACAAGAAACCAAAAAAATTATTGCAACAAGTTTTTCGCTCGGAAAAAAACATGATTATGCTTTATTTAAAGAATCAAAAATCCCAATTTTAAAAAATACCAAATTAATAGTTGATAGTGGTTATCAAGGAATACAAAAAA
KOK=        69
KK=  438790  LL=  439599  Z=    5.97  JJ=  438730  DL=   810
A===      111      112      113      114      121      123      124      131      132      133      134      141      143      144      211      213      214      223      224      231      233      234      243      244      313      314      323      333      334      343      413      433
B===      222      122      422      322      212      412      312      242      142      442      342      232      432      332      221      421      321      411      311      241      441      341      431      331      424      324      414      444      344      434      423      443
RRR=   42.346   44.199   17.972   -0.180   -0.463    0.128   -0.701    7.963   -0.014    7.499    0.191   -3.100   -3.273    4.688   -0.003   -0.100    1.500   -0.934   -0.198   14.848    0.690    6.613    2.405    1.021    0.708   -0.182    0.201   -0.062   -0.140   -0.642    0.191    2.665
X1==    6.379    6.011    5.367    0.226   -1.202   -1.351    0.870    2.378    0.151    3.439    0.187    2.094   -0.813    3.534    1.768    0.151   -1.008   -0.590   -0.367    5.408    1.445    2.195    1.195    0.774    1.439    0.187   -0.555   -0.173   -0.251   -0.251    0.187    0.749
X2==    6.639    7.353    3.349   -0.796    0.385   -0.095   -0.807    3.349   -0.095    2.181    1.023   -1.481    4.023    1.327   -0.002   -0.663   -1.489    1.583    0.539    2.746    0.478    3.013    2.013    1.320    0.492   -0.977   -0.362    0.359    0.558    2.558    1.023    3.558
CD1=       21       20        9        3        3        0        4        5        2        4        1        6        0        5       10        2        1        1        2        9        2        3        2        2        2        1        0        0        0        0        1        1
CD2=       24       26        9        1        8        3        1        9        3        4        2        0        5        2        7        2        0        6        3        8        2        4        3        2        2        0        1        1        1        3        2        4
GTTGTTCTTTTGTTATTTTGTCCTTTTACCATATTTTTGAGATGGTAAAACGATTGGTAAGTTTTTATTTCAAATTAAATTAGTTAACACAGAACAAAAATTAAAATTAGGAGTTATTTTTACGCGAGAATTATTTATTATATTTTTGCCGTGGTTTATTGTATTATTAACAAATTTAAGTTTAAATTTAATTTTTCATGTTAATTTAGGTGATTTATTTCGAACAACTAACAAAAATCCCGTGGCAATTATTGTGATTCGAATTGTAACAACAACTTATTTTTTATGATATTTAGGGTTAATTTTTGCGGTTGTTTTAAATCCAAATCATCAAATTTTATTTGATCGTCATTTTAATTTATTTAATGCTAGAACAAAACCAATTGTTAAAAAACAAAAAAAGGCGTCAAAAAAACCAATAACAAGAGAGCATCAACATATTCATTTACAAAAAGATCAACCGGGGAATATTTCTGATGAAATTTTAAAAGAAATTGATGAATTATAAGGTAAAATGTAATTGTTTGAAAAGAAAGGCAGAATCACATGGGAAATGAATTTATTGAACATTTAAATCCAAATCAACGAGAGGCTGTCTTAGCAATTAATGGTCCTGTTCGAATTATTGCTGGCGCTGGTAGTGGAAAAACACGAGTAATTATTAATAAGATTGCTTATTTAATTAAATACGCTGATTTACAACCATGACGAATTTGTGCGGTGACTTTTACGAATAAAGCAGCGAATGAAATGAAAGAACGGATTGTTGACTTAATTGGTGTTAATGGCAAACGTTGTATGATTTCAACT
KOK=        70
KK=  453370  LL=  454299  Z=    4.76  JJ=  453250  DL=   930
A===      111      112      113      114      121      123      124      131      132      133      134      141      143      144      211      213      214      223      224      231      233      234      243      244      313      314      323      333      334      343      413      433
B===      222      122      422      322      212      412      312      242      142      442      342      232      432      332      221      421      321      411      311      241      441      341      431      331      424      324      414      444      344      434      423      443
RRR=   27.180    9.535   10.085   -0.004   -0.284    2.996    0.234   53.148   -0.479    4.162   -0.005    2.217   -0.045   -0.141    1.250   -1.463   -1.279    0.675   -0.099   91.329    5.769   -0.836    9.043   12.557    0.290    0.346    1.138    0.821   -0.703    0.258   -0.005    0.760
X1==    4.674    3.416    4.468   -0.055   -0.268    0.843   -1.332    7.882   -0.398    2.828    0.504    1.443    4.740   -0.620    0.837    0.843    0.844   -0.822   -0.530    7.045    2.097    0.759    3.532    6.041   -1.041   -0.343   -0.903    0.632   -0.480   -0.480    0.504    0.520
X2==    5.815    2.792    2.257    0.075    1.060    3.555   -0.175    6.743    1.203    1.472   -0.009    1.537   -0.009    0.227    1.493   -1.737   -1.516   -0.820    0.187   12.964    2.751   -1.102    2.561    2.079   -0.278   -1.008   -1.260    1.299    1.463   -0.537   -0.009    1.463
CD1=       23       17       11        4        7        4        1       17        2        4        2        7        7        1       10        4        5        1        2       14        3        2        5        9        0        1        0        1        0        0        2        1
CD2=       17       12        6        2        8        9        2       13        5        3        1        4        1        1        9        0        0        2        3       25        5        0        4        3        1        0        0        2        2        0        1        2
TCAGGATGTTGTAATTGGAACATTATCACATCAATTTGAAACAAAAGCACATGTTGTTTTTGAAATTCAAAAAACTGATCAAACAAAGATGATGATTCCATATATTGATGAATATGTTGAACAAATTGATTTGATTCAGCAAAAAGTAATTTTAAAAAAGGTGATTTAAATGAAACAGTTTACAGTATTGACTTTGTTCCCGGAAATGTTTAATAATTTTTTAACAACATCAATTATTGAAAAAGCTTTAGCAAAGAAACTAATTGCAATTAATATTGTCAATCTTCGGGATTATAGTGTTGGTAAACATCACCAAGTTGATGATTATCAATATGGCGGTGGTGAAGGAATGGTCCTAATGATTGAACCATTAGTTAAAGCCATTAAAGCGCACCAAACTAAAAATAGTATTACTATTTTATTATCACCTCAGGGAAAACAATATCGTCAACAGCAAGCTCAACAGTTGGCAAAACAAGAGCAGGATTTAATCTTGATTTGTGGTCATTATGAGGGTTTTGATGAAAGAATTTTACATTATGTTGATTATGAATTATCAATTGGAGATTATGTTTTAACTGGTGGTGAATTAGCAAGTATGATTGTGATTGATAGTGTTGCAAGACTATGCAGTGATGTTATTAATGCACAGTCACATCTCAATGATTCTTTTACAAACAATCTCTTAGATTATCCCGTTTATACAAATCCAGTTGCATATGATGGACATCTTGTGCCTGAGGTTTTGTTAAGCGGTCATCATCAAAACATTGCACAGTGACGAGAATATGAGGCATTAAAAAAAACTTGATTAAAACGACCAGATTTATTATTAAAAATGACTTTAACACCACAACAAGAAATTTTATTAACAAAAATTAAAAATGAAAAATAAAATAGGTTTATTAACCATAGAAAGGAAGAACAGCT
KOK=        71
KK=  474310  LL=  475299  Z=    7.18  JJ=  474250  DL=   990
A===      111      112      113      114      121      123      124      131      132      133      134      141      143      144      211      213      214      223      224      231      233      234      243      244      313      314      323      333      334      343      413      433
B===      222      122      422      322      212      412      312      242      142      442      342      232      432      332      221      421      321      411      311      241      441      341      431      331      424      324      414      444      344      434      423      443
RRR=   12.580   22.796    5.066   -0.626   -0.081   -0.397    0.063    3.189    2.070   12.572    0.231    0.288   -3.165   -0.103   21.393   -2.091   -0.096    0.122   -0.903   18.716    3.367    1.355   21.249   61.290   -0.901    0.077   -0.450    5.597   -0.981    0.152   -1.357    0.152
X1==    4.070    5.804    2.524   -0.428   -0.425    2.033   -0.132    3.196    1.418    3.997   -0.188    0.800   -1.102    0.461    4.973   -1.040   -0.132    0.996    4.173    5.106    1.644   -1.208    6.311    7.830   -1.003   -0.188   -1.101    2.552    1.461    0.461   -1.102    0.461
X2==    3.091    3.928    2.007    1.464    0.190   -0.195   -0.478    0.998    1.459    3.146   -1.230    0.360    2.872   -0.223    4.302    2.011    0.729    0.123   -0.216    3.665    2.048   -1.122    3.367    7.828    0.898   -0.409    0.408    2.194   -0.671    0.329    1.231    0.329
CD1=       14       20        6        2        5        6        3        7        5        5        1        4        0        2       18        1        3        5       12       11        3        0        9       12        0        1        0        3        2        1        0        1
CD2=       18       18        8        6        8        3        2        6        6        6        0        4        5        1       19        7        4        3        2       10        4        0        5        9        3        1        2        3        0        1        3        1
AGAAATTTGGTATTTTGGGTCTTTCGCAATTGCGGGGTCTTGAATTGGCATTAATGCTTTTTTCATATGTGTTGGTCAAATTGGTTGTCCTTGTGAATCAAGACCACTAATTCCAAAACCAGTTACAATTGCATTTTGTCCTGCTTGGGGGATTTGTGATTTATTTGCAACTTGAATTGGTGTAATATCAGTAACGGGATGATCTAATTTAACTAGAACAATATCTTTTTCATATCATAATGACTGCCACCATAGACAAAATATTGGTTAGCATATACCGTTTCTGGTTGATAAGGTGTTACTTTATCATAAAGGCCAAATGTAACTTGCATTGGTAACTGTGCAAATTGAAAATCACTAGCAACATGCGCTGCTGTTAAAAGTCAATTTGGAGAAATTAAAACACCACCACCAATTCCGGTGGTTGTAATTGGTGCGCCCTTATTACTTATAAGACCATATTATGGAAATTCACCATTTTTAACATCAACACCATTGGTAACTTCAACATTATTATTTTTATTATTGATAACGATTGTACTAATTGTACTTGTGCTAGCCATTGCTAGACTAGTAAAAAGAACCAGTATTTTTTTCATAGTTACATCTTCTTTCTTAAATTATTGGTTCTGAGATGAGGGTGGTTAATTCTCACTTATTTTATAACCGGCTTCATTATATCCTTAATAATCTGCAAAAAAATTGCTTTAACTTTTTTTATTGTAAAAATTATTTCCCTAATTTTGTTATTTATCAATGATTTTAAAAAATTTAGTTGCAAATAGTTAACTTTTATAGAATAATTAATAAGGAATAATTCAGTTTGTTATTAGGTTAAATTTTAAGGAAGTGAAAATCAGTGCTATTTTTGAAAAAACTGGAGGCGTTTGGATTTAAGTCATTTGCTGACCCATTAACTGTCAATTTTGATCATGAAATGATTGGAATTGTTGGACCTAATGGGAGTGGAAAATCAAATATTAATGATGC
KOK=        72
KK=  481150  LL=  481509  Z=    6.33  JJ=  481030  DL=   360
A===      111      112      113      114      121      123      124      131      132      133      134      141      143      144      211      213      214      223      224      231      233      234      243      244      313      314      323      333      334      343      413      433
B===      222      122      422      322      212      412      312      242      142      442      342      232      432      332      221      421      321      411      311      241      441      341      431      331      424      324      414      444      344      434      423      443
RRR=    3.935    0.009   -0.501    0.014    0.040    0.266    0.765   -2.026   -0.486   -0.910   -0.271   -0.003   -0.271    0.088   12.227   -0.041   -1.668   -1.955   98.783    0.266    0.595   -0.186   -2.345    0.587    0.412   12.504    0.595    0.970   -0.331    0.365    0.412   -0.159
X1==    1.751    0.220   -0.874    0.744    0.995   -0.866    0.757   -0.874   -0.866   -0.441    0.397   -0.181    0.397    0.175    3.321    0.134    1.685   -0.858    8.231   -0.866    0.563   -0.598    3.402    1.182   -0.441    5.397    0.563    2.778    0.696    0.696   -0.603   -0.304
X2==    2.248    0.040    0.574    0.019    0.040   -0.308    1.010    2.319    0.561    2.065   -0.683    0.019   -0.683    0.501    3.682   -0.308   -0.990    2.278   12.002   -0.308    1.057    0.311   -0.689    0.496   -0.935    2.317    1.057    0.349   -0.476    0.524   -0.683    0.524
CD1=        4        2        0        2        3        0        2        0        0        0        1        1        1        1        6        1        3        0       10        0        1        0        4        2        0        6        1        3        1        1        0        0
CD2=        5        2        2        1        2        1        2        4        2        3        0        1        0        1        7        1        0        4       13        1        2        1        0        1        0        3        2        1        0        1        0        1
CATCAACAACCTTAAAAGTTGTTTTACCAAACGCAATGCCAGGAATTGTAACAGCAATTATCTTAGCAATTGGGCGAGTAATTGGGGAGTCAGCCCCAGTTTATTTAACATTGGGAACCGCTGTCCGGTTGCCAATTGCTGGGTTTATGTCCCCAGGAGCAAGTATGACAACGCAAATTTTAATGTTATCAAAGGAAGGCGCAACAGCTGATGCGATGCGGATTATGTTTGAATTAGCTTTTGCCATTATGGTGTTAATTTGGTTATCAAATAGTTTTGCCCATATTTTAGGGAAAAAATTTGCTCCAAATTATGTTAAAATTGGATTTAAGCAGAAGTGAAAAATGCGAATTAATAGTT
KOK=        73
KK=  494320  LL=  494889  Z=    6.45  JJ=  494170  DL=   570
A===      111      112      113      114      121      123      124      131      132      133      134      141      143      144      211      213      214      223      224      231      233      234      243      244      313      314      323      333      334      343      413      433
B===      222      122      422      322      212      412      312      242      142      442      342      232      432      332      221      421      321      411      311      241      441      341      431      331      424      324      414      444      344      434      423      443
RRR=    6.547    0.332    2.620   15.873    0.505    0.861    5.088    0.712    1.708   -1.518    0.031    1.683   -1.242   -0.146    6.229    2.908   -0.484    0.800  151.663    0.014    0.513   -0.203    0.054    0.104    9.781    4.194   -0.264    0.541    1.831    0.122   -3.069    0.122
X1==    2.920    0.298    0.989    7.851    0.298   -1.189    3.085   -0.551   -1.189    1.455    0.086   -1.720   -0.914    0.381    2.738    1.369    0.438    0.818   11.787   -1.189   -0.443    0.257    0.257   -0.221    1.455    3.086   -0.443    1.827    0.710   -0.290   -0.914   -0.290
X2==    2.242    1.115    2.648    2.022    1.695   -0.724    1.649   -1.293   -1.437   -1.043    0.359   -0.978    1.359   -0.382    2.275    2.125   -1.104    0.978   12.867   -0.012   -1.158   -0.788    0.212   -0.470    6.722    1.359    0.595    0.296    2.580   -0.420    3.359   -0.420
CD1=       12        5        3       16        5        0        7        1        0        2        1        0        0        2       10        3        3        2       18        0        0        1        1        1        2        4        0        2        1        0        0        0
CD2=        6        5        5        3        6        1        3        0        0        0        1        0        2        0        7        5        0        4       17        2        0        0        1        0        8        2        2        1        3        0        4        0
TAATTGTTGTCGGAGCTGGTCCGGGTGGATATGTTGCGGCAATTAAAGCGGCCCAAGAAGGTTTAAAAATATTAATTATTGAAAAAAAATATTATGGTGGTGTTTGTCTAAATGTTGGTTGTATTCCAACAAAAGCGTTATTAAAAAGTAGTAAAGTTTACGATTTAATTGGTCATGCTGATACTTATGGAATTGATATTTCAAAAATGACAGAAGTTGCCCCAAATTGAGTAAAAATGCAAGAACGCAAAGCAAAAGTAGTAACACAATTAACAAAAGGGGTTGAATTTTTATTGAAAAAAAATAAGGTTGACCTAGTTAAGGGTGAAGCAAAAGCAATTGATAAAAACACAATTGAAGTAGCAGGAAAACGCTATATATGTACAAATTTAATTATTGCAACAGGAAGTGTTTCACGTAATTTACCATTACCAAGCTTTGAACAAGCAGAAAAAGATGGTTATGTTATTTCATCAACCGAAGCTTTATCATTACCAAAAATTCCAAAAAAATTGGCAATTATTGGTGGTGGTGTTATTGGAATTGAATTTGCTTGTTTATACCGTCGTT
KOK=        74
KK=  518650  LL=  519039  Z=    5.86  JJ=  518350  DL=   390
A===      111      112      113      114      121      123      124      131      132      133      134      141      143      144      211      213      214      223      224      231      233      234      243      244      313      314      323      333      334      343      413      433
B===      222      122      422      322      212      412      312      242      142      442      342      232      432      332      221      421      321      411      311      241      441      341      431      331      424      324      414      444      344      434      423      443
RRR=    4.201    1.422   -3.688    1.226    0.006   -0.269    6.142   -0.754    1.203   -1.118    0.394   -0.204    0.394    0.616    0.728    1.203   -2.173   14.277   91.607    0.014   -2.274   -0.204    0.394    0.100    2.514    0.569   -0.496    0.111    4.472   -0.264   -0.169    0.111
X1==    1.257    0.983    3.432    1.060    0.983    0.934    3.052    0.701   -1.033    1.479   -0.700   -1.302   -0.700    1.059    0.336   -1.033    2.201    5.103    9.000   -0.049   -0.445   -0.598   -0.598    0.196    0.479    1.300   -0.445   -0.220    1.704    0.704    0.300   -0.296
X2==    3.342    1.446   -1.075    1.157    0.006   -0.288    2.013   -1.075   -1.165   -0.756   -0.562    0.157   -0.562    0.582    2.166   -1.165   -0.987    2.798   10.179   -0.288    5.115    0.342   -0.658    0.511    5.244    0.438    1.115   -0.504    2.625   -0.375   -0.562   -0.375
CD1=        5        4        5        3        4        2        5        2        0        2        0        0        0        2        3        0        4        6       11        1        0        0        0        1        1        2        0        0        2        1        1        0
CD2=        6        4        0        2        2        1        3        0        0        0        0        1        0        1        5        0        0        5       12        1        6        1        0        1        6        1        2        0        3        0        0        0
AATATATGACATTAGGATTTGGTGAACCAATTGCCGTTTCAGCAACGCATGGGATTGGGATTGGTGATTTATTGGACAAAGTCATTTCTTATTTAGACCAAATTCCAATTCAACCAAAAACGGAAGGAATTCATTTTTCTTTAATTGGAAAACCAAATGTTGGGAAATCATCATTAACAAATGCGATTTTAGGAGAAGAACGAGTAATTGTCTCACCAATTGCAGGAACAACAACTGATTCAATTAACACAACCTTTAAACGAAATGATCACCTTTATACGGTTATTGATACAACGGGGATTAGACGGAAGGGGAAGGTTTATGAAAAATTAGAAAAATATAGTGTTCTTCGTGCCGTTAGTGCCATTGAAAGAAGTGATCTTGTTCTAT
KOK=        75
KK=  539770  LL=  540219  Z=    4.59  JJ=  539050  DL=   450
A===      111      112      113      114      121      123      124      131      132      133      134      141      143      144      211      213      214      223      224      231      233      234      243      244      313      314      323      333      334      343      413      433
B===      222      122      422      322      212      412      312      242      142      442      342      232      432      332      221      421      321      411      311      241      441      341      431      331      424      324      414      444      344      434      423      443
RRR=    2.734   -0.607    3.034   -3.019    2.582    3.416    2.861    0.001    0.195    0.336    0.336   -0.633    0.336   -0.534    2.582   -1.288   -2.201   15.861   70.140   -0.184   -0.833   -0.797    0.610   -0.266    0.638    1.931    0.336    1.337   -0.225    1.339   -0.106    0.063
X1==    1.609   -0.243    2.090    2.104    1.744    1.713    0.801    0.090   -0.156   -0.448   -0.442   -0.896   -0.442   -0.435    1.744   -1.090    1.742    4.553    8.771   -0.156    1.425   -0.566    0.434    0.442    2.552    1.558   -0.575    0.779    0.782    0.782   -0.442   -0.218
X2==    1.699    2.495    1.451   -1.435    1.481    1.994    3.573    0.014   -1.254   -0.750   -0.761    0.706   -0.761    1.228    1.481    1.182   -1.264    3.484    7.997    1.182   -0.585    1.407    1.407   -0.602    0.250    1.239   -0.585    1.716   -0.288    1.712    0.239   -0.288
CD1=        4        2        3        3        5        3        2        1        1        0        0        0        0        0        5        0        3        7       12        1        2        0        1        1        3        2        0        1        1        1        0        0
CD2=        9        9        4        0        7        4        6        2        0        0        0        3        0        2        7        3        0        5       10        3        0        2        2        0        1        2        0        2        0        2        1        0
TGATTACATTTGGTCTTTTTGGCACAATGTCAACAAGTTTATTTATTGCCTTATATTTCATTTCACATCAACAAGGTTTATCATCAATTATGGAAATTCAAGCGAAATATATTCCCCATCCATTTTTAACAATTACCTTTTTATTAATTTCATTAGGATTATTATTTGCCGGAATTTTTGATTTATCACGGGTTCGCATTGAAACAAACAATTATATCTCGCATTTAATGCGTGGTAATCATACGATTCCACACTTCTTGATTGATAATTATAAAAAAATGACTGTTCGTAGTATTATTTTAAATTGATTAGCATTTCCAACATATTTCTTTGGCGGAATTGTGTTAGGAATCCTTTATGGTTTTCAACAACATTCTGGCGAAGAATTCCGATTTGGATTTTGAAGTTGGGGAATTGTTGATGATTTAACAGCAGCAATTACAATTACAA
KOK=        76
KK=  546310  LL=  547329  Z=    6.00  JJ=  546130  DL=  1020
A===      111      112      113      114      121      123      124      131      132      133      134      141      143      144      211      213      214      223      224      231      233      234      243      244      313      314      323      333      334      343      413      433
B===      222      122      422      322      212      412      312      242      142      442      342      232      432      332      221      421      321      411      311      241      441      341      431      331      424      324      414      444      344      434      423      443
RRR=   56.433    4.943   -0.294    2.420   -0.865   11.865    3.009    0.798   11.997    1.651    1.988   -2.843    3.914    5.086    3.153   -1.776   -0.020   13.374    1.455   16.668   -0.157    0.135   14.067    8.311    0.271    0.990    0.784   -0.249    0.117   -0.144    0.030    0.958
X1==    8.650    1.307   -0.966    2.352   -0.830    2.526    2.147    0.940    4.544    1.321    1.032    1.818    2.032    2.240    1.307    1.854   -0.113    2.851    1.287    3.199   -0.604   -0.862    3.138    1.604   -0.679   -0.968   -0.604   -0.183   -0.261   -0.261    0.032    1.739
X2==    6.524    3.782    0.305    1.029    1.042    4.697    1.401    0.849    2.640    1.250    1.926   -1.563    1.926    2.270    2.412   -0.958    0.178    4.692    1.130    5.211    0.259   -0.157    4.482    5.180   -0.399   -1.023   -1.297    1.360   -0.449    0.551    0.943    0.551
CD1=       35       12        1        8        6        6        7        4        9        2        2        7        3        4       12        5        3        6        5        7        0        0        4        3        0        0        0        0        0        0        1        2
CD2=       26       20        4        4       12       13        5        5        9        3        3        0        3        3       16        2        3       14        5       14        2        1        6        6        1        0        0        2        0        1        2        1
TTATGAAAATCAAATGTCAAATTTAGTTTTTGCTAATTCTTCATATGAAATTTTATCTGTTTTAATTAAATCAGCTTGTGGTCATGATGTTGCGCAAGGAGTTAGTTTTTCACGAATGGTCAATGACAATGGTAGTGATTTTGAACTATTAGGAGAAGGGATTACGGAGTGTTGAGTGCATAAAGCAAAACCATGTACCCATCATTTAGATGAATCAAAGGCGTTTGTTTGTTATCAATGTGATAACCTTAAATCAAAAATTATGCGAATTGATAATGTTAATGTTTGTTCATTAAAATGTTTAAAAGATTATTTAAATGCACAAGTAAAATAAACTTTAAGAATAAGTTTAAACTATTATTTTTAAGAAAAAAAGAAAGAAGAATTTAAATTGTCAAAATAATTAAATTAAGTTATTTCTTTTTTAAATTGTAATATTTATTTATGTTTAAAATTTTTAAAAAGTATCTTTGAAGTAAAGATTAATTAATAATTATCCTTTACTTAACGAATGATAAAAGTTAAAATTATAATTAGTTAATTACTAAGGTTTAAAGAAAGAGGTTTATACTTATTATGCCATTATATTATGCAGAACATATTCTAAAATCAAAACAACCAAAATTAAAAGCCCCTTTAACTGCAACTGAAATTGATGCAATTGTTAAAAGCTTTAAACATTTAGTATGCAAAATTAAGAAAGATGCCGTAATTATAAAGCATGAAAAATTTGGATATGAACTTTTTCGTAGTAAAGCTGATGATAAATATTGGTCATATGCTGTTACTTTTACTGAACCAATTGATCCTATCAAACCAATTTATAAACATCATTGAATTGGTAATGCTTTTATTGGTTACGGGTATGATACTCTAGCAGAAACAATTGACCGAACTTTTAAAATGATGGAACAAGGGCCAACCTCACAAACAAATTTTCGTGATTACTTAGATAGTTGAGATGAAGAAAAAGATCGTATTTTCTTAACATGAGAAGAAAAGGAATGAACTTTTGAAAAA
KOK=        77
KK=  328781  LL=  329260  Z=    5.56  JJ=  328631  DL=   480
A===      111      112      113      114      121      123      124      131      132      133      134      141      143      144      211      213      214      223      224      231      233      234      243      244      313      314      323      333      334      343      413      433
B===      222      122      422      322      212      412      312      242      142      442      342      232      432      332      221      421      321      411      311      241      441      341      431      331      424      324      414      444      344      434      423      443
RRR=   -0.813    0.094    3.790    0.282    0.059   -0.704   10.937    0.699   -0.120   -0.084   -0.025   -0.177    0.647   -0.550   -0.477   -0.240    8.261    1.660  121.464   -1.784    0.015    0.665   -0.124    1.324    0.530   25.278    0.613    0.216    1.408    2.353    0.647    0.216
X1==    1.927    1.526    0.786    2.458    0.964   -1.242    6.114   -0.672    0.395    0.112   -0.066   -1.540   -1.039   -1.141   -0.160   -0.423    4.618    1.658   10.548   -1.242    0.299   -0.843    0.157    0.985    2.112    5.775    0.299   -0.410    2.507    1.507   -1.039   -0.493
X2==   -0.422    0.061    4.821    0.115    0.061    0.567    1.789   -1.040   -0.303   -0.749    0.377    0.115   -0.623    0.482    2.993    0.567    1.789    1.001   11.515    1.437    0.051   -0.789   -0.789    1.344    0.251    4.377    2.051   -0.527    0.562    1.562   -0.623   -0.438
CD1=        8        6        3        6        5        0       10        1        2        1        1        0        0        0        3        1        8        3       14        0        1        0        1        2        3        7        1        0        3        2        0        0
CD2=        1        2        6        1        2        2        3        0        1        0        1        1        0        1        6        2        3        3       15        3        1        0        0        2        1        5        3        0        1        2        0        0
CGGGAGCAAGTTGTACCACAAACTGTTTAGCACCAATGGCTAAAGTTCTAGATGAAAAATTTGGAATTGAAAAAGGATACATGACAACTGTTCATGCTGTTACAAACGACCAACGTTTATTAGATTTAGCTCATGATGATTTAAGAAGAGCGCGCGCTGCCTGTTCTAATATTGTTCCAACTAAAACTGGAGCAGCCGCAGCCGTAGCATTAGTATTGCCACAATTAAAAGGTAAGTTTGATGGAATGGCGTTACGTGTCCCAACAATTACCGGTTCAATTGTTGACTTAGCAGTTGAATTGAAAAAAACAACAACAGTTGATGAAATTAATAATGCAATGAAAGCAGCTGAATCAGAAACTTTTGGTTATAATACGCAACCAATTGTTTCATCAGATATTATTGGCGAATCACATGGATCAATCTTTGATGCCACATTAACAAAAATTATTGAAGTTGATGGGAAACAATTAGTTAAAG
KOK=        78
KK=  330971  LL=  331990  Z=    4.97  JJ=  330851  DL=  1020
A===      111      112      113      114      121      123      124      131      132      133      134      141      143      144      211      213      214      223      224      231      233      234      243      244      313      314      323      333      334      343      413      433
B===      222      122      422      322      212      412      312      242      142      442      342      232      432      332      221      421      321      411      311      241      441      341      431      331      424      324      414      444      344      434      423      443
RRR=   24.061   22.539    8.337    0.231    0.386    4.566    0.516    4.257    0.244    3.025    1.317    2.144   33.828   -0.097    9.274    0.119    0.485   -0.080   -0.037   32.540    0.421    0.016    9.418   14.625    1.084   -0.733    0.487    2.007    0.213    0.267    1.188    2.321
X1==    5.552    3.211    3.123    0.420   -0.754    1.681    1.841    1.318    0.383    1.164    1.591    3.899    5.202    0.127    2.850    1.032   -0.301   -0.046   -0.032    5.575    0.283   -0.059    1.889    3.556   -0.836    0.689   -0.717    1.751   -0.368    0.632   -1.116    1.632
X2==    4.333    7.020    2.669    0.550   -0.512    2.716    0.280    3.230    0.635    2.600    0.828    0.550    6.503   -0.761    3.254    0.115   -1.610    1.734    1.180    5.836    1.488   -0.273    4.985    4.113   -1.296   -1.064   -0.678    1.146   -0.577    0.423   -1.064    1.423
CD1=       26       17        8        5        6        5        7        5        3        2        3       12        7        2       16        4        3        2        3       11        1        1        3        6        0        2        0        2        0        1        0        2
CD2=       17       26        8        3        6        9        3        9        5        5        2        3        8        0       16        4        0        8        5       15        4        1        7        5        0        0        1        2        0        1        0        2
ATCCCATGGTTGAATTTTATTCAAAGATACAAAGATGAGTAAATCAATTGGTAATGTTGTTGACCCATTATATTTAATTTATCAGTATGGTCGTGATGTTTTAAGATTTTATTTAGGATATGAAATTCCAACTGATCATGATGGGAAATTTTCTTATGAAATGTTTTTAGAATCATATAATACTCATCTAGTCAATAATATTGGAAACTTAGTATCACGTGTCAGTAATATGATTAGCAAATATTTTAATGGGGAACTTTTATCGCAAGGAACATTAAAAAATGATTTAATTGATAGTTGTTTGTTAGCAATTAAAAATTATCAAATAGTAATGAATAATTATCAAATTGCAAAAGCATTAAGTATTGTTTTAGAATTATGTAATAAAGCAAATAAATATATTGAAGAAAGTAAACCATGAGAATTAGAAAAGAATCAAGAAACAACCCAATTACATACAACATTAGCAACGCTAGCTTATGTTATTATTGTTAGTGCCTTTTTATTACAACCAGTATTAATTGATCACGCGCAAAAAATTGCGGATTACTTTAACATTGATTTACAAAATTTAACATTTTCAACAATTTTAAGTCAAGAAATGATATATAATAAAAGGATAGAGAAAAAAGCAAATTTATTTGAACGTTTAAATGTTGAACAAGAATTAAAACGAATTGAAGCAGAATTAAATCAGTAAAATAATTTAAAGGAGGGATTTTAATGAAAGAATACGATGTAATTGTTATTGGGGCTGGACATGCTGGTGTTGAAGCAAGTTTAGTTGCTGCTAGAATGCAGAAAAAAACATTGTTAATTACTTTACATAAAGATAAAATTGCCTTAATGCCATGTAATCCCTCAATTGGTGGCCCAGCAAAAGGCATTGTTGTTCGTGAAATTGATGCTATTGGTGGTGAAATGGCCAAAGTTGCTGATGCGACTGCTTTACAAATGAAATTATTAAATTCTTCTCGTGGTCCAGCAGTATGAGCATTACGAGCACAATCAGATAAAATT
KOK=        79
KK=  335711  LL=  336850  Z=    7.84  JJ=  335711  DL=  1140
A===      111      112      113      114      121      123      124      131      132      133      134      141      143      144      211      213      214      223      224      231      233      234      243      244      313      314      323      333      334      343      413      433
B===      222      122      422      322      212      412      312      242      142      442      342      232      432      332      221      421      321      411      311      241      441      341      431      331      424      324      414      444      344      434      423      443
RRR=   17.099   33.137    5.493   10.441    3.578    1.894   -0.542    0.138    0.257   18.938    0.329    1.831   -0.571    3.144   13.042    0.480   -1.263    1.360   49.964    0.682   -0.484   -0.475    1.313   -2.058    0.258    0.665    0.592    8.442    5.963   19.732    1.393    0.684
X1==    5.672    4.418    1.283    3.367    1.691    1.617    4.386   -0.848   -0.655    4.255   -1.213   -1.081    2.110    1.769    3.054   -1.223    0.698    0.747    6.614    1.049    0.861   -1.136    0.637   -0.406    0.670    0.448   -1.052    2.563    2.491    4.491   -1.213    0.491
X2==    3.015    7.501    4.283    3.101    2.117    1.171   -0.124   -0.163   -0.393    4.450   -0.271   -1.693   -0.271    1.777    4.271   -0.393   -1.810    1.821    7.554    0.650   -0.562    0.418    2.062    5.074    0.386    1.483   -0.562    3.293    2.394    4.394   -1.148    1.394
CD1=       28       22        6       11       14        6       12        2        2        6        0        2        4        4       18        1        5        4       15        5        2        0        2        1        2        2        0        3        3        5        0        1
CD2=       15       29       11        8       14        6        3        3        3        7        1        0        1        3       20        3        0        8       18        5        1        2        4        7        2        3        1        4        3        5        0        2
CAATTACGCCAAGATAATGTGATTGATAGTTTATATAATTTGGTTGGTTGACAAACAAATTTAACCTGACCAGAACAAAAACGAATTATTAAACAATTTATTCCTGGTTTAGCGGATGTTGATATTGTTCGTTATGGTGTTTTACATAAAAATAATTACATTAATGCACCAAAGATTTTAAATCAATATTTGCAATTTAAACAAAATAGTAACATCTTTTTTGCGGATCAAATTATTGGTGTTGAAGGTTATTTAGAATCCGCGGCATCAGGGTTATTGTGTGCTTTAAATGTTTATCAATATATGATGGAATTGCCGTTAATTAAATTACCTTCAGAAACCGTTTTGGGTTCATTAATTAATTATGTTACTAATCCAAAACAGAAGGATTTAAAACCAATGAAAGCAAATATTGGGATTCCCAGTCTTGGAACCTAAATTTCCAAGTAAAGCAGCAAAAAACTTGGCAATTTATCAGCGAGCAATCGAAAAATTAAAAGAAACTATTAAAAAGTATCAAATTGAACTATAATATTTGTAAAATAATTTATTAATATTGGTTATGCATAATAAAATAGGAAAAGGAAGATAATATGCAAGAATATATATACATTTATGGAATTAATCCCGTTGTTGAATCCTTATTAAACCCAACAATGAAAGTTAATAAATTATATTTATTAGATCAAAGTAAAAATAATGATTATTATTTAAAATTAACCCAAGATCGCCATTTAAAGGTTGCTTTTTGTTCTTCTGATAAAATGACCACATTAGTAAAAACAAATAAACATCAAAATTTAGTGTTAGAAATTTTAAAACCGCAAAATTATTCGCTTGAAACACTAACCCAAGAAGCTTTGCAAAAGAAGCATCCATTTTTATTGGTTCTTGACCAAATTTCTGACCCGCATAATTTTGGTGCCATTCTTCGAACTTGCGATATGTTTAATGTTGATGGGGTAATTATTTTAGATAAACGGCAAGTTGATATTAATGCCACGGTTGCAAAAACTTCGGCCGGAGCTTTTAATTATGTTCCTGTTTCGCGGGTAAATAATTTAACAAATGCGGTTGAATATTTAAAAAAACAAGGTTTTTGAATTTATGCAACAAGTTTAACAACAGATGCACAAAAGG
KOK=        80
KK=  357791  LL=  358180  Z=    7.40  JJ=  357791  DL=   390
A===      111      112      113      114      121      123      124      131      132      133      134      141      143      144      211      213      214      223      224      231      233      234      243      244      313      314      323      333      334      343      413      433
B===      222      122      422      322      212      412      312      242      142      442      342      232      432      332      221      421      321      411      311      241      441      341      431      331      424      324      414      444      344      434      423      443
RRR=    1.490    0.916    1.540   20.335    0.052    0.181   -0.508    1.032    0.025    0.570   -0.397   -0.060    0.329   -0.648    1.348    0.181    0.044    4.055   91.287    1.190   -0.561    0.329   -0.220    0.115    2.030   10.884    0.329    0.079   -0.489   -0.200    0.696    0.079
X1==    1.263    0.582    0.509    8.930    0.582   -1.085   -0.452    0.509   -0.148    1.460   -0.726    0.083   -0.726   -0.977    0.582   -1.085    0.358    3.045   10.424   -1.085   -0.445   -0.599    0.401    0.194    1.460    4.274   -0.445   -0.208    1.721   -0.279    1.274   -0.279
X2==    1.180    1.573    3.027    2.277    0.089   -0.166    1.124    2.027   -0.166    0.390    0.547   -0.723   -0.453    0.663    2.315   -0.166    0.124    1.332    8.758   -1.097    1.261   -0.549   -0.549    0.592    1.390    2.547   -0.739   -0.383   -0.284    0.716    0.547   -0.284
CD1=        6        4        2       14        4        0        1        2        1        2        0        2        0        0        4        0        2        4       13        0        0        0        1        1        2        5        0        0        2        0        2        0
CD2=        3        4        4        3        2        1        2        3        1        1        1        0        0        1        5        1        1        3       10        0        2        0        0        1        2        3        0        0        0        1        1        0
AAGCCTGATATATTGTTCGAAATACAACTGGTGTTACCGGGTTTATTGGTTCATCAGGACGCGGGACAAAACCGTTTCCATTAACTGACCAAGAAGCAAAAACAATGCTTTCAAAATCACTAGCAGCTAAAAAAGCAGCAGCACAACAAGGGAAAAAAGTTAAAAAAGTGTTTGTTGCAAACTTTGAAGTTAACAATTATGTTCGTATTCTATCTGGAACTTTTGTTGATATGGAAGGACAAGTTACAAAAATTGATACTTCAAAAGGAATTGCAACAGTAAATTTAGAGATGTTTGGTCGTTTAACTTCCACCGAAGTTGATTTTGACCAATGTGAAAAGATTGGTTAAGAAGACATAACAAATTAGTAATAATTTTTGTTATGTTTTT
KOK=        81
KK=  393491  LL=  393910  Z=    6.86  JJ=  393431  DL=   420
A===      111      112      113      114      121      123      124      131      132      133      134      141      143      144      211      213      214      223      224      231      233      234      243      244      313      314      323      333      334      343      413      433
B===      222      122      422      322      212      412      312      242      142      442      342      232      432      332      221      421      321      411      311      241      441      341      431      331      424      324      414      444      344      434      423      443
RRR=    2.473   -0.062   -0.034    1.193    0.905    0.280   -4.532   -0.505   -0.858    0.503    0.324   -0.447    0.146   -0.765    1.146   -0.700   -0.746    0.017  164.952   -0.112   -0.477    0.324    0.324   -0.019    8.078    8.353   -0.080    0.069    4.748    0.069    0.324    0.069
X1==    1.401    1.365    0.483    3.993    1.365   -1.099    5.386    0.483    0.748    1.515   -0.741   -1.497    0.259   -1.072    0.272   -1.099    0.886    0.009   12.698   -0.175    0.596   -0.618   -0.618    0.056    1.515    3.259   -0.404   -0.165    2.748   -0.252   -0.741   -0.252
X2==    1.765   -0.045   -0.070    0.299    0.663   -0.255   -0.841   -1.045   -1.147    0.332   -0.437    0.299    0.563    0.714    4.207    0.637   -0.841    2.005   12.990    0.637   -0.801   -0.524   -0.524   -0.343    5.332    2.563    0.199   -0.416    1.728   -0.272   -0.437   -0.272
CD1=        7        6        2        8        6        0        9        2        2        2        0        0        1        0        4        0        3        1       17        1        1        0        0        1        2        4        0        0        3        0        0        0
CD2=        4        2        1        1        3        1        0        0        0        1        0        1        1        1        8        2        0        4       14        2        0        0        0        0        6        3        1        0        2        0        0        0
TAGCACGAACAGTGGCAAAAACAATTGCTTTATCGGATAAAAAAGTTTGAACAATGACAGCAAGTTATGAAGATGTTAAATTAATGAGCTCAATTATTAAACCAAAATACTTTATTCCCGTCAAAGGATTATACAAAGACTTTGTCCAAGCAAAAACTGCGGCAATTGAAGCTGGTATTAACCCAGACCATATTTTTATTGTTGATAATGGTGATGGTGTTGAATTTGTTGATTGTGAATACACAAAAACAACAAATAAAGTAAAAACAGCCGATTTATATGTTGATGGAATTGGTGTTGGTGATATTGGGTCTGTTGTTTTAAATGAGCGAAAACAATTAGCAACCGATGGAGTTGTTATTATTGGTGTCTCAATTGATGGTAAAACAAAAGAATTAGTTTCCTTAATTGATACACAAA
KOK=        82
KK=  398381  LL=  398770  Z=    6.36  JJ=  398351  DL=   390
A===      111      112      113      114      121      123      124      131      132      133      134      141      143      144      211      213      214      223      224      231      233      234      243      244      313      314      323      333      334      343      413      433
B===      222      122      422      322      212      412      312      242      142      442      342      232      432      332      221      421      321      411      311      241      441      341      431      331      424      324      414      444      344      434      423      443
RRR=    0.192    1.994   12.385    1.956   -0.156   -0.002    0.477    0.015    0.285    0.249   -0.358   -0.016   -0.571   -0.006    1.187   -0.289    0.477   11.063   94.462   -0.002    0.131    0.249    0.249   -0.378    1.458   -0.571    0.824   -0.070   -0.328    0.047    0.232    0.047
X1==    1.055    1.019    4.359    1.471   -0.123    0.007    2.724   -0.203   -0.993   -0.377   -0.607    0.024    1.393    0.023    0.448    1.007    2.724    3.194    8.600    0.007    0.694   -0.493   -0.493    1.207    0.623    1.393    0.694   -0.117   -0.187   -0.187    0.393   -0.187
X2==    0.182    1.958    2.841    1.330    1.266   -0.287    0.175   -0.075   -0.287   -0.659    0.590   -0.670   -0.410   -0.255    2.649   -0.287    0.175    3.464   10.984   -0.287    0.188   -0.504   -0.504   -0.314    2.341   -0.410    1.188    0.597    1.749   -0.251    0.590   -0.251
CD1=        6        5        6        4        3        1        5        1        0        0        0        2        2        1        4        2        5        4       11        1        1        0        0        2        1        2        1        0        0        0        1        0
CD2=        2        5        4        2        4        1        1        1        1        0        1        0        0        0        6        1        1        6       12        1        1        0        0        0        3        0        2        1        2        0        1        0
GTGGAAAATCAACTTTGATTCAACATATTAATGGATTATTAATTCCAACAACAGGAGTTGTTGATGCAAATGGTTTCATTATTAAGGCAAAGCAAAAGCGGATTAGAAATATTAAACAACTACGAAAATCAATTGGTTTAGTATTCCAATTTCCGGAATATCAGTTATTTGAAGAAACAATTGAAAAAGACATTATGTTTGGTCCAATTCATTTAGGTGAGAGTAAAGAAATTGCTCGTGAAAATGCTAAGAAATATTTAACAATGGTTGGTTTACCGTTAAATTATTTAGAACGTTCACCATTTGATTTATCAGGAGGACAAAAACGAAGGGTTGCAATTGCGGGAATTTTAGCAATGGAAGGAAATACTTTAATTTTAGATGAACCAA
KOK=        83
KK=  422141  LL=  422860  Z=    7.54  JJ=  421811  DL=   720
A===      111      112      113      114      121      123      124      131      132      133      134      141      143      144      211      213      214      223      224      231      233      234      243      244      313      314      323      333      334      343      413      433
B===      222      122      422      322      212      412      312      242      142      442      342      232      432      332      221      421      321      411      311      241      441      341      431      331      424      324      414      444      344      434      423      443
RRR=   20.266   15.669   15.807    0.246    3.795    1.065   -0.376   18.422   -0.123    9.804   -0.410   -0.101    0.552   -1.099    0.793   -0.043   -0.386    4.212   -0.661    7.581   -0.574   -1.208   13.041   40.554    1.007    0.374    0.342    1.675   -0.218   -0.267    0.374    0.556
X1==    3.967    2.217    2.698    1.522   -2.456    1.343   -0.997    6.336   -0.055    3.119   -1.314    0.120    1.769    1.989    1.792   -0.055    0.886    0.816    1.342    2.042    1.253    1.070    3.070    4.516   -1.176   -0.543   -0.747    0.508    0.387   -0.613   -0.543    0.387
X2==    5.109    7.067    5.859    0.162   -1.545    0.793    0.377    2.908    2.253    3.143    0.312   -0.838    0.312   -0.552    0.442    0.793   -0.436    5.160   -0.492    3.713   -0.458   -1.130    4.249    8.980   -0.857   -0.688   -0.458    3.297   -0.564    0.436   -0.688    1.436
CD1=       23       11        9        8        0        4        1       16        2        5        0        5        4        5       10        2        4        2        3        5        2        2        4        6        0        1        0        1        1        0        1        1
CD2=        7       13        7        1        0        3        2        4        5        4        1        0        1        0        3        3        1       13        2        7        1        0        6       10        0        0        1        4        0        1        0        2
AAAAACGCCTTGTTAGTAAAAGGTTCAATTCCGGGACCAAACAAACAGTTTGTAGTTATTAAAGAAACAATTAAAGGTTTAAACCCAAAGACACCAACAGAACTAATTAAAAGAACTGTTGAATCAAAAACACCAGAACCCGAAATTAAAACAGAAAAACCAGTTGAGGTAGTTGCTGAAACACCAGTTGAAGCAGCACCAGCAACCGATGCACCAGCATCAGTTGAAGAATAGTTTTTTAGAAAGGAATTTTAAAATGAAATTACAAGTACTTGATGCGAAGGGAAGTAGCATTAAAGAAATTAGTGTAAATAAGACAATTTGAGGGATTGAACCACACCAACAAGCAATGTTTGATGCTGTTGTTGCGCAACAATCGGCAATGCGTCAAGGTACACACAAAACTAAAACAAGAACTGAAGTATCTGGTGGGGGAAGAAAACCTTGAAGACAAAAAGGTACTGGTCGTGCTCGCCAGGGTTCAATTAGAGCACCACAATGAAAAGGGGGAGGCATCGTATTTGGTCCAACTCCAGAAAAAAATTACTTAAAACATGTTAATAAAAAAGTAAGAAGATTAGCAATTAAATCAGCATTATCATTAAAAACACAAGACAAAAATTTAGTGATAATTGATCAATTTGGAATTGAACAACCTTCAACAAAGGCAATGGTTGGGGTTTTAAATAATTTAAAAGTTAATAATGAAAAATTATTAAT
KOK=        84
KK=  431561  LL=  431860  Z=    4.60  JJ=  431531  DL=   300
A===      111      112      113      114      121      123      124      131      132      133      134      141      143      144      211      213      214      223      224      231      233      234      243      244      313      314      323      333      334      343      413      433
B===      222      122      422      322      212      412      312      242      142      442      342      232      432      332      221      421      321      411      311      241      441      341      431      331      424      324      414      444      344      434      423      443
RRR=    1.475    1.904    0.052    0.288    1.206    2.451    0.171    0.464    0.743    0.156   -0.542   -0.131   -0.291    0.156    4.406   -2.579   -2.091    2.680   78.331    0.125    0.156   -0.346   -0.346   -0.248    0.156    2.312   -0.094   -0.074   -0.100   -0.203   -0.193    0.030
X1==    0.706    1.676   -0.753    2.063   -1.372    3.329    0.165    0.247   -0.671   -0.281   -0.349   -0.937    0.651   -0.434    2.438    2.329    2.165    0.402    6.256   -0.671   -0.250    0.689    0.689    0.613   -0.281    0.651   -0.250   -0.105   -0.130    0.870   -0.349   -0.130
X2==    2.089    1.136   -0.069    0.140   -0.879    0.736    1.034    1.882   -1.107   -0.557    1.552    0.140   -0.448   -0.360    1.807   -1.107   -0.966    6.666   12.521   -0.186   -0.625   -0.503   -0.503   -0.404   -0.557    3.552    0.375    0.710    0.767   -0.233    0.552   -0.233
CD1=        3        4        0        3        0        4        1        1        0        0        0        0        1        0        5        3        3        1        7        0        0        1        1        1        0        1        0        0        0        1        0        0
CD2=        5        4        1        1        1        2        2        3        0        0        2        1        0        0        5        0        0        9       14        1        0        0        0        0        0        4        1        1        1        0        1        0
GAAAAAAATTAGATCGTTTAACAAAATGATTAACAATTCCGTTTGCAATTATGCAAGGAATTGCAACAATTTTTACAATGGCAAATCAAGGAATTATTTCGCCAAAATGAGATTCATCTGATTTTGGAACTGGAAGTCCAATTTTCTATTATCTGTTAGTACCAACGGCTTTAATTGCTGGAACAATGTTAATGTTATGATTAGCAGATCAAATGACAATTAAAGGAATCGGAAATGGGGTTTCGTTAATTATTTTTGCTGGAATTGTTGAGCAATTACCAAACAATTTACAAACAACAT
KOK=        85
KK=  443351  LL=  444340  Z=    5.01  JJ=  443351  DL=   990
A===      111      112      113      114      121      123      124      131      132      133      134      141      143      144      211      213      214      223      224      231      233      234      243      244      313      314      323      333      334      343      413      433
B===      222      122      422      322      212      412      312      242      142      442      342      232      432      332      221      421      321      411      311      241      441      341      431      331      424      324      414      444      344      434      423      443
RRR=   42.893   26.553    4.072    0.084   -2.520    1.160    0.080   -2.606    0.719   19.426   -0.620   -0.414    8.168    0.186    3.211    0.213    0.070   -0.075    2.886    3.867   -0.027   -0.127   41.269   -0.087    0.017    1.273    0.017   -0.661    1.330    0.758   -0.713    5.226
X1==    6.370    6.129    2.595   -0.437   -1.568    0.421    0.384    3.814    0.421    4.086   -0.250    2.145    3.297    1.650    0.741   -0.235   -0.172   -0.020    1.288    1.734    1.214   -0.098    7.546    2.789    0.086   -1.137   -0.786    0.695    0.573    0.573    0.637    1.573
X2==    6.733    4.332    1.569   -0.193    1.607    2.753    0.209   -0.683    1.707    4.754    2.477   -0.193    2.477    0.113    4.332   -0.908   -0.409    3.721    2.240    2.230   -0.022    1.296    5.469   -0.031    0.192   -1.120   -0.022   -0.950    2.323    1.323   -1.120    3.323
CD1=       26       23        7        3        3        3        4        9        3        5        1        8        5        4        9        2        3        2        5        5        2        1        9        5        1        0        0        1        1        1        2        2
CD2=       22       18        6        2       11        9        3        2        7        8        4        2        4        1       18        2        2       12        7        8        2        3        8        1        2        0        2        0        3        2        0        4
AATGAAAAAAAATTTAGATTTTGAAATTTTAGGTTTAACATTAGATGATGCAGTTGGTGAATGTTATGATAAAGTTGCACGCATGCTAGAACTAGGATATCCTGGCGGGCCAATCATTGATAAAATAGCAGGAACTGGGACACCAACCGCTTATCATTTACCATTGCCTTTGAATGACCAAAGTTATAATTTTTCTTTTAGTGGTTTAAAATCAGCGGCAGCTAATTTAATTGCAAAAGAACACGGTAAGGAAAATCTTAACCTCCCTAATTTTTGTGCCACCTTTCAGAAAACTTGTGTTGATATTATTATGCGAAAAACAAAGTTGGCAATTAAAAATTTTCAACCAAAGATGGTTACGTTAGTTGGCGGCGTTTCTGCCAATAGTGCATTGCGGACAGCAATATTAGATCTAGCAACATCAAATTTAAAAGTAATTATTCCAAAATTAGAATATTGTACTGATAATGCTGCAATGATTGCCCGCTTGGCGGCACAAGAATTAATGGAAAATAGAATAAAAGGAGATTAGATACAATGGCATCGTTTTTATCAAAATTAGAGACATTTGATTCAAAGAATTTTACCAAAAAGGAAAATGAAATAATTAAATATATTAAAGAAAATATGAAAGAAGTAACAACAATGAATATTGAAATTTTAGCACAACGAGTTAATACTGGTTATAGTGCAATTTATGGTTTGTTACGAAAAGTGCAAATTAAAGGTTATCGTGATTTTATTATTGCAATTGTTGCTGAACAAGAACGATTAGAAACTAATAATTTAAATTTAGATGCAACAGATAATATCTTTTTATATTATCAAGATATTTTACAACGTAACAATCAAATTTTTCATAGTGATAAATTGTTAGAAACAGTGACACTACTAAAAAAAGCAAAAGCAATTTATTTAGTTGGTGTTGGTAATACCGGTTTAGCAGTAAAAGAGTTAGCTAATCGTTTATTTAGTTTTGGTTTTGCTTGT
KOK=        86
KK=  445301  LL=  446230  Z=    7.30  JJ=  445271  DL=   930
A===      111      112      113      114      121      123      124      131      132      133      134      141      143      144      211      213      214      223      224      231      233      234      243      244      313      314      323      333      334      343      413      433
B===      222      122      422      322      212      412      312      242      142      442      342      232      432      332      221      421      321      411      311      241      441      341      431      331      424      324      414      444      344      434      423      443
RRR=   37.668    7.342    9.277    1.497    0.905    0.902   -0.346    1.464   -0.059    0.693    0.795    0.287    6.861   -1.656    5.965    0.345   -0.416   10.838   13.045   11.342    0.100   11.986   32.213   -0.277    4.219   -0.546    0.501   -0.313    0.410    3.045    1.406   -0.225
X1==    5.182    3.315    3.304    1.235   -1.836    1.260    0.373    1.604   -0.523    1.389    1.123   -0.350    2.716    1.605    1.334    3.043    1.480    2.732    2.890    3.043   -0.225    2.971    7.985    1.814    1.389    2.716   -1.123    0.402    0.309    1.309   -1.267   -0.691
X2==    7.269    2.215    2.808    1.212   -0.493    0.716   -0.927    0.913    0.113    0.499    0.708   -0.821    2.526   -1.032    4.472    0.113   -0.281    3.967    4.513    3.727   -0.446    4.034    4.034   -0.153    3.038   -0.201   -0.446   -0.779    1.326    2.326   -1.110    0.326
CD1=       21       15        9        6        2        5        4        6        2        3        3        3        5        4       10        8        6        7        8        8        1        5       11        4        3        5        0        1        1        2        0        0
CD2=       20       10        7        4        4        4        1        4        3        2        2        1        4        0       15        3        2       10       10        9        1        6        6        1        5        1        1        0        2        3        0        1
ATTAAAGCTGAATATAATGCGGTTTGTGTTGAAATGGAATCATTTGCTTTGTTTGCTAATGCGTTAGCATTAAATAAAAAAGCAGCAACATTATTAACGATTTCAGATTCGTTTATTTCAGGTGAAGTTACCTCTGCTACTGAACGCCAAAATAATTTTCACCAGATGGTTGAATTAGCATTACAAAGTGCAATTAAATTATAAAAACAAAAAGGAGATAAATAATGACGACAGTTTTACAATTATATCAAGATCAGATTCAAAATCAAAGTGAAATTACGATTTTAGGATGAGTGCGTTCAAATCGTAGTAGTGGAAAATTAGGGTTTCTAGTTGTTAATGATGGAACTATTTTTGACAATTTTCAAATTGTTTATAAGGCGGAACAATTAACTAATTTTTTAGAACTTAGTGGCGTACGTGTTTCATCGGCAGTAAAAGTTACCGGAAAGTTTTGTTTAACGCCAACTGCAAAGCAACAATTTGAAATTCAAGCAAGTAACATTGAAATTCTTGACCAAGCAAGTGAAGATTACCCGTTACAAAAAAAAAACACACTTATGAATATTTACGTGAAATTGCACATTTACGAGCAAAAACTAATACTTTTAATGCAATTTTTCGAATTCGTAGCAGCAGTGCTTTTGCAATTCACGAATTCTTTAACAAAAATAATTTTATTTATGTTCATACTCCAATTATTACAGGGAATGATGCTGAAGGAGCTGGTGAATCATTTGTTGTTACAACAAGAACCGATGATCATTATGCCGAAGATTTCTTTGGCAAAAAAGCTAGTTTAACCGTTTCTGGCCAACTTCATGCTGAAGGGTTTGCGCAAGCCTTTCGTCAAGTTTATACTTTTGGCCCAACCTTTCGGGCAGAAAATTCTAACACAACAAAACATGCTGCCGAATTTTGAATGATTGA
KOK=        87
KK=  470471  LL=  471580  Z=    5.07  JJ=  470471  DL=  1110
A===      111      112      113      114      121      123      124      131      132      133      134      141      143      144      211      213      214      223      224      231      233      234      243      244      313      314      323      333      334      343      413      433
B===      222      122      422      322      212      412      312      242      142      442      342      232      432      332      221      421      321      411      311      241      441      341      431      331      424      324      414      444      344      434      423      443
RRR=   48.116    4.185    6.259   15.475    2.487    2.219   -0.187    0.089    0.164    0.150   -0.257    0.067    0.068   -2.046    8.200    0.972    1.919    9.084   59.128   -0.838   -1.225    6.966    8.671   -1.057    1.635   -0.655   -0.267    0.072    1.311    1.311   -1.379    0.072
X1==    5.845    1.615    2.913    3.248    1.615    1.845    1.256    0.123   -1.099    0.309   -1.049   -0.123   -0.090   -0.744    3.659    1.845    1.256    2.177    7.778   -1.590    2.138    6.020    4.020   -0.666    1.100    0.868    0.467   -0.547    1.628    1.628    1.827   -0.372
X2==    8.231    2.592    2.149    4.765    1.541    1.203   -0.149    0.722   -0.149    0.487    0.245   -0.546   -0.755    2.751    2.241    0.527    1.528    4.174    7.602    0.527   -0.573    1.157    2.157    1.587    1.487   -0.755   -0.573   -0.132    0.805    0.805   -0.755   -0.195
CD1=       35       18       11        9       18        8        5        5        2        2        0        3        1        0       25        8        5        8       15        1        4        7        5        0        3        2        2        0        2        2        3        0
CD2=       30       16        5       11       13        4        3        3        2        1        1        2        0        4       15        3        6        9       18        3        0        2        3        3        2        0        0        0        1        1        0        0
CCTCCTTACTTTCAATTTCTTTTTTATCTTTTTTCTTTCCTCGAATTTGACGAATTTTTTGATAAATCGATAAACCAATTCAAGCAAAAATACCTAATATAATAACAACACTAAATATTGTCGTTAATCAACCGGGCATAATATATCTCCTTTCAATAAATTAAAAAATTGAAATTTGCAAACTCGCTCCGCTCGTTGTCGCTTTGCTCCATTAAAAAACATTATTGAATAAATTATCCGCTAATAAATTACGCGGAATAATTTATTCTTTTACTTTTTAATTTCAATATCTTTTGCAATCTTATTGACAGTATTAATAACATTATCTTTACCGTACTTTTTCACTAACGACCGCAAAATCAAATATTGCTTTGTTTGCATAATTTCAACTCCTTAAAACTAACTTAAAAAAGTTAACTAAATTGATAGTTAACTTTTTATGGTTTGGCATTTACAATTTACATGGTAAAAAGAAAAAACACACGATCAAAACACAAGTAATTATCGAACAAGAAACCAAAAAAATTATTGCAACAAGTTTTTCGCTCGGAAAAAAACATGATTATGCTTTATTTAAAGAATCAAAAATCCCAATTTTAAAAAATACCAAATTAATAGTTGATAGTGGTTATCAAGGAATACAAAAAAATCACAATAATGTTCTAATACCTACAAAGAAAACAAAGAAAAACCCTTTAAACAAAGAACAAAAGCAATATAATAGACTAGTTTCAAAAATGAGAATTATTATTGAAAATATTTTTGCTATTCTTAAAAAATTTAAAATTATTACAGAAAAATATCGTAATCGAAGAAAAAGATTTGGTTTAAGATTTAATTTAATTGCCTCAATTTATAATTTACAATTATTATATTTAACATAAAATATTTATTTAAAATTAAATAATTTAAATAATAAATTAATTTTTCGTTGTGGAAAAATATTAAATTTTTAAATAAAAAACATAATTAATTAAAATTATATTTTTCTATTAGTATCTTTTTTACAAATATTTGCAATTTTTTAACAAGTAATGCAAGAAGTCTAATGATCAATTTTATCCTTGCAACATGTTTTTGCAATGTTTGGTTCCACAGTGTTAGTGCCGT
KOK=        88
KK=  471941  LL=  472270  Z=    5.11  JJ=  471131  DL=   330
A===      111      112      113      114      121      123      124      131      132      133      134      141      143      144      211      213      214      223      224      231      233      234      243      244      313      314      323      333      334      343      413      433
B===      222      122      422      322      212      412      312      242      142      442      342      232      432      332      221      421      321      411      311      241      441      341      431      331      424      324      414      444      344      434      423      443
RRR=    2.773    1.002    0.142   10.132   -0.371    0.789    0.936   -0.471    0.194   -0.541    0.167    0.942    0.167    0.334    6.485    0.161   -2.538   -2.489   79.144    0.855    0.291    0.167   -0.244    1.728    0.987    0.849    0.291   -0.060   -0.100    0.029    0.995    0.029
X1==    1.851    0.749    0.375    2.093    0.749    1.257   -1.050    0.375   -0.743    0.764   -0.342   -0.907   -0.342    0.504    1.476    0.257    2.846   -0.884    9.594   -0.743    0.720   -0.407    0.593    2.410    0.764    1.658    0.720   -0.089   -0.129   -0.129    0.658   -0.129
X2==    1.498    1.338    0.378    4.840   -0.495    0.628   -0.892   -1.256   -0.261   -0.708   -0.488   -1.039   -0.488    0.663    4.394    0.628   -0.892    2.817    8.250   -1.150    0.405   -0.411   -0.411    0.717    1.292    0.512    0.405    0.674    0.775   -0.225    1.512   -0.225
CD1=        4        3        1        3        3        2        0        1        0        1        0        0        0        1        4        1        4        0       12        0        1        0        1        3        1        2        1        0        0        0        1        0
CD2=        6        5        2        6        2        2        0        0        1        0        0        0        0        1       10        2        0        4        9        0        1        0        0        1        2        1        1        1        1        0        2        0
CTTGAAAAGAAAGTTATTCACATTGAATTGGAATTGGGATTGCAGTTTTTACTTTTTTGGTAACGGCAATTATTGCTTTAAAATGTAAGGGATTTGCAAAAGTAGTACTAGTTATTATTGGGGTTATAATGGGTTATTTATTATGTGTTATTTTGCATTTTGCAATTGGAACTCAATATCATATTTTAGACACTTCAAAAATTAGTGACCCAAGTCAATGACAGTGATATCCTTCTTTTAAAAAAATTTGAGATTTAAAAGCAAGTAATATTGTCCCAGCAATTTTAGCAATTAGTCCCTTGGCAATTATTGCCATTGCTGAACATATTG
KOK=        89
KK=  521801  LL=  522790  Z=    5.61  JJ=  521771  DL=   990
A===      111      112      113      114      121      123      124      131      132      133      134      141      143      144      211      213      214      223      224      231      233      234      243      244      313      314      323      333      334      343      413      433
B===      222      122      422      322      212      412      312      242      142      442      342      232      432      332      221      421      321      411      311      241      441      341      431      331      424      324      414      444      344      434      423      443
RRR=   16.922   24.091    4.303   -0.063   -0.574    2.499   10.533    0.673   -0.489   -2.049    0.101    0.258   10.698    6.098    1.143   -1.773   -0.548    0.270    4.559   24.100   10.800   -0.155   36.615    9.365    0.670    0.418    0.228   -0.504   -0.078    0.241    1.387    2.912
X1==    6.050    6.535    1.940   -0.097   -0.235    1.176    3.088    1.336   -0.839   -0.952   -0.363    0.398    2.156    1.953    0.562    1.847    0.339    0.139    1.388    3.862    2.232   -0.145    7.327    2.490   -0.952   -0.363   -0.768   -0.325   -0.489    1.511   -1.202    2.511
X2==    2.797    3.687    2.218    0.647    2.448    2.126    3.411    0.504    0.583    2.152   -0.280    0.647    4.963    3.122    2.035   -0.960   -1.615    1.947    3.285    6.240    4.839    1.071    4.997    3.761   -0.703   -1.153   -0.296    1.550    0.160    0.160   -1.153    1.160
CD1=       25       23        6        4        6        4        9        5        1        0        1        5        4        5        8        5        4        2        5        8        3        1        9        5        0        1        0        0        0        2        0        3
CD2=       11       15        7        3       12        8        8        4        5        5        1        3        7        4       11        2        0        9        9       16       10        3        8        5        1        0        2        3        1        1        0        2
TCAATTAGCAACAAAATATCACAAAAAAATATGATGTTATATTGATGATTTAACAAAAGTAGTTGTTAATTTTGATCCTATTGCCGAAAATAACCTAGAATTAACTTTCTTTCATGGTGAATTTATTCAATATGATAGTTTATCGGAAGTGAAAAATACTGCTTACAAATGTATTATAATGAATGTCCAGGAAACGGATGAATTTATTACTTTAGCACGTGCTGAAAACATTGAAATTGCAATTGATGCTTCCCATACCGCTGAAGTAAATGCTCCTGGAATTAGTAAATTAGCAGGTTTAAAATGAATTTCACAACAGTGGGGGATTGCCCTATCAGAAATGATGGCAATTGGTGACAGTATGAACGATTATTGAATGATAAAAAATGTTGGGTTAGGAATTGCAATGAATAATGGGTAGGATCAAATTAAAGCAATCGCAAAAGATATTACTAGTAATGTTGAAGAAGGCGGCGTTGCAAAAATGATTGAAAAATATATTCTCAATAGTAAAAAATAATTATATAATTGTTGAGGAAAAAGAAAAAGAGGAGAAATATTAAGATGAAAGCTAAACAACCAATTTTATTAGCAATTCTTGATGGATGAGGAATTGCCCCTGATTCAAAAGGAAACGCTGTTACACAAGCACATATGACAAATGTTGAAATGTTAAAAGCAAAATACCCTTGAGTAGCTGCTCATGCATCGGGAGAATGAGTTGGGTTACCAGCTGGGCAAATGGGAAATTCAGAAGTTGGTCATATTCATTTGGGCGCTGGTCGAATTAAATATGAGTCATTAACATTAATTAATAAATCTATTAAGGATGAAACTTTTAATCAAAATCCAGAAATCTTAGCCGCAATTAATTTTGCAAAACAAAATAATAGTGCTTTTCATATAATGGGATTGTTTTCTGATGGTGGTGTTCATTCCCATCTTAACTATATCTTTGCCGCGTATCAATTAGCAGCAAAAGAGGGTGTT
KOK=        90
KK=  523631  LL=  524500  Z=    7.60  JJ=  523571  DL=   870
A===      111      112      113      114      121      123      124      131      132      133      134      141      143      144      211      213      214      223      224      231      233      234      243      244      313      314      323      333      334      343      413      433
B===      222      122      422      322      212      412      312      242      142      442      342      232      432      332      221      421      321      411      311      241      441      341      431      331      424      324      414      444      344      434      423      443
RRR=   13.043   29.583    8.641   -0.079   -1.521    6.252   -0.580    2.803   -0.374   14.686   -0.528    1.426    1.846   -0.855    8.528   -0.086   -0.471    4.270   -0.281    3.121    2.951   -0.098   56.984   22.236    0.791   -0.218    0.267   -0.064    0.793   -0.730   -1.348   -0.138
X1==    4.554    4.382    3.403   -0.136   -0.542    1.523    1.558    1.837    1.523    4.393   -0.807   -0.816    1.193    0.899    3.039    0.065    0.290    1.216   -0.554    2.252    2.299    1.068   10.068    4.295   -0.607    0.193   -0.701   -0.222    1.704   -0.296    1.193   -0.296
X2==    2.864    6.750    2.539    0.583    2.806    4.106   -0.372    1.526   -0.246    3.343    0.655   -1.747    1.547   -0.952    2.806   -1.333   -1.624    3.511    0.507    1.386    1.284   -0.091    5.660    5.176   -1.304   -1.129   -0.380    0.289    0.466    2.466   -1.129    0.466
CD1=       14       15        6        2        4        4        5        4        4        5        0        1        2        2       12        2        3        4        2        5        3        2       11        6        0        1        0        0        2        0        2        0
CD2=       18       27        9        4       16       11        2        7        3        6        2        0        3        0       16        1        0        9        3        6        3        1        7        6        0        0        1        1        1        3        0        1
ATTTTACCAGCAGCGATTGCAGCAGTAAAAACAATTGATGATTGTCTTGGTAAAATTTATCAAGCAATGCAGAAAGTTAATGGAATTATGATTATTACAGCTGATCATGGTAATGCTGAAGTTATGATTGATGAAACTGGGGGACCAAATAAAAAACATACTTCCCAATTAGTTCCAATTATTATCACTAAAGCAGGATTAAAATTACGTGATAAAGACCCAGCGATTGCTGATATTGCACCAACCATTTTAGAATTGTTGGATGAGAAAATTCCGGTTGAAATGACACAACCATCATTAATTGTTAAATCAGAAGATATTATCTAATATCTTTTTTATGAAAGAATTCGTAATTTTAACAATATTTTAGTTATAATCGGTATATAATTAACAAATAGGGTTTAAAGGAGTATTAAAGATGAATGATAATGAAAATGTTTATAATAATTTTAAAAGACCATGATATGAATTAAAACCAACCTTAGTTGACCGTGCAGCACCATTTGATTTTAAACTGGTGAATGTTCGTAATACTGGTTATATTTTTATCGGAACAGCAATCTTTGCTCCATTTTTTATTAGTATTTTAATTTCTTATTTATTTGCGCATGATCAATATTCATTAGTTGGGATGAATTTTGTTAGTTTAATTATTGTTGCTATTGGTTCTTATTTTGTTATTAGTCGTGCTCAAAACGAAATTATGCGTTCTGGGGCAATTGTATTTTATTATTTTTATTTTATTCCTAATATGGTTGGTTTAATAATTGGTATTATTGCTAATTTATTTCAACCATCTGCTGCTGCGTTAACAACAATTAATTTATTAACAAGTTTAATTGCTGCGTTGGTGACGATTTTTATTACTTA
KOK=        91
KK=  525461  LL=  525850  Z=    6.57  JJ=  524951  DL=   390
A===      111      112      113      114      121      123      124      131      132      133      134      141      143      144      211      213      214      223      224      231      233      234      243      244      313      314      323      333      334      343      413      433
B===      222      122      422      322      212      412      312      242      142      442      342      232      432      332      221      421      321      411      311      241      441      341      431      331      424      324      414      444      344      434      423      443
RRR=    6.678    0.891    0.230    4.398   -0.685   -1.283    1.374    1.029    0.335   -0.727    0.219    0.358    0.219   -0.232   -1.179    0.335   -0.297    6.237  108.565    0.024   -0.564   -0.249   -0.249   -0.172    0.817   -0.158    0.268   -0.094    1.495   -0.425    0.219    0.036
X1==    1.590    3.813    1.233    2.083   -0.882   -0.952    0.815   -0.767   -0.952   -0.315   -0.377   -0.917   -0.377   -0.451    3.813   -0.952    1.761    3.547    9.011    0.048   -0.392    0.532   -0.468    0.440    2.685   -0.377    0.608   -0.130    0.845    1.845   -0.377   -0.155
X2==    4.200    0.234    0.186    2.111    0.777    1.347    1.686   -1.342   -0.352    2.304   -0.582   -0.390   -0.582    0.514   -0.309   -0.352   -0.169    1.759   12.048    0.498    1.440   -0.468    0.532   -0.391    0.304    0.418    0.440    0.724    1.770   -0.230   -0.582   -0.230
CD1=        4        8        2        3        1        0        2        0        0        0        0        0        0        0        8        0        3        5       12        1        0        1        0        1        3        0        1        0        1        2        0        0
CD2=       13        4        2        4        5        3        3        0        1        3        0        1        0        1        3        1        1        3       13        2        2        0        1        0        1        1        1        1        2        0        0        0
TAAGGTTTAAATTATTTTTTTCAATCAAAGTTGTTGGAACCGAAAAATTAGGAATGATAAAAGTAAAAGTTGGATCATAACCACTAATTTTTTTGACGCTTTGTTCTAATGCGGTTCTTTTTTGGTTAATTCAGTTCGTAAAATATGCTTGTGTTGTTGCTTTATTGGTTGAAAATTGAATTCTAACTTTCTTTTTATCAATTCAACAATCTCAAATTTCAAAAAAATCAATTTCTTGTAAATTATTAACATGGGTTCCACCACATAAATCAATTGTTGCTGTAGGGAATTCAACAACGCGGACAATTGGGTCATATTCAAAATTTGGATGAGCAATTTTTAATTTTATTGCCTCGGCAATTGGCATTTGATGTTCAATTTTAGCAATAT
KOK=        92
KK=  529601  LL=  530410  Z=    5.11  JJ=  529211  DL=   810
A===      111      112      113      114      121      123      124      131      132      133      134      141      143      144      211      213      214      223      224      231      233      234      243      244      313      314      323      333      334      343      413      433
B===      222      122      422      322      212      412      312      242      142      442      342      232      432      332      221      421      321      411      311      241      441      341      431      331      424      324      414      444      344      434      423      443
RRR=   33.277    4.441    1.090    2.212   -0.232    0.023    4.872    0.804    2.701    0.565    0.087    1.263   -0.042    0.930    0.490   -0.126    0.628    4.791   47.942   -0.072   -0.129    0.075   -0.140    0.359    0.627   27.794    0.367    1.951    0.267   -0.189   -0.889    1.178
X1==    6.285    1.340    0.865    3.833   -0.647   -0.052    4.772   -1.007    1.347    0.182    0.591    0.873   -0.283    1.967    0.148   -0.751    2.563    3.413    7.009   -0.052   -0.649   -1.029   -0.049   -0.540    1.182    6.702   -0.649    1.744    0.586   -0.414   -0.283    2.586
X2==    5.295    3.315    1.260    0.577    0.359   -0.445    1.021   -0.798    2.006    3.098    0.147    1.447    0.147    0.473    3.315    0.168    0.245    1.404    6.840    1.393    0.199   -0.073    2.834   -0.664    0.530    4.147   -0.565    1.119    0.456    0.456    3.147    0.456
CD1=       26       10        4       12        5        2       12        1        4        1        2        6        1        5        7        1        8        6       14        2        0        0        1        1        2        9        0        2        1        0        1        3
CD2=       13       11        4        2        5        2        3        1        6        5        1        3        1        1       11        3        2        6       12        5        2        1        4        0        2        5        1        2        1        1        4        1
TCAATTTGACTTAGTAATGTTACGTTACAAAAAATATAAAAAAAAGTATTTATATATACTACGTTTAGAAAAAGGAGAAAATTAGTGTGCAAAAAAAGGGTTTTTTAATTATCTTCTCTGGTCCATCAGGCGTTGGCAAAGGAACAATTTGTCAGGAGTTGTTCAAGTATGAAGAATTAAATTTAGCTTATTCAGTTTCAATGACAACAAGGGAAAAGAGGTCAGATGAAATTGAGGGCTTAAATTATTTCTTTGTTGATCGGCCAACCTTTGAAAATGTAATTAAAAATGATGAGTTATTAGAATATGCAGAATTTGTTGGGAATTATTATGGGACCCCAAAATCATATTGTCTTGAACAAATTGAAAAGGGAAAGAATGTTTTATTAGAAATTGAAGTTCAAGGAGCAACACAAGTATTAGAAAAAATTACTGATGCAGTTTCAATTTTTTTAATTCCACCAAGTTTAGAAGAATTAGAGAGCCGAATTCGGGGTCGAAAAAGTGAACCGGAATCTGTTCTTCAAGCCCGGTTAGCAAAAGCAGCTGATGAACTTCCGTTACAAAGTAACTATAATTATGTTGTTGTGAATAATACCGTTGAACAAGCAGTGGCAGAAATTAAAACAATTTTAGAGCAAGAAATTGCTAATCGTATATAAGTTAACTAAAGGTGGTTAAGGTATGCGAGCAAGAGAATTAGCCTGAGATATTCTGTGAAAAGTTTTTGCAAAGAATAAATTTAGTAATCATTTATTAGCAAAAACAATTGAACTAAATGCCAGTTTTACTGACCAGGATAAAACCTTA
KOK=        93
KK=  535451  LL=  535750  Z=    7.15  JJ=  534791  DL=   300
A===      111      112      113      114      121      123      124      131      132      133      134      141      143      144      211      213      214      223      224      231      233      234      243      244      313      314      323      333      334      343      413      433
B===      222      122      422      322      212      412      312      242      142      442      342      232      432      332      221      421      321      411      311      241      441      341      431      331      424      324      414      444      344      434      423      443
RRR=   -0.017    1.713    0.242    0.145    2.205    0.042    0.117    2.043    0.042    0.116    0.116    0.145    0.116   -0.174    2.329   -0.824   -0.088    3.617   80.071   -0.028   -0.211    0.116    0.116    0.116    2.652    0.417   -0.211    0.017   -0.273    0.017   -0.423   -0.102
X1==    1.558    2.445    0.436   -0.606    1.683    1.204    1.144    1.436    1.204   -0.251   -0.269   -0.606   -0.269   -0.290    0.921   -0.796   -0.856    2.748   10.873   -0.796    0.646   -0.380   -0.380   -0.409    0.749    0.731    0.646   -0.111    1.880   -0.120   -0.269   -0.120
X2==   -0.011    0.701    0.554   -0.240    1.310    0.035    0.103    1.423    0.035   -0.461   -0.429   -0.240   -0.429    0.601    2.528    1.035    0.103    1.316    7.364    0.035   -0.327   -0.304   -0.304   -0.283    3.539    0.571   -0.327   -0.156   -0.145   -0.145    1.571    0.855
CD1=        3        5        1        0        4        2        2        2        2        0        0        0        0        0        3        0        0        4       13        0        1        0        0        0        1        1        1        0        2        0        0        0
CD2=        4        4        2        1        5        1        1        3        1        0        0        1        0        1        7        2        1        2        8        1        0        0        0        0        4        1        0        0        0        0        2        1
ATTCAATGTGTTTTAGTATTTTATTTGCAATGACTTGTGAGTGAAAATATCGTTCACCAACTAATCGTCCCGTTGTTGCTCAATTCCAATTATTGTGATTTGGTGTTGAATTTATTACAAAATTCTTTGATGACTTTGTTCGTGACAAACAAATTGGAATATTTAGTAATTATGTTGTTCCCGGGCAAAACTATATTCCAGTTGATAATTTTGCTGGTCAAATTGATAACATTACAACAATAATTTTTACAATTTGTGCATCAATTGTATTAATTATTCTGTTAATATTTTATTATACCT
KOK=        94
KK=  542501  LL=  543610  Z=    5.83  JJ=  542411  DL=  1110
A===      111      112      113      114      121      123      124      131      132      133      134      141      143      144      211      213      214      223      224      231      233      234      243      244      313      314      323      333      334      343      413      433
B===      222      122      422      322      212      412      312      242      142      442      342      232      432      332      221      421      321      411      311      241      441      341      431      331      424      324      414      444      344      434      423      443
RRR=   22.552    7.544    6.489    7.586    0.011   -0.172   15.332    2.072    0.389    0.065   -0.248   -0.200   -1.488   -0.101    6.913   -0.955    0.349    0.674   79.327    7.897    3.249    0.070    2.649   -0.648    7.578   10.515    0.070    0.764    0.761    0.703    0.362    0.258
X1==    3.730    2.597    2.255    3.327    1.588    1.849    5.630    1.205    0.242   -0.351   -0.344    0.169    1.348    0.511    1.588    0.778   -0.282    0.328    6.927    2.385    4.862   -0.301    4.021    0.573    2.180    3.041   -0.307    1.459    1.462    0.462    0.502   -0.538
X2==    6.046    2.905    2.878    2.280    0.007   -0.093    2.723    1.719    1.609   -0.185    0.721   -1.185   -1.104   -0.198    4.355   -1.228   -1.235    2.055   11.452    3.311    0.668   -0.234    0.659   -1.131    3.476    3.458   -0.228    0.523    0.520    1.520    0.721   -0.480
CD1=       21       17        8       10       14        7       14        6        4        1        1        4        3        2       14        5        3        4       16        8        7        1        6        2        4        5        1        2        2        1        2        0
CD2=       24       16        8        7        8        3        8        6        6        1        2        1        0        1       20        1        1        7       24        9        2        1        2        0        5        5        1        1        1        2        2        0
TAGCAACCTATGCTGAATTTACAACTGACTCGCCAATTGCTAATTTTGTGAAAAAACATCTATACAATGATTTTAATTTTAAACAAATTTTTTCAACAATGAAAGATGATACCGGTTTATTGATTGTTAATAATGGCATTGTTGAGATTAATGCTGAAAAAACCCGTTTGACATTAAACATGCGAGTACCAATTTCATATCATTTAAAAGATGTTGAAGCACCATTAACAGCGGAACTATCAAAATATCATTTACAATTAGCGATTATTTCTTCAAAAAAACCAATTCATATGCCACTTGATAGTCCAATGATTAAGAATATTATGCAAGTTTATCGTGATGTTACTGGTGATCATGATGCAAAACCAGTCGCAATTGGTGGTGGAACTTATGCAAAAGCAATGCCAAACTGTGTTACTTTTGGGGCTGAATTTGATATTAATGAGTCAACAATGTATGCATATAATGAGTATGTTAAAATCAGCGACTTACAAAAAATGTTAGAAATTTATACAAAAGCAATTCCGTTGTTAACAACAAAGTAATATTGTTGTAATTAAAAAAGTTTTAACAAAGATCTTTATAAGGATATTTATTAAAACTTTTTATTTTTTATTATTACACTAATTTAGCAAGACGTTGAGCAATTGATGGCTCTCCTTTTGCTCAGAAAATAATGACGAAGATTGTTCCAATAATTGTTGCCATTAAAATTCATTGTAACAAAGAACATAATCCATAAACAAATTTTCCTTTGCGCGTATTTGGACAATCAGTTCCAAAAAGCAGGGTCCCAACAGGATTCACATTAAAAATTCATAAAATTACGTTTAATCAACAAAACAAGATGTTGAAAAGTGATGATAACATTCTTTTAGCCATAAATTTGACTCCTTTCATCTTAAAGATAGTTATTTCATATAAGAATTATACTATGAATTTTTAGAAATTTTTCAGTTAAATTGTTTGGTCATTGTTACCTCATTTAACATTATTTAACAGATAAGTTCATCATTGTTTCCGTTTAATTTGTGATATAATTAATCCATTAAATTCTTTGGAGGATATAATAGACTTCTTGCATTACTTGTTAAAAAATTGCAAATATTT
KOK=        95
KK=  574901  LL=  575650  Z=    5.98  JJ=  574571  DL=   750
A===      111      112      113      114      121      123      124      131      132      133      134      141      143      144      211      213      214      223      224      231      233      234      243      244      313      314      323      333      334      343      413      433
B===      222      122      422      322      212      412      312      242      142      442      342      232      432      332      221      421      321      411      311      241      441      341      431      331      424      324      414      444      344      434      423      443
RRR=   17.793   13.834    8.324    0.932   -1.789    0.765    0.561    3.936    0.268    0.433    0.105    0.280   14.946    0.290    2.510   -0.055   -0.287    9.003    4.106    2.430   -0.263   -1.254   28.547   16.609   -0.382   -0.120   -0.513    0.287    0.181    0.971    0.058   -0.816
X1==    6.118    2.802    3.230    1.961   -1.109    0.207   -0.410    3.230    0.207    0.306    0.907   -0.232    4.797   -0.504    0.629   -0.559    0.210    3.169    1.354    0.973    0.461    1.171    5.171    5.094   -0.694   -1.038   -0.539    1.784   -0.333    0.667   -0.065   -0.333
X2==    2.908    4.937    2.577    0.475    1.614    3.699   -1.368    1.218    1.298    1.413    0.116   -1.204    3.116   -0.575    3.987    0.098   -1.368    2.841    3.032    2.499   -0.571   -1.071    5.521    3.261    0.551    0.116    0.951    0.161   -0.545    1.455   -0.884    2.455
CD1=       23       12        7        7        3        2        2        7        2        1        2        3        6        1        7        1        3        5        4        3        1        2        6        7        0        0        0        2        0        1        1        0
CD2=        9       15        6        2        8        9        0        4        5        3        1        0        4        0       13        3        0        9        7        7        1        0        7        4        2        1        3        1        0        2        0        3
ATTTGATTAGATGCGACAAATAATAAAATAAAAATTAATGGGGCAATAATTCCATTAATTAATGATTTCATTTTTAAAATGGTAAATAGTGAAATTAAAGGTATTTTAAAAGAAAAAGATCTGAAACAAACATATATCACAGTTCCATTAACAGATGTGATTTTAGAAGTGGTTGCTAATGATATTATTGATTTAGCAGCAGAACAAATGAAAGTAACCGCTGAATTAAAACGCTTAGAACAAGAGCTTATCCGTAGTAAGAATATTTTAGATAATCAAAACTTTTTGGCAAAGGCAACTCCAGAGAAAATTAAAGTTGAACAAGAGAAATATGCGAAATATTTGGAACAATATGACCAATTAAAAGAAAAGGTAAACTATGGCAAAACTAAAAATTAATATTATTGGTGCTGGTTTAGCTGGAACTGAAGCAGCTTATCAGTTGGCAAGAAGAGGGTTTCAGATTAATTTATATGAAAGTAAACGAATTAATAAAAACCCAGTGCAAAAGCAAGATAGTTTTGCGGAATTAGTTTGTTCAAATTCATTACGAAGTGATAGTTTAACAAATGGTGTTGGGCTCTTAAAACAAGAAATGCTAGCTTTTGATTCATTGATTATTAAAGCTGCTTATGCTAGTCGTGTCCCGGCTGGTGGTGCTTTAGCGGTTGATCGCCAACAGTTTTCAAATTATGTTACAACTTGGGTAACAAAACATCCTAATGTAACTTTAATTGATCAAGAAGTTGC
KOK=        96
KK=  301482  LL=  302411  Z=    6.00  JJ=  301392  DL=   930
A===      111      112      113      114      121      123      124      131      132      133      134      141      143      144      211      213      214      223      224      231      233      234      243      244      313      314      323      333      334      343      413      433
B===      222      122      422      322      212      412      312      242      142      442      342      232      432      332      221      421      321      411      311      241      441      341      431      331      424      324      414      444      344      434      423      443
RRR=   41.794   29.739   26.495   -0.401    0.611    6.332    0.324    5.217    6.284   -0.064   -0.613    1.197    5.318    0.076   -0.601    1.274    0.169   -1.246   -2.796   -0.622    0.496   -0.013   15.302   52.402    0.004    1.083   -0.224   -0.460   -0.282   -0.282    0.029    0.904
X1==    6.137    9.161    6.927    0.789   -0.418    2.924   -0.261    1.054    4.092    2.589   -0.954    0.789    1.046    0.234   -0.418    0.589   -1.562    1.698    1.739    1.756    0.419    0.737    2.573    6.039   -0.174   -0.954   -1.227    1.408   -0.476   -0.476    0.046    1.524
X2==    6.810    3.246    3.825   -0.508   -1.460    2.165   -1.239    4.952    1.536   -0.025    0.643    1.517    5.086    0.326    1.436    2.165   -0.108   -0.734   -1.608   -0.354    1.183   -0.018    5.948    8.677   -0.025   -1.134    0.183   -0.327    0.593    0.593    0.643    0.593
CD1=       18       28       13        3        5        8        2        4       10        4        0        3        2        1        5        4        0        7        6        6        2        2        4        7        1        0        0        2        0        0        1        2
CD2=       31       17       10        3        4        6        1       12        5        1        2        7        7        2       12        6        3        1        0        2        2        1        7       11        1        0        1        0        1        1        2        1
AAATCATTTCGTGCTAATTTTCCAATTGTATATAATAAAGTTTCATTATTAGCCTGTTTTGTAAAATCAAATATTAATTTATCAGATAAAATCTTTTTACCCGTAACTTGGCTTACAATATCTTCTAAATTATTAGCAGTTATTAACCCTAATTTTTCAAGTAATTTATTTTCTTTGGCTAATTTTAAAATTCTAGTTGTGCGAGCAGCCCGTGTTAATTTACCAACACCACCAATTGCTGGTAACAAATTTAAGGCAGTACTTTTTACTGTCACTTCTGATGTTAATTTATCGTATATTTGATTTACAGCAAAATCGGTTGCTGTTTCTACTCCAAACGAGATAAATGCTGCGGCAAAATTAGATAATCCCGCACCAAGACCAATAGCAGATGCTACACCACCAGTTAAAACTGATAAACCAAGGGCTAAAACTTGAATTCCTAAAAATTCTAATAACTGTAAACCAAAACTTTTTTCTTGTTGTTGGATTGACAATCTAGTTGGATTTTTTTTTAACAGCATAAATAAGGGCTGTTTTAGATGTTCCAATTGGCATATCTATTAAACCAAAAAGTACTATTTTTTAGTACTATTAATAATTTTTAATTTTAACATCAATCGGATTTGTTTGACCAGTAGCATTGTTTTTACCTTCAATTTGAACTTCAACAGTTTTATCATTTGTAATATTAATTGGTCAATCTTCACCTTTACTTTCAATAAAGTAATTGAAATCACTTTCAGTTAAAGAACTATTTACTGCTTTTACCACTTTTAAAACAACATCTTTAAATTGTGGTTTTAATTGTTCTGCTGTTGTTTGTGTTGGGTCTGTAACATGAATAGTTGGTTTATCTAATTTATTAATTTTACTAATATTAATTTTTGCAACGATATGTTTAATAATTCCTTTGGATTCAACTACTGC
KOK=        97
KK=  326142  LL=  326441  Z=    6.94  JJ=  325692  DL=   300
A===      111      112      113      114      121      123      124      131      132      133      134      141      143      144      211      213      214      223      224      231      233      234      243      244      313      314      323      333      334      343      413      433
B===      222      122      422      322      212      412      312      242      142      442      342      232      432      332      221      421      321      411      311      241      441      341      431      331      424      324      414      444      344      434      423      443
RRR=   -1.282    2.529    0.048    0.649    0.030   -0.983    0.965    0.271   -0.116   -0.199   -0.314    0.626    0.442   -0.075    7.310   -0.983    0.114    0.272   82.506   -0.115    0.101    0.101    0.101   -0.116   -0.500    1.199   -0.315   -0.071    0.014    0.780   -0.314   -0.103
X1==    3.285    0.537   -0.068    0.435   -0.048    1.134    2.588    0.908    0.134   -0.300   -0.415   -1.232    0.585    0.426    2.293    1.134   -0.182    0.299   10.030   -0.866   -0.243   -0.336   -0.336    0.535   -0.300    1.585    0.757   -0.084   -0.117    0.883   -0.415   -0.117
X2==   -0.390    4.708   -0.702    1.492   -0.614   -0.867    0.373    0.298   -0.867    0.663    0.756   -0.508    0.756   -0.176    3.187   -0.867   -0.627    0.910    8.226    0.133   -0.416   -0.301   -0.301   -0.218    1.663    0.756   -0.416    0.838   -0.117    0.883    0.756    0.883
CD1=       10        4        1        2        3        2        4        2        1        0        0        0        1        1        7        2        1        1       11        0        0        0        0        1        0        2        1        0        0        1        0        0
CD2=        1        8        0        2        1        0        1        1        0        1        1        0        1        0        6        0        0        2        9        1        0        0        0        0        2        1        0        1        0        1        1        1
ACTTAACTGTTAATGAAGAAAATGTTGTAAGGCCAACAAATATGTTAGAAGCAAAAATTAATGAAATGACATCAATTGATCCAATTGAATATTTAACTTTATTACGCGAAAACACAAAACCAACGCCAATGGAAATTGATTTAATTCGTGATTTAATTGTTAATTATTCGTTAAAGCCAGGGGTTGTTAATTGCTTAATTGAATATGTTTGGTTTAAAAATTCTCGTCGAATTGAAAGAAAATATTGTGAAAAAATTGCAAATACTTTTAATCAATTACAAATTGACACAGTTGATAAGG
KOK=        98
KK=  332502  LL=  332801  Z=    5.45  JJ=  331992  DL=   300
A===      111      112      113      114      121      123      124      131      132      133      134      141      143      144      211      213      214      223      224      231      233      234      243      244      313      314      323      333      334      343      413      433
B===      222      122      422      322      212      412      312      242      142      442      342      232      432      332      221      421      321      411      311      241      441      341      431      331      424      324      414      444      344      434      423      443
RRR=    2.638    0.303    7.265   -1.760   -0.644   -0.247   10.611    0.118   -0.247    0.255   -0.371    0.812    0.226    0.226    0.041    0.059    1.083    2.342   57.216    0.802   -0.197    0.226   -1.018   -0.181   -0.160    1.460    0.269   -0.365    0.062    0.062    0.654   -0.148
X1==    1.065    0.567    1.689    2.572    1.947   -1.048    4.716   -0.169   -1.048    0.415   -0.597    2.572   -0.597   -0.609   -0.124   -0.077    0.866    2.015    6.996   -1.048    0.466   -0.545    2.455    0.445    0.415    0.403    0.466    1.710   -0.296   -0.296    0.403    0.704
X2==    2.477    0.535    4.302   -0.684   -0.331    0.235    2.250   -0.698    0.235    0.614    0.621    0.316   -0.379   -0.371   -0.331   -0.765    1.250    1.162    8.178   -0.765   -0.423   -0.415   -0.415   -0.407   -0.386    3.621    0.577   -0.214   -0.209   -0.209    1.621   -0.209
CD1=        4        3        3        4        5        0        6        1        0        1        0        4        0        0        2        1        2        3        8        0        1        0        3        1        1        1        1        2        0        0        1        1
CD2=        4        2        5        0        1        1        3        0        1        1        1        1        0        0        1        0        2        2        9        0        0        0        0        0        0        4        1        0        0        0        2        0
GAACTGGCCCACGTTATTGTCCTAGTTTTGAAGATAAGATTGTTCGGTTTGCTAATAAACCTCGTCACCAAATCTTTTTAGAACCAGAGTCAAAGAGTTTAAATACAATTTATGTGCAAGGATTTTCAACATCAATGCCAATTGATGTTCAAGATAAGATGCTCCGTTCATTACCTGGTTTTGAAAATGTTGAAGTTTTAAAATGAGCATATGCAATTGAATATGATGCAATTGTTCCAACCCAATTGGCCCACACGTTAGAAACAAAACGAATTAAGAATTTATATACTGCTGGACAAA
KOK=        99
KK=  358962  LL=  359531  Z=    6.14  JJ=  358512  DL=   570
A===      111      112      113      114      121      123      124      131      132      133      134      141      143      144      211      213      214      223      224      231      233      234      243      244      313      314      323      333      334      343      413      433
B===      222      122      422      322      212      412      312      242      142      442      342      232      432      332      221      421      321      411      311      241      441      341      431      331      424      324      414      444      344      434      423      443
RRR=    6.056    6.528    0.311   -1.691    0.756    5.168    2.694    4.067   -0.071   -2.640   -1.429    1.757    0.041    0.161    5.862    0.956    0.004   -1.308   62.368    0.306   -1.157   -0.042    3.324   -1.250   10.676    1.154   -1.438    1.550    0.212    1.978   -0.257    1.416
X1==    3.211    2.077    0.652    1.556    1.051    5.801    2.125    1.354   -0.502   -0.858    1.903   -1.617   -0.054   -0.263    1.564    1.073   -0.010   -1.145    8.315   -0.502   -0.678   -0.834    3.166   -1.018    5.142    0.924    1.322    0.644   -0.437    0.563   -1.033    0.563
X2==    1.886    3.143    0.478   -1.086    0.720    0.891    1.267    3.004    0.141    3.076   -0.751   -1.086   -0.751   -0.611    3.749    0.891   -0.394    1.142    7.501   -0.610    1.706    0.050    1.050    1.228    2.076    1.249   -1.088    2.405   -0.484    3.516    0.249    2.516
CD1=       12        8        3        5        6        9        5        4        1        0        3        0        1        1        7        3        2        0       12        1        0        0        4        0        6        2        2        1        0        1        0        1
CD2=        5        8        2        0        4        3        3        5        2        4        0        0        0        0        9        3        1        4       12        1        3        1        2        2        3        2        0        3        0        4        1        3
CAAAAACAAAACCGCTGCATAAATTAGTTGTTGAATTATTTATTGGCCAAGTACCACCAAATATGACGATTGATCATATTAATGGTAATCCCCGCGATAATCGTGCTGAAAATCTTGAAATTGTGTCAAAACGTGAAAACACAATGCGGCAAATTAGAATGTGATCACATCCACACAGTTTTTATAATCGTAATTTAATTGAAGCTCATAGCGAAAAGCGTTGAATGTATCGCGATCAATTATACAATTGGATTGAGTTGTTAAAATTACTACACGCTCAAGGAATTATTTATTATCAAGTTAAATGAAGGGGCAGTAGCAGCGGGCGGATTGGTCAATTGCCAAACGGTGAAACCATTATGCGGGTAAAAAACATTGATTTTGACGATGATGATTTTTAAACAAACTATTATTTATTAAGATAATAGTTTTTTTAAAAGGTAATGTGGGGGTTAAGGCCAACACTATATGTTAGGTCAAGATAACCATGGTAATTTAATTTAATAGCATCAGTTAAAGTTGCAGAAACACAAACATCTAATGCAACACCAACCAGGACAAGGTCTGTCA
KOK=       100
KK=  361092  LL=  361841  Z=    6.56  JJ=  360972  DL=   750
A===      111      112      113      114      121      123      124      131      132      133      134      141      143      144      211      213      214      223      224      231      233      234      243      244      313      314      323      333      334      343      413      433
B===      222      122      422      322      212      412      312      242      142      442      342      232      432      332      221      421      321      411      311      241      441      341      431      331      424      324      414      444      344      434      423      443
RRR=   22.383   45.391    4.650    0.058   -2.936   -1.366   -0.009    1.393   -0.032    0.510    2.576   -2.173    7.107    0.343    6.011   -0.076   -0.248   -0.964    0.009    6.916    1.160    8.715    0.256    1.673    0.316    0.049   -0.066   10.998    0.528    3.727    1.088    8.656
X1==    5.045    6.146    2.640   -0.045   -1.774   -0.562    0.339    1.265   -0.562    1.221    2.756    1.689    3.710   -0.466    1.487   -1.327    0.339   -0.336    0.009    5.559    1.374    2.108    0.108    1.541   -0.779   -1.059   -0.626    2.719    1.600    1.600   -1.059    2.600
X2==    4.437    7.386    1.762   -1.287    1.654    2.431   -0.026    1.101    0.058    0.417    0.935   -1.287    1.916   -0.734    4.043    0.058   -0.732    2.873    0.930    1.244    0.844    4.134    2.374    1.086   -0.406   -0.046    0.105    4.044    0.330    2.330   -1.027    3.330
CD1=       18       18        6        3        1        1        3        4        1        2        4        6        5        1        8        0        3        1        2        9        2        3        1        3        0        0        0        3        2        2        0        3
CD2=       12       20        5        0        8        7        2        4        3        2        2        0        3        0       13        3        1        9        4        5        3        6        4        2        1        1        2        5        1        3        0        4
CGGATTAAACCGATTCGTGATAAATATGATTTTATTTTAATTGATTGTCCACCGTCATTAGGATTAATTAATCGAAACGCGTTAGCTTGTGCTGATTCAGTTTTAATTCCAATTCAAGCGGAATATTATGCATTAGAAGGTTTAGCCCAATTGTTAACTTCAATTCGCTTTGTACAAAAAATGTTTAATAAAAATTTAACCATTGAAGGGATTGTTCTGACAATGTTTGATTCACGAACAAAACTATCATTTGAAGTAATGGCAGAAGTTAAAAAATATTTTAATGAAAAAGTATATCGAACGCATATTCCCCGTAATATTAAAATTAGTGAATCACCCTCACATGGATTAAGTATTTTTGATTATGATAAAGGTGGCGCCGGGGCAATTGCGTATGAAGAATTAACGAGAGAGGTGTTGGCAAATAATGGCAAACAATAAGAGTCGATTAAGTTCAAAGGGATTGGATAAAATTTTTGGTGAAGGAATTAACGATGTAATTAAAGAAATTGAAAGTAGCGATGAATTAAAAGCAACAGCAAATGAAATTATGCTAACAGAAATTTTTCCAAACCCACATCAGCCACGAAAAACTTTTAATGACGAAGAGTTGGCAGAATTAGCACAATCAATTAAAGCATATGGTTTAATTCAACCAATAATTGTTAAAAAAACAAGTAGTGGTTATTATTTAGTGGCGGGAGAACGTCGTAGTCGCGCTGCTAAATTAGCGGGGTTAACAAAAATTCC
KOK=       101
KK=  362412  LL=  362711  Z=    5.81  JJ=  362232  DL=   300
A===      111      112      113      114      121      123      124      131      132      133      134      141      143      144      211      213      214      223      224      231      233      234      243      244      313      314      323      333      334      343      413      433
B===      222      122      422      322      212      412      312      242      142      442      342      232      432      332      221      421      321      411      311      241      441      341      431      331      424      324      414      444      344      434      423      443
RRR=    1.269    0.070    0.153    9.614   -0.599    2.185    4.668    0.812   -0.000    0.186    0.313    0.192   -0.320    0.186    1.044    3.565   -0.215    2.233   73.686    0.812   -0.112    0.186   -0.677   -0.705    0.304    2.439   -0.112    0.043   -0.187   -0.143    0.186    0.043
X1==    0.898   -0.144    1.050    3.988    1.230    2.189    3.566   -0.950    0.189   -0.349    0.494   -0.326   -0.506   -0.733    0.543    1.189   -0.164    1.308    8.997   -0.811   -0.298   -0.432   -0.432    2.374    0.651    1.494   -0.298   -0.128    0.814   -0.186   -0.506   -0.186
X2==    1.413   -0.487    0.145    2.411   -0.487    0.998    1.309   -0.855   -0.002   -0.533    0.632   -0.589    0.632   -0.254    1.923    2.998    1.309    1.707    8.190   -1.002    0.375   -0.431    1.569   -0.297    0.467    1.632    0.375   -0.332   -0.229    0.771   -0.368   -0.229
CD1=        4        2        2        6        4        3        5        0        1        0        1        1        0        0        3        2        1        2       10        0        0        0        0        3        1        2        0        0        1        0        0        0
CD2=        3        1        1        3        1        2        2        0        1        0        1        0        1        0        4        4        2        3        9        0        1        0        2        0        1        2        1        0        0        1        0        0
GATAGTAAGGAAGAAAAAAGATGGCATTAAAAATGGGGATTGTTGGTTTACCAAATGTTGGTAAATCAACTTTATTTAACGCAATTACAAATTCACAAGTTGAAGCAGCAAACTATCCGTTTGCAACAATTAATCCTAATGTTGGAACAGTTGAAGTTCCTGATGAACGCATGGATACTTTAATTAATCTTTGTGAACCAAATAAAGCAATTCGTAGTACATTTGAATTTTATGATATTGCCGGATTAATTGCTGGCGCTAGTAAAAGAGAAGGCTTAGGCAATGCTTTTTTACAAAATA
KOK=       102
KK=  367872  LL=  368261  Z=    4.91  JJ=  367092  DL=   390
A===      111      112      113      114      121      123      124      131      132      133      134      141      143      144      211      213      214      223      224      231      233      234      243      244      313      314      323      333      334      343      413      433
B===      222      122      422      322      212      412      312      242      142      442      342      232      432      332      221      421      321      411      311      241      441      341      431      331      424      324      414      444      344      434      423      443
RRR=    3.418    1.277    0.404    0.016    1.277    0.011    3.174    0.422   -1.067    0.266    0.181   -0.008   -0.858   -0.026   -0.675    1.273   -0.892    2.997   88.824   -1.067    0.266    0.227   -0.192   -0.091   -0.215    8.636    0.225    0.054    0.589    1.378    0.266    0.054
X1==    2.813    0.801    2.805    0.012    0.801   -0.237    2.680    0.369   -1.133   -0.554    0.290    0.012    2.290    0.089   -0.288    0.660    1.094    1.947   11.100   -1.133   -0.453    0.419    0.419    0.255    0.446    3.290    0.547   -0.198    0.746    1.746   -0.710   -0.254
X2==    1.215    1.595    0.144    1.333    1.595   -0.046    1.184    1.144    0.941   -0.481    0.625   -0.667   -0.375   -0.292    2.341    1.929   -0.816    1.539    8.002    0.941   -0.588    0.541   -0.459   -0.357   -0.481    2.625    0.412   -0.270    0.789    0.789   -0.375   -0.211
CD1=       10        5        5        2        5        1        5        2        0        0        1        2        3        1        3        2        3        3       14        0        0        1        1        1        1        4        1        0        1        2        0        0
CD2=        3        4        1        2        4        1        2        2        2        0        1        0        0        0        5        3        0        3        9        2        0        1        0        0        0        3        1        0        1        1        0        0
ACGTTTCATTAGTTCCGTATATTGCTGCTTCAAAGGAATCAAAAACAAAACCAACGCAACATTCAGTGCGAGAATTATTATCATTAGGAATTCAACCCGACATTGTTGTTGCTCGCGCAGAACAATTATTAGATGATAGTTTAATTGAAAAGATTGCTTTATTTTTTAATATTGAAAAAAGTAATGTTCTTGTTGCAACTGATGCTGCGAGTATTTATGAAGTACCAATGAAAATGTATCAGCAGAATGCGCAGCAAGTGATTAGTAATTTGTTAAATTTAAACATTACAAAAACAGATATTACGGAATGAAAGCGATTTGTTGAAAAAATTGAACATTCACAAACAACAATTGAAATTAAGTTGGTCGGAAAATATATTGAGTTACCAG
KOK=       103
KK=  380832  LL=  381461  Z=    6.59  JJ=  380292  DL=   630
A===      111      112      113      114      121      123      124      131      132      133      134      141      143      144      211      213      214      223      224      231      233      234      243      244      313      314      323      333      334      343      413      433
B===      222      122      422      322      212      412      312      242      142      442      342      232      432      332      221      421      321      411      311      241      441      341      431      331      424      324      414      444      344      434      423      443
RRR=    3.597    0.411   -2.412   40.574    0.020    0.043   26.529   -0.046   -0.178    0.056    0.143   -1.229   -0.216    0.288    3.046    0.003    0.715    0.691  130.672   -1.021    0.378    0.000   -0.984    2.977    8.846    5.622   -0.064    1.442   -0.726   -0.268    0.151   -0.232
X1==    1.571   -0.709    1.880    7.715    2.185    1.615    4.921   -0.151    0.126   -0.911    0.728   -1.737   -1.103   -0.473    0.738    0.126    1.674    0.403   11.429   -1.364    0.250    0.008    1.008    2.359    3.089    2.560    0.250    0.627   -0.494    0.506   -0.187   -0.494
X2==    2.289   -0.579   -1.283    5.259    0.009    0.027    5.391    0.304   -1.416   -0.062    0.196    0.708    0.196   -0.608    4.127    0.027    0.427    1.718   11.434    0.748    1.514    0.024   -0.976    1.262    2.864    2.196   -0.258    2.300    1.471   -0.529   -0.804    0.471
CD1=        9        3        5       16        9        4       10        2        2        0        2        0        0        1        6        2        5        2       18        0        1        1        2        4        4        4        1        1        0        1        1        0
CD2=        6        2        0        7        3        2        8        2        0        1        1        2        1        0       10        2        2        5       17        3        3        1        0        2        4        3        1        3        2        0        0        1
ACTTAGTTTCACCAACTAGTGCAATTTTAATGGCAGCATTATCAATTTCAAAAGTTCCATATGACAGCTTTATTAAAGCATCATGGCCATTACTTGTTGGAATTACTATTGGGTCAATTGTCTTGTTGGCAGTTGGTACTTTATTACCAATTTCAAATACTGGGACTTGATTCTAAGACTAAGAAAGGATATGTAAATTTATGGCAAGAATAGTTGTTGCGTTAGGGGGAAACGCTTTAGGAAATTCCCCCACTGAACAACAAGAAATTGTAAAAGATACGGCAAAAGCAATGGTTGATATTATCGAAAACGGTGATGAATTAATTATTGCGCATGGGAATGGACCACAAGTTGGAGTGATTAACAATGCTTTTGATGAAGCATCACATGTTAATAATAAAATCCCAATGATGCCATTTCCAGAATGTGGGGCAATGTCACAAGCTTATATTGGATATCATTTGCAAAATGCAATTTTAAATGAACTAAATAAACGAAAAATTAATAAAAGTGTTGTGACGATTGTAACTCAAGTTGAAGTTGATCAAAAAGATCAGGCTTTTAATAATCCAACAAAACCAATTGGGGCTTTTTATGCAGAAGCGGAAGCAAAAGCATTAGCTGCCAAAA
KOK=       104
KK=  388872  LL=  389921  Z=    6.59  JJ=  388812  DL=  1050
A===      111      112      113      114      121      123      124      131      132      133      134      141      143      144      211      213      214      223      224      231      233      234      243      244      313      314      323      333      334      343      413      433
B===      222      122      422      322      212      412      312      242      142      442      342      232      432      332      221      421      321      411      311      241      441      341      431      331      424      324      414      444      344      434      423      443
RRR=   74.818   17.748   -0.308    1.094   -1.688   -0.003   -0.889    7.009   -1.776   20.437   -0.445    1.350   -0.079   -0.086    9.179   -0.004    0.490   -1.327    1.668    0.004    2.312   -4.251   36.835    5.941   -0.120    0.117    0.648   -0.068    0.521   -0.663   -0.445    0.066
X1==    9.470    4.964    0.466    0.746    1.369   -0.002    0.782    2.975    3.556    3.560    0.402    2.903    0.402   -0.813    3.366   -0.714    0.782    2.557    2.724    0.710    1.390   -0.830    5.170    1.770   -0.440   -0.598    0.390   -0.134    0.818   -0.182    0.402   -0.182
X2==    7.901    3.575   -0.661    1.466   -1.233    1.523   -1.137    2.356   -0.499    5.741   -1.106    0.465   -0.196    0.106    2.727    0.006    0.627   -0.519    0.612    0.006    1.663    5.124    7.124    3.356    0.272   -0.196    1.663    0.507    0.637    3.637   -1.106   -0.363
CD1=       25       19        2        3       10        2        4        5        7        4        1        6        1        0       15        1        4        7        9        3        2        0        6        3        0        0        1        0        1        0        1        0
CD2=       51       26        4        7        9        7        1       11        3        9        0        5        1        1       23        4        4        2        3        4        3        6        8        4        2        1        3        1        1        4        0        0
GATTTTTGCATTTTATAGACTTGTTTTAAAACCATTTTACGAGGTAAGTGCTTTGCGAAAAAAACATTAATTTTATTTTTACTGCCAATTAAAACAACGTCTCTTTTTGTTTGATTAATTTTTTTAAAAGCAATTTTAGTAAATTTAGTAACATTCATGCTACCAGGTGGTAGTTTTTTACTTTGATATTGGGCTCTATTTCAAAAGTCTGTTTTGATTGGACCGGGACATAACGCAATTACCTTTAATTTAGATTTTTGTTGTTGCAATTCAAAATTTATTGCACAACTAAAATTTAAAACATAACTTTTTGAGGCAAAATAAGTGGCATATAATGGTCCTGGTTGGAAGGCGGCGATGGAAGCGCGAGGTTAATAATTCTTTTTTCGGTGTTAGTTTTATGATATTTTAAATAGAAGTATTTAGTCATAAATTGGAGACTTTTAATAGACTTCTTGCATTACTTGTTAAAAAATTGCAAATATTTGTAAAAAAGATACTAATAGAAAAATATAATTTTAATTAATTATGTTTTTTATTTAAAAATTTAATATTTTTCCACAACGAAAAATTAATTTATTATTTAAATTATTTAATTTTAAATAAATATTTTATGTTAAATATAATAATTGTAAATTATAAATTGAGGCAATTAAATTAAATCTTAAACCAAATCTTTTTCTTCGATTACGATATTTTTCTGTAATAATTTTAAATTTTTTAAGAATAGCAAAAATATTTTCAATAATAATTCTCATTTTTGAAACTAGTCTATTATATTGCTTTTGTTCTTTGTTTAAAGGGTTTTTCTTTGTTTTCTTTGTAGGTATTAGAACATTATTGTGATTTTTTTTGTATTCCTTGATAACCACTATCAACTATTAATTTGGTATTTTTTAAAATTGGGATTTTTGATTCTTTAAATAAAGCATAATCATGTTTTTTTCCGAGCGAAAAACTTGTTGCAATAATTTTTTTGGTTTCTTGTTCGATAATTACTTGTGTTTTGATTGTGTGTTTTTTCTTTTTACCAGAATAAGATTGTTTTTG
KOK=       105
KK=  428742  LL=  429731  Z=    5.04  JJ=  428652  DL=   990
A===      111      112      113      114      121      123      124      131      132      133      134      141      143      144      211      213      214      223      224      231      233      234      243      244      313      314      323      333      334      343      413      433
B===      222      122      422      322      212      412      312      242      142      442      342      232      432      332      221      421      321      411      311      241      441      341      431      331      424      324      414      444      344      434      423      443
RRR=    1.636    0.002    7.661   47.352    0.128    0.486   -5.801    1.123   -0.005    0.326   -0.698    0.218   -0.698   -0.429   15.914    0.559    0.004   25.837  101.730    3.501   -0.035    1.393   -1.362    0.794   -1.235   28.836    5.332    4.369    0.100    0.459    0.675   -0.271
X1==    0.577    0.628    3.429    9.248   -0.084    0.866    4.077    1.436    0.243   -0.268    0.726   -0.918    0.726   -1.169    2.410    0.243    1.540    4.954    8.562    0.866    0.173   -1.125   -1.125    0.793   -0.268    5.723    2.173    1.586    0.371   -0.629   -0.702    0.371
X2==    2.834    0.004    2.234    5.120   -1.519    0.561   -1.423    0.782   -0.019   -1.215   -0.961   -0.237   -0.961    0.367    6.602    2.302    0.003    5.215   11.881    4.043   -0.202   -1.238    1.211    1.002    4.607    5.039    2.454    2.754    0.270   -0.730   -0.961   -0.730
CD1=       15       10       11       29        8        4       12        7        3        1        3        4        3        1       15        3        7        8       16        4        1        0        0        3        1       10        3        2        1        0        1        1
CD2=        7        4        5        7        1        4        0        3        3        0        0        1        0        1       17        7        2       16       24       10        2        0        3        2        7        6        6        4        1        0        0        0
GAGACTAATTAATTATGATGATTGATACAATTGCTGATATGTTAACAAGAATTCGAAATGCTAACCAACGTTTACACAAAAGTGTGATCATTCCTTCAAGTAAAATGAAAGTAAGAATTGCTGAGATTTTGAAAGAAGAAGGTTATGTTGAAGATTTTAAAATATCAGGAGATGTGAAAAAAGAATTAAGTTTAACTTTGAAGTACAAAGGAAAAACAAAAGTTATTTCAGGATTAAAAAGAATCTCAAAACCAGGATTAAGAGTTTATGTAACGGTTGAAAAAGTACCTCAAGTTTTAAATGGGATGGGAATTGCAATTATTTCAACAAGCCAAGGAATTATGACAGATAAAGCAGCAAAACATGCTCACTTAGGTGGGGAAGTTATTGCTTATGTTTGATAGCAAACTTTAAAGGAGAACAGAAAAATGTCTCGTATTGGTAATAGAGAGTTAAAAATTCCAACAGGTGTTGAAGTAACAATTCAACCAAACAATGTTATTGTCAAAAGCACAAAAGGACAATTAGAACAAGCAATCCCAAGTGTTATTACCGTTAACGCAAAAGATGGCATTGTGACAACAGAAAGAGCAAATGACGTGAAACATAGTAAGCAATTACACGGAACAATCAATTCTTTAATTCAAGGAATGTTGGAAGGTGTTAGCAAAGGTTTCAAAAAAGAATTAGAAATTAATGGGGTTGGTTATCGTGCTGCTTTAGCAGGTGATAAATTAACCTTAAACTTAGGATATTCCCATCCAGTTGAGTATCATATTCCAAAAGGAATTACCATTACCCTTCCCAAACCAACACAAATTGTTGTGGAAGGAATTTCAAAACAATTAGTTGGGGAAGTAGCAGCTAACATTAGAAATTATCGTAAACCTGAACCTTACAAAGGAAAAGGGGTTAAATACAAAGATGAACATATTATTCGTAAAGAAGGGAAATCTGCTGGTAAATAGCAGAAGAGAGGAAGAACAACAA
KOK=       106
KK=  429762  LL=  430391  Z=    5.84  JJ=  429612  DL=   630
A===      111      112      113      114      121      123      124      131      132      133      134      141      143      144      211      213      214      223      224      231      233      234      243      244      313      314      323      333      334      343      413      433
B===      222      122      422      322      212      412      312      242      142      442      342      232      432      332      221      421      321      411      311      241      441      341      431      331      424      324      414      444      344      434      423      443
RRR=    1.516   -1.413    2.292    0.661   -0.076   -0.846   11.437   -0.815   -0.443   -0.181    0.938   -0.156   -0.247   -0.031    1.718   -2.448    0.382    5.328  113.517    0.016   -0.216   -0.065    1.095   -0.377   44.290   25.267    0.297    0.452   -0.945   -0.195    4.827   -0.262
X1==    3.081   -0.682    1.360    6.006    1.743    1.533    3.483   -1.073    0.802   -0.178   -1.266   -1.414    0.333   -0.070    1.258   -1.390   -0.333    2.365   10.900    0.071    0.179    0.876   -1.048    0.464    4.421    5.932   -0.821    2.485   -0.683    0.317    1.133   -0.683
X2==    0.492    2.071    1.686    0.110   -0.044   -0.552    3.284    0.759   -0.552    1.017   -0.741    0.110   -0.741    0.442    1.366    1.761   -1.146    2.253   10.414    0.219   -1.205   -0.074   -1.044   -0.811   10.017    4.259   -0.361    0.182    1.384   -0.616    4.259    0.384
CD1=       14        3        5       15        8        4        8        1        3        1        0        1        2        2        7        0        2        4       16        2        1        2        0        2        6        9        0        3        0        1        3        0
CD2=        2        5        3        1        2        1        5        2        1        2        0        1        0        1        4        4        0        6       16        2        0        1        0        0       11        5        1        1        2        0        5        1
CAAAACGTAAAAAAAGACATTTTCGTGTTCGTGCAAAAATCAATGGTACTTCTGCAATTCCCCGTTTGAATGTGTTCAAGTCGAATGGGCATTTCTATGCCCAATTAATTGATGATGTTAAGCAAACAACAATTGTTGTTGCCTCAACATTAAAAATGGCAGATTTAAAAACAACAAGTAATGTTGGGGCGGCAGAAAAAGTCGGAACTGATATTGCAAAAAAAGCACTTGATAAAAAAGTTACAACAGTAGTATTTGATCGTGGTGGGTACTTATACCATGGAAAAGTAAAAGCATTTGCAGAAGCTGCGCGTAAAGCAGGATTAAAATTTTAAAAGGAGCAATAAGAAAATATGGCAGAGAATAAAACAGATTTAACACCAAATACTGGTGGACCATCAACACCATCACAACCACCAAAAGGTGATTTTTCACGAAACAATCCCCGTCAACCATATCAACGTTCAGAACGAAACTTTGATCGTCGTGGTGAGGATAATATGTTTGAAGAAAAAGTAGTAACAATTCGTCGTGTGACAAAAGTTACAAAAGGAGGACGTCACTTCCGTTTTGCGGCAGTTGTCGTTATTGGTGATAAAAAAGGTCGTGTTGGGTTTGGAACTGGAAAAG
KOK=       107
KK=  436842  LL=  437951  Z=    5.30  JJ=  436812  DL=  1110
A===      111      112      113      114      121      123      124      131      132      133      134      141      143      144      211      213      214      223      224      231      233      234      243      244      313      314      323      333      334      343      413      433
B===      222      122      422      322      212      412      312      242      142      442      342      232      432      332      221      421      321      411      311      241      441      341      431      331      424      324      414      444      344      434      423      443
RRR=   32.046   13.659    6.319    5.503   -0.111    4.786   13.174   -3.429    0.003    6.343    0.104    0.860   -0.462    0.036    1.403    0.165    1.415    4.055   78.254   -0.005    1.387    0.100    3.168    3.000   22.458    3.112    0.566    1.942    0.183    0.183   -0.164   -1.205
X1==    5.728    3.913    3.115    4.916    1.400    1.734    3.091   -1.690   -0.008    3.875   -0.314   -1.408    1.403   -0.589    1.041    1.153    2.072    4.923    8.270   -0.008   -1.062   -0.385    2.105    2.975    4.855    2.262   -1.062    0.611    0.492    0.492   -0.314   -0.508
X2==    5.594    3.491    2.029    1.119   -0.079    2.761    4.262    2.029   -0.380    1.637   -0.329   -0.611   -0.329   -0.061    1.349    0.143    0.683    0.824    9.462    0.667   -1.306   -0.259    1.505    1.008    4.626    1.376   -0.533    3.180    0.372    0.372    0.523    2.372
CD1=       23       19        8       13       12        6       10        0        3        5        1        1        3        1       11        5        8       12       21        3        0        1        4        6        6        4        0        1        1        1        1        0
CD2=       25       18        8        5        8        9       10        8        3        4        1        2        1        1       12        4        4        5       18        5        0        1        3        2        8        3        1        4        1        1        2        3
GAAGCAAAACAACAACGATTAGAAGCAAAACAAAATCGTAATAATAATTATAATTTTTAAAACCATACTTAGAATTAAGTATGGTTTTTGTTTTTTATGTTGGAAATTATTTTATAGGTGGTAAGTGATAAGAATTAGCAATTTTTTTATAAATCATTGTTTGACAATCTTCATCGGTATAACCATTAAACCGAAAAACACCAACAAAGTGATAACCAATGCCTTTTTCTTTTTCATTTAATTTTGCAAAAGTGACAAATTCAGTTTGCTGTTGGCTTTGTTGTTCACCAAGTTTTTTTCGTTTACTAAGCGGTTTGGTGCTATCAAATTGATAAAGATATGTTCCATCAGGAGCAATGTAATTGGCATAACCCTTTTCAATTTCCCCAGCAAGGCGATGGGTGGTGGGATATTTACTAGTCACACTTGTTGGTGATCATTAATAGTATAACCACTTTTCAATGTTGAAAGATGATTTTCATCGGTAAAAAGGGCACTTAAAACATCAAAGATGGTACGAAAGATAATATCATCGGTTGTTTTAATTTCTCTTTGTTGTAAAATTTTTTGTAATGTTTCATTTGGCATTTTAAAACCTCTATTTTCAAAGCATTTAAGTTCAATGATTTTCTTTTCTAGTGTAATATAATAATTATACTAAAAAATAAATTAAAATGTTATAATTATTACAAGTATAAATAGGGGGGGATACTAGTATGTTTTTATCATTTCTTATTGTAACACAGAATAACCCCGTCAAACTAATGAAAACATTAATGTCAATTAAAGAGCAAACCAATGGTGATTATGAAATTGTTTTAGTTGATGATACTGGTTTTCAACCTAAATCACCAACATTAGAGGTTATGAGTGAGCATTTTTATAATGTTGGTAAAAAAATGCAAGTCGTTACCAATTTACGAAGTCAAGGTTTTTCTTATGGTCTTAATAGTGCTATTTGTGTTGCACGTGGGGATTATTTTATGATTGTTGATGAAGGTGAAGTTATTCATAAAACAGCTGTTGCTGTGCTAAAAGAAAATGTTACAAAACACCAAGTTGAGCATAAAAAAATTGATATTGTTGAATTTCGGTTACATTATCCGCATT
KOK=       108
KK=  447072  LL=  448091  Z=    5.18  JJ=  446952  DL=  1020
A===      111      112      113      114      121      123      124      131      132      133      134      141      143      144      211      213      214      223      224      231      233      234      243      244      313      314      323      333      334      343      413      433
B===      222      122      422      322      212      412      312      242      142      442      342      232      432      332      221      421      321      411      311      241      441      341      431      331      424      324      414      444      344      434      423      443
RRR=   23.006   18.215    0.263    9.843   -0.164   14.760   -0.264   33.391    2.041    0.488   10.757   -1.171    3.562   -0.186    1.709    0.325    0.083   -0.066   24.856    0.730    0.614   -2.239    7.211    0.101   -0.112    0.002    0.850   -0.575    1.065   -0.156   -0.035    0.144
X1==    4.873    5.019    0.170    2.976   -0.224    3.064    0.808    5.059    1.748    1.262    1.811    1.470    1.811    0.273    1.174   -0.226    0.268   -0.012    4.641    0.432    0.365    2.050    2.050    0.488    0.262   -0.099   -0.635    0.800    0.701   -0.299    1.811   -0.299
X2==    4.721    3.629    1.551    3.308    0.731    4.817   -0.327    6.600    1.168    0.387    5.940   -0.796    1.967   -0.682    1.456   -1.439    0.308    5.635    5.356    1.689    1.683   -1.092    3.518    0.208   -0.427   -0.019   -1.338   -0.718    1.520    0.520   -0.019   -0.480
CD1=       25       23        3       10        8        7        5       11        5        2        3        7        3        2       12        2        4        2       11        3        1        3        3        2        1        1        0        1        1        0        3        0
CD2=       19       18        6        7       10       13        2       15        6        2        7        1        3        0       12        1        3       16       12        7        4        0        5        1        1        1        0        0        2        1        1        0
AAAGATATCTGGCTTACAACAATCAACAATTTGTCGAATTGAAAAAGATTGTTCAAAAACTAGTTGAAATAAAATTTTAAAATTACTAGTTGCATTAAAATTAGATGTTAAAAAATTTATTGATAAACTGTCGACATATAATGAAAGTAAAGTATATGAATTTTTATCCTTAATTATTGATAATCCCAAAATTCGTAAAGAACTTGATCAAAGCCCACGAGTATTAGCATTAAAGGTTTTACGAATTTTTACTAATTAATTTAAAATAGTTAAATAATATTGTTTTACCGTGCAGTTGAATTAACTATGAAGAAAAAAGAAGACCATAAGGGTCTTTTATGTTTTTCTGTTTTGTTTTTGTAAATTAGTGATATAATAATAAAGAATAGCTATTAATGTCGTAGAATGAGGAATAATAGAGTGAATTGGGATTATTATTTTATTTTTGATGGAAATGGAACAACACAAACATTGCGTTGCATTTGCAAAACAGCTGCTGATGCAAAGGAAGCTTTGGAAGATTGTTATTTAGATAATAAATATAATACTGATATTGTTAAGCAAATTTCATTTTGTTTAATCTTTACCTTTGATAATACAACGGATAATTATGAATTGAATAAACGGGCAACAGAAGAATTTATTAAAGAATTATCGGTTTGTCAACAATGTAATCGGGTAAAAAGTAAATTAGATCGTAATCAACTTTGTTCAGAATGTGAAAGCGAATTAGCAGGAATTGAAACCTTTCAATGTGACTTGTGTAAAAAACATCGTCTTGTTCGTGATGATTTTAACCGTGAATTATTCGGAAAATTATTAGTTAATAATAAAGAATATCTTATTTGTTTTAAATGTGCAGCGCAAAATTATCCGCTTCCAAGACAACAAGAAAGGATGGAAACATAGTGAATGAGACAAAAAATTTGTATATAGTGTTTTACACTGAAAATGCACTTTATCCAGATCAAGCTAAAGTTGCTAAAATTTTTACAAATCAAATAGAAGCTAACAAATATT
KOK=       109
KK=  456372  LL=  456791  Z=    4.51  JJ=  456312  DL=   420
A===      111      112      113      114      121      123      124      131      132      133      134      141      143      144      211      213      214      223      224      231      233      234      243      244      313      314      323      333      334      343      413      433
B===      222      122      422      322      212      412      312      242      142      442      342      232      432      332      221      421      321      411      311      241      441      341      431      331      424      324      414      444      344      434      423      443
RRR=    5.674   -0.022    8.018   -1.437   -0.425   -0.158   16.088    0.739    0.517    0.287    0.287    0.964    0.287   -0.426    3.297   -0.125   -1.865    1.208   70.625    1.193   -0.084   -0.288   -0.212    1.859    0.615    6.871   -0.084    0.056   -0.177   -0.185    0.155    0.056
X1==    2.766   -0.962    1.979    2.347    0.605    0.742    3.827    0.360    0.742   -0.484   -0.749   -1.575   -0.749    1.720    1.127   -0.180    2.341    1.082    8.947    0.742   -0.372   -0.576    0.424    1.108    1.516    4.251   -0.372   -0.150   -0.233    0.767    0.251   -0.233
X2==    2.051    0.023    4.052   -0.612   -0.702   -0.213    4.203    2.052    0.697   -0.594   -0.384   -0.612   -0.384   -0.248    2.926    0.697   -0.797    1.116    7.894    1.608    0.226    0.501   -0.499    1.678    0.406    1.616    0.226   -0.373    0.759   -0.241    0.616   -0.241
CD1=       11        2        4        6        5        2        7        2        2        0        0        0        0        3        6        1        5        2       12        2        0        0        1        2        2        5        0        0        0        1        1        0
CD2=        4        2        5        0        1        1        5        3        2        0        0        0        0        0        6        2        0        3        9        3        1        1        0        2        1        2        1        0        1        0        1        0
GTTTTCACAAAGTTGATGAAGACAATGTCATAAATATTGTAACTGACTTTTTAAATAAATTATGAAATAATGAATTTGGATTAGTTTCATTTGAGTTTCCGCCACAAAAGGAAATGTAAATTATGAATAGTTTTGAACAAAAAATTTTAGCATCATATTCATCCACGACAATAATGGCAGGAAAAGATGAAGCAGGACGAGGTTGTTTAGAGGGTCCATTAGTTGTTGGTGCTGTTATTTTACCAAAGGATTACTTTAATCCAGCAATTAAAGATAGTAAAAAGTTAACGGTAAAACAACGAACAATGTTAGAAACAGAAATTATGAATGTTGCCATCAGTTATGCAATTGAAACAATGTCAGTGACAATGGTTGAAACACTTAATCCAAAACAAGCAAGTATTGTTGGGATGCAAAATG
KOK=       110
KK=  481512  LL=  482051  Z=    5.34  JJ=  480852  DL=   540
A===      111      112      113      114      121      123      124      131      132      133      134      141      143      144      211      213      214      223      224      231      233      234      243      244      313      314      323      333      334      343      413      433
B===      222      122      422      322      212      412      312      242      142      442      342      232      432      332      221      421      321      411      311      241      441      341      431      331      424      324      414      444      344      434      423      443
RRR=   12.701   -0.034    2.126   16.461   -0.043    3.184   15.263   -0.049    0.660    0.113    0.411   -0.002   -0.082   -0.514    2.460    0.219    1.619   19.177   30.114    1.262   -1.809   -0.205   -0.205    0.525    1.815    4.773    0.411   -0.203    1.275    0.067    0.592    0.067
X1==    2.773   -0.060    2.486    4.113    2.206    2.571    3.782    0.479   -0.534    0.249   -0.834   -0.977    0.166   -0.925    0.846   -0.534   -1.382    3.382    6.521    1.019   -0.555   -0.616   -0.616    1.317    1.249    3.166   -0.555    0.753    0.726   -0.274    1.166   -0.274
X2==    4.580    0.566    0.855    4.002   -0.020    1.239    4.036   -0.102   -1.236    0.453   -0.493    0.002   -0.493    0.556    2.907   -0.411   -1.172    5.670    4.618    1.239    3.260    0.333    0.333    0.399    1.453    1.507   -0.740   -0.270    1.757   -0.243    0.507   -0.243
CD1=       14        5        6        9       10        5        7        3        1        1        0        1        1        0        7        1        0        5        9        3        0        0        0        2        2        4        0        1        1        0        2        0
CD2=        9        4        2        5        3        3        6        1        0        1        0        1        0        1        8        1        0       10        8        3        4        1        1        1        2        2        0        0        2        0        1        0
AAATTTTTCTTTTCAAAAGAAAACTATCTTCATCAAAAAGAAAACGTTACTAATTTTTGAAGAAAAATTGGACCTAAGAAAAAACAAACAGCAAAAGAAGACAAAGATGATAATAAGGGAGAACAATAATGGATCCGAAAGTAATCATTAATAATCCAACATTTGATTCATCAGACAATAATCCAGATTTAATTGAAGTAAAACATGTTGATTTTTTCTATAAAGGAAATAAACAAGCCCTTTTTAACATTTCAATGAAAATTAAAGAAAATACGGTAACTTCTTTTATTGGTTCATCAGGGTCGGGGAAATCAACATTATTACGATTATTTAATCGAATGAATGATGTTGAGCCAAAATCCGTTGTTAAAGGTGAAATTCTAATTAATGGAAAAAATATTTATAGTCCTGAAACAGATATTGTCAAATTAAGAACTGATATTGGTATGGTTTTTCAAAAACCTTCACCATTTCCAATGTCCATTTATGATAATGTTGCTTATGGACCACGAAACCAAGGGATTCGTGATCGAAAACTTA
KOK=       111
KK=  486402  LL=  487391  Z=    4.63  JJ=  486372  DL=   990
A===      111      112      113      114      121      123      124      131      132      133      134      141      143      144      211      213      214      223      224      231      233      234      243      244      313      314      323      333      334      343      413      433
B===      222      122      422      322      212      412      312      242      142      442      342      232      432      332      221      421      321      411      311      241      441      341      431      331      424      324      414      444      344      434      423      443
RRR=    3.903    2.935    0.790   13.053    6.486   -0.746   32.762   -0.150    1.022   -0.248    0.388   -0.475    0.388    0.519   15.726   -0.010    0.284    0.750   97.338    0.075    0.013    1.226   -0.629    0.030   11.173   37.835   -0.015    3.482    1.272   -0.262   -0.015    0.250
X1==    2.311    1.168    0.933    6.107    2.213    1.251    7.339    0.379   -1.714    0.850   -0.384   -0.666   -0.384    2.220    2.213    0.658   -1.456    0.305   10.888    0.065    0.034   -1.133    4.199    0.245    2.755    5.427    0.034    2.630    0.511    0.511    1.276   -0.489
X2==    1.689    2.513    0.846    2.137    2.931   -0.597    4.464   -0.397   -0.597   -0.292   -1.009    0.713   -1.009    0.234    7.106   -0.016   -0.195    2.459    8.940    1.146    0.380   -1.082   -0.150    0.121    4.055    6.972   -0.432    1.324    2.488   -0.512   -0.012   -0.512
CD1=       17       12        5       17       15        5       18        4        0        2        1        3        1        5       15        4        1        3       23        3        1        0        6        2        4        8        1        3        1        1        3        0
CD2=        9       12        4        5       13        2        9        2        2        1        0        3        0        1       23        3        2        8       17        5        2        0        1        1        6        8        1        2        3        0        1        0
AAGAAGTAAAAACACATCATGCTGCTTCACATTCAAAGGTACATAGTGGTCATAGTGAATCTGCTTCGCATTCTGTTGAAACAAAAGCACATTCGGCAGGACATTCAAAATCACATGTTGAAACATCAGAACATATGCCAGACAAAGCAGTTCTTGACCATAATGGTAAAATATTACAAGCTGACCAAATTAAATTAAATCATCAAGCAATCACCCGGGCAAAAGTAATTATGGAAAGCAGAAAGAATATTGCTCATAGTTTTATTGATGTTGAGGTTGATGTTAGTGAATTAGTTAGTTTATTATCAATCATGCGAGAAGCATATTTATCAAATGAGCTTGAATTAACATTATTACCATTTTATATTAAGGCAGTTTATGAGGGTTTAAAAAAATTCCCAATTTTAAATGCATCATTTATTAGTAAAGAACATGCCCTTTTATTAAAATGATTTTATAATATTGCTTTTAGTGTTGATATTGATGCGGGGATTAAAATGCCTGTTTTATCTAATTTAAAAAATGAATCAATTAAAGAAATTGCGGTAAAAGCAACAAAATTAATTGAACAAACTATTAATGATAAATTAACCGACAAAGATTATCAAGATGCATCATTTTCAATTGTAAATTATGGTGAATATGGAATTATGCGGGGAACTTTTACCATTCCAGAAGACAATGTTGCTGGAATTGCAATGGGAATTATCTTTAAAAAACCAGTTGTTGTTGAAAAAAACGATATTACAATTCGTGATATTATGATAATTACCCTTGGTTATAATGAAGCTGTGATTGATATTACTGAAGCAAGTAAGTTTGTACATTATGTTGCATATTTATTATCAAATCCAGGATTATTGTTATAAAACAAGAAAGTGATGTTTTTCTTCATTATGCATTTCTTTATTTTTAGAAAGGAAAAAAGACAATGAATATTAAGGACTTAACGAAAGAGACCAATAATATTGAATTAGTGGTCCTTGCTGA
KOK=       112
KK=  491802  LL=  492461  Z=    6.23  JJ=  491292  DL=   660
A===      111      112      113      114      121      123      124      131      132      133      134      141      143      144      211      213      214      223      224      231      233      234      243      244      313      314      323      333      334      343      413      433
B===      222      122      422      322      212      412      312      242      142      442      342      232      432      332      221      421      321      411      311      241      441      341      431      331      424      324      414      444      344      434      423      443
RRR=   11.172   -0.055   10.418   11.506   -0.055    6.217    7.949    0.091    0.447   -0.597   -0.131    2.017   -2.956    0.420    0.304    0.398   -1.462   21.786   68.192    1.119   -0.669    1.162    7.121    2.275    5.942    4.617    4.000   -0.114   -0.633    0.080   -0.897   -0.094
X1==    3.236    0.289    3.235    4.101    0.289    2.710    4.436   -0.573   -0.477    1.192   -0.159   -1.613   -1.088   -0.540    0.835    1.116    1.116    3.785    8.253    1.116   -0.737   -1.039    2.850    1.983    3.192    1.699    1.263    0.628   -0.540    0.460   -1.088   -0.540
X2==    3.453   -0.191    3.220    2.806   -0.191    2.294    1.792   -0.158   -0.936   -0.501    0.825   -1.250    2.717   -0.778    0.364    0.356   -1.309    5.756    8.263    1.002    0.908   -1.118    2.498    1.147    1.861    2.717    3.167   -0.182    1.174    0.174    0.825    0.174
CD1=       10        4        6        9        4        5        9        1        1        2        1        0        0        1        5        3        4        6       14        3        0        0        4        4        4        3        2        1        0        1        0        0
CD2=        9        3        7        5        3        6        4        2        1        1        2        0        4        0        4        3        0       12       13        4        3        0        4        2        4        4        6        1        2        1        2        1
AAAGAACAAGAAGCATTAGATGCTGAGCAGGATAAATTTATTAAAGGTGAATTTGCTTGAGTTGAAGAAAACAATAATGTTTCAATTCGTGATATTTTTGCTTACACATATGCTGAAATGCCAAAATTTTTAGAAGAACAATATCAAGAAGCAGAGGCATTCTTTGCAAAATATCCAAGTAAAGGAGGACATCACTAATGCCAGTTGTAAATAATATTCAAGCATTAACACATGCTTTAGATCTAGCAATGGAAAAACATCAAAATGTTGTTGTGTATGGAGAAGACGCTGGTTTTGAAGGCGGAGTTTTTCGAGCAACAGTTGGATTACAAGAAAAATATGGTGAAGACCGTTGTTTTGATGCGCCAATTGCTGAGGCAACTTTAGTTGGAAGTGCGGTTGGAATGGCAATTAATGGGATGAAACCAATTGTTGAAATGCAATTTGAAGGATTTTCATATCCTGCTTTACAACAACTTTTCACTCATGTTGCTCGTATGCGTAATCGTTCACGTGGGCGTTTCACTTGTCCCCTAATTGTTCGTATGCCAATGGGGGGAGGAATTCGTGCGTTAGAACACCACTCTGAAGCAATGGAAGCAATGTTTTCACATAATCCGGGATTAAAAGTGATTATTCCTTCAAGTCCATATGATATGA
KOK=       113
KK=  493542  LL=  494171  Z=    4.96  JJ=  492972  DL=   630
A===      111      112      113      114      121      123      124      131      132      133      134      141      143      144      211      213      214      223      224      231      233      234      243      244      313      314      323      333      334      343      413      433
B===      222      122      422      322      212      412      312      242      142      442      342      232      432      332      221      421      321      411      311      241      441      341      431      331      424      324      414      444      344      434      423      443
RRR=    2.205   -0.153   -0.455    4.509   -0.155    0.006    6.662    0.207    0.015   -0.266   -0.307    0.104    0.151    0.557   14.591   -0.313   -0.199    3.046  130.954   -0.028   -0.015    0.827    0.124   -1.660    8.992   18.366   -0.701   -0.268    2.413    0.305   -0.078    0.198
X1==    2.829   -0.111    2.458    4.896    0.335   -0.011    1.810   -1.121   -0.011   -1.056   -0.229   -1.833   -0.229    1.327    1.674   -1.432    0.475    3.039   10.657   -0.011    0.226   -0.879    2.121    2.002    2.765    7.846   -0.774    0.575    1.518    0.518   -0.229   -0.482
X2==    0.780    1.373   -0.185    0.921   -0.462   -0.552    3.681   -0.185   -1.323    0.252    1.341   -0.057   -0.659    0.420    8.715    0.219   -0.420    1.002   12.288    2.531   -0.067   -0.942    0.058   -0.829    3.252    2.341    0.906   -0.466    1.589    0.589    0.341   -0.411
CD1=       15        5        7       12        6        2        5        1        2        0        1        0        1        3        9        0        3        5       15        2        1        0        3        3        4       10        0        1        2        1        1        0
CD2=        3        5        1        2        2        1        6        1        0        1        2        1        0        1       17        2        1        4       20        5        1        0        1        0        4        3        2        0        2        1        1        0
CATTATCAGCAATGCCAATTGAAATTCCAAAAATTACGGCAACGGGAGCTGTTCGTCGTGAACCAATGTCACCAATTCGTAAGGCAATTGCTAAACAAATGACATTATCAAAAACAGTTATTGCAGAAACAACATTAATGAAAAATATTGATGTTACAAAATTAATTGAAATTAGAACGCAATTAAAAGGACAAGCAGAAAAGCAAGGCGTTAAATTAACTTATATGCCCTTCTTTATGAAGGCATGTGCCGTTGCGTTAAAAGATTTTCCAATTTTAAATTCGTCATACGATCAAGAACAACAAGAAATTATTTTTAAAGATTACTATAATATTGGGATGGCAACTGATACCCCAACAGGATTAATGGTTCCCGTTGTGAAAGGTGTTGATCAATTAAATGTCATGCAAATTGCAAAAATGGTTAATGATTTAGCATCAAAAACACGTGAACGTAAATTAAAACCAGATGAAATGAAAGAGGGAACTTTCACAATTACAAATTTTGGGTCAGCTGGAATTGAACTAGCAACACCAGTTATTAACTTCCCAGAAGTTGCAATTTTAGGAGTTGGAATTATTAAAAAAACACCAGTTATTAATAGCAACAATGAAGTTGAAGTTAGTTCAA
KOK=       114
KK=  502062  LL=  502691  Z=    8.42  JJ=  501792  DL=   630
A===      111      112      113      114      121      123      124      131      132      133      134      141      143      144      211      213      214      223      224      231      233      234      243      244      313      314      323      333      334      343      413      433
B===      222      122      422      322      212      412      312      242      142      442      342      232      432      332      221      421      321      411      311      241      441      341      431      331      424      324      414      444      344      434      423      443
RRR=    5.079    0.054    1.333   15.562    0.054    0.610    0.615    0.539    0.984   -1.174   -0.218   -0.125    0.681   -1.665   16.429   -0.006   -0.051    5.777  136.503    0.004    0.031   -0.121    3.682   -1.650   -0.787    0.510    0.564   -0.639   -1.229    0.125   -0.077   -0.552
X1==    1.770    0.950    2.643    3.336    0.950    0.864    0.808    1.069   -1.368    1.266    0.242    1.012   -0.758   -0.782    4.977    0.864    0.075    3.478   11.695   -0.624    0.178    0.151    1.151    2.124   -0.734    0.242    0.178    1.672   -0.339   -0.339   -0.758   -0.339
X2==    2.870    0.057    0.504    4.665    0.057    0.705    0.762    0.504   -0.719   -0.927   -0.898   -0.124   -0.898    2.130    3.301   -0.007   -0.685    1.661   11.672   -0.007    0.172   -0.802    3.198   -0.777    1.073    2.102    3.172   -0.382    3.630   -0.370    0.102    1.630
CD1=        7        6        5        6        6        3        3        3        0        2        1        3        0        0       14        3        2        7       19        1        1        1        2        3        0        1        1        2        0        0        0        0
CD2=       12        5        3        9        5        3        3        3        1        0        0        2        0        3       12        2        1        4       17        2        1        0        4        0        2        3        4        0        4        0        1        2
GTGAGTATGAATTAAAACGCAAAAAACAAAATAAACCTTTGCCTTATCATTATAACGTTGATGCAACTAAATATTATTTTGCAACAAAAGGAGAAACTTTAGCCCGCATAATGATTATTTTTGGGCAATTAATGTTAATTGTTGTTTCATTGGTATATATTCCAACTTTAAGTCAAGTTCTTGCCCATTTTCTGATGTCTTTGGTTTCAAAATTAAACACTTCTTTTACGGGGCCAATTGTTATTGCCTTAATTATTTTATTATCAATTGCCTGAGTATCAACATTCTTTTTCTTAACAATTCCAATTTTAACGGCTCAGACCTTACGAACTGTTCACATTTGAACAATTATCGTAAGCATTGTTGGCAACATTAATTTTATAATTGTTTTTTTAATTGCGGTCCTACAAGTGCTTTATATTAAAGGTTCGGTTGCTGGATTAAATATTAACCCATTTATTTTATCAGGAATCATTCTTGCTGCTTTTGTTTGTTTTGCAATTGGATGTATGGCTTTACAAAATAACCGTAAGAAATATCAACGAAAAGTTGAAAATGAATTAGCAAATCAAATTCGTGCAACAAGAGGATAAGGAGAGATTAGGATGTTAACAAAAATTAGTTCAAAAC
KOK=       115
KK=  510912  LL=  511781  Z=    4.67  JJ=  510732  DL=   870
A===      111      112      113      114      121      123      124      131      132      133      134      141      143      144      211      213      214      223      224      231      233      234      243      244      313      314      323      333      334      343      413      433
B===      222      122      422      322      212      412      312      242      142      442      342      232      432      332      221      421      321      411      311      241      441      341      431      331      424      324      414      444      344      434      423      443
RRR=   38.672   16.984    0.264   -0.942   -0.730   -1.192   -0.068    0.198   -0.798   -0.002    0.694    0.699    0.298   -0.319   25.592   -0.033   -0.514   -0.687    2.102   -0.208   -1.663    0.481   17.251    1.045   13.130    9.449    0.227    6.374   -0.855    0.082   -0.345    0.082
X1==    6.072    3.585    0.296    1.748   -0.793    0.780    0.649    1.384   -0.443   -0.006   -1.039    0.694    0.898   -0.135    4.259    0.168    0.649    1.272    0.473   -0.443   -0.793    3.154    4.154    5.098    3.994    2.836    0.207    3.707   -0.312   -0.312   -1.039   -0.312
X2==    6.369    4.737    0.892   -0.539    0.921   -1.529   -0.105    0.143    1.802    0.288   -0.668    1.007    0.332    2.373    6.009   -0.196   -0.792   -0.540    4.448    0.470    2.097    0.153    4.153    0.205    3.288    3.332    1.097    1.720    2.737   -0.263    0.332   -0.263
CD1=       32       20        4        7        7        4        4        6        2        1        0        5        2        1       22        3        4        4        3        2        0        4        5        6        5        4        1        4        0        0        0        0
CD2=       18       17        3        1        8        0        2        2        5        1        0        3        1        3       20        2        1        2       10        3        3        1        5        1        4        4        2        2        3        0        1        0
AATTATTGCAACAAGTTTTTCGCTCGGAAAAAAACATGATTATGCTTTATTTAAAGAATCAAAAATCCCAATTTTAAAAAATACCAAATTAATAGTTGATAGTGGTTATCAAGGAATACAAAAAAATCACAATAATGTTCTAATACCTACAAAGAAAACAAAGAAAAACCCTTTAAACAAAGAACAAAAGCAATATAATAGACTAGTTTCAAAAATGAGAATTATTATTGAAAATATTTTTGCTATTCTTAAAAAATTTAAAATTATTACAGAAAAATATCGTAATCGAAGAAAAAGATTTGGTTTAAGATTTAATTTAATTGCCTCAATTTATAATTTACAATTATTATATTTAACATAAAATATTTATTTAAAATTAAATAATTTAAATAATAAATTAATTTTTCGTTGTGGAAAAATATTAAATTTTTAAATAAAAAACATAATTAATTAAAATTATATTTTTCTATTAGTATCTTTTTTACAAATATTTGCAATTTTTTAACAAGTAATGCAAGAAGTCTAATGCAATAATTACGGCAACGAAAGACTCATTAAATTATCAAGGCAGTTTTAAAACAGGGGTTATTCGGATTACAGCAGCACCAATTAGTGCCATTTCCTTGTCACAATTAGTGGTGGATAGTTCTTGGACCCAACAGCGTGCCTATCGTGAAATTAAAGCACAAATTCTAGCACGAGCACAAAGTAGGGGGTTAAATTTAAATGATTCTGATTTTAGCATTAGTGGTATTACAGAAAATAGTTTAATAAAATTAACAATCGGTCAAAAGACAATTACAATTACTGCCCTTGGCAATGATAATGTTGTAACGGGGATAACAACCTTTAATTTAACTGTGGAGCCTG
KOK=       116
KK=  520062  LL=  520811  Z=    4.95  JJ=  519972  DL=   750
A===      111      112      113      114      121      123      124      131      132      133      134      141      143      144      211      213      214      223      224      231      233      234      243      244      313      314      323      333      334      343      413      433
B===      222      122      422      322      212      412      312      242      142      442      342      232      432      332      221      421      321      411      311      241      441      341      431      331      424      324      414      444      344      434      423      443
RRR=   10.824    1.051    0.126    6.565    3.109    0.408   31.860    0.751   -0.136    0.183   -0.104    0.301   -0.046   -3.540    2.994   -0.136    0.439   -0.001  105.051    0.751    0.021    0.684   -1.775    2.392   10.104   31.118   -1.192    2.077    0.626    0.301   -0.328    0.301
X1==    2.401    4.111   -0.919    4.482    1.828   -1.495    6.787   -0.919   -0.133   -1.034    1.669   -0.434    0.747   -1.161    1.372   -0.133    0.348    0.003    8.612   -0.814    0.035    0.888   -1.044    2.546    1.890    8.119    1.035    1.534    1.478   -0.522   -0.174   -0.522
X2==    4.508    0.256   -0.137    1.465    1.701   -0.273    4.695   -0.817    1.025   -0.177   -0.062   -0.693   -0.062    3.051    2.183    1.025    1.263   -0.411   12.199   -0.922    0.605    0.771    1.700    0.939    5.345    3.833   -1.151    1.354    0.424   -0.576    1.885   -0.576
CD1=       11       14        1       10        9        0       13        1        2        0        3        2        2        0        8        2        3        2       15        1        1        2        0        4        3       10        2        2        2        0        1        0
CD2=       13        5        2        4        8        2        9        1        4        1        1        1        1        4        9        4        4        2       21        1        2        2        3        2        7        5        0        2        1        0        3        0
ATGAAATTGCAATGGCCCAAGAAGTTCGTAATTTATTTAATAATGAGTATTTTGTTACCTTCGCAAATACCGATGTTGTTGGTGCTGAATATGCTGTTGCCCTAAAAAATGCTGTTGCAATTGCATCGGGGATTTTTAACGGTCTTTATGCATCAGATAACGCTAAAGCAGCATTAATTACGATGGGATTAAATGAAATTCAACTTTTTGCAAAAGCAAAAGGTGCTCGGATTGAAACTTTTTTAAATTTTGCCGGATTAGCAGATTTAATTTTAACTGCAACTTCAAGCAAATCACGAAATTACTCACTTGGTTTTGAAATTTCACAAGCAGATGATGCTAAAAAAGTCTTAGCAAGTCATGCTAAGACAGTTGAAGGTGTTTTAACTTGTAAAACAATTGTTTTAGATGCTCGTGCTAATAAAATCGTATTACCATTGTTTGAAGCGTTATACGATATTTTATATAACAATAAGCGTCCAAGTGCGATTATCAATAGTGTTTTTACAAAAGCAATATTGGCATAGCAAAAATCCTCATTTTATGGTATAATTTTTATACAATAGTGTATGGCAATATATAGTGAGAGGGCATAAAATGAGTTTACATCATACTTGAAATAATAATGGTTTAGAAAATAAACCTGACAATAATCAACAACAGCTTTCCCCTAATCAAGGGAATAATTTTAGTGCTGCACTGCAACAATATCAGCAGAATGTTGCACCACAGCAGTATCAACAACAACCA
KOK=       117
KK=  523152  LL=  523601  Z=    5.26  JJ=  522432  DL=   450
A===      111      112      113      114      121      123      124      131      132      133      134      141      143      144      211      213      214      223      224      231      233      234      243      244      313      314      323      333      334      343      413      433
B===      222      122      422      322      212      412      312      242      142      442      342      232      432      332      221      421      321      411      311      241      441      341      431      331      424      324      414      444      344      434      423      443
RRR=    1.253    2.836    1.604    3.191    2.066    0.288   38.084   -0.128    0.091   -1.103    0.119   -0.005   -0.312    0.015    2.836    0.091   -0.596    0.665   84.959   -2.405    0.412   -0.293    0.538   -0.403    0.091   34.086    0.591    0.092    0.092   -0.234   -0.312    0.092
X1==    3.734    0.997    3.279    1.590   -1.270   -0.235    7.660   -0.262   -0.235   -0.505    0.276   -0.636   -0.724   -0.037    0.997   -0.235   -0.608    1.608   10.840   -1.132   -0.492   -0.705    1.295    0.990    0.495    6.276    0.508   -0.197   -0.282    0.718   -0.724   -0.282
X2==    0.335    2.844    0.489    2.007   -1.627   -1.222    4.972    0.489   -0.385    2.184    0.431    0.007    0.431   -0.397    2.844   -0.385    0.979    0.413    7.837    2.124   -0.837    0.416    0.416   -0.408    0.184    5.431    1.163   -0.468   -0.326   -0.326    0.431   -0.326
CD1=       10        5        5        4        1        1       12        1        1        0        1        1        0        1        5        1        1        3       16        0        0        0        2        2        1        7        1        0        0        1        0        0
CD2=        3        7        2        3        0        0        6        2        1        3        1        1        1        0        7        1        2        2        9        4        0        1        1        0        1        6        2        0        0        0        1        0
CAATTGCGATTGCTTCAGCATTAACAAATGCTAATTTTCCTGTTAATGAAGCAGAAAGTTATTTTGTGCCAAAATTAAATGACATTTATTTTGTGTCAATGATGGAATATGCTGAAACAGTTGGGTCAAAACATGTTGCTTTTCAACCAATTGAAGTTGTTAATGGCTTGGGAGAATGGTTAAGCAAAAAGGGTTATCGTCAGTTGCGAATTGCTGAAACAGAAAAAATTGCGCATGTGACGTTTTTCTTTGACGGAGGAAAAGACTATTTTAAAAATGGGTTAGCAACTCAAGCTGAAATTACATTACCAGGTGCTTCAGCTGATTTGATTCCATCACCAAAAATTGCAACATATGATTTAAAACCAGAAATGTCATCATATGAGATTACTAATAAATTGATTGCTGAACTTGAACGTAATGAATTTGATGTTATTATTTTAAATTTTG
KOK=       118
KK=  540282  LL=  541031  Z=    6.74  JJ=  540012  DL=   750
A===      111      112      113      114      121      123      124      131      132      133      134      141      143      144      211      213      214      223      224      231      233      234      243      244      313      314      323      333      334      343      413      433
B===      222      122      422      322      212      412      312      242      142      442      342      232      432      332      221      421      321      411      311      241      441      341      431      331      424      324      414      444      344      434      423      443
RRR=   21.658   31.603    4.507    0.605    0.084    0.015    2.272    3.177    0.604    9.501   13.200   -1.867   -0.073   -1.471    0.184   -0.302   -0.151    2.980    2.278   29.260    0.783    0.001    3.644    4.754    0.193   -1.265    0.676   -0.069   -0.139    1.864    0.025   -0.347
X1==    4.900    4.281    2.690    1.230    0.086    1.822   -1.523    1.896   -0.520    2.442    2.240    1.230    2.240    1.940    1.018    0.260    1.160    0.980    1.749    4.164    1.423    1.214    1.214    0.903   -0.558    1.240   -0.577   -0.193   -0.263    0.737   -0.760    0.737
X2==    4.420    7.382    1.676    0.491    0.980    0.008   -1.492    1.676   -1.161    3.890    5.892   -1.518   -0.033   -0.758    0.180   -1.161   -0.130    3.040    1.302    7.027    0.550    0.001    3.001    5.267   -0.345   -1.020   -1.172    0.358    0.529    2.529   -0.033   -0.471
CD1=       15       14        5        4        5        4        0        4        1        3        3        4        3        3        7        2        4        3        5        7        2        2        2        2        0        2        0        0        0        1        0        1
CD2=       18       25        6        3        9        3        0        6        1        6        7        0        1        0        7        1        2        8        4       15        2        1        4        6        1        0        0        1        1        3        1        0
AAAGCAAATATTATTGGTTATTATGGTTATGAAATTGTTAAACCAGAAGAATTAGCGGCGTTGAAGAAGAAAACCAATCGCATTTGCTTAGTTATTTTTATTATTTTTCTAATTATCTTAACGCTAGTAATTTCAATTCCATGGTTAATTGCTCGTCGTCGTAAACGTCGTGGTGAACCAATCCTTGGTCGTTGATTTAACCGTAATTAAGAATTGTGTTGAAAACAATTCTTTTTTATTTGAAATTATCTTATAATTATTAATAAAGAAGTGAGGATTAATAATGATTGAACATTTATATGTACATATTCCTTTTTGTGACCATATTTGTTTTTATTGTGATTTTTTTAAAATCAAAAAATCACGGAATGAAATGGTTGACGAATATTTATTGTCGTTAGAAGCAGAAATTTCACAGCCCCAACCACGATTCAACTTAAAAACAATTTATTTAGGAGGCGGAACACCCAACAGTTTGGATGATAGCCAATTAGAAAAATTATTACAATTGTTGCAAAAGATTGATCAAACAGCAGTTGTTGAATATACGATTGAATTAAATCCTGAAAGAATTATGAAAAGTCAATTGCAACTTTTAAAAAAATATCATGTTAATCGGTTATCAATTGGGGTGCAAACATTTAGTGATCAGTTATTAAAAAAAATTAATCGTCATCATAGTGTTGCAGATATTGTTACTAGTTATAATTTAGCGCGCAGGGAGGGTTTTAATAATATTTCTTTTGATTT
KOK=       119
KK=  547932  LL=  548861  Z=    5.99  JJ=  547692  DL=   930
A===      111      112      113      114      121      123      124      131      132      133      134      141      143      144      211      213      214      223      224      231      233      234      243      244      313      314      323      333      334      343      413      433
B===      222      122      422      322      212      412      312      242      142      442      342      232      432      332      221      421      321      411      311      241      441      341      431      331      424      324      414      444      344      434      423      443
RRR=    6.197   25.142    7.569    2.123    0.012    0.160   -1.473    0.055    2.323    1.533   -0.068    0.108    1.603    0.984    4.574    0.197   -0.965   13.652   68.703   -0.123   -0.711   -0.616    0.096    1.652   -0.438    2.468    0.072    9.019    0.307    0.307    0.768    0.775
X1==    4.909    3.821    2.120    0.822   -0.032    0.520    4.110    1.495    1.195    1.179    0.866   -0.805    0.866   -1.217    0.739   -0.830    0.598    2.255    7.871    0.520   -0.702   -0.938    0.062    1.567    1.179    2.783    0.298    2.742    0.655    0.655    0.866    1.655
X2==    1.262    6.580    3.569    2.582   -0.380    0.308   -0.358    0.037    1.944    1.300   -0.078   -0.134    1.852   -0.809    6.193   -0.237   -1.616    6.053    8.728   -0.237    1.014    0.657    1.550    1.054   -0.372    0.887    0.240    3.289    0.468    0.468    0.887    0.468
CD1=       22       17        6        5        7        3       10        5        4        2        2        2        2        0        9        1        4        5       15        3        0        0        1        3        2        4        1        3        1        1        2        2
CD2=        9       24        9        6        6        4        2        3        7        3        1        2        3        0       23        3        0       16       18        3        3        2        3        2        1        2        2        4        1        1        2        1
AAGGCCAATCAAAATATTTTATTATTAGAAAATATTCAAGACCCCGGGAATTTAGGGACATTAATTAGAACCGGTTTAGGTTTTAATTTTACTAATATTATTTTATATAATCATCCGGTTGATATTTTTAATGATAAAGTATTGCGAGCCAGCCAAGGGGCAGTTTTTCGTACTATTATTAAAGAACTTAGTTTGTCAGAAATTAAAGCGTTACAAGCAAAACACTATAAACTTGTGACAACTGCTTTAAAACAAAAAAGTGTTTTCTTGCAAGAATGACAGGTTAACAAAACAGAAAAATATATTTTAGTATTAGGAAACGAAGGGCATGGTCTTTCTGCTGATTTACAAAAAATTAGTGACTATAATGTTCAAATTAAGATTAGTTCAAAATTAGAATCATTAAATGTTGCTCAAGCAGGAACAATTTTAATGTATGAAATTAATCGCCAATTGGAGGGAAAATAATGTTTAAGTTTAAAAATGCCAATTATCTTACTTCGGCTGTAAATAAAATGGGATGAATTAATGATGATTTATTTGAAATTGCTTTTTTAGGAAAAAGTAATGTTGGAAAATCAAGTTTTTTAAATATGTTAACAAATCAACGGCAATTAGCAAAAGTTTCACAAATTCCAGGAAAAACAAGAATGCTAAATTTTTTTACAATTAATAATAATCAATTTCGAATTGTGGATGCCCCAGGTTATGGTTTTGCCAGAGCGAACGATGAACATAAAGTTGCTTTTGCAAAAATGATGGAACAATATTTAACTGAACGAAATAATTTAAAATTTGTTTGTCTCTTAGTTGATTTACGTCATTCTCCAACCCAAGATGATTATGAGATGTACCAATATTTAAAGCACTTTAAAATTCTAACAGTTGTTATTGGAACAAAGTTAGATAAGTTGAAAAAAAACGACATTC
KOK=       120
KK=  549432  LL=  550181  Z=    5.59  JJ=  549312  DL=   750
A===      111      112      113      114      121      123      124      131      132      133      134      141      143      144      211      213      214      223      224      231      233      234      243      244      313      314      323      333      334      343      413      433
B===      222      122      422      322      212      412      312      242      142      442      342      232      432      332      221      421      321      411      311      241      441      341      431      331      424      324      414      444      344      434      423      443
RRR=   22.199   -2.225    0.961    1.481    1.010    0.411    5.080   -0.677   -0.447    0.568   -1.386    0.204    0.055    0.577    7.466    3.352    1.231    0.263  106.770   -0.659   -0.304   -0.141   -0.141   -1.346    0.229   71.180    0.654   -0.622    1.927    0.112   -1.246    0.401
X1==    6.210   -1.162    1.590    1.516    2.738    0.373    2.368   -1.120    0.373   -0.436    1.326   -0.669   -0.674    1.924    1.763    1.184    1.713    0.792   10.035   -1.250   -0.541    0.162    0.162    2.388   -0.436    9.326    0.459    0.847    0.763   -0.237   -0.674    0.763
X2==    3.575    1.915    0.605    0.977    0.369    1.103    2.145    0.605   -1.200   -1.303   -1.045   -0.305   -0.081    0.300    4.234    2.830    0.719    0.332   10.639    0.527    0.562   -0.872   -0.872   -0.564   -0.526    7.633    1.427   -0.734    2.526   -0.474    1.847    0.526
CD1=       15        2        3        4       10        2        6        0        2        0        2        1        0        3        8        3        5        3       20        0        0        1        1        4        0       10        1        1        1        0        0        1
CD2=       19       12        5        4        8        5        5        5        1        0        0        2        1        1       18        8        3        3       15        4        2        0        0        0        1        9        3        0        3        0        3        1
TGTTATTAATTTTTTTAGGTAATTTTATTGGATGTTTGTTTGCGGCAGTTATTATTTATTATGCTGCTGTTTTTGGTCATCAAACAACAACTGATTTAAATAGTTTTGCTGGTCAAACAATGAATATGATTCAACATAAAATTGGTTCAATTGGAGAGGCCTTGGCCCATGGGCAAGCAGTTACCGGTAGTGATATGGGAATAACTTTTTTAAATAGTCTAATGTCAGGGATTTTTTGTAATATTTTAGTTGCTGCAACATTATATGTTACTTATTTTTCAAAAAGCCCAACTGCTTCAATTTTATGTATTTTCTTTGTTTTATTAGCATTTTGTATTTCTGGATTTCAACACGTTGTTGCTAATTCATTTATTTTTTGAATGAATGTCTTAATGTTGGGAACTACAATGTTCGGGACAGAAGTTTTATCAGGCTCATCAGTTGGTTATTTTGCGGGATTTAATTTATTACCAGCTTTTATTGGTAACTTTTTAGGAGGAGCAATTATTATTCCAACAGTGGCATATTTTATTGCTCATAAAAAGGTTGTTGCAACAGCTGTTAATTTAAAAAAAGAAAATTATGCAAGTAAAATTAAAATATTACAATTAAAGGCTGGTTTTGCGGAGATTATTGATAATAATTTTGTATTAGATCAAACTAAATTTAATAACGCAATTAGTAATGTGCAGTTACCAGTGAAAAAACATTGATTTGTTAAAAAAACAAAAAACTAAGTTTAAATTAGAT
KOK=       121
KK=  566022  LL=  567041  Z=    6.30  JJ=  565932  DL=  1020
A===      111      112      113      114      121      123      124      131      132      133      134      141      143      144      211      213      214      223      224      231      233      234      243      244      313      314      323      333      334      343      413      433
B===      222      122      422      322      212      412      312      242      142      442      342      232      432      332      221      421      321      411      311      241      441      341      431      331      424      324      414      444      344      434      423      443
RRR=   28.991    1.534   10.004    0.450   -1.326    0.548    2.493    2.893    4.611   52.152   -0.319   -0.720   -0.549   -0.012    3.334   -0.336    0.184    8.407   38.688   -1.973   -1.392   -0.017    5.625   -0.712   -0.206   10.574   -2.469    0.038   -0.102   -0.653    0.748    0.980
X1==    6.753    0.262    4.475    0.532   -0.873    2.910    3.153    1.811    1.627    7.999    0.287   -0.851    2.645   -0.135    1.398    0.985   -0.176    1.790    5.835   -1.582   -0.832   -0.113    1.784   -1.233   -0.196    4.217   -0.832   -0.410   -0.552   -0.552    1.073    0.448
X2==    4.293    5.852    2.235    0.846    1.519    0.188    0.791    1.598    2.835    6.520   -1.113    0.846   -0.208    0.086    2.385   -0.341   -1.046    4.697    6.630    1.247    1.673    0.153    3.152    0.578    1.051    2.507    2.969   -0.093    0.185    1.185    0.697    2.185
CD1=       32        8       12        6        5        7        9        7        5       10        2        3        5        2       11        4        3        4       11        0        0        1        3        0        1        7        0        0        0        0        3        1
CD2=       12       19        6        3        9        4        4        5        9       10        0        3        1        1       11        3        1       16       17        6        5        2        6        2        3        4        7        1        1        2        2        3
TGAACCAAAACCGGTTGTGAAACCTGTGGTAAGTAAACCAGCACCAGCAGCAAAACCGGCAACAGTAAAATCAACAACTGCGGCGAAACCTGCTGCAAAAACTTCAACAACAACATCAGCAAAAAAACCAGTAACAAAAACAGAAAAAAATGATAAATAATTATGATTAAAATTATAATTAATAAAACTGAACAAAAATTTACAAAAATTGAAATTACTGGTCATGCACAGGCAGGTGAATATGGTAAAGACCTTGTTTGTGCAGCAATAACAGGAATTGCAACAGGTGGTTTAAATGCAATTGATCAAATTAAACCAAATAGTTGTGAATTTGTTATTAATGAAGGATTAATTACTATCATCGTAAAAGAAAATAGTTCTGATTTACAAGTTATTTTACAAACGATGTATTATCAATTTTTAACAATTTATCAGCAATACCAAGAATTTATTAGTGTAAAGGAGGTTGAAGAATAATGATGAAGTTCTTATTAGGCTTACAGTTATTTGCTTCAAAAAAAGGAGTAGGGTCGACTAAAAATGGTCGTGATTCACATTCAAAACGTTTAGGCGCAAAAAGAGCTGATGGCCAAGGAATTCGAGCTGGATCAATAATTTATCGTCAACGCGGAACAAAAGTTCACCCAGGAGTAAATGTTGGGCGTGGTGGGGATGATACCTTATTTGCTTTAATCGATGGGATTGTTAAGTTTGAAAAATTTGGACGAAACAAAACAAAAGCATCAGTTTATCAAAAACCAGCAAAATAAACAAAAATAAAAATACTAATTTACCCCAAAAGGTAGCATTAGTATTTTTTTAATTATATAATAATTGAAATATTTAAAAGGAGGATTAAAATGTTTTACAAGAAGGAGATATGAAGAGACTGACGAGTTTACTACAAATTACTCTTTGCAGTTTTAATTGGGTACGGTATTTTTGCGGCATTGATTGAAAGTTATGTTCATGGAATTACTGTTACTGTGAAAAATCCGACATGATCAGAGGAAACAACAA
KOK=       122
KK=  567282  LL=  568121  Z=    4.53  JJ=  567072  DL=   840
A===      111      112      113      114      121      123      124      131      132      133      134      141      143      144      211      213      214      223      224      231      233      234      243      244      313      314      323      333      334      343      413      433
B===      222      122      422      322      212      412      312      242      142      442      342      232      432      332      221      421      321      411      311      241      441      341      431      331      424      324      414      444      344      434      423      443
RRR=   22.004    3.476    0.131    5.845    3.975    1.371   -0.237   -0.639    1.563   -0.973   -0.425    0.098   -0.071    0.115    4.637   -0.286    2.879   26.011   60.524    1.127   -0.512   -0.239   -0.211   -1.049    1.254    1.555   -0.039    0.583   -0.105    0.036    1.706   -0.105
X1==    4.812    2.903    3.211    3.146    3.320    2.563   -0.202   -1.157   -1.310   -0.371    0.495    0.146   -0.505    0.312    1.651   -0.535    2.459    6.074    7.121    1.014   -0.473    0.356   -0.644    2.122    1.629    0.495   -0.473    0.896   -0.141   -0.141    1.495   -0.141
X2==    4.573    1.197    0.041    1.858    1.197    0.535    1.171    0.552   -1.194    2.625   -0.859    0.668    0.141    0.369    2.809    0.535    1.171    4.282    8.499    1.111    1.083   -0.673    0.327   -0.494    0.769    3.141    0.083    0.650    0.743   -0.257    1.141    0.743
CD1=       15       13        5        6       14        5        2        0        0        0        1        2        0        1       10        1        6       11       15        3        0        1        0        3        2        1        0        1        0        0        2        0
CD2=       29       14        4        6       14        4        4        5        1        4        0        4        1        1       19        4        4        9       13        5        2        0        1        0        2        4        1        1        1        0        2        1
GGTTGTATTCAACAATTCAACACGTTATTTGTCCAATAGTCATGATTGTTTATTTTTTATTCTTTATGGAACGAGAAAATAATATTAAAACAACAAAAGTTTATTGAAGACAAGATCTTTGAAAATTTTATTTTTATCCAATTGTATGAACAATTGTGAATATGATTCGTGGTGAATTTCGTTGACAAGCGGGGAAAGCATTTCCCTATCAATATTTTTTCTTAAATGTTCATAAATCATTAGCTGGAATTCCTGGGGTGGTATGGTTTATCATCGCTGTGATTGCTATTGCAGGGTTAGTTTTTGGGCTAGGAACCCTGTATAATTTTTGTTCATATAAGTTTGTTAATAAGAAAAAAATTGTGAAATAATAGACTTCTTGCATTACTTGTTAAAAAATTGCAAATATTTGTAAAAAAGATACTAATAGAAAAATATAATTTTAATTAATTATGTTTTTTATTTAAAAATTTAATATTTTTCCACAACGAAAAATTAATTTATTATTTAATTTTAAATAAATATTTTATGTTAAATATAATAATTGTAAATTATAAATTGAGGCAATTAAATTAAATCTTAAACCAAATCTTTTTCTTCGATTACGATATTTTTCTGTAATAATTTTAAATTTTTTAAGAATAGCAAAAATATTTTCAATAATAATTCTCATTTTTGAAACTAGTCTATTATATTGCTTTTGTTCTTTGTTTAAAGGGTTTTTCTTTGTTTTCTTTGTAGGTATTAGAACATTATTGTGATTTTTTTGTATTCCTTGATAACCACTATCAACTATTAATTTGGTATTTTTTAAAATTGGGATTTTTGATTCTTTAAATA
KOK=       123
KK=  570102  LL=  571241  Z=    5.08  JJ=  570072  DL=  1140
A===      111      112      113      114      121      123      124      131      132      133      134      141      143      144      211      213      214      223      224      231      233      234      243      244      313      314      323      333      334      343      413      433
B===      222      122      422      322      212      412      312      242      142      442      342      232      432      332      221      421      321      411      311      241      441      341      431      331      424      324      414      444      344      434      423      443
RRR=   59.107   15.982    0.113    0.254    0.324   -0.000   -0.369    0.179    0.015   -0.165   -0.217   13.810    0.051    7.246   17.947   -0.000   -0.369   -0.605    1.477   11.833    0.594    0.619   22.147    9.405    0.052   -0.139    0.632   -0.373   -0.154   -0.160    2.697    0.648
X1==    7.494    4.172    0.936    1.402    0.681    0.004   -0.629    1.491    0.004    0.217   -0.810    3.582    0.190    3.161    3.009    0.004   -0.629   -0.431    0.722    3.500   -0.707    3.268    4.268    4.242    0.217    0.190    0.293    1.815   -0.192    0.808    1.190    0.808
X2==    7.887    3.830    0.120    0.181    0.476   -0.056    0.587    0.120    3.380   -0.758    0.268    3.856    0.268    2.293    5.965   -0.056    0.587    1.402    2.045    3.380   -0.839    0.190    5.190    2.217    0.242   -0.732    2.161   -0.205    0.802   -0.198    2.268    0.802
CD1=       41       27        5        6       15        3        2        6        3        1        0       10        1        4       23        3        2        2        4        9        0        4        5        5        1        1        1        2        0        1        2        1
CD2=       35       24        3        3       13        3        4        3        9        0        1        9        1        3       31        3        4        6        7        9        0        1        6        3        1        0        3        0        1        0        3        1
TGATTATGCTTTATTTAAAGAATCAAAAATCCCAATTTTAAAAAATACCAAATTAATAGTTGATAGTGGTTATCAAGGAATACAAAAAAATCACAATAATGTTCTAATACCTACAAAGAAAACAAAGAAAAACCCTTTAAACAAAGAACAAAAGCAATATAATAGACTAGTTTCAAAAATGAGAATTATTATTGAAAATATTTTTGCTATTCTTAAAAAATTTAAAATTATTACAGAAAAATATCGTAATCGAAGAAAAAGATTTGGTTTAAGATTTAATTTAATTGCCTCAATTTATAATTTACAATTATTATATTTAACATAAAATATTTATTTAAAATTAAATAATTTAAATAATAAATTAATTTTTCGTTGTGGAAAAATATTAAATTTTTAAATAAAAAACATAATTAATTAAAATTATATTTTTCTATTAGTATCTTTTTTACAAATATTTGCAATTTTTTAACAAGTAATGCAAGAAGTCTATTAAAATAATCATTTATTAGTGCTTTTTTACCAGCAAGTTGTTGAAAATCAGAGTTTTTAATTAAAATATCTTCAATTCACTTAATATTACGATAACAATTAGCCTCACTAATATCAAAACTTTTACCAAGATGAAAATAAGTCTGATATTCTCGTCAATATAATAAAGTCATCAATAATCTATTTTCTAATGATAATTTATTAGTTTTACCACCTTTTTTAAATTTTTCTATTTCAGCAACTTTTAAAATATCTAACATTTTATTAAAAGTGGATTTTTTTATTCCTGTTAATCTTAACCATTCTCTATCATTAAGAGTATTAAATTTATTATTGTTCATATTTTTATGTCCTCATAAATTATATTTTATAATAATATTTTAATAAAAAAGGGTATCGCAAGAAGTCTATTATTTTATTTGGTGGATTTATCTTTTTCATGTATAAAGATTGAAACAATAATTTAAAAGGGGCAGAAGAAGTAAACGCAGAAAATGAAACAAATAAAAGTTAGAAATAACTTTTATTTTTATTTTTAAGCGGTAAAATTAAAAAGAATGCTAAATGGAGGACATAATGCAGTTATTATTGGATGAAAATAAAGTTAGCAAGGCAATTATTGACATATTAACAGCATGAAGGTTTTGAAGT
KOK=       124
KK=  573972  LL=  574271  Z=    8.47  JJ=  573792  DL=   300
A===      111      112      113      114      121      123      124      131      132      133      134      141      143      144      211      213      214      223      224      231      233      234      243      244      313      314      323      333      334      343      413      433
B===      222      122      422      322      212      412      312      242      142      442      342      232      432      332      221      421      321      411      311      241      441      341      431      331      424      324      414      444      344      434      423      443
RRR=    2.238    0.006    1.935    0.153   -0.911    0.267   99.023   -0.237    0.665    0.102    0.102   -0.116    0.102    0.102    1.554    0.149    3.732   12.205    3.783   -0.368   -0.074    0.102   -0.193   -0.311   -0.054    1.187   -0.074    0.014    0.014    0.014    0.449    0.014
X1==    1.028    0.070    1.486    1.138    0.811    0.421   12.029   -0.514   -0.579   -0.156   -0.262   -0.862   -0.262   -0.439    0.811   -0.579    3.029    3.347    0.876   -0.579   -0.176   -0.295   -0.295    1.505   -0.156    0.738   -0.176   -0.047   -0.080   -0.080    0.738   -0.080
X2==    2.177    0.093    1.302    0.134   -1.123    0.635    8.232    0.461   -1.148   -0.656   -0.391    0.134   -0.391   -0.233    1.916   -0.256    1.232    3.647    4.319    0.635    0.418   -0.347    0.653   -0.207    0.344    1.609    0.418   -0.297   -0.177   -0.177    0.609   -0.177
CD1=        3        2        2        2        3        1       13        0        0        0        0        0        0        0        3        0        4        4        2        0        0        0        0        2        0        1        0        0        0        0        1        0
CD2=        7        3        3        1        1        2        9        2        0        0        0        1        0        0        6        1        2        5        5        2        1        0        1        0        1        2        1        0        0        0        1        0
ATGTTTTAGATACATGATTTTCATCAGCATTGTGACCAATTACAACATTAGGATGAACTTGAAATGAAACATTATTTCAACGTTATTTTCCAACTAATGTTTTGGTAACTGGTTATGATATTATTTTCTTTTGAGTTTCAAGAATGATGTTTGATTCATTAGAATTTACTAATGAAAAACCATTTAATGATGTTTTAATTCATGGTTTAATTCGTGATGAAGAAGGTCGCAAAATGAGTAAATCATTAGGAAATGGGATTGATCCAATGGATGTTATTAATGATTATGGAACTGATACAT
KOK=       125
KK=  576912  LL=  577241  Z=    5.26  JJ=  576192  DL=   330
A===      111      112      113      114      121      123      124      131      132      133      134      141      143      144      211      213      214      223      224      231      233      234      243      244      313      314      323      333      334      343      413      433
B===      222      122      422      322      212      412      312      242      142      442      342      232      432      332      221      421      321      411      311      241      441      341      431      331      424      324      414      444      344      434      423      443
RRR=    6.175   -0.243    9.110    6.108    0.288   -0.009    0.962   -0.019   -0.009    0.236    0.236    0.784    0.236    0.236    1.138    0.074    0.669    5.315   76.187    0.935   -0.096   -0.814   -1.338   -0.616    0.860   -0.983   -0.096   -0.362   -0.376   -0.376    0.236   -0.208
X1==    2.130   -0.909    3.019    4.430    1.077    0.113    3.072    0.019    0.113   -0.367   -0.580   -1.261   -0.580   -0.917    1.077   -0.887    0.510    3.198   10.522   -0.887   -0.332   -0.525   -0.525    2.170    0.633    2.420   -0.332    0.863   -0.217   -0.217   -0.580    0.783
X2==    2.899    0.267    3.018    1.379    0.267   -0.084    0.313   -0.982   -0.084   -0.642   -0.406   -0.621   -0.406   -0.257    1.057   -0.084    1.313    1.662    7.240   -1.054    0.290    1.551    2.551   -0.284    1.358   -0.406    0.290   -0.420    1.734    1.734   -0.406   -0.266
CD1=        6        1        4        7        4        1        5        1        1        0        0        0        0        0        4        0        2        4       13        0        0        0        0        3        1        3        0        1        0        0        0        1
CD2=        5        2        4        2        2        1        1        0        1        0        0        0        0        0        3        1        2        3        8        0        1        2        3        0        2        0        1        0        2        2        0        0
AAACGAAGTTGGCAAAAACTATGGCTTATGAAGTTGGCAAAAGTTTAAAAGATGGCCAAGTTGAAGTTGAACGAAGCATTGAATATATTGATTACACAATTGAAGAAGCAAAACGAGTTTTTCCAGAAACTTTAACAGGCGATGGTTGAAATGTTCAAAATAAACTTGGCATTTTTTCCCGTGTTCCGAAAGGCGTTGTATTAGCAATTTCACCATTTAATTATCCGGTTAACTTAAGTATTGCTAAAATTGTTCCAAGTTTAGTTGTTGGAAATAGTGTTGTTTTTAAACCAGCAACAAATGGGAGTTTAACGGGATTATATATGGCAA
KOK=       126
KK=  617239  LL=  618258  Z=    4.59  JJ=  617239  DL=  1020
A===      111      112      113      114      121      123      124      131      132      133      134      141      143      144      211      213      214      223      224      231      233      234      243      244      313      314      323      333      334      343      413      433
B===      222      122      422      322      212      412      312      242      142      442      342      232      432      332      221      421      321      411      311      241      441      341      431      331      424      324      414      444      344      434      423      443
RRR=   22.147   47.048    6.913    0.583   -2.235    1.639    0.335    0.941    2.376    1.000    1.530    0.315   17.828   -0.257    1.681   -1.488    0.565   14.470   -2.820    2.402    0.913   -0.057   28.246    2.936   -0.123    1.439   -1.388    3.011   -0.367    7.141   -1.174   -0.054
X1==    6.147    5.285    4.502   -0.474   -1.279    1.592    0.769    1.561    1.592    0.265    1.840   -0.474    4.729    1.100    0.596    0.852   -0.453    3.862   -0.432    2.333    1.276   -0.070    4.778    1.925    0.265   -1.048   -0.724    0.713   -0.426    2.574    1.840    0.574
X2==    3.603    8.902    1.535   -1.230    1.747    1.030    0.436    0.603    1.492    3.770    0.831   -0.665    3.770   -0.233    2.820   -1.747   -1.248    3.747    6.535    1.030    0.715    0.805    5.911    1.525   -0.465   -1.373    1.917    4.226    0.861    2.774   -0.638   -0.095
CD1=       18       16        8        2        2        4        4        4        4        1        3        2        6        3        6        3        2        7        2        5        2        1        6        4        1        0        0        1        0        3        3        1
CD2=       18       33        8        1       13        7        4        6        8        9        3        2        7        1       16        1        1       13       15        7        4        3       10        3        2        0        6        7        2        4        1        1
GGTTGCTGATAATGCTAAAATTATGCAAGAAATTGCTTTAGCAATTAAAGCTTCTGGTTTTAAAGGCATTTCATTAATTGCATCTAACCCAGTAGATATTTTAACTACTGTATATCAAAAAGTAACTGGTTTTGATCCGCATACAATTTTAGGGTCAGGAACTGGTTTGGGTTCTGCGCGTTTACGTCGTTTGATTGGGAAGAAGTTAAATGTACATCCTAGTTCGGTGCACGCCTATATTATGGGTGAACACGGGGATTCAGCAATGACAGCGTGAAGTGCGCTTCAATTTTAGGGAAACGAATTAGTGACTATATTGAAGAAGGACGCTTGACGATTGAGGATTTAAAAACTTGTCAAACTGATGCTATTAATATGGCATACAAAATTATTGAAAAGAAAAAATCAACGTTCTATGGCATTGGTGTTGTTTTATCTCACATTGCGCGGATTATTATCCGTGGTGAGAACCAAGCAATCTTAATTGGTGCATATTTAAGCTGTGAATATGGTCAAAATGGAATTTATACTGGTGTTCCAGCCGTAGTGAGCAACTGTGGGTGAGAACGAATTATTAAATTACATATTAATAATGAAGAACAAGAACAATTTAATAAATCTTGTCAAAAAATTCATGAGACCTTAACTGTTGCTTTTCAAGCAATTGGGATTCAATAAAACTGATTTATTATCAGTTTTTTTATGTTATGATTTAAAAAATAGGAGTGAATATTAATGCAACAACCATTAGCGTTCTTGTTACGCCCAACAACAATTGCGGAGATTATTGGACAAAGTCATATTATTAATGATCAAAATGGTCTTATTTCACGAATGTTTAAATATAACTATGCTAGTTCATTAATTTTTTATGGTGATCCTGGGGTTGGGAAAAGTAGTATTGCTCGTGCTTTAGCAAATGACTTACAATTAGAATATGCTGTTTTTAATGCAGAAATTGATAAAAAACAAGATTTAGAAAACATTATTAAAAAAGCACAAAATGTTGAGCGTTTTATT
KOK=       127
KK=  629779  LL=  630108  Z=    8.31  JJ=  629059  DL=   330
A===      111      112      113      114      121      123      124      131      132      133      134      141      143      144      211      213      214      223      224      231      233      234      243      244      313      314      323      333      334      343      413      433
B===      222      122      422      322      212      412      312      242      142      442      342      232      432      332      221      421      321      411      311      241      441      341      431      331      424      324      414      444      344      434      423      443
RRR=    0.333   -0.122    0.880    8.633   -2.187    0.156   -0.928   -0.987    0.932    0.218   -0.314   -0.810    0.218   -0.288    8.268   -0.620    1.933    2.773  157.937   -0.215    0.218   -0.730    0.218   -0.350   -1.111    1.456   -0.528   -0.247    0.047   -0.135    0.276    0.047
X1==    1.375   -1.604   -1.175    2.807   -0.953   -0.185   -0.973   -0.304   -1.107   -0.657   -0.533    0.876   -0.533    0.568    3.602    0.736    2.027    0.907   13.133   -0.185   -0.585   -0.474   -0.474    0.616    3.343    2.467    1.415    1.680   -0.260    0.740    0.467   -0.260
X2==    0.242    0.076   -0.749    3.075    2.295   -0.841    0.954    3.251   -0.841   -0.332    0.590   -0.925   -0.410   -0.506    2.295   -0.841    0.954    3.055   12.026    1.159   -0.373    1.540   -0.460   -0.568   -0.332    0.590   -0.373   -0.147   -0.182   -0.182    0.590   -0.182
CD1=        5        0        0        4        1        1        0        1        0        0        0        2        0        1        8        2        3        2       14        1        0        0        0        1        4        3        2        2        0        1        1        0
CD2=        2        2        0        4        5        0        2        4        0        0        1        0        0        0        5        0        2        4       14        2        0        2        0        0        0        1        0        0        0        0        1        0
TAGTAGTAGTTGTATTATTTGTGGCGTTTGCTTTATTAACCCGAATTGCACCAATTCCTTCTAATAATCAAATTAAAGCCCCAATTACAGCAACTAATTCACCAACAACAATTACTCAAGTTGAAATTTCTTTTGTTGAAGTGATAATTGCACCGATCATACCAATAATTGCAATTGTGATAAAAACAATTCCAGCAATTAATTTACCAATTTTGTGACGAACAAAGGTTGCGACACAAATAAACAAGAAAGCTGTAATTAAAATAATTGCGCCATTATCTCCAGTGTTATTGTGAACAAAGAGTCTTGTGTCAACTTTAACATTTGGAA
KOK=       128
KK=  651259  LL=  652458  Z=    4.71  JJ=  651259  DL=  1200
A===      111      112      113      114      121      123      124      131      132      133      134      141      143      144      211      213      214      223      224      231      233      234      243      244      313      314      323      333      334      343      413      433
B===      222      122      422      322      212      412      312      242      142      442      342      232      432      332      221      421      321      411      311      241      441      341      431      331      424      324      414      444      344      434      423      443
RRR=   82.071   19.966   10.872    2.321   -0.411   -0.060   -0.053    6.688    9.876   20.266   -0.803   -2.259   17.885    0.058    2.761    0.066    0.333   -0.462    0.960    7.657    2.079   -5.186   -1.068    6.408    0.296   -1.858    0.508    2.248    0.268   -0.188   -0.214   -0.863
X1==    8.757    4.244    2.153    1.189   -1.795   -0.063    0.193    4.412    2.225    5.784    0.685    1.712    7.894   -0.374    0.889   -0.063    1.253   -1.177    0.244    2.225    1.938    4.371   -0.191    3.873    0.915    1.586   -1.020    1.647    0.588   -0.412    0.685    1.588
X2==    9.372    4.705    5.050    1.952    0.229    0.948   -0.273    1.516    4.439    3.504   -1.171   -1.319    2.266   -0.154    3.106   -1.047    0.266    0.393    3.938    3.442    1.073   -1.186    5.603    1.654    0.323   -1.171   -0.498    1.365    0.457    0.457   -0.312   -0.543
CD1=       36       22        7        6        4        3        4       11        7        7        2        7       10        1       12        3        6        1        4        7        3        6        1        6        2        3        0        2        1        0        2        2
CD2=       39       25       14        7       11        6        3        7       13        6        0        1        4        1       20        2        4        5       11       11        3        0        8        3        2        0        1        2        1        1        1        0
AGTTTTAAAAAGGCTGCTCAAATTAAAATGTATACTTTTTTAAAATATGATAATGATGCTTGTTTTCAGTGATTTGGGTTTTTAGATTTAGCAATGAAGAAAATTTTTGGTGATTTATTAACGATTCCAACAATTGGTGTCAAAACGGCAGTTAAAGTATTACAACAAATTAGTGTTGAAAATTTATTAATGTTTGTGCAACAAAATAATATTGCTGAAATCGAGAAATTACAAGGATTAAAAACCCATAGTGTTCGGCTATTATTACAAACTTTACAAAAGATTTATTTTAAAAAAAATTATAATAATCTTCAAAATAAAGTAATTAGTTGTTTAAAAGAATTGGGTTATTCGTTGGTGGTTATTTATTCTGCAATTAATAGTGTTAACCCAGTTCCGACTAAACTTGATCAATATTTAAAAATAGTTTTATTTAAAATTAGTCAGATTGACACCGTTTAATTTTCGTCCGGTTGATTTGGAAAGTTATATTGGTCAAGCAAATATTAAAATGAATTTAAAAATCATGTTAGCAGCTAGTCAAAAGCAGCAACAACCATTAAAACATATGTTATTTGTTGGTAATAGTGTAATTGGAAAAACTAGTTTAGCCCATTTAATTAAAACTTTGTTACAGCAAAAACTATTACTTTTACATGGCCCAAATTTACAAAAACCAAGTGATTTAATTAGTTGCCTAATGAAAGTAAAAGCATTTAATTTAGTTTTCATTGATGAAATTCATGCAATTAGTCGTGAAGTTGGAGAAATTTTATATCCTGTTTTAGATGATAATTGTTTAAATTTACTATTGGGAAAAAACTATAATACAAAACATGTTGTTTTACCGTTGCCATCTTTTACCTTGTTAGCAGCAACGACATTACTATATCAAGTACCACAGCCATTATTAAATCGTTTTTCAACAGTTTTTCATTTTAATGAATACACTAATGATGATATGCAACAAATTTTAAATAACTTGTTCTTAAAAGTAGAAATAAAATTATCATTAAAAGAATTAACTTTTTTAGCCAGCTATAGTCGCAATAATCCGCGCACAGCGGTAAAATTATTTCATCGAATTTATGACTATTTCTTAGCTACCCCACAACCAGTAAGTTTAAATTTTTTACAAGAAATTTTAACTAATTTGCAGATTTATCAAGATGGTTTAGAATGAGGGGAGGTAAATTACTT
KOK=       129
KK=  664909  LL=  666048  Z=    6.13  JJ=  664879  DL=  1140
A===      111      112      113      114      121      123      124      131      132      133      134      141      143      144      211      213      214      223      224      231      233      234      243      244      313      314      323      333      334      343      413      433
B===      222      122      422      322      212      412      312      242      142      442      342      232      432      332      221      421      321      411      311      241      441      341      431      331      424      324      414      444      344      434      423      443
RRR=   30.807    9.040   16.618   -0.540    0.482    1.463    0.169    0.081   -0.181   -0.170   -0.003   -1.400   -0.001    0.080    9.363   -0.511   -0.277   -1.744   68.669   12.395    0.572    1.051    2.152    3.105   -0.064   22.145   -0.079   -0.234   -0.273    5.227   -1.785   -1.070
X1==    4.534    2.187    3.885   -0.268   -0.703    0.797   -0.367    0.260   -0.278    3.262    2.444    3.269    0.459    1.661    1.545   -0.278   -0.367   -0.682    6.286    2.948    0.715    0.641    2.416    3.165    1.226    4.430   -1.105   -0.757   -0.797    1.203    1.782   -0.797
X2==    6.794    4.134    4.278    2.011   -0.685    1.836   -0.460    0.313    0.651   -0.052   -0.001   -0.428   -0.001    0.048    6.062    1.836    0.754    2.557   10.925    4.205    0.800    1.638    0.890    0.981   -0.052    4.999    0.071    0.309    0.343    4.343   -1.001    1.343
CD1=       37       17       16        6        8        5        3        7        3        7        6       15        3        5       15        3        3        1       11        9        2        2        4        5        4        9        0        0        0        2        5        0
CD2=       13       13        7        4        3        6        2        2        4        1        1        1        1        1       17        6        4       11       29       10        3        4        3        3        1        6        2        1        1        5        0        2
TAGGAAAAACAAAGAAACAAATTGGTGGTAAATATATTCGAAATTTCATTACTGAAGAGCCGAAACGAAAACCAATTTTTAAAACAGATCTTTATTTAGATACAGCAATTACTAATCAAATTAGACCATTGTTTGTTAAATCAATTGCTAAACCAAAACCAAAGGTTTCACCAAAATTTGCTGCTGCGAAAGTAATGCCAAATTCGGTGATTGCTTAATTTTCAGCGCCAAGTAATCGAAACTGAGCAGAACCACAAATTAATGGAGCAGCAAAGGAAAGTACTGCAAGTAAGATAACATCTGTTTCTTCAGGACCAGTTGAAGATAAATATGTTTCAACAGTTGACCCTAAAAAACGACCTAATTTAAAAAACTAAAATTTGGTAATAGTTATGAAGAAAAAAGAATCAAAAAATTAGATGTTACAATAATAAAATCAGAAGAAACGTTAGATAATGCTAAAATAAAAAAAGGGGCTAATTGAAAAGCAAGCTTGATTGATTTAACATTATATACTCAAAAAGAATTAAAGGATTATCAAATTAATTATGCTGATCCAACTAAAACACCTGATTTAACAATAAATTTAGCAGAAAACCAATATACTTATGCTGGTTATCATCCACGAGAAATTCGTAAAATTGAACGACGACAAGTAGAACACAATCATGAACGATTAATAAAAGAAAAGTTAATTCAAAAAAATATTCGCAAAGAAACACGGTATCAAAAAAAACTACGTCAGCGAAAAGTTAAACCAAAACCATTACCACAGATTTTAATTAATAAATATCTGGCAGAAGGAAAAAAGGTTATTAATGGTTTTTTAGTTGACGCAGGAGAAAACAAAACTGGTAAGGAACAGCAAAAGAAATAAACAAGTGGGGAATAACAATGAAAGCAACATTGCCAACAGCAGACTTAATTCGAAAATATTTTGATGAAGTTGTTACCTCAAGTGGGATTGATCCTAAAAAACGACCAGATGTTGCGCTGCAATGAGCGCAAGAAAAAGAACTTTGAGCGCAAGAAGCGGATGCTGAAATCCAACAACAATTATTACAAGTATTAAAAGTTAATCAAAACGTTCAAACCCAACAGTTGCACCACCAACAAGAATTAATTTTGCGTGACTTACAA
KOK=       130
KK=  669229  LL=  669558  Z=    5.59  JJ=  668899  DL=   330
A===      111      112      113      114      121      123      124      131      132      133      134      141      143      144      211      213      214      223      224      231      233      234      243      244      313      314      323      333      334      343      413      433
B===      222      122      422      322      212      412      312      242      142      442      342      232      432      332      221      421      321      411      311      241      441      341      431      331      424      324      414      444      344      434      423      443
RRR=   14.770   -0.013    8.129   -0.579    0.105   -0.000    0.101   14.278   -0.953    0.131    4.346    0.517   -0.199   -0.151   -0.013    0.966   -0.016    0.097    0.069   64.267    0.131    1.051    0.131    0.396    0.131    0.131    0.131    0.018    0.018   -0.112   -0.266   -0.112
X1==    2.229    0.045    3.936    0.725    0.045    0.041   -0.117    6.913   -0.959   -0.339    2.603    2.562    0.603    0.535    0.045   -0.959   -0.117    0.110    0.946    8.041   -0.315    1.632   -0.368    0.569   -0.339   -0.397   -0.315   -0.111   -0.130   -0.130   -0.397   -0.130
X2==    6.627   -0.285    2.065   -0.798    2.341   -0.007   -0.860    2.065    0.993   -0.387    1.670    0.202   -0.330   -0.282   -0.285   -1.007    0.140    0.887    0.073    7.993   -0.417    0.644   -0.356    0.696   -0.387   -0.330   -0.417   -0.160   -0.137    0.863    0.670    0.863
CD1=        7        3        5        2        3        1        1        8        0        0        3        4        1        1        3        0        1        1        2        9        0        2        0        1        0        0        0        0        0        0        0        0
CD2=       12        2        3        0        6        1        0        3        2        0        2        1        0        0        2        0        1        2        1        9        0        1        0        1        0        0        0        0        0        1        1        1
TCAACAACAATATCATTGAAGTGATATAATAAAACATATTGAAAAGAATGATGATTTAACAAACGATCTTTTAGCTGATGAAACAATTTTAATGTTACATCATTTATTTGGCGTTCATAGTCATCGTCATAATTTGCGGTTACAAAAACGAAGTTTATTTTGTTTATATCACTATATTTAAGAAGGAGTATGTCACGTGTCAAAACGCCAAGAACGGATTAATATTATCAATTTGTTATATCGTCATTTTATTTTGAAACATGATGTTTTAACAACAAAACAAGAGGCTTATGATTTTTCACAAGTTGTAAAAACTAATGTTGAATCAGA
KOK=       131
KK=  694489  LL=  695598  Z=    4.86  JJ=  694399  DL=  1110
A===      111      112      113      114      121      123      124      131      132      133      134      141      143      144      211      213      214      223      224      231      233      234      243      244      313      314      323      333      334      343      413      433
B===      222      122      422      322      212      412      312      242      142      442      342      232      432      332      221      421      321      411      311      241      441      341      431      331      424      324      414      444      344      434      423      443
RRR=   73.897   26.908    2.593   -0.087   -5.104   -0.666    1.598    0.516    6.313    9.720   -0.045    0.492    0.363   -2.359    3.595   -0.666    0.008   -0.349   -1.024    3.115    0.800    0.163   12.789   36.427    0.014   -0.045    0.204   -0.740   -0.433    0.063   -0.167    0.063
X1==    7.735    4.658    1.948    0.214   -2.006    0.547    2.702    4.129    2.279    3.100    0.055    2.343    2.055    3.008    1.023    0.547    1.012   -0.439   -0.509    1.124    0.199    2.159    4.159    5.116    0.100    0.055    0.199    2.764   -0.248   -0.248   -0.945   -0.248
X2==    9.554    5.777    1.331   -0.408    2.544   -1.217    0.591    0.125    2.771    3.135   -0.823    0.210    0.177   -0.784    3.514   -1.217    0.008    0.796    2.010    2.771    4.029    0.075    3.075    7.119    0.135   -0.823    1.029   -0.268    1.745   -0.255    0.177   -0.255
CD1=       40       27        7        4        5        4        8       11        7        4        1        8        3        4       15        4        5        2        2        5        1        3        5        6        1        1        1        3        0        0        0        0
CD2=       37       28        5        2       18        1        4        3        8        4        0        3        1        0       21        1        3        5        7        8        5        1        4        8        1        0        2        0        2        0        1        0
AACAAGTTTTTCGCTCGGAAAAAAACATGATTATGCTTTATTTAAAGAATCAAAAATCCCAATTTTAAAAAATACCAAATTAATAGTTGATAGTGGTTATCAAGGAATACAAAAAAATCACAATAATGTTCTAATACCTACAAAGAAAACAAAGAAAAACCCTTTAAACAAAGAACAAAAGCAATATAATAGACTAGTTTCAAAAATGAGAATTATTATTGAAAATATTTTTGCTATTCTTAAAAAATTTAAAATTATTACAGAAAAATATCGTAATCGAAGAAAAAGATTTGGTTTAAGATTTAATTTAATTGCCTCAATTTATAATTTACAATTATTATATTTAACATAAAATATTTATTTAAAATTAAATAATTTAAATAATAAATTAATTTTTCGTTGTGGAAAAATATTAAATTTTTAAATAAAAAACATAATTAATTAAAATTATATTTTTCTATTAGTATCTTTTTTACAAATATTTGCAATTTTTTAACAAGTAATGAAAGAAGTCTAATGTTATTTTATCCAAATAAAATCTTTTTAGATTGTTTTTTTCCATTAGGAATTATGGGACCAATTTTAACATTAATTTTTCCAAGTAAACAACCAACATTGTTAGAATGAAGTTATTATGTTTTTTATTTTGGTCATACTTTTACTTTATTTGGTTTTATGTATGTTTATTTATATGGATTAACAAATTATCAGTTTTCACGAAAAGCAATTCAAACTAGTTTTATCACCGGAATTATTTAACCAATATTTTGGTGAAAATTATATTGTTGGTGATATTGCATGAGCATTAGGATTAAAAGATTTAGCACGACCATGACAGTTCTTAATTAGTTTTATTTTAGGAATCCCAATCATTGGATTAGGACTATTACTAATTTATTTATTTAAACCAATTTATCACCACCAAACAAAAATTAGGGTACATGATACATGATGAGAATTATTATTAAAAAAAATAAAACTGCATCATAACAAAAAAACTAGGGAAGAAAACACCTAGTTTTTATTAAAGGTTTTAACCTTCATATTTTAAATAACGTTGTCAAAAGACGGGAGCTAAGCTCCGTAATGAAAGTGGAATGACAATTTGCA
KOK=       132
KK=  710839  LL=  711768  Z=    4.52  JJ=  710839  DL=   930
A===      111      112      113      114      121      123      124      131      132      133      134      141      143      144      211      213      214      223      224      231      233      234      243      244      313      314      323      333      334      343      413      433
B===      222      122      422      322      212      412      312      242      142      442      342      232      432      332      221      421      321      411      311      241      441      341      431      331      424      324      414      444      344      434      423      443
RRR=   24.410    7.050   22.517   -0.906    0.013    0.008    1.096    8.360   -1.029    0.772   -0.927   14.856   -3.826    0.002    9.838   -0.011    0.306   -0.253   -0.584   60.791    3.546    6.588    4.687    6.604    0.772    0.797   -0.024   -0.681   -0.175    0.087    0.797    1.163
X1==    5.028    1.484    5.502    2.489    0.024   -0.263   -1.081    3.571   -0.913   -0.744   -0.862    3.687    4.138    0.001    2.944    0.387    1.339   -0.234    1.386    7.539    1.271    2.155    1.155    3.021   -0.744   -0.862    0.271    1.775   -0.261   -0.261   -0.862    1.739
X2==    4.855    4.750    4.092   -0.364    0.524   -0.029   -1.014    2.341    1.127   -1.039    1.075    4.029   -0.925    1.202    3.341   -0.029    0.229    1.081   -0.422    8.064    2.790    3.057    4.057    2.186   -1.039   -0.925   -0.089   -0.384    0.669   -0.331   -0.925    0.669
CD1=       22       12       11        7        8        2        1        8        1        0        0        9        5        1       16        3        5        2        5       14        2        3        2        4        0        0        1        2        0        0        0        2
CD2=       22       22       10        2       10        3        1        7        5        0        2        9        0        2       18        3        3        5        2       17        4        4        5        3        0        0        1        0        1        0        0        1
TTATTTTGGTGAAATTAATTTTGAAGTAATTTTTAATTATTTGGCAAAAAAAAGAACTTTCTTTGCTGATCTTTATAAGTTTACCCCAAGTAGTCGTGATATTTCAATTTGAGTTCCAAACGAATTAAACTATCAAGATATTAAAGCAACAATTTTAACAGAAGTAAAAGATGTTGTTACAATGGAAGTGATTGACCAATATTTTGATGAAAAAACAATGCCAAATCATCGTGCTTTAACAATTAGTTTTACTTTTAATAATATGATAAAACAATTAACAGAAGCAGATGTTAATCAACAATTTGATAAAATTAAAGCTAATTTAGCAACGTTAAAATTACAAATTCGTTAAAAAAATGAAACAGATTGCTCTATTTCATTTTTTTAACATATTCATGTCATTCATCAATTGCCAAGTAATAATCTTGATATTCTTCATTATGAGTTGGATGGTATTTGGCAATTAGCATCCCAAATATTATATTAATTAACATTAAACGTGAAATATAACGAGGATTATCAACATAGAAATTTAAAATTTCTGTATTTTCTAAAGTTAATTTTTGAACATTAGAGGGACCTTTATATTCTTTGTTAATTGTTAATAAAATAATTTGAACATTACGTTTTGTTGCAATTTCAATTAGAAAATGATATTCAGCATCTTGTAAACTTTTAGAAACTAAGATTAGGAGATCTCCTGAACCAAGTGTTTCAATGATTTGAATTGTTGCATAATAGTTTGATAAATAAGTTGAATTATATTTTAAAATATTTAAGTGGAGATTTAAGTTATCACAAATTAAGGAATGACGACTAATTCCCCAAATAACAATACGGTTACTATTATGAATCGTATCAATAATTTGTTCTAACTGGTTTATTTTTAAATTGCGATAAGTTTCATCCAAAGCATAGGTATGTAACTTA
KOK=       133
KK=  722269  LL=  722748  Z=    7.39  JJ=  721639  DL=   480
A===      111      112      113      114      121      123      124      131      132      133      134      141      143      144      211      213      214      223      224      231      233      234      243      244      313      314      323      333      334      343      413      433
B===      222      122      422      322      212      412      312      242      142      442      342      232      432      332      221      421      321      411      311      241      441      341      431      331      424      324      414      444      344      434      423      443
RRR=   -0.907   -0.142    0.726    9.603    0.009   -0.427   14.490   -2.696    1.473   -1.943    0.034   -0.643    0.693   -0.339   17.174    0.586   -0.301    1.484  102.212    0.303    0.429    0.137    0.632    0.632   -0.117    6.735   -0.091   -0.612    0.238    2.267    0.034   -1.444
X1==    0.692   -0.066   -0.699    5.061    1.088    1.832    3.398   -0.699   -1.301    2.892   -0.050   -0.699   -1.031   -1.031    3.971   -0.517    0.266    0.512    9.884   -1.301    2.114    0.114    3.114    3.114   -0.050    2.892    0.114    1.439   -0.561    1.439   -0.050   -0.561
X2==   -1.310    2.166   -1.038    1.897    0.008   -0.233    4.264    3.854   -1.133   -0.672   -0.672    0.919   -0.672    0.328    4.325   -1.133   -1.133    2.899   10.341   -0.233    0.203    1.203    0.203    0.203    2.328    2.328   -0.797   -0.425   -0.425    1.575   -0.672    2.575
CD1=        5        3        1        9        5        4        6        1        0        4        1        1        0        0       10        1        2        2       13        0        3        1        4        4        1        4        1        2        0        2        1        0
CD2=        0        5        0        3        2        1        6        5        0        0        0        2        0        1        8        0        0        5       14        1        1        2        1        1        3        3        0        0        0        2        0        3
TGCGCGAAGTAATTGCGAAGAAAGTATTGTGAATAATGAATAAAATTACTTTTGTTGCATCAACAAGTGGGCGCATTGATAAAGTGTTAGTCGCATATTTTGCCACAACAGCAACGATCTTCTCACGAACAAAAATTCAAGAATTAATAACTCAAAACCAAGTCCAAGTTAATGACCAATTTGTGCACCAAAATTATCTTGTCCAAGTTAATGATACAATTACTGTTACTTTACCATCGCCATCAACAACAAACCTAACGCCAATGGCAATGCCATTAACAGTGTTGTACGAAGATGATGTGTTATTGGTAATTGATAAACCAAATAATTTGGTTGTTCATCCTGCCCTGGGGCATTTAAATGACACCTTAGTTAATGCTTTAATTGCCCGAAGTGAAGATTGATCAACTGTTAGCGGTGAATTGCGACCAGGAATTGTCCATCGGATTGATCGGCAAACAACAGGAACATTAATTATTG
KOK=       134
KK=  725959  LL=  726708  Z=    7.07  JJ=  725539  DL=   750
A===      111      112      113      114      121      123      124      131      132      133      134      141      143      144      211      213      214      223      224      231      233      234      243      244      313      314      323      333      334      343      413      433
B===      222      122      422      322      212      412      312      242      142      442      342      232      432      332      221      421      321      411      311      241      441      341      431      331      424      324      414      444      344      434      423      443
RRR=   32.443    9.661   10.490    8.260   -0.107    0.004    0.032    4.107    0.275    0.624   -0.057   -0.616   23.644    2.378    1.613    0.014   -0.330   -0.155   -1.191   27.641   -0.479    0.210   13.033   -0.009   -0.620    0.099    0.686    0.329   -0.632   -0.632    0.622   -0.347
X1==    7.806    3.994    2.451    3.476   -0.044    0.315   -0.037    2.451   -0.481    1.504    0.366    1.097    4.366    2.189    0.965    1.111   -0.742    0.681    0.874    5.886   -0.629    0.195    3.195   -0.030    0.504   -0.634   -0.629    0.806   -0.249   -0.249    0.366    0.751
X2==    4.156    2.419    4.280    2.376    2.419    0.013   -0.877    1.676   -0.573    0.415   -0.157   -0.562    5.416    1.087    1.671    0.013    0.444   -0.227   -1.362    4.696    0.761    1.080    4.080    0.281   -1.229   -0.157   -1.089    0.409    2.538    2.538    1.701   -0.462
CD1=       17       12        4        6        4        2        2        4        1        2        1        3        5        3        6        3        1        3        4        9        0        1        4        1        1        0        0        1        0        0        1        1
CD2=       22       14       12        7       14        3        1        7        2        2        1        2        7        2       12        3        3        2        0       11        2        2        5        1        0        1        0        1        3        3        3        0
GTCGTTGCGATATTTAACATTATTTTTTCAATTTTATATTATGTTTTACGGAATGTTTGATCAAAAATTCTTAATTATCCCTATAAGAATGAAATTGTTTTATCATTTAGTATTTATTATCATTTTTAGTATTATTACTTTAATATTTGCGGTTTTAGGCTTAGCAAACTTCTATTGAGCGCGAATTGTTGTCGGGTTTTGTTCAATTGCCTTAGTTTGTTTTAATTGAATCTGAATTGCGGGGCCAATCTTTGATGTTGTGATTGCGACATTATGTTTAAATAATCATAAGTATTCAAAAAGTGATTTAGATACTTATTTAGCAAAGCACCATAAACCATTGAAATTAAATAAAAAACCAATTACTGATGAAATGCTGCGGTTAGCTGAAGATGAAAAATAATCCTTCGAAAGGATTATTTTGCTTTTAAATTAAAATGAATTTTTAAAAAATGTTGATATTCACGAAGCGGACGTGTTGCTTTATATTTTTGTGCTAAAGCTTTAACGTTTTCACTTGCTCCTAACGGTAACTTTAGATGATATTTTGTTTCAAGGTTTTTAATCGTTGTTAAGAAGGTAGCACGGCTAAGGATGGCACTACACGCAATTGCTAAGGATTTTTCTTCGCCTTTCGTAATAAAAACTACATTATCTTTAACAACAGGAGTTATTTTTTGTAAATATTCAAAATATTTTGTCGCATTAACAAACTGGTCAATAAAAATTGTCTTATTTGTTAATTGATAA
KOK=       135
KK=  728299  LL=  729348  Z=    6.79  JJ=  728299  DL=  1050
A===      111      112      113      114      121      123      124      131      132      133      134      141      143      144      211      213      214      223      224      231      233      234      243      244      313      314      323      333      334      343      413      433
B===      222      122      422      322      212      412      312      242      142      442      342      232      432      332      221      421      321      411      311      241      441      341      431      331      424      324      414      444      344      434      423      443
RRR=   43.745   20.214    9.619    1.118   -0.495   -0.034    4.889    7.820    1.400    0.094   -0.111    0.843   21.858    0.982    5.359    1.381    0.814    0.862   15.867    4.593    2.450    1.529   17.895    4.612    1.522    0.107   -0.242    0.292    0.141    1.069    0.043    0.141
X1==    7.152    5.445    3.311    0.772   -1.591   -0.315    2.571    2.692    2.238    0.224   -0.040    3.988    2.910   -1.187    2.279   -0.953   -0.743    0.432    3.904    0.962    1.271    2.022    4.022    1.478    1.224   -1.024   -0.729    0.773   -0.304    0.696   -0.040   -0.304
X2==    6.116    3.712    2.905    1.447    0.311    0.107    1.901    2.905    0.626    0.420    2.752    0.211    7.512   -0.827    2.352   -1.449   -1.095    1.995    4.065    4.775    1.928    0.757    4.450    3.120    1.243   -0.104    0.332    0.378   -0.463    1.537   -1.057   -0.463
CD1=       30       24        8        5        4        2        8        7        6        1        1       11        4        0       15        1        2        3       10        4        2        3        5        3        2        0        0        1        0        1        1        0
CD2=       26       20        9        5       10        4        6        9        5        2        4        3        9        0       16        1        1        8       10       13        4        2        6        4        3        1        2        1        0        2        0        0
ATTCACTTGTTTAGTAATCTTACTTTTTGTTGTGATTTTACAACTTTGTGGGTTTTTAACACGTCAAGATGAAAAAAGTAACATTATTCGCTTTGTAACAATTTTAGTTTTATTTAGTTTGCTTAATAGTTCAACAAAAATTTCACTACCATTTGTGCTTGATGATAATATTAAAATTCGGCAACTATTGCATCAAGCTTGATCAGTCGCAACCGTAATTGCTGATTTATTTGTTTGATTTGTTTTAATGCTTTATCTTTGCCAGCTTTTTGCCAATGAGCACAATGCCATTTATCAAGAAGATGACTTAGATTTAATTGAAGTTTTAATGTTACAAGAACTTAATCGTAATTTAACTTTAAATAACCATTCAAAAGAAGAAATTAATCCTAATAATTGGAAATTGAAAATGTTAAATTAAAAAATGATTGTTATTTTTGATTTACTTATTTACTACTGAAAAAATTATTAAATTTGAAAAACAAACAATTTTTAATTTAAATGATAATTTTTATCGAAATGAACAGCCATATAAAAATGAACAGCTAAAAATGCTTTTTATCCAAGATAAAAAGCATTTTTTATTTGCTTGTTTAAAATAAAGTGTGTTATAATTTTAATGCTTGTATTCAATAAAAATTAATGGTATACAATACACATTTATGGATTCATTTGCCCAGTGCTATTTATTTTAATAAGATAGTGGTGAATGTTAGAAATAAATGGAAGCTTTAACGAAAAGGAGGATTTAATAGAAATATGGCAAAAGAATTAACAAGAGAAATGTTATGAGAATCTGGTGCGCAATTTGGGCACCAAACAAAAAGATGAAATCCAAAAATGAAACCATATATTTATGGTGAGAAAAATAAGATTCATATTATTGATTTGCAACAAACATTATGACGATTAGAAGATGTTAAAAAATTAATGGCATCAATTGCTGCGCGTAAAGGAAAAATTTTATTTGTTGGAACAAAAAAACAAGCAAAATGAATTGTTAAAGACGCTGCTGAGCGTTGCGAATCTTTTTATGTTAATCAACGTTGA
KOK=       136
KK=  743989  LL=  745098  Z=    5.16  JJ=  743899  DL=  1110
A===      111      112      113      114      121      123      124      131      132      133      134      141      143      144      211      213      214      223      224      231      233      234      243      244      313      314      323      333      334      343      413      433
B===      222      122      422      322      212      412      312      242      142      442      342      232      432      332      221      421      321      411      311      241      441      341      431      331      424      324      414      444      344      434      423      443
RRR=   91.887   31.609   -0.489    0.231   -3.189   -0.869    0.030   -7.089    3.069    2.400    0.783    3.009    4.210    0.574    1.526    0.858   -1.466    1.854    2.708    1.112   -3.431    0.756   30.722    2.495    1.115    0.276    0.169    4.255   -0.312    2.256    0.022    0.811
X1==    9.590    6.045   -0.753   -0.414    2.228    0.816    0.300   -1.451    4.060    3.336    3.086    2.860    4.086   -0.662    1.380   -0.806    1.568    1.741    2.341    0.816    4.754    0.378    7.675    1.799    1.550    1.086    0.608    6.233   -0.555    1.445    0.086    1.445
X2==    9.582    5.229    0.649   -0.558   -1.432   -1.065    0.101    4.886    0.756    0.719    0.254    1.052    1.030   -0.868    1.106   -1.065   -0.935    1.065    1.157    1.363   -0.722    2.003    4.003    1.387    0.719    0.254    0.278    0.683    0.562    1.562    0.254    0.562
CD1=       21       20        1        1       11        5        3        0       11        5        4        5        5        0        9        2        5       10        9        5        9        2       11        3        3        2        3        7        0        2        1        2
CD2=       56       27        6        5        6        1        4       15        4        2        2        9        3        1       14        1        2        3        4        5        0        3        5        3        2        2        1        1        1        2        2        1
ATTGCACTATGAATTTCTCTCAAATGTTTTTTATTTTGCATTCTGGCAACGCGCTCTCAGTTGATTTCGCCACCTAATAATCGTCATAATCCCATAATTTATCACTCCTTTTTATTTATATTATACCGTATTTTTTGTTTTTGTCAGGTGTTTTTTAAATTATGACTTTTTCTTTTCTGCTTTTTTGGTAGCTTTTTCATCTCATTTTTTCTGTCTAGCGTCTGATTTATTATTTTGTTTTTCATATTTTTTAATTATATTACTTTGTTTTCTAATTTTTTTATTATGTCGCAATTCACTTTTTGCTGTTGGTTTCACATATGAAAAACTGTTTTTGCTAGTAAATTTGTTTTCTACTTTCCCTAGTTTTTTGTTTAAAGACCCTGTTTTTCAATCACTTAAATCTTTTGTATTTCTTTTATTTTCTTGATTTCCTTTGCTAGCCAATTGTGGATTCAATCTTTTACCAATTGCTTTAATTGGTGTTGCAATCCCAGTTCCAATTTGGCGGAAAAATCCTTTTGTTCCACCTCCGCGAGCTGCTCCCACTAGTTTACTTGTTGCTAGGGTTGTGACCCCAAGTCCAAAGCCTGCTAAGCCAACAATCCCAGCACGTGAACTCATTCCCTCAGTGGCGTGTCAGAAATGACGAAAGTCTAGCGGTTTTTCTTGACGAGATTGACTGCTTGCTGTTTCATTATCCCCTCAATCACCACCAGAACCCATCGCGTTCATTAGACTTCTTGCATTACTTGTTAAAAAATTGCAAATATTTGTAAAAAAGATACTAATAGAAAAATATAATTTTAATTAATTATGTTTTTTATTTAAAAATTTAATATTTTTCCACAACGAAAAATTAATTTATTATTTAAATTATTTAATTTTAAATAAATATTTTATGTTAAATATAATAATTGTAAATTATAAATTGAGGCAATTAAATTAAATCTTAAACCAAATCTTTTTCTTCGATTACGATATTTTTCTGTAATAATTTTAAATTTTTTAAGAATAGCAAAAATATTTTCAATAATAATTCTCATTTTTGAAACTAGTCTATTATATTGCTTTTGTTCTTTGTTTAAAGGGTTTTTCTTTGTTTTCTTT
KOK=       137
KK=  796249  LL=  797208  Z=    4.99  JJ=  796219  DL=   960
A===      111      112      113      114      121      123      124      131      132      133      134      141      143      144      211      213      214      223      224      231      233      234      243      244      313      314      323      333      334      343      413      433
B===      222      122      422      322      212      412      312      242      142      442      342      232      432      332      221      421      321      411      311      241      441      341      431      331      424      324      414      444      344      434      423      443
RRR=   29.339   20.929    0.429    3.829   -1.192   13.865   13.198   -0.026   -4.613   14.083    0.058    0.829   -0.045    0.066   -1.891   -0.112    0.276   14.832   14.531    2.368    5.164    8.813    3.375   -0.173    0.169    0.006    1.085    0.342   -0.216    0.169    0.767    1.470
X1==    6.530    4.734    0.764    3.029   -0.534    2.020    3.672    1.373    3.860    3.999   -0.054    0.656   -0.054   -1.059   -1.663    0.180   -0.510    3.294    6.130    1.407    2.013    1.927    1.927   -0.094   -1.001   -0.054   -0.987    0.635   -0.385   -0.385    0.922    2.615
X2==    4.493    4.421    0.561    1.264    2.232    6.862    3.594   -0.019   -1.195    3.522   -1.063    1.264    0.832   -0.062    1.137   -0.619   -0.542    4.503    2.371    1.683    2.565    4.573    1.751    1.855   -0.169   -0.115   -1.100    0.538    0.562   -0.438    0.832    0.562
CD1=       25       20        4        8        6        6        9        5        9        5        1        4        1        0        3        3        2        8       13        5        3        3        3        1        0        1        0        1        0        0        2        3
CD2=       20       20        4        5       14       15        9        3        1        5        0        5        2        1       11        2        2       11        7        6        4        6        3        3        1        1        0        1        1        0        2        1
ATCATTTTCCATTCGTAATTGTTTAATTTCTTTTCTTAGATGAATTAGTTCATTTTCTTCTGGGCTTCGATTATCTTTTGCTTTAAATGAACCAGAATTATTGAATTCATGAATTCATTTTCAAACTGTTGATTTACCGACCTGATAGTCACTGGACAATTGTTTTGCTGTTTTACCTGTTTTATAAAGACTAACAATTTGTTGTTTAAATTCATCGGTATAATGATTCTTTGCCATAATTACACCTCCATTTATTAATTTAATTATAATCCTTACTCCACATTATTGTTGTCCAATTTATCTTAACCCATCCAAACAATTACAGAATGATGACATGTTACTTATCAACGAACACTTTTTAAATATTATGATCCAAATAAATTAAATAAAGATGGCAGATATGGTGGTAACCGATTTGTCTTTTTGTTAGATGCCGAAATGGGACGAAAGCCATATCAGCGAATTCATTTTGACTTGTATATTAAAGTTCTTAAGGAATTAGATTCTGGGAAACTATATCAAGATATCATTGATAAATATAAAGATTCAAAAATTACCCCAATGACTGTTTCTAATATTTTTAGAAGTATTGATTTGGCAGAAATTAATGAAAACTTTAAACATACTGCCCTTCATAATAAAATAAAAGCCGATAGCAAATACATTTATTTGGGATTAGATGATACTTTTACTAAAATCTTTAAAAGACATAAAAAGATTGATAAGAATATGGTTCGATTAGCATATTTGCATACTGGAATTGATTGACAAAAATCTACTAAGAAACGACATTTTTCACAAAATAAGCTATTGTTAACGGTGATGTCAAAAAATGTAAATCTTAAGATGAAAGAATATCGGCAATTGTTAAAAGAATTCATTAATAATAATTATGATTTAACAGAAAAATCGTTAATAGTAATGGGTGATGGTGCTGAATGAATTAAAAAAATAGCAGAA
KOK=       138
KK=  811159  LL=  811458  Z=   11.70  JJ=  810979  DL=   300
A===      111      112      113      114      121      123      124      131      132      133      134      141      143      144      211      213      214      223      224      231      233      234      243      244      313      314      323      333      334      343      413      433
B===      222      122      422      322      212      412      312      242      142      442      342      232      432      332      221      421      321      411      311      241      441      341      431      331      424      324      414      444      344      434      423      443
RRR=    1.455    0.048    0.243    2.164    0.048    0.109    5.853   -0.629    0.136   -0.274    0.212   -0.199   -0.136   -0.038    1.778   -0.112   -0.322   -0.139  144.213   -0.112   -0.378    0.212   -0.634   -0.091   -0.224    0.255   -0.147   -0.117    2.095   -0.185    0.212    0.057
X1==    0.770   -0.182    0.872    4.482   -0.182    0.097    2.467    0.872    1.097    0.564   -0.609    0.386    0.391    0.150    1.172   -0.903   -0.234    2.256   12.832   -0.903    0.640   -0.502    1.498    0.300   -0.436    0.391   -0.360   -0.174    0.758   -0.242   -0.609   -0.242
X2==    1.890   -0.267    0.278    0.483   -0.267    1.124    2.372   -0.722    0.124   -0.487   -0.349   -0.517   -0.349   -0.250    1.517    0.124    1.372   -0.062   11.238    0.124   -0.590   -0.423   -0.423   -0.303    0.513    0.651    0.410    0.672    2.765    0.765   -0.349   -0.235
CD1=        4        2        2        7        2        1        4        2        2        1        0        2        1        1        4        0        1        3       14        0        1        0        2        1        0        1        0        0        1        0        0        0
CD2=        3        1        1        1        1        2        3        0        1        0        0        0        0        0        3        1        2        1       12        1        0        0        0        0        1        1        1        1        3        1        0        0
AAAAAACATTGCAGGGAGGATATATTGTTGTTGAAGAAGACAAGACAAAACCATTAACGGCAATTATTATTGCAACAGGAACCGAAGTCCCAATTGCAATTAATGCGGCTAAGACAATGAAAGCAAATATTCGGGTGGTTTCAATGCCATCGGTTGAATTATTTGACCAGCAACCAATTGCTTATCAAGAAAGCGTAATTCCAAAAGACTTTCCAAAAGTAATTGCAATTGAGTTTTCTAATGACTATGTTTGATACAAATTTGTTGGTAAAACTGGTTTAGTAATTGGTGTTGATGATT
KOK=       139
KK=  812299  LL=  813408  Z=    4.61  JJ=  812239  DL=  1110
A===      111      112      113      114      121      123      124      131      132      133      134      141      143      144      211      213      214      223      224      231      233      234      243      244      313      314      323      333      334      343      413      433
B===      222      122      422      322      212      412      312      242      142      442      342      232      432      332      221      421      321      411      311      241      441      341      431      331      424      324      414      444      344      434      423      443
RRR=   29.987   18.399    9.631   -1.857    0.286    0.031    0.291    2.976    0.059    4.026   -2.697    0.218   13.135    0.102   13.033   -0.104   -0.001    1.082    1.159   31.125   16.234    1.432    4.757   18.154    0.101    1.330   -0.064    2.142   -0.960   -0.342    0.322    0.766
X1==    6.376    4.472    3.178   -0.976    1.287    0.706    2.022    1.965    0.106    1.068   -1.153    2.091    3.215    0.096    2.703    0.106    0.001    0.660    1.454    6.703    3.047    2.289    3.153    5.878    1.068   -1.153    0.047    0.686    1.554    0.554   -0.279    0.554
X2==    4.703    4.115    3.030    1.903    0.223    0.044    0.144    1.514    0.555    3.768    2.339    0.104    4.085    1.067    4.822   -0.978   -1.068    1.640    0.797    4.643    5.328    0.626    1.509    3.088    0.094   -1.154   -1.359    3.125   -0.618   -0.618   -1.154    1.382
CD1=       26       21        8        2       12        4        8        6        3        2        0        8        5        2       16        3        4        4        7       14        4        4        5       10        2        0        1        1        2        1        1        1
CD2=       22       20       10        6        9        4        3        7        5        7        4        3        6        2       22        2        1        7        4       13        9        2        3        4        2        0        0        4        0        0        0        2
TCCAGTTGATTTTGAAACAAATCAAACCGTCCGTCCAACTAATAAAGCAATTTTTGACTTAGATTATGCTGGTTTAACCACCGCTGATTATGTCATTTTTGAGTTAGATGGATGAGATTCTGGGACTCATATGGAATTTGGATTAATCGTCGAACAAGCAATTCATAATAAGAAAAAATATCTCTTCCCAATTATTTCTGATTTTCGAGTACAACAGGGAATTTTAAAAGGAGAATGTCCTGGTTTTGGCCTAAATGAAATGTTAACAGGGGCATTGTATCATGAACCGTTAAATAGTGGTAATGTTCCTCAAATTACTTTATGTAGTTCACATGCAATGGCGTGTGCAGCAATTAAAGCGATTGAAACTGGGGATGTAAAAGATTATCGCCAAAAATATGATATAAAAGAAATCTTTAAAGAAGATAAATTATATCATGGCTTTGATTGTCATATTTAATCCCGTTGTTTCAAAAAAATATTATTTAAATAAAAAGCAATATTTTATAAATTAAAGGAATAAAATATTGCTTTTTTAGTGTTAAAATGTTATGACTTAATTGTCTCAAACATTTGATTACAAATTAATTATGGAAAACTAATTTACATCAATTGTTTAAATTGTTCTGACCTCGTTCTTTAACTAATATTGAAAAATAATAAGTAAAAAAATAGAGTAACAATAAGTTAAACTTTTAATTTATAAATTAGAAAATATTGAAAGGAGAATATTAAATATAAATGGATCAAAATTATATCTATGGAAATTCAGAAGGTTCTTTTGAAGGAAAAAAACCAGATAATCTATGTCGTGCTGGTTGTATTTTATCGATTGTTATATCATCAATTTTATTAGGGTTTTTTGTTCTTTGTGCATTATTAGCTTTTGTTATGACAACTGGTTACTTTGCTGGTTTTGGGGCAATGGCTGGAATTATGTACTTAATAATTGGGTCAGTTCAAATTGCCCCAATAATATTGTGCACCAGTGTTTTAAAGGGTAAAGCAGAATCACACATTGCTGCTGGAATTGTTTCGTTATTATTTTCATTTTTAATCGGTGGAATTTTAATTTTAGTGGGTAAATATGAAATCGATAAATCACGACCA
KOK=       140
KK=  827359  LL=  827838  Z=    5.89  JJ=  826699  DL=   480
[truncated: 812,745 more chars]
