# Supplementary material for: Regions Enriched with Reverse Complement Triplets in Bacterial Genomes
Source: Int J Mol Sci. 2026 Feb 28;27(5):2301. doi: 10.3390/ijms27052301 (PMC12985086; doi:10.3390/ijms27052301)
Supplement: Supplementary file 1 [file ijms-27-02301-s001.zip › for_send/45/Mycoplasmatota/Spiroplasma_poulsonii_gca_000820525.SMSRO_2016_.dna.toplevel.fa]

>SMSROv2_1 dna:primary_assembly primary_assembly:SMSRO_2016_:SMSROv2_1:1:1883005:1 REF
ATGAACACAAAAGAATTATGAAGTGAGGTTAAAGACATCCTATCCCGTGATGAATCAGTT
TCACCTGAAATTTACAATTATTACATTAGTGATACTAATTTATATACTGTATCTGACAAT
AATTGCTTAATTACAACAAAATCAGAAATTGCAATTGGGGTTTTTGAAGCAGGCTTAAAT
GATAAAATTAAAAATATTTTAAAAAAACTAACGGGGATCGAATATAACATTTCTTTTGAA
TTAGAAAAAAATATTAATAAACAAGCATCTGTCATTAACAATATTGATACTTTAAAAGAA
AACAATAATAGTAACTATTATGAAAATTATACTTTTGAAAACTTTGTTCGTGGTGATTCT
AATCGTGAAGCAATGCAAGCAGCATTGGCTGTTGCTTTAGATTTGGGAAAAAAATGAAAT
CCACTGTTTATTTATGGTGATTCTGGCTTAGGAAAAACCCATTTACTACATGCCATTGAA
AATAAAGTAAATGAAATTTATAAAACAAATACCCGTGTTAAATATTTAAAAGCTAATGAG
TTTGGAAAAATTGCAATGGATATCTTAAATCAGGGTCATGAAATCATTGAAGCTTTTAAA
ACATCATATGATATTTATGATTGTTTACTAATTGATGACATTCAATTATTAGCGAAACGA
AATAAAACAAATGAATTATTTTTTCATATTTTTAATTCATATATTGAAAAAAACAAACAA
ATTGTTATTACTTCCGATAAATATCCTGATGATCTTGGTGGATTTGAAGCTAGAATTATT
TCACGTTTTTCATATGGTTTAAGTATTGGTTTAGATTCACCCGATTTTGAAACTGCTCTT
AAAATATTAGAACAAAAATTAAAATACCAAAATAACTTGGCATTATTTTCTGAAGAATCA
CTAGAATTTATTGCCTTAAATTTTAATAGTGATGTTCGAAAGTTAGAAGGGGCGGTTAAG
CGTTTATTATTTTTAGCAGTTATGAATAAAAAACCAGATGAAATTATTACATTAGTTGAC
GTTGAAAAAGCCTTTAAAAATGTTCCTTTACAAAATAATGAGAAAATTACCCCTAAAAAA
ATTAAACAAATTGTTGCTGATAATTATAATATTACTGTTAAAGCAATGATGAGTAAATCA
CGAGTTAGTAATGTAATGCAAGCTCGCCAATTAGCAATGTATTTTTGTCGAACATTATTA
GATGATCCTTTTACAAGAATCGGAACTGAGTTTGGTGGAAAAGACCATACGACAGTAATG
AATAGTGTTAAAAAAGTTGAATCACAAATTGCAACAAACAAAGAATTTAAACATTTAATA
AATACAATTCGTAAGAAAATTGAAGGAAAATAACACAATGTTTTCCACCGTTTTTTTCTA
AGAAAAATATATATTATTCAAAATTTCATAAAGTTTTCCACATTTTCTACATTATAATAA
TAATAAATAAAAAACAATTTTAACAATAGTATATAATTTATATATGTTAAATGTTTAGTA
AGGAGTAACAAAATGATTGTAAGCATTAAAAGAGATAAAATATTAGATGAATTATTAAAA
GTAAGCCGAATAATTTCTCAAAAAACATTGATTCCATCATTATTAGGAATTTTAATTGAA
GTTAAAAAAGATAAAATAACTTTTACGACTTCTGATGGTGATACATCGATAAAATCAGAA
ATATTGGTAGGAAATGATTTAGTTATTAAATCAATTGGAAATGTTTTAATAAAAAATAAA
TTTATTATTGAAGTTATTCGTAAAATTGAAGACGAATTTATTACCTTAGAAGCAGTAGAA
GGTAGTTTAATTAAAATTAAAGCAGATAACTTTGATTCAATTTTAAATACTTTAAATGCA
ATTGATTATCCACATTTATCATTTGAGACGGAAGGAAAAGAGGTAATTTTTACTAGTGCG
TTATTAAAAGAAATTATTTCACAAACAAGTTTTGCAATTGGAGAAAAAGAAAAAAAAATT
GTTTTTAATGGTTTAAATATTAAAACTGATCAAAATAATAAGCAATTAGTGATTACAGCA
ACTGATTCATTCCGATTGTCATATAAAAAAATTAGTTATAGTAATAGTTATGATTTTGAT
GTTATTATTCCAGGAAAGTTTATTAATGAAATTGGACGATTAATTTCAGAAAATGACCAA
GAAATTAGAATGAAAATTACAGATAAATCAGTTAGTGTTATTATTAATAATACAGTTGTC
CAAACAAAAATTATTGAAGGAAAATATCCTGACACAAGTAAAGTTATTCCAGAAGATTTT
AATACTTCATTAACAATTAATAATCGTGAATTAATCAAAATTATTGAACGAGCTAGTGTT
TTATCAAATGAAGCAATGACAACAATTGTAACATTAAAAATTAAAGAACAAAAAGTTTTA
GTCACTTCATTTACTCAAGAAATTGGAAATACCGAAGAGGAAATTAAAGAATTTAAAGTT
GAAGGTTCAGATCAAACAATTGCTTTTAATTCAAAATATATTTTAGATGCTTTAAAAGCA
TTTAGAACAAAAAAAATTACTATTAAAATGATTGATGAAACAAAACCATTAATTATTACA
GCAAATGAAGATGATTCATTACAACAATTAGTTTTACCAATTCGATTATATTAAAAATTA
GAAAAAAGCAATTTAAATGATAGGAAATAAGATTAATAAAAGGTTAAGTTATATTAAAAA
TAAAAACTTAACCTTTTATTTTTTTTTATTTTATAAGTTTATACAGGGTAAAATTAGACA
CTAAAAATAAAAAAATATTTTTTTAATATATTTTAAAATATATTTGATAATTTAACCCTA
AAATTAGGTAATAATGGTAAAATAAAATTGAACAGAAATGAGGAAAATTATATGAGTGAT
AATTATAATTCAGGTTCGATTCAAGTTTTAGAAGGTTTAGAGGCAGTTCGTAAACGTCCG
GGAATGTATATTGGGGCCACTAATGTAAGAGGTTTACATCATTTAGTTTGAGAAATTATT
GATAATTCTATTGATGAAGTATTAGCCAACTTTGCTAATAAAATTACAATTATAATCAAT
AAAGATGAATCAATTACAATTACGGATAATGGACGAGGAATTCCAATTGAAATTCACCCC
AAAACAAAAGTTTCAACGGTAGAAACTGTTTTTACTGTGTTACATGCTGGAGGAAAATTT
GATTCAAACACTTATAAAATTTCTGGGGGTTTACATGGAGTAGGAGCTAGTGTTGTTAAT
GCTTTAAGTAAATATTTAAAAATTGAGATTAAAAAAAATAATAAACAATATTTAATGGAG
TTTCATATTGGTGGTCAAATTTTAACACCAATTAAAGAAGTTGGTCCAACTAATGAAACT
GGAACCATAGTTACTTTTTTACCAGATGAAAAGATTTTTAAAGAGACAACAATTTTTAGT
TTTTCAACAATTCAAAATCGAATTAAACAATTAGCTTTTTTAAATAAAGGGTTAGAGATA
TCATTAGTTGATTTACGAGAAGAAGATGAAGAAAAATCAGTTGTTTATCAATTTAATAAT
GGAATTAAAGATTATGTTTTAGAATTAAATAAAACAATCGGAGCACCATTAAATGATGTT
TTTTATGTGGAAGGAATTGAAGATAATATTATTGTTGAATTTGGTTTACAATACAATGAT
AATTATTCTGAAAATATTTTTTCTTTTTGTAATAACATTAATACTCACGAGGGAGGAACG
CACGAAGAGGGAATTAAATTAGCAATTGTGCGAGAATTAAATCATTATTTTAAAAATATT
AATAAAAATAATAAGGGAAGTGAAGATAAATTTACTTGAGATGATGTAAAAGAAGGAATG
ACAATAATTATTTCAATTCGTCATCCTGATCCACAATATGAAGGTCAAACAAAAACAAAA
TTAGGAAATAGTGAAGTTAAAAAGATTGTGTCAAATATTGTTGGGAAAGGGTTAAATAGT
TATTTATTGGAAAATCCCGAAGATGCTAAAAATATTATTGAAAAGATAAATTTATCTTTA
AAAGCAAGAATTGCGGCACAACGAGCAAAAGAAACAACTCGTCGAAAAACAGTAATGGAT
AGTTTTTCTTTACCAGGAAAATTAGCTGATTGTGAAACAAAAGATTCTAATATTGCTGAA
CTTTATATTGTTGAAGGAGATTCAGCGGGAGGAAGTGCAAAGTCTGGCCGAAATCGAAGA
TTTCAAGCAATTCTACCATTAAGAGGAAAAATATTAAATGTTGAAAAAGCAAAGCAAATA
AAAGTTTTTGAAAATAATGAAATTAATTCTATTATTACAGCATTAGGGGCTGGTATTAAA
GATAATTTTAATGAAAAAAAACTACGTTATCAAAAAGTAATTATTATGACTGATGCTGAT
GTTGATGGCGCTCATATTCGAATTTTATTATTAACATTCTTTTATCGCTATATGAAAGAT
TTAATTGAAAATGGGAATATTTATATTGCACAACCACCATTATATAAAATTCAAAATGGG
AATAATATTCGTTATGCTTATAGTGATAATGAATTAGAAACTTATAAAGAAGAATTATTA
GCAAAAAATATTAAAAATTATACGATTCAACGTTACAAAGGATTAGGGGAAATGAATCCC
GAACAATTATGAGAAACAACAATGGATCCAGAACGACGATTATTATTAAAAGTGTCTGTT
AATAATGCATTTGAAGCAAACTTAATTTGTAATGAATTAATGGGAGAAAATGTTGAACCA
CGTAAAAAATTTATTCGTGAGAATGCAAAATATGTTAAGAATTTAGATGTCTAAGAGGAG
GTGAACAAATTGAATTTAGATAATGATACATATGATTATGATGGTAAAATTCGTGATATT
GATATTGCTGATGAAATGAAAAATGGTTTTTTAGATTATGCAATGTCAGTTATTGTTTCA
CGTGCAATTCCTGATGTTCGTGATGGTCTAAAACCAGTTCATCGGCGAATTATCTATGCC
ATGTGAGATTTAAATATGACGTATGATAAACAACATAAAAAATCAGCACGAATTGTTGGG
GAAGTAATTGGGAAATATCATCCTCATGGTGATACTGCTGTATATGAAGCAATGGTGCGA
ATGGCACAAGATTTTTCTTATCGTTATCCTTTAATTGATGGTCATGGTAATTTTGGATCA
ATGGATGGTGATGCACCAGCGGCAATGCGGTATACTGAAGCAAGAATGAGTAAAATTGCT
GGTGAACTAATTAAAGATATTGAAAAAGAAACAACCATTTTTATTGATAATTATGATGGT
AGTGAACAAGAACCAACTTTTTTACCAGGTTACTTTCCAAATTTACTAGTTAATGGGGCA
AGTGGAATTGCTGTTGGAATGGCAACTAATATTCCTCCCCATAATTTAAATGAAGTAATT
GACGGTGTTATTGCATTGACAAAAAATGGCGATATTACAACTGTTGAATTAATGAAAATT
ATTAAAGGACCAGATTTTCCAACAGGAGCCTTAATTACTGCCGGAAATAGTTTAATTAAA
GCTTATGAAACAGGGAATGGGACAATTACAATTCGTTCAAAAATTGATATTGAAGAAAAT
AATAATAAACGTCGTATTATTGTTTCTGAAATTCCATATCAGGTTAATAAAGCAAAATTG
TTAGAACGAATTGCTGAATTAGTCCGTGACAAAATTATTAATGGAATTTCTGATCTTCGT
GATGAATCAAACATGGAAGGGGTTCGTGTTGTTTTAGAGTTAAAACGGGATGCTCAAGAA
AATGTTATTTTAAATAAATTATATAAATTAACACCATTACAAACTAATTTTTCGTTAAAT
ATTTTGGCTTTATATAAAAACCAACCAAAAGTAATGGGGTTAAAACAAATTTTAAAATAT
TTTGTTGAACACCAAATTGACATTATTGTTAAACGAAGTCAGTTTGAATTACATAAAAAT
CAGAATCGATTAATAATTTTAGAAGGATTAAAAATTGCGCTTGATCACATTGACGAAGTG
ATTACCATCATTAAAAAATCACAAACAACACAGATTGCTTTAGAAGCTTTAATTGATAAA
TTTAAATTAGTTACTGAACAAGCACGAGCAATTTTAGAAATGCGTTTACAACGTTTAACC
GGTTTGGAAATTGAAAAAATTAATAACGAAATTAGTGAAATTAAACTAGCAATTATAGCG
TTAGAAGAAATTATTAATAATAGTGAAAAGCAAATTGAAATTATGATTAATGAGTTAGTT
GAAATTAAGAAAAAATATGGGGATGAACGTCGTAGCCAAATTATTAAAGAAGAATTAACT
GAAATTGATCCGGAAGAATTAATTCGTCGTGAAGATATTTTAATTATGTTAACCCAGGAT
GGCTATGTTAAACGTGTTGCTGATGATACTTTTAAATTACAAAATCGTGGTGGAAAAGGA
ATTACTGGTTTAGCAAACATGGAAGATAGTTTGAAAAAAATTGTTGGTGCCAATAGTATT
GATTCTTTATTGATTTTTTCAAATTTTGGAAAAGTTTATAAACTACGTGCTTATCAAATT
GAAACCTACTCGCGACATGCACGAGGATTACCAATTATTAATTTAATTGCAATTGATAAA
ACGGAGAATATTCAAACAATTCTAGCCTTAGATGAAAAAATTATAGAGCAAGATAATTTA
TTTTTTGTGACAAAAAAAGGATTAATTAAAAAAACAAAGTTAAGTGAATTTAATCAAATT
CGTCAAACAGGGAAAGTTGCAATTGAATTAAAGGAAAAAGATGAATTAGTAAGTGTTATT
ATTACAAAGGGAACTGATGATGTTATTATTGGAAACAACATCGGGAAGGTCATTCGTTTT
AATGAAAAAGAAATCAGAGCAATGAGTCGGCAATCTGTTGGTGTTAAGGGAATTTCTAAC
GATGAAACAGGAGTCACAATTGGGGTAAGTTCTGGACGATCCGCAAAATATGTGTTATCT
GTGACAGAGAATGGTTATGCAAAAAAAACACCAATTGAAGACTACCGGTTAACGGGGAGA
AATACAAAGGGTGTTAAGTCTATTAACTTAACAGAAAAAACAGGATACTTAAAATTTGCC
CAAACAGTTGTTGGAGATGAAGATCTTTTAGTAGGAACAAAGAATGGAAATGTTATTCGC
GTTTCATTAGAACAGGTTCCATTGTTTGGCCGAACAACGTCGGGTGTTAAAATTATCCGA
TTAGATCAAGATGATAAATTAGAAGTTATTGAAATTTTAAAAAAGAAAGACAATAGTGAG
TAAGGAGAATACAAAAATGTTAGATCAAAAAAAAGTTGTTGAAAATCTTGACGAAGTAAT
CAAAAAATTAAGTCGCCGCCAAGATGATTTTTCGTATCTACAAGATGTTAAAAAATTATC
AGAGCAACGCCGTGAACTTATTGTTAAATCAGAGAAATTAAAAGAACAACGAAATCTTGA
GTCAAAAAAAGTTGGCACACTAGTTGCTGAAAAAAAAGACCATGAAGCAGCAAAAATTAA
AGAAATAATTGTCACAATGAAAAAGGAAATGGATATAATTGATAATCAATTGAATCAAGT
TGAAGAAAAAATTAGAGCAATCTTAGAAGTTACACCAAACATCCCAGATGATTCAGTTCC
AACTGGGCAAGATGAGAACGATAATCTTGAAGTTCGAAAATGAGGAAAAGTTACACCAAA
CCCAAAGATAAAAGAACATTGAGAAGTAGCTTCAAAACTAGATATTATTGATTTTGAAAG
AGGGACAAAATTATCGGGGTCACGCTTTGTTGTTTACAAAGGCATGGGGGCTAAATTAGA
GCGAGCTTTAATGAATTTTATGTTAGATGAGCACGCAAAGCGAGGGTATATTGAAATTGA
AACACCAATTTTAGTACAACCACAAATTATGTATGGAACAGGAAATTTACCAAAATTTAG
AGAAGATACATATTACATTGAAAAAGATAATTTGTATTTAATTCCAACGGCGGAGGTACC
GTTAACTAATTTGTATCGGGAAGAAATTTTAGCTGGAAAAGATTTGCCAATTTATCATAC
TGCTTACACTCCATGCTTTCGCCAAGAAGCAGGCTCAGCAGGACGTGATACAAAAGGAAT
TATTCGTTTACATCAATTCCGAAAAGTTGAGATGGTTAAATTTACTAAAGCAGAAAATTC
GTTTGATGAATTAGAAAAAATGGTCTTAGATGTTGAAAAAATTTTACAATTATTAGAAAT
TCCATATCGAGTAATCTTATTATGTTCAGGTGATATGGGGTTTTCTTCGGCAAAAACATA
TGATATTGAGGTATGAATGCCAGGACAAAATAAATATCGTGAAATTTCATCATGTTCAAA
TTGTCTTGACTTTCAATCACGAAGAATGAAAATGCGTTATCGTGACGATAATAATGAAAC
AAACTTTGTTCATACGCTAAATGGCTCGGGATTAGCGGTTGATCGTTTAATTGTTGCAAT
TTTAGAAAATTATCAAAATGAAGATGGAACTATTAGTATTCCTAAAAGAATACAAAGTTA
TTTGCAAGGACAAACAGTTATCCCTTAAAATGTTTCACGTGAAACATTTTAAGGGGGTAA
AAATCCAAACAATATAAATTTTTCACGTGAAACATTTGACTATTTTAATAAAAGCATAGT
CAAACAAAAATTATATGTTATAATTACTTATGTCATTACAATAGTTACATTTGAAACTGG
TCAGGACCGGAAGGTAGCAGCCATAAGACTAAGGACTATGTGTAATGACATTTTTTATGA
TAAGGGTGAGTTTATGAAAGAAAGCGAACTAATTTTTAATAAATTATATAAATTATCACA
ACGAGCATATAAGAAAAAACATGTTCCAATTTCTGCATTAGTTGTTGATCAAAAAGGTAA
AATCATTGCGATTGGTTATAACAAAACAACAAAAAACTCAGTTACAACACATGCTGAGAT
TTATGCTTTAAATAATGCATGTCGCAAAAAAAGAACAAATAAAATTAGTGATTGTTTAAT
TTGAGTTACTGTTGAACCATGTATGATGTGTTTAGGAGCAATAATTAATTCAGGAATTAA
AGTTATTAATTACTATTTATCAAATGAAAAATTTGGTTTTGTAAAATCAAATCATACTTT
TGATTTATCAAAAATGAAAGTTCACCATGTTCGAAAAAATGCAGAAAATATAGTGTTTAA
AGATTTAATGAAAAAATTCTTTGAACAATTAAGATAGAATATTTCAAATTAAAGGAGTAA
AATAAAATTATAAATTATAAGTTATGGGGGTAAAAAAATGGATTATATTTCATTATATCG
TAAATATCGACCAAATATTTTTGACAAAATTGTTGGTCAAGTTGAAATTAGAAAAGCTTT
GAAAAATGCAATTAATAATAATAATTTTTCACATGCATATTTATTTTCTGGTCCACGTGG
TACAGGAAAAACTTCAATTGCAAAAATATTTGCAAAAGCAATCAATTGTACTAATTTAAA
TGATGGTAGTCCTTGTAATACTTGTCCAAGTTGTAATGAAATTAATCGTGGTGGAGCAGT
CGATGTTTTTGAAATTGATGCTGCTTCAAATAATGGTGTTGATGAAATCAGAGAAATCAG
AAATAATGTTCAGTTGTTACCAACAATGGCAAAATATAAGGTTTACATTATTGATGAAAT
TCATATGTTAACTAATTCAGCTTTTAATGCGTTATTAAAAACATTAGAAGAACCGCCTCA
ACATGTTGTCTTTATTTTAGCAACAACAGAGAGTCACAAAATTCCAGCAACAATTATTTC
ACGTTGTCAACAATATAATTTTCGAAAAATACCTAAAGTTGAGTTAGAAAATAATATAAT
TGAAATTTTACAAAAAGAAGAAATTAAATATGATTTAGTTGCAATTAAAGAAATTGCAAT
TTTAGCGGATGGAAGTGCTCGTGATTCGTTAAGTATTTTAGAACAAGTAATTATGTTTTC
TGATCGTAATATTACGTTAGAGAATGTTAATATTATTTTTGCAACAGTTTCAAAAAATAT
TAAATTAAAATTATTAAAAGATATTTTAGAATTCAAAACAGAAGCGGTCTTACTAACTAG
TAAAAAAATTTATGAGGCTGGTTCTGATTTTGAAATTTTAACATTAAATTTATTAGACAT
TTTAAAAGAAGTGTTTGAATATAAACAAACTGGGAATCTTGTTTTTTTAAATTTATTATC
TGAAAACCAAGCAAAAATATTTGCAGCAAAATTAACTGTAGAAGAATTATTAACATTACT
TGATTTATTTACTGAAGCGTCGACAAAGATGCGTAGCAGTAGAACACAAGAAATGTATTT
TGAATTAATCTTATTAAAAGCGTTATCAATGTTTGAAAGAAATGTTAAAAGTTTAGATGA
CCTGGAATTAAGTGATCTTACAATTGTTACTAAAACAGAAAAAAACAAAGATAACAAAGT
AGATAATTCGGATATAATTACCAAAAATATAGAAATAATGGAAAATAATTCTGTTTATAA
TGAAGAAAATATTGAAGCAGTTTCAAATTTGCAACAAGTTGAAGAAAAAAATGCTGAACA
TCTTGAACTGGGTACTGAAAAAAAAATACCAAATTCAGAACCATTATTCCGTAATTTTTC
ATTATTTGATGATGAAGAATCAAATAATGTTTCTTTGTCACAACCATTGACAACAACATC
AGAAAAAGTAACTGATGACGTTGTGTCCGAATTTGATGTTAGTAAAGGTTCTCAGCAGGA
GAGCAGTTTTCCGACAGAATTAGAACAAACTCCACACGGGAAAGAGTTAGAAGGTATAAC
TGATCTGCAAAAGTATCGTGATGATATGAAGAATAAAATTAATATTTATGAACTTAGTAA
TATTAATTATTCAATTAATCAAATTTTTAATATTTTAATTAAGGCTAATAAAGAAGACCG
CGAAAAGTTTGAGAGTAAGTTTATGGAATTAATTAACGAAAAAGGAAAAGTTGTTCAATT
AGATAAGCTAATTAGTTTTTATGATGTTAAATATGCTGCCGCATCAGAACAAGGTTTAAT
TATTGTAACAAATACTAAACCAGAAGCAAATTGAATTAGTTTTGAAATGTGCGATTGAGA
ATTTCGCAATAAAATTTTCCATGCATTTGATTTTGATTTTATTATCATTGCTTTAAGCGA
AAGTGAATGAAATAATGTTCGTGATGATTATGCCAAAATTCGACAAGCAAATAAGTTACC
AGAAGTAATGTTAACGGATGTGGAAGAATTTTATCAAAATTTATTAGTTAAACAAATTGA
TAATTATGATGATCATAAAGAACTTCTTGAGACGGGAAAACAAATTTTTGATAATATTAA
GATAATTGATTAATTTATAGGAGACTTAATTATGACTTATGAAGAATTGGTTATGGAATT
AAATACTACTTTAGGTGTTGGCAAAAAAGTGGCAGAAAGAATTTTTAATAAGTTAATTAT
TAAGCCGGAATTATTTGACTCATTAGAGAATGTTTTTAAGGAAATAAAAGATAATTTTCA
TCAATGCCCAATATGCTCAACATTAATGCAAAATAATGTTTGTTTATTTTGCCAAAATGA
TTTACGGGATCAAACAAAACTTTGCGTGGTTAGCAATTTTTTTGATGTAATAAAAATTGA
AGCAACAAAAGTTTTTAATGGTGTTTATCATGTTTTGAATGGCGAAATTAATGTTAAAAA
TGGTATTACACCGGATAAATTAACTTTTCCTGTCTTAGAATCTCGAATGAATGATAAAAT
TATAAAAGAGGTTATTATTGCTGTTGGTGCTACTTTTGAAGGTGAAGTAACAGCACAATA
CTTAAAAACAGTCTTACAACCTTTTAATGTGAAAATATCACGTTTAGCACGAGGAATTCC
AATTGGCGGATCATTAGATTATGTTGATGAAGTAACTTTAAAACAAGCGTTAGAAGGTAG
AAAAGATATTTAAGAACGGGGAGAGTGGGTAATAATGCTATTTATAACATTAGAAGGAAT
TGATGGTTCTGGAAAGACAACAATTTCAAAATTACTAAAAGAAAGACTACGTTCAAAAGG
GTACCAAGTTGTTTTAACAAGAGAACCAGGGGGCAATGAAATTGCTGAACAAATTAGAGA
TGTTATATTAAGTAAGCATAATTTAGGAATGGATCCGTGAACGGAAGCTTTATTGTATAT
TGCTGCACGAAAACAACACGTTATGGAAGATATTTTACCAGCGTTAAAAGAAGGGGCGAT
TGTTATTTGCGATCGTTTTATGGATTCAACGTCAGCTTATCAGGGTTATGCTCGTGGTTT
AGGAATTCGGACATTAGATGAAGTTCAATCAATTGTCTTAGGAACAACAAAACCAGACTT
AACTTTATTTTTTGATATTGAACCAGCAATGGCAAATGAAAGAATGAAAATTAGAAATGA
AAATGAAATGAATCGTTTAGACTTGGAGCAAGAATCATTTTATGAAAAAGTATATGAAGG
GTATCAGGTATTAATTAGTGAACATTCTGAACGAATTAAAGTAGTTGATGCTCGCAAGTC
AGTTAATGATGTTTTAGAACAAGTTTATTATTATGTTGATGAAATAATTCAAAAAATAAA
GGATAAGGAAAATGAATAATTTATTTTCACAAAATGATGTAGAAAAAATTGCATTGTTTA
AAAATTTAATTTTAAAAAATAATTTATCAAATCAACTTTTAATTTCTTGCAATAATAAAA
TCAAGTTAGAAACTTTTGCAACTGAAATTATTAAGTTTTTACTATGTCAGGAAAAAAAAG
ATTCTGATTGTCAATGTGAAACTTGTCAACGCATTAATAATAAAACTTATTATGATTTAA
AAATTGGGGGAGATTTTGAAACAACAATTAAAAAAGAAACAATTCAAGAAATTATTCAAA
CTTTTAGTTATTCAGCATTAGAACAAACGGGAATTAAAGTATATGTTATTAATGGAGCAG
ATTTATTAACATTAGAAGCCGCTAATTCTTTATTGAAGTTTTTAGAAGAACCTAATAAAA
ATACATATGCTTTTTTATTAACAAGAAATAAAACAAAAGTCATTGATACAATCAAGTCAC
GTTGTTTAAATGTTATTTTAGAAAATACAACTAATGAATTAAATATTGATGAATTTAAAA
CAAAGTTTATTCAAACTTTTTTTAGAAATTTTGCAAGTACACCAGAAAATAATTTTATTC
ATATTCGAAAATTAAATGGTTATGATCATTTAGAGTCTCATCAACTTTTCTTAGAAATTG
CTAATGTTTTGAAACGAAAAGAATGAAGTAAATATGAAATTACAAATCAGACTTTGATTA
AAAAACTAAATGATAAAAATACCAAACTAATTGAAATTTCTTATACAATTGCTAATTTAT
TATTAGAGAATTTAAATAAGGAATTAGTTTTAGAAAAAGGAATGATTGATTTATATAACG
AGGTGTAAAGTGAAGGTTTTAAATGATTTATTAGATTATGAGGGAATTAAAATTAATCAA
CGAACAGATATGTTTATTTTTTCCTTAGATACTGTTTTGTTGGCACGATTTGCAACCTTG
AATGCTAAAACAAAAAACATTCTTGATATTGGAACCAATAATGCTGCGATTCCATTAATT
TTATCAACATTAACTTCCGCAGCGATTACTGGGATTGAGTTACAACAAGAAGCGGTGCAG
TTAGCAGAAGAAAATGTGCTATTAAATCAAAAAACCGCACAAATTAAAATTGTTCATGAT
GATATTAACGAGTATGTTAAGACAAATACTAATTTTAAATATGATTTGATTTTATGTAAC
CCACCATTTTTTAAAATTGGTGAATCAAAATTAAACGAAAAAAACAAATTGTTAGTTCCT
GCTCGCCATGAAACAACTTTGACATTAGAAGATATTATTTTTGCAGCAAAAAAATTAATT
GCTAATCGTGGTTATTTTGCAATAATTCATCGTACGACAAGATTATTTGAAATTACTGCA
TTATTAATTAAATATGGTTTTAATATTAAACGGTTGCAATTTATTCATCCCTTTCAAGAA
AGCGAAGCCAACAATGTTTTAATTGAAGCCCGTTTTCAAGGCGGTGAGGGTCTTATTATT
GAAAAACCAATTGTGGTTCATAATAATGATTATCAATATAGTGATACAGTTTTAAAATTA
TTTCGAAAATAGGTGATTAAAATGGATAACAAACTTTTAAATCGTAATGAAAAATATATT
ATTGGGGTCTCGGGTGGTCCAGATAGTATGTTTTTACTTGATAACATTTATCATAATCCT
GAATTAGATATTAATAATTTTATTGTTTGTTTAGTCAACTATCAAAAACGAGCGGATAGT
GATCATGATGAACAAATTGTTCTTGAATATTGCAAAAAACAAAATATTAAAATTTATGTC
AAAAAAGTAACATCAGCAGATTATGACAAGTATCAAACAATTTCTCATAATTTTCAAAAT
GTTGCGCGTGATATTCGTTATGATTTCTTTTTACAGATTAGTAAAAAATATCACTGTCAT
GGTGTTTTAATTGCGCATAATTTAACTGATCATATTGAAACATATATTTTACAAAAACAA
CGGAACGGAATTGTTGAATATTATGGTTTAAACCAAATTAGTTATTATCATTCGCACTTA
TTGGGATCTGAACTTAAAATAATCCGAATGATGTTAAAGATAACTAGAGAAGAGATTATT
GAATATCTTTTTCATAACCAAATTAACTATGCAATTGATTCAACCAATATTTTAGGAATT
TATAACCGTAATATTATTCGAAATGAAATTCAACAAATTAATTTACAAGATATGTTATTA
GAAATTAACCAAAAAAATAATGAGAATAAAAAATTAAAATTATTGGCAAAAGATTATTTA
ATTGATAATTTTGGACAAATTAATGTTATTAGTTTTAATGCTATCAATAATGTACAGTTA
CAAAAAATTATTATTTTTAATTATTTTAAAATAAATAAGCTTGTTCAGTTAATTAGTAAT
AAAAAAAGAAAATTTTTAGATGAAATAATTAAAGAACTAAAAAGTACAAAACCCAATATT
ATTATTAAAGTTAATAATGATTATTCTTTAGTTAAATCATATGATAATGTTGAAATTATT
AATAATAATGTTTTGCAGCCAACAACTGTTAAAGTTACAGCAATAACAAATCTTCCAATT
AAATGAAAAGAAAAAATAATTTTGCAAGGAACAAAAAATAGTTATAATTTTAAAATAGCG
GCAAACCAATTTCCATTAACAATTACAAATGATGTTCTTTTTTTACAAAAAGTAATTGTT
ACAAAAACATCTTTGAACCGATGGTTTATTAAAAATAAAATTCCAATTCTAGCTCGGAAA
AGTTATTTTATTTTAGATGCTCAAAATCAACTTGTTTTTGTTAACAATTTGGTTGATTTA
AAGATTAATAAATTTATTAATAATACTTGACCGGAAAAACACAATTTATTTTTTTTTATG
ATAAAATAGTTTAGAATTGGGTCATTATTTTAAATGACTTAAAAAGATTAGTTTCAAAGT
CTTATATAGAGAGGAAATGATTATGAATAAAAAAAGAATGTGATTTTCGATCATAAGTGC
ATTTATTTTTATTGGTTTGATTGTCTTAACAATTCTGTTATGAAAGGGAACAGATGAAAC
AAAAATTAGTGAAGGTAATATGACTACTATTGGTAATTCGAAACGGTATAACGATAAAGA
CATTGATGAAATTACCATTAAGGCGGAAGTTGGTCGTAATAGTGTTGTAATGTCTGGGGT
TATTAAGTATGTTGAAAATGGTGTTTCAAAAACTGTTCGTTATAGTTCAGAATGAAGTCG
CGAAGGATTTAACAATTATACTTATAAAGTGGGGCAAGATCAAAACACTTGAGATCAAAA
CTTTGGTCCTAAATTAAAAGGTGGTCTTGTTTCAATTGACCGTGAATTTGTACCAGTATG
ACAAACGGTATTAATTCAGTTAATTCCATGGGTATTGTTAATAGGAGTTGCTGTCTTTAT
GATTATGCGGTTGTCAAAAATGGGTGGCGGAATGGGCGGCGCAAATCCATTTTCAATGGG
GAAAAATAAAGCTCGTCAAATTCAATCAACAGTTAAATTTTCAGATGTTGCTGGAATTAA
CGAAGAAAAAACAGAATTAGTTGAATTGGTTGATTACTTAAAAAATCCACAAAAATATTC
AAGTATGGGTGCTCGCGCTCCCAAAGGAGTATTAATGGAAGGGCCACCGGGGACAGGGAA
AACCTTGTTAGCAAAAGCTGTTGCTGGTGAAGCAGGCGTACCATTCTTTTCAATCTCAGG
GTCTGAATTTGAAGAAATGTTTGTTGGGGTTGGTGCTTCAAGAATTCGTGAGATGTTTAT
TGCAGCAAAAAAAGCAGCACCATGTATTATCTTTATTGATGAAATTGATGCTGTTGGACG
AAAAAGAACCGTTTCAATTGGGAGTGGGGCTAATGAACAAACATTAAACCAATTATTAGT
TGAAATGGATGGATTTGGAACTAATACCGGAGTTATTGTGATGGCAGCAACTAACCGTGT
TGATGTTTTGGATTCAGCATTATTAAGACCTGGTCGTTTTGACCGTCAAATTCAAATCTC
ATTGCCAGATATTAATGAACGTGAAGCAATCTTAAAATTACATGCCCGTAATAAAGCGGT
TTCAACTGAAGTTGATTTTAGACGAATCGCTGAAAGAACACCTGGTTTCTCAGGGGCACA
ATTAGAAAATGTGTTAAACGAAGCAGCAATTTTATGTGTTCGTAAGAATTTAAAAATTAT
TACAATTAATATTATCGATGAAGCGATTGATCGTGTTGTTGGGGGACCAGCAAAAGAATC
ACGTAAATATTCAGTTATGGACAAGGACATTGTTTCATATCATGAAGCTGGACATGCTTT
AATAGGATTAAGATTAGAAGCAGCTAGCAAAGTTCAAAAAGTAACAATTATTCCACGTGG
TCAAGCTGGTGGATATACAATTATGACACCAAAAGAAGAAACAATGTTCCATAGTAAAGA
AAATTTATATGCAACAATTACTGGTTATTTAGGTGGACGTGCGTCAGAAGAAATTATTTT
TGGAAAAACTAAAATAACAACTGGTGCGCATGATGACTTAGAAAAAGCAACAAACATTGC
ACGTCATATGGTTACTGAATATGGAATGAGTTCGTTAGGATTAGTACAATTTGAATCACC
AAAAGACGAATATACTGGGGCAACAAAACGTTATTCAGAAGATGTTGCTGCTAAAATTGA
TACGGAAGTTCGTAAAATTTTAGATGACTGTTATGTTACAGCCAAAGCGATAATTTCAGA
AAATCGTGAGTTATTAGATTTAATTGCTGAAAGCTTAAAAATATTAGAGACAATTACTGC
TGAGCAAATTGAATATATTAATAAATACAATAAAGTACCAGATGAAGTAGTTCATGAAAA
AGAACGAGCAGCTAGACATAAAGAAAAAGAAGCAAAAGGTGAAATTTTAGAAGTTAAACC
AAAAGAACGTAAAAAAGACCATCCTGAAGAAGAAAATAATAAGGATTCAGATGATAAAGA
GTAGGAATAATCAAACCCTACTCTTTATTTTACTTTTAAAAATAGTTGTACTATAATTGC
AGAGTGAACAGAATTATGAAGGAGTTTGATAAAATGAATAAAGATAGAGTAATTAAGGCG
ATTAGCAATTCTCACAATGTAAAAATGACGGTTGTGGATGCAACTGAATCGCTAAATAAC
ATTATCAAATTACATGAAACCAATCCATTAGCAATAATTGCATTGTCAAGAGTTGTTTTG
GCAACAATTTTAATTGGTAGCGATATGAAAAATGCAACTGATAAAATGACAGCTATTATT
AATGGAAATGGTCCAATTGGAACAATGATGGCTGAATATACTGGCCATAAAGTTCGTGCT
TTTTGTGGGAACCCACAATTTGATGTTGAACAAATTGATCGTAGTAAAAACGTAATTTCA
CAGGTAGTAGGAACTGATGGTTATTTGCGAGTAATGAAAGACTTGGGAATGAAAGATAGT
TTTTCTGGTCAAATTGAATTGATTTCTGGTGAAATTAATTTGGATTTTACTTATTATTTA
GCACAAAGCGAACAAATTAAATCGGTAATTGCTTGTTCAATTAAAATGAATGATGACAAT
ACAATTGCTAAAGCAATTGGTTTTTATGCACAATTATTACCAGAACATAAGGATGAAGAT
ATTGATTATTTAGAAGAAAAAGTTGGTAATTTAGAAAGTATTAGTCATAAGTTAATTGCT
GAAAGTGATCTAACGAATGTTTTTAAATTAATTGATGAAAATGCAAAAGTATTAGAAACT
GATTCTGTGGCATTTGAATGTAGTTGTTCATATGAAAAAGCCTTGGCATCAGCTAAATTA
TTAGGTGATGAACAATTGAATGAAATTTTAGAAAAAAATAGCGAAGTTGAAATTGTATGT
GATTTTTGTCGTAAAAAATATACAATTAAAGTCGCTGACTTAAAAGGATTGTTAAAAGAA
TAACTTTAATAAATATAAATAAGTTGATAAAATTAAAATAATTTTGTTATTATATTATTA
TGATAAAAATTAATTGCAAAATGTAATGTGATATTTACCAGGGGAGGAAAAAACAAAATG
GCTGAAATGGGAAAAACACCTAGTACAGAAGAAACAAAAGCTAAAGCAAAGCAGTCTAAA
GTAAAAGAACCAAAGGAAAAGAAAGAAAAAATCGATTATACTGCAGTTAAAGAATTTAAA
CAAAAACTAAAAGAACAAAAGAAACAAACTAAATTATATTCAAAACAAATTTTAAAAGGG
GAAGTAATTTCAACAATCAAAACAAAACCAGATACAAGTAAATATGTTATTGAATTAGTA
GATGTTAAGAAATCATATATTACAGGAGAAGTTGAAACACCAGTTTTAAAAGGAATTGAT
TTAAAATTAGAAAAAGGAGACTTTATTGTTATCTTAGGTCCTTCTGGATCAGGGAAAACA
ACCTTGCTAAATATTATTTCAGGATTAGATAAAGTTTCAAGTGGTGATGTTTTTGTTATT
GGTTATAATTTGTCTTTATTAAAAGATGTTGATTTAACCAAATTTAGAAGAGATAATATT
GGATTTATTTTTCAACAATATAACTTATTAACTAATTTAACTGCAAAAGAAAACGCCGAA
GTTGGTGAAAACCTAAGTAAAAATAAAAACAAAGATATGACAATTAAAGATATTTTTGAG
ACAATTGGAATGGAAGAACAAATGAACAAATATCCTCATCAAATGTCAGGTGGTCAACAA
CAACGGGTTTCAATTGCTAGAGCATTAGCCAAAAATCCTGACATTCTATTTGGTGATGAA
CCAACGGGAGCTTTAGATGAAGAAATGGGTCGAAAAGTACTTGAAATTTTAGTCGATGTT
AATAAAAAATATAGAACAACAGTCATTATTGTTACCCATAACCCCAATATTGCTGATATT
GCAAATACAGTTATTCATGTTCGTAATGGATTAATTGATCAAATTAAGAAAAATACTCAT
CCAAAAAAACCAAGTGAAATTGATTGGTCTTAATCTATGAAACGGACCGAATATCAAATT
AGGTACCTCCTAAACCGCTTAACGGGCGGTTTTTTATTTGCAATCGTACGATAAAATAAG
GATTTTTTCAGGTATTTTAAAAGTTAGATACTATTTTTCATTGTTGTCAAATTTTAATCT
GGAATGGCAAGGGTTTTTTGGACAAATTTTATGTAGAGTAAAGATTTTTATATTCAATTG
GTGTTAAATAATTTAATTTGCTGTGAATTCGTACATTATTGTATCAATTAACATAGTCAA
ATAATTCTAATTTAAATTGTTCAATATTTTTAAATTTTCTGTTTTTAATTAATTCTGTTT
TTAAAATTTTATAGGTTGATTCAGAAACAGCATTATCATAAGGACAGCCTGGTTTACCAT
AAGATTTTGCAACATTGTTTTTAGCTAAAAGATTGTAAATGATATTGTTATTAAATTCGC
TGCCTTGATCAGTATGAAATATTTTAATATTATCTAAAGAAAAACTAAGCTTTTTAAAAG
TATTTTCAACTAATTTGGCATCTTTATGAGAACTAACATCATAACCAATAACTTCACGAT
TAAATAAATCAATTAGAAAGCACACATAATATCATTTGCTATTGATAGCAACTTGTGTTA
AATCACTGACAACAACTTCATGTAGTTTATAATTATTAAATTCTTGATTTAACAAATTAT
GATATTTGTATATAGCGTTTTTGTTACTTTGATGTTTATATTTAAGTTTTGTATAATTGG
AAATTAAGTTATATCTTTGCATTATTTTACTAATTTTTATTCGTGATAATAAAATATTTT
GTTGTGCTAACATAACTTTAATTTTTCTTGTGCCATAATTTTTACGACTTTTTAAGAAAA
TACTGATAACAGCATTATCAATAGTATGGTTTGATTTAGGATTATTTGATTTCAATTGAT
AATAAAACGTTGATCTAGGAACTTTTAGTGTTTTGCATAAATTAGTAATTGCATATTTTT
CTTTGTTGTTTTTAATAATTACTATTTTTTGCCTATTATCAGTGTGGCTTGCTTTAAAAT
ATCATTTTCCATTCGTAATTGTTTAATTTCTTTTCTTAGATGAATTAGTTCATTTTCTTC
TGGGCTTCGATTATCTTTTGCTTTAAATGAACCAGAATTATTGAATTCATAAATTCATTT
TCAAACTGTTGATTTACCGACCTGATAGTCACTGGACAATTGTTTTGATGTTTTACCTGT
TTTATAAAGACTAACAATTTGTTGTTTAAATTCATCGGTATAATGATTCTTTGCCATAAT
TACACCTCCATTTATTAATTTAATTATAATCCTTACTCCACATTATTGTTGTCCAATTTA
TCTTAACCCATCCAGTTATAAATTTTGAGATGCAAGTGTATATAATAATAAAACAAAAAA
TTATGGAAAATGACGATTCAAGTGTCTTTTACTAGAGGATTTAAAATTTGAAAAATATCA
AAAAATTACACATGATTTAAAAGAATTAATATTAACTAATGTAGCTGATGAAAAAAGAAT
TAAAGATATTAATGATATGATTCCAGTTAAAAGTCTTTCATATTCTTCAATAGCTAGATT
AATTAATAAATTGGATCTTAATTTAGAAAATGCAAGTAATAATTTTGGCAATAAAACATC
ATCAAAATATATTTATATTGTTCTAGATGATACTTTTTTCTCTTTAAAAGAGAAAAATAA
GAAGAAGAAATTTCGAATTCGGACAGCATTTTTTCATCAAGGTCATATGCCAGAAGATGA
AAGAGTTGGAAATTCAATTTTATTAAATAAAAGAGCTTATTGTAAATTATTAAGAACTGC
TACAAATATTAATACATTAGAATATAGTGAAGAACTTTTCAAAGAAATGTCAAAATATTA
TAATATTACACCTGATACTCAATTTATTGTATGTGGAGATGGCGCTGATTGGATAAAAAA
TACTTCTCATTTTTTAAATGCAAAATATGTTTTAGATAAGTTTCATGCAATTAGAAGAAT
TGGAACAGTATTTAATTTAAAAAGTAAGTATGATAAATTACAGTTTAAAATTTGTAAAGG
TCTTTTTAACAATGGAGAATATACAAAATTAATTACTCATTTAGAATACTTTAAAAATAA
ACCTAATTTAATTACTAAACAAAATAATTTATTAAATGTAATTAAATACTTAAAAAAACG
TAAAGATGGAATTATTGCGTATAAACATGATTGATGTTTAAGCGCATGTGCGGAAGCATT
AATATCGCATACAATAAAAGCACAATTAGGTCATGGGAATAAGATATATTCGTATGATTG
ATTTAGGAACATTTTAACCTTACGTGTAGCAAAAATTAATGGATTAAACTTAGTTAAAGA
AATGTTTAATGAACAGCTTGAAAATAAAGACATTTCATTGTAAAATATAAAAATGGCTAA
GTGAAATAATAATGTTAATAATTCATTATATGATCCTAAAAAGGGAGGGATTCCTGTAAT
GAATTATCGTACTACTAGTATTAGTAAAGTATTAAAAGAAATAATAGCAGTAAGATAGCA
GTTAAAAAACCAGTAATCTTACAAAAAAAGAATATTTTAAAATATTCCCATTTTAGTATT
CCCTTTTTTAAAGAAATGTGTTTTAATAAGTGTGTAAATAAGATACTTTTAAATTAAGCG
GTTTAATGATTAACTATTTTTAAAAATAGTCTAAAATTATTGTTAAACTGGTACCTAAAA
TAATATTCGATCTATGAAACGCTAATAATAGCGTTTCATAGATTTTTTTATTATAATAAT
TATAAATCTTTAAAAATAAAAAGGAAAGGAGTAGTGTTCAATAATGCGGATTTATCAAGA
TTATGTTAGCGACAAGATGATATGAGACAATGATGTTAATTATTCTTCTATTGCTGGTAG
TTATATTTTTTATATTGCTTCTTTTCTAATTATTACTGGTTTTACTTTATTAATTAATTC
TAAGTTAGCCTTTAAATTTAATAATTAGACTTCTTGCGATACCCTTTTTTATTAAAATAT
TATTATAAAATATAATTTATGAGGACATAAAAATATGAACAATAATAAATTTAATACTCT
TAATGATAGAGAATGGTTAAGATTAACAGGAATAAAAAAATCCACTTTTAATAAAATGTT
AGATATTTTAAAAGTTGCTGAAATAGAAAAATTTAAAAAAGGTGGTAAAACTAATAAATT
ATCATTAGAAAATAGATTATTGATGACTTTATTATATTGACGAGAATATCAGACTTATTT
TCATCTTGGTAAAAGTTTTGATATTAGTGAGGCTAATTGTTATCGTAATATTAAGTGAAT
TGAAGATATTTTAATTAAAAACTCTGATTTTCAACAACTTGCTGGTAAAAAAGCACTAAT
AAATGATTATTTTAATGATAAAACTATTATTATTGATGCTACCGAAACCCCAATCCAACG
CCCAAAAAAAGACAAAAACAATCTTATTCTGGTAAAAAAAAACACACGATCAAAACACAA
GTAATTATCGAACAAGAAACCAAAAAAATTATTGCAACAAGTTTTTCGCTCGGAAAAAAA
CATGATTATGCTTTATTTAAAGAATCAAAAATCCCAATTTTAAAAAATACCAAATTAATA
GTTGATAGTGGTTATCAAGGAATACAAAAAAATCACAATAATGTTCTAATACCTACAAAG
AAAACAAAGAAAAACCCTTTAAACAAAGAACAAAAGCAATATAATAGACTAGTTTCAAAA
ATGAGAATTATTATTGAAAATATTTTTGCTATTCTTAAAAAATTTAAAATTATTACAGAA
AAATATCGTAATCGAAGAAAAAGATTTGGTTTAAGATTTAATTTAATTGCCTCAATTTAT
AATTTACAATTATTATATTTAACATAAAATATTTATTTAAAATTAAATAATTTAAATAAT
AAATTAATTTTTCGTTGTGGAAAAATATTAAATTTTTAAATAAAAAACATAATTAATTAA
AATTATATTTTTCTATTAGTATCTTTTTTACAAATATTTGCAATTTTTTAACAAGTAATG
CAAGAAGTCTATTATAGAAAACAAAATTTTAATCAAGTAAATTATTTTTTTAATATTATT
TTTACAGTTGTTTTTTGCTTTCTTAATGCTAGTGTTTTCTTTGCCCGTATAAAATTTGAA
AGTACAGCTCTTTTATTATATACATATTTTTGATATTTTTTTATTCCAACTTGAATTTTA
TGAATTACTGCCATTTTAACAAGAAACAATTTTTTCTTTTTAATTACAAAAACAATTTTA
TTAATTATTTTATTTTTAATTTTAACACCATGAACATTTTTAGTATCATTTAAAACTATT
AATTATTTTTTAAATTTTATTTTATTTAATGTTTTAACTAATATTTTACGTAGTATATTA
GTATTATGTTTTATGCTTGTTTTTTTATTAACAATAAAATTATGTTTTTTAAATTTACTA
CAAAAAGCAATTATTAAGTTTAGCACTAATAAAATGGAAAAAACTCTTTTTTTCTTACTA
AAAATGCAACAAGCAACCACAAAAACGTTAGCAACAACATATGCAATGGATTTCTTTTTA
ATTTATCTTAATAAGTTAATTAATGATAAAAATAGTAAAGTTAATCTAACGGATGAATAT
AATATTAACGAAAATTGTGAATTGTTGTTACTAACACAAAACGATAATAGTATTAAGGAA
ACAAAAATTATTATTAATGGTTGAAAGTTAACACTACGAAATTAATTTTTCTTATTTTTT
AAATAAAAATTTAAGAAAAGAGGAAAAAAATGAAGAAAGTTTTAAAAAGTTACATTAGAA
CCTATCTTAAACAATGAATTGAGTCATTGGGTTTAATTTTATTTGTAACAATTTTATCTT
TAGCAGTAATTGGGATTTTAGCATCAACATTACAGTTATCAGGTAAAAATAAAAGTATTA
ATCAGGCAACAAATACTTGGAACTATAGTTTAATTAGTTCACCAAGTAAATTTGAAAATG
AGTTTACTTATAGTTATTTTGTTGCTGAATCAACAGCCTATAATTTAGCACCAATTAAAG
ACCCAAATGGGTTAGGGATTTTATCACAAGTTGGTTATGATGCTTTAAAGAGTAAAGATA
ATGATCCAATTGGGAATGTTGAAAATCAATTGGCATGGGGAGAAGATTTAAAAAATATTC
TAAATAATTACTTTAATTATCCCGAAACACCAACAGATCTTAGTTATGGGGGAAAAACAT
TATTAGCTAGTGAAGTTTTTAATGATGTTTTTAAAAATATTATTAAAAACTATTATAATG
ATGCATCTTACTATGTTAATAATAAGATTATGGAGACCTATCAAAATCAGTTTGCATTAT
CAGTTGATTTAGAATTTTATTATGAATCATATGGAACTCCAACTACAATCACACCAGATG
GTTATTATTACATTACAAGTGGAACTAAAAAAATTAATCCCACTTTAGGAAAATGAGTTG
ATAACCCAGTTATGCTAAAAGGAGAAAATAAAACACAAGATAATGAAATTGTTGTTACTG
ATAAATTTGCAAAAGATAATAATTATCAGTTAAATGATAAAATTAATTTTTATAATTTAG
GAACATTAGTTCCAGAATTAAAAGAACCAGTTATTAGTGGTTTTGGAACGAAAGTAGATA
CCTTATCACAATCTGATTACTTTTCAATGACGGGGGATCCTTCTAAATATGCTGCAGTTT
TTATTAATGATAATATTTTAAATAAAATGTATCAAAATGTTTGACTAAACCAAAACAAAC
CAAAAGGTTTTAATTTTGGCATAAATCAAAAAGTTAATTTTTTGAACAATTCATCATTTA
CTACTTTACGCAATGTTTTTACCCAAAAAAATAATTTTGATAAATCAGTTTATTTAGCAA
GTAGTGGTGTTCTAATTGCATATAATTCATTAGGACCAATTTCAAAGATCAGTTCAATGA
AAGTAACAACAACAATTTATACCTTATTAGGAATTGGAATGATTGTTTTAGCATTTATTT
TTATTAGTTTTGTTATGAAAAAAGAAATGAACAAAACAAGAAAACAATTAGGGATTTTTA
AAGCACTAGGATATCGTACTAGTGAGTTGGTGTGAATTTTCACTGTTAAAACATTAATAA
CAATTATGGGTGGTTTAATTTTTGGATATTTACTTTCAATTCCATTGCAAATTTACATGT
ATGGACAATTTGAAACAATGGTAACGATTAGTTATGATAAGGTTTATGCAGGATGAGGAT
TTATGACAATAATTTTTATAGTTGTTCCTGTTTTCTTTACGATTGCTTCATATATTACAA
CATTTTTATATATTAGACTTCTTGCATTACTTGTTAAAAAATTGCAAATATTTGTAAAAA
AGATACTAATAGAAAAATATAATTTTAATTAATTATGTTTTTTATTTAAAAATTTAATAT
TTTTCCACAACGAAAAATTAATTTATTATTTAAATTATTTAATTTTAAATAAATATTTTA
TGTTAAATATAATATTTGTAAATTATAAATTGAGGCAATTAAATTAAATCTTAAACCAAA
TCTTTTTCTTCGATTATGATATTTTTCTGTAATAATTTTAAATTTTTTAAGAATAGCAAA
AATATTTTCAATAATAATTCTCATTTTTGAAACTAGTCTATTATATTGCTTTTGTTCTTT
GTTTAAAGGGTTTTTCTTTGTTTTCTTTGTAGGTATTAGAACATTATTGTGATTTTTTTG
TATTCCTTGATAACCACTATCAACTATTAATTTGGTATTTTTTAAAATTGGGATTTTTGA
TTCTTTAAATAAAGCATAACCATGTTTTTTTCCGAGCGAAAAACTTGTTGCAATAATTTT
TTTGGTTTCTTGTTCGATAATTACTTGTGTTTTGATCGTGTGTTTTTTCTTTTTACCAGA
ATAAGATTGTTTTTGTCTTTTTTTGGGCGTTGGATTGGAGTTTCGGTAGCATCAATAATA
ATAGTTTTATCATTAAAATAATCATTTATTAGTGCTTTTTTACCAGCAAGTTGTTGAAAA
TCAGAGTTTTTAATTAAAATATCTTCAATTCACTTAATATTACGATAACAATTAGCCTCA
CTAATATCAAAACTTTTACCAAGATGAAAATAAGTCTGATATTCTCGTCAATATAATAAA
GTCATCAATAATCTATTTTCTAATGATAATTTATTAGTTTTACCACCTTTTTTAAATTTT
TCTATTTCAGCAACTTTAAAATATCTAACATTTTATTAAAAGTGGATTTTTTTATTCCTG
TTAATCTTAACCATTCTCTATCATTAAGAGTATTAAATTTATTATTGTTCATATTTTTAT
GTCCTCATAAATTATATTTTATAATAATATTTTAATAAAAAAGGGTATCGCAAGAAGTCT
ATTAAAGAACCAATTCTATCATTAGTAAATAATGTTGCAAAAAGTAATAAGGCTGTTCGT
GCTGGTTTAATATCACGGTTATTATCGAAACATGGCAAAGCATTTACTTGGCGTTTACAA
CTTGCTTTTACTTCTCGAAATAAAGGTAAATTTACTTTAACAATTATTTTATTTTTCTTT
TCATCATTATTGTTAATCTTAATGTTAGGAGCAACAAATATTGCCAAATCAATTACCGGT
GGGATGTTTAATGTGTTAAATAGTAAATTAGATCATACTTTAACATTTAATAATTTTCCC
CGAATTAACGAGAATGGACAAGCAAACGGACAATTGACTATTAGCGATCAAGATTATCAA
CAATATGATTTTAAGTTTAAGTCTTATCATAATCTTAGTGATATTACAAAAACTAATCAG
ACTGCCACAACCTTTCATAACGCCTTTAATAAAATTGATCCAACTTCACCAATGGCAGGA
CAACAATATATTGCTTTACTACAAAAATATAAAGTTCAAGATCAAAGCGGGGATAATCAA
TATTTGTATCTAAAAGATTTAAAAACAATTTTCAGTCTAATGAGTACGAATAATACTTTT
TATCAAAATAAATTTGATCCAAGTATTTATCCAAATTTAATGAGCTTAATGTTAAATGCA
ATTATGATGGATGATAATGCTAATTCAGTTGTAACTTTTAATGACTTCTGATATAACCCC
AATCAAGAAACAACTTTCTATTCGCTTCCAGTTATTTTAGATAGTAATCTTGATGAACCA
AGAATGACAATTAAAGGAATCAATAACAATGGTAATATTGGAGGATACTATAATAATGCA
TTGAATTGAGAAGGAATTTCGCAACAACAAATCGATAAAATTTTTAATCCAACAAATACA
CCAAATAAAATTAAAGGATTAATTTCTTATAAATTAGCACGGAATGCTAATTATAAAATT
GGTGATACTTTCAAAGTAAAAACAGAGACACCAAATAAAACTAGTGTTGAAGTTGAGATT
ATTGGGATTATTAAAAATAATACGGTTACTGATGACATTTATACTAGCTATGATAATGTT
ATGCATAATTTGTTTGTTGCAAATACAATTGATCCAAAACAACCAGAGACAAATATTTAC
AATGGCTTGTATTCACAACAAAAAATGTATGAGGGTAAAATTAATTTAAAAAACATGGCA
GAATCAATTAAAAATTTAAAATTCATTGGGAATAATTTAGTAATTGCTGCTAGTCATAAT
CAATCAATTTGAGATGCCTTACTTAATATTGATACAAAAACAGTAACCGCAACTCTAATT
AGTGGAATGGCAGGAACAGGATCAACAGGAAAAGATTTTGGAATGTTACCGTTAAACATT
CTTCGAACTTCAGTTGATGATATGTTAACAAAAATGAACAGTTCAATGTTAATGTTTGAA
CTATTAGTTGTGTTAATTATTTTAATCTTGTTAGTAGTTGTTGTGATGGTTATTATTGAT
GAATTAATTCCAATTATTTTAACAATGAAAGCAATTGGATATAATAATGGCAAAATTAAC
TTTGTTGTTATGGGTAGTTATGTGATCGGGGTTATTATTACCTTTATTGTTGCTTGAGTT
GTTTCAATCTTAATTTGGCAAGGCCTTGGGATTTTAATCTACAATCTCTTTAAAATTGTT
TTAAATATTCCAATTGATATTAAAGGAACATTAATCGCTTTAGCTATTATTACTATCATT
TTATTGACTTCATGATTTACTGCAATGAACTCAATTAAAAAACACCGTGTAACAGAAATT
ACTAATTAAAATTACTTTGTCATAATTAAAAAAACAATTAAAATAACTTTAATAATAGTA
TTATTAAAGTTATTTTAATGCTGTTTAAATTAATATTAAAAATAAAGGCAATTTATTGAA
TTTATAATCATTTTTTATTAATATTTACTTAATGACTATTAATTAAAGAAGGAACTAAAA
AGATGAAAATAGGGAATATTGATATTAAAGGGCAAGTTTTCTTAGCACCAATGGCAGGAA
TTACCAATGAGGCATTTCGGATTATTTGCCATGAGTTAGGAGCAGGATTAGTTTATGCTG
AGATGGTTAGTGATAAAGCAATTTTGCAACGAAATGAACGAACTTTGCAAATGATTAAGG
TAAATAAATTAGAACACCCAATCTCAATGCAAATTTTTGGGACTGATGTTGAAACATTTG
TTGAAGCAGCTAAATATGTTGATCAAAACAGTGATTGTGATATTATTGATATTAATATGG
GTTGCCCAGCACCCAAAATTGCAATTAAATCACAAGCGGGTTCATTTTTATTAAAACATC
CACAGCGTGTTTATGAAGTTGTTAAAGCAGTTGTTGAAAATGTTAGGAAACCAGTAACTG
TTAAAATTCGTATTGGTTGAGATGAAGAAAATATCAATTGTGTGGAAATTGCAAAATATT
GTGAACAAGCGGGAGCAAAAGCAATTGCAGTCCATGCTCGAACACGTAATCAGTTTTATT
CAGGAAAATCTGATTGAAGTTGAATTAAAAAAGTAAAAAAGAATGTTAGTATTCCAGTGA
TTGGAAATGGTGATGTTTTTAGTTGTGAAGATGCTAAACGAATGTTAGATGAAACGGGTT
GTGATGCCGTTATGCTTGCTCGTGGTGCACAGGGGAATCCTTGGATATTTAAACAAATTC
AACATTTTCTTGATACCGGTGAAAAAATTGAACAACCATCGTTAGATGAATGACAAAGCA
TCATTTTCCGTCATGCGGAATTATTATTAAATTTAAAAGGAGAACGTGTTGCTGCTAGTG
AAATGCGAAAGAATTTAGCATTTTATTTTAAAGGAAAACCAGAGGCAACAAGCTATAAAA
CACGAGCTACACAAATAAATACAATATTTGAGTTAAAAACGCTTGTTAATGAATATATTG
ACTATTATAATAATTATAATAATAATTTTGTTAAATAATAAAAGGAGAGTTAAAATGGAA
AAACGCAGTTTTACAGAACAAGAACAAATTAGACGTGATAAATTAGAAAAGTTAATTAAA
GATGGCCATAATCCTTTTATAATTGCAAAGTTTGAACGGACACATACTAGTAAAGAGGTT
AATGAACAATTTAATAGTTTATCAAAAGAAGAATTAAATGCAATTGATAATAAAGCAATA
GTAAAAATTGCTGGACGAATCAAAACATTTCGTGAAGCAGGGAAAGCTACTTTTGCAACC
TTACAAGATCAAAATGGGATTTTTCAAATTTATGTTCGTAATGATGAAATTGGCGATGCA
AAATACTATGAATTTGTTGACTTTGATTTAGGTGATATTATTGGTGTTAGCGGAGTAATG
ATGAAAACGAATACTGGTGAGTTAACAGTTCGTGTAAAAGAATTTGTTTTATTATCAAAA
GCTTTACGTCCATTACCAGATAAGTATTATGGAATGACTGATATTGAGGAAAAATATCGT
CGTCGTTATGTTGATTTAATTATGTCAGCTGAAACAAAAGATATTTTTATTAAACGAAGT
AAAATAATTGCTTTAATGCGTGACTTTTTTAATAACAAAGGATATTTAGAAGTTGAAACC
CCAGTTTTACAACCAATTCATGGTGGAGCTGCAGCAAAACCATTTACAACACATCATAAT
GCCTTAGATATGAATTTCTATTTACGTGTAGCAACTGAACTACCATTAAAACGATTAATT
GTTGGTGGTTTTGAGGGGGTTTATGAAATTGGTCGTTTATTTAGAAACGAGGGGATGGAT
ACTCGTCACAATCCAGAATTTACAACCGTTGAAATTTATATTGCATATCAAGATATGAGT
TTTTTAATGCAATTAACAGAAGATACAATTTGTTATATTGCAAAAAACATTTTAAATAAA
GATGAAACAGAATATGATGAGGTGACAATTTCATTTAAACAGCCATGAAAGCGCTGACAT
ATGATTGATGCAATTAAAGAGATTATTGGTGTTGATTTTTGAAAACCAATGACTTTTGAA
GAAGCAAAAAAAAATGCGAAAGAGAAAAATGTTGTTATTGAAAAATTTCATAATTCAGTT
GGACATATTATTAATTTATTTTTTGAAGAATTTGTTGAAGATAAATTAATCCAACCAACA
TTTATTTATGGTCATCCTGTTGAAGTTTCACCATTAGCAAAAGCAAATGCCCAAGATCCA
CGTTTTACTGACCGTTTTGAATTGTTTATTAAAGGTCGTGAATATGCTAATGCTTATTCA
GAATTAAATAATCCCGTTGAACAATATGATCGTTTTGTTAGTCAGTTAGCAGAACGTGAT
AACGGTAATGATGAAGCACAAGAGTTGGATATTGATTTTGTTGAAGCATTGGAATATGGA
ATGCCACCAACGGGTGGTTTAGGAATTGGGATTGATCGTTTAGTTATGTTATTAACAGGA
CAAGACTCAATTAAAGATGTCTTATTATTCCCTCATATGCGACCAAGAGGAAAATAGGTG
ATTATATATATGGCATACGATATCCAAATTGGATATAGTTCAATTTTAACATTACGAGAA
ACAGTAGAGGCAATTAGTTTAGTTAAGCGTGAATTGGTTCGTCGTTTTATTATTCAATTT
AATCTTTTAAAAGTTGATGCGCCTTTAATTAGTAGCGAAGAAAAAGGTTTAAATGATGAT
TTTCAAATGACAGAGCGCCCAATTGATTTTGACATTTCACCAAGTAATTTAGTTGGTGAA
ATTTTGCAATCACACAATAAATGACGAAGAAGCGCAATTGTTCGTTATGAATTAAATGAA
AATGAAGGAATTCTAACAACAGCAATGGTGCTTCGTCGTGATATTAAACAATCAAATAGC
CAGGCCGTAACTTTTAGCGAAATTGGATTTGATTTATTATTGGATGAGGAAAAAATTACA
CTATTAAAAATTCAAGAAACAATTGATAAAGCGATTAATATTATTAGTGAAGTTGAAGAT
ATTTTATTATTAAAATTTCCACAATTAAATAAAAAATTTGGAAAGAAATTAAATTGAACA
AGTAATACTGAATTGCAAAAGGCGATGCGATTATTAAGCCACCATGAACGCTTAAACCGT
TATACAAGAGAACATGGGGCGACAATTTTATATGGTTTAAAAAAAGTTATTACTAACAAC
ATAATTGAAATTAGTGAATCACAAGATGTTTTTAATTGAGAATTATATGCAAAAATTTTT
GTTTATGATTTTGTTTTAGAAAAAGCAATTTGTATTGGTTATTGTGCTGCTAGTGTTAAT
CGTGATGTTTTAAAAGAACAATTAGCTGTGTCAAAAGAAACAATTAAATTAAAAACAGAA
TATGATGCGAAAGTAGCAAAAGATGAATTGCCAGTAACATTATCATTTGGTCTTTATAAA
TCACAGTTAGATTTATTTTTATTAGAAAAACAACATATTGGTGAAGTAATTGCTTCCGTT
TGGAGTGATGATTTTTTAAAATATGCTGAAAAAAATGGAATTGATATTTTATAAATGAAA
AATTATACGGTAATTATTGTTGCAGCAGGGAATTCATCACGCTTTAAACAAAAAAATAAT
AAATTATTATATCAAATTAATGATAGTAATACCGTTATTGAAGAAACCTTAGCCTTGTTC
TTAAGTGATCCTTTTTGTACGGAAATTATTGTTGGTGTTAATGATGAAATACTAAACTTT
TTATTAAAGAAAAATTATCAAGATCAAAGGTTTCAGTTTGTCCTGGGCGGATTAGAACGA
GTTGATACAATTCATCATTGTTTAACTAATCATAAAATTAAAAATGAAATGGTAATGATT
CATGATGGTGTTCGTTGTTTTGTTAGTTTAGATTTTATTAATAAATTAAATCAAACTTTT
TACAAAGAAAATTATGAAGTTTTAATTCCAATGTTACCAATAACAGAAACACTTAAAAAA
GTTAATCATTGTTTTGTTGAAAAAACAATTAACCGTGATGAGTATTTTACGATTCAAACG
CCACAAGTTTTTAAAACAGTGTTATTATATAATGTTTATGATGAATACTTTCGTACGAAA
AATAAAAAAATAATTTATGATGACAGTTATTTAGTTGAATTATTTGCCAAAAATACAAAG
ATTCATACAATACTGGGGGAAAAGCAAAATATTAAAATAACTTATTTTGATGATTTAAAA
TTATTAAATTTAGGTAAATAAACCTTACAATTATAACTAATATAAGGTATAATTGACAAC
GAGTTAATAATGCTTTGATGATGATTATTAGCTCCTTGTCCGAATAGGACCTAGACCAAG
AGGAGGAAAATAAAGTGCGTAAGTACGAAGTTATGTATATCTTAAATCCAGAAGCAGCGA
ATTTAGACGAATTAGAAGGTCGTCTACATAAAATTTTAGAAGATAATGGTGGAAAAATTG
AAAAACACGGTAAATGAGGGATTAGAACTTTAGAATATCCAATTAAAAAGAAAACAAAAG
GATACTATGGTGTATTAATTGTTAATACGACCTCAGAAAATATTGATGAGTTTGTTCGTA
TCAGTCACATTAAGCAAGATGTATTACGAATTTTAGTAATTAATACTGAAAAAGAAAAAG
GATATATTCAATCAACTGTTTATGCAAAAACAGAAGTTAAGAATGATAAGCCAGACCGTG
AACGTAAACCGGGAAATAAAAGACAAGATTATTATAGACGTAATGAACAACGCGTTGAAG
GTGAAGAACCTAGAACAACAAAACCAGTTGAAGCAAAAGAATAATTTAGGAGGGTGAAAG
AGGTATGTTAAATCGAGTTTCATTAGTAGGAAGAATAACACGTGATTTAGAATTAAAAAA
TTCTGTTAATAATAAACCATTTGTGGCTTTTACCTTAGCAGTAAATAATAACTTTAATGA
TCAAGCATCATTTATTTCATGTTTTGCTTGAAATAAAACAGCAGAAAATATGGCCCGTTA
TTTAAAAAAAGGTTCATTAATTGCTTTAGATGGTCGTTTACAAACAAGAACAGATAATGT
TAATGGACAAATGACAACAATTATGCAAGTAATTGCAGAAACTGTTTCGTTTTTAGATTC
AAGAGGGACAGGGACTACGGCTAATATGGGAACCCCAACACCAAATTCTAATGATCTTAA
TAATATGACTTCTTTCAATCAAACAGAATCACAAGATAATAATGATAGTATTAGTTTTGA
TGGTGATGATGCAATTTTATGAGATTAAAAAGAAAGGAACCAAATAATGAATCCAAAATT
TAAACGTTTTAAAAAGCAATGTTATTTTACAAAAAATAAAATAACATATATTGATTACAA
AGATATTGAATTATTAAAAAAATTTATTTCTGGTAATGGGCAAATCTTGCCGAAGAGAGT
TACTGGAACAACATCTAAAAATCAAAGGATGTTAGCAATAGCAATTAAAAGAGCACGTCA
AATGGCATTATTACCATTTGTCATTGATTAAAATACTTATAAAAATAAGTATTTTTTCTT
TTTTAGTGTAGAATTAATATGCTGTAAGGCATAATAAAAAGTTAAGGGATGACATTATGA
TAGAGAATCCAAAATTTAGTGATGTTTTTAAAACAGAAGCAAAAGAAAAAAAGGGAAGAA
TCGGTTGCAAATAATTAAGTACATCTTAATTTGTTTTGTGCCATTTTTGTATGGTTTCAT
TTGTACGTGAGCTTTTTGAAATCCATTAGCTAAAATTGGAAGCATTCCGATGGCAATTGT
TGATAATGATAATCCACATTGTGTAGCTTATGTTGTTAAAAAAACTGGTGCTGATGAAAA
TAATTTATTAACTTCACCATTTGTTGAATATTTGTATGTTAATACTGTAGCAGAATGTCA
GGAAAAAAGTCAAGAATGGTTTGATAATAATCCAAAGATTGATAAAAATATTTATAAATT
ACAATAGACTTCTTGCATTACTTGTTAAAAAATTGCAAATATTTGTAAAAAAGATACTAA
TAGAAAAATATAATTTTAATTAATTATGTTTTTTATTTAAAAATTTAATATTTTTCCACA
ACGAAAAATTAATTTATTATTTAAATTATTTAATTTTAAATAAATATTTTATGTTAAATA
TAATAATTGTAAATTATAAATTGAGGCAATTAAATTAAATCTTAAACCAAATCTTTTTCT
TCGATTACGATATTTTTCTGTAATAATTTTAAATTTTTTAAGAATAGCAAAAATATTTTC
AATAATAATTCTCATTTTTGAAACTAGTCTATTATATTGCTTTTGTTCTTTGTTTAAAGG
GTTTTTCTTTGTTTTCTTTGTAGGTATTAGAACATTATTGTGATTTTTTTGTATTCCTTG
ATAACCACTATCAACTATTAATTTGGTATTTTTTAAAATTGGGATTTTTGATTCTTTAAA
TAAAGCATAATCATGTTTTTTTCCGAGCGAAAAACTTGTTGCAATAATTTTTTTGGTTTC
TTGTTCGATAATTACTTGTGTTTTGATCGTGTGTTTTTTCTTTTTACCAGAATAAGATTG
TTTTTGTCTTTTTTTGGGCGTTGGATTGGAGTTTCGGTAGCATCAATAATAATAGTTTTA
TCATTAAAATAATCATTTATTAGTGCTTTTTTACCAGCAAGTTGTTGAAAATCAGAGTTT
TTAATTAAAATATCTTCAATTCACTTAATATTACGATAACAATTAGCCTCACTAATATCA
AAACTTTTACCAAGATGAAAATAAGTCTGATATTCTCGTCAATATAATAAAGTCATCAAT
AATCTATTTTCTAATGATAATTTATTAGTTTTACCACCTTTTTTAAATTTTTCTATTTCA
GCAACTTTTAAAATATCTAACATTTTATTAAAAGTGGATTTTTTTATTCCTGTTAATCTT
AACCATTCTCTATCATTAAGAGTATTAAATTTATTATTGTTCATATTTTTATGTCCTCAT
AAATTATATTTTATAATAATATTTTAATAAAAAAGGGTATCGCAAGAAGTCTATTATAAA
AATTTATATTCCAAAACTACTATTAATATGACCCTTAATAAAAATATTCTTATTTTTATT
AAATCCTACTTTAAAAAAATTATTTCATTACTAATAATTTCAATAATAACTTATAGACAG
TGTGTAATACAAAAATAAACAACAAAATTATTTAATCAACTCACATAAAAGCTAGTGTGC
CATAGCTAAGATATATGATCAGTAATAATAAATATTAAAATCCTTTAACCATAACACGGA
AAAAGTTTAAAATCTTAATGATAACAAAAATACCAAATGGAATTAAAATAATTCACGCAT
CACCTAAAAAGGTCATTAACTGTGGTAACACAGCATAAATTGCTTCTTTAACTTTCATCA
TGGCTTGTCCTAAACCACTTCAAATAGAACCCATTCCATCTGAAATAGTAGATTTATCAC
CAACTGCTAAAAAATTAATTGCTGTTGTTAAATACATACCTAACATTATTTTTTATCCTC
CTTATTTTCAATTTCTTTTTTATCTTTTTTCTTTCCTCGAATTTGGCGAATTTTTTGATA
AATTGATAAACCAATTCAAGCAAAAATACCTAATATAATAACAACACTAAAAATTGTCGT
TAATCAAACTGGCATAATATATCTCCTTTCAATAAATTAAAAAATTGAAATTTGCAAACT
AGTTCTGCTCGTTGTCGCTTTGCTCCATTAAAAAACATTGTTGAATAAATTATCCGCTAA
TAAATTACGCGGAATAATTTATTCTTTTACTTTTTAATTTCAATATCTTTTGCAATCTTA
TTGACAGTATTAATAACAATATCTTTACCATACTTTTTCACTAACGACCGCAAAATCAAA
TATTGCTTTGTTTGCATAATTCCAACCTCCTATAATTAACTTAAAAAAGTTAACTAAATT
GATAGTTAACTTTTTATGGTTTGGCATTTACAATTTACATTAAAAACTATTATTAATAGT
TTTAAGAGATTTTGCTTTTAAAAAAGTAATACGGATAAAAATGCTAATACTAAAACAAAT
AAAAATTCAAAATGTTATTGATTAAAAAATATTATTCATTAGAGTAATAAATTTATAAAA
CTTACTATCAAATAAAAAATCTGTTAACATTTTTATCGCTCTCATTTTTACATAATATAA
TTTTACAAAAAAAGCAAAGGGGTACCCCTGCTTTATTTTAATAAAATTAAACTATTTAAG
TTCAACTAAAGCACCTGCCGCCACTAATTGACCTTTAATTTCTTCAGCTTCTTCAGATTT
TACTTTTGATTTAATTACTGCTGGTAATTTATCAACAATTGCTTTCGCTTCCATTAATTC
TTTTCCAGTAATTTCTCTTACTAATTTAATAATTGCAACTTTAGATGCTCCTGGATTTGT
TAAAACAATATCAACTTCTGAAGGTCCCGCTGCTGCTCCACCTTCTGCTGGTGCTGCGGC
AACTGCTGCTGCAGCAACAACGCCAAAATGATCTTCAATTGCTTTAACTAAGTCATTTAA
TTCTGATAATTTCATTTCTTCTAATGCTTTAATAATATCATCTTTTGATAATGCCATAAT
ATTTTCCTCCTCATTAAGAATTACATTTTTATAAAATATTGAATAAATTAATTACTCACT
TTTCGCTTTAGCAATTTCTTTAACCGCTATCGCGAACATACGTAATGGGTATAATAAGCT
TGATGCAAACATTGCAAGTAATTCGTCTTTTGTTGGCAATAAAGCAATTTCAATAATTGC
TTTTGTATCCAAGACTTTACCTTCATAAATTCCGGCTTTTAATTTTAAAGCTGGATGCGT
TTTTGCAAATTTTGCCAAAGTTTTTGCGGCAGCCATCTGTTCTCCTACACCAAACGCAAA
AGCATTAGGACCTGTTAAATAATGATCTAATTCTGCAAATCCCGCTTCTTTAGCAGCCAA
GCTCACTAAGTTATTTTTATATATTTTAATGGTTACATCCTGTTTTGTAAGCATTCTTCT
TAGTTCTGTAAATTCAGCAACTGTTAATTTTTGATATTCAACAACAACTGCTGAGTTAGC
AGTTTTGAAGTTATTAACAATTTCACTAACAACTGCTGTTTTAATTTTCATTGCTGGCTT
CATTCTTTGCCTCCCCATAATAATTCAATAAAACAAAGGCAATTAACCAAATAGATTAAT
TGCCTGAAACATTATAATAATATAAAAACATGTAACTGTTCAATATCTCAATAATGCCTT
GGCAACATAATTAAGATTTAATAAAAATCCGTTGCTGTCTCTGGTATTTTGATGACTAAG
GTATAATACCAAGAATTATCATATTATAATTTTTCTTAAAAGTCAAATAATTATTATCAT
AATAAAAACCTTTTTCCATATATCGTACTTTCTTCATAAACAAGTAAGTATTTATTTTAA
ACAGAAAAAGGTCTTATTATCAGCCTTACAATAGACTTCTTGCGATACCCTTTTTTATTA
AAATATTATTATAAAATATAATTTATGAGGACATAAAAATATGAACAATAATAAATTTAA
TACTCTTAATGATAGAGAATGGTTAAGATTAACAGGAATAAAAAAATCCACTTTTAATAA
AATGTTAGATATTTTAAAAGTTGCTGAAATAGAAAAATTTAAAAAAGGTGGTAAAACTAA
TAAATTATCATTAGAAAATAGATTATTGATGACTTTATTATATTGACGAGAATATCAGAC
TTATTTTCATCTTGGTAAAAGTTTTGATATTAGTGAGGCTAATTGTTATCGTAATATTAA
GTGAATTGAAGATATTTTAATTAAAAACTCTGATTTTCAACAACTTGCTGGTAAAAAAGC
ACTAATAAATGATTATTTTAATGATAAAACTATTATTATTGATGCTACCGAAACTCCAAT
CCAACGCCCAAAAAAAGACAAAAACAATCTTATTCTGGTAAAAAGAAAAAACACACGATC
AAAACACAAGTAATTATCGAACAAGAAACCAAAAAAATTATTGCAACAAGTTTTTCGCTC
GGAAAAAAACATGATTATGCTTTATTTAAAGAATCAAAAATCCCAATTTTAAAAAATACC
AAATTAATAGTTGATAGTGGTTATCAAGGAATACAAAAAAATCACAATAATGTTCTAATA
CCTACAAAGAAAACAAAGAAAAACCCTTTAAACAAAGAACAAAAGCAATATAATAGACTA
GTTTCAAAAATGAGAATTATTATTGAAAATATTTTTGCTATTCTTAAAAAATTTAAAATT
ATTACAGAAAAATATCGTAATCGAAGAAAAAGATTTGGTTTAAGATTTAATTTAATTGCC
TCAATTTATAATTTACAATTATTATATTTAACATAAAATATTTATTTAAAATTAAATAAT
TTAAATAATAAATTAATTTTTCGTTGTGGAAAAATATTAAATTTTTAAATAAAAAACATA
ATTAATTAAAATTATATTTTTCTATTAGTATCTTTTTTACAAATATTTGCAATTTTTTAA
CAAGTAATGCAAGAAGTCTATTGAAGCTTAATTTTTTTATATTCATTATTAGATCCTTTG
TCAATTATTTTGATAATTGCTGTTGTTGCTTCGGTTGTGATTGAAAAAGTTGTTAATAAT
AAAATTCATGTGATTGATTTTATTGTAATTTTATGTATTGTTTTGTTAAATGCTTTTATT
CAAACAATTGAACAAGTTAAAGCAAAAAAATCATTAGAATCATTAAAGAAAATGACAATT
CCACTTGCTGTTGTAAAACGGGATGGTGACATCATTGAGGTCCCAGCTAATGAGTTGGTT
GTTGGTGACATTGTTGTTTTAGAAGCGGGAAAATATATTCCTGCTGATATTCGTATCTTA
GAAGCAAATAATTTGTTTATTGATGAAGCCGCTTTAACAGGTGAATCAGTTCCGGTTGAA
AAAAATAGTCATATTTTAAAAAAAAGAAAAATTAGTTTTAGCTGATCAAACTAATATGGC
TTTTATGTCAACTTTTATTACAAACGGGAGAGCAGTTGGGATTGTTGTTGCTAATGCTGA
TGCTGTTAATAGTGAAATTGGTAAAATTGCTGCAGGAGTGATTTCAGCAAAACAAGAAAA
AACACCTTTACAAATACGATTAACAAAATTAACAAAAATAGTAAGTATTTTTGCTGTTTT
ATTAGCGATTTTTGTCTTTGTGTTCTTCCTCTTGACGGATGAAAATAGTTGACCAATCAA
TTTAATGACATCTGTTACAATTGCTATTGCTGTTATTCCAGAGTCATTAATTGTTATTGT
GTCAGTAATCTTATCATTATCGGTGAAACGAATGGCTCGTGTTAATGTTATTGTTAAAAA
ATTAGATGCTGTTGAAACATTGGGGTCTGTGAATGTCATTTGTTCAGATAAAACCGGAAC
TTTAACCCAAAACAAAATGACAGTTAAGGAAGTAATTTTTAATAATGAAACGATGAAAGA
AAGTGACTTTCAGTTTGAAACAGACAATCGAGCAGCCTTTCATTTTATTAATTGTTTAAC
ATTATGTAATGATGCTATTAATCAAAAAAAAGAACGAATTGGTGATCCAACTGAAATTGC
TTTAATTGATTTTACAAGAAGATTTACAATTAGTGAAGTTAAATATCGTGAGCAATATGT
TCGAACTTTAGAAGTTCCATTTGATTCTGATCGAAAATTAATGTCAACTGTTAATCAAAT
TAATAAACAAGAATTTGTTTATACCAAGGGGGCACTTGATCAATTATTAAAACATTGTCA
TAAAATTTATTTAAATAATAAAATTATTCCTTTAACAACAGCAATGAAAGAAGAATTACA
ACAAAAAGCTTTAGAATTATTAAGTCAAGCGTTACGAGTATTAGCTTTTGCGTTTAAAGA
GTATGATAAAAAAGAAATTGAAACTGATTTAATCTTCTTGGGTGCTGTTGGGATGATTGA
CCCGCCTCGTCCAGAAGCGGTTGAGGCAGTTAAAAAAGCACATGAAGCTGGCATTAGAGT
AATTATGATTACAGGAGATCATAAGGCAACAGCCTTGGCGATTGCAAAAGATTTGAATTT
AGTAACTTCTGAAGCAAATGTTATTTCTGGTCATCAAATTGATAGTATGAATAATAAAGA
ATTACAAGAAAAATTTAAAGATGTTTCGGTTTTTGCAAGAGTTAATCCTGATCATAAAAC
AAGAATTGTTGAATGTTTACAATCAATGAATTATGTTGTGTCAATGACGGGTGACGGGGT
TAATGATGCACCAAGTTTAAGTAAAGCTGATATTGGGGTGGCAATGGGAATTACAGGAAC
TGATGTTTCAAAAGAGGCAGCAAATATTATTTTGCAAGATGATAATTTTTCAACCATTAT
TCGTGGTGTTGAAGAAGGAAGAAATGTTTATCATAAAATCAAACGGGTAATTGCGTTTGT
TTGTGCAGCACAGTTAGCTAATGTTCTGGCCTTTATTATTATTTCTGTTTCGACGCAAAT
CAAACCATTTGATTCGGTTAACATTTTATGATTTAACTTGGTTGTTGAAACACTAATGGC
AATTCCAATTGGTTTAGGAGATAATGATAATCGTTTAATGTTAGATAAACCACGGAATAA
AAAAGAATCCTTTTTTACTAATAGTTTAATAACGATTTTATATTTAGCATTTGTTACAGC
GGGAACTGTTATTGCAACATTTTTTATTGGAAAAGAAGTTTTTAATAATGTTGAAGATGC
TAAAATTGCAACAATTTTAGTAATGGCTTGTGCCCCAGTTATTTTTGCTTTTGCAATCCA
ATTACCAAACTATCAGATTAAAGCACATCATAAAATGGAACCAACTAATTATTATTTATT
AGGAGCATCATTAATTGCTTTAACATTAAACTTTTTAATAATATATACTCCAGGGTTAAA
TTTAATCTTCTTATCAACAGCTAATGAAAATAATTTTGAAACATCGCCATTATTATCATG
ACAAATGTCAATTATATCGTTGAGGATGATGGGTGTACCATTATTGTTATTATTGGCTTA
TGATGCTATTCGCAAATTAATTGGACCATAAAAATAGTTGGGTTTAACTAAATAATACTT
GTGAATGCAAAAAATAATGTTTATAATGTATGTGGTTAAAAATAAAAAAGTGAGAGCTAA
CCACTCCAATAGCTACTGTGTCATCCTACTCGGATAACTTTTATTAGACTTCTTGCGATA
CCCCTTTTTATTAAAATATTATTATAAAATATAATTTATGAGGACATAAAAATATGAACA
ATAATAAATTTAATACTCTTAATGATAGAGAATGGTTAAGATTAACAGGAATAAAAAAAT
CCACTTTTAATAAAATGTTAGATATTTTAAAAGTTGCTGAAATAGAAAAATTTAAAAAAG
GTGGTAAAACTAATAAATTATCATTAGAAAATAGATTATTGATGACTTTATTATATTGAC
GAGAATATCAGACTTATTTTCATCTTGGTAAAAGTTTTGATATTAGTGAGGCTAATTGTT
ATCGTAATATTAAGTGAATTGAAGATATTTTAATTAAAAACTCTGATTTTCAACAACTTG
CTGGTAAAAAAGCACTAATAAATGATTATTTTAATGATAAAACTATTATTATTGATGCTA
CCGAAACTCCAATCCAACGCCCAAAAAAAGACAAAAACAATCTTATTCTGGTAAAAAGAA
AAAACACACGATCAAAACACAAGTAATTATCGAACAAGAAACCAAAAAAATTATTGCAAC
AAGTTTTTCGCTCGGAAAAAAACATGATTATGCTTTATTTAAAGAATCAAAAATCCCAAT
TTTAAAAAATACCAAATTAATAGTTGATAGTGGTTATCAAGGAATACAAAAAAATCACAA
TAATGTTCTAATACCCACAAAGAAAACAAAGAAAAACCCTTTAAACAAAGAACAAAAGCA
ATATAATAGACTAGTTTCAAAAATGAGAATTATTATTGAAAATATTTTTGCTATTCTTAA
AAAATTTAAAATTATTACAGAAAAATATCGTAATCGAAGAAAAAGATTTGGTTTAAGATT
TAATTTAATTGCCTCAATTTATAATTTACAATTATTATATTTAACATAAAATATTTATTT
AAAATTAAATAATTTAAATAATAAATTAATTTTTCGTTGTGGAAAAATATTAAATTTTTA
AATAAAAAACATAATTAATTAAAATTATATTTTTCTATTAGTATCTTTTTTACAAATATT
TGCAATTTTTTAACAAGTAATGCAAGAAGTTAATGGTAGTAAGAAAAAAGTTGAGGTTTT
ATAAAAAATATAAATAAAGTAATTAAATACAAATTAAATTAATCGCTTATTAGAGCGATT
TTTTTATTTGCATTATTCATCAGATAGTATCTTTAAAATTAAAAATTAACCTATTTTGCC
CTACAAACTAGTTAATTTTTATAATTTCCTTTCTGTGATTTATTATATTTTTTCGGTTTA
ACAACTAATAATATCATTTTTAATAAAGGTACTATCTGATGAATAATGCAATCTAAAACT
TAATATTTTGATGCTTAAAGATGGATAACTCATCTATGGCACGAAGCCTTAAAGAAAGTG
TGAAAGCGATTGGATTTACTCTCCTATTTATTTCTTTAATTCTCGGCAAGATTAATCACT
TGCGAAATGTCAGAGCGCGTGTTTTTTGGCTTGTTTTCATAAAAAGAGTGTTGTTAAACT
GAAAAAAACAATATTGGACATTAAAAAAACAAGAGGGTTGGAGCTCCAAAAGGTTATTTT
CTTTATATAAAGTTGTCTAGGGATGGATGAAGCGTAATTAATAACTGGGTAAACTGTTTT
TTTTGTTTATTTCCGTGGGGGTAAAACTCTATTAAAATATCCTACCGCCCCCGCTCACCT
TCAAAGTGAAGCGGGCGGCGAAGTAATTAAATACTAAAATAAATTATTTACTAAATATCA
AAATATTAACCAATAAAGGAATATTATGTTTTTTTACAGAAAGGAAAATATTTTATGAAA
AAATGAAATAAAAAAATTAAAAATAAATTACAAGAATTAATGATACGAGCTTATCCAGTA
ACGGTAAATGATATTAATGATGAAATTTGAGCAACAAATAAAAAGAATTAAGGAGTATAG
ATAAATGACAGAATATAAAAGTTTGTATATTAATAAAACTTGAAATGAAATAACAACATC
TTTTGAATGAGCTAATTGTCAGCCTGTTAATTGTCGTATTTCACATCATAAAAATCATTA
TGATTTGCAATGTTTAGAATGAGCCAAAATGTACTTAAATTTATTTAAAGACAAGTGAGA
TGTTATTGCTTCTTATATGCAATATTATAAAATTAACGATATTTTAGATTTAGCATCAGA
TGGATGAAAAATATTACAAATTGACAAAAAAATAAAACAAATAAATTAAAATATATTATT
GCAATTGACCCTGCTGGAATTGGACAAACTGGTATTATTATTTATAATGTTTTGCAAAAG
AAAATAATTAATAATATTACTTTTAATTCCAAAAATGAAGAAGAAGCAATAAATAATATG
TATTTAATATTAAATGAGTTTAAAAATAAAATTTGTTCTTATTTAAATAAAGTTATTGTA
ATAATTGAAGATTATCAACTTCATAAAGGTTTAAAAATAAAAAACCCATTATCTACTCCT
AAATTCATTGGTGGTTTAAAAGTTTTATGCAAATATCTATTTAATTTAAATTATGTTTTA
CAATCACCAGTTATTAAGAAAAATTATTTTTATAAAGGAAATATTAAAATGACAGAACAC
GAACACGATGCTTGGAAACATTTACAATATTTTATAACAAAAGGAGTTGATAAAAATGGC
ACAAGCAAAAAGTAATTTACCTAAAAAATCAATAACTAATAAACCTAAAATAAAAAATAA
AAAAGTTAATAAATTAGAATTAACTGTTAGATTACATGAAAATCCGATTAAAACTAAAAT
TAAGGCACTGGTTGCTGGTGGTGTTGAAGTTGATGCTTGTTCGGCTAAATGTCAATGAGA
CGGATTAAATTACTCAACATTATCAATATATAACCCATCTATTTTAACTGAGTTTTTGAA
ATTAAAAAAAGATGATGAGATAAAAATTAAAGGCTCAGTATTTAATCAGTTAAATATAAA
AACTAAACGCTATTTTTTATCTTTTAGAGTAGATAGTTTTGAAATTATACAAAAAGCAAT
TAGAAAAAGAACAAACAAAAATATTAAAAAATAAGGAGGAAAAAACATGGCATTAAAAAA
TGTAAAATATGTTCTTATTGATGAACATGATAAACCAATTAAAAATGAAGATGATAGTTT
TGATATTAAAACGGTAGAAGTTATTTTAGAAAATTCTGAAGAAATTAATGAATTTAATAC
AGGTAATTTAGAGAATAGCAATCAACAAATCAACGAACTACAAACAAAAAATAATGAATT
AATTTCACAATTAGAACAACAAACACTTCAATTAAAACAAATTGAAATTAATAACTTCAA
TAATTTTTTAACTGATAATGACGAATTTAAAAATGTCTTACTAAAATCTTATGATATTAA
TGATGATATTGAAGTTATTAAAGCACACTTACAAAGTGTTTATGATGAATTAATTAAGGT
ACAAACAGTTAATACTGGTGGCGTACCAAAAGTAGAAAACAAAGAAAACAATATTTTAGA
TACAGACAATGTATTTAATAAATAGAAAGAAGGAAGTAAATTATGGCACAAAACCCACAA
AGAATTTTCGGAGATATTGCTAATCAAGCAACAAAAAGAGACCGAGAAACATTTGAACAA
TGATATTTACAAACTTATCAACAAAAATTTAGTTGAGAAGCTTTATTTGCATGAAAAGAA
GCAAATAAGTTTGGTTTAACATATAAAAGAAAGAAAAATATTAAATACAATGAAGGTCTA
GGAGCAAACGGTCAAGTATTTAATACTGATGATAACCTACTAAAATATTCAACAGTGGAA
TTTTAAGATGGAATTGTTGAATTAGATACAATTTTAACTTTTGCTCGTAAATTAGACCCC
GTAGAAAGTGATTTTAATCCTAATCTTTGGGCTGCCGATATTGAGCAAGCAATGGATACT
GAGGTTGCTTATAAACGCAATAAAATTTTAGAAATTATTAATAAAGGAACAGTTACAACT
ATTCAAGGACAAAAAGCAGATGATACAAATGCTTTACAAATCCACGATGAAATTATGGAT
AAAATATATGAAAACGGCTTTACCCCATCAGAAACAGTTGTATTAGGTTCGGCTGATTTT
ATTCGTGGAATTCGTAATAAATTACAGTTACAACTTGGAGCAAACGACCAAATAAATAGC
ATAATTGAAACGAGTGGAGCAATGAAAACTGTTGAAGGAACAACATACTATATGGTTCCT
AAAAAATTACCAATTATTAATAAAGATGGTTCAGAAGGAACAATTGAATTATTATCAAAT
GGAGTTAATGCAATTGCCTTTAAATTTAGCAAAAAATATGACCCCCTTATTTTACGCAAA
AAAGACCATACTCCGTTAAGAGTTGGTGCTGCTGCGTTAGGTACTGGAATGGGTAATATT
TTGATTATGGAAAGAGTTTTATATTTAGGTGGAGCAGTAGTTGAATCCAAAGGAATTATT
AAACATATCGTTGCAAAAATTAATATTAGTAAAATTAATAAAATTAGGTCGTATAAATTA
TTTTGGGGTCTTAAATTAATATCTTAGAAATTGTGGAATAATATACCACTTACTTATTTA
GATTGTATTACTTTTAATTTTATTGTCAATATATTTTTCTATTTTTTTAAATTTTTTCAC
AAAAAAAATACATTTTTATTAAAGTTATTTAATTTCTTAGATAAAACTAATAAAAATATA
AGTTTTTTTGTAAATTATTATTTACAAAATTATTAACTGAATAATTAAATTTATTTTCTT
CTAACAATTGTTCATTAGTATTAAATAAATTAATTTTATTTTTTAATCCCATCATACTAG
CATTTAATTTATTTCTAATAGTTTTTTCACTATAAATAGCTTTTTTAATTATAGTGCCTT
TTCAATAATGAGAAATATCACCTTCAATATCACAACCAATATTATTCCATAGTGTTTGGT
TTTCAATTCCTTCTTTATTATTTTTAATTAATCTAATAGTTTTATTCAAAAAAATTAATT
TAGCATCGCTTATAAAAGATTTACTATCTTCTAAACACTGTAATAATCCCTCATATTTAC
CATTATAAAAATTATCAACTGCTTTATGATATATTTCTCTATTTTCTTTGTTTTTACTTT
GATATGGATATAGTTTTTTAAATCTACTTGTAAGATGAAATTTATCTATTGTATAGTGAA
TTTTATTTTTAGGAAAATATTGACGCATAAAATTTTTAGTATTTTTAATCCATAATGCAC
CATCACCTAAAATCATAATTTCAATATTAGGTGTCAATTTGAAATGAGTTTCAATTAAAG
TAAATAATTTTATAAGAACTGGTTTTAAATTTGCTTCTTTTTTAAGATAATCTGGAATAT
TATCCATTTCAAAAACACCTAATTTATTTGCGATTACAGGTCTTTTTACAGTATATTTTT
CTTCATCATACCCAGTATGTACAGTACATGCTATCGTATGTTTTTTTATCTTTTTTCTTC
CTTGCTTTGTTGAATCTAACATTTTCAAATAAGTCCCATCCATTTGAATATATAAAGTGT
GTGGAATATCTATTTTTTTATTACTTTTATTAAAGTAATATTCTTCGTCAGTTTTTGCAT
TTTTCATAATATTAGATACTGTCATTAAACTAATTTTTACATGCTCCATAGTATCTAAAA
TATCTTTATATCTTTTGTTCTCAGTAATAAATGATAATATTTTTTCTTTAACAGAATTAT
CTATTCTTTGTCATTTTTCAATTCCTAAAAGTTTATCCAAAGGAAAAATATATTCTTCTT
TACCTGTTTCTGGATTAATTTTATAATATCTTCTTCTTTTAAAAGTTATTTTTCCATTTA
AAATTACTAATGTTCTTTCAATTTTATCTTTTACTTTATAATCTTTAAATTCTTTTAAAG
TTTTATCAATTTTGTAATTTTTAAAAATTCATTCATCATAATCTTCTGAACTTTGTTGAA
TAATTTCAATACTCTGTATATATAATAAATTAATAAAATTATTAAAAAAATTGTTATCAA
CATTCATCATTTTTTACCCTCTTTCCTTAGTTCTACACATTAACACAAAAATAATAAAAA
TGCAAAAAAAGATATTATTTTTTATTTATTATGTTATAATTTAAGTGTTAATTATTAGCA
AATTAATTTAACTGAAAAAAGTAAAGTAATTTACTTTTTTTTATTTTGATGTAAAATATA
GATAATAAAAAAAGAACACTGTCAAGTTCTTCTGTACATGTTTTTCTCTACTTATATTTA
ACCATATAAAAGGAGTAAAAATGAAAGAATTTAATCCAAAAACAGCAAGTTTGGCGACTT
TTTATCGTAAAATAGAGCAATTTTGAGAAAATAAATCACCTAATAAACCATATACTTTGA
ATGATTTAACCAATGAATTCAATCTTTCTCGCAAGTGAAGATATGATACTTATGCGAGCG
AAAAGATAGTTCCTTTGCTTGAAAAACAAGTTGATAGAATTGAAAGTGAAATAATTAATT
TTATGATGAAATCACCTGATGGTGCTAAATTATATTGACAACGAGCATTTAATTATAAAT
ATTCACTGCAAGAAAAACAGTTAGAACAAGAATTAAACTTAAATAATCAACAGCCAATAA
TTGTTAATTTACAAACGGATATTAGAGATATTAAAAAAGAAAGTGATAATAATGCTTAAT
CATTTTACTTATTTGTTAGAAACACCTTATTGGTTATTACAAAATAGTAATGTTGGTAAT
AAATATCCCTTTGCTAAGAAATATGAGTTAGTTAATGAAATTAATCAAATTGGAACACGA
TATAGTGGTAAAACTATTTCAAATATTAAAATGTTTGGTGAATTATTAAAAATTAGTTTA
TTGATTAAAGAACCAATTTGTATCATTGCTAGTATGTATTGGAGTAAAGATTTAAAAGAT
AGTGTATTTCAAAATATATGAAATATGTTAGATGAAAATAATATTCCTTATACTATTAAT
TTATCTAATTTTACTTTTACTTTATCAAATGGGAGCAAAATATATTGTAAAGGTTTACAT
TCACCAAGTCGGAAAGAAAAATTAAAAGCTTTTGCTGATTTGAATAAATATAAATTAGTT
ATTGATTGAAGAGAAGAATGTGACCAATTTCAACAAAAAGATTTAAGTGATTTAGAGTTT
GCTATTCGTGGTTATCAAAATAAAATAACAATTAATACATGTAATCCTGAGAGTTTAAAA
AGATATATTGTTGGTTATTGTAATAGACTTCTTGCATTACTTGTTAAAAAATTGCAAATA
TTTGTAAAAAAGATACTAATAGAAAAATATAATTTTAATTAATTATGTTTTTTATTTAAA
AATTTAATATTTTTCCACAACGAAAAATTAATTTATTATTTAAATTATTTAATTTTAAAT
AAATATTTTATGTTAAATATAATAATTGTAAATTATAAATTGAGGCAATTAAATTAAATC
TTAAACCAAATCTTTTTCTTCGATTACGATATTTTTCTGTAATAATTTTAAATTTTTTAA
GAATAGCAAAAATATTTTCAATAATAATTCTCATTTTTGAAACTAGTCTATTATATTGCT
TTTGTTCTTTGTTTAAAGGGTTTTTCTTTGTTTTCTTTGTAGGTATTAGAACATTATTGT
GATTTTTTTGTATTCCTTGATAACCACTATCAACTATTAATTTGGTATTTTTTAAAATTG
GGATTTTTGATTCTTTAAATAAAGCATAATCATGTTTTTTTCCGAGCGAAAAACTTGTTG
CAATAATTTTTTTGGTTTCTTGTTCGATAATTACTTGTGTTTTGATCGTGTGTTTTTTCT
TTTTACCAGAATAAGATTGTTTTTGTCTTTTTTTGGGCGTTGGATTGGAGTTTCGGTAGC
ATCAATAATAATAGTTTTATCATTAAAATAATCATTTATTAGTGCTTTTTTACCAGCAAG
TTGTTGAAAATCAGAGTTTTTAATTAAAATATCTTCAATTCACTTAATATTACGATAACA
ATTAGCCTCACTAATATCAAAACTTTTACCAAGATGAAAATAAGTCTGATATTATCGTCA
ATATAATAAAGTCATCAATAATCTATTTTCTAATGATAGTTTATTAGTTTTACCACCTTT
TTTAAATTTTTCTATTTCAGCAACTTTTAAAATATCTAACATTTTATTAAAAGTGGATTT
TTTTATTCCTGTTAATCTTAACCATTCTCTATCATTAAGAGTATTAAATTTATTATTGTT
CATATTTTTATGTCCTCATAAATTATATTTTATAATAATATTTTAATAAAAAAGGGTATC
GCAAGAAGTCTAATGAATTAATGCCTTTTGATGAACAAATAATGCGTAGTAAATATGAAC
AAATTAAATATATTGAAAAATGAAATATGAAGATTATTATTCATTATTCTAGTTGAAGAC
TTAATTATGAATTACCACAAGATAAAGTTAATGAACAATTAAGATTAGAACAATTAGATA
TTGAAAGAGCAAGAGTATGAAGTTGAGGATTGCCCGGTAATACTAGTGGTTCAATCTTTG
CAAGATATATTGATATTATGCAAGCAACAGATATTATTCAACCAACGAAATTATTAGGTG
GTGTTGATTTAGCAAACTCTACTAGTCCCAAAGGACATACAACAGCAGCGAGTTTTTGAA
TATATAATTCATTTGATAAAAAAGCATATAAAGTAGCAGAATATACACACTCAAATGCTA
CTCAACAATTTAAAGGACCATTAGAACAAGTAAAAGATATTTTAGAATTTTACAACAATC
AATTAAATCAATATTTTCATTTAATTCAGCAAGGTATATCAATTAATGTTGATGATAGTG
CCTATGCAACATTAGAAAGTTTAAATAGAGAAAAATATAATTATACTTTTGGTCAATACA
TGAATTTTAAACCAGCACAAAAGCAGAAGTTTAAAATAAAGCATCGTATTGAGGCAATTA
CAATGTTAATTAATACTAATCAATTAAAATGATTATGAGAAAAATGTCCTGTAAGTAAAA
CCCAATATGAATTAATTCAATGAGAAGATAAACCAGATGCCAGAGAAGAACGAATGTTAG
ATTTATATGATGATACATTTGATAGTGATTTTTATGCTTTACACTTTGAATTAGTACCAA
TGGTTAAACATAATAGTTCAGCAGATTATAAATTATGACAACAAAGGGAGTGATTAACTT
AATGAAAAAAGATATTTATGTAATACATGATGAGCGTGTAATAAATGCAAAAAGACCTTA
TATGTCTGTTTGTGGACAAGTTAAAAAAAGACTTTGTAAAGAATTAAAAAAAGATAATAT
CGCAATATGTAAATTAAATTTATATAACGAATATATTAAGAAATATCAAAAAGTTAAAGT
ATGTGTACAAGTTTTAGCAAATGAACCAAATTTATTAACAGTAAATATTATTAATTATGC
ACTTATCTTAAAATTAAAGGAGAAAAATAACAATGAATAATACTTTCCCTAGTTTACCAA
ACTTAAATGATATTAATAGTGTTTTAAAATTTTATAATTATGATTGAACTATTAATTTAG
CAAATATTATTGCTCGCCATCAAATGCGACTAGTAAATGGTAAAGATATTTTATTTAAGT
CTCATCGTAAAGACATTTTAGAAAAATTAAATTGATGATATGAAACTTATAAAATAAAAG
AAAAATTAGATAAGAATGAATTAACAGCAAGTTTAATGGGTAAAACTATCTTTGGTTTAT
TAGAGACTAATGACGGCAATATTGATTTATGAATTAACCCTTTTAACTTTACATCACGAG
TAAGTAAAATAAATGAAATTGAACAAGGTGCTGATATTTGATTAAATTATCATCAATCAG
ATAGTGGTTTTATTTTAAATTTAATTTGTACCAAAGATAAAATAGTTATTAAAGGTTGAC
CTAAAAATAATGAAGTAGTTGTTGGGCAAAGCAAAACAGAAATTAAAGATAATGTAAGAC
CTGTATTAATACAAGAATTTAAAAATAAATTAGGTATTGTCCCTTTTTGAGAAATGATTA
ATGAACCTAATCCATTATTTTTATCAACTTCAACAACATTAAGCCTATGGCCTACTATGG
CGAATTGTTATAAATTACAATTTGATTTAGAAGATAGTTTTAATATTAAATCAAAAGAAA
GATGAGCAAATCGTACTCATTGATATGGGGTGTTAGATGATGATTTAATGACTGCTTATA
ACAAAGGCAATAAAAAAGTATTACAAGACGCTTTTGATGATATTTTTATTCAATCAGGTC
AATCAGCCGTAGATGGTCAATTATCCCAATCTTTACAAGTAGTACAAGGTACACCAACCT
TAGAAACATATACAGAAGACCAAAAAGGAATTATTGAACAAGTATACTTAGCATGTCATT
TTTCTAGTCCTTTTGGTGATAAATCAGATAATGACCAAAATAAAACACAGTCATTATTAA
CTAAAACAAAAGATTTAGAAAAACAAGCATATTTACAAGCATATCGTAAGCAATACTATA
CTAAAATGTTTGATACAGTTTTAAAATATTATGGTTTATGAGATGGAAATGGTGAAAGAC
CTTATGGATTTGATTTTATTAGCGCTAGTTTAGTTGACCAAATGCGACAAAATGAATTAA
TTACTGCTAGATTAGATAATGGCACAATGGAACCCATAAGAGCTATAACTGAATATGATA
ATATTGATGAATTAGAAGCAACTAAATATTTTGAAAAAATAGAAAAATGACAAGATAAAA
TGCAAGCCAAAGAAATAGAACATAATAATAAATTAATGGAATATGATGAAACTGGTAATA
ATCAAAATGCCTTACAAGGTAGAACAGAAATTAAGGAGAATTAAAAAATGAGTAGAATTA
ACCCCCGTGTTATGGAAGAATTAAGAAGACAAGCCCACGATACTTTAATAGATATCAGAG
AAAACATAAAAGATAATCGCCATTGAATTGTATTTCCTTTTAATGTTTATAGTTCATATA
TCCCTGATACAGAAACTGGGTGAAAACCTAATAATGCAAAGCCTAGTGATTATGGTAGTT
ATTCACGCATATTTGATAATATGGAAAGTACTATTGCTCAATGACAAGATAGTTTAAAAA
TAGTTCAAAAATATAAAGGTGAAGAAATTAATATATTAACGATTGATGATTTTAATAAAC
AACCAGTTGACTCAACAATATGAACCAATAATGAAACACCTTTTGCGATAAAATTAAAAG
GTGAAAATATTAATTATTATTGAAAATTAATTGATGGTGAAAACATTTATGATGTTAATA
AAATGTTAGAATACTTAAATCAATATAAATTAAGTTATTTTATGAATAATGATAATAGAG
CTGATAATTTTTATACAAAAGAAGTTAGGGTTGGTAAATATTGAGATGCTTATATGATTG
ATGATAGAAGTTCAATTCAATTTGGTGAAGCCAAATTTGAGCAAGTATTTACTCAGCAAT
CAACTGAAAGACAATATACTTTATTAATTTTAGATGAAGATGCTGATAAATTAAATATTA
ATGATTATTATAATTTTTATACTGTATTTAATGACCGTGGATTAAATATTGGTGGTGGTG
ATATTAATTCTGCTCCCCAAGATAGACAATGATTATATCCATCAAATGTTATTAATTATT
ATTCACCTTATGATGGCAGTTTCTTATGACAAGAAATTACTTTTTCAAGTATTAATGACA
AAATTAGTAATAGTGGTTTATCAGTACGACAATTTATTCAAACTAGTGCCCCGGGCGAAG
GATATTGTTTTCCTAAAATAACTTATGATGAAAAACTAAATAAAGGTATTGTTGAATTAG
ATGAAGTTTTATTAAAAGACCCCGGTGTTAGAGCAATGGCAGTTAAATTTTATGGTAATC
CGATCTTTTTTGATATGCCTGTTATTGGTCGACCAATTATTAAAGGTCAATTTAATAAAA
AAGTTATGAATTCCCGTGATTTATTAATGTATAATATGTATCCTGCTCCTCCTGATAAAA
TCAATACTTATTCATCACCCGAAGTAAGTTGATATAATGTTCAAGGGATACAACCAACAA
TGATAACGGGTTATGAAGATTGAAAAAAAGATATGGAAAGTAGATACAACTTTTGAAATC
AAAAAAATAGTGAAGGTATTGTAATAACTGATCCTGCAACAACATCAGCATCTAATTCTA
CTGTTGGTAGAAATATTCATAAAGAAGATAATGATTCTAAATTTTATTGGTCTAAAAGTT
GAAAAATAACACCACCAAATAAAGTAAAAGTAAATAGTGGTAATGTTGATAATATTATTA
GTACACAAGCGTCATCATATTTTAGAAGAAAAGATGAATTTGGTAATACTGTTGGTCAAG
TTCAAATTGAATATAATAAAATGGGTGCATGTAATATATGAGATATTTTAAATATGAATA
ATTTTATTAATCGCCAAATTACAGTATTGCCTTTAAACTATACACAAAAATTAGTATTTA
ATCCTTTTACGATACCAGGAGGAGTTGGTAAATTCTTAAACTTTATTTCATTCGGTATTC
CCTGAGGATGAGTAATTAACCAAGATGAAAAAACTTGACCTAATTTTCAATGACTTAATG
GTTTTATGAGTGCTAATATTTATAGTTTTTATAATGATGCCTTTTGGTCTGAAAAATCAA
AAGGTAAAGGTTATTTACCATTTGAAATATTTAGAGAACAAGGAAACGACAAAGTTGGTG
CTATCTTTGGAGCAAATGCTACTAGTTTAGGTTTTACAACTTTATTAACTGATAAAGTAT
TAGGTGATGTTTTACATGTTAATGGAGAACTAGATACAAGAACAGTTTATTCAACATATA
ATTTAAAACAATTAAATCCTAAAACTAATCGTATATATTTAATTAATGAATTAGTAAGAG
CAGTAGATTTACAAACACCAGTTAGTGATAGTGAAAAAGATAATAATTGCGAATTTTTAC
AAACACCTGATGGAACAAATTGTAGCTATATTATTGATATGTTTTCAATCCAAGCATTAT
ATAAAGGTAATTTTGAAATTATCTTTTATGCTGATAACCCATATACTAACAATGAAGAAG
ATTACTTAAAATTATCAGTATGAAGTTTTCGTGGAAAAACAAAAAGTACATTAAATAATT
ATTTACGCGATATGACAACTAATTATAAAACTAGTTTCTTATTACCACATGACTATGAAA
TACCAACATTTAATTACCCAGAATATGTCTTGCCACCAGTACCATATAACTATAAACCTT
ATACAAAAGATATCTGAGATGCTAACACAGTACAAGCATTAAAAACTAAAATTACAGCAC
CATCACAATGTAAACACTCAAATAATCCTAAAAGTTTTATTAATTTATTTGATAATACAA
CAGAATATAAAGGATATTATGAAATAGAAATTGATTTAAGACAAATTGACCCAACAATTC
AAAGTATAAGTAAATTTCAAGATTCTTATAAAACAATTGAAATAAGTAATCTTGACAATT
TACAAGTTAGTTGTATTGAACCTGATATAAAACATTTTATTCGTGATAGAAATGTTAATA
TTTTAGGAGGTTATTCTACTTGTGAATATAATTTTGGACCACTATCTGATGCAACTTTAC
ACAAAAAGGGATTGCCACAAAAAGATAATGTTAATTTTGAAAGTACAAAAACTTTGTATA
CAGAGAATATAAAAGTAAATGATACTGAAACAATATATGTGACTGCATATACTAATGGAT
TATCTAGTGGAAATTATCAAAGTGAATATACTATTTCATGAAGAAACTGAGATATTAACT
TTTTACTTCAAATAACAAAATTATCTGATAATGATAATAATAAAATTACAGAAACATATT
TACAAGCATATTATACAAATGATATGAAATTAAAAATTAGATTTTCAAAAGTATTACTTG
CTAAATTATTAGGATATTGTTTAACAAATAATACTTCATGAGGTAATGATAAAGATATAA
CAATAGATGTAAATGCCTTAGGTGTTTTAAATATGATAAATAATAGTAATAATCCTGTTA
AAATTACATTTACACCAAGATAAAAGAAAAAGAGATTTAATATCTCTTTTTTATTCTCCT
TTAACTTTCACATTACCATCATTATCAATAACTAATTTTGGTTCTGTTGTAGTTAAATTT
CAACGATAAACAGATTTAAAATGAGTTCCTTTGTCTATTCTTCAAGGTCAGTTTGTCATT
TTAGATGGCTCATAATTAAACAAATCAACTTCATAATTTAAACTATAACGATATAAACCA
ATTTCATATCCTTCTTCTTCTTTTAAGATTTTTTTGCCACGTTCATTTATTTTTTCATTA
TTTAAAAAATTTGTTATATATCATTGTGTTTTACCTTTTCAAACCACATAATATCATTTG
TTATCAACTTTATTAAATGGTTTTTCTTGTGGTGCTATTCATTCTAAATTATCTCTAATT
TCTTGGTTGTTTGTTTTAATTTTGTTTTCTTGTTTTATTTTTGCTAATTCTTCAGGTGTA
TATTTTTGTGTTGTATTACAAGCAACTAAACTTGTTGTACTTGTTCCAATTAAAGTGATT
GTTCCTAAAAGGCTTAATATTTTTTTCATTTGATTATTTCCTATTTTATTATCAATTAAG
TGAATCTATTGAAACAGTATAGTTAACATTTACATTATTAGTATAAACATTTTCATCAGC
GGAAATGATTTTTGCGCTACTGTTACTAATATTCTCAACGTTGATTTTTGTAATATCTAA
GTCGGTATACATTTCTTTTAGTTTATTTTTAATTTGTTCTTTTGTTGGATTAGATAAATT
TTCAGTTTTAAATTCACCTAAATTATTATTTTTAATAATTTTATTTAAATTAATATTAGA
TGTAAAATTAACAACTACTTCACCACTTAAAATATCTTTTCTATTAAAACTTATTTTTGC
ATATGTAGAAGTTATATTTTTAACTTCAAAATCATTTATATTATTTTTTAAATCTGTATT
TTTTTCTTTTAATTTATCTTTAATTTGTTGTTCTGTTGGTAAATTTAAACCACTAGTTCT
AATTGAACCTAATTCAATGTTTCTAATGATTGATTTTACTGGTCTACTATATTTAATATT
TAATTCACCATTATAAATATTTATATCATTTGAACTAACTTTAGCATTACTTGTTGTAAT
ACTTGTAACATTAATTTTTGTTGTGTCTAATTGTGGGTTTAATTCTAATAATCTAAACTT
AATTTGTTCTTCATAACTATTAACTAATTTTGAAAAATCTATTTCTCCTAAATTATGGTT
TGCAATAACATTGTTTAAAGGTATAGATTTATCAACTATAAAAGTAAGTGTTGTTTCTCC
AGAAAATCCATCTATAGTAATATTTACATAATTACTAGTAATATTTTTGACTTTAATTTG
TTCAGCCGCTATGTGTGGATATTTATTAATTAATTTATCTTTGATTTGTTGTTCTGTTGG
AATGTCAGCTCCATTAGTTTTAAAAATAGGACTTTGTGTTTGTCTTTTTACTCTTATACT
TTGTTTTTTTTGATAAGGGCTGGCGGCAATTGTTGTTGGTACTGCACTTCCGCTAATTGC
TAATACGCTTAATAAACTAAGTAATTTTTTCATTACGTGTTTTTTCTCCTTTTCTTATCT
TGAAACTATTTATTGAAATTCTTTATCAAGATTTACCTTCAGTATATATATGCAAGCAAA
ATTATGAATTATGTAATAATTTTATTCTTAAAAATAATGCTTATTACCCGTTTTAAGGAC
TAAATTAGTAATCAAATATATTAAGTTTATTTATAATATACAAAAAGTATTGTATTAGTA
AAATATTAGTATATAATTAAATTAACGGTTTATCCTTTTAACAAAAAAGTAATTTACGGT
TTATGCTTTCCGCCTTAAAAAGACTTATGCTGACTTGTTATTCGAACAAGAATAAAAAAA
GAGAGGTTTATAAAATGGCACTTACAAAAGAACAATTAATAGAACAAGGTTTAAGTGAAG
AAATCGCAGATAGTATTTTAAATGAATTTCATAATGAAACAAAACAAATTATTGAAGGTA
TACAAAAACGAAAAGATACTATTTCAAAAGAAGAGTATTTAAAAATTGCTAATGAATTAG
ATGAATTAAAAGCATTTAAAGATGTTCCAGCTACTAAAATTGAAGATATTAAAACTAATT
TAAATAAAGTTAGTGGTAGTTCTTTATCTGAAAAAATGCAAACTTTAAAAGAATTAAAAC
CTGATTTGTTTGCGCAAGAACAACAAGCAGTTTCGCCAACTAATTTAATTAAAGATATGA
TTGAAAAATCAACTGAAAATAAAAATGATGAAATTGAAACTATTAAAGAAAAAGGAGCAT
ATACTCCTGATGAAATTAAAAAATTAACTGATTATACACTTAAAAAACTTAGATAATAAG
GAGTGAAAATTATGGCAACAATTAATTTGCCACAAGTACCTTTTACATTACAAGGTAATA
CAACAGGTCAAAAAGCCTATGTTGATATGGTTAATGCTTTATTGCGTGGACCTTTATATA
ATAGACTTCTTGCATTACTTGTTAAAAAATTGCAAATATTTGTAAAAAAGATACTAATAG
AAAAATATAATTTTAATTAATTATGTTTTTTATTTAAAAATTTAATATTTTTCCACAACG
AAAAATTAATTTATTATTTAAATTATTTAATTTTAAATAAATATTTTATGTTAAATATAA
TAATTGTAAATTATAAATTGAGGCAATTAAATTAAATCTTAAACCAAATCTTTTTCTTCG
ATTACGATATTTTTCTGTAATAATTTTAAATTTTTTAAGAATAGCAAAAATATTTTCAAT
AATAATTCTCATTTTTGAAACTAGTCTATTATATTGCTTTTGTTCTTTGTTTAAAGGGTT
TTTCTTTGTTTTCTTTGTAGGTATTAGAACATTATTGTGATTTTTTTGTATTCCTTGATA
ACCACTATCAACTATTAATTTGGTATTTTTTAAAATTGGGATTTTTGATTCTTTAAATAA
AGCATAATCATGTTTTTTTCCGAGCGAAAAACTTGTTGCAATAATTTTTTTGGTTTCTTG
TTCGATAATTACTTGTGTTTTGATCGTGTGTTTTTTCTTTTTACCAGAATAAGATTGTTT
TTGTCTTTTTTTGGGCGTTGGATTGGAGTTTCGGTAGCATCAATAATAATAGTTTTATCA
TTAAAATAATCATTTATTAGTGCTTTTTTACCAGCAAGTTGTTGAAAATCAGAGTTTTTA
ATTAAAATATCTTCAATTCACTTAATATTACGATAACAATTAGCCTCACTAATATCAAAA
CTTTTACCAAGATGAAAATAAGTCTGATATTCTCGTCAATATAATAAAGTCATCAATAAT
CTATTTTCTAATGATAATTTATTAGTTTTACCACCTTTTTTAAATTTTTCTATTTCAGCA
ACTTTTAAAATATCTAACATTTTATTAAAAGTGGATTTTTTTATTCCTGTTAATCTTAAC
CATTCTCTATCATTAAGAGTATTAAATTTATTATTGTTCATATTTTTATGTCCTCATAAA
TTATATTTTATAATAATATTTTAATAAAAAAGGGTATCGCAAGAGGTCTACTAAAAAAGC
AAGTATTGTATTAATGGTTTTAATGAAAATGATTAAACAAATTGGTATTAGTAAATTTAG
TTGTATTTTAACAGATAGAGGAAAAGAATTTTATAAATGAAAAACAATAGAAAAACATTT
TAAAATAAGAGTCTATTTTTGTGACCCTGGTAAACCAAAACAAAAAGCATTAGTTGAACG
GATAAAATAGGGATTTAAGGCGTTGATTTGACCAAACTGAACCGTTAATTAATATTCGTA
GTAAATTAAAATCTGTTTTAGATATATTAAATACTACAATTAGACCGTGTTTGCGATATT
TTACATCAAAGCAATATTTTAAAAAAGTTTTTGTAAATTAAACTAATATTTTAATAGACT
TCTTGCATTACTTGTTAAAAAATTGCAAATATTTGTAAAAAAGATACTAATAGAAAAATA
TAATTTTAATTAATTATGTTTTTTATTTAAAAATTTAATATTTTTCCACAACGAAAAATT
AATTTATTATTTAAATTATTTAATTTTAAATAAATATTTTATGTTAAATATAATAATTGT
AAATTATAAATTGAGGCAATTAAATTAAATCTTAAACCAAATCTTTTTCTTCGATTACGA
TATTTTTCTGTAATAATTTTAAATTTTTTAAGAATAGCAAAAATATTTTCAATAATAATT
CTCATTTTTGAAACTAGTCTATTATATTGCTTTTGTTCTTTGTTTAAAGGGTTTTTCTTT
GTTTTCTTTGTAGGTATTAGAACATTATTGTGATTTTTTTGTATTCCTTGATAACCACTA
TCAACTATTAATTTGGTATTTTTTAAAATTGGGATTTTTGATTCTTTAAATAAAGCATAA
TCATGTTTTTTTCCGAGCGAAAAACTTGTTGCAATAATTTTTTTGGTTTCTTGTTCGATA
ATTACTTGTGTTTTGATCGTGTGTTTTTTCTTTTTACCAGAATAAGATTGTTTTTGTCTT
TTTTTGGGCGTTGGATTGGAGTTTCGGTAGCATCAATAATAATAGTTTTATCATTAAAAT
AATCATTTATTAGTGCTTTTTTACCAGCAAGTTGTTGAAAATCAGAGTTTTTAATTAAAA
TATCTTCAATTCACTTAATATTACGATAACAATTAGCCTCACTAATATCAAAACTTTTAC
CAAGATGAAAATAAGTCTGATATTCTCGTCAATATAATAAAGTCATCAATAATCTATTTT
CTAATGATAATTTATTAGTTTTACCACCTTTTTTAAATTTTTCTATTTCAGCAACTTTTA
AAATATCTAACATTTTATTAAAAGTGGATTTTTTTATTCCTGTTAATCTTAACCATTCTC
TATCATTAAGAGTATTAAATTTATTATTGTTCATATTTTTATGTCCTCATAAATTATATT
TTATAATAATATTTTAATAAAAAAGGGTATCGCAAGAAGTCTAATGAATATGCAAGTATT
ATGCAGTATGCTACTGCAACCGCAGAACAAGTTGCTTGATTACCTAATGCAGGACAAGCA
CTATATAATTTAACTCATCGTGTGGTATGACAAGATGATTATTCATTACCAAATGGTGGG
ACAACTCAAACAATGGGATTAACAAGAATTCCAGTTCCTATTGATAAGAGATTTAATTTA
AAATTAATGAATGAGGCTTTTGACTTGGCATTAATAGAAAAAAATATTAAAAATGGTGTT
ATTGCTGATGCTATTTCTAGTGTTGTACAGAATAAATTTGTTAATTTAGAATGTGAATTA
ATTCAGGCTATTTATGATTATTGCTTGGCAGATGGTCAATATGAAGTAATTCCATTTCGT
AGTTATACAGCAGAAAATGCTGATGATGCAAATAAAGGATTCTTTACATTAAATGAAACT
TTGATTGAATTAACTAATCAAATTAGTAATTTATATTTTGGTTTGCCAACCGATAAAATG
TTTATGGTTTTAGGTCGTAGAGCCTATTTAGGATTAACACCTGCTTATTTAAAAGTAATT
GGTTCACAAGCACAATTAAAAGCAATGGTTAATGGTGAATTATATGAAAATACAGCAATG
GGTATTCCTGTATCAAAAAGCTTTCATTTAGAAAAAACATATACAAAAGGACAAGTTAAT
CGTGATAAAGGTTATAATTTTACTAATGTAAATGGTTTAATTATTAATAAACAAGTATGA
GCTTATCCAATTAATATGGATACTATTCAACAAGTTTTAGATAATGATACTGCTAACCCT
AAATGAATTGGTAAAGTACAATATGCAACACCAACTATTTTATATCCTAAAACATGTAAG
ATTATTTTAGAAAAACAACCAACACAAGAGGAAATTAACACTGCTAAAAATAATTTAAAT
AAAACATTTAGAGTACCTGTTGATTATGTAATTCCATCATCAAGTAAAATTGATATTAGT
AAAATTAATAAATTAGATAAACCAACTATTCACGTTACAGACCCAACACAAACAACAGCA
GAACAATTAAAACCACAATTTAAAGATGTTGTTTTAAAAGCAGTAAAAACGGTAAATAAT
TCTTTAACAGAAAATGATTATGATTACTTTATTGAAAGTAAAGGTGAAGATTGACCAATT
GATATTACAAACAATAAAACTGTTGCAGTTCAAATTGAAGGTAAAAACAACGCTACGGGT
CAAACAAACCCAATTGATGTTGTAATTAAAAATTCTTAATAAACAATGAATTTACTAATA
TTACGAATTTTAACTTTATTAGCAGAGAATTTAGGTAATAAATCAATAATAAATAAATTT
GTTAATTTAATTAATAAGGTTAACAAATTTGCTTCATATTATTCTAATCCGCTACAAAAA
ATTACAAATAAGATTGAAGATATTTATCGGTGGTTAAATCCATTTACTTATTTAGATTTA
ATTAAAAAGGGTCATAAAAGAGAAATTCAACAAATATTAAGTCAATTAGAAAAAGATAAT
AATATTAAAAATAGAGAACAATTTAAAAAAGAAAATTATCTAAATACTAATTGACAACCT
TTAAATAGTAGTTGACTTGATAGTGGTATGTTTAATATTACAAATAAATTAACTTTAACA
GGTAATTTAACTATTTTAATATATACAAAAACAGCAAAACATCCTAAGTTTTATGGACCT
TATGTTTATCCTAGTGTTCCAGTTGAAATATGAAAATTATTAAGTAATGCCGTTTCTAAT
GCGGGTACTTTATTTTGACGTTATTGATTAAGAAAATGATTACCTAGTCATTTAAGAAAT
TATATTAAAAAAAGACTGCCAAGAGGATTAAAAGAAAAATATCCCAAAGGAACTAATAAA
TTAACATTACCAACAGTTCAAAAATTACAACAAATTAAAAAGTTTATTAATAATTTAAAG
ATTGGCCATTTTAATTTTAATTTTGCTGGTGAAATTAATAATAAAAAATGGTATCGAGAA
CGAAAAAGTGATGTTAAAAATATTAAGAATTTATATAAATCACCAGTTAAAAATATGTTT
TACAAAACTAATCAAACTATCAAAACAATTAAGAAAACAAAAACAAGAGTTAATAGTTAT
AAGTCAAGTAATTTAAAAAATAAATATCGTAATCAATTAAGAGGTGTTTTATATGGAAAA
TAATTTAAGTAATTTGTTATTTATAACAGTTGAAGATGTGAAAGAAAGTAAACTTTGACA
ACCTATTAATGATAGAAAGCAATCTGCTTGTAATGATAACTTAATTTATAATGCTATTTT
AAAAACTAGTTTATGAATGGATAGATTATCAGGTGGGACAATTTCAGATAAAATTAATAA
AAAAGATTTGTTTCCCTGAGTAAAAAAAGATAATACTGGTTTAATTGAATATGATAAATG
ATTAAGTTATATTCAATCGGCTTGTTTATTAGCAGTTATAAATTGATATTTACCAAAAGG
AGTTAATGATTTAACTGGTAGTGCTTCATTTTCACAAGGTGGTGTAGCATATTCACAAAC
TAATGACCCAGAAGCAAATGAAAATATTACTCGTGATGTTAAAAATGCTTTAAAATTAGC
AGGTGAAATAATTGATATTATATCTAGTAAAACGGTATCTAGACCGTATAATTATCATTT
AGGAAACTATTCTCATCCATGAGAAGAAGAATATAAATATATTACTAAAAAAACATTTTA
TCCAACATTATTATTTTGATTAAAAGAGCGATTGCAAACAGATGGTTCAATAAATATTAC
TTATCCAATTATTAATGATTTTTCTAAAATTGATTATAATGAATATATTAAATTAATAGT
TCCATTTGATAATAACACGATTTATTATGAAGATAATGTCTGAAAAGCAAAACAAAGTGG
TGATATTCCATCATATGGTATTAAAGATAGTGATTTAAATAAAGATTATATTGATAAGCA
AGATGATAAATATATTGTAAAAACATCACAAGATATTATTCTTAAACAAGATAAATTAGT
AAGTGGGGAAAATATTAAAACTATTAATGGTAATTCATTATTAGGTAATGGTGATATTTC
TATTAGTGTTGGTAATGATTGAGAATTTGTAGATACTAGTGATTTTAAACCAGCAACTGA
ATATCAAATTAAAGATTTTGATAGTTCTAAATTTAAATATAAAATATGATGTCAATTTTC
AATTTTACCATATATGTTTGTAGAAACTTTTAAAGATTTTGATATTGGTTGTGGAATTGT
TGTATCATATAGTAAAGGTGTTTCAGGTTGGTATATTGACACAAATGGTCTTATTAGTTC
TTATGATAATGTAAATATAGGTAATTTAAAAATTGAAAGAAAATTGGTGAGTTAATTATG
AAGCAAGATAAAACAACTTGATTAAAGGGGGCGTTACCTTGAAATTGATTTAAAAAAGAC
CCTATTCCAACTTATAATTGAACTCATAAAGATATTAGAGAATGAGAAAGAAAATATAAA
ATTCGTAGTTGAGTAGTTAGTTTTTATACATTGATATTTTTAGCATTAAATTGTTGGTTA
GAATATGGAATTATTAATGCAATTAAAGATGATATTAATTGATATAATTATGGTCAATAT
TGAGGTAATGGCATTGCTATTTTATTAACACCTTTATTTACGCATGGAATTCAGGGCATA
TTTGTTGCTAGTAGTAAACCAAAAGTAGATATGAAAATTGATATACCAAGATTAAAAATA
TCTAAAATGGGATTAGTATTTACAATATTATCTTTAATTACTTTAATAATTTCTTTAATT
ATCATTTGAATTGATAAATCAAAATGAAAAAAAGACCATTTAAGACATTGTTTAGATTGT
CGGATTAATCCGCGTGTTATTCAACCAAGATTAGCAAAACAATGAAATAATTTAGATGGC
ATAACAGAAGAAATATTTAAAAATATACAAAATGAAAATATTAAAAAACAAAAACAAGAA
GAAAATAACAAAGAATTAAATTTAAAATAGACTATATATAGGGGCGGTTGATATTTTTGG
GTGGTTATATAGTTTAATTTATAAATTATTTTGTTCTGAAAGGATAGATGGCCACTGTTT
GAGTAAGAATAAGAAAGGAATTAAATAAAATGAATGAAACATTAATGATTGCTTTACTTG
TGTTAGCGGGTGCGGGTGGAATGGGTAGTCTTGGTATTCTAGGATTATCTGCTAAAAAAA
TTAAAAAATATAAAGCAGAAATCAGAGAATTAAGAACTGCTGTTATTGCCCACGAAAAAC
ATTTACGAGGACCTGATTATGCAACAGAATTAGCATTAAAAACAGGTCAAATTAAAAATG
TTAAAAAACAAGTTAAAGTTAATGATAAAAAACAAGTTAAAGTTAATGATAAAAAACAAG
TTAAAGTTAATGATAAAAAACAAGCACAAAAAGATGCCATTAGACAATTAACAAATAATA
TTTAAAAAAATAACCTTAATTGGTTATTTTTTATTTTTCTTTATTGTGTGTTATATAAAA
GTTTATAAGATATTCAATTCGTTGCGAATAAGTATTAAAATTTAATTCATTTCAAACTTG
TTCTTCATTTTCATTTAAGTAAACATTTATATTCCGAATTTTACAAGAATAATATTTTCC
TGTTTTTTGATTATATGAATGTTTCATAAATTAACTTTCATAATTAGCAATAATAATTGC
ATCTCGTAAATGATTACTTATTTTTTCATTATTATATTTTCAACTTTTACCATATTGATA
AGTTAAATTAACATCTTTTTCATATTTTCATATATAACCATCATTATATTTACTTAAATT
TTCCATATTTTTAACAACTGATTTTGTATGTTTTGGTGAAATAGTAGCAATATATCCTTG
CGTTTCTAATGAACCTAATAATTTCAATAAATCATCTCTATCTTTTGAGCCATTGGCATT
TGTATATAAACAATTTTCTATAAAAATTAAATATTCTAGTTTATGATTATTTGATAATAT
TTTCCCAAATAGTTTTTCATTTTTCAAATAATTTATAATAAATTCATAATGTTCTTTTCA
GCCTTTATTTGTAAATTCTTGTTTATCTATTAATTTATTATTTTTATAAACAACAATAGC
CGTAGTACCAGTTCCTGATGGGTCAATACCTATTTTTATCAATTGGCTCATTCTTCATCA
TTGTTATTATTAACTACTGGTACTACATTTGATATATCTTCTTCTTTAACTACATTATCG
TTTATGTCCACTATTTCATCATTAGGTGGGGTATTATAATTTAAATTTATATTATTTGAT
AAAGTTTCATCGTTAATATGCCCATTATTTTGGATGAAAGTAGCATCATTATCAATATAA
ATCTTTTCATCATTAGTTGTAATAACTGCTTGATCTGATTTATATGCTTGTTGTAATTCA
ACTGACATAATACCTCATTTTCTTAATAATGATGTTAATACTGTTTTAAGGGCCATTTCA
TCAAAACTAGCAATATAAAATGATTTATTTTTAGCATAAGTTTTAGAATATTTCATAAAA
TGATTTTCCATTTGCTCTTTTGTCATATATAAAGTTTTTTCAAAACCATTAACCATTTTA
AAATATGCTACATAACCTATAATTGATAATTTTTCTCGTTCATCTTCATTTTGATTTCAA
TTAAAAGCAGTACCTTTTAAACGATCATAATTTATTAATTCATTTGCTCTAACATCTGAT
ACTGACATATCTAAATATTGGCCACTTCTTTGGGCTAATTGAATATAACCTTTATAACCC
ATTTGAAATTGGGCTTGATTAATTCATTCTTGGATTTCACGACCATTAATAATTCTTGTT
ATTTTTGTATTATATGGTACTACATAAGCATAACCGAATTGTTTTTCCATTGGTAAATTT
AATAAAACACCTTGATAACAAGCAGTCATAATTGTTTTTGGATCTGCTTTTTGTAATAAT
TCATTACTATTTGATATTGCAATTATATTACTTTTAAATCTTGCAATTTCATTTTCATTA
GAAAATTTACTTTTTATTCAATCAGTTACCTTATCTGTTCTTAAAAATTCTACAATATTT
GTCATGTTATTTTTCTCCTTTATTTATTTTAAAATTAATACCTTTAACCCCAATTAAATT
AATATCTTTATTACTATCTCATTGATCTTTAATTTCATTTTTAACAATTTGTTCATCAAC
AGTTAAATAATTTTTAATAAGATTAATGAGTTCTAATTTATCAGCATTTTGTAAAAAATC
ATCATTAATACCAATAACCTCAATATCTTTAATTAATAATTTTTCTTTCCGAAAATTACT
AGTAATAATTTTTAATTCTTGTTCTTGTTTTGCTATACTTTTAATTTCTAAAAATTGCTC
TTTTTTATGAGTTTCAATAATTTTATTTTGTTTTTGAAATTGAATATTAATGACACTATT
TTTTAAAGAATCATGATTATTCTTAATATTATTTTCTAAATTTAAAATATCTTTTCTAAT
AAAATTTAATTCATCTTTAAAAGATTTTATTATTTCTAATGGTTCTCTAAAAATATAATC
AATTTTTGAAACTACTAATTTTAAATCTTTTAGTGATTGTGATTTATATTCTCCATTTAT
TAATCAAGCTTGTTGTCGATATATAAATTCTGCTAATTCTTGTCCATTTTCATCAATTCA
CTTTTTAATTGTTAATGCTTTTAAGCTTAATTCTTTAAAATTATTTCCTTTTAAATAAAA
CGGATAAGTAATATTTTTAACTTCATTATTTAATTTTAAATCTTCAATAATTAAATTTCC
TCTAATTCCATTTCATTAATTAAATTATCAATATATTCATAAGCACTTTCTTCTGAATAA
CATTCATCTAATGCTAAATTAAATAAATCTTCTTCTGTATAAACATAACCATTTTCATCT
TTTCACATAATTATTTATCTCCTTGTCATTTAATATTGCTATCTTCTAAATCAATAATAG
TTGTTAATCAATGATTTTCATTTTCAACATTAGCAGTAATCCTCGCTTCTTCTAATGTAT
AAAAAAAATCTGTTTTAAAAATAGTTGTTTTATCAAACAAATTATTATATTTCATTATTA
ATACGTATCTTTTATTCATAATTTAATTCCTCCTAATTTTGTTTCCCTAATGCTCAATGT
TCATCAGTCATATCTTAAAATGATACTGAATAACTTTTAAACATTAATTCTTGTAATTTG
TTTTCTTGATTGCATTTTGAGCAATATCCTCAATATTTTTGTTTAAGACAAATTTTATTT
AACTTTTTCATATTTACCTCCTAAATTATTTTTCCTATTTTTTAACTCGCTGGCACTCAC
TACCAAGTGAAAGTGCCAAAGCGAGAATTAGTTATATAAGTATTGTATTTATCTATTTTA
TTTACTACGCCATCCGCTTCGCTGTGGGTGAGCGGTGGCGGTATGTTGTTAGTTAAATAA
TCGACAGTTGTTTTTTGTTTTTGTAGCCAGAGAGTTTTCTCTCTCTTCACCCGCACCATT
TCAGGTCAAAGCGTTCAGTTTTTAAAATAAATCTACTTGCACCTTGAAGAGCCTAATGCT
GACTTTGTGGTTTTTAAACCGCTGTCACTTCTAAGAAGTAATATCTATCGCAAATTTATT
TATAAAGTGACCATCTCTTTTGTTTATTGTGGTTCGATGTTGACCGCGCACTTATCACCA
CTATCGCTTGTTAAAGCGTCTATTATTTCCGGACTGATTACCGCTGTGCTAGACCGCCTC
CTGTGGAATAAAAACACTTAGTTATTTAAAATAACCGTTCCACTCTGCATTAAGTTGTTT
TATAAAATCAAAGTTTTAAAAAACCAGTTTTATAATCAAAGATAATTTTTGAATTTTCTA
AACGTTTATAAAACCACTCTTGGTTTTTATCTTTTGTATGATTTAATAAATTTTTATGTT
TTTCACAAGTTCATAAAACTTTATTTGATAAAAATTCTTTGGTAATGAATGATATTGATT
TATAGCAATCAATAACATCACATATTTTTTGTTGTTTATTAATTTCCATTACTTACTCCT
TCTTTTATTAAGTTTTTTTATTTATTAACAAACTAATTAACTGAAACAAAGAAAAGACAA
CACCTTAAATTAGGAGAAAAAACAGGTACACTTTGTAAAAATTTCTAAGATATTTATAAA
TGTGTAAACAACTTAAAGAGGGTATCAGAAAGTTGTGTAAAAAGTTTCTATTTTAAGAAT
TTAAGATGCTGTCCTTTCTCTGAATCAATTAATAATTTTGGTTTTACAAATAAAAAAACC
ATTTTAGTAAATGGTTTAATTTATTATTCTTATTCAATTTCCGAGTTTTTTTCCAAAACC
CCAATATTTTTTATACGACCATTATCGCAGAAGATTTAACACCATCACAAACAGCGCAAT
TGGACCCTAAATTTGCAAAAGGATTTAGTTGTGATATGGGGGGAAGAACTAGCCATGCTG
CTATTATGGCTCGTAGTTTAGAAATTCCGGCAGTGTTAGGCCTAAAAGATGTTACAAAAC
AGGCAAAACATAATGAAGCGATGATGATTAATGGAACAACTGGGGAGGTTATTTTAGCCC
CATCAGCTGACGAGATTAAAACTTGAACCGCAGAACGAACAAAGTTTTTCCAATTGCAAC
AAGAATTATTAGCATTTAAAGATAACCCCACCGTATCAAAAGATGGATACCAAAAATTTG
TTTTAGAAGGTAACATTGGGGCCCCAAAAGATGTTCAAGGGGTGTTAGATAATGGTGGCC
AAGGAATTGGACTCTTTAGAAGTGAGTTCTTATATATGGATAATGATCATTTTCCAACGG
AAGATGAACAATATAAAGCATATAAAGGCGTGTTAGAAGGAATGCAAAACCGACTAGTAA
TTATTCGTGCGTTGGATATTGGGGGAGATAAAAAACTATCATATTTTAAATTCCCAGAAG
AAATGAATCCATTTTTAGGTTATCGTGCGATTCGATTATATTTAGATAAAACGGATGTGT
TTCGAACACAATTACGAGCTTTATTACGCGCGAGTGTCCACGGGAAACTTGGTATTATGT
TCCCAATGATTGCTACAATTGATGAATTTAAAGCAGCAAAAGAAATTACATTAGAAGAAA
AAGCAAATCTAATTAAAGCCGGACATCAAGTTGTGGATAATATTGAAATTGGAATGATGA
TGGAAATTCCATCAGCAGCTATGTTGGCGGACCAGTTTGCAAAACATGCTGATTTCTTTT
CAATCGGAACAAACGATTTAATTTAATACACAATGGCAGCTGATCGGATGAGTCAATTTG
TTGCTTATTTATATCAACCATATAATCCATCAATTTTACGTTTAATTAAAACAATTATTG
ATGGAGCTCATAAAGAAGGCAAATGAGTTGGAATGTGTGGTGAGATGGCGGGAGAAGAAC
AAGCAATTCCCCTTTTAATGGGAATGAAGTTAGATTACTTTTCAATGTCAGCAACAAGTA
TTTTAAATGCCCGTCGAGTTATTAGCAAATTAGAAGTTCCGGCGATGGAACAATTAGTGG
CAAAAGCTCTAACTTGTCAAACTGCTGAAGAAGTATTAGCTTTAGTACAAAAAACAACAA
AAAGTGCTTTAAATGTTTAAATTTTTGATAAAATAACACTATTAGTGTTATTTTTTATTA
AATAGGTGATTTTAATGTTTTATTTAAATGCGCAAGCAAGTAATATTCCAGTATCAGTCT
TAATTGTTTTGGTTGTATTGTTTACATTGTTATCAATTGCAAGTGGTGGTTGATGGTGAT
GACAGTCACGGAAAGCTCGTCAAAATTCACATAATGATGACTTTACAACCAAACAAAAAT
TAACAATTCGGGCTGCTTTTCGAAAAAATAAATATTTAATTCTTTTTTTATGTTGTGTTT
TTTGTTTAATTAGTTTAATCTTAGTTTTAGTTAATCAACTAGCTGATTTTCCCTTGTTTT
AAAAATAGCAAGTAAATTTAATTAATTTATAGTATACTAATTATATATAACAGCAGTGTC
TGATTAAAAGAATAAGGAGAAGAAATGATGGGATTGTTTAGTAAAAAATCAAAAGAACTT
GAAATTATTGCCCCAGTGGATAGTGAGATTATTGCCTTAGATAAAGTTGAGGATGAAGTA
TTTTCACAAAAAATGTTAGGTGATGGTTTAGCAATTAAACCAAGTGCAGGAAACTTTGTT
GCCCCAGTGGCGGGAAAATTAATTACTGTTTTTCCAACAGGGCATGCTTATGGAATTAAA
AGTAATATTGGTGTTGAAATGTTATTACACATCGGAATGGATACTGTTTCATTAGATGGT
AAAGGATTTGATATTAAAGTGAAACAAGATGATAATGTAAAACAAGGCGACTTGTTATGT
GAAGTTGATTTAGCTGTTTTAAAAGCAGAGAAAGTACCAAGTTTATATACACCAATTGTG
TTTACACCAGAAACAATGAGTAGTAGAACAATTACCATTGTTAAAGAAGGAAAAGTAAAA
CAAGGGGAAGTTATTGCTATTATCAAATAGGAAATAAGCTAAATAATAAGTGATTTTATA
ATTAAAAATCACTTTTATTTTTGGAAGATCCCTAATATTTTGCCGCGTTTTTGCTATAAT
TGTTAAGAAGAGGAGAAGATGAAATGACAAAAATAGTTTTAATTGCGATTGCCTTTTTTC
TATATTATTATTGAGTTTTTTCTTCCACAGGAGCAATTTTAGCAGAAGTTTTAAAGATTC
GAACTAAGAACATTTATTTTGGGATGATTATGGGTTTTTTCTTTTATTTTGCTGTAATTT
CTTTTTTATTGATTCCGTTAGAATTAATTACTGATTTACGCTATATCATTTTAGTTTATT
CGTTATTATACATTAATATTTTATATTCATTATTTTTATTATTATTTATTCGTTATTGGT
TTAACATTAATTTATGAGATTGAAATCATGCCATTTTCTTTGTGGCATTTGGAGTCTTTA
TGGTTTTATATTATTTAAAAAATTATTTTATTTCACCGTCGGAATTAAACATTACTAATA
CGTATATTTTAAGTTTTTATCAGTATGATTCTGTTGATAATAATATTATTTTTAAATTAA
ATCCGGATGTTATTGTTGGAAATGCTCGTGCTTTAGCTTCACTTTCGTGATTTACTAATG
TTTCAGTGTGATTTGTAATGACAGGAATTGATCCAAGTGAAATTATTTGAAATTTATTAA
ATATTTTAGATGCAATGTTATTTGCTTCGATTTTTGTAACATTATTAAGTAACTTTGCTA
ATAAAAAAAGTAATCGTTTCTTAATTGGATTATTATCTTTGCTAGTTTTATCAGCATCAA
AATTATTAATTTATTATTTTGGTTATGATTCATGACATCCGCAAAATATGTTAACAAGTC
TGTTCTTTGTAACATTTATCTTAATGACAATTTATACTAATGAAGAATATCGTAGTCGTA
ATATGCCATGAATTATTGGAATTATTTTTTCAAGTTATATTACTTTTGAATGAGATGCGT
CCTATATTATGTTATTTATTATTTATGTTTCAACATGGATTACGATGCTAAAATATCAAA
CTAATTTCTTAAAAGATATGGTTAAGTTCATTTTATTTCCAACATTATGTTTTATTTTTT
ATAATGCTCAAATCAAAAACTTCTTATTAATTTTTATTTTCTTAGGGTTATTTTTATTAA
TGTTAATTTTATCAATCTTATTATATCGAAATTATTCTCGTGTCCATGATATTGAGTTGA
TGATGTATGTTGGTCGCAAGAAATTATTGTTTGTGGTGCCGTTTATTTTCACTTTAATTT
CAGTTGTTGTTTTAGCAACGGGGGAAAATAATTTGAACTTTTGAACGTTAGAAAATATTG
CTTCGGCATTATATGTTCAGTTAGAACTTATGCGCTTTCAACCATGAACGAATATTGTTT
TCTTAATCATTTCCTTTGTTTTCTTGGGGTTAGCGCTAATTTGATTATTGTTTTTTGAAC
AAATCCCAAATTTTGCGGCAAAAACACCAATTAATATGTTATCTCTTTTAACAGTAACGT
TTTTCAATCCATTAGTGGGACGTTTTCTAATTTTAATTTTTAATGAACAAGCGTTATTAA
ACAATGCTACGGTCTTCATTGTTGCATTATTAGTTGCCTTAAATATTAGTGTTTATGCCC
TACGTATTAAGCCCTTTAAAAAGTGACATTTGAAAAAGCCAACTATGCCACCCCACAATA
AGCAGAAATTAAGAGCAATGAAATAAGGAGGAAATTATGAATTTTGAAGCAGCAAAAAAA
CGAAGTTTAGTGCTAAGAGAACAGTTGGATAAATGAAATTATGAGTACTATGTTAATGAT
GCCCCGAGTGTTAGTGACCAAGAATATGATCGGGCAATGCAAGAATTAATCGCAATTGAA
CAACAATATAGTGAATTGATTACAATTGATTCACCAACCCAACGGGTTTCGGGTCAAATT
AGTGAAAAATTTAATAAATATGTCCATAATACACCAATGTTAAGTTTGGCAAATGCTTTT
AATTATGATGATTTAATTCATTTTGATGAACAAATTAAAGAGTTGACGGGGTTATCAGAA
GTTGAATATACGTGTGAGTTAAAAATTGATGGATTATCAATTTCACTGGTTTATGAAAAT
CATTTATTAATAATGGGCGCTACACGAGGTGATGGTGTGATTGGTGAAGATGTTACTGTT
AATATTAAAAAAATAAAATCAGTACCACTACGAATTGATCACCCAAATTTAACTGTTCGG
GGGGAAGTTTATTTGTCATTGGAAGAATTTAACAAAATTAACGATGAACGAATTAAACTT
GGTGAACCAGAATTTGCTAATCCTCGTAATGCTGCTGCTGGAACATTACGTCAATTGGAT
TCAACAATTGTGGCAAAACGAAATTTAAATGCTTTTTTATATTATTATGTTAATGCCCTA
GGCGATGAAATTCAAAATCAATATGATTCATTGCAACGTTTAGAACAATTAAAATTTAAA
ACAAATCCAGAATATCGTTATTGTTCAAATATTGCTGCTGTTTGAGCATATATCCAAGAA
TATGAACCAAAACGTCATCAGTTAGGATATGAAATTGATGGAATTGTCATTAAAGTAAAT
AATTTAAGTCTATATAATCGAATTGGTTATACTGCAAAAAACCCAAAATGAGCGATTGCT
TATAAATTTCCAGCAGAAGTAGTGGTTACAAAATTACTTAATATTTTTCCATCTGTTGGG
CGAACAGGGCGGATTACTTATAATGCTGTGTTAGAACCAGTTCGTATTGCGGGGACAATT
GTTCGTGCAGCAACCTTACATAATGCTGATTTTATTACTGAACGTGATATTCGAATTGGC
GATGATGTCCAAGTTAAAAAAGCGGGTGATATCATTCCCGAGGTTATTAATTATGTTGTT
GAGCGTCGTCAGCAAAAAGCGAAAAAATGACAAGAAGCAACGCATTGCCCCGAGTGTCAG
TCTTTATTAGAACGAGTAACGGGGGAAGTCGATCAATATTGTATTAACTCAGTTTGCCCA
AAGAAAATCACGCGGGGATTAGAACATTATTGTTCTCGTAACGCAATGAATATTGAAGGG
GTTAGTGAAAAAAATATTGAACGATTATATAAAATAGGATATTTAAAGAGTTTTAGTGAT
TTATATCAATTATCACAATATCGTGCGGAAATTATTCAATTAGAAAACTTTGGGGAAAAA
TCTTTTGAAAATATGATTACTTCAATTAATAATTCAAAACAAAATTCATTAGAACGATTA
TTATTTGGATTAGGAATTCGTCATGTTGGCCAAAAAACAGCAAAATTATTAGCGCGACAA
TTTAAAACAATAGCAGAATTAGTTGCAATGAATATTGAACAATTATCAGTTATTAATGAT
GTTGGCCCAATTGTTGCAGCTAGTGTTGTTGATTATTTTGCTATTGTAGCAAATCAACAA
GAAATTGCTTTGTTACAGCAACAAGGGATTAATATGACATATCTTGTTACTAATCAAACA
TTGTCACAAAAATTTGAAAATTATCGTTTTGTTATTACTGGTGTTTTATCAAAACCACGA
GAATATTTTAAAGAGTTAATTGAAAGTTATGGTGGTCAAACTTCAGATAGTGTTAGTGCT
AAAACAACTTATTTGTTAGCTGGTAGTGATGCAGGTAGTAAATTAGTAAAAGCACAAAAA
TTAAATGTTAAAATTATTAATGAGGAAGAATTTAATAATTTATTAATAAAGGAGGAATAA
TATGGCAAGAATTACAAAAGAGGACTTACATTTATTAGCAAATAATATTATGTTGGATTT
AAAAGATGAAGAGTTAACAAATTTGAGTAAAGAGTTTGATGTTATTTTACAACAAATGGA
TTTAGTGCAAAAAATTAATACAACGAATGTTCATTCAATGCATTTTCCGTTTGAATTAAC
GGTTGATTATTTACGTGAAGACGATGCAGCCGTTGTTTCTTCTCAGGCAGAAATTTTAGC
AGCAGCTCCAAAAACAATGGATGATTATATCGTAATTAATAAGGTGGTTAAATAGTATGA
CATATTATTCAATTAAAGAATTACATCAACTTTTGATAACTAAAAAAATTACGCCATCAC
AAATTGTTAAGGAAGCTTTTGCTAATTTAGCGAAGCATCAAGTTTTAAATGCAACCGTAA
CTGAATTAACAACAGCAGCAACAGCTTTAGCGTTAGAACTAGATCAAGTCCCCGTATCAA
CAAATAATTATTTATTTGCTTTACCATATTTTGCAAAAGATAATTTTGCAACAAAAGGGG
TTAAAACAACAGCAAGTTCAAAAATTTTAGAAAATTTTGTACCCACTTATGAATCAACAG
TAACTAATATTTTAAAACAAAATAATAGTATTTTGTTAGGGAAAAGTGCTTTAGATGAAC
TTGGAATGGGGGGGCATGGATTATATGCTTTAACTGGTGATGTTTTAAATCCATGAGATT
TAACCCGCATTACAGGGGGGTCATCATCAGGTTCAGCAGCATTAGTTGCTGCTGGCGTGG
TACCTTTTGCTTTAGGAACAGATACTGGTGATTCGGTTCGTAAACCAGCAGGTTACTGTG
GAATTATTGGTTTTAAACCAACTTATGGTTTAATTTCGCGGTATGGTGTTTTTCCTTATG
CGCCATCGTTAGATACCGTGGGTTATTTTACTCGTACGGTGGAAGATAGTGCCATTGTTT
TTGATTATTTAGCACAAGAAGATCACCAAGATGCTACTTCATTAAAAAGTAAGGAACAAA
ATTATTTTAAAAATTTATCATCAGTAGTTAAAAACCAAAAATTTGCTTATTTAAAAAATG
CTCATTCAGCTTTACCTGCTGAAATCAAAACACATTTTGATAGTTTATATACGCAATTAA
CAGCGCAAGGAGGAATTAAGGTTACTGCAATTGATTTTCCCGAAGACTTGCTAAAGGCAT
TGTTACCAGTTTATATGGTAATTTCTTTTGCTGAAGCAGTAAGCAGTCATTCCATGCTGG
ATGGAATCAACTTTGGAACACGAGTTGATGGAGATAGTTACGAAGCAGTAATGATGAATT
CACGAACAGCAGGATTTGGTCATGTTGTGAAGCGTCGTTATGTCATTGGTTCGTATGCTT
TATCAAAAGAAAACCAAACGCTGTTATTCTTAAAAGCAAAACGAGTTCGCCAGTTAATTG
TTGATGCTTTAACGACGGTTTTTAAGGACTATGATATTTTATTATTACCAACAGCATCAA
CTGTTGCTCCAAAAATTAGTGATATTAAAGATCAAATTTTAACCGAAGCAGAATTAGAAA
ATTATGTTGATGATTTATTGGTTTTAGGTAATTTGATGGGAAATCCTTCTTTAACATTAC
CGCTTGCTTTTGTTGATAATATGCCAATTGGGATTAATGTTAATGCAGCTCCTTTTGCAG
ACCAAAAGGTCTTTAATGCTAGTTTACTAATTGAAGAAATAATTGGCATTAAGAATAGAG
TTGCTCCAGAGGGAGGAAAAAACAATGGTTAATTTTGAAGTAATAATTGGAATTGAAAAT
CATGTGGAATTAAAAACAAAAACAAAAATGTTTTCACTAGGACTTGTTACTTATGGTGCT
AAACCCAATAGTATGGTTAACGTAATGGATGCTGGTTATCCTGGGGTAATGCCAGTGGTT
AATAAAAAAGGAGTTGAATTAGCATTGCTTGCTTGTCAAGCACTTAATCTAACGATTGAT
CCAATTATTCAATTTGATCGAAAAAACTATTATTATCCTGATTTAGCAAAAGGATTTCAA
ATTACTCAACAATATTATCCAATTGGACGCAATGGGCATTTAACAATTATTGATGAAAAT
GGTAAACCATTGGAAATTGCGATTGAACGTTTACATATTGAAGAAGATACGGCAAAGCAA
TTACATGAGGATTTTGGGACCTTATTAGACTATAATCGTGCTGGAATTGGTTTAATTGAG
ATTGTTACCCACCCAATGTTACGATCAGCATTTCAAGTTCGAAAGTATTTAGAAGCGCTA
CGAGAAATTTTAGTTTATACCCAAGTTAGTGATGCCAAAATGAACGAAGGTTCGCTTCGT
TGTGATGTTAATATTTCATTACGCCCGGTTGGTATTTCAACCTTTGGAAATAAAGTGGAG
TTAAAAAATTTAAATTCAATTTCTAATGTTGAAAAAGCAATTGAATATGAAATTAAACGA
CAAACTGAAATTTTATTAATGGGTCAAACAGTTGAACAAGAAACCCGCCGTTTTGATGAA
AAAACTAAAACAACTGTTTTAATGCGGAAAAAAACAGACGCGACTGATTATAAGTATTTT
TCAGAGCCAAATATTTTTCCAATTCAATTATCACCAACTTGAATTAAAACGGTCTTAGAT
AAGATGCCAGAACTACCAGCAGCAATTCGTCAGCGTTATTTAACGAAATTAAATTTAAAA
GCGGTTGATGTTGATATTATCTTACAAGATTATGATTTAATGACTTTTTTTGAAGCAGCA
ATTAAGTTATCATCACAATATGAAACAATTGTTCATTATTTGATTGGTGATGTTACCGCT
TATTTAAATCAAAAAAATGTAACATTAGGTGAAACAGCATTAACACCGCAAAATTTAGTA
GCAATGATTGAATTAATTACTAAGAACGTAATTTCTACTAAACAAGCAAAAATAGTTTTA
CAACGAATTTTAACAGAGGATTATCCCCCAGCAAAAATTGTTGTTGATTTAGGATTAAAA
CAAGTTAGTGATCCAGCTGAAATCAAAGCAATTATTGAACCAGTTTTTGACAGTAATTTA
GCCATGTTAGAACAGTATGACCAACGGCCAGAACGTGTTGTTAAGTTCTTTATGGGAGAA
TTAATGAAGTTAACAAAAGGGCAAGTTGCCCCAGGAATTGGGCAACAAGTAGTTCTCGCC
TTAATTACAGCAAAACAAACAAAATAAAAAAAGATGGTTATTTACCATCTTTTTCATATT
CATTATCAATTTTTTGCAGTTTAATGGTTAAATCATTAATTGCACTAATTTTAGCAATAA
ATAATAATTCATCGTCTAACTTGATTGAATCAACATCCCCTGGTAAAATAACTCGTCCTT
TGCGTTTAACATAAACAATATTGTAATCTTTATTATTAATAAAACGTAAGTCAGATAGTG
ATTGCCCTTCAATACTTGGGTCAGTTACTTGTATTGTTAATGATGCATAGTTTTCATCAA
CTGTTTGGATCTCAATTTCAATATCAAACATTGCTTTAGTTGCAGTAATGCTTCCAGCCA
TAGTATCAGGTTGGACAATATTAGTAATTCCTAGTGCTTTTAAAATTCGTGTATGACGAA
TATCTTTTGATTTTGCAATGATATTTGTAATACCAATATCTTGTAAACCAATGATTGTTA
AAACACTAGCTTCAATATTACTTGCCATCGTAACTATTATTGTATCGTATTGGTCTAATC
CTTGCTCAATTAAATTTGCTTTAACCGTTGAATCTAATGCAACACCATCAATTTGGTCAT
AACTAGCAATCATATTATTAACTTTGGCTTGATCAACATCAAAAACCATAATATGTTGTT
TTCTTACAATTAATGTTTCAATAATTGAACGACCAAAGTTATTTAGTCCAATAATTGCAA
AACTTTTTCTTCGTGCCATTGAATGCTTCTCCCTTATTGCAATTTTAATTATACTATTTT
TTTTATTATTAGCAATAATTAGTACTTGTAGTATATAATATTAATGAAAGAGGGGCGTAA
AGGGTGTTTTCTCAGTTATATTTTAAAAGAAAAAACGATAGTAAGCGGCAACGTAATAAT
GGGCCAGGAGCACCATTAACACGTCATCGCCATTGGTTACCTTTCTCAAAGATAGCGGGA
AAATTATTTTTAGTTTATATTTTAATTGTTTTTTTAGGGGGACTGTTGTTATCAATTCCA
GGTTTTGTTAATAATGTTAATCGGGTGGTTAGTGATGGATATGGAAAAGTTTTAGGAACC
TATAATTTTTCATGAAATTATTTAGTAGGATTATTTACTGCTTCAAGTGCTTTTTCTGAT
ACCGGAATTACGATTAGTAATCCGGCGGCTGATTATAGTTTTTTGGGGCAGTTAATAATT
TTAATCCTAATCCAAACTGGTGGTTTTGGGATTGTAACTTTTAAAATTATGATTTTTGTG
TGATTAGGACGCCGCATTTCAATTAAAGACAAAATGTTGGTGCAAGGAGAACGCGGAAGT
AGTAATTTTGGTCACACTGTTGATTTAATTAAAAATAGTTTTATTTTTTTAATTATTTTA
GAATGCTTTGGAGCCATTTTATTATTTTGTAACTTTTATTTTTCATCAGCATCAATTGAA
GGAAAAGATATGATTGATAATGTAACCTACCATAATTTTTGACGAAGTTTATGAAGTGGG
ATTTTTCACTCAATATCTTCTATTAATAATGCGGGATTTGATATTATTGGAAATTCATCA
TTAATGCCTTACAATAGCAATTATTTTATGCAATTTGTCTTTATGTTTCAGTTTGTTATT
GGGGGCTTAGGTTTTCCAACTTTTTATGATTTAAAACGTAAGTTTGTAGCTTGGCGACGC
AAAGAACATACTAAATTTACTTTATTTACAAAAATTAATTTAATTACTTATGTTTGATTA
TCAATTGCGGGCGTTTTTAGTGTTTGATTAATTGAATTTACTAATCTTAATGCAATAGCG
AGTCCAAATGGACCATATATTGAAAGCATTTTACGAAATTCAACGTCCAATTGAAATGGG
TTTATGAACATTTTCTTTAATACAATGTCAACTAGAAATGCTGGTTATTCAACAGTTGAT
ATGAGTAAATTCCTGCCGGGGTCACGAATTGTGATGTCAGTTATGATGTTTATTGGGTCA
GCGCCATCATCAACGGCGGGAGGAATTCGAACAACAACTTTGGCCATTATTATTATTACA
ATTTGATCTATTGTTCGAAATAATAATAGTGTCAATGTTTTTAAACGGAAAATTCCAAAT
GAAACCGTCAAACGAGCATTAGTTGTAACAACAATTTCCGGAGCGCTAATTATGGGAGCT
ATTATTTGTATTAGTGCTGAAAATCCTAATATTGATGTTTTAAATGCCTTTTTTACAATT
TGTAGTGCGTTTGGGACAACGGGATTAAGTACCTTAAGTTTTCTGGAGTTATATAATTTA
GGGGTTTTAAGTATGTTAGTTTTAATTTTATTAATGTTTATTGGACAATTGGGAGTTTCA
TCAACATTATTAGTTTCAATTCGTGGAACTGGCGAAAAAGAGTATAGTTATGTTGAAGAA
AATATTTTAATTGGTTAGTTTTTTAAAAAATAACTATTTTCACTTGTTTAAAATGATATC
TTTTGTATAATATATAAGATATCGATTTGGAACAGTACTCAAGTTGGTGAAGAGGGCACC
CTGCTAAGGTGTTAGGTCGGGTAACTGGCGCGAGAGTTCGAGTCTCTCCTGTTCCGCCAT
TAATTATTGATTTTAAACTAAAAAGAAACAAAAAAGAGTTATAATATCTATAACTCTTTT
TAAATTATTGGTATAATATGCGTATTAAGATTGTGCAATAAAGGGGAAACATAATGAAAA
ATTGATTAAAAATTATTTTATCAATGATTTTTTTATTTGGAATGGCAATTATGGGTTTAA
TTGTGGTAGTTGTTATTTTTAATTTCAAGTTTTTATATATTTTTTTAGCAATTGTTATTA
TTGATTTAATTTTTTCATTCTTTTTCTTCTTTTCAAAGCGACGTTATGAAGTTAAATTTT
CTTGAATTATTTTTATTAATTTTGTTCCTTTTATTGGCTTGTGTTCTTATGTTTTTTTTG
GTCGAAAATATCACTATTCAAATAAAAAATCATTATTATATAATCATTTAAATAAATTAG
AATATGATACTTATATTAAAAAAAATAAAAAGTGTTTAACTGAATATACTAGTCCGAACC
AAAAATTTGGTAATGTTGTTGAATTATTAATGCATAATGCTAATAAAGCAATATATCAAA
ATAATAAAATTGAAATTTTAACAAATGGAACCCGCGTTTTCAAATCGTTGCTAACGGATT
TGCAACAAGCTCAAGAATATATTTTGTTAACTTATTTTATTGTTGCTGATGGTGAACTAT
TTGAATCATTTTTAGCGGTTTTAAAAGAACGCATTACGGCGGGAGTCCGTGTTTATATGA
TTTATGATCATGTTGGTAGTTATTTTAAAATTAGTAAAAAAAGCATTAAAAAATTAATGA
AAGCAGGGGTTCGAATTCATAAGTATTTACCAATTATTACACCCTTTATTAGTGGGAATG
CAAATTATCGTAATCATCGAAAAGATGTTATTATTGATGGTTTAATTGGCTATACAGGAG
GAATTAATTTAGCTGATTTATATGCTGATCAATCATGAAAATTTGGAATCTTTCATGACA
CACAAGTCCGCATTGAAGGCGAAGCTGTTCGTGGTTTAGAAGTTATTTTTGCAGATGATT
GGTATTTTGCCACAAAACGCCATGAAAAAATTACTGAATTAGAACCAAGTGTTTTGGCGA
TGAAAAAATATAATATTAGTGGAAAATCACATTTACAAATTGTTAATCATAGTCCTAGTG
TTGATCATTCAATTACCGAAGATTTATATATTGAGTTAATTAATAAAGCACGGAAAAGAA
TTTGATTATCAACACCGTATTTTATTCCCCCGAATGAAGTTATTCAAGCTTTAATTTTAG
CAGCTCGTGCTGGAGTAGATGTTCGTTTAACAATTCCTGGTTTAACAGATAAAATCTTTG
TGTTAGACTTAACCAAAAGTTATTGTAAAGATTTAATTGCAAGTGGTGTTAAAATTTATG
AAATGAATAATATGTTTAATCATAATAAAATTGCCATTTTTGATGATGAAGTTGCTGTGA
TTGGAACATGTAATTTAGATTATCGTAGTTTCTTTTCTGATCACCAAACAACAGCGGTTA
TTTATGACCCAGCAGTTGTAACAAGTTTTATACCACGCTGAGAATGAGATTATAAGCATG
CTATTTTATGACATGAATGACCAATTAAATATAAGCCATTAAGTTATCGGTTATTACTAA
CATGTTTAAAATTAGTTGCACCAATCTTATAAGTTGTGGAAAAATCAAGTATAATTTTTT
TGTATAATTATTATTTGAGGAGGATTAACGATGTTATTTAATAAGTTAAAAAAGAAAGAC
GAGCAAGATACCGCACCAGAAGATAAAAAATCAAAAAAACGAAATTTATTACAAGAAGAA
TTATCAGAACCAGATAATTTAGAAACCAGTCTATTTGAAGATGATGAGAACGAAGGTAAG
ATTAAAACTGGTTTTAGTTTTAAACGACGTAAAACACATAAAATCATTAAAGAACTAAAT
CGACAACGCATTAAATCGTTATTATTTTATACTGATACTAGTAATGTTTTGCGGCAATTA
GAATTTGGTTTACAACCAGTTCAAAATATTCATTTAGCAAAAGAAAGTGAGTACATTGTT
TGGACTTATTTAGAAAAACCTGATCATCTAGAATTTGAATTAGATAACTCTACACGTCAT
TATTTTTGAAGTTGAGTGGCAGAACAAAAAGTTGATCCATCTCAAATTGCTGTTATTGCA
ATTGACATTAAAAAACTCTTTGCTTTAACAAAGAAAGATTGGGAATATGATGATGTTACT
CGGCGAATAAGAATTTTTGAAGATGTTAACCCGGAAGCTATTCGTTGAATTTTAATGAAA
AATAATCAGTATTTAAATCGAATTCAAACTTATGTTGAAAGCAATCGTTTAAACCTTAAA
ATTTTCCAAGGTGAAAAAGGGAATATTTCTGATCTTTTAACAGAAAATAGAAAGAAGTAA
ATCATGAAGAAAAAGTTAGAGAAAATTACACCACGAGAAGTTGATTTTGCCCAGTGATAT
ACCGATATTGTTTTAAATGCTGATTTAATTAGTTATGGGACTGTTAAAGGAACAATGATT
TTTAAACCGTATGGTTATGCCATTTGAGAAAATATCCAAAAATTTTTAGATGTAGAATTT
AAGCGAGTTGGTGTCAAAAACGTTTATTTTCCGTTGTTAATTCCGAAAACTCTTTTTAAT
AAAGAAAAAGACCACATCGAAGGTTTTTCACCTGAAATTGCAACTGTTACAAAGGTTGGT
GATAAAGTTTTAGATGAAGAACTTTATATTCGACCAACATCAGAAGTTTTATTTGGAACT
TTCTTTAGTAAAGAAATTCAGGGTTATCGTGATTTGCCTTTGTTATATAACCAATGAGTA
AATGTTCTACGGTGAGAAAAAACAACCCGCCCTTTTTTACGAACTAGTGAATTTTTATGA
CAAGAAGGACATACAATTCATGCAACAAGCCAAGAAGCACGGGATTTTACTTTAAAAATT
TTAGATATTTATGCTGAATTTGCACAGAAAAAATTATTATTACCAGTTATTAAAGGACAA
AAAACAGCGCGCGAAAAATTTGCCGGGGCAGAAGAGACATATACAATTGAATCATTAATG
TATGATGGTCAAGCCCTACAATGTGGAACTAGTCATTATTTTGGTCAAAATTTTTCAAAA
GCTTTTGATATTAAATTTGCAAATCAACAAAATGAATTAGAAAATGCTTATTCAACATCA
TGGGGGGTTTCGACCCGTTTAATAGGGGGAATCATTATGACACATAGTGATGATAATGGT
CTTGTTTTGCCACCAGCCATTGCCCCAACACAAATTATGATTTTGCCAATTAGCAATGAA
CAGCAACAATTACAAGCTGTTCAAAAGTTACAAGTTGAATTACAAGAATATCGTTGTGAA
ATTGACGAATCAGATAAAAGTTTTGGTTTTCGTGTTGCAAATACTGAAATTAAAGGGATT
CCATTGCGAATTGAGGTAGGACCTCGTGATTTAGAACAAAACCAAGTTATGATTGCTCGT
CGTGATACTTTTGAAAAAATTTCAGTGCCATTAATGGCGGTAAAAGAAACTGTTGCAAAG
TTATTATCTGAGATTGCAGCAAACTTATATCAAAGAGCATTAGATAATCGCCAACAACGG
ACACAAAAAATTACAACTTATAATGATTATTTAAAAGCATTAGCAAAGGGAAACGGTTTA
TTTTTAGTACCTTTCTGTGGACGCATTGAATGTGAAGATGTTATTAAAGCGGAAACACAA
ACAACATCACGTTGTATTCCTTTTGATGTAAAACCACAAAAAACAGTTTGCTTTCACTGT
GGTCAAACAGCAACTAATTTAGTTTATTTTGCGCGTGCTTATTAATTTCAAGGAAACCTC
TTTAATTTTTGGTAAATGCTAATTAAGGAGGTTTTTAATTTGTTTGGTGAAAATTTTCTT
AATCAACCATTGGCAGTCTTTAATTTATTTCAATTTGCTCCTAACAATAAAATTAGTTTA
GCATTAGATTTAACTATTCCTTTATTTAGTTTTGATAACGGTGATAATAATCAAGCCTAT
GCTTTTTATATTCGTCCAAATATTGGTAATATTAAACCTTGGTTTACTGAGAATGGTCAA
ACAACAATAGCTTATCAAGTTGATCGTAAGCAACCAAGTAATATTGCTAATATTCTTCAA
AAGCATTTTTTTCAATTCAATTATAGTTTTTCAATGTTAGAAATATATTGAAATTTTAAT
AATAAAAAAAATTGTAAAATAACCATCCAATTACAAGCGGGGTATAGTCAAGCAGTCTTG
CAATTTCTGGAACTAAAGTTGAATATTCAAATTGAGGAAAAGTTATTGTGCCAGGACAAT
GTCTTGATGAAGATAAAATTAATAAAGTTAGTCTTGTTATTAGTGTTCCCAATCTAAGAA
GTGATGTTTTAATAACAAAAAATTCTTATCAGGAACTTTATTTAAATTTTAACAATAAAA
AATTAACTTATAACCAGACAGCCAAAACAATAGGAGTTATTCAGTATAAAAATTATGATG
AAAAAAAGAAACAGTTTCAAACTTTACAAAATGTTTTTGAGCATTACTTTGAATTTATTA
CAACTTTACCTCGTGATGAACAAATAAGTTCATTATTTTCTTTACGTAGTTTTAGTTCTT
TTTATTCTAATTATGTATTAAATTTTCCAATTGATTTTTATACAAAAATAACAAAGTTAT
GAACATTCTTTAATAATCGTTATTTGTTGATTCCAACAGTAGCAACAATAATTAGTAAAG
AAACAAAATATAATTTTAAATCATCAAATTGTTATTTAAAATATAATTCAGAGCAAAAAT
TATATGAACATTTTTTTGGTGATAATACAATTTATAGTCAAACTAAAAATCAAATTGAAA
TTGCAGTAAATGATAATTTTTCTGCTAAAAAATTTTTGGTCCATCCGTTTTTGCAACAAA
CAAAAGTAACTTTCATTACGCAATTAAAAGGATTTAATATTAATTTTACCCAACAGCTTA
TTTTCAAACCAATTATTACTAGTCCAAATGTTAACACTAATTTTATTCCAGCAGTTAATT
GATTTGATAATTTAGCAATAACATATTATATTTGTACCCAGAAATTAGCAAACTATTATA
ATAAAGAATTTAACCAAGAATTATTTGCTCAATTTGAATTTAATTTTTTATTGATCGAAA
AGATCGTTAACAATGAAAAAAGTTTTTACTAGGAGAGCTATTATTATTCTTGGTTTTTTA
TTACCAATTGTTATTTTTTTAAGTGTTATTTTTGTTTTTATTTATAAAAATGTTTTAATT
AGTAATAATAAACCTAATCCTAAATTACAAGTTTTTAATAAAAAGGGTGAAGCAATATTA
GAACCAAGTTTTAATAAGATATTAGATTCTAAACGCTTACGATTAAAAATTAATTATGTC
TATGGTGAATATTATTTCAATAATGAACAATTTCATCATTATTTTTTAAAACGGTGAATT
TCCCAAATGGTTTTATTTCAACCACCTACTAGTTATCTTAGTTTTTATTATAGTAATGAA
CAACTTGCTTATTCGAAATTAATTTTAATTTACCATTATTATAATGAGCAACAATTATAT
CAAGTTTGAAAAATAACTCTTTAGAAGGGGTTAACAGAGAGTCTATTATTTTATTGTTAA
ACTTGATATAATAATACAGACAAAAAGAGAAGGTGAGAGATTTTAAATGGACGTGTTAAA
TGAAGTTAAAAAAGTTTTAAAAGAACACGGTGTTTCAAAACAAGTTGATTTAAACACAGA
ATTTAAATCAATAGGGTTAGATTCATTAGATTTGATGGATTTAGTAATTGAAGCTGAAAA
AAAAATTGGAATACAAATACCAGATGATAAATTAATGGATATTAAAACAGTAGCAGATTT
AGTTAAAATTATTGAAGAAATTAAAAAATAAAGGAGCTGGCAAAGATGGCATTATCATAT
GAAAACATTGTGCAGTTATTAAAAAACAAAAATTATCGAATTACCGAAATTAGATTGGCA
GTTATTAAAATTTTAACAGAAAAACAACACTTAACTTTATCAGAAATTGTTGAGTTGTTA
GAACAAGAATTTAAAAATGTTAATCTAATGTCAGTTTACAACACAATCGACCTCTTAATT
AGTGAGCATGTTGTTTTTACCAATTCGTTTGATGGTAAGCAAATTTGATATGATTTAGCT
GAAAATCCATCATTCCATATGGTTTGTGATATCTGTAAAAATGTTGTTCATATTAAGGAT
TCAAAAATTTTACAAGAAATTAAGTTAGATAACTTAAAAGAAGTGATGCAAAATATTAAT
TGAGAGCCAGTTCACTTTAAAATTGAAGGACATGGAATTTGTGATCAATGCCGTAACAAA
AAAAAATGAACATCTTAATTTTGACGAAAATTTTAATGATGACAACGAATAAAATAAAAA
TTACCATAAACTTTTTAAAGCAAGGTAATTTTTTTATTTTGAAATGTAAAGTAAAGATGC
AAGTAGGATTTTTAACCCTTATTAAGTCAATAATATATTTTTTATTAAAAATTGCAACTA
TTTTTTTAAAAAATATATTTTTTTAAATTATATAGTTATTTCAGCATCACAAAAAATGAT
TTTTGTTAAAAATCTAAAATTAATAATTTAATTACTGAATATTTTGTAAAAATGCCTCTT
TGGAGGACAATCAACCTAAACTCGGTCGTGGTTTTTCATTAATAATTTTCATAACTTTAT
TAATTTCTTTTTGAGTAATTTGATTAAAATCAGTTCCCTTAAGAAGATATTCTCTAATAT
CTCTATTCATTCTTTCAACTTTAGGTTTTTGTGTAGGAGTTCCAGCGTCACAAAAATAAA
CATTAGATTCAGTAATTTTTTCAATTTCTTTTCATTTACTAAATTCTTTACCTTGATCTG
TAATAATTCCTTTTATATTTACTTTATAAAGTTTATTTTTAAAAATACTTTTAATTGCTT
TATTAACCTCTTCTGAATTATGATAGTCTAATTTAAAACAAATCGTATATAAACTTTTTT
TTCTGTAAAAGTCAAGCAAACAGATTGATGCTCTTTTCCAACAATACAATCCATTTGAAA
TCAACCAAAAGTTCCTTTTTCATGTTCTGCTTCTTCAATAAATCTAATATTAGTCAATTG
ACCACGATCATCTTTTCTCTTTTTTGTTTTAAACTTTTTACCTTTAAATGGTAATTTTTT
CTTAATTTCATTATCTTCTTCATCAAAAACCCCATGATCAATATACTTATAAAGTGTCAC
ATGCGAAAATGGAAACTTTTCATTATACTTTTTTTCATATTCAAAGATAATTAACATCGG
TGAATAACTTTTTTTACTTAAAATTTTTCTTACATAATTTACAACCTTTTTTCTAATTTT
AGTATATTTTATAGATTTTTTTCTTTTATTTTTATAATCATCATTTGCTTTTTCAGGATC
ATATTCTTCTTTAAGTCTATTAACCTCTAATCTGATTGTGTTAGGACTTTTATCCAATAC
TTTTGCTATTTTTGATAAATTAGGTGTACCATTTTTTTCTTAAATGTTTCTGCTACCAAA
TGTTCTTTTAAATTATATCTTTCATCAAGACCTGTGTGTTTATATTTTTTCTTTTTCATT
TTTCTAACCCTTTCTGTGTTCTAATTTATACACTAAAAAAATAAAATTTTGTTGACAATT
TATTAAAAGATGTTAAGATGGTGATGTAATTTAATACAAGTAGGATTTAATAGCCCTTAA
TCACTTGTTTAAAAATTACTAAAAATAGAGACTTGAAAAAGTCTTTTTTTTATTTTTGTA
AAGTTGATGGTAAGATGGTGATGATTTTAACGAGGTAAAAATATGCAAAAAGAGGTAAAA
AAGCGTAAATTACAGGTAAAAAAGGTATCAAAAGAATGATGAAATAGTGTAAAAGAACGG
CAAATTAAAGATAAATTAATAAAATTTGATGACTTTTGCAAAGAAAAAAACTATGAATTA
GCTACAAAAGAAACATTATTAATTTATTTAAATTTAGAAGAAGATGAATATAATGCCTTA
AAAGACACTAATTTATTAGCATTCAATATACTTCTTGCATTACTTGTTAAAAAATTGCAA
ATATTTGTAAAAAAGATACTAATAGAAAAATATAATTTTAATTAATTATGTTTTTTATTT
AAAAATTTAATATTTTTCCACAACGAAAAATTAATTTATTATTTAAATTATTTAATTTTA
AATAAATATTTTATGTTAAATATAATAATTGTAAATTATAAATTGAGGCAATTAAATTAA
ATCTTAAACCAAATCTTTTTCTTCGATTACGATATTTTTCTGTAATAATTTTAAATTTTT
TAAGAATAGCAAAAATATTTTCAATAATAATTCTCATTTTTGAAACTAGTCTATTATATT
GCTTTTGTTCTTTGTTTAAAGGGTTTTTCTTTGTTTTCTTTGTAGGTATTAGAACATTAT
TGTGATTTTTTTGTATTCCTTGATAACCACTATCAACTATTAATTTGGTATTTTTTAAAA
TTGGGATTTTTGATTCTTTAAATAAAGCATAATTATGTTTTTTTCTGAGCGAAAAACTTG
TTGCAATAATTTTTTTGGTTTCTTGTTCGATAATTACTTGTGTTTTGATCGTGTGTTTTT
TCTTTTTACCAGAATAAGATTGTTTTTGTCTTTTTTTGGGCGTTGGATTGGAGTTTCGGT
AGCATCAATAATAATAGTTTTATCATTAAAATAATCATTTATTAGTGCTTTTTTACCAGC
AAGTTGTTGAAAATCAGAGTTTTTAATTAAAATATCTTCAATTCACTTAATATTACGATA
ACAATTAGCCTCACTAATATCAAAACTTTTACCAAGATGAAAATAAGTCTGATATTCTCG
TCAATATAATAAAGTCATCAATAATCTATTTTCTAATGATAATTTATTAGTTTTACCACC
TTTTTTAAATTTTTCTATTTCAGCAACTTTTAAAATATCTAACATTTTATTAAAAGTGGA
TTTTTTTATTCCTGTTAATCTTAACCATTCTCTATCATTAAGAGTATTAAATTTATTATT
GTTCATATTTTTATGTCCTCATAAATTATATTTTATAATAATATTTTAATAAAAAAGAGT
ATCGCAAGAAGTCTAATGTTTTATTTTTCCTTTTTGCTAGTAGTTGAGAAGGAATTTATT
TAGGTAAACATTTTAAAAACAAAAAAGCTAGTGATAAGTATATTGTTGGTAAATTGTTTT
ATCTTTTCTTAATTATAATCAATCTTGGTTTACTTTGTAATGTTATTCAATTATTTTGTT
TATTTTTGACATCAAATTTTACTTTTACCACTAATTATTTTCCAAAATGAAGTTTATTTT
CACGACAAATTTTTTATGCAATTACAACGGCACATAGTATTTTTCCTTTTGTTTTTTTCT
TTGCAATAACATATTTTTATCAATAAAAAACTGTTATTTATTTCAATAAACAAGAAATTA
AAAGTCTTTTTAATGAATATGATTTAGCAGGTGGTGTCGTTCGAGTTGTTAATTTTAATC
AAGTGAGTTTATTACACTTTGCGGAAAAATATTTTATTTATAAAACGAATGGGATATTTT
ATCAGCAAATTACATCTTTTTTAAATGTGATTTTAAGGAAAATAATGATAAGTTTCAAAT
ATCGGCAGTAAAAATCTTACGCTTAAAACATTATTCAGCAGGAAAAATTGACTTTCTTTT
AACAAAAAACTCTATTTTTCAACAAATTTGAGGATGGTTATATTTTGAAAGAGTTATTAA
TTTTGTGTTGATTATTTTAAAAGTAACAAGAATTCTTTTAATTTGTTATATTTTTTTGTT
GGGTGTTTTACAATGAGATGCTAGGGCGTGATTATTTTATCACTATGATGGAACACAATA
TCTTTTAAACAAAGGTAATATCATTTATGTTTTAAGTATTATTGTAATTCTTCTTCTTGT
TGTTGAATTATTAGACTTCTTGCGATACCCTTTTTATTAAAATATTATTATAAAATATAA
TTTATGAGGACATAAAAATATGAACAATAATAAATTTAATACTCTTAATGATAGAGAATG
GTTAAGATTAACAGGAATAAAAAAATCCACTTTTAATAAAATGTTAGATATTTTAAAAGT
TGCTGAAATAGAAAAATTTAAAAAAGGTGGTAAAACTAATAAATTATCATTAGAAAATAG
ATTATTGATGACTTTATTATATTGACGAGAATATCAGACTTATTTTCATCTTGGTAAAAG
TTTTGATATTAGTGAGGCTAATTGTTATCGTAATATTAAGTGAATTGAAGATATTTTAAT
TAAAAACTCTGATTTTCAACAACTTGCTGGTAAAAAAGCACTAATAAATGATTATTTTAA
TGATAAAACTATTATTATTGATGTTACCGAAACTCCAATCCAACGCCCAAAAAAAGACAA
AAACAATCTTATTCTGGTAAAAAGAAAAAACACACGATCAAAACACAAGTAATTATCGAA
CAAGAAACCAAAAAAATTATTGCAACAAGTTTTTCGCTCGGAAAAAACATGATTATGCTT
TATTTAAAGAATCAAAAATCCCAATTTTAAAAAATACCAAATTAATAGTTGATAGTGGTT
ATCAAGGAATACAAAAAAATCACAATAATGTTCTAATACCTACAAAGAAAACAAAGAAAA
ACCCTTTAAACAAAGAACAAAAGCAATATAATAGACTAGTTTCAAAAATGAGAATTATTA
TTGAAAATATTTTTGCTATTCTTAAAAAATTTAAAATTATTACAGAAAAATATCGTAATC
GAAGAAAAAGATTTGGTTTAAGATTTAATTTAATTGCCTCAATTTATAATTTACAATTAT
TATATTTAACATAAAATATTTATTTAAAATTAAATAATTTAAATAATAAATTAATTTTTC
GTTGTGGAAAAATATTAAATTTTTAAATAAAAAACATAATTAATTAAAATTATATTTTTC
TATTAGTATCTTTTTTACAAATATTTGCAATTTTTTAACAAGTAATGCAAGAAGTCTATT
ATTCCAAAGTTTGTTATGTATAATAAATTTAATTAGTAAAAATTACTATGAAATTACGAT
AAATTTATTTAAATTTGTTATTTTAATTGTTACACTTGTGTTGTTTAGTTACTTTTTTAG
TAGTTTAAATGCCTATGTTCAATACTTGAATTTAAAAAATGATAATCCAACAGTTAAACC
TAGCTTAATTGTTGAACGATTATTATTTTGATTACAAAAAGATTATTTACGAGGAATGGG
CTTTTTCCTATTATTTCCTTTGGTTTTTAGTGGTTTTGATTTTATTCTTGATTGTTATGC
CCTAACTCGTAATAGTTTCGCTCTTAAAACTGGGAAAGGAATTAAACGAGAGTATCATTT
TAAACAGTTATGTCAGATCAAATCCGATGCATAAAAAGATTTTTATTTACTGTTGGGTAA
TTTGATAGTATAATTAAAGTATGGGGATGTTCTGGTTTCGACAGGAATGATCTACTAGTA
TCGGCAGTAGTTTGGCAGACTATAATGCTTCTGGGTTTGAAGAAACGCAAACAAAAAACA
AAACGAAGACAAAGTTGAAATTCCAGCATTCATGATGAACAATCAATTTGCTGGTCAATT
TCAAGCGTTAGCAGTTTAATTTCTCGTTGTTAGAGAATAGCTAGCCGTAATAATAGTTAA
TTGTAGGTTATTAACCATTATCGTATCTAAATACTTAATCTAATAGAAATTCTAATTGAT
AATGTTAGGGTTTTGAAAACAACTTATTATCTAGTTATTTAATTAGTTGTCTAGTCCTAC
TATTAAATAATGAAAGAAAGATGATTAGACTAAACTGTAGAAGATATTAGAAAGTTGTTT
GTGGACGCGGGTTCAATTCCCGCCATCTCCACCATTTTTTATTTTAAGTCCTTTTTAAAA
CTTATTTTTAAGGGTGTAAATTTTAAAAAGTATTTAAAAGGAATGATATAATAAAAACAA
TGCATATATTTTTAAATGAGGTGAAAATAAGTGGGTAATATTTTAAGTATTATTTTTGTA
TATTTATTCTTTATACTTATTTTTACTTTTATTTATGTTTTTACCTGAGGTTTAGTTCGA
AATTATTTTACTCGGTTTATGATTTATTACCAAGCAGTTATTGGTGGTGTTTTTGCCATT
TTAGTTATTATTGCGCAAGGTTTGATTCTAGTTTTTGTCCCACCAAAAACAGGGGAAGCA
AATACGATGATTGTTATTAATATCTTTTTGCCAATAATAGTTTGCTGAATGATTGGGGTT
TTTATTTCTTATTTATCAACAATTTTATATACGATTATTATGTTTACTTTCTTATTTGGG
GTGTTACCACATCTAACTAATAGCTATTTTTTATCTTTAACTGGAAAATTTAATATTGTT
ATGGTTACAGCCCTTTATGGACTAAGTTTAATTATTATTTTTATTAGTTGATACTTTAAA
TGAACAAAATGAACAAGTTGGTCATTATTAGCATTAGCGTCGTTTATTACAACATCAATT
ATTATTTTAGTTCAATCTAGAATTATGGCTGTTTCAGCAAACTTAGTAAATGAATTATAT
GTTTTAGTGTGGATTACAATGAGTTATTTTGCTTATAGTATTTGTGCAATTATTGAATTA
ATTTATATTCATGCTTTAAAATTACAAAATATTATTGAATATGATCGAAACAGTTATGTT
CGTGAAGCATTAGCACACGATGCTATTTATAATGTCATTCATAAAAATAAAATTCGACAT
GGAATTTATTTTACTTTTATGATTAATAATGTTGAAAAACTAGATCGTTTTTTAAGCAGC
AATATTAAAAATAAAATTATTGACTTAATTTCAAACCAAGTTTTTACCTTATGAAAAGAC
CAAAATGTTTTATTTTTTAAGGCAAGCTTAAATCACTTTGGAATTTTTGTGCCCCTTAGT
CAGGATGAAAAAATTAATATTGGTAATATTTTGCTACATAACAAAAGCAAATTACGACCA
GAAACTGATTTATTAAAAGAATTTGAAATTTTATTAGGACAAGTTAATAGTAGTTTTATT
TTTAAAAAATACAAAATAATTGTTAAATTACAAGGTTATGCTTCATTATATGGTTTGCAA
TCGAATGATTTAAATAAGTTAAAAGAATATAATATTGCTACTGCTGATAATCGTTTAAAC
ATTGAATATTTAAATCAAATTATTTTTGTTGATCCGGGACATATTAAGGAGTTATCAAAT
CAAAAACGCAGTATTTTAGCTTTAAATGAACATACGCAATTAGAAAAGATTGTTAGTTTA
TATTTGCCAATTGTTAATGTCACTGATGATTTTAAATTAGTATACCATTATAGTAATAAC
TTGGTTAATGGTGTTGATAGCGATCTAATGTTTACCAAGAATATTAGTAATTTTAGAGGA
CTTGTTCATGAAACAATGTTAGCACGTTTTAATGCTGCTTTAAACATTAAAAATTTTCAA
AAGTTAGATAATTATTTAGAACAAAAATTATTTATTACTTATCCAGCTAGTTTTATTGCT
GGTGAGCAGTTTAACTTAAAAAAATTTGCAACAAAATTAATTGAATTAAAAATTAAACCT
TCGAATTTAATTTTAACGTTTGATTTAATGGAAACTGGTTTTGACCCAGAACAATTTAAA
CAAAATTTAACGGCAATTAAAAACATTGGAATTGAGGTGGCAGTTAAAAACTTTGGTGGA
ATTGATACTGAATTAAATAGTTTGTATTATTATGAGCCTAATTATGCTATTTTTGCCCCA
ACCATTATTCGAGAAATGTTTATTCATTTACATTATCAAAACTTAATTAAGGAATATATT
ATTTTAGCAAAAAAAATTGATGTTATTTTAATTGCGCCACAAGTTAATAGTTACTTAGGA
TATAGTAAATTAAAAGAACTAAAAATTGATTATATGTTTGGTTCATTGTTTGGTACTTAT
GATGAACCACAATTGGAAGTTAGTCGTGAGATAAAATTAGCATTATTAAAAAATAAAATG
AAAGGGTCACAAGATGAGACTAAGATATAAGCCTTGAGCAGAAGAATATATTGAAAGCAA
TCCAACGGTTGCATTACAGAATCCAGAAAATTATCAAGGACAATGAGCAAAAACTGTTTT
CAAAAATAACCATCCCTTAAACATTGAAATTGGAACAGGAAAGGGTGAATTTATTGTTAC
TTTAGCAAAAAAATATCCAGAACAAAATTTTTTAGCAATTGAACGGTATCCTTCAGTTAT
GGTTTTAGCGTTAAAGAAAATTGTTGCTGAAAATTTACCAAATTTAAAAATTATTGCTTT
TGATGTCACCATGTTATTAGACATTTTTGCGCCCCAGGAAGTTAATAGAATTTATTTAAA
TTTTTCTGACCCATGGCCAAAAGTACGCCACGAAAAGCGGCGTTTAACTAACATAAAATT
TTTAGAATTCTACCAATTAATTTTACAAACAAATGGTGAAATTCATTTTAAAACAGATAA
TGATCAGTTATTTGCTTATTCGTTAGAATCCTTTCAAACAAATAACTGAAAAGTTATTGA
TTACACGACTGATTTATATGATAGTAAGTATCTTGAAAATAATATTCCAACCGAATATGA
ACGTCGTTTTGTACAACTTGGAAAAAATATTAACTATCTTTATGTTCAGAAAGAATTAGA
TTAATCGCATTATTGTTTGTTCATAAAGTTAAACGAGGGATTTCTGTGGTTGCAAGACTA
AATGTATAACTAATTGATTCGTTAAAAGTTTTTTTAATTTTAATGTTTGAATAATGATAA
GTTAAATACTCATCAACAAGTTTAATTTTACTAATAGGAAATTGAATAATAATTTCTTTT
GTTTCTAAAAAAGGGATTAATTCACTATTTTTTAAATTCATTTTAACACTATTTGCATAA
GCACGAATTAACCCGCCGGCCCCTAATTTAATACCTCCAAAATAGCGAATAACTAAACAG
ACAACATTGGTAAGATGATGATGTAATAAAATATCTAAAATTGGTTTGCCAGAAGTATTG
CTTGGTTCGCCATCATCGTATTTTCGCATAATATTTTGATTTTTTCCGATAATATATGCA
TAACAATTATGATTTGCATTTAATTGCTGGTTTGTTTTAATAAAAGCAAGGGCTGCTTGT
TCAGAAGTAACTTTTTGTAGCAAACAAATAAAACGTGACTTTTTAATGGTCATTTCTCCA
ATAATTATTTTGTTTTCTTTTAGTTCTTGCATTTCTTCACCACTTTATTTTGCTTTCTTA
ATTTTTGATAAAGATTTTCATATTTTTTATAAAATTATTTTATAATAATTTAAAATAAAT
GTTAGCATTCTTTGTTGTTTTTCTTACTATTTATTTGATAGATAATCTTAATGTTTGTTT
TCATTTTAGGCAAAGTTTCTTTTAACCATAATTTATTTGATAACTTGGTTATACGCTATT
GGAAATAAAAAATTTAACAACAAAAGAAAAACAAATATAATAAAAATATTAAATAAACAG
TGGGAGGAAAAATAAAAAATATGAAGAAAATATTAAGTATATTAGATACAATATCTTTAA
CTGGACTTGGAACAGCAAATAGTGTTGCTTGTAAAAATCAATTTTCAGAAAGCTATCAAG
CCTATATTAATTCATTTTTTATGAGCAGTTTATTTTTTAACGTATATTCTACTAAAATGG
CAAAATGTAGCGGGGCGGAGATTAGCTAATATAGTGTAGATTTAAAACCTAGTATAGGAG
TTAAAATTAATAAAGATAATATGAAAAATATAATAAAAACCGATGATTTCTCAAACAAAG
ATGGTGTAATTAGTTATTTAATTCAAGAATATGAAAAAATATCAAATGGTTTAAATATTA
AATTAGAAAATAACATTTGAAATTTTACCAATGTACAGATAATTGATAATAAAGAGAATG
GAAAAAGTAAATTCGTGCTTTATTGTAAAACCCAAAAATTTAATCTTGACGTAGATTTAT
TATTAAAATATAATTCAAAAAATTATAATTATAAGTTAGTTTTTAAATCCAATAGCATTT
AAAGAATTAATAATATTAAAATATTTAATGTTTTTAAAACATCAAAGGTTTTAGTTCAAG
AATCATTGGATTTAAAAAAGTTTTTGATATAATTAATTTGCAAAAAATAAATACTAATAA
TTACAATATTTCAGACAAGTAATAGGAGATAAAATAATGTGAATAAAGTATGCAGTTGGT
TGGAGAGAGTTTTTTGATAATGAAATTAAAAAACCATATTTTCAACAATTGTTAAAAAAT
ATTGATAATGAATATGAAAAAAATATTTGTTATCCCCAAAAAACCGATATTTTTCGATTA
TTTACTTTAATTGAACCAAAAGATATTAAAGTTGTAATTATTGGTCAAGACCCATACCAT
GGCCCTGGCCAAGCTAATGGATTAGCTTTCAGTGTTAGTAGTGGTATTAAAAACCCACCA
AGTTTAGTTAATATTTTTCATGAATTAAAAAAGGATTTAGGGGTTGACCATCATACTAGT
GGTAATTTAGAACATTGAGTTAAAGAAGGTGTTTTTTTATATAATACAATTGGTAGTGTT
GTTACCAAAACGCCACTGAGTCATAAAGATATTGGTTGAACAACTTTTAGCCAAAATTTA
ATTATTTATTTAAATCAAATTCACGATGACATTATTTATGTTTTATGGGGCAATTATGCA
AAACAATATAGTGAGTATATTACTAACAAAAGTAATATTATTAAGGGATCACACCCGTCA
CCTTTTAGCTATAACTTGTTTAAAGATCAACAATTTTTTATAAAAATTAATAATTTACTT
TTAAAAAATAAAAAAAACATAATTGAATGAAAAATGTAATGTATAATTGTATTATGTAAA
ATATTGACTCCACAAAAGCTTTATTTTATCAATATGTAGATTGCGGGGATATTATGAGTT
TATTAACAACATTTAGCGATATATCGAAAATCTTGTATAGTAATAAAATGGCATATATTG
CTAGTGGGGTAATAGGCGCACTTTTTGTCATATATTGTGTTTATAATGGTTTGTATTATT
TAATCAATCCTAAACGTTATCATGGGATTCGTTTTACAACAAAAAATATCGCATATATTA
CAATGTTAGCTGCAGTATCAGCAACGGTTACAATTATTATTTCCGTAACAGTACCAATTA
CTGTTTTTCCACCCGTTCGGATTGCTTTTGAAGGATTAATGGTAAAAATTAGTGGTTTTA
TCTTTGGCCCAATTGTCGGTTTATTGTCGGGGGTAATAACAGATTTAATTGTTATGTTAT
TTGTTCCTTCCTATGTCCATGTTGCTTACATTATTGTTATTGTTTCATATGGGTTTTTGT
CGGGATGTGCATCATCAATTAATCGCGCTGTTGGAAAACATAAATGAGTTCTATTTATGT
TAACAAATATTTTTATTATAATTTTTGGAACTTTTGCTGGGGTAATGACTTGATATTCAC
CAGTAGAAACAATTACCTTATTTGCTGGTTTAGAGGTTAGTAAGGTTGTCTTAATTTATA
TTATTGGGTTTGGAACAGCAGGAACAATTGTTATTATTTGAATAATAATGTTTGTTTATC
GCTACTTTGATAAAACCAAAAAACGCTACTGAGATTTAGTAGCCATTATTATGTTGGCTG
TTATTAATGAATATTGAGTCACCACGCTAATATCCGCCTGGGGGGATATTGCGTTCTTAA
CAGTTTCACAAAATAAAACAAGTGGAACGGATGGTTATGGAGTGACAATGATTTCGCGAT
TGGCAATGGCCCCATTAAAAGTTTTATTTAATTCAGCAATTATTTATATTACTTATCGGG
CTGTTTCACCATTGATTCATAAAGATACCAATGCCAGTTTACAATATTAAAAGATGATGA
AAAAATAACTTTATTTAAGTTATTTTTTTTATTTATAACTATATAATGATAATAGAAAAA
ATAGAATGGAGATGAAAATAATGAAAGTAAATCCGCAAATTAAAGAATTAATTAACTTAG
AATTAAAGCGGCAACAAGACCATATTGAATTAATTGCTTCAGAAAATTATGTTAGTGAAG
CAGTTTTAGCTGTTACAGGTTCAATTTTAACAAACAAGTATGCTGAAGGATATCCGTTTC
ATCGTTATTATGGAGGGTGTGAATATATTGACCAAATTGAGCAATTAGCAATTGATAAAG
TAAAAGAACTATTTCAATCAGAACACGCTAATGTTCAAGCCCATTCTGGTAGTCAAGCAA
ATGCATCAGCCTATTATGCATTATTACAACCACACGATACGATTTTAGCAATGGATTTAG
CTGCTGGAGGACATTTAACGCATGGACATAAAGTTAATTTTTCTGGTCGCTTATATAATT
TTTGCAGTTATGGTGTTGATCCAAAAACAGAAATGTTAGATTATGATGCAATTGAAAAAA
ATGCGGTGGAAGTTAAACCAAAATTAATTGTTGCTGGAGCAAGCGCTTATTCGCGTGAAA
TTGATTTTAAAAAGTTTCGCGTTATTGCTGATAAAGTTGGTGCTTTATTAATGGTTGATA
TGGCTCATATTGCTGGTTTAGTTGCTGCTGGATTACACCAGTCACCAATCCCATATGCTG
ATGTTGTTACTTCAACAACACATAAAACATTACGTGGCCCACGTGGTGGTTTAATTTTAT
CAAAACAAAAATGAGCAAAGAAAATTGATGGTGCTGTTTTTCCTGGTAATCAAGGAGGAC
CGTTAGAACATGTAATTGCGGCAAAAGCGCAATGTTTTTTAGAAGCATTAGAGCCCTCAT
TTAATCAATATCAAGCTGAAATTGTAAATAATGCAAAGGTTTTAGCAACAACTTTAAAAG
GAAAAAATCTTCGTTTAGTTGCTGATGGGACAGATAATCATTTATTAATGGTTGATGTAA
AAAGCAGTTTGGGAATATCAGGACAACAAGCAAAAGAGATTTTACAAAAAATTGGTATTA
TCTGTAATAAAAATATGATTCCTTTTGACCAAGAATCACCTGTTGTTACAAGCGGGATTC
GTTTAGGAACAGCAGCAATGACAACACGTGGTTTTGGGAGCAAAGAATTCCAACAAATTG
GGGAAATAATTTATTATGTGTTTAAAGAACCCACTGATGAAAATATTGCAAAATATCAAA
ACGAAGTTAAAAAACTTTTGCATGATTTTCCAATTTATTCAAATTGACATTTAACAACAT
AATTAATTTGGAAATATCAGTTTAAATTGTTGCTTATCCTTGCTTTTTTAGTTATAATAT
TACTGCTTTATACATTGGACCCTGGTACGGAATAATGTTAGGAGGCAGTGGCATGAGACA
AACTACTATCTTGAATTCAGCAAAAGTTGAAAAGAAATGATATGTTATTGATGCTCAAGG
TCTAGTTTTGGGACGTTTAGCAAGCAAAGTCGCAATGATCTTAAAAGGAAAAAATAAACC
AGCGTATACGCCGCACGTTGATTGTGGTGATAATGTTATTATTCTTAATGCTGATAAAGT
TAATTTTTCAGGAAATAAATTAAAGGGTAAAATTTATTATCATCATTCACAACACCCGGG
TGGGTTAAAACGAACAACAGCAAAAGATATGCTAGTTAAAAAACCAATTTATCCAGTTGA
ACACGCAATTAAAGGAATGTTACCAAAAAATAAATTAGGAAGTAAATTATTTCGTAATTT
ATTCGTTTATGCTGGTAACGAACATCTCCATGAAGCACAACAACCAATTAAGTTAGAATT
AACTGATAAATAAAAGGAGCGGGTATGGCAAAAAAACAAGAAGTTATTTATCGTGGGACA
GGAAGAAGAAAATCTTCTATTGCCCAAGTTGTATTGACTCCTGGTAAAGGAAATGTGGTT
GTAAATGGGAAACCAGCGTTAGAATTTTTCCCATATGCAACATTAGTGCAGGATTTGGAA
CAACCTTTAGAAATTACTGGTGTAAAATCAGAATTTGATATTCGTGTTAAAGTATCTGGT
GGTGGTTTTACCGGACAAGCGGGAGCAACAAGACTAGGAATCGCAAGAGCACTAGTTGAA
GCTTCACAAGATTATAAAACCTTATTAAGACATGCGGGAATGCTAACTCGTGATGCTCGT
ATTAAAGAACGTAAAAAATATGGGTTACACGGAGCGAGAAGAGCACCACAATACTCAAAA
AGATAGGTATTTTTATCAAGAGAATATTTCAAAAATATTCTCTTTTTTATTTTCATTGTT
TTTAATCGCTTTGATTGTTATCTAATATAAGTTTAGTATAATTATATATGGATAAGAGGG
GTGGACTAATGGCATTAACAAAATTTACAATTCAAGGGGATAAATTTAATGGTAAGAATT
TATTATTAAATTTATACTTTTTAACAAATGCGAAGAGTAAATTTACTGATGATGATGTTA
AGAACCTCCGTTTAAAAAATATTACAACAGTGAATGGATTAGATCTTTTTTTAAAAAAGG
AGATCTATATCGCTGATTTTTTTGTTAGTTTAATTAATGATCAAGCAAAGATTAAAAAAG
ATAAAAAAGGCGAAACAAAAGAACTGTATGATATTTTAATTCGCTTTAAATCAATTTCGG
GTTTTGATGATATTTTAGATCCAAACTTATCGTTAACAATTCTTGGTGATATTGACCCAC
AAATTGGAATTGTTAATGTTAAAAACATCTTTTTAACAGCAATGGAAAAAGAGAAACAAG
AATTTGAGACAACGGCAACGACTGTTGTCTTAGAAATAGCGGATAATTTTCGAATTGATG
AAGCAAGATTACGAACTATTTTTGATTCAAATGTTTTTGCTAATATGAAGTTCTTAATTT
CATCTTTTTCTGAAGAAAAAGAACGCTGATTACAATATCTTCAATTTCAAAGCCAGAATT
TAGAATATAAGCGTAATAATTCATGCTTATATTTAACACGGAAATTAACAGAATATGTGA
AAATCCCAAAAACAGTTGCAGCAGTGGAAACTTTTCATGATGCTCGTTTTTTAACACCTA
ATTTTTGGTATGTTAATAAAAAGCATTTTATTAATAAAAGTATCAAGATTAATCCTTCTT
ATGAAGAAGTAATTGTTATTGAGTTAGAATTAATTTTAGATGATTTTAATAAGTATCGTG
TTTTAGAAGGATTAAATAATTTAAGTATGACGGGATTGCAAATTAATCGAACATATCAAA
AAGAAAACCCCTTAACATTGTTTACTTTTAATTTTAGTGATAGTTATGCGCAAGATGGCA
CCGATATTTATGATTTAGGTTTTAATATTGCAACAACAAAAGAACAACAAAAACCTGATC
TTAATGTAATTAAGGAAATAATGAAACTTTATATGATTGAAAATAATATTACAAAAGAGA
AAGAAATTGATCCAGCAACAATTAAATTAGTTGCTGAGCATTTAAGTAAATATCAAATTA
TTAATTGCTTTTATGAAATAAAAAATGATGATGATATTTCAACAAAAGAATTAACAAACA
TTATTCCTCAGTATGGTTATTTAACTTATATTGGAAAAGGAGATTTAACTTTAATTCGCC
GTAGTAATATCATTTTAGATAAAATTAGTAAAAATGATGTTGCTAACCCTTATTTAATTA
ATTATATTTTTAATATTGAAGATGTTAAATTAAAATCACAGCATCATTTAATTGCGTTAG
AACAATTACATTTTGCTTCGACTAATTTGAATTTAAATCAAAAAAAAGCATTAGTAAAAG
CACTTAATTCTCAAGACATTTTCTTATTGCAAGGACCTCCGGGAACAGGGAAAACTGAGT
TTATTGCTGAATTAGTTTATCAGTATGCTAAACTTGGGAAAAAGGTTTTAATATCTTCTC
AAAATCATACTGCAATTGATAATGTTTTAGCAAGATTATATAAAACACCAATGTTAGTGC
CATTACGTTTAACCGGAGAAGAAGTTCGTAAAAAAAATCGTTTTAATGATTTTAATCCGG
ATAAATTAATTTTTAATAATTATCGTTTTATTTATTCGCATTTAATGCGCCAATATTTAA
CAAAATGAAATGGGATTGATTATGATTATGAAAATCAGAAGAAGGAATTACAAAGTCTTA
AAGCTCGGGCAAAGATGCTTGAAAAAGAAATTAAAGATTATAACACTTGAACACAAAAGG
TAAATGAATTAGTTGCTGAACAAGAAAGATTAGGCAATCAAAAATTAGAATATCAAACTA
ATAATCGAAAATTAAAAGTTGAAATTAATAATATTGATAATATGATAGAGTTTTTAGGCA
ACTTAAGTTGAGAAGGAATTATTACCGCAACGGCGGACTTAGTTGAATTATTTAATAAAT
ATTTTGGAACTTTAATTCAAGAAAAGTTAGGTTTTCAATTTGACGAATCATATTCATTAA
CAAGTACTTATCAACAATTATTAACAAAATCAGGAACTGTTGATCCATTATTGGTAAAAA
AAGAACAAGAATTAACAGAATTAAATAACGTTAGGCAAGAATTCCGCGATGATGCATGAA
TTGAGAAACTTCAAGCGGCGCAAAATGAAATTACGGAGTTAAAACAAGAGAATGTTATTT
ATCAAAACTTACAACAAAAATTTAAAAACGATCTGTTAAAATTAAAAACACATTATGAAG
AACAAATTAATAATAATGAAAAATTAATGAATCAAATTGATGTTAGTAAAAATGCTCAAG
AAATATCATATTTAGAAGTAGACATTGCAGCATTACGTAATCGCATTGATGCTTTGAAAA
TCGAAATTGAAAATATTGTTAATAGTATTAATCATATTTTTAATTTAAATTTAGTTGTAA
AAGATATTACTGCGACAATTAATGAAATTGATAAGGTCATTAATGGCATTGATCATGATA
TGAATACTATTATTAATGAAAAAGCAACAAAAGGTAATTTTGTTAATAATATGATTACTT
TCTTAGATAGAAATTATAATATTGCCGCTTTTTTAAACCAAGAAGGAATTCAAAATGATC
GTTTTACTCCAGCAATGGAACGCGACACTGTTAACTATGCTAATCAGTTTTTGCAAGACA
GTGTTAATGTTGTTGCAATGACCGCAACTTCAAATCAATCATATGCCCAAAGTAAAAATA
AGGTTTTACAAGATTATAATATTGCTGATATTGATATTAAAAAATTTGGGTTCGATGTTG
TTGTCATTGATGAAGTAAGTAAATTAACACCAATGGAAATTTTTATGCCGCTAGTATATG
GTAAAGCGGTGGTTCTAGTTGGTGATTATCGTCAGTTACCACCAATTATGCCGTATCGTG
AAGAAGATGTTGCTTTGATTAATGATAATTATAATGAAAATTATAGTTATCATGATTTCT
TAGAGTTAGTAACTAATTCAATGTTTAAAAAGATTATTTCAAAATGTGACGATTCTGTTA
AAGAAATTTTAGTTAATCAGTATCGTAGTCATAAAGATATTATGCGAATTGTTAATGTGT
TTTATGAAAACCAATTACAATTAGGAGATCAAGAAAATCAAAATAACGAAAAACAACATT
ATGTTACCGCTGAAAATGAGAAGGGTTTAAAAATTTTTGATAGTAAAAAAGCAATTTATT
GAATTGATTCAACAAAAGATGAAAACCAAAACTTTGTTTATGAACAAGGTGAAAGTGGTA
GTACCAGTCTTTTTAATTGATTAGAAATTAATTTAACGATTAAAACTCTTATGTTAATTG
ATACAGGATATAATGATTTAACTGCGAAGTTAAAAAAACAACCAAAAGTAGCGGTGATTA
GTTTTTATGGATTGCATGTAAAAAAATTACGGAAAACTATTAGTAATTTAAAGTTTAAAA
ATATTAAAGTTGAAGTCTCAACTGTTGATGATTATCAAGGACGAGAAACAGAAATAGTTA
TTGTTAATACTGTTCGTCATCCACAACGGCAACTTAATGCTAATAAAGAATTTGTTAAAA
AGTATGAACGGTTAAATGTTGCCTTTTCTAGGACAAAAAATATGTTAATTATTATTGGAG
CAATTAATTTCTTTGCTAATATTGATGTTGAGATTCCAACGATTATTAATCCAAATGTAA
CAACCACAATTAAAGCATATTATGAAATTTTACGAATTATTGATAATTATGGTCTTATTT
GACATGCAAAAGATTTATTATAGAAGTTAGAGGTAGAAAATGAAATTAGGAGTAGTTAAA
ATCTATAAAAACTGAAAAAAATTAACAACAATTGTTAGTTATCAAACACCAAAAAGACCA
TCCTTTTTTCAGTATGTCATTTTAAATGCTATTGCTAATTATCCAGATAAAGAAAAGTCG
TTAGCTAATATTTTACGAGATGAATTACAAATTTTTAATCATAAAATTTACGCTGAATGT
TTAAAGGATTTAATTGAAAAAGAAAACACAATTGAAATTAATTCACAAGGGTCATTAAAT
TATTTGGCTAATACTTATGCTGAACAAGAATGAATTGATCGTGCAATTGGAATTTTTTAT
ATTTCAAAAGAAGCACTACAAGCCTTAGAAAAAGGTTATTTGTTAAGTAAAAACAATAAC
CGTGAAGCAACAATTGATTTTATTTTTGATATTTTTACAAATGAACGATATATTAATAAT
GAACATTTACTCTTAATAGAAAAAATTAATAATAATGCTTTAACAATTTTTTCAGAATAT
GAAGTAACAATTACGGGTGATGATTTATTTAAATTCTTAGAAAAATATAAAACTAGTCCT
AATAAATATAATATGTTTAATAATGATACAACATTTACTTCAATTCGAAAGCAACAACAA
ACAATTAAACATGATAATAAAGAAGTTAATAAATTATTATCTGATGTTTATGAAACAAAG
GAAGTTGTGCTAACTTTAACAACTTTTAAAGATATTAAAATGCAAGTTATGAATGATAAA
AATTTGCAAGAAATTATTGATAATAATATTAATTTACGAACAAAAATTTTAGATTATTTT
TTAACAACAATGACAGAAGATTTAACAACTGATTTTAATTTAAATATTCAAAAGATTGCA
GCAAATACGCTAGAAAGTGATTATCAACAAGACCCTCGTCATATTACTTCAACATTGATA
AATCCTCGAATTTTGATTATTAATGAAGCAAATGTTAATCCAAAAGCAGTTTTAAATCAT
AAATATTATTTTGATAATGATATTCGTTGTGTTATTTTTGTTAATGCTGATCATAGTACT
AAGATAAGTGATTTAACCGCTTCAATTCCAATTTTTTATTTAGATAAAACCATTTTACCA
ATACATGATCATTTTTTGACATTATTTATTAATGATAAAAACGAGACAGAATGTTATGCC
TTACAACCAACAGAGTTAATAATGTTAAATCGTAAAATTATCACTGCCCAAAAATTTTTA
TCAAATTATAGCAACCTCTTATTTAAAAAAATTTTACAAAATTTACAAACTGTGTTGAAA
AATGAACAAGGAAATATTTATGAAACAATTCACGGTAATAAAGTTAATGACCTCTTTATT
TATTGTTATTTAATTGATCTATTAAATCAAAATGACAATGCTTTTGATGATATTTTAAAA
AATATTAGTACAAATAATTTTCAAAATAAGATTTCAATTTTATCCAAATGTGAGCAAATT
TTAACTAATTTTACTTTAAGACCAAATTATTTTACAAAGATGCATACCCTTTTAATTACG
GCGATAAAACAAGAAGCCAAAGACCAGCAAAATATTGTTAAAGCGTATCAAGTTTTAACA
AACAATGATTTGTTAGCAAGTAAAGAAGCTTTAAATATGCTACAAGAACTTTACCATCAA
GATAATGTTACGTTAAAACAACTATTAGAACTAACTAATGTTGCAAGTTCAACAACTATT
GAAAAAATTTGAAATCAAAATTTATTTGCTATTTTAACTAAATTCCTTTTTGCGATTAAT
AATGATAATTTGCACCATGAGTTATTTGAAGAAATTAGTACAACAAATTTAAGTAAAAAT
ATTACTTTATTAGTTAATTTGTATGGTTATGCGGAAGAATATATAAAATATTTTACTGAA
ATGAAAAAAAGAGAGACAAGTAATCTACAGCGTCATTGAGAGGAAATTTGAACTAAGGTT
GCAATCATTAGCGAACGCTTTAAAAATATTAATCATGGTGATGATTTAACAATTGAATTA
TTAGGATCATTATCACAATTAGAAACGAGATACAAAGCTATTAAGTTTAAAGATATGTTT
AATTCTGAACCAAAATTTCAAGAATACCTTGATTTTTTCTACTTTGATAAAGCAGCATTA
TATTTAATAAATATCTTAGAAGAAAAAATTACTGCTATGCTAAAGGCAAAAGACCATCGT
TTAAAAGCAATTAATGAAAAATTATTTGTTTGCAAGGATCTTTTGGATAAAAGTAAACAA
AAACAAATTATGACAATATATTATGAATTACGATTGTACTTATATTGTGAAAAAGCGCGC
GATGAGCGAAATGATAATAAAAACCGCGATGCATTAAAAAAACTACAAAAAGAAATAGAA
GAGGTGTTAAATTAATGAGTATGAGTGTTGAACAGGTAATGTATAATTACCAAAAAAAAA
TCGAAAGATTAAGTTTAAATATTAATTTTGTTAAAGAAAACTTACAATTATTATTACAAC
AATTAAAAAATATTGATGCTAGTGGATTAAACTGCCAAGCAATTGAACAGTATTTACAAG
AGCTAAATCAAATTTTAGTTGATTTAGAAACTAATCCATTGGTTGATGAATTTCAAAAGG
TTAAACATGTTGATTTAGAATTAGCAAAACGAGTTAACTTTTTCTTAGAACAAAAAACAT
TACGTTTAGCAGAAATTCAACAAAAAATTGAAGTGCTAAAAGTAAAAGTTGTTGAAGACG
AAACAAAACAACGCTTAGTGAATTTAAAAAATCGTGTTAATTTAAATTATCAAACATTAG
AGCAAAAACTACTAGGAATGTTTGATGATAATGCTTCAAAAGCTTTTATTATGAATTTTT
TTAAATCAAATAAAAATCAGCTTGTTAATCTAGATCCAAATACAATTTCAGAGCTTGTTC
AAGATAAGATTAATAACTATCGTGCTTCAATAGACTTTATGAAAAATCAATATCTTAATA
GTTTTAAAGCCCAAATTGGCGATGATAAATTTATTAATGCTGAATTAGGACCGGTGTTAG
AGGAATTCAGTCAAACTAGTGTTAATGATACTAATTCTTTAAATCAAAAAGCATTGGATT
TACAAAATAAAATTATTAGTCAACAATTAGATGAATCAGCACGAAAACATGCAATTGCTG
CAATCTTGCAAGCAATTCAAAAACGTGGTTTTATTGTTGATAATAATGATATTCGAATTA
CAAAGGAAAATGACGATAGTCTTGTTATTGTCTATGCTAAAAAAGTGACAGGAGAAGAAG
CAATCTTTAAAGTATATCTTGATGGTCGTTTTACTTACAAATTTGAAGGTTATGAAGGTC
ACGCCCATAATGTTGATGAACAACCATTTGTTAATGATTTATCAATGTATGATGTATCAT
TATCAAAAGAAATGAAAAAGACATATTTAAATCCAGATAAGATTATGAACCAAGCTAAAA
TACAAATCGATAGTAAAACAAAAAAGAAATAAGATAATAATTATGACATTTATTCAAGTA
TTAGTAGGCAAAGTAAAAATGTATTAAAAGGACCAATTTATATTACTCCTTTTAATACAT
TTTTCAATTATTTTTTATTTAGATAAGTACCATCTTTATTTATATTTAAAGTGTTTTAAA
AAATAATATAACCCAATTGTTGGTAAGATAAATATAATTGTCATTGGAAAAACTAATGGC
CAAGTTGGACGGGTATATATGATATTATCTCAGTCCAAATTATATATAATTCCGTTTAGT
TTATGCCAATTAAATTCATTATTAAAAAAATTAGAATAACCTCAACTATGATAGAAATTA
TCGTCGTTAATTAATTTAGCAGCAGTTAAAGTATATTGACTAAATAAGTTAAGGGCAAGA
ATTCCTGTTTTATATTCATTACTTTCAGCAACTTTTTTATAGTCCTCAATATATTTTGAA
AAATTAATGAATAGTGTGTACCCAGGCACATTTTGAGGTTGTTGTAAAATACTAGTTATT
ATTGTTTGAGTATTGAGAGCATATTTTTTTTCAATTTCCATAAACATATTTTTTTGAAAT
TGCCAGCTATAGCGATACCCTCATAGAATCGGATTTGTCGTAATATTGGGGTTTATTCCA
AATGTATTTTGTTGGTAAAACATTTGATAAATCTCAATTTTTATAGAAAATTCCTTTGAA
AGAATAATTTGAGGATTTTCCAAATGACTTTGCGGGTGAATTATTTTAACATCTTGATTA
ACATCAAAAAGTAGTTCCCTTTTTAAATCATTAAAGTGGACTGCCTCTGAAAGAAAACCA
CCTTGTAATATTTTTTGATAATTATTTTTTTCTAAATAATTATTTATAATTTGATGAAAT
TGATTGCCATCATTTTTATTAATGGCATCGTAAATTTTAGTATATATATCATTAGATTTA
AAAAGATTAATTTCTGTGTGCTTGTTTGCCTTAATTATGTTGGTAACATTATAGTCTGCT
GCTGAAAAATAATGCTTGATATTTTTTGCCGTCATAAGTCAAGGTGTTATTAAAACAATG
ATTGTTAAAAATAATGTTATTAAAGTTATAACACTTTCTTTTAAAAAATGACTAGCAATG
ATGATAATAAATCAAAATAATGGTAATGAGATAAAAGAAATCAAGATTCCAACACCATAG
AGTTTTAAAAAAATTAAAGTATGTGGTCATGATGTTATTAACAAGTAAAATACTGTTGTA
ATACTAAAAATAATAACATTATATACTGTAAAACTAAGTCATAAAAAGTTAATAAAATTA
TAACAAATTAAAAATAAAAATCAATAATTACAAAAAATATTAAAACAAAATATTATTTTT
AATATTTATTTTCAAAATTATAAAAATAAGCACAACAAAAAATAAACTTTATTAATCTTA
TACATTAGACTTCTTGCGATACCCTTTTTTATTAAAATATTATTATAAAATATAATTTAT
GAGGACATAAAAATATGAACAATAATAAATTTAATACTCTTAATGATAGAGAATGGTTAA
GATTAACAGGAATAAAAAAATCCACTTTTAATAAAATGTTAGATATTTTAAAAGTTGCTG
AAATAGAAAAATTTAAAAAAGGTGGTAAAACTAATAAATTATCATTAGAAAATAGATTAT
TGATGACTTTATTATATTGACGAGAATATCAGACTTATTTTCATCTTGGTAAAAGTTTTG
ATATTAGTGAGGCTAATTGTTATCGTAATATTAAGTGAATTGAAGATATTTTAATTAAAA
ACTCTGATTTTCAACAACTTGCTGGTAAAAAAGCACTAATAAATGATTATTTTAATGATA
AAACTATTATTATTGATGCTACCGAAACTCCAATCCAACGCCCAAAAAAAGACAAAAACA
ATCTTATTCTGGTAAAAAGAAAAAACACACGATCAAAACACAAGTAATTATCGAACAAGA
AACCAAAAAAATTATTGCAACAAGTTTTTCGCTCGGAAAAAAACATGATTATGCTTTATT
TAAAGAATCAAAAATCCCAATTTTAAAAAATACCAAATTAATAGTTGATAGTGGTTATCA
AGGAATACAAAAAAATCACAATAATGTTCTAATACCTACAAAGAAAACAAAGAAAAACCC
TTTAAACAAAGAACAAAAGCAATATAATAGACTAGTTTCAAAAATGAGAATTATTATTGA
AAATATTTTTGCTATTCTTAAAAAATTTAAAATTATTACAGAAAAATATCGTAATCGAAG
AAAAAGATTTGGTTTAAGATTTAATTTAATTGCCTCAATTTATAATTTACAATTATTATA
TTTAACATAAAATATTTATTTAAAATTAAATAATTTAAATAATAAATTAATTTTTCGTTG
TGGAAAAATATTAAATTTTTAAATAAAAAACATAATTAATTAAAATTATATTTTTCTATT
AGTATCTTTTTTACAAATATTTGCAATTTTTTAACAAGTAATGCAAGAAGTCTATTAAAA
TATTAGTTTAATTTACAAAAACTTTTTTAAAATATTGCTTTGATGTAAAATATCGCAAAC
ACGGTCTAATTGTAGTATTTAATATATCTAAAACAGATTTTAATTTACTACGAATATTAA
TTAACGGTTCAGTTTGGTCAAATCAACGCCTTAAATCCCTATTTTATCCGTTCAACTAAT
GCTTTTTGTTTTGGTTTACCAGGGTCACAAAAATAGACTCTTATTTTAAAATGTTTTTCT
ATTGTTTTTCATTTATAAAATTCTTTTCCTCTATCTGTTAAAATACAACTAAATTTACTA
ATACCAATTTGTTTAATCATTTTCATTAAAACCATTAATACAATACTTGCTTTTTTAGTA
GACCTCTTGCGATACCCTTTTTTATTAAAATATTATTATAAAATATAATTTATGAGGACA
TAAAAATATGAACAATAATAAATTTAATACTCTTAATGATAGAGAATGGTTAAGATTAAC
AGGAATAAAAAAATCCACTTTTAATAAAATGTTAGATATTTTAAAAGTTGCTGAAATAGA
AAAATTTAAAAAAGGTGGTAAAACTAATAAATTATCATTAGAAAATAGATTATTGATGAC
TTTATTATATTGACGAGAATATCAGACTTATTTTCATCTTGGTAAAAGTTTTGATATTAG
TGAGGCTAATTGTTATCGTAATATTAAGTGAATTGAAGATATTTTAATTAAAAACTCTGA
TTTTCAACAACTTGCTGGTAAAAAAGCACTAATAAATGATTATTTTAATGATAAAACTAT
TATTATTGATGCTACCGAAACTCCAATCCAACGCCCAAAAAAAGACAAAAACAATCTTAT
TCTGGTAAAAAGAAAAAACACACGATCAAAACACAAGTAATTATCGAACAAGAAACCAAA
AAAATTATTGCAACAAGTTTTTCGCTCGGAAAAAAACATGATTATGCTTTATTTAAAGAA
TCAAAAATCCCAATTTTAAAAAATACCAAATTAATAGTTGATAGTGGTTATCAAGGAATA
CAAAAAAATCACAATAATGTTCTAATACCTACAAAGAAAACAAAGAAAAACCCTTTAAAC
AAAGAACAAAAGCAATATAATAGACTAGTTTCAAAAATGAGAATTATTATTGAAAATATT
TTTGCTATTCTTAAAAAATTTAAAATTATTACAGAAAAATATCGTAATCGAAGAAAAAGA
TTTGGTTTAAGATTTAATTTAATTGCCTCAATTTATAATTTACAATTATTATATTTAACA
TAAAATATTTATTTAAAATTAAATAATTTAAATAATAAATTAATTTTTCGTTGTGGAAAA
ATATTAAATTTTTAAATAAAAAACATAATTAATTAAAATTATATTTTTCTATTAGTATCT
TTTTTACAAATATTTGCAATTTTTTAACAAGTAATGCAAGAAGTCTAATATCGTTTTGAT
AGTATGGTTAATTTATCAGTAATTAATAATGAATTTTATAATGCTAATGCAAAAGCATTA
GAACTAAAACAAAATGGAATGACAATTAAGCTAAACTATTTGTATGGTCGTCAAACTAGT
TTTAAGCCAGCCGACAAATATTGGGCACAATTACAAGTTGGTCCTGGTTTTACAGAGAAT
ATTTTTAAACTAATGCGAGCAGCTGGCAATCATAGCCCAACAGAAGTTGTTAAAAGTTTA
GAATATTTAATTGGTAACATGCCACAGTTTTGGTCAACGTATAAACAAAATTTTTTAGCA
GGTCAAGTTTTATATACTTTTACGCAAATTAAAACCGCGTTGGTACATTCTGCTTTACCT
GAAGTTTTAGGTACTTCAATGTTTTGAGCTTTTGCAAAATGAGATGAAACAGCTAATGTC
CACTATTTAACCGGTCGTGACTTTAGTAATTATTTAGAAAATATTTTATTAATTATTGGT
CCAAATACCCCGATTGGAAAAGCAATTTTAAATTATGTCCAAGATAATTATCCACAATAT
TATGATATTGCAAAAAAGGTTTTAGAATTAGTACAAACAACAGGAAAACAATTTCTTGAT
GAGTTTGTTTGTGAAATTTTTCCTGATTTAGATCGCCATGTTACTTGGCCTGAATATAGC
GAAAAAGCACAGCAGATAATTCGCGATTGAGCAAATTTAAATTCATTAATTTTTCAAATT
CCCGTCCACATCCAAGGTTATCAGTATGGTGAATATGGGATTGGACTAGGAGAATTTTTC
ATTGCCATCGCAATGTGGGTTGGTGTTTTAATGCAAACATTTATTTTTGATCGTACTTGC
CGGACAAAACGGGCAAAATGATACCAACATTATTTTTCAAAATTATTATTAATGTTAATT
ACAACAGCAATTCAAACAACAATTTTAGCTATTTCGTTAGCAATATTAGGATATAGTAAG
ATGGGACCTAGTTTTGGACTATTGTATGTGTGGCTATTGTTATGTAGTCTTATTTTTACT
ATTATTGAACATGCAATCTGGTTTGCGCCTGCTGATGGTGATGTTGGAAAATATCTAATT
GTTATTTATTTAATTTTAAATTTAACAGCAGGTTGAGGAACATTCCCATCATTTATGCAA
GCAGGGTTTTTCAATGTTATTTCAGTTTTAACACCTTTCAAATACGCAATTCACGGGATG
GGAAATATCATTTACGGGATTGGAACGGGTGAAGGTTCATTAGTTCAATACCAAACTGAA
ATCTTACAAAATATGGGAATATTATTAATTTGAATTCCAATTTTATTAATAATTAGTTTA
GGATTAACTTATTTATGACGACAAAAAGAACAATATGGAACTTTTAATTTAAAAGCATTA
AAGAAAGTATTACCGGAAGAAAATATTAATATTAATAAAAATGTTTATCGTACTTTAAAT
GGTTTAAGTAATCAGGAAGTTGAAATAGTAAAAAGACAAATTCTAATTAATCAATATCAA
ATATTTGAAGAACAAAAAAGTCAGAAGATAAAGCGGATGGAAACAAAATTTGATATTACA
AAAAATCCGAAATATTTATATAAAATTAAAAAAATTAAAGCAAAAGGTTATTCAATTGAG
ACAGAAGAGGAAGACCGTGATAGCATAGTGTAATTATGATTAAGGAGGAAAGTTATGGAT
AACAAAAATAACTTGCCAACTTTTAAAGAAATCTTTAAAAAAGAATGACAAGAGCAAACC
GTTAAAAATAAGAAACGAATTATAAAATTTATCGCAATCTGTATTGTGCCATTTTTGTAT
GGTTTCTTTTGTGTTTGAGCTTTTTGAAATCCATTCCTTAAAACAGACCAGATTCCAATG
GCGATTGTTAATCATGATGCAAATTTATGTGTGATTTATAAACCTAAAAGTGATACTGAC
AAATCAATTGCAAATGGGACTGATATTCATTATGTTAATGCAAACGATGCAACAAGTTGT
AATGCAGCAGTTAAACCAAATGAAATTGCACGTTTTACAAGTGTTAGTGATAATATTGTT
ACTGGACAAAATTATTATGATAAAGAACATAATAATGTTAAAATCGATGTTAGTACTATT
ACCTTGAAATTAAATTATCTAAAAAATAAAGATACTAATTTTGAACCAAATGATAAATAT
TGAGTTCAACTACGAATTCCTGAAAATTATTCTGTTCATTTAATTAACATTTTAAAAAAC
ATTGCAAATTCATCATTTGACCATGATCAGTTTTTAACGGATGTTACTTGAATGAGCAAT
AATCCGGTTAACTTGTGAGCAACGTATAAACAAAATTTTTTAATTGGTTATTTTGCAACA
ACTTTCGCTAATTTACGAGAAAGTTTTGTTCGTGAAGCAGTACCGCAATTAATTTTACCA
ATGCTTTATACCATTCTGTCTAATCCTGATGGGACCGTAAATCGTACTACTTATGATGAC
TATGTTAAAAGTATTAATACAAGCAATTTAATTAATGAAACAAATAATTTAGTTAGTCAA
GGTAAATTAACTTCAGCACAAGGAAAGATTATTACTTCGTTACTAAAGGTATTTGGCTTA
GTAAAAGGACCCTTGGTACAATTTATTTTTGGATCAGAAAATGTTGTTAGCAAAGATCAA
TATTTTACTAATAGTAATGAATTGGGTAAACATTTAAAAGATGTTGGCAGCATTATTGAT
ATTTCATATAACGTGCAAGGTTATCAATACAATAAATATGGTATTGGATTGGGAGAATTA
TTTATGTTAATTGGTGTTTGAGTTGGGGCTTTAACACAAACATTTGTTTATGATCGTAAA
GGTAGAACCAAAAACACATTATCTTATCAACATTATTTTAGTAAGTTACTATTAATGTTG
TGTACATCCTGAATTCAGGTCACAGTAATGATGCTTTCACTATTAATTTTAGGTTTTGGG
CAAATTGGTCCATCGTATGCTTTGCTATGATTATGAATGCTCTTTTTAGGATCAGTTTTC
AATATTATTATTTGTTCTCTTTGGTTAGCGATTCCCGATGAAATGCTGGGGCGTTTTATT
GCTGTTATTTATCTGATTATTAATTTATCAGCTGGATGAGGAACATTCCCATCATTTATG
CAAAATAAATTTTTTGATGTTTTATCATATATCTCACCATTCCGTTATGGCTTACATAAT
ATTGGAACAATAATATATGGTTTATCTTCACCAACAAGTATCGGTATTGGTGAATATCAA
ACTGAGATTGTCAAAAATATGGGGATTTTATTTATTTGGGTTATTGTTTTTGTTATGATT
GGACTAGCAGGAACCTACTATCGTTTTTTAAAAATGAAATATGGAACAATTAGAATAAAA
TTAATTTATCAAGCAATGAATAACATTGAAAATATTAAAACATATGAAAAAAGTATTAGT
GCATTGAATTATTTAACAGTAGAAGAACAAGCGTTAATAAAAGCAGAAGTATCAGGGCAA
TTATTAGCAAAACAGACAAAAAAGAAACTAAAAAAGCAGCCTAAATAATCATAGATATAA
TAGTAATATTTTTTGCCTTCTTTTTAAAATGAATTACCATCTATTTTATGGTATTATTTA
AATACTAATTTATTCTATGAAAGCGAGGAGGACAAATGTATTTAAACTTATTAAATAGTA
CAGATAATAGTAATCCTTTACATGACTTCTTGTCAATTTCAACTTGGCAATCATTTGTTA
GTATTTTTATTTTCTTTGGAATTATGCTTTTATTATGATTTTGAATTAAAAAAACAAAGA
TGCGTTTTATTTTTCGTGTTTTATTAGGACTAGCTTTTGGTTTAGTTATTGGAATTGTTG
TTCAAGCAATTAATAATTTCCCATATAACACAGCTGATCCGTCAGGTTCAATGATTAATC
CAATAATTCCAGATCCAAATGACCCCAATAAGAACATTCCAAATGATATTTATGTCTTGT
GAGTTCATGAGTTTTCAATTTGAGTTAACTTCTTTAGAATGGTCTTTTTAAATGCGATTT
TATTAATGACTGTTCCTGTTGTTTTCTTAGCAATTGCACGATCCGTATCAAAACCAGGAA
AAGATGCAGCATCAAAAAAAGGAACAATTATTACAATTGCCATTTTATTGTTAAATGTTG
CAGTGATGTTTATTATTACCTTATTTATTGGTATTGCTTTTAATATTGGCAATGGTTTTA
CAATTTCGGGAAGTGGTAGTTATGATAAAGCAGCATCGAAACCATTACCACAAATTATTT
GAGATTATGTTCCTTCAAATTTTGTTGCTCCATTCTTTTTGGGAGCAATTATTCCAGTGA
TGGTTATTGCAGGATTAATTGGCCTTGCGGTTAAAAAATCATCAAAAAGACATCCCGAAT
ATATGCAAAAAATCCGTGCTGGATTTGATCGTTGATGGACAGTTATTATGTCATGTTTAA
TGTTTATTATTAAGTTAATGCCTTATGCCGTAATGTCAATGGTTACTTATGCCATTGTTT
CGCGTCCAATTGGATATTTAGTACAAATTGGAATTGTAATTGGGGTTGGTTACTTATGTC
TAGTAATTGCCTTGATTTGACATTCGTTATTATTAACATTATCAGGAATTAATCCATTTA
AATGATGAAAATTTGCTATTAAGCCAGTAATTCAAGGATTTACAACCCAATCTTCAAATG
CAACCTTACCTTTAACAATGGAAGTCTTGAAAGATGATATAAAAGTAAAAGAAAATTTAG
TTGGTATTTCAGCACCATTAACAACAACAATGGGATTAACTGCTTGTGCTGGGGTACAAG
CGGGAATTATTGTTTCATTTATTGTAACAGCAGGATTATTTGATTTGACAGCCGCTAATT
TCTTTATTGCTTTAATAGTTGTTGTTGTTGCGTCATTAGGAATTGCTGGTGTTCCAGGAA
CAGCTAGTGTTGTCACAGCCGGAGTGCTGGGGGGGCTTTGTTTAGGGACTTTATATGTTC
CTGTTTATGCAATTATTGGAGCGTTAGATGGCTTATTTGATATGGGTCGAACAGCAGTAA
ATGTTGCAGGAGGATTACAAGCAACAACAATTGCTGCCCGGTTAACAAATTGTTTAGAAA
ACGAAGATCTTATGCTTTTCAAATGATCACGCCTACGGCGAAAACGAAAGAGAGAAAAAG
CGTCAAAATAAGAATAAAGGTAACACCTTTATTCTTATTTTAAATTGGAAAGGTTATAAT
ATTACTAAGAAGACAGAAAGAAGGGGAAAAGATGAAGGTAATTGTAATTGGTGGGTCAAC
TGCTGGAATGACAGCAGCTAGTAAGTTAAAACGTATTTTAAAAGATGATGTTGAAATAGT
TGCTTATCAAAAATTAAAATATCCATCGTTAGGTAGTTGTGGAATTCCTTATTATGTTGG
AAAACATTTTGATAAACCAGAAAGTATGATTGCACGAACTGTTGAACAATTTAAAGATAA
TGGAATTATTGTAAAAACTTCGTGTGAAGTAACAAAAGTTGATTTTAAGGCAAAAACAGT
TTATGGAATTAATCTTGCAACAAACGAAAAATTTAATGATACTTATGATAAGTTGATTAT
TAGTGTTGGAGCAACACCACGCAAATTAAATTTGGCGGGAGAAGAAGCATCAAATGTTTT
TACAGGAACAACTTTAGAATCGGCAGTAGTTCTTCGCGATAGTTTAGCAACAATTAAAAA
TGTTGCCATTATTGGTGGCGGTTTCATTGGTTTAGAATTTTGTGAAAGTTTTGGTTTAAC
AGGAAAAAATATTACATTAATTGAAGCCGACAAATGGGTTTTACGAAAATTAATTGATGA
AGATATTGTCCAATTATTAGTGGCAGATTTAGAACATAAAGGAATTAAAATTAAGACAAA
TGAGAAAGTAGCAGAGTTTATTGTTAAAAACAATAAAGTAACAAAAATTAGATTATCATC
AGAAGAAGAGATTCCAACAGATTTAGTTTTAGTGGGAATTGGAGTTATCCCAAGCACTGA
TTTTTTAAAAGAAACAGAGCTAAAAATGAATGAATTTGGGGTGATTTTAGTTAATGATCA
GTTTGAAACTAATATTAAAAATGTTTATGCTGTTGGTGATTGTGTTATGACAAAAAATAT
GATTGATAATAGGTTACAATATATTTCATTAGCAACTGTTGCGGCAAAAAACGGAAAGGT
TTTAGGTAATATTTTAGCAGGGAAAAAAGATCATTTTCCAGGGGCGATTGGAACCGCTAT
TATCCAAGTTTTTGATAGTGAAATTGCTCGAACAGGGTATACGAAAGAGCAAGCAATTGC
AAATGGTTTTAATACTAAAGAAGTGGTTATTACGGGAACTGATCATACTCATTATGTCGC
CGATGCTAAACCAGTTACCGTTAAGGTTATTTATGATCAAAACACAAAAGTTATTGTAGG
GGCACAAATATTTGGTTATAATAAAGCTAGTTTAAGAATTAATGCTTTAATCCCATTAAT
TTGGACAAAAACTAAAATTAATGAGATTGAATATTTGGATTTACCATATTCACCACCATT
TGCAAAAAGTGTTGATGTGTTAAATGTTGTTTTAACGAAGATTAATGAAGACTAAAAATA
AAGGAGAAAAAATTATTAAATGACAGTAAAAAATGCTATTAATTGACGAAAAACAATTAA
AAAATATGATAGTAGCAAAACTATTAACGATAATGATTTATTAACAATTATTGAAGCGGG
GCGTTTAGCACCATGCTCATTAGGGCTAGAAGTTACTAATGTTTTGACTATTACTAATAA
AGAATTAAAAACTAAATTTGCAGAAGAGGTAATGAGTGGTTCGAATCAGGAAAAAGTTCA
GAATGCAAATTGTATTATGATTATCGCTGGGATTAATCCAGAATATTTAGTCTCAACGGA
ATTTTTGACAACACGGTTAGAACGAAATATTGCACAACCTGATGTGTTAAAAAAGACAAT
TGATAAATATCAAACTTTTTTAACGCAAAAAAAAGATTTGTTTACCTTTGTGTCCGAACA
AGCACATATTGTAACTAGTTTTATTACCCTGCAAGCTGCTGATTTAAAAATTGGGTCAAC
AATTATGGGGGGTTTTGATGTTAAAAAATGTAATGATTTATTATCAGAACATTGTTTTTT
TAACCAAGATAAATTATATTCGATATTAGTCTTAGCTTTAGGATATTATGATGAAACAGA
TGAAAAAACAAGTTTACCACGGGTACGCATTGATTTTAATGAATTTGCAAAGATTATTAA
ATAATTTTTGTTTTTATTGATAATATGTGTTATCATTATTTACGTGTAAATAATATGCAT
CCATATTATTAAAAGAGAGGTGAATTATATGGCAAGAGAAGGAATCCATCCAAAATATTT
TGATACTAAAATCATGTGCACAACTTGTGGAACAGAGCGCATGACTGGTTCTACTAAGGG
GGAAGAATTAAAAGTTGATACTTGTTCTTCATGCCATCCCTTCTATACAGGTAATCAGCA
ATTTGCTAATGCAGCAGGACGTGTTGAACGCTTTAAATCTAAATTTAATAAAAAAGAAGA
ATTAGTAAAACAAACAGAAGAAGCATCAAAAGTACAAAAAGAACTTAATAAAAAAACAGC
AAAACCAAAATCTGATAATTAAAAAGCAGAATAATGGTAGAAAACTTTTATCTTATTAAG
ATAAAAGTTTTTTTAATAATAATTCTAGGTCATTTTGTTTTTTTCGTTATAATGAAAATA
GACTACTTTAAAAGTTTATAAAGGATAAAAGGGAATTAAGTGCAAGTCTTAAGCTGTCCT
AGCAACTGTAAAACTGACGAATGTTAATGAGCACCACTGAATAACATATTTGGGAAGGAT
TAACTAGTAGGATGAAGTTAAGCCAGTAGACCGGCCTGATAAATTTAATAAGAGTCCTAC
TAGGTAAATAGGATTAATTTATTTTGTAAATAAGATAAAAATATAAATATAAAAAACAAA
AGGAGAAGAAAAATGGTTAAAAATATCTTGACGTTAGTAACAAGTTTAACAGTTGGTACA
ACAACTATTGCAAATGTTGCATTGCAATAATTAACTTCATCAAACAGCGAAAAAGTATCA
CAAAATAGTATTGATGGATATCATGTTAATAGTGTTAAAATCACAGTAAAAAATGAAAGT
GGAAGAGTTATCAATACAATTACGTTTTATAATTCATTAGTAAGTTTAGGTGATATGTTA
GCATCGGATTCCGATTCTTTTGGGCTTAACGAAACATCATTTGGCCGTTTATTGATCAGA
GTTGATGATATAATAACAGATTTTAATAAAAATTATTGAGCAGTTTTTTCAAGCACACAT
CCATTCTACAAGTTTAGTACTAGTCCAGCAAATTATTGTTCAGTTGGAATTGATGGTTTA
GTTTTTCGTGACATTTGAGAACAAGACCAATTATTTGATTTTGTCTTAACTAAGATTTAA
GTTAAGTAATAATCCTATTTATCCTTTTTTGAGAAAGGAGTTTCTATAATTATGAAAAAA
TATTAGCTAATTTGCTAGTTTTATCGTTGACCGTAACATCAACAACAAGTTTAATTAGTT
GTCAAAATTTAAGTCAAAATAATAAGAGTGAAGAAGATTTGCCAACCTTACCAAATAATT
TTACAATTATGCAAGGTGATATTTATCCATCCTTCGGTATTAGCAAACAAGAGGGAAACC
AAAAATACTTGTTTAAACCCACAAGTTATCAATTGAGTACACTTTTTTTAAATTTGCCAC
AACGCAAAATTGCTCCATTAGGGTTTGCAAAGGATGTATCAAATATTCCTGATTTTCGAT
TTTATTTAGCATATCCATTTGCGGCAACTTTTACAATTCTTAGTGGTCAAGAATTGACAC
TTGACGAAAATCAAATGGTTAATGTTACCTTGGCTGTGAAATGCTTAAAAGTAGCGGAAA
AATGGTTAGAGAGTGGTGCTTGAAAAATGCGTTTTACTGATATGAATGTTGAACAAAAAA
TAACTTTTAAAATTCCAATTATTCCAAATGAAACTGATGAATTAAATCGATTTGTTTTAA
AAAAATATAATGCATATATTGCGCAAAATGATATTGAAATTAATAAGAGTAAGTTAGATT
TTAATGATGTAAATAATAGACTTCTTGCGATACCCTTTTTTATTAAAATATTATTATAAA
ATATAATTTATGAGGACATAAAAATATGAACAATAATAAATTTAATACTCTTAATGATAG
AGAATGGTTAAGATTAACAGGAATAAAAAAATCCACTTTTAATAAAATGTTAGATATTTT
AAAAGTTGCTGAAATAGAAAAATTTAAAAAAGGTGGTAAAACTAATAAATTATCATTAGA
AAATAGATTATTGATGACTTTATTATATTGACGAGAATATCAGACTTATTTTCATCTTGG
TAAAAGTTTTGATATTAGTGAGGCTAATTGTTATCGTAATATTAAGTGAATTGAAGATAT
TTTAATTAAAAACTCTGATTTTCAACAACTTGCTGGTAAAAAAGCACTAATAAATGATTA
TTTTAATGATAAAACTATTATTATTGATGCTACCGAAACTCTAATCCAACGCCCAAAAAA
AGACAAAAACAATCTTATTCTGGTAAAAAGAAAAAACACACGATCAAAACACAAGTAATT
ATCGAACAAGAAACCAAAAAAATTATTGCAACAAGTTTTTCGCTCGGAAAAAAACATGAT
TATGCTTTATTTAAAGAATCAAAAATCCCAATTTTAAAAAATACCAAATTAATAGTTGAT
AGTGGTTATCAAGGAATACAAAAAAATCACAATAATGTTCTAATACCTACAAAGAAAACA
AAGAAAAATCCTTTAAACAAAGAACAAAAGCAATATAATAGAATAGTTTCAAAAATGAGA
ATTATTATTGAAAATATTTTTGCTATTCTTAAAAAATTTAAAATTATTACAGAAAAATAT
CGTAATCGAAGAAAAAGATTCGGTTTAAGATTTAATTTAATTGCCTCAATTTATAATTTA
CAATTATTATATTTAACATAAAATATTTATTTAAAATTAAATAATTTAAATAATAAATTA
ATTTTTCGTTGTGGAAAAATATTAAATTTTTAAATAAAAAACATAATTAATTAAAATTAT
ATTTTTCTATTAGTATCTTTTTTACAAATATTTGCAATTTTTTAACAAGTAATGTAAGAA
GTCTAATGTTGCAAATATAAATTATTTACAAGAAAAAGCAGCTACTTTTATTGCTAGTTT
TATTAGTGAAAATCCGGGTCTTAACAAAAAACTTAATCTTAAAAAAATTATTCCACCAAA
GGGTAATCAAATTAAGAGTTTAGATGAACCTGCAAATAGTTTAGTAAAAATTAGTACAAC
ATTTAATTTTACGTTAAATATTGAGAGGTTAGATTATCATCCACGATTAAATTTGGGGAT
GCCAATTAGATATAAAATCATGTAATTTATATAAAACACTATGGGGGTTAATAAAATTAT
TAACTTAAGAATAAGTGTTTTTTATTATTTTTATTTGGGTATAATAAAAATGATTAGAAG
AGTGGTGTTTGAATGGGACTAAAAATTAGTAATTTAAAATATAAACTCTATAAAAAAAAT
ATTTTTACTGATTTAAACTTTGATGTTAACAGTCAAGAAGTTCTAGGAACTTATTTTGAA
AATAAATTTTCACAGTTATATTTTTTAAAACTTCTATTAGGAAAGAAAAAACCACGTAGT
GGGAAAATTTATTTAAATAATCAAAACATTACTGCTTTACTGCCAAAGGAACGAAAAATT
GGTTATGTTTCACCAGGGACATTACGGTTAGGTTTTTTGCCAACGAAATTACGATTAGCT
TATCATATTCTAAAAACACCAAAATTTTTGCATGATAGTTCTTTAAAATACATTAAAAAT
AAATATCGTTATAAAAATTTAGTTTTTATAGGTAATGACTTAAATAAAAAAGATTTAATA
TTGAAAACAGATAAAATCATTAATGAATATTTTCATAATTCAATTAGGATTAAGGAAGAA
TGAATTGAAACATATTTAACACAAATTAGTGAATTTCATAAAAAGGAAATTGCCAAAATT
TTAGAAGATGATAAGGATTCAATTCTAATTCAAAGTTTACATACCTACACTTATAAAAAA
GAAGAGATTCGTGTTTACGAAGGTTTTCTTGCGTTTTTACAAGCCTTATGAGATAAGATT
TATTATATTTCTGAATTGGATTATTTATGTGATTGTTATGAAATTGCCAAAAAAAGAAAG
ATTAAAAATAAAAAATTTGGATTTATTGGGGCTAAACTTGTTTGTGAAAAGTATTTAAAA
ACTTTACAAACTGAAATTCTTTATGAACGATATAAGCTAATTAAAGCAAGAAAAGCTTTA
AAAAAATATCGTCTGAACGTTCTTAATACTGTTATGCGTGATAGTGAACGAAAAAATATT
ATTAAAGGGATTTTACATAAAAGTAATTCAATTAATGTTGTTACTTGATTGAAACTAGCA
GAAGATCAGTGGTTTAATTATAATCAAAAACAAGAACAACTAATTTCAAATTTGTTGCCA
GATGAAGCAACAATTGTTAAAGGAAAAGTTCTTGAATATTTTCATAAGTACCATTTAGCG
TTATTAAATGATAAATTAATCCAACGTGAAGAAGATAATTCCCTTGTGATTGCTGCGGCA
AATGAAAAAATTGTTACAGTTTATAATCAAGCATTTGAACAAGTAAAAGAACTAATGAGT
AATTTAAATATTAAAATGAACTGATTTAAAATTACCAAAAATCTAAGTAGTTTTGATCAT
ACAAAGATTAGATTAATTAATGCGATTTTAACAAATAAAGAATTGATTATTTTGCATAAT
ACTTTTGATAATTTAACACATAATGAAGCAATTGAATTAAATGATATTTTATTAACGTTA
AAAAACTATAATCCGCAAATGACGTTTTTAGTTTTGACAAGAAACATTGAAAATATTAAA
AACTATGTTACTAAGTTATTGTTCTTTGATGAAAATAATAATTGTAAATTAATGACAAAA
GAACAGGCTGAGTTTTTCCCCGAAACAATGCATTTATATCAAACAATGTACAATAGTTCT
GAAAATATTTTTTCAATGCAGTATTTTGAAAAAGATCATATCCTCATGAATGAAAAAGTT
AAAATTAAGCTACCAAAAGAAATTAAGTTAGTTGACCAAAAAGAATGTTGATTAGCGATT
AACCCAAATTTAATTTCCTTTGAAAAAACAAAATTTTTTAATAAGGATTTACATTTAATG
TGTAAAGGCCAAGTTAAAACAATTAAAAAAATTGGGAAATCAATTGTTTGTTTTTTTGAA
ACTGATAATAAAATGATTTTAAAAGTCTTAGTTCCTGAAAAAGAATTAAATTTAAAGAGA
ATGACTACAATATATTTTGATAAACATGCGTTATTAATTTATAATAAAAGTAGTAATAAC
TTAGTTATTGACATTTAAAGTGAGGAATTTTAAAATGAAAAATTTAAAAAAAACAATTTT
ACAAAAAATTAAAGATTATAATACTATTATTTGTTTGCGTCATATTTCACCAGATGGTGA
TGCTTATGGTTCAGCGTTTGGACTAGCACAATTTATTAAGGATAATTTTCCTATTAAAAA
AGTTTTGGTTGATGGTGAACCAAGTAAGTATTTGGCTTTTTTAGCAACACCTGATCTTGT
TAAACAAGAAGATTATCGTGGAGCTTTAGTAATTGTGACAGATACAGGTAATGTTGAACG
AATTGATAGTAAATATTGACAAGAAGCAAAAGAAATTATTAAAATTGACCATCATCCCAA
TGTAACACCATATGGAGATTTACAATGAGTTGATGCAAATAAAATTGCAGCTAGTGAAAT
GATTGCTGATTTAGTTTTAACATCAAAATTAAAAGTTTCAGCAGCAGCGGCAAGATTAAT
CTTTACGGGGATTATCACTGATTCTAATCGTTTTATGTATAACAAAACTTCTCTTGAGAC
TTTGACGTTAGCAGGGCAATTACTTGCAAAAGGTTTTGATTTGCAAAACATTTATCACAA
TTTATATGAAGAATCATGAACAAATGCGTGTTTTAAAAATTATTTGTTATCACAAGTAAT
GGTTTATGATGATCAAATTAGTTATGTTAAAATAACAGACAAAATGTTAAAAGAACATCA
AATGGATTATGAAACTGTTAAACCATGAGTTAATATTATGAGCAATATTAAAGAATTTAA
AATTTGAATGTTATTAATTGAAAACAAAGCAGAAGGTTATATTAATATAAGTATTCGTAG
TAATACTTATATTATTAATGGTGTTGCTCAAAAATATAATGGTGGAGGCCACGAATTAGC
TAGTGGTGCTAGAATTTATCAGTGAGAAGATACTGAGAAAATTTTAGCTGACTTAAGTCT
TTTAATTAAAAATAATGTTAAATATGTGGAAGGTGAATAATGTATTTTTTAAATAGTAAA
GAACAAATGGGATGAATTGAGGTAATCACGGGTTGTATGTTTGCTGGAAAAACAGAAGAG
TTTATTCGTCGTTTAGTACGGTTAAGTTATGCTAAATTTAAAATTCAAGTTTTTAAGCCA
GAAATTGACAACCGATATAGTGAGAATAAAGTTGTTAGTCATAGTCAAAATTCAGTTGAA
GCAATGCCAGTAAAAGATTCAGCAGAATTATTAAGTCGAATTGAGCTAACAACAAATGTG
GTTGGAATTGATGAAGTTCAGTTTTTTGATAACAATATTGTTAAAGCTGCTGATTCGTTA
GCAGATAAAGGAATCATTGTTATTGTAAATGGTTTAGATAAAGATTTTCGTGGCGAATCA
TTTCTTAATGTTGAGCAATTAATGACACGCGCAGAAGAAGTCAAAAAATTGCATGCAATT
TGTGTTAAATGTGGAAATTTAGCAAATCGTACGCAACGGTTGATTAATGGTAAGCCAGCT
AATTATTATGATCCCATTGTTTTAATTGGCGAAAAGGATAAATATGAAGCTCGTTGTCGA
CATTGCCATGAAGTAACATATTAAGTTGGAAAGGAAAAAAATGTTAACAAAAGCAGGATT
AAATGCAGAAGCATATTTTATTATAAATAGTAAACCAAGAACAGTTATCAAACTTAAAGC
ACACTTTGTTGAAAATTTACCAATTAATTCTAAAATTACAATTATGGAAAATTTAATGGC
GAAGGAAAATGATAATGTTGTTGTTAATGGCAATGTTTTTAAAATTATTCAAAAGATTAT
TACTAAACATCCCGTTAAAAAACCTTTGAGAGTTGTGAGTATCGTTTAACCCTCCTTGAT
CAATTAAGAAAATTACCAAAATTTCAAGAAATTATTGCCAATCAGTAAATAAATCATTAA
TTATTATGATTTATTTTTATTATAATAGATTAAATTAGGCATTATAATTTAAAATATATT
ATAATAATTGTTAGGTATCTGAATAAATAGAGGTGGATAGAATGAATCAAAAAACAGTTG
AACGATTAGAAGCAATGTTGAAGCGGTCAAATTTAATTAATGAAGAACTAACAAAACCAG
AAATAGTTAATGATGTAAAAAAATTAACTAGTTTGGCAAAAGAACAAGCACAATTAGAAG
ATACTGTTGCATTATATTTAACTTATAAAAATGTTTTAAATAATATTAATGAGGCAAAAG
CAATTTTAGAAAATGAAAAAGATGAAGAATTAATTGAGTTAGCTAAAGAAGAAATTAAGA
CTTCAGAAATTCGAAAAGAACAAATTACAGCGGAGTTAAAAGTGATGTTATTACCAAAAG
ACTCTAATGATGAAAAAAATGTTATTTTTGAAATCCGCGGTGCTGCTGGTGGTGATGAGG
GAAATATTTTTGCTGGTGATTTATATCGAATGTATTTAAGATATGCTGAGCAACAAAAGT
GAAAAATTGAAGTGATTGAAGAAAATGAATCAGAAGCAGGTGGGTTTTCCACAATTTCAT
TTATGGTGAAAGGTGATCGTGTTTATTCAAAAATGAAGTTTGAATCAGGTGCACATCGGG
TACAACGAATTCCAAAGACAGAGAGCAAAGGACGAGTTCATACTTCAACTGCGACAGTTG
CCGTTTTACCAGAAATTGAAGAGGTTGATTTTGAAATTAAAACAGTTGATTTAAAAATTG
ATACATATCGTGCTTCGGGGGCTGGAGGACAGCATGTTAATACCACCGATTCAGCGGTAC
GAATTACCCATTTACCAACCGGTGTTGTAGTTACATCACAAGATGGTCGTAGTCAACATG
ATAATAAAGCATTAGCAATGCAACATTTACGTAGTAAATTGTATGAAGAACAACAACGTA
AAATTAATGAAGAACGAGGAACGTTGCGAAAAGATGCAGTCAGAACTGGTGATCGTAGTG
AGAAGATTCGAACATATAATTATCCACAAAATCGAGTTACTGATCATCGTATTAATTTAA
CTTTACAAAAGTTAGATCAAATTATGGAAGGTAATCTTGATGAAATTATTACAGCTTTAA
TTAATGAAGAACAAAGATTGAAAATGGAAGGAAACTAATGACAGTTAACGAATTAATTGA
AAAGTCAGAAGAGTATCTTAAAGCGTCTAAAATTGATAATTATCTTGCTGATGTTAAAAC
TTTGATAGCATTTTTTATGAAAATATCATTAGCTAAATTATATGCCGTTCAAAATGAAAA
AATTAATTTTAAGGTTGATGATTATTGGCAAAAGTTAGTTGAATATCAAAATGGAAAACC
AATTCAACATATTACTAATTTACAGAGTTTTTATGGTTATGATTTTTATGTTGATGACAA
CGTTCTTATTCCACGTTATGAAACAGAAGAGTTGGTGGATAATATTAATGTTTTAATTGA
TGATAATTTTGTTGAAGGTAAAAAACCATTAACGTTAATTGATGTTGGAACCGGTAGTGG
AGCAATTGCAATTAGCTTGGGGTTAGAAAATCCAAATTTAACAATTTATGCTAGTGATAT
TTCACCATTAGCCTTGAATGTTGCAAAAAGAAATATTAAACAATTAAATTGTCAAAATGT
TCAATTATTAAAGGGTGATATGTTAGAACCGTTTATTAAAAATAAGATTAAAGCCGATAT
TTTAGTATGTAACCCGCCCTATATTCCAAGCAACCAACAGATTAGTCATCGTGTTAAAGA
TTATGAACCGCATGTCGCTCTATTTGGTGATGATGATGGATTATTTTTTTATCATCATAT
TTTTAAGAATTGACAAAAAATTGTTAATAAAAATGGTTTTTTATGTTTTGAACATGGCTA
TGATCAAAAAAAAGCATTAGAAAAATTAGTTAAAGAATATTTCCCAAACCAAAAATATTA
TTTTAGAAAAGATATAAATAAAAAATGACGAATGTTATTTGTTAATATTTTGTAGTAAAA
TAATAAGAGCTCAGGTGTGAGGTGAAAGTATGGATGATAAGATTAAAAAAATCAAAAGAA
TTCGCATTATTAGTATTGCATTTTTAGTAGTTTTATTTATTATGATGCCATATTTTGTTT
TTATTGTTGTTTCGCACAATGATGATATTTTAAAGAATTTCTTTGCATTTACTGAAACAA
CACCGAAAGAAGTGTTAGAAACTTTTACAACTTCTAATTTGCCAAATCGCTTTTTAATTT
TTGGTTTGCCATATATTGCTTTAGGAACGTTAGCTGGTGCAATTATTAGTACTGTTTTTT
ATATTTACTATCAAAAACGAACAATTAATTTTAATAATCGTATGTTGTTAATTGGAACAA
TTACTATTACTTCTTTTATTTTTATTACGTGTTTACTATTTTCATTTGCAGAGTATTATT
ATGATTTATTTACCGAATGATGTCGATCTTTAAAATGAGGGTATACTGGTCCTGACTATA
TTGAAAATATTAATAATATGATTAAACCAGGAGCTCCTAATCGTGATGCAATTATTGAAG
TATTAATTAATTTAGCAACAGGATCAGGAACTCAAAATCCTTATCCGTTGGCATGAATTG
GAATTAATGTGATTTGATGAATTACAGGTTTACAGATGATTTTTATTATTTTTATTATGC
TAAAAGTTGGTTTTAAATTAGAATGGTTATTAAATACTAATGTCAACTTAAATAAAAAGG
AGGAATTAGTTGTTTTAAAAGACACTTTTAATCAGAGTGTTGCTAAGAAAATTATTAGTT
TATTTTTAATTCCAAATGAATTTAACATTTCATTATGAGTCATTTTCTTTTCGAGTATTG
CTTTTATTCCGCAACTAATTTATACAATTACTATAGGAAGTAGTTTTACCGATGCAAATC
GATTTATTTTGTATTCTTATTTATATTCAGAGTTAACAATTAATGTTATTATTACTGGAA
CAAGTAGTATTTTAGATCAACCAAATCTTGATTATTTCAATATGACAAGTAAAATGCCAG
GATCACCGTTCTTTATTAGTATTGCACCAATTATTTTTTCCTCTTTAATTATTTCAATGC
TATTTACATTTAGTTTCGTAATGATTAAAAAACCAAATTTAACCCAAAAAGGATTTATTA
GTTTTTATTTTAGTTTTTTAATTGTAACGGGAACATCGCTAGTAATGTTTTTAATTTCAC
AGTATCAAATGACACAAGCGGTTAACTATTGAAATAGCCAAAATGATCATTTTAAAGAAA
CAGTTATGAAACCACTTTTTGGAACAACAAAACTAAATTATTTTTGATTACAAGGAAGCG
AAATTATTGCAAGTGGAATTTTATTATCTTCTTTTATTGGTGTGTTATCAATCATTGCCA
TTTCTCATATTTCAAAAATTAAAAGTAATAATAATCATGAAGAACAAGTAAGAGTAAGAG
TAAATTCTAAAAATTTATAAGATAAGGAAGGGGGTTAGGTAAAAAATGAAAGTATATACA
GTAAAAGAACGCAAAGAAATTATTGCGGGTTATTTGGCGGAGAATGTTATTATTATTCCG
ACCGACACAATTTATGGTATGACATGTATTATTAGTTCACAAACAGCAAAAGCAAGAATT
TTTAAAGTTAAAGGCCGTTCAGAAAGAATGTATTTATCAGTAATTGTTAGTTCGATTCAA
ATGGCAAAAAAATTTATTGATTTAACACATGAAGATATAAAACTTTTTAAAAAAAATGAA
ACTATTACTATAATAGGTAACATAAAAAGTGATATTAATAGTCGGTATAATATCACTAGT
GATAATACAATTGGGCTTCGAATTACGAAGTCAAAATGATTGCAAAAAATTATTAAAAAA
GTGGGACCAATTTATGGGACAAGTGTTAATATTAGCGGCCAAAATTATGCAAAAGAATTT
AATGAGCTAAAAAAATTTGATGTTGATATTATTGTTAATGATGGATATTTAGATAATCGT
CCTTCAAAAATTTATAATTCTTTAACAAAAGAATTTATTAGATAAGAGGTAAACAATGGT
AGAAAAAAATAAAACCAAAAAATGATCATGATATAAAATTGTTAATCTTGTTATTTTAAT
TATTTTAATTATTTTAACGATTGCTTTTACAGTGATGTTTGTTATTGATCAAAAAGCATA
TACCGTTGTCTTTTTAATGAGTGTTTTATTGTTAGGAATTTGAGTAACGGGTTATTTCAT
GGGCCATTTTTTATTTATGAATCGAGAAAACATTAAAGATGGGACAAGAAAATTATTTGA
TGATTATCGCAAAAAGGATAAGAATAAAAATAAAGAATCGAAAGCAGAGAAAATTAAACG
TTTAGAAAAAGAACTAGCGGATTTAAAAGAAGAGGAAGAAGATTAATTTTATAAAAAGAA
TAATATCATACCAAATTGCAATTTAAATTGCAATTTTTTTTTATAATTTTTTTAGTAAAT
ATGATATAATTTAAATATGGAGAAATGATGCAGGAGGGCTAAACATGTACATCAATCCAT
TCGAACGAATGAAAAATTTAAAATTAAATACAGAAGAGACAAAGCCAAATAATTCAAAGA
GCAATGAACAAAAAATGAATTCAACACAAGTTGTTAATGAGGATGCAGGGATGGCAGTGG
GTTTATTTAAAAATAGTGGGCATGAAATTAAAAAAAATATAAACAAAGAAGAATTAGGTA
AGATTGATGGTATGGTATTATCAAATTATGAAATTGTTCGTGATTTAATAAAAACATTTA
AAGAAAAAAATAATGAGATGCAGTCTTTCTTAACAATCGTTGATAATCAACACCAGGATT
CAATGTCGGAAATTGTTAGTTCATTTTTTTCAATGCCACTTGTTAATATTGATCTGTTAC
GTATTGAGTTATATGCTTCACCGTTCTTATTCCTACTTAAGAGAATTATTAAAGGGTTAC
CAAAAGTTAGTTTAGAAGATAAAAAAGTTTTATGAGATCGTGTTAAATTGTTTGCAAGAA
CGTTACGAAACAATGAATTATCAGAACAAACTAACGATTCAAATTCAGTGGTAATTATTA
ATGAATTAGAATTTGATGATCCGCTAGAATATATTAAGAAAGAATTCGAAGACATTTTAC
GGGCATATGAGATTAAAGATAATATTGTAATAATTTTCAACAACATTGATTTAGTTGGAT
ATGCAAAGTTTAAAACAGTTTTTAGTTTAGTACATGCAATTTTTAAAGGAATTATTAAAT
TTAAATTTATTGTTGCATTAAATCCGGTTTTAATTGAGACTTATGTTACCCAAGTTTATG
GTAATAATTTAACAGAACAATTAATAAAACATGAAATTAGTGTTTTTGATAAATGCTACA
TTATTAGAGATGACCAAGACGATAATTCTGTTGAACAAGCAGCACCAAAAGTAGAAGAAG
AAGCACTCCAACCAATGCAAAATTTTGCCCCAGTTGAAGAGGAAGAAGATGATGAAACAA
TTGGGTTTGATTATTGAGCTATGCGTGGCGGAAAGTAAATTAGAGGAGGATAAGTTGATA
TGTTTACATTTTTAGTAACCTTAGGATGAGTCCTAATCATAATTGGTGCAATAGTTCAAA
TTTTTGCGGCAATATTAAATCTCTTGGTGATTCAACAAGTTGCGCTTCCAATAATTTTTA
ATTCAATAAATGATATTTTTCAAACATCAATTTTTAAACAAGAAGAAATTTTAAATGGTT
TAACTGGTGATGCATGGGCATATACCATTAACGCATTATCAATCTTTGTTGCTTTAGCAG
CAATTACGTTAGTATCATTTCAAATTAACCGTGTTAAGAAAGGAAAACGAATTGCAAGAC
CATATATCAAAATGATTTTTGTCACATTAATTATTGCTTCATTAGTATATGGAAAAGTAG
CTGTTTTAATCTTTGCTGCATTCATTTTTGTTGCTTTATTATTTATTGAATCGTCATTAT
TTGATGTAGAAGCTTTACAAAATTTTGTTGAAGAACGAAATATGATTGTTATTTACCATC
AAGATAAAAAACTTGAAAGAGAGGTAAATAAAGAGGGAAAGTATTATGGAAACGCAACTA
TGGGAGTTGGCTTGACTACCGCAGGGATCGAAAATACCGGAAAAAATTTCAGAGACAATG
ATTATGTAAGCGCGGATGATAATAAAAAATCATCGGCCCAAAAATCAAATGCAATGTTTA
CATCAAATGAATTAAATAATTTATTTAATTCTGGTAAGAGTGATGTTGATGAAAATGAAT
TAGCAAATTTAATTAGTGATATGACACATGTAGTGTCAAATCCTTCTAATTCAGAAGTAA
GTAAGCTGAATGATTTAACAAAACCACCATTGCCAACAGAGCTTATTAAAGATACACCAG
TAGAACCAGTAAAGGTGGAAGAACCATTAGTTGCAACAACAGTAAATGTTGAGCCCGAAA
CAAGTGCATTAGAAGGTAAAACTGTTAATGTTCCTATTACAGAAACTAATCTTAATTCTG
ATCATGCAGTTAATGCTGATGTTGAACTTTTTGTTGATAAAACAGCAGTTTTAGAAGAAA
ATGATAATTTAAATGATGAAGAACAAGAAGAACCAACAAGAGATAAAGAAATTGATTTTG
ATTTTTTAAATGATGGGATATTAAATTCTTCATCTTCTGATGCAAGAGTATTAACAAAAA
AAGAAAAGAAACTTTACAATAAATGAAATGAGATGTATCAGCAAGCTCTTAATATCAAAA
ACTTGATTGAAGAGGAAGTTCAAAATACTAATGCACCAACTAAATCAATTAAAAAGAAAG
CTAAGATTTATAATTTAATTGCTAAAGAAGCAAACAGTCTAGTAACAAAATTAAAATTAG
ATGCTGATCAGCATTTGAAAATGATGCATATTGCTGAAATTTTTGGAGATATTTCACAAG
CAACAAGTGATTTTCTGAATGAAAATGCTATTGTTTCAAATAATGATATTTTAGACAACA
TTTCAAATGAAACAAGTAGTAGTAAAGAAGATAATGATATTCTTGATAGTTTGACAAAAA
CAGATGATTTAATTACCAATGATTTGAATATTGGTACTGATGATGGTACGGTTATTTTTG
GGACAACTGTTGCAACAGAAATTGTGCAAGATAGTCCGCAAGAAGATCTTACTTTTATTC
CAAAAAATTATAATATTGATAAATTAGATGGTGAATTATTATCCGAAATTCAATCATCAG
ATAGTCAGACCCAAGAAACTATTAATTATATTGATGATAGTCACGGATATACATTTGCAG
AATTAGAAGGATTGGATGATCTTCATAGTGAAGGATCTCCAACCGGAATTGAAGATAAAG
GCCCTGATGCTGAAATAATAACATTTGAAAATAATGAGTATGTTGAAACAATGCCAGAAG
AATTGGCAGCAATTGATAATAATTCAATTTTAGATAAACCTTCAGAATCTGTTTTAGCAA
CTGCTGAAAAAATAGCAAGTTTTAATGCGCCAATTGAAGAAAACAAAATGACAGCTTCAC
CATCAGAAAGACCATTAGTAAATAACTTAGAAAATATTAACGATGAATTAGTTGATGATC
ATGATAATAATGATGGGGAACTATTAGACGATGTTATTGTAAGTGAACCAATTAAATCAG
TACCATCGGAAATTAAATCAACACAATCAGAAATTAAACCAGCTTTAGATGATGAAATAT
CATATAGTTTGGATGAACTAGATAATAAAATTATGAATGGGGATTTTTCAAATCTTGATT
ACGAAGTAATTGGATATGAAATTGAACAAAAAGATCCACCAGTGGTAGAAACTACCCCAG
TGAAACAAAAATTAGAACCAGAGCAGGGGTCAATTGCACTTCAACCAGAAGGTGATAACA
ATTTTGATTGCCGATTTGAAAAGTTAGAAGATCTAATTAAAAATTCAATTGATTTGCAAT
CAGTTCATACAAAAACATTGGGTGAAGTACAAGAACATTTAACTAGTTTAACTTTAAAAG
TAGAAACATTAGAAACAAAATCAACTGATTTTGCAAAAAAAATTGCAGATGTTGAAACAA
AAAAATATGTTAATTATTATGGGGTAGTACCGATTGATCAGTTTTATCCACAAATTGATG
ATCTTAACTTAGCTTCAACACGTTATAATTTATACAATAAAAAAGGATATTCAAATACAT
ATGGTGCAACTAGTGCTAGTGATGTTCCATATGGTTCGGGAAGTTATTATCGGGCAAAAA
ATCTTTCTTCAGGACAAGACGAAATGATGATAAACAATAATCCGCAGGTTGATTATAACC
ATCTTAATTTACATAATATTTCAAAATATACAAAGCAAGACATTCCTTATGAAAGTAATT
GTCCATTCTGTAAAAAAAATAGTAAATAAAAAAATACCTTAGGTAAATCTAAGGTATTTT
TTTATTAAAGTAATTCAAGCCATTATAATTTTTTGAAAAAGTATTATACCATAAAAAATA
GCAAATTTGACAATTTTATTTTTTTCTGTTATACTTACTGTAGTAGATAATCAGGATATC
TACATTAATGGAGGTGTTATGTATGACCTTCCCTTCATTAGTGACTTTACCAGTTGAATT
ACAAAATCATGTTGTTAATGTTTGTATTAATATGAATATTAACTAAATTAACCTAATAAA
AAAATCAGTCACTTTGGAAACCTGACTGAGAAGAGTAGTTTATTTGACTGGTAAAGTCAT
TTTTTTAACCACAGATTAATTATATATAAATTCTAAGAATAATGCAATATTTTTTGCTTT
TTTCTTATAAATATATAAAAACGGTAAATTATGCTATTTTTTAAATAAAAAGTAGCATTT
TTTGCTTTTTAATTATTTAAATAAATGTCTTGTTTTTAAAAGCAAATATTAACTTATGGT
ATTATATAGGTACATCATAGTTATATGATGCATAATTTATTAAATTAACTAACTCAACAG
AAAGTTAACTAATTAGCATTTTAAAAAAATAATTAAAATTTGACTTTTCAACAAGATAAT
TTATAATAAAAATAACTTTCAAATATAAACACTTAATTATATTGAAAGTTTCAAACTATT
TATAGTTTCCTTGCTCGGAACTTTTAAATGTAATTTAGTGTTTTTTTATTTGAAAGGAGT
TTATAAAAATGAATAATGTTTTTATTCAAGATAATTTAATAAATAAAGGTAATAATGTAT
TTATGAATGATTTAAATTATGTTAAAAAAGAATATTATTTAAAAAAGGTATTTTATGGTA
ATTATGTTAAAAATATTATTTTACCACTAGAATTAATTAATAATAATCTTCGTAATAAAT
ATGATATTAAAAATACTGGTAAAAATGTGTATACTGTAAAACTAAACCATAAAAAGTTAA
AAGTATTATAACAAATTAAAAATAAAATACAATAAAAAAGTAAAAAGTAGTATAAAAACT
ATTTTTTACTTTTTTATTGTATTTTACTAATTTATTCATTTTCATTTATTTTATTAATAT
TTTCAATATTGTCTGTTTTATTTTGTTTTTTATTTAAGTTTTGGAATGCTGTTTTTATTT
CCTGAATTTCTTTATCATCATTTTTTAATAATTCAGGGTGACAATTTTTATAACTTAATT
TAAGATGTTTTCTAACTATATTAAAATCAAGCACATCAACTTCAATTTCATCACCAATAT
CAAAAAAATCTTTAATATCTTTAACAAAATAATCTGAAACTTCACTAATATGGATTAAAC
CATCAGCTCTTTCTGCTTTACAAAAAGCACCATAGGGAGTAATATTTGTTATTTTTACAA
TAATTTTGTTATTTTTATCATACATATATTTTTTCTCCTTTACTAAAATCTAATTGGATG
GGTTAAGATAAATTGGACAACAATAATGTGGAGTAAGGATTATAATTAAATTAATAAATG
GAGGTGTAATTATGGCAAAGAATCATTATACCGATGAATTTAAACAACAAATTGTTAGTC
TTTATAAAACAGGTAAAACAGCAAAACAATTGTCCAGTGACTATCAGGTCGGTAAATCAA
CAGTTTGAAAATGAATTTATGAATTCAATAATTCTGGTTCATTTAAAGCAAAAGATAATC
GAAGCCCAGAAGAAAATGAACTAATTCATCTAAGAAAAGAAATTAAACAATTACGAATGG
AAAATGATATTTTAAAGCAAGCCACACTGATAATAGGCAAAAAATAGTAATTATTAAAAA
CAACAAAGAAAAATATGCAATTACTAATTTATGCAAAACACTAAAAGTTCCTAGATCAAC
GTTTTATTATCAATTGAAATCAAATAATCCTAAATCAAACCATACTATTGATAATGCTGT
TATCAGTATTTTCTTAAAAAGTCGTAAAAATTATGGCACAAGAAAAATTAAAGTTATGTT
AGCACAACAAAATATTTTATTATCACGAATAAAAATTAGTAAAATAATGCAAAGATATAA
CTTAATTTCCAATTATACAAAACTTAAATATAAACATCAAAGTAACAAAAACGCTATATA
CAAATATCATAATTTGTTAAATCAAGAATTTAATAATTATAAACTACATGAAGTTGTTGT
CAGTGATTTAACACAAGTTGCTATCAATAGCAAATGATATTATGTGTGCTTTCTAATTGA
TTTATTTAATCGTGAAGTTATTGGTTATGATGTTAGTTCTCATAAAGATGCCAAATTAGT
TGAAAATACTTTTAAAAAGCTTAGTTTTTCTTTAGATAATATTAAAATATTTCATACTGA
TCAAGGCAGCGAATTTAATAACAATATCATTTACAATCTTTTAGCTAAAAACAATGTTGC
AAAATCTTATAGTAAACCAGGCTGTCCTTATGATAATGCTGTTTATGAATCAACCTATAA
AATTTTAAAAACAGAATTAATTAAAAACAGAAAATTTAAAAATATTGAACAATTTAAATT
AGAATTATTTGACTATGTTAATTGATACAATAATGTACGAATTCACAGCAAATTAAATTA
TTTAACACCAATTGAATATAAAAATCTTTACTCTACATAAAATTTGTCCAAAAAACCCTT
GCCATTCCAAATTATATTATTAAAATGATGAAAATAATTTGTTAAACACAAAAATAATTA
ATAAATTTTATTATTTTTATTATATACATTAACTAATTAATGAACAAATATTTTTTTAAA
ATATTGTTTTGATGTAAAATTTTCTAAACAAGGTCTTATTGTAGTATTTAATATATTTAA
AACATTTTTTAATCTACTACGAATATTAATCAAAGGTTCATTTGATCCAAATCATCGCCT
TATATCTCTATTTATTCGTTCAACTAATGCTTTTTGTTTTGGTTTACCAGGGTCACAAAA
ATAAACTCTTATTTTAAAAGATTTTTCTATTGGTTTTCATTTATAAAATTCTTTTCCTCT
ATCTGTCAAAATACAACTAAATTTATTACTGCCAATTTGTCTAATCATTTTCATTAAAAC
CATTAAAACAATACTTGCTTTTTTAGTAAATAAAATATCATAAAAAACTATTTTAGATTT
CCTATTTACTAAAACTAATAAATGAAAATTACCACAATCAAGAGTATCCATTTCTCAAAT
TCCACTAAAACTAAAATCATCACCATAATCATTTAAAAATTGCTTATAATCTCTAATATT
AAGCAATACACCACGATTATCATTTTTTTCACCATTTTTTGTTTTTCGTTTTTTATTTTT
AAAATACAAATTATCTTTTGATAAATTAAAATAACCTAATCTAATATATTTATACATTGT
TTTAAAACACACACCAAATTTTACATTATATTGTAATTCATAAGACATAATAATATTTTG
TGGAGAACGACCAAAATTATTATATTCATTAGAAAAATAACTTAATTCTTGTGAATTTAA
CATTGAATATTTACGACATTGTCTTTTATTTTTATCGTGTATTTTTTGTGCTTTTGTAGC
ATTATAATCATTAATATTATCAAACACATTTAACTCTTGCCAAATAGTTTTATAATCTCT
ATTCATTTGTTTAGCAATTTTCCGAATATTAATTGTTCCATTTTTCTTTTTAAACAAGTC
ATTATCTTTTAATTTTTCTAAATTTACTCTTTCATTAATATCTAATCTTTCATATTTTTT
CATATTTTACCCCCTAAAATATGTTATGATTTACATAGAGTAATTATAACATTCTAAATA
AGGAGATAAGTATATGAAAAAATGACTAAGTATTTTAGGAGCAATCGGATTAACTACAAC
AAGTACAACATCATTAATTAGTTGTGAAAAACCAAATAACAATGAAAACGGGGGAGAAGG
TAATAAACCAGAACCACCATATAATCCGCAACAACCACCAGAAAATAGTAGTTGAAAGTT
AATCCCATTAGATAAATTAAATAGGAATCCAGATAATAAATGATATATTGGAATTGTAAA
AAAGAAACAAAATGATAATTTTTCTATTATAAAATTTAATTTTTCAAATAAATCAATTTG
AGATAATAGTGGAGTACCTTATCATATTATTAATGGTGTATGATATCTTTTTAAATCATA
TTATTGTTGAGATGGTTTAAATGAACCTCAAACACCTGAAATTGATACAAATACCGGTAA
AATTACAGATTGAAAAGAATAAAAGGACTAACAAGTCCTTTTTATATTAATCTTACAAAT
TTCATAAATATAATTAATAAGAATATATTTGTTATTGTGTTATATAATGCTGGACTAAAT
TTTCATACCTCAAATGTTTGACTAAAAAAACTATATATTGTTTGAAAAATCTTACCAACT
CCACTTGCTAATTCATTTACTTGTTTTACACCAGGAATATTATTTACAACTCAAATTGCG
GCATTTTTTATATGACACGCTAAATTATATCAACTACAACTTTCATATTGTGCTTGTCAT
CATTGTCCATCGGGGAATAATCCACCGTTGTTTATTTCTTGTCAGTTGTAAATCCCAAAA
TTAAAATCATAATAACGATACATATCATTTTCTTTTTGCGCTTGTAATTCAAAAACATTA
TAACCAATTTTTTGTTCTTCAATTTTTTTGTATTTTAAACCATATTTATCTTTTAAAGCG
CCTTCAAAAACATAACCCTCATTTTGATTAATATTATAATTATTTGCAACTGAAAAATCA
TAATTAAACACATTACCATAATTGGTGTTATAAAATCGATTTTTAAATGCTGAATATAAT
TTAATATCTAACTGATTATATTTATCTGAAAAATAAAAATATCGTGGGTAAATTTTAAAA
CCATTATTTGCTAATAAACCATATTTTTTATTATAACCTTGCACATAAGTATTATTTTCT
AAATCAAAAATGGTACGTAAATAATCTTTATAAAAGTTTTGCGAAACCGTGAACATACTA
TTTAATAACTTTTCAAATTGACTTTTATTAGTATTAGTTTCATCAATTAAAACATCTCTA
AAATTAACTAATTTTAAACCAAAAAAGTTAATTAAAACAGTATCATATTCTAAATTATCA
ATATATCCACTTTCAATAAAATTACTACGATTTTGAAAAACAGGTACCAAAGCATGGGCA
AAAAAGGATTTTAAAAATTTATTAATATCAATTTGACCTTTCATATGCTCAAAAACAATT
TTACCAGTATTGGGAGTATTACCTCGATAATAATTATAAGTTTCAGCACTAAAATTAAAA
GTATCTTCTTTTTCTTTTATGAAAGAAAATAAAAAACCTAAATCATCAGTATACCGATAA
CTATTTGCATTATTACCATCCCAATATTGTTTAAAATGTGTTAATTCTAAACTACCTGCA
ACAATATTTTTATTTTCATCAATTGTTAAAATCATCCGATAAATTGATTTTCTAGTTAAA
ATAACATCAGGTTTTCAATCTAATTTTTCCATATTATTAATAATTTTAAAATCAAATATT
ATTCTTTGACTACGGTCGTATAAATTATTTTGGGGTCTTAAATTAATATCTTAGAAATTG
TGGAATAATATACCACTTACTTATTTAGATTGTATTACTTTTAATTTTATTGTCAATATA
TTTTTCTATTTTTTTAAATTTTTCCACAAAAAAAATACATTTTTATTAAAGTTATTTAAT
TTCTTAGATAAAACTAATAAAAATATAAGTTTTTTTGTAAATTATTATTTACAAAATTAT
TAACTGAATAATTAAATTTATTTTCTTCTAACAATTGTTCATTAGTATTAAATAAATTAA
TTTTATTTTTTAATCCCATCATACTAGCATTTAATTTATTTCTAATAGTTTTTTCACTAT
AAATAGCTTTTTTAATTATAGTGCCTTTTCAATAATGAGAAATATCACCTTCAATATCAC
AACCAATATTATTCCATAGTGTTTGGTTTTCAATTCCTTCTTTATTATTTTTAATTAATC
TAATAGTTTTATTCAAAAAAATTAATTTAGCATCGCTTATAAAAGATTTACTATCTTCTA
AACACTGTAATAATCCCTCATATTTACCATTATAAAAATTATCAACTGCTTTATGATATA
TTTCTCTATTTTCTTTGTTTTTACTTTGATGTGGATATAGTTTTTTAAATCTACTTGTAA
GATGAAATTTATCTATTGTATAGTGAATTTTATTTTTAGGAAAATATTGACGCATAAAAT
TTTTAGTATTTTTAATCCATAATGCACCATCACCTAAAATCATAATTTCAATATTAGGTG
TCAATTTGAAATGAGTTTCAATTAAAGTAAATAATTTTATAAGAACTGGTTTTAAATTTG
CTTCTTTTTTAAGATAATCTGGAATATTATCCATTTCAAAAACACCTAATTTATTTGCGA
TTACAGGTCTTTTTACAGTATATTTTTCTTCATCATACCCAGTATGTACAGTACATGCTA
TCGTATGTTTTTTTATCTTTTTTCTTCCTTGCTTTGTTGAATCTAACATTTTCAAATAAG
TCCCATCCATTTGAATATATAAAGTGTGTGGAATATCTATTTTTTTATTACTTTTATTAA
AGTAATATTCTTCGTCAGTTTTTGCATTTTTCATAATATTAGATACTGTCATTAAACTAA
TTTTTACATGCTCCATAGTATCTAAAATATCTTTATATCTTTTGTTCTCAGTAATAAATG
ATAATATTTTTTCTTTAACAGAATTATCTATTCTTTGTCATTTTTCAATTCCTAAAAGTT
TATCCAAAGGAAAAATATATTCTTCTTTACCTGTTTCTGGATTAATTTTATAATATCTTC
TTCTTTTAAAAGTTATTTTTCCATTTAAAATTACTAATGTTCTTTCAATTTTATCTTTTA
CTTTATAATATTTAAATTCTTTTAAAGTTTTATCAATTTTGTAATTTTTAAAAATTCATT
CATCATAATCTTCTGAACTTTGTTGAATAATTTCAATACTCTGTATATATAATAAATTAA
TAAAATTATTAAAAAAATTGTTATCAACATTCATCATTTTTTACCCTCTTTCCTTAGTTC
TACACATTAACACAAAAATAATAAAAATGCAAAAAAAGATATTATTTTTTATTTATTATG
TTATAATTTAAGTGTTAATTATTAGCAAATTAATTTAACTGAAAAAAGTAAAGTAATTTA
CTTTTTTTTATTTTGATGTAAAATATAGATAATAAAAAAAAAGAACCCTGTTAAGTTCTT
CTGTACATGTTTTTCTCTACTTATATTTAACCATATAAAAGGAGTAAAAATGAAAGAATT
TAATCCAAAAACAGCAAGTTTGGCGACTTTTTATCGTAAAATAGAGCAATTTTGAGAAAA
TAAATCACCTAATAAACCATATACTTTGAATGATTTAACCAATGAATTCAATCTTTCTCG
CAAGTGAAGATATGATACTTATGCGAGCGAAAAGATAGTTCCTTTGCTTGAAAAACAAGT
TGATAGAATTGAAAGTGAAATAATTAATTTTATGATGAAATCACCTGATGGTGCTAAATT
ATATTGACAACGAGCATTTAATTATAAATATTCACTGCAAGAAAAACAGTTAGAACAAGA
ATTAAACTTAAATAATCAACAGCCAATAATTGTTAATTTACAAACGGATATTAGAGATAT
TAAAAAAGAAAGTGATAATAATGCTTAATCATTTTACTTATTTGTTAGAAACACCTTATT
GGTTATTACAAAATAGTAATGTTGGTAATAAATATCCCTTTGCAAAGAAATATGAGTTAG
TTAATGAAATTAATCAAATTGGGACACGATATAGTGGTAAGACTATTTCAAATATTAAAA
TGTTTGGTGAATTATTAAAAATTAGTTTATTGATTAAAGAACCAATTTGTATCATTGCTA
GTATGTATTGGAGTAAAGATTTAAAAGATAGTGTATTTCAAAATATATGAAATATGTTAG
ATGAAAATAATATTCCTTATACTATTAATTTATCTAATTTTACTTTTACTTTATCAAATG
GGAGCAAAATATATTGTAAAGGTTTACATTCACCAAGTCGGAAAGAAAAATTAAAAGCTT
TTGCTGATTTGAATAAATATAAATTAGTTATTGATTGAAGAGAAGAATGTGACCAATTTC
AACAAAAAGATTTAAGTGATTTAGAGTTTGCTATTCGTGGTTATCAAAATAAAATAACAA
TTAATACATGTAATCCTGAGAGTTTAAAAAGATATATTGTTGGTTATTGTAATGAATTAA
TGCCTTTTGATGAACAAATAATGCGTAGTAAATATGAACAAATTAAATATATTGAAAAAT
GAAATATGAAGATTATTATTCATTATTCTAGTTGAAGACTTAATTACGAATTACCACAAG
ATAAAGTTAATGAACAATTAAGATTAGAACAATTAGATATTGAAAGAGCAAGAGTATGAA
GTTGAGGATTGCCCGGTAATACTAGTGGTTCAATCTTTGCAAGATATATTGATATTATGC
AAGCAACAGATATTATTCAACCAACGAAATTATTAGGTGGTGTTGATTTAGCAAACTCTA
CTAGTCCCAAAGGACATACAACAGCAGCGAGTTTTTGAATATATAATTCATTTGATAAAA
AAGCATATAAAGTAGCAGAATATACACACTCAAATGCTACTCAACAATTTAAAGGACCAT
TAGAACAAGTAAAAGATATTTTAGAATTTTACAACAATCAATTAAATCAATATTTTCATT
TAATTCAGCAAGGTATATCAATTAATGTTGATGATAGTGCCTATGCAACATTAGAAAGTT
TAAATAGAGAAAAATATAATTATACTTTTGGTCAATACATGAATTTTAAACCAGCACAAA
AGCAGAAGTTTAAAATAAAGCATCGTATTGAGGCAATTACAATGTTAATTAATACTAATC
AATTAAAATGATTATGAGAAAAATGTCCTGTAAGTAAAACCCAATATGAATTAATTCAAT
GAGAAGATAAACCAGATGCCAGAGAAGAACGAATGTTAGATTTATATGATGATACATTTG
ATAGTGATTTTTATGCTTTACACTTTGAATTAGTACCAATGGTTAAACATAATAGTTCAG
CAGATTATAAATTATGACAACAAAGGGAGTGATTAACTTAATGAAAAAAGATATTTATGT
AATACATGATGAGCGTGTAATAAATGCAAAAAGACCTTATATGTCTGTTTGTGGACAAGT
TAAAAAAAGACTTTGTAAAGAATTAAAAAAAGATAATATCGCAATATGTAAATTAAATTT
ATATAACGAATATATTAAGAAATATCAAAAAGTTAAAGTATGTGTACAAGTTTTAGCAAA
TGAACCAAATTTATTAACAGTAAATATTATTAATTATGCACTTATTTTAAAATTAAAGGA
GAAAAATAATAATGAATAATACTTTCCCTAGTTTACCAAATTTAAATGATATTAATAGTG
TTTTAAAATTTTATAATTATGATTGAACTATTAATTTAGCAAATATTATTGCTCGTCATC
AAATGCGATTAGTAAATGGTAAAGATATTTTATTTAAATCTCATCGTAAAGACATTTTAG
AAAAATTAAACTGATGATATGAAACTTATAAAATAAAAGAAAAATTAGATAAAAATGAAT
TAACAGCAAGTTTAATGGGTAAAACAATCTTTGGTTTATTAGAGACTAATGACGGCAATA
TTGATTTATGAATTAACCCTTTTAACTTTACATCACGAGTAAGTAAAATAAATGAAATTG
AACAAGGTGCTGATATTTGATTAAATTATCATCAAAGTGATAGTGGATTTATATTAAATT
TAATTTGTACCAAAGATAAAATAGTTATTAAAGGTTGACCAAAAAATAATGAAGTAGTTG
TTGGACAAAGTAAAACACAAATTAAAGATGATGTTAGACCTGTTTTAGTACAAGAATTTA
AAAACAAATTAGGTATTGTCCCTTTTTGAGAAATGATTAATGAACCTAATCCATTATTTT
TATCAACTTCAACAACATTAAACCCTTGACCTACTATGACAAATTGTTATAAATTACAAT
TTGATTTAGAAGATAGTTTTAATATTAAATCAAAAGAAAGATGAGCAAATCGTACGCATT
GATATGGAATATTAGATGATGATTTAATGACTGCTTATAACAAAGGCAATAAAAAAGTAT
TGCAAGATGTATTTGATGATATTTTTATTCAATCAGGTCAATCAGCCGTAGATGGTCAAT
TATCACAATCTTTACAAGTGGTACAAGGTACACCAACCTTAGAAACATATACCGAAGACC
AAAAATCAATTATTGAACAAGTATACTTAGCATGTCATTTTTCTAGTCCTTTTGGTGATA
AATCAGATAATGACCAAAATAAAACACAATCTTTATTAACTAAAACCAAAGATTTAGAAA
AACAAGCATATTTACAAGCATATCGTAAACAATATTATACAAAGATGTTTGATACTGTTT
TAAAATATTATGGTTTATGAGATGGTGTTGGTGAACGACCTTATGGTTTTGATTTTGTTA
GTGCTAGTTTAGTTGACCAAATGCGACAAAATGAATTAATTACTGCTAGATTAGATAATG
GCACAATGGAACCAATAAGAGAAATTACTGAATATGATAATATTGATGAATTAGAAGCAA
ACAAATATTTTGAAAAAATAGAAAAATGACAAGATAAAATGCAAACCAAAGAAATTGAAC
ATAATAATAAATTACTAGAATATGATGAAACTGGTAATAATCAAAATGCCTTACAAGGTA
GAACAGAAATTAAGGAGAATTAACAAATGAGTAGAATTAATCCCGGAGTTATCGAAGAAT
TAAGAAGACAAGCCCACGATACTTTAATAGATATCAGAGAAAACATAAAAGACAATCGTC
ATTGAATGGTATTTCCTTTTAATGTTTATAGTTCATATATCCCTGATACTGAAACAGGAT
GAAAACCTAATAATGCAAAACCAAGTGATTATGGTAGTTATTCACGCATATTTGATAATA
TGGAAAGTACTATTGCTCAATGACAAAATAGTTTAAAAATAGTACAAAAATATAAAGGTG
AAGAAATTAATATATTAACGATTGATGATTTTAATAAACAGCCAATTAATTCAACTATAT
GAGCCAATAATGAAACACCATTTGCTATAAAATTAAAAGATGAAAATAATAATGTTTATT
GAAAATTAATTGATGGTGAAAATATTTATGATATTAATAGAATGCTAGAATACTTAAAGC
AATATAAATTAAGTTATTTTATGAATAATGATAATAAAGCAGATAATTTTTATACTAAAG
AAGTTAAGGTTGGGAAATATTGAGATGCTTATATGATTGATGATAGAAGTTCAATTCAAT
TTGGTGAAGCTAAATTTGAACAAGTATTTACTCAACAATCAACTGAAAGACAATATACTT
TATTAATTTTAGATGAAGATGTCAATAAATTAAATATTAATGATTATTATAATTTTTATA
CTGTATTTAATGACCGTGGTTTAAATATTGGTGGGGGTAATATTAATTCTGCACCACAAG
ATAGACAATGATTATATCCATCTAATGTTATTAATTATTATTCACCTTATGATGGTAGTT
TTTTATGACAAGAAATTACATTTTCAAGTATTAATGACAAAATTAGTAATAGTGGTTTAT
CAGTAAGACAATTTATACAAACAAGTGCCCCAGGTGAAGGTTATTGTTTTCCTAAAATAA
CTTATGATGAAAAACTAAATAAAGGTATTGTTGAATTAGATGAAGTTTTATTAAAAGACC
CGGGGGTTAGAGCAATGGCAGTTAAATTTTATGGTAATCCTATCTTTTTTGATATGCCTG
TAATTGGTCGGCCAATTATTAAAGGTCAATTTAATAAAAAAGTTATGAATTCAAGAGATT
TATTAATGTATAACATGTATCCTTGTCCACCCGACAAAGTTAATAATTATGCATCACCAG
AAGTAAGCTGATATAACATTCAAGGTATTCAACCAACAATGATAACTGGTTATGAAGATT
GAAAAAAAGATATGGAAAGTAGATATGATTTTTGAAAACAGAAAAATAGTGAGGGCATTG
TTATAACCGACCCCACTACTACATCAGCAACTAATTCTAGTGTTGGTAGAAATATTCATA
AAGAAGATAAAAACTCTAAATTTTATTGATCTAAAGATTGAAAAATAACACCACCAAACA
AAATAAAAGTAAATGGCGGTAATGTTGATAATATTATTAGTACTCAAGCATCATCATATT
TTAGAAGAAAAGATGAATTTGGTAATACAGTAGGTCAAGTTCAAATTGAATATAGCAAAA
TGGGTTCATGTAATGTTTGAGATATTTTAAATATGAATAATTTTATTAATCGCCAAGTTA
CCGTATTACCTTTAAACTATACTCAAAAATTAGTATTTAATCCTTTTACGATACCGGGCG
GTGTTGGTAAATTCTTAAACTTTATTTCCTTTGGTATTCCATGAGGATGAGTAATTAACA
AAAATGAAAAATCATGACCTAATTTTCAATGATTAAATGGCTTTATGAGTGCTAATATTT
ATAGTTTTTATAATGATGCATTTTGATCTGAAAATTCAAAAGGTAAGGGTTATTTACCCT
TTGAAATATTTAGAGAACAAGGAAACGACAAAGTTGGTGCTATATTTGGTGCAAATGCTA
CTAGTTTTAGTTTTACTACTTTATTAACTGATAAATTAAAAGGTCCTGTTTTAACTAAAG
ATGGTAAACCAACAAGTGAATTAATTTATTCAACTTATAATTTAAAACAATTAAATCAAA
AAACTAACCAAGTTTATTTAATTAATGAATTAGTAAGAGCAGTAGATTTACAAACACCAG
TTAGTGATAGTGAAAAAGATAATAATTGCGAATTTTTACAAACACCTGATGGAACAAATT
GTAGCTATATTATTGATATGTTTTCAATCCAAGCATTATATAAAGGTAATTTTGAAATTA
TCTTTTATGCTGATAACCCATATACTAACAATGAAGAAGATTACTTAAAATTATCAGTAT
GAAGTTTTCGTGGAAAAACAAAAAGTACATTAAATAATTATTTACGCGATATGACAACTA
ATTATAAAACTAGTTTCTTATTACCACATGACTATGAAATACCAACATTTAATTACCCAG
AATATGTCTTGCCACCAGTACCATATAACTATAAACCTTATACAAAAGATATCTGAGATG
CTAAAACATGACAAGCATTAAAAACTAAAATTACAGCACCACCACAATGTAAACACTCAA
ATAATCCTAAAAGTTTTATTAATTTATTTGATAATACAACAGAATATAAAGGATATTATG
AAATAGAAATTGATTTAAGACAAATTGACCCAACAATTCAAAGTATAAGTAAATTTCAAG
ATTCTTATAAAACAATTGAAATAAGTAATCTTGACAATTTACAAGTTAGTTGTATTGAAC
CTGATATAAAACATTTTATTCGTGATAGAAATGTTAATATTTTAGGAGGTTATTCTACTT
GTGAATATAATTTTGGACCACTATCTGATGCAACTTTACACAAAAAGGGATTGCCACAAA
AAGATAATGTTAATTTTGAAAGTACAAAAACTTTGTATACAGAGAATATAAAAGTAAATG
ATACTGAAACAATATATGTGACTGCATATACTAATGGATTATCTAGTGGAAATTATCAAA
GTGAATATACTATTTCATGAAGAAACTGAGATATTAACTTTTTACTTCAAATAACAAAAT
TATCTGATAATGATAATAATAAAATTACAGAAACATATTTACAAGCATATTATACAAATG
ATATGAAATTAAAAATTAGATTTTCAAAAGTATTACTTGCTAAATTATTAGGATATTGTT
TAACAAATAATACTTCATGAGGTAATGATAAAGATATAACAATAGATGTAAATGCCTTAG
GTGTTTTAAATATGATAAATAATAGTAATAATCCTGTTAAAATTACATTTACACCAAGAT
AAAAGAAAAAGAGATTTAATATCTCTTTTTTATTCTCCTTTAACTTTCACATTACCATCA
TTATCAATAACTAATTTTGGTTCTGTTGTAGTTAAATTTCAACGATAAACAGATTTAAAA
TGAGTTCCTTTGTCTATTCTTCAAGGTCAGTTTGTCATTTTAGATGGCTCATAATTAAAC
AAATCAACTTCATAATTTAAACTATAACGATATAAACCAATTTCATATCCTTCTTCTTCT
TTTAAGATTTTTTTGCCACGTTCATTTATTTTTTCATTATTTAAAAAATTTGTTATATAT
CATTGTGTTTTACCTTTTCAAACCACATAATATCATTTGTTATCAACTTTATTAAATGGT
TTTTCTTGTGGTGCTATTCATTCTAAATTATCTCTAATTTCTTGGTTGTTTGTTTTAATT
TTGTTTTCTTGTTTTATTTTTGCTAATTCTTCAGGTGTATATTTTTGTGTTGTATTACAA
GCAACTAAACTTGTTGTACTTGTTCCAATTAAAGTGATTGTTCCTAAAAGGCTTAATATT
TTTTTCATTTGATTATTTCCTATTTTATTATCAATTAAGTGAATCTATTGAAACAGTATA
GTTAACATTTACATTATTAGTATAAACATTTTCATCAGCGGAAATGATTTTTGCGCTACT
GTTACTAATATTCTCAACGTTGATTTTTGTAATATCTAAGTCGGTATACATTTCTTTTAG
TTTATTTTTAATTTGTTCTTTTGTTGGATTAGATAAATTTTCAGTTTTAAATTCACCTAA
ATTATTATTTTTAATAATTTTATTTAAATTAATATTAGATGTAAAATTAACAACTACTTC
ACCACTTAAAATATCTTTTCTATTAAAACTTATTTTTGCATATGTAGAAGTTATATTTTT
AACTTCAAAATCATTTATATTATTTTTTAAATCTGTATTTTTTTCTTTTAATTTATCTTT
AATTTGTTGTTCTGTTGGTAAATTTAAACCACTAGTTCTAATTGAACCTAATTCAATGTT
TCTAATAATTGATTTTACTGGTCTACTATATTTAATATTTAATTCACCATTATAAATATT
TATATCATTTGAACTAACTTTAGCATTACTTGTTGTAATACTTGTAACATTAATTTTTGT
TGTGTCTAATTGTGGGTTTAATTCTAATAATCTAAACTTAATTTGTTCTTCATAACTATT
AACTAATTTTGAAAAATCTATTTCTCCTAAATTATGGTTTGCAATAACATTGTTTAAAGG
TATAGATTTATCAACTATAAAAGTAAGTGTTGTTTCTCCAGAAAATCCATCTATAGTAAT
ATTTACATAATTACTAGTAATATTTTTGACTTTAATTTGTTCAGCCGCTATGTGTGGATA
TTTATTAATTAATTTATCTTTGATTTGTTGTTCTGTTGGAATGTCAGCTCCATTAGTTTT
AAAAATAGGACTTTGTGTTTGTCTTTTTACTCTTATAGTTTGTTCTTTTTGATAAGGACT
AGCGGCAATTGTTGTTGGTACAGCACTTCCACTAATTGTTAATAAGCTTAATAAACTTAG
TAATTTTTTCATACTTGTATTTCTCCTTCTTATCAATTTCTATTGACATTATATATATAT
ACAAGCAAAATTATGAATTATTTTAAAAATTTTATCTTGAAAAATAGTTCTTATTACACG
TTTTAAGGTTTAAATTAGCAACAAAATACATTAAGTTTAGTATTTGTTTATAAAAAGTAT
TGTATTTATAAACTATGGGTGTATAATTAAATTATGAGTTTAATCTTTTTCCATAAAAAA
GAGTTTATGCTGACTCGTTAATCGAACAAGGATAAAAAAAGAGGAGTTTATAAAATGGCG
CTTACAAAAGAACAATTAATAGAACAAGGTTTAAGTGAAGAAATTGCAGAAAATATCTTA
AATCAGTTTAATAATGAAGCCAAACAAATTAGAGAAAGTGTGCAAAAACGCGAAGATGTT
ATATCAAAAGAAGACTTTATTAAATTATCTAATGAATTAGATGAATTAAAAGCCTTTAAA
TATGTTCCAACTACTAAAATTGAAGATATTAAAACTAACTTAGATAAAGTTAGTGGTAAT
TCTTTAACTGAAAAAATGCAAACTTTAAAAGAATTAAAACCTGATTTGTTTGTTGAAGAA
CAACCATCAGTTTCACCAACTAATTTTATTAAAGATATGATTGAAAATTCAGTTGAAAAT
AAAAATGATGAAATTGAAATTATTAAAGAAAAAGGAGCATATACTCCGGAAGAGATTAAA
AAGATATCAGATTTCACACTTAAAAACCTTAGATAATAAGGAGTGAAAATTATGGCAACA
ATTAATTTGCCACAAGTACCTTTTACATTACAAGGTAATACAACAGGTCAAAAAGCCTAT
GTTGATATGGTTAATGCTTTATTGCGTGGACCTTTATATAATGAATATGCAAGTATTATG
CAGTATGCAACAGCAACTGCCGAACAAGTTGCTTGATTACCTAATGCAGGACAAGCATTA
TATAATTTAACTCATCGTGTGGTATGACAAAATGATTATTCATTACCAAATGGTGGAGCA
ACTCAAACAATGGGATTAACAAGAATTCCAGTACCTATTGATAAAAGATTTAATTTAAAA
TTAATGAATGAGGCTTTTGATTTAGCATTAATAGAACAAAATATTAAAAATGGTGTTATT
GCTGATGCTATTTCTAGTGTTGTACAGAATAAATTTGTTAATTTAGAATGTGAATTAATT
CAGGCTATTTATGATTATTGTTTAGCAGATGGTCAATATTAAGTAATTCCATTTCGTAGT
TATACAGCAGAAAATGCTGATGATGCAAATAAGGCATTCTTTACATTAAATGAAACTTTG
ATTGAATTAACTAATCAAATTAGTAATTTATATTTTGGATTGCCAACTGATAAAATGTTT
ATGGTTTTAGGACGAAGAGCATATTTAGGATTAACACCGGCTTATTTAAAAGTAATTGGT
TCACAAGCTCAATTAAAAGCAATGGTTAATGGTGAATTATATGAAAATACCGCAATGGGA
ATTCCTGTATCAAAAAGTTTTCATTTAGAAAAAACATATACAAAAGGACAAGTTAACCGT
GATAAAGGTTATAATTTTACTAATGTAAGTGGTTTAATTATTAATAAACAAGTATGAGCA
TATCCAATTAATATGGATACTATTCAACAAGTTTTAGATAATGATACTGCTAACCCTAAA
TGAATTGGTAAAGTACAATATGCAACACCAACAATTTTATATCCAAAAAAATGTAAAATT
ATTTTAGAAAAAGAACCAACAATTGAAGAAAGAACAGCAGCTTACAATAATTTAAATAAA
ACATTTAGAGTACCAGTTGATTATGTAATTAATGAACCAACAACAAATAAAATTGATATT
AGTAAAATTAATAAATTAGATAAACCAACTATTCATGTCACAGACCCAACAAAAGCAACA
ATCGAACAATTAAAACCACAATTTAAAGCTGTCGTTTTAAAAGCAGTAAAAGCGGTAGAT
AGTTCTTTAACTGAAAATGATTATGATTACTTTATTGAAAGTAAGGGTGAAGATTGACCA
ATTGATATTACAAATGATAAAGCAATTTCAGTTCAGATTGAGGGTAAAAACAACGCTACT
GGTCAAACAAATCCAATTGATGTCGTAATTAAAAATACTTAATAAACAATGAACTTATTA
ATATTACGAATTTTAACTTTATTAGCAGAGAATTTAGGTAATAAATCAATAATAAATAAA
TTTGTTAATTTAATTAATAAGGTTAACAAATTTGCTTCATATTATTCTAATCCGCTACAA
AAAATTACAAATAAGATTGAAGATATTTATCAGTGGTTAAATCCATTTACTTATTTAGAT
TTAATTAAAAAGGGTCATAAAAGAGAAATTCAACAAATATTAAGTCAATTAGAAAAAGAT
AATAATATTAAAAATAGAGAACAATTTAAAAAAGAAAATTATCTAAATACTAATTGACAA
CCTTTAAATAGTAGTTGACTTGATAGTGGTATGTTTAATATTACAAATAAATTAACTTTA
ACAGGTAATTTAACTATTTTAATATATACAAAAACAGCAAAACACCCGAAGTTTTATGGT
CCCTATGTTTATCCTAGTGTTCCAGTTGAAATTTGAAAATTATTAAGTAATGCCGTTTCT
AATGCGGGTACTTTATTTTGACGTTATTGATTAAGAAAATGATTACCTAGTCATTTAAGA
AATTATATTAAAAAAAGACTGCCAAGAGGATTAAAAGAAAAATATCCCAAAGGAACTACT
AAATTAACATTACCAACAGTTCAAAAATTACAACAAATTAAAAAGTTTATTAATAATTTA
AAGATTGGCCATTTTAATTTTAATTTTGCTGGTGAAATTAATAATAAAAAATGGTATCGA
GAACGAAAAAGTGATGTTAAAAATATTAAGAATTTATATAAATCACCAGTTAAAAATATG
TTTTACAAAACTAATCAAACTATCAAAACAATTAAGAAAACAAAAACAAGAGTTAATAGT
TATAAGCCAAGTAATTTAAAAAATAAATATCGTAATCAATTAAGAGGTGTTTTATATGGA
AAATAATTTAAGTAATTTGTTATTTATAACAGTTGAAGATGTGAAAGAAAGTAAACTTTG
ACAACCTATTAATGATAGAAAGCAATCTGCTTGTAATGATAACTTAATTTATAATGCTAT
TTTAAAAACTAGTTTATGAATGGATAGATTATCAGGTGGGACAATTTCAGATAAAATTAA
TAAAAAAGATTTGTTTCCTTGAGTAAAAAAAGATAATACTGGTTTAATTGAATATGATAA
ATGATTAAGTTATATTCAATCGGCTTGTTTATTAGCAGTTATAAATTGATATTTACCAAA
AGGAGTTAATGATTTAACTGGTAGTGCTTCATTTTCACAAGGTGGTGTAGCATATTCACA
AACTAATGACCCAGAAGCAAATGAAAATATTACTCGTGATGTTAAAAATGCTTTAAAATT
AGCAGGTGAAATAATTGATATTATATCTAGTAAAACGGTATCTAGACCGTATAATTATCA
TTTAGGAAACTATTCTCATCCATGAGAAGAAGAATATAAATATATTACTAAAAAAACATT
TTATCCAACATTATTATTTTGATTAAAAGAGCGATTGCAAACAGATGGTTCAATAAATAT
TACTTATCCAATTATTAATGATTTTTCTAAAATTGATTATAATGAATATATTAAATTAAT
AGTTCCATTTGATAATAACACGATTTATTATGAAGATAATGTCTGAAAAGCAAAACAAAG
TGGTGATATTCCATCATATGGTATTAAAGATAGTGATTTAAATAAAGATTATATTGATAA
GCAAGATGATAAATATATTGTAAAAACATCACAAGATATTATTCTTAAACAAGATAAATT
AGTAAGTGGGGAAAATATTAAAACTATTAATGGTAATTCATTATTAGGTAATGGTGATAT
TTCTATTAGTGTTGGTAATGATTGAGAATTTGTAGATACTAGTGATTTTAAACCAGCAAC
TGAATATCAAATTAAAGATTTTGATAGTTCTAAATTTAAATATAAAATATGATGTCAATT
TTCAATTTTACCATATATGTTTGTAGAAACTTTTAAAGATTTTGATATTGGTTGTGGAAT
TGTTGTATCATATAGTAAAGGTGTTTCAGGTTGGTATATTGACACAAATGGTCTTATTAG
TTCTTATGATAATGTAAATATAGGTAATTTAAAAATTGAAAGAAAATTGGTGAGTTAATT
ATGAAGCAAGATAAAACAACTTGATTAAAGGGGGCGTTACCTTGAAATTGATTTAAAAAA
GACCCTATTCCAACTTATAATTGAACTCATAAAGATATTAGAGAATGAGAAAGAAAATAT
AAAATTCGTAGTTGAGTAGTTAGTTTTTATACATTGATATTTTTAGCATTAAATTGTTGG
TTAGAATATGGAATGATTAATGCAATTAAAGATGATATTAATTGATATAATTATGGTCAA
TATTGAGGTAATGGCATTGCTATTTTATTAACACCTTTATTTACGTATGGAATTCAGGGC
ATATTTGTTGCTAGTAGTAAACCAAAAGTAGATATGAAAATTGATATACCAAGATTAAAA
ATATCTAAAATGGGATTAGTATTTACAATATTACCTTTAATTACTTTAATAATTTCTTTA
ATTATCATTTGAATTGATAAATCAAAATGAAAAAAAGACCATTTAAGACATTGTTTAGAT
TGTCGGATTAATCCGCGTGTTATTCAACCAAGATTAGCAAAACAATGAAATAATTTAGAT
GGCATAACAGAAGAAATATTTAAAAATATACAAAATGAAAATATTAAAAAACAAAAACAA
GAAGAAAATAACAAAGAATTAAATTTAAAATAGACTATATATAGGGGCGGTTGATATTTT
TGGGTGGTTATATAGTTTAATTTATAAATTATTTTGTTCTGAAAGGATAGATGGCCACTG
TTTTAGTAAGAATAAGAAAGGAATTAAATAAAATGAATGAAACATTAATGATTGCTTTAC
TTGTGTTAGCGGGTGCGGGTGGAATGGGTAGTCTTGGTATTCTAGGATTATCTGCTAAAA
AAATTAAAAAATATAAAGCAGAAATCAGAGAATTAAGAACTGCTGTTATTGCCCACGAAA
AACATTTACGAGGACCTGATTATGCAACAGAATTAGCATTAAAAACAGGTCAAATTAAAA
ATGTTAAAAAACAAGTTAAAGTTAATGATAAAAAACAAGCACAAAAAGATGCCATTAGAC
AATTAACAAATAATATTTAAAAAAATAACCTTAATTGGTTATTTTTTATTTTTCTTTATT
GTGTGTTATATAAAAGTTTATAAGATATTCAATTCGTTGCGAATAAGTATTAAAATTTAA
TTCATTTCAAACTTGTTCTTCATTTTCATTTAAGTAAACATTTATATTCCGAATTTTACA
AGAATAATATTTTCCTGTTTTTTGATTATATGAATGTTTCATAAATTAACTTTCATAATT
AGCAATAATAATTGCATCTCGTAAATGATTACTTATTTTTTCATTATTATATTTTCAACT
TTTACCATATTGATAAGTTAAATTAACATCTTTTTCATATTTTCATATATAACCATCATT
ATATTTACTTAAATTTTCCATATTTTTAACAACTGATTTTGTATGTTTTGGTGAAATAGT
AGCAATATATCCTTGCGTTTCTAATGAACCTAATAATTTCAATAAATCATCTCTATCTTT
TGAGCCATTGGCATTTGTATATAAACAATTTTCTATAAAAATTAAATATTCTAGTTTATG
ATTATTTGATAATATTTTCCCAAATAGTTTTTCATTTTTCAAATAATTTATAATAAATTC
ATAATGTTCTTTTCAGCCTTTATTTGTAAATTCTTGTTTATCTATTAATTTATTATTTTT
ATAAACAACAATAGCCGTAGTACCAGTTCCTGATGGGTCAATACCTATTTTTATCAATTG
GCTCATTCTTCATCATTGTTATTATTAACTACTGGTACTACATTTGATATATCTTCTTCT
TTAACTACATTATAGTTTATGTCCACTATTTCATCATTAGGTGGGGTATTATAATTTAAA
TTTATATTATTTGATAAAGTTTCATCGTTAATATGCCCATTATTTTGGATGAAAGTAGCA
TCATTATCAATATAAATCTTTTCATCATTAGTTGTAATAACTGCTTGATCTGATTTATAT
GCTTGTTGTAATTCAACTGACATAATACCTCATTTTCTTAATAATGATGTTAATACTGTT
TTAAGGGCCATTTCATCAAAACTAGCAATATAAAATGATTTATTTTTAGCATAAGTTTTA
GAATATTTCATAAAATGATTTTCCATTTGCTCTTTTGTCATATATAAAGTTTTTTCAAAA
CCATTAACCATTTTAAAATATGCTACATAACCTATAATTGATAATTTTTCTCGTTCATCT
TCATTTTGATTTCAATTAAAAGCAGTACCTTTTAAACGATCATAATTTATTAATTCATTT
GCTCTAACATCTGATACTGACATATCTAAATATTGGCCACTTCTTTGGGCTAATTGAATA
TAACCTTTATAACCCATTTGAAATTGGGCTTGATTAATTCATTCTTGGATTTCACGACCA
TTAATAATTCTTGTTATTTTTGTATTATATGGTACTACATAAGCATAACCGAATTGTTTT
TCCATTGGTAAATTTAATAAAACACCTTGATAACAAGCAGTCATAATTGTTTTTGGATCT
GCTTTTTGTAATAATTCATTACTATTTGATATTGCAATTATATTACTTTTAAATCTTGCA
ATTTCATTTTCATTAGAAAATTTACTTTTTATTCAATCAGTTACCTTATCTGTTCTTAAA
AATTCTACAATATTTGTCATGTTATTTTTCTCCTTTATTTATTTTAAAATTAATACCTTT
AACCCCAATTAAATTAATATCTTTATTACTATCTCATTGATCTTTAATTTCATTTTTAAC
AATTTGTTCATCAACAGTTAAATAATTTTTAATAAGATTAATAAGTTCTAATTTATCAGC
ATTTTGTAAAAAATCATCATTAATACCAATAACCTCAATATCTTTAATTAATAATTTTTC
TTTCCGAAAATTACTAGTAATAATTTTTAATTCTTGTTCTTGTTTTGCTATACTTTTAAT
TTCTAAAAATTGCTCTTTTTTATGAGTTTCAATAATTTTATTTTGTTTTTGAAATTGAAT
ATTAATGACACTATTTTTTAAAGAATCATGATTATTCTTAATATTATTTTCTAAATTTAA
AATATCTTTTCTAATAAAATTTAATTCATCTTTAAAAGATTTTATTATTTCTAATGGTTC
TCTAAAAATATAATCAATTTTTGAAACTACTAATTTTAAATCTTTTAGTGATTGTGATTT
ATATTCTCCATTTATTAATCAAGCTTGTTGTCGATATATAAATTCTGCTAATTCTTGTCC
ATTTTCATCAATTCACTTTTTAATTGTTAATGCTTTTAAGCTTAATTCTTTAAAATTATT
TCCTTTTAAATAAAACGGATAAGTAATATTTTTAACTTCATTATTTAATTTTAAATCTTC
CATAATTAAATTTCCTCTAATTCCATTTCATTAATTAAATTATCAATATATTCATAAGCA
CTTTCTTCTGAATAACATTCATCTAATGCTAAATTAAATAAATCTTCTTCTGTATAAACA
TAACCATTTTCATCTTTTCACATAATTATTTATCTCCTTGTCATTTAATATTGCTATCTT
CTAAATCAATAATAGTTGTTAATCAATGATTTTCATTTTCAACATTAGCAGTAATCCTCG
CTTCTTCTAATGTATAAAAAAAATCTGTTTTAAAAATAGTTGTTTTATCAAACAAATTAT
TATATTTCATTATTAATACGTATCTTTTATTCATAATTTAATTCCTCCTAATTTTGTTTC
CCCAATGCTCAATGTTCATCAGTCATATCTTAAAATGATACTGAATAACTTTTAAACATT
AATTCTTGTAATTTGTTTTCTTGATTGCATTTTGAGCAATATCCTCAATATTTTTGTTTA
AGACAAATTTTATTTAACTTTTTCATATTTACCTCCTAAATTATTTTTCCTATTTTTTAA
CTCGCTGGCACTCACTACCAAGTGAAAGTGCCAAAGCGAGAATTAGTTATATAAGTATTG
TATTTATCTATTTTATTTACTACGCCATCCGCTTCGCTGTGGGTGAGCGGTGGCGGTATG
TTGTTAGTTAAATAATCGACAGTTGTTTTTTGTTTTTGTAGCCAGAGAGTTTTCTCTCTC
TTCACCCGCACCATTTCAGGTCAAAGCGTTCAGTTTTTAAAATAAATCTACTTGCACCTT
GAAGAGCCTAATGCTGACTTTGTGGTTTTTAAACCGCTGTCACTTCTAAGAAGTAATATC
TATCGCAAATTTATTTATAAAGTGACCATCTCTTTTGTTTATTGTGGTTCGATGTTGACC
GCGCACTTATCACCACTATCGCTTGTTAAAGCGTCTATTATTTCCGGACTGATTACCGCT
GTGCTAGACCGCCTCCTGTGGAATAAAAACACTTAGTTATTTAAAATAACCGTTCCACTC
TGCATTAAGTTGTTTTATAAAATCAAAGTTTTAAAAAACCAGTTTTATAATCAAAGATAA
TTTTTGAATTTTCTAAACGTTTATAAAACCACTCTTGGTTTTTATCTTTTGTATGATTTA
ATAAATTTTTATGTTTTTCACAAGTTCATAAAACTTTATTTGATAAAAATTCTTTGGTAA
TGAATGATATTGATTTATAGCAATCAATAACATCACATATTTTTTGTTGTTTATTAATTT
CCATTACTTACTCCTTCTTTTATTAAGTTTTTTTATTTATTAACAAACTAATTAACTGAA
ACAAAGAAAAGACAACACCTTAAATTAGGAGAAAAAACAGGTACACTTTGTAAAAATTTC
TAAGATATTTATAAATGTGTAAACAACTTAAAGAGGGTATCAGAAAGTTGTGTAAAAAGT
TTCTATTTTAAGAATTTAAGATGCTGTCCTTTCTCTGAATCAATTAATAATTTTGGTTTT
ACAAATAAAAAAACCATTTTAGTAAATGGTTTAATTTATTATTCTTATTCAATTTCCGAG
TTTTTTTCCAAAACCCCAATATTTTTTATACGACCTATATTTAGCATAAGTATCTCAATT
TTTATATAAATCCATAAACTCATCACTAGGCTTATCAAATGAAATCCCAGTTGAATAACT
ATCCTTTAAAAAGTCTAAATATCATTTATCATTATAAGTTAATGTTTGTAATGTTTTTAA
AGTTGGGTTAATAAAATAATTTGTTTCTGACCAGTTTTCAAAAAAACTACTGCGTAAAAA
CATTGTATTAATAAAATCAGTTTCATTCATTCCCGTTGTTTGTTGATTAACAGTATAATT
CTGCTGATTTAAGGGTTTAAATGCTGTTAAAGTAATAAATGGAATAATTAAACCTAAAAT
ACCTAAAATAGATATCGCAAATAAAGATAATGACTTACGCATTATTCTTTACCACCTTAT
TTTTTTTATTTTCTTTTATTAATTTAATAATTTGATTAAATAAATAACCATAAAAATAAT
GAATTACTAAAATATATCATAATATATCAAATCATAAACCATAAATTATATAACCATTTA
TACCAGCATATTTCTCTTTTAATTCATCAATAGTTGAAACTGTATCTAATACACATATAA
GGGTTAACAAAAAACTTATAACAAGATACAAAATTAAATCAACCCAAGAAATAAATAAAC
CATTTTCTTTTTGTTTCTTTTCATTTTTATTATCCATAAATTCAACTCCTAACTATATAA
TGTTTTTGAAACAATAAAACCTAAAATATATAAACTTGATATTGTAAGCATTAACGGATG
ACTAAACAAAATTGCCATTTTACCAAATAAAGAAAGTAAAAAAGTATCTGAGTTATATAA
ATCCATAATGATATTTTTTGCTGATGTTAATTGATTTATAATCACCGTAATAAAACCAGT
ACCAAAAATAGCGATTGCCGCAACCAATAAAACTAATCTAATCATTATTTATTCACTCTC
CGATATCCTTGTTCTCTTGTTTTTGCTTGTTTTGCTAAACTTGATAATTGTTGTTTATTA
CGATTAATTTTAAACTGTTTATGCTCTTTAAAATGTTTTTGCATACCTTGTTTAGTATCG
GATACTCCACGAGAAGTCGTAGAATAAATATTTGATACCCCCGTTTGTACTGTTGAACCT
AATTCGTTATATTGGGTTCTTGTTCCGTGAATAGCATAAATCGATAACTTAACAACCATA
AAAAAGATAATAAAATAAGCAATTGTTGTATTTGTCATTGGCAATTTAGTATTTCAAATT
ACATCAAAAATAAACAAAAATACATCAAAAATAAAACTAAAAATTTTATCTCAATTACTA
CTTTCTGATAATAAATTAATCATCTTTACCACTTCCTTTTTCTTTTTTAGGTTTTAAATT
CTTTTTCAAAATATCAATATCAAACAATGTTAAACGCTCTTTAACACTTAATTTAGTAAT
TTCTGACCAATAATATTCTTTTTTATTAACTATTTCATCATTTTTTAAATCACGAACAAA
CTTTAATCATTGACTATCATATTTCTGTGCAAATTCTAACGGAATAATTATCTTAAAAAA
CCTGATTCCTAAACCAACATCAGATTTATGTTTTGCTCGTTTACCTTCTGCTGTTCGTTC
TACTGATTTTGTCTTTCAAATTTCATAATCCGTAATATCTTGAAAAATACCAATTCGCAT
AATAAAGAAACGATTAAAAAAATTAAACCCTTTTTTAACAATAGGTTTTTTCAATGAAAT
TGGAATAATAATACCACTTGCTAATTGCCGAATATTGTTCCAAATCATACCCTCACGCTG
AGCAGTAAACAAAGCACGATTACCAAAATGTCTTGCTAAAACAATTCACGGAATCTTACC
ACTATGAACTTTTTTCTCATCGTGGGGACTAGTTCCATCAATATATAAATAACTTTCATC
AAATAAAATAACACTATCATCAGGAGGAACCGGTTTTGTTCTATCTGTAAAATCTAAATT
TTTAAATGTTAAAACCTTAACTTTATCATCTTCTAACGGATAATTACTATAAATCTTATC
TGTTAATAATTTCATAGTTTGTGATAAATAAGTTAAAAGTAAAGTTTTACCCGTTCCTAA
CTTACCAATAATTACCGATAACGGATTATCTCAAACAAAATTAACTAACCGAAAAGCATT
CAACTGATAAAATATGTTTTTTCATACTCATCAAACAAAATAAACACATTGTAAAGCAAA
TAATAATCAAAATATTAAACCAGTATAATTTAATGAAATTATCCAAAGTAATAAATCAAT
TAAACTAAACAAAATCATTGAACAACTAATATAACAATAATTTTTTAAGAAAAATATGAA
CTTTTTCATTTTACCTCCAATAGTTATTTATAATTAAACTAGTATTATTATGGTTTTCTC
TCCCCACAAATCAAAAAAGAAAGTGATAAAAATTAAGAAAATTTTAAAAATAATTTCAAT
ATTATTGCCTATTATTGGAATTATAAACTTTTTAATCAATCCTATCGAGAAATTAATTAC
TACAATTAATTTTGTAAAATGAATATTTAAAAATATTAGTCAAATAAATGCAAAAGAAAT
ATTTTTTACAACATTATTTATATTAATAATTATTGCATTCATAATAAAAATATATATTAT
ATTCAAAAAAAGATTTTAAAATTTTGTGGGGAGAGAAAACCATAATAATAACAAAATTTA
ATTATTTAAAACAACTAACTATTTTAAAAACCATTCACAATAAAAACCACGTTAAAAATA
AAATTACAATTCAAATACCAATCATAAGAGTTAAATATTCATTTTGTGTTAAATTTCAAG
TTGTAATACTTTCAACGTTAAATTTGTCAATAAACAAAAATATATGAATAAAAAACTCTT
TTAATTTTTCTCAATCATTTTGCATTTTTAAAAACTCCACATTTTTTGAATAAGTTTAAA
AAATATTCCAAAAAATAAAACAATAAATAATACAAAAGATATAACATATAAAAATTCAGG
GGCATTTGAACCAATAATATAACTAACAAATTGAACTCAATAGTCATATAAACTCATTTA
ATTTAAACTTTCTAGGTCTTTAATTAATTGTTGTTCTTTTTCATCACTTCAATTTGTTAA
ATTATTGTTAGTCGTTTTTACTTTTTTAGGTTCATTTTGAAATAAAGCTTTTTTCATTTG
TGTAAAATAATTTTGTTTATATTGATTGTATAAATTTATTAATTCTGTTCCAGTTAAATA
CTTTCATACATGACGTTTTAAATTTTCATCATATTTTACAATAGGATAAGAATTATCATA
AATCAAACCGATTGCTACTTGTTCTGAGTGTTTTTCACTCGGATAAATAAACTTATTACT
CAATCAAAAACCAATATGGCGATTATGATTAGGTAAATTTATAAAACTTGCTTTTTCTGT
TTCAAAAACTATCAATTCTTTACGAATAAAATAATTTTCTACATTTTGATTTTTCTTAAC
AAAATTACTCAATTTTATCAACTCCTTAATAAACATTGTTTCTAATTAACAATGTTATAA
ATATTGTTAAATATTGCTTATCTATTGTTAAATAAACACTGTTAATAAACATTGTTAAAT
ATAAAAATGATAAAAATTGGCACACTGAAAAATACTATTAAGTTTAAAATAATAGTTATA
TAAAATAATAAATTAATAAAATATAAATAAACTAGTGTGCCTTAACTAATACAAATAATT
AGTTATAATAAATATTAAAATCCTTTAACCATAACACGGAAAAAGTTTAAAATCTTAATG
ATAACAAAAATACCAAATGGAATTAAAATAATTCACGCATCACCTAAAAAGGTCATTAAT
TGTGGTAATACAGCATAAATTGCTTCTTTAACTTTCATCATTGCTTGTCCTAATCCACTT
CAAATAGAACCCATTCCATCTGAAATAGTAGGCGTATCTGCTGCTAAAAAATTAACCGCT
GTTGTTAAATACATACCTAACATTATTTTTTATCCTCCTTACTTTCAATTTCTTTTTTAT
CTTTTTTCTTTCCTCGAATTTGACGAATTTTTTGATAAATCGATAAACCAATTCAAGCAA
AAATACCTAATATAATAACAACACTAAATATTGTCGTTAATCAACCTGTCATAATATATC
TCCTTTCAATAAATTAAAAAATTGAAATTTGCAAACTCGCTCCGCTCGTTGTCGCTTTGC
TCCATTAAAAAACATTATTGAATAAATTATCCGCTAATAAATTACGCGGAATAATTTATT
CTTTTACTTTTTAATTTCAATATCTTTTGCAATCTTATTGACAGTATTAATAACATTATC
TTTACCGTACTTTTTCACTAACGACCGCAAAATCAAATATTGCTTTGTTTGCATAATTTC
AACTCCTTAAAACTAACTTAAAAAAGTTAACTAAATTGATAGTTAACTTTTTATGGTTTG
GCATTTACAATTTACAATTAAAAATTATTTTAACTACTTTGAAAGATGATTTTTATTTAA
CTTGATGAAATCAAAGTCAAAATGGTAATAATCCTAACCCATATAATCAATTTTATTGAA
AACCGGATAAGGGTAGTAGTGTTAGTGAAGCGATAGGCTTTAAAATTTTATTTAATAGAC
TTCTTGCGATACCCCTTTTTATTAAAATATTATTATAAAATATAATTTATGAGGACATAA
AAATATGAAAAATAATAAATTTAATACTCTTAATGATAGAGAATGGTTAAGATTAACAGA
AATAAAAAAATCCACTTTTAATAAAATGTTAGATATTTTAAAAGTTGCTGAAATAGAAAA
ACTTAAAAAAGGTGGTAAAACTAATAAATTATCATTAGAAAATAGATTATTGATGACTTT
ATTATATTGACGAGAATATCAGACTTATTTTCATCTTGGTAAAAGTTTTGATATTAGTGA
GGCTAATTGTTATCGTAATATTAAGTGAATTGAAGATATTTTAATTAAAAACTCTGATTT
TCAACAACTTGCTGGTAAAAAAGCACTAATAAATGATTATTTTAATGATAAAACTATTAT
TATTGATGCTACCGAAACTCCAATCCAACGCCCAAAAAAAGACAAAAACAATCTTATTCT
GGTAAAAAGAAAAAACACACGATCAAAACACAAGTAATTATCGAACAAGAAACCAAAAAA
ATTATTGCAACAAGTTTTTCGCTCGGAAAAAAACATGATTATGCTTTATTTAAAGAATCA
AAAATCCCAATTTTAAAAATACCAAATTAATAGTTGATAGTGGTTATCAAGGAATACAAA
AAAATCACAATAATGTTCTAATACCTACAAATAAAACAAAGAAAAACCCTTTAAACAAAG
AACAAAAGCAATATAATAGACTAGTTTCAAAAATGAGAATTATTATTGAAAATATTTTTG
CTATTCTTAAAAAATTTAAAATTATTACAGAAAAATATCGTAATCGAAGAAAAAGATTTG
GTTTAAGATTTAATTTAATTGCCTCAATTTATAATTTACAATTATTATATTTAACATAAA
ATATTTATTTAAAATTAAATAATTTAAATAATAAATTAATTTTTCGTTGTGGAAAAATAT
TAAATTTTTAAATAAAAAACATAATTAATTAAAATTATATTTTTCTATTAGTATCTTTTT
TACAAATATTTGCAATTTTTTAACAAGTAATGCAAGAAATCTAATATAATAATTTTGGTC
GTTCTCCACAAAATATTATTATGTCTTATGAATTACAATATAATGTAAAATTTGGTGTGT
GTTTTAAAACAATGTATAAATATATTAGATTAGGTTATTTTAATTTATCAAAAGATAATT
TGTATTTTAAAAATAAAAAACGAAAAACAAAAAATGGTGAAAAAAATGATAATCGTGGTG
TATTGCTTAATATTAGAGATTATAAGCAATTTTTAAATGATTATGGTGATGATTTTAGTT
TTAGTGGAATTTGAGAAATGGATACTCTTGATTGTGGTAATTTTCATTTATTAGTTTTAG
TAAATAGGAAATCTAAAATAGTTTTTTATGATATTTTATTTACTAAAAAAGCAAGTATTG
TGTTAATGGTTTTAATGAAAATGATTAAACAAATTGGTATTAGTAAATTTAGTTGTATTT
TAACAGATAGAGGAAAAGAATTTTATAAATGAAAAACAATAGAAAAACATTTTAAAATAA
GAGTTTATTTTTGTGACCCTGGTAAACCAAAACAAAAAGCATTAGTTGAACGGATAAATA
GGGATTTAAGGCGTTGATTTGACCAAAATGAACCGTTAATTAATATTCGTAGTAAATTAA
AATCTGTTTTAGATATATTAAATACTACAATTAGACCGTGTTTGGGATATTTTACATCAA
AGCAATATTTTAAAAAAGTTTTTGTAAATTAAACTAATATTTTAATGTATAAGATTAATA
AAGTTTATTTTTTGTTGTGCTTATTTTTATAATTTTGAAAATAAATATTAAAAATAATAT
TTTGTTTTAATATTTTTTGTAATTATTGATTTTTATTTTTAATTTGTTATAATTTTATTA
ACTTTTTATGGTTTGGCATTTACAATTTACACATAATAGAAAACCACAGTAATTAAATTA
ATTAATAGTTTTTGAAAAAAATACTAGTACGACTAAAAGGTTTTGTTGTTATTAAGAGGA
ATGATGATTCTAAAATGGGACAATTAAAAATGATAATATTAAGATTTCCTAGAAATAAAA
ATGGAAAGACAAAAAAATTGACTGCAAAGAATAAATAGGAAATAAAAAATAAATCAATAT
ATTTGTTATCTTTGTTAAAAGAAATTGCCCCAACTAGAAAGACACTTATTGATAAAATCA
TTAGGATTATTAATGTTACTCAAAAACTAATTGCTCTTTTAAGCAGAAAGAAGTCCATTT
TTAAGATTCGCATTATTCTTCACTCATTTCCTTTATTTTTTGATATATATTTGATTTATC
AAAGGCATAGTATTTTTCATATTCTGCTTGAATATCTCAGACTATTTCATTATTTTTTTC
TTTTTCTACAACAATTTGACCATGATCCAAAATAATAAAGTGATCAATATAATCAGCAAA
TTCATTAAGAATGTGGGTAACAATAATAATTGTTTTACCATTTTTATGTAAACTAACTAA
TAAATCAATTACAATCTTTCGGGTCATAGCATCTAAACCGGTGGTTGGTTCATCTAAAAT
ATAAATGTTATGTTTTAATAAAAAACATTGTGCTAAAAGAACCTTCTTGGCCATTCCTGT
TGATAAAATATTTAAGGATTGGAATGCTTCTAACTTAAAAAAATCAATAATATCTTTAAT
TTTTTCTTTTTTAATTTTTTCTTGCTCTAATATACATCACATTTGCAGATAATCAAATAT
ATAAATTTTAGATAGGAAAACAACTTTTTCTGGGATATAACCAATTTTTTGCTTTGATAA
AGGGTTGGTGTTGTTTAATCTGTTGATATAAATGTTTTCTTTTTGATGGGGAAATACCCC
AAGAATTGTCTTAATTAATGTTGTTTTTCCAGCCCCATTATGTCCTAAGATTCCAAAAAA
ACTTCCTTTGGGAATAGTAAGATTCATGTTAGTAAAAATTGTTTTTTTTAAAAATGATTG
AGATAAATTTGTGATATTAACTGCTGGTTCTGTAAAAGTTATTGTTTTTTCCATAAAAAC
CTCTTTTCTATTAATCATCAATTGTTTCAAATCAATCATCTGTTACTGTTTTATAAATTG
TGTATGGTGGTGTTTTTGGATAACAATCCATTCCTATCTTACGTTCAGCAACAATTCGAT
AATTTCAACGATCTGCCTCTAACTCTGTTTCATAGACATACTTTAACTTCCTTTCAGAAA
CATATTATTGAATTATTGGAATTTTTATTTTAAAGTAATTAGCATTTCAAGTTTTTAAAT
AGACAACATAGCTTTTATACTTAAATTATATCAATAAAGTTTTATTTTTAAGATTGTAAT
ACTTTACAAAAGCATAAATAATTTTTGAATGAGAATTATAGGGACATTTTTAAATAATTT
ATTATAAAAATAGTATAATATTTATATTGCTAGTAATCATTTTTAGGTTTTAAAAAGATT
TCTAATTTTATTTTTTGTAAAAATCAACCAATTAGAGGGAGTAAATAAATGAGTGTTAAA
AGTAATTTAGACAAATTAAAGAACCAAATTGGGATTAAACGTTGTGTTATTCTTGAAGGA
AATGTTAATGATATTTATCAAATAAATAACGGTTATGTTGGTTTAAAAGATAAGTTACGT
GGTTTACTAAAAGAAAAAGGTTTTAATGACATTTTTACTTGAGATCGGATTGATGGTTTA
ACTGGTGGAAATATTAAGAACTTAACTTTAACAGCTGAACCACAACAAAAAAGTAAAGAA
GGTGAAGCTTATGATTTTGGTCAAGAAGTGATTAATAATGCTAATAACCAAGATAATGGT
CCAACTGGACAGTTTCCAACTTTAGCAGAGTTTTTTGCTATTGTTCGTCGTAATATGCTA
ACACCAAGTCCCAAAAAAATTGCTTTTGTTGCTGATTTTTCAGATTATTTATTTTCAAAT
GAGCAATCATTAAGCGAAGAAGAACGTGTTAATTTAATTTCCTTAAGTAAGGCTTTTCGT
GATAAAAAATTTGACCAATCAGAAATAGTTGATTTTGATACTGCGATTATCTTTATTACC
AATAGTGTTGGAAAGTTACCAACATCATTTTATTTAAATAATCCGGATGTTACAACAATT
ACTTTAACGAAACCAAATCGGGAAGAACGTGAAAAATTTATTTTAACTAACAAGAGTTTT
TTTAAGATTACTGAAGATTTAAGTACTGATGTTTTAAAATTACAAGATATTTATGATACG
ATGGAGGGATGAACTTTGAAAGAAGTTTATCAATTAATTAAATTCTCAAACAATATTGCT
GAACGATTACCGTTTGAAAAGTTATTAAATTCTTATCAATATGGTGACAAAGTTTCACCT
TGAGAAGAAATGAATTATGATAAATTAGCAACAATCGAAACAGAGTTAAAAAAACGAGTT
ATTGGGCAAGACCATGCGATTGTTAAAGTAAAAAATGTTGTTTATAAAGCCTTTACGGGG
TTGTCTGGCGTGCAATATTCTTCAAAACGAACAAAACCCAAGGGAACGTTATTTTTTGTT
GGTCCAACGGGGGTTGGAAAAACTGAATTAGCAAAAGCTTTAGCAAAGTTTTTATTTGGG
GATGAAAAAAACTGTATTCGTTTTGATATGTCAGAATATAACCAGGAAGCTAGTGATCAA
AAATTAATCGGAGCACCGCCAGGTTATGTTGGTTATGAAGAAGGCGGTCAATTAACTAAT
GCAATTAAAGAAAAACCTTTTAGTGTTTTATTATTTGATGAGATTGAAAAAGCACACCCA
CGAATTTTAGATAAGTTTTTACAAATTTTAGAAGATGGGCGTTTAACAGATAATAAGGGA
CAAACTGTTAGTTTTTCTGATTCCTTCATTATTTTTACTTCAAATATTGGTGCTGCTGAA
GTTGATGATAGTTTATCATTCTTAGAAATTGAAAAACAATTTATTCAAAAAGTTTCTGAT
CATTTTCGCACCGAATTAAGACGTCCAGAATTATTGGGGCGAATTGGAAATAATATTATT
CCGTTTAACTTTATTAAGGATATTAGTTTTAAGGCAAAATTAATTACTCAAAAATTACGT
CCAATTCAAGTAGCGATATGAGAAAAATACAAGGTAAAATTAGAATTTATTCAGTTAGAA
CAAATTTTGCCAATCATTATTCAAGATGCCGATGATAAAAAGGGGGGGCGTGATTTGTTA
AATAGTATTGAAAAACATGTCGTTGATGGGTTAAGCTCCTTTATTTTTGCCAATCAAACT
AGTTTTAAAGCGGGTCAAACAATCTTGGCACAAGCTAATGGTCAACAAATTGAATATAAT
TTAAAATAAACTATGAGTAATTTAATTAATTTTAATCGGTTTGTTTCTTTTACAACAATT
GAAGGTCCGGGAAACCGGTTTGCCTTATGAATGCAAGGATGCATTATTAATTGCAAAGGA
TGTAGTAACCAAGAGATGATTCCTTTAATTAATCGGAATGTAATGGAAGTTAGTGAACTT
TTCAAAGCAATTAAAGATGCGCAAGAGCGCTTTCAAATTGAAGGAATTACAATTTTGGGG
GGCGAACCGTTTATTCAACCACGGGCATTATTGGAATTAGTGACGTTGTGTCAAGCAAAC
AATTTAACAGTAATTGTTTTTTCCGGTTTTTTATACGAACTATTGCAAGAAAAACACCCG
GAAATTTTAACTAAAATCGATATCCTAATTGATGGGCCATTTATTATTGAAAAACTAGAC
AAAAAACGGCGTTTAATTGGTTCAACCAATCAACGAGTAATTAAACTAAGTGATACTTAT
CAAAATAATGATTATTTTGAACAAAATATTATTGAAGCTGAATTTACTGTTACTAAAAAT
AATAGTATGATTATTAATGGCGATGGTGCACACCTCGTCAACAATGAGAAAACAATTTTA
ACAAAAGAGGAGGACAAAGAAGATGGGAACATTTAAACTAGATGGTGATGTGTTTTTACA
TATTAAACAAGATATTATTAAAGTTGGGGATAAATTAGAATTTAAAGCAATAAATGGTGA
TATGAGTGATTTTCATATCGATGATGTTAGAGCAAAATATAAAGTTATTTCGTCAATTCC
AAGCATTGATACTAGTGTTTGTTATACTCAAACAGTTAAGTTTAATGAAAGTATGAAAGA
TTATAATAATGCTCGTTTAATTACGATTTCAAGAGATTTACCATTTGCGCAAGAAAGATG
TTGTAAATCATTTAAAGATGAAGCACATTTCTTAATTTCAGATTATAATTATCGAGACTT
TGGGGCAAAATCAGGATTAGTTTTCACTGATTCACAAATTTTACCATGAGCTGTAATAAT
TTTAAACGAAGACAATATTGTTGAATATCTTGAAGTTGTGAATCCGGTTGGTAATGAATC
AAATTACCAAGCAGTATATGACTTTTTAAGTAGTAAAAAATAAAAAAAGTATTGATAAAA
TACTTTTTTTATTTTAAAGTTAAAAGTTCTTTGATCTCATCAAGGTCCCGTAGCTTTTCT
TTATCAATGTTTAGTTTAAAACCATAGCCTTCTTCTTTTTTATATTTTGGAATAACATGA
AGATGATAGTGAAAGACTTGTTGAAAAGCTTCACTTTTTTCATTAATAACGTAGTTAATT
CCAACAGGTTTTAAAACTTGATACATTTTTTGGGCAACTTTTTTTCCAACTTTTGCAACA
GCAGCTAAATGTTCATCATCTGTTTCACTATAATAATCAAAGTGTTTTTTTGGAATTATT
AAGGTGTGACCATCACTATTTGGAAATAAATCTAAAAAAGCGTAAACAAGATCATTTTCA
TAGATTTTTTTACTCGGAATTTCTTGGGCAATAATTTTACAAAAGATGCAATCACTTTTG
TTCATTTTTACATCAGCTCCTTATGAAATAATTATAGCAAACTTATAAGGCGAGTTATAG
CATCTTTGCTTTTGGGAAAGGAAAAATAAATAGTTAAAAATTTCTAACTTTTTTAAAAAA
TTTATTATTTTTCTGTTATAATTAATGGCTATAAATCATCTAATAATTCCTTAAATTTTG
TGATATAATATATATGTAGCAAACAGAATGAGAGGAGATGATTATAATGGAAGATAATCG
TACAAAAACAGCTCATGATGAAGCTAAAGAAATTGTTGGGCGATACCGTATGTTAGGGGA
AGATATTTATGAATATCTTGAAGTATTAAAACATCAAATTAGCCAACGAAAAAAAGTATT
GAACCTAATGATTTAAAACAAGCAGCCTACTTTGAAGAGTTACTAGTATCTGTCAAAAAA
ATCTGAAATGAAAAATACCAGGACTAAGTAAAGCTCTTATTTTATGAAAGCAAAGCAGTT
TGCTTTTTTTAATAAAAAAAGAAGATTTTTAATCTTCTTTAACAATAAATGATTCAATTG
CATCAAATAAAGTTTGCGAGTAAACATTTTCTGGATTATAACCAAAGGCTAATGAATATA
GTCTTGTTTTTGCTGCGGTTTGCAAATCACTAAACTGAGCAAAAGTATATTCAATTCACT
TTAAGATTTGTCCTTTAACATTTGGCACGTTTGTTGGAATTCCGTCTTTATCATAAAGGG
CATTTCCATTTTCATCATATGTTCCTAAATAACCTGTTTGATTATATAATCATGATAATG
AACGTTTAGCGCCTCCTTGTTGTGATACTCATGCTTGGTCTAGGTTGGCTGGTGTTCCTC
CTGACCCATATCAAGTTAATGATAATGGTTTGTTATTTGTCTTAGTATTTTGATAATTAA
TGTTCATATTTTTCATTAAGTCAATTGTATAAATTGGTAAGACTAGAACAACTGATCCAT
ATCTTCGGTTAGCATCTAAAAACTGATAACTTGAAGGACTTGTTCCTTCCCCTGATTTAA
TAATCCCTGGTGTTGCGGTTTCAATAATTTTTTGTTTATATGCATCAGCATTATTTAGGG
TTGTAAAGATTTCATTTTTACTTTTATTGATTCCAACAAAACCTTTAAAGCCACTAAGGC
CAAAGATTGGGTCAATTCCTTCGTTAATCATATTTTTAAATTCATCACCATTTTTGGCAT
TAAACATATTTTTTAAGTTAGCTGTTAGAATATCTTCTTTGTTTGTTAAATCAGTATTTA
AAGTTGCAACATTTTCTAATGCTCCACCAGTCTCGAATAGTTTATCTAAACTAGCTTTAT
CTAATTTTAATTCTCAAACCATCTTAACATATGAATTTCAACGAGCACCACTAATTGTGT
CTCATGATTGAATGGCATTAAATAAGGCACTGTTACGATTTAAATAAATTTCTGTATTAT
CACCACTACCATAACGTTTAATTTCGTTTTGGTGTAAATAGGTTGCAGTAATAATTTTAT
CAATTACAGCTGGGACTTCAACATGTTTATAATAATCATTAAAACGAATTTTTAAAGCAA
TTTTCTTTTCATCTTCTGTCATTTTATTGAAGTCAGTATAGTCATTTCCTGCAGGTTTAA
TTTTAATCTCAAAGTTATTTTCCCCTTGATCTTTTTGTGATTTCGTATAATCAGGTGATA
TTGTGGTTGATTTTCAGAAATATGATTGGACTCCTCCAACAAATCATTTTTCTGATTGGT
AATCAGGTGCATATCCTTGGCCAGCAATTATTAATTCTAATGGTGTATAATTTGATATTC
CAGTTAAATATTTCGTGTACAAATTATCAAGAGCAACTTGTTCCACAAAACTAACAATTT
GTTTTGCTAATTCATTTTCTGGCTTACTAACATCAATTGTTACTCCAGTATAACGAGCTC
TTGTTGCTTCTTCTGAGGCATAGAAGAATTTCGAAATATTAGTATCTAATAATCGGACAG
CCATTGTTTTTAGGTCCGCTTTTGTAAAAATATCATTAAATGAATATTTTACGTAACTTG
ATTGATTTTCTGAATCAATTTGGGCAATAATTCAACGTTTAACTTCAACAGCAATTGCTG
GGTCAGTAAAACGCTCAAAGTTCTTTTTCCCACAAGCAACAACAGTGGTGCTGGCAGAAG
TAACAATTGTTATTGCACCTAAGATGCTTAATAATTTTTTCATTATCTTCTACCTCCTAT
TGTGCTAAAGTCATCACGATATCAATTTTGATCACCATTATTATAATATTTTGTTTTATC
TTTTTCTCAAGTTTTAAATTGATGTAATCAAAAGGCAGTTTGAGTAGAGCTAGTATGAAG
TCCTGAATAATTTGTTTTAATTTGTTCATCTCAATATTTTGATTGAGCAATTTTATCGAC
AATAGCTTTTGTTTTAATTTCTGCGGCGGGTCCACCAGTTTTATAGCCTTGAATCGTTTT
GTTTTCTGCTTCAAAACTACTATATAAACGTTGAACTGCTCCTCCTGATAAGTTTGTTGT
CATTGCGCTAATAATTAACGTAAATCAATCAGCATTATCGTGTCCTTCACCATCTTTAAA
AGTAATAAAGTTTTTTAATCATTGGTCAGGACCTGCTCCATTTTGTAAAATTTTATTATT
GAAAAAGTCATAAGTTCAGAATCATCATGTTTTATCATCAGCTGAACCAGAAGATGAAGA
CAATGTCGCGTATTTCTTAACCTCGTCTAAAACTTTAAATTTAAGTTTGCTAGTACTATC
GTTATTAACTAAACTACGGTTTGTTAAATACCATAAATATTGGGCATTAGCAAATTGTGT
ATTCATTTTTTGTTGTGCTTTATCTGTTGTCATAATTTGTGATTTATCAGACATTGCTTT
ATATGAAATGTTTGAATAATTTAAACTTTTAAATTGTCAATCACTATTATAAGGACTATA
TAATGTTGCGGTTGCGTCAGCTAAATATTCACGACCATCAAGATGAACTAAATTTAGTCC
ATTTGTGTCAAAGAAGGCAACTACCATATCTTTAGTGTTACCGACTGTTCAGTTTCCACT
AATTGAATCGGCAGTAGCTTTTCTCCCAATAGCAGTTACTGCTGCATCTAAATCAACAAC
TGGTGCTGTTGATGTAGCGCCAATACTATCATAAACACTTGCTTTTAAAATATTCGATTT
AACAGCATCCGCTTGTGTACTTAATGTTAATAAGTCTGTTGATGGTGTTGCAGTTCCTTT
ACTATTGTTAATAAAATCATCTCAACTTGGTGCGGTTTTTAAAGCAGTTAAATCAGTATT
AATTTGATTTTGGGTGTTTTCATCAAAACTATCTTTTGTAAAACCAGTATCAGTTGGTGT
TACTCCCGATTTAAAGGCATAAGTTATTTTTGAAATAGCTAGCGGTTTTTCGTTTTGGAA
TCAGTTTTCAATAAGATATTTTTGAAATAATGAATATTGTCCAGAATCATATGATTGTGA
TAAAAATGGTTTTCCAATTGATGTTTTACTTGCATCAGCAAAAACAGGTGTTGCTACTGG
TGGGAATTTAACCATATATTTAGTAACATCATAACCTTCTGTTTTTAAATTTCCGGCAAT
TGTGTCTAAACGAGTATTAATTGCATCAATTGTTAATTGACTTAAATCTGCACCAAAACT
TCCACTTGTATTATCTCAACTAAAAGCTAAAGCTACTTGTGTTCGTGAGTTTTGATCACT
AGTATTTCAATCTTTTGCTTGTCCTCCGCCTTTAAGAAAATCAGCGAAAGAACTTAATTT
AATTACTGATGTATCAGTTGTATTAGTTTGATATGTTCGCATATTATTATTTAATAGAAT
GTTAGTTAACATTTGTGTTCCACTAATTCCTCCATCAGCACCGGTTGTCATAATAGTGGC
TTTATAATTCTGCTCTTCAATCTCATATTTTTTATTTCCACTAGCACCAGTAATATCTTT
ATAATTTAAATCTAAAAAATCATGATATTTTTTTTCTCAATTTTTTTGGTCGCTATCTTT
AAAACTTTGTTTCTTTTTCTCAACAATATTGTTTGTGTTTTGAACTAATAAATTTCATTG
GTCTTTTAAAATGTCTTTTAAATCTTTATAGTCTGCAATATCACCAACTGTTGTTTGAGC
AGTTGGAAAAAATTTATCTGGATTAGCTAAAGCTGCCACATTTAAAATTTGCGTTAATTG
CACTGACATTTTAGTTCTTGTTGGTCCATCTCATTGTGATGGATCATTTGTTCATGTTCC
ATTCCCCGCATCAACAAAGGGATTTGCTAAAACACTTCAAATATCAGGGGAAGTAATTTG
TTTTCCACCATAAATTCCTGGGAGTCAAGCTCAAATACTATCACCATTCCCATTTTTATG
TTGATTGTTATTTTCTTTATTACTACATGCCACTACCCCAGAAGTTGTTGCCCCGACTAT
TACCACACTGCTAAGTACTGATAAAAGTTTCTTCATTTTGGTTCATCCTTCCTTTTGACT
TATTATTTTTTGTACTTTTTGATAAAAAAATACTAAGTACATTCTATTAAAAATTTATAA
TAAAGTCTACTTTTATTGTACAATAAAAGTAGACTTTATTTTTAAAAAAATAAAGATATT
TCACTTGAAAATAACGAAAGAAGCTCTTATAAAGGAGGAGTAAAAATGCAAAAGATTGAG
ATAAAAGATTTATTTGTTTCTGCTGATAATGAGATGATTTTAAATGGTTTAAATTTGACT
GTTAATATTAATGAAATTCACGCTTTAATGGGGCCAAATGGAAATGGAAAATCAACTTTG
TTATCAACAATTATGGGACACCCTAGTTACACGGTGGAAAGTGGGGATATTTTAATTGAT
GGTGAAAGTATTTTAAATAAAACAGTTGATGAACGCAGCAAAATGGGTGTCTTTTTTGCA
ATGCAGTCACCAGTTGAAATTTCTGGAGTTTTAAATTTAGACTTTTTAAAAGTAATTATT
AATGCTCATCGCGATGCTCCAATTAAGTTACCACAATTATATAATGACATTAATCATAAT
ATTAAAAATTTAAAAATTGATGATAGCATGATTCGCCGTTATTTAAATACTGGTTTTTCT
GGTGGAGAAAAGAAAAAAAATGAAATTTTACAATTAAACTTATTAAAACCAACATTGGCT
TTAATCGATGAAATTGATTCGGGGTTAGATGTTGATGCTTTGAATGTTGTTAGTGCTGAA
TTAAATAAAATGCGGCAAGAAAATTTTTCAGCAATTATTGTTTCACATTATGATCGTTTT
TTTAATTTGGTCCAGCCAACCCATGCCCATGTCATTGTTAAAGGGAAAATTGTTAAAAGT
GGTGATTATAGTTTAGTTAAAAAGATTAATGAAGAGGGTTATGAATGATTATTGCAGGAA
TTAAACTTAACATTTGATAATAAAAAAGCAGAAGCAAAACCTTTGACGGGGATTGGCTGT
GCTGCGCAAAAAGGAAAATAACAATGCGAGTTTTACTGAATCAGCAAGAAGAAATTATTA
GTGATAATCTTTTGATTAATGATACAACACAAAACTTAACGATTGAAAATACTAATCCTG
GGCAAGTTATTAATCTTAATTTTTCAACTAATCTTTCTAATAAAACTTTTTTAATTTTTT
TAAATTTAACTGCCGAAGCAACCATTAACTATAATATTCCTGCTCAAGATCAAATTAACA
TTATTAATATTTATAAAAATCGTGAATGTGAGCAAGTTGCTAATCTTTTTTATAATGTGC
TAGAAAAAACCCATGTTAATGTTTATAATTTAAACATTGTTAATAGTAATATTACCGAAA
ATGTTACTTTTAATTTACAAGGCAAGCGTAGTACGCTTAAATATTATCTCGCAAGTTTGG
TAACGCATGATTATCAAAAAAATGCAATTATTTATGCACACCATTTAGCGCCCGCAACTG
AAAGTGATATTAAAACATATTCAATCGCAAAGGATAATTCATTACAAACCATTAAATGTA
CTAGTCACATTGAGAAAACAATGAGTAAATCAGAGGCTCATCAAGAGTTACGATTATTAG
TTTTTGATAAGACTTCAAAAGCAATTTCTGATCCAATTTTATTGATTGATGAAAACGACA
TTAAGGCAAGCCATGCCAATGCTGTGGGAATGTTAGACCCTGACCAAATCTTTTATTTAC
AAACAAGAGGTTTAACAGTTAATCAGGCACGAAAATTAATTTGCATGGGTTATTTTAAAA
ATGTGATTGATGCAATTGAGGATGAAACAGTACAAAAAAATATTATTGATGAAATTGATA
AAGAAATTGGAGAATAAATATGATTGATTATAAAAAAATTAGAGCAGAATTTCCTTTTTT
TAAAAATAATGCTGATCAAATTTATCTTGATAGTTCAGCAACTAGTTTAAAACCACAAGT
TGTGATTGATGCGATTAATAATTATTATACTCACTATGGAACTAATCCTCATAATACTGA
TAGTGATTTAGGGTATGAAACAAATGTGCAATATGAAACAATTCGTGGTAAGATTAAGCA
TTTTATTAATGCTAAAAAAGATCAAGAAATTATTTTTACGTCGGGAACAACATATAGTTT
AAACCAAATAGCTTATGGGTTAAGCGACCTTATTCATGCCGGAGATGAAATTTTAATTAC
AAAACAAGAACATGGGGCAAATATTTTACCATGGTATCGTTTAGCATCAGAAAAAAAGGG
TTATGTTAAATTTTTACCAGAAAAAAATTTTAGCATCGATTTAGAACAATTATCAAAAGT
GATTACTGCTAAGACAAAAATAGTTTCTTTTGCTAATGTTCCCAATATTTTAGGTTATGA
AAATAATCCGATGGTAATTATTGCAATGATTAAAAAAATTAATCCTGAAATAATTGTTGT
GGTTGATTGTGCGCAAGGAATTATTCATATGCCAACTGATGTTCAAAAATGAAATGCTGA
TTTTATTACTTTTTCTGCTCATAAAATTTTTGGGCCAACTGGAATTGGAATTTTATGAGG
AAAAGAAGAATTATTATTGAAACTAAAACCATTAATTGTTGGTGGCGGAATGAATGCTCG
GATTGAAGGCAACGGGTCAGATTATCTTTTAAAGGGATTACCAGACCGATTAGAAGCGGG
ATCACCTAATATTGCTGATATTTTTGGTTTTGGAGCAGCGATTGATTTTGTTAATCGACT
TACATTAAAAGAAATTATTAGTTACACTCATCAGTTAAAACAATATGCGCTTGAGCAATT
TAATCAAAAATTAAAAGATAAGGTTATTATTTATAATGCTGATGCTAAAGCGGGAACATT
GGTGTTTAATGTAAAAGATGTTTTTTGTCAAGATGTTGCGACGCATATCGGTAGTCGTAA
CAAAATTACAGTTCGAAGCGGTGATCATTGTGCTCGGTTAATTGGAGAAATTATTCCGGA
TAAAAATACAATTCGTGTTAGTTTTTCAATTTACAACAGTTATGAAGATATTGATTTATT
AGTAACAGCCCTTGCTAATGAAACCGCTTTTTTGGGAAGGTTGGTTTAAATGGAATTTGA
TAAAAATGATCCAATGTTTTTACGGCAAATTATTATGGAACATTATTCAGAACCACAATA
TAAGGGGTTAACGAAAGAAGCCAGCGCACACTCAATTCATCAAGCTTCAGAATCATGTAT
TGATGATATTCATTTAGAATTAATAGTGGCCGACCAAAAAATTATGATGGCACGATTTGA
TGATGTTGGTTGTGCAATTTCAACTGCATCAACAGATATTATGGCGCAGGAATTAGAAGG
AAAAACCATTCGTGATGGTTTAGCGATTATTGATAATTATTTTGCAATGGTTTTTGATAA
ACCATATGATGAGACAAAGTTAAACGAACTAGTTGCATTTATTAATATTGCAAAACAACC
TAACCGAATTAAATGTGCTACAATTGGTGTCACTGGTTTTCAAACTTTATTATTAAATTT
ATTAGATCCAAGTAACAAAAAATAAAGGAGGTGTTATTAATGTCAAAGTTAAAACAAGAA
AAACAAATTAAAGAAATTTCTAATTATAAATATGGTTTTAATGACGGAGATATTTCTTAC
TATAACACGGGGAAAGGTCTTAATGAAGATATTATTAATGAAATTTCAGATCATAAAAAT
GAACCAGCGTGAATGCGCGAATATCGCTTACAATCATATAGTAATTTCTTAAAAATTAAT
AACCCAAGTTGGGGACCAAATTTAGAATTTATGAATTTTGATGATTATGTTTACTATATT
AAACCAACTGATCACATTGCTACAAAATGAGAAGAAGTACCAGAAAAAATTAAAAATACT
TTTGATCGGTTGGGATTACCAGCAGCGGAACGAGATTATTTAGCAGGGATAAAAGCTCAA
TATGATAGTGAGCCGGTTTATGGTAGTATGTTAAAAGAAGTTGAAGAAAAAGGGGTTATC
TTTTTAGATTGTGATACGGCGTTGCGTGAACATCCTGAGTTATTTAAGAAATACTTTGGG
ACATTAGTTCCAAATACAGATAATAAATATGCCGCTTTAAATAGTGCCGTGTGGTCAGGC
GGTTCATTTATTTATGTTCCGAAAGGAGTTAAATTGGAAAAACCATTACAAGCTTATTTC
CGAATTAATTACGAGAACAGTGGACAGTTCGAACGAACATTAATTATTGTTGAAGATGAT
GCTGAATTAAATTATATTGAAGGATGTACTGCGCCAATTTATTCTCGTGATTCTTTGCAT
GCCGCAATTGTTGAAATTTTTGTTGGGAAAAATGCTAAAATGCGTTATACAACAGTTCAA
AATTGAAGTGACAATGTTTTAAACTTAGTAACAAAACGAAGCATTATTGAAGAAAATGGC
CAAATGGAATGAATCGACGGTAATATTGGGTCAAAAATTAATATGAAATATCCAAGTGTT
ATTTTGAAAGGAAACAATAGTAAAGGACAGTGTATTTCGATTGCTGTTGCAAAAGAAAAT
GTCATTCAAGATGCCGGTTCAAAAATGATTCATTTGGGGAAAAATACTTCTTCAAAAATT
ATTTCAAAATCAATGACCTTTAATGGTGGAACAGCAAATTATCGTGGTTTAGTTCACATT
GGACCAAAAGCTCAATATTCAAAAGCACGGGTTGAATGTGACACCTTAATTTTAGATGGG
AAATCACATTCAGATACAATTCCACAAAATAAAGTTTATAATAATGAATCACAAATTGAA
CATGAAGCTACTGTTAGTAAAGTTTCTGAAGAACAATTATTTTATTTACAAAGTCGCGGG
TTATCGGAACAAGAAGCTTTAGAAATGATTATAATGGGGTTTTTAGAACCTTTTACAAGA
GAATTACCAATGGAATATGCTGTTGAATTGAATCAATTAATTAAGATGGATATGGAAGGC
AGTGTTGGTTAATGGCCGTTGTTGATAAACAATAGATTCGACAAGAAAAGCTGCTGGCTC
GGCAAAACATTGCTTTATCATTACGTCATCAAAAAGAGCAACAAATTTTTGATTGTTTTT
TTAATAATAATATGATCCAAAATAGTAAAAATATTGCCCTTTATTATTAGACTTCTTGCG
ATACCCTTTTTATTAAAATATTATTATAAAATATAATTTATGAGGACATAAAAATATGAA
CAATAATAAATTTAATACTCTTAATGATAGAGAATGGTTAAGATTAACAGGAATAAAAAA
ATCCACTTTTAATAAAATGTTAGATATTTTAAAAGTTGCTGAAATAGAAAAATTTAAAAA
AGGTGGTAAAACTAATAAATTATCATTAGAAAATAGATTATTGATGACTTTATTATATTG
ACGAGAATATCAGACTTATTTTCATCTTGGTAAAAGTTTTGATATTAGTGAGGCTAATTG
TTATCGTAATATTAAGTGAATTGAATATATTTTAATTAAAAACTCTGATTTTCAACAACT
TGCTGGTAAAAAAGCACTAATAAATGATTATTTTAATGATAAAACTATTATTATTGATGC
TACCGAAACTCCAATCCAACGCCCAAAAAAAGACAAAAACAATCTTATTCTGGTAAAAAG
AAAAAACACACGATCAAAACACAAGTAATTATCGAACAAGAAACCAAAAAAATTATTGCA
ACAAGTTTTTCGCTCGGAAAAAAACATGATTATGCTTTATTTAAAGAATCAAAAATCCCA
ATTTTAAAAAATACCAAATTAATAGTTGATAGTGGTTATCAAGGAATACAAAAAAATCAC
AATAATGTTCTAATACCTACAAAGAAAACAAAGAAAAACCCTTTAAACAAAGAACAAAAG
CAATATAATAGACTAGTTTCAAAAATGAGAATTATTATTGAAAATATTTTTGCTATTCTT
AAAAAATTTAAAATTATTACAGAAAAATATCGTAATCGAAGAAAAAGATTTGGTTTAAGA
TTTAATTTAATTGCCTCAATTTATAATTTACAATTATTATATTTAACATAAAATATTTAT
TTAAAATTAAATAATTTAAATAATAGACTTCTTGCATTACTTGTTAAAAAATTGCAAATA
TTTGTAAAAAAGATACTAATAGAAAAATATAATTTTAATTAATTATGTTTTTTATTTAAA
AATTTAATATTTTTCCACAACGAAAAATTAATTTATTATTTAAATTATTTAATTTTAAAT
AAATATTTTATGTTAAATATAATAATTGTAAATTATAAATTGAGGCAATTAAATTAAATC
TTAAACCAAATCTTTTTCTTCGATTACGATATTTTTCTGTAATAATTTTAAATTTTTTAA
GAATAGCAAAAATATTTTCAATAATAATTCTCATTTTTGAAACTAGTCTATTATATTGCT
TTTGTTCTTTGTTTAAAGGGTTTTTCTTTGTTTTCTTTGTAGGTATTAGAACATTATTGT
GATTTTTTTGTATTCCTTGATAACCACTATCAACTATTAATTTGGTATTTTTTAAAATTG
GGATTTTTGATTCTTTAAATAAAGCATAATCATGTTTTTTTCCGAGCGAAAAACTTGTTG
CAATAATTTTTTTGGTTTCTTGTTCGATAATTACTTGTGTTTTGATCGTGTGTTTTTTCT
TTTTACCAGAATAAGATTGTTTTTGTCTTTTTTTGGGCGTTGGATTGGAGTTTCGGTAGC
ATCAATAATAATAGTTTTATCATTAAAATAATCATTTATTAGTGCTTTTTTACCAGCAAG
TTGTTGAAAATCAGAGTTTTTAATTAAAATATCTTCAATTCACTTAATATTACGATAACA
ATTAGCCTCACTAATATCAAAACTTTTACCAAGATGAAAATAAGTCTGATATTCTCGTCA
ATATAATAAAGTCATCAATAATCTATTTTCTAATGATAATTTATTAGTTTTACCACCTTT
TTTAAATTTTTCTATTTCAGCAACTTTTAAAATATCTAACATTTTATTAAAAGTGGATTT
TTTTATTCCTGTTAATCTTAACCATTCTCTATCATTAAGAGTATTAAATTTATTATTGTT
CATATTTTTATGTCCTCATAAATTATATTTTATAATAATATTTTAATAAAAAATGGTATC
GCAAGAAGTCTATTTAATAAAAAATAAAAACTAATTTGAATTACAACTAAAAAACAATTG
CCAAGGTTTTTTTAACTTTTATTTTTAAAACAGAAAGATTAGTAATATATGAAGCAAGAT
AAAGAACCGCAAAAAAAACTAAGATTTTAACAATAAAAAGTAATAATGCTAAATCAAGAT
ATTTAAACCCCAAAAGTGTAGAAATTAATTTGTCCATTTTTATACCTTGTCTTTTTCAAA
TTCTTTCCGGCATTTTTTATTATTATATATATTTATTTACAAAAATGCAAAAAATTTTTT
TAAAAAAATAAATGTTATAATTAAAATGCAGTTGATAATTTAAAAAATTATTAACATTAA
AAGGATTCAGGAGGTATAAAAAATAAATGTTACCAGAAAAAATTGATATTTTTATTGACG
AACATATTGATAAACCTTTATCAGAATATATTAGACTTCTTGCGATACCCTTTTTTATTA
AAATATTATTATAAAATATAATTTATGAGGACATAAAAATATGAACAATAATAAATTTAA
TACTCTTAATGATAGAGAATGGTTAAGATTAACAGGAATAAAAAAATCCACTTTTAATAA
AATGTTAGATATTTTAAAAGTTGCTGAAATAGAAAAATTTAAAAAAGGTGGTAAAACTAA
TAAATTATCATTAGAAAATAGATTATTGATGACTTTATTATATTGACGAGAATATCAGAC
TTATTTTCATCTTGGTAAAAGTTTTGATATTAGTGAGGCTAATTGTTATCGTAATATTAA
GTGAATTGAAGATATTTTAATTAAAAACTCTGATTTTCAACAACTCGCTGGTAAAAAAGC
ACTAATAAATGATTATTTTAATGATAAAACTATTATTATTGATGCTACCGAAACTCCATT
CCAACGCCCAAAAAAAGACAAAAACAATCTTATTCTGGTAAAAAGAAAAAACACACGATC
AAAACACAAGTAATTATCGAACAAGAAACCAAAAAAATTATTGCAACAAGTTTTTCGCTC
GGAAAAAAACATGATTATGCTTTATTTAAAGAATCAAAAATCCCAATTTTAAAAAATACC
AAATTAATAGTTGATAGTGGTTATCAAGGAATACAAAAAAATCACAATAATGTTCTAATA
CCTACAAAGAAAACAAAGAAAAACCCTTTAAACAAAGAACAAAAGCAATATAATAGACTA
GTTTCAAAAATGAGAATTATTATTGAAAATATTTTTGCTATTCTTAAAAAATTTAAAATT
ATTACAGAAAAATATCGTAATCGAAGAAAAAGATTTGGTTTAAGATTTAATTTAATTGCC
TCAATTTATAATTTACAATTATTATATTTAACATAAAATATTTATTTAAAATTAAATAAT
TTAAATAATAAATTAATTTTTCGTTGTGGAAAAATATTAAATTTTTAAATAAAAAACATA
ATTAATTAAAATTATATTTTTCTATTAGTATCTTTTTTACAAATATTTGCAATTTTTTAA
CAAGTAATGCAAGAAGTCTATTAAAGAAAATCCACGGTTTATTTTAGAGTTTGTTAATAA
TTTAAACTGAGAAGAAAAATTTGAATTAATTTCTGATTATGTTGCAACAAACGAAGAAAT
TGAAAAAGCAATTAACACATTAAATAAATATATATTTTTATTTATTAGACTTCTTGCATT
ACTTGTTAAAAAATTGCAAATATTTGTAAAAAAGATACTAATAGAAAAATATAATTTTAA
TTAATTATGTTTTTTATTTAAAAATTTAATATTTTTCCACAACGAAAAATTAATTTATTA
TTTAAATTATTTAATTTTAAATAAATATTTTATGTTAAATATAATAATTGTAAATTATAA
ATTGAGGCAATTAAATTAAATCTTAAACCAAATCTTTTTCTTCGATTACGATATTTTTCT
GTAATAATTTTAAATTTTTTAAGAATAGCAAAAATATTTTCAATAATAATTCTCATTTTT
GAAACTAGTCTATTATATTGCTTTTGTTCTTTGTTTAAAGGGTTTTTCTTTGTTTTCTTT
GTAGGTATTAGAACATTATTGTGATTTTTTTGTATTCCTCGATAACCACTATCAACTATT
AATTTGGTATTTTTTAAAATTGGGATTTTTGATTCTTTAAATAAAGCATAATCATGTTTT
TTTCCGAGCGAAAAACTTGTTGCAATAATTTTTTTGGTTTCTTGTTCGATAATTACTTGT
GTTTTGATCGTGTGTTTTTTCTTTTTACCAGAATAAGATTGTTTTTGTCTTTTTTTGGGC
GTTGGATTGGAGTTTCGGTAGCATCAATAATAATAGTTTTATCATTAAAATAATCATTTA
TTAGTGCTTTTTTACCAGCAAGTTGTTGAAAATCAGAGTTTTTAATTAAAATATCTTCAA
TTCACTTAATATTACGATAACAATTAGCCTCACTAATATCAAAACTTTTACCAAGATGAA
AATAAGTCGGATATTCTCGTCAATATAATAAAGTCATCAATAATCTATTTTCTAATGATA
ATTTATTAGTTTTACCACCTTTTTTAAATTTTTCTATTTCAGCAACTTTTAAAATATCTA
ACATTTTATTAAAAGTGGATTTTTTTATTCCTGTTAATCTTAACCATTCTCTATCATTAA
GAGTATTAAATTTATTATTGTTCATATTTTTATGTCCTCATAAATTATATTTTATAATAA
TATTTTAATAAAAAAGGGTATCGCAAGAAGTCTATTGAAGATGAAATTAAAGAACGTGTC
ATCCAAAATATTTCAGAAGAAGAATATTTACGCCATAAAGCAATTATCGAAATATATGAA
AAAGCTAAAAATGAATTAGAATTGAGTAAAAAAGGAAATTCTAATTAATAAATAATACTA
AATGTATTATTTTTTATTTATTAATTTAAGATAATTACAACCGATTGCTTTTAAATTTTC
TTCCAAATAACTAAATTGTATAATTAAAAATGAGAAAAAATCTCATTATAATGCACAATT
ATTTAGTTTTTATTTTAAGCAAATAAAAACTAAATTTAATTAAATTAAGAAAAATAATTT
AAAAATTAAAGAATAAAAGACATAATTTTAGATTTTTAAGTTAAAATAATACTAAGTGTA
TTTTACACAGATATAAATGGTCAAACATACCAGAAAGGTTCTAAATATGAAAAAAACTGA
GAAAAGAAAATTAAAGTTATGACATAAAATTACAATCTGAGGAATATTAAATGCTTATGC
TTTAGCAATGTTAATTGCTGTTTTAGCATTACCACAAACACCTTGACATTGTCGTTTATT
TGCATTTATTAATATCTTTGTTGTATTGTTAATCCAAGTGGTTTATTATACTCGTCTTTA
TGTTAAAAATAAAAAGAAATCTATCAAAAGTAAAACCGTTGAATTAAAATAATTTTGCAC
CATAAAAAAACACACTTATAAAAGTGTGTTTTTTTAATTTTAAATACTCAACTATTCACA
AGAAATTAAATGATATTTTCGTTTTCCACGACGAACAATTAAGTATTTATTAAATAAAAA
TTTATCTTTTGTAACAGTCCATGTTTCTTCATTAATAACAATGCCATTCACGGTGATTGC
TCCTTGTGTTAAAAACTCCCGCCCTTCTCGTTTTGATGAAACGATTTCTGCTTGAACTAA
TAAATCAAGAATTGATAAATCAAAAGTTGATAATGAAAAAAACGGTAAACTAGTTTGTAA
CTGATCCAACTGTTGATCTGATAACTGGTGCAAATTACCATTAAATAATGCTTCACTCAC
AATTTGTGCTGTTTTCAAACCGTCTGCTTGATGCACAAATAATGTTACTGCTTCAGCTAA
TTTTTTTTGTGCAATTCGCTTTGCTGGTTCTTTTTGGTGTTCTTTTTCAATTGCAATAAT
TTCTGCTTCTGTTAACATTGTCAAATAACGTAATAATTTCCCGGTTTCTTGATCATCTTG
ATTAAAGAAAAATTGGTAAAATTCATATGGTGATGTTTTTTTTGGATCTAACCAAACGGC
TCCTGATTCTGTTTTTCCAAATTTTGTCCCATCAGCTTTTGTTAATAAGTTCATTGTTAA
ACCACAAGCTAAATTATCTTCGCCAATTTGTTTATGAATATAGTCTGTCCCTGAAGTAAT
ATTTCCTCATTGGTCACTTCCTCCGGTTTGAACAGCACAATCATAATTAACATATAATTG
ATAAAAATCATATGCTTGTAATAAAGTATAAGCAAACTCAGTATACGATAAACCAACTTC
AATTCTTGTCGCGATATTTTCTTTTGCCAACAAATAACTAATATTAAAATCTTTTCCAAC
AGTTCGTAAAAAATCAATTAAAGTCATTTTTTGTAATCAATCAGTATTATTAACCATTCG
GACATTTTTTCCAATTAATTGTTGCATTTGTTTACTTATTGCTTGGACATTGTACATAAT
TGTCTCATCATTTAATAATACACGTTCTGCTTTCTTACCACTTGGGTCACCAATCATTCC
AGTTCCGCCACCAATAATTGCAATTGGTTGAAAACCAAACATTTCAAACCGTTTTAATAA
CATGATTTGAATTAAATGCCCAACATGTAATGAATCACCTGTCGGATCAAAACCACAATA
AACCCCTTTTTTTAAAGTTTGAGCTTTTAATAATTTTGTCTCATTAGTTACTTGTTTTAA
TAGACCTCGTCATTTTAATTCTTCTATAATATCTTTTACCATCTTTTATTTCCTCTACTA
TTTAAAAAACTCTAAATTGTTAGAGTTATTCTTTATCGACTTTTGCGATTTTTTTAAGTT
GATTAGGTTTTTCCTCTTCAATAATTTTTTCTGAAATTGACGCTGATGTTTTTTTCAGAT
CTTCTGTTACTTTAATTCCCGCATCAATAGCAGAAACTGTTATTTTAGCTAAGTCTTTCG
CAACAGCACGAACATTTGGTGATTTTGCGGCAGCTTTAATTAATTTTACTGTCCCAACAT
CAATTTTCTTTAATGCTTTATAAGCCATTTCTTTTGTTGAAGCAGAATCTAAAATTTCTA
CCGCACCCTTAACATCTTTGATTCGTAATTCAATATCAGCTGCTACTTCGTCTGATTCAA
TTCCTTGTGATTTTTCTCACACAATTTCAATTTTATTAACCATTTTTTTCAATTGTGGAT
TATATTTTTTAACTAAATTAATAAAATCTTGGCGTAATTCTGATCCTTTTTTAGGGGCAA
TAAGCATCCCCGCTACCATAATTGCTAATGTTTTAACAAATTTAAAAGCCATAATTATTC
CTTCTCATCAGAATTAGCAAAATCTTTTAATTTATCAACAATTCGATAAGCAATATCTTT
ATTACGGGCAATAACTTTTACTCATGCTTTAACATTCCGTTTCGCAAAAGCTTCAAAAAC
ATCAATATAATTTGAAACTTTAACAACTGTATCAACAGTCGAGTTTAACATTTCTGATTT
ATAAGTTAAGTCTTCAACAAAATAATCAAATTTCTTAGCAGCAATTGCAACTTTCCGTGC
AGCAATAATTCCATAACAACAAAATACAATTGCTAAAAATAATAAAACAATAATTAAAAT
TGTTTGTGAAATTAATAAATCGTCACTAGTTGCTAAGATATATATCATTTTTTCCACCCT
TTTTTCTAATCAAATTAAATATTACTTTTACATTATAACTTATTTTATTTAATATCAAAA
TAAAAATCCTTATTTATTCTCATCTTTATCAAAATTTTTACTTTCATTAATTTGGGTTTT
AATTCGTTCTTTGCGTTTTTCCTCAGCTTCTCGCGTAGTTCGTTCTTCCATTTCTAACAT
CCGTGATAAATATGGATTGCGTTTAGTATAATAGTCATTAACATGTTTTGTTTCTGAATC
GGAATCTTCTTTTCGCAAATCATGCAAGTTTTTATGATACTGTGCAATTGGTTTTGAACG
ACGCAAAAATTGATTGTTTACATTACTTTCTTGTAAATTAAGTGATGTTTTAAATCTAAC
TGCTCCCGCTTTAGTTGAGTTCTGTTGAATTAAACGACGGCGTTGATCTAATGGCATATC
CTCGGAAAAATTATCATCAATTTGATTGGCTTTTGCAATCGCTTGGCGAATTTGTTCATT
AATTAGTTTTTGTTCTTCTATTCCTTCAAACAATGCTGTTTGTTCATATTCATCAACTTG
ATGGCGTGGTTTTGGGTTACTAATTTTCTCTTTAATTTGTTCTAATTCTAACGTTAATTC
ATTTGTTCGCTCCCCAAAAATATTTTCCCCATTTTTACGTTGTTTAAATAAAAATGACAC
TGTTTGAGCTGCTTGTTCTGATAATTTATTGCGATTTTTTAAAGTTGATTTAATTTTGTT
GCTATCTGTCAATGGATCATATTTTTTAAAATATTGTTCAACATTAGCCTTTTCAGCATC
TGAAATTTTTTCTTCCACAACATAAATTTTTGCTAATTCAGCTTTTTTCTCAACAATTTT
TTGTTCAATAATTTCATTAATTGAATTTGAAGCAGCATTTTCGAGTTCATCATGTAAATT
ATCTTCATAACTACTTATTGTGTGTTTAAATTCATTAGCTCCATCAAGTTTTTTCCCATA
CAAAGGTGAAATAACTTCTCCTATTGGATTTAAAGGAGGCTTTTTCTCAACCTGATGCTC
AACACTAGTTGTTTCTGGTATTTCTTCTTGTTGTTGCTGTGCTTTTTGTTCACGTTTTAG
ATGAGGATAAGCATCATCATGATTATAATAGGATTCGATTTTTTGGTTTTTATTTTCACT
CATCATGAAAACCCCCTTTATTTACCTAATATTATAAAACATTTCTTACTTTTTAACTAG
TCGATTTGAAATAATGTTATGACGACCAACTTTGGCTTGATCAATACCATTTAATTGTAC
AGCATCACCAGTAAAACCAATATTAATTTTTGCTAAAGATTGACCAACCCCATAGATATC
TACTGGCACCCCTTCCGTCTCAAATTCAATAATTTTTTGAACATTAAATCCTGAAGAAAC
AATAATTTTAACATAATCATAACCTTGCTGATTTAACGCTTGTCGCAGGGCCCAAACTAA
ATGTTTATTGACCCCCCTAATTTCATCAACGGAGTATTGTTTTTCTTTTCCAAGAAAATT
TTTATCAACCAAAGCTTGCGATGTATCAACACGAACCGCATATAAATTTGGAAATTCACT
AGCAACTTTTAAAGTATCGGTAATAACATCATTATTATAATCAACTAAGGCTACTAATTT
ATCGGTTGGATAAAAACGTTGGTAAGCATGTAATGCAGCAATTAAGTCACCATTAAATGC
TTGAATTAAAGCATGCGGCACCGTTCCCATTGGTTCATAATTACCAGCTAGTTTTGCTAC
TTGAGCTGTTGTTACAAAATTGGTAATGCCTCCAACCTTAGCAGCATAACCATCATTTTC
TTGGTTATAATAATAATCACTACGATCATTCATATAGATAACTGGCTTGTTATTTGCTAC
TTGTAAAATTCGATGGCAATTAGTGGCAATACTAGTTTGTCGCGCTAAAATACCATCAAT
AATTCCTTCTAAATGACCAAATTGATAATAATGTCCAGCAACTTTTAACACAGGTTCATT
TGGTTGAATTACGTCACCATCAGTCAAAGCAGTAATTTCAAGTGTTTCTGGATTAAAAGC
TTCTGTTTTTAATAATTCGATACATTCATTAACCCCTGCTAAAATAACATTTTCTTCACG
CTGAAAAAATTGCATTGTTACGATATCACTTGGTTTCTCATTTTTTAAAATATTAGCTGT
TTTTAAAAAATAAACGGCACTATAATATCCTGCTTTAATTTTGCTCATTATAATATTCCT
TTCAAAAACTACTTCCAAGATGATATTGTTTTGGTGATAATAACACAATTTTTTTCCCAA
CACTAGAAACTGGTAATCCTAATTCTTGTTCCGAACATAACATTCCGTTTGACATAATAC
CACGTAATTCACTAGGAATAATTTGTAATGTTGATGGCATAATTGCTCCAACGCGAGCGA
CAACAACTAATTGACCAACATCACAATTATCTGCGCCGCAAATAATTTGAAGGACTTCCG
AACCAATCGTAACTTGACAAATATTTAGTTTATCAGAATTAGAGTGTTGCTTACGTTCCA
AAATCTGACCAACAATAAATTGTGGTCTATTATTAATATTATGAAATAGACCCCCTTGTT
TTTTAAAGTTTGTTGCTAACTCTGTTAATAATAATTTATTATCACTATTAATACCTGGTT
TTAATTTTGTTGTTAAATGTTGACTAGCATTTAATAAATTAAAACCATAACATTGTTTGC
TTTCATTATGAAAGAAAACCCATTCTTTCTTAATTATATGTTCTCCTTGCGTAACAGTTG
GTTCATATCCAACTAAAACATCAAAGACTGGATGATAAAATAAACCAATTGATTTTGTTT
CCATTTTTACCTCTTCTCACTTCAATTAAAATTTTTAATCTTTATCTCATCTAAATCCTC
AATAATAGTTGTGACCAACTTAATTGTTTCATTAAAATCATCTAAATCAATAATACCACT
AATTGTATGTAAATTACGAGCAATTAGACAAGCCTGAATTGTTGGAATTCCATAATCTGC
TAAATGAACACGTCCAGCGTCAGTACCACCTGGTGAAATATAAAATTGGTATTTGATTTG
ATGCTGTTGCATTAGATCAAGTTGATATTTAATCAAATCATGGCGAGTAACATAACCATT
GTCCATTCCTCGTAGCATTACACCTTGTCCTAATTGCCCAAAGGTACTTGTTGATTCATA
GTCTTGCCCTGGCGAAACATCTGTCACAATTGCAAAATCAGGTTTAATTAAAGCTGTTGC
AGTTGCTGCCCCACGAGTTCCAACTTCTTCTTGGGCACTAAAACCAACATATAAATCAAA
GTCTAATGCTTTATCTTTAATTTGTTCTAATACTTCTAACCCCAAAATAAGACCCATTCG
GTTGTCAATTGCTTTCGATAATAACCGTTTGTCATTTAAAAAAACAGTTGGTCCTTCACA
AATAACAAAATTACCTTCCCGAACCCCAGCCGCATATGCTTCTGCTTTTGAAGTAAACCC
AAAATCAACTAGCATATTAGCAATCGGTGTTGGTTTTGAACGTGCTTCTGGTGATAACAA
ATGCGGAGCAATTGCTGAAATAGCGCCTATTATAAAAGTTCCATCATCTTTTAATAATCT
TACCCGTTTTGCTAATAATGTTTGTTCTCAAATTCCTCCTAATGGGTTAATTCTAATTAA
CCCTTTTTCATTAATTTGGCTAACCATAAAACCAACTTCATCACCATGGGCCATTAACAT
TACCTTTTTAGCATTTTTAATTCCTGTTTGATTACGAATAACTGCAAAACAACTTCCTAA
ATTATCTTGAATTATTTCTGATGTATACTTTTGATAATATTGCTTCATTAATATCACAAC
TTGTTCTTCGCATCCCGATGGACCAAATGCTTGCAAAATGTTTTCATACATTATTTTCTT
TTCATTAGTAATTTTCATTTTTATCTCCCTTTCGTTCTTGAAATTATTATATCAAAGTTT
ATAATTATTATATTGTTAAGAGTTTAAAAATATAATAACTAAAATTCAATGATAGCTAAA
TTTATAGAAAATAATGGAGGGCAATTATGCGTAAAGTTGCATTAATAATAGACTCATCGT
CAGGAATTAATAAGGACGAATTAAAAAAATATGAAGACACCTATTTATTACCGTTATTAT
TAAATTTCCCAGATGGGAGTGAGGTTGAAGATGATGAAGATATTATTTCATTTAATGAAT
TTTATGATATCTTAGAACATCAAGTAATTAAAACAAGCCAAATCCCAATGGGAAAAATGT
TAAATACTTGAAATGAACTATTAAAAAAATACGATAATATTGTTTTTGTAGGACTATCGA
AAGGTTTATCAGGGCAACACGAAAATATTTCAATGTTAGCCCAAGGTGAAGAATATAAAG
GAAAGGTCTTTATTATTGATACTGATGGTGTTAGTGAATTATTAGTTTATATGATTGATC
TAATTTACAGTTGAATTAAAGAAGGCGTAGAATTAACAGAATTTCAGACAAGAATTGATG
TCATTAAAACAAAATTTAGTGCATTTATTATCCCAAAAAGTTTAGAAACTTTAAAACGTG
GCGGGCGAATTACTACTGCCGCAGCAGCATTAGCATCATTGTTAAAAATAACACCAATTT
TAAGATATGATGGTCGAATTGATAAGTTTGACAAAACAAGGACATTCAAAAAAGCTGTTT
CAACAGCTTTTCATCAAATTAAAAAAGAACGTCAAAATTGAAAAAATATTATTCTACTAC
ATTCCAAAACAGATAAAGAAACTTTAGATGAAGTTTATCAAATAATTACAGATGCGGGTG
CTATAATTACTTCAACATACATTTTAGCAAACGTCATCGCTGCTCACACTGGCCCTAATA
CCGTGGTCTTGGTATGTTGAGATAAATAAAGGAGAATTAACTTTATGAATAAAAAAATTG
CAATCCTAACTGACTCATCAGCTGGTTTTACAACAGCAGAAATTAAAGAATTAGGAATCC
ACGTTATTCCATTGCACATTATTTTAAATAACGAAATAGATATTTTAGATACCGAAGAAG
AAATTAAAAAGTATCACTTTTATAATATTGTTAAAACAGGAACTACTAAAACAAGCCAAG
CTTCAACAGGAGAATTAATGGCAAAATGAGATGAAATTCTAGAAACATATGATGAAATCA
TTCACTACCCTATTGCCGAAAAACTATCAAGCCAATATGCAACAGCTTATACTTTAAGCC
AAGATAAACAATATCTTGGAAAAGTTCATGTTGTTCGTAATCATACTGCCGCTTTTGCTT
TAAAAACATTAATTATTTATGCCAATGAATTAACAAAACAAAATTTTACTGTTAAAGAAA
TCATTGCAAAAACAAATGCCTTAGAACAAAAAACATATATGGCAATGATCCCTGGTAGCC
TAGAACGTTTATCAAAAGGTGGGCGTGTTGGAAAAGTGCTGCTATCATTAATTAACTTAT
TTAAAATTAAAATCTTAATCCAATGAGGAGAATATCCTAAAAAAATTGCTTCATCACGAA
CATTAAATAATTTAATTGAAGCATTAGTTGAAACATGAGATAAATTTAAAAAAACAGTTA
AAGAAAAATTTCAGTTATTTGTTTTAAAAACAGATCAATGCGCTGACAAAGTTTGAGATA
ATGTTACACAAAAATTAAATGAATTAAAAGTCGATTATCATACTGAACAATTAGCTAATA
TTTTTGTTGCTCATGCTGGCTTAGATACAATTGCTTTTGTTGCAATTCCAGAAAATAAAT
AAAACAAAAAAACCATTTCTAATTTAGAAATGGTTTTTTTGTTTTCTTCTAATGGCGGAA
GTAAAGAGATTCGAACTCTTGCATGGATCACTCCATCTAACGGTTTTCGAGACCGCCCCC
TTCAACCAGACTTGGGTATACTTCCATCTTTATTATCCTGGCAGGGGTGATAGGACTTGA
ACCCACAACGTACGGTTTTGGAGACCGCTGTTCTACCATTAAACTACACCCCTAAATTCT
TTTAAATCATAACATAAATATTACAAAAGAATCCTCTGGTTTTAAAATAAAAAAAGTATC
TACATACTTTCATCTTATAAAACATCATGGCAGGGGTAGCAGGACTTGAACCCACAACAC
TCGGATTTGAAGTCCGATGTTCTACCACTTGAACTATACCCCTAAAATAAAAATTAAGTA
TCAAAATTGACACTTAATTATTTTAACAAAATAATTTAAAATAGCAAATAATTCTATTTG
TTTTCTAAAATTACAATTTGTTACATAATATTTAATTCTAATTTTATTTTATTAATTTAA
AATTAAATGAATAAAACAGATAGTTTTTTAATCCGCCGCACTTATTATTCCAAAATCAAC
ATTCTCCTCACTATTAGAGGTTGGATTTGATGCAAAAGAATAATATAAACCAGTATCCAA
ACTGTTACCAAATGTAAACATAACTGCCCATTTGTCTTCTATTTGTCAGTCTCATTCCAA
ATAAGTTGATTCTTTTAGTAGTCCATGTCCTTTTGGACTTGTTAATAAAGAATTTTTCAT
TAAACTAAATAAATCAATATCTTCTAAACTTTTTGCCTCATCTGAATCCTTAAAACTATC
GAACATAATTTTAATAGCCCCTTTTAAACCATCCTTTTGATTTTTCATTGTTATTTTTTT
AAAATCTTGGATAGAGTCTTCTAAACTAATACTACTATCCGCTGTAATACTACCAGAACC
TGAATATTTTAAAAATTGAACAATTATTTTTCCTCAATTAGTTAATTTTTTATCAATTCC
ATCTCCAGATAAATTTAATGCAATTGATAAATCCTCATTATTTTTATTTTTCACATTGCC
AGATAAACCAAGACCAAAAATATTTAAATAATTTAAGCTAATTTCAAAAGTACCTAAATT
TAAAGAATCATTTTTATCAACATTAAAGACAGAACCAACTTTTGTTTTATAAAAATCAAC
AAAATTTTCAGCAGTTGCATTAGATAATTGTTTTCATGGATTATTTTTACCAGCATTAGG
ATCAACTCAATTTGCTAATGATAACTCAGTTGCTTTTTTGGTTTTAGATATTCCCATGAA
GCCTTTATTTTCAGCAGTTAATTGACCATCTTCCACTTTTTTAATTAAATCAGTATCATT
ATAAGTTATACTAAGGTTTTTAAATTCTTTTTTACTAGCAATATATTCTTTAAATGAATT
TTTTAAAGTACTATTTAACTCAGTTGTATCTTTTGAAAAATCTCAAATCATTTGATTATA
TAATGGTTTAAAAATTTCATTTTCTGAAAAATCAACAGTTTCTAATTTTATAAAATAGTC
TTTAATATTTTCAATTAAAAATCCTACTGCCTTATCAGAAAAAGTCCGTAAAGCAGCAAC
GTTTTCACTAACATTATAAATACTTGATAGTTGGAAACTAGCATACATTTTTTTAAATTG
TAACTGAATTGTCGCTGTATAATCAACTCGAACAGCTGAAAATGGTTCGGGATTAATATC
TGTTGGAAACTTACTACGTAAATTTTCAACATCAATATAACTTACTTTTACAACATTTCT
TTCATCATCTAACGTTAATGGCACTGTATTAGAAAAATAATTTGAATATTCGTTTTGTAA
TTCATAATTAACATTATCAAAAATTTTTGTAAAATTGTTAATAAAATAAGTCGCTAATTT
ATTATCTTCTGAATTGCTTAATTTTAATTGATAAGGTTCAGTATCACCCTTATTTACTTT
AGAATAGATTTTTGATAAGTCATTTTTTGTGCTATCGACATATGGCGTATCTTTAATTTT
TTGATTAATTTTTTCAGATGCTTTTACTTGAATTTCATTAAAGACTTTAATGTCTTCTGC
TGTAATACTTTCGTTGCTAAGATTTTTTTGTTATGACAGGCAACAACATTTGGTGCAACA
GTTTCAACTAATGTTTATTGTCCCTAAAATACTTAATAGTTTTTTCATTGTTTTTTCCCT
CTTTGCTTTTAGTTATATTTATTTAAAATTTAAAAACTAAAATTTAGGCGGGATATGTAT
CTTACGAAATAAACATAAACATTTTGTATGCAAAAAATTAATTAGAAGGGCAATTTTATA
ATAAAATTTAATTTTATAAACAATCAACATAATTCTTTCATCTCTATTCTCTACTATTTT
TATGTGTTAATAAAAAAACTATAACATTTAATTATTAGACTTCTTGCGATACCCTTTTTT
ATTAAAATATTATTATAAAATATAATTTATGAGGACATAAAAATATGAACAATAATAAAT
TTAATACTCTTAATGATAGAGAATGGTTAAGATTAACAGGAATAAAAAAATCCACTTTTA
ATAAAATGTTAGATATTTTAAAAGTTGCTGAAATAGAAAAATTTAAAAAAGGTGGTAAAA
CTAATAAATTATCATTAGAAAATAGATTATTGATGACTTTATTATATTGACGAGAATATC
AGACTTATTTTCATCTTGGTAAAAGTTTTGATATTAGTGAGGCTAATTGTTATCGTAATA
TTAAGTGAATTGAAGATATTTTAATTAAAAACTCTGATTTTCAACAACTTGCTGGTAAAA
AAGCACTAATAAATGATTATTTTAATGATAAAACTATTATTATTGATGCTACCGAAACTC
CAATCCAACGCCCAAAAAAAGACAAAAACAATCTTATTCTGGTAAAAAGAAAAAACACAC
GATCAAAACACAAGTAATTATCGAACAAGAAACCAAAAAAATTATTGCAACAAGTTTTTC
GCTCGGAAAAAAACATGATTATGCTTTATTTAAAGAATCAAAAATCCCAATTTTAAAAAA
TACCAAATTAATAGTTGATAGTGGTTATCAAGGAATACAAAAAAATCACAATAATGTTCT
AATACCTACAAAGAAAACAAAGAAAAACCCTTTAAACAAAGAACAAAAGCAATATAATAG
ACTAGTTTCAAAAATGAGAATTATTATTGAAAATATTTTTGCTATTCTTAAAAAATTTAA
AATTATTACAGAAAAATATCGTAATCGAAGAAAAAGATTTGGTTTAAGATTTAATTTAAT
TGCCTCAATTTATAATTTACAATTATTATATTTAACATAAAATATTTATTTAAAATTAAA
TAATTTAAATAATAAATTAATTTTTCGTTGTGGAAAAATATTAAATTTTTAAATAAAAAA
CATAATTAATTAAAATTATATTTTTCTATTAGTATCTTTTTTACAAATATTTGCAATTTT
TTAACAAGTAATGCAAGAAGTCTATTGCATTAATGTAAGTTAAAATCTTATTAATTAAAA
TCATTTTTAAATATTTTGTTCACAGTTGTCTAAAAAAATATAATGTTACAATAACTGAAA
CAATTCCTAAAAAGCCAAAAATAACAGCACTATCTGGTGTTTTAACTTTGACCTTATCAA
CGGCATACACTACAATTAAGATGAGTTCAAACACAATCGAAATAGCACATATTATTGAAT
CAGTAGACTTATTGCATTACTTGTTAAAAAATTGCAAATATTTGTAAAAAAGATACTAAT
AGAAAAATATAATTTTAATTAATTATGTTTTTTATTTAAAAATTTAATATTTTTCCACAA
CGAAAAATTAATTTATTATTTAAATTATTTAATTTTAAATAAATATTTTATGTTAAATAT
AATAATTGTAAATTATAAATTGAGGCAATTAAATTAAATCTTAAACCAAATCTTTTTCTT
CGATTACGATATTTTTCTGTAATAATTTTAAATTTTTTAAGAATAGCAAAAATATTTTCA
ATAATAATTCTCATTTTTGAAACTAGTCTATTATATTGCTTTTGTTCTTTGTTTAAAGGG
TTTTTCTTTGTTTTCTTTGTAGGTATTAGAACATTATTGTGATTTTTTTGTATTCCTTGA
TAACCACTATCAACTATTAATTTGGTATTTTTTAAAATTGGGATTTTTGATTCTTTAAAT
AAAGCATAATCATGTTTTTTTCCGAGCGAAAAACTTGTTGCAATAATTTTTTTGGTTTCT
TGTTCGATAATTACTTGTGTTTTGATCGTGTGTTTTTTCTTTTTACCAGAATAAGATTGT
TTTTGTCTTTTTTTGGGCGTTGGATTGGAGTTTCGGTAGCATCAATAATAATAGTTTTAT
CATTAAAATAATCATTTATTAGTGCTTTTTTACCAGCAAGTTGTTGAAAATCAGAGTTTT
TAATTAAAATATCTTCAATTCACTTAATATTACGATAACAATTAGCCTCACTAATATCAA
AACTTTTACCAAGATGAAAATAAGTCTGATATTCTCGTCAATATAATAAAGTCATCAATA
ATCTATTTTCTAATGATAATTTATTAGTTTTACCACCTTTTTTAAATTTTTCTATTTCAG
CAACTTTTAAAATATCTAACATTTTATTAAAAGTGAATTTTTTTATTCCTGTTAATCTTA
ACCATTCTCTATCATTAAGAGTATTAAATTTATTATTGTTCATATTTTTATGTCCTCATA
AATTATATTTTATAATAATATTTTAATAAAAAAGGGTATCGCAAGAAGTCTACTGTGGCT
GCTCGTCGCTACGAAAAAGAACAAGCAACAAACCCTTTTTTAAGTGGGTTAACATACCAA
CAAGCACGCGAACAAATTTGTGCTGAAAGCGACAAATTAAAAGCAGAATACCATTCTTTC
GTAAAAAACAAGTATTCTGCTAAAACCACAGCAAGAGAAAATAATTCTCTTGTAGATAAG
TCTAACACACACTATGAAAAAAACAAGGGTGACCCGCCAGAATTATCCGAAGAAGAACTC
GAACAATTACTTATCGACTTAGCCGAGTTAGGTTAACTCCATATCAACAAAGCATAAGAG
CTTGTATAAAACCACCGAGTAGCAAGACAACAAATAAACAAACCCAAGATATGGTCTTCC
TCATATCCTTTTTACTGTTTAAAAAAACAGCATTTTTTTGCTCTTTTTTATTCCAATAAA
AGTCCAAAATCAATACCATTACTATACCAAAACAAAAATTTATTAAATTTTATCTATTTT
CTAAACAAATTTAGTAGTAATTTTTGAATAAAATCACTAAATATATTAATTTAATATATA
ATTAATATATATAATTTATATAAAAAACATTGTAATATTAAAGTTAAATATGATGCAGAA
CGACAAGAATTTTGGCACGCCAAGCACCCGAAACCCCGCACTCCCAACGTTGTTGATAGT
GCGGGGTTTCGGCTTAATGTTTGTGTTCCGCAGTGGTGGGTTTTTATTGGTTATGTTAAT
TGCAATTAACATAACCAATAAAAACCCACCTAGTTCCTTTTTTCTTTTTGCCCGTGCCCT
TAAAAGAAAAAAGTGAACCCAAAAAAGAAAAAACCCTGCCCTGTCAAGATATGTTGATCA
AATGACTTTGTAGTCAAACTGATATTGAGAACTATCAAACGGAGCGGGAGTTAAAAATGA
AAAACGGCAATTTAAATACTTACCCCGACCTTATCATCACCAAAAATGATGATAGTGAAA
TTTATGTTGAATTTGAACGCACCCGCAAGCCCCCAGAGCGTTTTAGAACTAAACTAATTA
ACTTATGCGAGTGACTTGTTGTGGGCGGTAAAATTCACTGAATTACTCCTATTCAAACAT
TAGCTATTTGAATTGAAAACCAAATTAACAATATTGGTGCTTATCCATCACAGCATACCT
ACGAAATTTGAAACAACAAAGAATAATGAAAAAGAAATTATAAATGAATACCTATTAAAA
TAAGTTTGTTTGCTTTTTTTATAAAATATGTTAATATTAATTTGGAACAATAAAAAATTG
AGAGTTAACCACTCTCCTATTGTGTTAAATTATCCTATTTGGATAATTTTTTAATTATGT
AAATAATTTGCAATAGTAGCGTGATTATTTTGAGAACATTACAAATAATTTGTAATAATT
CCATTAAACCACCGCCTAACTATTTTTTTTGGAACCATTAGGGAGTGGTTAAAACTCTCA
ACTTAATTATAACATCGTTAAGTTAAAAACTTTTTTAAGATTTTTATAAAATAGACTTCT
TGCATTACTTGTTAAAAAATTGCAAATATTTGTAAAAAAGATACTAATAGAAAAATATAA
TTTTAATTAATTATGTTTTTTATTTAAAAATTTAATATTTTTCCACAACGAAAAATTAAT
TTATTATTTAAATTATTTAATTTTAAATAAATATTTTATGTTAAATATAATAATTGTAAA
TTATAAATTGAGGCAATTAAATTAAATCTTAAACCAAATCTTTTTCTTCGATTACGATAT
TTTTCTGTAATAATTTTAAATTTTTTAAGAATAGCAAAAATATTTTCAATAATAATTCTC
ATTTTTGAAACTAGTCTATTATATTGCTTTTGTTCTTTTTTTAAAGGGTTTTTCTTTGTT
TTCTTTGTAGGTATTAGAACATTATTGTGATTTTTTTGTATTCCTTGATAACCACTATCA
ACTATTAATTTGGTATTTTTTAAAATTGGGATTTTTGATTCTTTAAATAAAGCATAATCA
TGTTTTTTTCCGAGCGAAAAACTTGTTGCAATAATTTTTTTGGTTTCTTGTTCGATAATT
ACTTGTGTTTTGATCGTGTGTTTTTTCTTTTTACCAGAATAAGATTGTTTTTGTCTTTTT
TTGGGCGTTGGATTGGAGTTTCGGTAGAATCAATAATAATAGTTTTATCATTAAAATAAT
CATTTATTAGTGCTTTTTTACCAGCAAGTTGTTGAAAATCAGAGTTTTTAATTAAAATAT
CTTCAATTCACTTAATATTACGATAACAATTAGCCTCACTAATATCAAAACTTTTACCAA
GATGAAAATAAGTCTGATATTCTCGTCAATATAATAAAGTCATCAATAATCTATTTTCTA
ATGATAATTTATTAGTTTTACCACCTTTTTTAAATTTTTCTATTTCAGCAACTTTTAAAA
TATCTAACATTTTATTAAAAGTGGATTTTTTTATTCCTGTTAATCTTAACCATTCTCTAT
CATTAAGAGTATTAAATTTATTATTGTTCATATTTTTATGTCCTCATAAATTATATTTTA
TAATAATATTTTAATAAAAAAGGGTATCGCAAGAAGTCTAATGATGTCAATGTTTTTATA
TTTTGTTGATTGAATAATGTTATTAATTCCAACATTAAACCCACCAAACAATTTTAATAA
AGTAATATCTTTTATAATTTTATTTGTATAAAATTGAACAGATAAGGTTGCTTGGGGGTC
AAGATCAATCAACAAAACCTTTGCCCCATCAAGTGCTAATTTATAAGCAACATTTTTGCA
TAATGTTGTTTTGCCAACCCCACCTTTTTTATTACAAAAACTAATCATCTTCATTGTTGT
TGTTTTCCTTTCCATAGCGCTCTTCTAAAATAATTGTCATTAAAGTTGTATAACTCCACC
TTTTTTCTTCTGCTTCTTTTCTAAATTTATTTACTAAATATTTAGAACAAAAAGTATTGG
GTATCATATCTTTGCTTGTTCTTTTTTTAAATTCTTTTGTATTAGAAAAACTTGATAGTT
CTTTTATTCCATTTTTTTCAAGAAATGTATTTAATTTTGCCATAATATTTCTCTTTTTTT
CATATATATTTTATCATTATTTTAAAAATAAAATATTTTTTATTTGTTTTATTTTTAAAA
TGTAAATAAGTCAAAAAATGAAATATATAAATATTTTATAATGTTATTATCATTTCCCTG
CGAAAATAAAACTCAATGCGCCACAAACGACGATAACAAAACAAGCAATGAAAAACCCTT
ATTTTATAAGGGTTTTAAGTAGGGAAATATGTTAAATTATTCGGTTTAAATTGCTCTAAA
TTTTTAATAAGAACACTGAATAAAGTTTTGTGTTACTATTATTTTAGTATCAAAAAAAAA
ATCAATTATTAACTTAACAAAATATCAAAATAATACAAATTTCAGAAAGGAAACATAAAA
TGAAAAAATTACTAAGTATCTTAACCATAACAACATTGACGGCGAACGTTCCTGCTCCGT
TGCTTGCCAACACACCTTTAACTCGTAATAAACGCGATGTTGGCGCAACTAAAACAGATG
TTAATACACGTGTAATAAAAACTGATGGAGCTAATAAACCAACAGCACATCAAATAAAAA
ATATATTAAAAGAATTAAATCTACAATTAGACATCACAAAAATTAACGTTACAAACATTA
CTAATAACAGTGCAACAATTACTTCTACTGAATTTAGTGGTAGCAGAACATTAAATTTTA
AAGTTGATAAATCTATTGATTTAAAAAAAATAATTATTAACATTGATTTAGGTTCAATTA
TAACTGATGGAATTAACTTGCCGACTATTGAACAAATCAAAGACAAATTAAAAGAATTAA
ATCTACAATTAGACATCACAAAAATTAACGTTACAAAAATTGCTAATAACAATGCAGCAA
TTACTTCAAATGATGAAAATATTTATACCAAAAATGTAATTGTTAATTATACTATTTCAA
TAAAATCATTTATTAGAAATACTGATTTAGGTTCAATTATAACTGATGGAATTAACTTGC
CGACTATTGAACAAATCAAAGACAAATTAAAAAAATTAAATAATAAATTAAAAGATGTTA
AATTTCATTTTTTTATTAAAAATATAGATATTACTGATATAAAACCTACAAGTGCAAAAT
TAAATTATCTATATCCACATATTTATTCAGATACAGTAGATATTAATTTTACATCTAATA
TTAATTTAGACAAAATTATTACAAATAATAATTTAGGTGAATTTATAACTAATAATTTGT
TTAAACCAGCAGAACAACAAATCAAAGACAAATTAAAAGAATTAAATCCACAATTAGACA
TCACAAAAACTAACGTTACACACATTACTAATAACAGTGCAACAATTACTTCAAATGATG
AAAATATTTATACCAAAAATGTAATTGTTAATTATACTGTTTCAATAAGTTCAATTAATT
GATAAATATTATTTAAAAAATATGGAAAAATATGAAAAAAAATAAAAAGAAATGAAAAAA
AATAATTTATGCAATTAATATAAAATTATTTTTATTAGACATATGCTTAATAATTTTTAT
CATTTTAATATTATATTTTAGTTTTTGTAATATATCAAATATTGTAATTCAACCAACAAG
TGTAACTGACAACAAACAAATAAACGAAATAATTAAAAACACTGATTTAGGTGAATTTAT
AACTAATAATTTGTCTAAACCAGCAGAACAACAAATCAAAGACAAATTAAAAGAATTAAA
TCCACAATTAGACATCACAAAAATTAACGTTACACACATTACTAATAACAGTGCAACAAT
TACTTCAAATGATGAAAATATTTATACCAAAAATGTAATTGTTAATTATACTGTTTCAAT
AAGTTCAATTAATTGATAAATATTATTTAAAATAAAAAGAGCATATTAATATGCTCTTTT
TATTTTTCGTTGTTTCATATTTCGTAGGTGTGTTGTATTGGATAAGTGCCAATAGTGTTG
ATTTGATTTTTAATTCAATTTGTGAGTGTTTGGGTTGGAGTAATTCAATGAATTTTACCA
CCATCAACAAGCCAGTCACGCAAGTTAATTAATTTCGTTTTAAACCGGTCGGGTGACTTG
CGGGTGCGTTCAAATTCAAAATAAATTTCACTATCATCATTTTTGATGATGATTAAATCA
GGGTAGACATTTAAATTGCCGTTTTTCATTTTTAACTCCCGCTCCGTTTGATAGTTCTCA
ATATCAGTTTGACTACAAAGTCATTTGATCAACATATCTTGATGGGGGAGTTCATAGCAA
TTTATTTTAATTGCTTTTTTATGTTCTAGGCCAACAAAAGTATTACCTTTATAAGAAAGA
TAATAAATATTGCGATGGGTATGTTGGTCAACTTATTCCATCAATTTTGGTTGGTGTGTC
TGAACCCGCAGACAACTTATACGCACCAGTATCAGTAGCATAATAAATACTATTTGAACT
ATCAATGATAATTCCGTTTATTCATGCACTAATACCATTATTTTTTTTATTGGTAGGTAG
TTGTTGTTTGCGTTAGATGTCAAAGCACTAACATCGCGCTTGACACGAGTTAGTGGTGCA
TTGGCCAGCAACGGAGTGGGAATGCTTGCTGTCAAGGTTGATATGGTTAAGATACTTAAT
AATTTTTTCATTTCGTTATTTCCTTTCTGAATTCTCTTTTTAACAAAAAAGAGAATAGCA
CCACCGCACTATTCCCACATGCAATTTTCCAACATATTTGACAGCACCACAAAGCATATA
ACACCATCAAATATGTTAAAATTGTCTGTGGAAACGCTAGTTTGTCGCTAGTGTTTCCAA
GATACTAAATTGTTTACAAGACAATTTAGTATCACTTTATTAAATTTTAGCAAAAGTAAG
GAGATACAAACTACTTATTTATATTATTTTACCATATCTATAAATAGATATGGTTTTTTT
ATATAAATTGCTATTTATCAAAGTTTTTATTACCTTCTTTTCTATCGTTTCTTGTTATTT
TTTATATATTTATATAAAAAATAAGTACCAAGAACAAGTAACACCACACCAATACTTGAA
CCAATTGCAATAAATGCAATTTCAATGTGAGATAATTTATTACTTAATTCAGGTACGTGC
GCAGGTGGTGTTGGTTTAACAATCGGAGTTAATTTATAAACCCCATCATCTGTCCCAAAA
TATACATTATCTTTACTATCAATGTCAATAAATCAAACATATCTATTAATATTTTCAATT
TTAGTTGCAGTTGTAGAACCCTGTTTAAGCACAAAAGCTCCATCAGCTGTCCCAAAATAA
ATGTTATCTTTACTATTAATCGCAATAGAAAGAACATTACCACTTATACCATCAATTTTG
GTTGGTGTGTATGAACCCTGTTTCAAAACAAACGTACCATCACTTGTCCCAAAATATACA
TTATCGTTGTTATCAATTACAATATTATTAACATAGCCAATAATACTATCAATTTTAGTT
GCAGTGTCTGACCCCGCGAACAACTTATATGCACCATTATTTGTTCCAAAATATACATTA
TCTTTACTATCAACTATAATTGTTCTATCATCACTGATACCATTTATTTTTGTTGCAGTT
GTAGAACCCTGTTTAAGCACAAAAGCTCCATCAGCTGTCCCAAAATAAATGTTATCTTTA
CTATTAATCGCAATAGAAAGAACATTACCACTTATACCATCAATTTTGGTTGGTGTTGTT
TCCCCGTGTTTCAACACAAACGCACCATTGTTTGTTGCAAAATAAACATTATCGTTGTTA
TCAATTACAATATTATTAACATAGCCAATAATACTATCAATTTTAGTTGCAGTGTCTGAC
CCCGCGAACAACTTATATGCACCATCAGCTGTTCCAAAATATACATTATCTTTACTATCA
ACTATAATAAAAAATGTACTATTAATATTTTTTATTTTATTTAATGGTAGGTAGTCGTTG
TTGGAATTAGATGTTATAACATCGCGTTTATTACGAGTTAAAGATGTGTTGGCAAGCAAC
GGAGCAGGAACGTTCGCCGTCAATGTTGTTATGGTTAAGATACTTAGTAATTTTTTCATT
TCGTTATTTCCTTTCTGAATTCTCTTTTTAACAAAAAAAGAGAATAACACCACTGCACTA
TTCCCACACGCAATTTTTAAACATATTTCACAGTAGTACCACAGAAATACTACCAAGAAA
TATGTTAAAATTGTCGGTGGAAACACTAGTGACAAGCTAGTGTTTCCACGATACTAAATT
GTTTACTAGACAATTTAGTATCACCAAATTTTTATTAAAAATATTTAATTACATAAATAT
TATATCACTATAAACAATATTGTTTATAGTTTTTTAATTTTAATATTTGGCACAAAAAAT
ATAGAAAAAATTTGCATTTAATACATTTTTGATATTTACTATATTTGATACATTTGGGCT
AGATACCAAAGATAAAAATATCTTGGTAAGGAAATTATAACCCAAATTGTTATTTTTTAC
CGCAGTTTTTATTTCCCGTGTTAATCGTAAATCACTCATCATCCACTTTTTGAATGGTGA
AACTACAATTCAAACACTTTTGTAAATCAACATCAACAATCATTAAATTATGATTTTTAG
TATCTTTATTCTCTACTTTTTTCATTGTTATTTGATTTCCTTGATGAGTTCTTCATGGGC
TTGTTTTTGCCGCCAATAATATGGGTTCTCCCAAATGCTATTAAAATCATTTTCACTTGT
AGTAAAATTTTCAGAATGTTTTATAAAAATATTTAATAAATTATCATATAAATTTATTTC
TTTTAATCATTTTTCAAATTTATACAAGTAATATCACAAACCAAGTTAATACATTTTACT
ATGCAAATAGTAAAAATACTATCATACTAGTTAAACCAACAGCAAGTAAGCAAATAGTGT
GATAACAGGGGTTGTGTACAGTTGTGATGAAAATTGACAAAAAAATGGGGAGCAAGATAC
TATTGATTTAACAAATGATATTAAACTTGATGGTTCACAACTAGATACTTATCAAGGTCA
ATATTTAATAGAAACAGAAGATAATGCAAAAAACAAAAGTAGTTATTATGTTGTTATTAA
CAAAGATACAGAAAAAGATTAATACACTTAATGAAAATACAAACATTAACTGAAAAATGG
AAAAATTATTTAAAATATTCATTAGATATTTTAAATAATGTAAAATCTGAAAAAACTGTT
ATGAGATATATTTATAATAGACTTCTTGCGATACCCTTTTTATTAAAATATTATTATAAA
ATATAATTTATGAGGACATAAAAATATGAACAATAATAAATTTAATACTCTTAATGATAG
AGAATGGTTAAGATTAACAGGAATAAAAAAATCCACTTTTAATAAAATGTTAGATATTTT
AAAAGTTGCTGAAATAGAAAAATTTAAAAAAGGTGGTAAAACTAATAAATTATCATTAGA
AAATAGATTATTGATGACTTTATTATATTGACGAGAATATCAGACTTATTTTCATCTTGG
TAAAAGTTTTGATATTAGTGAGGCTAATTGTTATCGTAATATTAAGTGAATTGAAGATAT
TTTAATTAAAAACTCTGATTTTCAACAACTTGCTGGTAAAAAAGCACTAATAAATGATTA
TTTTAATGATAAAACTATTATTATTGATGCTACCGAAACTCCAATCCAACGCCCAAAAAA
AGACAAAAACAATCTTATTCTGGTAAAAAGAAAAAACACACGATCAAAACACAAGTAATT
ATCGAACAAGAAACCAAAAAAATTATTGCAACAAGTTTTTCGCTCGGAAAAAACATGATT
ATGCTTTATTTAAAGAATCAAAAATCCCAATTTTAAAAAATACCAAATTAATAGTTGATA
GTGGTTATCAAGGAATACAAAAAAATCACAATAATGTTCTAATACCTACAAAGAAAACAA
AGAAAAACCCTTTAAACAAAGAACAAAAGCAATATAATAGACTAGTTTCAAAAATGAGAA
TTATTATTGAAAATATTTTTGCTATTCTTAAAAAATTTAAAATTATTACAGAAAAATATC
GTAATCGAAGAAAAAGATTTGGTTTAAGATTTAATTTAATTGCCTCAATTTATAAATTTA
CAATTATTATATTTAACATAAAATATTTATTTAAAATTAAATAATTTAAATAATAAATTA
ATTTTTCGTTGTGGAAAAATATTAAATTTTTAAATAAAAAACATAATTAATTAAAATTAT
ATTTTTCTATTAGTATCTTTTTTACAAATATTTGCAATTTTTTAACAAGTAATGCAAGAA
GTCTATTAAAGACTTTAATGTCTTTTGCTGTAATACTTTCGTTGCTAAGATTTTTTTTGT
TATGACAAGCAACAACATTTGGCGCAACAGTTCCAACTAATGTTATTGTCCCTAAAATAC
TTAATAGTTTTTTCATTGTTTTTTCCCTCTTTGCTTTTAGTTATATTTATTTAAAATTTA
AAAACTAAAATTTAGGCGGGATATGTATCTTACGAAATAAACATAAACATTTTGTATGCA
AAAAATTAATTAGAAGGGCAATTTTATAATAAAATTTAATTTTATAAACAATCAACATAA
TTCTTTCATCTCTATTCTCTACTATTTTTATGTGTTAATAAAAAAACTATAACTTTTAAT
TATTATATCAAATTATTTAAGTTATTTTAATAATTAGTTTTGACAAAAAGTGGAATCAAG
CCTTTACGATTTACTACATAATGCCATATATAATAGACTTCTTGCATTACTTGTTAAAAA
ATTGCAAATATTTGTAAAAAAGATACTAATAGAAAAATATAATTTTAATTAATTATGTTT
TTTATTTAAAAATTTAATATTTTTCCACAACGAAAAATTAATTTATTATTTAAATTATTT
AATTTTAAATAAATATTTTATGTTAAATATAATAATTGTAAATTATAAATTGAGGCAATT
AAATTAAATCTTAAACCAAATCTTTTTCTTCGATTACGATATTTTTCTGTAATAATTTTA
AATTTTTTAAGAATAGCAAAAATATTTTCAATAATAATTCTCATTTTTGAAACTAGTCTA
TTATATTGCTTTTGTTCTTTGTTTAAAGGGTTTTTCTTTGTTTTCTTTGTAGGTATTAGA
ACATTATTGTGATTTTTTTGTATTCCTTGATAACCACTATCAACTATTAATTTGGTATTT
TTTAAAATTGGGATTTTTGATTCTTTAAATAAAGCATAATCATGTTTTTTTCCGAGCGAA
AAACTTGTTGCAATAATTTTTTTGGTTTCTTGTTCGATAATTACTTGTGTTTTGATCGTG
TGTTTTTTCTTTTTACCAGAATAAGATTGTTTTTGTCTTTTTTTGGGCGTTGGATTGGAG
TTTCGGTAGCATAAATAATAATAGTTTTATCATTAAAATAATCATTTATTAGTGCTTTTT
TACCAGCAAGTTGTTGAAAATCAGAGTTTTTAATTAAAATATCTTCAATTCACTTAATAT
TACGATAACAATTAGCCTCACTAATATCAAAACTTTTACCAAGATGAAAATAAGTCTGAT
ATTCTCGTTAATATAATAAAGTCATCAATAATCTATTTTCTAATGATAATTTATTAGTTT
TACCACCCTTTTTAAATTTTTCTATTTCAGCAACTTTTAAAATATCTAACATTTTATTAA
AAGTGAATTTTTTTATTCCTGTTAATCTTAACCATTCTCTATCATTAAGAGTATTAAATT
TATTATTGTTCATATTTTTATGTCCTCATAAATTATATTTTATAATAATATTTTAATAAA
AAAGGGTATCGCAAGAAGTCTAGTTAAATAATGCAATTCTTTAATTGCAGTGTTGCAAAT
CGCTTGATAACCTGCTAAACGATATTTGTTATTATCTCTTGTGTTATAAATTCAGTAGGT
AAATAACATATCAATGCCAACCAAAAAGTATTTACCAGTTTTATCAATAAAACACATTAT
TTTTGGTACACAAATAAATTTGTCATAAATTTTGACTTTGTAGCTAGTTTCGCGGGTAGG
GTGTTGGCGAACATATTTTTTCGGAATGTAAAAATTAGAGACATGTTTATTCTTGTCAAG
TTGATTAATAACTTTATAGTTCAATCCATTTATCTCCACAAAGTGGTAATTGACTTGTTC
TGCTTGCTGTACTAAATTTTCCATAATTTCTGTTCCTTTATTTGGTTTTGAGCGAATTTA
ACCCCCTTATTAGCGTTGATATTTTCCAAAATGTAATCCCTTCTTTTGGTTAGTTTAAAC
GCTAATTTAAAGGTAAAAATTTATGATTTATAAATTGTGTTCTTTTTTGATTTGTTCAAC
GCGTTTTTTATATTCGCGTTGTTTTTCTTTGTCTAAATTGCTGTATCAGCTACGTTTTCA
TTCCTGACGAACTCTTACCAATTCAAACTTTTTCTTTTCTAACGCCAATTTGTTGGTTAT
TAGTTTGTATTCTTTTTGTTTTTCTTTAGTTAAGTTTTCAAATCAACCACTTTTTCACTG
TTTCTCTCACTGTTTTAAAGCAAGGCGACCAGGGTGGTGTTCGATTTGGTATTGCTTTAC
CCGACGTTGTTCTTTTTGAACATCATTTTGATCATAATCAATTTTTGTATCAATATAACT
TGCTCTGCGCATAACATCATGTCCTTTCTAATAAATATTTTCATAAATAAAAAAATAGGT
AGATGACTTTTTTATCATTCTACCTATACACAAAAATTAAAAAATGTTATAATTTAACTG
ACCTACCAAAAGGTGGGGTTAAATTAATAAGCCCTAGTTAAGTGGTTGTCCCCGCTTAAT
AGGTGTATAGAAGAATGACTTGCGTGTCATTTTTCTTTTTGTTTATTTAGTTGTGTTTAT
TATAGCACAGGTAGAGTGTATTATTTATTTAATTGTTAAAATAAATTATCTAAATAAGTT
GGGTCAACTTGAATTTTTTTAATAAATAACTTGCCACTCGGTAGAGTGGTTTTTAAATAG
CATTCCCCGATTTTAAGGTTTTTAAGGTCATTCGGATGAACAATAAATTCATCCACCGAA
CGCACCGACCCCATATCAGCCGTGTTGTTTTTAAAATCAAGTTGTCGAGTTAGTTTTTCG
GTTTCTTGGGTGCCAAATACACTTGCTATATATTCGGCCGTGTTTGGGTCTTTCAATGAG
TGACAAACAATAGTGCTAACATTTCCAAAAATGGTATCTGTTAAATTCATATTGTTTGTT
TTTAGGTCATTGATTGTTTGGGAAGATAAGAAACACTGATAATTAAAACTACGCGACTTA
TTTATCAAGTTGATAATCGTTTCACTCGCAAAGACATTAAACTCATCTAAAACAATGTTA
ATTTTTTGATTAACTGGTTTTAGCGTGGTTAATTCTTTTAAGTCTTGGATAATGATTTTA
CCAACTGAACCCGCTAGTTTGGGATACATCAACGAATTGATTACTAAACAAAATCGTTTT
ATGTTTAGTAATCAATTCTAACAAAGTATTTTTATTGCCCAAACTATTGTTTAGTTGTGT
GTTGTAAACATTTAATTGATTAAAAAGACTGTTAATGTCTTTTTAATCAAAATTTGATAA
TAACGAAATGCTATTGTCATTAAAAGCAATTAATTTTTCTAATTGTTTAATAGGAAAATA
TTTAACTAAATTATCAAAAGTAATAGCTATATCATTTTTTAAAAGTGTATCAAGCAATAG
TAATAAATAATTATGTGCTAAATTTTGATAATACTGTTCGGAAAAGTCAAACAACGACAT
TATTTTATCCGCTAAAATAACTTTATTTTTATTTGCAAATGGTTTATATTCCGTTGTGCC
ACCAATTTCTCAAATAAAAGCGTTAGGGTATTGTTGTTTAATTTTTTCAATTAAATCAAC
ATCCCCTTTTCCATCAATAATAATTGTGGTTTCACGGAATTTAAACCTTAACTCTTTTAT
AATTTGCATTAATGTCGTTGTTTTACCGCTCCCAGTTGTACCAACTAGGAGAGTATGTTG
AGTTAAATTTGATTTTATTAAACCAAAGTTTTTATTTAATTTAAGCAAATTACTTTGTTG
AATTTGTTTAAATTCTTGTTCTTTTTGTTTTGCTTTTTTCTTTTGTTCATAATCAAACAT
ATCAAAGTGTTGTCATTTTTGATAACCAATAAAACCAGCAACGACAAGCACAACGATAGT
GCTGATAATTGCTGAAATTTTAAAGCAAATATCTTTGCTATAAGCAGTTGAAAAGGTTTG
TCAAGTAACTGCTTTTAATTTTATTCCTGCATAGCCAAGCGAAATAGTAATATTAATTAA
AGCAACTAGCAAGAAAAAAGTTAATATAGCAAAAATAATTCAAAAGATTACTTTTTCAAA
TTTATTAAGTTTTTTATATCATTGTTTTATTTTCCGCATAAATTTTACTCCTAACTAAAT
GCTTCTTGTTCTATTTCACTTGCTTCAACATTTAACAGCATTCGGTTATTAGCACCAATC
GAAAACAGACATGTTCCCGTTGGTGCGGTTGCAATCGTATCTTTTTGATATTGATTTAAT
CGCCCACTAGTGGCAATTAAATTATCATAATATTGTAAATCGCTTGCCGCTAAATGATGA
ACAAACTGATATAAACAGTTGTTGATTATTCCTTGGGTTTGCGTTTTAATATTCGCATTG
CCCATAAAGTCGTTGATATTTTGCGTCATAATATATAAAATACCATTATATTTTCGAATG
CGTTTTGTCATTTCAAATAAGAAATTCAACGCTAAGGTATTGTTTTCATTAATCAATAAG
TGAGCTTCATCGATGGCAATACAAATTCATTAGACTTCTTGCATTACTTGTTAAAAAATT
GCAAATATTTGTAAAAAAGATACTAATAGAAAAATATAATTTTAATTAATTATGTTTTTT
ATTTAAAAATTTAATATTTTTCCACAACGAAAAATTAATTTATTATTTAAATTATTTAAT
TTTAAATAAATATTTTATTTTAAATATAATAATTGTAAATTATAAATTGAGGCAATTAAA
TTAAATCTTAAACCAAATCTTTTTCTTCGATTACGATATTTTTCTGTAATAATTTTAAAT
TTTTTAAGAATAGCAAAAATATTTTCAATAATAATTCTCATTTTTGAAACTAGTCTATTA
TATTGCTTTTGTTCTTTGTTTAAAGGGTTTTTCTTTGTTTTCTTTGTAGGTATTAGAACA
TTATTGTGATTTTTTTGTATTCCTTGATAACCACTATCAACTATTAATTTGGTATTTTTT
AAAATTGGGATTTTTGATTCTTTAAATAGACTTCTTGCGATACCCTTTTTTATTAAAATA
TTATTATAAAATATAATTTATGAGGACATAAAAATATGAACAATAATAAATTTAATACTC
TTAATGATAGAGAATGGTTAAGATTAACAGGAATAAAAAAATTCACTTTTAATAAAATGT
TAGATATTTTAAAAGTTGCTGAAATAGAAAAATTTAAAAAAGGTGGTAAAACTAATAAAT
TATCATTAGAAAATAGATTATTGATGACTTTATTATATTGACGAGAATATCAGACTTATT
TTCATCTTGGTAAAAGTTTTGATATTAGTGAGGCTAATTGTTATCGTAATATTAAGTGAA
TTGAAGATATTTTAATTAAAAACTCTGATTTTCAACAACTTGCTGGTAAAAAAGCACTAA
TAAATGATTATTTTAATGATAAAACTATTATTATTGATGCTACCGAAACTCCAATCCAAC
GCCCAAAAAAAGACAAAAACAATCTTATTCTGGTAAAAAGAAAAAACACACGATCAAAAC
ACAAGTAATTATCGAACAAGAAACCAAAAAAATTATTGCAACAAGTTTTTCGCTCGGAAA
AAAACATGATTATGCTTTATTTAAAGAATCAAAAATCCCAATTTTAAAAAATACCAAATT
AATAGTTGATAGTGGTTATCAAGGAATACAAAAAAATCACAATAATGTTCTAATACCTAC
AAAGAAAACAAAGAAAAACCCTTTAAACAAAGAACAAAAGCAATATAATAGACTAGTTTC
AAAAATGAGAATTATTATTGAAAATATTTTTGCTATTCTTAAAAAATTTAAAATTATTAC
AGAAAAATATCGTAATCGAAGAAAAAGATTTGGTTTAAGATTTAATTTAATTGCCTCAAT
TTATAATTTACAATTATTATATTTAACATAAAATATTTATTTAAAATTAAATAATTTAAA
TAATAAATTAATTTTTCGTTGTGGAAAAATATTAAATTTTTAAATAAAAAACATAATTAA
TTAAAATTATATTTTTCTATTAGTATCTTTTTTACAAATATTTGCAATTTTTTAACAAGT
AATGCAAGAAGTCTAATAAAGTCATCAATAATCTATTTTCTAATGATAATTTATTAGTTT
TACCACCTTTTTTAAATTTTTCTATTTCAGCAACTTTTAAAATATCTAACATTTTATTAA
AAGTGGATTTTTTTATTCCTGTTAATCTTAACCATTCTCTATCATTAAGAGTATTAAATT
TATTATTGTTCATATTTTTATGTCCTCATAAATTATATTTTATAATAATATTTTAATAAA
AAAGGGTATCGCAAGAAGTCTAATGAAAGCAAATCATAGTGTTTTATTTGAAAATAATTT
ATCTGTTGTGTTGTTTTCGCAAAGTGTTTTTGTTCTATTTTTAATTGCTTTTTCAGTTGA
TAGTTCAATTATGATTCGTAAGATTTTATTAATTTTTAAAAAACATAATATTAAACAAAA
CCTTAATTTTGTTTTGTTAATTGACTTAGATGATATTATTAAATGATTACAAATGCATAT
GTTAGTTAATAAACGTAGTGATAAGGAGTTAAAAATTGTTGTTAATGGTTATCAACGGGA
GTTATTAAATTAGAATGCTCCCTTAGGTAGTTATTTTTGATTAAATAAAAGTTTTTATTA
ATGTAGAGAGTGTAAAGGAGATAAAAAATGAAAAAACTTTTAACTATTTTAGGGACGCTT
GTTTTAACTAGTTCATCAGCTTTTAGTGTTACAGCCTGTCAAAACCAACCTTCTACGGTA
AAGCCACCAGATGATCCAGACCATGAGCATGGGCAAGATGTTCCAACGCCAGCGACAGAT
CCTATTCAAGCGGCAAAAAATAAAATTATTAATAAATTAAATCGTTTTTCTGAATTAACA
CCAATGATTGTTGATAGTAATGATTTTCAGACCGTTAATGCGGATAATGCTTTTGATGTT
TTAAAAAATAATTTTACTGAGTTTGGTGATGATTTAACATTATCACAAACTAGTTTTAGT
AAAATTGAGATTGTTGATAAATCAGTAATGCATTGTGGGCAATTAGAAGTAAATGCTAGT
TTTAAAGGAGAAGAATTAGTTAATCCAAAAACAAAAGATAATAATTTTGCTGTTGGGTTA
CTACTAATGATTTAAAATTAACAAATGAAACAATTCAAAAATTAAATCAAAGTTTAACAA
TTATTTTTTCAAAAATGAATTTGCCAATTGCAGGAACAATTTGCCAATTGAAAATATTTT
AGATATAGTTGCGCAGGTTGGGTTATTTAATAATTTACCAACCGTTATTTCAACAAAATT
TGATGATAGTGATTCAAATTGAAAAAAATGACAAAATTTTATTAATTCATTAACTAATTT
ACCATTTGTTGGTTATTTTCTTAAAGATGGGGCAATTGATAAAACAATTAACCAGGATGT
TATTATTGGAACGACAGCAACAATCACAATTAAAGCAAAATATCTTGATATTTTAAATAG
TTTGGCACCAGATATTATTTATTTTCGTAATTTTATAATTGAATAACGCCAACAACAAAA
ATCACAAAACTTATTATTACTATTAATTCAGTATTTATTTGATGCACCACGAAATATTAA
CGATGATGGTTTTTTAGATGTTAATAAAGATATTAATAGTAATAAGGGTGGCAAAATTAA
ATTTAATACTAATTTAGAGCATATTTTACATAATTTATTTGATGGTTGAAAAAACAAAAG
TAATGAATGATCAGCGGTTAGAACCCCAATTTCAATTGTGGTTGCTGTTAAAGTACTTTT
TGTTACAACAACTATTAATATTAAATATGAACAAGCTCCACCATTTTGATACCAAGTAAC
ATCAGGAACAGAAGGGATTATTGATATTCTTCCAGTTCAACAATTTAAATCTTTTGTTAA
TCAATTATTTGATTATGATTTAAATTCTGATTTAAAATTAACAGCGCATATTGTTAAGTA
AGATTTTGATTTTCCAATTTCACTTAACACACAAATTCAACAATTGATTCCAACAATGTT
GAAAATCAATGGTCATAGTGATGCAGCAATTGCTGATAGTGAAGTTAAATTAACTAGTGG
TAAATTGCAGATTGAATATCAAGATAAACCAAATGCGGAATGAAAATTAGCGAAGGGTGT
TGATGATCTAGTATCAGCGCTTGATATGCGAATTAATATTGGAGGGATTGCTTTTACCGT
AAAAGCAATTAATGATAAAACAATTTTATTTGAAACAACTAATGAAGATTTACATATGAT
TTTTATTCCAGATATTAACTCAAACATTTTAGGTTAATAATTTTTTCCAAAGTTGCTATA
GATTTCTTTTAAGTGAAACAAGGGATAAACAATAAATATCAATGACTTTAGTAATAATAC
TAAAGTCATTTTTTGAATTATTGCATTTTTAATTTATAACCAGTATAATTTAATATAATT
ATAAATAATAGACTTCTTGCGATACCCTTTTTTATTAAAATATTATTATAAAATATAATT
TATGAGGACATAAAAATATGAACAATAATAAATTTAATACTCTTAATGATAGAGAATGGT
TAAGATTAACAGGAATAAAAAAATTCACTTTTAATAAAATGTTAGATATTTTAAAAGTTG
CTGAAATAGAAAAATTTAAAAAAGGTGGTAAAACTAATAAATTATCATTAGAAAATAGAT
TATTGATGACTTTATTATATTGACGAGAATATCAGACTTATTTTCATCTTGGTAAAAGTT
TTGATATTAGTGAGGCTAATTGTTATCGTAATATTAAGTGAATTGAAGATATTTTAATTA
AAAACTCTGATTTTCAAAAACTTGCTGGTAAAAAAGCACTAATAAATGATTATTTTAATG
ATAAAACTATTATTATTGATGCTACCGAAACTCCAATCCAACGCCCAAAAAAAGACAAAA
ACAATCTTATTCTGGTAAAAAGAAAAAACACACGATCAAAACACAAGTAATTATCGAACA
AGAAACCAAAAAAATTATTGCAACAAGTTTTTCGCTCGGAAAAAAACATGATTATGCTTT
ATTTAAAGAATCAAAAATCCCAATTTTAAAAAATACCAAATTAATAGTTGATAGTGGTTA
TCAAGGAATACAAAAAAATCACAATAATGTTCTAATACCTACAAAGAAAACAAAGAAAAA
CCCTTTAAACAAAGAACAAAAGCAATATAATAGACTAGTTTCAAAAATGAGAATTATTAT
TGAAAATATTTTTGCTATTCTTAAAAAATTTAAAATTATTACAGAAAAATATCGTAATCG
AAGAAAAAGATTTGGTTTAAGATTTAATTTAATTGCCTCAATTTATAATTTACAATTATT
ATATTTAAAATAAAATATTTATTTAAAATTAAATAATTTAAATAATAAATTAATTTTTCG
TTGTGGAAAAATATTAAATTTTTAAATAAAAAACATAATTAATTAAAATTATATTTTTCT
ATTAGTATCTTTTTTACAAATATTTGCAATTTTTTAACAAGTAATGCAAGAAGTCTAATA
AAAAATGGAGGCTTTATATGAAAAAGATTAGTTTAATTTGTTCAGCGGGGATTAGTACTA
ATCGAATTTTAGATAAGATTAATGATGTTATTGCAAAAAATAACTATGATATGCAATTTT
TTGCAATAACACCAGAAGAATTAGAACATGATGATTATAATATTATTTTATTAGCCCCGC
AAGTTGAATATTTAACAACAAAAATAACAGCTATGCTAAAAAATAGTAAAGTTGTTGTTT
TACCATCTGAATTATATATTAACAATGATTCAGAAGGAATCATTAATTTTGTTAATACAC
TATCTGATTAGATTAAGTAACATAATGTAAAAGACTACTTTTGCATTATTTTTTATTTTT
AGACAGTATTTTTTATCAAACTTTTTATTTATTTTTCTTACAAAATAAAAATATTTTTTA
TATAAAAAGTATATACTTTATTTTTTTATGTTAGAATATATGTGTATTATTTTTAACTAA
AGAAAGAGTGGTGATATTTCTATGCTTGGACAACAGGAACAGTCCGGAACCAGTAGGGAC
CGGTTAACAAAGGGTATTAATTTTAATAAGAGTAATATATTATTTAATATTGTTTCTGAC
CATCAAAGAGATAATCACCGTAATTATGCATAATTATTAATATTTTTGCTTGCGTTAATT
TATCTTCTTATTTTGTTGTGTCAAGAAACAAAGCAGGAAAGGAAGCAGAACATGTTTGGG
AGAGATAAAACAAAAGAAGCTTTATTAAAAAAGCTAAATTTTAATGATAAAAAATTAAAA
TCATGTTCAAAACTTAACCAAACTGAATTATTAACTGAATTTAAAGATAATCAGTTTGGT
GTAAAAACTACTGATGTAGAAAATTGACAAAAAGAATATGGATATAATAAAGTAGATGCT
ACAAAATTTAATTGAGTTTTAAATTTCTTTAAATCATTTTTTGGACCATTTAACTTAGTT
TTAATGGCAATTAGTGTTTGAAACTTTTATGAATTTTTCTCTACTCCCGTTGCAGAACGG
GGAATTACGGATGTTTTACCAGCAATTATTGTTGCAATAATGATTTTTGCAAGTGGGACT
GTTGTTTATATTCAAACAATTAAAGCCCACTTTGTCACAAAAAAATTAATTAGTATTGTT
AGTAATAAGGCAATGGTAATTCGTGATATTGAAGGATATGGCAACATTAATCATAATAAT
GTGTTTGAATTAATTAAAAAAGGAGAAGATATTGATGTTCGTGATCTAGTGCCTGGTGAT
TTGGTTTACTTATCAAGCGGGGATATGGTTCCTGCCGATGTTCGAATTTTAGTTAGTCGT
GATTTATTTATTAACCATGCTTCATTGACAGGAGAATCAATGCCAATTGAAAAGCATGCA
ATAACAGATAATACTAATTTATTAGAATTAGAAAATATTTGTTTAATGGGGACAAGTGTT
GTTTCAGGAAGTGCAATTGCAATGGTTGTTCAAACTGGAACCAAAACATACTTTTCATCA
ATTTCAAGTGCATTACAAGAAAAACGTCCATTAACAAATTTTCAAACAGGAGTACAACGT
GTAACATTTTTGTTAATTATGTTTGTGCTAATTATGGCACCAATTATTTACCTAATTTAT
TCAGGAACTAAAAATGATTGACTAGGAGGGCTTACATGAACAGCAGCGGCAGCAGTTGGG
ATTGTTCCAGAAATGTTGCCAATGATTGTAACAAGTAATTTAGCACGTGGGGCTCGTAAA
ATGAGCCATAGCAAACTTGTTTTTAAAAATTTAGGGGCAATTCAAAATTTAGGAGCAATT
GATGTTTTGTGTACTGATAAAACAGGAACGTTAACAAATGATAAAATTGAGTTAATTAAT
TATGCAAGTTTAGATAATAAAAAAGAAACAGATTTATTGAAACTTTTATACTTAAATAGC
TATTTTCAAACGGGAATTAAAAATCAACTAGATAGCGCAATTATAGATTATGTTAAAGAT
AGTTTACATCATTTTACTCCTGATAAATATCAAAAAATTGATGAAATTCCTTTTGATTTT
GAACGTCGTCGTTTAACAATAATTGTTAAAAACGAAGAAGAAACAAAATTAATTTCAAAA
GGTGCAATTGAAGAAATCATTAATGTATCAAATAAAATTTATTATCAAAATAAAATTGTT
GATTTAGATGATGAAATGAAAAAACAAATTACTAGTACTGTAACACGTTTAAATAATCAA
GGATATCGTGTTTTAGGAATTGGTTATAAAGTTGTCAGCGATAATAAAAAAGCATATAGT
GTTAGTGATGAAGAAGATTTAATTTTTTATGGATATGTAACATTTTTAGATGTTCCAAAA
CCATCAGCAGCAAAAATGGTAAAAGTATTAGCAGCTCGTGGAGTTGATTTAAAAATTTTA
ACAGGGGATAATGCTGCTGTAACTCGTTCAATTTGTGAACGGGTTGGGATGCAAATTAAA
GGGATTATTTCTGGTGAAGAGTTAGACAAATTAACTGATTATGAATTAAAACGTGCCGTT
GAAATTAATAATGTATTTGTTAAACTAAATCCAATTGAAAAATCAAGAATTATTGCTTTA
TTAAAAGCAAATAATTATGTTGTTGGTTTTATGGGTGACGGAATTAATGATGTTCCTGTT
TTACGACAAAGTGATATTGCAATTTCAGTTAACAATGCAACTGATGTTGCTAAAGAAGCA
TCAGATATTATTTTATTAGAAAAATCATTAGATGTAATTGAACATGGAATTGAACAAGGG
CGTTTAACATTTGGAAATATTTTAAAATATATTAAAATAACAATGGCGTCACAATTTGGA
AATGTTTTTACATTAATTGTTGTGGCCTGGTGAATACCATTCACGCCAATGCTGCCAGTA
CAAATGTTATTCCAAAATTTAATTTATGACTTTTCACAATTCGCAATTGTGTTTGATCGT
GTTGATGAAGATTTCTTACTACAGCCACAACGTTGACGAACAAAGGGAATGTTATCGTTT
ACCTTTGTTAATGGTCCGATTAGTAGTGTCTTTGACATAATTACCTTTGTTATTTTAGGA
TATGGCTTTGGTGTCTTTAATGCATATGCTGCTGATCCAAATTCAGCTAATGCTGCTTAC
CATATCGCTATTTTCCAATCAGGGTGATTTATTGAAGGATTAATTACACAATCAGTAGTA
ATGTTAATGTTTAGAACAAAACAAATTCCATTTATTCAATCAAGACCAACTTGACCAGTT
AATGTATCAACAACACTTGTTGTGGTGTTAGGATTTTTAATTCCATATGTCTTTAACAAT
GTCTTTCCAATGACCGCGCCACCATTGATATATATTCCAATTGTGTTGGGTGTCATTGCG
GCATATTGTATTACCGCACAATTATCAAAAGTTGGTTATATTAAAGTGGTTAAAAATTGA
TTATAAAACAAAATAATGAAATATTTTAAAGGAATGACCAATAAAAAGGCTTATTCTTTT
TATTTTTTAATGGAATTACTATTTTAATGTTAAAATTTTAAATATACTTGTGTTAAAATT
TTGACATTAAATAATATAGGAAGATTATTATTTAGCGTTTTATAATTTTGAGAACTGAAA
AAAATAAATTAATGGAAAGGGCGATGTTAAATTATGCAGAAAAAGGCTGCTCAAAAATAT
GGATTTTTTATGTGCTTTTGTATGGTTGTTGGAACAGTTGTTGGAACAGGAATCTTCTTT
AAAAACGAGGGGGTTTATGGTCTAACGAATGGTAATGGAATTTTAGGGTTAATTGCTTGA
ATTATAGGAGGTGTTATGGCACTTTCATTTGGATTATCGTTTATGGAAATTTCGTCGGCA
AAACAAGATTCTAATTCAGGAATTGCTTTATATGCAAAATTATTTGGTGGTCAACGTTTT
GGCCGTGTTGTTCGAAATGCAATGAATCATATTTACATTCCGTTAACTACTTTTACGGTG
GCTTATTATACAACAAAAGCATCAATTTGAGCTTTTGGTGGTGACTTAGCGGCCGAAGTT
GCGTTTAGTGAAAGGGTTGGTGGTTATGGAAATTATCAGTTAATATTAACCTTTTTTGCG
GTTTTTTATACTATTTTATTAATGTATATTTGTACTTATTTAGAAAAAACTGGGAAGTAT
ATTCAAATGACAACCGTTGTTTTAAAGTTAATTCCGTTAGTTTTAGTTGGTTTAATTGGA
ATGTTCTTTTTTAAAAATGATCCAAATGCTTTTAGTGAATCTGGTTTAGGAGATCCTGAT
AAATATAAATTGGTATCAAACAAAAGCGGATTTGAAATGATTTTAATGGCTTTGCCGGGA
ATTTTATTTTCATTTGATGGGTTTTTATCAACAACATATATTCAAAAAGATGTTAAAAAA
CCAGAACGTAATATTCCATTAGCATTAGTATTAGGATTAACATCAGTTACTATTCTTTAT
CTAATTGTTTCAATTGGAACTTTAAATTTAGATGCTAGTGGAAGCGTTGCTGCTGCCGCG
GAAAAGATTTTTAATAATCCTGTTGCAAATAAAGTTTTTGAACGAGTTATTTTCTTCTTT
ATTTTAATTAGTGCTTTTGGAACTTTAAATGGTTATAGTTTCTCAATGGTAAAATTAACT
CGTTCATCAATTGAAGATAATTTTATTATTGGGACAAAATTGTGTAATAAAATTGTTGCG
AAGCGTAGTCTTAATTTAGCAAACTTTGTTGCAGCAGTAATCATAACATTAGTATGAGGG
TTAATTATGGGAATTCCAACCATTTTTGCAAAAGAAACGTATAATTTTTATGATTTTATT
AGTAATGCTGGTGTTGTTGTGGCTTTTCTAATGTATGGCGCAATTATTGGGTTAGGAATT
TGAAATCGTTATCACCAACGGATTAAAACAGCTAAAAATTGATATTTTATTCCAGCTGCT
GTGATTAGTGTGCTTTGTATTGTAACAGTTATTATTTATAATGTTTATTCATATTTCTTA
AATGCAATTGTAATGTTAGAAAAAACAGGACCAATTTTAGCAATTGTTTGATTACTTTTA
ATTTTAGTTTTACCATGACTTGGTTTATGAATGAAAGATAATGAAACAAAAGTGAAAAAT
ATTACTTTTAAGAACGACATAAATGTTCAAAATAATAGTGTTAACAGAACAGATAATCTT
GAAGAAAGTAAAGATAATGAAACGTAGTTAACAATAAAAAAACATATCTAAAAGATATGT
TTTTTTATTGTTAATAAATTCCCCTTTTTTGGTAGGGGAATAAATCTGTTGAATAGGGGA
GTTTTTCTTAGTTTATCCCCTAAAATAGGTAAAAGTTTATTTTTTATGTAAAATCCACTT
GCTTTTTTGCCATAATCAAGAATTATATAGAAAAATACAAAGGAGAATATTTTATTATGA
AAAAACTATTAAGCATTTTGGGGACTATAACATTAATAGACTTCTTGCATTACTTGTTAA
AAAATTGCAAATATTTGTAAAAAAGATACTAATAGAAAAATATAATTTTAATTAATTATG
TTTTTTATTTAAAAATTTAATATTTTTCCACAACGAAAAATTAATTTATTATTTAAATTA
TTTAATTTTAAATAAATATTTTATGTTAAATATAATAATTGTAAATTATAAATTGAGGCA
ATTAAATTAAATCTTAAACCAAATCTTTTTCTTCGATTACGATATTTTTCTGTAATAATT
TTAAATTTTTTAAGAATAGCAAAAATATTTTCAATAATAATTCTCATTTTTGAAACTAGT
CTATTATATTGCTTTTGTTCTTTGTTTAAAGGGTTTTTCTTTGTTTTCTTTGTAGGTATT
AGAACATTATTGTGATTTTTTTGTATTCCTTGATAACCACTATCAACTATTAATTTGGTA
TTTTTTAAAATTGGGATTTTTGATTCTTTAAATAAAGCATAATCATGTTTTTTTCCGAGC
GAAAAACTTGTTGCAATAATTTTTTTGGTTTCTTGTTCGATAATTACTTGTGTTTTGATC
GTGTGTTTTTTCTTTTTACCAGAATAAGATTGTTTTTGTCTTTTTTTGGGCGTTGGATTG
GAGTTTCGGTAGCATCAATAATAATGGTTTTATCATTAAAATAATCATTTATTAGTGCTT
TTTTACCAGCAAGTTGTTGAAAATCAGAGTTTTTAATTAAAATATCTTCAATTCACTTAA
TATTACGATAACAATTAGCCTCACTAATATCAAAACTTTTACCAAGATGAAAATAAGTCT
GATATTCTCGTCAATATAATAAAGTCATCAATAATCTATTTTCTAATGATAATTTATTAG
TTTTACCACCTTTTTTAAATTTTTCTATTTCAGCAACTTTTAAAATATCTAACATTTTAT
TAAAAGTGAATTTTTTTATTCCTGTTAATCTTAACCATTCTCTATCATTAAGAGTATTAA
ATTTATTATTGTTCATATTTTTATGTCCTCATAAATTATATTTTATAATAATATTTTAAT
AAAAAAGGGTATCGCAAGAAGTCTAATAAATACAGGGACAACTTTCCTTATTAGTTGTAG
TAATAAGATGACTGATGATAATGAGCCAACTGATGAACCAGCTGCTGCGAAGGATGCAAA
AATTTTAAATGAAATTTCAAAGCGAGCTTCAAATAGCTTGCAAAAATATGCTTCAAAAAA
ATCAATGATTGATGAAACAAACTATGATATTAGTTTTGAAAAATTATATAAAATGGTAAC
ATTAACTAATCCATCAGTTGTGCTTGTTATTGATAATCCTGATGTAGCAAAAATTTTACA
ATTAATTAGAACAGGTTTTAATGCTGAATTTGAAAATATTAATCGTGAAATTATTAACGA
TTATCCAAATTATTATCCAACAGATGAACCATTAGCGGTTGTGGAGAATTCAATTAATTA
TCAATTAAATTATATTGACTTAACACAATTAGCAAAAATAACAGGAGTTGATGTTACAAA
TGTCAATGCTGTTCGATTGGATTTTAGGTTTAATTTTGTTGTTCGCTTTAAAAGTTTGGA
AACAACAGTGCCAGTTACAATTTCATATGTTTTAACTGGAAATGCTAAAATTGTTAATGA
TTTATTATCAGGGGTTGTAGCAAAAGTTGCAAAACCAATTGTTAATTATTTTAACCAAAT
TAAAAGTATTAAAATTGATAGTAATCAAGATTTTAAAAAATTATATGATAATTTTGATAT
TATTTATACTAATAACTATGAAGAATTAGATACAATTGTAATGCATAAACTTAATGAACT
TATTAAAATCGATGATGATTTAGCACCATTTAAAGATAAAATTACTTTTGTTTTTTCAGA
AAGAATGTTAAATTTAGTATCAGCGTCAATTACGGAAGCGGCGGCCGGTAATGCGGCCGG
TTCTAATGCTGTTTTTGACCTGGTTGCAAATCGAACAACAGCAAAATGAAGTGGTGAAGG
ATTTAATCCTAATCAATTAACGGGACAAAACTTTTTAAATTTTTATCGGTCAGTTATGCC
AATTTTTCAAACAAATAAAGGAATTCTACAGTTAGGGTCATTTAATGTTAACTTATTAAA
AGTTCAAGTTGCTGGGTTTCCATTATCAGGAGTTGTTGCAGATAATAACAATCAAAACTT
AAATGTTAGTGTTGAAGTGTCTGATCAAGGATTAAATAAAAAGTTAACAAATTTTGGTAA
TATTATTGCGGCATTTAATAAGTATTATCGTATTGAAACATATTTACCTGGAAAACGATC
AATTTTTCATGTTCCAACAAATGATTTTGATAAAATAAAAACATATTTAAAATCAAGTGG
TGATTTGAAAAAAATGTGAAGTATTTTGGAAGCAAGTTTTAAAAAATTATCTTATGCTAA
TGGCTTAGAAGATCTTAATTTATTTTATTTAGGTGAGTCATATAAAGCTTTAACAACTAA
TGCAATGTTATATTATATTGATGGAAATGATAATATGCTTTATCCAAATGCTTCATATAA
ACTTGGTGTGACATCGGGCGGAAATGTTTATTGAACATTTGATTATCGTTTTGGTGTTGA
CAAAGATAGTTCCTTTATCTATTCGGTTTATAGTGGATATTGAACAAGTTTTGGAATTAT
AAGAGAGTAACAATAAATAAGTGATACTAATGTCAAAATTAAGGTTACTTTCCTTTTTTA
ATGATATAATAAAAATATAAATTTTATTAAAGTAAAAAAATATTAAATAATGAAAGTATA
CTCCTTATCGTGATTATACAAAAACAACTATGCTTTCACAATAATTAACCTGTTTTATTG
GTAATTTATGAGAGTTTTAGTTTTTTAGAAGAACTCTTTTTTTATCACTGGTACCAAAAT
AGCAACATTAAAGGTGTGTGGTTACTAATGATTATTATTCACAATGCTATGTCTTTTTGT
CCAATTTTACTTTGAAGTATCTTTTTGAATACAAAGTATATTTTGTTGTTTAGAAAGAAA
TATGTTCCCCAGTAGAGGCCATTTTATACAAGATATCAAAACAAAATAATATGCTGCTAT
AATATTTAAGAAAAAGGATAATGCCTAGTTACTAAACGATTATTAGGAATCAGTAAAGCT
AAAGCATAATTGCTGAATATCTGTTAGTTTTTTAGCGAATGCCAAACTAGGCCATTATTT
ATTAATCTGTTATGATAAAAAATAATATATAATCTAATAAAATTTTCCAAAAACAAATAA
AAATGATATTAATTTTATAATTAATATCATTTTTTTATTTTTTTGTTAATTAATATTCTG
GACTTTTTTGCATTATTTTCGTTATAATTAATATATAAGTAATAACAAAGAAAGGCTGTG
GTATGAACTATTCAGATGTATAAAAATTATGAAAAGAAAGTTATTATGGATTTAGGAATT
TTATTACTTTACAGATTTAATTTAAATTGTGTTAAAAGTCCTAAATTTATAATGGTTTGA
ATGTAATTTTTATAGGAGAAAGGAGTTTTGTAATGGCGAAAATAATAACTAAATTTAAAG
GTGATAATAAAGACTTTAAAGGACGAAAAAAGGAAATTGGGTTTTTAAAAACAGATGAAA
TTAAACAAATTTCACAATTTTCGCAAACGGAAATTTTAGAGCATTTTGATCTTAAAAATT
TTGGGTTAGATTATGATGAAGCAAAAGAAATGGGAAAAAAATATGGTGATAATTCTCAAC
AAAAAACAAAGTTTCATTGGTTTAAAAATTTTTTAAAAGTATTATTAAACCCCTTTAATA
TTGTTTTAGCAGTAATTGCAACTTATAATTTGGTAAGTTATTTTACTTTGGGTGGCGATA
GTTTTGAAATAATTGGTGTTATTATTATTGCTATTATGATTATTATTAGTACCACAATTG
CTTACATTCAAGATATTCGTAGTTTTTTAGTTACAAAAAAATTAACTGATTTAGTTAGTA
ACACCATTACGGTGATTCGATTAGAACATGATGAAAAGGTTGCTGAGGTTTCCGTTAATA
ATAATACTAGTTTAATTCGTGAGGCAAAGGAATTAGAAATTCATGAATTAGTACAAGGAG
ATTTAATTTATTTATCAAGTGGGGATATGGTTCCTGCTGATGTTCGAATATTATGAAGTA
ATGAGCTTTTTATTAACCAGTCAAGTTTAACGGGTGAATCACTGCCAGTTGAAAAGCATG
CTGGTTATAACTCACATAAACCAAGTTTATTAGAATTAGAAAATATCTGTTATACAGGAA
CTAGTGTTGTTTCGGGAAGTGCAATTGCAATTGTTGTTGGGGTTGGTCAAGATACATACT
ATGCGACAATTTCAAAAACATTACAAGTTAAACCACCAGAAAATAGTTTTAATCGTGGAA
TTAAAAGAACAACATGATTATTGTTATCTTTTATGTTTGTGATGGTGCCAATTGTGTTTG
TTATTAATGGGGTGACAAAAAATGATTGATTAACCGCATTGTTATTTGCAATTTCAGTTG
CCGTTGGTTTAACCCCAGAAATGTTACCAATGATTGTGACTTCTAATTTGGCACGTGGAG
CAAGCCGGATGAATAAAGCGAAAGTTGTTGTTAAAAAACTAGAGGCCATTCAGAATTTAG
GGGCAATTGATGTTTTATGTACTGATAAGACAGGAACTTTAACAAATGATAAAATTGAGT
TAGTTGATTATCAATTATTAGATAAAAAGAAAGATGATCGGTTATTAACATATTTATATT
TAAACAGTTATTTTCAAACGGGATTTAAAAACCCCTTAGATAAAGCAATTATCCATTATA
TTGATGATCATCATTTATCAAATTTTAAAAATGATTATCAAAAAATTGATGAAATTCCGT
TTGATTTTAATCGTCGTAAGCTGACAGTAGTTGTTCGTGGTAAAGATGAGCATCATACGT
TAATTTGCAAAGGTGCAATTGAAGAAATTGTTAAAAATTGCACCAAAATTGAATATAATG
GGCAAGTTGAAGATTTAACTGCAGAGCATTTACGAATGATTAATGCAACAACTGAACAAA
TGAATACTCAAGGGTTGCGGGTTGTTGGTTTGGCATATAGTCATGGTCATAACACTGATA
CGTATTATTCACCAGCTGATGAAAAGGATTTAATTTTCTATGGTTTTGCTTCGTTTTTAG
ATAAACCAAAGCCATCAGCAGCAAAGATGATCCAATTGTTACGCAAAAATGGTGTACAGT
TAAAAATTCTAACTGGTGATAATGAACAAGTAACACGAGCAATCTGTGATCGTGTTCACT
TAAAAATTAAAGGGGTTGTCACGGGTGATTATATTGAAAAGCTAAGTGAATTTGAACTTC
GTGATGTTGTTGAACAAAATAATGTTTTTGTAAAATTAAATCCATTGCAAAAAGCTAAAA
TTATTACTGCTTTAAAACAAAATAAGCATGTTGTTTGTTTTATGGGTGATGGCATTAATG
ACGCGCCGGTATTACGCCAAAGTGATGTAGATATTTCGGTTGATAATGCAACCGATATTG
CGAAAGAAGCATCAGATATTATTTTATTGGAAAAATCACTATTAGTATTAGAAAAAGGAA
TTGTCCAAGGACGACAAATTTTTGGAAACATTTTGAAATATATTAAAATTACAATTGCTT
CAAACTTTGGGAATGTGCTAAGTATTTTAGTAGCATCAGCATGATTGCCATTTCAGTCAA
TGATGCCAATTCAAATTTTATTTCAAAATTTATTGTATGATATGTCACAATTGGCAGTTG
CCTTTGATAAGGTTGATGCTGATTTCTTATCAAAACCACAAACATGGACAACAAAAGATA
TTTTACCGTTTGTCTTTATTAATGGGCCAGTCTCCTCAATTTTTGATATTTTAACTTTCG
TTGTGATGGGTTACTACTTTGGAGTGTTAAGCAATCCACAACATATTACTGCCGAACAAG
TGACTTTATTCCAAACAGGATGATTTGTTGAAGGATTAGTAACACAAACTTTAATTGTTC
AACTATATCGAACAAGAAAAATTCCATTCTTTCAATAGACTTCTTGCATTACTTGTTAAA
AAATTGCAAATATTTGTAAAAAAGATACTAATAGAAAAATATAATTTTAATTAATTATGT
TTTTTATTTAAAAATTTAATATTTTTCCACAACGAAAAATTAATTTATTATTTAAATTAT
TTAATTTTAAATAAATATTTTATGTTAAATATAATAATTGTAAATTATAAATTGAGGCAA
TTAAATTAAATCTTAAACCAAATCTTTTTCTTCGATTACGATATTTTTCTGTAATAATTT
TAAATTTTTTAAGAATAGCAAAAATATTTTCAATAATAATTCTCATTTTTGAAACTAGTC
TATTATATTGCTTTTGTTCTTTGTTTAAAGGGTTTTTCTTTGTTTTCTTTGTAGGTATTA
GAACATTATTGTGATTTTTTTGTATTCCTTGATAACCACTATCAACTATTAATTTGGTAT
TTTTTAAAATTGGGATTTTTGATTCTTTAAATAAAGCATAATCATGTTTTTTTCCGAGCA
AAAAACTTGTTGCAATAATTTTTTTGGTTTCTTGTTCGATAATTACTTGTGTTTTGATCG
TGTGTTTTTTCTTTTTACCAGAATAAGATTGTTTTTGTCTTTTTTTGGGCGTTGGATTGG
AGTTTCGGTAGCATCAATAATAATAGTTTTATCATTAAAATAATCATTTATTAGTGCTTT
TTTACCAGCAAGTTGTTGAAAATCAGAGTTTTTAATTAAAATATCTTCAATTCACTTAAT
ATTACGATAACAATTAGCCTCACTAATATCAAAACTTTTACCAAGATGAAAATAAGTCTG
ATATTCTCGTCAATATAATAAAGTCATCAATAATCTATTTTCTAATGATAATTTATTAGT
TTTACCACCTTTTTTAAATTTTTCTATTTCAGCAACTTTTAAAATATCTAACATTTTATT
AAAAGTGGATTTTTTTATTCCTGTTAATCTTAACCATTCTCTATCATTAACAGTATTAAA
TTTATTATTGTTCATATTTTTATGTCCTCATAAATTATATTTTATAATAATATTTTAATA
AAAAAGGGTATCGCAAGAAGTCTAATCAATGTCATCATGACAATTATTGGTGGCGGGGGC
TGCCGTGATTGCAGTGGGAATTGCATTACCATACACATCAGTTGGACCACAATTAAGTTT
AGCGCCATTACCAGCAATATACTTTGCCTGATTTGTCTTATTAGTGGGTGGTTACTGTTT
TATGAGTCAAGGCGTCAAAGTATTTTATATTAAAATGTTTAAACGATGATTATAGATTTA
CGATTAGTAAATCTATTTTTTATAAAATAAAAAACATCTTGCAGTTGCAAGATGTTAGGT
GTTAACCTTTAAACATTTCAAATAAAGTTTTAATCATAACACCAGTTCCGCGACCATCAG
TAGTGTCAGCTGTTCCAGCAATGTCTAAATGGATATATGGTTTTTCTTCAACAAATTCAC
ATAAAAAAGCAGCAGCAGTGGAACTTCCTGCAAAGCGTGAACTCTCAGCATTAGTTAAAT
CAGCAATTGGAGTTTTTCGCATTACAGCAGTATGTTCTTCTAAGATTGGCATTCTTCAGA
TTCCTTCATGTGCATTTACTGCAGCATTAGCGAACCGATCATATCAACCATCATTATTAG
CAAAGACCCCAGTTAACCATTTTCCTAAGGCAACTAGAATTGCTCCAGTCAAAGTTGACG
CTTCAATTAGTTTATCAACATTTAATTTACGAATTGCATAAGTAATTCCATCAGCTAATA
CTAATCTTCCCTCCGCATCAGTATTGTCAATTTGAACGGTTTTCCCGTTCATTGACGTGA
TAACTGATTCAGTTAGGGTTGCTTTTCCCCCAATACGGTTTTCAGTTAAACAAGCAACCG
CAGCAATATTTGTTTTAACTTGTGCTTTTGCTAAAGCTAAAACTGTTGAACAAACAATTG
CTGCTCCGGACATATCAAATTTCATTCCGGCCATAGCAGTTGACGGTTTTAGATTATATC
CACCACTATCAAAAGTAATTCCTTTTCCGACTAAACCAACTTTTTCTTTACTACTACTAT
TACCAGTATATTCTAAGACAACAACTCGCGGTTCTAGGTAACTACCAGCATTGACAGACA
ATAGGAGACCCATTTTTTCTTTTTCAATTTCTTTTTTATCTAAAATAGTAACTTTTAAAT
TAGCAATCCCTTTAGCAGCATTTGCAATTTTTTCGGCAAAAATTTCTGGATACATTAAGT
TTGGTGGTGTATCTTGTAACATACGGGCAAAATTAACAAATTCCATTTTAATTTTAATTT
CTTCAAAAACAGTTGCTGCTTTATCACAATTGTGAATTAAGTTAATTGTATAAGTTTTTT
GTGCTTTTTTGGTTGTTTTTAAAGTATAACTATCATTTAAATCATATAATGTTCCTTCTG
CTAATGCTTTGAAAATATGACTATTTGGTTCAGCGCCTTTTTTAAAAGTATCAACCTCAA
TATTTAAATTATATTTTATTGTGCTCATAAATTTTTTAATAAAATCTTCTGCGGTTTTAA
AAGTTAATGCTTTTTCAAAATAAACATAAAGGATTTTTTGATCTGAAATTAATGTTGTAA
CACCATTTTCTTGAATAACTAATGGATTAATGTCAGCTCCTTTAAAAACTGCTTTTAATG
TTAAATCTTGTTTTTTGTCGTTTAATAATACCATTGTAAATTTCCCTCTTTCTATTTAAA
TTATTATATAAATAATATTATAACATTAACTAGGATAAGGACAAAAATATTTTGTTTTTC
CGTTATAATTATGAGGTATAGTTTTGATAGAAAGAAGGAAAAAATAATGAAGCGAAAAGA
TGCACCAACACAATATAAATGAAATTTTAGCCATTTATATCAAGATAATAAAGCGTGAAA
AGCTGATTTAGCTAAAATTGTAAAAAAATTAGAAGAAATTATTACTTTTAAAGGAAAGTT
AAATGATCCAGTTATTTTTAAAAAATATGTCTTATTGGACGAAGAAATTGATTTAATTGC
TAGTAAAATGGGACAATACTTGCATATGGGGGATATTGATACAACTGATTTATCATATCA
AGAATTAGCCGGAATTTATTCAAATACTTTAAATCAAATTTCAAGTCAATTAGCTTTTAT
TGCTCCGGGGTTAAAAGCAATTGGTGAGGAAACCATTATGATGTGAATTAAGAATGATTC
AACCCTTAGGGTATATGAATATAGTTATCGTAAGTTTTTTAAAAATGCCAAATACATTTT
AGGAGAACGTGATGAAGAAGTATTAGCATTGGTTACTCGCTCTCGTGGTGTCGCTTATGA
TTTATATGATTTATTAGCATATGCTGATAAAAAACCAGTGTTTATTGATTATCATAGTAA
AAATACGGAATTAACAAGTGCTGTTTATAGCGAAATTATGGAAAAAACTGATCCGTTAAC
TGAACAAGAGTTTCGGATTAAAGCAACACAATTATTTACCGAGCATTTAACTGATAAGAA
ACACGCTTTTGCTCGTGTTTATGAGGGAATTATTCAACATAGTGTTGAAGCAGTTCGTTT
ACGTGGTTATCAAAATACTTTACAAGCAGCATTAAGCAGTGATAATGTTTCAGAAGAAAT
TTATGCAAGTTTAATTAAATATGGTCGCGAAAATAGTCGCTTATTTGTTCGTTATAATGA
ATTGTTAAAAAAACATTTTAAGTTTAAAAAATTTTATGCGACAGATCGTAGTTTAAAATT
AGTGACTAATGTTGCTTTATTGGACAAAAAATATACTGTTGAAGAAGCAAAAACAATGAT
TCGTGAATCATTACAACCGTTAGGATCAGAGTATTTGACTCAATTAGAAGTAGCATGAAG
TGATCACCGAATTGATTATTTTGAAGATACTAATAAACGAAGCGGTGCTTACTCATCGGG
TGGTTCGGGAGTTGACCCAATTATTTTAATGAATTGAGATGATACAATTGGGTCAGTTAA
TACACTAGCCCACGAAGCAGGACATTCGGTTCATACTTTATTAGCAGATCTAAATAACAA
ATATCCGTTAAATAATTATCCAATTATTTTAGCAGAAGTTGCGTCAACGGTTAATGAACA
TTTATTATTTGATTACTTATACAAGAATGCAACAAGTAAAGAAGAAAAAATTTATTTATT
ACAAAATCGTATTGATGAAATTATGGCTACTTTTTTCCGTCAAATTCATTTTGCTGATTT
TGAATGAACAGCACACAAGATGGTTGAAAATAATGAGCCATTAGATGCTGATAAATTAGC
TGTTCTTTTTGAACAAAAAGCAAATGAGTTTGGTTATACTGTTTTTGACAAGCGTAATCC
AACAAAAAAATCATATGGGTGACCACGAATTTTACATTTCTTTAATTCACCATATTATGT
TTATAAATATTCGACATGTATTGTTGCTTCCTTTAAACTTTATAATGATGTTATCAACGG
TGAACCAGAACAATTATTAAAATTCTTAAAACAAGGTGGCCAAAAAGAACCATTATTAAT
TCTAAAAGATATTGGGATTGATTATACTGACTCAAATGTTTATCGTGCTTTAATCACAAA
GTTAACAGCAATGATTGATGATTTAGAACAACTACTATTTGCTAAAGTATAAGACTTTTT
GATAAAATAAAACAATTCGTTTTTAACGAATTGTTTTATTTTATAACATTATGAATTATA
AAAACATTAGTTTAATAAGTATTTAAATTAAAATTCAATGCCTTTTCGTGCCGGAACTTT
TTGATAAAAATAGTGCTTTGTTGCTTGAACATGACTTACTAAATCAACAGCATTAATTAA
ATTATCGTTAATATGATGGCCGGAAAAAGCGATTTCAATACTAGGGTTTTTATTTTTAAT
AACTTCAATTAATTCTGCTTCGGTAATTAATTCGTTATAAATACAGCCAAGAAGTTCATC
AACGATAATTAAATCAACTGTTCCATCTTGACTTAGTTTCTTAAGTTCTTCAAAACCAAC
ACGCATTTCTTTACGAAGAACTTCTTTTTCTTGATCATCCATTTCTCAAAAAAACTTTGT
GTTTGATGAATAGTAATTAATTACCTCGAAATTAGGGTCATTTAATTTTTGAAAAAATAA
CATTTCTCCAGAAATACGATTTTTTAAGAATCGCAAATATTTAACTTTTCATTGATATCC
TAAAGCACGAATTGTCATTCCATTTAAAATCGATGTTTTTCCTTTTCCATCACCATAATA
AATATGACAGTAACCTTTTTTTTGCATAATTACCCCCGTATGTATAAACATTGTACTAAA
AAGTTCCTAGTTTTAACTTTTAAATATAAAGAAATAAGCAAAAATATACTGGCAAGTTTT
ATTTCTAATTTTAAATAGAACAGTACTAATATTAATTTTGTGATAAAATTAAATTACCAT
TTAAAGAATTTAAATGTAGCTTAGAATTAACAATGAAAAAATAATTTTACAATAATATTA
ACTTTAAAAAAATTACTATGAAGATATATTCGATATTAACAAGTAAATGAAAGGATAAAT
ATTATGAAAAAGATGTTGTTAACAGCCATTATTATGGTGACATCAATGAATGTAGTTCCT
TTGAACTATAAATCTCAACAAAATAATGATTTAAATAATATAATTACCGCTAAGGAGCAG
ATAACATTAACAAATGATGATTTAGGTTTTTTCAAACATATATTAATACATTTATGAAAT
TACAAAATCATAATATTAATACTACGTCTATTAAAACAGAATTAATTAGTAAGATTGATG
AAGTGTTAACAGAAGGTGATTATAAGAATATTGGAGTAATCACACGCTTATATGAATTAA
AAAGTGAGTTAATAGGAACTGATGATAAAGCAATGATGATTGATTCATTAGACTTCTTGC
GATACCCTTTTTTATTAAAATATTATTATAAAATATAATTTATGAGGACATAAAAATATG
AACAATAATAAATTTAATACTCTTAATGATAGAGAATGGTTAAGATTAACAGGAATAAAA
AAATCCACTTTTAATAAAATGTTAGATATTTTAAAAGTTGCTGAAATAGAAAAATTTAAA
AAAGGTGGTAAAACTAATAAATTATCATTAGAAAATAGATTATTGATGACTTTATTATAT
TGACGAGAATATCAGACTTATTTTCATCTTGGTAAAAGTTTTGATATTAGTGAGGCTAAT
TGTTATCGTAATATTAAGTGAATTGAAGATATTTTAATTAAAAACTCTGATTTTCAACAA
CTTGCTGGTAAAAAAGCACTAATAAATGATTATTTTAATGATAAAATTATTATTATTGAT
GCTACCGAAACTCCAATCCAACGCCCAAAAAAAGACAAAAACAATCTTATTCTGGTAAAA
AGAAAAAACACACGATAAAAACACAAGTAATTATCGAACAAGAAACCAAAAAAATTATTG
CAACAAGTTTTTCGCTCGGAAAAAAACATGATTATGCTTTATTTAAAGAATCAAAAATCC
CAATTTTAAAAAATACCAAATTAATAGTTGATAGTGGTTATCAAGGAATACAAAAAAATC
ACAATAATGTTCTAATACCTACAAAGAAAACAAAGAAAAACCCTTTAAACAAAGAACAAA
AGCAATATAATAGACTAGTTTCAAAAATGAGAATTATTATTGAAAATATTTTTGCTATTC
TTAAAAAATTTAAAATTATTACAGAAAAATATCGTAATCGAAGAAAAAGATTTGGTTTAA
GATTTAATTTAATTGCCTCAATTTATAATTTACAATTATTATATTTAACATAAAATATTT
ATTTAAAATTAAATAATTTAAATAATAAATTAATTTTTCGTTGTGGAAAAATATTAAATT
TTTAAATAAAAAACATAATTAATTAAAATTATATTTTTCTATTAGTATCTTTTTTACAAA
TATTTGCAATTTTTTAACAAGTAATGCAAGAAGTCTATTGTTTATTTAATGTTTAATAAA
CAATGTTATTAACAATGTTAAATATATAAAATAATAAAAATTGACACACTGAAAAATACT
ATTTAATTTTTAATAATAGTTATTAAAATATAAAATCATAAGTTTATAATTAAGTTGATA
TTATTATGGTTTTCTCTCTGTATAAATTATTTTAAATAGAAAGAAAAAATAAAATATCGA
AGAAATAATAAATTCATTTTTTACAAATATGATACCATCTATTTTTTGATTATCATGAAT
GGTATCACCAATTAAAACAATTATTTCAATAACAATAGTTTTAATAATAACTTTTAAATT
TATTATTTGAATTTTTAATAAATTAACAAATTTATAAATATTTTTATACAGAGAGAAAAC
CATAATAATACCTTAAATATAATTAAATTGATATTTTTACACTATACACTGTTTACAAAT
AAATCCTACTAAAAAATATTTTTCATAATAGACTCAATATTATGAATAATAAACAATATA
AATTTATCCACCATAGAAAATATAGTTAAAATTATATGTATAATAGGAATTTTTATAATT
CCAACATTAACAATAATAATAAAATTTATTAAAAAATAAATTTGTAAACAGTGTATAGTG
TAAAAATAAACAATAAAATTATTTAATAAAATCACATATAAAAACTAGTGTGCCACAGCT
AAGATATATGATCAATTATAATAAATATTAAAATCCTTTAACCATAACACGGAAAAAGTT
TAAAATCTTAATAATTACAAAAATACCAAATGGAATTAAAATAATTCATGCATCACCTAA
AAAGGTCATTAATTGTGGTAATACAGCATAAATTGCTTCTTTAACTTTCATCATTGCTTG
CCCTAAACCACTTCAAATAGAACCCATTCCATCTGAAATAGTAGGTTTATCACCAACTGC
TAAAAAATTAATTGCTGTTGTTAAATACATACCTAACATTATTTCTTATCCTCCTTATTT
TCAATTTCTTTTTTATCTTTTTTCTTTCCTCGAATTTGGCGAATTTTTTGATAAATTGAT
AAACCAATTCAAGCAAAAATACCTAATATAATAACAACACTAAAAATTGTCGTTAATCAA
ACTGGCATAACTTATTCCTCCCAAAAATCTAATTTTCGCGGCACGCTTCGCGTGTTCGCT
ACGCTCAAAATAAACTATATTAGACTTCTTGCATTACTTGTTAAAAAATTGCAAATATTT
GTAAAAAAGATACTAATAGAAAAATATAATTTTAATTAATTATGTTTTTTATTTAAAAAT
TTAATATTTTTCCACAACGAAAAATTAATTTATTATTTAAATTATTTAATTTTAAATAAA
TATTTTATGTTAAATATAATAATTGTAAATTATAAATTGAGGCAATTAAATTAAATCTTA
AACCAAATCTTTTTCTTCGATTACGATATTTTTCTGTAATAATTTTAAATTTTTTAAGAA
TAGCAAAAATATTTTCAATAATAATTCTCATTTTTGAAACTAGTCTATTATATTGCTTTT
GTTCTTTGTTTAAAGGATTTTTCTTTGTTTTCTTTGTAGGTATTAGAACATTATTGTGAT
TTTTTTGTATTCCTTGATAACCACTATCAACTATTAATTTGGTATTTTTTAAAATTGGGA
TTTTTGATTCTTTAAATAAAGCATAATCATGTTTTTTCCGAGCGAAAAACTTGTTGCAAT
AATTTTTTTGGTTTCTTGTTCGATAATTACTTGTGTTTTGATCGTGTGTTTTTTCTTTTT
ACCAGAATAAGATTGTTTTTGTCTTTTTTTGGGCGTTGGATTGGAGTTTCGGTAGCATCA
ATAATAATAGTTTTATCATTAAAATAATCATTTATTAGTGCTTTTTTACCAGCAAGTTGT
TGAAAATCAGAGTTTTTAATTAAAATATCTTCAATTCACTTAATATTACGATAACAATTA
GCCTCACTAATATCAAAACTTTTACCAAGATGAAAATAAGTCTGATATTCTCGTCAATAT
AATAAAGTCATCAATAATCTATTTTCTAATGATAATTTATTAGTTTTACCACCTTTTTTA
AATTTTTCTATTTCAGCAACTTTTAAAATATCTAACATTTTATTAAAAGTGGATTTTTTT
ATTCCTGTTAATCTTAACCATTCTCTATCATTAATAGTATTAAATTTATTATTGTTCATA
TTTTTATGTCCTCATAAATTATATTTTATAATAATATTTTAATAAAAAAGGGTATCGCAA
GAAGTCTATTTTAGTATTCCCTTTTTAAAGAAATGTGTTTTAATAAATGTGTAAATAAGA
TACTTTTAAATTAAGCGGTTTAATGATTAACTATTTTTAAAAATAGTCTAAAATTGTTGT
AAAACTGGTACCTAAAATAATATTCGAACTCTTTTTTTAATAATTATGTCGTTATCCTAG
ATAATGTTATAATATTAATATAATGGTTTCATACTGGAGGGATATAATGGCAGAAAAAAC
AATGGCTGAAATTTTAGCAACAGCTAAAAAAGCAAAAGCAGCAATTGATGGTGATCAATA
TGCGACTGAAGGTGAATATTTTAATCCTAGTAATTTAACATTAGAACAAAAGTTGAAATT
ACGAAAAGCAGCAAATAATCCAAACGATCCAAATTATCATATTTGATTGCAAATGAATCA
AGAAAAGCAAACTTCTGGTTGAGTTAAAATTGATAAAAAGAAAATAAAAGATTTATCAGA
AGATGATGACGATAATAATTAGTATTTTTCTTTACTAGAAAATAGTTTTTTGTATTCAAA
TGCTAGAATCAAAATGGTTATTAGAGAACTCTAATAGCCACTATCATCTTGTTTATATTA
ATGTTTTAACATCCGTTTTGTTTCGGATGTTTTTTTATATTAAACTTTTTTAAGAACCCT
ATGGTACTATCCATATGGCGTAAACCTTTTAATTTAAGGCGTTTTTTGGTATAATTATAA
AAAATGGGACGTAATATTTTATCAATTTTTAATTATAACAAAACTAATCTTGTTAAAGGG
GAATGGTTATGAAGAAAACAAAAAATATTACAATGATTACAATTTTAATTGTGAGTTTAG
GGCTAGCGGTGTTGTTTGCCTGAATGTTTTGAAGTGTTTTAAAAGGCGATAATGAAATTA
ATTATGCTGAATATAGTAAATGTTTATTATATGCTGATCATAGTAACCAAAAAATAGATT
TAACCCGCCAAAATAATAACCAATTAGTAAGTGCCACCTTTAAAAACTTTGCGCATGCAA
ATGGTAAAATAAGACAACTTAGTACCAATGACTGAGCTTTTATTAAACGTTGTGAAAATA
ATATGCTTTATCAAGCAAACCCTAAAGTTGTAGCAGCATTTAATCAAAAAAAGCATTGTC
GCATTTTAAAACAATTACTGATGTTGTTAATGGTTTAACAAATAATAATATTTATCCATA
TCAATTAGAAAAAATGGTATTAACGTTATATTAGACTTCTTGCGATACCCTTTTTTATTA
AAATATTATTATAAAATATAATTTATGAGGACATAAAAATATGAACAATAATAAATTTAA
TACTCTTAATGATAGAGAATGGTTAAGATTAACAGGAATAAAAAAATCCACTTTTAATAA
AATGTTAGATATTTTAAAAGTTGCTGAAATAGAAAAATTTAAAAAAGGTGGTAAAACTAA
TAAATTATCATTAGAAAATAGATTATTGATGACTTTATTATATTGACGAGAATATCAGAC
TTATTTTCATCTTGGTAAAAGTTTTGATATTAGTGAGGCTAATTGTTATCGTAATATTAA
GTGAATTGAAGATATTTTAATTAAAAACTCTGATTTTCAACAACTTGCTGGTAAAAAAGC
ACTAATAAATGATTATTTTAATGATAAAACTATTATTATTGATGCTACCGAAACTCCAAT
CCAACGCCCAAAAAAAGACAAAAACAATCTTATTCTGGTAAAAAGAAAAAACACACGATC
AAAACACAAGTAATTATCGAACAAGAAACCAAAAAAATTATTGCAACAAGTTTTTCGCTC
GGAAAAAAACATGATTATGCTTTATTTAAAGAATCAAAAATCCCAATTTTAAAAAATACC
AAATTAATAGTTGATAGTGGTTATCAAGGAATACAAAAAAATCACAATAATGTTCTAATA
CCTACAAAGAAAACAAAGAAAAACCCTTTAAACAAAGAACAAAAGCAATATAATAGACTA
GTTTCAAAAATGAGAATTATTATTGAAAATATTTTTGCTATTCTTAAAAAATTTAAAATT
ATTACAGAAAAATATCGTAATCGAAGAAAAAGATTTGGTTTAAGATTTAATTTAATTGCC
TCAATTTATAATTTACAATTATTATATTTAACATAAAATATTTATTTAAAATTAAATAAT
TTAAATAATAAATTAATTTTTCGTTGTGGAAAAATATTAAATTTTTAAATAAAAAACATA
ATTAATTAAAATTATATTTTTCTATTAGTATCTTTTTTACAAATATTTGCAATTTTTTAA
CAAGTAATGCAAGAAGTCTATTATAAAGAACAAGCACCGTTCCGTAATAATTTAATTGAC
TTTGCCAATTTGTTTGTTAGTATTTTTGGCGCAGCCGTTTTTAAAAAATTAATCTATAAT
TTAGAAATTAATAATAGTATTGGTCAATATGGTACAGTAAGTAATAACCAAGTTTTAGCT
TTTACAAAACTAAAAGGAAATGGAAATGATTTAGCACAATGTTTAGTGTTTACGGAACAT
TCGCTGCAAGCGCGAATGAGTAAAATTCAATATCAAATTGGATTTCATTCAACCGCAACT
AATATTTCAACTATTGTTCATGAAATAGGACATGCGATTTCAAATTATGCTTGAGTTTGA
CCAAATAATCGTCTTCGTTTTAATCATAATATTACACCAGCAACTGGGCGTTGTACACCA
ACTAAAGATAAGTCATTAATTAATATTCGTGGGTTTATGTATAGTCCAAATGATTCATTA
GTTCGTTATTTAGGAAAACAAGTTGGCATTAGTAATAATGCACCGTTTCAACAACAATTA
GCGGATTGGGCATTTATTCAATCTGGTTATGGTCGGACAGGTGGTAACGCAGAATTATTC
GCCGAAGGTTTTGCCCAATGGTTATTAACGCCAGATGATCAAAAGGGTTTAAATTGACAA
ATTCTTAATGATTTTTATGGGACATATTTTAAAAACTATTATTTAATTTAAAAAAGGGCA
TTAGCCCTTTTTTATACGTTTTCACCGTTTAGTAATTTTTCTAAATAATCACCAACCCCA
CCTTCATCATTAGTTAAGTGGGTAATTCCACGCGCATTAGTTTTTAAATTATCATTACCA
TTTTTCATTGCAACGCCATAACCAACATTTTGCAATAATTCTAAATCATTCATTTCATCA
CCAAAGGCGATAACATCACGAATATCAACATTATAGTATTGGGCTAAAATATCAGCTGCA
AATCCTTTTGAAACAAGTTTATTTGTAATATTAATCATTGTTTGATTTTGTTTGCTGCTA
TAGTGGCCAATATTAATTCGAACAGAGTTCTTAAAGTTTTCAAACATTCTTAATACTTCA
TCTGTTTTATTAGTTCCGTTTAAATATAACGCCATATTACTAGCGGGACCTTTTCAAGAA
TTGTAAGGGTCGGCAATAAAATATTCATCATCAGCCACATCATCAAGATGGAAGTAGTTT
TCAATTGCCTCATTTTTTTTTCAACAAATTGCTTTATCATAATGTTCAATTAAAACATTT
TCAACATTGCCTCTAACATCGGGATGATTAATAATACTTATAATTACATCATATGCAATT
GAGAAAACTAATCGTTTAAATTCACGTTTTAAGGGGTCATGAATATGACCACCATCAAAA
TTTGTTAATAATGTATCTAATCCTAATTCACGATAAAAGCGAATACTTGCCCGGTGGGGG
CGCCCAGTAATAATACATACTTTATGGCCAACATTAACAGCTTTTTTAATTACTTCTTGT
GTTTTTGGATGGATTGTTTTACCATCATTCATTAATGTTGTCCCATCTAAATCAATTAAG
ATTAAACGTTTTTTATCTAAGTGTTGTAATTTCATTGGTACTCCTTTCTAAAAATATGCT
TTTTTTCTTCTCCCTTTACTTCTTATTATATCTAATATTTTTGTAATTAAATTATTTTTA
AAATTTTAGCACTATTTAGTTGACTTTGCTAACAACTATGATAAGATATAAATATCAAAT
TAGCAAACAGAGAGTGAGAGTGCTAAAAAAGGAGGGTACTTTATGGGATTTGCACAGCAA
TATGAACCAGGAAAAGATCCAAAGGTTCTTGAAAAATTTACTAAAAACCTTAATAAAGAA
GCAATTGCTGGAAAATTAGATCCAATTATTGGACGTGAAGATGAAATTAACCGGGTAATC
CGAATTTTATCTCGTAAAACAAAAAACAATCCCGTTTTAATTGGAGAACCAGGGGTTGGG
AAAACGGCAATTGTCGAAGGATTAGCTCAACGAATTGTTAAAGGTGATATTCCTAGTAAT
TTACAAAATAAAACAATTTATGAATTAGATATGGGAGCCTTAATTGCAGGAGCTAAATTT
CAAGGAGAATTTGAAGAACGTTTAAAAGCGGTGATGAATAAAGTAAAAGAATCTAATGGT
GATTTTATTTTATTTATTGATGAATTACATTTAATTATTGGGGCTGGTAAAACCCAAGGA
AGTATGGATGCTAGTAATTTACTAAAACCAATGTTGGCTCGTGGTGACTTACACTGTATT
GATGCGACAACATTAGATGAACATCGTTTATATATTAGACTTCTTGCATTACTTGTTAAA
AAATTGCAAATATTTGTAAAAAAGATACTAATAGAAAAATATAATTTTAATTAATTATGT
TTTTTATTTAAAAATTTAATATTTTTCCAAAACGAAAAATTAATTTATTATTTAAATTAT
TTAATTTTAAATAAATATTTTATGTTAAATATAATAATTGTAAATTATAAATTGAGGCAA
TTAAATTAAATCTTAAACCAAATCTTTTTCTTCGATTACGATATTTTTCTGTAATAATTT
TAAATTTTTTAAGAATAGCAAAAATATTTTCAATAATAATTCTCATTTTTGAAACTAGTC
TATTATATTGCTTTTGTTCTTTGTTTAAAGGGTTTTTCTTTGTTTTCTTTGTAGGTATTA
GAACATTATTGTGATTTTTTTGTATTCCTTGATAACCACTATCAACTATTAATTTGGTAT
TTTTTAAAATTGGGATTTTTGATTCTTTAAATAAAGCATAATCATGTTTTTTTCCGAGCG
AAAAACTTGTTGCAATAATTTTTTTGGTTTCTTGTTCGATAATTACTTGTGTTTTGATCG
TGTGTTTTTTCTTTTTACCAGAATAAGATTGTTTTTGTCTTTTTTTGGGCGTTGGATTGG
AGTTTCGGTAGCATCAATAATAATAGTTTTATCATTAAAATAATCATTTATTAGTGCTTT
TTTACCAGCAAGTTGTTGAAAATCAGAGTTTTTAATTAAAATATCTTCAATTCACTTAAT
ATTACGATAACAATTAGCCCCACTAATATAAAAACTTTTACCAAGATGAAAATAAGTCTG
ATATTCTCGTCAATATAATAAAGTCATCAATAATCTATTTTCTAATGATAATTTATTAGT
TTTACCACCTTTTTTAAATTTTTCTATTTCAGCAACTTTTAAAATATCTAACATTTTATT
AAAAGTGGATTTTTTTATTCCTGTTAATCTTAACCATTCTCTATCATTAAGAGTATTAAA
TTTATTATTGTTCATATTTTTATGTCCTCATAAATTATATTTTATAATAATATTTTAATA
AAAAAGGGTATCGCAAGAAGTCTATTGAAAAAGATGCTGTTTTAGAACGTCGTTTTCAAA
AAGTAATGGTTGTTGAATCAACAATTGATGAAAGTATTTCAATCTTACGTGGATTGAAAG
AACGCTTTGAAACTTTCCATGGGGTTAAAATCCATGACAATGCTTTAGTTGCTGCTGTTA
ACTTGTCATCACGTTATATTACTGATCGTTTTTTACCAGATAAAGCAATTGACTTAATTG
ATGAAGCTTCTGCAACAATTAAAACGGAAATTGCATCGGTGCCAACCGAGTTAGATAACT
TAAATCGTCGTGTTGTTCAATTAGAAATTGAAAAAGCTGCGTTACAAAAAGAAACGGATA
AAGCTTCTAATGAACGGTTAGTTGATATTGCAAATGAATTAAAACCATTAAAAACAAAAC
AAGAAAAATTAGAAATTCAGTGAAATTCCGAAAAAGAAAGTATTACTAAATTAAAGAACT
TAAAATCAGAAGTTGAACAATTAAAAAAAGAATTAGAACAAACACAATTACGCGGTGATT
TTAATCGTGCGGGGGAAATTCAATACGCCTTATTACCAAAATTAGAACAACAATTACATG
AGCAAGAAAAAAGTGTTTCTGAATCACACTTGTTAAAAGAAGATGTAACTGAGCGCGAGA
TTGCGGCAATTGTTGGAAAATGAAAAGGAATTCCTGTTGACCGGTTAGTTGAAACCGAAA
AAGCAAAATTACTGAATTTAAATAAGATTTTGTGTCGTCGTGTTCGCGGTCAAAATGAGG
CAATTCAAGCGGTTTCAGATGCGATTATTCGTAGTCGTAGTGGAATTAAAGATCCCAATA
AACCAATTGGTAGTTTCTTATTTTTAGGACCAACCGGAGTTGGAAAAATTGAAGTTGCTC
GTAGTTTAGCGTATGTTTTATTTAACTCAGAAAAACAGATGGTCCGATTAGATATGTCAG
AATATATGGAGAAACATTCTGTTAGCAAGTTAATTGGTGCTCCACCAGGTTATGTTGGTC
ATGAACAGGGGGGCAATTAACAGAAGCTGTTCGTCGTAGTCCATACTCAATTGTTTTATT
TGATGAAATTGAAAAGGCCCATCCAGATATCCTGAATATTCTTTTACAAATTTTAGAAGA
TGGGCGTTTAACTGATTCATTAGGAAAAACGGTTGATTTTAAAAATACAATTATTATTAT
GACTTCAAACATTGGATCAGAATATCTATTGAATGAAAACAACGAAGGAGTTGGGCTGTT
AATTCAAAAAGAATTGGCCAAAAAATTTAAGCCAGAATTTTTAAATCGAATTGATAATGT
TGTAACCTTTAATGCTTTATCGAAAGAAGTGATTAAAGAGATTATTGAAAAAGAATTATC
GGAACTAACTCAGCGCATTGAAAATAGTAAAAACATTCGGATTACTTATTCAGAAGCAGT
TTTAGAAAAAATTTTAAACGAAGGATATGATCGTGAATTTGGAGCTCGTCCAATTAAGCG
TTACATTCAACGAAACCTTGAATCATTAATTGCACATACTATTATTTCCGAAGAAGTTCA
AGAGGGAAAATCATATATGATTGATGTTGCTAATAATGAAATGGTCATTAAAAACAGTAC
AAAATTAAATTAGCACTTGCATTCTTAGAATGATAATTTATAATATTATTGTTAGCACTA
TTTAGTGTTAATTGCCAAATTTAGATCAGAATTGAAACTAGGAGGTGTTAATGATGTTAA
CTCAACGCCAAGAAAACATCTTAAAAGTAATTGTGGAAGAATACACGAAGATAGCGCAAC
CTGTTGGAAGTAAAACTATTATGGCTTCTTCGTTAATAGATTCTTCTTCTGCAACAATTC
GGAATGAATCTGCAATTTTAGAAAAAGAAGGTTTTTTAGAAAAAGAACATGCTTCATCGG
GGCGCATTCCATCAACAAAAGGGTATCGTTATTATGTTGATAATTTAATGGATGAGAAAA
ATATTGATGATATTAAAAACCGAATTGAAGCATTATTTGTTGATCGTAATATGTCAATTA
ATGATATTCTTGATCAAACAGGGCAAATCTTAAGTGAAATGACAAATTTAACAACGGTTG
TTGTTGGGCCAAATTTTAAAGAAGAAATGTTAAAGAAAATTGAGTTATTACCAATTTCTG
CAACGCAAGCGGTTGTTGTCTTTGTTTTAACAAACGGCCACGTTGAAAACAAATTGTTTA
ATATTGATGAAAATAGTTCAATTAATGATTTACAAATTTCAGTTGAACTATTTAACAGCC
GGTTAGAAAACACTAAAATAACGGATATTACTGCTAAATTTGATGTTATTCGACCAGTTT
TAGAACAACAAGTTAAACATTATGAATATATTTTAAAACAATTTGCGAATGCTTTAACAA
GCATTGTTAAACCAAGTTATTCAACACATGGTTTACAATATATGTTACAAAATCCGGAAT
ATAATAATCCGGAACGAATTAAACAAATTATTCGCTTTATTGAAACAATTTCCCCATTTG
ATTATTTTAAAAAACAACAAGATAACCCAAATGAAGACTTGGTTTCAATCCAAATTGGAA
ATGAAACAGGATTTAATAATGACGATATGGCATTATTAACAACAACATATAAAGTTGATG
ATATGCAAGAAGGGGGCATTGCTTTGGTGGGACCAAAGCGCTTGGAATATGATAAGCTCT
ATGAAGTGTTAGAGTGATTAGCAAACCGTATTAGAGAAGCATATCAAAAAGAAGATAGAA
AGGTTGAGATTAATGAATAATGAACAAAATGGCAAATCTTCACCAAACCAATTAAAAGAA
AAAATTGAAAAACTACGGAAAGAATTGGCTAATACGCAAGCAATACCTTCGGAAACAGCA
TCATCAGAAGCTGAAACACCGACAGCTGAAGCAAATAACTTGGCTATTATTGAAGATTTA
GAACAAGAAATTGATTTATTATTAAAAGATAATATGCGATTACGAGAAGAAAAGTTATTA
GCATTAGCAGATGGGGAAAACTTAAAAAAAAGAATTCACACTGAAGTAGATGATATTAAA
CGTTATCGTGCCGCCGGAATGGCAGAAAAATTACTGCCAACCCTAGATAACTTTGAGCGG
GCATTACAAGTTACAAATGTAACTCCAGAGGTTAAAAACTTTTTAACTGGATTTGAAATG
ATTAACCGTATGTTTAAAACGGTTTTCGAAGAAGAAGGAATTACTGTAATTGATACAAAA
GTTGGTGAACATTTTAATTCTAATCTTCATGCGGCAATTGAGATTGTTGAATCAACTGAT
GTTGATTCAGGATGCATTGTTCAAATTATGCAAAAAGGATATATGATTCATGATCGTGTT
TTAAGACATGCATCAGTGCAAGTAGCAAAATAACAATATTTGAGAGAGGAAGGAAAGATA
TTATGTCAAAAATTATTGGAATTGATTTAGGAACAACGAATTCATGTGTTGCTGTTATGG
AAGGAAACGAATTTAAAGTTTTAGAAAACCCAGAAGGACAACGTACAACACCATCGGTTG
TTTCATTTAAAAATGAGGAAATTATTGTTGGAGATTCTGCAAAACGTCAAGCAGTAACTA
ATCCAAATACAATTAGTTCAATTAAAAGAAAGATGGGAACATCTGATAAAGTGCATGTTA
ATAGCAAAGATTATAGTCCTGAACAAATTTCAGCCGAAATTTTACGTTATTTAAAAAGTT
ATGCTGAAAAAAAATTAGGACAAAAAGTATCAAAAGCAGTTATTACTGTTCCAGCATACT
TTAATGATGCCCAACGTCAAGCAACAAAAGATGCCGGAAAAATTGCCGGATTAGATGTTG
AACGAATTATTAATGAACCAACCGCAGCGGCATTAGCTTATGGAATTGATAAAGTTGACA
AAGAACAAAAAGTGTTAGTTTATGATTTAGGAGGAGGAACATTTGATGTTTCAATCTTAG
ATTTAGCTGATGGAACTTTTGAAGTATTATCAACTGCGGGAGATAACCATTTAGGAGGAG
ATGACTTTGATGATGTTATTATTAAATGAATGGTTGAAGAATTTAAAAAAGAAAATGGAA
TTGATTTAAAAACAGATAAAATGGCAATGCAACGTTTAAAAGAAGAAGCGGAAAAAGCAA
AGAAAAATCTGTCTTCACAATTACAAACAGAAATTGCGGCACCGTTTATTACTGCTCGTG
ATGGTAATCCATTACACTTAAATTTAACTTTAACAAGAGCAAAATTTGATGAAATGACAA
AAAGTCTTGTTGATCGTACCGTTGAACCTGTTCGTAAAGCATTGGCGGATGCTAAATTAA
AAGCTAGTGAATTAGACCAAGTGTTATTAGTTGGTGGAAGTACTAGAATTCCAGCTGTTC
AAGAAGTGATTAAACGTGAATTAGGAAAAGAGCCAAACCGAACAATTAATCCTGATGAAG
TTGTAGCAATTGGAGCCGCAATTCAAGGGGGAGTTTTAGCTGGTGATGTAAAAGATGTTT
TATTATTAGATGTAACACCATTATCATTAGGAATTGAGACATTGGGAGGGGTATCAACTG
TTTTAATCCCTCGAAATACAACAATTCCAACTTCAAAAGCACAAGTGTTTTCAACTGCTG
CTGATAACCAACCAGCGGTTGACATTCATGTATTACAAGGAGAACGGAAAATGGCTGGTG
ATAACAAAACATTGGGGCGTTTTCAATTATCAGGAATTGACCCGGCGCCAAAAGGAATGC
CACAAATTGAAGTTAAGTTCTCAATTGACGCCAACGGAATTGTTTCAGTTGCAGCAAAAG
ATTTAAAAACAAACAAAGAACAATCTGTTACAATCACTAATGGTGGCGGATTAACCGATG
AAGAAATTCAACGTATGGTTGATGAAGCTGAAAAAAATAAAGATAAAGATGAACAAAAAT
TAAAAAACATCGAATTACGTAATAAGGCTGAATCATATGTTGCAGTAATTAGTCAAGCAT
TAGAAACGAACAAAGATAAAATGGATGCTGAACAATTAAAAACATCAGAAGAAATGGTTA
AAGAAATTAAAGAATTATTAGATAAAGAAGATTATGCCGGATTAGAAGCAAAAATGACTG
GGCTTGAACAAGCAATGGCCGAAGCTTCAAAACATATGAATGATCACCAAGGTGAACAAT
CTGAACCAGAAATTACTGAAGATGATGAAAAGAAAGATAAATAACAATAATGATGACTAA
AATTATTTTAGTTATCTTTTCTTTAAGAAGGAAAGTAGGAAGATGGTAAAATGGGGAAAC
GAGACTATTATGATGTATTGGGTGTTGAACGAAATGCAACAGATGAAAAAATTAAACGAG
CATTTCGCCAACTAGCCAAAAAATATCACCCGGATGTTTCAAAAGAAAAGGATGCAGAAG
CAAAATTTAAAGAAGTTAACCAAGCTTATGAAGTATTATCTGATCCAAATAAACGCCGGA
ACTATGATCAATTTGGCCATGCCGGAAATGATCCAAATGCTTTTGGCGGTTTTGGTGGCT
TTAGCCAAGGCTTTAGTGGCGGTGGTGATTTTGAAGATATTTTTTCTGGTGGTTTTGGTG
ATATTTTTGAAAACTTTTTTGGTGGGGGCGCTAAAAAACGTCGTGGTTTTAGTAACCAAC
CAATTAAAGGAGAAAATGTTGCAGCACGAGTAACGGTTACTTTAAAAGAACAAATGTTTG
GAAAAACAATTAAACTTGATTTAAATGTTGATAAGACTTGTGAAGCGTGTGATGGAACGG
GTGCCAAAGATCTGAAAAAAGATATTCATACTTGTACAACTTGTGATGGGTATGGATATG
TTAATATTGAACAACGTAGTTTATTTGGCGTAATTCAATCGCAACAACCTTGTCCTGATT
GTAAGGGTCGTGGAAAAGTTGTTGCAAGTAAATGTCCAAAATGTAAAGGTCAAGGTCATT
ATCGTGGGAAAGAAGTTGTTGAAATTGAACTACCAAAATCAATTTATGAAAACCAACAAT
TACGAATTCGTGAAAAAGGAAATTATGGTTTAAATAATGGTCCGCGTGGTGATATTTATT
TAGAAATTACTGTTAAACCAAATAAATATTTTAAACGGATTAATGATAATTTGCACTTAG
ATTTACCAGTTTCTTATTTAGACGCCTTATTAGGTGCTGAAATTAAAGTGCCAACTTTTG
ATGGTGATGTTCATTTAAAACTGCCAGCAAACACAAAAACAAATAGTGTTTTTAGTATTC
CAAACCATGGGTTTTTTAAAGGCCCAGCATCTACTAAACGTGGTGATCTAATTGTTAATG
TTCTTGTTGCAATTCCGACTAAATTATCTGTTGAGGAAAAAACAAAGTTACAAGAATTAA
AAGATATTAGTTCATTTCATATTATCGATAATTTCTATGAAGATTTATAATAAATAAAAA
GGATTTAAAATTAATTTTAAAACCTTTTTATTTATTATTTTTTTTGTTTTTTCAGCGATA
ATAACCATAAATGCCAGTTGTTAAAACATAAACATTAGAGTAGCCAAGTTGGCGTAATTC
TAATGCGGCTTCACTACTGCGGTTACCACCGTTACACAGAGTAAAAATTAGTTGTTCTTT
ATCTGGCAAATAATGATTTGGGTTTTGTAACAAGTCAAAGATATAAACATTTGTTGAATT
TGGCATTTGAGATAACGTTTTAAATTCAACATTAGTTCGAACATCCAACAAGTAGGCGTT
ATCTTTTATTGTTTCAAAGGTTTGATTATCAATATAAACTGATTGCTGTTTCATATTAGG
TTCCTCAACTTTTTCGCTATATTTATATCATATCTTAAATATCAAAATAATGTGTGATAA
AATTAAAAAGGTTTAAAATAACAGAGAGGAATTAAGGGTTTTGATGGCAAAACAAGTATT
TAAAAAGATAATTAATAATCGACAATTGATCGTTGAACATGGACAATTAGCAAAACAGGC
CAGTGGGGCTGTTTTAATCCGTTATGGTGAAACAGTGGTCTTAGTAACAGCAACAGTTAG
TAATAAGGTTAGTGAAACTGATTTTTTTCCATTAACAGTTATTTTTCAAGAAAAGTTATA
TTCGGTTGGAAAAATTCCGGGTGGTTTTTTAAAACGGGAAGGAAAACCATTAGAATATGG
AACCTTATCAGCACGGGTGATTGATCGTGCGTTACGACCATTATTTTCAGAAAATTTTCG
TAATGAAGTTCAAATTATCATTAATGTTTTAGCTGTTGATAATGATAGTGATGTTCGGAT
TGTTAGTTTATTTGGCGCATCATTAGCCCTTGGTATTTCAAAAATCCCGTTTGCTGGTCC
TGTGGCGGGAGCATTATTAACCGTTGATCAAAAACAAAACATTATTGTTAATCCAACTTT
AGAGCAGTTAAATACGGGTCAAATGGAATTAATTGTGACCGGAACAACTGATGCAATTAA
TATGGTTGAAGCTGGTGCGAAAGAAGTTTCGGAAGCAACAATGTTAGAAGCAATTTTAAG
GGGTCATAAAGTAATTGTCGAATTGGTTGCTTTTCAAAATGAAATTATTGCTAAAGTTGG
TCAACCAAAAATGGATGTTACATTATTTACTGTTCGTTCCGAAATTATTGCGTATGTTAA
TGAACATTATGCGACAAAGTTAATTGCGGCAGCACAAATTAAAGAAAAGGTTTTACGTTA
TGAAGCAATTCAAGGTTTAACTGAACAAGCGTTAGAACATTATCCGATTGCAAACGATAT
AACTGAAAAAGACCGTCAACGAATTATTTTGGAACTAAAAACAGCATTATATGATGTTGT
TCGGCAAGAAGTTCGTCGTCAAATTTTAATTGATAAAACACGATTAGATAATCGTCGCCT
TGATGAAATTCGTCCTTTAACTAGTGAAATTGATATTTTACCAGTTGTTCACGGGAGTGC
TTTGTTCACACGAGGTGAAACACAAGTCTTGTCTGTTGTGACATTAGGAGCTTTAGGGGA
AAATCAAATTATTGATGGTATTACTGATGAAGATGGGAAACGCTTTATGCACCATTATAA
TTTTCCGCCTTTTTCTGTTGGTGAAACAGGACGGATGGGACCACCATCCCGTCGTGAAAT
TGGCCACGGGGCTTTAGGGGAAAAAGCATTGTTACAGATTATTCCGAGTGAAAAGGTGTT
TCCATATACAATTCGCATTGTTTCAGAAGTATTAGAATCAAATGGTAGTACCTCACAAGC
TTCAATTTGTGCTGCAACTTTAGCTTTAATGGCCGCTGGTGTTCCAATTACAGCACCCGT
GGTCGGAATTGCAATGGGATTAGTAAAAGAAGATGATAACTATACCATTTTAACTGATAT
TCAAGGAATGGAAGACCATCTTGGCGATATGGATTTTAAAGTGGCAGGGACAGCACAAGG
GATTTGTGCGTTGCAAATGGACATTAAAATTGCTGGTATTAATGAAACAATTTTACAAGA
AGCATTGTTAGCGGCTAAAAAAGCTCGTTTGCAAATTCTTGATAATGTTTTAGCAACGAT
TGTAGCACCACGAACACAATTAGCGCCAACAGCGCCGAAAATGAAAACATTTATGATTCC
AGTTGATAAAATTCGCGAAGTGATTGGTCCTGGTGGTAAGATGATTACAGCCATTATTGA
GAAAGCTGATGATGTTAAAATTGATATTGAAGATGATGGTCAAGTAACAATTTATCATAA
GGATTATCCGGCAATTGAAAAAGCTTATGAATTAATTAAAGCAATTGCAATGCCCGTTGA
AATTGGTGCTGAAATGACAGGACCAATTGTTAAAATTGAAAAGTTTGGGGCTTTTGTTAA
TTTAAAAGAAAATGTTGATGGTTTAATTCATATTTCAAAATTAGCGGAAAAACGAGTTGA
AAAAACCGAAGATATTGTGCAATTAAATGATCTTGTTAAAGTTAAGGTCTTAGAAGTTGA
TAGTAAAGGAAAGATTAAGTTACAGTTACTTGAAGTTTTACCAAAAAAATAATTATTAAT
TTCCATAATCTTTTCGTGAAAAAAACTAGTTAATTATTTGTTATAATTAAAAATAAGTTA
GGAGATTTAATTATGAGTAAAATTGCGATTGACATGATGGGAACCGATTTAGGAATTAAT
CCAATTATTGGGGCTTTGAAAGTTTTTATGAAAAAATATCAAGATGTTACATTTATTTTA
GTCGGTAATGAAAGCGAAATTCAAACCGCGGTAACTAAAGTAAAATTAGATGCAACAAGG
TATGAAATTTTTGCAACAACAGAAGTTATTTTAATGACAGAAGGCTTAATGGAAGTTCGT
CGTAAACCAAATAGTTCAATGGTTCGTGCTGCTGAATTATTACGTGACCAAAAAGCTGAT
GCCTTTCTTTCGGGTGGCTCAACGGCAGCTTTTTTAGCAGCATGTCATTTTATTGTTGGT
GAAATTCCTGGAATTTCTCGCCCAGCTTTTATGTCTTTTATTCCAACGATTAAAAAAGGA
AAATCAGTTTTAATGTTAGATGTTGGGGCTAACTTAGAAAATGAACCCCAAGATCTTGTT
AATTTTGCAATTATGGCTAGTGTTTATGCACAAGCAATTATGCATAATCCAACTCCAACA
GTTGCTATTTTGAATATTGGTAAAGAAGCATCAAAAGGAAAAGACTATCATAAGGAAGCT
TATAAATTGTTGGCTGGCAATAATAAAGTTAATTTTAAAGGAAACATTGAACCACGGGAT
ATTACAAGTAATCTTGTTGATATCATCGTAACAGATGGTTTTACCGGGAATATTGCTTTA
AAAACGTTAGAGGGAATGGCAAAAAACTTAATGGCAGTTATTAAATATGAATTAACTAAA
AATCTTTATCGTAAATTAAAAGCATTATCCCTTCGCAAAGCGTTCCGGGGTGTTCGTGAA
ACATTTGATTATAGGAATAATGCTTCAGCTTTAGTACTAGGGTTAAAGGCAATTGCTATT
AAAACGCATGGCAGCAGTGATGAGAAATCATGGATTAGTACATTAGAAATGGCTCGCACT
GCAATTGTTAATGATTTTGTTCAAAAAATAACGATAAAATTATTAAAGGAGGATTAATTT
TACGATGAAGTTTATAAATAAACAACCCGACCAATTATTTGCAGAATTAAAAGGGTTCTT
TAGAAAATATAATATTCGGATTAAAACAAAAAAATATTATTTAGAGGCTTTAACCCATAA
TTCTTATGCTAATGAAAATAATTTGAATTATACTTATCAACGAATGGAATTCTTAGGTGA
TGCTATTTTAGCAAAAGAAATTTCATTATATTTATTTTTAACTTTTCCTGACAAAAATGA
GGGAGAAATTACTAATTTACGAAGTAAAGTAGTTCGTGAAGGGACATTGGCAGAATTAGT
TCGGCAAATGAATTGAGCTCCCTTTTTGTTGTTAGGAAAAGGTGAAATTAAAACAAAAGG
GTATGAAAAAAATCGCATTTTAGCGGATATTTATGAATCAATGTTAGCAGCATTATATCT
TGATTTAGGAGAAGAAACAGTTCCTACTTTTATTGATCAAACTTTAATTAAAATGGTTTC
AAGTCCGGGTTTTTTTGACCAAATCCGTGATTATAAAACCGAATTACAAGAATTTTTACA
GGCTGGTGATGTGCGAACGCTGGAATATAAGTTAGTAAAAGAATCACCACCATTAGAAGG
CAACCGCGTCTTATATACTGTGATGGCAGAAATTGATGGCATTCGTTATGGCGAGGGTCA
TGGTTATACGCATAAAGAAGCAGAACAATTAGCGGCACGAGACGCTTTACAAAAATTAGC
AAAAAATCCAAAATATAATTTTGAAAAATAACCAATAATGTATTATGATTAAATTAAATT
ATACGGAGATGAAAACTAATGATAAGACATTTATTCAAAAATTTTTGATTAAGTTTTACC
AAGAATAGTTTGCAGGTTTTGGGATTGTTTTTAATGTTGGGTGTCGTCATTACTCTTTTT
GGAGGAATGATTATGTCAAATGATTTAAGTACTAGTCAATTAGCTGTGATTGGAAAAAAC
TTATATAATACCAATATTTCTTTTCGCTTTAGTGAGCAATTAAAAATTGCTTCAAATAAT
AAAAATTTATCATATGGATTAAATAACATTAACTATATTAATTCTAACCAAACAATTGAT
GCTACAAAAGTAGAAAGTTCTTATTTTTTATTGCGAAAGGGAACGAATGATAGTTATCAA
ATTTTTTTAGATTCAACAAAGGATCCAACATATAACGGAAAATGACTTGCTTTAAATAGT
TCAAATCCTTATTTTGTTGAGCAACTAAAAGCAACGGGGAATGTTGTTTTAAATTTTACA
AGCAATATTTTACCTAGTAGTGATTATTTTTTAAGTCAAGCAGATTATGCTGAACTACTG
GGATATTTAAAAAACCCTAATGGTTTGATTCCGTTTGTTAGTTCACCAAATAATCCGCGT
TTAGCAACTGATACAAATGTTTTTACTGATGCTTATCAAAGTTTTGTTCAAAACCAACCA
CGCATTTATCAGTTAGAATTACTTTTATTAAATTCTGTCATTATTGGTTCGGTTGCTGAT
CGAGCAATTATGAATGAAACAATGCAAGTTTATGACATTTTTAAAGCTGAAAATTTTTAC
ATACAAAGTGATCGCCCGTATTATTGAACAACACCAATTATGGTTAAGGGGGATTATAAA
ACTTTTTTAGATTATAATGCAACAAGTGATTATCCACCAATTATTATTAATAATTCTTAT
GCTTCGCATAATAAAATTAAAATTGGTGATTCTTTTACCATTTATGGATTTAAATATCGT
GTTGTTGGATTTGGAACTAATGCTTATGTTAATAGTGCTTCGAATGAATCATCATTTATT
TATAATCCGTATTTATGAATTCGTGGTGATGAATATGATCGTTTGCAGCAAAATATGGCA
GCAGCAGCCCGAATTATGAGTAATGGGGTAACAATTAATGCGGCATTGGCGAAGGACCAA
TGAAACAATGATTTTTTAGCAGCAAAAAATAGTTGAAGTGATATGGCAAATGTTTATGAT
AATGCTAATTTTTCATATTCAAACGGGGCGTATAGCCCGTTAAATCATATGAAAGAATTG
ATTTCAAATAAAGAAGAAATTATTTGGTCAATTTTAGTGGCGATTTCATTACTATTAGTA
ATTTCATCATTTATTATGATCAGTATGATTGTCAATAAATTGTTATTTGTTAACCGTGGT
ATTATTGGAAATTTAAAAGCCCAAGGTTATGGCACAGGAACAATTGCTTTTTTACTATTA
TCTTGTTTTCTACTATTAATGTTTGTAATTGCTTCGTTATCACTAATAACGAGTTGAATC
TTTGCGTTTATCCTAAATATTACATATCAAGGATTTTTAGAATTTACAACTTATATTTCA
ATTCCACCGTGATGATTAATTATTGGAACGTATTTATTGTCAAGTTTAGTTGTTTGTGCC
TATGCGTTCTTATTTATCATTATTGAAGTGTCACGACCAACCTTAGTTTTGTTAAAACCA
AAAGTGGTAAAAACGCACATTCCAAAAATTGGTTTTTTACATTTAAATTTTAAATATAAT
ATTAGTCTTAAGTTTACCTTAGATGCAAAATGGAAATTATTATTAACAATTGTTGTAACA
ACTTTAACGGGAGCAATGTTGTTTACTGGTTTAACAACCATTATTAATTTTAGTCAGATC
AATCTTAATTTAAAAGAAAATACAAATTGGAAATATGTTTACCGTTATGATACAAACTAT
AATGATCCTACTGGTCAAACCCCACCATATGATTACTTGGTATATGAAAGTCCAGCTGCA
GTTAAAGATCCTAATGTTTCGGGGTATCTTTTATTAAATCCCCAACAAAAAATTTTTACG
GAAGAAATGGTTTTGAAAAAATATACTAGTGTTGGAACAACACCACCAGTTTGTGGACCA
TTTGTTGGTGATAGTACTGTTATTCCTTCGTTAAAACATTTATGGTTTAAAGCTAATTCT
TATGAATGATACTTACAAAATTGTAAAGATACCAAATATTATGATCAAATTACAAAGTTT
ATCCAAGGGTCTGTTTACGAGTATTTTATTAATGAATTAAGTCATGAAGATGGAATTATT
ACAATAGGGTATCAACCAATTATTTATGGACCATATCAATCAGAAATTTTTGCTTATACA
CAAAGTCTTTATGCGCAAGAAGCAATTAATTATAATAATTTAGAACATTTTTTAACAAGT
TATCAAACGGCAAATGATGAATCAACAATTAATTTATCAATCCCAACTTTTTATCGTAAT
TTTATTAGTAGTAAAAAGTTAAAATCTTTAACAGGAAATGCAATTGAGTTTTATGATTAT
AAAAATAATACTAATTTATTTTATCCAAACGTTGAAGAAAAAACAGATATTAGTTGATTC
TTTAATAAAATAAAAAGTTTTGACCAAAGTGGTGATACAGATAGTTTATTACGTGCAGCA
CAAGCAGAACGCTTTAGTTCAAAAGTTAATTATGCTATTTTGCAAGTTAATGAAATGAAA
AAGTTAATTCAAAGTAAAAACTGGTTTTATAGTAAGAATCCAAAGTGAGATCCAACCAAT
TATCGTGTTCAATTATATCCAATTATTATTAACAAAGCGTATCGGTTTTTACAAGGTGTT
AATATTGGTGATATTTTAGTAAGCAATTTTAATGATAAAAATGTTACTTTTTATGTTGTT
GCTGATCAGTTTGATAATGGAATGAAAAATATGTTTTTAATTAATCGTTATAATAATCAA
CGTTTAACACCAAAACGATTAGCAACATTATATTCATCTTTACTTCAAAATGAAACATAT
CATTATATTGGGGTTTATGAAAAAAATAACAACTATAATGTTTTACCCAATCCTTCTCAA
TATCAACCTTCGCCAATATATAATGGAACGCAAAACTTAAAAATATTGTTACAGCAAACG
ATTAATTTACAAATTATTTTATTCTTAATTTATTTACTAATACTTGTTGCATCAATTGTT
GCTTGTATTTTCCAAATCTTCATTATTACTAATATTATTTTAAAAGATAATTTAAAAGTC
TTAAATAGCTTTAAAGCATTAGGCTATTCTGACCTTTGAATTTTTAACCGAATGTTTTTA
ATTTATTTACCAATTATTTTAATTAGTTGAGTAATTTCAATTCCAATTGGAGCAATGGTT
ATTAATTTAATTCGTTATCAAATTGTTTATAATATGTTGTCCTATGTTTCGGGAACAGTT
AACATTGGTGATTACTTAATTAGTTTCTTATGATTATTATTAGTAATGTTTATTGTTGCT
TTTGCTTTAAATAAACGATTTATGAATCGACGTTATCCAATTTTGAAAACAATGAACTGA
ACTTAACCAATTGCTTGTTGAGGTGGAATTTAGAATTAATCATTCCAAGGAGGCTTAAAA
ATGGACACAGATTTATTAAAACAATTACAAATATTAGCAGTTGATCAAAAAAACTTAACA
AATCAAACAATTGCCCGTTATATTTTGACAAATCTTACAACAATTAATAAGTTAACAACA
AGTGAGATCGCTACTAATTGTTTTACTTCGGCCGCTGGGATTATTCGATTTTGTCAAAAA
CTTGGATTGGAAGGAATTAATGAATTAAAATTTAAGGTCAAATATTTAACAGAACATGTT
TCGTTAGATGTTCAACAATTTAATGCTAATAAGCAATTAGTTCATGATGAAATGGCTTTT
TTTGACAAATACTTAAAAATTAAAATTGAATCAGCGGAATTGTTACACACTGCTTTTTTT
CAAAATGATTTATCAACATTAATTAAAAAAATTACAACTGCTAAAACTGTTTTTATTTTT
GCGTTTAATTTAGCATATAATGTTTCACGAAATTTTGCTCAACGGTTACGATGAATTAAT
AAGAATGTTATTCACCAAAATGATTTAAACTCAATTGAATCTTATTTACCAATGATAATG
ACTGATGACATGGTGCTTTATATCACTTTGAGTGGACAATCGAATTTTATTGCTGCAATT
GCTAAACAAGTTAATCCTGATGTATATTCCTTTGGAATTATTGGGAAAAAAACTGCTTTA
ACAGAACACATAACAAATTATTTTGTTGTTAATTCGCGGGAAAATGAAATTTGAGATGTT
TTTTCAATTCGTTCACAAACGGTAATGCAATTTTTAGATTATTTATATGCAAAAATTATT
CGCAAGTATTTTTAATAAAATCTATTTCATTTGTTAGAACTATATTCCAAAATATAGTTT
TTTTATTGTTTTAATTTTCCTTTTTGCTTTAATTAAGGCAAGGACAACAAAATTTTATTA
AAATAAGGAGGATAAAATGAGTATTAAAAATAAAGATGATCTTTTTTCAATTGAACAAAT
TGTTTTAGATTCATCAGCTACAACAAAAGATGAGGCATTTCAAGAATTAGCAACAATCGC
TTATAAGGCAGGATGTATTGATAATATTGATAAATTAACAAAAGCGCTATGAGCCCGGGA
ACATGAAACATCAACGGGGTTAGAAGATGGTTTTGCAATTCCCCATGCACGAATTAAATA
TATTAAAAAACCAGCGGTTATTTTTGTCCGTTATCAAACTGGATTATCATGACCAACATT
TGATAATAGTGCTGTTCAAGTTGCAATTGCTTTAATTATTCCAACGAATAAAAAAAATGA
TATTCATTTAGAAGTCTTAAGTAATGTTGCTAAAAAATTATTAAATCCTGATCTGCGGCA
AACCTTAAAAAAAGAAAACGATAAAACAAAAATTTTGGCATTATTACAAGCAGAAGATGA
ACCAACAACTGTAACAAAAGAAAATTATAAGGGCTATGTTTTAGGAATTACTGCTTGTCC
AGCTGGGGTAGCGCATACTTATATGGCGGCGAAAAAAATTGAAGATGAAGCAAAGCGTTT
GGGTTATGCAGTTAAAGTTGAAAAACAAGGAGCAAATGGTTTTGAAGATAAATTAACACC
AGAAGATATTCAAAACGCTAATGTGCTAATTATTGCGGCTGATATTGCTATTGGTGAACA
AGAACGGTTTGTTGATATTCCAATTTTAAAAGTAGCGGTTAGTGAACCATTGTATGATGT
TGATGGTGTTTTTAAAAAAGCATTTCAAATTATGCGTCAACTTCCAAATCAACAGATTCC
AACAACAAAACAAATTAAAACTAAAAAGGAGAAAGGTTGATTTAAATTACATTTTAAAAC
GGGAGCTGTTAGTTTAAAAAATGCTGTTTTAACGGGAATTTCTTATGCAGTACCAGTTAT
TGTGGCTGGAACAGCAATTCAAGCTTTAATTACAATTATTATTCAAATTGCTGGAGCGGA
TTATATTGTGCAACATGCTAATTGATTAAATACTTTAAGTAATGTTGCTGGAAAAAGTTT
AAGTATTTTATCAGCACCAGTACTAGCAGCTTATATTGCTTATGCCATGGCTGATAAACC
AGGGTTAACACCAGGGTTTCTTGGTGGTTTAGCATGTGTCTATGTTACAAAAACCGCTGC
TGATGGCACAGTAATTGTTGATGGCCTTGGGTTTTTAGGTGGTTTAATTACTGGGATGCT
AGTTGGATATATGATGAAATTATTTAAAAAATATTTAGTTAGTCAAAAAATGCAAGGAGT
TTTAACGTGGTTTGTATATCCTATGTTAGGGTCATTAATTAGTATGTGTGTAATTTTATT
TGTTATTGGGCAACCAATTGCTTTATTAATTAATGTTATTTTTAGTGGGTTAACAACTTT
ACAAACATCAAATTTAGCAGCCTTGCTAGGAATTATTATTGGAATGATGTGTGTCTTTGA
TTTGGGCGGGCCATTTAATAAAGTAGTATGAGCTTTCTCATTTGCATCATTTTCACAAGC
CTTTACTGGGGGACAATTAACTAACCCAACATTATTGGTACCATATGCTTGTTTTTGAGC
AGCAGGAATTGGAACTGGTTGAACTACAGCATTAGTAACATTTATTGGTCGTCGTTTTTC
CAATCAATATGAAAAAGAAGCTGGTAAAATGGCATGAATTCTATCATCGTTAGGAATTAC
TGAAGGTGCAATTCCGTTTGCTTTATCTGACCCATTCCGTGTGATTCCTTCGTTTATGCT
AGGTGGTGCTGTTTCGGGGAGATTATGTGCAGCCTTTAATTTAGGTTCAACAATTACTGG
TGGTGGTTTTATTACAATGGCGGGGATCCAATCAACAACGGGTACCGTCTCAATTGGGGT
AGCAATCTTATTATGATTAATCTTTGCCATTATTGGTTGCGCAATATCAACAAGTTTATT
ATTAGGGTTAAAATATATTAAGACAAAACCAATTATTGAGAAAAAAGTTCAAACTTGAAC
AGTTAATATTTTATCATTAGGAATTGTTCCAGTTGTTAAAAAACAGCATTTAAAAAAATT
TAAACAATTATCATCAAGGGAACAAGAACAATATTTAAATCATAAACAGAGAAAAAATAA
TTCTAAGATCGAAAGGTAAAACTGATCATAATGAAATATAACTTTGATATTATCATTGAC
CGTAGTCAAAATTTAGAACGAAAATGAGATCACACTTACATTGCAAAAAATTATCATCTA
ACTGGTGATAATATCATTAATTCATCAATTGCCGATTTAGATTTTACGACACCACTACCA
ATTATAGATGCTATTTTGGAACGCGCAAAAAAAGGAGTTTATAGTTATAGTTATGTTAGT
GATGATCTTTATCAAGCAATTAGTAATTGATATTATCATCAACATCAAGTTAACGTTCCG
GTTGATAAAATTAAGTTGGTTCATGGAACTGTTAATGCGTTGCATCAATTAATTCAATGT
TTAACAGATGTTAATGATTATGTCTTAGTTCAAACCCCAGTTTATGGGCCATTTGGGCAA
GCAATTATTAATAATAAACGGCGCCTGCTTGCAAATCAATTACAATGAGTCGATGATACT
TATCAAATTGATTTTGCAATGTTTGAAACAACAATTAAAAAATATCAACCAAAATTATTT
ATTTTGTGTAATCCTCATAATCCTGGGGGGCGTGTTTGAACAAGGAACGAATTACAAAAA
ATAATTGCAATTTGTCAGCAATATCATGTTTTAATAATATCAGATGAAGTACACGGTGAT
TTAGCATTACCAAACGTTAAATTTAATTCGTTACTATCATTTACAATTTTAGATAATTAT
CTAATTGTTTGTAATTCCCCAAATAAAGCTTTTAATCTTGGCGGTTTAAAATCATCGTAC
TTAATTACACATAACGAGATGTTAAGAGCCAAAATTGATGAACAATATCAACGTGCTTCA
ATCACGTCACCCAATGTGTTTACAATTCCAGCTTATCTTGCTGCTTATAATAATTCGGAA
GTAATTATGTGAAAGACAGCAATGTTAACCTATGTTGTAAAAAATTATCAGTATGTTAAA
GAAAAACTAACAGTAATTCCAGGTTTAAAAATTATGAAATTAGAAGCGTCATATTTGGTT
TGAATTAATTATGCAGAAACTAACCTAACTTAACAAGAAGTTAATGAACTACTATGAAAA
CATAAATTAATTGTTAGTAAAGATAATGATTTTGTTGAAACGCCACCATCATGTTTTAGA
ATTAATATTGGAACATCGTTTGCGATGGTCGGCAAAATAGTCAACATTTTAATAACAATT
TTTACTAAATAAGAAAGGAAAATTTAAGATGAGTAAAAGAATTATCGCAACTACCTTAGC
TCCGCAGGCAATTGGTCCGTATTCACAAGCAATTAAAGCTGGTAACTTTCTATATGTTTC
AGGACAATTACCATTAGATCCATCAACAATGACTTTTGGTGGAACAACAATTACTGATCA
AACAAAATGAGCATTAGAAAATTTAAAATCAGTTATTCAGTCAGCTGGTTATAGCTTAGC
AAATGTTGTAAAAGTTAATATTTTCTTAAAAGATATTAATGATTTTTCGGCAATGAATGA
AGTTTATCAAACATATTTTACCGAAGACTTTCCCGCTCGTTCAGCAGTGGCTGTTGCAGG
TTTACCAAAAGATGCTTTAGTTGAAATTGAAGCAATTGCTTATTTAGATAATTAATTAAG
CTTTATCTTAAAACAAAGAAGAAAATTTCTTTGTTTTTTATTATTTATTTTTATCGAAAA
AATAGTATTAAAAATTTAAGATAATTAAATTAAAGTTACTCTCTGATTGCTTATAGAATA
AAGTGTTATAATTATTGGCAGTGAGTAATTAAAATTATGAAAAAAGATCAAAGAGATAAT
CAATTAACAGAAGCAGAAATTCAACAGAAATTACAAGAAATTGAAAATAATTTTAAATGT
GTCCCTGAAGTTTTCGATGGTGTTGGATTTTGTGCGAAGTCATTTGATGAAAATGGCAAA
CTAATTACCCAAGAACCAGACGAAAAATCTAAAAAATAAGGTAAGATTTATATGTAAGGA
GAATGTGATTAAAAATGTTTGGATTAGCACAAATAACAGGATTAGTTTATTTTGTCTTCA
TTGTAATTACAGGTTTGTTTATTTTAGGATGATTAACTTTTGGTTTTGTTCTACTTGGAT
ATAAAAGACGTAAAACAGCTTTAGAACCACGAAAATTATTACGAAAAATGTTAGATGATA
ATGATTTTCAAGATGTTAATATCGGGGAACGAAAACGTATTATTAAAGCGCGTAATTTTT
CTAAAATAAGTAATGCCGTAGTTATTCGACAAAATGATTATAAAGACCAAAGTATTGCTA
AAATTTATGATATTATTTTTCATTTTTATTATGTTTATAATAAAAAAACAAAAGAGTCAA
AATCTTTTTTTTGATTAAAATTTTTATCATGATTTTTAGTGTTTGATTTATTTTTATTTA
TTGGAACAACAATTTTAGTTGTTTTAACACAATTCTTAAAAGACAGTGATGTTATTAATG
GGATGGGAATTGCAATTCAGGTTTTATCAATTATGGGGATTATTTTTTTAATTCTTGGTT
GGTTTTGTTGAATAAATTTAGTAGAACATTATCGCCAAGATCTAATAACATTAGCAACAG
AATATTTATCAGATAAAGATTTAAAAACTTTTAAAATTTATACTAGTTTTAAAGCTTTTT
TCCCGTTTTCTGAAAATGTCATTTGTTTATGTTAAAGGGATTGAATTTTAAAATTTAATT
CGGTATATTTAAAGAGTAAATATATTAGACTTCTTGCGATACCATTTTTTATTAAAATAT
TATTATAAAATATAATTTATGAGGACATAAAAATATGAACAATAATAAATTTAATACTCT
TAATGATAGAGAATGGTTAAGATTAACAGGAATAAAAAAATCCACTTTTAATAAAATGTT
AGATATTTTAAAAGTTGCTGAAATAGAAAAATTTAAAAAAGGTGGTAAAACTAATAAATT
ATCATTAGAAAATAGATTATTGATGACTTTATTATATTGACGAGAATATCAGACTTATTT
TCATCTTGGTAAAAGTTTTGATATTAGTGAGGCTAATTGTTATCGTAATATTAAGTGAAT
TGAAGATATTTTAATTAAAAACTCTGATTTTCAACAACTTGCCGGTAAAAAAGCACTAAT
AAATGATTATTTTAATGATAAAACTATTATTATTGATGCTACCGAAACTCCAATCCAACG
CCCAAAAAAAGACAAAAACAATCTTATTCTGGTAAAAAGAAAAAACACACGATCAAAACA
CAAGTAATTATCGAACAAGAAACCAAAAAAATTATTGCAACAAGTTTTTCGCTCGGAAAA
AAACATGATTATGCTTTATTTAAAGAATCAAAAATCCTAATTTTAAAAAATACCAAATTA
ATAGTTGATAGTGGTTATCAAGGAATACAAAAAAATCACAATAATTTTCTAATACCTACA
AAGAAAACAAAGAAAAACCCTTTAAACAAAGAACAAAAGCAATATAATAGACTAGTTTCA
AAAATGAGAATTATTATTGAAAATATTTTTGCTATTCTTAAAAAATTTAAAATTATTACA
GAAAAATATCGTAATCGAAGAAAAAGATTTGGTTTAAGATTTAATTTAATTGCCCCAATT
TATAATTTACAATTATTATATTTAACATAAAATATTTATTTAAAATTAAATAATTTAAAT
AATAAATTAATTTTTCGTTGTGGAAAAATATTAAATTTTTAAATAAAAAACATAATTAAT
TAAAATTATATTTTTCTATTAGTATCTTTTTTACAAATATTTGCAATTTTTTAACAAGTA
ATGCAAGAAGTCTATTAAACAACACCACCTGTATATGCTAGTAATATGGTCTAGCGTTTC
TACGTCTTGTAAATGTAACAAAGACTCTATAGGTTAATGCTCTTTCTTTTTGCGTTAACT
TATGTTTATCAACAAGGTTAATGTTTTTTATTTTTGCATAGATTTGAATGGAGAGTTAGA
TTAAATGTTTAAAAAAAAGATTGAAACTTTTTTTTCGTTTTGGTGATTTAAAAACTACTT
TTAAAAAAGAAATTATTGGTGGTTTAACAACTTTTTTAGCAATGTTATATATTTTGTCCG
TCCAACCGAATATGTTATCTACTGCACCAGATATTAATCATCTGGCCTATCCAAGTCAGA
ATATGGCTTTTGGCGGAATTTTCATTGCTACAGCACTGGCATCTTTCATTGCTACATTAA
TTATGGGGTTATCAGCAAATATGCCAGTTGGTTTGGCACCAGGAATGGGACTGAATGCTG
TTTTTACTTTTAATGTTGCTAATAATGGTTTGGGTTACCAAGGGGCTTTAATTGCTGTCA
TATTGTCAGCGGTTATTTTTTGTCTTATTTCAGTAACAAAATTACGAACAATTGTTATTA
ATGCAATTCCAAATTCATTAAAACTGGCAATTGGGGCTGGAATCGGCTTTTTTATTGCTT
ATATTGGTTTACATAATATTGGTTTTGTTGGTGATAATGCTGTTACGCCAGGAGGAATTG
TTGTTAATGGTGGAATTCCAGTTGCAACATTAGGAAATTTAAAAACTAATTTGCCAATGA
TTTTAATGGGTTTTGGGGTATTAATTCTAATTTTTGTTTTACACTTTAATAAAGTGCCTG
GAGCAATTGCAATTGCAATTTTAGGAGGGCTGGGTGTTTCTTTGATTATTGGGAATGTTA
TTGACAGTGATTTTATCCGATTAAATTTTGCACATTGAAAGGGTTGAAGTTATAGTGATT
TTAATGGCTTTGGTACTAATTTAAAATCAACTTTCACAGCATTTACGAATCCAAAAATTT
GAACATCACCAATTATGTATATTTCAATTTTTGTTTTTCTCTTTGTTGATTTTTTTGATA
CAACAGGAACGTTATATTCTGTTTCAACACAAATTTCAACCGCAACAGGAGAACAATATG
ATTTAAAACCACGCGCTCTAATTGCTGACTCTGTTGGAACCTTAGTTGGTGGAACATTAG
GATGTTCACCGGTGACAAGCTTTGTTGAATCAACAACTGGCGTTTCACAAGGAGCACGAA
CTGGATTTTCTGCCATTATTACAGGAACAATGTTTTTAGTTGCAATTCCGTTATTTCCAA
TTTTTAAATTAATTACGCCAGCGATTTCTGGGGCGGCAGTTATCTTTGTTGGAACATTAA
TGGTTAGTCAAATTAAAGATATTGAATGAGCAAAACCAGAATTCGGAATTGCTGCTTTCT
TTACGATTATTACAATGATTGTTACCTTTTCAATTACAAATGGTTTAGCGCTTGGGTTTA
TTGCATATGCCTTAATTTGTTTAATTACAAAAAAAGCCAAAACTGTGGCAATTACAATTT
ATATTTTAGACCTCTGTTTTATTGGATATTTTATTGCTTTTGCCTTTGTCCAGTAACGTT
GAAAAGATAAATATGCAAGGAAACTCTTTTTGAAAGAGTTTTTTTGTTAAAAATAATGTA
AAAGAATAATTGTATTAATAATAAGTTTATTTTAAAATATAAAGAAGAAGGTAAGGAGGC
TAGTAATATGCGGTTAGATAATAAACTTTATGATGAAAATTTAACAACAGACGTTAATTT
TTTGAAACAAAAAGTAGTTGATTGAAAAGACTATCAATTTTTAATGGTCCTTGGTTCAGG
TTATAATGATCTTGCTGCTTCATTTAAAATTAATCATAGTATTAAATATGTTGATATTCC
GTTTTGACCAGGTTGTACAGCACCACATCATTTTGGAAATTTAGTTTTTGCTGAACATAA
TGGTAAAAAAGTGGTATTTATGCAAGGGCGACACCATTATTGCGAGGGATATAGCATGAG
TGAAATTGCTTTTCTAATTTATACTTTAGTACTGTTAAATGTTAAAACAATGATAGCATC
TAATGCGGCTGCTAGTCTAAATGCACAAGCAATTAAAATTGGCGAAATTTGTGCAATAAC
AGATCATATTAATGCTTTTGGTGACAATCCAATTATTGGATTAAATAATCCACGATTAGG
AATTCGCTGACCAATTCCGCAGAATTTATATGATAATAAATTACGACAGTTACTATTAAC
AGTTGCAGAAAAAACAATATTAAATTAAAAACAGGAGTATATGTTGGATATCCAGGCGGA
ATATTTGAAACAGCTAGTGAAGCAAGGATGTATAAACTATATGCGCAAATGATTGGAATG
AGTATTGTTGCAGAAGCAATTGCCGCCTTTCATAGTGGGATGAAAGTGGCTGGGTTAGCA
ACAGCAACAGTTTGTTCAATTGGTGATAATCCTGATTTTGTGGATGATGATTATATTATG
AAACAAACCCAAAAAATGGCGGGTGATTTAAAAATTTTATTAATGGAATTATTAGAAATA
ATTTAAAAAAAGCAGAATTATTATTCTGCTTTTTCTCTGTTTAAATAACCACTTCAAATT
AAAAAACCAATAATTGTATTAACAATAAAGAAACTCATTTGAATTAGCATATTAATATTA
ATTGATATAGGATAATTACCACCAACACTATTTACTCCAGCAAACATTGAAAATTACAAA
ATATTAGAAATTAATCATAAAATTCATTGTTCTTTTAATCGTAAAAACATTAGAATTGAA
GCAATAATTGCAATACTATTAGTAATACTATCGAAAAGATGCGGAACTGATTGGTATAAA
TAAGCATAATCTTGTTTGACAACAGCATAATGAAAGGCGGGAATTTCATAATATCAAGCA
ATTGTTAAAATAGCACAAGCGCTTAGGACAATTGGGGTTATAATTCATCATTTTGATGTT
CTAATGTTTAAAGAGGAGTTTTGTTCAAAGACCAATGTTTTTTGTCAAATGTATTAACCA
ATAAACTGAAAGGGTAGATAAAAGAATAAATTTAATTGTGCATCACCGGTATAACCAAAA
TCAAAAGCAAATAATCCAAAAGTTGTAACATTAATTAAACCTCAAAAAAAGTTACTCATT
TTTCCAAAACTAATTAAAAAAACATTTAAAATTCCAGTAAAACTAACTAATCCACTTAAG
GAATATAATGTTGCATCAATTCATTTTGGCATATTGTCCAAATAAGGTTTGGGAGTATTT
AGGACATTCACAATACTAAAGAAAGAAGGAATATTATAAGGATCAATAAAATGATTAAAA
TCAAAAAAAGATAATAAGGTAACAATAATGCCAAGACAAATTAAAAGAATCTTAAAACTC
TTGGGTAGTTATTTAATATCTTTTCAGATTGTTTTTACACCAAGAAAATTAATTGGTCGG
GTAATTATAAATCATTTTTGCTGTTTATTTTTCATTTTAGATAACTATCTTAAACTTTCT
TTTTGTTTATCTTCTTAAAGTTATAAATATATCTTAACAAAAAATATTGTTTTTTGTTAT
ATTTTGATTGGATTTGCTATAATCAAACTAAGAAAAAGTCATGATAAATATTTACTAACA
CGATAATTTTTAAAAATAATATTAAGTTTGAATTAAAAGGAAGATTAATAATGAAAAAGT
TATTAAATATGTTTTAAAAAATGATTATTAGTCAAAATAAGTTTAAAAATAGTTTATGGT
CACGTTGTATTACAACAGTATTAATAATTCTGTTTTTTCACTTTATATTTATTATACTTG
AGATATTAATTGACAGTGACTTCTCATTAATTTTTCTATATTAACAGGTGTAAGTATTGT
CATTAATATTATTGATTGATATTTTCAATTGTATATAATTAAACATCATGAGCAAAAATT
CTTATTTAAAATAATGAAAAATCGGAGTTATCCTCAAAATTTTAACGCAAAAAAACAAGT
AAATATTATAGTTAACCTAAAAAAGAGTGAATATTTTATTGTACTGTTTTAAATGTTTTT
ATTATTATTTTTATGCCTTTATTTTTGATGTTATTAAATGATTTATTTTTAATTGGTAAA
TTATTGTTACTTATGCTTATCTTTAGTTATTTTTTATTATTAAGTTTATATGAAATATAT
TACAATAATCAACACGTTATTTTAAAAGATAATGATGAGTATCAGAAGATTTTATTCCGG
TTTATTTAGGTTTTTTTGGATTAATTGCCAATATTGTTATATAGTATATAACTTTAAGCT
ATTTATATGCCCAACCCTTTAGTAAGATAATTATTGCAACAAATAGAAATGGAATCTGAA
TTTTCTTTACATCATATAATTATATTCATGTTATTTTGCATAATTTCTTTATGCTTCTTT
TCTTAATGTGACTTATGTAATTAATGTTATTTTATTTATTAGATTTTAGTACTCTTAATA
AAAATAAGAAAAGACTATTAATTCAAATTTTTTGTTTTTTAAATATTTTGGCTATTTTAA
GCTTAATTATAAAATTATCTTTAAAAGTATAAATAAATTAAATTGATGCAACAGTTATTG
CACAAATTTAATTTTTAAAGAGTTTTATAAAAATTAAAAAAATGGCTAAAAATAGTTGCT
TGTTTTTCAATATTTAGTATATAATGAATAAGGCTAAAAAATATGCCATGCCTAGTTAGC
TCAGTCGGTAGAGCACTCGGCTGTTAACCGATCGGTCGCAGGTTCGAGTCCTGCACTAGG
CGCCATTATTTTTTTTTGAAAATTTTTACGAATATTTATTGGCCTGTTGGTGAAGCGGTT
AACACACATGCCTTTCACGCATGCATTCACGGGTTCAAACCCCGTACAGGTCACCATTTT
CCGGTGTTAGCTCAGTTGGGAGAGCGCCTGCCTTACAAGCAGGTGGTCAGCGGTTCAAGT
CCGTTACACCGGACCATTTTTTAATTATAGGCTGGCTTAGCTCAACTGGTAGAGCAACTG
ACTTGTAATCAGTAGGTTGGGAGTTCAATTCTTCTAGCCAGCACCATTGACTTTCTCCTG
TTAGCTCAGTAGGTAGAGCATCTGGCTTTTAACCAGTGGGTCAAAGGTTCAAGTCCTTTA
CAGGAGACCATTTTTAAAAACCAAATACCCGGGTGTGGCGGAACTGGCAGACGCACCAGA
CTTAGGATCTGGCGGGGTAACTCGTGGGGGTTCAAGTCCCTTCACCCGGACCATAAAAAG
AAACAAATGACACTTTATAAGTGTTTTTTTATTTTGTAAAATTTTTTTAATTTTGTTATT
TTTCTACTATAATTAATAAAACTATAAAATAGTGTCTGATACATACCTTAAATAATTGAT
CATACAACTTTTGGTTAGAAAGAAGGATACAGATGAAAAAAGCCGTTTTTTCAGATCTAG
ATGGAACTTTATTAAAGGATAATCATCGTTTTAGTAAATTGACGAAGAAAACCATTAATT
CAGTGCAAAAAAAAGGAATTCCGTTTGTGGTAACAACGGGGCGATTAGCAAATGATGCAA
TTCGTCAAGCCCGTAAACTAAAAGTTCATAAATATCATGGTTATGTTTTGGCCAACAATG
GGGCGAGTGCATATTCATTTAAAACAAATAGTTTTTTATGAATGATGATTTTTACAACAG
CTGAAATTAATACTCTTTTTAAATTTACTTATCAAAAGTATAAAGTTCATTTTTTTAGTA
ATAATAGTACTTATGTTTATGAGTATGGTGAAAATTCTTATTATTGATCAAAAATAATGC
GAACTAAATATCAGGTTATTACTAAACCAGAAGAGATTATTGAAGACATTACGCATGCCA
ATGTTATTACACATGAATCATTGAATGATAATGATGCGGCAGGATTAATACAAGAATTAC
GGCAACTATTACCACAATTAGATATTACACAGTATAATAATCGTGTTTTTGAAATTGCTT
GTAAAGTTATTTCAAAAGGGAGTGCATTGCAGTTTTTATCACATCATATTGGGATTGATA
TTAGTCAAACTTATTCGTTTGGTGATTCTTATAGTGATCTTGAATTGATTCGTCAAGCTG
GAGTTGGAATTGCTGTTGGTAATGCAATTGATGAATTAAAAGCAATGGCCAATGAGGTGA
CGTTATCAAATCGGGAAGATGTACCAGCAAAATATTTGCAACAGTTTTTATTAAAAAAAT
AAAACTTTTGTGATATGATAAAAAAAGCAAGAAAGTTCAGTAAAGGAGAGAGTAAAAATG
GCTGTAAATGAAATAAAAACTATTGATGACTTTAAAAAAGCAATTGCCGAAAACAAATTA
ACATTAGTTGATTTTTATGCTGATTGATGTGGACCATGTAAAATGATTGCGCCGGTAATT
AGTGAATTGGCAAAAGACCGTGGTGATGTTAATTTTGTTAAAATTAATGTTGACGAATTA
CAAGATCTTGCTCAAGATTATGGAATTTTATCAATTCCAACATTAATTACATTTCAAAAT
GGAAGTGAATTAAAACGAAAAACTGGATTTGTAACTCGTAATGAAATTGAACAAGAATTG
TTAAGTTAAAATTAGTTGTTAAAAAAATTTAATAACAATCAAAAGAAGAAGGTGAATAGG
AAATGGCAATGAAAAAACGCCGTCGTTTAATTGCGGAGAAAAAAACAGCGAAAGCCTTAG
CACGAAAAGAAGCTGCAAAAAAAACAAAAGAAAAAGATAACTTAGAAGCGAAAGCTTCAA
AATAAAAAAAGAAAATAATATTATTTTCTTTTTTTATTTATCTTAAGATAGAAAAAATAA
CAGCTGTAATTAAAGCATAGCTAAAGTTAATGCCAAGCGTTGTTACAAGGATAAAACCTT
TTTTCTTTAAATATCAAAGATAACCATCATATTCTGTTTGTAAATGTGAATATTTGGTTA
TAATATTAAATCCTAAATCTGCTTGTAACGGAGTTAATTCTTTAGTTTTGCTTAGTTTTC
GTAAGGGATTTCGAACGATAATTCAATTACTAATAAACATTGTTAGAATAATAATAATTA
AAATTCCAAAGAAAATTTGTGATAAATCACTATTACTTAAGTGTAAGGTATTTTTATATA
ATACTAACGGAATTGTTGTTGCAATTTGTGCTAATAGAAAAATAACATTACAGCTTAAAC
TAATAATTAAAAATGTTTTAAGTGATGTTTTCATGGTTATATTATTGCTTTCTGATTAAT
TGTTATCTGTGTATTAACTTTTAAAAGATAGTAACAAATTCATCTTCTGGAATTCGTAAG
CGGGGAAAACTTGTTCCTGCTGTGTTGTCATCATAATATCCAAAAAGCATTCCTAAAGCT
AAATGTCATTTTGTTGTGTCAACAATATTGTGTTCTTTAAAAAAAGGGAATAGCTTGGGT
TGGTGTGACCCCGCCCATAATACTTGACCCAATTTTTAAATCAGCTGCTTGTAATGCCAA
AAAACTAGCAACTATATGTGTTTGTTCATCAGAAAACATATCTGGACTTAGGCAAGTTTT
TAAATAATTACTCATTCCTTTTACATTATTTGTTAATGCTTCGCCTTCAAAAATTCGTCC
CAAACGTTTTGTTAGAAATTCTTCTGAAGTTAAATAATCTCCGTTTGATCCTAATAATAA
TGCCAAAACTGGAACGTCTTTTACTTTTTGTTGGTTTCCTGCCATAAAACAATTTAATGC
TGCTTGTTCTTTTAATTTTTGATCTTTAATAATAATAACTTTCACTGGTTCTAATCCATT
TGAACTAGGTGCTAAAGCACCAGTGGTTAAGATTGTTTTTAAATGAGCATCGCTAATTGT
TTTTGTTTTATCGTAAATTTTGATGGCTTTACGAAATTGTGCTGCTTGTTGTACACTCAT
TGTTTTTCCTCTACTTTCTCGGTTTCTTAATAGTTCTTATTATACGCGAATAAAATTAAA
TTAATAGTGCTTAAACCGCTAACAAACTTTACGAACAATGCTATAATAAGAAAAGATAAA
ATTAAGAAAGGATAATAAAAATGGAATTTTCGCATAAGGTAATTGAGCAAAAATGACAAC
AATATTGAGAAAAACACCAAACTTTTAAAACACCAAATAATTCTGATAAAAAGGCTTATA
TTTTAGATATGTTTCCGTATCCTTCGGGGGCAGGTTTACATGTTGGACATCCAAAAGGAT
ACGTTGCAACTGATGTTGTTAGCCGTATGCGAAAATTACAAGGGTATGATGTTTTACATC
CAATTGGGTGAGATGCTTTTGGATTACCAGCTGAACAATATGCTTTACAAACAGGAAATG
ATCCTGCTGAATTTACATTACAAAACATTGCTAATTTTCGGAATCAATTAAAAGCCCTTG
GATTTAGTTATGATTATAATAAAGAGGTTAATACTTCTTCACCAGGGTTTTTTAAAACAA
CACAATTGATTTTTGAATTATTATATCAAAATGGTTTAGCTGAGATGCGTTATGTTGATG
TTAATTGGTGTCCTGAACTAGGAACTGTTTTAGCAAATGAAGAAGTTTTAAATATCAATG
GCAAAATGGTATCAGAACGAGGACATTATCCAGTTTATAAAAAACCAATGCGGCAATGAG
TTTTAAAGATTACGGCTTATGCTGAAAAATTATTAGAAGGTTTAGATGAAGTTGATTGGC
CAGAATCAGTCAAGGATTTACAACGTAATTGAATTGGTAAATCAGTTGGTGCTGAAATTA
ATTTTGCAGTTCAAGATAGTTCAGAAATTATTGAAGTTTTTACAACTCGAGCAGATACTA
TTTTTGGTGTTGAATACATAGTTTTAGCACCAGAGCACCCATTAGTCACAAAATTAACAA
CATCAGAATACAAAACAAAAGTAACAGAATTTTTAGCAACCACAAAAGCAAAAAGTGATT
TAGATCGTCAAGACAATAGTAAAGAAAAAACGGGAATGTTTATTGGAAGTTATGCAATTA
ATCCAGTTAACAAAAAAGTTTTACCAATTTGGATTGCTGATTATGTGTTACCATTTTATG
CAACCGGAGCTGTAATGGCTGTTCCTGGTCATGATGAGCGTGATTATTTGTTTGCTTTAA
AATATCAATTACCAATTAGTTATGTTATTGAAGGTGAACACTATGGAAAATTACACAATA
AGGATGGAAAACACATTAATTCGGAGTTTTTAAATGGTTTAACAACTAACGAGGCAGTCA
CAAAAGCAATTACTGTTTTATCAGCGGCAGGACATTCCACTGCAAAGGTAACTTATAAAC
TTCGTGATTGATTATTTTCTCGTCAACGTTATTGAGGAGAACCATTCCCGGTTATTCATT
GAGAAGATGGTTCAATTAGTTTAGTTGATGAAAAAGAATTACCATTAGAATTACCAAAAA
TGACAAACATTAAACCTTCGCAAACTGGAGAATCACCATTAGCTAATGCAAAAGATTGGT
TAACAGTTGTTGATAGCACTGGTAAAAAGGGACGACGAGAAACTAATACAATGCCGCAAT
GAGCTGGTAGTTGTTGATATTACTTGGGCTATATTTTAATGGAAAACAATGAAATGTTAG
ATTTACGAAGTTCAGCAGCACAAAAATTATTAAAAAAATGATTACCAGTTGATTTATATG
TTGGTGGCCAAGAACATGCTGTCTTGCATTTATTATATTCACGGTTTTGACATAAATTTT
TATATGATCAAAAGTTAGTCCCAACTTCAGAACCATTTTATAAGTTAGTGAACCAGGGGA
TGATTTTAGGTGCTGATGGGACAAAAATGAGTAAATCAAAAGGTAATGTAATTAATCCTG
ATGATATTATTAAATCGCATGGAGCTGATACTTTACGGTTATATGAAATGTTTATGGGTC
CAATTGAAGCATCGTTACCATGAAATCCAAGCGGTTTAGACTCAGCCCGAAAATGATTAG
ATCGGGTTTATCGTCTTGTTAAAAATAATAACTTTACGCAAGTTAATAATCACCAATTAG
ATTTTGTTTATCATAATATGGTTAAAAAAGGGACAGAAATGATTGAAAAACTAAGTTTTA
ATACTGCTGTTTCGCAATTAATGGTTTTTATTAATGCTTGTTATAAAGATGAGACCCCCA
TTTATCAACCATATTTTGAAGGGTTTACGAAAATGTTAAGTCTTTTTGTACCACATTTAG
CAGAAGAAATTTGAGTTAATTTACAACAAACATCAGCAATTGCACTATCAACTTGGCCAA
CTTATGATGAAAAATATTTACAAAAAAATGAAGTTATAATTGCAGTCCAAGTTAATGGTA
AATTACGTGCTAAATTAGAAGTTGTGATTGATACTTCCGATGAGGATTTATTAGCTTTAG
CAAAAGCAAATCCTAATGTTAAAACTTTTTTAGTTAATCATCACATCGTGAAAGAAATTG
TTATTAAAAATAAAATTGTTAATTTTGTTGTAAAATAATGTTGAAAAATTATTTAATAAT
TTATAATTTTAAGCAAAGGAGAAAATAGAAAGATGAAATTTGTTCGTTCTAGTGATGGAC
CTTGAGGATTCTTTGATTCAGCAGGTTCATATGTACCAGGAGCAGATTGAATGAGCCAAT
GATTTTCTAAAGGACATAGTTATATTTTTTAATTAGTTGGAATTGCTATTTTTGTCTTAA
TTATTGGATCATTATTTTTTGCAAAAAAATATTATGCTAAAACTGTTAATTGAAAATGAT
TTCGAATTTCAATTGGAAGTTATCAAATTGCAACTTATTTTTTAACTTATGCGATTTGAG
TATCATATTTAGCACTTGTTTTAAAAACAGAATGAATTTGAGGACCAGTTGGTCCGTCCC
AAGTTCGTGGTTTAAGTGAATTAATGCCCTTACATTTATGTAGTCTGCACCAGTTATTAT
CAGGATTTATTTTAATTTTTCCTAGTCGAAAATTTTTTGAAGTTGTAGCACCATCAGCAA
TTATTTTACCAATCTTAGCAATTATTACACCAGTTAATGGGTATTGAAGCTTAGATAATT
TCTTTTATTATAATTACTTTATTAGACTTCTTGCGATACCCTTTTTTATTAAAATATTAT
TATAAAATATAATTTATGAGGACATAAAAATATGAACAATAATAAATTTAATACTCTTAA
TGATAGAGAATGGTTAAGATTAACAGGAATAAAAAAATCCACTTTTAATAAAATGTTAGA
TATTTTAAAAGTTGCTGAAATAGAAAAATTTAAAAAAGGTGGTAAAACTAATAAATTATC
ATTAGAAAATAGATTATTGATGACTTTATTATATTGACGAGAATATCAGACTTATTTTCA
TCTTGGTAAAAGTTTTGATATTAGTGAGGCTAATTGTTATCGTAATATTAAGTGAATTGA
AGATATTTTAATTAAAAACTCTGATTTTCAACAACTTGCTGGTAAAAAAGCACTAATAAA
TGATTATTTTAATGATAAAACTATTATTATTGATGCTACCGAAACTCCAATCCAACGCCC
AAAAAAAGACAAAAACAATCTTATTCTGGTAAAAAGAAAAAACACACGATCAAAACACAA
GTAATTATCGAACAAGAAACCAAAAAAATTATTGCAACAAGTTTTTCGCTCGGAAAAAAA
CATGATTATGCTTTATTTAAAGAATCAAAAATCCCAATTTTAAAAAATACCAAATTAATA
GTTGATAGTGGTTATCAAGGAATACAAAAAAATCACAATAATGTTCTAATACCTACAAAG
AAAACAAAGAAAAACCCTTTAAACAAAGAACAAAAGCAATATAATAGACTAGTTTCAAAA
ATGAGAATTATTATTGAAAATATTTTTGCTATTCTTAAAAAATTTAAAATTATTACAGAA
AAATATCGTAATCGAAGAAAAAGATTTGGTTTAAGATTTAATTTAATTGCCTCAATTTAT
AATTTACAATTATTATATTTAACATAAAATATTTATTTAAAATTAAATAATTTAAATAAT
AAATTAATTTTTCGTTGTGGAAAAATATTAAATTTTTAAATAAAAAACATAATTAATTAA
AATTATATTTTTCTATTAGTATCTTTTTTACAAATATTTGCAATTTTTTAACAAGTAATG
CAAGAAGTCTATTCTACATACTTTAATTATTTTTGCTTATTTATATGTTTATAAATATGG
TTTAGTTGGGCGCCCTTATAGTGGTTTATTATTTAAATGACAATTATTATGATTAACATT
ATTTTCAATTATCGCAGTAGTTTGAGATTGGATTTTTAAAACTAATCAGTTATTTGTTGG
TCCAAATAGTGGAGAACCATGAAATAATGGTGGTTTTAATGTCGGGGGATGAAATACAAA
CTTTATCGGGCTTAAGTATATGTGACCATTTGCCCGATTACCAATGTTTATTTTAGGAAT
TGTAATGGTTTCTATCACCCATGTCGTCTTATTTTATATTCCACAAAGTTTTTTATATGA
TGCAAAAACAAAAGAACTAATATCAGTTCCGCGTGGATCATGTAATAAGTTTCGAACAAA
ACAAGGGTTAACTTATGTTGGATTTACTTTTACTTATATTTTTTGACCAGATAATAAAAT
TCACCATCATTTAAGTCAAACTAATTTATTACAGTTTACTGATGTTGAATTACTAACCCT
ATCTCACTAAAATAGGCAGAAATACTGCCTATTTTTTAATTAATCCGACTTACAATTTAA
AATAAAGGTATAATATAACTAAAATGTTAAGAAAAGGTGGATGATAACAATGTTTAAATA
TGCAATTATTGCAAATGACTATCAAGAATCAGCCAAGTTGGTTAGTAAAATTGCCAAAAC
ATTACAAAATTATGGTTTAGCAGAAGATATTGTTAATCCAGAATATGTTTTTGTTATTGG
TGGGGATGGTACCTTATTACGCGCTGTTAATGAGTTCCAAGATATTATTGATGAAGTTTA
TTTTATTGTTATCAAGTCTGGATCATTGGGGTTTTATGCTAATTATGATGAGAAAACATA
TTCTCGAGCAATTGATGCAATTATTAATGATACAGCGCGGATTCGGCAAATGCCCTTATT
AGAAATTAAATATAACAATAATATTATTCGCTATGCTTTAAACGAAGCAAAAGTTGTTGA
CCATGTTAAAACAATTCGGACTGACATTTATGTCAATAATGATTTGTTAGAACATTTTCG
TGGGAGTGGTTTAGTATTTTCAACAAAAACAGGGTCAACAGGGTATATGCGAGCAATTAA
TGGCTCAATTATTGCGGCGAATATGACAACATTATGACAATTAAAAGAAATTGCCCCCGT
TGCTAATTCAACATTTTCAACGATTAATGCTTCTATTATTTTGGACCAAGCACAGGTTGT
TCGCTTAACAGGAGAATTAGCAGGGAAAAGTTTAGTTATTGATACTTATGAATCAGAAAT
TTTGAGTTCGCAAATTGAATTAAAAATTAGTCAAAAAACATTAAATTTATTTTATGATGA
AGAAAATAATTTAAGTATGATTGCTAAAATGAAAATTTTATTTGCACATTGTAATAACAA
CAGAAGGGATGAGTAGCAATGCGAGCAGAATATATCATCATTATTGTAGTGGCCATGATT
TTAATGCTATTATTTATTTTAATGATGGTTTTTCGTAAAAAGATTTTTAATTTTCAAAAA
TTCTTAATTCCAAAGCAAAAAATCTCTTTTTCTGTTAATGACCTAATCACGATTTTAGGG
ACAAGTGATAACATTGTTATGGTTAAAGCAACTTTGACCCGTTTACGAGTAACAGTAAAA
GATTTGGATGAAGTTGATTTTGAATTATTAAAAACAAAGTTTAAACTAAAACACATTGAT
ACTGTTTTACAAACAGTAATTATGCCATTTGGTAATATTAGTGTGGCTGTTAAGAGTGAA
ATTGATGCCGTAATGCAAAAAGAACAATAGATAATATTTGATTAATAAATTGACGGTAGT
AAAATTGTTATAAAAAGGAGTATATATCACAATGAATTGAGTAATTATAGTTTTGGTCAT
TGTTGCTTTTTCTTTAGTGGGAGCTTTGTTTAGTTTTTGGTTTCGAAAGGCAAAATATCA
TTTTAAAAATGAAGAACATACCATTAATGGCAAAGACCAAGCCGATAAAAGTTATGAGCT
TATGATGACAATTATTGTTGAAGATGAATCAATTGCAAAATATTTGTTACCATTACCACG
ATATGTTGATACTTCAATCCCAGATTATCAAATTGATTTTAACTTAGGATTATTTATGTC
TGATTATTGAGAATTAATTCATTATTTGAATAAAACAACAGACCCAATTGCAAACGATAT
TTTTATTGAATATTTTACAACAATTAATGAAGAATTAAATAATTTATTAACAGAAGTTAT
TAGTAACAACATTGAACCGTTAGCAACAGTCTTTGTAGCATTATATGATCAAAAAACATG
AGGTAAAACTTTTGTTGAATGTTTTTTAAAACCATATGTCTTATTAACTAGAAAGATGTT
AGCAACGCATTTAGTTCCTGATAGTTTTACAATTTTGAAACAAATTAAATTTTATTTACG
ATGAAAAGATCGCCAAATTTTTGCTGAATTAGAAGCAGTTTTTTATACCGCTTTAAATGA
ACATCTTACTTTGGTAAATAAAATTTATCAAGAATTTATTCAGAAATTAGAAACTGATTT
TAACACTTTTTTTGATTCACAAACATGAGAAAACTTTCAACAACCTGCATCAACTACTGC
TGAATTAGAAGAATTATATCAATTGTTTGGGTTAAATTCATCAGCTTCAATTAATGATAT
TAAACGAGCATATCGTCAGTTAGCAAAAAAATATCATCCTGATTTAAATAAAAGTTTTGA
TAGTGAAGAACTAATGCGAAAAATTAATGATGGTTATAAAAAGTTATTAGCTAATCATCA
ACAAGAAGAAACGGAAGTTTAAATATTTGTTAGTTACCAATTGTTTTTATTAAAATTAAT
AGTATAATTTTATTAACTTAATAGACTTCTTGCATTACTTGTTAAAAAATTGCAAATATT
TGTAAAAAAGATACTAATAGAAAAATATAATTTTAATTAATTATGTTTTTTATTTAAAAA
TTTAATATTTTTCCACAACGAAAAATTAATTTATTATTTAAATTATTTAATTTTAAATAA
ATATTTTATGTTAAATATAATAATTGTAAATTATAAATTGAGGCAATTAAATTAAATCTT
AAACCAAATCTTTTTCTTAGATTACGATATTTTTCTGTAATAATTTTAAATTTTTTAAGA
ATAGCAAAAATATTTTCAATAATAATTCTCATTTTTGAAACTAGTCTATTATATTGCTTT
TGTTCTTTGTTTAAAGGGTTTTTCTTTGTTTTCTTTGTAGGTATTAGAACATTATTGTGA
TTTTTTTGTATTCCTTGATAACCACTATCAACTATTAATTTGGTATTTTTTAAAATTGGG
ATTTTTGATTCTTTAAATAAAGCATAATCATGTTTTTTTCCGAGCGAAAAACTTGTTGCA
ATAATTTTTTTGGTTTCTTGTTCGATAATTACTTGTGTTTTGATCGTGTGTTTTTTCTTT
TTACCAGAATAAGATTGTTTTTGTCTTTTTTTGGGCGTTGGATTGGAGTTTCGGTAGCAT
CAATAATAATAGTTTTATCATTAAAATAATCATTTATTAGTGCTTTTTTACCAGCAAGTT
GTTGAAAATCAGAGTTTTTAATTAAAATATCTTCAATTCACTTAATATTACGATAACAAT
TAGCCTCACTAATATCAAAACTTTTACCAAGATGAAAATAAGTCTGATATTCTCGTCAAT
ATAATAAAGTCATCAATAATCTATTTTCTAATGATAATTTATTAGTTTTACCACCTTTTT
TAAATTTTTCTATTTCAGCAACTTTTAAAATATCTAACATTTTATTAAAAGTGGATTTTT
TTATTCCTGTTAATCTTAACCATTCTCTATCATTAAGAGTATTAAATTTATTATTGTTCA
TATTTTTATGTCCTCATAAATTATATTTTATAATAATATTTTAATAAAAAAGGGTATCGC
AAGAAGTCTAATGGATAAAAGAATTTATTTTAGTATGCAAAAGTTATGACAAGAGAGGAA
AAATAAATATGACTGTGCAAAAAGTAATAAAATGATACTATACTAATTTAAAATTTAATA
ATTGAGATTTATATGTTGCTGTTTCTGACCAAGGAGTTACTTTTATTGGTTCTAACCATA
AAGGTTTTAGTGAGTTAGAATATTGACAACAGAAAAAAGGTACAAATATTCTGTTAGTTG
CTGATCAAGGGGGAAAGACCGATAAGGTAATTACCCAATTAACAGAATATTTAGCAGGGA
AACGAACAACTTTTACCTTACCGTTTGATTTTATTGGAACATTGTTTCAACAAAAAGTTT
GACGAGAAGTTGCAAAAATACCATATGGGACAACAACTTGTTACTCAGATATTGCCCAAA
AAATTGGCCATCCCCGCGCCGTTCGTGCTGTTGGAACTGCCATTGGAAATAATTCAATGA
CAATTATTGTGCCATGTCACCGTGTTCTTGGCAAGAATAATGCTTTACGTGGTTATCGTG
GTGGATTGGAAATGAAAGCATCATTATTACAATTAGAAAACATTTGATAATTTACAATAT
TTTATTATTTAAAAATAAAATATTTTTTAATTTGTAATTTTTAAAATTATGTTATGATTA
TTGTGGCCCTTTTGATAACGTTTAAGATGTAATCTTTAGGAAAAAAGAAAAAATAAAGAT
TAATTTAAATAATAGACTTCTTGCGATACCCTTTTTTATTAAAATATTATTATAAAATAT
AATTTATGAGGACATAAAAATATGAACAATAATAAATTTAATACTCTTAATGATAGAGAA
TGGTTAAGATTAACAGGAATAAAAAAATCCACTTTTAATAAAATGTTAGATATTTTAAAA
GTTGCTGAAATAGAAAAATTTAAAAAAGGTGGTAAAACTAATAAATTATCATTAGAAAAT
AGATTATTGATGACTTTATTATATTGACGAGAATATCAGACTTATTTTCATCTTGGTAAA
AGTTTTGATATTAGTGAGGCTAATTGTTATCGTAATATTAAGTGAATTGAAGATATTTTA
ATTAAAAACTCTGATTTTCAACAACTTGCTGGTAAAAAAGCACTAATAAATGATTATTTT
AATGATAAAACTATTATTATTGATGCTACCGAAACTCCAATCCAACGCCCAAAAAAAGAC
AAAAACAATCTTATTCTGGTAAAAAGAAAAAACACACGATCAAAACACAAGTAATTATCG
AACAAGAAACCAAAAAAATTATTGCAACAAGTTTTTCGCTCGGAAAAAAACATGATTATG
CTTTATTTAAAGAATCAAAAATCCCAATTTTAAAAAATACCAAATTAATAGTTGATAGTG
GTTATCAAGGAATACAAAAAAATCACAATAATGTTCTAATACCTACAAAGAAAACAAAGA
AAAACCCTTTAAACAAAGAACAAAAGCAATATAATAGACTAGTTTCAAAAATGAGAATTA
TTATTGAAAATATTTTTGCTATTCTTAAAAAATTTAAAATTATTACAGAAAAATATCGTA
ATCGAAGAAAAAGATTTGGTTTAAGATTTAATTTAATTGCCTCAATTTATAATTTACAAT
TATTATATTTAACATAAAATATTTATTTAAAATTAAATAATTTAAATAATAGACTTCTTG
CGATACCCTTTTTTATTAAAATATTATTATAAAATATAATTTATGAGGACATAAAAATAT
GAACAATAATAAATTTAATACTCTTAATGATAGAGAATGGTTAAGATTAACAGGAATAAA
AAAATTCACTTTTAATAAAATGTTAGATATTTTAAAAGTTGCTGAAATAGAAAAATTTAA
AAAAGGTGGTAAAACTAATAAATTATCATTAGAAAATAGATTATTGATGACTTTATTATA
TTGACGAGAATATCAGACTTATTTTCATCTTGGTAAAAGTTTTGATATTAGTGAGGCTAA
TTGTTATCGTAATATTAAGTGAATTGAAGATATTTTAATTAAAAACTCTGATTTTCAACA
ACTTGCTGGTAAAAAAGCACTAATAAATGATTATTTTAATGATAAAACTATTATTATTGA
TGCTACCGAAACTCCAATCCAACGCCCAAAAAAAGACAAAAACAATCTTATTCTGGTAAA
AAGAAAAAACACACGATCAAAACACAAGTAATTATCGAACAAGAAACCAAAAAAATTATT
GCAACAAGTTTTTCGCTCGGAAAAAAACATGATTATGCTTTATTTAAAGAATCAAAAATC
CCAATTTTAAAAAATACCAAATTAATAGTTGATAGTGGTTATCAAGGAATACAAAAAAAT
CACAATAATGTTCTAATACCCACAAAGAAAACAAAGAAAAACCCTTTAAACAAAGAACAA
AAGCAATATAATAGACTAGTTTCAAAAATGAGAATTATTATTGAAAATATTTTTGCTATT
CTTAAAAAATTTAAAATTATTACAGAAAAATATCGTAATCGAAGAAAAAGATTTGGTTTA
AGATTTAATTTAATTGCCTCAATTTATAATTTACAATTATTATATTTAACATAAAATATT
TATTTAAAATTAAATAATTTAAATAATAAATTAATTTTTCGTTGTGGAAAAATATTAAAT
TTTTAAATAAAAAACATAATTAATTAAAATTATATTTTTCTATTAGTATCTTTTTTACAA
ATATTTGCAATTTTTTAACAAGTAATGCAAGAAGTCTAATGTTAAATTCACAAGAATTAA
GTTATTTTTCTAATGAATATAATAATTTTGGTCGTTCTCCACAAAATATTATTATGTCTT
ATGAATTACAATATAATGTAAAATTTGGTGTGTGTTTTAAAACAATGTATAAATATATTA
GATTAGGTTATTTTAATTTATCAAAAGATAATTTGTATTTTAAAAATAAAAAACGAAAAA
CAAAAAATGGTGAAAAAAATGATAATCGTGGTGTATTGCTTAATATTAGAGATTATAAGC
AATTTTTAAATGATTATGGTGATGATTTTAGTTTTAGTGGAATTTGAGAAATGGATACTC
TTGATTGTGGTAATTTTCATTTATTAGTTTTAGTAAATAGGAAATCTAAAATAGTTTTTT
ATGATATTTTATTTACTAAAAAAGCAAGTATTGTTTTAATGGTTTTAATGAAAATGATTA
GACAAATTGGCAGTAATAAATTTAGTTGTATTTTGACAGATAGAGGAAAAGAATTTTATA
AATGAAAACCAATAGAAAAATCTTTTAAAATAAGAGTTTATTTTTGTGACCCTGGTAAAC
CAAAACAAAAAGCATTAGTTGAACGAATAAATAGAGATATAAGGCGATGATTTGGATCAA
ATGAACCTTTGATTAATATTCGTAGTAGATTAAAAAATGTTTTAAATATATTAAATACTA
CAATAAGACCTTGTTTAGAAAATTTTACATCAAAACAATATTTTAAAAAAATATTTGTTC
ATTAATTAGTTAATGTATATAATAAAAATAATAAAATTTATTAATTATTTTTGTGTTTAA
CAAATTATTTTCATCATTTTAATAATATAATTAGATTTTAGTAAAGGAGAAAAAATATAT
GTATGGAATGGCAAGGGTTTTTTGGACAAATTTTATGTAGAGTAAAGATTTTTATATTCA
ATTGGTGTTAAATAATTTAATTTGCTGTGAATTCGTACATTATTGTATCAATTAACATAG
TCAAATAATTCTAATTTAAATTGTTCAATATTTTTAAATTTTCTGTTTTTAATTAATTCT
GTTTTTAAAATTTTATAGGTTGATTCAGAAACAGCATTATCATAAGGACAGCCTGGTTTA
CTATAAGATTTTGCAACATTGTTTTTAGCTAAAAGATTGTAAATGATATTGTTATTAAAT
TCGCTGCCTTGATCAGTATGAAATATTTTAATATTATCTAAAGAAAAACTAAGCTTTTTA
AAAGTATTTTCAACTAATTTGGCATCTTTATGAGAACTAACATCATAACCAATAACTTCA
CGATTAAATAAATCAATTAGAAAGCACACATAATATCATTTGCTATTGATAGCAACTTGT
GTTAAATCACTGACAACAACTTCATGTAGTTTATAATTATTAAATTCTTGATTTAACAAA
TTATGATATTTGTATATAGCGTTTTTGTTACTTTGATGTTTATATTTAAGTTTTGTATAA
TTGGAAATTAAGTTATATCTTTGCATTATTTTACTAATTTTTATTCGTGATAATAAAATA
TTTTGTTGTGCTAACATAACTTTAATTTTTCTTGTGCCATAATTTTTACGACTTTTTAAG
AAAATACTGATAACAGCATTATCAATAGTATGGTTTGATTTAGGATTATTTGATTTCAAT
TGATAATAAAACGTTGATCTAGGAACTTTTAGTGTTTTGCATAAATTAGTAATTGCATAT
TTTTCTTTGTTGTTTTTAATAATTACTATTTTTTGCCTATTATCAGTGTGGCTTGCTTTA
AAATATCATTTTCCATTCGTAATTATTTAATTTCTTTTCTTAGATGAATTAGTTCATTTT
CTTCTGGGCTTCGATTATCTTTTGCTTTAAATGAACCAGAATTATTGAATTCATAAATTC
ATTTTCAAACTGTTGATTTACCGACCTGATAGTCACTGGACAATTGTTTTGCTGTTTTAC
CTGTTTTATAAAGACTAACAATTTGTTGTTTAAATTCATCGGTATAATGATTCTTTGCCA
TAATTACACCTCCATTTATTAATTTAATTATAATCCTTACTCCACATTATTGTTGTCCAA
TTTATCTTAACCCATCCATAAATTTAATACTCTTAATGATAGAGAATGGTTAAGATTAAC
AGGAATAAAAAAATCCACTTTTAATAAAATGTTAGATATTTTAAAAGTTGCTGAAATAGA
AAAATTTAAAAAAGGTGGTAAAACTAATAAATTATCATTAGAAAATAGATTATTGATGAC
TTTATTATATTGACGAGAATATCAGACTTATTTTCATCTTGGTAAAAGTTTTGATATTAG
TGAGGCTAATTGTTATCGTAATATTAAGTGAATTGAAGATATTTTAATTAAAAACTCTGA
TTTTCAACAACTTGCTGGTAAAAAAGCACTAATAAATGATTATTTTAATGATAAAACTAT
TATTATTGATGCTACCGAAACTCCAATCCAACGCCCAAAAAAAGACAAAAACAATCTTAT
TCTGGTAAAAAGAAAAAACACACGATCAAAACACAAGTAATTATCGAACAAGAAACCAAA
AAAATTATTGCAACAAGTTTTTCGCCCGGAAAAAAACATGATTATGCTTTATTTAAAGAA
TCAAAAATCCCAATTTTAAAAAATACCAAATTAATAGTTGATAGTGGTTATAAAGGAATA
CAAAAAAATCACAATAATGTTCTAATACCCACAAAGAAAACAAAGAAAAACCCTTTAAAC
AAAGAACAAAAGCAATATAATAGACTAGTTTCAAAAATGAGAATTATTATTGAAAATATT
TTTGCTATTCTTAAAAAATTTAAAATTATTACAGAAAAATATCGTAATCGAAGAAAAAGA
TTTGGTTTAAGATTTAATTTAATTGCCTCAATTTATAATTTACAATTATTATATTTAACA
TAAAATATTTATTTAAAATTAAATAATTTAAATAATAAATTAATTTTTCGTTGTGGAAAA
ATATTAAATTTTTAAATAAAAAACATAATTAATTAAAATTATATTTTTCTATTAGTATCT
TTTTTACAAATATTTGCAATTTTTTAACAAGTAATGCAAGAAGTCTAATGAAAATATTAA
TAAAATAAATGAAAATGAATAAATTAGTAAAATACAATAAAAAAGTAAAAAATAGTTTTT
ATACTACTTTTTACTTTTTTATTGTATTTTATTTTTAATTTGTTATAATACTTCTAACTT
TTTATGGTTTAGTTTTACAGTATACACCGAATTAAAATTCCATCAGTCATATGTGATAAA
ACTTTAATTGTGTCATAAAGAGACTCTTTTTGGCCAAGATGAATTTCTCTAGGTTTTAAA
TATTGTGTATGTCCGCCCAATAATGTCATTGCTGCTTCAAAAGAAACCCTTGTTCTTGTT
GAAGGTTCTTCAAAAATCATTGCTAATGTTTTATTTTGTAATAAGGGTGGAATTGCACCA
TTATAACGAGCAGTTTTTAGTTTTTTCATTAGCGTTAATAAATCCAAGATTTCATTCTTA
CTAAAATCTTGTGTATCAATAAAATGTCGTAATTTATTCATTGTAATTCTCCTTTCTTTG
CTTTTATTATATTTTTCTCGCAACATTTTACAAATTAAGATTCCAATTATTTTATAATTA
ATTAGGAAAAAATGGATTTTTTTTCGGAAATAAGTTAATATTAAGGCATAAAAAAGGACA
TTAAAGGATTTTAATCAGTAGCATTAACATTTTAATTATAAAATAATGGTTAAAATAAGG
ACCTATTGGAATGAAATCAGGTTATTTTGTTTTTTTAATTAAAATTGAGAGGTAATAGTA
TAATTAGATTGGATGAAATAGAATGGGATATTATTGGGCAGTTGCAAAAAGATAGTCGCA
TTTCAATACGCAAAATTAGTAAAACAATTAATATTTCTGAAAAAACAATTCGTATGCGAA
TTAATAAGCTAATGGGGAAAAATATTATTAAACCTATTTGTATTGTTAACGGTAGTATAC
ATTATTTTGAGGTTTTTAATAAAATTAAGTAATTAGAAACAAATTAAGTTTCGCTTATAA
TTAAATGATAACAAAATTTATAAAAAATTCAACTTTTTTAAAAACATAATTTTTATTTGA
ATAAATAATTTATAAATTTATGAATTTTGATACACTAAAAAATACTTTTTAAAGTTATTA
CTAATTTTAAAAGGTTTTTTATTTTTTATAAAGATAAAAATTGCTTTTTAGATTGATTTA
AATTAAATATATTAAATTCAATTTTTTCTTTATTTTTATTAGTTTTATCAATTTTTTCTT
CATTTGTTTTACTATTAAGTCTTAACATTGAAGCAATTAACATATTGATAAATGTTTCTT
TACAATATATTTTCGCGCCACGCCCCTTAACTGCCTTAATGTAGTGTGATATATCACCTT
CCATGTGACAACCAATATTATATTCTAATGCTTGATTTTCAATTCCTTCTTTATTATTTT
TAATTAATTCAATAGTTTCTAATAAAATTTTCTTTTTATTATCAATAACATAGGGCAAAT
GACACATTAAAAAATCTAATAATACTTCATAATTTCCAGTAAAAAAATATATTTTTGATA
ATTTATATTTTAATCTATGAATTTGGTTTTTCTTACGATTTGGGAATAATTCTTTAAATC
TTTTTACTAAATGAAATTTATCTAAACTATATGATACGGTGTTTTTTTTATTTTTTGCTT
TTATTGCTATATAAATTTTTTTAATTTGTTTTTCACCATCACTTAATATTAATATTTTAG
TATCTTCATTAATATCATAAGTATCCATTGATTTAAAAATTTTATCAATAAAATTATCAA
TATTAGATTTATCATTTTTATTCTTATGATTTTTATTCATCATTTGAAAAACGCCTTTTT
TCTTTTTCATTTTTTTTCTGTTTTTTGTTGATTTTTCTTCATCAACACCAACATGCATAG
TTGAAAGAAATATTTTATTTTCAACTCTTTTTTTATTTTCTCACATAGGTTCAAATGCCC
CATCAATTTGAATATATAAAACATTATTTGGAATTTTAATTTTATTGTTATTTTTATTAC
TAATGTAATCGGTTTCTTCTAAATCTGCATTTTTAAAAATATTAGATATTGTTCTTTCAC
TAAGATTAGCGTTTTCGACAGTATCTAAAATATCTTTATATCTTTTTCCATCGCCTAAAA
ATGAAGTAATTTTATTTATTAAATTTTGTTCATTTCTTTGGTATTTTTTTAAACCTAATT
CTTCATCCAAAGGATAGCGGTTTATATATTCATTTTTTTCTTCATCATATTTAACATATA
TTCGTCTTTTTAAAGTTATATCTCCATCTTCTGTTTTAATTGTTTTTGGTATTTTTGATA
CAACCTTATATCCTTGTAATATTTTTCCTTGTTGATATAATTTAAATATCTCATTATCTC
TTTCAATCAAGAAATTTTTAGTTTCATTGTTTGTTTCTATTATTTTATTTTCTTTATAAT
TTCCTAATAAATTTTGTTTTAATTCCATTTTATAATTTCCTTTCTTAATTAAAAAAATAT
TTTAAATTATGCTAGTTAATAAATTGTGATATTTAATACTTAATATTATTTTATCAAAAT
GGGGGTACATGAAAAATGCAGGATTTTACAAAAATTAATAACAAAAAACGAATTACTATT
TATGAACATTTAAATAAAAAATATGATTTGAATTTTAGTGACTATAATTTTGGTTTTGAT
TGAGAAGTATTTAAAGAATTTGTTGGTGATAGTTATGCCCGATATTTTACTTCGCCAACT
TTTTTTAAGTTTGTTTCAGCGGGGCGTGGTACTAATAAAACATGAAATCATTTAGCAGAA
AAATTATTTTTTGCTTGTAATTTTACAGATGCTTCATCTAATATTTTACGAAGATATGCC
AACACCCACGAAGATACTACATTTGGCGATACAATTAATGTCTGTAATTATCTATATGAT
AAATATGGGATTGATATAGGACCCGACAATGAAAATGGTATTGTTTGACCTAAAAATGTT
AAAGAAGGCGGCGAGATTGTTTTTCCTAGTGGTGTTCGCATTGCTTTTGCGGGTTATGCT
AATGGTAATAAAATTATGGGTAAAGTTGGTAAAGGTAGCGGTATTATATCGGCGTGAACA
GATGAAATGATACATGCCGAAGAAAAAGAAATCTTAACTGATAAAGAATTAGATAAAAGA
TATAATAATTTAAGAGTTTCAATGTTTCGTTCTAAAAGTTTAAAAGTATCTTATGAAAAA
TATACCGATGAAAATAATAATGAACAATATAATCTAGATAATTCTATTCCTGTAAAAGAA
TTATCTTGGACATTTCAAGAATGAGATAACATAGCAAAACAACATATAACAGTAACAACA
TATTTTCATAAAACATATTCTAATCAATTTACTTTTAATCCTTTTGATAAATACCATGTA
TTTTATGAAAAATTTGTAACCCCATATTTACCCTTAAATGAAAGAATTAAAAATATTTTA
AAAGAACATAACCAAGTATATTCAGAAAACAAACAAGCATTTAATGGTTTGGGTATTTTT
AATTTACGATTAACAATGGGTTCTGTATGAAATAAAATACCTGATATTACTAAAAAACTT
GTTTTAGCAAATAAAGAAGAGCGACCTGATTTATTTGAACTTGAATACTACGGTTTTGAA
TATAACGATAATGACCCCAGTATTTATGTTTTACGAAATTATCGTAAATATATTAAAGAG
TATAATTTACAAGATTTTTATAATTCCAATACAAAACAGTATCAATTTGATAGTTATTCA
ATTGGTGTGGATTATGCTAATGGTAGTGAAGACCATACAGTGTTTTTATTTAGTGGTTAT
AAAATTAATGAAAATAATGAATATGATAAATATTTAATTGAAGAAAATGTTGTTACACCT
AAAAACACAATGAATTTAAATGAAATAGTTGAATATTATGGACAATGAATAATTAATACA
TTTGATAAATTTGATGATTTTGAATATGCTACATTTCATTATGATATTAATGCCCACGAC
TTTATGCAAAAATTACAAGAAGATATTTATCCTTATTTGGGTTATAAAATTAAAATGTTT
AAAGCCAAAAAACATCAGACATCCCTTAATAAAGAAGCAGGTATAATAAATCGTGTAACA
TGAATAAGAAAAATGTTTGTTCAAGGCAAAATATATGGCACATTAGATAACTTTCCATTT
TTAGATAAATGCATTAGTTAACTAAGATTTAGTGACACCAAAACAAACACACCCGATAGT
AAAATGTATCATGACCCATATGATGCTTTGTTTTATGGTTCTTATCCATATCGTTTTAAA
ATGAGAATATAAAAAAGGTTTTTAAAACCTTCTAACATTTATAAATTTTATTTACTTTTT
ATTTATTAAATAATTGGTATTTAATGACTTTTCTAAACTAGGTGATTTTTCTTGTATTTC
ATTACCATCATCATTTTTCAATAGTTCAGGATGACAATTTTTATAACTTAATTTAAGATG
TTTTCTAACTGTATTAAAATCTAACACCTCAACTTCAATTTCATCACCAATATCAAAAAA
ATCTTTAATATCTTTAACAAAGTAATCTGAAACTTCACTAATATGGATTAAACCATCAGC
CTTTTCTGCTCTACAAAAAGCACCATAAGGTGTAACGTTTGTTATTTTAACATTAACTTT
ATTTCCTTTTTTATACATAAATTAAATATACTTCCTTTCTTTAAATAATTTAATTATATC
ATTAAGACTATAAAAAATCATTTGCAGGAATTGGGCGAGCGGTTGATTTTCTTAAATTTT
TGTGATAAAATGACTTACAAGTTAAAAAAATTTTTGAGATTCTTTCAAACAAATTTGGGA
ACCTTTATAAAATTCTTCGCTTAACGCTTAGAATTTTTCCCAAGTATTTTGAAAAGCGCG
GCAAAAGTTTTTTTAAACTTTAAGTTATTTTTCACAAAACTATCGAAAATCACCGCGAGC
CCAGATTAATGCAGTATAATCACAATAATAAACATATATTCACCTCCTTTCTAAAATAAA
CATATTTAAAAATGCTTGACTTGCATATATATATATATATATATAATGTCAATAGGTCTT
GATAAAAATTTGCAAGATTAAATAAAGGAAATAACGAAATGAAAAAACTTTTAAGTTTAT
TAAGTGTATTAACTATTAGTGGAACTACAATGCCAACATTGGTTGCTAATATAAGTTATC
CTTACAATAATTCAGATACAAGAATATCTTTTCAAGATAATCATGAAGAATGAGGATGGG
GACCATCAAGAGGAAGAATTGATTTTAATGTTTTATCAAAAAAAATTGAATTTGGTGGTT
TTGGATATGCTGATAATAAATTTGATACTTCAGTAACTATTCGTATTACAGATGAAAATA
AAAATATTGTTAAAACAATTTTTATTAATAAAAATAAATCTTTAAATGATATTATTAGAG
AATATAATTTACAAAATGGTATTGATTATAAAAATGGTTATTCTATTGATATTTGATCAG
AAAAAGCAAATTCAACAATTTTTCATTATAAAAATAATTTAAATAATCGTGTATGAAATC
TTTCAACCGGACCTCATACTGAAAAATTTATAATAATGAATGATAAATTGTGAGAGCCAA
ATATTTTAATAGAAAAATTTCCTAATTTAATAACTAGACCATTAGTTAGACGAACAAGTA
ATAATAATCAAAATAATTATGCACCAAATTTAGTAATAGATGAATGAGATGACAATCTTA
GTCAATATTATGATTCTTTAATTAGTGTTGTAGATTATTTAAATAGAGAAGGAATAATAG
AACAATTTGGCAGAACGAACGGCACTTACCGTTTAACTAACCAAAATGGATATTTTATTA
TAGGTATACAATTTCAAGGTTTATCTAGTTTAAATAATACTGTTGAATTAGTTTTTGATA
GATCAAATTTATATCTTCAAGGATTTATATTAAGAGAAGATAATGGTAGACAAAATAGTG
CTGATGGAACATATTATTATTTTTCAGATAGTACTTATAGAACAAATTTAGGAATTAATC
ATTTAACTAATGTTAATTTAAATTTTGGAGGAAGTTATACTAATTTAATCGCTGATGGAG
ATCTTAATATTTCTTCACAATCATTATTTAGTTCTTTTCGATTTTTAGCATCTTTTAATA
ATAGCAATCAACAAAGAATAAATATATCATCAAATTTAATGCGTATAATTTTAGCTACTT
CAGAATCACTTAGATTTAACAATATAATTAGTACGATTCAACGTAATAATAATCCTATTT
CATGGAGAAGCTATTTCTCAAATTTATTAACTAATTGAGGTTCAATGAGTCAAGAATTTA
TAAGACGAGTAAATAATATGAATAATGGTGTGCAAATTTGAGATCCTGTTAATGATAATT
CTAGTAGAATTTCTCCAGCTTTAATGGCTTTTCTTTTAAATATAAGAATATTAAATAATA
AATAATTAAAATTTCTTATAATAGGAATAAATTGAGTTTATTCCTATTTTTAATTAAATT
ATCAAAATTTATAAAAAACACAAAGGAGATAAATATGAAAAAAATATTAAGTCTTTTAGG
AACAATAACTTTAATTGGAACAAGTACAACCAGTTTAGTTGCTTGTAATACATCACAATA
TAGTGAAGAACAATTAAAAAAACAAAAAGAAAAATACAAAATAGATACAAAAGATGGTAT
TTTAGAATGAATAGCACCACAAGAAAAACCATTTAATCAAATTGATAATAAATGATATTT
TGTTGTATGAAAAACTAATAATTGAAATATTACTAAGTTTAAAAATAATACTTTAATAAA
TAGATGACATCCAAGTATTGAAATTGACAATAAAAATGAAGATTAAAATTATAAATTAAA
TTTAGAATGAATAAGGGGACATGGAACAATCGTTATTCGTTCTTATAGTGTTATAAGTGA
TTGACCTGCTCCTAGATTTAAAACAATTTATCGATGAAATTTAGATACAAATATGCCCAA
TTTAATTGTTGGTAAAGATGGTATTATAAAAGTTAATTAATAAAAAAGTCATTTATTAAA
ATGACTTTTTTATATTTCTAATGTAATTAATGATAATTTTTCATTGTTTTTATTAAATAG
TTGTAAATTATCAATATTAATTTGTTCTCTTACTGATGGATATAAAAATATTACACTATT
TGATTGTTTTAGAAAATTAACAACCGCAATGTTTGAATAAGATTTTTCATCTTCAATACC
ATTTTTATATAAATATCAAACATTAAATTCTATTAATTGTAAATATGTATCTCTATCTTT
TCCGCTGACTTTAGTTCCAATTTGTGTTTTTTCGATTAATTCTAAGTTTATATATTTTCC
TTCAATAATTTTTTCATTTGGTTTTTCAATAAAAATATTTATATCATAGCTTCCATAACC
TCATATACCAGATATTTCAATTTGATTTAAATTAAATAATTTTTTATCATAAGTTATTTT
AATATTATCTACAACTAAATTTTTAGTCATATCCATTCAAAATGTTTTAGAATAAAGTAA
TCTATATCGTTGTGAATAATAGTCTAAATAGTCTTCTATTTTGTTATTAGAAACAATTAA
ACTAATTAAATATTTACCATATTCGCCATCAGATAATTTAATTTCTGCTGGAATAAGAGA
AGGAATATTGTTTGTTTCTAATTCATTTGTTATTGATAATCAATTAAAATAATTTGCTTC
TAATTTATAAATAGGGTTTTCTGAAATATCTTTGTTTTTAGAATTTATTTTAATTTCATT
ATCATCATTGTTAATGTTATTTTGTTGTTTTAAATTTCAATCTGTAATTTGTCCTGTATT
TGGATTAATTTGAGGTTTAAGAGGTTCATCAATACCATTTCATCGATAAATTGTTTTAAA
TCTAGGAGCAGGTCAATCACTTATAACACTATAAGAGCGAATAACGATTGTTCCATGTCC
CCTTATTCATTCTAAATTTAATTTATAATTTTCATCTTCATTTTTACTGTCAATTTCAAT
ACTTGGATGTCATCTATTTATTAAAGTATTATTTTTAAACTTAGTAATATTTCAGTTATT
AGTTTTTCAAACAACAAAATAATACTTATTATCAACTGTATTAAATGGTTTATCATTTGC
ATAAACTTCTTGTCAATAATTTATTGGTTCAGGTGGAATGGGGGCGTTATCACTAAAATT
AAAATATAATGAATTTAATTGAACTTTACAATGTTCGAATAATCAATATCCTATTTCTGT
TGTTGAATTAGGGGTTGATATTAATTCAAAATAATATGGAGCAATTAATTTAACATCATC
ATTATAACCTTTATTAATGGCATATTTGCTATACGTATAATTTGAAAGCATATAAATAAT
TTGTTTAAATCTTTTAACAGATTGATCATTAATAGATGTAGAATTATCTAATTTTCAGTT
TTCAAATAAACCATCAATAACATCTTCGGGTTTTTGTCCTTCAAATTTTTGACGTAGTTC
AGCTGCTTTATTGTTAGGATTACCTTTTTCATCGTATTTTGCCCCCTGAAATTTTCTATC
ATAATTATAACGATATGTTAAATAATTTAATAAAACTTTTTCTAAACCATTCTTATTTAC
TAAATCTAAAATATCTTTACCTTGAATATAGTTTTGGGCGATACTTCATGGTAAAAAACT
TTCGGTAAATCAATACTGAAATATTCGTACATTAGGACTAGTTTCAATTGGCATTGATAA
TAATGGAACTAAACTAGCATTTTCAATATTTGATGATGGATAAGAATAAACACCATTGAC
ATTACCTCAACACTTAATATTTCCAAACAACATTGATTTAGGGTACTTAATTTTAATCCC
AGTAAAAACAGTATTCTCGGGCAATGATTTTTGTAAAACTAAGTGAATACTATTCTGATT
TTTTCATTTAAAATCAGTCACTTTAACTAAATGAGTAGATTTAATAATGTTAACTTCATC
TGGTGAATAAGGGCGTTTGTATTCTTCAATGATATAGCATTCATTTTTATTGTCTTCGGT
AATTGGTTCATTAATAGATACTACTTTTAAGTCGTAAGATTCTAAAAATGTTTTATCTTG
TTTTGAAATATCATTAATTAAGATATCTTTTTCATCAATCATCACATAACTTGTACTATT
ATCTTGGATTGTGGTGTTTTGCTGAATTTGTAATTTAAAATTAAAGTCACTAATTTCATA
ACCAATAATTTTAATATATTCATCTTTGTCAATAAAACCGATTTTAACGCTATTTTGAGA
GTAGTTTAAGGTAGGTTTTTGTTTTTGTCTTAACAAGATTATTAATTTTATAAATATATA
AGGTTCTGGCACGGTCTTCTGTAAATAATTGTTCTAAGTCAGGGTCGCTATATTGTGATT
GATTAGCAAAATCTAGCGGAATACTATCAATTGAATAATCAATTGGTTCATCATTTTCTG
ATAATTGTGCTAACATTTTTTCTGATGGTTTTAACATTATTCTTGTTCTTCTTATCCATT
AGGTATATTGATAATAGTTTCGTTATTTTTTAGTTGTCTGTTTAAAGTAGCATTTACTGG
TAAACGAATATCAACAATTAACTCGTCAATATTTTTAATATTGAATGTTCTACCGTTTAA
AATCGCATTATCATATTTAATTAACTTAATAATAAATTCAGTTAATTTAATTTCTCTAAT
ATATATCATTTGTTCATATGATGCGTTTGTTTGAATATTTACTCCCGCAACTTCTGCTTG
AGTTTGTTGGGCTCCTTTAGCGATTGCGGGAACATAATGGCGATTTATTTTATAGTAATT
AGTTAATAATCAATCATATATTTTGGTTAATTGTTCACCTTTAAAATTACCAGCAATATA
GTCTACTGGTTGAAAATTACTATCAGGGTCTCCTTCAACTAATAACAAGTCATTTTCAAT
AAATGAAGCTAACATTTTGCTAATTTCTTGGTCAACTACACCAGTAACTCCATTAGTATT
AATGGTAAATTTACCACTATTTAATAATGGGTCTAACATTATCTTTTCAGCAATAATATC
TAAAATACTAGCGAATTGTTTGCCATAACGAGCAGAAGGTTCAAAATTAGGGTTGTTAGG
AATAATTTCAATTGGAATAAAATTAAGTGGTAATATTTCTTTTCTTTGTAATGTTGTATA
GTTATTTCATTTTACATCATCAATATATAAATCGGTAATAGTACTGTATAATCGTGTTTT
TAACTTTCTAATAACTTTTACTTGTTTAGTTATATAATCAATTTCTAATTTTTCAGTAAT
AAAAACACTCTGGTCATTTTTAATATAAGGATCATAATCAAAAGTACAAGATACTAAATT
ACCCAATTCGTCATATTGGTCATTGTAAAAATCAATCGTAATAAAATTAAGTTTTGAATT
ATTAGCAAAAATAAAGTATGCACCTTTACCATTTTTATTAATTTTATATTCGTTATATCA
ATTCTTATTAGTAAAGTCTTGCATTTTTAAAAAGTTATTAATTAATTTAGTATCTAATTG
TTGATTAGTAAGTGGATTATAAATGCTAATTTCTAAATCTCGTGGATTTAAAAAATTAGC
ATTATCTTCACAAATTCTTTTTTCTAAAATTTCATTATGTTTTTGAACAGTAACATTTTT
ACGATTAGTAATCGTTGATGCTAAATTAAGATAGTAACTATCAATATCATATTCTTTTTT
TAATTTCTTTTTGGCTGGTAACAATCCCATTTATAACACCTCTTTATTTTGTATCTTCTT
TTTTAATAACATCTTCAATACTATCTTGTTTTTGTTGTTTGTTATGAGTTTTGATAAATC
TAATAGTTTCAATAATTAAAACAACAACCCCAAAACCATTAAGCATTGCACCAATAATTA
CATATGCAGGTCAACCAATCCCTAATTTAGTAGGTCCTATAAAACAAATAATAATTCCTG
CGATAAAAAACAATGATGAAACTCCAAAGATTTTCAAAAACATAATTACATCTTTAACTT
CTACTTTTGGCATAAAAACATCTCCTTCCTAACTTACTTTTTTTCTTTCAATATACAATC
CTTTAATTTCAACACTATTTGATATTGATGATAATTTAAACTCACCTTCAGGAAATAATT
GAATGGTAATTCAACCACTTGGATTATTTCCATATGATATTCCACTTGCTAATTGACCTT
TAAAATTTATATGCGTAATTATATATAGTTCTATCTCAAGCGTTGTATAACACCATAAAC
GATAATAATATTCTGACTTATTAAAATTTTTAATTTTATATCCTTTAGAATCTTGAACAA
AATCACTAGTATTAACAACTTCTCAATCATTTGGTATTTTAGGTAAATCTTTTTTCTGTA
AATAAAATTTATCAATATATTTAGTAGTACCAAAGGTATCATCTGTACTCTCAATTCCTG
CAACACCACCATCGATAACATCATAATTCGCAACTATTTTACTTCCACCAAAACTAGGGT
CTCAAATTCTTAATTCCCCTGTTTCAACATTAAAATCAGCATTATTATTTTTACTGGCGT
TTGACATTAAAGTAATTTTATTTTGTTTTAAATCTGAAACTTCAATTTTTCCATCATCAT
TTTTAATGATAGTTTTATTATCAAATGGAACATTTATTTCATTATTGTTATTTTTAACAA
TACTTTTATTGTCAATCTTAATTTTTTCTTTTTCTATTAAAGCATCAACTTCTAATTGTG
TATAATATGCTTCTAAATCTATCATTGTTAAATCAATATCTTCTTTTTGAAAAGTACGAA
ACATTTTCTTTAAAGTTGTTAGATTAGCTAATGATTTTACATAGGTGGGCAATAAACCTT
GTCATGTTGCCATTGGGTCATTTTGAGAAGAATAATTAATATCACCAACATTCATAGATG
CTGAAGTAAAGAATTCAATCGGAATACGATTAAATATTCAGTGTTCAACCGTAATAAATA
CCATGTTAATACATATTTTCTTCAATAACGGGTCTTTAAATGTTTCAAACTTTAATTTTG
AAAATGGATAATTCAAATAGGAATTAATCATATTTTGGGCTCTTAAAGCAAATGTTTTAA
ATCATAATTCTACATCACCTTTAAAGAACTTATTATAACGAACTGGAACTTGTGTAATTT
TACCTGTCATTGGATTAAAATTATTATAATTTTCCAAAGTAACATTTTGTCATAATTCAT
TTAACATTTAATCATCTCCTTATCATTTACTTTTTTTAGAATATATTTTCTTTAATATAA
ATTTTTTACTATTTAGTAATGTTTTTGTTTTAATTGTTTTGTTTAAATCTTGGTTTGCTC
TGAATTGTTTGTATGTTTGAAACGCTAAACCACCACCCAACAAACTAGTAACCGCACTGT
TTTCTAGTGTTTTTAACATTTTATCTTTATTAGTAAGATTGTTTTTAAATTGTTCTTGCA
ATTTTAATACCTTAGCAATTGTTCGATATATTTTAAAACTATCTTTTACGATTTGTTGAT
AAGAAACTGGAGCAAAAGAAACTAAATTAAATAAACTTGCTTTTTTAAATCCTCAGCCAA
TAAACCATTCACTGTTCATATAGAATTTAAAAGGTTCAGAAGCCAAAACAAACTGTTCTG
CTTTGATTAAAGTTGTCATAACGACAATAGGGGCATATTGCGTATTTTTATAATATATTG
TTAAAGCAACTTCACCGGCAACTGATAAAGGAGCAATTTTAACTGCTAAAAAAACATCAG
AACCATAGGCAAAAGGTAATAATTGGCCTTTTTTAATAGCCTTAGTTTCAAATTTAGATA
ATATTTTTTTAGTTTTATCAGTAATTTTATTAATTACTTTTTGTTTAATAGCAATTATTT
GTTTTTCAATTGGGGCTAATAATTTTTTAGTTACTTTTTGAATATAAAAATTTGGGTTTA
AATGATTTAAAATTTTATTTAATTTAATTGGTATTTGATGTAAAATATTTAATAATTTAT
TATTAAATATTTTACTGCCCCGCATTAAATTAGCATTTAATAGTAGGTTTTTACCAACAC
CTTTTTTATGAAGATTGGCCATAATTTTATATCATTCATCAGTATTTATTTTGCTTATTT
TATTAATATTTAACCCATATTCAGACAATCATTTATTAGCATTTTTTTCATTTACGCTTG
GTATTTTTTGAACTAATTTAGGACTTATTTTTTGAATATTTTTCTCAATTTTTAATAAAT
TATTAATTGTTTCTAAATTAGAAACTTTAAAACCTCTATAAAAATCATTTCGTGCTAATT
TTCCAATTGTATATAATAAAGTTTCATTATTAGCCTGTTTTGTAAAATCAAATATTAATT
TATCAGATAAAATCTTTTTACCCGTAACTTGGCTTACAATATCTTCTAAATTATTAGCAG
TTATTAACCCTAATTTTTCAAGTAATTTATTTTCTTTGGCTAATTTTAAAATTCTAGTTG
TGCGAGCAGCCCGTGTTAATTTACCAACACCACCAATTGCTGGTAACAAATTTAAGGCAG
TACTTTTTACTGTCACTTCTGATGTTAATTTATCGTATATTTGATTTACAGCAAAATCGG
TTGCTGTTTCTACTCCAAACGAGATAAATGCTGCGGCAAAATTAGATAATCCCGCACCAA
GACCAATAGCAGATGCTACACCACCAGTTAAAACTGATAAACCAAGGGCTAAAACTTGAA
TTCCTAAAAATTCTAATAACTGTAAACCAAAACTTTTTTCTTGTTGTTGGATTGACAATC
TAGTTGGATTTTTTTTTAACAGCATAAATAAGGGCTGTTTTAGATGTTCCAATTGGCATA
TCTATTAAACCAAAAAGTACTATTTTTTAGTACTATTAATAATTTTTAATTTTAACATCA
ATCGGATTTGTTTGACCAGTAGCATTGTTTTTACCTTCAATTTGAACTTCAACAGTTTTA
TCATTTGTAATATTAATTGGTCAATCTTCACCTTTACTTTCAATAAAGTAATTGAAATCA
CTTTCAGTTAAAGAACTATTTACTGCTTTTACCACTTTTAAAACAACATCTTTAAATTGT
GGTTTTAATTGTTCTGCTGTTGTTTGTGTTGGGTCTGTAACATGAATAGTTGGTTTATCT
AATTTATTAATTTTACTAATATTAATTTTTGCAACGATATGTTTAATAATTCCTTTGGAT
TCAACTACTGCTCCACCTAAATATAAAACTCTTTCCATAATCAAAATATTACCCATTCCA
GTACCTAACGCAGCAGCACCAACTCTTAACGGAGTATGGTCTTTTTTGCGTAAAATAAGG
GGGTCATATTTTTTGCTAAATTTAAAGGCAATTGCATTAACTCCATTTGATAATAATTCA
ATTGTTCCTTCTGAACCATCTTTATTAATAATTGGTAATTTTTTAGGAACCATATAGTAT
GTTGTTCCTTCAACAGTTTTCATTGCTCCACTCGTTTCAATTATGCTATTTATTTGGTCG
TTTGCTCCAAGTTGTAACTGTAATTTATTACGAATTCCACGAATAAAATCAGCCGAACCT
AATACAACTGTTTCTGATGGGGTAAAGCCGTTTTCATATATTTTATCCATAATTTCATCG
TGGATTTGTAAAGCATTTGTATCATCTGCTTTTTGTCCTTGAATAGTTGTAACTGTTCCT
TTATTAATAATTTCTAAAATTTTATTGCGTTTATAAGCAACCTCAGTATCCATTGCTTGC
TCAATATCGGCAGCCCAAAGATTAGGATTAAAATCACTTTCTACGGGGTCTAATTTACGA
GCAAAAGTTAAAATTGTATCTAATTCAACAATTCCATCTTCAAATTCCACTGTTGAATAT
TTTAGTAGGTTATCATCAGTATTAAATACTTGACCGTTTGCTCCTAGACCTTCATTGTAT
TTAATATTTTTCTTTCTTTTATATGTTAAACCAAACTTATTTGCTTCTTTTCATGCAAAT
AAAGCTTCTCAACTAAATTTTTGTTGATAAGTTTGTAAATATCATTGTTCAAATGTTTCT
CGGTCTCTTTTTGTTGCTTGATTAGCAATATCTCCGAAAATTCTTTGTGGGTTTTGTGCC
ATAATTTACTTCCTTCTTTCTATTTATTAAATACATTGTCTGTATCTAAAATATTGTTTT
CTTTGTTTTCTACTTTTGGTACGCCACCAGTATTAACTGTTTGTACCTTAATTAATTCAT
CATAAACACTTTGTAAGTGTGCTTTAATAACTTCAATATCATCATTAATATCATAAGATT
TTAGTAAGACATTTTTAAATTCGTCATTATCAGTTAAAAAATTATTGAAGTTATTAATTT
CAATTTGTTTTAATTGAAGTGTTTGTTGTTCTAATTGTGAAATTAATTCATTATTTTTTG
TTTGTAGTTCGTTGATTTGTTGATTGCTATTCTCTAAATTACCTGTATTAAATTCATTAA
TTTCTTCAGAATTTTCTAAAATAACTTCTACCGTTTTAATATCAAAACTATCATCTTCAT
TTTTAATTGGTTTATCATGTTCATCAATAAGAACATATTTTACATTTTTTAATGCCATGT
TTTTTCCTCCTTATTTTTTAATATTTTTGTTTGTTCTTTTTCTAATTGCTTTTTGTATAA
TTTCAAAACTATCTACTCTAAAAGATAAAAAATAGCGTTTAGTTTTTATATTTAACTGAT
TAAATACTGAGCCTTTAATTTTTATCTCATCATCTTTTTTTAATTTCAAAAACTCAGTTA
AAATAGATGGGTTATATATTGATAATGTTGAGTAATTTAATCCGTCTCATTGACATTTAG
CCGAACAAGCATCAACTTCAACACCACCAGCAACCAGTGCCTTAATTTTAGTTTTAATCG
GATTTTCATGTAATCTAACAGTTAATTCTAATTTATTAACTTTTTTATTTTTTATTTTAG
GTTTATTAGTTATTGATTTTTTAGGTAAATTACTTTTTGCTTGTGCCATTTTTATCAACT
CCTTTTGTTATAAAATATTGTAAATGTTTCCAAGCATCGTGTTCGTGTTCTGTCATTTTA
ATATTTCCTTTATAAAAATAATTTTTCTTAATAACTGGTGATTGTAAAACATAATTTAAA
TTAAATAGATATTTGCATAAAACTTTTAAACCACCAATGAATTTAGGAGTAGATAATGGG
TTTTTTATTTTTAAACCTTTATGAAGTTGATAATCTTCAATTATTACAATAACTTTATTT
AAATAAGAACAAATTTTATTTTTAAACTCATTTAATATTAAATACATATTATTTATTGCT
TCTTCTTCATTTTTGGAATTAAAAGTAATATTATTAATTATTTTCTTTTGCAAAACATTA
TAAATAATAATACCAGTTTGTCCAATTCCAGCAGGGTCAATTGCAATAATATATTTTAAT
TTATTTGTTTTATTTTTTTGTCAATTTGTAATATTTTTCATCCATCTGATGCTAAATCTA
AAATATCGTTAATTTTATAATATTGCACATAAGAAGCAATAACATCTCACTTGTCTTTAA
ATAAATTTAAGTACATTTTGGCTCATTCTAAACATTGCAAATCATAATGATTTTTATGAT
GTGAAATACGACAATTAACAGGCTGACAATTAGCTCATTCAAAAGATGTTGTTATTTCAT
TTCAAGTTTTATTAATATACAAACTTTTATATTCTGTCATTTATCTATACTCCTTAATTC
TTTTTATTTGTTGCTCAAATTTCATCATTAATATCATTTACCGTTACTGGATAAGCTCGT
ATCATTAATTCTTGTAATTTATTTTTAATTTTTTTATTTCATTTTTTCATAAAATATTTT
CCTTTCTGTAAAAAAACATAATATTCCTTTATTGGTTAATATTTTGATATTTAGTAAATA
ATTTATTTTAGTATTTAATTACTTCGCCGCTCGCTTCACTTTGAAGGTGAGCGGGGGCGG
TAGGATATTTTAATAGAGTTTTACCCCCACGGAAATAAACAAAAAAAACAGTTTACCCAG
TTATTAATTACGCTTCATCCATCCCTAGACAACTTTATATAAAGAAAATAACCTTTTGGA
GCTCCAACCCTCTTGTTTTTTTAATGTCCAATATTGTTTTTTTCAGTTTAACAACACTCT
TTTTATGAAAACAAGCCAAAAAACACGCGCTCTGACATTTCGCAAGTGATTAATCTTGCC
GAGAATTAAAGAAATAAATAGGAGAGTAAATCCAATCGCTTTCACACTTTCTTTAAGGCT
TCGTGCCATAGATGAGTTATCCATCTTTAAGCATCAAAATATTAAGTTTTAGATTGCATT
ATTCATCAGATAGTACCTTTATTAAAAATGATATTATTAGTTGTTAAACCGAAAAAATAT
AATAAATCACAGAAAGGAAATTATAAAAATTAACTAGTTTGTAGGGCAAAATAGGTTAAT
TTTTAATTTTAAAGATACTATCTGATGAATAATGCAAATAAAAAAATCGCTCTAATAAGC
GATTAATTTAATTTGTATTTAATTACTTTATTTATATTTTTTATAAAACCTCAACTTTTT
TCTTACTACCTTGTTAACCCAAATGCTTTTGGTTATGTTAATTTTGTTGATATTTTTTTT
AAAATTGAGCATGATGTTGATATTAAAGTTTTACAAGAATGATTACATAATAAAATTTAT
GTTTCATACTCATCACGTCATTGACACGACCAAGACTTTGCAATTCAATGTTGGTTTCAG
TCAGGAAAAGAAATGATTAATTTTATTAGTGAATTAGAGAGTTATCCTGGTGTTTTAGAT
GTTAAGTATTATTTAATAAGTGAGATTTTATGAGATTCTTATTCATGAAAACCAGAGGAT
AAGAATTATCGCTAATTAACATTGTGCAATAATTATGCGAACATTATTTTTTATGATAGA
ATAAAAATGATTATTTATAATTGTGTAGAATAGAGGAGATAGTTGCATGGCAGTTAGCGA
CCGCAATATTGTAAAAAAACATGGAAAAATAGCAGATAAGATTATAGCCTTAGATGGAGC
AATGCAAGCATTGTCTGATGAAGCATTAAAAGCAAAAACAGCTGAATTTAAAGAGAAATT
AGCACAAGGTGCAACATTAGATGACATTTTAGTTGAGGCCTTTGCGGTGGCACGGGAAGC
AGCGCGTCGTATTTTAGGTTTGCATGCTTATCGTGTTCAATTAATTGGGGGAATTGTTCT
ACATAAAGGTGATGTTGCGGAAATGAAAACCGGGGAAGGGAAAACCTTAACTGCCTTAAT
GCCAACATATTTAAATGGTTTAACTGGGAAAGGAGTCCATGTTGTTACTGTTAATGAATA
TTTATCAAAACGGGATTCCGATATTAATGGTCAAGTGTTTTCATTTTTAGGTTTAACAGT
AGGGTTAAATACTCGTAGTGGAAATAAAGATGAAAAGAGAAAAGCCTATAGTTGTGATAT
TACTTATACAACTAACGCTGAATTGGGGTTTGATTATTTACGTGATAATATGGTTAAAAA
CTTTAGTGATAAAGTACAACACGGATTAAACTATGCTATTATTGATGAGGCTGATTCAAT
TTTAATTGACGAATCAAGAACACCATTAATTATTTCGGGAGGTCACCAAAATCGAATTCC
ACAATATCAAGCAACTGATCATTTTGCAAAATCATTGGCACGCAAAAATGATCTTGAAAT
TGATTTAGAAACAAAACAAGTGTATTTAACGCCAGAGGGAATTTCAAAAGCAGAAAAGAT
TTTTTCAATTAATTCATTATTTGATATTAAAAATACCGAATTATATCATTTAATTTTAAA
TGCTTTAAAAGCTAACTTTGTTTTTAAAAATGGAGTTGAGTATGTTGTTCAAAATAATGA
AATTATTTTAATTGACCAGTTTACTGGACGGTTAATGCCTGGACGGGCATATAGTGATGG
TTTACAACAATCATTACAAGCAAAAGAACATGTTGAAATTGAACAAGAAACAGTAACAAT
GGCAACAATCACTTATCAAAACTTTTTCCGTTTATATAATAAATTAAGTGGAATGACCGG
AACGGCAAAAACAGAAGAAGAAGAGTTTGTTAAAATTTATAATATGCGAGTAATTCAGAT
TCCAACTAATCGCCCCTTAATTCGTCGTGATGAAGCAGACTATATGTTTGCAAATCGTGA
TGCAAAAATGCAAGCAATGATGAAAGAAATTCTGACTTTACATGAAAAAGGACAACCAAT
TCTAATTGGGACAACTTCGGTTGAATCATCAGAAATTGTTTCGCATTATTTACGAAATGC
TAATTTAAAATTTGAAATGTTAAATGCCAAGAGCCATGAACGAGAAGCGGATATTATTGC
GGAAGCTGGAGAAAAGGGGGTAATTACCTTAGCAACAAATATGGCTGGTCGGGGAACGGA
CATTAAATTAGGTGCAGGAGTAACAGAACTTGGTGGCTTGGCCGTGTTTGGTGTTGAACG
AAATGAAGCTCGTCGGATTGATAATCAGTTACGAGGACGTTCAGGACGACAAGGTGATCC
CGGATTTTCGCGTTTTTATGTTGCAATGGATGATGAGTTAATGATGCGTTTTGGTGGTGA
TTGCCTACGCCGCATTTTTGCAAGATTAGGATCAGACTTTATCCAATCACGAATGTTAAC
AAGAGCAATTTCAAATGCACAAAAAAAAGTTGAAGGAATGAATTTTGATCAACGAAAACA
CATTTTAGATTATGATAATGTTTTAGCACAACACCGTGAAGCAATGTATGCTCGTCGTGA
TCAAATCTTAACAGCTACTGATTTAAAACCAATTATTAAAAAGATGCAGTATTCAGCAGC
ATATGATTTAACAAAAATGTTTGGAAATCAATCACATGGTGAGTGATTTATTTATTATGA
TGAATTAATTAAAGGTGTTAATGATAAAGTTGTTGCAAATAATGTGTTAGATAAAACAGT
AATGGAAAAAATGACGCGAGAGGAAGTTGCAAAATATCTTGCTGAAAAAATGAATGGCTT
TTATCGGGCGCGAACAGAAGATGTTCCTGTTGATGTGATGAACCAAATTGAACGAAATGC
GATTATTTCTTCGTTTGATGAATATTGAACAAAGCACATTGATCAAGCAAGTAAATTACG
AAGTGGGATTTATTTACGTAGTTATGCCCAAACTAATCCGCTTCATGCTTATGTTGAAGA
AGCGGCAAAATTATTTGAACATATGCAATTATCAATTGCCCATGAAGTTGTTATTAAATT
AGCAAATGTTGTAATCCGAAAAGTTGAGGATGGGGGAATTGAACCAATACAAGATTCTGA
ACAAGAGGTTCGCGAATTTAAACAAAAAGGTTAATTGTCCAAACCACTATGCCAAGCTAG
TGGTTTTTTCTGTACTATTAAACGAGAATTAAAAGAGGGATAAAAATGAGTTTTGCGTTA
GAAGTTAAAGAGGAAATTGTTAAAAAAGAATTTGACCTAATTTGTCAAAAAGCTTTTCTA
TGTGGTTTTGTTAAATATAATATGACATTAAATATTAGTAACCATTATTTTAATTTTGAA
GTTAGTTCAATTAGTAACGCAATTATTCGAACAATTTATATGTTTCTTAAAAACTTATAC
CACGTTGAAATTGACATTATTATTATGCAAACAACAAAATTAAAGAAACATAAAACGTTT
ATTCTGCGGATTAAAGAACGGGCAGCTGAAATTTTAAAAGACTTAAATATTTTTGACGCT
GACACTAACGAAAAGATTATTACAATTCCAGTTGATTGAAGTGAACGTCAACAACGTGCT
TATATTGCGGGGATTTTTGTTGCGTGTGGTAGTGTTAATTCCCCTGAAACAAGTAACTAT
CACTTAGAGGTACAGTTTATTGATGAAATTTCCGCACAAACTTTTCGTAAATTATTACAT
AAATTTCATTTTCCTTTTAAAATAATTATGCGACATGATAAATATGTTTGTTATCTTAAG
AAATCAATTTTAGTTTCTGATTTTCTAAAATTAATTGATGCAATTAATAGTGTTTTAGTA
TTTGAAAATACCCGCATTTCGCGCGATATGGTAAACAGTATTAATCGGTTAAATAATGTT
GAGATTTCAAATCAACAGAAGGCAATGAAAGCTGGAGAAGAACAGGCCATTATGATTAAT
TATTTGTTGGATCATAATTTATTTGATGAACTAAATGATAATACTCGAAAAATTGCATTA
TTACGGGTTGCTTATCCTGATGCATCATTACAAGACCTTTCACTATTATTAGAAAGTGAA
CATAATTTAGAAATTTCAAAGTCGGGAGTTAATCATTTGTTCCGTGAAATTAAGAAAAAA
TATTATGAAAACCAAAAATAAGATATGCTATAATTTACTTATCTTTTTTTATAAGATATG
TTTATTGAAGGTTATGTATTTGAAAATGGAGGAAAAAAATTATGGGAAAAACGAAAAAAT
ATGTTAAGTTCTTTGAATTTTTAACTGTTTTTTCAACGGCTGTTGGAATTACAATCGGAA
TTGGGATTTATTTAAAAAATGATACTTCTGAGGGCCATGTTTTATATTTTACTCAAAATC
CATATTTAGCAATTGCCCTATGAATTTTAGTTGGAATTTTAGGAATTGCGATGATTATGG
TTTTTATTGAAATTGCTTCCATTAACACAAAGAGTGGTAATGGAACATTAGCATCATGAG
CCAATGTCTTAATTGGTCGTAAGGTTGGAAGTTTGTTTTCAATTTTTTATATATTTTTTT
ATTTTCCAATATTACTAGGAATTTTTCCAATTTTTAGTATTAATGCAATGTTTGATGCGT
TAGAAGTAACGAGTATTACGAAGGGAACACAAAATGCAATTGCAATTAGTGTGGGTAGTA
TTCTTTTAATTTTGTTTTACTTATTAAATATTTTTTTACGAAATGTTGGAAAATGAGTAC
AAACAATCGGGACTTTTGTTAAATTTATTCCACTAGTGGTAAGTTTAATTCTTGGATTTA
TTATTCCAATGAGTGGTAACGTGTTTGATACTTTTAAAGAATTAAAATTTGGGAATTTCT
TTATGGGTCTTTTGCCGGTGTTATTTTCTTTTGATGGCTTTATTTATGCCGCCGGATTAC
AAAAAGAAGTTTCTAACAAAAATGTTATCCCAAAAGCATTATTTGTGGCAATGGTTTTTA
TTACGGTTTTTTACTTGATTCAAGTTATTTCATTATTTTTAGGAACAAATGATGGAAGTG
TTTTTAGTTTATTTAATAACATTATTAGTGGACCAATTGCTCGTATTTTAACTTGATTTA
TTGTTATTACCGCATTAATGAGTATTAACGGTTTAACATTTGTTTCACCAGCATTGGGAC
AAACTGTTCAAGATGAACGTCTTGTCTACATTGGTAAAAGAGAACTAAGTTATCAACAAA
TTGGTTTAATTCAAATGACAATTACAGTTAGTTTTAACTTAATTATTATGGAAACTAGTT
TAGCAGTCAAAGATGATCCGCTTTATTTGTTAGATATCTCTTCAAATTCTGTTAGTTTTG
TTGCTTTTATTTGTTATATTAGTTTAATTGTTGCAGTATGAGTAAATCGTTATACAAAGC
GGGTTGAAGTAACAAAAGTAAAAGGAATGTATTACTATGCTGGTTTTGCGATCTTCTTGT
TAGTAGTTTCAATTTGCTATATTATTTATAGTTTTGTTGCTTTTAAAAGTAATCACAATA
CCTTATATAGTTTAATAATTATTGTTGGAGGAAGTTTAATTTTGTGAGGAATTAATGAAT
TATTATTAAGCAAAACAGCGCCTCCAGTTCCATACCAAATAAAAACTCCAATGATTAATA
AAATTAATCAATAGGGTTATAAGTTAAGATTTTATCAAGTTCATCAGTGTGGTGAACTTT
TTTTCAGCCGCCCATCAAAATATAAACTTTAAAATTATGTTTTTTTAGCAAACGATATAA
GTCAAGATGTGAATGACCTGCACTTGAAATAAAAAGGATTTTTTTATCTTTAATAACTTT
TTTTGAATAAATTAAACGGAACAAATGATGAGGAATATTAATACTATTAGTAATATGACT
TTCAAGTCATTCTTCTTTTGGGCGAACATCTATAATTAATCATTTTTCAGAATTATTAAT
TTTTGGTAATTTTTTAATTGATTTTGTATTGTATTTCATTTGAAATGCTGAAAAAAACAT
CTTTTCACCTCTTTGTAATATATTATAACATTAAGAAAGTTATTATTTTACTAGGAAATC
TATAAAATTTAAGTATATAATTAAAATGTTATTATAGAAAAGAAACGAGGGAAAAAAATG
CGAAAACCAATTATTATTGGAAACTGAAAAATGCATAAGACAACGAGTGAAACAATTGAA
TTTTTAAAACAAGTTGATGCTGTTTGTGCTAATCTGACATTAGAAGCAGGAGTAGCAGTA
CCATATGTTAATTTAGCTGTTGCAAAACAACATGCCAAAAATTTAATTATTGCGGCGCAA
AACTGTCATTATGAAGATTTTGGGGCCTTTACTGGTGAAATTTCAGTTGATATGTTAGAA
GATTTAAAAATAACACATATTATTATTGGGCATTCTGAGCGTCGTCAAATGTTTAATGAA
ACCGATGAAACTGTTAATTTAAAAGCAAAAAAATTATTAGCAAAGGGAATGATTCCAATT
ATTTGTTGTGGTGAAACATTACAACAATATGAAAATAATGAAACTCAACAAATTGTTGAA
AATCAAATTGCAAAAGCTTTTCAGGGAATTGATTTGGAAGATGCAAAAACAGTTGTTATT
GCTTATGAACCAATTTGAGCAATTGGAACTGGAAAAACAGCAACTGCTGAAATTGCTCAA
AAAGTTTGTGCGATAATTCGTACTAAAATTGCTGCGCTTTATGATGAGGTAGTAGCAAGT
GTAATTCGAATTCAATATGGTGGTAGTGTTAAACCAGATAATATTAAGGAATTATTAGCA
CAACCTGATATTGATGGTGCTTTAGTTGGGGGAGCTAGTTTAGAACCACAAACTTTCTTA
GGATTAGTAAAATAAGGAGGAATAAAAAGGGACTGAATAATTTTTGCCAGTTCTTGTTTT
TGAATCCGATGCGTTAAAATAAAAAAAGTTATATTTTAAAAATATAACTTTTATTTTGAA
AAATGATTAATTAGATTCTAACTATTTTTAGCTATAATTAAATTTATTAAAATTATAAGC
TTTTAAAAATAGGAATAAGTTTGAGAAATTAAATAATTTCTCAAACTTATTCTATTGTTT
TTTTGTATAATAGTAAAAATCTTGTTTTTTAGGAAGGCAATTTGGTAAAAGATGGTAAAT
TATGTTAAAAAACTATTAATTTGTTAAATGGAACTGTTCTTACTCTTAATGATGTTAATG
TTTCAGTAAAACCAGATGAACATTCTGCTAATTATAGTAAAAGGTTTATAACTCTAGCTC
TTAAGGCTGGATCACGCTTATTTGAAATTAGTGATGGTAAAGCAAAAAAAATAACAAAGA
AAGTAAATTATCTAGTATCAACTCAATTTGATATTTATTCTAATAATCACAATGCGTTGG
AATAATAATAAGGTTAATACTATTTTATAAAAGATAATTTTATATTATAAAAACTCTGGT
ATGATTAATATTTGTTTTAATTAAAAAATAGGAAAGATTATTATTAATCTTTCCTATTTT
AAATTAATTTTTTTATTTTATTTCAACTAAATTATTATTTTTAATGATATATGTTTTGGG
GCCATTTAATGGCTGATATTTATCATTGTTAAAAATTTGAACACGATTTCCTTCGGCAGG
AATAATTTCAATTTGATAATTTTCATCATATTTAATGCCATTAGTTAAATCATGTTTTTT
AATAATTTCAGCGAAATTTTGATCACCAGTAATAACAATATCTTTTATTAACTCACCAAG
ATTATTTTTAATTTTAATAGTATAGTACATTTCGTGTTTAAAATAATAATGAATTTCTTC
AGAATTACCATCAAATTTAATTACTTTATCTTGTGAATGTAAACCAATTATTCCCTTATA
TCCATCACTGATTCCTTGGAATACTATTGTATTATTTAATTTGTTTAACTTAAACAAATA
TCTTTGAATATTTGGAATTTTATTTTTTTGAGCAATTTTCAATTCAACAGGAACTAGCAA
AGTATTTTTGTCTTTTAAAAATGTGTTTACTGCTGAATTATAATCAGCAACTACTGTTAT
TTTTTCATCGTCACTTAAATTAGGCACTGTAAAAATTTTTTTAATTGCACTCATTAGACT
TCTTGCATTACTTGTTAAAAAATTGCAAATATTTGTAAAAAAGATACTAATAGAAAAATA
TAATTTTAATTAATTATGTTTTTTATTTAAAAATTTAATATTTTTCCACAACGAAAAATT
AATTTATTATTTAAATTATTTAATTTTAAATAAATATTTTATGTTAAATATAATAATTGT
AAATTATAAATTGAGGCAATTAAATTAAATCTTAAACCAAATCTTTTTCTTCGATTACGA
TATTTTTCTGTAATAATTTTAAATTTTTTAAGAATAGCAAAAATATTTTCAATAATAATT
CTCATTTTTGAAACTAGTCTATTATATTGCTTTTGTTCTTTGTTTAAAGGGTTTTTCTTT
GTTTTCTTTGTAGGTATTAGAACATTATTGTGATTTTTTTGTATTCCTTGATAACCACTA
TCAACTATTAATTTGGTATTTTTTAAAATTGGGATTTTTGATTCTTTAAATAAAGCATAA
TCATGTTTTTTTCCGAGCGAAAAACTTGTTGCAATAATTTTTTTGGTTTCTTGTTCGATA
ATTACTTGTGTTTTTGATCGTGTGTTTTTTCTTTTTACCAGAATAAGATTGTTTTTGTCT
TTTTTTGGGCGTTGGATTGGAGTTTGGGTAGCATCAATAATAATAGTTTTATCATTAAAA
TAATCATTTATTAGTGCTTTTTTACCAGCAAGTTGTTGAAAATCAGAGTTTTTAATTAAA
ATATCTTCAATTCACTTAATATTACGATAACAATTAGCCTCACTAATATCAAAACTTTTA
CCAAGATGAAAATAAGTCTGATATTCTCGTCAATATAATAAAGTCATCAATAATCTATTT
TCTAATGATAATTTATTAGTTTTACCACCTTTTTTAAATTTTTCTATTTCAGCAACTTTT
AAAATATCTAACATTTTATTAAAAGTGAATTTTTTTATTCCTGTTAATCTTAACCATTCT
CTATCATTAAGAGTATTAAATTTATTATTGTTCATATTTTTATGTCCTCATAAATTATAT
TTTATAATAATATTTTAATAAAAAAGGGTATCGCAAGAAGTCTATTGTTTTAAATTCATC
ACCAAAATTTATTGTTACATTTTTTGCAGCAATTTCTTTGGTTGATGCTATTTTTTTATT
GGCACAATTTTTTGAACAATTGGGTGCTCTTTTGTTGATTCTTCGATGATGTTATTTCAA
ATTGGTTTTGTTAAACGTTGATATTTACTAATAATATTTTTAGTTTCTTTAGCTGGTTGT
AAACCTCATTCTTGAAAGAATGGTGCTAAATTATAACCTGATATTTTTGATGCATGAATA
ATAAAATTTTGAATTTTAACTTGATCACTATTAAGTTCGTTTTTTTCTGTATTAAGCATT
GCGCGATAAGTTTGATTTAATTGTGGATAAAAGTTTTTGCCAAATGCCATTTGTAATTGT
CAAAACATTGCTAGTTTAACTAACAAAGGTTCTTGTTTTATTTTATTAAAATCTCGTTTT
TCAATTGGAGTTTGGAAAAATAATTTAATTTCTTTAATAGACTTCTTGCATTACTTGTTA
AAAAATTGCAAATATTTGTAAAAAAGATACTAATAGAAAAATATAATTTTAATTAATTAT
GTTTTTTATTTAAAAATTTAATATTTTTCCACAACGAAAAATTAATTTATTATTTAAATT
ATTTAATTTTAAATAAATATTTTATGTTAAATATAATAATTGTAAATTATAAATTGAGGC
AATTAAATTAAATCTTAAACCAAATCTTTTTCTTCGATTACGATATTTTTCTGTAATAAT
TTTAAATTTTTTAAGAATAGCAAAAATATTTTCAATAATAATTCTCATTTTTGAAACTAG
TCTATTATATTGCTTTTGTTCTTTGTTTAAAGGGTTTTTCTTTGTTTTCTTTGTAGGTAT
TAGAACATTATTGTGATTTTTTTGTATTCCTTGATAACCACTATCAACTATTAATTTGGT
ATTTTTTAAAATTGGGATTTTTGATTCTTTAAATAAAGCATAATCATGTTTTTTTCCGAG
CGAAAAACTTGTTGCAATAATTTTTTTGGTTTCTTGTTCGATAATTACTTGTGTTTTGAT
CGTGTGTTTTTTCTTTTTACCAGAATAAGATTGTTTTTGTCTTTTTTGGGCGTTGGATTG
GAGTTTGGGTAGCATCAATAATAATAGTTTTATCATTAAAATAATCATTTATTAGTGCTT
TTTTACCAGCAAGTTGTTGAAAATCAGAGTTTTTAATTAAAATATCTTCAATTCACTTAA
TATTACGATAACAATTAGCCTCACTAATATCAAAACTTTTACCAAGATGAAAATAAGTCT
GATATTCTCGTCAATATAATAAAGTCATCAATAATCTATTTTCTAATGATAATTTATTAG
TTTTACCACCTTTTTTAAATTTTTCTATTTCAGCAACTTTTAAAATATCTAACATTTTAT
TAAAAGTGGATTTTTTTATTCCTGTTAATCTTAACCATTCTCTATCATTAAGAGTATTAA
ATTTATTATTGTTCATATTTTTATGTCCTCATAAATTATATTTTATAATAATATTTTAAT
AAAAAAGGGTATCGCAAGAAGTCTAATGTAATTGAAAATTCGCAATGGAACATTAAAATG
TTCTTGGACATATAGGGCACTAATATTATTAATAACTTCTCCTAAATCGTTTCTTTTATA
TTGGGAATTTTAATAAGTATGACCAGTTTCATGTCATAGTGCTCATTGACCAGAAATTTG
ATCTAAAAATAAATCTTGTCCAGCTGAAGTACTATTTTGAAACATTATTCGATTATCACT
AGCATTAGCATAACCACTACTATCATCTTCGTTGGCAATATGAACATATTGTGGATATTT
TTTATTGATTCCCTCATTTGCTTCATTTAAACCAAGAATTTCATTAGTATATTTTCACGT
TTTATCTCACCCCGCTAAAATAGCATTAAAATGTTGTTCTAGGCGGGGAAAAACTTTCTT
AATAATCATTTCTGTTTGCATTGTAGCAATAAAATGATTAGAAACAAATTCAACAAAAGG
AGAATTTGTGTTTAAAACATCATTAATAAAATCATATTGATTAGATTTATTTATTTTAAA
AGTTGGCATTTTAATAACATCATTAGAATTTTCTAATGTCACGCTAGTTACTTGTAAATC
CGTTAGATTATTATCGGCAAGATAAAGAACGCCATCAGTTTCTAAATAAAAAGTAATAAA
ATTAGCTTTTGTTGGAATTACAAAATGACTAAAAACACTATTTTTGTTTTCATTTATTTT
TTTGTATTGTCCTCACTGCCCAATTGATAATTTAATCTGTCCTAATTCATTGTCTGTTAA
ATCACGGTTTAATGTTACTGTATAAGTATTGTTTGCTTGTAAATAATATCCTGTTGGTTT
AAATTCTGAGTGTGTAAGAACACGATTTTCTCGATCAGCAATTTCTCTACTATTTAAAAA
TTGATAGTTCTCTTTTAACAATTGGTTTGTATTGATACTATACTAGTGTCTGAATAAATC
TTGCATGCAAGAATTGTGTTTGTGCTAGTAATTGTTAATCCGGCGGCCCCCAAAATACTC
AATAACCTTTTCATGTTATTTTCCTCCTTAGTATTTTAAGTTCTCTAATTTTTATAATTA
TTTTAAAGTTTAGACTGCTGGCGGTTTATACTCCTTTTTAAGTAAAGACAAGCATTTTGT
ATGTAAGGCATTAATTAATAATGCTTTCATTAGACAAGCATTATTAAGATTATGAACAAG
AGGTTGCATTATTAATTTCACTTTTTTACATATTATTATGTTTTCATTTTATAATCTTTT
AAAAAAAATGTAAAGGGATGATGAACTTAACACCTTGATAAAACTAATTATTAAATAAGA
CCGAATATATTTTTAAAAACTAATTCTAAATTTTATTAGTTAAAATTAAGTTTTTTAATA
AATGTAAAAATTTCGATAGTAATGTTAAGAAGTTATTTTATATAAAACTTTTATTTTATT
TCTATTTTAAAATAAGGTATAATTATATATTGTAATAAGGAATTGAGGTTAAAATGAGTT
TAATTAATATTGAAAATTTAAGTCATGCTAACGGTGGAAAGATTTTATATAAAAACGCAA
CAGTTCGAATTAATAAGGGTGAACATCTAGCATTAATTGGAACTAATGGAACGGGGAAGA
CTACTTTATTAAGTATTATTTATGGAAAAATTACACCTGATGAAGGAATGATTGACTTAC
AACCAAAAGTTAAAATTGCTTATTTAGATCAGCACCAAGAGTTAGATGGTAGTTTGACCG
TTGATCAGTTTTTAAAATTAACATATCAACATTTATTTGATATTGAACAAAGAATTTATG
ATATTTATGAAAAAATGAGTGCTAATTATGATGAAGATAAATTAGTAAAAGCTTTAAAAT
TACAAGAACATTTAGACCAAAATGGGTTTGAAACAATTGATAAAGAAATTCGTAGTTTAG
TTGATGGATTAGGAATTGACCCCACAAGGTTAGATGCAAAGTTATCAGAATTATCGGGGG
GACAACGGGGGAAAGTTATCTTAGCAAAATTATTATTATCAGAAAATGATTTTTTATTGT
TAGATGAACCAACTAACTTTTTAGACTTAGAACAAGTTGAATGATTGGCAAAGTTTTTGC
AAAGTTATGACAAAGCTTTTTTAGTGGTTTCGCATGATATTGATTTTATTAATAAAGTCG
GAAAGGTTATTTATGCAATTGAAAATTTAACAGTTAATCGTTATGTTGGAAATTATCAAC
AGTATTTAGCATTAAGTGAATTAAAAAACGAACAATATGATAAAGCCCAAAAAGGACAAG
AACGGTTAATTAAAAAATTAGAAACTTATGTTGCAAAAAATAAGGCTCGTGCTTCAACAG
CAAAAAGTGCCCAATCACGACAAAAACAAATTGATAAAATGGAAATTATTGAAAAGCGTT
ATGAGTTGACTAAACCAAAGTTTAGTTTTAAATATAAACGCCCAGCAAGCACAATCATTG
TTAGTGCTGAAAAATTAGAAATTGGTTATCAGTTTCCGTTAATTCAACCACTAACATTTG
ATATTCGTGATGGTGAAAAGTGTATTGTTCGTGGATATAATGGAATTGGAAAAACAACTT
TTTTGAATACGCTAGCTGGAAATATTCCGAGTTTAGGGGGAACTTTGAAACTTGGGAATG
GCGTTGTTATTGCTTATTTTCATCAAATTGAAGCAATTATGGATATGACGCCAATTGAAT
ATTTAAAAAATTTATACCCTGAGCTTGAAGATGGGCGCATTCGTAGTATTTTAGCAAACT
TTGGAGTTAAAAGTACGTTAATGCAAAATCAAATGATAAAGTTATCGGGGGGAGAACAAA
CAAAAGTTCGTTTATCAGCGTTATCATTAGAACCATGTAGTTTATTAATTTTAGATGAAC
CGACAAATCATATTGATGTTTTGGCAAAAGAAGCATTATTAGAAGCGATTCAAGCATTTG
AAGGAACTGTTTTAATTACAACCCATGATATTAATTTTAATGTTAATTGAGCAGATAAAG
TGCTTGATTTTGAGAAAATGATATAGGAACTAATTATGAAAAAACATTATTTTTATGTGT
TAGTTTGTGCTGATAAAACATTGTATGCTGGATATACTGTTGATTTAGTTCGCCGTGAGC
AAGAACATAATTTTGGAACGGGGGCTAAATATACGGCGCAATCAAAACGAAGACCAGTTA
AAATAATTTATAGTGAAGAATATCAAACTCGTTCTGCCGCAATGCAAAGCGAAGCTGCTT
TTAAGCAGTTGTCACGGGTTGATAGAATTAGTTTTTTACAAAAGCAAAATGTTGATTTAT
CATTTGTAATAAAAACAGATGTGGTAAAATCATAATAGTAATATTAAAACGGGGGTAGGA
TGGATAACAACATTCAAGTTTTAGTTGATGAGTTAACACAACTATATCAACGATATCAAG
TACAATCATTACAAAATGACATTATGATTTGCTTAGATATTTTAAAATACTATGATTTTA
GTGATCAAAATAATCAGGTTTTTATTGGCTATGTGTTACGAGTGTTTTATATTTTAAAAG
CAAAACTTGAACAAAATATTGATTTAACAACTGATTTATCAAATTTAATGGCAAAAGTAT
ATACAACAGGTAATAACCGGAATATTTTTCGCCGTAAAATTGGAAAGAATCGGCAAGAAT
TTGAAAATGAGGTTGAATTTTATGTTAACCGAAATTATTTTGATGATGAATATAACCGGT
TGCAACGAATGCTTTTGAAAAATGGGGCAAAATTAGTCGGGTCCGCAAGTGCTTCTTTAG
CTTGTTTTAACTACGAAAAGATTCTAACAAATTCAATTATTGGATAGTCAAGAGTTAGCA
TTACGATTACAAAAAATTGTGATGCGAGTATTAAAACCATTTGAAAATGAAAAAAGTCAA
TTTTTAGCAAAGCAGACAATGGTTAATGAAGATTTGGATGAAACGATAACTAAACGAGAA
AATTATTTGCAACAATATAACAAATTATTTAAACAAGAAAATAATTAATTTATATAGTAC
AATATAAGTAGTTAAAATAAGGGAGGAAAATATGAAACCAGAATTAAAAGAATTATTATT
AGAAATTAAAACAAAAATTAATGATGATAAACTTTTTCGCGATTTTGTTGGTGAAATTTT
AAATGAAGCTAATTACAATAACTATTATGAACAATCAGTTGCTGATGAAGAAATTGCAGA
GCAATTAGTTGAGATTTATTTTATTGAAAATTATAGTAGTGATGAAGAAGTTTCAGAACT
AAAAGAAAAAATTATGAAAATTTTATTCTTCTTAGAAGGACAAAAAGAATTAGTTAAAGA
ATATGCCTATTTTATTGAAAATAAAGTAAGTCAATTTGCTACAGAACTTAACTAATTTTA
TTAATCGGACAGCAAATGTTAGATTTTTTTTAAACTATATTTGCATTATTTTTAAAAAAT
AATATCATTTTACTATGTTACTTTTACAAAATAATAATTAAGAAGGTGAAAAAATGGGAA
AAGATTGGATTGTTGTTAAAGGAGCACGTGAAAATAATTTAAAAAATATTGATGTTCAAA
TTCCAAAAGATAAATTAGTTGTTTTTACTGGCTTATCTGGGAGTGGAAAATCATCATTAG
CTTTTAATACTATTTATGCGGAAGGTCGTCGACGTTATATTGAAAGTTTGTCGAGTTATG
CTCGTCAATTTTTAGGTGGAAATGAAAAACCAGATGTTGATGCAATTGATGGATTATCAC
CAGCAATTTCAATTGATCAAAAGACAACTAGTCATAATCCCCGAAGTACAGTTGGAACGG
TAACGGAGATTTATGATTATTTGCGATTGTTATACGCTCGGGTTGGAACCCCTTATTGTA
TTAATGGCCATGGTGTTATTAAGTCAGTAACAATCAAGGAAATTATTAATAATTTAAAAC
AACTTTTAAACGAAGGTGAAAAGTTTATGATTTTATCACCAGTTGTGCGTGACAAAAAAG
GGAGTTTTAAAGATTTATTTGCACGATTAAAACAAGAAAGTTTTATTCGGGTAAAAGTTA
ATGGTGAAATTAAAACATTAGATGAAGAAATTGAGTTAGACAAAAATAAACGACAAAACA
TTGATATTATTATTGACCGATTAGTGTATAAAAATTCGGAAGATTTATTGAGTCGGATTC
ATGATGCAATTGAAGTTGCTTTAAAATATGGAAATGCTTTAGTGAAAATTGATTTTGTTG
ATCAACAAAAAGAAACGTTATTTTCAACAAATTATTCATGTAATATTTGTGGTTTTGTGA
TTCCAGAATTAGAACCACGATTATTTTCTTTTAATTCACCAGCTGGAGCTTGTAATGAAT
GTAAAGGGTTAGGAGTGAAATTAGAAGTTGATGAAGATTTATTAATTCCAAATCGTTCAC
TATCAATTTTGCAAGGAGCAATTGTTTATTTAAAAAATATTGTTAACACAACAAATATTG
AATGACAAAAATTTAAAGTTTTAGCAGAGCACTATCACATTGTTTTAGAACAACCAGTTA
GTGATTTGGCAAAAGAACAGTTAGGATATTTAATTCGTGGTAGTGATGAACCAATTGAGT
ATAATTTTAAAACAGCAAGCGGTAATATTATGCGTGGTTATGATTATATTGAAGGAGTTG
GGCAATTAATTGAACGGCGCTATACGGAAACTGCTAGTGAAACTGCTCGGGAATATTACA
AACAATTTATGACAGATAAAAAATGTGGAACTTGCCAGGGGAAACGATTAAATGAAATTC
CATTGTCGGTAAAAATTAATAATATTAGCATTTCTGATTTTACCGATTTATCAGTTGAAG
ATGAATTAAAAGAAATTTTAAATTTAGTTTTAACCGAATCACAACAAGAGATTGCACGAT
TAGTTATTAATGAATTAGTTAATCGTCTTGATTTTTTAAACCGTGTTGGTTTGAGTTATT
TAACATTGTCACGGAATGCCTCAACTTTATCAGGGGGAGAAGCACAACGAATTAGATTAG
CAACACAAATTGGAAGTCAACTAACTGGAGTACTATATGTGTTAGATGAACCATCAATTG
GATTACATCAACGTGATAATGATAAATTAATTGAAACCTTAAAAAGTTTACGTGACTTGG
GAAATACTTTAATTGTTGTTGAACATGATGAAGATACAATTCGTGCCAGTGATTATGTTG
TTGACATTGGTCCACGGGCAGGAATTAATGGTGGTGAAGTTGTTGCTGCTGGAAGTATTG
AGGACATTAAACAAAACCCAAATTCAATTACTGGAAAATATTTGACGGGTGAATTAGAAA
TTACAGTACCAACTAAACGTCGTGGTGGTAATGGTCTAACATTAGAGATTAAAGGAGCGC
GTGAAAATAATTTAAAAAATATTAATGTAACAATTCCTTTAAATAAATTTGTTTGTTTAA
CCGGAGTTTCTGGTAGCGGGAAGTCAACATTAATGAATGAAATTTTATGAAAAGGAATTA
AAAAAAATCTTGGATTGGCAACTGATCGCCCTGGTGCTCATGATAAAATTGTTGGGATTG
ATAACATTGATAAGGTTATTAATATTTCACAAGATCCAATTGGAAAAACGCCACGGAGTA
ATCCAGCGACGTATACTTCTGTCTTTGATGACATTCGTGATTTATTTGCAAATACAAATC
AGGCAAAGGCCCGTGGTTATTTAAAGGGGCGTTTCTCTTTTAATGTGCCTGGTGGGCGTT
GTGAGAATTGTCAAGGTGATGGAATTATTAAAATTTCAATGCATTTTTTACCAACGGTTT
ATGTTCCTTGTGAAGTTTGTGAAGGAAAAAGATATAATGATGAAACATTATTAGTTAAGT
TCAAAGATAAAAATATTTATGATGTTTTAGAAATGACAGTTGATCAAGCTTGTGAATTTT
TTGCAAAGCAACCAAAGATTAACCAAAAGTTAGCAACAATGCAAGAAGTTGGTTTGGGTT
ATATTAAGTTAGGACAATCAGCAACTGAGTTGTCAGGTGGTGAAGCACAACGAGTTAAAT
TATCAACATTTTTATTAAAACGAACAACAGGAAAAACATTATTTTTATTAGATGAACCAA
CAACGGGGTTACATGTTGATGATGTTAAAAGGTTATTGTTAGTTTTAAATAAAATTGTCG
ATAATGGTGATACGGTTGTTACGATTGAACATAACTTGGATGTAATTAAAGTAGCAGATT
ATATTATTGACTTAGGGCCAGAAGGTGGTGTTGGTGGCGGAACTGTTATTGCAACAGGAA
CACCAGAACAAATTGTGGCAAAAAATGATATTAGTTATACCGCTCAATATTTACAACCAT
TATTGGATAAGGGAAAATAATTGATGGATGTTAAGAAACAACTTTTTAAAGCTGCTTTGT
TTAAGAAAGAGTATAATTTAACAAAACTATTAGTAGAAAAATATCATAATGGACAAGATA
AAATTCAAGTTATTAATGTTGTTGGAACTAATGGCAAAGGTTCTGTTTCTAATTATTTGC
AACGCCAACTAATGTTGAATTATAAAAAAGTTGGTCTTTTTACTTCACCAGCATTTTTAA
AGCACAATGAACGAATTAAAATTAATAACCAAGTTATTAGTGATAATGATTTAAAACGAA
TTATTAAAAGTATTAAAAACGAAATTGAAACTTATCAGTTAAATTTTTTTGAAATTTGAG
TTTTAATTTGTATTAAATATTTTTTAGAACAACAAGTTGAAATTGCTGTTATTGAAGCTG
GCATTGGTGGACGATTAGATGCAACTAATGTTTTTAATAATCAACTAGCGGTGTTATTGA
CTTCATTTGATTATGACCACACCGAAGTTTTAGGAACAGAATTAGAAAGTATTATTCAAA
ATAAAGTGGGAATTGTTAAAAATGATTGCCAACTTTTTATTAGTGCAAGTTGTCAAAAAT
ATTTTTCTGTTATTGCAAAATATCTTAATTCGGATAGAATTATTACAAGCGAAGTTTATC
CGCAAGCAATTAATTATTATCAGGAATTTAATGTTGGATTAGTAATTAAGTTTTTGACAG
TTTTTAAGTTTAAAATTAACTATGCACTTTTTAAAGTAAATCCGGTCTTGGGCCGTTTTA
CCCAGTTGAGTAAAAATCCGTACTTTATTATTGATGGTGCGCATAATCCAGAAGGAATTC
GTGCTTGCATTCATACATTTGAAACGTTAAATAATTTAAATCATAATGAGGTGCTAGTGT
TATATGCATCATCGCAAAAGAAAGATTATTTGCAAAACTTAACGTTGTTAAAAGAACATT
TTGGGACAAATTTATATATTACTGCTTTTAAAAACCCAATGTCGTGAGATATTACGGACA
TTAATTTTCATAATAAAGTTAAAAATTGAAAGAAATTATTATTACAAAATAAAACAAAAA
ATATTTTAATTTGTGGATCGTTATATTTTATTCCGTTAGTATATCAGTTTTATTTAGAAA
GGATGTAAAGTATGTTGTATTTATTAACAAATATTGGCGCTTGATTAGGGATTGCCCTGT
TACTTGGAATTGGCGCTTGATTAGATTATAAAAATTTAAAAAAAATTAATATTTTAACAA
TAACAATCACAAGTCTATTGATTGCATTATCAGTTATTTTAACAAATTTAATTGGTTACA
CAATTCCAATTACAGGAGGAATTAAGTTAGCATTAGGTAACTTTTTAATTTTTGTTGTTG
GAATGTTATTTGGGCCTTTCTTTGGTGTTTTAAGTGGAATTGCCACTGATACTTTAGGAG
CCTTAGTTAATATTCAAGGAACTTACCATGGTGGTTTTGCCTTTAATCTTGTCCTTTATG
GTTTTATGGGCAGCATTGTTTTTCTTTCTAAAAATGAAAAATTCTGAATTATAAAAACAA
TTATGTTATATATTATTTCCTTTATGTTAATTTCATTTGGATTTAATGTTTTATGACTAT
ATTCAATTGGTTGAAATTCAGTTGTGTTAGGAGCAACATTTATTGCAAAAGCCGTTAAGT
TTCCAATTCAAATGGCAATTTATTTACCAATGACAATTTCTAATTTTACTATTTTATATA
AATTAATTACATCACGGCACAGCATTACTTTGTGGTGTGCGCAAAACAAGGCGTTAGCAT
TAATGCCATTTAAATTTAGAAAACGTAATTCTTCTAATAATTAAAAATTGTTTATATGTG
CAAAACTTTTAAAAATCTAATAAAAATAAGACTTTTTATTAAAAATATTTGTGGATAACT
AAACAGATATTATGATTTTGTTAATTTATATTTACTTATTATTTGTTAGTTGTAATATTA
TTAGTGAAATTTAAGTGAAGAGGAATGTGAAAAAATGTTGGGGAAAGTGGTTACATATTT
AATAAAACAAGAAAACCAGTTATCAGATGATGAACGTATGCTGCTTTTATGTTTATATCG
TCCAATTATTGGCGATAAAGCACATATGTTATATCTTGCTTTTACAGCACAAAATTTTGT
TTTAGAATTAAATATTAAGTATCAATTAGACCATCTTTTATTATTATTACAAATGACATA
TGAAGAGTTTTTGACAGCAAAAAATAAATTAGAAACAATTGGATTGTTAAAAATGTTAAA
ACGCGAAAATGGTGCGCATCATATTTTAAAACCGCAATTACCTATTTCTGCAATTGCTTT
TTTTGAAAATAAAATCTTAAGTGAGCACTTATTAAATATTGTTGGCGGTAAATGTTTTGC
AATTATTAAAGCTAAATTTAGCGAAGCAGATTATTCTAATGTTACTAATGAACCAGCACC
ACCACTAAATAGGACCAATGTTAATTTAGATTTTGTTTATATTGATAAGTACTTAGTAGC
TAAAAACGCCAATCATAAATTATATCTCCCATATCGTGAAAAAATCATTCAACTAGCAAA
TTATTACCATGTTTTAACAAATAATCTTGCTATTTTTATTTATAAGAGTATTGAACTAGT
TGAGCAAAAACGTATTTTTAATTATGAAAAATTTCAACATTTATTATCTGATTTTCATCA
AAAAACAATTTTGAAAAAACAAATAACTGGAGAGCAGTTAAACTTAACTGTTAATGAAGA
AAATGTTGTAAGGCCAACAAATATGTTAGAAGCAAAAATTAATGAAATGACATCAATTGA
TCCAATTGAATATTTAACTTTATTACGCGAAAACACAAAACCAACGCCAATGGAAATTGA
TTTAATTCGTGATTTAATTGTTAATTATTCGTTAAAGCCAGGGGTTGTTAATTGCTTAAT
TGAATATGTTTGGTTTAAAAATTCTCGTCGAATTGAAAGAAAATATTGTGAAAAAATTGC
AAATACTTTTAATCAATTACAAATTGACACAGTTGATAAGGCAATGCAACATTTACGTAG
TGCTTATGCGAAGACGCAAAAAAATAAAATTGCAAAAGAAACAATTAAAAGTACTACTTA
TAAATTTAAAGAAACAACGGCGAAAGATAACATGGCAGCGTTAGAATATAATAAACTTTA
TGAACAAAAACGACAAAAACGAGAAGAAGAAAAGGTTGACCTTAACCAATTATTAGATGA
TTTAAAAAACTTATAAAATAATTTTCAAAAGAGGAGACACAGGAATGACAAAACTAAATT
TGTTAGAACAAATTAAGAGTAATGAAGAGTTAATGCTTAATTTGCAAGCAATTGCTTTTG
ATGTTAATGATTATGAAAAGTTTAGTTCGCTCTTTGAAGAATATTTAAATAATTATCATT
ACTGTGAATCTAGTCCGAATTTATTATTGTGTCAACAACAATTTAAAGGTTATAAATATT
ATTTTAAAAAAGAAGCTGACAAGTTATTTTTAACACGGGTTGAGTGTAACCATACTATAA
CATTGAACGAAGTAAACAAAGTTAAAAATAATTATCTTTACTATGACTTTAGTGATGAGT
TATTAAAACTTCGTTTAAATGATATTAAAAAAGATGAAAACTTCAATAATATGCATCAGA
TTATTGGTGAAATGGTTAAATTTGTTAAAGGACAACGCCAAAAAGGATTATATATTTATG
GTGAACCGGGGGTTGGGAAAACTTATTTATTAATTAGATTAGCTAATGTTTTAGCAAATA
ATAATCGGAAGGTTGCTTTTATTTCAGTAATTAATTTAATTAACCGCGTAAAAGAGTCAT
TTAATATTTTTAATAACGAATCCTCGTTAGTTGTGGACTTATTACGAGCCGATGTTTTAT
TTTTAGATGACATTGGTGGAGAAACTGTTTCACCATGAGTTCGTGATGATTTATTATTTC
GAATTTTAAATGATCGGATCAGCCGCCAGTTACCAACTTTTTTTTCTTCTAATTTTACAA
CAACTGCATTAACAACAATTTATGCTAATGTTAAAAATGAAATTGGTGATAAGGAAATTA
ATAAGGTAAAAGCGTTGCGGATTGTTGATCGGATTCGAGGACTGGCAACAGAATTAGAAT
TGATTGGAAGTAGTAGGAGAAGTGATAATGATTATGCTAAAGTATGAACTACATAAATAT
TTTTTTAAAGGATATGATCAAAAAAATAAGGTGCAAGATATTTTATATTTAGATGTTCAA
AAATATTGATATGAACCACAAGTTGGGATTAAAGTAATAACAAAAGATAAAAAAGAATAT
CTAATTAAAAATTATTGATTTGATTATGATAAACCAGACCCAGATGATAAGCTTAAGTTT
GAATGTTTTGAACGTGATTTACATCGAATTTTATTTTTAAATGAATGATAACAAGACAAA
GAAGCATTTATTGATAAACATTATTTATCATTAGAAAAATTCAATCTTTTAAAAGAACAA
AAACAAAAAATTCTGGCCGAATATTTGGCTGTGCATGAAACGCTAGCAAAAGATGATCCA
GCATATCGTAGTTTAGAAGCTTCTTTTAGTTTATTAAAACATAAAACACGGCCAGAAATA
GTACAAGAATTAACGGAAATGGCAGAATATTATGCAATGGATATGAAAGAATTTGAAAAG
CTAAAGCAAGCAAATTCGTTGTTAGCTTTTGAAGCGATTGCATTAGATTTATATGGTGAC
CCATTATTATTTGAAGCAGCAGTTGATGATGAAAATGAGTTTTTAATTCACAATGAAGAT
TTCTAGTTTTTTGTGCTTGCTTTATTTGGATATTTTCTAAATTTCTTGCAAATTAAGGAA
CGAGGTTGTAAAATAAGAGTAAGGATGCAATGTTTTATTGCAGACTAAGTTATTAAACTA
GTAGAGGAGAAAGAGTAGATGACAAAAATTGCAATTAACGGATTTGGACGTATTGGCCGT
TTAGCATTTAGAAAATTATTTGAAGAAAAAAATGTTGAAATTGTCGCAATTAATGATTTA
ACAGATGCAAAAACATTAGCAACATTATTAGAACTTGATTCAGCCCAAGGGGGATGAATG
CGTGGAAAAATTTCTTCAGAAGAAAATGCTATTATTGTTAATGGAAAGAAAGTAGTTGTT
TGTGCAGAAAAAAATCCAACCGCTTTGCCATGAGGGAAATTAGGAGTGGATGTTGTTGTT
GAATCAACAGGAAGATTTGCTGATAAAGCAGGAGCTTCACAACATATTACAGCAGGAGCA
AAAAAAGTTTTAATTTCAGCGCCAGCAAAAGGAACTGATGTTAAAACGATTGTTTACAAT
GTTAACCATAAGGATATCACAAAAGATGATACTGTTATTTCGGGAGCAAGTTGTACCACA
AACTGTTTAGCACCAATGGCTAAAGTTCTAGATGAAAAATTTGGAATTGAAAAAGGATAC
ATGACAACTGTTCATGCTGTTACAAACGACCAACGTTTATTAGATTTAGCTCATGATGAT
TTAAGAAGAGCGCGCGCTGCCTGTTCTAATATTGTTCCAACTAAAACTGGAGCAGCCGCA
GCCGTAGCATTAGTATTGCCACAATTAAAAGGTAAGTTTGATGGAATGGCGTTACGTGTC
CCAACAATTACCGGTTCAATTGTTGACTTAGCAGTTGAATTGAAAAAAACAACAACAGTT
GATGAAATTAATAATGCAATGAAAGCAGCTGAATCAGAAACTTTTGGTTATAATACGCAA
CCAATTGTTTCATCAGATATTATTGGCGAATCACATGGATCAATCTTTGATGCCACATTA
ACAAAAATTATTGAAGTTGATGGGAAACAATTAGTTAAAGTATATGCATGATATGATAAC
GAAATATCATATGTATCACAAATGGTACGAACATTATTATACTTTGCAACAGTTTAATTA
AAAGTAAGAAGCACTAAAAATTTTTTAGTGTTTTTTATTTTTTTAGAAAAATATATTTCT
TATGTTATGATAATTATATATAAGAAACTAATCTTATAATTAATAAAACTGAATAATAAT
ACCTTTTGCGTATTTATAACAGTGCTGTTAAATGGCTGAAGTATTGAAGGAGATTATTAA
AATGAAGAATCCTATTTTAGAGAAACACTTTCATAATATTCGCGACCAATTAAAATTAGT
CTTAAGTATTGAAAAAATTCGTGATTCCACTAATCCGATTCAATTGTTATATGACAATGT
GCTTTGAATTCGAAATAGTGGTCGTGTTATTACTGAAGATGATTTTACATATCGATTGGA
ATTAGCGTTAGCTGACACCTATAAAACATTATCGCTGCGAATTGATTCCTTATTGTTAAA
TGCTAAAACATTATCTTTTAGTTATTTCAAAGAGAAATTAGATGTTAAAGTTTACAATAA
TAAATTATATAAACAGGCAACTAAGATTTTAAAGGAAAATTACGATAATCGTATTGATGA
CATTGATTTTATTTATATTGCTTATCAAATGACAGAATTGCTAGGAGAAGGCTTACGTAG
TATTTCTTCTCGCAAACTAAGTGAAGTAACAAGATAAATTATTGTTAATGAAAAATAGTT
ATAATGATAACTATTTTTTTATTTATCTGATAAACAGAAAATGCGATATAATTTATATTA
GCAATTATAAAAATGAGAGGGATATTATGAGTCAGAACAAGAAATTATTTTATGTTACAA
CCCCAATTTATTATCCAAGTGCCCAATTACACATTGGCCATGCTTATACAACAACCTTAG
CGGATATTTTAAACCGTTATAAGAAGTTAGATGGCTATGAAACCTTTTTCTTAACCGGTA
GTGATGAACATGGTGAAAAAATTGAAAAGAAAGCAAAAGAAGCGGGTGTTACACCATTTG
AATTTACAACAATGATTGTTAATAATTTTAAGTTATTATGAAATAAATTAGGCATTGAGT
ATTCAAAATTTATTCGCACAACAGATCAGGCTCATGAACAAGGGGTTCAAAAGATTTTTA
GTAAATTATATCATAAAGGAGATATTTATTTAGGTGAATATGAGGGCTTATATTGTGTTA
GTTGTGAGGAGTTTTTAACAGAATCACAATTAGATAAAATAACGCAGCAATGTTTGGTGT
GCGGGAACAAACCAAAGAAAGTTAAAGAAGAAACTTATTTTTTTAAAGTTTCAAAGTATA
GCCAGTTTTTAATTAATTATTATAATTCTCACCCAACTTTTATTGAACCAGAAGCTAGAA
AAAATGAAATGTTAAATAATTTTATTCTACCAGGATTAACTGACTTGTCAGTAACAAGAA
CAACTTTTTCGTGAGGAATTAAAACATTAGAAAATAACAAACATATTATTTATGTTTGAA
TTGATGCGTTATCTAATTACTTAACAGCATTAGGTTATTTATCAGAAGATGAAACATTAT
TTAATAAATTTTGAAATAACACAAATGTTGAAATTTTGCAATTATTAGGAAAAGAAATTG
CTCGGTTCCATACCATTTATTGACCAAGTATGTTAGAAAGCTTGGGGTTACGTCAGCCAA
ATAAACTTTTATCCCATGGTTGAATTTTATTCAAAGATACAAAGATGAGTAAATCAATTG
GTAATGTTGTTGACCCATTATATTTAATTTATCAGTATGGTCGTGATGTTTTAAGATTTT
ATTTAGGATATGAAATTCCAACTGATCATGATGGGAAATTTTCTTATGAAATGTTTTTAG
AATCATATAATACTCATCTAGTCAATAATATTGGAAACTTAGTATCACGTGTCAGTAATA
TGATTAGCAAATATTTTAATGGGGAACTTTTATCGCAAGGAACATTAAAAAATGATTTAA
TTGATAGTTGTTTGTTAGCAATTAAAAATTATCAAATAGTAATGAATAATTATCAAATTG
CAAAAGCATTAAGTATTGTTTTAGAATTATGTAATAAAGCAAATAAATATATTGAAGAAA
GTAAACCATGAGAATTAGAAAAGAATCAAGAAACAACCCAATTACATACAACATTAGCAA
CGCTAGCTTATGTTATTATTGTTAGTGCCTTTTTATTACAACCAGTATTAATTGATCACG
CGCAAAAAATTGCGGATTACTTTAACATTGATTTACAAAATTTAACATTTTCAACAATTT
TAAGTCAAGAAATGATATATAATAAAAGGATAGAGAAAAAAGCAAATTTATTTGAACGTT
TAAATGTTGAACAAGAATTAAAACGAATTGAAGCAGAATTAAATCAGTAAAATAATTTAA
AGGAGGGATTTTAATGAAAGAATACGATGTAATTGTTATTGGGGCTGGACATGCTGGTGT
TGAAGCAAGTTTAGTTGCTGCTAGAATGCAGAAAAAAACATTGTTAATTACTTTACATAA
AGATAAAATTGCCTTAATGCCATGTAATCCCTCAATTGGTGGCCCAGCAAAAGGCATTGT
TGTTCGTGAAATTGATGCTATTGGTGGTGAAATGGCCAAAGTTGCTGATGCGACTGCTTT
ACAAATGAAATTATTAAATTCTTCTCGTGGTCCAGCAGTATGAGCATTACGAGCACAATC
AGATAAAATTAAATATGCAAAATATATGCAAACTGTTATTGAAAACCAAGTTAATTTGGA
ATTATATGAAGGAGCAGTGCAAAGTTTGTTGGTTGATGATAATAATGTTTGTTATGGTGT
TGTTTTAAAAGATCAAACCCAATTTTTTGCGAAAAAAGTTATTTTAACAACAGGAACATA
TATGCAATCATTAGTTTTACAAGGAAAAGAAAAAAAGGCACAAGGACCTGATGGAGATAT
TACAACAGCGGGGTTATCAACACAATTAAAACACTTAGGGTTTGAATTATTTCGGCTAAA
AACAGGAACACCCGCTCGTGTTCTTAATACTTCAATTGATTATACGAAAGCACAACCAGA
ACCAGGAACTGATATGAAGTTAGCTTTTTCTTATGCTACCAAAAAATTTACCCCGTTACA
AGAACAAAAATTATGTTGATTAATTCATTCGACCCCAACCACGCACACTATTGTGCAAGA
TCATTTGCCTTTATCAGCAATGTATTCTGAAAATGTGAAAGGAACTGGCCCACGTTATTG
TCCTAGTTTTGAAGATAAGATTGTTCGGTTTGCTAATAAACCTCGTCACCAAATCTTTTT
AGAACCAGAGTCAAAGAGTTTAAATACAATTTATGTGCAAGGATTTTCAACATCAATGCC
AATTGATGTTCAAGATAAGATGCTCCGTTCATTACCTGGTTTTGAAAATGTTGAAGTTTT
AAAATGAGCATATGCAATTGAATATGATGCAATTGTTCCAACCCAATTGGCCCACACGTT
AGAAACAAAACGAATTAAGAATTTATATACTGCTGGACAAATTAACGGAACAAGTGGTTA
TGAGGAAGCTGCTTGCCAAGGTTTAATGGCGGGAATTAATGCGGTATTGAGTATTAATAA
TCAAGAACCATTTATTTTACGTCGTGATCAAGCCTATATTGGTGTTTTAATTGATGATTT
AATTACAAAAGGAACCGAAGAACCTTATCGGTTACTAACTTCTCGCGCAGAATATCGCTT
ATTATTACGAAACGATAATGCTGAAGAACGGTTAAAAAAATATGCTCATCAGTTTGGTTT
AATTGATGAACAAAGTTGAAATGAATATCAAACAAATGTAAAAAACTATAATGAGGTAAT
CCAATTATTAAAAGATACTTATTTTACTGTAAAATCACCAATTATTCAAAAGTTAGCAAC
GTTAGGAATTGCCAATATTACGGAACGAATCTCGGGATATAATTTGTTAAAACGACCAAA
TATTGAGTTAAAATATTTAGAAGAGGAGTTACTACCTTTACAAAACTTAAAATCATTTTT
AAAACAAAATCTATTAATTAACATTCGCTTTGAAGGATATATTAAAAAAGAACAAGAAAT
TGCTTTAAAAACAATTAAATTAGAAAATAAATTGATTCCTGCTAGTTTAAATTATGATTT
AGTAGATAATTTGGCACTTGAAGCACGAGAAAAATTTAAAAAGATTCGTCCTATTTCAAT
TGGCCAAGCAAACCGGATTTCGGGGATTAATCCAGCTGATATTCAAATGCTTTTGTTTCA
TTTGAAGAAAATGGAATTTGAATCAAATAGATAAGAGGGTGAAGTATGAGATTATATAAT
ACTTTGACTCGTGATTTTACAGATTATGGTCAAACAAAAAAAGTTAATATTTATGCATGT
GGACCAACAGTTTACAATTATATCCATATTGGTAATGCGCGCGCTATTATTAGTGTTGAT
TTATTAGTTAGTTTTCTACAATTTCAAGGGATTGAAGTTAACTATGTGCAAAATTATACG
GATATTGATGATAAAATCATTAATAAAGCTGTTATGGAAAATAAAACGGAACAAGAAATT
GCTGAATTTTATATTCAAGCGTTTGAAGAAGATGTTACTAATTTAAATGTTAAAACGCCA
ACAGCGCGGGTACGGGTTACTGATCATATTAATGATATTGTTATTTTTATTCAAGCATTA
GTTCAAATTGGGGCCGCATATGAAGTTAATGGTAATGTTTATTTTAATATTAAAGAATAT
CAAGAAGTTTATGGTTGTTTAGCTAATAAAAAGTTAGCAGAATTAGAAGTTAATGCACGG
ATTGAACATGATGCAAATAAACATAGTCAATATGATTTTGCTTTGTGGAAAAATACTTCG
ACAGGGCTTTCGTTTCCATTTTATGATATTAATGGTCAAAAATATCGGGGTCGTCCAGGA
TGACATACAGAATGTGCGGTTTTAATTGATAAATTTTTTAACCATCAAACAATTGATATT
CATGCTGGGGGGATTGATTTGGTTTTTCCGCATCATGAAAATGAACGAATTCAATTTTTT
GCTAAAAATAAAGGAAAAGAAATTAGTAAAATTTTAATGCATAATGGGCATTTAAATGTT
GCAGATGAAAAAATGAGTAAATCATTAGATAATACTATTTTAGTTCGTGATTTTATTAAA
TCATATGGTGCTAATGCGTTGCGCTACTTGTTATATGCAACTAATTATACGCAACCTTTA
AATGTCACTGATACTATTATTGGTGTTGTTCAAAATGAAATTGACAAGATTTTAAAGGTT
TTGAAAGCAATTAATTTATTTTTAGCAGAATATGATTTAAGTTATAATTTAGAAAAGCAC
GGTGAATATGTTAAAAAGGTTCTTGCTGAATTAGCTAATAATTTAAATAGCCCTAATGTT
TTGACAATTATTAGTCAGATGATAAAAATGATCAATACACAATTACGTAATAAAATGTTA
GATTTGCAATTAGCTAGTGATTTTTATAATATTATTTTTAATATTATGAATTTTAATTTT
AAATTACCGGTTATTAGTGGTGAAATTCGGGAATATTTATTGGAATGAATTAAATCTAAA
GATAGCAAAGATTTTGTTAAAGCTGATGAGCTTCGTAAAGTTTTATTAGAAAAAGATATT
TTTTAAACTTATGAAGACAAAAGAAATTAATATTTTTGGTGCTGGTTTAGCTGGTTCAGA
AATTGCATATCAATTAGCAAAACGAGGATTAAAAGTTAACTTATATGAAGGAAAGAGCAA
GCAAAAGAATTCGGTACAAAAATTAGAAACTTTTGCCGAATTAGTTTGTTCTAATTCTTT
TCGTAGTGTGTCAAAAGAAAATGCGATTGGCATTTTAAAAGAAGAATTAAAATTATTGGA
TTCATTAATTTTAAAAACAACTTATGAAGTACAAGTACCAGGAGATGACGCTCTTAGTGT
TGATCGTGAATTGTTTTCTACAAAAATTACAACAACATTATTGAATCATCCTAATATTTC
TATTATTTACGATGAATTTGTGACAATTGACCCACAACAAGTTACCATTATTGCAGCAGG
ACCATTAATTAGTCCAAATTTTGAGACAGAATTAAAAAAGTTAATTGGAAACAAAGCGTT
ATATTATTATGATGGTTCAGCACCAATTATCACAAAATCGGGAATTGATTTTACGAAAGC
ATATTATGGGGCACGCCATTCCGAACAGAAAGATTATATTATTTGTCCATTAACAGAGCA
AGAATTTGACCAATTAGTGACAGAACTAGTTAATGCAAAGCGAGTTATTATCCCTGCTTT
TGAAAAATATTTTAGAGGTTGTCAACCAATTGAAGTTATGGCGCAAACATCACGAAAAAT
TTTGTTAAATGGTCCAATGAGTAGTAATAATCTTTTAAATCAATATGGTGAACAACCATT
TGCTGTTGTCCAATTACGCCAAGATAATGTGATTGATAGTTTATATAATTTGGTTGGTTG
ACAAACAAATTTAACCTGACCAGAACAAAAACGAATTATTAAACAATTTATTCCTGGTTT
AGCGGATGTTGATATTGTTCGTTATGGTGTTTTACATAAAAATAATTACATTAATGCACC
AAAGATTTTAAATCAATATTTGCAATTTAAACAAAATAGTAACATCTTTTTTGCGGATCA
AATTATTGGTGTTGAAGGTTATTTAGAATCCGCGGCATCAGGGTTATTGTGTGCTTTAAA
TGTTTATCAATATATGATGGAATTGCCGTTAATTAAATTACCTTCAGAAACCGTTTTGGG
TTCATTAATTAATTATGTTACTAATCCAAAACAGAAGGATTTAAAACCAATGAAAGCAAA
TATTGGGATTCCCAGTCTTGGAACCTAAATTTCCAAGTAAAGCAGCAAAAAACTTGGCAA
TTTATCAGCGAGCAATCGAAAAATTAAAAGAAACTATTAAAAAGTATCAAATTGAACTAT
AATATTTGTAAAATAATTTATTAATATTGGTTATGCATAATAAAATAGGAAAAGGAAGAT
AATATGCAAGAATATATATACATTTATGGAATTAATCCCGTTGTTGAATCCTTATTAAAC
CCAACAATGAAAGTTAATAAATTATATTTATTAGATCAAAGTAAAAATAATGATTATTAT
TTAAAATTAACCCAAGATCGCCATTTAAAGGTTGCTTTTTGTTCTTCTGATAAAATGACC
ACATTAGTAAAAACAAATAAACATCAAAATTTAGTGTTAGAAATTTTAAAACCGCAAAAT
TATTCGCTTGAAACACTAACCCAAGAAGCTTTGCAAAAGAAGCATCCATTTTTATTGGTT
CTTGACCAAATTTCTGACCCGCATAATTTTGGTGCCATTCTTCGAACTTGCGATATGTTT
AATGTTGATGGGGTAATTATTTTAGATAAACGGCAAGTTGATATTAATGCCACGGTTGCA
AAAACTTCGGCCGGAGCTTTTAATTATGTTCCTGTTTCGCGGGTAAATAATTTAACAAAT
GCGGTTGAATATTTAAAAAAACAAGGTTTTTGAATTTATGCAACAAGTTTAACAACAGAT
GCACAAAAGGTGCACGAATTAAAATATGATACCCCTGTTTGTTTAATTGTTGGGAACGAA
GGGACAGGGATTAGTCACAAACTACTAAAACATTCTGATTTTAACCTTTATATTCCAACA
ACAGGTCATTTAGATTCTTTAAATGTATCAGTTGCGAGTGCAATTTTAATTTATCAAATT
AAAATGCTACAGTAATAAAACAAATGGTAATTAGAAAGGAATTGATGCTTATTAATGAAT
ATGAACTACTTTATTTATTTCAAGAGGGTCATAACAATAAAGCGGTAATTAATTTATGGT
CGCATGGGAAAAAGAAGGGTTTTAAAAAATACATAGAAATTGAATAAGAATAATAAATTA
AACCATTTACTAAAATGGTTTTTTTATTTGTAAAACCAAAATTATTAATTGATTCAGAGA
AAGGGCAACATCTTAAGTTCTTAAAATAGAAACTTTTATCACAACTTTTTGATACCTTCT
TTAAGTTATGTTACACATTTATTAAATATCTTAGAAATCTTTACAAAATGTCTTCTGTTT
TTTCTCCTAATTTAAGGTGTTGTCCTTTCTCTGTTTCAGTTAATTATTTTATTAAAATTA
CAACTTAATGCAGTGTGGAACGGTTATTTTAAATAACTAAGTGTTTTTATTCCACAGGAG
GCGGTCTAGCCCAGCGGTAATTAGTCCGGAAATAATAGACGCTTTAACAAGCGATAGTCG
TGATAAGTCCAAGGTTAATATCAAACGACAATAAACCATAGAGATAATGACTTTATAAAT
AAATTTGCGATAGATATTACTTCTTAGAAGTGACAGCGGTTTAAAAACCACAAAGTCAGC
ATTAGGCTCTTCAAGGTGCAAGTAGATTTATTTTAAAAACTGAACGTTTTGACCTGAAAT
GGTGCGGATGAAGAGAGAGAAAACTCTCTGGCTCCAAAAGAAAAAAACAACTGTCGATTA
TTTAACTAACAACATACCGCCACCGCTCACCCGTAGTGAAGCGGATGGCGTAGTAAATAA
ATAGATAAATACTTAATTATATAACTAACTCTCGCTTTGGCACTTTCACTTTGGAGTGAG
TGCCAGCGAGTTAAAAATAGGAGGAATTAAATTATGAATAAAAGATATTTATTAGTAATG
AAAAGTAAATATGGTGATTTTAAAACTTTATTATTTTATACATTAGAAGAAGCAAAAATT
ACTGGTAATGTTGAAAATAAACAAGGATGAGAAACAACAATTATTGATTTAGAAGATAAC
AATATTAAATGACAAGGATGTGAATAATATGTGAAAAGATGAAAATGGTTATGTTTATAC
TGAAGATGATTTATTTAATTTAGCATTAGAAGAATGTCATTCAGAAGATAGTGCTTATGA
ATATATTGATAATTTAATTGAAGAAATGGAATTAGAGGAAATTTAATAATGAATAAATTT
ATTGGAATTGGTAGAACAACTAAAGATATTGAAATTAAAAAAACACAAAATGGTAAAGAA
TATACCATATTTCAATTAGCAGTAATAAGACCTTATTCTACTCAAAAAGAAACTGATTTT
ATATCTTGTCAAGTTTGAAATAAACAAGCAACTGTTTTACAAAAATATTGTCAAAAAGGT
AGTCAAATAGCAGTTACTGGTGTTTTACAATCTTTTAAAAATAAAGATAATAAAACTGAA
TGAATAGTACAAGTTTCTAATTATGAATTTTTACATACAAATAATGATTTAAAAAGAGAT
ATATTATTATCTAAAAAAACACCAGAAATAATTGCAGAAGAACAAATAAATTATAGTTCA
GAAGATATTAAAGATTTAATGGGTGATAATGATGCCATCATGTGAGATTAAACCATTATA
TATTTATAATAATGAATTACATAAATATAGTATTTTAATCCCTAGTGTTAGTCAAATTGT
TAATATTTTAGTGCCAAAAGATTATTCGCAAATTGATGAGAATATTTTAAAATTAGCACA
AACTCGTGGAATATGTTTACATAATATGATTGATTGTTGAATAAAAAATAATTTTGATGA
TGAATTAATTGAGTTTATTAATTGTGATATAAAATCACACAAAGATATTTTTAATAATTT
TACAAAATTATATCAAGAAACTTTTAAAGATATTAAATTTAAACATTATGAAACTGAAAA
AACACTTTATAACCCTTTAATGTGTGGTACAACTGATTTTATTGGAATAACTATTGATAA
TGAATATATAATATGTGATTGAAAAATTACTAGTTCTAATGAAGAAACTGATATTAAACG
CTATATTTGACAATTAAAACTTTATTATTTATTAGAAAAAGATTTTTGTATAGATAGTAA
AAAAATATTAATGATAATTATAAATCCAAAATTAAAAATAGTAATTAAAGAAAAAGTTAA
TATTACTAAACAAGATTTAGAAAAAATTAAAGATGCCATTTTAATATGACAAGAAAGAGA
GGAATGAGAAAATGCAACAAGAAACTAAAAAAACATTAATAGCAAGTATTGGTGAAATTC
AATCTAATATAAATATTTTTGTTGGTAAAAATGCAAGGAATGATTTTAATAAATATAATT
ATTTTACTGAAAGTGATTTATATCAAACTTTAAAACCACAATTAAAAGAGCATCATATAA
CTTATACAATTCAAGCAGTTGGTGAACCAACATTTATTAATAATGATAAAATGGTAAATT
ATTATTCAAAAGGTTTATTAACACTTTATAAAAATGATGAAAAATTAGAATTAGGAATTA
TTTTATCAGCACAAAATTCAGATATTGCAAAAGCAGTTGGTAGTGCTTTAACTTATGGTG
CTCGTTATTGATTGTGTAAGACATTTGGTATAGCAACTGATGAATTAGACCCCGATAGTA
CTGAAATAAGTAAAGAAAATAGTAATCAAGTTATTAAAGAAACTAATAAGCAACAAATTA
ATAATTTAAATCCAAATTGAATGAGGGAAGAGCATTTTAATAATATTAAAGATTTTATTA
CAAATACAAAAATAGAACAAGATATTATTTCAAAAGGTAAAAATTGAATAAAAGAAGAAT
TAAATGTTGAAAAATTATCACCAGTTATAATTAGAAAGCAAAGCGAAGATTTTTATTATC
AATTTAAAGAAAGATTTTTAAGATAATGATAAAAATAGGTATTGACCCATCAGGAACTGG
TACTACTGCTATTGTTATATATGAAGATAATAAATTAATTAAACAAAATGAATTTACTAG
TAAATATTGAAAAGAACATTATAAATTTATTGATGAATTTATAGATGAATATTTATATTC
AGATTATTATGTAAAAAATAAAGGTGAACTTTTTCCAAAAGGATTAAATATTGAAGATTG
TTTATATACATCTGCTAATGCTAGTAAAGATAGAGATGATTTATTAAGATTACTGGGTGC
GATTGAAAATACTTGAGTTAGTTATAATTGAGTATCACCACGCCATACTAAATCAGTTGT
TAAAAATATGGAAAATTTAAGTAAATATAATGATAGTTCTGTATGAAAATATGAAAAAGA
TACTAATTTAACTTATGAATATGGTAAAGGTTGAAAATATAAGAATGAAAAAATAAGTAA
TCATTTACGAGATGCCATTATTATTGCTAATTATGAGAGTTAATATTATGAAACATTCAT
ATAATCAAAAAACTGGAAAATATTATTCTTGCAAAATTAGGAATGTTAATATTTACTTAA
ATAAAAACGAAGAAAAAGTTTGAAATGAATTAAATTTTAGTACTTATTCTCAAAAAATAG
AATATCTTATTAACTTTTATATAACACATGATAAAGGAAATAAAGAATATGAATAATTAT
ATTTTATGTTATCGCTCTGAACAAGGTAATCGCCCTTGTAAAAACCCTCGTGGTGAATAT
ATAATTGGGATTGATAAACAAGATGTAGATATTAATTCAACTGAATACTGAGAATATTAT
AAAAATAATTATGGAGAAAATAATTTAGTTATTTGTAAAGTTAAAAATTTATACTTAATA
TTAGAAAATAAAAAATAACCAATTAAGGTTATTTTTTTAAATACTATTTGTTAATTTTTT
AATAGCATCTTTTTGTGCTTGCTTTTTATCATTTACTTTAACTTGTTTTTTAACATTTTT
AATTTGACCTGTTTTTAATGCTAATTCTGTTGCATAATCAGGTCCTCTTAAATGCTTTTC
GTGAGCAATAACAGCAGTTCTTAATTCTCTAATTTCTGCTTTATATTTTTTAATTTTTTT
AGCAGATAATCCTAGAATACCAAGACTACCCATTCCACCCGCACCCGCTAACACAAGTAA
AGCAATCATTAATGTTTCATTCATTTTATTTAATTCCTTTCTTATTCTTACTCAAACAGT
GGCCATCTATCCTTTCAGAACAAAATAATTTATAAATTAAACTATATAACCACCCAAAAA
TATCAACCGCCCCTATATATAGTCTATTTTAAATTTAATTCTTTGTTATTTTCTTCTTGT
TTTTGTTTTTTAATATTTTCATTTTGTATATTTTTAAATATTTCTTCTGTTATGCCATCT
AAATTATTTCATTGTTTTGCTAATCTTGGTTGAATAACACGCGGATTAATCCGACAATCT
AAACAATGTCTTAAATGGTCTTTTTTTCATTTTGATTTATCAATTCAAATGATAATTAAA
GAAATTATTAAAGTAATTAAAGGTAATATTGTAAATACTAATCCCATTTTAGATATTTTT
AATCTTGGTATATCAATTTTCATATCTACTTTTGGTTTACTACTAGCAACAAATATGCCC
TGAATTCCATACGTAAATAAAGGTGTTAATAAAATAGCAATGCCATTACCTCAATATTGA
CCATAATTATATCAATTAATATCATCTTTAATTGCATTAATCATTCCATATTCTAACCAA
CAATTTAATGCTAAAAATATCAATGTATAAAAACTAACTACTCAACTACGAATTTTATAT
TTTCTTTCTCATTCTCTAATATCTTTATGAGTTCAATTATAAGTTGGAATAGGGTCTTTT
TTAAATCAATTTCAAGGTAACGCCCCCTTTAATCAAGTTGTTTTATCTTGCTTCATAATT
AACTCACCAATTTTCTTTCAATTTTTAAATTAACTATATTTACATTATCATAAGAACTAA
TAAGACCATTTGTGTCAATATACCAAACAATTCCACAACCAATATCAAAATCTTTAAAAG
TTTCTACAAACATATATGGTAAAATTGAAAATTGACATCATATTTTATATTTAAATTTAG
AACTATCAAAATCTTTAATTTGATATTCAGTTGCTGGTTTAAAATCACTAGTATCTACAA
ATTCTCAATCATTACCAACACTAATAGAAATATCACCATTACCTAATAATGAATTACCAT
TAATAGTTTTAATATTTTCCCCACTTACTAATTTATCTTGTTTAAGAATAATATCTTGTG
ATGTTTTTACAATATATTTATCATCTTGCTTATCAATATAAGCTTTATTTAAATCACTAT
CTTTAATACCATATGATGGAATATCACCACTTTGTTTTGCTTTTCAGACATTATCTTCAT
AATAAATCGTGTTATTATCAAATGGAACTATTAATTTAATATATTCATTATAATCAATTT
TAGAAAAATCATTAATAATTGGATAAGTAATATTTATTGAACCATCTGTTTGCAATCGCT
CTTTTAATCAAAATAATAATGTTGGATAAAATGTTTTTTTAGTAATATATTTATATTCTT
CTTCTCATGGATGAGAATAGTTTCCTAAATGATAATTATACGGTCTAGATACCGTTTTAC
TAGATATAATATCAATTATTTCACCTGCTAATTTTAAAGCATTTTTAACATCACGAGTAA
TATTTTCATTTGCTTCTGGGTCATTAGTTTGTGAATATGCTACACCACCTTGTGAAAATG
AAGCACTACCAGTTAAATCATTAACTCCTTTTGGTAAATATCAATTTATAACTGCTAATA
AACAAGCCGATTGAATATAACTTAATCATTTATCATATTCAATTAAACCAGTATTATCTT
TTTTTACTCAAGGAAACAAATCTTTTTTATTAATTTTATCTGAAATTGTCCCACCTGATA
ATCTATCCATTCATAAACTAGTTTTTAAAATAGCATTATAAATTAAGTTATCATTACAAG
CAGATTGCTTTCTATCATTAATAGGTTGTCAAAGTTTACTTTCTTTCACATCTTCAACTG
TTATAAATAACAAATTACTTAAATTATTTTCCATATAAAACACCTCTTAATTGATTACGA
TATTTATTTTTTAAATTACTTGGCTTATAACTATTAACTCTTGTTTTTGTTTTCTTAATT
GTTTTGATAGTTTGATTAGTTTTGTAAAACATATTTTTAACTGGTGATTTATATAAATTC
TTAATATTTTTAACATCACTTTTTCGTTCTCGATACCATTTTTTATTATTAATTTCACCA
GCAAAATTAAAATTAAAATGGCCAATCTTTAAATTATTAATAAACTTTTTAATTTGTTGT
AATTTTTGAACTGTTGGTAATGTTAATTTAGTAGTTCCTTTGGGATATTTTTCTTTTAAT
CCTCTTGGCAGTCTTTTTTTAATATAATTTCTTAAATGACTAGGTAATCATTTTCTTAAT
CAATAACGTCAAAATAAAGTACCCGCATTAGAAACGGCATTACTTAATAATTTTCAAATT
TCAACTGGAACACTAGGATAAACATAGGGACCATAAAACTTCGGGTGTTTTGCTGTTTTT
GTATATATTAAAATAGTTAAATTACCTGTTAAAGTTAATTTATTTGTAATATTAAACATA
CCACTATCAAGTCAACTACTATTTAAAGGTTGTCAATTAGTATTTAGATAATTTTCTTTT
TTAAATTGTTCTCTATTTTTAATATTATTATCTTTTTCTAATTGACTTAATATTTGTTGA
ATTTCTCTTTTATGACCCTTTTTAATTAAATCTAAATAAGTAAATGGATTTAACCACTGA
TAAATATCTTCAATCTTATTTGTAATTTTTTGTAGCGGATTAGAATAATATGAAGCAAAT
TTGTTAACCTTATTAATTAAATTAACAAATTTATTTATTATTGATTTATTACCTAAATTC
TCTGCTAATAAAGTTAAAATTCGTAATATTAATAAGTTCATTGTTTATTAAGTATTTTTA
ATTACGACATCAATTGGATTTGTTTGACCAGTAGCGTTGTTTTTACCCTCAATCTGAACT
GAAATTGCTTTATCATTTGTAATATCAATTGGTCAATCTTCACCCTTACTTTCAATAAAG
TAATCATAATCATTTTCAGTTAAAGAACTATCTACCGCTTTTACTGCTTTTAAAACGACA
GCTTTAAATTGTGGTTTTAATTGTTCGATTGTTGCTTTTGTTGGGTCTGTGACATGAATA
GTTGGTTTATCTAATTTATTAATTTTACTAATATCAATTTTATTTGTTGTTGGTTCATTA
ATTACATAATCAACTGGTACTCTAAATGTTTTATTTAAATTATTGTAAGCTGCTGTTCTT
TCTTCAATTGTTGGTTCTTTTTCTAAAATAATTTTACATGTTTTTGGATATAAAATTGTT
GGTGTTGCATATTGTACTTTACCAATTCATTTAGGGTTAGCAGTATCATTATCTAAAACT
TGTTGAATAGTATCCATATTAATTGGATATGCTCATACTTGTTTATTAATAATTAAACCA
CTTACATTAGTAAAATTATAACCTTTATCACGGTTAACTTGTCCTTTTGTATATGTTTTT
TCTAAATGAAAACTTTTTGATACAGGAATTCCCATTGCGGTATTTTCATATAATTCACCA
TTAACCATTGCTTTTAATTGAGCTTGTGAACCAATTACTTTTAAATAAGCCGGTGTTAAT
CCTAAATATGCTCTTCGTCCTAAAACCATAAACATTTTATCGGTTGGCAATCCAAAATAT
AAATTACTAATTTGATTAGTTAATTCAATCAAAGTTTCATTTAATGTAAAGAATGCCTTA
TTTGCATCATCAGCATTTTCTGCTGTATAACTACGAAATGGAATTACTTCATATTGACCA
TCTGCTAAACAATAATCATAAATAGCCTGAATTAATTCACATTCTAAATTAACAAATTTA
TTCTGTACAACACTAGAAATAGCATCAGCAATAACACCATTTTTAATATTTTGTTCTATT
AATGCTAAATCAAAAGCCTCATTCATTAATTTTAAATTAAATCTTTTATCAATAGGTACT
GGAATTCTTGTTAATCCCATTGTTTGAGTTGCTCCACCATTTGGTAATGAATAATCATTT
TGTCATACCACACGATGAGTTAAATTATATAATGCTTGTCCTGCATTAGGTAATCAAGCA
ACTTGTTCGGCAGTTGCTGTTGCATACTGCATAATACTTGCATATTCATTATATAAAGGT
CCACGCAATAAAGCATTAACCATATCAACATAGGCTTTTTGACCTGTTGTATTACCTTGT
AATGTAAAAGGTACTTGTGGCAAATTAATTGTTGCCATAATTTTCACTCCTTATTATCTA
AGGTTTTTAAGTGTGAAATCTGATATCTTTTTAATCTCTTCCGGAGTATATGCTCCTTTT
TCTTTAATAATTTCAATTTCATCATTTTTATTTTCAACTGAATTTTCAATCATATCTTTA
ATAAAATTAGTTGGTGAAACTGATGGTTGTTCTTCAACAAACAAATCAGGTTTTAATTCT
TTTAAAGTTTGCATTTTTTCAGTTAAAGAATTACCACTAACTTTATCTAAGTTAGTTTTA
ATATCTTCAATTTTAGTAGTTGGAACATATTTAAAGGCTTTTAATTCATCTAATTCATTA
GATAATTTAATAAAGTCTTCTTTTGATATAACATCTTCGCGTTTTTGCACACTTTCTCTA
ATTTGTTTGGCTTCATTATTAAACTGATTTAAGATATTTTCTGCAATTTCTTCACTTAAA
CCTTGTTCTATTAATTGTTCTTTTGTAAGCGCCATTTTATAAACTCCTCTTTTTTTATCC
TTGTTCGATTAACAAGTCAGCATAAACCCTTTTTTATGGAAAAAGATTAAACTCATAATT
TAATTATACACCCATAGTTTATAAATACAATACTTTTTATAAACAAATACTAAACTTAAT
GTATTTTGTTGCTAATTTAAACCTTAAAACGTGTAATAAGAACTATTTTTCAAGATAAAA
TTTTTAAAATAATTCATAATTTTGCTTGTATATATATATATATATATATATATATATATA
TATATATATATATATATATAATGCCAATAGAAATTGATAAGAAGGAGAAATACAAGTATG
AAAAAATTACTAAGTTTATTAAGCTTATTAACAATTAGTGGAAGTGCTGTACCAACAACA
ATTGCCGCTAGTCCTTATCAAAAAGAACAAACTATAAGAGTAAAAAGACAAACACAAAAT
CATATTTTTAAAACTAATGGAGCTGATAAACCAACAGAACAACAAATCAAAGAAAAAGTA
GTGGAATTAAATCCCAAATTAAATATTAATAAAATTAATGTTACAGAAATTACTGAAAAT
AGTGCCGTAATCGCTATAGATGGTTTTAGTGGTAAAAAAACAATTAATTTTACAGTTAAT
AAATCTGTACCAATAAACAAAGTTATTACAAATACTAATTTGGGAGAAATAGATTTTTCA
ATTGGTGGATGAACACCAAACCAAATTGTTCAAGAATCCTTAAAACTTTTTAATCCTAAA
TTAGATATTTCAAAAATTAATATTACAAATATTAGTTTAAATAGTGCCAAAGTTAAAACA
AATGATACAAGTATTTATACTGGTGAAATAAATGTTAATTATAGTAACCCAGTAAAATCA
GTTTTTAAAAACACTGAATTAGGATTAATTAGAATTAATGGTGTTAATAAACCAACAGAA
CAAGAAATTAAAAATAAATTAAAAGAATTAAATAAAAATTTAGAAAATAGTATAAATGAT
TTTGAAGTTAGTGATATAACAACAGCAAATGCAAAAATAAATTTTAAAAGAAAAGATATT
TTAAGTGGTAAAGTAGTCGTTACTTTTATATCTAATGTTAATTTAAATAAAATTATTACA
AATAATAATTTAGGTGAATTTAAAACTGAAAATTTATCTAATCCAACAAAACAACAAATT
AAAAATAAACTAAAAGAAATGTATAGCAATTTAGATATCACAAAAATTAACGTTGAAAAT
ATTAGTAATAACAATGCAATTATCAATTCTTTTGATACAAATACTTATACGGGAAATATA
AATGTTAATTATACGGTTTCAATATACTCACTTAATTGATAATAAAAGAGGAAATAATCA
AACGAAAAGATTATTAAGTATAATTGGCGTAATCTCATTAGTAGCAACAAGTACAACAAG
TTTAGTTGGGTGTAAAACTGAAGATCAATTATGGTTAGAAAAATTAAAAAAAGAAAAAGA
AGAAAACAAAATAAATACTACTAACCAAGAAATTAAAGATAATTTAGAATGAATAGCACC
ACAAGAAAAGCCATTTAATGAGATTGATGATAAATATTATTATGTAGTATGGTGTGGTGA
TAAAAATCAAAAATGATATTTAAGTAAGTTTAATAATGATACAAAATTAGAAGATGGAAA
TGAAAAAAAAATTGATAAATTAAATAATTCTACATTATCTTTATACTTTTATATCGATTC
TAGTTTTCCAGTTTTAACAACAGATATTTTTTCAGAAAATATAAAAATCCCTTGAAGTAG
TAAAAGTAAGTATATTAATTCAGTATATCGTTGAAATTTAACTAAACAAGAACCTGATTT
AATTGTTGATAACGATGGTAATGTAAAAGTTAAAGGAGAATAAAAAAGAGATTTTACATT
TCTTTTTCTTTTACCTTGGTGTAATTGTGATTTTAATAGGATTATCACTGTTATTTACGA
TATTTAATACACCCAAAGCATTAAGGTCTATTGTTATATCTTTATTATTACCTGCATAAT
TTAAGTTAATTTGAGCCAACAATAATAACTGAGCAAATAATACTTTTGATAATCTAATTT
TTAATTTCATATCATTAGTATAATATGCTTGTAAATATGTTTCTTTAATTTTATTATCAT
CATTATCAGATAATTTTGTTATTTGAAGTAAAAAATTAACTGCTCCACTTTTTTCTGTAT
AATAAATGCTTTTATAATTTCCACTTGGTAAACCAGTAGTAGAAGCAGTAGAGAATGTTT
GAACTTCATTAGTTATATTATCAGTATATAAAGTTATAGTATTATCAAAATTAATATTAT
CATTTTGTGGTAAACCTTCCCTTTTTAAAGTTATATTAGACAATAAACCACTATTAAAAT
CGCAACTATTAGCCCCGCCTAGAAGATTAATATTTCTATACTTAATAAATCGCTCTATTT
CAGGTTTAAAACACCTAACTTGTAAATTATTAAGATTACTTATTTCTATTGTTTTATAAG
CATCTTTAAATTTACTAATACTTTGAATTGTTGGGTCAATTTGTCTTAAATCAATTTCGA
TTTCACAATAACCTTCATTAAATTCATCAGAAAATAAATTAACAGTAGTACCATAATGTT
GTGCTTTTTTACATTGTGGTGGTGCTGTAATTTTAGTTTTTAATGCTTGTCCTGTTTTAG
CATCTCAGATATCTTTTGTATAAGGTTTATAGTTATATGGTACTGGTGGCAAGACATATT
CTGGGTAATTAAATGTTGGTATTTCATAGTCATGTGGTAATAAGAAACTAGTTTTATAAT
TAGTTGTCATATCGCGTAAATAATTATTTAATGTACTTTTTGTTTTTCCACGAAAACTTC
ATACTGATAATTTTAAGTAATCTTCTTCATTGTTAGTATATGGGTTATCAGCATAAAAGA
TAATTTCAAAATTACCTTTATATAATGCTTGGATTGAAAACATATCAATAATATAGCTAC
AATTTGTTCCATCAGGTGTTTGTAAAAATTCGCAATTATTATCTTTTTCACTATCACTAA
CTGGTGTTTGTAAATCTACTGCTCTTACTAATTCATTAATTAAATAAACTTGGTTAGTTT
TTTGATTTAATTGTTTTAAATTATAAGTTGAATAAATTAATTCACTTGTTGGTTTACCAT
CTTTAGTTAAAACAGGACCTTTTAATTTATCAGTTAATAAAGTAGTAAAACTAAAACTAG
TAGCATTTGCACCAAATATAGCACCAACTTTGTCGTTTCCTTGTTCTCTAAATATTTCAA
AGGGTAAATAACCCTTACCTTTTGAATTTTCAGATCAAAATGCATCATTATAAAAACTAT
AAATATTAGCACTCATAAAGCCATTTAATCATTGAAAATTAGGTCATGATTTTTCATTTT
TGTTAATTACTCATCCTCATGGAATACCAAAGGAAATAAAGTTTAAGAATTTACCAACAC
CGCCCGGTATCGTAAAAGGATTAAATACTAATTTTTGAGTATAGTTTAAAGGTAATACGG
TAACTTGGCGATTAATAAAATTATTCATATTTAAAATATCTCAAACATTACATGAACCCA
TTTTGCTATATTCAATTTGAACTTGACCTACTGTATTACCAAATTCATCTTTTCTTCTAA
AATATGATGATGCTTGAGTACTAATAATATTATCAACATTACCGCCATTTACTTTTATTT
TGTTTGGTGGTGTTATTTTTCAATCTTTAGATCAATAAAATTTAGAGTTTTTATCTTCTT
TATGAATATTTCTACCAACACTAGAATTAGTTGCTGATGTAGTAGTGGGGTCGGTTATAA
CAATGCCCTCACTATTTTTCTGTTTTCAAAAATCATATCTACTTTCCATATCTTTTTTTC
AATCTTCATAACCAGTTATCATTGTTGGTTGAATACCTTGAATGTTATATCAGCTTACTT
CTGGTGATGCATAATTATTAACTTTGTCGGGTGGACAAGGATACATGTTATACATTAATA
AATCTCTTGAATTCATAACTTTTTTATTAAATTGACCTTTAATAATTGGCCGACCAATTA
CAGGCATATCAAAAAAGATAGGATTACCATAAAATTTAACTGCCATTGCTCTAACCCCCG
GGTCTTTTAATAAAACTTCATCTAATTCAACAATACCTTTATTTAGTTTTTCATCATAAG
TTATTTTAGGAAAACAATAACCTTCACCTGGGGCACTTGTTTGTATAAATTGTCTTACTG
ATAAACCACTATTACTAATTTTGTCATTAATACTTGAAAATGTAATTTCTTGTCATAAAA
AACTACCATCATAAGGTGAATAATAATTAATAACATTAGATGGATATAATCATTGTCTAT
CTTGTGGTGCAGAATTAATATTACCCCCACCAATATTTAAACCACGGTCATTAAATACAG
TATAAAAATTATAATAATCATTAATATTTAATTTATTGACATCTTCATCTAAAATTAATA
AAGTATATTGTCTTTCAGTTGATTGTTGAGTAAATACTTGTTCAAATTTAGCTTCACCAA
ATTGAATTGAACTTCTATCATCAATCATATAAGCATCTCAATATTTCCCAACCTTAACTT
CTTTAGTATAAAAATTATCTGCTTTATTATCATTATTCATAAAATAACTTAATTTATATT
GCTTTAAGTATTCTAGCATTCTATTAATATCATAAATATTTTCACCATCAATTAATTTTC
AATAAACATTATTATTTTCATCTTTTAATTTTATAGCAAATGGTGTTTCATTATTGGCTC
ATATAGTTGAATTAATTGGCTGTTTATTAAAATCATCAATCGTTAATATATTAATTTCTT
CACCTTTATATTTTTGTACTATTTTTAAACTATTTTGTCATTGAGCAATAGTACTTTCCA
TATTATCAAATATGCGTGAATAACTACCATAATCACTTGGTTTTGCATTATTAGGTTTTC
ATCCTGTTTCAGTATCAGGGATATATGAACTATAAACATTAAAAGGAAATACCATTCAAT
GACGATTGTCTTTTATGTTTTCTCTGATATCTATTAAAGTATCGTGGGCTTGTCTTCTTA
ATTCTTCGATAACTCCGGGATTAATTCTACTCATTTGTTAATTCTCCTTAATTTCTGTTC
TACCTTGTAAGGCATTTTGATTATTACCAGTTTCATCATATTCTAGTAATTTATTATTAT
GTTCAATTTCTTTGGTTTGCATTTTATCTTGTCATTTTTCTATTTTTTCAAAATATTTGT
TTGCTTCTAATTCATCAATATTATCATATTCAGTAATTGCTCTTATTGGTTCCATTGTGC
CATTATCTAATCTAGCAGTAATTAATTCATTTTGTCGCATTTGGTCAACTAAACTAGCAC
TAACAAAATCAAAACCATAAGGTCGTTCACCAACACCATCTCATAAACCATAATATTTTA
AAACAGTATCAAACATCTTTGTATAATATTGTTTACGATATGCTTGTAAATATGCTTGTT
TTTCTAAATCTTTGGTTTTAGTTAATAAAGATTGTGTTTTATTTTGGTCATTATCTGATT
TATCACCAAAAGGACTAGAAAAATGACATGCTAAATATACTTGTTCAATAATTGATTTTT
CGTCTTCGGTATATGTTTCTAAGGTTGGTGTACCTTGTACTACTTGTAAAGATTGTGATA
ATTGACCATCTACTGCTGATTGACCTGATTGAATAAAAATATCATCAAAAGCATCTTGTA
ATACTTTTTTATTGCCTTTGTTATAAGCAGTCATTAAATCATCATCTAATACCCCATATC
AATGAGTACGATTTGCTCATCTTTCTTTTGATTTAATATTAAAACTATCTTCTAAATCAA
ATTGTAATTTATAACAATTTGCCATAGTAGGCCATGGGTTTAATGTTGTTGAAGTTGATA
AAAATAATGGATTAGGTTCATTAATCATTTCTCAAAAAGGGACAATACCTAATTTGTTTT
TAAATTCTTGTACTAAAACAGGTCTAACATCATCTTTAATTTGTGTTTTACTTTGCCCAA
CAACTACTTCATTATTTTTTGGTCAACCTTTAATAATTATTTTATCTTTGGTACAAATTA
AATTTAAAATAAAACCACTATCTGATTGATGATAATTTAATCAAATATCAGCACCTTGTT
CAATTTCATTTATTTTGCTTACTCTTGAAGTAAAGTTAAATGGGTTAATTCATAAATCAA
TATTGCCATCACTAGTTTCTAATAAACCAAAGATAGTTTTACCCATTAAACTGGCTGTTA
ATTCATTTTTATCTAATTTTTCTTTTATTTTATAAGTTTCATATCATCAATTTAATTTTT
CTAAAATGTCTTTACGATGAGACTTAAATAAAATATCTTTACCATTTACTAGTCGCATTT
GATGGCGAGCAATAATATTTGCTAAATTAATAGTTCAATCATAATTATAAAATTTTAAAA
CACTATTAATATCATTTAAGTTTGGTAAACTAGGGAAAGTATTATTCATTGTTATTTTGC
TCCTTTAATTTTAAAATAAGTGCATAATTAATAATATTTACTGTTAATAAATTTGGTTCA
TTTGATAAAACTTGTACACATACTTTAATTTTTTGATATTTCTTAATATATTCGTTATAT
AAATTTAATTTACATATTGCTATATTATCTTTTTTTAATTCTTGACAAAGTCTTTTTTTA
ACTTGTCCACAAACAGACATATAAGGTCTTTTTGCATTTATTACACGTTCATCATGTATT
ACATAAATATCTTTTTTCATTAAGTTAATCACTCCCTTTGTTGTCATAATTTATAATCGG
ATGAACTATTATGTTTAACCATTGGTATTAATTCAAAGTGTAAAGCATAAAAATCACTAT
CAAATGTATCATCATATAAATCTAACATTCGTTCTTCTCTTACATCGGGTTTATCTTCTC
ATTGAATTAATTCATATTGGGTTTTACTTACAGGACATTTTTCTCATAATCATTTTAATT
GATTAGTATTTATTAACATTGTAAATGCTTCTACACGATGTTTTATTTTAAACTTCTGCT
TTTGTGCTGGTTTAAAATTCATGTATTGACCAAAAGTATAATTATATTTTTCTCTATTTA
AACTTTCTAATGTTGCATAAGCACTATCATCAACATTAATTGATATTCCTTGTTGTATTA
AATTAAAATATTGGTTTAATTGATTGTTGTAAAACTCTAAAATATCTTTTACTTGTTCTA
ATGGTCCTTTAAATTGTTGCGTAGCATTTGAGTGTGTATATTCAGCAACTTTATAGGCTT
TTTTATCAAATGAATTATATATTCAAAAGCTCGATGCTGTTGTATGTCCTTTGGGACTAG
TAGAGTTTGCTAAGTCAACACCACCTAATAATTTAGTTGGTTGAATAATATCTGTTGCTT
GCATAATATCAATATATCTTGCAAAAATTGAACCACTAGTATTCCCAGGCAGTCCTCAAC
TTCATACTCTTGCTCTTTCAATATCTAATTGTTCTAATCTTAATTGTTCATTAACTTTAT
CTTGTGGTAATTCATAATTAAGTCTTCAACTAGAATAATGAATAATAATCTTCATATTTC
ATTTTTCAATATAATTAATTTGTTCATATTTACTACGCATTATTTCTTCATTAAAAGGTA
ATAATTCATTACAATAACCAACAATATATCTTTTTAAGCTTTCAGGATTACATGTATTAA
TTGTTATTTTATTTTGATAACCACGAATAGCAAATTCTAAATCACTTAAATCTTTTTGTT
GAAATTGATCACATTCTTCTCTTCAATCAATAACTAATTTATATTTATTTAAATCAGCAA
AAGCTTTTAATTTTTCTTTTCGACTTGGTGAATGTAAACCTTTACAATATATTTTGCTCC
CATTTGATAAAGTAAAAGTAAAATTAGATAAATTAATAGTATAAGAAATATTATTTTCAT
CTAACATATTTCATATGTTTTGAAAGACACTATCTTTTAAATCTTTACTTCAATACATAC
TAGCAATAATACAAATTGGTTCTTTAATCAATAAACTAATTTTTAATAATTCACCAAACA
TTTTAATATTTGAAATAGTTTTACCACTATATCGTGTTCCAATTTGATTAATTTCATTAA
CTAATTCATATTTTTTAGCAAATGGATATTTATCACCAACATTACTATTTTGTAATAACC
AATAAGGCGTTTCTAACAAATAAGTAAAATGATTAAGCATTATTATCACTTTCTTTTTTA
ATATCTCTAATATCAGTTTGTAAATTAACTATTATTGGTTGTTGATTATTTAAATTTAAT
TCTTTTTCAAGTTCTTTTTCTTGCAGTGAATATTTATAATTAAATGCTCGTTGTCAATAT
AATTTAGCACCATCAGGCGAACGCATCATATATTCAATTATTTCACTTTCAATTCTATCA
ACTTGTTTTTCAAGCAAAGGAACTATCTTTTCGCTCGCATAAGTATCATATCTTCACTTG
CAAGAAAGGTTGAATTTATTGGTTAAATCATTCAATGTATATGGTTTATTAGATGATTTA
TCTTGTCAAAATTCTTCTATTTTACGGTAAATTGTTCGTAAACTTGCTGTTTTTGGATTA
AATTCTTTCATTTTTACTCCTTGTTTCATACTAAAATTGCAATTATAAAAATTATATGGT
TAAATATAAGTATAGAAAAAACATGTACGAAAGAACTTGGCCGGTTCTTTTTATTTACAT
TCTTAATTAAAATAAAAAAAAGGTAAATTTCTTTACCTTCTTAGTTAAATTAATTTGCTA
ATAAATAAATTAACACCTATATTATAACATATTAAATAAAAATTACTATCTTTTTTGATT
TTTTATTATTTTTGTGATAATGTTTGAAATTAAGAAAAGAGGGTAAAAAATGATAAATGT
TGATAACAACTTTTTTAACAATTTTAATATTTTATTAGATAAACAAAGTATTGAAATTAT
TCAACAAAATTTAGAAAATTATGATAAATGAATTTTTAAAAATTATAAAATTGATGAAAC
TTTAAAAGAATTTAAAGATTATAAAGTAAAAGAAATAAAACCAAGAACATTAACTATTTT
AAATGGGAAAATAACTTTTAAAAGAAGAAGATATTATAAAATTAATCCAGAAACAGGTAA
AGAAGAATATATTTTTCCTTTGGATAAACTTTTAGTAATTGAAAAATGACAAAGAATAGA
TAATTCTGTTAAAGAAAAAATATTATCATTTATTGGCAAGAAAAAAACATATCAAGATAT
TTTAGATACTATGGAACATGTAAAAATTTGTATAAAAACAATTTCAAATATTATGAAAAA
TGCAAAAACTGATAAAGAATATTATCTTAATAAAACTAATAAAAAAATAAAAATACCGCA
TACTTTATATATTCAAATTGATGGAACTTTTTTAAAAATGTGAAATGAAAATAAAATAGG
AAAACAGAAAATAAAAAAACATAGTATATTTTCAACTGTTTATACTGGTTTTGATAAAGC
AAAATCAACTAAAAAAAGACCTGTAATTGAAAATAAATTGGGTGTTATAGAATTAGATAA
CATTCCAGAATATATTAGAAAAAATAGTAAATTAACTAATTTTGTTAATAAATTACTTAT
ATTAATTACAAGTTATTATGATATTAATGACAATATTGAAATTATGGTATTAGGTGATGG
TGCACCTTGAATTAAAAATATTGCAAAAGTTATTCAAGAATATTTCCCTAAAAATAAAGT
ACATTACACCATAGATAAATTTCATCTTACAAGTAGATTTAAAAAACTATATCCGTTTCA
AAATAAAAATAAAGAAAATAGAGAAACTTATCATAAAACCGTTGATTATTTTTATAATGC
AAAATATGAAGAATTATTACAATGCTTAGAAAACAGTTCTTCTTTTATAAAAGAATCAAA
AATGAAATTCTTAAAAGAAACAATTAAATTAATTAAAAATAATGAAGAGGGTGTCAGAAA
TCAAATATTATGAAATAATATTGGTTGTCATATTGAAGGTGATATATCACATTACTGTAA
GGGTGTTTTGGTTAAAAAAGCAACTTATCATGAAAAAACTCTTAAAAATAAATTAAATAC
TAGTATGATGAATTTTAAAAATAAAATTAATTTATTTAACACTAATGAACCATTAGAAGA
AAATAGAATTAATTATTCAGTTAATAATTTTAATAAAAAATTACAACAAAACTTATATCT
TTATTAATTTTATATAATAAATTAAGTAATTTTAATAAAAATATATTTTTTGTTGTGAAA
AAATTTAAAAAATACTAAAATATTATTGACAATAAAATTAAAAGTTATATACTATAGATA
AGTAAGTGGTATATTATTCCACAATTTCTAAGATATTAATTAAAACCCTTAAATAATACA
TACAACCTAATTTATATAAATTATATGCCCCCTTTCTAGAAGAGGTAAAACGACGAACGT
TTTATAAGTATTTTGCTTTGCCAATTGAATTATCCGATTTAGAGAGTTTGAAGTATTTTT
CTGTCCTAGAAAGTGCGAAAATGTATAATCCTCAGTCACGGAAAAAACTAAAAGATTTTA
TTTTTCAACGTTATACATAAGATATTCATAAGCAAATTCGCCAATGTTTAAATATGCGAA
ATCGCGTTTTGAATTATTATGTTAAACTAGCAAATGATAATGTTACAAACAATGAAGAAT
ATTTTTCAACAAAAATTGCGCGTTTTGATGAACAAAAACAAGTTATTAAATTATTTTATC
AACGGTTATCACCATTAGAAAAAGAAGTTTTTCGATTATGGTATGCAGGGGAAAATATTT
ATAATATTCATCAACTTTTAGCCCTAGATTATTGGCAAGTTGATAATGCAATGCAACGAA
TTATGCAAAAAACAAAGGATTTTTATAAAAATAATTAAATTAAGTATATCAATATTTTTA
TTAATATACTATAATTAAATATGGTGAATATTATGCGCGAAAAAATTATATTAGTATGCT
CGGAATGTTTAAATCGAAATTATTCAACATTTAAGAATAAGATGACACAAAAAGAGCGGT
TAGAAATAAATAAATTTTGTAAAACATGTAACAAGCATACGAAACATAAAGAAACAAGGT
AGGTGTTCGCAATGACTAAAAAAGCGAAAGATGATAACGCAAAAAAAGAAATTAAACCAG
TTTTAACAAAAGAAGAAAAAAAAGCGTTAAAGCTGCAAAAGAAAAATGAGAAAGCAGCGC
TAATTTTTCAAAAAAAAGCAAGTAAAACAGCGCCAATTCAAATTGGAACAAAAAAAGAAA
TTACTGCACCAGAAATTGACGAAAATGGTGAGCCAATTAAAAAAGGTCTTTTTAAAAGTA
AACATTCCGATAAAAGTAAAAGAACAAATTGAAAATTAGCATTTCGTGAATTTCCTGTTA
AAATGGCCAAAGAAGTAACAAGAATTCGTTGGACAAGTAAAGGTAGTTTAGGACGCAAAT
TTTTAATAACAATTTTATTTATTATTGCTTTTGCAATATTTTATTTAGTATTGGATTTAG
TTTTACACCACTTACTAATCGTCGCGCGCATTATATAATAATAGTACGATAAGAAAAAAT
TAAAGGAGCAAAATAATGACAGAACAGAACACAATGACAGAACTAGAGGCAAATAATGAT
AACCTGGATAACAGTGAAGATTTCGATGATGTTACGAAGTATCCTGGAAAATGATATGTA
ATTAATTGTTATTCTGGTCACGAAGATCGTGTCCGTGATGATTTAATTCAACGGGTAGAA
TCATTAAATATGAAAGATGTTGTTTTTGATATTATAGTTGTAAAAGAGACAGTCCCACCC
AAAAACGGGAAGACAATAGAAAAAAACGTTTATCCAGGATATATTTTTATTAATATGATT
ATGAATGATGAAGCCTGATATATTGTTCGAAATACAACTGGTGTTACCGGGTTTATTGGT
TCATCAGGACGCGGGACAAAACCGTTTCCATTAACTGACCAAGAAGCAAAAACAATGCTT
TCAAAATCACTAGCAGCTAAAAAAGCAGCAGCACAACAAGGGAAAAAAGTTAAAAAAGTG
TTTGTTGCAAACTTTGAAGTTAACAATTATGTTCGTATTCTATCTGGAACTTTTGTTGAT
ATGGAAGGACAAGTTACAAAAATTGATACTTCAAAAGGAATTGCAACAGTAAATTTAGAG
ATGTTTGGTCGTTTAACTTCCACCGAAGTTGATTTTGACCAATGTGAAAAGATTGGTTAA
GAAGACATAACAAATTAGTAATAATTTTTGTTATGTTTTTTTCGCAAAAATGTTAAATTT
AACATGATTAGTAGATTCTGCTTTTTTTTCGCAAAATGCTATTATTGTTGCAAAACAATT
ATTAGGAAAGTATTTAATTCGTATTATTGATGGGAAAAAAATATTTGTAAAATTATTTAG
ACAGAAGCATATGATGGACCAAACGATGATGCTAATTATGATTTTAACAATAAACGAAGT
TTACGTAGTGAAACATTATTTTGACAAGGTGGTTATGCCCATATTTTTATGATTTATGGG
ATGTATTTTTGTCTTAATATTGTTACTGATCAAGTTTATTATCCGAGTGCTGTTTTGTTA
CGAGCTGGTGAAATTATTCTTGATGAAACAATTCCTAATTTTATTAGTAAACCTAATTTA
GCAAATGGTCCAGGAAAACTGTCACGTTATTTAAAAATTAATAAAACTGATGATGGGCTT
AACCTTATCAAAAGTTCAACACTATATTTAGGGCAAGAAACAACGCCAAGTGTTTTTGAC
ATTACAACAACGCCACGGGTTAATATTGATTATGCAACTAATTTTAAGTTAAAACCATAT
TGTTTTTATATTACCAATCATAAGGCAGTTTCAAAAAAGTAAGAGGTTAAAAATGAACAA
AACAAAAAACACAGAAATTTGAAAAATTCATCCTGATTTTCCTTATCTTGAGATTAGTAA
TATGGGTCGTATTCGTAACAATATGACAAAGAAAGTTAAGGAACTAAAAAAACCAAAAAA
TACAAATTATTTTTTAGTTCGTCGTCGTGAAGAAGGAAAAACAAAAACAAAACCGCTGCA
TAAATTAGTTGTTGAATTATTTATTGGCCAAGTACCACCAAATATGACGATTGATCATAT
TAATGGTAATCCCCGCGATAATCGTGCTGAAAATCTTGAAATTGTGTCAAAACGTGAAAA
CACAATGCGGCAAATTAGAATGTGATCACATCCACACAGTTTTTATAATCGTAATTTAAT
TGAAGCTCATAGCGAAAAGCGTTGAATGTATCGCGATCAATTATACAATTGGATTGAGTT
GTTAAAATTACTACACGCTCAAGGAATTATTTATTATCAAGTTAAATGAAGGGGCAGTAG
CAGCGGGCGGATTGGTCAATTGCCAAACGGTGAAACCATTATGCGGGTAAAAAACATTGA
TTTTGACGATGATGATTTTTAAACAAACTATTATTTATTAAGATAATAGTTTTTTTAAAA
GGTAATGTGGGGGTTAAGGCCAACACTATATGTTAGGTCAAGATAACCATGGTAATTTAA
TTTAATAGCATCAGTTAAAGTTGCAGAAACACAAACATCTAATGCAACACCAACCAGGAC
AAGGTCTGTCACATTTTGTTCTTGTAAGAATTCATGTAAACCGTTCGAAATTTGATTATC
ATTGAAAAAGGCACTATAACTGTCAATGTCTTGTGCTGTTCCTTTTAAAATAATTTTATT
AAAATAACTTTCTGGTAATTGATAAAGTTCGCTTCCTCAATTATTGGCAAGACAATGTGG
TGGTCACTTTGTAAATGAACAGTGATCTTTGGGATGAAAATCTTTTGTGGCAACAACTAA
ATCTTTATTATTTTGAAACGTTTTAATTAACTTTACAATTTGATGATGAAGTTTTTCTGC
TCCAGAAACATATAATGCTCCTTTTGGATTAACAAAGTCATTTTGATAATCAACAACAAT
TAACGCTTTTTTCGTCATTTTTAACTCTCCTTTTGAATAATTTTTATTATCTATTTATAT
ATTAACAAATATCTTGTTATAATGTTAACGCAATTAAAAGTTATGAGGGGTTATGATGAT
CAAACTAATTAATGATTATTTTTCTGAGCTTGTTATTAACCAACAGCAAGAAGAACAATT
AGAACAATATTATCAATATTTGATTGAGCAAAACAAAGTAATGAATTTAACAACCCTTGT
TATTCGTGAGGATGTTTATATTAAACATTTTCTAGATTCAGCATTAGTGTTAAAAAATTA
TACGTTTAGTGATAAAGTAAAAGTTGTTGATGTTGGGAGTGGCGCTGGATTTCCGGGGAT
TATTCTGAAAATATTTTGTCCAACAATTAAATTAACGATTATTGAAGCATTAGAAAAACG
TTGTTTGTTTTTGCAACGGTTAATTACCAAGTTACAGTTAAATGATGTTGAAATTGTTCA
TGCTCGTGCAGAAAATTACAGTTGACAACATTGTGAACAGTTTGATTATGTTGTCTCACG
AGCTGTTGCTAATTTAGGAATGTTGTTAGAATTAGTTGTGCGAATGGTTAAAGTGCAGGG
AAAAATTATTTGTTATAAAGGACCTAATATTGTTAACGAATTAGCAACAGCACAAGCAAC
ATTAAAGGCCTTAAATTTAAAGTTAGAACAGACACAATATGAAAATATTCTTCCATTAGG
AGAACGTAATATTTGTTATTTTATTAAAACCGCACCAACAGTAAAACCATATCCACGCAG
TTTTAATCAAATAAAAAAATTCCCAATTGGGTAAAGTGTTATATAATAGTAGTATATAAA
ATTATTAGTTACAGAGCAAAGAGAGGAAAATTATGGGGAAAATTATTGCAATCACAAACC
AAAAAGGTGGGGTTGGAAAAACAACAACTTCAATTAATTTAGCGGCGGGCTTAGCGCGAA
CTGGGAAAAAAGTTTTATTAGTTGATATTGATCCCCAGGGAAATGCGACAACAGGAACGG
GGGCTAATAAAGATAAAATTCATGATGGGATGAGTATGTATGATGTTTTAGTTGGTCAAG
TGCCGTTAAAAAATATTATTATCCCAGGCGTTATCAATAATGTTGATTTAGCACCAGCAA
CAATTTCGTTAGCGGGAGCAGATATTTATTTAATGGAAAAATTAGATGATAATCAAAGTC
TGTTACTTGACCGGATTAAACCGATTCGTGATAAATATGATTTTATTTTAATTGATTGTC
CACCGTCATTAGGATTAATTAATCGAAACGCGTTAGCTTGTGCTGATTCAGTTTTAATTC
CAATTCAAGCGGAATATTATGCATTAGAAGGTTTAGCCCAATTGTTAACTTCAATTCGCT
TTGTACAAAAAATGTTTAATAAAAATTTAACCATTGAAGGGATTGTTCTGACAATGTTTG
ATTCACGAACAAAACTATCATTTGAAGTAATGGCAGAAGTTAAAAAATATTTTAATGAAA
AAGTATATCGAACGCATATTCCCCGTAATATTAAAATTAGTGAATCACCCTCACATGGAT
TAAGTATTTTTGATTATGATAAAGGTGGCGCCGGGGCAATTGCGTATGAAGAATTAACGA
GAGAGGTGTTGGCAAATAATGGCAAACAATAAGAGTCGATTAAGTTCAAAGGGATTGGAT
AAAATTTTTGGTGAAGGAATTAACGATGTAATTAAAGAAATTGAAAGTAGCGATGAATTA
AAAGCAACAGCAAATGAAATTATGCTAACAGAAATTTTTCCAAACCCACATCAGCCACGA
AAAACTTTTAATGACGAAGAGTTGGCAGAATTAGCACAATCAATTAAAGCATATGGTTTA
ATTCAACCAATAATTGTTAAAAAAACAAGTAGTGGTTATTATTTAGTGGCGGGAGAACGT
CGTAGTCGCGCTGCTAAATTAGCGGGGTTAACAAAAATTCCAGCAATCATTGTTGATTTT
AATGATCAACAAATGAAAGAAGTGGCATTGGTTGAAAACATCCAACGGGTTGATTTAAAT
ACGATTGAAGAAGCAAATGCATATAAGGAATTAATTGCGTTACTAGACTTAACCCAAGAT
GAATTAGCAAAACGAATTGGAAAATCACGGAGTCATATTACAAATACCTTACGTTTATTA
ACTTTACCAGCTGATGTTCAGAAATTATTATTAGAAAATAAAGTTACGATGGGACAAGTG
AAACCGTTAATTAGTCTTCACATTGATAAGAGTGAATTTAAAAAGGTTGTTGATAAAATT
GTCAGTCTTAATTTAAATGCGCGCCAAGTTGAAGAATTAGTTAAAACTTATGGGACAAAA
CAAAGTAAAGTTCAAGAAACTAATAAAAAAGATTCGGGGAAACGAACTGTTAATGAATTT
TTAGAAAATAAAATTATGCGAAAATTAGGAACAAAGGTCGTTATTGATGCTGATAAGGTT
GTTATTAGTTACCATGGATTAAAAGATTTAAACCGAATTTTAGAATTATTAGGTTTAACA
GATGATTAGTTGATAGTAAGGAAGAAAAAAGATGGCATTAAAAATGGGGATTGTTGGTTT
ACCAAATGTTGGTAAATCAACTTTATTTAACGCAATTACAAATTCACAAGTTGAAGCAGC
AAACTATCCGTTTGCAACAATTAATCCTAATGTTGGAACAGTTGAAGTTCCTGATGAACG
CATGGATACTTTAATTAATCTTTGTGAACCAAATAAAGCAATTCGTAGTACATTTGAATT
TTATGATATTGCCGGATTAATTGCTGGCGCTAGTAAAAGAGAAGGCTTAGGCAATGCTTT
TTTACAAAATATTCGCGAAACGGATGCAATTTGTATGGTTGTTCGTTGTTTTGATAATAA
AGATATTACACATGTTGAAGGAACAGTTGACCCAATTCGTGATATTGAAATTATTAATTT
GGAACTAATTATTTATGATCAAGAACAAATTCAGAAACGAATTGATAAAGTGGCGAAAAA
AGCGCAAACCCTAAAACAAAAAGATGATGTTCTTGAATATGAGTTGTTATTAAAGTTAGC
AGCAACATTAGAACAAAACAAGTTATTAAAAGATCTTGTGTTATCAGAAGATGAATTAAG
AGCTGTAAAAAGTTTTAATTTATTAACAATTAAACCATTTATTTATGTTGCTAATGTCGC
TGAAGATGATTTGAGTCAACGAGATAATGTTTATGTTGAAAACGTAAAGGCATATGGCAA
ACAAAATGGGATTGAAGTTGTTGTTATTTGTGCCAAAATTGAAGAAGAATTATCGGTGTT
AGATGTAACTAATCGTGCTCTGTTAATGGAAGATTATGGTATTAAAGAAACAGGGTTAAA
TCAATTAATTAAAAAATCATATGCCTTATTAGGATTACAAACATTTTTTACGGCGGGAAA
ACAAGAAGTTCGTGCCTGAACTTTTAAGAAGGGTTCAACAGCACCAATGTGTGCGGGTCT
TATTCACTCTGATTTTGAACGTGGTTTTATTCGTGCCGAAATATATTCATATGCTGATTT
AATCAAATACGGTAGTGAAAAAGCGATAAAAGAAAATGGTCGTTTACGGAGTGAAGGAAA
AAGTTATATCATGCAAGATGGTGATATTTGCTTTTTCAAATTTAATGTTTAAGGAGAATA
ATAATGCGGATTGGTAATAGTTATGATTTACATAATTTAAAAGCAGGAACAGGATTACTT
TTGGGAGGAATTTTTATTCCCTGTCAACATCAAGTTGAAGCTGTTTCGGATGGTGATATC
TTGTTACACACAATTAGTGAAGCAATTATTGGAGCCTTAGGACTTGGCGATTTAGGTGAT
TGGTTTGATGAAACAAACAAAAATATTAATTCACAAGTAATTTTAAAGCAAGCACTAACT
TTAATGGCTAAGCAAAATTATCAAATTGTTAATATTGATACAACGATTATTGTTGATGCG
CCAAAATTAAAAGAATATAAAACATCAATTAAGATGAATTTAAAACAATTATTACAATTA
GAAGATGAAAATATTAATATTAAAGCAACAACAACAGAAAAAAACTTTACTAACATTATT
CAAAGTTATACAACATTGCTGCTAGTTAAAAAAGACAATTGTTAGAAGTTAGAATGAGGA
ACTAAAATGAGTCAAAAGATTAGATTACGTTATGCACCAAGTCCAACGGGATTTTTACAT
ATTGGGAATACAAGAACAGCTTTATTTAATTATTTATTTGCGAAACATTATCAAGGTGTT
TTTGTTTTACGGATTGAAGACACTGATACAGAACGTAATGTTGATGGAGCAATTGCATCA
CAATTAGATAATTTACGCTGATTAGGAATTGAACCAGATGAAACAATTGATCGACCAGGA
GCTTATGGGCCATATTGCCAGTTAGAACGGTTAGATTTGTATCAAAAATATGCTCAAGAG
TTATTAGATATGAAAAAAGCATATTATTGTTTCTGCACCCCAACTGAATTAGAACAAGAT
CGTGAAGCGCAATTAGCGGCAGGACGCCTTGCTCCACGTTATAATCGAAAATGCTGAAAA
TTATCAGCAACTGAAGTTGCAACAAAATTAGCAAATAATACGCCATATAATTTGCGCTTT
TTTGTTCCCGATAACACTAGTTATGATTTTGATGATTTAGTTCGTGGTTCGGTTCATTTT
GAATCAAAAGACCTTGGGGATTGAGTTATTTTAAAATCAAACGGAATTCCAACTTATAAT
TTTGCAGTAGTAATTGATGATATGTTAATGGCAATTAGTTATGTTGTTCGCGGTGAAGAA
CATATTTCTAATACCCCTAAACAATTAATGATTTACCAAGCTTTTAATGTAACACCACCA
ATTTTTGCGCATTTAACTTTAATTGTTAATGAACAACATAAAAAACTATCAAAACGTGAT
AGTCATTTAGTGCAGTTTATTAGTCAGTATCGTACCTTAGGTTATTTACCAACGGCAATT
TTTAATTTTATTAGTTTATTAGGATGATCACCATTGGGAACAGCAGAAATTTTTTCTCAC
GATGAATTAATTAAGTTATTTGATGAAAAACGATTTAGTAAATCGCCAAGTATGTTTGAT
GTTAAAAAATTAACTTGAATGAATAATTATTATCTTAAACAACTTAGCGATGAAGATTAT
CTTGCTTTTGTTCGACCTTTTTTAGCGCAAGCATTTGATTTAACAAAAAAAACCCCAGAA
TGAGTAAATATGTTATTATTAATTTATAAAAAAGAACTTCAATATGGTGCGGAAATTGTT
ACATTAGCAAAATCTTTCTTTGAACCAGTTGCGCAGTTAGCATCAGCAACAAGGGGAATG
TTAATAGAATTAAGTGGTTATGAGACAATGATTGCAACTTTTAAAACACAGTTACATGAG
TTATCAGATTGAACAGAAACAAATATTAAAGACCTAATTACAAAGATGGGTGATCAGTAT
AAAATGAAAGGAAAGAATCTATTTATGCCAATTCGAATTTTTACTTCTCATCAAGAACAC
GGACCAGAACTAGCAAAGGTTATTTATTTATTAGGAAAGGAACAAGTAATTAGTAATATT
ACAAAATTACAATAAAGATGATGAAATTACCCTTAACAATCCGGGATAGTGTTCATGGTG
ATATTGAAATTATTGAAGAAATTGCTGTCAAATTAATTAATACTCCAGAATTTCAGCGGT
TACGTCGCATTAGTCAGTTAGCAGGGGGACAATATGTTTTTCCAAGTGCGTCGCATACGC
GTTTTTCACATTGTATTGGTGTTTATCATTTGGTTAGTAAAATGTTAGAAACACCAAGTT
TTCAAGAAATGTATAGTAAACATGAACAATTATTGGTTAAATTAGCAGGATTATTGCATG
ATATTGGGCATGGTCCTTTTTCGCATACTTTTGAAATGATTAATAAAATTACGAATAGTA
ATATTAACCACGAAAGTTATTCAACATTATTAATCAAAAGTCCAACATCAAATATTAATA
AGATTTTAATTGAAGAATTTAGTTCAGATGAAATTAATGAATTATGTATGATTATTGAAG
GAAAACATCAGGATAGTGTTTTATCATCATTAGTTTCATCGCAATTAGACGCTGATCGGA
TGGATTACTTATTACGTGATGGCCAAACAAGTGGTGTTGGTTATAGTCATGTTGATACGC
AATGAATTATTCGGCACTTGTTTATTAAAGACAAAAAAATCATTTTTCCGTTAAAAGTTC
AGTATGCAATTGAATCCTTTCTAATTGGTCGTTATCATATGTATAAACAAATTTATTTAC
ACCCATTAAGCATTGGTTTTGATTTAACTTTTAAAATGATGTTTAAGCGTTTATGTGATT
TGTACCATGAAAAATATCCTTTTAAAAATAAAGATATTGTAACATTATTAAGGCCATTAT
TTGATGGTAAAATGATGAAAGCAGAAGAGTATTGTTTATTAGATGATTACACTTTATTTA
CTTATTTAAAAATGTTAGAGCAGGAAAATGATGAAATTTTAGTTACTTTAATTAAAATGT
TAACAAATCGTCAGTTTTTACGAAAAGTAAATAATGATAAAAGAAATTTAGAAGAAATTA
AAAATAATTTGATAAAAAAATATAAAAACCATTATAATTATTTTATGGTTGAATATAACC
TAAAACCAGTTAAATTATATGATAGTGATACAAAACCAATTTATATTGATACTCCTGATG
GTATAAAATGCATTATGGAAGTGTCAGAAGTCTTGGCATTTAAAAATAATAACAAAGAAA
CTGCAACAACAATTTGGTTTTCAATTGGTGAAAGATATGAAAGTAGTTAGTAAGAAAGGT
TTAAATTAATGAACGATAGTGTAGAATTATTAGAGTTAGTGTATTTATGTTTAAAGAAAA
AAGGTGGAAGTGATACTTTTGAAAATATTTGAAATGAGATTGCTTCACAAAGTGCTGTAA
TAGTACACGGAACAAGTAAGGAAGACGTTATTGCGGAATTATATACTGATTTAGTTTTAG
ATAATCGTTTTGTCTTAACAAGTGAAGGTATGTGAGGGTTGCGTGAATTTTTAAAATATG
ATGATATTAAAAAACAATATGATTATACTGATCAATTTGAAACAACAGAAGAATTTGAAG
ATATTGATTTAGATGAAGAGGAAGAAGATGAAGAAGAGGAATCATTGATTGACACTCTTG
ATTTTGATGATACTTTAGATGAAGATGATAATGAAGAGGATGATTTTGTCAAAATTGAAG
TTGAGGATGATGAGTTGACGAATGATTATTCTGTTGATGATGACGATGAGACAGTAGCCG
CTAAATTGGGTATTACAGAAGAAATTGACTGAAAAGCTCTTGAAAAGGAAATGGAAGAAA
ATAATTAATACCAAGATTGAAGAGTGTTAGAACTGACAACCCTGTTAATTTCTAAACTCT
TTTTATTTGGGGATGAAAGGATGAAAATACGATGGCAAAATATATTTTTGTAACGGGAGG
AGTTGTAAGCGGTCTGAGGAAAGGAATTACTGCTTCTTCAATTGGTGTCTTATTAAAAGC
AAGTGGATTAAATGTTTTTATGCAAAAATTTGATCCATATTTAAATGTTGACCCAGGAAC
AATGAGCCCTTATCAACATGGGGAAGTTTTTGTTACAGCTGATGGTGCAGAAACTGATTT
AGATTTAGGACACTATGAACGTTTTATTGATGAAAACTTAACAAAAGAATCAAATATTAC
TTCAGGACAAATTTATAAAAATGTAATTGAAAAGGAACGTCGTGGTGAATATGATGGCGG
AACAGTCCAAGTGGTGCCACATGTTACTAATGAAATTAAAAAGAAGGTATATTATGCCGC
AGAAACATCAAAAGCTGATATTATTATTACTGAAATTGGTGGTACTGTTGGTGATATTGA
ATCATTACCTTTTATTGAAGCAATTCGCCAAGTCCGAATGGAACAACGTCGTGAAAATGT
GATATATATGCACGTTTCATTAGTTCCGTATATTGCTGCTTCAAAGGAATCAAAAACAAA
ACCAACGCAACATTCAGTGCGAGAATTATTATCATTAGGAATTCAACCCGACATTGTTGT
TGCTCGCGCAGAACAATTATTAGATGATAGTTTAATTGAAAAGATTGCTTTATTTTTTAA
TATTGAAAAAAGTAATGTTCTTGTTGCAACTGATGCTGCGAGTATTTATGAAGTACCAAT
GAAAATGTATCAGCAGAATGCGCAGCAAGTGATTAGTAATTTGTTAAATTTAAACATTAC
AAAAACAGATATTACGGAATGAAAGCGATTTGTTGAAAAAATTGAACATTCACAAACAAC
AATTGAAATTAAGTTGGTCGGAAAATATATTGAGTTACCAGATGCTTATCTATCTGTTAG
TGAATCATTACGAATTGCTGGTTATGAAAATAGTGTTCAAATTAAAATTGATTGAATTAA
AGCTGAAGATGTTACTGTCGATAATTATCAACAGTTATTTCAAAATGCAAAGGGAATTTT
AGTTCCTGGTGGTTTTGGTAAACGAGGTTTTGAGGGGAAAATTTTGACTTGTCAGTTTGC
CCGTGAAAATAAGATTCCGTTATTAGGAATTTGTTTTGGAATGCAAGCAGCAGTGATTGA
ATTTGCTCGTAATGTTTGTCATATTGAGGATGCAAATTCTTCTGAACTAGTTAAAACAAA
TAATGCTGTTATTGATCTGATTCGTGGCAAAGATAAAACAGAAGATATTGGTGGAACGTT
ACGATTAGGAAATTATAAAACAACTTTAGTTCCAAATACATTAGCTCATCAATTATATGG
TAAAGATGAAGTATTAGAACGTCATCGTCATCGTTATGAGGTTAATAATGATTATCGTCA
ACAATTAGAACAAGCAGGATTAGTTTTTAGTGGCCTTTATGAGACAAAAAACTTGGTTGA
AATTATTGAATTACGTGATCATCCGTTTTATATTGCTGCGCAATATCATCCTGAGTTTAC
TTCACGGCCAAACAAACCAAACCCATTATTTAATGGTTTTATCCAAGCGGTAATTAAGAC
TAAATAAAGAGAAAAAATGTAAAATCATTGAAAATTATATTAAGATTAAAAGGTAGAAAG
GTTGGGAATAAGTTATGAGTGGTACAAATTATCGAACATTAGCGGTTGTTGGTAGTCAAT
GAGGGGATGAAGGAAAAGGTAAAATTACCGATTATTTTGCCCAAAAAGCTGATGTTATTG
TGCGCTGAGCGGGTGGCGATAATGCTGGGCACACAATTGTGATTAAGGGAACAAAATATA
AGTTAAGTATTGTTCCTTCGGGTGTTTTTAATAAAAATTCAATTAATGTAATTGGGAATG
GTTGTGTTGTTAACTTACGAAAATTAGTTAGTGAAATTAATTATTTACAAGAAAATGGGT
TTGACTGTAGCAATCTACGGATTAGTGATCGAGCACATTTAATTTTTCCATATCATATGA
AAATTGATGAATTGCAAGAAGAATATCGCCAAAAAGATTCAATTGGAACAACAAAAAAAG
GAATTGGACCTTGTTATCAGGATAAGGCCGAACGAATTGGGATTCGTTTAGGTGATTTGT
TTGATGAAGCTGGATTTTTACAAAAATTAGAAAATAATTTGAAATTTAAAAATGAAATTT
TAACAAAGATTTTTAATAGTGAAGGATTTGAACCAAAATTAATTTGAAAAGAATATTTAG
ATTTATTCCAACAAATTAAAACAAAGGTAACTGATACTTCAATTTTAGTTGATAATGCGA
TTTATGCCCATAAGAAAGTCTTATTTGAAGGAGCCCAAGGAGTAATGCTGGATTTAGACC
ACGGAACCTATCCTTTTGTGACATCTTCTAATCCAACAGCTGCATCAATTCCGGTTGGGG
TTGGAATTGCCCCGCGTTATATTAATAATGTTATTGGAATTGTCAAAGCTTATAATACGC
GAGTTGGAACTGGTCCGTTTCCATCAGAAATTTTCGGCGAAACAGAACAATATATTCGCG
AAGTAGGACGCGAGTATGGTACTGTTTCTGGTCGCGCGCGGCGAATCGGGTGGTTCGATG
GTGTTTTAATGAAACATTCATTACGAATTAGTGGTTATACTAGTATGGCAATAATGTTGT
TAGATGTTTTATCATCAATTAAGGAATTGAAAATTTGTGTTGGATATGAATATGAAGGTC
AACAAATTGATTATGTTCCAAGTACAATTAAAGAATATGAAGCATGTAAACCAATCTTAA
TTACAATGCCAGGGTGAGAAGAGGATATTAGTAAAGTGACGTCATTTGAAGAACTACCAC
ATAATTCTCAACAATATTTAATGAAATTAGAAGAAATTGTTGGAGTACCAATTAGTTTAT
TTTCGGTTGGTCCTGATCGTGAACAAACCATTTTAATGAATGAGGGAATTTTCTAATGAT
TAATCGTTATGCTGTTTCAGAGTTGGAAGCAATTTGAAGTGATGAAAATAAATATAATAC
TTGAGCAAAAGTAGAGCTATTAGTTTGTGAAGGTTGAGCTAAAATTGGCTTAATTCCTCC
TGGCGATATTAAAAAAATTAAAGAACATTTAACAGTAAATTTATCACGAATGTTAGAATT
AGAGGTTGAAACAAAACATGATGTTGTTGCTTTTACCCGCATGTTGTCTGAAACATTAGG
ACCAGAAAAGAAATGAATTCATTATGGTTTAACATCAACTGATGTTGTTGACACTAGTCA
AAATTATTTAATTAAAGTTTCAAATGAAGTTGTTAAAAAATCCTTGCATCTGTTGCAAAC
AGTTTTAAAATCGTTAGCCCTCTTATATAAAAAGCAACTAATTATGGGGCGTACCCATGG
GATGTTTGCTGAACCAACTTCATTAGGATTAAAATTTTTACTTTGGTATGCAGAATTAGA
ACGAAACATCATTCGTTTTAATGCAGCAGCACAAGGGATTGAAGTTGTAAAAATTTCTGG
TTCAGTCGGTAATTTTGCTCATGTTGAAATGGCGGTCGAAGAATATGTTGCACAACAATT
AGGATTACAAATTGATCCAATTGCAACTCAAGTTACTTCCCGTGATTATCATGTTGCGTT
GTTCACTAGTTTTGGACAAATTGCTAGTTTATTAGAAAAAATGGCTTTAGAGTTTCGCCA
CTTTCAACGTTCAGAAGTTAACGAAATTGCCGAAGGCTTTAGTAAAACCCAAAAAGGGTC
ATCTTCAATGCCCCATAAAAAAAATCCAATTAGTGCGGAAAATATTTCAGGATTAGCTCG
TTTAATTCGTAGCAACATGAATGTTGCTTTTGAAAACAATTTATTATGACATGAACGTGA
TATTTCACATAGTAGTAATGAACGAATTATTATTCCTGACACATATCAGTTAGTTGTTTA
TTTGTTAAAACGAATGATTATTGTTCTTGAAGATTTAGTTGTTAATCCAATTAAGATTAA
TGAACATTTACAACAAGCGAATAATCTTTATTTTAGCCAAGTTGTTTTAACAAAAATTTT
GAAAAAAACTAATTATTCGCGGGAAGAAGTTTATGATTTTATTCAAAAATGCACCTTACT
TACACAACAACAAATTGATTTTAAAACAGTCTTGATTAAAAATGATGTTGCAAAATATTT
AACATTATCAGAACTAGACCAGTTATTTGATATTAATTATTTTTTACGTAATGTTGATAA
AATTTATCAACGGGTGTTGAAATAAAGAGGAGCGAAATTATGAAGTTAATTGTGGGTTTG
GGTAATCCGGGTTGTGAATATAGTTATACAAGACATAATATCGGATTTTTAGCAATTGAT
AAACTAGTTGTTAAGTTTAATTTAACAAAACCTCGTAATGTTTTTAATGCTTTTGTTTGA
GAAACAGCAATTAACAATGAAAAAGTTCTTTTTTGTCAATCGCAAACTTTTATGAATTTA
AGTGGTGATGCCGTTTTATTAATTAAACAATTTTATAAATTAACGTTAGAAGATATCATT
GTTATTTATGATGATAAAGATCTTGCCTTTAATGTTATAAAATTAAAAAAGAATGGTTCA
AGTGCGGGGCATAATGGTATTAAAGATTTAATTCACAAGTTAGGTAGTGAAAATTTTTTG
CGTATTAAGTTAGGAATTGGTAAGCATAATCAAATCCCGCTTCGCAACTGGGTTTTAGGA
AAATTTAGCGCTGATCAGTTAGCAATTATTAATAATGACCTTCTAGAAAGAGTTTCTCAA
ATTATTTCCCAATATTTGGTTCAAGGTGATAGTTTTGATAAACTAATGAGTCTTTATAAT
GGCAAATAAAATTAAGCAATATGGTTTTAAAAGTAATCGGCCCAAAGTTTATTTAATTGC
AACACCAATTGGGAACTTACAAGAAATGACACCACGAGCGATTGATGTTATTAAAAATAA
TGTTCAAAAAATTTATTGTGAGGATACTCGTAATACTTTAAAATTGTTAAATTATTTTAA
TCTAAAGAAAAAATTAGTTTCATTAAATAAAGAAAATGAAATTGAACGGTTTACAGAAAT
GATTAATGATTTAACAGCTAATTTATCGATTGCTATTATTGGTGATGCTGGTTATCCGTT
AATTAGTGATCCGGGTTATTATGCTGTTCATAAAATTTTAGCGGAGTATCCTTATGATGT
TGTGCCAATTAGTGGAGCAAATGCTGCTTTAAATGCGATTGTTAGCTCAGGTCTTAATCC
AAAACATTTTTTATTTTTTGGTTTTTTAGATAAAACTAAAACAAAGAAAACTAATGAATT
AGCACAAATTGCACAGCTACCATACCCAGTTATTTTTTATGAAGCACCACACCGTCTGTT
AGAAACATTAAAACTAATTTTTACGGTGCTGGGTGATCGTCAAATTGCAGTGGTGAAGGA
ACTTACAAAAATTTATGAACAATGATATCGTGGTTCTTGCCAAGAAGTTTTAACATTTTT
AGCAGAAGAATAAAATGTTGCTTTTGGTGAATATGTAATTGTTGTTGATGGATTTACTTG
TGAACCAAAAAGCATCGTTGCTGATGAAGTTTTAATTAATGAAATTGATCAATTAATTAA
AAATAAAAATTATCGAGTTAGACAAGCAATTGATTTTGTTGCTAGCAAATATCAAATTAG
TAAAAATATCTTGTATAATAAATATCATCATCACAAGCAGTAATATGTCAAAACAAATAC
AGATTAAAAATTTAATTTATTGTAGTCTTCTTTTTAGTTTGGAAATTATTATTTTAGCGT
TAACTTATTTTTATAGTTTATTTCATTATCAATTAAATTGGTTAAGTTACTCATGATATT
TTATTAGTTGATGGAGTGTTCAAACGGATTTATTAATTTTGTTATTTGCGTTAGGTGGTT
TAATTTATTTTAGCAAGCAAAAATATTGTCATTTTGTGACAAACCATCTTTTTGTGTTAT
ATATTAGACTTCTTGCGATACCATTTTTTATTAAAATATTATTATAAAATATAATTTATG
AGGAAATAAAAATATGAACAATAATAAATTTAATACTCTTAATGATAGAAAATGGTTAAA
ATTAACAGTAATAAAAAAATCCACTTTTAATAAAATGTTAGATATTTTAAAAGTTGCTGA
AATAGAAAAATTTAAAAAAGGTGGTAAAACTAATAAATTATCATTAGAAAATAGATTATT
GATGACTTTATTATATTGACGAGAATATCAGACTTATTTTCATCTTGGTAAAAGTTTTGA
TATTAGTGAGGCTAATTGTTATCGTAATATTAAGTGAATTGAAGATATTTTAATTAAAAA
CTCTGATTTTCAACAACTTGCTGGTAAAAAAGCACTAATAAATGATTATTTTAATGATAA
AAATATTATTATTGATGCTACCGAAACTCCAATCCAACGCCCAAAAAAGACAAAAACAAT
CTTATTCTGGTAAAAAGAAAAAACATACGATCAAAACACAAGTAATTATCGAACAAGAAA
CCAAAAAAATTATTGCAACAAGTTTTTCGCTCGGAAAAAAACATGATTATGCTTTATTTA
AAGAATCAAAAATCCCAATTTTAAAAAATACCAAATTAATAGTTGATAGTGGTTATCAAG
GAATACAAAAAAATCACAATAATGTTCTAATACCTACAAAGAAAACAAAGAAAAACCCTT
TAAACAAAGAACAAAAGCAATATAATAGACTAGTTTCAAAAATGAGAATTATTATTGAAA
ATATTTTTGCTATTCTTAAAAAATTTAAAATTATTACAGAAAAATATCGTAATCGAAGAA
AAAGATTTGGTTTAAGATTTAATTTAATTGCCTCAATTTATAATTTACAATTATTATATT
TAACATAAAATATTTATTTAAAATTAAATAATTTAAATAATAAATTAATTTTTCGTTGTG
GAAAAATATTAAATTTTTAAATAAAAAACATAATTAATTAAAATTATATTTTTCTATTAG
TATCTTTTTTACAAATATTTGCAATTTTTTAACAAGTAATGCAAGAAGTCTATTGTTTTT
GCAGCATTGTTAACTTTTTTGTTTTTTACAATCGGTAGTGTGATTGGTGCAATTACAAGA
CAAACTTTTACCGCAAGTTGGAATAATATTACAATTTATTGGATTAGTACTGTTGTTCAA
CATTGACTTTGTCCAATTATTTTTATTATTTATTTTTGTTTTAGGTTTGAAAAAAATAAT
TAATCATCGTGATTTTTATGCACGAAAGTTATACAAGTTTTATCTTCATCCCATTTTCTA
AACAATTTTTATTGCTTTACGACAAATAGTATTATTGTTAACTCCGATTGATGAAAAGTT
ATGAAATTATAGTACTCCTGCCAAAAATTATTATGTTCCATATTTTTTTCAAGATTTTCG
AAAACCAGAATATTATATTTTATATTTAATTGTCTTAAGTTTAATTATTGCGTTATTAGT
TTCAATTGTTGTTAATTTAAATAATTTGTTAGTTAATCGTCAAAAAATTAAAGAAAATCA
AGAAAAGACAAATTAAAATAACATAAATTTTTATTTTACGGTAAAATTGGAGTACATAAT
AATTTATAGAAATAGAGGGATATGATATTATGACACAACAGAATAATTTCTGAGCAGATG
TTGAAAAAGGAATGATGAATTATTTAACAAAATATATTGATCTTTTTGAAGTAGATTATC
AAAAGGATACTGCAGAAAAAAACCCAAAAATTGAAGCATTTTTAGCAGGAGCTAAATTTA
AAACTAATTTTGAGGATTTATTTAATTTTGTTAAAACAGAAATTAAACCTTTATTTGATG
ATATTAGAACTGAATATTTAGAAGATAAAACACCCGAAGAAGTTGATCAAAAGAAAGTGA
CAACACTAATTGAAGTAAGTAAATTATTTAATGCAATTATTCCGTTACCTCGTTTTTTAA
ACGATTTTATGGCTAGTGCCAAAGAATCAAGTCCAGTTGATTTAAATAAACTTTTCGTAG
ATATGATGAAAGTAGAAATTACTGAATTAACAAAAATTTATGATGAAGAAATTAAGAGTT
TAGATTCAGCCCTTGATAAATGTTTAGAAGATATTAATCAAGCAAGTGATGCGTTAGAAA
TTTGAAATTTAGTAAATCAATTAGGATTATTTTTACAACGCGATATTGTTTTAACTGAAT
TTTCAGTTGATCAAGAAGAAGAAAAATTAAAAACACAATTAGAAAATATTGATAAAATTG
AGAAAGATTTTAATGAGGGAAAAATTAAGTTACCAGAATTTAACAAAGCAAAAATTGTTG
AAGAAGTGGAAACTTATCATAAATTTGTTATTGGATTAACACCAGAAAAAAGATTAGAAA
TTGCTCAAAAAATAACAGACTATCGTAATAAAGTTGTTCCATTAGTACAAATTATTCAAT
GCTTACATGAGTTATTAATGAATATTTTGACTTCAACTAATATTATTAATACTGCAAAAC
AATAAGAAATTTATTGTTTTTTTATTTAAAAGAGTATAAGATTAGAGGTATAAGGATAAA
AAAGTAAGGAATGGCATCTTTACTTCTGCAATATGTAAAGTCATATTGTCAATAAATATA
TATTGTGCTAGGAGAATAACGAATACAAAAAAGTATATTTATTTAAATGATATTAAAATA
TTACAACTTGATAAGCATCCTGTATATTTAAAAACAATTTGTTTTTTACTTTTTTTGCAT
ATTTATCTTTAAAATTTTTTAATAAGATATTTTTATTAAAGTGTTTTATTAAAGATTAAC
GTAGAAAGAAATGAGGAAATGTAACATGGCAGAAAAATATGGTATTAATGTTTACTCAGA
AATCGGTCAATTAAAAACCGTTTTATTACACCGTCCTGGCGATGAATTAGCTAATTTATC
ACCAGATTTGCTAGAAAGGTTATTATTTGATGATACACCAGATTTAGCAGTTGCCCAAAA
AGAACATGATGCTTTTGCAAAAGTTTTTAAAGATTTAGGTGTAGAAGTTTTATATATTAG
ACTTCTTGCGATACCCTTTTTTATTAAAATATTATTATAAAATATAATTTATGAGGACAT
AAAAATATGAACAATAATAAATTTAATACTCTTAATGATAGAGAATGGTTAAGATTAACA
GGAATAAAAAAATCCACTTTTAATAAAATGTTAGATATTTTAAAAGTTGCTGAAATAGAA
AAATTTAAAAAAGGTGGTAAAACTAATAAATTATCATTAGAAAATAGATTATTGATGACT
TTATTATATTCACGAGAATATCAGACTTATTTTCATCTTGGTAAAAGTTTTGATATTAGT
GAGGCTAATTGTTATCGTAATATTAAGTGAATTGAAGATATTTTAATTAAAAACTCTGAT
TTTCAACAACTTGCTGGTAAAAAAGCACTAATAAATGATTATTTTAATGATAAAACTATT
ATTATTGATGCTACCGAAACTCCAATCCAACGCCCAAAAAAGACAAAAACAATCTTATTC
TGGTAAAAAGAAAAAACACACGATCAAAACACAAGTAATTATCGAACAAGAAACCAAAAA
AATTATTGCAACAAGTTTTTCGCTCGGAAAAAAACATGATTATGCTTTATTTAAAGAATC
AAAAATCCCAATTTTAAAAAATACCAAATTAATAGTTGATAGTGGTTATCAAGGAATACA
AAAAAATCACAATAATGTTCTAATACCTACAAAGAAAACAAAGAAAAACCCTTTAAACAA
AGAACAAAAGCAATATAATAGACTAGTTTCAAAAATGAGAATTATTATTGAAAATATTTT
TGCTATTCTTAAAAAATTTAAAATTATTACAGAAAAATATCGTAATCGAAGAAAAAGATT
TGGTTTAAGATTTAATTTAATTGCCTCAATTTATAATTTACAATTATTATATTTAACATA
AAATATTTATTTAAAATTAAATAATTTAAATAATAAATTAATTTTTCGTTGTGGAAAAAT
ATTAAATTTTTAAATAAAAAACATAATTAATTAAAATTATATTTTTCTATTAGTATCTTT
TTTACAAATATTTGCAATTTTTTAACAAGTAATGCAAGAAGTCTATTGAAAAATTAGTCG
CTGAAGTTTTAGAAACTGATCCAAAAATGCGGCAAACTTTATTAGAACAATTCTTAAAAG
AATCCGGTGCAAAAGCAGAGTATATTAGTAAATTACGTACTTATTTAGACAAATTAGATA
ATCAAGCTCTTGTTAATAAAATGATTGTCGGAGTGACAAAATATGAATTAGGAGTTGAGA
TAACTGATGATTATCCATTAGCAGTTGACCCTCTACCAAATATCTTATTCCAACGTGATA
CATTTGCATCAATTGGGAATGGAGCAACAATTCACAAAATGTTTACGATAACAAGAAATC
GTGAAACATTATTTTCTGATGTTGTTTTAAGACATCACCCACGTTTTAAAGATAAAATTA
ATTACTGATATAGTCGTGATGAAAAAGAAACTTTAGAAGGTGGAGACATTTTAGTTTTAA
ACAAAAAAACATTAATCATTGGTGCATCACAATGAACATCAATGGAAGCAATTAAAAAAG
TAGCAAAAAATTTAATTGAAAATAATTCAGTTAATTATGAAAAAGTAATTGCATTAGATT
TAAAAACAAAAAATCGTGCTTTCATGCACTTAGATACTGTTTTTACAAATATTGATTATG
ATAAATTTATCGCTCATCCATTAATTTTTGAAGCAATGGGTGAATTTAAAATTTTTGAGA
TTACAAAAAATGGGGTCACAGAAATTAAAGAAACAATTAAAGATTATTTATCAGCAGAAG
TTGGAAAACCAGTGCACATTTTTAAGTGTGGTGGTGAAGACCCAATTTCGCAAGCAAGAG
AACAATGAAATGATGGAACAAATGTAATTACAGTTCGTCCTGGCGAAGTAATTGCTTATT
CACGTAACCATATTACGATTGAAGAATTAAAAGCGGCAGGAGTTAAAGTTCATGTCATTG
CTTCATCTGAATTATCACGGGGACGTGGTGGACCTCGTTGTATGTCGATGCCAATTTGAA
AAGAAGACATTTAAAAAATTAATATTACATTTTAAAAGGAGAGAAAAAATAATATGGCTG
TAAATTTAAAAGGAAGAAGTTTTTTAACTTTATTAGATTTCACACAAAGAGAAATCTATT
ATTTATTAGATTTAGCAAAACAATTAAAAGATGCAAAATATGCTGGAACAGAACAAAAAC
CATTAGCTGGTAAATCTGTTGCATTGTTATTTGCAAAGGATTCAACACGAACAAGATGTG
CGTTTGAAGTAGGAGCATTTGATTTAGGAATGCACCCTGTTTATTTAGGACCAAGTGGTA
GTCAAATGGGGAAAAAAGAATCAATTGAAGATACAGCAAAAGTATTAGGAAGAATGTTTG
ATGGAATTCAATTCCGTGGTTTCAAACAAACCGATGTTGAAGCTTTAGCAAAATTTTCAG
GAGTACCAGTTTGAAATGGTTTAACTGACGAATTTCACCCAACACAAATGTTAGCGGACA
TTTTAACATTACAAGAAGAAAAAGGTCGTCGTAACATGAAAGGGTTAAAATTTGTTTACT
TTGGAGATTCACGTTTTAATATGGCAAATAGTTATATGGTTGTTAGTGCTAAATTAGGAA
TGCATTTTGTTGCTTGTGCACCAAAAGATTTATGACCAGACAAAGAATTATTAAAAAAAG
TAGAAGCTATTGCTAAAGAACATGGTGGATCAATTACTTTAACGAAAGATCATAAAACAG
CAGCAAAAGATGCTGATGCTATTGCAACTGATGTATGAGTATCAATGGGAGAAGACCCAT
CAGTGTGAGGACAAAGAATTAAATATTTAACACCATACCAAGTAACAATGGAAAAAATGA
AACAAGCAAAAGAAGATGTTATTTTCTTACATTGTTTACCAAGTTTCCACGATGCTGAAA
CTGATACTGCCCAACAAGTAATTAAACAATTTGGCGGAACTGGTGAATTAGAAGTTACTG
ATGAAGTATTTCAATCAAAATATTCACGTGTTTTTGAAGAAGCAGAAAATCGTTTACATA
TTATTAAAGCAGTAATGCTAGCAACAATTCGTGATTAGAATTTGTTGAAAAATAGAATTC
AGAAAGGGTTGCAGAAATGGATGTAAAAAATAAAAAGAAGTTTAAGTTTAAATTACCAAC
GGCATTCACAATTTTATTAGTACTTACATTGTTTATTATTATTATTTCTTGAATTCCAGG
AACAACAGGGGCTTGAACTGATGCGGATAAAAAGACGTATGCGGGGGGACCAGCTGGGAT
TTTTGACTTATTTTTAGCGCCAATGAATGGTTTTAAAGATAAAGTTGATGTTATTATCTT
TATCTTAGTGCTAGGAGGATTTTTAGGAATCGTTATTGAATCAAAAGCACTAGATGCCGG
AATTGGGCGGTTAGTAGCAAAAATGAAAGGTCGCGAAATTTGAATTATTCCAATTGTAAT
GTTCTTATTTTCAGTTGGAGGAACAACTTACGGAATGGGAGAAGAAACAATTGCGTTATA
TCCTGTTATTATTCCGGTCTTATTAGCTGCTGGATTTGATGTCTTGACAGCTGTTATGAC
GATTTTATTGGGAGCTGGAATTGGATGTATCGGGTCAACTTTAAACCCTTTTGTAGTTCA
AATTGCAGTTTCTAATGCTGGTGTTCCTGAATTAACATCATCAACAGGAATTGTTTGAAG
AGTAGTAACATGATTATTATTAACAGCAGGAGGAATTTCTTTTGTTGTTTGATATGCGTT
ACGTGTTCGTCGTACGCCAGGGAAATCACCATTATTTGATAAAAAAGATTTTTATGAAGC
AGAATTTGCAATTGCGGCTGATTTACCTGAATATACTAAAAAACGAAAAGCAATTATGGT
TATTTTTATGATTGCTTTTGCTTTAATGATTTTTGCCTTAATTGGGTGAGATAAGTTTGG
AATACCGGTCTTTGTTGATTTTACTGAGTTAGTTAGCAAACATGCTCCGTATATTGCGCA
TTTCTTTGCGCCATTAGGACAATGATATTTTATGGAAATTTCAGCGTTATTCTTTATTTC
ATCACTTATTATTGCATTAATTAACTGAAAGGGAGAAGAAAACTATGTTAATAGTTTTAT
CCGTGGATCAGCTGATATTTTATCAGTGTGTTTAATTATTGCGTTTGCAGCTGGAATTGG
TTTCATTATGACAAATACTGGAATGCAAACTAAATTAGTTAGTGGATTATCTTCACCAAT
GTCATCGTTAGGAAAAACTGGTTTTATTATGGTGGCGTTCTTCTTCTTCTTAATTATTTC
CTTTGTAATTCCATCAAGTTCAGGATTTGCAACAGCGGTCTTTCCGATTTTAGGACCAGT
TGCAAACGGAGTTTCTGCTGGATTAGCATCAGGAACAATTACTGCCTTTTCATTTGCAAA
TGGAATTATTAACTTAGTTTCACCAACTAGTGCAATTTTAATGGCAGCATTATCAATTTC
AAAAGTTCCATATGACAGCTTTATTAAAGCATCATGGCCATTACTTGTTGGAATTACTAT
TGGGTCAATTGTCTTGTTGGCAGTTGGTACTTTATTACCAATTTCAAATACTGGGACTTG
ATTCTAAGACTAAGAAAGGATATGTAAATTTATGGCAAGAATAGTTGTTGCGTTAGGGGG
AAACGCTTTAGGAAATTCCCCCACTGAACAACAAGAAATTGTAAAAGATACGGCAAAAGC
AATGGTTGATATTATCGAAAACGGTGATGAATTAATTATTGCGCATGGGAATGGACCACA
AGTTGGAGTGATTAACAATGCTTTTGATGAAGCATCACATGTTAATAATAAAATCCCAAT
GATGCCATTTCCAGAATGTGGGGCAATGTCACAAGCTTATATTGGATATCATTTGCAAAA
TGCAATTTTAAATGAACTAAATAAACGAAAAATTAATAAAAGTGTTGTGACGATTGTAAC
TCAAGTTGAAGTTGATCAAAAAGATCAGGCTTTTAATAATCCAACAAAACCAATTGGGGC
TTTTTATGCAGAAGCGGAAGCAAAAGCATTAGCTGCCAAAAATGGTTTTAGCGTTAAAGA
AGATGCCGGGCGAGGATGACGACGCGTAATTGCTTCACCACAACCCGTTGACATCGTTGA
AAAACATATTATTTAGGACTTAATCAACAAGGGGCATATTGTTATTACTGTTGGTGGTGG
GGGAATTCCCGTTGTGAAAACTGCCAGTGGTTATCAAGGTGTTCCTGCTGTAATTGACAA
AGATTTTGCTAGTGCAAAATTAGCAGAATTAATCAAAGCTGATAAATTAATGGTTTTAAC
AGCAGTTGCAAAAGTTGCAATTAATTATGGGAAACCTAATCAAGAAACTTTAGATGTTTT
AACATTAGCTTATGCTAATAAATATATTGCTGAGAATCAATTTGTGCCAGGTAGTATGTT
GCCAAAAGTTCAAGCAGCAATAAAATTTGCTAATTTAGGTGATCAAAAATTTGCTATTAT
TGCTGAATTAGCGCAAGCAAAAGCAGCATTAGCTGGTAAAGCTGGAACAGCAATTAAAAA
ATAATTGATTTATAAAAAAGTATTTTAATAAAATACTTTTTTTATTTTTTATCTTTAATT
ACCTTAATGAAGACGTCCTGACTATTCAGACGATCTATTAACAGCTGATAAAATAATAAA
ATTATTGTTCGGGGGTAAAAAAGAAGGGAAGGAATTTAAGACATAATGAAACAATGAAAA
TTAAAACCATTAAAAACATTGTGCAAAATCCATTCAACTGTCTTGAAATTAAACTAGTTA
TTTTGTATAATTTTAAGTTCCAAGATCGAAAATGTTATTTCATTGCTTTTATGTTATAAT
TAATATAAGTGATTAAATTGCGAATAGGGTGAATAATATGGGTGAAAACATAAAAAAGGG
TCATAGTAAGGGTTGTCATAATAATTGTCGGATTCATTATAATCCTGATTTTTTTAGTTA
TTATCAATATCCATATCCACCGTTTTATCCATATCCTACTCCCCCATCAGGAGTGCAGTA
TACCCTACCACAAAATTTATATCCCCCATTGTTATCGCAGTATAATTATTCGCCAGTAAT
TCAACAACCAACACCATTACAACAACAATCTCCCGCAATGGTAAATCCAACGCCACCGTA
TCAAAATATTAATCAAACGGTGAATCCTTCTTCATTGCCAAATTTAGGGCCTGAGAATGA
TATGCGAAATATGTCATCATATCATAATCGGTATGATTATCGTAATCAACAATATTTGGA
TGATCCTTATTCACCGTATTATAATTCTCGCCCATTCGCGAAAGAAAGTAATTATAATGA
TTTTCGTCGTCCTGTCGGTCCGCTTAGTGCTGAAGATGAATATAATTGAGCAATTCATAT
TTCTAAAATTTTAGATGAGTTTATTAGCCGCGATCGTAATCAGCCAAAAACAAGTGGTGG
TGAATACAAAGAATTTAAAAATACGTTAGATACTTCACTTCGTCATTTAAAAGAAGCTGA
ATCTTTAAATAAAACTTTAATTGAAGCTTGAGAAAAAAGAAATGAAAAACAAGAGTCACG
GTCAACTGTAACTAGTTCAGAAACAATTATTTTACCAGAATTACCATTAACAACTGAACA
AGAAGAAGTAATCCAAAATGAACCACCAACAATTTTAAATGCGGAGAATCGCTCAGAAGT
AAAAGATGTCATTGAACCTGCAGGAAAGGCAAAAATTGATTCACTATCTGAAAATAATGT
TTTTAATTTATTTAATTTTGATGATGATTTTGATAGTCACTTTGATGACGAACAGGATGA
CGAACACAGTTTCTTCTTCGATACTGCTGAATTCAATGACCCCACTCCCCCAATTGTTAA
TAAAGCAGAACATGATGATAATTTTGACAATAATTTTACAGAAAATTTACATGATTTTTT
TGATACAAATGCTCCAGTAATTGATTTAGATCCAACGAAAGTTGAACCAATGATAGATGA
TGAAACAGAAGAAAGTTTTAAAAATAGTTTTGTAAAAGGAGTGGTTGATACATCACCCGG
ATTGGGAACATATAAAAATTACACCATTAAGACATTAATGGGAAAAATTCAAGCACAAGA
AATTTATGATAAAATCTTTGATGAATTTGGTCATAGCAAGATGGATCAGTTTGAAGTTAT
GAATGAATTTGGGCTTACGCAAAAACAATATGATAAGTTAATTGATAATTTTTATCAAGT
AAAGAAAAATTGGAATAAGAAAATCGATGAAAAACAAATTGGGGTTGTAATTCGCTCAAG
ATTTAATGTCAAAGCCTTTTGAATTAGTATGACTATTATTGGAATAATTTTGTTACTAGT
TGGGGTTATTGTTATTCTTTATTTTACAGTTCCAAGTGTTGCAAATACGATTGATATGAT
TATTAATAAGATTCAAAATCTATTTTAGTTTGAAAAAATAAATTTAAATAGTTTTTTTGA
AATATTATGTATAATAATTATTGTAATGTATTATCCAATTTAAAGGAGAGAAAAAATGGC
GAATACGCTGGTAATAATGGAATCCCCCACAAAAACAAAAGCAGTTGAAAAATATCTTGG
TGATGGTTATTTAGTATTATCTTCAGAAGGACATATTCGAAACTTATCAACAAAGGGTGA
GTATGGTCTGGGTGTTGATATTGAAACTTTTGAACCAACTTACAAGATGGAACGTGGTAA
AAAAGAACTGGTAAAAAAATTAAAACAAGAAGCTAAAGCTGCAAATTTAGTTATTCTTGC
AACGGACCCCGACCGTGAAGGAGAAGCGATTGCATATCACTTGAATGAAGTTTTAAATTG
TAATGACAAATCGCGTCGTGTTCGTTTTAATGAAATTACAAAAGAAGCCGTTTTAGAAGC
GTTTCATCATCAAACTGATATTGATATGAACTTGGTAAAATCACAAGAAGCACGCCGAAT
TCTTGACCGTTTTATTGGGTTTCGATTAAGTAAATTGTTACAAAAAAAGATTAAGTCAAA
ATCAGCTGGACGAGTACAATCTGTTGCGTTAAAATTAGTTGTTGAACGAGAAAAAGAATG
ACAAGTTTTTGTTCCCGAAGAATATTGAACTGTTGAAGGATTATATAAAAAAGCAGTTGT
TAAATTAACAAAATTTAAAGATGAAAAGATTGAATTAAAAAATGAAACTGATGTTTTAAA
AATTAAAAAGGCATTAAAAAAAGATTTTGTTGTTGTTCAAGTTAAGGAAATAGAAAAACA
CCGAAAATCACCTAATCCACACACAACATCAACAATGTTACAAGAAGCAAGTAGTAAGTT
TGGGTTTGCTTCAAATAAAACTTCTTTAATTGCGCAACAACTATACGAAGGAATTAAAGT
AAAAGATGATATTACGGGGTTTATTAGTTATCCTCGAACAGACTCTATTCGGTTAAGTGA
TAAATTTATTCAAGATGCATTTGATTATATTACGATTCAGTATGGGCAAAAATATTTGGG
TGAAGTTAAAACTCCTGCTAAAAATAAAAAAAATGTGCAAGATGCCCATGAAGCAATTCG
ACCAACTGATTTAATGATGACACCTGATGCAGCAAAAGAATATTTGAGTCGTGATCAATT
ACGTTTATATAAAATTATTTATAATCGTGCTCTTGCTAGTTTAATGGCTAGTGCTAAATT
ATTAAGTAAAGCAATTATTTTAGATAATAATAATTATGAATTTCGAATGACGGGAAGTAC
GATTCAGTTTGATGGTTTTTTAAAATGTTCCGCATTAGATGATGATGAAGAAATTGCAAA
ATTACCAGCCTTGAAACCAAACCAAATTATTAATTTAAATGAATTATTTGGAATTCAGCA
CTTTACAAAACCACCAAGTCGTTATTCTGAAGCAAAATTAATTAAAACACTAGAAGAAAT
TGGTGTCGGTCGACCATCAACTTATGCCCCAATTATGCGTACTTTAAAAGAGCGTGGGTA
TATTATTGTCGAAAATAAAGCTATTAAAGCAACAGAAAAAGGAATTTTAACAAGTGATAA
GTTGCAAGAATATTTTAATGATATTATTAATGAAACATATACTTCAACCATTGAGGAAAG
TTTAGATGTGATTGCCCATGGTGAAGCAGACCCTAAACCATTATTAAAAGAATTTTGAGA
ACGCTTTGAACCACGAATTGAAGCAGCAATGGAATTAATGGAAGAGATTCCGGTTGAAAA
AGCGGGAATTGATTGTCCAGAGTGTGGTCGTGATTTGGTATATCGTTATGGAAAATATGG
AAAATTTATTGCTTGTTCTGGTTTTCCAAAATGTCGCTATATTCACCAAACTGGTCCTAA
ATTTGGGCTATGCCCAGAGTGTGGTGTTGGTGAAATTATTTTAAAATTTAATAAACGTTT
TCAACACTTTAAAGCTTGTACTAATTATCCAAATTGTCATTATACTGATTCTTATAAAGA
AGAAAAACCTGAGCAAGAAGGAAATAATGAGGATAATAATGAAAATAACGGATTATATCG
CCGTAATTTATTAAAATAAGGTGATATAATCCTTTTTATATGCGGCTAATAAATTTTTTT
CTGATTTAGAAAATGATTTTCATAGTTCTAGCGGTATAATTATTATAGTTTTAGAAAGGG
GCTGTGACTAATTATGTATGAAAAAGGAAGTAAAGTTATTGCGAAGATAAAAAACATTAC
ACCATTTGGTGCTTTCTGTGAGTTAAAGAACGCGGATGGATTAATTCACATTAGTGAATT
TTCAGATTTCTTTGTAAGAGACATTAAAGAATTTGTTAATTTTGGTGACAATGTTGAAGT
GGAAGTACTTGATTTTGATCCAGTTAAGAAACAAGTTAAATTAAGTTATAAAAACTGCCG
ACCTGAATTACTGAAGAAAAACAACAGTCAAATTCAAGAGACGGGAGCAGGTTTTCAACC
TTTATGTGAAAAAATTACTTCGTTAACAAGTAAATAAAACGTTTAAATTTTATAAATAAA
TTGATTTTTAGATAGAAAGCGGGCAATATTATTAAAATGATCAAAGTAAATTTTACTAAT
GCATTAAGTGAAGCTGTTTTCGAGAAGTATTTAGGACAAGTTAAAGATATTCACCATATG
ATTCATGACAAAACTGGCCTAGGAAGTGATTTTTTAGGTTGGGTTGAATGACCAAATACT
TATGATCAAGCAGAACTTGCAGCAATGAAACAAACAGCAAAACAATTAGCGAATGAAATT
GATGTTTTATTAGTAATTGGAATTGGTGGGAGTTATCTTGGTGCTCGTGCTGCGATTGAA
ATGATTAATGGGTTATATAGTCAACAAAAAGTCAAAGTAATTTATCTTGGTAATACAATG
TCTTCAACTTATATGGCACAAGTTTTACAATATCTTCAAAATAAGAAATTTGGAATTTGT
GTTGTTTCTAAATCTGGAACAACAACTGAACCAGCGATTGCATTTCGTCTATGTAAGGAG
CTTTTAGAGAAAAAAGAAGGGTTTCTAAAAGCAGCAAAATTAATTGTTGCAATTACCGAT
AAGCATAAAGGTGCATTAAAAACATTAGCTGATGAAGCAGGATATCAAACCTTCGTAATT
CCTGATGATATTGGAGGAAGGTATTCAGTTTTAACTCCGGTTGGGGTTTTTGCAATGCTC
GTAAGTGGTATTGACGTTGACAATGTTTTTAAAGGAGCACAACAAGCTTATCAAGACACT
TTAATTGATGATTTAACTAATTATGCCTATAAATATGCTGTTGGCCGTTATATTTTGAAT
TACGAAAAAAAATATAAAGCTGAAATGCTTGTAACTTATGAGCTACAAATGCAGATGATT
ACTGAATGATGAAAACAATTATTCGGAGAATCAGAAGGAAAAGATTCAAAAGGATTACTA
CCTTTATCATGTATTTTTTCAACAGATTTACATTCTCTTGGTCAATTTATTCAAGAAGGA
ACAAAAAACATCTTATTTGAAACAGTTATTGAAATTAAAAAACCACAATTAGATCTTGCT
TTAACCAAAGCAGAGCAAGACATTGATGGCTTAAACTATCTAGCAGGAAAAACATTGCAC
GAGGTCAATATAACTGCAATCCAAGGTGTTATCGCCGCTCATATCAAAGTAGGACATGTT
CCTAATATTATTTTGGAATTTGAGACAATGGATGACAAAATGTTTGGCTATTTATCATAT
TGATTTATGAAAGCATGTGCGATGTCAGCTTATTTATTAAAAATAAATCCGTTTGATCAA
CCTGGTGTTGAAATTTATAAAAAAAATATGTTTGATTTGCTAGGAAAAAATTAAAAAATA
ACAAGGTAAAAAATATTGAATCTCAATATTTTTTGTTTTTTTAAGTTAAATTAAAGCGAC
AAATGCGGTAAAACTATTAATTAAATAATAGAATTTTTGATTTAAATATGATTCTTATCA
TTATTTTATATTAAAAAATAATTTTCTTGTGCCTTAAGGTAGGATAATACTATCTTAGGA
TGTCCTAAGAGATAAAGAAAGGTTAATTTTAAATGAAAAAAATTTTAAGTTTAGTAAGTA
AGTGTATTAACAATTGGCGTTGCACCAATTTTAACATTAAATGCTACGAGTTTATATGAT
GTAAAAAATAATTTTGAAGGTACTGATTTCAAAGCTAACTTAGAATCTAGTCAACAAGCA
AAAAAATAGTAAAAAGAGAAACTGAGATTCATCAAAAAAAATCTAATTTTGTGAAAGATT
CAGAATTGGCAACACCAATTACGAAGGTGACCGCTTTTTATATAAATAATTCGGATAAGA
ATACATTTATTTGATCAAAAAAATTACCAACAGGAACAAAATATAATTTTTTTAAGGTAG
AAGTTAAAGAAAATAGTAATTATTGAGTTGAAGGGTATGAATTTAATTATTTTAATCGAA
GGGTTTATTCACCGCTAGGTTATGTAGTTAATATGCCATTAATAAATAATAAAGAAGATG
AAAAAACATTAGCAGAAGAAACTTATAGTAGCTATGTATGAGGGAATAAGAGTTAAAGAA
AGATTGATGTAGTAAACGTAAAGTTAATTTTAAATTTGCAATATTCTGATAATGTCATAA
CTGCGAAATTTACCGCTAAAGCTACTGTCAAAAATACTAGTTTATTTAGTTGAGTGAAAA
CTCAAGCCAAATTTTATTTTAAAATTATAGTTTCTTAAAACAAATGATTATAATGATAAT
AATGTTGAATAAAATTAATGAACTATTTTTTTAAACTAACTTTATTTTAAATATGATTAT
AATTTTTATATTACCTATTTTATTTAAAAATACTAAATCTCTTTATCAATATGATATATT
TTAATTAATAACATTATTTTATTTATCTTTAATTATTAAGGACTATAAAATAATGTTTTT
TTATTTAAAAATTAACTTAAAAAAAAGTTAATTTATTGTAGTTTGTATTCTAGGTTATAA
ATTATAAACCTGATTTTTGCATTTTATAGACTTGTTTTAAAACCATTTTACGAGGTAAGT
GCTTTGCGAAAAAAACATTAATTTTATTTTTACTGCCAATTAAAACAACGTCTCTTTTTG
TTTGATTAATTTTTTTAAAAGCAATTTTAGTAAATTTAGTAACATTCATGCTACCAGGTG
GTAGTTTTTTACTTTGATATTGGGCTCTATTTCAAAAGTCTGTTTTGATTGGACCGGGAC
ATAACGCAATTACCTTTAATTTAGATTTTTGTTGTTGCAATTCAAAATTTATTGCACAAC
TAAAATTTAAAACATAACTTTTTGAGGCAAAATAAGTGGCATATAATGGTCCTGGTTGGA
AGGCGGCGATGGAAGCGCGAGGTTAATAATTCTTTTTTCGGTGTTAGTTTTATGATATTT
TAAATAGAAGTATTTAGTCATAAATTGGAGACTTTTAATAGACTTCTTGCATTACTTGTT
AAAAAATTGCAAATATTTGTAAAAAAGATACTAATAGAAAAATATAATTTTAATTAATTA
TGTTTTTTATTTAAAAATTTAATATTTTTCCACAACGAAAAATTAATTTATTATTTAAAT
TATTTAATTTTAAATAAATATTTTATGTTAAATATAATAATTGTAAATTATAAATTGAGG
CAATTAAATTAAATCTTAAACCAAATCTTTTTCTTCGATTACGATATTTTTCTGTAATAA
TTTTAAATTTTTTAAGAATAGCAAAAATATTTTCAATAATAATTCTCATTTTTGAAACTA
GTCTATTATATTGCTTTTGTTCTTTGTTTAAAGGGTTTTTCTTTGTTTTCTTTGTAGGTA
TTAGAACATTATTGTGATTTTTTTTGTATTCCTTGATAACCACTATCAACTATTAATTTG
GTATTTTTTAAAATTGGGATTTTTGATTCTTTAAATAAAGCATAATCATGTTTTTTTCCG
AGCGAAAAACTTGTTGCAATAATTTTTTTGGTTTCTTGTTCGATAATTACTTGTGTTTTG
ATTGTGTGTTTTTTCTTTTTACCAGAATAAGATTGTTTTTGTCTTTTTTTGGGCGTTGGA
TTGGAGTTTCGGTAGCATCAATAATAATAGTTTTATCATTAAAATAATCATTTATTAGTG
CTTTTTTACCAGCAAGTTGTTGAAAATCAGAGTTTTTAATTAAAATATCTTCAATTCACT
TAATATTACGATAACAATTAGCCTCACTAATATCAAAACTTTTACCAAGATGAAAATAAG
TCTGATATTCTCGTCAATATAATAAAGTCATAAATAATCTATTTTCTAATGATAATTTAT
TAGTTTTACCACCTTTTTTAAATTTTTCTATTTCAGCAACTTTTAAAATATCTAACATTT
TATTAAAAGTGGATTTTTTTATTCCTGTTAATCTTAACCATTCTCTATCATTAAGAGTAT
TAAATTTATTATTGTTCATATTTTTATGTCCTCATAAATTATATTTTATAATAATATTTT
AATAAAAAAGGGTATCGCAAGAAGTCTAATATTCAAATCAATTAAATTTAGTTCATCATC
AATGTTAGTATTCTCAAACATTCCGAAAACACTAAAACCAGCATTATTGATCATAATATC
AAAATCAATTTTATTAAGTTCAGAAATTAGTTTTCTGTTGGTTGCAATTTGACTTAAATC
ACAATTAAATGTTTGTAAATAACTGGTTAGATTTTGTTCTTTTGCTCAGATTGTAATTGG
TGTTGTATTTCTTGCCACACAAAAAACATTAATATGGTTCGTTAAGTATTGTTTTGCTAA
TTCAAAGCCAATTCCTTTGCTTGCTCCTGAAATAAAGACACTTTTAATGTTATTTAATTT
CATTTTAGTTCCCCCTTTATTAGACTTCTTGCATTACTTGTTAAAAAATTGCAAATATTT
GTAAAAAAGATACTAATAGAAAAATATAATTTTAATTAATTATGTTTTTTATTTAAAAAT
TTAATATTTTTCCACAACGAAAAATTAATTTATTATTTAAATTATTTAATTTTAAATAAA
TATTTTATGTTAAATATAATAATTGTAAATTATAAATTGAGGCAATTAAATTAAATCTTA
AACCAAATCTTTTTCTTCGATTACGATATTTTTCTGTAATAATTTTAAATTTTTTAAGAA
TAGCAAAAATATTTTCAATAATAATTCTCATTTTTGAAACCAGTCTATTATATTGCTTTT
GTTCTTTGTTTAAAAGGTTTTTCTTTGTTTTCTTTGTAGGTATTAGAACATTATTGTGAT
TTTTTTGTATTCCTTGATAACCACTATCAACTATTAATTTGGTATTTTTTAAAATTGGGA
TTTTTGATTCTTTAAATAAAGCATAATCATGTTTTTTTCCGAGCTAAAAACTTGTTGCAA
TAATTTTTTTGGTTTCTTGTTCGATAATTACTTGTGTTTTGATCGTGTGTTTTTTCTTTT
TACCAGAATAAGATTGTTTTTGTCTTTTTTTGGGCGTTGGATTGAAGTTTCGGTAGCATC
AATAATAATAGTTTTATCATTAAAATAATCATTTATTAGTGCTTTTTTACCAGCAAGTTG
TTGAAAATCAGAGTTTTTAATTAAAATATCTTCAATTCACTTAATATTACGATAACAATT
AGCCTCACTAATATCAAAACTTTTACCAAGATGAAAATAAGTCTGATATTATCGTCAATA
TAATAAAGTCATCAATAATCTATTTTCTAATGATAATTTATTAGTTTTACCACCTTTTTT
AAATTTTTCTATTTCAGCAACTTTTAAAATATCTAACATTTTATTAAAAGTGAATTTTTT
TATTCCTGTTAATCTTAACCATTCTCTATCATTAAGAGTATTAAATTTATTATTGTTCAT
ATTTTTATGTCCTCATAAATTATATTTTATAATAATATTTTAATAAAAAAGGGTATCGCA
AGAAGTCTATTGTTATTTTTTTAGTTGTTCAATTTGTTTTAAAAAGGTTGAAGAAATTTC
CGTTAAGCCATAATCAGCAACAAAGAAGATTGTCTCAAGATTTTCATTTAATTTTTTATT
AGCAAAAGCTAATTCCATCTCATATTTTAAATCATTATTATTTCGTAATCCTCGAATAAT
ATAGTTAACTTTTAATTCTTTTGCAAAATCGCTGGTTAACATTTTATCATTAATGACAAC
TTCAATGTGTGGATTAATTTGTTGACAAACAGCAATAACTTTTGCTGCCCGGATTTTAAT
GTCAGTTTGTCCTGTTTTTTCTAAGTTATTAGTAACAACAACATACAATTTTGAAAAGAG
AGCACTAGCTTTTTTAATAATATTAAGATGTCCATTATGAATTGGGTCAAAACTACCCGG
AAATATTGCTTTCAATTTTATTTCACATCCTTTTGATTGCTTTTATTATTTTAACTGAAA
AAATGTGGTATTATAATGGTAATAAGATATTTTTTAATTATTTGTATATTTTTTTAATAC
TAATGTATAATAATTAAGATTACATTTATTTAATTTAAGAAAACAATGTAAAAAGCATTT
AAATAATGAAATGTAAATGAGTACTAAACAAAAAAGAATAGAAAGAAGTAGATTTTAATT
ATGGCAAAAATTAGTTTTTTCGCTCTTGGTGGCCTAGATGAGCGAGGTAAGAATTTATAC
TGTATCGAAGTAGAACAAGATATTTTTATTTTTGATGCAGGAACAAAAAACCCTGAACGA
GGGATTTTAGGGATTGATGTAGTAATATCAAATTTTGATTATTTAAAAGAAAATCGTGCC
CGTATTAAAGGGATTTTTATTACAAAACCTTCTGATGAATGTTCAGAAGCATTAACTTAT
ATGTTAAAAGAATTAGCGGTACCAGTTTATGGTAGTGATTTAACATGCAATGTTTTAAAA
TTCCATTTACAACGTTTTAAAGTACGTGGTAAAGAAGAATGTTTTAATGTTATTAATGCA
AAGGATGTTCTTGATTTTGGAACATGTCAAGTTGAAGTTTTTTCAACAACAACAAATATG
CCAAATAGTTTTGGATTTGCATTACACACACCAGATGGAACAATTATTTACACGGGGGAT
TATATTTTTGATGCCAAAGCTGATCCAAACTTTGCAACTGATTTACAACACTTAAATCAA
ATTGTTGCTAAAAATAAGGTGTTATTATTTTTATCTGAAGCTTCAACAGCATCACGACGC
GATTATACAGCACCAAATCATAAAATTAAAAATTATATTGAACGAGCAGTCAAAGAAGCA
GAAGGGCGGATTATTTTAGCTTGTTTTGATCAAGATTTACATAAAATTAGTGAACTTTTT
GACTTAGTACGAGAAAATAATATTTCAGTTGGAATTTACGGTCAAACCTTATTAGAATCA
TTAAAAGTGTTATCAGATAGTAATAAATTAAACTTTAACGGGATTAATATTAAAGGTTTA
[truncated: 1,939,699 more chars]
