# Supplementary material for: Regions Enriched with Reverse Complement Triplets in Bacterial Genomes
Source: Int J Mol Sci. 2026 Feb 28;27(5):2301. doi: 10.3390/ijms27052301 (PMC12985086; doi:10.3390/ijms27052301)
Supplement: Supplementary file 1 [file ijms-27-02301-s001.zip › for_send/45/Myxococcota/class/mirror.txt]

SMAX= 1185.00     KMAX=    1527   
NOM=     1     2     4     5     6     7     8     9    10    11
NOM=    12    13    14    15    17    19    21    23    24    25
NOM=    26    27    28    29    32    33    35    42    43    47
NOM=    49    50    51    56    57    58    62    63    65    67
NOM=    68    69    70    71    72    73    76    77    78    83
NOM=    84    86    87    88    89    90    91    93    94    96
NOM=    97    98    99   100   101   102   103   104   105   108
NOM=   110   111   114   117   121   122   123   124   127   128
NOM=   129   130   132   136   137   138   140   141   142   143
NOM=   144   145   146   147   150   152   153   155   157   158
NOM=   159   160   162   163   164   165   166   167   168   169
NOM=   170   171   172   173   174   177   180   181   182   183
NOM=   186   187   188   189   190   192   193   194   195   196
NOM=   197   203   204   205   206   208   209   210   211   212
NOM=   213   214   215   217   218   219   220   221   224   227
NOM=   234   235   239   240   243   246   247   248   249   250
NOM=   251   253   254   257   259   260   261   262   263   266
NOM=   267   269   270   272   276   277   278   279   282   283
NOM=   284   285   286   287   288   289   290   292   293   294
NOM=   295   296   299   301   302   303   304   305   308   312
NOM=   313   314   315   317   318   320   321   322   323   324
NOM=   326   327   331   335   337   338   339   340   341   343
NOM=   344   347   351   354   356   357   361   363   366   369
NOM=   371   372   375   377   379   385   386   387   388   389
NOM=   390   391   396   397   399   400   402   403   404   405
NOM=   407   409   410   411   412   414   417   418   420   421
NOM=   423   424   425   429   430   431   432   433   434   435
NOM=   436   439   440   441   442   443   444   447   448   449
NOM=   450   451   452   454   455   459   460   462   463   464
NOM=   465   467   468   469   470   471   472   474   475   476
NOM=   478   479   482   483   486   488   490   491   493   494
NOM=   495   499   501   505   506   507   513   514   516   517
NOM=   519   525   526   527   529   530   531   534   535   540
NOM=   541   543   544   545   547   548   549   551   552   556
NOM=   557   558   560   563   564   566   567   568   569   570
NOM=   573   574   575   576   579   580   581   582   588   589
NOM=   592   593   594   596   597   598   599   600   601   602
NOM=   603   605   607   608   609   610   611   614   615   616
NOM=   617   619   622   623   625   626   627   629   630   632
NOM=   633   634   635   636   637   639   640   643   645   646
NOM=   648   649   650   651   654   655   656   657   658   659
NOM=   662   663   664   669   671   674   675   676   677   680
NOM=   683   684   685   688   689   691   692   695   696   697
NOM=   699   702   703   706   709   715   717   720   721   722
NOM=   723   726   728   729   730   731   732   733   734   735
NOM=   738   741   742   743   744   745   747   748   749   750
NOM=   751   753   755   756   757   758   759   760   761   762
NOM=   763   764   765   766   767   771   772   773   774   776
NOM=   777   778   779   781   782   783   785   786   788   789
NOM=   790   791   795   798   799   800   801   803   804   805
NOM=   806   811   813   815   816   817   818   819   820   825
NOM=   826   828   832   835   836   837   838   839   840   844
NOM=   846   847   848   849   851   852   853   854   855   856
NOM=   857   858   859   860   862   863   865   868   869   870
NOM=   871   874   876   877   878   884   885   886   887   888
NOM=   890   892   893   894   899   900   901   903   906   907
NOM=   908   909   910   911   913   915   916   918   919   921
NOM=   923   924   925   926   928   929   930   931   932   933
NOM=   935   936   941   943   945   946   948   949   950   954
NOM=   955   956   958   959   960   963   964   965   966   967
NOM=   968   969   970   971   974   975   976   977   978   980
NOM=   981   982   984   985   989   990   991   992   994   999
NOM=  1000  1001  1003  1004  1007  1008  1009  1010  1011  1013
NOM=  1017  1019  1020  1021  1023  1026  1027  1029  1030  1033
NOM=  1034  1035  1038  1039  1040  1044  1045  1047  1048  1049
NOM=  1050  1051  1053  1054  1055  1059  1061  1062  1063  1066
NOM=  1067  1069  1072  1073  1074  1076  1078  1079  1081  1082
NOM=  1084  1085  1086  1089  1090  1092  1093  1096  1098  1101
NOM=  1102  1103  1104  1106  1107  1108  1110  1111  1113  1115
NOM=  1116  1117  1118  1120  1123  1124  1125  1126  1127  1135
NOM=  1136  1137  1138  1139  1141  1143  1147  1148  1149  1151
NOM=  1152  1154  1156  1157  1158  1159  1161  1163  1164  1165
NOM=  1167  1169  1170  1171  1172  1173  1174  1176  1177  1179
NOM=  1181  1183  1185  1186  1187  1189  1190  1192  1193  1194
NOM=  1196  1197  1198  1199  1200  1205  1206  1207  1208  1209
NOM=  1210  1211  1212  1213  1214  1217  1219  1223  1226  1230
NOM=  1231  1232  1234  1235  1236  1238  1239  1241  1245  1246
NOM=  1248  1250  1251  1253  1254  1257  1258  1260  1261  1262
NOM=  1263  1264  1265  1268  1269  1271  1272  1273  1274  1275
NOM=  1276  1277  1278  1279  1280  1281  1283  1284  1286  1287
NOM=  1288  1290  1292  1293  1297  1298  1300  1302  1305  1306
NOM=  1307  1310  1311  1312  1313  1315  1318  1321  1325  1326
NOM=  1328  1330  1332  1334  1336  1337  1338  1341  1342  1343
NOM=  1344  1345  1348  1349  1351  1354  1355  1358  1360  1361
NOM=  1370  1373  1374  1376  1378  1382  1383  1384  1385  1386
NOM=  1387  1388  1389  1391  1395  1400  1403  1406  1408  1409
NOM=  1411  1412  1414  1416  1418  1419  1420  1421  1422  1423
NOM=  1424  1425  1426  1427  1428  1429  1430  1431  1435  1437
NOM=  1438  1439  1440  1441  1443  1444  1446  1447  1449  1450
NOM=  1451  1452  1453  1454  1457  1461  1462  1464  1465  1467
NOM=  1468  1469  1472  1475  1476  1479  1480  1482  1483  1484
NOM=  1486  1487  1488  1489  1490  1492  1493  1494  1495  1496
NOM=  1497  1498  1499  1500  1501  1503  1504  1506  1507  1508
NOM=  1509  1510  1511  1513  1514  1515  1516  1518  1519  1521
NOM=  1524  1525  1526  1527  1530  1531  1533  1535  1536  1537
NOM=  1541  1542  1543  1544  1545  1546  1550  1552  1555  1558
NOM=  1559  1560  1561  1563  1565  1567  1568  1571  1572  1573
NOM=  1574  1576  1578  1579  1580  1585  1586  1588  1589  1590
NOM=  1591  1592  1593  1595  1597  1600  1601  1602  1604  1606
NOM=  1607  1609  1610  1611  1613  1614  1615  1616  1617  1618
NOM=  1619  1620  1621  1622  1623  1628  1629  1630  1631  1632
NOM=  1633  1634  1635  1636  1637  1638  1639  1640  1641  1642
NOM=  1643  1646  1648  1649  1650  1651  1652  1654  1658  1659
NOM=  1661  1662  1663  1665  1666  1669  1670  1671  1673  1677
NOM=  1678  1680  1682  1683  1685  1687  1688  1689  1690  1691
NOM=  1692  1694  1695  1696  1697  1698  1699  1701  1702  1703
NOM=  1704  1705  1706  1707  1708  1709  1710  1711  1712  1713
NOM=  1716  1717  1719  1720  1721  1722  1723  1724  1725  1726
NOM=  1728  1729  1731  1732  1734  1736  1737  1738  1739  1740
NOM=  1741  1742  1744  1745  1746  1748  1752  1753  1754  1755
NOM=  1757  1760  1761  1762  1764  1765  1766  1768  1769  1770
NOM=  1771  1772  1773  1775  1776  1777  1778  1780  1781  1782
NOM=  1783  1784  1785  1786  1789  1792  1793  1794  1795  1796
NOM=  1797  1799  1801  1803  1804  1805  1807  1808  1810  1811
NOM=  1815  1818  1819  1822  1828  1829  1830  1831  1834  1836
NOM=  1837  1838  1839  1843  1844  1846  1847  1848  1849  1850
NOM=  1852  1854  1855  1858  1859  1860  1863  1864  1865  1866
NOM=  1867  1868  1869  1871  1872  1873  1874  1875  1881  1882
NOM=  1883  1884  1885  1886  1888                              
KK= 3650972  LL= 3651931  Z=   12.27  JJ= 3650852  DL=   960    
GGTTTCAAAAGCGAACACATTGTAATTCTGCTTTTCAAAGAGATGGGTCAGCCGCCGGATGTATTCGTTGTAGAACGGCGTCATGCCGACCGCGGTGATCGCGATGGAACGGGTCTTGCCGCGCACCAGCGCCTGCGCCTGCAAATTCGGCGTGTATCCGAGCCGTTCGGCCACCGCCTCGATCTCGCGGCGGGTTTTCGGGGAAACCCGGTGGAACTGTTTGGAATTCAGCACCAGCGACACCGTCGCTTCGCTTTTCCCGGTCAGTTCGGCCACCTGTTTCAGTGTGATGCAGCTCATGTTAACGTTTAACCTGAATTTCTGTAACTATGCTTTCATAAGTCTTGTTAATCGCTTAACTTCTCTTTAATTATGTATCATCTTCGGCGTTTTGTCAAGAGCGAAACGAAAATAAAACGGAATTTTTTCCGGTTTTCCGGCATCGGCGCGAATCAATCCCATTCTCATTTTCCGCTAACCGAACCTGAACACAGCGGGGATATCTTATCTGCCATAACACCGGAACCGGAGAAAATTCCGGGAAAAGTCAGTCATACGATCATGGAGTTTTCGACAATGAAAATCATCAGAATCTTCTCTTTCCTGCTGCTGCTCGGCGCCGCGCTGCTCGCCGCCGCCGGAAAGGCCGAACCGGTCGAAGTGCTGCGGCGAGATGCCCTCGCGGAACTGCGCGCCTTCGCCGCGAAATGGCCGCAGGGCAATGCCGCCCGGGCCGCGCGGGCCATCCTGAAACAGGAGGAGGAAGCCCCCGATCCGAACCGCTGGATCGGCGAAACCATCCGTTTCGCCCGGACCGCATTCCGGGAAAATCCGCCGCAGACCGGAAATGACGAGGCGCGCCGGGCGGCCCAGCTGATCCTCGATTATCCGCTGCGGGTCGAGGATACCGATCCGGCGGCTCCCGCCGGTTTCGGCAAAGCCTGGCGCAAAACGGTCAAT                                                                                                                                                                                                                                                                                                                                                                                                                                                                                                                                                                                                                                                                                                                                                                                                                                                                                                                                                                                                                                                                                
A===      223      111      314      123      334      433      343      112      413      323      114      113      233      124      234      243      244      313      333      231      224      1
B===      411      222      324      412      344      443      434      122      423      414      322      422      441      312      341      431      331      424      444      241      311      3
RRR=  22613.2   7024.5   5886.2   4770.7   2172.4   1683.7   1141.4    855.8    316.7    275.4     75.9     40.4     38.8      3.0      0.0      0.0      0.0      0.0      0.0      0.0      0.0      0
M=    66013.    94175.    59363.        
M=    59481.    93993.    65679.        
M=   111604.    88193.   127236.        
M=   126962.    87699.   111782.        
J=   1     -27.4  80.3 -52.9            
J=   2     -52.0  80.2 -28.2            
J=   3       8.3 -66.5  58.2            
J=   4      58.0 -67.5   9.5            
SMAX=  405.00     KMAX=    1191   
NOM=     3    16    18    20    22    31    36    39    40    41
NOM=    44    46    48    52    53    54    55    59    61    64
NOM=    80    85    95   106   107   109   113   115   119   120
NOM=   131   133   134   135   148   151   154   175   176   184
NOM=   191   199   200   201   223   225   226   228   229   230
NOM=   231   236   237   238   244   245   252   255   258   265
NOM=   271   274   280   281   306   307   309   310   311   316
NOM=   319   325   328   333   336   345   346   348   355   358
NOM=   359   360   362   364   367   368   370   373   374   376
NOM=   381   382   392   395   401   408   413   415   419   428
NOM=   438   445   457   458   484   485   487   492   498   500
NOM=   503   504   508   509   512   518   520   522   528   533
NOM=   539   542   550   553   554   565   571   572   577   578
NOM=   584   585   590   606   612   613   618   621   624   638
NOM=   641   642   647   652   665   666   667   668   670   673
NOM=   679   681   686   693   694   698   700   701   707   708
NOM=   710   711   712   713   716   724   725   727   736   739
NOM=   740   746   754   768   780   784   787   792   793   794
NOM=   796   802   807   808   812   814   829   841   845   861
NOM=   866   872   879   880   882   889   891   895   896   897
NOM=   898   905   912   920   922   927   934   937   938   952
NOM=   979   983   986   988   995   996  1002  1006  1016  1022
NOM=  1024  1025  1031  1036  1037  1041  1043  1052  1060  1064
NOM=  1065  1075  1077  1080  1087  1091  1097  1100  1105  1114
NOM=  1119  1122  1128  1129  1130  1131  1132  1133  1134  1145
NOM=  1146  1150  1155  1162  1168  1175  1178  1180  1184  1191
NOM=  1203  1215  1216  1218  1220  1224  1225  1227  1228  1233
NOM=  1237  1243  1247  1256  1270  1282  1289  1295  1296  1299
NOM=  1301  1317  1320  1322  1323  1324  1333  1335  1339  1340
NOM=  1346  1350  1352  1356  1359  1366  1367  1371  1372  1375
NOM=  1377  1380  1390  1394  1398  1399  1402  1410  1417  1432
NOM=  1442  1445  1448  1456  1458  1460  1463  1466  1474  1478
NOM=  1491  1505  1520  1523  1528  1529  1532  1539  1540  1547
NOM=  1548  1549  1553  1554  1556  1557  1564  1566  1569  1570
NOM=  1581  1584  1587  1598  1599  1603  1626  1627  1647  1653
NOM=  1655  1656  1668  1674  1675  1676  1681  1693  1714  1715
NOM=  1718  1730  1733  1735  1743  1747  1749  1751  1763  1767
NOM=  1774  1787  1788  1790  1791  1798  1802  1806  1809  1812
NOM=  1813  1814  1816  1817  1820  1821  1823  1825  1826  1827
NOM=  1832  1833  1835  1840  1841  1842  1845  1853  1856  1857
NOM=  1862  1876  1877  1878  1879                              
KK= 3126556  LL= 3126915  Z=    5.50  JJ= 3126526  DL=   360    
TCACTCCGGGAGCGATCCTGACTTTTTTCACCTTGTTTTTGGCGGCTTCCAGCAGTTTCTGCTGGAGTTCATCCGGCGTTTTCGCCGTGATGGTGACGTCGGCGGCGAGTGCCGTTCCGGCGGTGACGAGCACAGCCAGACAGCTGAGAAGCAGTCGTTTGCAAAACGGTGCGATCATAAGAAATCCTTTCTGGACAGAGGTGATTTTGAAATTATTGCGGCAGGTCGATTTTCACGTCAGGGGCATCCGCGGTACGGCCGTTGAAGAAATAACCGCTGAATTTTTTCCGGTCGAACTGCGCGTGGCCGTCGAAGAACAGCAAACCGGCGCGCAGGTTGTGGAGCAGTCCGAGATCGTCA                                                                                                                                                                                                                                                                                                                                                                                                                                                                                                                                                                                                                                                                                                                                                                                                                                                                                                                                                                                                                                                                                                                                                                                                                                                                                                                                                                                                                                                                                                                                                                                                                                                                                                        
A===      334      231      234      111      243      112      343      223      244      233      141      113      131      323      314      413      333      313      224      214      124      1
B===      344      241      341      222      431      122      434      411      331      441      232      422      242      414      324      423      444      424      311      321      312      4
RRR=   3695.0   3426.0   2342.4   2210.2    781.0    308.5    233.8     95.4     37.8     14.0      9.8      5.0      0.1      0.0      0.0      0.0      0.0      0.0      0.0      0.0      0.0      0
M=    24161.    17956.    30866.        
M=    30526.    17661.    23619.        
M=    35111.    40732.    27160.        
M=    27032.    40481.    35185.        
J=   1      -1.1 -42.3  43.5            
J=   2      44.1 -42.0  -2.1            
J=   3       4.4  36.4 -40.8            
J=   4     -41.0  35.6   5.4            
SMAX=   57.00     KMAX=     300   
NOM=    34    38    79    82   112   126   161   185   291   297
NOM=   300   330   342   349   350   473   497   515   536   546
NOM=   559   562   587   595   620   704   770   823   827   833
NOM=   904   917   939   953   957   961   962  1015  1057  1068
NOM=  1109  1249  1266  1331  1369  1404  1413  1481  1534  1538
NOM=  1551  1575  1582  1605  1686  1727  1870                  
KK=  645647  LL=  646036  Z=    5.96  JJ=  645287  DL=   390    
TGACGGTGAAAACGCCGGTTCACATTTTTATCCATAGAATCTACACCTTCATCCCGTATTTTTCAAATGCCGCAGCCGACTTTTTTCGGACTGTCCGGCCCGTTTATCCGGCCGATTGCGGAAAAATCCATAACGAATGATGATTTTTCCATTTGGCAATTGCGGTTTCGAGTCTATATTGTATTGCAATACCGACAAGATATCCTCACACAGGAGTTTGGAAATGAAAGACCTGAGAATCGGCATTATCGGCTGCTGCGGCCGCGGCACGCTGGCCGACAACGCCCACAAGCCCGGCGCAGGTTCGGTGATCGTTGCCGGAGCCGAACCGTATCCGGAGCAGCAGAAGATGTTCCTCGACCGCTATCAGGAGAAGTTCGGCGTCCGGCC                                                                                                                                                                                                                                                                                                                                                                                                                                                                                                                                                                                                                                                                                                                                                                                                                                                                                                                                                                                                                                                                                                                                                                                                                                                                                                                                                                                                                                                                                                                                                                                                                                                                          
A===      334      111      223      233      234      112      123      224      143      343      231      243      244      333      323      314      313      413      214      131      124      1
B===      344      222      411      441      341      122      412      311      432      434      241      431      331      444      414      324      424      423      321      242      312      2
RRR=    471.1    260.3    131.3    124.5     65.1     60.6     56.9     53.6     17.5     16.4      0.0      0.0      0.0      0.0      0.0      0.0      0.0      0.0      0.0      0.0      0.0      0
M=     3723.     3760.     4065.        
M=     3913.     3678.     3965.        
M=     5659.     5301.     4986.        
M=     5165.     5721.     5444.        
J=   1      -2.1  -1.5   3.6            
J=   2       1.0  -2.9   1.9            
J=   3       5.0  -0.2  -4.8            
J=   4      -4.0   4.0   0.0            
SMAX=   35.00     KMAX=     718   
NOM=   125   198   256   332   365   393   422   426   453   461
NOM=   480   496   523   660   718   752   914   993  1042  1056
NOM=  1153  1229  1252  1314  1327  1357  1365  1368  1433  1436
NOM=  1470  1471  1667  1700  1861                              
KK= 1970776  LL= 1971765  Z=    7.02  JJ= 1970716  DL=   990    
AAGGTCATAAAGCAGCTTGTCCTGGCGGTCGCCCGCTTCAGCGGCAATCTCCGGCCAAAGCCGATAGAAGGAATCGAACTGCCGCCGTTTCAGCATCAGGGCCAGCTCCAGCCGGCGGTAGCGGTCCGGAAGCTCTTTGCGGTATTTGTCCTGTTTGAGCAGCTCCTCGGCGGTTTTAAGATCCCCGGAAGCCAGCAGCGTATAGATGCGGGTCAGATGGGCGCGGGCCGCCCAGGAGGGGAGATCGGCATTTTCCCGTTCCAGCTGTTCCAGATCGGCAAGCGCCGCCGGAAACTTATTCTGATGGAGCCGGGAGAGTGCCAGCGCATAGCGTGCCTGGCAGCTCAATTCAGGATCGGCCGCACTGGCGGCAAGGCTCTGAAAGAACTTTTCCGCATCGTCGTATTTGCGCTCCGCGATCATGATCTCGCCGGGAAGCAAGCCGGCGGAACGGGCAGGAAAACGACTGCGGAATTCCGCCAGCAGCTCCCTGGCCCCCGCCAGATCTCCGGTGCGCAGCTTCGCGGCGGCGAGGTCAACCGCATTGGCGGCCCACTTCTCCTGATCCTCTCCGGAAAGAGCGAGGGCGCTTTTGAAGAAGTTGACGGCATTGGAATAATCGCCGTTCGCGACGGCCCGGATGCCCAGCCGCCGTTCGGTCGCCTCGTCGGCGGCATGGACGGCGACCGCGGAAGCCAGAAGCATCGCCGCGAACGCCGTTTCCGTAATGGTGAAGAAGTTCTTCAACTTGCCGGCTCTCCGGTTCAGGCCGGATCAGGCTTCCGGAGCGGGAGCCGGTTCGGCTGACTCTTCGGGAAGCTCCATCGGGGCGGAAGCTTCTCCGCCTTTGATCTTGGCATTGATCCGGTCCATCAGTTTTTGCTGAAGCTCCGGACTGGCGGCAATCAGCGCCTTGGTCTGGTCGCGCCCCTGCCCGAGCTGTTCGCCGTCGAGGCTGAACCACGAGCCGCGCTTTTCCAGAATTCCCAT                                                                                                                                                                                                                                                                                                                                                                                                                                                                                                                                                                                                                                                                                                                                                                                                                                                                                                                                                                                                                                                  
A===      223      314      123      114      323      111      343      413      433      112      113      124      244      243      234      313      121      334      333      233      231      1
B===      411      324      412      322      414      222      434      423      443      122      422      312      331      431      341      424      212      344      444      441      241      4
RRR=    439.3    416.4    132.3     83.0     64.6     57.7     42.8     40.2     34.5     23.2      1.1      0.5      0.0      0.0      0.0      0.0      0.0      0.0      0.0      0.0      0.0      0
M=     1769.     2741.     1418.        
M=     1334.     2872.     1923.        
M=     3399.     2172.     3761.        
M=     3568.     2285.     2968.        
J=   1      -4.8  17.8 -13.0            
J=   2     -16.2  19.0  -2.7            
J=   3       5.5 -17.8  12.3            
J=   4      12.2 -12.7   0.5            
SMAX=   33.00     KMAX=     586   
NOM=    37    74    75   116   264   398   406   427   477   502
NOM=   510   532   538   586   719   769   810   873   875   881
NOM=   942   997  1014  1028  1058  1099  1121  1166  1195  1308
NOM=  1517  1596  1644                                          
KK= 1515032  LL= 1516051  Z=    9.47  JJ= 1515032  DL=  1020    
CGACGGCACGATCCGCGACAATATCTGCTACGGAGCCAACCCGACGGAGTTCGAGCTGATGGACGCGGTGCGCAATGCCGACCTGATGACGCTGATCGATTCGCTGCCGGAGGGGCTGAACACGCAGGTGCGCGAAAACGGCGCGCGTCTCTCCGGCGGTCAGAAGCAGCGCATCGCGATCGCCCGCGCGCTGCTGCGCGATCCGCGTGTATTGATTCTCGACGAAGCGACCAGTGCGCTGGACGTGGATTCCGAATCGCAGATCAAGGGGGCGCTCGACCGGCTGGTGAAGGGGCGTACCACCTTCATCGTTGCGCACCGCCTCTCCACCATTCGCGACGCCGACCGGATCGTGGTGATGAAGGACGGCAGGATCGCCGAGATCGGCACCCATCAGGAGCTGATGGCGAAGGGCGGCGTTTATGCCGAAATGGAGCACAAATTCAGCGCCGCCCAGTGATCCCTTCTGGATAGGATTATTGGAGTTCGGCCCGCCCGAACAGCTCCGATGATTTATCGTTTTCGATGCCGCGGCTGAATTCCATCAGCCGCAGACGTTTGCCGCCGTCGTTGTCGTTGACCAGAAGCGACAGCCGGAACCGGGTGCCGGGGCGGGCCGGAATACCGGTTCCCGCGAGCGGAACCGCGAACCGGTACCGGGTGACGCCGCTGTCGCGGACCACCTCCGCCTGAATCGGCCAGCGGCCTTCCTGCGCGGCGTCGGGGGCGCGATGCCGCCAGACGGCGGCCCGGTCGCGGGTGGAGCCGGAGACGGTCAGTTCGGTAACCTGTTTGCCGTCCTCCGGGGAGAGGGCGACCTGAATGGAGTCGTTCTTCCAGATCCGGTCTCCGTCGAAGGGCGTACAGTGTTCCTGATCGCGTACTTCGATGTCAAAGAGCAGGTTCTTCATGTCGTGGTTGATCCGGATGGTTGCCGACAGGTCGTCCGGGCCGCTCCAGCGAGGTGTGACCGGATCGAAGGCAAGTTCGGTCAACTGCGCGGCGGAGTCGAGCCGCAGC                                                                                                                                                                                                                                                                                                                                                                                                                                                                                                                                                                                                                                                                                                                                                                                                                                                                                                                                                                                                                    
A===      234      123      334      143      223      233      111      343      112      231      243      224      413      244      323      314      313      333      214      131      124      1
B===      341      412      344      432      411      441      222      434      122      241      431      311      423      331      414      324      424      444      321      242      312      2
RRR=    352.1     91.9     71.6     49.2     45.7     44.0     32.6     23.0      9.0      3.0      2.6      2.3      0.0      0.0      0.0      0.0      0.0      0.0      0.0      0.0      0.0      0
M=     1856.     1752.     2046.        
M=     2118.     1677.     1946.        
M=     3101.     3382.     2964.        
M=     3015.     3279.     3134.        
J=   1      -0.7  -3.2   3.8            
J=   2       4.8  -5.6   0.8            
J=   3      -0.9   4.4  -3.5            
J=   4      -2.4   2.6  -0.2            
SMAX=   26.00     KMAX=     797   
NOM=    92   118   242   437   466   481   775   797  1012  1088
NOM=  1182  1221  1240  1244  1291  1319  1393  1455  1477  1645
NOM=  1664  1679  1750  1759  1851  1880                        
KK= 1909967  LL= 1910626  Z=    6.67  JJ= 1909457  DL=   660    
GATTGAAATAGAGCGTGTTCTGCAGGCCGGCACTGCCGCCGCGGTCGGCATAGGCGGTATATTTGCTGTCCGGCCTCTTATCACTCGATGCGCCGCTGATTGTGCCGTAATCGTACTGATAAGCCGCAAAAAGCGGCACGGCGAACAGTCCGGCAATTAACGCAAAGAGAATTTTTTTCATTTTTCAGCCCCCCATATAGTAAGAAATCATCACGCATTCATATTTATAATTCTCAATATATGCCGTTTCTTGGAAAATACAAGTTGAAAGGAGAGAGAAATCAATGTTTTATCAAGTTTAAATCTAAATATATAAATCTTATTGATTTATTTTGCAAGTGATATTAAAATATCCCATTTATTTCGGTTACGCGCTTTGCGGAGCCTGACTGGCATTCCGGCGCATCAACATGACGCCGGTGCTTTCGGCTTGCCTGCTGCCGGAAACGGCATTGGGGCAGTATCTGTGGCGGCGCGGTGCTGTTCACGGGGGGCGGAACGGCTCTTTTCGCTGCGGGAGGAGCGTCGGGTCCCGCCGCCGGTTCACTTGCCGAAGCAGAACTCCCCGGCCGCGGATGACGCTATATGCAGATTCCGGAAATGGGATTTCGCATGAAAATGGGAAAGGCCGGTACGGGAGATTCCGCACCGGCCCGAAAG                                                                                                                                                                                                                                                                                                                                                                                                                                                                                                                                                                                                                                                                                                                                                                                                                                                                                                                                                                                                                                                                                                                                                                                                                                                                                                                                                                                            
A===      111      343      334      112      243      433      231      114      224      233      223      234      121      244      313      113      333      323      314      413      214      1
B===      222      434      344      122      431      443      241      322      311      441      411      341      212      331      424      422      444      414      324      423      321      4
RRR=    361.3    144.8     48.1     28.3     18.7     11.2      4.2      3.6      2.2      2.2      0.8      0.0      0.0      0.0      0.0      0.0      0.0      0.0      0.0      0.0      0.0      0
M=     1697.     1797.     1865.        
M=     1821.     1680.     1864.        
M=     2218.     2210.     2146.        
M=     2194.     2243.     2055.        
J=   1      -2.2   0.3   1.9            
J=   2       0.8  -2.7   1.9            
J=   3       0.6   0.4  -1.0            
J=   4       0.7   1.8  -2.5            
