# Supplementary material for: Regions Enriched with Reverse Complement Triplets in Bacterial Genomes
Source: Int J Mol Sci. 2026 Feb 28;27(5):2301. doi: 10.3390/ijms27052301 (PMC12985086; doi:10.3390/ijms27052301)
Supplement: Supplementary file 1 [file ijms-27-02301-s001.zip › for_send/45/Myxococcota/class/selection.txt]

KOK=         1
KK=    4861  LL=    6060  Z=    6.95  JJ=    4861  DL=  1200
A===      111      112      113      114      121      123      124      131      132      133      134      141      143      144      211      213      214      223      224      231      233      234      243      244      313      314      323      333      334      343      413      433
B===      222      122      422      322      212      412      312      242      142      442      342      232      432      332      221      421      321      411      311      241      441      341      431      331      424      324      414      444      344      434      423      443
RRR=   56.119    4.978    1.646    0.869    1.728   11.526   -0.411    1.879    0.256    1.828   -0.725    1.646    0.969   -3.828   -0.310    4.003    1.906   22.536    0.005    1.644    2.233    0.183   -0.108    1.010    0.140   48.102   10.825    0.282   11.693    6.268   21.489   31.182
X1==    7.481    1.708    1.289    1.310    4.968    1.934    0.747   -1.699   -0.477    0.920    0.942    1.310    0.387   -1.267    1.056    1.331   -1.675    3.198    0.784    1.331    2.634   -0.137    0.423   -1.245   -0.185    7.601    2.634    0.557    4.684    3.144    3.716    6.223
X2==    7.502    2.915    1.278    0.663    0.348    5.960   -0.550   -1.106   -0.536    1.986   -0.770    1.256    2.506    3.021   -0.294    3.007   -1.138    7.047    0.006    1.235    0.848   -1.338   -0.256   -0.811   -0.756    6.329    4.110    0.506    2.496    1.994    5.783    5.011
CD1=       14        5        5        5       10        6        4        0        2        5        5        5        4        1        4        5        0        8        4        5        8        3        4        1        3       17        8        5       13       10       10       16
CD2=       14        7        5        4        3       13        2        1        2        7        2        5        8        9        2        8        1       15        3        5        5        1        3        2        2       15       11        5        9        8       14       14
AACCAGTCATTTCTGACTGGCTGAAACTGAAAAATGGTAGCGGGGAAAGGAGCCGCTACCATTTGAAAACTGCCGTACTCTGCATCAATGACTTACAGATTTTACAATTCTCAAAAACTCTTTTTGAAGTCGCTCTCGTGTACCTACGATGTACCCACGGAACACCCCTGCGAAATATTTTAACATAACATATATGCTCTGCAAAAGCAAATTGTAATTTCCCTGCCTCCTGGAAGAAAATTATCATCTTATTGCGGCTGAAAAATGAACTTCCGACTCGACTCGATTTGAATAGATTCAGGCAGTATATTATCTTTGAGCAAAAATTAAGATAAGAAAAATCTATAAAATCAGAGAGCAAAGGATATGCCGAAATTTTCTATCGAAAGAAAAAATCCTTTTCTGCCTTTCGAGTTTTCCTACACCGCCGATGACGATCCGGCGGCGCCTTATACGCGGCTGCAGGTTTCCACCAGCGGCCCGAACCGGGCGGATGCCGCCGCGATCCGGTTCGGGCCGCCTTGGCAGGCTCCCCTGTCAGAATAACGTGACAGCGAGCGGGCGGCTGCCGATGCTGAGTTTCAGGATCAGGTCGTTGCCGTCCGGGAAGGAGGGGACGTCGAACCGCTTGCCGCTGAGCAGGTCGAGTCCGACGGTCTTTCCGGCGCTTGCCGCCTTTCCGGCGATCCGGACTTCGGCGAAACGGGGAGAAAACTCCCCGCCGACCGGCCTCGCATCCCAGACCGCGAGGCGAAGGCCGCCGTCGGTCTGGAAGAGCCGGGCGTGGATGTTGTTGTCCGCATTCATCAGCGCTTTGCCGTCCTCGTCCCAGTCGAGCAGCTGGCCACGCTTTCCGGCCCGGTGCAGCGGCTGATCCTCGATTTTGACCTGCGCGTCGAGCCGGGAATCGCTGCGCACGCCGTTGAAAAACGTGGCCAGATTCTGCAGTGCGAAATAGGCCGGTTTCGGGGAGTAGTCCGCCCGGAGCAGGCCGAAATTCGCTTCGGGATCGAACTGCCTGCCCTGAAAGTCGTCCAGAAAGTCATATTGCAGCGCGGCTTTGATTTCAGGCCGGGTGAAGCAGTACAGATAACGCCGCACCAGATAGACAGCCTGCGCCTCCTCGGTGTAGGCGGCGAAAGTGTATTTCCCTTTTTCCCTTTGACCGCCATAGAGATAGGTGGTGTATCCGAATTCGGT
KOK=         2
KK=    6751  LL=    7590  Z=    8.59  JJ=    6541  DL=   840
A===      111      112      113      114      121      123      124      131      132      133      134      141      143      144      211      213      214      223      224      231      233      234      243      244      313      314      323      333      334      343      413      433
B===      222      122      422      322      212      412      312      242      142      442      342      232      432      332      221      421      321      411      311      241      441      341      431      331      424      324      414      444      344      434      423      443
RRR=    1.059    6.138   -0.237   -0.043    0.122    2.333    0.058   -0.033    0.371    6.229   -0.708    1.295    0.174   -0.076    0.407   -0.575    1.295  163.204   -3.797    1.295   -0.219   -1.287   -0.681   -2.355   -0.282    0.544    7.399   -0.050   13.499    4.533    4.523   25.268
X1==    0.476    1.433   -0.083   -0.101    0.433    0.764   -0.181   -0.083   -1.089    1.173   -0.196   -1.056    3.134   -0.882   -0.567    1.690   -1.099   15.796   -1.144   -1.089   -0.284   -1.591    1.613   -1.606    0.501    9.796    2.302    0.153    3.381    2.447    2.468    5.716
X2==    2.223    4.282    2.844    0.421    0.282    3.055   -0.322    0.395   -0.340    5.309    3.609   -1.226    0.056    0.087   -0.718   -0.340   -1.178   10.332    3.320   -1.189    0.773    0.809   -0.422    1.467   -0.563    0.056    3.214   -0.329    3.992    1.852    1.832    4.420
CD1=        1        2        1        1        1        2        1        1        0        4        2        0        7        1        0        3        0       19        0        0        2        0        5        0        3       17        6        5       12       10        6       17
CD2=        3        5        5        2        1        5        1        2        1       12        9        0        3        3        0        1        0       13        5        0        4        4        2        5        2        3        8        5       15       10        6       16
CGGTTCGGGAGCGAAACAGAAGTGGGTGCCGGTACCGAGAATCGAAGCGGTGACTTCGGAGCTTTTCAGGCGGCGTTCCCAGTCGGGCGAATCAGCGCCGCGCAGCAGTACGGCCCGCTCGGCGCAGGAGCCGTCCGTCAGCCGGAGCGCTGCGCCGATCCGGTAGGTGTTGAAAGGATTGCCTCCGAGCGTCAGCGGCGCTTTCCAGAGATGGCGGGCGGTCCTGCCCGGTTCGACCGCAAACCGGGCCGTCTGGTCGCGGAACATTTCCGGGAACGTCAGGACCACTTCCCCGGCGGCTTCCGCCGGAGCGGAAATCGCCAGCTCCAGAGCCGGAGCCGCGCCGTTGCGCCAGTTGCCGGTCACGGTGCAGCCGAATGCCTCCAACCTGAAATTTTCCCCCGTGAACGGCCTGGCGTTGATGAAGGGGGCCTCAAGTTCGACGCCGGCGAGCCGTACCGTAACTTCCGGCTCTGCCGGGCGATTGAGCAGCAACTGTATCTCGCGGATCGGCGGTACGGGCCGCGAGGCATTCGTGCTGCCACCCCATGCCCCTTCCCAGCGGGTACCGTCCAACTTCAGCGGCAATGTGGTTTCACGCCCCGAAGCCAGTTTGAAACGTTCTGTCTGGAAGTTGCGCCCGGAGGCATCCAACAGCCGGAGGCCCGCTTCCAGTTCCCGGTCGGCGGTGACCCGGAAATTCAGCTTCGTGACGCCCGGCGGCAGTTCGGGGGCGTGGATTGCGCCCACATAGGCGCTTTCGCCGGTGAAACCCGCCCGGATCAGGAGGCCGCCGGTCGCGGCGTCCCGTTCCAGCCGGGCCGTCGCTCCCGGAGTTTC
KOK=         3
KK=    9301  LL=   10410  Z=    5.08  JJ=    9301  DL=  1110
A===      111      112      113      114      121      123      124      131      132      133      134      141      143      144      211      213      214      223      224      231      233      234      243      244      313      314      323      333      334      343      413      433
B===      222      122      422      322      212      412      312      242      142      442      342      232      432      332      221      421      321      411      311      241      441      341      431      331      424      324      414      444      344      434      423      443
RRR=   34.369    6.721   11.719    1.138    0.328    2.500   -1.485    0.712    9.005    4.383   -0.269    2.886    1.255    0.660    0.328   -0.321    1.395    1.097   11.589    1.350   11.421    0.389   11.105    4.963    0.950   -0.107    0.224   -0.443   30.659    3.243   -0.636   13.236
X1==    5.561    4.032    2.403    3.041   -0.556    1.088   -0.891    0.431    3.060    2.159    1.577    1.731    3.269    0.437   -0.556   -0.884   -0.891    1.088    5.007    3.718    4.421    1.014    1.577    1.561    1.028   -0.114   -1.234   -0.643    6.143    2.744   -0.678    3.715
X2==    6.181    1.667    4.877    0.374   -0.590    2.297    1.668    1.653    2.942    2.030   -0.171    1.668    0.384    1.509   -0.590    0.363   -1.566    1.008    2.314    0.363    2.583    0.384    7.041    3.179    0.924    0.939   -0.182    0.690    4.991    1.182    0.939    3.563
CD1=        9        7        6        7        1        4        1        3        7        7        6        5        9        4        1        1        1        4       10        8       11        5        6        6        5        3        1        3       17       10        2       12
CD2=       10        4       10        3        1        6        5        5        7        7        3        5        4        6        1        3        0        4        6        3        8        4       16        9        5        5        3        6       15        7        5       12
GTGACGTTGCTGAAGATTCCGACCTGCGGCACACGGGAAATCAACTGGTCTTTTTCGAGCCGCTCCAGCGCCTCGTCCAGCACCCGGCGGTGGCATTTGAACTTGTCGAGCAATTTGCGCACGGAGTAGAATTTAACTCCGGCCGGGAAATTGTCGAGCTCCCGGTCCAGTGTCCGGCAGAGCTGTTCCACTTGTGGTTCCAGTTTCATCTTGTGTGTCTTTCAATTGCGTTTCGTTACTTATATTGTACCGGATGCACACAGTAAACACAATAGGTGTGTGCAAAAAAATCCGAATATTTCAGCGCACACGGCTGGATACGTAGAAGGAACTGCGGCCTGATTTGCAACCGCATCTCCGGCAGCCGGGCGCAGTAGCGGCGGTAAGCTGCCGCTGCCGTGACTGTCTCCGACAGGCAAGGCACTTTGCCCGGTTACCGAAGCCGACGTTCGGCGGAGGCGAGTCACGGGGGAGCCTGCCGTTTTGAAGGCAGGCGGGTCTGCCCGCCCTGTCGGGCGGCAGACCTTGTGCGCTGCGCGGCCTGACTTTCAATCAGGCTCCGGTAGCTGGGCGCATAACGCACAAATGGCCTCCGGCGGCCAACGGTTTCGCCGTTGGATCACGACCGGCAACGTGCCGGTGCGGAGTATCGCCGATAGAGCCGATAAACTGATAGATAGTAATTCCGGTTTTGCAATTTTTGCGCAGTAAAAATTCAAAACCGTACCCGGCAAGGTTACTTGCGGCAGCGGTAGACCAGTGCGGGGGGCAGGTTCTTCCAGACCACCCGGCTGGTGGTCACTTCGCTGAACAGTTCATTCAGCAGTTTGCGGAAACGGATTCCGGCGGGGAGCATCAGTCCCTGCAAATAAGCAAAGGTTGCGAAGTAACCTCCCTCCGAAAGATTTTCGACCAGCGCACCCAGGATTTCACGCTGCAGCGACTCCGGAAAGACCGCCCACGGCAGCCCCGAAACCACCGCATTCACCGGAGGCAGCCCGCGTTCCTTCAGGATGCCGCCCAGATTCGAGGCGCTGTCGTGGCAGATTTCGACTTCGGGGAAAGTCCGTTTCAGGTGCTCGCAAAGCAGTTCATCCAACTCCACCGCCA
KOK=         4
KK=   24661  LL=   25860  Z=    8.48  JJ=   24661  DL=  1200
A===      111      112      113      114      121      123      124      131      132      133      134      141      143      144      211      213      214      223      224      231      233      234      243      244      313      314      323      333      334      343      413      433
B===      222      122      422      322      212      412      312      242      142      442      342      232      432      332      221      421      321      411      311      241      441      341      431      331      424      324      414      444      344      434      423      443
RRR=    0.317    7.597    0.178    3.786   -0.138   94.203   -0.606    0.537   -0.122   -1.428    0.771    0.168    0.402    0.439    1.291   -0.440    2.169   45.139    0.336   -1.113    1.311    4.254    1.906    0.187   11.318  134.030    0.716    0.809   19.291    5.912    6.687    3.250
X1==    0.338    1.995    0.094    1.704    1.995    7.399   -0.211   -1.099   -0.464   -0.501    1.318   -0.249    0.344   -0.319   -1.243   -1.673   -1.531    6.316    0.496   -1.068    4.987    1.885   -1.076    0.266    3.968   16.418    2.723   -1.755    5.581    3.753    2.292    0.828
X2==    0.940    3.807    1.880    2.222   -0.069   12.732    2.870   -0.489    0.263    2.852    0.585   -0.674    1.168   -1.376   -1.038    0.263   -1.417    7.146    0.679    1.042    0.263    2.257   -1.771    0.702    2.852    8.164    0.263   -0.461    3.457    1.575    2.917    3.927
CD1=        2        4        3        5        4       15        2        1        2        4        7        2        5        3        0        0        0       13        3        1       16        8        2        4       14       38       11        4       23       18        9       10
CD2=        2        5        4        5        1       18        6        1        2        7        4        1        5        1        0        2        0       11        3        3        3        7        0        5        7       17        3        3       12        8        8       13
ATTGATCCACCACAGCCCGATCAGCAGCGCCACCGGCGTCAGCGCGATCAGGATCGCCTGAAGCCGTCCCAGCGCGGTCAGCGCGCGGACCTTGTTGGAGATGCGCACCCGCTCCCGGATCAGCGAGGCGACCCGTTCCAGCGTGCCGGTCAGCTCGCCGCCGGTCTGCCGGGCGGTCAGGATCGCGGTGGCGACCAGCTCGAAATCCTCCGACCGCAGCCGCCGGTTCATATTTTCCAGCGCCTGCTCCACCGGCACGCCGAGCCGTATCTCCTGGATCAGCAGCCGGAATTCGACGGAAATCGGGTGGATGTTCTGCTCGGCGACCTCCTCCAGCGCCTGATTGATGCTGAAGCCGGCCTTCAGCGAACTGGAGATCACTCCCAGCGCGTCTTCCAGCTGGAAATTGAATTTTTCGAGCCGCCGCACCTTGAGCTGCCGCAGCACCAGCCGGGGAAGCAGAAACAGGACCACGCCGAAAAACAGCGCGACGAAAATCCCCCACTTCCACGAATATCCCTCCACCAGCGTCGACATCAGGATGATCGAAATGATGATTCCCGAAGTGGCCAGCGCCAGACTCAGATCCAGCACCCGCCTGGCGGGCATCTGGATCAACACGTCGTCCAGCTCGGTGCTGGCTTCGGCCAGATAGCGTTCCCGGTAGCGGGCCGCCACGTACAAACCGAATTCGATCAGCACGAACGTGGCCAGCATCACGCTCAGGAACGCACAGATTCCCGGCCAGAATGAGCTTGACAGCATCGCGCTTTCCTGCATAAGGTTTCCTCTCAACTGCTTTTCCGGCTGAACATCCGGATATCCAGGTCCAGCTTGGCGCGCTCGATCTCCTCCATGAAGGTCGGCACGCTGCCGGTCGGTTCGAATACGCCGGTGATCCGGTTTTCACCGTCCCAGCCGGTCTGGCGGAACACGAACAGATCCTGCATCGTGATCACGTCCCCCTCCATCTTGGTGATTTCGCTGACGTTCACGATCTTGCGGCTGCCGTCCCGCTCGCGGGTGATCTGCACCACGATATGGATCGCCGACGCGACCTGTTCGCGGATCGCCCGCAGCGGCAGGTCGAAGCCCGCCATCAGCACCAGTGTCTCCAGACGCGACAGCGCGTCGCGGGGGCTGTTCGCGTGGATCGTGGTCAGGCTGCCGTCGTGGCCGGTGTTCATCGCCTGAAGCATG
KOK=         5
KK=   46921  LL=   48000  Z=    5.50  JJ=   46921  DL=  1080
A===      111      112      113      114      121      123      124      131      132      133      134      141      143      144      211      213      214      223      224      231      233      234      243      244      313      314      323      333      334      343      413      433
B===      222      122      422      322      212      412      312      242      142      442      342      232      432      332      221      421      321      411      311      241      441      341      431      331      424      324      414      444      344      434      423      443
RRR=    6.283    0.159   -1.243   -1.453   -1.301   33.664    2.039   -0.773   -2.728    0.208   -0.490    1.156   -1.513    3.328    1.038    3.544    1.037  147.706   -0.538    1.034   -0.011   -0.484   -2.891    2.378    2.827   28.984   13.107    0.076    1.896   34.853   23.713   29.116
X1==    3.233    0.113   -0.357   -0.354    1.113    2.623    1.063    0.484    1.840   -0.402   -1.018   -1.197   -1.018   -1.636   -0.887    1.840   -1.289   15.359   -0.659   -1.291   -0.038   -1.766   -1.188   -1.763    5.797    8.293    2.847   -0.422    1.877    6.006    3.948    6.923
X2==    1.943    1.413    3.477    4.100   -1.169   12.833    1.919   -1.597   -1.483   -0.518    0.481   -0.966    1.486   -2.034   -1.169    1.926   -0.804    9.617    0.817   -0.801    0.280    0.274    2.433   -1.349    0.488    3.495    4.604   -0.181    1.010    5.803    6.007    4.205
CD1=        4        1        1        1        2        5        3        2        4        2        1        0        1        0        0        4        0       23        1        0        3        0        1        0       12       16        8        4        9       18        9       20
CD2=        4        3        8        9        0       21        5        0        0        3        5        1        7        0        0        5        1       15        3        1        4        4        8        1        5       11       12        6        9       21       16       17
GTCGGCGCCGAGATTGATGAAGCGGAAGCCCTCCTGTTGCAGTTCGCGGACTCTGGAGGGTGAACCGACCGTTCCGGCGAACTTGCCGTGGCGGAGCGCGGCGGCGGCGACCCGTTTCCGGGCGGCTGCGACTTCGGGAGCGTTGCATTCGCCCGGTTTGCCGATCGACTGGCTGAAGTCGCCGGGGCCGAAGAAGACGATGTCGATCCCCGGCACCGAACAGATGCCGTCGAGTTCCTCCAGCGCCTCCGCGTCTTCGATCTGCACGGTCACGAAGCGGTTACGGTTCACGAAGCGGATGTATTCGCCGAAATCGGCAAGACAGTAGCCGCCGTCCCGGTTGCCGCCGTCGATCGCCCGCCGTCCGAGCGGATGGAAGCGGACCTGCCGCGCGACCGCTTCCGCATCCTGCTTCGACATCACATGCGGCACCATGATGCCCGCCGCATCGAGTTCGAGCGGCTTCACGAGGTCGCTGTAGGAACCGCGCGGCACGCGCACCATCAGGTCCGCGCCGCAACTCCGGGCCGCCAGCACCTGACTCTCCAGTACGGCGGGATCGTTCGCGACGTGTTCGCCGCACACCCACAGGCAGTCGAAGCCGCAGGAGGCCGCGATTTCCAGTACGCGCGGGCAGGAGAGATTGCTCTTGAAGATGAACACCGTCTCCCCGCGCCGCAGCTTTTCCAGCGTTACACTCTTCCGAAAGGGATACATGGGCTATTTGCCTCCTTCCTTGTATTTGCGCAGATGGCTGCGCATGATCCCGCGCGCCAGTTCGAGGTTGCCGGTTTCGAGCGCCTCGACGATCTGGAAGTGTTCGCGCGCCCCCGCCTGGCTGGCTTCGGCACTGGCGCTGCGGCGGGTGAAAAAGATTTCCAGCAGGTTCGAAAAGGCGATCAATACCTGATTTTCGCTGATTTCCAACAGCTTGCGGTGAAATTCGCAGTCGCGGTGATAGTTGCGTTCGATCTCTTCCGGCGTGTCATCGTAGCGGGCGCAGTCCGCGAGGGCGCGCAATTCGTCGAGCTGCTGCGGCGTGATCTTGTCGATGATGATGTCCAGAACGCCCAGCTCAAT
KOK=         6
KK=   49441  LL=   50490  Z=    6.62  JJ=   49441  DL=  1050
A===      111      112      113      114      121      123      124      131      132      133      134      141      143      144      211      213      214      223      224      231      233      234      243      244      313      314      323      333      334      343      413      433
B===      222      122      422      322      212      412      312      242      142      442      342      232      432      332      221      421      321      411      311      241      441      341      431      331      424      324      414      444      344      434      423      443
RRR=   40.514    1.465    0.284    0.225   -1.780   12.260    0.166    0.206    0.619   -0.121    9.497    1.676    1.702    4.914    0.124   -0.363    1.169   32.377   -0.471    6.302    4.767   15.815    1.096    0.094    0.218    1.186    1.464   -1.072   21.486   18.782   -0.432    0.248
X1==    7.012    0.866    0.496    0.240   -1.051    2.755    0.091   -0.349    3.558   -0.723    3.623    1.788    2.974    1.848   -0.093    0.346   -1.379    4.010    0.641    1.952    2.528    4.511    0.812    2.142   -0.723    0.379    0.509    2.443    5.742    4.108   -0.270    0.296
X2==    5.778    1.693    0.572    0.938    1.693    4.450    1.821   -0.588    0.174    0.168    2.622    0.938    0.572    2.659   -1.333   -1.048   -0.848    8.074   -0.735    3.228    1.885    3.506    1.349    0.044   -0.302    3.134    2.873   -0.439    3.742    4.572    1.597    0.837
CD1=        8        2        2        2        0        5        2        1        6        1        8        4        7        6        1        2        0        7        3        4        6       10        4        7        1        3        3        7       14       11        2        4
CD2=       10        4        4        4        4       10        5        2        3        5        9        4        5        8        0        1        1       15        1        8        8       10        6        3        4       10       10        6       15       17        7        8
TACCTTGAATTTGATGAACCGGCGATCAACGAGTTCTATACGGAACTGTTCAATGCGCGGATTGCGACGGATGGCCGGGGAAGAGAGGCAAAAGCGCCCGAACTGCCGCCGAACTGGAGATTTTCCGTCACTTTCAGGAAAAGCGGCCCGAAACGGAGGGCCGAAACATATCGCATTCCACTCGCCGGAACCGCGCTGCTGGATCATTACGCAGCACTTTTCGAATCGCTGCCGGATTATCTGGCGCGCCATTCCGATGAGTTTCTGTGGGTCCCGGAAAGGGAAGAGGGATTGTGCGCGCTACGGATCGGCGAGGAGATGGGGGAGGCGGCGTTGACGCCGGGCAGCTTGGTGCTGGTCCGGGGACGAAGCTATCCCGATCCCGGACAGCTCTGTCTGATCGGCCTGCTTTCGGGGAAAGTGGTGCTCCGGGAATTCTGGCCGGAAGGGAAAAAGGTGTTTTTCCGCGAAGCCTCCGACCATCGCGGCAGAGAACTTGTCGTCACGCGCCGGGGGGCTGCGCGGCAGATCCGCTGGGTCCACCCGGTCCGGGAAATCCGGCCCCGGGATGACAGCCGCTCCGTATAACCCGTTTTTCCACCCGGTGCGGCGAAGCGGGATGCCGCAAAAAAATCGCCCGCTCCGGGGGAGATGAAACCGGAGCAGGCGACGGGAACGAGCGTTTTTTCAGAACGGGAGATTATTTCCCGTAGTAGACGTTGAGCAGCATTTCCTTGATTTCCTCGATCAGCGGATAGCGCGGGTTCGCGCCGGTGCACTGGTCGTCGAACGCCTTGACCGCCAGTTCGTCGAGCTGGGCGAGGAAGGTCTTTTCGTCGATGCCGTACTCCTTGAGGCTCTTCGGAATCTCAAGTTCCGCCTTGAGCTTTTCGATCGCCTTGATCAGGTTGGCGACGCTCTCGTCGTCATTCCTGCCGCCGAAGCCGCAGTAGGTCGCGAGGTTGGCGTACGCCGCCTTCGCATGCGGATACTTGTACTGCGGGAAGGTTCCCTGCTTGGTCGGGCAATCGGTCGAGTTGAACTTGATCA
KOK=         7
KK=   58171  LL=   59340  Z=    4.87  JJ=   58141  DL=  1170
A===      111      112      113      114      121      123      124      131      132      133      134      141      143      144      211      213      214      223      224      231      233      234      243      244      313      314      323      333      334      343      413      433
B===      222      122      422      322      212      412      312      242      142      442      342      232      432      332      221      421      321      411      311      241      441      341      431      331      424      324      414      444      344      434      423      443
RRR=   58.625    9.797    5.639    3.159    0.623   14.735    7.947    2.276    0.897    4.871    0.665    1.425    0.467   -1.092   -0.012   -1.437    2.276   29.947   -0.295   -0.647    0.609   -0.001    0.007   -0.584    1.235   14.646   18.725   -0.098    0.365   25.488    9.642   48.694
X1==    7.464    3.725    1.919    3.888    0.806    8.013    2.368   -1.874   -1.763    3.597   -0.645   -1.031    0.325   -1.294    0.077    1.113   -1.548    4.446   -0.764   -0.612    1.381    0.084   -0.946    0.602    0.601    1.780    7.736   -2.053    3.067    2.683    4.691    6.137
X2==    7.855    2.630    2.939    0.813    0.773    1.839    3.356   -1.215   -0.509    1.354   -1.031   -1.383    1.438    0.844   -0.156   -1.291   -1.470    6.736    0.386    1.056    0.441   -0.007   -0.007   -0.971    2.055    8.228    2.420    0.048    0.119    9.498    2.056    7.935
CD1=       13        7        7        9        3       17        6        0        0       14        3        1        5        1        2        5        0       10        1        2        8        4        2        4        7        8       22        3       15       14       14       23
CD2=        9        4        5        3        2        4        7        0        1        4        1        0        5        5        1        0        0       11        3        3        3        3        3        2        5       16        6        3        4       22        6       19
GCTGTTCGGATTCTCGCTGTTGCTGCCCTCCTCCAACGCCTGCTTGAACGCCTCGTTGAACGTCTCGCATCCGGTCAGGCAAAACACCGACACTCCGACCAGAACCAGCCCCAAAAACCTGCGCACCATCAGAAGTCACCTCCATTGTTTTCGAAAAACATCGTCAATATATCACTCCCGTTTCATTTTTCCATTGCCAAGAAACGACTGTTCATGTATATTAACACCAATTAAACCAAAATCCAGTAAAAAAGTAAAAAAATGATAAAGTACATGGTTATCGGCGACCCGATCGCCCACAGCAGATCCCCCGGCATGCAGAATGCCGCTTTTGAATTTCACGGCCTCGGTTCGCCTTACGGAATCCGCCATGTCCGCCCTGATGAACTCGGCGGCTTCATCGAATTCGCCCGCGCCAATTTAAAGGGCGTGAACCTGACCGTGCCGCACAAGGCGGCGGTGATCCCGTACCTCGACACCGTCGACCCGGCCGCGGAGGCCGCCGGCAGCGTGAACACCCTGATCATCGAAAACGGCCGCATCCACGGCGCCAGCACCGACGGCTACGGCCTCGAACATGCGCTGCTGGAGAATTTCAGCCGCCCCCTCGCCGGAGCCGGCGTCACCTTCATCGGGGCCGGCGGCGCGGCCCATGCGACCGCCTTCCATCTCGCCGCCCTCGGCGTGAAGTCGATCCGCATCGCGAACCGCACCGTTGCGAAGGCGGATGAGATCGCGGAAAAACTCCGCCGCCTTTATCCGGCGCTCTTTGTCGAAACCGCCCGGCCTGACGACTCCGCAACGCTGGCGCGCTGGTTCGCCGACACCGATTTCCTGATTCAGGCGACCAGCCTCGGCCTCAAAGCCGGAGATCCGGCCCCGTTCGACCTCGCGCTGCTGAAACCGGAGCTGAAGCTCTGCATATTCGACACCATCTACAAGCCGACGCCGCTGCTGGCGAAAGCGCGCGAACTCAGGCTTCCGGTCGCCGACGGCGCGGCCATGCTGATCCATCAGGGGGCGAAATCCTTTGAGCTCTGGACCGGCCTGTCCGCTCCGCTCGACGCGATGCGGCGCGGCTTTCTGGAGGCGCAACCATGCTGAGACTGACCGACGGAATGAGCGAATGGTGGTTCCGGGCCGGACTCGAATATCCGATGGTGGCGGTTT
KOK=         8
KK=   75301  LL=   75930  Z=    7.83  JJ=   75301  DL=   630
A===      111      112      113      114      121      123      124      131      132      133      134      141      143      144      211      213      214      223      224      231      233      234      243      244      313      314      323      333      334      343      413      433
B===      222      122      422      322      212      412      312      242      142      442      342      232      432      332      221      421      321      411      311      241      441      341      431      331      424      324      414      444      344      434      423      443
RRR=   32.250    3.610    1.614   -0.021    0.888   18.814    6.032    0.580    0.015   -0.361   -0.171   -0.276    0.724    0.175    0.069   -0.018    1.498   12.632    0.147    0.015   12.229   -1.015    0.008    0.704    0.799    0.219    1.287    0.196   28.035    0.756   16.487    7.514
X1==    4.541    2.299    2.567   -0.171    0.566    5.039    3.086    0.241    0.017    0.336   -0.564   -0.171   -0.564   -0.201   -0.301    0.017   -1.185    3.113   -0.493    0.017    3.034   -0.732   -0.025    0.481    0.979    0.200    1.250    0.196    7.250    1.551    3.256    3.451
X2==    7.101    1.571    0.629    0.120    1.571    3.734    1.955    2.402    0.860   -1.072    0.304    1.610   -1.283   -0.870   -0.228   -1.056   -1.264    4.058   -0.297    0.860    4.030    1.387   -0.327    1.464    0.816    1.097    1.030    1.001    3.867    0.488    5.063    2.177
CD1=        6        4        5        1        2        9        5        2        2        3        1        1        1        1        1        2        0        7        1        2        8        1        2        2        4        2        5        4       14        5        6        8
CD2=       10        3        2        2        3        5        4        4        2        0        2        4        0        1        1        0        0        5        1        2        5        3        1        4        2        3        2        2        6        2        8        4
GCACGACCGGCGCGGCCGAACCGGCCGCCAGTGAATATGACATCAGGACAGCCGCCGCTTCCCACAGGAACTTTCGATGAACCATTTCACACCTCACAATAATCCGGATTGATCTTTTGAAATTTTCCCTTACCTGATATTATACCATATTTTTCCCCGCCGCGGAATGCCCGAAAACATGTTTTTTGTATCTTTTCGTGTGTTTTTCGCTGTCCCTCCAGTCGCCATAACCGTTCTATTGTCGGAATTGTCTCTCTTTTCTGACGACTCGTCCTCTTTCACTTTTCCTCTTTCCCGGGGTATAATATAGGCAGAACCAAACCAAGCGAAAGGAGTTTCATCATGAAAAACTGCCGCTCTCTGCCGGTCGGCTCCGTCAAACTCGCCGACCCGTTTCTGGCCCATCAGGTCGAAGCCGATTACCGCGTCACGATCCCGACTTCCATCGACAAATGCCGGGAGACCGGGCGCATCGACTCCTTCCGGCTCAACTGGAAGCCGGGAATGCCGAACCGTCCCCATATCTTCTGGGATTCCGATTTCGCGAAAGTGATCGAGGGCATGTGTTACGCCGTCGCCCTGCACCCGGAAGACCACCGGATGGCCGCCGAACTCGACGGCTATATCGAC
KOK=         9
KK=   84031  LL=   85140  Z=    5.60  JJ=   83941  DL=  1110
A===      111      112      113      114      121      123      124      131      132      133      134      141      143      144      211      213      214      223      224      231      233      234      243      244      313      314      323      333      334      343      413      433
B===      222      122      422      322      212      412      312      242      142      442      342      232      432      332      221      421      321      411      311      241      441      341      431      331      424      324      414      444      344      434      423      443
RRR=    1.284   12.199    2.715    1.977   -1.184   10.676    1.243   -0.251   -0.053    1.460    0.909    0.494   -1.693    0.405    1.636    2.032    1.377   64.171    0.398    5.962    4.055   -0.496   -0.718    0.831   -0.296    9.326    2.759   -0.315   21.054   31.535   11.833    3.757
X1==    0.304    1.807    1.097    1.084    2.583    2.319    1.012   -0.220    0.377    1.444    1.976    0.428    2.524   -0.225   -1.299    1.672   -0.924   10.496    0.306    2.319    2.435    0.801   -1.353   -1.360    2.543    9.098    0.815   -1.317    3.249    6.910    3.072    1.419
X2==    4.230    6.752    2.474    1.823   -0.458    4.603    1.228    1.142   -0.140    1.011    0.460    1.155   -0.671   -1.796   -1.259    1.215   -1.490    6.114    1.302    2.570    1.665   -0.620    0.531   -0.611   -0.116    1.025    3.385    0.239    6.480    4.564    3.852    2.648
CD1=        2        4        4        4        5        6        4        2        3        6        7        3        8        3        0        5        1       19        3        6        8        5        1        1        8       20        5        2       12       20        9        8
CD2=        7       10        6        5        1        9        4        4        2        5        4        4        2        0        0        4        0       11        4        6        6        2        4        2        3        5        9        5       18       14       10       10
CCAGTTTGACGGACATGATGACGGTTCCTTTATTTTACGCAGTCACAGGAAAATATAACGTTCACTCCGGTATTTTCAATATCGGCGAGCAGGAGTTCACCGCATTTTACCGGAATTTTCACTTCCATTTGATACAGCCGGTTCAGCAGTGGCGCGATGAACCGCTTCGGCAGCGCAGCATCGGTGCGGACCGGCAGACAAGGCAGCAGCTCTGAATCACAGCGGACCACGGCGGTGACGATCCGTCGCGGATCGTGCAATTCATTCTGTGCATAGGCGACGCCGCGCGGACAGCGGTTGCCGGTAATTTTCCATTCGCCGTCTGCGGTTTCGCGGGAAGCGGCCAGCCGGCAGCCGGTCGGGCAGGAGATGCAGATCAGGTGTTTTTCTTCCATTCTGTCACGCCTCCAATTCTGTTTCCAGTGAAAATACCAAATCGCCGGAGCGGTTCAGCAGCGTTCCGGGAAGCTCCACCTTGATCATTTCGGCGGGACGGATGCTGCGCAACCGGCGCTTCCAGACGATTTCACCGTCGAGCCGCGCGGTCAGTTGCGCCGCGTCGGCGGTGATCAGCGGCCGGAAAGAGAATACCGTATTCAGATTGCGGCTGAAATAGCCCGGCACCACATATTTCAGATTGGCTTCAACCCGGACGCGGTTGCGTTCCGGCGGAGGCGCACCGTCCAGATAACGGAGCGCCGCTTTCGCCGCCAGCGCCGCTTCCTCCGAGACGAAGTCGACGAGGTCGTGTACATGCAGCACATTGCCTCCGGCGAAAACTCCCGGCACACTGGTCTGGAAACCGGAATCCACCCGGGCGCCGCCGGTAGCCGGATTGAGTTCGACTCCGAGCTGTCTGGAAAGTTCATTTTCCGGAACCAGTCCGACAGAGAAAAGCAGCGTATCGCATTGGATGCGAAATGTTTTTGACGCGTCTGGGATGCCGTCCGCCAGCGGCGCGACATCGACGTATTCCACCCGCTTCGCCCCGCCGATGTTGGTCACCGCATGCTCGAGGTAGAGCGGAATTCCGAAGTCGTCGAGACACTGGGCGATGTTGCGGGGAAGCCCCGAGGGCTGCGGCATGATTTCAATGACCGCCTTTACCTC
KOK=        10
KK=  103381  LL=  103860  Z=    5.53  JJ=  103081  DL=   480
A===      111      112      113      114      121      123      124      131      132      133      134      141      143      144      211      213      214      223      224      231      233      234      243      244      313      314      323      333      334      343      413      433
B===      222      122      422      322      212      412      312      242      142      442      342      232      432      332      221      421      321      411      311      241      441      341      431      331      424      324      414      444      344      434      423      443
RRR=   10.777    3.384    0.005   -0.094   -0.234   20.172    0.006    0.855    0.833   -0.832   -0.827   -0.186    0.134   -0.259   -0.234   -1.247    0.855   33.312   -0.198    0.833    3.074    0.576    1.462    1.462   -1.172   26.789    5.887    0.616   20.802    8.016    1.736    3.272
X1==    1.470    2.398    0.061    2.181    0.398    4.804    0.069   -0.939   -1.040   -0.521   -0.378    0.181   -0.378   -0.238    0.398   -1.040   -0.931    5.292   -1.035   -1.040    0.814   -0.511   -1.297   -1.209    1.044    8.829    6.695   -1.156    4.700    2.168    1.296    2.168
X2==    7.331    1.411    0.090   -0.043   -0.589    4.199    0.081   -0.910   -0.801    1.598    2.187   -1.029   -0.356    1.087   -0.589    1.199   -0.919    6.295    0.192   -0.801    3.775   -1.127   -1.127   -1.209   -1.122    3.034    0.879   -0.533    4.426    3.697    1.339    1.509
CD1=        2        3        1        3        1        6        1        0        0        1        1        1        1        1        1        0        0        7        0        0        3        1        0        0        3       12       11        1       10        6        3        6
CD2=        8        2        1        1        0        5        1        0        0        3        4        0        1        3        0        2        0        7        1        0        5        0        0        0        0        5        2        1        8        7        3        4
ATAAATCGGCACGATCGCCGGATGATCCAGCTGGGCGGTGACCCGCGCTTCCGTCAGGAAAAGGCGGCGCTGCCGCTCCCTGCCGGAAAGCTCGCGCCGCAGGGATTTGATCGCCACCAGCCGCCGCAGCCTGCGGTCGAAGCCGCTGTAGAGCTTCCCCTGTCCGCCCTCGGCGAACTCCTGGCCAAGCTCGTAATTATCCTCGATCAGGTCGAGTCGCTCTTCGTTGCCCAGAAACGCGACCTCCTGCGGAGGCCGTTTGTCGCGCAGCAATTCGATCACGGAACCGACATCCCTGCGTTTCCGGAAGGAGAAGATACGGAATAAAAACAGCCGTTTTTTCCGTTTTCCGCCATTCTCCGCGGCAGAAGCGGCCCGGGGCAGCGGTTCCAGCGGAATGGTGCGTTCTCCATCCGGCGCAATCGTGGAGGTATCATCCAGCGGAACCGTTTTTTCCGGCTCGAACTCTTTTTCCGTCAT
KOK=        11
KK=  129871  LL=  130770  Z=    4.55  JJ=  129661  DL=   900
A===      111      112      113      114      121      123      124      131      132      133      134      141      143      144      211      213      214      223      224      231      233      234      243      244      313      314      323      333      334      343      413      433
B===      222      122      422      322      212      412      312      242      142      442      342      232      432      332      221      421      321      411      311      241      441      341      431      331      424      324      414      444      344      434      423      443
RRR=   31.597   11.053    8.712    6.163    1.335    3.443    3.036    0.032   -0.029   -0.917   -0.559    1.179    0.707    0.290   -1.369   -2.633    1.051   18.531   -0.342   -0.046    8.158   -0.341   -1.385   -3.366   -0.561   11.203   10.968    0.254   33.339    7.937   -0.553    4.709
X1==    6.821    3.464    4.615    2.653    0.722    1.500    2.287   -0.120    1.500    0.722   -0.574   -1.287    1.707   -0.346    1.636    1.500   -1.385    2.876    0.564    2.382    5.621    0.690   -0.727    2.400   -0.192    1.707    2.216   -0.265    5.957    1.552   -1.335    3.755
X2==    4.632    3.191    1.888    2.323    1.848    2.296    1.327   -0.270   -0.019   -1.271    0.973   -0.916    0.414   -0.837   -0.837   -1.756   -0.759    6.444   -0.606   -0.019    1.451   -0.494    1.905   -1.403    2.922    6.561    4.949   -0.960    5.596    5.114    0.414    1.254
CD1=        8        5        6        5        2        3        5        1        3        2        1        0        4        2        3        3        0        5        3        4        8        3        1        7        1        4        4        1       10        4        0        7
CD2=       10        7        7        6        5        7        4        3        3        2        5        1        4        1        1        0        1       13        1        3        7        2        6        0       11       15       14        4       16       15        4        7
CTATCATGACTTCATCTCCGGCATCGTCGCGGCCAACCGATGGCTTGACGAATATTTCGTCGGTAAATGACCGATAACGGAAGTTCAGATTCCGCCGGCTCCGAATTTCGGAGCCTTTTTTATTGCAACAAGCTGGCATTTCGGAAAAATGGGAATATTGTTTGGAATAAGCGGAAATAAGGCTAAGTTTTTTTATCCTGGTCACGTCTTATTCTTCAGTGAAACTCCGGGAGGTCAGGTGTGGGATTGAAATGGATTATGGCGGCGGCGATGCTGCTGGTTGCGACAAACTTTGTCATGGCAGCAGCGGTTCGGGTGGCAGTGGTGGGGGAAGAGGAGACTGTCCGGGAAATTCGTTCCCGGCTGGAAGCGGAACAGGATATCGTCCTGGCGGAGTGGAAGGATGCTCCGGAGGTTTCCGCCTTGTATGATCCGAAAATTGCCGCGTATCCGCTGCCGGAGGCGGATTTTCTGATCGTGGCGGCCAAAGAGCGGCTGGTGGCGGTTCTGAATCTCCGTCACTCCTATCTCGCCGCCGAATTTTCCCCCGGCCGGGAGCCTGTCGAAACGGCGCAGCGGGTTCTGGAACGCATACGCAAGGCCGCAACTGCGGAACAGAGCGGATACTTCTGGAGTGTGGTGATTGAAGAACCGCATCGGCTGACTTCGAGTACCGGCGGAGGAAACGCGCCGGAACTTCTTTCGGCAGGGCTGGAGGAGTACTGGTTGAAAGAGCCGTCGTGTCTGGTGATCGATCGGCATGAGCCGGAGAAAAGCTGTGCTGAAGGAGGCTTTTTCCGGTACTGTTTCCCGATTCGGCTCAATAGCTGGGTGGTGAGGCTGCGCGAGGGAAAGAAAAACGGTTTCTATCTGGAGGCGGCTTCTTTTTTCGGCCGACGG
KOK=        12
KK=  131341  LL=  132330  Z=   10.35  JJ=  131281  DL=   990
A===      111      112      113      114      121      123      124      131      132      133      134      141      143      144      211      213      214      223      224      231      233      234      243      244      313      314      323      333      334      343      413      433
B===      222      122      422      322      212      412      312      242      142      442      342      232      432      332      221      421      321      411      311      241      441      341      431      331      424      324      414      444      344      434      423      443
RRR=    9.054   21.330    0.040    1.200    1.854   20.211   -0.169    0.026   -0.571   -0.082    0.815   -0.930   -1.310    0.309   -0.514   -0.455    2.486   95.958    0.389   -6.843   -0.106   -2.148   -0.318    0.057   -2.401   74.933    0.836    2.025   37.854    1.862    0.289   10.194
X1==    4.832    3.899    0.651    1.839    0.523    3.047    0.866   -0.049    0.836    0.203    1.016    1.246   -0.925   -0.222   -1.503    3.784   -1.631    8.780    0.424    3.784    1.156    1.233    0.552   -0.039   -0.561    7.484    0.351    2.123    5.620    1.386   -0.278    4.209
X2==    1.874    5.470    0.062    0.653    3.547    6.634   -0.195   -0.531   -0.683   -0.402    0.803   -0.746    1.417   -1.394    0.342   -0.120   -1.524   10.929    0.918   -1.809   -0.092   -1.743   -0.576   -1.469    4.281   10.012    2.380    0.954    6.735    1.344   -1.039    2.422
CD1=       10        8        3        6        3        6        4        2        3        2        4        5        1        3        0        7        0       13        3        7        3        4        3        3        1       14        2        4       10        4        2        8
CD2=        5       11        3        3        8       15        2        2        2        3        4        1        5        0        3        3        0       24        4        0        4        0        2        0       12       19        9        7       16        6        1        8
ACCGTCCCCGAACTGCAGGCGTATTTCCGGGAATTGGAAAATGTGGGGCTGAGAGAACATAACTACTATTCGCTTCAGGATTACTACGACGGCCTGTCCGAAGTGATTGCGGAAGAGATCCGGGCTGCCGATGCCTTTCTGACGGCGGAGGATACTCCGGAACGGCAGCGCGGAATTCCGCCGATCGGCCAATTCATTCTGAGTGAAAGTTTTTCGACAAATACGCAGACGGCTGTTCCGGAGCGGCGGATACTCTACGAGCAGATTGAAGCCGCGCAGCGTTCAAAATCCAAACTGATCCGCCAGCTCGGCTGCTTCTGGCAACTTCACAGAGAACAGGATAAAGTGGAATACCGTCCCGATGAATCACTGAAATTATTTCGGGAATATTGCCGGCAGGTGAAGGAAATCTACGGCAGGGAAGCCCCCTATCTGGCTGTGGTGAATAATAAATCGAAAATAAAAGGGGGGAATTTTTCAATTGTGCAGAAGAAATTTAAGGCGATTGCGGCTGAAGTATTCGGCGATGATACGGATTTCCTGCCGTCAGGACGGGAATTATATGAATTACGCGGTTTGGGGAGAGTACCGCCCCGGCAAGTGGAAAAATTCCTGCCGGTGATCAGGGAGCGCATGGATTTCTATCTGACTTCAGCAGCCGGTAAGGAACTGCAGGCCATTTTCAACAACATGGCTTGGGAGGGAGATGATTATTTCCTGCAGCATGATGCAAAGGAACGGCGGGAGCTGATTGAGAGATTCAATTCAAAGGTTGAACTTTCAACCCCGGTTCCGTGGGGTGACCGGGGCGTAATTCTGAATTCCATTATGCGGGGAGGGATGATCTATCTGGTGGGGTTCCGGGAACGGCAGCAGTTGATAACACTGTACCGGTTCAATCCGGAAAGCAGACAACTGGATTGTTGTGCCTCGTCTAAAGTGGATCTGGAGCGTGCCGGCCGTTTCGGCAGGGGGATTGTGGATACTTGC
KOK=        13
KK=  140701  LL=  141840  Z=    8.42  JJ=  140641  DL=  1140
A===      111      112      113      114      121      123      124      131      132      133      134      141      143      144      211      213      214      223      224      231      233      234      243      244      313      314      323      333      334      343      413      433
B===      222      122      422      322      212      412      312      242      142      442      342      232      432      332      221      421      321      411      311      241      441      341      431      331      424      324      414      444      344      434      423      443
RRR=   43.138    5.185    2.539    0.268    1.966    1.957    1.299   -0.510   -0.020    0.105    0.138    0.449   -0.464   -0.963   -0.179    0.004    0.088   63.866    1.893    5.257   40.262    4.940    5.067    0.027   -0.037    7.530   -0.022   -0.057   39.096    9.635    0.901    1.016
X1==    7.741    1.896    1.141   -0.584    1.896    1.446    1.197    2.743    0.015    0.044   -0.124    0.172   -0.124   -1.580    1.896    0.015   -1.504    8.003    1.933    2.162    5.533    1.378    2.597   -1.199    0.044    3.287   -0.282    0.401    8.201    6.354   -0.806    0.194
X2==    5.573    2.734    2.225   -0.459    1.037    1.353    1.084   -0.186   -1.343    2.375   -1.118    2.606    3.752    0.610   -0.095    0.275   -0.059    7.981    0.979    2.432    7.277    3.585    1.951   -0.023   -0.843    2.291    0.079   -0.143    4.767    1.516   -1.118    5.231
CD1=       10        4        3        1        4        4        4        5        2        2        2        2        2        0        4        2        0       15        6        5       11        5        7        1        2        7        2        3       16       13        1        3
CD2=       15        8        9        3        5        6        5        4        1       10        2        9       12        5        3        4        3       16        4        8       18       10        7        3        3        9        4        5       15        8        2       16
TTTCATTTCTTGCTTCCTTCTGTGACACGCAACGGTTTTCCGGTATCGGGCAATGACGGGAAATAACATCCGGTTCAGGAGAACACAGTACAGGCCTTTTCGTGTTTTGTGATAATACAGCCCCTTTGGAACGCATTATTTTTAATATTCGATATCGCACTCAATTCCTGTTGTAAAAAAACTGGACGCCCGTTCGGTTCTCCTTTCGGGTTCCTGTTGATTTGATAACGATATCAAATCGCGTTGTTCCAATTATGAACCGGAAAGTCCGAAATGTCAGTACCCCGATTGAAAAAATCCGCTTCTTATTCCGGTCTGGAGCGCAATTCCGGTATGGGCTGCATGATGGAAGGAAATGGAAAATTTTAACGGAAATCCGAACTATTTGCGATATCCCGCTTGACACTCCCGATTTTCCGGTCTATTATTGAATAAGGTCCGCCTGAAAGCGGGCTGAAAGTAAGTTTTTTGAAACAGGAAGAGCAGCATCATGGAGTCTATTGCATCCCGCAGGAAACAGCTTTTCGATTTGATCGTCGCGAACGAGGCCTACGGCATTCAGCGCCGGGCCGAACCGATCGTGAAATTTGAACTCGGCGAGGAGCGGGCCGCCAACGCCGGGCTTCGCCATCTTTCCGGCTGGTTCGACCGCCCTCATCCGGACGGGCAGCCGTTGCGCGAGGAGTCGGATTTCACCGCCCAGAAGATCGCGCTGGCGCTGGCCCGCTACCGGGAACGGCTCGAAGAAGATACTGTGGCGGCGGTGCGCCGCTTTTTTACGCAGTTTGATTTTTCCAGCACCAATCCCGCCGAGAATCAGCTGGTGCGGTTTCGCGCGGCACGGCTGGTGGCGGGAAAACAGTTTCCGGATGCGGTATTTCCGGCGTTCGGGAACCGTTCCGGTGCGGAGCTTGCCGCTGAGGATGCGGCGTTCCTGAAGGAATTTATCCGTTCGCGCGCCCGTCGCGGCCGGGGTGAGGCGGATTCTTCGTGCTGTCTGGTTTCGATCTGGCAGAGTCTGTTGCTCTGTTTTGATCATGCGCAGGATGAGGAGCTTTCCCGCCTGGCCGGGAATATGATGAATCTTCTGCTGGCCGGATTTTTCCAGAAATCGCCGGACGGCTGCTGCGGCGGAGCGCA
KOK=        14
KK=  153331  LL=  153810  Z=    4.71  JJ=  153001  DL=   480
A===      111      112      113      114      121      123      124      131      132      133      134      141      143      144      211      213      214      223      224      231      233      234      243      244      313      314      323      333      334      343      413      433
B===      222      122      422      322      212      412      312      242      142      442      342      232      432      332      221      421      321      411      311      241      441      341      431      331      424      324      414      444      344      434      423      443
RRR=    3.501   -0.965    0.525    3.283   -1.210    1.959    0.040    0.230    0.214    1.347    0.207    0.825    0.773    0.559    0.334   -1.311    0.825   55.549    0.660    0.794   -0.537    0.426    0.234    0.651    0.009   30.329   -0.163   -1.036    7.785    8.169   -1.605    4.370
X1==    1.538    1.485    0.323    3.133   -0.515    2.246    0.035    0.323    0.246    2.007    0.653   -0.867    2.443   -0.496   -0.515    1.246   -0.965    6.160    2.842   -0.754    0.856   -0.352    0.497   -0.609    0.007    3.338   -0.102   -1.218    3.813    3.071    3.338    3.071
X2==    2.277   -0.650    1.626    1.048    2.350    0.872    1.145    0.714    0.872    0.671    0.316   -0.952    0.316   -1.128   -0.650   -1.053   -0.855    9.018    0.232   -1.053   -0.627   -1.210    0.471   -1.068    1.378    9.087    1.608    0.850    2.042    2.660   -0.481    1.423
CD1=        2        2        1        4        0        3        1        1        1        3        2        0        4        1        0        2        0        7        4        0        2        1        2        1        1        5        1        0        7        6        5        6
CD2=        3        0        3        2        3        2        2        2        2        3        2        0        2        0        0        0        0       10        1        0        1        0        2        0        4       13        4        5        6        7        1        5
GGCGTTTTCGGTGTTTTCGGCTCCTTCAGCTTCTATCCGACTAAAAATCTGGGTGCGGTCGGGGACGGGGGATTGGTGACCTGTGCGGATGCTGCATGTCGCAGTGAACTTGAGGCGCTCCGGCAGTACGGCTGGCGCGAACGGTTCGACAGCTCGGAATTCGGCCTGAACAGCCGCCTTGATGAATTGCAGGCCGCGATCCTGCGCGTGAAATTGCCGCATCTGGACAAGGACAATGAAAAGCGCCGGTTTCTGGCTGCCCGTTACACCGCCGGGCTGACCGGCCTGCCGCTGGAGCTGCCGCTGGAGAGGCCGCAAAGCCGGATGGTGTTTCATCAGTATGTGATCGGGTGCGAATGCCGTGAGGAATTGCGGAAGTTTCTGGCAGACCGGGGGATCGGTACGGCGGTTCACTATCCGAAGAGTCTGGCGGAACAGCAGGCGTTCGCCGCCGCCTCCCGCACAGAACTGCCGGAAACG
KOK=        15
KK=  157771  LL=  158730  Z=    9.80  JJ=  157621  DL=   960
A===      111      112      113      114      121      123      124      131      132      133      134      141      143      144      211      213      214      223      224      231      233      234      243      244      313      314      323      333      334      343      413      433
B===      222      122      422      322      212      412      312      242      142      442      342      232      432      332      221      421      321      411      311      241      441      341      431      331      424      324      414      444      344      434      423      443
RRR=    9.636    6.340    5.204   -0.917   -0.811   16.832    2.616    0.074    0.017   -0.986   -0.965    0.862    0.866    1.966    1.160   -1.758    1.848   93.353   -0.086   -1.960    3.209    4.517   -1.190    0.806   -0.250   66.184    3.118   -0.052    5.100   27.655    0.201    3.788
X1==    2.875    1.866    1.906   -0.588    3.804    3.446    1.640   -1.272   -0.495   -0.277    0.800   -1.342    0.800   -1.166   -1.040   -1.283   -1.353   11.998   -0.622    2.658    1.625    1.986   -1.062   -1.764    1.017   16.773    3.551    0.168    2.962    3.463    0.185    0.957
X2==    3.352    3.397    2.731    1.561   -0.213    4.884    1.596   -0.058   -0.035    3.560   -1.207   -0.642    1.083   -1.686   -1.116    1.371   -1.366    7.781    0.138   -0.738    1.974    2.275    1.121   -0.457   -0.246    3.946    0.878   -0.308    1.722    7.985    1.083    3.959
CD1=        4        3        4        1        5        6        4        0        1        2        4        0        4        1        0        0        0       17        1        5        5        6        1        0        4       30        8        4       10       11        3        6
CD2=        5        5        6        4        1        9        4        2        2       10        1        1        5        0        0        4        0       13        2        1        7        7        5        2        3       10        5        5        9       23        5       14
GCGAAAAACTCCTCACAGGCGGGACGCAGCAGCGGCGGGGCGTTTCCGCTTTCAAGCTCATGAGGAAGCTCCTCGAACTCGGCGGCGTCGAATTCGCAGGAAATGTCGAGTTCCGTCGCGGAAGCGGCCGGGGCATCCTCCGGCTCGAAAGGCACGTCAATCGGTTTGATCATCGCAGCGTCACCGTCTCTCCAGATGGGCATGGATCAGCCGGGGCAGATTCTGCAGATAGTGTTCGGGCAGGTTGAACCGTTCGCAGCATTCGCGGATCAGCCGCTGGGCGTGGGTTTCAAAACCGGTCGCGAGGTCGGCGGCGCTGCGGCGCATTTCGATGCGGACCTCCGGTATCCGGCAGCGGAATTCCTCATCGCTGTCGGCGTTCGGCCGCAAACTGAAGTTTTCAGTCCCGGAAATGGTCAGCCGGATGGTCAGCAGTTCTTCGGCATAGCCCAGTTCCGCATAAAGTTTGCCGAGAAACGACACCGCTTCCGCCAGCGCCTTGACCAGATTCTCATAGCTGACGCGGCGATCGGGCGCCTCCAGATATTCGATGTAGTGGAACAGCCCGGTTTTGAAAACCTGCCACATCTTGAGCTGCTTTTCCGGCAGCGAACGCAGCGACACATTGGTCAGGTAGGCTTTGGAGAGGTCGCCGAACCGGATGAACTCCGAACCCGCCAGCAATGTCCATGCGTTGTCCACCGCGCGGCGGATATGGCTCAGGGTGAAGGCTTCCGGATTGTAGGTCGGCGGTTCCACCGACAGATTGAGCAGCAGCGACGGCATCCCCGGCGGAGGGGATTTGCGGCGGCGGAAGAAAACCTGCGCGCTGGCGATCGTATCCGCGAACTGTGTGGTGGCGGATTCCTGCAGCCCGGAACGGTTTTCGTACAGGATGCCGCGCAGCATCCGGCCCAGCTCCTCGCGCTGGTTGCGCAGCGAACGCTGAATCAGGGCCTG
KOK=        16
KK=  163291  LL=  164010  Z=    6.14  JJ=  162901  DL=   720
A===      111      112      113      114      121      123      124      131      132      133      134      141      143      144      211      213      214      223      224      231      233      234      243      244      313      314      323      333      334      343      413      433
B===      222      122      422      322      212      412      312      242      142      442      342      232      432      332      221      421      321      411      311      241      441      341      431      331      424      324      414      444      344      434      423      443
RRR=    4.756    0.441    1.987   -0.011    0.337    1.896    1.014    1.524    0.055    1.506   -0.285    0.046   -0.608    1.877   -0.570   -1.373    0.507   -0.793   -0.089  105.675    2.947   56.458   20.606   -1.553    0.003   -3.587    2.022    0.122   33.201    2.550    2.022    0.043
X1==    1.480    1.257    3.278    0.014   -0.743    2.939    0.502    1.278   -1.021   -1.003    0.543    0.014    0.543    3.049    1.257   -1.021   -1.196    2.097    1.416   10.858    2.161    7.254    3.643    3.926   -0.003   -1.179   -1.206   -1.189    3.733    2.268   -1.179    0.072
X2==    3.213    0.350    0.606   -0.802   -0.454    0.645    2.021    1.193   -0.054   -1.502   -0.526    3.301   -1.121    0.616   -0.454    1.344   -0.424   -0.378   -0.063    9.733    1.364    7.783    5.657   -0.395   -0.991    3.043   -1.677   -0.103    8.894    1.124   -1.716    0.606
CD1=        2        2        4        1        0        4        2        2        0        0        2        1        2        6        2        0        0        4        4       12        4       12        7        9        1        0        0        0        7        5        0        2
CD2=        7        2        4        1        1        3        4        5        2        1        2        7        1        3        1        4        1        1        1       16        5       13       10        1        2        8        0        5       21        6        0        5
CGATTGCGGCTGCGGCTGCGGCTGTGAGGACGATGACTGCGGCTGCGGCGATTGCGGCTGCGAGCACGATCATAAGTAAAGGGGTATCGAGTTCCGCTACCACTGCATCATTCAGTGTCTTCAGGACGTCGGGCCGGCCGGTGAGGCAGGGTTGGGCGTCCTTTTTTCTTTCATATTTCAACAGGGAGGGGCATGGTATGAGAAGATTGACACGCAGTTGGAGTATCTTTCGCAAGTCGCTGGCGGTGATCAATCAGGAGCGTAAGCTGCTGATTTTTCCGCTGATTTCGGCTTTTGCGATGTTCGCGCTGATCCTGCTGATCATCGCGGGCATCGGCACGGTGGCCTATCTGGTTATCGGCAGCAATCCGGAAATGATGCAGTCAATGGCGGCGGCCGCCGAATCCGCTGAATCCGCCGAGGAGGAACCGGGGATGCTGGTTCAGATTGTCAGCGTCGCGATTTTCGCGGTGTTCTATCTGGTCACGATGGTGTTGACGAATTTCTGCAACGTCGCATTCTACAGTGAAATCATCCGCGGCATTTACGGCGAACCGGTAAGGATCGGGCGCGGCTTCGGATATGCGCTGAGCCGTTTCAAGGCGATCTTCCTGTGGTCGCTGCTGGCCTCGACGGTCGGCGTGATCCTGTCGATGCTTTCGGAACGGGCCGGATTGCTCGGCAAACTGATCATCAGGCTGATCGGCGTGGTCTGGGCGG
KOK=        17
KK=  167251  LL=  168000  Z=    7.29  JJ=  166801  DL=   750
A===      111      112      113      114      121      123      124      131      132      133      134      141      143      144      211      213      214      223      224      231      233      234      243      244      313      314      323      333      334      343      413      433
B===      222      122      422      322      212      412      312      242      142      442      342      232      432      332      221      421      321      411      311      241      441      341      431      331      424      324      414      444      344      434      423      443
RRR=    2.485    0.984    4.330   -0.300   -0.469   -0.509    1.070   -0.121   -1.404   -3.129   -1.737   -0.301    0.603   -0.693    0.177   -1.404    0.929  131.701   -3.208    0.837    0.273   -0.335   -1.341   -0.605    2.507    9.081    4.795    0.506   13.090   36.126   -0.929    1.431
X1==    0.765    0.677    2.457    1.266   -0.323   -0.747    0.991   -0.543    1.253    1.565    3.328    0.266   -0.539    0.471   -0.323    1.253   -1.009   11.870    4.794   -0.747    0.209    0.441    1.764    0.483    1.565    1.007    0.976    1.246    3.121    7.232    1.781    0.552
X2==    3.248    1.453    1.762   -0.237    1.453    0.681    1.080    0.223   -1.120   -2.000   -0.522   -1.130   -1.118   -1.470   -0.547   -1.120   -0.920   11.096   -0.669   -1.120    1.306   -0.760   -0.760   -1.251    1.602    9.013    4.913    0.406    4.194    4.995   -0.522    2.591
CD1=        1        1        3        2        0        0        2        0        2        3        6        1        1        3        0        2        0       13        7        0        2        3        5        4        3        3        3        5       10       18        4        5
CD2=        4        2        4        1        2        2        2        2        0        0        2        0        1        0        0        0        0       12        0        0        5        1        1        0        7       18       11       10       17       19        2       13
CGCTGCGGCGGGAAAAGGCTCCGCACTGTTCGCGTTACCGGAACCGGCTGCCTGAACTGTTGGAGGCGCACTATGACGCGACCCGGAGCGGAAACGATTGAGATTGAACCGGTTCACCTGTTCAACCTGAAGGATTACCGGCCGTTGTTCACGGCGCGCCAGCAGGCGTTTTTCGGGGATTCCGTGCCGGGCGGCGGGCATTTGCTGTTCGGCGCGCGCTGCGGAGGCGAACCCGCAGGCGCGGTGTGGGGCGGCCCGGACCGGAATCCGGGCGGGCTGTTTTTGTTCCACTTGTACGTGCCGGAGCGTTTCCGGCGGCGCGGCGTCGGGCGGCGGCTGCTGGAAACGGTGTGCGCCGCCGCGTCGGAGGCGGGATTTCGCGAGGCGTATGTGCGGTTCCGCCGCCGGAACCGCGCGGAAAGCGCGTTGCGGTATTTGCTGGAAAAGTTCCCCGGCCCGTGCGTCCGGCTGGAAACGGCGTTCCGGCTGGAATTGCCCGCCGGAGCGGAGCGCGAACTGCACGTGCGCACCCGCTCCGGGCGCTGGCGGCTGCTGCCGCTGGAGGAGGCGCTGGCCGCGCTCGGCGACGGGGAGCGCGCGGCGATGGCGGAACGGGAGCGGCGTTTCCGCAGAGAGGTGGAGCGGCTTTCGCTGACGGACCCGGCGGCGTGGCGGAGGTTTCTGCGCGACGGGGTTTTCCTCGCTCCCTTCGGGGAACATTCGGAACTGCCGCAGTTCGGGCGGGCCTGT
KOK=        18
KK=  182401  LL=  183450  Z=    7.61  JJ=  182281  DL=  1050
A===      111      112      113      114      121      123      124      131      132      133      134      141      143      144      211      213      214      223      224      231      233      234      243      244      313      314      323      333      334      343      413      433
B===      222      122      422      322      212      412      312      242      142      442      342      232      432      332      221      421      321      411      311      241      441      341      431      331      424      324      414      444      344      434      423      443
RRR=   31.992    9.592   -1.936    1.081   -0.438   -0.917    7.618   -0.023    0.397    3.104    0.192    1.964    1.066    0.448    0.179    0.137   -1.560   17.859   -0.886    5.320   19.150   46.462    0.203    0.580    0.327   -2.045    1.427    0.018   49.919   15.423   -0.976    0.792
X1==    4.307    4.514   -0.606   -1.391   -0.148   -0.540    2.409    0.141    1.003    4.545    0.722    1.522    1.325    1.201   -0.148   -0.540   -1.347    2.709   -0.530    1.774    4.154    5.829    1.474    0.743    2.069   -1.087   -0.954   -0.461    8.947    4.446    0.722    0.445
X2==    7.429    2.125    3.193   -0.777    2.958    1.698    3.162   -0.164    0.396    0.683    0.266    1.290    0.804    0.373   -1.209   -0.254    1.158    6.592    1.674    2.999    4.610    7.972    0.138    0.781    0.158    1.882   -1.496   -0.040    5.580    3.469   -1.351    1.781
CD1=        6        6        1        0        1        1        5        2        3       10        4        4        5        5        1        1        0        5        1        4        9       12        5        4        6        1        1        3       22       13        4        5
CD2=       10        4        7        1        5        5        7        2        3        5        4        4        5        4        0        2        4       13        5        7       13       19        4        5        4        7        1        6       19       14        1       10
GCGACGCCTCCGACTACGCGGATCTCGCCGGGCGGATTTTCGCGCGGCTGCCGGAGGGGACGCTCTACTTCAACGAATTCACGACATTCGACCGGCTGCTGAAAATCCGGCTCGACCGCAACCGGGTTTTCGTGCCCGCCGCGATTCCGCTGAATGCGGCGAACCGCGCCGAGTTGCGCAAATTCCTGAAGATCGAGGGGTATGAGCGCGATTTCCTGTCGCTGATCGCATACCGCGGCGTCCATATTTTCGCGGATGCGGTCCGGCAGGCCGGTTCGCTCGACCCGCGCCGAATCGCCGAAACCATGCGTACCGGGGTGATGAAAACGCCGTTGGGCGAGTTCCGTTTCTCCGCCGGCGGCTTCGAGGCCGGCCCGCCGCTGGAGATCCTTTCGCTGGAGGAGCTGGAGAAACGCTGGCGGGCGATCGCCGCGGATTGACGCGCCGGTTGCGCCGAAATTGCGGAATTTCCTGAAATCCCGGCTGAATTTTCTCCGAACGGTGCTATATTATACAGATTTTTCAGAATTTTTCAATCAATATCGATATGGAGTTTACAGCGATGAGCAGTCACGAACCTTTGCCGCGCGCCTACGAACCGGCGGCGGTGGAAGCCAAGTGGTTCCCGACATGGGAGAAGGCCGGGAATTTCCACGGCGAACCAAATCCGGATAAGAAACCCTATTCGATCGTGATCCCGCCGCCGAACGTCACCGGCATCCTGACTCTCGGACATGTGCTGAACAACACGCTGCAGGATATTCTGTGCCGCTACCACCGCATGAAGGGCGAGGAAGTCTGCTGGTTCCCCGGCACCGACCACGCCGGCATCGCGACCGAAGCGCGGGTGGAGAAGTACCTGCGCAAAGAGGAGAACACCGGCCGCGACGAACTCGGCCGCGAGGAGTTCATCCGCCGCGTATGGCAGTGGAAGGGCGAATTCGGCGGCAAGATCATCCGCCAGCTCCGCACCCTCGGCTGTTCCTGCGACTGGGAGCGCGAGCGCTTCACAATGGATGAGGGATTGTCCGAGGCGGTGAAGAAGGTTTT
KOK=        19
KK=  185401  LL=  186420  Z=    7.19  JJ=  185281  DL=  1020
A===      111      112      113      114      121      123      124      131      132      133      134      141      143      144      211      213      214      223      224      231      233      234      243      244      313      314      323      333      334      343      413      433
B===      222      122      422      322      212      412      312      242      142      442      342      232      432      332      221      421      321      411      311      241      441      341      431      331      424      324      414      444      344      434      423      443
RRR=    9.722    1.538   -1.084    8.411   -0.345   21.964   -0.596   -0.017    1.273    0.168   -0.179   -1.007    8.470   -2.316    0.140    1.247    0.573   83.193    0.218    1.273    2.559    8.298    0.074   -0.095    2.832    5.127    2.392    0.508   10.433   30.540    0.319   -1.620
X1==    2.106    0.562    5.210    4.019   -0.303    6.298    4.303    0.082   -1.327    1.013    1.352   -1.477    3.171   -1.795   -0.303    4.010   -0.702    7.457    0.128   -1.327    2.527    2.805    0.281    0.054    1.013    1.352    1.182   -0.648    2.372    7.727    0.745   -0.306
X2==    4.617    2.737   -0.208    2.093    1.138    3.488   -0.139   -0.208   -0.960    0.166   -0.132    0.682    2.671    1.290   -0.461    0.311   -0.816   11.157    1.698   -0.960    1.013    2.958    0.264   -1.770    2.796    3.793    2.024   -0.783    4.399    3.952    0.428    5.292
CD1=        4        2        9        8        1       10        8        2        0        4        5        0        8        0        1        7        1       11        2        0        6        7        3        3        4        5        4        2        8       18        4        3
CD2=        7        5        2        5        3        8        2        2        1        4        3        3        8        5        1        3        1       21        5        1        6        9        4        0        9       10        8        4       15       14        4       17
TCTGCCGCTGGCCGACCTGATCGACGTCGCCGCCGAGCGGGTCAAGCTCGAAAAACAGAAGAAGGACCTGGAGGGATGGATCGCCGGTTCGAAGGCGAAGCTCTCCAACGAGCGTTTCGTGTCGAAAGCTCCCGCGCAGGTGGTCGCCGACGCGAAGCTCAAGCTCGCCGAGATGGAGGAGAAGCTCGCGCGCACCCTCGACCTGCTGAACTCGCTGAAATAAGCGTATTGCCGAACCCTGAAGGGGGCCTGCCCGCAATGGCAGGCTCCCTTTTTTCGTGGCGGACGTATTCGCTTCGCTGTATTATTTTTCAATTTTTCGGCTTTGGCTCTTGACATCGCGTGCCGTCTGTAGTATAATTAATGTAGAACGATCTACAAGAGTATTGCAAGGACATTACGATGCCGGAACGACAGAAGCGGGTTACACTCAAGGATGTGGCGGACTACTGCGGACTTTCGCGGAGTCTGGTCGCATTCATCATCAGCAATTCCGGCTACCGCAACAGCACGCCGGAGAACCGCCGCAAGGTGGCCGAGGCGGTCAAGGCGCTGAACTACCGGCCGAACACCGCGGCGCGGGAACTGCGGGCGCGGAAGTCCTCGACCATCGGCGTGGCGATGCCGATGTCCGGCACCGGCATCTACGGCAACATGGCGCTGGAATTGCAGCGTGAAATCAAAAAGCGCGGCTTTACGAGCCTGTTCTCCTTCTGGGGCGGCGACGATTCGGAAGAACTGCACGCGCAGACGCTTCAGACCTTCTTTGAGCGCAATATCAGCGGCGTGATCAGCTGGGACGCCTCGCCCTGTTTCCGGGAGGAGAAAATTCCGGCGGTGGTGTACGGATACCGGAACGAATTCTACGATTATGTCGTTCTCGATGAAGAACAGATGATCATCCGGGCGCTGGAGCACCTGAAGCGGTTCGGCCACCGCCGGATCGGTATTCTGAGCGTGGGGGAGCGCAACCGGTTCTTCCGCGAACATGTGGGCCGGTGCGGGCTTGAATCGAAACCG
KOK=        20
KK=  190111  LL=  191070  Z=    6.11  JJ=  189961  DL=   960
A===      111      112      113      114      121      123      124      131      132      133      134      141      143      144      211      213      214      223      224      231      233      234      243      244      313      314      323      333      334      343      413      433
B===      222      122      422      322      212      412      312      242      142      442      342      232      432      332      221      421      321      411      311      241      441      341      431      331      424      324      414      444      344      434      423      443
RRR=   16.075    6.969   -0.198    0.120   -0.285    1.183    0.755    0.774    0.001    0.502   -5.069   10.113   -1.641    0.089   -0.455    1.956    1.956   -0.386    0.279   85.550   -2.090   77.623   60.934   28.026    2.002    2.791    1.921   -0.580   15.143   14.738   -0.577   -0.646
X1==    4.181    3.401   -0.281   -0.438    0.692    1.433    2.430    0.593    0.007    1.978    2.883    2.798   -0.949    0.059   -1.115   -1.419   -1.534    1.749   -0.269    6.423   -0.681   12.148    9.536    8.542   -1.469   -1.588   -1.245    0.852    3.532    4.543    0.328   -1.015
X2==    3.845    2.049    0.706   -0.273   -0.412    0.826    0.311    1.306    0.091    0.254   -1.758    3.615    1.729    1.509    0.408   -1.379   -1.275   -0.221   -1.037   13.320    3.068    6.390    6.390    3.281   -1.363   -1.758   -1.543   -0.681    4.287    3.244   -1.758    0.637
CD1=        5        5        1        1        2        4        6        2        2        5        7        5        1        3        0        0        0        6        3       11        2       27       22       22        0        0        1        5       11       13        3        2
CD2=        8        4        4        2        1        3        2        5        2        4        0        8        6        5        2        0        0        1        0       20        7       11       11        6        1        0        0        3       12       10        0        5
TGCTTTTTGTGATGGGAATGGGATTTTATTCCCGCAAATATGTGAAAAGCGTGGCCGATTTTCTGGTTGCGGGGCGGTTGTGCGGACGGTATGTGATCAGCGTCGGCGACGTGGCCAACGCGCTGGCGATCATCGGGCTGGTCGCCTATGTGGAGGCGCAGTACAAAACCGGATTCGCATTGAGCTTCTGGAACGGTTTCGCGATGCCGCTGAGCATCGTGATCGCGCTGACCGGCTACTGCACCTACCGGTTTCGCGAGACCAAAGCGATGTCGCTGGGACAGTTTCTGGAAATGCGTTACAACCGCCCGCTGCGCATTTTCGCCGCGACGCTGCGGTCGCTTTCGGAGATGCTGGCCAATATGATCATGCCGGCGGTGGCGGCGCGTTTTTTCATCTACTTCTTCGACCTGCCGGAATCCATCGGACTTTTCGGCTGCCAGCTGCCGACTTTCATGCTCCTGGTGGTGCTGGTGCTGGCGATGGCGATTACCCTGATCTGCTGCGGGGGGACCCTGACGCTGGTGATTACCGATGCGATTCAGGGGATGTTCTGCTATCCGCTGCTGGCCGTGATGATCGTATTCGTGCTGTGCAAATTCTCATGGAGCACGGAAATCGTGCCGGTGATGATGGACCGGGTTCCCGGCGAAAGTTTTCTGGATCCCTTCGACGTCGGCGAATTGCGTGATTTCAACGTGTTCATGCTGATCGTCACTTTCACCACGATGATCGTGCATCACGCCAGCTGGATCGGCGCCGGGATCACCTCCGCCGCGAAATCTCCGCATGAACAGAAGATGGCGGGGATGCTCGGCACCTGGCGCAATATGCTCGGATTGATCTTTTATCTGCTGATCGCGGTTGCGGTGATCGTCGTGCTCAACCACGGCAATTTCTCCGGGGAGGCGCGCGAGATCCGCACCCGGCTTTCGACCCGCATCGCGGATGGGCTCGTCG
KOK=        21
KK=  196951  LL=  197730  Z=    6.54  JJ=  196621  DL=   780
A===      111      112      113      114      121      123      124      131      132      133      134      141      143      144      211      213      214      223      224      231      233      234      243      244      313      314      323      333      334      343      413      433
B===      222      122      422      322      212      412      312      242      142      442      342      232      432      332      221      421      321      411      311      241      441      341      431      331      424      324      414      444      344      434      423      443
RRR=   37.153    2.406   -0.014   -0.270    1.952    7.847   -1.904   -4.643    0.265   -0.242   -1.088   -0.061    0.320   -0.232   -0.018    2.645    0.777   42.669    0.035    0.206    0.754    3.823   -0.092   -0.812   -0.401   18.206    6.624    0.832   14.142   10.953    1.395    4.977
X1==    7.079    2.708   -0.104    2.188    0.819    3.133    3.257    2.758   -0.313   -0.292   -0.543    0.495    0.229   -0.117   -0.125    2.271   -1.329    8.033   -0.095   -1.175    1.068    2.028    0.633    1.444   -0.292    4.090    2.640   -1.277    5.604    2.079    1.002    1.375
X2==    5.249    0.888    0.133   -0.123    2.384    2.505   -0.585   -1.684   -0.846    0.830    2.004   -0.123    1.393    1.975    0.141    1.165   -0.585    5.311   -0.371   -0.176    0.706    1.885   -0.146   -0.563    1.373    4.451    2.509   -0.651    2.524    5.267    1.393    3.621
CD1=        8        4        1        4        2        5        6        4        1        1        1        2        2        2        1        4        0       12        2        0        3        5        3        5        1        7        5        0       10        5        3        4
CD2=       10        3        3        2        5        6        1        0        1        5        6        2        5        5        2        4        1        9        1        2        4        5        2        1        6       10        7        3        8       13        5       10
GGCCCTGCTGGCGCCGGTGATCGATTTCCTGAAAGAGTCGCCCAGCCGGGTGCCGATGACCGACTGGTATGATACCCGGAGCGCGGTGCAGGCCGGTTTCCAGGCCCGTTCCGTGGTCGGCGGGTTGTTCCTCCGGCTTCTCTACGACTCCGAAACCGTTGCCGCATGGAGGCGGAGCCGCTGACTCCGGGAAGGCTGAAAAAATCGGGAAATCAGGAGCGTCAGACAGAATATACGCCGTATGCAAGTTTCCGGAAATGGGATTTCGCTCCTATCGAAGCGCCTTGGTCGTCGAAGGCGAAATCCCGGTTCAAGAAGCTTGTACACGGTGTGAATATGATCGCCTGAATGTGCGTTAATGGCTGCAGAGGGATGCGGCGGTTCGGATTCGTAACAGAAAAAAAACGTTTTTTTCGACGTATTTTATTTGAGATATCCGAATTATACGCTATCTTTATACGTTAAGCGCATATGAAATTCGATCTGACACAACTCGACCCGATTACAAGGGAATTTGTGCAGAGCAATCCGGGGGGATCTGCGATTCAGGTGTCGAGCCGCGGCCAGCGGCTCTATTATCTGGCGGTCGTACTCCTGCTTTTGTTCCTGCTGAAATTCCGCTGGGATTATTTTGTCTTTTTCGTGACCGGCTACTTGATGATCTGGTACGCGGCTGCGGTGTTTTTCCGCGGCGGCGCGGCGGTGCTGTCGTGGTTCGGGCAGGGCGAGGAAATCGTCTCCGATGCGGAAGTCGCGGCGCTCGACGAAAAGGAGCTGCCG
KOK=        22
KK=  201241  LL=  201930  Z=    4.60  JJ=  201241  DL=   690
A===      111      112      113      114      121      123      124      131      132      133      134      141      143      144      211      213      214      223      224      231      233      234      243      244      313      314      323      333      334      343      413      433
B===      222      122      422      322      212      412      312      242      142      442      342      232      432      332      221      421      321      411      311      241      441      341      431      331      424      324      414      444      344      434      423      443
RRR=   -0.391    0.145    0.893   -0.320    0.020   -0.317    0.463   -0.081   -0.042   -2.094    0.076    0.578    7.478    1.015   -0.104    1.329    1.329    1.725    0.106  144.058   -1.556   48.388   22.261   30.385    2.051    0.520    0.616    0.544    2.659    7.814    1.055    0.046
X1==   -0.584    1.163    2.832   -1.039    0.163    2.802   -0.434   -0.073    0.371    1.447    0.022    1.873    3.611    0.748   -0.837   -1.249   -1.246    0.536   -0.136    8.473    4.298    6.722   10.331    7.952   -1.417   -0.696   -1.703   -1.404    1.797    2.329   -1.414    0.199
X2==    0.669    0.124    0.315    0.308    0.124   -0.113   -1.067    1.111   -0.113   -1.447    3.480    0.308    2.071    1.356    0.124   -1.064   -1.067    3.220   -0.784   17.003   -0.362    7.198    2.155    3.821   -1.447   -0.746   -0.362   -0.388    1.480    3.355   -0.746    0.230
CD1=        0        2        4        0        1        5        1        1        2        4        2        3        7        3        0        0        0        3        2       12       10       14       20       16        0        1        0        1        7        8        0        4
CD2=        2        1        2        2        1        1        0        3        1        0        7        2        5        4        1        0        0        4        0       19        1       10        4        6        0        1        1        2        5        8        1        3
TCATCGGCGAGCACGACCTCGGCGGCTTCACGCTGTTTTCGCTGCCTGCGTCGCAGCAGAATCTGTTCAAGCGCCTCGCGCTGTTGCCGCTGGCGATCCTGCTGATCGTGGTGACCCGCAATGTGGTCGGCATCCAGACCATGGGAACTTTCATGCCGGTGCTGATCGCGATGGCGTTCCTTGAGATGAAGCTGCTGCCCGGCCTGATCAGCTTCCTGCTGATCCTGACCATCGGGCTGGCGATCCGGGCCTGGCTGACGAGGCTCAATCTGCTGATGGTGCCGCGAATATCCGCGGTCGTGGTGGTGGTGATTCTGCTGATGCAGGCGATCAGCATCGGCGCGAACCTGCTGGAACTGCCCGACTTCATGGGAGTCGCGTTCTTCCCGCTGATCATCATCGCGTGGACCATCGAACGCGCCTCGACCACGTGGGAGGAGGACGGCGCGGTGACCACGTTGAAGCAGTTGGCCGCCAGCCTTGCGACCGCGACGGTCAGTTATCTGGTGCTGGCGAGCGGCTATCTGCAATATCTGCTCTATACTTTTTCGGAACTGAACCTGATTATCCTCGGCGTGATTCTGCTGCTCGGCACCTACACCGGCTACCGCTTCACCGAGCTGATGCGTTTTCAACCGCTGGTGAAGCAATGAAATTCAGCCTGAAACTTCCTCCGATCGTGTCGCCGCG
KOK=        23
KK=  203821  LL=  204690  Z=    7.76  JJ=  203821  DL=   870
A===      111      112      113      114      121      123      124      131      132      133      134      141      143      144      211      213      214      223      224      231      233      234      243      244      313      314      323      333      334      343      413      433
B===      222      122      422      322      212      412      312      242      142      442      342      232      432      332      221      421      321      411      311      241      441      341      431      331      424      324      414      444      344      434      423      443
RRR=    9.344   -1.544   -2.161   14.049   -0.091   19.200   -0.289    1.417    0.128    0.986   -1.237   -0.372   -1.032    1.779    0.166   -0.846    1.546  129.271   -1.078    1.546    2.144   -2.828   -0.086    1.424   -2.951   33.944   17.686   -0.524    0.527   12.022   18.156   28.481
X1==    6.037   -1.140    2.560    2.330   -0.257    4.378    0.244   -1.679   -0.678    2.894   -1.392    0.383   -0.329   -1.221   -0.257    0.766   -1.305    8.314    0.759   -1.401    1.824    2.829   -0.337   -0.814   -1.074    4.453    3.006    0.302    1.552    3.295    3.921    6.782
X2==    1.548    1.354   -0.844    6.029    0.354    4.386   -1.185   -0.844   -0.189    0.341    0.888   -0.971    3.133   -1.457   -0.646   -1.104   -1.185   15.549   -1.421   -1.104    1.176   -0.999    0.256   -1.749    2.747    7.623    5.884   -1.736    0.340    3.648    4.630    4.199
CD1=       10        0        7        6        1        8        2        0        1       10        1        3        3        1        1        3        0       11        2        0        6        7        2        1        2       12        8        7        9       13       11       21
CD2=        2        2        0        7        1        6        0        0        1        2        3        0        6        0        0        0        0       22        0        0        4        1        3        0        5       12       11        0        4       10        8       11
GAACTCATCAGAAAAGCCGCTTCGGGCGGCGAGCTTGACGAACGCGAAATCGAATTCGTCAAATCGTGCCGTCCCGGCGGCGGCAGCGGCGAACTTGAGGCGCGTAACGCCGAGCTTGCCGAACGCCTTAAACTTCTGGAAGCGCAGTTGGCCGAAACTGAAAACCGGTCGCTGCCGGAGCAGGAACGGCTGAAACGAAAGTTCGAAACCGAACTGGCCGCTCTCCGCAAACAGGCTGAAACCGCCGGCTCCGAACGCGACGCCGCCCGGCAGGAGCTGAACCGCCTGCGCTTCCGCAGCCAGGTCGACCGGCTCGCCGAAAAACACAACTTCGCCGACCGCGACTACCTGGAGTATCTCTGCGGAAAAGCCGGTATCGAACCGGATTCCGGCGAAGCCGCCGATGCTTTCATGAAAGAGCTGCGCGAACAGTCGCCCCGCTTTTTCAAGCTCGACCTGACCCCGGGACCGGGAGTGCCGGCCCCCGCTCCCGCACCGGCCGCACCGGCATCCGATCCGGCCGAAGCCATCGCCAGGCTGCTCGATGAAGCGCCCGGTGTGGAAACGTTTTAACCCGATATACAGAAAGGAATTTTCACCATGTTGTACACCTACAGTTTCCAGAACAAAAAGCGCGACCTCTCCGACATCCTCTCGACCGTGGTCAAGGACGAACCGCGCTTCATTTCCAACTTCCGTCCCGTCGAGGAGGCGCAGCAGCAGAAGCACGAGTGGCTTGAGGACCAGATCGCGGGCCGCAGCGTCACCGCGACCGCGGTCGCGTCCGGCGTGGTCACCGCCTCGGCTGCCGACGCGGCCAAGGTCAGAATCGGCACCCTGCTTGTGATCAGAAACGATTCGGCGCTGTTC
KOK=        24
KK=  204961  LL=  205860  Z=    6.13  JJ=  204961  DL=   900
A===      111      112      113      114      121      123      124      131      132      133      134      141      143      144      211      213      214      223      224      231      233      234      243      244      313      314      323      333      334      343      413      433
B===      222      122      422      322      212      412      312      242      142      442      342      232      432      332      221      421      321      411      311      241      441      341      431      331      424      324      414      444      344      434      423      443
RRR=    0.028    5.256   -3.161    7.295   -1.185   51.850    6.965    0.022    0.531   -0.324    1.098    1.392    3.713    1.121   -0.097   -0.049    1.392   54.380    1.392    1.392    1.788   -1.827   -0.812    0.722   -1.791   36.280   24.108    0.737    1.140   28.746    7.743   24.733
X1==    0.056    2.168    3.092    4.087   -0.832    8.205    4.517   -0.620   -0.487    3.979   -1.280   -1.310    1.499   -1.188    0.168    0.303   -1.229    7.214   -1.153   -1.278    1.058    1.827   -0.538   -0.427   -1.374    4.278    5.613   -1.137    1.039    4.258    4.278    4.258
X2==    0.492    2.424   -1.022    1.785    1.424    6.319    1.542   -0.036   -1.090   -0.081   -0.858   -1.063    2.477   -0.944   -0.576   -0.163   -1.133    7.538   -1.207   -1.090    1.691   -1.000    1.508   -1.692    1.304    8.481    4.295   -0.648    1.097    6.751    1.810    5.808
CD1=        1        3        6        7        0       12        7        1        1       11        1        0        6        1        1        2        0       10        0        0        5        6        2        2        1       11       13        4        9       17       11       17
CD2=        1        3        0        3        2        8        3        1        0        2        1        0        6        1        0        1        0       10        0        0        5        1        5        0        4       15        9        3        7       19        5       17
ACCGCTTTCGCGCTCGGCGAACTCGCCCGCGACCTGAACCGAGTCGCCCTGTTCGGGCGCCGGGTCGAAGCGACCGCTTCGGCGCGCGGCGAAGCCGGCGGCCTCTACTTCTTCGGAACCCAGGCCGGCGGTCTCGCGATCGACGGCTCGTCGGCGCGCCTCGACAGCGCGACGATCAATGACGCGGCACAGGCGGTGATGGGCGCGGGCGGCGATCCGACCCAGATTCTCTGTTCGCCCGGACAGGCGCGCGTACTCTCCAACGAGTATAAGAACCGCCTGCAGATCGTCCGCTCCGATGACCGTCGCGGCGCTTACGTCGCTCTGGTGGTCAACGAGATCAACGGCCGCGGCATGACCATCATGGCCGATCCGGACATGCCGGATACCGATGCATGGGTGATCGATCCCGCCGGTTTCGGCATGAGCAGCCTCAAGGGCCGGTCGATCACCGATACCGATGCGACCCCGAAGGGATTCGACGGCATCAAGCGCATGGCGCTCGGGGAACTCACCTTCGTGTTCCGCAATGCCGCCCAGCGGCTGTGCCGGATCAAGAATCTCAAGGCGAGCGCAACCGCACTTGCCGAGCTGAAAGCCGCCGAGTAAGCGATCATGACTGAAGCGATCGCAGAACTGGCTTCCGCCGCCGACGCCTATTTCCGGGACGGACTCGAAGGCGACGAGTGGAGCGGCCATCAGCCCGAATTCAGGCGCCGGGCGCTGATTTCGGCGCAGCGCGCTCTCGCGGCCCTGCTGAACGCGCCGGAGCTTGACCTGACACGGCCTGAACTGAAGCACGCCTGCTTTGAACAGGCCCTTCATCAGCTGCGCCATCCGCCCCGCCCGCCGGAGCCGCAGCTGATTTCCGAGGAGATCTCCGGGCTGGGACGCCGCAGC
KOK=        25
KK=  212641  LL=  213810  Z=    6.43  JJ=  212641  DL=  1170
A===      111      112      113      114      121      123      124      131      132      133      134      141      143      144      211      213      214      223      224      231      233      234      243      244      313      314      323      333      334      343      413      433
B===      222      122      422      322      212      412      312      242      142      442      342      232      432      332      221      421      321      411      311      241      441      341      431      331      424      324      414      444      344      434      423      443
RRR=   34.999    7.220   12.325    3.297   -0.786   15.368   16.484   -0.815    0.290   -0.500   -1.576    0.958   -0.769    0.402   -0.128    0.290    0.242   70.571   -0.785    0.290   -0.716   -0.189   -0.949    1.953   -1.143   72.322   23.868    0.323    8.236   10.233    0.068   21.807
X1==    4.197    2.686    5.475    3.021   -0.415    5.243    4.333    0.692   -0.425   -0.191    1.120   -0.749    1.120   -1.995   -0.415   -0.425   -1.255    8.127    1.130   -0.425    3.160    0.409   -1.262   -1.070   -0.625    7.697    4.188    0.227    3.445    2.040    2.059    3.445
X2==    8.338    2.688    2.251    1.091    1.895    2.931    3.805   -1.178   -0.681    2.610   -1.407   -1.280   -0.687   -0.201    0.310   -0.681   -0.193    8.684   -0.695   -0.681   -0.227   -0.463    0.752   -1.825    1.829    9.396    5.699    1.423    2.391    5.017    0.033    6.330
CD1=       15        9       18       11        3       14       11        7        3        5        7        3        7        0        3        3        1       16        4        3       10        4        1        1        4       21       12        6       12        9        9       12
CD2=       10        5        4        3        4        6        8        0        1        5        0        0        1        2        2        1        2       17        2        1        2        2        4        0        4       15       11        4        6       10        2       12
CCGGGTGGTCACCTGCCGGAACAGCAGCCGCCCTTCCCCGTCGAACAGCAGCATGGAAACCGGCATCAGGCGAAACAGCTCCCCGGTCCGGCGGCCGCGGCGCCGGCACACAAGCAAACACGCAGCGACGCCGCCGGCGCCCAGAAGAATCACACCGGCCAGAGAACAGAGTAAAACGTGCATTGGTCCGCCCCCGCAACAGAATTATTGACAGATGGATTCCCCCCGAAAAACAACTGCGATCTGTTTTCCCGATTTCCGGCGGTATCCGACATAACGATTCCGCGCCTAATATAGCATTCGCCTCGCACATATTCAACGTAAAAAAACAAATAAATCAAACCGCTTTATATTATCAATTTTTCCGCTTGATTTTTTCGGAATTTCATGCTATTATATAAAAATACAGGGCATGTTGAGCCTGCAACAAATTTCAGATTGGGGAAATCAGGTCAGCCGATGATCAATCAAAACATAGAAAAGATCAAGGAAGCATTTTTTTCCCAGCTCAGCCATAACCTGATGACTCACGCCAGCAATATCATCGGTTTCTCGGAGTTGATGAAAAACGAGGAACTCCGGCAGGAGGACAAACTCCAGTATATCCAGTTTGTGATCGAGCTGTCCAATATGATCCTGACCCTTGCCGAAGACGTGAAGTCGCTGAACAAGCTCTCCCCGGAAAGTTTCGCGCTCAACGAGAGCAAGGCGAACCTGAACAGCTTCATGGATGAAATTTACAACGCCGCGCAGAACAGCAATGAAATCGCCGACGGCGTCAGATTCACGCTCCGCAAGACCCTCCGCGATCAGGACGCCACTTTCCTGATCGATAAAAACAAGATTTTCAAAATGCTCAACACGCTGCTGCGCAACTCCTTTGAATCCACGGTTTCCGGCGGCATCGAATTCGGCTACCATCTGCTGCATGACGCGGAAAAGCTGGAGTTTTTCGTTTTCGACACCGGGCGCGGCATGACGGAGGAGCAGCAGAAAAAGCTTTTCGATATGGAGAGCGTTTCAAAACAGCGAAACCGCGGCCTCGGCCTGATCGTGATGAAAATGACGCTGGACGAATTGGGCGAACAGCTCCGCATCGAATCGAAACCGGGCGAAGGCACCCGGATTTACTTCACTCTCCCCTTCCGGCGGCAGCAGGCCGCGGCCGGG
KOK=        26
KK=  214801  LL=  215400  Z=    6.21  JJ=  214801  DL=   600
A===      111      112      113      114      121      123      124      131      132      133      134      141      143      144      211      213      214      223      224      231      233      234      243      244      313      314      323      333      334      343      413      433
B===      222      122      422      322      212      412      312      242      142      442      342      232      432      332      221      421      321      411      311      241      441      341      431      331      424      324      414      444      344      434      423      443
RRR=    0.222    2.267    0.863    0.170   -0.664   32.465    5.259   -2.323    0.907   -0.260   -0.000    0.848   -0.936   -0.326    0.242   -1.872    0.907   74.128   -0.026   -0.072    6.858   -0.880    0.039   -0.028    0.734    7.212    2.226   -0.864   10.139    3.427    2.928   22.475
X1==    0.624    1.547   -0.813    0.215   -0.453    4.021    5.055    2.187   -0.979    0.185    0.236   -0.785   -1.313   -0.502   -0.453    2.021   -0.945    7.245   -0.130   -0.979    6.173    0.677   -0.030    0.021    0.946    1.010    2.004   -0.940    2.839    1.775    4.108    3.903
X2==    0.356    1.465   -1.062    0.790    1.465    8.074    1.040   -1.062   -0.926   -1.404   -0.001   -1.081    0.713    0.650   -0.535   -0.926   -0.960   10.231    0.203    0.074    1.111   -1.300   -1.300   -1.324    0.776    7.139    1.111    0.920    3.571    1.931    0.713    5.758
CD1=        1        2        0        1        0        5        6        3        0        2        2        0        0        1        0        3        0        9        1        0       11        3        2        2        3        3        5        2        9        7        7       11
CD2=        1        2        0        2        2        9        2        0        0        0        2        0        3        3        0        0        0       11        1        1        3        0        0        0        3       12        3        5       10        7        3       14
GTCTCCGAACCGGAACGGGTCGCGGAAAAGCTCCGGGAATATGAGCGGGCCGTGATGCGGCTGCTCGAAGCCGCTTCCTCGTCCGGCCGGGAGTGCGCGCTGCATGTGATCTCCGACCACGGCATGACGCCGCTGGCCGGCGCCTGCGACCTTGGCAGGCTGCTGGCCGGACGCGGGCTGCGGTTCGGCGAAGGCCATGCGTCGGTGCTGGACTCCACAATGGCCCGCTTCTGGATTTTCGATCCGCAATTGCGTTCCCGCCTCGCCGCGGCGCTGGCCGATGCTCCGGGGCACTTCCTCTCCGAAGCGGAAAAACAGCGCTTCGGCATCGATTTTCCCGACCGTCAGTACGGAGATGAGATTTTCCTGCTGGATCCGGGCATCCAGATCGCCCCTTCGGACATGGGGCGGCGGCCGCTGCCGGGCATGCACGGCTTCACGCCGGACGATTCCGATTCCGACGCCGCTTTCCTTTCCAATGTCGAACCGGCGGAATACCCCGCCTGGATCGGAGATTATTTCACACTGATGACCTCCGGGGGCACCGATGGCCGGCGCGGCTGAACACTCCGCCCTGGCCGGCGCAATCCTGAAGGGTAC
KOK=        27
KK=  228451  LL=  229500  Z=    5.73  JJ=  228301  DL=  1050
A===      111      112      113      114      121      123      124      131      132      133      134      141      143      144      211      213      214      223      224      231      233      234      243      244      313      314      323      333      334      343      413      433
B===      222      122      422      322      212      412      312      242      142      442      342      232      432      332      221      421      321      411      311      241      441      341      431      331      424      324      414      444      344      434      423      443
RRR=    4.069    8.850    4.824    4.110   -0.132    1.839    1.203    0.862    0.380   -0.960   -0.810    0.987    1.642    0.010   -0.029   -4.630    2.067   76.067   11.772   -0.017    2.863   -1.096    0.252   -0.545   -0.192    4.922    0.457   -0.544   38.300   24.931   -2.900    2.669
X1==    1.949    2.264    1.398    1.566    3.722    3.464    0.523   -0.779   -1.171    1.965    0.995    0.933    3.008    1.193    0.805   -1.171   -1.499    7.613    2.902   -0.012    3.314    3.460    0.781   -1.625   -0.635    4.015    3.775   -0.936    5.852    4.649   -1.521    0.638
X2==    2.088    3.910    3.450    2.624   -0.035    0.531    2.299   -1.107   -0.325   -0.489   -0.815    1.057    0.546    0.009   -0.035    3.954   -1.379    9.992    4.057    1.387    0.864   -0.317    0.322    0.335    0.302    1.226    0.121    0.581    6.545    5.363    1.906    4.181
CD1=        5        5        6        5        7        9        3        2        1       10        6        4       10        5        3        1        0       15        6        3       12       10        5        0        4       12       13        6       21       18        1        8
CD2=        3        5        5        5        1        2        5        0        1        1        1        3        3        3        1        6        0       14        8        3        3        2        3        4        2        4        2        3       14       12        5       10
GCGTCGGCCAGCTCGGCGGCGGTCTTCGGATCGGCGGCGCGCGCGCTGATCACAAACAGATTGTCCCGGCTTTTCTTGCGGGTAATGGTCGTATTGTCATACACATCCTGAAAAGAGACGTTTGAACCGCTCAGACGCCGGCATACCTCCAGGATGTTGTTGCGTGAACGGATCATATCGACCACCACCTCATTCGAAAGCGGCTTGAACGCGTCGACCGCGCCCTCGATTTTCTGATAATCCCGCTCCACGCGCAGCAGAGTCGTGTTCGCCTCGAACACCCGGCCGCAGAACAGAGTGACCGCCAGGAAGATCAAACCGCCCGCCAATGGCGGCACCAGCACGATCCAGACCCATTTTTTATAAAGCGCCAATCCCCACAGCCGGATATCCCGGCGCAGGAGCGACAGGGAAAAGCTGCCGATCTTCAGCTCGCCTTTCCTCTCCTGCGGTTCTTCTTCCCATTCGAATTCCATTGCGGTTCATCCTTTCCGCGGCTCAATTGCACCGTTCCCATGCGTACAGGAACCTCCCGCTTGCGCCGTTTCTATCAATATACCGGGGAAACTCCACTTTTTCAAGCAAAATACTTGATATTTCAACATATAAATCATACCGCGGCTGTCGGAAATACGGAACGAGCGGCAAACGGCAGCGGAACCGGCGCACCGGATTCTTCATCCGTTCCCGCCGGCCCCGGTCCTCCGGGAACGGTCCGGCCAAACGCAGATACGCCTCCAATTCCCCGGCGTTTTCCACAGGCGCTCCCGCCAGCTCCGACCAGAAGCTCCACCAGAACTCCCGGAACAGCTTCAAAGCGGCGGGAAACTCCCGGTTCAACTCTTCCGCCGACAGCTCGCACGGCTCGAACTTGTAAGCAAGCGCCCGCCGGTAGCCGTCAAGCAGCGCGGCGGGAAAACCGGAATCCTCCGCCAGCGCGGCGGAACGCTCCTGCGCCCGCGCCCGGTAATTATGAGTCAGGATCAGCCGCGCATCCCCGATCGCCAGCAATGCCTTGAACAAGTTCCGGGCTGCGAACCGGCGGCTTCC
KOK=        28
KK=  240901  LL=  241860  Z=    9.00  JJ=  240661  DL=   960
A===      111      112      113      114      121      123      124      131      132      133      134      141      143      144      211      213      214      223      224      231      233      234      243      244      313      314      323      333      334      343      413      433
B===      222      122      422      322      212      412      312      242      142      442      342      232      432      332      221      421      321      411      311      241      441      341      431      331      424      324      414      444      344      434      423      443
RRR=   20.580   18.112    3.506   -0.250    1.085    9.344    0.936    1.810   -1.179   -0.459    0.457   -0.220    3.096   -0.094    0.388   -0.732    0.913   96.002   -2.051    0.196   16.713    1.037    1.620    0.870   -0.247   -0.275   -1.414    0.639   31.642    2.955    4.325   14.453
X1==    4.905    4.382    1.287   -0.119   -1.252    2.700    2.817   -1.699   -1.636    1.000    0.687    0.563    2.263   -0.493   -0.447   -1.016   -0.721    7.422    3.763   -1.016    4.069    1.947    0.857   -1.629    0.539    6.992    2.636   -0.784    4.763    2.327    0.687    3.951
X2==    4.196    4.134    2.725    2.098   -0.866    3.460    0.332   -1.065    0.720   -0.459    0.664   -0.391    1.368    0.191   -0.866    0.720   -1.267   12.935   -0.545   -0.193    4.108    0.532    1.889   -0.534   -0.459   -0.039   -0.536   -0.815    6.644    1.270    6.292    3.658
CD1=        8        7        5        2        0        7        6        0        0        7        5        3        8        2        1        1        1       14        7        1       13        7        5        0        6       17       10        6       18       12        5       16
CD2=        5        5        4        4        0        5        2        0        2        1        3        1        4        3        0        2        0       16        1        1        7        3        5        2        1        2        1        1       14        5       11        9
ACGGAACTCCGGGTTGAACGGCCGCTCCAGCAGCAGCTTCCGCGGAATCGCCGAGGACGCCAGCGAAAAGAAAAATTTCCATTTCGCCGCAATGGAGCCGTCGCCGAACGCCCGCTCGTTATCCTTGCGGACCAGGGCGAACGCGTCGGGGCGCGGCAGCTGATTTGCGAAAGCCGCGGCAACCGTCCCCTCGCTCTCCTCCAACGGCCGCACCAGCTTTTCCAGCCAGCTTTCATCCAGCGGAACGCAGTCGGAATTGTTGAAAACCAGCACGTCGCCGGAGGCGATCCGGGCCGCTTCATTCACCACCCGGCCCGGCAGGTAATCCCCGGCCCGGCCGTTCACCAGCCGGTCCGGCTTGAAGGAACGGACGATTTCCAGCGTGCCGTCGGTCGAGCCGGAGTCGAAGACGATCAGCTCCGCCTCCCGGCTTTGGCGGCGCAGCATCTCCAGCGTCCGCCGGATGCACCCCTCGTCATTGAAGGAACGCACGATCAGAGAGAGTTTCATTTCCCGCCTTTCTGCAGGTCGAAATAGAGTTTGGAAACGTTCAGCCCGTGATAATTCTTCCGGAAAAAACCGTCCGACAGATTTGCAATCAGCTGCAATCCCCGCCCTGCTTCGGCATCCATCAGGAAGTCGTCGAAACCGCCGCCCTCCTCCGGCTTCGGCAATTCGATTTCGAATTTCCGCGCCCGGTCCAGAAACGTCACCTCCACCCGGCCGTTCTCCAATGCGACCGACACCATGATCTTCGGCCGGATGCGCGGCCGGGTCGCAAAACCGTGCATGATGATGTTGTTGAAAAATTCCACGGAAGCCAGCTCTATCTCCAGCAGTTTGAACTCATCCACCCCCGCCCCTTTCAGCGCCCGGTGCAGCTCCTCGGAAAAGGTCTTGCTGTTGGCCATGTCCACCGTATACGCCGCCGAAAGCTTTACCGCCGCCGAAGTGGAATCC
KOK=        29
KK=  242701  LL=  243840  Z=    6.51  JJ=  242701  DL=  1140
A===      111      112      113      114      121      123      124      131      132      133      134      141      143      144      211      213      214      223      224      231      233      234      243      244      313      314      323      333      334      343      413      433
B===      222      122      422      322      212      412      312      242      142      442      342      232      432      332      221      421      321      411      311      241      441      341      431      331      424      324      414      444      344      434      423      443
RRR=   20.254    1.850   -0.126   -1.180    4.607   13.461    1.728    0.164    1.115    5.818   -0.599    0.188    2.895    0.114    0.433   -0.262   -0.598   27.856    0.852   -0.404    6.978   15.418    0.406    1.431   -0.009   20.994   -1.405    1.317   31.523   11.126    9.376    9.718
X1==    3.552    4.180    0.495   -0.334    4.180    4.468    0.293   -0.644    1.056    2.541    1.005   -0.334    1.005    0.879    0.979   -0.650   -0.971    5.588    0.286    1.625    3.034    3.803   -0.688   -1.000    0.009    6.067    1.518   -1.379    3.956    2.456    3.255    2.456
X2==    5.702    0.443   -0.254    3.538    1.102    3.013    5.898   -0.254    1.056    2.290   -0.596   -0.563    2.881    0.129    0.443    0.404    0.616    4.985    2.976   -0.249    2.300    4.054   -0.590   -1.431   -0.930    3.460   -0.926   -0.955    7.968    4.530    2.881    3.957
CD1=        8        9        4        2        9       11        3        2        5        9        5        2        5        4        4        2        1       13        3        6       10       10        2        1        4       14        7        2       12        9        9        9
CD2=       11        3        2        9        4        7       13        2        4        6        2        2        8        4        3        3        4       10        8        2        6       10        2        1        1        9        1        1       17       11        8       10
GGCTTGCTGACCAGCACCACTTCGCCGTCCGCGGAAAAGTGTTCCACCAATTCACCGTGCGCCGAATAATCGAGGAAACCCGGTATGATCACCGGCACGATCGAATCGATCCGGCGGAACATATCCAGAAACGCCGCGGCGCTCTCGTCCAGGATCGACACGGCGTAAATCACCGCGCTGCAACCGCTCTTCCGATGGAATTCCGCCGCTGCCTCCTGCGAGCTGAACACTTCGACCCGGTAGGGTTCGTTCTTCAGGATTTCGAGAATCAGTGTACGGGTCGCCCGGTCGTCATCGACGACAATCACCGTAGTCTCGTCACCTTTCGCCGACATACCGTTTCTCCGGCAATATTCAGACGGCAAATGACTTGACGGCAGTACCCAGATCGTCGAAAATATCGAAGACACGATAGGCGCGGGTGATTTCGAAAATCATCCTTACCTTGGTGCTCAGGTTGGCAAGCTTCAGCAGCCCGCCGTTCTCCTGGGAGAAACGCAGACAGAAGACGATCACTCCCAATCCGGTGCTGTCCAGAAATTCCAGCTCCTGCAGATCCATCGCCACTTTGGGGGCCTGGGCGGCCAGGCGGCGATACTGCGACTTCAGTATTTCGGAATTTTCAGCGTCGACCCGGTCCGTCATCAGTCTGATGACCAGGACGTCGTCAATCATTTCGTGTTTGATTTCCATAATGTAACCTTAATCATGATGTTCCAGTCTGCCGCTATTAATATATACAATAAATTTTCATTTTCAAGTTTATAACTCAAAAAATAAATATTTCAACTTTATTTTTCCAGTTGATATTTTCCTCCGTTTTTGAGCTTGAAAAATCGCTTTGCGCATCTTATACTACATGCAAGCCATCAAATACGGGAAAGGGAAATATTCCATGATTTACCACGACTTCGGCAAAACCGGCTTCCGGATCTCCGCACTCGGCTTCGGAGCCATGCGGCTGCCGATTCCGGAAAACGCCGACCGGGAGGCCACCGCCGACCTCGGCGACGCCGTCGAACTGCTCCGGCACGGCATCCGTTCCGGCATCAACTACATCGACACCGCCTATTTCTACTGCAACGGCCGCAGCGAGCTCGCTGTCGGACTCGCGCTGGAGGACGGCTGGCGCGACCGGGT
KOK=        30
KK=  247321  LL=  248520  Z=    5.87  JJ=  247321  DL=  1200
A===      111      112      113      114      121      123      124      131      132      133      134      141      143      144      211      213      214      223      224      231      233      234      243      244      313      314      323      333      334      343      413      433
B===      222      122      422      322      212      412      312      242      142      442      342      232      432      332      221      421      321      411      311      241      441      341      431      331      424      324      414      444      344      434      423      443
RRR=    2.472    2.043    0.078    1.394    0.322   53.549   11.112    2.066   -0.230   18.777   -0.384   -0.235    5.119   -0.722    0.322   -0.192    1.209   48.507    4.635    0.128    2.254    5.160   -0.377    0.192    5.197    6.540    1.798    1.253    4.749   38.046    1.303    7.296
X1==    1.144    0.503    0.251    3.865   -0.343    6.380    2.325   -1.621   -1.532    4.728   -0.217    0.188    2.175    0.649   -0.343   -0.213   -0.913    7.608    6.051   -0.213    1.625    5.566    0.513    0.430    4.728    5.525    0.596   -1.563    0.987    5.482    2.175    3.234
X2==    2.160    4.061    0.309    0.361   -0.939    8.393    4.780   -1.275    0.150    3.971    1.769   -1.252    2.353   -1.113   -0.939    0.899   -1.324    6.375    0.766   -0.599    1.387    0.927   -0.734    0.447    1.099    1.184    3.019   -0.802    4.811    6.940    0.599    2.256
CD1=        3        2        3        9        1       12        6        0        0       14        4        3        9        6        1        2        1       13       11        2        7       15        5        5       14       16        5        3       10       22        9       16
CD2=        3        5        2        2        0       13        8        0        2       10        6        0        7        1        0        3        0       11        3        1        6        5        2        4        5        5        9        4       17       22        4       11
AACGTGGCGACGGGGTCGACCGCGCTGGTGGGTTCGTCCATCAGCAGGATTTCCGGTTCGGCGGCGATCGCGCGGGCGATGCAGAGGCGCTGCTGCTGGCCGCCGGAGAGGGCGAGGCCGGACTTCTTGAGCTTGTCCTTGACCTCGTCCCACAGCGAAGCGCCTTTCAGGGCGGCCTCGACCCGGTCGGCGATCTCACTCCTGGAGAGCTTGAAGTGCAGCCGCATCGGATACGCGACGTTGTCGAAGACCGACATCGGGAACGGCGTCGGCTTCTGGAAGATCATCCCGACCTTGCGGCGCAGTTCGAGCACGTCCACCGCCGGATCGAGGATGTTCCGCCCGTCGATCAGCACCTGCCCGTCGGCGCGCTGGCCGCGGTAAAGTTCGAAGATGCGGTTGTACACCCGCAGATGGGTGGACTTGCCGCAGCCGGAAGGGCCGATCACCGCGGTGATCCGGTTCGCCCGGATGTCGAGATTGTTGTCGAACAGCGACTGGACGGCTTTCGTATAGAAGAAGTTCAAATTCCGTACCGATATTTTGACCGGACTGTGATCCGCTTCAGCGTTCATGATGTTTCTCCTTGAAGATGATTCGGGTTGCGATATTGAGCAGAAGCACCATCGCCGTGACCACCAGCGCCGCACCCCAGCCGGCGGCGTGCTGCTCGTCGAACGGAGAGTTGGTGGAGTATTCCGTGATCAGCACCGGCAGATTCGCGGTCGGCCCCTCAAAGTAGTTTTTCGGCCAGCTGTCGCTCCAGAGCGCGGTGAACAGCAGCGGGGCGGTTTCGCCGCTGACGCGGGCGACCGCGAGCAGAATGCCGGTGATCAGGCCGCTGCGGGCCGAGCGGCAGATGATCTGCAAGGAGGCGCGGGCGCGGCTCGCGCCGAGCGCCAGCGCCGATTCGCGCAGCGCATCCGGGACCATCAAAAGCATATCCTCCGTGGTGCGCATCACCACCGGGAACATCAGGATCGCCAGCGCCACCGAACCGGCGAATCCGGAAAAGCCCCCGCACGGCACCACCAGCACCGCATACACGAAAAGGCCGACCACCACCGACGGCATCCCCATCATCACATTGGCCGAGAAGCGGATCGTGTCGCCGAGCTTCGTACCTTTGCCGAATTCAGCCAGCCAGATGCCGCCGAGAATCGCGGGCGGGATGCCGAGCAACGCCGCGCCGAAGGTGAT
KOK=        31
KK=  248761  LL=  249540  Z=    4.75  JJ=  248401  DL=   780
A===      111      112      113      114      121      123      124      131      132      133      134      141      143      144      211      213      214      223      224      231      233      234      243      244      313      314      323      333      334      343      413      433
B===      222      122      422      322      212      412      312      242      142      442      342      232      432      332      221      421      321      411      311      241      441      341      431      331      424      324      414      444      344      434      423      443
RRR=    4.777    0.672    1.032   -0.213   -0.182   -2.350   -0.299    3.158   -0.214    0.538    2.412   -0.492   -1.053    0.000    0.520    1.311    1.311    0.182    0.076   64.257    0.076   84.363   71.653    6.948    2.379    2.378    1.519   -2.030   16.683   14.547    0.776   -0.079
X1==    1.077    0.297    1.179   -0.310   -0.703   -1.090   -1.022    3.611   -0.163   -0.368    0.487    2.280    1.157    0.000   -0.703   -1.090   -1.022    2.105   -0.787   13.748    0.024    7.105    6.338    2.023   -1.627   -1.524   -1.415    1.314    4.801    2.713   -0.853    0.103
X2==    4.436    2.259    0.875    0.686    0.259    2.155    0.293    0.875    1.316   -1.462    4.951   -0.216   -0.909    1.391   -0.741   -1.203   -1.283    0.086   -0.096    4.674    3.171   11.874   11.305    3.434   -1.462   -1.560   -1.073   -1.545    3.475    5.362   -0.909   -0.771
CD1=        2        1        3        1        0        0        0        6        1        2        3        4        4        2        0        0        0        3        0       16        2       11       10        4        0        0        0        7       13        9        1        4
CD2=        5        3        2        2        1        4        2        2        3        0       10        1        1        5        0        0        0        2        2        7        8       24       23       10        0        0        1        1       12       16        1        3
CTTACCGTTCCCCCCGTTTCGAGCCGGTCATCATCAGATAGTATTGCGCCAGCACCTGCACGCCGAGCGCCAGCAGCAGCAGGATCAGCCCGAGCGCGAAGAGCACCGAACGCATGATTCCATCCGCCTCCGCGAAGTTGTTCGCAAGCGTCGCCGCGATCGTGGTGGTGCTGCCGTACAGCGACTCCGGGATTTCGACCACGTTGCCGATCACGAAGAGCACCGCCATGGTTTCGCCCAGCGCCCGGCCGAGGCCGATGAAAACGCCGCCGAGCAGCCCCCGGATGCCGTAACGCATCACGATGTCCTTCGCGGTCTCCCAGCGGGTGCAGCCGATGCCGTAGGCGGATTCGCGCAGCATTCCCGGCGTCATTTTGAACACGTTGCGCATCACCGCCGACATATACGGCAGGATCATCAGCGCGAGGATCAGCGAAGCGGTCAGCAGCCCGAAACCGTTGCCGTCCACGCCGAAGCACGGGATTTTTCCAAGTCCGAGCGTTTCCGACAGGAACGGCTGCACATGATCCTGCATCAGCGGCACCAGGATGAACAGCCCCCACATGCCGTAGATCACGCTCGGAATCGCGGCGAGCAAATCGAGCGCCTGGCTCAGCACTTCGCCGATCCCGGCGGGACAGTCGACCAGATAGAGCGCGGTCACGAAGGCCGGCGGAATCGCCAGCAGCAGCGCGAGCGCGGTCGTGAAAATGGTGCCCGCGATCGCGGGCAGAGCGCCGTATTCGTTCGCCACCGGATCCCACCCGGTCCCGGTGATGA
KOK=        32
KK=  265561  LL=  266490  Z=    4.88  JJ=  265321  DL=   930
A===      111      112      113      114      121      123      124      131      132      133      134      141      143      144      211      213      214      223      224      231      233      234      243      244      313      314      323      333      334      343      413      433
B===      222      122      422      322      212      412      312      242      142      442      342      232      432      332      221      421      321      411      311      241      441      341      431      331      424      324      414      444      344      434      423      443
RRR=   12.927    0.233   -1.839    7.252    2.468   15.439    1.013    0.004    0.149   -2.851   -0.116   -0.617   -0.248    0.624    0.765   -1.266    1.564   61.100    0.493    0.012   -0.063   -1.218   -0.108    0.995   -4.890   76.320   16.861   -0.166    7.709   47.279   -2.330   -4.632
X1==    3.170    0.232    2.578    3.372    1.232    4.676    2.797   -1.098   -0.101    1.750    1.690   -1.301    0.388   -0.752   -0.768    0.855   -1.250    5.936    0.481   -0.101   -0.471    5.937    0.525   -0.636   -1.320    5.596    2.720    0.336    1.929    6.288    3.643    2.474
X2==    4.078    1.003   -0.714    2.151    2.003    3.302    0.362   -0.003   -1.481   -1.629   -0.068    0.474   -0.640   -0.830   -0.997   -1.481   -1.251   10.294    1.026   -0.115    0.133   -0.205   -0.205   -1.564    3.704   13.638    6.200   -0.495    3.997    7.518   -0.640   -1.873
CD1=        4        1        4        6        2        6        5        0        1        4        5        0        3        2        0        2        0        7        2        1        1       11        3        2        0       11        5        3        7       15        8        8
CD2=        5        2        1        4        3        7        2        2        0        1        3        2        2        1        0        0        0       18        3        2        5        3        3        0       12       27       18        8       17       26        2        2
AAACAGGATCATACTCCGGCGGTTTCGCTGTTTTCGTTTCAGGACATCATCACCTCGATCACCGGGATTATGTTTCTGGTGGTGCTGCTGTTGCTGTTGTTCATCCTGGAAGCGGAGCCGGAGGCGGCGGGCCGGGAACCGCGTGAAAAGCTCAAAGAGGCGGCGGCGCGGGTGGAAGAGCTGCGCAGGCAGCTGGACCTGAACCGTGCCGCCGACCGCGAGCTGCTCCGGAAAATCGGGGAGTACCGCCGGAACGATCCGCGTCTGCTGCAGCAGCGGCGCGAGGAACTGCAACGGCAGGTGCGGGAACTCTCCGCCGAAGCGGCGCAAAATGAATCGGAGGCGAAGAAGCTGGAAACGGAACTGGCCGGACTCCGGCGCGATCTGGAGGCGGCGGAGAAACGCCGGGAGGAACTTCGGCTTCAGCTGAAGGCGGCGGGACAGCGGGAAACGGAGCTGCGCGGAGAGCTGGAACAGGCGGAAAACCGGGAACTGCGCCGCCGCCGGCTGGTGCCGTATACGGTGGACGGGGATTTCGGGATGGACCCGGTGCTGGCAGAGTGCGGCCCCGACGGAATCCGGGCGCTGGCACTGGCGGATAAGAGCGTGCATGATTTCCGCCGCCCCGGTGCGCTGACCTATTTTGAATCGGTGGAGGCGTTTATGAGCTGGGCGCGCACGCTCGACGCTTCGCGGGTCTACTTCTGCGTGCTGGTCAAGCCCGCCGCGTTCCGGTATGCGGAGGTGACGGCTTCGCAGCTTCAGGCGGCGGGATTCCGGCGCGGGCTGGAGGTGATGCCGTCGGATGAAAGCACCATTTTCGGGGAGGAAGCGCGATGAGACGCCGCCGGGAGGATGCTTCAAGCCTGGAACTCTTGCTCGATACGATGTGCAATACCTTCGGCGGGGTGATGTTCATCGCGATCTCGC
KOK=        33
KK=  269281  LL=  270330  Z=    5.35  JJ=  269161  DL=  1050
A===      111      112      113      114      121      123      124      131      132      133      134      141      143      144      211      213      214      223      224      231      233      234      243      244      313      314      323      333      334      343      413      433
B===      222      122      422      322      212      412      312      242      142      442      342      232      432      332      221      421      321      411      311      241      441      341      431      331      424      324      414      444      344      434      423      443
RRR=    8.155    2.797   -0.807   -0.382   -0.578   12.819    3.825    0.269    0.454   -0.721   -1.264    0.068   -6.176    0.073    0.604   -0.459    0.655   69.737   -0.400    0.869   18.076   -0.402    0.318    2.062    2.836   28.243   -2.620   -0.082   27.803   14.883    3.918   14.002
X1==    1.447    0.404    2.999    0.609   -0.596    2.826    3.891   -1.001    0.892   -0.606    2.385    0.609   -1.551   -1.202   -0.596    2.826   -1.193    9.169   -1.239   -1.042    4.363   -0.346   -0.346   -1.847    2.386    4.354   -1.407   -0.714    5.759    4.776    8.290    5.759
X2==    5.635    6.918   -0.269   -0.627    0.969    4.537    0.983   -0.269    0.509    1.189   -0.530    0.111    3.981   -0.061   -1.013   -0.163   -0.549    7.606    0.323   -0.834    4.143    1.162   -0.918   -1.117    1.189    6.487    1.862    0.114    4.828    3.116    0.473    2.431
CD1=        2        1        4        2        0        4        6        0        2        1        6        2        0        1        0        4        0       11        0        0        8        2        2        0        5        9        0        2       16       14       15       16
CD2=        7        8        2        1        2        9        3        2        3        8        3        2       12        3        0        2        1       13        2        1       14        6        2        1        8       17        9       12       23       18        5       16
GCTGGCTCCGAACTGTTCGATGGCGATTGTGGGATGCAGCACCGACCCGGAGACGGTTCCGCCCGGAATCAGCGGCCGGACCGTCAGCGAGGCGGTATTGGCGGGGCGGAAACGCTACCGGGAGCGGCTGGAGCGGGAGTACGCTTCCGGCAAATTCGACCGGCGGAGCCTGTTCCCGCTGATGCTTCCGGCGATGGCGGAATTGCGCCACACCCGCTGCGTGACCGGGGAATTTACGCTGGAGCCGGGCATGGAGTGGACCGCTTTTCCCGATTCGGTCGGTCTCGCCGCCGACTGGCGCAAGCCCGGCTTTGTGTGGGAGATTCCGTACCGCACGCTGCTGCCGAAAGGATTGAAGGGAGTGCTGGCGGCGGGGCGCTGTTCCAGCAGCCGGGGCGACGCGTGGGAGGTGACGCGGGTGATTCCCGCCGCCGCGATGACCGGGGAGGCGGCCGGAGTCGCCGCCGCGCTGTCGGTCGCGGCCGGGATCACGCCGGACCGGCTGGACTGCGGGGTTTTGAGCCGTGAACTGACGCAAGTGTGCGGTTTTGCGCTGCATTTCGGAGATCTGGGGTTGACCGGAGAGGGGCGGTGATTATGAAACAGGTGATTCTGACGTTTGACGACCGGGTCGCTTCCCAGCTGGAAGCGGTCGCGCTGCTGAAGGAGTACGGCTTCGGAGCGACTTTCTACATCAACCGGTTTGAGGAAAAACGTCCTGAGGCGGAAGAACGGCCGCTGATGACGGCGGCGGAACTGCGGCAGCTGGCCGGGGCCGGTTTCGAGCTGGGGAACCATTCGGTGAACCACCCGGATTTTTCGACGCTGGACGACGCGGAAATCGAGCGGGAAATCGACGGGATGGAGCGGATGTTCGCCGCCGCCGGGCTGCCGAAGCCGGTCACGTTCGCCTATCCGGGCGGCCCTTTCTGCGAACGGGCCGCCGCGATCCTGCGGCAGCGCGGCTATCTGGCCGCCCGGACCAACGAGCATCGCGGCTACGACCCGGAAACGGACTCCGTGATGCGGATTCCGGCCTTCCCGGTCGCG
KOK=        34
KK=  279511  LL=  280650  Z=    7.76  JJ=  279481  DL=  1140
A===      111      112      113      114      121      123      124      131      132      133      134      141      143      144      211      213      214      223      224      231      233      234      243      244      313      314      323      333      334      343      413      433
B===      222      122      422      322      212      412      312      242      142      442      342      232      432      332      221      421      321      411      311      241      441      341      431      331      424      324      414      444      344      434      423      443
RRR=   31.613   27.215    5.265   -2.666   -0.736    7.127    2.285   -0.009   -0.027    0.642   -1.631    2.561   21.410    0.293    0.542   -0.852    0.053    3.111   15.383   -0.059    1.620   11.874   -1.011    1.517   -1.187    5.103    0.021    0.808   58.074    7.847    0.425    4.362
X1==    5.592    4.427    2.086    2.365    0.791    2.487    0.835   -0.027    1.152    1.665    1.902    1.059    4.300   -0.165    1.518    0.485    0.216    1.559    4.131    2.487    1.407    4.459   -0.655   -1.411   -0.275    1.302    0.181    0.663    6.958    3.654   -0.496    3.654
X2==    5.653    6.147    2.524   -1.127   -0.930    2.865    2.738    0.333   -0.024    0.385   -0.858    2.417    4.979   -1.775    0.357   -1.757    0.245    1.996    3.724   -0.024    1.152    2.663    1.544   -1.075    4.322    3.918    0.114    1.219    8.346    2.147   -0.858    1.194
CD1=        9        8        5        6        3        6        4        2        4        5        6        4       10        3        4        3        3        5       10        6        5       11        2        1        2        5        3        4       16       10        2       10
CD2=       12       12        8        1        1        8        7        4        3        5        2        7       13        0        3        0        3        6        8        3        6        8        6        1       13       11        4        8       22        9        2        7
AGCTTCACCTTTGCATAAAGCAGAAATCAGATTTCTGCCGCAGTTCAAAAAAGAATCGGACTCCCGGCAGAAATCCGATTTCTGTATTAATTATACCCAATTCAAACGAAGATGTCAAGAGGGAGACGGAAAAATAATTGAAATTTCCGCCATTCGCGTCGATAAAAACGCGCCGCCGTTTGCGCCGGAGGCGCGGATGTTCAGAGCTTTTCTTCGGAGATGAATCCGGTGGTGGTGCCGTGGGCGACCACCTTGCCGTCGTCGTTGAACACCTGCACGCTGTAGACGCCGGTGCGGCGGCCGCGGCTGACTTCCGTGGCGACTGCCCGCAGCCGCCTGCCGGTGCCGGGACGGATGAACGAGATATTTGAAGTGAACGCCACGGTGCGGAAGCCCGCCGCGTTGGAGGCTCCCGCGAAGGCGAGGTCGGCCAGCGTGAAGATCGCGCCGCCCTGTGCGATTCCGAGGCCGTTGAGCTTGTTTTCGGTGATTTCCATCACCGCTTCGGCATAGCCGGGGCGGATCACGTCGATCCGCATTTCATTGTACCGGCAGAACCGGTCGTCCCGATTGAGTTTTTCTTTGATTTCTTCGATTGTCATGGTGAATTTACTCCTGTAGTGTTTCCGATCAATATACACTCTTTCGCTGAAATTTCATTCCGGAAGCCGAAAAAAGCGGCGCGCAATATTGAAAACAGCCGGTTCAGAGTCTACATTATCAGGATGATAACTGAATTTTAACCGAAGGAGCAAAAGCCGGCAAGATGGAAGTCAAAAAACGCGAAAATTGGGGAAGCACGCTGGGATTCGTGCTGGCCATCGCCGGTTCGGCGATCGGATTGGGCAATGTCTGGAAGTTCCCCTACATCACCGGTCAGAACGGCGGCGGCGCGTTTGTGTTGGTCTATCTTTTCTGCATTTTTTTGCTCGGCATGCCGATCATGCTCTGCGAAATGGCGATCGGCCGCAAGACCCGGCAGAATCCCTACGGAGCATTCAGGATGCTTGAGGTGCGCCGCAGCCGTCTCTCCAAAGTGTTGGGGTGGCTGTTGGCCGGGATGGGGCTGGTGATGCTCTGTTCCGGCAAGTGGGGATTCGCACTGCTGACTTTCGCGGCGTCGGCATTGGTGCTGAAGCT
KOK=        35
KK=  289981  LL=  291030  Z=    8.62  JJ=  289981  DL=  1050
A===      111      112      113      114      121      123      124      131      132      133      134      141      143      144      211      213      214      223      224      231      233      234      243      244      313      314      323      333      334      343      413      433
B===      222      122      422      322      212      412      312      242      142      442      342      232      432      332      221      421      321      411      311      241      441      341      431      331      424      324      414      444      344      434      423      443
RRR=   11.756   -1.057    0.216    9.265    0.165   27.095    1.243   -1.457    1.463    4.557   -0.251   -0.805    0.233   -0.005   -0.213    0.012    1.332   70.352   -0.045    2.730    0.539    0.686    1.056    0.147   -0.447   23.050    0.221   -0.465   34.071    7.669    0.962    4.139
X1==    2.836   -0.483    0.069    2.596    5.063    4.239    1.115    2.984   -1.429    1.703    1.376   -0.808    0.158   -0.084    0.310   -0.012   -1.533    8.861    0.353    0.696    0.299    0.650    0.650    0.923    1.051    6.249    0.299   -0.579    9.578    2.489    2.594    1.944
X2==    4.145    2.190    3.116    3.569    0.033    6.392    1.115   -0.488   -1.024    2.676   -0.182    0.997    1.477    0.059   -0.686   -1.024   -0.869    7.939   -0.126    3.920    1.802    1.055    1.624    0.159   -0.425    3.689    0.739    0.803    3.557    3.082    0.371    2.130
CD1=        5        1        2        6        8        8        4        6        0        5        5        1        3        3        2        2        0       15        3        3        3        4        4        5        4       13        3        2       21        8        7        7
CD2=        8        5        8        8        2       13        4        2        1        9        3        4        6        3        1        1        1       15        2        9        7        5        6        3        3       10        5        7       12       11        4        9
CGGTGCGCACCGCGTTCTCGGTGGACGAGGCGCTGGAGAAAGTCGCCCGGAAGCATCCCGATCTGGTGATGACCGACCTCTGGATGCCGGACCGCAACGGAGCCGATCTCGCCCGCGCTCTGAAGCAGGATCCTGCGACTGCGGATATTCCGGTGCTGCTGGTGACCGCCGACACCGAAATGACCGGCGACGCCGACGATACGCAGTTCAGCACCGTGATCTACAAGCCGATCAACATCGCCAGGATTTCGGCGGCGCTGAAAAACACTTTAAACCGTTGAACCGGCTTATGCCGTTCCGGTTTCGGATAGGAAAAAATTGCCATGTTTCGACACCTTCGTGCGTTTTTTATGGCTTTTCATGCGATCTTCAGGCTGAGGGCTTATTCAGGGATAAGTTCTAAAGCCTCAAATCGAATTCGGGGCGGGTCTGCAACTTGAACCGGAATTCGGTCGGGGAACAGAGATGTATCTTTTTGAATTGCCGGGCGAAATATCCGGCATCGGGATAGCCGCACTGAAACGCGACTTCCTTGATGTCGCAATACGGCTGCTGCAGAAGCCGCCGGGCGTGGGCCATGCGGTAATTCTGCAGGAACAGGAAGATGCTGATCTTTTTTTCCCGCAGGAAAACCGCGCGCAGATAGCTTTCGCTGACGCCGACGGAACGGGCGATCAGTTTGGTATTGAGCGGGCGGTTGAAATTGGCTTCGATCAGTTTGATCGCCCGGGTCACGATCCGGTTGCGGGTGCCGAACTCCTGATCGCGTTCGAATTGCGCGATATGGCGCACCAGTGAATAAAGTACTCCGCCGCAAAGTTCATACCGCACTTCGCGCGACATCTCCTGAATCATATTCATAAGCCTGGGCGTCCACGGATCGTTGCCGAAATGGATCAGCCTTGTGCGGCTGCTGAGCAGCCGGGCGTCGATGACGGCGGTCACGAAAACGGTTTTGACCGGACCGTCCGATACCTGGTTGTGCGCGGTTTCGGGGGGGATGACCAGCAGGTCGCCGGGGGAACAGAGGAATTTTTCCTTTCCGATGGT
KOK=        36
KK=  293881  LL=  294900  Z=    5.82  JJ=  293761  DL=  1020
A===      111      112      113      114      121      123      124      131      132      133      134      141      143      144      211      213      214      223      224      231      233      234      243      244      313      314      323      333      334      343      413      433
B===      222      122      422      322      212      412      312      242      142      442      342      232      432      332      221      421      321      411      311      241      441      341      431      331      424      324      414      444      344      434      423      443
RRR=   16.394   10.362    6.512    0.424    1.734    0.177   -1.442   -0.068    1.673   -0.643    2.099    5.614   28.952    0.091   -0.101    2.091    0.020    9.433    1.777   13.749   15.465   11.657    3.066    0.941   -0.643   -1.648    0.847   -0.477   41.687    3.887    0.147    2.728
X1==    2.827    4.405    1.606    0.720    1.174   -0.331   -0.721   -0.310    0.937   -0.529    1.542    2.858    6.582   -0.374    0.367   -1.599   -0.013    2.796    2.776    5.375    5.927    2.617    0.949    0.226   -0.529    1.542   -1.054    0.945    4.721    2.957   -0.138    2.075
X2==    5.798    2.353    4.056    0.589    1.477   -0.535    2.000    0.218    1.785    1.214    1.361    1.964    4.399   -0.243   -0.275   -1.308   -1.464    3.374    0.640    2.558    2.609    4.454    3.231    4.171    1.214   -1.069   -0.803   -0.505    8.830    1.315   -1.069    1.315
CD1=        5        7        5        3        3        2        1        2        4        3        6        6       15        2        2        0        2        7        6       11       16        8        5        3        3        6        2        9       16       12        3       10
CD2=        8        4        7        3        3        1        5        2        4        4        5        5       10        3        1        0        0        6        3        5        6       10        8       11        4        1        1        2       20        6        1        6
GCCGGTGAATCCAGTTGGGCTGGATTTCGGCAATGGTGCTCAGAACCACGCCGAGCCGATGTTTTGCGGCCAGTTCGACCAGCCGGTCGTAATCGTCATAGACGAAACGGTCCGGCGTCGCCTCGACCCATCCCCAGCTGATCCAGAGCTGGACGGTGTTGAAGCCGGACTCCCGGATCTTTTTGAAATCACTCTCCCAATGCTTCGCATCGGGAAACGGGGCACGGTAATACTGGACTCCGAAATTCATCGACCTTCCTCCCGGTTGTTGTTTTACGGCATCAATATAACCGGAGCCGCCACAAAAATCCGTTGTTTTTTTATGAGGAAGTGATAGTTTTTTAAGACTTCTCCGCGACGCTTTTCCGTTCTTCCGCGTCCAGTTCCTTCAGCAGCAGCAGTTCATTCGGCTCGCCGGGCAGCAGCAGACAGCCGCAGTCGCGGTAGCCGCGACGGCGGTAGAAGTGCTGCGCCTCCTCGTTCGACAGCGTGGAAGTCAAAACAAGTTTGTAACCGGCCCGGCGGCGCGCTTCTTCCCATTCAGCCAGCGCCCGGCTGCCGAGGCCGCGCCGCCGGAAAGGCTCCGCAAGACAGATCAGGTTTAGAAACGGCGTGTTGTCCCAGAACAGCCCCCAGCGCAACACGCCGCAGCGCCGTCCGCCGTCCGCAATAAGCAGAACGAGCCCCGCCGCAATTTTGCGGCGAAGCTCAACGTCCGAAATATGGCAATCCAGCGTGCGGATGAAATCAAAGTCCCCCTCCGCCGCCGGACGCAATACCGCTCCATTCATTTCAGGGCGGCTTCCCACTCCGCCGGTTTGAACCCGACCAGCACTTTGCCGCCGCCGATCAGCAGCGGGCGCTTCACCAGCATCCCGTCGGAAGCCAGCAGCGCGAGCTTTTCCGCATCGGACATCGCCGGGAGCTTCTCCTTCAACGCCAGCGCCTTGTACTTCAGACCGCTCGTATTGAAAAATTTGCGCAGCTCCAGGCCGCTTTCGGCCACCCATTTTGCCAGCT
KOK=        37
KK=  302701  LL=  303690  Z=    5.61  JJ=  302641  DL=   990
A===      111      112      113      114      121      123      124      131      132      133      134      141      143      144      211      213      214      223      224      231      233      234      243      244      313      314      323      333      334      343      413      433
B===      222      122      422      322      212      412      312      242      142      442      342      232      432      332      221      421      321      411      311      241      441      341      431      331      424      324      414      444      344      434      423      443
RRR=   11.838    0.656    1.454   -0.329   -0.486   17.107   -0.414   -0.974   -0.213    0.811    3.225    7.287    8.493   -0.960    1.147    0.193    1.852   -0.792   -2.898   21.778    7.824   61.733   28.055    9.740    1.097   -2.746    1.150   -0.007    4.672   16.248    0.633   -1.391
X1==    1.994    0.805    1.459    0.399   -0.134    3.211   -0.550    0.741    0.517    1.628    1.787    2.850    3.547   -0.849   -1.072   -0.157   -1.317   -0.339    2.197    5.905    2.731    8.623    5.316    1.518    0.596   -1.147   -1.631   -0.937    2.210    5.172   -1.147    3.056
X2==    5.936    0.815    0.997   -0.824    3.641    5.328    0.753   -1.313   -0.412    0.498    1.805    2.557    2.395    1.130   -1.069   -1.232   -1.407    2.338   -1.319    3.688    2.864    7.159    5.278    6.416    1.839    2.395   -0.705    0.007    2.114    3.142   -0.552   -0.455
CD1=        3        2        4        2        1        7        1        3        3        7        6        5        9        1        0        2        0        2        5       11       10       19       13        5        5        1        1        5       11       18        1       13
CD2=        8        2        3        1        5        8        3        0        1        3        6        6        7        6        0        0        0        4        0        6        6       14       11       15        5        7        1        3        8       10        2        3
TATGTTCGATCTCGCCGAGCAGGAACTCGCGCCCGGCCATATCCAGATAGACGCTCGGCTCGTCGAGGATCACCAGCTCCGGCCTGGTCAGCAGAGCGCGGGCGATCAGGATTTTCACTTGCTCGCCGCTGGACATCGTGAAGATCTGCTGGTCCGCCAGATGGTCGCAGCGGAACCGCTTCATCAGCGCCTTCGCCTGATCGACCTCCTCCGGCAGCGGCTTGCGGAACAGCCCCAGCGTGCCGTCGATGCCCGAGAGCACCATCTCCAGCCCTGTCCAATCGGTTTCGGTGAACTGTTGCATACAGGGGCTGACCCACGCGATTTTCTTGCGCAGTTCCACCAGATTGGTCCGCCCGAACCGGTTGCCCAGCACCTCGACCGTCGCGCCGAACTTCGGCCACGCATATCCCATCAGGGTCTTGACCAGCGTGGTCTTGCCCGCGCCGTTCGCACCGAGAATGAAACAGCGGCCGCCCTTTTCGACCCGCCAGTTCATATCATGAATGATTTCACGCCCGCCGAGATAGACCGACGCGTTTTCCACCCGAATCGCCAATTCATTCGCCATTTTCACTGACCTATCTGTTCTTGTATTCCACCCAGCTGTCGCGCAGCAGCTTGCCCTGCGCGAATTCACGCTCGAAGCGGTCGAAATCCCCGGATTCGATCATCCGTTTGAAACTGTCGTACTTTTCCTCGAAATCCCGCATTGCCGCCAGCACGGCGGGACGGTTGTGCTCCACGATCTCCCGCCACATCAACGGGTTGCTCGATGCGATGCGGCTGGTGTCGCGAAAGCCGGTCGCACACCCGGCGAACCGCTCGGCACGGGTCTGCGCATCCGGCGCTCCCAGCACCGAAAGCGCCAGCGCCGATGCAACGATATGCAGCACATGGCTGGTGTGCGCGACCAGATCGTCGTGCCGTTTCGCGTCGATCCGGGTGGTGCGCGTGCCGATCGACCGCCACAACGCCTCAACCTGCTCC
KOK=        38
KK=  303751  LL=  304890  Z=    5.46  JJ=  303721  DL=  1140
A===      111      112      113      114      121      123      124      131      132      133      134      141      143      144      211      213      214      223      224      231      233      234      243      244      313      314      323      333      334      343      413      433
B===      222      122      422      322      212      412      312      242      142      442      342      232      432      332      221      421      321      411      311      241      441      341      431      331      424      324      414      444      344      434      423      443
RRR=   17.849    2.887    5.792    1.665    6.756   19.994   -0.654    0.011    0.038    4.403    2.411    0.230    6.239    0.636   -1.258   -0.126    0.277    4.198    5.615    0.038   15.053   30.420    1.956   -3.005   -0.219    1.312    1.722   -0.159   39.302   -0.273    2.411    6.239
X1==    4.202    1.017    2.079    0.767    3.339    3.273   -0.179   -0.399   -0.128    1.399    2.380    0.158    2.915    1.218    1.017   -0.128   -0.179    2.383    3.027   -0.128    2.488    5.323    0.621   -1.761   -0.235    2.915   -1.698    0.261    8.195    3.009    2.380    2.067
X2==    4.248    2.838    2.786    2.170    2.023    6.109    3.665   -0.029   -0.299    3.146    1.013    1.454    2.140    0.522   -1.237    0.983   -1.552    1.762    1.855   -0.299    6.050    5.715    3.148    1.707    0.932    0.450   -1.014   -0.608    4.796   -0.091    1.013    3.019
CD1=        8        3        6        4        6        7        2        2        2        6        8        3        9        6        3        2        2        5        6        2        7       12        4        0        3        9        0        5       22       11        8        9
CD2=        6        5        6        5        4       12        8        2        2        9        5        4        7        4        0        4        0        6        6        2       16       15       10        7        5        4        2        4       16        5        5       12
TCCGGGAACGCCGACTCCGGCCCCGACTTCTCGGTTCCGGCCATCGGATGACTGCCGACGAAATGCACGCCGCGCGGAGCCAGATGCTCCGCCGCCGCTTCCATCACACAGGATTTCACGCTGCCGAGATCGGTCACGACCGTCCCGGGACGCCACGCATGCGCATATTGTTTCAGATAATGCAGGATTTCGGGGATCGGCAACGCGATCAGCGTCAGGTCGGCCCGGTTCAGCACGCTTTCGATATCGTCGCAGGTTTCGTCGAGCACATCGCAGTCGAGCGCCCAGCGCCGGATATTGGGACGGCGGGTCCAGCCGGAGCGGCGGTATGCTCCGCCGCGCAGCGCCATTCCAAGCGACGCGCCGAGCAGGCCGAGGCCGATGACCGCAATCACGGGTTGTTCGGAATTGTTCATATTTTTTCTTTCCTGAAAGCATGTAATATAGCATTCTTTGCCTCCTCATTCAAGGAACAGCCGTTTTAATGTGGAAAAAATCGCCCGGGGGCTTGATAAAACCGGAACCCGAGTCTATATTACCAACGTAAATTAATAGGTAGGAACCGGTGGCGTGAAAGTGGGTGCGGTTTACCCGCTTTTTTCTTTTCTGTCACATTTGGAAAAACCGGTTATAGTAGGATTGAAGAGGAACGACCGGGGTTTGATCCCCCGGCGGCAAGCAATGGAGGTTTCTGATGGCTAACGAATTACTTACGATTCTCGAATATATCGAGCAGGAACGCGGAATCAGCCGCGACAGCCTGATCAAGGCGCTGGAAAGCGCGATCCTGACCGCGGCGCGCAAAAGCATCCACCCGGCCAGCGAACTGAAAGTGAAGATCGACCCGGTCACCGGGCAGATCCAGGCGTGGGCGACGCTGGAAGTGGTCGAGGAAAATCCGACCTGCGACCAGCTGGTGATCGCCCGGGCCCGCGAACGTTTCCCCGACGTGCAGCTCGGCGAAAAGGTCGAGTGGGAGGTCACTCCGCGCAACTTCGGCCGCATCGCCGCCCAGACCGCCCGCCAGGCGATCGTGCAGCAGCTCCGCAAGGCGGAAAAGGAGAACGTGCAGGAGGAGTTCGCCGACCGGATCGGCCAGATCATCAGCGGAACCGTCCGCCGATTCGAAGCGGGCAACAT
KOK=        39
KK=  305491  LL=  306630  Z=    6.42  JJ=  305461  DL=  1140
A===      111      112      113      114      121      123      124      131      132      133      134      141      143      144      211      213      214      223      224      231      233      234      243      244      313      314      323      333      334      343      413      433
B===      222      122      422      322      212      412      312      242      142      442      342      232      432      332      221      421      321      411      311      241      441      341      431      331      424      324      414      444      344      434      423      443
RRR=   -0.983    1.330    0.557   23.203    1.330   -0.166    1.632    1.607    0.518    0.375    1.313    0.125    3.602    6.527   -3.301   -0.335    2.113    1.208    0.048   60.458   -0.869  107.396    8.698   20.908    2.618   -0.067   -0.106   -0.882   48.001    3.361    0.951    0.082
X1==    2.250    1.136    6.083    3.814    1.136    0.298    0.949    1.472    0.298   -0.575    1.649    1.499    1.208    4.335   -1.521   -1.599   -1.592    0.582   -0.278    8.519   -0.478   11.630    1.954    6.229   -1.893   -0.998    0.124    0.894    5.542    2.180   -1.439    0.079
X2==   -0.437    1.170    0.092    6.083    1.170   -0.556    1.720    1.092    1.740   -0.652    0.796    0.083    2.982    1.506    2.170    0.209   -1.327    2.075   -0.173    7.097    1.819    9.235    4.451    3.356   -1.383    0.068   -0.850   -0.987    8.661    1.542   -0.661    1.033
CD1=        9        4       18       13        4        3        4        8        3        4        9        8        8       15        0        0        0        2        1       16        2       22        6       13        1        3        3        8       19       11        2        6
CD2=        0        2        1        7        2        1        4        2        4        1        3        1        6        4        3        2        0        7        3       11        7       21       12       10        0        2        2        2       21        7        1        6
CATCGGCGAGCAGCTGAAAATCGCGGCGCAGAAGCTGGCGGAAGCGATCGGAGTCAGTGAGGCAACCGCCGGACTGCTGGTCAACAACGGATATGTAACAGTGGACGGAGTGAAGGCGGCCGATCCCGAAGCACTGCTGGAAATCGAGGGCATCGACACGGCGGAAATGCAAAATGCCCTCGAACGCCTGAACGGCTGACACATTATGAACGCGCAGGAGAATTATTGTGAGTAAGGAATTGAAAGTTAAAGAGATCGCCAAACAGTACGGCGTATCCGCGAAAGAGATCATCGAAGAACTGGCCGGCCAGGGGATCGAGACCCCGCAGGCCGAAAACAGCGTGATTCCGGACGATATGGTCGAACTGGTCGAGGCGTACTTCGCCGATTTGTTCGAACAGGAAGCGGAGGCTCCCGTCGATAAGAAAACAGTCAAAAAAGGCCCCAAGAAGGCTTCTTCCACGAAAAAAGAGGAACCCGGCCGCGGCAGTAAAAACCGTCCGCAGCCGCAGAAACCGTCCACAACTTCTTCCGCTCCGGCGGCGAGTTCGGCGGTGGTCGACGGCAAACTGACGCTGCCCGCGCCGATCATCGTGAAAACGCTGGCTGAAGCGGTCGGCAAAAAACCGAACGAACTGATTACCGACCTGATCAAGCTCGGAGAGCTCGCCGGCATCAATCAGCCGATCAGCGAAGCGAATGCGAAAAAACTCTGCAGAAATTATGGGATCGAACTGGTGATCGGCCAGCCGCCCAAACCGGCAGCCCCCGCCGCCGCTCCCAAACCGAAACCGGAAGACAATCCCGCCTTTCTGAAGGAACGCCCCCCGGTGGTCACTTTCATGGGACATGTCGACCACGGCAAGACTTCATTGCAGGATGCGATCCGCCACACCCACGTCACCGACAAGGAAGCGGGCGCGATCACCCAGCATATCGGAGCCTCCACCGTCAGCTACAAGGGCAAGGGCATCACGTTCATCGACACCCCCGGACACGCGGCTTTCACCAACATGCGGGCCCGCGGCGCCAACGCGACCGACCTCGTGGTGCTGGTCGTGGCGGCGACGGAAGGCTTCAAACCCCAGACCGTCGAAGCGATGAATCAGGCGCTGGCGGCCAAGGTGCCGATCATCGTGG
KOK=        40
KK=  308671  LL=  309630  Z=    4.71  JJ=  308461  DL=   960
A===      111      112      113      114      121      123      124      131      132      133      134      141      143      144      211      213      214      223      224      231      233      234      243      244      313      314      323      333      334      343      413      433
B===      222      122      422      322      212      412      312      242      142      442      342      232      432      332      221      421      321      411      311      241      441      341      431      331      424      324      414      444      344      434      423      443
RRR=    9.000    1.956   -0.325    0.510    0.031   -1.037    0.293   13.397    0.992   -0.300    5.270    1.690   14.044   -0.912   -0.002    0.738    1.723    0.775    0.920   13.453    4.337   42.480   28.505    2.004   -0.389   -0.045    0.635    0.811   27.328    7.086    2.233   -1.111
X1==    1.752    0.954    0.779    1.639   -0.033   -0.569   -0.504    6.580    0.952   -0.144    4.007    0.891    2.852   -0.520   -0.033   -0.569   -1.288    0.329    0.419    3.233    2.372    6.792    5.581    2.116    0.976   -0.034   -0.562   -0.655    3.496    3.049    1.698    1.262
X2==    5.137    2.050   -0.417    0.311   -0.950    1.822   -0.582    2.036    1.042    2.083    1.315    1.896    4.924    1.753    0.050   -1.296   -1.338    2.355    2.198    4.161    1.828    6.254    5.107    0.947   -0.399    1.315   -1.130   -1.238    7.817    2.324    1.315   -0.880
CD1=        3        2        3        4        1        1        1       11        3        3       10        3        8        2        1        1        0        2        2        6        7       14       12        6        5        3        2        4       13       12        6        8
CD2=        6        3        1        2        0        4        1        4        3        6        5        4       11        6        1        0        0        5        5        7        6       14       12        5        2        5        1        2       22       10        5        3
AAGCGGCGACGCTCTGGTATCTCGGCATCCTGACCGACACCGGCAGCTTCCGTTTCACCAACACCACCGGCAAGACGCTGCGTCTCGCCGCCGACCTGCTCGACGCGGGGGCCGACAGCGAGCGGGTGGTCAACGCGGTCTACTTCAGCAAGCCGCGCCGCCAGCAGCAGTTCGAAGCGGAACTGCTGCAGAGCTGTGTGAAAACCGCGCTGGACGGCAGATACGCCTACGCCTCGATCCCGCCGGAGCTGTTCGCGAAGTACGATTTCGACATGCGCGACGGCGAGGGGCTGATCGACCTGCTCCGCGAAATCGACGGCACGGTCGTCGCTGCGCTGATCTACCGCAAGAACGACTCCTACAAGGTGTCGATGCGCAGCAAGCTGCGCGAATTCCCGGTCGGCCCCATTGCCCGGAGCCTGGGCGGCGGCGGTCATGACATGGCTGCCGGAATCACCCTCGCGCTGCCTGACGCGGCGGCGGTGGAAGCCGTACTGCTGGACAAAGTGACCGGTCTGCTGCGTCCCGTCCCGGAACCATAGCTTTTTTGAAGGATCATCGAATGCGATACAACTCCCGAAAACACCATCTGCCCCCCTTCCAGACCAGCGGCGTTTTGCTGGTGGACAAGCCGAAGGAGTGGACCAGTTTCGATGTGGTGAATTTCGTGCGCGCCCGTTTCAACGTGCCGAAGGTCGGACATTGCGGCACGCTCGATCCGGCCGCCACCGGCCTGCTTGTGCTGGTGCTCGGCAAATTCACTCAGCTGAGCTCTAAATTCAGCGGCGAGGACAAGATTTACGAAGCGACGCTGCAACTCGGGCTTGAAACCGATTCCTGCGACCTTGACGGCACAGTGACCGCCGAACACGACTGGTCCGGCGTGACCGAGGAGCAGCTTCGCGCCACCCTCGCCGGCTTCGTCGGCGAACAGATGCAGACCCCGCCGATGGTTTCGGC
KOK=        41
KK=  312841  LL=  313650  Z=    4.82  JJ=  312841  DL=   810
A===      111      112      113      114      121      123      124      131      132      133      134      141      143      144      211      213      214      223      224      231      233      234      243      244      313      314      323      333      334      343      413      433
B===      222      122      422      322      212      412      312      242      142      442      342      232      432      332      221      421      321      411      311      241      441      341      431      331      424      324      414      444      344      434      423      443
RRR=    3.618   -0.153   -0.261   -4.721   -2.507    0.756    1.119    1.246    0.247   -0.058    1.851   -0.008    9.013    0.087   -0.051    0.565    0.246    0.865    8.231   59.834    0.149   48.948   20.822    2.786   -1.513   -0.317    0.026   -0.251   11.080    7.928   -0.039   -0.460
X1==    2.584   -1.233    0.255    4.624    2.863    0.169    0.916    0.255   -0.586   -0.035    1.111    0.247    2.840    0.526   -0.414   -1.341   -0.591    0.713    2.524    7.718    0.629    6.869    6.175    1.307    1.121    0.534   -0.067    0.207    3.921    1.262   -0.042    0.730
X2==    1.400    0.124   -1.023   -1.021   -0.876    4.483    1.221    4.891   -0.421    1.657    1.666   -0.033    3.173    0.166    0.124   -0.421   -0.417    1.213    3.262    7.753    0.237    7.125    3.372    2.132   -1.350   -0.594   -0.388   -1.210    2.826    6.281    0.913   -0.629
CD1=        6        0        3       10        5        2        3        3        1        3        5        3        8        4        1        0        1        2        4       12        3       12       11        4        5        4        2        4       11        6        3        5
CD2=        2        1        0        0        0        7        3        6        1        4        4        1        6        2        1        1        1        4        7       11        3       14        8        6        0        1        2        1        8       14        3        2
CGACAACAGCACCACCGCGATGACCGGCATGCAGGAGCATCCCGGCACCGGCCGCAAGCTCGACCACACCCCTGCCCCGCAGGTTTCGATCGAACAGGTCGTCAGGGGGATCGGCGTGGACAATGTCGATGTGATCGACTCGACCGTGAACTACGAAGCATTCAAGGAGCTGGTGCAGAAGCGCCTTGCGAGCAACGACACCAGCGTGATCATCGCCCGGCGCCCCTGCATTCTCGCGATGGTCAAGCTCAAGTCTTACGAAGGGAAGAAATAAGATGCAGAAAGTTGTCAATATCACCGTCGCCGGTCTCGGCGGCCAGGGCGTGCTGACCGTCACCGACATCATCGCGGAAGTGATGTTCCGCGCCGGATTCGATGTGAAAAAGAGCGAAGTGCACGGCATGAGCCAGCGCGGCGGCTCCGTTTCCAGCGAAGTGCGCTACGGCAAAGAAGTCGCCAGCCCGATGGTTCCGGAAGGCGAAAGCGACTTCCTGATCGTGATGGAGCCGACTCAGGTTGAAGTCAACCGCCACAAGCTCAAAGCGGGCGGCGTGCTGATCACCACCGACGATGTGCCGATGGATAAGCTGACCAATCCGAAAGCGCTCAATACGATGATGCTCGGCGCGCTGTCGAAGCATCTCGAACTCGCCGACGAAAGCTGGCTTGCCGTAATCAAGGAGCGGCTGCCGGAAAAGCTGCATGCCCTCAATATCGAAATGTTTGAACTCGGCCGCAACGCCTGACCCAACCCAGTAGGAGGCAGTATCATGATGATCAAACAGTTGTCGCTTTTCGTGGAAAACCGTC
KOK=        42
KK=  318091  LL=  319170  Z=    6.11  JJ=  318061  DL=  1080
A===      111      112      113      114      121      123      124      131      132      133      134      141      143      144      211      213      214      223      224      231      233      234      243      244      313      314      323      333      334      343      413      433
B===      222      122      422      322      212      412      312      242      142      442      342      232      432      332      221      421      321      411      311      241      441      341      431      331      424      324      414      444      344      434      423      443
RRR=    2.424    9.621   -1.388    5.015   -3.740   32.489    5.496    0.556    0.600   -2.323    0.109    0.176   -2.687    2.420    0.924   -0.723    1.851   82.035    0.686    1.851    2.243   -2.435   -0.067   -1.153   -0.133   24.474   50.685    1.529   30.732    5.854    9.988   20.308
X1==    1.768    2.287    1.276    1.570   -1.166   11.171    2.130   -0.511   -1.514    2.864   -0.115    0.303    2.831   -1.429   -1.166    1.824   -1.422    6.139   -0.469   -1.514    1.651    2.002    0.902    0.605    1.017    2.831    6.306   -1.458    4.538    1.485    2.831    4.156
X2==    1.371    4.208   -1.088    3.195    3.208    2.908    2.581   -1.088   -0.396   -0.811   -0.949    0.583   -0.949   -1.693   -0.792   -0.396   -1.302   13.364   -1.464   -1.222    1.359   -1.216   -0.074   -1.906   -0.131    8.646    8.038   -1.049    6.773    3.943    3.529    4.886
CD1=        4        4        5        5        0       19        5        2        0       11        4        3       10        1        0        5        0       10        1        0        7        7        5        4        7       10       16        4       19       11       10       18
CD2=        2        5        0        5        4        5        5        0        1        1        1        2        1        0        0        1        0       20        0        0        5        1        3        0        2       16       16        2       19       13        8       15
GGAAGTTCGACAAGAAGAAATAAGGAGTTCGCACCGATGACCAGAACCACCAGCCCGTCCGCCCGGCTTGTCCAGCGGCTCAAGGCCGCCTTTTCCAACCCGCCGGTCAAGGCGGGAATGCGCCTGAATCCGGAGCGCGAACTCGCCCGGACCCTCGATGTCAGCCCCAAGTGCATCAACCGGACGCTCCGGCTGCTGACCGAGGAGGGCATCCTCTCCAAGCGGCACGGCAGCGGCAACTACATCCGCCGGATTCCGGGGGAATGCGTACCCGCCGACCTGAAAGCGGAACAGCTGTTTCCGGCTTCGGAGCTGGAAGAGGACGCCGCCCCCCATCTTGCGTCTCTGCCGGAACAGCAGCGCCTGACCATCCAGCTCTGGAGCGGATTCCACCGCAATCCGGGCCGGAATGAAAACTATTCGCTCTACCGGAAAATCCGAAGCCGGATCGAGCTTGCCGGACACACGCTGGAAACCTGCGATATCATCGACGAACATTGGGAACCGCTTCCGCTCGAACAGATCGCCGCCTCGCTCAAAGCGCATCCGGCCGACGGCTATCTGATCACCTCGCCGCTGGGCGGCCACTTCATTTCTGCCTATCGGATGGCGTTCGGGACGGAGCCGACCGCCGCAGTCTATCTCTCCAGCTGGGGCGACGAGGAATTCAACGAACCGGAAATTCGGCTGGACGGTCAGGAGGCCGTCGTGCGCGGAATCCGTGAATTCGCCCGGCACGGCCTCAGGAAAATCGCATTCCTCGGCATCGAAACAACCTACCACTCCGGCTGCGCCGACCGGCAGGTCTACGAATTCGCGATGGCCCGCGCCCGGCTCGATTACCGGCTTTCCCGGCATATTCAGGTCCAGTCGGAAGCGGCGCGGCGCGCGGTGTGCGACATGCTCGATTCGCCGGAGCCGCCGGAGGCGCTGTTCATCGGCGAAGACCTGTTGATTGAAGGCGTCCGGCGCGCGCTGGCGGAGCGCGGCCTGATCCCCGGCCGCGATCTCGCGATCATCACGATCAGCCACTCCGAGGAGAGCAGCGAAATCCATCCGGAGTGGACCAGCCTCGACTTC
KOK=        43
KK=  323971  LL=  325080  Z=    9.08  JJ=  323941  DL=  1110
A===      111      112      113      114      121      123      124      131      132      133      134      141      143      144      211      213      214      223      224      231      233      234      243      244      313      314      323      333      334      343      413      433
B===      222      122      422      322      212      412      312      242      142      442      342      232      432      332      221      421      321      411      311      241      441      341      431      331      424      324      414      444      344      434      423      443
RRR=   10.705    8.338    4.028    0.257   -2.708   -3.396   -0.730   -0.558   -0.298    0.509    1.283    0.241    1.299    0.694    1.697    0.189   -0.008   92.112   28.291    1.965   -0.010   18.743   -2.192   -0.608    0.082   -0.013    0.641   -0.815   31.006   21.087   -0.673    3.206
X1==    3.296    2.307    4.110    1.393    2.953   -1.048   -0.308   -0.569   -1.660    0.376    0.557    0.171    2.293    0.737    1.015   -0.436   -0.308   11.218    6.511    1.399    0.562    3.165   -1.073   -0.339   -0.178   -0.022    0.562    0.678    3.622    5.814    1.135    3.622
X2==    3.248    3.614    0.980    0.185   -0.917    3.240    2.368    0.980    0.180    1.353    2.306    1.411    0.567    0.942    1.672   -0.433    0.025    8.211    4.345    1.404   -0.018    5.923    2.043    1.793   -0.464    0.567    1.140   -1.202    8.562    3.627   -0.593    0.885
CD1=        8        6       10        5        7        1        2        2        0        4        4        3        7        4        4        2        2       20       12        5        4        8        1        2        3        3        4        5       10       14        5       10
CD2=        7        8        4        3        1        8        7        4        3        5        7        5        4        5        5        2        3       17       11        5        3       14        7        7        2        4        5        1       19       10        2        5
CCAGAAACGTTTCCAGAATCGACAGAAATACTTTGTACATCATAGTCGTGAAAATCCGAAAAGAAGAACGGCGCCCGTTTCACCCACCGACGGGAAAACGAACGCCGTTTCGACGAAAACGCCGATAACGCTTAGTTGGCCAGCGAATTCAGCAGCTTGTCGACCTGCGACTTCTTGTTCGCGGCGCGGTTCGCATGGACGGTACCGACCTTGGCGGCCTTGTCGATGCGGCTGCAGTAAGTCTTGCCCAGCTCGGCGGCCACGGCGGCATCCTTCGCATCGACGGCGGCGCGCAGCTTCTTCTCAAGGGTCTTGAGTTCACTCAGACGCATACGGTTGCGGAGGTTGGCCTGTTTGCTGGTGCGCAGACGCTTGATTGCGGATTTAGTGTGAGCCATTTTCTTCTTTCCCTAAATAAATTACGAACTATAAAAAATTTTGTTAAATCTTTGTCGATACGAGTATATGAAAATACCACAAATTCGGCGTTTTTCAAGCGCAATACCGCGAAATGCTCCGTTTTTTCCGCAAAAAAAGCGGAATCGGCTAATTTTCCATCCCGCCGGCCAGCCGGACCGCAGTGAGATTTTACACTTCTTCCCGCTCTTCCCATCGGCAAAGAAAGAGGAAAGCGCATGGTCGCCATTCCGGGCGTCTGCCGCCGGAAACTCTTAAAAACCCGGAAAAAACGATTGAAAAAATACCGTTTCCGATGTATGTTTATGATTCAGGAGTAACAACCCAAACTTCAACAAGGAATCATGAAATGAAGAAGGTTCTGGTCACCGGAGGCGCCGGCTACATCGGCAGCGCCTGCTCGGAATATCTGCTCAACCTCGGTTACGACGTGACCATTTTCGACGGTCTCCTGACCGGCCACCGCGAGGCGGTCGATCCGCGCGCCAAGTTCATCCTCGGCAACCTCTCCGACCGCGAGAAGATCAAGAGCGTCTGCCGCGAGGGCAAATTCGACGCGATCATGCACTTCGCGGCGTTTTCGCTGGTCGGCGAATCGATGAAAGACCCTTCGAAATATTTCCGCAACAACATCGCCAACGGCATCAACCTCGCCGACGCGGCGGTCGAGAGCGGCGTGAAGATGTTCGTATT
KOK=        44
KK=  328681  LL=  329640  Z=    5.18  JJ=  328561  DL=   960
A===      111      112      113      114      121      123      124      131      132      133      134      141      143      144      211      213      214      223      224      231      233      234      243      244      313      314      323      333      334      343      413      433
B===      222      122      422      322      212      412      312      242      142      442      342      232      432      332      221      421      321      411      311      241      441      341      431      331      424      324      414      444      344      434      423      443
RRR=   43.004    5.171    0.903    2.989   -0.355   -0.005   -0.238   -0.887    0.097    0.499    1.203   -1.057    2.362    4.009    6.831   -0.001    0.161   13.321    0.034   18.906    0.481    3.327    1.215    8.521    0.499    2.445   -0.131    0.502   60.724    8.252    0.147   -0.347
X1==    7.660    2.267    0.962    1.306    0.547   -0.816   -0.614   -0.564   -0.137   -0.486    0.446   -0.369    1.107    3.680    2.267   -0.137   -0.614    3.754    0.458    5.293    0.239    0.622    4.153    1.654   -0.486    2.429    1.849    0.701    9.537    3.265   -0.215   -0.393
X2==    5.614    2.281    0.939    2.289   -0.649    0.007    0.388    1.573   -0.706   -1.027    2.696    2.867    2.133    1.089    3.013    0.007   -0.262    3.548    0.074    3.572    2.012    5.353    0.293    5.153   -1.027    1.006   -0.071    0.716    6.367    2.527   -0.683    0.882
CD1=        9        4        3        3        2        1        1        1        2        2        3        1        4        7        4        2        1        9        3       10        4        4       10        5        2        6        7        6       22       10        2        3
CD2=       11        5        4        7        1        2        3        5        1        1        8        8        7        6        6        2        2        6        2        7        5       11        3       12        1        5        2        4       15        8        2        5
TCACGGCCATTACTACGAACTCGGCCGTTGTCTCGGCCACTTCGGCTACTCCGTCCGCAGGAAACCCGGGCCGACCGTCCGCCGGTAAAACCTCCGCCGTACGCATGGCCCGTGTCCATGATTATTTTTTGACTGTTACAACTTCATCGACCCAGCGGGCCAGCGCCGTTCCGGCTTCTTTGATGCTCCTGCCGGAAAAAGCGCCCCCCTTGCCGAAAACCGCCTTGGGGCACGCCTTGCGCATGTCGCTTTCACAGCGCGCCATGCCGCCTCCGCCGTGGGTCACGAACGGAATTATGGTCTTGCCGCTGAAATCATAGCTGGAAAGGAAGGTCAGGACAGGCGGCGCCATCGTGCTCCACCAGTTCGGCGTACCGACGAAGATTACGTCGTATTTGTCGAACTCCTTCACTTTTTCGGCCAGCTCCGGCTTGACTCCGGCGTTGATTTCCCGTTTCGCCAGCTCGACGCAGGCGTTGTAATCGGCCGGATACGGCTTGACCGGCTTGATTTCAAACAGCGTGCCGCCGGTGTTCTTCTGAATCTGCTCCGCCGCGAAGCGGGTATTGCCGCTGTAGGAATAATAGGCGACCAGAATCTTTCCCGGCTCCGCCGCGGCTTTCACGGTCTCCTGTTCCGCCGCCGAACAACCGCAGGCTCCGAAAATCGAGGCGGCCATTGCCAGCGCCATTGTTCCGTTTTTCATCTTCAGTCCTCCTGTAGTAAAGGTTATGGATCGGCCCGATTGCCGTTCCCTGCCATTCAGTATAAAACTTACAGTAACTGTAAGTCAAGGAGCTGTTTTCAAAAATATCCGTTTTTTTCGGATCATTCCCCGGTTTCCGCGAATTTTTCCCGAAGTTTCTCCAGAAAGAGTTCGGCGGCGGCGGAAAACACCTGATACTTTTTCCAGACGATATTCAGGCCGGACTCCAGCCGGGGTTCGAACGGGCGAAAGCA
KOK=        45
KK=  331981  LL=  333120  Z=    4.66  JJ=  331981  DL=  1140
A===      111      112      113      114      121      123      124      131      132      133      134      141      143      144      211      213      214      223      224      231      233      234      243      244      313      314      323      333      334      343      413      433
B===      222      122      422      322      212      412      312      242      142      442      342      232      432      332      221      421      321      411      311      241      441      341      431      331      424      324      414      444      344      434      423      443
RRR=   11.667   -0.933    6.195    0.699    0.947   11.878    1.452   -0.532    9.962   -0.425   -2.266    0.699   24.151   -0.130    0.233    0.669    0.171   15.338    6.559    5.372    5.053   13.112   -1.638    0.044    0.480    0.708   -1.621   -0.143   32.204    9.281    1.735   10.611
X1==    3.669   -0.407    3.102    1.069    0.413    4.458    1.088   -0.868    2.465   -0.289    1.791    1.069    4.442    1.202    0.413   -0.858   -0.226    3.824    2.426    1.136    3.497    5.012    1.284   -0.355    1.319    0.731   -0.812    0.252    6.655    1.918    1.791    4.071
X2==    3.180    2.292    1.997    0.654    2.292    2.664    1.335    0.613    4.042    1.468   -1.265    0.654    5.436   -0.108    0.563   -0.780   -0.755    4.011    2.704    4.731    1.445    2.616   -1.276   -0.123    0.364    0.969    1.995   -0.567    4.839    4.839    0.969    2.607
CD1=        6        1        7        4        2        9        4        1        6        3        7        4       12        6        2        1        2        8        6        4       10       13        6        3        6        5        2        6       21       10        7       15
CD2=        5        4        5        3        4        6        4        3        8        6        1        3       13        3        2        1        1        8        6        9        6        8        1        3        4        5        7        4       16       16        5       11
TTTCGGCCATAATTAAAACGGAAACCGAAACAGCAGGATGAAATTTGACGGTATGTTTGAAACCATTGAGAATTTATGTGAGACAGTCGCCCCGCTTCAGGTCGAAGTGTGGACTTCGCCGGAACCGCTCCCCTTTGAACGGCGGTTCGAGGGAACATTCCAAAAGCTGGAAATCGGCCGGAGCTGGGGTTCCCTCTTCGACTGCGGCTGGTTCCGCTTTTCCGGCACGGTGCCGCCGGGAGAGAGGCCGGAAGAACTGGCGCTGCGGCTGGATGTGAACGGCGAACTGCTGATGGTCGATGCCGCGGGACGGCCGCTTCGGGCGCTGACCAATTTATCGAGTATTTTCGACCGGAGGATCGGCACTCCGGAAAAACTCTATATGCCTCTGAGTGAGCTGAACATCTCCGGCGGCAAATTTGAAGTCTGGGCCGACGCCGGATGCAACGACCTGTTCGGCGCGCTTCAACTGAACGGCACGGTGCGGTTTGCGGAGCTTGTCCGCCGTCCCGCCCGGAAGTGTGTACGGCTGCGAACACGAGGCCCCAAACTAGTAGACCTTTTGACTAGTTGTGGAACTCTCATCCAAGGCATATATTAAAGTATCCGCTGAGGTGGAACAGCGACGCATCGTGATACGTCGGCGGCGCGCCGTTGGCGGTCAGCAGTTCGCGCAGGTTCGCCACCGCTTCGGCCCGCCACGTCCAGCCGTTCACGTAAGGCCGTATTTCCTCCGGCCGCACTCCCGCCAGCATCGCGATCAGCGACATCGGCTGCAACTTGCCGGTGCCCGGCTCCCCCTGCTCAAAGGAGGCGCCGGCCAGCGCGGCGATATCGCCGTCGCCGGTGGCGTCGATGAAAATCTGCGCCTTCCACGCCTCGCGGCCGGATTTGGATTCGGTCAGCAGGCAATCGATCCCGCCGGAAGCGTTCCACAACACATCGACGGCCATCGTATAGAGGCGGATGGTCACGCTCGATTCCAGACAAAGTTCTTCCAGCAGCAGTTTCATCGCCTCCGGTTCGAAGGCGAAGGCGGGCGAACAGGGCGGTTCCTCGGCCGCGCCGCGCCGGAGCAGTTCCCGCTTGAGCTGCGCGACCAGCCCGGACTTGCCGGAGTGGTCATGAATCCAGCCGAGC
KOK=        46
KK=  333181  LL=  333570  Z=   10.15  JJ=  332821  DL=   390
A===      111      112      113      114      121      123      124      131      132      133      134      141      143      144      211      213      214      223      224      231      233      234      243      244      313      314      323      333      334      343      413      433
B===      222      122      422      322      212      412      312      242      142      442      342      232      432      332      221      421      321      411      311      241      441      341      431      331      424      324      414      444      344      434      423      443
RRR=   61.831    0.731    4.859    0.796    0.000    2.186   -0.145    0.536    0.789    0.327   -0.495   -0.598   -0.181    0.123    1.096   -0.299    0.844    3.478    0.002    0.995    7.758   -0.003    0.815    1.060    0.908    0.227   -0.201    1.924   30.444    9.457    0.983    1.109
X1==    8.299    2.001    1.441   -1.077    0.001    1.715   -0.989    1.441   -1.087    1.158    0.586    0.809   -1.164   -0.123    3.001   -1.087   -0.989    2.992    0.144    0.781    6.624   -0.143    0.796   -0.979   -1.265    1.460   -1.175    1.631    6.047    1.177   -1.164    0.365
X2==    7.450    0.365    3.372   -0.739    0.365    1.275    0.146    0.372   -0.725    0.282   -0.845   -0.739    0.155   -0.995    0.365    0.275   -0.854    1.163    0.014    1.275    1.171    0.024    1.024   -1.083   -0.718    0.155    0.171    1.180    5.034    8.034   -0.845    3.034
CD1=       10        3        3        0        1        3        0        3        0        3        2        2        0        1        4        0        0        4        1        2        9        1        2        0        0        3        0        4        9        3        0        2
CD2=        8        1        4        0        1        2        1        1        0        1        0        0        1        0        1        1        0        2        1        2        2        1        2        0        0        1        1        2        6        9        0        4
CCGGCGCGCGCGGCGCGCAAAGCGGCGGAAACCCCGGCGGGGCCGCTGCCCGCGACGATCACATCGAACTCCCCGGCGACCGGCACCTCCCCGGCCTTTTCATGAACGAAATCCATCGCACCGTCCTCCTTTTCCGAAACAATACCGCCGCGCGGAGATTTTTGCAACCGGCAGAGGAGAAAAAACAATCGGCATAATTCCGTTCCGCCCGCTGTTTTCCGGTGATTCCGGTAATTTTTCAAAAAAAAACGGACAGGGGGTTGCTTTTTGATTCGATTTATCGTATAATATTAAGGAAAACAGTTTGCCTTACCCTGTTTCAATGGCGTTTCCTCCCGGAAAAGAGATCCCGGCGAGGTTGCAAAACAATCAGGCAAACAGTTTGCGTAA
KOK=        47
KK=  335971  LL=  337080  Z=    6.26  JJ=  335881  DL=  1110
A===      111      112      113      114      121      123      124      131      132      133      134      141      143      144      211      213      214      223      224      231      233      234      243      244      313      314      323      333      334      343      413      433
B===      222      122      422      322      212      412      312      242      142      442      342      232      432      332      221      421      321      411      311      241      441      341      431      331      424      324      414      444      344      434      423      443
RRR=   15.982    0.086   11.046   11.094   -0.275   36.913    0.314    0.089    0.823   -1.408   -2.919    1.694    1.900    1.070    0.687   -1.631    1.694   90.780   -0.119    1.694   14.671    2.509    0.929   -2.716   -0.502   10.520    3.738    0.986   39.514    2.181    8.618   31.912
X1==    6.823    0.038    4.766    2.911   -0.962    7.965    0.900   -0.077   -0.681    0.849    2.570   -1.404    1.553   -0.871   -0.962    4.362   -1.347    9.909   -0.513   -1.401    4.110   -1.395   -1.395    1.450   -0.130    1.045    2.072   -0.912    7.235    0.371    3.586    5.067
X2==    2.342    2.286    2.317    3.811    0.286    4.635    0.349   -1.160   -1.209   -1.659   -1.136   -1.206    1.223   -1.228   -0.714   -0.374   -1.257    9.161    0.232   -1.209    3.570   -1.799   -0.666   -1.873    3.858   10.071    1.804   -1.081    5.462    5.880    2.403    6.298
CD1=        8        1        9        6        0       13        3        2        1        6        9        0        7        2        0        8        0       15        1        0       12        1        1        6        4        6        8        6       28        9       11       22
CD2=        3        3        4        6        1        7        2        0        0        0        1        0        5        1        0        1        0       13        2        0        9        0        2        0        9       20        6        3       19       20        7       21
AAGCCGGTTCCGCTTCCGGTGAAGTTCCGGGGCGGCACAATCGCGCAACAGAAGAACGTGCGCCGGATCAAGCTGCCGCTGGCTTCCGGGCGGCTGCTGGCGGAGCCGGAAACGCCGGTTGCTGTTCAGGTGCTGGACGTCCGCGCTTACAAGCAGGATAAATTCACGCTTCGGATCGCGCTGGAACCGCAGGCGGCCCGCCTGACACACGCCGCCCTGTCGCTCCGGCTCACGTTTCATCCCTACTCCATCTCCCCGCTGCCGCTGGAGTCCGCCGCCAATATGGGATTCGCGGACGAAACGGCCGATGACCGCAAAGGCGGCTGGACCGATCAGGGGCCGACCAACGACCTGCGCGCTCTTCCCTCCGGCAGGCTGACCGCGGGACCGGTCGCGTTCCGGATCGCCGATCCGGCCGCCAACGGCGGCAAAAGCTGCATTGTGCTGGGCGGAGGAGGACGGCGGTATTTCCCGAAATCCGCCGAGATTCCGGCGGGAGGACGGCCGCTGCGCACCTTGTTCCTGCTCCACGCGATCGCTTGGCCGCCGCAGGGCGAGGAGGAAATCGGCACGATCCGGGCACTTCACAGCGACGGCTCCGAAACGGCGGTTCCGGTGATTGCCCGGCGCGATGTGGACAACTGGTGGGCGCCCAGCCCGGCCAAAAACGCGGTGATCGGCTACAGCGGCTACAGCGCGGAAAGCCCGGTCGGGCTTTACCTCGCGGGCTTCCCGCTCCCCGGCAGGCCGGTGGAAAAGATCCGCTTTGAATCCAACGGCAAATCCGTCTGGATGATCGCCGCCGTCTCCGCCTCCCCGGATACGGTGCGGCTGCCTGCGCCGGCCGGCTTCACCCTCTACCGCAACGCCGACTGGAAACCGTTCCGGACGGAACGGGAAATCGAACCGGGCAGCGCGCTGGATTTCTCCTTCCTGCTCGACGCCCCGGCCGGAAAATACGGCGCAGTACGGACGACTCCCGACGGACACTTCGAGTTTGAACGGCGTCCCGGCCAACCGGTCCGGTTCTACGGCGCGAACCTCGTCCTGACCGCGAACTTCATGGCGCATGACGCCGCCGACCTTCTGGCGGAACGGTTCGCCCGGATC
KOK=        48
KK=  346081  LL=  346530  Z=    5.64  JJ=  345961  DL=   450
A===      111      112      113      114      121      123      124      131      132      133      134      141      143      144      211      213      214      223      224      231      233      234      243      244      313      314      323      333      334      343      413      433
B===      222      122      422      322      212      412      312      242      142      442      342      232      432      332      221      421      321      411      311      241      441      341      431      331      424      324      414      444      344      434      423      443
RRR=    5.174    0.860    0.775   -1.082    0.232    0.002   -0.419   -0.481   -0.004    1.001    0.416   -1.082    0.026   -2.116    0.232   -0.387    0.576    0.616   -0.105   16.919    0.062  117.153   15.050    3.448    0.541    1.158   -1.691    1.220   30.292    0.718   -1.734    1.344
X1==    2.910    1.231    1.417    2.759   -0.769   -0.003    0.787   -0.311   -0.003    0.931    2.087    2.759   -0.033    3.053   -0.769   -1.003   -1.083   -0.739    0.146    4.997   -0.270   11.068    5.325    3.254   -0.585   -1.446    1.492   -0.872    5.174    0.207   -1.446   -1.035
X2==    1.778    0.699    0.547   -0.392   -0.301   -0.614   -0.532    1.547    1.386    1.075    0.199   -0.392   -0.801   -0.693   -0.301    0.386   -0.532   -0.833   -0.721    3.386   -0.230   10.585    2.826    1.060   -0.925   -0.801   -1.134   -1.400    5.854    3.470    1.199   -1.299
CD1=        4        2        3        5        0        1        2        1        1        3        5        5        2        7        0        0        0        0        1        6        1       15        8        6        1        0        3        1       11        3        0        1
CD2=        2        1        1        0        0        0        0        2        2        2        1        0        0        0        0        1        0        0        0        4        1       12        4        2        0        0        0        0        9        6        2        0
AGATCGACGCGATCCGCAAGACGCTGCCGGAACTGCCCGGCGCGATGCGCGCCCGGTTCGTCGCGGAATGCGGTCTGACCGAATACGACGCCGAAGTGCTGACCGCCGACCGTTCGGTGGCGGCGTGGTTCGACCAGGCGGCGAAGCTGTCGAAGTCTCCGAAACTGGTCGCCAACTGGATCATTTCCGAGCTGCTGCGCCTGCTCGGCGAGGAGAAAGTTGCGATCGATGAGTGTAAAATCACTCCGGCGACGCTCGCCGAACTGGTCGACCTGATCGAAAACAAGACCATCAACGGCAAGATCGGCAAGGAGGTTTTCGCCGAAATGTTCGCGACCGGCAAAGCTCCGGCGGCGATCGTGAAAGAAAAAGGTCTGGTGCAGGTCAGCGATTCCGGCGCGATCGCACAGGTGGTCACCGATGCGATCAACGCGAATCCGGCGCAGGTGG
KOK=        49
KK=  348301  LL=  349440  Z=    5.81  JJ=  348301  DL=  1140
A===      111      112      113      114      121      123      124      131      132      133      134      141      143      144      211      213      214      223      224      231      233      234      243      244      313      314      323      333      334      343      413      433
B===      222      122      422      322      212      412      312      242      142      442      342      232      432      332      221      421      321      411      311      241      441      341      431      331      424      324      414      444      344      434      423      443
RRR=   58.764    1.003    2.177   31.704    1.890   17.266   -2.313   -1.001    0.484   -0.329   -0.932    1.543   -0.751    0.483   -0.339   -0.139    2.588   13.571    2.069   -0.767    5.342   -0.566    0.008    0.747    0.828   36.415    2.240   -0.448   29.835    6.091    4.831    6.971
X1==    6.403    1.206    1.530    5.450    1.206    2.784   -0.895   -0.704   -0.639    2.081    0.816   -0.944    1.357    0.835    0.530   -0.069   -1.549    2.922    0.488   -1.210    1.738    0.917   -0.187    1.557    1.609    5.137    5.114    1.412    5.520    2.323    1.357    1.866
X2==    9.177    0.832    1.423    5.818    1.568    6.202    2.583    1.423   -0.758   -0.158   -1.142   -1.634   -0.554    0.579   -0.639    2.026   -1.671    4.644    4.240    0.634    3.073   -0.618   -0.042    0.480    0.515    7.088    0.438   -0.318    5.405    2.622    3.561    3.735
CD1=       12        4        6       11        4        8        1        2        2        9        5        1        6        4        3        3        0        8        3        1        8        5        3        5        8       13       15       10       17       10        6        9
CD2=       14        3        4       12        4       11        7        4        1        2        1        0        2        5        1        5        0        9       10        3        7        2        3        5        3       15        3        2       13        8        9       10
CAGCTCGGCCGGGAAAAGCAGCCGGTCAAGTATCAGCCCTATGATCCGGCATCCCTCAAAGGCCTGAAATATCCCGATGCGCTTCCGTCGGAAGCCGGGTCGTGGGTGACCGGCCTGAGCTGGTGGAAGCGGAAGGACGGCTGGAAACTCCATAAGGATCCGGCCCACCTGAACCGCCGCGGCGATTATCTGCAGGCCTGCGTCTGGTTTGCGCTGCTCTACAACCGGCCGACTTCGGAAATCAAGTTCGTGCCGAAAGAGGTAACTCCGGAAGACGCGAAGTTCATCCGCGAACTTGCACAGGAAGCGGTCGACACCTACAAACAGGTGGAAACCAAGTAATCCCGCTGTTGTGAACAGACAGGCAGCCGATTCGCCAGGAACCGGCTGCCTGTTTCATTTCCGGCTTTGCCTCCGGCGGCCGGGAGCGCTTCGCCCGTCGGAGACATTTGTACGCTGCTGCGCCCCCAAGGTCTGCCGACCGACAGGGCGGAGAGACCCGCCTGCCTTCAAAACGGCAGGCTTCCCAGGCAAACAGCCTCCGATCGCCCATTACAACTCCAAAACATTCTGCCTTTCCGGAAACAACACAGTAAAGGAGAACCGCCCTTTCTTACGTGTTCCCTGATCGTCTTTCCCGTTGATATCACGGGAATAAACCCGGCAGCCATCGATCCAGCGACGTTTCCCAGCCGAGTCCTCCACCGGAATTTTTCCTTTTAAGTAGAGCAGCGGCAGGCCGTTCTTCACATCAAGCGGCACCTCCGGCAGAAACTCCGGGACCAACTGTTTCAGCTCTTCCGGCAATTTTCCGTATTTCCGCCGGTAACGCTCCACTGCGATTCCGGCAGCCACGGATTGCTCGTAGTCGATCATCTCCATACCCTTTTTCAACCACTTTCCATAGGAGGTGGAAAGAATCATCCGCGCCGCTGAAAATACCTTCGGAATACCGGCATAGATCGCCTGAAACCTCTCCTGCCGCTCTTTCGCACCCAAACCCGGTTCATCCAGCGTTTGAATCATGTTCCCCATATATTTTAACATGGCCTGCCGCTCCCAGTCATTCCAAGCGCGGATAAATCGTTTCACAAGCCTTGAATCCTTGTCCAGTTCCTTTTCGGAAAAACCATGCTTTGA
KOK=        50
KK=  371971  LL=  372960  Z=    5.66  JJ=  371941  DL=   990
A===      111      112      113      114      121      123      124      131      132      133      134      141      143      144      211      213      214      223      224      231      233      234      243      244      313      314      323      333      334      343      413      433
B===      222      122      422      322      212      412      312      242      142      442      342      232      432      332      221      421      321      411      311      241      441      341      431      331      424      324      414      444      344      434      423      443
RRR=   12.009   -2.029    3.086    0.275   -0.633   45.588   17.376    0.025    0.921    0.942   -2.354    0.565   -1.125   -0.479    0.237    0.191    0.683   35.666    4.956    1.630    5.834    0.310   -2.059    2.976    2.490   20.001    5.834   -0.668    4.812   28.348    2.289    8.793
X1==    4.264   -0.728    2.678    1.195   -0.728   10.254    5.304   -0.137   -1.069    0.917    1.711   -0.431   -0.250    0.464    0.272   -0.125   -1.237    4.631    2.881   -1.069    2.454    0.424    2.396   -1.796    1.671    3.019    2.454    1.955    1.733    4.366    3.019    2.260
X2==    2.816    2.789    1.152    0.230    0.870    4.446    3.276   -0.182   -0.862    1.028   -1.376   -1.310    4.492   -1.033    0.870   -1.525   -0.552    7.702    1.720   -1.525    2.378    0.732   -0.859   -1.658    1.491    6.626    2.378   -0.342    2.777    6.492    0.758    3.891
CD1=        5        0        4        3        0       12        8        1        0        3        5        1        2        4        1        1        0        6        5        0        5        3        6        0        4        7        5        6        7       12        7        8
CD2=        4        4        4        2        2        9        6        2        1        7        1        0       12        1        2        0        1       14        4        0       10        5        2        0        8       16       10        9       15       25        5       18
ATCATCCTGTATCCGCAACGCCACCAGCTCGGACTGGCGGAGAGCCTGAAAGCGATCGGCGTGCCGGTGATTCAGGTGATGAACCATTTCGCCGAATTCGGCGAATACGCGGTCATGGTGGACAACCTGACCGGCGGGCGCGAAGCCACCGAGCACCTGATCGGGCTCGGCCACCGGAAAATCGGTTTTATCGGCCATGACGACGAGTCGCCCGAACTGGTCGCGCGCCATCGCGGCTTCGATGCGGCGATGCGGGCGCATCGGCTCGGAACGGAGTGCTGCTGCAAGTGTTTCATGTCGATCGAGTCCGGGCGGGAGGCGGCGCTGGAACTGCTGACGGCGCATCCCGAAGTGACCGCGCTTTTCGCCGCGTCGGATGTGGCGGCGCTGGGGGCGATCCGGGCGGCGCTGGAATTGGGGCGCAGGATTCCGGAGGAGCTGGCGATCATCGGCTTTGACGATCTGGAGATCGCGGCCAGGCAGATGGTCTATCCGTTGAGCACGATGGCGCAGCCCAAGGAGCGGATCGGGCAGTTGGCGGCCCGGATGATGCTGGACCTTTTCGCCGGGAAAACGGTGGAATCCCAGTTGCTGAACGCACCGTTGGTGGTCAGAAAGACGACAAGGAGTTAAAACGATGAAAAAGAAGCTGTTCCCGATGCTGTTGTTGCCGCTGCTGCTGCTGGCGGCGGAGGATTTCGAGGCTTACCCGGACGCCGCGGCGCTGCGGCGGGTCTGGCTGGAGTTCGATGCGGGCAATCCCGCGCCGGAGTCGGTCGGATTCGGCACATTGAACGGCAAGGCGATGCAGGTGACGGCGGCGCGCGATTACTCTTTGCTCTACCGGGAGATGGAAAACCCGCTCGGTGCGAAGGCCGCCGGGATCAGGCTGGCCGTGAAAGGCGACGCCTCGAATCCGGCGGATGCGGTGCTGACTGTGGCGGTGCGCGCCGGCAAGGGCGGCGCCGACCTCGGCCGCATGGTGATTCC
KOK=        51
KK=  374161  LL=  375120  Z=    8.54  JJ=  374101  DL=   960
A===      111      112      113      114      121      123      124      131      132      133      134      141      143      144      211      213      214      223      224      231      233      234      243      244      313      314      323      333      334      343      413      433
B===      222      122      422      322      212      412      312      242      142      442      342      232      432      332      221      421      321      411      311      241      441      341      431      331      424      324      414      444      344      434      423      443
RRR=    4.555    1.940    4.534   -1.378   -0.576   21.368    3.215   -0.061    0.867   -0.204   -0.168    0.709    0.575    0.378   -0.332   -0.388   -0.491  141.118    1.201    0.015   -0.160   -0.513    3.863   -0.007    4.190    8.827    0.534   -0.559   27.328    8.423   -2.749    2.945
X1==    1.421    2.313    3.061    2.277   -0.687    4.648    2.685    0.061   -1.060    0.388    0.540   -1.172    2.578   -1.240    0.313    2.745   -1.277   17.204    0.793   -0.109    0.894    0.866    3.364    0.114    1.203    2.578    0.145   -0.302    7.197    1.300    3.257    1.300
X2==    3.206    0.839    1.482   -0.605    0.839    4.597    1.197   -1.008   -0.818   -0.527   -0.311   -0.605    0.223   -0.305   -1.060   -0.141    0.385    8.202    1.515   -0.141   -0.179   -0.592    1.148   -0.061    3.484    3.424    3.694    1.847    3.797    6.479   -0.844    2.265
CD1=        2        3        4        4        0        6        5        1        0        2        3        0        6        1        1        4        0       21        3        1        3        4        8        4        3        6        2        2       17        6        7        6
CD2=        5        2        5        1        2        9        3        1        1        4        3        1        4        2        0        2        2       13        3        2        4        2        5        2       13       10       12       16       17       24        2       13
TCCGAACCTGATCCAGCAGTACAACACGACCGGCAGTTTTTCGATCATCGACCTGCGGCACGGACAGGGAGCGAATGCGCTGTTTCTGGATGGTCACGCCGCTTCGAGGAAATCTTCGACGAAGCTGCCGATCAACTATTCGGCAAATGACAATCCCTATAAGAATGCGTTTGAGGGCGACACCCAGTCGCCGGAGCCGGGAACGCTGTGGGGTTTCTGATGAAGTTCGGTATGGTGCCGCAGGCGCTCCCGGGGAGTGACCGGGGGGAGAAGGCGGCGGTATTCAGCCATAAGGATATTCGTCCGGCACTGCCGGAACCCGAAGAGTTCAACGAATTCTGGCGCAGCGGGTTGGCGGAGGTTGCGGCAGTGCCGGCGGATGTTCGCCGGAAACGGATCAGGGCGTTGTGCGACGGTCGGCGCGAGGTGTGCCGGATCAGCTTCGCGACGGTCGGCGGCGGGCGGATCTACGGCTTCCTGACGCGTCCGGCCGGGCCGGGGCCGTTTCCGGCGCTGGTGTCGGTGCCGGGGGCGGGGCCGGGAACCGGGCCGGATGCGGAATCGGCAAACGAGGGCTTCGCGGTGTTGTACTGCAATGTGTTCCCGTATGAGACGACCGAGGATTGTGCGGAAAATGAACGGCGCTACGAGGCGTTCAACCGGGAGGGGCTGTATATTTACCGGGGCGCGGAGTCGCCGGAATGCTGCCTGATGCGTTCCGCGCTGCTCGGAATCGGGCGGGCGGTGGAGTGGTTTGCGGCTCAGCCGTTCGTGGATGCGGACCGGATCGGCGTTTTCGGTTCGAGCCAGGGCGGCGGTTTTGCGCTGATGCTGGCCGGGCTGGTGCCGCATTTCCGGGCGGCGGCGGTGAATGTGCCCGCCTTCTGCGATTTCGGCGGCGAAAAGAGCGGCTGGCCGCAGTTCCGGCGGCACGGCTTCGACCGGATGCAGCTTTTCGAC
KOK=        52
KK=  390811  LL=  391830  Z=    5.06  JJ=  390781  DL=  1020
A===      111      112      113      114      121      123      124      131      132      133      134      141      143      144      211      213      214      223      224      231      233      234      243      244      313      314      323      333      334      343      413      433
B===      222      122      422      322      212      412      312      242      142      442      342      232      432      332      221      421      321      411      311      241      441      341      431      331      424      324      414      444      344      434      423      443
RRR=    4.327    0.764    0.754   -0.275   -0.785    1.392   -0.532    9.136    0.851   -0.043    2.320    9.478   13.436    3.231    1.093    1.849   -0.567    5.558    1.849   64.222    4.496  111.584   36.926    7.764    3.138    0.664    2.211    1.143    5.590   14.828    0.285   -0.065
X1==    0.944    0.983    0.801   -0.458   -1.010    0.848   -0.431    3.719   -0.630   -0.259    2.458    3.550    4.244    1.064   -1.010   -1.369    0.381    2.393   -1.227   11.935    1.436   10.377    4.948    1.119   -1.886   -0.520   -1.311   -0.549    4.327    1.664   -1.711    1.220
X2==    4.584    0.777    0.941    0.601    0.777    1.641    1.235    2.456   -1.350    0.167    0.944    2.670    3.166    3.038   -1.082   -1.350   -1.487    2.323   -1.507    5.381    3.132   10.753    7.463    6.941   -1.664   -1.278   -1.686   -2.080    1.292    8.913   -0.167   -0.053
CD1=        2        2        3        1        0        3        1        7        1        3        7        6       10        4        0        0        2        5        0       18        6       20       11        4        0        2        1        5       15        9        0        8
CD2=        6        2        3        3        2        4        4        5        0        3        5        6        9       10        0        0        0        5        0        9        8       23       17       18        0        1        0        0        8       25        3        5
GGCAGCAGCGCCAGCGGCGTTCCCTGCACCCATTTCACATTCAGCTCCTGCACCGGATCGCCGGAACGCAGCGCGTAGGCGGGCAGAGCGGCGGCGGCGGTCGCCGCGGCCAGAGTCATCATCCAGAATTTTTTCATTTCTTGCTTTCCTCAGGTTCGTTTTTCTTCGGCTTCCTGCAGAAGAGAATATAGAGCGCCGGAATCACATACAGCGCCAGAATCGTCGAACTGACCAGCCCGCCGATCACCGCGATGCCGCAGCTGGCGCGCGTTTCGGAGCCGATGCCGGCGCCGAACGCCATCGGCACGATTCCGAGCACCGCCGCGATGCTGGTCATCAGGATCGGCCGGAATTTGTTCCCGACCGCCGCCAGCATCGCCTCTCGCGGCGGCAGCCCGGCCGCTTTCTGCGCTGCCAGGTCGTCCATGATCAGGATCGCGTTGTTCACCACGATGCCGATCAGCATCACGAAGCCCAGCAGCCCGAAAATCGACAGCGGAATCCCCGCCCACAGCAGCGCCAGCTCCATGCCGATCAGCGCCAGCGGCACCGTGAACATGATCAGGAACGGGCGCGTCCACGACTCCATGATCGCCGCGATCAAGAGATAGGTCAGCACGATCGCGAACACGATCGCCTGCGCGAAATCCGCGAACGCCTCGGTCATAGAGGTCACCTGTCCGCCGAACCGGATCTTATAACCGGGCGGCAGCAGCGGATTGACCGTGTCGGTCACGATGGTCACCAGATCCTGCAGGCCGATTTTCGGCGCGGGATTCGCATACACCTTCGCCACCCGCTCCCGGTCGGTGCGGTTGATCTGGATCGGCATCGTCGACGGCTGCAGCGTCGAAATCGCGTTCAAAGCCAACGGCTTCCCCTCTTTGGAGCTGAACGCCAATGCCGGCAGCTGTTCGTATCCTTTTTTCTCATCCAGCTTGACCCGGATGTCGAAGGAGCGCGCGCCGCGCTTGTAGGTTCCCTGCTTCAGCCCCTCCACCGAACCGCGCAGCAGCGTGC
KOK=        53
KK=  392461  LL=  392850  Z=    6.04  JJ=  391981  DL=   390
A===      111      112      113      114      121      123      124      131      132      133      134      141      143      144      211      213      214      223      224      231      233      234      243      244      313      314      323      333      334      343      413      433
B===      222      122      422      322      212      412      312      242      142      442      342      232      432      332      221      421      321      411      311      241      441      341      431      331      424      324      414      444      344      434      423      443
RRR=    2.341    0.216    0.363    0.072    0.216   -1.914   -0.354    2.898   -0.077   -0.388   -0.097   -0.208    1.947    2.987   -0.213    0.536   -0.066    0.519    0.515   38.387    0.049   92.553    5.055   24.886    0.016    1.174    1.089    0.349    7.566   -0.832    0.235    0.637
X1==    1.470   -0.429    1.243    0.256   -0.429   -0.612    0.398    2.243   -0.612    1.865   -0.061   -0.744    2.878    1.932   -0.429   -0.612   -0.602   -0.496   -0.488    5.388    0.125    9.140    1.140    4.154   -0.078   -1.041   -0.875   -0.444    2.867   -0.427   -1.041   -0.427
X2==    1.592   -0.504    0.292    0.280   -0.504    3.125   -0.890    1.292    0.125   -0.208    1.578    0.280    0.676    1.546    0.496   -0.875    0.110   -1.047   -1.056    7.125    0.395   10.126    4.436    5.991   -0.208   -1.127   -1.244   -0.787    2.639    1.950   -0.225   -1.494
CD1=        2        0        2        1        0        0        1        3        0        3        1        0        4        3        0        0        0        0        0        6        1       10        2        5        1        0        0        1        5        1        0        1
CD2=        2        0        1        1        0        4        0        2        1        1        3        1        2        3        1        0        1        0        0        8        2       14        7        9        1        0        0        1        6        5        1        0
GCACCGAGCGATTGAACCAGCCGGCGATGAAACCGTACCCGGCGTCCCACCAGCGGTTGAAAACCTTCAGCAGCGGATTCGGCTCGGGCAGCTCCTTGCGCAGCATGATCGAAGCCAGGATCGGGGTCAGCGTGAAGCTGACGAACAGCGAAACCAGTGTCGCGATGGTCATCGTGATCGCGAACGGCACCAGGAAACGCCCTACCAGCGAGGTCATCATCGCGATCGGTCCGAACACCACCACGTTGGTCATCGCGGAGGCGAACACCGGCACCGCGACTTCACCGGCGCCGATGTCCGAGGCGGTTTTCGGATCCATCCCCTGATCGAGTTTCTTGGCGATGTTTTCGATTACCACGATGGAGTTGGTGACCAGCGTGCCGACCGATG
KOK=        54
KK=  395101  LL=  395910  Z=    5.10  JJ=  394981  DL=   810
A===      111      112      113      114      121      123      124      131      132      133      134      141      143      144      211      213      214      223      224      231      233      234      243      244      313      314      323      333      334      343      413      433
B===      222      122      422      322      212      412      312      242      142      442      342      232      432      332      221      421      321      411      311      241      441      341      431      331      424      324      414      444      344      434      423      443
RRR=    6.350    2.325   -0.498    0.176    1.587   11.777    0.745    0.170   -0.647    7.282    1.264   21.436    2.189   -0.267   -0.858    1.044    1.863    0.748    0.694   36.191    5.938    0.818   42.089    6.008   -2.186   -0.016    0.316   -1.733   20.129    0.703    1.117    6.191
X1==    3.656    0.964   -0.342    0.702    2.490    3.158    0.899    0.291   -1.520    2.594    0.850    6.381    1.472   -0.757   -0.563   -0.851   -1.350    2.798    1.099    5.832    2.356    0.422    5.675    1.571   -1.844   -0.394   -0.572    1.289    6.297    1.392   -1.637    1.937
X2==    1.737    2.413    1.457    0.250    0.637    3.729    0.828    0.585    0.426    2.808    1.487    3.359    1.487    0.352    1.525   -1.226   -1.380    0.267    0.632    6.206    2.520    1.938    7.417    3.824    1.185    0.041   -0.552   -1.345    3.196    0.505   -0.682    3.196
CD1=        7        3        2        3        5        7        3        3        0        8        4       11        5        1        1        1        0        6        3       11        7        3       11        4        0        2        2        7       15        6        0        7
CD2=        3        4        3        2        2        6        3        2        2        5        4        6        4        3        3        0        0        2        3        9        5        5       13        9        3        2        1        0        7        3        1        7
ATCTTCACGATTTTGACCACCTGCGCCTGTTCCAGCTCAGCTTTCGCCATCTGCCGGTCTCCGCAGCCGGCCCCCTGCACCGCAATCAGCGCAAACGCCACCGTGACGATTAATCGATTCATCACAAGCCTCCTCTTATCATTGCCGATCGTTCCATATCATCGAACCGGAATGGCATTACAGGTGCGGAAGCCCTCTTCTCTGCCTCCGCCTTTGCCGTTTGATACCGGTATATCTATAGTGTACGGCATTTCACTGAAAATACAAGCGGAATTACTTCGGAAATCATGACTTTCCACCGGCCGTCCCCGTTTCACGGGCGGCTCAATCCCTTCCGATATCCGGGATGAAACAGTTTTTTGCAGATCCAGTAGAGGTAAAGGCCGTTGGCGGCCGCGGTGATCAGCCATGTGATCGGATAAGAGAGCATCAAATTCCCCATGGTCGGATGCAGCGGGAAAACCGTATAAACCCAGACGATGCGCAGCACGCATACGCCGAGCAGCGTGACCACCGCCGGCATCACCGAATGCTCCAGGCCCCGCAGAGCGCCGCTGATCACATCCATAATGCCGCATAAAAAACAGGTGGTGAAAAGGATTCTGATCCGCAGCATCCCCCACGAGATCACCGCCGGGTCCGGGTTGTAGATGGCAAGCAGCTGCTTTCCCGCGAAGAAGAAGCCGTACCCCATCGCCAGGCAGATGCAGAATGCGCTCAACATGCAGTAGATGATGCTTTTGCGGATGCGTTCATATTGCCGTCCCCCCAGATTCTGCCCGGCAAAGCTGACCACCGTCTGGTGGAAAG
KOK=        55
KK=  396661  LL=  397410  Z=    4.68  JJ=  396421  DL=   750
A===      111      112      113      114      121      123      124      131      132      133      134      141      143      144      211      213      214      223      224      231      233      234      243      244      313      314      323      333      334      343      413      433
B===      222      122      422      322      212      412      312      242      142      442      342      232      432      332      221      421      321      411      311      241      441      341      431      331      424      324      414      444      344      434      423      443
RRR=   23.364    2.293   -0.045   10.548   -0.389    0.064    0.032   15.401    0.248   -0.222   -1.892    2.661   -0.627   -0.072   -0.017    0.432    0.333    4.134    0.261   33.261    0.929   20.679    6.169    1.424   -0.033    0.425    0.533   -0.211   28.879   11.448   -0.734    0.151
X1==    4.613    1.390    1.732    1.870    2.097   -0.230    0.203    5.221   -0.888   -0.268    1.521    1.195   -1.621    1.530   -0.023   -1.546   -0.561    1.617   -0.302    4.374    2.010    7.106    1.418    0.429    0.274   -0.992   -0.440    0.988    5.862    1.765   -0.364    0.595
X2==    5.065    1.649   -0.026    5.642   -0.185   -0.280    0.160    2.950   -0.280    0.828   -1.244    2.228    0.387   -0.047    0.732   -0.280   -0.594    2.557   -0.866    7.605    0.462    2.910    4.351    3.318   -0.119   -0.429   -1.211   -0.213    4.927    6.485    2.017    0.254
CD1=       10        4        6        5        5        2        2       12        1        3        5        4        0        4        2        0        1        4        1        9        6       12        4        2        4        1        2        6       13        6        2        4
CD2=        6        3        1        8        1        1        2        4        1        2        0        4        2        2        2        1        1        5        1       10        2        6        8        8        1        1        0        1        8       10        4        2
CGACCAGATCCGCCGCATTGAACAGCAGCTGCAGAATTCCGGACAGCATCAGCGGTACGGAAAAGACCACGATTTTGCTGAACAGCGGCCCCCGGCACATGTCTATCTGGTATTTGTTTTTCGCACCGGCCATTTTATCACAATCAGGACAAATTCATTGAACTTTCACGCACTTGATAAATATAGACAACGAACCGGTAAAAGTCAATGGAACAATCTCCGCTTCACCGCCTTCCCGAAAACAGGACAACCCGGATATCCAATCTTCTTTGACATCCCGGAAAAGCATGCTGTCTTAGTTTCAATCGAAAGTCATCCGGTTCAAGGAGAATATTATGTTCCACAACAGTCTGGACATTCACGAAATCAAGGAACTCCGCCTGAACACCCTCGTCTCTTTCGGCTGCGGCGCGATCCGCAAAATCGAAGAAATCGCGGCGGCACTCGAAAAACGCGGCGTCCGCAGCCTGCCCGCCGTGACCGGGCGCGGCGCCTATAAAACCACCGGGACCTGGGATTATGTCGTTTCCGCTCTTGAAAAACACCATATCAAATACGTGCTCTGCGACAAGGTGACTTCCGATCCGACCACGGCGCAGATCGACGAAGCCGCGCTGATGACCGGACTTTTCGAAAAACAGACCCGTTTCGTCAGCATCGACGCCGTTAACCACAGTGTGGAAGCCGTGACCAGCGCCATCGCCAGTCCGCTTTCGATCACCCCTCGCACGCGAAGCCATCGTCCTGGTC
KOK=        56
KK=  446071  LL=  447030  Z=    6.39  JJ=  445981  DL=   960
A===      111      112      113      114      121      123      124      131      132      133      134      141      143      144      211      213      214      223      224      231      233      234      243      244      313      314      323      333      334      343      413      433
B===      222      122      422      322      212      412      312      242      142      442      342      232      432      332      221      421      321      411      311      241      441      341      431      331      424      324      414      444      344      434      423      443
RRR=   41.027    1.616    0.153    2.137   -2.581   35.741    0.039    0.099    1.745    0.170   -0.803   -0.324   -0.201    0.209    0.270   -0.866   -0.177   18.984   -1.229    1.053   13.156    2.630   -0.313    1.952   34.225    5.014    2.628   -0.034   26.273   19.397   -1.640   -1.137
X1==    5.224    1.166    0.864    2.829   -0.834    5.384    0.284   -0.094   -1.091    0.360    2.636   -0.429   -0.109   -0.585   -0.834    2.609   -1.289    5.120    0.941   -1.091    1.817    1.777   -0.211   -1.254    6.817    1.263    1.037    1.226    5.760    5.760    5.382    1.126
X2==    7.854    1.386    0.177    0.755    3.095    6.638    0.137   -1.046   -1.599    0.472   -0.305    0.755    1.832   -0.358   -0.324   -0.332    0.137    3.708   -1.306   -0.965    7.242    1.480    1.480   -1.556    5.020    3.969    2.533   -0.028    4.561    3.368   -0.305   -1.009
CD1=        6        2        2        5        0        7        2        1        0        2        6        1        2        2        0        4        0        7        3        0        4        5        2        1       10        4        3        4       13       13       10        5
CD2=       11        3        3        3        5       13        2        1        0        6        3        3        7        2        1        2        2        8        0        1       20        6        6        0       16       11       10        9       18       15        3        4
GATCACGCCGTCGGCCCGGGGCGAGCTGGAGATCACCGCCGTGAACTGCGCTTATCTGGAACGCGGCGAGCTTCGGGTGGAACGGCTGGGCCGCGGCTACGCGTGGCTGGATACCGGCACGCACGATTCGCTGATGGAAGCCGGGGATTTCATCCGCACCATCGAAAAGCGGCAGGGCCTGCAGGTCGCGTGCCTGGAGGAGATCGCGTGGATGAACGGCTGGATGACCACGGCACAGGTATTGGAACGTTCCGCGATGCTGCGGAAAACGGAGTACGGCCGCTATCTGGAGCGCCGCGTGGGGGAAAGCGCGCAATGAAGTTTCTGGAGACCGCGATCGCGGGAGTGAAGGTGATCGAACCCCGGCTGTTCGGGGATTCCCGGGGATATTTTTTTGAGGCGTACCGCGAGGATCTGTTTGCCGGAGCCGGAATCGATGCACGGTTTATTCAGGACAACGAATCGTTTTCGACCGGCGGTGTGCTGCGGGGGCTGCACTATCAGATTCCGCCCTATACGCAGGCGAAGCTGGTCCGGGTGGTTTCCGGGAGGGTGCTCGACGTGGTGGTGGACATCCGGCTCGGATCGCCGACGTTCGGAAAACACGTGGCGATCGAACTTTCCGGGGAGAGCAAACGGCAGTTGTTCCTTCCGCGCGGAATGGCGCACGGTTTTGCGGTGCTTTCGCCGGAGGCGGTGTTCGTCTATAAGTGCGACAATTTTTACTGTCCGGCCGCCGAGCGGTGCATCCGTTTCGACGACCCCGCGCTGGGAATCGACTGGCGATTGCCGCCGGAGACGGTGAAACTCTCCCCCAGAGACCGGCGCGGCGTACTGTTTGAGGACGCGGAATTGTTTGAGGAGTACTGAGTTTATGCGGATTCTGATCACCGGCGGAAAAGGAATGTTGGGGCGCACGCTCTGCCGCGCGTGGAAAAAGCACGAGGTGATCGCCGCCGG
KOK=        57
KK=  458011  LL=  458910  Z=    5.21  JJ=  457861  DL=   900
A===      111      112      113      114      121      123      124      131      132      133      134      141      143      144      211      213      214      223      224      231      233      234      243      244      313      314      323      333      334      343      413      433
B===      222      122      422      322      212      412      312      242      142      442      342      232      432      332      221      421      321      411      311      241      441      341      431      331      424      324      414      444      344      434      423      443
RRR=   26.267   -0.485    4.377    7.414    0.027   20.130   -1.443    0.270    0.665    2.387    1.077    0.265   -0.453    1.881   -0.046   -2.033    0.653   54.764    0.249    0.305   -0.864   -0.806    0.268   -0.060   -0.165   31.581    2.842   -0.247    2.544   12.376   38.927   33.436
X1==    4.159    2.041    2.184    2.209    0.041    2.681   -0.475   -0.351   -0.486    1.057   -0.891   -0.340   -0.891   -1.540    0.041   -1.278   -0.475    8.281    0.880   -0.486    2.012   -1.039    0.193   -0.407    3.672    6.994    2.012   -1.018    1.546    3.075    7.651    6.132
X2==    6.316   -0.238    2.005    3.357    0.654    7.508    3.039   -0.768   -1.368    2.257   -1.209   -0.780    0.508   -1.222   -1.130    1.591   -1.375    6.613    0.283   -0.628   -0.429    0.776    1.386    0.146   -0.045    4.516    1.412    0.242    1.645    4.025    5.088    5.453
CD1=        5        3        4        4        1        5        1        1        1        4        1        1        1        0        1        0        1       13        3        1        6        1        3        2        8       13        6        2        7       10       14       16
CD2=        9        1        5        7        2       12        6        1        0        7        1        1        4        1        0        4        0       10        2        1        2        4        5        3        3       11        5        5        8       13       12       16
AACCGGCGCTTCGCCCCGTTCCAGAAGCTCGTGCCAGATCGCGCGGTCGCGCTTGCCTTCGCGGAGCGCCGCGTCATACGCGGGGATGTCGATGTTCGAGAACTGCGGGCACAGGGTGGGACTCATGGTCCGCCCCTCGGCGTCGCCGCAGTCGAACGGGACACCGGCGAAGGCGGCGACCGCAGCGTCTCCGGTCGCGTCGACAAAGACTTCGCCTTTGACCTTGCGCAGGCCGTGCGGGGTGGCGACCAGCAGCGATTCGAGCTTCCCCGACCGGACGACCACATCGGCGACCCGGATCATGTAGAATAGCTTCACGCCGGCTTTCAGCAGCCGGTCGTCGTAAATGCGCTTCAGGATTTCGGCGTCCACCTCCTGCCAGCCGGGGTTGACCTCGTCGATTCCCATTTCGCGGCAGCACTCTTCGATGATGGAGCGGCAGAAATCGCCGATCACCCAGTTCACGCCGTCGCTCTGGTAGATCACGGCCGGAACCAGCGCATTGGTTCCCATGCCGCCGAGGCTGCCGGTCTGTTCCAGCAACACCACGCGTTTGCCCAGGCGGGCGGCGGCCAGCGCCGCGGCGATGCCGGCGGGACCGCCTCCGGCGACGACGACTTCGGCTTCGAAAAGGACCGGCAGATCGAGCGACTCAAACATAGAACCTCCGTGTTTTGGTTGTTTGCGGTTCAATATAAAGGTTTCACGCTTGCTTTTCCTGCTCCGGGATGCTATCTTTCTTTGTTTTCATGCTGAAACGATCTGTTTTTTAAACTGAAACCGTAAAATATGGCGAATCATTTCAAGGAATTGGCCTCCCGGCTGGAAGCGGTTTCGGCGCTGATCCGGACAGGGTGCATCTGGAAGGTAACCGAAAACTGTCTGGAGGAACTGCGTCTG
KOK=        58
KK=  458911  LL=  460020  Z=    6.69  JJ=  458881  DL=  1110
A===      111      112      113      114      121      123      124      131      132      133      134      141      143      144      211      213      214      223      224      231      233      234      243      244      313      314      323      333      334      343      413      433
B===      222      122      422      322      212      412      312      242      142      442      342      232      432      332      221      421      321      411      311      241      441      341      431      331      424      324      414      444      344      434      423      443
RRR=   17.488   -0.016    4.550    0.534    0.577   21.031    0.845    1.001   -0.014   -2.307    0.014   -2.766   -0.834    0.413    0.061   -0.279    1.791   66.867    0.864   -0.592   -0.316    9.010    5.931   -1.225    2.686   14.768    3.180   -0.336   30.062   28.606    1.279    1.746
X1==    3.280    0.205    3.932    0.400    0.205    6.058    1.035   -1.183    0.378    1.432    0.642    3.669   -0.540   -1.231   -0.795    0.378   -1.299    6.413    3.817   -0.433   -0.561    4.942    3.253   -0.813    2.049    2.415    2.959   -0.519    3.598    5.315    1.233    3.169
X2==    5.331   -0.077    1.157    1.336    2.817    3.472    0.816   -0.846   -0.036   -1.611    0.022   -0.754    1.545   -0.335   -0.077   -0.738   -1.379   10.426    0.226    1.367    0.563    1.823    1.823    1.507    1.311    6.114    1.075    0.648    8.356    5.382    1.038    0.551
CD1=        4        1        6        2        1        9        3        0        2        5        4        6        2        1        0        2        0       10        7        1        2       12        9        2        6        7        8        4       14       18        5       13
CD2=        7        1        4        4        4        7        3        1        2        1        4        1        7        3        1        1        0       16        2        4        5        7        7        6        7       16        6       10       30       22        6        9
CCGTTCCGCCAGGCGCACCACGATTTCGCGTTCTGCAACGCGGTCAAAGGGCTCGGGGAGGCGGCCTGCATCAACCACGACACCCGGCGGATCGCCGATATGCTCCGGCTGCGGAGTGAGGCGTTTTTACAGGAGTGCCATGCCGGGGCGGTGGAGTTGCTGATCCCGTTCCGCCACGCGCAGCGGGTGTTCGGGGTGGTGATGTGCGGCCCGTTCCGCTCCGGCGAAAACGGGCAGGGGCGCTGCCCGGCGGCGGCCGCCGCCTATCGGGAATTGCCGGTGTGGCGGCCCGAATTCCGTCCGGCGTTGGAAAAGCTGGTCCGGGTTTCTTTGTCGGGACTGCTCCATGAACTGTACACGCTGCGCCCCGAACTGTTGTCGCAGCCGGTCCGGGATGCGCGGATTCTCGCGGTACTGGAGTTTCTGAACGCCCGCTATGCCGAACGCATCACGATCCGGCAGGCGGCGGAACTGGTGTATCTGAGTCCCTCGCGGCTGTCGCACCTGTTCCGGCAAACCTGCGGAATGGACTTTTCGGAATATCTGCTTGCGCTGCGGCTCGGCGTCGCGCGCGAACTGCTCGCCGGGACCGACCTCGCCATCGGCGAAATCGCCGTGCGTTGCGGCTTCGGCGACCAGAACCACTTTTCGGCGATATTCCGGAAGCGGACCGGGCGGACCGCTTCCGAATACCGCCGCGACCGCCCCGAAATCATCGTCTGATTGCGGCGCGCTGCAGGAAACGTTACGGCTGGATGCCGAACGAATCCAGATAGATCGCTTCCACGGCCAGTTTGCTTGCCGGAATCGGCGCCTGGTCGAGCAGGCCGGAGAGCCCGGGGGTGTCGAAGGAGAGCGCGGTCAACTGTTTGACGTCTTTTTCGGAGAAGCCGAGATCGGCCAGCTTTTCGGGAACTCCGCAGCCGGCCAGCCACTTTTCGACGCCGCGAGCGGCGCGGACCGCATCTTTCGGATCGGCGGAGAGGCCCGGCACGATCGGCTCAAGCAGCGTCGAAAGCACCTCGGCGCGCGCCGGATAGATCGCCTTGACCACCGCCGGAAGCAGCATGGAAAGTCCGAGGCCGTGCGAAAGCTCCGGCTTGAGGGCGC
KOK=        59
KK=  460021  LL=  461070  Z=    5.24  JJ=  459961  DL=  1050
A===      111      112      113      114      121      123      124      131      132      133      134      141      143      144      211      213      214      223      224      231      233      234      243      244      313      314      323      333      334      343      413      433
B===      222      122      422      322      212      412      312      242      142      442      342      232      432      332      221      421      321      411      311      241      441      341      431      331      424      324      414      444      344      434      423      443
RRR=    0.502    4.556    5.943    3.060   -0.238    3.537    1.047    4.270   -0.140    4.115    9.902    6.267   -0.109    0.831    0.393   -0.716    1.897   -0.575    0.403   98.597    0.287   83.280   22.299    8.519    0.913    3.145   -0.437    0.522   43.543    6.684    2.430   -0.771
X1==    0.393    4.199    2.775    0.739   -0.801    2.125   -1.263    0.861   -0.377    1.429    1.938    3.495    0.569    1.737   -0.801    0.457   -1.263   -0.667   -0.756   12.136    0.228    6.653    6.056    1.658   -0.710   -1.484    0.228    0.735    6.684    3.103   -1.484    0.545
X2==    1.276    1.085    2.141    4.141    0.297    1.664   -0.828    4.958    0.372    2.880    5.110    1.793   -0.191    0.478   -0.491   -1.566   -1.502    0.862   -0.533    8.124    1.262   12.518    3.682    5.139   -1.285   -2.119   -1.919    0.710    6.515    2.154   -1.637   -1.414
CD1=        1        5        4        2        0        4        0        2        1        4        5        5        3        5        0        2        0        1        1       16        3       14       13        6        1        0        3        5       17       10        0        5
CD2=        4        3        7       10        2        5        1       12        3       11       15        6        4        5        1        0        0        3        1       15        6       26       10       12        2        0        0        9       23       12        1        3
TCAGCGGATGCTCCAGCGCATGGGTGAAGTGCAGCAGCGAATTGTCGAACGCGGTTCCGGCGATCATCGCCGCGTAGGCGAGGAAATACCGGGCGTAGAGGTCTTTCGGGTCTTTCAGCGCCGACGGCAGGTATTTCGCGACCAGCCGGATGGTCTCGGCGCCGAGCATGATCGCCAGCGGGTTGGCGGCTTTGCTGGTCGCGGCTTCGACCACGTGATTCACCGCGTCGATGGAGACGAACCGGGTCTGCTTCTGCGACAGCGAGGTCATCAGGGCCGGATCGTCGATCGCCCAGGCCGGATAGAGGCAGTCCGCCGCGATCACCGGCTTGAAATCCCGGTCGGTGTCGGTGATCACCGCGAACCGGTTGACTTCGGAACCGGTGCCGTGGGTCAGGTTCACCGCCAGAAACGGCAGTGCGTCGGCGGGTTCGAGTTCTCCGGAAGCGAGCTGGGCGGCCTTGTGATTCGGGTATTTCATCATCGCGGCCACGCATTTGCCCGCGTCGAGCGCGCTGCCGCCGCCGATGCCGATTACCGCTTCCGCCTTGATGTCACGCCCGACCAGCACGGCGGTGTCGACCTGCCCGGTGGTCGGGTTTGGGGTGACTTCGTTGTAGACCGCGTAGGTGATGCCGGCGGCTTTCAGCGCCGGTTCGATCCTGCCCCACGCGCCGGAGCTTTTGTAGGAGTTGCTGCCGGTGACCACCAGCACGCTTTTGATGTCGCGCCCGACCATGTCCAGCACGATATCGCGGATCGAATCGATCGCTCCGACGCCGAACCAGACGTTACAGCGGGTGCGGATCTGCCGCACGTCGTGAATATTGACTCCGTTGTCCCACATGATGAAACCCTCCTCTTCAAAAAGTGTCTGTTTGCCGAATCATCGGTAATCGGGGGAACGTTTCTTACTGTAACATCATCGGCGGTTTTGTCAAGTCGTCCTGCGGATCGCGATGCCGGTGTTGAGGATGGAGCCGTCCCACGGAACCGCTTTTTTCGGCGGTTTCAGGCTCCCCGTCAGCAGCGACTTCAGCGCCAGTTTGA
KOK=        60
KK=  469531  LL=  470550  Z=    6.09  JJ=  469381  DL=  1020
A===      111      112      113      114      121      123      124      131      132      133      134      141      143      144      211      213      214      223      224      231      233      234      243      244      313      314      323      333      334      343      413      433
B===      222      122      422      322      212      412      312      242      142      442      342      232      432      332      221      421      321      411      311      241      441      341      431      331      424      324      414      444      344      434      423      443
RRR=   30.790   -0.736   11.060    2.760    0.724   -4.710    1.381    4.654   -0.200    2.338    2.212   -0.044   -2.053    0.231    0.186    0.207    0.850    5.153    0.106   11.334   49.308   13.243    1.517    0.038   -0.734    0.106    0.086   -0.099   27.719   20.873    1.256    0.402
X1==    6.824   -1.007    2.790    2.997    0.991   -1.227    1.615    1.174   -0.404    2.472    6.141    0.075   -0.486    1.394   -1.007    0.419   -1.361    2.147    1.695    4.533    7.320    3.247    0.794    0.378    0.474    0.116   -0.140   -0.212    6.392    4.402   -1.691    1.417
X2==    4.512    0.730    3.964    0.921    0.730    3.838    0.855    3.964    0.493    0.946    0.360   -0.586    4.221    0.165   -0.185    0.493   -0.625    2.400    0.063    2.500    6.736    4.078    1.911    0.101   -1.549    0.912   -0.617    0.468    4.336    4.742   -0.743    0.284
CD1=        8        0        5        6        2        0        4        3        1        6       13        2        2        6        0        2        0        4        4        7       13        8        4        4        3        3        2        3       17       13        0        7
CD2=        6        2        8        3        2        8        3        8        3        6        4        1       11        3        1        3        1        6        2        6       18       11        7        3        1        5        3        9       17       18        2        7
GGAGGATGCGGTCGCGGAGGGGGTGGAGCGCGGTTTTACCGCGTATGTCGCGTATTCCTTCGAGATGTATATGGAGATCTGTCACTACCTCCACGCCCGGAATCTGCATATCCCGCGGGATGTGAGCGTGGTCACGTTCAACAATCCGCCGCTGGCGCGGTTCGCCGCTCCTCCGGCCACCTGTGTGGAGATTCCCTGCCGGGAGATGGGCGTCGAGGCGGGAAGGCTCCTGCTGGAGCGGCTGGAACGGCCCCGCGAAACCGAGCCGCAGGTGCGGATGCTTCCCGGCAGGCTGGTGATCCGCGACTCCGCCGGCCCCGCGATCGGGAAACGGCAGTGAAAACGCTGCATGAATTTTGTAAATCACGGAAAGGAAAGGTTGCGGCATGAAAAAGAAGGTTTTCCCGGCAGGAATACTGTACGCTTTTATCGGATTTCTGACAGTGATTGCGGAGGATTCTCCGCCGGGAGCCGACCGGCGCGGCGCGTTCCGTTACGGGGAGCTTTCATTTGTCCCGACTGTGATCCACGGGCCCGGCTGGAACGTCGCACGCATCCAGCCGGCGGCGGCGAAACGGGACGGCGGCGTCGCTTCCGCCCGGCATGAGGTCACCGTTCCGGGCGGAACGGGCGGTTTCAGTTGGAGTCTCCGGGCGGAAGGCCCCGGCACGCTGTCGTGCCGCTGGAACTTTTCCGGCGGCGGAGCGGATATCAGCCACCGCTATATCGATGTGGAGGTTCCGGCGCAGTACGCCGGGAAGTTCGGGGTGACCGGCGCCGACGGAAAACATGCGACGATTGCATTCACCGACAAGTTGTGGAAAAAGACCGGCCGGGTCAAAGCGGTCGAACTGCCGCTGGCCAACGGCACGAATTACCGGTTCCGGGTGGACGGCGAGGTGTACCTGACCGTGCAGGACAACCGGCGCTGGAACAAAGACGCCGGCTTTTCCATCCGTTTTGAACTGGAAAAAGGCGATGGTTTCGGTCTGCGGATCGACCGCGAAACGCCGAAAACCT
KOK=        61
KK=  480241  LL=  481410  Z=    4.54  JJ=  480241  DL=  1170
A===      111      112      113      114      121      123      124      131      132      133      134      141      143      144      211      213      214      223      224      231      233      234      243      244      313      314      323      333      334      343      413      433
B===      222      122      422      322      212      412      312      242      142      442      342      232      432      332      221      421      321      411      311      241      441      341      431      331      424      324      414      444      344      434      423      443
RRR=   11.062    2.286    1.647    0.886   -0.536    0.005   -1.185   -0.346    1.948   -0.331   15.351    1.167    4.945   11.737   -0.950    0.523    2.046    6.408    0.026    9.981    2.256   60.519   49.919   12.482    1.841    3.591    1.257    0.835   34.235   18.018   -0.491   -0.083
X1==    3.150    1.012    0.926    0.472   -0.988    0.658   -0.521    1.681    1.359   -0.367    3.498    0.472    3.498    2.955    3.012   -0.743   -1.298    3.646    0.043    6.964    1.807    7.855    5.691    1.907   -1.418   -1.746   -1.122   -0.632    5.191    4.376   -1.163   -0.102
X2==    3.511    2.259    1.778    1.876    0.543    0.008    2.277   -0.206    1.433    0.901    4.389    2.472    1.414    3.972   -0.315   -0.704   -1.576    1.758    0.615    1.433    1.248    7.704    8.772    6.546   -1.298   -2.057   -1.120   -1.322    6.595    4.117    0.422    0.813
CD1=        4        2        3        2        0        3        1        4        4        3        9        2        9        7        4        1        0        8        2       12        8       18       14        6        1        0        2        6       19       17        1        6
CD2=        6        4        5        6        2        2        6        2        4        5       13        7        7       14        1        1        0        4        3        4        5       18       20       18        1        0        1        2       22       16        5        8
CGGCTCAGCACCTTGGCGGTGTCGGCGACGGTTTCGCCGCGCCCGACCTGCATCCGGGACTGGTCCAGATAAAGCGGCCGCCCGCCCAGTTCGCCGACGCCGACTTCAAACGAAACGCGGGTCCGGGTCGAGGATTTCGCGAAAATCAGCCCCACGCTTTTACCGGCCAGCGGCGTATAATTCATCTTGTTCCGTTCGGCCTTCAGCTTCGCGGCCAGCTCGAAAATGCCGTGCAGGTCGTCGAGCGTCAGGTCCCTCAGGGTCAACAGGTCTTTCTTCATTTTTGTTCCTCCCGAATCATCCGGTCGAGTTCCGCCAGTCCGGCGGCGATCTTTTCCAGCGCCTCGTCGGCGTCGGCCCGGGTAATGGTCAACGGCGGCAGCAGCCGCAGCACGGTTTCGCCCGCGGTCAGCACCACCAGATTGTGTTTCAACAGAATTCCGGCCAGCGTCGCGGCCTCGCGGTCGAGCACCACGCCGATCATCAGGCCCATGCCCCGCACCGTCTTCACAAAGGAGTAGGGCTTGCCGATTTCAACCAGCTTCGCACGCAGGTAGTCGCCCTGAATCCGGCAGTTCTCCAGCACGCCGTCCTCGTCGAACGCCTGCTGCACCGCCAGCGCGGCCGCGCTGACCAGCGGCGTACCGCCGAAAGTGCTCGCGTGCATGCCGACTTTCAGCACATCCGCGTATTTGCGCTTCACGATAAAAGCCCCCATCGGCAGGCCGTTCGCGATCGCCTTGGCCATCGACAGCGCATCCGGCTCGACGCCGAAACTCTGCCACGCGAACCGGGTCCCGATCCGCCCCATGCCGCACTGCACTTCATCGAAGAGCAACAGGATATCCTTTTCATCGCACAGCGCGCGCACCTTCTTCAGGTACTCCGCATCGGCGGGCAGGATGCCGCCCTCGCCCTGCACCGGCTCAAGCAGGATCGCGCAGGTATTGGCGGAAACGGCGGCTTCCAGCGCCGCGAAATCGTTGAACGGCACCTGTTTGAAGCCGGGGACCTCCGGCTCGAAGCCCTTGCGGTATTTGGCGCGGCCGGTTTCGGCCAGCGTCGCCAGCGTCCGGCCGTGGAACGAATTGTCCATCGAAATGATCTCGTTGCGGCCCGTCGCATTGCCGTATTTCCGCGCGAACTTGCTCATGCCTTCGTTGGCTTCGG
KOK=        62
KK=  486781  LL=  487980  Z=   11.55  JJ=  486781  DL=  1200
A===      111      112      113      114      121      123      124      131      132      133      134      141      143      144      211      213      214      223      224      231      233      234      243      244      313      314      323      333      334      343      413      433
B===      222      122      422      322      212      412      312      242      142      442      342      232      432      332      221      421      321      411      311      241      441      341      431      331      424      324      414      444      344      434      423      443
RRR=   47.241    9.436    3.172   10.695    0.020   23.256    3.411   -0.343    0.040    0.157    0.091    0.721    0.388    0.175    0.184    0.589    0.803  107.499    1.285   -0.234    2.403    1.833    2.409   -0.218   -3.027   22.108    1.859    1.327    2.626   51.328    2.188   25.427
X1==    8.187    2.906    0.983    4.373    0.032    5.786    0.855   -1.814   -0.399    2.223   -0.171   -1.245    0.314   -0.154   -0.686   -0.399   -1.008    8.100   -0.783   -0.399    1.289    2.381    1.846    0.257   -1.634    3.703    2.355   -1.639    4.640    5.475    1.766    8.816
X2==    5.770    3.247    3.227    2.446    0.611    4.019    3.990    0.189   -0.101    0.071   -0.535   -0.579    1.239   -1.137   -0.268   -1.474   -0.796   13.271   -1.641    0.586    1.864    0.770    1.305   -0.848    1.853    5.971    0.789   -0.810    0.566    9.375    1.239    2.884
CD1=       15        6        5       11        2       12        4        0        2        9        4        1        5        4        1        2        1       14        1        2        6        8        7        4        1       12        8        2       17       19        8       27
CD2=        7        5        6        5        2        8        8        2        2        3        2        1        5        1        1        0        1       24        0        3        7        5        6        2        6       13        5        3        6       25        5       11
CGCGCTGACCGCTTCCGCCGCGAACATCGAAACGGCCATCACCGTCATCATCATGATTGCCAGAATTTTTTTCATGCTGCTCTCTTCTCCCTACTGAATGGAATGAATTGTGTTCCACCGGAACCGCCGGGAACGGAATGCTCCCGGCGAGCCTACGGTTTATGGTTCATACTGTAGCCTTTCAAGGCCGGAAAGTCAATCCCGGCGGCGGGAATCCAGCGTGAAAAAGGGGTGGTTTTCTTCGCCGGCGGAAAGAAAAAGGCGCATTCCCCCGATCCGGCATTTGAAAAAAAACCGTTTTGGATTTACATTACCGGATGAATTAATATCTATAGGGAAATAACCGAACCACTGAAACCGCGAGGGATGAACATGTCCGAAGAACTTCAGAACCTGCTCGATAAATTCCATGAGGTGGGTGTCAAGAAAACCGAAGCGGAGTGCGCCGAGCTCGTCGCCGCCGCACGCAAGGAGGCACAGGCGATCAGGGATCAGGCCAAAGCCGATGCCGCCGCGGCCGTGAAAGCCGCCGAAGAACAGGCTGCCGCTCTCGAAGCGCGCGCCGAAAGCGCGATCCGCCAGGCCGCCCGCGACATCATTCTGGAACTTCAGGGAGAACTGACCCGCCGCATCACCCGCGCCGTTTCCGGCGCCGCCGACCAGGCGCTTTCGCCGGAATTCATGGCGTCGCTGATCCGCGAACTCGCCGCGAAATTCGCCGCCGACCCGAATGCGTCGGTTTCGATCCTGACGACCGTCAAAGACGCGCCGGCGCTGGAAAAGGCGCTGCAGGGTGCGCTGCTCAACAGCTTCCGCACCGCCCCGAAGGTGCTCGGCGATCCCGAAATCAAGGGCGGCTGCGAAGTCAGCTTCAAGGACGGGCAGGTCTATTTCGACTTCACCGGCGAAGCGGTGACCGAGCTGGTGGCGGATTTCATCGGCCCGCGGCTCGCGAAGCTGCTTGAAGGCGACAGGTAAGTTCAGGATTTTAACGAAACGGCATTGAGATGTTTTATTACTTTTGCGCTTCGCTGCCGAGCCTGACGCCCGGCAAAAGCCCGAAAATGAGCGTCGCCGACTTCGACGGGCTGGCGCGCGAGCAGGTCTCGCCGGCCGAATTCGAGTTGCTCCGGCAGTGTTCGCTCACCGTCGGCCGCGATCCCGGCGAAAGCGCGGGCAAGCCGCCGGTGCTGGCGGAAA
KOK=        63
KK=  494761  LL=  495780  Z=    5.31  JJ=  494581  DL=  1020
A===      111      112      113      114      121      123      124      131      132      133      134      141      143      144      211      213      214      223      224      231      233      234      243      244      313      314      323      333      334      343      413      433
B===      222      122      422      322      212      412      312      242      142      442      342      232      432      332      221      421      321      411      311      241      441      341      431      331      424      324      414      444      344      434      423      443
RRR=   29.467   16.772    2.537    3.159    0.370    3.814    1.577    0.010    0.054    0.854    0.862    0.064   -0.458    0.052   -0.009    0.919    2.228   65.761   -0.839    0.158    3.115    1.124    1.124    0.080   -2.012    1.805    6.070   -0.382    9.297    1.262    3.048   18.134
X1==    7.352    4.287    2.388    1.503    0.721    3.419    2.407    0.035   -0.062    1.098    0.292   -0.165    0.292   -0.453    0.008    2.027   -1.541    7.022   -1.296   -0.758    1.907    3.558    3.558    0.147   -0.625    0.292    1.907    1.546    2.313    0.193    3.007    6.024
X2==    4.008    3.912    1.062    2.101    0.513    1.115    0.655    0.279   -0.870    0.778    2.952   -0.387   -1.570   -0.115   -1.187    0.454   -1.446    9.366    0.648   -0.208    1.633    0.316    0.316    0.548    3.221    6.182    3.183   -0.247    4.019    6.540    1.014    3.010
CD1=       15        8        7        6        3        7        6        3        2        5        4        3        4        3        2        5        0       10        0        1        5        8        8        3        2        4        5        6        8        4        9       15
CD2=        5        6        3        4        2        4        3        2        1        4        7        1        0        2        0        3        0       20        4        2        7        4        4        4        8       12       10        4       12       17        4       10
ACGATATCCACATCGTTCTATGCCACAAAAGCGAATTGCAGAAAACGGAAAAAACGACGGAAAAAGCGATGTGGCTTCTCGGCGTCGGGCAAATGAAAAATTGGAATTGGACAAGCGGAGACCGACCGGAACAATTGAGCGTCAACTGGAATAACGGAACCTCCCCCAATTGGTTCGGCCGAAAAAAACACGAATTGCGGCAGGAACCGTGATCCTGCAAATGGCGGAACTCAGAGATAACCAGCCGCGCGCAAGATTGCGGCCGTGGGGAGCAAAACACATCTTCCAGCCAGCTCTTCCAATTTTCAAAGGTGCCCGTAAATCATAAAAAGTGAACCGGGTCCCCTTCCCCCATGGCGCGAAATGGAGAAATGCGACTGGCGTTTTCAAGAAAAACGTGATAAAGTATCCAATGTCAATACGGAGGGAAACAGGATGGACCGGAAAGTGATTGCGCTGGATATCGGGCAGGTTTGCGTGCAGGTGCGCGGTGAACTCTGCTTTGCAAAGCTGGGCTACCGTTCGGCGGCGGAAGTGCCGCGGGAACTGTTCGTGCTGAATGACGAGATGGAAAAGGGACGGCTCACCGCGGACGAGTATTTTGAAAGATTCCGGGAACTGACCGGATCGGAGCTGGACAAGGAGGCGATGCTTGAAGCGTTCTGCTCGATCATCGCCGCACCGGTGCCGGGTATGAGCGAACTGGTTGCCCGACTGCCGGAACACGGGATCCGGCCGGTCTTTTTCTCCAACACCTCCTGCCTCCATCTGGAACGGGTACGGCAAATTTTCGCCGGGGCCGCCGCCGTCCCCGAGGGCGTATACAGCTTCGAAGTCGGCGCGATGAAGCCGGAATCGGCGATCTACGAAGCATTCGAGCAGCGGTACGGCCGTCCCGCGCTCTACGTGGACGACCGTCCCGACCTGATCGCCGCCGCCCGTGAGCGCGGCTGGGAAGCCCACTGTTTCAACGGCGCGGCGGATCTCGAAAAAACCCTGCGAAACCGGCTGCTTGTTCAT
KOK=        64
KK=  504751  LL=  505770  Z=    5.80  JJ=  504661  DL=  1020
A===      111      112      113      114      121      123      124      131      132      133      134      141      143      144      211      213      214      223      224      231      233      234      243      244      313      314      323      333      334      343      413      433
B===      222      122      422      322      212      412      312      242      142      442      342      232      432      332      221      421      321      411      311      241      441      341      431      331      424      324      414      444      344      434      423      443
RRR=   29.422   14.180   -0.938    3.806    0.705    0.880   -0.727   -0.938    0.029   -3.677    0.695    0.167    6.379   30.803    0.359    0.029    0.025   -0.016    5.474   13.962   19.880   -0.563   10.870    2.079    0.747    0.464    0.630    5.799   32.842    2.367   -0.025    0.592
X1==    4.887    3.373   -0.556    1.389    1.038    2.662    0.945   -0.556   -0.093    2.565    1.498    0.683    3.996    6.883    0.259   -0.093   -0.326    2.705    1.657    3.351    3.820    1.566    2.691    3.748   -0.820   -0.376   -1.057    1.898    7.007    1.475    0.248    0.369
X2==    6.020    4.204    1.688    2.740    0.679    0.331   -0.769    1.688   -0.309   -1.434    0.464    0.244    1.596    4.476    1.384   -0.309   -0.076   -0.006    3.304    4.167    5.204   -0.359    4.039    0.555   -0.911   -1.234   -0.596    3.055    4.687    1.605   -0.102    1.605
CD1=        7        6        1        4        3        6        4        1        2        6        5        3        9       15        2        2        2        7        6        7        9        6        8       11        1        2        1        6       16        6        3        4
CD2=       12        8        6        7        3        3        1        6        2        1        4        3        6       10        4        2        2        2        6        9       12        2        9        3        2        1        2       11       13        7        3        7
AATATCCGGAAAAGCAGACCACCGTCACCCCTTACGTGCGCGGCTACTACCGCACTGCCTAGGGGCTCGCAATCCCTATAGCCTCGGTTATAACCAATACGTTAGAAAAAGTGATGTCGGTTTTGTCTACGGAGTTGACATAGTGGGATATTTGTTTGTTGCTTTTTACCTCTCTCTGAGGTATAATATATTAATTGGAAATTTATGCCTGTTGACATTGATGCTTTATTTCAGAGAGGAGTGCCGACGATGTGCGGTCAGGACAGGTTTTTTCTTGCGCCTTTCTTCCGAAGCTCAATGCAATACCCCCGCACAACGCCGGTATCAGGCCGCCCCCTTTCCGGAAAAGGAATTTTGGAAGCATGACCGATTCAAGTTGGAGCAGGGGGAGAAAAGCCCTGATTTGCTGTTTGGCCGGAGTTCTCCTGCCGTTTGCCGTGTCGGCCGCCGAATCTTCCGGCTCCGTATCAACCGATGTGGCCTTTCTGTGGCGGAATTACCGGATGGAATGTCAGGCGGTCATTGGATTTTTCGTGCTGTTTTTCCTTTTGCTGATCGGCATGGTGGTCTATATGATCCGTTTTCGGGCCGTCATACACCGCCGTCGGCAGGACGAGCGGGAATTCCGGAGCCGCATTTATCTGGAGCGCGACCGGAGCAATCAGGCGCTCCTTACCTTGGAGCAGACCGCCAAAATGGCGAATCTGGCTTATTTCAGCTGCCGGACGGACGGATCGGAGCTGACGCTCAGTGCCGGGGCAAACCGCAACTGGCCGTTGGAGGATTCAAAGGCGGTTCCCCCGTCGCAATGGGTATATCCGGAGGATCTCGCTTCCTTTGAAGCCTCCTGGCAGGAGCTGACGCAGGGACGGAGTCCGGAAATTGAAATCTCTTTCCGCGCCGGCAAGGGGGGCGCACGTTATTTCCGGCTGCAGGCCGGCGCCCGCGGGGTCGCGGAGGAAGGGGAGCGCCGGATTGTCGGCTGCATTCAGGAGGTGACGGACCTGCGGGAGCGGGAAC
KOK=        65
KK=  510301  LL=  511440  Z=    6.53  JJ=  510301  DL=  1140
A===      111      112      113      114      121      123      124      131      132      133      134      141      143      144      211      213      214      223      224      231      233      234      243      244      313      314      323      333      334      343      413      433
B===      222      122      422      322      212      412      312      242      142      442      342      232      432      332      221      421      321      411      311      241      441      341      431      331      424      324      414      444      344      434      423      443
RRR=    6.148   15.680    1.041    4.443   -1.651    5.216    5.067    0.840    0.508    0.074    1.056   -0.009    1.696   -0.062    1.184    0.104    0.982   71.432   17.522    0.168    2.433    0.398    0.709    1.792    8.711   17.401   12.995    0.169   21.281   29.318   -0.963    5.273
X1==    1.929    4.669    1.003    2.144   -1.055    0.891    3.373   -0.539   -0.604   -0.471    1.534    0.006    0.975    0.096   -1.055   -0.604   -1.464   11.652    4.521    0.144    0.612    0.290    2.460   -1.034    3.156    3.212    2.370   -0.259    7.333    6.014    2.653    2.496
X2==    3.187    3.358    1.038    2.072    1.566    5.854    1.502   -1.559   -0.841   -0.158    0.688   -1.439    1.739   -0.653   -1.123   -0.172   -0.670    6.131    3.876    1.167    3.978    1.372    0.288   -1.734    2.760    5.418    5.482   -0.654    2.902    4.875   -0.363    2.113
CD1=        3        6        3        5        0        3        7        1        1        2        6        2        5        4        0        1        0       18        9        2        4        4        8        2        8        9        7        4       22       19        8       11
CD2=        5        5        4        5        3       11        4        0        1        4        5        0        7        2        0        2        1       11        7        4       12        6        4        0       10       14       15        6       14       19        3       12
TGAAACCGATTCCGCCGCCGCGCTGAAGAAATTGCAGGCGCTTGCCGCCAAGGCGGAAATCACCTTGCCGGAAGTTCCGCTGGAGGCCGCCCGGAAGCGACTGTTTTCGATCCGCAACAGCAACCGGCTCTATATCCGGCGCGCCAACCGCATGTTGGAACGGCTCAACCCGGAAGCGTATGCCGAATTGGAAAAATTGCGCTCCGAGGATGAAGACGCCGCCCGCGAGAAGTTCCGCACCATGGTCAAACAGGCCGGAATCACCCTTGAGCAGCTTCGGGCGGGGGCTCCCGGCGAAGATGCCGGCGTCACCGTGATCAAGCAGGACGATTCCGCGGTGAATTCCACTGCGGTCTCCTCTTCGCGCCGTTCCTCAGGAAGCAGTTGGGGCGGGGGGCATCCGGGCGGCTTCCCGCCTCACGGTGATTTCGGAGGAGGAATGCCGCCGCCGCCCCCGGGCATGTGACGGAGGAAAGCGATATGCGTCTTTTTGGAGCGATGGAATACCTGATCGTGACGGTCGGCAACGACGGCACGTTGCACGGCATGCGCCTGCAGCGCCGTCACAAACGCCTGACCGTGATCCGTGCGCTGGAGGTGCCGCCTGATGAGCGGAGCGCGGCGGACCGGCTGGCTGATCTCTGCCGGAAGCTGGATCGCCGCCGCGACATGACGCTGGTGATCGGCGCGGCGTTTCCGGGGGCGGTTTTCTTCCGGAGCCGGATGCCGGAGATGTCGCCGCGGGAATTGGCGTCGGCGTTGCAGTTCGAGGTGCCGCAGCAGGTGTTGAAGCTCCCGCCGGAGTGGGCGTTGCAGTTCACCGCCGACCCCGCCGATGAGGAGGGAATGCTGAATGTCGGCGTACAGGTCACGCCGCGCGAAGAGTTGAACCGGTTCTGCGACCTGCTGGCGGAGTTGCGCCTCCAGGTGGACGATTGCATTTCGCCGTTTCTGGCGTTGCCGGAGCTTCCGGCGGGAAGCAGGGTGTTCCTGCCGCTTTTCGAACCGGATTTCTATTGGGCCGACGGTTCATTCCATCCGGCGGCCGCCGGAATTCACTGCAATGACGAGGCGGTGGAACTGCTGAAAAAGGAGTTCGATTTCTCCGATGGCTATCGCGAGGAGAATTTTCGCAAGTTC
KOK=        66
KK=  532651  LL=  533820  Z=    4.95  JJ=  532621  DL=  1170
A===      111      112      113      114      121      123      124      131      132      133      134      141      143      144      211      213      214      223      224      231      233      234      243      244      313      314      323      333      334      343      413      433
B===      222      122      422      322      212      412      312      242      142      442      342      232      432      332      221      421      321      411      311      241      441      341      431      331      424      324      414      444      344      434      423      443
RRR=   31.375    1.399   10.589   -0.373    0.503    5.235   -1.588   -0.777    2.199    0.570   -2.450   -0.986   13.090    0.252   -0.043   -1.307   -0.453   24.764   -0.831    4.671   37.877    2.791   14.430    4.761    1.341    0.647   -1.061    0.495   21.281   25.121    0.835   16.146
X1==    5.540    0.454    5.080    0.599   -0.546    2.794    3.569   -0.920    1.833    0.861    2.094   -1.152    1.472   -0.399   -0.546    0.873   -1.256    4.151   -1.369    1.833    4.646    1.644    8.501    5.533   -0.622   -0.393    0.557   -1.413    4.759    6.531   -0.393    2.543
X2==    5.663    3.079    2.084   -0.623   -0.921    1.874   -0.445    0.845    1.200    0.662   -1.170    0.856    8.892   -0.631    0.079   -1.498    0.361    5.966    0.607    2.548    8.153    1.697    1.697    0.861   -2.154   -1.649   -1.904   -0.350    4.472    3.846   -2.128    6.350
CD1=        6        1        6        2        0        4        6        0        3        3        6        0        5        3        0        2        0        6        0        3        9        6       18       16        1        2        3        1       16       20        2       11
CD2=        7        4        6        1        0        5        1        4        4        8        2        3       23        2        1        0        2       10        2        6       24        7        7        4        1        1        1       14       25       23        0       31
AACTTTTTCGGATACCCGGCTGCTGTTCGGGCGCGCGGCGGCGGTGGAGAATCCGGCGCAGCGCGCGCTGGAGGGGCTGGGCGAAGTGGCGATCAACCGGCAGCTGCCGGAGCTGCTCTACGAGACCGGCGAACTTTTCAACCGCGCCTCCTCCCGGCAGGAGCCTCCGCGCGATGCGCAGTTCAGGAATACCGCGGTGCTGCTGGCGGCCCACGCCCGGCTGATGGCCGGGATGGCGGCCACGGCGGAGGAGCTGGCCGGAGTGCTGCGCTCAAATGGACGGGATGCTTTTGTCGCGCCTGAAATTTTCCTGCCGCCAGCCTATTCGCTGGCGGCGGGGAAGCTGGCGGCGGTTGGAAAGGCCCCCGAAGCGGCGGCGCTGCTGGAAAAGCAGGTCGCGGACGGCAGCGGCGTGGAGTTCCAGCTCCACTTCGCGGCGGGATTGGCCGGTTATTTTTCCGGGGACCGGGAGCGGGCCGCGCGGGAGTGGCGGCGGGTGCTGGAGCTGAAGCCGCGCGACGGGCGGACCCGGCGGAATCTGGAACTGGTGGAGGCGCAGCTTGGATCTCAATGAACAAGGAAGAACCGGAACGCCGGTTCAAACGCGCCACTTCTGGGAGCTGGCGCGCGCGGATTTCCTGATGCGGCTGCTCCGCAGGCGGATCGGGGGCGGGGAAGGGACGCTGCTGGATTTCGGCTGCGGGGACGGGTATCTGCTCAGGCGGATGACTGCGGAGTTGCCGCGCTGGAGATTCCGGGCGGTGGACGCCGCATTCGACGCCGGAACCATGCGGGAGCTGGAAACGGCGGCGCCGGGGCGGATCCGGGCGGAACGGGCGCTGGACGCCGCGATCCTGCCGGAGGTTTCCTGCGTGACGCTGTTCGATGTGCTCGAACACCTGGAGGATGATGCCGGGTTCCTGAAAATGCTGGCCGGCGGGCTTCCGCGCGGAGCCGTGCTGCTGATCACGGTTCCGGCCGGAAGCCGCCTGTATGGGGAACATGACCGGCGGCTGCGCCATTTCCGGCGCTACGACCGCGCCGATCTGGCGGCGGTGCTGGAGCGGAGCGGTTTGGAGGTGCTGGAGTGCCGTTCGTTTTTCTGTTCGCTGTATCCGGTGCGGCTGCTGGAACTGGCGCGGGGATCGGCGGGCGGCGGGATCGGCGGCG
KOK=        67
KK=    3392  LL=    4441  Z=    5.35  JJ=    3242  DL=  1050
A===      111      112      113      114      121      123      124      131      132      133      134      141      143      144      211      213      214      223      224      231      233      234      243      244      313      314      323      333      334      343      413      433
B===      222      122      422      322      212      412      312      242      142      442      342      232      432      332      221      421      321      411      311      241      441      341      431      331      424      324      414      444      344      434      423      443
RRR=    2.742    0.691    0.878    1.437   -0.295   29.723   -1.284    0.442    0.786   -1.042    0.370    0.626    3.960    3.226    0.603   -3.992    1.582  160.831    1.582    1.582    2.433   -3.057   -0.268   -1.820   11.340   15.912   13.995    0.425    3.778   10.205   28.957   30.561
X1==    2.200    2.102    1.682    3.393   -0.898    5.711    4.530   -1.336   -0.704    1.060   -0.349   -0.511    1.233   -1.864   -0.898    3.573   -1.368   11.292   -1.450   -1.416    0.772    1.940    0.943    1.115    1.570    2.815    3.663   -1.275    4.262    2.829    3.869    6.770
X2==    1.247    0.329    0.522    0.424    0.329    5.204   -0.283   -0.331   -1.117   -0.983   -1.061   -1.226    3.211   -1.731   -0.671   -1.117   -1.156   14.243   -1.091   -1.117    3.153   -1.576   -0.285   -1.632    7.222    5.652    3.820   -0.333    0.886    3.607    7.483    4.514
CD1=        3        3        4        6        0       10        8        0        1        6        3        1        6        0        0        7        0       19        0        0        6        8        6        6        7        9       12        5       20       16       11       27
CD2=        2        1        2        2        1        7        1        1        0        1        1        0        8        0        0        0        0       16        0        0        7        0        2        0       14       12        8        4        7       13       15       15
ATCCGCGACTACCACGAACCGGTCGAATTTCCGCTCGTGACGCGGGATACCCCGGTCGAAGTCAGCACCGAACTCGAACGCCCCGGATTCGTGCGGCTGGAAGTGAGCCTCGGCGAGCTTTCCGCCGCTGCCGGAGCCGGAGTCGAGCCGGAAAAGATCGCCGCCGTGCCGGACATCACCGGCTTCGACTCCTTCTGGCGCGCCCACCGCAGATGGCTCAATATGGTGCAGCCGCGCGTCCTCAAGCGCGAAGTGATCCCGGCGGTCCTGCCGGAGTACGGCGAACGGGTGCGCTGCTTCGACGTGCAGGTGGCCTGCGCCGGAGCCAAGCCGGTTTCCGGCATCCTGTCGATGCCCCGCGGGGCCAAGCCCAAATCCTGTCCGGCCTACGTGTTCTTCCACGGCGCCGGCGTCCGCCCGGCCTTCCAGCCCCTGACCTGGGCGGCGCGCGGGCTGCTCGCTTTCAATGTGAATGCGCACGGACTCTACAACGATCTCTCCGAAGCCGATTACCGGGCGCTGGCCGAAGGGCCGCTCAAGGACTACGCGAAACAGCCGGTCTATTCGGCGGAGGATTCCGTGTTCCGCGATATGATCCTGCGCGTGCAGCGCGCACTGGAATTCATGAAAAGCCTGCCGGAGTGGGACGGCCGTTTCCTGATCGTCCACGGCGGCAGCCAGGGCGCGCTTCAGGCGCTCGCCGCCGCCGCTCTCGACCGCGACGTCAGCTTCGTGGTCGCCAACGCTCCGGCGATGTGCGATCAGGCCGGAGAGCTGGCCGGGCGGATGTCGCCGTGGCCGCACGCGATTTCGCAGGCCGGCATGGAACGGGTTGCCCCCTTCTTCGACGGCGCCGCATTCGCCCGCCGGATCACGGCTCCGGTCCGCTTCACCGTCGGTTTTTCGGATACGGAGTCGACTCCGTCGTCGGTCTACGCCGCTTTCAACGCGTGCGGCAGCTGCGACAAGGAGATCCTGAACTTCCCGGACTGCGGCCACGCCGGAGCGGTCTTCTGGACCGCTGAAGCTGAAATCATGGAACATCTCGGC
KOK=        68
KK=   15182  LL=   16321  Z=    5.42  JJ=   15182  DL=  1140
A===      111      112      113      114      121      123      124      131      132      133      134      141      143      144      211      213      214      223      224      231      233      234      243      244      313      314      323      333      334      343      413      433
B===      222      122      422      322      212      412      312      242      142      442      342      232      432      332      221      421      321      411      311      241      441      341      431      331      424      324      414      444      344      434      423      443
RRR=   33.152   14.453    1.002   18.073   -0.219    3.049    4.507    0.195    0.025   -1.669    1.406    2.358    1.406    1.923   -0.219    0.345    1.492   32.321    0.909    1.445    6.509   -0.724    0.326   -1.062   -1.359   31.405    1.978    0.241   24.498    1.326    9.207   24.498
X1==    5.589    4.458    0.404    3.831    0.389    1.515    0.719    0.404   -0.365   -0.523    1.078   -1.362    1.078   -1.560    0.389    0.261   -1.419    4.935    0.575   -0.992    4.167   -0.757    0.341   -0.377    2.999    6.221    1.266   -0.332    5.172    3.848    1.649    5.172
X2==    5.931    3.242    2.482    4.718   -0.564    2.013    6.273    0.482   -0.069    3.193    1.304   -1.732    1.304   -1.233   -0.564    1.319   -1.051    6.549    1.582   -1.457    1.562    0.956    0.956    2.814   -0.453    5.048    1.562   -0.727    4.737    0.345    5.583    4.737
CD1=        8        7        3        7        2        5        3        3        2        3        5        0        5        0        2        3        0       11        3        1       13        2        4        2       10       14        7        6       17       14        6       17
CD2=       10        6        6       11        1        5       13        3        2        8        6        0        6        2        1        4        1       11        5        0        5        5        5       10        2       13        5        2       14        5       14       14
AATCATGCGAAAATTTTCCTTTTGGCGGCAGCCCCGGTTTACCGCATTAAGAGCTTATCCCTAAATAAACCCTAAAATATCCCGGCTTGCCGAAATTAAAAGCCGGAAACAGGAAAAACACCGCATTTTTACCATATTCTGACAAAAACCGCTATGCGGCCTCCGTCCTCCTCACTTCCCGCCCGGGAGAAAACGTACCGACAACTCCACCGCGCCGGAAGCGGGAGCCGGAACCGTGAAACGCACCATCTTCACCTTGCCGGTTTTCTGGTCGAACGGCTTCAGGAGTTCTTCTTCCGCCACGACCTCCCACGCGCCCGGCATATTTTTTTCGAGACGCAAAAAGGCTTTTCCCTGCGTCAACAGCAAGGAACCGTCCGTTTGCGTCGCGGCTTCAGCCCGGGTGCACATCTGCCAACTGATAATCTCTCCTGGCTTCACTCCCTGCAGAGTGTCGGTCAGAGTCAGGGTACGGTCGGCGGCCAAGCCGGCCCGCCGGACCACCCGTTCCGCTCCTCCGGCGTAAACCGGCGTCAGATCGGCTTCGATCATGTTCCCGGAAGCGGCTGTAATCGCGCCTTTCCCGTCGACTCGTTGCGGCTGTCCCCCGATCCGCGCGATATTGTGGCTGTCGGCTCCGTAGCGGAAAACCTGCCAGCGTTCGCTGTCCTGCTTCATGTCCCATATCTGCAGGACTTTTTCCAGCTTCGAATAGTTCTGCGCTCCCAGGTCCATCGCCCATCGCACGCCGTCGGCCTCGTAGATGAATGCGCCGCAATCCATATGGCCGTGGTTGCGCCGCGGCGAACCGGCGGTAAGGCCGAAGTAGACGGCATCCGGTTCCCAGCCGGAACGCATCACCGCAAGCGGCGCGGCCGCACTCTTTCCGCTGAACCAGCCGAGCGGGCCGTTTTTCACTTTCCCGACCGGTGGCCGGAGTCCGGTCAGAATCAGCGGCAGCAGCCGCTTGTCGTCCTGTTTCCATGCGGGCTTCTCCCGGCAATACGTCTCAAGCATGCCGTTCTCCCACGGCACAAGCCAGTCGGCCCGGTCAAACCGTTTCGCCAGGCTGAACATTGCAAACGAAAGCTGCCGCCTCTGGAATGTATGGGTATCGCCGCAATTGAATGTGAAGCCGGT
KOK=        69
KK=   17162  LL=   17821  Z=    5.68  JJ=   16862  DL=   660
A===      111      112      113      114      121      123      124      131      132      133      134      141      143      144      211      213      214      223      224      231      233      234      243      244      313      314      323      333      334      343      413      433
B===      222      122      422      322      212      412      312      242      142      442      342      232      432      332      221      421      321      411      311      241      441      341      431      331      424      324      414      444      344      434      423      443
RRR=   30.305   -1.074    0.482   -0.781    0.159   -1.256   -0.426    0.500    0.039    0.126    1.233    1.269    1.865    1.052    0.669   -0.410    1.269   76.526   -2.449    0.437   14.030   -0.008    0.084   -2.739   -3.314   11.555    1.082    0.754    3.237    6.804   -0.110    3.237
X1==    7.029   -0.871    0.232   -0.159    0.129   -0.428   -1.030   -0.541   -1.243   -0.573    1.375   -1.088    2.080    0.498   -0.871   -0.428   -1.030    8.288   -0.942   -0.428    4.544    0.864    0.120   -1.132    2.954    7.016    2.065   -1.439    0.759    6.663   -0.035    0.759
X2==    4.312    1.233    2.075    4.912    1.233    2.936    0.414   -0.925   -0.031   -0.220    0.897   -1.166    0.897    2.114   -0.767    0.958   -1.232    9.234    2.598   -1.021    3.088   -0.009    0.703    2.420   -1.122    1.647    0.524   -0.524    4.267    1.021    3.148    4.267
CD1=        8        0        2        1        1        1        0        1        0        2        4        0        5        2        0        1        0       11        0        1       10        3        2        0        8       12        6        2        5       16        2        5
CD2=        5        2        3        7        2        4        2        0        1        1        3        0        3        6        0        2        0       11        5        0        5        2        3        7        0        4        2        1        9        4        6        9
CGCCTCTCCGTTCCGTTTCGGAAAGAGGCGCAGCCGGTAGGCTCCGGCGGCGGAAAACAGCTCGAATCCGAATTCTCCTTCAAGTTTCACCGTGCTGCCGGAGGTCTCCAGCAGCACCGCCTTGGCCGACTTCCATTTACGCCCTCCGAAATCAGCGGCACGCTTCGGCAGTTCCACCGCGTCCCTGTCAACCGTGCAGCGGCGTCCCCCCAGTTCCGCCGCCGGTATGGCGCCGTTCAACACCAGCAACGCCCTGAACCGCTCCGGGAATTCCAGCCGCCATCGGCAGGCGATTGCATTCTCTCCGGCAGTTTCCACCGTTTCAAAAAATCGGCACGCCACACCGTCCAACAGCTGCCAGGACGCTTCCAGTTCAAAACGTTCCGGCAAAACTTTCGGGAATCCGACCGCAGGAGCCAACGCCGGAGGCTGCTGGAAGCTCGGCTTCCAGTCCTGATAGGCCATCCATTCGAATCCGATGCCGTCGCCGATTCGGAGCCTGCCCTCCCGGTCGACCGAAAAAGCGGGCGGCAGCGCAGCCGCGCTCACCGCCGCAAATACAGCTGCACACCATATTCCAAATTTACCGATCACCATCTTCCTCCTCCTTCAGTTGGAACGGCGGAACTTCTTGAACCACAGGAACGCATTGTAGGACGC
KOK=        70
KK=   22592  LL=   23731  Z=   10.11  JJ=   22562  DL=  1140
A===      111      112      113      114      121      123      124      131      132      133      134      141      143      144      211      213      214      223      224      231      233      234      243      244      313      314      323      333      334      343      413      433
B===      222      122      422      322      212      412      312      242      142      442      342      232      432      332      221      421      321      411      311      241      441      341      431      331      424      324      414      444      344      434      423      443
RRR=   19.789   26.186    8.139    3.409   -0.249   35.935   -0.047    0.465    0.744   10.071   -0.952   -0.946    0.841    0.197    0.208    0.418    1.942   42.823   -0.200   -0.888    1.702   14.496    0.439   -1.774    1.632    0.112    0.607   -0.172   43.885   11.088    1.667    9.180
X1==    3.797    5.144    2.092    1.857   -0.228    7.140   -0.678   -0.391   -1.518    2.881   -1.535    1.857    0.468   -0.249   -0.228   -0.852   -1.399    7.164    0.246    1.812    0.923    3.479    1.330   -1.744    5.196    3.474    0.923   -0.235    4.353    3.229    0.468    3.604
X2==    5.212    5.091    3.891    1.836    1.091    5.033    0.069   -1.190   -0.490    3.495    0.620   -0.510    1.795   -0.793   -0.909   -0.490   -1.388    5.977   -0.813   -0.490    1.844    4.166    0.330    1.017    0.314    0.032    0.658    0.734   10.081    3.434    3.559    2.547
CD1=        6        7        6        5        1       13        1        2        0       11        1        5        5        3        1        1        0       12        2        5        6       10        6        0       16       11        6        8       19       16        5       17
CD2=        6        6        6        4        2        8        2        0        1        8        4        1        6        2        0        1        0       10        1        1        6       11        4        6        3        3        4        6       28       13        9       11
CAGCCGGAAATTCCCGGAGTGGATCGCCGATTCGATCGCCACCGGCTCGGCGGCGGGCGGAGGAGGAGCTGCGGGGGCCGGTTTCGGGCTCACCGGCGGAAGCGGTTCGAGCACCCGGGTCCGCGCCGACGGCGACACCGCCTCCGGTGCCGGGAACGGAATCGCTTCGGTCGGAGCGGAATTGCGGACCACACCGGTTCCGGGCGCAACACCCGGTTCGCGCGTGCGCTTGCCGGAAAGCCCCGGCACCGGATTGGTCACCGACGACGGAATCGGATTGAAAATCACCTTGGGCGGCTCCGCGGCCAATCCCGAAACCCGGATCATCTGGTCGCCGATTTCGAGCAGGTCCCCTTCCGCCAGCGTGCGGTCGCTGGTGATGCGCACCCCGTTCAGCTTCACGCCGTTGGTGCTGCCCTGATCGCTGACGATCCACGCGCCGTCCGGATTCAGCCAGAGCCGGGCGTGGTAGCGCGACACGCCCTCGGTCGGAATCCGGACGATATTGCCGTCCTCCCGGCCTATGGTAATCTCCGGCAGCGCAAATTCGGCTTCGTCGCCGCTTCGCACACCGTTGACAAAAGATATTTTCATCGAAACCCCTTGTTCGTTCCAGTCCCGGTTCCCGGCTCGGCCGAGCACGGGGAAGCCCCTGCATTTTTTAAGATAGTTTCAGATTGCAATTTTTCAATCGCCTCACCGTCCAAAGTCGAATTTAAATTGATCCGGTGCCCGACCCGGCAGGCGGCCCGTTCGATCGCGCCCGCGGGCAGTTCGATCACCGTGACCGCTCCGCGGCAGCCGGCGGGCAGCCGCCACGGCCGGAAATCGCTTTTCAACCGGATCACCTTCGACTCCCGGTCGAGAAAGACCAGGTCGATCGGCACCGTCATCCACCAGCTGTGCACCGCGCCGCAGCGGGGAAATACCATCGCGTCGAACTCCCCGGCCGCAAAGCGCCGCCCGATCATGCCGCGCAGCCGATCGAACCAGCCGAGCGCCCACCGCGGATGACGCGCCAGATACCGTTTCGAATCCAGATCGTAAATCATCATCCCACCCGGAACATCTGAAGAACCTGAAGGGCCAGCGGCCCGAAAATCACGATCAGCACCGACGGCAGAATGCAGAACACCACCG
KOK=        71
KK=   32942  LL=   33691  Z=    7.44  JJ=   32642  DL=   750
A===      111      112      113      114      121      123      124      131      132      133      134      141      143      144      211      213      214      223      224      231      233      234      243      244      313      314      323      333      334      343      413      433
B===      222      122      422      322      212      412      312      242      142      442      342      232      432      332      221      421      321      411      311      241      441      341      431      331      424      324      414      444      344      434      423      443
RRR=    0.002    0.387    0.683    4.831    3.677   12.171    0.765   -0.148   -0.462    6.546    0.195   -0.045    0.608    2.310    0.203    0.473    0.330   93.849    0.664   -1.876    8.803    0.209   -0.036   -0.597   -1.059    2.849    5.042   -0.641    5.509    0.442   10.044   40.700
X1==    0.008    2.107    0.481    1.846    3.107    5.953    1.254    0.481   -1.140    1.366   -0.243    0.277    1.068   -1.672    1.107   -1.140   -1.225   12.930    1.450    1.520    2.332   -0.783   -0.093   -0.940    0.663    5.002    1.591   -0.566    3.614    0.870    3.035    4.711
X2==    0.265    0.184    1.420    2.617    1.184    2.045    0.610   -0.307    0.405    4.791   -0.800   -0.163    0.570   -1.382    0.184   -0.415   -0.269    7.259    0.458   -1.235    3.775   -0.266    0.384    0.635   -1.597    0.570    3.169    1.134    1.525    0.508    3.309    8.639
CD1=        1        3        2        4        4        8        3        2        0        4        2        2        4        0        2        0        0       15        3        3        5        1        2        1        3       10        4        2       10        5        7       12
CD2=        1        1        3        4        2        4        2        1        2       10        1        1        3        0        1        1        1       11        2        0        9        2        3        3        0        3        8        7        7        5        7       21
TCATCGTCACCCTCCATATCATATCTTCTTATGAGTGGATAATATAACACCGCAAATCCCGGATTGCCAAAGGGGGGCACACTCTTCCTAACAATTTTCTAACAGAAAAGAAACCTCTGTCGGGATTTCGCCTTCGGCGACCAAGGCGAAATCCCGTTATGGGCGATAGACGGCTTCGCCGTCAATCACGGTAAGGAGCAGGCCGGAGGCGGGGGTATGCGGGTTGGCGAAATCGTCGGTGCCGTCGAGTTCTTCGGGATCGAAGACTGCGAAATCGGCGGGACGGCCTGCGGCGATGTAGCCCTGACCGGCCAGCCGGAAAGTGTCGGCGGGCAGGCCGGTGACCTGCCGGACGGCGCTTTCGATGGAAGCTCCGTCCTCGAACCGCAGCTTCAGGAAACGCGGCAAGGAACCGAAGGCGCGCGGATGGCTCCGGCCGATCGAATAATCAAGGGGGCGGGCGTTCTCATCGCTTCCGGCCATGCACCACGGGAGCGCGAGAATCCGGCGCAGGTTTTCTTCGGACATGCCCCGGAATCCGGCGGTGGTTCCGGCCGCATCGGCGGAGAGCAGCTTCACCGCCAGCGCCGGAGCCGTCACCCGGAATTGCGCGGCGAGCCGGTCAAGGGTTTTGCCTTCGCAGCCGGAGAAGCCGGGGGCGGCGGTACCGACCAGCCGGACGGTTCTCCAATATTCGGAAGAGCGCGATTCGTCGAGGGCGGTTTCGAGAGCTTGCTGTTCAGCCGGATC
KOK=        72
KK=   38342  LL=   39481  Z=    9.15  JJ=   38342  DL=  1140
A===      111      112      113      114      121      123      124      131      132      133      134      141      143      144      211      213      214      223      224      231      233      234      243      244      313      314      323      333      334      343      413      433
B===      222      122      422      322      212      412      312      242      142      442      342      232      432      332      221      421      321      411      311      241      441      341      431      331      424      324      414      444      344      434      423      443
RRR=   39.646    0.512    8.372    1.367    5.614    2.509   -0.914   -0.396   -0.144    0.658   -0.065   -0.048    0.511   -0.441    0.197   -1.186    1.441   19.594    1.012   -0.247   -6.319   31.080    9.228   -0.533   -0.849   17.462    2.624    0.970   69.671   17.956   -0.631   -0.004
X1==    6.078    0.207    3.680    2.781    1.735    1.179    1.009   -0.242   -0.164    0.531   -0.187    0.269    1.470   -0.861    0.207    3.193   -0.926    6.122    0.460   -0.164   -1.721    6.149    3.880   -1.324   -1.194    3.680    1.232   -0.503    8.103    5.672    3.127    1.297
X2==    6.523    2.476    2.275    0.492    3.236    2.129   -0.905    1.633    0.879    1.239    0.348   -0.177    0.348    0.513    0.955   -0.371   -1.556    3.201    2.201    1.504    3.673    5.054    2.378    0.402    0.711    4.745    2.130   -1.929    8.598    3.166   -0.202   -0.003
CD1=       10        2        8        7        4        4        4        2        2        4        3        3        6        2        2        7        1       11        3        2        0       14       10        1        1       10        5        3       21       16        9        7
CD2=       10        5        6        3        6        6        1        5        4        6        4        2        4        4        3        2        0        8        6        5       11       13        8        4        5       12        8        1       24       12        3        5
GAATCACGGTATAGCCCCGGCGGTCGAGTTCGGCGAGTTCTTCCGGATCGGGAGCGGAGACCGCCTTGTCCATATTCGCGCCGAACTGCCGCACGAAGGCCGAATAGATCGTATTGCCCGCCGCCGCGTTCGCGCTGCACACCTTGAAGCGGAAGTTCTCCCCCTCCGGCCACAGGATCGCCGAACGGTCGGCGGGCAGGAAGCAGCATTTCGCCTCGAATATGCCGATTTCAGTGAAGGGCAGCGTGAGTTCCGCCACGCCGGGAGCGACCGTTTTCATCGGCAGGTCGTGCCAGTCGAGGCCGGCGAGCGCGCGATGCTGGTCGGTGCGCGCGACGATTTCGGCGCGGCGGATCGCGGCGCGGCCGATGTTGGTGCGGACGACGGCGGTTCCGGCCCGGTCCGCCGGGATGCCGTCAAGACGGAGGGTTACGGTATCGCCGGTGTGGAAAATAGTACGCGCCGGACGGATTGACTGCTGCATGATCGTGCTCTCGCTGTGAATGAATTCCATACTTTCCGGTAATATACTGCGTCGGAGTAAAAAAATAAAGCATTCTTCGGGCTTTCTGCTTTTAAAATCGGATCAGTTGTGTTATCTTAATTGCATTTCGGGCAGATGTTGTCGTTTGCCGCAACAAGCAACAACCAAAACAACAACGGATTCAAAAAATGAGACGTTTCATATTGCATAAAATATTACCGTCGGCGCTGCTGCTGGGAATGGTGTTCCCGCTGCTTGCGGCGGCGCCGCAGGAATACAGCGACCGCCAGCTCAAACTGATCGCCCAGATGACCGCCCAGCTGCTCTCGCGGAACCACTACCGGCAGCAGCAGCTGGATGAAAAAGTGTCGTCGCAGCTGTTCGACGAGTATTTCAAGATGCTCGATCCGAACAAAATCTACTTCACCGAGGAGGACGTGAAAACGTTCGAGCCGGTGCGCAACACCCTCGGTGCCGCATTGCTGCGCGGCGATTCGAGTTTCGCTTTCCGGGTCTATGAACTGTACAAGACGCGCAACAACGAATTCAAGGCGTTTGCGGAGGCGCAGCTCAAGAAGCCGTTTGACTTTACGAAGGACGAGTCGTTTGTGACCGACCGGCGCGACCTGCCGCGCGCCGCGAACCGCGAAGAACTG
KOK=        73
KK=   40502  LL=   41161  Z=    7.70  JJ=   40442  DL=   660
A===      111      112      113      114      121      123      124      131      132      133      134      141      143      144      211      213      214      223      224      231      233      234      243      244      313      314      323      333      334      343      413      433
B===      222      122      422      322      212      412      312      242      142      442      342      232      432      332      221      421      321      411      311      241      441      341      431      331      424      324      414      444      344      434      423      443
RRR=   -1.587    2.758    0.090    1.575   -0.928   26.841    2.230    1.194    0.229   -0.290   -0.036   -0.498   -0.036    0.153    0.269   -1.313    1.374  130.231    1.376    0.478   -1.519   -0.295    1.875   -0.118   -3.042   44.564    9.150    0.100    4.917   16.484    8.025    9.567
X1==    3.726    2.079    0.372    5.196   -0.399    7.689    2.593   -1.573   -1.246    0.950    0.163   -1.642    0.163   -1.159   -0.399    1.191   -1.301   11.030   -1.032   -0.434    1.928    0.208   -1.323    0.087   -0.963    5.055    1.928   -0.374    1.908    3.111    3.220    3.712
X2==   -0.426    1.326    0.241    0.303    2.326    3.491    0.860   -0.759   -0.184   -0.305   -0.219    0.303   -0.219   -0.132   -0.674   -1.103   -1.056   11.807   -1.333   -1.103   -0.788   -1.417   -1.417   -1.357    3.160    8.816    4.747   -0.267    2.577    5.299    2.492    2.577
CD1=        8        4        3       11        1       11        5        0        0        4        3        0        3        1        1        3        0       12        0        1        4        2        0        2        1       11        4        2        6        8        8        9
CD2=        0        2        1        1        3        5        2        0        1        1        1        1        1        1        0        0        0       18        0        0        1        0        0        0        5       11        9        2        6       10        4        6
GCGGCGATGCGTGACAGCGAACGCGCGATTCTGGTCGGGGACAGCCGCACCTTCGGCAAGGGAACCGTGCTCAATGTGATGCAGCTGGACCGGTTCCTGAAATTCATCGGGGAAAATTTCGAGGCCGGCTCCGCGATCTACGAAACCGCGATGTTCTACCGGATCGCGGGCGGCTCGGTGCAGCAGCTCGGCATTACGCCGGATATCCAGCTCCCGTCGCTGACCGAAGAGCTGGAAATCGGCGAGATGTTCATGGACAACCACCTGCCGTGGGATACGATCAAGCCGGTCGAATTCAGGAAGTTCAAACCGGAACATATCGCGAAAGTTCCGGCGCTGGCCGAAGCCTCTGAAAAACGCATCGCCGCCAGTCAGGAGTATCAGAGCCTGATCCGCAAGATCGAGCTTTTCCGCAAATACAAGGATAAGAAGGAAGTCTCCCTGAACGAGGAAAAGCGCTGGAAGGAGTATCAGGACGAAAAGCAGGTGCAGGAAGAAGCCGACCGGCTCTATCGGGAAAATTCCGGTACGAAAGAGAAAGACGAAAAAAAGCAGTTCGATCCCGAGCTGAACGAAGCCGTCAATATCGCCGCCGACCTGGTGTAATCCGCTCATCGCCGCGCGTCAATACCCTTCCGGGAAGATGCGCGGCAGTTCCCT
KOK=        74
KK=   53942  LL=   54241  Z=    6.71  JJ=   53402  DL=   300
A===      111      112      113      114      121      123      124      131      132      133      134      141      143      144      211      213      214      223      224      231      233      234      243      244      313      314      323      333      334      343      413      433
B===      222      122      422      322      212      412      312      242      142      442      342      232      432      332      221      421      321      411      311      241      441      341      431      331      424      324      414      444      344      434      423      443
RRR=    0.538    0.065    1.018   -0.147   -0.139   -0.161   -0.554    2.252   -0.358    0.487    8.353   -0.902    0.090    0.090    0.065    0.231   -0.358    0.231    0.231   -0.946    0.217   83.489   20.172    0.065   -0.034   -1.368   -0.259    0.022    1.987    3.017    0.779   -0.769
X1==    0.669   -0.318    0.388    0.388    0.682    0.411    1.411    1.388   -0.589    1.774    3.672    2.388   -0.124   -0.124   -0.318   -0.589   -0.589   -0.566   -0.566    2.411    0.882   11.522    4.751   -0.086   -0.124   -1.074   -1.053   -0.064    0.639    1.343   -1.074    0.639
X2==    0.803   -0.204    2.622   -0.378   -0.204   -0.392   -0.392    1.622    0.608    0.274    2.274   -0.378   -0.726   -0.726   -0.204   -0.392    0.608   -0.408   -0.408   -0.392    0.246    7.246    4.246   -0.754    0.274    1.274    0.246   -0.340    3.108    2.246   -0.726   -1.202
CD1=        1        0        1        1        1        1        2        2        0        3        5        3        1        1        0        0        0        0        0        3        2       13        6        1        1        0        0        2        3        4        0        3
CD2=        1        0        3        0        0        0        0        2        1        1        3        0        0        0        0        0        1        0        0        0        1        8        5        0        1        2        1        1        5        4        0        0
ACCTCGGTTTGCCCGTCGCGACTGAAATGCTCGACCCGATCATCGCGCAGTACATCGCCGACGCGGTCGCGTGGTCGGCGATCGGGGCGCGCACTACGGAAGCACAGACCCATCGCCAGCTCGGCAGCGGCCTGTCGATGCCGGTCGGTTTCAAGAATGCGACTGACGGGACGTTCCAGACCGCGATCGACGCGATTTCGACGGCGCGCAGCGAACACAGTTTCATCGGTGTGCTGGAGGACGGCCACGTCGGAGTGTTCCGCACCCGCGGCAACCCGTATGCGCATATCGTGCTGCGCG
KOK=        75
KK=   57212  LL=   58171  Z=    5.89  JJ=   57182  DL=   960
A===      111      112      113      114      121      123      124      131      132      133      134      141      143      144      211      213      214      223      224      231      233      234      243      244      313      314      323      333      334      343      413      433
B===      222      122      422      322      212      412      312      242      142      442      342      232      432      332      221      421      321      411      311      241      441      341      431      331      424      324      414      444      344      434      423      443
RRR=    2.325    0.535    8.079    1.824    0.053   19.797    6.528    1.244   -0.704    0.680   -0.272    0.069   -0.625    0.535   -0.293    0.588    0.042   51.081   17.037    0.123   17.790   21.657    0.189    1.716    7.859   11.710    3.017    0.062    2.181   13.246    4.552   -0.196
X1==    2.456   -0.506    2.605    0.556   -0.506    2.801    2.783   -1.054   -1.609    5.292    1.432   -0.125   -1.309   -1.046    0.277    0.281   -0.031    7.557    5.878    0.281    4.080    4.435   -0.663   -0.971    3.326    4.722    1.034   -0.227    3.868    2.541    0.884   -0.114
X2==    0.947   -1.058    3.102    3.281   -0.105    7.068    2.346   -1.180    0.437    0.129   -0.190   -0.554    0.478   -0.512   -1.058    2.095   -1.366    6.759    2.898    0.437    4.360    4.883   -0.285   -1.767    2.363    2.480    2.918   -0.275    0.564    5.213    5.149    1.726
CD1=        5        1        7        3        1        7        6        1        0       15        6        2        1        1        2        3        2       14       10        3       12       11        2        1       11       12        6        6       14       11        5        5
CD2=        2        0        5        6        1       10        5        0        2        2        2        1        3        2        0        4        0       10        6        2        8       10        2        0        5        6        6        2        4       12       10        6
CCCTCCTTCAAAGTAGGAGACCAGCAGCGAACCGGTGCCGATTACCAGACAGATCCCGGAGAGCTTGTCGAACTCCATTTGCCTGCGGAGCGAATCGCGCATCGCGATAAACGAAATCTTCACTTCCTCGGGGGCTTCAAGGATTTCCAGGTCGAGGTGCGCGTCGCTGCGGATGCGGTTCACCACCAGCTCGCGGTTGAACGCCTCACGGATCGCGCTGGTCGCGACCACCCGGTGCGCCTGCACCTTGTATTCATCGAGTTTGCGCGAGAAGTCGGACATCACCCGGGAGAGCCGCGCCAGGTTTTCCGGCGAAACCGAACCGTGCCGGAATACGTCGTACCCCAAGTTCACAGTCCGCGACAGGCTCTCAAGCAGGTCGATCTTTCCGCCGCCGGACACCTCGAAGATGTCCAGCCGGATCGAATGCGCCCCCACGTCGACCACTCCGGCCTGAAACGTGGAGTTCAAACGTCTCAACTTCTTCATTCACAATCCTCAAAACAATTCAACCGTCAAAACCAGGACGCGGTGTTCGGATGATAATGGGTATAGTTTTTCTTCGCATATTTGGCGATGCCGTTGGCGGTCACCGAATCGATGCCGACCCGCACCGTGATCCAGTCGGAATTGTCATCGTCCAGCGATTCCGGCATGAACGAGCCGAAATAGACCCCGTCCACCACGAACGCGACCGCGTCGCCGCGATGATTGCCCGAAACCACCTGCCATTTCAGTTTGCCCGCCCGGTCGGTCTTGAACTGCAGGTCGCACAGATCGGGATTGCCGGGCCGAGCCACCACGCGGGCGTCCGAAATATTCATGCTGCTGAAGATCGGCACGCTGTTGATCCAGACCGACTTCCCGTCGATCCCTTCGATCTCCCGCTCCAGATCCCCGGCACGCGGGTACTCGACCACCGAATTGATGCTGACCACGAACTTCGGCCGGTAATCCTCG
KOK=        76
KK=   71162  LL=   72031  Z=    9.11  JJ=   70922  DL=   870
A===      111      112      113      114      121      123      124      131      132      133      134      141      143      144      211      213      214      223      224      231      233      234      243      244      313      314      323      333      334      343      413      433
B===      222      122      422      322      212      412      312      242      142      442      342      232      432      332      221      421      321      411      311      241      441      341      431      331      424      324      414      444      344      434      423      443
RRR=   58.214    8.574    0.598   -0.103    0.257   20.276    2.229   -0.153   -0.139    1.974    0.919    2.266    0.845   -0.298    0.116    1.095    1.865    5.128   -0.075    1.390   18.881    6.644    2.526    2.885   -0.108    0.073   -0.281    0.494   38.708    8.615    1.436   -0.376
X1==    7.187    3.942    2.036   -0.312    0.526    4.261    1.130   -0.058   -0.273    1.779    0.401    1.408   -0.904   -0.451   -0.328   -0.921   -1.265    3.118   -0.625    1.022    3.331    1.955    0.743    0.885   -0.342   -0.251    0.868    1.465    7.853    2.891    0.401    1.402
X2==    8.100    2.175    0.294    0.329    0.488    4.758    1.972    2.660    0.510    1.110    2.289    1.609   -0.935    0.659   -0.355   -1.189   -1.474    1.645    0.119    1.360    5.668    3.398    3.398    3.262    0.315   -0.290   -0.324    0.337    4.929    2.980    3.579   -0.268
CD1=        9        6        5        1        2        9        3        2        2        7        3        3        1        1        1        1        0        8        1        4       11        6        4        3        3        2        6       10       20       10        3        7
CD2=       12        4        2        3        2        7        5        5        2        3        6        5        1        5        1        0        0        3        2        3        8        7        7        9        2        2        1        2       10        7        8        2
GCGGCAGGACGGAAAAAAGCCGGTTGTTGTCGACTCCGAACCGCCACCCCTCCCCGCTCTCCGGATTTTCGGCGCTCGCGACGGTCCGCAATCCCAGCGGATGCGTCGATTTGAACCAGACCAGCAGCGTCATCCCCTTTTCTTCATCCAGCTCCGGCATCGGTCCGCAAAAGACCGAATTGGTCGCGCCGTCCAGCAGGATTCCGCTGCCGTCCAACGCCGGCGCCCACGCGACCGGCCCCCGGAACCTCCCCTCCCCCGCCGCTCCGGCCCGGTTGCGCACAATCGCACCGGCCCCCTCGTTCAGGTCGTAATGCACGACCGGCGCGGCCGAACCGGCCGCCAGTGAATATGACATCAGGACAGCCGCCGCTTCCCACAGGAACTTTCGATGAACCATTTCACACCTCACAATAATCCGGATTGATCTTTTGAAATTTTCCCTTACCTGATATTATACCATATTTTTCCCCGCCGCGGAATGCCCGAAAACATGTTTTTTGTATCTTTTCGTGTGTTTTTCGCTGTCCCTCCAGTCGCCATAACCGTTCTATTGTCGGAATTGTCTCTCTTTTCTGACGACTCGTCCTCTTTCACTTTTCCTCTTTCCCGGGGTATAATATAGGCAGAACCAAACCAAGCGAAAGGAGTTTCATCATGAAAAACTGCCGCTCTCTGCCGGTCGGCTCCGTCAAACTCGCCGACCCGTTTCTGGCCCATCAGGTCGAAGCCGATTACCGCGTCACGATCCCGACTTCCATCGACAAATGCCGGGAGACCGGGCGCATCGACTCCTTCCGGCTCAACTGGAAGCCGGGAATGCCGAACCGTCCCCATATCTTCTGGGATTCCGATTTCGCGAAAGTGATC
KOK=        77
KK=   79532  LL=   79981  Z=    5.16  JJ=   78842  DL=   450
A===      111      112      113      114      121      123      124      131      132      133      134      141      143      144      211      213      214      223      224      231      233      234      243      244      313      314      323      333      334      343      413      433
B===      222      122      422      322      212      412      312      242      142      442      342      232      432      332      221      421      321      411      311      241      441      341      431      331      424      324      414      444      344      434      423      443
RRR=   12.771    0.127    2.170    0.296    0.407   24.901   -0.003   -1.117   -0.001   -0.672    3.453   -0.148   -0.265    0.075    0.407    0.004    0.847   40.345    0.034    0.851    1.358    0.440    0.440   -0.629    0.330    2.431   -0.593   -0.686    3.212   -0.066   28.878   13.647
X1==    2.400    0.413    2.135    0.148   -0.587    4.154    0.166    1.135    0.154   -0.223    1.614    0.148    0.704   -0.192   -0.587   -0.846   -0.834    8.172   -0.816   -0.846   -1.114   -1.106   -1.106   -0.170    0.682    5.258   -0.200    0.911    0.938    0.938    5.258    3.986
X2==    5.322    0.307    1.016    2.001   -0.693    5.995   -0.020   -0.984   -0.005    3.018    2.139   -0.999   -0.376   -0.391   -0.693   -0.005   -1.017    4.937   -0.042   -1.005   -1.218   -0.398   -0.398    3.703    0.484    0.462    2.960   -0.753    3.424   -0.071    5.492    3.424
CD1=        3        1        3        1        0        5        1        2        1        1        3        1        2        1        0        0        0        9        0        0        0        0        0        1        2        7        1        3        3        3        7        7
CD2=        6        1        2        3        0        7        1        0        1        5        4        0        1        1        0        1        0        6        1        0        0        1        1        6        2        2        5        1        7        2        8        7
CCCAACAAAATCAGGATGGATGTCCACGCCGTCCACACCGAGTTCCCGGACTTTGGCGACCAGTTCATCCGGCGTGAAACGCGCCTGAGTGTGACAATCCCACGGGCCGATCCAGTTGCAGAGCAGCCAGTAGGCGTTGTGAGCCGGAAACAGTTTCTTGACCGAAGAGATCGTCGTTTCATCGAAAGCGATGAAGGTCAACTGTTCCGGCCGCCATGGGCCGGCGGCGAAAACCGCTTTGAGCCGATCGAGGATCGGGCCGACGCTTTTAAGCTCAATAAAGATTTCGCCGTCTTCCGGCATGGTGCGCAGGACTTCGCCGAGGGTGGGAACACGGGTGAATTTCCAGACGTCCCCTTTCCACTTCCCGGCGTCGAAACTCCTGATTTCGGCCAGCGTCAGTTCGGCCAGCGGACGGTCGACGCCACAGGTGCGCTTCGCATTGTCGTC
KOK=        78
KK=   83402  LL=   83881  Z=    5.26  JJ=   82682  DL=   480
A===      111      112      113      114      121      123      124      131      132      133      134      141      143      144      211      213      214      223      224      231      233      234      243      244      313      314      323      333      334      343      413      433
B===      222      122      422      322      212      412      312      242      142      442      342      232      432      332      221      421      321      411      311      241      441      341      431      331      424      324      414      444      344      434      423      443
RRR=   12.622    0.113    1.977    0.090    0.430   23.597    0.117   -1.138   -0.012    1.752    2.960   -0.096    0.719    0.123    0.430    0.125    0.907   45.285    0.095    0.901    1.451    0.560    0.560   -0.831    1.239    1.778    1.842   -0.797    2.570   -0.205   18.067   19.152
X1==    2.377    0.402    2.107    0.094   -0.598    4.143    0.131    1.107    0.143    0.640    1.505    0.094    0.620   -0.280   -0.598    0.143   -0.869    8.177   -0.834   -0.857   -1.119   -1.127   -1.127   -0.237    0.640    5.047    0.701    0.868    0.843    0.843    5.047    3.812
X2==    5.310    0.281    0.939    0.959   -0.719    5.696    0.898   -1.029   -0.087    2.737    1.966   -1.021    1.159   -0.440   -0.719    0.877   -1.043    5.538   -0.114   -1.050   -1.297   -0.497   -0.497    3.498    1.935    0.352    2.629   -0.918    3.049   -0.243    3.580    5.024
CD1=        3        1        3        1        0        5        1        2        1        2        3        1        2        1        0        1        0        9        0        0        0        0        0        1        2        7        2        3        3        3        7        7
CD2=        6        1        2        2        0        7        2        0        1        5        4        0        3        1        0        2        0        7        1        0        0        1        1        6        4        2        5        1        7        2        6       10
ATTGAAGCTGTAACCGGCGGCGTGCATGGCGCTTACGTGCTCCGCCCCAACAAAATCAGGATGGATGTCCACGCCGTCCACACCGAGTTCCCGGACTTTGGCGACCAGTTCATCCGGCGTGAAACGCGCCTGAGTGTGACAATCCCACGGGCCGATCCAGTTGCAGAGCAGCCAGTAGGCGTTGTGAGCCGGAAACAGTTTCTTGACCGAAGAGATCGTCGTTTCATCGAAAGCGATGAAGGTCAACTGTTCCGGCCGCCATGGGCCGGCGGCGAAAACCGCTTTGAGCCGATCGAGGATCGGGCCGACGCTTTTAAGCTCAATAAAGATTTCGCCGTCTTCCGGCATGGTGCGCAGGACTTCGCCGAGGGTGGGAACACGGGTGAATTTCCAGACGTCCCCTTTCCACTTCCCGGCGTCGAAACTCCTGATTTCGGCCAGCGTCAGTTCGGCCAGCGGACGGTCGACGCCACAGGTGCG
KOK=        79
KK=   87602  LL=   88171  Z=    4.86  JJ=   87362  DL=   570
A===      111      112      113      114      121      123      124      131      132      133      134      141      143      144      211      213      214      223      224      231      233      234      243      244      313      314      323      333      334      343      413      433
B===      222      122      422      322      212      412      312      242      142      442      342      232      432      332      221      421      321      411      311      241      441      341      431      331      424      324      414      444      344      434      423      443
RRR=    8.820   10.780    4.464    0.193    1.799    1.447    1.571    2.756   -0.437    0.064    1.352   -2.280    0.800    0.725    4.488    0.167    1.571    7.395   -0.093    0.078    6.885    7.027    6.944   12.183    1.410    0.500    1.410    1.124   42.061    2.404    1.410   -0.366
X1==    1.970    3.625    4.973   -0.390    1.186    0.612   -1.214    0.592   -0.270   -0.116    0.682    4.605    0.682    0.531    1.999   -0.270   -1.214    2.406   -0.363    0.612    2.767    1.610    2.519    3.141   -1.066   -1.124   -1.059    1.049    7.783    1.905   -1.124    0.925
X2==    4.478    2.973    0.898   -0.495    1.516    2.366   -1.294    4.652    1.620   -0.553    1.982   -0.495    1.173    1.365    2.245   -0.618   -1.294    3.073    0.257    0.128    2.488    4.364    2.756    3.878   -1.322   -0.445   -1.331    1.072    5.404    1.262   -1.254   -0.395
CD1=        4        6        7        1        3        2        0        2        1        1        2        7        2        2        4        1        0        4        1        2        4        3        4        5        0        0        0        2        9        3        0        2
CD2=        8        6        3        1        4        5        0        8        4        1        4        1        3        3        5        1        0        6        2        2        5        7        5        6        0        1        0        3        8        3        0        1
CGACCACCGCGTCGGGATGCGTTTCGTCAACCGTGAAACCGGCGGCCTCGAATTCGGCGCGGATGCGGGGCATGGCCAGCAGGTAGAGCTTTCGGAATCCCGGATGATGCCGCTTCAGATAGTCGATGGTGTAATCGGTTGAAATGTAGAAGTTTTCCGCCGCCGCCGCAATTCCCATCCGGGAGAGTTTCCCGATATACTCCTCCGTGCTGAACGAGGAGTTGTTGGATAAAAAGGTATAGCCGATCCCCCGTTTCTCCAGAAAATCGAGGAACGGCGCCGTGGTCGGAAACAGCGTGTCGCCGTGATAGATCGTGCCGTCCATGTCCAGAAAGACCCGGCGGATTTGCTGCAATTGTTTCGGCATGGTTCAAATCCTGTTTTTGTTTACCTTTATGTTTACTGAATATAAACTATTAATAAAATAAGTCAAGAGCAAATTGCATAATTATTTTATTTTTTGTAAACTTTAATGAAAACAAACGGATTTTCAACTTTTTACGGCGCAGACTTGAAAGCGGGAACGCCTAAAACTATATTACCGAATACAGTGGAACAATCTAACGGCGA
KOK=        80
KK=   91022  LL=   91681  Z=    6.40  JJ=   90902  DL=   660
A===      111      112      113      114      121      123      124      131      132      133      134      141      143      144      211      213      214      223      224      231      233      234      243      244      313      314      323      333      334      343      413      433
B===      222      122      422      322      212      412      312      242      142      442      342      232      432      332      221      421      321      411      311      241      441      341      431      331      424      324      414      444      344      434      423      443
RRR=    3.695    5.353   -1.843   -0.169    2.490   -0.533    0.716    2.990    0.122    0.811   -0.169    2.525   -0.694   -2.214    1.039   -0.145    1.434   -0.882    0.686  104.327    2.251   29.728   46.185    6.307    1.031    0.436   -0.290    0.990   13.778    4.182    1.001    5.112
X1==    2.986    1.768    1.715    1.010    0.822   -1.180    0.584    1.715   -0.321   -1.474   -0.043    3.332   -0.746   -0.712   -1.069   -0.321   -1.161   -1.044   -1.027   10.843    1.818    5.058    5.850    3.568   -0.781   -0.746   -0.522   -0.998    4.155    2.875   -0.746    3.515
X2==    1.237    3.028   -1.075   -0.167    3.028    0.452    1.227    1.744   -0.381   -0.551    3.959    0.758    0.930    3.110   -0.972    0.452   -1.235    0.845   -0.668    9.621    1.238    5.878    7.894    1.767   -1.320   -0.584    0.555   -0.992    3.316    1.454   -1.341    1.454
CD1=        5        3        4        3        2        0        2        4        1        0        2        6        1        1        0        1        0        0        0       14        4        8        9        6        1        1        1        1        9        7        1        8
CD2=        2        4        0        1        4        2        3        3        1        1        7        2        3        6        0        2        0        3        1       13        4       11       14        5        0        1        3        1        8        5        0        5
TGGTGCTCTCCTCTTGGCTGAAATATTCCTGTAAAGGAGAATATAACAGCTTGAGAGGATTTTAGCAAACTGCCGCCTCGGATTTTTCATCGCCGTCACCTCCGGCAGCGGGCAATTCGATCACCTTGATCCGCCGCCATGCGCCGGTGCCGCGCCGCCACAGCATCAATGCCGCGTCGATGAAAATGTAGAAGGTGATCAGCATCCAGACCTCCGACACCGTCGCGTGGATCACGTAAACCAGCAGGATCGTGCCCGGAATCTGGATCAGCCACGAAGTCGCCATGCCGATCAGCAGCGGTATGCGCGTATCGCCCGCGCCGCGCAGGCTGCCCATCGTGATGAAACGGGTGCCGTCGAGCAGATTGAAGATCACCGCCCAGTGCAGAATCGAAATCACGTTGGCGGTGACCTGCTCGAAATTCATCCCGGTCGAACTGGCGTTGTGAGAACTGAACAGCCGGATCAGCAATTCCGGCGCGAAGATGTAGAAAAGCGACGCGGTCAGCATCCATACAAAGAGAAGCCGCAGCGAACGCCCCGCGATGCGGTTGGCCACATTGAGCTTGCGGCGGCCGATATACTGGCCGGTGATCACGCTGGTCGCATCCAGCAGACCGATCATCGGCATATTACCGAGCATATTGATGGTCAAAGCGA
KOK=        81
KK=  104552  LL=  105421  Z=    5.10  JJ=  104282  DL=   870
A===      111      112      113      114      121      123      124      131      132      133      134      141      143      144      211      213      214      223      224      231      233      234      243      244      313      314      323      333      334      343      413      433
B===      222      122      422      322      212      412      312      242      142      442      342      232      432      332      221      421      321      411      311      241      441      341      431      331      424      324      414      444      344      434      423      443
RRR=    8.635    2.176   -0.494    3.394    0.029    6.690    1.501    0.002   -0.005    2.122   -0.069   -0.300    8.132    0.283    0.704    0.120    1.493   28.676    6.117   -0.737    7.638    7.455    0.021   -0.866    0.446   34.489   -0.782    0.128   10.818   13.866   -1.637    0.763
X1==    3.648    0.941   -0.124    1.056   -0.042    1.414    0.392   -1.487   -0.006    1.876    1.031   -0.508    6.127   -0.263   -1.024   -1.426   -1.238    4.548    2.209    0.704    7.781    2.991    0.043   -1.498    0.394   10.091   -0.447   -0.396    2.007    3.241   -1.234    2.007
X2==    2.367    2.313    3.999    3.212   -0.687    4.732    3.827   -0.001    0.879    1.131   -0.067    0.591    1.327   -1.076   -0.687   -0.084   -1.206    6.305    2.769   -1.048    0.982    2.492    0.485    0.578    1.131    3.418    1.749   -0.324    5.391    4.278    1.327    0.380
CD1=        5        2        2        3        1        4        2        0        2        8        5        1       14        2        0        0        0        8        4        3       19        8        3        0        5       21        3        7       11       14        1       11
CD2=        3        3        5        5        0        6        6        1        2        3        2        2        4        1        0        1        0        8        5        0        3        6        3        4        3        7        4        2       13       11        4        4
GAAGCGGAGGTTGTCCGAGCGCAGCTTCGAAAACGCGATCACCAGCGTCAGCAAATAGATTCCCTTTGCCGGCTCCGTCGGCTGAAAGTGGAAACCGCCGAGCCGGAACCAGCCGCACATCCCGTTGACCCGCACTCCGAAAAGCGGCAGCAGCAGCAACAGCCCGAACGCTGCCAGCATCAGAATCCACGCATTGCGGCAGTAAAACCGGAACGGCACCTTCGAAGCTCCCCACATCACCGCCAGCCCGAGAATCAGGAACATCAGCTGCTTTCCCGCCAGCAGAAACGGCTCCGAAGCGTGCGACTGGCTGCTCACGATGGTCAACAGGCCCCAGCCGCCGATCAGGAATGTCATCAGCAGCGCCAGGGTTTCAGGGCCGAGCAACGGCAGTTTGCGACTCCGTCGATTCATTGCTCCGCCTCCTCTCCGGCAGGACGCCGCATCAGTGTCTCCAGCGTCACGTCAAGCCTGACGTCTTCGCCCGGAGCCGGTTCCTCCAGCAGCTTCCAACTGCCGGCGATCCAGTTGCGGCGACGGTCCAGCATCACCTCGAACCGCCCGGGCCTGCCGCGCAGCCGGACGTCGAACTCGGCTTCCAGCCCCGATGCGCCGACCAGTTCGCCGTTTTCCCTTTTTACCGTGCCCAGACGGCTCCGCGCCGCCGGGTTGCTGACCGCGATCCGCTCCACGCGCGATTCGATGCGGAAGGCGCGGTTGTTCTTCACTACCGGCTCCAGCGCCAGCAGCTCCGCGGGAGCGAGGTCGCGCTTGAGCAGCACCGGCGTCCCCGTTCCGGCTTCCGGGATTTTCAAATCCTTCACGGTTTTCCGGACCGCGTCAAAGGTTTCATCCTCCGGCTTCATGCCT
KOK=        82
KK=  110372  LL=  111391  Z=    7.34  JJ=  110222  DL=  1020
A===      111      112      113      114      121      123      124      131      132      133      134      141      143      144      211      213      214      223      224      231      233      234      243      244      313      314      323      333      334      343      413      433
B===      222      122      422      322      212      412      312      242      142      442      342      232      432      332      221      421      321      411      311      241      441      341      431      331      424      324      414      444      344      434      423      443
RRR=    4.074    4.448    0.088   -0.645   -1.633   24.116   11.614    0.047   -0.612   -0.066    1.552    0.168   11.506    3.246   -0.422    0.068    0.980    8.683   36.292   -0.152    9.433   28.555    2.744   -0.842    2.617   -0.015    1.210    0.063   24.558    5.361   -0.022    1.925
X1==    1.156    3.118   -0.136   -0.804    1.401    5.126    4.436    0.543    0.777   -0.056    0.538   -0.122    2.844    1.137    1.401   -0.672   -0.662    1.788    4.919    1.502    2.624    6.959    1.423   -1.027    2.239    1.114    1.399   -0.176    3.746    2.771   -0.039    1.307
X2==    3.524    1.427   -0.646    0.803   -1.166    4.705    2.618    0.087   -0.788    1.169    2.886   -1.386    4.046    2.855   -0.302   -0.101   -1.481    4.856    7.377   -0.101    3.595    4.103    1.929    0.820    1.169   -0.014    0.864   -0.355    6.556    1.935    0.566    1.473
CD1=        3        5        2        1        3        9        8        3        3        3        4        2        8        5        3        1        1        4        8        4        7       14        5        1        7        5        5        4       12       10        3        7
CD2=        5        3        1        3        0        9        6        2        1        5        8        0       10        8        1        2        0       10       14        2       10       11        7        5        5        3        5        4       19        9        4        8
GCGCGACAAGCTCCAGCAGGCCCGGGAGCTGATGCGTGCGCTCGACCTGCGCCAGAGCACCATCGTCCGCATCGCGGGCGTGATCGTCGCGACCCAGCGCGACTTCCTCGACAACGGCGTGGCGGCGCTGAAGCCGCTGACCATGAAACAGGCGGGCGAAATGCTCGAACTGCACGAAACCACCGTCAGCCGGGCGGTAGCCAACAAGTATGTGGAGACGCCGCAGGGGATTTTTCCATTCAAGTTCTTTTTCACCGCCGGTTTCACCGGGGAGGACGGCACCTCCGTCTCCAACCGGGCCGTGATGGAGAAGATCAAAGAACTGATCGACAAGGAGAATCCGGCCAAGCCCCTCTCCGACGAACAGCTAGCCCAGATGCTGAAAGCCGGGGGCCTCGCGGTCGCCCGGCGCACCGTCGCCAAGTACCGCGAAGGAATGAACATCCCCTCATCGTCGCTGCGCCGCAAGCACATGTGAACGGACGGGGAGGTTCGGTGCCTGCCCTCCGGGCAGCTTGTCTGTTATTGCGGCAATGCAAAGTCGAACATAAACCAAAGACGCTTTGCGTCGCAGGAGCAAGCCCCCCTCAGATGCAGTAATCGAGGAATTCGCCGTCGCCGTTTTTGGCGCGGTAACGGTCGATGATCTCCTGAAGGGTGATTTTCTGCAATGCCTCACGGATCTGATTGTTGAGTTCCGTCCAGATTTCGCGGGTGACGCACGAAGCGATACGCGGACAACAATCGCGGGCGGAGACGCAGTCGACGATGCTGACCGGTCCTTCCATCACTTCAACCACATCGAGCAGCGTGATCTCCTTCGGTTCGCGGGAGATGCGGTAGCCGCCTTTGGAGCCGCGGATCGATTTGACCATGCCCGCCTTGCGCAATTCGATAATCAGGCGGCTGATGTACTTTTCGGAAATATGCTGGGATTCGGAGATGTCACGGATCATCCGCGGCTTCTCAGAATCGTTCAGCGCCAAATCCAGCAGGATGCGCAGACCGTAACGGCCCTTG
KOK=        83
KK=  114302  LL=  115471  Z=    7.16  JJ=  114302  DL=  1170
A===      111      112      113      114      121      123      124      131      132      133      134      141      143      144      211      213      214      223      224      231      233      234      243      244      313      314      323      333      334      343      413      433
B===      222      122      422      322      212      412      312      242      142      442      342      232      432      332      221      421      321      411      311      241      441      341      431      331      424      324      414      444      344      434      423      443
RRR=   38.812    2.612   -1.359   -0.004    4.443   10.356   -1.832    0.135    1.061   -1.001   -0.840    0.473    0.309    0.044    1.086   -0.134    1.978  138.146   -0.917    1.978   -1.560   -1.084   -0.100   -3.207   -1.064   10.846   23.592   -0.085   42.337   35.190    6.867    2.409
X1==    5.116    0.977    4.408    3.692    0.977    3.938    3.250   -0.440   -1.339    0.800    0.913   -0.665    2.568   -0.073   -1.011    0.169   -1.493   13.333    2.192   -1.339   -0.630    0.594    0.079    1.960   -0.427    1.465    3.376    0.136   10.150    3.849    3.120    2.168
X2==    7.587    2.674   -0.308   -0.001    4.547    2.630   -0.564   -0.308   -0.793   -1.252   -0.920   -0.712    0.120   -0.600   -1.074   -0.793   -1.325   10.362   -0.418   -1.477    2.475   -1.826   -1.268   -1.636    2.494    7.404    6.987   -0.621    4.171    9.144    2.201    1.111
CD1=        6        2        7        7        2        7        7        1        0        4        5        1        8        4        0        2        0       21        6        0        2        5        4        9        2        6        9        5       30       15        9       11
CD2=       10        4        2        2        6        6        1        2        1        2        2        1        4        2        0        1        0       16        1        0        9        0        1        0       10       18       18        7       18       31        8       10
CCGTTCCGGTTTGCGGAGGGATTCAGCTTTCAATTCTGGTTCAAGCCGGAGGAACTGCCGGAGAAACCGTTCTATTTCGCGGTGTTCAATAAAAGCTGGCGGGTCGGCTGCAACCCGCGGAGCGGCCGCTTTTTCGTGCAGAACCTCGCGAACCGGGAACAGTGCTTTTCCGCTCCTGTCGCGCTTGAAACCGGCCGCTGGCGTCTGCTGACGGTGACGGGAAAGGCGGAAGAGATCCGGATCTGGCTGGACGGCAGGCCGCTCTGCAAACGGCGCATGAAGCAGCCGCTGCCGGAAAGCCCGGAGCTGTTCTTCGGGAACGGCTCTCCCTACGGAACAGATTTCTTTCCGGGACTGCTCGACGAACCGATGCTGTTCCGGGGTGCGCTGACCGAAGCGGAAATCAGGGAGTATGCGGCGGGAAAGCTCCCGGCGGCGGCTCTGCCGGAGGGACGGCTGCCCCGGTTGGACAGTTCGGCCTGGCCGGTGACGTTCCCGGCTGCGCCGCGCCGGAGCTGTTCGTTCAGCACGGCGGTGATCGTTGCGGCGGAGCAGGGGCGCGACGACTGGGCGCCGATAGTACGCGACCGGTTTCGGAAGGAGTGGAAGGTCGAACTGCCGATTCTCCCCGCCGCCGATGCCGTCAAAAGCGGCAAACCGTTGATTTTCAACGGAGATGCGCGCGGTAACGCGGCGTTGCGCCGGTTGGCGGCCAATTTGCAGCTGGCGGTTCCGGCCGAGGGCTGTGAGCTGCGGATGCTCCCGGAAATGCTCGACTGGCGCGTGGGCGGACTCTATTTCGGAGGGCGGACCCGCGAGGCGGTGGAAAGGGCGCTCGATATTTTTTTCAAACGGTTTCCGGCCCCTGCGGAGGTGCCGCTGATTTCGGAATGCGAAAGGGCGGGGGAGTTGCCCGACGCAGCCGGGATGGTCGAGGCGCTGCGCCGTCACTATGCGGAGCCGCCGGATTATATCCCGAACCAGTCGGCGATCCGCCTTTTCCGCGCTCCGGCGCGGGCGTTCCTGATAAGCGGGAAGCCGGAGTACGCCCGCGCCTTCGGCGATATGGTCCGGATCGTGCTGGAACATTATGACGCGGCCAGAGGGGTGCGCGGCACGCCGCCCTCCTTTACCTTTCACGAGTTCCCGTGGATGGTCGAATCGGTCGAA
KOK=        84
KK=  116552  LL=  117301  Z=    7.49  JJ=  116282  DL=   750
A===      111      112      113      114      121      123      124      131      132      133      134      141      143      144      211      213      214      223      224      231      233      234      243      244      313      314      323      333      334      343      413      433
B===      222      122      422      322      212      412      312      242      142      442      342      232      432      332      221      421      321      411      311      241      441      341      431      331      424      324      414      444      344      434      423      443
RRR=   10.871   -0.211    5.894    2.241   -0.740    9.712    1.147   -0.007   -0.572    0.095   -2.471    1.147    1.279    0.035    0.318   -0.027    1.147   90.056   -0.179    1.129    1.544    1.249   -0.795   -3.132    2.706   24.845    9.490    0.723   15.460   10.521    2.102   11.449
X1==    2.471   -0.529    4.023    2.642   -0.529    3.023   -1.084    0.023    2.023    0.148    2.650   -1.084    1.274   -0.987   -0.529    0.023   -1.084    7.023    1.710   -0.977    2.399   -0.792   -0.792    2.171    0.898    4.027    3.149   -0.740    4.610    2.057    1.274    5.632
X2==    4.399    0.399    1.465    0.848    1.399    3.212   -1.058   -0.282   -0.282    0.644   -0.932   -1.058    1.005   -0.035   -0.601   -1.156   -1.058   12.822   -0.105   -1.156    0.644   -1.578    1.005   -1.443    3.013    6.170    3.013   -0.977    3.353    5.114    1.650    2.033
CD1=        3        0        5        4        0        4        0        1        3        2        6        0        4        1        0        1        0        8        3        0        5        1        1        6        3        8        6        2       13        8        4       15
CD2=        5        1        3        2        2        5        0        1        1        4        1        0        4        2        0        0        0       16        1        0        4        0        4        0        8       12        8        4       13       17        5       10
TGGATTGCCGATAAGCTGACGGCGCGGGAGCCGGGCGAATTTCTGGCGCAGTGCCGCTGGCGGCTGCTCGGAGAACCGGCCGGTCCGCAGAGCTTCCGCCAGAAGAACGGCGCGGAACTGCACTGGCGGGAGTTGACCGGCGCGGAAAGTTTCCGCTATTCGCAGTTCGACGGCGGCCACGAGGAAGCCGGCCGGGATAACGGCTATTACTCCGGCAGCCCGCAGGCCGGGCCGGAGACGCGGATCGTGGTGCAGCGCCGCGCGGAAACTGTGGAAAAGGGTGCGGAACTCCGCTTTGTCAACCTCTTTACGCCTGTCGCGGCGGAGGTCAGGCAGCTCGGGGAAAACCTGTGGCTGGCTCCGGAAAGCCTGTTCGCCGCCGGTCCGGTTTCCGGGCCGGATATCGAAATCGCGGCGGATACTTGTCTGGTTTCCCCCGCCGGAGTGACTGCCGCCGGAGCTACGCGGCTGAAGTTCGGCCCCGTGGCGTGGGAAAGCGACGCGCCGCGCGACGTGGCGCTGGAGTTTACGCAAAACGCATGGCGTGAACTGAAACGGCGGCTCGAAGCGGCGGTCCGGCCTGTTCCGGCTGCTGCCGTCCCGTCCCGGACGCTCCCGGAACTTCCGGCATTGAAATTCGATGCCGCCGTGACCGCGCTGGCGGCAGGGGAACAGACATTGGCAGCCGGATTTGCCGACGGTGCCTTCCGGGTGATCTCCCGCGAGGGCAAAGAGCTTTTCCGGCACCGG
KOK=        85
KK=  123692  LL=  124351  Z=    6.14  JJ=  123542  DL=   660
A===      111      112      113      114      121      123      124      131      132      133      134      141      143      144      211      213      214      223      224      231      233      234      243      244      313      314      323      333      334      343      413      433
B===      222      122      422      322      212      412      312      242      142      442      342      232      432      332      221      421      321      411      311      241      441      341      431      331      424      324      414      444      344      434      423      443
RRR=   48.011    4.640   -0.586   -0.807    0.055    0.031   -1.391   -4.359    0.923   -1.101    0.170    1.244    1.345    0.159    1.086   -1.449    0.036   16.704    1.934    2.882   -1.596    3.060    4.919   -0.693    1.662   -1.029   -0.872    0.166   55.945   11.940   -0.554    7.001
X1==    6.956    1.486    3.362   -0.213   -0.274   -0.274   -1.144    5.159   -1.155   -0.232   -0.213    0.694    0.694   -0.194    0.606   -1.155   -0.256    4.856    0.572    1.486   -1.155    0.633    2.409   -1.133   -1.130    0.694    0.606   -0.232    8.854    3.414    0.694    2.507
X2==    6.902    3.123   -0.174    3.787   -0.201   -0.115    1.216   -0.845   -0.799    4.748   -0.799    1.793    1.939   -0.819    1.793    1.255   -0.141    3.440    3.382    1.939    1.382    4.837    2.042    0.611   -1.470   -1.484   -1.439   -0.714    6.319    3.498   -0.799    2.793
CD1=        9        3        5        1        1        1        0        7        0        1        1        2        2        1        2        0        1        7        2        3        0        2        4        0        0        2        2        1       11        5        2        4
CD2=       13        7        2        8        2        2        4        1        1        9        1        5        5        1        5        4        2        7        7        5        4        9        5        3        0        0        0        1       11        7        1        6
CCACTTTGACGGTTCCATCCGGGTTTTGCGTGTATTCGGCGGTGACGCGGTCCATGCCGCGCTCGAAACGGTGCGGCAGCCGGGCGATTTCGTACCAGGCGCCGAGGTAACGCGGCAGCTCGAAGCCGGTGACCGCCGGGATTTTTTCCGTGCTTCGCCCCGACATGCAGCCTCCGGCGAGAACCAGCAGAAACAGCAGCGCAATTTGTAACAGTTGGTGTATCTTCATCTTATCTATTCCTCCTTGCCATTATTGTACAACTTATTTCGGAAAGTGTCAAGCCCGGAAAAGAATCACGCCCGTTTTTTAAACTTCCGATTTCAACAAATGGCGGTTTTCTTAAACTTTTCCAACTTTTCTTAAACTTTTAAACAATTGCCCCTTGACATCGGCGGAAAGTTTTGGTATAATTATAGACAGAATATTTAAATCGATTAAAACGAATCGATTTTTCTTTTTTATTGAAATTTAAATCGATTAAACAGGCGAGACAGCATGACAATCTATGACATCGCAACCAATCTCGGGGTTTCGGCGGCGACGGTTTCGCTGGCGCTGAACGGAGACCGGCGGGTGGCGGAAAAAACGCGCGGCCGGATTCTCGAATATGCGGACAAGCACGGTTTCAAACGCAACGAACAGGCCCGGAACTTCCGGCT
KOK=        86
KK=  126602  LL=  127111  Z=    7.27  JJ=  126182  DL=   510
A===      111      112      113      114      121      123      124      131      132      133      134      141      143      144      211      213      214      223      224      231      233      234      243      244      313      314      323      333      334      343      413      433
B===      222      122      422      322      212      412      312      242      142      442      342      232      432      332      221      421      321      411      311      241      441      341      431      331      424      324      414      444      344      434      423      443
RRR=   38.434   -1.112    0.441    3.707   -3.503   32.659    1.149    0.021    1.237    3.061   -0.512    0.410    0.492   -1.293    1.053   -0.872    0.213   41.006   -1.162    1.237    5.713    0.535    0.099   -0.658   -1.457   -0.656   11.697    0.399    7.637    0.377   -0.512    8.022
X1==    8.219    1.027    0.981    3.013   -0.973    6.028    0.700   -0.017   -1.134    1.468   -0.254   -0.987   -1.142   -1.125   -0.973   -1.134   -1.117    6.769    1.197   -1.134    3.421   -0.479   -0.479    2.788   -1.159    1.523    2.635    0.982    6.499    1.035   -0.254    1.816
X2==    4.676   -1.083    0.450    1.230    3.601    5.418    1.642   -1.219   -1.091    2.086    2.019   -0.415   -0.431    1.149   -1.083    0.769   -0.191    6.058   -0.970   -1.091    1.670   -1.116   -0.206   -0.236    1.257   -0.431    4.439    0.407    1.175    0.364    2.019    4.418
CD1=        9        2        2        4        0        8        2        1        0        3        1        0        0        0        0        0        0       10        3        0        6        1        1        5        0        3        5        3       10        3        1        4
CD2=        7        0        2        3        5        7        3        0        0        4        4        1        1        3        0        2        1        7        0        0        3        0        1        1        3        1        6        2        3        2        4        7
TCCGGTGATGGTTGGCGCGAAATCTTCATCCCTTTTCCAAAAGAGAAAATCGCCGGGCGTCATCCTTTCTCCGTCTATCGGCTTGTGGTATGGTTTTCCGGCCCGGCCAAAGGAGAGATCTTTTTCGACGATGTCGCGGTGGATTTCAAAAAATTGCCGAAAGATCTCGCGCCGCTCACCGCCGAGCCGGTTTATCGCAAACTCGGCTGGCGTCCCGGCGAGCAGGTGATGCCGGAATATTTGTTCCGTAACCGCCTCTCCACGCCGTTTTCCGGCGAAATCACACTAAAGGGAGCCGGAAAGGAATTCACCCGGAAGATCGAGCTTCCTCCCTATGGGTTTTGCTATCAGAAGTTCGATTTCGGTCGTTTTGATGCTTCTGAACCCCATCCGGTCACCCTTGCACTCGGCGGCGAAGTATTGCATTTCGGTTGGATCTCGGTTTTCAAACCGAATAACGGCCCGATCAATAAACGGCCGATGTGGTTTTCCGTCGAAGATCAGGAGCTG
KOK=        87
KK=  137552  LL=  138301  Z=    4.67  JJ=  137162  DL=   750
A===      111      112      113      114      121      123      124      131      132      133      134      141      143      144      211      213      214      223      224      231      233      234      243      244      313      314      323      333      334      343      413      433
B===      222      122      422      322      212      412      312      242      142      442      342      232      432      332      221      421      321      411      311      241      441      341      431      331      424      324      414      444      344      434      423      443
RRR=   34.094   12.825    2.905    0.555   -6.963    0.931    0.496    0.009    0.265   -0.609    0.643   -0.158    0.488    0.430    1.780   -0.980    1.853   31.038    6.595    1.853   -0.284   -1.374   -0.710   -2.141   -1.636   22.221   12.163    0.054   32.162    7.824    0.002    2.931
X1==    8.731    4.139    0.994   -1.545   -1.307    3.249    0.163    0.223   -0.271    0.582    0.884    0.441    0.136    0.334   -1.307    0.609   -1.348    3.000    3.996   -1.151    0.977    1.375   -0.333    1.542   -1.162    3.877    1.973   -0.037    6.417    3.033    0.136    3.879
X2==    3.905    3.098    2.924   -0.359    5.329    0.287    3.044    0.038   -0.978   -1.047    0.727   -0.359    3.586    1.289   -1.362   -1.610   -1.375   10.346    1.651   -1.610   -0.290   -0.999    2.133   -1.388    1.408    5.731    6.166   -1.442    5.012    2.580    0.012    0.756
CD1=       15        7        3        0        0        5        2        2        1        2        3        3        2        3        0        2        0        4        6        0        2        3        1        4        0        7        3        1        9        5        2        6
CD2=        6        6        6        1        9        3        6        2        1        1        3        1        7        3        0        0        0       22        5        0        3        1        6        0        5       10       15        1       11        7        2        4
AAAGCCGAGTGGATTGTTGTTCTGGAACGGAATCATTTGGAACAAGTCAACCGGGAGCGGGAAATTTCCCGGGAACATTTCCCGTTGACTCCGTCTGCCTGCCTGATCGGATTGGAATTTACGCCGGGAAAACGCCCGGAAATCACACATTGTACCGTGCGGCTGATTGACCGGAATGGCAAAGTTTTGGAAAAAATCCATGCGGAGAATGTGTTTGAGGATATTCCTGAGAGCGTGCGCAAACTGATCCCTGTGATTCAGCAGAAAGCACTGAAAGTTGTCGAGGAGAAAAATCGTGCAATCCAAGCAGGAGCCAGAACGAAAGCAGCAGTTGCCGAACATGAACAGCAGGAAGAAGCGAAACGCTACTATGAAACCTATCTGAAACTCTGTTCCAGCAGATATCAGGAAGCGCGGGAGGCTTTGGAGGCTGCGATTGCTCTGGCTCCGGACAATCAGAGGTATCGCGCTGCACATCTCAGGCTCGGCTGGGAGAAAAGTCCGGAAGATCCGGCTGAATACCTTCAATATCAACAGGAACGTCTGGAAGAAATGCGGCGTTATGAGCGCAATACGAAAGGCCAATCGTATTTTGCTTCGGATTCGTATTTCCCGTTGTTTGCCCGGCCTTTTCCGAAAGAATTCAACAGGGGGCGGGAATATGTGGGCAACCGAAGACCCACAGAGGCGGAGTGGCTGGCGGAGATGAATCTGGCGGAGGAAGTTCGGGAATTTTTCTGGAAAGCCGGT
KOK=        88
KK=  139682  LL=  140701  Z=    4.66  JJ=  139502  DL=  1020
A===      111      112      113      114      121      123      124      131      132      133      134      141      143      144      211      213      214      223      224      231      233      234      243      244      313      314      323      333      334      343      413      433
B===      222      122      422      322      212      412      312      242      142      442      342      232      432      332      221      421      321      411      311      241      441      341      431      331      424      324      414      444      344      434      423      443
RRR=   19.713    5.235   -1.835    1.202   -1.048    7.052    1.953    0.300   -0.060   -0.060    1.942    0.941    5.593    0.323   -1.048    1.094    2.256   28.917    0.414    7.461   16.971    0.703    4.663    2.166   -3.228    0.530    0.087    0.450    4.847    6.752    0.091   47.295
X1==    2.880    3.943   -0.468    1.141    1.381    4.129    0.653   -0.468   -0.057   -0.253    1.066    1.942    2.375   -0.233    1.381    0.641   -1.447    6.266    0.175    2.036    3.347    0.508    3.371    1.097    2.356    0.412    0.494   -0.850    5.050    3.443    0.412    5.585
X2==    6.846    1.328    3.922    1.053   -0.759    1.708    2.991   -0.642    1.056    0.236    1.822    0.485    2.355   -1.387   -0.759    1.708   -1.559    4.615    2.359    3.665    5.070    1.383    1.383    1.975   -1.370    1.288    0.176   -0.530    0.960    1.961    0.222    8.468
CD1=        4        6        1        3        3        8        3        1        2        2        4        4        6        2        3        3        0       13        3        5        9        4        9        5        6        3        4        2       13       10        3       14
CD2=       14        4       10        5        1        5        7        2        4        4        7        4        8        1        1        5        0        8        5        8       11        5        5        6        1        6        3        3        6        8        4       21
CTGGAACGCTTACGCGCCGGACCGCCGTTCCCGCAATGAAATTACCGCGTCGCCGTTGCGTGCTTCGCTGAAGGATTTGGCGGGGTTGCCTCCGGCTCTGGTCATCACGGCCCAGAATGACGTGCTGCGTGACGAAGGGGAGGCATACGCTCAGAAATTGATGGAAGCTGGCGTCGAAGTCACGGCGTTGCGCTGCAACGGCACGATCCATGACTTCATGATGCTGAATGCGTTGGCGGAATCCGCTCCGGCGCGTCTCGCGGTTTCTGTAGCTTGTGATGCGTTGCGTAATGCTTTCCGGCAATGAATTCCTCTGGAGAAAATCAGAGATAATGGGGATTTCGTTCCGGCAGGAGCGAAATCCCGGTATTGCATGCCGGTCACACCGGGATCAGCCGATGAAATCCAGCTCTGTTTCAAGCATGGTTGGGCGGCTGAAGTCGAAGCTGCGCACTTCCCGCCGTCCATCCCGCCAGTGGATCGTCAGTTCGAGCACGCCGGCGCCACGGAGGCGCTCGGTGCGGCGGAAAGCTCCGGCACCGGGAAAGAGGCGCGGGCCGGGGCGTTCCACTGGCCGCTGTACTCTCCGCCGGGGCCTTTGACCCGGACACCGCAGAGTTCGGCAAGATCGCCGCCGTTCCACAAGGCGAGGGCGTTCCATTCGCCTCATTTCCGAATTCTTCAAAAACACCGCATCCGGTCAACGTACCGACTGCCGCCAAAGCGGTAAAGAGAAGATAAATTTTTTTCATGACTATCAATCCTTTTTATTTTACGTTCCAGAAAATCACGAGCGGCGGCTTCCGCACGTCGTTCCTCCGTGATTTTCGCTCCGCTTTCATCCCGCAGGATCATTGCCTTGCGTTTGTGATCCTTCGTCGTATACTGGAGCAAGTAGACTCCATTTTCTTTATATACCCGTCCAGTTCCTCGTGCACGTCGTTTCTGCTTCATTGCTACCTCCGTATTGGTTGGTGTTGAGTTTTCCCGTCATGGGGAGGCATGGTCAAAGCTTTCTTT
KOK=        89
KK=  142232  LL=  143281  Z=    4.87  JJ=  142082  DL=  1050
A===      111      112      113      114      121      123      124      131      132      133      134      141      143      144      211      213      214      223      224      231      233      234      243      244      313      314      323      333      334      343      413      433
B===      222      122      422      322      212      412      312      242      142      442      342      232      432      332      221      421      321      411      311      241      441      341      431      331      424      324      414      444      344      434      423      443
RRR=   11.466   -0.261    4.813   -1.826   -0.261   56.048    1.337   -1.873   -0.885    1.579   -0.373    0.729   -0.013    1.410    1.431    4.914    0.573   60.554    0.210    0.913    3.395   -1.735   -1.168   -1.923    4.528   31.119    1.865    0.280    2.329   23.465   19.386   22.282
X1==    3.164   -0.110    2.341   -0.428   -0.110    4.727    0.680    1.467    0.939    1.334    0.382   -0.428   -0.267   -1.080   -1.060    1.696   -0.731    8.975   -0.437   -0.577    1.342    1.006    2.133    1.200    2.728    7.521    0.737   -0.164    3.213    3.213    6.223    4.769
X2==    3.625    2.387    2.056    4.262    2.387   11.856    1.966   -1.276   -0.943    1.184   -0.974   -1.702    0.048   -1.306   -1.351    2.897   -0.784    6.747   -0.480   -1.583    2.530   -1.725   -0.547   -1.603    1.660    4.137    2.530   -1.709    0.725    7.304    3.115    4.672
CD1=        4        1        4        1        1        8        3        3        3        4        3        1        2        1        0        4        1       16        2        1        5        5        7        6        6       14        4        3       10       10       12       13
CD2=        8        5        7       10        5       21        5        1        1        7        2        0        4        1        0        7        1       11        1        0        8        0        2        0        8       12        8        2        7       22       10       16
GGCGATGCGGGATGCGGCTGCGCCCAATTCTTCCAGAACCGTTCGGCGGTGCTGGCGCTGTATCATATTCCGGCGGATCAGCCGTGCCGCTACATTCATGCGTACCTGCCGAAAATGGAGTTTCTGGATGTGGTGGAGACACCTGAAGTCATCTTCGTTTCGACGCCCGGCGCGTATGCGGCTTTGATCCTGACGACTCCGTGGCGGTGGACCGGCGGATACGAATATCAGGACCGCGAAATCGTATGCGACGGAACTGTGAACGGTGTGATCTGCGAAGTGGCGGAGGCCTCCCGCTATCAGAGCTTTGCGGAATTTCAGGCGGAAATTCAGGAGAATACCTGGTGCCTCGATCGCGACCATCTGCGGCTGACTTATGTTTCGAAGCAGTGCGGAGCGATGGAGCTGCGGGCCGACGGCTCCCGCTGGCAGGACGGGATTCCGGTAAGTGCGGATTACCCGTTGATCGATTCGCCGCTGATTCACTCCGACTGGGATTCCGGCGAAGTAACACTGACCGTACCCGGCTTTGCGCCGCTCATACTGACATTTTAGAGAAGCGGCCGGAACTTCGTTTCAGCAGGAGCGAAATCCCGGATGGCGGTATTTGACCGCAAAAAAACGCCCGGCGGATTTCCGTCGGGCGTTTGGTGTTTCCAGAGGGCGGAACTATTCGTCCAGTTCCTTCAGGGCGGCCTTGCGGCTCAGCCGGATCTTGCCGGAGGGATCGATGTCGATCACCTTGACCGTCACGAACTGGCCTTCTTCGCAGATATCGGTGACTTTGTTGACGCGGTAGTCCGCCATCTCGGAGATGTGGAGCAGACCGTCCACGCCCGGCAGGATTTCGACGAACGCGCCGAAATCGCGAACGGTCACGACCTTGCCGCGGTAGATCTTGCCGATTTCGGCTTCCGCGGTGCTGCCGAGGATGCGTTCCTTGGCGGCTTCGAGGTGCTCCTTGTCCGGGGCCATGATCTTCACGTTGCCGTCGTCGTCGATGTCGATGCTGGTGCCGGTTTCTTCGGTGATCGCGCGGATGTTCTTGCC
KOK=        90
KK=  143822  LL=  144601  Z=    4.99  JJ=  143462  DL=   780
A===      111      112      113      114      121      123      124      131      132      133      134      141      143      144      211      213      214      223      224      231      233      234      243      244      313      314      323      333      334      343      413      433
B===      222      122      422      322      212      412      312      242      142      442      342      232      432      332      221      421      321      411      311      241      441      341      431      331      424      324      414      444      344      434      423      443
RRR=   -0.678    0.341    1.224    8.540   -2.694   13.454   -6.200   -0.414    1.369    2.353   -3.718    1.215   -1.791    2.328    0.593   -0.983    1.369  132.715    0.065    1.369    0.508    0.376    0.204    2.329   -4.060   31.948    6.494    1.593   -1.069   14.817   48.945   27.950
X1==   -0.381    0.459    1.260    1.207    2.459    1.911   -1.068    0.260   -1.031    0.474    1.997   -0.793   -1.251   -1.296   -0.541   -1.031   -1.068   13.602   -0.480   -1.031   -1.443   -1.496   -0.813   -1.550    4.675    6.057    1.384   -1.086   -0.582    6.461    7.681    7.634
X2==    1.781    0.743    0.971    7.075   -1.096    7.042    5.807   -1.588   -1.329    4.967   -1.862   -1.533    1.432   -1.796   -1.096    0.954   -1.283    9.757   -0.136   -1.329   -0.352   -0.252   -0.252   -1.502   -0.868    5.275    4.691   -1.467    1.838    2.293    6.372    3.661
CD1=        0        1        2        2        3        3        0        1        0        2        4        0        0        0        0        0        0       18        1        0        0        0        1        0        7        9        4        1        2       14       11       16
CD2=        4        2        4       13        0       11        9        0        0       13        0        0        6        0        0        3        0       12        1        0        2        2        2        0        2       13       10        2        9       10       15       13
GCCGACTTCGCCGACGCTGAAATTCGGGAAATTGTAGTGCAGATAGAAACGCTTCTTGGTGATGCCGGTTTCGCTGGTCAGGTCGTCGGCTTCCTGCGCGTCCTTTTCGTTGCCGAGGGTCGCGAGCACCAGCGCCTGGGTTTCGCCGCGCGAGAAGAGCGCGCTGCCGTGAACCACGGGGAGCACGCCGACTTCGGCGGAGAGCGGCCGGATTTCGGTGGTCGAACGGCCGTCCGGACGGAACTGCTTCTGCAGAATCACGTTACGGGTGACGGTGCGGACCAGGTCGTCGAAGCCCTTCGCGGTCTCAAGGCCGAACTGGGTGTCGCTCATATCGGCGAACTGTTCGCGCAACGCCTTGCGGGCGTCGTCGCGCAGCGCATCCATCGCGACCATGCGGTCTTCCTTGCCCGGGATGGTGCAGACCGCTTCGATGCGGTCGGCGCAGAAGGCTTCGATGCCCTTCATCAGGGCTTCCGGAACCGGATAGAGCTTATATTCCTTTTTGGCGCGGCCGGCCTTTTTCGCCAGCTCGATCTGCGCGTCACACTGTTTTTTCACTGCCTCGTTGGCGAGGTACATCGCCTCCTTCATCTGCGCTTCGCTGACGAAATCGGCTTCGCCTTCGATCATGATGACCTGGTCGGGCCGGCCGGCGTAGATGAGTTCGAGCTTGCTCTGTTCCATCTGGGCGCGGGTCGGGTTGATCACGAACTGACCGTCGACAAGACCGACGCGCACCGCGCCGATCGGCCCTTGGAACGGCAGGTCGGAGAGCAT
KOK=        91
KK=  144662  LL=  145441  Z=   10.54  JJ=  144302  DL=   780
A===      111      112      113      114      121      123      124      131      132      133      134      141      143      144      211      213      214      223      224      231      233      234      243      244      313      314      323      333      334      343      413      433
B===      222      122      422      322      212      412      312      242      142      442      342      232      432      332      221      421      321      411      311      241      441      341      431      331      424      324      414      444      344      434      423      443
RRR=   36.482    7.232    3.586    1.116   -1.454   19.657    0.227   -0.024   -3.131    7.083    0.766    1.003    0.591    0.574   -0.235   -0.219    0.887   64.298    0.158   -0.522   18.684    0.566    0.182    2.143    0.882   11.527   -0.013    1.649    5.453   15.625    7.293    8.442
X1==    6.092    4.253    1.698    0.627    1.090    4.377    0.101    1.698   -1.259    1.778    1.400   -0.766   -0.726   -0.919   -1.282   -0.454   -0.637    8.210    0.272   -0.454    4.502   -0.599   -0.599   -1.476   -0.540    3.527   -0.416    1.858    1.478    3.644    2.818    6.531
X2==    5.989    1.701    2.111    1.780   -1.334    4.491    2.249   -0.014    2.487    3.984    0.547   -1.310   -0.813   -0.625    0.183    0.483   -1.392    7.831    0.581    1.151    4.150   -0.946   -0.304   -1.452   -1.632    3.268    0.030    0.887    3.689    4.288    2.588    1.293
CD1=       10        7        4        3        3        7        2        4        0        4        4        1        1        1        0        1        1       11        2        1        7        1        1        0        1        7        1        4        4        7        6       11
CD2=        9        4        5        4        0        9        5        2        6        9        3        0        1        1        2        3        0       15        3        4       10        1        2        0        0        7        3        5        9       10        6        5
CAGCAGAACGCTGGAAATCTGCACTTCATCGAAGAAGTAGTCGGGGAAGAGCGGCCGGATGGGGCGGTCGATCATGCGGCAGGTCAGGATCTCCTTGGTGGAGGGACGGCCTTCGCGCTTGATGTAGCCGCCGGGGAACTTGCCCGCCGCGGAATACTTTTCGCGGTAATCGACCTGCAGCGGGAAGAAGTCGGTGCCTTCGCGCGGCGCGCCGGAGCAGGCGGCGGTCAGGACAATGGTGTCGCCGAGGCGGACCAGACAGGAGCCGTTGGCGAGTTTGGCGACTTTACCGGTGGAGATTTCCATGGTGCGTTCGCCGTCGAACTGAAAAACGATTTTTTCTTCAGCCATGATGTTGTTCGTCCTTTCAAAACGAAATGTTTGATTCTGGAAAAGAACGACTCCGGACGGCTGAAAACGGAACGGGAAAATTCCCGCCGCCGTGTTCCGCATGACTCGCGGAATCCCGGTATCAGTTCCCGGACAATCCTGCCCGGACGCTGATAGCGACCGAATTCCACCAATCAAGTCAATCCCGGAATCGCCTTTTTCCATAAAATTAAAATAATATACCCCGCGGAACCGGAAAAAACAAGTATTGAACGGAGTACATCATGATTTTTTAAGAAAGATACCGATTTTTCCTCCGCCACCTTGAAACAGTTTGGCGGGAGGAGTATTTTAGAATGCGGAAGTTTACGGCGCGGTCAAGAAAGAATCGTTTCCAAATGTTGAATGCTGCAAAAGAGTTTTTGAAACGCGCGTTTCATCATGACGGCG
KOK=        92
KK=  146762  LL=  147781  Z=    5.92  JJ=  146642  DL=  1020
A===      111      112      113      114      121      123      124      131      132      133      134      141      143      144      211      213      214      223      224      231      233      234      243      244      313      314      323      333      334      343      413      433
B===      222      122      422      322      212      412      312      242      142      442      342      232      432      332      221      421      321      411      311      241      441      341      431      331      424      324      414      444      344      434      423      443
RRR=   19.258   14.875    1.472    0.176    3.668   -0.044   -0.457    0.827   -0.924    0.845   -0.527    1.100    0.865    0.490    1.880   -1.163   -1.104    5.104   10.556   18.379    4.327   15.276   19.596   -0.202    0.197    6.628    0.101    0.118    8.856   -0.033   -1.001   48.595
X1==    3.612    5.699    1.751   -0.796    1.748   -0.034    0.896    0.983    0.670    0.409    0.815    1.261    0.815   -1.553    1.748    1.373   -1.619    2.943    1.691    2.781    1.663    3.865    5.882    3.107   -0.411    3.014   -0.594    0.604    1.842   -0.508    1.548    8.110
X2==    5.331    2.610    0.841   -0.221    2.099    1.283   -0.510    0.841   -1.380    2.064   -0.647    0.872    1.061   -0.315    1.076   -0.847    0.682    1.734    6.241    6.609    2.602    3.952    3.332   -0.065   -0.479    2.199   -0.171    0.195    4.807    0.066   -0.647    5.992
CD1=        7       11        4        1        5        2        4        3        3        2        3        4        3        0        5        4        0        7        6        6        4        8       11        8        1        6        1        2        4        1        4       12
CD2=       16        9        6        3        8        6        2        6        1        8        2        5        5        2        6        2        4        6       12       16        8        9        8        2        3        7        3        4       11        3        2       13
TCGCGGAATGTGGGCCCAGGGAAAAGATGGATATTTGCACGATACCGGCTGGTTTCGGAGCTTTCAGGAACGGCAGGCTGTTGATCTATCCGGTCAACCAGTGCCATGGCTGGGCTATCCGTTTGTCGAATTTCTCTCCAAACGCTTGTCGCCGGCAATGCAGATGTTTGAATTTGGGTGCGGAAATGGAACGCTTTATTGGGCTGGACGTGTCGGGAATATTGTAAGTTGCGAGCACAATCGTGCTTGGTTCGATAAAATTTCTCCGCGTTTGCCTGATAACGCGCAGGTAATATGGGCTCCGGATGGGCCGGAATATGAAGCGACCATTTTAAATACCGGGAAGCGTTATCATTTGGTTTTGGTTGACGGTATCCGTCGCGAAGAAGCTGCGGCAACGGCACTGGAAGCACTGACTTCAGACGGGGTTATGATTCTTGATGACAGTTTTCGCAGTGAATATCGACCGATTTTCGAGCGAATGCAATTTGCCGGATTCCGAAAACTTGAAATCAGCGGGGCTGCGCCTATTCACAATAATTATGATGAAACTACCGTTTTCTATCGGGATGGCAACTGTTTGGGAATTTGAAACTGCATTATGAGAATCGTAATTTTGAACCGTTGGTTTTCCGAGAGAATGGGATATGCAGATGCGTCATTGGCACATGAATATTCAATGGCCGGGCATGAGGTCTTTCTGGTAACTTCCAATGCGCAGCCGTATTTTGACAGCCCGGACTATTGTGATATTTACGAAAAGTTCAATGGGCCGCCATTGACGGAATGCTGCTGGAAGCCACACGATAATTATACCCTGATCCGGCTGCCGATCTGTGCATGGCCCTACAAGTACAGTTTTCGCAATCTATCTGCCACATTGAAGAAGATCAAGCCGGATATTGTACAGACTTTTGACCTGCTTGCCCCTTATAATATCCAGGCGGCGCTTTTCTGCAAATTTCACAAGGCGTGTTTTTTCAGTGGAAATCATGTGGTCAATTCGGTATTTTCTCCTGC
KOK=        93
KK=  150122  LL=  151261  Z=    4.58  JJ=  150122  DL=  1140
A===      111      112      113      114      121      123      124      131      132      133      134      141      143      144      211      213      214      223      224      231      233      234      243      244      313      314      323      333      334      343      413      433
B===      222      122      422      322      212      412      312      242      142      442      342      232      432      332      221      421      321      411      311      241      441      341      431      331      424      324      414      444      344      434      423      443
RRR=    6.083   28.582    7.498    2.232   -1.895   42.123    9.276    1.727   -1.128   -1.998    0.007    0.119   -0.760    0.083    2.082    1.702    2.625   50.505    0.372   -0.111    1.868   -0.402    4.139   -1.868    1.730   25.581   11.984   -2.112    3.991   -1.297   16.326   41.369
X1==    1.636    7.390    1.798    1.730    2.273    6.246    3.550   -1.525   -1.559   -1.128    0.005   -0.236   -0.578   -0.044   -1.383    0.393   -1.581    7.955   -0.989   -0.908    2.294   -1.212    1.642   -1.246    2.420    8.753    4.030    1.746    3.224   -0.410    4.087    6.340
X2==    3.719    3.868    4.170    1.290   -0.834    6.744    2.613   -1.133    0.724    1.772    1.315   -0.502    1.315   -1.872   -1.506    4.336   -1.660    6.349   -0.377    0.122    0.814    0.332    2.521    1.499    0.715    2.923    2.974   -1.210    1.238    3.161    3.994    6.525
CD1=        4       12        5        5        5       12        8        0        0        1        3        2        2        3        0        3        0       15        1        1        7        1        6        1        7       18       10        7       10        3       10       16
CD2=        8        8       10        5        1       14        7        1        4        7        6        2        6        0        0       10        0       13        2        3        5        4        8        6        5        9        9        2        7       11       11       18
GGCATAGATCGATACATTGTTCTGCACTTTGACGTGATCGCCGAGCCGGACGCCGTCAGCAATGAAAGTGTTCTGCCCCAGAATGCAATCTTTCCCGATTTCTGCTCCGGAGCAGACGTGGGCGAAGTGCCAGACCTTCGAGCCGGCGCCGATGCTGGCCCCCGGATCAATGACGGCGGTCGGATGTTGGTAAAAGTTCATGGCCTTTTCCTGTCAGTATGAGAGCATTTCCATCAGGCGAATACCGCTGAGCACGTCTTCACGGGAGGGAAACATCTCCCAGCGCTCTTCGGCAAGATAGCGGTAGAGCTGGTCATGTCCCTTCCCGTAGATATGGTCCAGCGTAAAATCCATATCCGGCCGGGCAAGATCGCGGACGTTCCAGAAATCAATCCGGTTCAGATTGGTGCCGGAGAGGCGGATCGTCCCGTTTTCTGCGATCAGGGTGAACTCGGTCTGATAGTTTTTCTCGAAAACATCCACGGTTGCATTCAGCGAGCCGACAATGCCGTTCCGGAAGCGCATCGTTGCAGAAACCGCGTCGAACACTTCCAGATTGCGCCGGCAGCCGCCTATCCCCTTGCTTTCGGCAATCTCTCCGAAGAGGTAATGCAGCAGGTCAACGTAATGGCTGGCCTGAGTATAGAGTACGCCGCCGTCGAATTCGCGCGTGCCATGCCAGTCGATGGAGAAATAGTCGTTATCTCTGTTCCACAACACATTGCAGATAAACTGGTAAAGTTTTCCGAGCCGGCCGCTGTCGACCAGCTCTTTCAGCAGGATAACCAATGGATTGTAACGATTCTGGTAGATCGGCAGCAGCCGTTTCCCGGTCCGGTCGATCCGGCTGAACAGGTGGTACGCCTCCCGCATCGTCAGTGAAATCGGCTTTTCGCAGAGAATGCCGCCGACTCCGGTAGATTCGGCAATGGCGGCAGCGTGTTCCGGATGATTGCCCGAAGGAGTCAGTACGGCGGCGAAATCCACAGGAGGCAGTTTGCGGAAATCCGTAGTCCAGGGCACGGAAAGCTCCTCCGCGCATTTTCTGGCACGTTCCGGAAGGATATCGCAAACGGCTGCGATCTCGACTCCTTCTGTTGCCTGAATGGCTTCGATATGTCGGCGTGAAATGCGTCCGCA
KOK=        94
KK=  154502  LL=  155521  Z=    5.72  JJ=  154382  DL=  1020
A===      111      112      113      114      121      123      124      131      132      133      134      141      143      144      211      213      214      223      224      231      233      234      243      244      313      314      323      333      334      343      413      433
B===      222      122      422      322      212      412      312      242      142      442      342      232      432      332      221      421      321      411      311      241      441      341      431      331      424      324      414      444      344      434      423      443
RRR=    3.788    1.767    3.428    0.032   -0.082   18.727   -0.006    0.246    0.168    1.381   -1.336   -0.503    9.506    0.010    0.141   -1.415    0.014   44.479   10.299    0.168   15.662    1.717    0.104    0.451   -0.687    5.047    0.221    1.182   59.933   -0.531    1.726   -0.392
X1==    1.318    2.078    3.249   -0.387    0.078    4.721    0.012    0.612    0.180   -0.952    0.720   -0.387    3.729    3.889    0.078   -0.577    0.012    8.879    3.888    0.180    4.196    5.299    0.108    0.850   -0.314    2.526   -0.204    0.573    7.734   -0.158    1.924    2.473
X2==    2.874    0.850    1.055   -0.082   -1.056    3.967   -0.455    0.402    0.937   -1.451   -1.855    1.301    2.549    0.002    1.803    2.452    1.151    5.010    2.649    0.937    3.733    0.324    0.962    0.531    2.187    1.998   -1.087    2.063    7.749    3.356    0.897   -0.159
CD1=        2        3        5        1        1        8        2        2        2        1        4        1        9       10        1        1        2       16        9        2       11       14        4        6        2        7        3        6       23        5        6       11
CD2=        5        2        4        2        0        7        1        3        3        1        0        4        8        3        3        5        3        7        4        3        9        3        4        3        8        7        1       11       23       13        5        5
ATCGGCGGATGTCGCAGTTTCGCAACATGCCGGCGCCGATGTCGGCCCTTGGAACTGGATGACCCTCGACTGGCGCAAAGCTGAGGACGGTTCCTGGAATCCTTCCGGGGAGCCGTTGCTTTTCTACCATTATCAGGGATGCCGTTTTCTGATGTCCGGGGTGCTTTGCCACAATCTCGGCAGCTATGGCACCCGGATGCCGGGAGAGCTGCGTGACTATCTGTATGGCGGTTACGGCCGGAAGTGGCTGGAAACGCGCGAATTGCTGATGCGCCGTTTCCCGCGGGAGGAGTTTCCGCTGGCGATGCGGGCGAACCGGACCGGGTTCTCCATCTTCCGGGGAGTGCTTTCCGGTTTGCGGCACCACAATCTGATGTGGTGCCGCGGTGTCGGCGCCCCTACTGCTTCACTGTAAAGTTCCTGAACCGGAATTGGCCCGCGGGGGCGGATTTGTCCGCGGTGTCGAGGCGCAGGCCGACGATATTGCCGGACCAGTGCGGGTTCTCGGACAGGTCGATTCTGACTTCGTGAAATTCGCCGTCGGCCGGAATCCGGTAGCGGACGGCGTTCTTCTCGTTGAACGCCTTCTGGTTCTCCGAACACCAGAAAAGCTGGCCGGAGGAACTCGCGCCTTTCGGGAGGCTCAGCTCGAAACTGACGCTTTTCAGGCGGTCCGCCGGAATCGGGCAGGGGAGGTTCGCGAGCGTCTGCGGGTCGTTTTTACCGGTATAATCGCCGGTGACCGTATCGCCCTCGATCCGGTGGTTCGCATAGTTGCTGCCGCGGAACCAGCAGGCCGCCGGGATCGGCAGGCCGCCGGCAAGGCCGGTCAGTTTGAATTCCCCGATGGAAAACTCCGCCTCAGTCCCTTTCGGCAGCGCTGCCGGGTCGAGGCGCAGGCCGGTGATCGTACCCTCCCAACCGGTGCGGCCGGCCAGCGGAATCACGCAGGTTTCCAGCTCGCCGGTGCCGACAATCGTCCGGCGGAGCGACTTGGCCTCCGACAGCTTGCGGTCCCGG
KOK=        95
KK=  155702  LL=  156631  Z=    5.11  JJ=  155702  DL=   930
A===      111      112      113      114      121      123      124      131      132      133      134      141      143      144      211      213      214      223      224      231      233      234      243      244      313      314      323      333      334      343      413      433
B===      222      122      422      322      212      412      312      242      142      442      342      232      432      332      221      421      321      411      311      241      441      341      431      331      424      324      414      444      344      434      423      443
RRR=    4.214   18.950   -1.291    0.210   -0.024   -0.859   -0.760    9.244   -2.557    3.671    1.110    7.069    1.406    6.932    1.221    0.966    1.847    9.278    0.268   43.681    2.475   14.748   70.221   -0.169   -0.008    0.445    1.637    1.039   19.212   22.462    0.602    0.083
X1==    1.819    4.857    1.818    0.346   -0.047    1.127   -0.407    2.598   -1.268    1.571    0.407    3.559    3.025    1.188   -1.028   -1.268   -1.230    2.851   -1.200    9.111    2.337    2.503    7.195   -0.091   -1.606   -0.248   -0.916   -1.468    5.019    3.950   -0.902    0.745
X2==    2.316    3.901   -0.710    0.605    0.508   -0.762    1.868    3.559    2.016    2.337    2.728    1.986    0.465    5.834   -1.188   -0.762   -1.502    3.254   -0.223    4.794    1.059    5.892    9.760    1.852    0.005   -1.799   -1.788   -0.707    3.828    5.686   -0.667    0.112
CD1=        3        6        4        2        1        3        1        5        0        5        3        6        7        4        0        0        0        5        0       13        6        6       13        2        0        2        1        1       13       11        1        5
CD2=        4        6        1        3        2        1        5        7        5        7        8        5        4       14        0        1        0        7        2        9        5       14       21        7        3        0        0        3       13       17        2        5
CGGCCGATTTTCCAGTCGGCGGGAGTGACAATCACCTCCGCCGTCAGCTGAACGGCGGCGAGCGAAACAATTCCGAGCATACAGGCTTTTTTCATGGAAAACTCTCCTTTCGTGGTATGAAAGTATACCATCCTTTTCAGACGATTTCAAATTTGTAGGGCAGTGAATCGAGGAAAATCCGGCCGTAGTTCTTGGAGATCACCCGCTTGTCCAGCAGCACGATGATGCCGCGGTCGCTGCGGCTGCGGATCAGCCGTCCCGCTCCCTGCCGGAATTTCAGCACCGCCTCCGGCAGACTGTATTCGGCAAAGGAGCTTTTGCCCTGCCGCTCGATCCGGGCCATGCGCGCCGCGATCAGCGGGTGGCTCGGCACCGCGAAGGGCAGCTTCGTGACGATCACGTTGCTCAACGCTTCGCCCGGCACATCCACGCCGGTCCAGAAGCTGTCGGTGCCGAACAGCACCGAATTCACGTCCTCCTTGAATTCGCGGAGCAATCCGGTGCGGGTCAGGTTCTCGCCCTGAATCAGCAGTTGCCACCCTTTCTCCTGAAAGTAACCGCGCAGCGCGTCGGCGCAGTACCGCAGCGTTCCATAACTGGTGAAGAGCACGAAAGCCTTCCCCTGCGTGACCTCCACGAAACGGGGAATCTCATCGGCCAGCGCCGCATTGAAGTTGTCATCCTTCGGATCGGGCATGCCGCGCGAAATGTAGATGTGCGCCTGGTCGGAGCCGAACGGCGAATCCAGCAGCAGCGTGCGGCCGTTGCAGAAGCCGGTCCGGTTCACGAAATAGTCGAAGGACCGGCGCACCGTCAGCGTCGCGCTGCACAGCATCACCGGAAAATCCTGGTTGAACAGCACGTCGGCCAGAATATCGGCGACGTTCAGCGGCGCCGCGTGCAGCGAAATCGAATTGCGGTCGCTTTCGG
KOK=        96
KK=  160742  LL=  161911  Z=    6.38  JJ=  160742  DL=  1170
A===      111      112      113      114      121      123      124      131      132      133      134      141      143      144      211      213      214      223      224      231      233      234      243      244      313      314      323      333      334      343      413      433
B===      222      122      422      322      212      412      312      242      142      442      342      232      432      332      221      421      321      411      311      241      441      341      431      331      424      324      414      444      344      434      423      443
RRR=   18.398    9.732    1.314   15.103    0.899   39.805   10.545    0.891   -0.523    5.064    0.063    0.386    0.643    3.501    0.294   -0.207    2.469   70.764    0.830    0.164   -0.814    2.730   -0.544    0.817    0.304   32.248    8.766   -0.022    1.649   11.251   24.159   31.436
X1==    4.149    4.447    0.803    4.140    1.197    5.218    3.577   -1.385    0.511    3.753    1.134   -0.749    1.134   -1.838   -0.428    0.511   -1.574    8.279   -1.118   -0.161    0.956    1.821    0.755   -0.467    0.130    6.917    4.853   -0.041    2.178    2.178    5.182    3.616
X2==    4.434    2.188    1.635    3.648    0.751    7.629    2.948   -0.644   -1.022    1.349    0.056   -0.516    0.567   -1.905   -0.686   -0.404   -1.569    8.547   -0.743   -1.022   -0.852    1.499   -0.721   -1.752    2.330    4.662    1.806    0.521    0.757    5.166    4.662    8.693
CD1=        6        7        3        8        3       10        8        0        3        9        5        1        5        0        1        3        0       16        1        2        5        7        5        3        3       15       12        4        9        9       12       12
CD2=        9        5        6        9        3       15        7        2        1        7        4        2        5        0        1        2        0       15        1        1        2        6        2        0        9       13        7        7        7       17       13       25
CTGTTCGATCATGATGTCGATGAAGAAATCCTCCATCGCACTGTACAAATATTCCTCGACCGTCGAATTGAGACGGTGGATTTCGTCGATGAAAAGCACGTCGCCCGGCTCCAGCGCGGTCAGCAGCCCGGCCAGGTCGCCGGGTTTTTCGATCGCGGGGCCGCTCGAACTTTTGAGGTTGGTGCCGCGTTCGTTGGCGATGATGTAGGCCAGCGTGGTCTTGCCGAGCCCCGGCGGACCGCACAGCAGGATGTGGTCGAGCGCCTCCTCGCGGGCCTTGGCGGCGTGAACGAACAGTTCCAGCTGCTCCTTGACCCGGTCCTGCCCGGGGAAATCGGCGAATTTCGGCGGTCGGAGCGAGGTTTCGCGCGCCGGATCTTTCTTGTTCAGGGTCGAAGTGATGAAACGCTCTGTCATATTTCTCGAGAAAGCACTTGTTTTTCGGTGCTTGTTGTGTTAAATTGAATACCGTATAAGAAAATAGCTCCGGTTTGCCGAAATTGCCAGTATTCCGGTATCAAAAAGAAAGGATTTTAAGAGATTATGTTCGATTCAGCCAAAGCGCAGCTCGCTGCCAATACCGTCAGAATGCTTTCTGCCGACGCGGTCCAGAAAGCGAAGTCGGGCCATCCCGGCATGCCGCTCGGCTGCGCGGATTTCGCGGTGACGCTGTGGAGCAAGTACCTGCGCGTCAATCCGAAGAATCCGGCATGGATCGGGCGCGACCGTTTCGTGCTTTCCGCCGGACACGGTTCCATGTTGCTTTATTCGCTGCTGCATCTCTTTGAATTCGGCCTTTCCATCGACGACATCAAGGAATTTCGCCAGTGGGGCAGCCAGACGCCGGGCCATCCGGAATACGGGCACACCGACGGCGTTGATGTGACCACCGGCCCGCTGGGCAGCGGCTTCGCGTCGGCGGTCGGCATGGCGATCGCGAACCGCAATTTCGCGGCGCGTACCGGGCTGGACAAAACCGGCCTGATGAATCATAAGATTTTCGTGATCTCCGGCGACGGCTGCATGATGGAAGGGTGCACCGGCGAAGCGGCTTCGCTGGCCGGCACGCTCGCGCTGGATGAACTGGTCGTCTTTTACGACGACAACTCGATTTCAATCGAAGGCAGCACCGACCTCGCGTTCGGCGAGGATGTCGCTGCCCGGTTCGCC
KOK=        97
KK=  162572  LL=  163171  Z=    5.49  JJ=  162362  DL=   600
A===      111      112      113      114      121      123      124      131      132      133      134      141      143      144      211      213      214      223      224      231      233      234      243      244      313      314      323      333      334      343      413      433
B===      222      122      422      322      212      412      312      242      142      442      342      232      432      332      221      421      321      411      311      241      441      341      431      331      424      324      414      444      344      434      423      443
RRR=    0.499   -0.254    0.120   -1.652   -2.318   53.843    2.533    1.109    0.009    9.729    0.886    1.105    0.569    1.862    0.434    2.405    1.109   64.853    1.109    1.109   -0.137   -2.145   -0.142   -0.007    7.573   38.187    3.881    0.792    2.221    4.906   17.820   -0.678
X1==    1.294   -0.688   -0.116    1.649   -0.688    9.531    2.630   -1.065   -0.089    6.213   -0.664   -1.103    2.989   -1.445   -0.688    2.797   -1.088    7.736   -1.074   -1.051    0.204    1.585    0.105    0.006    1.677    4.450    1.735   -1.102    4.064    0.565    4.450   -0.601
X2==    0.386    0.369   -1.042   -1.001    3.369    5.649    0.963   -1.042   -0.098    1.566   -1.335   -1.001    0.190   -1.289   -0.631    0.860   -1.020    8.383   -1.033   -1.056   -0.674   -1.353   -1.353   -1.306    4.515    8.581    2.236   -0.719    0.547    8.680    4.004    1.128
CD1=        2        0        1        3        0       11        4        0        1       10        1        0        6        0        0        4        0        9        0        0        2        4        2        2        4        8        4        1       10        4        8        2
CD2=        1        1        0        0        4        7        2        0        1        4        0        0        2        0        0        2        0       10        0        0        1        0        0        0        8       13        5        2        4       18        7        5
CCGTATACCTCGACCTTCTTCGTATTCAGCGATTATATGAAACCGGCGATCCGCCTCGCCGCGCTGCAGCATCTGCATGAAATCTACGTGTTCACCCACGACAGCTTCTATGTCGGTGAAGACGGTCCGACCCACGAGCCGGTCGAACAGATCGCGATGCTGCGGAGCATTCCGGGGCTGACCGTGATCCGGCCGGCCGAAGCGCACGAAACGGCGCAGGCGTGGGCGGCGGCGCTGCAGGCTGACGGCCCGGTGGCGCTGCTGCTGACCCGGCAGGATCTCACTCCCTTCGACGCGGAAACCGCGAAGAAGGTCGATGTCTCCAAAGGAGCTTACGTAATCAGCGACGATGAGGAGACCGATATCGTCTTTATCGCGACCGGTTCCGAAGTGAACCTCGCGCTGGAAGCGGCGAAGATCCTGCGCGAAAGCGGGGTCGGCGTGCGGGTCGTGTCGATGCCGAGTCAGGAGCTGTTCCTCGAACAGGATTACGACTATCAGGATTCGGTGCTGCCGCCGGACTGCATGTGCTACGTGTCGATCGAGGCGGGCAGCACCTTCGGCTGGCACCGCTTCATCGGCCGCGACGGTCTGGCGATC
KOK=        98
KK=  184652  LL=  185191  Z=    5.28  JJ=  184562  DL=   540
A===      111      112      113      114      121      123      124      131      132      133      134      141      143      144      211      213      214      223      224      231      233      234      243      244      313      314      323      333      334      343      413      433
B===      222      122      422      322      212      412      312      242      142      442      342      232      432      332      221      421      321      411      311      241      441      341      431      331      424      324      414      444      344      434      423      443
RRR=    0.121    0.714   -1.810   -3.562   -0.381   12.305   -3.753    0.823   -0.166   -0.462    0.201    0.809    0.018    1.661    0.315   -1.553    0.867  133.010    0.915    0.882   -0.297   -2.119    0.684   -1.987    2.098    5.920   19.995    0.026    0.488   15.081    4.999   10.002
X1==    0.199    1.304    2.473    5.043   -0.696    5.702    4.618   -1.125   -1.048    1.480   -0.726   -1.145   -0.016   -1.462   -0.696    1.845   -1.067   11.055   -0.979   -1.048    0.235    1.706    1.706    1.630    1.480    0.695    3.331   -0.027    0.483    2.198    2.115    2.769
X2==    0.607    0.547   -0.732   -0.706    0.547    2.158   -0.813   -0.732    0.158   -0.312   -0.276   -0.706   -1.156   -1.136   -0.453   -0.842   -0.813   12.031   -0.935   -0.842   -1.264   -1.242    0.401   -1.220    1.417    8.523    6.002   -0.979    1.011    6.862    2.364    3.612
CD1=        1        2        4        7        0        7        6        0        0        4        1        0        2        0        0        3        0       12        0        0        2        4        4        4        4        3        6        3        4        7        5        8
CD2=        1        1        0        0        1        3        0        0        1        1        1        0        0        0        0        0        0       13        0        0        0        0        2        0        3       11        9        1        4       13        4        8
AGCAATGAGAAGTGCGAAATCGGCAAGACCTTCGCGAACAAGCTCTGGAACGCCTGCCGCTTCCGGCAGATGCAGGGCGAAGTGTCGAAGGAGTTCCGCGAACTCCCGGCCGATGTCGCGGCGAACCTCTCCGGCGACGAACGCTGGATGCTCGCCCGCCTCGACGCAACGATCGAATCGATTAACGCCGCGCTGGCGGAGTTCCGTTTCCACTCGGCAGCGCACGAGCTGTACGAACTGGTCTGGACCAGTTTCTGCGACTGGTTCATCGAAGCCGAAAAGGTGCCGATGCGCGCGGGCGGTGCGGAAAAGGAGCGGGCGCTGACCGTGCTGGATTACGCGCTGTTCCGCATCCTGCGGCTGCTGCACCCGTTTATGCCGTTCATCACCGAGGAGCTGGCGCACCAGATGGGCTTCGTCGCGGAGGGCAATTCGATCATGTACGAACCCTATCCCGAAAGCGACTCCTGCGCCGCGGCCGATCCCGCCGAACTCGAACGGATCGACGGCAAGTTCGAGCTGGTCAAAGGGGGCCGCTTC
KOK=        99
KK=  194912  LL=  195871  Z=    5.84  JJ=  194702  DL=   960
A===      111      112      113      114      121      123      124      131      132      133      134      141      143      144      211      213      214      223      224      231      233      234      243      244      313      314      323      333      334      343      413      433
B===      222      122      422      322      212      412      312      242      142      442      342      232      432      332      221      421      321      411      311      241      441      341      431      331      424      324      414      444      344      434      423      443
RRR=    8.373   -0.001   -0.393   -0.295    0.543   27.198    1.962    0.002    0.268    2.541   -0.017   -0.859   -0.250   -0.303    0.870   -0.154    1.672   64.106   -0.389    0.646    4.818   -0.152    3.638   -3.974    1.815   16.918   -1.924    0.947    8.955   -0.114   24.401   30.860
X1==    3.278    0.136    0.549   -0.368    0.136    6.591    1.745   -0.312    1.079    2.787    0.174    1.306    2.622   -0.518   -0.864    0.292   -1.319    6.522    1.360   -0.496    1.110   -0.700    4.344    2.491    0.900    2.010    3.989   -0.851    3.537   -0.055    6.294    4.435
X2==    2.555   -0.008   -0.717    0.802    3.989    4.127    1.125   -0.007    0.248    0.912   -0.096   -0.657   -0.096    0.585   -1.007   -0.527   -1.267    9.829   -0.286   -1.303    4.342    0.218    0.837   -1.596    2.016    8.417   -0.482   -1.113    2.532    2.089    3.877    6.958
CD1=        4        1        2        1        1       10        4        1        3        7        3        3        7        2        0        2        0       11        4        1        5        2       11        8        4        6       10        3       13        5       13       15
CD2=        4        1        1        3        5        7        3        2        2        5        3        1        3        4        0        1        0       13        1        0       10        3        4        0        7       18        2        3       11       10       10       21
TGCGGAGAATGCGCTTGGCTGGTTCCTGGCCCTGAAGCGGGCTTCGGTTCCGGCGGAGCTTCATCTCTTTGCCGAAGGGGGGCATGGATACGGCATCCTCCGCAGCGGCCGCCCGGTATCGGATTGGCCGCAACTTGCCTCCGGCTGGCTGCGGCGGCAGGCGAACCTGTCCTGACCGTGGGAACGGCAATCTTCAACCTCCTTATCAGAAAAGGATTTTTCATTATGACCCGACAAATGCGTTACCCGGCCGTCCCGCTGGTCGTGCACGATCCCTTTTTCAGCGTCTGGAGCTTTTCCGACCGCCTGACCGAAAGCTGGAGCTGCCATTGGGGCGGAGCCGACAGCAGGCTCTCCGGCATCCTGCGGATCGACGGCCGGAGCCGGCGTTTCTGCGGCCTCGACGGCGGTGAAGCCATGGAACAGACCGGTTGTGAAGTACTGCCGACGCGGACAATCTATACCTTCGCGGCGGACGGCGTCGAGCTGAAATTCACTTTCCTTTCGCCGCTGCTGCCGGATGATCTGGAGTTGCTCAGCCGACCGCTCTGCTATCTGGTGCCGGAAGTGCGTTCCGTCGACGGCCGGGAACACAGTGTGCAGTTCTATCTGGATTGCGGCGCCGACTGGACTGTGAACGGAGCCGGGCGCCAGGTGGCCGGAGGCCGCGGCGAAGCGGCCGGCCTGAAACTGGCGTTTGCCGGCGGGTTGAATGACCACCCGCTCCGCGAATGCGGCGATATCGTCAAGATCGACTGGGGAAGACTCTATCTGGCCGCCCGGCACGACTCGCCCGTCACGCTGCGGTATCAGAAAGCCGGAATCCTGCGCGAAAGTTTCTGCCGGGACGGCTCCATCGGCGGCTGCGACGATCTCCTCGACCCGATGACCACCTTGCAGTACGCCTGGCCGGTCTGTGCGGCCGCGCATGATTTCGGCAGAGTCGGTGCCGAACCGGCG
KOK=       100
KK=  195902  LL=  196831  Z=    6.76  JJ=  195782  DL=   930
A===      111      112      113      114      121      123      124      131      132      133      134      141      143      144      211      213      214      223      224      231      233      234      243      244      313      314      323      333      334      343      413      433
B===      222      122      422      322      212      412      312      242      142      442      342      232      432      332      221      421      321      411      311      241      441      341      431      331      424      324      414      444      344      434      423      443
RRR=   21.255   10.441   -1.867    3.205   -6.098    0.512    4.220   -0.238    0.746   -3.521   -0.119    0.828   -0.076    0.045    1.104    0.389    1.778  107.462   -0.187    1.778    0.487   -0.049    0.151   -1.872    0.006   36.065   10.619    0.882    3.021   12.878   19.150   47.709
X1==    5.514    3.681    3.228    3.035   -1.062    0.213    2.342   -1.331   -0.554    2.030    0.071   -0.641    0.071   -0.045   -1.062    2.511   -1.365    9.507    0.142   -1.320    0.836    0.100    1.300    1.145    0.187    2.450    4.552   -2.064    2.682    2.200    6.018    7.018
X2==    3.855    2.836   -0.579    1.056    5.743    2.408    1.802    0.179   -1.347   -1.734   -1.677   -1.292   -1.069   -0.994   -1.039    0.155   -1.303   11.304   -1.314   -1.347    0.583   -0.486    0.116   -1.635    0.029   14.723    2.333   -0.427    1.126    5.853    3.182    6.798
CD1=        7        5        6        6        0        2        5        0        1        6        3        1        3        3        0        5        0       14        2        0        4        3        5        5        3        7       10        0       10        9       13       19
CD2=        5        4        1        3        7        5        4        2        0        0        0        0        1        1        0        2        0       17        0        0        4        2        3        0        3       27        7        4        7       17        8       19
GTCTTCGCACTTGAATTCCTGCATGAAAAACTGGTCGATTACTGGCGCAGGGACGGAGAAACTTTCGGCGCCATGCTGAGCAGGGGCCTGGCCGAATATTCCGAAATCGAACGCCGCGCGGCGGAATTCGACGCCCGGCTGCTCGCCGACTGCCGGAAGCTCGGCGGCGAAAACTATGCCGTACTCTGTGCGGGGGCGTACCGGCAGGCTGTCGCGGCCCACAAGCTGGCCGCCGACCGGCAGGGCAGGCCGCTGTTCTTCTCCAAGGAGAACCATTCCAACGGCTGTGTGGCGACGGTGGATGTGACCTATCCTTCGGCGCCGCTGTTTCTGCTGATGGCGCCGGTACTGCTCGAAGGCATGCTGATTCCGATCTTCGAGTTTCTCGATTCGCGACGCTGGAAATTTGAGTTCGCCCCGCATGACCTCGGCACGTATCCGCTGGCCAACGGCCAGTACGACTGCAATCCGAAAACGCAGATGCCGGTCGAGGAGTGCGGCAATTTGCTGATTCTGACCGGAGCGCTGCTCAAGTTCGGCGGACGCCGCGACTTTGTCCGCCGGCACTACGGACAGCTCAGAAAATGGGCGGTTTATCTTGTCGGCAACGGCATGGACCCGGCGTCCCAGCTTTGCACCGACGATTTCGCCGGGCATCTGGCGCACAACGCCAATCTGGCGTTGAAAGCGATTCTCGGCCTGGGGGCCTTTGCCCGAAGCGCCGGCGCACTGGGCGAGGCGGAGGATGCGGAATATTTCCGCACCATTGCCGAAAAGTTCGCCGGGGAATGGCTGAAAGCCGCCGACGGCGGCGAATGCACCCGGCTGGCATTCGACCGGGAAGGCACCTGGAGCCAGAAGTACAATCTGGTCTATGACAAACTGCTCGACCTGAATCTGTTCCCGGAATCGCTGGCGGAACGCGAAGTC
KOK=       101
KK=  202382  LL=  203281  Z=    6.55  JJ=  202202  DL=   900
A===      111      112      113      114      121      123      124      131      132      133      134      141      143      144      211      213      214      223      224      231      233      234      243      244      313      314      323      333      334      343      413      433
B===      222      122      422      322      212      412      312      242      142      442      342      232      432      332      221      421      321      411      311      241      441      341      431      331      424      324      414      444      344      434      423      443
RRR=   15.514    4.591    3.270    5.808    0.713   31.219   10.177   -0.849    0.311   -4.413    1.092   -0.950    0.479    2.754    1.120   -0.154    1.754   33.598   -0.111   -0.668    1.466    1.093    2.862    0.581    6.842   31.152    2.426   -0.146    8.872   18.787    0.630   27.115
X1==    1.887    5.715    3.138    1.986    0.888    3.831    2.750    1.641   -0.622    2.839   -1.013   -1.249   -1.013   -1.510   -1.043    0.120   -1.260    4.512   -1.271   -0.622    3.357   -1.033    1.437   -0.857    3.992    4.589    2.214   -0.102    2.176    4.097    0.854    4.097
X2==    8.222    0.803    1.042    2.924    0.803    8.149    3.701   -0.517   -0.499   -1.554   -1.078    0.760   -0.473   -1.824   -1.074   -1.286   -1.392    7.447    0.087    1.073    0.437   -1.059    1.992   -0.678    1.714    6.788    1.096    1.427    4.077    4.585    0.737    6.618
CD1=        3        7        6        4        2        7        5        4        1        8        1        0        1        0        0        2        0        8        0        1        9        1        5        1       10       10        7        5        9       13        4       13
CD2=       10        2        3        6        2       12        7        1        1        0        1        3        2        0        0        0        0       11        2        3        3        1        6        2        5       14        4        6       12       13        4       17
GTGCCGGATGTGCGGCTGATCGTGTTCCGGGGCTATCCGGTGATGGCGATGATCCGGCTTGCGACGAAGGAATCCGATGGCCGCGCCAATCTCCATCAGGGGGCGGTCGGCGTCGGCCTGAGCATTCGCGACGGCCATCCGCTTTTTGCCGCCCAGCACAATCGGGCGATCACCCACCATCCCGATACCGGAGCGGCGTTTTCGGAGCTGCATGTGCCGCACTGGGAGGAACACCTCAACCTTGCGGCCCGCTGTGCCGAAATGACTCCGCTGGGCTATTTCGGGGCGGATATCGCGACCGACCGGCAGCGCGGGCCGCTGCTGCTCGAACTCAACGCCCGCCCCGGCCTCGCGATCCAGATCGCCAACGGCCACGGCCTGCTTGCCCGCCTCCGGCTGGTTGAATCTCTGCCCGCCGGGGCGCATCCGACCTGCGCGGAAAAGATCGCATTCGCCCGCGAAAACTTCGCCTGATTTGTCCGGGAGATGCGGGAAATGCCGGAACGCAATTCCCTGTCTTCCGCGTCAGCTTGCTGCAACCTGCAAAATAATATTGAGCAGAATCACGACCAGCCCGATACCAAAACCGATCCAGGACCACATTTTCGACTTTGAGGCGGCTTCCTGCGCTTCCACGAACTGTCCGGCGGCGGCCAGGCCGGGCACTTTGGCCGCATAAACAATCGCGACGATGCCGAACGGCAGGCAACAGCATACCGTCACGATGATTGCACCGATCAAACCTGAGTTGATCTTCACCGGCTGGATGCTCCCGGCGTTTCCTCCGCAGGACGGGCATACCGCAGTTCCTGCCGGAAGTTCTTTTCCGCATTTGGGACAAAACATTTTTCTTTCTCCTTTTTTCAGGTCCGCATACCGACAAAAACAGGCAAGCAGCTC
KOK=       102
KK=  220112  LL=  221161  Z=    6.04  JJ=  219962  DL=  1050
A===      111      112      113      114      121      123      124      131      132      133      134      141      143      144      211      213      214      223      224      231      233      234      243      244      313      314      323      333      334      343      413      433
B===      222      122      422      322      212      412      312      242      142      442      342      232      432      332      221      421      321      411      311      241      441      341      431      331      424      324      414      444      344      434      423      443
RRR=    4.177    2.844    6.311    4.970   11.618   17.309    9.506    0.839    1.962    1.760   -0.008    1.962   -0.028    3.231    0.262    2.004    1.962   26.383   -0.137    0.875   -0.910    1.985   -1.711    1.072    5.967   97.445   12.353    0.128    1.913   42.430    1.044    9.480
X1==    2.078    0.862    3.233    1.170    2.776    5.517    4.550   -0.568   -1.452    3.155    0.037   -1.250    0.037   -1.626   -1.052    0.639   -1.366    9.276   -0.138   -1.452   -0.992    0.808   -1.351    1.084    2.600    8.273    3.588   -0.926    1.908    5.353    1.213    4.922
X2==    2.010    3.299    1.952    4.248    4.186    3.137    2.089   -1.477   -1.351    0.558   -0.231   -1.569   -0.777   -1.987   -0.249    3.137   -1.435    2.844    0.994   -0.603    0.917    2.457    1.267    0.989    2.295   11.778    3.443   -0.138    1.003    7.927    0.861    1.926
CD1=        3        2        6        3        4       10        8        1        0        9        3        0        3        0        0        3        0       17        2        0        2        5        1        5        8       17       11        4       10       18        5       17
CD2=        4        5        5        9        6        6        5        0        0        4        3        0        2        0        1        6        0        5        3        1        4        7        5        5        7       25        8        4        7       22        5        9
GCGGTCTATCAGTTCGGCACCCGGATTCCGGAACTTTTCCAGTACTTCACCGGGCAGCTCACCGAAACCATGGGGCCGACCGCCTCGCGTCTCTACCTGCGCGGCGAACACGAGGAGCTGCGCCGCTACATGCTGATCGCTTCGAAGGTCAACGTTTTCCTCGGCGCCGGAGCGCTGGTGGGCGCCGGTTTCCTGGCCGCGCCGATCCTGAAGGCGTGGCTGGACCTCGACAGCGCCGAAGTATTGAACATCACCTATGTGATGCTGTTTTCGGGTTTTCTTTCCGTCGCGTTCCGCGACACGGCCAATGTGTTCATGCAGATGTCGGGGCGGCACCGGATTATCGCGGTGTCGGTGATTTTTGAGGCGGTGTTCAACCTGGGATTGAGCCTGGCGCTGGTATTCCGCTATCACGCGCTCGGCGTCGCAATCGGCACGCTGATTCCCAATGCGCTGCTGGCGCTCTTCGTGATGTTTCCGCTGGCCGCCGGCCATATGAAACTCGGCTTATGGGAGTATTTCACCCGGGTTTATCTGCCGGTCATCCCGGCGGCGCTGCTGACGGCGCTGGCTCTGTGGGGTTTCCGGCACTTCATCTCCGAGTGGAACTGGCCGCTGATCCTCACCGCCGCCGCCGTTGCCGGAATCCTCTATCCGGCCGCCGCGGGGATGCTGCTTTTCACCGCCGCGGAGCGCCGGGCGCTTCTTGACCGCTGCCGCAGCCTTGCGGCGCGCTGACTTGGACAGCGTATCCAACGCGCAGACCGACGCGAACGCCAGCATCAGTTCGTAATAGTTCGCCGACTGCTTAAGCACCCATTCCAACGACGACTGGCAGTAGATCGCCGCCAGCCCCCCCGCCCAGCCGATACACAAAAAGCGCCACGAATTCCCCTTCAGCCGCACGATCAGCCGCAGGTTGAGGCAGTAATAATAGAGCAGCATCATCAGAAACACCGCCAGCGTGATCCAGCCGCATTCCGAGGCGATCATCAGATAAACGGTCTCCACCAGCTGCCAGCGGTAGATGCGCGGCGCAACCTCCAGCGA
KOK=       103
KK=  229502  LL=  230641  Z=    4.95  JJ=  229502  DL=  1140
A===      111      112      113      114      121      123      124      131      132      133      134      141      143      144      211      213      214      223      224      231      233      234      243      244      313      314      323      333      334      343      413      433
B===      222      122      422      322      212      412      312      242      142      442      342      232      432      332      221      421      321      411      311      241      441      341      431      331      424      324      414      444      344      434      423      443
RRR=   10.427   -2.671    5.808   -0.269    0.702   38.729    2.356    1.302   -1.164    0.537    1.181   -0.045    8.513   -0.538    0.272   -5.874    0.991   39.667    1.336   -0.146   10.399   -0.426   -2.198   -1.118    6.502    9.154   -0.213    0.596   37.261   22.866   -0.734    0.638
X1==    3.056   -1.196    1.045   -0.441    3.011    4.902    1.331   -1.222   -0.917    0.275   -1.236    0.169    5.337    1.012   -0.355   -1.564   -0.756    6.009    1.112    0.376    7.904    2.916   -0.829   -1.762    3.333    9.563   -0.057   -1.060    6.571    4.033   -0.766    1.131
X2==    3.412    2.233    5.557    0.611    0.233    7.901    1.770   -1.065    1.269    1.951   -0.956   -0.268    1.595   -0.532   -0.767    3.756   -1.312    6.601    1.201   -0.389    1.316   -0.146    2.652    0.635    1.951    0.957    3.722   -0.563    5.670    5.670    0.957    0.564
CD1=        6        0        5        2        5       10        4        1        1        6        2        3       16        6        1        0        1       10        3        3       20        9        2        0       13       25        4        6       26       19        3       11
CD2=        4        3        7        2        1       11        4        0        3        5        1        1        5        2        0        6        0       11        4        1        5        3        8        5        5        4        9        3       17       17        4        6
GCGGAATCCTCATCCAGCTTCGCGGCGGCAAGCAGCAGGCCCGCGGCGCGGTTCAGCAGCAGCCGCGCCGCTTCGGAAACCGGCAGGAGGCGCCAGTCGTTCAGCCGCCAGCGCTCCAGACACGCGGGATCGCCCCAGACCAGGCGGCAACCGGCCCGCAGCTCCTGCCACATCAGGGTATAAGGCATATGCTCCAGCTCGCCGGCGGACCGGGCCGGTCCGAAATCGACGTCCACACCGATCTCCTCATCGAAGCCCCTGCCGAACTCCCGCATCGCACAGTCCAGCACCTTGCGGCGGCGGCGCGGGAGCGGCCTGGAGATCACGAAAAAATCGAGATCGTTGAACAGCTCCGCGTCCCCGTCCGGTTTGCGGAAAACCCCGCCCTCGCCGCGCCCGTAGCCGCCGCCGAGCAGCACCGCAGCGATTTCCCGGCTTTCCGGCAGAGCGCCGATCCGCGCGGCCAGCCGCTCCAGGAACGCTTCCAGCCGGGCTTCCAGTTCCGGAGCATCTGAGTGACAGTATTTTCCCATCGCTTCACCTCTCCCGGAACAGATTGCGCACCAGCGTCCGGCACAGCAGTTTCAGGTTGAACCAGAGTCCGGCATGATGGGAGTAATAGAATTCGTCCAGCTCGATCTGCACCGGATCGTCTTCGTGTTCGAGCATCTCCGAATAGTTGAACACGCCGAGGTGGTAGTTGCCGAAGCGTTCCAGCAATTCGCGCACCTCCGCCGAAACCGGGAGCGGGTGATTGCCCACCAGCCGGATCCGGTTCATCATCGCCAGCACCACCAGATGAGTTTTGTGCAAACTGAATTTGTAGAAGAGCCGGTCGCACCAGATCCGGGCGGGCGCCCGGTAGAGGTTCAACCTGATCCACCGGGTCGCCCGGTGATCCACAAAATAGATTCCCGGAGTCGGGCGGACCGACAGGAAGGGGCGCAGCAGCAGCCACGGCGCCGCCTGCGCCAGCAGGATGCCGCCGCCGCAGACCATCGCCACCGCCCAATGGAAGAGCCGCCCCGGAAGCCGGGAGGAAACACCGGTCAGGATAAATTCATCCAGCACATCCACATAGGTGCCGCTGTACGGGTCGATCAGCCGGTTCCGGCAGATGATCTTGTTGCGGATTTCCAG
KOK=       104
KK=  239042  LL=  240001  Z=    5.02  JJ=  238802  DL=   960
A===      111      112      113      114      121      123      124      131      132      133      134      141      143      144      211      213      214      223      224      231      233      234      243      244      313      314      323      333      334      343      413      433
B===      222      122      422      322      212      412      312      242      142      442      342      232      432      332      221      421      321      411      311      241      441      341      431      331      424      324      414      444      344      434      423      443
RRR=   10.507    9.384    2.928   -0.119    0.820   27.122    3.449    0.473    0.947    0.150    0.038   -1.562   -2.575    1.880    0.854   -2.183    0.693   48.044   -1.711    0.164    2.124    0.539   -3.205    0.431   -4.076    9.547   13.062    0.106   33.458   28.294    0.431    0.424
X1==    1.951    4.171    0.731   -0.051    3.287    5.129    1.000   -0.476   -0.857    0.472   -0.363    1.345    1.740   -1.669   -1.138   -0.857   -0.540    8.892   -1.186   -0.857    0.966    2.302   -1.175   -1.509    3.202    7.524    4.473    0.403    5.337    3.351    0.163    0.172
X2==    5.384    2.250    4.007    2.318    0.250    5.288    3.449   -0.993   -1.105    0.317   -0.105   -1.161   -1.479   -1.127   -0.750    2.548   -1.284    5.403    1.443   -0.192    2.199    0.234    2.728   -0.286   -1.273    1.269    2.920    0.263    6.269    8.444    2.643    2.462
CD1=        4        6        4        2        5       10        3        2        1        6        3        4        7        0        0        1        1       14        0        1        6        7        1        0       12       18       13       10       20       15        4        7
CD2=        6        3        5        4        1        7        6        0        0        2        2        0        0        1        0        4        0        8        4        1        5        3        7        3        0        4        6        3       15       19        6        8
ACATAGAGCAGAGTACGGTTCTTCCGGTTCCAGCCGTCCAGCACGGCCGGATCGGCGGCCCGGTGCAGAATCACCAGATCGAACCCCTCCGGAAATTCCCCCCAGGGAACCAGCCCGTCGAAACCGGCGGCGAATCCGTCCGCGTTTCCCGTCGTCCGGAACGAGCCGTACACCTCGCATCCGGCGGCGCGCAGCGCGGCGGCGGCATCGAACACAAACCGCTCGATCCCTCCGCAAAAATATCCCTTCTCGGAGACCTGACAGATCCGCACTGCGTCACCGCCGTTTCTCATTGCAAAGCTCCTCATAGAAGGCTTCCAGCCGGGCGACAATCCGGGGCCACCGGTAGTTTTCCTCCAGATCGCGTTCCGCCCCTTCGCAGATGCGGCCGCGCAATTCCCGGTCGGCGCGCGCCGCCCGGCACTTCTCAATCAGTTCGTTCAGGTCGGCCGAATCAAAAGCGAGGCCGTTTTCTCCGTCACGCACCAGATGCTCCAGACCGCCCACCCGGGCCGCCACCACCGGCAGCCCCGCCGACCACGCCTCCAGCACCACAATGCCGAACGGCTCATGGCGGGACGGCAGCACGAAAAGATCGGCGCAGCGGTAAGCGGCGACCAGTTCGGGAGACGACGGCTGGAAACCGGGAATGATCGTCACGCACTCCTCCAGCGCGTTTTCCGCGATATAGGCTTTCATCCGCGCAAAATAATCGGTCGCGGTGATCGGCCCGACCAGCAGCAAATGCAAATCCGGCATCTCCCCGCGGAGCCATTTCATCATTTTGAGCAGCTGCATCTGATTTTTCTGATAGTCGATCCGGGAGACGCAGAGCACCACGAACTTTTCCCGCCCGATCCCGTAACGGCGGCGGAAGCCCGGATCCGGAGCCGTCCGGAACCGCTCCGGATCCACTCCGTTCGGCAGATAGATCACATTCTTCTCCGGGAACTTCGCCGC
KOK=       105
KK=  251672  LL=  252361  Z=    6.84  JJ=  251582  DL=   690
A===      111      112      113      114      121      123      124      131      132      133      134      141      143      144      211      213      214      223      224      231      233      234      243      244      313      314      323      333      334      343      413      433
B===      222      122      422      322      212      412      312      242      142      442      342      232      432      332      221      421      321      411      311      241      441      341      431      331      424      324      414      444      344      434      423      443
RRR=   10.378    7.200    0.723    1.154   -2.059    8.789   -1.628   -0.213    1.256    0.281   -2.533    0.331   -2.130    0.253   -0.099   -0.370    1.256   77.484   -1.252    1.256    2.784   -1.927   -0.507    0.496   -0.234   34.739   14.230    0.789    6.797   25.163    0.999   -0.322
X1==    3.432    3.347    3.091    0.815   -0.653    1.921    1.490   -0.909   -1.027    0.456    1.632   -1.072    2.380   -0.183   -0.653    0.938   -1.150    8.987    1.230   -1.027    1.814    1.334   -0.762   -0.384   -0.379    3.876    4.152   -1.542    1.243    4.215    2.380    5.998
X2==    3.024    2.151    0.234    1.417    3.151    4.575   -1.092    0.234   -1.222    0.617   -1.552   -0.309   -0.895   -1.385    0.151   -0.394   -1.092    8.622   -1.018   -1.222    1.535   -1.445    0.666   -1.290    0.617    8.962    3.427   -0.511    5.468    5.970    0.420   -0.054
CD1=        4        4        4        2        0        3        3        0        0        2        4        0        5        2        0        2        0       11        3        0        4        4        1        2        1        7        7        0        5       10        5       13
CD2=        4        3        2        3        4        7        0        2        0        4        0        1        1        0        1        1        0       11        0        0        5        0        3        0        4       16        8        4       15       16        3        4
CTGGAACAGCTTCCGTTCGGGGAGAAAGCCTCCGTTTTCGCGGTTTCCGAATATCTGTTTTTCGCCTGTTTCGAGGATAAAAAATCCGCCGGAGCGTATGCGGAGCTCGGTGAAGCGCTCGGCGGTTCGAAGCGGATCGCGCTTTACCGGAACTTCGTGAACCGCTGTGACGCCCTGTTCAACGATCTCGCATTTCAGTTCAATCAGCGCGGCGACCTGATCCGGCTCAGGGTGCGGGTGCTGAATCAGGGGGCCTATCTGGCCACGGCGCGGCAGTTGGACGCCTCGACGCTTTCCGCCGGGGAGGCCGCCGACCGGATTTCGGAGTGCGAAAGCAAAATTGTCGATACGGTCGCGATGTGGGACGGCAACAGCCTGATTTCGGAAGCGCTGGAAGCCGGGGATGTATTCGCGGCGACGGCTCTGTTTGAATTATTCGCACACCGGCTGCGCCGCCTGATGAGCGAGCGGCTGACCCCGCGCGATGAATTGGATTTGCGGCTGCGCACCCTGCTCCGGGAGAATGAAGCGGGACTGGCGGCGGGAGCCGCAAAGGTGCGCCGGATGAGCGATCCGCGGGCGGAACGGTTCGGCAGGCTGTTCCCGGGAGCGCGCGGTCTCTGGAATGAGGCCGTCCCGGCGGGTTATGAACAGCTCCGGCAGGGAATCCGGCGCAGCTACCGCTCTTTT
KOK=       106
KK=  263402  LL=  264421  Z=    5.33  JJ=  263402  DL=  1020
A===      111      112      113      114      121      123      124      131      132      133      134      141      143      144      211      213      214      223      224      231      233      234      243      244      313      314      323      333      334      343      413      433
B===      222      122      422      322      212      412      312      242      142      442      342      232      432      332      221      421      321      411      311      241      441      341      431      331      424      324      414      444      344      434      423      443
RRR=   17.363   -1.542   17.570   -0.885   -0.071   -0.010    0.275    2.150    0.035    0.025    1.998    2.676    1.998   -1.576   -0.071    0.009    1.395    9.399    5.918   10.142   11.362    7.089   -1.688   -1.465    0.025    1.466   -0.150   -1.445   76.357    6.390    0.237    5.193
X1==    3.603   -0.490    4.231    1.725   -0.490    1.050    0.482    2.231    0.050    0.421    1.863    0.790    1.863    4.220   -0.490   -0.950   -1.201    3.545    3.210    2.050    1.602    4.395    2.572    1.917    0.421   -1.508    0.118    1.852    9.108    3.253   -0.160    1.301
X2==    4.819    3.144    4.152   -0.513    0.144   -0.010    0.571    0.963    0.698    0.059    1.073    3.387    1.073   -0.374    0.144   -0.010   -1.162    2.652    1.844    4.948    7.093    1.613   -0.656   -0.764    0.059   -0.972   -1.274   -0.780    8.384    1.965   -1.484    3.992
CD1=        4        0        5        3        0        2        2        3        1        2        5        2        5       11        0        0        0        5        6        3        4       10        7        8        2        0        2        6       23       11        2        7
CD2=        6        4        9        1        1        2        2        4        3        6        6        6        6        2        1        2        0        5        3        9       20        6        2        1        6        2        2       11       34       15        1       21
CGGAACGGTGGAGGAGAAGGCCGGCGGCGAGTTGACGCTGCGTTTGTTCGCCCCCGTCCGGTTCCGGGAGCTGTGGGTGGTCGATTCCGTGGGAAAGGACAAATTCCGGATTCTGTGCCTGCCGGATTCGGCGGCGGGCGGCCGGATCCCGGAGGAGTTCCGGCGGTACTGTTTCCCGGGGCAGGTGCTGTTTGCGCCGGTGGACTGGCGTTCCACCGGAGAGCTGGCCGCGGCGTTTCGGAAGGAGGCGGCGGAACGGGGAAGCCGCATCGATATGTGGCCGCAGTCGTGGCCGCTGAACCGGCGGGGGCGGGAAGATGAGTGAACGGTATTTTTACCTGAGGAAGGCGGGGCGGATCACCGGGCCGTTTGAGGCGGCCCGCCTGCTGGCCGGAGCGCGGCACGGCCGGATCGGTACGGAGGATGAAATTTCCCGCGACAAACGGGAGTGGCGGCGCGTTGCGGAGGTGCCGTGGCTGAAGCCGGAGTCCGCCGCGGAGCCGCCGCTCTTTGCGGAGCCGGAAATCCGGATGCCGGAACCGGAGGCGCAGGCGGAAGCGGCAATCCCTCCGGTCGCCGCACCGGTGGCGGTTTCTCCGGTTTTTCCGATTGAACCGGAGGAGGAGTGGGAGCCGCCGGAGGTTGATCTGGCGGAAGCGCCTTCGGCCCGGCGGCTGGTCGGCGATGCGCTGTCGCTGATCTGGAACACCACGGACAATCTCCTGAAAATCCCGGAGCGTTACGGCGTCTCCGGGACCGTCTGGAGCGGCGTGACCGCATGGCTCGGTTCGATGGCGATGATTATGGCCGCCGTCGCGGCGTTCGGGCGGAGTTACCGCTTCTGGGAGGGCGGCGCAACGGTCGTCGCGGGCGGGCTGTTCACGCTGCTGCTGGGTGCCGGACTGTGGGCGGGAACGGCGGTGTGCCGGATTGTGGCCGGGCGGGACGGAAACGAGGGAGCGTGGCATTTCGACTGGCTGACCTCCGGGGCCGTTCTGCTGAATTTCAGCGCCGCGGCCG
KOK=       107
KK=  266882  LL=  267871  Z=    7.21  JJ=  266822  DL=   990
A===      111      112      113      114      121      123      124      131      132      133      134      141      143      144      211      213      214      223      224      231      233      234      243      244      313      314      323      333      334      343      413      433
B===      222      122      422      322      212      412      312      242      142      442      342      232      432      332      221      421      321      411      311      241      441      341      431      331      424      324      414      444      344      434      423      443
RRR=   22.347    0.453   24.008    1.402    0.453    1.328    0.575    2.679   -0.679    5.513    3.071    0.569    0.080    0.733    0.517    0.001    1.466    8.175    0.208    0.001   17.808    2.208    6.746    0.426    0.149    2.398    0.933    0.217   66.647    5.068   -0.277   -0.602
X1==    5.400    0.396    4.890    0.483    0.396    1.922    1.313    1.934    0.939    1.659    2.271    1.324   -0.299    2.535   -0.604   -0.043   -1.204    2.889    0.465   -0.043    3.144    1.614    2.255    1.419    1.659    0.986    1.645    1.092    8.237    1.840    0.343    1.348
X2==    4.139    1.144    4.909    2.905    1.144    0.691    0.438    1.385   -0.723    3.323    1.352    0.429   -0.267    0.289   -0.856   -0.016   -1.217    2.829    0.447   -0.016    5.664    1.368    2.992    0.300    0.090    2.432    0.567    0.199    8.091    2.755   -0.807   -0.447
CD1=        6        1        6        2        1        3        3        3        2        4        6        3        2        8        0        1        0        4        2        1        6        5        6        6        4        4        4        5       21        8        3        7
CD2=        5        2        9        5        2        3        2        4        1       12        6        2        3        3        0        2        0        6        2        2       17        6        9        3        5        8        6       12       31       16        2        7
CATCCGGGCGAATCTCGACTCCTCCCCTGCCGGGACGCTGCATTTCAAGGTGTTGCGGCAGAGCAGCAGAATTCCGTGGTTCCTGGTGGTGCGCAACGGCCGGGTATGGCGGGTCGGGCCGGGGAAGCGGGACGGCAGGGACGTGCCGGAGCCGGATGTGGAATTCACCGTTTCCGGCACGGTGGTGAGCTGTACGTTGAAACCGGGCGCGGGCGTCCCGACGCTGGCGGACGGGAAGATTTCGCCGGAACTGCGGCGGATTCTGGACGCGGTCCCGGGAAACCGGGTGCCGGAATTCTGGGTGGACCCGGACAGTGCAAAGGAGTTTTTCACGGTGCGCGAACAGTTGAAGCAGGAAAAGGTCATGCACGGCTGGGGCCCCGCCCTCGCCGGAGACCGTTTCGAGTATCATATAACCACACAGGCGACCCATGAATATTGACGATGAACGCGATCCCGAACTCGACGTGGAGCAGGAACGGGAGCCGGACCGGCACTGGCTGCGGCCGTATCTGCTGATTCTGCTGGCGGTCGCGGTATTGGCGCTGTTTGTCCGCCCGGCGTTGTCCGGTGCGGGGGAGGGCGGTTCCGGCACGGGCGGCGGAGCCGCGGGAACGGGTTCCGGCGCGGGTCAGGAGAGAGCTGCGGCCGGTTCCGGCAGCGGTGACGGAGACGGGGCCGCCGCGACCGGTGCGGCGGAACGGGGTACGGGGAGTGGCGGGGAGGCTTCCGCCATTCCCGAAACCGCTTCGCCTGCGGCTGCTTCCACTGCTCCCGCCGCCGCTTCGGCTCCGGCGCTGCAGTGGGAGAGCGACCGCCCGGCGACCGACACTGAGGAACGGGTTTACCGGCTGGCCTGTCTGTATCTGGGCAATGCGGTGGCGGACGGCGGGAAAATCCGTTTCCCGGCTTTCGGAGCGCCGGGCACGTCGATCCGCAAGGCGGAAAAGGGCTACGAAGTCGCGGGATTTTTCCGGATCGAAGGGAAGG
KOK=       108
KK=  313862  LL=  314971  Z=    6.03  JJ=  313862  DL=  1110
A===      111      112      113      114      121      123      124      131      132      133      134      141      143      144      211      213      214      223      224      231      233      234      243      244      313      314      323      333      334      343      413      433
B===      222      122      422      322      212      412      312      242      142      442      342      232      432      332      221      421      321      411      311      241      441      341      431      331      424      324      414      444      344      434      423      443
RRR=    3.625   -2.330   10.702    1.038    0.778   18.105   -0.086   -0.740   -1.264   10.052    0.728   -0.254    0.028    0.399    1.274    0.384    2.073  102.030   -1.428    0.506   -0.178   -0.614    1.946    0.737   -0.126   19.934   25.201   -0.056    3.904    1.212    9.665   69.766
X1==    1.754   -0.405    3.668    6.316    0.416    5.435    2.766   -1.700    0.967    5.695   -1.490   -1.545    0.039   -1.816   -1.227    1.605   -1.441   10.817   -0.594   -0.948    0.430   -0.229    1.953   -0.496    0.584    3.608    4.903   -0.323    1.780    0.984    3.099    6.157
X2==    2.066    5.748    2.917    0.164    1.870    3.331   -0.031    0.435   -1.307    1.765   -0.489    0.164    0.714   -0.220   -1.038    0.239   -1.439    9.433    2.404   -0.534   -0.413    2.683    0.997   -1.486   -0.216    5.524    5.140    0.172    2.193    1.231    3.119   11.331
CD1=        4        1        9       12        2       11        6        0        4       17        1        0        4        0        0        5        0       18        1        1        5        3        7        2        6       11       14        7       11        9       10       22
CD2=        3        7        5        2        3        6        2        2        0        5        2        2        4        3        0        2        0       15        6        1        2        8        5        1        2       12       11        4        9        7        8       28
CGACATCCTGACGATTTTCGACAAGCACAAACTTTCGGTCGAATATATGTATGCGTTCACCTTCGGCCGCGAGGACAAGAGTGTGATGGTATTCCGGTTCGAGCATCCGGAGCAGGCCGTCGAACTCCTGAAGAATGAGCCGATCGAGCTGGTCAATTCCGCCGATCTGTTCCGATAACCACTCCGGCCGGCAGCTGCGGTTTCGCCGCTGCCGGCCCATATATTCAAGCAAAGAAGTCAGAAGAAATGTCTCAGTTCGTCATTCCCAACCGGATCTTCGACCCGGCCGCCGAGTGTATGCCTCGCGCCGACCGGATCAAGCTCCAAGCCACCCATCTGCGGCGCACCATTGAACAGGCTCAGAAGATTCCGTTCTACCGGCGCAAGTTCGCGGAAAAGAACATCTCGCCGGATTCGGTCAAAACCGTCGCCGACCTGAAGCGTCTCCCGTTCACCACCAAGCAGGACCTCCGCGACGCCTATCCCTTCGGCTTCTTTGCGGTGCCCCGGGGCGAACTCGCCCGCATCCACGCTTCGAGCGGCACCACCGGCAAGCCGACCTTCGTCGGCTACACCAAAAAGGATATGAAGCTCTGGGCCGATCTCTGCGCCCGCTTCCTGGTTGCAGGCGGCCTGACCAGCGACCAGCTCGTACAGGTTTCCTTCGGTTACGGCCTCTTCACCGGCGGCTTCGGGCTGCACGGCGGCATCGAACGGGTCGGCGCGGCGGTGCTGCCCGCCTCCAGCGGCAACACCCAGCGGCAGATCATGCTGCTCAAGGACGCCGGGATCAACACTCTGATCTGCACCCCCTCCTACGCCTTGAACCTCGCGGAAACCATTCAGGGCCAGGGGCTGAAAAAAGGGGACCTCGCGCTCCGGTTCGCCCACTTCGGCGGCGAGCCGTGGACGGAAGAGATGCGCTGCGCCATTGAGGAAGAGCTGGGCCTCCACGCCTTCAACAACTACGGCCTCTCCGAAATCATCGGCCCCGGCGTCGCCGGCGAATGCGCGGCCCGCACCGGCATGCACATCCAGGAGGACAATTTTCTGGTCGAGTGCCTGAACCCCAACACCCTTGAACCGGTCGCCGAGGGCGAGGAGGGCGAA
KOK=       109
KK=  316652  LL=  317641  Z=    7.69  JJ=  316622  DL=   990
A===      111      112      113      114      121      123      124      131      132      133      134      141      143      144      211      213      214      223      224      231      233      234      243      244      313      314      323      333      334      343      413      433
B===      222      122      422      322      212      412      312      242      142      442      342      232      432      332      221      421      321      411      311      241      441      341      431      331      424      324      414      444      344      434      423      443
RRR=   25.144    9.250    6.093   -0.834    0.012   11.737   -0.558   -0.439    0.685    2.893    4.891   -0.471   18.684    4.349   -1.481    0.009    0.192    9.784    3.712   16.266    4.867   18.444    1.308    3.442    0.262    0.436   -0.126   -0.266   28.486   13.861   -0.455   -0.178
X1==    6.705    2.209    2.528    1.073    0.043    4.140    0.618   -0.484   -0.956    2.333    2.287   -0.237    4.022    1.531   -1.401   -1.593   -0.768    3.887    0.821    2.866    2.124    3.843    2.008    2.469   -0.326   -1.183   -0.126    0.162    5.657    3.104   -1.761    2.082
X2==    3.750    4.188    2.410   -0.777    0.274    2.835   -0.902    0.908   -0.716    1.240    2.138    1.984    4.645    2.840    1.057   -0.006   -0.250    2.517    4.523    5.675    2.291    4.799    0.651    1.394   -0.805   -0.368    1.002   -1.643    5.035    4.466    0.258   -0.086
CD1=       12        5        7        4        2        9        3        2        1        8        7        2       10        5        0        0        1        8        3        7        7        9        6        6        3        1        3        5       15       10        0        8
CD2=        6        7        5        1        2        6        1        3        1        4        6        5       10        8        3        2        2        6       10       10        6       11        4        6        1        2        4        0       12       11        3        3
AACCGGAAGCACACCGGTTCCACCGCGAACAGGCGGAGCTGTTCAAGGAAGCCGGCGCGGATTATCTTTATGCGGCCCTTCTGCCGACGCTTCCGGAAGCGGTCGGAGCCGCGCGCGCGATAGCCGGAACCAGCCTGCCCTATCTGATCGGCTTCACGATTCAAAGCGACGGGTGCCTGATCGACGGCACCGCCATTCATCAGGCCATTGCCGCCATCGACCGCGCGACCAGAGCCTCGAAGCAGCCCCTCTGCTATATGGCGTGCTGTGTTCATCCGACAATCGTTTACGCGGCGCTTTCGCAGCCGTTCAATCGTACGGACCTGGTCCGGACCCGGTTCAGCGGAATGCAGGCCAACACCTCCGCCCTCCCCTATTCCGAGCTGGACGGCGCCGCCGACCTGAAGACCTCCGATCCGGAGCAGCTCGCCGCCGGAGTCCTGCGCCTGAAGCGCGAAATGAATCTTAAAATTCTCGGCGGATGCTGCGGCACCGACCAGCGCCATCTCGAAGCGATCGCCCGGCAGATCACTGATTTCATCAACAATGAATCAGCCGCGTCAACGCATTGAGCTTTTCAACCGAATCACGGAAACGCCTTGAGCATGGCAATTGAAAAAAAACGGATTTTTTTGAAAAAACGCTTGCAAAGGTGTACAATTATGATTATTGTATACCCTAAACAGTTCCGATTCTCAATCCGTTAATTGTCGATCTGGAGGACTCCGCAATGAAAAAGCCTGTCGTGTCGAATGAGTTGTCAAACAAATACGGTTTACCGGAAACATGGTTGCCCGCCGGTCTCTCTCCGTCAAAATTCACATTGATTGAGTTGCTCGTCGTGATTGCAATCATAGCAATTCTCGCGGCGATGCTGTTGCCCGCACTCAATTCCGCCCGGGAACGTGGGCGCCTGATCTCCTGCAACGGCAACCTGAAGCAGCTTGGGCTGGCGCTCACATTCTACGAAGGCGAAAACAAAAATATGCC
KOK=       110
KK=  319322  LL=  320131  Z=    7.69  JJ=  319142  DL=   810
A===      111      112      113      114      121      123      124      131      132      133      134      141      143      144      211      213      214      223      224      231      233      234      243      244      313      314      323      333      334      343      413      433
B===      222      122      422      322      212      412      312      242      142      442      342      232      432      332      221      421      321      411      311      241      441      341      431      331      424      324      414      444      344      434      423      443
RRR=   32.908    6.162   -0.141    6.252   -3.456   11.729    0.150    0.754    0.693    2.517    0.010    0.665   -0.824    0.609    0.791    0.080    1.504   62.958    0.811    1.504    7.702    0.670   -0.121   -3.823    0.749   16.601    2.716    0.459   -0.305    4.091    7.668   47.223
X1==    6.196    2.733    1.419    3.912   -1.062    4.541   -0.514   -0.714   -0.631    1.487    0.604   -0.595   -0.568   -0.405   -1.062    0.108   -1.294    5.594    0.378   -1.370    3.418   -0.454    0.155    4.209   -1.287    1.776    3.418    0.652    3.246    1.871    3.534    6.453
X2==    5.311    2.255   -0.099    1.598    3.255    2.583   -0.291   -1.056   -1.098    1.692    0.017   -1.117    1.452   -1.501   -0.745    0.742   -1.162   11.255    2.143   -1.098    2.254   -1.476   -0.785   -0.908   -0.582    9.346    0.795    0.704   -0.094    2.187    2.170    7.318
CD1=        8        4        4        7        0        8        1        1        1        6        4        1        2        2        0        2        0        9        2        0        9        2        3        9        1        6        9        7       12        9        9       19
CD2=        6        3        1        3        4        4        1        0        0        4        2        0        4        0        0        2        0       14        4        0        5        0        1        1        1       15        3        4        3        7        5       16
CCATTCCTCCCGCTGCTGCTGGCTGCCGGCGGCCTCCTGCCGGCGGCGCAACTGGTCAATCCCGCCTTTGAAACGGAACAGGGCTGGGAAAAGTGGCGTGACGGCAAACAAACCGAGCGCCGCCTCTCCGAACACGGCCGCAACAACAGCCGCTGCGCCTTCATCTCCGCCCCGGCCGGAGAAAAAGGCGCCTATCTGCAGAGGATTAAAAATCCCCAACCGGGCGATTATACGCTCACATGCTGGTATCGCACTTCCCTCGGGAAACAGTGCGCCAGACTGGAAGTCACCGGGAAGCGGGACGGCAAAGCTGTTTTCAGCCGCTCCGCCGCCCTCCCCGGTTCGCAGGATTGGAACACCGGTTCCCTCGCTTTTCAGCTTCCCGCCGGAATTACGGAATTGATCGTCACGCTGTTCGTCGCGAACGGCAAGGCGTGGTTCGACGATCTTGCGCTGCAGGCCGCTCCGCCCGCCGCCTCGCCGGTAGAACTGCCGCTGGAAGGGATCTGGAAGTTCCATCCCGGCGACCTTGCCGGAGCCGCCGCACCGGAGTTCGACGACTCCGGCTGGGACAATATCAAGGTCCCGGCCCTGTGGGAAAAAGAAGGATACCCGGAATTGGAGGGTTTTGCGTGGTACCGCCGCAGGATCGAACTGCCGCCCGCCCTCCGGGGCCGGAATCTGGTGCTGATCGCCGGCGGCATCTCCAAGGCGGACGAAACCTTTTTCGACGGCGTAAAAATCGGTTCCACCGGGCAATTTTCCCCGAAGTTCAAAGGCGATACCTTTGGAATGCGCCGTTATCTCATT
KOK=       111
KK=  320342  LL=  321091  Z=    9.04  JJ=  319922  DL=   750
A===      111      112      113      114      121      123      124      131      132      133      134      141      143      144      211      213      214      223      224      231      233      234      243      244      313      314      323      333      334      343      413      433
B===      222      122      422      322      212      412      312      242      142      442      342      232      432      332      221      421      321      411      311      241      441      341      431      331      424      324      414      444      344      434      423      443
RRR=   -0.347   -0.101    3.228    8.833   -0.452   11.061    0.044    0.395    0.077   -0.745    3.065   -0.251    0.880    1.461    0.288    0.631   -0.081  108.262    0.135    1.007   20.286    1.138    2.284   -5.784   -0.108   27.608    7.574   -1.760    8.745    3.977    4.217   12.258
X1==    1.094    0.260    2.448    2.725   -0.740    2.141    0.623   -0.580    0.468    1.941    2.822    0.330   -1.776   -1.076   -0.740    3.815   -1.143    9.092   -1.031   -1.206    3.729   -1.602   -1.602    3.839   -0.240    2.822    3.127   -1.068    4.565    2.902    2.247    4.981
X2==   -0.318   -0.389    1.319    3.242    0.611    5.165    0.071   -0.681    0.165   -0.384    1.086   -0.758   -0.495   -1.358   -0.389    0.165    0.071   11.907   -0.131   -0.835    5.440   -0.710   -1.426   -1.507    0.450    9.785    2.422    1.647    1.916    1.370    1.877    2.461
CD1=        2        1        5        5        0        4        2        1        2        7        8        2        0        1        0        6        0       11        0        0        9        0        0        8        3        8        8        4       17       13        7       18
CD2=        0        0        2        4        1        6        1        0        1        1        3        0        1        0        0        1        1       13        1        0        9        1        0        0        2       14        5        6        7        6        4        8
CTCTCCGGGGCCAGACTCGACCGGCCGGAACTGCGTGGTACGGTCAGGCGGTACGACCGCACGGTTGCCGCGGAATTCCGCCTGAAGCTCCCGCAACCGGCCGGACACGCCGAAGCCGTTGAAACCCTGCCGCCGCTCCCCGAGGGGTTCTACACGCTTGAAACGGAACTGACCTCCTCCGACGGACTCACCGCCCGTCACGGATTCACTTTCGGCGTGCTGCCGGAACAGCCGGAACCGGCTGAACCGCGTTTCGGCCTTGCCGGACACCTGAACCGGCTGGATGACGATGAACTCGTCCGCACCCTCGCCGTCGCCCGCCGGATCGGGATCGGCACTTTCCGGACCGGCTTCCTATGGAAGGATGCCGAGCCGGAGCCGGGACGCTGGAACTGGTCCCGGTTCGACCGCACCGTAAAGGCGCTGCGCGACTCCGGCATGGAGCTGACCGCGACACTGGCCGGAACGCCCGATTGGGCCTCCACGGATCCGCTGGGGCGCAGAGGACTTCCGCGCAAGGCGGGGCGGATGCCGCAGCTCGACCGCTGGCAGGAATACGCCCGCCGAATCGCCCAGCGCTACGCCGGGAACGGCATCAGTTGGGAGCTGTGGAACGAACCCAACCTGAAATCCTACTGGAAACCCGCCCCGGAATCCCATCAGTATTTCCAGCTTCAGCAGGCCGGATACCGCGGAGTCAAGGCGGGCGATCCGAATGCGACGGTGCTGACGGCCGGCTTCTCCCCGTTC
KOK=       112
KK=  350282  LL=  351241  Z=    4.74  JJ=  350162  DL=   960
A===      111      112      113      114      121      123      124      131      132      133      134      141      143      144      211      213      214      223      224      231      233      234      243      244      313      314      323      333      334      343      413      433
B===      222      122      422      322      212      412      312      242      142      442      342      232      432      332      221      421      321      411      311      241      441      341      431      331      424      324      414      444      344      434      423      443
RRR=   14.373    3.580   10.694    0.334    2.440    1.383    1.219   10.808    0.332    5.798   -0.501   10.799    5.405    7.115   -1.273    0.972    1.886    1.340   -0.114    0.332    9.728    5.362   27.945   -0.032    0.026   -0.527    0.513   -0.308   52.008    5.338    0.047   -0.466
X1==    2.728    3.726    2.428   -0.924    1.251    1.357    1.739    4.205    1.357    1.998   -0.208    2.309    3.091    1.903    1.251   -0.745   -1.321    0.442   -1.112    1.357    3.055    1.688    4.288   -0.008   -0.018    0.342   -1.114   -0.694    6.226    2.481   -0.208    1.077
X2==    5.269    0.961    4.405   -0.362    1.950    1.019    0.701    2.570    0.244    2.902    2.407    4.677    1.749    3.739   -1.018   -1.305   -1.428    3.032    0.102    0.244    3.184    3.176    6.516    4.116   -1.409   -1.542   -0.461    0.444    8.353    2.152   -0.226   -0.433
CD1=        6        6        7        1        3        4        4       10        4        8        3        6        9        6        3        1        0        2        0        4        8        5        9        2        4        4        1        4       18       10        3        7
CD2=        6        2        6        1        3        3        3        4        2        6        6        7        5        9        0        0        0        7        3        2        8        9       15       12        0        0        2        4       20        8        2        3
TAATCGACAACCCAGGGCGACAACCCGATAACAAGGCCGGATATATCCAGAATACCAACCACATCAATGACCGCATAAGCACCTGACAATGCAACCGCCCGCCAGTTCCGCCGGGCAACCGCCAGCGGGATCAACGCAATCTCCGGAAACACTGCGGCAGGGATGCTCCACAAAACCACAACCCGGAGACGCAATTCCGGCAGCCATTCCCGGCAATACCGGAAACAGCAGACACCGAACAGCACAAGACGGTAAACAAGGATGAGCAGACCGACCGAAGCCACAACAGTCGTCCCGAATGATTCCTCTTGTCCCCCCGCAGCCCGGGCCACGCCATCCAGTACATATATCAGCAGTTGACCAAAAGCGGCAATGCACAAAAACAGCCCGGCGCCGAAGATCGCGCCGGAACGGGGATGCTCCAGCCACAGCAACCGGGAAAGGAGACGGCGGAGCTTTTCTTTCAACAATTTTCCTCGTCCTCGTCATCGTCCGGCACGGCAAGCCGGTTTTCGAGAATGCCGACCATTTTCTTCAGCGCGCCGACCGCCTGTTCGCGGTGTTCCGGGGACTGGAAAAATTCGCCGATCCGGTCCGGGTCCAGCGAATCGAAAAACTCCGCCTGCCGGACGATCGCATCGATGCTGTTGCGGATCGTGCCGTAGGAGAGCTTCGGGATCTTCGGCGACGGCGGCAGAATCTGGTCCACCACCTGCTTGATGTTGCTCTTGCTGGCGGGAAGTTCCCTGGATTTCAACTCCTCCAGAACCCGGATTTTATCCTCGGTGTCGAGCTTGCGCAACGCGCAGGCGCTCTCCACCGAATCCGGCAGGTCAAAGGGAGGCAGATCGTCGTCGGCTTCCGGCTCCGGAGCCTCGGCGGGACGGGCGGCGCGCAGTTTTTCGCGGCGTTCGGCGACACGTTCCGCCAGCTCCATGCGGATATCGGCGGCCAGCATCA
KOK=       113
KK=  353312  LL=  354091  Z=    5.11  JJ=  353222  DL=   780
A===      111      112      113      114      121      123      124      131      132      133      134      141      143      144      211      213      214      223      224      231      233      234      243      244      313      314      323      333      334      343      413      433
B===      222      122      422      322      212      412      312      242      142      442      342      232      432      332      221      421      321      411      311      241      441      341      431      331      424      324      414      444      344      434      423      443
RRR=    2.727    9.894    0.037    1.229    0.488   -0.070   -0.076   23.445   -0.043    0.219   16.560    1.939    0.342    0.688    0.767    1.476    1.476    0.660   -0.094   68.294    0.017   22.907   37.853    0.340    0.800    0.883   -0.181   -0.739   11.662   16.420   -1.453    1.771
X1==    1.451    4.345    0.082    1.062    0.345   -0.092   -1.064    4.082   -1.053   -1.249    4.376    1.062    0.348    0.318   -0.655   -1.053   -1.064    0.611   -0.292    8.558    0.126    4.528    7.483    0.066   -0.435   -1.262   -1.366    0.908    3.371    3.371    1.154    0.865
X2==    1.880    2.277    0.451    1.157    1.415    0.763    0.071    5.744    0.041   -0.176    3.785    1.826    0.982    2.164   -1.170   -1.402   -1.387    1.080    0.323    7.980    0.133    5.059    5.059    5.147   -1.840   -0.699    0.133   -0.814    3.460    4.871   -1.260    2.048
CD1=        2        5        1        2        1        1        0        5        0        0        7        2        2        2        0        0        0        2        1       10        2        8       12        2        1        0        0        4        8        8        3        4
CD2=        4        4        3        4        3        3        2       11        2        3       10        5        5        7        0        0        0        3        2       13        3       11       11       11        0        2        3        3       12       15        1        9
TCGGAGCCAGCTTGCTGTGCAGCGCCCCCTGCACCGGTCCGTAGAATTCCAGCGCGTCGTTCACGCTCATGCGGTGCACCTTGCAGCCGACGATCCGCAGCCCGGTGCGGCTCAGCATGTCGATGATATTGCCGGGACGGCTCGACGGATGGCGCCAGTTGTCCGGCTTGATGATCACAAGGGTGCGTTCGTCGTCCGGGCTGCTGCCCAGCGAGTTGTCGATCAGGTTCGGCGACGACGACGCGAAATCGGCGAACATCTTGAGTTTCACCATCGCTTCATAAATGTTCGGCGGAGTCAGCACCGCCGGCTCGAAATAACGGACCACGCTCGGATTGTCCTTATCCTCCACCAGGTCGGCGTAGGTGTCGCGAAGCGTTTCGCCCGCCGACAGGCAGCGCGGCGAATACGGAGACAGCCGCCCGGTGATCTCGGTCAGTTTGCGGCAGGCGTCCTCGCCGCGGAACAGCAGCATCAGCGCCCGCTCCTTGCGGCCGTCCTCCCGCGGCGGAAAATTCGCCAGCACATAATCGGAAAGCAGCTTGCCGGTTTCGGAAGAGATATGGCTGGCCGCGTCTTCCAGACTCTGCGCGTATTTTTCGGCCATTTCACGGGTGAAAGCGAGCATCTGCGCGCCAACGAATTCGAGATCTGTCCGCGACATCAGACGCGCGATGATGCCGCCGGTTCTGGATTTGAGGAGGCTGTACGGGGTGATGATGATGTACGATACTTCGGTTGCCATGTTGTTCTCCCTGATGAGAATCGCTTATCCTGTTC
KOK=       114
KK=  358772  LL=  359941  Z=    4.59  JJ=  358742  DL=  1170
A===      111      112      113      114      121      123      124      131      132      133      134      141      143      144      211      213      214      223      224      231      233      234      243      244      313      314      323      333      334      343      413      433
B===      222      122      422      322      212      412      312      242      142      442      342      232      432      332      221      421      321      411      311      241      441      341      431      331      424      324      414      444      344      434      423      443
RRR=    4.773   16.647    1.190    0.412    3.239   39.454   -0.069   -0.190   -0.524    4.943   -0.331   -0.203   -1.976    0.056   -0.540    0.229    2.151   14.626    0.332    0.234   10.321   -2.101    5.817    0.055   -0.025   33.860    3.114   -0.219   25.364   13.614    3.329    2.894
X1==    3.968    5.586    0.775    0.157    3.286    3.731   -0.109   -0.295   -0.480    1.770   -0.226    0.157    1.207   -0.246   -0.548    0.122   -1.477    5.276    0.229   -0.480    3.042   -0.819    1.866    0.170    0.928    7.416    3.515    1.510    4.026    4.779    0.729    1.016
X2==    1.203    2.980    1.534    2.619    0.986   10.573    0.629    0.645    1.092    2.792    1.464   -1.291   -1.638   -0.229    0.986    1.882   -1.457    2.772    1.447   -0.488    3.392    2.566    3.118    0.321   -0.027    4.566    0.886   -0.145    6.300    2.849    4.566    2.849
CD1=        8        9        5        3        6        9        2        3        2       10        4        3        7        3        1        3        0       10        2        2       11        2        7        3        8       20       12       14       18       20        6       10
CD2=        2        4        3        5        2       15        3        2        3        6        5        0        0        3        2        4        0        6        5        1        8        8        9        5        2       10        4        3       17       10       10       10
GGCCTTGCACGCCTGGGTGCCCGAGTAATCGAATTCGCACGCCTGACCGATGATGATCGGCCCCGAACCGATGATCAATATCTTCTTGACATCTTCCCGTTTCGACATAAAAAACGTACCTTACCTTTCCTGACTTGTCCAGTATATTAAGTAGCGCCAATTTCATCAAATTGACTGTGCACAAACCAGAATGTAATATACCGCAATCCCAGCTTCAATGCAACCGGAATTCCCACTTTTTACGGGATTTTATGCCTGCCTGTCGCGCCTCCGCTCCCATGCCAGCCGGATCCCGTGCAGTGTGAAATCGGACTCCACCGCCTTCAGCTCCGGCAACGCGGCGGCGAAGAAGCCGGCGTCGCCCCCCGCCGCGAGGCAGGAGACGATCCCGCAGGAGCGCAGCGAAGCCGCAACCAGCTCCCGCACCAGCCCGACCGCGCCGCGGTCCACACCGAACCGGATCGCCTCAACCGTGTTGCGCCCCGGTTCCTCCGGCAGCTCCTGCGAAAACGGAATTTCCGGCAGCTGTGCCGTCCCCTCAAACAGCGCCCGGCGCATCAGCCGCCGCCCGGGAGCGATCGCCCCCCCCAGAAAACGGCGCCGTTCGTCGACGATCTCAATGGTGATTGCGGTGCCGCAATCCACCACCAGCGCGGGCAGCGGATAAAACTCCGCCGCCGCAATCGCGTTGGCGACCCGGTCCGCTCCGAGCGTAGTCGGATCCACCCGGGAAAAGTCGATCAGCCCCCCGCAGTCATAGGCGGAAAGAAAATAGATACCGTGACCGGCCAGACGCGCCGAAGCCTTCGGCACCACCGAAGCGGCGGCGACCGGATACTCCTGCGGCAACCGTTCCCACGTCAATTCCGAGGTTGGAATCCGCGGCAGGAGCTCAAGATAGCCGTCATGCCAGATTGCCGGCTGGGCATGGGTGTTGCCGATATTCAGAAGAGTCAGCATGGTTACAGAAATTCCCTGAGTTCCGGACGGGAATCGGCGAGCTTCAACAGCTCCTTGATCCGCTGCGCCTGGTCCGCCCGGCAGACCAGGGTCGCATCCTCCGTCTCCACGATCACCAGATCCTCCACACCGATCGCGGCGACCAGATGGCCGGGACGGCCGGAGACGATCAGGTTGCGGCAATCCACACCGGCAAACAGGCCGTCGGCC
KOK=       115
KK=  360692  LL=  361711  Z=    4.91  JJ=  360662  DL=  1020
A===      111      112      113      114      121      123      124      131      132      133      134      141      143      144      211      213      214      223      224      231      233      234      243      244      313      314      323      333      334      343      413      433
B===      222      122      422      322      212      412      312      242      142      442      342      232      432      332      221      421      321      411      311      241      441      341      431      331      424      324      414      444      344      434      423      443
RRR=   21.812    0.111    0.014   -1.016    1.012    0.937   -0.160    2.542    2.786    0.801    1.851    8.931   -0.197    0.875    1.410   -1.836    0.902    2.798   -1.488   97.019    2.034   39.073   37.969   28.819    3.074    1.999    0.367    0.199   30.155   18.983    1.144   -0.232
X1==    5.786   -0.283    0.588   -0.590    2.335    1.296    0.177    0.588    1.296   -0.785    0.680    2.423    1.874    0.407   -1.156    1.296   -0.580    1.316    0.951   12.347    1.420    3.698    4.897    3.707   -1.875   -1.110   -0.223   -0.657    6.355    4.460   -1.706   -0.278
X2==    3.770   -0.393    0.023    1.723    0.434    0.723   -0.905    4.325    2.150   -1.021    2.721    3.686   -0.105    2.152   -1.220   -1.417   -1.556    2.126   -1.564    7.857    1.433   10.566    7.754    7.775   -1.640   -1.801   -1.648   -0.303    4.745    4.257   -0.671    0.836
CD1=        8        1        3        1        4        4        2        3        4        2        4        5        6        3        0        4        1        4        3       20        6        9       11        8        0        1        3        4       18       14        0        4
CD2=        6        1        2        5        2        3        1        8        5        1        8        8        3        8        0        0        0        5        0       13        5       22       17       19        0        0        0        3       14       13        2        6
CGGGATGCCGTCATCTCCAGCATCGTCCGGTCCCCCAGCAGCTTCTGCAGCTGTTTCGGCCGCGCATTGCGGCTCCGCGGCCAGAAACGTTCACCGCGGCCGCCGGCCATGATAACGGCATAGATATTGTTGTTCATAACTGAAATCCCGATACCGGCGGGAATCCCCCCTTCCCGAAAAATGGAAAAATCCGGCCGGAACAATTCCGGCCGGCCGTCGCGGAAGCGCCGCTTCCTCAGCTGAGTTTTTCGATGATCTTGGTCAGCGGCAGGAAAAGCGCGATCACGATGCCGCCGACGATCACGGCCAGCAGCACGATCATCAACGGCTCGATCATACTGGTCAGCGCGCTCACCGCGTTGTCCACTTCCTCGTCGTAGGTGTTCGCGATCTTGTCGAGCATCTCCGGCAACTTACCGGTTTCCTCGCCCACTTCCACCATACTGATCACCATTTCCGGGAAGATCTTGGTGCCGCTGAGCGGCTTGGCGATGCCTTCGCCCTCCTTGACCGCGTCGTGCACTTTCTGGATCGCGGAGGCGACCGTTTCATTGCCGCTGGTCTCCTTCACGATCGACAGCGCGTTCAGCACCGGCACGCCGGAGGACATCAACGTGCCCAGCGTGCGGCTGAAACGCGAAATCGCCGTTTTGGAAATGATCGGCCCGAAAAGCGGCATGTTGTATTTGCACCAGTCCACCCCCCACTTGCCGGCGGGAATATGAACGATCACCTGATAGAGGGCGACCACGCCGACCACGCCTCCGATATAGTAGTACCAGTGGGACACCAGCGTGTTGCTGATCCCCATCACCAGCAGCGTGATGTCCGGCAGCGGCTCGTTCGGCCCCAGCAGTTCCGTGAAGATCTTCTGGAAGTTCGGCACGATGAAGATCATCAGGCCGACCACGGCCAGCAGCGCGATGGTCAGCACCACGCACGGATAGATCATCGCCGACTTCACCTTGCCCGAAATACGGGCCGCTTTTTCCATGAAACTGGCCAAGCGGTCGAGAATGA
KOK=       116
KK=  365222  LL=  366361  Z=    6.81  JJ=  365162  DL=  1140
A===      111      112      113      114      121      123      124      131      132      133      134      141      143      144      211      213      214      223      224      231      233      234      243      244      313      314      323      333      334      343      413      433
B===      222      122      422      322      212      412      312      242      142      442      342      232      432      332      221      421      321      411      311      241      441      341      431      331      424      324      414      444      344      434      423      443
RRR=   -0.582    9.903   -3.749   -0.529    1.638   42.095    2.043    0.727    0.686   11.369    5.222   -1.281    4.641    0.497    0.127    1.152   -0.347   20.904    0.670   -0.082    3.748    7.666   17.050    0.900    0.337   22.552    5.077    0.311   16.857    7.379   11.491    0.426
X1==   -0.254    2.733   -1.515   -0.667    4.331    4.351    1.080   -0.848   -1.077    3.021    2.528    2.959    3.075   -0.512    0.337    0.733    0.424    4.684   -1.117    0.129    3.234    5.377    4.386   -1.350    2.517    4.171    2.777   -0.410    3.331    2.916    3.075    0.841
X2==    2.288    3.623    2.474    0.793    0.378    9.674    1.892   -0.856   -0.637    3.763    2.066   -0.433    1.509   -0.971    0.378    1.573   -0.818    4.463   -0.600   -0.637    1.159    1.426    3.887   -0.667    0.134    5.407    1.828   -0.757    5.061    2.531    3.736    0.506
CD1=        1        5        0        1        7       10        4        1        1       10        8        6        9        2        2        4        3       12        1        3       12       15       13        1        9       11       11        6       14       13        9        8
CD2=        5        6        6        4        2       15        5        1        1        9        7        2        6        2        2        4        1        7        1        1        4        5        9        2        3       13        5        2       14        9       10        5
TCGGATTCATCCGCATAGTGCTTCAGAATCTGTTTCTCGATCTGGCTCTGCGGTGCGACCACCGCATCGACGTCGCCGCCGAGAATATAGCGAATCGTATCGAGCGTCTCCATATCGGAGGGGTCGCTCATCGCAACGGTCAGGATGTTGTCGTGCTTCGCGACCGGCACCACCCGGTAGTGCTGCACCACGTCAGGACCGAGCGCATCGATCACCCCCTGCGGAATATCGAAGCTGGAAATATCGACCAGCTCCATTCCGTACTGCTGCGCAAGCATCGCGAGCAGCTCCTGCTCCTGAATCACGCCGTTTTTCTTCAGAATATCGACGGCGTCCGTCAATCCGCCGGTCGTCTCCGCTTCCTCGCGGGCTTTTGCCACCTGCTCCGGCGTCACCATGCCGTATTCTTCGAGCAGACTGAGCACGTATTCGGTATCTCTGGCCAAACCTCTACCCCCGGTAACTGTGTGCCGACCCGGTTCCGGTGATGCGGATCGGCGAATTCCAATTTAAAATTTACTCTTACTGAGAAGTTAATACTTCGGAGCCGAAAATTCAAGCGACAGACACGATATCTGCGACGATTTTTTCGATTACCTCCGGATATCCCGGAATTTTCAGCTCCTCCGCCTCCGCCAGCGGTTCCGGGACCGCCGTCGAAGGCTGGCTCGGCGCGAACACCGTACAGCTGTCCGGCACCTGCACGTTGGAGAGCTCCAGCGTGCCGATCTCCCCGGCAATCCGGATCGATTCGAGCTTGTCCGCCCCGACCAGCGGACGCAGCACCAGCATATCGACCGCCCGGTTGATCGTATTCATGTTCACGATGGTCTGGCTGGCGACCTGTCCGACCGCCTCGCCGGTCACCAGCGCGCGGCAGCCGGTGTTTTTTGCGACCTGTTCGGCGATCCGCAGCATCGCACGCCGGTAGAGCACGGTGCGGAACCGTTCATTGCAGTTGTCGCGGATCAGCTTCTGCATCGGCGCGAGGTTGCACAAGTGCAGTACGCCATGCTGCTGGAACGTATTCAGATGCTCCGCGATCCCCCTGACCTTATCCACCGTTTCCGGCGGCGTATAGGGCGCGCTGTGGAAGGTGATGAAGTCGGTCGGGCAGCCGCGCTTCATGATCTGCCACGC
KOK=       117
KK=  366572  LL=  367621  Z=   10.25  JJ=  366422  DL=  1050
A===      111      112      113      114      121      123      124      131      132      133      134      141      143      144      211      213      214      223      224      231      233      234      243      244      313      314      323      333      334      343      413      433
B===      222      122      422      322      212      412      312      242      142      442      342      232      432      332      221      421      321      411      311      241      441      341      431      331      424      324      414      444      344      434      423      443
RRR=   59.823    3.919   14.476    0.491   -0.005   15.668   -3.862    0.627    1.134   -0.933    0.319    1.049    0.645   -2.521   -0.449    0.109    0.830   18.513    0.491    1.787    3.632    3.632   22.535   -1.068    0.653   -0.516    4.518    0.031   40.773   31.911    0.014   -0.638
X1==    8.389    1.962    2.682   -0.401    1.962    2.450   -1.524    1.447   -0.864   -0.981   -0.976    0.836    2.087    2.608   -0.450   -0.201   -1.524    4.269   -0.706    1.787    1.967    1.976    7.452    1.985    2.078    1.576    3.607    0.086    8.535    3.470    0.045   -0.751
X2==    7.131    1.998    5.397   -1.223   -0.002    6.396    2.534    0.434   -1.312    0.951   -0.327    1.255    0.309   -0.967    0.998   -0.541   -0.545    4.337   -0.696    1.000    1.846    1.838    3.024   -0.538    0.314   -0.327    1.252    0.365    4.777    9.196    0.309    0.849
CD1=       13        4        7        2        4        6        0        5        1        2        2        4        8        9        1        2        0        8        1        5        7        7       17        7        8        7       10        6       26       14        4        4
CD2=        8        3        8        0        1       10        5        2        0        4        2        3        3        1        2        1        1        8        1        3        6        6        8        2        3        2        5        5       14       23        3        6
TTCAATCTCCTGCGAGCGGAACGGAAACCGTTTGTTGCTGCGGCGGGCGCGCACCCGGAAGGTCACGCACTCTTTTTCCGCCAGCACCGGCCCGAGTTCTTCGGGAGCCATCTCCAGCGCGGCGCGGCGGATCGCATCCATATCCACCGGCAGCCGGACCACCGGGGAAAAGGATTCCAGCCCGAAGGTTCCGGCGATGCGCGGCCGGATCGCCTCCAGCTCCTCCGCCGAAAATGCGCCGCCGTCGGCGCGGTCGATCCAGATGCGCCCCCGCACCCGGTGAACCCTGCAGATTCCGAGCTCTTTAAGCTGGTGTTTGAGATTATCCACCAGGCACCGCTCGAACATATTGCGGTTGTTGCCTTTGGTGGCGATTTCGTGATAGCGGCAGATGATGCAGTTGTACATGGAAACGAGATACTCCGTTGATTCAAAACAAAAAAATCCGCTTCAAAGATAGCCTCCCGACCGCTAAAATTCAAATCAGAACATTGAATTTTAACGGTTTACAGGTTAGATTATCAAAAATGGAGATGTGGATACGGATCATGCACAGTTTTTTCTGCAACACACTGGGAAAGGCCGGCGAACCGGTCGAACTGGCGAAGCGCGAAAGCGATCACCTGTTCAAGACGCTGCGCGCCGCTCCCGGCGACACCGTCGAACTGCTGGACGGGCGCGGCGGACGCGCGCTCGCGACGGTGCAGCCGGGACGGGTGCTGCTGACCGTCTCCCGGGAACAGGTCCCGGAGCCGGAAACCGGACTGCTGCTTTATACCGCCGTGCCGCGCAAGGCCAAATTCGACACGCTGCTCAAGCAGGCCGCCGAACTCGGAGTGCGGGAGATCCGTCTGCTGCTCTGCGAGCGTTCCGTCGCGGCCCCGGAGGGGAGCGACCGCTGGGAAACGCTGCTGCAGGAGGGGTGCAAGCAATCCGGAAATCCGTTCCTGCCGAAGATTGCGCCGCCGGTAAAGCTGGCCGCCGCGCTGGCGGAATTTTCCGGAACCGGTTACTTCGGCGCAGTGGAAAATCCCGGCGCCGAGGCGCCCC
KOK=       118
KK=  368972  LL=  370021  Z=   11.03  JJ=  368942  DL=  1050
A===      111      112      113      114      121      123      124      131      132      133      134      141      143      144      211      213      214      223      224      231      233      234      243      244      313      314      323      333      334      343      413      433
B===      222      122      422      322      212      412      312      242      142      442      342      232      432      332      221      421      321      411      311      241      441      341      431      331      424      324      414      444      344      434      423      443
RRR=   68.533    9.569    2.279   17.059   -0.621   -1.186    1.102    0.605   -1.368    6.057    1.269    0.618    8.737    0.322    7.311   -0.331    2.233    4.188    7.064    0.025    3.784    0.636    7.768    0.152    0.485    0.670    0.025   -0.063   35.987   27.083   -0.284   17.129
X1==    6.675    2.983    1.745    5.424   -0.367   -1.372    1.789   -0.553    0.840    2.545   -1.675    1.288    4.398    1.960    2.983   -1.372   -1.529    1.412    4.797    0.103    1.034    0.596    3.519    0.163   -0.828    0.754    0.385    0.070    6.118    6.653    1.361    3.442
X2==   10.267    3.207    1.306    3.145    1.694    0.864    0.616   -1.093   -1.628    2.380   -0.758    0.480    1.987    0.164    2.450    0.241   -1.461    2.966    1.473    0.241    3.660    1.067    2.208    0.933   -0.586    0.889    0.065   -0.900    5.882    4.071   -0.209    4.976
CD1=        9        5        4       10        1        0        5        1        3        6        0        4       10        7        5        0        0        4       10        2        4        4        9        4        1        4        3        3       15       16        5       10
CD2=       16        6        5        7        4        4        3        1        0        9        2        3        7        3        5        3        0        7        4        3       11        5        7        4        3        5        4        4       18       14        3       16
CGGAAGCGGCGGCGAAAGCGATGGCGGTAAATGCCGAAAAAGCGGCGCAAGCGGTAAGGGAACTGATCGCTTCCCTCTCAAAAAAATTAAAATAAAAAATCCGCCGAAGGCGGTTTACGCCACCGGCAGCTTGCCGGACGCGGTCCAGCGGCGGAACGCTGGTCGCAGTGCGGAGGACCGCGCAGGCGCGGCCCGGAGCGCAGCGAAATGCAAGGTCCGCGAATGCGGACCGCAACCGGAACAGTACCGCTCGGCGGAGCGCGCGGTTCTCAAAAGAGCAGAGCGATTTTGAGAACCGGTTCAAAGCGCGGAGCCGCCGCGAGGGGCGGCAACGGTTGTTTATAATTGCGGATACGGCCACGCGGGGGCATGAGCCTCCCATGACGCGAAGCGCCTTTGGAGTGCGTCGCCTTGGGGCTTGCTCCTCGGCGCGAAGCGCCTTTGGAGTGCGGAGATTCATCTCCGTTTTCCAATCGCACCCGGTTTTTACCGTTGCGGTTGTTTGATCTCATGCGCGGTAAAAGCCATGTCCGACTTGAAAGCGGAACTGAAGCTTATCCGGCAAAGCCGGACAAGCCCTGCGGGTTCCGCACTCCAAGGAGGCCGGGCTATATTCTGGTGTGATGCCGGAGAGTTAGGAAAAACAGGCAAGGCGGATGCGGCTTTGCTGCGGTTTTCGGTGGCCATAAAGGTGATGGCGGCGGCAACGCGCTTACTGCCGGAAGCAAAAATTCGCGTTGCTTATTTTTGATTCCGGCAAGCGCTTTTGCGCGGGTGGTATCGTTGCGGTTGCGGTCCGCATTCGCGGACCTTGCATTTCGTCTGCTTCTGAGCTGCGCCTGCGCAGCTCGACAGCAGCCGACCAGCGTTCCGCCGCTGGACCGCGTCCCCGTAGCACGGGGCGGCGACGCCGCTAAAGCGGCTGTTATTTTAGATTTTTATTTTTGGGAGAGCTGGACCGCGTCCGGCAAGCTGCCGGTGGCGTAAGCCGCCTTTGACGGATTTATTTTTGTTTTTTATTTTTTCATTTTTAATCATAGGAGAAAGTTT
KOK=       119
KK=  384752  LL=  385891  Z=    4.77  JJ=  384722  DL=  1140
A===      111      112      113      114      121      123      124      131      132      133      134      141      143      144      211      213      214      223      224      231      233      234      243      244      313      314      323      333      334      343      413      433
B===      222      122      422      322      212      412      312      242      142      442      342      232      432      332      221      421      321      411      311      241      441      341      431      331      424      324      414      444      344      434      423      443
RRR=   26.052    3.946   -0.501   -0.234   -1.593    6.866    0.000    5.440    1.387    1.839    0.435    0.107    9.820    7.950   -0.238   -0.013    1.131    2.708    3.662   11.343    8.964   38.664    0.966   -0.564   -0.104    0.659   -0.637   -0.035   45.242   10.235   -0.356   -2.018
X1==    4.573    1.688    2.955    1.488   -1.088    3.575   -0.003    2.955    0.722    1.538    2.631   -0.678    1.517    2.050   -0.162    0.009   -1.424    0.664    1.348    2.862    2.005    5.820    4.175    1.957   -0.700   -1.827    2.005    0.651    5.805    2.786    0.402    2.354
X2==    5.697    2.338   -0.169   -0.157    1.465    1.920   -0.111    1.841    1.920    1.196    0.165   -0.157    6.475    3.878    1.465   -1.485   -0.795    4.077    2.716    3.963    4.471    6.643    0.231   -0.288    0.148   -0.361   -0.318   -0.054    7.793    3.674   -0.886   -0.857
CD1=        6        3        6        4        0        7        2        6        3        6        8        1        6        7        1        2        0        3        4        6        7       14       11        7        2        0        7        7       19       12        4       11
CD2=        8        4        2        2        3        5        2        5        5        6        4        2       16       11        3        0        1        8        6        8       12       16        4        3        4        3        3        6       25       15        2        4
CGAAATCCGCCGCGACGGCGACACGCTCTCGCTGGTGTTCGACCAGCGGCTCGGCGCGGAATCCGCAAAGCTGATGAAAGGGCGCGAGCTGAAGGGAAAGGAGCGTTCCTGCCGGATCGCGGAGTGCCGCTGGGACGGCAACCTGCTGCGGCTGAAGCTCGATACGCTCCCGGCAGTCGGCGAGGTGCTGACCGTGCCGGTCGGCGGTGTGGCGGACGATCCTGCGGTGCGTTTCCCCGCCTCCAACGTGGAGCCGATGCCGCGCGGCCCGGTCAACACGATCCCCGCCGGGACGGAAGTGACGCTGCTGGTGCTCGACGGCTCTTTTTGAGGTTGAAAAACGGCGCCGCCGCTTGCGATTGTACTGTTGCTCTCCTATATTACAGCAAAAACAAGGAGGAAAAATGGCAACCGTATACAATCTTGGAATCAGCGGCGCGACCTCGGCGCAGGTATTGCGCGACGAACTGCCGCGGGCATTGGAACTCAAGCCGGAGTGGGCGGTCGTGATGGCCGGCACCAACGACCGGATCAACTCTTACGCTCTGGTCCCGGCCTCGGAATACGAGGCGAACCTGCGCCGGATCGCGGAGCAGCTCGCCTCCGCCGGAATCCGCGTGATGCTGATGACGCCGCCCCCGTGCATCGAGGAGTATTTGTACACCCGCCACCCGAAAGCGGCCTACGGCGGACACACTCCCGCCGACCGGCTGCTGGAGGCGGGAGCGATCGTGAAAAAGCTGGCGGCGGAGTTCAACGCCCCCTGCGTCGATGTCCACGCGGTGATCGGAACCGACCCCGCCAATCTGATTCGCACCGTCGCGAATTGCGGCCAGCCGGACGGAGTGCATCTGCTGCCGGCGGGCTATCGTGCGATCGCCGAAGCCGTCTTCGCGAAATTCCGGGAACTCGGAATCCGCCCCGCCTCCGTGGCCTGTCTCGGCGACAGCCTTACCTTCGGCCATCCGCGTGTCGAAGGCGGCACGCCGGAGAATGGGACCTACCCGGCTGTGTTGTCCGCAAAACTCACGCTCCTTTCATAGGCCTGGGGGATTTCGTTTTACAATTCTTTTACAATCATTTTGCATTCTCTTGACAACTTTTCCGTTTTTCGGGTTATCTTGAATCGTGTAAGGAGTC
KOK=       120
KK=  397562  LL=  398281  Z=    6.70  JJ=  397322  DL=   720
A===      111      112      113      114      121      123      124      131      132      133      134      141      143      144      211      213      214      223      224      231      233      234      243      244      313      314      323      333      334      343      413      433
B===      222      122      422      322      212      412      312      242      142      442      342      232      432      332      221      421      321      411      311      241      441      341      431      331      424      324      414      444      344      434      423      443
RRR=   32.438   17.009   -1.472    3.523    0.493   -1.307    3.066    3.601    0.303    0.500    2.024   -0.673    1.073   -0.509    1.373   -0.331    0.662    2.732    2.747    2.532   -0.102    0.468    4.293    0.428   -1.717    0.091   -0.189    4.410   53.496   11.776   -0.121    1.263
X1==    5.322    4.712    2.081    4.417    1.335    2.470    1.619    1.255   -0.573    0.871   -1.392   -0.441    0.797   -0.707    0.491   -1.333   -1.362    2.049    1.948    2.470   -0.799    2.514    2.514    1.743   -1.363    0.067   -1.484    1.838   10.288    3.054    2.256    1.081
X2==    6.095    3.610   -0.707    0.797    0.369   -0.529    1.893    2.870   -0.529    0.574   -1.454    1.528    1.347    0.720    2.800    0.248   -0.486    1.333    1.410    1.025    0.127    0.186    1.708    0.245    1.260    1.347    0.127    2.399    5.200    3.856   -0.053    1.169
CD1=        7        7        4        7        3        5        4        3        1        3        0        1        3        1        2        0        0        5        5        5        1        6        6        5        0        2        0        5       18        7        5        4
CD2=       10        6        1        3        2        1        4        6        1        3        0        4        4        3        5        2        1        3        3        3        2        2        4        2        4        4        2        6       10        8        2        4
GTCAGAAAGGCGATCCGGCGGAAGCTGAATCAGCCGCAAAGGGAGTTGAAAAATGGCTCATCGCCAGCGGCGTGCCGGAAAAACTGGCCGATGAAGGCTTCTCCGCCGCCGATATCGACAAACTGACGGAGCTTGCTTTTACCACGCCATCGCTCAACTTCCTGCTTTCGCTGGCCCCCGACAAAGCCGACCGCGCCGCCGTCAGGCAAATCTATGCGGATTCATTGACGCCGCTCAACAAATAACGCCGTGTGCAAGTTTCCTGAACCGGGATTTCGCTTCTTGGGAGCGAGCGGGGCGCCCTGTCCGTCGGAGATAGTGTGTGCTATGCGCCTGCCGCGACTGCGGCATGGCTGAGACTTGCCTCCGGCGGCCGGGTGCGCTTCGCCCCCCGGTCCCCCTGACCGGCAAGGTGCCGAAACCGGGGTATTATCTATCAATTTATCGGCTCTATCGGCAGTATTTGCCACCGGGTGCTGCCCGGTCGTGATCCAACGGCGAAAGTATTGGCCGCCGAAAGGCCAGTTGTGTGCAGTGTTTTTCTTTTGTAATTTCTGTTTATTTCCGGCGGCAGACCGGTAAATTAGCCTGTCACGGGGGATATTTTGGCTTTTTTTCTATCCGGGGCTTGACATTTGGGACAAAATCGATCATAATATTGGTAACTTAAAGGTTTAATCTATTTTTATGAGTATCTGTGAAATTGCAAAAAAATTCAAT
KOK=       121
KK=  401882  LL=  403021  Z=    5.72  JJ=  401882  DL=  1140
A===      111      112      113      114      121      123      124      131      132      133      134      141      143      144      211      213      214      223      224      231      233      234      243      244      313      314      323      333      334      343      413      433
B===      222      122      422      322      212      412      312      242      142      442      342      232      432      332      221      421      321      411      311      241      441      341      431      331      424      324      414      444      344      434      423      443
RRR=   24.313   10.045    9.111    1.496    0.992    9.600   -0.227    1.216    0.291    0.247    0.558   -2.338    2.908    1.638   -0.169   -1.547    0.157   88.342    1.136    0.598    4.744   -0.444    2.786    0.031    9.910    7.932    1.862   -1.322   19.435   14.524    3.255    6.601
X1==    6.482    5.205    4.094    2.085    0.364    3.634    2.283   -0.764   -0.685   -0.400   -0.732   -1.636    2.037   -1.571    0.364    3.634   -1.576   10.592    2.484   -1.404    2.276   -0.623    2.247    0.578    2.078    3.144    1.633   -0.736    8.812    1.888    3.698    1.393
X2==    3.751    1.930    2.225    0.717    2.728    2.642   -0.100   -1.592   -0.426   -0.617   -0.763    1.429    1.428   -1.042   -0.465   -0.426   -0.100    8.340    0.457   -0.426    2.085    0.712    1.240    0.054    4.770    2.523    1.140    1.795    2.205    7.694    0.880    4.739
CD1=       10        8        8        6        2        7        6        1        1        2        2        0        7        1        2        7        0       16        6        0        6        2        7        5        6        9        5        2       22        8       10        7
CD2=        6        4        6        3        5        7        2        0        2        3        2        4        6        1        1        2        2       17        3        2        9        5        6        3       14        8        7       12       11       24        5       17
CAATGGGAACGTGTTGAGTTCCTATGCGTGGGCGCAGAACGATGAAGCAGCAAAGCTGGAGGATAAATATTGGGGAAATACTTATTGCGGCAGGTTTGAGGGCGGCTCATTTTCAATCAATAATTGGGCGGGAACGATCGACCGGCTGCGCGATTTCCCGAACCGGATCATTCTGCGCGAGCGGGTCAATGCGACTCTGCCGGACGAAACGGGCGCTCCCCACCAGCCGGTGCAGGGGGAATACGGCACCACCCATTGTCTGTTCGCGGACATGCACGTGCAGAAAGTGAAAGCCTATCTGAAATGGTAATCGGCGGGAAGATGAGGAAACACGTGAAAAAAAACGGAAAATTTTATGGATTGCTCGGCAGCCTGCTGCTGGGCTGCGTTCTCGGCGCGGCGGAGATTCCGCAGGCGGCGGTGCCGTTCACGGAGGAGCCGCCGGAAATCGACGGAATCTTCAATGAAACCGAATGGAAGGCAAGCTGCGTTCTGAAGCAGGTCATGCCGCTCGGCAGCCGGAAAAGCGACGGGATTGCGACGGAATTTTATTTGAAGTACGACCGGGATCACCTTTATGTCGCGGCGGTCTGCTTCGATCCGTCCGGCGGGGGGCCGGAGGCGTATCCGCGGCCGTGGAACGACGCCTTCTTCGACAATGACGACACTGTGCAGGTGGTGCTGGGCGTCGCCGACCCGGAAATCGCGGTGCGCGGCAAAGTGAATGTCGGCGGTTATGAAGGGGCGCTGGACAACGAATTCACCGCCGCGGATTTCTACTACACATACAGTGTGAATGCGGTGAATGCGCAGCAGCGGCAGTTCAACGAGGCGCCGCAGGAAAAGCCGCTTTTCCGCTCCGCCGTTTCGCCGTTTTCCGATGGCCGCTGGGTGGTGGAGATGGCGATTCCCTTTTCCGGCTGCGGGCTTGATCCGGCGGTAAACCGGAAGGTGTTCGCGAATTTCTTCCGCCACCGCGCTCCGGTGATGTACGGCTGGCACCTGCCTGCATTCGGCGGCTACAATCCGATGCCGCTCGGGGAAATCTCCTTCCTGCCGCCGGGCCGGGCGGGATCGCGGGAAAACGCTCCGGCGGCTGCGGAAAAACAGGCCATCCGGAAAGCGTGCCGCGCTTTTATC
KOK=       122
KK=  403202  LL=  404071  Z=    4.56  JJ=  403022  DL=   870
A===      111      112      113      114      121      123      124      131      132      133      134      141      143      144      211      213      214      223      224      231      233      234      243      244      313      314      323      333      334      343      413      433
B===      222      122      422      322      212      412      312      242      142      442      342      232      432      332      221      421      321      411      311      241      441      341      431      331      424      324      414      444      344      434      423      443
RRR=   24.244   24.603   -2.513    2.609   -1.166    9.824   -0.088   -2.513    1.575   -0.100   -0.543    1.575   -0.455    1.949    0.863    0.474    1.575   32.479   -4.694    0.474    2.537    0.649    0.358   -3.398   -5.793   55.104    6.501    0.185   20.857    8.947   30.707   10.435
X1==    7.552    5.929    1.991    3.497   -1.015    5.517    0.078    1.991   -1.202    1.265   -0.510   -1.438   -1.107   -1.446   -1.015   -0.362   -1.385    8.427    3.976   -0.362    2.845   -0.402   -1.022    2.428   -1.479    6.662    0.710   -1.754    7.106    3.048    4.869    3.556
X2==    3.210    4.149   -1.262    0.746    1.149    1.781   -1.137   -1.262   -1.310   -0.079    1.066   -1.096    0.411   -1.348   -0.851   -1.310   -1.137    3.854   -1.181   -1.310    0.892   -1.613   -0.350   -1.399    3.918    8.271    9.153   -0.106    2.935    2.935    6.306    2.935
CD1=        9        7        4        7        0        8        2        4        0        4        2        0        1        1        0        1        0       11        7        1        6        2        1        8        0       14        3        0       18       10       11       11
CD2=        4        5        0        2        2        4        0        0        0        3        4        0        3        0        0        0        0        7        0        0        5        0        2        0       10       15       20        6       11       11       12       11
GAATTGCCGGAGGGGGACCAGCCGGAACGGCGGGTGAAATTCTCCGTCCGTGACGCTTCCGGCAAAGTCGTCGCTGAAATCGAACGGCAGTGCGCCGCCGCGAAGATGCCGGAGTGGCTGAATACCGATGCGGGCCGGGAGTATGTCGACGAAAAGATTCCGCGCCCGTGGACGAAGCCGCGGATCGCCGGAAACACGGTCGAGTTGCTGGATAAAAAGATCATCCTCGGTGAGAACGCCTTCCCGGCGGCGGTGGAGCGCACCGGCTCGGAGAGCCGGATTCTGGCCGCGCCGCCGCTGATTCAGGTCGTGGCGGAGGGGCGCGAGCAGGTCTTTACATTCGGTGAGCTTCAGGTGAAGCCGCGCGGCAATCAGGTCGTGGCGGAAGCCGCGGCGACAGGCGGGGCGTGGAGGCTGCGGATTCTGAATCAGATCGACTTCGACGGCTTTATGGAGATCAAATTTTCACTGTCCGGCAAAGAGTTGAAGAAAGTCGACCGGCTCTCGGTGCTGTTGCCGCTGGACCGGAAGATCGTGAAATTCCTGCTGCCGGGCGCTTCCGTCCAGCGGGCCGGAGAGCTGACCGGAGCCGGTTACCGCAACCGTGCCGCCAATCTTTGGATCGGCAATCAGGAGGAGGGACTGGCATTCTCCTTCGACCGCAATCCGTTCCGCTCCGGAGACTTGCGCCGTCAGGTCGAGGTGGTGCAGAACGAAGACGGCGATTTCCTGAAACTCAATCTGGCGGATGGGGCAGGGCAGTTGCGGGAGGACGAGGAGATTTTCCGTTTCTTTTTGCAGCCGACACCGACCAAACCGTATCCGGCCCGCCCGGTGCGCGGCTGGGTCACATGGCAGTGGGAGGGGTGG
KOK=       123
KK=  409142  LL=  410101  Z=    6.41  JJ=  408902  DL=   960
A===      111      112      113      114      121      123      124      131      132      133      134      141      143      144      211      213      214      223      224      231      233      234      243      244      313      314      323      333      334      343      413      433
B===      222      122      422      322      212      412      312      242      142      442      342      232      432      332      221      421      321      411      311      241      441      341      431      331      424      324      414      444      344      434      423      443
RRR=   17.042    1.104    3.582    0.336    0.240   25.116    0.788   -0.584    0.057   -1.055    1.530   -0.331    0.543    0.213    0.700   -0.952    1.121   97.565   -2.114   -0.952   10.970    0.510   -0.360   -0.106    0.173    6.195    0.294   -0.400   17.699    2.840    9.544    8.295
X1==    3.653    0.337    0.691    0.718    1.137    3.402    0.650    0.691   -0.071   -0.426    0.833   -0.708    0.833   -0.384   -1.263   -0.765   -0.749    9.415   -0.791   -0.765    5.550   -1.068    0.755   -1.051    2.032    9.500    1.931   -0.314    4.016    4.016    3.928    2.940
X2==    4.664    3.274    5.180    0.468    0.211    7.384    1.213   -0.845   -0.803    2.473    1.837    0.468    0.652   -0.555   -0.554    1.244   -1.497   10.362    2.673    1.244    1.977   -0.477   -0.477    0.101    0.085    0.652    0.152    1.273    4.407    0.707    2.430    2.821
CD1=        6        2        3        3        3        7        3        3        2        2        4        1        4        2        0        1        1       16        1        1       12        1        4        1        6       18        6        3       11       11        9        9
CD2=        8        6       10        3        2       13        4        1        1        7        6        3        4        2        1        4        0       17        6        4        6        2        2        3        3        4        3        6       12        5        7        9
AAACCGAATGAAATTCATCAAGGCTCATTTTATTTCCTCCGTGAATTAATTTTTTCTGTTGGGAAGCAGGAGCAGGGTTTTTATTTCAAATGGGTTCAGTTCGACCGGGACGGTTCCGAAGACCGGAAATCCCTTTCCGCCGCTTCTTTCGCCCAATCCATCCACATCCAGACAGGACCGGAAACATTCGGGAATGTGGATGGAAGAGGTGGTCGGGAGTCCGGCACATTCGTACAGCCGCAACAGCACGCCGTCTTCGCTGTTTCTGATCGCACTGATCATGATGTTTTCCGCTTCGGGAACAAAAGCCCTCGGCAAACGGCAGCCGGTTTCCAGAAGGGGAGCATTGAACAGGATTCCTTCTTTGACCAGAGCTGCGAAATTGCGTTTCCCATGCGGTACGACCGCGTACTCGAAATTGTGCCGCACACCTGTTCCGAACGATCCTTCACTGGGAGCTTTATATTCCATGGCGGCTGAACGGAACAGCGTCAGCAGCAGGTTTCCCGCCGAGTCGACGCTGTTTGAGGGCAACCCGCGGTTCAGCAATGCGATTCCCTTATCCGCGTCTGAAAAATCCATCCAGTTCTGTGCCGCATGGACCGCCCGGCCGCGCTTTTGGATTCCGAACGGGATTTCATAATAAACCGCGCCGTCGGCGCCGACCGTGGAAGGGAATGCCGCCCGGATACGGTAATGTTTCCCTTTCGGAGTAAATTCCACCCGGTAGGCGATGCGCGGGGAATCGCTTCGGAAGTGGGTTTCCACCGTGAAGTCGATATTCAGCTGCCAGAAGCAAAGCCTGCCGGTCTGCCGGACGATCCATAGCTCCGGTGAACGGAAAACCAGCGCGGCCTCCCGGATCTCAGGCCGGAACGTGCCGCGGTTCACCAGTCCGGAGTCATCCGGGAAATCGAGCGGGTCCTCCCGGTTCTGCGTCAGGGCGGCCGCCGGGGAACC
KOK=       124
KK=  410552  LL=  411691  Z=    6.36  JJ=  410522  DL=  1140
A===      111      112      113      114      121      123      124      131      132      133      134      141      143      144      211      213      214      223      224      231      233      234      243      244      313      314      323      333      334      343      413      433
B===      222      122      422      322      212      412      312      242      142      442      342      232      432      332      221      421      321      411      311      241      441      341      431      331      424      324      414      444      344      434      423      443
RRR=   30.231    8.345   -1.856    3.637    2.680   11.049    2.980   -0.004    0.029    0.292   -1.032   -0.426    5.043    3.128    0.977   -0.714    2.861   54.509   11.108    0.143    6.357    0.602    5.969   -2.849   -0.387   34.835    9.235    0.003   22.392    3.389    5.443   10.270
X1==    6.701    4.297   -1.631    2.006    3.646    2.848    0.866    0.237   -0.328    0.151   -1.107    0.783    2.473   -1.736   -0.908   -0.328   -1.628   10.095    2.222   -1.598    2.701   -0.452    1.983   -1.103   -0.457    7.247    2.701    0.065    4.661    2.913    1.280    4.661
X2==    4.512    1.942    1.138    1.813    0.735    3.880    3.440   -0.019   -0.089    1.934    0.932   -0.543    2.039   -1.802   -1.076    2.179   -1.757    5.399    5.000   -0.089    2.354   -1.331    3.010    2.582    0.847    4.807    3.419    0.048    4.805    1.163    4.253    2.204
CD1=       13        9        0        6        8        7        4        3        2        3        1        4        7        0        1        2        0       18        6        0        7        2        6        1        2       15        7        3       11        8        5       11
CD2=       10        6        5        6        4       10        9        3        3        7        5        2        7        0        1        7        0       13       12        3        8        1        9        8        5       12       10        4       13        6       11        8
TTGCTGCTTCAGGAGCTGTTTCAGCAACATCTCCCGTTTTTCCCACGGGCGTCCGGTTAATACTGCCAGCCGTTCAAGAGCGTTAAAGAAGAACGCGCACTCCCGGATTTGCTGCTTGAGCCGGATATTTGAGGAGAACGTCCCCTGAAGAGCGCTGTTGAACTCTCCGTCATACAGAATGGCGTTTTTCCAGTCGAGGCTGTCGAAATATTGTTCCGGGCCGGAGAGTTCCAACTTGGCAAAAAGGCCGGTAGAACGCAGATGCGCGAGCGTGGCGGAAGCGGATTCCTGCGGCATTGTAAAGTCGCCGCCATTGCACAAAAGCACGTGGCCTGCCGCGCCGATCTCCTCAAATTCCCGGCAGAGGGTTTCGAGCTGTTCGCAGGAGCTTGTGAAAATCTTCTGATCCGGCGCATTGACGATTTCGGCGGTGTCGGGAAAGTGGATCGGGCTGTAACCTTTGCTGAGCCAGTGGGTTCTGATCGTCGTGCCGTCGATTCCGCGCCAGAGAAAGTGGTTTTTCCGCAAATCCGGATTCATGCAGCGCCAGAAAGCGTATCCTTTGAATCCGCATCGGGTAAGTATCTGGGGCAATTGCGCCGGATGCCCCCAGCAGTCGGCGATCCAGCAGATGGCGGGCCGGTAGTGCAGCTTTTCCTCCAACCACCGGAAACCTTCGGAAATTTGCAGAAACAAAGATTCGCCGTCCGGCATATTCATATCCGGCATGACGTACATGCCGGGAGCAAAATGCAATCTTCCCGCTTCCGTGAAGCGTTTCAGCTTGGCCAGGCGGTCCGGGCGGCCTGCACAGTATGCCTCCGCCAGAATGACCTGTTCAATCAGGAAACAGTATTCGGAAGAGCTTTCCAAAAGGCAGAGCGCCCGGTCCAAAATGGCGAATCCCCGTTCCAGATAAGTCTGGTAGTCCTGCAGATAGACGACATCATAATGAAAACTCGGCACGATATATACGGAACTTTTCATTGCATCAGCAGCTTTCCCGGTAATTCGATCTGGAATGTTTGTTTATATTATACCTGAAAAAGACAGTTTCGGCAAGCTCCGAAATGACATATAACATTGCAGAAAATACAAAATCGAGAAATCAGTAAATATAGTTTCTGCGCCATTCGGCTG
KOK=       125
KK=  430652  LL=  431191  Z=    4.86  JJ=  430622  DL=   540
A===      111      112      113      114      121      123      124      131      132      133      134      141      143      144      211      213      214      223      224      231      233      234      243      244      313      314      323      333      334      343      413      433
B===      222      122      422      322      212      412      312      242      142      442      342      232      432      332      221      421      321      411      311      241      441      341      431      331      424      324      414      444      344      434      423      443
RRR=   -0.363    0.230    0.065   -4.354    0.259   61.997   -1.563   -0.240   -0.006   27.913    1.737    0.806   -0.078    1.678    0.259   -1.581    0.827   28.717   -0.012    0.830   -0.182   -1.096   -2.020    0.759    0.158   31.811   -1.740    1.219    1.230   19.264   11.268   10.560
X1==   -0.622    0.409   -0.084    5.678   -0.591   14.805    1.935   -1.049   -0.032    5.931    0.795   -1.052    0.065   -1.400   -0.591    1.946   -1.024    4.020    0.014   -1.021    0.147    0.888    1.637   -0.617    0.073    2.986   -0.604   -0.737   -0.746    4.819    3.716    1.480
X2==    0.583    0.561   -0.771   -0.767   -0.439    4.188   -0.808    0.229    0.188    4.706    2.185   -0.767   -1.202   -1.199   -0.439   -0.812   -0.808    7.144   -0.851   -0.812   -1.238   -1.234   -1.234   -1.231    2.172   10.655    2.879   -1.654   -1.649    3.998    3.032    7.135
CD1=        0        1        1        7        0       16        3        0        1       10        3        0        2        0        0        3        0        5        1        0        2        3        4        1        2        6        1        2        2       12        7        6
CD2=        1        1        0        0        0        5        0        1        1        7        4        0        0        0        0        0        0        8        0        0        0        0        0        0        4       14        5        0        0        9        5       14
AACTTCCGCGAAGGTCTGTCGGTGCTGGAATACTTCATCTCCACCCACGGCGCCCGCAAGGGTTTGGCCGATACCGCGCTGAAGACCGCGGATTCGGGTTACATGACCCGCCGTCTGGTCGACGTCGCGCAGGATATCATCTGCCGCGAAGAGGATTGCGGTACCGGCAAGGGCGTCTGGACCAGCGCGATCATCGAGGGTGACGAAACCATCATGCCGCTGAAGGACCGCATTCTGGGCCGCTTCAGTGCGCAGGATATCCGCGACCCCGCGTTTGCGGACGGCCGCCTGATCGTGGGCGCCGGCCAGGAGTTCACGCCGGAAGTGGTCGAACTGATCGAGAAGCGCGGCATCCAGCGCGTGCTGATCCGTTCCACGCTGACCTGCGAAACTCTGCGCGGCGTCTGCATCAAGTGTTACGGCCGCAATCTGGCCAGCGACCGTCTGGCCAAGGAAGGCGACGCGCTCGGCATCATCGCCGCGCAGTCGATCGGTGAGCCCGGCACCCAGCTGACCATGCGTACGTTCCACATCGGCGGT
KOK=       126
KK=  440642  LL=  441661  Z=    5.53  JJ=  440642  DL=  1020
A===      111      112      113      114      121      123      124      131      132      133      134      141      143      144      211      213      214      223      224      231      233      234      243      244      313      314      323      333      334      343      413      433
B===      222      122      422      322      212      412      312      242      142      442      342      232      432      332      221      421      321      411      311      241      441      341      431      331      424      324      414      444      344      434      423      443
RRR=   11.601    0.000    4.324    5.721   -2.452   36.440   -1.127   -0.161    0.509   -1.424   -0.696    6.039   -0.122    0.380   -0.419    1.103    1.929    5.031    1.981    0.509   -0.784    1.066   24.800   -5.232   -0.123    2.587    2.939    0.013   47.537   13.226    0.835    2.333
X1==    1.255    0.000    2.643    5.168    2.000    5.185    2.015   -0.151    1.161    1.636    0.361    1.956    0.361    2.069   -1.000   -1.254   -1.458    2.026    1.313    1.161   -0.277    0.406    7.667    3.666    0.141    3.587    1.662    0.106    6.848    4.253    0.361    1.659
X2==    9.247    1.241    1.636    1.107   -1.226    7.027   -0.559    1.066    0.439   -0.871   -1.927    3.088   -0.338    0.184    0.419   -0.879   -1.323    2.483    1.508    0.439    2.825    2.623    3.235   -1.427   -0.871    0.721    1.768    0.120    6.942    3.110    2.310    1.406
CD1=        2        1        4        8        3        8        5        1        3        4        3        4        3        7        0        0        0        5        5        3        2        4       17       12        2        8        5        3       17       12        3        7
CD2=       15        3        6        4        0       13        1        5        3        3        0        7        3        3        2        1        0        5        3        3        9        7        8        0        3        5        7        8       22       13        8        9
CCGAACCGGTCGAAACGGCGGCGCTTCAGTTGCTCAATGTGCTGTTTTCGGTGCCGCAGGTGTCGGTGCGGCTGGAGGCGGTTCCGGCGGAACACCGGGCGATGCTGCGTTTCTATCTGGGATTCTGGAGGGAGTACCGCGACGTGCTGCTGGACGGCACGCTGCGGGCGGATCACCCGGAACTGGACTATCCGCGTGTGACCGCGATCCGCGGCAGGCGCCAGGTGACGGCGCTGTATGCGCAGGATCAGGTGGTGGAATTCGCTCCGGCGCCGGGAGATGAACTTTGCATTGTGAACGCCTCCGGCAAGTCCGGCGTTTATCTGGATCTGGCGGAAGCCCCGGTTGCGGTGGAGCTTTTCTCTGCAACCGGGATGGCGCTGGAGATTGCGCTGCCGGCCGCCGGGCCGCAGCGGGTGGGAGTGCCGGCTGCGGGGCTGCTGCGGCTCCGGTTCTGAACCGGAAACTACCGGAAAGCAGGCCGAAAGGCATCGACGCGCTTTTTGCTTTGCTTGCCTTTGTGGATTATTTCCCCCGGGTCAGATACTGCCGGTTGAGCTTCGGCAGGAGCGGCTCGCCGTCGATATAGACGTCGGCGTCGATCCGGAAGTATTTGTCCCGGCCGATGTTGCGCAGCTCGATCACGCGGGCGTTGTGCAGAAGATCGGAAAGGCGTTGTTTTTCAAGCTGGGCGGATCGGCGCTCCTCTTTATTCCTGCTTCTCAGTTCGGGTGTGTTGATCCCCCGGAGGCGGATGGAGATGTTTTTGCCCGCGATAGCCGAGTGTTCGTCGATGTCGCAGCGGAAGGTGTCGCCGTCGATCACTTTCAGGAGGCGGGAGACTTTGACATCGGGATAAGGCTTATTCCGTCTCAAAGATTGAAAGGGAAGGCAAAGCGGACTGGAGCGTGCTCGTCACCGATGCAAATGTTTCTGGAGCGACAGAAGTTAGCGTCTAGACCGTTTCCTCGATCAGCCATTGCGGATGGGACAGCAGGCGCACCGGATAGACTTTGCCGA
KOK=       127
KK=  447242  LL=  448201  Z=    7.17  JJ=  447062  DL=   960
A===      111      112      113      114      121      123      124      131      132      133      134      141      143      144      211      213      214      223      224      231      233      234      243      244      313      314      323      333      334      343      413      433
B===      222      122      422      322      212      412      312      242      142      442      342      232      432      332      221      421      321      411      311      241      441      341      431      331      424      324      414      444      344      434      423      443
RRR=   11.642    4.032    0.113   13.448    0.043   13.182   20.083   -0.436    0.827    6.350    0.118    1.907   -1.477    2.940    0.043   -0.018    1.907   60.383    0.420   -0.007    3.343    1.954    0.031    0.429    3.363   28.981    8.342    0.788   14.568    1.249   -1.375   12.941
X1==    3.416    1.635    0.154    2.929   -0.191    1.690    4.430   -0.597   -0.580    3.973    0.097   -1.403    1.296   -1.770   -0.191    2.447   -1.391    7.826   -0.647    0.933    2.147   -1.686    3.144    0.567    2.104    4.890    1.519    0.606    5.902    0.426    2.494    4.408
X2==    3.408    2.467    0.731    4.591   -0.226    7.799    4.534    0.731   -1.427    1.598    1.215   -1.360   -1.140   -1.661   -0.226   -0.007   -1.371    7.716   -0.649   -0.007    1.557   -1.159    0.010    0.756    1.598    5.926    5.492    1.301    2.468    2.936   -0.551    2.936
CD1=        5        3        2        6        1        4        8        1        1        9        3        0        5        0        1        5        0       12        1        3        6        0        8        4        6       11        5        5       16        5        7       13
CD2=        5        4        3        8        1       13        8        3        0        6        5        0        1        0        1        2        0       13        1        2        6        1        3        4        6       13       13        8       10       11        2       11
GATTACGTATTCGGCGGGGAGCTGGACCGCCCCTGCCATGAGTTCGATACGCCGATCCCCGGAACCGTCTACGGCCGGAGCAAATTTGCGGGGGAAGAACTGATCCGGCAGACCTGTCCGGACCATGTGATCGCCCGGACCTCCTGGCTTTACGGGGCGGGCGGTCCGAGCTTCGTGCATACGATGATGGCGCTGGCGGACGGCAGCCGGCCGGAGCTGAAGGTGGTTGCCGACCAGTTCGGCAACCCGACCGGAGCGGATGCGCTGGCGGGGCATCTGGCCATTCTGCTGGAACACCCGGAGCTTTCCGGCACCTGGCACCTGACCTGCGAGGGGGAGGCGAGCTGGTATGAGTTCGCCTGTGAAATCTTCCGGCTGGCCGGGAAGAAGCAGAAGGTGACGCCGTGCGCCACCGCGGAGTTTCCCCGCCCGGCGCGCCGTCCCGCCAACTCACGGCTCGACAAGATGATGCTGCGTCTTCATCACCTTCCGCCGATGCCGGAGTGGCGGCAGGTACTGGCAGAATTCATGCAGTCCGAGTTTTCACTCTGACATACCGGCCGTATGGGTAATCCACGGCGTGAATTATTGTTCCGGGGAGCCGGTGTGCCGCCGGTGGGAGGGACCGGCGGGAAACCAGCCCTTTGCGACCCGTTCGCGCTGCTCGAAGATTTCCAGAATGCTCCAGAAGCAGGTGAAGGAGAGTACGCCGAGCAATGCGGAAGCGATTGTATTCGCGCAAAGCAGCGACGCGGCGAGCGTCACGATTCCGGCCAGCAGGAATGCCCGCCAGATCCGCACTCCGAAATAAAATTCGCCCTTGATCACGATCGGATGGAAAATCCCGATGATCAGAAAACTGGCCAGGCCGATTACGACTCCGTTGAAATTCATGGTTCATTTCTCCTTTGCGATTGATTCCTCCATACATAACTTATTGCCGGTTGCGTTTTTGTCAAA
KOK=       128
KK=  464222  LL=  464671  Z=    9.20  JJ=  463742  DL=   450
A===      111      112      113      114      121      123      124      131      132      133      134      141      143      144      211      213      214      223      224      231      233      234      243      244      313      314      323      333      334      343      413      433
B===      222      122      422      322      212      412      312      242      142      442      342      232      432      332      221      421      321      411      311      241      441      341      431      331      424      324      414      444      344      434      423      443
RRR=   42.682    0.220    0.743    0.158    5.297    0.178    0.002    0.510    0.178   -0.127    0.516    1.001   -0.481   -1.441   -0.081    0.178   -0.099    5.087   -0.033   -0.023    5.092   -1.252    3.598   -0.244   -0.127   -0.294   -2.303    0.586   95.272    1.199    0.516   -0.736
X1==    5.580    1.463   -0.618   -0.704    2.463    0.211    0.101    0.382    0.211    0.092   -1.025    0.296    0.956   -1.096   -0.537    0.211    0.101    0.992   -0.140    0.211    1.723    4.989    2.353    2.056    0.092   -1.025   -1.086    0.581   12.695    2.033   -1.025   -1.248
X2==    7.650    0.151   -1.203   -0.224    2.151    0.845    0.022    1.334    0.845   -1.381   -0.503    3.383   -0.503    1.315    0.151    0.845   -0.978    5.128    0.234   -0.109    2.955   -0.251    1.529   -0.119   -1.381    0.286    2.120    1.008    7.505    0.590   -0.503    0.590
CD1=        6        2        0        0        3        1        1        1        1        1        0        1        2        0        0        1        1        2        1        1        3        7        4        4        1        0        0        2       17        4        0        0
CD2=        9        1        0        1        3        2        1        3        2        0        1        5        1        3        1        2        0        6        1        1        5        1        3        1        0        2        4        4       13        3        1        3
GGGAGATGCGATCTGAGCTTCCCCGAGCCGGGGAATGAAAAATTCTTTGCTGTCCATAGTTCCTCTTCTCCTGAAAGTCCGGGATATCCGCGGGGCCGATACCGGCCCCCATTTATGGTAAAATAGCCGTTTCAACCTGAAATAGCAACCGGCGGAACTGGAAAAATATGGATTTCAGCAGTATATTGTCGGAAATTTTTTTATTTATGGGAGCTTCGTTTTTGGAAAATCAGCCGCATACCGCCGTCTCCGCCGGAATCGTTTCGGACATTTTCCGGAGAATCGCCTCGCTGTTCTTTGTCGTGCCGGCGGGAATTTTCCTCGGCGGCGTCGCCGTGCTGACGCTGGGCGAATTGCCGCGCACGGGGGGATGGCTCTCTGAAACCGGAGCGGCCGCGGCCGCCGTCGCACTGTTCGCGGCGGCGGGAGCCGGGGCGGCCGCCGCCGGGA
KOK=       129
KK=  474002  LL=  475141  Z=    7.10  JJ=  473942  DL=  1140
A===      111      112      113      114      121      123      124      131      132      133      134      141      143      144      211      213      214      223      224      231      233      234      243      244      313      314      323      333      334      343      413      433
B===      222      122      422      322      212      412      312      242      142      442      342      232      432      332      221      421      321      411      311      241      441      341      431      331      424      324      414      444      344      434      423      443
RRR=   15.963    2.489    1.640    7.055    1.364    7.054    4.348   -0.476    0.054   -4.632    0.226    0.613    0.255    0.371    0.336    2.488    1.173   90.343   -0.393    0.778    1.115    0.338    1.193    0.688   -0.678    6.369    9.000    1.106   33.257   13.229    0.426   18.007
X1==    3.217    0.615    1.293    2.681    2.375    2.711    1.328    0.603   -0.067   -1.323    0.865   -0.773    0.319   -1.316   -1.144    0.628   -1.454   10.443   -0.744    0.628    1.439    1.446    0.347    0.903    2.494    7.964    3.086   -1.522    4.539    4.972    0.319    5.837
X2==    4.962    4.044    1.268    2.632    0.574    2.601    3.274   -0.789   -0.804    3.502    0.261   -0.792    0.800   -0.282   -0.293    3.964   -0.807    8.651    0.529    1.239    0.775    0.234    3.442    0.762   -0.272    0.800    2.916   -0.727    7.326    2.661    1.338    3.085
CD1=        5        2        4        6        4        6        4        3        2        1        5        1        4        1        0        3        0       17        1        3        6        6        4        5        8       18        9        2       16       17        4       19
CD2=        7        6        4        6        2        6        7        1        1       10        4        1        5        3        1        8        1       15        3        4        5        4       10        5        3        5        9        4       23       12        6       13
CGGAATTTCTGGAACGCGCCGAACTCTCGGTTCAGGACCTTTCCGGCCGGGAACTGCGCCGCGAAATGATTCCGCCGGGCACGGAAACGGTGACGCTGGCGGAGCTTTCCGGGCTCGGCTCCGTCGGGCTGCGCTTCGTATTCACCGGATATGTCGGCGGGAAGCCTTACGGCACGGTGGTGCGCAACGCTATCACATTTGGCATACCGGGGGAGCAATTATACAATATTTCAGTACGTATGATCATACATGCGCAAAGCAATTGAAACAGCTCCTGTCCCGCCGGCACCTTGCCGGTCGGGTTCCAAGGGCGAAGCGCCTTGGTCGCCGAAGGCGAAATCCCGGCAGCGATGAAGATTAATGCTTCAACAGTTTGGGAGCGGTGATGATGCCGAATGGCTGCACCTGATATTCATAACTGAACATATCGCCTTCAGTGCGCCACGCCCCCGGTCCCATCCAATTCATCCGGAAGGCAAGGTGCAACGCTCCGGCGCTGTTCACCCGGCTGCCGTACAAGGTCAGGTCGAGCCGATGCTCTCCGGCTTCCACTTTGCCGAGCGCACACTGGAACGGGGCGAACGCCAGATCGCCGGCCGGCTTGCCGTCCAGCGCCGCACTGACCAGCGTGCCGCGATAGGCGGCGAACGGCACTTCGCGCGCCGCATTCGGGCAGGTCATCCCTGTCGGCGTATTGGTCACGCGCGACGGCAGCCGCAGGTCGAGCTCCTGCGCTTCTTTGAGGTTGAAACGGCAGTGGTAGGTGATATTGCCGCCGTAGAACGGCAGGCCCTGCCGGGTCGCATCGCCCCAGTAAAGCTCCCGGACCGGGGCGGTGAGCCGGGCGGAATCGCCGCGCAGCTCCACGCCGAAGTCGCCGAGCAGGAAGCACTTCTCCACGTTGCCGGAGTTGGAGTACGCGATTTTGACCAGAAGTTCGTGTTCTCCCGGTTCGATCGCGGGCAGCATCGTGGTGCGCAGCGATTCATCGGTCCACCAGCCGCACTCCTCGAATTCAACCGGACGGCCGTCGAGGAAGAGTTCGGCGCGTTCCGGCTCCTCCATCGCAAAGAGCGGATTTTCGACCTTCACCAGCGAATCGAAACGGTAGGAAAGTTCCAGCGTCGCCAGCTTCCGGTA
KOK=       130
KK=  477962  LL=  479161  Z=    6.78  JJ=  477962  DL=  1200
A===      111      112      113      114      121      123      124      131      132      133      134      141      143      144      211      213      214      223      224      231      233      234      243      244      313      314      323      333      334      343      413      433
B===      222      122      422      322      212      412      312      242      142      442      342      232      432      332      221      421      321      411      311      241      441      341      431      331      424      324      414      444      344      434      423      443
RRR=   27.874    1.022    0.560    1.983    1.731   32.115    3.370    0.195    2.195    3.292   -0.005    0.562   -0.018    1.450    0.102   -0.753    0.151   54.627    3.802   -0.513    4.166    0.527   -0.967    0.100    1.124   26.696   13.187    0.073   14.043   11.905    2.967   31.190
X1==    6.852    1.159    1.807    0.804    1.963    5.377    2.439    0.630   -1.596    2.448    0.318   -0.423    1.287   -2.015   -1.253   -0.328   -0.206    7.404    3.573   -0.328    1.968    0.661    1.183   -0.233    1.519    4.194    3.470    0.131    2.294    3.445    1.287    6.514
X2==    4.068    0.882    0.310    2.465    0.882    5.972    1.381    0.310   -1.375    1.345   -0.014   -1.330   -0.014   -0.720   -0.081    2.298   -0.732    7.378    1.064    1.564    2.116    0.797   -0.818   -0.430    0.740    6.365    3.800    0.559    6.121    3.456    2.306    4.789
CD1=       11        3        6        4        4       11        6        4        0       10        5        2        7        0        0        2        2       13        7        2        8        5        6        3        8       13       11        8       13       16        7       24
CD2=        5        2        2        5        2       10        4        2        0        5        3        0        3        2        1        5        1       13        4        4        7        5        2        3        4       14       10        6       19       13        7       16
GCGGAATTTCCCGGAGCGCCCGACATCGAAGCCTATCTGGGGCTCTCGGGCGGCGCGCTGCCGGAGGGACACCGGGCCGATGTGCGGCGCTTCGACCCGGAGCTGTTTTTCCGGATCACCGCGCTGCTGGATGAGATTGTAGAGGAGGAGACGCAAGAACTTTCCGGCGCGCGGCTGATGATCCTCAGCAATGCGCTGAAAATCCTGACGCTGATCTGCCGCCACGCCCGCAAATCCGCCGAACGCAACATCGGCAGCGCCGGCTACCGGATCGCCTCGCTGGTCAAAACCCTGGAAGCCGACTTCGCCGGGGAGTGGAGCCTGCGGCGCATGGCCGAACACACCGGATTTTCCGTCGCCTGCTTCCGGCGGCAGTTCCGGCGGATCATCGGCGAACCGCCGGTGGCGTGGCTGCTCTCGCTCCGCCTCGAAAAAGCGGCGATGATGTTGCAGACCGGCGACGGCTCCATCGCCGAAACCGCCGAAGCGTGCGGTTTCCCCGACAGCAACTATTTCACGCGGATGTTCCACCGCAGATTCGGCGCCACGCCCCGCGCCTACCGCCTCGGCCTCCGGCGCCGAACCGGCGGCGCCGACGTAGTCTGACTTGAAGCAAAAACAGTGAAAGATAAGATTCGGCTTCGATCAGTAACATCCCGGGGTGGAGTTTCGTTGATCAAGCCAATAAACTGATAGACACAGCCCAAAGCGAATCGTGTAAAAAAAGCCTGCCGTTGTAAATCCGTCCTCCCTGTCGGGCGGCAGACCTTGTGCGCTGCGCGGCCTGATTTGCAATCGCATCTCCGGCAGCCGGGCGCTACGCGCACAAAGTGTCTTCGACGACAAGGGCACTTCGTCCTTTGACCCCGACCGGGTAGCCTCCGGTGGCAAGTACTGCCGCTAGAGCCGATAAACTCATAGATAATAACCCCGGTTTTGAGATTTTTGCGCAGCAAAAAGCTCGAAACCGCACCCGGCGCCGGCACCTTGCCAGTCGGGGGGGGACCGGGAGGTGAAGCGCCCCCGGCCGCCGGAGGCATGCAGTTACCACGGCAGGAGTTCCAGGTGTTCCAGCAGGATTTTAACGCCGATCAGGATGATTGCGCTGCCGCCGACGATCATCATCACCCGTTCGCCCGCCAGCATTCCGATCCGGGTGCCGAGCAGCACTCCCGCAATTGAAGCCGCCGCCGTAACCAC
KOK=       131
KK=  482282  LL=  483331  Z=    4.56  JJ=  482222  DL=  1050
A===      111      112      113      114      121      123      124      131      132      133      134      141      143      144      211      213      214      223      224      231      233      234      243      244      313      314      323      333      334      343      413      433
B===      222      122      422      322      212      412      312      242      142      442      342      232      432      332      221      421      321      411      311      241      441      341      431      331      424      324      414      444      344      434      423      443
RRR=   17.485    2.418   -0.962    1.231    0.336   -0.190    1.071    1.235    3.202   -0.102    8.139   19.566   -0.329    2.732   -0.458    0.360    0.358    1.216    0.017   43.745    0.321   17.348   56.645    0.037    0.252   -0.032   -0.220    0.022   51.247   11.255   -0.098   -0.115
X1==    5.269    1.162   -1.152    1.484    0.162   -0.415   -1.233    1.479    2.861   -0.237    2.397    4.997   -0.233    0.430    1.162   -0.415   -0.412    1.737   -1.321    8.594    0.178    2.641    6.942    0.189   -0.237    0.425   -1.049   -0.121    8.278    4.329   -0.233   -0.115
X2==    3.318    2.082    0.835    0.829    2.082    0.458   -0.869    0.835    1.119    0.428    3.396    3.916    1.413    6.355   -0.395   -0.866   -0.869    0.700   -0.013    5.090    1.803    6.568    8.159    0.197   -1.061   -0.074    0.210   -0.185    6.190    2.600    0.421    1.004
CD1=        6        2        0        3        1        1        0        3        5        2        6        7        2        3        2        1        1        4        0       12        3        7       14        3        2        3        1        4       21       13        2        4
CD2=        6        4        4        4        4        3        1        4        4        5       11        9        7       17        1        1        1        3        2       10        7       16       19        4        2        4        4        6       22       13        5        9
[truncated: 5,334,844 more chars]
