# Supplementary material for: Regions Enriched with Reverse Complement Triplets in Bacterial Genomes
Source: Int J Mol Sci. 2026 Feb 28;27(5):2301. doi: 10.3390/ijms27052301 (PMC12985086; doi:10.3390/ijms27052301)
Supplement: Supplementary file 1 [file ijms-27-02301-s001.zip › for_send/45/Myxococcota/Lentisphaerae_bacterium_gca_003343945.ASM334394v1_.dna.toplevel.fa]

>contig_176486 dna:primary_assembly primary_assembly:ASM334394v1_:contig_176486:1:56904:1 REF
CCGTGAAAATACGGCAGCGGCAACGGCTTCCGGAAGGCTCATTTCCGAACCGGCGGCGGC
TCGGAGGGCAGTATATACACGCGGTGGGAGTCGGCGAATTCCATGCCGCCTTCGATCCGC
TTGTTGCGCAATATCCACAGCTCCGGGGATTTGCCGTCGTAGCCGGCGGCGTCTTTGCGC
ACGCGCACATTGCGTTTCAGATAGTAGTTCGCCGCGCCGGAGGTGCGTTCGGGAGGATCG
TACAACACCAGTTCCGCACCGGTGCTCCGGGCCTGACCGGAACAATATTCGAACAGGCCC
CGCAGCGACTCCTTTTCCTGCCGGTGATGCCACACGATCGATTCGACCGTTCCGGTCAGG
AATCCGGCGGCAATCAGCACCAGCAGCACCGCCGCCGAAACCCGCCGTTTCCGGAGGAGA
TTACAGGCGGCAACCGCTGTTCCGATTGTCAGAGTGCCGGCCGCGAAGCCGGGAACTCCG
CCGAACGCCCCCGCCAGCCCGGCGACGGCAACGCCCGCCGGAACCCATCGCACGATTTTC
AGGAGCGCCGCCGCCCCTTTCCAGCCGCAGTCGCGCCAGCGGGCAACCGCCCACAGCGCG
AACTCCCCGGCGATCAGCGCGGAGGGTGCGCACAGCGGCAGCAGATACACCATCCGTTTG
CTGGAGGAGGCGGTCAGCAGCAAATAGGGGAACAGCAGAAAACAGAGCAGAAAGAGGGCT
GTTTCCCGCTTCTCATGCCGGAACTGCCGAACAAGCAGCCAGATGCCGCCGAGCAGCAGC
ACCAGCCATGGCTGGAACTGTTCGGGCAAATGGAGCAAATATTCGTAGACCGGCGCGAGA
TGATCGCCCTGACTGCCGGAGAAACGTCCGAGATTGTTGGTGAAAACCACCGTATCGAAA
GCTCCCTGTCCTTCGCGCCGGAACAGCAGCCAGAGCCAGATTCCCACCGGAACCAGCGAG
ACGGCCCCGCCCGCCGCCATCGCCAGATAGTTTTTCCAGCGGAATTTCCGCTCCAGGATA
TCGCGCAGCACCAGAAAGCCGCCGAGCGCGACCGCGGGCAGCGCCGCGCCGACCAGCCCC
TTGGTCAGAATCCCCGCCGCCAGTCCGGCCGTGCCGACGCACCAGAATCCGAACCGCTTT
GCGCCGTTCCGTTCGGTCAACATCGCGTAGAAGCCGTAAACCGCCAGCAGCACCGCGAAC
GCCAGCAGCATATCCACCCGGCAGGAACGGGCGTTCGACAGATATTGCGCACAGGTCAGC
AGCAGCACGCAAGAGAGAAACGCCCCGATGCCGGAAAAGCCGAGGCGCCGCCCCAGCGCG
AACAGTGTCAGCACTCCGCCGAACGCCGCCAGCGCCGCCGGAACCGCCGCCGCGAAGTCG
TTGATGCCGAACAGCGAAAAGCCGATCGCCTGCAACCAGTAGAACAGCGGCGGGTACTCC
AGGAAAGGTTCGCCGTTCAGCCGCGGCACCAGCCAGTCGCCGCGGAATACCATTTCGGCG
CTGATCCCGGCCACCCGGGTTTCGTCGCCGCTTGCCACGCCGTTGGTCCAGACGCCGCAT
CCGATCCACACCGCCGCCAGGACCGCCAGCCAGACCAGATAGTTCCGGGCGGGAATCCGG
CCCAGTTTCAGGAAGAATTCATTCATATTTCTTGTTCTCCGGGTTGTTTTCCTTATAAGA
TAGCATATCGGAGCGCATCTGTCACTTGATATGATCGGATTTTAATCAATCCGGGCGGAG
AAAAAGAATTTTTCAAAAAAATTAGATCAATCTAAGTTTTCGTGCTTGAATTATTTCCCT
TTTTGGATTATGTTGTAATTAGACAAGACTAATAGCAAGAATGGAGAATCGCGCGAATGA
GTCAGACCAAATGTCCCTTTCTGCGGCAGCTGCTGCAGTATCTGCTGGTGAAACTCGCAC
CGGTGATTCTGCGGGTGAAGCCGGCCGGGATGCTCCGGCTGACCAATTGCCGGCAACTGG
CGGGCGGACGGCAGTATGACCTTTTCTGTGTCCACCAGCGCGAAGTCATGGAATCGCTGA
AGCTGGAGTGCCGGATTCTCCGCAGCGAAGCGGGAGAATCGGTGGTGCTGTTCTTCGACC
GTGCCCGGCTGGCGCGGGCTTTGGCGGAACCGGAGGCGGCGGAGTTTCTGCAAAGTTGCG
GCTATCCTGTAACACAGGAACTGGAACCGCTGCTGAAAGAGCTGATTGCGCGCTGCCGGA
GCGGCAGGGAGTTTCCGCATGAAATCGGCATTTTCCTCGGGTATCCGCTCAAGGACGTGC
GCGGCTTCATCGAAAATTCCGCGGCCTGCCTGGCGGTGCCGCGCGGCCTGTGGCGGGTGG
CGGGGGACCCGGCAGAGTCGCTCCGGGTGATGGAGCAGTACCGCTGCGCGGAGCAGACGA
TTCAAAGTGTATTGGAGCGTTCGGTCTCCTTCGACCGGGCGTTGAGTTGGATTCATCGGG
TAATTGCGGCGGCATAACGTTCGCCGGTCAGTATAGAAAGAGGTGAGTAATGAGTAAGAA
TATCCGGATTATTTTCGGATCGAGCACCGGCAACACCGAGCGTGCCGCCGGACGCATTGC
CGGGGAACTGGGCGGAAACGCCGTGAACGTGGCGCAAGCCGGAGCGGACGACTTCAACGC
CGATCTGCTGATCCTCGGCACCTCCACCTGGGGCTGCGGGGAGTTGCAGGACGACTGGAT
CAATGGGCTGCCGCTGCTGGAAAACGCCGATCTCAAAGGTAAAAAGGTCGCCTTCTTCGG
ACTTGGCGACTCCTCCGGCTTCGGCGACACCTTCCTGAATGCGATGGGGGAATTGCATGA
AAAGGCGGTGCGGCGCGGCGCGGAAGTCGTCGGCAAATGGAGTGCGGAAGGGTACTCCCA
CGTGATGTCCGCCGCGCAGGAGGGCGGCAGCTTCGTCGGGCTTGCCCTCGACGACGACAA
CGAGCCGGAGCTGACCCCGGACCGGATCGACCGCTGGTGCGATCAGTTGAAAAAGGAGGC
CGGATTGTAACCGTTTCCTTTCAAGAAAGTTTCTCCATGGTTGGCCGCCCTGCCGGACTC
GGGTGATTACGGCAGGGCGGTTTTTTGTCTTTTCTGCGGGAAAAGCCCTTGTTTTTTGAG
GAATGACGGGGTATGTTTCCCGATAGATACAAATTGATCCATATTGCAGAATGCGAGGTG
CCCTATGGTAAGAGTGGACGTGCAGCCGTTGTATGACAAACTTTGCCCGGAGTGGAATCT
GCCGGATGCGGCGGAAAAGCCGGCGACGCGATTAGGTGTGCGCAGTCTGGTTCCGGAGGC
GGTTTACGCGCCGGGCGAACCGATCACTTTCCTGGTTGCGATGATTGAAAACAACCAGTA
CCGTTCCGGCGTCGGACTCAAGTGCCGGATGATCCGCGACTACCACGAACCGGTCGAATT
TCCGCTCGTGACGCGGGATACCCCGGTCGAAGTCAGCACCGAACTCGAACGCCCCGGATT
CGTGCGGCTGGAAGTGAGCCTCGGCGAGCTTTCCGCCGCTGCCGGAGCCGGAGTCGAGCC
GGAAAAGATCGCCGCCGTGCCGGACATCACCGGCTTCGACTCCTTCTGGCGCGCCCACCG
CAGATGGCTCAATATGGTGCAGCCGCGCGTCCTCAAGCGCGAAGTGATCCCGGCGGTCCT
GCCGGAGTACGGCGAACGGGTGCGCTGCTTCGACGTGCAGGTGGCCTGCGCCGGAGCCAA
GCCGGTTTCCGGCATCCTGTCGATGCCCCGCGGGGCCAAGCCCAAATCCTGTCCGGCCTA
CGTGTTCTTCCACGGCGCCGGCGTCCGCCCGGCCTTCCAGCCCCTGACCTGGGCGGCGCG
CGGGCTGCTCGCTTTCAATGTGAATGCGCACGGACTCTACAACGATCTCTCCGAAGCCGA
TTACCGGGCGCTGGCCGAAGGGCCGCTCAAGGACTACGCGAAACAGCCGGTCTATTCGGC
GGAGGATTCCGTGTTCCGCGATATGATCCTGCGCGTGCAGCGCGCACTGGAATTCATGAA
AAGCCTGCCGGAGTGGGACGGCCGTTTCCTGATCGTCCACGGCGGCAGCCAGGGCGCGCT
TCAGGCGCTCGCCGCCGCCGCTCTCGACCGCGACGTCAGCTTCGTGGTCGCCAACGCTCC
GGCGATGTGCGATCAGGCCGGAGAGCTGGCCGGGCGGATGTCGCCGTGGCCGCACGCGAT
TTCGCAGGCCGGCATGGAACGGGTTGCCCCCTTCTTCGACGGCGCCGCATTCGCCCGCCG
GATCACGGCTCCGGTCCGCTTCACCGTCGGTTTTTCGGATACGGAGTCGACTCCGTCGTC
GGTCTACGCCGCTTTCAACGCGTGCGGCAGCTGCGACAAGGAGATCCTGAACTTCCCGGA
CTGCGGCCACGCCGGAGCGGTCTTCTGGACCGCTGAAGCTGAAATCATGGAACATCTCGG
CCGCTGATACGGCTTTCAGCCGGGGACTTTGCCTCCGGCGGCCGGCGGAGCGTAACATCT
ATCAGTTTATCGGCTCCATCGGCAGTACCTGCCACCGGGTGTTACCCGGTCGGAGTCAAG
GGGTGAAGCGCCCTTGTCGTCGAAGACAGTCACGGCAGCGGCACCTTGCCGCCGCGAAGC
GCCCTGCTACCGGTGCCTGATTGAAAATCAGGCCGCGCAGCGCATAAGGTCTGCTGCCCG
AAAGTGCAGGATACAAACCTGCCCGATAGAGCTATCTTCAGTACCACGACCATTTTTGTA
TATCGTGATGTTTATCCAACTTGATTGTGAAACGCTGTCCGGTATAAAAATGGAAATCAA
TGCGGCAATCACCTCGATGGCGGGAACTTGGGGCCCAATCTCTCGGACACAAATAAAAGA
AACCAGTCATTTCTGACTGGCTGAAACTGAAAAATGGTAGCGGGGAAAGGAGCCGCTACC
ATTTGAAAACTGCCGTACTCTGCATCAATGACTTACAGATTTTACAATTCTCAAAAACTC
TTTTTGAAGTCGCTCTCGTGTACCTACGATGTACCCACGGAACACCCCTGCGAAATATTT
TAACATAACATATATGCTCTGCAAAAGCAAATTGTAATTTCCCTGCCTCCTGGAAGAAAA
TTATCATCTTATTGCGGCTGAAAAATGAACTTCCGACTCGACTCGATTTGAATAGATTCA
GGCAGTATATTATCTTTGAGCAAAAATTAAGATAAGAAAAATCTATAAAATCAGAGAGCA
AAGGATATGCCGAAATTTTCTATCGAAAGAAAAAATCCTTTTCTGCCTTTCGAGTTTTCC
TACACCGCCGATGACGATCCGGCGGCGCCTTATACGCGGCTGCAGGTTTCCACCAGCGGC
CCGAACCGGGCGGATGCCGCCGCGATCCGGTTCGGGCCGCCTTGGCAGGCTCCCCTGTCA
GAATAACGTGACAGCGAGCGGGCGGCTGCCGATGCTGAGTTTCAGGATCAGGTCGTTGCC
GTCCGGGAAGGAGGGGACGTCGAACCGCTTGCCGCTGAGCAGGTCGAGTCCGACGGTCTT
TCCGGCGCTTGCCGCCTTTCCGGCGATCCGGACTTCGGCGAAACGGGGAGAAAACTCCCC
GCCGACCGGCCTCGCATCCCAGACCGCGAGGCGAAGGCCGCCGTCGGTCTGGAAGAGCCG
GGCGTGGATGTTGTTGTCCGCATTCATCAGCGCTTTGCCGTCCTCGTCCCAGTCGAGCAG
CTGGCCACGCTTTCCGGCCCGGTGCAGCGGCTGATCCTCGATTTTGACCTGCGCGTCGAG
CCGGGAATCGCTGCGCACGCCGTTGAAAAACGTGGCCAGATTCTGCAGTGCGAAATAGGC
CGGTTTCGGGGAGTAGTCCGCCCGGAGCAGGCCGAAATTCGCTTCGGGATCGAACTGCCT
GCCCTGAAAGTCGTCCAGAAAGTCATATTGCAGCGCGGCTTTGATTTCAGGCCGGGTGAA
GCAGTACAGATAACGCCGCACCAGATAGACAGCCTGCGCCTCCTCGGTGTAGGCGGCGAA
AGTGTATTTCCCTTTTTCCCTTTGACCGCCATAGAGATAGGTGGTGTATCCGAATTCGGT
GTACCAGAGCGAGAGGTCGGGGCGCCCGATTTCACGGAAGGTGCGCAGGAACGCCTGCAC
GACTTCGGAGAAATGCAGATTGGGGCCGCCCGCCTTCACGCCGTCGCGCCCGTCGAAGGG
TGTGCCGAATGCGTACAGTTCCGGCGGCGTCATCGCGCTGTAAGGATGGTCGGTGATCCC
GTTCAGATTCGGGGAAATCCCGTTCTTCAGGAAGCGCAGGATGCTGGAGGTCACGTAGCC
GCCCGAAATCACGACCGCATCGGGTTTCAGCTCCCGGATCAGGTCGGCGGCGGCGTTCAC
GTATTTCGCGTGTTCGATCAGCCAGCGGGAGGTGGAGTTGTCCTTTTCGCGGGCGTTCCA
GGTGCCGCCGTACTTCTGGATCCAGCCGCCGAAGTTATTGGGCTCGTTGCCGATTTCATA
CACGTCCACCAGGCCGCGGGTTTCGGTCACGAACGCGCGGACGTTTTCCAGAAAATAGTC
GAGCGTCTGGTCCGCCATGGTCGGCAGCATCGCGATGGTGTTGAGGCCGCGCGCCTTGGC
GGCGCGGAGCCGGGCCAGCTGCTGCGGCGTTGCGCCGGGAGTGCCGTCGGGGCGGCGCAT
CCAGTAGTCGTCCCGCACCCACTTGAGGCCCGCCGCCGCGATTTTGTCCATCAGCCGTTC
ATACGGATACCATGCGGCATAGCCGCCGGTCGGTTCGGGAGCGAAACAGAAGTGGGTGCC
GGTACCGAGAATCGAAGCGGTGACTTCGGAGCTTTTCAGGCGGCGTTCCCAGTCGGGCGA
ATCAGCGCCGCGCAGCAGTACGGCCCGCTCGGCGCAGGAGCCGTCCGTCAGCCGGAGCGC
TGCGCCGATCCGGTAGGTGTTGAAAGGATTGCCTCCGAGCGTCAGCGGCGCTTTCCAGAG
ATGGCGGGCGGTCCTGCCCGGTTCGACCGCAAACCGGGCCGTCTGGTCGCGGAACATTTC
CGGGAACGTCAGGACCACTTCCCCGGCGGCTTCCGCCGGAGCGGAAATCGCCAGCTCCAG
AGCCGGAGCCGCGCCGTTGCGCCAGTTGCCGGTCACGGTGCAGCCGAATGCCTCCAACCT
GAAATTTTCCCCCGTGAACGGCCTGGCGTTGATGAAGGGGGCCTCAAGTTCGACGCCGGC
GAGCCGTACCGTAACTTCCGGCTCTGCCGGGCGATTGAGCAGCAACTGTATCTCGCGGAT
CGGCGGTACGGGCCGCGAGGCATTCGTGCTGCCACCCCATGCCCCTTCCCAGCGGGTACC
GTCCAACTTCAGCGGCAATGTGGTTTCACGCCCCGAAGCCAGTTTGAAACGTTCTGTCTG
GAAGTTGCGCCCGGAGGCATCCAACAGCCGGAGGCCCGCTTCCAGTTCCCGGTCGGCGGT
GACCCGGAAATTCAGCTTCGTGACGCCCGGCGGCAGTTCGGGGGCGTGGATTGCGCCCAC
ATAGGCGCTTTCGCCGGTGAAACCCGCCCGGATCAGGAGGCCGCCGGTCGCGGCGTCCCG
TTCCAGCCGGGCCGTCGCTCCCGGAGTTTCTCCGAGGTTGAGCCGCCAGACCGCCGGATC
GGCGGCGGAGCTGAGCGGCGCGGTCCCGGCCCATACGGCGCCGGCGGCCAGCAGGAAGGA
GACGGAACAGGCCAGTTTACAGAAGAAATTCATGGTCAGACACTTTCGTTTTTGAAACTT
ATTCGACGTCATAGCCGCGCCTGGGGTCCGTGGAGTTCACATGACCGAACCAGTTGAGGT
CGTAGACCGGCCCCGCGTTCATCACCGCCCACGGCGAAACATGCAGATCCGCGAACGCGG
CGTTGAACAGCACACGGGCGATCATCGGCTGGCCTTCGCGGATCGATTCAATGCCGGTGC
CGTCGTGATTGGCGGTCACCTCGTACATCAGCACCTGCCGCGACGGATACTTGTACATCG
GCAGCGTGGTGCCCCGGTGGGAGAGCGTTTCGCCGCTGTAGTAGGTCAGGAAGCGCAGCC
GGTAGCTGGTGGTGTACCAGTAAGCCTCGTCCACCGTCGGCGGCAGCGGCTTCACATTGC
CGTCGAGGTTCGGATTTTTCATGTCCGACGGGCAGTGCACCGCCGCAAAACCGCCGATGT
AGTCGAACATCAATGACGGCCAGCTGAATACCTTGTTGCCCGCCGCCGCCTCCACTTCGG
TCATCTTTTTGTTGTACGGCAGGAAGTCGCGGTTGTCGGCCCCGTAAAGGCTCAGGCCCT
GTCCGAGCTGCTTGAGGTTGTTCACACAACTGATCGCGCGGGCTTTCTCCCGGGCTTTGT
TCAGCGACGGCAGCAGCATCGCGGCGAGAATCGCAATGATTGCAATTACCACAAGCAATT
CAATTAAAGTGAATCGGCGCAGTTTCATTTGTAAAATCCTTTCAGTTGATGGGATTGCAG
GTTCGCACGGAAGCCCGTTCCATGATTTTCATCGGAATCGTCGTTTTGAAGGCGGGGCAA
TGCCCGTCCAACTGGGCGGCAAGCCCGGTGAAAGCGGCTTCGACTTCCGCTTTCAGGTCG
GCGCAGACGGCGGTCAGGGCGGGGTGATAGTATTGGCCGACCTGTTCGGTGGAGTGCGCC
ATGATGCCGACGTCGTCCGGCAGTTCGTAATGATATTCGCGGAGCGCGGCCATGATGCCG
GGCACACTTTCGCCGGAAACTGAGTAAACGGCGGTAAAACCGATCCTGCCGTCGTGTTCT
TCCAGATAATTCTTCATGCCGAGATAAGCTTTGTGCTGGGCAAATTCGCCGCTGGAAGTC
AGGCAGTCGATCATGATGGTCTCCATTTCCAGAAAATCGGCCATCCGTACAAATGCCGAA
ATCCGCTCCATCGCCGGCAGCGCGTGCGGTTCACTCTGCACCAATGCAATCCGGCGGTGC
CCTTTCCGATGGAAATACTGACAGGCCAGGGCGGCTCCATCGGCGTCGGCGGACTTGATG
TTGCTGATTTCAAAGCTGCCGGTGTCGACGTTAAGCAACACCATCGGGATGCTCTGCGAA
GCCAGCCACAGCATATCCGGCCGGGAAATGCTGGTGCTCGGCATCATCAGGATCGCCGCA
TCGTACCCATCGGTTGTGATCGAGCAGATGGAGTCGCGGTCCGGCGTCAGCAGGATCTTG
CTCAGTTGCCAGCCGGGATGATTCTCCGTATACTGCGTTGCGTAGACGCCCCATTCGATC
ACCAGTTCGCTCGGCCAGTCGGGAAGCATCAGCAGCACCTTGCGGGCATCGGGCTTACGG
GTGACGTTGCTGAAGATTCCGACCTGCGGCACACGGGAAATCAACTGGTCTTTTTCGAGC
CGCTCCAGCGCCTCGTCCAGCACCCGGCGGTGGCATTTGAACTTGTCGAGCAATTTGCGC
ACGGAGTAGAATTTAACTCCGGCCGGGAAATTGTCGAGCTCCCGGTCCAGTGTCCGGCAG
AGCTGTTCCACTTGTGGTTCCAGTTTCATCTTGTGTGTCTTTCAATTGCGTTTCGTTACT
TATATTGTACCGGATGCACACAGTAAACACAATAGGTGTGTGCAAAAAAATCCGAATATT
TCAGCGCACACGGCTGGATACGTAGAAGGAACTGCGGCCTGATTTGCAACCGCATCTCCG
GCAGCCGGGCGCAGTAGCGGCGGTAAGCTGCCGCTGCCGTGACTGTCTCCGACAGGCAAG
GCACTTTGCCCGGTTACCGAAGCCGACGTTCGGCGGAGGCGAGTCACGGGGGAGCCTGCC
GTTTTGAAGGCAGGCGGGTCTGCCCGCCCTGTCGGGCGGCAGACCTTGTGCGCTGCGCGG
CCTGACTTTCAATCAGGCTCCGGTAGCTGGGCGCATAACGCACAAATGGCCTCCGGCGGC
CAACGGTTTCGCCGTTGGATCACGACCGGCAACGTGCCGGTGCGGAGTATCGCCGATAGA
GCCGATAAACTGATAGATAGTAATTCCGGTTTTGCAATTTTTGCGCAGTAAAAATTCAAA
ACCGTACCCGGCAAGGTTACTTGCGGCAGCGGTAGACCAGTGCGGGGGGCAGGTTCTTCC
AGACCACCCGGCTGGTGGTCACTTCGCTGAACAGTTCATTCAGCAGTTTGCGGAAACGGA
TTCCGGCGGGGAGCATCAGTCCCTGCAAATAAGCAAAGGTTGCGAAGTAACCTCCCTCCG
AAAGATTTTCGACCAGCGCACCCAGGATTTCACGCTGCAGCGACTCCGGAAAGACCGCCC
ACGGCAGCCCCGAAACCACCGCATTCACCGGAGGCAGCCCGCGTTCCTTCAGGATGCCGC
CCAGATTCGAGGCGCTGTCGTGGCAGATTTCGACTTCGGGGAAAGTCCGTTTCAGGTGCT
CGCAAAGCAGTTCATCCAACTCCACCGCCAGCAGCTTGCCGTTCTCCGGCAGGCGGCGGA
CCAGCTCACGGGTGATCACGCCGGTCCCCGGTCCCAGTTCCACGACCAGCCCGGCGTTTT
CGACGCCGATTTCGGAAGCCATCGCGCGGCACAGCGCGCAGGAGGACGGGCAGAGCGCCC
CAACCTGAGTCGGGTGTTGCAGGAACCGTTTGAACAGAACCGCTTTTCCCATCTTACTTC
ACCTCCTCCGCAGCCGGAAGCGGCGGGAAATAAATCGCTTTCATCTCGGCGATCACCGCC
TCTTGGTGCGGAAACGGCTCCGGGAGTTTGAATTCCCGGCTTTCGCGGGTGATATAGACA
ACTCCGGGACGGCCGGGCTTCTTCAACAGCTTCACCAGCTCGGCGGTGGAAATGAAGACC
CGCGGCTCCCCGCGCTTTTCCGCTTCGCCGTCGCCGTAATCCAATTCACCGACCGTATTC
AGCGAACGCACATCCGGACGGTGATACACCCACGCCACCGCGTGCATATAAGCCGGATGG
GTGACCAGCACCGCCTTCCGCGTGTCGAAGCCCAGCTTTTCCGGCAGCTGTTTCAAGGCC
CGTTCCGGCATCTTGTCGCCGATCATCCCTTCCGGAATCGCCCAGCCGCCCAGCGCCAGC
ACCGCCGCGAAACCGGCGAAAAAGATATAGAGCCGGACCCGCCACACCTGTTTTGCGGTC
AGCAGCAGCGCCAGCCCGTAGACCAATCCGGCTGCGCCGGTCAGCACCGCGAGCACCCGG
TGTTCGGCGAAGTAGGATTCAAAGCCGCCCAGTTCGATCACCAGCACCCCGGTTCCGGCC
AGCACCAGCGCGCCTCCCCAGAAGTTCATCACCCGGTGGAATGCCCGGCTGCGGCCGTCG
CCGGCTCGGAAATAACAGGCGACCGCCCCCGCTCCCAGCACCGCCAGCGGCGGGAAACAG
GGCAGGATGTAGGTGCCGAGCTTACCGCTCGAAGCAGAGAAAAACAGAAACGGCAGCACC
GCCGCACACACACAGAACCGGTACAGCGGCTGAGCCAGCAGTTTCCCCCATGCTTTGCGG
CCGATCGCAAACGCCGCCGGGGCCAGGAACGCCGCCGGAAACACGCCTCCCAGCAGCACC
GGGATATAGTACCAGAAAGGTTCGGGATGCTGCCCTTCGGTTTTGGCGGTGAAGCGCTGC
ACATGCTCGATCATCACGAAGTAGTTCCAGTAATCCGGTTCCGCCCGGTGCACCGCCAGC
GCCCACGGCGCGACGATCACCAGCGCCACCACCGCCGGAATCCACGGCAGCAGGTAAAAC
TCTTTCCAGCGCCTTTCCCAGATCAGGAATCCGGCCATCGCCAACCCCGGCACCACCCAT
GCGATGAACCCCTTGGTCATGAAGGCCAGCCCGGCGAACAAACCGCACAATGCCAGCAGC
AACACCCGTCTCCGGGTGAAACCCGGCTCCAGCACCGCCAGAAACGACGTGACCAGAATA
CCGGTGATCAGGCCGGTGGTCTGACTGTCCAGCACGGCAAAGGTGCTGACGCTGTAGACC
AGCCCGGAGGTCAGGAACAACATCGACGCGAGCGCCGCGAGCTTGTCGTCCCGCAGCGTC
TGGTTCACCAGGAAAAAGATCAGGAACGCCGCCAGCCCTGCGCCGAGCGCACACGGCAGC
CGCAGCGCAAACGCGTTCTGTCCGAAGATTTTAAACGAACCCGCCGTCATCCAGTAGCCG
AGCACCGGTTTCTCGAAGTAGCGCACCGTCAGCAGATGGGGAGCCGCATAGGAGCCGGAA
TCCATCATTTCGCGCGGGATTTCCGCGTAACGGAACTCATCCGGCGGCACCAGCGGCCGT
CCGCCCAACGGCACCAGGTAGGCGACCACGAAAAACAGGAACGACAGCCAGAAATACTTC
ATCAACGCTTCTCCTTGAGCGAATCATAACACACCACATACCACCCGCCGAAACGGAAGT
AGGTCTTCGGATCAGGCAGCTTCGCAAGGTCCCGCCGGTCATCCGTCACCACCACCAGAG
TCCGGGACGGGACTCCGGCCAGCTCCTCCGGCCCGCCGTCTCCCGTCCACAGCCGGACAT
CGTCCCGCTTCAGTGTCCATGCAACCGCCGCGTGGACTCCGGGGCGCGCGACGATCACCG
GCTCCGCATCCAGCCGCGATTCCAGCACCATCCCGAGAAACGGCTCCGGCGCCACACCGC
GCAGCATCCGCTGCGGCAGCGAACCCGGCGCTGCCAGCAGCAGAAAGGCGACGCCGACAC
AGAAAAACACGAATTTCAACTGCTGCCGGTACTCCCGCTCCGCCATCCGGAGCCAGACCA
GCGTCACCACCAGCGCCAGCACCGGCATGAAATAATTTTCATTCCTGCCGTACACCACAA
ACTCCGGCGGAACCTTGCCGGTGAAACGGGCCGCCGCCTGAAGCAGAAACAGCAGCAGCG
GCAGCGGCAGGAAAATCCGCACCAGCGAACGCAGCACCGTATTCACGTAGACCAGATCGC
CCGCTTCGCCGTAACGCACGAGGCCGCCCGCCATCAGGATCGCCAGCATCGGGAATCCGG
CCGCCGGCGCCCCGTCCGGCAGCCGGCCGTTCCACAGGATCACGGCGGCCAGCCAGACCG
CAACGGCCGCCGCCGGGATCAGGAAGAGCGGCTGTTTCCGGTAAGCCGCCCCGCCCAGCC
GGAACCCCTTCAACGCCGCGGGCGCAAAGAACAGCCACGGCAGCATGCCCGCCAGCAGGA
AAAGCAGCGTTTTCCACAGTACGAAACCGGGAGCCGCTCCGCCTGACATGCCGTACCAGA
CCGCCAGCGCCGCCGAGACGGCCGCTCCCGCGCCTCCGGCGATGCGGACCGGCAGTTTCC
CATTGGACAACGCCCGGATCAGGCCGGCCGCAACTCCGGAGCAGAACAAGGTGAAAAACG
CGCCGGTTCCGGCGGCGGTGCCGAAAGCGAACACGAAGAAAGTCGTCAGGTAGATCAATG
CGGCCGCGTCCCCGGTTTTACGGTTGCCGCAACCGGAGGCCACGGCACGGATCAGCAGAG
CGGTCAACAGCACCGCCAGCGCGTCCGGCAGCCGCACCGCGAAAAGGTTCGCCCCGAAGA
GCTTCACACTCCATGAGCCCAGCAGCGCCACGCCGTTTCCGCCCGCGACGGCGGTTCGGC
GCAACAGCTCGGCGGCATTGATTTCCGCCGGAAAGAACAAAGGCCGCTGCCAGATCGTGC
CGACATACAGCACGGCGGGAAGCGCAAACGCCAGATATCTATAATATCGCTTCATCGACT
CCAATACAAACACACAATCCTCCCGGATTCTTTCCGGAAACGGCGGCGCAGTCCGCCTGC
CGCGTGATTCAAGCACAACGTCTTGTTCAATATACTCCCGGATTCCCTCCCTGTCAACGC
CGGAGCGGATTTAATCCCCCTGAAACATTCCCATGCGCCCTTCCGCAACCGCGCGGTGTC
GTTTTCTCAACCGATGGATCACGATATGGTAAACGATTCCCAGCTGCAGAGTGGCCCCGA
GCCATGCCAGCGGATTGGCCAGGCAGATCCCCCAGTAGCCGAACGGCATCGACAGAAAGA
GCGCGGCTCCCATGCGCAGCGCCATTTCGATGATTCCGGAAAGCATCGGCGCCACCGCAT
GCCCCATCCCCTGCAGCGCATGGCGGTAGACCTGCAGCACGCCCAGCGCCCAGTACATTC
CGGCGGCGGTCAGGATGTAGAGCCGCACATCGTTGACGATCTCCTCCGACGGGTGTTCGA
GGAAGATCCGGATAAAGGAGTTGCCGAACAGCAGAAACACAAAGCCCGCCGCCAGCGCAA
AGTAAAGCTCCATCCGGAACGCCGCCGAGAACCCCTGATAGATGCGCCCGTACCGTCCCG
CCCCGTAATTCTGGGCGGTGAACGTTCCCATCGCCACTCCAACCGAAAGCATCGGCTGCA
GTACGATCTGATCCAGCCGCAGCGAAGCGGTGTAGGAGGCGATCGCCTCGGTGCCGAAGT
CGTTGAGCTTGAACTGCAGCACGATGCTGCCGAGCGCCATGATCGAGAATTGCAGCGCCA
TCGGCAAGGCGATGCGCAGGTGTTCGCAGATGAACGGCCAGTCCCAGCGCCAGTCCCGCT
TCCTCATTCGCAGGATCGGGAATTTCCGGCGGATCAGCAGCAGACAAAGCCCCCCCGACA
GCGCCTGCGAAATCACCGTCGCCGCGGCGGCGCCCCGTACTCCCCAGCCGAAGCTGGTCA
GGAACCAGTAATCCAGCCCGATATTGACCAGACAGGAGAAGATCAGGAAATACAGCGGCG
TGACGCTGTCCCCCAGTGCGCGCAGGATGCTTGAAAGCATCACATAAAAGACCAGCGAAC
AGGAACCGCCGAGGATCAGCGTCAGGTACTGCTCCGCCTCCGGGAAGATCGACTGCGGGG
TATGGAGCAACTGGAGCATCCATCGCGCTCCAAAGACGAATACCAGCGAACAGACCGCCG
TCAGGGCGGCGGCGATATAGGCGGACATCGCGACTGAATGCCGCACCCCGTCGTGGTCGC
CCGCCCCGAACCGCTGGGCGGTCACGATCGTCAGACCGCTGGTCAGCCCGAAAAACAGGC
CGAACGGCAGGAATTGCAGCGCCGTCGTCGCTCCGACCGCCGCCAGCGCCTCCGCGCCCA
GCACCCGGCCCACGATCGCGGTGTCGGCGATGCCGTAGCAGAGCTGGAAGATATTGCCGA
CCAGCAACGGCAAAGCAAAGCGGAGCAGCAGTCCGAAGGGCCGCCCGCGGGTCATATCCT
GAATCATGCGAAAATTTTCCTTTTGGCGGCAGCCCCGGTTTACCGCATTAAGAGCTTATC
CCTAAATAAACCCTAAAATATCCCGGCTTGCCGAAATTAAAAGCCGGAAACAGGAAAAAC
ACCGCATTTTTACCATATTCTGACAAAAACCGCTATGCGGCCTCCGTCCTCCTCACTTCC
CGCCCGGGAGAAAACGTACCGACAACTCCACCGCGCCGGAAGCGGGAGCCGGAACCGTGA
AACGCACCATCTTCACCTTGCCGGTTTTCTGGTCGAACGGCTTCAGGAGTTCTTCTTCCG
CCACGACCTCCCACGCGCCCGGCATATTTTTTTCGAGACGCAAAAAGGCTTTTCCCTGCG
TCAACAGCAAGGAACCGTCCGTTTGCGTCGCGGCTTCAGCCCGGGTGCACATCTGCCAAC
TGATAATCTCTCCTGGCTTCACTCCCTGCAGAGTGTCGGTCAGAGTCAGGGTACGGTCGG
CGGCCAAGCCGGCCCGCCGGACCACCCGTTCCGCTCCTCCGGCGTAAACCGGCGTCAGAT
CGGCTTCGATCATGTTCCCGGAAGCGGCTGTAATCGCGCCTTTCCCGTCGACTCGTTGCG
GCTGTCCCCCGATCCGCGCGATATTGTGGCTGTCGGCTCCGTAGCGGAAAACCTGCCAGC
GTTCGCTGTCCTGCTTCATGTCCCATATCTGCAGGACTTTTTCCAGCTTCGAATAGTTCT
GCGCTCCCAGGTCCATCGCCCATCGCACGCCGTCGGCCTCGTAGATGAATGCGCCGCAAT
CCATATGGCCGTGGTTGCGCCGCGGCGAACCGGCGGTAAGGCCGAAGTAGACGGCATCCG
GTTCCCAGCCGGAACGCATCACCGCAAGCGGCGCGGCCGCACTCTTTCCGCTGAACCAGC
CGAGCGGGCCGTTTTTCACTTTCCCGACCGGTGGCCGGAGTCCGGTCAGAATCAGCGGCA
GCAGCCGCTTGTCGTCCTGTTTCCATGCGGGCTTCTCCCGGCAATACGTCTCAAGCATGC
CGTTCTCCCACGGCACAAGCCAGTCGGCCCGGTCAAACCGTTTCGCCAGGCTGAACATTG
CAAACGAAAGCTGCCGCCTCTGGAATGTATGGGTATCGCCGCAATTGAATGTGAAGCCGG
TTGGCCCGGTCATCGCCTGCATGAAGTCTCCGGTCTGCGACAGTCCGGGCGTATCGGCCA
GGCCGAAATTCCGGTTGAATGCCGCGTCGAGCATATCCAGCGCCAGCGCGGTAAAATCCG
ACGCGTAAATCCAGTAGCCCGGTCCTTCCGGATGAGCGCCGCGCGGACTGTAACTGGCCG
CCAGCGAGTAGCGCAGCCGTTCCACCGCACGGGTGATGATCCGCGCGGCAAGTTCAGGTT
CGCGGTCGCCGACCGCAACCGCTCCGGCGATCAATCCGGCATGACAGACCTGATTCCAGT
TGTTGGTGGTCGAAACCCACCACATTTTCGGCCCGAACGAGGGCTTGAGTCCTTTTTCAA
CAATCGCGGCGGCAACCCGGTCACGCTGTTCCGGGGTCAGCTCTGCATAGAGCCAGTCAT
AGGCGAGCGACACCCCCATCAGCAGTTCGGCGGTATCGAGAAAATGTTGCGGATTCCAAT
CCGGATAACCGGCTGCGTTCAGCAATTCGGCCACCGCCCGCTCGGCGAACCTCCTTTCAC
CGGTCAGTACCCATGCCGTCGCCAGCGTGTTGAGCCGCGCCAGTATCTGCTGGCTGGCAG
AGAGCATCCGCATCGGATCCATCATCACCTTCGGCTGCGGCGGCATCGGCAGCAGCAGCT
CCGCATTGCCTACGATCCGCTTCGCCAGCAGTTTTCCCAGTGGTGTTTCTGCATTCTTCC
GGATTGTGTCGAACCGGTCGACGAGTACCCTCGGCCGCCGCACTCCCAGTTTGTCGACTG
CCTCACGCACCTCCGCCGTGATTCCGGCGGGAACCGCGGTGATCTTCAACGTCAGTTCCG
CCGCCTCTCCGTTCCGTTTCGGAAAGAGGCGCAGCCGGTAGGCTCCGGCGGCGGAAAACA
GCTCGAATCCGAATTCTCCTTCAAGTTTCACCGTGCTGCCGGAGGTCTCCAGCAGCACCG
CCTTGGCCGACTTCCATTTACGCCCTCCGAAATCAGCGGCACGCTTCGGCAGTTCCACCG
CGTCCCTGTCAACCGTGCAGCGGCGTCCCCCCAGTTCCGCCGCCGGTATGGCGCCGTTCA
ACACCAGCAACGCCCTGAACCGCTCCGGGAATTCCAGCCGCCATCGGCAGGCGATTGCAT
TCTCTCCGGCAGTTTCCACCGTTTCAAAAAATCGGCACGCCACACCGTCCAACAGCTGCC
AGGACGCTTCCAGTTCAAAACGTTCCGGCAAAACTTTCGGGAATCCGACCGCAGGAGCCA
ACGCCGGAGGCTGCTGGAAGCTCGGCTTCCAGTCCTGATAGGCCATCCATTCGAATCCGA
TGCCGTCGCCGATTCGGAGCCTGCCCTCCCGGTCGACCGAAAAAGCGGGCGGCAGCGCAG
CCGCGCTCACCGCCGCAAATACAGCTGCACACCATATTCCAAATTTACCGATCACCATCT
TCCTCCTCCTTCAGTTGGAACGGCGGAACTTCTTGAACCACAGGAACGCATTGTAGGACG
CATAGGTTTCCCAATTCGCCGCCGCCCGGTTATCGACGGTCCGCACTGCTCCATCCTGAT
AGAGCACATTGGATTTCACCCCATGTGCATGAGGCTGGTCGTTCAACTTGAAAAACTCAT
CGGCGGCCATCGCCCGGTCCGGATATTTCAGCCGGTAGCTGTGGGTCAGATTCTCATTCC
ATTTGCCGTAGGCTTCTTCCCACAGGAACGGCAGAAACCGGTAGCTCGACAGCAGCCAGT
CCGGACAATTCCGCGTGATCCAGGACATGTCGTAACGGTTGAAACCGGCCGCAACCGTCG
CCGCCGCGGAACGCGCGGGACATTCAAAGCTTTTTGCCGCCGGAATGATTCCGGTATCGA
TCAATGCCGAGGCTAGGCCCTGATTGGAGTTCCCACGGCGGAACTTGGTTGTATTAAGGG
TATTATAGTTATTGTCATCATCCGTCGGCGCATAGGGAAACCAGCCGTTGAAATCGATCG
CATAGGAAGAAATCCCGATGCCGATCTGCTTGAGATTGTTGATGCAACTGATATTGCGCG
CTTTCTCCCGCGCCTTCTGCAATGCGGGCAGCAGCATCGAAGCCAGAATCGCAATGATTG
CTATAACAATCAGCAATTCAATTAGTGTGAATTTTGTTCTTCTCATCATTTCCTCCCTGT
GGCGGTCATTATTTCTTGTTCCGGTTGAAAACTCAAGGTTCCAGAATCCGGCAACTGGAA
TTGATGCACAGTTCCGCTCCCACGATCCGTCGCACCGGTTCGGTTTCCGGTTCTTCCAGC
CTCCGCAGCAGGTGCGTCAACGCCGCCTGTCCCATCTGAAAAAGCGGCATCCGAATGCAG
CTTACCGGAAAGGACACTCCCGCCACTCTGTCCATATCATCAAAGCAGATCAGTGAAACA
TCCCCGGGAATTTGCAGCCCGGCCCGTTCCGCCGCCACCGCGAAAGTCGGAGTCTGACAG
CCGAACAGCAAAAACGCGGCGGTCGGCCGGCGCTCTTTCAGCACACCGGCCAGTTCATCC
ACCGTGGGATCGCGCAACACCAGCCCGGAGGGCGACGGAAGCCGGTGCGCCGCGAATGCC
TGATAATACCCCCGCTCGCGCAACTCCATCGAAGCACCGCCGCCGGTCACCATCATAATC
TCCCGGTGACCCGCCATCAACAGATATTCGACCGCCCGGTATGCTTCCCGGGTATAATCA
ACCGAAAAAAACGAGAAACGCGGGTTCTCCGGTTGCCGGTTGATGAACGCAATCGGCAAG
CCTTTTTCGGCCAGCGCGGCATAAGGCGCGTAATTTTCATCTCCCACCCACATCATCAAC
AATCCGTCTATGCCGGCCACGTTCAGCGTCTTCGGATCGCGGTTGTCAAGCACCGTGAGC
CGGCAGCTGTCCTGCTGCGCCGCATCCAGAATTCCTTTCATCAGCAGTTCCTGATAGTAA
GCTCCCCAGCCGGGTGCGATCGGATCAATGCCGATCGTCCACGGCCGCGACGGCGCCTTC
GGTCCCGGCGCGGAACGCAGCACTTCCCAGCCGACTCCGGCACGGCTGCTGATGAATCCG
CGCTCCGACAACAGTTGCAACGCCTTGCGCGCGGTAGTCCGGCTGACTTGGTATTCCTCG
GCAAGCCGCTTTTCGCCCGGCATCAATTCGCCGGGAATCAGCAGACGTTCCCTGATCCGC
CGGTGAAGCTCCTCATAAACGGCCCGATAGGCGATTTTCGACATTTCAAACGTTCCTATA
CATGTTTACGTGATCCTGTCTATAATTATACACAATCCAACCGCAGATGTCAATAGCGCA
TCGGATTTTTTTCAGGAATTTTTCCATTCATACCGGTTGGTCTTCAAACCCGGCTCCCGT
CTTGCCCGTTGTTCTGATGAAAACGGAGCACCCGCCTGCATCCGGTTCAGGTCCACTCGA
TCCATCGGGACCAATCTATCGCCAACGCCAGACCGCCCCCGTTCAAAACAGCGGGAATCA
GCACCAGTAGAACGGCGTAAGCTGTATTCATCGAGGCTTCCGCTTCACTTCCGCCGGAGT
CATGAGTGCCGCATGTCACAATAAATCCGGCGATCATAACCAATATCGCCAGCGCATAAC
CGGCCAGCACGCCGAAATGCAAAAGCCGATATTTTTTGCCGATCAGCCCGGCGACACATT
CGGCTGCGGAAAGAAGATTTGGGAACACGATCAGCCCCCACAACAGCACCGGCGAAGCCA
ACCGATACATAAAAAGCGAAAGCGGCAGCACGATTGTCAACAGCAAAAGAAGCCGTATGA
AATACATCATCACTGATATCCGGTGAACTGATCATAAAGTTGGTCGGGGTGGAGGGGATC
GAACCCTCGACTTTCTGCTCCCAAAGCAGACGCGCTAAGCCACTGCGCTACACCCCGACG
GATTGGAAATAAAGTGCGGTAATATATCCCCGAAGCGGAGAATATGCAATACGGCGCCGT
TATTTTTCCGAAGATTCCGGCTTGCCGGCCGGTTCGTCGATCTTCAGTTTGCGGACCCAT
TCCAGTTTGGCGCGGTCGATTTCGACCCGCACCCCCGGCTCCGTGCCGAAGAAAATCGCC
TTTTCACTCTCCTCGAACAACGCCCCGAGTTCGACCCGGCCCGTATCCTTGAACTTGATT
TCGCAGTTGGCCACCCACACGTCGATCTTGCGGTTGACCACCTTCTCCTTCTGCACCTCC
AGTACGTAATCGCGGCTCGAAGGCATCGCCCGCGGATGCGACACCGTCACCACATGCCTG
CCCGGCGCGACGGAATCAATCAGGATCGGCTTCGTGCCGGTCGAATTCTCCGACTCGGCC
ACACTTTTGCCGTAAGGCTTGCCGTCCAGCGAAATATGGATTCCGGCCGGCTGCACGTTC
AGTATGATCGCCCCGGTGCTCTTGACCAGCTTGAACCGGATGCTGTCGCTGAAGCCCGCC
GCGATCTGGATCGTCTTTTCCCCGACATCGTATCCCTGCTTCACCGCCCTGATCCGGTAG
ACCGCCGGAGTCAGGTTCATCACGGTGCACGGCGTGACGCCCTGCTTCACGTCGTTCACG
AAGATTTCGGCCCCGGCCGGCTCGGAGGTGATGTCGATTCCGCCCGGCTTCGGCGTCAGC
TTGTAGGTTTTCGGCAGCTCCTCGCCCCGGTTCAGGGTCAGCACCTGCTCCAGCGGCAGG
AAGCCGGGAGCTTCCAGCCGGATCCGGTATTTGCCCTCGTTGAATTCGCCACTGTACGGC
GTCGCCCCGACCGGCCGGTCGTCGATGAACAGCTGCGCCTGCTCCGGTATGCTCGAAATC
GTCGCCTTGGCGATATTCGCGTCGAGGTTCACCATGATCTGCCGCGGCCGTTCGTCGTCC
ACGCGCCAGTCGATCGCCCGCTCGCTGTAGCCGGGCATCCGGAGCTGGCCGGAAAAACTG
CCGAGCGGCAGCTCCAGCACCAGCGGCGTCGCCCCGACCACCCGCGATCCCATCACCAGC
TCCGCTCCGGCGGGCCTGGTCGCCACCAGCACCGAAGTCAGCGCCGGTTCCAGTTCGACC
GCGATCCGCCGATGCTCCTGATCCTTCAGCACGACCGACTGCCACTTCGGGGCATAGCCG
GGCGCCGTGAATTTGAAAAGATACGAACCCGGCGGCATCTTCAATTCAAACGGCGGCTTC
GTAAACACCTGTTTGCCGCAGCCCACCGACAGTCCTTCCGGCCCGGTGATGTTCACCACC
GCGCCGGGCGGCTCTTTCCTGCCGCATCCGCCCGGCAGCGACAATGCCGCGGCCAACACC
GCCGGCAGGAAAAAATTCATCATCCGTTTCATTTCAGTTTTCCCCTCAGAGCGTTGTCGA
CCGCGAAAAGCCCGCGCCTCGCCTTGTCATAGGGCACGGAGCCGACATCCACCAGCTCCA
TCACCTCCTGATAGACCAGCCGCAGCTTCCCGTAATCCTTGAGCGCCGCCAGCCGGGCTA
CCTCCGCATTCAACGCATTGAGCTTGCGCTCGCGCAACTGCTGTGCCTCCGCCAGCCGGC
GGCGCGCCCGGTCCCACATCGCCGGATGCGGCGAGAACTGATCCAGATAACTGACCGTCA
GCCGGTAGCGGGCGATCGCGTCGCGCAGGTTCGACGGCAGCGCCTCCCGGTCGGCGAACA
ACTGCTCGGCCTTCACGAAGCTCGCCTCCGCCTGCGATTTCAACTCCTCCGCCGTCAGCG
CGATGGTCTGAAGCCCGTACTGCTCGGCCAGCGCGTTGATTGCCGCCTCCGCCTTTTCAA
ACTCCATCGGCAGGAACTGCCCGGCCACGCGGATATCCGCGACCCGGGTTGGTTCGGCGA
TCACCAGCCGCCGGTTGACCAGCTCGCGGGAGCGCGGCGCGGCGGGCCGCGCCATGGTCC
AGATGCCGGAGCTTTCCAGCTGGCCGCGCAGCACATCCAGATTGCTCTTGCCGATCTCTT
TTTCGGTGCGCTCGACATGGCGCATGGATTTGATGTCGTCGAGAAGAAAGGTCGCCCCGC
CGTTTTCCAGCAGCATCGTAAAGCGGAACACATTGTCCGGCGCCTGGATCACCTTTTCGT
AATAGACCGTCAGCGGCTTCTCCGCCGCGGCCGCATTCGCGGCGTTCTTCGCAGCCGGAG
CAGGCGAAAAGAGCCGGATGCACGCGCTGATCACCACGACCACCACACAGACGATCACCG
TATAAAACGTCAGGTTGGAGATGCGGCGGCGCGGCTTCGCCGGGGCGTTTCCCGCGTTTT
CCTCTTTCCTCTCCTTTTTCGACTCGTCGAACAGCCGGAAATTCCCGGAGTGGATCGCCG
ATTCGATCGCCACCGGCTCGGCGGCGGGCGGAGGAGGAGCTGCGGGGGCCGGTTTCGGGC
TCACCGGCGGAAGCGGTTCGAGCACCCGGGTCCGCGCCGACGGCGACACCGCCTCCGGTG
CCGGGAACGGAATCGCTTCGGTCGGAGCGGAATTGCGGACCACACCGGTTCCGGGCGCAA
CACCCGGTTCGCGCGTGCGCTTGCCGGAAAGCCCCGGCACCGGATTGGTCACCGACGACG
GAATCGGATTGAAAATCACCTTGGGCGGCTCCGCGGCCAATCCCGAAACCCGGATCATCT
GGTCGCCGATTTCGAGCAGGTCCCCTTCCGCCAGCGTGCGGTCGCTGGTGATGCGCACCC
CGTTCAGCTTCACGCCGTTGGTGCTGCCCTGATCGCTGACGATCCACGCGCCGTCCGGAT
TCAGCCAGAGCCGGGCGTGGTAGCGCGACACGCCCTCGGTCGGAATCCGGACGATATTGC
CGTCCTCCCGGCCTATGGTAATCTCCGGCAGCGCAAATTCGGCTTCGTCGCCGCTTCGCA
CACCGTTGACAAAAGATATTTTCATCGAAACCCCTTGTTCGTTCCAGTCCCGGTTCCCGG
CTCGGCCGAGCACGGGGAAGCCCCTGCATTTTTTAAGATAGTTTCAGATTGCAATTTTTC
AATCGCCTCACCGTCCAAAGTCGAATTTAAATTGATCCGGTGCCCGACCCGGCAGGCGGC
CCGTTCGATCGCGCCCGCGGGCAGTTCGATCACCGTGACCGCTCCGCGGCAGCCGGCGGG
CAGCCGCCACGGCCGGAAATCGCTTTTCAACCGGATCACCTTCGACTCCCGGTCGAGAAA
GACCAGGTCGATCGGCACCGTCATCCACCAGCTGTGCACCGCGCCGCAGCGGGGAAATAC
CATCGCGTCGAACTCCCCGGCCGCAAAGCGCCGCCCGATCATGCCGCGCAGCCGATCGAA
CCAGCCGAGCGCCCACCGCGGATGACGCGCCAGATACCGTTTCGAATCCAGATCGTAAAT
CATCATCCCACCCGGAACATCTGAAGAACCTGAAGGGCCAGCGGCCCGAAAATCACGATC
AGCACCGACGGCAGAATGCAGAACACCACCGGGAAAATGATCTTGACCGCCGCCTCGTTC
GCCAGCTTCTCCGCCAGCGAAAAGCGTTTGTTGCGCTGCATATCCCCCTGCACACGCAGC
AGCTGCACGATGCTGACGCCCAGCTCCTCGGCCTGCACGATCGCGTTGACCGTCGTGGTG
AGGTCGGGCTGCCGCACCCGCTGCGCCATGTCGCGCAGCGCATCCGCCCGCTTGCGCCCG
AGCTGCATCTGCCGGAACGCCCGGGTCAGCTCCTCGCCGAGCGGGTCCATCCGGCGGCGG
GCCAGAATGTCGCGCAGCGCCGACACGATGTCGCGCCCCGACTCCACCGACAGCATCAGC
AGATCGAGCACGTTCGGCAGCGCCTTCATGATCGACAGATGGCGCGCCTTGATCCGCATC
GACAGCCACATCGACGAATAGAACGTGACGACCAGCGCCGCCATGCACAGACAGATCAGC
ACCCGGCCGGAGAGCGCCCCGATCAGCAGAATCACCAGCCCCAGCAGATAGACCAGCAGC
TTCAGCCCGATGAAGTCCCCGGGAGTGAACACCTCGCCGTACCCCGCCATCAGCAGCTTC
GGAGCGACACTCCTGCGCCATGAAGCGAGCCCCTCCGACTCCGAGGTGGAGCGGACCAGC
GGCAGGAACGGCATCAGCAGCCGGAACAGAACCGGCACCGGCAGATCGGTTTCCGCCCGT
TTCCGCTCCAGCTCCACGCCGGAGAGCAGCCGCAGGATGCACAGCGAAAGGCAGGTCACC
GCCGCTCCGGCCGAAAACGCCGCCGCCAACTGTATAATCATATCCAACTTGCCCCTGCTC
CTATACTTCGATGGTTACGATCCGGCGGATGATCAGAAAACCGATCACGTCGAAAATTCC
CGCCACGATCAGCAGCGCGATCCCGATCGGATTGGTCACGAACGCGCGGATCATCACCGG
ATTGATCCACCACAGCCCGATCAGCAGCGCCACCGGCGTCAGCGCGATCAGGATCGCCTG
AAGCCGTCCCAGCGCGGTCAGCGCGCGGACCTTGTTGGAGATGCGCACCCGCTCCCGGAT
CAGCGAGGCGACCCGTTCCAGCGTGCCGGTCAGCTCGCCGCCGGTCTGCCGGGCGGTCAG
GATCGCGGTGGCGACCAGCTCGAAATCCTCCGACCGCAGCCGCCGGTTCATATTTTCCAG
CGCCTGCTCCACCGGCACGCCGAGCCGTATCTCCTGGATCAGCAGCCGGAATTCGACGGA
AATCGGGTGGATGTTCTGCTCGGCGACCTCCTCCAGCGCCTGATTGATGCTGAAGCCGGC
CTTCAGCGAACTGGAGATCACTCCCAGCGCGTCTTCCAGCTGGAAATTGAATTTTTCGAG
CCGCCGCACCTTGAGCTGCCGCAGCACCAGCCGGGGAAGCAGAAACAGGACCACGCCGAA
AAACAGCGCGACGAAAATCCCCCACTTCCACGAATATCCCTCCACCAGCGTCGACATCAG
GATGATCGAAATGATGATTCCCGAAGTGGCCAGCGCCAGACTCAGATCCAGCACCCGCCT
GGCGGGCATCTGGATCAACACGTCGTCCAGCTCGGTGCTGGCTTCGGCCAGATAGCGTTC
CCGGTAGCGGGCCGCCACGTACAAACCGAATTCGATCAGCACGAACGTGGCCAGCATCAC
GCTCAGGAACGCACAGATTCCCGGCCAGAATGAGCTTGACAGCATCGCGCTTTCCTGCAT
AAGGTTTCCTCTCAACTGCTTTTCCGGCTGAACATCCGGATATCCAGGTCCAGCTTGGCG
CGCTCGATCTCCTCCATGAAGGTCGGCACGCTGCCGGTCGGTTCGAATACGCCGGTGATC
CGGTTTTCACCGTCCCAGCCGGTCTGGCGGAACACGAACAGATCCTGCATCGTGATCACG
TCCCCCTCCATCTTGGTGATTTCGCTGACGTTCACGATCTTGCGGCTGCCGTCCCGCTCG
CGGGTGATCTGCACCACGATATGGATCGCCGACGCGACCTGTTCGCGGATCGCCCGCAGC
GGCAGGTCGAAGCCCGCCATCAGCACCAGTGTCTCCAGACGCGACAGCGCGTCGCGGGGG
CTGTTCGCGTGGATCGTGGTCAGGCTGCCGTCGTGGCCGGTGTTCATCGCCTGAAGCATG
TCCAGCGCCTCGCCGCCGCGGCACTCGCCGACCACGATCCGGTCGGGACGCATGCGCAGG
CTGTTGCGCACCAGGTCGCGGATGGTCACCGCCCCCTTGCCCTCGATGTTCGGCGGGCGG
GATTCCAGCCGGACCAGATGCTCCTGATGGAGCTGGAGTTCGGCGGCGTCCTCGATGGTC
ACGATGCGCTCGCGGTTCGGCAGAAAGGAGCTGAGCACGTTCAGCAGCGTGGTTTTGCCG
GAGCCGGTGCCGCCTGAGATCAGGATGTTCTTGCGCACCGCGACGCAGACCGCCAGAAAC
TGCATGATGTCCGCCGAAACCGAACCGAACCGGATCAGGTCCGCCGCTTCAAAAGGCTTG
CGGGAGAACTTCCGGATCGTGATCGTCGGCCCCACCAGCGACAGCGGCGGGATGATCGCG
TTCACGCGGCTGCCGTCCGGAAGCCGCGCGTCCACCATCGGGGAGCTTTCGTCGATCCGC
CGCCCCAGCGGCGCGACGATCCGCTCGATCGCGGAGAGCACCTGATTGTTGTCGGCGAAC
GCGGTATCGGTCCGGTACAGCACGCCTTCCTTTTCCACAAACACCTGATCGGGGCCGTTG
ACCATGATTTCGGTGATGTCGTCGCGCTCGATCAGGTACTCCAGAGGACCGAGGCCGACC
GCTTCCTGGATCAGCTCCCGTTCCAGCACCGACAGCGGCAGCTCCGGCGGCAGGGTAACG
GTCAGCTGCGAAAGAATTTCCCGCACCATCACCGCCGCCTGCTCCTTGAGTTCGTCGCCG
GAGACGCCCGCGACCGCCAGCTTCTTCAGGTTCAGCCGGATCAGCAGCTCCCGGTGGGCG
TGCTTCTTGATCTCCTGCAGGATCGGGCGCAGCCGCGCCGGCACGCCGGAAATCTTCAAG
AGAGGAATCTCCTGTTTCTTCGCCTCCGCCGCCAGCAGTGAAATTTCCGGGGCGGCCGCA
GACGCCGGCGCAACCGCCGCCACCGGAGCCGGGGCGGTTTCCGCCCGGCGCACCAGAATC
TCCACCTTGCCGAGCCGCAGCGTCCGCCCCGGCCGGATCTCATAGGGTTCATGCGGAAAC
AGCGCCGTTCCGTCGTCGGTCACGGTGCCGTTCCGGCTGCCGAGGTCCATCACGGTGAGC
CGGTCGTCATGCACCACGAACTGCGCGTGGCGGCGGGAGATGTCGGGCCGGATGATCCGG
ATGTGGCACTCCTCGGCGGCGCCGACCAGATAGGCGCCGCCGGGCAGCTTCGCCGCCGAA
TCCGGCGCTCCGGGCTGATGGATTACGATTTCAAGCATGGCTCGCCTCCCGCGCCCGGCC
TATTTCAGGCGCATGCGGTCTTCTTCGCGCCGCTGGTTGTAGGTGGGAATCTCTTTTTCA
AGCTGCTTGAAGTTCACGCTGCGCTTCTCGGTCTCGCGCGAAATCTTAACATCCTCGAAA
TTGCGCAGCGACAGATTCAGCTTGCCTTTCTGGGAGGCGAAGATGATCATCTCCACCTCC
TCGGGATACAGCAGCAGCGTCACGGTGCCGTAGGAACGCGCCCCCGCGGGATCGAGCGAC
GCGCTTCCCCAGCGGTTGCCGACCGCCAGCACCTTCACATCCTGCAGGATCGTCAGCGTC
ACGGTGTCGAGCGAACTGTCGCCGCGCACGTCGGGAAAGCGGAAGGTGCCGATCACATCG
ACATCGTCGTTGGGCTGGATCAGGTTGTTCACCGAGGAGACCGGGTCCACCGGAATCGCG
ACCGCCCGCATGCCGGGACGGATCACGCCGTTGAACCCCTGCCGCTGGGTCATCGGCTTC
AGGTCGGTGCTCTGCAGGACCTGTCCGGCGGTCATCGTGGTTTCGAGCTGGCGGCCGATC
ACCCGCGACACCTCGCTCCACGGGATTTCGCGGCTCATCGATTGCATTTCACGGGAGCGC
CGGACCGGATACCGGACCAGATCTCCCGGCTGCAGCTCCTCATTGGGAGCCTTGTCCACC
GCCAGTTTGATCAGCACCACGGTCTCCGAATCGCCGATGATCCGCCTTTTTTCGGCCTCC
AGCTGCTGATAGCTCAACACGAACGCCAGCAGACCGAACACCACCGCGCCGAGCAATAAG
AATTTCTGCCGCATATGCACTCCCCGAACAGGTTGAAAAGATCCAGCCGACGGGAATCGC
AACGGTTCCCGATATTCTGGAATATATACGCCCCATCTGGAAAATGCCAGAGTGTTTTCC
CGTTTTTTATCAGGAAAACACCGGAAAGCGGCATTTTGTCACTTCGGCGCCAGGCGCCGG
GCGACGAAGCGGATCAGCTCCCCGATCCACAGCACCAGCGAAGTCGCCGCGATGATCTCC
ACCCAGGTCAGCACATCCAGAGGCGCCACCCGGAACGCGCGGCCGCCGAAGGTCACGATC
ACGATCTGCCCGGCCAGGATCGCCCCCGCGATCAGGTAGAACATGTGGTTGCCGCCCAGC
CGCCGCAGGAAGGAACCGGCCGTGCCGTAAGCGCGCACATTGAACAGATTCCAGAACTGG
ATCAGCACGAATACCGAAAAGAACACCGTCTGGTCGCGCAGCAGCACCGCGCCGGCTTCC
CCTTTCATGTGGAGCAGCCAGCCGATGAAGAAGGCCACCAGCGCGATCGCGGTGCCGAAG
ATGTTCTTCGCCATCGTGCCGGTCACGATGAAGTCGCCGCTGCGGCGCGGTTTGCGGTCC
ATCACCGCCGGGTCGGGCGGCTCGGTCGCCAGCGCCAGCGCCGCGAAGGTGTCCATGATC
AGATTGATCCACAGCATCTGGATCACCGTCAGCGGCAGCTCCACGCCGAGGAACGGCCCC
GTCACCGCGATCAGCAGCGCCGCGACGTTGATCGTCAGCTGGAAGATGATGAAACGCTGG
ATGTTCGCGTACAGCGAGCGTCCCCACAGCACCGCATTCACCACGCTGGCGAACGAGTCG
TCCAGCAGGATGATCGCCGCCGCCTCTTTCGCGATCGCGGTGCCGGTCTTGCCCATCGCG
ATGCCGACATCCGCGTTGTTCAGCGCCGGAGCGTCGTTGGTGCCGTCGCCGGTCACCGCG
ACCACTTCGCCGGAACGCTTCAGCGCCCGCACCAGTTTGAGCTTGTCCTCGGGCCGCGCC
CGCGCCATGATTTTCAGCTTGCGGTCGATCCGCACCGCCTCGTCGTCGTCCAGCGCCGCG
TACTCGCGGCCGGTCAGGATTTCACCTTCCCCGAAGCCGCCGTCCCCGGCAAGACCGATC
TGGCGGCCGATTTCGCGGGCGGTCTCCGGGCTGTCGCCGGTCACGACCTTCACCTGAATT
CCGGCGGTGCGGCAGCTGCGGATCGCGGGCGGAACCTCCGGCCGCACCGGGTCTGAAATC
GCCGCGAAGCCGAGGTAGGTCAATTCATTTGCCACATCGGCCAGGTCGGCGCCGGCGGGC
AGTTCCACGCGCCGCATGCAGATTGCCAGCGTGCGCATTCCGCGCGCCTGATACTGTTTC
AGCTCGTCGAACAGCTCTTCGCGTTTCGCGTCGGAAAGCTCCTCCTCGCCGGACGCGGTC
AGCACCCGCGCCGAACGCGCCAGCAATATTTCAGGCGCCCCCTTCACATAGAGCACCATC
GTATCGTCCACCGCCGAACGGCCGTAAGTCGCCATGAATTTGCGTTCGGTCGAAAAGGTC
AGCTGCTCCTTGAGCTGGAACGCGAAGCGCAGCTTCAGGAAATCCAGCCCCAGCCCGTGC
AGATAGAGCAGCAGCGCCCCTTCGGTCGGATTTCCGACCGCCTCCGCCGCGCCGTCGGGC
GAAATCGAAAGGTTGCCGGTGGTGTTCACCGCGATACTCTCCTCAAGCAGCGCGCCTTTC
CCCTCCGGGAACGCGGCGAACCGCATCGAACTCACCCGCATCCGGTTCATGGTCAGCGTG
CCGGTCTTGTCGGTGCAGATCACCGTCGCCGCGCCGATGGTTTCGCAGGCGTGCATCTTG
CGCACGAGGTTGTTGGAGGCGGTCATCCTGCGCATGCTGTACGCGAGGCTCAAGGTCACG
CTCATCGCCAGCCCCTCCGGCACCGCGACCACGATCAGCGTCACCGCGATCATGAAAAAG
CCCAGAATCTTCCCCAATGCCGCCGTCGACATCACCGGGTCTGGCCAGACGCCGCCGAGC
GCGATCCCGCCCAGCCCGGCGACGGCGATCACCGCCGCCGCGATCAGGCATGCCGCCACC
CGGCATTCCGGCCCCCGGAACCGGGGCAGGATCAGCTCCAGCCCGTCGGTGATCAGCGGC
AGCCACACCCGCAGCAGCGCGACCAGCAGCGCCAGCGCCAGCGTCGCGGTGACGCCCCAC
TGCGGCAGCGTCTGCACGATGTCGCCGCGCACGATCTCACGTCCGACCAATACGCCGAAA
GTGGTTGCGGCGATCACGAAACCGACCAGGCCGATGATCCGGCTGAGTTTTTCGAGCTGT
TTCTGAAGCGGCGTCTCCTCATCGCTTTCCAGCGAGGCTTCGCGGGCGGTTTTGCCGATT
TCGGAGTGTTCGCCGACCGCGACCAGCCGGGCGTAGCCGTAGCCCTCGACCACCGGAGTG
CCGCGCAGCAGCTTGTCGGCCGGATAGATGCACTCGCCGAGCCGGGCGATTTCGGGATGT
CCGGAAGGAAACTTCTCCACCGGGTCGGTTTCTCCGGTCAGGCTGGACTGGTCGAGCTGC
AGATTCACCGCCTCCAGCACCAGCGCGTCGGCCGGAATTTCCTCACCCTGTTCGACGAAC
ACCACGTCGCCGACCACCAGGTCGCGGCGCGGCACCATCACGAAAGCCCCTTCGCGGATC
ACCTTGTACGGCAGGTCGTCGTTGCTTTGATTCAGCAGGTCGAACTCCTTTTCCGCCCGG
TACTCGTTGATGAAGGCGATAAAGGTCGCCAGCGCGATCGCGACCAGGATTCCGCCGCCC
TCGACCCAGTCGCCGATCACGCACGACAGGATCGCCGCGATCATCAGAATCCGGATCACC
GGATCGCTGAATTTGCGCAGATACTGAATATACCACGGCACCCGCACCGGCGGAGCCAGT
ACGTTGGCCCCGTTTTTTTTGCGGCTGTCTTCGACTTCGGCCGCCGACAACCCCTTGTAG
TTCAATTGATCCACAGAACAACTCCCCCTTTATTCAATATGATTCCAATCATGACTTCGA
CTGCATGTTCTCCCGGTCGACGGTCATCGCCAGCAGCGCCGCCTCGACCTTCTGCCGGTA
CTCCTCGATGCCGGCGTCATCCAGATCGGGCGGCACGAAAATCTTGTCGCCCAGAATCAG
CGTCAATTTACAGAAGGGCTTCGGCAGCTGGAACTTGTCCCAGCTTTTCACGCTCCAGTA
GCGGCTCGCGTTGATCGTGATCGGAATCACTCCGGCCCCGGTCAGGCTCGCCAGCTGGAT
CGGCCCTTTTTTCATCACATAGATCGGCCCGCGCGGTCCGTCCGGCGTGAAACTCACATT
GTAGCCGTCGCGGATCGCATGGACCGCCGCCAGCTGCGCTTTGGCCCCGCCCCGCGAGGA
GGAGCCGCGCAGGCTCTTCAGCCCCAGCACCGAAATGAAATCGGCGATATACTGCCCGTC
GCGCGACGCGCTGACCACCGCCATCGTCCGCTTGCGCGCATATCCCGGAATCGCAACCGG
GAAAAACAGCAGCCGGTTGTGCCACGTCACCGAAACCGAACCTTCCGCGTGCCCGATATG
GTCGTTCGGGTCGATCACCTCAAGCCGGTATATCGTATGGATCGCCAGCTCCAGCAGATG
CGCCGGCAGCCAGTAGATCCAGGTCGGGAACTTCTTGATGTTGCGGAACTTCTTTTTCAG
GTATCCCATCTATTTATCCTTTACTCCGCGCCGTTTGCAGATCGGGCGGATCGTGCAGCG
GTCGCAGGCGGGTTTGCGCGCATCGCACACCCGCCGTCCGTGCTGGATCAGGATGTGCGA
AAAGTTACTCCACAATTCCGGCGGCACCTTCGCATTCTGCTCGGCCTCGATCTTCACCGG
GTCGTCGCAGTCGACCAGCCCGATCCGGTTCAGCAGCCGGTTCACGTGCGTATCCACCGG
GAAGCCCGGAATTTTGAACGCATCGCCGAGCACCACATTCGCGCTCTTGCGCCCGATGCC
GGGCAGCGTGGTCAGTTCCTCCATCGTGTGCGGCACCTCGCCGCCGAACTCATCGACCAG
TTTTTTCGCACAGGCCGAAAGATTCTCGCTCTTATTGCGGTAAAGCCCGCAGGTGCGGAT
GATCTCCGCGATCCGTTCGACCGGCAGCTCCGCCATCGAAGCCGGGTCCGGCGCGACAGC
GAACAATTCTTTGGTGACCTCGTTGACCCGGTCGTCACGGCACTGCGCCGACAGCATCAC
CGCCACCAGCAGCTGAAACGGCGACGCATGTTTCAGCGGGCAGGTGCAATCCCCGTAAAG
CTTGTAAAGCTCGTCGTAGAGTTTACGCCACTGCGCGGAAGAAGCCATCACTCCAACCCT
CCGGCCAGCGTCAGGTAATTTTCCAGAAGCCGAAGTCCCGCCCGCTGGCTTTTTTCAGGA
TGGAACTGGGCCGCCAGCCACCGGCCGGAACCGATCACCGCCGAAAACGGCGTGATGTAC
TCCGACTCCGCCAGCGTGAACCGCTCATTCACCGGCACATAAAACGAATGCACGAAATAA
AAGTAACAATCCTGCGGCAATCCCTCCGCCAGCTTACAGCCGGGCCGGAACCGCGCCGAA
TTCCAGCCGATCTGCGGCACCTTCAGTCCCACCGCCGGAAACCGCGTCACCTTTCCCGGA
AAGACTCCGAGGCCGCGCACTCCCGGCGCTTCCTCGCTCTCCTCAAGCAGCATCTGCATA
CCAAGGCAGATCCCGAGAAACCAGCCGCCGTTTTCCACAAATTCCGGGAGCGCCCGGTCG
AAGCCGCGGCTTTTCAGGTTCTCCATCCCATCGCCGAAGTTCCCGACGCCGGGCAGCAGG
CAGCAGTCAAAGCCCGTCAGCTCCTTCCCGCTGGAAACCACTTCGGCCCGCGCGCCGACG
AATTCCAGCGCCTTCGCCACCGAACCAAGGTTTCCCATATTATAATCGATCAAGGCGATG
CTCATCGTCACCCTCCATATCATATCTTCTTATGAGTGGATAATATAACACCGCAAATCC
CGGATTGCCAAAGGGGGGCACACTCTTCCTAACAATTTTCTAACAGAAAAGAAACCTCTG
TCGGGATTTCGCCTTCGGCGACCAAGGCGAAATCCCGTTATGGGCGATAGACGGCTTCGC
CGTCAATCACGGTAAGGAGCAGGCCGGAGGCGGGGGTATGCGGGTTGGCGAAATCGTCGG
TGCCGTCGAGTTCTTCGGGATCGAAGACTGCGAAATCGGCGGGACGGCCTGCGGCGATGT
AGCCCTGACCGGCCAGCCGGAAAGTGTCGGCGGGCAGGCCGGTGACCTGCCGGACGGCGC
TTTCGATGGAAGCTCCGTCCTCGAACCGCAGCTTCAGGAAACGCGGCAAGGAACCGAAGG
CGCGCGGATGGCTCCGGCCGATCGAATAATCAAGGGGGCGGGCGTTCTCATCGCTTCCGG
CCATGCACCACGGGAGCGCGAGAATCCGGCGCAGGTTTTCTTCGGACATGCCCCGGAATC
CGGCGGTGGTTCCGGCCGCATCGGCGGAGAGCAGCTTCACCGCCAGCGCCGGAGCCGTCA
CCCGGAATTGCGCGGCGAGCCGGTCAAGGGTTTTGCCTTCGCAGCCGGAGAAGCCGGGGG
CGGCGGTACCGACCAGCCGGACGGTTCTCCAATATTCGGAAGAGCGCGATTCGTCGAGGG
CGGTTTCGAGAGCTTGCTGTTCAGCCGGATCGGCGAGACGGCGCTCAATGGTTTCATCGT
CAAGGTCGCCCCATTCTCCGGGCAGGATCACGCTCAGCTGCGTCATCGACTCGGTGTAGG
GATAGCGGTCGACCGAAAGTTCGGCGCCGTCTTGCCGCGCCGCCTCCAGCAGCGCGAGCG
CAGCGTCCAGTTTGGACCAGTTTGCGCACCCGGCGGTTTTGAAATGGCTGATCTGCAAGC
GGTTCAGACCGGCGCGCCGGGCGCATTCGACGGTTTCCGAGAGGGATTCGAGCAATTCGC
TGCCCTCGCTGCGCAAATGGGTCGCATACAGCGCCCCACGGGCGGCGAGGCGCTTCATCA
GGAATACGATTTCGTCGGAGTCGGCGAATTTGCCGGGCACGTACAAGAGACCGGTGGAGA
GTCCGGGCGCCCCCTGTTCGAGCATCCGGTCGAGCAGCCGGGCCATCTCATCAAGTTCGG
GGCCGGAAAGTCCGGCCTGTTCGTAGCCGGCAACCGCGGCGCGCAGAGTGTTGTGGCCGC
ACAATGCGTGCATCTTGAGCTTCACGCCGCGCCGGGCGAGGGCGGCGCGCCAGCCGGAGT
AGTCGTCCCAGTCGATTTCGATGCCGTACTGACGGTAAAGCTCGTTCAGGTGGGCGCGGT
TGAAACGGGTGACCGGAAAGGCGGAGAGTCCGCAGTTCCCCGCGATTTCCGACACCACCC
CCTGCGAAATCTTGCCGAATCCCTCCGGGCGCGCCAGAATGGACAAGTCGGAGTGACCGT
GCACGTCGATAAAGCCGGGCGCAAGGATGCGTCCGCCCAGATCGAGCGTGCGGTCGGCGG
CGGAAGCGGTGATCGCCGGCTCAATTGCGCGGACTTCGGCGCCTTCGGTCAGGACCGCGC
ACTTGCGCAGCGGAGCGCCGGTGCCGTCGGCGAGCCACAGATTTTTATAAAGAACGCTTG
AGCAACTCATAGACTCTGAAAAACTCCGATCCGCTCCAGGCCTGTGCCGGACAACCGCCC
TGACGGTGCGGCGCGTCGCCGTCCGCCACTTCGGGGAGCTGTCCGATCACGCCGGTTTCA
AAATATCCCGCCGCCGACATCAGAATCGCCAGCGCCCGCTTCCGCACCGGTTCGCCGCCG
AGCCGGTAGAGCGCCTCGCAGTAAGCCGGGAAGGGCCAGCTCCAGACGGTACCGTTGTGA
TAGGCGACCTTGCGCGAGGTATCTTCCGGCCCGCAGTAACGGCCCCGGTAGGGGTGCTCC
GGGTCGTTCAGCAATACGCCGTTGCGCTCGACCGGCAGCCGGCAGGCGACGGGCCGGTCC
GCGAGACTGCGGATGCCGCCCGGCACGAGCAGTTCTTCGGAGTTGGTCAGGATCAGGCGG
CATTTGGCCGGATCGGTGACCGCGCCGAGGGTGACGGCGAGCAGCTGGTTGGGGCGGATG
TGGTCGTCCGGCACCGCCGCGCGGGCGGGGACGCCGCGCCGGGCATGGAGACAATCCGAA
CACCGTCCGGGCAATTGGAAGAAATACCGTTCGATGCTTGCCGCGACCCGTCTGGAAAGT
TTGCGGTACTCCGGCTCTTCACGGCCGAGGAAGTCGAGTGCGGCGAACCAGAGCGCCTGA
ATTTCGACCGGGTATCCTTCGCGCGGCGTTCCGGCCGGGAAATTGGTATCCATCCATGTG
AAGTGGGACGGGCTGAAGATCAGCGCGCTGTCGGAGTCCATCACAATGCCGTTCGGAGTG
CCGCGCCTGTAGTTTTCGACGATCGACACAAGCACGTTCCGCAAGGTGCGGCCGCCGCAG
TCGGCGTCAAGGATTGCGGCAGAACCGGCCGCATCCACATAGTCGCGGGTTGCGACGATC
AGGTAGAGAGGCGCGTCACTGGTGTCGCGGTTCGCGTCGTCGAGACCGCGGATCATGTTC
GGAATCGTGCCGTTGCGTTCAAAGAGCGCGAACTGGCGGATGATCGCTTCGGCTTCCGGC
CTGAAGTTTCCGACCACGAGTCCGCGCAGCGCGATCAGCGTGTCGCGCCCCCAGTCGAGG
AACCACGGATAACCGGCGATCACGGTGCTGAATTCGTCGCGTTTGACCACAAAGCGGCGC
ATCGCGGGTTCAAACAGCTCATCGGGGCCGGTGCTGGAGGGATATTCGCGTTGTTCCGGC
CACTCGATCCCGTCCGGGATCGGCCGGTCGGCGGCATCGGCGAAAGCAGTCAGCGTGGCG
GTCTGACCACCTTCCAGATGATATTCGAAATAGCCGGGACTGAACAGATCGGTCTTGTCC
TCCAGCCCGTAATAGCGTTCCGACGGCAGGTCGACCATATAATACCACTCCGGCTGGCTG
TGGAACGAGCCGCCTTCGGCGCGCAGCGCGAGCCGCCGCTCGGCGGGAGTGAAGTCAAAG
CCGTTCTCAAGGGGGCGGACCGCGGCCGGGAAGCGCTGCTCCGGACCGGCGAACGCCTTG
GTGACCTGATGGTTGATCCGGTCCTCAAGATCGGGGCGCAAAATCAGTTTGGCCGGCGTC
GAATCGGGCAGCTCGCCGGGACGGTCGCAGGAACAGTGGCGGCGGAAATGGAAGCGCACC
GCGTCGGTGTTGAACGCCCCTTCCATTTCGATTTCCAATATTGCCCGGCAGCCCTGACCG
GCGGGGAGCGCGAAGAGCCACCGCGCCCGGTTGTCCGGCTGTGCGTTGAAGGCGATCAGG
TTATCGAGTTCGATGCTCCGGCTGTAGCCGTTGACCACCAGCCAGGCCCGGCAGCGGGTG
AACATCACGTGGCGGTCCACCGGATAGGAACGGTTGATGTTCGCGGCCAGAATCGCCTCG
TATTTGCTGGTCAGTCTTCCCCACGCCGCCGAAAAGTAGCTGATTCCGCCGAACCGGTTG
GCGGCGAAGGCATAGAGGTCGCCGAGCGGATGCTCGACCGCGCCGTTTTCCAGCCGGATG
CGGCAGCGGTCCGGCTGGGGCAGCTGTACCAGTTCCCCGGAACTTTTCACGATCTTCTCC
TCCGACTCGAACACGGTCAGCCGGATCGACAATGAAATCATGCTGGTCAGGTGGTTGGGC
GGCAGCGCGATCATCGCGAGGTGATGGCGGCCGTCGGCGGAGGGAAGACTGGCGGCCAGC
CGCAGATTGCGGTCGCCATGACGGATTTCCACCCGGAACCGGCTGTGTCCCTTCACCAGA
AGCACATCGCCCGGCGGCAGCATCACCCGGCGGTGCGGATCGGATTCGACCCGGTAACGG
GTCACGGGCGCCGGATCGATGCCGGAAGAGGCCGCCGCGAACGCAACGGGATCGGCCAGC
ATCGCCTTGCCCGGCTCCGCCGTCGCGCCGCCCGCTTCCAGTCCGCCGAGAGCGACGAGG
ATGCTCCGGGCCATCGCATCGGCCCGCTGCCGTTCGACCGGCGCGGGCTCGCGGCCCGGA
ACCGGATCAGGGAGCCGGTAATCCGTGAAATCGATGCAGAGCCCTTCGCCGGGAGCAAGC
TCATAATTGAGCTCATTGAATTCGTGACGGAACGTAATCCGGCGGCCGCTCAGAAGGTCG
GTTCCTTCCCCGGGGCAATCCGCCACCGGCCAGTGAACCGCGGCAGCGCGGTCGCAGTCG
AGGTTCAGCAGCACCAGCACCCGGGTTTTGCCGTCGGCGGCGGTACGGCGGGCGGCCAGG
ACGTTGCCGCCCCCCTTCTGGATCAGCTCCACATGCGAACCGGCGAGGAAAGCCGGATGG
TCGGCATTGAGCAGCGTGAGTTTACGGATCACTTCGATCAGATTGGGGGAAGCTCCCCAG
TTCAGTGCTCCCGCGCCGTGCACGTCGATCTTCTCGGTCGCAAAGAATTCGGCACCGTTC
GCAAAGCCGAACGCGCCGTTTTCCGCCAGCAGCGCCGCGACCAGGAAACGCAGCCGGGCG
TAGACCCTGCCGGAGGCCGCCAGCCGCATGTTGTCGTGGGTTTCGGCGAAGTTGACCAGT
GTGCCGTACAGGGCGCTGCATTGGTCCACATAGGGAAAATAGCGGCTGATCTGGTCGCGG
GTGTAGTTCTGGAAGAGCTCGGAATAGCCCCAGGTGAGGCCGGAGTAACCGAGCAGCCGC
TCCTGCACCTTCAGCGGGCCGCCGAGTCCTTCGAGCAGGAACACGGTATCCGGAAACTCC
TCGCGGACACGCGCGACGATGTAGTTCCACGCCGCTTCCGGCAGCATGTAGCCCGCGTCG
CAGCGGAAGCCGTCCACGTGGCGGCGGCACCAGAACAAAAACACCTTCGCCATCAGCTGA
TGTACCTTGGGATCGGTGTAGTCGAGCTTGCAGAGGTCCGCCCAGACCACGCCCCACGCG
CCGGGACTTTCAAAGGCGCCGTCCGCTTTGCGCACGAAATAATCCGGGTGCTCACCCTGC
AGCTTGGAGGCCCAGCCGGTGTGGTTCACCGGGATGTCGAGAAAAATCCGGCCGTTGCGG
GCATGGACCGCGTCGACCAGCTCGCCGAACTGTTCCAGCGGCGTCGCCTTCGGGTCGAAG
TCGGCCAGCGCCGGATCGACGTTGAAGTAGTCCAGCGACGCGAAAGGGCTGCCGTAACGC
CCCATCCGGCCGTACTGGGTCGGCGCCGGGTGGATCGGCAGCAGCTGCAAAATCCGGCAG
CCGAGCTTGTTGAAGATATGGTCCAGCTGCTTTTTCAGCGCCCGGAATGTGCCGGAGGGA
GGAATCACGGTATAGCCCCGGCGGTCGAGTTCGGCGAGTTCTTCCGGATCGGGAGCGGAG
ACCGCCTTGTCCATATTCGCGCCGAACTGCCGCACGAAGGCCGAATAGATCGTATTGCCC
GCCGCCGCGTTCGCGCTGCACACCTTGAAGCGGAAGTTCTCCCCCTCCGGCCACAGGATC
GCCGAACGGTCGGCGGGCAGGAAGCAGCATTTCGCCTCGAATATGCCGATTTCAGTGAAG
GGCAGCGTGAGTTCCGCCACGCCGGGAGCGACCGTTTTCATCGGCAGGTCGTGCCAGTCG
AGGCCGGCGAGCGCGCGATGCTGGTCGGTGCGCGCGACGATTTCGGCGCGGCGGATCGCG
GCGCGGCCGATGTTGGTGCGGACGACGGCGGTTCCGGCCCGGTCCGCCGGGATGCCGTCA
AGACGGAGGGTTACGGTATCGCCGGTGTGGAAAATAGTACGCGCCGGACGGATTGACTGC
TGCATGATCGTGCTCTCGCTGTGAATGAATTCCATACTTTCCGGTAATATACTGCGTCGG
AGTAAAAAAATAAAGCATTCTTCGGGCTTTCTGCTTTTAAAATCGGATCAGTTGTGTTAT
CTTAATTGCATTTCGGGCAGATGTTGTCGTTTGCCGCAACAAGCAACAACCAAAACAACA
ACGGATTCAAAAAATGAGACGTTTCATATTGCATAAAATATTACCGTCGGCGCTGCTGCT
GGGAATGGTGTTCCCGCTGCTTGCGGCGGCGCCGCAGGAATACAGCGACCGCCAGCTCAA
ACTGATCGCCCAGATGACCGCCCAGCTGCTCTCGCGGAACCACTACCGGCAGCAGCAGCT
GGATGAAAAAGTGTCGTCGCAGCTGTTCGACGAGTATTTCAAGATGCTCGATCCGAACAA
AATCTACTTCACCGAGGAGGACGTGAAAACGTTCGAGCCGGTGCGCAACACCCTCGGTGC
CGCATTGCTGCGCGGCGATTCGAGTTTCGCTTTCCGGGTCTATGAACTGTACAAGACGCG
CAACAACGAATTCAAGGCGTTTGCGGAGGCGCAGCTCAAGAAGCCGTTTGACTTTACGAA
GGACGAGTCGTTTGTGACCGACCGGCGCGACCTGCCGCGCGCCGCGAACCGCGAAGAACT
GGAGAAGCTCTGGTATCTCCGGCTCAAGAATGATGTGCTGGCCTACCGGCTTTTCAACCG
GGCGCTGGACGATGCCGCCAGAAAAAAGAAAAAAGAAGACAAGGACGAAACCGCCAAAAT
CGCGAAAATCTGGGAGGCCAAGACCCCTGAGGAGAAGGTGCTCAACCGTCTGCGCGACAT
CAACAACGATATCATGCAGAGGGAGAAGGTGGATATCCTCGGCCTCTATCTGAACGCGCT
GGCGCAGGTGTACGGCCCCCACTCCAACTACCTGCCCCCCCAGCTTGAGGAGGATCAGGA
GATCAGCATGAAACTGTCGCTGACCGGAATCGGCGCAACCCTGACCAGCGACGACGGCTA
CATCAAGATCGTCGCGATCGTGCCGGGCGGTCCCGCCGCTCTCGACGGCCGCCTGAAGGT
GGAGGACCGGATCGTGGCGGTGACCCAGGAAAACGGCGAGGTCACCGACGTGGTCGACAT
GCCGGTCTCCAAGGCGGTGAAGTACATCCGGGGCCCTGAAAACACCAAGGTGACCCTGAC
CGTGCTGCCCGGCGAAAAGGGCCGCAACGGCGTTCCGGAAAACATCACCCTGACCCGTGC
CAAGGTGGCATTGGTGGACAGCGAGGCCAAAGGCGAAGTCAAAGAGGTCAAACGCGCCGA
CGGCAAAGCGGTCAGGGTGGGCGTGATCACGCTGCCGAGCTTCTACCGGGATTACGAAGC
GGAGTTCCGCGGGGATTCCAAAGCCAAGAAGTGCACCGACGATGTCGCCCGGATTCTGGA
GGATTTCTCAAAGCGGAAGGTGGAATCGGTGGTGATGGACCTGCGGCGCAACGGAGGAGG
CAGCCTGCCGGAGGCGATTTCGCTGACCGGGCTGTTCATTCCGACCGGTCCGGTGGTGCA
GATCCGTTCCGGCGACCGGGAGGTTCATCTGGAGTCGGACAACGATCCGCGGCTGGCGTA
CGACGGCCCGCTGGTGGTGCTGACCAGCAAGCTCTCCGCCTCCGCTTCCGAAATCTTCGC
GGCGGCGATGCGTGACAGCGAACGCGCGATTCTGGTCGGGGACAGCCGCACCTTCGGCAA
GGGAACCGTGCTCAATGTGATGCAGCTGGACCGGTTCCTGAAATTCATCGGGGAAAATTT
CGAGGCCGGCTCCGCGATCTACGAAACCGCGATGTTCTACCGGATCGCGGGCGGCTCGGT
GCAGCAGCTCGGCATTACGCCGGATATCCAGCTCCCGTCGCTGACCGAAGAGCTGGAAAT
CGGCGAGATGTTCATGGACAACCACCTGCCGTGGGATACGATCAAGCCGGTCGAATTCAG
GAAGTTCAAACCGGAACATATCGCGAAAGTTCCGGCGCTGGCCGAAGCCTCTGAAAAACG
CATCGCCGCCAGTCAGGAGTATCAGAGCCTGATCCGCAAGATCGAGCTTTTCCGCAAATA
CAAGGATAAGAAGGAAGTCTCCCTGAACGAGGAAAAGCGCTGGAAGGAGTATCAGGACGA
AAAGCAGGTGCAGGAAGAAGCCGACCGGCTCTATCGGGAAAATTCCGGTACGAAAGAGAA
AGACGAAAAAAAGCAGTTCGATCCCGAGCTGAACGAAGCCGTCAATATCGCCGCCGACCT
GGTGTAATCCGCTCATCGCCGCGCGTCAATACCCTTCCGGGAAGATGCGCGGCAGTTCCC
TTGAACAGCAACAAAACAGGTGCGGATGGCGTTACGGCCTGCCGGTACGCGCCGCGAAAG
CGGCCTTGCCGCTCCCTATTCGATCTTCTCAATCATGATATCGGGGAACTGCTGCAGAAA
CGCGGCCAGAACGTTTTCATCGCTCTGGGCGTGGAGCCGGATGTACATCTTCACGCGAAG
CCGCTCCTGCTTGCCGGTGTGGTCGCTGGTCACGGAACAGTTGATGATCCGGTAGCCGTT
GTTGTTCAACTCGTTGGTGATCTTGATCAGGTTGTTGCGGTTGCGGGTGGAAAACACCAG
CTGCAGGCACTCGGTTTTCATATTGCGGAAAATGCATTGGAAGATTTCGAGGCCGATCAG
AGTGAGCAGCGTGGTCACGAGGCCGAGCACATAGAGTCCTCCTCCGACCGCCATGCCGAT
TCCGGCGGCGACCCAGAGACCGGCGGCAGTGGTCAGGCCGCGCACCGCCTGTTTCTGCAT
CATGATGGTGCCGGCGCCGATGAAGCCGATGCCGCTGACGATCTGGGCGGCGACGCGGGC
GGCGTCGCCGGGACGGATTCCGGCGACTCCGGCGGAATCCTGAAACCCCCACTGGGAAAC
GATCATGATCAGGGCGCTCCCGAGGGAGACGAGGAAGTGGGTGCGCATTCCGGCGACTTT
GGCGCGGTATTCGCGTTCAAGCCCGATGGCGGCTCCGAGGGCTCCGGCGAGCAGCAGACG
GCCGATGAATTCCAGTGTCAACATGATACAGCCTCATGGTTTCCGGGTTGGTTGCAACCT
GTCACTATACCATGTTTCCGCCGGAATTCAAGCGTTTTCCGAGGATGCGGCGGAGATTTC
CATAGTCCGGGCGGCAGGAACCAGCAGCGGCCGGCCGAGGGTGGCGATGGTCAGCCCCTG
ATATTTTTCGCGCGGCTGTTTCGGGCAGAACCACAGGATTGCGAAAGCTCCGAGAAATGA
AATCGGCAGGAAGAAGGCGAAACTGCGCGCCAGCGGCACTTCCCGCACCATCGCCTGGCT
GTAGAAATACCAGACCAGCATCCCCTCCGCGAAGCCGAGCGCCAGCAATCCGAGCAGCGC
GGTGATCCTGCCGGACCACCTCCGCCGCAGCGCCGGAACCAGATACGGCAGCAACAGCGC
GGCTCCGGCAGCGAGCGGGATTCCGGCATAGCAGAAATCCAGCTTGCCCGCCCAGCCGAA
TCCGGCGGCGGGATCGAGACGCCACGCCTGTTCGGAGGAACGCGACAACGCATACCAGAG
GTTCATCGCAACGCCTTCGCCGAATGCGAATGCGGTGTAGCCCCAGATCAGCTTCGCATT
GGCGCGGCTCGACAGCACCGCGAACAGGAAAGCGGGCAGGATGGCGGCGCCGATCAGGTA
GAAGATCGTGCCGACCTCCGAAACCGACTGGGTCAGCCACTGGCCGGAGAGCTCCAGCGC
CAGCGCAAGGCCGACCGCGAACACCCCGATCAGCAGCGTCGCGTATTTCGAGACGGTGAC
TTCGGCGGACGGTGCGAGGTTCCGGTTGATGAATTTCTGGTGAATCTCCTTGAGCCACAC
CGCCGCCATCGAGTTCATGCCGGAGCTCAGGGTGCTCATGATCGCGGCCAGCATCGCGGC
CATGAACAGTCCCGGCACCGGCGACGGCAGCTGCGTCGAGACGAAGTGGAAAAATGCGGC
GTCCCCGCTGCCCGGCCCCAGCGCCGGATCGGGATTCTGCCGGTAGTAGGTGTAGATCGC
CAGCCCGGTGAACCACAGCACGAAGGTGAACAGCACGCCGGAGACGGTCGCGACGCACTG
CGACTTGAACCCCTCTTTCCAGTTCCGGGTGCTGAGCAGCCGCTGGATGGTGATCTGGTC
GCTGCACGAGGTGGTCAGCGGCGTGACGACCGCCCCCCAGAGCAGCAGCCAGAAGAGCAG
CCGCACGTAGGGGGAGAGGCCGTAGAATTCCGGCTGCGAAAACTGCGGCATGCCGTGGCC
GTCGCGGAATGCCGCCGCTACCGCTTCGGCCGCTCCGCCGTCGATCCGGCCGCACAGGAT
CGTCACCACGACCGCGAAGCCGCCGGCCAGCACGAAGAATTGCAGCACATCGGTCCAGAC
CACCGCTTTGGTGCCGCCCATCACGGTGTAGACGATGCCGACCACTCCCACCAGCAGGAT
CGAAAACCACGGCGGCCACGCGTAGGTCGCCTGAAAGATCTTCGCGGTGGTGTAGAGCAC
CATCGCAAGGTACATCGTGCGGGTGTAAAAAGCGGAGAAAGCCACCACCGCCCGCACCGT
CGAATCGTAGCGGTATTCCAGATACTCATACGGCGTGAAGCTGCCGAGCCGGAAGTAGAA
CCGGGTGAACAGCAAATAACACGGGATCACCAGCAGCAGCCCGACCGTGCCGGAGAGGCT
GAACAGCGTCAGCCCGTTGTTGAAGATCTCTCCCGGCACCATCACGATGGAGACCGAGCT
GAGCAGCGACATCATGCAGGCGATGCCGACTGCCAGGAACGGCATGTTGCGCCCGCCGAG
CAGATAGTTTTCGCTGCTTTTTTCGCCGCGCGAGAAGTAAACCCCGATGCCGATCACGGC
CGCGAGGTAGAGCAGGATGATCAGGTAGTCGAACCAGGCCTGTTGCATGGTGAAAATTCT
CCCCGTTGGACGGTTCAGCGGCTGTTGAAGCCGAGATAGCTGAGGTCGGCCGCTCCGAAT
ACGTCGCCGGAGCCGTCCCCCCAGGTGAAACCGGGGCTGACCGCCCGGTCCGCCGTCAGC
TCCGCGGTGAAGAGCGGCTGCTTTTCTCCCTTGCGAAAGAGCCGGTAAGTGCCGGAGGCG
CGGTCTGCTTCAAGCGTGAAGGCGTGGAACGAGGTTCCGGCGGCGAAGGGGACCGCCTCC
AGCTTCCCGGCGGAACGGTACACGAGCTTTTCCGTGCCGAAGCCGATCCAGCCGTACCGG
TTCGGGAGCTCCCTCTCCCCCTCGAAACAGAAGCGGATCGCGAACTGCGGCCTCTTTTCG
GCGGCGTCGCCCAGCCGGAATTCAAAAACGGCCGAAAGCTTCCCGGCGTCCGGCGGCAGC
GGTGCGTGGAAATGGGCGAATTTCTGCGGCGCATCCATGCCGCGGTGGACGAGACGGAGA
ACCGGGTGCGGCCGCTCCGCGATCCGGCTGATTTCATAATACGCTTCGCTGCCCGTCTGC
CCGTGGGGACGGTAGCTGGCGGGCAGGAAGGTGCGCCGGTCCTCCGGGAGCAGGCCGGAG
GCTGGCGAATAATAAAGCTCGTATTTCGCGGCTTCGGGATCGTCGGTTTCGGGGCGGCGG
CTCGCATCGTCCCGCACCACGTCGAGGGTCATCGCGACGATCCGGCTGAACAGCGCCGGA
TTGCGCCACGAACCGAAATCGCTCTCGTCATAGATCACCAGCAGCCGGTTCGGTTCGGTC
TCCAGAATCGAAGCGTAGGAGCTGCCGGAGCCGCCGTAGAGCGTGCAGCGCTGGTAGCTG
CGTCCGGTGCCGGTGAAGTCCAGCAGCAAATAGAGCTTCGGCCTCCCGGTGATGACCGCC
AGCGTGCCGTCGGCGAGCACCTTTGCACTCGGAGCGACCGAGAAAGGCGCGATCTCCACG
GGTGCGCTCCAGCTTCTTCCGCCGTCGCCGGAACGGAGCTGCAGCAGCGGCGACACGCCG
CCGACCCGGACATACGCAAGCAGTTCGCCGCCGGAGAGTTCGACCACGGCGCACTCGTTT
GGCCCCTCCGGCATCCGCGCGGCGGGATCTTCGAGAATGGTTGAAAGGTAGCTCCAGCTT
TTGCCGTCATCCTTCGATTCGATTATGAAGCTGAAGAATTTGGGCGCGTTTTCCTTGCGT
CCGTAACCGGTCAGCAGCAGCCGCCCGTCGCGGAGCCGGAGCACGTCGCGGTGCAGCCGG
AATGTGCTTCGGAAGGGCAGCGCCAGTTCAAAACTCTCCGCCGTGACCGACTGGCCGTCC
GGCGCGAGGATCACCCGTTTGACCGTGTGACGGTCGGAAACCTTGTCGTCCCAGCAGGAG
ATATTGCATTTGCGGCCGTCCTTCGACAGATAGGCGTTGAAGCCGCCGAATTCCGGCACG
GTTTTGCGCCAGGTCTTACCGTCGTCCGGCGACCAGTCGCGGCAGGCCCGTTCCGTGACG
GTATGGATGCCGGAGGAGTGGTTCAGATAGATGGTTCCGTCGGGAAAGCGGTGGGCGAAG
CAGAAATTCAGGTGTTCGGGTGAGGTTTCGATCAGCGACATGCCGACCGGTTCGACGCGG
CCGCCGTTGAAAAGCCGGGTTCCGGCCGGAGGCGCGGCCGCGAAGGCAGCCGCCGCGAAC
ACGGTACAGGCGGTCAGGGAAATTGCTTTCATGGAAAAGTCTCCTTTGTTGCTTCAGGTC
AGAACGGCAGTTTTTTACCGCCGTGCGCATAGTGCGTAATCAGGTCGCCGCTCTCCTCCC
GGACTTCGCGGGCCCCCATCGAGGAGACGTGGCCGTCGCTCCAGCCGATATTGGCCCGGT
TGGCGTGATCGAACGCCGCAACGTTCGCGGAGCTCCCCGTCCCCCATTCAAAAGTCTGCT
TCAGAAAGGCGGCGCCGGTGGAAAAGCTGTCGGCAATCACCATTTTATTCCCCTTGATCC
GCGGGAAGTTCAGCACGTTCACATCGTCGCGGGTTTCATTGGAAGGTTTTGCAATCGCAT
CGCCGAGGTAGGGCTGCCACTCCGCGGGCTTGCGGGGCATGCCGTACACGAACTGGATCG
CCCCGTCATCTTTCAAACTGAATGTGAAAGGCGCCCGCGCCGGGCAGATCGCCAGTTGGC
CATCGTTCAGATAGCCCCGGTAATAGAGCCGTTTGGCCCAGCTGGCGTGGCCGAGGTCGT
CCACCGTGGAGCGCACCAGCAGCCGCCCGTCGAAATCGCCGGTATAGAGGTTGCAGAGTT
GCAGAATCTGGCGCAGGTTGCCGGTACAGCGGATCGAACGGGCCTTTTCGCGCGCCTGGT
TCAATGCCGGCAGCAGCATACTCGCCAGTATCGCGATGATCGCTATCACGACCAGCAACT
CGATTAGCGTAAAACTTACGGTGGTCGGCCTTACATGGCGGAATGCGGGGGGCGTGTCCG
CCGCCCCCCGCGCCCCCTGCGTCCGGCAAGGTGCCGGTGCCGGGTACGGGACGGTCGACA
GGCGAGGCAGCGGTCGTTCGGCGGGGGAAGAAGATTCGCAATAACGTGAAATTGTCTTCC
CGCTTTTCTGCGGAAAGGCAACTTCACGTTTTTGCTCCGACTTGCCGCTTGCAGAGCATT
GGCGGAGGCGTGAGAGCTTGCTGGAAGTCAGGGAGATGTTGAGGTGATTTGGTACGGGGA
GAGACGCGGCGCTTATCGCCGCTTTCTCTCCCCCGAACCCCTCTCTTTTACGCAGAGCGG
AAACTGGAGAGACAACGAGGTGCCGGGGGAGCAGAGCTCCCCAGCGGGATAAGTAGGAGG
AACGAAGTGACGACGCACATCCCGTTACTTGGCAGCGGCACCTTGCCGCCTCTCTTTTAC
GCAGAGCGGAAACTGGAGAGACAACGAGGGGCCGGGGGAGCAGAGCTCCCCGGCAGGATA
AGTAGGAGGAACGCAGTGACGACGCACATCCCGTTATTCGGCAGCGGCACCTTGCCGCGA
GGGGGCGGGAAATCAATACGGCAACAGATAGAACATTCCTTTTCATGATATCTCCTCCTT
CGGGTTGGGAATGTTGGCTTTTGCGAGCAGTTCGCGGCAGTAACTGCCGAGGCCGAGCAC
GTCGGCGCCGAGATTGATGAAGCGGAAGCCCTCCTGTTGCAGTTCGCGGACTCTGGAGGG
TGAACCGACCGTTCCGGCGAACTTGCCGTGGCGGAGCGCGGCGGCGGCGACCCGTTTCCG
GGCGGCTGCGACTTCGGGAGCGTTGCATTCGCCCGGTTTGCCGATCGACTGGCTGAAGTC
GCCGGGGCCGAAGAAGACGATGTCGATCCCCGGCACCGAACAGATGCCGTCGAGTTCCTC
CAGCGCCTCCGCGTCTTCGATCTGCACGGTCACGAAGCGGTTACGGTTCACGAAGCGGAT
GTATTCGCCGAAATCGGCAAGACAGTAGCCGCCGTCCCGGTTGCCGCCGTCGATCGCCCG
CCGTCCGAGCGGATGGAAGCGGACCTGCCGCGCGACCGCTTCCGCATCCTGCTTCGACAT
CACATGCGGCACCATGATGCCCGCCGCATCGAGTTCGAGCGGCTTCACGAGGTCGCTGTA
GGAACCGCGCGGCACGCGCACCATCAGGTCCGCGCCGCAACTCCGGGCCGCCAGCACCTG
ACTCTCCAGTACGGCGGGATCGTTCGCGACGTGTTCGCCGCACACCCACAGGCAGTCGAA
GCCGCAGGAGGCCGCGATTTCCAGTACGCGCGGGCAGGAGAGATTGCTCTTGAAGATGAA
CACCGTCTCCCCGCGCCGCAGCTTTTCCAGCGTTACACTCTTCCGAAAGGGATACATGGG
CTATTTGCCTCCTTCCTTGTATTTGCGCAGATGGCTGCGCATGATCCCGCGCGCCAGTTC
GAGGTTGCCGGTTTCGAGCGCCTCGACGATCTGGAAGTGTTCGCGCGCCCCCGCCTGGCT
GGCTTCGGCACTGGCGCTGCGGCGGGTGAAAAAGATTTCCAGCAGGTTCGAAAAGGCGAT
CAATACCTGATTTTCGCTGATTTCCAACAGCTTGCGGTGAAATTCGCAGTCGCGGTGATA
GTTGCGTTCGATCTCTTCCGGCGTGTCATCGTAGCGGGCGCAGTCCGCGAGGGCGCGCAA
TTCGTCGAGCTGCTGCGGCGTGATCTTGTCGATGATGATGTCCAGAACGCCCAGCTCAAT
CGAAAGCCGCGCTTCCAGCAATTGAAAATAAGAAAGGTCGCTGACTGCGATCTGGAAGCC
GAGCACCCGGCTCAGGATCGAGAAATCCACCTGCCGGATCCGGGTGCCGCCGCGGGTCGA
ACTCTCCACCAGCCCGAGAAACTTCAGCCCGCGCAAGCCTTCGCGGACGCTGACCCGGCT
GACGCCGAAAAGTTCGGTCAACTCCTCCTCGGAGGGCAGTTTGTCATTCAACTTCAACTT
GTGTTCGATCAGATAGGACAGAATCCGGTCGATGCTTTGGTCGGTTTTATTGGAATTGCC
GTTTTTCATGTAAGATCTCCGTATTTGTATTATAAATTATGATACAAAAACCCGTTTTTG
TCAAGGGGTGATCCATGAAAAGTGCAAAAAAATAGATTATTTGTAATAAAAATGCCCTTC
AGCTCCGGGAAACGGCGCGGAAGGGCAAAGAGAGTTGACCGGAGGTTATGCCTGACGGCG
GGAAGAGGCGGGGCGTTCTTTGGGAGTCCGGGAAGAGCAGGCGGAGACGCCGGCTTTGGC
GCGATGCCTGCGATAGGTGATGATTGCCGCAAGCTCCGGAATCCTTTGCAGCCGGGCAGT
CACCATTTTGTGCATGGCCTGTCGGGAAACTCCCCGCCGGGCGGCGAGATCGCTGATGTT
CAGCGAAGGGTCGGCGAGCTTCTGGTTCAGAAGTTCCAGCGAGGAAGAGTCGAGCGAGGC
CATGAATCCGATCACTTCGCAAAGGTCGGCGCGAGAGTAACGCCGGTCCCGTTCGAGTTC
ACGCATGCGGTTGCGGCAATCGGGCATGTGCGGATCGAACCGGCCGGCGGGAAAGAAAAC
GGAATTCTGTTCGGAAATCAGCGGCGGATCGCCGGCTTCCCGGCAATACTCTTTCAATTT
GCAGGAAATGCACTCGTTTTTCCGGTTGTATTCTCTGGCGTAGCAGTTCATGAAAAGCTC
CATTTTATAATATTTAGTTAATATAAAACTTAATTTATTTTCTAAAAAAAGATATTCCCG
GGTCAAATATTCAGGAGGGGATAAGTGAAATACTTTGCTTGCCGCATCCGATCTTACCTC
TGTTTTTTTCTGTTGGTCTTTTTGCGATTTTTTTGATACTTTCAATATAATGAAGAGTAT
TCTTAATTTCAAGTCCTGTTTGAGAAATTTTTTCAAAAAATCTTGAACTATTGGATTTAT
GTGGTATAATTTGTAATATTTAAGATTATTGTTAATAGATGGGGATCGAGAACTGTCATT
CAGGAGGAAGCGATGAAGAGGCACGTAAACGGTTGGGAGACGATTGCGAGGTATTTAAAA
TTACGCGGGAAGCAGCAGCAGGACCTGGCCCGGCTGCTGCATATTACGCCGCCTGCGATT
TCGCAGGTGAAGAACGGCTGCTTTCTGCTCAGCCCCGGTCAACTGGCGACGATTATTAAT
TACCTTGAATTTGATGAACCGGCGATCAACGAGTTCTATACGGAACTGTTCAATGCGCGG
ATTGCGACGGATGGCCGGGGAAGAGAGGCAAAAGCGCCCGAACTGCCGCCGAACTGGAGA
TTTTCCGTCACTTTCAGGAAAAGCGGCCCGAAACGGAGGGCCGAAACATATCGCATTCCA
CTCGCCGGAACCGCGCTGCTGGATCATTACGCAGCACTTTTCGAATCGCTGCCGGATTAT
CTGGCGCGCCATTCCGATGAGTTTCTGTGGGTCCCGGAAAGGGAAGAGGGATTGTGCGCG
CTACGGATCGGCGAGGAGATGGGGGAGGCGGCGTTGACGCCGGGCAGCTTGGTGCTGGTC
CGGGGACGAAGCTATCCCGATCCCGGACAGCTCTGTCTGATCGGCCTGCTTTCGGGGAAA
GTGGTGCTCCGGGAATTCTGGCCGGAAGGGAAAAAGGTGTTTTTCCGCGAAGCCTCCGAC
CATCGCGGCAGAGAACTTGTCGTCACGCGCCGGGGGGCTGCGCGGCAGATCCGCTGGGTC
CACCCGGTCCGGGAAATCCGGCCCCGGGATGACAGCCGCTCCGTATAACCCGTTTTTCCA
CCCGGTGCGGCGAAGCGGGATGCCGCAAAAAAATCGCCCGCTCCGGGGGAGATGAAACCG
GAGCAGGCGACGGGAACGAGCGTTTTTTCAGAACGGGAGATTATTTCCCGTAGTAGACGT
TGAGCAGCATTTCCTTGATTTCCTCGATCAGCGGATAGCGCGGGTTCGCGCCGGTGCACT
GGTCGTCGAACGCCTTGACCGCCAGTTCGTCGAGCTGGGCGAGGAAGGTCTTTTCGTCGA
TGCCGTACTCCTTGAGGCTCTTCGGAATCTCAAGTTCCGCCTTGAGCTTTTCGATCGCCT
TGATCAGGTTGGCGACGCTCTCGTCGTCATTCCTGCCGCCGAAGCCGCAGTAGGTCGCGA
GGTTGGCGTACGCCGCCTTCGCATGCGGATACTTGTACTGCGGGAAGGTTCCCTGCTTGG
TCGGGCAATCGGTCGAGTTGAACTTGATCACCTCGCAGATCAGCATCGCGTTGGCCAGAC
CGTGCGGCACATGGTACATGCCGCCGAGCTTGTGCGCCATCGAGTGGCAGACGCCGAGGA
ACGCATTCGCGAACGCCATGCCGGCCATCGTGGAGGCGTTGTGCATGTGCTCGCGGGCCT
CCTCATCCATCGCGCCGTTGTTGAAGCAGCGCGGCAGGTAACCGAAGACCAGCTTGGCAG
CCTCCATCGCGAGGGCGTTCGTATAGTCGCTGGCCATCACCGATACGCGCGCTTCGAGGG
CGTGGGTCAGAGCGTCGATGCCGCTGTAGGCGGTCAGGCGCTTCGGCATCTTCATCACGA
GCTGGGTGTCGATGATCGCCATGTTCGGGGTCAGCGCGTAGTCGGCCAGCGGATACTTGT
TGCCGGTCTCCTCGTCGGTGATCACCGCGAACGGCGTCACTTCCGAACCGGTTCCGGAGG
TGGTCGGCACCGCGACCATCAGCGCCTTCTTGCCGAGTTCCGGCAGCCGGACGATCCGCT
TGCGGATATCCATGAAGCGCATCGCGACGTCTTCAAAGCTGATTTCCGGGTGTTCATACA
TCAGCCACATGATCTTGGTCGCGTCCATCGGCGAACCGCCGCCGACCGCGATCAGCACGT
CCGGCTGGAAGGAGTTGATCCGCTCCAGTCCCTTGCGGGCGAGCTGGATGGTCGGATCGG
GTTCGACATCGGCGAACACCTCGGTCGCGATGCCCATATTGTCGAGCTGGTGCAGCAGGT
CGTTCAGGATGCCGGTGGAATACAGGAACTTATCCGTGACGATGAACGCCTTTTTGCGGC
CCTCGAGATCGCCGATCGCGGTGGGCAAGCAGCCGTACTTGAAGTAAACCTTCTGAGGAA
TTCTGACCCACAACATATTCTCTCTCCGTTTCACAATGGACTTGATATTCAACAGGTGCT
TCGGCGTCACGTTTTCGCTGACCGAGTTGCCGCCCCAGCTGCCGCAGCCGAGGGTCAGCG
ACGGATTCAGCGCGAAGTTGTAGATGTCGCCGATCGCGCCCTGGCTGGAGGGCATGTTGA
CCAGCGTGCGCGAGGACATCATCACGTGGCCGTAGTATTTGGCCCGGTCGAAATTCTGCG
AGTTGGTGTAGAGCACGCTGGTGTGGCCGAGGCCGCCGTATTCGAGCAGCTTCCTGGCGT
TTTCGACCGCATCCTCGTAGGTTTCCGCCTTGTAGAGGGCGAGCACCGGGGAGAGTTTTT
CACGGCTGAACGGATAGTCCGGGCCGACGCCGTCGGTTTCACCGATCAGCACCTTGGTCC
CGACCGGAACCTTCACGCCCGCCATTTCGGCGATCTTGTACGCGCTCTGGCCGACGATTT
TCGGATTGAGCTTGCCGTCGACCTGGATCACGTCGCCGACCTTTTTGGCTTCGGTTTTAT
TCAGGATGTAGGCGCCGCGGTATGCGAACTCCTTCTTGACTTCGTCATAGATCGAAGCCA
GCGCGGTCACCGACTGCTCGGAGGCGCAGATCATGCCGTTGTCGAAGGTCTTGCTCTGCA
GGATCGAGCTGACCGCCATCTTGATGTCGCTGGTATCGCCGATCACCACCGGAACGTTGC
CGGGGCCGACGCCGACCGCCGGAGTGCCGCTGGAATAGGCCGCCTTGACCATGCCGGGGC
CGCCGGTCGCAAGGATCAGGCTCACATCCGGGTGGCTCATCAGCTGGCCGGAGAGCGCGA
CGGTCGGTTCGGCGATCCAGCCGATGATGTCTTCGGGGGCGCCGGCCTTCACCGCCGCTT
CCAGCACGATCCGGGCCGCTTCGACCGTGCACTTCTTAGCCCGCGGGTGGGGGCTGAAAA
TGATGCCGTTGCGGGTTTTGAGCGCGAGCAGCGACTTGAAGATCGCGGTCGAGGTCGGGT
TGGTGGTCGGGACGATGCCGGCGATCACGCCGACCGGTTCCGCGACCTTCGCAATGCCCA
TCGCCTCGTTTTCCTCGATCACGCCGCAGGTCTTCATGTCGCGGTACTTATTATAGATGT
ACTCCGCTGCGAAGTGGTTCTTGATCACCTTGTCCTCGACCACGCCCATGCCGGATTCGG
TTACGGCCATCTGGGCCAGCGGAATGCGGGCATTGTTCGCGGCAAGCGCGGCGGCGGAGA
AAATCCGGTCCACCTGCTCCTGCGAATATTCGGCGTACTTGACCTGCGCCGCCTTGACCC
GGGCGATCAGCCCGTTCAGCATTTCGCGGTCGCGCTCATCCTGCGTCTTTTCCACCTTGA
CGGCCGGTTCGGCCTTGACTTGTTTTGCGCTCATCATCAGTCCTCCCTAATATAAGGTTT
GTGCAATTTCCGGCAAACTGTAACGAAACTTCGGTAATGCGATATCGATATTTTAACATC
GATATTTTTTTATCTAAACCTAATATAGCTCCTTTAGGAATCAATTGCAAGCAGGGTTTT
TCAAAAAATATGCAAAATAATCTTGAAAAAACGGCGAAAAGCGGTAGTAGTATGAAATCA
GTAAAAAAACGGAACTGCAGAAAGACGAGGAGTCCAAAGTCCCATGCCGACAGTCGAAGC
AATCGCCGCCGAAGCGAAAAACGTGATGAAAGCAGGAGCGGTGATCATCACCGCCGCGGA
ATTCAAGGGAAATTCAGCCACCCGGCTGCAGGTCTATTTCTGGGACGAGCACCAGGCGGT
AATGGATGTGATCGGCAAGTCCGACCTGCTGGAAAACTGGCCGGACGACGGAGTGTACGC
CCTTGATACCACCGCCCCGAATGCCGAAGATTCGATGCGCCTTGTCCACCGCTGCGAAGG
CGAAGAGGAAATCTACATCCGCACCACTGACGAGGACGCCGAGGCGGATGAGCTCGGCAT
GCTGCCGACCGTCCTCTTCCTCGAATCGGTCGAGGCCATCTGCGAACTGAAAGACAAAAT
CAAACTCTGACGGGCAATGCCTCCGCCCGGCAGTGAAATCCCGGGGGCTCGCGAGGCTGA
TTTATCCGGATTTAAGCATTTTCCCGGGCTTGTAAATGTGCGGGGCGGGTATTATATTAT
CCGACCTGAAAGGATTTTACGATGATCAGCAGTAACAATATCAATATCGCCAGCCGCAGC
GTGCTGTCGAGCCCGGGGGCGATCCGCTCCGAGCTGCCGCTGTCGCTGGATGCGGTGATC
AAGGTGATGGAGGCGCGGCAGGAGATCTGCGACATTCTCGACGGGAAGTCGAAGAAGTTC
ATGATGATCGTCGGACCGTGCTCGATCCACGACCCGGAAGCCGCGATCGAATATGCGGAG
CGGCTGAAAGCTCTGAGCGAAGAGGTCAAGGACCGTATTCTGATCGTGATGCGCGTCTAT
TTTGAAAAGCCCCGGACTACGGTGGGCTGGAAGGGGTTGATCTACGACCCGGACCTCAAC
AAGAGCTACAACATCGAAAAAGGCATCTTCATCGCCCGCAAGCTGATGCTGCGGATTGTC
GACCTCGGTTTGCCCGTCGCGACTGAAATGCTCGACCCGATCATCGCGCAGTACATCGCC
GACGCGGTCGCGTGGTCGGCGATCGGGGCGCGCACTACGGAAGCACAGACCCATCGCCAG
CTCGGCAGCGGCCTGTCGATGCCGGTCGGTTTCAAGAATGCGACTGACGGGACGTTCCAG
ACCGCGATCGACGCGATTTCGACGGCGCGCAGCGAACACAGTTTCATCGGTGTGCTGGAG
GACGGCCACGTCGGAGTGTTCCGCACCCGCGGCAACCCGTATGCGCATATCGTGCTGCGC
GGCGGCTCCGGGCAGCCGAATTACGGCGCGGAGCATATCGCGTTTTTGAAGGTCGCGATG
CGCAAGGCCGGCATCAAGCCGGCGATCGTGGTGGATTGCAGCCATGCGAATTCCAACAAG
AATTACAAGAACCAGCATATTGCGCTGGAGGATGTGCTCCGGCAGATCGCGGACGGCGAG
GACGCGCTGACCGGGGTGATGCTTGAGAGCAACCTGCTGCCGGGCAGCCAGAAAATTCAG
GCCGGGTGCCGTCCGGACCCCGGAATCTCGATCACCGACAGCTGTATCGGCTGGGATGAA
ACCGCCGAACTGATCCGGCGCACCCATGAGGCGCTCGGGAAGATTCACGGTGAAAACTCC
GGCGAATAGCACGGAGCGGGCGGTCGCGGCTCAGGGGCCGGGCCGCCCGATGCGTTTGAA
CAGGGGACAAAGTAGCGGAGAACACAAATCTATGAAGAACTTTCTTGCGTTCGACCTCGG
CGCTTCCAGCGGCCGCGGTATCATCGGCAAACTGGAAAACGGCAAACTGACGCTGACCGA
AGTGCACCGCTTCGCCAACGGCCCGACCGAGCAGGGCGGTTCGATCTACTGGAATTACCC
GCAGCTGGTCGAGGAGCTCAAGACCGGTCTTAAGAAAGCGCTTGCGATCGAACCCGCTCT
CGACGGCATCGGCATCGACACCTGGGGGGTGGACTATGTGTTTTTCAGCAATACCACCGG
CAGGTTCCTGCGCTGGCCCTACCACTACCGCGACGTGCGCACCGGCAACGCCGAGAGCGA
CGTGTGGAGCAAAATCTCCAAGCAGGAGCTTTACGGGCATACCGGCATCCAGTGCATGAC
GCTGAACACGGTCTACCAGCTGGCCGCCCACTTCCGCGAGCATCCGGAGGATTTCAAGGA
CAGCCACTTCCTGACCATGCCCGACGCGCTGGCCCGCGCCCTCGGCGGCGACGACACCAG
CGAATACACCGACTGCTCGACCACCAATCTGCTCGATCCGGTCACGAAGGAGTGGGACTG
GGAGGTGATCGACCGGGTCGGCCTGCCGCGCGAGGTGTTCCCGAAGATCGTGAAACCCTG
CACTTTCGGCGGCACCCTGAGCGAAGAACTTCAGCGGGAACTGGGCTGCGGCCCGATTCC
GATCATCAAGGTCGGCAGCCATGACACCGCCAGCGCGGTGGGCGCGGTTCCGGCTCCGAC
TTCGGGCAACTGGGCGTACATCAGCGCCGGAACCTGGGCGTTGCTCGGCGCCGAGATCGA
CGAACCGCTGCGCACCGCCGCGTCGGAAAAGGAGAGCTTCACCAACGAGGGCGGCCTCGA
CGGCAAGATCCGCTTCCTGACCAACATCATGGGCAGCTGGCTCTTTCAGGAGACCCGGCG
CAACTGGCGCGAACAGAAGGACCCGGAGCTGTCGTTCGCCGAGATGGAGCGCATGGCGCT
CGCCTCCGAACCGTGCCGCTATTTGATCAACCCGAACGACGCGAGTTTCGTGACGCCCGG
TGACATGCCGCAGCGCATCTCCGACTTCTGCGCGGATCACGGCGAAGGAGCGATCGTCGA
CGACGGCGCGGTGGTGCGCGCGATCTACGATTCGCTGGCGCTCTACTTCCGCTGCAAGCT
CGAAACGCTCGCTTCGCTGCTCGGCGTGAAATACCAGTGTCTGAACGTGGTCGGCGGCGG
CACCAAGGACGGGCTGCTGATGCAGCTGACCGCCGACGCGCTGAATATCCCGGTGGTGGC
CGGCCCGGTCGAGGCGACCGCGATCGGAAACCTTCTGGCGCAGGCGATGGCGACCGGCGC
GGTCAAAGACCTTGCCGCCGCGCGCCAGGTGGTCAAGGATTCGTTTGAAGTCAGGACCTA
CCGGCCGAATGAGGCGATGCACGCGCTCTACAACGGCGAAATCGAACGCTTCAAATCGCT
TGCAAAGTAAGTGGGGTATCGTACTGACAGGAAACGCGGTTCCGGGATCGGCGGATTCCG
GGGCCGTTTTCTGCTTTTGCTGCTGCTGTGCGGACTGTCGCTGGCGGGCGGTGAACCGCG
CACGCTGTACACGGCGGGCGGCAGCCGGGTCAAGACGCTCGACCCGGCGCAGGCGGACGA
CCTCTCCAGCCGCAATCTGGTCGGGGCGGTCTACGATACGCTGCTGCAGTACGACTACCT
GAAGCGCCCTTACACCCTGATCCCGTCGATGCTGGCGGAGATGCCGAAGGCGAACGACGC
GCTCGACGTGTACAGCTTCCGGCTGCGGGATGACCTCTACTTCGCGGACGATCCGGTGTT
CGCCGGGCTGCCGAAGGAGGCGCGCCGGATCACTTCAAAAGATGTGCTCTATTCGATCCT
GCGGCTTGCGGATGTGCGCAACCACAGCCCGGTCTACTGGCTTTTCCGCGGCAAGATCCG
GGGGCTGGACGAGTTCAACCGGGCGACCGCCGCCGCGCCGAAGGGGGATTTCACTCCGTA
CGACAGGGGGCTGCCCGGTTTCGAGGTTGTGGACGACCTGAATTTCAAACTGCACCTGAC
CGGGCCGGACCCGCGTTTTTTGTATATGCTGGCGATGCCGAATGCGGCGGTGGTGTCGCG
TCGCGCGGCGGAGCGGTACGGCGAGGAGCTGGCGCGCCATCCGGTCGGGTCCGGGCCGTT
CCGGCTGACCGAATGGATCAACGA
>contig_4031 dna:primary_assembly primary_assembly:ASM334394v1_:contig_4031:1:56192:1 REF
GTGCCGGCGATCCAGCCGGTCAAAGCGCGCACGCTCGCTCCCATCGCAATCAGCGTGATC
GGCCGCCCGGCTTCCAGCCCGACGCACTCCATCATCCGCTGCCCGATGTCCTGGGAGCGG
AGCGTTTCGATCACCCGCTCCACCGACAGCCCGGAGCGGCCGAACGCGTCGAACAGCCGG
ACCGTGCCGAGCGGTACCTCCTCGCTGAACCGCATCAGCCCTCCTTCAAAGTAGGAGACC
AGCAGCGAACCGGTGCCGATTACCAGACAGATCCCGGAGAGCTTGTCGAACTCCATTTGC
CTGCGGAGCGAATCGCGCATCGCGATAAACGAAATCTTCACTTCCTCGGGGGCTTCAAGG
ATTTCCAGGTCGAGGTGCGCGTCGCTGCGGATGCGGTTCACCACCAGCTCGCGGTTGAAC
GCCTCACGGATCGCGCTGGTCGCGACCACCCGGTGCGCCTGCACCTTGTATTCATCGAGT
TTGCGCGAGAAGTCGGACATCACCCGGGAGAGCCGCGCCAGGTTTTCCGGCGAAACCGAA
CCGTGCCGGAATACGTCGTACCCCAAGTTCACAGTCCGCGACAGGCTCTCAAGCAGGTCG
ATCTTTCCGCCGCCGGACACCTCGAAGATGTCCAGCCGGATCGAATGCGCCCCCACGTCG
ACCACTCCGGCCTGAAACGTGGAGTTCAAACGTCTCAACTTCTTCATTCACAATCCTCAA
AACAATTCAACCGTCAAAACCAGGACGCGGTGTTCGGATGATAATGGGTATAGTTTTTCT
TCGCATATTTGGCGATGCCGTTGGCGGTCACCGAATCGATGCCGACCCGCACCGTGATCC
AGTCGGAATTGTCATCGTCCAGCGATTCCGGCATGAACGAGCCGAAATAGACCCCGTCCA
CCACGAACGCGACCGCGTCGCCGCGATGATTGCCCGAAACCACCTGCCATTTCAGTTTGC
CCGCCCGGTCGGTCTTGAACTGCAGGTCGCACAGATCGGGATTGCCGGGCCGAGCCACCA
CGCGGGCGTCCGAAATATTCATGCTGCTGAAGATCGGCACGCTGTTGATCCAGACCGACT
TCCCGTCGATCCCTTCGATCTCCCGCTCCAGATCCCCGGCACGCGGGTACTCGACCACCG
AATTGATGCTGACCACGAACTTCGGCCGGTAATCCTCGCTGTTCGGATTCTCGCTGTTGC
TGCCCTCCTCCAACGCCTGCTTGAACGCCTCGTTGAACGTCTCGCATCCGGTCAGGCAAA
ACACCGACACTCCGACCAGAACCAGCCCCAAAAACCTGCGCACCATCAGAAGTCACCTCC
ATTGTTTTCGAAAAACATCGTCAATATATCACTCCCGTTTCATTTTTCCATTGCCAAGAA
ACGACTGTTCATGTATATTAACACCAATTAAACCAAAATCCAGTAAAAAAGTAAAAAAAT
GATAAAGTACATGGTTATCGGCGACCCGATCGCCCACAGCAGATCCCCCGGCATGCAGAA
TGCCGCTTTTGAATTTCACGGCCTCGGTTCGCCTTACGGAATCCGCCATGTCCGCCCTGA
TGAACTCGGCGGCTTCATCGAATTCGCCCGCGCCAATTTAAAGGGCGTGAACCTGACCGT
GCCGCACAAGGCGGCGGTGATCCCGTACCTCGACACCGTCGACCCGGCCGCGGAGGCCGC
CGGCAGCGTGAACACCCTGATCATCGAAAACGGCCGCATCCACGGCGCCAGCACCGACGG
CTACGGCCTCGAACATGCGCTGCTGGAGAATTTCAGCCGCCCCCTCGCCGGAGCCGGCGT
CACCTTCATCGGGGCCGGCGGCGCGGCCCATGCGACCGCCTTCCATCTCGCCGCCCTCGG
CGTGAAGTCGATCCGCATCGCGAACCGCACCGTTGCGAAGGCGGATGAGATCGCGGAAAA
ACTCCGCCGCCTTTATCCGGCGCTCTTTGTCGAAACCGCCCGGCCTGACGACTCCGCAAC
GCTGGCGCGCTGGTTCGCCGACACCGATTTCCTGATTCAGGCGACCAGCCTCGGCCTCAA
AGCCGGAGATCCGGCCCCGTTCGACCTCGCGCTGCTGAAACCGGAGCTGAAGCTCTGCAT
ATTCGACACCATCTACAAGCCGACGCCGCTGCTGGCGAAAGCGCGCGAACTCAGGCTTCC
GGTCGCCGACGGCGCGGCCATGCTGATCCATCAGGGGGCGAAATCCTTTGAGCTCTGGAC
CGGCCTGTCCGCTCCGCTCGACGCGATGCGGCGCGGCTTTCTGGAGGCGCAACCATGCTG
AGACTGACCGACGGAATGAGCGAATGGTGGTTCCGGGCCGGACTCGAATATCCGATGGTG
GCGGTTTTCGCCTTTTTCGCGGTGTTCGTATTCGGCAGTTGCCTCGGCAGCTTCCTGAAC
GTCTGCATCTGGCGGCTGCCGCTCGGCGAATCGGTCGTGACCGCTCCCTCCCATTGCACC
AAGTGCGGCTATGAGATCCGCTGGTACGACAACATCCCGATCGTCAGCTACCTCGTGCTG
CGGGGCCGCTGCCGCTGCTGCCGCGAACCCTACTCCTGCCGCTATCTGGTCGTCGAGGCC
CTGACTGGAGTGCTGTTCGTGCTTGCGTTCGTGAAAGTCGGGCTTGCCGACCAGCCGATC
TGCACCGTTTTCCCCTATTGGGCCATGATCCTGCTCGCCGTCGCCGCCAGCTGGATCGAC
GCCGAACACCGCCTGATCCCGGATGCGCTGACCATCCCGGCGATGTGTTTCGGCGTCGCC
GTTTCCGCGGTCTGTCCTTCCGTCTGGGGAATCGAAAGCCGCCTGTACGCCCCGGTGTAC
GCCCTGATCTCGGGAGCGATCCCAGCGCTGTTCCTCGCACTCTTCGCAATCATCGGCAAA
AAGCTCACGCGCAAGGAAGTCCTCGGCTGGGGCGACGTGACTTTCATCGCCGCTGTCGGG
ATGCTGCTCGGACTGCCTGCCGCGTTCTTCGCGGTCGCCGCCGGTTCGCTTGCCGGAACC
TTCTACGGAATCGGCGTCGCCGCAGTGTTGAAGCGTCCCGTCGCCCGCGTCAAGATCGCT
TTCGGGCCGTTCCTCGCCGGAGCCGCTCTCGTCTGGCTTTTCGCCGGGGAAAAAATCCTG
CGCTGGTATCTGGTCCACGGCGTCCATCTCCCCCCAGCCCCCTGATTCCCGTCACCGGGA
TTTCACCGTCCCCCATCCGCTGTCGGCCGGAAGGGGGGACGGCTGATCCATAAAACTTAT
CCGCATCCGTCAAAGCAATCAAAATTCCGGTCTTTTTCCAATTTTTGCTTGTATTATTCC
ATAACAATGCTTATATTTAAAATTAAACTCTCATGATATAGGATTAACAGAGAAGGGAAA
ACGAGTATGGCTTCCATGTTTGACTCCGCAAAGCAGGTGTACGGGGAACTCGGCGTCGAC
GTCGAGGCGGCATTCAAGCGGCTGGATCAGATCGCGGTCAGCCTGCACTGCTGGCAGGGC
GACGACGTCGCCGGTTTCGAGAACAGCGGCGCGCTGGACGGCGGCATTCAAGTGACCGGC
AACTATCCGGGCCGGGCCCGCAACGCGGAAGAACTCCGCAGCGACATCGATGAAGTCCTG
TCGCTGATTCCGGGCAAAAAGCGGCTCAATCTGCACGCGCTCTACGCCGAACCCGGCAAG
GAGAAGGTCAGCCGCGACGAAATCCGGCCTGAACACTTCGCCAACTGGATCGCCTGGGCG
AAAAAAAATAACGTCGGTCTGGACTTCAACCCCTCTTTCTTCTCCCACCCGATGATGAAG
GACGGCTTCACGCTGAGCAGCCCCGATGCGGAAGTGCGCAAATTCTGGATCCGCCACGGC
ATCGCCTGCCGGAAGATCGCCGAAGCCTTCGGCCGGGAACTCGGCGACACCTGCATCACC
AACTTCTGGGTGCCGGACGGGTATAAGGATATTCCGTTCGACCGTCTCGCCCCCCGCGAG
CGGCTGCGCGACTCCCTCGATGAAATCTTCGCGGTCGAAATCGATCAGAACTGCAACCGC
GACGCGGTCGAAAGCAAGCTCTTCGGCATCGGCGCGGAGAGCTGCACCGTCGGTTCCCAT
GAATTCTACATGGGCTATGCAGCCAGGAATAAAAAGCTGCTCTGCCTCGATGCGGGCCAC
TTCCACCCGACCGAAGTGATCTCCGACAAGCTCACCAGCTGCCTGATGTTCGTCGACGAG
GTGCTGCTGCACGTGAGCCGCGGCGTCCGCTGGGACAGCGACCACGTGGTCATCATGAAT
GAAGAACTCAAGGCGATCGCCGAGGAGGTGATCCGCCACAACTACGACAAGCGCGTCCAT
ATCGGCCTTGATTACTTCGATGCGTCGATCAACCGGATCATGGCGTGGACCATCGGTGCG
CGCAATATGTCCAAGGCGCTGCTGATGGCGCTGGTCGAACCCGCCAAGCAGCTCCGCGAT
GCGGAGAACAGCGGCGACTTCTCCACCCGCCTCGCGCTGATGGAGGAGATCAAGACCCTG
CCCTTCGCCCCGATTTGGAACGAATACTGCGAACGCCACAATGTTCCGGTCGGCACTGCC
TGGATCGAGGAGGTCAAACGCTACGAAAAGAGCGTCCTCGCCAAGCGCGCCTGACCTCAG
TTCCGCTGACCGATACCGCCGCCCTGTATCTGAACATCGAGACAGGGCGGCGATTTTTCT
ATCAAATCAGTTCGATTTCAGTCGTTGCCGCGCTCCTTCTGGAGTCGTGGCCGACCTCAA
TCCGCCACGCGCCGGGCAGCAGTTTGCGTTCGCCGTCGTCGAAGGTCAGCAAAAAGGATT
CCGGCTTGACCTCCAGCCCCACTTGGCGCGTTTCGCCGGGTTTCAGCGAGATGCGTTTCA
CCGCCGCCAGCTGTTTTTGCGGCGCCCGGGTCGGCGGATTCAACGCCGCGACATAAAGTT
GCACCACCGTCTCACCGGCGCGCTTTCCGGTATTTTCAACGCCGACCGCAACCTTCAACG
GTTCGCCGGCGGCGATCCTGCCCGGAACGGAAAGGCCGGAATACCTGAACTCCGTGTAGC
TCAAGCCGAAACCGAAGGGATGCAGTACTTCTCCGCCGAAAAAGCGGTAGGTGCGCCCCG
CCATCGCGTAATCTTCAAAGGGAGGCAGGTCATCCGCACTCCGGTAGAAGGTCACCGGGA
GTCTGCCCGACGGGTTCACCCGGCCGGACAACACCTCCGCCAGCGCCGTGCCGCCCTCCG
CTCCCGGATAGAAGCACTGCACCACTCCGGCCGCCGACTCCTCGGGAAGCGCCAGCGCAC
TGCCCGACACCGCGACCAGAATCACCGGCTTGCCCACCGCCGCAACCTTTTCAAGCAGCA
GCTTCTGCAAACCGGGCAATTCCAGGCTCACCTTATCCCCGGCCGCTTCGGAGTTGAATG
CATCTCCGGCTTCGCCTTCGATCAGCGGATTCAACCCCAGACACAGAATTGCGACATCGG
CCCGCTCCGCTGCACTGACCGCCTCCGCGATCCGGTCGTATTCCTCGGCGCACCCTTCCG
TTTTGCGCGCAACCGGCTCGCAGCCGCGCGCATAGATCACCCGGCAATCGCCGCCGGCCG
CATCCAGAATTCCTTCCAGCAATGTGACCGTGCGGGTCGGTGTACCGAAGTAATTTCCCA
TCAGCACTTCACGCGAATCCGCATTCGGGCCGATCACCGCGACCGACTTCAGCTTGGCGA
AATCCAGCGGCAGAATATTTCCGTCATTTTTCAGCAGTACAATGCTTCTGCGCGCCGCAT
CGAGCGCCAGCGCCCGGTGTTCCGGGCACTCGATCACATCGCACGGCGGCACGTCGCGCG
GCGGATCGAAAAGCCCCAGCCGGAACTTCACGCGCAACTGGTTCCGCAACGCCCGGTCAA
GGTCTGCCTCCGCGATCAGGCCGCGTTCATACGCCTCGCGCACTCCGGCCGCCCAGTCGG
TCACCACATCCACGCCGCTTCCCAGTTCTTCCGCAATCGCGGCGGGATAATCTGCGCAAT
GTTTATGATCGCGCACCAGCGCCTCGCCGGCCCCGGCGTCGGTGACCACCGCGCCGTCGA
ATCCCCACTCATCCCGCAGAATTTCATTCAGCAGCCGGGAATTCACGCTGCACGGCGTGC
CGTTGACCGCGTTGTAGGCGCTCATCACCGATTGCGCCCCGGCTTTCACGCACTGATGGA
ACGCGGGCAGATAGGTCTCGCGCAAATCCTTCTCACTGACGCGGGAATCGAAACCCAGCC
GCGTCTTTTCCGGCCCGGAGTGAACCGCGAAGTGCTTCGGCGTGGCCGCCGCTTTCAGGT
GTTCCGGGTCATCGCCCTGCACGCCGCGCACATAGGCGGCCCCCATCTCGCCGGTCAGCC
ACGGGCATTCGCCGTAGGTTTCCTGCCCCCTGCCCCAGCGCGGATCACGGAAGATGTTCA
CATTCGGCGACCAGTAGGTCAGCCCCTTGTAGGTGCCGTAGTCGCCATACCGCGCCGATT
CGAAATGGCGGGCGCGCCCCTCTTTCGCAATCACTTCGCCCATGCGCTCCACCAGCTCCG
GCGTGAACGTCGCGGCCATCGCGATCGCCTGCGGAAACACCGTCGCCGTACCGCTGCGGG
CTAACCCGTGCAGCGCCTCGTTCCACCACACATACGGCGGTATGCCGAGACGCGGCACAC
CCTCATTGCGGTAATTGATGAATCCGANNNNNNNNNNNNNNNNNNNNNNNNNNNNNNNNN
NNNNNNNNNNNNNNNNNNNNNNNNNNNNNNNNNNNNNNNNNNNNNNNNNNNNNNNNNNNN
NNNNNNNNNNNNNNNNNNNNNNNNNNNNNNNNNNNNNNNNNNNNNNNNNNNNNNNNNNNN
NNNNNNNNNNNNNNNNNNNNNNNNNNNNNNNNNNNNNNNNNNNNNNNNNNNNNNNNNNNN
NNNNNNNNNNNNNNNNNNNNNNNNNNNNNNNNNNNNNNNNNNNNNNNNNNNNNNNNNNNN
NNNNNNNNNNNNNNNNNNNNNNNNNNNNNNNNNNNNNNNNNNNNNNNNNNNNNNNNNNNN
NNNNNNNNNNNNNNNNNNNNNNNNNNNNNNNNNNNNNNNNNNNNNNNNNNNNNNNNNNNN
NNNNNNNNNNNNNNNNNNNNNNNNNNNNNNNNNNNNNNNNNNNNNNNNNNNNNNNNNNNN
NNNNNNNNNNNNNNNNNNNNNNNNNNNNNNNNNNNNNNNNNNNNNNNNNNNNNNNNNNNN
NNNNNNNNNNNNNNNNNNNNNNNNNNNNNNNNNNNNNNNNNNNNNNNNNNNNNNNNNNNN
NNNNNNNNNNNNNNNNNNNNNNNNNNNNNNNNNNNNNNNNNNNNNNNNNNNNNNNNNNNN
NNNNNNNNNNNNNNNNNNNNNNNNNNNNNNNNNNNNNNNNNNNNNNNNNNNNNNNNNNNN
NNNNNNNNNNNNNNNNNNNNNNNNNNNNNNNNNNNNNNNNNNNNNNNNNNNNNNNNNNNN
NNNNNNNNNNNNNNNNNNNNNNNNNNNNNNNNNNNNNNNNNNNNNNNNNNNNNNNNNNNN
NNNNNNNNNNNNNNNNNNNNNNNNNNNNNNNNNNNNNNNNNNNNNNNNNNNNNNNNNNNN
NNNNNNNNNNNNNNNNNNNNNNNNNNNNNNNNNNNNNNNNNNNNNNNNNNNNNNNNNNNN
NNNNNNNNNNNNNNNNNNNNNNNNNNNNNNNNNNNNNNNNNNNNNNNNNNNNNNNNNNNN
NNNNNNNNNNNNNNNNNNNNNNNNNNNNNNNNNNNNNNNNNNNNNNNNNNNNNNNNNNNN
NNNNNNNNNNNNNNNNNNNNNNNNNNNNNNNNNNNNNNNNNNNNNNNNNNNNNNNNNNNN
NNNNNNNNNNNNNNNNNNNNNNNNNNNNNNNNNNNNNNNNNNNNNNNNNNNNNNNNNNNN
NNNNNNNNNNNNNNNNNNNNNNNNNNNNNNNNNNNNNNNNNNNNNNNNNNNNNNNNNNNN
NNNNNNNNNNNNNNNNNNNNNNNNNNNNNNNNNNNNNNNNNNNNNNNNNNNNNNNNNNNN
NNNNNNNNNNNNNNNNNNNNNNNNNNNNNNNNNNNNNNNNNNNNNNNNNNNNNNNNNNNN
NNNNNNNNNNNNNNNNNNNNNNNNNNNNNNNNNNNNNNNNNNNNNNNNNNNNNNNNNNNN
NNNNNNNNNNNNNNNNNNNNNNNNNNNNNNNNNNNNNNNNNNNNNNNNNNNNNNNNNNNN
NNNNNNNNNNNNNNNNNNNNNNNNNNNNNNNNNNNNNNNNNNNNNNNNNNNNNNNNNNNN
NNNNNNNNNNNNNNNNNNNNNNNNNNNNNNNNNNNNNNNNNNNNNNNNNNNNNNNNNNNN
NNNNNNNNNNNNNNNNNNNNNNNNNNNNNNNNNNNNNNNNNNNNNNNNNNNNNNNNNNNN
NNNNNNNNNNNNNNNNNNNNNNNNNNNNNNNNNNNNNNNNNNNNNNNNNNNNNNNNNNNN
NNNNNNNNNNNNNNNNNNNNNNNNNNNNNNNNNNNNNNNNNNNNNNNNNNNNNNNNNNNN
NNNNNNNNNNNNNNNNNNNNNNNNNNNNNNNNNNNNNNNNNNNNNNNNNNNNNNNNNNNN
NNNNNNNNNNNNNNNNNNNNNNNNNNNNNNNNNNNNNNNNNNNNNNNNNNNNNNNNNNNN
NNNNNNNNNNNNNNNNNNNNNNNNNNNNNNNNNNNNNNNNNNNNNNNNNNNNNNNNNNNN
NNNNNNNNNNNNNNNNNNNNNNNNNNNNNNNNNNNNNNNNNNNNNNNNNNNNNNNNNNNN
NNNNNNNNNNNNNNNNNNNNNNNNNNNNNNNNNNNNNNNNNNNNNNNNNNNNNNNNNNNN
NNNNNNNNNNNNNNNNNNNNNNNNNNNNNNNNNNNNNNNNNNNNNNNNNNNNNNNNNNNN
NNNNNNNNNNNNNNNNNNNNNNNNNNNNNNNNNNNNNNNNNNNNNNNNNNNNNNNNNNNN
NNNNNNNNNNNNNNNNNNNNNNNNNNNNNNNNNNNNNNNNNNNNNNNNNNNNNNNNNNNN
NNNNNNNNNNNNNNNNNNNNNNNNNNNNNNNNNNNNNNNNNNNNNNNNNNNNNNNNNNNN
NNNNNNNNNNNNNNNNNNNNNNNNNNNNNNNNNNNNNNNNNNNNNNNNNNNNNNNNNNNN
NNNNNNNNNNNNNNNNNNNNNNNNNNNNNNNNNNNNNNNNNNNNNNNNNNNNNNNNNNNN
NNNNNNNNNNNNNNNNNNNNNNNNNNNNNNNNNNNNNNNNNNNNNNNNNNNNNNNNNNNN
NNNNNNNNNNNNNNNNNNNNNNNNNNNNNNNNNNNNNNNNNNNNNNNNNNNNNNNNNNNN
NNNNNNNNNNNNNNNNNNNNNNNNNNNNNNNNNNNNNNNNNNNNNNNNNNNNNNNNNNNN
NNNNNNNNNNNNNNNNNNNNNNNNNNNNNNNNNNNNNNNNNNNNNNNNNNNNNNNNNNNN
NNNNNNNNNNNNNNNNNNNNNNNNNNNNNNNNNNNNNNNNNNNNNNNNNNNNNNNNNNNN
NNNNNNNNNNNNNNNNNNNNNNNNNNNNNNNNNNNNNNNNNNNNNNNNNNNNNNNNNNNN
NNNNNNNNNNNNNNNNNNNNNNNNNNNNNNNNNNNNNNNNNNNNNNNNNNNNNNNNNNNN
NNNNNNNNNNNNNNNNNNNNNNNNNNNNNNNNNNNNNNNNNNNNNNNNNNNNNNNNNNNN
NNNNNNNNNNNNNNNNNNNNNNNNNNNNNNNNNNNNNNNNNNNNNNNNNNNNNNNNNNNN
NNNNNNNNNNNNNNNNNNNNNNNNNNNNNNNNNNNNNNNNNNNNNNNNNNNNNNNNNNNN
NNNNNNNNNNNNNNNNNNNNNNNNNNNNNNNNNNNNNNNNNNNNNNNNNNNNNNTCACTG
ACGCGGGAATCGAAACCCAGCCGCGTCTTTTCCGGCCCGGAGTGAACCGCGAAGTGCTTC
GGCGTGGCCGCCGCTTTCAGGTGTTCCGGGTCATCGCCCTGCACGCCGCGCACATAGGCG
GCCCCCATCTCGCCGGTCAGCCACGGGCATTCGCCGTAGGTTTCCTGCCCCCTGCCCCAG
CGCGGATCACGGAAGATGTTCACATTCGGCGACCAGTAGGTCAGCCCCTTGTAGGTGCCG
TAGTCGCCATACCGCGCCGATTCGAAATGGCGGGCGCGCCCCTCTTTCGCAATCACTTCG
CCCATGCGCTCCACCAGCTCCGGCGTGAACGTCGCGGCCATCGCGATCGCCTGCGGAAAC
ACCGTCGCCGTACCGCTGCGGGCTAACCCGTGCAGCGCCTCGTTCCACCACACATACGGC
GGTATGCCGAGACGCGGCACACCCTCATTGCGGTAATTGATGAATCCGAGCTTCTCGTCA
ACGGTCAATGCCGACAGCAACGCATCAATCCGCTCCTCCAGCGGCAGTGCAACATTCCTG
AACTTTTCCATAACTCCATCCGGCTCCCTGAAAATGGTTGTTTTCCGTTACAATCATAAA
AATGCAGCCGCAAACGGCAAATGTTAACTTGAAATTCAGCCTATTTCACCAATCCTTCCA
CAAGCGGCGGAACTCAACGGCGGTTCAGATGACTTCAAGACTGTCTTTATCCGGGAGTGG
ATACGCCTTGTGCGCCGGCTTATCCATATACCAGAATGCGACCGAAGCGATATCGTCCTG
CAGCGGCAGATAGCGGCCGCCGGAACGCCAGCCGAGCGCCTGGATCGTGACCCGGAGCCG
CTTTTGAAAACGGACCGGATCCGTCAGGTGCCAGCGGTAGAGACCGAATCGCTGCTGCGA
CTGGTAGACGCCGTCGGGACGGATCACCTGCGGCATGCCGGAGTACGGAGTCGCAAACTC
CTGATATTGATGGGTCTGCTGGTTCTCGAAGTTATAGGAGCCGCAGAAGTAATCCTCCGT
CCCCGTACCGCAGATGGTGGGGAAATCCGTGTCGTCGTCGAGGTAGAATTTGATCTCCCC
CTCCCCCCACCAGCCGCAGTTGTTGACGCCCCACGCCATATAGGTCCCGACGTAGTGGCC
GAAGCCTTCGACGCCGTCGAGGATCGTATGGACCTCCTTGTACGGCAGCGGATTGGAGCG
GCGGAACCGGGCGTGGAAATATCCGGCGTCCTCCGGCACGCAGCCGAGCGCATAGTTGAT
CTGGTAGTAGGCGCGCATCTCTTCGCCGGAGATGTTCTCCAGCGTGATCCGGGCGCGCTT
GCGGAACGGCATCTCCCAGTAGCAGTTGAAGGCGCTGCCGGGATTCACGCAGACCGGCAG
ACTGGCGAACACGGCGGTTCTGCCCCAGCCGTTGCAGAAGAAGTCACCTGCCGGACATTC
GATCGCCGGAGTCTCCGCGTTATCCCAGTAAAACCGCAGGATCAGGAAGCGCCAGTTGCC
GGTCAGCGTCATCCAGATCTGCTGGATCACCCCTTCCCCCTCGATATCGGCCAGCGTGAA
AGTGGTTCCGGCCGGAATCGCCACGCTCGGCGAAACCTTCCAGCCCACGCCCAGTTCGCG
GGCGCAATCCGCGCCGGTTCCTTCGGCGGCGCGTCCGCCATTGCCCGGCGCGCCGGTGAA
GTTCTCGGGACTGATCGAGCGGCTCAGCGCGCCGGAGAGACGCGACACGGCATTCCAGGA
GGCGGATGCGAAATTGTTCATGAATTCACCTTGTGGTTATGGTTTCGGAATTAAAATCCC
AATAATCCGGCGGCGGCCAAGGATTTCATCCCTATATCGCACACTTTCAATTATACCGAC
TTCCGAACCGGAAGTCAAGCCGTGTTTCAAAAAAACGTCTTTTTATCTCCTTCATATACG
GCGTGGTCGGCGTCTATTCCCGGCAAATTCCGGAACTTCGCGGAATATATCGGCCTCTCC
GAAAGCGAAGGCGGCAAGCGGATGCACAAACCGCTGCGCTGTCCGGCAGCGGAATTGCGG
CCGGACAATGTCCACAACGGCGATAACCAGACCAATCTCGATACCGGCCGCATCGGATCA
CGCCCGCTCCCCGGCGTTTTTTTCCGGAAAGCGGGCGTAAAAGCATGCCGCTCAATTCTT
CCGGCCGGCGGCCAGTTTTTCGAGATCGGCGAGAAATTCGCGCCGAACTTCCATGAAACG
CTGTGGATCGGTTTCAAAATTGACCATGTCCCGGCCGAGCCGTCCGGTATACCGGCGCGG
GTCGCCGCCGAGCTTTTCATACAGTTTGAATGCGTCGAAATCCTCGGCCGTCTCCCGCAA
CTGCTCCCAGCGCATCGAACTGGTGATCTCGGTTGTATAGGGATCGAAGTAGACCAGATA
CCCTTCCCCCGGCCCGTATCCGTCGACGAACGCATCCTGATACGGATTGCTCCTCTTATC
CCACGACCACGCCCATGACCACTGGTTGAAACCCTCGCAGCCGAGGTTGTAGAGGATCGC
GCCCATGGTGCGGGTGCAGAGCAGCGAGCGGTCGAGATAGCTGGAGAAATTGTTGTACAC
GATCGCCCTGCGTCCGGCAGTGGTCGCATTCCGGATCGCCGCATCCATCCCTTCGTTGGC
GGTCCAGGCGGGAACCACGATGTCCACATCCGGATATCCTTCGATCAGTCCGGTATGGGT
CAGGGTGTTCATGTAAACCAGCTCCGGCGCGATCTTCTGCAGGTGTTTGTACACGTGCTT
GCCGTTGGCGAACATCACCGGGTCCGGTTCGTCGCGGTAGATGAACTGGAACTGCCCGAT
CCACCCCTTTTCGGTCAGGTGCCGGACCAGGTTGCGCAGGACCTTGACCGCGAACGCGTT
GAATTCCGGGTCATCGAAATTCCAGTAGCGTTTGCGCAGGTCCTGAATCCTGCCGAAGGG
ATTGTATTTCACCTTGCCGTCGCGGCCGTACAGCGGCGCATCCAGCGGAATATCGGCGGA
CATCACACGCCAGTTGCCCTTGCCGTACACCTTGTCCAGCATCTCCGGGAAACGGTCGAA
GGTCGAATAGTCGATCTCCACGCCCCCCTTGCCGTCATCGGTGATCCGGATATTGTTGCG
GATCTCCCACAGCGGCGGGTCCCCGAAATTATAGGCGCGGTGCTCTTTCATATTGCGCAG
CACCTTTTCAAACAACGTCCAGTAACGCGGGTCCCGGAATCCCGGCTGTTCGGCAAAACC
GGCCAGATTCGCCAGCAGCCGGGCGGAACCCCAGGTGCCGAGGCGGAAAATCGGAACTTC
CGGCAGCGCGACATCGTAGACGCGCATCTCCACTTCCAGCGGCTGTACGCCGAACATGGT
CTGCACTTCGACGCGGCCGCGGTAAAGGCCGGGCTTCGCGCCGGCGGGCACCCGGACCGT
CAGCCAGACCGGCTGCGAGCGGCCCGGCTCCAACATCGTCGTATCATCATTCGAGAGCAT
ATCGGGGAAAGTTGCGGGGGCCGGACGCAGCAGCGGGCTTTTCGGATTGCGGTAAAAGCC
GACGGTGTTCTGCGAGGCGTAGATTTCCTTTACGAAATTCGCGGTCAGTTCCGTCAGTTT
CGCCGCCGGATCGGTTTCATGCGCCAGCGCATTGAGTTTGAGCCGGACCGGCCCCCGGTA
ATCCAGCGAACTGATCACGAACTGCCCCGGCTCATATTCGTTGCGGCAGGCGTCCAGCCG
GATTCTGTTCACCGGCTCGCCGTCGGGAAGGAGCCGGTCGCTGAAGATATTGTCCAGCGC
AGTGGCCCCCCATACCAGCGGCAGCCGGACTTCCGCGGTGCGATTGCCCCAGAATGAAGT
CCGCACCGACGTCTTGCCGAGCCGGCGCAGCCGCTCTTTGTCCAGTTCATTGCGCAGCGT
CCTGGCCTCCGCCGCCAGCGAATCGAGCTGCCGCGTCGACTGCTCCAGCTCCGCGCCGCG
CGCCGCCGGCGGGACCGCCGCCAGGCGGGAGGAGAGAGCCCGGTACTTTTCGCTCAGCCT
GCCGGAGAGCTGCTCCCGCTGGGCGGCGGCGGGCGCGAGCGTCCTGAGGATCATGCCGCG
CCGGAACTCCAGCTCCGGGTTGTTCTGCGGAGCCTTGACCAGCCGCCGGAACTCCTGCCT
GATCCGGTCGGCTTCCAGTACGACGTTGTAGATTTTCACATCGTCGATCACGCCGTGGAA
ACCGCCGAGTTCCCTGCCGCTCAGGGAACCGATCGCCAGTTCCGCGCCGGCGTTCAGCCT
GACCGGCTTCTCCAGACTGGTGCTGCGGACCAGTTCGCCGTCCATATACTCCCTGACTTC
ACGCCCCCGGATCACCAGCGCGCCGAGGTGCCACAGCCCGTCCGACCAGCCGCTTGAAGC
CTCGTTCGGCGGCAGGACGGAAAAAAGCCGGTTGTTGTCGACTCCGAACCGCCACCCCTC
CCCGCTCTCCGGATTTTCGGCGCTCGCGACGGTCCGCAATCCCAGCGGATGCGTCGATTT
GAACCAGACCAGCAGCGTCATCCCCTTTTCTTCATCCAGCTCCGGCATCGGTCCGCAAAA
GACCGAATTGGTCGCGCCGTCCAGCAGGATTCCGCTGCCGTCCAACGCCGGCGCCCACGC
GACCGGCCCCCGGAACCTCCCCTCCCCCGCCGCTCCGGCCCGGTTGCGCACAATCGCACC
GGCCCCCTCGTTCAGGTCGTAATGCACGACCGGCGCGGCCGAACCGGCCGCCAGTGAATA
TGACATCAGGACAGCCGCCGCTTCCCACAGGAACTTTCGATGAACCATTTCACACCTCAC
AATAATCCGGATTGATCTTTTGAAATTTTCCCTTACCTGATATTATACCATATTTTTCCC
CGCCGCGGAATGCCCGAAAACATGTTTTTTGTATCTTTTCGTGTGTTTTTCGCTGTCCCT
CCAGTCGCCATAACCGTTCTATTGTCGGAATTGTCTCTCTTTTCTGACGACTCGTCCTCT
TTCACTTTTCCTCTTTCCCGGGGTATAATATAGGCAGAACCAAACCAAGCGAAAGGAGTT
TCATCATGAAAAACTGCCGCTCTCTGCCGGTCGGCTCCGTCAAACTCGCCGACCCGTTTC
TGGCCCATCAGGTCGAAGCCGATTACCGCGTCACGATCCCGACTTCCATCGACAAATGCC
GGGAGACCGGGCGCATCGACTCCTTCCGGCTCAACTGGAAGCCGGGAATGCCGAACCGTC
CCCATATCTTCTGGGATTCCGATTTCGCGAAAGTGATCGAGGGCATGTGTTACGCCGTCG
CCCTGCACCCGGAAGACCACCGGATGGCCGCCGAACTCGACGGCTATATCGACCTGATCG
TCTCCGCCCAGCAGCCCGACGGCTATCTCAACACCTACTTCACCCAGGTCGCCCCGGCGG
AACGCTGGAAAAACATCTTCGACTGGCACGAGCTCTATTGCGCCGGTCACCTGATCGAAG
CCGCCGTCGCCCATTACGAGGCGACCGGCAGCCGCAAATTCCTCGACGCGATGTGCCGCT
GCGCCGACTACATCGGCACAGTCTTCGGCCCGGAAGCCGACCGGATGCACGGTTATCCCG
GTCATGAGGAGCTTGAGCTCGCGCTGTGCAAGCTCGCCGACGCGACCGGCAACGACGCCT
ATTTCCGGCTTGCGAAATACTTCGTCGACGAACGCGGCAAATCCCCGAATTTCTTTCAGC
AGGAGGACCCGGGGCGCAACGAGGGGCAGCTGAAAAACCGCCAGGCGCACAAACCGGTCC
GGGAACAGCGCGACGCGGACGGCCACTCGGTGCGCGCCCTCTACCTCTACGCGGGCATGG
CCGACGTGGCCGAACGCAGCAACGACGCGGAACTGCTCGATGCCTGCAAGGCCCTGTTCG
ACAGCATCGCCGAAAAGCGCATGTACATCACCGGAGGCTGCGGCTCGACCCTGATCGGCG
AGGCCTTCACCGTGGACTACAACCTTCCCAACGATACCGCTTACGCCGAAAGCTGCGCTT
CGATGGCGCTGGTCCAGTTCGCCAAACGGCTGCTGAACATCACCCGGCAGGGGCGTTACG
CCGACGTGATGGAGCAGGCGCTCTATAACGGCGTCCTGAGCGGCATCTCATTGCAGGGCA
GCGAGTTCTTCTACGCCAATCTGCTTGAAGTCAGCTCCGACACTTTCACTTACGGGCATA
TCCGCAAGGAGCGCCAGCCGTGGTTCGACTGCTCCTGCTGCCCGACCAGCTTCTGCCGGT
TCCTGCCGCAGCTCGGCTCCTTCGCGTGGTCGGAAGCGGAAAACGAACTCCGGCTGAATA
TTCCGGCGGCGGGCAGCGTCAACCGGAACGGCATCGAAATCGAAGTCGGCGGCAGCTATC
CCTTCGGCGGCGAAATCCCGGTCACGGTCAAGTCGGCGGGGAACTTCAGATTCGCGCTGC
GGATTCCCGGCTGGTGCCGTTCCTTCCGGCTCACGCTGAACGGCGAAGCGGTTTCCGCCG
CTCCCGAAAACGGCTACATCACTCTTGAGCGCAACTGGAACGCGGGCGACAAACTCGAAC
TCACCCTCGACATGCCGGTCGAGGTCGTGCGGGCCAATCCCGCCGTGACCGCCGACGCCG
GACGCATCGCACTGATGCGCGGGCCGCTGGTCTACGCGCTCGAAAGCACCGACAACGGCC
GGGTTCTCTCCCGGCTGCTGATCGATACGGAGGCGGGCTTCACCACCGCTCCGGCCCCGA
ACCTGCCCGACGGCGTTCTCGCGATCCGCGGCGAGGCCCGGCTCGAAAGCGACGCCTCGG
AAGGGCACCTCTATTACCGCGCCGCGCCGCAACTGGAAAAGGCCGGCTTCACCGCGATTC
CCTACGCCCTCTGGCAGAACCGCGGTCCTTCCGACCTGCTCGTCTGGATGCGGTGCCGGT
AACCGGTCCGCTCCCGCCTCCCGGGGCTTCCGCCCCGGGATCAGTGGTAGATGACCAGAG
CCGAAGCGTAATCACAGCCGGGAGCGAGACGGGCGCCGTGGGGAAGCTGGGCCTCCAGAT
AGACGGTATCGCCTTTGACCATGCGGCGGGAATTGTCGGCGGAGCCGATCATATAATCGA
CCTCCCCTTCGAGCAGCACGAAGAACTCCTGGCTGTCATGCTGCATGAGTTCGCGCTGCT
TGTCGCTGCGGCGGTATTCGAGGAAAAACGGATTCATATTGCGGTCGGTTTTCTCATAGG
CGAGCGCGAAGTAGCGGATGCCGTATTCCGCCCCCTGGTTGCGGTCGATGAATTCGCCTT
CGTCAAGGCGGCCGAACACATATTCCGGGCTGGCGTTCTCGCTGCGGAAAAGGTCGATCA
TTTCGACGCCGAGCGCCGCCGCGACCAGATTCAGCGCGCGCAGCGACGCGCCGGTNNNNN
NNNNNNNNNNNNNNNNNNNNNNNNNNNNNNNNNNNNNNNNNNNNNNNNNNNNNNNNNNNN
NNNNNNNNNNNNNNNNNNNNNNNNNNNNNNNNNNNNNNNNNNNNNNNNNNNNNNNNNNNN
NNNNNNNNNNNNNNNNNNNNNNNNNNNNNNNNNNNNNNNNNNNNNNNNNNNNNNNNNNNN
NNNNNNNNNNNNNNNNNNNNNNNNNNNNNNNNNNNNNNNNNNNNNNNNNNNNNNNNNNNN
NNNNNNNNNNNNNNNNNNNNNNNNNNNNNNNNNNNNNNNNNNNNNNNNNNNNNNNNNNNN
NNNNNNNNNNNNNNNNNNNNNNNNNNNNNNNNNNNNNNNNNNNNNNNNNNNNNNNNNNNN
NNNNNNNNNNNNNNNNNNNNNNNNNNNNNNNNNNNNNNNNNNNNNNNNNNNNNNNNNNNN
NNNNNNNNNNNNNNNNNNNNNNNNNNNNNNNNNNNNNNNNNNNNNNNNNNNNNNNNNNNN
NNNNNNNNNNNNNNNNNNNNNNNNNNNNNNNNNNNNNNNNNNNNNNNNNNNNNNNNNNNN
NNNNNNNNNNNNNNNNNNNNNNNNNNNNNNNNNNNNNNNNNNNNNNNNNNNNNNNNNNNN
NNNNNNNNNNNNNNNNNNNNNNNNNNNNNNNNNNNNNNNNNNNNNNNNNNNNNNNNNNNN
NNNNNNNNNNNNNNNNNNNNNNNNNNNNNNNNNNNNNNNNNNNNNNNNNNNNNNNNNNNN
NNNNNNNNNNNNNNNNNNNNNNNNNNNNNNNNNNNNNNNNNNNNNNNNNNNNNNNNNNNN
NNNNNNNNNNNNNNNNNNNNNNNNNNNNNNNNNNNNNNNNNNNNNNNNNNNNNNNNNNNN
NNNNNNNNNNNNNNNNNNNNNNNNNNNNNNNNNNNNNNNNNNNNNNNNNNNNNNNNNNNN
NNNNNNNNNNNNNNNNNNNNNNNNNNNNNNNNNNNNGTCGATTTGAACCAGACCAGCAGC
GTCATCCCCTTTTCTTCATCCAGCTCCGGCATCGGTCCGCAAAAGACCGAATTGGTCGCG
CCGTCCAGCAGGATTCCGCTGCCGTCCAACGCCGGCGCCCACGCGACCGGCCCCCGGAAC
CTCCCCTCCCCCGCCGCTCCGGCCCGGTTGCGCACAATCGCACCGGCCCCCTCGTTCAGG
TCGTAATGCACGACCGGCGCGGCCGAACCGGCCGCCAGTGAATATGACATCAGGACAGCC
GCCGCTTCCCACAGGAACTTTCGATGAACCATTTCACACCTCACAATAATCCGGATTGAT
CTTTTGAAATTTTCCCTTACCTGATATTATACCATATTTTTCCCCGCCGCGGAATGCCCG
AAAACATGTTTTTTGTATCTTTTCGTGTGTTTTTCGCTGTCCCTCCAGTCGCCATAACCG
TTCTATTGTCGGAATTGTCTCTCTTTTCTGACGACTCGTCCTCTTTCACTTTTCCTCTTT
CCCGGGGTATAATATAGGCAGAACCAAACCAAGCGAAAGGAGTTTCATCATGAAAAACTG
CCGCTCTCTGCCGGTCGGCTCCGTCAAACTCGCCGACCCGTTTCTGGCCCATCAGGTCGA
AGCCGATTACCGCGTCACGATCCCGACTTCCATCGACAAATGCCGGGAGACCGGGCGCAT
CGACTCCTTCCGGCTCAACTGGAAGCCGGGAATGCCGAACCGTCCCCATATCTTCTGGGA
TTCCGATTTCGCGAAAGTGATCGAGGGCATGTGTTACGCCGTCGCCCTGCACCCGGAAGA
CCACCGGATGGCCGCCGAACTCGACGGCTATATCGACCTGATCGTCTCCGCCCAGCAGCC
CGACGGCTATCTCAACACCTACTTCACCCAGGTCGCCCCGGCGGAACGCTGGAAAAACAT
CTTCGACTGGCACGAGCTCTATTGCGCCGGTCACCTGATCGAAGCCGCCGTCGCCCATTA
CGAGGCGACCGGCAGCCGCAAATTCCTCGACGCGATGTGCCGCTGCGCCGACTACATCGG
CACAGTCTTCGGCCCGGAAGCCGACCGGATGCACGGTTATCCCGGTCATGAGGAGCTTGA
GCTCGCGCTGTGCAAGCTCGCCGACGCGACCGGCAACGACGCCTATTTCCGGCTTGCGAA
ATACTTCGTCGACGAACGCGGCAAATCCCCGAATTTCTTTCAGCAGGAGGACCCGGGGCG
CAACGAGGGGCAGCTGAAAAACCGCCAGGCGCACAAACCGGTCCGGGAACAGCGCGACGC
GGACGGCCACTCGGTGCGCGCCCTCTACCTCTACGCGGGCATGGCCGACGTGGCCGAACG
CAGCAACGACGTGGAACTGCTCGATGCCTGCAAGGCCCTGTTCGACAGCATCGCCGAAAA
GCGCATGTACATCACCGGAGGCTGCGGCTCGACCCTGATCGGCGAGGCCTTCACCGTGGA
CTACAACCTTCCCAACGATACCGCTTACGCCGAAAGCTGCGCTTCGATGGCGCTGGTCCA
GTTCGCCAAACGGCTGCTGAACATCACCCGGCAGGGGCGTTACGCCGACGTGATGGAGCA
GGCGCTCTATAACGGCGTCCTGAGCGGCATCTCATTGCAGGGCAGCGAGTTCTTCTACGC
CAATCTGCTTGAAGTCAGCTCCGACACTTTCACTTACGGGCATATCCGCAAGGAGCGCCA
GCCGTGGTTCGACTGCTCCTGCTGCCCGACCAGCTTCTGCCGGTTCCTGCCGCAGCTCGG
CTCCTTCGCGTGGTCGGAAGCGGAAAACGAACTCCGGCTGAATATTCCGGCGGCGGGCAG
CGTCAACCGGAACGGCATCGAAATCGAAGTCGGCGGCAGCTATCCCTTCGGCGGCGAAAT
CCCGGTCACGGTCAAGTCGGCGGGGAACTTCAGATTCGCGCTGCGGATTCCCGGCTGGTG
CCGTTCCTTCCGGCTCACGCTGAACGGCGAAGCGGTTTCCGCCGCTCCCGAAAACGGCTA
CATCACTCTTGAGCGCAACTGGAACGCGGGCGACAAACTCGAACTCACCCTCGACATGCC
GGTCGAGGTCGTGCGGGCCAATCCCGCCGTGACCGCCGACGCCGGACGCATCGCACTGAT
GCGCGGGCCGCTGGTCTACGCGCTCGAAAGCACCGACAACGGCCGGGTTCTCTCCCGGCT
GCTGATCGATACGGAGGCGGGCTTCACCACCGCTCCGGCCCCGAACCTGCCCGACGGCGT
TCTCGCGATCCGCGGCGAGGCCCGGCTCGAAAGCGACGCCTCGGAAGGGCACCTCTATTA
CCGCGCCGCGCCGCAACTGGAAAAGGCCGGCTTCACCGCGATTCCCTACGCCCTCTGGCA
GAACCGCGGTCCTTCCGACCTGCTCGTCTGGATGCGGTGCCGGTAACCGGTCCGCTCCCG
CCTCCCGGGGCTTCCGCCCCGGGATCAGTGGTAGATGACCAGAGCCGAAGCGTAATCACA
GCCGGGAGCGAGACGGGCGCCGTGGGGAAGCTGGGCCTCCAGATAGACGGTATCGCCTTT
GACCATGCGGCGGGAATTGTCGGCGGAGCCGATCATATAATCGACCTCCCCTTCGAGCAG
CACGAAGAACTCCTGGCTGTCATGCTGCATGAGTTCGCGCTGCTTGTCGCTGCGGCGGTA
TTCGAGGAAAAACGGATTCATATTGCGGTCGGTTTTCTCATAGGCGAGCGCGAAGTAGCG
GATGCCGTATTCCGCCCCCTGGTTGCGGTCGATGAATTCGCCTTCGTCAAGGCGGCCGAA
CACATATTCCGGGCTGGCGTTCTCGCTGCGGAAAAGGTCGATCATTTCGACGCCGAGCGC
CGCCGCGACCAGATTCAGCGCGCGCAGCGACGCGCCGGTGCGGAAGTTTTCCAGCCGGGA
GATATAACCTTTGCTCAACCCGGAACGGGCCGCAAGCTGATCGATGGTAAGCTGCTGCTG
GAGGCGAAGCTCCTTGATCTTATGGGCGACGTTGACCAGATCCATTTGAATCACTCCTTG
AAGTAAGGCTCCATCCGGTCGAGCAGCAACTCGAGGATGCCTGCTTCGTAAGCCAGATCA
AGCACGGTGTAGCGTTTGCGAATCAACTGGGCGCGGCGGAAGCCGTCGCGGAAATCCGCC
CGGGCAAGGCCGATTTCCGCCGGATGCACCGGGCATCCGGCCCGTTGGAATTGTCGTTTC
ATTTCATTGAACGGGATCAACTGCCGAAGTACGCGCTCTCCCATCTGCTCCCACTTCGAA
GCGATCAGCGAACGGCGTTCCAGCAGCTCATTGCCGGACAGGAATTTTTTCATCGCGATT
CCGGCGGCGTCGCCGTAGACGCCGCGCGACAGCAACGCCGCGATCTCCCGTTCGCGCTCC
TCCGGGCCGGACGGCGGCGATGCGACGCGGCGCAGTTCGGCGGCGGAGAGGCGAAAGGCT
TCCGTCATCATCGCAGTGACGGCGAGCGTGCCGATGCCGACCTTGAAGCCGTGGGACGCC
TCGCTCCCCTCCATCTCCCACACGTGGCTGACCAGATGCTCCGCGCCGGAGGCGGGGCGG
GAGTCGCGGTAGAGCTGCATCGCGTAACCGGTGGCGGCGAGGCCGAGAAATATCTTTTCG
AGGTCGGCCGGTTCACTGAGCCGGTCACGCAATTCGGGCTGGACCATCTGCCAGACTTCG
GGCCGGACCGGTTCAAGGCCGAGGGTGTCCACGATCAGCCAGTCGGCCCCGGCCGGAATC
TTCGCGGCGAGGTCGGCGTAACCGGCGGCGGCCATCTCCGGCGGAGCGGCTTTCAGTACA
TCGGTATCAGCGGCCAGCGCCAGCGGAGCGGGACACGGGAGAGTCTGCTTGAGCCCGTCT
TTGACCAGCGACGCGCCGGAACTGGTGAAGCCGTCCACCGAAGCGGCGGTCGGCACGCAA
AGATAGCGCCGGCCCGCGACGAAGGCGGCCCGTTTCACGAGGTCGTTGACCGTGCCGCCG
CCGACCGCGACCGGAACCGCATCCGGCAGCATCGCCGCGACCAGCGTATCGACATGGCGG
TTTTCGGCATGCAGCAGCGGCGAGGCGGGAAAAAGGTACGGTTCGGCAGGCGTCAACCCC
GCTTCCCGCAACGAGTTGAACACGCCTTTCCCGGCGGCTTCCCAGGTATTGCCGTCGGCG
ACGATCCACGGGCGGCGGCCGGGAAAAAACTCCCGGCACAGCCCCGGCACCGCAGCCAGC
GCGCCGGAATCCAGTATGAAACATTCGGTTTCAAGGCCGGGAGGCAGGGAAATCCGTCTC
ATTCTTCACTCCGCGAGTTCGCAGCCGAGCGCGTAGGCGCGGTTGCTGGTCAGGGAGTCG
ACGTTCATCGCGATCAGGCGGCGGGCCTGTTCCACGGCGTCAACCGTCCACACATTGAAG
CTGTAACCGGCGGCGTGCATGGCGCTTACGTGCTCCGCCCCAACAAAATCAGGATGGATG
TCCACGCCGTCCACACCGAGTTCCCGGACTTTGGCGACCAGTTCATCCGGCGTGAAACGC
GCCTGAGTGTGACAATCCCACGGGCCGATCCAGTTGCAGAGCAGCCAGTAGGCGTTGTGA
GCCGGAAACAGTTTCTTGACCGAAGAGATCGTCGTTTCATCGAAAGCGATGAAGGTCAAC
TGTTCCGGCCGCCATGGGCCGGCGGCGAAAACCGCTTTGAGCCGATCGAGGATCGGGCCG
ACGCTTTTAAGCTCAATAAAGATTTCGCCGTCTTCCGGCATGGTGCGCAGGACTTCGCCG
AGGGTGGGAACACGGGTGAATTTCCAGACGTCCCCTTTCCACTTCCCGGCGTCGAAACTC
CTGATTTCGGCCAGCGTCAGTTCGGCCAGCGGACGGTCGACGCCACAGGTGCGCTTCGCA
TTGTCGTCATGCATACAGACCACCTCCCCGTCGCGGGTCAGGTGGAAATCCCCCTCGATG
CATCTGGCGCCGCGCGCCCAGGCGAGGGTGAAGGCTTCGAGAGTGTTCTCCGGGGCGGCT
TCGGATTCGCCCCGATGGGCGACCAGTTTGACGGACATGATGACGGTTCCTTTATTTTAC
GCAGTCACAGGAAAATATAACGTTCACTCCGGTATTTTCAATATCGGCGAGCAGGAGTTC
ACCGCATTTTACCGGAATTTTCACTTCCATTTGATACAGCCGGTTCAGCAGNNNNNNNNN
NNNNNNNNNNNNNNNNNNNNNNNNNNNNNNNNNNNNNNNNNNNNNNNNNNNNNNNNNNNN
NNNNNNNNNNNNNNNNNNNNNNNNNNNNNNNNNNNNNNNNNNNNNNNNNNNNNNNNNNNN
NNNNNNNNNNNNNNNNNNNNNNNNNNNNNNNNNNNNNNNNNNNNNNNNNNNNNNNNNNNN
NNNNNNNNNNNNNNNNNNNNNNNNNNNNNNNNNNNNNNNNNNNNNNNNNNNNNNNNNNNN
NNNNNNNNNNNNNNNNNNNNNNNNNNNNNNNNNNNNNNNNNNNNNNNNNNNNNNNNNNNN
NNNNNNNNNNNNNNNNNNNNNNNNNNNNNNNNNNNNNNNNNNNNNNNNNNNNNNNNNNNN
NNNNNNNNNNNNNNNNNNNNNNNNNNNNNNNNNNNNNNNNNNNNNNNNNNNNNNNNNNNN
NNNNNNNNNNNNNNNNNNNNNNNNNNNNNNNNNNNNNNNNNNNNNNNNNNNNNNNNNNNN
NNNNNNNNNNNNNNNNNNNNNNNNNNNNNNNNNNNNNNNNNNNNNNNNNNNNNNNNNNNN
NNNNNNNNNNNNNNNNNNNNNNNNNNNNNNNNNNNNNNNNNNNNNNNNNNNNNNNNNNNN
NNNNNNNNNNNNNNNNNNNNNNNNNNNNNNNNNNNNNNNNNNNNNNNNNNNNNNNNNNNN
NNNNNNNNNNNNNNNNNNNNNNNNNNNNNNNNNNNNNNNNNNNNNNNNNNNNNNNNNNNN
NNNNNNNNNNNNNNNNNNNNNNNNNNNNNNNNNNNNNNNNNNNNNNNNNNNNNNNNNNNN
NNNNNNNNNNNNNNNNNNNNNNNNNNNNNNNNNNNNNNNNNNNNNNNNNNNNNNNNNNNN
NNNNNNNNNNNNNNNNNNNNNNNNNNNNNNNNNNNNNNNNNNNNNNNNNNNNNNNNNNNN
NNNNNNNNNNNNNNNNNNNNNNNNNNNNNNNNNNNNNNNNNNNNNNNNNNNNNNNNNNNN
NNNNNNNNNNNNNNNNNNNNNNNNNNNNNNNNNNNNNNNNNNNNNNNNNNNNNNNNNNNN
NNNNNNNNNNNNNNNNNNNNNNNNNNNNNNNNNNNNNNNNNNNNNNNNNNNNNNNNNNNN
NNNNNNNNNNNNNNNNNNNNNNNNNNNNNNNNNNNNNNNNNNNNNNNNNNNNNNNNNNNN
NNNNNNNNNNNNNNNNNNNNNNNNNNNNNNNNNNNNNNNNNNNNNNNNNNNNNNNNNNNN
NNNNNNNNNNNNNNNNNNNNNNNNNNNNNNNNNNNNNNNNNNNNNNNNNNNNNNNNNNNN
NNNNNNNNNNNNNNNNNNNNNNNNNNNNNNNNNNNNNNNNNNNNNNNNNNNNNNNNNNNN
NNNNNNNNNNNNNNNNNNNNNNNNNNNNNNNNNNNNNNNNNNNNNNNNNNNNNNNNNNNN
NNNNNNNNNNNNNNNNNNNNNNNNNNNNNNNNNNNNNNNNNNNNNNNNNNNNNNNNNNNN
NNNNNNNNNNNNNNNNNNNNNNNNNNNNNNNNNNNNNNNNNNNNNNNNNNNNNNNNNNNN
NNNNNNNNNNNNNNNNNNNNNNNNNNNNNNNNNNNNNNNNNNNNNNNNNNNNNNNNNNNN
NNNNNNNNNNNNNNNNNNNNNNNNNNNNNNNNNNNNNNNNNNNNNNNNNNNNNNNNNNNN
NNNNNNNNNNNNNNNNNNNNNNNNNNNNNNNNNNNNNNNNNNNNNNNNNNNNNNNNNNNN
NNNNNNNNNNNNNNNNNNNNNNNNNNNNNNNNNNNNNNNNNNNNNNNNNNNNNNNNNNNN
NNNNNNNNNNNNNNNNNNNNNNNNNNNNNNNNNNNNNNNNNNNNNNNNNNNNNNNNNNNN
NNNNNNNNNNNNNNNNNNNNNNNNNNNNNNNNNNNNNNNNNNNNNNNNNNNNNNNNNNNN
NNNNNNNNNNNNNNNNNNNNNNNNNNNNNNNNNNNNNNNNNNNNNNNNNNNNNNNNNNNN
NNNNNNNNNNNNNNNNNNNNNNNNNNNNNNNNNNNNNNNNNNNNNNNNNNNNNNNNNNNN
NNNNNNNNNNNNNNNNNNNNNNNNNNNNNNNNNNNNNNNNNNNNNNNNNNNNNNNNNNNN
NNNNNNNNNNNNNNNNNNNNNNNNNNNNNNNNNNNNNNNNNNNNNNNNNNNNNNNNNNNN
NNNNNNNNNNNNNNNNNNNNNNNNNNNNNNNNNNNNNNNNNNNNNNNNNNNNNNNNNNNN
NNNNNNNNNNNNNNNNNNNNNNNNNNNNNNNNNNNNNNNNNNNNNNNNNNNNNNNNNNNN
NNNNNNNNNNNNNNNNNNNNNNNNNNNNNNNNNNNNNNNNNNNNNNNNNNNNNNNNNNNN
NNNNNNNNNNNNNNNNNNNNNNNNNNNNNNNNNNNNNNNNNNNNNNNNNNNNNNNNNNNN
NNNNNNNNNNNNNNNNNNNNNNNNNNNNNNNNNNNNNNNNNNNNNNNNNNNNNNNNNNNN
NNNNNNNNNNNNNNNNNNNNNNNNNNNNNNNNNNNNNNNNNNNNNNNNNNNNNNNNNNNN
NNNNNNNNNNNNNNNNNNNNNNNNNNNNNNNNNNNNNNNNNNNNNNNNNNNNNNNNNNNN
NNNNNNNNNNNNNNNNNNNNNNNNNNNNNNNNNNNNNNNNNNNNNNNNNNNNNNNNNNNN
NNNNNNNNNNNNNNNNNNNNNNNNNNNNNNNNNNNNNNNNNNNNNNNNNNNNNNNNNNNN
NNNNNNNNNNNNNNNNNNNNNNNNNNNNNNNNNNNNNNNNNNNNNNNNNNNNNNNNNNNN
NNNNNNNNNNNNNNNNNNNNNNNNNNNNNNNNNNNNNNNNNNNNNNNNNNNNNNNNNNNN
NNNNNNNNNNNNNNNNNNNNNNNNNNNNNNNNNNNNNNNNNNNNNNNNNNNNNNNNNNNN
NNNNNNNNNNNNNNNNNNNNNNNNNNNNNNNNNNNNNNNNNNNNNNNNNNNGCTTCCCAG
GTATTGCCGTCGGCGACGATCCACGGGCGGCGGCCGGGAAAAAACTCCCGGCACAGCCCC
GGCACCGCAGCCAGCGCGCCGGAATCCAGTATGAAACATTCGGTTTCAAGGCCGGGAGGC
AGGGAAATCCGTCTCATTCTTCACTCCGCGAGTTCGCAGCCGAGCGCGTAGGCGCGGTTG
CTGGTCAGGGAGTCGACGTTCATCGCGATCAGGCGGCGGGCCTGTTCCACGGCGTCAACC
GTCCACACATTGAAGCTGTAACCGGCGGCGTGCATGGCGCTTACGTGCTCCGCCCCAACA
AAATCAGGATGGATGTCCACGCCGTCCACACCGAGTTCCCGGACTTTGGCGACCAGTTCA
TCCGGCGTGAAACGCGCCTGAGTGTGACAATCCCACGGGCCGATCCAGTTGCAGAGCAGC
CAGTAGGCGTTGTGAGCCGGAAACAGTTTCTTGACCGAAGAGATCGTCGTTTCATCGAAA
GCGATGAAGGTCAACTGTTCCGGCCGCCATGGGCCGGCGGCGAAAACCGCTTTGAGCCGA
TCGAGGATCGGGCCGACGCTTTTAAGCTCAATAAAGATTTCGCCGTCTTCCGGCATGGTG
CGCAGGACTTCGCCGAGGGTGGGAACACGGGTGAATTTCCAGACGTCCCCTTTCCACTTC
CCGGCGTCGAAACTCCTGATTTCGGCCAGCGTCAGTTCGGCCAGCGGACGGTCGACGCCA
CAGGTGCGCTTCGCATTGTCGTCATGCATACAGACCACCTCCCCGTCGCGGGTCAGGTGG
AAATCCCCCTCGATGCATCTGGCGCCGCGCGCCCAGGCGAGGGTGAAGGCTTCGAGAGTG
TTCTCCGGGGCGGCTTCGGATTCGCCCCGATGGGCGACCAGTTTGACGGACATGATGACG
GTTCCTTTATTTTACGCAGTCACAGGAAAATATAACGTTCACTCCGGTATTTTCAATATC
GGCGAGCAGGAGTTCACCGCATTTTACCGGAATTTTCACTTCCATTTGATACAGCCGGTT
CAGCAGTGGCGCGATGAACCGCTTCGGCAGCGCAGCATCGGTGCGGACCGGCAGACAAGG
CAGCAGCTCTGAATCACAGCGGACCACGGCGGTGACGATCCGTCGCGGATCGTGCAATTC
ATTCTGTGCATAGGCGACGCCGCGCGGACAGCGGTTGCCGGTAATTTTCCATTCGCCGTC
TGCGGTTTCGCGGGAAGCGGCCAGCCGGCAGCCGGTCGGGCAGGAGATGCAGATCAGGTG
TTTTTCTTCCATTCTGTCACGCCTCCAATTCTGTTTCCAGTGAAAATACCAAATCGCCGG
AGCGGTTCAGCAGCGTTCCGGGAAGCTCCACCTTGATCATTTCGGCGGGACGGATGCTGC
GCAACCGGCGCTTCCAGACGATTTCACCGTCGAGCCGCGCGGTCAGTTGCGCCGCGTCGG
CGGTGATCAGCGGCCGGAAAGAGAATACCGTATTCAGATTGCGGCTGAAATAGCCCGGCA
CCACATATTTCAGATTGGCTTCAACCCGGACGCGGTTGCGTTCCGGCGGAGGCGCACCGT
CCAGATAACGGAGCGCCGCTTTCGCCGCCAGCGCCGCTTCCTCCGAGACGAAGTCGACGA
GGTCGTGTACATGCAGCACATTGCCTCCGGCGAAAACTCCCGGCACACTGGTCTGGAAAC
CGGAATCCACCCGGGCGCCGCCGGTAGCCGGATTGAGTTCGACTCCGAGCTGTCTGGAAA
GTTCATTTTCCGGAACCAGTCCGACAGAGAAAAGCAGCGTATCGCATTGGATGCGAAATG
TTTTTGACGCGTCTGGGATGCCGTCCGCCAGCGGCGCGACATCGACGTATTCCACCCGCT
TCGCCCCGCCGATGTTGGTCACCGCATGCTCGAGGTAGAGCGGAATTCCGAAGTCGTCGA
GACACTGGGCGATGTTGCGGGGAAGCCCCGAGGGCTGCGGCATGATTTCAATGACCGCCT
TTACCTCGATCCCGCACCAGCGGAGCCGCCGCGCCATGATCAGGCCGATGTCGCCGGAGC
CGACGATCACCGCGCTGGTGCCGGGAAGCGCTCCATCCCGGTTCAGCAGCTTTTGCGCGC
TTCCGGCGGTATAGATTCCCGCCGGACGGGTGCCGGGGACCGCAAGGTTGCCGCGAGTGC
GTTCCCGGCAGCCCATCGCGAGAATCACCGCGCGGGCGGTGTAACGGACCACGCCCCGCT
CCGCCGACAGCGCGACCAGCCCGAACCGGTTGTCCGGCAGGCGTTTTACATCGGTTACGG
CGCTGCCGAGCGCAAAGACCGCACCGGCTTCTTCGGCGATCCGGGTGATGCGGGTCGCAT
ACTCCGGCCCGGTCAGCTCCTCCTTGAAATAATTGATGCCGAAGCCGTTGTGAATGCACT
GCCGCAGGATGCCGCCGGGCAGTTCCTCGCGGTCGATCACCACGGTGGAACGTCCGGCCC
CGGCGGTCTCGGCGGCGGCGGCAAGTCCGGCGGCTCCGGCGCCGATCACCGCGACGTCGT
ATGTTTCTTCCTGAATCATAGCAAGTTGCCTCCTGTCATAACAGTACGGGCCGGTCGCCG
AGGCGGCCGACGGTAAGACGGCTGGCGCCGCCGTTCTTGGTCAGTTCCGAAAGCGGCAGG
CCGGTTTCGCGGCTGACGATTTCCATGATCCTCGCCGAACAGAAACCTCCCTGGCAGCGC
CCCATTCCGGCGCGGGTGTAAAACTTGATGCCGTCGAGGGTGCGGTGCCCCTTGCGGACC
GCTTCGACGATCTCCGCCTCCGAAATCTTTTCACAGCGGCAGACCAGATGGGTCCATGCC
GGATTTTCCTCATGAAGCCTGTCCAGCGTTTCAAGGGATTCGTGGCGGACTTCATGGCGT
CGGGGCAATTCGTAATCGTACTCGCACTTTTCGATCAATTGGAGGCCGCCGGTTTTCAAC
AGGTCCTTCACGTATTCGCCGATCGCGGGGCTGGCGGTCAGGCCGGGCGACTGGATGCCG
GCGACCTGCACGAATTGCGGAACCTTTTCCGAAAGAGCGATATAGAAATCTTCTCCGTCC
AGCACCGGACGCAGGCCGGCAAAAGAGGTGATGATATCGCGAGGCGAAACCCCGTCTACC
ATCCGGCTGACCAGCGAAACGATCCGCTGCATGTGGTCGCTGCTGGTGGCGGTGTCCTCC
TTGTCATCGGTCGGATCGGCGGTCGGCCCGATCATCGTAGTTCCTTCCGCGGTCGGAATC
ACCAACACCCCTTTGGAATGCCGGGTCGGCACCGGGAAGATCACCCGCTCCGGCCGGGCG
TCGCTGCTGCGGTCGAGCAGATATTCCTCGCCCTTGCGCGGATGGATCCGGAACTCCTCG
CCGCCGCAGATCCGCGAAATCCGGTCGGCATAAAGCCCGGCGGCGTTCACCACGTAACGG
GCGCGGACTTCGCGGCCGTCCGCCGCGGCCAGGCGCCAGCAGCCGTCCGCGAAACTGCCG
GAAACTACTTCAAAATCGCAGTTCAGATTGACGCCGTTGCGGACCGCCGATTCCACCAGA
CTGAACACATAACGGTAGGGCTCAATGGTACCGCCGCCGGGAGCGAAGAAACCGCCGACC
GCCTCCTTGTTCAGTTTGGGTTCGAGCTGCATCAGCCGGGCATGGCCGCACATTTCGAGG
TTGCGCACACCGTTGGCGACACCCTGTTCATAGAGCCGCTGCACCGTCGCCATCTGTTCT
TCGCTGAAGGCGACCACCAGTATCCCGTTGCGGCGGAACGGGAAACCAAGCTCGTACTGC
AATTTGTCGAACATCAGGTTGCCGCGGATTTCCAGCTTCGCCTTCAGTGTGTTCACCGGA
TGGTGAAACCCGCCGTGGATGATGCCCGAGTTGGCTTTGGAAACTCCGAAGCAGACATCG
ACGCACTTCTCCAGCAGCACCGTCGAAAGATTATAGTGGGCCAACTGGTACGCGGTGCTC
GCGCCGGAAACTCCCGCGCCGATCACCGCAACGTCATAGATTATCATGGAACGATTCTCC
TTATGCATTGAGCCACAGCTCCTTGAGTTCTCCGAGATTGCGCACGCGCATCTGCGGCGC
CAGCTCCGGCGGCACGTCCGACGCCGCCTCCGGCTCCGGGGTGACGTGACAGGTCAGCGC
CCCTGCCCGCCGTCCGGCCGCGATATCGGTGGCGAGCCGGTCCCCCACCATCAGGGTCCA
TTCCACCGGAACGCCGCTGCGCGCCGCCGCCTCCTCAAGCATTCCCGGATCGGGCTTGCC
GAGGACCTTGAGCTTCACTCCAGTCGCCGCCTCCAGCATCCTGGTCAGCGCCCCGCAGTC
CGGCAGCCAGGTCGGGCGGTCGGTCGGGCAGAAGAGATCGGGATGGGTTGCGAAGCCCGG
CACCCCCTGTTTCAGCAGCCATGCCGCCCGGCAGATTCGCGCATAAACCAGACCCCGGTC
AAAGGCGACGACCACCGCGTCGGGATGCGTTTCGTCAACCGTGAAACCGGCGGCCTCGAA
TTCGGCGCGGATGCGGGGCATGGCCAGCAGGTAGAGCTTTCGGAATCCCGGATGATGCCG
CTTCAGATAGTCGATGGTGTAATCGGTTGAAATGTAGAAGTTTTCCGCCGCCGCCGCAAT
TCCCATCCGGGAGAGTTTCCCGATATACTCCTCCGTGCTGAACGAGGAGTTGTTGGATAA
AAAGGTATAGCCGATCCCCCGTTTCTCCAGAAAATCGAGGAACGGCGCCGTGGTCGGAAA
CAGCGTGTCGCCGTGATAGATCGTGCCGTCCATGTCCAGAAAGACCCGGCGGATTTGCTG
CAATTGTTTCGGCATGGTTCAAATCCTGTTTTTGTTTACCTTTATGTTTACTGAATATAA
ACTATTAATAAAATAAGTCAAGAGCAAATTGCATAATTATTTTATTTTTTGTAAACTTTA
ATGAAAACAAACGGATTTTCAACTTTTTACGGCGCAGACTTGAAAGCGGGAACGCCTAAA
ACTATATTACCGAATACAGTGGAACAATCTAACGGCGACGACAAGGAGGAGCTGGATCAT
GAAAGACGCACTCAAGATTTATTTTGCAGGAGACCTTTTCAATCATAAGGACCTGACCGG
AAACGCGGCGCTGGCTTCCCGGCTCACCGCCGCATCGGGAAACCGCTGGAAGGTCCTGCT
GCCGCAGGACAGCGAAAGCAACTGCGCGCGTGCCGTCGAGGAGATCCGCAACCGCGACCT
GGAACTGCTGTTCCAGTGCGACGTGCTGGTCGCGAATTTCGATGGTCAGGAGCTCGATTC
CGGCACTGTGGCGGAGTTCATGTATGCGAAGTTCCTGGACATTCCGGCGGTGTTGCTGCG
GACGGACTTCCGCAGCTGTTCCGACCAGCAGGCAGGCGGGGAACCGTGGAACCTGATGTG
CTCCGGCTACCCGCGCACCCATTCTCTGATACTGCACGGCATGACCCTCTATCATGAATG
CTTCAATCGCGAAGGCAGCCTGGAAGAGAAAATGGTGATGTACCACGACCGGATCGCGCG
CAAGCTGATCGCCGAACTGGAAGCCGTCATCGCCGAACCGCCGTGGCTCGGCCGCGACAT
TGCCGTCGACCATTACCGGCGCGCGGTGCAAAGCGCGGGGAACGGCTTGGAACGGCTTCT
GACCGGCGAGGTGCTCGCCGCACTGGTCGCCGGCAAGATCAGCCGAGGGATGTTGTAAAA
TTACTTCTGCGGCAGGATGAAGCTCTCGAAGTTCCTGTAAAGCTCATCGAGCTTGTTCAG
ATAGTAGGCGGTGTTTTCGTCGCGTTCGCCCTCCGGGGCGTCGGCGAGGAGTTTGGCGTT
GTCCACCGCCGATACTTTTTTCTTTTCCCCGGTGATGTAATAAGTAACCTGATCGCCCGA
CTGATAGTCGCGTTCCGACCGGATCGCCAGCTCGAACGCGGCGGCGCGGCGGCCGGTTCC
GGCGGCGAGCTTGCGCTTGTAGGTCTCCGGCGAATCGTTCAGCGTCTCGGTTTTGGCGAG
ATCGGCGAGCGGGATTTCCCGGCTTTCGATCGACCGGCGTATGCGGTCGTAAGCACGTGG
AATCGCGGCGCGGTCATCGCGCAGCAGCGCGTCGATCATCTCCGCCATGAACCGGCGCTG
GAAAGGTTCGAGACCGCGCGATTTCAGCGCCGCCCCGGTGATGCTGACGACACCGTCCGG
CGACAGCAGCGCATAGTTCTTGCTCTTGTAGGAGAACATCGCGTCGTAGACCGAATCGAG
CTCCACTTCGATTCCGGCAGGCAGAATCTCCTGGATTTTCCGGCCGAACTCCGCGGGCTT
TCCGACGCCGGCGGGAGGCTGGAAATAGATGCCGTCGGTATCCATCTCCAGCACCTTCGC
CCCCGCGCCGGTCAGGAAGTCAAGCATCATCGTCAGGATTTCGCGGCCGCGCGCGGTGAC
CCGTTCGGCCATGTCGAAGTCGTTGAAGGTCCCCTGCGAGAAACCGAGATAGCCGTAAAA
GGAGTTGATCGTGATCTTGAAAGTGCTCTGCAGCGCCTGAAAATATTTCTTCTTCGCCGG
GTCCTCCGCGGTGCGGGCGGCGTCTTTGGCCGCGAGCCGGAAAGTGCGCAGCGCCCCCAG
CAGCCGGGGAAATTCACCGAGCTCGTCGCGCGAGGGCACCCACTTTTCGGCGAGGATGAT
CGACGGATACAGCGAACGCACGTCGCAGTGCCAGACGTTGCGGAAGATTCCGGTCGCGTC
GGCGCGGGTCAGCGCCCCCGAAAAACGGCGCGGCGCTTCCGGCAGCGGCAGGCTGTGGCG
CTTGCGCAGATATTCGCAGGTCAGCAGCGCGTCGAGGCTGGTGCCGTTGCCCCGGATGAT
CACATTCTGGTATTTGAGCGGCAGCAGCTGCGTCTGGTAGAAATAACTCGGGCTGAGCAC
CGCACTCAACGCCTCGGTCTCGCGCACGTCGTCGAGCGCATAGGCGAGCAGCGTGGCGCG
GTCGGAATTCCACAATTCGGTGATCTTCGAGCCGTCGACATAGGTTCGCTCGTCGGAGGC
GATCCTGAAGTGCTTCGCCAGATATTTGAGGTTGTAGGATTCGAGGTTGCGGTTCGCGCC
GTCGTAGAGCATCGCCAGATGGAGGGTATCCACCACATGGCGGCCCCATACATCATACCG
GCTGTAGTTGATGATCCGGTCCGCGATATTGAAACGGCTGCTCCGCTTTGAAAAGGTCGA
ACCGTCCCGCCCCAGCGCCAGCTTCACCTTGTGGCGTCTGGCGCGCGCTTCGAGGTAAGG
GAGGTCAAAACGGCAGAGGTTATGACCTTCGATCACGTCCGGGTCGCGTTCGGCCAGCGT
TTTCACAAAGGCCTGAATCAGCTTCTTTTCGCTCATGTCCTCCTGCGACAATACCAGCTC
GAAGCCGGTGGAGTCGCGCATGGAAATAATCACGATCTCGTCGCCCTCGCGGTCGGAATT
GGGGAAATCGTAGCCGGGCGTGGTCAACGTTTCGAGATCGAAACTGAGCCGCCGCAGTTC
GGAAAACTCCATGCCGCTGAACAGCCGGCTTTTTCCCTCCAGCAGCGCCTGCTGGCTGAG
GTCGCGGAAAAAAGTCCAAGGGCCGTTCGGCGTCTTTTTCAGGTACTTCTGCGCGGCTTC
GTAAGTCTTGACATCCGGGAACGAAGCCATCAGTTTGAAGGTCATATCGCCGCCCAGCGG
CGTCGGCGAAAAGGCCCCCTCGAACTGGCTGAGCTGCTCCGGGGAGCTTAACAGGATGAA
CGGCTTGAACGGTTCTTCTTCGGTTCGGAAGCCGTCGCCGTCGTGAAAGTAATAAATGGT
CCGGTCAGCGGTTGTCTCGATTGCGGTAACTCCCTGCCGCCGGGTTTCGGTCAGTTGTTC
AAAAAACATGGTGCTCTCCTCTTGGCTGAAATATTCCTGTAAAGGAGAATATAACAGCTT
GAGAGGATTTTAGCAAACTGCCGCCTCGGATTTTTCATCGCCGTCACCTCCGGCAGCGGG
CAATTCGATCACCTTGATCCGCCGCCATGCGCCGGTGCCGCGCCGCCACAGCATCAATGC
CGCGTCGATGAAAATGTAGAAGGTGATCAGCATCCAGACCTCCGACACCGTCGCGTGGAT
CACGTAAACCAGCAGGATCGTGCCCGGAATCTGGATCAGCCACGAAGTCGCCATGCCGAT
CAGCAGCGGTATGCGCGTATCGCCCGCGCCGCGCAGGCTGCCCATCGTGATGAAACGGGT
GCCGTCGAGCAGATTGAAGATCACCGCCCAGTGCAGAATCGAAATCACGTTGGCGGTGAC
CTGCTCGAAATTCATCCCGGTCGAACTGGCGTTGTGAGAACTGAACAGCCGGATCAGCAA
TTCCGGCGCGAAGATGTAGAAAAGCGACGCGGTCAGCATCCATACAAAGAGAAGCCGCAG
CGAACGCCCCGCGATGCGGTTGGCCACATTGAGCTTGCGGCGGCCGATATACTGGCCGGT
GATCACGCTGGTCGCATCCAGCAGACCGATCATCGGCATATTACCGAGCATATTGATGGT
CAAAGCGATGCTGGTCGCCGCCAGCGCCTCGTCGCCGAGGTTGCCGATCATCATCACCAC
GATCGCGAACGCCGCGTTGCGGATAAAGGTCTGCAACCCCGCCGGAGCGCCGAAAAACAC
CAGTTTTTTCACGAACTCCCAGTGGAACCGCCGGTGCTCCCGGGTCGGGTATTCGCTCTG
CTTCACGCAGAGGAACAGCGTGATTGCGGTGAGCATGGTAAAAAGGTTCGCGAAACTGTT
GGCCAGCCCGCCGCCGAGGATACCGAGCGGCGGCAATCCGAGCTTGCCGAAGATCAGGAT
ATAGTTGAGCGGCACGCAGACCAGACAGCCCGCAACCTTGACCGCCGCAACCAGCATGGT
TTTGCCGCGGCCGGTGAAAAATGACAGAAAGGCGGTTTCCATACAGGTGAAACCGGCGCA
CGGCGCCATCGCGACGAAGTATTCGCGCTCATACTGGGCAATCCCGGCGGAGTGGCCGTT
GTGCATGATGATCCAGCTTCCGCCCGCCGGAAGCGCGAACATCAGCAAGGCGGCAACCAT
CGCGCCGAAATAGAAACCGTTCCACGCCGCCCGCACACACCCGACCCGATCGTTCGCGCC
GTGGAACTGGGCGACGATCGTCGCAGTGAAACCGGTGGTGATCAAAAAGAACGCCATCAG
CGTAAAAAACATCTGGCCGGCGGGCATCGCCGCCGCGATCTCCTCCGGTGAATTCCATGC
GAGAAATACCCGGTTGGTCAGCATCATGATGGTGTTGCTGGCGCTCAGAATCACCAACGG
CCACGCGATTCGCCAGATTTCGGCATAGCCGCCCTGTACGGTAAGTTCGCTCTTCCGGAA
GTAGCCGGAAAATGTTTTCAACAGACGTTCGAAGAAAAGATGAATCATAATCCAGAATTC
CCGTTTTTGGACATCTACTTAATATAATGCGGAAATCCTGATATTCCAGCCAAGAAACCG
AATACATTGCAAATCTTGAATATTCGGATATGCGACAGAGATTTCAAACGGATATAGAAT
AAATAACGAAACCTTACAATGGATCAGCCGCTCCATTTCCTTCCGGCGCGGTCAGCCGTT
CCAGTTCCGTCAGGATCGCCAGCGCCTCTTCCCGGCAGGAGCCGCACATTTCGGGAGTCG
CCCGCAGCGAACCGCACACCGCCGGACGCTCCGGTGCCTGAAAGATCCGGCAGCGGAACT
CCCGGTCCAGATTCACGCAGGGGATTCCGGCGGCCTTGCCTTCCGGCATTCCCGGAATCG
GCGACGAAATCGACGGCGCGATGCAGCAGGCGCCGCACCCCGGACGGCATTCAAACGTAT
TTTCCATGACACAACTCCTCTTTTCAATATATCCGCCAATCCCGGATTATCCATGCCCAT
GTGGAAAACTTTGATGATTTTTTCAGAAAAAAACGTTTTATCACTTGACATCCGCAATCT
TTTTTGGTATAATAAAAGAGATGATAAAACGTTTGCCTAAGAGATGAATCCATCAGGAGC
CATACATGCCGGGAACAGGAATCAGAACAGTCGCAGAGCTGGCGGGAGTTTCGATCGGAA
CCGTATCGAAGATCCTGAATCCGGGTTCCTCCGCCAATATCCGGGTTTCGGCGGAGACGC
GCGAAAAGGTGCTCGCCGCCGCCGACCGGCTCGGTTACCGTCCGAGCTACGGGGCCAAGC
TGCTGCGCGGCGAAAGCACGCGGACCATCGGTTTCGCGGTCACGCTGCCCGGCGACCACA
CCGATACTTATTTGTCCAATTACACCTTCCGGCTGCTGAACGGCATCGGGCGTGAAGCCT
CCCGCCGCCACTATCAGGTACTGCTGATTCAGGGGGAGGATTACCGCTACTATATGGACG
TGAAGCGGATCGACGCGCTGGTGCTGATCGGTTTTCCGCTCGACAGCAATCCGCTTGCCG
ACCAGATGCGCGGGCTTTTCGAGCACTTCAACGCCCGGAATTATCCGTATGTGGTAATCA
ACAACCAGCTTCCCGGCGTCACCGCCGCCGGAATCGGCGTGGACAACCGCTCCGGGATGC
GGCAGGTCGCCGAACTGATCCGGCGCAAGGGGTATGAAAGCGCCGGTTTCGTCGGCGAGC
TGACCCCGAATCCTCAGCGCCATCATATCGAGCGCGTCCGTTGCCTTCGTGAATTCCTCG
CCGGGAGCGGCTGTACCTTCGACGATGCCCGCATCCTGAACGGTTGCGGCAACGGTGTAC
CCGAAGTTCCCCGCGTCGGCCGTTACAGCCATGCCGACGGACAGGCCGGACTGCGTTATC
TCCTGGACAACAAGCTGTTGCCGCGCTGCATCGTCTGCGGCAACGACGACATCGCGACCG
GACTGCTGAAAGCCGCCCGCGCGCAAAAGCTGCGTATCCCGGAAGAACTCGCGGTCATCG
GCTTCGACGACAATGAAAACGCCGAATATCTGGAACCCGCCCTGACCACCATCCGCCAGC
CGCTTGAGGAGTTCGGCCGCCTCGCGGTCAGCCACCTGCTCGATAAAATCAATGATCCCG
CCCGCACCATCCAAATGACCATAGAACCCGAACTGATCGAAAGGAGCACCACATAGTATG
AACCGTTTTACGTTAATAGAACTTTTAATAGTAATTGCTATCATCGCGATTCTAACTGCG
ATGCTTCTGCCGTCACTGAACAAGGCGCGGGAAAAGGCGCAAACCGCAACCTGCCTGTCC
AATTTCAAAACCATCGGTCAAGCGACGGCCATGTATCAGGGAGACAGTGATGACTATTTT
CCGAATGGCGGCAATGTCGGCAACCTGACCGCAGAACCGATTCTCGAAGGGCGCTGGTAT
CAGAAATTGGAACGTTATACCAACAACTTCCGGGTTTTCAACTGTCCGGCCATGGTCAAA
GTTGCACCGGGGCATGAAGTCGCCAACCTCAAAGGTCAGGGGGTAGCGGGCTGGAATCCG
GCTTGGGGACAGATTCCGCGCGGCCGAGCCGGAGTTGGCGCCAGCTGCTGCTCCGCGTTG
AATACCAGTCAGTTCGGCAATGCCAACAGCGGAGTTCCAAATTATACGGTTCGCACCAGA
AACCTGATCGACCAGATTCGGACCGTATATAAAAATCCCAGGCCGACACTCGGCAACGTG
GTCTATGTCTCCGACGGCACACTCGCCGTTTACAGCACGAAATTCAATGAAAACTACTCC
ATATTACAATTGAAATACTTCGTTCACAACAACCAGCGCAATATCCTCTATATCGACGGC
CGTGCCGCCTCCAAAGGAGTCAATGACCTGCGAGGCTGTGAAAACGATAATGCGGCCGGT
CCGATGTGGCGTGTCATTTACAGTAATTGAATCAGATAAGGGAAACAATCAATGAAGCTC
AGACTATTTTTCATGGCAATGCTGTTCTCGGCCTCAGCCGTGCTCGCGGCAATGCCGCGG
CTTACGGAATCCGGCGTGGAAATCGACGGCGGCACGATGGGGAAATTCATTTTTTCCTAT
CCGGGTTTCAACACCGGCGGCAAAACAGTCAAGCCGAAAGTCCGGCTGGACGGCGGCAAA
GCCGTACTGACCTATCTGGCCGACCGCGCCCCGCGGATCGAACTCACTCTGGACGGCGAC
CGGCTGCGCGGCAGCATGAAAACCGCCGCCGAAGGCAAGCTCATCTGGGATATGTTCCTG
CCGATCATGTTCGGCGGCAAGGGGGAATGGGCGTTTGGACCGGACGGAAAAAGCGGCGTG
TTTCCGAAAGAGCAGCCCTCCAAGCCGCATCTCGTCCAGCTCCACGGCTCCTGGTTCCGC
CTCACCGATCCTCAAAGCGCCGAATCCATCGTCATCACTCTGGACGGCAAGGGCTTCTGG
CAGCTTCAGGACAACCGGGAGTGGAAGTGGAAAATCTTCCAGCTCATCCTCTACACCGAT
GTCTATCCCGGCTGCACGCAGGAGTTTACACTCACTTTCAGCTCGAAACAGCCCGAAGCC
GTCCCGGTCCGGGTCGACCGTTTCGGCCAGCCGAAGAATCTCGACTTTCCCGGCAAGATC
ACCGATGAGGCGCAGTTGAAAGCCGACATCGCCGCCGACCGCGCCTATTACGGTTCGCTG
CGGCCGCCCGAAACCGCGCCGTGGGGCGGCATGGCCGGAAGCCGCGGAAAATTCAATCTG
AAAGCAACCGGTTTCTTCCGGCTGGACAAAGTTCAGGGGCGTGATGTGCTGGTCACGCCG
GAGGGCGACCTCTTTTTCCAGCTCGGCGTCTGCACGGTCTGTCCCGGCGACGACCACACC
TACATCAAGGGGCGCGAACAGATCTACGAGTGGCTGCCGAAGTATGAAAGCGAATACAAG
ACCGCTTTCCGGGGGCACTGGGCCACCGATTTCTCCTTCTATCTGGCGAACCGCATCCGC
AAAACCGGCCGTCCCTACGAGCTGAACGAGTGGAAGCGCGAGCAGATCGGCCGCCTGCGC
AAGTGGGGCTTCAACAGCGACGGCGCTTTCACCACATACACTCCGGTCAATGCAGCCGCT
AAATTCGGCCGCACGCCCGGGCTTTTCAAAAAGGCGGGACTGGTCGGCGATATCGGCGAT
CCTTTCGACGAAACCTTCCGCCGGGAACTGGACGAAAATTTCGCCCCGATCGCCGGCTTC
AGGGACGATCCGACCATCATCGGCTACTTCATCGCCAACGAGCAGCCCTACGGCGATGTG
GCTCGCAAGGTTCCGGGCTTCGACGGCAAAACGGCGGCAAAGCGCGAGCTGGTGAAACTG
CTGGAACGCAAATACGGCGCCATCGACCGCTTCAATGTCGCATGGGGCCTGAAAGCCGCC
AACTTCGACGCACTGAACGACCTGCCGCTGCCGGTGCAGACCGAGGCGGCGTGGAACGAC
ATGCAGGAATACAGCCGGCACTTCTTCGACGCCTATTTCGGGCTGATCGCCCGGACCTTC
CGCAAATACGATCCGAACCACCTGCTGCTGGGCGCCCGCTTCCTGCCCGCCAACATCAGC
GTTGAAGCGGCGGTCGAAGCGTGCGGCAAATACTGTGACGTATTCAGCATCAACTACTAT
TCCCGTTCCATCGAACCGGAATTTCTGGAGAAGATTCACCGGCTCTCCGGCAAGCCGCTG
CTGCTTTCCGAATGGAGCTTCGGCACCGCCGAGCAGGGGCTGGCGGGCGGTGTGATCGAC
GCCCGCAGTCAGACCGAGCGCGGCCAAGCCTACCGCAGCTACGTCGAGGAGGCGGCCGCC
CTCCCCTATGTCGTCGGCAGCCAGTGGTTTTCCTACCTCGACCAGGCGTTGACCGGGCGG
TACTTCCAGCATTACAACGGCGAGTGCATGAATATCGGTCTGGTCAATGTGGCCGACCGG
CCGTTCAAGGAGTTTCTGCATGAGGCGATGAAAACCAATTACCGGATCTACGACCTCAAA
CTCGGTGCCGTCGAACCTTTCGTGTGGCGCGCCGCCGGCAGTGCCGGAAATCGCACTCCA
AAGCGCCTCCAGATTCCGCGCGCCCTGCCCGGCCACAAAGTGGACGGCGTGAAAACCCCG
TGGCCGGGCCGTCCCTCGGAGCGGCTCGACGGCTCCTGTCTCGTCACCGGCGCCGAAACC
GGCGGAACCGGAGCCGACTTCTGGCTCTGCTGGGATGAGAAGAACCTGTATTTGTATGCC
GAAGTTGTCGATTCCACCCCCGCCCGGAACAGCCGCACCGGCGCCGACCTGTGGCAGAGT
GACTGCATCGAGCTTTTCACCGGCGGCGAATCTCCCGACCGTTCCGGCCCGCTGCTCTTT
TCCGACCGCCAACTGCTGATCTCCGCCGCCCAGCCGAAAGGCGGCAGCTGGTTTGTGAAC
CAGCCGGTTCAGGCCGGAGTGCAGGCCGTGGTGATCCCGAATGCCGGAGGCTATACGCTG
GAGGCGGCAATTCCGTGGGAGGCGCTGCGGATCAAGCCGGAAACCGGCCTCTCGTTCCGG
TTCGACCTCGGACTCGACGACAGTGACGACGGGCCCAAACGGCTGCGCCAGTTCATGTGG
AGCGGCGTGGCGAACAACAGCGCCGACCGTTCCAACTGGGGAACGGCTGTGTTAGTGGAT
TGAAATTCGTCGCCCGGCAGTTTCAGCCGGGCTTTTTTCATCATCCGCCGCATCTCCCGG
CAGGGGACGGAAATCCTGAAAGAACTTCATCACCCCTTCCAGACTCAGTTTCTCCAGATA
GAACCAGTTCACCGAACGGATATGGCAGAAGGTGTAGACCACCATTTCCCCTTTGGAGTC
GCGAGTGACTCTCAAGCCGAACTTGCGCTCTTTCAAGTCGTTCCACAATTCCTCATTATC
CAGCTTCGCGAACGTCGGCTCTTCATCGGAAGAACTGTAGCTGTGCAGCTTGGCGTTTGC
GAAATCCCGCGTGGTGGAGACGATGATCTGCCCGGAATCATCCACGATCGCTTTTTCCAG
CACATAATCCCCGCTGTTGCCGGAGGAGTGCAGCTCCTCGATCAGCTCCGACAGCGAAAT
ATCCACAGCGCAGACGCCGTCGGCCCGCCCCTTCGCCGAATACAGCGGCACGGAACAGGA
GATCACCAGCCCGATTTCCGGGATGCCGTCGATGTAAGGCTTCGACCAGACGGCGCGTTC
GGCCTCGGGATTTTCCGGGAATCCGTACCAGACGCGGCGGCGCGGATCGTAACCGGCCGG
GAAAGCGCCGCTGGCCGGATAGGCCACATACAGACCGTCCGCAAAGCCGAACAATACCCG
GATGATCGGCGTACCGTCCAGGAAGGCCGACCGTTTGAGCCGCTCCAGATTGCCGAGGGT
GACCTTCGCATTCACCGGACTCTCCAGAATGGTCTGGAGCAGCCGGGGGATAAAGCGCGA
GATCGGATCAAGCCGCTCCCGGAGCCGGGCAAGATCGGTATCCGGCGTCGTGTGGTAGGC
GACCGCGTCCGGCGAAATCCGGCCGTGGTGAAATACCGAATCGACCAATCCGGGACAACC
CTTCTCCCGGATTTCCGCCACCGGATAGAAGGCTGCCGAACTGTTGCCGTGCCCGCTTTC
CTTGTGCACGTCGTAATCCAGCAGGAACTGCACGTCCGCCGCCAGCGCATCGGTCATCTG
CTCAAGTTTGGAGAACTGTTCATCCAGCCGGTAACCGGCATGGGTGCTGACCGAATAGGC
CATTCCCAGCGCATAGTCCCTTTTACGCATCTCCTCGGATACCCGGAACTCCCGGTACAG
CGAAAACGCCAACGCTCCCGCGCCGATCAGCAATGCGGTCAGCATCAGGATCAGCGTCAT
CCGGCGGTGGATATAACACCAGCGTACCGCCTTCATCGCCGGATTGTCCGGATTTGCCCG
CACCTCCAGCCCCATCAGGCAGCGCCGCAGGTCCTCGGAAAGTTCGCCGATGGTCTGATA
CCGCTCGTCGCGGCTGGTGGCGGTCGCCTTGCGGATCACCGCTTTCAAATCCCGGTCGAT
CCGGACGTGGAAGCGGTGCTCCAGCGACTCCATCCGGCCATCCCGGATATTCTCCATCAG
CTCCTGCACGGAGGAACCGGTGAACGCGCTTTTCAGCGTCACCGCTTCGAACAGGATCAC
GCCCATCGCAAAGATATCCGCCCGCTGGTCGCAAACCTCGCCGACGACCATTTCCGGAGC
GAGGTAGTGGGGAGTCCCGCAGATTCCCTTCTTGCCGTCCGGGGTCTCCGCCTCCTCGGG
CTTCTCTCCGATCCGCCGGGCGATCCCCCAGTCCATGATGTAGGTTTCATGGTATTCGCC
GATCATGATGTTGGCCGGTTTCAGGTCCCCGTGCATCACGTTGCGGCTGTGCGCGTATTC
CAGCGCGTCGCAGACCTTGAGCAGCACATCCAGCCGGAAATGCAGCGACTTTTCCTCATC
ATAGGCATTGATGCCGTCCAGCCGGTAATGGGTGACGACCTGCTCCAGATAGCTTTTGAA
ATTCTCGCCGTTCACCAGCTTCATCGCCAGATGCAGGCCATTCTCGCGGTCGGAGTTCAA
CGCATAAATCGGCACGATCGCCGGATGATCCAGCTGGGCGGTGACCCGCGCTTCCGTCAG
GAAAAGGCGGCGCTGCCGCTCCCTGCCGGAAAGCTCGCGCCGCAGGGATTTGATCGCCAC
CAGCCGCCGCAGCCTGCGGTCGAAGCCGCTGTAGAGCTTCCCCTGTCCGCCCTCGGCGAA
CTCCNNNNNNNNNNNNNNNNNNNNNNNNNNNNNNNNNNNNNNNNNNNNNNNNNNNNNNNN
NNNNNNNNNNNNNNNNNNNNNNNNNNNNNNNNNNNNNNNNNNNNNNNNNNNNNNNNNNNN
NNNNNNNNNNNNNNNNNNNNNNNNNNNNNNNNNNNNNNNNNNNNNNNNNNNNNNNNNNNN
NNNNNNNNNNNNNNNNNNNNNNNNNNNNNNNNNNNNNNNNNNNNNNNNNNNNNNNNNNNN
NNNNNNNNNNNNNNNNNNNNNNNNNNNNNNNNNNNNNNNNNNNNNNNNNNNNNNNNNNNN
NNNNNNNNNNNNNNNNNNNNNNNNNNNNNNNNNNNNNNNNNNNNNNNNNNNNNNNNNNNN
NNNNNNNNNNNNNNNNNNNNNNNNNNNNNNNNNNNNNNNNNNNNNNNNNNNNNNNNNNNN
NNNNNNNNNNNNNNNNNNNNNNNNNNNNNNNNNNNNNNNNNNNNNNNNNNNNNNNNNNNN
NNNNNNNNNNNNNNNNNNNNNNNNNNNNNNNNNNNNNNNNNNNNNNNNNNNNNNNNNNNN
NNNNNNNNNNNNNNNNNNNNNNNNNNNNNNNNNNNNNNNNNNNNNNNNNNNNNNNNNNNN
NNNNNNNNNNNNNNNNNNNNNNNNNNNNNNNNNNNNNNNNNNNNNNNNNNNNNNNNNNNN
NNNNNNNNNNNNNNNNNNNNNNNNNNNNNNNNNNNNNNNNNNNNNNNNNNNNNNNNNNNN
NNNNNNNNNNNNNNNNNNNNNNNNNNNNNNNNNNNNNNNNNNNNNNNNNNNNNNNNNNNN
NNNNNNNNNNNNNNNNNNNNNNNNNNNNNNNNNNNNNNNNNNNNNNNNNNNNNNNNNNNN
NNNNNNNNNNNNNNNNNNNNNNNNNNNNNNNNNNNNNNNNNNNNNNNNNNNNNNNNNNNN
NNNNNNNNNNNNNNNNNNNNNNNNNNNNNNNNNNNNNNNNNNNNNNNNNNNNNNNNNNNN
NNNNNNNNNNNNNNNNNNNNNNNNNNNNNNNNNNNNNNNNNNNNNNNNNNNNNNNNNNNN
NNNNNNNNNNNNNNNNNNNNNNNNNNNNNNNNNNNNNNNNNNNNNNNNNNNNNNNNNNNN
NNNNNNNNNNNNNNNNNNNNNNNNNNNNNNNNNNNNNNNNNNNNNNNNNNNNNNNNNNNN
NNNNNNNNNNNNNNNNNNNNNNNNNNNNNNNNNNNNNNNNNNNNNNNNNNNNNNNNNNNN
NNNNNNNNNNNNNNNNNNNNNNNNNNNNNNNNNNNNNNNNNNNNNNNNNNNNNNNNNNNN
NNNNNNNNNNNNNNNNNNNNNNNNNNNNNNNNNNNNNNNNNNNNNNNNNNNNNNNNNNNN
NNNNNNNNNNNNNNNNNNNNNNNNNNNNNNNNNNNNNNNNNNNNNNNNNNNNNNNNNNNN
NNNNNNNNNNNNNNNNNNNNNNNNNNNNNNNNNNNNNNNNNNNNNNNNNNNNNNNNNNNN
NNNNNNNNNNNNNNNNNNNNNNNNNNNNNNNNNNNNNNNNNNNNNNNNNNNNNNNNNNNN
NNNNNNNNNNNNNNNNNNNNNNNNNNNNNNNNNNNNNNNNNNNNNNNNNNNNNNNNNNNN
NNNNNNNNNNNNNNNNNNNNNNNNNNNNNNNNNNNNNNNNNNNNNNNNNNNNNNNNNNNN
NNNNNNNNNNNNNNNNNNNNNNNNNNNNNNNNNNNNNNNNNNNNNNNNNNNNNNNNNNNN
NNNNNNNNNNNNNNNNNNNNNNNNNNNNNNNNNNNNNNNNNNNNNNNNNNNNNNNNNNNN
NNNNNNNNNNNNNNNNNNNNNNNNNNNNNNNNNNNNNNNNNNNNNNNNNNNNNNNNNNNN
NNNNNNNNNNNNNNNNNNNNNNNNNNNNNNNNNNNNNNNNNNNNNNNNNNNNNNNNNNNN
NNNNNNNNNNNNNNNNNNNNNNNNNNNNNNNNNNNNNNNNNNNNNNNNNNNNNNNNNNNN
NNNNNNNNNNNNNNNNNNNNNNNNNNNNNNNNNNNNNNNNNNNNNNNNNNNNNNNNNNNN
NNNNNNNNNNNNNNNNNNNNNNNNNNNNNNNNNNNNNNNNNNNNNNNNNNNNNNNNNNNN
NNNNNNNNNNNNNNNNNNNNNNNNNNNNNNNNNNNNNNNNNNNNNNNNNNNNNNNNNNNN
NNNNNNNNNNNNNNNNNNNNNNNNNNNNNNNNNNNNNNNNNNNNNNNNNNNNNNNNNNNN
NNNNNNNNNNNNNNNNNNNNNNNNNNNNNNNNNNNNNNNNNNNNNNNNNNNNNNNNNNNN
NNNNNNNNNNNNNNNNNNNNNNNNNNNNNNNNNNNNNNNNNNNNNNNNNNNNNNNNNNNN
NNNNNNNNNNNNNNNNNNNNNNNNNNNNNNNNNNNNNNNNNNNNNNNNNNNNNNNNNNNN
NNNNNNNNNNNNNNNNNNNNNNNNNNNNNNNNNNNNNNNNNNNNNNNNNNNNNNNNNNNN
NNNNNNNNNNNNNNNNNNNNNNNNNNNNNNNNNNNNNNNNNNNNNNNNNNNNNNNNNNNN
NNNNNNNNNNNNNNNNNNNNNNNNNNNNNNNNNNNNNNNNNNNNNNNNNNNNNNNNNNNN
NNNNNNNNNNNNNNNNNNNNNNNNNNNNNNNNNNNNNNNNNNNNNNNNNNNNNNNNNNNN
NNNNNNNNNNNNNNNNNNNNNNNNNNNNNNNNNNNNNNNNNNNNNNNNNNNNNNNNNNNN
NNNNNNNNNNNNNNNNNNNNNNNNNNNNNNNNNNNNNNNNNNNNNNNNNNNNNNNNNNNN
NNNNNNNNNNNNNNNNNNNNNNNNNNNNNNNNNNNNNNNNNNNNNNNNNNNNNNNNNNNN
NNNNNNNNNNNNNNNNNNNNNNNNNNNNNNNNNNNNNNNNNNNNNNNNNNNNNNNNNNNN
NNNNNNNNNNNNNNNNNNNNNNNNNNNNNNNNNNNNNNNNNNNNNNNNNNNNNNNNNNNN
NNNNNNNNNNNNNNNNNNNNNNNNNNNNNNNNNNNNNNNNNNNNNNNNNNNNNNNNNNNN
NNNNNNNNNNNNNNNNNNNNNNNNNNNNNNNNNNNNNNNNNNNNNNNNNNNNNNNNNNNN
NNNNNNNNNNNNNNNNNNNNNNNNNNNNNNNCTCCATCCGGCCATCCCGGATATTCTCCA
TCAGCTCCTGCACGGAGGAACCGGTGAACGCGCTTTTCAGCGTCACCGCTTCGAACAGGA
TCACGCCCATCGCAAAGATATCCGCCCGCTGGTCGCAAACCTCGCCGACGACCATTTCCG
GAGCGAGGTAGTGGGGAGTCCCGCAGATTCCCTTCTTGCCGTCCGGGGTCTCCGCCTCCT
CGGGCTTCTCTCCGATCCGCCGGGCGATCCCCCAGTCCATGATGTAGGTTTCATGGTATT
CGCCGATCATGATGTTGGCCGGTTTCAGGTCCCCGTGCATCACGTTGCGGCTGTGCGCGT
ATTCCAGCGCGTCGCAGACCTTGAGCAGCACATCCAGCCGGAAATGCAGCGACTTTTCCT
CATCATAGGCATTGATGCCGTCCAGCCGGTAATGGGTGACGACCTGCTCCAGATAGCTTT
TGAAATTCTCGCCGTTCACCAGCTTCATCGCCAGATGCAGGCCATTCTCGCGGTCGGAGT
TCAACGCATAAATCGGCACGATCGCCGGATGATCCAGCTGGGCGGTGACCCGCGCTTCCG
TCAGGAAAAGGCGGCGCTGCCGCTCCCTGCCGGAAAGCTCGCGCCGCAGGGATTTGATCG
CCACCAGCCGCCGCAGCCTGCGGTCGAAGCCGCTGTAGAGCTTCCCCTGTCCGCCCTCGG
CGAACTCCTGGCCAAGCTCGTAATTATCCTCGATCAGGTCGAGTCGCTCTTCGTTGCCCA
GAAACGCGACCTCCTGCGGAGGCCGTTTGTCGCGCAGCAATTCGATCACGGAACCGACAT
CCCTGCGTTTCCGGAAGGAGAAGATACGGAATAAAAACAGCCGTTTTTTCCGTTTTCCGC
CATTCTCCGCGGCAGAAGCGGCCCGGGGCAGCGGTTCCAGCGGAATGGTGCGTTCTCCAT
CCGGCGCAATCGTGGAGGTATCATCCAGCGGAACCGTTTTTTCCGGCTCGAACTCTTTTT
CCGTCATATCCAATTTATTCCTTGTCGAATCATTCCGTCTCATTGGCCGCACTCAGCGCG
ATGCCGAGCAGTAAACAACAGCCGAACAGCGAACTGCCGCCGTAGCTGATCAGCGGCAAA
GTCAGCCCGGTTGTCGGCAGCAGACATAAATTCACACTGATATGAACCAGCGTCTGGATG
CCGACCAGCGCCGCCGCGCCAAGCAGGTAAAGACGCGCTTCCCGCGCCAGCCCGAAGCGG
AACGCCAGCACCAGCAGCGACGCGATCAGGACCGTAAAACAGATCCAGACCGGCAGCACG
CCGCACCATCCGAGCGTCTCCGCCATCGTCGCATAGGCCGAATCATTGTAGGCCAAAGGC
AAATAGGCGTTGCTCCAGACCGCTCCGCCCAGTTTCGACCCGAACCACCCGCCGCGCGCG
ATCGCCAGCTCGAACTGGCGGATATGCCAGCCGCTGCCCAGCGGGTCGAGGTCAGGGTTG
AACAGCCCGGTGATCCGCCGCCACGCATACGGATGGCGCCAGACGAAGAGCGCCGCCGTG
CCGACGCCCCCCACCGCCAGCAGCAGCAAATTCCGCCACGAACCGCCCGACAGGAAGTAC
AGCGAAGCGAAAACGGCCAGATAGATCGCCGCCGTGCCGAAGTCCGGCTGGAGCAGGATC
GGCAGCAGCCAGACCAGAGTCAGCAGCGCCCCGCCCCAGAAGCGGAGGTTGTCCGAGCGC
AGCTTCGAAAACGCGATCACCAGCGTCAGCAAATAGATTCCCTTTGCCGGCTCCGTCGGC
TGAAAGTGGAAACCGCCGAGCCGGAACCAGCCGCACATCCCGTTGACCCGCACTCCGAAA
AGCGGCAGCAGCAGCAACAGCCCGAACGCTGCCAGCATCAGAATCCACGCATTGCGGCAG
TAAAACCGGAACGGCACCTTCGAAGCTCCCCACATCACCGCCAGCCCGAGAATCAGGAAC
ATCAGCTGCTTTCCCGCCAGCAGAAACGGCTCCGAAGCGTGCGACTGGCTGCTCACGATG
GTCAACAGGCCCCAGCCGCCGATCAGGAATGTCATCAGCAGCGCCAGGGTTTCAGGGCCG
AGCAACGGCAGTTTGCGACTCCGTCGATTCATTGCTCCGCCTCCTCTCCGGCAGGACGCC
GCATCAGTGTCTCCAGCGTCACGTCAAGCCTGACGTCTTCGCCCGGAGCCGGTTCCTCCA
GCAGCTTCCAACTGCCGGCGATCCAGTTGCGGCGACGGTCCAGCATCACCTCGAACCGCC
CGGGCCTGCCGCGCAGCCGGACGTCGAACTCGGCTTCCAGCCCCGATGCGCCGACCAGTT
CGCCGTTTTCCCTTTTTACCGTGCCCAGACGGCTCCGCGCCGCCGGGTTGCTGACCGCGA
TCCGCTCCACGCGCGATTCGATGCGGAAGGCGCGGTTGTTCTTCACTACCGGCTCCAGCG
CCAGCAGCTCCGCGGGAGCGAGGTCGCGCTTGAGCAGCACCGGCGTCCCCGTTCCGGCTT
CCGGGATTTTCAAATCCTTCACGGTTTTCCGGACCGCGTCAAAGGTTTCATCCTCCGGCT
TCATGCCTTCCGGCAGCGTCAGATAGAGGTCGAAGTAACGCTCGCTCCAGACCAGCGTGC
GCCCGGCGCGGTCCAGAATCCGGCCGCGCATCGCCGGGAGCGTACCGTGAAAGCGGGCCA
TCTTCTCCCCTTGCGCAATATACTCCGCGCTGCGCGGGCCGGCCAGCCAGACCGCGCGTA
ACAATGCCGCCGCCGCCCACACCAGAAGCAGCGAAAAGAAAATCACGGCCCGAAACCGCC
AGGAATCCCCTCCGCTCATCGTCCTCCTCCCGTCACTTTACGCACCGTCACCGGCGGAAC
CGGCAGCATCCAGCGTCCGCCCCCTCCGCCGCCATCACTCTCCGTCACGGTCTGTTTGCA
TATCCCCGGCTGTGAACATGGCCGCCGGCCTGGTGCAGCAATTTCGCCAGCAGCGCGTAA
TTGAGCGGGAAGGTCATCCCCCACGCCCTCCCCAGTTCACGCAGCTGCCGGAACCGCTCT
TCGGAGAGGCGCGGCACCACCACCACCGCCGGAACCTCACGCCGCCCGGCCGCCCGGCGC
AGCTGGACGACCAGCTCCACCGGATCGCAGGTGCGGAAAGGAGCCACCAGCACGAAACCG
TCGTAATCCCCCTGCTCCGCCTCCTTCTGCATCGCCTCGGCTGTATCCACTGCCGTCACC
GAGATCAGCTCCGCCCCGAGAATCCGTTTCAAAATAAAAACCTCGTCGGTATTGTCGTCG
CCCAGCAGGATTTTCATCGGCGTACAGCTTCCCTCCGGCTCCTCGGAGCTGCCGTCCGGC
TCCGACTGGCTCGACCGGCTGCTGCGCCAGTTGCCGGCCCGATTTTCAGCGGAATCGACC
GTGCAGTCCTTTTCATCCAGTTCCAGCCGCAGGATGGAATACGCTTCCGGAGTACTCTCG
ACTTCGAGGCGGCAGCCGATTCTGGTCGCGATATCGCCGACGAAGCAGAGCCCCAGCACG
CCGAGACTCTCCGAAGTCGGGTAAAGCATCGACGGATCGGCGTTTTTGCGGTGTTCCAGA
TAGATCCGGGCCAGCTCCTCGCGGCAGACGCCGTGATGGCTGTCGCGAACCTCGAAAATC
ACCCGGTGACGCTCCGAATAACACGAGAGCACCACCGTTTCCCCCGGAGCCGACGCCCGG
GCGACAGCCCGGATCAGGATGTTCATCAACTGGAACAGCAGCTCCCGGTCGGTCCGCACT
CCCTGCGGCGCACTGGAGGAAAAATGGTTAACCAGCGTCATTTCGCGCGCCTGAAGCGAC
AGGGTGCTGCGCTCCGTCAGCTCCCGCAGGAAATCCGCCGTATTGAAAGATTCCAGATGG
AGCACGCTCCATCGCTCGCGCGACAGCGAACCGATGTCGTCCATCCGGTCCACCCGCCGC
GACAACGAACCGATCCGCTTGCCGATCACATCCAGAATGCGCAACTCCTCGCCGTCCGGC
GTACGCCCCTCCTCGATCCCCTGCTTCAGCACCAGCGCCATCCCCTTGATGATGCTCAAA
GGCTGCCGCAGCTCCGGCAGCATTCCGGTCAGGATGCGCAGCTGCAGCAGGTCGTGCCGC
TCGATTTCGCGCTTCACCTCGGCTTCGCGCGCGAGGCTCAGCTTGAGCTTGCCCTGCAGA
TTCTGCTGCCGGTCCCGCAGGAAGTTCAGCGCGGCGTGCAGCGAACCGATTTCGTCGGCC
TCCTGCTCGATCGCCGCCAACGGCTGGGGCATATCGCCGCCCGCGAGATGGTCGGTGAAT
TCCGCCATCCGCCGGACCGGTTCGACCACATTCTTCAGCAGCCGCAGGCACCCCAGCATC
ATGGTTCCGAACACTCCCAGCAGGCCGATCAGGGTCACCAGCGGCAGCGCGTCGCCGAAC
CGCAGCTCCGTAACGCCGAAAATTCCGCCGAAGAACCGGACCGTCTCACTGCCGCCGAAA
ATAAACAGCGGAATCACGGCAAACGCGGAAAAAAATCCCGCGACACAAAGAAAGGTGATG
ACTTTTTTTCTGATATTCATATCCTGCCTTGGTTTCAATTCCCGAGGGTATTCTTCACCG
CCTGAACCAGCCGGAAAGTTTCCGGACCAATCCTTCGCCTTCATCTTTTCCTTCCGTTTC
CGGCACCGCCGCCAGTTTCAGCCCGGCGATGATCTCCCGGTATTCGGGACGCTGTTCGGG
CAGATAGCTGAGCATCCGGCCGACCAGCGCCGAAAACTCCGGCGTCACTTGCTTATTCAC
CTTGCACAGCTCCGGGTAATGCGGATTCGCGCGCCGGTCGAGCAACTCCTCCGGCGTTCC
CTTCACGCCGAACGGCACCAGCTTCGTCATCGCCTCGTAAATCGTCACGCCGAGGCTGAA
AATATCGCCGCGGTAATCCTCGCCGCCGTAAAGCAGCCGCTCCGGGCTTACATAGCCGGG
GCTGGCCCAGCCGTCGCACAGCGTCAGCGCATCTCCGGTTTCCCGGACGTCCGCCAGGTC
GAAATCCCCCAGCTTCGCCTCCCATTCCGAGGTCAACAGGATATTGCCCGGCTTGATGTC
GTGATGCACGACGCTCTGCTGCCGCAGCGCAAACTCCAGCCCTTCCGCGATATTGGCCAT
CCAGCCGGCGGTCATCGAAACGTCGGCCAGGCCGTCCCGCCGGAGCAGCTCCTCGACGCT
GCCGTTCTCCATATAACGCATCACCAGAAACGGCCGGCCTTCGGCCACGCCGCAGTTATA
GATCGGAATCACGCCGGGGTGGTTGATCTTCGCGACCAGCTTCGCTTCTTCCAGAAACCG
CCGCCCGCCGTCATTTTCTTCGCTCTCCTCGTTCAGGATTTTGACCGCGACGCGGCGCGC
CAGCTCCGGCTCCAGCGCCCGGTAGACTTTGGACATGCCGCCGATGCCGCAAACCTTCTC
CAGCAGATAGCGGTCGAACCGCTTCGGGACCCGGAGCACGGTGCCGCACTCCGGGCACTC
CACATGGCTGAACGGCTCCAGGTCGGTCACGTCCAGCTTCGCGTGGCAGTTCCGGCAGAA
CACCTTGATCGCATCCTGTTGCGCCATGCCTAACACCCCGCCTTCAGCGCCGGCAGCTCC
GGCTCCAGTTCAAAGGTTCCGAGCGGATGGTCCTGCTCGATGATCCCGAATTCGATATCG
GTACGCCCCAGCTCAGCGAGGCGGCGCTCGAACAGCGGCCGCACGATTTCAATTGAGTTG
CACTCGCTGCTCAGGTGAGCCAGCAGCAGCAACTGCGTGCGCGGAGTCAGCAGATAGTCC
AGCGCCGCGCAGGCCGCCATGTTGTCGAGGTGACCGTGCCGCCCCAGAATCCGCCGTTTC
AGATAGAGCTGCCGGTCGGAATCGCGCAGCATCTGCGCATCGTAATTGCTCTCCAGCACC
AGCGCGTCGCAGTCGCTGAGCCGCTGCATCGCCAGCATATTGATATCGCCGAGGTCGGTC
GCGATGCCGATCTTCAGGCCTTCGCGCCGGATCACGAAGCCGACCGGGTTGACCGCGTCG
TGCTGAACCGCGAACGGCTCCACCCCGAAGCCCCCGATCTGGAACTCCCCGCCCGGCTCG
AACTCCAACACCCGCACCGGCAGCTTGCCTTTCTTGCGCAGGAAGTTCGCGGTCAGCGAG
GAGGTGCATAAGGGGATGTCGAATTCGTCGCAGAACACCCGGCATCCTTTGGAATGGTCG
TCGTGTTCGTGGGTCAGCAGCGCCGCCTTGATCTCCTCGGCATTAAGACCGAGAGTCCGC
AGCCGGCAACAGGTCTCCTTTCTGGAAAAACCGACATCCACGATAATCGACCCGTCTCCG
CAGGAGAGGACCAGCGCATTGCCTTTGCTGCCGCTGCCCAGCGCACTCAATCTGACCATT
TTCTTAAAAAGCTCCTGAAAACTCCGAATTTCCGTCCGGAATCAAAAAATCAGCAAAATA
AAACCGAAACGACTGGAAAAAAGCTGTTTTGAAATTTAAATTCTAATAAGGTAAAATTCA
AACCGCAATCAGGTTCAATACAGCTTTTTTAATCATTATTTTCGATAATATACACGCATG
CCGGGAAATCAGCAAACATTATCCACCACACTTCGCCAGGAACAGCAGCTTTCCGCCCGC
CAGCTTCAGTCGCTGGAGCTTCTGAATCTGCCCGCCCTCGAACTCGAAGAACGGCTCACC
CAGGAGCTGGCCGCCAATCCGCTGCTGGAAGCCGAAGTGCAGTCCGAACCCGTGGAACTT
CCCGCGCAGCCGGAAGCTCCCGAAAAGGAAGATGAAAGCACGCTCGACGAGCGCGCCGTG
GAAAACGAGGAGTGGGCCGACGAACTGCCGATGCCGCCCGGCACCGGGGAAGCCGGCTTC
ACCAACGAAGAAAACGACTTCATGCTCAACTCGCTCTCCGACGCCCCGACGCTGCAGGAA
CAGCTGTTTTCGGAACTGGCGACCTGTGATGCGACGCCCGAAGTCCGGCGGCTGGCGGAG
GAGATCATCGGCTCGATCGACGACACCGGTTATTTCCGCAGCACTCCCGCCGACCTGGCG
ATGAGTGAAAACGCCGAGCTGGCCGACGCCGAAGCCGCACTGAAACTCGTGCAGAGTTTC
GATCCGCCCGGCGTCGGCTGCCGCGACCTTGCCGAATGCCTGAAGCTGCAGCTGGAGCGC
ACCGGAGAACTGACGCCGCTCTACCGGGAAATTCTCGACCATCACCTTGAGGAGATCGCC
CGCAACCACCTGCCGCAACTGGCCCGGACGCTTCGCATATCACTGGAGGAATTGAACCGG
TGCCTTGCACGGCTGCGGCGGCTGAATCCCTATCCGGGGTCGGCGCTGGCGCCGGAACAC
GCCGATTTCGTAATGCCCGAGGTGTCGATTGTGCGCGGAGCCGACGGAGAATACGAGGTG
GCGCCCCGCCGCAACGGCATGCCGCGGCTCTTTCTGGCCGAACGGTATCTGAAGCTGCTG
GAAACCCCGGACCTGCCGGCGGCGGACAAGGCGTATCTGCGCGACAAGCTCCAGCAGGCC
CGGGAGCTGATGCGTGCGCTCGACCTGCGCCAGAGCACCATCGTCCGCATCGCGGGCGTG
ATCGTCGCGACCCAGCGCGACTTCCTCGACAACGGCGTGGCGGCGCTGAAGCCGCTGACC
ATGAAACAGGCGGGCGAAATGCTCGAACTGCACGAAACCACCGTCAGCCGGGCGGTAGCC
AACAAGTATGTGGAGACGCCGCAGGGGATTTTTCCATTCAAGTTCTTTTTCACCGCCGGT
TTCACCGGGGAGGACGGCACCTCCGTCTCCAACCGGGCCGTGATGGAGAAGATCAAAGAA
CTGATCGACAAGGAGAATCCGGCCAAGCCCCTCTCCGACGAACAGCTAGCCCAGATGCTG
AAAGCCGGGGGCCTCGCGGTCGCCCGGCGCACCGTCGCCAAGTACCGCGAAGGAATGAAC
ATCCCCTCATCGTCGCTGCGCCGCAAGCACATGTGAACGGACGGGGAGGTTCGGTGCCTG
CCCTCCGGGCAGCTTGTCTGTTATTGCGGCAATGCAAAGTCGAACATAAACCAAAGACGC
TTTGCGTCGCAGGAGCAAGCCCCCCTCAGATGCAGTAATCGAGGAATTCGCCGTCGCCGT
TTTTGGCGCGGTAACGGTCGATGATCTCCTGAAGGGTGATTTTCTGCAATGCCTCACGGA
TCTGATTGTTGAGTTCCGTCCAGATTTCGCGGGTGACGCACGAAGCGATACGCGGACAAC
AATCGCGGGCGGAGACGCAGTCGACGATGCTGACCGGTCCTTCCATCACTTCAACCACAT
CGAGCAGCGTGATCTCCTTCGGTTCGCGGGAGATGCGGTAGCCGCCTTTGGAGCCGCGGA
TCGATTTGACCATGCCCGCCTTGCGCAATTCGATAATCAGGCGGCTGATGTACTTTTCGG
AAATATGCTGGGATTCGGAGATGTCACGGATCATCCGCGGCTTCTCAGAATCGTTCAGCG
CCAAATCCAGCAGGATGCGCAGACCGTAACGGCCCTTGGTCGAGATTTTCATAACTGCGT
TTCTCCGTTTATGATTTTATGGAATAAATTGACTGTTTTCACCGGCGTCCGAACCGTTTT
TCGATCTCTTTGAAGGTGACGGTCACCATAGTCGGGCGGCCGTGGGGACAGAGCGTCCCC
TGACGGCACTCGCCGAGCTGCCGCAGAAGCTCGCGCGCTCCCTCCGGCGAAAGCCGGTCA
TGCGCCTTGATCGCGGCGTGACAGGCGGCGCGGGCGACGTATTCAAGCTCCACCGGCATC
TTGTTGGCCATATTGTCCAGAAGCTCCTGAAGCATATCCGGAATCAGTTCATTCAGCGGC
CGATGCGTCGGCATCTCCATCGGCAGCGCATTGAGCATGACCGAGGTGCTGCCCATCGGT
TCGATGTCGAAGCCTAACACCTCGAACACCTTGCGGTTGCGCAACAGCAACGAGCTCATC
GTCGCGGGCAGTTCCAGAAGCTGCGGCAGCAGCAGCGGCTGAGCCGGAACTCCGGTCCGG
GCCGCCTTCAACAGATGTTCGAACATGATCCGCTCATGGGCCGCGTGCTGGTCGATCATC
ACCAGCCCGGTGCGGCCGGCGCACAGAATATAGGTGTCATCCAGCACGCCCAGGATTTCG
GTCGGCCAATCCCCGTTGAAGGGAGCGTCCGGATAGATGTGCTTTTCCGGCGGCACCTCG
CGCGGCTGCGGCGTCTCCGGCGGCGGATCATTCAGGAACAACGGCTTTGCGCCGGGTGGA
AGCTCCGCATCCGGTGCCGATTCCGTTGCCGCCGCTTCCGGCGACTCCTCAAGTTCACGG
ACCGGCGACGGAGAAAAACGCGGCACCGGCGGCGACGCAATGGCCGGAACAGAGCGGGAC
GGCGACGGTTCCGGTTCAACCGGCGACTCCTCCTTCACCTCCGGCGGTTCCGGCGGCACA
ACGGAGGAGGGTATTGCAAACTCCTGCTGCTCAGTGTCCCGGACGGTATAGGAGATCTTG
GCGTTGTCCAGCACCAGATGGAGGGGAACCTGACCGGAAAGCGGCAGATTTTCCGCCTCA
TCATTCAAGTAATCCACTTCGCGGGAGCGCTTCAATGCTTTGGAGACCGCGGCGGTCACC
GCCCGGCTGATCGCGTATTCATGCTTGAACCGCACCTCCCGTTTCGCCGGATGGACGTTC
ACATCCACCTCCTCCGGCGGCATTTCAAGGTACAGGATCACCGGAGGGAAACGGCCCGGC
TCATTCAGCGTCGCATATCCTTCGCGGATGCCGCGGTAGAGCGTCGGGGATTCGACCGCG
CGGCCGTTGATGAACGTGCGCTGCTCCTTGCGCGAATTGCGTGTGAAGCCCGGTGAAGCG
ACGAATCCGGTCACGCGGATGCCGTTTTCGGCATGATCGACCGGCCACATCGCATCCGCG
AACTGCCGCCCGAAAAACTCACGGATCCGCGCCTCGGCGGTCGACGAGGCCGGAGAGTTG
AAAACCAGCCGGCCATCCATGCGCAGCTCGAAGCCGACCTCATGGCGCGGCAAAGCCATC
GACAGGACCATCTCCTCAATATGGTGCGCCTCGGTAGCGGGAGCCTTCAGGAATTTGCGG
CGCGCCGGAGTGTTGAAAAAGAGGTCGCGCACCTGCATCACCGTCCCGACCGGACAACCG
GCGGGCGCGGCTTCCAGCAGCCTGCCGCCTTCAACCCGCACCCGGGTGCCCTCCAGCATG
TCGGAAGTCCGGGTCTGGATGGAAAAGCGGCTGATCGACGCGATCGACGGCAGCGCCTCC
CCGCGAAACCCCAGCGTGGTGATCCGGTCGAT
>contig_4795 dna:primary_assembly primary_assembly:ASM334394v1_:contig_4795:1:50860:1 REF
CTCATAGTGATCGCAATCATAGCGATATTGGCTGCAATGCTGCTGCCGGCGCTGAACAAG
GCGCGCGACCGGGCGAGGGCGATCGACTGCGTGAACCGGCTCAAGCAGATCGGATTGATC
GAGTTGTCGTACTGCGGGGATTCGGACGACTACTACGCGATCAGCCGGGACCGGAAAAAC
GCCCACAACAACTGGTTCGAGATTCTGGCGCGACATACGACCGGGATGGAGAATATGGCG
AACAGCGGAATATTCTACGAGTCGCGCACCCGCGGATACTATATTTACTCGTGGCCGGAG
GTGCCGCTCTGTCCGACGATCACTTCGACGCATCCCAAGCTCGGCAACACCTCGAACAGC
TGGGGCGGGTACGGGCGCAATGAGTACTTCGGCTCGGTCGGCACGGACGGCGGTTGGAAG
ACCAACGCTTCCACCGGCGAGCAGTGCGTGGCGGTCAAGACCGGCAGGGTGAAGCGGCCG
AGCCTGACGCTGCTGCACGGCGACGCCGACCAGTTCTACATGTCGCCCGGTGCGGCGTGG
ACGAAGTACGCCCGGTTCGTGCATTCGGGGCGGATGAATGTGCTGTTCGCAGACGGGCAC
GCCGGTTCCCATGCCGGATCGGTTTTCTGTTCGGGCGGCAGCGATGTGAGGCCGGATTCC
GGGACCTCGACCGGCTGGGATATCGTGCACTGGCGTCCCGACGGCAAGACGTATGCGGAC
GGCCGCCCGAAATCGATGTGAGGTTGCGATGAAGTTGATAATGAAGAGTTTGCTGCTGGG
AGTGGCCGCCGCAGCCTGCGGCGCGGAGCTGGAATTGCGCTTCGGGTTTGAAGGTGCGCC
CGGACCGTTGACGAAGCTGGACCGGAACGATCTGGCACGGCGTGGCGCATTCTGCCGCTA
TAAGCCGGACCGGGCCGGAGGAAAAGCGCCGGAGCGGGTGGCGGAGGCTCCGGCGGTGCT
GGGGAAAAACAGCCGCAGTTCCCTGCGCGGCAACGGCGCATTGGTGTGGATCAAGCGCGA
CGGGAAGCCGTTCCGGTTTGCGGAGGGATTCAGCTTTCAATTCTGGTTCAAGCCGGAGGA
ACTGCCGGAGAAACCGTTCTATTTCGCGGTGTTCAATAAAAGCTGGCGGGTCGGCTGCAA
CCCGCGGAGCGGCCGCTTTTTCGTGCAGAACCTCGCGAACCGGGAACAGTGCTTTTCCGC
TCCTGTCGCGCTTGAAACCGGCCGCTGGCGTCTGCTGACGGTGACGGGAAAGGCGGAAGA
GATCCGGATCTGGCTGGACGGCAGGCCGCTCTGCAAACGGCGCATGAAGCAGCCGCTGCC
GGAAAGCCCGGAGCTGTTCTTCGGGAACGGCTCTCCCTACGGAACAGATTTCTTTCCGGG
ACTGCTCGACGAACCGATGCTGTTCCGGGGTGCGCTGACCGAAGCGGAAATCAGGGAGTA
TGCGGCGGGAAAGCTCCCGGCGGCGGCTCTGCCGGAGGGACGGCTGCCCCGGTTGGACAG
TTCGGCCTGGCCGGTGACGTTCCCGGCTGCGCCGCGCCGGAGCTGTTCGTTCAGCACGGC
GGTGATCGTTGCGGCGGAGCAGGGGCGCGACGACTGGGCGCCGATAGTACGCGACCGGTT
TCGGAAGGAGTGGAAGGTCGAACTGCCGATTCTCCCCGCCGCCGATGCCGTCAAAAGCGG
CAAACCGTTGATTTTCAACGGAGATGCGCGCGGTAACGCGGCGTTGCGCCGGTTGGCGGC
CAATTTGCAGCTGGCGGTTCCGGCCGAGGGCTGTGAGCTGCGGATGCTCCCGGAAATGCT
CGACTGGCGCGTGGGCGGACTCTATTTCGGAGGGCGGACCCGCGAGGCGGTGGAAAGGGC
GCTCGATATTTTTTTCAAACGGTTTCCGGCCCCTGCGGAGGTGCCGCTGATTTCGGAATG
CGAAAGGGCGGGGGAGTTGCCCGACGCAGCCGGGATGGTCGAGGCGCTGCGCCGTCACTA
TGCGGAGCCGCCGGATTATATCCCGAACCAGTCGGCGATCCGCCTTTTCCGCGCTCCGGC
GCGGGCGTTCCTGATAAGCGGGAAGCCGGAGTACGCCCGCGCCTTCGGCGATATGGTCCG
GATCGTGCTGGAACATTATGACGCGGCCAGAGGGGTGCGCGGCACGCCGCCCTCCTTTAC
CTTTCACGAGTTCCCGTGGATGGTCGAATCGGTCGAAGTTTCGGACGCCTTTACCGCGGA
GGACCGCGCCGCCGCCGCGAAACTGATGGTCAAGGCGGTCGAAAACATGCTCGACTACTG
GGAGATGGCCGAGCCGATGCGGCTGTACGACTCCGGCGAAACCGGATACCTGACCAATCA
CCACATCTTCGCTTCGCGCAGCGTCTACATGGCCGCCGATTATCTGGAACGGCATTGCAG
CTACGAACCGGCACGCTACTGGAAAGCGGTGGCGGCCAACGCGATGCGCGGTGTGGAGAA
CGAACCGTTTTCACCGGAGGATTCCGCGAATTACCAGTATATCACCTACCGGATTTTCAT
GAATTACGCGGTCGCCTCCGGGTTGTATGCGGACGACTTTTTCCGCAACGGCGCTTACCG
CGACTACATCCGTTATGTGAAGAATCTGTGCGGAACCGACTGTTTCAGCGCCGGTTACGG
CGACAACGCCCCGATGGCGCGCGCCGGGCACTGGAGCGTGCTGCGCGACGCTGTGGAGCT
GTTCAACGATGAGGAGGCCGAATTCCTGCTGGCGCGGCTGGCTGAAAATCCGCCGTCGCC
GTTCTACCGGAGCGTGCTGCGGGAGATCGCGCCGCGCCGCGGCCTGCCGGAGCCGGGCAA
AGAGACGCTGGGATTGAACATCTTCACCAACAACGCCTTCCGGGAGAAATTCTTCCGGAT
TGACGGGCTGTTCGGCCGTCCCACGCTGGACAAGGCGGTGTTCCGCAGTTCGTGGAGCCG
CCGGGACGGCGAATTTCTGATGGTCAACGGCATGAACGGCGCGCCGCACGGCCACTTCGA
CGCGGGCGGGATCAGCCGGTTCCAGATCGGCCCGAACCTGTGGCTGACCGAGGGCGACTA
TATCAGGAAATACCCGGACGAACACAATACCGTGGAGGTTTCCCGCAATGGCCGGACCGC
ATATCCGGCGGGACGTCACCGCTCCCGCGCTGCGCAGGTCGTTGGAGCCGTGAATGTTCC
GAAACGGAATCAGGCGCTGCTCTCGCTGCGGGTCGAGGAGTACGGCGGATGTGCCGACTG
GAACCGCCGGATCGGCTGGATTGCCGGGCAGGGGGTGTGGATTGCCGATAAGCTGACGGC
GCGGGAGCCGGGCGAATTTCTGGCGCAGTGCCGCTGGCGGCTGCTCGGAGAACCGGCCGG
TCCGCAGAGCTTCCGCCAGAAGAACGGCGCGGAACTGCACTGGCGGGAGTTGACCGGCGC
GGAAAGTTTCCGCTATTCGCAGTTCGACGGCGGCCACGAGGAAGCCGGCCGGGATAACGG
CTATTACTCCGGCAGCCCGCAGGCCGGGCCGGAGACGCGGATCGTGGTGCAGCGCCGCGC
GGAAACTGTGGAAAAGGGTGCGGAACTCCGCTTTGTCAACCTCTTTACGCCTGTCGCGGC
GGAGGTCAGGCAGCTCGGGGAAAACCTGTGGCTGGCTCCGGAAAGCCTGTTCGCCGCCGG
TCCGGTTTCCGGGCCGGATATCGAAATCGCGGCGGATACTTGTCTGGTTTCCCCCGCCGG
AGTGACTGCCGCCGGAGCTACGCGGCTGAAGTTCGGCCCCGTGGCGTGGGAAAGCGACGC
GCCGCGCGACGTGGCGCTGGAGTTTACGCAAAACGCATGGCGTGAACTGAAACGGCGGCT
CGAAGCGGCGGTCCGGCCTGTTCCGGCTGCTGCCGTCCCGTCCCGGACGCTCCCGGAACT
TCCGGCATTGAAATTCGATGCCGCCGTGACCGCGCTGGCGGCAGGGGAACAGACATTGGC
AGCCGGATTTGCCGACGGTGCCTTCCGGGTGATCTCCCGCGAGGGCAAAGAGCTTTTCCG
GCACCGGTTTGCGGCTCCGGTCACTGCCGTCGCCGTGATTGACGTGCGGGGCAGGAGCCT
CTACGCCGCCGGAACCGCCGGAACCGGCAACCGCCCGGCCCCCGGCAGCATCGCACTTTT
CGATGTTTCCGGCAAGCTGCTGTGGCATAGGGAGATTCCGGTTTTGCAGCAGCGCAACGG
CACGGTGCGCACCGTGTTTCCGGTTCGTTTCGCGGACGGCGGCTGGGCGCTGGCTGCCGG
AAGCGAGGCGTGGCGTTACCATGTGTTCTCCCCGGAGGGGCGGGAACTGTGGCGGCGACA
GGTCTATCACGGCGCAACTGTCGGACTGGCCGCCGATCTCGACGGCGACGGCAACGACGA
AATCGTAGCGGGCAACGAATACTATTACCATTTGATTTTCGACCGCAACGGCAGGGAACT
CGACCGCAAAACCACTGCTCCGTGGATTTATTCCGCGGTTGCGGCGGACCTTGACGGCGA
CGGCAGGGCCGAAGCGGTCACCGGCCGGAGCGACGGGAGTCTGCAGGTCTCCTGTCCGCC
CGCGAACGGCTTCAGGCCGTGGAGCGTCTCCGTAGGGGGCCGTCCGGTCGGATTGGCGGT
GTTGGACAGGGCATTGTACGCCGGCACGCTGCCGGGACAGGTGGTGAAGGTAGGCTTCGA
CGGAAAACTCCGGGCGGCGGCGACACTGCCCGCGCCGCTTGCGGCGATGTGTGTTTGCGG
CGATTCGCTGCTGGCGGCGGGGCGTGACGGCATTCTGTATGAGCTTTCCGGGGCGCCCGC
CGTTGTGAAGCGGTACGCCTATATTCATGACCCGGGAGAGGCGCAGGCTCCGCTTCTTGC
CGGGGGGAGCGGCTTTGCCGTGCTGGGCAGCTCCGATCGAATTTACATCATAGGACAGGA
GGCGTTTTGATATGCCGAAGATAGTTTATGCGGGAACCCGCGAGGAGAGCTTCTTCCCGG
AACTCTGGAGCGCACAGGCCAAAGAAACGGCGGCAAGGCTCGGTTACGAGATCGCGATTC
CCGGTTTCACCCGCTTTGAGGGAACGCGGGAACGCTGGCGGGAGTTTCTCGCCGGAGCCG
AGGGGATCGTCACGACCTGGTTTTCGCCGAGGATCGACGCCGGAATCCTGCGCGTCGCCC
CGAAGCTGAGGATCGTCGGCCACGCCGCCGGTTCGCTGGCCGGATATGTGTCGCCGGAGC
TGTTCGAGGCCGGGGTGAAGGTCACTTCGGCCAATACCGACATGGCGCACGCGGTTGCGG
AGTGGTGTCTGATGGGGGCGCTGATGGGGCGGCGCAACGTGGCCGCCTATTCGGAGTTCG
GGACGGCGGGACGGTTGAATTTTCCGGGCCGTTCCGCCTGCGGTTCGGTGCGGAACGCGG
TGGTCGGAATCTGGGGGTTCGGCATGGTGGCGGAGCATCTGGTGCGGATGCTCGAACCGC
TTCGTCCGGCGAAGGTTCTGGTGTTCAGCGGCCACCTGGCGGCGGCGCGCGCCGCGGAGT
TCGGCGTGGAGCTGGCCGGATTCGAGGAGGTGTTGCGCCGGAGCGATATCCTGTTCACTC
TGGCCGGACTGAACAGAAACACAGCCGGAATGCTCGACGCCTCCCGCCTCGCCCTGCTCA
AGGACGGCATGACGCTGGTGAACGGGGGGCGGGGACAGTTGATGAACGAGGCTGATTTCT
ACGCCGAACTTGCCCGGGGGCGTTTCAACGCGGTGCTCGACGTCTACCATCAGGAACCGC
TTCCGGCGGAACATATTCTGCATACGCTGCCGAATGTGGTCCTGACGCCGCACAACGCCG
GTTACCCGAGTCGCAGCAGCTATATCGCGACGGTGCTGGAGGAGTTCGGCCGCTGTTTCC
GCAACGAACCGCTTCGCAACGAAGTCGCGCCGGAAAAGATTGCCTTTATGACCGAGAACT
GCGTAAATCGTTGAAAATTCAAAGATTACGGCAGTCNNNNNNNNNNNNNNNNNNNNNNNN
NNNNNNNNNNNNNNNNNNNNNNNNNNNNNNNNNNNNNNNNNNNNNNNNNNNNNNNNNNNN
NNNNNNNNNNNNNNNNNNNNNNNNNNNNNNNNNNNNNNNNNNNNNNNNNNNNNNNNNNNN
NNNNNNNNNNNNNNNNNNNNNNNNNNNNNNNNNNNNNNNNNNNNNNNNNNNNNNNNNNNN
NNNNNNNNNNNNNNNNNNNNNNNNNNNNNNNNNNNNNNNNNNNNNNNNNNNNNNNNNNNN
NNNNNNNNNNNNNNNNNNNNNNNNNNNNNNNNNNNNNNNNNNNNNNNNNNNNNNNNNNNN
NNNNNNNNNNNNNNNNNNNNNNNNNNNNNNNNNNNNNNNNNNNNNNNNNNNNNNNNNNNN
NNNNNNNNNNNNNNNNNNNNNNNNNNNNNNNNNNNNNNNNNNNNNNNNNNNNNNNNNNNN
NNNNNNNNNNNNNNNNNNNNNNNNNNNNNNNNNNNNNNNNNNNNNNNNNNNNNNNNNNNN
NNNNNNNNNNNNNNNNNNNNNNNNNNNNNNNNNNNNNNNNNNNNNNNNNNNNNNNNNNNN
NNNNNNNNNNNNNNNNNNNNNNNNNNNNNNNNNNNNNNNNNNNNNNNNNNNNNNNNNNNN
NNNNNNNNNNNNNNNNNNNNNNNNNNNNNNNNNNNNNNNNNNNNNNNNNNNNNNNNNNNN
NNNNNNNNNNNNNNNNNNNNNNNNNNNNNNNNNNNNNNNNNNNNNNNNNNNNNNNNNNNN
NNNNNNNNNNNNNNNNNNNNNNNNNNNNNNNNNNNNNNNNNNNNNNNNNNNNNNNNNNNN
NNNNNNNNNNNNNNNNNNNNNNNNNNNNNNNNNNNNNNNNNNNNNNNNNNNNNNNNNNNN
NNNNNNNNNNNNNNNNNNNNNNNNNNNNNNNNNNNNNNNNNNNNNNNNNNNNNNNNNNNN
NNNNNNNNNNNNNNNNNNNNNNNNNNNNNNNNNNNNNNNNNNNNNNNNNNNNNNNNNNNN
NNNNNNNNNNNNNNNNNNNNNNNNNNNNNNNNNNNNNNNNNNNNNNNNNNNNNNNNNNNN
NNNNNNNNNNNNNNNNNNNNNNNNNNNNNNNNNNNNNNNNNNNNNNNNNNNNNNNNNNNN
NNNNNNNNNNNNNNNNNNNNNNNNNNNNNNNNNNNNNNNNNNNNNNNNNNNNNNNNNNNN
NNNNNNNNNNNNNNNNNNNNNNNNNNNNNNNNNNNNNNNNNNNNNNNNNNNNNNNNNNNN
NNNNNNNNNNNNNNNNNNNNNNNNNNNNNNNNNNNNNNNNNNNNNNNNNNNNNNNNNNNN
NNNNNNNNNNNNNNNNNNNNNNNNNNNNNNNNNNNNNNNNNNNNNNNNNNNNNNNNNNNN
NNNNNNNNNNNNNNNNNNNNNNNNNNNNNNNNNNNNNNNNNNNNNNNNNNNNNNNNNNNN
NNNNNNNNNNNNNNNNNNNNNNNNNNNNNNNNNNNNNNNNNNNNNNNNNNNNNNNNNNNN
NNNNNNNNNNNNNNNNNNNNNNNNNNNNNNNNNNNNNNNNNNNNNNNNNNNNNNNNNNNN
NNNNNNNNNNNNNNNNNNNNNNNNNNNNNNNNNNNNNNNNNNNNNNNNNNNNNNNNNNNN
NNNNNNNNNNNNNNNNNNNNNNNNNNNNNNNNNNNNNNNNNNNNNNNNNNNNNNNNNNNN
NNNNNNNNNNNNNNNNNNNNNNNNNNNNNNNNNNNNNNNNNNNNNNNNNNNNNNNNNNNN
NNNNNNNNNNNNNNNNNNNNNNNNNNNNNNNNNNNNNNNNNNNNNNNNNNNNNNNNNNNN
NNNNNNNNNNNNNNNNNNNNNNNNNNNNNNNNNNNNNNNNNNNNNNNNNNNNNNNNNNNN
NNNNNNNNNNNNNNNNNNNNNNNNNNNNNNNNNNNNNNNNNNNNNNNNNNNNNNNNNNNN
NNNNNNNNNNNNNNNNNNNNNNNNNNNNNNNNNNNNNNNNNNNNNNNNNNNNNNNNNNNN
NNNNNNNNNNNNNNNNNNNNNNNNNNNNNNNNNNNNNNNNNNNNNNNNNNNNNNNNNNNN
NNNNNNNNNNNNNNNNNNNNNNNNNNNNNNNNNNNNNNNNNNNNNNNNNNNNNNNNNNNN
NNNNNNNNNNNNNNNNNNNNNNNNNNNNNNNNNNNNNNNNNNNNNNNNNNNNNNNNNNNN
NNNNNNNNNNNNNNNNNNNNNNNNNNNNNNNNNNNNNNNNNNNNNNNNNNNNNNNNNNNN
NNNNNNNNNNNNNNNNNNNNNNNNNNNNNNNNNNNNNNNNNNNNNNNNNNNNNNNNNNNN
NNNNNNNNNNNNNNNNNNNNNNNNNNNNNNNNNNNNNNNNNNNNNNNNNNNNNNNNNNNN
NNNNNNNNNNNNNNNNNNNNNNNNNNNNNNNNNNNNNNNNNNNNNNNNNNNNNNNNNNNN
NNNNNNNNNNNNNNNNNNNNNNNNNNNNNNNNNNNNNNNNNNNNNNNNNNNNNNNNNNNN
NNNNNNNNNNNNNNNNNNNNNNNNNNNNNNNNNNNNNNNNNNNNNNNNNNNNNNNNNNNN
NNNNNNNNNNNNNNNNNNNNNNNNNNNNNNNNNNNNNNNNNNNNNNNNNNNNNNNNNNNN
NNNNNNNNNNNNNNNNNNNNNNNNNNNNNNNNNNNNNNNNNNNNNNNNNNNNNNNNNNNN
NNNNNNNNNNNNNNNNNNNNNNNNNNNNNNNNNNNNNNNNNNNNNNNNNNNNNNNNNNNN
NNNNNNNNNNNNNNNNNNNNNNNNNNNNNNNNNNNNNNNNNNNNNNNNNNNNNNNNNNNN
NNNNNNNNNNNNNNNNNNNNNNNNNNNNNNNNNNNNNNNNNNNNNNNNNNNNNNNNNNNN
NNNNNNNNNNNNNNNNNNNNNNNNNNNNNNNNNNNNNNNNNNNNNNNNNNNNNNNNNNNN
NNNNNNNNNNNNNNNNNNNNNNNNNNNNNNNNNNNNNNNNNNNNNNNNNNNNNNNNNNNN
NNNNNNNNNNNNNNNNNNNNNNNNNNNNNNNNNNNNNNNNNNNNNNNNNNNNNNNNNNNN
NNNNNNNNNNNNNNNNNNNNNNNNNNNNNNNNNNNNNNNNNNNNNNNNNNNNNNNNNNNN
NNNNNNNNNNNNNNNNNNNNNNNNNNNNNNNNNNNNNNNNNNNNNNNNNNNNNNNNNNNN
NNNNNNNNNNNNNNNNNNNNNNNNNNNNNNNNNNNNNNNNNNNNNNNNNNNNNNNNNNNN
NNNNNNNNNNNNNNNNNNNNNNNNNNNNNNNNNNNNNNNNNNNNNNNNNNNNNNNNNNNN
NNNNNNNNNNNNNNNNNNNNNNNNNNNNNNNNNNNNNNNNNNNNNNNNNNNNNNNNNNNN
NNNNNNNNNNNNNNNNNNNNNNNNNNNNNNNNNNNNNNNNNNNNNNNNNNGACGGCATGA
CGCTGGTGAACGGGGGGCGGGGACAGTTGATGAACGAGGCTGATTTCTACGCCGAACTTG
CCCGGGGGCGTTTCAACGCGGTGCTCGACGTCTACCATCAGGAACCGCTTCCGGCGGAAC
ATATTCTGCATACGCTGCCGAATGTGGTCCTGACGCCGCACAACGCCGGTTACCCGAGTC
GCAGCAGCTATATCGCGACGGTGCTGGAGGAGTTCGGCCGCTGTTTCCGCAACGAACCGC
TTCGCAACGAAGTCGCGCCGGAAAAGATTGCCTTTATGACCGAGAACTGCGTAAATCGTT
GAAAATTCAAAGATTACGGCAGTCGTAGGCCCAGTGGAGCAGGGCCTGGCGCTGTTTGCG
GCGGCAGTTCCAGTCGCCGGGCAGCGGACAATGGCGGAGCTGGGCGAGGTGGCGCGTCAT
CGCCTTCCAGCGCCGGATCTGGCGTTCGTCGTCCGGGCAGCGCCGCCCCATCCAGTACCG
GCAGTACCACTGGAACCAGCCGCGCGGGTCCTCGAAGTAGATCCACTCCTTTTTCCGCCA
TACGGCCAGCGGCAGCGAGGCGTTGATTTTGAAGAAGTTGAGTTCAGGATCGTGGCGCTC
GTGACAGAGCCGGGCGTGCTCAAACCAGTCGTCTGGAAACTCGGCGGTGCAGTCGGTCAT
GTATCTGCCGCCGAACACCCCGAGCTTCAACATCTCCTTCGGGGTCAGCTGAGGCTCGAA
GCCGGCGTGAAAATTCCTGCCGGCGGGTTCCGTGAGACGATAGCAGTACTGCTGCTGCAT
CAGGTCGTTGACGACGATTTCACGCGGTTTCATCGGGAGTTCTCCTGTCCGGGAAATTCC
AGCCGGTCCGTCGCGAAGCCGCATTTTTTGACATATTCCACCAGTTCCAGCAGTTCATCA
TCCGGCAGCTGCGGCGTGCGGGCGAGAATCCAGAGATAGTCGTCGGTCGAGCTGGTGACC
ACCGCATGCCGGTACTCCGGATCGAGCCGGATGATCCGGTAATCCCCGTAGAAGGGGCGG
AAGAACGAGACCTCCAGTTCGCCGACGGTCGGCTTTCCGCTGAATTTCGCAATGCCTTCG
GCCCGGTGTTCGACGCCGTCGCGAAAGCCCCGGTTGACCACTTTGACGGTTCCATCCGGG
TTTTGCGTGTATTCGGCGGTGACGCGGTCCATGCCGCGCTCGAAACGGTGCGGCAGCCGG
GCGATTTCGTACCAGGCGCCGAGGTAACGCGGCAGCTCGAAGCCGGTGACCGCCGGGATT
TTTTCCGTGCTTCGCCCCGACATGCAGCCTCCGGCGAGAACCAGCAGAAACAGCAGCGCA
ATTTGTAACAGTTGGTGTATCTTCATCTTATCTATTCCTCCTTGCCATTATTGTACAACT
TATTTCGGAAAGTGTCAAGCCCGGAAAAGAATCACGCCCGTTTTTTAAACTTCCGATTTC
AACAAATGGCGGTTTTCTTAAACTTTTCCAACTTTTCTTAAACTTTTAAACAATTGCCCC
TTGACATCGGCGGAAAGTTTTGGTATAATTATAGACAGAATATTTAAATCGATTAAAACG
AATCGATTTTTCTTTTTTATTGAAATTTAAATCGATTAAACAGGCGAGACAGCATGACAA
TCTATGACATCGCAACCAATCTCGGGGTTTCGGCGGCGACGGTTTCGCTGGCGCTGAACG
GAGACCGGCGGGTGGCGGAAAAAACGCGCGGCCGGATTCTCGAATATGCGGACAAGCACG
GTTTCAAACGCAACGAACAGGCCCGGAACTTCCGGCTCCGGCGCACCAACAACGTCGCTC
TGGTGGTTCATAACATCGACAACGACTTCTGGCACGGGGTGGTCAAGGCGATTGAGGAGG
CCCTCGGCGACTCCTTCAACGTGATCCTGTGCAACACGGACGGCGATCCGGCCAAGGAAC
GCCGGATTTTCCATAACCTGATGCAGCGCAAGGTGGATGGCATCATCGTGCAGCCGGCCT
CCGCGGATGAGAGGATGTTCGAGGAGACCATCCGCGGCGGCATCGCGCTGGTCTCGCTGG
AGGAGACGGAAAATGAGCTGATCTCCTTCGTGAAAGGCAATGACTTCAAAAGCGCGCGCC
GCCTGACGGAGGCGTGCATCATGGCGGGACACCGCAGGATCGCTTTCCTGAGCTTTCACT
TCGACTGCGTCGGCCTGAATGAACGAATCCGGGGCTTCAAGGCCGCCGCCGAGAACGCCG
GGATCGCCGAAGAGTGCGAAGTGTTTGTGGCTGAGGAGATTTCCTTTGAAGCGGTGGAGC
GGATTTTCGGGGATCGCACCGGGGATTTTTCGCTGGTGATCGGCTCCGACGACCGGATCG
CCTGCCAGTTGCTGCGGGTGCTGGCCGCCCGTCAGGTGCGGGTGCCGGAGGAGTTGTCGG
TAATCGGCTGGAACAACAGCCGTTTCCTGGAATACCTGACGCCGACTCTTTCCTCGGTCG
CGATTCCGATGCCGGAGATCGGCCGCCGCGCCGCCGAAATCATCCTGAAGAATCTCGATC
ACGGCCCCGCCGTCGCCAAGGAGTACGTGGATGAACAAATCTTTTTACGTGAATCATTTG
CACCTTTCCAACCCAACAAGTAGGAGAAAGTCATCATAAGCAGTTGTAGTGGGGTTCTAA
TGAGTTCTCTCTGTTTTACCTGAAACTATTGTAAGGAACTCAGAGAAAATATGGGAAGAC
ATATCGGAAATATATTGACATAATTAACAAGCGATTATAGGTGTAAAACTGAATTTTAAA
AATTGACTTTTAATACATCACCGACAAACAAAGAAAGGTTATAAAAATGAGAAATATACT
TGCTTGCCTTATTGGTAATAAAAACAAATTCAATTTTACGCTTATTGAACTTTTAGTTGT
GATTGCGATAATAGCGATTTTGGCTGGAATATTGTTACCGGCATTGAATAAAGCTCGGAC
CAATGCCCATCGGATTTCCTGTACCAACAATATGAAAACAATGGGGACCGGAATAGCATT
TTATACTGATAGTTATAGTGATTATGTTCCTTATGGACACTGGAATACATCCACGGATCA
TCATGCACGTATCTGGACTCAACTGTTGTATGGTGTCATTGGCAATGCGAAAATCTTTTC
GTGTCCGGCAGATTCCGGGAGATTTCCGTTTGAGGATAAAGTTTACTACTTTTACGATCA
GAATGACACTGAGGTAGCACGCACCAATTCCTATGGTGTAAACCTTAATATCGCAGGTCA
TTTTGCTGCTCCGGGCAATCCGGGCAACAATTCAAACCTTTTTCCTCCCGTCAAAATTGG
CAACCTGAAAGCTCCATCACGTCAAGTATATGCTACGGATTTTGCAACGACCGGAACTAC
AGCTGCTTTCCAATATTGCGCTCAAGAACTTACGGGAGTTACACATGCTCAGCGACTGAT
GGAATCTCATGGCAACAGTACTAATCTTCTGTGTATTGACGGTCATGTTTCTACTGTTCG
TCCGCACTTGACGGATGCAAGTTGGGCCAATGAGTTCCGCTGGTGGCGCGAATCCACACG
TCGCATTAATGGTAGTTACGAATAATTATTTTTATTTCAGCGATTTGATATCTTTTAGAC
TTGAAAAGAAAGATTTAGCAGGATATCCATGAATCACAAATATTTTGTAATGTTATTTAG
CTTTCTAGTATGTTTGGGGGGATACGCGCAGCCGTCAGCTCGGGTGATGCTGGACGATTT
TACGACCATTACGTCTTGGCAGAATATGGGAGGTACTGAAAATCCGGAAGAAAATATTTA
CTGGAGTCGCTGTGGCAGTTTCAAAGATGTTTCACGTTCCGACGGATACTGTGCAAAGCT
CTCTTTTGATGTAATATTTCGAGAAGCTGAGTTCGGAGTAGGCAATAATCGTGTTTACAT
CCAGAAACTGGATAAGAATGCAGAAGGTATCCGATTGCAGGTCAATCCTTGTGGTTTCAA
CACTCGTTTTACGGCTGATCTCAAATTGAGTGACGGACAGTTAATCCGTACTGTTTATGT
ACCCGCCTCCGGTGATGGTTGGCGCGAAATCTTCATCCCTTTTCCAAAAGAGAAAATCGC
CGGGCGTCATCCTTTCTCCGTCTATCGGCTTGTGGTATGGTTTTCCGGCCCGGCCAAAGG
AGAGATCTTTTTCGACGATGTCGCGGTGGATTTCAAAAAATTGCCGAAAGATCTCGCGCC
GCTCACCGCCGAGCCGGTTTATCGCAAACTCGGCTGGCGTCCCGGCGAGCAGGTGATGCC
GGAATATTTGTTCCGTAACCGCCTCTCCACGCCGTTTTCCGGCGAAATCACACTAAAGGG
AGCCGGAAAGGAATTCACCCGGAAGATCGAGCTTCCTCCCTATGGGTTTTGCTATCAGAA
GTTCGATTTCGGTCGTTTTGATGCTTCTGAACCCCATCCGGTCACCCTTGCACTCGGCGG
CGAAGTATTGCATTTCGGTTGGATCTCGGTTTTCAAACCGAATAACGGCCCGATCAATAA
ACGGCCGATGTGGTTTTCCGTCGAAGATCAGGAGCTGAACAACTGTTATGAAGAGGGGGT
GTTACACGCTTCGTGGTTGCCATTGCTTGGTGTTGACATGATTCGGGCCGGCTTGATGGG
CAATGCCCAGATGTCCAAAGGGAAACTGCGTGCCGAGGCATTGCGCAAACTCTGGGCTGC
CCCGATCAAGGCGGGAGTAAGGTTGCTGATTGACTATGCAGGTTATGTACCGCCATGGGT
AATCAAGCCGAATCCCACTTCACCATTGGATTGCCGTTGGGAAGAATTCGACGTATTGAT
GACTGACTTCGCCAAATTTTTCGGTACTATGCCGGAAGCACGATATTTCGAATTCATTAA
TGAACCAAACCTTGATCATTCTCAGACAATGACAGATGACTATTTGACTGCTCTAAGTCG
TTTGTATCCAATTTTCAAGAAATATGCACCGCATGTAAAAATCACCACTGGCGGCTTCTG
TCCAGCGGTTCCCGGTTCGCAACCGCAGTTCATTGAACGCCTGTTGGCCAAGCCGGAGAT
TTTTGACGTCATCGCCTATCATGAACACGGTAATTATTCCCATTATCGCTTTACATTTGA
TATCGTAAAAAAAATTGCAGGAGCTAGACATAAGCCAATTATCAATACAGAAGCGGCTGC
TCGTTCCTTTATGACTACGCCGCAGGGATTCTACGATCAAGCCGATCAGTTGGTTCGGAA
GATTACTTACAGCAAGGCGGTTGGTATGGAATATTACAATTGGTTTCTGCTGCAGGATTA
TTGGGATAAAATGGTTGGTGCTGATGATACTTTCAGTTTAGTTACGGTCTATAATCAACC
GAAACCTTCCTTTATGGCTTATGCAGAACTGATTCGACAACTTTCCAACCGTGATTTCAG
CGGAATGGTGGAACTGGACCCACTGTTGGAAGCCTTTTGCTTTACCGGAGAAACAGACGA
CGTGATTGTTGTTTGGAAGAAACGTCAAATAAAAGGATTTAAATTTGTTCTTCGCTCCGA
TGTTCCTGTTCTTCGCACTGATATTTACGGCAACAGTCAGACTTTGGAACCACAAAATGG
TTTGGTGACAATAGAGAGTGCGGATCTGCCTTTTTATTTAAAGGCACCGCATGGAAAAAT
TCGGGCATTATCACGACTTCTTTCTTTTCAGAATGGATTGGCTGTGTTGCCCGGAGAACG
CGTGAAATCGATTGTAACTCTCTTGAATCCTTTCCCGCAGACGTTACATTATCAGTTGAA
TTTTGCCGGACGTACTTTTTCAGGAGAACTTCAGAAAGGAAAAAGTAAAGATATTCAGGT
CGATCTTATAGTCCCTCCGGAACAGATTCCAGGTGAAAGTGTGATTTCTGCCAAACTGAT
CTTCACAAATAAGGGGAAGATCATTTTTGAAGATTCATTGGCGATTCCATATGTTTGTTG
TATCAGAATTCCAAAAGAAGGTAGTTCTCCTCAAAAAATTATTCTGGATTCTCCTGCTGC
ATTGCGAGAATTGGTATTTGTACCGACTATTCCGCGCTGGAATGGAAAAAAAGATCTTTC
AGCTACACTCTTCTTCAGTTGGTCTCAAAAAGGATTACACGTGAAATGTTGTGTAGTTGA
TCAGGAACACAACGGGAGGCAAGCTGGAGAACAGATTTGGCAGAATGATAGTATTCAGTT
TGCAATTAATCCGATTAATGGTAAAAAATGGAGTGAATATACTTTCTCTTTGACAAAAGA
CGGAGCTATTGGCTGGTGTCATTACCCGCCGAATGGATTCAAATCAGGAAAAGTAGAGGA
TAATTATTCTATCTCACGGAAAAATAATGTTACTGAATACAATTTTACAATTCCGCCGGA
AAGGCTCAGCTTCGATTTGAAAAACGGAACTACATTTCGTATAGCATTGTTAATCAATGA
TTGTGATGGAGGTATTCGTTCGCGAACGATGCAGTTATTTGAAGGTATTGATGGCCCCAA
AGAGCCGGGAAAATTTGGCCTTGTACGGCTTGTACGATAGGTTACATCCTTGGATATTTA
TTCGGTCCGGCGTCCTGCCGCGTGGCTTCCCGAGGTCCGGCGTCCCGACTATGCGGCGGT
TCCGGCTTATGCTCCGGTCTGCGAACGGCTCAAGGTCGCGCCGGAGCCGGGGAAATGGGA
GTATCTCGGGAGCTTTGAGGAGGTGCTGGTGAAAAAGCCGGCCCCGCTGGGCAAAGTTCC
TTTTATGGCCGATCCGACCGCCGCCGCCGCGCTGGCGCAGATCGGCCGCCGCCTCGGCGG
AGATGAACGCGACGGCAGGAAGGGGCGCATGCGCAAGGATTTTGACGATTTTGCGGTGCA
TACGGTCAAGGTTTATGCCGGTTACGTGCTTAAGACAATGCGTGAATTCATGCCGGATAA
ACTCATCGGCAGCAACCGTTTCATGGGCGCGTCGACCGAGGCGATGCTGGAAGCGTGGAA
GGATTACGACCTGATCGCATGGAACTCCTACCCGATGTGGGTCTGGAAGGATGCGACATA
CACCGGCCGTCAGCTGGCCGAAATCCGGAAGGCGCACCGGGTCACGGGCAAGCCGGTGAT
GCTGACCGAATGGGGCGTTCAGGCGCTGGATGTGCGCATGGCGTCGCCGTCGGCGCAGCT
GCTGACCCAGAAGGAACGCGGCGAGGGCTACGGCAAGGTGGTGAAACAGGTCGTCGAAAC
CTTTCCCTTCGTCGTCGGGATGGTCAACTTCGGCTATCAGAACCTGGCGGACAGCGAAGG
GCAGGGCTGGGGTGTGGTGGACAATGAGGGGCGGCCCTATCATGACTTCATCTCCGGCAT
CGTCGCGGCCAACCGATGGCTTGACGAATATTTCGTCGGTAAATGACCGATAACGGAAGT
TCAGATTCCGCCGGCTCCGAATTTCGGAGCCTTTTTTATTGCAACAAGCTGGCATTTCGG
AAAAATGGGAATATTGTTTGGAATAAGCGGAAATAAGGCTAAGTTTTTTTATCCTGGTCA
CGTCTTATTCTTCAGTGAAACTCCGGGAGGTCAGGTGTGGGATTGAAATGGATTATGGCG
GCGGCGATGCTGCTGGTTGCGACAAACTTTGTCATGGCAGCAGCGGTTCGGGTGGCAGTG
GTGGGGGAAGAGGAGACTGTCCGGGAAATTCGTTCCCGGCTGGAAGCGGAACAGGATATC
GTCCTGGCGGAGTGGAAGGATGCTCCGGAGGTTTCCGCCTTGTATGATCCGAAAATTGCC
GCGTATCCGCTGCCGGAGGCGGATTTTCTGATCGTGGCGGCCAAAGAGCGGCTGGTGGCG
GTTCTGAATCTCCGTCACTCCTATCTCGCCGCCGAATTTTCCCCCGGCCGGGAGCCTGTC
GAAACGGCGCAGCGGGTTCTGGAACGCATACGCAAGGCCGCAACTGCGGAACAGAGCGGA
TACTTCTGGAGTGTGGTGATTGAAGAACCGCATCGGCTGACTTCGAGTACCGGCGGAGGA
AACGCGCCGGAACTTCTTTCGGCAGGGCTGGAGGAGTACTGGTTGAAAGAGCCGTCGTGT
CTGGTGATCGATCGGCATGAGCCGGAGAAAAGCTGTGCTGAAGGAGGCTTTTTCCGGTAC
TGTTTCCCGATTCGGCTCAATAGCTGGGTGGTGAGGCTGCGCGAGGGAAAGAAAAACGGT
TTCTATCTGGAGGCGGCTTCTTTTTTCGGCCGACGGATGTTTGTCGCTTATACGAAGGAA
GTACCGGTTACGCAGGAAACCGCGGTGCAACTGAAGGAGTTTGACGCTGGTCTGAAACTG
TTTTTAAAACGGAACGGAGTGGAAAAATCACCGGAACGGCAATCGTATCCGAATACTCTG
TCGGGTTACCGGGATCAATTGGGGAGGCTGCACATTTTTTCCGACCGCTGGTTCGATCTA
TGGGCGGCGGCGATCAAAAAATATCCCTATTATTCCTGGGGAGGGGAATTAACCCTGAGA
AGCGGTGGCGAACAGGCTGTTGCAAATTCTGCGTATTCCTCCGACCATGCGTTCTCCATG
GCCAGAAAATGGTTGAGCGGGATGCGTGAAATGAGGCTTCGGCATGCAATACCGAAAATG
GATCCCACCGGTTTGGTCGCACTCTCATTGCAATGCAATACTTTTCCCAGATTCGGCAAG
AACAGGAAACTTCCCGATATCGATTGGGACGCGATCAAGACATTGGCGGCGGAGGCGCGC
CGGGAGTACCGGTTGTGGTATCGGGCACGTTTCGGGCTGAAGTATGACCCGGAGCGCGGG
CTGCGTACCGTCCCCGAACTGCAGGCGTATTTCCGGGAATTGGAAAATGTGGGGCTGAGA
GAACATAACTACTATTCGCTTCAGGATTACTACGACGGCCTGTCCGAAGTGATTGCGGAA
GAGATCCGGGCTGCCGATGCCTTTCTGACGGCGGAGGATACTCCGGAACGGCAGCGCGGA
ATTCCGCCGATCGGCCAATTCATTCTGAGTGAAAGTTTTTCGACAAATACGCAGACGGCT
GTTCCGGAGCGGCGGATACTCTACGAGCAGATTGAAGCCGCGCAGCGTTCAAAATCCAAA
CTGATCCGCCAGCTCGGCTGCTTCTGGCAACTTCACAGAGAACAGGATAAAGTGGAATAC
CGTCCCGATGAATCACTGAAATTATTTCGGGAATATTGCCGGCAGGTGAAGGAAATCTAC
GGCAGGGAAGCCCCCTATCTGGCTGTGGTGAATAATAAATCGAAAATAAAAGGGGGGAAT
TTTTCAATTGTGCAGAAGAAATTTAAGGCGATTGCGGCTGAAGTATTCGGCGATGATACG
GATTTCCTGCCGTCAGGACGGGAATTATATGAATTACGCGGTTTGGGGAGAGTACCGCCC
CGGCAAGTGGAAAAATTCCTGCCGGTGATCAGGGAGCGCATGGATTTCTATCTGACTTCA
GCAGCCGGTAAGGAACTGCAGGCCATTTTCAACAACATGGCTTGGGAGGGAGATGATTAT
TTCCTGCAGCATGATGCAAAGGAACGGCGGGAGCTGATTGAGAGATTCAATTCAAAGGTT
GAACTTTCAACCCCGGTTCCGTGGGGTGACCGGGGCGTAATTCTGAATTCCATTATGCGG
GGAGGGATGATCTATCTGGTGGGGTTCCGGGAACGGCAGCAGTTGATAACACTGTACCGG
TTCAATCCGGAAAGCAGACAACTGGATTGTTGTGCCTCGTCTAAAGTGGATCTGGAGCGT
GCCGGCCGTTTCGGCAGGGGGATTGTGGATACTTGCGGCATGTTTGATGTGGAAGGGGAT
TATGCCGTCTGGATGAGAGAAAAAGAGGGAGACGGTTTCCGCCCGGATGGCAATGTGTTT
CGTCCCGGAATTCCGAAGGAAAGGGTTCATGTTTTTGATTTGAAGGGGAAAAAAGCATGG
ACTCTTACGGACTTTCCACACAATGGCCTGAGGTCAGTCGCGTTGCTCGGCGGCAAACTC
TATATTGCACTGAATTCCGCAAACAATACGAATTCCATGCTGGTTCGTTGCGATTTGTCC
GGAGATAACCGGGAAGTCCTTTTCGATACCGGCCGGGAGGAAGAACAGAACAGTTTCGAT
GCACGCGACCCGTTCTCACGTTTTCTGCTGAGGAGCAACCCTTTTCGCGGGCGGCTGCTG
CTGTTTGGAGACTCCGTATTGTATGAGATGGATCCGAATACCATGGAGGCTTCTGAAATT
TCCGATGAAACCCTTGGCGGAAACAGAACGATTGTGGGTGATGAAACACTCTATATTCCC
GGAATGGATTGCCGTTATTTAACTTATAATCTGAAATCCGGAAAATTGCAGCGTGTGGCG
TTTTTCGATTGCAGTTCCACGGGCGTAAAAGAGCAGGATTTGCTTCCGTATCAATGGCGC
CTGAAGTTCAATTACTCTTATGCGGGGATTCCTGCGCGTGCACTGGCATTTGTTCTGCAG
GGGAATCGGATGCTCCAGCCGAGAGAACAGATGGTGCTGATTGATCTCGATCGTATTGAA
CAGTCGCCGCCAGTGCTGGTGCCGCGACAGTTCAATGCCTCGCCGGCAGACGCCTATCCG
GCAAAAGATGGAAAATCCTTCTGGCTGGTTTTGCCGGAGGGAAAAATTCAGTTGTTGACT
CCCAGGTGAGCGGCATGAAGCATTCTGTGAAACAACTGTTGGTGATTGTTGTGTCAGCCG
GACTTTGGAGTTCGGCTGTCGCTGAAGAACTGCCCAAAGTGGCGATTGTGGGGGATTCCG
CACTTGTGGATCTGGTGTATGCCCAGTTGAGTGCGGAAGAGAATTTCGAGTTGCTGGAGC
GCGATAAGATCCGGCTGATTCTTAAGGAGCGGAAGTTGGCGGCCTGGAACAGTTCCGAGT
TGATCCGGCAAATTCCGCATGCGGATATCTTAGTGGCGTTTGAACCGGCTAATGCTGCGG
CGAAACGTGTGATCATCTTCAATGTCCGGAACAGCTACAGGATGGCGGATTTCCCGCTGC
CCGACAATACGGAACAGGCTGCCGTTGCCACCGTTGCCCGACTGCGAAAAAGCATGACCG
GTCAAATCCGCCCGGCGACGCTGACCCTGGGGATTGTCCGGNNNNNNNNNNNNNNNNNNN
NNNNNNNNNNNNNNNNNNNNNNNNNNNNNNNNNNNNNNNNNNNNNNNNNNNNNNNNNNNN
NNNNNNNNNNNNNNNNNNNNNNNNNNNNNNNNNNNNNNNNNNNNNNNNNNNNNNNNNNNN
NNNNNNNNNNNNNNNNNNNNNNNNNNNNNNNNNNNNNNNNNNNNNNNNNNNNNNNNNNNN
NNNNNNNNNNNNNNNNNNNNNNNNNNNNNNNNNNNNNNNNNNNNNNNNNNNNNNNNNNNN
NNNNNNNNNNNNNNNNNNNNNNNNNNNNNNNNNNNNNNNNNNNNNNNNNNNNNNNNNNNN
NNNNNNNNNNNNNNNNNNNNNNNNNNNNNNNNNNNNNNNNNNNNNNNNNNNNNNNNNNNN
NNNNNNNNNNNNNNNNNNNNNNNNNNNNNNNNNNNNNNNNNNNNNNNNNNNNNNNNNNNN
NNNNNNNNNNNNNNNNNNNNNNNNNNNNNNNNNNNNNNNNNNNNNNNNNNNNNNNNNNNN
NNNNNNNNNNNNNNNNNNNNNNNNNNNNNNNNNNNNNNNNNNNNNNNNNNNNNNNNNNNN
NNNNNNNNNNNNNNNNNNNNNNNNNNNNNNNNNNNNNNNNNNNNNNNNNNNNNNNNNNNN
NNNNNNNNNNNNNNNNNNNNNNNNNNNNNNNNNNNNNNNNNNNNNNNNNNNNNNNNNNNN
NNNNNNNNNNNNNNNNNNNNNNNNNNNNNNNNNNNNNNNNNNNNNNNNNNNNNNNNNNNN
NNNNNNNNNNNNNNNNNNNNNNNNNNNNNNNNNNNNNNNNNNNNNNNNNNNNNNNNNNNN
NNNNNNNNNNNNNNNNNNNNNNNNNNNNNNNNNNNNNNNNNNNNNNNNNNNNNNNNNNNN
NNNNNNNNNNNNNNNNNNNNNNNNNNNNNNNNNNNNNNNNNNNNNNNNNNNNNNNNNNNN
NNNNNNNNNNNNNNNNNNNNNNNNNNNNNNNNNNNNNNNNNNNNNNNNNNNNNNNNNNNN
NNNNNNNNNNNNNNNNNNNNNNNNNNNNNNNNNNNNNNNNNNNNNNNNNNNNNNNNNNNN
NNNNNNNNNNNNNNNNNNNNNNNNNNNNNNNNNNNNNNNNNNNNNNNNNNNNNNNNNNNN
NNNNNNNNNNNNNNNNNNNNNNNNNNNNNNNNNNNNNNNNNNNNNNNNNNNNNNNNNNNN
NNNNNNNNNNNNNNNNNNNNNNNNNNNNNNNNNNNNNNNNNNNNNNNNNNNNNNNNNNNN
NNNNNNNNNNNNNNNNNNNNNNNNNNNNNNNNNNNNNNNNNNNNNNNNNNNNNNNNNNNN
NNNNNNNNNNNNNNNNNNNNNNNNNNNNNNNNNNNNNNNNNNNNNNNNNNNNNNNNNNNN
NNNNNNNNNNNNNNNNNNNNNNNNNNNNNNNNNNNNNNNNNNNNNNNNNNNNNNNNNNNN
NNNNNNNNNNNNNNNNNNNNNNNNNNNNNNNNNNNNNNNNNNNNNNNNNNNNNNNNNNNN
NNNNNNNNNNNNNNNNNNNNNNNNNNNNNNNNNNNNNNNNNNNNNNNNNNNNNNNNNNNN
NNNNNNNNNNNNNNNNNNNNNNNNNNNNNNNNNNNNNNNNNNNNNNNNNNNNNNNNNNNN
NNNNNNNNNNNNNNNNNNNNNNNNNNNNNNNNNNNNNNNNNNNNNNNNNNNNNNNNNNNN
NNNNNNNNNNNNNNNNNNNNNNNNNNNNNNNNNNNNNNNNNNNNNNNNNNNNNNNNNNNN
NNNNNNNNNNNNNNNNNNNNNNNNNNNNNNNNNNNNNNNNNNNNNNNNNNNNNNNNNNNN
NNNNNNNNNNNNNNNNNNNNNNNNNNNNNNNNNNNNNNNNNNNNNNNNNNNNNNNNNNNN
NNNNNNNNNNNNNNNNNNNNNNNNNNNNNNNNNNNNNNNNNNNNNNNNNNNNNNNNNNNN
NNNNNNNNNNNNNNNNNNNNNNNNNNNNNNNNNNNNNNNNNNNNNNNNNNNNNNNNNNNN
NNNNNNNNNNNNNNNNNNNNNNNNNNNNNNNNNNNNNNNNNNNNNNNNNNNNNNNNNNNN
NNNNNNNNNNNNNNNNNNNNNNNNNNNNNNNNNNNNNNNNNNNNNNNNNNNNNNNNNNNN
NNNNNNNNNNNNNNNNNNNNNNNNNNNNNNNNNNNNNNNNNNNNNNNNNNNNNNNNNNNN
NNNNNNNNNNNNNNNNNNNNNNNNNNNNNNNNNNNNNNNNNNNNNNNNNNNNNNNNNNNN
NNNNNNNNNNNNNNNNNNNNNNNNNNNNNNNNNNNNNNNNNNNNNNNNNNNNNNNNNNNN
NNNNNNNNNNNNNNNNNNNNNNNNNNNNNNNNNNNNNNNNNNNNNNNNNNNNNNNNNNNN
NNNNNNNNNNNNNNNNNNNNNNNNNNNNNNNNNNNNNNNNNNNNNNNNNNNNNNNNNNNN
NNNNNNNNNNNNNNNNNNNNNNNNNNNNNNNNNNNNNNNNNNNNNNNNNNNNNNNNNNNN
NNNNNNNNNNNNNNNNNNNNNNNNNNNNNNNNNNNNNNNNNNNNNNNNNNNNNNNNNNNN
NNNNNNNNNNNNNNNNNNNNNNNNNNNNNNNNNNNNNNNNNNNNNNNNNNNNNNNNNNNN
NNNNNNNNNNNNNNNNNNNNNNNNNNNNNNNNNNNNNNNNNNNNNNNNNNNNNNNNNNNN
NNNNNNNNNNNNNNNNNNNNNNNNNNNNNNNNNNNNNNNNNNNNNNNNNNNNNNNNNNNN
NNNNNNNNNNNNNNNNNNNNNNNNNNNNNNNNNNNNNNNNNNNNNNNNNNNNNNNNNNNN
NNNNNNNNNNNNNNNNNNNNNNNNNNNNNNNNNNNNNNNNNNNNNNNNNNNNNNNNNNNN
NNNNNNNNNNNNNNNNNNNNNNNNNNNNNNNNNNNNNNNNNNNNNNNNNNNNNNNNNNNN
NNNNNNNNNNNNNNNNNNNNNNNNNNNNNNNNNNNNNNNNNNNNNNNNNNNNNNNNNNNN
NNNNNNNNNNNNNNNNNNNNNNNNNNNNNNNNNNNNNNNNNNNNNNNNNNNNNNNNNNNN
NNNNNNNNNNNNNNNNNNNNNNNNNNNNNNNNNNNNNNNNNNNNNNNNNNNNNNNNNNNN
NNNNNNNNNNNNNNNNNNNNNNNNNNNNNNNNNNNNNNNNNNNNNNNNNNNNNNNNNNNN
NNNNNNNNNNNNNNNNNNNNNNNNNNNNNNNNNNNNNNNNNNNNNNNNNNNNNTCTTATG
CGGGGATTCCTGCGCGTGCACTGGCATTTGTTCTGCAGGGGAATCGGATGCTCCAGCCGA
GAGAACAGATGGTGCTGATTGATCTCGATCATATTGAACAGTCACCGCCAGTGCTGGTGC
CGCGACAGTTCAATGCCTCGCCGGCGGACGCCTATCCGGCAAAAGACGGAAAATCCTTCT
GGCTGGTTTTGCCGGAGGGAAAAATTCAGTTGTTGACTCCCAGGTGAGCGGCATGAAGCA
TTCTGTGAAACAACTGTTGGTGATTGTTGTGTCAGCCGGACTTTGGAGTTCGGCTGTCGC
TGAAGAACTGCCCAAAGTGGCGATTGTGGGGGATTCCGCACTTGTGGATCTGGTGTATGC
CCAGTTGAGTGCGGAAGAGAATTTCGAGTTGCTGGAGCGCGATAAGATCCGGCTGATTCT
TAAGGAGCGGAAGTTGGCGGCCTGGAACAGTTCCGAGTTGATCCGGCAAATTCCGCATGC
GGATATCTTAGTGGCGTTTGAACCGGCTAATGCTGCGGCGAAACGTGTGATCATCTTCAA
TGTCCGGAACAGCTACAGGATGGCGGATTTCCCGCTGCCCGACAATACGGAACAGGCTGC
CGTTGCCACCGTTGCCCGACTGCGAAAAAGCATGACCGGTCAAATCCGCCCGGCGACGCT
GACCCTGGGGATTGTCCGGGTCGTGGATTCAGGGGTGCCACAGCGCTATCAGGGGAAAAT
CGACGAGTTTACCTCTGCTTTGGAACAAGCCATGGGAAAAGCCGAGTGGATTGTTGTTCT
GGAACGGAATCATTTGGAACAAGTCAACCGGGAGCGGGAAATTTCCCGGGAACATTTCCC
GTTGACTCCGTCTGCCTGCCTGATCGGATTGGAATTTACGCCGGGAAAACGCCCGGAAAT
CACACATTGTACCGTGCGGCTGATTGACCGGAATGGCAAAGTTTTGGAAAAAATCCATGC
GGAGAATGTGTTTGAGGATATTCCTGAGAGCGTGCGCAAACTGATCCCTGTGATTCAGCA
GAAAGCACTGAAAGTTGTCGAGGAGAAAAATCGTGCAATCCAAGCAGGAGCCAGAACGAA
AGCAGCAGTTGCCGAACATGAACAGCAGGAAGAAGCGAAACGCTACTATGAAACCTATCT
GAAACTCTGTTCCAGCAGATATCAGGAAGCGCGGGAGGCTTTGGAGGCTGCGATTGCTCT
GGCTCCGGACAATCAGAGGTATCGCGCTGCACATCTCAGGCTCGGCTGGGAGAAAAGTCC
GGAAGATCCGGCTGAATACCTTCAATATCAACAGGAACGTCTGGAAGAAATGCGGCGTTA
TGAGCGCAATACGAAAGGCCAATCGTATTTTGCTTCGGATTCGTATTTCCCGTTGTTTGC
CCGGCCTTTTCCGAAAGAATTCAACAGGGGGCGGGAATATGTGGGCAACCGAAGACCCAC
AGAGGCGGAGTGGCTGGCGGAGATGAATCTGGCGGAGGAAGTTCGGGAATTTTTCTGGAA
AGCCGGTATGACGCGTCTGAAAGGGACAGAGCCGGCAAATCTGTGTGAACTCTATTACTA
TCTCGGCCTGATTAAGCGTATTTATCTGGCGGAGCAGCTTTATGTGGATTTTGAATCTTA
CAAGCTGGCGGTCAGAAAGGGGGTTCGGATGGGAATTGAGGCAGTTGAACGTTATGTGAA
CCAATACGGGTACGCAGAAACGATGAAACAACGCAGGGAGTTTGAGAATCTCGCCTGCCC
GCTATATGACCGGAAGTTATTCGAAGCGGATCCGGAAGGCGCTGTTTCAACCCTTGAAAT
AGCGAAACGCTCGCCGCAGCAGGCGATCCGGAAATATGCGATGGTACTGGAATTTGCGTG
GCGTATCAGGCAACTCTCCCCCGATACTCCGGAGAGTTACCGGCGTGTTGTGGAAGCATG
TTATCTGGAATACCGCAAGCAATTTAAACAGAATCCAAATTTATTTCCCTGGATCTCTGG
TATGCCACAGATTCAGAGAGAAGTCCTGGAGCGAATCCTGGAAGAAATGGAAGAAAAATT
CTGGTATCTTGCTCCTGAACGGTAAGATATTTTTCCGGCATATGATGAAAATCTTTCGAT
TCCTGTTTCCGGGATAGCGATGTATCCACTGGTTTATAATTTGCAATAATTGGTTTTTGT
GTTTTATTAATGACAGATGAGGAGTTCCCCAAATGCGGGAAATAAAAAGAGGAGAATCTG
TCATGAAAAGCAAACCGTCATCGGAAACGCCGTGGTTGACCGCGGACACTCGCAAATTCG
TCAAAGCACTGGAAAAGCAGGGCGGGCCGCCGCTGTACAAGCTGGCGATTCCGGATGCGC
GCCAGGTATTGCTGGATGCCCAGTCCGGCAAGATCAAGGCCCCGGCCGTCGAATCCGAAG
ATTTGAAAATTCCGCTGGGGAGCGGTTCGGTCGGCGTACGGCTGGTCCGGCCCGAAAAAG
CCGGAGGAACGCTGCCGCTGATCTGTTATTTTCACGGCGGAGGCTGGATTCTCGGCAACC
GCGATACCCACGACCGGCTGGTCCGGGAACTTTGCGCCGGAACCGGCGCAGCGGTGGCGT
TTGTCGAATATACACCGTCCCCGGAGGCGGAATACCCGGTCCCGCTCAAACAGGCTTTCG
CGGTGTTGCAATATCTGGCCGTCCACGCCGGTGAGCTGAAACTCGATCCGGAGCGGATCG
CGGTCGCGGGCGACAGTGTCGGCGGCAATATGGCCGCAGCGATGACCCTGATCAGCAAGG
CGAAGAAAGGGCCGAAAATCATTTTCCAGGCTCTGTTCTATCCGGTTACGAATGCGAAAT
TCGACACCGATTCCTACCGGAAGTTCGCGGAAGGGCCGTGGCTGACCCGCCGGGCGATGA
AGTGGTTCTGGAACGCTTACGCGCCGGACCGCCGTTCCCGCAATGAAATTACCGCGTCGC
CGTTGCGTGCTTCGCTGAAGGATTTGGCGGGGTTGCCTCCGGCTCTGGTCATCACGGCCC
AGAATGACGTGCTGCGTGACGAAGGGGAGGCATACGCTCAGAAATTGATGGAAGCTGGCG
TCGAAGTCACGGCGTTGCGCTGCAACGGCACGATCCATGACTTCATGATGCTGAATGCGT
TGGCGGAATCCGCTCCGGCGCGTCTCGCGGTTTCTGTAGCTTGTGATGCGTTGCGTAATG
CTTTCCGGCAATGAATTCCTCTGGAGAAAATCAGAGATAATGGGGATTTCGTTCCGGCAG
GAGCGAAATCCCGGTATTGCATGCCGGTCACACCGGGATCAGCCGATGAAATCCAGCTCT
GTTTCAAGCATGGTTGGGCGGCTGAAGTCGAAGCTGCGCACTTCCCGCCGTCCATCCCGC
CAGTGGATCGTCAGTTCGAGCACGCCGGCGCCACGGAGGCGCTCGGTGCGGCGGAAAGCT
CCGGCACCGGGAAAGAGGCGCGGGCCGGGGCGTTCCACTGGCCGCTGTACTCTCCGCCGG
GGCCTTTGACCCGGACACCGCAGAGTTCGGCAAGATCGCCGCCGTTCCACAAGGCGAGGG
CGTTCCATTCGCCTCATTTCCGAATTCTTCAAAAACACCGCATCCGGTCAACGTACCGAC
TGCCGCCAAAGCGGTAAAGAGAAGATAAATTTTTTTCATGACTATCAATCCTTTTTATTT
TACGTTCCAGAAAATCACGAGCGGCGGCTTCCGCACGTCGTTCCTCCGTGATTTTCGCTC
CGCTTTCATCCCGCAGGATCATTGCCTTGCGTTTGTGATCCTTCGTCGTATACTGGAGCA
AGTAGACTCCATTTTCTTTATATACCCGTCCAGTTCCTCGTGCACGTCGTTTCTGCTTCA
TTGCTACCTCCGTATTGGTTGGTGTTGAGTTTTCCCGTCATGGGGAGGCATGGTCAAAGC
TTTCTTTTTCATTTCTTGCTTCCTTCTGTGACACGCAACGGTTTTCCGGTATCGGGCAAT
GACGGGAAATAACATCCGGTTCAGGAGAACACAGTACAGGCCTTTTCGTGTTTTGTGATA
ATACAGCCCCTTTGGAACGCATTATTTTTAATATTCGATATCGCACTCAATTCCTGTTGT
AAAAAAACTGGACGCCCGTTCGGTTCTCCTTTCGGGTTCCTGTTGATTTGATAACGATAT
CAAATCGCGTTGTTCCAATTATGAACCGGAAAGTCCGAAATGTCAGTACCCCGATTGAAA
AAATCCGCTTCTTATTCCGGTCTGGAGCGCAATTCCGGTATGGGCTGCATGATGGAAGGA
AATGGAAAATTTTAACGGAAATCCGAACTATTTGCGATATCCCGCTTGACACTCCCGATT
TTCCGGTCTATTATTGAATAAGGTCCGCCTGAAAGCGGGCTGAAAGTAAGTTTTTTGAAA
CAGGAAGAGCAGCATCATGGAGTCTATTGCATCCCGCAGGAAACAGCTTTTCGATTTGAT
CGTCGCGAACGAGGCCTACGGCATTCAGCGCCGGGCCGAACCGATCGTGAAATTTGAACT
CGGCGAGGAGCGGGCCGCCAACGCCGGGCTTCGCCATCTTTCCGGCTGGTTCGACCGCCC
TCATCCGGACGGGCAGCCGTTGCGCGAGGAGTCGGATTTCACCGCCCAGAAGATCGCGCT
GGCGCTGGCCCGCTACCGGGAACGGCTCGAAGAAGATACTGTGGCGGCGGTGCGCCGCTT
TTTTACGCAGTTTGATTTTTCCAGCACCAATCCCGCCGAGAATCAGCTGGTGCGGTTTCG
CGCGGCACGGCTGGTGGCGGGAAAACAGTTTCCGGATGCGGTATTTCCGGCGTTCGGGAA
CCGTTCCGGTGCGGAGCTTGCCGCTGAGGATGCGGCGTTCCTGAAGGAATTTATCCGTTC
GCGCGCCCGTCGCGGCCGGGGTGAGGCGGATTCTTCGTGCTGTCTGGTTTCGATCTGGCA
GAGTCTGTTGCTCTGTTTTGATCATGCGCAGGATGAGGAGCTTTCCCGCCTGGCCGGGAA
TATGATGAATCTTCTGCTGGCCGGATTTTTCCAGAAATCGCCGGACGGCTGCTGCGGCGG
AGCGCAGGGGCGGATCGGCACCGCCGAGGCGCTGGACCATGCCGCCGCCGGAATGTATGC
GCTCGGCTATCTTTACGGCGGCGTGGGCTGCCCCGAGCTGATCCGGGAATGTCTGGTCGA
TGCGGTGCTGTCGAAGTTTGAGCCGCTGCCGGAGGTGGCCGCGGTCGCGCTTTGGAAGCC
GGACGGCGAAGCGGTGATCCGCGAGAGCGGCGAGGGCAGGGCGCAGTACACGCTGCGCAG
CGCCGATTATGTGATCGGTTCGATCGTCCGGCAGGAGCGCCGTCCCGAAGTCAGCGACGG
CCAGCATGACTGGGATGTGACCTTGCGCGGCGGTTCCACCCGCAGCCGGATTTTCAGTCA
TCATCCCGGCAATGCCGACGGCCACGGGTGCTGGACCGGCGATGCGGGATGCGGCTGCGC
CCAATTCTTCCAGAACCGTTCGGCGGTGCTGGCGCTGTATCATATTCCGGCGGATCAGCC
GTGCCGCTACATTCATGCGTACCTGCCGAAAATGGAGTTTCTGGATGTGGTGGAGACACC
TGAAGTCATCTTCGTTTCGACGCCCGGCGCGTATGCGGCTTTGATCCTGACGACTCCGTG
GCGGTGGACCGGCGGATACGAATATCAGGACCGCGAAATCGTATGCGACGGAACTGTGAA
CGGTGTGATCTGCGAAGTGGCGGAGGCCTCCCGCTATCAGAGCTTTGCGGAATTTCAGGC
GGAAATTCAGGAGAATACCTGGTGCCTCGATCGCGACCATCTGCGGCTGACTTATGTTTC
GAAGCAGTGCGGAGCGATGGAGCTGCGGGCCGACGGCTCCCGCTGGCAGGACGGGATTCC
GGTAAGTGCGGATTACCCGTTGATCGATTCGCCGCTGATTCACTCCGACTGGGATTCCGG
CGAAGTAACACTGACCGTACCCGGCTTTGCGCCGCTCATACTGACATTTTAGAGAAGCGG
CCGGAACTTCGTTTCAGCAGGAGCGAAATCCCGGATGGCGGTATTTGACCGCAAAAAAAC
GCCCGGCGGATTTCCGTCGGGCGTTTGGTGTTTCCAGAGGGCGGAACTATTCGTCCAGTT
CCTTCAGGGCGGCCTTGCGGCTCAGCCGGATCTTGCCGGAGGGATCGATGTCGATCACCT
TGACCGTCACGAACTGGCCTTCTTCGCAGATATCGGTGACTTTGTTGACGCGGTAGTCCG
CCATCTCGGAGATGTGGAGCAGACCGTCCACGCCCGGCAGGATTTCGACGAACGCGCCGA
AATCGCGAACGGTCACGACCTTGCCGCGGTAGATCTTGCCGATTTCGGCTTCCGCGGTGC
TGCCGAGGATGCGTTCCTTGGCGGCTTCGAGGTGCTCCTTGTCCGGGGCCATGATCTTCA
CGTTGCCGTCGTCGTCGATGTCGATGCTGGTGCCGGTTTCTTCGGTGATCGCGCGGATGT
TCTTGCCGCCGGGGCCGATCAGGGCGCCGATCTTTTCCGGATTGATCTGGATCACTTCGA
GACGCGGCGCACGGCTGCTGATCTCTTCGCGCGGCTTGGCGATGCACGCCTCCATCACGT
CGAGGATCTTCATCCGGGCGATCCGGTTGCGCTCCATGCCTTCGCAGAGCAGGTCGATCG
GAATGCCGGGCAGCTTCAGGTCGAGCTGGAAGCCGGTGATGCCGTCACGGGTGCCGCAGA
CCTTGAAGTCCATATCGCCGAAGTGGTCTTCCGCACCGATGATGTCGGTGAGCAGCAGCC
GCTCGCCGTTGTCCCCGGTCACGAGGCCGCAGCTGATGCCGGCCACCGGGGCGGAGATCG
GCACGCCCGCATCCATCAGCGCGAGAGTCGCGCCGCAGACGGAAGCCATCGAGGTCGAAC
CGTTGGAGCTCATGATTTCGGAGACGCAGCGAACCACGTACGGAAAATCCTTCGGCACGA
CCTTGGAGACCGAACGCTCCGCGAGATTGCCGTGACCGATTTCACGACGGCCGGGGCCGG
TGATGCGGCCGACTTCGCCGACGCTGAAATTCGGGAAATTGTAGTGCAGATAGAAACGCT
TCTTGGTGATGCCGGTTTCGCTGGTCAGGTCGTCGGCTTCCTGCGCGTCCTTTTCGTTGC
CGAGGGTCGCGAGCACCAGCGCCTGGGTTTCGCCGCGCGAGAAGAGCGCGCTGCCGTGAA
CCACGGGGAGCACGCCGACTTCGGCGGAGAGCGGCCGGATTTCGGTGGTCGAACGGCCGT
CCGGACGGAACTGCTTCTGCAGAATCACGTTACGGGTGACGGTGCGGACCAGGTCGTCGA
AGCCCTTCGCGGTCTCAAGGCCGAACTGGGTGTCGCTCATATCGGCGAACTGTTCGCGCA
ACGCCTTGCGGGCGTCGTCGCGCAGCGCATCCATCGCGACCATGCGGTCTTCCTTGCCCG
GGATGGTGCAGACCGCTTCGATGCGGTCGGCGCAGAAGGCTTCGATGCCCTTCATCAGGG
CTTCCGGAACCGGATAGAGCTTATATTCCTTTTTGGCGCGGCCGGCCTTTTTCGCCAGCT
CGATCTGCGCGTCACACTGTTTTTTCACTGCCTCGTTGGCGAGGTACATCGCCTCCTTCA
TCTGCGCTTCGCTGACGAAATCGGCTTCGCCTTCGATCATGATGACCTGGTCGGGCCGGC
CGGCGTAGATGAGTTCGAGCTTGCTCTGTTCCATCTGGGCGCGGGTCGGGTTGATCACGA
ACTGACCGTCGACAAGACCGACGCGCACCGCGCCGATCGGCCCTTGGAACGGCAGGTCGG
AGAGCATCAGACTGGCGGAGGCGCCGACCATCGCGAGCACATCCGGCTCATTCACGCCGT
CGGCGGACAGCAGAACGCTGGAAATCTGCACTTCATCGAAGAAGTAGTCGGGGAAGAGCG
GCCGGATGGGGCGGTCGATCATGCGGCAGGTCAGGATCTCCTTGGTGGAGGGACGGCCTT
CGCGCTTGATGTAGCCGCCGGGGAACTTGCCCGCCGCGGAATACTTTTCGCGGTAATCGA
CCTGCAGCGGGAAGAAGTCGGTGCCTTCGCGCGGCGCGCCGGAGCAGGCGGCGGTCAGGA
CAATGGTGTCGCCGAGGCGGACCAGACAGGAGCCGTTGGCGAGTTTGGCGACTTTACCGG
TGGAGATTTCCATGGTGCGTTCGCCGTCGAACTGAAAAACGATTTTTTCTTCAGCCATGA
TGTTGTTCGTCCTTTCAAAACGAAATGTTTGATTCTGGAAAAGAACGACTCCGGACGGCT
GAAAACGGAACGGGAAAATTCCCGCCGCCGTGTTCCGCATGACTCGCGGAATCCCGGTAT
CAGTTCCCGGACAATCCTGCCCGGACGCTGATAGCGACCGAATTCCACCAATCAAGTCAA
TCCCGGAATCGCCTTTTTCCATAAAATTAAAATAATATACCCCGCGGAACCGGAAAAAAC
AAGTATTGAACGGAGTACATCATGATTTTTTAAGAAAGATACCGATTTTTCCTCCGCCAC
CTTGAAACAGTTTGGCGGGAGGAGTATTTTAGAATGCGGAAGTTTACGGCGCGGTCAAGA
AAGAATCGTTTCCAAATGTTGAATGCTGCAAAAGAGTTTTTGAAACGCGCGTTTCATCAT
GACGGCGTGCGCCGCTACGGGGCGAACACTTTATGGTTGATGGCGGAGAAGGTCATAAGG
CTGGCCGTCGGTTTTTCCGTAGGAGTCTATGTCGCGCGCAGCCTGGGGCCGACGCAGTAT
GGGCTGCTGAATTATGCGATCAGTTATGTCGCGATTTTTTCCGTGATTTCCACGCTCGGC
CTCGATCAGATCGTCCTCCGGGAACTGGTCAGGCATCCCGAACAGTCTGACCGGCTTCTG
GGGACAACCTTTGGATTGCGTCTGGCCGGGACCGGCATTATGCTGACACTGCTGGCATTC
TCCTTGTTTTTTCATCCCGCCGGAGGAGGGCTGATTGCGATTATCGGCGCCGGATACTGC
TGTTCTGCTTTTCAGGTAATTGAATTTTACTTTCAGTCGAAGGTGCGGAGCAAGTATATC
GCCCTCTCCCAGATCATCGCCCTGCTGGTGGTTTCCGGTTGTAAAATCTGGGCGGCCGGG
CAGGGGGCAGCCTTGTACTGGTTCGCCGGGATCGAAGCATTCTATATGGTTCTGATGTTT
CTCATCTATCTTGTCTTTTTCCAATCGCGGGAGGGGGATTGCCGCAACTGGCGGTTTGAC
TCTCGCATTGCACGCGCCATTCTGACCGACTCCTGGCCGTATTTGCTCACTTCGATCGCA
GGCATGGGATATTTGCGGATCGATCAATTGATGCTGAGATATATGCAGGGAGATGCGGCG
GTTGGCTGTTACTCCGTGGCGATGCGGCTGGTGGAGCTGCTCTATGTGATTCCGACCATT
CTGGGAAATTCATTTCTGCCGGCGGTCATTCAGGCGGTCGGCTGTTCCAGAGAAGCCTAT
CGCGTGCGGCTGCTGGGATTTCTTTCACTGATGTTTTATGTCGGCCTGACGCTTTCCGTT
CTGCCGATGCTGGCGGCCGGACTGATCACGGTGGTTTACGGGGCGGCTTACGCTCCGGCA
GTACCGGTGTTCCTGATCGGTCTATGGCGCGTGTTGTTCTGCTCCATGGGGGTTGCGTCG
GGCGGTTATCTGCTCAATCAGAATCTGCAGCGTTATTCAATGCTTTTCGCCTGGATCGGG
TTTGCTTTTAATATCGGAATGAATTATATTCTGATCTCGCGGTTGGGAGAGGTGGGCGCC
GCCGTTGCTGCGGTATTGTCCGGTGGGGTGATTGTTTATGGACTGCCATGCTGTTTTACA
CCGACCCGTGGATTATTCCGGCTTTTGGTTCGGGCGCTGAATCCACTGTGGATCAGACGC
GGGTGGAAAGAAATAAACCGGAGAGAAATATGAATAGTTGGCTGAAACGGTTCTGTTATA
ATCGATTTCGCGGAATGTGGGCCCAGGGAAAAGATGGATATTTGCACGATACCGGCTGGT
TTCGGAGCTTTCAGGAACGGCAGGCTGTTGATCTATCCGGTCAACCAGTGCCATGGCTGG
GCTATCCGTTTGTCGAATTTCTCTCCAAACGCTTGTCGCCGGCAATGCAGATGTTTGAAT
TTGGGTGCGGAAATGGAACGCTTTATTGGGCTGGACGTGTCGGGAATATTGTAAGTTGCG
AGCACAATCGTGCTTGGTTCGATAAAATTTCTCCGCGTTTGCCTGATAACGCGCAGGTAA
TATGGGCTCCGGATGGGCCGGAATATGAAGCGACCATTTTAAATACCGGGAAGCGTTATC
ATTTGGTTTTGGTTGACGGTATCCGTCGCGAAGAAGCTGCGGCAACGGCACTGGAAGCAC
TGACTTCAGACGGGGTTATGATTCTTGATGACAGTTTTCGCAGTGAATATCGACCGATTT
TCGAGCGAATGCAATTTGCCGGATTCCGAAAACTTGAAATCAGCGGGGCTGCGCCTATTC
ACAATAATTATGATGAAACTACCGTTTTCTATCGGGATGGCAACTGTTTGGGAATTTGAA
ACTGCATTATGAGAATCGTAATTTTGAACCGTTGGTTTTCCGAGAGAATGGGATATGCAG
ATGCGTCATTGGCACATGAATATTCAATGGCCGGGCATGAGGTCTTTCTGGTAACTTCCA
ATGCGCAGCCGTATTTTGACAGCCCGGACTATTGTGATATTTACGAAAAGTTCAATGGGC
CGCCATTGACGGAATGCTGCTGGAAGCCACACGATAATTATACCCTGATCCGGCTGCCGA
TCTGTGCATGGCCCTACAAGTACAGTTTTCGCAATCTATCTGCCACATTGAAGAAGATCA
AGCCGGATATTGTACAGACTTTTGACCTGCTTGCCCCTTATAATATCCAGGCGGCGCTTT
TCTGCAAATTTCACAAGGCGTGTTTTTTCAGTGGAAATCATGTGGTCAATTCGGTATTTT
CTCCTGCACGAGGCGGGATGAGCTTGCTGCGCAGGATCAAATGGAATTATTGGATGCCAT
GGATCGGCGGTATTTTCTACCGCAATTTCTGTGAAAAAAACTATGCCGCCACAATTGATG
GTTTTGAAATCAACCGACGCTTTTTCGGAGTGCCGGATACCTGCAATGTATTGTGTGAAT
TGGGGGTCGACACCCGTTTGTTTTACCCGGATCCGGTTGCGGGTGCCGCCAAACGGCGGG
AGTTGGGGGTGACGGACTCGGAATTGCTGGTTCTTTACTCCGGGCGCTTCAATGAGGGAA
AGAATCCGTTCGTATTGGCCGAAGCGGTGCGGATTGCCCGTCAGCGCGGTCTGAATTGCC
GGGGATTCTTTATCGGCAATGGCTCGGAAGAGGCAATCCGGCATTTGGCTGGAGTCGAGG
GGTGTACGGTATTGCCGTTTGTGGAAAGTTCCAAGCTGCCGGATTTTTACCGCGCTGCCG
ATATTGCCGTCTGGCCCCGGCAGGAGTCCACAAGCATGTTGGATGCCGCCGCCACCGGAA
CGCCGATTGTGGTCAGCGATCGGGTGCTGGCGCATGAGCGGTATGAGGGGAACGGATTGA
CCTATCGCGAAAACGATCCGGTCAGTCTGGCGGAGGCCCTGCAGACTTTGGCCGATCCGG
AGCTGCGCCGCACATTGGGTGAACACGGCACGGAAAAGATGCTTACCCGGTTCAGTTGGA
AAGCGATTGCGGTGCGGCGGCTTCAGGACTACGGCGAAAGCCTGGCGCGGCGGCGGTGAG
AGTCAGTTCGTGCCGCCGAAATGTTCAAGAATCGCGGTCACTGTTTTTTCCGCAGCGTCC
CCGGTTCCGTAGGCCTGCAATGGAGTCGCCGGTGACTTCGCTTCACGGACTGCCGAGAGA
ATGGCGGCGGTGTCGGCGCCGGTCAGATGGTTCCAGCCGCTCACGACAGTTTCATCCCAC
TCTGTTTCGTTCCGCAAAGTAATGCAGGGCACGCAATGAAACGCCGCCTCTTTCTGAATA
CCGCCGGAATCGGTCAGAATACATGAAGCATGTTTCTCAAGTTTGACCATATCCAGAAAA
GAGAGTGGCTCCGACAGCAGCAATCCGGGGGTTTTCCGCAACTGCGAAGCGATTCCGGCA
TTTTCCAGCCGGATGCGGGTACGCGGGTGCAACGGGAGAATCAGCGGAAATTCCGGCGAC
GCCAACTCCTGCAGCGCGGTAAAAATGGCGGCCAGACGCAATGGATCGTCTGTGTTTTCC
GCCCGATGAACCGTGGCCAGCCGGAAATTGCCGGAACGCAGATTGAACCGCCCAAGTACT
CCGGAATACTGTTCAGCCAATCCTCCGAAGCACAGTGCGGCATCGTACATCACATCGCCG
ACCTCACATGCCCGGTCGGCCAGGCCTTCCCGCTGAAGATTCAGCAGGGCGGATCGGGTC
GGGTAAAGCAGCAGACTGGAGGCATGGTCGGTCAGAATCCGGTTCAACTCTTCCGGCATC
GCCTGATTGAAACTGCGCAGCCCCGCTTCCACATGGATGACGGGGATACGTAGCTTGGCG
GCCGCCAGCGCTCCGGCCAGAGTCGAGTTGGTATCGCCATAAACCAGCAGTGCGTCCGGA
AGTTCGCTCAACAGGATTTTTTCGATCTCGATCAACATGGTGCCGGTCATTTCAGCGTGG
GTCATACCGCCGCAATTCAGCCGGAATGACGGTTCTGGAATCTCAAGCTGACGGAAAAAG
ATTTCGCTCATATCGGGATCGTAATGCTGACCGGTATGGAGAATCTGCTCCGTAATCAGC
GTACTCCCGGACATGGCGTTGCGACGCAGAATCGCCCGGCTGACCATGGCGGCCTTGATG
AACTGGGGACGGGCCCCGACGATCGTCAGAAGTTTCATGGCCTGTGCTCCCGGCGGAAAT
GGCGATAGCTGTATTCCGCATTGCCCAATTCCGCAGGAAGCGGCGCTTCCTCATCCAGAT
CAAGGCAGCGGCAATGCCCATCGATGACCCGATAACGCAAACCGCTTTCCGGACAGGTCA
TCAACCCGGAACTGTCCGGCTCCATGCGATGTCCATGACGGCTCATCCAGCCCGAAAAAC
GGGCGGGGCATCCGGCGACCAGCGCATAATCCGGCACATCCCGTGTAACGGTGCTTCCGG
CTGCAATGAAGGCATAACGGCCGATCGTAACACCGCAGACGATCGTGGCATTGGCTCCGA
CTGTGGCGCCGCGGCGGAGAAGAATGGATTCATAAAGGGCGTGGCGGTTGATCTGTGAAC
GCGGGTTCGTCACGTTGGTCAGGACGGCTGAGGGGCCGAGAAACACATCGTCTTCAACAA
TGGTTCCGGCATAGATCGATACATTGTTCTGCACTTTGACGTGATCGCCGAGCCGGACGC
CGTCAGCAATGAAAGTGTTCTGCCCCAGAATGCAATCTTTCCCGATTTCTGCTCCGGAGC
AGACGTGGGCGAAGTGCCAGACCTTCGAGCCGGCGCCGATGCTGGCCCCCGGATCAATGA
CGGCGGTCGGATGTTGGTAAAAGTTCATGGCCTTTTCCTGTCAGTATGAGAGCATTTCCA
TCAGGCGAATACCGCTGAGCACGTCTTCACGGGAGGGAAACATCTCCCAGCGCTCTTCGG
CAAGATAGCGGTAGAGCTGGTCATGTCCCTTCCCGTAGATATGGTCCAGCGTAAAATCCA
TATCCGGCCGGGCAAGATCGCGGACGTTCCAGAAATCAATCCGGTTCAGATTGGTGCCGG
AGAGGCGGATCGTCCCGTTTTCTGCGATCAGGGTGAACTCGGTCTGATAGTTTTTCTCGA
AAACATCCACGGTTGCATTCAGCGAGCCGACAATGCCGTTCCGGAAGCGCATCGTTGCAG
AAACCGCGTCGAACACTTCCAGATTGCGCCGGCAGCCGCCTATCCCCTTGCTTTCGGCAA
TCTCTCCGAAGAGGTAATGCAGCAGGTCAACGTAATGGCTGGCCTGAGTATAGAGTACGC
CGCCGTCGAATTCGCGCGTGCCATGCCAGTCGATGGAGAAATAGTCGTTATCTCTGTTCC
ACAACACATTGCAGATAAACTGGTAAAGTTTTCCGAGCCGGCCGCTGTCGACCAGCTCTT
TCAGCAGGATAACCAATGGATTGTAACGATTCTGGTAGATCGGCAGCAGCCGTTTCCCGG
TCCGGTCGATCCGGCTGAACAGGTGGTACGCCTCCCGCATCGTCAGTGAAATCGGCTTTT
CGCAGAGAATGCCGCCGACTCCGGTAGATTCGGCAATGGCGGCAGCGTGTTCCGGATGAT
TGCCCGAAGGAGTCAGTACGGCGGCGAAATCCACAGGAGGCAGTTTGCGGAAATCCGTAG
TCCAGGGCACGGAAAGCTCCTCCGCGCATTTTCTGGCACGTTCCGGAAGGATATCGCAAA
CGGCTGCGATCTCGACTCCTTCTGTTGCCTGAATGGCTTCGATATGTCGGCGTGAAATGC
GTCCGCATCCCACCAGTGCTATGGTTTTCATCAGAATTCTCCTTATGCTCCGTCGGATCC
CGGAGGCCTTTCGGGGCCGCCGCGCATTTCATCCTGTCAGCGCCCCGCCGGCTGAATTAT
TTTTTATTTGGAAATATATGCTGTTTGTAGTAAAATTACAAGCCTTTGACCGGATGGCTA
CATTGATTTTTGTTTGACAGATAGTATTGTATTAGGAAAACAGGAAAAACATACCGGGAT
AACAACATGAAAAATATCTCGCTTGATGAAAGATGGAAACGGTGAAAAGAATATTCCGGG
AATATGTGCCGCCAGTTCTGTTGCGCTGGTGGCGGGAGCGCAACGGAGTACGGTATGCGG
GGAATTTCCCCGACTGGAAGAGTGCGGAGCAAATGGGTTCCGGCTACCAGGCTGCCGACA
TTCTGGAAAAAGTTGCCGACGCCACCCGGCAAGTGCTTGCCGGCAACGCTGTTTTTGAAC
GGGATTCCCGGCTGTTTTTTCAGGAGGAACCCAATTATCCGCTGGCGGCGTGTCTGCTGC
TGGCCGCCGCCAGGGAAGAAGGTAAACTGCGGGTGGTGGACTTCGGCGGTTCTCTCGGCA
GTGTTTTCTTTCAGAACCGCTGCATGCTCGCGGAATTGAAAGAGCTTGTCTGGAATATTG
TGGAACAGCCTCATTTTGTGGACTGCGGCAAGCGGTTGCCTATGCCGGAATGTATTCGTT
TCCACCGGGATTTCCGGACGGCCTTGTCGGAATGCAGGCCGAATGTGATTCTCTTTTCCA
GTGTCTTGCAATATCTGCCGGATTATCACGAAATATTACAGCAGGCGATTGCGTCGCAGG
CCGCCTGGTTGCTGATTGATCGCACGCCGTTGATTTCCGGCTCGGATCGCTGCCGAATCG
CGTTGCAGACCGTTCCGGCAAGTCTTTATGCGGCACGGTATCCGGTTCATTTTATCGGAG
AAAGGCGGCTTATGCGGGAATTGGAACCTGAATTTGAACTGGTAACCCGCTTTGAGAGTT
ATCCGTTCAGCATCCGGCTCCGGGGTGAGAAGGAGCCGATCCGTTATCACGGTTTCCTGT
GGCAACGCCGGAAACATGCCTGCCGAGGAGTATGATGGAGGAATCAGTGAAGAACTACCC
GGAAATTATCGTGAAGCATTCCGGCTATCTGGAATTGCCCCGGATCGTCGACGAGCGCGA
CGGGGCGTTGTGCATCGCCGAATTCGGGCGGCAGCTCCCGTTCGAGCCGCGCCGGCTCTA
TTATATCACCAATCTGGAAAGCGGTTCGAGTATCCGGGGAAAACACGCTCACCGCAAGCT
GCGGCAGGTGATTTTCTGCCTGAGCGGCTGTTTTACCCTGTCGCTGGATGACGGGCGGAA
CAAACAGGATATCCTGATGTGGCGCGACAATGTCGGAGTGATTCTCGGACCCGGATTGTG
GCATACCATGCACAGTTTCTCCGGCGGTTGCGTATTGCTGGTATTGGCGGATGACTATTA
TGATGAATCGGATTATATCCGTGATTATGACGGATTTCTGAAATGGGTCGGGGAGAGGAA
ATGAAGATTCCGCAATGCGCTCCGGGAAGATTCTACGGCGCCCATTCCGCCGAGATGGAG
GAGGCCATCCGGAAAGTATTCGCCGGAGGCTGGTATATTCTGGGGAACGAGGTGCGCGCC
TTTGAAGAGGAGTTCGCCGCATGGTGCGGTTGTGCCGGTGCGGTCGGAGTCGCCAACGGA
ACCGATGCGCTGGAGCTGGCATTGCGGGCGTTGCGTCTGCCGGAAAAAAGCCGGGTGGCG
GTTCCCGCGCTGACCGCGTCGGCGACCGGCATGGCGGTTCTGCGCGCCGGATTGACGCCG
GTACTGGTTGATCTGGATCAATATCGGACGATGTCGGTTGTTTCGCTGCGGGAGGCGTTC
CGGTTTTTTGCGGATATCCGTGCGGTGGTGCCGGTTCATCTGTACGGCCAGATGGCGGCG
CTCGACGAAATCATTCCGGCTGCGGCGGAGTACGGTGCGGCTGTCGTGGAGGATTGCGCC
CAGGCGCATGGAGCGCAATTGCACGGCAGGCGGGCGGGCGTTTTCGGTGTTTTCGGCTCC
TTCAGCTTCTATCCGACTAAAAATCTGGGTGCGGTCGGGGACGGGGGATTGGTGACCTGT
GCGGATGCTGCATGTCGCAGTGAACTTGAGGCGCTCCGGCAGTACGGCTGGCGCGAACGG
TTCGACAGCTCGGAATTCGGCCTGAACAGCCGCCTTGATGAATTGCAGGCCGCGATCCTG
CGCGTGAAATTGCCGCATCTGGACAAGGACAATGAAAAGCGCCGGTTTCTGGCTGCCCGT
TACACCGCCGGGCTGACCGGCCTGCCGCTGGAGCTGCCGCTGGAGAGGCCGCAAAGCCGG
ATGGTGTTTCATCAGTATGTGATCGGGTGCGAATGCCGTGAGGAATTGCGGAAGTTTCTG
GCAGACCGGGGGATCGGTACGGCGGTTCACTATCCGAAGAGTCTGGCGGAACAGCAGGCG
TTCGCCGCCGCCTCCCGCACAGAACTGCCGGAAACGGAGCGTCTGCTGCCGCGGATTCTG
AGCTTGCCGATGTATCCGGAGCTGACGGAGGAGGAAGCGGATTTCGTGATTGAGGCGATC
CGGGAGTTTTTCGGCGCATGAAGTATCGTTTCTGCACTTGTTTTGACCGGAACTATCTGG
TGACCGGTCTTACCCTGTTCCGTTCGCTGCTGCGTTCTGTTCCCGATTTTGTATTGTATG
CGGCCGCGCTGGATGAGGAGGCCTATCGGCTGCTGCAGGAGTGGGGGGATGCCCGGCTGG
TGCCGGTTCGGCTCTCCGAAATCGAGGAAGCCGATCCGGAATTTGCCGCCTGCCGCCCCG
GACGGAGCCGGGCGGAGTACTGTTTCACGCTCAGTCCGGTGCTGCCGCTCTTTCTATTTC
GGCGCTTCCCGGAGGCGGAAACGTTGAATTATCTTGATGCCGACTTGTTTTTCTACCGCG
ATCCGGAACCGCTCTACCGTGAACTCGGAGAGAGATCCATCCTGATCTGCCCGCACCGTT
TCCCGGAATCACTGCGCTGGCGCGAACGGTTCGGCATTTATAATGTGGCTTATCAGATCT
ACCGGCGCACTCCGGAGTGTTTCCGGCTTCTGGAACGCTGGAGGCGTCAGTGCATCGACT
GGTGTTTCGACCGGGTGGAACCGGAACGGTTCGCGGATCAGAAATACCTGAATGAATGGC
CCTCCTTATCGGCGGATGTCGCAGTTTCGCAACATGCCGGCGCCGATGTCGGCCCTTGGA
ACTGGATGACCCTCGACTGGCGCAAAGCTGAGGACGGTTCCTGGAATCCTTCCGGGGAGC
CGTTGCTTTTCTACCATTATCAGGGATGCCGTTTTCTGATGTCCGGGGTGCTTTGCCACA
ATCTCGGCAGCTATGGCACCCGGATGCCGGGAGAGCTGCGTGACTATCTGTATGGCGGTT
ACGGCCGGAAGTGGCTGGAAACGCGCGAATTGCTGATGCGCCGTTTCCCGCGGGAGGAGT
TTCCGCTGGCGATGCGGGCGAACCGGACCGGGTTCTCCATCTTCCGGGGAGTGCTTTCCG
GTTTGCGGCACCACAATCTGATGTGGTGCCGCGGTGTCGGCGCCCCTACTGCTTCACTGT
AAAGTTCCTGAACCGGAATTGGCCCGCGGGGGCGGATTTGTCCGCGGTGTCGAGGCGCAG
GCCGACGATATTGCCGGACCAGTGCGGGTTCTCGGACAGGTCGATTCTGACTTCGTGAAA
TTCGCCGTCGGCCGGAATCCGGTAGCGGACGGCGTTCTTCTCGTTGAACGCCTTCTGGTT
CTCCGAACACCAGAAAAGCTGGCCGGAGGAACTCGCGCCTTTCGGGAGGCTCAGCTCGAA
ACTGACGCTTTTCAGGCGGTCCGCCGGAATCGGGCAGGGGAGGTTCGCGAGCGTCTGCGG
GTCGTTTTTACCGGTATAATCGCCGGTGACCGTATCGCCCTCGATCCGGTGGTTCGCATA
GTTGCTGCCGCGGAACCAGCAGGCCGCCGGGATCGGCAGGCCGCCGGCAAGGCCGGTCAG
TTTGAATTCCCCGATGGAAAACTCCGCCTCAGTCCCTTTCGGCAGCGCTGCCGGGTCGAG
GCGCAGGCCGGTGATCGTACCCTCCCAACCGGTGCGGCCGGCCAGCGGAATCACGCAGGT
TTCCAGCTCGCCGGTGCCGACAATCGTCCGGCGGAGCGACTTGGCCTCCGACAGCTTGCG
GTCCCGGTCGTTCATCCAGAAAAATTGGAGTGTGGTCTTTTTCCCTTTCGGGAAGCGCAT
CGAGAAGGTCAGCAGATCGTTTTCCGCCGCCGGGAAGGGCTGAAAGGATTTGAGGGTCAG
GATCGTATCCGGGCCGTTGGCGGTCGCGGAGAAGCTCTCCTCAGTCACGACCGGGTCTTT
GGCGTCCCGGCCGATTTTCCAGTCGGCGGGAGTGACAATCACCTCCGCCGTCAGCTGAAC
GGCGGCGAGCGAAACAATTCCGAGCATACAGGCTTTTTTCATGGAAAACTCTCCTTTCGT
GGTATGAAAGTATACCATCCTTTTCAGACGATTTCAAATTTGTAGGGCAGTGAATCGAGG
AAAATCCGGCCGTAGTTCTTGGAGATCACCCGCTTGTCCAGCAGCACGATGATGCCGCGG
TCGCTGCGGCTGCGGATCAGCCGTCCCGCTCCCTGCCGGAATTTCAGCACCGCCTCCGGC
AGACTGTATTCGGCAAAGGAGCTTTTGCCCTGCCGCTCGATCCGGGCCATGCGCGCCGCG
ATCAGCGGGTGGCTCGGCACCGCGAAGGGCAGCTTCGTGACGATCACGTTGCTCAACGCT
TCGCCCGGCACATCCACGCCGGTCCAGAAGCTGTCGGTGCCGAACAGCACCGAATTCACG
TCCTCCTTGAATTCGCGGAGCAATCCGGTGCGGGTCAGGTTCTCGCCCTGAATCAGCAGT
TGCCACCCTTTCTCCTGAAAGTAACCGCGCAGCGCGTCGGCGCAGTACCGCAGCGTTCCA
TAACTGGTGAAGAGCACGAAAGCCTTCCCCTGCGTGACCTCCACGAAACGGGGAATCTCA
TCGGCCAGCGCCGCATTGAAGTTGTCATCCTTCGGATCGGGCATGCCGCGCGAAATGTAG
ATGTGCGCCTGGTCGGAGCCGAACGGCGAATCCAGCAGCAGCGTGCGGCCGTTGCAGAAG
CCGGTCCGGTTCACGAAATAGTCGAAGGACCGGCGCACCGTCAGCGTCGCGCTGCACAGC
ATCACCGGAAAATCCTGGTTGAACAGCACGTCGGCCAGAATATCGGCGACGTTCAGCGGC
GCCGCGTGCAGCGAAATCGAATTGCGGTCGCTTTCGGCGTAGTAAACCGCGTCCGGCAGC
GTCTTGTGGGTGAAGTGGTCGATGCCGTTGAGGAACTCCCGGCAGCGGACCAGTTGCGCG
TCAAGTTCGGTGCGGAACGAGGTGTCATCGATGTCGTCGAGGTAGTCGGTCAGCAGCTTG
GAGAGCTTCAGCAAATGGGGGGACAGCCGGTCCGGGAAACGGTCGGGCTGCTGGATCTCC
AGCGCGGTTTCCCGGTGGTCGGCCAGAAAATCCTCGAAGTGCTTGAAGAAGCCGTAGGCT
TCGTCCCGCGCGTCGGCGACGATGCCGCGCAGCTCCGGATCGGCTCCCTTGCGCATCAGC
AGCCCGCGCGCCGCTTCCGGGTTGTAGAGCCGGTTCAGCGTGGAAACGATGCCGATCCGG
GAGAGGTGCAGCCCGAGGTGTTCGGCCGCGTTGTCCTCGAGCGTGTGCGCTTCGTCGATC
AGCACCGCGCCGTAGTTGGGCAGCAGCGAACCGGCGGCGCCGTTGCCGCCGGAGGCCAGC
CGCATCCCGAGGTCGGTGAAAAAGAGCGCGTGATTCGCGACCACGATGTCGGCATCTTCC
CACGCCTGCCGCGCCTTGTAGTAGAAGCAGTTGCGGAAAAATTCGCATTTGGGGCCGAGG
CAGTTGATCCCCTCGCTGCACACCATGCTCCAGACGGTCGGTTCGAGCCGGAAGTCGATC
GAATCGCGTTCGCCGTCGGTGGTCCGCTGCATCCATTTGCCGAGCCGCGTCACATCCACC
GCCAGCCCGGCGGCGGGCAGCAGCGTGTCGCGCTGTTCGCCGCTCAGCATCGCGAACCGG
CGGCGGCACAGGTAGTTGTGCCGCCCCTTGGCCAGCGCCGCCTTGAAGTTGATGCCGGTC
AACTGCTTCAGCAGCGGCAGGTCTTTGTCGATCAACTGCTCCTGCAGATTGATGGTTTCG
GTGCTGACCACGGCGGGACGCCCCGAGTGGACCGCCCGGTAGATCAGCGGCACCAGATAG
GCGAAGCTCTTGCCTACTCCGGTCGGAGCTTCGATGCAGAGGTTTTCCCCCGCGGTCAGC
GCGTCGGCGATCGCGGTGGACATCTCCAGCTGCTGCGGCCGGAACTCATAGGGGCGGCCG
CCGTATTCCGCCGCCTGCTTGAGCGGTCCGCCGGGGGCGAAAAACTCCTCACAGGCGGGA
CGCAGCAGCGGCGGGGCGTTTCCGCTTTCAAGCTCATGAGGAAGCTCCTCGAACTCGGCG
GCGTCGAATTCGCAGGAAATGTCGAGTTCCGTCGCGGAAGCGGCCGGGGCATCCTCCGGC
TCGAAAGGCACGTCAATCGGTTTGATCATCGCAGCGTCACCGTCTCTCCAGATGGGCATG
GATCAGCCGGGGCAGATTCTGCAGATAGTGTTCGGGCAGGTTGAACCGTTCGCAGCATTC
GCGGATCAGCCGCTGGGCGTGGGTTTCAAAACCGGTCGCGAGGTCGGCGGCGCTGCGGCG
CATTTCGATGCGGACCTCCGGTATCCGGCAGCGGAATTCCTCATCGCTGTCGGCGTTCGG
CCGCAAACTGAAGTTTTCAGTCCCGGAAATGGTCAGCCGGATGGTCAGCAGTTCTTCGGC
ATAGCCCAGTTCCGCATAAAGTTTGCCGAGAAACGACACCGCTTCCGCCAGCGCCTTGAC
CAGATTCTCATAGCTGACGCGGCGATCGGGCGCCTCCAGATATTCGATGTAGTGGAACAG
CCCGGTTTTGAAAACCTGCCACATCTTGAGCTGCTTTTCCGGCAGCGAACGCAGCGACAC
ATTGGTCAGGTAGGCTTTGGAGAGGTCGCCGAACCGGATGAACTCCGAACCCGCCAGCAA
TGTCCATGCGTTGTCCACCGCGCGGCGGATATGGCTCAGGGTGAAGGCTTCCGGATTGTA
GGTCGGCGGTTCCACCGACAGATTGAGCAGCAGCGACGGCATCCCCGGCGGAGGGGATTT
GCGGCGGCGGAAGAAAACCTGCGCGCTGGCGATCGTATCCGCGAACTGTGTGGTGGCGGA
TTCCTGCAGCCCGGAACGGTTTTCGTACAGGATGCCGCGCAGCATCCGGCCCAGCTCCTC
GCGCTGGTTGCGCAGCGAACGCTGAATCAGGGCCTGCATTTCGATCGCCCGGTAGGCGGG
GCGGCTCGACGCGTCGGTGGTGCGGATGTAAAACACTCCGGTCTGGAGTTCGTTTTCAAT
ACTGGCGGTGCAGACGTGCGGCAGTTTTTTGAACGGGCGGACCACGAAGATCGCGTACCG
CTTGCCGTCGATCACCGGGCGCTCGATCGTGAAGTCGATCGGCGGTTCGACGTAACGGTT
GATGAAAGGCCCCGCCGTGGAAGGATCGAAACCGTGCGCCTGCTCGGGCGTCAGCCCCTG
ATAGACCGACGGATGGCCGGAGGCGTCCTCCCCGACGCCGACCACGATGTAGCCGCCCTT
GGTGTTGGCCAGCGCGATGCAGTGCCGGACGATCTTGGCGCGGGCGGCGCGGGACATGCC
CGTCCAGTTCAGCGCGGCCTTGTAGTCCAGTTCATCGGACTCCACTCCGCGGTAAACCAG
CTCGCGCAGGTCATTGGAGGATTTTTCCGGCGTCTTGTCCATTTGCGCTTATTCCGGCTG
GACCTCGTCGTCGTAGAGCAGATGCTGGCAGTTCGCGCAATAGGTGACCGCTCCTTTGGA
GATATCGTTCATCACCTGCGGCGAAACCCGCAAGTGGCAGCTGCCGCAGATGCCGTTTTC
AACCTTGACCAGCGGTGTGCCGCCGTTCTTGCCGCCGAGCAGCGCGTTGTAGCGCCCGAG
AGTGTCGTTGTCCACAAAGCGGATCATGCCGGGACGGCTCTCGCGGAGTTTTTTGATCTC
CTCCTTGACTTCCCCGGCGAAGGCGACCAGCTCCTCGAATTCGCCGCGGATGGTCTGGAT
GGTCGCGTCGTTGGCGGTCTTGACCTTGCGGTAGTTGACCTTGGCCGCCTCGAACTGGTC
CATCAGTTCGAGCACTTTGCCTTCAAGGTCGCCGATTTTGTTCTTGTTCAGCGCGATGGT
GTTGAGCATCGCCTGGTATTCGGTGTTCTTCTTGACCATCGCGGACTGCTGCTGGAGCTT
TTTGCTCTCCTCGGTCAGCCGGGCGATTTCGGACTCATTGGCCTTGATCGCACGCTCGAT
TTTGCGTGCGGCGTCAGCGGCCGCGGCGGTGCCGGCGGCCACCTTGTCGCGCTTTTCCTT
GAGCTTGGTGAGTTCGCCGGGCAGCAGCGACATGCGCGTTTCCAGATCCCGAATCCGCAG
GTCCGTCGCCTGCACCTCCAACAACGCCTGTACCCATCTTGCCGGCATGTCGATCACCCC
TCTTTGGTTGAATGGTTAAGAGCTTATCAATTGATAAGCCAAAACGTTCTGACTTGCGGC
GAAAATCCATCCGCTTGTCCGTAAAAATCATCGATAATTCCATGATCGCCGATTTTTTCA
GACTTCGCAGCTGAAATTTCGGCGCGGCGTCATAACCTTTCTTTATCAGTTATAAGCTCT
AAAACAGCTCCGGCTGACGGTCGGAACCGCGCAGCGGCTTCATCCCGACCTTGTCCCACG
CTTTCGGAGTCGCGACGCGCCCCTTGGGGGTGCGTACCAGATATCCTTTCTGGATCAGAA
ACGGTTCATATACGTCCTCGATCGAATCCTCCTCTTCGCCGATCGACACCGCGATGTTCT
TGAGTCCGACCGGGCCGCCGCCGAAGCTGGCGATGATCGTTTCGAGGATCCGGATGTCCA
TTTCGTCGAGGCCGTCGTGGTCGATCTGCAGCATCTCCAGCGCCTCCTCCGCCACCTTGC
CGGTGATTACGGAATCCGCCCGCACCTGCGCATAGTCGCGGGCGCGGCGGAGCAGGTTGT
TCGCGATGCGCGGGGTCCCCCGGCAGCGCCCGGCGATCTGCCGCGCGCCGTCGTCGTCGA
TGTCGATGTTGAGGATTCCGGCGGAACGCTTCAGGATGCGGCTCAGGCTCTCCGCGTCGT
AGTAGTCGAGCCGGATGTTCAGCCCGAAGCGGGAACGCAGCGGGGCGGAGATCATCCCCT
GCCGGGTGGTCGCGCCGATCAGCGTGAAGTGCGGTACGGTCAGGCGGACCGAGCGCGCCC
CCGCCCCCTGTTCGATCATGATGTCGATGAAGAAATCCTCCATCGCACTGTACAAATATT
CCTCGACCGTCGAATTGAGACGGTGGATTTCGTCGATGAAAAGCACGTCGCCCGGCTCCA
GCGCGGTCAGCAGCCCGGCCAGGTCGCCGGGTTTTTCGATCGCGGGGCCGCTCGAACTTT
TGAGGTTGGTGCCGCGTTCGTTGGCGATGATGTAGGCCAGCGTGGTCTTGCCGAGCCCCG
GCGGACCGCACAGCAGGATGTGGTCGAGCGCCTCCTCGCGGGCCTTGGCGGCGTGAACGA
ACAGTTCCAGCTGCTCCTTGACCCGGTCCTGCCCGGGGAAATCGGCGAATTTCGGCGGTC
GGAGCGAGGTTTCGCGCGCCGGATCTTTCTTGTTCAGGGTCGAAGTGATGAAACGCTCTG
TCATATTTCTCGAGAAAGCACTTGTTTTTCGGTGCTTGTTGTGTTAAATTGAATACCGTA
TAAGAAAATAGCTCCGGTTTGCCGAAATTGCCAGTATTCCGGTATCAAAAAGAAAGGATT
TTAAGAGATTATGTTCGATTCAGCCAAAGCGCAGCTCGCTGCCAATACCGTCAGAATGCT
TTCTGCCGACGCGGTCCAGAAAGCGAAGTCGGGCCATCCCGGCATGCCGCTCGGCTGCGC
GGATTTCGCGGTGACGCTGTGGAGCAAGTACCTGCGCGTCAATCCGAAGAATCCGGCATG
GATCGGGCGCGACCGTTTCGTGCTTTCCGCCGGACACGGTTCCATGTTGCTTTATTCGCT
GCTGCATCTCTTTGAATTCGGCCTTTCCATCGACGACATCAAGGAATTTCGCCAGTGGGG
CAGCCAGACGCCGGGCCATCCGGAATACGGGCACACCGACGGCGTTGATGTGACCACCGG
CCCGCTGGGCAGCGGCTTCGCGTCGGCGGTCGGCATGGCGATCGCGAACCGCAATTTCGC
GGCGCGTACCGGGCTGGACAAAACCGGCCTGATGAATCATAAGATTTTCGTGATCTCCGG
CGACGGCTGCATGATGGAAGGGTGCACCGGCGAAGCGGCTTCGCTGGCCGGCACGCTCGC
GCTGGATGAACTGGTCGTCTTTTACGACGACAACTCGATTTCAATCGAAGGCAGCACCGA
CCTCGCGTTCGGCGAGGATGTCGCTGCCCGGTTCGCCGCCTACAACTGGCGTGTAATCAA
GGTGGACAACGCCAACGACATCGCGAAGTGCGACGCGGCGCTGGCGCAGGCGGTCGAATC
CGACGGCCGTCCGACCCTGATCATCGGCAAGACCAGAATCGGCTTCGGCGCGCCGAACAA
AGAGGGAAAGGCGAGCGCCCACGGCGAGCCGCTTGGAGCGGAAGAGGTCGAGGCGCTGCG
CAAACACCTGAATATGCCTGCCGAGCCGTTCACGGTTCCGCAGGAGGTGAAGGAGTTCTG
CCACGCCCGCGCGGAAGAGCTGGAGGCGCAGGCCGCCGACTGGGAGAAGCGGTTTGAGGC
GTTCCTCGAAGCCGATTCCGAACGGGCGAAGCTGATCTACTCCTTCCTGAACCGCACGGT
TCCGGAGAATATCCAGGACGAATTGCTTAAGGTGATCGACGTGTCGAAGCCGGTCGCCAC
GCGCGCCACTTCCGGCGCGGTGCTGCAGAAGGCGGCGGAACTGGTTCCGGCGCTTTTCGG
CGGCGCGGCGGACCTCGCTCCGTCGACCAAGAGCAACGTGAAGGACGGCGGGGATTTCTC
GCGCGACAATTACGCGGGACGCAATGTGCACTTCGGCGTGCGTGAATTCGCGATGGGTCT
GGCGGGCAACGGCATGGCGCTGAACGGCACCGCGATCCCGTATACCTCGACCTTCTTCGT
ATTCAGCGATTATATGAAACCGGCGATCCGCCTCGCCGCGCTGCAGCATCTGCATGAAAT
CTACGTGTTCACCCACGACAGCTTCTATGTCGGTGAAGACGGTCCGACCCACGAGCCGGT
CGAACAGATCGCGATGCTGCGGAGCATTCCGGGGCTGACCGTGATCCGGCCGGCCGAAGC
GCACGAAACGGCGCAGGCGTGGGCGGCGGCGCTGCAGGCTGACGGCCCGGTGGCGCTGCT
GCTGACCCGGCAGGATCTCACTCCCTTCGACGCGGAAACCGCGAAGAAGGTCGATGTCTC
CAAAGGAGCTTACGTAATCAGCGACGATGAGGAGACCGATATCGTCTTTATCGCGACCGG
TTCCGAAGTGAACCTCGCGCTGGAAGCGGCGAAGATCCTGCGCGAAAGCGGGGTCGGCGT
GCGGGTCGTGTCGATGCCGAGTCAGGAGCTGTTCCTCGAACAGGATTACGACTATCAGGA
TTCGGTGCTGCCGCCGGACTGCATGTGCTACGTGTCGATCGAGGCGGGCAGCACCTTCGG
CTGGCACCGCTTCATCGGCCGCGACGGTCTGGCGATCGGCCTCGACCACTTCGGCGCGTC
GGCTCCGTACAAGGTGCTGGCCAAAGAGTTCGGTTTCACGCCGGAAGGGGTGATCGAGCG
GATCAAGGATCACTTCATCTGCTCCGAGGAGGACGACGATTGCGGCTGCGGCTGCGGCTG
TGAGGACGATGACTGCGGCTGCGGCGATTGCGGCTGCGAGCACGATCATAAGTAAAGGGG
TATCGAGTTCCGCTACCACTGCATCATTCAGTGTCTTCAGGACGTCGGGCCGGCCGGTGA
GGCAGGGTTGGGCGTCCTTTTTTCTTTCATATTTCAACAGGGAGGGGCATGGTATGAGAA
GATTGACACGCAGTTGGAGTATCTTTCGCAAGTCGCTGGCGGTGATCAATCAGGAGCGTA
AGCTGCTGATTTTTCCGCTGATTTCGGCTTTTGCGATGTTCGCGCTGATCCTGCTGATCA
TCGCGGGCATCGGCACGGTGGCCTATCTGGTTATCGGCAGCAATCCGGAAATGATGCAGT
CAATGGCGGCGGCCGCCGAATCCGCTGAATCCGCCGAGGAGGAACCGGGGATGCTGGTTC
AGATTGTCAGCGTCGCGATTTTCGCGGTGTTCTATCTGGTCACGATGGTGTTGACGAATT
TCTGCAACGTCGCATTCTACAGTGAAATCATCCGCGGCATTTACGGCGAACCGGTAAGGA
TCGGGCGCGGCTTCGGATATGCGCTGAGCCGTTTCAAGGCGATCTTCCTGTGGTCGCTGC
TGGCCTCGACGGTCGGCGTGATCCTGTCGATGCTTTCGGAACGGGCCGGATTGCTCGGCA
AACTGATCATCAGGCTGATCGGCGTGGTCTGGGCGGTGGCTTCGGCCTTCGCAATTCCGG
CGCTGGTGTGCGATCCGGCGCTGGACAATCCGTTTCAGGCATTGAAGCTGTCCGCCGTTG
CAATCAAAAAGACCTGGGGGGAATCCCTCGCCGGATTCGT
>contig_6690 dna:primary_assembly primary_assembly:ASM334394v1_:contig_6690:1:44195:1 REF
TCGTGGGAGCTGGTGAGAGGACGGAAGCTCGATGCGGCAGTGATCGAAATGAGCATGGGC
ATCCGGCTTCCCTACGCTTTCGAGCGCGGCAAACACCTCGGAGCGCAGGCGGCGATCGCA
TTCCGCGACCGGCTGGCCGAACTCGGCGCGGTCGACGCCTCCACCCGGGTCGCGATGACC
CATATCAGCCACCACGTCGGCGCGACCCACGAAGAACTTGAAGAATACTTCCGGCCCTGC
GGCATCGAAGTCGGCTATGACGGGCTGATTCTGGAAGGAGGTGCGCAATGATCGCGGCGG
TATATGATGCGCCCCCGCTGCCGGAGCGTGAAACGGTCCCGGCGCGGCTTCTGCGGAGCG
AATGGGAGGAGGCGGAGCCGTTCTTCCGCTTTTCGCGCGATACGCTCCGGTTCCGTGAGT
TCCGGCTGCCCGGTTTTGACAGCCGGATAATCCGGGTCGACCGCGCGGAGTCTCCGGCGG
ATCTCGTCGCGTTTTCGCAATTCCTGTACGAACACCCCGAACGGCGGCGGGCGGCGCTGA
TCGTGATCGGCCTCGCCGCGCCGGATGAACAAATGCTGAATGCTTTCGTGGAACTTTTTC
CGGACTTTCCGCTGCTGCTTCCCGCTTCCGTTTCCGCGCCGTTGCGCGACTATGCGGCGA
TGCGGGCCGAAATCAAAGGCGTGACGCTGTTGTGCGGGAAAATTCATAAATAAAACAATA
CACTGACTTGATTTCCGCTGCTCCCGATTGTATGTTACGGCAGACGTTCCGGGGAATTCC
CGGGGCGATGGCGATGAATGAGGAATATTGAATGTAAGGAGGGTGGATGATGGCCTGGAC
TCAGAATGAAATCGAAGCGTGCATCGAGAACTGCAAGAAAAAGGCGGCGGTCGACGCGGA
ATTCCGCAAAAAACTGATGGACGATCCCGCCGCCGCCGTGAAAGAGGTCTCCGGCAAGGA
GATCCCGGCCGGCTTCAAGATCAAAATCCTCGAAAACGATCCGGCGTACGACGCTACTTT
CGTGCTGCCGCCGCTGGTTTCCGGGAATATCTCCGACCGCGAGCTTGACGAAGTCGCCGC
CGGTATCTGCGGCATGCAGACCTGCGCGATGGACGCCTGCGGCGTGGCCGGCAACTACTC
CAAGTAAGGAGTGGCGCGATGAACTGGACGCAGCGGCAGATCGACGAGTGTATCGAAGCG
TGCCGCAAACGGGCCGCCGTCGATGCGGAGTTCCGCAGAAAACTGCTGGCCGATTCCGCC
GCCGCCGTGAAAGAGGTTTCCGGCAAGGAGATCCCGGCCGGTTTCCGGATCAGGGTGCTG
GAGAGCGACCCGGCTTACGACGCTACTTTCGTGCTGCCGCCTCCCGCGGCGGGCGGCGTG
TCGGACCGGGAACTCGACGACGTGGCCGGCGGTGCGGTCTGCGGCAGCTACGCCTGCGAC
CCGCATGCCTGCGGCACGCACGGCAGCCCCAAATAATTTCAGGAGGAATACAATATGGCC
TGGACTCAACAGGAAATCAACGATTGCATCAACTCGTGCAAACAGAGGGCGGCGACGGAT
GCGGAATTCCGCGGGAAGCTGCTGGCCGATCCGGCGGCGGCGATCCGGGAGGTGTCCGGC
AAGGAGATTCCGGCGGGCTTCCGCATCAAGGTATTGGAGAGCGATCCGGCTTACGACGCG
ACGTTCGTGCTTCCTCCGGCGGCCTCCGGCGACGTGTCGGACAAAGAGCTTGACGGCGTG
ACCGGCGGCAGTCTGCTGTGCGCCTTTGAGACCTGCGCCGCGAACGCCTGCGGGGCGGAC
AAGTGACGCCGCCGCACGGCGGATGCTGATTCATGCTCTGGTCGAGATACAACCATCTGT
TCCGGTCGGAAGGGCGCGGGCGGCTGCTCTACAATGCGCTGTCCAACTCCTTTCTGGCGC
TGCCGGAGCCGTTCGGCGAAAAGTTCGCGGAACTGCGCGCCGGGGATGAGTTCCGGTGCG
ACGATCCGGGCATCACGCTGCAGCTGATCGCCGCCAAGGCGGTGGTCGATCCCGGCGAGG
ACGACCGGTTGCGCGACGTGCTGCGCATGAAGCGGCGGCTGGCGGACCTGAGTGAACGCA
TGCTGCTGCTGACGGTCGCGCCGACGCGGAGCTGCAATTTCGCGTGCCCGTACTGCTTCG
AGGCCAACCGCGCCGGAATCGACATGAACCGCGAAACGGAAGAACAGCTGGTCCGGTTTG
CGGAGCGGTTCCAGCCGGGGCATATTTTCAGCGTGACGTGGTTCGGCGGCGAACCGCTGC
TGCGTTTCGGGCAGATCCGGCGGCTCTCCGAACGGTTCCGGGCGCTGGATTTCCGGCGGT
ACGGCGCTTCGCTGATCACCAACGGCTATCTGCTGGATGCGGACAAGGCGGCGCTGCTCG
ACGAACTGGCGGTCCGGGAGGTGCAGATCACGCTCGACGGCCCGGAGGAGGTGCACGACC
GGCGGCGCACGCTGGTCTCCGGCGGCGGGACGTTCCGGCGGATTCTGGAAAACATCGACG
CGCTGTTCGCCTCCGGCTGGACCGGCCGGCTGCTGCTGCGGGTCAACGTCGACCGGACCA
ACGCGGAGGAGTACCACCGCATCTACGAATTTCTGTATGCACGCTATTCCGGTTACGCGA
AGCGGCTGCACGTCTACCCCGGCATCGTGCATGCGATGGGCAAGGAGAATCCGGATACCG
CGTGCCTTTTCGACGTGGACGAGGCGGCGGATTTCCAGATCGAACAGTTCCGGCGGTACG
GGGTGCGGAACCATCCGTTCTACCCCGGCCGCAAGCTCTTCAACTGCATCGCGGCGCGGC
GGAACGGCTACGTGGTCGGCCCCGAGGGCGAACTTTACAAGTGCTGGAACGATATCGGCG
TCGCGGAGCGGATCGTCGGCCACGTCGACCCGGAAAAGCCGTGGAACAACGCGCTGCTCG
CGGAGTGGCTGGAAGGGCAGAACGCATTGAACGACCCCGCCTGCCTCTCGTGCGGACTGA
TGCCGGTGTGCGACGGCGGCTGCCCCGCGCTGCGGCGGGAAAAGGCTCCGCACTGTTCGC
GTTACCGGAACCGGCTGCCTGAACTGTTGGAGGCGCACTATGACGCGACCCGGAGCGGAA
ACGATTGAGATTGAACCGGTTCACCTGTTCAACCTGAAGGATTACCGGCCGTTGTTCACG
GCGCGCCAGCAGGCGTTTTTCGGGGATTCCGTGCCGGGCGGCGGGCATTTGCTGTTCGGC
GCGCGCTGCGGAGGCGAACCCGCAGGCGCGGTGTGGGGCGGCCCGGACCGGAATCCGGGC
GGGCTGTTTTTGTTCCACTTGTACGTGCCGGAGCGTTTCCGGCGGCGCGGCGTCGGGCGG
CGGCTGCTGGAAACGGTGTGCGCCGCCGCGTCGGAGGCGGGATTTCGCGAGGCGTATGTG
CGGTTCCGCCGCCGGAACCGCGCGGAAAGCGCGTTGCGGTATTTGCTGGAAAAGTTCCCC
GGCCCGTGCGTCCGGCTGGAAACGGCGTTCCGGCTGGAATTGCCCGCCGGAGCGGAGCGC
GAACTGCACGTGCGCACCCGCTCCGGGCGCTGGCGGCTGCTGCCGCTGGAGGAGGCGCTG
GCCGCGCTCGGCGACGGGGAGCGCGCGGCGATGGCGGAACGGGAGCGGCGTTTCCGCAGA
GAGGTGGAGCGGCTTTCGCTGACGGACCCGGCGGCGTGGCGGAGGTTTCTGCGCGACGGG
GTTTTCCTCGCTCCCTTCGGGGAACATTCGGAACTGCCGCAGTTCGGGCGGGCCTGTGTG
GAGCGCGGCTCCGGGCGGCTGGCCGGATGGATTTCCGGCGAGCTGGACGGCGGCGAACTG
CATGTGCGGCGCGCCTTCGTGGAGTCGGAGTTTCGCGGCGGCGAGGTGATGGCGCTGCTG
GCGGAGGAGGTCTACGAATGGATGCGGCGAACCGGCGGCGCGGTCCGCTGGGAGGTGAAA
TACTGGAACCGGGTGTTTCAGCGGGGCTGCCTGCGGTACGCCGGGCGTTTGAAAATCAGT
GAGTCGATCGAGGATTGCGTAAAAATTATACCGGTAACAGATGGAGGCGGTGAAAATGAA
CAAAATCGAAGAGAATCTGGTGAAGTGGAAGGAGATCGAGGCGAAGGTGATCGCGCGGGC
GCTGACCGATGAGGCGTTCCGCACCCGCCTGGAGCAGGACCCCCGCGAAACGATCGAAAC
CGAGCTGCAGTGCAAGGTCAGCGGCGACGTTACCTTCAAGGTGCGCGAGGAGGAGAATCC
CGGCGAAATGACCATCCTGCTGCCGAAGCTCCCGAAAAAGGAGATGGGCGAGCAGTTGAC
CGACCGCGAGATCGACGACATCGTGGCGGCGGGGAACATCGGCATCGCGGTCGGCATCGT
GACCACCGATATCGTGCTGGTCAAGGGGATCGCCTGACCGCCGAAGGAGAGCCGGATTGA
ATTTCGCCGATTACAAGCGGTTCCTGGAATGCTATATGGGGGACGACGGATTCCGGGAGC
AGTTCGACCGCGCCCCGGAGGCCGCGCTGCGCGAAGCGGCCCTGAGCCCGGAGTGTCCCG
TGGAGTTCCTGCAGGCGATCGCGGCGGGCTGCCGCAGTTACAATTTCCGGCCGGTTTTGG
AGCGGTTCCCCGCCGAACTGGCGGAGCTGCGGAATTTCGCGGCGGCACTGGAGGAGTCCA
ACCCGTTCACGGTGCGCTGCCGGAGCGCCTGCGGCGGCAATGCGCGCTTCGAGGCGTGGC
GGGAGCGGCGGCGCCGGGCGAACCGGGCGGTGCTTCAGCCGCTCTATTTCGACCGCTCTT
TCAATATCGCGGTCGCGTATGAATTGGGAGTGGGGTGCTCCGGGCGGTGCGGCTTCTGCT
GCTTCGACGCGCCGCCGCTGCGGGAGAATTTCCGGTACACGCCGGAGAACCGGGAGCTGT
GGCGCGGCGTGCTGGCGCTCTTTCGCGAACTGCTCGGCGACCGGGCGGGGGCGGCGGCGC
TCTACTGGGCGACCGATCCCTTCGACAACCCGGATCTGGAGAAGTTCTACCGGGATTTTT
ACGAATTGAACCAGGTCTGGCCGCCGATTACCACGCGCTGGCCGCTGCGCGACCCGGAAC
GGAGCCGCCGCTTCGCCGGGGAGGGGCGTGAACACGGCCAGCCCGGCTGCCGTTTTTCGG
TGACGGAGCGCGGGGAGCTGCGCCGCTTTTTCCGGGAGTTTTCGGCGGAGGAGGCGATGG
ACTGGAGCCTCGTGCTGAACAACCCGGAGTCGCTGAACCGCTATTCGGCCAGCGGCCGGG
CGCGGCAGGCGGAGCCGCAGGAGTGTCAGGAGGACACCACCAGCTGCTGTCTCTCCGGCT
TTCTGGTGAATTTGTGCCGCCGGAGCGTCCGGCTGGTGTCGCCGTGCGTGCCGGATGAGG
CGAATCCGTACGGCTTTCACCTGTGGAGCGAGGCGTCGTTCCGCGACGCGGCGGAGCTGG
AACGGGTTCTCGGCGGGATGCAGGAACGCTTTTTCCCGGAAGGGCCGGAGGCGCTGCCGT
TCCTGCGGCTGCCGCCTGTCTGGAATCTGGAGATTGCCGGGGGGCGCGCTGAACTCACCT
CCCGCTATCTGGTGCGGCGCTTCGAGGTGTCGCAGCAGGAGGCCGCGCTGCTGGAACGCC
TGAAACGCGGCCTCTCCCGGCAGGAGTTCGACCGGGAGTTCGGCGGGGAGCTGGCGTTTT
TCGGGAAAACGCATGGATTGTTGGAAACGTTGTGGAAATCCGGCATGCTGTCGGAGGAGG
AGGAGAGTTGGACCGGTTCGATATCACTTTGGTGAATATGCCTTTCGCGATGCCGCTGAT
TGCGCCGCTGGGCGTCGGCGTGCTGTGCGGGGCGCTGCGCCGGGCAGGCTGGCGCGTCCG
CTGCCGCTTCGCGAATATCGATCTGGCGGAGCGCGTGCCGGAGGAGCTTTATGACTACCC
CGCCTCGAATGGATTGAATGTGGATGTGATGCTGGCGGACTGGCTGTTCACGGAGCCGCT
GTTCGGGCCGGACCCGGAGCGCGACCGCCGCTTTTTTGAAATCCTGCAGGAGGAGTGCGA
CCACGGCCGGCTGGTCTGGAACGGGCGCTACCGCTCGCCGGAGGATCTGCTGCGCGACAT
CCCGCTGCTGAAGCGCGAGGCGGTTCGCTGCGTGGAAAAGACCGCCGCCGCGCTGGCGGA
CGGCTCCACCCGGATCGTCGGCTGTTCAAGCACCTTTTTCCAGCGGCTTGCTTCGCTGGC
GCTGCTGAAGCGGGTCAGGGAGCTGAATCCGGAAGTGGTGACCTTTCTGGGCGGTTCCGA
CTGCGAAGGGGAGGCGGGGATGGAGGCGGTGCGCAGTTTCTCCTTTGTCGATTACGTGTT
CTGCGGCGAAGGCGACCTGACCGTGCCGGAGATGACCGGCCGGGTCCTGCGGGGTGAACG
TTCTGCGGAGCTGCCTTTCGGCGTGTTCGACCGGGCCAAGGCGGAGCGGGGCGTGCCGGA
GGTCGCCTGCGTGCCCGGCGGTGCGATCGCCGAACCCGATTCAAGCGACTACTACGAACG
GATCAAGGGGAGCCGCCTGCACCGCGCCGCGGTGCGGAAGTATTTTCTGGAGAGTTCGCG
CGGCTGCTGGAAAGGGCAGAAGCAGCACTGCAGTTTCTGCGGCCTGAACGGCGAGCGGGT
CGCCTACCGGCGCAAGGACCCCGCGCAGGTGCTGGCCGAACTGCGCCGGGGTTACCGGGA
GTTCGGCTGCCGCATCTTCCTGACCGCCGACACGGTGCTCGACCTGAATACGATGCGCGA
CACGCTGCGCACTTTCGGCGAGGAGGCTCCCGACGCGGTGATCAGCTACGAGACGGTTTC
GACGCTGACCGAGGAGCAGGTGCGCTTCCTGGCCGACTGCGGCGTGATGGTGATCCAGAG
CGGGATCGAAACGCTGCACCCGAAACACATCCGGCTGCTGAACAAGGGCAACGGCACGCT
GTCGAGCATCGCATTGCTGAAGTTCACGCTGGAAAACCGCATTCAGGTGCTGTGGAACAT
GCTCAGCGGCATCCCCGGCGATTCGCCGGAGGAGTACCGCTGGGTGATGGAGCTGATTCC
GAAACTCGCCCATCTGCCCGGCCCGAACTGGGGCGCGATCCGCTTCGACAAGTTCAGTTT
GTACTGGAAGGAGCCGGAGCGTTTCGGCCTGAAACTGGTTCCGATGAAAGGCTACCGCGC
GCTGATGCCGGAGGATTCGGTCTGCTTCGAGCGGTGGGCGCTCTTCTACGACAACCTGAA
TCCCGCCGCCCGCACCGGCCAGCAGGAGATCGCCGACGTGCGCAAGGCGGTCGAGGCGTG
GTATCAGGACTCGCACCCCGCGAAGTACCATCTGGAATTCACCGCTCCCGACCGGCTCCG
CGACACCCGCCCCGGCGCTCCGGCGGCGGAGTACCGGCTTTTCCCCGAAGAACAGGCGGT
GCTGCAGGCGGCGCGTTCTCCGGTTGACCGGGCCGCCGTGGAGGCATTGCCCGGAAATCC
GGCGCGGGCGATTGAAAAAATGAAGGAATACGGTTATCTTATCGAAGTGGAAAACCGGCT
GCTGGCGCTGCCGCTGATCCCGCCCGGCGCGGAGCGGATCGAAAAAAGCAGGGTGCGCTA
CCGCAGCCTTTTCCGGGGACAGACGCTTCCCGCCGCGACGGCGTGGGAGGAAGGCTCTTT
CATACAGGTCGGCCGTTGAACAGGGTGAGGGATGAACAGGAATCTTTTCCGCAAAAACGC
GATGCTCAAAGTCGCTTCGCCGTTTGAACTGAACCGGCTGGTCTCTATTTTCAGCGGGCG
CGAGGCGCTGGCGCTGCTGGCGCTGGGCGTGACGGTGGTTGCGGCGCTGGCGTGGGGAAT
CTGCGGCGTGATCTACGAACGGGTCAGCGGGAATGGAATCGTGATGCTGCAGAGCCGGTT
CGACACGATCCAGGCGCCCGCCGGCGGCGTGCTGATCTCCTTCGACCTCGAAACCGGCGA
CTTCGTCAGGCGCGGCCAGATGGTCGGGCGGCTTTTCTCTTTTTCGGACCTCGAAAACCT
GCGCGAAAGCTACCAGAAGCTCAAGATGCTTCAGGGCAACCTCGAAGAGGTCCGCCGGTA
CACCGGCCGGCTGAAGAAGGGCAAGCAGAACCATTTTCAGAAAAGTTCCGAGGTGCTGGA
CGAAACGATCGGCCGCCTGAATGAGGAGCTGGAGTGGCTGAGCCGCTACGTGGACAAGGG
CAGGGGCCTCTCCGAGCGCGGCGCGATTTCGCAGCAGCAGTGGCACGAGGAGCAGGAGAA
ATACCACGCCAAGCTCAAGAGCCGCGCCGACTACCTGCTCAGGAAACTTGAGGAGGAAAA
TTCGCTCTCCGAAGCCGACTTCACCCTTGCCAAGGAGGTCATGTCCGTCGAGGTCGAAGT
GAAGTCCGCGCTTTATGAGGTGGAGCTGCTGCGCAACAAGCTCGAATACAACACCCGGAT
CGTCAGCACCCACTCCGGCACCGTGACCAGCGTGAACTACACCCCCGGTTCGATCGTGGC
CGCCGAGGCCAACCTCGCCAGCCTGATCGACCTCGACGACCAGACCGACGAAACGTGGGA
GTTGTACGCGTACTTTTCCGTCGCCGACAGCAAGAAGATCCGGCCCGGCATGAGCGCGAT
CGTGACCCCGTCTTCGGTGAAAGCCGAGCGCGACGGTTCGATCCGCGGGACGGTCACCCA
TGTCGGGACCTACATCCTGCCGGTCGAATCGATCGACCGCACCTTCCGCAACGCCGCGTT
CGCGCAGTATCTGCTCAAGCAGTGCGCGAATATGCCGGTCGAGGTGCGCATCCTGCTGTC
GCGCGACCGCAGCTCCCCGAACGGTTTCCGCTGGACTTCCGGCTCCGGCCCGAATATCGA
GGTCAGCGCCGGGACGCTCTGCGCGGCCAGCGTGGTCGTGGACAAGGAGCCGCCGCTGGA
ACTGGTCTTTTCCGGGCTGCGCAAATTCATGTTCGGCCGGGGCGTGATGGAGGAATTCCA
GCTCAGGAACGCCCGGACCGGCGCCGGAGGCGAGTGAACCATGGCGCTGCGGAAAAGGCG
GGTCGAATGCCCGATGGTGCTGCAGATGGAGGCCGCCGAGTGCGGCGCCGCCGCGCTGGC
GATGGTGATGTCGTATTACGGCGCGGTCGTGCCGCTGGAGCGGCTGCGCGACGAGTGCGG
CGTCTCCCGCGACGGCAGCAAGGCGTCCAGCCTGCTCAAGGTGGCGCGCAATTACCGCTT
CAGGGCGCAGGGATACCGCGAGGAGGAGCTTGACGGGCTGGAGCGCCACGCGCTGCCGCT
GATCCTTTTCTGGAACTTCAACCACTTCGTGGTCTATACCGGGCGCAAGGGGCGGAAATA
CTGCATCAACGACCCTGCCCTCGGCCCCCGGCTGGTGGATGCCGGGGAGATGGATGAGTC
GTTCAGCGGCGTGCTGCTGGAGATCACTCCGGGCGAAGGCTTCAGGCGGTTCGGGCGCGA
ACCCTCGCTCGCCGGCTCGCTGTGGCGGCGACTGGAGGGATGCCGCGGCACTTTTTTCCT
GCTGCTGCTGACCGGATTGCTGCTGGTGCCGGGCAATCTGCTCACGCCGAACCTGTCGAA
GATTTTCATCGACAACTTCATGATGGACCGCTTCTACAACTGGGGAACGCCGCTGATCAC
GCTGGCGCTCCTGACGCTGCTGGTCACGCTCTTTCTGACCTGGATTCAGTGCGGCAGCCT
GGTGCGGCTGAATCTGAAAGTGGCGCTGGCGGGTTCGGCGGCGTTCCTGTACCGGGTGCT
GCATCTGCCGGTGAGCTTCTTCGCCAGCCGCCAGAGCGGCGAACTGGCGACCCGCGTGCA
GTTGAACGACCGGGTCGCGGCGTTCCTCTCCGAACAGCTTGCGGCCAATCTGCTCAGTCT
GATCACGCTCTTTTTCTACGCGGTGGTGATGTTCTGTTACGACGCGGTGCTCGGCACGCT
GGCGGCGGTGATGGGCGCGGCGGTGCTGCTGCTGCTCCAGCGGAAGCTCAAATCGCGCAA
GCTGCTCGGCCAGAGCATCCAGTTGGATACCGGTATGCTCTACGGCACCAGCGCGACCGG
CGTGATGCTGATCGAAACGCTGAAAGCGTCCGGCGGCGAAAACGACTTCTTTTCCGGCTG
GAGCGGCTTTCAGGCCCGGAGCCTGCTCGGGCGGCAGAAGCTGGAGGCCTCCACCGTGCT
GCTCGGCACCTTCCCGAACAGCGTGCAGAAGGTCACCGTCGCGCTGGTCACCGGGCTGGG
GGCGCTGCGGATTCTGGCCGGCAGCATGACCGGCGGCGCGTATCTGGTGTTCCAGCTGAT
CCTCGGCTACTTCTTCGCCCCGCTCGAACAACTGGTGAACCTCGGCAATTCGCTGCAGGA
GATCGACGCCGGGCTGAAGCGGCTCGACGACGTGATGACCTGCCGCGAGGACCCCTACGC
GCTCGAAGCGGAGCCGCGCCGCGCCGGCGGGCCGGTGCCGAAGCTGGAGGGGCTTCTGGA
GCTTCGCAATGTGACGTTCGGCTACAACCCGACCGCCGAACCGGTGCTGCGCGACTTCAC
GCTGACGGTGAAGCCGGGCGAACGGGTCGCGATCGTCGGCCCGTCCGGTTCGGGCAAGTC
CACGGTGGCGAAGCTGATCGCGGGGCTGTACCGGCCGTGGCGGGGAGAGATCCGGTTCGA
CGGCGAACCGCGCGAATACTATTCGCACACCGAACTTTTCAACTCCTTTGCGATGGTCGA
CCAGGATATCTTCCTGTTTCGCGGCACCATCTGCGACAATTTGACCATGTTCGACCGCTC
CATTCCGATCGCGGAGGTCGAGCGGGCCGCGCGCGACGCGTGCATCCACGACCAGATCGC
GGCGCGCAGCTTCGGCTATTTTTCGGAAGTGGGCGAGAGCGGCGGCAACTTCAGCGGCGG
CGAACGCCAGCGGCTCGAAATCGCGCGGGCGCTGGTGTCGAACCCCTCCTTGCTGCTGCT
GGACGAGGCGACCAGCGCGCTCGACCCGGAAACGGAACTGCGGATCGACCGCAATCTGCG
CCGCCGCGGCTGCAGCTGCGTGATCATCGCGCACCGCCTCAGCACGATCCGGGACGCGGA
CCGGATCGTGGTGCTGGACCGCGGCGAAACCGTGGAAACCGGAACTCACGAGGAACTGCT
GGCGAAGGGCGGCTTCTACGCCCGGCTGCTCGCGAACATCTGAAGAAACCATGACTACAG
ACCGCATCGGACAACTGCTGAACTCCATCGCGACCGGCGAATACGCCTTCTCGGGCCGCG
CCATTTTGCTGGATGACCCGGAGAGCTGCTGGATCGTGCTTTCGGGAGCGCTCGACCTCT
TTTCGGCGCGCATGGCTTCCGACGGCTCCTGCGGCGCGCGGCAGCCGGTGGGGACGGGGG
ACTGCCCGCTGCATAGTGTGGTTCCCGGCGTCGCGCCCGCGGCGGACGGGGACGGGCGGC
GGATTCTGCTGGCGATGCCGCTGCCGGGCACGCGCTGCGTGAAAGTGCCGTCCGCGGCGC
TGGAGGCGCTCTGCCGCCGGGAGCCGGAATCGGCGGAATTCCGCCGCGCCGGGCTGGCGC
TCTGGCTGGAGGCCCTCGGCGAGGAGCCCGGGGAGGGGCGCGAAATCGAAGAACGGGCGG
AAACGCTCCGCCGCGCCCTGCCGGAGCGCTGCATCGAGGCCGCCCGCCGGCTGCATGAAC
AAGAGCGCGAGCGGCTTCAGGCGAAACTGCGCGAAAAGGAGGAGAGCCGCCGGAACGCGC
TGGCCCGCATCTGCGATGTGCTGCGCCCGAAGGAGCGGTTCCGGCTGCCGCCTCCGACCG
GCGACGCCCTGTTCGATGCGTGCGCCGCCGCCGGGAGCGTGGCGGGGCTGGAGCTGCGCT
GTCCGGGCCGGCACTTCTTTTCCGGCGACGATTCCCCGGAGGAACGGATTCGCCGGATCT
GCGACTACAACCAGATCCGCTGCCGCAAGGTGGAGCTGGAGCAGGGGTGGGAGCTGCAGG
ATTTCACCGCCTTCGTGACCTTCCGCCGGGAGTCGGGCGAACCGGTCGCGCTGCTCGGAC
GCAGCGGCGACGAACCCCGGCTGTTCGACCCCGCCCGGGAGCGGCCGCGCCGGATCTCCC
GGCAGGAGGCCGCGGCGCTGGCGCCGGAGGGGTGGTGTTTCTATGCGCCGTTCCCGCCGG
GCAGGATCACGCCGGGGCGGCTGCTGGCGATGGCGTTCCGGGGNNNNNNNNNNNNNNNNN
NNNNNNNNNNNNNNNNNNNNNNNNNNNNNNNNNNNNNNNNNNNNNNNNNNNNNNNNNNNN
NNNNNNNNNNNNNNNNNNNNNNNNNNNNNNNNNNNNNNNNNNNNNNNNNNNNNNNNNNNN
NNNNNNNNNNNNNNNNNNNNNNNNNNNNNNNNNNNNNNNNNNNNNNNNNNNNNNNNNNNN
NNNNNNNNNNNNNNNNNNNNNNNNNNNNNNNNNNNNNNNNNNNNNNNNNNNNNNNNNNNN
NNNNNNNNNNNNNNNNNNNNNNNNNNNNNNNNNNNNNNNNNNNNNNNNNNNNNNNNNNNN
NNNNNNNNNNNNNNNNNNNNNNNNNNNNNNNNNNNNNNNNNNNNNNNNNNNNNNNNNNNN
NNNNNNNNNNNNNNNNNNNNNNNNNNNNNNNNNNNNNNNNNNNNNNNNNNNNNNNNNNNN
NNNNNNNNNNNNNNNNNNNNNNNNNNNNNNNNNNNNNNNNNNNNNNNNNNNNNNNNNNNN
NNNNNNNNNNNNNNNNNNNNNNNNNNNNNNNNNNNNNNNNNNNNNNNNNNNNNNNNNNNN
NNNNNNNNNNNNNNNNNNNNNNNNNNNNNNNNNNNNNNNNNNNNNNNNNNNNNNNNNNNN
NNNNNNNNNNNNNNNNNNNNNNNNNNNNNNNNNNNNNNNNNNNNNNNNNNNNNNNNNNNN
NNNNNNNNNNNNNNNNNNNNNNNNNNNNNNNNNNNNNNNNNNNNNNNNNNNNNNNNNNNN
NNNNNNNNNNNNNNNNNNNNNNNNNNNNNNNNNNNNNNNNNNNNNNNNNNNNNNNNNNNN
NNNNNNNNNNNNNNNNNNNNNNNNNNNNNNNNNNNNNNNNNNNNNNNNNNNNNNNNNNNN
NNNNNNNNNNNNNNNNNNNNNNNNNNNNNNNNNNNNNNNNNNNNNNNNNNNNNNNNNNNN
NNNNNNNNNNNNNNNNNNNNNNNNNNNNNNNNNNNNNNNNNNNNNNNNNNNNNNNNNNNN
NNNNNNNNNNNNNNNNNNNNNNNNNNNNNNNNNNNNNNNNNNNNNNNNNNNNNNNNNNNN
NNNNNNNNNNNNNNNNNNNNNNNNNNNNNNNNNNNNNNNNNNNNNNNNNNNNNNNNNNNN
NNNNNNNNNNNNNNNNNNNNNNNNNNNNNNNNNNNNNNNNNNNNNNNNNNNNNNNNNNNN
NNNNNNNNNNNNNNNNNNNNNNNNNNNNNNNNNNNNNNNNNNNNNNNNNNNNNNNNNNNN
NNNNNNNNNNNNNNNNNNNNNNNNNNNNNNNNNNNNNNNNNNNNNNNNNNNNNNNNNNNN
NNNNNNNNNNNNNNNNNNNNNNNNNNNNNNNNNNNNNNNNNNNNNNNNNNNNNNNNNNNN
NNNNNNNNNNNNNNNNNNNNNNNNNNNNNNNNNNNNNNNNNNNNNNNNNNNNNNNNNNNN
NNNNNNNNNNNNNNNNNNNNNNNNNNNNNNNNNNNNNNNNNNNNNNNNNNNNNNNNNNNN
NNNNNNNNNNNNNNNNNNNNNNNNNNNNNNNNNNNNNNNNNNNNNNNNNNNNNNNNNNNN
NNNNNNNNNNNNNNNNNNNNNNNNNNNNNNNNNNNNNNNNNNNNNNNNNNNNNNNNNNNN
NNNNNNNNNNNNNNNNNNNNNNNNNNNNNNNNNNNNNNNNNNNNNNNNNNNNNNNNNNNN
NNNNNNNNNNNNNNNNNNNNNNNNNNNNNNNNNNNNNNNNNNNNNNNNNNNNNNNNNNNN
NNNNNNNNNNNNNNNNNNNNNNNNNNNNNNNNNNNNNNNNNNNNNNNNNNNNNNNNNNNN
NNNNNNNNNNNNNNNNNNNNNNNNNNNNNNNNNNNNNNNNNNNNNNNNNNNNNNNNNNNN
NNNNNNNNNNNNNNNNNNNNNNNNNNNNNNNNNNNNNNNNNNNNNNNNNNNNNNNNNNNN
NNNNNNNNNNNNNNNNNNNNNNNNNNNNNNNNNNNNNNNNNNNNNNNNNNNNNNNNNNNN
NNNNNNNNNNNNNNNNNNNNNNNNNNNNNNNNNNNNNNNNNNNNNNNNNNNNNNNNNNNN
NNNNNNNNNNNNNNNNNNNNNNNNNNNNNNNNNNNNNNNNNNNNNNNNNNNNNNNNNNNN
NNNNNNNNNNNNNNNNNNNNNNNNNNNNNNNNNNNNNNNNNNNNNNNNNNNNNNNNNNNN
NNNNNNNNNNNNNNNNNNNNNNNNNNNNNNNNNNNNNNNNNNNNNNNNNNNNNNNNNNNN
NNNNNNNNNNNNNNNNNNNNNNNNNNNNNNNNNNNNNNNNNNNNNNNNNNNNNNNNNNNN
NNNNNNNNNNNNNNNNNNNNNNNNNNNNNNNNNNNNNNNNNNNNNNNNNNNNNNNNNNNN
NNNNNNNNNNNNNNNNNNNNNNNNNNNNNNNNNNNNNNNNNNNNNNNNNNNNNNNNNNNN
NNNNNNNNNNNNNNNNNNNNNNNNNNNNNNNNNNNNNNNNNNNNNNNNNNNNNNNNNNNN
NNNNNNNNNNNNNNNNNNNNNNNNNNNNNNNNNNNNNNNNNNNNNNNNNNNNNNNNNNNN
NNNNNNNNNNNNNNNNNNNNNNNNNNNNNNNNNNNNNNNNNNNNNNNNNNNNNNNNNNNN
NNNNNNNNNNNNNNNNNNNNNNNNNNNNNNNNNNNNNNNNNNNNNNNNNNNNNNNNNNNN
NNNNNNNNNNNNNNNNNNNNNNNNNNNNNNNNNNNNNNNNNNNNNNNNNNNNNNNNNNNN
NNNNNNNNNNNNNNNNNNNNNNNNNNNNNNNNNNNNNNNNNNNNNNNNNNNNNNNNNNNN
NNNNNNNNNNNNNNNNNNNNNNNNNNNNNNNNNNNNNNNNNNNNNNNNNNNNNNNNNNNN
NNNNNNNNNNNNNNNNNNNNNNNNNNNNNNNNNNNNNNNNNNNNNNNNNNNNNNNNNNNN
NNNNNNNNNNNNNNNNNNNNNNNNNNNNNNNNNNNNNNNNNNNNNNNNNNNNNNNNNNNN
NNNNNNNNNNNNNNNNNNNNNNNNNNNNNNNNNNNNNNNNNNNNNNNNNNNNNNNNNNNN
NNNNNNNNNNNNNNNNNNNNNNNNNNNNNNNNNNNNNNNNNNNNNNNNNNNNNNNNNNNN
NNNNNNNNNNNNNNNNNNNNNNNNNNNNNNNNNNNNNNNNNNNNNNNNNNNNNNNNNNNN
NNNNNNNNNNNNNNNNNNNNNNNNNNNNNNNNNNNNNNNNNNNNNNNNNNNNNNNNNNNN
NNNNNNNNNNNNNNNNNNNNNNNNNNNNNNNNNNNNNNNNNNNNNNNNNNNNNNNNNNNN
NNNNNNNNNNNNNNNNNNNNNNNNNNNNNNNNNNNNNNNNNNNNNNNNNNNNNNNNNNNN
NNNNNNNNNNNNNNNNNNNNNNNNNNNNNNNNNNNNNNNNNNNNNNNNNNNNNNNNNNNN
NNNNNNNNNNNNNNNNNNNNNNNNNNNNNNNNNNNNNNNNNNNNNNNNNNNNNNNNNNNN
NNNNNNNNNNNNNNNNNNNNNNNNNNNNNNNNNNNNNNNNNNNNNNNNNNNNNNNNNNNN
NNNNNNNNNNNNNNNNNNNNNNNNNNNNNNNNNNNNNNNNNNNNNNNNNNNNNNNNNNNN
NNNNNNNNNNNNNNNNNNNNNNNNNNNNNNNNNNNNNNNNNNNNNNNNNNNTTCGGGACG
GTGATCCCGACGGCGGACCGGGTGCTGCTGATGCAGCTCTTCGGGATTTCGCTGCTTTTC
GCGGTCACGCAGGGAGTGTTCGAGTATGTGGAGTCGATCGCGATCCTGCGCATCCACGTC
CGGGCGGAGTACACGCTTCAGGCGGCGGTCTGGGACCGGCTGCTGAACCTGCCGGCCCGC
TTCTTCCGCGCATTCAGCACCGGCGACCTCGCCACGCGCAGTCTCGGAATCATGCAGATC
GGCGAAATACTGTCGGTTTCCACGGTCAAGGCGGCGGTCGCGGGCTTCTTCTGCTTTCCG
TCTCTGGTGCTGATGCTCTACTACGATCTGCTGCTCGGGGTGATTTCACTGCTGATTCTG
CTGGCGGTGCTGGGCGTTTTCGCGGTGCTGGCGGTGATGATGGTGCGCCGCCACACCCGC
ATCCTGGCCGAGGAGGGGGAGCTGAACGGGGAGCTGGTGCAGTTCTTCAACGGCATCTCC
AAAATCCGCACAGCCGGGGCGGAAAACGCCGCCTTTGCGCGCTGGGCCGGGCGGTTCAGC
CTGAAGAAGCGCATCTACCGCTCCTTCGCGAACTGCCGCAGCTTCGCGACCGTCGTGAAC
GCGGTGATTCCGGTCGTGACCATCGGGACGGTGATCGCGATCGTGACCTGGCAGTATTTC
CACGCGAAGGACGCCGCTTCGCTGATGAGTTCCGCCGATTTCGTCAGCTTCGTGTCGGCG
CTGGGGATCGTCAGCGCGGCGGTCGGACAGATGGTCATGTCGCTGATTTCGGCGGTCAGC
GCGATTCCGGTCTACCGGCGGCTGCGCCCGATTCTGGAGGCGGAGCCGGAGAACGACGCG
GCCAAGCCGCCGCCCGGAAAACTTTCCGGCGCGATCGACGTCAGGAACGTATCGTTCCGG
TACGGGCCGGACCAGCGGCAGATTCTTTCCGGCCTTTCGATGCAGGTGAAGCCCGGGGAG
TTCGTCGCGGTGGTCGGGGAGTCCGGTTCTGGCAAATCCACCTTGCTGCGGCTGCTGCTC
GGCTTCGAGACGCCCGGCAGCGGCAGCATCGCCTATGACGGGCAGGATGTCAGCCACGTG
AATCTGCAGGCGCTGCGCTCCCGGATCGGCGTGGTGCTGCAGGACAGCCGGCTGCTGCCG
GACACCGTGCTGCGCAACATCATCGGCCACTCCGGCAAGCTGACCGTGGATGATGCGTGG
GAGGCGGCCCGCCTGGCGGGCTGCGAACAGGACATCCGCGAGATGCCGATGGGGATGCAC
ACGATGCTCTCCGCCGGCGGCGGCTCCGTCTCCGGCGGCCAGCGCCAGCGCATCCTGATC
GCGCGGGCGCTGGCGAAGAAGCCGGCGGTACTGCTCTTCGACGAGGCGACCAGCGCCCTG
GACAACGAGACCCAGGCCGCGGTCAGCGCCGGAATCGAACGGCTCAGGGTTTCGCGGCTG
CTGATCGCCCACCGCCTCAGCACCGTGATGAATGCGGACCGGATCTACGTGCTGCACGAA
GGGCGCATGGCCGAGTGCGGCACCTACCGGCAATTGATGGAAAAGGACGGCGTTTTCGCG
CGGCTCGCCCGGCGGCAGCTTGCGGAAGCCGGGGAGGAATTCGAGGAATGAAGAAAAAAT
ACGTATGGTTTTTCCTGCTGCTGCTGGCGGCGGCGGTCGCGGTCGGCTTCCGGAGCGAAG
TCGCCGGTTTCCTGCGCCGCAATTTCACGGCGACCTTCAGCGAAGTCCTGCCGTCCGATC
CGGCGAAGCTGCGGGCGCTTTATCTGAAAAAGCATCCGAAAGAGCTGAATATCGCGGTTT
TCGGGCCGTGGAACTACTATGCGAAGCAGGGGTTCATCCTCGACAAGGCGATTCAACTGG
CGGTCGACGAAGTGAACGCATCGGGCGGAATTCTCGGCCGGAAGGTCAATCCGGTCTGGG
TGGACAATGAAAATTACAGCGCCGTCGCGCAGGAGCAGGCCGAAAAGCTGGCCGCCGATC
CGTCGGTTTTCGCGGTGATCGGGCCGGTCACGTCAGGACGGGTGCTGCAGTTCAACTCCC
TGTTCGGGGACGCCGGGATGCCGGAGGTGGCGCCGCTGGCGCAGAGCGAGCGGATCAACC
GCGAGAACACCAACGCGCTGCTGTTCATGCCGATCGCCTCCGATCTGGACGAAAGCCGGG
CGCTGGCGGCGTGGGCGCAGGGCGGCGGGCGGAACAACTTCCTGATCCTGAATGACGACA
GCCGCTTCCCGATGAGCTACGGCAGTTGTGTGGAGCAGTCGTTCTATGAAAAGGACCTGC
TGGTGTACGGCCGGGTGCTCTTCGACCAGAGCAGCAGGAAAAACTACATCCGCGATCAGG
TGCTGCAGTATCTGGACTATTTTCCGGTGCAGAACATCATCTATCTGAGCAAGACCGGCG
ACGCCTCCGACTACGCGGATCTCGCCGGGCGGATTTTCGCGCGGCTGCCGGAGGGGACGC
TCTACTTCAACGAATTCACGACATTCGACCGGCTGCTGAAAATCCGGCTCGACCGCAACC
GGGTTTTCGTGCCCGCCGCGATTCCGCTGAATGCGGCGAACCGCGCCGAGTTGCGCAAAT
TCCTGAAGATCGAGGGGTATGAGCGCGATTTCCTGTCGCTGATCGCATACCGCGGCGTCC
ATATTTTCGCGGATGCGGTCCGGCAGGCCGGTTCGCTCGACCCGCGCCGAATCGCCGAAA
CCATGCGTACCGGGGTGATGAAAACGCCGTTGGGCGAGTTCCGTTTCTCCGCCGGCGGCT
TCGAGGCCGGCCCGCCGCTGGAGATCCTTTCGCTGGAGGAGCTGGAGAAACGCTGGCGGG
CGATCGCCGCGGATTGACGCGCCGGTTGCGCCGAAATTGCGGAATTTCCTGAAATCCCGG
CTGAATTTTCTCCGAACGGTGCTATATTATACAGATTTTTCAGAATTTTTCAATCAATAT
CGATATGGAGTTTACAGCGATGAGCAGTCACGAACCTTTGCCGCGCGCCTACGAACCGGC
GGCGGTGGAAGCCAAGTGGTTCCCGACATGGGAGAAGGCCGGGAATTTCCACGGCGAACC
AAATCCGGATAAGAAACCCTATTCGATCGTGATCCCGCCGCCGAACGTCACCGGCATCCT
GACTCTCGGACATGTGCTGAACAACACGCTGCAGGATATTCTGTGCCGCTACCACCGCAT
GAAGGGCGAGGAAGTCTGCTGGTTCCCCGGCACCGACCACGCCGGCATCGCGACCGAAGC
GCGGGTGGAGAAGTACCTGCGCAAAGAGGAGAACACCGGCCGCGACGAACTCGGCCGCGA
GGAGTTCATCCGCCGCGTATGGCAGTGGAAGGGCGAATTCGGCGGCAAGATCATCCGCCA
GCTCCGCACCCTCGGCTGTTCCTGCGACTGGGAGCGCGAGCGCTTCACAATGGATGAGGG
ATTGTCCGAGGCGGTGAAGAAGGTTTTCGTCGAGCTTTACAACAAGGGGTACATCTACCG
CGGGCAGCGGATGATCAACTGGTGCCCGGTCGCGAAGAGCGCCCTCTCCGACGAGGAGGT
GATCTACAAGGATGTGGCGGGCCATTTCTGGCACTTCCGTTACCCGCTGGCGGACGGCTC
CGGCTATCTGGTGGTCGCGACTACCCGCCCCGAAACCATGTTCGGCGACACCGCCGTTGC
GGTCAACCCCGCCGACGAACGCTACAAGCACCTGATCGGCAGGATGGTGAAGCTGCCGCT
GACCGACCGGGAGATCCCGATCATCGGCGACGAGCACGCCGATCCGGCGAAGGGAACCGG
CTGCGTGAAGATCACCCCGGCGCACGATCCGAACGACTTCGAGGTCGGAAAGCGCCACAA
CCTCGAAGTGATCAACGTGATGAATCCGGATGCCTCGCTGAACGCCCGCTGCGGCGCTGC
GTTCGAGGGGCTGGACCGCTTCGAGGCCCGCAAGCTCTGCGTGAAGATGATGGAAGAGCA
GGGGCTGCTGGAGAAGGTCGAGGAGATCAGGCACGCGGTCGGTTACTCCGAGCGCGGCGA
CGTGCCGATCGAAACGCTGGTCAGCTACCAGTGGTTCTGCAATATGAAGGAGCTGGCGAA
ACCGGCGATCGAGGCGGTCAAGTCCGGCAGGATCAAGTTCTATCCCGAACGGTGGAGCAA
GACCTATTTCCACTGGATGGAGAACATCCAGGACTGGTGCATCTCCCGCCAGATCTGGTG
GGGCCACCGCATTCCGGCGTGGTACAACGACGAGAACGGCGAAGTCTACGTCGGGCTGGA
AGCGCCGACCGCGCCGGGCAAATGGCGGCAGGAGGAGGATGTGCTGGACACCTGGTTCAG
CAGCTGGCTGTGGCCGTTCTCGATCATGGGGTGGCCGAAGGAGACGCCGGAACTGAAATA
CTTCTACCCGACCTGCGACCTCGTGACCGGGCCGGACATCATCTTCTTCTGGGTGGCGCG
CATGATCATGGCGGGCTGCGAATTCATGAAGGAGATCCCGTTCCGCAACGTGTACTTCAC
GAGCATCATCCGCGACGAGCAGGGGCGCAAGCTCTCCAAGTCGCTCGGCAACTCGCCCGA
CCCGCTGGATGTGATCGCGACCTACGGCGCGGACGCGCTGCGCTTCACGATCGTGTACAT
CGCTCCGGTCGGCATGGATATCCGCTACAGCAATGAGAAGTGCGAAATCGGCAAGACCTT
CGCGAACAAGCTCTGGAACGCCTGCCGCTTCCGGCAGATGCAGGGCGAAGTGTCGAAGGA
GTTCCGCGAACTCCCGGCCGATGTCGCGGCGAACCTCTCCGGCGACGAACGCTGGATGCT
CGCCCGCCTCGACGCAACGATCGAATCGATTAACGCCGCGCTGGCGGAGTTCCGTTTCCA
CTCGGCAGCGCACGAGCTGTACGAACTGGTCTGGACCAGTTTCTGCGACTGGTTCATCGA
AGCCGAAAAGGTGCCGATGCGCGCGGGCGGTGCGGAAAAGGAGCGGGCGCTGACCGTGCT
GGATTACGCGCTGTTCCGCATCCTGCGGCTGCTGCACCCGTTTATGCCGTTCATCACCGA
GGAGCTGGCGCACCAGATGGGCTTCGTCGCGGAGGGCAATTCGATCATGTACGAACCCTA
TCCCGAAAGCGACTCCTGCGCCGCGGCCGATCCCGCCGAACTCGAACGGATCGACGGCAA
GTTCGAGCTGGTCAAAGGGGGCCGCTTCCTGAAGGCCTCCTACAACCTGCCCGACGGCAG
GAAGGTGAAATTCCACATCAAGGCGGTGGACGCCGCCGCGCTGGAGTTCCTGAGCCGGGA
GGAAGCCTCGCTGAAGAGCCTGCTGAACGCCGAAGCGATCGAATTTTCGCTGGATGAATT
CGACTTCGCGAAGCACGGCGCGGCCCCGTCGCAGATCTGCAAACTCGGCACGGTCTATCT
GCCGCTGGCCGACCTGATCGACGTCGCCGCCGAGCGGGTCAAGCTCGAAAAACAGAAGAA
GGACCTGGAGGGATGGATCGCCGGTTCGAAGGCGAAGCTCTCCAACGAGCGTTTCGTGTC
GAAAGCTCCCGCGCAGGTGGTCGCCGACGCGAAGCTCAAGCTCGCCGAGATGGAGGAGAA
GCTCGCGCGCACCCTCGACCTGCTGAACTCGCTGAAATAAGCGTATTGCCGAACCCTGAA
GGGGGCCTGCCCGCAATGGCAGGCTCCCTTTTTTCGTGGCGGACGTATTCGCTTCGCTGT
ATTATTTTTCAATTTTTCGGCTTTGGCTCTTGACATCGCGTGCCGTCTGTAGTATAATTA
ATGTAGAACGATCTACAAGAGTATTGCAAGGACATTACGATGCCGGAACGACAGAAGCGG
GTTACACTCAAGGATGTGGCGGACTACTGCGGACTTTCGCGGAGTCTGGTCGCATTCATC
ATCAGCAATTCCGGCTACCGCAACAGCACGCCGGAGAACCGCCGCAAGGTGGCCGAGGCG
GTCAAGGCGCTGAACTACCGGCCGAACACCGCGGCGCGGGAACTGCGGGCGCGGAAGTCC
TCGACCATCGGCGTGGCGATGCCGATGTCCGGCACCGGCATCTACGGCAACATGGCGCTG
GAATTGCAGCGTGAAATCAAAAAGCGCGGCTTTACGAGCCTGTTCTCCTTCTGGGGCGGC
GACGATTCGGAAGAACTGCACGCGCAGACGCTTCAGACCTTCTTTGAGCGCAATATCAGC
GGCGTGATCAGCTGGGACGCCTCGCCCTGTTTCCGGGAGGAGAAAATTCCGGCGGTGGTG
TACGGATACCGGAACGAATTCTACGATTATGTCGTTCTCGATGAAGAACAGATGATCATC
CGGGCGCTGGAGCACCTGAAGCGGTTCGGCCACCGCCGGATCGGTATTCTGAGCGTGGGG
GAGCGCAACCGGTTCTTCCGCGAACATGTGGGCCGGTGCGGGCTTGAATCGAAACCGGAG
TGGATTTTCGAGTTGACGTTCTGGAGCCGCCGCCCGCTGGATGCGTTCGGCAAGTTTTAC
CGGGAGTGCGGCGGAGTCATTCCCGATGCGCTGATCTGTCACAGCGACACCGAAGCGATC
GCGGCGCTCTCCAGTGCCGCGAAACTCGGAATCCGGGTGCCGGACGACCTGTCGGTGATC
GCGCTGGACAGCTCGTTCATGACTGCGTTTCTGTGTCCCGCGCTGGACTCTTTCGATCTG
GATTTTTCGGAGATCACCGAACAGCTGGTGAAGCTGTTGCTGGCCAGAATCGACGAGCCT
GCCGCGCCGCTGCGTTCGGTCAGGATTTTACCGCAGCTTGTTCATCGCGAGTCGGTCATC
GACTGCCCGCGCTGATCGCGATTGCGGAACAGGCCGCGTGAGCGGCCGGGGATTTCTGTG
CGGAAACCGTATTCTGGCGGAGGGCGATTGCTTCCGCCGGGAGTTTTTATCTTGCCGAAA
GTACTTCCATTGGCGATCGGAGTGGGAGGCGGTTCTAATACAAAGGAGATATGCAAAACA
TGAGCAAGTATCGGAAGATGGCGGCGCTGAATCCGTCCGCCTTTCTGCGGCGTTGCGCGG
CTCCCGTCGCGGCGCTGCTGGCGTGCACGGCGCTTCAGGCATCTGCGGAGATCGTTTACC
ACGAGGATTTTGAGGGAGATCCGGCGAAGTGGCCCATCTCGGTCTTCTACCGTGGGCAGA
AACCCGGGAAATGGATTCATGTTCCCTCGAAGGAAGCGGCCTTCGGCAGGCGGGCGCTCT
ATCTGGAAGCCTCCGATGAAGCGCAGTGGATGTTCCTGCTGGCCGATATTCCGGCGGAGC
GGCTTCACGGCAGGAAGATACGTCTTACCGCATGGTGCAAAAGCGATTTCCCCGGAAAAG
CCGAGATCGGCCTGGCGAAAGGCCACTCCTATTCCGCCGGCCCCGGCAAGGTGGGGATTA
AAACCACCGAAGGAAACGGCTGGGAACGGATCGTGGTGGAAGGCGAACGCGCGCCGGGAG
AGATGGTGAGCCTTGCCGCCGGAATCGGCTATGGAGCCACGGGTGCCGGCATGCTGATCG
ACGAAGTGACGCTCGAATGCGCCGATGAACTGCCGCCGCTGCCGGAACTGAAGGCGCCGG
GCACGAATTTCGTGGAGATGCGCAGGATGCGGTCGCAGCGCAGGCGTTTCGACGCCCTGG
CCGACAGCTACAGACGCGACGCCGCCCTCGGGCTGCCGGTCGACGGGGAGCTGCTGAAGC
GGCTGGTCACTGCGCAGGAAAACTACCGGAAAGAGAGTCTTACCCCGGCGGATGCCGCGG
TGATCGCCGCCTGCCGGCAATACGCTCTGGAAGCCCGCCTGATCAATCCGTCGGTCGAAT
TCGACGTCGATACGCCGGTCTCCGCGAAAACGGAGCCGGAAGTGGATGTCACGATGCCCG
TGAACGGTTATGAGGCGAAAATCCTGCTCGTGCGCAACCATTCCGGGCGGACCCAGTACT
TCCGTCCCCGCTGGGAGGCGAAGAACGCTCCGGCCCCGCAATTGCGGCGCATGATTCCGG
TCGAGGGATTTTTCGATGCGATGCCGCCTTTGCCGTTCGACAGTGTGTTCGAAGTGGCGG
ACGGCGAGACGAAAGGAATCTGGATCGATCTGCGCAGCCGCGACCTGAAGCCGGGCATCT
ACCGCGGCACTCTGGTCTTAACTCCGCTGGACCCGGCCGCCGTGACGGAACTTCGGGTTC
CGGTCCGTCAGGCTGTGGCGGCAATCGAATCCCCGAAAGAGCTGCCGGTGGCGGTGTTCA
ACTGGGATTACGGTGTGACGAAGGATCAGGCGGATTACGAGTTCCTGCGCAAGGCCCGCG
TCAATGTCTTCCATGTCAATTGCGGGAACGATGCGAAAGAGGCCGTCAACTGGGAAAAGA
GCAACCTGAAACAGGTTCTGGATCAGGTCGATGCCAACGGCGACCGCGGCAAGGTGATCT
TTTTCCTGGAAAACTGGTTTACCAGCGCCGCCGACAAGTGGAACGGCGATCTGGACAACT
ACTATCTGCAGCTCGCCGCCTATATGAAATCCCGCGGCTACGATTACGATCAGTGGATCG
TCCACTGTTTCGACGAAGTGCTGGGCGACAAATTTCTCAACGCCGCGAAGAACATCAAGC
GGCTGGATCCGCAGATCCGGATTTTTTCCGATCCTCCGCCGGCAAACGCGGATCAGCTGC
GTCCGTTCCTTCCCTATCTGGACTACTTCTGCCTGGGATCGTGGTTCCTGCAGGAGGACG
CGAAGAACGGCAATCAGGCCCTCGAACTCCTGCGGAGCACCGGGAAGCCGCTCTGGATTT
ACGAATGCGATTCGCAGCCGCGGCATCCGCTGGACAACTACCGCCGCATGGCGCTGAATT
CCCTGCAGCGCAAGTGGGACGGGTTCACGTTCTGGAGTCTGACCGGCCTGCAGTTCCGGC
ACGCTTCGATCACGCCGCCGGCAGGCGTCGTCAATTACGGCATGACCTATCTGGACGAAA
ACGCAGTGCGCTATCCCTCCCGCCGCTGGGCGCTGTGGGAGCTGGGAGTCGATGATTACG
CATTGGTCACCGCGCTCCGGGAAAAGGGGATCGACGTCGACGGTGAGATCCGGGCGATGT
ACGGCACGAAAGGCGCCGTCGCCCTGGATGACGCGATGGAAGCATTCAAAAAAGAGAAAT
TGAAGGCTTTTGTGCCCGTGGAAAAATAAACGGAATCCAGGGACCGCATCCGTTTCTCCC
CTCATACCGGGAACGGGTGCGTCCCCAATCAACATAAAGGAGTGATCTATGAAACTGTAT
GGTGGAAAGAGGGGATACGCGCAAAAAGTGTCCGAATTTACGCTTATCGAACTTTTAGTA
GTGATTGCGATCATCGCGATTCTCGCTTCCATGCTGATGCCCGCCTTGAACAAAGCGCGG
GCGGCGGCCCACAGCGTCAAATGCAAGGCGAACCTCAAGCAGATCGGCACCTATTATGCG
TTGTACTCCGATGAGCATGCGGGCATTATCCTGCCAAACAGTATGAAGACCGATATTCAT
CCGGCACTGCCGTGGTGGGAACTTCTTCTGAAATCATATATCGGCCATTACGGAGAAGAG
GCCAAGACCAGAACCGTGCTCAGTTGTCCGGCCGATACCGGACACGATGCCTGGCAGGTG
AGCCGGACGGCTCTGAGTTACGGTTACAATGAGTTTATGGGCGATAATGCCTACGGACCG
GCTCCGCGGGAGTGGTTTATCCTCAACCAGACTGAACTTGGTCGGAAAAGCCCGTCTAGG
ATTATCTGCATCGGCGACTCCTGGAAGCGTTTTTGGATGGAGAATCCGGATGCCGCCTGG
TTCACCGAATACTATCTGTGGCGCACGAATGTGCTGAACGTCGGTCCCTTTGCTGCCCAT
CCCGGCGGTATGAACGTCTTTTTCGGTGACGGGCATGTCGCGGAGCTCAACAAACCGGGA
TATAAGATTCTGGATGACTGGCTCGAAATAACCGGCAAATAGTCATCTTTCCCCGGCTCC
CTCCGATACGCGGAAATGCCGTCCTTCCCCTGGCGGCTTTTCCGTGCCGTCGCCGTTTGC
ATAGAGCAGGCGGCGGGAGTTTCTAATAGATTGTTTAAGGTTGCGGACCAATGACTCTTT
TTGACTGGCTGATCGTGATAATTCCCGTGCTTTTTGTGATGGGAATGGGATTTTATTCCC
GCAAATATGTGAAAAGCGTGGCCGATTTTCTGGTTGCGGGGCGGTTGTGCGGACGGTATG
TGATCAGCGTCGGCGACGTGGCCAACGCGCTGGCGATCATCGGGCTGGTCGCCTATGTGG
AGGCGCAGTACAAAACCGGATTCGCATTGAGCTTCTGGAACGGTTTCGCGATGCCGCTGA
GCATCGTGATCGCGCTGACCGGCTACTGCACCTACCGGTTTCGCGAGACCAAAGCGATGT
CGCTGGGACAGTTTCTGGAAATGCGTTACAACCGCCCGCTGCGCATTTTCGCCGCGACGC
TGCGGTCGCTTTCGGAGATGCTGGCCAATATGATCATGCCGGCGGTGGCGGCGCGTTTTT
TCATCTACTTCTTCGACCTGCCGGAATCCATCGGACTTTTCGGCTGCCAGCTGCCGACTT
TCATGCTCCTGGTGGTGCTGGTGCTGGCGATGGCGATTACCCTGATCTGCTGCGGGGGGA
CCCTGACGCTGGTGATTACCGATGCGATTCAGGGGATGTTCTGCTATCCGCTGCTGGCCG
TGATGATCGTATTCGTGCTGTGCAAATTCTCATGGAGCACGGAAATCGTGCCGGTGATGA
TGGACCGGGTTCCCGGCGAAAGTTTTCTGGATCCCTTCGACGTCGGCGAATTGCGTGATT
TCAACGTGTTCATGCTGATCGTCACTTTCACCACGATGATCGTGCATCACGCCAGCTGGA
TCGGCGCCGGGATCACCTCCGCCGCGAAATCTCCGCATGAACAGAAGATGGCGGGGATGC
TCGGCACCTGGCGCAATATGCTCGGATTGATCTTTTATCTGCTGATCGCGGTTGCGGTGA
TCGTCGTGCTCAACCACGGCAATTTCTCCGGGGAGGCGCGCGAGATCCGCACCCGGCTTT
CGACCCGCATCGCGGATGGGCTCGTCGAGGATGGCGCGCTGCGCGCCAGGCTGGTCGCCA
ACCTCCGCGATATTCCGGAGCAGAAGCATGTGGTCGGGCGGGACGCCCCGCTTTCCGACC
GGAGCAATCTCGATACCGTCTACCTCGACACCGCGCACCGGACCCTGCTGGAAAATGAGA
ACGGCAATGCCGTGTTCCAGCAATTCCGCACCTTGTATTACCAGCTGATGCTGCCGGTCG
CCATGCGCGAACTGCTGCCGCCGGTGATCCTCGGACTTTTCGCGCTGCTGATGGTGCTGG
CGATGCTCTCCACCGACGATACGCGCATTTACAGCGCCTCGCTGACGATCACGCAGGATG
TGGTCGTGCCGCTGTGCGGAAAGCCGCTGAAGCCGGAGCAGCACATCCGGGTGATCCGGC
TGGTATCGGTCGGCGTCGGCGTCTTTTTCTTCTGCGGCTCGTATTTCATGTCGCAGCTGG
ACTACATCAATCTGTTCGTGACGCTGATGACTTCCATCTGGCTGGGCGGCTGCGCTCCCG
TGATGATTTTCGGGTTGTACAGCCGGTTCGGCACCACGGCAGGGGCCTTCACTTCGCTGA
TCGCCGGAATGGTCATGGCGGCGGGCGGCGTGCTGATCCAGCGGAACTGGGCCGACACGG
TCTACCCGTTTCTGGACGCCAACGATCTGGCCGTCGCGGTGGGGAATGCGCTTGAGACGC
TCTCCGGCCCTTTCAATCCCTGGATCGTCTGGAAAATGGATGCGGTCAAATGCCCGGTCA
ACTCCTATGAATTCTATTTCCTGACCATGATCGTGACCGTGGTGCTCTATTGCGCGGTTT
CGTACCTGACCTGCAAGGAGCCGTTCAACCTCGACCGCATGCTCCACCGCGGGAAATATG
CGATCGACGGGACGAAGAAGTACAAGCTCCACTGGTCGCTGCGCGAATTTTTCGCCAACG
TGATCGGCATCACGCCGGAATACACCCGCGGCGACCGGGTCATTGCATGGAGCCTTTTCG
GGTACAGCTTCGTCTATTCCTTCTGCCTGGCGTTCCTGGGGGTGCTGCTCTGGAATTTGT
TCTCGCCGTGGCCGCTGGAATGGTGGGGACACTACTTCTTCGTGGTTCAGCTGGCGGTTC
CGCTGGTACTGGCGGCGGTGACCACCGTCTGGTTCGGCGTCGGGGGAGTCCGTGACCTTT
TCCGGCTGTTCCGGGACCTCGAAAGCCGCACTTCCGTCAACGATCTCGACAACGGCGTCG
TGGAAGGGCATATCTCGCTCGCCGACAAGGTGGAACTTGAAGCCGTCGACCAGGGCGGAC
CGGAAAAATGAACCCGCGCCGGAGCGAAGGCCCGCGCGAACAAGAGAGAAAAGCAACTTA
TGGTGATTGAAAGTATTCTTGGAACCCTGAATCTGAATGGAGAGACCGGCAGCTGGAGAA
TTGCCGTTTCCGGCCGGACCGTCGAACCCGGCCTGGAACATATCCGTATCGCAATGGAAA
CCGCTGCGCCGGCTCCGCCGCCGCGCCTGCTGCTCGAATGGCGTGTGCCGCTGACGGAGA
TGCACTTTTGCTGGCATCCGGCGGGAGGTTTCAACCGCAAAATCCCCGCCGACTGGACTG
CGGCGCTGCACTCCGACCTCGCCACCTCCGCGCCGGTGCTGCTGCTCGGGAGCCAATCCG
GCGAAAACCGCCTGCTGTTTGCTGTTTCCGAGGCGATGCGCCCGGTGAAAATCAAAGCCG
GAGTCCATGAGGAAACCTGCGAGGCGGCCTGTTCGGTCGAACTTTTCACCTGCCCGGAAG
CGCCGATCGCGGCTTATGAACTCCTGCTCCGGCTCGATATCCGGCCGCTCTTTTATGCCG
AGGCGATCCGGGAAGCCTTCGGATGGCTCGCCTCTTTCCCGGAATATGAGGCGGCCGCCG
TCCCGCCGGCCGCGTATGAGCCGTTCTACTCCTCCTGGTACAGTTTCCACCAGAATCTTT
TCGCGCCGGAGCTGGAACGCGAATGCGCGCTGGCCGCGCGGTACGGCATGAAGGGCGTGA
TCATTGATGACGGCTGGCAGACCGACGACAACCGGCGCGGTTATGCGTTCTGCGGCGACT
GGGAGATTTCCGAAAGGCGTTTCCCCGACATGCGCGCCCATGTGGAACGGGTTCACCGGC
TCGGGATGAAATATCTGGTCTGGTTCTCCGTCCCGTTCATGGGGGACAGGAGCCGGAACC
GGGAGCGGTTCGGAGGGAAGTTCCTCTACCGGCTTGAGGAGCTGGGGACGGCGGTGCTGG
ACCCCCGTTTCCCGGAGGTGCGGGAGTTTCTGATCTCCACCTATGAAAAGGCGCTTGTGC
AGTGGGACATCGACGGCTTCAAACTCGACTTCATCGACAGCTTCCGCTTCGACGGGGAAG
ACCCCGCTGTCCGGGAGGATTATGCGGGCCGGGACCTCCGATCCCTGCCGGAAGCGGTGA
ACCTGCTGTTGTCGGAAACGCGTTCCCGGCTGGAACGGATCAAGCCGGGAATCCTGATCG
AATTCCGGCAGAGCTACATCGGACCGGCGATCCGGAAATACGGCAATCTGTTCCGGGTCG
GAGACTGCCCGGGGGATTTTCTGTCGAACCGGCTCGGTGTGATCGATCTGAGGCTGACAT
CCGGCGACACGGCGGTGCATTCCGACATGCTGGAATGGAACAGCCGCGACACGGTTGAAA
ACGCCGCGCTGCAGTTGCTGAACGTGATTTTCAGTGTGCCGCAGATTTCCGTGCGGCTCG
CCGATCTCCCGGAGGAGCATCGGGAGATGCTGAAATTCTGGCTGGATTTCATGCACGTCC
ATCAGGAGGTGCTGCTGCACGGAAAGCTGACGCCGTATCACCCCGAACTCAATTATCCGC
TGGTCGTCGCGGAAACGGAGACGGAGATGGTGATCGCCGTTTATGGCGGGGATCTGGCGG
TGCCGGTTCCCCCGAGGCCGGGAAAATGCTGCTGGATCATCAACGGCAGCGGTTCGGGCC
GGCTGCTGCTGGAGCTGCCGCTGCCGGTTCGTCAGGCCGTCTGCTTTGACGCGGCCGGGC
GACAAAGTCCCGGTGCGCCGCCTGTCGCGGGGCTTTCCCGGGTGCGGCTGCCGAAATCGG
GGCTTCTGGGCATTCAGTTCTGATGGGGCGGGCGGAATTTATGGTTTGAAATGGAGGATT
TTTTGATGAAGAACAATGATGCCCGCCCAAACGGGCCCATCCCCTGCCGGAGAACCGGCG
CAGATATGTATGATCCGGAGTATTCCCTGTGGAACGCGGCCGTTCCTTTCGGCGGAACGG
AGGAGCGAGCCGCTGCGGAGCGTTTCCTGGAACCTGTCGACGGGATTGACCGGCTGACGG
ATGTCGCGCGCCCGACGCTGACCTTTTTTCCGGTCAGCGGCCGTGGACCGCATCCGGCGG
TGATGGTCTGCCCCGGCGGCGGCTATGAGTTTCTGGCGTGGAATCACGAGGGACGCGATA
TCTGCGGCTGGCTCAATTCGATCGGATTCGCCGCTTTCCTGCTGAAGTACCGCTGCCCGG
ACCGGCGGAAAGCCGCGCGCGCCGACGCCGCGAGGGCGATGCGGTTCATCCGCTTCCATG
CGGAATCGTTCCGCATCCGGCCGGACCGGCTGGGTTGCCTCGGCTTTTCGGCGGGAGCCC
ACCTGACGGCGTCCATCGCCGCTCCGGCGGAACCGGTGCCGTATGAGCCGGTTGACGAAA
CGGACCGGATGCCGTTCCGCCCCGATTATACTTTGCTGATTTATCCGGCCTATCTGTGCG
GTGACGATCTCGCCCCGCAGCCGGAGTTCCGCATCGGTTCCGGGACTCCTCCCGCCTTTC
TGGTTCAGGCGGAGGATGACCAGGTCCGTGCGGAGAATGCGCTTGGCTGGTTCCTGGCCC
TGAAGCGGGCTTCGGTTCCGGCGGAGCTTCATCTCTTTGCCGAAGGGGGGCATGGATACG
GCATCCTCCGCAGCGGCCGCCCGGTATCGGATTGGCCGCAACTTGCCTCCGGCTGGCTGC
GGCGGCAGGCGAACCTGTCCTGACCGTGGGAACGGCAATCTTCAACCTCCTTATCAGAAA
AGGATTTTTCATTATGACCCGACAAATGCGTTACCCGGCCGTCCCGCTGGTCGTGCACGA
TCCCTTTTTCAGCGTCTGGAGCTTTTCCGACCGCCTGACCGAAAGCTGGAGCTGCCATTG
GGGCGGAGCCGACAGCAGGCTCTCCGGCATCCTGCGGATCGACGGCCGGAGCCGGCGTTT
CTGCGGCCTCGACGGCGGTGAAGCCATGGAACAGACCGGTTGTGAAGTACTGCCGACGCG
GACAATCTATACCTTCGCGGCGGACGGCGTCGAGCTGAAATTCACTTTCCTTTCGCCGCT
GCTGCCGGATGATCTGGAGTTGCTCAGCCGACCGCTCTGCTATCTGGTGCCGGAAGTGCG
TTCCGTCGACGGCCGGGAACACAGTGTGCAGTTCTATCTGGATTGCGGCGCCGACTGGAC
TGTGAACGGAGCCGGGCGCCAGGTGGCCGGAGGCCGCGGCGAAGCGGCCGGCCTGAAACT
GGCGTTTGCCGGCGGGTTGAATGACCACCCGCTCCGCGAATGCGGCGATATCGTCAAGAT
CGACTGGGGAAGACTCTATCTGGCCGCCCGGCACGACTCGCCCGTCACGCTGCGGTATCA
GAAAGCCGGAATCCTGCGCGAAAGTTTCTGCCGGGACGGCTCCATCGGCGGCTGCGACGA
TCTCCTCGACCCGATGACCACCTTGCAGTACGCCTGGCCGGTCTGTGCGGCCGCGCATGA
TTTCGGCAGAGTCGGTGCCGAACCGGCGACGCTGCTGCTGGCGGTGGCTTATGACGATGT
CTTCGCACTTGAATTCCTGCATGAAAAACTGGTCGATTACTGGCGCAGGGACGGAGAAAC
TTTCGGCGCCATGCTGAGCAGGGGCCTGGCCGAATATTCCGAAATCGAACGCCGCGCGGC
GGAATTCGACGCCCGGCTGCTCGCCGACTGCCGGAAGCTCGGCGGCGAAAACTATGCCGT
ACTCTGTGCGGGGGCGTACCGGCAGGCTGTCGCGGCCCACAAGCTGGCCGCCGACCGGCA
GGGCAGGCCGCTGTTCTTCTCCAAGGAGAACCATTCCAACGGCTGTGTGGCGACGGTGGA
TGTGACCTATCCTTCGGCGCCGCTGTTTCTGCTGATGGCGCCGGTACTGCTCGAAGGCAT
GCTGATTCCGATCTTCGAGTTTCTCGATTCGCGACGCTGGAAATTTGAGTTCGCCCCGCA
TGACCTCGGCACGTATCCGCTGGCCAACGGCCAGTACGACTGCAATCCGAAAACGCAGAT
GCCGGTCGAGGAGTGCGGCAATTTGCTGATTCTGACCGGAGCGCTGCTCAAGTTCGGCGG
ACGCCGCGACTTTGTCCGCCGGCACTACGGACAGCTCAGAAAATGGGCGGTTTATCTTGT
CGGCAACGGCATGGACCCGGCGTCCCAGCTTTGCACCGACGATTTCGCCGGGCATCTGGC
GCACAACGCCAATCTGGCGTTGAAAGCGATTCTCGGCCTGGGGGCCTTTGCCCGAAGCGC
CGGCGCACTGGGCGAGGCGGAGGATGCGGAATATTTCCGCACCATTGCCGAAAAGTTCGC
CGGGGAATGGCTGAAAGCCGCCGACGGCGGCGAATGCACCCGGCTGGCATTCGACCGGGA
AGGCACCTGGAGCCAGAAGTACAATCTGGTCTATGACAAACTGCTCGACCTGAATCTGTT
CCCGGAATCGCTGGCGGAACGCGAAGTCGCTTTCTATCGGGCGCACCAGAACCGTTACGG
TCTGCCGCTCGACAGCCGGGCTGACTACACCAAACTGGACTGGATTCTCCACTGCGCCTG
CCTGACGGGCAAAGACGACGATTTTCAGGCCCTGCTGGCGCCGGTGATCGATTTCCTGAA
AGAGTCGCCCAGCCGGGTGCCGATGACCGACTGGTATGATACCCGGAGCGCGGTGCAGGC
CGGTTTCCAGGCCCGTTCCGTGGTCGGCGGGTTGTTCCTCCGGCTTCTCTACGACTCCGA
AACCGTTGCCGCATGGAGGCGGAGCCGCTGACTCCGGGAAGGCTGAAAAAATCGGGAAAT
CAGGAGCGTCAGACAGAATATACGCCGTATGCAAGTTTCCGGAAATGGGATTTCGCTCCT
ATCGAAGCGCCTTGGTCGTCGAAGGCGAAATCCCGGTTCAAGAAGCTTGTACACGGTGTG
AATATGATCGCCTGAATGTGCGTTAATGGCTGCAGAGGGATGCGGCGGTTCGGATTCGTA
ACAGAAAAAAAACGTTTTTTTCGACGTATTTTATTTGAGATATCCGAATTATACGCTATC
TTTATACGTTAAGCGCATATGAAATTCGATCTGACACAACTCGACCCGATTACAAGGGAA
TTTGTGCAGAGCAATCCGGGGGGATCTGCGATTCAGGTGTCGAGCCGCGGCCAGCGGCTC
TATTATCTGGCGGTCGTACTCCTGCTTTTGTTCCTGCTGAAATTCCGCTGGGATTATTTT
GTCTTTTTCGTGACCGGCTACTTGATGATCTGGTACGCGGCTGCGGTGTTTTTCCGCGGC
GGCGCGGCGGTGCTGTCGTGGTTCGGGCAGGGCGAGGAAATCGTCTCCGATGCGGAAGTC
GCGGCGCTCGACGAAAAGGAGCTGCCGGTCTACACCATTTTGCTGCCGCTCTATCACGAG
GCGAATATCGCCGAGAAGATCGTCCGCAACATGGGCCGTCTCGACTACCCGAAGGAGAAG
CTCGACGTGAAGCTGCTGCTCGAAGCCGACGACGACGAAACCCGCCTCGCGCTGGAAAGG
ACCGGGCTGCCGCCCTATTGCGAAGTGGTGACCGTTCCGGACGCGCCGCCCAGGACCAAG
CCGCGCGCCTGCAATTTCGGCCTGCGCCGGGCGCGCGGCGAATTCAGCGTGATCTACGAC
GCCGAGGACGCGCCGGAGCCGGACCAGCTCAAGAAAGCGTATATCGTATTCCGGCGCGAC
CAAGAGAAAAAGGTTTTGTGTGTGCAGGGCAAGCTCAACTACTTCAACGCCCGGCACAAT
TTGCTGACCCGGCTGTTCACGGTGGAGTATTCGACCTATTTCGACCTGACGCTGTCCGGT
TATCAGCTCTTCAACCTGCCGCTGCCGCTCGGCGGCACCAGCAACCACTTCCGCACCGCC
GAGCTGCGGGAGGTCGGCGGCTGGGACCCCTTCAACGTGACCGAGGATTGCGACCTCGGC
ATCCGCATTTACGAGCGCGGTTACAAGACCCGGCTGGTCAATTCCACGACCTACGAGGAG
GCCAACGCCCATGTCTGGAACTGGATTCGGCAGCGTTCGCGCTGGGTCAAGGGATTCATC
CAGACCCATCTGGTCCACTATCGCAATCCGTTCCTGACGGTGAAGCGGCTGGGGCTTTAC
GGGGCTTTCGGCGGATTCCTCGCGGTCGGCGGCAGTGCGATGATGATGCTGACCAACCTG
ATCTTCTGGACCGTGCTGCTGATTTACGCCGGGCTGCTGATCCACGGCTTCACCCACGGC
CTCGGACTCTACGACCAGATCGTCGGCCCCCATCTGCCCGGCGGCGCCTACGAGGGAATC
CGGCTGGGCGGCATGAGCTTCCGCGCGTGGCCGCTGGTCTATTACGGGCAGGGGGAGGAC
CCGTTCTGGGCGGTTTTTTCTCAAATATTTTTCGCAGGCTCCTTGATTATGCTGTTCGCC
AATTTTATATTCATCGGTATCGGGGTGGCGGCATGCGTAAAACGGAAATTTTATTACCTG
ATTCCGGTTTCATTGCTGATGCCGTTCTATTGGCTGTTGATCTCCATCGCGGCATGGAAA
GGATTCATCCAGATTTTCACCAAACCGTTTTACTGGGAAAAAACCATACATGGCCTGACC
ACGGATCCAATCACGGAGGAGGAACTTCATGAAACCACGTAAGCCGTTTACACTCATTGA
GTTGTTGGTCGTTATCGCGATCATCGCAATCCTGGCCGGCGTCATGCTGCCGGCCCTGAA
CAAAGCGCGGGACAAGGCGCGCAACACCGCCTGTTTGAACAACCTCAAACAGTTCGGGCT
TGCCTTCGTCGCCTACCGGGGGGATTTCAACGACCGGATGCCGCCGTGGATTTCCACGAT
CTATCCGGACTATATGAGCGCCGAAAAGAGCTATCACTGCCCCAAGGACGGCAACGGCCC
CGGCACCGCCGCGAAAGATTGGAAAGCGCGCGAGGACAATGAATATCATGCTTCCTACGA
CCGGCCGGGCAACACCGGGGTGACGCAGAATCCCAACACCGACGTGGACGCCAATCCCGG
AAAGGCGGTGGATAAGATCAGTTATTTCTACGAGTTCAGCGATGCGTTGTGTGAATTCGG
CACGGATGCGGATAAAACGAAGAGCTGGAATGCGAAGAAGGAGTCGGACATCCGCCACGG
CGTCTGCACGGAGACGGGGGAGTACAAGGACATCCGGTACTCCACGATCCTGAGCTTCTT
TCCGACGCTGCGCTGTTTCTGGCACCTGACCGACAAGAACAAGCCGGTGCAGAATGTGTC
GTATTCCGGCAATACGTTCTTCAGCCCGCTGAAGTGGGAAGACGGCTCCTGGCGCTGACC
GCCTTGCCGCCGGGGTGCGAAAAGATTGCCTGATTGTCATCGCCGCCGTTCCGGGGGCGG
ATTGACAAATAAGCAGAACACCGCTATTTTATATACAGGAAATTGCGGTGTTCTTTTTCT
ATTTCATGGAGTACTATATGAACCTGGTCCTTTTGTTGCTGCTGTCCGTTGTCCTGTTCA
CGCTTTCCGGCTGCCGTGAAGCCGTTTCCGGCGTCCCGGAGGCTCCGCCGCGTCCGGCGG
CGGTCACCGACCTGCCGCTCGGCATCATCGGCGAAACCGAGGCGGTTTATCTGGACGGTT
TCAAGGCTCCTTTCGAGGCGCGGATCGACACCGGCGCGACCACCAGTTCCATCGATGCCC
GCGAGGTCCGCACTTTCGAGCGCGACGGCAAGAAGTGGGTCCGGTTCCTGGTGGTCAACC
GGACTTCGCAGGAGAAACGGAACTATGAGCTGCCGGTCGCGCGCACCGTCCAGATCAAGC
GGCATGAAGCGGAATCCACCACCCGGCTCTCGGTGATGCTGACCTTCCGGATCGGCCACC
TGACGCTGGAACGGGAATTCACCCTTGCCGACCGTGAAAAATTCGAATATCCGGTGCTGC
TGGGCCGCAATGTGATCAGCGGGCTGGCCGCCGTTGATCCGTCGCGCCACAATACCCTGT
AATTAAGGAAACTCTCCATGTCCGAACACAATCGTCACCGCCGCCTGCTTTACTGGCTGG
TCGGCATCCTGTTCCTGCTGGCTGCCGCGATCTTTTTCGTGAAACTGCGCTACTTCGATT
TTTCGCTGGACAACCGGGCGGGGTTCTTCTACCGGGCGGACGCCTCGGTGTCATTCGATC
CCGAGCCCGGCAAGGAGATCCGGATCTCCATCTCGCTGCCGGACCGCCGGACCTCCGGCT
ACAGCGTCGATCCGATCTCCGGCGGCGAAAAACAATTCCGGACTGAACTGCAGAACGGGC
TGCGTCGCGCCGTGCTCGAACTGCCGCCCCGCTCCGGCCGCCAGACCGTTTCATACCGGT
TCCGGCTGATTCCGCGCGCCCCGGTCGCGGAGGCTCCGGCAGCGCCGCCGCCGGTCGATT
CCAAGCTGTTGCCGAATGAGGTCGCCGCCGCCCGCAAAGCGATGCTCGCTGCCATCGACC
CGGAAAACAAACTCGCTCCGGCCGCCCTCGTCACCGCCCTGCTGCGCGCGCTCGGCACCG
CTTCCGCCGTCGAACGCCAGCCTTTCACCCGGCAGTCAGGCGTCGCCGGCACCGTTGAAG
CGGCGATCGCGATTCTCGCCGAACGCGGCTGGCCCGCCCGTCCGCTGCGCGGCATCTTTC
TCAACGAAAGCAAGGTCCAGCAGCAGCCGACGCTGTTTCTCGATGTCTGGTATGACAACG
ACTGGCACGTGTTTCAGCCCAACACCGGCAAGCCGGGGCTGCCGGAGCATTTCCTGGTAC
TGCAGCGCAAGGACAGTTCGCTGTTCGAAGTTTCCGGGGCAAAGAATTCCTCGATCCGCT
TCTCTGTAACCCGTGTGCCCGCCGGGGCGGAGCGGCTGAACCGCCTCCGCGCCGACATCA
TCGGCGAGCACGACCTCGGCGGCTTCACGCTGTTTTCGCTGCCTGCGTCGCAGCAGAATC
TGTTCAAGCGCCTCGCGCTGTTGCCGCTGGCGATCCTGCTGATCGTGGTGACCCGCAATG
TGGTCGGCATCCAGACCATGGGAACTTTCATGCCGGTGCTGATCGCGATGGCGTTCCTTG
AGATGAAGCTGCTGCCCGGCCTGATCAGCTTCCTGCTGATCCTGACCATCGGGCTGGCGA
TCCGGGCCTGGCTGACGAGGCTCAATCTGCTGATGGTGCCGCGAATATCCGCGGTCGTGG
TGGTGGTGATTCTGCTGATGCAGGCGATCAGCATCGGCGCGAACCTGCTGGAACTGCCCG
ACTTCATGGGAGTCGCGTTCTTCCCGCTGATCATCATCGCGTGGACCATCGAACGCGCCT
CGACCACGTGGGAGGAGGACGGCGCGGTGACCACGTTGAAGCAGTTGGCCGCCAGCCTTG
CGACCGCGACGGTCAGTTATCTGGTGCTGGCGAGCGGCTATCTGCAATATCTGCTCTATA
CTTTTTCGGAACTGAACCTGATTATCCTCGGCGTGATTCTGCTGCTCGGCACCTACACCG
GCTACCGCTTCACCGAGCTGATGCGTTTTCAACCGCTGGTGAAGCAATGAAATTCAGCCT
GAAACTTCCTCCGATCGTGTCGCCGCGCCGGTTGCGGGAGGCGGGCGTGCTCGGCATGAA
CCAGCGCAACCACGCCTATATCATGCGCTACAACCGCCGCGCCGACTATCCGGACGTGGA
CGACAAGCTCCGCACCAAGGAGCTGGCGATCCGTTACAACGTCTCCACCGCCGGCCTGAT
CGGCAGCATCTCGTATCAGTATCAGGTCAAGGGGTTCCGGCAACTGGTCGAAAACGTGCC
GGATTTCGTGATCAAGCCGGGCCACGGCAGCGGCGGGCGCGGCATTCTGGTCTTTACCCG
CCACGACGGAGTCAATTTTTACAAGCCCAACGGAACCGTCTGCGACTACGGGCTGATCTA
TGAACATATCTCCAATATCCTGAGCGGACTCTACAGCCTCGGCGGGCAGGTGGATTACGC
GCTGTTCGAGCGCTGCATCGATTTCTCGGATGTCTACAGCCGGTTCAGCTATCAGGGTGT
GCCGGATGTGCGGCTGATCGTGTTCCGGGGCTATCCGGTGATGGCGATGATCCGGCTTGC
GACGAAGGAATCCGATGGCCGCGCCAATCTCCATCAGGGGGCGGTCGGCGTCGGCCTGAG
CATTCGCGACGGCCATCCGCTTTTTGCCGCCCAGCACAATCGGGCGATCACCCACCATCC
CGATACCGGAGCGGCGTTTTCGGAGCTGCATGTGCCGCACTGGGAGGAACACCTCAACCT
TGCGGCCCGCTGTGCCGAAATGACTCCGCTGGGCTATTTCGGGGCGGATATCGCGACCGA
CCGGCAGCGCGGGCCGCTGCTGCTCGAACTCAACGCCCGCCCCGGCCTCGCGATCCAGAT
CGCCAACGGCCACGGCCTGCTTGCCCGCCTCCGGCTGGTTGAATCTCTGCCCGCCGGGGC
GCATCCGACCTGCGCGGAAAAGATCGCATTCGCCCGCGAAAACTTCGCCTGATTTGTCCG
GGAGATGCGGGAAATGCCGGAACGCAATTCCCTGTCTTCCGCGTCAGCTTGCTGCAACCT
GCAAAATAATATTGAGCAGAATCACGACCAGCCCGATACCAAAACCGATCCAGGACCACA
TTTTCGACTTTGAGGCGGCTTCCTGCGCTTCCACGAACTGTCCGGCGGCGGCCAGGCCGG
GCACTTTGGCCGCATAAACAATCGCGACGATGCCGAACGGCAGGCAACAGCATACCGTCA
CGATGATTGCACCGATCAAACCTGAGTTGATCTTCACCGGCTGGATGCTCCCGGCGTTTC
CTCCGCAGGACGGGCATACCGCAGTTCCTGCCGGAAGTTCTTTTCCGCATTTGGGACAAA
ACATTTTTCTTTCTCCTTTTTTCAGGTCCGCATACCGACAAAAACAGGCAAGCAGCTCCG
TGCGTTAAAGGCAGGCGCTGATCACCACTCCAATAATAAGCATGAATACACACAGGACAG
TCAGGGCGCCGCCGATAATTCCCACCCACGCGTGCACTTCGCCGCGCGCTTCCGGATGCA
GCTTCGCATACCTGAGGCCCCGGATTCCCATGACAATCGCCGGAATGCCGGTAATGCCGC
AGAGCAGCGAAGCTATCCCCAGATAATACGCCCACAATGCGTCCGGATTTGGCGGGAAGT
AGTTCAAATCCTCCGGCACCACCACTGCCGGCGGTCTGATCATTGTACCGCAATACTTGC
AAAAGCGGTTGTCCTCCTCATTCGCTTTGCCGCATCGATAACAGAACATCGGACACCTCC
CTCTTCCCCTTTGGAACTTATCTGCAATATAACAGGCGTCTCCGCGTTTGCAACTCCGAT
TTTCCAAAAGGTTGACAAAATTTCCCAGTATGACGCGCGGCCGGTCAGACGGGAACGGCC
TGCGGCGTCAACGATCCACGAACCATTTGGAAAGGAGACCACCCGATGGACCTGATGGAA
CTCATCAGAAAAGCCGCTTCGGGCGGCGAGCTTGACGAACGCGAAATCGAATTCGTCAAA
TCGTGCCGTCCCGGCGGCGGCAGCGGCGAACTTGAGGCGCGTAACGCCGAGCTTGCCGAA
CGCCTTAAACTTCTGGAAGCGCAGTTGGCCGAAACTGAAAACCGGTCGCTGCCGGAGCAG
GAACGGCTGAAACGAAAGTTCGAAACCGAACTGGCCGCTCTCCGCAAACAGGCTGAAACC
GCCGGCTCCGAACGCGACGCCGCCCGGCAGGAGCTGAACCGCCTGCGCTTCCGCAGCCAG
GTCGACCGGCTCGCCGAAAAACACAACTTCGCCGACCGCGACTACCTGGAGTATCTCTGC
GGAAAAGCCGGTATCGAACCGGATTCCGGCGAAGCCGCCGATGCTTTCATGAAAGAGCTG
CGCGAACAGTCGCCCCGCTTTTTCAAGCTCGACCTGACCCCGGGACCGGGAGTGCCGGCC
CCCGCTCCCGCACCGGCCGCACCGGCATCCGATCCGGCCGAAGCCATCGCCAGGCTGCTC
GATGAAGCGCCCGGTGTGGAAACGTTTTAACCCGATATACAGAAAGGAATTTTCACCATG
TTGTACACCTACAGTTTCCAGAACAAAAAGCGCGACCTCTCCGACATCCTCTCGACCGTG
GTCAAGGACGAACCGCGCTTCATTTCCAACTTCCGTCCCGTCGAGGAGGCGCAGCAGCAG
AAGCACGAGTGGCTTGAGGACCAGATCGCGGGCCGCAGCGTCACCGCGACCGCGGTCGCG
TCCGGCGTGGTCACCGCCTCGGCTGCCGACGCGGCCAAGGTCAGAATCGGCACCCTGCTT
GTGATCAGAAACGATTCGGCGCTGTTCCGCGTGACCGCCGTCACCGACACCACCTTCACC
GTGGCGCTGGTCGCGGCCAACGGTTCCGCCAAGAGCACCCCGGCCAAGGACGATGTGCTG
AATATCGTCTCCACCCCGGTCGCCGAAGGCAGCAATCCGGGCGACGGCGACGAAACCGGC
ATCACCGGCGGCGTCAATTACAACTGCTGTCAGATTTTCCGCAAGGACATCATCCTGTCC
GGTTCGGCGCTGGCGATCAACGTGTTCGGCAATGCCGACAACCAGCTGAACCGCCAGACC
GCTTTCGCGCTCGGCGAACTCGCCCGCGACCTGAACCGAGTCGCCCTGTTCGGGCGCCGG
GTCGAAGCGACCGCTTCGGCGCGCGGCGAAGCCGGCGGCCTCTACTTCTTCGGAACCCAG
GCCGGCGGTCTCGCGATCGACGGCTCGTCGGCGCGCCTCGACAGCGCGACGATCAATGAC
GCGGCACAGGCGGTGATGGGCGCGGGCGGCGATCCGACCCAGATTCTCTGTTCGCCCGGA
CAGGCGCGCGTACTCTCCAACGAGTATAAGAACCGCCTGCAGATCGTCCGCTCCGATGAC
CGTCGCGGCGCTTACGTCGCTCTGGTGGTCAACGAGATCAACGGCCGCGGCATGACCATC
ATGGCCGATCCGGACATGCCGGATACCGATGCATGGGTGATCGATCCCGCCGGTTTCGGC
ATGAGCAGCCTCAAGGGCCGGTCGATCACCGATACCGATGCGACCCCGAAGGGATTCGAC
GGCATCAAGCGCATGGCGCTCGGGGAACTCACCTTCGTGTTCCGCAATGCCGCCCAGCGG
CTGTGCCGGATCAAGAATCTCAAGGCGAGCGCAACCGCACTTGCCGAGCTGAAAGCCGCC
GAGTAAGCGATCATGACTGAAGCGATCGCAGAACTGGCTTCCGCCGCCGACGCCTATTTC
CGGGACGGACTCGAAGGCGACGAGTGGAGCGGCCATCAGCCCGAATTCAGGCGCCGGGCG
CTGATTTCGGCGCAGCGCGCTCTCGCGGCCCTGCTGAACGCGCCGGAGCTTGACCTGACA
CGGCCTGAACTGAAGCACGCCTGCTTTGAACAGGCCCTTCATCAGCTGCGCCATCCGCCC
CGCCCGCCGGAGCCGCAGCTGATTTCCGAGGAGATCTCCGGGCTGGGACGCCGCAGCTGG
GCGGAGCTGCCCGTTTCCGCACCTCCCGAGATCGCGCCCCGGGCGATGCAGCTGCTCGCT
CCGGTGTTGAACGGCTGCCGCCGTCTCAATCGCGGCTGATCCTTTTCTCTCCCGTCCCCA
TTGCAACCGCATCGGAACGGGAGAGTTTTTCTTTCCGGATTTCGGACTCTCTTTCCTTTT
GTATTTTCCATATTTAAATAACCTCCTGTCGGCAAGTTAGCCTAAAACCACATAATACCG
GCCAAGACCCGCCTGAGAGATTTTTTTCTCTATTCCGCCGATGAACTTTTTTTGTTGCAA
AAAAATCGAAAACCGGCTGGAAAAAGGTTTGAAAATGACGCTGCACCGGTTATATTACTG
CCTTAAGTTCCAAATAATCAGGTTTCATGAACGACGTTCCAAAACAGTTTATTTATAACT
GTTTTGCTTACAATCGGGGATAAGTCGGGGGGCTTTCCCTGAGGCGGCGGCGATCCGGCG
GGGGTTGCGATCGGCGGTAACGGTTCGGTTTCGGAACATGGTAAAATTTAATGCATACAA
AAATACAAAAGGGTTCCAGACAATGTTCTTACGGAAAAGTCCATTCTCCGTGCGGACGGC
CGGAGGCGTAGCTTCCGCCGTCGCGTTGACCGCTTCCTCGCTGTTCGCCTCCGATGTCTC
CGTGCCGGTCGAGCAGAAACCGGAGCTCGTGGTCCGCACCGAAGAAGACATGGTGCGCGG
CAAGGAAAATGTCCGCACCGTGATGCAGGAATTGACCGATCTCTTTTCCGATGACGCGCC
GGCTCCGCAGGTGGCCGCCGCCGCCAAACCGATCGAAGAACCGTATGCGAAAATCATCCC
GGGCACGGACGGCCGCTCCACGCTGGTCTTCCGCCCGCGCTTCACCTCCTCCAAGCAGCT
CTTCAAGGCGATCGACGGCATCATCACCGGCGCGACGCTGGTGGAGCCGCTGGATGAGCA
GAACGTGCTGGTGCTGAGCGGTCCGAGCGACGCGGTCGAAAACTATCGCAGCATCATGCT
CGCGATGGATGTGCCTTCCTCGCAGATCCTGATCGAAGCGAAGATCGTGGAGGTGATGTT
CAGCGACGGCATGCAGCGCAATCTGTCGATCAGTTATGCGCACAAGGGGCGCGGTTCGAT
CGGGGCGACCACGGAAGTGCCGGGCCAGTCCAGCCAGCCGACCACCGGCATGGGCGGCAA
CTGGAAGCCGATTGCCGGCAAGGATACGCTGGACATTGCGTTCCAGTGGCTGCTGACTGC
ACAGGACGCCAAGGTGCTCTCCTCTCCGAACATCCTGATCTCCCGCAATGAGGTCAGCCG
GATCGTGACCGGTGAGGAAATCCCGATTCAGGAGGCGAACAGCACCGGCAACACGCTGTC
GCTGAGCACCAAGTTCAAGAGCGTCGGCGTGACGCTGGAAGTCGAACCGAGCATGATCAA
CCGCGACAATGTGACGCTGCGGGTGTACCCGAAGGTGTCGAACGTGATCCGGTATGAGAA
CGTTTCCGCCGGCGGTGATACCTCTTACCCGGTGCCGGTGATTTCGGCGCGGAGCGTCGA
AACCTACCTGCGGATGCAGGACAAGCAAGTGGTGATGATGGGAGGCCTCTACAGCCGGAA
CGATTCGCTTTCGCAGCAGCGCGTGCCGATCCTCAGCGACCTGCCGTTGATCGGCGAGCT
GTTCACCGGCAAGAACCTGACCAAGGAAGTGACCCAGCTGATCTTCTTCCTGAAAATCCA
TATCATCTCTCCGGAACAGGTGGCCAGCGGCGTGTTCTACGATCCCGACCGTTCGGCGAA
GGTCAGCGAAACGCTCGGCAAGATCATCGAGTATTCCGACGCGATTCCGCTGCGCGAAAC
CTCGGCGAAGGAGCTGGTCAAGGAGTTCCGTGACGCCCAGCCCGGCGAAGCCGAAGCACG
CCGCGCCGCTTTCAAGAACACGCCGATCATGGATCGCATGTCCGACGATGCCGCCGAAGT
GCCGGAAGAACCCGTCGATCCCAATACTCCGGGGGTGATCCGGCCGCAGCCGCTGCCGGA
AAAGACCGAACCGGCCAAGCCCGCCGAGGCCGCTCCGGCGGCGGTTCCGGCCGGGGAAGA
ACCGGCCAAACCGGCTCAGGACGCGAAACCGGCTCCGGCTGAAGAAAAGAACACGCAGAC
CGCTCCGGCGGCAGCCGCAACCAACGGACAGGCGAAATAATGAAGTTCAAGCGCAAAAAA
ATCACCACCTGGGTGACGGCGCTGGTCATTCTGGGCGCCGCCGCCGGAGCTTACTGGGGC
TGGTATGTTCCCCGGCAGAGGGCCGCCGACGCCGCCGCCAAAAAGAAACTGGCGACGGAC
GGCGGAGACAAGGACCGCACTTACAAAGTGCGCCGCGACGACCTGGTGATCGGCCTGATG
CAGGGCGGTTACATCAACGCCAACAAGAAGCACAAGCTGGCATTGCAGGCCAACTACCGC
ACCCAGCTGTTGTGGGTGATTGATGAAAACAGCAAGGTCAAAGCCGGCGACGTGATGGCT
AAATTTGAAACCGACAGCCTGAAGGAGAAGATTGA
>contig_3870 dna:primary_assembly primary_assembly:ASM334394v1_:contig_3870:1:42722:1 REF
AGTGCCTAAAGCCTGCAAAAAAGCAGGCTTTGCGCCGACCGGAGCGGTGTGCCGCTCCTG
TATAACCATGCCTGTCTCCATCAGGGCCTCCCCCACCCGGAGGGAAAACCGTTCCGGTTT
TCCCGGCTCTAAGTATTCGGCGCCGGCACCTTGCCGGTCGGGTTCCAAGGGCGAAGCGCC
TTGGTCGCTCCGAAAGGAGCGAAATCCCAGGCTCAGCCGCGGAAGATGAAGAAGACCGCG
CCGGCGATGCAGAGCGCGGCGTAGAGGTAGTTCCACGACAGCCCCTCTTTCATATAGAAA
ATCGAGAACGGCACGAACACGCTCAGCGCGATCACCTCCTGCAGGATTTTCAACTGGCCG
AGCGAGAGCGCGGTGTGGCCGATCCGGTTGGCGGGGACCTGAAGCAGATATTCGAACAAC
GCGATGCCCCAGCTGACGAGCGCGGCGATGTACCACGCGCGGTTCGACAGGTTTTTCAGG
TGGCCGTACCAGGCGAACGTCATAAAGACATTCGACAATAACAGCAATCCGACGGTCTTG
ACGACAGGATGAAGTGTAAGCATATTTTCTGAATTCCAACGCAAGAAAAAACGAAATACA
ATACTTCCGGTCAACGGCGGCGGCGACGGCGGTTTCCGGTCAATGCGGCGGAAAGCGCCC
TTTCGGCGGCGGTCAGCTCCTCCAGCAACGCTTCACGGACCGGAAGCGCAGCATCCTGAA
ATTCTTCCCCATATTCCAGCAGCAGTCCGGCACGGGCCACCAGCCGCTCCGAAATCGGTT
CCGCCGCCGCGAAATGCGGCAGCCGGAAACGTTCCAGGTACTCTCCGGCCCGCCGGCCGC
AGCCGACGCCGATCGCGGGGATCAGCTTATTCAGCCCCAGCAGAATCACCGGGAAACTGT
TCCCGATCACGAGATCGCAGCAGCCGAGCCCCCCCAGCAGCTCCTCCACGGAATGAAATT
CGCCGATGCGTGCCACTTCATCCGCGCGCGCCATGCCGGAACGCAGCTTTTCCAGCCGGG
AACGCCCCTCCGGCGACTCCGCCACCAGCAGGAAACGCACCTTCAGTTCTTCCGCCATCC
GCTCCAGCAACGCACCCGTTCCGGGCGGAATCGCCTCCCGCCCGCCGAAAGCCACCGCAG
CCATCCGCCCCTCCCGGATCAGGAACTCATCCGACGGCAGCACCGCCGACGTGGCCAGCA
GCAACGAATCGGCGCCGGCAATTCCATTGATGCCGCGCTGATACCGGCGCAGCTCTTCCA
GAGACGGCGCATCCGCAGCAGCCGCGAACCGGCAGGTACGCAAACCGTGCTCCAGGCAGT
GACGGGCCCGGGCCTGCTTCCGTTCGCCGAACCGCCGGAAAAAGGAGAGCCCCGCCAGCT
TCGCCAGCCGGGAAAACACTCCGCCCCTTCCGCGCTCTGCTCCGCTTTCCGCCGTCGCAC
CCCGTTCGAGGCCGATGCCCCACACAAACGCGGCCACCCCGTGATGCGACGCGAACTCCA
GCAGCTCCGCGCCGGGCATCAGCTCACCGCCCGAAACCGGAGTTCCGATCCAGCCGAAAG
CATCATACTGCCGGATCGTCTCGCGCAGCTGCTCCACCGGCACTCCGCCGGGAAAACCGT
AAGCGGGGACACCGTTCTCCCCCGCAATATGCAGTTCCGCTTTCGGAAATACCCGCCGCA
GCGACTCCGCCGCATACCGCAACTCCGCCGCCTTCACCATATCACCGGCCGGGAACACGC
CTCCCAGCAATATCTTTTTCGCCGCTTCCGGCTTCTCCCTCCGGGACGGAGGATTGGCTC
TTCTCATCTTATCTCTCCACCTTGACCAGGTTCAGAATCTTGTCAAGCTTTTCCAGCGTA
ATCGGCTTGAGCAGCAGTTGATCAAAGCTTGACAGGTCGAAATTGCACTGCGCCTCCGTA
TCCGCGGTGACCGCGACGAAAGGCATCATCTCACACCCCGGAATCTTCCGGACCTCCACC
GCGAATTCACAGCCGTTCATATTCGGCATCCAGATATCGGAAAACACTGCTTTGGGCCGA
TCGCCGGCCTGCAGCCGCGCCAATGCTTCAGCCGCACCGTCGAATACCACGCAATTCAGC
TTCAGAGCGCGGAACATCGAAAGCATCACCTTGCGGTTCATCACCACATCGTCCACCACC
CAGACTTCATCCAGCTGCCGCTCACCCGCGGGAAATTCCTCCGCGCTCACCACCGGAAGC
GCCGCCATACTTTCCGTCTCCCGGTATTCCACGCCCGAAAAGACGATCCGGAAACGGCTG
CCCCGGCCCGGTTCACTCTCCAGCAGCACCTCGCCGTTCATCTTTTCCGCAAGCCGCCGG
ACGATCGCCAGGCCGAGGCCGGTTCCTTCCGAAGCATCCCCACCCGCATCTCCGGTCCGG
GACTGCACAAACGGCTCGAAGATCTTCTTCTGATCTTCCGGAGTGATGCCGGAACCGGTG
TCGGTCACGGCGATCTCCAGCTCCGCCCGGTTTCCCGTTCCTTTCCGGACAGCGGCCGTG
ACCGTGACCGCCCCGGAAACAGTAAATTTGACCGCATTTCCAAGCAGGTTGTACAGAATC
TGCCGCAGGCGGCTCGCGCTGAAATGAAACTCAGGCAGAGAAGAGGGGATTTCCATACGC
AGCGCCAGCTGCTTTTGGCGCAGCTGCGGCTCGAAGATCCGGCCGACATCGCCCAGAACC
GTCTCCAGCCGGATCCAGCCATAGATGATTTCCAGTTTGTCGGCGTCGATTTTGGAAATT
TCCAGCACGTCGTTGATCAACGCCAGCAATGATTCGCCCGCGGCATTGATCGCCTCGACA
CTTTCGAGCGCTTCCGCCGGCAGCCCTTCGTTCTTCAGAATCTCACTGAAGCCGATGATC
GCATTCAACGGCGTGCGGATCTCATGGCTCATGGTGGCCAGGAAAGTGCTCTTGGCGCGG
TTGGCGACTTCAGCCTCCTTCAGGCTGCCCCGGATCTTCGCCTCCGTCTCCTTGCGGTTG
GTCACATCCACCAGAGTATGAATCACATTGATGATTTCACCGTCGTCGTCCAGCACCGGG
ACCGCGGACGCGATATAACTGCGCCCGCCGATCTCCACATCGAGAACGGCGGGACGGCGG
GTGCGGAAGCTCTCGGAGACCGGACATTTGTCGAAATCCGGCCCGCAGCCGCAGAAATTC
TGATAGCACGGCTCCGCCAGCAGCTCCGTCTCACTTTTCCCGGCGATCGCAGCCGCGGCG
GGGTTCACCTTGATCAGGTGCTCCCGGCCGTCCAGCAGCATGATCGCGGTATCGATATGG
TCGATGATCATACTCTTCTCGCGCTCACTGCGCTTGAGCTGCTCAAGGCTGCGCCGCTTT
TCCGCCGCCAGCGACAGAATCCGGGAGATCGCAACAATCGCCCGGTCCTCCATTTTGTTC
AGCATCTCCTCGCCGCCGCGGAACAGCAGCACCGCAAAACCGTCCAGCCGCTCGCTGACC
CGGATGCCGGAAGCCAATGCCGACCGGAATCCCGGTCGCCCCGCCGCTCCGGTACAGAGC
TGACGCAGCACCGGATCGGAAGAGGAGAGCACGCCGCCGCGCACCACCTCCCCCTTTTCC
ATCCGTTCCAGCCAGTCGCCGCCGGGAGCCAGCTCCAGGTGCTCCGGCAACTTCGCCGCA
TTGCCGGAACCGGCAGCCTGCCAGCCGTACTCCAGCACCGCCCGCCCTTCACCGGCTTCG
AGGCGGTAAATGCCGCAGGCGTCGCCAAGCTCATGCGTCGAAACAATCCGCATCACCTCG
TCCGTCACATCGGCGGTTCCGGAATCCGGAATCAGCGCCTCCAGGCAACGGTTGACCGTG
CGTTCCAGATTCACATACCCTTCCAGCTGTTCGTGGAGCCGGTCGCGTTCTTCTTCAAGC
TGCAGGTGTTCGGTGATGTCCACCGCCGCCATCGCCACCGCCGGCTTGCCGAATACGCTC
GGATCAACGCCGGAAAAGCGCAGTCTCCACTGACGCCCTTCAAAACGGAGTTCGGCCAGG
CGCGGATGCCCGGTCAGCAGCACATCGTCGATCGTGTAACGCAGATTGATGCCCGCCTCC
TTCTCCAGCATCGCGGTATCCTCGAAGTCGGGGACCGGAAACCCATGCTCCTCCCGGGTG
GTCACCTGCCGGAACAGCAGCCGCCCTTCCCCGTCGAACAGCAGCATGGAAACCGGCATC
AGGCGAAACAGCTCCCCGGTCCGGCGGCCGCGGCGCCGGCACACAAGCAAACACGCAGCG
ACGCCGCCGGCGCCCAGAAGAATCACACCGGCCAGAGAACAGAGTAAAACGTGCATTGGT
CCGCCCCCGCAACAGAATTATTGACAGATGGATTCCCCCCGAAAAACAACTGCGATCTGT
TTTCCCGATTTCCGGCGGTATCCGACATAACGATTCCGCGCCTAATATAGCATTCGCCTC
GCACATATTCAACGTAAAAAAACAAATAAATCAAACCGCTTTATATTATCAATTTTTCCG
CTTGATTTTTTCGGAATTTCATGCTATTATATAAAAATACAGGGCATGTTGAGCCTGCAA
CAAATTTCAGATTGGGGAAATCAGGTCAGCCGATGATCAATCAAAACATAGAAAAGATCA
AGGAAGCATTTTTTTCCCAGCTCAGCCATAACCTGATGACTCACGCCAGCAATATCATCG
GTTTCTCGGAGTTGATGAAAAACGAGGAACTCCGGCAGGAGGACAAACTCCAGTATATCC
AGTTTGTGATCGAGCTGTCCAATATGATCCTGACCCTTGCCGAAGACGTGAAGTCGCTGA
ACAAGCTCTCCCCGGAAAGTTTCGCGCTCAACGAGAGCAAGGCGAACCTGAACAGCTTCA
TGGATGAAATTTACAACGCCGCGCAGAACAGCAATGAAATCGCCGACGGCGTCAGATTCA
CGCTCCGCAAGACCCTCCGCGATCAGGACGCCACTTTCCTGATCGATAAAAACAAGATTT
TCAAAATGCTCAACACGCTGCTGCGCAACTCCTTTGAATCCACGGTTTCCGGCGGCATCG
AATTCGGCTACCATCTGCTGCATGACGCGGAAAAGCTGGAGTTTTTCGTTTTCGACACCG
GGCGCGGCATGACGGAGGAGCAGCAGAAAAAGCTTTTCGATATGGAGAGCGTTTCAAAAC
AGCGAAACCGCGGCCTCGGCCTGATCGTGATGAAAATGACGCTGGACGAATTGGGCGAAC
AGCTCCGCATCGAATCGAAACCGGGCGAAGGCACCCGGATTTACTTCACTCTCCCCTTCC
GGCGGCAGCAGGCCGCGGCCGGGGCGAAACCCGATTCCGCCGCCCCTGACTGGCACGGGA
AAAAAGTCCTGGTCGTGGACGACAACAAGATGAACTATCTTCTGATCTGTAAAATGCTTT
TTTCCACCGGAGCGGAATTCGTGTGGGCCTCCAACGCCGCCGAGTGCCTGGCGCAACTTG
ACGCGGGGCGGTTCGACTGTGTGCTGATGGATGTGGAAATGCCCGGCATGAACGGCTTCG
AGGCCTCGAAGATCATCAAGCAGACCTTTCCCGGGCTGCCCGTGATCATCGTGACCGCCC
ACCTCGGCGAAAATGTCGCCCGACGCTGCCTCGAATGCGGGATCGACGACTATATCATCC
AACCCGTCCACACCAAAGTGCTTTACGAGCAGCTCGGCAAATTTCTGGATTGACGGGCAA
TGAAAACACGCATGGAGCTCTATTTGTTTATCGACGCTCTCGGCTGGAATATCGTCCGGG
AGCACGGTTTCTGCCGGGAGCTGCTGCCTTATCAGGCGAAGGTGCGCACCCAGTTCGGCT
ACTCGTCGGGAGCGGTGCCGACCATTCTCTCCGGTAAAACGCCCCGCGAACACGGTCATT
TCAGCTGCTTTTATTATTCGCCGGAAACTTCGCCGTTCCGCTGGATGCGTCTGCTGCCGC
TCGCGCTGATGCCCGACGCGCTGTTCAACCGGCACCGGATCCGGCACCGGCTCGCGAAGC
TGATCGCGAAACGGAACGGTTACACCGGTTATTTCGAGCTGTATTCCCTGCCTTACTCCC
ATTTGCCCAGCTTCGACTACAGTGAGAAAAACGACATCTTCGCGCCGGGCGGACTGCGGA
AGGTGCCGAACCTCGCGGATGTATGGCAGCGGCAGAAACGCCGGAGCCACATCTCCGACT
GGCGGCTGCCGTCACGGGAAAACCTGCGCATCGGCGAAGAGCTGCTCCGCCAAGGCGAAA
CCGACTCGCTGTTCCTTTACACGGCGGAACTGGACTCCTTTCTGCACTTTCACGTCTCCG
AACCGGAACGGGTCGCGGAAAAGCTCCGGGAATATGAGCGGGCCGTGATGCGGCTGCTCG
AAGCCGCTTCCTCGTCCGGCCGGGAGTGCGCGCTGCATGTGATCTCCGACCACGGCATGA
CGCCGCTGGCCGGCGCCTGCGACCTTGGCAGGCTGCTGGCCGGACGCGGGCTGCGGTTCG
GCGAAGGCCATGCGTCGGTGCTGGACTCCACAATGGCCCGCTTCTGGATTTTCGATCCGC
AATTGCGTTCCCGCCTCGCCGCGGCGCTGGCCGATGCTCCGGGGCACTTCCTCTCCGAAG
CGGAAAAACAGCGCTTCGGCATCGATTTTCCCGACCGTCAGTACGGAGATGAGATTTTCC
TGCTGGATCCGGGCATCCAGATCGCCCCTTCGGACATGGGGCGGCGGCCGCTGCCGGGCA
TGCACGGCTTCACGCCGGACGATTCCGATTCCGACGCCGCTTTCCTTTCCAATGTCGAAC
CGGCGGAATACCCCGCCTGGATCGGAGATTATTTCACACTGATGACCTCCGGGGGCACCG
ATGGCCGGCGCGGCTGAACACTCCGCCCTGGCCGGCGCAATCCTGAAGGGTACCGCCACC
AACTATCTGCGCGTCGCGGTCAAGCTGGTCAAGACGGTGATGCTGACCCGNNNNNNNNNN
NNNNNNNNNNNNNNNNNNNNNNNNNNNNNNNNNNNNNNNNNNNNNNNNNNNNNNNNNNNN
NNNNNNNNNNNNNNNNNNNNNNNNNNNNNNNNNNNNNNNNNNNNNNNNNNNNNNNNNNNN
NNNNNNNNNNNNNNNNNNNNNNNNNNNNNNNNNNNNNNNNNNNNNNNNNNNNNNNNNNNN
NNNNNNNNNNNNNNNNNNNNNNNNNNNNNNNNNNNNNNNNNNNNNNNNNNNNNNNNNNNN
NNNNNNNNNNNNNNNNNNNNNNNNNNNNNNNNNNNNNNNNNNNNNNNNNNNNNNNNNNNN
NNNNNNNNNNNNNNNNNNNNNNNNNNNNNNNNNNNNNNNNNNNNNNNNNNNNNNNNNNNN
NNNNNNNNNNNNNNNNNNNNNNNNNNNNNNNNNNNNNNNNNNNNNNNNNNNNNNNNNNNN
NNNNNNNNNNNNNNNNNNNNNNNNNNNNNNNNNNNNNNNNNNNNNNNNNNNNNNNNNNNN
NNNNNNNNNNNNNNNNNNNNNNNNNNNNNNNNNNNNNNNNNNNNNNNNNNNNNNNNNNNN
NNNNNNNNNNNNNNNNNNNNNNNNNNNNNNNNNNNNNNNNNNNNNNNNNNNNNNNNNNNN
NNNNNNNNNNNNNNNNNNNNNNNNNNNNNNNNNNNNNNNNNNNNNNNNNNNNNNNNNNNN
NNNNNNNNNNNNNNNNNNNNNNNNNNNNNNNNNNNNNNNNNNNNNNNNNNNNNNNNNNNN
NNNNNNNNNNNNNNNNNNNNNNNNNNNNNNNNNNNNNNNNNNNNNNNNNNNNNNNNNNNN
NNNNNNNNNNNNNNNNNNNNNNNNNNNNNNNNNNNNNNNNNNNNNNNNNNNNNNNNNNNN
NNNNNNNNNNNNNNNNNNNNNNNNNNNNNNNNNNNNNNNNNNNNNNNNNNNNNNNNNNNN
NNNNNNNNNNNNNNNNNNNNNNNNNNNNNNNNNNNNNNNNNNNNNNNNNNNNNNNNNNNN
NNNNNNNNNNNNNNNNNNNNNNNNNNNNNNNNNNNNNNNNNNNNNNNNNNNNNNNNNNNN
NNNNNNNNNNNNNNNNNNNNNNNNNNNNNNNNNNNNNNNNNNNNNNNNNNNNNNNNNNNN
NNNNNNNNNNNNNNNNNNNNNNNNNNNNNNNNNNNNNNNNNNNNNNNNNNNNNNNNNNNN
NNNNNNNNNNNNNNNNNNNNNNNNNNNNNNNNNNNNNNNNNNNNNNNNNNNNNNNNNNNN
NNNNNNNNNNNNNNNNNNNNNNNNNNNNNNNNNNNNNNNNNNNNNNNNNNNNNNNNNNNN
NNNNNNNNNNNNNNNNNNNNNNNNNNNNNNNNNNNNNNNNNNNNNNNNNNNNNNNNNNNN
NNNNNNNNNNNNNNNNNNNNNNNNNNNNNNNNNNNNNNNNNNNNNNNNNNNNNNNNNNNN
NNNNNNNNNNNNNNNNNNNNNNNNNNNNNNNNNNNNNNNNNNNNNNNNNNNNNNNNNNNN
NNNNNNNNNNNNNNNNNNNNNNNNNNNNNNNNNNNNNNNNNNNNNNNNNNNNNNNNNNNN
NNNNNNNNNNNNNNNNNNNNNNNNNNNNNNNNNNNNNNNNNNNNNNNNNNNNNNNNNNNN
NNNNNNNNNNNNNNNNNNNNNNNNNNNNNNNNNNNNNNNNNNNNNNNNNNNNNNNNNNNN
NNNNNNNNNNNNNNNNNNNNNNNNNNNNNNNNNNNNNNNNNNNNNNNNNNNNNNNNNNNN
NNNNNNNNNNNNNNNNNNNNNNNNNNNNNNNNNNNNNNNNNNNNNNNNNNNNNNNNNNNN
NNNNNNNNNNNNNNNNNNNNNNNNNNNNNNNNNNNNNNNNNNNNNNNNNNNNNNNNNNNN
NNNNNNNNNNNNNNNNNNNNNNNNNNNNNNNNNNNNNNNNNNNNNNNNNNNNNNNNNNNN
NNNNNNNNNNNNNNNNNNNNNNNNNNNNNNNNNNNNNNNNNNNNNNNNNNNNNNNNNNNN
NNNNNNNNNNNNNNNNNNNNNNNNNNNNNNNNNNNNNNNNNNNNNNNNNNNNNNNNNNNN
NNNNNNNNNNNNNNNNNNNNNNNNNNNNNNNNNNNNNNNNNNNNNNNNNNNNNNNNNNNN
NNNNNNNNNNNNNNNNNNNNNNNNNNNNNNNNNNNNNNNNNNNNNNNNNNNNNNNNNNNN
NNNNNNNNNNNNNNNNNNNNNNNNNNNNNNNNNNNNNNNNNNNNNNNNNNNNNNNNNNNN
NNNNNNNNNNNNNNNNNNNNNNNNNNNNNNNNNNNNNNNNNNNNNNNNNNNNNNNNNNNN
NNNNNNNNNNNNNNNNNNNNNNNNNNNNNNNNNNNNNNNNNNNNNNNNNNNNNNNNNNNN
NNNNNNNNNNNNNNNNNNNNNNNNNNNNNNNNNNNNNNNNNNNNNNNNNNNNNNNNNNNN
NNNNNNNNNNNNNNNNNNNNNNNNNNNNNNNNNNNNNNNNNNNNNNNNNNNNNNNNNNNN
NNNNNNNNNNNNNNNNNNNNNNNNNNNNNNNNNNNNNNNNNNNNNNNNNNNNNNNNNNNN
NNNNNNNNNNNNNNNNNNNNNNNNNNNNNNNNNNNNNNNNNNNNNNNNNNNNNNNNNNNN
NNNNNNNNNNNNNNNNNNNNNNNNNNNNNNNNNNNNNNNNNNNNNNNNNNNNNNNNNNNN
NNNNNNNNNNNNNNNNNNNNNNNNNNNNNNNNNNNNNNNNNNNNNNNNNNNNNNNNNNNN
NNNNNNNNNNNNNNNNNNNNNNNNNNNNNNNNNNNNNNNNNNNNNNNNNNNNNNNNNNNN
NNNNNNNNNNNNNNNNNNNNNNNNNNNNNNNNNNNNNNNNNNNNNNNNNNNNNNNNNNNN
NNNNNNNNNNNNNNNNNNNNNNNNNNNNNNNNNNNNNNNNNNNNNNNNNNNNNNNNNNNN
NNNNNNNNNNNNNNNNNNNNNNNNNNNNNNNNNNNNNNNNNNNNNNNNNNNNNNNNNNNN
NNNNNNNNNNNNNNNNNNNNNNNNNNNNNNNNNNNNNNNNNNNNNNNNNNNNNNNNNNNN
NNNNNNNNNNNNNNNNNNNNNNNNNNNNNNNNNNNNNNNNNNNNNNNNNNNNNNNNNNNN
NNNNNNNNNNNNNNNNNNNNNNNNNNNNNNNNNNNNNNNNNNNNNNNNNNNNNNNNNNNN
NNNNNNNNNNNNNNNNNNNNNNNNNNNNNNNNNNNNNNNNNNNNNNNNNNNNNNNNNNNN
NNNNNNNNNNNNNNNNNNNNNNNNNNNNNNNNNNNNNNNNNNNNNNNNNNNNNNNNNNNN
NNNNNNNNNNNNNNNNNNNNNNNNNNNNNNNNNNNNNNNNNNNNNNNNNNNNNNNNNNNN
NNNNNNNNNNNNNNNNNNNNNNNNNNNNNNNNNNNNNNNNNNNNNNNNNNNNNNNNNNNN
NNNNNNNNNNNNNNNNNNNNNNNNNNNNNNNNNNNNNNNNNNNNNNNNNNNNNNNNNNNN
NNNNNNNNNNNNNNNNNNNNNNNNNNNNNNNNNNNNNNNNNNNNNNNNNNNNNNNNNNNN
NNNNNNNNNNNNNNNNNNNNNNNNNNNNNNNNNNNNNNNNNNNNNNNNNNNNNNNNNNNN
NNNNNNNNNATGCGTCGGTGCTGGACTCCACAATGGCCCGCTTCTGGATTTTCGATCCGC
AATTGCGTTCCCGCCTCGCCGCGGCGCTGGCCGATGCTCCGGGGCACTTCCTCTCCGAAG
CGGAAAAACAGCGCTTCGGCATCGATTTTCCCGACCGTCAGTACGGAGATGAGATTTTCC
TGCTGGATCCGGGCATCCAGATCGCCCCTTCGGACATGGGGCGGCGGCCGCTGCCGGGCA
TGCACGGCTTCACGCCGGACGATTCCGATTCCGACGCCGCTTTCCTTTCCAATGTCGAAC
CGGCGGAATACCCCGCCTGGATCGGAGATTATTTCACACTGATGACCTCCGGGGGCACCG
ATGGCCGGCGCGGCTGAACACTCCGCCCTGGCCGGCGCAATCCTGAAGGGTACCGCCACC
AACTATCTGCGCGTCGCGGTCAAGCTGGTCAAGACGGTGATGCTGACCCGCATTCTGCAA
TACCATCTCGGCGTGGATTTCTACGGCTACTGGACACTGTTATGGGCGGTTTTCGGCTAC
GCGACGCTGCTGGAATTCGGCTTCGGGCGTACCATGCAGAAATATGCCGCCGAAGGAGTC
GACACCCCGGAACGGCTGCTCTCTTTCAACCGGATCTTCTCGGCGGTACTGGCCAGCTAC
CTCGGCATCGCACTGGCGCTGCTGGCCATTTCCGCGCTGCTCGCAGTCAACCTCGAATCG
ATTTTCCGGCTGCCGGAGGGCAATACCGGTTACTACCGCACCGTGTTCTGGGTGTTCGGA
ATCGGCTGCGCGGTGGTTTTCCCTACCGGCATCTGCACCGAGATCCTGGCCGGCATGCAC
AAAATCCACTGGCGGAACTGGGTGATCATCCTGAACCAGCTCTTTGAACTGGCCGGCATC
TGGCTGACATTCCGCCTCGGCGGTTCGCTGCTGGCGATCGCGGTGTTCACCTGCGTGAAC
AACCTGTTCAGCAACATCGTGATGGCGGCGGCGATCCGGCGGCGGATTCCGGGTATCCGC
TTCACCTTCAGCGGACTGAGCGTGGCCACCTTCCGCCGCATCGCCGACTTCAGCGTTTTC
AGCTACCTGATGAGCATCGCGGGACTGGTGATTTTCAAGACCGACCGGGTGGTGCTGGGG
GTCTGCTCCGGCATCGCGGCGGTGGCGGTCTATCAGTTCGGCACCCGGATTCCGGAACTT
TTCCAGTACTTCACCGGGCAGCTCACCGAAACCATGGGGCCGACCGCCTCGCGTCTCTAC
CTGCGCGGCGAACACGAGGAGCTGCGCCGCTACATGCTGATCGCTTCGAAGGTCAACGTT
TTCCTCGGCGCCGGAGCGCTGGTGGGCGCCGGTTTCCTGGCCGCGCCGATCCTGAAGGCG
TGGCTGGACCTCGACAGCGCCGAAGTATTGAACATCACCTATGTGATGCTGTTTTCGGGT
TTTCTTTCCGTCGCGTTCCGCGACACGGCCAATGTGTTCATGCAGATGTCGGGGCGGCAC
CGGATTATCGCGGTGTCGGTGATTTTTGAGGCGGTGTTCAACCTGGGATTGAGCCTGGCG
CTGGTATTCCGCTATCACGCGCTCGGCGTCGCAATCGGCACGCTGATTCCCAATGCGCTG
CTGGCGCTCTTCGTGATGTTTCCGCTGGCCGCCGGCCATATGAAACTCGGCTTATGGGAG
TATTTCACCCGGGTTTATCTGCCGGTCATCCCGGCGGCGCTGCTGACGGCGCTGGCTCTG
TGGGGTTTCCGGCACTTCATCTCCGAGTGGAACTGGCCGCTGATCCTCACCGCCGCCGCC
GTTGCCGGAATCCTCTATCCGGCCGCCGCGGGGATGCTGCTTTTCACCGCCGCGGAGCGC
CGGGCGCTTCTTGACCGCTGCCGCAGCCTTGCGGCGCGCTGACTTGGACAGCGTATCCAA
CGCGCAGACCGACGCGAACGCCAGCATCAGTTCGTAATAGTTCGCCGACTGCTTAAGCAC
CCATTCCAACGACGACTGGCAGTAGATCGCCGCCAGCCCCCCCGCCCAGCCGATACACAA
AAAGCGCCACGAATTCCCCTTCAGCCGCACGATCAGCCGCAGGTTGAGGCAGTAATAATA
GAGCAGCATCATCAGAAACACCGCCAGCGTGATCCAGCCGCATTCCGAGGCGATCATCAG
ATAAACGGTCTCCACCAGCTGCCAGCGGTAGATGCGCGGCGCAACCTCCAGCGAACGTTC
CGACAGCGGGAGCCCGACGGTATACTCCTGATTCATCGTCTCGCCGAACTGATTGAGGCC
GACTCCCAGAAAGCGGGAATTCGCCATCTCCGCAGCCGCCACCGCCAAAGCGATCCGGTC
GTTCTTCGACTCGACCGGCGCGTTGGTGTACCGCAGATAGACGTGTTCCGCCACCTTGGC
CATCACCGCCGCCGCGCAGAGCATCAGCAGCGTGGTGATCAGCACCTTGCGCCGGTTCAC
GCCGCACAGGTTCGAAACCGCGAAGGTCACAAGGCAGCCCAACGCGTAGCAGAACATTCC
GCCCCGCGACAGCGAAAACACCACCATCAGCGAGCAACACCCGAACGTCCATACATAGAT
GCCGACCCGCTTCGCCCCCTCCCGGCAGTTATAGGCCGCCGACAGGAACACCGTCCCCAG
CAGCGCCATATACATGCACATCGAATTCTGGTGGGGGAACGTACTGCGGAGCTGATAGCC
GTTGTCCAGATATTTCTCCTTCAACCCGTTCAGGAACACAAACATCACGACCGCAATCAG
GCAGTTGAGCATAAACCGGAGGTTGGCCGGATTCAGCAGCAGATTGTACATCACCAGGAA
AAAGAAATAGAACCGGACCATCTTCCACAGTTCGAACCACGAAAAGATCGGCTGCGCCGC
ATTCCAGATCGACAGCGCGCTCAATCCGGTGTAGATCACGTACCAGTACCACCCCGCCGG
CGTCCAGCGGAAGTTCCGCCGTTCGCCCAGCAGCGTGAGAAACAACACCAGCACGCAAAG
GTCGACCACCGTGACCTCAAAGCCGCGCGCGCTGCCCCGGTACCACTCCATCGACTCGAA
GTTGATGTGCAGCCGCAGAAAGCAGGTCAGGAAGATCGCGCCGAAGATCATCACCTTGCG
GAACAGTGTGCTCCGCAGCGACAACGCCACCGCGAACGGCACGCCGAGGAACACGGCCGC
GAAAAAGATGATGAACTTGTATTCCGACATCCCGGAGCCTACTTGATTCCCATGTAGAGC
GCCGCGTTTCCGAACGGCCCGGCCAACAAATTCAGCATCTGCAGCGTCGGCAGGAACTGA
TTGATCCAGTTGATGTTGTACGCGGAAAGCCCGGATTTCGGGATGAACACCGTGTCGTTG
GGGGCCAGCGGAAAATCGACCTCCCTGCCCTCCAGAATATTCGCGAGGTTGATCTTGAAC
ACCGTCTCCTTTTCCGGCGTGCCGCGGAACACCAGCGCATAATCGCCGTGGGTGTCCTTC
AAACCGGCGGCGAACACCAGCGCCTTGGCCAGCGTCAGATCCACCTTGTAAAGGACATGG
CGGGCCGAATTGACCTCACCGAGCACATACACCGACGAATCCATCGCCGACAGCAAATAG
ATGTAATCGCCGTTGCGCAGCGGGATATTGTGACGCATGTCCCCTTTGAGCAGCGCCTTT
TCAAAGCTGACCGGCAGTTTCCTGCCGTCGCGCAGGATATAGGAGGTTTTCAGATCGGCC
GTCTCCACACTTTCGCCGCGGGAATCGCCGTGGGCGATCCCCCAGGCGGTCGCCATCGCA
TCCTGCAGCCGCATGCCGGTGCTGAGCGGATACCGGCCGGGGCGTTCCACCCGGCCGCCG
ATCGTATAGGCGAAACCTTTGACCTGCCGCGGAATCAGCGCGACCTTCGGATTCCTGATA
TATTTGTCCGCCCGGCGCTTCAGCTCATCGGTGGCTTCCGGCAGGGTCAGGCCGCCGATT
TTGCAGGCGCCCAGAAGCGGTATGCCGACGTAGCCGTCCGGCGTGACCGTCAACTCGTAG
ACTTTCAAATCCTCATGTTCATAGACATTGAAGTCGAAAACATCGCTCGGACTGATCCGG
TAGGGATCGTCCGGCAGCTTCTGCAGCGCCTCAAGCTCCGCCGCATTCTCCTGTTCCACC
TGTTCCGCCTTCTTCAGCACCTCCGTCATCTCCCTGCCCGGCAGCACTTCCCAGATTTCG
ATCTGCGGCGGCGGCTCGGAAGAGGTCGAACACCCCGCCGACACCAGCAGCACCCCGGCC
GCCGCACCCGACAACAGACTACGCATCATAACTCACACCACCCATTTGCTTAACCCGGCA
GGAATATCGTACAGCAGCCCGGAAACCGCCGGCTCTCTGCCGCCTTGCCGCAATGCCCGG
ATATCCGCCGAAATCTTCAGTTTGCTTTCACAGTCGAACCGGGCGGCGAAGATCACATCG
CCGCAGCTTTCGCAGATGATCTCGAAAAGCCGCCGGTCCTCTTCCGGCTTTCCGATCGTC
CACACCACGATATCGTACTTTTTGAGTTCCCCGCGCATCATCCGGAGCCGTTCCGGTTCG
GGAGGCGTGAAAAACGACATCTCATCCAGCTTGAAATAGAGCGTCCGGCCTGCGTCCGGC
TCCGGCGGAGCGGCGGCAAGTCCGTACAGATAATCGTTCACCAGATAGCGCGCCGATTTC
TCCGGCAGCTCCGAGCAGACCGAGATCCGCAGCGTATCGATGTCCTTGAGCATCAGCACA
TCGTTACATTTGTCGACGAACGCCTCCGCCTCTTTCCGGGAGTCGTAGGAGACCATCACG
ACCATCGCTTCCGGCTTCTCCGCCAGATCGCGGATATGGTCGACCAGCATCTGAAGCTGG
GCATAGTATTCGCTGCGGTTGTCCGAAGCGAGCTCGCAGACCGCGCCGATGCACGGCACT
CCCAGCCCCGCCTCGAAATCGTCCCCGGAACGGACCCGCAGGTTCAGCGCCTCTTTCCCC
AGCACCGTTCCCGCCGTCCCCAGAAACGCCAGGATCAGGCCGCCCAGCGACAGCACCAGC
CGCCGCCGCGCAATCCCCTGCGTCGGCTGCGCCGCATGTTCGTAAATCGAAATATCGCAG
AACGGGGAGTTCGCCGCCAGATTCTGCATGTGGCAGGATTTTTCCAACTCGCCCAGCAGC
TCCTTCTTCTGCTTCAGGATCGCAACCATCTGTCCATAGGCGGGAATCAGCCTGACGATT
TTCGCCTCCTGATTCCGCAACACCTGCAGCGATTCCCCGATCGTACTGATGTTATGGCCG
GCGGCGGTGAACTCGGATTGCGCCCGGACGATATCCGCCTCGATGAAGCGGTAGGTCGGA
TTCACTCCCTGGATCACCTTGCTCGGCTTCTGCGACGCCCCGTTGACCGCCGCGCGTTCT
TTGAGCACCTTGAGCGTCATGGCCGCCTTCTGGACGATCGGATTGTCGTCGGTATACTGC
ATGCGCAGTCCGGCGAGTTCCATCTCCTTGCGCTGGATCTCCATCTTGTCTTCGTCATAG
GTTTCGGAAACCGTCCGGATCGTCGGGGGCGTCGCCGCCAGCTGTTTGCGCAGCTCTTCG
AGCTTGCTCTCGGCCGCCTGCGCGGTAGCGCGGTCGTCCAGCTGCCTTGCTTCCAGCGCC
CGGATCTGGGAAGAACAGCGCTCCAGCGCTTCCGTCAGCGAAATCCCGCCGAAATCTTCC
ATCTGTTTCTTCAGCTCCCGCTCCCGGTTTTCAATATCAAGCTTCAGCTCCTCCTGATTC
CTGCGATAGTTGTTGTAGCTCTCCACATGCTTGCTCTTCTGGGTATTCTTGTAATCCTCC
AGGAAAACCCCGGCGATGGCGTCGGCCAGCTCGGCGGCGGTCTTCGGATCGGCGGCGCGC
GCGCTGATCACAAACAGATTGTCCCGGCTTTTCTTGCGGGTAATGGTCGTATTGTCATAC
ACATCCTGAAAAGAGACGTTTGAACCGCTCAGACGCCGGCATACCTCCAGGATGTTGTTG
CGTGAACGGATCATATCGACCACCACCTCATTCGAAAGCGGCTTGAACGCGTCGACCGCG
CCCTCGATTTTCTGATAATCCCGCTCCACGCGCAGCAGAGTCGTGTTCGCCTCGAACACC
CGGCCGCAGAACAGAGTGACCGCCAGGAAGATCAAACCGCCCGCCANNNNNNNNNNNNNN
NNNNNNNNNNNNNNNNNNNNNNNNNNNNNNNNNNNNNNNNNNNNNNNNNNNNNNNNNNNN
NNNNNNNNNNNNNNNNNNNNNNNNNNNNNNNNNNNNNNNNNNGCCGACAGGAACACCGTC
CCCAGCAGCGCCATATACATGCACATCGAATTCTGGTGGGGGAACGTACTGCGGAGCTGA
TAGCCGTTGTCCAGATATTTCTCCTTCAACCCGTTCAGGAACACAAACATCACGACCGCA
ATCAGGCAGTTGAGCATAAACCGGAGGTTGGCCGGATTCAGCAGCAGATTGTACATCACC
AGGAAAAAGAAATAGAACCGGACCATCTTCCACAGTTCGAACCACGAAAAGATCGGCTGC
GCCGCATTCCAGATCGACAGCGCGCTCAATCCGGTGTAGATCACGTACCAGTACCACCCC
GCCGGCGTCCAGCGGAAGTTCCGCCGTTCGCCCAGCAGCGTGAGAAACAACACCAGCACG
CAAAGGTCGACCACCGTGACCTCAAAGCCGCGCGCGCTGCCCCGGTACCACTCCATCGAC
TCGAAGTTGATGTGCAGCCGCAGAAAGCAGGTCAGGAAGATCGCGCCGAAGATCATCACC
TTGCGGAACAGTGTGCTCCGCAGCGACAACGCCACCGCGAACGGCACGCCGAGGAACACG
GCCGCGAAAAAGATGATGAACTTGTATTCCGACATCCCGGAGCCTACTTGATTCCCATGT
AGAGCGCCGCGTTTCCGAACGGCCCGGCCAACAAATTCAGCATCTGCAGCGTCGGCAGGA
ACTGATTGATCCAGTTGATGTTGTACGCGGAAAGCCCGGATTTCGGGATGAACACCGTGT
CGTTGGGGGCCAGCGGAAAATCGACCTCCCTGCCCTCCAGAATATTCGCGAGGTTGATCT
TGAACACCGTCTCCTTTTCCGGCGTGCCGCGGAACACCAGCGCATAATCGCCGTGGGTGT
CCTTCAAACCGGCGGCGAACACCAGCGCCTTGGCCAGCGTCAGATCCACCTTGTAAAGGA
CATGGCGGGCCGAATTGACCTCACCGAGCACATACACCGACGAATCCATCGCCGACAGCA
AATAGATGTAATCGCCGTTGCGCAGCGGGATATTGTGACGCATGTCCCCTTTGAGCAGCG
CCTTTTCAAAGCTGACCGGCAGTTTCCTGCCGTCGCGCAGGATATAGGAGGTTTTCAGAT
CGGCCGTCTCCACACTTTCGCCGCGGGAATCGCCGTGGGCGATCCCCCAGGCGGTCGCCA
TCGCATCCTGCAGCCGCATGCCGGTGCTGAGCGGATACCGGCCGGGGCGTTCCACCCGGC
CGCCGATCGTATAGGCGAAACCTTTGACCTGCCGCGGAATCAGCGCGACCTTCGGATTCC
TGATATATTTGTCCGCCCGGCGCTTCAGCTCATCGGTGGCTTCCGGCAGGGTCAGGCCGC
CGATTTTGCAGGCGCCCAGAAGCGGTATGCCGACGTAGCCGTCCGGCGTGACCGTCAACT
CGTAGACTTTCAAATCCTCATGTTCATAGACATTGAAGTCGAAAACATCGCTCGGACTGA
TCCGGTAGGGATCGTCCGGCAGCTTCTGCAGCGCCTCAAGCTCCGCCGCATTCTCCTGTT
CCACCTGTTCCGCCTTCTTCAGCACCTCCGTCATCTCCCTGCCCGGCAGCACTTCCCAGA
TTTCGATCTGCGGCGGCGGCTCGGAAGAGGTCGAACACCCCGCCGACACCAGCAGCACCC
CGGCCGCCGCACCCGACAACAGACTACGCATCATAACTCACACCACCCATTTGCTTAACC
CGGCAGGAATATCGTACAGCAGCCCGGAAACCGCCGGCTCTCTGCCGCCTTGCCGCAATG
CCCGGATATCCGCCGAAATCTTCAGTTTGCTTTCACAGTCGAACCGGGCGGCGAAGATCA
CATCGCCGCAGCTTTCGCAGATGATCTCGAAAAGCCGCCGGTCCTCTTCCGGCTTTCCGA
TCGTCCACACCACGATATCGTACTTTTTGAGTTCCCCGCGCATCATCCGGAGCCGTTCCG
GTTCGGGAGGCGTGAAAAACGACATCTCATCCAGCTTGAAATAGAGCGTCCGGCCTGCGT
CCGGCTCCGGCGGAGCGGCGGCAAGTCCGTACAGATAATCGTTCACCAGATAGCGCGCCG
ATTTCTCCGGCAGCTCCGAGCAGACCGAGATCCGCAGCGTATCGATGTCCTTGAGCATCA
GCACATCGTTACATTTGTCGACGAACGCCTCCGCCTCTTTCCGGGAGTCGTAGGAGACCA
TCGCGACCATCGCTTCCGGCTTCTCCGCCAGATCGCGGATATGGTCGACCAGCATCTGAA
GCTGGGCATAGTATTCGCTGCGGTTGTCCGAAGCGAGCTCGCAGACCGCGCCGATGCACG
GCACTCCCAGCCCCGCCTCGAAATCGTCCCCGGAACGGACCCGCAGGTTCAGCGCCTCTT
TCCCCAGCACCGTTCCCGCCGTCCCCAGAAACGCCAGGATCAGGCCGCCCAGCGACAGCA
CCAGCCGCCGCCGCGCAATCCCCTGCGTCGGCTGCGCCGCATGTTCGTAAATCGAAATAT
CGCAGAACGGGGAGTTCGCCGCCAGATTCTGCATGTGGCAGGATTTTTCCAACTCGCCCA
GCAGCTCCTTCTTCTGCTTCAGGATCGCAACCATCTGTCCATAGGCGGGAATCAGCCTGA
CGATTTTCGCCTCCTGATTCCGCAACACCTGCAGCGATTCCCCGATCGTACTGATGTTAT
GGCCGGCGGCGGTGAACTCGGATTGCGCCCGGACGATATCCGCCTCGATGAAGCGGTAGG
TCGGATTCACTCCCTGGATCACCTTGCTCGGCTTCTGCGACGCCCCGTTGACCGCCGCGC
GTTCTTTGAGCACCTTGAGCGTCATGGCCGCCTTCTGGACGATCGGATTGTCGTCGGTAT
ACTGCATGCGCAGTCCGGCGAGTTCCATCTCCTTGCGCTGGATCTCCATCTTGTCTTCGT
CATAGGTTTCGGAAACCGTCCGGATCGTCGGGGGCGTCGCCGCCAGCTGTTTGCGCAGCT
CTTCGAGCTTGCTCTCGGCCGCCTGCGCGGTAGCGCGGTCGTCCAGCTGCCTTGCTTCCA
GCGCCCGGATCTGGGAAGAACAGCGCTCCAGCGCTTCCGTCAGCGAAATCCCGCCGAAAT
CTTCCATCTGTTTCTTCAGCTCCCGCTCCCGGTTTTCAATATCAAGCTTCAGCTCCTCCT
GATTCCTGCGGTAGTTGTTGTAGCTCTCCACATGCTTGCTCTTCTGGGTATTCTTGTAAT
CCTCCAGGAAAACCCCGGCGATGGCGTCGGCCAGCTCGGCGGCGGTCTTCGGATCGGCGG
CGCGCGCGCTGATCACAAACAGATTGTCCCGGCTTTTCTTGCGGGTAATGGTCGTATTGT
CATACACATCCTGAAAAGAGACGTTTGAACCGCTCAGACGCCGGCATACCTCCAGGATGT
TGTTGCGTGAACGGATCATATCGACCACCACCTCATTCGAAAGCGGCTTGAACGCGTCGA
CCGCGCCCTCGATTTTCTGATAATCCCGCTCCACGCGCAGCAGAGTCGTGTTCGCCTCGA
ACACCCGGCCGCAGAACAGAGTGACCGCCAGGAAGATCAAACCGCCCGCCAATGGCGGCA
CCAGCACGATCCAGACCCATTTTTTATAAAGCGCCAATCCCCACAGCCGGATATCCCGGC
GCAGGAGCGACAGGGAAAAGCTGCCGATCTTCAGCTCGCCTTTCCTCTCCTGCGGTTCTT
CTTCCCATTCGAATTCCATTGCGGTTCATCCTTTCCGCGGCTCAATTGCACCGTTCCCAT
GCGTACAGGAACCTCCCGCTTGCGCCGTTTCTATCAATATACCGGGGAAACTCCACTTTT
TCAAGCAAAATACTTGATATTTCAACATATAAATCATACCGCGGCTGTCGGAAATACGGA
ACGAGCGGCAAACGGCAGCGGAACCGGCGCACCGGATTCTTCATCCGTTCCCGCCGGCCC
CGGTCCTCCGGGAACGGTCCGGCCAAACGCAGATACGCCTCCAATTCCCCGGCGTTTTCC
ACAGGCGCTCCCGCCAGCTCCGACCAGAAGCTCCACCAGAACTCCCGGAACAGCTTCAAA
GCGGCGGGAAACTCCCGGTTCAACTCTTCCGCCGACAGCTCGCACGGCTCGAACTTGTAA
GCAAGCGCCCGCCGGTAGCCGTCAAGCAGCGCGGCGGGAAAACCGGAATCCTCCGCCAGC
GCGGCGGAACGCTCCTGCGCCCGCGCCCGGTAATTATGAGTCAGGATCAGCCGCGCATCC
CCGATCGCCAGCAATGCCTTGAACAAGTTCCGGGCTGCGAACCGGCGGCTTCCCGCGGAA
TCCTCATCCAGCTTCGCGGCGGCAAGCAGCAGGCCCGCGGCGCGGTTCAGCAGCAGCCGC
GCCGCTTCGGAAACCGGCAGGAGGCGCCAGTCGTTCAGCCGCCAGCGCTCCAGACACGCG
GGATCGCCCCAGACCAGGCGGCAACCGGCCCGCAGCTCCTGCCACATCAGGGTATAAGGC
ATATGCTCCAGCTCGCCGGCGGACCGGGCCGGTCCGAAATCGACGTCCACACCGATCTCC
TCATCGAAGCCCCTGCCGAACTCCCGCATCGCACAGTCCAGCACCTTGCGGCGGCGGCGC
GGGAGCGGCCTGGAGATCACGAAAAAATCGAGATCGTTGAACAGCTCCGCGTCCCCGTCC
GGTTTGCGGAAAACCCCGCCCTCGCCGCGCCCGTAGCCGCCGCCGAGCAGCACCGCAGCG
ATTTCCCGGCTTTCCGGCAGAGCGCCGATCCGCGCGGCCAGCCGCTCCAGGAACGCTTCC
AGCCGGGCTTCCAGTTCCGGAGCATCTGAGTGACAGTATTTTCCCATCGCTTCACCTCTC
CCGGAACAGATTGCGCACCAGCGTCCGGCACAGCAGTTTCAGGTTGAACCAGAGTCCGGC
ATGATGGGAGTAATAGAATTCGTCCAGCTCGATCTGCACCGGATCGTCTTCGTGTTCGAG
CATCTCCGAATAGTTGAACACGCCGAGGTGGTAGTTGCCGAAGCGTTCCAGCAATTCGCG
CACCTCCGCCGAAACCGGGAGCGGGTGATTGCCCACCAGCCGGATCCGGTTCATCATCGC
CAGCACCACCAGATGAGTTTTGTGCAAACTGAATTTGTAGAAGAGCCGGTCGCACCAGAT
CCGGGCGGGCGCCCGGTAGAGGTTCAACCTGATCCACCGGGTCGCCCGGTGATCCACAAA
ATAGATTCCCGGAGTCGGGCGGACCGACAGGAAGGGGCGCAGCAGCAGCCACGGCGCCGC
CTGCGCCAGCAGGATGCCGCCGCCGCAGACCATCGCCACCGCCCAATGGAAGAGCCGCCC
CGGAAGCCGGGAGGAAACACCGGTCAGGATAAATTCATCCAGCACATCCACATAGGTGCC
GCTGTACGGGTCGATCAGCCGGTTCCGGCAGATGATCTTGTTGCGGATTTCCAGCTCCGG
TCCCACATAGGTATTGTCCATCACGATCGAATTGATCACCGAAGTTCCGACGTCGATCAG
CGAGTTGCAGCCGACGATCGCGCCCGGCCCCGCCGCAGTCCGTTCGGAGAGCCGGGAATT
GTCGCCGAGCATCACCGGCTTGTTCACCTCCGCCCGCAGCGGGATTTCCACCCCCGCGCC
GATATAGATATCCTCGTCACGGCAATAGCTGTGCATCACGTAGTTACGGGCCTCGCCGGA
AACCAGCCGCATCGAAAGCTCGTAATAGTTTTTCACCGAATCCAGCGACAGCAGGTCGCC
CGGGGGGAGCCGGCGGCTCTCCGCCAATCCTTCCAGCGTGAAATTCCGGCAGCGCTCCCG
GCCGGCCACGAACAGGCCCCGCTCCCCGCGGAGCACCTTGCCCCGAACTTCATCCGGCGC
GACCTCGATCTTCACTCCGGCATCCATCCGGCAGGCGAAGAAGAGGTAGCCGCTGATCAG
GAACAGGTCGTCGCCGCCGATCATCCCGGCATTGCGGAGCAGGATCTCACGCAACGGCTG
CCCTTCGCGGCAGATGCCGTAGCTGATTTCGCAATTCCAGCGGGAACCGCCGCCGTAATA
CTCCCGCAGCCGCGCATCCGGCCGGCTCTGCAGCACCCGGATTTCGCGGATGCCGCACAG
GTTGCAGAAGTCGAGCACATATTCCAGCAGCGGCTTATTGCCGATGCTCAGCAGGAACGG
ACTGGAAAGCCCGAACGCCTCCCGCAGACAGAGCGTATCCTCCCACGGGCAGATGATGAT
CGCCTTCATCGGTCAATACGCCCCCTTTCCGGTCAGCACGGCGGGAACGGTCTTCAACAG
GATCCACAGATCGCGCCACAGGCTGCGGCTCATGATATACTCCTTGTCCAGCGCCACCTG
CTGCCTGAAGGGGATATCGCTGCGGCCGGAAACCTGCCAGATGCAGGTGATGCCGGGCTT
GACCATCAGCCGCTTGCGGTCTTCAAGGGTGTATTCCGCCACCTCCGACGGCAGCGGCGG
GCGCGGTCCGACCAGGCTCATGTCGCCGACCACCACGTTGAACAGCTGCGGCAGCTCGTC
GATGCTGAATTTGCGGATGAAACGGCCGAACCGGGTCACACGCGGATCTTTCTGCATTTT
GAAAATCACGCCGTCCTTCGACTCGTTCGCCTTCAACAGCTCCTGCCGACGCTGCTCGGC
GTCGATGTACATCGAGCGGAATTTATAGAAATTGAACGGCCTGCCGTCCCGGCCGATCCG
CTTCTGCTTGAAGATCACCGGCCCCGGCGATTCGAGCCGGATCACCGCCGCGCACACCAG
AAACACCGGCGACAGCACCAGGATTCCCAGCGAAGCGCACGTCACGTCCACCACCGTTTT
GAACAGGTAGGAGCCGCGGACCGTGACCTGCCACAAAAAGAGCTTCCACTTGACCTTGCG
CTTACACTTCCCCTGATGGATCAGATAATCCATCAACTCGTCTTTTTCGTCCCGCTCCAA
AAGGTTACCTCCGTGAAAGTTGCCGGCGGACGACCCGCCACAGAAACAGCGGGTTGCCGA
TGATATAACGTTTGAAAAGCCGTCGCGGTTCCATCAGCAGCCGAAAGCTCCATTCCATGC
CGATTTCGCGCATCCACAGCGGCGCGCGCCGGATCCGGCCGGAATAGAAGTCGAAAAGTC
CGCCGACGCCGATCCGCACCGGCGCCGCGAGCTGTTCTCCCCAGCGCTCCAGCCACTTCT
CCTGTCGGGGCACGCCGAAGGCGACCAGCAGAATGTCCGCGCCGGAAGCGTTGATCGCGG
CGACCACCTGCTCCGCGCCGGCGTCGAGGTCGAAGCAGCCGTCCCGGACTCCGGCGAATT
TCAGGAGCGGATACGACTCCAGCGTTTTTCGCCGCATGGTTTCGGCCACGCCGGGGCGGG
CCCCCAGCAGATAAATCGAAAAGCCGTTTTTTTCCGCCATTTCGCACAGATGCGGATACA
TGTCCGAACCGTTGATGTTTTCCCGGAGGCGCTGCCCGGTCAGTTTCCCGGCGATCACCA
GCCCGATCCCGTCGGCCAGCACCTCGAAACGCTCCTTCATCAGCCGGAAGTACTCCGGNN
NNNNNNNNNNNNNNNNNNNNNNNNNNNNNNNNNNNNNNNNNNNNNNNNNNNNNNNNNNNN
NNNNNNNNNNNNNNNNNNNNNNNNNNNNNNNNNNNNNNNNNNNNNNNNNNNNNNNNNNNN
NNNNNNNNNNNNNNNNNNNNNNNNNNNNNNNNNNNNNNNNNNNNNNNNNNNNNNNNNNNN
NNNNNNNNNNNNNNNNNNNNNNNNNNNNNNNNNNNNNNNNNNNNNNNNNNNNNNNNNNNN
NNNNNNNNNNNNNNNNNNNNNNNNNNNNNNNNNNNNNNNNNNNNNNNNNNNNNNNNNNNN
NNNNNNNNNNNNNNNNNNNNNNNNNNNNNNNNNNNNNNNNNNNNNNNNNNNNNNNNNNNN
NNNNNNNNNNNNNNNNNNNNNNNNNNNNNNNNNNNNNNNNNNNNNNNNNNNNNNNNNNNN
NNNNNNNNNNNNNNNNNNNNNNNNNNNNNNNNNNNNNNNNNNNNNNNNNNNNNNNNNNNN
NNNNNNNNNNNNNNNNNNNNNNNNNNNNNNNNNNNNNNNNNNNNNNNNNNNNNNNNNNNN
NNNNNNNNNNNNNNNNNNNNNNNNNNNNNNNNNNNNNNNNNNNNNNNNNNNNNNNNNNNN
NNNNNNNNNNNNNNNNNNNNNNNNNNNNNNNNNNNNNNNNNNNNNNNNNNNNNNNNNNNN
NNNNNNNNNNNNNNNNNNNNNNNNNNNNNNNNNNNNNNNNNNNNNNNNNNNNNNNNNNNN
NNNNNNNNNNNNNNNNNNNNNNNNNNNNNNNNNNNNNNNNNNNNNNNNNNNNNNNNNNNN
NNNNNNNNNNNNNNNNNNNNNNNNNNNNNNNNNNNNNNNNNNNNNNNNNNNNNNNNNNNN
NNNNNNNNNNNNNNNNNNNNNNNNNNNNNNNNNNNNNNNNNNNNNNNNNNNNNNNNNNNN
NNNNNNNNNNNNNNNNNNNNNNNNNNNNNNNNNNNNNNNNNNNNNNNNNNNNNNNNNNNN
NNNNNNNNNNNNNNNNNNNNNNNNNNNNNNNNNNNNNNNNNNNNNNNNNNNNNNNNNNNN
NNNNNNNNNNNNNNNNNNNNNNNNNNNNNNNNNNNNNNNNNNNNNNNNNNNNNNNNNNNN
NNNNNNNNNNNNNNNNNNNNNNNNNNNNNNNNNNNNNNNNNNNNNNNNNNNNNNNNNNNN
NNNNNNNNNNNNNNNNNNNNNNNNNNNNNNNNNNNNNNNNNNNNNNNNNNNNNNNNNNNN
NNNNNNNNNNNNNNNNNNNNNNNNNNNNNNNNNNNNNNNNNNNNNNNNNNNNNNNNNNNN
NNNNNNNNNNNNNNNNNNNNNNNNNNNNNNNNNNNNNNNNNNNNNNNNNNNNNNNNNNNN
NNNNNNNNNNNNNNNNNNNNNNNNNNNNNNNNNNNNNNNNNNNNNNNNNNNNNNNNNNNN
NNNNNNNNNNNNNNNNNNNNNNNNNNNNNNNNNNNNNNNNNNNNNNNNNNNNNNNNNNNN
NNNNNNNNNNNNNNNNNNNNNNNNNNNNNNNNNNNNNNNNNNNNNNNNNNNNNNNNNNNN
NNNNNNNNNNNNNNNNNNNNNNNNNNNNNNNNNNNNNNNNNNNNNNNNNNNNNNNNNNNN
NNNNNNNNNNNNNNNNNNNNNNNNNNNNNNNNNNNNNNNNNNNNNNNNNNNNNNNNNNNN
NNNNNNNNNNNNNNNNNNNNNNNNNNNNNNNNNNNNNNNNNNNNNNNNNNNNNNNNNNNN
NNNNNNNNNNNNNNNNNNNNNNNNNNNNNNNNNNNNNNNNNNNNNNNNNNNNNNNNNNNN
NNNNNNNNNNNNNNNNNNNNNNNNNNNNNNNNNNNNNNNNNNNNNNNNNNNNNNNNNNNN
NNNNNNNNNNNNNNNNNNNNNNNNNNNNNNNNNNNNNNNNNNNNNNNNNNNNNNNNNNNN
NNNNNNNNNNNNNNNNNNNNNNNNNNNNNNNNNNNNNNNNNNNNNNNNNNNNNNNNNNNN
NNNNNNNNNNNNNNNNNNNNNNNNNNNNNNNNNNNNNNNNNNNNNNNNNNNNNNNNNNNN
NNNNNNNNNNNNNNNNNNNNNNNNNNNNNNNNNNNNNNNNNNNNNNNNNNNNNNNNNNNN
NNNNNNNNNNNNNNNNNNNNNNNNNNNNNNNNNNNNNNNNNNNNNNNNNNNNNNNNNNNN
NNNNNNNNNNNNNNNNNNNNNNNNNNNNNNNNNNNNNNNNNNNNNNNNNNNNNNNNNNNN
NNNNNNNNNNNNNNNNNNNNNNNNNNNNNNNNNNNNNNNNNNNNNNNNNNNNNNNNNNNN
NNNNNNNNNNNNNNNNNNNNNNNNNNNNNNNNNNNNNNNNNNNNNNNNNNNNNNNNNNNN
NNNNNNNNNNNNNNNNNNNNNNNNNNNNNNNNNNNNNNNNNNNNNNNNNNNNNNNNNNNN
NNNNNNNNNNNNNNNNNNNNNNNNNNNNNNNNNNNNNNNNNNNNNNNNNNNNNNNNNNNN
NNNNNNNNNNNNNNNNNNNNNNNNNNNNNNNNNNNNNNNNNNNNNNNNNNNNNNNNNNNN
NNNNNNNNNNNNNNNNNNNNNNNNNNNNNNNNNNNNNNNNNNNNNNNNNNNNNNNNNNNN
NNNNNNNNNNNNNNNNNNNNNNNNNNNNNNNNNNNNNNNNNNNNNNNNNNNNNNNNNNNN
NNNNNNNNNNNNNNNNNNNNNNNNNNNNNNNNNNNNNNNNNNNNNNNNNNNNNNNNNNNN
NNNNNNNNNNNNNNNNNNNNNNNNNNNNNNNNNNNNNNNNNNNNNNNNNNNNNNNNNNNN
NNNNNNNNNNNNNNNNNNNNNNNNNNNNNNNNNNNNNNNNNNNNNNNNNNNNNNNNNNNN
NNNNNNNNNNNNNNNNNNNNNNNNNNNNNNNNNNNNNNNNNNNNNNNNNNNNNNNNNNNN
NNNNNNNNNNNNNNNNNNNNNNNNNNNNNNNNNNNNNNNNNNNNNNNNNNNNNNNNNNNN
NNNNNNNNNNNNNNNNNNNNNNNNNNNNNNNNNNNNNNNNNNNNNNNNNNNNNNNNNNNN
NNNNNNNNNNNNNNNNNNNNNNNNNNNNNNNNNNNNNNNNNNNNNNNNNNNNNNNNNNNN
NNNNNNNNNNNNNNNNNNNNNNNNNNNNNNNNNNNNNNNNNNNNNNNNNNNNNNNNNNNN
NNNNNNNNNNNNNNNNNNNNNNNNNNNNNNNNNNNNNNNNNNNNNNNNNNNNNNNNNNNN
NNNNNNNNNNNNNNNNNNNNNNNNNNNNNNNNNNNNNNNNNNNNNNNNNNNNNNNNNNNN
NNNNNNNNNNNNNNNNNNNNNNNNNNNNNNNNNNNNNNNNNNNNNNNNNNNNNNNNNNNN
NNNNNNNNNNNNNNNNNNNNNNNNNNNNNNNNNNNNNNNNNNNNNNNNNNNNNNNNNNNN
NNNNNNNNNNNNNNNNNNNNNNNNNNNNNNNNNNNNNNNNNNNNNNNNNNNNNNNNNNNN
NNNNNNNNNNNNNNNNNNNNNNNNNNNNNNNNNNNCGGGGCACGCCGAAGGCGACCAGCA
GAATGTCCGCGCCGGAAGCGTTGATCGCGGCGACCACCTGCTCCGCGCCGGCGTCGAGGT
CGAAGCAGCCGTCCCGGACTCCGGCGAATTTCAGGAGCGGATACGACTCCAGCGTTTTTC
GCCGCATGGTTTCGGCCACGCCGGGGCGGGCCCCCAGCAGATAAATCGAAAAGCCGTTTT
TTTCCGCCATTTCGCACAGATGCGGATACATGTCCGAACCGTTGATGTTTTCCCGGAGGC
GCTGCCCGGTCAGTTTCCCGGCGATCACCAGCCCGATCCCGTCGGCCAGCACCTCGAAAC
GCTCCTTCATCAGCCGGAAGTACTCCGGGTCGCGGCAGGCGATATTGAAGCAGTCCGGGT
TCATAAAGGCGACCTGCAGCCGTTTCCGCTCGCGGATGCACTCTTTGAAATGGTCGAGCG
CCTCGCGCATCGACCGGTTCCGCACCTCCAGACCCAGCAGATGAAACTTCTCCTCCTCCC
GGCCCGCGCCGCCGAAGAGCAGCGCCGGAAAGGTGCGCAACACCAGCCCGAGGTCGCTCC
ACAGCGACCGGTGCATTTGTTTGCGTTCACGCAGCGCCCCCTGAACCGCCAGCCGTCCCG
ACCGGTAGATGAAATCGGGCGTGAAAACTCCGGGCCGGTCGAAGCAGGCCAGCTCCGGCT
CAAAGTCGCGCAACGGGTCCCCGGCCAGCCCGATCCGGCCCGCCAGCACATAAGCGAAAC
GCGGCGAACCGCGCCACAGCGCCGACTCCGACCGCACTTCCGGCAGCCGCAGCGGACGCC
CGGCAAGATCGAACACCCGCCGGAAACGCAGCTTTCCGCACAGCGCGCCAAGCAGCAGGC
CGGGCACTGAAACAATACAGAATCCCGCCAGGGCCAGGATATATTCCACCGCGACGGCCA
CCGCTCCGGGACGGTGGCGGCGGCGTTCGAAGAGTCCGTCCAATGCGGCCGCGTGCTTCT
CCCATGAGAACTCCGTCGCTCTCCGGAATCCGGCCCGCCGCAATGCGGCAGCCTCCTCCG
GGTCGTCCAATACCGCGGTCAGCGCTGCGGCGATCTCCTCCGGCTCCTCCGGGTCGAACA
GCAACGCGGCCCCCTCGCCGATCTCACCAAGCGACGAGGTTTCCGAACAGGCCGTCGGGG
CCCCGCAGGCCATCGCCTCGACCAGCGACAGCCCGAATCCCTCGAAACGGGACGGGAACA
CATACAGCGCACACCGCCGGTAGAGCGCCGGCAGATCCGCCGAGGCGACGAAACCGGCCA
GCCGGATCCGGGCCGCATCGGGCGAGGCGGCGGCGGCGCGGTGTATTTCCTCCGCCCCGT
TCCAGTCGCTGCCGCCGAGCACGAGGCGGTATTTTTCCTTCAGCGCGGGAGCCAGCAGTC
CGTAAGCCAGGATCAGGCCGGTGTGATTCTTGCCGGGATGCTCCAACCGCGACACATAGA
GCAGAAACGCTTCTCCCCCGGAGTATTTTTCCACGCGCGCCGCATCGTCCGGCTGCGGCT
CCGCCGAAAACATCTCCCGGTCATAGCCGTTGCAGATCACGCTGATCTTCGCCGGCGCGA
TTTCCCAGAACTTCACCAGGTCCGCGGCGGTGCTTTCGCTGATCGCGACCACCCTCGCCA
GACGGCGCACCGCGAAGGGGAGCAGCTTCATCACATAGAGCATCCGGAAAGGATCGTACT
TGGTTTTCACATGATACTGCGACAGGTCGTGCACCACGCCGACCGCGAAGGTACGGCAGA
ACAGCATCGCCCGGCGGTTCGCGGCGGGCAGGAAGATCGCGTCGAACTCCCGCTGCCGGA
TCGTGAGAGGCAGCACGAAAAGATGCCACAGCATATTGAAAAGCGGCCGGTCCAGCCACG
CCGGAATGCTCCGGTAACGGATATGCTCCGACTCCGGCAGCAGCGGCCGGTCGGCGTCGA
AAGCCGCCACCGTCAGTTCGTGATGTTCCGCCAGCTGCCGCAACACATTCACGATATAGA
CGGAAATGCCCGACTTGCCGTGATCGAAACAGCTCACACAACAGAAAATCTTCGCCATCG
CCCTAATCCCGCACCAGTTTCAGAATCCGCTCCGCAAACAATTCCGGCCGGAAACGCTCC
ACGGAACGCCGTCCCGCTTCACCCATCTTCGCCGCCAACGCCGGATCCGCGAGCAGCCGC
CCGATTCCCGCCGCCAATCCGTCCACATCGCCCGGCGGAACCGCGATGCCGTTCACGCCG
TCCTCCAGCCACTCCGTCACGCCGCCGACCGCAAAGCCGACCACCGGGATGCCGCGCGCC
ATCGCCTCGACTCCCGCCAGTCCGAACGGCTCCTGCCAGCGCGACGGAAACACCGCCAGC
CGCACATTCCCCGCCCGCGTCCACGGTTCCGGATCGAAATCGACAAATTCGACCCGGCCG
CGCAAATCCGGCCCGGCCATCACCGCGTCGAGCAGCTTCCGGTCGCGGTTGCGGCCGATC
ACGACCGCCCGGCCCGGCTGCCGCACCCGCGCGAACGCCCGCAAAAACAGGTCCGCTCCC
TTGCCCCGCAGAATCTGGCCGACGAACACCGCCGCCGGTTCGCCTTCTCCCGGCGGAACA
GGGTCCGCACCGGGACACGGCGGCGGAATCTTGTGCAGCAGCAGCGGGTCAAAACCGTTC
ATCGCCAGCTCTTCCAGCATGAAATCCGACGCCGCGGCCACCATGCCGCACCGGCGCGCC
GCCGCCAGCGTCCGCTCGAATGCCGCAAACGGCGGCACTCCCCAGCGCCCCGACTCGCCC
TTGACCACCGGGGCGCAACAGAAACAGCGCAGCCTGCCATACGGCTTCCAGCAATTCCGG
CGCCGCAGCAACGTATATTTGTGCCGTCTCGGACAGCAGAAATCGTGATCGTGCACATAG
AGCAGAGTACGGTTCTTCCGGTTCCAGCCGTCCAGCACGGCCGGATCGGCGGCCCGGTGC
AGAATCACCAGATCGAACCCCTCCGGAAATTCCCCCCAGGGAACCAGCCCGTCGAAACCG
GCGGCGAATCCGTCCGCGTTTCCCGTCGTCCGGAACGAGCCGTACACCTCGCATCCGGCG
GCGCGCAGCGCGGCGGCGGCATCGAACACAAACCGCTCGATCCCTCCGCAAAAATATCCC
TTCTCGGAGACCTGACAGATCCGCACTGCGTCACCGCCGTTTCTCATTGCAAAGCTCCTC
ATAGAAGGCTTCCAGCCGGGCGACAATCCGGGGCCACCGGTAGTTTTCCTCCAGATCGCG
TTCCGCCCCTTCGCAGATGCGGCCGCGCAATTCCCGGTCGGCGCGCGCCGCCCGGCACTT
CTCAATCAGTTCGTTCAGGTCGGCCGAATCAAAAGCGAGGCCGTTTTCTCCGTCACGCAC
CAGATGCTCCAGACCGCCCACCCGGGCCGCCACCACCGGCAGCCCCGCCGACCACGCCTC
CAGCACCACAATGCCGAACGGCTCATGGCGGGACGGCAGCACGAAAAGATCGGCGCAGCG
GTAAGCGGCGACCAGTTCGGGAGACGACGGCTGGAAACCGGGAATGATCGTCACGCACTC
CTCCAGCGCGTTTTCCGCGATATAGGCTTTCATCCGCGCAAAATAATCGGTCGCGGTGAT
CGGCCCGACCAGCAGCAAATGCAAATCCGGCATCTCCCCGCGGAGCCATTTCATCATTTT
GAGCAGCTGCATCTGATTTTTCTGATAGTCGATCCGGGAGACGCAGAGCACCACGAACTT
TTCCCGCCCGATCCCGTAACGGCGGCGGAAGCCCGGATCCGGAGCCGTCCGGAACCGCTC
CGGATCCACTCCGTTCGGCAGATAGATCACATTCTTCTCCGGGAACTTCGCCGCGACGCG
CCGGTATTCGTCATAGCCGACGCAGACGATCCCGTCCGCGCGCGACATCGGGTCGAAGTT
CTCAAACCGGACCAGGTCCAGCAGCCTGCCGTAGTTCAACGAATGTTCCAGCGGGCGGCA
CATCTCGCGGATCTCGCCTTCCGGCACATTCAGCGCACCGCCGTGCAGCGACATCACGAA
AGGAATCCGCGCCCGCCGCGCCGTCCTGCACGCCTGCACCGCGAGATGCCCCATCGTATG
GCAGTGAATCACATCGGCCTTTTCCGTCTCCAGAGCCCGGATCAGCGCGGGCGAAAAGGG
ATTGCCGCCCTTCTTGTCCAGCATCCGGCGGCGCATTTTCGACAGCGGGAAATAGGGATA
TGAGTAGCCGAAGCGGGAAATGCGGATGCCGGAGACCTCCTCATCCCCCGTCCGATCCAG
CGCGGATGTGCAGAAAATCCGGGCGCCGTGTCCGTCGCGCAACAATTCGCGCGCCGTGTT
GAACACCACGGTTTCGGTACCGCCCCACTCCTGGAAACTCATCCGGCGCAACAGGTTCGC
TATCTGCATAATACCCTCGCTTCACGTTTGGAGTTGTCACGCCGGCCGCGGTACAGCGAA
CGGCGCTGAAGATACCGGTAACGGATTCCGGCCGCGACGGTACCGGCTTCGCCCCGCCTG
GCGAGGTACGCGAAATCCCGGAACGTTTCAGCCAGGAACGGCAGCAGGAAGTTCCGGAAG
AAACCGGTCTCCCCGCCGAAAATGGCGGCGTCAGCCCATCCTTCATTGTAGAAACGGGTC
CGCAATTGCGCCGGAGTGTAGTTGTGGGAGTGCTCGACCCGGGCCTCCGGCACATAGACC
AGTTTGCGCCCCTCCAGCGCCATGCGGTGCGCCCACTCCACGTCCTCCGAATAACGGAAC
TCCGGGTTGAACGGCCGCTCCAGCAGCAGCTTCCGCGGAATCGCCGAGGACGCCAGCGAA
AAGAAAAATTTCCATTTCGCCGCAATGGAGCCGTCGCCGAACGCCCGCTCGTTATCCTTG
CGGACCAGGGCGAACGCGTCGGGGCGCGGCAGCTGATTTGCGAAAGCCGCGGCAACCGTC
CCCTCGCTCTCCTCCAACGGCCGCACCAGCTTTTCCAGCCAGCTTTCATCCAGCGGAACG
CAGTCGGAATTGTTGAAAACCAGCACGTCGCCGGAGGCGATCCGGGCCGCTTCATTCACC
ACCCGGCCCGGCAGGTAATCCCCGGCCCGGCCGTTCACCAGCCGGTCCGGCTTGAAGGAA
CGGACGATTTCCAGCGTGCCGTCGGTCGAGCCGGAGTCGAAGACGATCAGCTCCGCCTCC
CGGCTTTGGCGGCGCAGCATCTCCAGCGTCCGCCGGATGCACCCCTCGTCATTGAAGGAA
CGCACGATCAGAGAGAGTTTCATTTCCCGCCTTTCTGCAGGTCGAAATAGAGTTTGGAAA
CGTTCAGCCCGTGATAATTCTTCCGGAAAAAACCGTCCGACAGATTTGCAATCAGCTGCA
ATCCCCGCCCTGCTTCGGCATCCATCAGGAAGTCGTCGAAACCGCCGCCCTCCTCCGGCT
TCGGCAATTCGATTTCGAATTTCCGCGCCCGGTCCAGAAACGTCACCTCCACCCGGCCGT
TCTCCAATGCGACCGACACCATGATCTTCGGCCGGATGCGCGGCCGGGTCGCAAAACCGT
GCATGATGATGTTGTTGAAAAATTCCACGGAAGCCAGCTCTATCTCCAGCAGTTTGAACT
CATCCACCCCCGCCCCTTTCAGCGCCCGGTGCAGCTCCTCGGAAAAGGTCTTGCTGTTGG
CCATGTCCACCGTATACGCCGCCGAAAGCTTTACCGCCGCCGAAGTGGAATCCCGCCGCC
CGAAAGAGATGATCGAAACGTCGTCGCTGGTTTCGGTATATCCGGCCTCCTCGATGCACT
CCGCCAGCAGATAGGGGATCTGCCCCTGGCTGATATCGACATTGGATTCCACCAGCAGTT
TCACAAACTCCTCGCGGGACATCTTGTTGCTGTTGATGTCGCAGGTATCCATCACACCGT
CGGTCATCGAAAAATAACGGCAGTCGCGGTCAAACGTTTCGTGAATCACATCCTCCGCCG
TATATTCGAACTCCTGAAACCAGCCGATCGGAATCCCGCCTTTCATACCGGGATCGCGGT
AGTCGATCCGGTGCTCGCGCTCATCGTAACGGAAAAGCCCCATATGGCCGGCGCTGATAT
AATCGAGCGTCTCCTTTTCGCAGTCCGCCAGCACCGCGAGACAGGTCATATAACCGCGAT
GGTCGAATTCGGTACAGAAATAAGCGTTCAGCCGGTTGAACAGCTCCGGCAGCAGGTTGT
CAGGATCGGCCGCCTGCTCGATAATGGTCTTGCTCCACCCCATCACCACGCTCATCTGCA
TCGCGGCAGAAATTCCATGCCCGGCCACGTCGCCGATAAAGATCAGATAGCGCCGCCCTC
CCAGTTCGATCAGGTTGTAAAGGTCGCCGCCGATCCCGTACATCGGTTCATAAAGAGAGG
AGAGAAAAAGGTCATTGTTGCAGACAATCCAGTCCGGCAGCAGCAGCGCCTGCATCCGGG
AAGCGGCGCGGATATCATTGACCACACTGGAATAGTGCTTGATCTGCAGATGGGATTTCC
GGTAACGCTCGATCGCTTCGCGGACACACTCCAGAAACTTCTGCGGCATGATCGGCTTGC
TGACCAGCACCACTTCGCCGTCCGCGGAAAAGTGTTCCACCAATTCACCGTGCGCCGAAT
AATCGAGGAAACCCGGTATGATCACCGGCACGATCGAATCGATCCGGCGGAACATATCCA
GAAACGCCGCGGCGCTCTCGTCCAGGATCGACACGGCGTAAATCACCGCGCTGCAACCGC
TCTTCCGATGGAATTCCGCCGCTGCCTCCTGCGAGCTGAACACTTCGACCCGGTAGGGTT
CGTTCTTCAGGATTTCGAGAATCAGTGTACGGGTCGCCCGGTCGTCATCGACGACAATCA
CCGTAGTCTCGTCACCTTTCGCCGACATACCGTTTCTCCGGCAATATTCAGACGGCAAAT
GACTTGACGGCAGTACCCAGATCGTCGAAAATATCGAAGACACGATAGGCGCGGGTGATT
TCGAAAATCATCCTTACCTTGGTGCTCAGGTTGGCAAGCTTCAGCAGCCCGCCGTTCTCC
TGGGAGAAACGCAGACAGAAGACGATCACTCCCAATCCGGTGCTGTCCAGAAATTCCAGC
TCCTGCAGATCCATCGCCACTTTGGGGGCCTGGGCGGCCAGGCGGCGATACTGCGACTTC
AGTATTTCGGAATTTTCAGCGTCGACCCGGTCCGTCATCAGTCTGATGACCAGGACGTCG
TCAATCATTTCGTGTTTGATTTCCATAATGTAACCTTAATCATGATGTTCCAGTCTGCCG
CTATTAATATATACAATAAATTTTCATTTTCAAGTTTATAACTCAAAAAATAAATATTTC
AACTTTATTTTTCCAGTTGATATTTTCCTCCGTTTTTGAGCTTGAAAAATCGCTTTGCGC
ATCTTATACTACATGCAAGCCATCAAATACGGGAAAGGGAAATATTCCATGATTTACCAC
GACTTCGGCAAAACCGGCTTCCGGATCTCCGCACTCGGCTTCGGAGCCATGCGGCTGCCG
ATTCCGGAAAACGCCGACCGGGAGGCCACCGCCGACCTCGGCGACGCCGTCGAACTGCTC
CGGCACGGCATCCGTTCCGGCATCAACTACATCGACACCGCCTATTTCTACTGCAACGGC
CGCAGCGAGCTCGCTGTCGGACTCGCGCTGGAGGACGGCTGGCGCGACCGGGTCGCCCTC
TCCACCAAACTGCCGGTAGGGGACGTGAAAAAGCCGGACGACGCCCGCCGCATCCTGGAG
GATCAGCTGCGCAAGCTGCGCACCGACCATATCGACTTCTACCACTTCCACGGCATCGGC
CGGGACGCCTTCGACAACATCATCCGCCCGCTGAAGCTGATCGAGCTGATGGAGAAATGC
AAGGACGAGGGGCTGATCCGCCACCTCTCCTTCTCCTTCCACGATCCGAATCCCCATACC
ATGATCGAACTTCTGGATACCGGCGCCTTTTCCTCGGTGCTCTGCCAGTACAACCTGCTC
GACCGCAGCAACCTCGCCGGTATCCGCCACGCCCGTGAGCTCGGCGTCGGCGTGGTGGTG
ATGGGGCCGGTCGGCGGCGGACGCCTCGCCTTCAAGGGCGGCGTATTCGAAGACGCCCTC
GGCGGCAGGCTCTCCACACCGGAGCTGGCGGTCCGTTTCGTGCTCAGCACGCCCGGCGTC
TGCTGCGCCCTCTCCGGCATGGGCGATGCCGGAATGGTCGACGGCAATGTGCGTGTCGCC
TCCTCCGACACCCGCCTGACGGAAGCGGAACTCGCCGCCGTCGACCGGGTCGCCGCCGAT
TGCGACAAACTCAAATCGCTCTACTGCACCGGCTGCAACTACTGCACTCCGGTCTGCCCG
GCCAAGGTCAACATTCCGCGCTGCTTCGAAGCACTGATCTACGACCGGGTCTACAACCTC
GCCCGGACCGCCGAACAGCGCTACCGGGCGATCCCCGGCAACGACAAAGAGCGCAACGCC
TCCGCCTGTGTCGGCTGCGGCGCCTGCGAGAAGAAGTGCCCGCAGCACATTCCGATCCGT
CAGCGGCTCCGGGAGTGTGTCGAACGGTTCCGTTAGAAACCGTTTTTTCTTCCGGTTTCC
GCCCGATTGCCCCGTGACGGAGTTGACAATTGCAGCAGGAGCGGTTATACTATAAAATTG
AAACTGTTTCAATCGAGGGAGAAGTCGCATGGCCACCGACATCAACACACTTGCGGAGAT
CTGCGGAGTCTCCAAATCGACTATTTCACGGGTTTTCACCGGCCGGGCCAAAGTCAGCGA
GGAGCTCCGCAACCGGGTTCTGCAGGCGGCGCGCGAATTGAACTACCGCCCCCAACAGGT
AATGGCGCGGGACTGTGTCGCAATCGTGGTCAACGATCTGCCCAACCCGAACCGGCGCAC
CAGTTTTTCGGAACGGATCCTCAATCAGGCGGTATTCGAAATCACCCGGCGCAATCTGCT
GTCGGAAATCATTTCCGTGGATGAATTGGCCCGTCTCTACAACGGTTACACCAAAGCGGT
GCTGCTGCTGATGTCCGAAAACTACATCGAGCAGCACCTCGAACAATTCCGGCGGCTTTC
GATGCCGATTCTGACCGTAAACAAACAGTATGATTTCAGTTCGTCGGTCAATACCGACCA
CGGCGAAGGCGTCCGGCTTGCGCTGGAGCACCTCCACGCCGAGGGACACCGCCGGATCGG
CCTGACCGTCGACCGCTTCAACAATCAGGCCGGACGCGAACGGCTCGAAGCCTACCGCAA
ATTCATGACCGCCGCCGGGCTGCCGGAGCTGCCGGTCGTGCAGTACACCGACCAGGATTA
CGCCGGTTCCAGCGCCGGGCTGACCACCCTGCTCGATTCGCAGCCGACTGCGTTGATCGC
CTGTGGCGAAGGTGTCGCCTTGCCGGTGTTCCACGAGCTTCAGGAGCGCGGATTCCGGAT
TCCGGACGACATCTCCCTCATCACCGGCGAACTCGCCGGCGTCTCATGCTGGATGACCCC
GGAGCTGACCACAATAGACCAGGACCTCGACGCCCTCGCCCGCGCCACCATCACCCAGTT
GGTCACCCGTATCCGCAACCCGCAGCTTCCGCGCAGTTCCAGCTGGCTGCCGACGACCCT
GATCAAGCGTAACAGCGTGAAAAAAATACAGTGACCGTGTTTGTCCGTAAAATCGGTTGT
ACCGGCGCTGCAGCCGGAGTTGCACCAAACCAAAGAGGAGGAATCACCATGCTCAGACAA
CTGTCCGCCGTCGCCGCATCCGCCGCATTCATCACACTGCTGGGGAGCGGATGCTCCACC
CCGCAGCCGATCGTGCGCAATTATCTTGCGGCCGAACCGACCCGCGATGCAAAACTCGGC
AACGCCAAACTCAAACTCTTTCTCGACGAAAAGCTCGGGGATGAAAATATCCCCTGCTCC
ATGCTCTACGTCGAACTGCCCCACGACGAAACCATGGCCCTCCGGCGCCTGGAAAGCGCC
GAAACCATCCTCGTTCAGTCCGGCAGCGGCATCCTGACCGTAAACGGCAGAAAAATTCCG
GTCGGCCCCGGCAGCGCGGTCTTCATCCCCGCCGGAGCCACCCAGAAACTCTTCAACAAC
AGTTCCGAAACCATGAAGTACATCTCCGTGATCGTCCCGCCCTTCCGCGACGACGAATGC
GAATTCATCGATCAGGACTGAAACCGGGGTGTCTCCGGCGGCCGGTGGCAGATATCGCCC
ACAGAACAAATAAACTGATAGATACTAACCCCTTATTCGGGAAGGCCGCCGTGGCGGACG
ATCTTGCCGAGTTCGAGGTAGATCACGTCCTCGCAGATGTTGGTGGTGCAGTCGCCGATC
CGTTCGAGGTGGCGGGAGATGAAGATCACTGAAATATAGTATTCCGCCAGTTCGGGGTGT
TGCTTGATCAGCTCCTCGGAGCGTTCGATCACCTCCCGGTTCAGTTCGTCGATCCGGTCG
TCCATGCGGATGGTTTCGTTGGCTTCGAGGCAGTTGCGCGCCACCAGCGCGTCGAGGGCG
GCTTTCAGCATCTGCCGGGCGATCTCCATCTGCGGAGCGAAGTCGATCTTCTCCTCCGGG
AACACGCCGAAATCGAGTTGATGCAACACCTGTTTGGCGATGTTCACCGCGAGGTCGCCG
ATCCGTTCAAGCTCGTTGTTGACCTTCAGAAAGGTGACGATGTAGCGGAGGTCGCCGGCG
ACCGGCTGGTGGAGGGCCAGAATTTTCAGGCACTCCTCCTCGATCATGATCTCTTCGCGG
TCGATCGCGTCGTCCTGCTCGATCACGCGGCGGGCGAGCGTTTCATCCGCCTGCTGCGCC
GCCTCGACGGCCTGCTGCACCGCGTGTTCCACCTGCGCGGCAAGGTCGCTGACCATCCGC
TTCAGCCGGACGATTTCCTGTGCGAGATGTTCTCTCATATCTGTTTTCCTGTCGATAAAG
GTTTGGTTATGATGCCAATGCGCATGAATCACCCGAACCGGCCGGTGATGTACTCCTCGG
TCTTCTTCTCGGAGGGATTCGTGAAGATTTTCTCGGTCCTGTCGTATTCGACGATCCGGC
CCTTGTAGAAGAATGCGGTGTAGTCGCTGATGCGCGACGCCTGCTGCATGTTGTGGGTCA
CGATCACCACGGTGAATTTCTCGCGCAGTTCCAGCACCAGATCCTCGATCTTCAACGTGG
CGACGGGGTCGACCGCGCTGGTGGGTTCGTCCATCAGCAGGATTTCCGGTTCGGCGGCGA
TCGCGCGGGCGATGCAGAGGCGCTGCTGCTGGCCGCCGGAGAGGGCGAGGCCGGACTTCT
TGAGCTTGTCCTTGACCTCGTCCCACAGCGAAGCGCCTTTCAGGGCGGCCTCGACCCGGT
CGGCGATCTCACTCCTGGAGAGCTTGAAGTGCAGCCGCATCGGATACGCGACGTTGTCGA
AGACCGACATCGGGAACGGCGTCGGCTTCTGGAAGATCATCCCGACCTTGCGGCGCAGTT
CGAGCACGTCCACCGCCGGATCGAGGATGTTCCGCCCGTCGATCAGCACCTGCCCGTCGG
CGCGCTGGCCGCGGTAAAGTTCGAAGATGCGGTTGTACACCCGCAGATGGGTGGACTTGC
CGCAGCCGGAAGGGCCGATCACCGCGGTGATCCGGTTCGCCCGGATGTCGAGATTGTTGT
CGAACAGCGACTGGACGGCTTTCGTATAGAAGAAGTTCAAATTCCGTACCGATATTTTGA
CCGGACTGTGATCCGCTTCAGCGTTCATGATGTTTCTCCTTGAAGATGATTCGGGTTGCG
ATATTGAGCAGAAGCACCATCGCCGTGACCACCAGCGCCGCACCCCAGCCGGCGGCGTGC
TGCTCGTCGAACGGAGAGTTGGTGGAGTATTCCGTGATCAGCACCGGCAGATTCGCGGTC
GGCCCCTCAAAGTAGTTTTTCGGCCAGCTGTCGCTCCAGAGCGCGGTGAACAGCAGCGGG
GCGGTTTCGCCGCTGACGCGGGCGACCGCGAGCAGAATGCCGGTGATCAGGCCGCTGCGG
GCCGAGCGGCAGATGATCTGCAAGGAGGCGCGGGCGCGGCTCGCGCCGAGCGCCAGCGCC
GATTCGCGCAGCGCATCCGGGACCATCAAAAGCATATCCTCCGTGGTGCGCATCACCACC
GGGAACATCAGGATCGCCAGCGCCACCGAACCGGCGAATCCGGAAAAGCCCCCGCACGGC
ACCACCAGCACCGCATACACGAAAAGGCCGACCACCACCGACGGCATCCCCATCATCACA
TTGGCCGAGAAGCGGATCGTGTCGCCGAGCTTCGTACCTTTGCCGAATTCAGCCAGCCAG
ATGCCGCCGAGAATCGCGGGCGGGATGCCGAGCAACGCCGCGCCGAAGGTGATCGCCAGC
GTGCCGAGCAGCGCGTTGGCAATGCCGGAATTCATCGCGCCGTAGGGTTTGGAGCACTCC
GTCAGAAAGTCCCAGCTGATCACCGCGACGCCGCGGCGGATCACCGTATACAGAATCCAG
ACCATCGCGGCGACCGCGACGGTCAGCGCGAGCACCGAAAGCGCCCGCACGACCCGGTCC
AGCAGCTTGCGGCGGAAGAGGCCGCGCCGTTTCACAGGAGCAATCGAAGTCATCTTACCG
TTCCCCCCGTTTCGAGCCGGTCATCATCAGATAGTATTGCGCCAGCACCTGCACGCCGAG
CGCCAGCAGCAGCAGGATCAGCCCGAGCGCGAAGAGCACCGAACGCATGATTCCATCCGC
CTCCGCGAAGTTGTTCGCAAGCGTCGCCGCGATCGTGGTGGTGCTGCCGTACAGCGACTC
CGGGATTTCGACCACGTTGCCGATCACGAAGAGCACCGCCATGGTTTCGCCCAGCGCCCG
GCCGAGGCCGATGAAAACGCCGCCGAGCAGCCCCCGGATGCCGTAACGCATCACGATGTC
CTTCGCGGTCTCCCAGCGGGTGCAGCCGATGCCGTAGGCGGATTCGCGCAGCATTCCCGG
CGTCATTTTGAACACGTTGCGCATCACCGCCGACATATACGGCAGGATCATCAGCGCGAG
GATCAGCGAAGCGGTCAGCAGCCCGAAACCGTTGCCGTCCACGCCGAAGCACGGGATTTT
TCCAAGTCCGAGCGTTTCCGACAGGAACGGCTGCACATGATCCTGCATCAGCGGCACCAG
GATGAACAGCCCCCACATGCCGTAGATCACGCTCGGAATCGCGGCGAGCAAATCGAGCGC
CTGGCTCAGCACTTCGCCGATCCCGGCGGGACAGTCGACCAGATAGAGCGCGGTCACGAA
GGCCGGCGGAATCGCCAGCAGCAGCGCGAGCGCGGTCGTGAAAATGGTGCCCGCGATCGC
GGGCAGAGCGCCGTATTCGTTCGCCACCGGATCCCACCCGGTCCCGGTGATGAAGTCCGG
GCCGAATTCCCGCCAGACCGGAGCCGCGCCCCAGCCGAGCTGGATCAGGAACGCGACAAG
CACCAGCGGCAGCAGCACCGCGCTGGCTCCGGCCAGCAGCCGGAACAGCCGGTCCAGCCG
GGAAGCCGAGAGTGAAAGTGTGTTCGACATGATTGCGTTACCGGTCTGTGCGTGACGGGG
TTGTCAGTATTTCACCGGCCGGCCGTTCGCGCGGATCTCCTCCGCCCACGCGGCCCGGAC
CTGTCCGATCACGTTTTCAGTCAGCGGCACGTAGTTCAGCCTGGAGGCCGAAACCGCCCC
GGCGGTGTAGCACCAGTCGAAGTATTTCAGCAATGCCGCCGCCTTCTCCGCGTCGGGCTG
GCTGCGCTGCACGAGGATGTAGGTCACACCGGTGATCGGCCAGCTCTGCGCGCCCGGCTG
GTCGGTCAGGACCATGTAGAAACCGGGGGCGTTCTTCCAGTCGGCGTTCGCGGCGGAAGC
CTTGAAGGTCTCCGGCGTCGGAGCGACGAAGTTGCCGTCCTTGTTCTTCAGCGCGACCAT
CGAGAGCTTCGCCTCGACCGCGTAGGTGTATTCGGTGTAACCGATCGAACCGTTGATGCG
CGCGACGTTGTTGCAGACGCCCGGATTCTTCTGGCCGCCGATGCCGACCGGCCACTTGAC
CGCCGGCCCCGCGCCGACCGTGTCGTTCCACTCTTTGGAAATCTTCGACAGGTAGTTCGT
GAAGATGAAGCTGGTGCCCGAGCTGTCCGAACGGCGCACCACCGTGATCTTGATCTTCGG
CAGCTTCACCCCGGGGTTCAGCGCCGCGATGGCCGGATCGTTCCAGCGCGTGATCCTGCC
GAGGAAGATGCCGGCCAGCGTCGGCTGATCGAGCTTCAGCGCGCCGGGTTTCACGCCGCG
CAGATTCGCGATCACCACCACGCCCCCGGTCAGCATCGGGAACTGGCACAGATTCGCCTT
GTCCAGCTCCTCTTTGGTCAGCGGATTGTCGGAGCCGCCGAAATCGATGGTCCTATCCTT
GATCTGGTTGATTCCGGCGCCGGAACCGCTGCTCTGATAGTTGACTTCGATCTTCCCGCC
GGTGGACTGGCCGAAGTTGTAGCTCCAGACCCGGTAAACCGGGGCCGGGAACGACGCGCC
CGCGCCGTTGATCGAAATATCCGCCCCGGATGCGGCGGCAAGCGGCAACATGGAAAGCAA
TGCAAGTTTTCCGAACAGGTTCATAATCTTCAGGTGCTCCTTCATTGGTTGTCCCCCGGT
TTATTCCGAAACGAATCTCTCTTTCCCAGGGATATGCCATATAAGATAGCCGCCGATTGT
TAGAAACCTGTTAGAGAAGTATTAAGAGTTAACATATAATATCCGGCGAAATCCCGGTTC
AGGAAACTTGCACATCGCGTAATTCCCCCCGCCCGTCCCATCTGCGCCGCAGGGGGCGCC
GCCGACGGCATTTCGAACTTTTGTACCCATTTTATTCCCGTCATGCCTTGCAAAACCGGA
AACCGCATGTATATTCTGCACATGTTGCCGGTGGTTATGTAAAACGCCGCAACCGCAAAA
GAATCCGGCCGCCCGCCGGTCCGGATTGTGTTTCAAGTCCGCAAGGGCGTATAGCTCAGT
TGGTTAGAGCGTCACGTTGACATCGTGAAGGTCACAGATTCGAGTTCTGTTACGCCCACC
AT
>contig_3940 dna:primary_assembly primary_assembly:ASM334394v1_:contig_3940:1:41296:1 REF
TGGGTGATGATAATCGCAGAAAACAGGGGAAACGGAAGATTTCGGGCGTTTCTGCTTGAA
TATGGAAATGGAAGAGGATAATTTATATTGGTGGAATATATCGGGGCTTTGTGGCGGAGG
GCTGGATGCTGAAAATTAGGCGGAGCTGGAATATGCCGGCGGCGGCCGCAGCGGTGCTTC
TGGCCGGTCTGGCGGTTCAGGCGGCGGAGGCGGGGCAACTGCTTCGGCTTCGTTTCGGCA
ACGGCGCTCTGGCGACCGGGACTTTCCTGGTGCTGGAGCGGGAGGAGCCGGATTCGGTGA
TGGTGTGCCGCCTGTTGAGCGGGAATGGACAATTCCGGATTCACTCCTCCTGGCTGGAAC
AGCTTCCGTTCGGGGAGAAAGCCTCCGTTTTCGCGGTTTCCGAATATCTGTTTTTCGCCT
GTTTCGAGGATAAAAAATCCGCCGGAGCGTATGCGGAGCTCGGTGAAGCGCTCGGCGGTT
CGAAGCGGATCGCGCTTTACCGGAACTTCGTGAACCGCTGTGACGCCCTGTTCAACGATC
TCGCATTTCAGTTCAATCAGCGCGGCGACCTGATCCGGCTCAGGGTGCGGGTGCTGAATC
AGGGGGCCTATCTGGCCACGGCGCGGCAGTTGGACGCCTCGACGCTTTCCGCCGGGGAGG
CCGCCGACCGGATTTCGGAGTGCGAAAGCAAAATTGTCGATACGGTCGCGATGTGGGACG
GCAACAGCCTGATTTCGGAAGCGCTGGAAGCCGGGGATGTATTCGCGGCGACGGCTCTGT
TTGAATTATTCGCACACCGGCTGCGCCGCCTGATGAGCGAGCGGCTGACCCCGCGCGATG
AATTGGATTTGCGGCTGCGCACCCTGCTCCGGGAGAATGAAGCGGGACTGGCGGCGGGAG
CCGCAAAGGTGCGCCGGATGAGCGATCCGCGGGCGGAACGGTTCGGCAGGCTGTTCCCGG
GAGCGCGCGGTCTCTGGAATGAGGCCGTCCCGGCGGGTTATGAACAGCTCCGGCAGGGAA
TCCGGCGCAGCTACCGCTCTTTTCTGCTGACTGACCGGCTGTCGGAGTGGACGCAGTTCG
AGGCGTGGGGCGGTGCGATGCTGGAGGTGCTCTGCATGGTCCGGGACCACGATACGGCGC
GGGAGTTCGAGGGGCGTTTTGACGCCGCGCTGCGGAAATATCAGACTGTCGTCATGCGGA
AACCGCCTGCGGAGAGCGGGAGCGGTTCCGGGGCGCAACCGAAGGATGCCAAACCATGAG
TGTCTACTATATTCACGACAACGGGGTGTCGGTCGGGCCGTTCGAGCGGGATATCCTGCT
CAAATTCGTCGCTTCCGGCCGGTTGAATGCGGCGTCGGCCGTCCGCCGGGAGGACGGGGC
GTGGGCGACGCTGGCGGATTTTCCGGAGCTGCACCGGACTGCGCCGTCCCGGGAAGCGGG
CGAACCGCTGCCGTTCGCGGCGATACTCGGCGAAAACGACGGGCGGCTGAGGTTTGCCTG
CCCGAATTGTTCGCTGCACTACGAGGGGGAAGGATACCGGGGGCGCCGGCTGACCTGCGG
CTCCTGCGGCACAGTCTTTCAGGTGCCGGATGAACCGGTGCTGCCGGCGGGGCGGTTCGA
CGCGGAGCTGGCCGACGAGATTCCCGACGGGGAGATCACCTGCCCGCACTGCTGGAAAAG
TTTTCCGGCCGACCGGATGCTTTATATCTCCTGCCATCCGGCGCTGCTCGGGGACCCGGT
CGCGGGCGACATGGAGCAGCTGCGGTTCCTGCCGGCGAAGTTCAACGCCGCCGGGCAGCC
GTTGGACAATCACGGCATTCCGTGTACCGATATGGCCTGCCCGCGCTGTCACCTGAGGAT
TCCGTCAACGGTGGCGGACCTGCCTTCGTGCGGTTTTTCGATCGTCGGCGCTCCGTCCAG
CGGGAAGTCCTACTACCTGACGGCGCTGGTGCATTCGCTGCGCCGCACGTTGAGCGAGCT
GTTCTCCTGTTCGTTTCTGGATGTCGATCCGCTGCTGAATGCGATTCTCGACGGATACGA
GAGGACCATCTTCATGGCGGTGGACCGCAAGGCGGTCGCGGTGCTGCCCAAAACGCAGCA
GACCGGCCGCGATTTTTCCGATCAGGTGCTGCTGGACGGGGTGGCGACCGACCTGCCCAA
GCCGTTTATTTTCGAGCTGAAACCGATCGCTTCAGCCGGGAAGCGCATGGAAAACTGCAA
TGTGATTTTCTATGACAACGCCGGGGAACATTTCCAGCCCGGCACGGATGTGTTGATCAA
CCCGGCGACGCGCCATCTGGCCGGTTCGCGCGGCATCATCTTTCTGTTCGACCCGACCAA
CGACGCGGCGATGCGGCGGCTCTGCAACCGGCAGGACCCGCAGATGGCCGACGCCGCGAA
GGTTTCGGACCAGGCGGTGCTGCTGGCGGAGATGATCAACCGGATCCGCCGCCACCGGAA
CATGGCCGCATCGGAAAAGGCCGATATCCCGCTGGTGATCGCGGTGGCGAAGTACGACGC
GTGGCGCGGGCACTTCGCGCCGGAGCCGGAGAAGCTGAAAACCGTGGTCGAAAGCGCCGA
CTGTTCCGACGGGAAGCTGGACATCGGCATACTGCAGCAGGTCTCCTTCGCGCTGCGGGA
GCTGATGCTGGAGTATGCGCCGGCGGTGGTCAGCTCCGCCGAGGCGTTTTTCCGGCGGGT
CTGGTTTGTGCCGGTCAGCAACTTCGGGTGTCTTGCCCGCCGCGACGCAAACGGGTATAT
CGGCATCGTGCCGGAGGAGCTGCATCCGATCTGGGTGGAGGAGCCTTTCCTGATTCTGCT
GTACGAACTGGGGCTGATCGGGGGGACCTTGCCGGAGCGGAGCGGCTGCGTGCCGGGATT
CGACTGCCGCGTCAGCGGGGATTCGATCATGTTCCGCCATCCGGTTTCGGGGAAGCGGGT
TCTGCTGCCGTCCAATTATCTGGGAGCCGTGCTTGAGATAGGCAAAAAACGGTATGCGAT
GCCGCCGGAACGGGGGACGCATGCCGGAACGCGGGGAACCGCGGCGGGGGATTTGTGGAG
TTGAAGTCCGTGGGGGACAAGGAAGGATCATGGGGTTATGTTTGAACTGATTCACACTTC
GGCGAAGCAGGGGTTGATCGCGAACCGGTCCGGCTTCTGTTCGGTTGCCTGGACGGAGGG
AATTCCTTCCAATCTGATCGCACCGATTGAGAACCTGAGCTCTTATCAGCCGCTCTATGC
GGCGCATACGCCGGAGGCGAAGCTCAATCCGGTCTGTTTCGCCTATCGCAAGTGCGGCTA
CGGCAGCCGGACGCTGCGGGTGGTGAGCCGGATCGGGTTTGCCGGGGTCGACTATTCCGG
CCGTTCCAACCGGATTGCGCACCATCTGATTTTCGAGGACCGCGAGGAGCTGGACGCGGT
GCCCGGCGGGGCGGTCGCGGTCTGTCTGGAAAGCACGAACTTCCGTTCCGGCTGGAACGA
GGAGCCGAAACTGCTCGCGCCGCGCCGTCCGCGCAGCGTCGCGAACCCGCTCGGCATCGC
CGACGCGTGGAAGCGGCTGACCGGCGATCCCGGCTGGGCCGGGGTGGTGGCGGAGGGATT
TCTCGACGGTTCGATGCGGAACTGCTATCTGGAATTTTCCGCCGAGGTTCCGGCGGAGGA
ACTGCTTGAGCTGATCGCGGAGGTGGCCCGGCTGCTGCCGCCGGAGCGGCTGGACGATTT
CACGTTCAGCACCTATTTCGTGCAGGCTCCGAGCGGCGGCGAGTGTTTCCTGCGCTGTTG
TCCGGCCGGTTCTCCGGCTCTGGACACGATCCGGCGGCTGCGCCCGCAGGAGGTGATCCG
GCTGGGGGTGTTGGAAACGATTCCGGAGAACCGGGAGCGGTCGCCGCTGGTGGACGCCGC
CCGCACCGGCATTGTGCCGCTGGAGTGGAGCGCCGGAATGCCGAAGTTGCCGCCGCAGGT
GGAGTTCGTGCCGTTGACCGGCGGGAAGCGGCCGGTGCCGGAGGAGGAGTTTTACCGGGT
GTCGGACCGGACGCCGGTGCCGATCGTGCTGCCGGAAGCTCCGGCGTCTCCCCCGCCTGC
CGAACCCGCGGCGGAAGAACCCGCGCCGCCCGNNNNNNNNNNNNNNNNNNNNNNNNNNNN
NNNNNNNNNNNNNNNNNNNNNNNNNNNNNNNNNNNNNNNNNNNNNNNNNNNNNNNNNNNN
NNNNNNNNNNNNNNNNNNNNNNNNNNNNNNNNNNNNNNNNNNNNNNNNNNNNNNNNNNNN
NNNNNNNNNNNNNNNNNNNNNNNNNNNNNNNNNNNNNNNNNNNNNNNNNNNNNNNNNNNN
NNNNNNNNNNNNNNNNNNNNNNNNNNNNNNNNNNNNNNNNNNNNNNNNNNNNNNNNNNNN
NNNNNNNNNNNNNNNNNNNNNNNNNNNNNNNNNNNNNNNNNNNNNNNNNNNNNNNNNNNN
NNNNNNNNNNNNNNNNNNNNNNNNNNNNNNNNNNNNNNNNNNNNNNNNNNNNNNNNNNNN
NNNNNNNNNNNNNNNNNNNNNNNNNNNNNNNNNNNNNNNNNNNNNNNNNNNNNNNNNNNN
NNNNNNNNNNNNNNNNNNNNNNNNNNNNNNNNNNNNNNNNNNNNNNNNNNNNNNNNNNNN
NNNNNNNNNNNNNNNNNNNNNNNNNNNNNNNNNNNNNNNNNNNNNNNNNNNNNNNNNNNN
NNNNNNNNNNNNNNNNNNNNNNNNNNNNNNNNNNNNNNNNNNNNNNNNNNNNNNNNNNNN
NNNNNNNNNNNNNNNNNNNNNNNNNNNNNNNNNNNNNNNNNNNNNNNNNNNNNNNNNNNN
NNNNNNNNNNNNNNNNNNNNNNNNNNNNNNNNNNNNNNNNNNNNNNNNNNNNNNNNNNNN
NNNNNNNNNNNNNNNNNNNNNNNNNNNNNNNNNNNNNNNNNNNNNNNNNNNNNNNNNNNN
NNNNNNNNNNNNNNNNNNNNNNNNNNNNNNNNNNNNNNNNNNNNNNNNNNNNNNNNNNNN
NNNNNNNNNNNNNNNNNNNNNNNNNNNNNNNNNNNNNNNNNNNNNNNNNNNNNNNNNNNN
NNNNNNNNNNNNNNNNNNNNNNNNNNNNNNNNNNNNNNNNNNNNNNNNNNNNNNNNNNNN
NNNNNNNNNNNNNNNNNNNNNNNNNNNNNNNNNNNNNNNNNNNNNNNNNNNNNNNNNNNN
NNNNNNNNNNNNNNNNNNNNNNNNNNNNNNNNNNNNNNNNNNNNNNNNNNNNNNNNNNNN
NNNNNNNNNNNNNNNNNNNNNNNNNNNNNNNNNNNNNNNNNNNNNNNNNNNNNNNNNNNN
NNNNNNNNNNNNNNNNNNNNNNNNNNNNNNNNNNNNNNNNNNNNNNNNNNNNNNNNNNNN
NNNNNNNNNNNNNNNNNNNNNNNNNNNNNNNNNNNNNNNNNNNNNNNNNNNNNNNNNNNN
NNNNNNNNNNNNNNNNNNNNNNNNNNNNNNNNNNNNNNNNNNNNNNNNNNNNNNNNNNNN
NNNNNNNNNNNNNNNNNNNNNNNNNNNNNNNNNNNNNNNNNNNNNNNNNNNNNNNNNNNN
NNNNNNNNNNNNNNNNNNNNNNNNNNNNNNNNNNNNNNNNNNNNNNNNNNNNNNNNNNNN
NNNNNNNNNNNNNNNNNNNNNNNNNNNNNNNNNNNNNNNNNNNNNNNNNNNNNNNNNNNN
NNNNNNNNNNNNNNNNNNNNNNNNNNNNNNNNNNNNNNNNNNNNNNNNNNNNNNNNNNNN
NNNNNNNNNNNNNNNNNNNNNNNNNNNNNNNNNNNNNNNNNNNNNNNNNNNNNNNNNNNN
NNNNNNNNNNNNNNNNNNNNNNNNNNNNNNNNNNNNNNNNNNNNNNNNNNNNNNNNNNNN
NNNNNNNNNNNNNNNNNNNNNNNNNNNNNNNNNNNNNNNNNNNNNNNNNNNNNNNNNNNN
NNNNNNNNNNNNNNNNNNNNNNNNNNNNNNNNNNNNNNNNNNNNNNNNNNNNNNNNNNNN
NNNNNNNNNNNNNNNNNNNNNNNNNNNNNNNNNNNNNNNNNNNNNNNNNNNNNNNNNNNN
NNNNNNNNNNNNNNNNNNNNNNNNNNNNNNNNNNNNNNNNNNNNNNNNNNNNNNNNNNNN
NNNNNNNNNNNNNNNNNNNNNNNNNNNNNNNNNNNNNNNNNNNNNNNNNNNNNNNNNNNN
NNNNNNNNNNNNNNNNNNNNNNNNNNNNNNNNNNNNNNNNNNNNNNNNNNNNNNNNNNNN
NNNNNNNNNNNNNNNNNNNNNNNNNNNNNNNNNNNNNNNNNNNNNNNNNNNNNNNNNNNN
NNNNNNNNNNNNNNNNNNNNNNNNNNNNNNNNNNNNNNNNNNNNNNNNNNNNNNNNNNNN
NNNNNNNNNNNNNNNNNNNNNNNNNNNNNNNNNNNNNNNNNNNNNNNNNNNNNNNNNNNN
NNNNNNNNNNNNNNNNNNNNNNNNNNNNNNNNNNNNNNNNNNNNNNNNNNNNNNNNNNNN
NNNNNNNNNNNNNNNNNNNNNNNNNNNNNNNNNNNNNNNNNNNNNNNNNNNNNNNNNNNN
NNNNNNNNNNNNNNNNNNNNNNNNNNNNNNNNNNNNNNNNNNNNNNNNNNNNNNNNNNNN
NNNNNNNNNNNNNNNNNNNNNNNNNNNNNNNNNNNNNNNNNNNNNNNNNNNNNNNNNNNN
NNNNNNNNNNNNNNNNNNNNNNNNNNNNNNNNNNNNNNNNNNNNNNNNNNNNNNNNNNNN
NNNNNNNNNNNNNNNNNNNNNNNNNNNNNNNNNNNNNNNNNNNNNNNNNNNNNNNNNNNN
NNNNNNNNNNNNNNNNNNNNNNNNNNNNNNNNNNNNNNNNNNNNNNNNNNNNNNNNNNNN
NNNNNNNNNNNNNNNNNNNNNNNNNNNNNNNNNNNNNNNNNNNNNNNNNNNNNNNNNNNN
NNNNNNNNNNNNNNNNNNNNNNNNNNNNNNNNNNNNNNNNNNNNNNNNNNNNNNNNNNNN
NNNNNNNNNNNNNNNNNNNNNNNNNNNNNNNNNNNNNNNNNNNNNNNNNNNNNNNNNNNN
NNNNNNNNNNNNNNNNNNNNNNNNNNNNNNNNNNNNNNNNNNNNNNNNNNNNNNNNNNNN
NNNNNNNNNNNNNNNNNNNNNNNNNNNNNNNNNNNNNNNNNNNNNNNNNNNNNNNNNNNN
NNNNNNNNNNNNNNNNNNNNNNNNNNNNNNNNNNNNNNNNNNNNNNNNNNNNNNNNNNNN
NNNNNNNNNNNNNNNNNNNNNNNNNNNNNNNNNNNNNNNNNNNNNNNNNNNNNNNNNNNN
NNNNNNNNNNNNNNNNNNNNNNNNNNNNNNNNNNNNNNNNNNNNNNNNNNNNNNNNNNNN
NNNNNNNNNNNNNNNNNNNNNNNNNNNNNNNNNNNNNNNNNNNNNNNNNNNNNNNNNNNN
NNNNNNNNNNNNNNNNNNNNNNNNNNNNNNNNNNNNNNNNNNNNNNNNNNNNNNNNNNNN
NNNNNNNNNNNNNNNNNNNNNNNNNNNNNNNNNNNNNNNNNNNNNNNNNNNNNNNNNNNN
NNNNNNNNNNNCGATTCCGGAGAACCGGGAGCGGTCGCCGCTGGTGGACGCCGCCCGCAC
CGGCATTGTGCCGCTGGAGTGGAGCGCCGGAATGCCGAAGTTGCCGCCGCAGGTGGAGTT
CGTGCCGCTGACCGGCGGGAAGCGGCCGGTACCGGAGGAGGAGTTTTACCGGGTGGCGGA
CCGGACGCCGATGCCGATCGTGCTGCCGGAAGCTCCGGCGTCTCCCCCGCCTGCCGAACC
TGCGGCGGAAGAACCCGCGCCGCCCGGAAACACCGGGAGAAAGCTGGTTTTCCTGACCGG
AATCATCGCCGTTCCGGTGCTGCTGGCGGCGGGCGGTTACTGGCTGATGAAACAGATGAA
GCCCGCTTCCGGCGGGCCGGAAGCACCGCCGGTGGTGGTGCGTGTTACGGAGCCGGCAGC
TCCGGTTGTTCCTCCAGCGGCTTCCGAATCGCCGGAGGTTTCCGAGTCGCCGGTCGTTCC
GGCGGAAAAGGAGGCTGTCCTTCCGCCGGTTCCCGTGCCGGAACCGGTGCCGCCGCCTCC
GCCGCCGGAGCCGGTGGCGGAAATCGCTCCGCCTCCGGTCGAGAAAAAGCCGGAACCGCG
CCTGAGGCGGCTGACGCCCGCGGAGAGTTTCGCGCTGTACCGCGACTGGATGGAAGGGCG
CGGTTCCATCCGGCTGCCCGCGGCGGTGGCCCGCGCCGAACGGTTGCGGGTCGAGCTGGA
GACGGTCGGCAAAATCCGGCCCGGAGTGCTGGACTGGAAACAGTTCGTCGCGGATTCGGC
GGACGGCCGCATGGTGCGGCTGCTTCCGGCCCGGATGGTCCGGAAAAGCCCGGAGGTCGC
CGCCGTTTACCTGCCGGAAGGCGACCGGCCGGAGAGTGAATTGATTTTGCGCCTGGGGAA
AGCGGGAGTGCTTGAACTCGCATTGCCGATGCGGGTTACGGGGACGACGCCGGGATTGGG
CAACATCCTGCGGATTCATTTTCTGGCTCCGGGCGAGGATGTGGTCTGGGAGGCGCGCTT
TCAGCCCGGCTATGCGGAGCTGACCGGCAAGGGGACGCTGCAGGTCGGGGATAAGTGGCA
GCTGGGTTTCGAGCCTTCGGCCGATGAAAGGAAGTTCGCGCCGTTTCTCGAGGTTCGGGT
CGGCAGCCTGCCGCCGGCGGAGCTTTCGCGCAGCACGCTATCCGCTTTGTGCGGCGAATG
GAACTGGCGCATGGGCAAACTGGACGAAGTGAAACGCGAGCTGGAAAAGCTGCGCTCGGA
ACTGGCGGATATCGGCGGCGGTTCGGTTTCGCAGGGCTGGTGGGCGCTGCAGGAGAGCAA
GCTCGACGACCTGCTCGGACAGGCCGTCTGGGATCCGAAAGAGATCATGGCGGTGGCCGG
GGAGATGAGTGCGCTGGTGTTTCAGGCCGCGGCCGCGGAACCGGAACGCGCGGTGCAGTG
GCGCAACGAACTTACTTCGGCGATGCGCGACTTCCACGCCCAGTGCGCCAGAAAGGGCAA
GAACGCCCGGCCGGTGGAGCGGCGCGACTATTACGCGGAGGCCTCCACAAAACTGCTGGA
GCGGCTGGATACGCTGGAAAGCCACTGCGTCCGGCTGCGGAAACTCCACTCCGATATCCG
GAAACAGCAGTCGGTGCTTGACCGGGAGAAGTCCAATCTGCAGAAGCTGGTGAAAGACCT
GCGTGCGGAGCTGGCGCGGATTTCTCCGGTCGCGGAGCACTTTTTCGATTCCGAGCTGGA
GGCGGAGCGGAAAATCGTGAATGACGCGGGCCGCCGCGCCGCATTCGCCGCCAAAGTCCC
GGTAACTCACCGGATGGCCAAAGACGCCGAAGGAAAGAAATGAGCAAAATTCAGGAGAGT
CTGGATGCGATCGGCCGCTTTCTGGATGCCGCCGACCAGAGCAGCACTCCGGCGATGCGG
AGTGTCGCCGAGGTGTACCGGGCCGCGTGCGTTGAGGTGAACGCCCGGCTGCGCGAATGC
CGGAAACTGATCGACGCCGGATTGCTCTCCGAAGCGGAACGGCTGAACCGGAGGCTGTCG
CCTTCGCTGACGGAGCGCGCCGGGATGCTGGATTTCCCGCGCTGCGCCGAGTGGTGCGAA
TTCTGCCGGCTGTATGATTGGCCGTCGCCGCCGCCGATCGACCGCGCCACCGTGGAGAAG
CTGGCGGCGGGCGTCGCGTTGGCGGCGGACCTGAATGCGCTGGTGCGCCGCTGGCGCCTG
GTTGCGCGCGACGGCGGCAGCGCGGAGAAAATCCGGGTGCTCCGGCAGCTGGTCGCGGCC
GATCCGGCGGGAAGCCGGGTCTGGAAGGAGAATCTGGCCGAGGTGGAGCGCAGCCGGTTC
GCGGAGCTGCTGCGCGACGGAAAACTGGCGGCGGAGCATGGTGACGTCGCGGAGCTGCAG
CGGATTTACTCCGAGCTGGTCTCCCCGGAGCTGCTGATGCAGCCGGAGCGTGGACCGCTG
GCGGAATTGGCCGCCGCTCTGGCGGAACTTCAGCAAAAAGAGCTGCGCCGGCGCGAGGAG
ACGCTCCTGGACGGGATCGCTTCCGCCTACAGCGCGATGGACCGGAATGCCCTTGAACGG
AAGCTTGAGGAGTGGCGGATTCTCTGCTCCGAACCGGGATTCCAACCGGCGCAGAACGGC
TTGCGGCAGGTTGAGGACGCCCGGAAGTGGCTGGAGGAGTGCCGGGAGCGGCAGGAACGG
GAGCGGAGATTTTCCGAGCTGGAAGTGCAGTTGACCGATGAGCTGGACAACGAGGCCGGT
CTCCGGTCGGTGGAGAGTTCGTTCAATATGCTGATGGCGCTGGATCTGCCGGTTTCCTCC
CGGCTGGTGGAGCGCGTGGAGCGTTACCGGGAGAGTTGCCTGCTCGCGGAGCGCCGCCGC
CATATCCGCAAGTGTATCTACGGGATCGGCGGGGCGCTGCTTCTGGTGCTGCTGGTTGCG
GTGGCGGTCCGGCTGGTGCAGAATGAGCGTGAAAGCCGGGAGGCCGGGCGGCAGATGGAG
GAGCTGCTGGCCGAAAAGAACGCCGTCGGAGCTCTCGCCGTGTACGACCGGGTCCGGCGT
GACTCCCCGGCGCTGGCGGAACGCCCGGAACTTCTGGCGCTCCGGGCGAGGGCGGGAAAG
CTGGCCGATGAGTTTGCCGCCGCCGATGCCGGTTTCACCCGGCTGCTGGAGCGGGCGGAG
GAGGCGCTGACGCCGGAGCGCGTGGAGAATTCCGAAGCGGCGGAGTTGTTCCGCAAGCTC
GGAAGCATGTCGGCGGGACGTGCCCAGCCGCTGCTCGACCGGTTTGACGCCGCCGACCGG
AAGCGGCGGAAGCTGCTGGAAGAGAACCGGGAACGGCGGACCCGGGAGTTCCGCGCCGCG
TCGGAAAGAATCCGGCGGGAGCTGGAACGGATTTCCGCGGAGATTCCCCGCGAAGGCAGT
TCTCTGGAGCATTTGGAACAGGCGGTGCGGGCCGCCGGGGAAGAGTTTAGCACCCTGCTG
CGCAATGCTTCCGGAGTTGCCGGCAACCTGAAGCAACAGCAGCAGGAGCTGGTGAATATT
GCGGTCGGCCGCGCGGACGGCGCACTGCGGACGACCGCCAAGTTGCGGAGCATCCGGCAG
CGCCTGACCGTTCCGGCGGATTTCTGGAGCTATGCGGGGGCATTGGAGACGCTGGCGGTG
GAGGCGCCTTCGCTGGCGGATGCGAACCGGAAGCGGGCGGCGGGGCTGCTCGGGCTGTGG
CGTTCGATGCTGGAGCAGCCGGTCGAGGCCGGGATTCTGGAGTCGCCGGAGAAGCTGAAG
GAACGGCTCGCCGCGATTCCGGCGGGAGAGGCCGCACTGCCGGTCGCGCTCGACCTGGCG
AAATTCGCTCCGCCCGGCATCGCCTACCGGGACCCGGTGGCGGCGGTGAAGGAGAAACTG
GACAAACTGGAGCGCGAGGTGATCGCCGACAGCGATCTGTATGAATTGATCCTGGCGGAT
GCGGCGGGAGGGGAGTACCGGTTCTATTCGGTGACGGAGCCGAAGGTGCTGTTCAGCAGC
ACCGGCGTGGCCAAGTCGATGGAGCTGGCGGTGTCGCTGCACTCCGGGCAGGAGGGGATC
CCGTTCTACCTTCAGCTGTGGCGTACCGACGGTTCGGAGGGAGGCCGCAGCGCCTACCGC
TTTCAGCCGTCGTCCCAGACGGCGCTGGAGAAGCTGGCGTTCCCGAAGGAGTTCGTCGAA
CTGCGCGGCGTGGATATGAAACAGCCGGTCTTTCAGAAAGCGGCGCATTACCGGTTTCTG
GCCCGGGCGGCGGCCCGGCTGCGGGATGCGAAAACGCTTGAAGAGATGGAGCGTGAAACC
GGCAGCCTGATCCGGTCCGCCGTGGAGAACCGGGAGATGAATCCTTATATGAAGGTGGTG
GCGGTGAAGCGGCTGCTGGAACTGCTGCGCGCTTTCTCCTTCTTTTACGACGTGCAGCTG
ACCGATATCCTGTACCGGCTCGACCGGAGCAACGCCGGGCGGAACTGGAACTGGCGCAAT
CCCCGCGAACTGGTCGACCACCCGGACGAGGTCCGGGAGATGGAGGCCGCCCTGGCGGCG
CTGGATGTGACCCGGCTCTTCGATGAAGTCCGGCTGTACCGGAAGCTCTGGAAGACCGCG
CTGCTGCGCAAATTTCAGGCGGTCGGAACGGTGGAGGAGAAGGCCGGCGGCGAGTTGACG
CTGCGTTTGTTCGCCCCCGTCCGGTTCCGGGAGCTGTGGGTGGTCGATTCCGTGGGAAAG
GACAAATTCCGGATTCTGTGCCTGCCGGATTCGGCGGCGGGCGGCCGGATCCCGGAGGAG
TTCCGGCGGTACTGTTTCCCGGGGCAGGTGCTGTTTGCGCCGGTGGACTGGCGTTCCACC
GGAGAGCTGGCCGCGGCGTTTCGGAAGGAGGCGGCGGAACGGGGAAGCCGCATCGATATG
TGGCCGCAGTCGTGGCCGCTGAACCGGCGGGGGCGGGAAGATGAGTGAACGGTATTTTTA
CCTGAGGAAGGCGGGGCGGATCACCGGGCCGTTTGAGGCGGCCCGCCTGCTGGCCGGAGC
GCGGCACGGCCGGATCGGTACGGAGGATGAAATTTCCCGCGACAAACGGGAGTGGCGGCG
CGTTGCGGAGGTGCCGTGGCTGAAGCCGGAGTCCGCCGCGGAGCCGCCGCTCTTTGCGGA
GCCGGAAATCCGGATGCCGGAACCGGAGGCGCAGGCGGAAGCGGCAATCCCTCCGGTCGC
CGCACCGGTGGCGGTTTCTCCGGTTTTTCCGATTGAACCGGAGGAGGAGTGGGAGCCGCC
GGAGGTTGATCTGGCGGAAGCGCCTTCGGCCCGGCGGCTGGTCGGCGATGCGCTGTCGCT
GATCTGGAACACCACGGACAATCTCCTGAAAATCCCGGAGCGTTACGGCGTCTCCGGGAC
CGTCTGGAGCGGCGTGACCGCATGGCTCGGTTCGATGGCGATGATTATGGCCGCCGTCGC
GGCGTTCGGGCGGAGTTACCGCTTCTGGGAGGGCGGCGCAACGGTCGTCGCGGGCGGGCT
GTTCACGCTGCTGCTGGGTGCCGGACTGTGGGCGGGAACGGCGGTGTGCCGGATTGTGGC
CGGGCGGGACGGAAACGAGGGAGCGTGGCATTTCGACTGGCTGACCTCCGGGGCCGTTCT
GCTGAATTTCAGCGCCGCGGCCGTGATTACATTGGCGACGGCGGCGTGGACGGCGGAGTG
GAAGTGCCTGATCTGCTTTAATTTATTCGTCTGGAGTTTCAGCTTCGCGAACGGGGCGGC
GGCGCTGCGGATCGGGTTGACCCGGTTTGCGGACGTGCGCCCGCGCCACGCGATCTGGCT
GTCGGCGGTGGTGATCGGCACGCTGGCCGTCGCGGCCTGGGCGGCATGGCGGCGGTGGTT
GGGATAAGGTTCCCTGAAGGGACGGGAAAGGACACTATGGCGGAAGAACGGAAATTATCG
TGGGACCACAGCGACATCGAACGGGTCTGCGGCTTCCAGAGCAGGAAATTCACCGGTGTG
AACTACGTGTTCACCTGCATCATCGGCGCGGCGCTTTCGGCGCTGTTCTATGCGGCGCTG
CTGCCGTTCCGGGGGAGGGGAATCCAGTTGATCGACATGTTTTTCCACGGCGGCGCGGAG
CATCGTTCGACGATCCCCTATTACACGGTCTTCCTGACCGGCTGGGCGCTGGCGATCGTA
TTCGTGAAGTGGAAGAAGCTGCAGGTGCAGCGGCGGGCGCTGGAGGTGAAAATCCTGCCG
GACGATCCGAATTTCGTGCTGTCGCCCCGGACCGCGCGGGAGATTCTGGACCGGATGTAT
GAGAAGGTCGACTCCCCGCGCCGTTTCGTGCTGTTCGACCGGATCGAGCGGGCATTGTCG
AACCTGAAAAATCTCGGGAATATTTCGGCGGTGGCCGAATGCCTGAACAATCAGGCGGCG
AACGACGACAACTATCTGGCAAGCTCGTACACGGTGCTGAAAGGATTCATCTGGGCGATT
CCGGTGCTGGGCTTCATCGGCACGGTGATCGGGCTTTCCACCGCGGTCGGCGGCTTCGGC
ACGGTGGTCGCGCAGGGGGCCGATATCGAACAGTTGAAGTCGTCGCTGGGCGGCGTGACC
GGCGGTCTGGCGGTCGCCTTTGAAACCACGCTGATCGCGCTGGTGGCGGCGCTGTTCGTG
CAGCTGGTGATGACGTTCGTGCAGAACAAGGAGGAGCTGTTTCTGGACGACTGCGCGGAC
TACTGCCACCGCAACCTGATCGCGAAGATGAAGAATGTGAATCTGATCGAACCGGAAGCG
TAAAAGAAGGGCGGCCATGCCGAAACAGGATCATACTCCGGCGGTTTCGCTGTTTTCGTT
TCAGGACATCATCACCTCGATCACCGGGATTATGTTTCTGGTGGTGCTGCTGTTGCTGTT
GTTCATCCTGGAAGCGGAGCCGGAGGCGGCGGGCCGGGAACCGCGTGAAAAGCTCAAAGA
GGCGGCGGCGCGGGTGGAAGAGCTGCGCAGGCAGCTGGACCTGAACCGTGCCGCCGACCG
CGAGCTGCTCCGGAAAATCGGGGAGTACCGCCGGAACGATCCGCGTCTGCTGCAGCAGCG
GCGCGAGGAACTGCAACGGCAGGTGCGGGAACTCTCCGCCGAAGCGGCGCAAAATGAATC
GGAGGCGAAGAAGCTGGAAACGGAACTGGCCGGACTCCGGCGCGATCTGGAGGCGGCGGA
GAAACGCCGGGAGGAACTTCGGCTTCAGCTGAAGGCGGCGGGACAGCGGGAAACGGAGCT
GCGCGGAGAGCTGGAACAGGCGGAAAACCGGGAACTGCGCCGCCGCCGGCTGGTGCCGTA
TACGGTGGACGGGGATTTCGGGATGGACCCGGTGCTGGCAGAGTGCGGCCCCGACGGAAT
CCGGGCGCTGGCACTGGCGGATAAGAGCGTGCATGATTTCCGCCGCCCCGGTGCGCTGAC
CTATTTTGAATCGGTGGAGGCGTTTATGAGCTGGGCGCGCACGCTCGACGCTTCGCGGGT
CTACTTCTGCGTGCTGGTCAAGCCCGCCGCGTTCCGGTATGCGGAGGTGACGGCTTCGCA
GCTTCAGGCGGCGGGATTCCGGCGCGGGCTGGAGGTGATGCCGTCGGATGAAAGCACCAT
TTTCGGGGAGGAAGCGCGATGAGACGCCGCCGGGAGGATGCTTCAAGCCTGGAACTCTTG
CTCGATACGATGTGCAATACCTTCGGCGGGGTGATGTTCATCGCGATCTCGCTGGTCGTG
GTGATTTCGATGGTGCGTTCGGCGTCGCGGGCGCTGGAGGAGAATGCGCCGCGGAAGCTG
GAGCAGCTGCAGCAGGAGCTGGCGCGGTTGGAGCGCGAGGCGGCGGAGAGCCGTGAATCC
GTGGAGCAGCGCCGCGAGCTGGCCGGACTGCTCGCCGCCGGGCCGATGCGCGAGGAGCTG
GAGATGCTGGCGGCGCAGGAGGCGCAAGTGCGCCGCCTGACGGACCGGAAGCTGGCGCAG
GAGGCGAAGAGTGCGGTATTGCGGGCCGATGCCGCCGTGCGGCGGGAGGCGCTCGCGAAG
CTGCGGCCGGAGATTGACGGACTGGAGGCGAAGCGGAACGCCGCCGAAGCCGCGCGGCGG
GAGTTGGAACAGAAGCTGGAAATCATCCGGGCGAATCTCGACTCCTCCCCTGCCGGGACG
CTGCATTTCAAGGTGTTGCGGCAGAGCAGCAGAATTCCGTGGTTCCTGGTGGTGCGCAAC
GGCCGGGTATGGCGGGTCGGGCCGGGGAAGCGGGACGGCAGGGACGTGCCGGAGCCGGAT
GTGGAATTCACCGTTTCCGGCACGGTGGTGAGCTGTACGTTGAAACCGGGCGCGGGCGTC
CCGACGCTGGCGGACGGGAAGATTTCGCCGGAACTGCGGCGGATTCTGGACGCGGTCCCG
GGAAACCGGGTGCCGGAATTCTGGGTGGACCCGGACAGTGCAAAGGAGTTTTTCACGGTG
CGCGAACAGTTGAAGCAGGAAAAGGTCATGCACGGCTGGGGCCCCGCCCTCGCCGGAGAC
CGTTTCGAGTATCATATAACCACACAGGCGACCCATGAATATTGACGATGAACGCGATCC
CGAACTCGACGTGGAGCAGGAACGGGAGCCGGACCGGCACTGGCTGCGGCCGTATCTGCT
GATTCTGCTGGCGGTCGCGGTATTGGCGCTGTTTGTCCGCCCGGCGTTGTCCGGTGCGGG
GGAGGGCGGTTCCGGCACGGGCGGCGGAGCCGCGGGAACGGGTTCCGGCGCGGGTCAGGA
GAGAGCTGCGGCCGGTTCCGGCAGCGGTGACGGAGACGGGGCCGCCGCGACCGGTGCGGC
GGAACGGGGTACGGGGAGTGGCGGGGAGGCTTCCGCCATTCCCGAAACCGCTTCGCCTGC
GGCTGCTTCCACTGCTCCCGCCGCCGCTTCGGCTCCGGCGCTGCAGTGGGAGAGCGACCG
CCCGGCGACCGACACTGAGGAACGGGTTTACCGGCTGGCCTGTCTGTATCTGGGCAATGC
GGTGGCGGACGGCGGGAAAATCCGTTTCCCGGCTTTCGGAGCGCCGGGCACGTCGATCCG
CAAGGCGGAAAAGGGCTACGAAGTCGCGGGATTTTTCCGGATCGAAGGGAAGGACGGACG
GTTCGCCGATTACCGGTATACTTTGACGGTCGATGAACATATTGTGAGCGTACTGAACTC
TTCCACCACCAGAATGGAGGCGAAACCTTGAGAAATTGGAAATGGCTTGTGACGGCGGCG
CTGCCGCTGCTGTGGATGCTCCCGGCCGCCGGAGTCCCGGTCTGGTCGGGAGCGGCGGAG
GAGCCGGTTCCTCCGCCGAAAGCGGCGCCGGGCAAACCGGGGAACGGTGCCGGAGGCTTC
TACGGAGTGGAGGTCCGGGCGGAAAAGCGGGTGGTTTTCCTGGTCGACGTTTCCGGCTCG
ATGGGGGCGGTGACGCCGGAGGGCGGCAGCCGGCTCGACGTGATGAAGCGCGAACTGCGC
CGGGCGGTCGGCAGCGCCGTCGCTTCGGCGAACCGGATCGGCGCGCCGAAAGAGGCCGGG
AATTTCCGGGTCTGGGCGTTCTCGTCGGGCTTGCAGCTGTTTCCCGACCTGGAGCCGTGC
GGTTTCCGGGACCGCTCTGCCGTCGAACGCCTGAACCGGTTCGTGGGGGCGCTCGGTGCG
GGCGGCAGCACCAATATGCTGATGGCGTGGCGGAAGATTCTGGAGCTGACGAAGCACGGG
CAGCTGGACACGGTTTATTTCCTGTCGGACGGCGACCCGAGCGATTGCTCCGCGGAGGAG
CTTACGCGGCTTTTGACCCGCCTGCCGAAGGATGTGACGGTGCATTGCTTTGCGATCGGC
CTGGATTCTTCGCTGCTCAGGGAGATCGCCGCTGCGCACAACGGCAATTATGTGGTCAGG
ATGTAGAAAAATCAAACTCCGGGGAGGGTATGGAAAGCATGTTTCAGTCTCGGTATGATC
TGGTGGTGGCCGGCGGCGGAGTCGCCGGAGTCGCGGCGGCGTTGGCGGGGGCGCGGCGGG
GGCTGCGGACCGCACTGGTCGAAAAGACGGTCTGGTTCGGGGGGCTGGCGACCTCCGGAC
TGATCTATATTTATCTGCCGCTCTGCGACGGCAACGGCACGCAGGTGACCTTCGGCATCT
CCGAGGAGATGCTTAAGCGCAGTCTGGAATACGGTCCCGGCGAAATCCCCCCGGGCTGGC
GGCGGGAACGCAACGCGGCCGAGGCGCGCCGCTACCGGGTGATCTTTTCGCCCGCCTCTT
TCGTGCTGAGCCTCGATAAAATGCTGGAGGAGGCCGGGGTGGAGCTGTGGCTCGACACCG
TGGTGACCGGCGCGACGGTCGAAGACGGGCGGCTGAGCGCGGTTTCCGTCGCGAATAAGA
GCGGCTGCGGCGAGCTGCGCGCGGCGTGTTTCGTCGATGCGACCGGCGACGCGGACCTGG
CGGCGTTTGCGGGGCACGGGTGCATCGAGGCCCCGAATGCGCTTGCCAACTGGACGCTGG
AATACCGGGAGGGGGCGGTCGGGCTGGCTCCGAACTGTTCGATGGCGATTGTGGGATGCA
GCACCGACCCGGAGACGGTTCCGCCCGGAATCAGCGGCCGGACCGTCAGCGAGGCGGTAT
TGGCGGGGCGGAAACGCTACCGGGAGCGGCTGGAGCGGGAGTACGCTTCCGGCAAATTCG
ACCGGCGGAGCCTGTTCCCGCTGATGCTTCCGGCGATGGCGGAATTGCGCCACACCCGCT
GCGTGACCGGGGAATTTACGCTGGAGCCGGGCATGGAGTGGACCGCTTTTCCCGATTCGG
TCGGTCTCGCCGCCGACTGGCGCAAGCCCGGCTTTGTGTGGGAGATTCCGTACCGCACGC
TGCTGCCGAAAGGATTGAAGGGAGTGCTGGCGGCGGGGCGCTGTTCCAGCAGCCGGGGCG
ACGCGTGGGAGGTGACGCGGGTGATTCCCGCCGCCGCGATGACCGGGGAGGCGGCCGGAG
TCGCCGCCGCGCTGTCGGTCGCGGCCGGGATCACGCCGGACCGGCTGGACTGCGGGGTTT
TGAGCCGTGAACTGACGCAAGTGTGCGGTTTTGCGCTGCATTTCGGAGATCTGGGGTTGA
CCGGAGAGGGGCGGTGATTATGAAACAGGTGATTCTGACGTTTGACGACCGGGTCGCTTC
CCAGCTGGAAGCGGTCGCGCTGCTGAAGGAGTACGGCTTCGGAGCGACTTTCTACATCAA
CCGGTTTGAGGAAAAACGTCCTGAGGCGGAAGAACGGCCGCTGATGACGGCGGCGGAACT
GCGGCAGCTGGCCGGGGCCGGTTTCGAGCTGGGGAACCATTCGGTGAACCACCCGGATTT
TTCGACGCTGGACGACGCGGAAATCGAGCGGGAAATCGACGGGATGGAGCGGATGTTCGC
CGCCGCCGGGCTGCCGAAGCCGGTCACGTTCGCCTATCCGGGCGGCCCTTTCTGCGAACG
GGCCGCCGCGATCCTGCGGCAGCGCGGCTATCTGGCCGCCCGGACCAACGAGCATCGCGG
CTACGACCCGGAAACGGACTCCGTGATGCGGATTCCGGCCTTCCCGGTCGCGAACAAGTA
TCCCGGCATCTTCCGGGAGGCGGTCGCCGCCGGGCAGGAGGGCAGGGTGATCGTGCTGAT
CTACCATGGGATTCCGGATGCGGCGCTTCACTGCAGCACCGCCTTCGCGGAGTTCAAAAT
GCAGATGAAGTACCTGAAGGAGGAGCACTACCGCGTGACCGGCCTCGCGGAGTTCCTGCG
CCGCTGAGCGGTCAGCTCGTAGGCGAACACCACCTGATCCGGCACCTGAAAGGTGTCGGC
GGTGAAGCGCAGTTCGCCCTGCTCCCGGCGGAACGGGATTTCGGCGAGCCTCCGGCCGGA
GCAGTCGAGCGCATGGAGCTTCCACGTTTTTTCCGGCAGCGCCAGCGCGAAGGAGGCGGT
CCCCTTACGGCCGAGCATCCGCCCGGAGCCGTCCCGGTAGATCGTCAGGCCGTGGCCGCT
CTTGAACTCCATGCCTTCCAGCCGGTTGTCGGTCAGGTGCAGCAGCAAAATGCGGTCCGA
TTCGGCGAGCGGCCGGTCGTCGAGCGCGATCGCGGCCACGGTCGCGAAACTCCGCTCCGC
GCGGACGCGCAATACGGCTCCGGCCAGCGCCTGCTTTTCGGGCAGCACCGCCGCTTCGCT
GCGCGGCGTGACCATCCGGAAAGTTCCGGCGGCATAGTCGGCCGCCAGTTCTCCGGGGCG
GACCGGACCCGGAGCCGCAGGGCCGGCGTTGGCGTCCGCGAGGACCGTGCCGACTCGGCC
GTGCAGCGCAAGTTGTTCGTACTCGTCGGGATAGGTCGGAAGGTAGCTTCCCATGCAGTC
GGAAGCTACCGCGATTTCAAACTTTTCGCGGGCCGTGGCGACGTCGCCTCGCAGGAACGC
GGCCAGCCCGATCCGTTCGCTGAGCATCCGCACCGGATCGTGAGCGGTTTCGAAGCAGCG
CAGATCCGGTTTGCCGAAAAGGCCGCGGTGGTGCCCGGCGTAGTCGAACCGGAACAGTCC
GCTCCATCCCTGCTGCGCCGCGAATGCGCCGAACAGCACCGCTCCCTCCGATCGGAACTC
ATTCGGGTAGCAGATGTCGAACTCCGTAACCATGAACGGCTTGCCGAATAATCGCGCCGG
AGCGAGCTCGAGCGGCGCCTTCAGCCTCCTGGCGAGCTGGCTCCGATTGCCGAACCTCGC
CGGAGGCTGCCAGGGACGGCCCGGATATTCCGGGTGATCCCCGTAGAGATGCAGGTCGAC
CACGTCGAGAAGCGCCCGGTCGGCGGCGGCGTTCGGCGAGGCGATATAGTTCTGGTCGGT
CAGCGGTGCCGTGACGCCCAGCTTGCGCAGGAAGGTTTTCATATCGTTGTAGAACTCCCG
GTAGAGTTCTCCGAGGAACCGCCGGTACTCCCGCTCCCGATCCGGGCTGCCGGGGTGTTC
CCGCCGCCACGCGTCGAACTTCCGGTCGAACGCTTCGCGCAGCGGCCCGGAGATCATCCG
TATCTGGTGGGGCGGGGTGTTTTCGTTGACCAGATTGACCAGCAGCAGCGACGGCTCCTG
CGCCCAGCGGCTGCCGGTGTACGGGTTGCGGTGGCCGAGCAGTGCGCGGCTGAAGGCTTT
CAGGTTGTCGCGCATTTCCGGGTACAGGATCACGCCGAGCTTGTAGTCGCGGTCCGAGGT
GAATTCCGGCAGCGCCTTGAACTCCCCGCGCTGCCACGGCCGCCCCGAAAAAAGGTCGAT
CGTGAACCGGATGCCCCGCCTTTGCAGCGCATATGCGAAGTAGTCGAGCTTGTCGAGCTG
CTCCGGGTCGAGTTTTGTCGAGCTTCCCGCCCCCCGTTTGACCAGGTCGCGGTCGAAGAG
ATGGAGGCGGACCGCGTTGTAGCCGATGCGCCGGAACCGTTCCGACAGGCGGTCGGCCTC
CTGATGGCTCATGTAATTCGCGGTATAGCCGAGGTTGGTGCCGTAGAACCGGATCGGACG
GCCCGACTTTTCCAGCCGCAGCTCCCCGCCGTGCGCCACCACCCGCTCCGGTTTACTGTC
GGGCGGCTCCAGCAGAAAGGAGAAGTCCAGCGCCGAACCGGCCTGTACTTCAGGATCGAC
CGGGAACGGCCGCCAGTCTGCTCCCGGCCGGACGATCTCGTTTTCATACCGGGTCAGCGG
GATTTCATCCGGCGACACGCTTGCCGCCGCGACCATCCACATCCCCTGGCCGGTGACGGT
AAAACCGACCGATTGCAGCGGCCGCGCCGGTATCGCGAAGGCGGCCATGCCGAGCCGGGC
GAACCAGCCCGCCCGCTCTGACGACCAGATCACCGGCGCATTCGCGAGCGTCGAACCGTT
CCACCAGTTGTCCACATCGGTTCCGGCGGTTACCGGAATCTCCGCCGAACCGCCGTCGGT
GAAACGGCAGTGAATCCGGCCGAGTTCGGTTCCGGCCGGCGGCGGCCACGCCGCCGCGTG
GACCAGATAGAGCCGCCGGACCGTCTTGCCGCCCATCGGGATCGTCGCCCGCTTCGGGAA
GTTCCGGCCCAGCACCACGCAGTGTTCGGTGAGGCTGAAGCGGAACGGCCCCTGCCGCAG
CTCCCCCGGTTTCAGGTCGCGCAGGTCGTGTTCCGGCCCCTGATCGGTCCAGCCGCCCCT
GCCGTCGCCCGCGGTTTCGTCGCGGAACCCCATGTTGCAGGCCGCGGTGAGGTCGACCGG
TTCGATCCGCCACGGCTCAAACTTCGCCTCCAGCGAAAACTCCGCTTCCTGAAACGCCCC
GGCACGGTCGAACGGGAGCGAAAAGCGCACCGCGTAGGTCGGAGAGTTCCAGACCCGGAA
ATCCAGCAGCCGGATCTCCGTTTCCCGTTCTGTTTTCAGCGTCAGCAGTCCGTCCCGCAG
CGGCAGCCGCAGCTCCGTGCCGTTCCCCCGGAAAACCGTTCCGTCCGCCGCCGGTTCTTT
CGGAAACGAAGCGGTTTTTCCGCCGATCCATACCGGCTTCCCGGCCAATGTCGCCGGCGG
TTCCGCCTCGACCGGCAGCTCCGTGCCGTTCCCCCGGAAAACCGTTCCGTCCGCCGCCGG
TTCTTTCGGAAACGAAGCGGTTTTTCCGCCGATCCATACCGGCTTCCCGGCCAATGTCGC
CGGCGGTTCCGCCTCGACCGGCAGCTCCAGCTGCACGGCGAGCGTCTGCGTTTCAACCGG
CTTTGCCGCCTTCAGGCTCCAGGTCAGGTGCCAGTGCTCCGGGGCGGGTTGTTCGATATG
CAGTTCGCACCGGACCGGTGTTGGTTCGCCGCGCAGCTTCCAGCCGCCCCGGAATGTGTT
CCCGTCCCGCTCCGGCCTCCACGAATCGGCGTGCCGGGTCTGGCTGGTCCAGTTTTTCGC
GGTGTAGTGGGCCAGTCCGAGTGTTGCCGTGCCGTCGATTTTCAGGGAGCCGCCCGGCGT
GAGTTCAAGGATTCCCGCCGCTGCCGCCGCCGGCAGCCAAAGGAGTGCGAGCAGTGTTTT
CATGCGATCCGTTTCCTTTGCCGTTACAGGGGAATGCCGTTGGAATCCAGCACGTAGGTC
ACTTCGTTGGCGCTCCGGTTCAGCTCCGCCTTGTTGAGCGCCGCCGCGTGGCCGTCGATG
AAAAGCGAGTTGGCGCGCCCGCTGTGCTGCGCCGTGACGGCGCCGTTGTTGTAATCGACA
TTGATATAGGAGAGCGCCCCTTTCCCGAAATTGGCTTCGGTGGTCCGGTAGCCGCTGTCG
GAGAGGTAGATGCTCGACGACGGCTTTTTCGCTTTGCGCAGTACCAGGAACTTATTGCCT
GCGTCCAGCCGGAGCCAGATATCGCCGTAGGCGGCCTTGTCCAGTGTCGCATAAGGGCTG
CTCCACTGATTCCACGAATCCCCGATCGCACAGATGCCGTAACCGAAATTGGTGGTCAGG
TTTCCGGGATGCTGCGTGGCCGGGCAGAAGGTCACTTCGGGCGTGGAGAGATAGGAGGTG
CCGAGCGGCAGGGGAAGTGCTTCCCCGTCCCCGTTGATCCGTTTGCCCAGCAGTATCGCA
TTCCAGTAGATTGTCCCGAGATAGGAGTGGCTGGGAAGCGTCATGTAGATCGGCACGATG
CCGTTGTGGTCGCTCTCATAGAGCATGAATGCCTGTCCGCACTGCTTCAGGTTGGAGAGG
CAGTTGCTGGCGCGCGCCTTGTCCCGCGCTTTATTCAGCGCCGGAAGCAGCATCGCCGCC
AGAATCGCGATGATCGCTATTACCACGAGCAACTCAATCAGCGTAAAACCGCAACGGGAT
AGTTTCTGACGGAAGATTTCGCTCCTGTCGGAGCGACCAGCGCTTTCGCCGCTGGACCAC
GACCGGCAAGGTGCCGGTGCCGCATACGGGACGGTCGACAGGCGAAGGCGTGAGAGCTTG
CGGAGATTAAGGGAGATGTTGAAATTGTTTGGTACGGGGAGAGACGCGGCGCCGGTCGCC
GCTTTCTCTCCCCCGAACCCCTCTCTTTTACGCAGAGCGGTATACAGAGACTGATTGTAT
ATTTTACAAGTAATATTCATAAGCAATTCGATAGATGTAAATTTTACAACTGCAGTGACA
TATTTGCCATTCATTGTTCTACCTCCGGCATTGTGTTGAAGTGCAGGGTTGTGTTATAAA
TTTGTGACGTCATCTTATGCTTTCGGCGGCGGTGCGGTCGATTCGCGCTCGATCACTTCG
CCCGCGAAACGGAACATTTCGGTTTTATATGCTTCCGGGTCGGCCACTTTGGCCATGATC
AGCCGCGCCGTCTCCTTGCCCATCTCGTTGGCGGCAATCTTGCAGCAGGTCAGCGGCGGG
ATCGTATGCCGCGCGTGCCACGAATCGTCGAAGGTCACCACGCTCAGCTCCTGCGGCACT
TTGACGCCGCGCCGCCACGCCGTTTCCAGCACTTCGACCGCGATTTCCAGCTGGAAGGTC
ACGATTGCCGTCGCGCTCTGCCGGCGGACCAGCTCGAACTGTTCCGCGACCGGCAGCGGG
GTGATTCCGTAGCCGTCGATCACCGGCAGGCGGCGGGCGTTCAGGAAGTCGAGGTAGCCT
TGTTCGCGCTCTATTCCGCTGTGGTGCCGTTCCATCACCGGCGGGCTGTTCAGATAGGCG
ATCCGGCGGTGCCCGAGGCGGTACAGATACTCCATCACCATGCGGATATTGGCCGGTTCG
TCGCTCATTACCGCACTGCCGGCTTCGCCGCAGACACCGTTCAGCGTCACATAGGGGCAG
CGATGTTCCTCGATCAGCCGCAGCATCGCCGGGTCGATCACATCGGGGATCACCATGCCG
GCGACCTTCCACTCCGGTACCGGATAACATTCGACCCGCGCCCTGGGGTGGAACAGATAG
TGGAAGGTGAAGCCGTTTTCTTCGAGAATCCGGGTGGCTTCATCCAGCGCCCGGTCCACG
GTCTCGCCGTTCTGGCGCAGGGAACGGCTGTAGAAGGAGAACGCGATCTGCCGGTTCTTC
TTCGCCCGGATCGACCGGAACACCGGATTCGGCCGGTAGCCGGTTTTTTCCACCATCTCC
AGAATCCGCGCCCTCATCTCGGGATTCGCCCCGAAATTCTTACTGTAGCCATTCAGCACC
CGGCTCACTGTGGACGGCGATACCTTCAGCTCCCTTGCGATCTCGGCCAATGTCATAGCT
TCACCTTTGCATAAAGCAGAAATCAGATTTCTGCCGCAGTTCAAAAAAGAATCGGACTCC
CGGCAGAAATCCGATTTCTGTATTAATTATACCCAATTCAAACGNNNNNNNNNNNNNNNN
NNNNNNNNNNNNNNNNNNNNNNNNNNNNNNNNNNNNNNNNNNNNNNNNNNNNNNNNNNNN
NNNNNNNNNNNNNNNNNNNNNNNNNNNNNNNNNNNNNNNNNNNNNNNNNNNNNNNNNNNN
NNNNNNNNNNNNNNNNNNNNNNNNNNNNNNNNNNNNNNNNNNNNNNNNNNNNNNNNNNNN
NNNNNNNNNNNNNNNNNNNNNNNNNNNNNNNNNNNNNNNNNNNNNNNNNNNNNNNNNNNN
NNNNNNNNNNNNNNNNNNNNNNNNNNNNNNNNNNNNNNNNNNNNNNNNNNNNNNNNNNNN
NNNNNNNNNNNNNNNNNNNNNNNNNNNNNNNNNNNNNNNNNNNNNNNNNNNNNNNNNNNN
NNNNNNNNNNNNNNNNNNNNNNNNNNNNNNNNNNNNNNNNNNNNNNNNNNNNNNNNNNNN
NNNNNNNNNNNNNNNNNNNNNNNNNNNNNNNNNNNNNNNNNNNNNNNNNNNNNNNNNNNN
NNNNNNNNNNNNNNNNNNNNNNNNNNNNNNNNNNNNNNNNNNNNNNNNNNNNNNNNNNNN
NNNNNNNNNNNNNNNNNNNNNNNNNNNNNNNNNNNNNNNNNNNNNNNNNNNNNNNNNNNN
NNNNNNNNNNNNNNNNNNNNNNNNNNNNNNNNNNNNNNNNNNNNNNNNNNNNNNNNNNNN
NNNNNNNNNNNNNNNNNNNNNNNNNNNNNNNNNNNNNNNNNNNNNNNNNNNNNNNNNNNN
NNNNNNNNNNNNNNNNNNNNNNNNNNNNNNNNNNNNNNNNNNNNNNNNNNNNNNNNNNNN
NNNNNNNNNNNNNNNNNNNNNNNNNNNNNNNNNNNNNNNNNNNNNNNNNNNNNNNNNNNN
NNNNNNNNNNNNNNNNNNNNNNNNNNNNNNNNNNNNNNNNNNNNNNNNNNNNNNNNNNNN
NNNNNNNNNNNNNNNNNNNNNNNNNNNNNNNNNNNNNNNNNNNNNNNNNNNNNNNNNNNN
NNNNNNNNNNNNNNNNNNNNNNNNNNNNNNNNNNNNNNNNNNNNNNNNNNNNNNNNNNNN
NNNNNNNNNNNNNNNNNNNNNNNNNNNNNNNNNNNNNNNNNNNNNNNNNNNNNNNNNNNN
NNNNNNNNNNNNNNNNNNNNNNNNNNNNNNNNNNNNNNNNNNNNNNNNNNNNNNNNNNNN
NNNNNNNNNNNNNNNNNNNNNNNNNNNNNNNNNNNNNNNNNNNNNNNNNNNNNNNNNNNN
NNNNNNNNNNNNNNNNNNNNNNNNNNNNNNNNNNNNNNNNNNNNNNNNNNNNNNNNNNNN
NNNNNNNNNNNNNNNNNNNNNNNNNNNNNNNNNNNNNNNNNNNNNNNNNNNNNNNNNNNN
NNNNNNNNNNNNNNNNNNNNNNNNNNNNNNNNNNNNNNNNNNNNNNNNNNNNNNNNNNNN
NNNNNNNNNNNNNNNNNNNNNNNNNNNNNNNNNNNNNNNNNNNNNNNNNNNNNNNNNNNN
NNNNNNNNNNNNNNNNNNNNNNNNNNNNNNNNNNNNNNNNNNNNNNNNNNNNNNNNNNNN
NNNNNNNNNNNNNNNNNNNNNNNNNNNNNNNNNNNNNNNNNNNNNNNNNNNNNNNNNNNN
NNNNNNNNNNNNNNNNNNNNNNNNNNNNNNNNNNNNNNNNNNNNNNNNNNNNNNNNNNNN
NNNNNNNNNNNNNNNNNNNNNNNNNNNNNNNNNNNNNNNNNNNNNNNNNNNNNNNNNNNN
NNNNNNNNNNNNNNNNNNNNNNNNNNNNNNNNNNNNNNNNNNNNNNNNNNNNNNNNNNNN
NNNNNNNNNNNNNNNNNNNNNNNNNNNNNNNNNNNNNNNNNNNNNNNNNNNNNNNNNNNN
NNNNNNNNNNNNNNNNNNNNNNNNNNNNNNNNNNNNNNNNNNNNNNNNNNNNNNNNNNNN
NNNNNNNNNNNNNNNNNNNNNNNNNNNNNNNNNNNNNNNNNNNNNNNNNNNNNNNNNNNN
NNNNNNNNNNNNNNNNNNNNNNNNNNNNNNNNNNNNNNNNNNNNNNNNNNNNNNNNNNNN
NNNNNNNNNNNNNNNNNNNNNNNNNNNNNNNNNNNNNNNNNNNNNNNNNNNNNNNNNNNN
NNNNNNNNNNNNNNNNNNNNNNNNNNNNNNNNNNNNNNNNNNNNNNNNNNNNNNNNNNNN
NNNNNNNNNNNNNNNNNNNNNNNNNNNNNNNNNNNNNNNNNNNNNNNNNNNNNNNNNNNN
NNNNNNNNNNNNNNNNNNNNNNNNNNNNNNNNNNNNNNNNNNNNNNNNNNNNNNNNNNNN
NNNNNNNNNNNNNNNNNNNNNNNNNNNNNNNNNNNNNNNNNNNNNNNNNNNNNNNNNNNN
NNNNNNNNNNNNNNNNNNNNNNNNNNNNNNNNNNNNNNNNNNNNNNNNNNNNNNNNNNNN
NNNNNNNNNNNNNNNNNAGCAATTCGATAGATGTAAATTTTACAACTGCAGTGACATATT
TGCCATTCATTGTTCTACCTCCGGCATTGTGTTGAAGTGCAGGGTTGTGTTATAAATTTG
TGACGTCATCTTATGCTTTCGGCGGCGGTGCGGTCGATTCGCGCTCGATCACTTCGCCCG
CGAAACGGAACATTTCGGTTTTATATGCTTCCGGGTCGGCCACTTTGGCCATGATCAGCC
GCGCCGTCTCCTTGCCCATCTCGTTGGCGGCAATCTTGCAGCAGGTCAGCGGCGGGATCG
TATGCCGCGCGTGCCACGAATCGTCGAAGGTCACCACGCTCAGCTCCTGCGGCACTTTGA
CGCCGCGCCGCCACGCCGTTTCCAGCACTTCGACCGCGATTTCCAGCTGGAAGGTCACGA
TTGCCGTCGCGCTCTGCCGGCGGACCAGCTCGAACTGTTCCGCGACCGGCAGCGGGGTGA
TTCCGTAGCCGTCGATCACCGGCAGGCGGCGGGCGTTCAGGAAGTCGAGGTAGCCTTGTT
CGCGCTCTATTCCGCTGTGGTGCCGTTCCATCACCGGCGGGCTGTTCAGATAGGCGATCC
GGCGGTGCCCGAGGCGGTACAGATACTCCATCACCATGCGGATATTGGCCGGTTCGTCGC
TCATTACCGCACTGCCGGCTTCGCCGCAGACACCGTTCAGCGTCACATAGGGGCAGCGAT
GTTCCTCGATCAGCCGCAGCATCGCCGGGTCGATCACATCGGGGATCACCATGCCGGCGA
CCTTCCACTCCGGTACCGGATAACATTCGACCCGCGCCCTGGGGTGGAACAGATAGTGGA
AGGTGAAGCCGTTTTCTTCGAGAATCCGGGTGGCTTCATCCAGCGCCCGGTCCACGGTCT
CGCCGTTCTGGCGCAGGGAACGGCTGTAGAAGGAGAACGCGATCTGCCGGTTCTTCTTCG
CCCGGATCGACCGGAACACCGGATTCGGCCGGTAGCCGGTTTTTTCCACCATCTCCAGAA
TCCGCGCCCTCATCTCGGGATTCGCCCCGAAATTCTTACTGTAGCCATTCAGCACCCGGC
TCACTGTGGACGGCGATACCTTCAGCTCCCTTGCGATCTCGGCCAATGTCATAGCTTCAC
CTTTGCATAAAGCAGAAATCAGATTTCTGCCGCAGTTCAAAAAAGAATCGGACTCCCGGC
AGAAATCCGATTTCTGTATTAATTATACCCAATTCAAACGAAGATGTCAAGAGGGAGACG
GAAAAATAATTGAAATTTCCGCCATTCGCGTCGATAAAAACGCGCCGCCGTTTGCGCCGG
AGGCGCGGATGTTCAGAGCTTTTCTTCGGAGATGAATCCGGTGGTGGTGCCGTGGGCGAC
CACCTTGCCGTCGTCGTTGAACACCTGCACGCTGTAGACGCCGGTGCGGCGGCCGCGGCT
GACTTCCGTGGCGACTGCCCGCAGCCGCCTGCCGGTGCCGGGACGGATGAACGAGATATT
TGAAGTGAACGCCACGGTGCGGAAGCCCGCCGCGTTGGAGGCTCCCGCGAAGGCGAGGTC
GGCCAGCGTGAAGATCGCGCCGCCCTGTGCGATTCCGAGGCCGTTGAGCTTGTTTTCGGT
GATTTCCATCACCGCTTCGGCATAGCCGGGGCGGATCACGTCGATCCGCATTTCATTGTA
CCGGCAGAACCGGTCGTCCCGATTGAGTTTTTCTTTGATTTCTTCGATTGTCATGGTGAA
TTTACTCCTGTAGTGTTTCCGATCAATATACACTCTTTCGCTGAAATTTCATTCCGGAAG
CCGAAAAAAGCGGCGCGCAATATTGAAAACAGCCGGTTCAGAGTCTACATTATCAGGATG
ATAACTGAATTTTAACCGAAGGAGCAAAAGCCGGCAAGATGGAAGTCAAAAAACGCGAAA
ATTGGGGAAGCACGCTGGGATTCGTGCTGGCCATCGCCGGTTCGGCGATCGGATTGGGCA
ATGTCTGGAAGTTCCCCTACATCACCGGTCAGAACGGCGGCGGCGCGTTTGTGTTGGTCT
ATCTTTTCTGCATTTTTTTGCTCGGCATGCCGATCATGCTCTGCGAAATGGCGATCGGCC
GCAAGACCCGGCAGAATCCCTACGGAGCATTCAGGATGCTTGAGGTGCGCCGCAGCCGTC
TCTCCAAAGTGTTGGGGTGGCTGTTGGCCGGGATGGGGCTGGTGATGCTCTGTTCCGGCA
AGTGGGGATTCGCACTGCTGACTTTCGCGGCGTCGGCATTGGTGCTGAAGCTCGGGTTTG
CGGCGGTCGGATTGTTTTCGCTGTTCGCGGCGATGCTGATTCTCTCCTACTATTCGGTGA
TCGGCGGCTGGATCGTCGAATATGTGTACAAGGCGTTTTCCGGCCAGCTGAATGTGCCGG
ATGTGGAGTCGGCGGAGAAACTTTTCAGCGATTTCATCGGCAACCCGATGCAGGTGACCC
GGTGGCATCTGCTCTTCCTCGGGCTGGCCGCGCTGATGATCTGGTGCGGCATCCGCAACG
GCATCGAACGGTGGTCCAAAATCCTGATGCCGACGCTGTTTTTCCTGCTGGTCGCGCTGC
TGCTGCGCGGTGTGACGCTGTCCGGAGCCTCAAAGGGAGTCGCGTTCTTCCTGACGCCGG
ACTTCTCCAAACTGACCGCGGCGGGCGCGCTGGAGGCGCTGGGACATGCGTTCTACACCC
TCAGCCTCGGCATGGCGATCACCATCACCTACGGCAGTTATCTCGGGCGCGACAAGAACA
TCTTCACCTCCGCGCTGTGGGTGGTGCTGCTCGACACCGGTGCGGCGCTGCTGGCCGGCC
TGGCGATCTTCCCGGCGGTGTTCGCGATGGGGTTTGATCCCTCCGATGGGCCGAGCCTGA
TCTTCAAAGTGCTGCCGGCGACCTTCTACAACTTCCCCGGCGGCTTCGGCTGGCTCTGGG
CCGGGCTCTTCTTCCTGATGCTGACCATCGCCGCATTGACCAGCGCCGCGTCGCTGTTCG
AGTGCGGCGTGACCTTCCTGATCGACCAGCTCGGGCTGAAACGTTCAGTGGCGGTGATTC
TCTGCTACGTCGGCATCGGCGGCTTCGGCGTGCTCACCTCGGTCAGCTGCGCCACCTGGG
AGCACCTGCCGGGGGTGCACGGGGTTCTGGAATATGTGTTCGGTGAGGTCAAGAGCAAAA
ACTGGTTCGTGCTGCTCGACTATGTGACCAGCAACTGGATGCTGCCGCTGAGCGGCTTGT
TCACCGCGATTTTCGTCGGCTGGGTCTGGACCACCCGCAAGGCGGGCCGCGAGCTGCGGA
TCAGCGCCGGAAGCCTGGTGGATGAAAATTTGATCACTTATCTTTCCGGGTTCCGCGGCG
AGCCGCTCTACCGTTCCTCCCGGAATCATGGCCTGACCGTGATGACCCTGTGGGGCTTGC
TGGTCCGCTTCGTGGCGCCCGTGGTGATCCTTGCGCTGTTTCTGCAGTCGATCGGCGTGA
ACCTCGGTTTCTGAGCGATTGCAAAAATGCCTTGAGAGGCTATTTTATGGAAGAAGCATC
GATCAGTGTTGAAGGACGGTTCATGTATCTGGAAAAAATAAATTCACCGGCAGACCTCGC
GGGGCTGTCCGTCACGGAGCTTGAGCTGCTCGCCGCCGAAATCCGCGAGCTGGTGATCGA
GACGGTCAGCGTCAACGGCGGCCACCTCGGGGCGAGCCTCGGCACGGTGGAGCTGATTCT
TGCGCTGCACCGGGTGTTCAAGGTGCCGGAGGACCGGCTGCTGTTCGACGTCGGCCATCA
AGCCTACGCGCATAAAATTCTGACCGGCCGCCGGGAGTTTTTCAAAACCCTGCGCCGTCA
CGGCGGCTGCGCCGGATTTCCGGCGGCGTGGGAGTCGGAGTTCGACGTCGGCGCGTCGGG
GCATGCCGGAACCGCGATTTCGACGGCGGTGGGGCTTTCCGCCGCGTTCGGCCGCAGCGG
AAGCCCGCACCGGGCGGTCGCGGTGGTCGGCGACGGCGCGCTGAACTGCGGCATGTCGCT
CGAAGGCATGATCAACGCGTCGCGCGACGGCAAAAACCTGATCGTGGTCCTGAACGACAA
CAAGATGTCGATTCAGGAGAACGTCGGCGGCATGGCGCACTACCTGAACTGCCTGATTTC
GGGCAGTTCCTACAACAAGTTCAAGATGACGGTGAAGCGGCTGCTCAAGACATTGCCCCG
GCATGAGGCGATCCACCGCTTCATCAAGCGGACGGAGGACCTGCTGAAAGGGATTTTCCT
GCCGGGGATCGTCTTCGAGCAGCTCGGGTTCCGCTACATCGGTCCGATCAACGGCCATTC
GCTGCCGGATCTGCTGCGTACCCTGGAACGGGTCCGGGAGCTGGAGGGGCCGATTCTGGT
GCATGTGATCACCGAAAAGGGGCGCGGCTACGAGTTCGCGCGGCAGGAACCGGCGCGTTA
CCACGGCGTGGCCGGGTTCGACCGGGCGACCGGCAGGCTGAAAAAATCGGAAGGGCCGAC
CTTTTCAAACGCGTTCGGCGACGCGATGGTCCGGCTCGGCGAGGCGCACCCGGAGGTTGC
CGCGATTTCGGCGGCGATGGTGTCGGGAACCGGCCTGAACCGGTTTCAGCAGAAATTTCC
GGGGCGCTGCTTCGACGTGGGCATCTGCGAGGAGCACGCGGTGACCTTTGCCGGAGGGCT
GGCCGCGGGCGGGATGCGCCCGGTGTGCGCGATCTATTCGACCTTCCTGCAGCGGGCGTT
CGACTCGATCTATCACGATGTGGTGCTGCCGAAACAGCCGGTGATTCTGGCGCTGGACCG
CGGCGGCGCGGTGGAGGACGGGCCGACCCACCACGGCATCTACGACCTCGGTTTCCTGCG
GGAACTGCCGGGGTTGACGGTGATGGCGCCGCGCTCGGAGCGCGAGCTGGAGCTGATGCT
GGATTTCGCTTATGAACTGAAAGCGCCGGCGGCGATCCGTTATCCGCGCGGCGGCTCTCC
GGCCGATCCGGCCGAAACGGTTCCGCCTCTGGAATTGGGGCGGGCCGAGGTGGTGCGCGC
TGGAGGCGACGGCCCGGTGATCTGGGCGATGGGGCCGGAGGTCTATACCGCGCTGGAGGC
CGCCAGGCTGCTGGAGGCCGCCGGTAAGGGAAGCTGCACGGTGGTGAATGCGCGTTTTCT
CGCTCCGTTCGACGGAGAAACGGCGCGGCGGCTGGCCGCTTCGGGGCGCCCGGTCGCGAC
GGTCGAGGATCATCGGATCACCGGCGGGCTGGCGTCGGCGCTGGACGAGGCATTGGCGGA
CGCGCCGCATGGGAAGGTGCTGCATTTCGGCTGGCCGGACCGGGTGATTCCGCATGGCTG
CGTCGGAGAACTGAAACGCGAATTCGGCCTGACCGCCGAAGCGGTTGCGGAAAAACTCGG
TTCTCTGTAATGGAGAAAGCCGAATTGTCATATTTGTATTTGCCGTGGCGCTCCGTTGAG
GAACGGAGAATGTGACGGACAGCCCGGGGGGGATGTCGTGCGCGCGGTTTCCTGTCGGAA
TCGTGTGCCCGGAAAAGCAAGGAACCCTATAACTTTCTGGTGCTGCAATGGTAAAAAAAC
TGATCTGTTTCGGTCTGGCGGCCGTGGCCGCCCTGACGCTGGCGGCGGGTGAACTTCACC
CGGAAACTCAAACTTTTCTGGCCGGTATGCCTTCGGGCCTGGCGGAACTGCAGACGAAGG
CGATCCGCGAAGCGATCGCCGGGAACGGCGCGCTGCTGAAACAGGTGCGCAACAGCCGGA
AGGTCGATACGGTGCCGCCCTCCGGCGTGACCACCGAGGAGCTTTCTTTCGAGGGCTTGC
CGATCCGGCTCTACCGGACGCCCGGCCCGGTGCGGGTGCTGGTGCTCTATCTGCACGGCG
GCGGCTGGGTGCTGGGCGGGATTCCGAGCTGCTCGCGCTTCTGCGGGGCGCTGGCCGAAC
AGGAGGAGGTCGCGGTCGCGGCCTGCGACTACCGGCTCGCCCCGGAGCATCCGTATCCGG
CGGCGCTGGATGACACGGTGAAGTTCTATGACTGGGCGAAGCAGCGTTATCCGGGAGCGC
GGATCATTCTGGCCGGCGACAGCGCCGGCGGCAACCTGGCGGTGGCGGCGGCGCTGCGGC
TGCTCGACGAGCGCAAAAAGACGGTGGACGGCCTGATCCTGTTCTACCCGGTGGCCTCGC
TGCAGCAGGACAGATCGGAGTCGTGGAAGAAATACGGCAAGGGATATGCGCTGGATTCCA
GACTGATGGAAGCGTTCAACGACGCCTATGTGCCGGATGCGGCGCGGCGCGCGGAGCGCT
ATGTCTCGCCGCTCGGAACGGATTTGAAAGGGCTGCCGAAGACGCTGCTGATCACGTCGG
AGTACGATATCCTGCGCGATCAGGGCGAGGAGCTGGGACGCCGGATGAAGGCGGCCGGAG
TCGATGTGCGGATGCTCCGCTTCGACGGCGCGCCGCATATTTTCATCTCGATGCCGGGGC
TGGACACCTTCTTCGACCGGGCGCTGAAGGAAAGCGTCGCCTTTACCGCAAAATAAACGG
GTTGCGATGAGTCTATGGGCGGTTTTCCGCGCCGGCACGTTGCCGGTCGTGATCCAACGG
CGAAACCGTTGGCCGTCGGAGACACTTGTGCGCTACAGCGCCCAGCTACCGGAGCCTGAT
TGAAAATCAGGCCGCGTAGCGCACAAGGTCTGCCGCCCGACAGGGCGGACAGACCCGCCT
GCCTTTAAAACGGCAGGCTTCCCCTGGGGCTTTGCCTCCGGCGGCCGGGGGCGCTTCGCC
CCCCCCGGTCTTCCCGACCGGCAAGGTGTCGGCGCCGGGTGCGGTTTCGAGCTTTTTGCT
GCGCAAAAATCTCAAAACCGAGGGGATTGATAATGGACTGCGGAGAGTCTATCGGCGGTA
TACGCGACCGGGGGAACGCTGTGAAATTGGAGTAAAGATTGACCGGAAATGCAAACGGAT
GGAGGAAGCTATGGAGAAGAAGTTTGCGGAGCTGAAGGCGCTGGTCGCTGAAATTCATGA
CCTGAAGGCCGCTCTGGCGCTGCTGGAATGGGACCAGCAGGTCTATCTGCCCGCCGGCGC
CGAAAACGGCAGGGCAGCGCAGATCGAGACGTTGTCCGGAGTGATCCACGCGAAATCCAC
CGCCGCGAAGCTGGGAAGGCTGATCGAGACGCTGGAACCGGCGGACTATCCGGAGGATTC
GACGGAACGGGCGCTGCTGGTCCGGCTGCGGCGCGACTTCGCGAAGAAGAACAAGGTTCC
GGCGAAGCTGGTGTCGCAACTGGCCCGGACCACGGCGGAGGCCCATGCGGCGTGGGTCAG
GGCGCGGCAGGCGGCGAACTATACACTGTTCGCTCCTCATCTGGCGCGGATCGTGGAGCT
GAAACGCCGCTATGCGGAGCTTTTCGCGCCGTCGGCGAGCATCTACGATCCGCTGCTGGA
TGATTATGAACCCGGCATGACCGCCGCCGAGCTGGACCGGATTTTCGAGCCGCTGCGCCG
CGAGCAGGCCGGACTGGTGCGGCAGTTGGCGGACCGTCCGGCGGACGACGCTTTTCTGCA
CCAGAAGTTCAACGGCGCGAGCCAGCTGGCGTTCTCCCGCGAGGTGGTCAAAAAGCTCGG
CTATGATTTCAAACGGGGGCGGCTCGACCTGACGGTGCATCCCTTTACCACCAGTTTCGG
CCTGTCCGACGTGCGGATCACCACGGCGGTGCATGCGGAGCTGCCGGTCTCCTGTCTGTT
GAGCACGGTGCACGAGTGCGGCCACGCGCTGTACGAGCAGGGAATCGATCCGGCGCTCGA
CCGGACGCCGCTGGCGGAGGGGGCCTCTTACGCATTCCATGAATCGCAGTCGCGGCTGTG
GGAGAATCAGGTGGCGCGTTCGCTGCCGTTCTGGCGTTTCTTCTACCCTGCGTTTCAGAA
GCGCTTCCCGAAGCAGTTGGGCGAGGTGCCGCTGGAGCGGTTCTACCGGGCGGTCAACCG
GGTGGTCCCGTCGGAAATCCGCACCGAGGCGGATGAAGCGACCTACAATCTGCACATCAT
GCTGCGTTATGAACTGGAACTGGGATTGCTGGAAGGGCGGATTCCGGCTTCCGAGCTGGC
CGGACACTGGAATGCGAAAATGCAGGAGTATCTCGGCGTGACCCCGCGGAACGACACCGT
CGGCGTGCTGCAGGATATCCACTGGTCGCTGGGCGACTTCGGCTACTTCCCGACCTATGC
GCTCGGCAACCTGATCGGCGCGGAGATCTGGAACGCCGCCTGCCGCACGGTTCCGGGGCT
GGAGGAGGAGTTGGCGCGGGGGAACTTCCGGGTGCTGCTGGAGTTTCTGCGCCGCCGGGT
CCATTGCCACGGGGCGAAATACGAGCCGCCGGTGCTGTTGGAGAAGATTACCGGCAGGCG
TTCGATCGATTCGGAACAGTTCCTGACCTATCTGAAGGGCAAATATTCGGCGCTCTGACG
CCGATAGGAAGGCAGGGGAGGCGCAAGATGAAGAAAATCGTATTCGCGGGAATGCTGCTG
TTCGGCCTGCTGCTTCAGCCGGCCGGCGCAGAGGCGGAAATGCGGCCGAAGCGGGTTCTG
CTGCTGCGGGATTTCGATGCGAACTACCGCTGGCCGACCCTGCTCTCCGACCGCATACTC
GATTATTACCGCGAGGAGCCGGAGGCGCGGGCGCCGATCGTCACATCGGTTTCGCTCGGA
GGCAGGAATAAGGAGTCGGGAGAGCAGTTCCGGTTCCTGGTGCTCGATGACCTGAAGAAA
AAACGTTACGATCTGGTGATCTGCCTGACGCAGTCGGCGGCCGATCTGCTGTACCGCTAT
CGGGAGGAGCTGCCGGAAGAGCTGGACATCGTGCTTGGCGATTGCAGCGATTTACAGACC
ATCCGCCGGTTCGGCAATGCGACCGGCGTGCTGCGCCGATACAATCTGGAGGCGAATATC
CAGTTCGGCTTGAAGCTGTTTCCGGAAACGGAGCGGATTCTGGTTGCCGTTTCCGGGGAC
GATGAAACCGGGCGGCTTGTGGAGGAAACCCGGCGTTCGCTGGCAGGGAAGGGGCTTCCC
CCCGTGGAGTTCGTTGCCGGAACGCAGATCACCGGCGCCGAGCTGATCGGGAAGATGAAA
GCCCTTCCGGAACGCTCCTTTGCCGTGATCAGCAATTGGATCGAAAAGGAGAGCGGCGAG
TACAGTTCCGCGCCGTTTCTGCTGAGCCGGGTCCGCCAGGTCTATCCGGGGCCGGTCCTG
TCTCCGGTGGACACCACGCTCGGTTCCGGCCTGCTCGGCGGCGTGATGTTTCTCCACCAG
GATTACGCCCGGGAGATCTGCATGGCGGTGGACCGCTGCCTTGCCGGAGAATCTCCGGGA
CACATTCCGGTCAGCAGTTGCGAGCCGGTTCCGGTGGTGGATGCGCGCGAGGCGGCGCGG
CTCGGGGTCCCGCTGGACAGTCTGACCGCCGCGACCCGGATCATCCATGCTCCGCCGCCG
TTTCTGGACCGGACCGGGATACGGCTGCTCTTTTTGCTGCTGACGGCGCTGGTTGTCGTC
GCACTGGTCGCGGAAGTGCTCCGCCGCCAGCGCAACCGGTATGCCGCGCTGAACCGCCGC
AAGCTGGCATTGCTCAACGCGATCACCGACGGCATCATCGAAACCGATGCAGACGGAGTG
GTGCTTGATATGAATCCGGCTGCCGAGGCGGTCACCGGCATTTCCCTGAAGGAAGCGGCC
GGGATGTCGGTCGAGATGCTGCTGCCGCTTTTTTCATCGAAGGACCATGCTCCGCTGCCC
AGCCTGGTGGCGGAGGCGCTGCATTCGGACCGGCTCGTCAGCGCCGGGGAACATGCGGAG
CTGCGCCGCCGCGACGGCGGACGCTTTCACGTGTCGCTTTCGGCAGTGCGGCTCTGCCGG
AAAAAGACGGATTCGACATGCAGCGTGCTTCTGGTGTTGCGCGACACGACGGCCGAGTAC
CGGCAGAAGCGGGAACTGGCGATGCGCAACGGCATGTTGGAACTGGCCGCTCGCATCTCG
GGGCTGAGCTGCTTCATCTGCCGCAGTGACGGCACCGGAATTGAGCTGGCCCGCTACCAG
CCGATCTGGCCCAAGGAGGACGGCAGGCCGGTTCCGCCTGAAAAGTTCATGTTCGCCGAG
GACGCCGAGGAGCTGCGCCGGGCATGGCAGGAGCTGCGGTCCAACCGCCGGAAGGAGGTC
AGCCTCAGCTTCCGGTCGAACTACTACGGGGAGACGCGCTACTATTCGATGCGGGTGGTT
CCGTCGAAGGATTTCTACTCCACCGGACACCGGCGCTATTTCGGTATTCTGCAGGATTTC
ACCCATGTGCGCATGAATGAGCAGAAATATCAGAATACCTGGAGTCTGCTCCAGCTGATT
CTCGACAATCTGCCCTGCGGCATTTTCGTGAAAAATCCGGATGACGGCGGGCGTTATGTG
CTGTGCAACCGCATGTTCGGCAGCATCGTGGGGGTCGACAGCCGCGCTATCGCCGGGAAG
ACGGATTGGGAGCTTTTCAAAGCCGCCGGTGAAGCCGCCCGTTTTTCGGCGGATGACCGC
GAGGTGATCGAGACCGGCGCAAGCATCGACAAAACCGAACTGTACACCGGGGCTGACGGC
GTGGTCCGGACTTCCCGCACCATCAAAAGCCGCCTGATTCAGCAGGACGGTTCCCGGCTG
CTGGTCGGGCTGAGCATCGACATCTCCCGGCAGGTCGAGGTGGAACGGAAGCTGAGCCGG
GCGCTGGAACAGGCCCGGCTGGCGGCGCAGGCCAAAAGCACCTTTCTGGCCACGATGAGT
CATGAGATCCGCACGCCGCTGAATGCGGTGATCGGCCTGAGCGACCTGCTGCGTTCGCCG
CGGATTTCCGATGCGCAGCGGGTGGCGTTTTCGGAGGCGATCAACACCTCGGGCAAGGCG
CTGCTGCAACTGATCAACGATGTGCTCGACCTCTCCAAGATCGAGGCGATGAAAATGGAA
CTGCGCCCCGGCCCGGTGTCGCTGACGCAGCTGCTGTCGGAGGTGCACCAGATTTTCGCC
CAGAGCGCCGCGGACAAGGGGCTGGAGTTCGAATTCGTGCCGCCGGAGCCGGAGCCGCCG
AAGCTGCTGCTGGATGAGGTCCGGGTCCGTCAGGTGCTGTTGAATCTGATCGGCAATGCG
GTCAAATTCACGACCCGCGGTTTTGTGAAGCTGGAGTGTGCGCTCGGTTTCAACCGGACG
CCGGACTGCGAGGTGCTGATCACGGTTGCCGACAGCGGAGTGGGAATCGATCCGGAATTC
ATGGCGCATCTGTTCGAGCCGTTCCGCCAGGCGGTCAATGCCGACAGCCGCTCGTTCGAA
GGCGGTTCCGGCCTCGGACTGGCCATTTCAAAGCGGCTGATCGAGCAGATGAACGGCACG
CTCGATGTGGAGAGTTCATTGGGCGTCGGCACCACCTTCACGGTCCGCCTGCACCGTGTG
CCGATCGTGGAAGAGCAACCGGAAGAGCCGCCTCCGCCGCCGGTCCCCGTCGGAGAGTTT
CCCGGCGTGGAGGTGCTGGTGGTCGACGACGCCGAGGTCAACTGCATGGTGCTGGAGAGC
GTCCTCAAGCGGCTCGGCTGCTCGGTGCGCACCGCGTTCTCGGTGGACGAGGCGCTGGAG
AAAGTCGCCCGGAAGCATCCCGATCTGGTGATGACCGACCTCTGGATGCCGGACCGCAAC
GGAGCCGATCTCGCCCGCGCTCTGAAGCAGGATCCTGCGACTGCGGATATTCCGGTGCTG
CTGGTGACCGCCGACACCGAAATGACCGGCGACGCCGACGATACGCAGTTCAGCACCGTG
ATCTACAAGCCGATCAACATCGCCAGGATTTCGGCGGCGCTGAAAAACACTTTAAACCGT
TGAACCGGCTTATGCCGTTCCGGTTTCGGATAGGAAAAAATTGCCATGTTTCGACACCTT
CGTGCGTTTTTTATGGCTTTTCATGCGATCTTCAGGCTGAGGGCTTATTCAGGGATAAGT
TCTAAAGCCTCAAATCGAATTCGGGGCGGGTCTGCAACTTGAACCGGAATTCGGTCGGGG
AACAGAGATGTATCTTTTTGAATTGCCGGGCGAAATATCCGGCATCGGGATAGCCGCACT
GAAACGCGACTTCCTTGATGTCGCAATACGGCTGCTGCAGAAGCCGCCGGGCGTGGGCCA
TGCGGTAATTCTGCAGGAACAGGAAGATGCTGATCTTTTTTTCCCGCAGGAAAACCGCGC
GCAGATAGCTTTCGCTGACGCCGACGGAACGGGCGATCAGTTTGGTATTGAGCGGGCGGT
TGAAATTGGCTTCGATCAGTTTGATCGCCCGGGTCACGATCCGGTTGCGGGTGCCGAACT
CCTGATCGCGTTCGAATTGCGCGATATGGCGCACCAGTGAATAAAGTACTCCGCCGCAAA
GTTCATACCGCACTTCGCGCGACATCTCCTGAATCATATTCATAAGCCTGGGCGTCCACG
GATCGTTGCCGAAATGGATCAGCCTTGTGCGGCTGCTGAGCAGCCGGGCGTCGATGACGG
CGGTCACGAAAACGGTTTTGACCGGACCGTCCGATACCTGGTTGTGCGCGGTTTCGGGGG
GGATGACCAGCAGGTCGCCGGGGGAACAGAGGAATTTTTCCTTTCCGATGGTGACGGTGC
ATTGCCCGCCGGCCTGATAGATCAGCTCCGTGGCGGGATGCGTGTGGACCGGAACATTGG
TGGAGTTGTCGAAATAATGGGAAAAGGAAAAAATCGGCAGGCACATCTCCTGGTTTTCCC
GCAATACATCCATAGCGCCCTCCTTCGGCTTGAATTGTTCGCCGTATCAATAAATCCCAT
TCCCGGAGTGACCGGAGTATTTCCGCTCCATTCCCCGGTGTGTCTGCTGAAACAATCTAC
ATCTTTCCGGCCCCGATGTCAACAGGCCTTTGCCGGAAAAGAAGCGGATAATCCCATCAT
TCAGACATTTTATCCCATATGCGCCTATTGACTGCGGCGCAGGATTTATATATAATTAAT
AGCGAAGACGGATCTGGTGCCCGAATCACACAAAAGGAACGGAAAGATGATCATAACGCA
GGAGGATGCAAATGAGAAGATTCGATAATAAATTCACGGAGTCGTCCGCAATGGAAATTG
GTCAGAAGACTTTGCGCATGGGAACGGTGAATGCAAGATTTACGCTGATTGAGCTGCTCG
TGGTAATTGCAATTATTGCAATTCTCGCCGGAATCCTGCTGCCGGCTCTCAACAAGGCGC
GGGAGAGGGGCAAGGCGGTCAAGTGCATCAGCAACCTGAAGCAGGTGACGCTCGGCACGC
AGATGTATGCCGGCGACTACAAGCAGAGGATTCCGCAGGTTCTGGACATCAGAAGAAGCT
GGGGATGGGCGGATTACGAGTATTGGTGTACGTATATGGCCGGAGTGAGCGGGCCTGCCG
GATATACCGGTTCCGAAGCGGCGAAATGGAACGCTTATTTCTCCGCGAAAACCGTGATTT
GTCCCGCCAACCCGGATCAGGCGATCAATTCGACGCTTTACTGGAAATCCTACGGGATGC
GCTATTACGGCGACAACTTTTCCGATGAGGAAGGCAAATATGCCTATGAAAGCGTCAACG
GGTGGCCGATGGGCGGTTTCATCACGACGCGGGTGAAGAATCCTTCGATGGTATTTTATC
TCGGCGATACCGGTTCGATCGGCGCTGCTGTTTCCCACGGCGGCTTCGGCTGGAGGCGCA
GCACCGATTATGAAAGCCGTAAAATCCGCATCATGACCAGACACGGCGGCAGGGCCAATA
TGGGATTTTTCGACGGCCATGTGGCGGCGCGTTCTTTCAATGAGATGAAAAACTCGCCGG
TGAAACTCAATATCTGTTACGGGTTGCTGAACTAAGGAGGCGCAGATGCGTTTGTTGCTG
CTTTTCATGCTGGCGGTTCTCGCCCCGGTTTTGCGTGGCGGGGAGATTTTTGATTTCGCG
CGGCTGAGCGACCGCATTGAACTGGTCCATTATCAGAAGGGAAGCGCGGCGAAGGTCGGG
AAAATCGACGGCCGCGACGCACTGGAACTTTTTTTTGATCCCGCCCGGAACAGCTGGAAC
ACAATCGCGATCAAAAACTACCAGCGCCCGCGCCTGCCGCTGTTCCGCAAATGCCGGATC
GCGCTGGAGGTCTGGCTGCCCCGGAATCATGCCGTCAGGAGCGTGAATCTGGAACTGTGC
GACAGTACCGGTGAGA
>contig_172537 dna:primary_assembly primary_assembly:ASM334394v1_:contig_172537:1:39790:1 REF
CCGGATCGGTCACCAATACCCGGGGCAGGAACAGCACCTTCAAACCGTCGAGCGCATCAA
GGTGCTCCTCCTCGACGAACAGCAGCGGAATCGAGCTTCTGGTCAGCGCCCGGCCGTAAC
CGGCCAGGCCGTCGCGGATGCGGTCGCCGCTCCCCTCCTGCGCCCAGCCGAGATAGTAAC
TCTGCGGCGAAAACAGCAATCCGACTTCGGCGCGGTCCGGCACGTAATGGTCGAAAAGCT
CCGCGTACCGCTCCCACAACTCCCCGGTCACGCGGGTTGCGGCCAGCCGTTCCTCCGCGC
AGCCGTCGCGGCCGGAGATGCCGAAACCGGCGGATTCGCGCCCGAACACCTCGTCGCGCC
AGCACCAGAAAAGGATGGTGTCCGCGCCGCAGCCCAGCCCGTTCCACAGCCAGCGCTGCT
GCTGCGCCGCCCGGACCACACCGTAGGTGTTGAAGCCGACCGCCGCCCGGCCCCCCTGCA
ATTCGCTGAGCCACACTTTGCGGCCGCGGGCGGCGGACTTGACCATATCGATCCGCAGCC
CGAAATCGGCGTCGTCCACATCGAACCATTGCGGAAAGCTCGAACAGCCGATTCCGTCGA
GCGCGTCCGCGAGGAACCAGTCGTTGCCCCGGTCGACCGGATAGGTGCCGGGATCGCCGG
AATACAGCGCGCTCGGACAGGCTCCGTGCGCGGTGATCAAATGCACAGGGTCGACAGCGC
GCATCACTCCGTACCGCCTGCGGGCGTGCTCATCGGCCCGGCAGGTCAGGAAGTGTTGAA
AGCTCATCAGTTCGGTATAAGGCCGGTCAGGCAGCTTGCCGGGCATCACATCTTCCCAGC
ACGCATAGCGGCGCTTCCACGCCTCATTCAGCCCTTCCAGCGAACCGAATCGCTTCTCCA
GCCAGCACCGGTATGCGGCGAGCGTGTGCGGACAAAAGCAGACCAGCGCATCGGCGTTGA
CGTTCCAGCGCAGTTCGTTCCAGATGTCCCAGCCGCGCAAATGATCAAGCCCGGCGTAGC
GCCTGCCGGTCGTTTCGATGAAGCGGGCCATCCTCTCCCACACGCCGGGATGGTCGGTAC
AGCCGCCGGGGGTGATTCCGAAATGGTGTTCCCCGCGCGCGCTTGACACCACCTTATGAC
CGAAATTGTCGACCATTTCACTGCCCGGAACCAGCCGGTGAATCCAGTTGGGCTGGATTT
CGGCAATGGTGCTCAGAACCACGCCGAGCCGATGTTTTGCGGCCAGTTCGACCAGCCGGT
CGTAATCGTCATAGACGAAACGGTCCGGCGTCGCCTCGACCCATCCCCAGCTGATCCAGA
GCTGGACGGTGTTGAAGCCGGACTCCCGGATCTTTTTGAAATCACTCTCCCAATGCTTCG
CATCGGGAAACGGGGCACGGTAATACTGGACTCCGAAATTCATCGACCTTCCTCCCGGTT
GTTGTTTTACGGCATCAATATAACCGGAGCCGCCACAAAAATCCGTTGTTTTTTTATGAG
GAAGTGATAGTTTTTTAAGACTTCTCCGCGACGCTTTTCCGTTCTTCCGCGTCCAGTTCC
TTCAGCAGCAGCAGTTCATTCGGCTCGCCGGGCAGCAGCAGACAGCCGCAGTCGCGGTAG
CCGCGACGGCGGTAGAAGTGCTGCGCCTCCTCGTTCGACAGCGTGGAAGTCAAAACAAGT
TTGTAACCGGCCCGGCGGCGCGCTTCTTCCCATTCAGCCAGCGCCCGGCTGCCGAGGCCG
CGCCGCCGGAAAGGCTCCGCAAGACAGATCAGGTTTAGAAACGGCGTGTTGTCCCAGAAC
AGCCCCCAGCGCAACACGCCGCAGCGCCGTCCGCCGTCCGCAATAAGCAGAACGAGCCCC
GCCGCAATTTTGCGGCGAAGCTCAACGTCCGAAATATGGCAATCCAGCGTGCGGATGAAA
TCAAAGTCCCCCTCCGCCGCCGGACGCAATACCGCTCCATTCATTTCAGGGCGGCTTCCC
ACTCCGCCGGTTTGAACCCGACCAGCACTTTGCCGCCGCCGATCAGCAGCGGGCGCTTCA
CCAGCATCCCGTCGGAAGCCAGCAGCGCGAGCTTTTCCGCATCGGACATCGCCGGGAGCT
TCTCCTTCAACGCCAGCGCCTTGTACTTCAGACCGCTCGTATTGAAAAATTTGCGCAGCT
CCAGGCCGCTTTCGGCCACCCATTTTGCCAGCTCCTCCGCTGTCGGGTTGGCTTCGACGA
TATGCCGGTCCTGATACTCGACTCCGGCCGCGTCCAGAAACGCCTTCGCCTTTTGACAGG
TGGTGCACTTCGGATACTCGATGAACAGATACTTTTTCATAATTTCACCTTCAATTACCA
GATCAGCAGTTTTTCCACCGAATCACCGCTCTTCTCATAGGTCCGGGCGTCGATTACCGT
CACATCCGGCCCGGTCGGAACGGCATGACGTTCCACCAGCTCCCAGCGCAACGTCACCGG
ATATTCCAGCTCCGGCATCCGGACCGACGTGCGCCGCCGCAGCGCCTCCGTCGTCCGTTC
GGCGATCAGCCGGTGAGCCCGTTCCGGCGCGATCAGCCGCGCACAATGGGTGTCATACCC
GGTCTTGACCTGACAGGTCGTCACTCCCGGCAGCCACTCCTCCGCCTCGCGGCAGGCTTT
GTCGTCGCCGCTCACCATCACCACCGGAATGCCGTGCTCGGCCGCAATCCGAATGTCGAG
GCCGATCTCTCCGACCGGGCGGCCGTTGAAGCGGAGCGTCTGGAATCCCGCCGCCGAGTA
AGAGTGCTCCAACACCGCTCCGGCGGCTCCGGCCATCGCGTGATAACCGAGCAGAATCAT
CGCATCGGCTCCTTCCGCGCCGGGAAAACGGCAGCGCGGCGCAACGCCCTGCACCAGATC
GGCCCGGGGATCGATCATCTCGCAGGTCACATTGAAGCCGCTGCCGTGCCCGTCCCGGAC
CACAACCTCATCGGCTCCCGCCCGGAAACAGCCCTCGACGCAGGCGTTGATATCGCCCGC
CATGAAACGACGCGCCGCGGCGAGCAATTCCGGCCGGGAGTTGTCGATATAACAGCCGCC
GGCAATGCCGCTGATCCCTTCGATGTCGCAGAAAATATAAACCTTCATTGCACTCCCCCG
AACATGATGTTGCGGATTCCGGTAAAAATCAACTGGGAAGCGAGCGCCGCCAGAAACAGG
CCGGTCAATTTGCTCAGGATATTCAGCCCCTTCTTCTTCAGCAGACGCTCCAGCGCCGCC
GAAAAATAGAGCAGCAGCCCCATGATCAGCACCGCGATCACGATCCCCGCGATCTGGGTG
ACGCGGAGCCGGGCGGAGTCCGCCGACGCGCCCATGGTCAGCAGCGTGCCGATCGTGCCG
GGGCCGACCGTATACGGAATCGCCAGCGGCACGACGGCGATATCGCCGTCGTCGTCACAC
TGGCGGGTGCCGGAGGGCGTGCCGGAGGAACGGACCACCTCGATGCCGCTCAGCAGCAGC
ACCAGCCCCGCCCCGATCCGGAATGCGTCCAGCGAAATGCCGAGATATCCGAAAATCCGG
TCGCCGAGCAGATAGATGATCAATACGATCGTCATCACCGCCAGCGTGGTGCGAACCGCC
AGCTTGCGCTGCCTCGGCAATTCCATTCCGGAAGTCAGCGACACGAAGAGCGACAGTACA
AAAAACGGCGTCAGCAGAAAGAAAAACTGCACCACCATTCCGATGAACATGTTGACATCC
ATCATTCGCCCCCCCTTCCCGGCCGCGGAGTTTTACCGTTCCTTCAGTTCTTCCTGGAGT
TCCGCATCGGCGGAGAGCACGATCTTCGCCTGATCTTCGCGGAATTTCTTCAGCTTCGCC
GCCAATTCCGCATCGCCCAGCGCCAGCATCGAAACCGCATACAGTGCGGCGTTCCTGCCG
CCCGCCTTGCCCGCGGTGACCACACCGACCGGCACGCCGGGAGGCATCTGGACCATCGCC
AGCAACGCATCCAGGCCGTTGAAAGGCTCGCTCGCGACCGGCAGACCGATCACCGGCAGC
GTGGTATGCGCGGCGACCACGCCGCCGAGGTGGGCGGCCATGCCGGCGGCACAGATGATC
ACCTTGATTCCGGCGGCTTCCGCACCGGCGGCGAACTCCATCGCCTCCACCGGAGTCCGG
TGCGCCGAAAGCACCCGGGCGGTGAACTCCACTCCGAAACTATCGAACACTTTAAACGCG
CCCTGCAGGATCGGCAGGTCGCTTTTGCTGCCCATCAGGACGGCGACCACGGGTTTACCC
ATTCTTTCATTCTCCCAATTTCAGTTCATTCACACAAAAATCCCGCCAGATCGCTCTGTA
CGGGATTCCTCGGATTTCATCGGCGGCGTCTTATTCGCCGTCCACGGGAATTTCAGCCGG
TTCCGACCCGTCCGCCACCACCGGCAGCCCGGAAGCGATTTCGCCCGGTGTGCCGAATTC
ATAGCTCAACAACCCTTCGGCGATTTCGAGCAACGCCACGTCGATCAGGTTCTCGGAGTC
GCATTTGATCATCGGACGGGCCCCGCCGATCGCCAACTGCTTGGCGCGCTTCGCGGCCAC
CACCGACAGGATCTGCGGGTCCGGGATCATTTTTTTGGCTCTCGCCAGATACGCATTGTT
CATGATTTTACCTCTTTTCTGAAAATCGGCGGGCGAAACGCATCCAGACGATGCGTTCCG
CCGCAATTATTTCATATTTCCGACTGTCGATACCGGAATCAATAGTCGATGATATCGCGC
TTGTTGTCGATCAGCGTCACATCGCCGGAAGTCACGCGCATGAAACGCTTTTCAAATTCC
GGAACCGCATCGAGGATGAAGCGTTCGGCGATCGCGGCACGATCTTCGCACTTCATCGCA
TCGCGCAGCAGCAGCAAACCGACGAAAATGTAGGTTTCCATCTCGACCAGGCTGCGGGCC
ATCAGGTCGTGATAGGCCGGGTCCTTCTTCTCGGCGACGAATTTCACCGCCTCAAGCTGG
CGGGCGTGCAGCTTCATCACCGTGTCGCGCAGCCGGGCCAGCTTGCCGGTGTAGTCCAGC
GAAGCGAGCTCCTGAATCCGCACGTCGTTGTCGCGCTGGATCACTCCGCCGATGGCCGCC
ACGACCTGAAGCTGGGTGGTGCCCTCGTAGATATTGGTGATGCGCGCGTCGCGGTAGAAG
CGCTCGGCGTTGAAGTCCTTCATGAAGCCGGTGCCGCCGTGAATCTGGATCGCGTCATAC
GCGACCTGATTCGCCATTTCGGTGGCCAGCGCCTTGCACATCGGGGTCAGCACCGCCGCA
ACCTTGTTGTAATACTTCTGCTTGGCGCGATCATCGGCGGAAACGTTTTCACCGTGTTCC
ACCAGATGCGTATAACCGTTGCGCAGGTCGACCACGCGGGTGGTTTCATACAGCAGCGCG
CGGGCGGCGGTCAGCTTGACCTTCATGCCGGCAAGCATATCATAAATCGCCGGGAACTGG
TCGATCGACTTCTTGAACTGCATGCGCTCGGCGGCATACTTGCGAGCTTCGCGGTAGGCG
GCTTCCGCAATACCGATCGCCTGTCCGCTGATCGCGACGCGGGCGCCGTTCATCAGGCTC
ATCACATACTTGATCAGGCCGAAACGGCGCTTGCCGCAAAGCACGGCCGGCACGTCATTG
TACTGAAGCTCGGTGGTCGCGACGCCGTGGATGCCGAGCTTGTTCTCGATGCGGCGCACC
ACCAGCTGCGGGCAGGCTTCGCAGATGAACATCGACAGTCCGCGGCCATCGGAAGTGCCT
TCCTCGGAACGGGCCAGCACCAGGTGCACCTTCGCACAGCCGTTGGTGATGAAGCGCTTC
ATGCCGTTCAGATACCACTGGCCGGTCTTTTCATCCTGCCACGCGCGGAGGCGGACCGAC
TGGAGGTCGGAACCGAAATCCGGCTCGGTCAGGTCCATCGAACCGTCGTATTCGCCGGAA
GCGAAGCCCGGCAGATACTTCTCCTTCTGCTCATCGCTGCCGAAGAAGTTGATGGTTTCG
GCGATGTCCTGCAAGCCGAAGATATTCTGCAGCGAACCGTCGGCGCGGGAGACCATTTCG
GTCATCATCGTATAGACGGAAACCGGGAAATTCAGGCCGCCGAATTTGTGGTCGAGCATC
ACGCCCATCACGCCGGCCTGCTTGAGGTCGTTCAGGTTCTGCACGGTCAGCGGGTGGTAG
GTGACCACGCCGTCGGCGAAATGCGGACCTTCGGCGTCCACGGTGCGGCTGCGCGGCTCG
ATGCGGTCGCCGCAGATTTCGCCGACGACTTCGAGCACGCGGTTGTAGTTGTCCAGCGCG
TCGGCGAAATCCGCCGGAGCGTTGTCGAATTCCTGAGCGAACTTGTAGCCCTCTTCCTTG
AGTTTGGCGACTTCGGCCAGTTCAAGGTTGTTGAGCGTGAACATCAAATCCGCATTGTCT
TTGAAAAAGTTAGCCATAATCGAATCAGTCCCTTACGCTTTGGCCTTGAAGGCTTTGATC
ATTTGCGGAATCACCGTGTTCAGATCGCCGACGATCGCATAGTGCGCGACGCTGAAAATC
GGCGCGCCCGGGTCGGTGTTGATCGCGATGATCTTCTTGGACTCCGACATGCCCGCGCAA
TGCTGGATCGAGCCGGAGATGCCGCAGGCGATATAGAGACGCGGACGCACGGTCGCGCCG
GTCTGGCCGACCTGATGATCGTGGTCGATCCAGCCCGCGTCGACCGCGGCGCGCGATGCG
CCGACTTCGCCGCCGAGCGCCTCGGCCAGATCGTAGATCAGCTTGAAGTTGGCCTTGCTG
CCGACGCCGTAGCCGCCGGCGACGATGATCTGCGCGCCCTTGAGATCGACTTCCTTGTCG
GCCCGGACCCGCTCCAGAACCTTGATCACCGTTTCGGCGTCAGTGAGCTTCACCTCGACC
GGAGTCACAGTGCCCTTGCGGCCGAAGTCGGGTTCGTCGAGCTTCATCACGCCCTCGCGG
ACGGTCACCATCTGCGGATCGTCCCAGGTGTTCACGATGGTCGCGATGATGTTGCCGCCG
AACGCCGGACGGATCTGCATGAGCTTGTTGGTGTAGCTCTTGTTGTTCTTCTTGTCCTCG
AAGTCGTCGATCCGCAGGTCGGTGCAGTCGGCGGTCAGTCCGCCGAGTTTTTCGGAAGCG
ACGCGCGGCGCGAGTTCGCGCCCCTTCAGGGTCGCGCCGAAGAGAAGAATGTTCGGCTTG
TGCGCCCGGATCAGATCCATGATCACCTTCGCATAGGGCAGCACGGTGAAAGGCTCCAGC
CGCGAATCCTCGGCGAGGAACACATTGTCGCAGCCGTAGGCGAAGAGGGTGTCGACGCAG
CCGGCCACATTGTCTCCGAGGAGAACAGCTTCCGTTTTCACACCCAGCTGCGCGGCCAGT
TCGCGGCCCTTGCAGACGAGTTCGAGGCTCACGTCAGCGATCTTGCCCGCTTCCTGCTCG
ATGAAAACCCAGACATTTCCAATTTTTTCAGCCATGATGATTGCTTACCCCAGAGTGTGA
TCGCTAATAAGTTCGTGAATCAGAAGGCTGACGCCTTCGGCGGTCGCGGGCACCGATTTC
GCTTCGCTGGCGGTCAGCACGACGCTCATCACCTGCTTGACCTTGGTCGGAGAACCGGGG
AAACCGATCCGGGCCGGATCGGCGCCGATATCGGCGGCGCTGTATTCTTTGATCAGCAGT
CCGGCTTCTTCCAGCTTCTTCAACTCGTCATCGACGGTCTGCCCGTCGGTGTAATTGGAG
TTGGAGTGGGCCTTGGCGACCTCCGACGCGGTGCGGGCGCGCTTGAATTTCATGATCTTT
TTCGCGTTCATCGGGCGCGGATCGTTGGAGTCGATCACGGTCAGCAGCGCCGGGAGCGGA
GCCTCCAGCACTTCGTAGCCGCCGTCGATCGCGCGCTTCGCGACGATCCTGCCGTTGCCG
AACTCAAGCACGTCCTCGACGTAGCAGATCTGCGGCATCGCCAGCTTTTCCGCAATCTGC
GGACCGACCTGCGCGGTATCCCCGTCGATGGCCTGACGGCCGCAGAGGATCAGGTCGACC
TTGCCGACTTTCTTCGCGCAGCAGCTCAGCGTGTAGCTGGTCGCCAGCGTATCCGCGCCT
GCCAGCGCCCGGTCGGTGACCAGGATCGCCTCATCCGCGCCGCGGTAGAGCGACTGGCGG
AGGACTTCGGCGGCGGCGGGCATGCCCATCGTCGCGACGACCACGCGGACGCCGTAGCGG
TCCTTGAGCTGCAGGGCCAGTTCCAGCGCATTCAAATCCTCGGGATTGAAGATCGCCGGG
AGGGCGGCCCGGTTCACGGTACCTTCCGGCGTCATTGCGTCGCCGGAAATGTTCTGGGTA
TCCGGAACCTGTTTGACGAACACGAGTACGGTATAACTCACAGTTTCGACTCCCATTTTG
GTTGGTTATTTGGATCTTTATATGTTAAAACTTTATTCCAAAATCAACAACAGAACGCGA
TAATATAATCCGGCTGCCTCAAATATCAACAAGCCGGACCGGACTTTTTCTCACTTTTTT
CCCGTTCAGCCATTTCCGCCGCCTCGCGAAGCCACTTCGCGCAGAACCACAAACAGCGCG
GCAAATGGAAAAACGCCTTCGCCGGAGTCCCCTTGGCGTCGCACAACACTTCGCCGCCCG
GAGCCACCGCCCCGAACCATTCCGGGAAGTCGGGATCGCGGAAGTTCCGCCACGTCCACT
CGTCCACCTCCGCGAACCGTTCCAGAAACCACGGATCGAGCGTCAGTTTATAGGAGTAGG
CCAGCCCCAGCAGCGCCTCGGTATGGGTCCACCACTGCTTCGTGCCCGCCCCCGGCATGC
AGCACGGCAGATCGAGCGCGTCCTGCATACTGAAAAGCCCGCCGTATTTCCGATCGAACG
CATAGCCGCAGACCTCCCGCGTCCACGCCGGAATCCGCTTCAGGAACTCCGCGTCGCCAA
CGATCTCCGCCGCATACCCCGCGAACCACATCACTTCAAAACCGTGCCCGGTCGCGATCA
TGCGCCCCATCGAAGTAGCGAGATCGAACTCCCCGTCCGCCCCGCGCATTCCCAGCCAGC
GCCTCAACTGCGGATGACGGAACTTCGGAATTTCAACGAGCGCATCCGTGATCACCCCCT
GACAGTATCCGTCCTCGTCGCCGCAGGCCGATAACAGTTCCGCCGCGGCGTAGACGATGT
GCATGTACGCTCCCAGCTCTTTCGCGCCGGCGGGCATGAACCGTTTGCCGGAACCGCCGC
CGCGCATCGACTCCTCATAAACGCGCAGCGCCGAAAACCCTTCGCGCCGGTACTCCTCTT
TCGGATTCAGCCGGTACAGTTCCGCACACGCGATCGCCGCATATACGTCCGCCATCGCCC
GAAACATCGGAAAACCGGCACCTCCCTCCCCGCCGTCCGCCGCCACGTACAGACGGTAAC
GCCCGTCCCCGCCGCGCGCATGACGTACGCAGAAGTCAAAGCCCTGCTCCGCCAGCCGGG
CGTATTCCGGCTTGCCGAATCCGACATTGCACATTTTCGCAAACATATAAATGTCGCGCC
ACATCATCCAGACGTTTTTCCCGGGATCGAACACCGCCCCGTCCCGGCACAGGTTCGTGT
AGAAACCGCCGTGGACCGGATCAGCCGCGTGTTCCGCCCAGAAAGGAGCGATCGCGTCGG
TCAGTTCCCGCTCGTAGCGTTCCGCCGTCTTTTTCAAATCCAACATCGCCATACTTCTCC
GAATTCAAAAAGACGCCGGAGCAGCCGCCCCGGCGTCTTCGATTTCATCCTTCTACTCCA
ACACCGCCCAGAAACGGCCCTTCTTGTTCCTGATCAGTTTGATCGGCATTCCGAACGCGC
TGGAGAGATGCTCTTCGTCGAGAATCTCCTCGCGCTTCCCGGAGCTGACAATTCTGCCGT
GCGCCAGAATCATGCCGCAGTCGAACACCGGCAGGATATCCTCAATCCGCTGCGTGATGA
ATACGATCGTGACCTCCGGCAATGTGTTCGCGATATGTTCGATCTCGCCGAGCAGGAACT
CGCGCCCGGCCATATCCAGATAGACGCTCGGCTCGTCGAGGATCACCAGCTCCGGCCTGG
TCAGCAGAGCGCGGGCGATCAGGATTTTCACTTGCTCGCCGCTGGACATCGTGAAGATCT
GCTGGTCCGCCAGATGGTCGCAGCGGAACCGCTTCATCAGCGCCTTCGCCTGATCGACCT
CCTCCGGCAGCGGCTTGCGGAACAGCCCCAGCGTGCCGTCGATGCCCGAGAGCACCATCT
CCAGCCCTGTCCAATCGGTTTCGGTGAACTGTTGCATACAGGGGCTGACCCACGCGATTT
TCTTGCGCAGTTCCACCAGATTGGTCCGCCCGAACCGGTTGCCCAGCACCTCGACCGTCG
CGCCGAACTTCGGCCACGCATATCCCATCAGGGTCTTGACCAGCGTGGTCTTGCCCGCGC
CGTTCGCACCGAGAATGAAACAGCGGCCGCCCTTTTCGACCCGCCAGTTCATATCATGAA
TGATTTCACGCCCGCCGAGATAGACCGACGCGTTTTCCACCCGAATCGCCAATTCATTCG
CCATTTTCACTGACCTATCTGTTCTTGTATTCCACCCAGCTGTCGCGCAGCAGCTTGCCC
TGCGCGAATTCACGCTCGAAGCGGTCGAAATCCCCGGATTCGATCATCCGTTTGAAACTG
TCGTACTTTTCCTCGAAATCCCGCATTGCCGCCAGCACGGCGGGACGGTTGTGCTCCACG
ATCTCCCGCCACATCAACGGGTTGCTCGATGCGATGCGGCTGGTGTCGCGAAAGCCGGTC
GCACACCCGGCGAACCGCTCGGCACGGGTCTGCGCATCCGGCGCTCCCAGCACCGAAAGC
GCCAGCGCCGATGCAACGATATGCAGCACATGGCTGGTGTGCGCGACCAGATCGTCGTGC
CGTTTCGCGTCGATCCGGGTGGTGCGCGTGCCGATCGACCGCCACAACGCCTCAACCTGC
TCCACGGCGAAAGCCGGGGAATCCGGGAACGGGCACACGAACACATCCGCATTGCCGTAA
AGCTCCGGGAACGCCGACTCCGGCCCCGACTTCTCGGTTCCGGCCATCGGATGACTGCCG
ACGAAATGCACGCCGCGCGGAGCCAGATGCTCCGCCGCCGCTTCCATCACACAGGATTTC
ACGCTGCCGAGATCGGTCACGACCGTCCCGGGACGCCACGCATGCGCATATTGTTTCAGA
TAATGCAGGATTTCGGGGATCGGCAACGCGATCAGCGTCAGGTCGGCCCGGTTCAGCACG
CTTTCGATATCGTCGCAGGTTTCGTCGAGCACATCGCAGTCGAGCGCCCAGCGCCGGATA
TTGGGACGGCGGGTCCAGCCGGAGCGGCGGTATGCTCCGCCGCGCAGCGCCATTCCAAGC
GACGCGCCGAGCAGGCCGAGGCCGATGACCGCAATCACGGGTTGTTCGGAATTGTTCATA
TTTTTTCTTTCCTGAAAGCATGTAATATAGCATTCTTTGCCTCCTCATTCAAGGAACAGC
CGTTTTAATGTGGAAAAAATCGCCCGGGGGCTTGATAAAACCGGAACCCGAGTCTATATT
ACCAACGTAAATTAATAGGTAGGAACCGGTGGCGTGAAAGTGGGTGCGGTTTACCCGCTT
TTTTCTTTTCTGTCACATTTGGAAAAACCGGTTATAGTAGGATTGAAGAGGAACGACCGG
GGTTTGATCCCCCGGCGGCAAGCAATGGAGGTTTCTGATGGCTAACGAATTACTTACGAT
TCTCGAATATATCGAGCAGGAACGCGGAATCAGCCGCGACAGCCTGATCAAGGCGCTGGA
AAGCGCGATCCTGACCGCGGCGCGCAAAAGCATCCACCCGGCCAGCGAACTGAAAGTGAA
GATCGACCCGGTCACCGGGCAGATCCAGGCGTGGGCGACGCTGGAAGTGGTCGAGGAAAA
TCCGACCTGCGACCAGCTGGTGATCGCCCGGGCCCGCGAACGTTTCCCCGACGTGCAGCT
CGGCGAAAAGGTCGAGTGGGAGGTCACTCCGCGCAACTTCGGCCGCATCGCCGCCCAGAC
CGCCCGCCAGGCGATCGTGCAGCAGCTCCGCAAGGCGGAAAAGGAGAACGTGCAGGAGGA
GTTCGCCGACCGGATCGGCCAGATCATCAGCGGAACCGTCCGCCGATTCGAAGCGGGCAA
CATCATCATCGACTTCCAGAAAGCCGAAGGGATCATGCCCTCCAAGGAGAAAATCCACGA
TGAGCAGTACATGCCCGGCGACATCATCCGGGCGCTGCTGCTGCGCGTCGACATCAACAC
CGCAGGCCCGAGCTTGATCGTGTCGCGCAGCTGCCCCGAATTCGTAACCCGGCTTTTCGA
ACGCGAAATCGCGGAAATCCACGACGGCGTAGTCAAGATCATGGGCATCGCCCGCGAGGC
GGGCAAGAGGACCAAGATTTCGGTGATGAGCACCGATCCGCGTGTCGACCCGGTCGGAGC
GTGTGTCGGAATGCGCGGCCAGCGGGTGCGCAACATCACCAACGAGCTCGGCAACGAGCG
GATCGACATCGTGCCGTACGACGCGGACATCCGCAAGTATGCGACCAACGCGCTGCTGCC
GGCCAAGGTGCAGTCGGTCGAGGTCAACGAAGCGAAGCACGAATTGATCGTGCGGGTCAC
AGACGAACAGTCCAAGCTCGCGTTCGGCAAGAAAGCGCAGAACGTCCGGCTCTGCTCGAA
GCTGATCGGCTGGAACATCAACATCCGCAACGAAGAAGAGCGCGGCGCTGAGGCCGGTCA
CTCCATCGGCGAGCAGCTGAAAATCGCGGCGCAGAAGCTGGCGGAAGCGATCGGAGTCAG
TGAGGCAACCGCCGGACTGCTGGTCAACAACGGATATGTAACAGTGGACGGAGTGAAGGC
GGCCGATCCCGAAGCACTGCTGGAAATCGAGGGCATCGACACGGCGGAAATGCAAAATGC
CCTCGAACGCCTGAACGGCTGACACATTATGAACGCGCAGGAGAATTATTGTGAGTAAGG
AATTGAAAGTTAAAGAGATCGCCAAACAGTACGGCGTATCCGCGAAAGAGATCATCGAAG
AACTGGCCGGCCAGGGGATCGAGACCCCGCAGGCCGAAAACAGCGTGATTCCGGACGATA
TGGTCGAACTGGTCGAGGCGTACTTCGCCGATTTGTTCGAACAGGAAGCGGAGGCTCCCG
TCGATAAGAAAACAGTCAAAAAAGGCCCCAAGAAGGCTTCTTCCACGAAAAAAGAGGAAC
CCGGCCGCGGCAGTAAAAACCGTCCGCAGCCGCAGAAACCGTCCACAACTTCTTCCGCTC
CGGCGGCGAGTTCGGCGGTGGTCGACGGCAAACTGACGCTGCCCGCGCCGATCATCGTGA
AAACGCTGGCTGAAGCGGTCGGCAAAAAACCGAACGAACTGATTACCGACCTGATCAAGC
TCGGAGAGCTCGCCGGCATCAATCAGCCGATCAGCGAAGCGAATGCGAAAAAACTCTGCA
GAAATTATGGGATCGAACTGGTGATCGGCCAGCCGCCCAAACCGGCAGCCCCCGCCGCCG
CTCCCAAACCGAAACCGGAAGACAATCCCGCCTTTCTGAAGGAACGCCCCCCGGTGGTCA
CTTTCATGGGACATGTCGACCACGGCAAGACTTCATTGCAGGATGCGATCCGCCACACCC
ACGTCACCGACAAGGAAGCGGGCGCGATCACCCAGCATATCGGAGCCTCCACCGTCAGCT
ACAAGGGCAAGGGCATCACGTTCATCGACACCCCCGGACACGCGGCTTTCACCAACATGC
GGGCCCGCGGCGCCAACGCGACCGACCTCGTGGTGCTGGTCGTGGCGGCGACGGAAGGCT
TCAAACCCCAGACCGTCGAAGCGATGAATCAGGCGCTGGCGGCCAAGGTGCCGATCATCG
TGGCGATCAACAAGATCGACCTGCCGGACGCCGACCCGGACAAGGTGCTGCTCCACATGC
AGCAGCACGGTCTCACCAGTGAGAACTGGGGCGGCACAGTCGGCACCGTGCCGGTGTCGG
CCAAGACCGGCCAGGGGCTGCCCGACCTGCTCGAACGCATCTTGATGGAAGCGGAAATGC
TTGAACTCAAGGCCAACCCGAAGCGCGCGGCCCAGGGCATCGTCCTCGAAGCGCAGCTGG
AAAACGGCCTCGGGCCGACCGCCAGCGTACTGATTCAGGACGGCACCCTCCATGTCGGCG
ACGTGGTGCTCTGCGGCGAAAGCTACGGCAAAATCCGTACCCTGATCAACGACAAGAACG
AGCGCGTGAAGTCCGCCGGCCCGAGTACCCCGGTCAAGATCGTCGGTCTTTCCGGCGTCC
CGGATGCGGGCGACCCGCTGGAGATTTTCGAATCGGAAAAGGCGGCGCGCGCCGAAGCGG
CCAACCGGGTCGCCGAAAAGCGCGGCCACATGCTCGCGACCAGTTCGATCGCCACCGCCG
AGGACCTGTTCAGCAAACTGAACAGCGAGGACCGCAACACGCTCAATATCATCATCAAAT
CCGACGTGCGCGGTTCCGGTGAAGCGATCACCCAGTCGCTCGCCCAGCTCCCCTCCGAGA
AAATCAAGGCGGAAGTGATCTCCTGCGCGGTCGGCCCGATCTCCGAAAACGATATTTCGC
TGGCTGCGGCGACCAATTCGCTGGTGGTCGGTTTCCATGTCCGGGTCAATCCCGGCGTCA
ACGACATGGCCAAGAAGCAGAACGTCGAAATCCGCCTTTACAGCATCATCTACGAGCTGC
TTGAAGACATCACCGACGCGCTCGCGGGCAAGCTGGAGCCGGAAAAGCGCGAAAAACCGA
TCGGCACCGCCAAGATCCTGCAGGTGATCGAACTCTCCAAGGGGCCGAAAATCTGCGGCT
GCATGGTGGAATCCGGCTCCGTCCACGTCGGCGCCAAGGCGCGCGTCCGCCGCAGCAAAG
AGCTGATCTACAACGGCGAAGTCGCCAGTCTGCGCCGTTTCAAGGACGACGTGAAGGAGG
TCAAGGCCGGCCTCGAATGCGGCATCCGTCTCGACAACTTCAATGATTTCATCGAAGGCG
ACGAGATCGAGCTGTACGATATCGAACTCAAAAAGGCGACCCTCTGAGGTCTCCTTTTTT
TAACGGATGAAAGGGTAAGATCATGGCTGAAAAGGTCGATCGGTTAACCCGTGTGAACGA
GCTGCTCAAACGCGAGATCGCCAATGCGATCGAACGCGGACTGATCACGGCTCCCGGTAT
GCTGGTCTCCGTCACGGAGGTCAACACCAGCGTGGATCTGCGCAATGCGACGGTCTACGT
CAGCATTTTCGGCGGCGACAACGCCGCCCGCCGCAAGGTGATGAACGAACTCGGCGAACA
GCGCCTCGATTTCCAGCGCAAGCTGGCCAGGACGCTCGCTTTCAAACACACTCCGGTGCT
GGATTTCCGGCTCGACACCCGCATTGAAAAGGGCGACCGGGTCTTTGAGCTTTTGAATGA
AGTGGAGAATCACGACAAGCATGAGTAAGAGCGTCAGCCTGGAGGAAGCCGCCGGCTTTC
TGCTGCGGCATCAGCGCATTCTCGTTCTGGCGCACCAGAAGCCGGACGGGGATGCGCTCG
GTTCGGTGCTGGGGATGCGCAGTTTCCTGCGAAACCTCGGCAAGCAGGCGGATGCATTGT
TCCCCTCCCCGCTCCCGGAGCGGTACCGTTCCTTCGCGGGACCGGTGCTGACCGCGCTTT
CCCGGCAGGAAGCCGAACAGAACTACGATCTGATCGTATTGCTCGACTGCGCCAACGCCG
AACGCATCGCCTGCGGTCCGGCGCTGGACGCCGATTTCCTGCGGAGCCGGAATCTCCTGA
ACATCGACCACCACGTCGGCAACAACGTCGGCGCGCCTTATAATTACATCGACAGCACCG
CCTCCGCCGCCAGTGAAATCGCCGTGGAGCTGGCGCAGGCGACCGGCAAAGCCATTCCGG
TGGAAGCGGCGACGCTCTGGTATCTCGGCATCCTGACCGACACCGGCAGCTTCCGTTTCA
CCAACACCACCGGCAAGACGCTGCGTCTCGCCGCCGACCTGCTCGACGCGGGGGCCGACA
GCGAGCGGGTGGTCAACGCGGTCTACTTCAGCAAGCCGCGCCGCCAGCAGCAGTTCGAAG
CGGAACTGCTGCAGAGCTGTGTGAAAACCGCGCTGGACGGCAGATACGCCTACGCCTCGA
TCCCGCCGGAGCTGTTCGCGAAGTACGATTTCGACATGCGCGACGGCGAGGGGCTGATCG
ACCTGCTCCGCGAAATCGACGGCACGGTCGTCGCTGCGCTGATCTACCGCAAGAACGACT
CCTACAAGGTGTCGATGCGCAGCAAGCTGCGCGAATTCCCGGTCGGCCCCATTGCCCGGA
GCCTGGGCGGCGGCGGTCATGACATGGCTGCCGGAATCACCCTCGCGCTGCCTGACGCGG
CGGCGGTGGAAGCCGTACTGCTGGACAAAGTGACCGGTCTGCTGCGTCCCGTCCCGGAAC
CATAGCTTTTTTGAAGGATCATCGAATGCGATACAACTCCCGAAAACACCATCTGCCCCC
CTTCCAGACCAGCGGCGTTTTGCTGGTGGACAAGCCGAAGGAGTGGACCAGTTTCGATGT
GGTGAATTTCGTGCGCGCCCGTTTCAACGTGCCGAAGGTCGGACATTGCGGCACGCTCGA
TCCGGCCGCCACCGGCCTGCTTGTGCTGGTGCTCGGCAAATTCACTCAGCTGAGCTCTAA
ATTCAGCGGCGAGGACAAGATTTACGAAGCGACGCTGCAACTCGGGCTTGAAACCGATTC
CTGCGACCTTGACGGCACAGTGACCGCCGAACACGACTGGTCCGGCGTGACCGAGGAGCA
GCTTCGCGCCACCCTCGCCGGCTTCGTCGGCGAACAGATGCAGACCCCGCCGATGGTTTC
GGCGGTCAAGAAAGACGGCAAGAAGCTCTACGAACTCGCCCGCCAGGGGGTCGAAGTGGA
GCGTGAAAGCAAACCGATCACCATTTTCAGCCTCGATGTGACCCGCTGCGAACTGCCGTT
CTGCGATTTCACGCTGCATTGCTCCAAGGGCACTTATGTGCGGACGCTCTGCTCGGACGC
CGGTAAAAAGCTCGGCTGCGGCGGTACGCTGGCGGCGTTGCGGCGCACCCGCAGCGGCCA
GTTCAGCCTTGCCGATGCGGTTACCGTCGATACACTCAAGACTTTCGAACAGGCGGACCT
CGAAATCCACGTCCGTCAGTTCCTGTACGAACGGCTCTCCAAAATCGCGGGGGTGAATTA
TGGCGGATAAAAACATTCCCATTTCCGCGATCGAAACGGCGATCGAAACCGTGCTCGCCG
AAGCCCCCGACGGCAAATTCACGATGGCGGAGCTGCTGAAAGCGATCAGCGCCGGCAAAT
CCCAGACCCTGCAGGGGCGGGTTGAACGCACCGTCGACGGCGACGGCCGTTTCTTCTCGG
ACGGCAAAGGGAACTTCCAGCTGCGCAGTGAATTTTTCCGCAACCGGGAGTTCCTGATCA
CGCCGGACGCTTGGGAGATTGAAAACGACATGCTGTTCCCCGGCCACCGTTTCGCCCCGT
TCGTGAACCCGGAAATCTTCCCGTCGGAGGTCAAATTGATCGATGCTGACGGCCAGCCGG
TTCCGAAAAAGGAGGTCACCGCGCCGCTGTCACAGGTGTTCCACTACCATCTATTGCTCG
GTTCGGAGCAGGTGTTCGACTTCTTCGTCGCGGATTCCCCGGCCAACAGCCGCATCCGCA
ACTCGGCGCAGCCGGGCGATATGGTCACGCTGAACACCTTCGACCTCTCCGTCTTCTTCA
AAAAGCACCGGTTCAGCGTCGGTGACGCGCTGCTCTGCAAGGTGGTCGACTACGAGGACG
GCATCATCGAATTTCGCTACCTCTCCGGCGAGAATCGCCAGGAAAGCAAACTCAAAGCCT
ACGTCGAAGCCTTTGAAGCCGCACTGGGGATCGTCTTCGACCGGTTTGAAAATTATCTGG
AAATCCCGGAACAATTGAGCTGGGCGCATTACGCGGGGCGCGCCACGCTGCCTGCCGCCG
CCGACAGCGCCTCCGACGACGAGTTCCTGCGCCGCGCCTCCGGGATTGAAATCAACTTCG
ATCAGGAGCACACCGTGCTGGCCCGGAAGTCCGAGGCTCCCGAAGATGCGGCGGCGGACC
TGCCGGAAGGCGTCACCTTCTCGCGCGGCGAAACCGGCGACATCGCCGCCTTGCTGCGCG
AAATCGGTTCGCCCCTGACCCCGGTGGAGATCGACAGTTTCATCCTCGACAACTGCCACG
CGCGCGAACTGGAATTCGAGGATTTCTTCGCCCGCGCCTTCGGCCGCGAAAAGCTGAACT
TCACCGACGAGGGGCAGCAGGCGGTCTTTTACAACTACATCGAAGACCGGTTCGAGGAGC
TGACCGGCGAATACAACCGTTACGACGACGAGCCGAAAGCGCCGCTGCGTTCGACCGTCA
TGGAGCTGGTCGAAGACCGGCTCAATTTCTTCGACTTCCTGTCGAATGAAAACGCGTCGC
CGGAACAATTGCCGCACGACGAGATGCACCGGCTCGCCGAAATCGCGATGCAGCTCAACG
AAATCCTGAAGCTGCTGAACAATCCGGGCTTCACGCCCGACAATGCGGAGCTTGACCGGC
TTACCGAAACCGTCGAACTCCGCGCCGATGACCAGGATGCGCTGATCGGCAGACTGACCG
ACCGGTTCGCCGACGGCGGCTGCGGTCACGACCACCACGGCGACGACTGCGATTGCGGTT
GTTGTCACCACAAATGAGCAATCAATACCCGGTAAGGAGAAACTATATGACTCAGAGAAT
ACTTGCGAGCGGCAATGAGGCCATCGCGATGGCCGCTTTCGACTGCGGCGTAAACCTCGG
CGTCGGTTATCCCGGCACGCCTTCTTCGGAGATCCTCGACGAATTCAGCAAGGAGGGCGG
CACCGCCCAGTGGGCTCCGAACGAAAAGACCGCTCTCGAAGTCGGCATCGGCGTCGCCTT
TGCGAACGGCCGTTCGCTGGTCACGATGAAACATGTCGGACTCAACGTCGCCGCCGACCC
GCTCTTTACGATCGCCTACTCCGGCACGCCCGGCGGGCTGGTGATCGTCAGCGCCGACGA
TCCCGGCATGGCCTCCAGCCAGAATGAACAGGACAACCGCCGCTATGCGATCGCGGCCGG
GGTGCCGATGCTGGAGCCGGCGGATTCTCAGGAGTGCTATGACTTCCTGATCCGCGCCTT
TGAGCTCTCCGAAGCGTACCGCCGCCCGGTGCTGTTCCGGGTCACCACCCGCGTCTGCCA
CTCCAAGTGCATCCTCGAACGGCGCGGCCGGATCGCGGAGCCGAAAACCGGCAGCTTCAC
CCACGATCCCAGGAGCAACGTGATGATTCCGGCTTACGCCCGGATCGCCCATAAGAATCT
GCGCGCCACGCTGCACAAACTCGAAGAACTCAATGAAAAAGGTGAATTCGTCAAACGGAT
CGAAGGCTCCGGCGAACTTGGCGTGATCACCAGCGGCATCAGCTTCCAGCACGTCCGCGA
CGCCGCGCCGGAGGCCTCGGTGCTGAAGCTCGGCTTCACTTATCCGCTGCCGCTGGAAAC
CATCCGCAAATTCGCGGAATCGGTGAAACGCTGCGTGGTCGTCGAAGAGGGCGACCCGAT
CCTCGCCGACGCAATCAACGCCGCCGGGATCCGGGTCGAGGGCAAGCCGGAGATGTTCCG
TTTCGGCGAACTCAACGTGCAGCGGGTCCGCCGGCTGCTGGCCGGCGACACCACTCCGGA
ACCGGCCCCCGCCCCCGGCAAGCCGCCGCAGCTCTGCGCCGGCTGCCCCCACCGCAAAAC
CTATCAGGCGCTGCATGAACTCAACTGCATCGTCTCCGGCGATATCGGCTGCTACACCCT
CGGCGTGCTGCCCCCCTTCGAAGCGGTGGACACCTGCGTGTGCATGGGCGCCTCGATCAC
CGTCGGGCTCGGTATGCGCCGGGTGCTGCCGGAAGCCGAAGCGCGCCGCGTGGTCAGCGT
GATCGGCGACTCCACTTTCATGCACACCGGCGTCAACGGCATCGTCGAAATGGTTTACAA
CCGCCCCGCGACCGGCCACGTGGTGCTGGTGCTCGACAACAGCACCACCGCGATGACCGG
CATGCAGGAGCATCCCGGCACCGGCCGCAAGCTCGACCACACCCCTGCCCCGCAGGTTTC
GATCGAACAGGTCGTCAGGGGGATCGGCGTGGACAATGTCGATGTGATCGACTCGACCGT
GAACTACGAAGCATTCAAGGAGCTGGTGCAGAAGCGCCTTGCGAGCAACGACACCAGCGT
GATCATCGCCCGGCGCCCCTGCATTCTCGCGATGGTCAAGCTCAAGTCTTACGAAGGGAA
GAAATAAGATGCAGAAAGTTGTCAATATCACCGTCGCCGGTCTCGGCGGCCAGGGCGTGC
TGACCGTCACCGACATCATCGCGGAAGTGATGTTCCGCGCCGGATTCGATGTGAAAAAGA
GCGAAGTGCACGGCATGAGCCAGCGCGGCGGCTCCGTTTCCAGCGAAGTGCGCTACGGCA
AAGAAGTCGCCAGCCCGATGGTTCCGGAAGGCGAAAGCGACTTCCTGATCGTGATGGAGC
CGACTCAGGTTGAAGTCAACCGCCACAAGCTCAAAGCGGGCGGCGTGCTGATCACCACCG
ACGATGTGCCGATGGATAAGCTGACCAATCCGAAAGCGCTCAATACGATGATGCTCGGCG
CGCTGTCGAAGCATCTCGAACTCGCCGACGAAAGCTGGCTTGCCGTAATCAAGGAGCGGC
TGCCGGAAAAGCTGCATGCCCTCAATATCGAAATGTTTGAACTCGGCCGCAACGCCTGAC
CCAACCCAGTAGGAGGCAGTATCATGATGATCAAACAGTTGTCGCTTTTCGTGGAAAACC
GTCCGGGCGCCCTGAGCGCGGTCTGCCAGGTGCTGAAGAACAACCGGATCAACATCCGCA
CCCTGTCGCTGGCCGACACCCAGCAGTTCGGCATCCTGCGGCTGCTGGTCAAGGAGTACG
AGAAGGCCAAGGAAGCGCTCGAAGCCGCCGGTCTGGTGGTCAAAGTCACCGACGTGCTGG
CGCTGACCGTGCCGGACCATCCGGGCGGCCTCGCCGACATCCTGACGATTTTCGACAAGC
ACAAACTTTCGGTCGAATATATGTATGCGTTCACCTTCGGCCGCGAGGACAAGAGTGTGA
TGGTATTCCGGTTCGAGCATCCGGAGCAGGCCGTCGAACTCCTGAAGAATGAGCCGATCG
AGCTGGTCAATTCCGCCGATCTGTTCCGATAACCACTCCGGCCGGCAGCTGCGGTTTCGC
CGCTGCCGGCCCATATATTCAAGCAAAGAAGTCAGAAGAAATGTCTCAGTTCGTCATTCC
CAACCGGATCTTCGACCCGGCCGCCGAGTGTATGCCTCGCGCCGACCGGATCAAGCTCCA
AGCCACCCATCTGCGGCGCACCATTGAACAGGCTCAGAAGATTCCGTTCTACCGGCGCAA
GTTCGCGGAAAAGAACATCTCGCCGGATTCGGTCAAAACCGTCGCCGACCTGAAGCGTCT
CCCGTTCACCACCAAGCAGGACCTCCGCGACGCCTATCCCTTCGGCTTCTTTGCGGTGCC
CCGGGGCGAACTCGCCCGCATCCACGCTTCGAGCGGCACCACCGGCAAGCCGACCTTCGT
CGGCTACACCAAAAAGGATATGAAGCTCTGGGCCGATCTCTGCGCCCGCTTCCTGGTTGC
AGGCGGCCTGACCAGCGACCAGCTCGTACAGGTTTCCTTCGGTTACGGCCTCTTCACCGG
CGGCTTCGGGCTGCACGGCGGCATCGAACGGGTCGGCGCGGCGGTGCTGCCCGCCTCCAG
CGGCAACACCCAGCGGCAGATCATGCTGCTCAAGGACGCCGGGATCAACACTCTGATCTG
CACCCCCTCCTACGCCTTGAACCTCGCGGAAACCATTCAGGGCCAGGGGCTGAAAAAAGG
GGACCTCGCGCTCCGGTTCGCCCACTTCGGCGGCGAGCCGTGGACGGAAGAGATGCGCTG
CGCCATTGAGGAAGAGCTGGGCCTCCACGCCTTCAACAACTACGGCCTCTCCGAAATCAT
CGGCCCCGGCGTCGCCGGCGAATGCGCGGCCCGCACCGGCATGCACATCCAGGAGGACAA
TTTTCTGGTCGAGTGCCTGAACCCCAACACCCTTGAACCGGTCGCCGAGGGCGAGGAGGG
CGAACTGGTGATCACCAGCCTGACCAAGGAGGCGTGTCCGATCATCCGCTACCGCACCCG
CGACCTTGCGCGGCTTTACTACGACCAGTGCCCCTGCGGACGCACCACGATCCGGATGAG
CCGGGTCAAGGGGCGTTCCGACGACATGATGATCATCCGCGGCGTGAACGTGTTCCCGAC
CCAGATTGAGGAAGCGCTGCTGCGGGTGGACGGCACCGCGCCGCACTTCATGATCGAGCT
GACCCGTCCGGGCAATCTCGACGAGGCGGTGGTCAAGGTCGAAATCCGCGAGCAGGACTT
CTCCGACAAGATGGAGGAGATGCACCGGCTCCGCGACCGGATCGGCCGAGAAATCTCATC
GATCACCGGCATTCATTTCACCATCGAGCTGGTAGAGCCCAACACCCTTGAACGCTTCAC
CGGAAAGGCGAAGCGGGTGCTCGACCTGCGCAACCTGAAATGCTAGGAGCCCGGCGATGG
ACATCAGAGCCACTGCAATCGGTCTTGTGTGCACCGCCCTGGCTGCGGTGCTGTTGAACG
GCTGCACCACGGTGCCGGTCACCGGCCGCAGCCAGCTGATGTTCTACGGCGAAAAAAGCG
ATATCGAGCTGGGCGAGGAGTCCTGGAAAGAGATTCAAAAACAGGAAAAACGCTCCTCCG
ACGCCGGATACAATCAGGCGTTGAACCGGATCGGTCCCAACCTCGCCAAAGTCGCGGAAC
GGCCCGACTACAAATGGGAGTTCGTGGTATTCGACTCCAAAGAGCCGAATGCGTTCTGCC
TGCCCGGCGGCAAGGTGGCGGTCTACTCCGCCTTGTTCGAGCTGGTCGACAACGATGCCG
AGCTTGCCACCGTGGTCGGGCACGAGGTCAGTCACGCGCTCGCCCGCCACGGCGTCGAAC
GCATGAGCCAGAGCACCTTGCAGTCGCTTGGCGGCGCGCTGGTCACCGCCGCGGTCGGCT
CCGAATGGGATTCCGCCTATCAGGCGACCTCCAACCTCACTCTGATGCTGCCTTACAGCC
GCACGCAGGAGTACGAGGCGGACCAGCTCGGCCTGATCCTGATGGCGAAGGCCGGTTACG
ATCCGGCGGCGGCCCTGACCTTCTGGGATAAGTTCCGCAAGCTCAGCCAGACCGGCACCG
TCGCGGAATTTCTCTCCACCCACCCCGACGGCGACAAGCGCCTCGAACGGTTGAAACAGC
AGCTACCGGCAGCCCGGCAGTACTACGAAAAAGCCGCTGTCAAGCGCGGCCTCGGCACCG
TCTACTGATCTTTCTCCGGCCGGCTGATGGGAAATGAATATCGAACAGTGTTTTCTCAAC
AACCCTGCCCTTCTGATGGAAGGGGCCATACAGGAGCGGCTGAAGCGCGAATATGCACTT
GCATTCGATCCGGTGCTCCGTTACGCGCATCTGGTCCATTCCACGACAGGACGCCGGGCG
CTGGCCGAAATCTGGTGTCAATATAGCGGAATCGCCCGCCGTTACCGCCTCCCTTTCCTC
GCGGCGACTCCAACCCGGCGTCTCACGCGAGAGCTGTTGGAAAGCGCGGGGCGATCCCTT
TCGCTGCTGCACGACAACGTCTGTTTTCTGCAGCAGCTTAAAAAATGCAGCCGTCTCGAA
ATGTACGCGGGCGCCCTGATGGGATGCCGCGGTGATGCCTACACCGGCGAAGGGGCTCTG
CCGGAACCGGAAGCACACCGGTTCCACCGCGAACAGGCGGAGCTGTTCAAGGAAGCCGGC
GCGGATTATCTTTATGCGGCCCTTCTGCCGACGCTTCCGGAAGCGGTCGGAGCCGCGCGC
GCGATAGCCGGAACCAGCCTGCCCTATCTGATCGGCTTCACGATTCAAAGCGACGGGTGC
CTGATCGACGGCACCGCCATTCATCAGGCCATTGCCGCCATCGACCGCGCGACCAGAGCC
TCGAAGCAGCCCCTCTGCTATATGGCGTGCTGTGTTCATCCGACAATCGTTTACGCGGCG
CTTTCGCAGCCGTTCAATCGTACGGACCTGGTCCGGACCCGGTTCAGCGGAATGCAGGCC
AACACCTCCGCCCTCCCCTATTCCGAGCTGGACGGCGCCGCCGACCTGAAGACCTCCGAT
CCGGAGCAGCTCGCCGCCGGAGTCCTGCGCCTGAAGCGCGAAATGAATCTTAAAATTCTC
GGCGGATGCTGCGGCACCGACCAGCGCCATCTCGAAGCGATCGCCCGGCAGATCACTGAT
TTCATCAACAATGAATCAGCCGCGTCAACGCATTGAGCTTTTCAACCGAATCACGGAAAC
GCCTTGAGCATGGCAATTGAAAAAAAACGGATTTTTTTGAAAAAACGCTTGCAAAGGTGT
ACAATTATGATTATTGTATACCCTAAACAGTTCCGATTCTCAATCCGTTAATTGTCGATC
TGGAGGACTCCGCAATGAAAAAGCCTGTCGTGTCGAATGAGTTGTCAAACAAATACGGTT
TACCGGAAACATGGTTGCCCGCCGGTCTCTCTCCGTCAAAATTCACATTGATTGAGTTGC
TCGTCGTGATTGCAATCATAGCAATTCTCGCGGCGATGCTGTTGCCCGCACTCAATTCCG
CCCGGGAACGTGGGCGCCTGATCTCCTGCAACGGCAACCTGAAGCAGCTTGGGCTGGCGC
TCACATTCTACGAAGGCGAAAACAAAAATATGCCTCCGGTGATGTACAAGCCGGTCAGCA
CCTCCTACCGCTACACCCGGCTGCTGATGCCGTATATCGGCAAATCCGGCTGGGGAGCGG
AAAGCGCGCTCGACGAGGTCAAGCTGGTTAAAACCTTCCGCTGCCCCTCCGACTCGTTGC
CGCGCAGCAACGGAGCCGACGTCTCCGGCCCGAACAGCTATGGGCTCAACTTTGAAGTAC
AGGAAGGCGATACAGCCGGAACCGCCGGAACCGTCGCTTTTTCACGGGTGCAGGAACCCA
CCGCGACCATCATCATGGGCGACCGCTGGCTGGTCAACAACACGGTCAGCAACGCACTCG
GAATCGACGCCACCCGCAGCGGCAATTTCCACGCCGCCGATACCCGCAACAACTTCCTGT
TCGGCGACGGGCACACCGCCTCGCACGCGCTGAAGGAGACCCGGCAGGACGACGACCGGA
TGTGGAAGTTCGACAAGAAGAAATAAGGAGTTCGCACCGATGACCAGAACCACCAGCCCG
TCCGCCCGGCTTGTCCAGCGGCTCAAGGCCGCCTTTTCCAACCCGCCGGTCAAGGCGGGA
ATGCGCCTGAATCCGGAGCGCGAACTCGCCCGGACCCTCGATGTCAGCCCCAAGTGCATC
AACCGGACGCTCCGGCTGCTGACCGAGGAGGGCATCCTCTCCAAGCGGCACGGCAGCGGC
AACTACATCCGCCGGATTCCGGGGGAATGCGTACCCGCCGACCTGAAAGCGGAACAGCTG
TTTCCGGCTTCGGAGCTGGAAGAGGACGCCGCCCCCCATCTTGCGTCTCTGCCGGAACAG
CAGCGCCTGACCATCCAGCTCTGGAGCGGATTCCACCGCAATCCGGGCCGGAATGAAAAC
TATTCGCTCTACCGGAAAATCCGAAGCCGGATCGAGCTTGCCGGACACACGCTGGAAACC
TGCGATATCATCGACGAACATTGGGAACCGCTTCCGCTCGAACAGATCGCCGCCTCGCTC
AAAGCGCATCCGGCCGACGGCTATCTGATCACCTCGCCGCTGGGCGGCCACTTCATTTCT
GCCTATCGGATGGCGTTCGGGACGGAGCCGACCGCCGCAGTCTATCTCTCCAGCTGGGGC
GACGAGGAATTCAACGAACCGGAAATTCGGCTGGACGGTCAGGAGGCCGTCGTGCGCGGA
ATCCGTGAATTCGCCCGGCACGGCCTCAGGAAAATCGCATTCCTCGGCATCGAAACAACC
TACCACTCCGGCTGCGCCGACCGGCAGGTCTACGAATTCGCGATGGCCCGCGCCCGGCTC
GATTACCGGCTTTCCCGGCATATTCAGGTCCAGTCGGAAGCGGCGCGGCGCGCGGTGTGC
GACATGCTCGATTCGCCGGAGCCGCCGGAGGCGCTGTTCATCGGCGAAGACCTGTTGATT
GAAGGCGTCCGGCGCGCGCTGGCGGAGCGCGGCCTGATCCCCGGCCGCGATCTCGCGATC
ATCACGATCAGCCACTCCGAGGAGAGCAGCGAAATCCATCCGGAGTGGACCAGCCTCGAC
TTCAACCGCGACCTGACCGGCGTCACCGCCGTAAATGAGCTGCTTGCCCGGCTCCGGACT
GCCGGCCATGAGATGCGTTCGGCGGCAATGCTCGGCAAATGGTGCTTCCGGAACACTCAC
TTCATCTGCAAAGGAGATGCCAATGAATAAGTTTCCATTCCTCCCGCTGCTGCTGGCTGC
CGGCGGCCTCCTGCCGGCGGCGCAACTGGTCAATCCCGCCTTTGAAACGGAACAGGGCTG
GGAAAAGTGGCGTGACGGCAAACAAACCGAGCGCCGCCTCTCCGAACACGGCCGCAACAA
CAGCCGCTGCGCCTTCATCTCCGCCCCGGCCGGAGAAAAAGGCGCCTATCTGCAGAGGAT
TAAAAATCCCCAACCGGGCGATTATACGCTCACATGCTGGTATCGCACTTCCCTCGGGAA
ACAGTGCGCCAGACTGGAAGTCACCGGGAAGCGGGACGGCAAAGCTGTTTTCAGCCGCTC
CGCCGCCCTCCCCGGTTCGCAGGATTGGAACACCGGTTCCCTCGCTTTTCAGCTTCCCGC
CGGAATTACGGAATTGATCGTCACGCTGTTCGTCGCGAACGGCAAGGCGTGGTTCGACGA
TCTTGCGCTGCAGGCCGCTCCGCCCGCCGCCTCGCCGGTAGAACTGCCGCTGGAAGGGAT
CTGGAAGTTCCATCCCGGCGACCTTGCCGGAGCCGCCGCACCGGAGTTCGACGACTCCGG
CTGGGACAATATCAAGGTCCCGGCCCTGTGGGAAAAAGAAGGATACCCGGAATTGGAGGG
TTTTGCGTGGTACCGCCGCAGGATCGAACTGCCGCCCGCCCTCCGGGGCCGGAATCTGGT
GCTGATCGCCGGCGGCATCTCCAAGGCGGACGAAACCTTTTTCGACGGCGTAAAAATCGG
TTCCACCGGGCAATTTTCCCCGAAGTTCAAAGGCGATACCTTTGGAATGCGCCGTTATCT
CATTCCCGCCCGGCTGACCGGCGGAGCGGCGCACACCATCGCGGTCCGGGTGCATGACGG
AGCAAGCCGGCAATCCGGCGGCATCTGGATCGCACCGGTCCGGCTCCGCCCCGCCGAAGT
CCGGGAGTTCCGGCGCGTCACCCTCGACACCGGCAAAACCGCCAATCTGTTCGCCCCCGG
CGAACCAGTCACTTTAAAGCTGAGCGCCGACGACCTCTCCGGGGCCAGACTCGACCGGCC
GGAACTGCGTGGTACGGTCAGGCGGTACGACCGCACGGTTGCCGCGGAATTCCGCCTGAA
GCTCCCGCAACCGGCCGGACACGCCGAAGCCGTTGAAACCCTGCCGCCGCTCCCCGAGGG
GTTCTACACGCTTGAAACGGAACTGACCTCCTCCGACGGACTCACCGCCCGTCACGGATT
CACTTTCGGCGTGCTGCCGGAACAGCCGGAACCGGCTGAACCGCGTTTCGGCCTTGCCGG
ACACCTGAACCGGCTGGATGACGATGAACTCGTCCGCACCCTCGCCGTCGCCCGCCGGAT
CGGGATCGGCACTTTCCGGACCGGCTTCCTATGGAAGGATGCCGAGCCGGAGCCGGGACG
CTGGAACTGGTCCCGGTTCGACCGCACCGTAAAGGCGCTGCGCGACTCCGGCATGGAGCT
GACCGCGACACTGGCCGGAACGCCCGATTGGGCCTCCACGGATCCGCTGGGGCGCAGAGG
ACTTCCGCGCAAGGCGGGGCGGATGCCGCAGCTCGACCGCTGGCAGGAATACGCCCGCCG
AATCGCCCAGCGCTACGCCGGGAACGGCATCAGTTGGGAGCTGTGGAACGAACCCAACCT
GAAATCCTACTGGAAACCCGCCCCGGAATCCCATCAGTATTTCCAGCTTCAGCAGGCCGG
ATACCGCGGAGTCAAGGCGGGCGATCCGAATGCGACGGTGCTGACGGCCGGCTTCTCCCC
GTTCCGCTTCGTCGAGCCGGATGCAACGGCGGAGCTTTTCCTCGACGACCTGTATGAGTA
CGCAGGTCAGGAGAAAGTGTTCGACCGGATCGCCTACCACCCCTACCCGGTCATGCGCAA
AGCGATCACCAACGCCAGTCTGGAACAGCAGTTCACCGAAATGATGCGCCGCCTCCGCGC
CGTCCGCGACCGGCGCGGCGACCGTTCCGGCTTCCGGCTGACCGAACTGGGCGCGCCCAA
TCTACCCCGCACCGTCGACGAGCGGCGGCAGGCGGAAATCCTGACCCTGCTGCTGACCCT
CTGTGCCGCCGATCCCGGGATCGAGCAGGTTCACTGGTACAATTTCCAGAACGACGGCGA
CAATCCCGACTATGCGGAACATAACTTCGGGCTTGTGCACCACGATCTCTCGCCGAAACC
CGCGTTGTTCGCCTTCCGCCATCTGCTCCGAATGCTTTCCCGCGCCGATTATCAGGAGCG
TATTGAAGAAAACGGCATTGTGTTCCACCGCTTCACCGCCGGAGGCGCGCCGCTGCTGGT
CGCCTGGAGCGACACGCCGACCAACTGGACGCTTCCTCCCGGCGTCGCCGCCGTCACCGG
CGTCACCGGCGAACCGCTTCACCCCGCCGACGGCAGACTGACCATCGGCACCGCTCCCGT
CTACCTGCAATTTACCAAAGGCAACTGATCTTATGAAACCGATTCCTCTCCTCGGCATGG
CCACCCATCTCACCAAACTCGCACCAGAAGCAGCGGAACAGGAAATCCGCCTGATGTGCG
ACGCCGGAATCACCGCGATCCGCACCGGTTTCCTGTGGGACACGCTCGAACCGGAACCGG
GCAGGTTCCGCTTCGACCGACTTGATGAACTGGTTGACCGGCTCAATGCGGCGGGCCTCG
AAATTCTCGGCACCATCGCCCGCACCCCGGTCTGGGCCGGGGGCGGCCAAAGCGACGGCC
GGTTCCGCTTCCATCCGCCCCGGGAACCGGAAGAGTTCGCACAGTTCGCCGCCCGGCTGG
CCGGCCGCTACCGGGGCCGGGTCAGTGCATGGGAGATCTGGAACGAGCCGAATTCCAACA
ACTTCTGGTATCCGCAGGCTGACGCCGGCGCCTATATGGCTCTTCTTCACGCCGCGTACC
GCGCGATCAAGGCGGCGGCCCCCGAAGTACCGGTGCTGCACGGCGGCATCGCCTGCTGTC
GGGAACACCGGATCAACTTCGGCTTCATGGAGCAGCTCTTCGAGCGTGGGCTTTCCGACT
GCTGCGACATCATCAATCTACACCCCTACTCCGGGCCTAATGTGCCGGAAACCGAGTTCG
ACGCCACTTTCGACCGTTTCGCCGAAATGATGCGCCGCCACCGTTGCGCCAAACCGGTCT
GGCTGACGGAGCTGGGCACCCCGGTCCACAGCCGGTTCGTCCCGACCGAAACCGAACAGG
CGTTCCATCTGGCGCGCCACTGGCTCACGTCAATGAAGCGGCCTGAAATTGAACGGCTCT
ACTGGTACGATTTCCGCGACGACGGCGATGATCCGGCCAATTTCGAGCATCACTTCGGCA
TCATCGCCGCCGACTTCCGCCTCAAACCGGCCTATCACGCCTGCCGGGAGATGAACCGCC
AACTTGCCGGCGCAGAATACCGCGGCGAATCCGCCATCCCCGGAGGCGGCCGCCTGATCC
GGTTTGAACGCCCCGACGACACGCTCTTCCTGCTCTGGTCTGATGCCCGCCAGACCAGGC
TGCTGCGCGGCATCGGCTTCGATCTCACCGAGACGACGATGACCGGCCTCCCCTGCCCGC
TCTTCCGCAAGCAGGACACCATCGATCTGACCATCGGCCCCGAACCGGTTCAGTTGCTCC
TGGCCAAAGCCGACGCCGACCGTTTCCAACAGGCGTTGCAGCATTCAACGGCGCTGATCG
GCATCTGATATCCTGCCGCCGAAACCATTCCGCACCGATCTTGAATCCGCCGGAAAGCAA
AACGGGCCGCTCCTACCGGAGCTCAGGCGGGAACGAAAAGACGCATCAGCAGCGGAATCG
TCGCCAGCGACAGAATCGTGGTCACGATGATCGCCTGCCCGGCGAATTCGTAGTCGCCGC
CGTACTGGCGCGCGACCAGCACCGAGCTGGATGCCGCCGGCATCAGCGCAACCACCGCCG
CAGTCTGGTACACATCCGGGGGCAGCGGCAGCAGTTTCAGCAACAGCAGAAGCACCACCG
GAATCACCGCCAGCCGCACCAGCGACAAATAGACCATGTCGGTTTTATGCTTCAGCATCG
ACTTGAAACAGTTCACCAGCGCCACACCGATGATCACCAGCATGAAGGGGACAGTGATAT
CCCCGAGGTATTTGCAGGTGTAAGCGATCGGCTCCGGAATCGGAATACGCAGAAAACAGA
CCAGCAGCGCCACCGCCACCGCCGCCACGTTGATCGAAAAAATACTGCGGAGCGTCTGTC
CGACCGTCCCGCCTCCGGTGAAGGTCATCACGCCGATCGTCCAGAAGCCGACCGTGGAGC
CGACATTCATCAACAGCAGCAGCGCCACGTGCCGGTCTCCCCAGATGCTCTGCAGGATGA
TGATCGGCAGAAACACGTAGTTGTTGATCGCGCAGATGTGGTGAAACGTGCCGATCCGTT
CCGGCGTCTTGTGCTTCATGAACCGCTTCAGGAAGTGGCCGATCACCGCGCCGACCAGCA
TCAGCGCGAAACCGAGCACCGGCATCAGCCACAATTCGTTGAGCTGGTCCGGCTTGAAAT
TCCGGGTGATGGTCGCAAAAGTCAGCAATGGGAAAAACAGATCCAGCGTAAGCCTCGAAA
GCCGTCCGAGGTCGCCGGTCTCAATCATTTTGAGCCGCCACGCCAGCGCACCGACGCCGA
AAACCAGAAACGTTTCCAGAATCGACAGAAATACTTTGTACATCATAGTCGTGAAAATCC
GAAAAGAAGAACGGCGCCCGTTTCACCCACCGACGGGAAAACGAACGCCGTTTCGACGAA
AACGCCGATAACGCTTAGTTGGCCAGCGAATTCAGCAGCTTGTCGACCTGCGACTTCTTG
TTCGCGGCGCGGTTCGCATGGACGGTACCGACCTTGGCGGCCTTGTCGATGCGGCTGCAG
TAAGTCTTGCCCAGCTCGGCGGCCACGGCGGCATCCTTCGCATCGACGGCGGCGCGCAGC
TTCTTCTCAAGGGTCTTGAGTTCACTCAGACGCATACGGTTGCGGAGGTTGGCCTGTTTG
CTGGTGCGCAGACGCTTGATTGCGGATTTAGTGTGAGCCATTTTCTTCTTTCCCTAAATA
AATTACGAACTATAAAAAATTTTGTTAAATCTTTGTCGATACGAGTATATGAAAATACCA
CAAATTCGGCGTTTTTCAAGCGCAATACCGCGAAATGCTCCGTTTTTTCCGCAAAAAAAG
CGGAATCGGCTAATTTTCCATCCCGCCGGCCAGCCGGACCGCAGTGAGATTTTACACTTC
TTCCCGCTCTTCCCATCGGCAAAGAAAGAGGAAAGCGCATGGTCGCCATTCCGGGCGTCT
GCCGCCGGAAACTCTTAAAAACCCGGAAAAAACGATTGAAAAAATACCGTTTCCGATGTA
TGTTTATGATTCAGGAGTAACAACCCAAACTTCAACAAGGAATCATGAAATGAAGAAGGT
TCTGGTCACCGGAGGCGCCGGCTACATCGGCAGCGCCTGCTCGGAATATCTGCTCAACCT
CGGTTACGACGTGACCATTTTCGACGGTCTCCTGACCGGCCACCGCGAGGCGGTCGATCC
GCGCGCCAAGTTCATCCTCGGCAACCTCTCCGACCGCGAGAAGATCAAGAGCGTCTGCCG
CGAGGGCAAATTCGACGCGATCATGCACTTCGCGGCGTTTTCGCTGGTCGGCGAATCGAT
GAAAGACCCTTCGAAATATTTCCGCAACAACATCGCCAACGGCATCAACCTCGCCGACGC
GGCGGTCGAGAGCGGCGTGAAGATGTTCGTATTCTCCAGCACCGCGGCGACCTTCGGCCA
GCCCGAATCGGTTCCGATCAAGGAGTTCGACCGGCAGATCCCGATCAACCCCTACGGCGA
ATCCAAGCTCTGTTTCGAGAAGATCCTGAAGTGGTATCATGAGATTTACGGCATCAACTA
CGCGGCGCTGCGCTACTTCAACGCGGCGGGCGCGACCGAAAACTTCGGTGAGGACCACCG
GCCCGAAACCCACCTGATCCCGCTGATCCTGCAGACCGTCCGCGGCAAGCGCGACAAGCT
GATGCTCTACGGCGACGACTACGACACCGCGGACGGCACCTGCGTGCGCGACTATATCCA
CATCCTCGACCTCGCCCAGGCGCACGAACTCGCGCTGTCGGCTCCCGAAAGCGGCCACTA
CAACCTCGGCACCGGCAACGGCCTCTCCGTCAGGGAGATCATCGACGCCGCCGAAGACGT
GACCGGACTCAAGGTCAACTATGAAGTTGCGCCGCGCCGTCCCGGCGACCCGGCCAAGCT
GATCGCCTGCAGCGAACGCGCCCGCCGGATGCTCAAGTGGGAGCCGAAATATGAATCGGC
CCACAAGATCATCGAATCCGCGTGGAAGTGGCAGCTCAAGCATCCGGACGGGTATAAAAA
TTGATCTGGTGCGAACTCGGTCCCTTCACGATCTTCGACGTGGAAACCACCGGTATGAGT
CCGGTGCGGGACCGGATCGTCGAACTCGCGGCGGTCCGGGTCGATCGCGACGGCAGCCTG
AGCCGTTTCCAGTCGCTGGTGAATCCCGGCGTCAGGATTCCGGCGCAGGCGGTCGCGGTG
CATCACATCACCGACGACATGGTGGCCGGGGCGCCCAGCTTTGCCCGGATGGGCCTTGAT
TTTCTGGAGTTCGCCTCCGAAAGCACGCTCGTGGCGCACAACGCCCGGTTCGATCTCGGC
TTCCTGCAGGAGAGCCTCGCCCGGACCGGGCTGCCGCTGTGGAAGGGCAAGACGCTCGAT
TCGCTGCGGCTGCTGAAAACCACCTTCCCGAACCTGCCGAGCTACAACCTGCAAAGCCTG
CGCGCCTATTTCCAGCTCGAAACCGAAAAGGGCATGAACGCCCACCGCGCCGGAGCCGAC
GTGGAGTGGACGCGTCAGGTTCTCGAAATCGCGCTCAGCAAGGCGATCCGCATGAGCGCG
CCGCAACACGAAGGATAGCTTCCATGTCAGAACCGGTTCTGTGGGCGGCCGAAGAGCTCA
GTCTCGCCATCGGCCGCCAGACGCTCTATGACAACGCCGAATTTTTCATCAACGCCGGCG
AGCGCGTCGGTTTGATCGGACGCAACGGCAGCGGCAAATCAACGCTGCTGCGGCTGATCA
CCGGGGAAGAGCTCCCCGGTTCCGGCAACCTCACCCGCGCCCGCAATCTGCGCGTCGCGG
TGCTGCCGCAGGATTTCGAAATCGACAACGGCCGCTCCATCGCCGACAATGTGCGCGACG
GGCTGGCGTGGTTCCTCGAGCTCCAGAAGAAGTTTGAAACCGTGTCGGTGAACTCTCCTG
AACACGCCGAAATCGACCATCTGCTGATGCTGCACGACGGCTGGAACCTCGATACCAAGG
TCGAACAGGTTCTGGCGAAGCTCGGGTTGAGCGATCCGCAGCGCCCCTGCGACAAACTTT
CCGGCGGCGAAAAACGCCGGGTCGCGCTGGCGCGGGCGATCATCTCCGAACCCGATCTGC
TGCTGTTGGACGAACCGACCAACCATCTCGACGTCGCGGCGGTGGAGTGGATTGAAAAGT
TCCTCGCCGAATACCGCGGCAGCTGTCTTTTCGTGACCCACGACCGTTATTTCCTCGACC
GGATCGCCACCCGGATCGTCGAACTCAGCCACGGGAAACTGTACAGCTATCAGGGCAGTT
ATTCCGATTTTCTGGCCGCCAAGGCCGAACGCGAACTCAACGAAGACATCCTCGACGCCA
AGCGCCGCAGCTTCCTGCGCCGTGAAGTTGAATGGGTGCGCCGTTCGCCGAAGGCGCGGC
TGAAACGCAACCTCGGCCGCATGAAACGATACGATGAGATCGCCGCACAGTCCGGCCCGG
TCCGCGACAGCGACATGGAGCTGCTGATTCCGACCGCCTACCGGCTCGGCAACAAGACGG
TGGACCTCAAGGGGGTCGAACAGAAATTCGGCGACCGGGTCATCATCGACCATCTCGACT
TTGAATTCGAGCCGCGCAGCCGGATCGGCATCGTCGGTCCCAACGGCGCGGGCAAATCGA
CGCTGCTCAAGATCATCACGCAGCAGATGCAGCCGACGAAAGGCGAGGTTTCCATCGCCT
CGACGGTGGAATTCAACTACATCGACCAGTCCCGCGTCGCGCTTGATCCGGAAAAAAGCG
TCGCCGACGAGATCAGCGAAGGCGTCGAAACCATCCAGCTCGGCGCCGAAAAGATTTCGG
TGTGGGGTTATCTGAAGCGTTTCCTGTTTGAGGACGAGCGGATCAACACCAAGGTCAAAT
ATCTTTCCGGCGGCGAAAAGGCCCGCCTGACGCTGGCCAAAATCCTGAAGCAGGGCGGCA
ACTTCCTGATCCTCGACGAGCCGACCAACGACCTTGACCTCTCCAGCCTCCGGCTGCTTG
AGGAGGCGCTGGCGGCCTATCTCGGCTGCGTGATCGTGGTCAGCCACGACCGCTATTTCC
TGAACCGGGTCTGCACCGGCATCCTCGCGTTTGAAGCCGGCGGCAAGGTGGTTTACAATC
CGGGCGATTACGACTATTACCTCGAAAAGCGGCGCGAACGCGAAGCCGCGGCACTCGCCG
CAGCCGAACCGGCCAGGCCGGCGAAACCGCAATCGTCCGCCCCGCTCCCCGCTCCGAAAG
AGCGCCGGAAGCTCTCTTACAAGGAGCAGCGCGAGCTGGACGGGATGGAGGAGGCGATCG
CCGCCGCCGAGGAGAAAGTTTCCGAAATCGAAACCTGTTTCAGCGATCCGGATTTCTTCG
CCAAATACGGCAGCCGCGCCGCCGAACTTCAGCGGCAACTGGACGATGCGAAAGCCGAAT
GCGCCCGTCTTTACGAACGGTGGGATGAGTTGGAAAGCAAACGCGCCGCGCTGGAGGGCA
ACTGATGGAAATCCCGCGCAAACTGATCTGGCCCGGCAGCACCCAATTGGCTCCGGTTCC
GGCCGTGCTGGTCGGCTGCGGCGACGGCAGAACGCACCGCTACAACCTGATCACGGTCGC
GTGGACCGGTATCGTATGCAGCGCACCGCCGATGATTTCGGTTTCGATCCGGCCCGAACG
CCACTCTTACGCCCTGATCGGGGAAGCCGGTGAATTTACCGTGAACATCCCTCCCGCCCG
GCTTGCCCGCGCGGTGGACTGGTGCGGCGTGGTTTCCGGGCGCGATCACGACAAATTCAA
AGAGCGCAGCCTGACTTCCCTGCCCGGCTCGCAGGTCGCCGCACCGCTGGTTGCGGAGTG
TCCGCTCGGCCTCGAATGCCGCGTAACCCAGGCCATCGCGCTCGGCAGCCACACCCTGTT
TCTCGCCGAAATCCTCGCGGTGCAGGTTTCGGAGGAGCTGCTCGACCGCTCCGGCCGGAT
GCAGCTCGAAAAGGCGGGGCTGCTCGCCTACGCTCACGGCCATTACTACGAACTCGGCCG
TTGTCTCGGCCACTTCGGCTACTCCGTCCGCAGGAAACCCGGGCCGACCGTCCGCCGGTA
AAACCTCCGCCGTACGCATGGCCCGTGTCCATGATTATTTTTTGACTGTTACAACTTCAT
CGACCCAGCGGGCCAGCGCCGTTCCGGCTTCTTTGATGCTCCTGCCGGAAAAAGCGCCCC
CCTTGCCGAAAACCGCCTTGGGGCACGCCTTGCGCATGTCGCTTTCACAGCGCGCCATGC
CGCCTCCGCCGTGGGTCACGAACGGAATTATGGTCTTGCCGCTGAAATCATAGCTGGAAA
GGAAGGTCAGGACAGGCGGCGCCATCGTGCTCCACCAGTTCGGCGTACCGACGAAGATTA
CGTCGTATTTGTCGAACTCCTTCACTTTTTCGGCCAGCTCCGGCTTGACTCCGGCGTTGA
TTTCCCGTTTCGCCAGCTCGACGCAGGCGTTGTAATCGGCCGGATACGGCTTGACCGGCT
TGATTTCAAACAGCGTGCCGCCGGTGTTCTTCTGAATCTGCTCCGCCGCGAAGCGGGTAT
TGCCGCTGTAGGAATAATAGGCGACCAGAATCTTTCCCGGCTCCGCCGCGGCTTTCACGG
TCTCCTGTTCCGCCGCCGAACAACCGCAGGCTCCGAAAATCGAGGCGGCCATTGCCAGCG
CCATTGTTCCGTTTTTCATCTTCAGTCCTCCTGTAGTAAAGGTTATGGATCGGCCCGATT
GCCGTTCCCTGCCATTCAGTATAAAACTTACAGTAACTGTAAGTCAAGGAGCTGTTTTCA
AAAATATCCGTTTTTTTCGGATCATTCCCCGGTTTCCGCGAATTTTTCCCGAAGTTTCTC
CAGAAAGAGTTCGGCGGCGGCGGAAAACACCTGATACTTTTTCCAGACGATATTCAGGCC
GGACTCCAGCCGGGGTTCGAACGGGCGAAAGCAGAGGTTGTGGCGACCGGTCACGTTCAC
GAGCTTGTCCAGCGAGATTGCATAGCCGACTCCTTCCTCCACCAGCAGCGCAGCATTGTA
GATCAGATTGTAGGTTGCCACTATATTGTCTTGATCGAATCCGTCGCCAAGCCAGTTCAG
CACTTCGTTGTATCCGGAAGTCTGCTGCAGCGGCTGGCGGGAGCAGATCAGCGGCAGTCC
CGCCAGATCCTCGCGGGTTATCGACTTTTTTTCCGCCAGAGGCGAATCCCGGCGCATCAC
CACGCCCCAGACATCCTTCGCAGGCAAATTCAGATAATCGTATTTCGCAATATTCACCGG
CTGGATCAGGATGCCGAAGTCCAGCATTCCCTTGTCGAGACGTTCGGTCACGTCTTCGGC
GTTGCCGCTGTAGATGTGAAACCGGATCTCCGGATAATCGTCATGCAGTTCCCCGATGAT
CCGGGCAATCTGACGCATTGCGTCGGTTTCGCCGCCGCCGATGTAGACGTCTCCGCAGAC
GGCATCCCCCATCGAATTGAACTCCGCCTCGGTCTTGTAGACCATTTCCATGATCTCCCC
GGCGCGCTTGCGCAGCAGCATCCCCTCCGGAGTCAGCGAAACACTGTGGCTGCCGCGGAT
GAAAAGCTGTTGCCCCAGTTCGTCTTCCAGATCCTTCAGCTGCCGCGAAAGCGTCGGCTG
GGTAACGTGGAGCGCCTGGGCCGCGCCGGTGATGCTGCCCTTGCGGGCCACGCCGAGAAA
ATATCGCAATACTCTGAGTTCCATCACGGTCTCCTTTCAGTTGCCGATGCTATTATATCA
CCACATGATATACATTACAAGCATATCATGACACAAAGAAGAAGTATTTGCTATTTCATC
GGAGTGAATTAAATTGAAGAGTGAAAACCAAACCGGAGGAGGAATGGAAGCAAAAGAGCA
ATCCAACCGGACAAGAATCGTTGGCGCACCCTGATGCGGCCATCGGCCGCATCAGGCATT
CATCGGCAACTCTCCGACCGTCTGTGCAAATTCAGAAATCGGCTGAAATCTGTTTCGCGG
GGTGGAAAACACCGGAAAATTGTGCCATCTTAAAAAATATCGGGAATTGAAAGCAATCAT
TTCAGGAGAATCCGGTGAAAGCGACGTTGAAAAGCGGTTACGCCGCGGATGAACTCAAAC
GGGACCTGGTCGAGAAAATCAGGTCGGGCACTTTGCTGCCCGGCGAAAAAATCCTGAGCG
AACGCAAGCTCGCAGATGCCTACCGCATCAGCTACATGACGGTCCGCCGGGCGATCGAGG
AGCTGGCCGATCAGGGATATATCACCCGGAAAGCCCATCGCGGCGTTTTCGTGAACGAGA
AATTCCGCAATCTATCCTCCGCCCGGAACCGCACCATCGCCTTCGTCGCGCAGGACCTCT
ATGACGGCGTCGTGATCAAACTGCTCGCCGCCATCGAATGGCGCGCCCGCCGGAGCGGCT
ACTTCGTGCTGGTCTGCAATTCCATGCTCGACGTCACCATCGAAAAGGGAGTGCTTGAAA
ATCTCCTGCACAGCAACATCTCCGGCGTGATCCTCTTTCCCATCGCCGGCAACAAGAACG
TCGCCGCCGCGCGCAGCCTGATCGCGGCGGGAATCCCGGTCGTGACCATCGACAACATCT
ACGCCGACGACCGGATCGATTCGATCGACTGCGACAACTTCGACATGGGCTACAAAGCCA
CCGAGCACCTGATCAGAAACGGCCACACCAACATCGCCCATATCACGGTCTCCCAAGAGA
ATTTCCGCCACAACTACGTCGCCCAGAAACGCATGGAGGGATTCCAGCAGGCGCTGAAGG
ATCACAAGCTGCCCTGTCCCCGGGAAAATATCATGTACCTGCCGTGGGAGTACACCAGTC
TGCCGCTGGCCGAAATCGATCTGGACAACCTCGGCTATGACCAGGCCCGGAAGCTGCTGC
TCCGCGACAACCGGCCGACCGCGTTCTTCGTGATGTTCGATGAGATCGCCTCCGGCGTCT
ATCTGGCGGCGCGCAACCTGGGGCTCTGCGTCCCGCGCGACGTCTCCGTGATCGGCATCA
ACAACATCGACCTCTGCCGCCGCCTGTCACCCGGCCTGACCACCATTGCGCAGCCTTTCA
AGGCCCTCGGGCTGCGCGCTGTCGAAATCCTGTTGATGCGCGGCACGCCGCAGGGCGACC
GGTGCATCAAGGAAGAACTGCTCGGCACACTGATCCAGCGCGGCAGCGTAGCGAACTTAC
TATAGCAGTTATATAGCAAAATCACCATTTTTCAAACTTTTTGTCACATTTATTTAAGAC
TCCGTACCGTCCGCCTCTTGTCTTGACTGCTGATTTCGGCCATAATTAAAACGGAAACCG
AAACAGCAGGATGAAATTTGACGGTATGTTTGAAACCATTGAGAATTTATGTGAGACAGT
CGCCCCGCTTCAGGTCGAAGTGTGGACTTCGCCGGAACCGCTCCCCTTTGAACGGCGGTT
CGAGGGAACATTCCAAAAGCTGGAAATCGGCCGGAGCTGGGGTTCCCTCTTCGACTGCGG
CTGGTTCCGCTTTTCCGGCACGGTGCCGCCGGGAGAGAGGCCGGAAGAACTGGCGCTGCG
GCTGGATGTGAACGGCGAACTGCTGATGGTCGATGCCGCGGGACGGCCGCTTCGGGCGCT
GACCAATTTATCGAGTATTTTCGACCGGAGGATCGGCACTCCGGAAAAACTCTATATGCC
TCTGAGTGAGCTGAACATCTCCGGCGGCAAATTTGAAGTCTGGGCCGACGCCGGATGCAA
CGACCTGTTCGGCGCGCTTCAACTGAACGGCACGGTGCGGTTTGCGGAGCTTGTCCGCCG
TCCCGCCCGG
>contig_6208 dna:primary_assembly primary_assembly:ASM334394v1_:contig_6208:1:38319:1 REF
CCGCTGAGGTGGAACAGCGACGCATCGTGATACGTCGGCGGCGCGCCGTTGGCGGTCAGC
AGTTCGCGCAGGTTCGCCACCGCTTCGGCCCGCCACGTCCAGCCGTTCACGTAAGGCCGT
ATTTCCTCCGGCCGCACTCCCGCCAGCATCGCGATCAGCGACATCGGCTGCAACTTGCCG
GTGCCCGGCTCCCCCTGCTCAAAGGAGGCGCCGGCCAGCGCGGCGATATCGCCGTCGCCG
GTGGCGTCGATGAAAATCTGCGCCTTCCACGCCTCGCGGCCGGATTTGGATTCGGTCAGC
AGGCAATCGATCCCGCCGGAAGCGTTCCACAACACATCGACGGCCATCGTATAGAGGCGG
ATGGTCACGCTCGATTCCAGACAAAGTTCTTCCAGCAGCAGTTTCATCGCCTCCGGTTCG
AAGGCGAAGGCGGGCGAACAGGGCGGTTCCTCGGCCGCGCCGCGCCGGAGCAGTTCCCGC
TTGAGCTGCGCGACCAGCCCGGACTTGCCGGAGTGGTCATGAATCCAGCCGAGCAGCCCG
GCGGTCCACATGCCGCCGAGACATCCTCCCTGCTCCAGCAGCAATGTGCGCGCTCCGGCG
CGCGCGGCGCGCAAAGCGGCGGAAACCCCGGCGGGGCCGCTGCCCGCGACGATCACATCG
AACTCCCCGGCGACCGGCACCTCCCCGGCCTTTTCATGAACGAAATCCATCGCACCGTCC
TCCTTTTCCGAAACAATACCGCCGCGCGGAGATTTTTGCAACCGGCAGAGGAGAAAAAAC
AATCGGCATAATTCCGTTCCGCCCGCTGTTTTCCGGTGATTCCGGTAATTTTTCAAAAAA
AAACGGACAGGGGGTTGCTTTTTGATTCGATTTATCGTATAATATTAAGGAAAACAGTTT
GCCTTACCCTGTTTCAATGGCGTTTCCTCCCGGAAAAGAGATCCCGGCGAGGTTGCAAAA
CAATCAGGCAAACAGTTTGCGTAAGAATAAAACAGGAAAGCTGCAATGAATCTGAAAGAG
TTGGCCGCGGAATTCGGAGTCTCTCCGTCGACGATCAGCCGAGTGGTGAATCAGTCCAAG
AATTTCTCCGTTTCGGCGGAATTGCGCGGCAGAATCCTCGCCCGCGCCGCGGAGCTGGGT
TACGCCCCCAATCCGATGTACCAGGCGATGCGTAAAAAGGACAACCGCCAGATTTCGATC
CTGTTCCCCTATCTGCTGCACATCATGGGCGGGGCGGACATTTCCAAAGGCATCGACTGT
CTCAGCGAGGAGCTGTTCAGGCTCGGTTACAGCAGCCACTACCTGAGCTGCCCGCAGGAG
CAGCGCCGCAATTACGGCGTGCCGCCGTGGAAAGTCGCCGGGGCCGTCGCGGTCGACGTG
CGGCTGCCCGGCCAGATTGCCGAACTCGACGCCAGCGGCATCCCGTATGTTTCGCTGAAC
GGCATCGCCGGTCCGAACGGAGCTTCCGTGCTGGTCGACGAGCGGGCCAATACCTTTCTG
CTGCTGGATTACCTGTATGGGCTCGGCCACCGCCGGATCGGCTACGTCAGCCACTACCGG
TCGCGCGAAGTGGTTCACTTTGAGTTTCAGGAGAATCACTACAGCGTGGTGGAGCGGGCC
GAAGCCTATCTGGAATTCTGCCGCGAACGGGAACTGATGCCGCTGCTGCCCGGCCTCGAC
TCCGACCACAACGCCGCCGAAACGGTTGACGGAGCGTTGGCGCAGGGAGCGACCGCTTTC
GTGACCTACGCTTTCACCGATGCGCTGCGGGTGGAATACCTGCTCCGCAAGCGCGGCCTC
CGGGTTCCGGAGGAGGTCAGCGTCGCCGCCTTCAACAACCCGAAGGTCGCCGCTTTCGTG
AATCCGGCACTGACCTGCATCGAAATTCCGGTCGGGGAGATGGGACGTACAGCCGCCCGG
CTGCTGTTGGATAAAATCAACAAAACCGGCGATCCCGCCAACGCCTCCATACGGCTGGTC
GGGAAACTGCACCGGCGCGACTCCGTCGCTCCCTGCCGCCGGAAAAAATGAAATAACAGT
GGAGGCCCGCAGATGAAGAAATGTTTCACCCCAATCGAATTACCGGGAAGTTCAGCTTCC
CGGCACATCCCCGTCCCCGCCATGCTCTCTCCCGGATACGCCCAGTGCAAAAGCCCCAGG
ACCGGGAAAGCGGAAGCGGCGTGCTTCCGCCCGGAGCGGATCAATGCAAAATTTACACTG
ATCGAATTGCTTATTGTGATTGCCATTATCGCAATACTGGCAAGCATGCTGCTACCGGCA
CTGAATCTGGCACGGGAGAAGGCGCGCAGCGCCACCTGCATCAACCAGCTCAAGCAAATG
GGAATGGCACACCAGATGTATTCCGGCGACAACGATGACTTCATCGCGCCGTGCCGGGTG
CAGTCGGATTCGGCGGTTTCGCCGTATGGAGCGAAACAGTCGGTGCGCTGGCCTCTGGCG
CTGGGACCGTATGCGCGCGAACTTTTCCTGATGAAATACCGCAAGGGCCTTTATGTTCCC
AACGGCGGCTTTTTCGGACTGTGGCCGCAGGAGATGCAGCGTTATTCCGTGCCGCTCTGC
CCCTCCTATACGGTCGGCTCCAGATGGCGCGACTGTCTGGGCAACGAGGTCGGCAACGAC
GAGGACCTCTATGAAGTCGGTTTCGGCGGCTACGGCCAGAGCATCTACCTGAGTCCGGGG
TCGAATCCGTGGCTGAAGGTCGGGCGGGTCAGGCAGCCTTCGATGGTGATGATCAACAAC
GACAACGCGTTCGACCAGAGCGGACGCAACTGGCGGTGCAACGCGGCCCGCTTTCCGCAC
GCCGGAGCACACAACTATCTGCTGGTGGACGGCCATGCCGCCTCGGCCCCCGACAAGGCG
TATACCCATTGGGGAAATGAAAACGAGCTGGCGCCGTTCTTCTGGTATCCGGATGCGACC
CGCCCCTACAGCAACAAATACAACAACAAATAGGAGTTCCCCATGAGAATTTTCTGTGCG
GCTGCGGCGCTGCTGCTGGGCGGCCTGACCCTTTGCGCGTCGGTATTTGAAACCGGACGT
AACGGCACAATCAAAGTGGACAACACCGCTTTTGTGCAGCTTCTCCACTACGGGGAGAAC
TGGGTTCCCAACCGGCAGGGCGACGGCAGTTTCAATACGCAATTCACCGAGCGCGACGGA
GTGCGGAGCTGGTCCGGCGTCTGGAAGCTGCGGCAATCGCCAGTGCATCCGCAATTCCGT
ACCGAACTGCGCACCCCGGACTCCGGCACCTTGCAACTCTCCCTTTCGCTCGACAGTCCA
GAAGGGGTGCCGACCAAAGCGGCGGCGCTCGAAATCGACCTGCCGGTGCTGAACGGTGCG
GGAACCGAACTGCTGCTGGACAACAAGCCGGTTCCGCTTCCGGTGAAGTTCCGGGGCGGC
ACAATCGCGCAACAGAAGAACGTGCGCCGGATCAAGCTGCCGCTGGCTTCCGGGCGGCTG
CTGGCGGAGCCGGAAACGCCGGTTGCTGTTCAGGTGCTGGACGTCCGCGCTTACAAGCAG
GATAAATTCACGCTTCGGATCGCGCTGGAACCGCAGGCGGCCCGCCTGACACACGCCGCC
CTGTCGCTCCGGCTCACGTTTCATCCCTACTCCATCTCCCCGCTGCCGCTGGAGTCCGCC
GCCAATATGGGATTCGCGGACGAAACGGCCGATGACCGCAAAGGCGGCTGGACCGATCAG
GGGCCGACCAACGACCTGCGCGCTCTTCCCTCCGGCAGGCTGACCGCGGGACCGGTCGCG
TTCCGGATCGCCGATCCGGCCGCCAACGGCGGCAAAAGCTGCATTGTGCTGGGCGGAGGA
GGACGGCGGTATTTCCCGAAATCCGCCGAGATTCCGGCGGGAGGACGGCCGCTGCGCACC
TTGTTCCTGCTCCACGCGATCGCTTGGCCGCCGCAGGGCGAGGAGGAAATCGGCACGATC
CGGGCACTTCACAGCGACGGCTCCGAAACGGCGGTTCCGGTGATTGCCCGGCGCGATGTG
GACAACTGGTGGGCGCCCAGCCCGGCCAAAAACGCGGTGATCGGCTACAGCGGCTACAGC
GCGGAAAGCCCGGTCGGGCTTTACCTCGCGGGCTTCCCGCTCCCCGGCAGGCCGGTGGAA
AAGATCCGCTTTGAATCCAACGGCAAATCCGTCTGGATGATCGCCGCCGTCTCCGCCTCC
CCGGATACGGTGCGGCTGCCTGCGCCGGCCGGCTTCACCCTCTACCGCAACGCCGACTGG
AAACCGTTCCGGACGGAACGGGAAATCGAACCGGGCAGCGCGCTGGATTTCTCCTTCCTG
CTCGACGCCCCGGCCGGAAAATACGGCGCAGTACGGACGACTCCCGACGGACACTTCGAG
TTTGAACGGCGTCCCGGCCAACCGGTCCGGTTCTACGGCGCGAACCTCGTCCTGACCGCG
AACTTCATGGCGCATGACGCCGCCGACCTTCTGGCGGAACGGTTCGCCCGGATCGGCTAC
AACGCGGTGCGGCTCCACCACTTCGACCGCGACCTGATGAACCGCAAGGCGCCGGACAGC
CTGACCATGGACCCGAAAGCGCAGGAACAGTTCGACTACCTGATCCACGCGATGAAACGG
CGCGGCATTTATTTCACGCTCGACCTTTTCACCCACCGCTATCCCGCCGCCGGAGAGTAC
CGGGAAATTCCCGATATGGAACTTGGCGACTACAAGCTCGGTTGCATCTTCTCCCCCGAA
GCGATGGCGAACCTGAAGGAGTTCACCCGCCGGCTGCTGACCCGCCGCAATCCCCACACC
GGGTTGACGCTGGCCGAAGACCCGGCGCTGGCCGGCCTGAGCCTGGTCAATGAGAACAGC
TTCATGTTCCTGTACCGCAAGGGAGCGCCGAAAATTCAGAAACTGGCCGAAGCGCAGTTC
GCCGCCTGGACGAAAGCGCGAAGCCTCGCCGTCACGCCGCAGAACCGGGAAACCTTATTC
CACCGTTTCCTGATCGACGCCTACCGCCGCAGCTGCAACGAACTGACCGCCTTCGTGCGC
GGTCTCGGCGTCAGGGCGCCGCTGACCGACCAGAACTACATCGCCGCTCCGGAGATGACG
CTGCAGCGCCGNNNNNNNNNNNNNNNNNNNNNNNNNNNNNNNNNNNNNNNNNNNNNNNNN
NNNNNNNNNNNNNNNNNNNNNNNNNNNNNNNNNNNNNNNNNNNNNNNNNNNNNNNNNNNN
NNNNNNNNNNNNNNNNNNNNNNNNNNNNNNNNNNNNNNNNNNNNNNNNNNNNNNNNNNNN
NNNNNNNNNNNNNNNNNNNNNNNNNNNNNNNNNNNNNNNNNNNNNNNNNNNNNNNNNNNN
NNNNNNNNNNNNNNNNNNNNNNNNNNNNNNNNNNNNNNNNNNNNNNNNNNNNNNNNNNNN
NNNNNNNNNNNNNNNNNNNNNNNNNNNNNNNNNNNNNNNNNNNNNNNNNNNNNNNNNNNN
NNNNNNNNNNNNNNNNNNNNNNNNNNNNNNNNNNNNNNNNNNNNNNNNNNNNNNNNNNNN
NNNNNNNNNNNNNNNNNNNNNNNNNNNNNNNNNNNNNNNNNNNNNNNNNNNNNNNNNNNN
NNNNNNNNNNNNNNNNNNNNNNNNNNNNNNNNNNNNNNNNNNNNNNNNNNNNNNNNNNNN
NNNNNNNNNNNNNNNNNNNNNNNNNNNNNNNNNNNNNNNNNNNNNNNNNNNNNNNNNNNN
NNNNNNNNNNNNNNNNNNNNNNNNNNNNNNNNNNNNNNNNNNNNNNNNNNNNNNNNNNNN
NNNNNNNNNNNNNNNNNNNNNNNNNNNNNNNNNNNNNNNNNNNNNNNNNNNNNNNNNNNN
NNNNNNNNNNNNNNNNNNNNNNNNNNNNNNNNNNNNNNNNNNNNNNNNNNNNNNNNNNNN
NNNNNNNNNNNNNNNNNNNNNNNNNNNNNNNNNNNNNNNNNNNNNNNNNNNNNNNNNNNN
NNNNNNNNNNNNNNNNNNNNNNNNNNNNNNNNNNNNNNNNNNNNNNNNNNNNNNNNNNNN
NNNNNNNNNNNNNNNNNNNNNNNNNNNNNNNNNNNNNNNNNNNNNNNNNNNNNNNNNNNN
NNNNNNNNNNNNNNNNNNNNNNNNNNNNNNNNNNNNNNNNNNNNNNNNNNNNNNNNNNNN
NNNNNNNNNNNNNNNNNNNNNNNNNNNNNNNNNNNNNNNNNNNNNNNNNNNNNNNNNNNN
NNNNNNNNNNNNNNNNNNNNNNNNNNNNNNNNNNNNNNNNNNNNNNNNNNNNNNNNNNNN
NNNNNNNNNNNNNNNNNNNNNNNNNNNNNNNNNNNNNNNNNNNNNNNNNNNNNNNNNNNN
NNNNNNNNNNNNNNNNNNNNNNNNNNNNNNNNNNNNNNNNNNNNNNNNNNNNNNNNNNNN
NNNNNNNNNNNNNNNNNNNNNNNNNNNNNNNNNNNNNNNNNNNNNNNNNNNNNNNNNNNN
NNNNNNNNNNNNNNNNNNNNNNNNNNNNNNNNNNNNNNNNNNNNNNNNNNNNNNNNNNNN
NNNNNNNNNNNNNNNNNNNNNNNNNNNNNNNNNNNNNNNNNNNNNNNNNNNNNNNNNNNN
NNNNNNNNNNNNNNNNNNNNNNNNNNNNNNNNNNNNNNNNNNNNNNNNNNNNNNNNNNNN
NNNNNNNNNNNNNNNNNNNNNNNNNNNNNNNNNNNNNNNNNNNNNNNNNNNNNNNNNNNN
NNNNNNNNNNNNNNNNNNNNNNNNNNNNNNNNNNNNNNNNNNNNNNNNNNNNNNNNNNNN
NNNNNNNNNNNNNNNNNNNNNNNNNNNNNNNNNNNNNNNNNNNNNNNNNNNNNNNNNNNN
NNNNNNNNNNNNNNNNNNNNNNNNNNNNNNNNNNNNNNNNNNNNNNNNNNNNNNNNNNNN
NNNNNNNNNNNNNNNNNNNNNNNNNNNNNNNNNNNNNNNNNNNNNNNNNNNNNNNNNNNN
NNNNNNNNNNNNNNNNNNNNNNNNNNNNNNNNNNNNNNNNNNNNNNNNNNNNNNNNNNNN
NNNNNNNNNNNNNNNNNNNNNNNNNNNNNNNNNNNNNNNNNNNNNNNNNNNNNNNNNNNN
NNNNNNNNNNNNNNNNNNNNNNNNNNNNNNNNNNNNNNNNNNNNNNNNNNNNNNNNNNNN
NNNNNNNNNNNNNNNNNNNNNNNNNNNNNNNNNNNNNNNNNNNNNNNNNNNNNNNNNNNN
NNNNNNNNNNNNNNNNNNNNNNNNNNNNNNNNNNNNNNNNNNNNNNNNNNNNNNNNNNNN
NNNNNNNNNNNNNNNNNNNNNNNNNNNNNNNNNNNNNNNNNNNNNNNNNNNNNNNNNNNN
NNNNNNNNNNNNNNNNNNNNNNNNNNNNNNNNNNNNNNNNNNNNNNNNNNNNNNNNNNNN
NNNNNNNNNNNNNNNNNNNNNNNNNNNNNNNNNNNNNNNNNNNNNNNNNNNNNNNNNNNN
NNNNNNNNNNNNNNNNNNNNNNNNNNNNNNNNNNNNNNNNNNNNNNNNNNNNNNNNNNNN
NNNNNNNNNNNNNNNNNNNNNNNNNNNNNNNNNNNNNNNNNNNNNNNNNNNNNNNNNNNN
NNNNNNNNNNNNNNNNNNNNNNNNNNNNNNNNNNNNNNNNNNNNNNNNNNNNNNNNNNNN
NNNNNNNNNNNNNNNNNNNNNNNNNNNNNNNNNNNNNNNNNNNNNNNNNNNNNNNNNNNN
NNNNNNNNNNNNNNNNNNNNNNNNNNNNNNNNNNNNNNNNNNNNNNNNNNNNNNNNNNNN
NNNNNNNNNNNNNNNNNNNNNNNNNNNNNNNNNNNNNNNNNNNNNNNNNNNNNNNNNNNN
NNNNNNNNNNNNNNNNNNNNNNNNNNNNNNNNNNNNNNNNNNNNNNNNNNNNNNNNNNNN
NNNNNNNNNNNNNNNNNNNNNNNNNNNNNNNNNNNNNNNNNNNNNNNNNNNNNNNNNNNN
NNNNNNNNNNNNNNNNNNNNNNNNNNNNNNNNNNNNNNNNNNNNNNNNNNNNNNNNNNNN
NNNNNNNNNNNNNNNNNNNNNNNNNNNNNNNNNNNNNNNNNNNNNNNNNNNNNNNNNNNN
NNNNNNNNNNNNNNNNNNNNNNNNNNNNNNNNNNNNNNNNNNNNNNNNNNNNNNNNNNNN
NNNNNNNNNNNNNNNNNNNNNNNNNNNNNNNNNNNNNNNNNNNNNNNNNNNNNNNNNNNN
NNNNNNNNNNNNNNNNNNNNNNNNNNNNNNNNNNNNNNNNNNNNNNNNNNNNNNNNNNNN
NNNNNNNNNNNNNNNNNNNNNNNNNNNNNNNNNNNNNNNNNNNNNNNNNNNNNNNNNNNN
NNNNNNNNNNNNNNNNNNNNNNNCCCGCCGCCGGAGAGTACCGGGAAATTCCCGATATGG
AACTTGGCGACTACAAGCTCGGTTGCATCTTCTCCCCCGAAGCGATGGCGAACCTGAAGG
AGTTCACCCGCCGGTTGCTGACCCGCCGCAATCCCCACACGGGGTTGACGCTGGCCGAAG
ACCCGGCGCTGGCCGGCCTGAGCCTGGTCAATGAGAACAGCTTCATGTTCCTGTACCGCA
AGGGAGCGCCGAAAATTCAGAAACTGGCCGAAGCGCAGTTCGCCGCCTGGACGAAAGCGC
GAAGCCTCGCCGTCACGCCGCAGAACCGGGAAACCTTATTCCACCGTTTCCTGATCGACG
CCTACCGCCGCAGCTGCAACGAACTGACCGCCTTCGTGCGCGGTCTCGGCGTCAGGGCGC
CGCTGACCGACCAGAACTACATCGCCGCTCCGGAGATGACGCTGCAGCGCCGTGATTACG
ATTACGTGGACAACCACCTCTACTGGGACCACCCGCAGTTTCTCGGCCCCGCGTGGAGTC
TGCCCGCGAAATTCAACAACTGCAGCGTGCTGAACGTCCGGCTGCTGGTGCCGAAGGCGA
TCGCCCCGTCGCGGGTGTTCGGCAAGCCCTTCACGGTCACGGAGTTCGACTTCTGCTACC
CGAACAGCTTCCGCAGCGAGGGCGCGCCGATTTTCGGAGCTTACGCGGCGATGCAGGATT
GGGACGCAGTGTACCGGTTCGCCTACTCCCACAATGCGAAATACATGCTGACCGGCGACA
CCACGATCACCACCTTCGACACAGTCAACGATCCGGTGCGGCTGCTCGGCGAACGACTCG
GCATCGCGTTCTTCACCCGCCGGGACGTCGCCCCGTCACAGGTTTCCTATCCGGTCGCGG
TGCCGGAAAATCCGTGGGACTATCCGTGGCGCGGCGAATACCCGCAGGCGGCCTGCGAAC
TGATGTTCTTCGGCAAGGTCGGTTCGGTCGGTTATGGAAACGGCGGGTTCAATCCGGCGC
TGCCAGCGGATTCCCGGCTGGTCTATTCGCTGGACCGGGAGCTGAATTCCCGCGATACGG
CGCTTCCGGTTTTCAATGCGCCCGATTTTTCCCGACTGGTTGAGGGAATGCAGGAACGCC
GTCTGCTCAGCCCCGGACAGGCCGATCTGAAGCGGCAGCGTTTCCAAAGCTCCACCGGCG
AACTGACCGCCGACTTCAGCCGCAAGACCTTCACCGCGGTTACTTCCCGCAGCGAGGCGC
TCGTCGTTCCCGAGGGCGAAACCGTCAAAGGAACTTTCCTGTCGGCGGAGTGCCGTAAAA
ACTTCGCGACGGTCGGCGTGATCGCTCTGGACGGAAAACCGCTGGCCCGAAGCGGGCGGC
TGCTGCTGCTTCACCTCGCCGATGTGAAAGCGGAAACGATCGCCTTCACCGCGCCGGACT
GCAAGGTGATGACCTCCGGCGGCGACGGTCAACTGCTGGCCAGGCGGGCCATTGCCGGAA
TCCGGCTGAACGCCACCGGCTCCGGCTGGAAGCTCTACCGCCTCGCCCTCACCGGGAAAC
GGCTCGGTACAGTCGAATTTCAGCAGGACGAAAATGGAATCGCATTCACTGCGGATACGT
TCCACAATTCCGATGTGGTATTCGCCTACGAGCTGGTGCGCTGACCATCGGAGGAAAATC
ATGCCGCGTTTGCGGCATGATTCTTCGTTATTTTTCCTTCGCCGCCGTTTCGCGGCAGAC
GAAGCAGCCGGCCAGATGGTCGTTGACCATCCCGACTGCCTGCATAAAGGAGTAAACGAT
GGTCGAACCGACAAATTTGAAGCCCATCTTCTTCAAATCACAGCTGATCCGGTCGGAGAG
CGGCGTGGTGGCGGGCACCTCCTCCAGTCTGTTCCAATGGCCGACGATCGGCGTGTTGTC
CACGTAAGCCCAGATCATCCGGTCGAAACTGCCGTGCTTCCGAACGGCTTCCAGAAAGGC
TTTCGCGTTGGTGACCGCGGCACGGATTTTCAGGCGGTTGCGGATAATGCCCGGATCGGT
CATCAGCTCCTGAATCTTCGCCTCATCGTAGCGGGCGATCTTCTCCGGGTCGAATCCGTC
GAACGCCCTCCGGTACGCCTCGCGCTTTTTCAGCACGGTGATCCATGAAAGCCCCGCCTG
CATTCCCTCCAGGATCAGCATTTCAAACAGCTTCCGGTCGTCATGCACCGGCCGCCCCCA
TTCGTGATCGTGGTACTCCACATAGACGGGAATATCGCCCGGCCACGGGCATCTTGTTTT
TTCATCCATCAGATTTCTCCGTTCTTTTGTATAAACCGCACCGGGACTCCCACACTATTC
CACCTTGAAAAGAGCACACAGCGCATCGAACCGAGCGGCCGCATCCGGGCCGAACTTCCG
CATGGAACAACGGATGCGGTCGAGCGGCTTTTCCTTCATATCGCCGGATTTGGAAAAAAA
CTTGTCGGCAAGGCACACGAGCTTCTCCTCCAGGGTTTCCGGCAGATAATCCCGCACCGG
GATCGGCAGCGCCTGCGCACGTACTTCCGCAGCGGTAATTCCGCTGCCGGTATGCCGTTC
GCAGATCCGGGCGAAGGCCTCAAGGTCCAACCCGTTCGCCGCCCCGTATTCGCGCAGCAT
CCGCGCCCCGATCACGCCGTGGGCGATGTAAGGCTCGGAGCCTTCGCACAGAATCTTCGG
GGCATCGCAACGCCCGATGCCGATATCGTGCAGCATCGCCCCGTCCGCCGCCAGCCGCGC
GTCCAGTTCCACGCCGGAATCCGCCAGAATCGCCAGCGCCTTCTCCCGCACCTGTTCGCA
ATGCCTGACCAGCATCCGCCGCAGCGGCGTGTCCTCCGGGTAGAAATAATACAAAATCGC
CAAAGCGTTCGTGCCGCTTCGGGCAGTTCCACTGTTTTTCTGACCGGCCATCATCTTTTT
TTCATCTCTCCCCGTCGCAGAATATCATAAGGACTCCCAATTACAAATCCAAAACAATCC
GCTTCATTGGACTTCGACGGTCATTTCCCCGTCGGCGAGGCGGGCCTGCAGCCGGGTGCC
GGCGGCGACTTTGGAAGTTGTGACCGGCTTGCCGGCGGCGGGATCGAAAAGGATCGCGTA
ACCGCGCTCCAACTGACGGCTCGGGTTCAACGTGGTCAATGTCCCGGCGAGCTGGTCAAG
TCTGGCGCGATTGGCCAGCAGCCACCGTTCGGCAGAGCCCTGGAGACGGTTTTCCAACTC
ATCGAGCTGCTGGCGGCGCATCCGCGCCAGATGGGCCGGTTCTTTGAAGACGAAGCTGCC
CGCCGCCCGGTCGAGGCGGCTTTTCAGCCGGGTCAGGGCGAGGTTCAAGGTATTGTGCAG
GTCCTTTTCGAAGCGGTTGAGGCGGTCGCTCATCTCCTGCCGTCTGCCGATCACCAGCTC
GGCGGCGGCGGAGGGGGTCGGAACCCGCAGATCCGCCGCGAAGTCACAGATCGTGAAGTC
GATTTCATGGCCGACCGCGCTGATCACCGGCACTGAACAGGCCGCCACCGCGCGGGCGAC
GACCTCCTCGTTGAAGGGCCACAGGTCTTCCATGCTGCCGCCGCCGCGGGTTACCACGAC
CACGTCGGCGCCGCGGGTGCGGCTGAAGAAATCGACGCCGCGCGCGACCTGTTCGGCGGC
GCCGGCTCCCTGCACCGCGCACGGATAGATGCGGACGTTCACATTCGGGAAGCGGCGGTT
GATGATCTGCAGAAAATCGCGGATCGCGGCTCCCGACGGACTGGTCACCACCCCGATCCG
GCGCGGCAGCACCGGGATCGGGCGTTTGCGCCCGGGATCGAACAGCCCTTCGGCGGCCAG
TTTATTCTTAACCGCCTCAAACCGCTGCTGAAGGTCGCCGATTCCGGCGAGCCGGAGCTG
ACGGGCGCTGAACTGGTATTCGCCGCGCACCTCGTAGACGGTCAGGTTGCCGAATGCCTC
GATCAGTGTGCCGTTGGCGACGCCGAGCTTGGTGCAGGCTGCGGCTCCGCCGAAAAAGAC
GCCGCGCATCTGGCTTCTGGTATCCTTGATGGTGAAATAGACATGGCCCGAGCGGTGAAT
CACAAGGGAACCGACTTCGCCGCGAAGCCAGAAGGGCAGCAGACTGCCTTCGACGATTTC
GCGGACGGCGCGGTTGACGTCGGAGACGCTCCAGATTTGTTCCGTATTTTCCATAAAAAC
CAAATAAACAATCATGTAAAGGCCGCAACCGTACCACCGGAGCGGGGCAACCGTTTTCAA
CTATAGCACGGCTCCCGCGCCAAATCCAGTGTACCGCTCCGGAAAATCACCGAAAAACCA
CCTGCCCGGATTGACAAACCCGCCACATTCCAGTAAATTATAACCGAATGATGTTGTTCA
ACCCTTAATACGAAATTCTCTGTGCAATGAAATACGAAGCGGTCATCGGTCTCGAAGTGC
ACGTCCAGGTCCGGACGGCAAGTAAAATGTTCTGTTCCTGCCCCAACCGGTACGGAGCCG
AACCCAATACGCTGGTCTGCCCGGTCTGCCTCGGCTATCCCGGCACATTGCCGGTGCCGA
ACCACGAGGCGATCCTGAAAGCGGTCCGCGCCGGGCTGCTCACCGAATGCACCATCGCGA
AATTCAGCAAATTCGACCGCAAGAGCTATTTCTACCCGGACCTCGCCAAGAACTACCAGA
TCAGCCAGTACGACCTGCCTTTCTGCACCGCCGGGCGGCTGCACCTCTCCGGCAAGGGCT
TTTCGGGTGCGGAACTTCCCGACAAATACATCGGGATCACCCGCATCCACCTCGAAGAGG
ACCCCGCCAAACTCACCCACGCCGGCGGCGTCTCGGGTGCGGACTACAACCGCTCCGGCG
TGCCGCTGCTGGAGGTGGTCAGCGAACCGGATATGCGCAGCGCCGACGAAGCCTACGCCT
ATCTGACCAAGCTCAAGGAGATCATGCAGTACGGCGGCATCAGCGACTGCGACATGGAAA
AGGGCCAGATGCGCTGCGATGTGAACATTTCGCTGCGCCCGTTCGGGCAGAAGGAGTTCG
GCACCAAGATCGAACTCAAGAACCTGAACAGCTTCCGCGCCGCCCACCGCGCCGTGGAAT
ACGAGATGTGGCGGCAGGCCGATATCCTCGACAAAGGCGGTTCGATGAAACAGGAGACCC
GCGGCTGGAACGACGACGCAGGCGAAAGCTACCTGATGCGCACCAAGGAAGAGGCGCACG
ACTACCGCTATTTCCCGGACCCGGACCTGATGCCGGTCACCTTCACCGACGAGGAGATCG
ACGCGATCCGCAAGACGCTGCCGGAACTGCCCGGCGCGATGCGCGCCCGGTTCGTCGCGG
AATGCGGTCTGACCGAATACGACGCCGAAGTGCTGACCGCCGACCGTTCGGTGGCGGCGT
GGTTCGACCAGGCGGCGAAGCTGTCGAAGTCTCCGAAACTGGTCGCCAACTGGATCATTT
CCGAGCTGCTGCGCCTGCTCGGCGAGGAGAAAGTTGCGATCGATGAGTGTAAAATCACTC
CGGCGACGCTCGCCGAACTGGTCGACCTGATCGAAAACAAGACCATCAACGGCAAGATCG
GCAAGGAGGTTTTCGCCGAAATGTTCGCGACCGGCAAAGCTCCGGCGGCGATCGTGAAAG
AAAAAGGTCTGGTGCAGGTCAGCGATTCCGGCGCGATCGCACAGGTGGTCACCGATGCGA
TCAACGCGAATCCGGCGCAGGTGGAACAGTACAAGGCAGGCAACGCCAAAGTGTTGCAAT
TCCTGGTCGGCCAGGTGATGAAACTCAGCAAAGGCAAGGCCAACCCGCAATTGGTGATCG
CCGAACTCAAGAAACAACTGGATTGATATGGTTTCGACACAGCTCATCGTTCTCTCCAAA
CAGCCTTACAAGGAAAACGCGCTGCTGCTGGGCGGCCTGAGTCCTGACTACGGGCGGGTC
AGCCTGGTCGCCAACGGCGCCCAGAAACTTTCCGCGAAGGACTTTCCGGCGGCGGACCTG
TTCCGGGAGCTGGAGGTGGAGTTCGATGATTCGGGCAATTCCGATCTGCACACCGCGAAG
AAACTGGAGCTGCTCTTCAACTTCGACCGGATCGCGCTGAAGCCGCAGCATTTCAAGCTG
GCGGGGCGAATCGGCGGCTTTCTGCTGAAGAACGCGGTGCCGGGTGTGCCGCAGCCGTTC
ACCTACGACGCGCTCCGTTCGATACTGACCCAGCTTTGTCTTGATGATGATGTTCAGGGG
CGCTGGACGATGGAACAGTGTTCGGTGGTGCTGAAGATCACCTATCTGTACGAAAACGGC
CTGCTTCCCGAAGCCGCTTCGCCGGAACAGAGCGACTTTCTCGAACAGCTCGTCGCCGCC
GGAATCGAAGACTCCCCGCTGCCCGAGTGCCGTCCCGATTACTGGAAAACATTGAACGGC
TGGCTTTCCAGTTTGCTCGACTATCACAAGCTGGCCCGATAAAACCGGATTTTTTCAAGA
AATCCGCTTGACTTTTTGTTCCTTTATGATATATTCATAAAATACAAAACATTGCGGGGT
GGAGCAGTGGTAGCTCGTCAGGCTCATAACCTGAAGGCCAATGGTTCGATTCCATTCCCC
GCTACCATTTTTCAGTTTCAGCCGGTCAGAAGTGATCGGCTTTTTCATTTGTGTCCAGTA
GATTACGCCAAAAGTTCCCGCCACCGGGTTGATCGCCGCATTGTTTTCCATTTCTATACC
GGACACCGTTTCACAATCAAGTTGGATAAACATCACGATATACAAAAATGGTCGTGGTAC
TGAAGATAGCCCCATCGGGCAGGTTTGTATCGAGGAATTTTATCGGCCAGTATCCATATT
ACAGTAAAGAAGCGCGCTGAAAATTTGAATTATCATTGAAATAATGGTATTGTAAATACT
ATCCCAACTCAATTTCAGGAGAAAAATTGAATGTTTCGTAAAATCGGTTTTCTGATGGCG
GCTCTGCTGACCGGACTGGTGGTCTCGGCGGCGGACGAGTTGAAAATTCTGACAGTCGGC
AACAGCTTTGCGGACAGTGCATTCCGTTACCTGCCCAAGGTGGCGGAATCCGCCGGCTGT
AAGATCCTGATGGATCGCGCCAACCTCGGAGGCTGTCCGCTGGACCGCCACTGGAAGCTC
GTGGAAGCCAACGAGAAAAATCCGGCGGACAAAGCCTATCACGGCAAGAAGTACAGCCTG
AAGGATATGTTGCAGAAGGAGAAATGGGATATCGTGACCGTTCAGCAGGCGAGCCATCTG
AGCTGGAAACCGGAATCCTATGAACCCTATCTCACCAACCTGATCGACTATATCCGCAAA
TATGCCCCGACCGCTGAAATCGTGATTCAGCAGACCTGGGCCTACCGGTTCGACGACAAC
CGTTACAAGGGCTGGAAGATCGGCCAGCAGGAGATGTACGACAAGCTGACCCAGGCCTAC
CGGAAGGCGGCGGAAGAGCACAAGCTGCGTGTGATTCCGACCGGCTATGCGGTTCAGCTC
GGCCGGGAAAAGCAGCCGGTCAAGTATCAGCCCTATGATCCGGCATCCCTCAAAGGCCTG
AAATATCCCGATGCGCTTCCGTCGGAAGCCGGGTCGTGGGTGACCGGCCTGAGCTGGTGG
AAGCGGAAGGACGGCTGGAAACTCCATAAGGATCCGGCCCACCTGAACCGCCGCGGCGAT
TATCTGCAGGCCTGCGTCTGGTTTGCGCTGCTCTACAACCGGCCGACTTCGGAAATCAAG
TTCGTGCCGAAAGAGGTAACTCCGGAAGACGCGAAGTTCATCCGCGAACTTGCACAGGAA
GCGGTCGACACCTACAAACAGGTGGAAACCAAGTAATCCCGCTGTTGTGAACAGACAGGC
AGCCGATTCGCCAGGAACCGGCTGCCTGTTTCATTTCCGGCTTTGCCTCCGGCGGCCGGG
AGCGCTTCGCCCGTCGGAGACATTTGTACGCTGCTGCGCCCCCAAGGTCTGCCGACCGAC
AGGGCGGAGAGACCCGCCTGCCTTCAAAACGGCAGGCTTCCCAGGCAAACAGCCTCCGAT
CGCCCATTACAACTCCAAAACATTCTGCCTTTCCGGAAACAACACAGTAAAGGAGAACCG
CCCTTTCTTACGTGTTCCCTGATCGTCTTTCCCGTTGATATCACGGGAATAAACCCGGCA
GCCATCGATCCAGCGACGTTTCCCAGCCGAGTCCTCCACCGGAATTTTTCCTTTTAAGTA
GAGCAGCGGCAGGCCGTTCTTCACATCAAGCGGCACCTCCGGCAGAAACTCCGGGACCAA
CTGTTTCAGCTCTTCCGGCAATTTTCCGTATTTCCGCCGGTAACGCTCCACTGCGATTCC
GGCAGCCACGGATTGCTCGTAGTCGATCATCTCCATACCCTTTTTCAACCACTTTCCATA
GGAGGTGGAAAGAATCATCCGCGCCGCTGAAAATACCTTCGGAATACCGGCATAGATCGC
CTGAAACCTCTCCTGCCGCTCTTTCGCACCCAAACCCGGTTCATCCAGCGTTTGAATCAT
GTTCCCCATATATTTTAACATGGCCTGCCGCTCCCAGTCATTCCAAGCGCGGATAAATCG
TTTCACAAGCCTTGAATCCTTGTCCAGTTCCTTTTCGGAAAAACCATGCTTTGATGGAAC
AGGGCGCCATAATCCTCCGTTTTTGCAATAAATATCCACATAATCAATGAAAATAACGAT
ATCCTCTTCAAATACCCGCCGGTGGATACCGGGCCAACGCCCAGCCCAGTCGGCACACTC
CTGCTGCAGCACGGCCAGCTCGGCATCCGTCAGCGCCGGAGAGGTAACCGCCTGTTCCAG
ACCATTCAGGCGCAGGCATTCCACCGTGATCGCCAGCAAGCCCCGGATCAATCCATAGCC
GCCGACAAGTGAATCCCGGATACGTCCGATGCGGCGATTGCCGTCCTCAATCGCCTCCCG
ATCTTTTTCCAATGCCCCGAGAATCATCCGGTTATTATAGAAACGCGCCCAATTGCGCAA
CCGGATCGGAGCCACAACCTGCATATGCAACAGAATCCTGGCAGGCTTCTCCTGAAAATG
TGGAATCTCTCCAGCCGTAAAACGATCCAGCAACGCAATCTGCGCCGCCTGTTCATGCCG
GAACTTACGGGCCAGTTCATAGACTTCCGCCCCCGCCGCCCAGTCGGAACGCAAAATCGG
CTTGACTTCTCCGAGCGCCTGCGGGCCTTCCAGCAAAGACGCCAGAGGTTCCTGATCGGT
CGGCATTCCCGACCGCTCCTTTTCCCAGAGGGATTGCGCCGAAAGCTCTTTGCCGGCGAT
TTCATTCAACTTCCGCCGGGCCGCGTTTAACCGGTGTGCCGCATACGCCTCAACTCCGAA
ACTGCCTGCCCAGATCAACAGCGCCAGCAAGTAAGGAGACCAACAGAAATAACCGATACG
TCGCCCGTCCGGCAGCAGCAGAAGCGTAACAATCAACAAAAGCAGGTCCCAATCATAATC
GACAACCCAGGGCGACAACCCGATAACAAGGCCGGATATATCCAGAATACCAACCACATC
AATGACCGCATAAGCACCTGACAATGCAACCGCCCGCCAGTTCCGCCGGGCAACCGCCAG
CGGGATCAACGCAATCTCCGGAAACACTGCGGCAGGGATGCTCCACAAAACCACAACCCG
GAGACGCAATTCCGGCAGCCATTCCCGGCAATACCGGAAACAGCAGACACCGAACAGCAC
AAGACGGTAAACAAGGATGAGCAGACCGACCGAAGCCACAACAGTCGTCCCGAATGATTC
CTCTTGTCCCCCCGCAGCCCGGGCCACGCCATCCAGTACATATATCAGCAGTTGACCAAA
AGCGGCAATGCACAAAAACAGCCCGGCGCCGAAGATCGCGCCGGAACGGGGATGCTCCAG
CCACAGCAACCGGGAAAGGAGACGGCGGAGCTTTTCTTTCAACAATTTTCCTCGTCCTCG
TCATCGTCCGGCACGGCAAGCCGGTTTTCGAGAATGCCGACCATTTTCTTCAGCGCGCCG
ACCGCCTGTTCGCGGTGTTCCGGGGACTGGAAAAATTCGCCGATCCGGTCCGGGTCCAGC
GAATCGAAAAACTCCGCCTGCCGGACGATCGCATCGATGCTGTTGCGGATCGTGCCGTAG
GAGAGCTTCGGGATCTTCGGCGACGGCGGCAGAATCTGGTCCACCACCTGCTTGATGTTG
CTCTTGCTGGCGGGAAGTTCCCTGGATTTCAACTCCTCCAGAACCCGGATTTTATCCTCG
GTGTCGAGCTTGCGCAACGCGCAGGCGCTCTCCACCGAATCCGGCAGGTCAAAGGGAGGC
AGATCGTCGTCGGCTTCCGGCTCCGGAGCCTCGGCGGGACGGGCGGCGCGCAGTTTTTCG
CGGCGTTCGGCGACACGTTCCGCCAGCTCCATGCGGATATCGGCGGCCAGCATCAGGCTG
CCCGCATAGGAGCGGCGCAGATGCCACTTCTTATCCAGATACTCGGTGAAGCTCGCATAA
GCGCCGTACCACAGCCGCTTGTCGCGCACTTCGGCCAGCGCGACGCCGACCTCCCAGAAG
GTTTTCAGCCCCGAATCGATCGTCGCTTCGCAAATCTCCAGCCGTTCCGCCTCTTCCGGG
GACAGCTTGCCGCCGGAATGCCTCTGCATTTCCATCTTTCACACACCCATTTTTACGGAT
TATCGTTCTTTCTGCCGTCTTTTCACCCAATCCCAGCCCTGAATCAGCCCGAAAGCGGCC
ATCAAAGTCAGAATCGGCAGCGCCGGAAGCTGGTAACGCGGAGCAGTGATCGGCCCCGGC
AGAAAGAAATAGTATTCCGCAAACGCCAGAAACACGAAAATCGCGTACCACTTGCTCTTC
CACCGCCAGAACCAGCTCGCCAGCAGGCCGAAAGCAGCCAGATACAGAATCCCCGTCACC
GCCAGCAGCGGTGCCAGCAGCCACAGCAAATAGAGTTTTCCGTCGAAATAAAACCGGACC
GCCGCCCAAACTCCCTGCGCCTGAAGCACGTTCATCGTCCCCCGGTCGGAAGTGGTCGCG
CCGAGAATTTCCAGAAAGGTCGGAGCATCGGGCAACAGGATGCGCCATTGCAGATGCTGC
GGAAACCACGCGAAAGGATGCGCCAGAATCAGCTCTTTGAACCGCTTCAAGCGGTAATCG
ACCCGGCTTTTTTCATCCGGGTAACGCTCCTTGTCCGCGAACTCCCGGTCCAGTTCGGCC
AGAATCTTCTGTTTTTCCGCTTCATAGTCGGTGCCGTTGACCTTGGCGAGCAGCATCGCG
CCGTTCTGGTGGTACATCGCGCCGGTGTTGGTGTCGATGCAGAAGCCCGCGCCGCGCGCC
GCGTTGTGCGCCATGCGCGGGAACAGGATCGCGCCGAACACCGCCAGTGAAACCGCCCCC
AGCGCCAGCTTGCGCCGCCACGGCAGTTCCGGTAGCACCGCCAGCAGAAAAAGCGCCGGC
CAGATCCACGCCGAATTGATCGGCCGGATCAGCGCCCCCAGCGCCGCGACTGCGATCATC
ACCGGGAAACTCCACATCTCGCGCCGCTTCCAGAAACGCACGAAAAAATAGAACTGCCAC
GCCGCGAAGAATGCCGCCAACGTATCCGACAGGAACATCGGCGCCTGTGCCGTCATGGTC
AGATTCAGGCCGAGCAAAGCGGCTGCGATCACTCCGGCGGTGGAGGAACCCGCCTCGCGC
CCGGCCAGCCAGACCGGAATCAGCGTCGCGGTATTGACCAATACCAGCAGCACCGCCAGA
GCGCCGTAAGCCTCCACGCCGAAGCAGCGGAACACCAATGCGGCAAAGAGCGGGAAGCCC
GGCGCCCGCCCGGCGGAAAGCGGCGTTCCTTCCGCGGCCAATGCCCGCGCCGGCTCCAGA
TAGCCGGGCGTATCCGGGCGGGAAAAACGCGCCGCAGGGTCTTCCAGAATCCCCGGCAGC
GCCACACCGAGCCGCACCGCGAAAGCCGCCGCCAGCAAAAGCAGCAGCCACCGGTTACGG
CTGCAGAAAAGCTTCAACTGAGAAAATGTCATTCCCGCCCTTTCCGCAGGGGATCAGGCC
TCTTCCTGCGCTTCCGCCAGGAACTCGTAAATACGCGAAGCCAGTGAATTCTGGTGGATG
CGGATGATCTTCATCTCGCGCTCCACACTCTCCGGCGCATCCGAAGCATGGGCGGTGTTG
ACCATCACATTGCTGCCGAAATCACGGCGCACGGTGCCGCCGGGAGCCTTCGACGGATCG
GTCGGTCCGAGCACCGAACGGATCTTGCTGATCGCATTCGGCCCTTCATAGATCAGCACC
AGGCACTTCGCCTGGCTGTTCTGCTGCTGGCGCTCGAATTCGTTGCAATCCTCCGGGCGC
CGGCCGGACATGAATTCGATCAGCTGCGAGAACTGATCGTCCGCATAGGGAACACCGACC
GATTCAGTCAGCTTTTCCTGCGCTTTTTCATCCAGCTTCACATGGAAGTGCTCTTCAAAC
AGCTCCTTCGCCTGCTCGCCGATCTTCGGAGCCAGCTTGCTGTGCAGCGCCCCCTGCACC
GGTCCGTAGAATTCCAGCGCGTCGTTCACGCTCATGCGGTGCACCTTGCAGCCGACGATC
CGCAGCCCGGTGCGGCTCAGCATGTCGATGATATTGCCGGGACGGCTCGACGGATGGCGC
CAGTTGTCCGGCTTGATGATCACAAGGGTGCGTTCGTCGTCCGGGCTGCTGCCCAGCGAG
TTGTCGATCAGGTTCGGCGACGACGACGCGAAATCGGCGAACATCTTGAGTTTCACCATC
GCTTCATAAATGTTCGGCGGAGTCAGCACCGCCGGCTCGAAATAACGGACCACGCTCGGA
TTGTCCTTATCCTCCACCAGGTCGGCGTAGGTGTCGCGAAGCGTTTCGCCCGCCGACAGG
CAGCGCGGCGAATACGGAGACAGCCGCCCGGTGATCTCGGTCAGTTTGCGGCAGGCGTCC
TCGCCGCGGAACAGCAGCATCAGCGCCCGCTCCTTGCGGCCGTCCTCCCGCGGCGGAAAA
TTCGCCAGCACATAATCGGAAAGCAGCTTGCCGGTTTCGGAAGAGATATGGCTGGCCGCG
TCTTCCAGACTCTGCGCGTATTTTTCGGCCATTTCACGGGTGAAAGCGAGCATCTGCGCG
CCAACGAATTCGAGATCTGTCCGCGACATCAGACGCGCGATGATGCCGCCGGTTCTGGAT
TTGAGGAGGCTGTACGGGGTGATGATGATGTACGATACTTCGGTTGCCATGTTGTTCTCC
CTGATGAGAATCGCTTATCCTGTTCCTTTTCCGACTGATATATTTAGTAAATATATCACA
AAAAGACGGTTTCGGCAAATCTGAGAATGGGGGGAACTTCGTTGCAGACGGATTTTTTCT
TAAATTTTTCCGGTATGGCGGATCAGCACAATGGTCTGGTCGTCGTTCTGCTCTTCTTCA
AAGTCGGCGACTACGTTCAGAATCCGGTCCATGATCACCTGCGGCGTCCCCCCCTGCTCG
CAGGAACGGCGGAATACTTCGGTCAACCGTTCGATCCCGAATTCTTCCGCGTTTTTATCC
AGCGCCTCCGACAACCCGTCCGAGAACATCATCAGCGTGGTGCCCGGCTCAAACGCCAGG
CAGATCGTATCGAAGGTCGCGAAGTCATCCGGCAGGATCCCGAGCGCGGTCCCGTCCGGC
GACACGATCCGGATATGGTCGTGCACATAAGTCACAAGGTCGGTGTGTCCGGCGCGGCCG
AACTCGATCAGGGAGTTGCTCCGGTCCAGCAGGCAGCAGCCCAGAGTGATGAAGCGGTCG
GCGTCCGTGTCGCGGTGCAGTTTGTTGTTGACCTGCTTCAGGAAATCCGACAGCGTGGTG
AAGTTGTCCGCCAGACTGCGGGCGAAGCTCCGGGTCATCGCGGTCAGCATGCAGGCCGGG
ATTCCCTTGCCGCACGCATCGCCGATGATGATCAGCAGCCGGTTGTTGTCGATCTCCACG
AAATCGTAGAAATCCCCGTTGACCTCCTTGGCCGAACGGGTGTACGCATCGATCGAAAAC
TGATCCCACGCCGGAAACGCCGAGGGCAGCAGCGACATCTGCAGATGGCGCGCGAATTCC
AGCTCCTGATCGATCCGCTCGCGGCGGCTGATCTCGCTGTAGACCTGCACCAGATTCTGC
ACCATCAGCACCTGGCCGGAAAGCAGCCGGAGCCGCTCGAACTGCGCTTCGGAAAAACTG
CTGCCGGGGCGCCGCCGGTTGGTGGCCGCGCAGACCACGCCGACCAGCATGCCGTCCCGC
AGCAGCGGAATCGCCATCACACTGCCGAGTGTGGAATATTCCGGATATTCGACGAAACGG
GTGTCCGCCGACGCATCCGGCACCAGTTCGGCCTGCCGGGTCACCACGATCCCGCCCAGA
AATCCCTGCCCGGGAGCGATCCGCTCCCGCCGCAGAGCCTCGAACAGATGGTGATGCTTG
GAAAAAAGCACCTTGTTGGTACTGTGCACCAGAGGATAAGTGCCGCACACTCCGATGGCC
CGGAGTTCGTCGCCCGCCATCTCGTAGATCGCGACGGCTTCGGCGTCGGTCTGCTCCGCC
ACATGGCGGGCCGCCGCATGCATTGCACCCGCGACACCCTCCTCCGACTGCAGGCCGGTC
GAGAACCGGTTCAGGAAGCTGCCGATTTCACGCCGCCGTTCGTTAGCATGATCCAGCAGC
CGCGCCAGCTCGGCGGAACGGCGCCAGAAATGCACCGCCGTAATCGCCACCGGCAGCAGC
AGAATCACCAGAACGACTATGATCCAAGCCATTTTTTTCCCTGTTTCCAGATCCGTCCCG
GCGCTCTTTCCCCCTCCGCCGGGACAGACTCATTTAAGCCGTTTTACTTTCCGGCCTGGT
ACTCCTGCAGCGATTTCACGACCGGTTCGCCGTGAAGCGCTTCCTTGATGCCCGCCGCGG
TGGCCTTCGCCGCCGCAATGGTGGTCATGTACGGGATCTTGTACTGGATCGCCATCATCC
GGATGCAGCTGTCGTCGATCTTGCCGAGACGGCCGATGGGAGTGTTGATGATCAGTTCGA
CCTGACGGTTCTTGATCAGGTCGGCCACGTTCGGACGGCCCTCGTTGAGCTTCTTCACCG
TGGTGTGCGGGATGCGGTTCGCTTCAAGGAACGCCGCGGTCCCTTCGGTCGCAACCAGCT
TGAAGCCGAGCTCATGCAGCGTCTGCACGATCGGCAGCAGGTACTTGCGCTCGCGCTCCG
ACACGGAGACCAGCACCGTGCCCTTGAGCGGCAGCCGAGAACCGGCCGCCTGCTGCGACT
TGAAGTAGGCCATGCCGAAAGTGGCCGCCAGCCCCATCACTTCGCCGGTGGCACGCATCT
CCGGCCCGAGCAGCGGGTCGACCTCCGGGAACATATTGAACGGGAACACCGCCTCTTTCA
CGCCGAAGTAGGTCTGCGGATGCGGCTTGAGAATATCTTTGTACTCCGCCAGCTTATGGC
CGAGCATCAGGTAGGTCGCGATGCGGGCCAGCGGCATGCCGGTCACCTTGCTGACGATCG
GCACGGTACGCGAAGCGCGCGGATTGGCCTCGATGATCCAGACCTGATCCTCGCAGACCG
CGAACTGCACGTTCAGGATACCCTTGACGCGGAAGTCCTTCGCGATCGCCGCCGCCTGCT
CCTCGATCGCCCTGATATGCTTTTCGGGCAGCGTGACCGGCGGAATCGAACAGGCGGAAT
CGCCCGAATGAATGCCGGCCAGCTCGATATGTTCCATCACCGACGCGACGAAGGTATCCT
CGCCGTCGGAAATCGCATCGACCTCGCATTCGATCGCGTTGTCGAGGAAACGGTCGATCA
GCATCGGGTATTCCGGGCTGACCTGAATCGCCTCGATCGCATAGCGCACGAGCATCTCCT
CGTCGTAGAGCACCGCCATGCCGCGGCCGCCCAGCACGAACGACGGGCGCACCATCACCG
GATAACCGATTTCGCGGCCGAGCTGGACCGCCTCATCCAGCGAACGGGCGGTGCCGCTCT
GCGGCTGCTTGATGCCGAGCGCGATCATGCGCTCACGGAAGTATTCGCGGTCCTCGGCCA
GCCGGATGCCCTCCGGCTGGGTGCCGATGATCTTCACGCCGGCGTCCTTCAGCTCCTGCG
CGATATTCAGCGGAGTCTGGCCGCCGAACTGCACGATCACCCCTTCGGGCTTCTCCTTGG
CGTAGATCGCCAGCACATCTTCGGTGGTCAGCGGCTCGAAGTAGAGCTTGTCGCTGGTGT
CGTAGTCGGTGGAAACGGTTTCCGGGTTGCAGTTGATCAGCACCGATTCATAGCCGGCGT
CGCGCAGCGCGAACGCGGCGTGCACACAGGTATAGTCGAATTCGATCCCCTGCCCGATCC
GGTTCGGCCCGCCGCCGAGGATCATGATCTTGCGGTTGCCGCTGACCGCGACTTCATCCG
GCACGCCGGAGTAAGTCGAGTAGTAGTAATCTTCGTTGTTGGCCACGCCCGAAACCGGCA
CGCGGCAGAAGGTCGCGACGCAGCCCAGGTCGGTACGGCACTCGCGCACCTCTTTTTCGG
AAACGTTGTAGAGCTTCGCCAGATACTTGTCGGCAAAGCCGAACTTCTTGGCCTGCACGA
GCATCTCATCCGGCAGCGCCATCCAGGTATAGGCCGCCAGCTTCACTTCGAAATCGGCCA
GCTCCTTCATCTCCTTCAGGAAAAATTCGGTGATGCCGGTCAGCTTGCGCGCCTCCTCGA
CGGAAAGCCCCTTCTTGAACGCCTCGTACAGATGGAAGAAGCGCAGACTGGAGGGATTCG
CAGCCAGCGGCTTGAGTTCCTCAAGCGACAGCTTTTCGATCTTCTTGTCGAGGCCGAGGC
CGCTCTTGCCGATCTCCAACGAACGGATCGCCTTCTGGAACGCCTCCTTGAAATCCCGGC
CGATGCTCATCACCTCGCCGACCGCCTTCATCTGGGTCCCCAGATGATCCTTGGCCTGCG
GGAACTTCTCAAACGCCCAGCGGGCGAACTTCACGACGACATAGTCGCCGGAGGGGGTGT
ACTTGTCGAGGGAACCGTCGCGCCAGTAGGGCATCTCGTCGAGAGTGATCCCGGCGGCAA
GCTGCGTCGAAACGCTTGCAATCGGGAAGCCGGTCGCCTTGGAAGCGAGCGCGCTGGAAC
GCGAGGTGCGCGGATTGATCTCGATCACGATGATCCGGCCGTCCTCGCGGTTGTGCGCGA
ACTGCACGTTGGTGCCGCCGGTCACGCCGACCGCATCGACGATCCGGTACGCATAATCCT
GAAGCTGCTTCTGCACCGACTCCGGCACGGTCAGCATCGGGGCGACGCAGAAGCTGTCGC
CGGTGTGAACGCCCATCGGATCGACGTTTTCGATAAAACAGACGGTGATCTTGTTGCCCT
TCGCATCGCGGACGACCTCCAGCTCCAGCTCTTCCCAGCCGAGCGCGCACTCTTCGACCA
GCACCTGGCCGACCAGACTGGCCGCGAGGCCGCGGGCGACAACTTCACGCAGTTCTTCGA
CGTTGTAGACGATGCCGCCGCCGGTGCCGCCCATCGTGTAGGCCGGGCGCAGCACCACCG
GATAACCCAGCTCCGACGCGATCTTCTCGGCCTCTTCGACCGAATAGCAGGGTTCGGATT
TCGCCATCGGCACGCCGAGCCGGTTCATGGTTTCCTTGAAAATGATCCGGTCTTCGCCGC
GCTTGATCGCTTCGAGGTCGACGCCGATCACCTGCACGCCGTACTTCTCCAGAATCTTGC
CGTCGTGAAGTGAAATCGCGAGGTTCAGCGCGGTCTGGCCGCCGAGGTTCGGCAGCAACG
CGTCGGGACGCTCTTTGGCGATGATCTTTTCGATGCTGTCGACAGTCAGGGGCTCAATGT
AGGTATGGTCGGCCATTCCGGGATCGGTCATGATGGTCGCGGGATTCGAATTGGCCAGCA
CGACTTCATATCCGAGCGCACGCAGGGCCTTGCACGCCTGGGTGCCCGAGTAATCGAATT
CGCACGCCTGACCGATGATGATCGGCCCCGAACCGATGATCAATATCTTCTTGACATCTT
CCCGTTTCGACATAAAAAACGTACCTTACCTTTCCTGACTTGTCCAGTATATTAAGTAGC
GCCAATTTCATCAAATTGACTGTGCACAAACCAGAATGTAATATACCGCAATCCCAGCTT
CAATGCAACCGGAATTCCCACTTTTTACGGGATTTTATGCCTGCCTGTCGCGCCTCCGCT
CCCATGCCAGCCGGATCCCGTGCAGTGTGAAATCGGACTCCACCGCCTTCAGCTCCGGCA
ACGCGGCGGCGAAGAAGCCGGCGTCGCCCCCCGCCGCGAGGCAGGAGACGATCCCGCAGG
AGCGCAGCGAAGCCGCAACCAGCTCCCGCACCAGCCCGACCGCGCCGCGGTCCACACCGA
ACCGGATCGCCTCAACCGTGTTGCGCCCCGGTTCCTCCGGCAGCTCCTGCGAAAACGGAA
TTTCCGGCAGCTGTGCCGTCCCCTCAAACAGCGCCCGGCGCATCAGCCGCCGCCCGGGAG
CGATCGCCCCCCCCAGAAAACGGCGCCGTTCGTCGACGATCTCAATGGTGATTGCGGTGC
CGCAATCCACCACCAGCGCGGGCAGCGGATAAAACTCCGCCGCCGCAATCGCGTTGGCGA
CCCGGTCCGCTCCGAGCGTAGTCGGATCCACCCGGGAAAAGTCGATCAGCCCCCCGCAGT
CATAGGCGGAAAGAAAATAGATACCGTGACCGGCCAGACGCGCCGAAGCCTTCGGCACCA
CCGAAGCGGCGGCGACCGGATACTCCTGCGGCAACCGTTCCCACGTCAATTCCGAGGTTG
GAATCCGCGGCAGGAGCTCAAGATAGCCGTCATGCCAGATTGCCGGCTGGGCATGGGTGT
TGCCGATATTCAGAAGAGTCAGCATGGTTACAGAAATTCCCTGAGTTCCGGACGGGAATC
GGCGAGCTTCAACAGCTCCTTGATCCGCTGCGCCTGGTCCGCCCGGCAGACCAGGGTCGC
ATCCTCCGTCTCCACGATCACCAGATCCTCCACACCGATCGCGGCGACCAGATGGCCGGG
ACGGCCGGAGACGATCAGGTTGCGGCAATCCACACCGGCAAACAGGCCGTCGGCCAGGTT
GCCGTCGGAATCCGGCTTCAGGTGGTTCCGCAACGCGGGCCAGCTGCCGAGGTCGTCCCA
GTCGAAACGGCACTCGGCGACGCCGACGTTCTCCGCTTTTTCCATCACCGCGTAATCGAT
GGAAATACGGGGCTCCTTCACAAAACGCTCCGGCAGCTCCGTTTCCAGCGCATTGCGCCG
CTCCATCTCCAGAACATCCCGGAAAAGCCCGGCCAGTTGCGGCGCATACCGCTCGAACGC
CTGCATCAGCGAACGGACCTGCCAGATGAACATCCCGCTGTTCCAGCGGTAGCATCCCGC
CGCCAGAAAACGTTCCGCCGTCGCCGCATCCGGCTTCTCCTTGAAGCCAAGCCCCCGGAA
GAAACGGGTCCCGGTGCCGGTTTCCAGCGCCCCCCCGCAGTGAATGTAACCGTAGCCGGT
AGCCGGTTCCGTCGGATTGACGCCGATGGTGAACAGCCAGCCGGGCCGGGTCGCGGCCAG
TTCCGCCGAGTCCTTCAGCACCGCGCGCAGCTGCCCGGCCTGTTCGATCGCGTGGTCGGC
GGGCAGCGTCAGCATCACCGCATCCGCCCCGCCCCGCGCGGCGACCAGCGCGGCCGCCAG
CGCGACGCACGGACCGGTATCGCGGGCAGCCGGCTCCCCGATGATGTTCTCCGGCGGCAC
CTCCGGCAATACGGAACGGATCTGCCCGGCATAATCGCGGTTGGTGACAACCAGAATCCG
CTCCGGCGGCACCAGCGGCTGAAGCCGGGATGCCGTCATCTCCAGCATCGTCCGGTCCCC
CAGCAGCTTCTGCAGCTGTTTCGGCCGCGCATTGCGGCTCCGCGGCCAGAAACGTTCACC
GCGGCCGCCGGCCATGATAACGGCATAGATATTGTTGTTCATAACTGAAATCCCGATACC
GGCGGGAATCCCCCCTTCCCGAAAAATGGAAAAATCCGGCCGGAACAATTCCGGCCGGCC
GTCGCGGAAGCGCCGCTTCCTCAGCTGAGTTTTTCGATGATCTTGGTCAGCGGCAGGAAA
AGCGCGATCACGATGCCGCCGACGATCACGGCCAGCAGCACGATCATCAACGGCTCGATC
ATACTGGTCAGCGCGCTCACCGCGTTGTCCACTTCCTCGTCGTAGGTGTTCGCGATCTTG
TCGAGCATCTCCGGCAACTTACCGGTTTCCTCGCCCACTTCCACCATACTGATCACCATT
TCCGGGAAGATCTTGGTGCCGCTGAGCGGCTTGGCGATGCCTTCGCCCTCCTTGACCGCG
TCGTGCACTTTCTGGATCGCGGAGGCGACCGTTTCATTGCCGCTGGTCTCCTTCACGATC
GACAGCGCGTTCAGCACCGGCACGCCGGAGGACATCAACGTGCCCAGCGTGCGGCTGAAA
CGCGAAATCGCCGTTTTGGAAATGATCGGCCCGAAAAGCGGCATGTTGTATTTGCACCAG
TCCACCCCCCACTTGCCGGCGGGAATATGAACGATCACCTGATAGAGGGCGACCACGCCG
ACCACGCCTCCGATATAGTAGTACCAGTGGGACACCAGCGTGTTGCTGATCCCCATCACC
AGCAGCGTGATGTCCGGCAGCGGCTCGTTCGGCCCCAGCAGTTCCGTGAAGATCTTCTGG
AAGTTCGGCACGATGAAGATCATCAGGCCGACCACGGCCAGCAGCGCGATGGTCAGCACC
ACGCACGGATAGATCATCGCCGACTTCACCTTGCCCGAAATACGGGCCGCTTTTTCCATG
AAACTGGCCAAGCGGTCGAGAATGATCTCCATCGCACCGGAAGCCTCACCCGCCCGGACC
ATGTTCAAATAGAGCTTGTCAAAAGACCTCGGATGCTGCGCCAGCGCCTCCGCGAACGTC
GCTCCGCCCTCGACCGTCTCCGCCGTTTTGCCGAGCACGATCTTCACCGCCGGGTTTTTC
GCCTGGCGTTCGAGGGTATGCAGCGAACGGATCAGCGGCAACCCGGCGCTGAGCAGAATC
GCCAGCTGGCGCGTCACCACGGTCAGTTCCTTACGCTTGATCACCACCGGGCCGAGCGCC
ATATTCATGCCGCCCCCCTTCTTCTTGCCGGTGCGGGTGGAAGCCCCTTTTTTCACGGCG
GCCACCGCCGGTTTCAGTGAAGTGGGAAAGAGTCCTTTGGCTTTCAGGGCGGAACTGGCG
GCGTCTTCGCTTGCAGCTTCGATCTTGCCCTTCTGCTCCTTGCCGTTGCCATCCATCGCA
GTGTAGATAAATTGCGGCATTTTTCAGTTCTCCGTTTCGTTTTTCGGACCCGCGTTCTGC
GGTTTTCTTATATTATGTGTAGCGAACGACTTCGTCCACACTGGTTTCACCGTTGTACAG
CGCCAGCATGCCGTCTTCGCGCAGTGTGCGCATCCCCAGCTCCCGCGCCTTGTCGCGGAT
CACCGTGGTCGGCGCATTTTCGGAGATCAGCTCGCGGATCTCGCTGTTGACCACCAGCAG
CTCGGTCAGCGCCTTCCGGCCTTTGTAGCCGGTATAGTTGCAGATCTGGCAGCCTTTGCC
GTAGCAGAACTGGTGGTCCCCGATTTCGTCGCGGTCCATATTGAGCCGGTCGAGGTCCTC
GTCGGTCGGCGTATAGAACGCCCGGCAGTTCTTGCAGACCCGGCGGATCAGGCGCTGGCC
GAGCACCCCCGCCAGCGACGAACTGATCAGGAACGGCTCCACGCCCATATCCACCAGACG
GGTCACCGTGCTGGCGGCGTCATTGGTGTGCAGTGTGCTGAACACGAAGTGTCCGGTCAG
CGACGCTTCGATCGCGATCTGCGCGGTTTCAAAGTCACGGATTTCACCGACGAGAATCCG
GTCGGGGTCCTGACGGAGAAATGCGCGCAACGCCCGCTGGAAGGTCATGCCGACCGCATC
GTTGATCGGGCACTGAATGATCCCCTCGATATCGTATTCGACCGGGTCTTCTGCGGTCAG
CAGCTTGTCCTCGGGATTGTTGATTTCACCGAGCGCGGAGTACAGCGTCGTGGTCTTGCC
GGAACCGGTCGGGCCGGTCACCAGCAGAATGCCGTTCGGCAGATGGATCAGCTCGCGCAG
CTTTTCCAGCACATCCTCGCCGATCCCCAGCGAGTCGAGACTCAGGTTCACCACGGAACG
GTCGAGCACGCGGAGCACCACCGATTCCCCGTAGCTGGTCGGCAGACAGGAGACACGCAG
GTCAACCGGCTTGCCGTTGGCTTTCAGCTGGATACGGCCGTCCTGCGGGCGGCGGCGCTC
GGAAATATTCAAGCCGGAAATAATCTTCACGCGGCTGATCACCGGCACCGCCAGACTCTT
CGGCGGCGGCGGCATCTCATAGAGCGCGCCGTCCACCCGGTAACGAATCCGGAAGTTCTT
TTCAAACGGTTCAAAGTGGATGTCCGACGCCTTGTCCTTGATCGCCTGCTGGATCACCAC
ATCCACGAATTTCACGATCGGAGCGTCGTTGGCATGGTCCTCGTCCTCGTCGACCGCCTC
CAGCTCCGCCGGAGTCAGTTCCGCGATGATATCGGCCACCGAGTCGATCTTTTCCGGGTA
GTACCGCTCCAGCTCCTCGTCGAACTGGTCCGGGTCCACCGGAACCGGCAGGATGTTCGC
ATTCACCACGAAACGCAGCGTCTCCGCGGTCTGGTAATCCAGCGGCGAACGCATCGCCAG
ATCCAGCTGGCCGTCCTCGTAACGGATCGGAATCACACCGTAACTGCGCGCGGTGTTGTT
CTCCACCATCTTGATCACCGACTCCTCGATATCCGGGGAGTTCTTTGGAGTCCACACATA
GGACCCCAGGTTGTCGGCCATCATCTGGAGCATCTCCTGCTTCGTGAACAAACCGTAATT
CTCGATCACCTCCATCAGCGGCTTGCCGGAGCGCTCGACCTCCTCGACCACATCGTGGAG
CTGCTCGCGCAGCTGCGGATGGACGCTCGCACGTTCGTTGACCAGAAGGTCGATCAGGGC
TGAACTTTCAATATCAAGCATTTTTCTACCCGTGCCTCAGTTTTCATCCATCAAAGTAAC
GAAGATCACCTCTTCCAGCGTCGAGATGCCGGCTTCGGCTTTGCGCATCGCATCCTCGCG
CAGCGAACGCATTCCCGCCAGACGGGCCGCTTCGCGGATCACGCCGGTGGATTCATTCGC
GAAGATCAGCCGTGCCATGTCTTCGGTCACCTGGAAAATTTCATAAATACCGATACGCCC
CTTGTAGCCGGTGTTGCCGCACCGCTTGCATCCGGCCCCCTTGTAAAACTGGTGATTGGC
CAGATACTCGTCGGAAAGGCGGAGCATCTTGATCTCCGACTTGGTCGGCGTGTACGGCTG
CTTGCACTCCGGGCAGATCCGGCGCAGCAGCCGCTGCGCCATCACCGCCCGCAACGCGGT
CGCCACCAGAAACGGCTTCACTCCCATGTCCACCAGTCGGGTGATCGCACCCGGGGCGTC
GTTGGTGTGCAGCGTACTGAACACCAGGTGGCCGGTAAGCGCCGCGTTGATCGCGATTTC
AGCGGTTTCCAGGTCGCGGATCTCACCGACCATGATGATATTCGGCGCCTGGCGGAGCAT
GGAGCGCAGCGCCGCGGAAAAGGTCATATCCACATGCCGGTCCACCTGCACCTGGTTGAT
GCCGGCGAGCTGGTATTCAACCGGGTCCTCCACCGTGATCAGCTTGCGGCTGGTGGTGTT
GATCGTATTCAGGAACGCGTACAGCGAAGTGGTCTTGCCGGAACCGGTCGGGCCGGTCAC
CAGAAAGATGCCGTCCGGATAGTTGATGATCCTGTTGACCATTTCAAGGTCGTCCGCATA
GAAGCCGAGCTTCGGAATGTCGAGCTGGATGCTCGCCTTGTCCAGAATACGCATGACGAT
ACTCTCGCCGTGGGTGGTCGGAATCGACGACACGCGCAGGTCGATATCCTTATCCCCGAC
CGTCACCTGGATGCGCCCGTCCTGCGGAATCCGCTTTTCGGTGATGTCCAGCCGGGCCAT
GATCTTCACACGGCTGGTGAAGTTCGCCTGCATGAATTTCGGCGGGCCGTCCACCTCGCG
CAGCGCGCCGTCCACCCGGTAGCGGACGCGGTAGCGCTTTTCCATCGGTTCGAGGTGAAT
ATCCGACGCTTTCATCTTGTAGGCGTCGATGATCAGCATCGTGACCAGGCGGATGATCGG
AGCGTTTTCGTCGTCGTCGGCTTCGGCGTCCCCCAACGCGCTGGTGTTCTCGCCGTTTTC
GATGATCATGTCGGCATCGCCGATCGCGTTGTCGTCGACATAATGCTTGACCTGCTCGGA
TTCATCCGCATAGTGCTTCAGAATCTGTTTCTCGATCTGGCTCTGCGGTGCGACCACCGC
ATCGACGTCGCCGCCGAGAATATAGCGAATCGTATCGAGCGTCTCCATATCGGAGGGGTC
GCTCATCGCAACGGTCAGGATGTTGTCGTGCTTCGCGACCGGCACCACCCGGTAGTGCTG
CACCACGTCAGGACCGAGCGCATCGATCACCCCCTGCGGAATATCGAAGCTGGAAATATC
GACCAGCTCCATTCCGTACTGCTGCGCAAGCATCGCGAGCAGCTCCTGCTCCTGAATCAC
GCCGTTTTTCTTCAGAATATCGACGGCGTCCGTCAATCCGCCGGTCGTCTCCGCTTCCTC
GCGGGCTTTTGCCACCTGCTCCGGCGTCACCATGCCGTATTCTTCGAGCAGACTGAGCAC
GTATTCGGTATCTCTGGCCAAACCTCTACCCCCGGTAACTGTGTGCCGACCCGGTTCCGG
TGATGCGGATCGGCGAATTCCAATTTAAAATTTACTCTTACTGAGAAGTTAATACTTCGG
AGCCGAAAATTCAAGCGACAGACACGATATCTGCGACGATTTTTTCGATTACCTCCGGAT
ATCCCGGAATTTTCAGCTCCTCCGCCTCCGCCAGCGGTTCCGGGACCGCCGTCGAAGGCT
GGCTCGGCGCGAACACCGTACAGCTGTCCGGCACCTGCACGTTGGAGAGCTCCAGCGTGC
CGATCTCCCCGGCAATCCGGATCGATTCGAGCTTGTCCGCCCCGACCAGCGGACGCAGCA
CCAGCATATCGACCGCCCGGTTGATCGTATTCATGTTCACGATGGTCTGGCTGGCGACCT
GTCCGACCGCCTCGCCGGTCACCAGCGCGCGGCAGCCGGTGTTTTTTGCGACCTGTTCGG
CGATCCGCAGCATCGCACGCCGGTAGAGCACGGTGCGGAACCGTTCATTGCAGTTGTCGC
GGATCAGCTTCTGCATCGGCGCGAGGTTGCACAAGTGCAGTACGCCATGCTGCTGGAACG
TATTCAGATGCTCCGCGATCCCCCTGACCTTATCCACCGTTTCCGGCGGCGTATAGGGCG
CGCTGTGGAAGGTGATGAAGTCGGTCGGGCAGCCGCGCTTCATGATCTGCCACGCCGCCA
CCGGTGAATCGATCCCTCCGGAAAGCAGGGTCAGCACCTTCGGGTTGCTGCCGACCGGCA
AGCCGCCGGGACAGGGATACTGGTGCCAGAAAAGCGCCGCGAATTCGTCGCGCACCTCGC
AGCCCAGCGTCACTTCGGCGTGCTTCAGGTCGATCCTGAACCTGCCGTCGCCGAACTTCT
TCGCCAGACTGGTCACCAGGTCGATTTCAATCTCCTGCGAGCGGAACGGAAACCGTTTGT
TGCTGCGGCGGGCGCGCACCCGGAAGGTCACGCACTCTTTTTCCGCCAGCACCGGCCCGA
GTTCTTCGGGAGCCATCTCCAGCGCGGCGCGGCGGATCGCATCCATATCCACCGGCAGCC
GGACCACCGGGGAAAAGGATTCCAGCCCGAAGGTTCCGGCGATGCGCGGCCGGATCGCCT
CCAGCTCCTCCGCCGAAAATGCGCCGCCGTCGGCGCGGTCGATCCAGATGCGCCCCCGCA
CCCGGTGAACCCTGCAGATTCCGAGCTCTTTAAGCTGGTGTTTGAGATTATCCACCAGGC
ACCGCTCGAACATATTGCGGTTGTTGCCTTTGGTGGCGATTTCGTGATAGCGGCAGATGA
TGCAGTTGTACATGGAAACGAGATACTCCGTTGATTCAAAACAAAAAAATCCGCTTCAAA
GATAGCCTCCCGACCGCTAAAATTCAAATCAGAACATTGAATTTTAACGGTTTACAGGTT
AGATTATCAAAAATGGAGATGTGGATACGGATCATGCACAGTTTTTTCTGCAACACACTG
GGAAAGGCCGGCGAACCGGTCGAACTGGCGAAGCGCGAAAGCGATCACCTGTTCAAGACG
CTGCGCGCCGCTCCCGGCGACACCGTCGAACTGCTGGACGGGCGCGGCGGACGCGCGCTC
GCGACGGTGCAGCCGGGACGGGTGCTGCTGACCGTCTCCCGGGAACAGGTCCCGGAGCCG
GAAACCGGACTGCTGCTTTATACCGCCGTGCCGCGCAAGGCCAAATTCGACACGCTGCTC
AAGCAGGCCGCCGAACTCGGAGTGCGGGAGATCCGTCTGCTGCTCTGCGAGCGTTCCGTC
GCGGCCCCGGAGGGGAGCGACCGCTGGGAAACGCTGCTGCAGGAGGGGTGCAAGCAATCC
GGAAATCCGTTCCTGCCGAAGATTGCGCCGCCGGTAAAGCTGGCCGCCGCGCTGGCGGAA
TTTTCCGGAACCGGTTACTTCGGCGCAGTGGAAAATCCCGGCGCCGAGGCGCCCCGGCCC
GCCGCCGGAAACGTCGCATGGTTCGTCGGCCCGGAAGGGGGCTTCACCGCCGCCGAGGAG
GAGGCAATGGCGCGCGCAAATATCCATGCGCTGAACCTCGGTCCCTATGTGCTCCGGCTG
GAAACCGCCGCCGTCTGCGGGCTGGCGGTACTCCGCCGGATGATCACGGAGGCGGGCCGA
TGAAATATGGACTCCTTTTCGCAATCCTGCTGCTGTTCGCGACCGGCTGCGGTCAGGGCG
ATCCGGCCCGACACCCGATGATGCTCAAGGGCGACCAGTACCGCAAAGAGGGCAACTTCG
AGCTCGCCGAGAAATTTTACCTGAAATTCGTGGAGCAGCGCCCCGATTCGGCGCTCGGCC
ACCGGACGCTGGCCACGTTGTACGATGAATCGCTGGCCGATCCGGCGGCGGCGCTCTACC
ATTACAATATGTTCCTGCGCCTCGACCCGCATTCGCCGGACCGGGAGCTGATCGAGGGCT
ACCGCAGGCTCGCCCGGGCCAAGCTGCTGCGCGCCCTGACCCGCGAGGAGCTGCCGACGC
CGCCGGACGACGAGCTGGCGATGCTCCGGAAAGAAAATAAGGTGCTGCGCGACCGGCTGG
ATTCGCTCAAGCGGCTGCTGCTCAACCAGCAACGCGCCATTGCACAGTTGAAAAGCGCGG
CGGCCGCACCACAGCCACCGCCGGTTCCGCAAGTTCCGGGCGAGCGCAGTTATACTGTTC
AACCGGGAGACACGCCGGGTAAAATCGCCCGACAGTTCTACGGTTCCGCCAATAAATACC
GGATCATCATGGAAGCGAACAACCTCGGCAGCAGTACCGGGCTGCGGGTCGGGCAGGTGC
TGAAAATCCCCGCTTCGGAATAGAGGAGAACAAACAATGAAACCAATGCGATTGCTGATG
CTGCCGATGCTCGTTCTGGGGCTGGGCGGCTGCGTGCTGATGGGACCGAGTTACACGGAG
CCGGTCGACTTCGACCTCGGGGTTCCGGCGGCAGAGGCGGTCAAACCGGCGGCGTTGCCG
ATCCGGTTCGGAGTGTTCCGCAACCTGTCCGGCTCCAACCGGGGATTCCTGGTGCGCGAA
AGCGGTGACCGGCTCTCTTCCGACGAATACAACCGCTGGCTGCTGAGCCCGGAGCTGCTG
TTGCAGCGGCGAATCCGCACCGAACTGCCGGACCCGGCGGGAGAGATGGGAAAAAGCGTG
CGCCTGAATGCGACGATCTACCGGTTTGAATTCGACCGGGCGCGGCATACCGCGGTTTTG
AGTGTGGAGTTTTCGGGGAAAGCCGGGGATGTGACGGAACGGACTTCGCAGCTCACGTAT
GAAACACCGTATGAGGGGGATGCACCGGAAGCGGCGGCGAAAGCGATGGCGGTAAATGCC
GAAAAAGCGGCGCAAGCGGTAAGGGAACTGATCGCTTCCCTCTCAAAAAAATTAAAATAA
AAAATCCGCCGAAGGCGGTTTACGCCACCGGCAGCTTGCCGGACGCGGTCCAGCGGCGGA
ACGCTGGTCGCAGTGCGGAGGACCGCGCAGGCGCGGCCCGGAGCGCAGCGAAATGCAAGG
TCCGCGAATGCGGACCGCAACCGGAACAGTACCGCTCGGCGGAGCGCGCGGTTCTCAAAA
GAGCAGAGCGATTTTGAGAACCGGTTCAAAGCGCGGAGCCGCCGCGAGGGGCGGCAACGG
TTGTTTATAATTGCGGATACGGCCACGCGGGGGCATGAGCCTCCCATGACGCGAAGCGCC
TTTGGAGTGCGTCGCCTTGGGGCTTGCTCCTCGGCGCGAAGCGCCTTTGGAGTGCGGAGA
TTCATCTCCGTTTTCCAATCGCACCCGGTTTTTACCGTTGCGGTTGTTTGATCTCATGCG
CGGTAAAAGCCATGTCCGACTTGAAAGCGGAACTGAAGCTTATCCGGCAAAGCCGGACAA
GCCCTGCGGGTTCCGCACTCCAAGGAGGCCGGGCTATATTCTGGTGTGATGCCGGAGAGT
TAGGAAAAACAGGCAAGGCGGATGCGGCTTTGCTGCGGTTTTCGGTGGCCATAAAGGTGA
TGGCGGCGGCAACGCGCTTACTGCCGGAAGCAAAAATTCGCGTTGCTTATTTTTGATTCC
GGCAAGCGCTTTTGCGCGGGTGGTATCGTTGCGGTTGCGGTCCGCATTCGCGGACCTTGC
ATTTCGTCTGCTTCTGAGCTGCGCCTGCGCAGCTCGACAGCAGCCGACCAGCGTTCCGCC
GCTGGACCGCGTCCCCGTAGCACGGGGCGGCGACGCCGCTAAAGCGGCTGTTATTTTAGA
TTTTTATTTTTGGGAGAGCTGGACCGCGTCCGGCAAGCTGCCGGTGGCGTAAGCCGCCTT
TGACGGATTTATTTTTGTTTTTTATTTTTTCATTTTTAATCATAGGAGAAAGTTTCATGG
AACACCTCAACGTCCCCCCCGCCAATCATGTCAAAGTCCTCGACGGCCAGGGCTGGGTCG
GCCTGATCGACCACCTCGGCAGCGAAGCCACCATCGTCAACGCCGCCCGCGTCTCCTTCG
GCAAGCTCAAGTCCAGCATGGACGAGCGCGACGTGAAGCTGCTCGACTACCTGATCGACA
ACCGCCATACCAGCCCGCTGGAGCATGTGGTGTTCACGTTCAGCGTACACTGCCCGCTGT
TCATCCGCGGCCAGTGGCACCGTCACCGCACCTGGAGCTACAACGAAATCTCCCGCCGCT
ACACCGAGATCGACATGGAGTTCTACACCCCCGGCACGCTGCGCCGCCAGTCCGAAAACA
ACCGGCAGGCCTCCTTCCTCGATCCGGATTTCAAGGGCGACGACCTCAAGGCGCAGATCG
ACGCCCACAACCGGGCCAGCCTCGCCCTCTATGAGAAACTGCTCGGCGCCGGCGTCTGCC
GCGAACAAGCCCGCGGCGTGCTGCCGCAGAATATGATGGTCACTTTCTGGGGAACCGTCG
ATCTCTCCAATCTGCTCCACTTCCTCGAACTGCGCGACAGCGACCACGCCCAGGCCGAAA
TCCGCGAATACGCCGAAGCGATCAAAAAGCTGATCAAGCCGATCGTGCCGAATGTGGCCG
CCTATTACGAGAAGAAAGGCCAGGTCTGGTAATATGAATACGCTCCCGGTCATCGCGATC
ACCATGGGGGACCCCGCCGGAATCGGCCCCGAACTCGCCGTTCGGGCCGCCGACGATTTC
CGCTGGTCGGACCGCTGCCGCTTCGTGATCTACGGCGAACCCTCCATCCTCGCCGAAGCG
GCAAGACGGTGGACCGACGGACGGCTTCCCGAAGTCGTT
>contig_4114 dna:primary_assembly primary_assembly:ASM334394v1_:contig_4114:1:37810:1 REF
GCACGGCGGTAGTTTGTTTCACTCGCCGCTTCAATAACCAGTTTTTCCAGTTCGTTTGTT
TTTGTTTGATAACGATCCAAGCGAATAAAGCGTTGTAATGGCGAAAAACTCTTGCCACAG
CCGGAACAACTCACGCGCCAGAACGTCATTTTGAACTCGCCTAAACTGGTGCGAATACGT
CGTTCAAAACTGCCGTTCTGCCGAAGATGACCACTAGCGCAACACTTCATGGCATCTGAC
TTCCCTTGAAAAATTCGATACATCAAAATCTCCTGAACCATCTCTAAAATCATCTTCAGC
AGTTCGGCGAATGCCTTGCATTCGTACACATCTACCAGTTTGGTTACAAGTTCGTCCAGA
GAAAAACCGGTTTCCGATTGACAAAACGACAAGTCCATGCTAATTTTACCTTGCATCTGC
ATTCCCTTTATGTTAGATTTTGAGCAAACTCAAAATAAAGGGCAGATGCACCTTTGTCAA
ACAACTTGTCCCATCACAAGATTTGGGACATTATCAAAATTTTACTTTTGCCTCTTGCTT
TTTGCCGTGAAATCGGGTATAATTATTCATGTGCTACAACGATGAAGCAGAATTGGAATC
AGGAATGGTCAGGAAGAATTCAACGGTAACTCTGAAGGATATCGCGCAGGAGCTGGGGCT
GTCGGTCAAAGCGGTTTCGACCGGCCTGAACGGCACCGGGCGGCTGTCGCTCGAAACCCG
CAAGAAGATTCAGGAGGCCGCCCGCAGGATGGGGTACACGCCGAATGTCGCGGCCCGGTC
GCTGGTCACCCACCGCAGCAGCTTTATCGGAGTGCTGGTGCCGTACCTGAACAGCAGTTT
TTTCGGCAACATCATCGCCGGTATCGAGGAAGTGGCGGGAGAACACGATTTCACGTTGCT
GCTCGATTCGCTGGATTGCGATGAAAACCGGCAGCGGCGGGTGCTGTCGCGGCTGATGCA
GCGCAATGTGGACGGCATCATCCTGTATCCGCAACGCCACCAGCTCGGACTGGCGGAGAG
CCTGAAAGCGATCGGCGTGCCGGTGATTCAGGTGATGAACCATTTCGCCGAATTCGGCGA
ATACGCGGTCATGGTGGACAACCTGACCGGCGGGCGCGAAGCCACCGAGCACCTGATCGG
GCTCGGCCACCGGAAAATCGGTTTTATCGGCCATGACGACGAGTCGCCCGAACTGGTCGC
GCGCCATCGCGGCTTCGATGCGGCGATGCGGGCGCATCGGCTCGGAACGGAGTGCTGCTG
CAAGTGTTTCATGTCGATCGAGTCCGGGCGGGAGGCGGCGCTGGAACTGCTGACGGCGCA
TCCCGAAGTGACCGCGCTTTTCGCCGCGTCGGATGTGGCGGCGCTGGGGGCGATCCGGGC
GGCGCTGGAATTGGGGCGCAGGATTCCGGAGGAGCTGGCGATCATCGGCTTTGACGATCT
GGAGATCGCGGCCAGGCAGATGGTCTATCCGTTGAGCACGATGGCGCAGCCCAAGGAGCG
GATCGGGCAGTTGGCGGCCCGGATGATGCTGGACCTTTTCGCCGGGAAAACGGTGGAATC
CCAGTTGCTGAACGCACCGTTGGTGGTCAGAAAGACGACAAGGAGTTAAAACGATGAAAA
AGAAGCTGTTCCCGATGCTGTTGTTGCCGCTGCTGCTGCTGGCGGCGGAGGATTTCGAGG
CTTACCCGGACGCCGCGGCGCTGCGGCGGGTCTGGCTGGAGTTCGATGCGGGCAATCCCG
CGCCGGAGTCGGTCGGATTCGGCACATTGAACGGCAAGGCGATGCAGGTGACGGCGGCGC
GCGATTACTCTTTGCTCTACCGGGAGATGGAAAACCCGCTCGGTGCGAAGGCCGCCGGGA
TCAGGCTGGCCGTGAAAGGCGACGCCTCGAATCCGGCGGATGCGGTGCTGACTGTGGCGG
TGCGCGCCGGCAAGGGCGGCGCCGACCTCGGCCGCATGGTGATTCCGCTGCGTTCCGGCG
AGGCGCGGACGGTCACGGTTCCGGTCGCCGGGCTTGGAAAGCTGGACAAATTTGCGGTGC
TGCTGATGTTCAACAAGACCGGCGGATCGTTGACGGCGGCTGTTGATGACATTGCCGTCG
TCGCGGCGGAGCAGCTGGTGGTGGACGGCTTTGCGCAGGCTGCCGACAGCGCGGCGCTGC
GGCAGGCGTGGCCGGGCTTCGACGCCGGGAATCCGGGACCGGAGCAAATGGAACTGGTGA
CCGTCGGCGGCAGGCCGGCGATGCGCTGCGTGACCGGAGGCCGGACCTATGCGGTGGTGA
AGCACGCGGTGGAGAATCCGGCTCCGGGCAGGGCGTCGGGATTGCTGATCCGGCTGGCCG
GCGCTCCCGGCAATGCGAAATCCGGCGTGATCGTATTCGGCGCGCGCCGCGACGAGGGGC
AGCCGAACTTCGCCGAAGTGCAGATCGTGCCGGCGGAGAAGGCGGGGGAGTATGTGTTGA
ATTCCCCTGAATTCGCGAAGCTGGACCGGTTCCTGATCGTGATTTCATTCCACAAGACGG
CAGGCCAGTTCGATGTGACGGTGGAAGAGGTGGCAGTGCAGTGCCTGCGGTAAGGTTCAC
TCCGAAGCGGAGGCGGAACTCCGCTTTTTCAAGGAATATCTGCTTCAACCTTGAAGCAAC
AAGAAAGGATGCCGACCATGAAACGACATTTTACCTTAATTGAGCTGCTCGTAGTGATAG
CGATCATCGCCATTCTGGCGGGAATGCTGCTGCCTGCGCTGAACCGGGCGCGGGAGAGCG
CGCACGCTTCGAGCTGCCTGAGCAACCTGAAACAACTGGGCTCGGGGATGATGCTTTATG
TGGATGCGAATGACGGGATGCTGCCGCCGATGAAGCGGATTGTGGATGGAAACGCCGCCT
GGTGGACCGAGTATCTGATCGGAAATAAAATGATTACGGGCGGGGTGATGGGCTGTCCCT
CCGTGAAGTCCGAAACGATCAATTGGAAAAACGTTTCGGAGGCTGACGCCTTTACCGGCA
ATGTGAATTTCGAGTGGCCGCATTATGCGTTGAATGAATCCTGCGCTCCTTATATGAACG
ATAACTTCGTGTCGCGGAAGCTGAGCCGGGCGAAGTCGCCGTCGATGACCCTGAGCAATG
CGGATACGGCCAGCGGCAACAGCAGCGGCGGGGTGCGGATGTTCACTCCGAACCTGATCC
AGCAGTACAACACGACCGGCAGTTTTTCGATCATCGACCTGCGGCACGGACAGGGAGCGA
ATGCGCTGTTTCTGGATGGTCACGCCGCTTCGAGGAAATCTTCGACGAAGCTGCCGATCA
ACTATTCGGCAAATGACAATCCCTATAAGAATGCGTTTGAGGGCGACACCCAGTCGCCGG
AGCCGGGAACGCTGTGGGGTTTCTGATGAAGTTCGGTATGGTGCCGCAGGCGCTCCCGGG
GAGTGACCGGGGGGAGAAGGCGGCGGTATTCAGCCATAAGGATATTCGTCCGGCACTGCC
GGAACCCGAAGAGTTCAACGAATTCTGGCGCAGCGGGTTGGCGGAGGTTGCGGCAGTGCC
GGCGGATGTTCGCCGGAAACGGATCAGGGCGTTGTGCGACGGTCGGCGCGAGGTGTGCCG
GATCAGCTTCGCGACGGTCGGCGGCGGGCGGATCTACGGCTTCCTGACGCGTCCGGCCGG
GCCGGGGCCGTTTCCGGCGCTGGTGTCGGTGCCGGGGGCGGGGCCGGGAACCGGGCCGGA
TGCGGAATCGGCAAACGAGGGCTTCGCGGTGTTGTACTGCAATGTGTTCCCGTATGAGAC
GACCGAGGATTGTGCGGAAAATGAACGGCGCTACGAGGCGTTCAACCGGGAGGGGCTGTA
TATTTACCGGGGCGCGGAGTCGCCGGAATGCTGCCTGATGCGTTCCGCGCTGCTCGGAAT
CGGGCGGGCGGTGGAGTGGTTTGCGGCTCAGCCGTTCGTGGATGCGGACCGGATCGGCGT
TTTCGGTTCGAGCCAGGGCGGCGGTTTTGCGCTGATGCTGGCCGGGCTGGTGCCGCATTT
CCGGGCGGCGGCGGTGAATGTGCCCGCCTTCTGCGATTTCGGCGGCGAAAAGAGCGGCTG
GCCGCAGTTCCGGCGGCACGGCTTCGACCGGATGCAGCTTTTCGACGCCGCGTATTTCGC
GGCCCGGATTCAGTGTCCGGTGAAGATGATCGCCGGATGGCGCGACGAGGTGTGTCCGCC
CGAATCGGTCTACGCCGCTTACAACTGCATCAATGCGCCGAAGGAGATCATCGACGAACC
GTCGATGGCGCACGAGATATGGCCGAGCTACGGCCGTTTGCAGCAGTGGCTGAAAGAGGA
ATTGAAAGGATAGGCAATGGAAATTTCATTGAAACTGCTGCCGGTTTCGCCGGTCAGTTG
CCGGGTGCCGGTGGATGCGCGCTATGCGTTTCGCGGCGCGGCTCCGGCGGAACTTCGCCT
GACGCTGGCCGGGCGCGAGGTGATGCGGCGGAAGCCCGGCGAACCGAATGCGGCGGGGTG
GTATTCCGGCGTGCGGAAGCTCGACCTGACCGGGGTGGCCGGCGGGGTGGAACTGAAGTT
CGAGCTGCTGGATGAAGCCGGGAACACGATCGCCGCCGCCGTCCGGCCGCTTGAAGTCGT
GGATTCCGAAACCCGTTCCACCGGGCGGATCGACGGCGCGTGGTGCGGGCTGTACCACTG
GAGCGAGGAGGAGGGGCGGCTCTGGAACCGGGAGCTGCGGAAGTTTACCGCTGCCGACTG
GCGGGAGCTGATCCGGTCGATGCACCGGATCGGGATGGATGTGGTGATCCTGCAGGAGCT
GTTCCGCAATCAGGAGTATTACGGCAAACACCGGATGCCGGAAACGGGATACCGGGGGTG
GGCGTTCTATCCGTCGGAGCTGTTTCCGGGACGGATGGAGATCGGCTGCCCCGATCCGCT
CGAAGCGATCCTCTCCGCCGCCGACGAGCTTGGAATGGCGGTGCTGCCGGGAATCGGGAT
GTACGCATGGTTCGACTTCACGCCGGAGTCGCTCGACTGGCACTGCCGGGTGGCGCGCGA
GGTGTGGAAACGCTACGGGCATCACCGTTCCTTCTACGGCTGGTATATCTCCGAGGAGGT
GTTCGGCGACCTGAACCGGGGGACGAAGACGCCGGAGGAGATCGTCGCCTTTTTCCGCGG
ATTCGGCAAGCTGCGCGACGAACTCGACCCGACGCTGCCGGTGATGCTGGCGCCGAACTG
TTTCGGGGTGCCCTCCGCGCTCGACAGCTGGAAGCTGCTGGCGCGCGAGCTGGATATCCT
GTGCCCGTTCGGCTTCAACCGGATGCCGGAGGGGGACCTCGCGCCGGAGCAGGCGATCGC
GCTGATGCAGTCGATCGCCGACGAAAACGGCGCGCATCTGTGGCTGGATATGGAAATCTT
TCTCTTCAAGGAGGATATGGCCCTCTATCCGCGTCCGGTCGACGAAATCTTTTACGAGCT
GGAGAACTACCGGAGCTTTGAAAAGGTGCTCTGCTACCAGTTCCCCGGCCTGTTGAACGC
CCCCGGCTCCCGGCTGACTCCCGGCGGGCCGGACACCGTGAAGCTCTATTGCGACTACCG
GAGGAGAATCCATGCTGACTGAAAAACTTCTGGCGATCGACCCCGTGATCATCGCCGTCT
ATCTGGTCGTTTCGCTGCTGCTCGGCATTTTCGGCAGCAGGCTCCTGGGGATGAACAACT
CCAAAGAGGACGACTACTATCTGGCCGGGCGCAAGATGCCCGGCTGGCTGAACGGCATGA
GCGTGGCGGCGACCGCGTTGAACAGCGATGTCGCGCCGCTTTACTGCGGCATCGCGGTGG
TGACCGGGCTTTCCGGCTGCTGGTTCTTTCTCTCCCGCTTCGGGATGGCGCTGCTGCTGG
CGGCGATCCTGTTCGCGGTGCGCTGGCGGCAGATGGGAATCAGGACCGGCCCGGAATTTT
TTCATCTCCGGTTCGGTGCGGGCAACAAATTCGCGCGGGTCTATTCGTCGCTGACCTCGG
TGCTGATCGGCATGGTGCCGTGGATCGGCGCGGGACTGATCGGCATCCATCTGGTCGCCG
CCCCGATCTTCGGGATCGACAGCAAGGCGGTCACGTTGCTGATCGTGCTGCCGCTGCTGA
CCGTCTACGTGTGGACCAGCGGCCTCGCGGGCGTGCTGCTGACCGACGCGCTGCAGGGCT
TCGTGATCCTCGCGGCCAATCTGGTGATGGTCGGCGCGGTGCTGTGGGCGTTCGGCGGCC
CCTCCGGGCTGGCGGAGGCGGTGATGAGTGCGGCCGGGCCCGAAACCGGCGGCGCGATCC
TGTCGATCCTGCCGCAGGCGGGCAATCCGGTATTAAGTCCGCTGAGCATTTTCGCATGGA
TGCTGATCGTGTCGGTCGGCGCGGGCAGCGCGGTCGGCGCGGACGGCCAGCGGCTCTTCT
CCTGCCGCAGCAACCGCGAGGCGGCGAAGGTCGGCATCTGGGGCGAAGTGATCCTGTTCG
CGATGCTGCTGATGCTGATGCTGCCCGCGATGGGGCTGCTGGCGCGCCACCCCGAGTTTT
ACACGGCCTCGCCTTCGGAGCGGGAGTTCGCCTACGGAAAGATGCTCTCGGAATTTCTGC
CCAGAGGCGGCGTCGGCCTGACGGTCGCGGCGCTGCTGGCGGCGGTGATGAGCACGATTT
CAACCCATCTCAACTACGGTTCCCAGACCTTGCTGAACGACGTGTGGCGGCCGCTGGTCG
GAGAACCGAAGCCGGGCCGCGAGGTCTGGATCGGGCGGCTGCTGATGCTCGGCATCGCGG
TACTGTCGGTCGGGGTGGTGTTCGCCGCCGATTCGCTGCTCGGCATCGCGGTGGTGGTGC
TCGGAGTTTTCGGCACCTCGGCGGCGTTCGGCTGGGCGCAGTGGTGGTACTGGCGGATCA
ATTTCAAGGGGTGGTGCGCGTCGGTGGTCGCCGGGCCGGTGGTCTACCTGATCTGCGGGC
GGCTGCTGCCGCTGATCCCGTGGTGGGCCGCCGAAATCGCCAGAGGCCCCGCCGAGGCGC
AGAATATGCAGCTGCTGCAGGCGGTGGTCGCGCTGGCGGTCAACACCGGCATCTGGCTCG
CGGTCACCGTGCTGACCAGACCGGAGGATATGGAGGTGCTCAAGGAGTTCTATCTGCGCG
CCCGTCCGATGGGATGCTGGGGGCCGGTGCGCCGCGCGCTGATCGCCGAGGGGCGGCTGC
CGGAAGAACCCGCGCCGTCGCTGATCCTGCCGGGCGTCGGCGTGGCGGCGGTCGGCTTCG
CGATGATCGCCGCCGGAGTATTGACCGCTTCGACGCTCTACGTCGGCAAGTACCTGGAGG
CCGCATTGTGCGGCGCCGCCTGTCTGGGTGCCGGAGTGATTTTCAAAATGATTTTCAACC
GTTACATTTCACGCCTGACCGTAAGTCGGGAATCATAGAAAGGATTTATTGCCATGCAGA
TAACCGGAACTTTCCTCGATGAGATCAGCCACGACATCCCGCACCAGAACTGGGGGCGGG
CCGAGTGGGACCGCGACTTCGCGTCGATGAAGTCGATCGGCATCGACACCGTGATCCTGA
TCCGCTGCGGCCACCGCCGGTTCATCACCTATCCGTCCGGATACCTGATGGAGCGCGAGG
GGTGTTACAGGCCGTCGACGGACCTGGTGGACCTGTTCCTCGACCTCGCCGAAAAGTACG
GCATGAAGTTCTATTTCGGGCTGTACGACTCCGGCAAATACTGGCACAACCACGAGTGCG
AACGCGAGATGGAGATCAGCCGCGCGGTCGCCGACGAGGTGTGGAGCCGCTACGGGGAGC
GCAAGGCTTTCGGCGGCTGGTATCTGAATTTTGAAGTCAGCCGCGCCTTCGCGGGGATCA
CCGAGCTGTACGCCGGGATGGGGCAGTATGTGAAGCGGCTCTCCGGCAACCTGCCGACGA
TGATTTCGCCGTACATCGACGGCATCAAGCTCGCGGTGCCGGGCGAGGAGCTGTATAAGG
AGGATTCCATCGGCATCGCCCAGCACGAGAAGGAGTGGAACGAAATCCTCAAGGGGATTC
AGGGCGCGGTCGACATCGTCGCGTTTCAGGACGGCCATTGCGACTATCACGAGCTGGCCG
ACTACCTGCGGGTCAACAAAAAACTGACCGATCGTTATGGGATGACCAGCTGGACCAACT
GCGAGAGCTTCGACCGCGACATGCCGATCCACTTCCTGCCGATCAAGTGGGACAAGATGC
TGATGAAGCTGGAAGCGGCAAAGGCCGCCGGAATCGAAAAGGCGATCACCTTTGAGTTTT
CACACTTCATGAGCCCGAACTCCTGCTACCGGGCCGCCGGCCATCTTTTCGACCGCTACT
GCGAACACTTCAACCTGGCCGGGAGGTGACGGTGAGAAAACTTCTGTACATCACTCTGTT
GAGCACGGTTCTGCCGCTGGCGCTGCCGGCGGCGGTCGAGGATTTCAAAAGCTACTCCGA
CACGGAGGCGCTCAGGAAGAACTGGACCGGCTTCGGCGGCGGAAACCCGGCTCCCGCAGT
GGCGCTTTCCACGCTGGACGGCGCTCCGGCGATGGAGCTGACGACTGCGGGAGGCCCCGG
CGACAAGGTGATCGTGCGCGAGCTGGCGGTACGGCCGGGCGAACGGCTGGCCTTTACGAT
GCACTCCGACGCGAAGAACGCGCCGGGAGCCTACGCGTATGTCGCGCTGCGTTCCGACCG
CAACGCCGGGAATCTGGTGCTGCACGATTTCAAACTCGTGCCGGGACAGCCGGTCAAGGT
GGAGATTCCGAACGAGGGGCGGTTCAACTGGCAGGACCATCTCGCGCTGCTGATCTGCCT
GCACGACGCGGGCGCGCCGATGCGGGTCACGGTCGGCGCGATCGACCTGCCGGGAGCGGC
GGCGGTGCGTGAATTCCACGATACGCCGGAGGCGCGCAAGGCGCGGCGGGAAAAGCTGCT
GCACGGCCGCACCGCCCAGATCGACACCGCGTTCCCGTACTATCACAACCGTTCCAGCGA
GAGCATCGCTTCGGAGCTGCGGGTCAACGGTTTCGACGGCGTCTGGTACTACACCGGCAT
GGATACCGGGCTGCGTTCCGGGCTGGTCGGCGAGATGCAGCGCCAGAAGCTCGGCGTCGG
GCTGATGACGCTGCCGAGTCTGGTCTACTGGAGCGAGGCGCAACTGGCCGAACGGCTGCC
CGCCGGCTGGCGCGACTGGCTGATCGAATTCACCGGCAGGGAGATGGACATCTACCGCTT
CATCGGTTTCGTGTACCCGGAGTACAACCGGTGGTACAAAAACTACCTGAACGGCATGTT
GGCCGGGCACGGTTTCGACGCATTCACTTTCGCCGAAATCATGTACCCGATCTACGACGG
CCCGGAGAAGAACCCGCCGTTCTACGGCGACGTCAGCCCCGGTTTTCAGGCGGCGTTCAA
GGCGGCGACCGGCAACGCGAAGTTCCCGAACTTCACCGATCCCGCCGACCCGGACTATTT
CAAAACCAATACCGGACTCTACCGGCAGCTGGTCGAATACCGGGTCAAAACCATCGACGA
CTTCTACGACGACATCATCAACGGNNNNNNNNNNNNNNNNNNNNNNNNNNNNNNNNNNNN
NNNNNNNNNNNNNNNNNNNNNNNNNNNNNNNNNNNNNNNNNNNNNNNNNNNNNNNNNNNN
NNNNNNNNNNNNNNNNNNNNNNNNNNNNNNNNNNNNNNNNNNNNNNNNNNNNNNNNNNNN
NNNNNNNNNNNNNNNNNNNNNNNNNNNNNNNNNNNNNNNNNNNNNNNNNNNNNNNNNNNN
NNNNNNNNNNNNNNNNNNNNNNNNNNNNNNNNNNNNNNNNNNNNNNNNNNNNNNNNNNNN
NNNNNNNNNNNNNNNNNNNNNNNNNNNNNNNNNNNNNNNNNNNNNNNNNNNNNNNNNNNN
NNNNNNNNNNNNNNNNNNNNNNNNNNNNNNNNNNNNNNNNNNNNNNNNNNNNNNNNNNNN
NNNNNNNNNNNNNNNNNNNNNNNNNNNNNNNNNNNNNNNNNNNNNNNNNNNNNNNNNNNN
NNNNNNNNNNNNNNNNNNNNNNNNNNNNNNNNNNNNNNNNNNNNNNNNNNNNNNNNNNNN
NNNNNNNNNNNNNNNNNNNNNNNNNNNNNNNNNNNNNNNNNNNNNNNNNNNNNNNNNNNN
NNNNNNNNNNNNNNNNNNNNNNNNNNNNNNNNNNNNNNNNNNNNNNNNNNNNNNNNNNNN
NNNNNNNNNNNNNNNNNNNNNNNNNNNNNNNNNNNNNNNNNNNNNNNNNNNNNNNNNNNN
NNNNNNNNNNNNNNNNNNNNNNNNNNNNNNNNNNNNNNNNNNNNNNNNNNNNNNNNNNNN
NNNNNNNNNNNNNNNNNNNNNNNNNNNNNNNNNNNNNNNNNNNNNNNNNNNNNNNNNNNN
NNNNNNNNNNNNNNNNNNNNNNNNNNNNNNNNNNNNNNNNNNNNNNNNNNNNNNNNNNNN
NNNNNNNNNNNNNNNNNNNNNNNNNNNNNNNNNNNNNNNNNNNNNNNNNNNNNNNNNNNN
NNNNNNNNNNNNNNNNNNNNNNNNNNNNNNNNNNNNNNNNNNNNNNNNNNNNNNNNNNNN
NNNNNNNNNNNNNNNNNNNNNNNNNNNNNNNNNNNNNNNNNNNNNNNNNNNNNNNNNNNN
NNNNNNNNNNNNNNNNNNNNNNNNNNNNNNNNNNNNNNNNNNNNNNNNNNNNNNNNNNNN
NNNNNNNNNNNNNNNNNNNNNNNNNNNNNNNNNNNNNNNNNNNNNNNNNNNNNNNNNNNN
NNNNNNNNNNNNNNNNNNNNNNNNNNNNNNNNNNNNNNNNNNNNNNNNNNNNNNNNNNNN
NNNNNNNNNNNNNNNNNNNNNNNNNNNNNNNNNNNNNNNNNNNNNNNNNNNNNNNNNNNN
NNNNNNNNNNNNNNNNNNNNNNNNNNNNNNNNNNNNNNNNNNNNNNNNNNNNNNNNNNNN
NNNNNNNNNNNNNNNNNNNNNNNNNNNNNNNNNNNNNNNNNNNNNNNNNNNNNNNNNNNN
NNNNNNNNNNNNNNNNNNNNNNNNNNNNNNNNNNNNNNNNNNNNNNNNNNNNNNNNNNNN
NNNNNNNNNNNNNNNNNNNNNNNNNNNNNNNNNNNNNNNNNNNNNNNNNNNNNNNNNNNN
NNNNNNNNNNNNNNNNNNNNNNNNNNNNNNNNNNNNNNNNNNNNNNNNNNNNNNNNNNNN
NNNNNNNNNNNNNNNNNNNNNNNNNNNNNNNNNNNNNNNNNNNNNNNNNNNNNNNNNNNN
NNNNNNNNNNNNNNNNNNNNNNNNNNNNNNNNNNNNNNNNNNNNNNNNNNNNNNNNNNNN
NNNNNNNNNNNNNNNNNNNNNNNNNNNNNNNNNNNNNNNNNNNNNNNNNNNNNNNNNNNN
NNNNNNNNNNNNNNNNNNNNNNNNNNNNNNNNNNNNNNNNNNNNNNNNNNNNNNNNNNNN
NNNNNNNNNNNNNNNNNNNNNNNNNNNNNNNNNNNNNNNNNNNNNNNNNNNNNNNNNNNN
NNNNNNNNNNNNNNNNNNNNNNNNNNNNNNNNNNNNNNNNNNNNNNNNNNNNNNNNNNNN
NNNNNNNNNNNNNNNNNNNNNNNNNNNNNNNNNNNNNNNNNNNNNNNNNNNNNNNNNNNN
NNNNNNNNNNNNNNNNNNNNNNNNNNNNNNNNNNNNNNNNNNNNNNNNNNNNNNNNNNNN
NNNNNNNNNNNNNNNNNNNNNNNNNNNNNNNNNNNNNNNNNNNNNNNNNNNNNNNNNNNN
NNNNNNNNNNNNNNNNNNNNNNNNNNNNNNNNNNNNNNNNNNNNNNNNNNNNNNNNNNNN
NNNNNNNNNNNNNNNNNNNNNNNNNNNNNNNNNNNNNNNNNNNNNNNNNNNNNNNNNNNN
NNNNNNNNNNNNNNNNNNNNNNNNNNNNNNNNNNNNNNNNNNNNNNNNNNNNNNNNNNNN
NNNNNNNNNNNNNNNNNNNNNNNNNNNNNNNNNNNNNNNNNNNNNNNNNNNNNNNNNNNN
NNNNNNNNNNNNNNNNNNNNNNNNNNNNNNNNNNNNNNNNNNNNNNNNNNNNNNNNNNNN
NNNNNNNNNNNNNNNNNNNNNNNNNNNNNNNNNNNNNNNNNNNNNNNNNNNNNNNNNNNN
NNNNNNNNNNNNNNNNNNNNNNNNNNNNNNNNNNNNNNNNNNNNNNNNNNNNNNNNNNNN
NNNNNNNNNNNNNNNNNNNNNNNNNNNNNNNNNNNNNNNNNNNNNNNNNNNNNNNNNNNN
NNNNNNNNNNNNNNNNNNNNNNNNNNNNNNNNNNNNNNNNNNNNNNNNNNNNNNNNNNNN
NNNNNNNNNNNNNNNNNNNNNNNNNNNNNNNNNNNNNNNNNNNNNNNNNNNNNNNNNNNN
NNNNNNNNNNNNNNNNNNNNNNNNNNNNNNNNNNNNNNNNNNNNNNNNNNNNNNNNNNNN
NNNNNNNNNNNNNNNNNNNNNNNNNNNNNNNNNNNNNNNNNNNNNNNNNNNNNNNNNNNN
NNNNNNNNNNNNNNNNNNNNNNNNNNNNNNNNNNNNNNNNNNNNNNNNNNNNNNNNNNNN
NNNNNNNNNNNNNNNNNNNNNNNNNNNNNNNNNNNNNNNNNNNNNNNNNNNNNNNNNNNN
NNNNNNNNNNNNNNNNNNNNNNNNNNNNNNNNNNNNNNNNNNNNNNNNNNNNNNNNNNNN
NNNNNNNNNNNNNNNNNNNNNNNNNNNNNNNNNNNNNNNNNNNNNNNNNNNNNNNNNNNN
NNNNNNNNNNNNNNNNNNNNNNNNNNNNNNNNNNNNNNNNNNNNNNNNNNNNNNNNNNNN
NNNNNNNNNNNNNNNNNNNNNNNNNNNNNNNNNNNNNNNNNNNNNNNNNNNNNNNNNNNN
NNNNNNNNNNNNNNNNNNNNNNNNNNNNNNNNNNNNNNNNNNNNNNNNNNNNNNNNNNNN
NNNNNNNNNNNNNNNNNNNNNNNNNNNNNNNNNNNNNNNNNNNNNNNNNNNNNNNNNNNN
NNNNNNNNNNNNNNNNNNNNNNNNNNNNNNNNNNNNNNNNNNNNNNNNNNNNNNNNNNNN
NNNNNNNNNNNNNNNNNNNNNNNNNNNNNNNNNNNNNNNNNNNNNNNNNNNNNNNNNNNN
NNNNNNNNNNNNNNNNNNNNNNNNNNNNNNNNNNNNNNNNNNNNNNNNNNNNNNNNNNNN
NNNNNNNNNNNNNNNNNNNNNNNNNNNNNNNNNNNNNNNNNNNNNNNNNNNNNNNNNNNN
NNNNNNNNNNNNNNNNNNNNNNNNNNNNNNNNNNNNNNNNNNNNNNNNNNNNNNNNNNNN
NNNNNNNNNNNNNNNNNNNNNNNNNNNNNNNNNNNNNNNNNNNNNNNNNNNNNNNNNNNN
NNNACCGGACTCTACCGGCAGCTGGTCGAATACCGGGTCAAAACCATCGACGACTTCTAC
GACGACATCATCAACGGTCCCGGCGGGGCGCGCGAAACGGCGCCGGGGATTCTTTTCGCG
ACCTGGACGCTCGGCATCAACATCCCGGACGGCGTGGCGAAGCTGCGCGAATGGGAAGGC
AACGATATCGTCGCGATGATCCGGCGCGTGAAGCCCGATCTGCACTTCATCCAGACCCAC
GCGCCCGACTGGGCGAATCCGGCGCTGCCGGGGGATTATCCGCTGGCTTACAAGCCCTTT
TTCGACGCGGTGCGCACGGCGAATCCCGACGTGAAAATCGGAATGCAGGCGGACCTCGGT
TCGCTCGGCCCCTCCCGCCGCGACCCGGCATGGCAGAAGCTGTTCTACGACGCATGCCGG
GAGGCGGGAGTGGACACCACCACCTATTATGAATTCGGCCTGCGCTGGGAGATCTATTCG
CTGCCGCCGCGCCTGTGCGAAATCCGCCGCGACGGCGACACGCTCTCGCTGGTGTTCGAC
CAGCGGCTCGGCGCGGAATCCGCAAAGCTGATGAAAGGGCGCGAGCTGAAGGGAAAGGAG
CGTTCCTGCCGGATCGCGGAGTGCCGCTGGGACGGCAACCTGCTGCGGCTGAAGCTCGAT
ACGCTCCCGGCAGTCGGCGAGGTGCTGACCGTGCCGGTCGGCGGTGTGGCGGACGATCCT
GCGGTGCGTTTCCCCGCCTCCAACGTGGAGCCGATGCCGCGCGGCCCGGTCAACACGATC
CCCGCCGGGACGGAAGTGACGCTGCTGGTGCTCGACGGCTCTTTTTGAGGTTGAAAAACG
GCGCCGCCGCTTGCGATTGTACTGTTGCTCTCCTATATTACAGCAAAAACAAGGAGGAAA
AATGGCAACCGTATACAATCTTGGAATCAGCGGCGCGACCTCGGCGCAGGTATTGCGCGA
CGAACTGCCGCGGGCATTGGAACTCAAGCCGGAGTGGGCGGTCGTGATGGCCGGCACCAA
CGACCGGATCAACTCTTACGCTCTGGTCCCGGCCTCGGAATACGAGGCGAACCTGCGCCG
GATCGCGGAGCAGCTCGCCTCCGCCGGAATCCGCGTGATGCTGATGACGCCGCCCCCGTG
CATCGAGGAGTATTTGTACACCCGCCACCCGAAAGCGGCCTACGGCGGACACACTCCCGC
CGACCGGCTGCTGGAGGCGGGAGCGATCGTGAAAAAGCTGGCGGCGGAGTTCAACGCCCC
CTGCGTCGATGTCCACGCGGTGATCGGAACCGACCCCGCCAATCTGATTCGCACCGTCGC
GAATTGCGGCCAGCCGGACGGAGTGCATCTGCTGCCGGCGGGCTATCGTGCGATCGCCGA
AGCCGTCTTCGCGAAATTCCGGGAACTCGGAATCCGCCCCGCCTCCGTGGCCTGTCTCGG
CGACAGCCTTACCTTCGGCCATCCGCGTGTCGAAGGCGGCACGCCGGAGAATGGGACCTA
CCCGGCTGTGTTGTCCGCAAAACTCACGCTCCTTTCATAGGCCTGGGGGATTTCGTTTTA
CAATTCTTTTACAATCATTTTGCATTCTCTTGACAACTTTTCCGTTTTTCGGGTTATCTT
GAATCGTGTAAGGAGTCTGGGTGTGGAACAAGTTTGAATGGAGGGTGCGAGGATGAAAAA
GCATTGGATGACCGGTGTGGGGCTGTTGCTGGGCGGGCGGTGACATTGAAGGTAGCGGCT
GCCGCAGCGAAACTGGCGGACGAGTCGCGGAAAATGGAGCAGGCTTCTGCCGAACCGGCA
CGGTACAAACAGCTTCTCAAGGAGCTGAAGGGGCGCGCCTGTCAGGGGCGGAACAGCCGG
AGTTTCCGGCAGTAGCTGGAAATTGTGCGGTAACGGAGCTATGTTAAACCATGATGAAAC
TCTCTCGTGAAACATGGATTCTGCTTCTGACCGGTGCGGCGGCCGCCGCCGCGCTGGCGC
TGGGCGTCGCCGCATTCCGGCTGGCCCGGCACGAGGAGGAGTTCCGCAAGGAAGAGCTGC
GCTCGCTGCTGAAAAGCGAGTGTCGGTTGTTCGCGGACCGCTGCCGCCAGGCGCTCGACG
CCGAGCGGCGGGAATTGGCGGAGTTGGCCGCCGGCGCTGTGCCGTCGGTGGCGGGAATCC
GGGAAGCTGTCGGGAGAGAACCGCTGTTTACCGCCGGATTTCTGGCCCGGCGGGACGGCA
CGCTGCTGTATCCGGAGCCGGGAAGCGGTTGGGCGAGGCGGTACGGGGAGCTGTTTGCCG
GGCTGGTCAGTGCGCGCGACGCGGAGAGCACACAGTTTTCCAACGTGGTGATGCCGTCCG
ATTCGGCACTGCTCTACCAGACGCGGACCGCGCCGAAACGGAACGACCTGCGCCGGATCG
AGCCGATGGCGGGGACCCTCGGCAGTTCCCGGATGGAAAACCGCACCGATGTGCTCCGGG
AAGCGGAGGCGGTCCCGGTTCCGGAGGCTGCCGCTCCCGTATCGAAGCTCAAGAGTAAAG
AGCGTTCCGTCAGGCCGGCGGCTCCGGCCAAAGCTGCTCCGGCAATGGAAATGGCGGCGG
ACGCCGCTTCCCCGGCATCGGCGGATTCGCCGCGGATGATCACCCGCTTCGCCGCGCTGA
CCCGGAAACGGCGGGACGGCTTCATCCCGTGGTTCACCGACAACCGGTTTGCGCCGCTGA
TCTGGGCGCAGAGCCGGAACGCGCCTGACCTGATCGCCGGTTTTGAATTGGAGGACACGG
TGCTGCTGTCGCGGCTGATTCCGCTGTTCCCGGAGGAGCTGCCCGGTTACTTCCGGCTCG
AACTGGCGGATGCCGCCGACCGGGTGGTTTACGCTACCGGCGGCGCTTTCGCCGCCAATG
AGGAAAAACGGCCGGAGCCGGTACTGGTGATGCCGTTTTCGGAACTGCTGCTGCCGAATA
TGCAGCTGCGGGCCTTCCTGCTGCCGGAGCTGTTGCCGACGAACTCCTTCCGGTTCGGGA
TGGGGCTGGCGCTGGCGGCGCTCTGTCTGATCATATTCGCCGCCGGCGGAGTCGCGTTCT
ATCTGACGCGGCGGGAGCTGGCGCTGGCGGGGCAGAAGAGCGGCTTTGTGTCGCAGGTGT
CGCACGAGCTCAAGACGCCGCTGACCAGCATCCGCATGTACTCCGAACTGCTGCGCGACC
ACCTGGCGCGGCTGCCGCAGGAGAAGCGGGAGCGGTATTTGAAAGTGATCGCCGACGAGA
GCGAGCGGCTGACCCGGCTGGTCGGCAATGTGCTGGATTTCGGACGGCTCGACGAGGGAC
GCAAACGCTATCATCCCGCGCCGGTCGACCTTTGCGAGCTGGCCGGAGCCACCGGGGCGC
TGTGGAAGGAGCTGGCTGCCGCCGAGAATATGACCGTGGAAGTCCGGCTGCCGGAAACCG
CGGCGGAGTGCGTGGTCGACCGGGATTCGCTGATGCAGGTGTTGTACAACCTTTTTTCCA
ACGCGCTGAAATATGCCGGGGAAGGCGGAAAGCTCGATCTGACGCTCGCAGCCCGGGCGG
ATGGACGCTGGACCATCGCGGTGCGGGACTACGGCCCCGGGATTCCGGCGGCGGCCGCCG
AGAAGATTTTCCGGAAATTCTACCGGGTTGACAACAGCCTGACCGCCGAAGTCTCCGGCT
TCGGGCTCGGACTGGCGATCGCGCGGCAGCTGATGCGCGACCAGGGAGGCGACCTGCTGC
TCGTCCGGAAATCGCCCGGCGCCGAATTTCTGATCGTTCTGCCGAAAGGAAATGCAAATG
GAACCGTTTAAAATTCTGGTCGCCGAAGACGACCGCAATATCCGCTCCGGCCTGGTCGAC
GCGCTGGAGCTGGAGGGGTATGTGATGGAGGAAGCTGCCGACGGCGCCGGCGCGCTGCGC
AAATTCACCGCGTTCCGGCCCGATCTGGTGTTGCTCGATGTGATGATGCCGAACCTGAAC
GGTTACGAAGTGTGCCGCCGGATCCGCCGGAGCGATGCGGCGACTCCGATTATCATGCTG
ACCGCCAAGGGCGAGGAGATCGACAAGGTGCTCGGGCTGGAACTCGGAGCCGACGATTAC
GTGACGAAGCCCTTCGGGCTGCGCGAGCTTTCCGCCCGCATCGCGGCACAATTGCGCCGT
CGCCGGGTCGAAACCGCCGCCCCGCCTCCTTCCGGCGAATTCGCCTTCGGTCCGTGGCGG
GTGGATGTGAAAAAGCTCTCCGCTGAAACCGCCGGAGCCGCCGTCGAACTGACCATGCGC
GAAATTGAACTGCTGCGTCTCTTTGCCGCCCATCCCGGCGAGGTGCTCGACCGGAGCTTC
ATCATGCGCGAAATCTGGGGCAATGCCCTGACCTCCTCGCGCACGCTCGATCAGCATCTG
GTCGCATTGCGGCGTAAAATCGAACCGGAGCACCTGCCGCGCCTGATCGAAACGGTCTAC
GGCGTCGGTTACCGGTTCCGCCCGGAATAAATCCCCGTGCGGGAGTGATTACTGATCAGA
ATCCATGTACGCCTTTTTGCAGTCCTTGACGAACGTGCCGTCTTCGATCTCGCGGAAGGC
CCGCTCCAATTCAGCGCGGGTGTTCATCACGATGGGGCCGGCCCATGCGATCGGTTCGTT
CAGCGGCTTTGCGGAAAGCAGCAGGAAACGCACTCCCGAGCTGCCCGCCGTCAACGCCAG
CTTCTCCGCCCGGTCGAAAAGCAGTGCGCGCCTGCTTTCGCAGACGGTGCCGTCCACCGC
CAAAGAGCCTTGCACGATATAGATGAAAACGGTATTTTCCACCGGAGTTTCAACCTGCCA
CTTCCGGTTCGGTTCCAGCGTCACATCCAGATAGGTGGTCTTTACGAAATTGCCCTGCAT
CGGGGCTTTTTTGCCTTTGTACTCGCCGGAGACGATCGCGACCCGCGCTCCGTTCTCCTC
CACTTTCACGATGGCGTGCGCCTTGATGTCATTGTATGACGGCGGTGTCATCTTGTCTTT
TTTCGGCAGATTGATCCACAGCTGGGCGCCGAGCATGTGTTCGGAGGGCTGCGGCATCTC
CTGGTGGAGGATTCCGCCGCCTGCGGTCATCCACTGGCAGCTGCCGTCGGTGATGCTCCC
TTTGTTGCCGAGGCTGTCGCCGTGTTCGATATCGCCGGAAATCAGATAGGTAACCGTTTC
GATACCGCGGTGTGGGTGCCACGGAAAACCTTCAATATAATCTTCCGGGTTGCGCGAATC
GAACGCATCCAGCATCAGGAACGGGTCGAAATCCCGGACATCCCGTTCTCCGATCACGCG
GGTCAGTTTCACTCCGGCGCCGTCCCGGGTATGGATGCCGGTTACGACCCTGATCACTTT
TCTGTTACTCATATTGCTTCCTCCTCATAATTGCGGTAACTATAGAATTCAAAATACCGC
TTTCCCGGAAATATGCAAATCTGCGCCGCCTGCGAAACTCCCATCGTGTTATCCTTCAAT
GAGTAACATTAATAGTCGATGCGTACAAAAGAAGCCCGGCACCTGAATGCCGGGCTTTAT
TCCGTTGAAACCGGGATGGAGGCGTCACTGCTTTCCGGCCAGCTCCTGTACGGTCCGGTA
ATAGTCGAGGCGAAGTCTGGAGTTGGCGGCATTGCCCGGCAGATCCGCCTTTTTCCAGAA
CGCGGCGGCTTCCTGCTCGAATTTCACCGCGCCTGCCACATTGCCGAGCCGGTAGGCGAT
CAGGGAACGGGTGCTCAGGATGGCGGCGCGCAGGGCCGGAGCGGAATCCGGCTTCAACTG
CGATTCGGCGCGGCCGGCCAGTTCAACGGCGGAACGCAGCGCCGCGGGATCATCCGGGAG
CCGGTTCAGCAGCGTCCACGCCATCAGGTTGTCGGAGTCCGGATTGCCTGCTATCGCCGA
ACGGTAAGCCGCCAGCAGCGCCGGAATCCTCCCCGCCAGTTCCGGGTGGCGCATCGCCAG
GTCGAGCGCGGCGAAGTAAAGCCGTTCCAGCTTCGGCTGCTGCCGGAGCTGGGAGTCGAT
CAGCTGCCACGCTTCGTCGAGCCGCCCGGAGTTTTCCAGCACGAAAAGCCGGATACGCAA
GGCGGCGGCGTTGCCCGGATCGATTTTCAGAATGGAGTTGGTGACCATTTTCATGCGCCG
GTCGTTGTTTTCGCGCAGCAGCGTCTGAAGCTCATCCAGCAGCGGCGCGAGCTTCTTCTG
GCGCGAGGCGTCGAAGTTGCCTTCGAGATAGTTCTGCACCATTTCCCCGAGATCGACCAG
CTCCCCGCTCCAGATGATCCTGCCGGAGTCGTCCGTCACGAACGCCATCGGGTAGAGCAT
GCTGCCGTTCATGTAGTTCGCAGTCAGCTGCCGCTTCTGGTCCACTCCCAGCGGCAGCGT
GAAATCGGGCCGGGCCTTGAGCATCTCCCGCACGTCCGCCTCCGAATCCGGGGTGACCGC
CGCCAGCCGCAGCGGCCCGGCGTAACTGCGGCGCAGGTTGTTCAACAGCGTCAGCGTCTC
GTCGCGGTTCGCCGCCCGGGTCAGAAAAAACACGGCCGCTTTCAGTCTGGGTTCGTTCGG
CTGCGGTTTGGCGGGGGGCAGCAGCGCCAGCGGCGTTCCCTGCACCCATTTCACATTCAG
CTCCTGCACCGGATCGCCGGAACGCAGCGCGTAGGCGGGCAGAGCGGCGGCGGCGGTCGC
CGCGGCCAGAGTCATCATCCAGAATTTTTTCATTTCTTGCTTTCCTCAGGTTCGTTTTTC
TTCGGCTTCCTGCAGAAGAGAATATAGAGCGCCGGAATCACATACAGCGCCAGAATCGTC
GAACTGACCAGCCCGCCGATCACCGCGATGCCGCAGCTGGCGCGCGTTTCGGAGCCGATG
CCGGCGCCGAACGCCATCGGCACGATTCCGAGCACCGCCGCGATGCTGGTCATCAGGATC
GGCCGGAATTTGTTCCCGACCGCCGCCAGCATCGCCTCTCGCGGCGGCAGCCCGGCCGCT
TTCTGCGCTGCCAGGTCGTCCATGATCAGGATCGCGTTGTTCACCACGATGCCGATCAGC
ATCACGAAGCCCAGCAGCCCGAAAATCGACAGCGGAATCCCCGCCCACAGCAGCGCCAGC
TCCATGCCGATCAGCGCCAGCGGCACCGTGAACATGATCAGGAACGGGCGCGTCCACGAC
TCCATGATCGCCGCGATCAAGAGATAGGTCAGCACGATCGCGAACACGATCGCCTGCGCG
AAATCCGCGAACGCCTCGGTCATAGAGGTCACCTGTCCGCCGAACCGGATCTTATAACCG
GGCGGCAGCAGCGGATTGACCGTGTCGGTCACGATGGTCACCAGATCCTGCAGGCCGATT
TTCGGCGCGGGATTCGCATACACCTTCGCCACCCGCTCCCGGTCGGTGCGGTTGATCTGG
ATCGGCATCGTCGACGGCTGCAGCGTCGAAATCGCGTTCAAAGCCAACGGCTTCCCCTCT
TTGGAGCTGAACGCCAATGCCGGCAGCTGTTCGTATCCTTTTTTCTCATCCAGCTTGACC
CGGATGTCGAAGGAGCGCGCGCCGCGCTTGTAGGTTCCCTGCTTCAGCCCCTCCACCGAA
CCGCGCAGCAGCGTGCCGATGGTGCTGGACGGCAGGTCGAGGTTCTGCAGCACCGCCCGG
TGCGGCACGACCTTGATCTCCGGCTTGCCGACCCGCACGCTGGTGTCCACGTCGCGGGCC
TTGCCGGTCAGCTTCAGGTTGTTCGCGGCGGTATTCGCAACCTGCTCGATCGTGTTCAGG
TCGGAACCGACTATTTCCAACTCCAGCTGGGCTGACGAGCCGCCCGCCGAGGACGGAATG
TTCACGGTCACGATGCAGTTGCTCAGCGGCTTCAGAGCTTCCCGGAACATATCGCGCAGC
TCGTCGAGTGTCTGCAGCCGTTCCGTTTTGGGCTTGCAGACCACGGTGATCTCGGCCAGA
TAGACCCCTTCGGAGGCCTGTCCGACCGTTCCCTGCACCTTGCCGATCACGGTGGCGGTG
CTGAGTACGGCCGGAAGCTGCCGAACCTGCTTCTCCACCTGAAGCGTCCGGCTCAGCGTG
CTTTCCAGACTGTAATCGGTCGGGAATTCCAGCTTTATGATGAATTCGCCCTGATCGTCC
TCCGGCACGAAGGTCATCCCGACCCGCGGCACAACCCACAGGACCGAGAACAGGAAGAGC
GCGAGCGCGAGCAATACGGTCACCACGCCGTGACGGCACACCAGATGCACCGAGCGATTG
AACCAGCCGGCGATGAAACCGTACCCGGCGTCCCACCAGCGGTTGAAAACCTTCAGCAGC
GGATTCGGCTCGGGCAGCTCCTTGCGCAGCATGATCGAAGCCAGGATCGGGGTCAGCGTG
AAGCTGACGAACAGCGAAACCAGTGTCGCGATGGTCATCGTGATCGCGAACGGCACCAGG
AAACGCCCTACCAGCGAGGTCATCATCGCGATCGGTCCGAACACCACCACGTTGGTCATC
GCGGAGGCGAACACCGGCACCGCGACTTCACCGGCGCCGATGTCCGAGGCGGTTTTCGGA
TCCATCCCCTGATCGAGTTTCTTGGCGATGTTTTCGATTACCACGATGGAGTTGGTGACC
AGCGTGCCGACCGATGTGCCCAGCGCCAGCAGTGTGAACATATTGAACGTGAAGCCGCAC
ATCTGCATCACCCAGAACGACACCACGATCGACACCGGCATCGACACCGCCACGATGAAG
GTCGAACGCACCTCGTGCAGGAACGCGAACAGAATCGCCGCGGTCAGGATCACCCCGATC
ACGATGCTGCTCCACGCATCGTCCACCGACGCCTTGATGAAACTGCCCGAATCGCGCACC
CACTGCAGCTTCATGCCGGAGGGAAGCTCCCGGTCGCGGTTGATCCGCTCCACTTCGGCC
CGGACGCTGTCGATCACCCGGACCGCATTGGAATCCCCTTTCTTCACGATTTTCAGGATT
ACGCCCGGCTGGCCGTCGTAAAAAGCCAGCGAGCGTTTCTCCTCGGACTCCATCGAAATT
TTCGCGACGTCGCGCAGATAGATGCGCCGCTTCTGAAACGTGCCGATCTCCAGCGAGCCG
[truncated: 3,942,723 more chars]
