# Supplementary material for: Regions Enriched with Reverse Complement Triplets in Bacterial Genomes
Source: Int J Mol Sci. 2026 Feb 28;27(5):2301. doi: 10.3390/ijms27052301 (PMC12985086; doi:10.3390/ijms27052301)
Supplement: Supplementary file 1 [file ijms-27-02301-s001.zip › for_send/45/Nitrososphaerota/class/mirror.txt]

SMAX=  487.00     KMAX=     379   
NOM=     1     2     5     6     7     8     9    14    17    18
NOM=    20    21    22    23    25    26    29    30    35    36
NOM=    38    39    42    43    45    47    49    50    51    52
NOM=    53    58    59    61    62    63    68    71    76    82
NOM=    83    84    85    86    88    90    91    92    93    94
NOM=    95    96    97    98    99   101   102   103   104   105
NOM=   107   109   110   113   115   116   117   119   120   121
NOM=   122   123   124   126   127   128   131   132   133   134
NOM=   135   136   137   141   142   143   144   145   146   148
NOM=   149   150   151   152   153   154   155   158   159   161
NOM=   162   163   166   167   169   170   171   172   173   174
NOM=   175   177   178   179   180   182   183   184   185   186
NOM=   187   188   189   190   191   192   193   194   195   197
NOM=   198   201   202   203   206   207   208   210   211   212
NOM=   213   214   220   221   224   225   227   228   229   230
NOM=   231   233   239   240   241   243   245   247   248   249
NOM=   251   254   255   256   257   258   259   260   261   262
NOM=   263   265   266   267   268   269   270   271   272   277
NOM=   279   280   281   282   283   287   295   298   300   304
NOM=   305   306   309   310   319   320   322   323   324   327
NOM=   329   331   332   333   334   335   339   344   345   346
NOM=   347   349   351   352   354   355   358   359   361   362
NOM=   364   365   367   368   371   374   377   379   380   381
NOM=   382   383   385   387   389   391   396   397   398   400
NOM=   405   406   409   410   411   412   415   416   417   420
NOM=   423   424   428   430   432   433   434   435   437   439
NOM=   440   442   443   444   449   450   451   452   453   454
NOM=   455   456   457   458   459   460   461   462   463   464
NOM=   465   466   467   468   469   470   471   472   473   476
NOM=   479   482   483   484   485   486   487   488   490   492
NOM=   493   494   495   496   501   503   504   506   507   509
NOM=   510   511   512   513   515   516   519   520   523   524
NOM=   525   526   527   531   532   534   535   537   539   540
NOM=   542   543   545   546   547   549   551   553   554   555
NOM=   556   558   559   560   561   564   565   566   567   568
NOM=   569   570   572   573   574   575   576   577   580   581
NOM=   582   585   586   590   591   594   595   597   599   602
NOM=   603   604   606   608   609   610   611   612   614   615
NOM=   617   618   619   620   623   625   626   628   630   632
NOM=   635   637   640   642   646   647   649   650   653   655
NOM=   656   657   658   659   660   661   662   663   665   666
NOM=   667   670   671   672   675   677   678   679   680   681
NOM=   684   685   686   687   689   693   694   695   697   699
NOM=   700   701   703   704   705   706   708   709   710   711
NOM=   713   715   718   719   720   721   724   727   728   729
NOM=   731   732   733   734   735   736   738   740   741   743
NOM=   745   748   750   751   755   756   757   758   760   761
NOM=   762   763   765   766   768   769   773   774   775   776
NOM=   777   779   780   783   784   791   792                  
KK=  818571  LL=  819530  Z=    5.60  JJ=  818451  DL=   960    
TTGCAAATCCAGAAATCATATTTTGTCTAAATTTTTACTAAATTTATGTTTAAACTGTAATGCCAATCAAAAAACTCAGGACAAACAGTGCACCAGTAATTCTGCTAAACATCAAGGTGGAGGACATGAAAGGAACTAGTTTTTCAACAGAATCATAAGTCTTTTTCAAACCAAATCCAGATTTTATTACAAGAGGAACGCTAAGAAAGGTAACCAAAGTGATTGTTGGAAATAGATTCAAAGATACTCCCAAAATTATTACACAATAAGAAACAATAGGAAATATCCAAAATAGTTTTGTTGCCTTTTGCTTGCCAACTGCAATAACTAACGTTTTTCTTCCTTTTGACTTGTCAGCATCATGATCAGGAAATGATGCAATGAATAACACTAGAGAAGACAGCGAACCTACCACAATTCCTGCAAGAATGGATTCCACAGTAATTTGTCCAGATTGAATGAAGAAAGTACCAAGTACAATCATAGAACCTTTTACTGCAACAAAAAATTCACCTAATCCAGAATCAACAATTTTTGTAGAGTAAAAGTAGATGGATAATATTGCAAAACCAAGAATGACTGCAATGATTATTCCATCAGTAATTACAAAATATGCACCAATTGCAGAGCCTATTACCAAAAATGCAATTCCTGCACGATAAACACTAGATGGTTTGAGTAATCCTTCAGGTAAAACACCTGTTCCACCACTCATCTTTGTTTTTGGGGTTTTGGCATCTATACCACGTTTAAAATCCCAAAAATCATTTAGCAAATCAACACTAGCATGTAATGCCATAACTCCTGCAAAAGTCAAAAATGCATCAAACGGTTCAATGGTTGAATTTTGCCACCAATTTAGAGCAAGACCAACAGATACTGCAATTACTGACGCCAAAAGAAAGCGAATTCGAATAACCCTAAACCATACTGAGAGCATCAAAAATAATACAGTTTTTC                                                                                                                                                                                                                                                                                                                                                                                                                                                                                                                                                                                                                                                                                                                                                                                                                                                                                                                                                                                                                                                                                
A===      224      314      124      313      223      111      114      323      244      231      131      413      233      234      243      334      343      333      214      132      123      1
B===      311      324      312      424      411      222      322      414      331      241      242      423      441      341      431      344      434      444      321      142      412      2
RRR=  10576.2   6344.0   1030.4    310.3    264.3    133.4    103.7     60.3     55.6     44.1      1.5      0.0      0.0      0.0      0.0      0.0      0.0      0.0      0.0      0.0      0.0      0
M=    32998.    45811.    39845.        
M=    40795.    45673.    34629.        
M=    31429.    15587.    17536.        
M=    17428.    15579.    30640.        
J=   1     -34.9  33.3   1.6            
J=   2       2.3  28.0 -30.3            
J=   3      69.6 -41.7 -28.0            
J=   4     -26.8 -39.9  66.7            
SMAX=   82.00     KMAX=     475   
NOM=     3    13    16    24    31    44    46    48    56    70
NOM=    87   106   138   200   218   222   232   235   275   314
NOM=   325   326   330   342   348   356   366   370   372   375
NOM=   386   388   393   394   399   401   403   407   418   422
NOM=   429   436   446   475   480   481   491   500   502   518
NOM=   529   533   552   578   584   587   598   607   613   621
NOM=   629   634   641   643   644   651   652   664   691   712
NOM=   714   742   744   746   747   759   764   772   782   785
NOM=   788   790                                                
KK= 1001937  LL= 1002236  Z=    4.81  JJ= 1001367  DL=   300    
GATTTCTTTGTAGCAGGTTTCTTTGTTGCGGCCAACATTAGGAAAAACTACAAACCCTCATTTAAATGAAGAATGAAATCTCAAGATTTTCTAGATGGGTTTTTGACGCTTTGATTTATCAGAGAACTTGAATCTAAATATACCTCATAAAGAGAGAGTCCTTCCATCTGATTTTGAGAATCAATTTCTTGAAGTTTTTTTAATTCTTCAGCAGATGCATTGAGAACCAAGTCATCAAGTTTTTGTAGATTTTTGCGTTCACTGGGAGTCATTTAATTTTTGATTAAAAATTCTCATTTA                                                                                                                                                                                                                                                                                                                                                                                                                                                                                                                                                                                                                                                                                                                                                                                                                                                                                                                                                                                                                                                                                                                                                                                                                                                                                                                                                                                                                                                                                                                                                                                                                                                                                                                                                                    
A===      231      141      111      243      244      233      223      112      224      123      433      144      131      313      113      314      323      333      413      343      334      1
B===      241      232      222      431      331      441      411      122      311      412      443      332      242      424      422      324      414      444      423      434      344      3
RRR=    871.2    334.7    259.6     86.8     81.3     51.0     30.6     14.5     14.2     10.6      7.4      3.9      1.0      0.0      0.0      0.0      0.0      0.0      0.0      0.0      0.0      0
M=     8233.     7275.     9099.        
M=     9024.     7241.     8402.        
M=     3078.     5077.     3671.        
M=     3975.     4717.     3138.        
J=   1       0.4 -10.9  10.5            
J=   2       9.4 -11.5   2.1            
J=   3     -14.1  18.6  -4.4            
J=   4       0.5  12.7 -13.2            
SMAX=   61.00     KMAX=     508   
NOM=    11    27    32    40    57    64    69   100   130   165
NOM=   199   209   216   217   223   238   244   253   264   286
NOM=   301   307   312   318   336   343   350   357   378   390
NOM=   395   404   408   414   421   426   427   438   477   478
NOM=   498   499   508   522   530   541   557   571   601   631
NOM=   633   639   716   722   726   730   737   749   767   786
NOM=   789                                                      
KK= 1160671  LL= 1161840  Z=    6.69  JJ= 1160641  DL=  1170    
ATCAGGATCTTTGGCCATGGTTTTCAAAAACGATTCTAACGGAATATGAAAAATTTTTTCAACTTCACAATTTGCAGATAGTTTTGAAATTTCACGTAGTACAGAGATAAAAGGCAAAATAAGAAAACCAGAATTCAATGTTATTACAGGATCTAATTGTCCAATGACTTGGTCTCGTGTAATAGTTAAACCAATTTCTTCACTTGTTTCACGTAATGCAGTATCCAAAAGATCCGAATCAGCAGGATCTAATTTTCCACCAGGGAATGAAATTTCACCTGCATGGAATTTCATGTCTTTTGGTTTTTCTGTCATCACAACCATTGGTTCTTCTCCATAAACTACAACAAGAACAGATGCCAAACGATATTTTCCAGTGTTTTCCAATACAGGATCAATTGGAGTAGAAAATATAGATTGTATTTGTTCTAAATTCAACATTATTGTCCCACTTTTCCATATGGGTTTTGGTATTCAAAGGTTTTAACCAAGGATGCAAAAAATGACAATATGACAATCAGGTATGAAGCTAATCCACCTAAAATTTTACCTGATGTAGATACTGATCAATCAATAAAGAAATTCATTGAAAGGATAAAAGATATTTCAAAAAAATGCGATGCAATTCATCTTACAGAAAATGTGTTAGGATTTCAGAGAGTTTCTCCACTAGAAGTAGGAAAAATAATAAAAAAAGAAATTCCAGATTTACCAATTACAGTAAGTTTACGAGTCAGAGATAAATCCGAAGAAGAAATTTCAGAGTTTGTTGAGAATTGTATTAACATTGGCTTTTCAGGAATCCTAGTTTTGATGGGAGATCCTTCACAAACAGGAAAAACAGATTCAGGGCAGATTCCAAGTTTGACTGTAAAAAAATTAAAAGAAAAAAATGTAGATTCAAAAATTGATTTGTATCTTTCAGTATCAAACAAACCAAATTTCTCTAAACTTGGAAAGAAGAAAGATGCAAAACCAAAAGGGTTCATGACTCAAGTAGTTCAAAATGTAGAACAAGTACAGACATTAGCAGATAATCTGAAGGAATTTTCAGTCATTCCAATCATACTATTTCCTTCACAAAAAAATGAGAAATCCGCAGAATTTTTGGATTTAGATTTAGAATCATACAGCCAAGAATTTGAAGAGTTGTTGAAAAAAGCACATGAG                                                                                                                                                                                                                                                                                                                                                                                                                                                                                                                                                                                                                                                                                                                                                                                                                                                              
A===      223      111      243      123      244      233      224      141      112      323      231      413      343      234      334      313      333      314      214      131      124      1
B===      411      222      431      412      331      441      311      232      122      414      241      423      434      341      344      424      444      324      321      242      312      2
RRR=    557.9    249.2    174.0    142.4    121.8     78.6     34.2     12.6     10.0      1.1      0.0      0.0      0.0      0.0      0.0      0.0      0.0      0.0      0.0      0.0      0.0      0
M=     7177.     7031.     6897.        
M=     6761.     6899.     7046.        
M=     2625.     3389.     3945.        
M=     3977.     3221.     2652.        
J=   1       1.8  -0.1  -1.7            
J=   2      -1.8  -0.0   1.8            
J=   3     -12.4   1.2  11.2            
J=   4      12.4  -1.1 -11.3            
SMAX=   45.00     KMAX=      41   
NOM=    10    12    28    41    54    55    60    75    77    80
NOM=   111   112   114   118   125   176   204   234   252   274
NOM=   276   278   284   290   297   302   311   313   317   328
NOM=   353   363   384   419   431   538   563   600   669   682
NOM=   698   723   725   752   787                              
KK=   81992  LL=   83161  Z=    5.63  JJ=   81962  DL=  1170    
AATTGGAATGATTTTATTTGATTTTTTAGTATATGCTGCTTCCTCTTCTTCTATTCTTATCAAAATATTCTTTTTATGATTATTTTTAAATGGAAGTCGTACACTTTGATTTGTTTTTCTTTTTATTGTGACCGCCGCGTCAATTGATTTGTATGAAATAATATTTTTTTCATTTATGCCAAATTTTGAAAATTCTTTCTTTGGAATTGTATAAGGGATTAGAAGTTTCTGAATTAATGGTAATGTTAATCTCATCACTGCCTCTGCGTGTGGTGAATCACAAAATGCTATGTGTTTAATTCCTAATCCGAATGAAATTCTTGCAGCTTCAGGTGAGCAAAAACTAATTACAAGATCTGGTGAAAATGCTTCAATTTTTCTAGTAAGCTTTTCCATTCTCTCAATTCCTGCTTTTAGTTTGGAATTTTTACTTCCTCCACCATGTTTGCCTACAAAAATCAGGTCAAAATTACGAATTTTTGCTAATTTTGAAACTTCTTCATAATCTCTAGAAGTACATAAAATCCTGTTTTTTTTACCTAATTTCTCAATTATTGGTTCAGAAAACAATAATTGTTTTGGAGTTAGAATATCTATCCATATTTTCAAGTAATTTTCATAATTGAAGTTAGTTCAATAAGTTTTTCTTAGTCTAATCCTAAGCTTAGTGTAATGGGGGGAACAAAAATTGTTGTTTATGGCCTTAGTACAGAAGGATACGCCATTGCATCACAAATGGCCATTAAAGGAGCAGATGTTTACATAATTGACGAATCAACCCCATCTGCAATTTCATTAAAAGCAGAGATTGCTAAAACATATCCTAATGTTTCATCTCTAAAAGAAGATGAGCCATTATTAGCTATGGAGCCAATTGAAGTAGCAATTTCTAAAGCTCAATACTTGTTTTTTACCCCAAGAATTAGAAAAACTGGACAAGATATCAAAACTGAAATTCATTCAAAATTCAAGGACGCTACTGCATCTTTAAAGAAAAAGAGCTCTGTTGTTTTTACTCTTCCTACAGGATTTGGTGGAAATAATGAAAACATTTCTTTACTTGAACATGTTACAGGATTAGAAGTCGGAAAGGATATTTCATATTTTTATTATCCTTTGGAAGGTATTGAACAACAACCAAAAATTATTGGTTCCTTTAATGGTAAAAAA                                                                                                                                                                                                                                                                                                                                                                                                                                                                                                                                                                                                                                                                                                                                                                                                                                                              
A===      243      111      233      244      223      112      141      224      123      133      433      231      313      113      314      323      333      413      343      334      114      2
B===      431      222      441      331      411      122      232      311      412      442      443      241      424      422      324      414      444      423      434      344      322      3
RRR=    420.4    176.4    161.1    143.0     94.0     65.3     23.7      9.6      3.7      1.7      0.7      0.6      0.0      0.0      0.0      0.0      0.0      0.0      0.0      0.0      0.0      0
M=     5179.     4729.     4940.        
M=     5383.     4876.     5652.        
M=     2045.     2939.     2921.        
M=     2813.     2876.     1907.        
J=   1       3.5  -3.3  -0.1            
J=   2       1.2  -6.2   5.1            
J=   3     -11.8   6.1   5.7            
J=   4       5.7   7.0 -12.8            
