# Supplementary material for: Regions Enriched with Reverse Complement Triplets in Bacterial Genomes
Source: Int J Mol Sci. 2026 Feb 28;27(5):2301. doi: 10.3390/ijms27052301 (PMC12985086; doi:10.3390/ijms27052301)
Supplement: Supplementary file 1 [file ijms-27-02301-s001.zip › for_send/45/Nitrososphaerota/class/selection.txt]

KOK=         1
KK=   12481  LL=   13530  Z=    6.57  JJ=   12481  DL=  1050
A===      111      112      113      114      121      123      124      131      132      133      134      141      143      144      211      213      214      223      224      231      233      234      243      244      313      314      323      333      334      343      413      433
B===      222      122      422      322      212      412      312      242      142      442      342      232      432      332      221      421      321      411      311      241      441      341      431      331      424      324      414      444      344      434      423      443
RRR=    8.571    0.093   -0.161    7.669    0.246    0.369   15.656    0.833   -2.471   -0.226    0.332    4.300   -0.046    7.863    0.475   -2.694    0.069   68.023   64.776    3.011   -0.439   -0.241   -0.822    0.676    0.598   35.076    2.349   -0.037   -0.054   -0.878    0.130    0.770
X1==    2.862    1.058   -0.564    2.267    0.195    0.319    5.476    0.608    1.412   -0.613    0.393    2.267   -0.422    2.443    0.195   -0.774    0.093    6.658    7.651    5.238   -0.765    0.189    1.709    0.451    1.620    7.730    4.092   -0.116    0.065    1.065    1.208   -0.935
X2==    2.995    0.088    0.286    3.383    1.263    1.156    2.859    1.370   -1.750    0.369    0.846    1.897    0.108    3.219    2.438    3.481    0.735   10.216    8.466    0.575    0.574   -1.274   -0.481    1.497    0.369    4.538    0.574    0.314   -0.824   -0.824    0.108   -0.824
CD1=       11        8        2        6        6        4       12        4        6        1        2        6        1        4        6        2        3       17       17       13        1        2        4        2        4       11        8        1        1        2        3        0
CD2=       16        7        4       11       10        5        9        6        0        2        3        8        2        7       13        9        5       19       18        4        2        0        1        4        2        8        2        1        0        0        2        0
ATTCCATTACCTGAACCTGAACCTGTTCCTGAACCATTTCCTGAAGAGACTGAATCAGAAAAAATCCAGAGACTAACTGAAGAAAATGAACAATTAAAGCAACAAAACAAAAACCTTCAAGGTCAAATATCTACTTTAAAGAATGAAAAATCAGGATTACAATCACAAATATCACAATTGAATGAAAGAATCAAAGACTTGGAAGAAATCACAATAGAACAACTTCGTGTAATTATGGAATTGGTAAATAGACTAAAAGATGTATTTTATGAAAAAATAATTTCTCCTACATTCACCATGTAGGATTTTTTTGGATTTTTTACTCATCAAGCTTTAGTATCTTCTTAATCAAAACAGTCCTGTTTCTTATTGTTACGTCACTGACTCCTGCTTCAACTGAGACTCTTTTTTGACTGACTCTCTCGCCATTCAGTACACATGAAATGTATAATGAAGCAGCCGCTTGTGCTACTGGGTGTTTTCCAGCAGTAATTCCTTCTTCTTCACAGCGTTTTAGTATATCAAATGCTCCTCGTTTTGTCGTTTCTTTCAAATTCATATTGTTTGAAATTTTGGAGATAAACGAGGCAGTGTCGTACTGATTAAGATTTAATCCAAGCTTTTTGATTATGGTTCTCAAATCTCGGGAAAGTATTCTTCTCTCAACATTACCAGCTTTTGCAATATCATCTAATGTTCTTGGAATATTATTTTCTCTACATGCTGCATACAACGAGGCTGAAATCAATGATGCCATAGTTCTTCCTCGTGTCAATTTTGCACTAACAATTTTTCTGTAGATATAGGCAGCATTTTCTACCACATTATCTGGCACGCTTAACTTTGTCTTCATTGAATGAAGTAAAGTAAAGGCTTTGCTCAAAGTAGCAGTCTTTCTTGATTTGCTTCTTTGATCCCATGTTCGAAGTCTATTGAATTCATATTTTGTTTTGCTTGGTAATGCATTTCCTGAAGAATCTTTATTGCTTCCAATTACAGTTGATAGTCCCTTGTCAAACATCGTTAGAGATGTTGCAGGACCTGTTCTTG
KOK=         2
KK=   18031  LL=   18480  Z=    8.13  JJ=   17641  DL=   450
A===      111      112      113      114      121      123      124      131      132      133      134      141      143      144      211      213      214      223      224      231      233      234      243      244      313      314      323      333      334      343      413      433
B===      222      122      422      322      212      412      312      242      142      442      342      232      432      332      221      421      321      411      311      241      441      341      431      331      424      324      414      444      344      434      423      443
RRR=    0.907    0.497    0.369    0.103   -0.400    5.042    8.721    1.793    0.082    0.003   -0.246    1.181   -0.246    0.523    0.142    0.082    2.573    6.977  115.654    5.933    0.523   -0.225   -0.176    1.855   -0.003    5.584    4.401   -0.423    0.145   -0.294   -0.246    0.145
X1==    1.727   -1.695    0.199   -0.300    1.366    1.942    4.355    0.966   -0.468    0.005   -0.769    2.310   -0.769   -0.594    0.141   -0.468    0.709    4.681   10.404    3.549   -0.904    0.301   -0.699    0.460    0.005    4.231    3.096   -0.568   -0.439   -0.439   -0.769   -0.439
X2==    0.525   -0.293    1.857   -0.342   -0.293    2.596    2.002    1.857   -0.176    0.474    0.320    0.511    0.320   -0.880    1.006   -0.176    3.631    1.490   11.116    1.672   -0.578   -0.748    0.252    4.032   -0.526    1.320    1.422    0.745   -0.330    0.670    0.320   -0.330
CD1=        6        0        2        1        5        4        6        3        1        1        0        4        0        0        3        1        2        7       12        6        0        1        0        1        1        5        4        0        0        0        0        0
CD2=        3        2        3        1        2        4        4        3        1        1        1        2        1        0        4        1        6        3       16        3        0        0        1        5        0        2        2        1        0        1        1        0
CCATTGTTATTGGATATGTTGCAAGTACTGCAGCAGCTAACCCTCTAGGAATCATAGCATTTGTAACAGCTTTATCTAATTTGGAAAATCTTTTCGTTAATGTTATTCTTGCAACAATTCCTCTTCCAAAGAAAACAGCAATTGTAATCAAAATTCCAAATATCATGTATTCTATTTGTCCAAAACTTGCCATCAATCCAACAAACACAAAGAAAAATGCTCTTACCAAAAATGTGAGTTGATTGTGAGTTGGGTCATCCATCTCAATTTTTGGAAGTTTGAATCTAAGAATACGCGCAAGATGATTCTTGTTTCCTAACATCAAACCAAATACTAGGGCAGTCAAAGCACCTGACTCTCCAAATGAGTTTGCCAAGAAGAATAATACAAACAAAATTCCTAATGTGAGCATATATCCATGTTGAGCGTTTCCAAGCTTTGTTGATACAT
KOK=         3
KK=   22771  LL=   23940  Z=    5.92  JJ=   22741  DL=  1170
A===      111      112      113      114      121      123      124      131      132      133      134      141      143      144      211      213      214      223      224      231      233      234      243      244      313      314      323      333      334      343      413      433
B===      222      122      422      322      212      412      312      242      142      442      342      232      432      332      221      421      321      411      311      241      441      341      431      331      424      324      414      444      344      434      423      443
RRR=   32.664   26.444    2.040    0.374    0.195    0.735   -0.992   12.001   -0.687    6.071   -0.781   11.840   -0.067    1.189    0.195   -3.012    9.833    4.485   15.853   40.418    1.166   -0.141    0.561    1.785    0.405   -0.067   -0.029    0.100    0.387    0.542    0.143    8.008
X1==    5.575    4.326    0.922    2.681   -0.166    2.288   -0.545    3.686   -0.351    2.634    1.483    2.064   -0.271    1.918   -0.166    2.288    2.993    0.993    3.818    8.621    1.643   -0.368    0.469    0.797    0.282   -0.271    0.146    0.192   -0.645    1.355   -0.271    2.355
X2==    5.859    6.112    2.214    0.140   -1.175    0.321    1.820    3.256    1.959    2.305   -0.527    5.737    0.248    0.620   -1.175   -1.316    3.286    4.517    4.152    4.688    0.709    0.384    1.196    2.240    1.438    0.248   -0.199    0.521   -0.600    0.400   -0.527    3.400
CD1=       21       19        5        7        7        8        2       10        3        5        3        6        1        3        7        8        8        6       10       20        4        1        2        2        2        1        2        1        0        2        1        3
CD2=       29       28        8        5        6        4        8       10        7        4        1       17        2        3        6        1       11       11       12       12        2        2        3        5        3        2        1        1        0        1        1        4
CAAATCTAAAATAATATTCACCGCTTTCTATTTCAAAAGTTTCTGTATATTCTCCATTTACATACAATTGTGGGTCTGCTAGTGTCACATGAAAAACAATACCATCATCTTTCTCAGATGAATCCAAAGACAACACCATAACAAATCCTACAATTATTGCAATAGGAACGATGATGATTTTTTTGTTCATAAAATTATTTTGAAAATCCCATTATAAAAATAAATTTCTAGTTTTCTCTTATTTTTTTGGTTAGTGCTTCTATTTTTTCAAGTTGTTCTAAAATCCATGGGTCATTTATCAAATCCATAATTTCTTCCATTTTGAATAATTTCGGTGTAGTCATACCTTCTTCAAAATCATATAATTTGATAATTCTATTTTTTATATTTTCAGATTCGATCTTTTTGTTCTGTGCAAAATTATGTGCAAAATCATTTCTAATTTCTCTAATTTCATTTAGTTTTTGTTGAATCTTTATTCTTGTTTTTTCCTCAATTTCTTTTTTGAATTCTTGATGATTTTTCATTATTCTTGATATCCAAACTATTTTTGTTCCAAAAGATGCGGTTCTATCCTCATCAAATACAGTTTTTGCCCACAACGGAAAATCATTTTTGTCACGTAAAAATAAGTCTGAAATAATTACCGTTAGTGTTGAATCTAAAACTGAAACATAGCTAAGAAAATTACCTCTAATTCGATTTACCAAATTGACATATTCTTTATCTGTTAATTCTTTGGAATTATCTGGCAAATCAAAACCAAATGGCTCACTCATGAGTTATGCCTAGAAAAATGGTAAATAGATTTTTGGATTGATTTTTCATCTTTGTTAGTGAAGTTACACACGCTGTGAATCATTCTTTACACCTGAAATTAAGTACATTTTCCTAAACCTAAACCATGGCTAATTTGAGTAACAAGTGGACTAAACCACCTACTACTAGTATTACTGAAAAAATTGGTGATACTGTCAAGCCTAAAGGTGCTCTAAAACCACGTGTTCAAGAAGGAGTCAAAAGATTACGATTACAGATTCAAAAATTAGACAAAATGCTATCTGGATTGAAAGAACGTGATGAGCAATTATTTGCAAGAATTGTAGAGGCAACCCAGAAACATGATACTCAAACAAGCAAGGTTCTAGGAAATGAACTAGCAGAAATTAG
KOK=         4
KK=   25381  LL=   26580  Z=    5.68  JJ=   25381  DL=  1200
A===      111      112      113      114      121      123      124      131      132      133      134      141      143      144      211      213      214      223      224      231      233      234      243      244      313      314      323      333      334      343      413      433
B===      222      122      422      322      212      412      312      242      142      442      342      232      432      332      221      421      321      411      311      241      441      341      431      331      424      324      414      444      344      434      423      443
RRR=   23.559   14.246   -0.166   -1.566   -0.352   10.001    0.982    0.010    7.725    4.565    0.105   24.455    0.136   -0.128   -0.436    1.595    0.199   21.198   -0.545   30.954   35.984   -0.207    1.213    6.433    0.433   -0.529    6.428    0.346    0.175    0.175    3.326    1.501
X1==    6.046    2.428    1.731    1.965    0.251    2.965    1.248   -0.010    3.466    2.494   -0.482    2.652    0.310    0.806   -1.056    0.963    0.656    3.670    4.133    5.468    6.874   -0.119    1.245    2.794   -0.846   -0.482    3.995    0.998   -0.191   -0.191    1.893    0.722
X2==    3.897    5.867   -0.096   -0.797   -1.405    3.373    0.787   -1.082    2.229    1.830   -0.219    9.220    0.440   -0.159    0.413    1.657    0.303    5.776   -0.132    5.661    5.235    1.739    0.974    2.302   -0.511    1.098    1.609    0.347   -0.920   -0.920    1.757    2.080
CD1=       16       11        6        5        6       10        5        3       11        6        1        6        2        2        3        6        4       14       12       15       15        2        4        5        1        1       10        3        1        1        4        2
CD2=       23       24        4        4        4        9        6        2        7        4        2       28        3        3        9        6        5       11        3       13        7        4        3        6        1        4        3        1        0        0        5        3
GATTGGTGGTCTGAAGGATTAATTTCTGAAGATGAATTTGTTAAAGGAATTGAATTTCTAGTAGAAAATAGAATTTTAATTGTAAACTAGAACTATTCTGATGCTTCTCGAGATTCTTTGATTTTTCTAACTCGACTACCTTCATCATCAATAATTCTATCAACACCAGATAATTTCTCTCGTAAATTATTGATAATGGTGCCTACCTCATCAGCTTCTGCTTCAACTTGCTTTCTCTTTTCGGCAAGTTCTGAAATTCCTCTGTTTTCCTCCTCTATGTACTCGTTGACCTTTTGGAGTTTCTCTTTGAGATTCTTGATATCTACTGATTCTTCTTCAATATCTTTTTCAAGTAAAGTTCGCTTGTCTTTGAGATTCTTAATCATTAAACCAACATAATCAATTGCCTCTTCAAGCTGAGCACGTTTTCCCATTAATTCCCCAATTCCAATCTGACTTGGAGTCTCTGAAACTGTAGATTCTGGAGCAGCCTCTTGTTCAGTATTATCTTCAGGTCTCTCTTCTACCATTTCTCCGCCCTCTTCTTTCTTGAATTTATCAAACATTTTATGATTTACTTTCTAAAATGGGAATAAAAAGTTACTATGAATCTCAAAGCTGACAAGGTGAATGATTTTTACTCAAAAAAAGGAAAAATGTGGTGAATTATTTCACCGAAATTGAATTTCTGAACTCTTGGTTAAAATCAACTGATTTTTCAAAACTGGTATCTCCAATCTGAAGAAATTTGATATTTTGACCCATCTCAGGATTTACTGCTGAATTAAAGAAAATTTCAAAGACATTCTCATTGTCTGAAAACTTACCAGAAAATACAACTTTGTAACTGAGATCCTCTTCTGAGGCAGTTCCATGCAGTTCTACATGGGAACCATTGGATTTTCCACTTAATTCTATGTCAAACTCTCTTTCTCCAAGACTTAGGACTCCGTTAGTTGAAATCTCCCACAAGTCTTGCCCGACTTTTACTGCTTTTCCATCAAAGAGAGTAATTCCAGCATTATAGGCCTTGTAATTCATTATTGCCCATCCTGATATGTCAGATGACATCATTCTCTGCATATCTTCTTTCGAAGTATCAGATGGCAAGGCATAACGTTGGACTTTGAGCTTTCCATCAACCATTTTTTCGGTTAGGATTACTCCTAGTCCCTCATTTTTGGAACTTCCTTTTGGCTC
KOK=         5
KK=   30331  LL=   30630  Z=    7.68  JJ=   30001  DL=   300
A===      111      112      113      114      121      123      124      131      132      133      134      141      143      144      211      213      214      223      224      231      233      234      243      244      313      314      323      333      334      343      413      433
B===      222      122      422      322      212      412      312      242      142      442      342      232      432      332      221      421      321      411      311      241      441      341      431      331      424      324      414      444      344      434      423      443
RRR=   -0.001    0.833    0.805    2.283   -0.663   -3.105    1.153    2.240   -1.245    1.536    0.221   12.539    0.221    0.221    1.477    0.043    0.011    6.468   55.736    0.186   -0.957    0.221    0.221   -0.146    0.221    3.892    3.704   -0.108   -0.218    0.058    0.221   -0.152
X1==    0.316    1.008   -0.753    2.047    1.008   -0.800    0.987    1.247    1.200    0.647   -0.447    3.047   -0.447   -0.566    1.788   -0.800   -0.013    2.150    7.723    0.200    1.625   -0.475   -0.475    0.399   -0.353    1.553    2.625   -0.165    0.791   -0.209   -0.447   -0.209
X2==   -0.003    0.826   -1.070    1.116   -0.658    3.883    1.168    1.796   -1.038    2.374   -0.494    4.116   -0.494   -0.390    0.826   -0.053   -0.832    3.008    7.217    0.931   -0.589   -0.465   -0.465   -0.367   -0.626    2.506    1.411    0.650   -0.276   -0.276   -0.494    0.724
CD1=        2        3        0        3        3        0        2        2        2        1        0        4        0        0        4        0        1        3        9        1        2        0        0        1        0        2        3        0        1        0        0        0
CD2=        2        3        0        2        1        5        2        3        0        3        0        5        0        0        3        1        0        4        8        2        0        0        0        0        0        3        2        1        0        0        0        1
GAAGAAAGATTGCATATATCCCAAAAGAAGGATGGCCAAAATTTACTTGGTATGCAATTGAATTTGCAATAGTCCTTGCAGTCTGTATGTTGATTGCAAGAGAAGTTGTTGCAACTCTATCCGAATTGTCTCCAGACCTTCAGAACTATATCTGGTGGGGAATCACTGGATTGATTTTCTTGGCATGGTATATTGGAATAAGAGGATTTATTCTAAAAAAGAAAATTCTAAACAACAGATACTAGAATTATTTTAGATATTTTGTTTTGTCTGTAACTCCTGCTTTCTCAAATGCAATCT
KOK=         6
KK=   30931  LL=   32070  Z=    6.48  JJ=   30901  DL=  1140
A===      111      112      113      114      121      123      124      131      132      133      134      141      143      144      211      213      214      223      224      231      233      234      243      244      313      314      323      333      334      343      413      433
B===      222      122      422      322      212      412      312      242      142      442      342      232      432      332      221      421      321      411      311      241      441      341      431      331      424      324      414      444      344      434      423      443
RRR=    4.564   -0.013    0.087    2.161    0.160    1.488   18.032    3.492    0.666    1.884   -0.409    2.535   -0.119    0.253    7.163   -0.276   11.257   14.156  141.232    6.470    1.886   -0.300    0.006   -0.361   -7.610  173.199    3.003    0.104   -1.089   -0.812    0.171    1.035
X1==    2.192   -0.237    0.319    0.922   -0.237    2.904    6.613    1.594    1.299   -1.417   -1.193    0.922   -0.348   -1.004    2.152    0.230    2.188    2.652   12.933    2.904   -1.698   -1.428   -0.012    1.313    5.723   11.485    4.291    0.340   -1.062    0.833    0.497   -1.062
X2==    2.082    0.054    0.272    2.345   -0.673    0.512    2.727    2.192    0.512   -1.330    0.343    2.751    0.343   -0.252    3.328   -1.203    5.146    5.338   10.920    2.228   -1.111    0.210   -0.554   -0.275   -1.330   15.081    0.700    0.307    1.026   -0.974    0.343   -0.974
CD1=        7        4        3        3        4        9       13        5        6        0        0        3        1        0        9        4        6       11       28        9        0        0        2        3       10       15       10        2        0        2        2        0
CD2=       18        8        5       12        6        4       10        9        4        0        3       13        3        3       17        1       15       10       22        7        0        2        1        2        0       26        2        1        2        0        3        0
ATGCCCATGCAGATGCAACTGAGAGAAACACTGCATTTCTAATTGGTACTACTATAGAGTACTCAAATTTGCTTGGAATCTTTCTTTTTGAGCTAGTCAAGACATTAGAGTCACCGTACAACTCTTTCATAAAACCAATATCGATAATCTTGTGCTGTTTTAGTCCTAATTTCTTTGCAAATGATTTTGTAGCAGAAATCTCCATGTTTGCTTTCTGACCATATGAAAAAGTAATTCCATACAACTCGTACTTTGATTTTAGAAATGATACTGCACAAACAGAGTCAACTCCTCCACTAAAAACAACTACTGCTTTTTTCATGACTCATCTTCTTTTGTCTGCAGCACCTTTACTTGGTTTGCAGATTACTGTCTGACATTCTGTTTTTGCTGATGCAAATCCTCTTGACATTGCAGAACTGATCTTTTTCAAATCAGCTGAACTTTTAGAAAATGCAATTACTGAAGGTCCTGCTCCACTGATTGTTACGCCTAATGCCCCTGCTTTTAGGGCATTTTCTTTTACCTTGTCAAATCCTGGAATCATATGCTTTCTTGCAGGTTCTACAATTACATCTTTGATTGAGTTTCCGATTAATTCTGGATCTTTTTTCATAAATCCTGCAACAATTGCAGATGCGTTTGATAAATTCAAAATACTGTCTGTTAGTTTCACTTTCTTTGGAATTACTCCTCTTGAAACCTTGGTCTTCTTTTTTGGAACCTCAAGTTTTGGAACAGCAACACACATTCTAAGATTTGTTGGAGGATCTACTCTGGTTACTTGCAATGGATTTGTTTTAACAATTACAAATCCTCCTAATACGGAAGCTGCAACATTATCATAATGAACTGATCCTGCACTTGCTTTTTCACCAGATCCTGCAAACTCTACTAGAGAATTTCCATCTAACTTTAATCCAAATAATTTGTCAAATGCTACTGCTGTAGCAGCAGCTGATGCGGCACTACTTCCCATTCCAAATCCTGCAGGAACGCCTTTCTTGATTTTAATCTCTACTCCACTTTTTATCTTGAATTTTTTTTTCATATTTTTTACAACTAGTCCTGCAGTATTATTGTCTGGCTTTGTTGGAATGTTGTCATCAGTTACTATTGTGATTCTACTTTTTGTTTTGG
KOK=         7
KK=   43651  LL=   44550  Z=    5.36  JJ=   43621  DL=   900
A===      111      112      113      114      121      123      124      131      132      133      134      141      143      144      211      213      214      223      224      231      233      234      243      244      313      314      323      333      334      343      413      433
B===      222      122      422      322      212      412      312      242      142      442      342      232      432      332      221      421      321      411      311      241      441      341      431      331      424      324      414      444      344      434      423      443
RRR=   16.273    0.058   -1.256    4.975   -0.071    0.445    8.460   -2.249    0.751   -3.767   -0.518   12.691   -1.021   -0.820    0.793   -0.739    9.525    4.942  121.089    2.545   -0.378    0.061   -0.676    0.200    4.374   64.718    0.465    0.302    0.187    0.302    0.036    0.302
X1==    5.575    0.096    1.571    1.113    0.096    0.664    2.122   -1.126   -1.449    3.093    0.357    3.113    1.357   -0.455    1.299    0.664    2.122    0.897   12.173    1.368    0.421   -0.054   -1.033    1.252    2.093    9.357    0.421   -0.657    0.535   -0.465   -0.643   -0.465
X2==    2.919    0.610   -0.800    4.472   -0.741    0.671    3.988    1.997   -0.518   -1.218   -1.450    4.077   -0.752    1.802    0.610   -1.112    4.489    5.508    9.948    1.860   -0.897   -1.129    0.654    0.160    2.090    6.916    1.103   -0.460    0.351   -0.649   -0.055   -0.649
CD1=        9        3        3        2        3        3        4        0        0        4        1        4        2        0        5        3        4        5       21        4        2        1        0        2        3       10        2        0        1        0        0        0
CD2=       26       11        3       18        7        4       12        9        2        0        0       17        1        6       11        1       13        9       18        6        0        0        2        2        4       12        2        0        1        0        2        0
TTACCACTGCAGAGTTTGATGCAGCATCTCTTCCACCAATCACTAAGAATCCATCAGATGTGTAGAACCATCTATATCTTTCATACCAGTTCTTTTTTCTAATTTCAGAAACTAGAATCGTGTCTTTCTCAGATTCTGTTTTGTTTTGTAGTTTCTCTAATTTTTTTAAAGTCTTAGATTTTATTTCTTCAATAGAACTTATTGCACCTGATTGTTTTTTTGCCTCATTAAATAATGCAGATGCAATTGATTGCAAAGACGCCTTTGTGTCTACCTTTATTTTCTCATCTTGAATAACAATTAGTGGAATCCCTTTTTCTGAAATCAATTTTGCATTGTTTGCTGTCATGATTTCTTGTGCAGAACTATCTTCAATTGATAAAATCCCTTTTGAAATCATATCATAGAGTGAATTTGCTACATTTGTGATATTTTTTGACCTCTCTTTTACTGTTTGAATGGCTTTTTCCTGCTCAGAAATCTGAGTTTCTAATTCTTTTATCTTCTTGTCTGAGCCACTAGTCTGAATTGATTTTCCTTTATCTACAATATTTTGTGTAAAAACAGTGTCAAGTCCTTCTATGAAGCTGTTTACTTTGGTAATCTCTCCTTCAATTTTTCCAAGTTGAATTGGAAGAACTTCTGTTTTTTCATTTCTTACTATGATAGGATCATGATTCTCTGAAACAATGTCTGATACGGTTTTCTTTGTTGTCTCAAAGATCTTTTCTATCTCTTCCTCAGTTAGAAGATTACCAATCTTTTTTGGATCAACATTTGCAATTTCAAAAATACCTTCTACATATTTTTTTGGCAAACCTAGAGTACGTCCAAACCATTTTGCCGCAACCAATTCTGTTGTTTTGATATCTTCAAAATCCTTTTCTGCTAAATTGAAAA
KOK=         8
KK=   47281  LL=   48120  Z=    5.38  JJ=   47281  DL=   840
A===      111      112      113      114      121      123      124      131      132      133      134      141      143      144      211      213      214      223      224      231      233      234      243      244      313      314      323      333      334      343      413      433
B===      222      122      422      322      212      412      312      242      142      442      342      232      432      332      221      421      321      411      311      241      441      341      431      331      424      324      414      444      344      434      423      443
RRR=   47.612    2.112   11.894    8.019    0.056    1.562   -0.140    2.525    0.917   -0.053    0.876   -2.191   -0.841   -0.212    0.891    0.372    0.112   17.801   30.883    0.888    0.441   -0.012    0.057    4.439    3.240   40.247    4.149   -0.232    0.124    0.124   -0.138    0.124
X1==    5.476    1.797    4.066    4.392   -0.862    1.427    1.243    1.543   -1.037    0.057   -1.013    2.571    0.973   -1.054    2.557   -0.421    0.058    5.520    6.334    0.811    4.010   -0.069   -0.069    3.581    1.057    4.947    1.010    0.652   -0.377   -0.377   -1.013   -0.377
X2==    8.695    1.175    2.925    1.826   -0.065    1.095   -0.112    1.637   -0.885   -0.935   -0.864   -0.852   -0.864    0.201    0.348   -0.885    1.945    3.225    4.875    1.095    0.110    0.177   -0.823    1.240    3.065    8.136    4.110   -0.355   -0.329   -0.329    0.136   -0.329
CD1=       21       12        9       10        5        5        5        5        1        1        0        7        2        0       14        2        3       12       14        4        5        1        1        5        2        6        2        1        0        0        0        0
CD2=       28        9        7        5        6        4        2        5        1        0        0        1        0        1        7        1        5        7        9        4        1        1        0        2        4        9        5        0        0        0        1        0
CAGTCGTGCCTGGAGTTACTGCATTTTTAGCCTCAGCAGCTGCTTTGGGAACCCAACTAACTCTTCCAGGAGTTACTCAAACAATTATTGTAACTAGAGCAGAATCTAGAACCAAAGTTCCAAAAAGAGAAAAAATTTCTGAACTTGCAAAACACAAATCCACTTTGATCTTTTACCTCAGTGTTCATTTGATTTCTGATTTAGTTAAAGAAGCAATTGCAGGTGGATACAAAAAGAAAACACCTGTTGCTGTAGTATATAGAGCAAGTTGGAAAGATCAAAAAATTATCAAAGGAACACTTGGTGACATTGCAAAGAAACTCAAAGAAGAAAAAATTACAAGAACTGCTATTGTAATAATTAGTGATGTAATTGATCCTGAAACATATGAATATTCTAAACTATATGATAAAAAATTCAGTCATGGTTACAGAAAAGCTAAAAAGACAAAAAATTAACCTTGTTTTTAATTCCTATTTTTGATAATTTTAATTGAAATTCTTTTGTGTTTCCAGAAGTGAAAATTTTTAAAGAATTTTTTTTAGATTGTTTGTTTTTTATTTTGAAATAAATTTTTTGAGCTACAATATTTCCTGGATCAACAAATTGTATGTTTGGAAATTCTTTTTCTAAATATTTTTTTAAAAATGGTAAATGTGTACTCGATAATGTAACAGCATCGATTTGATTTTCATTCAATATTTCTAATTTTTTTTTAATGATCTTTTCACAATATTTTTTTTCTGTAAGAAATTTTCCTGATTCAACTAAATCTACAAGTTTTGTTCCATTAATTTTAAAAATTTTAAAAGACTTTGGGATGTTTTCTTGAATGTATTT
KOK=         9
KK=   51061  LL=   52230  Z=    4.89  JJ=   51061  DL=  1170
A===      111      112      113      114      121      123      124      131      132      133      134      141      143      144      211      213      214      223      224      231      233      234      243      244      313      314      323      333      334      343      413      433
B===      222      122      422      322      212      412      312      242      142      442      342      232      432      332      221      421      321      411      311      241      441      341      431      331      424      324      414      444      344      434      423      443
RRR=    9.333    5.078    0.058    8.805   -0.309    0.727   14.469    0.712    2.669    0.025    0.154    0.493    0.881   -0.678    2.762   -1.740    2.305   22.553  113.422    0.004    0.504    0.240   -0.148    7.338   -2.144   70.150   12.410   -0.088   -0.053   -0.724    3.513    0.618
X1==    3.686    2.614    0.634    1.913   -0.517    1.064    3.348    0.634    2.087   -0.150   -0.194    0.322   -1.105   -0.661    1.719    1.576    0.594    4.769    9.622    0.042   -0.571   -0.492   -0.492    3.114   -0.826    8.010    5.862    0.241    0.079    1.079    6.187   -0.921
X2==    2.532    1.943    0.092    4.604    0.598    0.683    4.322    1.124    1.279   -0.168   -0.797    1.533   -0.797    1.025    1.607   -1.104    3.879    4.729   11.788    0.087   -0.883   -0.488    0.301    2.356    2.598    8.757    2.117   -0.366   -0.671   -0.671    0.568   -0.671
CD1=       11       11        4        4        4        6        7        4        8        2        1        2        0        0        9        7        3       16       19        4        2        1        1        4        1       10       13        2        1        2        8        0
CD2=       21       15        4       19       11        4       15        6        5        1        1       11        1        6       14        1       14        9       27        3        0        1        2        7        4       15        3        0        0        0        3        0
TGTTTGCATGACTTGACAAGTCATAGTCTGATCTATAGTTGCATGCAACTAGTTCTAACCAACCAATTGTGGTTTCTACCTCAAAATCAAATGCAACTTCTGCATAGAATGCCTTTTCCTTTTCTCCCAATTTCCTAAATCTACTTTTTGAAATATCTATACCTGTTTTTTCATAAAATTCAGTTAATATTCCTAGATAATATGCTACAAACTTGTTTGGAACAGTTCCAGACTCTATTGCTTCTTTACAAGTCATTTCAACTGGTTCAGAATCTGTTTGAACTCTGATTACTGTGTCTTGAACTTCTGTAAACTTTTCAACTTCATCCAGTTTTGATGGATTACAAAAAACTTCAATCTCTGCTTGATAAAATTCTCTTAGACGCAATAGACTTTGTCTGGGAGCAATTTCATTTCTAAAACTCTTTCCTACCTGTGCAATTCCTAAAGGAAGCTTTCCTCTCATAGTTTTGTATAATCTAGGAAAATCTACAAAGATTGATTGACAAGTTTCTGGTCTAAGGTATGCTTCCTCTTCTTCAGGACCAATTCCCACTCTAAACATCATATTGAAATTCTTTGTTTTATCAAAATCCCCCTTACACTTTGGACATTTTATATTATTTTGACTAATTGCATTATCAAACTCTTCCAAATCTGCGCTTTCAGGAATTTCAATTTGAGTTAACTCTGCAATTGTTCTATCTGCTCTAAATGTTGAATTACATTTTGTACATTTTATTATCGGATCAGCAAAATTTCCCAAATGTCCTGAAGCTTCAAATACTGATTTTGACATTATCTGTGAACCATCGATCTCAAGCATTCCATCTCTTCTGATTAGTTCTCTTCTCCACAATTCTAGAAATTTATTTTTTAATCCTACTCCCGTTGGACCATATTCCCAAAATCCAGCTTGTGCATCAGCATAAACTTCACAACTTGGAAAGTAAAATCCTCTCTCAAGTGCTAATTTCATTACTGCTTCATAGTCCATATTTACTCACTAAAACCATTGAATAAATTTCTACGCAAATTCTTTTGCTTTTCTAATGTTCTCAAAATCATCTCTATCGTCATCAATAGGAGTCTCTAAAATTATGGGTATTTTTTTCTTGTTTGCAAACTTTACAATGGCAGAAATTCCTTTCTCGCCAATTCCTCCCATTC
KOK=        10
KK=   69841  LL=   70740  Z=    6.33  JJ=   69781  DL=   900
A===      111      112      113      114      121      123      124      131      132      133      134      141      143      144      211      213      214      223      224      231      233      234      243      244      313      314      323      333      334      343      413      433
B===      222      122      422      322      212      412      312      242      142      442      342      232      432      332      221      421      321      411      311      241      441      341      431      331      424      324      414      444      344      434      423      443
RRR=   34.168   16.965    4.006   -0.026   -0.783    5.402    4.034    2.815    4.027    3.933    0.109    6.895   -0.123    0.010    0.092    0.782    1.036    9.834   -0.758    6.190    9.215    0.046   55.003    2.742    3.464    0.109    0.165   -0.321   -0.376   -0.136   -0.301   -0.376
X1==    5.404    4.963    1.678    0.244    0.434    4.313    1.807    2.327    2.079    1.951   -0.091    1.793   -0.091   -0.765   -0.471    0.404   -0.858    3.633    3.952    3.196    4.050   -1.225    7.015    0.947    1.149   -0.091    0.600    0.974   -0.712    0.288    0.868   -0.712
X2==    6.322    3.418    2.387   -0.108   -1.803    1.253    2.233    1.210    1.937    2.016   -1.193    3.845    1.346   -0.014   -0.196    1.937   -1.208    2.707   -0.192    1.937    2.275   -0.038    7.841    2.895    3.016   -1.193    0.275   -0.329    0.529   -0.471   -0.347    0.529
CD1=       14       16        5        2        6       11        5        6        7        4        1        4        1        0        4        4        1       12       10        9        8        0       10        2        3        1        3        2        0        1        2        0
CD2=       27       15        7        4        2        4        7        5        5        3        0       12        3        2        6        5        1        5        2        5        3        1        9        5        4        0        1        0        1        0        1        1
ATAGTTTTGTTTACGTCAGCAGCTGTAGTGATTACTGGTTGTGCTTGTAATTTTTCTGCAATTTTTTCAGTAAGTTCATTTGCACCACCAATATGTCCAGATAATACACTAATTACAAAATTTGTTTTATCATCAATCACAATTACAGCAGGATCTGTTTTCTTGTCTTTTAGATGAGGTGCTATTAATCGAATCACTGCACCTAGAGAAAATAAGCATATTATTGCATCATTATTTTTGAAAAGTTCAACAATTTTCTCTGATGTGGGCTCTGAATACCATGTGATTGAGTCATTTTGATTAGAAAATTTATCAGGTGCAAAAATGCTCCATTCTGGAAAAAATTCTTTTAGAGTTTGACCAATCTTTATACCATTTTTAGTAATAGAAAGAACTGAAATTTTTTCCATATTCAAAACTTTGTTGATTTAATAAAATACCTTACCCTTTTGGTTCTCTTGCCAAAATGTTTCCCTCAAAATCAAATAATATGACATCAATCGGAACTTTTTCTTCACTGTGCTTTCTCATATGTTTATACACTTCAGCGCAAATTAACTCAAAAAATCCACTCACATTATTTTCTTGTATAATTTCTGAAACATGTCTTGCAGTATTCGCTTTTTTAATATCATCAATAATTTTTTTATCTGCGTTGACTTTTCTTGCCAATTCTGCTAGAAAGTTCATATCAACTTTGGAACCTTTAACATGAGTTTGTTTTACTCCTGCTGCCATCTTTGCCAGTTTTCCAATAAATCCAACCACGTATGCCTTTTTGATATTTTTCCTACCGCATTGTTGAATTGTGTAACCTGAAAAATCCCCCATTTGTACAAAACAATGTTCTGGAAGATCTACGATCTTTTTTGCAAAGTCTTCACTTCTTCCTCCAGTTGT
KOK=        11
KK=   73261  LL=   74460  Z=    6.00  JJ=   73261  DL=  1200
A===      111      112      113      114      121      123      124      131      132      133      134      141      143      144      211      213      214      223      224      231      233      234      243      244      313      314      323      333      334      343      413      433
B===      222      122      422      322      212      412      312      242      142      442      342      232      432      332      221      421      321      411      311      241      441      341      431      331      424      324      414      444      344      434      423      443
RRR=   38.242   22.884    1.919   -0.905   -2.042   22.035    4.186    6.184    1.413   17.804    1.449    9.128    0.678    1.949    0.431    3.760    0.205   32.828   11.138    5.214    5.101    0.422   11.395   -0.368   -1.294    0.128    1.593    0.327    0.181    0.327    0.208   -0.213
X1==    7.159    4.086    2.990   -0.540    0.913    4.212    2.128    1.907    1.633    4.319   -1.157    1.820    0.584    0.841   -1.555    2.665    0.441    5.788    3.994    2.665    0.951   -1.215    3.759    0.697    1.129   -0.286    0.951   -0.722    0.394   -0.606    0.584    0.394
X2==    5.342    5.600    0.642    1.675   -2.237    5.231    1.967    3.242    0.865    4.122   -1.252    5.015    1.161    2.318   -0.277    1.411    0.465    5.672    2.788    1.957    5.361   -0.347    3.031   -0.528   -1.146   -0.448    1.674   -0.453    0.460   -0.540    0.357   -0.540
CD1=       27       20        9        2       11       12        7        7        7        7        0        6        2        2        4        9        4       16       11        9        3        0        6        2        3        1        3        0        1        0        2        1
CD2=       28       27        5        8        3       13        8       10        5        6        0       15        3        5        9        6        5       13        9        7        7        1        5        1        0        1        3        0        1        0        2        0
TTCTTGTGCTTTTTTATCCAAATTAGCTTTTGATGTAACTTCTCCTGAGACTGCAACAAAATCAGTTGTTACCATTGTTTCAACTGCAACTCTTGAATCTGGATCTTGTTTGAGAAATTCATCTAAAAATGCATCTGAAATATTATCGCAAACTTTGTCTGGATGTCCTTCTGTTACTGATTCCGATGTAAACAGAAAATTATTTGTCATAAAACTCACTACCTACTAGAGTTCATTTTCTAGTTTAATGAATAATACGTTGTTACCTCTTACGATAACTCTACCATAATTTGCGATAGTCTTACCTTCATGTAATTCCTCAGCATCTGTCATAATCAAATTCATGTATGAGTCAACATTATCCATTTTACCTTTGTATTCAACTTCATTCTTTAGTCTTACAGTAACTTTCTTCTTTGTGCTTTTTTGAAGAGTTGTTAGAGGTCTTTTTGCGCTATTTGATTGAGACACTAATTGTTCACTTGTTTTGCAACTTTGTTCTCTAGAATAAAAGCCTTACCTCCTTTGAAGAAATAGAAATTCCTTAAATTTTTTCTTCTTTTTCTAATAATAACACTCATGATCTCAACTGGTTTGGAAAAATTAGACAAATCTCTCTTCGGAGGAATTCCTAATGGTGTAATTGTAGATATTTTTGGAAAAAATGGAACAGGAAAAACCCAACTATTATTACAATTAGCAATAAATTCCATCAAAAAAGGTGGTCATGTTTTGTATTTTGATACAACAGGTGGATTTAGACCTGAAAGAATTTTGGATATTCAAAAAGAATCTGAATCTCAATCAGATTTTCTTAATCAAATTACAGTTTCACGGTTAACTAATACCTCTGAACAAATTAATTCAATAAAAAATATTGAAAGGAATTTTTCATTAATTGTAATTGATAATATAACTGATTTATTTTCTTATGAATACCAAAAAGATGAATCTATTTTTGAGAAAAATTCTTTGTTTATGAAATACATGCATGATTTAGCTAATTTTGCAATATCAAATAGAATTCCTATTGTTGTAACTAATATGATAAGAAATCTGGAAGGAAAAGAAATTGAAAATATGAAAAGTGCAATTGATCCATTTACACACATCAAAATACATCTAACAAAAAATTCATCAAAATTTGATGGTAAAATTTATTCTCCGTTTATAGAAAATTCATTTTCTTACACCATTGAT
KOK=        12
KK=   96961  LL=   98160  Z=    6.33  JJ=   96961  DL=  1200
A===      111      112      113      114      121      123      124      131      132      133      134      141      143      144      211      213      214      223      224      231      233      234      243      244      313      314      323      333      334      343      413      433
B===      222      122      422      322      212      412      312      242      142      442      342      232      432      332      221      421      321      411      311      241      441      341      431      331      424      324      414      444      344      434      423      443
RRR=   59.553   21.179    2.590   -0.352   -1.141   -1.241    0.198    4.074    0.037    1.052   -0.216   15.880    4.020   14.672   -0.041   -0.213   -0.083   14.943   -0.900   24.341    6.114    1.441    1.489   30.368    0.422   -0.494    0.619    0.635   -0.237    0.317   -0.134    2.064
X1==    9.488    3.486    4.041   -0.220   -0.640    3.426    1.909    2.424    0.225    0.494    0.536    3.062    1.392    4.054    0.047   -0.309   -0.798    4.408    2.386    4.494    1.299   -1.189    0.506    5.708   -0.350   -1.176    0.464    1.429   -0.555   -0.555   -0.320    1.445
X2==    6.276    6.076    0.641    1.599    1.781   -0.362    0.104    1.681    0.163    2.131   -0.403    5.187    2.887    3.619   -0.862    0.689    0.104    3.390   -0.377    5.417    4.708   -1.212    2.942    5.320   -1.207    0.420    1.335    0.445    0.428   -0.572    0.420    1.428
CD1=       36       19       11        3        7       10        7        8        4        2        2        9        3        6        9        3        2       12        8       12        3        0        2        8        1        0        2        2        0        0        1        2
CD2=       29       28        5        7       15        3        4        7        4        4        1       14        5        6        7        5        4       10        3       14        7        0        5        8        0        2        3        1        1        0        2        2
GTATCTATTACCCTTGTTGAAAAAAAAACATTCATTGTTTGAATTAGGTTCTGGTGAAGGATTTATTCTTGAATTTTTTGAGAAAAATGGTTTTGACGTATTTGGTATGGAGCCATCGAAAATAAATTTTTCATTAATTAATAGAAAATTAACTTATGGGAAATGTGTAACTGGTTCTGCAGATGATATAAAATCAATAAAAAAAAAATTTGATGTAATAATATTATCACATGTTTTTGAACATTTAAAAGATTGTAAACAAGTATTGTTAGATCTAAAAAAAATACTTAACCCTAACGGAATTATTTTCATAGATGTTCCAAATTGCTCAAATCTTAAAACATTACATGAGTCAATTTTTACTCAACCTCATATTTTCCATTTTACAAAAAAAAGTATTGAATCCCTATCTTCATCAACAGGATTTTCTATAATTAAAGCAGACTTTTTTTATGGGAAAGTTTCAACATTTTTAGATCATATAAAATATTTCTTGTTTTGGATTTTTAAAAAAGATTTTTTTATTGTTTCGGATCAAAAAAATGGAAATTATTTACGAATTATTCTTACAAATTCTGACTAGAAAAAATTCAAAACTGTAAATGAATTTTAATATTTTGGTATTATCTGTTCAAATTTTTAAAATAAAAAAAATTGCAAAAATAATTTAGCGTATCTAATCTATTTGGTATTTTTTATATTGTAAACCAACCAGATTTTACATATGAGAGGGCAATGTTTAGGCCAAACAAAGCAAAAGTAAACGCATAGATTCCCCACATTACTCCATTTACTGCTTTTTCTGAAATTCTTTGATCAATAATCGTATGAATGAATTTACCTCCATCTAAAATTGGTAATGGAAGCATATTGATTATTCCAATGAAAAATGAAATCATCCATAACCATAAGAGGAACATTGAGACGTTTGGATCATTCCATTCAATAAAATTCAATATAGGCTTGTATGCAAATGAATTATCTCTCATAATTCCAATCAATCCTCTTTCTGGATCATCTGGTGCTGGCATTACTTCAAGACTAAAGTCCAATGGTTGTCCATCTCTAAGTACAGAGACACTTGCTGTCTCTCCTGGATTTAAACTGGGGAAATCCGCCGGACTTAGAATGGACTTGTCATTGATTGATGTTATGATGTCATTTGCAAGTAATCCTGCTTGCTCTGCTCCTGAATTTTCA
KOK=        13
KK=  100981  LL=  101640  Z=    5.10  JJ=  100621  DL=   660
A===      111      112      113      114      121      123      124      131      132      133      134      141      143      144      211      213      214      223      224      231      233      234      243      244      313      314      323      333      334      343      413      433
B===      222      122      422      322      212      412      312      242      142      442      342      232      432      332      221      421      321      411      311      241      441      341      431      331      424      324      414      444      344      434      423      443
RRR=    7.260    2.732    1.856    0.779    0.782    0.162    4.079    9.281   -1.948   -2.340    0.192   14.977    0.028    1.085    0.026   -0.281    0.171   -1.187    0.018   60.502    3.565   -1.058   27.182   22.553    0.218   -0.043   -0.020    1.161   -0.310   -0.184    1.067    0.170
X1==    2.751    2.022    1.758    1.682    0.912    0.138    1.561    2.527   -0.611    2.072   -0.961    3.952    0.039   -0.995   -0.199    1.636    0.089    1.516    0.009    8.377    1.018    0.981    4.969    4.849   -0.928    0.039    0.018    0.498    0.480   -0.520   -0.961    0.480
X2==    2.639    1.351    1.056    0.463    0.858    1.173    2.613    3.672    3.189   -1.130   -0.200    3.790    0.710   -1.091   -0.129   -0.172    1.929   -0.783    2.066    7.222    3.500   -1.079    5.470    4.651   -0.235   -1.110   -1.098    2.331   -0.646    0.354   -1.110    0.354
CD1=        8        7        4        4        5        2        4        5        1        3        0        7        1        0        3        4        2        4        2       13        2        2        6        6        0        1        1        1        1        0        0        1
CD2=       10        7        4        3        6        4        6        8        7        0        1        8        2        0        4        2        5        1        5       13        5        0        7        6        1        0        0        3        0        1        0        1
TTTGTGTCTTGTAAATGCGATGCATATTACTGCTAGTGTCTTTATCAATGATAATGAGGGTGGATTACTTCATGACTATGAAAAATGGTTAGAAGAATTAGCACCGCATGCTCCAGTTGATCAATACAGACATAATGATACTGGTGAAGACAATGCAGATGCTCATCTAAAAAGACAAGTAATGGGAAGAGAAGTAGTTATTGCAATAACTAATAGTGAATTAGATTTTGGTCCATGGGAACAAATTTTCTATGGGGAGTTTGATGGAAAGCGACCAAAAAGAGTTTTAGTAAAAATAATTGGAGAATAACATTCTATCCAAAATCTGCATCACGTTTCTGACTCTGTGATTCATTTTTTCTTGCAGCAGCTCTAAACTCTTCATCGTGATTTTGAGGACCATGTCCACATTTCACACATGCAATTTTGAATCCATTATCGTCTTTTTCATACGTTTCACATCCGCAAAAACATGCCATGTTTAATCTAATTTCTAAGATGATATATCTTTTGGGATACTATGAAGCTGATTTACAACATTCACCCATTGGAATCTCTTTACCATGTGGCGATGTTCTAGGGTGTTTTAACATTGTACAAAGTGCATCAGTAAACTGTTTATTCATATGATGTTCAATACCACATACCATCTCTTCATCA
KOK=        14
KK=  103801  LL=  104160  Z=    7.00  JJ=  103081  DL=   360
A===      111      112      113      114      121      123      124      131      132      133      134      141      143      144      211      213      214      223      224      231      233      234      243      244      313      314      323      333      334      343      413      433
B===      222      122      422      322      212      412      312      242      142      442      342      232      432      332      221      421      321      411      311      241      441      341      431      331      424      324      414      444      344      434      423      443
RRR=    0.515    1.148    2.625    2.020   -0.009   -2.128    5.403    1.612   -0.021   -0.267   -0.122    2.960    0.250    0.250   -0.614   -0.241    0.099    4.850   90.910   -0.120   -0.353    0.250    0.783   -0.107   -1.302    2.089    0.250    0.055   -0.167    0.055    0.250    0.055
X1==   -0.435    1.128    2.207    5.371   -0.040   -1.071    1.280    1.356    1.777   -0.517    0.327    0.877   -0.673   -0.874    1.128   -0.121    0.445    3.096   10.069   -0.121    0.585   -0.539    1.461    0.299   -0.517    3.327   -0.415   -0.190    0.753   -0.247   -0.673   -0.247
X2==   -1.183    1.018    1.189    0.376    0.237    1.988    4.222    1.189   -0.012    0.516   -0.372    3.376   -0.372   -0.286   -0.545    1.988    0.222    1.566    9.029    0.988   -0.603   -0.464    0.536   -0.357    2.516    0.628   -0.603   -0.288   -0.222   -0.222   -0.372   -0.222
CD1=        3        5        4        9        3        0        3        3        3        0        1        3        0        0        5        1        2        4       12        1        1        0        2        1        0        4        0        0        1        0        0        0
CD2=        0        3        2        1        2        3        5        2        1        1        0        4        0        0        1        3        1        3       10        2        0        0        1        0        3        1        0        0        0        0        0        0
TAACTATTGATGATTGGTTCCCAGTACCAAGTTGTATGCCATTAACAAATGTAATTGAAGCATTCTCAAGCAAACCAAAATACGAATTATCAATTCACTTTGCTTGTGGTGCAGGAACATACATCTTTGAAGATGAAGATACAAAGAAATTTGTTCCATTAACAAAATTCTGTGATATTCAAGGAATGTTAGAATTATTTGAAGATAAAGCCGAAGAAATTCGTTCTGGTAAAAACAAGTACTTTACAATGCTTGAAGTTGTAAGAAAACTCAAAGGATTTGTTGATTCAAAGAAACAACCAGCAGGATTAGACTTGGCAAAAATGTTTGGTAACATCTTGATGAAGAGATCATTTGATT
KOK=        15
KK=  118591  LL=  119010  Z=    6.68  JJ=  118561  DL=   420
A===      111      112      113      114      121      123      124      131      132      133      134      141      143      144      211      213      214      223      224      231      233      234      243      244      313      314      323      333      334      343      413      433
B===      222      122      422      322      212      412      312      242      142      442      342      232      432      332      221      421      321      411      311      241      441      341      431      331      424      324      414      444      344      434      423      443
RRR=    0.142    1.297    0.393    0.366   -1.708    0.885   87.857    6.533    0.391   -0.211   -0.293    1.313    0.424   -1.228    2.389    1.313    2.258   -0.254    8.005    2.301    1.818   -0.163   -0.298    0.555    3.151    3.091    0.491   -0.223    0.108    0.108    0.399   -0.243
X1==    1.112    1.796    0.717    0.822   -0.881    1.646    8.442    1.633    0.728   -0.634    0.409   -1.074   -0.591   -0.550    1.796   -1.110    1.783   -0.184    2.752    1.646    1.370   -0.587    0.413    0.453    2.366    2.409    0.370   -0.331   -0.308   -0.308    1.409    0.692
X2==    0.127    0.722    0.548    0.445    1.938    0.538   10.407    4.002    0.538    0.332   -0.717   -1.222   -0.717    2.230    1.330   -1.183    1.266    1.385    2.909    1.398    1.327    0.278   -0.722    1.225    1.332    1.283    1.327    0.673   -0.351   -0.351    0.283   -0.351
CD1=        4        5        2        2        1        3       10        3        2        0        1        0        0        0        5        0        3        1        4        3        2        0        1        1        3        3        1        0        0        0        2        1
CD2=        3        4        2        2        6        2       14        6        2        1        0        0        0        3        5        0        3        3        5        3        2        1        0        2        2        2        2        1        0        0        1        0
TGTCATACGTAAATGCAAAATATTTCATATCAAGATGAATTGAACCATCATCTTTAACATCAATCAAATTGTTTAAAATTGTATCATAGTACTTAGGTTTTCCATAAGATGCGAGACCCATGAGTTTGTACTCACCCTCATTTACCTGAAAACCTAGAAAGTAAGTGAATGCTGAATAAAACAATCCTAATGAATTAGGCCATCGGATATCATGAGTCAATGTAATAGAATTGTCTGTGGCATGACCAAATGATGTTGTGCTCCATTCACCTACTCCATCCACAGTTAATATTGCAGATTCATCAAATTGTGATGTATAAAATGTATGAGATGCATGGGACATATGGTGATCAGGGAAAATAATTTCACCCTTAAATCCATTGAGTGCTTTGTTTATGTCATTTTTTATCCACAGTCTTT
KOK=        16
KK=  145861  LL=  147060  Z=    4.95  JJ=  145861  DL=  1200
A===      111      112      113      114      121      123      124      131      132      133      134      141      143      144      211      213      214      223      224      231      233      234      243      244      313      314      323      333      334      343      413      433
B===      222      122      422      322      212      412      312      242      142      442      342      232      432      332      221      421      321      411      311      241      441      341      431      331      424      324      414      444      344      434      423      443
RRR=   40.744   25.840    1.595    0.218    0.109    1.050   -0.023    8.966   -1.180    2.057   -0.115   25.537    1.446    5.686    2.265   -0.267    0.117    8.450   -1.700   81.740    4.135   -0.347    0.409    9.259   -2.475   -0.207   -1.143    0.910   -0.313    0.212   -0.820   -0.595
X1==    5.894    5.319    1.310    0.320   -0.747    0.976   -0.681    3.744    0.976    1.012    0.574    5.232    0.574    2.862    1.488   -0.529   -0.119    2.682   -0.591    5.994    4.309   -0.232    0.662    5.003    2.557   -0.294    1.123    1.337   -0.525   -0.525   -1.161    1.475
X2==    6.912    4.858    1.218    0.682   -0.146    1.076    0.034    2.395   -1.208    2.032   -0.201    4.881    2.521    1.987    1.522    0.505   -0.985    3.151    2.875   13.638    0.960    1.497    0.617    1.851   -0.968    0.706   -1.017    0.680    0.597   -0.403    0.706   -0.403
CD1=       30       27        7        4        8        6        2       12        6        3        2       13        2        4       15        3        3        9        2       16        7        1        2        6        5        1        3        2        0        0        0        2
CD2=       29       24        5        5        9        5        4        7        1        3        1       13        4        4       14        4        2        9       10       27        2        3        2        4        0        2        0        1        1        0        2        0
ATTTGATGAATATATCGTACATGATGAAATTAATGACGATTTAACTTTAAGACACAAAAAAATCTTATCAAAAATTCAAACTAAAAATCAAAAGGGTCAACCATCTTTTCTTTATTTACATTATAGTAAAATTCACACAGGTATAATGAATGAGGTCTTAAAAAAATATGATAATTTTAGTGACGAATTCTTTGATAATCCTGATCAAAACAAAAATAGATATGAAAAATTATTTATTTCTGCTGAAAATTATTTAAAAACAATTTTAGAAGAAATTAAAAAACTAGGATTGGATGATAATTCTCTTATTCTAATTATGTCTGATCATGGTGTAAGTGTAGGTGAAAAATTTGGTGAACGAGCTTATGGAGCATTCTGTTATGATTACACGTTAAAAACAATCACCCATTTCATTTCAAAAAAATTTCAATCAAAAAGAATTACACAGCAAGTACGCACAATAGATTTCATGCCTACAATTTTACAATTTTTAAAGATCCCATTAGATAATACCAAAGAACCATTAGACGGGGTTTCTTTGATGCCCTTGATCAATAACAAAAAAATTGATGAACAATTTGCCTATTCTGAAACAGGTAATCCTCTAAAAGAAAAACAACCTCCAAAAATTCCAAATGTTATGTCTATTCGTAACTCAAATTGGAAACTAATATACAATTTACACAATGATTCCAAAGAAATGTACAATTTGCTTGAAGATCCGTTAGAATTAAAAAATTTGATTGGAACAAATAACGAAATTGAATCCATGCTTTGGAATGAATTACTCAAAATCCAACAATCTAACTAATTTATTTAAATAATTCTTCAGCTCTGTTTAGATCCTGTTTTGTATCAATTTCACACCATTTACCTGAAATGAATATTGGTGAAACTTGAATTGAATTATTAATTAATTCTTGAATCATATCTGTTAGATATCCTTTTTCTAAAGAAACTGCATTATGGAATTTTCCCGTATGGTTTTTTTGTAAGTAATCAATTTTTTCTAAAAATACTTTTGTTCCATGTTCACTCATTTTTATAATTCCTAGAAATTCCCCAACAATATTTGAAGTACTTTGAATATTCTTTTTAATTTCAACAATGTTATTTTTTTTATCTAACAATACATTCTCTGCTTCAGAAAATGGATGTTCTGTTCTCCCTTCATAAGATTTTTTCCAGTCTAAATCAATT
KOK=        17
KK=  149221  LL=  149730  Z=    4.50  JJ=  148981  DL=   510
A===      111      112      113      114      121      123      124      131      132      133      134      141      143      144      211      213      214      223      224      231      233      234      243      244      313      314      323      333      334      343      413      433
B===      222      122      422      322      212      412      312      242      142      442      342      232      432      332      221      421      321      411      311      241      441      341      431      331      424      324      414      444      344      434      423      443
RRR=   12.976    7.873    5.420   -0.184    0.109   -1.148    1.326    0.567   -0.501    0.988    0.525   -0.184    1.627    0.525   -0.712   -0.501    0.406   -3.258   51.587    0.613    0.074    0.337    6.788    0.652    2.871    2.906    0.539    0.442    0.112    0.112    0.525   -0.577
X1==    4.256    3.084    2.728    0.381    0.323    2.683    1.164   -1.273   -1.284    3.246   -0.727    0.381    1.273   -0.700   -0.229   -1.284    0.356    2.638    7.544    0.303    0.233    0.261    5.261    0.288    1.246    2.273    0.233    0.643   -0.344   -0.344   -0.727   -0.344
X2==    3.049    2.553    1.987   -0.484    0.336   -0.428    1.139   -0.446    0.390    0.304   -0.722   -0.484    1.278   -0.749    3.107    0.390    1.139   -1.235    6.839    2.025    0.316    1.290    1.290    2.263    2.304    1.278    2.316    0.688   -0.324   -0.324   -0.722    1.676
CD1=       11        9        5        2        4        5        3        0        0        4        0        2        2        0        3        0        2        5       11        2        1        1        6        1        2        3        1        1        0        0        0        0
CD2=        9        8        4        1        4        1        3        1        2        1        0        1        2        0        9        2        3        0       10        4        1        2        2        3        3        2        3        1        0        0        0        2
CCCGGCCCAAATTGCATCAAAACCGCTCAATTCCACTAATTTTGCCGACATTGCATCAAATGCACCAGCAACTTTCAAAATTGATTTTTGATTAAGTTGAGAGTTTAGTATGTTTGCACCATCATTCATTTCAATCAGTTATGCTTAGCAAATAATTTAATCTATTATAATAGATCTTTTTTGTTCTTTATATGTGGACCATTAAACAGCCTCCAAAAATCATTTTTGGTAAAAATTGTGTATCTGAGTTTATTTTTCCGACAAAGTGTTTAGTTGTAACATCTAAAGGAGCAAAATCTAGAGGATGGCTTGATTATTGTGGGTTAAATGATCAAATGATTTTTAATAATGTTGAACCAAACCCTTCAATCGAAACAACAGAAAAAATTATTTCAGAATTCCAAAATTCTGATTTTACACATATTGTTGGTATTGGAGGGGGCAGCTCAATGGATGTTGCCAAATATTGTGGTTTTAAAATGAATAAACAAAAACTCATGATTCCAACTA
KOK=        18
KK=  160531  LL=  160830  Z=    4.81  JJ=  160141  DL=   300
A===      111      112      113      114      121      123      124      131      132      133      134      141      143      144      211      213      214      223      224      231      233      234      243      244      313      314      323      333      334      343      413      433
B===      222      122      422      322      212      412      312      242      142      442      342      232      432      332      221      421      321      411      311      241      441      341      431      331      424      324      414      444      344      434      423      443
RRR=    0.741    4.515   -0.341   -0.397    0.348   -0.051    4.326    0.518    0.260    0.173    0.173    0.229    0.324    0.173    3.249    0.124    0.192    0.220   50.219   -0.119   -0.195    0.173   -0.228    0.173    4.125    5.792    2.495    0.037    0.037    0.037    2.475    0.037
X1==    0.641    4.298    0.309   -0.635   -1.297   -0.874    2.198    0.309    0.126   -0.372   -0.342    0.365    0.658   -0.314    1.900    2.126    0.198    0.863    6.986    0.126    0.530   -0.432    0.568   -0.397    1.628    1.658    1.530   -0.200   -0.184   -0.184    1.658   -0.184
X2==    1.156    1.051   -1.103    0.626   -0.268    0.058    1.968    1.677    2.058   -0.466   -0.507    0.626    0.493   -0.552    1.710    0.058    0.971    0.255    7.188   -0.942   -0.369   -0.401   -0.401   -0.437    2.534    3.493    1.631   -0.182   -0.198   -0.198    1.493   -0.198
CD1=        2        7        1        0        0        0        3        1        1        0        0        1        1        0        4        3        1        2        8        1        1        0        1        0        2        2        2        0        0        0        2        0
CD2=        5        4        0        2        2        1        3        3        3        0        0        2        1        0        5        1        2        1        8        0        0        0        0        0        3        4        2        0        0        0        2        0
TGCAATTACTTCAACAATTACGTGATGGTGGACTAATTGCAATTGCTGGACAGCCAGATGCTCCAAATGTTGAATTTAAAAAATAATTTTAGAAAATATAGTTTGAATTTGCACCATCAAAGTTTATTGTAACACCTGACAAGTATTTTATTTTATTTTGAACAATTGACTTTACAAAATTTCCAATTTCATCAGGCTCTCCAAGTCTCTTCATAGGTAGTGATTTCTGATATTCTTCTACATTTTCTATTAATTCTTGAGTCCTGTCTGTGTTAATTGGTCCTGGAGCAATGTTAATAC
KOK=        19
KK=  173221  LL=  173730  Z=    5.78  JJ=  172561  DL=   510
A===      111      112      113      114      121      123      124      131      132      133      134      141      143      144      211      213      214      223      224      231      233      234      243      244      313      314      323      333      334      343      413      433
B===      222      122      422      322      212      412      312      242      142      442      342      232      432      332      221      421      321      411      311      241      441      341      431      331      424      324      414      444      344      434      423      443
RRR=    4.522   10.092    0.455   -2.468    0.217    2.244   31.970    4.016    0.413    1.279    0.238    0.002   -0.318   -0.606   -0.559    0.116   -0.174    4.882   40.639   -0.794    1.492    0.509    4.143    1.542   -0.676    1.220   -0.078   -0.413    0.110    0.110   -0.721    0.110
X1==    1.787    3.723   -0.350   -1.010   -0.507    4.053    4.315    2.198   -1.329    3.140    1.385   -0.010    0.385    0.560    1.306    0.209   -0.215    2.705    7.780   -0.560    2.892   -0.753    1.247    1.461    1.140    0.385   -0.052   -0.524   -0.375   -0.375   -0.615   -0.375
X2==    2.530    2.711   -1.302    2.442   -0.428    0.554    7.409    1.828   -0.311    0.407    0.172   -0.216   -0.828   -1.082   -0.428    0.554    0.807    1.805    5.224    1.418    0.516   -0.676    3.324    1.055   -0.593    3.172    1.516    0.789   -0.295   -0.295    1.172   -0.295
CD1=        5        9        1        0        2        7        6        4        0        4        2        1        1        1        5        2        1        6       11        1        4        0        2        2        2        1        1        0        0        0        0        0
CD2=       10        9        0        6        3        2       12        4        1        1        1        2        0        0        3        2        3        3        8        3        1        0        4        2        0        4        2        1        0        0        2        0
ACCCATGAGTAAAAACAAAATCTATTGATGAATCTTCAAATGGTAAATCTGTAATGCTTCCTTTTTTAAAATTAGCAACTGGGAATTTTTCTTTTGCCATGTCTAATGCATATTCATTTAGATCAACTCCATGAATTTGAAATGTATCTGGAAATAATCTTAAATCAATTCCAGTCCCACATCCAATTTCTAAAACACTTGTACATCGTAACGATATTGCAAGATCTTTTGTAAATTTTGCAAATTCTTCATTATACCTTGATTCATTCTCATCTGCATATTTTCTCCAAAAACTTTCATCATAATTCATGGATTTTTTTGAGATATAGCTGTATTTGATACTAATTGTTAGCAATTACATTTGCATGGAATGAGTTTTGTATCAAACGTACAGTCATGAGGACCATCTGATTTTCCTTGAGTGGGAATTTCCTTCATGCAATCTTCATGACGACCTTTTCTGCAAAACCAACAAATTTCTTGTGTGTCTCCGGTTGCACATGAATCCAT
KOK=        20
KK=  179221  LL=  180120  Z=    5.35  JJ=  178981  DL=   900
A===      111      112      113      114      121      123      124      131      132      133      134      141      143      144      211      213      214      223      224      231      233      234      243      244      313      314      323      333      334      343      413      433
B===      222      122      422      322      212      412      312      242      142      442      342      232      432      332      221      421      321      411      311      241      441      341      431      331      424      324      414      444      344      434      423      443
RRR=   14.755    3.058    0.154    1.621    0.790    5.121   16.645   -0.490   -0.312   -0.065   -1.495    3.857   -0.581   -0.183    1.348    0.389    2.733    3.664   37.450   27.897    1.374    0.160   -0.080   17.694    2.740   17.416    0.026    0.716    0.309   -0.317   -0.063   -0.184
X1==    3.526    2.054   -0.099    1.769    1.269    2.233    3.603   -1.233    1.087    1.286    1.406    1.769    0.546   -0.248    0.484    1.087    1.828    2.298    7.270    4.525    0.485   -1.160    0.579    5.160    2.951    3.125   -0.356    1.332   -0.626   -0.626    0.546    0.374
X2==    4.185    1.489   -1.560    0.916    0.623    2.293    4.620    0.397   -0.288   -0.050   -1.063    2.180   -1.063    0.738    2.787    0.358    1.495    1.594    5.151    6.165    2.831   -0.138   -0.138    3.429    0.929    5.574   -0.073    0.538   -0.493    0.507   -0.115   -0.493
CD1=       16       12        3        6       10        7        9        1        5        3        3        6        2        1        8        5        6        7       15       11        2        0        2        7        5        5        1        2        0        0        2        1
CD2=       15        9        0        4        7        6       10        3        2        1        0        6        0        2       12        3        5        5       11       12        4        1        1        5        2        7        1        1        0        1        1        0
TCACCATCTTCATTCTTTTCATTTTAAATGCCATCATTGCAAAATTGATACCAGCTAACGCTGATATTACAACTGTTAATGTAATTGATGTTGCAATGTATGATGGAGATATTTCTACTGCTACATCAAAATGTGAAGGAAGCATTGACATTGTTAAAAAATAATAGATGAAGCCCAGTGCTGTTCCACTAATTATTGCAATTGTGGCATATCTTTTCATGCCTAAAACATTTTGAATTAATTGTAACTTGCTTACCAAACAAGATATTTTACGATTCATTATATTTTAACTATATTTCTATAATCAAAGATTTTTAGCCTTAAACTACTTAGAATCATTATGACCGAATTTTCTTCTGAGGAAAAAATAATCTTGATTCAATATGGAATCAAAAAATATGAGGATGAAGCCACTTTACTTGAGAAATTAAAAAGCATACTTTCTGAAAAAGACATTCAGCGAAATATAGATACCCTGATTGGAACTCAAAGAGTCAGACGTATTGGTCCTGAAATTCTTCAAAATAATGAAAGCCATACGGAATTACCAGAATTACCAGACAATCTCAAGCCTGTAATTGATAGCTTGTAAGTAAAAATCTTAAATTGACCTCTGGTTAATTTTTGATATGAATCGAATAATTTTATTTTCTAGTATTTTTGTTATGGCAATCTTTTTGTCATTATCTGTAGATTCAGCTTTTGCACATCCTCATTCTGGTCAAATAATGGTTAATGATCATACACATACATCCCAAACAGAAATCATTCCATTTAATGGGATGATGGGACTAGAAAAATCAACACTTGTTTTCCATGCCCCTGAAAATAACGATTTACCATGGGGATTTGTAGAAGGAAAGATTGCAAATCATGTTGAGGGATATCCAGTTATTATTC
KOK=        21
KK=  180271  LL=  181320  Z=    5.26  JJ=  180181  DL=  1050
A===      111      112      113      114      121      123      124      131      132      133      134      141      143      144      211      213      214      223      224      231      233      234      243      244      313      314      323      333      334      343      413      433
B===      222      122      422      322      212      412      312      242      142      442      342      232      432      332      221      421      321      411      311      241      441      341      431      331      424      324      414      444      344      434      423      443
RRR=    8.852    4.700    7.825   14.697   -1.857    0.064   37.884    4.849   -0.520    0.785   -0.593    2.557   -0.005    0.748    3.492    0.130    3.398    2.555   43.019    7.742    0.003    1.403    1.873    4.062    3.107   32.843   10.781   -0.426    0.395   -0.258    0.204   -0.258
X1==    4.136    1.751    4.856    2.598   -1.400   -0.113    5.352    2.282    0.452    1.186    0.940    1.819   -0.042   -0.708    1.301   -0.113    1.934    1.405    6.703    3.278   -0.003   -1.171    1.413    3.077    1.997    4.870    3.554    1.037   -0.653   -0.653    1.923   -0.653
X2==    2.140    2.684    1.611    5.657    1.326   -0.564    7.078    2.125   -1.149    0.662   -0.631    1.406    0.106   -1.056    2.684   -1.149    1.757    1.818    6.418    2.362   -0.966   -1.197    1.326    1.320    1.556    6.743    3.034   -0.411   -0.605    0.395    0.106    0.395
CD1=       12        9       10        5        2        3       10        6        4        3        2        4        1        0        8        3        5        7       14        9        2        0        3        4        4        6        7        2        0        0        3        0
CD2=       19       17        7       19       13        2       19        8        1        2        1        9        2        1       17        1        8        5       15        7        0        0        3        4        3       11        4        0        0        1        2        1
TAGTGTATATTTACCAAGAAAATTTTATCTAGAATCCTCTTAATCCTTGAGGACGCATAATTTCTGGATGTTGCTTCATCCATTCTATCTTATCTAACATTTCTTGTTTATCTTGAGGAAATGTACCTTTGATTGTATATGCATTTGAGCCATGGTTTGCTCTAAAAACAATCTCATCTGTGGTATCAATTTGTTCAATCAAACTTTGTAATTCTTCTAATGATTCATCATCATTAATTCTCACAAATTCCCCTTGGTACTTGTCAAGAAATTCTTGCTTTATTCCATTTTCTAAATAAAGAGTTAATGCACCTACATAATTTGGTGAACAAGCACTAATTACTTCAGCAGTGCCTTTGATATGTTCTTTAGAATATTTTCTACCTCCCAAACCTAAAATCACCATACATGACATAACATAACCTGCATCTTTTGCTTTGTTGACTGATTTAATGATAGTTTTTCCAATTGCTCCTTTTGTTACTTTTTTTAAAACAATATCTGAACCACTCTCAATTCCCAAATAAAACATGTCAAGACCTGCTTCATTCATCTTCTTTAATTCCTCAGAAGTTTTCTTTAGAATATTCATGGGCATTGCATAACAAGAAATTCTTTCAATCTTTGAGAACTTCTCTCTAATGTATTTTACAATTTTTATCATGTATTCAGAGTCAAGATTTAATGCATCTCCATCTGCAAGAAAAACTCTTCTGGTATCTGGCAAATATTTTGCCATCATATCAATTTCTGATTTTACTTCATCCCATGGTCTTTCAGAATATTCTTTTGATCTGTACATATCACAAAATGAACATTCGTTAAATGAACAACCTAACGTGACTTGAAAAATTAATGACCTTGCTTCTGAAGGAGGTCTGTATAGTGGTGCATCATAATTTAACATCATTTTTATTTCAGCTATTTTTGGACAATTATGTTTTTTATACTTTGGTTAACTTAACACAAAATACCTTTTAGTGGTAGGCGAGAAGATTTTGCATTCATTATGGCAAATGATCCTGATGCAAAACGATTACTCTGGTTCAT
KOK=        22
KK=  186181  LL=  186690  Z=    4.78  JJ=  186121  DL=   510
A===      111      112      113      114      121      123      124      131      132      133      134      141      143      144      211      213      214      223      224      231      233      234      243      244      313      314      323      333      334      343      413      433
B===      222      122      422      322      212      412      312      242      142      442      342      232      432      332      221      421      321      411      311      241      441      341      431      331      424      324      414      444      344      434      423      443
RRR=   19.820    0.572    0.136    1.514    2.110    2.851    7.327   -0.138    0.524   -0.630    0.705    1.514   -1.382    0.566   -1.381   -0.676   -0.813   23.102   18.897    2.075    0.011    0.705    0.255    2.444    2.177   13.155    0.274   -0.168    0.207   -0.326    0.299   -0.569
X1==    3.258    1.392   -0.710    2.237   -1.346    0.884    3.227    0.722    0.884    0.936   -1.012    2.237    1.984    2.020   -0.798    2.381   -0.577    4.961    5.087    0.884    0.043   -0.925    1.075    1.105    0.936    3.982    1.043    0.449   -0.533   -0.533    0.986    1.467
X2==    6.084    0.411   -0.192    0.676   -1.567    3.225    2.270   -0.192    0.593   -0.673   -0.696    0.676   -0.696    0.280    1.730   -0.284    1.407    4.657    3.715    2.347    0.263   -0.762    0.238    2.212    2.327    3.304    0.263   -0.375   -0.388    0.612    0.304   -0.388
CD1=       10        6        1        5        1        3        6        3        3        2        0        5        3        3        2        5        1        8        8        3        1        0        2        2        2        5        2        1        0        0        2        2
CD2=       11        3        1        2        0        5        4        1        2        0        0        2        0        1        5        1        3        7        6        4        1        0        1        3        3        4        1        0        0        1        1        0
CATTACTCAAAAAATACCTTGCAGGCCGAAAAGGTGTTGATGTGGAAAACAGAATGAGAATTCTTAGATTAATTGAAAACATGACCTTGGGCAGAAATGCAGTTGGATATCTTACTGAATCCATGCATGGCGCAGGTTCTCCACAGGCCCAAAGAATACAAATTCAGAGACAAATGCAAGTTGGATACAAAAAGAACCTTGCAAAGAATCTAGCAGGAATCACAAATGATGTTGAAGAGCCTAAAGAGTCATCTGAATACTTTAAGCGAGTTTTCAAGACAAAAGATTCTGTACTCTGATTTTTTACCAATTCATAAACAATTCTACTCTTTTGAAACTTAACAATACTTAGGATCCTTTTTTAGTAATTTTCACGTAATTATACTACCAAGCAAACAGGACGATCTTGTGTTGTTTAGGCATAATGTGAACCTGTTTGCCTGAAATAAACAACTACTCTTTCTTTTCTTCTTTAGATTCTTCACTATGTTCTGTAGGATCGTCTGATTT
KOK=        23
KK=  187651  LL=  188460  Z=    4.73  JJ=  187441  DL=   810
A===      111      112      113      114      121      123      124      131      132      133      134      141      143      144      211      213      214      223      224      231      233      234      243      244      313      314      323      333      334      343      413      433
B===      222      122      422      322      212      412      312      242      142      442      342      232      432      332      221      421      321      411      311      241      441      341      431      331      424      324      414      444      344      434      423      443
RRR=   16.396    0.766    9.148   18.067    0.379    0.001   14.577   -0.002   -1.624   -0.004   -1.276    1.093    0.026   -1.069    1.785    0.001    1.067    1.571   78.152    0.146    0.114    0.392   -0.154    4.286   24.873   43.071    6.585   -1.136   -0.314   -0.000    0.754    0.688
X1==    4.682    1.173    2.999    2.749   -0.583    0.015    5.358   -0.364    1.449    0.054    1.931   -1.263   -0.039    0.807    1.173    0.015    1.250    0.775    7.598    2.166   -0.270   -1.206    0.474    2.743    6.054    4.887    3.248   -0.625    0.313    0.313    0.946   -0.687
X2==    3.502    0.653    3.051    6.571   -0.650    0.067    2.721    0.006   -1.121   -0.066   -0.661   -0.866   -0.661   -1.325    1.522    0.067    0.854    2.027   10.286    0.067   -0.421   -0.325   -0.325    1.562    4.109    8.813    2.027    1.818   -1.001   -0.001    0.797   -1.001
CD1=        9        5        5        5        2        2       10        1        4        1        3        0        1        2        5        2        4        4       16        5        1        0        2        5        7        6        5        0        1        1        2        0
CD2=       17        7       10       16        4        3        7        4        1        2        1        2        1        0        9        3        4        5       16        3        1        1        1        3        8       14        4        3        0        1        3        0
CTTCGATTGAACTTACTGATGTTGCAGGACTTGGCTGAGTTGCTGTTTCTTGTGTAGATTGTACTTGAGGTTCTTCAACAGGTTGTGGAACACTTTCTACTGTTGGTTCTTGTGGCGTTTCAACTTGTGGAGCAACTTCTGTCTGTGGTTCTAATGGTTTTGCATTTCCAACATCTCCTGCTTCGTCTTGTTTTTTGAATTCTCTGTATTCTGCAATTGATGCTTCACATGTATTGCAAATGTATTGTCCTCTTTCTGCAAGAATTAAATTTTCTGCAACTTCTTCATTTGGATTTTCAAATTCAATTTTTGGAGCTCCTTCAAACTCTTTTTCACAAGTGTTGCAAAAATGTTTAGAAATTTTATCAGCATCTAATCTACCAATTGGTGCCAAAAACAGATCTGGACCACCAAGATTACCTTTCATTTGTTGTTCATCTGTTACACGGGCCATTACATAGCCGCCAGAACCTCTTAATTTTTTAATTCTAAGTTCTGAACTCATAACTGGGATTTATCAAAACGTCATTTAAGTATATATCAGAATCTATTTTCCACCAAAAAATATGGTGTAAATTCTGGTGAACGTTTTTAGGTACGAATAACAAATTACCAGTACAATGGGAATTACACAAATTTCAGATGCAAAGTCTTGGGAAGTTGATGTGATAAACTCTGACCTCCCTGTATTTGTTGACTTTTGGGCCGAATGGTGTGGTCCATGTAGAATGGTAGGTCCAGTAGTTGAAGAACTGGCAAGTGACTATGATGGCAAAGTAAAATTTGTCAAGGTTAATGTTGATGAGGCTA
KOK=        24
KK=  200551  LL=  201420  Z=    6.03  JJ=  200281  DL=   870
A===      111      112      113      114      121      123      124      131      132      133      134      141      143      144      211      213      214      223      224      231      233      234      243      244      313      314      323      333      334      343      413      433
B===      222      122      422      322      212      412      312      242      142      442      342      232      432      332      221      421      321      411      311      241      441      341      431      331      424      324      414      444      344      434      423      443
RRR=   25.973   10.472    2.378   -0.613    0.724    1.105   -0.371    0.497    8.081    2.426    0.313   16.964   -0.688    1.325    0.040    1.365   -0.027   22.734    9.061    8.860    0.471    0.140   27.764    3.206    0.870   -0.688    0.281    0.317   -0.054   -0.419   -1.346   -0.587
X1==    4.746    3.241    1.467    1.381   -1.098    0.741    0.492    1.467    2.177    1.061    0.412    3.855   -0.409    1.051   -0.230    1.459    0.492    3.763    2.414    4.331    0.300   -0.111    3.690    3.182    1.061   -0.409    0.300    0.666   -0.533    0.467    1.234   -0.533
X2==    5.473    3.231    1.622   -0.444   -0.659    1.491   -0.754    0.339    3.712    2.288    0.758    4.401    1.682    1.260   -0.173    0.935   -0.055    6.042    3.754    2.046    1.571   -1.265    7.525    1.007    0.820    1.682    0.937    0.476    0.102   -0.898   -1.091    1.102
CD1=       20       13        5        7        3        3        4        5        5        2        2       12        1        4        5        4        4        6        6        8        1        1        5        6        2        1        1        1        0        1        3        0
CD2=       13       11        5        1        3        6        1        3       10        5        2        7        3        2        4        5        2       17        9        7        5        0       11        2        3        3        4        2        1        0        0        2
TTGCTAAAATTAAAGGTGGAAAGACTGATCAATGAGCGCTACAACTGATGAAGTAGTTCACTCTGAAATTATTCAAATTGTTGGACGAACTGGTATTGCTGGTGAAGTAATTCAAGTTAGAGTTAAAGTTCTTACTGGAAAAGATAAAGGTAGAATTCTTACAAGAAACGTCAAAGGTTCTGTTAGATTGGGAGAAATTCTAATGCTAAGAGAAACAGAGAGAGAAGCAAAGAAGATCAAATAGGTGAATTGAATGAGTCTTTTAGTTAAACCATGTAATTTCTGTAACAGACCAGTTGCAAAGGGTTCTGGTACGATGCTTGCAAAAAATGATGGAACTGTCTTGTGGTTTTGTTCTGCAAAATGCAAAAAGAATGCACTAGAACTAAAACGTGACCCAAGAAAATTCAAGTGGACAAAGAAATACGTCAAAGGCGGAATTAGAAAGAAGTAAAATTGACTGAAAAATCATTATTCATTGTAAAGCCAGATGCAGTAGCTAGAAATCTAGTTGGCGAAGTTATCTCTAGATTTGAAAGAAAGGGATTCAAAATTTTGAAATTAAAGATGTTTACATTTACACAAGAACAAGCAGAAAACTTCTATGGTGTTCATAAAGACAAACCATTTTTTGGTGAACTGACATCATTTATCACATCAGGACCTGTAGTTGCAGCAATTATTGAAGGCAATAATGCAATTGCAACTACTAGAATAATGATTGGAGCAACAAAATCCTTTGAAGCAGCACCTGGTTCTATTAGAGGTGACTTTGGATTAGGATTTAGTGAAAATATTATTCACGCATCAGATTCACAAGAAAGTTTTGATCACGAATCGAGGGTAGCATTTGAGTGATCTGATTTGCAA
KOK=        25
KK=  203341  LL=  204390  Z=    6.15  JJ=  203281  DL=  1050
A===      111      112      113      114      121      123      124      131      132      133      134      141      143      144      211      213      214      223      224      231      233      234      243      244      313      314      323      333      334      343      413      433
B===      222      122      422      322      212      412      312      242      142      442      342      232      432      332      221      421      321      411      311      241      441      341      431      331      424      324      414      444      344      434      423      443
RRR=   15.427    6.928   -0.203    0.490   -0.132    3.497   19.384    3.744    0.378    0.139    1.434    1.447    1.434    0.781    1.837    0.287   -1.136   10.436   38.780   10.008   -1.771    0.126    0.669    0.119   25.882   42.488   -4.056   -0.084    0.426   -0.152    0.141    3.060
X1==    5.269    1.559    0.761    0.171   -0.625    1.352    5.859    1.978    2.433    0.172   -1.073    0.926   -1.073   -0.738    0.685   -0.270   -0.843    3.145    6.026    7.298   -0.842   -0.379    1.286    0.061    4.706    5.497    4.523   -0.133   -0.737    0.263    0.804    1.263
X2==    2.928    4.445   -0.267    2.871    0.211    2.587    3.309    1.893    0.155    0.806   -1.336    1.563   -1.336   -1.059    2.681   -1.061    1.347    3.318    6.435    1.371    2.103   -0.332    0.520    1.951    5.500    7.729   -0.897    0.627   -0.578   -0.578    0.175    2.422
CD1=       15        9        4        2        4        6       11        6        8        2        0        3        0        0        7        3        1       11       13       17        1        1        3        1        8        7        9        1        0        1        2        2
CD2=       20       21        3       12        9        7       11        7        3        2        0        9        0        1       16        1        7        7       15        5        3        1        2        5        7       12        0        1        0        0        2        3
TTGTCAACATTAACTCTTGCAAATTTTACTTTGGGATATTTTTTTGATAGACTCTCAAATACTGGGTGCATCATTTTACATGGTCCACACCACTCTGCCCAAAAATCTACTAAAGTTGGATTTTCAGCCAAAATTGTCTGATCAAAATTTGAATCATTCAAATCAATAATTCCAGGCTCAACTTTAGGCTGGTTTTGCTGTTTTAACATTTCTTCTAATTTTCTTTGTTTGATTTTTTCAATTTCTGGATCTTCAGACAATGTGTTATCCAAACCTCTTTTACTAAAAAATCTATATTGAAAGATTATTCATCTGCTGATTTTACAGGAATTGCTTCATATCTTCTTGATTTGCAAATAGGACATTGATCGATATATTTTGTAAAACTAACTGAAGTGTATGCAATTCCACAATCTCCACAAATTCGAAGATTTCTACTTAACTTTCCCATGTTGATTATCAAAAAGTATTATGATTAAAACCTAACTCGTCTTACTTTTTTTATTCCAAAAAACAACATTGCTGGTACTGCAAAATAAATTCCAATATTCATCAATATCACTCCAACTCCATATCCAAGAACTTGTGATTCTGATTCTGCATATTTCATTACAGACAATGATGATAATAATGGTGTAATTCCAATCTTTATTGCTTCTTTGAACATTGGATTTTCTCTTTGCATATCTGCAATGTATGGTGAGAATGAATAGTAAATTTGGTTAAATCCAGTCATAAATGACATTCCTGACTCAGTATTCATTAATTGATTATCACGAATTTCTCTTAAGAGTTGAACTTGTGGTGCCATCTCAGAACCATATGCTGCAGTTGCAATTAGGCAACCGCCCCCATCATTACTTTCTATTGGAATAACTGTACATTCTCCATTTACTAGATTTGTTCCTACACCACATTCTCCAAATTCTTTTTCAACAATTTTCGGTTCACCTAATCCCACTGCTTCAAAAATTGTCATTTCAGGATATGTTTTATCAAACCAATCTTTGTATGTGATTTCATTATTGTATCTCTCTACATAGTACTGTG
KOK=        26
KK=  204721  LL=  205080  Z=    5.85  JJ=  204061  DL=   360
A===      111      112      113      114      121      123      124      131      132      133      134      141      143      144      211      213      214      223      224      231      233      234      243      244      313      314      323      333      334      343      413      433
B===      222      122      422      322      212      412      312      242      142      442      342      232      432      332      221      421      321      411      311      241      441      341      431      331      424      324      414      444      344      434      423      443
RRR=    0.418   -0.068    0.149    2.499    0.704    0.159    2.851   -0.463    0.972    0.352    0.352    0.082   -0.775    0.332    0.672    1.950    0.139    0.842   50.649    0.104   -1.034   -0.211   -0.211    0.352    0.125   96.282    3.441    0.122    0.122    0.122    0.039    0.122
X1==    0.346   -0.085    1.452    0.551    0.884    0.089    1.254   -0.548   -0.911   -0.459   -0.376   -0.449   -0.376   -0.308    3.793    1.089    0.254   -1.251    7.056   -0.911    2.237    0.375    0.375   -0.512    0.541   10.624    2.237   -0.384   -0.315   -0.315    0.624   -0.315
X2==    1.209    0.796    0.103    4.536    0.796    1.791    2.275    0.845   -1.066   -0.768   -0.937   -0.183    2.063   -1.078    0.177    1.791    0.547   -0.673    7.178   -0.114   -0.462   -0.564   -0.564   -0.688    0.232    9.063    1.538   -0.317   -0.387   -0.387    0.063   -0.387
CD1=        1        1        2        1        2        1        2        0        0        0        0        0        0        0        5        2        1        0        9        0        3        1        1        0        1       11        3        0        0        0        1        0
CD2=        7        4        2        9        4        3        4        3        0        0        0        2        3        0        3        3        2        0        8        1        0        0        0        0        1       10        2        0        0        0        1        0
TCTCTAATTCTTTTGGCTCAGGTACAGCTTCTTTTGGCTCAGGTACAGCTTCTTTTGGCTCAGGTACAGTTTCTGTTGTTTCTTTTGGTTCAGGATTTACTGCAACAGGTTCATTGACTGTAATCGTAACTGTTTGTCTATCTGTTTGACTGCCTCTTGTTACAACAATATCAAAAGTGTATTCTGCTCCTGGATTATTCCCATGAGATCCTGATGGAGTCCATACAAATTTCCCTGTACTTGAATCAATTGTTGCTCCACTAGGTGGATTTTTTTCTAAACTATATACTTCATCTTCAACAGAACTGTCTGTAATACTAACAGTAAATGAAACAGTCTTTAATTCATCAATTTCTTTGT
KOK=        27
KK=    5102  LL=    6181  Z=    6.03  JJ=    4982  DL=  1080
A===      111      112      113      114      121      123      124      131      132      133      134      141      143      144      211      213      214      223      224      231      233      234      243      244      313      314      323      333      334      343      413      433
B===      222      122      422      322      212      412      312      242      142      442      342      232      432      332      221      421      321      411      311      241      441      341      431      331      424      324      414      444      344      434      423      443
RRR=   25.035   16.760    3.645   -1.238   -3.243   37.876   11.286   -0.972    9.940    9.380   -0.072    2.534    0.219    0.005    0.859    3.012    0.822   17.643    6.486    1.968   11.125    1.616    7.276   16.450    0.640   -0.363    1.165   -1.207    0.599    0.599    0.695    1.472
X1==    3.628    6.003    2.871   -0.419    1.931    6.884    2.902    1.135    3.056    2.610   -0.384    2.658   -0.384    0.628   -0.512    1.416   -0.587    5.773    3.089    1.963    2.315   -1.287    2.635    2.130   -0.513   -0.384    0.841   -0.903   -0.797   -0.797   -1.214    0.203
X2==    6.901    2.792    1.269    2.953   -1.679    5.502    3.889   -0.856    3.252    3.594    0.187    0.953   -0.572    0.009   -1.679    2.127   -1.400    3.056    2.100    1.003    4.805   -1.255    2.761    7.723   -1.249    0.945    1.386    1.337   -0.752   -0.752   -0.572    7.248
CD1=       14       21        8        2       11       16        8        5        9        5        1        7        1        2        5        6        2       15        9        7        5        0        5        4        1        1        3        0        0        0        0        1
CD2=       28       15        6       10        3       13       11        2        9        6        2        6        1        2        3        7        1        8        7        5        7        0        5       12        0        3        3        2        0        0        1        8
AATATATTGCACAAATGGTGCCCAATCTACTTTCATGTATTTTGTGGGCTCTTTTGCTGGATATTTTACCCAATCTTGGGCAATAGAATATTGAAATTTCTCTTTTTTACCGTCTTGTTCATATTCTAATTCTAAAACACTTCCCCACGTCTTTTCTTCAAAACTAATATTGGAAATATCATCAAATGATAATTCTGTGTTTCTTTTATCTTCAACATCATTCATCAAATCTTCTTCATCATAACCATCATGACGTATCATGGTATTTTTTGATCTGATAAAATTAATTACCTGTCTTTGAGTAATTGCCTTCCACCATTTCATTTTGGCTTCAGTTTTATGAATAAACATTAGATGCTTATCAGTTAAAACCAACATTCCTTCTTTACCTCCAATTGATAGAAATTTTTTTGATTCTCTCCATATTGAAACAACATGTGCCTGAATCTTCTCATCAGGTTGCATAGGAGTAATCTGTTTGGCTTTGTTAAAAACTAATACAATTGGCTTTTAAGTGAGATTTATTGCAGAAAAATATTGAAGAAAATAATTCTTGCAATCACATTTTCATTATTGTTTATGGGAATTGTAAATCAAACAACTGCCCAATCTGTAGAGGTTAATCCAATTAAGATAATGGATCCTGTTGTAATCATTGAAACTAGTTTGGGAAATATCACAATTGGCTTTTTCCCAAATGATGCACCTAAACATGTAGAAAATTTTCTTAAACTATCAACCTCTGGATTTTACGATGGAACTCTTTTTCATAGAATAATTCCAGGCTTCATGATTCAGGGCGGTGATCCAAATACAATTGATGGCGATTCAAGTACCTGGGGGACTGGTGGTCCAGATGAAAGATTAGATGCAGAGTTTAACAATATCAAACATAATCGTGGAATAGTTTCAATGGCAAGATCAGCTGATCCAAATAGCGGTGGCTCACAATTCTTTATCGTACATCAAAATTCCAACTTTCTTGATGAACAATACACTGTATTTGGTAGAATTATAACTGAAGAAAGTTTTGAAACACTTGATAAAATTGCATCAGTTTCCACTGGAAGTAGAGATGAA
KOK=        28
KK=    6782  LL=    7651  Z=    6.13  JJ=    6482  DL=   870
A===      111      112      113      114      121      123      124      131      132      133      134      141      143      144      211      213      214      223      224      231      233      234      243      244      313      314      323      333      334      343      413      433
B===      222      122      422      322      212      412      312      242      142      442      342      232      432      332      221      421      321      411      311      241      441      341      431      331      424      324      414      444      344      434      423      443
RRR=   16.031   21.841   -1.951    4.033   -0.186    9.935    1.785    2.073   -0.482    0.275   -0.344    3.185    7.353    0.019    0.228    0.052   -0.147   35.225    2.067    0.638   12.878    0.362    9.467   19.976    0.145    0.083    0.220   -0.043   -0.159   -0.762   -2.534    0.368
X1==    4.735    5.340    1.969    1.871   -0.956    5.916    3.020    1.361    1.796    0.330   -0.250    0.521    3.299   -0.034   -0.956    0.031   -0.248    4.475    1.556    0.619    3.327   -0.317    3.978    4.675   -1.267   -0.250    0.236    0.087    0.263    1.263   -1.137    0.263
X2==    3.386    4.090   -0.991    2.156    0.195    1.679    0.591    1.523   -0.268    0.834    1.375    6.118    2.228   -0.551   -0.238    1.679    0.591    7.871    1.329    1.030    3.871   -1.145    2.380    4.273   -0.114   -0.331    0.932   -0.487   -0.603   -0.603    2.228    1.397
CD1=       15       17        6        5        3       13        7        5        6        2        1        3        5        1        3        3        2       11        5        4        6        1        6        6        0        1        2        1        1        2        0        1
CD2=       14       15        1        7        6        5        4        5        2        2        3       14        4        1        5        5        4       14        5        4        5        0        4        7        1        1        2        0        0        0        4        2
GCAAATTCTGAAGAAAATGGTGGATGTTTAATTGCAACTGCAACATTTGGCTCTGAACTTGCACCTCAAGTACAACAATTAAGAGAATTAAGAGATAACACTATTCTTGAAACAGAATCTGGAACTGCTTTTATGAGTGGATTTAATCAATTGTATTATTCATTCTCCCCAACAATTGCTGATTTAGAACGTGAGTCTCCCCTCTTCAAAGAAATTGTGAAACTAACAATCACTCCGATGTTGTCTTCACTTTCAATTCTAAAGTATGCTGAAATAAATTCAGAAGAAGAAATGATCTCTTATGGTGTAGGAATAATTCTAATGAATATTGGAATGTATTTTGTAGCTCCAACTATTATCATCTATAAAATTAGAAAACTAAACTAGTTACCAAACATCATCTACTTCATCAAGAACCTTGTATTCTTTTTCTGGTTCACGTCTCATGAATTTGAGTCTTGAAATGTCTCTATCAAAAATCGCATCAGCTGTCCAATCAAGAAAAACTCTAAATCGCTTATCCCACGTTGGGATTTTTGATAGGTAAATATTTCTCCAAAGAAACCATGCAAAAATTCCATGAATATTCATTCCTAAAAATGATGCAATACCTGTTCTCTTTCCGATAATTGCCATCTGGCCTTTTGATTCATACGTAAATTCTGTTTTTTCTTCATTTCTAATCAAAGCATGAAGGTTTTTTGCAGCAATTTTGGCTTGAGCCTCTGCAATTTGAGCAGTTGGTGGAAATGGTCTTTGACTATTAGGATCCATAAACAGCGCACAGTCTCCAATTGCAAAAACACCTGGAAAATCATTTACTTCTAAATTCTTGTCTACAATGATTTTTCCTTTGTCTGTTTTGAATAA
KOK=        29
KK=   10022  LL=   11161  Z=    4.59  JJ=   10022  DL=  1140
A===      111      112      113      114      121      123      124      131      132      133      134      141      143      144      211      213      214      223      224      231      233      234      243      244      313      314      323      333      334      343      413      433
B===      222      122      422      322      212      412      312      242      142      442      342      232      432      332      221      421      321      411      311      241      441      341      431      331      424      324      414      444      344      434      423      443
RRR=   16.678    0.525   -1.993    8.913   -0.267    2.683   -1.333    0.055   -1.451    1.901   -0.172    5.679    1.210    0.007   -1.603   -0.198    6.012   19.343  116.808    5.366   -0.532    0.830    0.006    1.131   19.318  100.964   26.759   -0.084    0.161    0.161    0.478   -0.171
X1==    4.582   -0.523    1.341    5.040   -0.174    2.300    5.785   -0.463    1.244   -1.475    0.151    2.237   -1.062   -0.813   -0.523   -0.340    2.506    3.933   12.412    2.300    0.351   -1.419    0.004    2.177    2.631    6.823    5.166    0.075   -0.166   -0.166    0.758   -0.166
X2==    3.640   -1.004   -1.486    1.768    1.539    1.167   -0.231   -0.120   -1.166   -1.289   -1.139    2.539   -1.139   -0.008    3.064    0.583    2.399    4.918    9.411    2.333   -1.516   -0.585    1.681    0.519    7.343   14.798    5.180   -1.118   -0.971   -0.971    0.632    1.029
CD1=       27        7        8       19        8        8       17        4        6        0        3       12        1        2        7        3       10        9       26        8        2        0        2        6        6       14        8        1        1        1        4        1
CD2=        9        2        0        4        7        5        2        2        1        0        0        5        0        1       10        4        6       14       20        7        0        1        4        2       11       18       10        0        0        0        2        2
AAAAAACACATGTAAAACTTTGGCCAGGAAATCCTGAAGAATATGGTACAGGAATTATCAAAATTGATGGAATGGCAAGACAAAACATTGGAGCAGGAATTGGTGATAAAATTTCTTTAAAATCCGTTGAAGCTGCAAACGCAGAACAGATTGTTTTGTCTCCTACTGAGAAAATATCTGCTGAAGGATTACAAGAATACATGACCTATAACTATCTTAATCATGTATTTACAACTGGAGATACATTATCTCTTAACACTCAGATGGGTGGACGAGTTCAATTCATTGTAACTAGCACAAAACCTTCAAAACCAGTAATTGTTACTGAAAATACAATTTTCAAACTTGGCACAATGACAAAATCAGTTGATGCTTCTGTTCCAAGAATAACATATGATGAACTAGGTGGTCTCAAAAACGAAGTCCAAAAAATTCGTGAGATGGTAGAATTACCAATGAGGCATCCAGAGCTATTTGATAAAATTGGTGTAGAAGCTCCAAAAGGAGTTTTATTATATGGCCCTCCAGGTACAGGAAAAACTCTTCTTGCAAAGGCAGTAGCTGGTGAAACTAATGCCCACTTTATCTCACTTAGTGGTCCTGAAATCATGGGCAAGTACTATGGTGAAAGTGAAGAAAAAATTAGAGAGATCTTCAATCAAGCTGAAGAGAATTCTCCAAGCATAATCTTCATTGATGAGATAGATTCCATTGCTCCAAAAAGAGACGAAGTTTCAGGAGAAGTTGAAAAGAGAATTGTTTCGCAACTTTTGACTTTGATGGATGGAATGAAATCTAGAGGTAAAGTTGTAGTTATTGCAGCTACCAATAGACCAGACTCTATTGATCCTGCACTTAGAAGACCTGGAAGATTTGATAGAGAAATTGAAATTGGAATTCCTGATGATGAAGGAAGATTTGAAATTCTTTCAATCCACACACGTGGAATGCCGATAGATGAAAAGGTAGATCTCAAACAAATCTCAAAGACAACACATGGATTTGTTGGAGCTGACTTGGAAGTCTTGTCAAAAGAAGCTGCAATGAGATCACTGCGTAGAATTCTTCCTGAGATAGATCTTGATGAAGATAAGATATCTGCAGAAATTCTACAAAAAATAGAGATAACAAGTGAAGACT
KOK=        30
KK=   11702  LL=   12481  Z=    5.57  JJ=   11282  DL=   780
A===      111      112      113      114      121      123      124      131      132      133      134      141      143      144      211      213      214      223      224      231      233      234      243      244      313      314      323      333      334      343      413      433
B===      222      122      422      322      212      412      312      242      142      442      342      232      432      332      221      421      321      411      311      241      441      341      431      331      424      324      414      444      344      434      423      443
RRR=    2.695   -0.038    5.324    9.992   -0.034   -0.805    0.153   -0.371    1.644    0.546    0.531    6.074    0.993    0.513    2.034   -0.133    1.584    6.048   46.275   21.115    0.049    0.052    2.447    0.444    2.644   37.397    6.820   -0.588    0.477   -0.381   -2.040   -0.381
X1==    1.875   -0.429    3.490    3.140   -0.014   -0.500    2.626    1.478    0.699   -0.661   -0.615    2.627    0.874   -0.569    0.817   -1.100    2.013    2.878    7.390    3.097   -0.289   -0.244    1.535    0.709    2.253    4.596    4.063    1.104   -0.858   -0.858    2.363   -0.858
X2==    1.437    0.088    1.526    3.182    2.490    1.609    0.058   -0.251    2.353   -0.826   -0.863    2.312    1.137   -0.902    2.490    0.121    0.787    2.102    6.262    6.819   -0.170   -0.214    1.595    0.626    1.174    8.137    1.679   -0.532   -0.556    0.444   -0.863    0.444
CD1=       14        5       11       10        6        2        7        7        4        1        1        9        3        1        8        1        6        6       12        8        1        1        3        2        5        8        6        2        0        0        5        0
CD2=        4        3        3        5        7        4        2        1        5        0        0        4        2        0        7        2        3        6       13       11        1        1        3        2        2        9        3        0        0        1        0        1
TGCTTAGACCTGGAAGATTTGATAGAATCATCGAAGTTCCAAATCCAGATGCAAAAGGAAGACGAAACATATTTGAGATTCATACAAAAAAGAAACCACTTGCAAGTGATGTGGATATTGCAAAACTTGTAGAGTTGACTGATGGATTTAGTGGAGCTGAAATTGCAGCAGTTGCAAACAGAGCAGCAATAGCAGCTCTTAAAAAATATGTTAGCGGCAAAGCACAAAATGTCAAAGACATCAAGATATCTCAACAAGAACTAGTTGATGCAATTGACAAGGTAAAGCCTCGCAAAAAAGAGATTCCACTTGCTCAGTCCATAAAATAGTCTAAATACTAAGGAAAATGAGACAAAACATGAAACTGTATCTTGACTTTGACCCCTGCCAAGAATGTAATACTATGATGGCAGAACTTAGTAGCCCTGAGATGCTATTTGCTGATGAAAAGACACGAGCAGATGAATCTGCAAAGTTTCTCAGGCACTTGACATACAATCACAACGAAGTAGTTCAAGCTGTTATGGATGATCTTCCAAAACAAAAAAGAGATCAAGAACCTGATTTCTACAAATAACTTTCTTTTTCATTCTTAACAATCAATAATCATATTCATATACAAAATTGTCTTAAATTGTATGGATAAAATGAAAATTAGTTTTTTATTTAGTTTAACTGTAATAGCTATTTTGATTAGCTTAACACCTTCATTTGCACAAGAAACTGAACAAGAACCAGAACCTCCAGGACTTCCTGAACCTTCTCCTGAACCTGAACCAA
KOK=        31
KK=   14852  LL=   15901  Z=    5.88  JJ=   14762  DL=  1050
A===      111      112      113      114      121      123      124      131      132      133      134      141      143      144      211      213      214      223      224      231      233      234      243      244      313      314      323      333      334      343      413      433
B===      222      122      422      322      212      412      312      242      142      442      342      232      432      332      221      421      321      411      311      241      441      341      431      331      424      324      414      444      344      434      423      443
RRR=   26.389    6.231   -0.004    0.372   -0.367    8.545    0.505   14.402   -0.629    0.660    1.482   55.410   -1.564    1.427   -0.194   -1.956    3.964    0.480   11.719   21.683    4.107    0.428   12.852    5.164   -0.163   -1.482   -0.061    0.452    0.452    0.336   -0.192    7.793
X1==    4.638    2.386    0.324    0.170   -0.338    2.316    0.650    4.154    1.255    0.898   -1.205    7.500    3.817    1.731    0.440    3.906    3.018    0.579    4.535    4.436    1.509   -1.244    1.999    1.608    0.149   -1.205    0.058   -0.952   -0.761    0.239    0.469    3.239
X2==    5.690    2.612   -0.014    2.191    1.085    3.690    0.777    3.467   -0.501    0.735   -1.230    7.388   -0.410    0.824   -0.442   -0.501    1.314    0.828    2.584    4.888    2.722   -0.344    6.428    3.211   -1.098    1.231   -1.064   -0.475   -0.594    1.406   -0.410    2.406
CD1=       18       13        4        3        6        8        4       11        6        3        0       15        6        3        8       11        8        5       11       12        4        0        4        3        2        0        2        0        0        1        2        4
CD2=       23       14        3        8       10        9        5        9        2        2        0       18        1        3        6        2        6        4        8       11        4        1        9        6        0        3        0        0        0        2        1        3
TCTCTGTACTTTAGCGCAATCTTTCCAAAATCTGCAAAATCTTCAACAGTTGGATTTTTCATTCTCATTGCATACTGATTCACAAATACAGACAAAGCACTACCTATGATTAGATTGTAGACACCATCAGATACATTGTTTGAATATGGAAATGCAACTTTGATAAAAGGAAGATAAGATTCTGTTTGAGATATCATCAACTTGATATGTTTTTCAACAAAATCTTCAATGTCTGATGGTATTGCCATGTTTATACTAGTATTGATTTCTTATAAGTAGATCTTTAACTGTAGGTACTATTTTCAAAATTGATAATATTTTTAGAATTTGTTTCTAAAATTTTGTTAGTTCAATAATTGTTTTTTAATGACAATTTGAGATAGGTACTTTTCTTTTCCTTTTCTACTTCTAGGCAAACACCTTAGCTGTCTATTACAACATGGACAAGCCAACCCATCATATTCTACAAAAACTTCACAATAATTACATCTCTTTTGTCCTGCGGCATATCTTCCAATTTGTGATGGCTTTAATGCCTTGTACTCTTTGCATTTGCCAATACAATAAGTCATCATTAGAGCCAGAAATTATTCAAAGATAAAAGATTTGGTTGCACTGCAACGCACTTTTTACATTTCTTCCAAATTGAATTTATAATACTAGTCTCCATTTCTGGCTATTGCATTATTTAGACGAAAAAGTATTTGGAAAAATTACTACAAAAGAGATCATAGGTGCTGAACCTCCTGAAATTCCTGACACTAAAGATATCTTAGAAAATGAACTTGCAACTCTAGTTTCAGAACTAGAATCACAATCAAAAGAGAATCTTGAGAAACTCTTAGAACAACAGCAAGCTGCTGAAGCTCATGTAAATAGTAGACCTGGAGCTATGGCTCTATCTCAACCTAAAATTCAATTATTTACAAAGTATAGTCAGAAATACATTCAAAGTATCAAAGAAAAATTAGATTCTTAGACTTTTTTCTTTCTGGTGCGTTTCTTTGGAGATGTCTTTCTTCTTACCAATAATGAAATGATTGCTCCAGC
KOK=        32
KK=   16262  LL=   17131  Z=    5.99  JJ=   16202  DL=   870
A===      111      112      113      114      121      123      124      131      132      133      134      141      143      144      211      213      214      223      224      231      233      234      243      244      313      314      323      333      334      343      413      433
B===      222      122      422      322      212      412      312      242      142      442      342      232      432      332      221      421      321      411      311      241      441      341      431      331      424      324      414      444      344      434      423      443
RRR=    9.782   24.880    1.205   -0.069   -0.073   10.217    7.087    3.315    1.770    5.548    0.361    0.174   -2.785    4.174   -0.494    1.208   -1.258   27.479   -1.265    0.254   16.664    0.354    9.380   21.993   -0.774    0.658   -0.506   -0.276    0.072   -0.155    0.735    0.529
X1==    4.282    6.013    1.301    0.172   -0.152    2.481    2.599    0.701    1.883    3.672   -1.210    0.784   -1.210    3.070   -1.033    1.285    0.769    6.632   -0.460    0.089    6.912   -1.214    2.943    5.596   -1.235    0.459    2.021   -0.805    0.227    0.227    1.293   -0.773
X2==    2.284    4.138    0.926   -0.399    0.478    4.118    2.727    4.727    0.940    1.511   -0.298    0.222    2.301    1.360    0.478    0.940   -1.636    4.144    2.748    2.847    2.411   -0.291    3.187    3.930    0.627    1.435   -0.250    0.343    0.316   -0.684    0.568   -0.684
CD1=       15       19        5        3        5        7        7        4        6        6        0        4        0        5        3        5        4       14        2        3       10        0        5        8        0        2        4        0        1        1        3        0
CD2=       10       14        4        2        6        9        7       10        4        3        1        3        4        3        6        4        0        9        7        7        4        1        5        6        2        3        1        1        1        0        2        0
AACTTCAATTGGAAATTCTGCATTTGCAAAAATTGATTCAGGCATTTTTGTGTGGATTGTAACATTTGGGTCTTCTTTTATTGTAATTGGAATCGCAATGTCGTGATAAAACGGATCTTGTGGTGTCTCGTTATTTGAAACTAGAATCTGAGAATATTTTATGTTAAGAAAATGAATTCCTGGACTTGCATCATTTGTAATATTTAGACTGACATTTTCACCATATGAACCACCTTCAGTAAGTTTCTCAATTGTTACGCTGTTTGGTTCTACAATTAATCCTGGTACATCAGATAATGAAAATTCAAATGAAATATCTTGTTTTTCTTCCCATCCATTATTTTTTATTAAAATTGAGATGATTCCTTCCCTACCGACTACTATTTCATCAGGATGAGTGATCTTAATATCCATTCCTCCCTCTAGATTCTGAACTAGAGTTTCTCCATGAATGTTAGGGATCATAAAGAACAATCCTACAAGAAAAGGTGCAATCCAGAACCGATTCATGCTTTTTTATTATCACAACTGCATTATGACTATTCTGGGCAATTACAGGCTCAAAAATCCCAAAAAATAACTTGTTGATTCATAAATACCACCAATCCTAGGATTCCAGAATCAATTATGGTAAGTAAAACAAAAGAACTCTGTCCAAGATGTGCACAGGGAAAATTAGTAACTGATAATGAATCTGGAGAAATGTTTTGCTCCAAATGTGGTTTTGTAATTACTGAAAAATTACAAGAGGCAGGTCCAGAATGGCGTTCTTTTACACAAGATGAACATGGAGATCGAGCAAGAGCAGGAGCTCCTACTTCATTAACAATGCATGATATGGGTCTTGCAACAATTATCAATCCAGTAAAC
KOK=        33
KK=   32102  LL=   32401  Z=    5.42  JJ=   31502  DL=   300
A===      111      112      113      114      121      123      124      131      132      133      134      141      143      144      211      213      214      223      224      231      233      234      243      244      313      314      323      333      334      343      413      433
B===      222      122      422      322      212      412      312      242      142      442      342      232      432      332      221      421      321      411      311      241      441      341      431      331      424      324      414      444      344      434      423      443
RRR=   10.143    3.356   -0.007   -0.039    0.343    0.747   -0.071    3.138   -0.313   -0.835    0.331   35.271   -0.237    0.078    0.092    2.857    2.419    0.108    0.002   -0.029    0.693    0.179   11.720    1.299   -0.058   -0.237    1.329   -0.461   -0.160    0.142    0.612    0.142
X1==    3.410    1.468   -0.029    0.314   -0.290   -1.060    1.266    0.966   -1.060    2.148   -0.568    6.314   -0.568    0.621   -0.290    0.867    1.266   -0.164    0.216   -0.097    1.089    0.393    3.393    0.595    0.148   -0.568    2.089    2.295    0.530   -0.470    0.432   -0.470
X2==    2.975    2.286    0.247   -0.124   -1.185   -0.705   -0.056    3.247    0.295   -0.389   -0.583    5.586    0.417    0.125   -0.317    3.295    1.910   -0.659    0.011    0.295    0.636    0.454    3.454    2.182   -0.389    0.417    0.636   -0.201   -0.301   -0.301    1.417   -0.301
CD1=        5        3        1        1        1        0        2        2        0        3        0        7        0        1        1        2        2        1        1        1        2        1        4        1        1        0        3        3        1        0        1        0
CD2=        5        4        1        1        0        0        1        4        1        0        0        7        1        1        1        4        3        0        1        1        1        1        4        3        0        1        1        0        0        0        2        0
TGCCAAACCAAATACGTCAAATCCTGGACCTAGATTTGCTGTAGACGAAGGTGCTTTTACTGTAACTTTTGATGCCACTAATCTTCTACCTCTTCGCCCAAATTAAGAATTCTGCTAAGAGCTCCCTCTAGATTGACAAATCCATCTCCAGTTACATTTGAGATTGGAATTAGTCCCTGTGCAAATCCGCTAAGATTCAATCCTCTCAAGATGTTTGTAGTCAGAGTATAGGTATCTCCATCTGCATCATTTGCAATAGCACTCTCCAAAGTACTCAAACTACTTGACCATTGTAGAATG
KOK=        34
KK=   39872  LL=   40471  Z=    4.53  JJ=   39602  DL=   600
A===      111      112      113      114      121      123      124      131      132      133      134      141      143      144      211      213      214      223      224      231      233      234      243      244      313      314      323      333      334      343      413      433
B===      222      122      422      322      212      412      312      242      142      442      342      232      432      332      221      421      321      411      311      241      441      341      431      331      424      324      414      444      344      434      423      443
RRR=    7.702    7.027    1.523    0.067   -0.304    5.267    0.534    0.579    2.663    0.073   -0.020    6.380   -0.020   -3.071    0.363   -0.181    0.646    4.961    1.737    9.425   11.158    0.064   57.206    3.692    0.002   -0.020    0.857   -0.787    0.376    0.376   -1.222   -0.188
X1==    3.331    2.070    1.052   -0.375   -0.417    1.042    0.455    0.268    1.824   -1.024    0.096    5.492    0.096   -0.789   -0.417    0.260    1.291    3.373    0.448    2.606    2.918    0.091    8.091    1.207   -0.035    0.096    0.946    1.353   -0.564   -0.564    1.096   -0.564
X2==    2.312    3.395    1.448   -0.180    0.729    5.054    1.173    2.165    1.460   -0.071   -0.208    1.162   -0.208    3.893   -0.870   -0.697    0.500    1.471    3.880    3.616    3.824    0.706    7.070    3.059   -0.071   -0.208    0.907   -0.582   -0.667   -0.667   -1.115    0.333
CD1=        8        6        3        1        2        3        2        2        4        0        1        8        1        0        2        2        3        6        2        5        4        1        9        2        1        1        2        2        0        0        2        0
CD2=        8       10        4        2        5        9        4        5        4        1        1        4        1        6        2        1        3        4        8        7        5        2        9        5        1        1        2        0        0        0        0        1
ATTATTGGCAGAGACCATGCAGGAGTTGGAAAATTCTATGATCCAATGGCAGCACAAGAAATCTTTTCAGATTATCCTGAACTAGATATTGCTCCAGTGTTCTTCCCTGCATTCTTTTATTGTAGAAAATGTCTTACATACACAACTCCAAAGGCATGTCCACATGATAATGATGACAAAGAGCAAATCAGTGGAACTGCATTAAGAGAAATGATTCAAAACGGACAAGCACCTTCTCAATTTATCCTAAGACCTGAAGTTGCACAAGTAATTTTGGATCATCCAAAACCTTTTGTTGATTAGATATTTATTCAATCAAACTTGCACTAGCTCCATGAGATATCTATTTGCAGCAATTTTACTTTCTGGAATTTTTATTACTCCTGCGTTTGCTCAGGAAGTAAACCCTTCATTAATTATTGATGAAATCGAGATTCCTGCTCAAGAATTTAATCGAGTTTTACGAGATGCTCCTGTTGTCCCTCTAGATGAGATTCATGCAGTCAGCTGGCAGGTAACAATTGATAACAATCTCCTTTATGCAAATCCTGATGGAAATGCCGTCTTTAGACTCTATGATGCAAACTCTGAAGACGAATT
KOK=        35
KK=   42482  LL=   43351  Z=    6.41  JJ=   42422  DL=   870
A===      111      112      113      114      121      123      124      131      132      133      134      141      143      144      211      213      214      223      224      231      233      234      243      244      313      314      323      333      334      343      413      433
B===      222      122      422      322      212      412      312      242      142      442      342      232      432      332      221      421      321      411      311      241      441      341      431      331      424      324      414      444      344      434      423      443
RRR=    7.069    7.167    2.392    5.508    0.012   13.962    0.801   10.891   -0.198   -1.909    0.096   -1.092    0.813   -0.313   -0.615    0.059    3.939   53.103   17.508    0.137   -0.100    0.278    4.465   -0.319    6.885   14.808    0.096   -0.796   -0.154   -0.266   -0.260    0.432
X1==    1.859    4.873    2.422    2.442    0.155    4.804    2.452    4.790    0.653   -1.228   -0.399   -1.122    1.250    1.262   -1.132    0.060    2.452    7.194    3.654    0.060    0.421    0.430    2.909    1.269    2.059    2.899   -0.403    1.232    0.237   -0.763   -0.399    1.237
X2==    3.803    1.471    0.988    2.255    0.080    2.906    0.327    2.274   -0.303    1.554   -0.241    0.974    0.650   -0.248    0.544    0.981    1.606    7.381    4.791    2.264   -0.238    0.645    1.535   -0.252    3.343    5.107   -0.238   -0.646   -0.651    0.349    0.650    0.349
CD1=       10       17        7        7        6       11        7       11        4        0        1        1        3        3        3        3        7       15        9        3        2        2        5        3        4        5        1        2        1        0        1        2
CD2=       13        8        4        6        5        7        3        6        2        3        1        4        2        1        6        4        5       14       10        6        1        2        3        1        5        7        1        0        0        1        2        1
CCAAGAACTGTAAAAGAACAAGCAAACAAAATTGGCTATACAAATGAATTAGAACGTGCAGGATGTGAAATTCTTTCTGACTGTTGTACATGTCTTACTCCGTTAATTAACAAAGAAAATGTTGATGCTGTTACAACTAATAGCATCAAGGGTGCATTTTATCTAAAAAACTCTAATGGTGTTGGTGTAAATCTAAAATCATTATCGCAAATTATAGAAGATGAGACACGATGAAGGTTCTAGTTTCAGGAAAAGTTGAAGGTATTGTACTAAAATCAAAAGATGCAATTAATTTTCTAGGAACAGTTGACAAAAAAACTGGAATTATTAGTGACAAAAATCATGATCTATATGACAAATCAATCAAAGATACGATTCTAGTTTTTCCTTCTGGTGTTGGAAGTAGTGTAGGTGCATACACAATTTATTCTATCAAATCAAATGGAACAGCACCACTTGCAATGATCTGTCAAAAAGCAGATCTGACTGTAGCTACTGGATGTGCACTAGCAAACATTCCACTCGTAGTTTTGCCTGATGAAGAATTTTCTTCAATAAATAACGGAATGAAACTATCCCTTGATACTGATGCTAGTCATCCTCTTCAGTATCAATGAAATTTTGAATATCTGCTTCCCCTCTGTTAACATCTTTTACCTGGCTTTTTCCAGCAGGCATTACGCGAACAAATTCATCAATACTGATTTTTTTAGTAATTTCTTCATGAATTTTTGAGAATTCCAGCCTAATTTTCTTTGCAGCATCAACCATTTCGATTCCTTGTGGTTCAATTATTGCATAACAGATTGAATTTTTCTTGATTGTTTCAGGTGGGCCACATGTTAATGCATAGCCATCTTCTTGTGGAAT
KOK=        36
KK=   49862  LL=   50251  Z=    7.20  JJ=   49142  DL=   390
A===      111      112      113      114      121      123      124      131      132      133      134      141      143      144      211      213      214      223      224      231      233      234      243      244      313      314      323      333      334      343      413      433
B===      222      122      422      322      212      412      312      242      142      442      342      232      432      332      221      421      321      411      311      241      441      341      431      331      424      324      414      444      344      434      423      443
RRR=    1.372    1.312   -2.092   -2.338   -1.522    0.023    0.521    0.260    1.122    0.598   -0.435    0.460   -0.105    0.225   -2.129   -1.215   -0.422    9.486  125.546    0.058   -0.263    0.225    0.225   -0.623    2.173    4.834   -0.263    0.039    0.039   -0.195   -0.105    0.039
X1==    0.547    2.308    3.304   -0.649   -1.399    0.040    1.105    0.304   -0.960    1.646   -0.330   -0.649   -0.330   -0.308    4.532    1.040   -0.895    2.356   11.629    0.040   -0.488   -0.455   -0.455   -0.424    0.646    3.670   -0.488   -0.180   -0.168    0.832   -0.330   -0.168
X2==    2.507    0.569   -0.633    3.604    1.088    0.573    0.471    0.854   -1.169    0.364    1.317   -0.709    0.317   -0.732   -0.470   -1.169    0.471    4.027   10.796    1.443    0.539   -0.495   -0.495    1.469    3.364    1.317    0.539   -0.219   -0.235   -0.235    0.317   -0.235
CD1=        2        5        4        0        0        1        2        1        0        2        0        0        0        0        8        2        0        4       14        1        0        0        0        0        1        4        0        0        0        1        0        0
CD2=       11        5        1        7        6        2        2        3        0        1        2        1        1        0        3        0        2        5       12        3        1        0        0        2        4        2        1        0        0        0        1        0
GGATTTTGTAACCAATTGCGTCAATATTTAGTCCATTAAGAATATTTTTTTTGAATGCAAAAAACCCAGACATTGGATCTTTTGTATTAATTCCCAATCCTTTTTTTGCAATAAGTGTTGCAAATTTACTAATTAGTTTTCTTTTTGCAGACCAATTTTCAATTTTACCACCTTTAATGTAACGTGATGCAACTGCAATGTCGTATTGGTATTTTTTTATTGATTCAACTAATTTTGGAATAATTTGTGGTGGATGAGAAAAATCAGAATCCATGACAACAATTGTATCGCCTGTTGCTTGCTGAATTCCTTTAAGAATTGCAGAACCTAAACCATCTTTTGTTTTTCTATGAATGACTTCAATTGTATAATTTGTAATTTTCTTCAAAT
KOK=        37
KK=   53642  LL=   54511  Z=    6.44  JJ=   53522  DL=   870
A===      111      112      113      114      121      123      124      131      132      133      134      141      143      144      211      213      214      223      224      231      233      234      243      244      313      314      323      333      334      343      413      433
B===      222      122      422      322      212      412      312      242      142      442      342      232      432      332      221      421      321      411      311      241      441      341      431      331      424      324      414      444      344      434      423      443
RRR=   14.774    8.591    5.823    0.254   -0.122    0.236    7.327   13.867   -0.496   -0.030   -2.294    6.151   -0.012   -0.084   -1.874    0.485   -0.838   28.342    2.679   23.140    3.583    0.116    2.533   31.789   -0.391    0.006    0.583    0.272    0.272   -0.870    0.547    0.272
X1==    6.309    2.806    4.037    0.458   -0.326    0.065    2.728    2.419    1.847   -0.402   -1.167    1.024    0.562    0.704   -2.284   -0.529   -1.010    3.679    1.266    5.410    4.339   -0.104    3.709    7.994    0.422   -0.302    0.706   -0.629   -0.571   -0.571    0.562   -0.571
X2==    2.342    3.062    1.442    0.555    0.372    3.628    2.686    5.733   -0.269    0.074    1.966    6.008   -0.021   -0.119    0.821   -0.918    0.829    7.704    2.116    4.277    0.826   -1.120    0.683    3.977   -0.926   -0.021    0.826   -0.432   -0.477    1.523    0.973   -0.477
CD1=       26       14       11        4        6        3        7        8        6        1        0        5        2        2        1        2        1        8        4       12        6        1        5        9        2        1        2        0        0        0        2        0
CD2=        9       12        4        3        6        8        7       10        2        1        3       11        1        1        7        1        4       16        7        9        2        0        2        6        0        1        2        0        0        2        2        0
TGGCTTTGAAGATTCTGTAAACAAACTTGTAATGTTATCAAAAAAATTCTCAACTTTTACAGTAACAACTGGAGAATATCCTCCATGCATCAAACATGCAATTGACATACTTGAAAAAGGTGAAAATCTTCCACACTCTGGTAGATTTATGTTAGCAACTTTTCTTCTTTCAAAAGGACAATCTGTTCAACAAATTGCACCATTATTCAAGAATGCTCCTGATTATAATGAGCGCGTAACTCTTTACCAACTCAATCATTTAGCTGGAACTTCTGGCAGTGGCACCCAATATTCTTGTCCTTCATGTGAAAAATTAAAAACACAAAGTCTTTGTTTTGCAACATCTGAATGTGATGGCATAATCACTCCACTTCAATTTGGAAAAAAGAGAAAATAATGAATGAAACTGATATAAAATTTCTAGAAAGTGCGTTCAAAAAATATTATTTTGAACAATTCGAATTGATTAGAGTACCAGAACGTACATCTGAAAGAGAATTTGGTTATCAAAAATTCAACTCAGGAATGACACGTCATATTTCAGTCAAAGATGACAAAGAACTGCATTTACTACTAATGCAAAACGTTCCATCTGATGTCTATTGTTCAAATGCATACTATTCATTTCCAAATTTACCTATGAATGAGAAAGATTGGAAGGAAGCTGATCTTATTTTTGATATTGATGCAAAGGATCTTAATCTATCGTGTAGAGGAAATCATACTTTATCAATATGCAATGAATGTCATGAAATTTCAAATAATTCTGAAAAATGTTCAAAATGTAACTCTACAAAATTAGAAAAAAAATCTTTGCCATGTAAGAATTGTATAGACTCTTCAAAAATTGAAGTTAAAAAATTATCAGAA
KOK=        38
KK=   67592  LL=   68521  Z=    5.29  JJ=   67382  DL=   930
A===      111      112      113      114      121      123      124      131      132      133      134      141      143      144      211      213      214      223      224      231      233      234      243      244      313      314      323      333      334      343      413      433
B===      222      122      422      322      212      412      312      242      142      442      342      232      432      332      221      421      321      411      311      241      441      341      431      331      424      324      414      444      344      434      423      443
RRR=   10.965    6.149   -0.348   14.229    0.568   -0.199    1.893   -0.072    0.927    0.492    0.578   -0.795    0.188    6.403    2.084   -1.707    2.388   11.473   51.031   35.103   -0.075    0.334    1.316   11.129   -0.958   27.171    1.517   -0.378   -1.006    1.765    0.079    1.765
X1==    4.244    2.737    0.478    2.784    0.792    0.591    0.685   -0.190   -0.578   -0.453   -1.034    1.976    0.914    2.279    0.792    1.761    1.392    5.175    7.026    5.854   -0.736   -1.185    2.227    3.056   -1.257    3.838    1.378    0.904   -0.726    1.274   -0.060    1.274
X2==    2.584    2.247   -0.728    5.112    0.717   -0.336    2.763    0.382   -1.603   -1.088   -0.559   -0.402    0.205    2.810    2.629   -0.969    1.715    2.217    7.263    5.996    0.101   -0.282    0.591    3.641    0.762    7.080    1.101   -0.418    1.385    1.385   -1.322    1.385
CD1=       11       10        3        5        6        4        3        2        2        1        0        4        2        3        6        6        4       14       14       13        1        0        4        4        0        5        4        2        0        2        1        2
CD2=       17       13        2       16        9        2        9        4        0        0        1        4        2        7       14        1        7        5       15       12        1        1        2        7        2       11        2        0        2        2        0        2
AATAATTTCTGAAAGATCACACAGTATTCAAGGCCATGAATTTCATTACTCAAAACTAAATTCTGTATCTACTGATTCAAAATTTGCTTATGAATTAGAAATTGGTGACGGAATAAAGAATCACAAAGATGGATTAATCCAATACAATTCTCTGGCATCTTATGGACACCTTTATTTTGATAGTTTTAATTATGCGGAAAATTTTGTTAAAAATTGTATAAAATATTCAAGAAGCTGATTCTGCTCGAATTAACTTGAAAATTGCATTTATTATTGCTGAAGCTGAGGAACTACCTCCTTTTCTACCCAAATTTGTGATAAATGGCGCCTCTTCTAATCTAGATAATTCTTCTTTTGATTCTGCAGCGCAGATAAAGCCTACTGGAATACCTATGATTAGTGCAGGCTTGACAATTCCTTCTTTTACCATCTTTATCACCTCTTGTAAGGCTGTAGGCGCATTTCCTATTGCTACAATTCCTTCATCAATATCTGATTTTGCAGCCCTCATGGATACCTGAGAGCGTGTTTTTCCCTCTTTTTTTGCCAATTCCATAATTTCGGGTTTTGAGATATTACAAACAATATCATTTCCAAAATCTTTTGGATTTTGTTTATTGAGGCCTCCAATTACCCCGTTGACATCTACTACGATACTGCAACCATTCTTCAAAGCTTTCATTCCGCTTTCAATTGCTTCCTTATGAAAAATTATTTTATTTTTATCTGCAAAATCAAAATCTGCTGTAGAATGAATAATTCTTCTTACAATTGGCCATTCCTTTTCATTGTATGGATGAGAACCAATTTCATCTTCAATCATTTGCATGCTTGCATCTTCAATTGATTGACCTTTTTCAGTTTGCATCTTCAACCTCCTTTGCTCTTTCAATAATTAAATCAATGATTTTTTCATCAGCCCCAATATGT
KOK=        39
KK=   71402  LL=   72481  Z=    5.80  JJ=   71282  DL=  1080
A===      111      112      113      114      121      123      124      131      132      133      134      141      143      144      211      213      214      223      224      231      233      234      243      244      313      314      323      333      334      343      413      433
B===      222      122      422      322      212      412      312      242      142      442      342      232      432      332      221      421      321      411      311      241      441      341      431      331      424      324      414      444      344      434      423      443
RRR=   34.380    4.656    0.818   -0.367    0.201    5.815    8.201    0.127    0.471   -3.911    1.276    2.867    0.026    4.947    1.406   -0.656    7.766   16.048   67.227    9.637   -0.453    0.328   -0.100   14.001   -1.036    8.221   -1.102    0.247   -1.019   -0.338   -0.378   -0.338
X1==    7.755    1.696    2.318   -0.455   -0.267    4.239    3.534    0.360    0.617   -1.291   -1.233    1.081   -0.415    1.390    0.714    0.617    1.910    4.706    9.675    3.722    0.433   -0.300    0.565    4.320   -0.511    1.219   -0.394   -0.641    2.415   -0.585   -0.415   -0.585
X2==    4.433    2.745    0.353    0.807   -0.750    1.372    2.320    0.353    0.763    3.029   -1.035    2.652   -0.063    3.559    1.968   -1.063    4.066    3.410    6.949    2.589   -1.047   -1.096   -0.177    3.241    2.029    6.742    2.801   -0.385   -0.422    0.578    0.909    0.578
CD1=       36       15        9        3        9       12       10        5        5        0        0        6        1        3       12        5        7       12       20       11        2        1        2        6        1        3        1        0        3        0        1        0
CD2=       17       14        3        4        5        5        7        3        4        4        0        7        1        5       12        1       10        9       16        7        0        0        1        5        3        8        4        0        0        1        2        1
GTTTACCATTTTTGATTTTCAAAATAGATTTAAAATAAAAACTACTTGGAATTTCTATGGAAAAACCTCTTCAAATAGTAATTACTGGAGCCAGTGGATTTGTGGCAAAAAATCTTAGAAAATATTTGTCTGAGAAAAATATTCATCTGATTTCAATATCTAGAAAAAACTTCAAACCATTCAAAAATGAAACTAAAATTATTTCCAAAACCTATGAGGAACAATTACTTTTGCCAAAAATAAAAAATTCATATGCATTAATTCATCTTGTGGGAATTGGAAAACAGTCCACAAAAACTGATTATGAATCAATCAATGTTCAATTAACACAAAAAATTGTCAATTTATCAAAAAAGGCAAAAATCAAAAAACTCGTTTATACAAGTGGATTGGGAGTATTTGCTGATACTACTATGGGGTATTTTATCTCAAAATTCAAGGCTGAAACATCTATTATTGATTCAAAAATTGATTACACAATTTTTCGACCTTCCTATATTGTAGGTAAAGATGATCTTTTCACAAAATATCTAAAAAAATCTATTAAAAAAAATCAAATCATTATTCCCGGGTCTGGAAAATATTTGATACAGCCAATTTCTATAGGAGATGTTACAAAATTGATTTTCCAATCAATTATTGATAAGAGATTTAAAAATAAAACATTAGATCTTGTGGGTCCTGAAATAATCTCATTTAAGAAATACATTCAACTGTACTTACAAAAGAAAAAAACTAAACTATATCACATTGATATTGAAGATGCTTATCGTCTTGCCTTAACTAACTCAGAATTTGATTATGGTGTAGATGATCTAAATATTCTAGTTGGAAATTTTGTTGGAGATCACAAAAAACTTAGAAATCTCTCAAAAATGAATTTTCAGTCAGTAAAAGAATTGTTAAAGACCGGCGCCTTGCTTTAGTGCATCTACTTTGTTTGTTTTTTCCCAGCCAAATTCTGGCTCATTTCTTCCGAAATGACCATATGATGCTGTTTTTTTGTAAATTGGTCTTTTCAGATCTAGTTGAGAAACAATTCCTGATGGTTTCATATCAAAATTCTTTCTGACTAAATCT
KOK=        40
KK=   78302  LL=   79471  Z=    4.92  JJ=   78302  DL=  1170
A===      111      112      113      114      121      123      124      131      132      133      134      141      143      144      211      213      214      223      224      231      233      234      243      244      313      314      323      333      334      343      413      433
B===      222      122      422      322      212      412      312      242      142      442      342      232      432      332      221      421      321      411      311      241      441      341      431      331      424      324      414      444      344      434      423      443
RRR=   22.204   15.799   -0.621   -0.056   -1.857   43.526    2.270   -0.262    2.366    2.545   -0.217    2.344    0.161    4.336    3.035    0.443    0.904   10.944   22.485    3.156   12.739   -2.603   13.859    2.161    0.305   -0.126    5.808   -3.039    0.728   -0.802    0.900   -3.079
X1==    4.537    4.457   -0.335   -0.061    1.427    6.057    1.950   -0.335    1.513    2.118   -1.317    1.654    0.981    1.266    1.806    1.008    1.405    3.655    4.798    2.018    3.232   -1.383    5.187    2.667   -0.717    0.215    1.881    4.645   -0.952    1.048    0.981   -0.952
X2==    4.893    3.545    1.852    0.920   -1.302    7.186    1.164    0.780    1.564    1.201    0.165    1.417    0.165    3.425    1.681    0.439    0.644    2.994    4.686    1.564    3.941    1.882    2.672    0.810   -0.426   -0.588    3.088   -0.654   -0.765   -0.765    0.917    3.235
CD1=       18       19        3        3       11       16        7        3        7        5        0        6        3        3       12        6        6       12       13        8        7        0        9        5        1        2        5        6        0        2        3        0
CD2=       22       17        7        6        4       16        6        5        6        3        2        7        2        7       12        4        5        8       12        6        6        4        5        3        1        1        5        0        0        0        3        4
ATAAGCTTTGATAATTTTAATCAAGTCTCCTGGTTTCAGATTTTCAATTCCAGGAAGATTTGCTTTATCATCCCATAACTTTACACTTGCTGTAGAATTTGCATCATCATATACTGTCATAGTTCTGAGATAAAATGGAGAACCATCTTTTCTTGAAAATTGTTTTGCAGGTGATAAATTCAATACTCTAGTTTCTAATGAAATTTCTTTTGCTCCTGCATAGAGATCTTTCAAACTCATTTCTACTTTTAGTGGCCCTGATAATGTAACCCCATAATCTGATGCAATCAAGAATAAAGCTCCTTGATCAGTTAGATACCCTGCACCAATTTTCTCTTTTTTTAATTTAATTTGCTCTTCAATAATTTCTTTAGTTAACTCTGGTTTTTGTTCAATTAACTTTTCAACTAGACTATCAAATTCCGACAATTCATAATTGCTACCTTTATTCTATTAATAAAAATTTCATTATCTCCTATCATTTTATTTACATAAAATTAGATCGCATAATTGTTAATTTCAAATTGTCATCCTCAAATTTTTCTTATTTTGAATATATTGTCTCATAATTGACTTGACTACTGCAAAATCTACGGTTAAACCACTGATTAACTAAATTAGTAGGATGATCGCAGTTTCGTTATGTCATGTATTGATGTTAATCATCTATCAAAATCATATGGCTCCCTAAAAGCAGTAGATGATATTGTTTTATCAGTAAAACCTGGCCAAGTATTTGGATTTTTAGGCCCAAATGGTGCTGGAAAATCAACTACTATCAAATTACTCACAACTCTGATTCCTCCCTCAAACGGCTCCCTTGAGATATTGGGAATCGATGCAATCAAAAATCCATTAGAAATACGCCACAAAATTGGAGTAGTCTTACAACAACCTAGCTATGAGCCCACCTTGTCTGTTGAAAAATCCCTTGACAAGTATGGAATGATGTGGGATGTTCCCAAAATTCAACGTAAGGAAAGAATGGAACAACTCATGAAAGATTTTGACCTAGTTGAGATCAGAAAAAAAAGAAATGAAGATTTGTCTATTGGTCAGCGAAGGCGAGTGCAAGTCGCACGTGAATTCATGCATGATATGGATTTGTTATTTTTAGATGAACCTACAGTTGGATTAGATCCTAGTGCAAGACGAAAATTGTTGGATTAT
KOK=        41
KK=   81992  LL=   83161  Z=    5.63  JJ=   81962  DL=  1170
A===      111      112      113      114      121      123      124      131      132      133      134      141      143      144      211      213      214      223      224      231      233      234      243      244      313      314      323      333      334      343      413      433
B===      222      122      422      322      212      412      312      242      142      442      342      232      432      332      221      421      321      411      311      241      441      341      431      331      424      324      414      444      344      434      423      443
RRR=   43.301   34.190   -1.051    4.376   -0.414    1.056    0.068   -0.591    4.419    3.759    0.392    3.648    0.938    1.391   -0.487    0.139   -0.596   22.840    0.201    5.476   21.295    0.569   26.159   18.460   -0.043    0.177    2.285   -0.176    0.469   -1.002    1.264    0.890
X1==    6.760    6.236   -0.489    3.757   -0.356    0.937    0.963    2.515    2.047    2.295   -0.289    0.736    0.581    0.598    0.420    1.492    0.405    4.665    0.077    2.047    3.523   -0.455    5.965    5.205   -0.300   -0.289    1.928   -0.645   -0.637    1.363    1.451    3.363
X2==    6.406    5.482    2.149    1.165    1.165    1.126    0.071   -0.235    2.159    1.638   -1.358    4.959    1.614    2.328   -1.160    0.093   -1.470    4.897    2.624    2.676    6.044   -1.251    4.386    3.546    0.144   -0.615    1.185    0.273   -0.735   -0.735    0.871    0.265
CD1=       22       23        2        9        6        5        5        7        7        4        1        4        2        2        8        6        4       13        4        7        6        1        9        8        1        1        4        0        0        2        3        4
CD2=       32       26        9        7       13        6        4        4        8        4        0       15        4        5        6        4        1       12        8        9        9        0        7        6        2        1        3        1        0        0        3        1
AATTGGAATGATTTTATTTGATTTTTTAGTATATGCTGCTTCCTCTTCTTCTATTCTTATCAAAATATTCTTTTTATGATTATTTTTAAATGGAAGTCGTACACTTTGATTTGTTTTTCTTTTTATTGTGACCGCCGCGTCAATTGATTTGTATGAAATAATATTTTTTTCATTTATGCCAAATTTTGAAAATTCTTTCTTTGGAATTGTATAAGGGATTAGAAGTTTCTGAATTAATGGTAATGTTAATCTCATCACTGCCTCTGCGTGTGGTGAATCACAAAATGCTATGTGTTTAATTCCTAATCCGAATGAAATTCTTGCAGCTTCAGGTGAGCAAAAACTAATTACAAGATCTGGTGAAAATGCTTCAATTTTTCTAGTAAGCTTTTCCATTCTCTCAATTCCTGCTTTTAGTTTGGAATTTTTACTTCCTCCACCATGTTTGCCTACAAAAATCAGGTCAAAATTACGAATTTTTGCTAATTTTGAAACTTCTTCATAATCTCTAGAAGTACATAAAATCCTGTTTTTTTTACCTAATTTCTCAATTATTGGTTCAGAAAACAATAATTGTTTTGGAGTTAGAATATCTATCCATATTTTCAAGTAATTTTCATAATTGAAGTTAGTTCAATAAGTTTTTCTTAGTCTAATCCTAAGCTTAGTGTAATGGGGGGAACAAAAATTGTTGTTTATGGCCTTAGTACAGAAGGATACGCCATTGCATCACAAATGGCCATTAAAGGAGCAGATGTTTACATAATTGACGAATCAACCCCATCTGCAATTTCATTAAAAGCAGAGATTGCTAAAACATATCCTAATGTTTCATCTCTAAAAGAAGATGAGCCATTATTAGCTATGGAGCCAATTGAAGTAGCAATTTCTAAAGCTCAATACTTGTTTTTTACCCCAAGAATTAGAAAAACTGGACAAGATATCAAAACTGAAATTCATTCAAAATTCAAGGACGCTACTGCATCTTTAAAGAAAAAGAGCTCTGTTGTTTTTACTCTTCCTACAGGATTTGGTGGAAATAATGAAAACATTTCTTTACTTGAACATGTTACAGGATTAGAAGTCGGAAAGGATATTTCATATTTTTATTATCCTTTGGAAGGTATTGAACAACAACCAAAAATTATTGGTTCCTTTAATGGTAAAAAA
KOK=        42
KK=   87752  LL=   88921  Z=    6.38  JJ=   87722  DL=  1170
A===      111      112      113      114      121      123      124      131      132      133      134      141      143      144      211      213      214      223      224      231      233      234      243      244      313      314      323      333      334      343      413      433
B===      222      122      422      322      212      412      312      242      142      442      342      232      432      332      221      421      321      411      311      241      441      341      431      331      424      324      414      444      344      434      423      443
RRR=   38.205    7.429    0.010   -1.422   -0.090    2.260    6.854    6.731   -0.077   -0.371   -0.679   -1.175   -0.046   -0.036   -0.044   -3.185    5.579   35.178   56.087   16.705    3.540   -0.171   -0.679    5.405   -0.371    0.222   -0.027    1.520   -1.402    0.679    0.587   -0.292
X1==    8.215    2.863   -0.123   -0.607    1.623    0.511    2.142    2.604   -0.062    0.841    1.073   -0.607    0.073    0.229    0.796    1.657    1.515    7.502    7.547    3.375    1.921   -0.281    0.592    2.777    0.841    0.073    0.327    0.430    2.526    1.526   -0.927    0.526
X2==    4.650    2.595   -0.081    2.342   -0.055    4.421    3.199    2.584    1.249   -0.441   -0.633    1.936   -0.633   -0.159   -0.055   -1.922    3.682    4.689    7.432    4.950    1.843    0.610   -1.146    1.947   -0.441    3.048   -0.082    3.539   -0.555    0.445   -0.633   -0.555
CD1=       21       13        2        1       10        4        6        6        3        2        2        1        1        1        8        6        5       20       18        9        4        1        2        4        2        1        2        1        3        2        0        1
CD2=       36       21        5       12       12       12       11       11        6        1        1       11        1        2       12        0       12       10       16       13        3        2        0        4        1        6        1        4        0        1        1        0
GAATTGGCTAAAACACTACGAAATTTCTTATGACAACTATGTTTCAGTAATTGATGGTCCTATGAAAGCTGATCTGGATTATGATGTTTTTATTGACGATTCACCATTAAATGCATTAAAATTTCTACAAAATAAGAAAAAAGTAATTCTATATTCCCAACCTTGGAATCAACATATCACTGAAAAAAATATTCATCGAATTTCAAAACTTTCTGAAGTGATAAAAAAATTAAATTAATTTTTTACAAATTTTTTAATATTTACTTGATGTCCTTTTCTTACATGTGATGAGTGTGTTGTTTTTAACAATTCTGAAATTTTATCATCATCATAAAATTTGATATTATATCTTCCTAGTACTTTTTTACAATTCATACAATAAACTTCTTTGAATTCCATTTCCATTTTGATTGATATTGTTTTTTCAGTATAATAAAGAAACTTATTCTAGATTTCAAAAATTTCCATTGCGGGAGTCGCCCAGCCTGGTCAACGGCGTAAGGTTCAGATCCTTATCTTCTAGGAGTTCGTGGGTTCAAATCCCACTTCCCGCATACTAATTATTTTCTAATTTATTTTTGATATTTTTTAAAAGAAGTTTGTTAATTATTTCGCCCGATGCTTTTCCTCTCAATTCTTTCATAGCAATTCCCATTAGAGGTCCAATTGCTCTTTCTTTTTGATTTTCTACAATTTTTTGATTCTTTTCAACAATTTCTTTACAAATACTCTCTAATTCCGATTCATCTATAGTCTCAATAGAGGTGTTATTCATTGCCTTCTCTATTGTATGGGATTTTCCATTCATAATGTTCTCAAAAATAATTTCAACTGATTCTTTGGCAATTTTTCCTTCTTCTAAAAATTGAAATGTTTTTGTTATTTCTTCATTTTTCAACAATTTTGAATCCAATCCATTTCTTTCTAAATTTGTAATGGTTGAACATAATATTGATGCAACAAACGTTGGATTAACTTTAGTTTTTTCAGTTATCTTTTCAAATAATTCAAAATAGTTTGAATCAAAGAGTTGTTCTGATAATTGGAGATTGAGTTGATATTCTGTTTGAAGATCTTTTATTGAATCATCCCATGACTTTGGAATGTTGTTTATTGCATTATCTAATTCTGTTTTTGAAATTATTATTGGGGGAATGTCTGTTTCTGGAT
KOK=        43
KK=   99422  LL=   99931  Z=    5.90  JJ=   98882  DL=   510
A===      111      112      113      114      121      123      124      131      132      133      134      141      143      144      211      213      214      223      224      231      233      234      243      244      313      314      323      333      334      343      413      433
B===      222      122      422      322      212      412      312      242      142      442      342      232      432      332      221      421      321      411      311      241      441      341      431      331      424      324      414      444      344      434      423      443
RRR=    5.316    3.546    1.157   -4.472    0.315    0.518    0.027   -0.091    0.509   -0.266    0.420    0.162   -0.051   -0.689   -2.855    0.903    3.891    2.541  124.346    0.163    0.420    0.420    3.156    3.244    1.064    1.643    1.619    0.080   -0.199    0.080   -0.471    0.080
X1==    2.490    2.268    1.946   -0.797   -0.959    1.274    0.821   -0.034   -1.225    0.388   -0.472    1.203   -0.472    0.637    3.559    0.441    1.768    1.339   11.466   -0.392   -0.871   -0.670    1.330    1.484    3.388    0.528    3.129   -0.362   -0.279   -0.279    0.528   -0.279
X2==    2.135    1.563    0.594    5.613   -0.329    0.406    0.033    2.668   -0.415   -0.686   -0.891    0.135    0.109   -1.082   -0.802    2.049    2.201    1.897   10.845   -0.415   -0.483   -0.627    2.373    2.186    0.314    3.109    0.517   -0.220    0.714   -0.286   -0.891   -0.286
CD1=        5        6        3        0        1        3        2        1        0        1        0        2        0        1        8        2        3        4       16        1        0        0        2        2        4        1        4        0        0        0        1        0
CD2=       12        8        3       12        4        2        2        6        1        0        0        3        1        0        3        4        5        3       14        1        0        0        3        3        1        4        1        0        1        0        0        0
CAAAACCCATGGTAAATTTTGTGCTTTTTTTGTTTGCAAGAAGCATAACTTCATCAATAATTGATGATACTTTAGCCAGTTTGCTATCTGACATTATCTCTTTCATTGTGTTTGATTTTGTAAAGGTGTAAATTCCATCTTCTCCACCGGAATCTATTCCTTCAACTACTTGTACTTTGAATTTTTGTAAATTTTGAGATTTTTGAATAAAATTTGCAAATCGTTTCTTTGTTTCACCTGGACCAAAAATTACAATTGAATCTCCTTCTTTAAGAATAGTTGAAATTGCTTGTTGTACTTGCTCAAAGAATTTTTCAATATTAAAATTAGTTTTGTATCTTTTTCCACCAGAACCTGAGTAAATATTTGGCATAAATTCCAAATGTGTTCCTCTTAATCTTGCAATACCACTGTCTCCTGTATCAATTGCTACTAGTACAAAACCAACTTGATTGTTACTTGATTCTAAAAGATTTTTTTCAAATGGCAACCATTTTTTCTTGGAGATTG
KOK=        44
KK=  102332  LL=  103351  Z=    5.61  JJ=  102182  DL=  1020
A===      111      112      113      114      121      123      124      131      132      133      134      141      143      144      211      213      214      223      224      231      233      234      243      244      313      314      323      333      334      343      413      433
B===      222      122      422      322      212      412      312      242      142      442      342      232      432      332      221      421      321      411      311      241      441      341      431      331      424      324      414      444      344      434      423      443
RRR=   17.022    4.670    3.021    2.583   -0.019    5.848   14.922    0.441    1.278    1.839    0.778   18.231    1.171   21.196   -2.022   -0.199    0.111    0.868    1.344   26.211   14.625   -2.456    4.986   14.577   -0.651    2.097    0.271   -0.152    0.720    0.720    0.038    0.122
X1==    3.758    4.000    0.970    1.029   -0.048    1.209    4.855   -0.949    0.621    2.156   -1.185    3.624    0.518    4.878    2.650    1.209   -0.514    0.275    1.980    8.268    4.091   -1.291    2.622    4.284    0.477    1.370    0.233    0.174   -0.802   -0.802    0.518    1.198
X2==    4.530    1.167    3.115    2.510    0.395    4.838    3.074   -0.465    2.059    0.853   -0.657    5.031    2.260    4.345   -0.763   -0.165   -0.215    3.155    0.679    3.170    3.575    1.902    1.902    3.403   -1.366    1.531    1.161   -0.873   -0.898   -0.898    0.073    0.102
CD1=       12       14        4        4        5        5       11        1        4        4        0        8        2        7       11        5        2        4        7       17        7        0        5        7        2        3        2        1        0        0        2        2
CD2=       21       10       10        9        8       12        9        3        7        3        1       14        5        8        5        3        3        8        4        9        6        4        4        6        0        4        3        0        0        0        2        1
TTTGCTGCAATGTTTATTGCACCTGATAATACCCAAATGTCTGGTTTTTCACTAGTTCCACTTTTTTCATACAATGGAACTAGTTCATTTAGAATAACACTTTGATTCTCTGAAAAATCATTTTCCATTTTTTGTTTTGTTGTTTCTAATCCTGTTGATGGTGACTTTGCAAAATATTTAGTTGGTCTTGAATCATCTGTTCCAATCCATCCTTTTTCTTCTAGAGTTCCTAGAACTTCATAAATTTTTGAGTATGGAACTCCTGATTTTTGACTGAGCTCTGATGCTGTTAATTCTCCTGATTTTAGTAATGCTGAAAATGTTCTAATCTCATAACTTGTAAGACCAATTTTTTCTAATGCTTTTCTTGTCTTATCTGATATGCTCATGCGATCTAGTCGATCAGTTTTGATATTTAAATCACATATGCCTGCTTCCTAAATTCCACCCGAGGCCAAGTATGAAATGCATTATATACCATTTCTGAAAAATGCCCATAGTAGGCATGGCTCTAATTCAGATATCTAATCAAACTACAAAGAATTTAGGTAAAAAATCCACTATTAGATTCACTCAAAGTATCTGTCCTGATTGTAACATGATTTTGGATGCAGAAGTTTTTGAGAGGGATAACAAAGTCTTCATGTCTAAAGTTTGTCCAACTCATGGTGAATGTGAGGAATTATACTTTGGTTCTTACGAATTATACAAGAAATTCAGTACTTACTGGATGGATGGTAAAGGTGCTCATGCTCCAAACGTAATGATTGACAAATGTTCTTGTCCAAATAATTGTGGATTATGTTCAAACCACCTATCTCACAGTGGACTTGCAAACATGATTGTAACTAACAGATGTGACTTGACATGTTGGTATTGTTTCTTCTATGTAAAGAAAGGTCTAGAAGGTGCTTACATGTACGAACCAGATCATACTCAAATTAGAGGTATGATGAAAACTCTAAGAGCAGAAAGACCAATTCCAGGAAACTCTATGCAAATTACTGGTGGTGAACCAAT
KOK=        45
KK=  108872  LL=  109891  Z=    5.12  JJ=  108722  DL=  1020
A===      111      112      113      114      121      123      124      131      132      133      134      141      143      144      211      213      214      223      224      231      233      234      243      244      313      314      323      333      334      343      413      433
B===      222      122      422      322      212      412      312      242      142      442      342      232      432      332      221      421      321      411      311      241      441      341      431      331      424      324      414      444      344      434      423      443
RRR=   23.644    2.229    0.052    0.782    0.479   -0.200    5.012    2.025   -1.799   17.854   -0.174    1.158   -0.700   -1.603    5.902    0.667    0.432   20.661   58.673    3.900    4.113    0.202    0.030    3.039    1.328    2.795    0.188   -0.107   -0.202   -0.300   -0.943   -0.202
X1==    6.277    1.727    2.183    0.364    2.103   -1.315    2.724    3.319   -1.315    2.963   -0.112    0.364   -1.061   -0.863    1.727    0.877    0.235    3.880   10.910    1.973    1.963   -0.186   -0.186    1.071    1.294    0.837    1.963    0.335    0.487   -0.513    0.837    0.487
X2==    3.767    1.291    0.024    2.150    0.228    0.152    1.840    0.610    1.368    6.026    1.553    3.183    0.660    1.858    3.418    0.760    1.840    5.324    5.378    1.976    2.096   -1.086   -0.159    2.837    1.026    3.340    0.096   -0.320   -0.415    0.585   -1.127   -0.415
CD1=       23       12        7        3       13        1        7        9        1        5        1        3        0        0       12        5        3       11       21        7        4        1        1        2        3        2        4        1        1        0        2        1
CD2=       20       12        3        8        9        3        7        4        5        7        3       10        2        4       18        4        7       11       13        6        3        0        1        5        2        5        1        0        0        1        0        0
ACCCATAATTATTTGAAATAAAACTCCATTGAGGCTTTAATGACGAAAAAGAGAATTTTCCTTTTAACATTTTAAAAATTCTGTAACCTGGAACAAAATGTGATATTGCGTATCCAAGAATTACTCCGTCAATTCCCAAATTGGGGTAAAGTAGAATACTTGCTAAAACCATTGTAGCTTTCTGAACAATAAATAAAATTGAATATGTTCTGTAAAGTTTATTGCCTAAAATTTCTCCAATACTAACTCCGTAGATTAGGTAACTGATAGCATACATACTTATTGATAAATTACTAAAAAGAAGATATAGTACAAACATTATTGTAACTCCAATCAGAAGAATAATTGTTACAAGTGTTGATAGGATGTTGATTTTTTTTGCTGTAAGAACTGTTATTGTATGACTACCACCTACAAATGATAAAACAGATGCAAGCCCTGCTATTGATATTAAATAAGATAATTCACCATATTCTGTAGTTGTTAACAAACTTGCTAAATAAAACCAAAATAATGCACTAATTGCATTTCCAGAAATATTGGCAAAACCAATTGATGTTAAATCTTTAATTCCTTTGATGTTTTTAATTTTATCCTTTAATGAAACCATTGCTATTATTCACTCATTCCATTTTTTTCTGAGATTTTTCATATAGTTTCAAAATTTGATTGCCCATATTATCAGAAGAATATTCTTTTTTGACAAACTCGTAACCATTACTTCCTAGTTTTTTTACCAATTCTTTGTCTTCTAACAAAATTTCAATTTTTTCTTTTAAATCATCAACACTTTCTGGTTCAAAAAGTAAACCGTTTTTGTTATTCAAAACAACATATGGTATTCCAAAGATATTCGTACTAATTGTTGGTTTTTTACAAGCGAATCCTTCCAAAGGAGTTAGTGGAGACATTTCCCATCTTGATGGTAGTACAAGAAATTTACATGCATGATATGCTGAAATTACCTCTCCTCTTGTAGGTTTTTCTATAACCAAAATATTTTCTTTTAAATTTAATTTT
KOK=        46
KK=  111092  LL=  112141  Z=    5.29  JJ=  110942  DL=  1050
A===      111      112      113      114      121      123      124      131      132      133      134      141      143      144      211      213      214      223      224      231      233      234      243      244      313      314      323      333      334      343      413      433
B===      222      122      422      322      212      412      312      242      142      442      342      232      432      332      221      421      321      411      311      241      441      341      431      331      424      324      414      444      344      434      423      443
RRR=   60.435    6.186    1.014    0.942    0.643   -0.886    1.316    3.244   -0.056    2.564    0.175   20.428    0.478    7.686    0.857    1.133    0.237    7.280    0.373   28.062    3.358   -0.119   -0.881   28.778   -0.094   -1.501   -2.171    0.090    0.090    0.477    0.778   -0.400
X1==    8.437    1.717    1.583    0.802    0.924    1.045    1.640    1.583   -0.258    4.333   -0.683    6.643    0.317    2.301    2.114    0.394   -0.292    1.673    2.180    5.606    1.139    0.119   -0.881    4.098    0.333    1.317    2.139   -0.240   -0.245    0.755   -0.683   -0.245
X2==    7.163    3.602    0.640    1.175    0.696   -0.848    0.802    2.049    0.216    0.592   -0.257    3.075    1.509    3.341    0.405    2.877   -0.813    4.352    0.171    5.005    2.947   -1.000    1.000    7.023   -0.281   -1.140   -1.015   -0.377   -0.368    0.632   -1.140    1.632
CD1=       24       11        4        3        9        4        5        4        2        5        0       11        1        3       12        3        2        6        7       11        2        1        0        5        1        2        3        0        0        1        0        0
CD2=       44       25        6        7       15        2        5        9        4        2        1       11        3        5       14        9        2       10        3       13        4        0        2        8        1        0        0        0        0        1        0        2
CCTCTTTTAGAATTAAGATCTCCATAAAAATTTGTAAATCTTAGGATTACATATTGAACATTATATGTTTGATGAAATTTTTTTATTAAATTTTCACTAGTAATTTTTGTAATTCCATTTAGATTAATTGGAAACTCTAGATCTTTTTCAGTAACTTTCTTTTTTGAATTTCCATAAACTTCTCTTGAAGAACAAAAAATTATTTTGGCACCATTTTTTTTCATTAGATTTAAAATATTAAATGTTCCTAAACAATTTACCAAAAAAGTTTTTTCTGGATTTTCTTCACATTCAATGTTGCCTGTTATACTTGCTGTATGAATTATAATATTTGGTTTGAATGCGTCAAAAATTTTTTTTAATTGTTTGTAATTTGTTATGTCACATTTTTTTATTATTGTGTTGTTTATTGTATGTGTATTTTTTTTTGAAATGCCTAAAGATTGATAATCACTATTACTTAATTCAGATATGATTTTATTGCCTAACATTCCACTTGCACCAGTAACCAAAATTTTAATTTGTTTTTTCATAATACAGCAATCTTGGTTTTATTGTTTTAAAATATCTTTTTTAATCTTATGACTTTCTTATTATGAATCCTAGTTTTTATTAAATGCTAAAATAAATGGATATTGTGAAGGTATTGCTTACTGGCGCAAATGGATTTATTGGAAGCCATTTGGCTGATTATCTGTATAATAATTATGATATTTTTTTGGCCGTAAGAGAATTCAGTAATATCTCTAACATAAACCATTTGAAAGATAAAGTAAATCTTTCTAAATTAGATATTACAAATTTTAAAGAAATACAAAATTTGTTAAATGAAATAAAACCTGATGTAGTTATTCATTTAGCTGGAGAAACCTCTCACTCAAAAAGTTTTGAAGATCCTATTCATGATGTAGAAGTTAATTCAAAATCAACATTATATTTTTTGGAATCAATTCGAAAATTACAATTAAAATGTACTTTTATTTTAGGTAGCACATTCATTGTTATAGGGAAACCCATTTCTTTACCTGTAAATGAGAAATCAGTTTGTAT
KOK=        47
KK=  129932  LL=  131041  Z=    4.69  JJ=  129842  DL=  1110
A===      111      112      113      114      121      123      124      131      132      133      134      141      143      144      211      213      214      223      224      231      233      234      243      244      313      314      323      333      334      343      413      433
B===      222      122      422      322      212      412      312      242      142      442      342      232      432      332      221      421      321      411      311      241      441      341      431      331      424      324      414      444      344      434      423      443
RRR=   13.031   45.272    2.119    5.259   -1.286    0.811    1.842    5.530   -0.621   -0.023    0.150   -1.261    1.118    0.528   -0.462   -0.810    2.864   10.919   46.924    0.462   -0.392    0.072   -0.974   15.103    0.617   38.044    0.068   -0.389    0.144    0.144    8.468    0.144
X1==    3.884    5.596    1.061    2.582    3.308    0.649    2.837    2.769    1.832    0.079   -0.145   -0.476   -1.078    0.460   -1.597   -1.126    2.308    1.422    6.946    2.424   -0.853   -0.067    0.903    4.906    1.079    3.588    0.147    0.729   -0.339   -0.339    4.522   -0.339
X2==    3.355    8.090    1.997    2.037   -0.389    1.249    0.649    1.997   -0.339   -0.295   -1.037    2.651   -1.037    1.147    0.290    0.720    1.241    7.679    6.756    0.191    0.460   -1.078   -1.078    3.079    0.572   10.602    0.460   -0.534   -0.425   -0.425    1.873   -0.425
CD1=       23       27        5        9       20        4        9        8        6        1        1        3        0        2        5        1        8        5       16        7        0        1        2        7        2        5        1        1        0        0        6        0
CD2=       18       33        7        6        8        6        4        7        3        1        0        7        0        2       10        5        5       19       15        4        2        0        0        4        2       12        2        0        0        0        3        0
TCAAAAAAGCAAAAAATCTTGGATTTTTTGTGGCCTCAAATTTTATGAAATCTTATGTAATGCCACCTGATAAATTTGCATCAATTGTTAAACAATCTGAAGAATTTGGAACTGATATGGTGTATATTGTGGATTCTGCTGGAGGTATGTTTTCTTCAGATTTGTTAGAATATTATAATTCAATAAGAAACGTATCTGAAATTCCACTTGGTTTTCATGGTCATGATAATTTAGGTATGGCAATTTCAAACAGTCTGTATGCTGCTGATTTAGGTATGGAATACATAGATTCTTCTCTTCAGGGAATTGGAAGAAGTTCTGGAAATGCTTGTACTGAAGTTTTAGTTATGGCATTGAAGAAAAAAGGATTCAAGATAGATGTTGATTTTCATAGTCTCTTTGAAGCAGGACAAGAATGTGTTTACCCATTAATCAATAATTCTAATAAATTACCCCTTGATATTGTTTCAGGTTATGCTGATTTTCATTCAAGTTATATGCATCATATAATGAAATATTCTTCCAAGTTTAAAGTTGATCCATTATTATTGATTATAGAATATTCTAAAATTAATAAAATTGATATTGATGAAAAAAAATTAGAACAAATTGCTAAAAAATTAAAGAGAAAACAGGATATTTACACTGCAAAATACAGATTTAACAGATATGTCGGAAGAGAACAAGATAATTAACTCAGAAACTATTAATCAAATTTTTTATGACATTTTTAAGAATAATTGGAATGAATATTTTATTTTTGACACAATTACTCAGAAAAAAATAAAATATTCTGAATTTTATAATGAAATTCAATTATGTATTGACAAATTAACTAAAAATGGTATTACTGAAGGAAGTACTATATGTCTAATTCTAGAAAATTCATATAATTTTGTTAAAATAATCTTTTCTTGTATTTTTTCAAATTTAACTGTGGTTCCAATAGATCCACAAAAAGGATCTGAAGAAATTAAAGAAATTATTGATTCTGTTAATCCACAAACAATTATTTTTGACAATCAAAAAAATATTTTTTCTAAAAATTCAATAGAAATTAGTAAAATTGTAAATGACACACAATTTTCTAAACCTCAAAAACTTGAACAG
KOK=        48
KK=  139922  LL=  140641  Z=    6.07  JJ=  139562  DL=   720
A===      111      112      113      114      121      123      124      131      132      133      134      141      143      144      211      213      214      223      224      231      233      234      243      244      313      314      323      333      334      343      413      433
B===      222      122      422      322      212      412      312      242      142      442      342      232      432      332      221      421      321      411      311      241      441      341      431      331      424      324      414      444      344      434      423      443
RRR=   38.606   13.072   -0.046   -0.369   -2.837    0.591   -0.730    2.739    2.164   -0.481    0.578    5.607    0.578   -1.128    1.186    0.171    2.298    6.887    1.558   65.899    6.553    0.578    0.301    3.761   -0.481    0.578   -0.125    0.388    0.077    1.183    0.391    1.278
X1==    6.461    5.201    1.318   -1.132    1.942    0.346   -0.399    1.318    2.279   -1.042   -0.646    1.549   -0.646   -0.389   -1.781   -0.299    1.255    1.861    0.969    9.367    4.254   -0.756    0.244    1.545   -1.042   -0.646   -0.231    0.452   -0.330    0.670    0.354    1.670
X2==    5.975    2.513   -0.035    0.326   -1.460    1.710    1.831    2.077    0.950    0.462   -0.894    3.620   -0.894    2.899   -0.666   -0.572    1.831    3.702    1.608    7.035    1.540   -0.764    1.236    2.435    0.462   -0.894    0.540    0.859   -0.235    1.765    1.106    0.765
CD1=       17       16        4        0        9        3        1        4        6        0        0        3        0        0        1        2        3        6        3       17        6        0        1        2        0        0        1        1        0        1        1        2
CD2=       24       13        2        4        3        4        6        5        3        1        0       10        0        5        5        1        6        6        5       11        2        0        2        4        1        0        1        1        0        2        2        1
GATAAATGGAAATGATCAACTCTTTTTTCAATTATCTTTAATTGATCTATTAGAGAAATTTGTTTAGTATTACAATACAGTTGTGCGTGACATAAATCATAGCAAACATTTAGACCCAATTTTTCACAATATTTTTCCATATCATTTGCGTCAAGAAAAACATTTGAATGCCATCTTCCTCCAAAAAACCAAGCATACGGAGGCATATTCTCCATTAAAAAATTCACTTTACTAATATCCAATTTTTCCACTGCATCAAACATACCATTTTTCATTTTTTCTTTATCTTCTATGCTAAGTTCAGATAATGAATATCCTCCAGGGTGTACAATTATAGATGGTTTGCCTTGAAATTGTTCATTTAATGACACTGTTTTATCAATTGCCTTTTGAATCAATTCAATAGTCTTTTCTTGAGAATGAATTTGGTTTGTTTCTCCAAAACTAACTATATCCAACAATTTTCGCTCAAAATATTCATAGCAATGAACAATTAATCTTTGATCAAATTTTTGATCTAATTCTAAATTTAAATCACTATCAGAAAAATGAAATTCTAAAATTTTTGGATTGAATGCCAACATATCATCCAAATCTTGTTTTCTAACTTTCATTCCTAAAATCATAAATCATCATCCTGAAGATAGTCATTTCTTTTAATTTCTCTTTTTGATTTTTTTCCTAAAATTTCATAATAATATTGTGGAGAAAGTCCTTTAG
KOK=        49
KK=  166472  LL=  167251  Z=    6.32  JJ=  166082  DL=   780
A===      111      112      113      114      121      123      124      131      132      133      134      141      143      144      211      213      214      223      224      231      233      234      243      244      313      314      323      333      334      343      413      433
B===      222      122      422      322      212      412      312      242      142      442      342      232      432      332      221      421      321      411      311      241      441      341      431      331      424      324      414      444      344      434      423      443
RRR=    0.636    1.200    2.425   -0.296    0.969   -0.043    9.216   35.909   -0.247    0.235   -0.160    4.879    0.128    0.127    3.806   -0.769    1.915    0.969   28.167   35.174    1.323    0.276   -1.195   -8.026   14.138   21.385    6.651    0.737    0.737   -0.181    0.235   -0.181
X1==    0.814    2.050    2.553   -0.850   -1.004    0.301    2.779    5.933    0.301    0.495    0.466    1.158   -0.371   -0.392    1.032    0.936    1.522    1.271    4.766    6.650    0.312   -1.288    1.069    7.253    4.721    5.486    4.280   -0.899   -0.918   -0.918    0.466   -0.918
X2==    0.781    0.585    0.950    0.348   -0.965   -0.143    3.316    6.053   -0.822    0.475   -0.344    4.214   -0.344   -0.323    3.687   -0.822    1.258    0.762    5.910    5.289    4.238   -0.214   -1.118   -1.107    2.995    3.898    1.554   -0.820   -0.803    0.197    0.504    0.197
CD1=        5        8        6        1        2        3        7       11        3        2        2        4        1        1        6        4        5        5       11       13        2        0        3       11        7        8        7        0        0        0        2        0
CD2=        6        5        4        3        2        2        7       12        1        2        1        9        1        1       11        1        4        3       10       10        6        1        0        0        5        6        3        0        0        1        2        1
ACAACAATGGTTCTGGACTTTTGAACATGAAGATGGTACTAAAGAAATTGGTGAATTACATGTTGAAAAAGGCAAAGCCTACAAATTTGAAATTCATTCAACTGATGTAAATCACTCTTTTAACATTCACGATTATGTTGTTTTAATGGATGCAATTCCTGGTAGAGTTAACACTGTATGGTTTGCACCAACTGATGTTGGAGAACATGATATTCAATGTAGAGAATATTGTGGATTAATTCACTATAACATGCGTGGAACGTTAATTGTGGAGGAACCACACTCTTGATAACGCTTTTATCCGAATCACTGGAGGGAATTAACTAATGGTTCTGGAATTACAAAAACCACGTCCAATTTGGCAAATAATGTTCTCAACACATCACACTGATGTTGGTTTACTTTATCTTATCATGTCACTAGGATTCTTGTTCTTGGGTGGTGCGTTAGCACTTGCAATTAGAGCTGAATTATTCTTGCCAGGTGCACAAATCATTGGTGATGCAATGACCTTTAACAGAATCTTTACAGTTCACGGAACTACTCTTATCTTCTTGTTTATCATACCATTTGCATCTGCTGTTGGTAACTACTTTGTTCCAATTATGGTCAGATACAAAGACATGGCTTATCCAAAACTCAATGCAATTGCATTTTGGATGATTCCTCCATCAGGAGCACTCATCTGGTTAGGCTTTGCAGACTTTACTTGGTATGCAACTCCTCCATATTCTATTATCAGTGCTCCAGGTCCAGCAGCAGACATGTGGATCTTTGGAC
KOK=        50
KK=  167372  LL=  167821  Z=    9.10  JJ=  166922  DL=   450
A===      111      112      113      114      121      123      124      131      132      133      134      141      143      144      211      213      214      223      224      231      233      234      243      244      313      314      323      333      334      343      413      433
B===      222      122      422      322      212      412      312      242      142      442      342      232      432      332      221      421      321      411      311      241      441      341      431      331      424      324      414      444      344      434      423      443
RRR=   -0.530    2.118   -0.031   -0.030   -0.614    0.843   15.996   10.618   -0.411    0.016   -1.270    0.083    0.758   -0.528    0.985   -0.447   -0.073    7.424   94.345    5.911    0.254   -0.073   -0.073   -1.126    0.120   36.128    2.468   -0.974   -0.241    0.321   -0.256    0.321
X1==    0.462   -1.347   -0.103    0.022   -0.585    1.432    2.592    1.812    1.432    0.153    1.252    0.022   -0.748   -0.660    0.938   -0.305   -0.178    2.642    8.833    4.038    0.959    0.088    0.088    1.195    1.153    7.252    1.950   -0.647    0.429   -0.571    0.252   -0.571
X2==   -1.147   -1.573    0.303   -1.370    1.049    0.589    6.173    5.861   -0.287    0.104   -1.014    3.860   -1.014    0.800    1.049    1.464    0.409    2.810   10.681    1.464    0.265   -0.832   -0.832   -0.942    0.104    4.982    1.265    1.504   -0.561   -0.561   -1.014   -0.561
CD1=        2        0        1        1        1        3        4        3        3        1        2        1        0        0        3        1        1        5       12        6        2        1        1        2        2        8        3        0        1        0        1        0
CD2=        1        0        2        0        4        2        9        9        1        1        0        7        0        2        4        3        2        4       13        3        1        0        0        0        1        6        2        2        0        0        0        0
CATCATCATTAATCATCCTTGTTGCAATTCCAACATTTGCAGCAGCACTGTTGATGTTGTTAACTGACAGACTCGGTGTAACTGGATTCTTTAATCCCGCAATGGGAGGAGATCCAATTGCATATGCACACTTGTTCTGGTTTACATTCCATCCAGAAGTATACGTTCTTGTCATTCCAGCTATTGGTATGATGTATGAAATTATTCCAAGATTCTCAAGAAAACCAATTTACAGTTTCAACTCTGGTATCTTTGCCTTTGTACTATTATCTATTGTTGGTTTCTCATCATGGGCTCACCACATGTATGCAACTGGAATGTCCTTTACAGAAAAGACTGTATTCATGGTAGGAACTCTTGCAGCAGTTCCAGCATCTGCAATGCACGTCTATAACTTCATTGCAACAATGTGGAATGGTAGAATCAAGTTCTCAACTCCAATGATGTGGG
KOK=        51
KK=  168092  LL=  168541  Z=    8.48  JJ=  167582  DL=   450
A===      111      112      113      114      121      123      124      131      132      133      134      141      143      144      211      213      214      223      224      231      233      234      243      244      313      314      323      333      334      343      413      433
B===      222      122      422      322      212      412      312      242      142      442      342      232      432      332      221      421      321      411      311      241      441      341      431      331      424      324      414      444      344      434      423      443
RRR=    3.799    1.972   -0.870    0.463    0.083   -1.681    1.212   -1.988   -0.373   -2.446   -0.087    0.671    0.777   -0.659   -0.001   -1.237   -0.121   -0.228  112.037   -0.264    0.260   -0.184    0.046    1.116   15.403   37.433   -1.696    0.254    0.336   -0.158    0.777    0.336
X1==    1.293    0.717    0.710   -0.421   -1.435    3.637    0.497    1.623    0.808    2.302   -0.864    0.401   -0.864    0.907   -0.000   -1.078    0.497   -0.068   10.245   -0.135    0.347    0.192    1.192    5.000    3.302    6.136   -0.653    1.601   -0.494   -0.494   -0.864   -0.494
X2==    2.938    2.751   -1.225   -1.099   -0.058   -0.462    2.439   -1.225   -0.462   -1.063    0.101    1.672   -0.899   -0.727    1.346    1.148   -0.243    3.365   10.936    1.953    0.749   -0.961    0.039    0.223    4.665    6.101    2.596    0.159   -0.680    0.320   -0.899   -0.680
CD1=        4        3        2        1        0        5        2        3        2        3        0        2        0        2        2        0        2        1       13        1        1        1        2        6        4        7        0        2        0        0        0        0
CD2=        6        6        0        0        2        1        4        0        1        0        1        3        0        0        4        3        1        6       14        4        2        0        1        1        6        7        4        1        0        1        0        0
TTGGATTATATGGAATGCCAAGAAGAATATTTGATTATCCACCAATCCCAGAATGGATTGCAATGAACCAAATTGCATCAATTGGTGCAATGGTAATTGGTGTCAGTATGGTTGTCTTTTTGGTTAACATGGTTTACAGCGCTGGAAAAGGAGAACCTGCAAACCCAGAGGATCCATTTGGTGTTGGAGGCAAATACTATTATCCGTTCGAGTCAAAGAACCCATCACATTAGGAGATTAATGAAATGACTGAAAATCAATACTATCTAACAACCCCTGCAAGAACAGGAAAAATGATGGCAATTATGCTAGGTATTTGTATTGTAGGTGGAGCAATCTTCTTTTCACTTTGGGATTATTGGATTTCAGAACCTGCCCCAGTTGTTGCAATGATGGGAGGTGATTCTACACCAACTGCAGTTGCAGTTCACACTGGTGCAACCATTACAT
KOK=        52
KK=  168902  LL=  169261  Z=    4.99  JJ=  168782  DL=   360
A===      111      112      113      114      121      123      124      131      132      133      134      141      143      144      211      213      214      223      224      231      233      234      243      244      313      314      323      333      334      343      413      433
B===      222      122      422      322      212      412      312      242      142      442      342      232      432      332      221      421      321      411      311      241      441      341      431      331      424      324      414      444      344      434      423      443
RRR=    0.241   -0.023    2.886    3.926    0.298    0.211   15.237   -0.542    0.156   -0.311    0.638   -0.052   -1.309   -0.640   -0.078    1.585    0.174    0.894   33.476    0.963    0.317    0.638    0.638   -0.718    0.017   91.056    2.709   -0.707   -1.214   -0.340   -2.283    0.391
X1==    0.243    0.329    2.453    3.279    0.329    1.669    7.093    0.659   -0.178   -0.949   -0.974   -0.264   -0.974    1.001    1.131    0.746   -0.204    0.833    5.492   -1.102    1.105   -0.917   -0.917    1.059    0.051    8.026    2.105    1.288    2.270   -0.730   -0.974   -0.730
X2==    0.991   -0.069    1.177    1.197    0.908    0.126    2.148   -0.823   -0.874    0.328   -0.655    0.197    1.345   -0.639   -0.069    2.126   -0.852    1.073    6.096   -0.874    0.287   -0.695   -0.695   -0.678    0.328   11.345    1.287   -0.549   -0.535    0.465    2.345   -0.535
CD1=        2        2        4        5        2        3        9        2        1        0        0        1        0        2        3        2        1        2        7        0        2        0        0        2        1        9        3        2        3        0        0        0
CD2=        2        1        2        2        2        1        3        0        0        1        0        1        2        0        1        3        0        2        7        0        1        0        0        0        1       12        2        0        0        1        3        0
AAGAAGTTGTTGAAGCCGTACCAGAACCAATGGCAACTGAACCAGCCGAAGAAAAGGCTCCTGTTTCAACTGAACCAGTTGCATATGATGGTCCAATATCCCTCCCAGAAGGCTCTGGAGTTCCTGGATGTCAGGAAACAAATGAATGCTATATCCCATATCATGTAACAGCACCAGCAGGAACCGAGATTGTTTGGTCAAATGATGACACTGCTGCTCATACTGTTACAAGCGGTTCTCCTGCAGATGGTCCTGATGGAATATTTGACAGTAGTATACTTGCTGGAGGTTTAACATTCTCTGTAACCCTTGATGAACCAGGTGAATATCCTTACTATTGTATAGTTCATCCTTGGATGG
KOK=        53
KK=  177482  LL=  178651  Z=    5.63  JJ=  177482  DL=  1170
A===      111      112      113      114      121      123      124      131      132      133      134      141      143      144      211      213      214      223      224      231      233      234      243      244      313      314      323      333      334      343      413      433
B===      222      122      422      322      212      412      312      242      142      442      342      232      432      332      221      421      321      411      311      241      441      341      431      331      424      324      414      444      344      434      423      443
RRR=   39.977    3.338    0.009    0.888   -0.304    0.535    0.127    1.986    2.219    0.267    0.459   11.364   -0.429    0.313    1.667    1.886    0.547   30.236   36.603    5.936    0.924   -0.589    3.211    5.608    0.025   15.980    0.924    3.819   -1.070    0.696   -1.155    2.471
X1==    6.702    2.276    0.397    0.333   -0.409    0.325    0.800    3.736    1.966    0.332    0.287    3.073   -0.499   -0.532    1.509    0.872    0.800    4.016    8.128    3.606    1.065    1.008    1.008    1.711    0.332    2.643    1.065    1.237    1.212   -0.788    1.858    2.212
X2==    5.965    1.467    0.024    2.667    0.743    1.646    0.159    0.532    1.129    0.804    1.601    3.698    0.860   -0.588    1.105    2.163    0.684    7.529    4.504    1.646    0.867   -0.584    3.185    3.278    0.074    6.046    0.867    3.089   -0.883   -0.883   -0.621    1.117
CD1=       24       13        4        4        6        4        5       10        7        2        2        9        1        1       11        5        5       11       19       10        3        3        3        4        2        5        3        2        2        0        4        3
CD2=       25       12        4        9       10        7        4        5        6        3        4       11        3        1       11        8        5       18       12        7        3        1        6        6        2       10        3        4        0        0        1        2
TACCTGTAACAAAATTAGTTGTAATATTTTGGAAATTATTCTTGATTGCAATATCTCTTGTTACATGACCTAATCCTATTGGACTAGAAAAAAAATTTACAAGAACCACAAAATTGCTGTTTTTTTATCAAATTTTTAGATTCTGACCTTTCTCAAAGTTTAAATGGTTTTTAACAACGTTGGTTTCTGGGCCCATAGTCCAGGTCGGTTATGACGTCGCCCTTACACGGCGAAGATCCGGGGTTCAAATCCCCGTGGGCCCATATTTTCAAATCTTATTAATGATAATTGGTATCATTATATGGTTCATTTTGGCAAAAAGAAGAATTCGAACTGGTCGGGGTACAAGAATAATTGAAGTTGATGACAACGATTCTGCTTGGGCAGGAAATGATTTCAAAAAACTTCAAGATGCAAGAAAAAAAGCAGCTTCTGACAAGTATATCACTGTAGGTAGAGGAACTGGTAAAATCAAATTCGGTGATATTGAAAGCACACCAACAAAATCCACTAAAGGTATGTGGGTGAGTTCAGGTAGAGGAACTGGAAAAAGAAAACTCTGATAGTCGATACAAACCAATCAATGAATGTACATTGCTTAGATAATCTTATCCAAGATTTTAAAATAAAAAATTCATTAAAAAAATTTTGATTGTAAGCTACTTGAAAGAACGTACTTTTCTAACAACTTTGTTATGATCTAGAGAAGCAGTTGTAGTGATATACAGAATATGGTTTTTTCCAGCAGGAATAACTAGTCTCTTGACTTTGTCATATTCTGCAACAACATATTTGCATGGTCCCAAACTTCTCATCAGTTTTTTTCGTTGCTTCCAATCTTTTGCTGCAGCTTTTAATGATGCCACACTTTGTTTTTTTGACACCAAAAGATTTACCTTCTTAGAACGTGCTGAGTACAGTAATTTGCCTTTGAGATCACAGACACTTACTACTCTTACAGAAGGACTGACTTTCAAAATTTTTTCAACAGCATTCTGAATTTCCATAATTGTTAGAAATCATTCTAGATGATAAGATTTTCTAAATTCATTTAAAATGTAGATTTTGAACATTTTTTTAAAAAACTGTGCCTGATTTGATTTTTCACTTTAATAATTCCTGTTTTATAGAAAATTATTGGATTATGAAAAATTCTGCTCTCAGATTTTA
KOK=        54
KK=  188642  LL=  189721  Z=    6.80  JJ=  188582  DL=  1080
A===      111      112      113      114      121      123      124      131      132      133      134      141      143      144      211      213      214      223      224      231      233      234      243      244      313      314      323      333      334      343      413      433
B===      222      122      422      322      212      412      312      242      142      442      342      232      432      332      221      421      321      411      311      241      441      341      431      331      424      324      414      444      344      434      423      443
RRR=   36.998    5.275   -0.088   -0.009    0.177    3.758    5.458    8.407    0.062   18.697    0.998    3.207   -0.505   -0.138   -2.333    0.012   -0.091   12.731   20.583    0.877   23.199   -0.783   28.652   22.807    0.125   -0.007   -0.196    0.030   -0.248    0.109    3.082    1.061
X1==    4.267    1.577    0.454    0.010   -0.170    1.278    2.003    3.276    3.938    6.105   -1.419    1.761    0.718    1.577    1.577    0.746   -0.198    1.981    4.784    0.213    8.827   -0.835    7.224    7.576   -0.092   -0.706    0.387   -1.198   -0.287   -1.157    2.143    0.583
X2==    8.671    3.344   -0.193   -0.847   -1.040    2.941    2.724    2.567    0.016    3.062   -0.703    1.821   -0.703   -0.087   -1.479    0.016    0.461    6.428    4.303    4.112    2.628    0.937    3.966    3.010   -1.369    0.011   -0.506   -0.025    0.863   -0.094    1.438    1.820
CD1=       14        9        4        3        5        6        7        9       11       11        0        6        3        4        9        5        3        8       13        4       16        1       13       13        2        1        3        0        1        0        5        2
CD2=       27       13        3        2        3        8        8        8        3        6        1        7        1        2        2        3        4       13       10       10        5        3        7        6        0        2        1        1        2        1        4        3
ATTTTTCTAACAATTTCTAATTTTTTGTTTAATCAAACAAAATTTGATAAATGAATAAAAACACAACTCCAAGAGTAGTTTAGGGGCCGGTGGTTTAGGGGTATAATGCCTCGTTCGCAACGAGGATGTCGAGGGTTCGATTCCCTCCCGGTCCACTTTTCCAGAAACTATTATACATAAACACGAAATATTATCTTCATGGAAGTATTTGATGGCAAAAAAGCAGCACAAGAATACATGTCAAAACACACTCTGGCCTTTTCCACTCCAGAACTAACTTTGATGAGATTTGCGTTTTGGTTAGGTGACTCTGTTCCAGATCCAAACAATGACGGAAAAGGTATTCCAAGAATGATGACTTTTCTAACAGAACAAGACTTTGAACCTGTTTTGATTGATGACGACAAGTATGAACCATCTGGTGCAGTCAAAAGCTCAGGCTTGATGGGAAATGCTTACACTGAACAAAAAACTGATGGAAAGTTTTGCTCAGAATGTGGTACTAGTCTTTCAGCAACCGCAAAGTTTTGTCCAGAATGTGGAACAACTCAAGAATAATCTAATTTTTAATTTCTAATTTTATGCTTTAGCTCCGCACTTTGTGCAGAATTTTGCATTTGGTCTTAACTCTGCACCACATGATGAACATCCATTTCCATTACTTTGAGGTGCAGTTTGTCTTGGCATTAATGCAGGATCTGGTGATGGTAATGTGCCAACATCATTGAAAGCTTCTTGTGCAGATACAATTCCTGGTGGACCTCCACCAACTGGATTTTGTGCAGTTCCTGCTCTTGATGGCATACCACCTGGCATTCCTCCTGCCATCATTCCTGGTTGTCCCATACCTGGCATCAAACCCGGTGATTGTGTATTTCCAGAACCTGAACCAATTGATTTTTTTAATTCAAAGATTACTTTGATTGCTAGAAATTCTAATGCAGAATATGCTACTGTATAATCTCCTAATTTTTGAAAGAATTCTTTGTCACTAATCTGACCTTTTTTGTACATATTGTTGGTATCTAGAAATGATTCATAGTATCCTTGTGATTCATCAAACAAACTTTGCAGTTTGTC
KOK=        55
KK=  205982  LL=  207001  Z=    5.90  JJ=  205862  DL=  1020
A===      111      112      113      114      121      123      124      131      132      133      134      141      143      144      211      213      214      223      224      231      233      234      243      244      313      314      323      333      334      343      413      433
B===      222      122      422      322      212      412      312      242      142      442      342      232      432      332      221      421      321      411      311      241      441      341      431      331      424      324      414      444      344      434      423      443
RRR=   26.563   14.139    6.643   -1.131    4.035    5.793    4.214    0.146   -0.235   12.406   -0.148    6.085   -1.959    2.296   -0.636   -0.131    0.372    9.802    2.159   -0.408   26.907   -0.146    7.073   31.289   -0.449   -0.041    2.388    0.037   -0.081    0.646   -0.549    0.254
X1==    7.435    4.545    2.319   -0.482    3.027    3.866    3.733    1.581    1.410    3.368   -0.079    1.898   -1.044    1.065   -1.022    0.182   -0.883    3.103    2.524   -0.432    4.613    0.342    1.946    5.720    0.673   -0.079    1.628    0.159   -0.728   -0.728   -1.044    2.272
X2==    3.573    3.111    2.864    2.346    1.333    1.498    1.129    0.092   -0.167    3.684    1.876    3.207    1.876    2.156    0.622   -0.722   -0.422    3.159    0.855    0.943    5.833   -0.428    3.635    5.470   -0.667    0.526    1.467    0.232    0.112   -0.888    0.526    0.112
CD1=       15       13        5        1       10        9        8        4        5        5        1        4        0        2        2        3        1       10        8        2        8        2        4        8        2        1        4        1        0        0        0        3
CD2=       24       17       11       11       12        6        6        5        3        7        5       13        5        6       10        2        3        7        4        5        8        1        6        9        1        3        3        1        1        0        3        1
TTGTATGTTTTGACCTCTTTCTAATTATTAATCTAGTTGGTGTTACTTTGCTTTATCATCCATCTCGATGATTCCAAATGCATTCATTTCCGTATCTGTACACTGTGCAAACCATCCCACTTTAGGAATTGCCATTTTTGGAACAATTATCTGTCCACCTTTCTCAACAATTTTCTTTGAAAATTCATCAATTGATGGAACCGTAATTGTATTTGTTATGCCTATTTGCCCCGGAATTCTCTTTGACAATCCTCCATTAATTCCAGGTTTTTCTTCAGAACCTGTGTTGATTACCCAATAATCTATTGGTCCGTCCCACTTTTCAAATTTCCAATCAAAAACTTCTTTGTAGAATTTTTGAGTTCTTTCTGGATTGTCTGATGGAATATCAAAATGTGAAACTCTTGGCATAATTCTCTCCCAACTTCTAGTCATAAAATAATTTCTAATTCTATTTTTTACTCGTAAAGTAATTTAATACGATTTTATTTTCAGAATCAAATGGAACCATTTGATTCATTTCTTGTATTTATTACAGAATTTTTAGGGAATCATCTCTATGAGGGTATTTTTTTGGCAGCTTTAGTTGAAACTATAGTTCCTCCAATTCCTACTTTGGCAGTTTTTCCAACAGCTGGCTTTCTAGCTTCCCAACAAGGAATTCCTCTTATTGGTATAATACCTATGATAATTCTTGGTGCAACTGGTGCTACGATAGGAACCTCTTCGATTTACTTTATAGCCCTAAAACTTGGTAGAGCCGTTTTACTGCGTTATCTAAAACACTTTAGAATATCTGAAAAAAAATTAGTTCGTGTTGAGGATTGGTTTGAAAAATATGGTGATAAGGCTGTCTTCCTTGGAAGAATGGTTCCTGTTATGCGTGAAATGATTTCAGTTCCTGCAGGATTACTTAAAATGAAAATCCCAAAATTCATTTTGTATACATTTGCAGGTTCTTGTATTTGGTCTACTGGAACCATTTTATCTGGATATTATTTTGGAGAGGCAATGGGACTT
KOK=        56
KK=    1803  LL=    3002  Z=    4.51  JJ=    1803  DL=  1200
A===      111      112      113      114      121      123      124      131      132      133      134      141      143      144      211      213      214      223      224      231      233      234      243      244      313      314      323      333      334      343      413      433
B===      222      122      422      322      212      412      312      242      142      442      342      232      432      332      221      421      321      411      311      241      441      341      431      331      424      324      414      444      344      434      423      443
RRR=   41.425   24.871    3.049   -0.162   -2.128    4.465   -1.622    2.118    1.593    0.293    0.379   11.473    0.573   -0.349    1.397    0.531   -0.893    2.699   -0.410   39.073   44.143    0.018   -1.844   23.465   -0.134    0.078   -2.049    4.180   -0.001    0.944    1.348    5.280
X1==    6.080    5.589    1.852   -0.247    1.786    3.230    2.782    3.039    1.152    3.009   -0.449    1.710    1.160   -0.254   -1.173    0.633   -0.641    1.835    3.943    8.424    4.172   -0.032   -0.735    4.876   -1.380   -0.449   -0.945    3.397   -0.020   -1.013    1.160    4.942
X2==    6.814    4.450    1.647    0.654   -1.191    1.383   -0.583    0.697    1.383    0.097   -0.843    6.710    0.494    1.376   -1.191    0.840    1.393    1.471   -0.104    4.639   10.582   -0.553    2.508    4.812    0.097   -0.175    2.168    1.231    0.068   -0.932    1.163    1.068
CD1=       17       19        6        2       10       10        8        8        6        6        1        5        3        1        3        5        2        9       12       20        9        2        1        8        0        1        1        5        1        0        3        6
CD2=       33       21        8        7        5        6        3        6        6        2        1       21        3        5        5        5        7        5        3       12       14        1        5        9        2        2        4        2        1        0        4        2
TTCTTTGGAATTGCTGGTTGAGGGAGTGCCCTTCTACCCGGATCATGGTTTCCAGGCATTATGATTATCTTGATATTTTTTGGAATCTGATCAATCAAACTTTCAACTTTTTTAAGCTGTTCCTCTATGGTTTGACAAACTAATTCCTTGTTCTGATTTGGGTAAATTCCAACCCCATCAACCATATCTCCTCCAATCAAAATAAATCGGATTTTTTTTGCTGTAGGATCGGGACTAGATATCCAAGAGAAAAACTCTGTTAACTCTTCTTCCATGAAATATTTACTTCCAATATGTAAATCAGACAAAAATACGGCATAGGCTTCAGATTCTGACTTGTTTGTGGCCTGATCAGGAATATCCGGAAAAATCAAATCCTTTATGATGAATCCAGAGTTCTTTCCTACACTAACTCTTGCCATAACAAATTGGTCTACTAGGAGAGTATCTGCCGTCTTTTGAAGTTCAGTATCAAAAATAATCCCCTCAAATGAGCCTGAAGGATCCTCTAAAACCAACTTTGTTACATTTCTCTCACTATTTCTTGAAGTTACCAAACCACAGACATACATGTCATCTTCAGATCTTTCATTTTTAACAAAAGTCAGAGATTTTAACATTCGAGCCTCTGGTCTGTCTGAAATTATTCGTTTTAGTTTGTTAAACCTACTAGAAAACAATGCATTGTATCCCTTTACTCCTTCTCCCGTGGTTATCTTGTCTGTAGGATCCAGCAAAACCTTGACCTCATTTTCTAAGGATGGATCATCTTTGATTCCAAGATATGTTTCTAAATCATCTTGATTGATTTGAAATAATTTCTGTTTGGTTTTTTCTCTGACAATTTCCTTTATTATTTTCTCTAGTTTTTTCACATCGACATTTTCTAAAATTTTAAAAGCATTTGGATGAATCTGGAATCCTTTGTTTAATGCATAGTTTAATGCAAAGGACAGTTCCTTTTTCATATCAAAAAATATAATGTGGTTTAATTAAATCTGCGCCTACCAACCCTCAAATATTGTTCTAATGGTATTGTGTTGTGAATAAACTCCGAATTTCTTTATTTTTCATATTCATGGCAATCTTTACTGGTACATATCAAATTGGTTCAATGTCTACTGTGAGCCAGGAAGAAGCTGATATTTTCATGTCAGAATTTGAGGAATTAGTTTTGGATATTGATGGATTTGGGATATT
KOK=        57
KK=   19743  LL=   20852  Z=    6.30  JJ=   19683  DL=  1110
A===      111      112      113      114      121      123      124      131      132      133      134      141      143      144      211      213      214      223      224      231      233      234      243      244      313      314      323      333      334      343      413      433
B===      222      122      422      322      212      412      312      242      142      442      342      232      432      332      221      421      321      411      311      241      441      341      431      331      424      324      414      444      344      434      423      443
RRR=   50.994    3.193   12.969    4.093   -0.664   10.791    1.818    1.060    1.847    7.904   -0.228    3.653    0.039   -3.618    1.915   -0.214   -0.611   60.422    0.253    7.679   10.326    0.307   25.876    3.177   -0.469    0.730    2.829   -0.267    0.788    0.788   11.783    0.200
X1==    7.965    2.558    3.659    1.251   -1.420    2.247    6.435    0.353    1.098    3.535   -1.314    2.310    0.223   -1.369   -1.022   -1.773   -0.742    6.083    2.259    2.821    3.792   -0.458    3.548    0.999    0.337   -0.546    2.125    0.258   -0.804   -0.804    4.833    0.196
X2==    6.402    1.249    3.545    3.273    0.468    4.803    0.283    3.002    1.682    2.236    0.173    1.581    0.173    2.644   -1.874    0.121    0.824    9.933    0.112    2.722    2.723   -0.671    7.293    3.180   -1.392   -1.337    1.331   -1.034   -0.981   -0.981    2.438    1.019
CD1=       28       13       10        6        3        7       15        4        5        6        0        8        2        0        4        0        2       13        7        8        6        1        6        3        2        1        4        1        0        0        8        1
CD2=       22       10       10        9        8       13        4        9        7        5        2        6        2        5        2        4        5       24        4        9        6        1       12        6        0        0        4        0        0        0        5        2
AAAGAAGAAGACTTTTTTGATAAGGCAGAAACCGAAGTTTTGTCAAAAGAAGAAGAATTAGACATGTATGAGCAATTTAGATCGGTCATGACAATTTCAAAAAAAATGGAAGACATGATTAAAGAAATTGAATATCTTGAAAATCAACCCTGGGTTCAAAATTAACGTAAGCTCTTTATGGGTAAATCAGAAATTTTTTGCATGAAACCTTTTGTTCTTTGGATGACTGGTCTTCCATGTTCTGGAAAGACTACCATCGTAAAAGACTTGCAAAAAGACATTCCTAATTTGGCAATGCTTGACGGAGATGAATTAAGAGAATGGTTTTCTCCAAAAGATTTCTCAAAAGCAGGACGTGATGAACACAACAAAAAAGTTGCACACTTGGCAAAACTATTGCTAAAACATGGTGTTCCAAGTGCAGTATCTCTAGTCTCACCATATCTTGAAAACCGAGAAAATGCCAGAACTATTGTCGATGCAGGTGATCAGTTTGCAGAATGCTATGTCAAATGTTCACTAGAAGAATGTGAGAAAAGAGATGTCAAAGGCATGTATGCTAAAGCAAGAAAAGGAGAAATCAAAGGATTTACAGGAATTGACGATCCTTATGAGGCTCCTGAAAAAGCAGATCTCATAGTTGACACAGAAAATGAGTCACTTGGTGATAGTGCAAACAAAGTAAAGGAATTTCTTAAATCAAGAAACCTACTCTAATTTTTTAAATTCATCAACTATTGTTTGATGAATAATTCCATTTGTAACTAGAATTCCATTTTGATGATGAACTTCCCTGTTGTTATATGAAATGTTGTTTCCAAGCATATCTGTCATCTTTCCACCTGCCTCAGAAATTATGCAATGTGATGCAGCTGAATCCCATTCTTTCATTTTATCTGTAGTAGTGATGTATGCTTCAGCTTCACCTGATGCAATTTTTCCAACCTTTAATGAACTACCAATACTTGTAAAATCTTCAATTCCTAATTTTTTGATAAAGGCTTTTTCTTTTTCTGATAGATGATGTCTTGAACCAACAGTTCTACATTCTGAAAGTTCTTTAGTTGTAGTAACTGAGATTTTTTTCCATTCTTCATTAGAATATCTAAA
KOK=        58
KK=   24033  LL=   24482  Z=    4.85  JJ=   23283  DL=   450
A===      111      112      113      114      121      123      124      131      132      133      134      141      143      144      211      213      214      223      224      231      233      234      243      244      313      314      323      333      334      343      413      433
B===      222      122      422      322      212      412      312      242      142      442      342      232      432      332      221      421      321      411      311      241      441      341      431      331      424      324      414      444      344      434      423      443
RRR=    8.413    2.335   -0.104   -0.481   -2.463   -0.099    1.905   -2.363    0.101    0.524   -0.197    4.091   -0.202    0.055    0.188   -1.916    0.997    1.350   22.310    9.039   -0.335   -0.202   -0.929   -1.318   -1.318   82.054    1.585    0.144    0.144    0.144    0.355   -0.269
X1==    3.947    2.721   -0.250    2.041   -1.657   -0.243    1.232   -1.141   -0.243   -0.614    0.274    1.220   -0.726    0.141    0.219    1.546    0.408    0.662    3.724    2.441    0.390    0.278    1.278    2.146   -0.614   11.274    1.390   -0.295   -0.349   -0.349    1.274    0.651
X2==    2.131    0.858    0.418   -0.236    1.486    0.408    1.546    2.071   -0.415   -0.854   -0.722    3.354    0.278    0.390    0.858   -1.239    2.441    2.041    5.991    3.703   -0.859   -0.726   -0.726   -0.614    2.146    7.278    1.141   -0.488   -0.412   -0.412    0.278   -0.412
CD1=        9        7        1        4        0        1        3        0        1        0        1        3        0        1        3        3        2        2        6        4        1        1        2        3        0       12        2        0        0        0        2        1
CD2=        6        4        2        1        5        2        3        4        1        0        0        5        1        1        4        0        4        4        8        6        0        0        0        0        3        8        2        0        0        0        1        0
TAGCTATCATGCCAACAATGGGATTGATGAAGAATCTCAAATCCTCTCTTGGAAAAGTAATGCCTGGAGCAGAAGCTGAAATTGGTCAGATGGCAGAAATGTTAGGTGGATTTATGACTGAAAGTTTCTCAGGTGATGCTGCATTTGGAATGGATGAGACAACAAACGCAGAATCTGATGCAATTCTTAAAGAAGCAGCAGCTGTTGCAGAAAGCTCTGCAGGACAAATGTTCCCATCAGTTCCTACTGAATCAGCAGCATCTACAGAATCAACTTCAAAGTTTTACTAAAAATTATTTTTCAAAAATTCTCTTGTTATGTTATAATATTTACTACTGATCAAACCTATTTTCTTATATTCAATTTTTGTCGTTTTGTTCTTGAGAGTATTTTGACTGAGAATCTAAATAATACTATGCCGTGAGGATTAAAGTTGAATAATTATCTAAT
KOK=        59
KK=   29193  LL=   29582  Z=    5.99  JJ=   28743  DL=   390
A===      111      112      113      114      121      123      124      131      132      133      134      141      143      144      211      213      214      223      224      231      233      234      243      244      313      314      323      333      334      343      413      433
B===      222      122      422      322      212      412      312      242      142      442      342      232      432      332      221      421      321      411      311      241      441      341      431      331      424      324      414      444      344      434      423      443
RRR=   -1.464    0.485    3.811    1.239   -0.072    2.191   15.176    1.832   -0.102    0.288   -0.042    2.189    0.204    0.751   -0.170    0.408   -1.744    0.338   87.554    5.179   -0.363    0.297   -0.107    0.202    0.650    5.188   -0.033    0.072    0.072    0.072    0.297   -0.093
X1==    1.337    0.215    2.661    0.950    0.215    1.657    2.935    1.279    0.151   -1.043    0.123    0.950    0.123    1.283   -0.323   -0.602    2.103   -0.418   12.489    3.916    1.100   -0.735    0.265    0.399    0.899    3.123    0.100   -0.537   -0.439   -0.439   -0.877    0.561
X2==   -1.095    2.253    1.432    1.305   -0.336    1.323    5.171    1.432   -0.677   -0.277   -0.339    2.305    1.661    0.585    0.527   -0.677   -0.829   -0.808    7.010    1.323   -0.330   -0.404   -0.404    0.505    0.723    1.661   -0.330   -0.135   -0.165   -0.165   -0.339   -0.165
CD1=        7        4        6        3        4        4        5        4        2        0        1        3        1        2        3        1        4        1       15        7        2        0        1        1        2        4        1        0        0        0        0        1
CD2=        0        4        2        2        1        2        6        2        0        0        0        3        2        1        2        0        0        0        8        2        0        0        0        1        1        2        0        0        0        0        0        0
ATCAAGCAGTTGCATTACTTGCAAAACACATTCAGGAGAAAAAAATCCCAACATATCTAGAATCATCATGTTTTGATATTGATAGATTCAATCACGTCTTGCCATTTATTGACATTGTAAAAATTGAATTCAAAACAAAGGATTCAGATTTTGTAGACTCTCAACACTATGAGAAACTAATTGGCCATACCATGAAATGCTTGGAATCATCAGTCTCTGCAAAAAAGATAACCTACATCAAAGTAGTTGTCAGCTCAAAAACAAAGCCTGATGATTTTACACAACTAGTCAATCAAATCTTTGATATTGTATCAAAAGATGACATTGATGGATTCATCATCCAACCAACTTATGGTGTTGCAGAACCTTCACTTGATTTGTTGTTGAGTT
KOK=        60
KK=   33573  LL=   34622  Z=    6.87  JJ=   33543  DL=  1050
A===      111      112      113      114      121      123      124      131      132      133      134      141      143      144      211      213      214      223      224      231      233      234      243      244      313      314      323      333      334      343      413      433
B===      222      122      422      322      212      412      312      242      142      442      342      232      432      332      221      421      321      411      311      241      441      341      431      331      424      324      414      444      344      434      423      443
RRR=   23.280   12.664    6.409    4.763   -0.252    5.768   -1.311    6.486    2.332    1.727    0.272   16.817   -1.574   -2.123    0.773   -0.484   -0.063    4.342   14.088    4.357    4.071    0.721   58.094   28.556    0.198    0.716   -0.597    0.172    0.027   -0.272    0.062    1.201
X1==    7.525    2.959    3.850    1.321   -0.387    5.098    2.413    2.013    1.414    0.692   -0.484    4.006   -0.484   -1.460   -0.805   -0.427   -1.358    2.660    2.971    2.642    0.700   -1.272    8.254    8.981   -1.115   -1.276    0.700   -0.562   -0.733    0.267    0.308    1.267
X2==    3.094    4.279    1.665    3.606    0.652    1.131   -0.543    3.222    1.649    2.496   -0.561    4.198    3.252    1.454   -0.960    1.131    0.047    1.633    4.742    1.649    5.813   -0.567    7.038    3.180   -0.178   -0.561   -0.853   -0.306   -0.037   -1.021    0.202    0.948
CD1=       24       13        9        6        5       11        8        6        5        2        1       11        1        0        4        2        1        7        9        7        2        0       12       15        0        0        2        0        0        1        2        2
CD2=       14       17        7        9        8        6        2       10        7        6        1       10        6        3        4        6        3        7       11        7       11        1       11        5        2        1        1        1        1        0        2        2
ACATTGTGGATGGTACTATTCTTCTTGTCTTCTAAACGCACATTCCAAGTTCCTAAAGTTTTGGGAAAACTTGCACAAAGATTTGGAAAAGAGAAAGGTACCAAGTATATAGAACAAACAAACTCTTGGATGGAAGAAGTGTGTACTATGAGTAGAGAAAATCTCAAAACTTCTGAATCAAAAAAGGTCTTTACAATATCATTCTTGTTTTCAATAGCATCTTGGTCATTTTATGGAATTTCATTTATGATCATTGCAATGGGAACTGGATATGTTATCAACGCATTTGATTCTATTATGGCTGTAATGGGGGCAAATGCAATTGGAAATCTTCCAATCACTATTGGTGGTTCTGGCCTTGCTGAATTTGGAATTGTTGCATATCTTAACAATCTAAATCCATTTGACTTTGATGCTTCCCAAGGTGGTTTAGCTTGGGATGCAGTAATAGGCTGGAGAATTGCAACATACTATGTACCAATTGTGATTACTTGGTTGCTTTTAGTAAAACTAGCCTTGAGTAGAATCTCAAAACCTCAAGCCACATAGAAACCACTTTATCTTAAAACGATTTTTTTGATTTGTGGATTTCAAAAACAAAACAGTATTGATTACTGGAGCATCATCTGGAATCGGAAAGCAAACTGCAATTGAATTTGCAAAGCTTGGTGCGAACATAATTCTTGTTGCAAGAAGAAAAGAAAAGTTGGATGAGCTTGCAAGCGAATTAGAAAAATTCAAAGTAACAACATTTGTCTGCAAATGTGATGTCTCAGATAAAACGCAAGTAAAAGAAATGTCAAAGACTGTTTTAGAAAAATTTGATTCTGTTGACGTGTTGGTAAATAATGCTGGTTTTGCAATTTATGGTTCTGTTAAAGATCTATCTGTTGATGAAATAGAATCCCAGATGGAAACAAATTATTTTGGAATGATGTATTGTATCAAAAACTTTCTACCTTCCATGTTGGATAAAAAATCTGGTCATATAGTCAATGTTGCATCAGTTGCTGCAAGCTTTGGCCTTCCTGGAATTGCATCATATTGTGC
KOK=        61
KK=   36363  LL=   36872  Z=    8.15  JJ=   35763  DL=   510
A===      111      112      113      114      121      123      124      131      132      133      134      141      143      144      211      213      214      223      224      231      233      234      243      244      313      314      323      333      334      343      413      433
B===      222      122      422      322      212      412      312      242      142      442      342      232      432      332      221      421      321      411      311      241      441      341      431      331      424      324      414      444      344      434      423      443
RRR=    0.652   -0.538    0.027    2.379   -0.538    6.057   11.748    3.916    0.147   -0.394    0.480    0.472   -0.510    0.050   -0.114   -0.073   -0.880    3.864  114.011    2.407   -0.131   -0.212   -0.213   -0.743    5.987    0.035    0.473    0.103    0.103    0.103    1.531    0.103
X1==    1.148    1.859    0.070    1.179    1.859    1.461    2.630    1.070    0.586    0.451   -0.484    0.179    0.516   -0.427   -0.172   -0.289   -1.093    2.276   11.185    2.337    0.215    0.307   -0.693   -0.611    1.451    3.516    1.215   -0.324   -0.286   -0.286    1.516   -0.286
X2==    0.568   -0.289    0.393    2.017   -0.289    4.145    4.467    3.660    0.251   -0.874   -0.990    2.632   -0.990   -0.116    0.665    0.251    0.805    1.698   10.193    1.030   -0.611   -0.692    0.308    1.216    4.126    0.010    0.389   -0.318   -0.360   -0.360    1.010   -0.360
CD1=        3        5        1        2        5        3        4        2        2        1        0        1        1        0        2        1        0        5       16        4        1        1        0        0        2        4        2        0        0        0        2        0
CD2=        8        4        3        6        4        7        8        8        2        0        0        7        0        1        6        2        3        3       13        3        0        0        1        2        5        1        1        0        0        0        2        0
CATTTGTTGATTTGTTTCCAGTTCTCATCCAATACCCAAATTCATCATTCTCAATTAGTTTTTCAAGATCAGAACTGTCAGTCTTTTCAATTTTCTTACTGTTTGTAAAGTGACCAACATAAGTCACCTTTTCTTCAGCTTCTTCTATGACATTTAGATTGTACTCACACATTGTATAAGGTGGTGGAGAGTCTGCAACAAGAATCTTTGATGCTTTTTGAATTTGTTTTGCAACAAATATCAGTGATGGATATAGATATGATCTTGAATTGTATAATCTCGGTCTGAATTGATTTGTTATGAATAAGCTTGGTATGTTTCTGTTTTTTGCTAAAATATTTGATCCCATATCTCCATCATTAATTACCAAATCAAATTTTTCTTTATTGTAGAGTTTTCTCTCTTCTCGAAGATAATTTGCAATCTGTCTTACTAGTGGTGGATTCTTTGAAATTGGTAATAGCAAATTCATTAATGACATTGAAACACTTGGACCAAACTTTCCATCAA
KOK=        62
KK=   40743  LL=   41402  Z=    6.40  JJ=   40503  DL=   660
A===      111      112      113      114      121      123      124      131      132      133      134      141      143      144      211      213      214      223      224      231      233      234      243      244      313      314      323      333      334      343      413      433
B===      222      122      422      322      212      412      312      242      142      442      342      232      432      332      221      421      321      411      311      241      441      341      431      331      424      324      414      444      344      434      423      443
RRR=    5.981    0.734    3.405   10.212   -1.232    0.157    5.307    2.871    0.111   -1.275    0.235    1.805    0.235   -0.268   -2.034   -0.562   -0.948    4.812   90.144    0.780    0.189   -0.092    6.580    9.336    0.616    5.587   -0.092    0.219    0.219    0.219   -0.153    0.219
X1==    4.211    0.348    1.000    3.000    0.994    0.418    1.243    1.000   -0.408   -0.607   -0.607    1.000   -0.607   -0.607    1.641    2.069   -0.408    2.555   10.017    2.069    0.093    0.093    1.093    3.093    1.393    4.393    0.093   -0.368   -0.368   -0.368    0.393   -0.368
X2==    1.420    2.113    3.404    3.404   -1.239    0.377    4.269    2.871   -0.272    2.102   -0.388    1.805   -0.388    0.442   -1.239   -0.272    2.323    1.883    8.999    0.377    2.018   -0.982    6.018    3.018    0.442    1.272   -0.982   -0.596   -0.596   -0.596   -0.388   -0.596
CD1=        7        3        2        4        4        2        3        2        1        0        0        2        0        0        5        4        1        6       17        4        1        1        2        4        2        5        1        0        0        0        1        0
CD2=       13       11       10       10        3        3        9        9        2        4        1        7        1        2        3        2        6        4       13        3        3        0        7        4        2        3        0        0        0        0        1        0
GGTAGTTTGATTTTGGAATTTCTTTCAGGTGATCCATCAAAGAATGCATTTGCAATGTTTCCATTTTATGTTGCAGCAGGAATTGGTGTTATAGTTGGAGTGTTGTTTCTAACTAAGAAGCGTTCTTAGATTTGTAAAATTTGCAACTTCGCTTTATTTTACATACATCACACATTGGTGATATTGGTTTGCAAATGTTCTGACCATACATAACAAATGTGTCATTAATGTCAATCCAAAATTTCTTGTCAACTTTTTTCATTAATTCTTGTTCTGTTTCTTCAGGGTTTTTCGTTTCAACCAAACCTAATCTGTTTGAAATTCTATGAACATGAATGTCAACTGGAATTGCAGGTTTCTCAAATGCATAAACTAGCACACAGTTTGCAGTCTTTCGTCCTACTCCTGGCAATTGTACTAAAGTATCCAAATCTTCAGGCACTTTACCCTTGTATTTTGAATCAATAATCTTTGCAACTTCAATAATTCGTTTGGATTTGACATGATAGAATCCAATTGATTTGATAATTTTTTCAACATCTTTTAGTTTGGCATTTGCAAGTTGTTTTGGATTTTTGTATTTTGAGAATAGGACCTTGACTACTTTTGTTGTACTCTCATCTTTTGTTCTGGCAGAAAGTATGGTTCCAATCAAAATAC
KOK=        63
KK=   41883  LL=   42182  Z=    5.23  JJ=   41823  DL=   300
A===      111      112      113      114      121      123      124      131      132      133      134      141      143      144      211      213      214      223      224      231      233      234      243      244      313      314      323      333      334      343      413      433
B===      222      122      422      322      212      412      312      242      142      442      342      232      432      332      221      421      321      411      311      241      441      341      431      331      424      324      414      444      344      434      423      443
RRR=    1.118   -1.720    0.056   22.507    0.919   -0.136   31.017   -0.016   -0.136    0.222   -0.604    0.228   -0.315    0.222    1.700    0.005    0.173   11.574   24.910   -1.748    0.222    0.222   -0.638   -0.219    8.936    2.322    0.251    0.059    0.059    0.059   -0.315    0.059
X1==    1.608   -1.447   -0.072    5.187   -0.728    0.141    5.994   -0.072    0.141   -0.459    1.463    0.671   -0.537   -0.629    1.431    0.141    0.994    3.313    4.195   -0.859   -0.367   -0.430   -0.430    0.497    2.541    1.463    0.633   -0.196   -0.229   -0.229   -0.537   -0.229
X2==    0.695    1.188   -0.773    4.339   -1.263   -0.966    5.174    0.227   -0.966   -0.483   -0.413    0.339    0.587   -0.353    1.188    0.034    0.174    3.494    5.937    2.034   -0.604   -0.516    1.484   -0.441    3.517    1.587    0.396   -0.302   -0.258   -0.258    0.587   -0.258
CD1=        5        0        1        7        1        1        7        1        1        0        2        2        0        0        4        1        2        4        5        0        0        0        0        1        3        2        1        0        0        0        0        0
CD2=        2        3        0        5        0        0        6        1        0        0        0        1        1        0        3        1        1        5        7        3        0        0        2        0        4        2        1        0        0        0        1        0
AAATAATGGGTGTTATTCCATCTTTTTCATGTATTCCTTACGAAATTTTTGAGATTCCAAAAGATGGAACTCAAGTTGCATTTGCAGAAAGCAATGCTGCAATTCATGCAAATTCTTATGATAATTTGAAAACAAACAAAGAAAGTGCATTTAGTGCACTAGCTAGTGCATTAACTGGCAAGAGTCCTTACTCTTCACTACGAAAAGAAGATTCACCAAATGTAACAATTAGAATGAAAGTAAACGATCCAAATGAACTGACATATGGAATGTTAGGCTTCTTTGCAGGAAAAGTTGGAG
KOK=        64
KK=   65103  LL=   66302  Z=    5.31  JJ=   65103  DL=  1200
A===      111      112      113      114      121      123      124      131      132      133      134      141      143      144      211      213      214      223      224      231      233      234      243      244      313      314      323      333      334      343      413      433
B===      222      122      422      322      212      412      312      242      142      442      342      232      432      332      221      421      321      411      311      241      441      341      431      331      424      324      414      444      344      434      423      443
RRR=   21.588   20.593    6.801   -0.267   -1.080   34.221    1.395    2.115    4.814   -0.379   -0.013   13.334    0.734    0.372    0.266    0.784    0.237   23.937   -0.022    9.881   28.428    0.116   30.425   21.184   -0.226    0.048   -0.150   -0.366    0.367   -0.192   -1.470    0.495
X1==    3.656    5.897    2.523    0.437    2.416    5.489    2.355    1.179    4.430    1.232    0.017    2.092   -0.983    0.355   -0.196    0.721    0.400    4.650   -0.447    4.430    6.829   -0.472    5.099    4.862   -0.409   -0.983   -0.924    0.999   -0.656    0.344    1.017    0.344
X2==    5.905    3.492    2.696   -0.611   -0.447    6.234    0.592    1.793    1.087   -0.308   -0.747    6.373   -0.747    1.045   -1.356    1.087    0.592    5.148    0.050    2.231    4.163   -0.246    5.967    4.357    0.553   -0.049    0.163   -0.367   -0.559   -0.559   -1.445    1.441
CD1=       10       19        6        2       11       14        6        4       12        3        1        4        0        1        5        5        3       17        3       12       13        1        8        6        1        0        1        2        0        1        2        1
CD2=       43       23       11        6       10       14        6        9        5        1        1       25        1        5        7        5        6        9        3        7        5        1        8        8        2        2        1        0        0        0        0        2
GCAATTATTGGTTTTAATGATTTTTCCGCAGATTTAAAATCTTCTGAAGTTATTGATAATCTATATTTTGGAGCACCCAAGTATGTGATGTCTATTGTTGAATCTTTCTTTAATTCATCCAACAGAGTTTTCCTAATAATTTCAATTCCATCTGATTTTGAATTAGTAATTTCCATGATTCCTCTAATTTCTACTGATGGAAGTTTAATCTTGGAACATATTTCTTCAATAACGCCTGTTGTTTTCTTTGGAATTTTTAATTCCTTTATAGAATCAATTCCATTTCTTCCAATCTCAATAAATGCATCATATACTGAGTCGTATTTTGAATAAATGCTATCTTCTAATTTTTCAATATCTTCATCCGATAGTTTTGCTTTTTCTTGAACATTTTGTAACAGAGTTTTTCCTTTTTCAAATTTTTTAACTTCTTTTAGTTTTTGTTTTTTCTGATCTTTAGAAACTTGTTTTAATGATAAATCAATATCTCCACGTTGTGGATTTACTTTTTTAACAAGAAGGACTTTTTTCTCTCCATCTTTTACAAATCTATTAACCGATCTTATCCATCCAGGAGCAATTTCTGAAATATGCAAAAATCCCTGTAAATTGTCATATTCATCTAGTGTTACATAGGCACCATGATCCATAACTTTTGTTACTGTGGCAAGAACTATTTCTCCTTGCTCTGGCATTTCTTGGATTTCTGTAGACATTTCTTCTAAAACTCCTAAATGTGTAAATTAATGTTGCTGGCTAGAAATCAATTCCCTTTTTGGCTTTGATTCCCTTCTGAAATGGATGTTTGATCTCTTTCATTTCTGTGACTAGATCCGCAATTTCTATAACTTCTTCTTTTGCATAATTTCCAGTTAGAACTAAATCTATGTTATCTGGCTTTGATTTTATCAAATTTAACACGTTATCTACTGAAATCAAGTTCAAATTTACTGCATAATTGATTTCATCTAAAATTACAATATCGTATTTTCCCGATTGAATTTTTTCATTACTAATTCTTATTGCTTCTTTTGCTACTTTTTCATGATCTTCTTTTGGACTTTTATCATCAACTATGCCTACAAAACCTTTTCCAATTGCAACCATTTCAAATCCTGGTTCAAGTTTTTTTGTTGAATCCATTTCTCCGTAATGCCATGAACCTTTGATAAACTGGATCATGCAGATCTTTTTATTATA
KOK=        65
KK=   85863  LL=   87032  Z=    4.80  JJ=   85863  DL=  1170
A===      111      112      113      114      121      123      124      131      132      133      134      141      143      144      211      213      214      223      224      231      233      234      243      244      313      314      323      333      334      343      413      433
B===      222      122      422      322      212      412      312      242      142      442      342      232      432      332      221      421      321      411      311      241      441      341      431      331      424      324      414      444      344      434      423      443
RRR=    0.606   10.675   -0.640    1.704    0.250   12.358    0.597    1.674    1.925    2.055   -0.281    0.615   -2.700    6.958    0.299    0.253   -0.081   59.168    7.579   27.838    2.508    0.134    4.311   20.619   -0.043    0.172   -0.175   -0.742    2.036    0.101   -0.786    0.025
X1==    4.738    1.727    2.451    1.865   -1.645    2.846    0.440    4.311    1.118    0.748    0.226    0.254   -0.394    3.992    0.228    1.694   -0.556    8.590    1.442    3.999    0.654   -0.542    4.074    8.438    0.030   -0.394    1.546   -0.810    0.873   -0.087   -0.394   -0.087
X2==    0.128    6.182   -0.261    0.914   -0.152    4.342    1.358    0.388    1.721    2.747   -1.245    2.418    6.853    1.743    1.310    0.149    0.145    6.888    5.254    6.962    3.833   -0.247    1.058    2.444   -1.447   -0.435   -0.113    0.916    2.332   -1.155    1.994   -0.283
CD1=       27       12       10       11        3        8        5       14        5        3        3        7        2       11        8        6        3       14        5       10        2        1        7       15        2        2        3        0        2        1        2        1
CD2=        3       17        2        3        4       12        5        3        7        6        0        5       10        3        7        4        3       22       15       17       10        2        4        5        0        1        3        3        4        0        4        1
GAAGAAGAGATTGAAAAATTAAAAGAAGATGCTGAAAAATTCTCTGAAGAAGATAAAAAGAAGAAAGAAAAAATTGATCTCAAAAACGAAGCAGAAAGTTACATTTACACAACTGAAAAGTTGGTCAATCATGATCTCAAGGATAAAATTTCCCAAGAGCAAGGAATTAAGATCACTGATGCTGTAAAAGAAGTCAAAGAAGTTTTAGACAAAGAACCTGAGGAATTAAAACCAAAACTAGAAGCATTACAATCAATAGTAAATGAAGTAACTACCGAACTCTACAAGAACGCTGCTCCTCCACCTGGTGCTGATGGACAACAAGGTGCTGATGGACAACAAGGTGCTGATGGACAACAAGGTGCTGATGGACAACAAGGTGCTGATGGACAACAAGGTGCTGATGGACAAACAACAGAATCATCTTCAAATGACGAAACAAAAACTAACTAATTCTCTAAATTCAACCATTTATACAGTAATTAGAATAAAGGAATGATTCATGTCTGCAAAACGAGATTATTATGAAGTTTTAGGAGTATCTAAATCGTCTTCAAATGACGAAATAAAGAAACAGTATAGAAAATTAGCATTAAAGTTCCATCCAGATCGAAATCAATCTGCTGAGGCTGGAGAACACTTTAAAGAAATTTCTGAAGCATATGCAGTTCTTTCTGACACTGAAAAAAGACAACTCTATGATCAACATGGTCATGCAGGTGTAGATGGAAGATATTCCAGTGAAGATATCTTCCAAGGCGCAAGAGGTGATTTTAGCGATATATTTGGCCGTGGAGGTGGCGGATTTGATTCCATCTTTGAATCAATATTTGGCCGTGGAGGTGGCGGATTTGGATTTGGGCAACAACGCGGTTCTGATATTCTCTATCAAACATCAGTAACATTGGAAGATGTTTTACATGGAAAACAAATGGAAATTGAATTACAAAAACAAATTCAATGTGATACATGTAATGGTTCAGGTTGTAAACCTGGAACTGACAAGAAAACCTGTTCTTCATGTAATGGACAGGGCCAAGTAAGGCAAACACGTAACATGGGATTTGCATCATTTGTTACTGCTGCGCCTTGTTCTTCATGCAGAGGTCAAGGATCAATTATTGAAACACCTTGCGGTGATTGTAAAGGTCAAGGAAAAAGAAAGGGCAC
KOK=        66
KK=   94203  LL=   95282  Z=    4.51  JJ=   94203  DL=  1080
A===      111      112      113      114      121      123      124      131      132      133      134      141      143      144      211      213      214      223      224      231      233      234      243      244      313      314      323      333      334      343      413      433
B===      222      122      422      322      212      412      312      242      142      442      342      232      432      332      221      421      321      411      311      241      441      341      431      331      424      324      414      444      344      434      423      443
RRR=   52.192    1.453    5.047   17.328    1.262    0.177   16.804   -0.423   -0.709    2.691    0.306   12.344    1.886   -0.616    2.413   -0.000    0.338   11.444   16.961   -0.266    2.911    0.314   -0.995    9.696    1.622    1.702    1.979    3.426   -0.252    0.090   -0.621    1.850
X1==    7.864    1.978    1.487    3.399   -1.071    0.175    6.659   -1.007    1.400    0.616   -0.434    5.123    0.378   -0.606    3.284    0.175    1.015    3.117    2.593    0.175    0.563   -0.472   -1.268    2.290    1.497    1.189    4.022    2.354    0.237   -0.763   -0.434    2.237
X2==    6.637    0.735    3.395    5.099   -1.179    1.008    2.523    0.420   -0.507    4.366   -0.705    2.410    4.994    1.016    0.735   -0.002    0.333    3.671    6.542   -1.516    5.171   -0.666    0.785    4.233    1.084    1.432    0.492    1.456   -1.064   -0.118    1.432    0.827
CD1=       23       10        5        9        3        3       15        1        5        2        1       12        2        1       13        3        5        8        8        3        2        1        0        5        3        3        6        3        1        0        1        3
CD2=       25        9       11       13        4        6        8        5        3        9        1        8        9        3        9        4        4       11       15        1       10        1        3        7        4        4        3        3        0        1        4        2
GTTTTCTCTCATGGCGATGAAGGTGTTACGGTAAAACTTCCTTCTGGAAAATTCACTACACTTAACCCAAAAAACAGAGCTATGATTGGAACTCTAGCTGGAGGTGGAGCTAGCGAAAGACCATTTATGAGTGCTGGTGGCAAATGGAGAAACTTTAAAGCTAAAGGAAAGAAATATCCGATTGTTAGAGGTGTTGCTCAAGCAGCCTATGTTCACCCACACGGTGGTGGTCGTCACCAACATGTTGGACAAAGTTCTACTGTTTCTAGAGATACTCCTCCAGGAGCCAAAGTCGGAAGCATTGCTGCAAGAAAGACTGGTAGAGCTAGAATTAAAGAAAGAAAGTAGTTTTCTCTTTAACCTAAAATTGATTAATAGCCCAAAGAAATCTTTGATGAATGTCAAACCAACGAATTAGACTTTTTGTAACTGGTAGAGTTCAAGGTGTTTTTTTCCGTCAGACTTTGAAAACAAAAGCAATACAAAATGATGTTTTTGGATGGGTAAAAAATCTCAAAGATGGTCGTGTTGAGGCCATTTTGGAAGGTGATGAAGAAAATGTTAGTAGATTGGTTGAATGGGCCCATGGGGGTCCTGCAAATGCAATAGTCGAAGATGTAGAAATAAGAAATGAAAAATTTAGTGGCGAATTTTCAAAGTTTGATGTTTTGTATTAATGAATTTGTTCATATGCTCTTTTTATTACATCTCCAAATTCTGAGATCTTTTGGTCTTTATCAATTTGAATAATTTCTACAGGTTCTTTTCTACTCTTTTGGAGTTTTATTATTACTCCTTCTTTTTGAGGCTCTACATCTGTAAACCATCTAAATGTCATTGATTTACAAAAAACAACTCTGTGCATTCTAACATCTTCAATCACATTTTCTCCTAAATTAAAACAAAATTCCCTAATTGAATCAAATAGAGGTAATACTTGGATTGGAATTTGTTTTTTAAAATCTTCATAATTTCTTTTATTTCCAAATGAAATTATCCCTTCCATAACTTTGTAAATTTGAATTTAATAATAAATGGTAGCAGCTCTGTTGGTTCCAGTCTAGACGAATAGCCCCATTT
KOK=        67
KK=  100023  LL=  100472  Z=    4.60  JJ=  100023  DL=   450
A===      111      112      113      114      121      123      124      131      132      133      134      141      143      144      211      213      214      223      224      231      233      234      243      244      313      314      323      333      334      343      413      433
B===      222      122      422      322      212      412      312      242      142      442      342      232      432      332      221      421      321      411      311      241      441      341      431      331      424      324      414      444      344      434      423      443
RRR=   12.482   -0.477    5.046    0.418    0.950   48.659   -0.358    0.015   -0.356    0.615    0.284   11.754   -0.483   -0.643   -0.277    1.573   -1.334    0.579   -0.011    6.377    0.284   -0.178    0.208    2.147   -0.192    0.284    0.387   -0.127    0.049    0.607    0.284    0.049
X1==    3.096    3.256    1.187    1.345   -0.835    9.467   -1.032   -0.813    1.503    1.524   -0.383    3.345   -0.383   -0.309    1.893    2.388    2.904    2.754   -0.531    1.503   -0.762    0.386    0.386    1.505   -0.476   -0.383    0.238    0.721   -0.224    0.776   -0.383   -0.224
X2==    4.031   -0.146    4.251    0.311   -1.138    5.140    0.347   -0.018   -0.237    0.404   -0.740    3.514    1.260    2.081   -0.146    0.659   -0.459    0.210    0.020    4.244   -0.372   -0.462    0.538    1.426    0.404   -0.740    1.628   -0.176   -0.218    0.782   -0.740   -0.218
CD1=        5        7        2        2        1       12        0        0        3        2        0        4        0        0        5        4        4        6        1        3        0        1        1        2        0        0        1        1        0        1        0        0
CD2=       17        4        8        3        2        7        2        2        1        1        0        8        2        3        4        2        1        1        1        6        0        0        1        2        1        0        2        0        0        1        0        0
TAGTCTATCTAATACATCATCAAGTGAAATCTTTTCTACAGTTAATGCGATTCTAACTTTGATTCTTTCCCCTTTATCTGGCCTTGAATAATCTTTATCTTGTTTTAGTACTCTGGTTGTATCACCAATTATTTTATCATTTTCTTTAATAATTCTGCGTAAATTTAGAAGATCATCTGAATCTTCTGGGATAACTGAAATTAAATTCTCATCAATATTTTTTGTTATCATGTTGTTGTTCTATTCTACAAAGAGAAAAGAGTTTAGTTTGTTACTTCGTTAGTTGTTTCTTCAGATTTTTTCTTTAGATAACTTTCAACCCAATCTAAAGTAAGAACTCCTGATTCAGCTAAATTTGTTAAAGAGTTTGCAGATGCTTCTCCTGTGACTTTACCATGATTTTTTTTTAATTGACGCCATTTTAGAGATGTATTACCACTTTTTGAATTA
KOK=        68
KK=  107223  LL=  107612  Z=    5.75  JJ=  106743  DL=   390
A===      111      112      113      114      121      123      124      131      132      133      134      141      143      144      211      213      214      223      224      231      233      234      243      244      313      314      323      333      334      343      413      433
B===      222      122      422      322      212      412      312      242      142      442      342      232      432      332      221      421      321      411      311      241      441      341      431      331      424      324      414      444      344      434      423      443
RRR=    3.662    4.931   -0.184   -0.669    0.058   -0.944   29.150   -0.331    1.178    0.181    0.181    0.255    0.181    0.181   -0.196   -0.174    2.319   26.907   37.949   -0.524    0.910   -0.312   -0.186   -0.140   -0.273    2.137    0.181   -0.118   -0.126   -0.139    0.181    0.025
X1==    3.368    2.436    1.661   -1.034    0.039    0.853    6.029   -0.184   -1.064   -0.454   -0.397   -1.034   -0.397   -0.347   -0.560   -0.106    1.029    3.954    6.101    2.769    0.580    0.632   -0.368   -0.322   -0.454    0.603   -0.420    0.828   -0.150    0.850   -0.397   -0.150
X2==    1.087    2.024   -0.111    0.647    1.466   -1.107    4.835    1.797   -1.107   -0.399   -0.456   -0.246   -0.456   -0.521    0.351    1.648    2.255    6.806    6.220   -0.189    1.569   -0.493    0.507    0.437    0.601    3.544   -0.431   -0.143    0.837   -0.163   -0.456   -0.163
CD1=        9        7        3        0        3        2        7        1        0        0        0        0        0        0        2        1        2        5        7        4        1        1        0        0        0        1        0        1        0        1        0        0
CD2=        5        7        1        2        6        0        7        3        0        0        0        1        0        0        4        3        4        9        9        1        2        0        1        1        1        4        0        0        1        0        0        0
ATCTTCCATCCAGTAATGGGATAGAATATGCATAAAATGTAGGTAGTGACATTGTTATTGCAGATACAATTAGAAATTTTTTCTCAAAATTTCTGTTTTTTAATAGAAAATAAATTCCAAATGGAACAAAAAAACCAAAAATCGGTATCATATTCCAAACAAAAAATTTTGAATAATTTTCTATTCCTGTATGAATAAATGGAAATCCTGAATTAACATTTGATTCTGGAACAATATCTGTGTGTTTCAGAAAACTATTACCGGCCCTCATGAAAATTCCATCTTCGCCTTTTACATCATATTTGTAATAACTCATTGGCAAAACTACTAGAAGAAATAATGCTAATGCAATTGTATATTTTGGGAAAACAAATTTTTCATTTTTATATT
KOK=        69
KK=  112143  LL=  113162  Z=    9.01  JJ=  111963  DL=  1020
A===      111      112      113      114      121      123      124      131      132      133      134      141      143      144      211      213      214      223      224      231      233      234      243      244      313      314      323      333      334      343      413      433
B===      222      122      422      322      212      412      312      242      142      442      342      232      432      332      221      421      321      411      311      241      441      341      431      331      424      324      414      444      344      434      423      443
RRR=   53.304   11.039    0.029   -0.471    4.028   14.540    4.036    4.080    0.055    1.631    1.065    6.560    5.449    0.164    0.189    0.677    0.613   21.176    1.501    1.959   37.022    0.037   -0.031   21.650   -0.395   -0.029    0.820   -0.282    0.138    0.138    0.084    0.138
X1==    7.309    4.459   -0.052   -0.483    1.627    2.237    1.920    3.393    1.664    0.809   -1.019    3.133    1.942    0.064   -0.143    1.090   -0.487    5.093    0.711    1.090    7.377   -0.035   -0.035    4.061   -0.131   -0.032    0.805   -0.420   -0.381   -0.381   -1.019   -0.381
X2==    7.293    2.475   -0.559    0.975    2.475    6.499    2.102    1.202    0.033    2.016   -1.045    2.094    2.806    2.570   -1.324    0.621   -1.259    4.157    2.109    1.796    5.019   -1.044    0.884    5.331    3.016    0.881    1.019    0.672   -0.362   -0.362   -0.082   -0.362
CD1=       29       21        3        2       13        7        6        9        6        2        0        8        3        1        8        5        2       12        4        5        9        1        1        5        1        1        2        0        0        0        0        0
CD2=       30       16        2        5       16       14        7        5        3        3        0        7        4        4        5        4        1       10        7        6        6        0        2        7        4        2        2        1        0        0        1        0
CCAACAACAATCTATGCAACAAATAGATTGAGTAGTGAACATTTTTGTAAAATTTATCATCAAGTATATGATATGGATTGTAGAATATTTAGAATAACAAATTCCTTTGGTCCTAGAGAAAAAACTATTTCATCAAAAAATGCTGTAAACTTTTTAATTTATCAAGCATATAGTGGAAAAGAGATTACTGTCTTTAATGATGGAGAATTTTTTAGAGATCTTATCTATGTGAAAGATGTAGTTTCAGGAATTGAGACAATTATGAAAAATGGAAAAAATGGTGAACTCTATTGGATTTCTTCACATCAAAAAACATGGTTTAAAGAATTCGGTAAAATACTTCATGAATTAACAAGCTCGCCTCTAAATTTTATTCCACCTCCAGAATACACTAAAAAAGTGGATGTGGGAAATTTTTTAGCTGATAATTCCAAACTGAAATCATTGGGATGGGAACCAAAGTATTCCTTGAGAGATGGGATTATTGAAACTTTAGATTATTTTAAAAACAAAAAATTATAAAATTTTAATAAAAAATTTTGACAAGATATTTAGAATATAATTAATTTTTTTTGAATATATTCTTCCTGTTACTATGCTTGGAATTTCAATTTGATTTTTAAATTCTTTGATGATTTCTACATCTTTAATTTCTTTCTTTGATTCTATTTCTAAATATTTTTTCTTAATTCCATTCCAGTTTTTTAAAATATTTGAATATCCCTCAATTTTTTCTTTTATCATTCCTTTTGATAAGTAAAACATTATTACAATTATTTCGATTATGATCAAAGATGGTAGCATTTTAAAAAATGTTTTTCTAGAATAATGTGTCAGTAAACAATAATGTCTATTTCTTTCTAAAAGAAAATATTTTTTCTTGCTCCAACCAAAACTAAAACTTTCAGCATGATATACCACACACCTAGGAACATAGTGTGATTTAATTCCTAACTGTCTAGCTCTCCATCCCAATTCTAAATCATCATGATATGCAAACAAAAAATCATCAAAGAAACC
KOK=        70
KK=  133413  LL=  134492  Z=    5.88  JJ=  133383  DL=  1080
A===      111      112      113      114      121      123      124      131      132      133      134      141      143      144      211      213      214      223      224      231      233      234      243      244      313      314      323      333      334      343      413      433
B===      222      122      422      322      212      412      312      242      142      442      342      232      432      332      221      421      321      411      311      241      441      341      431      331      424      324      414      444      344      434      423      443
RRR=   21.194   11.257    1.432    1.835   -2.007    5.951   -0.311    4.769    0.050    3.877   -0.302   11.525   -2.638    3.492    5.328   -0.285    0.026   29.343    0.160   48.045   30.356    0.049    0.328    2.444   -0.572   -0.491    3.867    0.804    0.250    0.250    0.312   -0.257
X1==    4.491    3.578    1.144    2.181    1.945    2.211    0.806    3.810   -0.073    1.740   -0.984    2.899   -0.984    1.154    1.536   -0.644    0.191    6.714   -0.361    7.920    4.357   -0.301   -0.301    4.511    1.740    1.016    1.951    1.426   -0.494   -0.494    1.016    0.506
X2==    4.719    3.146    1.252    0.841   -1.032    2.692   -0.385    1.252   -0.683    2.229    0.307    3.976    2.680    3.027    3.468    0.442    0.137    4.371   -0.444    6.067    6.967   -0.163   -1.088    0.542   -0.329   -0.484    1.982    0.564   -0.507   -0.507    0.307   -0.507
CD1=       14       15        4        5       11        7        4        8        3        3        0        6        0        2       10        2        3       18        3       17        7        1        1        6        3        2        4        2        0        0        2        1
CD2=       31       20        7        7        7        8        3        7        2        4        2       14        5        6       21        4        4        9        2       14        8        1        0        2        1        1        3        1        0        0        2        0
TTCTCCAATTGATTCCTTTGGGGTTGACTCTTTTTGGGAAAAATTTCTTAACGTAGATGGTAAATTATGTAGGTTTAATCTTCCTGCAAATTATGTAACTTTTATTCATTATATTGAAAAATTTTTGAATGTACCGTATAGATATGATAAAATCTTCTTAGGTTATTCCTTAATTGATGGTTTACAAACTAAAAGAAAATTCTCACATTTTGTAAGAGACCTTTCAAATGAAAATCATTCCACAGATTTGACAAAATTGGAGAAGATTTCAATTGATTTAGGATTGCTTCATAAAACAAATCTTGGTCGTGGGCTGATTTATTCTATATCTTCACAGAGCTTATTCTCGTTGGTTAAAAGTGAAATTAGAAAAGATCCTTCATTATTAATCACTGGGAAAATTTAGTCCACTTTTCCCAGTTATAATCCTCAAAGTTTACATTCTCCATTTCATTATCATTTGGTTTCCATGAAATATCAGCTAAAGTAAGAATACTTGAAATATTTTCTGATAAGTTGATGTGAGCTGATGGGACATTTTTTGGAATATATACCATCTTCGGATTATTTTCATCTGCCAATATCTCAGTGTATTTCCCATTTTCTTTTACAATAAAAATAACTTTTCCCTTAATACATACAAAACAACTATTTCGTTTTTTATGTAGATGTGGACCTTTAATTCCTCTTGGATGTACTGAACTAACATATACCATCTTCGGATCATTTTCAATGAATTTATCCCAGTCTCTCCATATCACTGACAATGTTCCATTAATTTTATTTGATCTAGTATCTTTTGTAGGATGAGTTTCTAATGGTATTTCTTTAATCTTACTGTTCATAATTCCTGTTCAAAAATACCCTTCTTCACGAATCATTTTTTTCAATTGATTTTTTGAAATAAAATTATTCTTGTTAGAGATATAAGCTGATTTCAATTTTGTTTTTTTATACTTAAGTTTTTTTAACGAGCTAATTTTATCAATTGATTGTTGAAATATTATGTAATCTTCTTTTGATTCATATGTTTGAGAAATTTCATCTCCTGAAATTAGTGTCTCATGAAATTTTTCACCC
KOK=        71
KK=  138423  LL=  138932  Z=    4.56  JJ=  138123  DL=   510
A===      111      112      113      114      121      123      124      131      132      133      134      141      143      144      211      213      214      223      224      231      233      234      243      244      313      314      323      333      334      343      413      433
B===      222      122      422      322      212      412      312      242      142      442      342      232      432      332      221      421      321      411      311      241      441      341      431      331      424      324      414      444      344      434      423      443
RRR=    4.391   -0.055   -0.240    2.994    0.956    2.886   20.707   -0.240    0.686    0.158   -0.038    3.897   -0.038    0.318    2.090    0.529   -0.061    1.424   45.804    6.330   -1.017   -0.260    0.598    1.253   -0.329    1.908   -1.017   -0.237    0.058    0.058   -0.038   -0.163
X1==    1.994   -0.202    1.109    1.332    0.469    1.471    5.007    1.109    0.593    0.487   -0.384    2.332   -0.384   -0.288    1.811   -1.162    1.007    0.747    7.096    3.227    2.238    0.429    0.429    0.571    0.487    0.616    2.238   -0.295   -0.221   -0.221   -0.384   -0.221
X2==    2.202    0.270   -0.216    2.248    2.039    1.961    4.136   -0.216    1.156    0.325    0.100    1.671    0.100   -1.102    1.154   -0.455   -0.060    1.907    6.455    1.961   -0.454   -0.606    1.394    2.192   -0.675    3.100   -0.454    0.804   -0.261   -0.261    0.100    0.739
CD1=        4        2        2        2        3        3        6        2        2        1        0        3        0        0        5        0        2        3       10        5        3        1        1        1        1        1        3        0        0        0        0        0
CD2=       14        6        2        7       10        4        8        2        3        1        1        6        1        0        8        1        2        3        9        4        0        0        2        3        0        4        0        1        0        0        1        1
CAATATCATAACTATATGAAAGATCATCTCCATCAACTAATAATGCATATTGAATTCCAAATTTATTAAAACACTCATACCATCTTTTAATTTTATTTATTAATGGTCCACGAAATATTTCCACATCATTTTTCTTAGCAATATCTTCAAAAATATCATCTTCTTTTGATGTTGATGTTGCAATAATTACTGGCAATTCTGTTTTTTTTGCTCTTTGAATGACAACGTCTATTGAAGTGAAGTTATTTTTAATTTCCATTATTGCTTTATTTGGTAATCTAGTTGAAGAGTTTCTTACTGAAACAATTGCAGCTGAGTTCATTTTAATATTGACTTGATGGGTGTTGTTTGTGATATTCTATATCATGGTCCATCATTTTTTTAACTAATTCTTTAAAACTTGTTTTTGGCTCCCAATTCAGATTTTTTCTTGCTTTAGATGCATCCCCAACAAGATCTTCTATGTCTGTTGGTCTCATTAGAGATTCATCAATTTCGACAAATTCATGC
KOK=        72
KK=  141153  LL=  142322  Z=    5.14  JJ=  141123  DL=  1170
A===      111      112      113      114      121      123      124      131      132      133      134      141      143      144      211      213      214      223      224      231      233      234      243      244      313      314      323      333      334      343      413      433
B===      222      122      422      322      212      412      312      242      142      442      342      232      432      332      221      421      321      411      311      241      441      341      431      331      424      324      414      444      344      434      423      443
RRR=   25.889   17.661    2.477    0.741   -1.407   46.176    3.949    0.957    0.646    2.063    0.589    3.209    0.125   12.535   -1.407    2.409    0.548    8.229    3.799   -0.159    6.386    1.341   21.489    3.665    0.505   -0.392   -0.891    1.483    0.462   -0.160   -0.392    0.354
X1==    8.391    3.984    0.703    0.518   -0.715    7.711    1.498    0.703    1.580    0.903   -1.236    1.663    0.394    4.183   -0.715    1.580    0.943    4.870    1.335    1.069    1.515    1.092    5.830    3.980    0.903   -1.236    0.788    3.120   -0.743    0.257   -1.236    0.257
X2==    3.085    4.433    3.524    1.432    1.967    5.988    2.635    1.361    0.409    2.286   -0.477    1.929    0.317    2.997    1.967    1.525    0.581    1.690    2.846   -0.149    4.216    1.228    3.686    0.921    0.560    0.317   -1.130    0.475   -0.621   -0.621    0.317    1.379
CD1=       30       19        5        4        6       19        6        5        7        3        0        6        2        6        6        7        5       14        6        6        4        3        9        6        3        0        3        4        0        1        0        1
CD2=       18       21       10        7       14       14        9        6        4        4        1        8        2        6       14        6        5        6        9        3        6        3        6        3        2        2        0        1        0        0        2        2
TAGACTTGATATCAAAGGAAAATTTGTCATATCTGCAGATGCTATTTTGTAAGCTGGAAGATCAAATTTTTCCAAAAATTCCACACTTGGAATATCCCAAGGTGTGCAAAGAAATGTAATGTGTTTTTCTTTGCAGTACTCGGTTAATTCTTTATATGCATCATCATCAAATTCAACTTCATTTAAAACATCTAGAAGAATTTCTAATCCTTGACTTTCAATGTTTGGATCTTTTAGAACATCTTCTCGATAAATATCATTTAGAGATCTTTTCTGAAACTTTACTGCATTTGCCCCCGCATCTACTGCAACATCAATTAATTTTTTAGCAGTTGTTATGTTGCCGTTATGATTGATTCCTATTTCTGCAATGATATATGCAGGTTCTTTAGTGCTTATCCTGTCCTTTCCAATTACTATATCATTTTCATGCTCTGCCATTTAACCAAATGAAAATTATTGACTATTTTAAGGTGATTTTACCTTTTTTTCAAAAGGGATATTTAACACTCGTAAAATTAGAATTTAGTCATGCAAATTTTAGTAGTGGGTCTAGGCTCTATGGGAAAACGAAGAATTCGTTGTTTACAAAAACTTGGTTTAAAAAATATTATTGGATTTGATCCAAGACAAGATAGACGAGATGAATCTGAAAAACTTTACAAAATTTCAACAGTACCCACAATCAATGATGGCTTAAAACTTAATCCCAAATGTATGATCATCTCTACCCCTCCTGATCTTCATTACAAATATGCATTAGTTGCAATGAAAAATAAAATTCATTTTTTCACAGAAGTTAATTTGTCTTCAAATGATGTACAAAAAATTATCAAAAAACTAAATGGGTTGTCTATATTGGGATTACCTTCAAATACTTTAATCTATCATCCATTGATTAAAAAATTAAAAACTCTAATATCAAAAAACCAAATTGGTAAAACACTAACCGTTTATCATCATTTTGGACATTATCTGCCTAATTGGCATCCTTGGGAAGATTATAGGGATTTTTATGTTTCAAAGCGACAAACTGGAGCTGCAAGAGAAATCGTTCCCTTTGAATTAGTTTGGTTATCGTACATTTTTTCAAGTATAAAATCTGTTTATGGAAGTATTCACAAAGTATCCTCTCTAAAAACAGATATTGATGATCTCTATCAAGCAATT
KOK=        73
KK=  147093  LL=  148262  Z=    9.30  JJ=  147063  DL=  1170
A===      111      112      113      114      121      123      124      131      132      133      134      141      143      144      211      213      214      223      224      231      233      234      243      244      313      314      323      333      334      343      413      433
B===      222      122      422      322      212      412      312      242      142      442      342      232      432      332      221      421      321      411      311      241      441      341      431      331      424      324      414      444      344      434      423      443
RRR=   30.123   27.482   -0.044    0.418   -1.917   10.296   10.958   -0.105    0.064    0.949    1.312    0.158   -0.293    0.123   -0.031   -1.328    6.070    4.341   74.593   13.896    8.413    1.045    7.746    8.155   -0.141   -0.199    6.402    0.251    0.251    0.251    0.771   -0.142
X1==    4.542    6.927   -0.163    0.596   -1.418    2.274    3.728    0.393   -0.157    0.898   -1.083    0.596    0.774    0.244    0.033    3.246    3.126    3.117   10.164    4.218    3.688    0.379    2.812    2.007    0.150   -0.155    4.996   -0.984   -0.638   -0.638    1.702    0.362
X2==    6.632    3.967    0.272    0.702    1.352    4.528    2.939   -0.268   -0.409    1.056   -1.211    0.265   -0.379    0.506   -0.937   -0.409    1.942    1.393    7.339    3.294    2.281    2.754    2.754    4.064   -0.944    1.285    1.281   -0.255   -0.393   -0.393    0.453   -0.393
CD1=       17       27        3        3        4        9        9        4        4        3        0        3        2        1        8       11        8       13       23       13        8        2        5        3        2        1       10        0        0        0        3        1
CD2=       36       22        4        7       14       10       10        3        2        2        0        6        1        3        7        2        8        4       16        8        3        4        4        7        0        3        2        0        0        0        2        0
TTGATGAATAATATTTTCATCAAAAATTATATCCGAATACAAAATTATTACTTCTCCTTGTAAGAAATTTTTAGCCACCATCAAACTTCCTAAAATATCATGCTTTTCATTTTCAAAATCTTTGACTATTTTCATTCCTTTATTATCAAATTGATTATGTTTTCCTGAAATAACTATGATTTCTGAAATATTATTTGATTCAAATGCTTTAATTTGTCTCTCTAAGATAGTTTTTCCATTTACAGGAATTAGTGATTTTGGAATTTCTTTAAATTCTTTCGAAATTCTTTGACCTTTTCCTGCTGCAATTATGATTACTTTCATGAATATTCTATAATGATTTTTTTACTCTATCTCTAATATCTTTAGGTTTCCAGATTACTCTTTTGCTTCTTTCTTTACTTGTAGAAATTTTTACCAACAAAAAGATCGGTCCATTGAGTCTCTTAATTTTTTTCAACATACTTTCTAATTGATTTTTGGATTTAGCTGTAAATGTTGTGTAGTTACCAATTTTTGCAATTTTTTCTAAATGAATTTTTGAAGAATTTGTAGGCTGACCTCCAGTTGATTCATGACTACTATTATCAAAAACTACATGGATCAAATTTTTTGGTTTCATACTACCAATAGTTACAATTGAACCTAAATTCATCAAAATATTCCCATCTCCATCAAACACAAAAACTCGTTTTTTTGGATTTTTTATTGCTAATCCTAATCCTATTGATGATGCCAATCCCATTGACCCGATCATGTAAAAATTTGATTCCTTATCACATACTTCAAACAAATCTCTACTCATAAAGCCATTAGCTGAAACAATTGGAGAATTTTTTATATTTCTAGCTATGGTTGCCACTGCTTCTTTTCTAATCATGAAATAATCTCCGAATTACTAAGGCACAAGGTTTGTTGTTTTTCAAATTTTCTATTGCCCAATCACAACAAGATTTCCAATTAGAGTCAGTTAACACCTTTGATTTTAAACCAATAATTTTTAATAAATCAGGTTGAATTTTTCCAATTTTTAGATGTTCAGGAGCATCATCTGATAAGTACCCTCTCCATCCTATCAAAAAAATTATTGGAATTTCGTATAATTGAACTAATGATGTAATTGTACTTATGGAATTGGCAAATCCAGCATTTTGCATGAATACTAATGAT
KOK=        74
KK=  151473  LL=  152552  Z=    6.07  JJ=  151383  DL=  1080
A===      111      112      113      114      121      123      124      131      132      133      134      141      143      144      211      213      214      223      224      231      233      234      243      244      313      314      323      333      334      343      413      433
B===      222      122      422      322      212      412      312      242      142      442      342      232      432      332      221      421      321      411      311      241      441      341      431      331      424      324      414      444      344      434      423      443
RRR=   29.087   20.395   10.557   -0.253   -2.056   21.471    0.518    7.219    0.166   -0.046    0.054   31.793    4.941    8.218   -0.182   -0.544   -0.236   15.603    4.121    3.718   11.200    1.282   -0.172   13.968    1.282   -0.602    0.947   -0.076   -0.177    0.253   -0.246    0.253
X1==    5.496    3.841    3.326    1.682    0.881    4.287    2.448    2.757    0.122    1.162   -0.175    5.575    3.504    2.091   -0.229   -0.399   -1.116    5.007    3.567    2.725    5.258   -1.198    1.327    3.762   -1.253   -1.094    0.838    0.231    0.412   -0.588   -0.175   -0.588
X2==    5.293    5.310    3.174   -0.151   -2.333    5.009    0.212    2.618    1.364   -0.040   -0.311    5.702    1.410    3.931    0.793    1.364    0.212    3.116    1.155    1.364    2.130   -1.070   -0.130    3.713   -1.023    0.550    1.130   -0.329   -0.430   -0.430    1.410   -0.430
CD1=       20       18        9        5       10       12        7        8        4        3        1       11        5        3        7        3        1       15       10        9        9        0        3        5        0        0        3        1        1        0        1        0
CD2=       27       24        9        4        2       11        4        8        5        1        1       16        3        7       11        5        4        7        5        5        3        0        1        6        0        2        2        0        0        0        3        0
TCCAATATCTGGTTTTGCAGCATTTACTTTCTTAAGGGATTCAAAATCCATTTTACAATCAGTCTGACAAAAAACTGTTCCTTCTTTGCTTTTGATAAGTAAAGCGGAATCCTCAAACATCAAATCTGGGTTTTTAATAGATGTGATTTCTAAACCCTCATTAATTTTTTCAGGTTTCCAAGAGTCAAGAACAGTGATGTTAGAAAATCCTAATTCTTTGATAGCATTATGAAATCTATTTGTTGGAAAATTACAAATATAGATTTGTGTTTTTTTATCAAATTGACATAATGATTCTGCTTGAAAATGATCTTCATGTTCATGAGAAATGTAAATTGCGTCAACGTCAGTAGGAATGTTTTTCTTTGTAGCTGGTTCTCTTCTAAGTGTATACCATGTGTTTACATTGCAAGGACCAACAATCCATGGATCAACAATTATTCTAAAATTATTCGTTTCAATTAGTGTACAAGCTTGTCCTAAAAATCTTACAAACATAAGTTTGTTTTAACCCAAATGGATTTAAAAGTTACATTAATTATTCAACTAGAATTTTTCCCATTGATATATGATTTTAGAAGATCCGTTTTGGTAAGAACTCCCCAAATAATGTTGTTGTCATTTAATACGCCTACTCCGTCAATTCCTTCTTTAAGTAATAATGAACAAACTTTAGAAAGATTCTCCATCATTGGAACTGAAATAATTTCTTTTGAGCTTAATTCCTGACCTTTAATCTTATCTGAATAAAATCTCTCAAAAAGAAGTCCTGTATCTAATTCTTCACTTTGAATTGAACTAGTATTCAAATTTCTAAACCCTAACTTTAACAAATCTCTAATTGTAATAATTCCTGATGAAATCTCATTTTCTTCTTTAAGAATTAATCTGGATATGTTGAAATCAATCATTTTTTTAAAAATATGATTGATTGGTAGATCTGAGAATTCCCATAAATAATCATTTGACATTATTTCAACAGCTTTTTTCTCTTTCAACTCTGCTTGAATATTTTTAACAATATCCGTTTTTGTTAAAATTCCATTAATTTTTTCAGATTTTATTCCTAAAGATCCAATA
KOK=        75
KK=  155403  LL=  156302  Z=    5.22  JJ=  155103  DL=   900
A===      111      112      113      114      121      123      124      131      132      133      134      141      143      144      211      213      214      223      224      231      233      234      243      244      313      314      323      333      334      343      413      433
B===      222      122      422      322      212      412      312      242      142      442      342      232      432      332      221      421      321      411      311      241      441      341      431      331      424      324      414      444      344      434      423      443
RRR=   19.901   11.653    6.154   -0.041    0.136    1.885    0.145   12.429    0.132   -0.647    0.093    5.232    5.657    6.521    3.624    0.531    0.706   25.276    1.130   25.376    8.091   -0.125    4.315   14.966   -0.026   -0.019    0.895   -0.287    0.121    0.121    0.881   -0.184
X1==    5.860    3.930    3.941    0.498    0.267    1.102   -0.255    3.261   -0.219   -0.809   -0.830    1.170    3.170    1.149    1.895   -0.880    0.397    4.194    1.565    4.406    2.143    0.121    1.121    5.099    0.191    0.170   -0.857    0.702   -0.305   -0.305   -0.830   -0.305
X2==    3.396    2.966    1.562   -0.082    0.508    1.710   -0.567    3.811   -0.604    0.799   -0.113    4.473    1.785    5.676    1.912   -0.604    1.776    6.026    0.722    5.760    3.776   -1.031    3.850    2.935   -0.138   -0.113   -1.044   -0.408   -0.398   -0.398   -1.061    0.602
CD1=       20       16        8        3        7        4        2        7        2        0        0        4        4        2       11        1        3        9        5        9        3        1        2        6        1        1        0        1        0        0        0        0
CD2=       19       17        6        3       10        6        2       10        2        2        1       11        3        7       14        2        6       13        4       13        5        0        5        4        1        1        0        0        0        0        0        1
AAAAAGCTAACAAACGAAGCTCTAGGAGAATGTACTATAGGAATTTGTCTATATTCAATTTTATTATTATTACAGAATTTTTCAATTTTACCTCCTGATGAAAATGCAATTATTTTACATCCTCTTTTTTTTGCTTGTTTTAAAACAGTATGTGTTTCAATAGTATTTCCTGAAACACTAATTGGAATTACAAGAGTTTTGGGATTAATAGATTCTGGTAGATGGAATCCTTTGATTGTTGAAACATTTAGATTAGTTTTAGAAAAAATAGATGAAAACCCATCTCCAATTGAACCTGAACCACCCATTCCAGAAAAAATTATTTCATTAATGTCCTTGAAATCTATTTTTTCCGTTGGTTGAAAAAATGCTTTACGTGCAAGTTCTGGCCATTTATCATATACTTCACACATCTTCTGGGGATCATATTTTTTCAAATCTCTAGATGAAATCAACTACGATAATCAATTTTATATGAAATATAATGTTTAGTTATTCCAAATAAACTAATTTCTTAAAATATTAGTGCCTATATTGTGAAATCTGTATGAAAATTCTTGTAACTGGTGGAGCTGGATTTATTGGAAGGCACTTAATAAAAAAAATTAATAAAAAACATGAATTAATAATTTTTGAAAATTTTTCTAATAGTGATGAAAAAAATATTTCCTATTTATTAAATGATAAAACTAAATTAGTTAAAGGTGATCTAACTGATTTTTCTTTGATCAATTCTAGTTTATCTAATGTTGATCTTGTAATTCATCTAGCAGCAAAAATTGATATTTTGCAATCAATTGAGCATCCTGATCAAACACATAAAATCAATGTAGAAGGAAGTTTGAATCTTCTTCGAGCTTGTGTAAAAAATAATGTTAAAAATTTTATTGCTGCTTCTTC
KOK=        76
KK=  161103  LL=  162032  Z=    5.97  JJ=  161103  DL=   930
A===      111      112      113      114      121      123      124      131      132      133      134      141      143      144      211      213      214      223      224      231      233      234      243      244      313      314      323      333      334      343      413      433
B===      222      122      422      322      212      412      312      242      142      442      342      232      432      332      221      421      321      411      311      241      441      341      431      331      424      324      414      444      344      434      423      443
RRR=   18.453    1.842    0.964    0.691    0.176    7.315    6.191   -2.265   -0.203    0.068    1.307   -1.757   -1.058   -0.459    0.473   -0.724    4.645   13.671   24.614   11.316   -0.021    1.307    0.891    0.289    0.922   93.338    8.159    1.845    0.367    0.155    1.032    0.367
X1==    4.085    3.485    1.286    0.275    1.121    1.893    3.269    2.666   -1.104   -0.273   -1.010   -0.509   -1.010   -0.782    3.012    0.694    1.908    3.242    5.368    4.291   -0.567   -1.167    0.565    0.943    0.605    8.964    4.004    1.195   -0.622    0.378    0.985   -0.622
X2==    4.517    0.529    0.750    2.514    0.157    3.864    1.894   -0.850    0.184   -0.249   -1.294    3.454    1.047    0.586    0.157   -1.043    2.434    4.217    4.585    2.637    0.038   -1.120    1.578    0.306    1.525   10.413    2.038    1.544   -0.591    0.409    1.047   -0.591
CD1=       11       12        4        2        7        6        7        6        1        1        0        1        0        0       11        4        5       10       12       10        1        0        2        2        2       10        7        2        0        1        2        0
CD2=       24        9        5       10        8        9        7        2        3        1        0       12        3        3        8        1        8        8       10        7        1        0        3        2        3       15        3        2        0        1        3        0
TCTGTTTGATTATGATTTTTTAAAAATTCTCTCACACTGTCCAAATTTGATGTGTCAATGTCATTTTTTGATGCTGCAAAAACATCAATTTCTAATGATTTTAGTGATTCAGAGATTGCTTTTCCTATGCCTCTAGAACCCCCTAAAACAATTGCACTAGTCATAATATACTCAAAATATTCTTTGATAATTAAATTTCTTTAATCTCAGTTATTGTTCCTTGAACAGAATCCATCTTAATTATGGCTTTTTTTTCATCCCATCCTAATGCAACATACCAATCACCTGCATCTTCATGATATTTTGTTTCTAGAGTTTCAATGGTATCTGGAACTGCATTGTATTTTTTTGCAATGCCTGATACTGCAAGAGCTATTGCATCTTTTTCTTTTTCTAGTCTTCTTTTCATTAATCCTATTCCAGGACTCATAAAATTGCTAGATTGTTTTATCTAATATAGTTAATTCTAAAAATTAGCCACAAAGTTAATTTTTCCAACTTGATATTTTTACAAGATTTCAAATACTCCTTTTTTCAAGTGCGAATAAATGAGATTAATTCAACGAATTTCAAACTCTACACTTGTAAAATCTGGAAATCTTGTACATATCATATGTATTCTATCTGTAATTGGACCTGTCATTACAGTTTCAGCAGGATTTTGGGATGCAATATCTCATCTTCAAAAAGAACCTGAATTCTTCTGGAGTCCATCTCACATGATTGTATACACTGGGGTATCAATGACTGCAGTAGCTGCAGTACTAGGTGGCATGTTACTAATTCGAAAATCAGTTCATCGTTCTCTAAAAACTGGAATTAAACTAGTAATGATTGGCTCTGTTATTCAAATAATTTCAGGTTTTGGTGATTCGCTATCTCATGAAGTCTATGGAATTGATGGATTGATCTCTTGGTCTCATCAACCTT
KOK=        77
KK=  163773  LL=  164942  Z=    6.00  JJ=  163743  DL=  1170
A===      111      112      113      114      121      123      124      131      132      133      134      141      143      144      211      213      214      223      224      231      233      234      243      244      313      314      323      333      334      343      413      433
B===      222      122      422      322      212      412      312      242      142      442      342      232      432      332      221      421      321      411      311      241      441      341      431      331      424      324      414      444      344      434      423      443
RRR=   54.674    6.355    6.657    0.149    1.020    1.825    8.326   -0.455    0.539    1.070    0.835   19.277   -2.559   -2.606   -0.490    0.298    0.010   13.410    4.370    1.010   32.148    0.270    6.004   13.050    1.875    0.365    1.491    0.365   -0.162   -0.162    2.206    1.476
X1==    6.983    3.091    2.371   -0.313    1.474    0.757    2.894    3.544    0.224    1.037   -1.190    4.791   -1.190   -1.091    1.474    0.224   -0.010    3.725    1.769    0.757    4.940   -0.540    5.623    2.992    1.037    0.504    2.817    1.060    0.208    0.208    3.046    1.208
X2==    7.829    2.056    2.808   -0.477    0.692    2.409    2.877   -0.128    2.409    1.032   -0.702    4.023    2.151    2.388   -0.332    1.334   -1.076    3.600    2.470    1.334    6.507   -0.501    1.068    4.362    1.808    0.724    0.529    0.344   -0.778   -0.778    0.724    1.222
CD1=       21       14        7        2       10        5        8        9        4        3        0       10        0        0       10        4        3       12        7        5        9        1        9        5        3        2        6        2        1        1        5        2
CD2=       36       15       10        4       11        8       10        4        8        3        1       14        5        6        8        6        2        9        8        6        9        1        3        8        4        3        2        1        0        0        3        2
GTAAAACGACTCAATGAAATGCCAGGATTATCTTGCCCAAATCCAAAAGGTTCTTTCTATGCATTTCCAAAAATTGAAGACAATAGATTTGGAACAGACAAAGAATTTGTTACAAAACTTTTGGAATCAAAAGGAGTGTTAACTGTACATGGCTCTGGATTTGGAGAACAATATGGAAGTGGTCATTTCAGACTAGTTTATCTTCCTAGTCTTGAAATTTTAGATTCTGCAATGAACAAGATTGAAGAGTTTGTTAGTCAGTAACTCCACACAGAAACCTTTTCAGGAATAATTTCTATAATACAATCAGTATCCTCTAGTAATTCTTTAGCTGATTTGTTTTCTATTGTCTTAAAATAACGTAAAAGAATTTTTTTTGCTATAGTTTTTACTTTCTTTTTTTCTGTGATTAGATTTGATTTTCCTTGTCCCATGACACCGTATATGTTAGGTGCATTAACTCCTGTATCAACACAAAAAGAAACTCTGTTGTTTTTCTTTAGATTCTTTGCTTTTTGAGTTCTGGTGTTTGTTCCTATGTGGAATTTTTTTCCACTATATCTGTACCACACAGGAACAATATGTGGAGTTTTGTTTTTTCCAATAGTTGCTAAACGCAAAATCTTTTGTGTTTTTAGAAATTCATCTTTTTTGTTCATGTTTTCTAAATCCTAATGCTATCATAAAAATACCAAATGCCAACATTGCCATAGAGACTTTTTCATTAGTAATTTCCCCATTAAACAAAAAATCTCCAACAAATTCTGGTCCCCATATCAGTAATTGTCTGATTAAAACAATTCCTGCCATAACAGAAAATAAAACGCCTATGGCAGTATACCAATTTCTGCCTCGCCTATAATACTCGTGGCTCATGATAAAAGAACAGACTTAGATAATTTTGATTCCGGGATTTTTTATTTTGTTTTGAATCATTGCATTGAGTAACAATGGAGTTGACATTTCTGCCAAGTATGATAGTTCTATTGGTCCCAAGTAAATTGATCTTAATCCCCTTATCTCATCAATTAGTGTATTCACAACACCTACTGCTTCTTTGTCATCTCCACAAACAAAAATGTCATAATCTAACTCTAAAGTTGGATTGACAAGTTTTTTCTCAGAGATTACATGAAATGCTGATACTAGTTTTGATTTATTCTTCATATG
KOK=        78
KK=  165153  LL=  166262  Z=    4.54  JJ=  165123  DL=  1110
A===      111      112      113      114      121      123      124      131      132      133      134      141      143      144      211      213      214      223      224      231      233      234      243      244      313      314      323      333      334      343      413      433
B===      222      122      422      322      212      412      312      242      142      442      342      232      432      332      221      421      321      411      311      241      441      341      431      331      424      324      414      444      344      434      423      443
RRR=    2.260   29.701    9.221   -0.112    0.311   25.514    7.770    1.280   14.788    6.110    0.412   12.991   -0.017    3.546    1.362    1.295    0.093   21.274    7.765   -1.915   10.974   -0.049   30.836    0.006   -0.408    0.412   -0.029    0.201    0.160   -0.011    0.145    5.121
X1==    2.949    5.005    2.998   -0.050    0.661    4.063    2.725    1.227    4.644    1.898   -0.538    3.971    0.233    1.655   -1.945    1.156    0.462    3.947    2.628   -1.170    4.173    1.709    5.507    0.110    2.691   -0.538    0.268   -0.883   -0.933    0.067    0.233    3.067
X2==    0.766    5.935    3.076    2.227    0.471    6.280    2.851    1.043    3.184    3.219   -0.766    3.272   -0.073    2.142   -0.700    1.120    0.200    5.389    2.954    1.636    2.630   -0.029    5.599    0.050   -0.152   -0.766   -0.108   -0.227   -0.172   -0.172    0.620    1.670
CD1=       12       17        8        3        7       10        8        5       11        4        1       10        2        4        1        5        4       10        8        1        7        4        9        2        5        1        2        0        0        1        2        4
CD2=        9       22       10        8        8       16        9        6       10        7        1       10        2        5        5        6        4       14        9        7        6        2       10        2        2        1        2        1        1        1        3        3
GTTTCCAGAAATACTTCCTTTAATTTCTCCAAATGCTTCTTTTGCCAAGTTTGTATATTCTACAGCTGATTCTGATGCTCTTGTAGCATCTCTAGAGCCAACTATTACATCATGATTTTGAGACCATCTTAATGCAAAACCTTTGCCCATTCCGCCTGTACCGCCAATAATTCCTACTTTCATGAATTAACTACAGATAATGTTATTATTATCTCTATTTGAATTTCGATTAGATTGGGCCAAATAATTTTCCTAAGACACGGTCAGGCAAAAAATAACACTGATAGAATATTGGCAGGTAGAACTGAAGGTGTGCCTTTAACTGATGTTGGTGAACAACAAGCACAACATACTGCTGAACTACTTGAACACATGAACATCTCTGCAATTTACTCTAGTCCTATCCAAAGAGCAAAACATACTGCAGAAATCGTTGGAAAACACAACTCTATTGATGTTACAATTGATGATCGATTAATTGAACTTGATATGGGAAAATTTACTGGCATGGCATATGATGAAATTTTTAATGATCATGGAAACGTCTTTATGAAATTCTATCAAGGTGATCTTGAAATTGCTCATAATGGAGTAGAAACTTTTGATGAAGTCAAAAAAAGAGTTTTAGGAATTGTAGACCATGTAATTGAAAATCATCCTAATCAAAATGTTGTATTGGTTACTCATATGGATCCTATCAAGGCAATGTTGTCTACAGTAGTGGATCTATCGCCTACTAACCTCTTTGAGTTAATCATAGCAAATGCGTCTCTGAATCTCTTCAGGGAGAACAATCGAAAGTTCTCGATTTCCGGACTTAACGTAATGCACCCAACACGTTTCGATCAAGGTTGGTAGCTAATAATCTTGAAAACCCTTAAATAGAAATCAAAGGTCACGACATTCATTCACTATGAAGGGTATAGTCGGGTTATTCTTAGTATTGGCAGTTATGGTAATAGTTCCTGCAGTAGAATACGCATTTGCTGCAGGTGATGAACCTGGTGAATATCTTGATCGTAGAGTAGTAATTTGGAACTTATTCTTTAGAATGATGACTATTGCATTTGTTGTAGGTGCAGTTGTATCAGGTACTATGATTTGGCAAGT
KOK=        79
KK=  169713  LL=  170882  Z=    8.69  JJ=  169683  DL=  1170
A===      111      112      113      114      121      123      124      131      132      133      134      141      143      144      211      213      214      223      224      231      233      234      243      244      313      314      323      333      334      343      413      433
B===      222      122      422      322      212      412      312      242      142      442      342      232      432      332      221      421      321      411      311      241      441      341      431      331      424      324      414      444      344      434      423      443
RRR=   21.904   14.661   -0.046    4.975   -0.384   25.455   11.633    0.967    0.152   13.286    0.550    8.923    0.550   -1.540    1.293   11.841   -0.109   11.826    6.551    0.251   28.092   -0.036    9.524   25.931    0.050   -2.311    7.455   -0.243   -0.756    1.207    0.086    1.233
X1==    5.219    3.667   -0.017    2.759   -0.662    5.154    3.803    1.996    0.825    2.709   -0.838    3.731   -0.838   -0.915   -1.843    3.531    0.142    1.749    2.131    1.366    7.616    0.044    2.931    6.219   -0.068   -1.509    3.132    0.873   -1.085   -1.085    1.174    0.770
X2==    4.197    3.998    2.758    1.803    0.580    4.939    3.059    0.485    0.184    4.905   -0.656    2.391   -0.656    1.683   -0.702    3.354   -0.768    6.760    3.075    0.184    3.689   -0.816    3.249    4.169   -0.730    1.532    2.380   -0.278    0.697   -1.112    0.073    1.602
CD1=       22       16        4       10        5       13       11        8        5        6        1       12        1        1        2       10        4        6        7        6       12        2        6       11        2        0        6        2        0        0        4        2
CD2=       14       15        8        6        7       13        9        4        4        9        1        7        1        4        4       10        2       18       10        4        8        1        7        8        1        4        6        1        2        0        2        3
AATCCCAAGAGATCAAAGTCTAGATTTTTTGAAAATTTTTGGCATATAGATGTACAAGAATACTCCTGTCATCGATAGTGCTCCTATAGTAATTGCAATGATGAAAATCTGCCCAAACGGACTCTGAGTACCCATGTTAAACTTGAAGGAAAGTGGTTCGGGATTATTTGGCATATCGTACAAGTATACATCTACAATATGATTTCCTGAATTTCTCCATACATAATCAAAGTCCCAATGGGATCCCTCTACTGATGTAGGTTGTATGGCATCCACTTGTTTTCCATTATAGAATATTTTCATTCCCATTGTGAATCTATCAACATCTTCATAATCAAATCCTTCAGTCACTTTTACCAAAAATTGAGATGGCTCTCCGATCTGTGGAAATTCTGGGGCAGTTGCGACTTGGACTCTGTATCCTCCATTAGACTGCTCTGCAGAATTGAACATGGAGTGGGCAAATGCATCACCTAGTCCTGGAATTGAAAAAAGTATCAAAAAAGATAGGATCAAAACTGATCGCTTTTTTGCCATATGGAATAATATTGGAATTAGACGAATATATTGTAACTAGATTCCCTTCGGAAATCTTCAAAACCTTTAAATCCTTATTGGCAAGACATTGAATCGTTGACCCTCGTAACAAAATCAATCGATATTAAGACACCTGTTGAGAATGTCTTTACCTACTTTGCAAGACCAGAACATGTTTCTGATCAAATCAAAACTGATGCAGTAGGTATGACAGTAGTTCCTATGGATATTAAGGAAGGAATGGGTGTAGGTACAACCTTTAGAATTATCGGTGACTTTAGCGGTAAACGTTTAGAGTGGGATTGTGAGACAACCGAATTTGTTAGAAATGAGAAAATTACTGCAAAACAAATTGAAGGTCCATTCAAGAAATGGCAAATCACTAATGAGTTCAAATCATTAGGAAATAACCTCACAAGAGTTACAATGTCAGTAGATTATGAAATGCCATTTGGTCCACTAGGAGCAATTATGGATAAAGCAAAGTTTGCAAAATCTGCTGAGAGAGGAATGGAAACTGCCCTTTACAACGTTAGAGGTTTGTTAGAAGGAAATGGTTCAATTCCAGTATACATCACACTCGAAGCATACCAAAAACTTCTTGCCGAAAAGAAAAAGATGAATGATGTTCCA
KOK=        80
KK=  174213  LL=  174992  Z=    5.95  JJ=  174183  DL=   780
A===      111      112      113      114      121      123      124      131      132      133      134      141      143      144      211      213      214      223      224      231      233      234      243      244      313      314      323      333      334      343      413      433
B===      222      122      422      322      212      412      312      242      142      442      342      232      432      332      221      421      321      411      311      241      441      341      431      331      424      324      414      444      344      434      423      443
RRR=   20.736    6.293   -0.203   -1.045   -0.751   10.633    7.274    4.939    0.433    0.613   -1.270   13.126    0.009    0.132   -0.975   -1.093    1.064    8.472    0.039   -2.555   26.365    0.281   17.863   24.434   -0.277   -0.388    1.153    0.102    0.411    0.411    0.026   -1.304
X1==    3.528    2.213    1.038   -0.616    1.166    2.702    2.453    3.376    2.008    2.066   -1.015    4.603   -0.022   -0.112    0.643    2.702    0.459    2.063    0.640   -0.771    6.308   -0.258    6.818    6.417   -0.934    0.972    0.758    0.478   -0.572   -0.572   -0.022   -0.572
X2==    5.877    2.844   -0.195    1.696   -0.644    3.935    2.966    1.463    0.215    0.297    1.251    2.851   -0.399   -1.170   -1.516   -0.405    2.318    4.106    0.060    3.315    4.180   -1.088    2.620    3.807    0.297   -0.399    1.520    0.213   -0.719   -0.719   -1.225    2.281
CD1=        9        8        3        1        6        6        6        6        5        3        0        8        1        1        5        6        3        6        4        1        8        1        9        9        0        2        2        1        0        0        1        0
CD2=       22       12        3        6        4        9        7        6        3        2        3        8        1        0        2        2        6        8        2        8        6        0        4        5        2        1        3        1        0        0        0        3
TGCTTTTGCTTGTGTTGGTTGAGATCTGGAATCAATCTTTATCCAACTTGATACTTTACATTTTGCTCCTGAGAATTTCCCTGCTTTTGATTCACCCATCTTCCACTCCCAACATGAAATAGAAGCATCTACTTTGTTTTGTGTTGGAGTTAAACCCATTGTTCCATATCCATAGTATGCTAGTGGTCTAATGTAACACTCTTTGAGTCCACTTGCCTTTACTGTTTTGATGATTCCATCAGAAATTTCTTTTTTTGAAAACTGCATTTTCATGGAATACAATTTTGCTGATTTGAAGAATCTATCTACGTGTTCTGGTAGTCTGAAAATGGCAGAACCATTTGGCGTATTATAACATCTGATTCCTTCAAAGATTGATGTAGAATAATGTAATGCATGAGTTAGAACATGAACTTTGGCATCCTTGAATGGTACTAATTTTCCATTCATCCAGATTTTTCCAACTTCTTTCATAGGAGAGGAAAAAAACTATGCTAATTTAAAGAATTATCTTTTGATGCAATTTCTAGTATGAAACTACATATCTGACTAGACTCAAATTGTGATGTGGAGTGGACTTTGGGATATATTGCAATTGCACTACTTGTTATTGGGTTAATTGGTCAGGCATTTGAAATGAGAAAAATTCGTCAAACTACTTACAGAGATGAACAGCTAGGCTCGCCAACAATTTTTACAAATAAGAAAAATTTCAAATGGTATGGAATTCTTGGTGTTGGAATAATTCTATGGTATTTTGCTGAGCGTATGTAATCTGAT
KOK=        81
KK=  192303  LL=  193502  Z=    6.31  JJ=  192303  DL=  1200
A===      111      112      113      114      121      123      124      131      132      133      134      141      143      144      211      213      214      223      224      231      233      234      243      244      313      314      323      333      334      343      413      433
B===      222      122      422      322      212      412      312      242      142      442      342      232      432      332      221      421      321      411      311      241      441      341      431      331      424      324      414      444      344      434      423      443
RRR=   15.143   27.892    4.700   -0.742    0.399    7.532    5.309    1.600   -4.755   -0.041    0.742   50.011    0.187    9.371    1.298    1.090   -0.014   18.310   -0.104   11.283   24.876   -0.728   15.642    9.118    0.360    0.742   -1.557    0.551   -0.335   -0.335    1.690    1.435
X1==    3.083    6.668    4.134    0.843    0.641    3.214    1.448    1.408    2.730   -0.029   -1.260    6.417    1.138    5.257   -1.619    0.310   -0.201    4.919    5.711    3.214    5.237   -1.424    7.081    1.973    0.674   -1.260    1.495   -1.107   -0.941   -0.941   -1.260    1.059
X2==    4.912    4.183    1.137   -0.880    0.622    2.343    3.667    1.137   -1.741    1.389   -0.589    7.793    0.164    1.783   -0.802    3.510    0.069    3.722   -0.018    3.510    4.750    0.511    2.209    4.622    0.534   -0.589   -1.042   -0.498    0.355    0.355   -1.341    1.355
CD1=       13       25       11        4        9       11        6        6       10        2        0       13        3        7        3        5        3       17       16       11       11        0       12        4        3        0        5        0        0        0        0        2
CD2=       26       20        6        3       10        7       11        6        0        3        1       22        2        5        6        9        4        8        3        9        6        2        4        8        2        1        0        0        1        1        0        2
TTCAACATCCATTTCTAATATTGGCTCAATCAATGCTTTATCTTGAGAATGTGCAAAAGAATTTTCTTCATAATGTGTAAAATCAGATGATGCAACAATCATTGTATTTCTTGATTTTGCAATTTGTGCTACTGCATTTCCCACATCTTTTGCCATTTCTAAACTTTGATCGCGTAAAATTATTGGAAGGATTTTGAATTTTTCAGAAAAGATTGATTGCAACATAGGAATTTGAACTTCTAGACTATGATCTCTTGAATGAGAAAACTCATCAATCTCTATGTATTTTGAATTATTTGCTATCTCTTTTGCAGCCTCTGAATCCACATCTACCAATCCTAGTGGTGTTTCCCATTGAGCATTAACCATTGTAGCAACATCTTTTCCAACTCCAAAATGATTAGGTCCAAGAATGATTACTAGTTCCGGATTTTTAGACGAAATTGCCTTGTAAGAATAACATGCCGTAGGTCCCGAATAAACATAGCCTGCATGAGGTGAAATTACTCCGTAAATTCCTTCATTATTTTGTATTTGATTGCCAGGTCCAAATTTGTGCTGAATACAAGAATTAATCATTTCTTCAAGTTCATTTTTTGTTCCAGGGTAAAATTGACCGGCAACAACTGGTTTTCTAATCATAGGTTATCATCTACATTATTTTATAAAAGACCATTAGGTGATTCTCTAAGAATATTCCCATTGGGTTTTTCTTCTTTGAAAATAACTCCTTGAAATTTTAAAATTGTTGTTGATTTTTCTTTCCATGCATCTTTGTTTAATCCTGCTTTTTGACATGTATATTCTAAGAATTCTTTTTCATTCCATCCATATTCTGTGGGAACTTGTGGCAATAACAATCCTGATGAAAAACTATTTTCCACAATTAATCCATCTCTACCAACTTTGATTTCTGATAGATACTCTGAATATTCTTCTACTTTGATTTCTTCAGGAGGTGTAAGAACAGTTACTTCAAATGTTATCTTGTCTAATTCATCAATAGTTACTGGAGTAAATCTTGGATCTTTTGTAGCAGCTGAAATTGCAGCATCAACTAACCCATCACATAATTTCTTTACTGGAGTTGGATATCCAATACACCCTCTTAGATCATTTTCTTTGTTTATTGTAACAAAAACCCCTGAACTAAAATTAAATTTTGAATCAAATTCTGAATCAATAATTTTAGAATTATTT
KOK=        82
KK=  194463  LL=  195512  Z=    5.60  JJ=  194403  DL=  1050
A===      111      112      113      114      121      123      124      131      132      133      134      141      143      144      211      213      214      223      224      231      233      234      243      244      313      314      323      333      334      343      413      433
B===      222      122      422      322      212      412      312      242      142      442      342      232      432      332      221      421      321      411      311      241      441      341      431      331      424      324      414      444      344      434      423      443
RRR=    2.808    8.396   -0.002    7.919   -0.211    4.672    7.544    3.058   -0.633    0.753   -0.005    4.964    0.569    0.083    1.944   -2.241    7.495   27.556   66.360    2.158   -0.592    0.486    4.121    0.175    7.750   35.628    9.786   -0.128    0.533   -0.288   -1.253   -0.288
X1==    1.302    3.269   -0.024    2.849    0.970    1.943    3.209    2.094   -0.476   -1.081    0.810    2.137    0.810   -0.113    2.349   -1.685    2.599    6.832    7.972    0.734   -1.267   -1.256    1.963   -0.433    3.580    4.572    7.507   -0.661   -0.649    0.351    1.750    0.351
X2==    2.156    2.569    0.079    2.779   -0.217    2.405    2.351    1.461    1.330   -0.697   -0.007    2.322    0.702   -0.735    0.827    1.330    2.883    4.033    8.324    2.942    0.467   -0.387    2.100   -0.405    2.165    7.793    1.304    0.193   -0.821   -0.821   -0.716   -0.821
CD1=        6       12        2        6        7        6        8        5        2        0        2        5        2        1       10        0        7       17       19        4        0        0        4        1        5        6       11        0        0        1        3        1
CD2=       19       16        5       11        8        8        8        8        6        1        2       10        3        1       11        6        9        9       16        9        2        1        4        1        5       13        3        1        0        0        1        0
AAGTTGGACTAAAGTATGTGTATTTAGGAAATGTTCCTGGACACAAATGGGAGCACACGTATTGTTCTGAATGCAATAATGTTGTTGTAAATCGCTATGGCTTTAGTATTAGAGAATGGAATCTTGATAAAAACAACTGTTGCAAGTTTTGTGGAAATAAAATTCCAATAAAAGGAAAATTGCAGGAAGGATACAAAGAAGATAGATTTCAGTTTGTATCGTAGACTACTTCATAGTTCTTAATTGTCTTTCTGTATCTCTTATGAAATCCTCGTATTTCATGATTTGAGTGGTAATTCTGAATGCATTCATCTGGTCTTCATTATTTTTTGAGCCTAGGAATGGTTTTCTCAATTCCATTAGTCTTTGCTGTTCTTCTGTAGCCTTTAGAATATCATTTCTGAGATCCTCACTTGTTGCCACGCATAATATACGTGATTTTTGAATTTAAGAATTTCATCTATAAAATATCGAATTTTTCGCCAGTTTTTGCTCTATAGATTACATCTGGCTTTCTGAGGAAAATTCCTGATTCTAAGACACCAGTAGTTGCTTTGATTTTTTGTGTCAATGCCTTTGGATTTTTTATTGTTCCAAAATCACAATCTAAGATAATGTTTCCATTTTCTGTAAAAAATGGATAACCTCTATCAAGTGAACGCAATTCTGCTTTGCCTCCTAATTTCTTCATAGATTTTGATACAGAATTTCTTGCAAGTGGATGTACTTCTACTGGAACAGTTCTTGTAAAGTTTTTTACAAATTTTGTTTTGTCTGCCATTACTACAACTTTTTTTGCAAGACTGAACAAAATATTCTCTCTAAGTAAAGCTCCTCCACCTCCTTTGATTACAAATTTTTGAGAATCAATTTGATCTGCACCATCAAATACTACATCAATATGTTCTACTTGATCAGCTTCTATCAACGGAATTCCAACTTTTTCTGCAATTAGTTTGATTTGTAATGATGTTGGAACTCCTTTGATGTTGTAATTTTTTAGTTTGATTAATTTTCCAAGTGATTTAACAAGTACAGTAGCTGCTCTTC
KOK=        83
KK=  195813  LL=  196862  Z=    4.94  JJ=  195663  DL=  1050
A===      111      112      113      114      121      123      124      131      132      133      134      141      143      144      211      213      214      223      224      231      233      234      243      244      313      314      323      333      334      343      413      433
B===      222      122      422      322      212      412      312      242      142      442      342      232      432      332      221      421      321      411      311      241      441      341      431      331      424      324      414      444      344      434      423      443
RRR=    0.307   -0.215   10.939    3.365   -1.633    2.984    1.371    2.302    0.516    0.205    1.531   -0.203    0.048    5.798    1.100    0.073    4.046   26.648  110.748    1.959    0.853    0.643   -1.127   -1.752    4.079   16.250   -0.369    0.063    0.040    0.040   -1.126   -0.347
X1==    0.118   -0.157    3.274    0.567    0.960    2.453    5.603    2.391    3.117    1.091   -0.945   -0.299    0.055    2.017    3.195   -0.203    1.694    2.947   14.109    1.125    0.299   -0.531   -0.531   -0.573    5.091    4.055    0.299   -0.639   -0.664   -0.664    3.055    0.336
X2==    2.590    1.367    3.341    5.930   -1.701    1.217    0.245    0.963    0.166    0.188   -1.619    0.679    0.882    2.875    0.344   -0.360    2.388    9.041    7.850    1.742    2.849   -1.209    2.121    3.059    0.801    4.008   -1.233   -0.099   -0.060   -0.060   -0.369   -1.033
CD1=        2        3        5        2        5        6       11        4        7        2        0        1        1        3        9        2        5       10       33        4        2        1        1        1        6        5        2        0        0        0        4        1
CD2=       26       13       15       21        4        6        4        9        4        3        0        8        4        7       10        3        8       15       13        7        5        0        4        5        4        9        0        1        1        1        2        0
CTTCCTGAATTATCTCAATTTTGTCTTCAACTTTTGGTTTTGGTTGAACAATTTCTTTGACAATTTCCTCTTTTGGCTTGATTAATTCAGTTTGAATTGGTTTTGGTTGCGGCATTGACTTTTGAATTGGTTTTTCTTCTTTTTCAAATAATGGGAATTTTGGTTCTTTTCTTGAAATATTTGTTAAAGTAGTTAATTCAAATGACTGTCGTGATTTTGTTGCAGGAATTGTAACTGGTTCTGTTTCTTTTGGCTTTTCAAAATTGAATGTGTTCTTAATTGATGTTGATTGTTTTGTTCCTTTTTTGACTTCTGGTTCCTTTACTTTTGGTGCTTCAACTTTTGTAGTTGTCATTTTTGATGATAGTTCATACAATCTATCATCTAGTTTTGATAACTTTTGATCCATTAATGTGATCAAACCATCTCCTACTGGACCCAAGTCTGGATGTTTACTTGCTTGTTCAAGTTTTTCTAATTTTGCTAGAACAATTCCTAATTGATGCTGATACTTTAGTAACAACTTGTCTTTTTGAATTTTTGAAAATTCTGAATCTGCTTGGTATAGTCTTGAGATTGTTTTTGTTAGAATATCTTTTTCAATTTTTAATGAGTTAATCTGACTTTTGATGTGTGAACTAGCACCAAGACTAAGTAATTGATTTTTGTCTCTTGGCATTTTTCGTACAGCAGCAGCTGTAGCTACACCGGCTAATGAACTAAGAATAAGGGCAATTTCTTGCATCTATGTATACCATTTAATCCAGGAATATTTTCTTCTTTTGGCCTCTGGGAATCCACAACTTGCACATTGGTGATGACGTTTGTGAAGTGAGTTCTTTCCACATCTTCTGCATCTGATGTGAACTTTTTTCTTTGTAAAACCACCCATAGAAGTTGTACCTTTTACCATTCCATATCACCTAATTTTGTGCTGGTGGAGGAGAAATCATAACTACATTGTCTCCTCTAACTACAATGGAACCAAGGCCTTTTGCCTCGCCTTCAGCAGGAATTTCCTCTGAAGAATCAAGTAGCAGGTTCATGTGT
KOK=        84
KK=  198063  LL=  198902  Z=    6.76  JJ=  198063  DL=   840
A===      111      112      113      114      121      123      124      131      132      133      134      141      143      144      211      213      214      223      224      231      233      234      243      244      313      314      323      333      334      343      413      433
B===      222      122      422      322      212      412      312      242      142      442      342      232      432      332      221      421      321      411      311      241      441      341      431      331      424      324      414      444      344      434      423      443
RRR=   10.739    2.632    0.442   22.135    0.349    2.435    3.518    0.202    1.621    0.406   -0.211    9.800   -0.211    1.671    1.285   -2.160    0.296   10.037  109.493    4.361    1.202    1.239    0.302    2.336   11.045    0.852   -0.152   -0.259    0.374    0.606   -1.869    0.606
X1==    3.505    1.438   -0.469    4.065   -0.768    1.280    3.903    0.331   -1.479    0.998    0.157    3.193    0.157    1.291    0.886    1.970    0.148    2.443    8.788    3.350    1.423   -1.073   -1.073    2.042    2.998    0.157    1.423   -0.633   -0.533    0.467    3.157    0.467
X2==    3.064    1.831   -0.943    5.446   -0.455    1.902    0.902    0.609   -1.096    0.407   -1.344    3.069   -1.344    1.295    1.450   -1.096    2.003    4.108   12.460    1.302    0.845   -1.154   -0.281    1.144    3.684    5.424   -0.107    0.409   -0.703    1.297   -0.592    1.297
CD1=        8        6        1        6        2        4        7        2        0        2        1        5        1        2        5        5        2        7       16        7        3        0        0        3        4        1        3        0        0        1        4        1
CD2=       19       12        2       16        6        6        5        5        1        2        0       11        0        4       11        1        7        8       22        5        2        0        1        3        6        9        1        1        0        2        1        2
GATATCTCCAAACAAAGTTAGGACTAAGAATTCTCATGTATCTTGCAAGTGAGATCAAATCAATATTGTATTTTTTACAAATCTGAATAATTTTTTCTTCTGCCTTTTGTTGATTCTTCTCTTCAACTGCAACAAATGGAATCTTTGCTTTCTTTGCTAATGATTCAAGTGTCTTTTCAGTACCTATAATTACTGAGATTTTTCCTTTTAGTGATTTTGATTTTGCAAGAATTGTTTGTAGACATAATGGTTCTTTTGTCACAAAAACTGCAATATTTTTTTGCGAATTTGTTTCATGATGAGTACTTACATCCATCTTTTCTTTTTTAGCCAAAGTTTGAATTTCTGCATCAAATTTTTTTACATTAACTGCTTTTGCAAAAGAAACTTCTAGATACATTCCAAAAAGGCCCTTGATTACATTCTGATTTACTTTCTCAATGTTTCCTCCTTTTGAGAATGCAAAATTTGTAAATGAAGCTACAATACCTTCTCTATCTTTACCAACAACTGTTATTCCAACTACTGTCTTTTTCATGACTTTGTTTTTTGAAGATTTTCTCATTATTAATCATTCACAGAAATTATTGTGGTGCGGGAGGTGGGATTTGAACCCACGAACTCCTAAGAGATAGGGTCCTAAGCCCTACGCCTTTGACCAGGCTGGGCGACTCCCGCAACGGACTTGCCATTAAACACAAATTTATCTATTATTGAATTACATCATGGCAAAATTTTTTGGCACCAATGGAATTCGTGGTGTCTTTGGTGAAGATTTTACACTGGAATTTATCCATGATATGACTTTGGCAATTGGAACTTATTTCAAAAAAGGACCAA
KOK=        85
KK=  217957  LL=  218406  Z=    5.38  JJ=  217477  DL=   450
A===      111      112      113      114      121      123      124      131      132      133      134      141      143      144      211      213      214      223      224      231      233      234      243      244      313      314      323      333      334      343      413      433
B===      222      122      422      322      212      412      312      242      142      442      342      232      432      332      221      421      321      411      311      241      441      341      431      331      424      324      414      444      344      434      423      443
RRR=    2.382   -1.809   -0.841    1.324   -0.008    0.373    5.743    3.144    0.279    0.562   -0.554    0.498    0.562    0.163    1.741    0.344    0.003    0.514  124.644    0.881    0.547   -0.128    0.562    1.859   10.501   22.180    2.749    0.185    0.185    0.185   -0.554   -0.649
X1==    1.407    1.016    1.845    1.298    0.237    0.568    1.132    0.879   -1.174   -0.867   -0.558    0.298   -0.558   -0.359    1.016   -0.303    0.132    0.262   11.620    0.568   -1.045   -0.690   -0.690    0.556    3.133    4.442    5.776   -0.690   -0.444   -0.444   -0.558    1.556
X2==    1.693   -1.779   -0.456    1.020   -0.033    0.657    5.071    3.577   -0.238   -0.648    0.993    1.670   -1.007   -0.455    1.713   -1.133    0.024    1.964   10.727    1.552   -0.524    0.186   -0.814    3.344    3.352    4.993    0.476   -0.268   -0.417   -0.417    0.993   -0.417
CD1=        3        3        3        2        2        2        2        2        0        0        0        1        0        0        3        1        1        2       13        2        0        0        0        1        4        5        7        0        0        0        0        2
CD2=        7        0        1        4        3        2        9        6        1        0        2        5        0        1        6        0        2        3       15        3        0        1        0        5        4        6        1        0        0        0        2        0
TTGTAGCTGGTGAACCCATTACAACAACATTCTCAGGAACATCTCTGGTTACAACTGATCCCATTGCAACAACACTGTTTTTTCCAACAGTCACTCCAGCTTTTAACACTGCACGTGCTCCAATTATTGCACCATCTTCTATTGTAACTCCAATCATTTTATCACACATTGGATAAGGATCATTTGTTAAAACAGCAGCTGGTCCAATGAATGCATTTTTACCAATTCTTGAGAGTGGTGGAATGTAAGCTGAACCTTCAATCTTTGTATTGTCTCCAATCTTTACATCGTAATCTATGTGAACCAGAGATCCGATTTTGACATTGTCTCCAATCTCCACATTGTCTCCAACATAACTGAAATGCCAAATTGATACGTTTTGTCCAATTTTTGCTTTATCTGAAATAAAATTTGTAACCATTTTCTATAAGTGCCATGGTTTTGCCTTTG
KOK=        86
KK=  220177  LL=  221256  Z=    4.81  JJ=  220177  DL=  1080
A===      111      112      113      114      121      123      124      131      132      133      134      141      143      144      211      213      214      223      224      231      233      234      243      244      313      314      323      333      334      343      413      433
B===      222      122      422      322      212      412      312      242      142      442      342      232      432      332      221      421      321      411      311      241      441      341      431      331      424      324      414      444      344      434      423      443
RRR=   58.847    0.291   -0.699    2.340    0.243    1.980    7.108    0.201    2.126    0.052    0.184    2.148   -0.058    0.206   -1.464    1.980    2.361    0.030   23.103    7.816    0.389   -0.245    7.832   10.095    0.764   33.851    4.945   -0.568    0.300    0.300    0.008   -0.263
X1==    7.981    2.791    1.556    1.295    2.332    0.595    1.795    0.088   -1.744   -0.132    0.121    2.129   -0.879   -0.678    2.791    0.595    2.460    2.461    4.957    2.350    5.378   -0.336    4.768    2.830    1.748    5.121    2.386    1.308   -0.534   -0.534    0.121    0.466
X2==    7.374    0.104   -0.449    1.807    0.104    3.326    3.960    2.270   -1.219   -0.390    1.521    1.009    0.066   -0.304   -0.524    3.326    0.960    0.012    4.660    3.326    0.072    0.728    1.643    3.567    0.437    6.611    2.072   -0.434   -0.563   -0.563    0.066   -0.563
CD1=       17       11        4        3       10        4        5        2        0        1        1        4        0        0       11        4        6       10       13        7        9        1        7        4        3        6        5        2        0        0        1        1
CD2=       46       11        4       11       11        9       12       10        1        1        4        9        2        2        9        9        6        2       10        9        1        2        3        6        2       11        3        0        0        0        2        0
TCCGTAATCTCCTACAAAATAAAATGGTCTAATATAACATGATTTTTTGATTTTATTTTTTTTGCATATTCCAATTATTGCTTCTGTAATTTCTTTGTCTGAAAAGTTTAATGAAATATTGTAAAACTGTCCTGATCTTCTAAATCGTTTTACATGTTCATCTAATCTAAACACATGAAGATTTTTTCCATTCCAATATGCTCTAATTCCCTCAAAGATAGATGTTCCATAATGTATTGCATGTGTTGTGATTGGAACTTGTGCTTTTTCTGTTAGAACATATTTTCCATCAAACCAAACATATTTTGAAAGTGGAAGTTTCATAGAAAATTTTTTGCTGGATGCGTATTAATCTATTTTCAATTTATTTTGTCTCTTTAATTTTAGGTAGCAAAATTGTAAAAATTGCCCCTCCTTCATCTAAATTTTGAGCGTAAATTTTGCCATTATGAGCCTCAACAGCATTTTTACAACTAACTAGCCCTAGACCTGTGCCGTCTTGTTTTGTAGTGTAAAGTGGCTCAAATACTGCGTCCAGTAAATTTTCTGGTATTCCAGTTCCATTGTCTTTTACTGTAATTTTGTCGAATTCTCCCTCTATTTTATAATCAATTATTATCTCACCTTGATTTTTTCCAATAGCTTGAACTGAATTTGAGATCATATTGATCAAAACATTTTGTAATTGAATTTTATCACACCAAATTTTTTCATTACTTTCTGAAATTGATATTTTGATATTTTCTGGTATTGAGATTGTATTTAATACATTATTTGATATTTCAGAAAATTCCACAAAGTTCCTTTCAGGTTCTTTTGCTTTAACAAATGCCAGCACTTCGTCAATTTGATGGTTCATTCGAGTTACTCCATCTTGTATCATGTCAAAATATTGTTGATTTTCTTTAATTTTTTCAGGATTTTTCATTTTCATAACTGCTACTGCATTTTTTATTGTAGTTAACGGATTTCTCAAATCATGTGTAATTCTTGCAGACATTTCCCCGATAGTGGTGAGTCTCTCTGTTTTTACTAATTCATTTTGATATTTCTCAATTTTTTCTCCCATGTTGATAATTT
KOK=        87
KK=  232177  LL=  233226  Z=    6.21  JJ=  232117  DL=  1050
A===      111      112      113      114      121      123      124      131      132      133      134      141      143      144      211      213      214      223      224      231      233      234      243      244      313      314      323      333      334      343      413      433
B===      222      122      422      322      212      412      312      242      142      442      342      232      432      332      221      421      321      411      311      241      441      341      431      331      424      324      414      444      344      434      423      443
RRR=   43.659   10.440   -2.751   -2.290   -0.405   10.628    1.539    3.090    2.376   -0.157    0.051   18.316   -2.637    0.060    0.009   -0.413   -2.779   33.267   14.376   21.650   -0.451   -0.254   15.056    1.035    0.023   -0.013    1.941    1.206    3.364    0.054   -0.267   12.849
X1==    8.328    4.096    1.779   -1.506   -1.221    2.929   -1.255    1.293    0.783    0.600    0.038    2.555   -0.682    0.165   -0.082    0.783    1.548    5.400    4.558    4.002    0.962   -1.266    2.717    1.288   -0.089    0.038    1.724    0.937    1.044    0.044    0.759    3.044
X2==    5.242    2.549   -1.546    1.520    0.332    3.628   -1.226    2.390    3.035   -0.261    1.335    7.170    3.866    0.363   -0.112   -0.527   -1.794    6.160    3.154    5.409   -0.469    0.201    5.541    0.804   -0.261   -0.352    1.126    1.287    3.221    1.221   -0.352    4.221
CD1=       33       18        8        1        4        9        1        7        5        3        2        9        1        2        7        5        6       12       10       11        3        0        5        3        2        2        4        2        2        1        3        4
CD2=       15       11        0        5        6        9        1        6        8        1        3       14        6        2        5        2        0       15       10       12        1        2        9        3        1        1        3        2        4        2        1        5
TTTACAACAGATAAAATCTTCAATTTGGTCTACCTCAAAGATTTCAATCAGTGCTCTTTTAATTTTCAAATCAATGCTTCTTACTTTGAAAGTAAATGAAAAACAAATGAAAAAAGTAACAGAATCTAGTAATCTCATTGCTTTAGATATTGCAGAAAAATTAGTTCAAGAAGGAATTCCATTCCGTGTAACTCATAAAATTGCTGGCTCTTTAACCCAATTGGCACATTTATCAAAAAAACCGATTTCAAAACTTACTCCATCTGATATCAAAAAATCTGTGGCTGACACCAAAGTTGATCCTAAACTCGTCTTAGAAATTATTTCTTCTATAACTGTGGTATCCTCTTTAAAGGAGAGAAAATCATATGGTTCTTCAGGATACGATGAACAAAAACGAATGATTTCAGATAGACTCAAAAAAATTAATGATTTTAGAACTGATCTTACTCATAGAGAAAACAAAATCAATTCTTCTCTTGAAGATTTGAAAAAACAAATTGATGAAATTATTTAATGAAAAAGAAAAGTAGCGGGTCTAAAGGGATTCGGACCCTTGACAACCGGATTAAAAGTCCGGTGCGCTACCTGGCTGCGCCATAGACCCTCACGAAAAATGCTTTACGTGTATAATTTAGTCTTTTACAAAATTTATTGTTGTGACAGAAACTTTTAATCTGGCAATCTGATTCATTGAACTTGTGCCCTTGTAGTATAGCCCGGTCTAGAATTCGGCCCTGTCACGGCTGAGACGCGTGTTCAAATCCCGCCGAGGGCGCCATTATTTTCATTTAATCATTTTCAAACCGATCACAATTGTTTTTTCGTTCTAAAACTAATGATTTGTAGTCTATATCACAAGAATATTAAAATTCAGGCAAATTTTTGATTATTTTGTTGTCTGAAGAGAAAAAAGAATCTGAAGTAGAAGCAAAACCTGCTGAAGATTTCGCATCAGAAAAACCATCTGCTGAAGACACTGCAAAAGCAGAAGCTGAAAAAGCCCTTGAAGATGCAAAAAAAGCATCTGATGCAACAGCAAAAGCAGAA
KOK=        88
KK=  241567  LL=  242706  Z=    4.71  JJ=  241537  DL=  1140
A===      111      112      113      114      121      123      124      131      132      133      134      141      143      144      211      213      214      223      224      231      233      234      243      244      313      314      323      333      334      343      413      433
B===      222      122      422      322      212      412      312      242      142      442      342      232      432      332      221      421      321      411      311      241      441      341      431      331      424      324      414      444      344      434      423      443
RRR=    6.145   -0.315    4.161   18.703    0.032    7.559   19.131    0.443   -1.933   -0.708   -1.005    0.365    1.873    1.873    0.348    1.109    3.393    8.856   88.407    1.962   -0.760    0.782   -0.155    1.109    4.674  158.271    3.575   -0.003    0.128    0.976    0.888    0.976
X1==    3.034    1.895    2.314    6.313   -0.195    3.220    5.447    0.947    1.666    0.560    0.871    0.466   -1.623   -1.776    0.153    0.629    2.124    4.180   10.000    1.666    1.028   -1.421   -0.711    2.343    0.560    8.352    1.028    0.037   -0.141   -1.076    1.494   -1.076
X2==    2.025   -0.166    1.798    2.963   -0.166    2.347    3.512    0.468   -1.160   -1.263   -1.154    0.784   -1.154   -1.055    2.268    1.763    1.598    2.119    8.841    1.178   -0.739   -0.550    0.218    0.473    8.338   18.951    3.478   -0.082   -0.908   -0.908    0.594   -0.908
CD1=       21       14       10       21        8       10       16        7        7        3        4        7        0        0        9        5        9       10       22        7        3        0        1        6        3       16        3        1        1        0        5        0
CD2=        7        4        5        6        4        7        8        3        1        0        0        3        0        0        9        6        5        8       19        5        1        1        2        2       12       23        7        1        0        0        2        0
CAGCAATGTTAAAAGCTCAAGTTCCAACAGTACCTGGAAGTCCAGGATTAGTAGATACCGCAGAAGAAGCAGAAAAAATTGCAAATGAAATTGGTTATCCTGTACTCTTGAAATCAGTTTATGGTGGTGGAGGTCGTGGAATCAGATTAGTTACCACTGATCAAGAACTACGAGAAGGTTTTGAAACAGTAACTTCTGAATCTATTGCTGCTGTAGGAAAATCTGCAATCATTGTTGAAAAATTCCTAGAAAAAACAAGACACATTGAATATCAAATGTGTAGAGATCATCATGGTAATGCTGTACACCTCTTTGAGAGAGAATGTTCTATTCAAAGAAGAAATCAAAAACTAATTGAACAAACTCCTTCCCCTGTTGTAGATGAAGCAAAACGAGAAGAGATTGGTGAATTAGTTGTTAAAGCAGCAGAAGCTGTCAATTATACTAACCTTGGTACTGCAGAATTCCTTAGAGCAGATAATGGTGAGTTTTACTTTATTGAGATTAATGCAAGACTCCAAGTAGAACATCCAATCAGTGAAATGGTTTCAGGATTAGACTTTGTAAAATTACAAATTGATATTGCAAACGGTGAAACACTTCCATTCAAACAAAAAGATCTAAAGATGAATGGTTATGCAATTGAATGTAGAATCAATGCTGAAGACACATTTTTGGACTTTGCACCTTCAACTGGACCTGTTCCAGATGTAACGATTCCTGCAGGACCAAATGTCAGATGTGACACTTATCTATATCCTGGATGTACAGTATCTCCATTTTACGATTCATTGATGGCAAAACTCTGTACATGGGGACCAACATTTGAAGAATCTAGAACTAGAATGCTTACTGCATTAAATGATATGTATGTTCAAGGTGTTGAAACATCAATTCCACTTTACAAAACAATTCTAAACTCTGAAGAATACAAAAACGGTGAACTATCAACTGACTTTTTGAAACGTTATGGCATGATTGATAAACTATCTGAAGACCTTAAGAAAGAAAAAGAAGACAAGAGTGAAGCTGCTTTGGCTGCAGCCATTATTCATTCTGAATACTTTAAGAACAGAGTTCAAAATGATAACGCAAGCAGTGCAACTTGGAAAAATAAATTGGATTGATGATTAATGGACT
KOK=        89
KK=  243277  LL=  244146  Z=    6.95  JJ=  243277  DL=   870
A===      111      112      113      114      121      123      124      131      132      133      134      141      143      144      211      213      214      223      224      231      233      234      243      244      313      314      323      333      334      343      413      433
B===      222      122      422      322      212      412      312      242      142      442      342      232      432      332      221      421      321      411      311      241      441      341      431      331      424      324      414      444      344      434      423      443
RRR=   39.896    3.769    8.623   -0.379    0.226    3.026    4.580    1.431    1.934    2.351    0.169    0.208   -0.816   -0.250    1.426    5.796    1.594   15.537   17.825   -0.032    0.769   -0.636   40.823    7.669   -0.200    0.169   -0.454    1.136   -3.120    0.001   -3.503    0.139
X1==    6.543    2.276    2.943    1.455    0.692    4.239    6.092    0.771    1.009    1.528   -0.267    0.738   -0.267   -0.286   -1.419    2.301   -0.951    3.996    3.355   -0.284    1.891   -0.505    6.560    2.587   -0.248   -0.267    1.099    1.154    3.138    0.138   -1.147    0.138
X2==    6.098    1.656    2.930   -0.261    0.326    0.714    0.752    1.856    1.917    1.538   -0.635    0.281    3.054    0.874   -1.004    2.519   -1.677    3.888    5.313    0.112    0.407    1.260    6.223    2.964    0.808   -0.635   -0.413    0.984   -0.994    0.006    3.054    1.006
CD1=       14        8        6        4        5        9       12        3        4        3        1        3        1        1        1        6        1       10        9        2        4        1       10        5        1        1        3        2        4        1        0        1
CD2=       22        9        9        3        6        4        4        7        6        4        1        4        6        3        3        7        0        8       10        3        2        3        9        5        3        1        1        2        0        1        6        2
ATCTTCTGAAACCCATTTGTAACCAATTTTTCCGTCTTCCATAATTACAAATACAGAACGTTTTGCTGCGTTGTAGTCTTTGATGTGAAGCAAGTCTTTCATCAAAATGTCATAGTCGCTAATTGTTTTGCTGTTGTAATCCCCTAACAATGGAAAATTGAAGTTGTGTTTTTCTGCAAATGCTTTATTTGCAAATGGTCCATCGTTACTAATTGCAACTATTTGTGCACCTGTATCTGCAATTTCTTGCCAAGAATCTCTAAGTGTACACAATTCTGTCTCACAAACAGGAGAGCTTGCTGCCACAATGAATGTGAGAACGATCTTTTTTCCTTTGAATTCATCCAAAGTCCGCAATTTTAGTTCTGTATCTGGAAGCTCAAAATTTGGAGCAGTATCTCCAACATTCAATGACATGATCGCATTTTGCCAATGTTCTATAAAGTAGTTTACAAAAAATATTTTTTTTCGATCCAAACCCCCAAATCTGAAACATACCTTTTTATACAAAAATCAGGGTGAAAAGCTAAATTGGTCGGGGAATTAGCGGGCAATTACAGTACTGTGGTATTGATGTTTGCCTTTGGTATAGCAGCAATGGCACCTGCATTGATTATTTCACGAATGGTTTCTCCTCGAAAACGTAGTAACCCTGTAAAATTCTTGCCGATGGAATGTGGTCAAGTTCCGTCTGGTGAAGGCCGAACTCATTTTATGATGCAGTATTATCCGTACATTCTCATGTTTGTTGTTTTTGATGTAATGGCAATTTTCTTGTATGCTTGGGGAAGTGCACTGTTAGAACTTCCAAAGAGTGCAACTTTGCCAATGATAGGATTTTTAGCTATAATGTTTGGTGCAATGGCATTT
KOK=        90
KK=  245047  LL=  246096  Z=    5.31  JJ=  244897  DL=  1050
A===      111      112      113      114      121      123      124      131      132      133      134      141      143      144      211      213      214      223      224      231      233      234      243      244      313      314      323      333      334      343      413      433
B===      222      122      422      322      212      412      312      242      142      442      342      232      432      332      221      421      321      411      311      241      441      341      431      331      424      324      414      444      344      434      423      443
RRR=    3.401   -0.022    3.176    8.293   -0.330   14.060   16.120    1.168   -2.123   -0.235    0.386   11.908    0.927   -0.328    1.855    0.855    0.014   19.232   33.613    2.399    0.279   -0.034    0.298    2.202   38.130   35.977    2.013    0.880    0.240    1.006    0.714   -1.291
X1==    1.354   -0.485    1.537    4.772    0.417    3.387    9.110    2.167    4.639   -0.270   -0.547    2.564   -1.315   -0.835    0.868    1.508    0.881    3.347    6.307    1.508   -0.282   -1.323    0.204    0.488    5.877    5.599    0.591   -0.668   -0.874   -0.874    0.989   -0.874
X2==    2.511    0.045    2.067    1.738   -0.792    4.152    1.770    0.539   -0.458    0.872   -0.705    4.644   -0.705    0.393    2.138    0.567    0.016    5.746    5.330    1.591   -0.987    0.026    1.460    4.509    6.489    6.426    3.408   -1.318   -0.275   -1.150    0.721    1.477
CD1=        8        4        5       12        6        8       20        6       10        1        1        8        0        1        7        5        5        8       15        5        1        0        2        3        8        9        2        0        0        0        3        0
CD2=       12        6        8        6        4       12        6        5        3        4        1       11        1        2       11        5        3       15       12        7        1        2        4        7       13       11        8        0        1        0        3        3
GCAGATAATGAAATTGAGGTAGTTTATCATCTTGGCTCTTATACTGATTCTTCTCTTGCAAGGCAAGTTCTTACATTATCTACACGTGCTCCTAGAGAATCCTCTCCAATTCCAGGACAAGATTCTACAAAATTACCAAGTCTTAGAGATGTATTCTACAGTGTGGAATTTGGTGAAAGAGAAGTTTTTGAAATGTTAGGTGTTTACTTTGATGGTCATCCAGATAATAGACGATTACTTTTGCCTGAAGATTGGGCAGATTTGCCACCACTTCGAAAGGACTTTGCAATAAAGGGTAGATGACAATGACTGATATAATGCCACCAGGATTAGCACTGAAAAAAGTTGATGAGAGAATCATGACTCTTAATGTTGGACCACAACATCCAGGTTCTGGTCACATGAGAATTGTTGTTCAAATTGATGGTGACTATATTGTTGCATGTGATCCTGATCCAGGATATGTACATCGTGGAGAAGAAAAGATGGCAGAGTATAGAAACTACATTACCAATGTGCCTCACTTAGAAAGACCTGTTATTCATGATTCATGTAATGTTCTTTATCCATACGTTTTAGGTGCTGAAGAAATTCTTGGAATTGAAGTTCCAGAACGTGCAAAATATGTTAGAGTAATCTGTTCAGAACTAAATCGATGTATCTATACAATGTATTGGCTTGCAATTTATGGAATTTTCTTAGGTCACTCTACAATGTTCATGTGGCCTGCAGGTGACCGAGAACTCTTAATTGATCTCATGGAAAAAGTATCTGGTGCTAGAGTAACACATGCACACTTTATTCCGGGTGGAGTAAGAAATGACTTACCTGCAAACTTTGAAGATGTTTGTTTACGTCAAGTAAATTACTTTGAGAAACGTATCAAAGAATATGCTGCAGTGTTTTATGATAATCCTATTTTGATTTCAAGAACACAAGACACTGGTGTATTGTCACGTGAAAATGCAATCAGATATGGAACAACTGGTTCAGTTCTTAGAGCAAGTGGTGTAGATTATGACTTGAGAGTTAAAGCACCATATGATGTCT
KOK=        91
KK=  246757  LL=  247386  Z=    5.94  JJ=  246397  DL=   630
A===      111      112      113      114      121      123      124      131      132      133      134      141      143      144      211      213      214      223      224      231      233      234      243      244      313      314      323      333      334      343      413      433
B===      222      122      422      322      212      412      312      242      142      442      342      232      432      332      221      421      321      411      311      241      441      341      431      331      424      324      414      444      344      434      423      443
RRR=    5.095   -0.425    0.525   -0.302   -2.906   -0.148   -0.489   -0.105   -0.520   -0.467    0.217    2.759    0.144    0.549   10.506    0.136    2.924    3.601  107.386   -0.986   -0.387    1.161   -2.839   -1.457    4.392   99.511    2.837   -0.728   -0.923   -0.946   -0.759   -0.185
X1==    3.212    0.683    1.263    0.210   -1.713   -1.384   -0.138    0.434    0.820   -0.972   -1.072    0.977   -0.129    0.584    3.678    0.085    2.583    1.692   12.189    1.555    3.393   -1.213    2.964    1.780    2.028   11.180    1.588   -0.641    1.251   -0.749   -1.072    0.251
X2==    1.586   -0.622    0.416   -1.438    1.697    0.107    3.534   -0.242   -0.634    0.481   -0.202    2.824   -1.113    0.939    2.856    1.590    1.132    2.128    8.810   -0.634   -0.114   -0.958   -0.958   -0.819    2.166    8.901    1.787    1.137   -0.738    1.262    0.708   -0.738
CD1=        7        4        3        2        0        0        2        2        3        0        0        3        1        2        9        2        6        5       23        4        5        0        5        4        3       13        3        0        2        0        0        1
CD2=        7        2        3        0        6        2        6        2        1        2        1        6        0        2        8        4        3        4       11        1        1        0        0        0        4       11        3        2        0        2        2        0
GATTTGCAGCACTCATAGCTGCTGCAACAATTTTTGTTGAAAGAAAAATGCTTGCTAAATTACAACTTAGAGTTGGTCCCTTCTATTGTGGAAAGATTGAAGGTATTTTACAATTAATGGGTGATGGTCTAAAACTAATTTCAAAGGAGATTATTATTCCAGCAAAGGCTGACAAGCCAATATTTTGGGCAGCTCCTGTAATCTTTGTTGCAACCGCTGCAGCATTTGTTGCGTTAATCCCTGTAGCTCCTGGTTGGGTAGTTGCAGATGTAGACTTGGGATTGCTAGGTGTTTTTGCAGTAATTGGTTTCTTCCCAATCATAACAATTCTTTCAGCATGGTCTGCTAACAGTAAATTCCCATTCATTGGCGGTATTAGAGCACTATTCCAGATGGTCTCATTTGAAATTCCACTGATATTGTCCTTGTTGGGAGTTGTAATTCTTACAGGTACTCTTAACTTATCTGAAATTGCAGCTAGCCAATCAAACTTCCCATGGATTATATTTTTGCCAGTTGGCGCAATTGTATTCTTTATCACAATGCTTGCAGAACTAGAAAGAATTCCATTTGATTTGCCAGAAGCAGAAAGTGAAATTGTTGCCGGTTGGTTAACTGAGTTCTCTGGAA
KOK=        92
KK=  247987  LL=  249066  Z=    5.10  JJ=  247897  DL=  1080
A===      111      112      113      114      121      123      124      131      132      133      134      141      143      144      211      213      214      223      224      231      233      234      243      244      313      314      323      333      334      343      413      433
B===      222      122      422      322      212      412      312      242      142      442      342      232      432      332      221      421      321      411      311      241      441      341      431      331      424      324      414      444      344      434      423      443
RRR=   10.710    3.094    3.594    0.971    0.185    2.191   21.087    1.681    0.849    3.173    0.053    4.174    0.380   -2.602    9.940    0.106    1.114    1.892   34.136    6.161   -2.173    1.859   39.648   -1.400    1.009   18.040    1.449   -0.351   -1.196    0.156   -0.207    0.818
X1==    4.769    1.709    3.050   -1.157   -0.969    1.284    4.459    2.394    1.284    1.501   -1.288    1.763    0.279    2.033    2.156    0.089    1.801    0.841    9.498    1.881    2.748   -1.419    4.995    4.739    4.145    1.846    1.145    0.285    1.094   -0.906    0.279    1.094
X2==    2.246    1.810    1.178   -0.839   -0.191    1.707    4.729    0.702    0.661    2.114   -0.041    2.368    1.360   -1.280    4.611    1.184    0.619    2.250    3.594    3.275   -0.791   -1.310    7.938   -0.295    0.243    9.771    1.265   -1.232   -1.093   -0.173   -0.742    0.748
CD1=       14        9        7        1        3        5       12        6        5        3        0        6        2        5       10        3        7        5       24        6        5        0        9       10        6        4        3        1        2        0        2        2
CD2=       14       11        7        2        6        7       11        6        5        6        2        8        4        0       18        6        4        7        8       10        1        0       12        1        3       16        4        0        0        1        1        2
ATTATGTTCAATTGCTTGTGAAGGTGTTGCAGAAGCCATTGCAATGGTAAAAGTTCCTGAAGAGCAAAAACAAAATAAAAAATCTATCATGCCTCAAATTGATTATGGAAAATGTGTTTTCTGTGGTCTTTGTGTTGATGCATGTCCTTTCTATGCGCTTTACATGACAAATGATTATGAATTATCTTCATTTACTAAAGAAGGTCTGATTTACACTCCTGCACAACTTGCAGTAAAACCATATCTCACACAAGACAGTGAAATTCAAATTACTGATAGAGGTGCAACACATGGCTGATGCTGCATTCTTAGCCCTTACTGTCATTACAATTGGTTCTGCAATTGCTGCACTTGAATTAAGATCATTGGTTTATGGCTCTATTGCATTAATGGGAACTCTTGGCGGTATTGCCGGATTTTTCTTTTTACTAGATGCTCCATTTGTTGCATTGTTCCAACTTGCAGTTTATGTAGGTTCAATTGCTGTTCTTATCCTGTTTACTGTAATGTTGGTAAAAAGAGAACTCATATTCAAAAAAATTGAAGATAAAAGAAGAAAGTTTGCCGGAATTGGATTGATGCTTGTTATTATGGTTGCATTAGGTGCAGTCTTTTTAGATTCTGGAATTAAAACAATAACAACTGATGAACCACCTGTTGACTTTAGAGACATTGGTACAGACTTTGTAACATACTACTGGCCTGCACTAATTTTGATGGGATTAATTCTGGCTGGTTCTGTTACTGGTGCACTTGTATTAGCAAAACGAGAGGATGTGGAAAATGACCAACGAACTGATTGATTTTACCCTTGTATCTGTTGCCTTGTTAGGTATAGGCATCTATGGTCTTGCAGTTAAACGTAATTTTATCAGAATGCTATTTGCAGTTGAGATTGTAATTAACGCTGCAAATCTCAGTTTAGTAGCATTTGGTAGATTTTTGCCACATAGTGGTGGTCAAACATTAGCATTATTCTCTATTGCAATTGCAGCTGCAGAAGTGGCAGTTGGACTATCATTAATCATTGTAGCATATCGTATGTATCAAAATGTCGATATTGCAGACTTTAGGAGCTTG
KOK=        93
KK=  249277  LL=  250326  Z=    6.21  JJ=  249157  DL=  1050
A===      111      112      113      114      121      123      124      131      132      133      134      141      143      144      211      213      214      223      224      231      233      234      243      244      313      314      323      333      334      343      413      433
B===      222      122      422      322      212      412      312      242      142      442      342      232      432      332      221      421      321      411      311      241      441      341      431      331      424      324      414      444      344      434      423      443
RRR=    2.208   -1.468    1.092   -0.576    0.659    0.168    6.271    4.093    1.376   -0.372   -1.138    4.817    0.361    0.018    5.496    3.953   -1.279    1.798  162.920   11.681   -1.535    0.142   -2.301   13.913   33.350   31.938   -2.031    0.027    1.229    1.229    3.555    1.229
X1==    0.974    1.689    3.205    3.371   -1.440    0.199    4.941    2.448   -1.033    0.666    1.217    1.298   -1.235   -0.609    2.732    2.047   -0.686    0.470   14.745    3.279    2.253    0.471    1.801    4.400    5.143    3.669    2.981    0.105   -1.040   -1.040    1.217   -1.040
X2==    2.267   -0.869    0.341   -0.171   -0.458    0.844    1.269    1.672   -1.331   -0.558   -0.935    3.711   -0.292   -0.030    2.011    1.932    1.864    3.824   11.049    3.563   -0.681    0.302   -1.278    3.162    6.484    8.704   -0.681    0.261   -1.181   -1.181    2.921   -1.181
CD1=        4        7        6        7        1        3       12        5        1        2        3        4        0        1        9        6        2        5       37        8        5        3        5       10        7        6        6        1        0        0        3        0
CD2=       16        4        6        4        5        5        5        9        1        2        1       12        2        2       11        7        6        8       17       10        1        2        0        5       14       16        1        2        0        0        7        0
TTGGTTTCTTACTTGATGGTTTGGCATCTCCATTTGCAATAATCATCTATGTGTTATCCACAATTTTGGTACTTTATTCAAAACCATACATGATTCACAAATTCCATGAACAATTTGAAGAAGAACAAAAAATCAATCCTTCTTCAAGTGGACAAAGTTCTGTTGTTGAATCCTCTGCTCTTTCTAATTATGTAAATGCAAAATCTGGTCTTTACTTTGCACTTTATCTTGTATTTGCAATGGGAATGCTTGGAACTGTCATGTCCACAAACCTGATTGAATTTTACATATTCTTTGAGGTTATGTTGATTCCTGGTTTCTTCTTAGTTGCTCTTTGGGGTGATGGTCCAAGAAGAAAGATTGGTTTAATGTTCCTCTTTTGGACTCACGCTGGTGCAGTTGTTTTACTATTAGGATTCTTAATGATTGGACTGACGATTGGTAGCTTTGATTTTGCTGATATCAAAGAATCTGAAATTCCTCAAGATGTCGTAATGATTTCTGCAATTGCTATTGCGATTGGTCTTGGAGTAAAACTGGCTGTCTTTATGTTCCATGTTTGGTTACCTTATGTCCACGGTTCAGCACCTACACCAATTAGTGCACTTTTGTCCCCTGCAATGATCGGAATTGGTGCATATGGTGTCTTTAGATTAATTGTTGAATTCTTACCGTCCACATTTGCAGAGTTGTCTATTTGGTTCCACATTTGGGGTCTTGTTACAATGCTTTATGGTGGTGCAATGGCCTTGATGCAAGATGATCTAAAACGATTACTTGCTTATTCTAGTATCAGTCAGATGGGATACCTGCTATTTGGTATTGGCTCCATGTCTGCAATGGGTCTTGCAGGTGCTGAGATGATGTACATCACTCACGGACTTGGAAAAGGTATTCTCTTCATGATGGCTGGAATTATAATTGTCAAAGTCGGTACACGTAGTATCTCTAAACTTGGTGGTCTTGCTGGAAAGATGCCAATTACTGCAGTTTGTGCAGTTATTGGTGCACTTACAATTATGGGTGTTCCACCAACCAGTGGATTTATGG
KOK=        94
KK=  258397  LL=  258876  Z=    5.45  JJ=  258277  DL=   480
A===      111      112      113      114      121      123      124      131      132      133      134      141      143      144      211      213      214      223      224      231      233      234      243      244      313      314      323      333      334      343      413      433
B===      222      122      422      322      212      412      312      242      142      442      342      232      432      332      221      421      321      411      311      241      441      341      431      331      424      324      414      444      344      434      423      443
RRR=    2.092   -0.338   -0.387    1.229    0.634   -2.956   11.646    1.155    1.300   -0.014    0.540    0.770   -0.071    0.459    0.710    0.106    4.189   22.887   84.012    0.748    0.412   -0.189   -0.201    2.634    0.036    5.714   -0.772    1.032    0.144    0.144    0.045   -0.184
X1==    0.818   -0.866   -0.310    1.148   -0.866    2.647    7.900    0.557    1.858    0.025   -0.612   -0.852   -0.612   -0.384    1.820   -0.508    0.960    5.753    6.090    1.069    0.760    0.259   -0.741    1.535    0.025    1.388    1.687    1.300   -0.440   -0.440    0.388    0.560
X2==    2.557    0.390    1.248    1.070   -0.732   -1.117    1.474    2.075    0.700   -0.554   -0.883   -0.904    0.117   -1.196    0.390   -0.209    4.364    3.978   13.794    0.700    0.542   -0.729    0.271    1.716    1.446    4.117   -0.458    0.794   -0.329   -0.329    0.117   -0.329
CD1=        3        1        1        2        1        5        9        2        4        1        0        0        0        0        5        1        2       10        8        3        2        1        0        2        1        2        3        2        0        0        1        1
CD2=        9        4        3        4        2        0        4        4        2        0        0        1        1        0        4        1        8        5       19        2        1        0        1        3        2        5        0        1        0        0        1        0
CAACATCAAACAAAATTTCTCTGTTGATGGTCAATCCCCTTGATTGAATAAATGCCCCAAATGTTGGGATTCCTATTACTGGTAGACCTGGAATAAAGTATGGCCATGTAGTTTTTAATCTGTGGGCTTTTGCTGCAATTATGTGTCCTAGTTCATGAATTCCTAAAATTCCTAGCAAAGATAATGTGTAAACTGCTGCCATCTCAAGTGGTTCTCCAATTTCAACAATAGAATTTGTTCCAGATGTTCTATAGTATCCATCAACCATAACAAATGCAACTACAATTGCAAACAAAGCTCTTGGTGTCCATGCAGTTTTCATCCACCTTCTTTGTTTTTTTATCGCAAACTTTTGAATAATAACAAACTTTCCACCATCTTTTTGCTCTAATCTACATGCAAAACTCATTCCTTCTAATCTTCTTGCTAATTTTTCAAATTTGGATTTGAACTCAATATCTTCAATTCGAAACTCCATTG
KOK=        95
KK=  259807  LL=  260256  Z=    5.13  JJ=  259057  DL=   450
A===      111      112      113      114      121      123      124      131      132      133      134      141      143      144      211      213      214      223      224      231      233      234      243      244      313      314      323      333      334      343      413      433
B===      222      122      422      322      212      412      312      242      142      442      342      232      432      332      221      421      321      411      311      241      441      341      431      331      424      324      414      444      344      434      423      443
RRR=    2.533    3.952    0.569    0.823    0.456    1.101    0.224   12.537    0.487    0.413   -0.351   -0.089    0.026    0.384    1.132   -0.489   -2.221    1.888   52.791    1.896    0.413    0.413   -0.187    0.354    2.647   44.588    0.500    0.106    0.106    0.106    0.026   -0.406
X1==    4.026    2.055    0.356    0.414   -0.421    1.002    0.091    4.356   -0.998   -0.425   -0.387   -0.586   -0.387   -0.352    1.230    1.002   -0.909    2.000    8.187    1.002   -0.660   -0.601   -0.601    1.453    2.575    4.613    1.340   -0.281   -0.256   -0.256   -0.387   -0.256
X2==    0.629    1.923    1.597    1.987   -1.084    1.099    2.444    2.878   -0.488   -0.972    0.907    0.152   -0.066   -1.090    0.920   -0.488    2.444    0.944    6.448    1.892   -0.627   -0.688    0.312    0.244    1.028    9.666    0.373   -0.377   -0.414   -0.414   -0.066    1.586
CD1=        5        4        1        1        1        2        1        5        0        0        0        0        0        0        3        2        0        4       11        2        0        0        0        2        3        5        2        0        0        0        0        0
CD2=        8        8        5        6        2        3        5        7        1        0        2        3        1        0        6        1        5        2        8        4        0        0        1        1        2       11        1        0        0        0        1        2
CTACAACTGTTTGATAATATCTTGGGCCAACAGGTCTGACAATTTTTGATCCTAATATCTCTGATTTTATTGGTGAAACTTTTAGATAATGTTCTTCTGAAAGTTTTCCTGCATCTGATTTTTTGTCTGCATGTATGTGAGAATAATAGTGAATTATACCACCATCTTTTGTGGTTTTAATTGCAGATTCTAAAAATTCATCAGAACGCTCAGGAAGCAACATCAAAGTTCTATCTGATTTATCTACCAATTGTTCGTTGATTGTTTGTGTTGCATCTCCGTTAATGGAAATAACTTCTCCTGCAAGTTTGTTTAGTTTTATGTTTCTCTCACACAATTCTGATGCAATTGGATTGATGTCAAGGCTGTACACTGTACATTTTTTCTTTTTTGCAGCTATTATTGAAAACATTCCAACACCTGCAAACATGTTTGTCATGATTTCTTCTT
KOK=        96
KK=  284947  LL=  285516  Z=   11.35  JJ=  284857  DL=   570
A===      111      112      113      114      121      123      124      131      132      133      134      141      143      144      211      213      214      223      224      231      233      234      243      244      313      314      323      333      334      343      413      433
B===      222      122      422      322      212      412      312      242      142      442      342      232      432      332      221      421      321      411      311      241      441      341      431      331      424      324      414      444      344      434      423      443
RRR=    5.735   -0.655    0.224   -0.142    1.164   -1.045    1.861    7.224   -1.629    0.051    0.089    3.799    0.283    0.122    1.637   -0.509    0.331   -0.124  158.451    8.539   -0.206    0.741    0.018    0.131   12.216   18.437    0.447   -0.260    0.190   -0.206   -0.186    0.190
X1==    2.362    2.861    0.831   -0.054   -0.974   -1.255    1.297    1.781    1.180   -0.689   -0.647    1.905    0.353   -0.607    2.222    0.369    0.459   -0.087   12.184    2.804   -0.947   -0.889    0.111    1.165    4.311    3.353    2.053    0.578   -0.396   -0.396    1.353   -0.396
X2==    2.429   -0.229    0.270    2.607   -1.195    0.833    1.435    4.056   -1.380   -0.074   -0.137    1.995    0.802   -0.201    0.737   -1.380    0.720    1.414   13.004    3.045    0.218   -0.833    0.167    0.112    2.833    5.498    0.218   -0.450   -0.479    0.521   -0.137   -0.479
CD1=        5        7        2        1        1        0        3        3        3        0        0        3        1        0        6        2        2        2       19        5        0        0        1        2        5        4        3        1        0        0        2        0
CD2=       12        4        3        7        2        3        4        9        0        1        1        6        2        1        6        0        3        3       17        6        1        0        1        1        4        7        1        0        0        1        1        0
TCAGTTCTTTGAGTTTTAGTGCAGATTCTGTTGCAATTGGATAATTGATTCCTCGACCTAGAATGTAAATGTCTGAAATTTCTTTCAATTCTTTTGCAATTTTTTGAATGTTGGTTGGGTTGTCCAATGTTTTTGAAATTGACTTTGAGAAATCTTCAAAATTAATTGTAATGTCATTATTGCTTAATTTTTGCACAATTTTGTACAAGATTACAAGTTGTGATGTGAAACTTTTAGTTGCAGCAACCCCAATCTCTGGACCACAATTCAAACCAATCACAACATCTGCTTCTCGTGCAAGCGAAGATGTCACTAGATTAACAATTGCAATAATCTTACAATTTGCATTTTTTGCAATTTTTACTGCTTCTAAAACGTCTGCACTCTCTCCACTCTGAGATATTGCAATTAGGATGGAATTTTCTTCAATAATGTTTGGATCAAACTGAAGCTCACTAGACATGATTGACTCAGTCTTGATTTTGACATATTTTGACAAAATCTGCTTTGCAATTAGTGCTGAATTGTAGCTTGTTCCACTACCAGTAATGTAGATATTTTTTGCCTGTC
KOK=        97
KK=  291817  LL=  292476  Z=    6.42  JJ=  291337  DL=   660
A===      111      112      113      114      121      123      124      131      132      133      134      141      143      144      211      213      214      223      224      231      233      234      243      244      313      314      323      333      334      343      413      433
B===      222      122      422      322      212      412      312      242      142      442      342      232      432      332      221      421      321      411      311      241      441      341      431      331      424      324      414      444      344      434      423      443
RRR=   -0.009   -0.071    1.498    0.590    0.086    3.194    3.222    7.876    1.984    1.051    0.281   -0.458   -0.593    0.199    1.908    5.214    3.222   -0.797  140.372    2.995    1.160   -0.026    1.012    3.184   18.158   40.343    1.363   -0.598   -0.260   -0.180    1.154    0.458
X1==   -0.013    0.075    2.399    0.355    0.075    2.351    3.237    3.284   -1.367   -0.825   -0.998   -0.452   -0.998   -0.189    3.062    3.839    3.237    2.114   14.156    0.864   -1.090   -0.356    0.488    0.985    5.175    6.002    0.764   -0.528    0.362   -0.638   -0.998   -0.638
X2==    0.696   -0.943    0.625    1.664    1.145    1.358    0.996    2.398   -1.452   -1.274   -0.281    1.015    0.594   -1.051    0.623    1.358    0.996   -0.377    9.916    3.466   -1.065    0.072    2.072    3.233    3.509    6.721    1.783    1.133   -0.717    0.283   -1.157   -0.717
CD1=        2        3        4        2        3        5        7        5        0        0        0        1        0        1        8        7        7        6       28        3        0        1        2        3        6        7        2        0        1        0        0        0
CD2=        7        2        4        5        6        4        3        7        0        0        1        4        2        0        5        4        3        1       12        7        0        1        3        4        6        9        3        2        0        1        0        0
GAGGTGTACTGTCTGGTATCTTGACTGTTTCAATTGTAGAGATGCTTTATCGTACAGGTAAACTAAAACAAGACAGTTCCATTGGCATCGTCTTTCCATTTCTTTTTGCAATTGGTGTGATACTTGTCACACAAGCTGGTAATGTACACATTGATGCACAACATGTACTGTATGGTTCAATTGAATTTGTACCATTTGACACACTATATCTTGATGAAATTAACATAGGTTCAAAATCTCTTTGGGTTCTTGGCGTTTTAGCAATTGCAAATATTTCTTTTATTGCAATTCTATACAAGGAACTAAAAATTAGCACTTTTGATGCTTCAGTTGCAGTAAGTGTTGGATTGATGCCCATGTTGATTCATTATTTGTTAATGATAATGGTAGCTACAACTGCTGTTGTTGCTTTTGAATCAGTTGGTGCAATACTTGTCATTGCATTTTTCATAGTTCCTGCGTCTGGAGCTTATCTGTTAACCGATAGATTATCTCATATGATAGCACTATCTGTAACACTGGGAACTATTAGTGCTATTGCAGGTTATCTGTTTGCAGTCTTACTTGATGTGTCGATAGCAGGCTCAATGGCCACAATTGCTGGTGCCATATTTGGATTAATCTGGGTATTTGCACCAAATCGAGGCTTGATTAGCAGAT
KOK=        98
KK=  303157  LL=  303546  Z=    5.19  JJ=  302857  DL=   390
A===      111      112      113      114      121      123      124      131      132      133      134      141      143      144      211      213      214      223      224      231      233      234      243      244      313      314      323      333      334      343      413      433
B===      222      122      422      322      212      412      312      242      142      442      342      232      432      332      221      421      321      411      311      241      441      341      431      331      424      324      414      444      344      434      423      443
RRR=    6.859    1.136    0.269    0.239   -0.086    1.453   16.630   -1.237   -0.007   -0.166    0.150    0.444    0.150    0.928   -1.090   -0.208    0.510    1.277   92.043    0.024   -0.075    0.150    0.150   -0.809   -0.166   -2.490    0.150    0.019   -0.136    0.019   -0.134    0.019
X1==    3.539    0.941   -0.309    0.499   -0.071    2.033    5.088    1.424    0.033   -0.317   -0.528   -0.852   -0.528    1.120   -0.577    1.033    1.902    0.311    9.266    0.033   -0.226   -0.376   -0.376    3.373   -0.317   -0.528   -0.226   -0.074    0.877   -0.123    0.472   -0.123
X2==    1.938    1.207   -0.869    0.479    1.207    0.715    3.268   -0.869   -0.201    0.525   -0.285   -0.521   -0.285    0.829    1.890   -0.201    0.268    4.106    9.934    0.715    0.334   -0.400   -0.400   -0.240    0.525    4.715   -0.666   -0.259   -0.156   -0.156   -0.285   -0.156
CD1=       14        6        1        3        4        3        8        3        1        0        0        1        0        2        3        2        4        1       11        1        0        0        0        4        0        0        0        0        1        0        1        0
CD2=        4        4        0        1        4        2        4        0        1        1        0        0        0        1        5        1        1        7       11        2        1        0        0        0        1        5        0        0        0        0        0        0
TTTCAATTTATCATGGAATTACAAAAAAAGGAAGACCTACAAATTTGGTATCTGTAATATGTGATGATCAAAATATTGATGAAATTGTTGATACATTGGTATTAGAAACTGGTACTTTGGGAATTAGGATATCTGAATCAAATAGATTTGTTGTACCAAGAACAAATGAAAACATTTCATTAACAATTGATGGAAATTCCTTTGATGTGAGATACAAAAAATCAACATTTAAGGGAAAAACTGATTTCAAAATAGAATTTGATGATCTTAAGGATATTTCAAACACCGTTGAAAAATCAATTAAAGAAATAGAATCATTACTTCGAAAAGAAATTGAAAAGTTGGAGAACTAAATGACAAAATTAAATGAACTAGAAAATTGGTTTGCTG
KOK=        99
KK=  320407  LL=  321486  Z=    6.52  JJ=  320317  DL=  1080
A===      111      112      113      114      121      123      124      131      132      133      134      141      143      144      211      213      214      223      224      231      233      234      243      244      313      314      323      333      334      343      413      433
B===      222      122      422      322      212      412      312      242      142      442      342      232      432      332      221      421      321      411      311      241      441      341      431      331      424      324      414      444      344      434      423      443
RRR=    2.519    4.647   -2.216    8.762    0.010   -1.419    1.172    0.751   -0.006   -0.945   -0.259    5.246    0.427    1.697    2.216   -0.053    2.751   16.445  118.567   -0.159   -0.231   -1.142    9.412    2.613   35.540    9.178    4.422    0.120    1.033    1.033    1.066   -1.025
X1==    2.310    2.594    3.251    2.973    0.049   -1.225    2.355    0.506    1.042    0.740    0.235    1.780   -0.387    0.811    0.776   -0.091    2.355    4.190    9.320   -0.091   -0.241    1.779    4.094    5.179    4.322    2.099    1.539    0.210   -1.029   -1.029    1.478   -1.029
X2==    1.090    1.792   -0.682    2.947    0.197    1.158    0.498    1.484   -0.006   -1.277   -1.104    2.947   -1.104    2.093    2.855    0.576    1.168    3.925   12.721    1.741    0.959   -0.642    2.299    0.505    8.222    4.373    2.873    0.575   -1.004   -1.004    0.721    0.996
CD1=       20       15       12       14        8        1        9        6        5        3        3       11        2        5       10        3        9        8       18        3        1        4        7       10        8        6        3        1        0        0        5        0
CD2=        4        7        1        5        4        5        3        4        3        0        0        5        0        3        9        4        4       13       27        6        4        1        5        2       12        6        7        2        0        0        2        2
AAATGGGACTTGCAATTGGCAAGGGTGGAATGCATATCAAATCATTACAAAACATTGTAAAAAGAAATGTTGAACTAGTCGAATTTGATGAAGATCCTGCAAAATTTTTGTCCAATTTGCTTAATTCCAAACTAGTATCTGAAGTAAAAATAAATACACGGGCAGACGGGACAAAACAGGCAATTGTTATGGTAGACCCAAGAAAGAAAGGTATTGTTGTTGGAAGAGAAGGCAGAAATGCTGAGAAGGCAAGAATGCTTGCAAAACGATATTTTGATATTACTAGTGTCTTGATTAACAGTCCTGAAAGACAAACTTTGGAGATGTAGAATATGAGAAAATCACCACTTGGATTATTTGCAGGCAGAGTTCTAACTACTAAAAAGAAAAGACAGAGATGGGCAATCTCTACTTACAAGAGAAGAGAATTAGGTATTGATAAAAAAGCAGACCCTCTTGGTGGTGCTCCACAAGCAAGAGGCATCGTTTTAGAAAAAGTTGGTGTTGCAGCAAAACAGCCAAACTCTGCAATTAGAAAATGTGTTCGAGTACAATTAATTAAAAATGGTAAAACAGTTACAGCCTTCTTGCCAAGAGACGGTGCAATGAACTTTATTGATGAACACGATGAAGTTCACATTCAAGGAATGGGTGCAACTCAAGGTGGTGCAATGGGTGATATTCCTGGTGTTAGATTCAAAGTATTCAAAGTAAATGGTACTTCACTTCATGAATTAGTAATCGGAAAGAAGGAGAAACCAAGGAGATAGAAATGGCACAAACAAAAAACTTGTTACTATTTAGAAAATGGGATTTGTCTGACATCGAAGTCAAGGACCCAGGTCTTAAAACTGCAATTTCCCTAAGAAAACAAATCCTACCATACACTTTTGGTCGTTCTGCACTCAAAAGATTCAACAAGGCAGATGTCAACATTGTTGAGAGATTAATCAACAAGACAATGCACTTTGGTAAAAAATATGCAAAGAACACTGGTAGAATGACTGGAAAGAAAACCAAAGTTCTCAACACAGTTAGAACAGCATTTACAATTATTGAACTCAAAACTGGTAAAAATCC
KOK=       100
KK=  323857  LL=  325056  Z=    4.94  JJ=  323857  DL=  1200
A===      111      112      113      114      121      123      124      131      132      133      134      141      143      144      211      213      214      223      224      231      233      234      243      244      313      314      323      333      334      343      413      433
B===      222      122      422      322      212      412      312      242      142      442      342      232      432      332      221      421      321      411      311      241      441      341      431      331      424      324      414      444      344      434      423      443
RRR=   18.862    3.200    2.905    5.991   -0.683   52.760   11.049    1.352    5.159    4.080   -1.782    3.944    0.058    0.468   -1.575    4.536   -0.454   23.823   -1.929   -1.209    5.507    1.063    4.570   27.452    0.516   -1.270    0.846   -0.003    0.109    1.084   10.919   -0.037
X1==    3.580    3.064    1.463    3.327    1.455    6.843    3.436    0.912    2.179    2.858   -1.374    2.191    0.095    0.941    1.857    1.143    0.231    7.160   -0.526   -0.930    5.854   -0.774    1.987    6.410    0.720   -0.639    0.498   -0.168   -0.106   -1.057    2.299    0.845
X2==    5.269    1.045    1.985    1.801   -0.470    7.710    3.216    1.483    2.368    1.428    1.297    1.801    0.607    0.498   -0.848    3.970   -1.967    3.327    3.668    1.299    0.941   -1.374    2.299    4.283    0.716    1.987    1.698    0.017   -1.025   -1.025    4.748   -0.044
CD1=       14       14        6        9       10       17       10        5        8        6        0        7        2        3       11        6        4       19        3        2       11        1        5       11        3        1        3        1        1        0        5        2
CD2=       23       10        8        8        6       18       10        7        8        4        4        8        3        3        5       11        0        9       10        6        3        0        5        8        3        5        4        1        0        0        9        1
ATCAGTTGCTTTGATGTGATTTTTATTGTAATCCCCTGCTCCAATATGAGCCCATTTTTCTCCTAGAGGGAAATACCAGAAATATCCTGACATTCCAGGAAATGGTTCAATGTAAAAGTCATCATATGGAACTCCATTTTCATATTCTACTTTGTATTCGTATGTTGGCAAAAAGAAATCTTCCTTGAGTTTTGGTAAGTACACTCTATGAAATCCAGTACAATCCACTATCATGTCGTACTCTTTTTCTAATTCTTCAAGTGATGGTGGTTTACCGTAGATAATTTTTGAATCTTTGATAAAATCTTTGATTAAACCAATCTTGTCATATGTACACAATCCATGTAATCCAATGTCAAACTTTACATCATTGTTCATCTTAACATGCATATTTTTTCCATCGTGGATTAGAAAGTCGTTAAAATCTCTGCCAGTTTTTTTGCAGTATTCAGTAAGTATTGGTTTGATTGTACCCCATGCGCAAATAGAATCATGCCTTTCTTTTGGATTTAGTTCATATCCTGTAACGTCATGTTCTGAGTCTTTGAGCCTGGCCATTAGATAGGAACCTGCTACACCCATTCCCATTACTGCAATCTTCAAGATATTTTCTGAATCTCTGGGGTGTAATAAATAGACTATCTGAATTTGTTCAGGTTATTTGCCACTAGTAGAAATTATCAGTACCTGTTAAATATCAAATTCACATAAACTGATTAAGAAAAGACAAGTCTGTCGTCTGAAAACAATCGTTTCAGACCTTAAGATGAAATCACTGTCATCAGAGGACAACCGTTTCTGATCTTAAGTGATAAGAGATGTCATCAAGACACTTTTGGTCTTGGTCTTAATCTCGATTGTCTTTTCGTTTAATTTATTTTAGATTAATTTTGAATTGATTCTATGGATGTTTTCGAAGCTGTATCAACAAGACGTGCAATCAAAAAGTTTGATCCAAATCACAAGATGAGTTCTGATGACGTAAAGAAACTCATGGAGCATGTTATACTGTCTCCAACTAGCTACAACCAACAAAACTGGAGATTTGTTTATGTTACTGATCAAGACGTCAAAGAGAAAATATCAGAAGCTGCTCGTGGACAAGCACAACCAAAAGACGGTTCTTTGGTTATTGTATTGTGTGGTGATATGACCGCATGGAAGACTGAACCATTACGTTATTGGAAGAATCATCCAACT
KOK=       101
KK=  326047  LL=  327156  Z=    7.77  JJ=  326017  DL=  1110
A===      111      112      113      114      121      123      124      131      132      133      134      141      143      144      211      213      214      223      224      231      233      234      243      244      313      314      323      333      334      343      413      433
B===      222      122      422      322      212      412      312      242      142      442      342      232      432      332      221      421      321      411      311      241      441      341      431      331      424      324      414      444      344      434      423      443
RRR=   22.559    3.044    6.318   10.696    1.678   -1.586   16.849    6.199    0.000   -0.266    0.627    8.813    0.252    3.877   -0.071    0.232    3.853   11.998   13.359   19.256    0.402    0.936   -0.807    0.172   11.334  100.843    3.633   -1.076    0.991   -0.726   -0.420   -0.012
X1==    5.323    0.969    1.514    4.224   -1.787   -0.583    3.692    2.768    0.000    0.331   -0.410    2.935   -1.231    3.864   -0.409   -0.583    1.895    2.450    3.737    8.744   -0.623   -1.326   -0.564    0.278    5.917    8.614    2.344    1.027   -0.920   -0.920    2.051    0.080
X2==    4.238    3.143    4.174    2.532   -0.939    2.722    4.564    2.240    0.642   -0.805   -1.528    3.003   -0.205    1.003    0.174   -0.398    2.034    4.897    3.575    2.202   -0.646   -0.705    1.431    0.620    1.915   11.706    1.550   -1.048   -1.077    0.789   -0.205   -0.144
CD1=       15        7        5        9        1        2        9        7        3        2        1        7        0        6        4        2        6        8       10       18        1        0        1        2        9       12        5        2        0        0        4        1
CD2=       21       16       13       10        5        9       13        9        5        1        0       11        2        4        8        3        8       12       10        8        1        1        4        3        5       20        4        0        0        2        2        1
TTACCCGAAACATGCCCCTTTATTGTAAACAATGTGAAGAGAGACGCTATCCTCAGTATAGCGCAGACGACAAGGGAACTTTGTGGTTATGCAACAAATGTCAAAATTATGCTGATGCTGAGGATGTGATTATTAGAGAACAAACTCAAGAAGAGAGAGATGAGATCAAGGCAAAAGCTGAAGAGTTTGAGAGAACTAGCAAGTTTTCAGGCGAAAAACTTTCTAGAAGAAAGGGTGTAAACTAAACCATGGGATTCAAGGACCTTTTTGTTGGTGGAAATTCTGAGAACATTCCAGTTAAAGTACAATGTACTGGATGCCAAAGAATCACTGTAGTCAAAATTCCATCTAACAAACCATTTCAAAAATGGAATGAAAAGGCAAGTTGCAGTCATTGTAATGCAACTAACTGCTGGCAAAAAGTTTGATTTTAAAAAATAAGAAAAAAAGATTAGTTTGCAGGAACTGCAATACCTCTATCTATCATCTTTAGTGCAGTATCAGCTTTTAGACACATTGCTACACCATTTGATGTTTTCATGACAAGACTGTATCCTTCACGACATTCTACCTCTGATGCATCAACACCAGCTGCAATCTGAATTCGTGGAGAAATCCATGCTAGTTGCATGTCTTTTGCCTTTTCAATGAATTCTTCTCTAAGTTGTTGTTTCTCTTCACTAGTCATCTCTGCTGCTCTTTCACGAAGTTCTGATTTGAAAGCCTTCATCTCTGCAATTCTATCATGAATCATAGATTTTCTTTCATCAGAGACACTGTGTTTCATCTTTTTCATGTGTTCTTTGAACTTCATCTTTAATTCAGAATGTTTCTTGTCAAGATCACCATATTTTTCACGATATTTTTTCTTGATTTCATCCATTCTTTCATCTGAGATGTCATATTTTGTCATGATCATTGCTTTGAGATGTTTAGATTTTTCTGAAAATTTCATGTCATGATGTTTTTCCATCATTTTCTCCTTCATGGAATCATGATGTTTCTTTTTGTAGTCTGCTTTTTCTTCAGGAGTCATAGAACACCAATTAGAAATTCTATCGAGTTTTACTGCATCTGTAATTTCTGCAGCACGATCTGATTCAGACATTG
KOK=       102
KK=  328507  LL=  329676  Z=    6.99  JJ=  328477  DL=  1170
A===      111      112      113      114      121      123      124      131      132      133      134      141      143      144      211      213      214      223      224      231      233      234      243      244      313      314      323      333      334      343      413      433
B===      222      122      422      322      212      412      312      242      142      442      342      232      432      332      221      421      321      411      311      241      441      341      431      331      424      324      414      444      344      434      423      443
RRR=   14.326    0.382   -0.273    6.333    0.540   23.761   33.223    1.591   -2.165   11.797   -0.550    9.330   -0.014   -0.058    0.252   -0.089    0.368    2.244   39.818    6.446    2.463    0.813    2.823    2.506   -0.127   21.053    7.387    0.192   -0.003   -0.003   -0.588   -0.003
X1==    5.341    0.314    1.676    2.073    0.672    3.322    8.938    1.676    2.186    2.934   -1.440    2.513   -0.037    0.666    0.314   -0.085    0.280    1.472    7.523    1.051    1.615   -1.314    1.755    1.686    1.275    3.471    3.430   -0.567   -0.796   -0.796    1.366   -0.796
X2==    2.682    1.217   -0.163    3.056    0.804    7.153    3.717    0.949   -0.990    4.021    0.382    3.713    0.382   -0.087    0.804    1.046    1.314    1.525    5.293    6.135    1.526   -0.618    1.609    1.486   -0.100    6.065    2.154   -0.338    0.003    0.003   -0.430    0.003
CD1=       26        9        7       10       10        9       23        7        7        5        0       11        2        4        9        3        5        5       18        5        3        0        4        5        3        7        5        0        0        0        4        0
CD2=       11        9        3        7        8       18        9        5        2        8        2        8        2        1        8        6        5        8       13       16        5        1        4        3        2        9        6        1        1        1        1        1
TGAAAAAAGATGAAGAACTGGTATCTGAAGTTACAAGAATTATCAAGGAAAGACATGGATGAGAAAAAACTCAAACAAGAAGACTGTCATGAGGATGGTATTGGTCAAGGAGTTCTTACACTAACTAACAAAAGAATTGCATTTGATAAAACTAGGTCTCGAATTATGGATTTTTCAAAACACATGGGTGAGACAATACTTGACATTCCATTGAATGATATATCTCATACCTGGCGTGAATGATTATTGATGAAAAAAGCTTGTATCTCTGCTAGAACCACTGATGGTGAGAAAACCTACAAGTTTGGTGTGTTTAATGTAGGTGGTTGGGTTGATTCTATCCAAGATGCAATAGATGATCAACAATCTTAAGTTAACAGTTTTTCCTAGTATGATTAATGGCTGATGCAAAATTCTCATGGTATGGTAACTTTTATGGAATTGCTTGGAGAACTCATGCTGGAAATCCAATTGCAGTTCCATTGTTTGTAAAACAAGATGAATCTCAAAAAATTGCAGATATTATTAAAACATGGAAGCCAAAAGACATCCATCTTACATTCATTGAAAAAGATGATGGCAATTATGCCATTTGTATCTACCAAGAGGCTGATTCGGGTGAAAATATTGGACTTTATCGATCTGGTATGAGTCAGACAGGAACCTATGGCAAAATAAAACAGATGATTGAAAAAAAATCTTCAATGTGGAATCCTCTACGGGCATACATTCAGATTGTATATGCTACTGATCCTGCAGATTCTAAAACTTATCAAAACATGACAGACTATATCATAATTGGTAGATTAGAGATTATTTCAGAAGATGCTCTAAAATCTAAAAGATTTGTAATAGAGAAAGATGCACACACTACACTTGGCGGATATGATGTAGAAAATACCACTGATGAGAATTAACTCTAGCCTTTATCTTGTAAATTTTTGATATTTGATTTATGGCTGAAATCTGTGAGAGATGCAGTAAATCCGTAGATGAAACTGCTAGATATAACAAACATGAAGTAGACAAACTACTTTGTTCTGCTTGCATTTCAGAGATTGATGAATATTATTCCATTACTTGTGCAAAATGTGGCAAACCTGCTCATATGAGAGGAAATTTGATTGAATATGAGAATGAAAAGATTTGTCCTGTATGTATGGATGAAAT
KOK=       103
KK=  337567  LL=  338166  Z=    5.73  JJ=  337057  DL=   600
A===      111      112      113      114      121      123      124      131      132      133      134      141      143      144      211      213      214      223      224      231      233      234      243      244      313      314      323      333      334      343      413      433
B===      222      122      422      322      212      412      312      242      142      442      342      232      432      332      221      421      321      411      311      241      441      341      431      331      424      324      414      444      344      434      423      443
RRR=    2.451    4.424    0.003    0.439   -0.787    4.840   17.979   11.905   -0.133    0.076   -2.713   -0.278    0.916   -1.511   -3.717   -0.023   -0.611    7.895   55.146    0.290    0.868    0.907   -0.062   -1.026    0.010    5.454   23.326    0.670   -0.224    0.247    2.176    0.247
X1==    1.793    2.574    0.222    0.347    2.019    1.489    2.435    3.305   -0.684    1.010   -0.907    0.347   -0.907   -0.831    2.574    0.041    0.922    3.944    8.512    1.489   -1.066   -1.020   -0.029    1.057    0.010    1.093    5.573    0.427    0.475   -0.525    1.093   -0.525
X2==    1.367    1.719    0.014    1.263   -0.390    3.250    7.385    3.602    0.195    0.076    2.991   -0.799   -1.009    1.818   -1.444   -0.569   -0.662    2.002    6.478    0.195   -0.814   -0.889    2.111   -0.971    1.076    4.991    4.186    1.569   -0.471   -0.471    1.991   -0.471
CD1=        6        8        2        2        7        4        5        6        1        2        0        2        0        0        8        2        3        8       14        4        0        0        1        2        1        2        7        1        1        0        2        0
CD2=        7        7        2        4        3        6       12        7        2        1        4        1        0        3        1        1        1        4       10        2        0        0        3        0        2        6        5        2        0        0        3        0
TGTATCAAGAACTAGCACACAGAGTTGCAAATAGACAAGGATTTGATGCAGATCTTGGCAGGGTAAAATATTCTGCATCAAGAAGAGAAAATGCAGTCATGTTGAGTTTTCCCTTTGGAAAATATATTGTACTGGTAATGGCAAATCCTGGCATAAACATAGACCGATTTGCCTGGGATATTCTAAACAAATTAGGTCGTGATTGGTCTGAATTTGATAGTCTTTAATTTTGAGAAATTGTTCCTCTTTCAATTAGATATGAATGAGCATTAATTGATTCTTCCTTTGAAATTTCTCCTTTCATGTACCATTCTGAGATGTTTTGTACCCATGAATTGTTTTCATAGTTATACAATGGAGAAATTCTCAAAATTTTATCATCGTAGAGATTTGGATTGCCTCTTCCATCTTGATTACTTGTCATAAAGTATAATCCATCCGGACCATTTGCAACATCTCTAATTCTTCCAAACTCTCCTGAAAATAATTCTCCGTGAAATAACACATTGTAACTCTCATCAAATTCTATGACGTGAATATGTTGTCCTTTAAGTGCTGCAACAAAATATTTTCCATCAAACATTGGCATGTCGTCTCCAT
KOK=       104
KK=  343837  LL=  344616  Z=    6.41  JJ=  343537  DL=   780
A===      111      112      113      114      121      123      124      131      132      133      134      141      143      144      211      213      214      223      224      231      233      234      243      244      313      314      323      333      334      343      413      433
B===      222      122      422      322      212      412      312      242      142      442      342      232      432      332      221      421      321      411      311      241      441      341      431      331      424      324      414      444      344      434      423      443
RRR=   29.513    2.684   -0.884    0.092   -0.315    2.102   13.807    4.307    0.342   -0.846   -0.705   -2.907    0.002    0.010   -0.587    0.115    1.568   47.000   20.001    5.571    2.957   -0.006   13.517    1.059    0.435   -0.036    0.809    0.276   -0.555   -0.134    0.012    0.184
X1==    5.101    2.254    1.053    0.414    0.307    2.385    3.817    1.706   -0.559    1.099   -1.009   -1.230   -0.010    0.367    0.307    0.030    0.853    8.692    3.150    1.208    2.148   -1.122    3.375    3.218    1.892   -0.010    2.148   -1.048    1.318    0.318   -0.010    0.318
X2==    5.786    1.191   -0.840    0.221   -1.025    0.881    3.618    2.525   -0.612   -0.770    0.699    2.363   -0.207    0.028   -1.911    3.867    1.837    5.407    6.350    4.614    1.377    0.005    4.005    0.329    0.230    3.418    0.377   -0.264   -0.421   -0.421   -1.114    0.579
CD1=       13        9        4        2        5        7        7        5        2        3        0        0        1        1        5        3        3       20        7        5        5        0        5        4        4        1        5        0        2        1        1        1
CD2=       21        8        1        4        3        3        9        6        1        0        2        8        1        2        1        7        6        8       12        8        2        1        5        2        1        5        1        0        0        0        0        1
GCAAAGATTCTACATCAAATGATTGGAACTTGCCAATTTTTTTTCGTACTAACATTTTGACAATTCCTGGAACATCATCTTCAAATTTCTGACTAATGTGCTCTAGAATTTCATTTTCTTCTTTTTTCTTCATCTTTTACCACACCTCATGCATTTGTAATATCCAATATCTGATGTATGTTCTCCTGGCTCTTCAATTCTTTCTTCTGAGATAAACTCAAAATCTTCTGAACCACATGATTCACATTTTCTTGGATTGTATTCTAAATCTTCAAATTCCTTTTTTAGTCTCAGATATTCATATTTTGAGATTTTTTCTTCAATGTATTTTTTCTCTAAAATCCTTAATGCCTCATCATTTTGTGCCCGTTCTTCTTCATTAATTGGATCTACTCTTCTGTAATTTAGAACCGAATCTTTTTGGAATGTTTTTTGTTTTTTTGCATACCAAATTATGCCTATCACGAGTCCCAAACCCACTACCAATCCGTATGGAAAAGGCAAAACTGTCTGAAGCAAGAAAAAAGCAATAATTGCCACTACTATGGCAAAGAACATCGCTTTCATATTACTCTGAGTTGAATCTTAGTATTTTAGGTGCAAGAATCATTCCTACTATTCCTGAAACAATTCCTCCTGGAACACTCATCATCCAATGTTTGAAAACAACATCCGATGATGTTGGCAAAACATCGTATGGGAATATGTCGTTGTGCAGATAAATTTCTAAAAATGTCATTGAAAGCATTGGAAAACTAAATGCAAAAAACATTGAACCCA
KOK=       105
KK=  347767  LL=  348846  Z=    6.46  JJ=  347677  DL=  1080
A===      111      112      113      114      121      123      124      131      132      133      134      141      143      144      211      213      214      223      224      231      233      234      243      244      313      314      323      333      334      343      413      433
B===      222      122      422      322      212      412      312      242      142      442      342      232      432      332      221      421      321      411      311      241      441      341      431      331      424      324      414      444      344      434      423      443
RRR=   16.213    5.829   -1.022   19.912   -0.058    0.730   17.787    1.424    3.055    1.779   -0.054    4.595   -1.084   -0.198    0.369    0.004    0.355   13.490   41.866   15.716   -3.398    0.302    0.041    0.949    2.701   41.670   -0.078    4.069   -0.209    0.795    0.036   -0.001
X1==    4.691    2.931    2.436    3.790   -1.237    0.617    4.829    0.657    1.792    1.319   -0.478    3.230   -1.272    0.153    0.847    0.029    0.386    3.485    6.397    4.141   -1.213   -0.498    0.288    0.868    1.319    4.285    3.778    2.293    0.208   -0.792    0.316    0.208
X2==    3.456    1.989   -0.419    5.253    0.047    1.183    3.683    2.168    1.705    1.349    0.113    1.423    0.853   -1.289    0.436    0.138    0.921    3.870    6.545    3.795    2.802   -0.605    0.141    1.094    2.048    9.726   -0.021    1.774   -1.003   -1.003    0.113   -0.003
CD1=       17       13        7       10        3        4       12        4        6        3        1        9        0        2        8        3        4        9       15       10        0        1        2        3        3        7        6        3        1        0        2        1
CD2=       16       12        3       13        7        6       10        8        7        4        2        6        3        0        8        4        5       11       15       11        6        1        2        3        5       15        2        3        0        0        2        1
TTTTCTATTGTGAGTTATCAAACAAGAAGAGAAAAGAACAGTATGGAATTGATACTGCACAAGAAAAATCTGAAAAAACACGATAAATACGAAATTATCAATGCTTAAGTCTGTAATACACATTATAGATTCATGGGTGAAACCAAACTTTACATTTGTAAAAATTGTGGTTCTGAATTCCCCTCAACTGAAGTTAGACTGTATTGTAAGGTATGTAAATCAAATCTGGATAAAACAGGCCAACTCCCAAAACTCTAAATTCATAAGTTGCAAAATTTTGAATCATTTCAAATGGACAAACGTGATGCTGCCTTTTTGATAGGAATTCTTGGAGGTACCGGAACTGCTGTAGGGATTGTGGTTCTTTTGGCAAACGGTTTTATCAAAAACCCATTTATCTAGACGCATTTTTTACAAATTTTATGAAAACAGAAAATGAAGTTGCAGAATATAGAAAGGAAATTGAACAAAGATTGGTTAGTACTGAATCTATGGATGCAATGAAGTACTATCAAGGTGTTCTCAGAGCACTTGAATGGGTAGTTACAGGTAATGATGTTTAGGTTTTATACACAAAACCTGTAACTGTATCATGAATTGCTTTATGTGCTCCAAGAAAAAAGAAGACTTTGAAGTTTGGAGTAACAAGATAGTAATTTCTGCAACTTATGATTCAAGAGTTCAAGATCATGATGTAATTCAAAAATTGTCTAGTCATGACGTGATTTGTCATAATTGTATGCAGAAAATTTTAGATGATGTAGATGAAACCCGAGTTTAACTATTGGAATTTCTCATCCCACTTGCCTTCATTGATCTCTGCTGTAATTTCTTTAGGGGTCTTTCCTTCTACTTTGACTCCTAAAGCAAGACATGTACCAACTATGGTTTTTGCGACTGATTTTAATGATGATGCATAAGAATTTTCTAGTTTCGTGTTTGCAACTTTAACAACTGCATCCATTGTTACATCTCCTGCCCATTCAGTTCCAGAAGCTCCAGACCCTTTTTGGATTCCTGCTTCTTTCATAATGAGTGCAGCTGCTGATGGGATTCCAATTTCAATCTCATACTTTTTTG
KOK=       106
KK=  349387  LL=  350076  Z=    5.01  JJ=  348997  DL=   690
A===      111      112      113      114      121      123      124      131      132      133      134      141      143      144      211      213      214      223      224      231      233      234      243      244      313      314      323      333      334      343      413      433
B===      222      122      422      322      212      412      312      242      142      442      342      232      432      332      221      421      321      411      311      241      441      341      431      331      424      324      414      444      344      434      423      443
RRR=   14.615    5.480    1.403    0.215   -0.271    2.691    0.129    2.449    1.850   -0.116    0.042   18.911    3.232    1.024   -0.303   -0.002    0.365    0.870   11.526   42.406    0.043   -0.039    8.302   21.112    1.494    0.217   -0.470   -1.119   -0.202    0.370   -0.201   -0.924
X1==    4.000    2.358    0.788   -0.519   -0.321    1.860   -0.685    0.788    2.534    1.659   -0.037    5.726    0.949    2.099   -0.856   -0.164    0.761    0.861    3.163    5.906    0.513    0.718    4.369    4.842    1.659   -1.023    0.513    2.255    0.353   -0.647    0.949   -0.647
X2==    3.654    2.324    1.781   -0.414    0.847    1.447   -0.188    3.109    0.730   -0.070   -1.117    3.303    3.407    0.488    0.354    0.014    0.480    1.010    3.644    7.180    0.083   -0.055    1.900    4.360    0.901   -0.212   -0.917   -0.496   -0.571   -0.571   -0.212    1.429
CD1=       10        8        3        1        3        5        1        3        6        3        1        9        2        3        2        2        3        4        7       11        2        2        6        6        3        0        2        3        1        0        2        0
CD2=       13        9        5        2        6        4        2        7        3        1        0        8        5        2        5        2        3        3        7       12        1        1        3        6        2        1        0        0        0        0        1        2
TCATTTACCCAAAATACTGATTGAATATTGATTTGATTTGCATTAGCTTTTGCTTCTAATAATCTCATTACCACTTTTTCTTGTCCACCAGTGGTTCTAATTGCAAACAAATGTGATTTTACTTCTTCTGACAATTTTACCTTCCAAATGTGATCACCGAAAAGACAAATTGAATGATAAATCCAATAGTTCCTATACCACCGATACCTAGCAAAACCAATCTAAGATGTTGTTTGTACTCATCTTTGTCTGGCTTTTTTGCCATTTTCAAGGTATTTGCCATATCCTTCAATCTCTGCTTCGGGTTCATTGGTGGAAATTAATAAGGTCTCTTTATATCTCTTATTTCATGGAACTGCTAGTTGCGTATGTTGATGATCCTGCAGGTCACAATATGGCAAAATTTCTTTGCAAAGATATGACTCAAGATGGAGATGTATTTCGAGGCAAGTATTATGATTTGATAATTATCCCAACCCCTGCAATTTCTGCAGATTGGTTAGAAGAAAAATATGATTATGATGGATTTGTATTTTTATCAAAACATGCAGCTGAATCTGGAGTTCTTGCACTCACTTGTCATAGCACTGGGAATTTTTCAGAGGCAAAGTTTGGTGGAAAAGATAGACAAGTAGCAATCCCTCATCCTGACTTACAAAAAAAATACCTCCAAACTTTACGTGATCATCA
KOK=       107
KK=  365647  LL=  366036  Z=    4.89  JJ=  365077  DL=   390
A===      111      112      113      114      121      123      124      131      132      133      134      141      143      144      211      213      214      223      224      231      233      234      243      244      313      314      323      333      334      343      413      433
B===      222      122      422      322      212      412      312      242      142      442      342      232      432      332      221      421      321      411      311      241      441      341      431      331      424      324      414      444      344      434      423      443
RRR=    8.990   -0.188    2.682    5.747   -0.042    0.571    6.152    6.093    0.195    0.360    0.360    0.283    0.360   -0.066   -0.359    0.181    4.447   11.193   59.199   -0.303   -0.137    0.360   -0.252    0.147    1.960    5.782    0.415    0.092   -0.214    0.092   -1.068   -0.214
X1==    2.577    0.132    1.330    4.915   -1.703    0.766    3.089    3.021   -1.094   -0.603   -0.714    0.242   -0.714    0.155   -0.479   -0.164    2.233    2.031    8.335    1.696   -0.497   -0.588    0.412    0.304    1.397    1.286    1.503   -0.255    0.698   -0.302   -0.714    0.698
X2==    3.489   -1.426    2.017    1.169    0.025    0.746    1.992    2.017   -0.179   -0.597   -0.504    1.169   -0.504   -0.426    0.750   -1.103    1.992    5.512    7.102   -0.179    0.276   -0.612   -0.612    0.483    1.403    4.496    0.276   -0.362   -0.306   -0.306    1.496   -0.306
CD1=        8        3        3        8        0        2        5        5        0        0        0        2        0        1        2        1        4        3       10        3        0        0        1        1        2        2        2        0        1        0        0        1
CD2=        6        0        3        2        2        2        3        3        1        0        0        2        0        0        3        0        3        8        9        1        1        0        0        1        2        5        1        0        0        0        2        0
CAATGTGCCATGGTGCACAACTAGCAATTCCTGGAATTTTACAAATATCTCCTAGTTTGAACAAAGGTGACATTGTTGGAATTTACACACAAAAAGGAGAAGCAGTTGCATTAGCCGAAGCAACAATGTCTGGTCAGGAAATTCAAGATGCAGTAAAAGGATATGCATTTGAAACAAAGAGAATTATCATGGCTCCAAACACTTATCCTAAAAAATGGAGAACAAAACCATCTTCTAAAGAATAAAAATTGCTCTCAAAAAGTTTAGTTATCTTTGTTGGAATTGGAATAATTTCTGGATTGTTATTTGGAATTTATCTTATTGATGTCAAGAACACCAGTCAACTAGTTTATGTTGAAGGTTCTGGAATTTCAATTCTCACTGAAAAGT
KOK=       108
KK=  372277  LL=  373146  Z=    5.97  JJ=  372157  DL=   870
A===      111      112      113      114      121      123      124      131      132      133      134      141      143      144      211      213      214      223      224      231      233      234      243      244      313      314      323      333      334      343      413      433
B===      222      122      422      322      212      412      312      242      142      442      342      232      432      332      221      421      321      411      311      241      441      341      431      331      424      324      414      444      344      434      423      443
RRR=    7.292    5.236    5.914    1.428   -0.401   15.034    7.479    1.379    1.994   -0.582   -0.551    9.959    0.422    1.706   -0.578    0.269   -2.014    1.996    2.409    9.164    2.950    1.558   31.374   44.170    0.131   -0.147   -0.324   -0.134    0.103    0.103   -5.404   -1.934
X1==    6.316    1.231    2.407    1.995   -1.179    2.764    2.365    1.090    2.062   -1.047   -0.455    1.995    0.349    1.842   -0.697    0.659   -1.742    0.889    0.869    3.466    3.044   -1.179    6.530   10.027   -1.047    0.349    1.044   -0.504   -0.726   -0.726    4.366   -0.726
X2==    1.155    4.252    2.457    0.716    0.340    5.439    3.162    1.266    0.967    0.556    1.211    4.991    1.211    0.926    0.829    0.408    1.156    2.246    2.772    2.644    0.969   -1.321    4.805    4.405   -0.125   -0.421   -0.310    0.266   -0.142   -0.142   -1.238    2.663
CD1=       19        7        6        7        2        6        7        4        5        0        1        7        2        5        3        3        0        3        4        7        4        0        9       16        0        2        2        0        0        0        7        0
CD2=        6       13        7        3        5       13        7        5        5        3        3        9        3        2        6        4        4        8        7        8        4        0        8        6        2        1        2        2        1        1        0        4
GATCCAGTATTGCGTGTTAAGATGATGGATAAGAGAATGTCCCGTCTTGATTTGATTCTAAAAGAAATTCCAGAAGCAGAAAAGGCAGTGTCTTTTGGTGTTGAAGACTTTACTGTAATCACATGGGGTTCTTCAAAAGGACCAATCATTGATGCAATTGAAATGCTCAAAAAAGACGGAATATCTATTGGCCTTGTACAGATTAAACTCTTACATCCATTTCCTGGTGATTATGTTGCTTCTTTACTAAAAGATGCAAAAACAATCATTGATGTTGAAGCAAATCATTCAGCACAACTAGGAAAATTATTCAAACAAAATGTACAAAGAGATATTGACTATTCTATCTTAAAATACACTGGAAGAGCAATGACTAGTACTGAAGTTTATGATTCACTTAAGAAAATTGTTGAAAACAAGGCTGAGAAGAGGGAGGTTTTGATGCATGGCGCTTAAGATGGCAGATTTCAAAACAGATGTCCACAATGACTGGTGTCCTGGATGTGGTGATTTTGGAATTGTAAATGCTATTCAGATGGCTCTTGCTGAAATGGGCGTAGAGCGAGACAAGACTGCAATATTTTCTGGAATTGGTTGTTCTGGAAAAACATCTCACTACATCAATACTTATGGTGTCCATACTCTTCATGGCAGAGTTCTGACATTTGCACAAGGTGCAAAGATTGCAAATCCTGAGATGACTATAGTTGCAGTTGGCGGTGATGGTGATGGTCTAGGAATTGGTGCAGGTCATTTTGTTGCAGCAGGAAGACGTAATGTAAACATGACATACATCATATTTGATAATGGAGTTTATGGATTAACAAAGGGACAAGCATCTCCAACCCTAAAACTTGGTGAGCAAACAAA
KOK=       109
KK=  375517  LL=  375906  Z=    5.58  JJ=  374917  DL=   390
A===      111      112      113      114      121      123      124      131      132      133      134      141      143      144      211      213      214      223      224      231      233      234      243      244      313      314      323      333      334      343      413      433
B===      222      122      422      322      212      412      312      242      142      442      342      232      432      332      221      421      321      411      311      241      441      341      431      331      424      324      414      444      344      434      423      443
RRR=   -0.042   -0.877    5.427    3.785    0.062    4.148    4.180    2.757   -0.075    0.359    0.359    1.226   -0.101    0.037    4.210    0.198    0.184    0.421   61.148    0.113    0.359    0.359    0.359    8.098    0.155    8.179    0.665   -0.318    0.097   -0.500   -0.422    0.097
X1==   -0.287   -1.326    4.064    1.349    1.007    0.735    2.163    2.064    0.735   -0.660   -0.459    0.349   -0.459   -0.320    3.340   -0.187    0.163    0.370    8.684   -1.109   -0.848   -0.591   -0.591    2.589    0.340    2.541    1.152    1.535   -0.324    1.676    0.541   -0.324
X2==    0.146    0.661    1.335    2.807    0.062    5.645    1.933    1.335   -0.102   -0.543   -0.781    3.516    0.219   -0.115    1.260   -1.060    1.131    1.139    7.042   -0.102   -0.423   -0.607   -0.607    3.128    0.457    3.219    0.577   -0.208   -0.298   -0.298   -0.781   -0.298
CD1=        1        0        5        2        3        2        3        3        2        0        0        1        0        0        6        1        1        2       10        0        0        0        0        3        1        3        2        2        0        2        1        0
CD2=        4        4        3        6        3        7        4        3        1        0        0        7        1        1        5        0        3        2        9        1        0        0        0        4        1        4        1        0        0        0        0        0
ATTTTACTTTGGTAAATCCCTCTTCAGTAAAGATCTTTAACATTTCTTCAAAACTCTTCTTTACAACAACATGAAGTTGTTCTACCCCTTCTTTATTGTCAACATCAATCTTGTGCTTTAATCCATCAAGAAATGATACTGTCTTTGGATATGTTGTAAGATATTCCAATATTTTGGTGGACAAAATACCTCTATTTAAAGCAGAACAACAACATTACTGATTTTTTGGTGGATTTGATAGACCTCTAACATACACGCATTGATCTGGATCTATTGCCATCTCAAAAGAACTGATTTTTCTATCTGTAAGAGTTGCCCCAGAGTTTCTAACTATTGCAAATGGTTTTGACTCTGCGCCTTCACCCATCTTGTGATTTGCAATTGTAGCCA
KOK=       110
KK=  376297  LL=  376746  Z=    5.63  JJ=  375937  DL=   450
A===      111      112      113      114      121      123      124      131      132      133      134      141      143      144      211      213      214      223      224      231      233      234      243      244      313      314      323      333      334      343      413      433
B===      222      122      422      322      212      412      312      242      142      442      342      232      432      332      221      421      321      411      311      241      441      341      431      331      424      324      414      444      344      434      423      443
RRR=   19.027   -0.206    0.668    0.150    0.017    1.378   18.218    2.860    0.493   -0.971    0.475    2.699   -0.083    5.332   -0.206    0.493    1.275    3.411   45.833    3.066    0.475   -0.163   -0.270    1.650    1.562    1.393    1.713    0.393   -0.182   -0.280    0.066    0.123
X1==    5.093    1.279   -0.881    0.978   -0.105   -1.094    3.148    2.119   -1.094   -0.482   -0.558    2.974   -0.558    2.355    1.279   -1.094    0.552    4.378    7.648    2.624   -0.644    0.255   -0.745    1.138    0.518    0.442    1.356    0.737   -0.305    0.695    0.442   -0.305
X2==    3.736   -0.161   -0.758    0.153   -0.161   -1.260    5.787    1.350   -0.450    2.015   -0.851    0.908    0.149    2.264   -0.161   -0.450    2.309    0.779    5.993    1.168   -0.737   -0.637    0.363    1.449    3.015    3.149    1.263    0.533    0.597   -0.403    0.149   -0.403
CD1=        8        4        0        2        2        0        5        3        0        0        0        4        0        3        4        0        2        7       12        4        0        1        0        2        1        1        2        1        0        1        1        0
CD2=       12        3        1        2        3        0        8        4        1        3        0        3        1        3        3        1        4        2        7        3        0        0        1        2        4        4        2        1        1        0        1        0
TTTTTGAAACATCTAGTCCCTCTTTGGAGATTTGAATATTTTCAATATCCACAATTCTTCCCTGGGAGTTTGAGATGTATTTTGTTGAAATCACTATAACATCACCATCTTCTAGTTTTGTCTCATTTTTTTCAAGTGTCTTCAAAAATACCTCAAAAACATCAAATTTTTCATCCATTCTATCTGCTAAAAGTGGTAAAACGGTTAATTGCACAACATTGTGAGTGTGGTTTTTCTTTTTTATTGTTCTGAAAAGCTTTTAATCTCTAAAATGGTGGTTTTTGATTATGAACATTGTAGAGAAGATTCTTGCTCGTGCATCAGGAAAATCGCAAGTTGCCCCTGATGATGTAGTTTTTGCAAAGGTCGACAAGGTAATGGTTCATGATGTTTCTGGACCTGGAGTTCTCAAGGTGTTTGATAAATTAAAAAACAAAGGTGTTGATGTCA
KOK=       111
KK=  388357  LL=  389556  Z=    6.24  JJ=  388357  DL=  1200
A===      111      112      113      114      121      123      124      131      132      133      134      141      143      144      211      213      214      223      224      231      233      234      243      244      313      314      323      333      334      343      413      433
B===      222      122      422      322      212      412      312      242      142      442      342      232      432      332      221      421      321      411      311      241      441      341      431      331      424      324      414      444      344      434      423      443
RRR=   39.302   13.114   13.089   -0.180    0.366   24.449    0.479    2.665    5.418   -0.003    1.821    2.748    0.044    1.510   -3.222    0.649   -0.005   21.158    3.030    7.051   16.961    0.697   46.824    5.709    0.410   -0.242   -0.931    1.549   -0.183   -3.197   -0.242   -1.188
X1==    6.908    5.814    3.496   -0.182   -0.412    4.059    0.567    1.167    2.034    0.006   -1.234    0.485   -0.417    0.799    1.663    1.528   -0.013    3.836    3.016    4.565    3.931   -1.425    7.086    4.453    1.431   -0.417    0.837    4.078   -1.004   -1.004   -0.417   -1.004
X2==    5.690    2.256    3.744    0.987   -0.889    6.023    0.845    2.284    2.664   -0.499   -1.476    5.668   -0.106    1.888   -1.937    0.425    0.356    5.516    1.005    1.544    4.314   -0.489    6.608    1.282    0.287    0.579   -1.112    0.380    0.183    3.183    0.579    1.183
CD1=       19       20        9        2        5       12        4        5        8        2        0        3        1        2       10        7        3       14       10       13        9        0       12        7        4        1        4        6        0        0        1        0
CD2=       30       15       12        8        6       14        6        9        8        1        0       19        2        6        3        4        5       11        5        6        6        1       10        4        2        3        0        1        1        4        3        2
CCAAACAACCCAACTACTCTTTACAACAAAGCATCATCTTTGATAAAATCTGGAAGAGTTCTAGAAGGAATAGAAATCTTATCTAAAGTAATTGAATTAGATTTTTCATTCAAAGAAAAAGCAAAATTTGATATCGAATTTGAAGGAATTCGAAAACTCAATGAATTTAAAAAAATTATATCTTAATGCTATTCTTTGAGTAATTTTCTTTTTAGTGGTGTGGCGCACATTGGACATTCTTTTCCTGATTCATGATTTGTTCTACATCCTGGGCAGTAATGCACCCATCTTCCAACATCCTTTATTCCTTGTGTCATTATTGATGATATCTTCAAGCCTAGGTTTCTTGCAACATTTGAAATTGCAAAATCATCACTGATTATCTCCCCCTCTAATTCAATACCCAATGCGATTACTGACAAATCTTGCTTTGATAACTGTGGATAGTCTCCAGTGTTCTTTGCTACATCAGTAGCAGTTTTTGTTGATTCTGCATCAGGCTCTCTGATTTTGAGTCTGTTTGTTTCAAGTAAAGTTCCTAATGCGTCATGATTTTTCTTTATGTGTTTGATTTCATCATATACTAGTGATGTTGTATAGCAATCATTAGATGATCTAAATGGAACACCTGCATAAAATGCACTAGCATCTAAAATTCTAAAATCCAAGTTTACTCATTTGTCTTAACCCGCGTTTTTTTAATCTGATAAACACGGCAGGTTTTTTGTATTTCTTGATAGTAATTGGTTCTTCAAACCCTGCACTTTTTACAACTTGTGCATCCATTACAATGTTGCAATCATGAGAGCTGATTATCTCTATCTTTTCGTCTGGAACTACAATTGATTCTAATCTATACACTGGTGCAACTGGTGTAATTATCAATACATCTAAACTCTCATGCAAAATTGGTCCTCCCAATGAAAATGAATGTCCTGTTGAACCACTTGGTGTTGCAACAATCACTCCATCCATTTTTTGTTTTACAGTATCGTTTTGGAATTTGATTTCAATTTCTGCAGTCTTTGTCAAGTTTGCTCTATTAATGAAAATTTCATTTAATGCTGGCGGAAATTCTTTTCCCCCACAAGATGCAACTACTCTTGTTCTCTTATCTAAGAAAAATTTGTCTTTTTGAATTTGGTTTAGTGCATCATCTATCTCTTCAATTGTAATTTCAGCTAAAATCCCTCTGTTTCC
KOK=       112
KK=  391717  LL=  392826  Z=    4.73  JJ=  391657  DL=  1110
A===      111      112      113      114      121      123      124      131      132      133      134      141      143      144      211      213      214      223      224      231      233      234      243      244      313      314      323      333      334      343      413      433
B===      222      122      422      322      212      412      312      242      142      442      342      232      432      332      221      421      321      411      311      241      441      341      431      331      424      324      414      444      344      434      423      443
RRR=   27.592   11.207    1.675    0.707   -1.082    2.915   -0.099    8.218    1.335    0.739   -1.052    5.766   -3.100   -1.026    0.759    5.104   -0.355   10.295    1.466   30.197    5.466   -0.033   78.867   14.180   -0.911   -0.014   -1.543    1.100   -0.007   -0.007   -0.481   -3.815
X1==    6.856    4.950    2.204    0.556   -1.097    1.935    0.819    1.634    1.332    0.336    0.736    1.579    2.168   -0.297   -0.665    2.539   -0.804    2.882    0.512    3.746    2.194    0.184    9.282    5.982    2.734    0.020   -1.191    1.204    0.006    0.006   -0.696   -0.994
X2==    4.024    2.264    0.760    1.271    0.987    1.506   -0.120    5.029    1.002    2.200   -1.430    3.652   -1.430    3.455   -1.141    2.010    0.442    3.573    2.865    8.062    2.491   -0.181    8.496    2.370   -0.333   -0.723    1.295    0.914   -1.200   -1.200    0.690    3.837
CD1=       23       17        7        5        3        6        5        6        5        2        3        7        5        2        4        7        2        7        4        9        4        2       14       11        5        2        0        2        1        1        1        0
CD2=       14       11        5        5        8        7        3       13        6        6        0        9        0        6        3        8        4       12        9       20        7        2       15        5        2        1        5        3        0        0        3        6
AAGCCTGGACCAATTGATGTTGATTACAAACAAAAAATGAAAGCATCTACAGCATATGAAGCAGCAGAACACACAATCAAAACTTGGGGTAGAAAAGGCACCAGTAATGGAATCATGGGTGTTTGGGGAGAATTTGTTTCAGTAGATTATGATATTTGTGTAGCAGATGGTGGATGCATTGAAGCATGCCCAGTAGGTGTGTATGAGTGGTTTGATACTCCTGGAAACCCTGCATCTGACAAGAAACCACTAATGTCAAAAGAACCTGATTGTATATTCTGTCTTGCATGTGAAGGTGTATGTCCGCCACAAGCAATCAAGATCTTCGAACAAAAATAGTGGAAATTTATTGCAAGTATAAATAGCGAACAGTGATTCTCAGAGCTAGGGAAAAATGGCAATCAACCCCTTCACTGCATTTGTATTTGATCTATTCATTATATCTGCTGTAATTATCACTGCGTATACTTGCAATTTTTACTATCTTGCATTTTTGTCTCGAAAAAGAAAAGACAATTTACAAACAGCTGACTTGGGTACTCCGTCAATTACAATTCAATTACCAATATACAATGAAAAGTATGTCGCAAAAAGACTAGTAGATTCAGTATGTAATCTGGATTATCCTCAAGACAAAATGAGAATAATGGTGTTAGATGATTCTGATGATGATACTGTTGACCTTTTGGCACAAACTGTTGATGATTATAAGAAGAAAGGATTCCAAATCGAGCATGTGAGACGTGGAACCAGAAAAGGGTACAAGGCTGGTGCACTAAAGTATGCAATGCAGTCAACTGATACTGAATTAGTGGCAATCTTTGATGCTGACTTTATTCCCCCAACATGGTTCCTAAAACGTGCTATTCCTCATTTTGCAAAATCAAACATTGGTCTTGTGCAGTGTCGTTGGGGGCATGTAAATGAAAACTATTCAGCAATCACTCAAGCTCAAGCACTTAGTTTGGATTTTCATTTTCTAATTGAACAAAAGGCAAAGAGTAATTCACATCTTTTCATGAATTTTAATGGCACTGCTGGAATCTGGAAACGTGATTGTATTGAAGATGCTGGTGGTTGGCATACTGCAACTTTAGTCGAAGATCTTGA
KOK=       113
KK=  396847  LL=  397356  Z=    4.92  JJ=  396217  DL=   510
A===      111      112      113      114      121      123      124      131      132      133      134      141      143      144      211      213      214      223      224      231      233      234      243      244      313      314      323      333      334      343      413      433
B===      222      122      422      322      212      412      312      242      142      442      342      232      432      332      221      421      321      411      311      241      441      341      431      331      424      324      414      444      344      434      423      443
RRR=    0.244   -0.747   -1.634    1.487    0.076   -0.175   -1.789   -0.970    0.697    0.714    0.843   -4.815    1.036   -0.025    5.314    0.085    1.536    2.493  120.883   -0.326   -0.050   -0.829    0.874    0.511   14.713   38.533    4.425    0.003    0.344   -0.612   -0.020    0.344
X1==    0.329    0.679    1.049    1.454    0.679   -0.203   -0.551    4.049   -1.114   -0.569   -0.799   -1.165    1.201   -0.114    2.096    0.709    2.536    1.152   13.524   -0.203    0.268    0.968   -1.019    1.313    2.431    8.201    1.268   -0.341   -0.478   -0.478    0.201   -0.478
X2==    0.743   -1.100   -1.558    1.023    0.112    0.865    3.245   -0.239   -0.626   -1.254   -1.056    4.134    0.862    0.215    2.535    0.120    0.606    2.164    8.938    1.610   -0.185   -0.857   -0.857    0.389    6.053    4.698    3.488   -0.009   -0.719    1.281   -0.097   -0.719
CD1=        2        3        2        3        3        1        1        5        0        0        0        0        2        1        5        2        5        3       22        1        1        2        0        3        3        9        2        0        0        0        1        0
CD2=        5        1        0        3        3        3        5        2        1        0        0        7        2        1        7        2        2        4       10        4        1        0        0        1        9        6        5        1        0        2        1        0
CAACTGGATTAATTGTTGGAACATTTACTATTGGAACTCGTGTAATACCACCATTAATTGACAGAGTTGCTGCTGCAGAGCATCGTGAAATTTTACTTCTTAGTGTTCTTGGCGTTTGCTTTGGATATGCATTATTTGCCAATATTGTAGGATTATCAGTCGCAATTGGTGCCTTTTTGGCAGGTGTTTTGGTAGCAGAATCAAAATCTGCTGAAGTAGCAAAACTCCTTTCTAGTCCAATTAAAGACATGTTCGTTGCAATCTTCTTTATCTCAGTTGGGGCTTTGATGGATATCTCACAACTTGGAGATTACATCTGGATAGCAATTGCATTGATTGCAGTTGCAACAGGTATGAAATTTGGAGGAAACATGATTGGAAATATTATATTCAGACAAAAGCGTGGTAAGGCACTTCGCTCAGCATTTACTTTAGGTGCTCCAAGAGGAGAGTTCTCAATTGTAATTGTAAAAGCTGGCGTTGACATTGGTGCAGTTAGTGCTTTCTTGT
KOK=       114
KK=  397717  LL=  398886  Z=    5.55  JJ=  397717  DL=  1170
A===      111      112      113      114      121      123      124      131      132      133      134      141      143      144      211      213      214      223      224      231      233      234      243      244      313      314      323      333      334      343      413      433
B===      222      122      422      322      212      412      312      242      142      442      342      232      432      332      221      421      321      411      311      241      441      341      431      331      424      324      414      444      344      434      423      443
RRR=   27.208   17.075    0.682   -0.115   -0.242   -1.174    4.398    1.424   -0.386   17.135    0.038   11.578    0.545   -0.409   -0.461    1.438   -0.040   21.060   22.933    0.447    7.620   -0.301   26.361   10.957   -1.115    0.038    0.038   -0.007    0.011    0.798   -0.118    0.118
X1==    5.259    4.234    2.484    2.269    0.464   -0.294    2.259    1.886    1.314    5.594   -0.399    1.628    0.426   -0.252    0.883    0.778   -0.042    3.162    4.730    0.242    6.098   -1.368   10.453    5.075   -1.315   -0.399   -0.095   -0.031    0.107   -0.893    1.250    1.107
X2==    5.173    4.033    0.275   -0.051   -0.522    3.989    1.947    0.755   -0.294    3.063   -0.095    7.113    1.281    1.621   -0.522    1.848    0.949    6.661    4.848    1.848    1.250    0.220    2.522    2.159    0.848   -0.095   -0.398    0.226    0.107   -0.893   -0.095    0.107
CD1=       16       16        7        6        7        3        7        6        6        9        1        5        2        1        8        5        3       11       13        4       11        0       16        8        0        1        2        1        1        0        3        2
CD2=       27       20        5        5        7       11        8        6        3        6        2       21        4        5        7        7        6       14       12        7        3        2        5        5        3        2        1        1        1        0        2        1
TTGCAATTCTTTGAAACACTTGCTCAAACATCCATGTTTGTACTCAATTCTCCTGAATCCCAATATGGTAAAGATAATGTCATTGCAATTCAATTACCTAGACCAGAAAAAGCCCATGATGCTCTAGAAATCATAAAATCTGCTCTTGTGCCTAAAAATCAATAGATGGTGCAGTTACCGGGATTTGAACCCGGGTCACGTACTTGGCAAGCACGAGTACTAACCAGACTGTACTATAACTGCAACAAACCTAGAAGCTGAATTTGGATATTAAACTGTTTTTAACTATTTTAATGAAGATTAACTATGGATAAAACTCTTCTAAAAAAGATTGATGAAAAAATTCAAGAAACAATTTCTAACAAAGATGACATTAAACAATTAATTTCTCTATTGTCTACTATTGACAATTCCAAATCTTTTGCTTTGGGTATTGTTGTTGGTAGGATATACAATGCATTTTATTATCAATCAAAACGAATTTTGAATCGGGAACCAACAAAAGATGAATTTGAAGAATTTTTAGAATATATTCAAAATAAGAAATCTGATTTGGAAAATCTATGGTGATGGTTTATTCCAATCAAGAACTTTGATTGTTGGTGTTCCTGGTAATTTTACACATGCACTTTTGAGTGATTTCTTTGCTGCTGCTAAATGTGCATCACCATTAACGTAAAGTTCCATAATGCATTGACCTTCTCTTACTCTTGCACCTAAACTGGTTGCTTTTCCCCAAGCTCTTCTCATTCCTTCTGAAATTCTGTCTGCACCTGCAGTTGCAATTTGTTTATTTTCTCTTAACATGTTGTGTGGATAAATTCTAAGTCTGGAATAGTATCCTGACTCACCAGTTGTTTTTTCTAGTGTTTTGTTTGCTGCCAATCTTGTTGATTCAATTGCCATATGTCTTAACTGCATTTTTTCATTAATGCATAATTGTACACAATATTGGTAAGTTCCTCTTTTACCACCTTGAAATTTTGCAATTTTGATTTGTGGTTTACCTTTGATGTACTTTCTTCTGGTAAAGACTTGGCCATTTCCTTCTCTGTAATTGGCTCCATGCATGATATGATAACGCCTGAATCCCCATATTTTAACGGTTAGAAGAGATTTATTCGTATTTTCCAATGCTTATATGGAAATCATTTGGTTTTCTTTTCATCA
KOK=       115
KK=  216878  LL=  217447  Z=    5.09  JJ=  216698  DL=   570
A===      111      112      113      114      121      123      124      131      132      133      134      141      143      144      211      213      214      223      224      231      233      234      243      244      313      314      323      333      334      343      413      433
B===      222      122      422      322      212      412      312      242      142      442      342      232      432      332      221      421      321      411      311      241      441      341      431      331      424      324      414      444      344      434      423      443
RRR=    5.469    1.704    0.163   -0.001   -0.039   -0.531   36.265    0.724   -3.067   -0.292    0.005   -0.001    0.005    0.733    7.667   -2.735    8.538    1.578  118.957    0.932   -1.287   -0.010    0.733   -2.222   -2.139   22.881    0.819   -0.084    0.186    0.312    0.733    0.186
X1==    3.393   -1.120    0.910   -0.375    0.079   -0.372    5.804    0.910    2.145   -0.536   -0.728   -0.375   -0.728   -0.989    2.478    3.823    2.917    3.648    9.557    1.306    1.274    0.014   -0.986    4.057   -0.536    3.272    0.274   -0.270   -0.366    0.634   -0.728   -0.366
X2==    1.612   -1.521    0.179    0.003   -0.496    1.428    6.248    0.795   -1.430    0.545   -0.007    0.003   -0.007   -0.741    3.094   -0.715    2.927    0.433   12.447    0.713   -1.010   -0.744   -0.744   -0.548    3.990    6.993    2.990    0.310   -0.508    0.492   -1.007   -0.508
CD1=        7        1        2        1        3        1       10        2        4        0        0        1        0        0        7        6        6        7       18        3        2        1        0        6        0        4        1        0        0        1        0        0
CD2=        9        1        3        2        3        4        9        4        0        2        1        2        1        0       10        1        5        2       14        3        0        0        0        0        6        8        4        1        0        1        0        0
TTGTTTTGTATGCATTTTTACAACTAAATGAAATTATTGCAATTGTCATTACAACTAGTGCTGCATTTGCAATAGGATATGTTGATGATAGAAAAGTTATGGGAGGGTGGTTTAAACCTGTAGCGCTTGCTATCGCTGCAATTCCAATAATTGTATTTGGTGCATATGAAACTGATTTGGCATTTCCATTATTTGGAGATGTACAAATTCCTGTTCTCTATATTGGATTGATTATTCTAATGATTCCAATTACTGGAAACACAATCAACTCTATTGATGTTTTAAATGGAGTTGCAAGTGGATTTATGGTGATAGCAAGTTTTTCGTTGTCTATTTGTTTATTCATAATACAAAACTATGAAATTGCAATTGTTAGTTTACCTCTGGGATTTGTTTCATTAGCATTTTACAAATATCATAAGATACCAAGTAAAATTTTCCCAGGTGACTCTGGGGCTTTAACTTTGGGTGCAATGTATGGCTCTATAGCAATTGTGGGAGGTGTAGAAATTATTGCAGCAGTTGCATTACTTCCTGCAGTAATTAACTCATTTTTGTTCCTCTCAAGCG
KOK=       116
KK=  222188  LL=  223087  Z=    4.87  JJ=  221978  DL=   900
A===      111      112      113      114      121      123      124      131      132      133      134      141      143      144      211      213      214      223      224      231      233      234      243      244      313      314      323      333      334      343      413      433
B===      222      122      422      322      212      412      312      242      142      442      342      232      432      332      221      421      321      411      311      241      441      341      431      331      424      324      414      444      344      434      423      443
RRR=   10.139    0.540    0.171   12.502    2.364   -0.363   35.001    1.918    1.094    0.703    0.597    0.324    0.110    0.504    2.163    2.762    5.250    4.903   56.398    8.503   -0.736    0.462    1.344    8.434    4.094   72.615    2.017    0.064    0.050    0.050   -2.108   -0.120
X1==    3.389    1.300   -0.296    3.138    0.812   -1.143    7.434    1.634   -1.143    1.038   -1.112   -0.605   -0.205    1.099    1.300   -1.733    1.262    2.426    7.176    5.341    0.719   -0.386    0.445    3.798    2.596    6.147    2.146   -0.123    0.169    0.169    1.610    0.169
X2==    2.992    0.416   -0.577    3.984    2.912    0.317    4.708    1.174   -0.957    0.678   -0.537   -0.536   -0.537    0.459    1.664   -1.594    4.161    2.021    7.860    1.592   -1.025   -1.197    3.019    2.221    1.577   11.814    0.940   -0.520    0.293    0.293   -1.309   -0.707
CD1=       10        7        2        6        6        1       13        5        1        3        0        1        1        2        7        0        4        8       14       12        3        1        2        5        5        8        5        1        1        1        3        1
CD2=       15        7        2       12       13        3       12        5        1        2        1        3        1        3       10        0       11        5       16        5        0        0        5        5        3       17        2        0        1        1        0        0
ATGTGGCACCAACATCCCCTCTGCCTTCTAGAAGCCATATTGGAGTATTTTCATCATCTAAGCTAAATACAGGTGTGATGTTTTCTGATGAGGCATCTGCCACATAACCTGCATTTTGAAGGTGCGTTAGTGGCAACAAATACCCAGATGTAGATTCTGTATCCTCAAAAACAATGGTTTTTCCATTCAGATCATCAAAAGTAATCTCTGATTCTATTGGCACTATGAATACAGAGTGGTATTCTCTATACCCTTCTTTCCATGACAACAACAATGGATTCATGTCAGCTTGTTCTGCTACTTTCATTCCAATTAGAGGACTATCAAAGAAAATGTCCATTTCTTTATTGATTACACTGTTTATCATCCCTTCTTCGGTTCCAATAATTCTCACAACTCCCTTGTATGTGGTATTCTCATCACTTAGTTTTTCAGCCACATAATCTGCTAATGGCTGATATCTTTTTGTCATTTTTACTGAATCTCTATGAATTGTTCCAATCGTGATTGTTTCATCAAATTCAAGTGGCAAATCCTGCAAAATGGTATCGTCTTGAACTGTTATTTCATCAGAATTTGTCATTTCACCTGATTCTAAAGAAAAAACCGCTGCAACTGAAATAATTCCAACCACTATTACTGCTAAAATTATTGGAATTTTCACTTCGCTTTCTCTCACCAACAATGTTTTAAAAAGACTATTCTCTTTTCATTTCATGGCAATAACTGCAATTGTTGCAGAAGATGATGAGGCAAACCTAGAATTATTTTCAGAAATCCTTGAACTAAATAATGTCACTATATTATCTAAAGTTGTCAATGGCAAAGAAGCTGTAGACTCTTTTGAATCACAAAGACCTGATATTGTATTTCTAGATATTATGATGCCTGATTTTGATG
KOK=       117
KK=  226088  LL=  226447  Z=    6.36  JJ=  225638  DL=   360
A===      111      112      113      114      121      123      124      131      132      133      134      141      143      144      211      213      214      223      224      231      233      234      243      244      313      314      323      333      334      343      413      433
B===      222      122      422      322      212      412      312      242      142      442      342      232      432      332      221      421      321      411      311      241      441      341      431      331      424      324      414      444      344      434      423      443
RRR=    0.622   -0.033   -0.309    2.155    0.191   -2.169   -1.301    2.130   -0.005   -0.150   -0.651    0.144   -0.008    0.078    0.003    0.093   -0.260   -0.202  150.469    1.955    0.325    0.325   -0.261    0.713    6.583    5.353    2.545    0.111    0.111    0.111   -0.008    0.111
X1==    0.449    0.030    0.488    0.641    2.030    2.100   -0.631    2.488    0.100   -0.475    0.667   -0.359   -0.333   -0.233    0.030    0.100   -0.631    0.337   12.387    2.100   -0.835   -0.586   -0.586    0.589    1.525    0.667    4.165   -0.440   -0.309   -0.309   -0.333   -0.309
X2==    1.387   -1.115   -0.633    3.360    0.094   -1.033    2.062    0.856   -0.051    0.316   -0.976   -0.400    0.024   -0.335    0.094    0.931    0.412   -0.598   12.147    0.931   -0.389   -0.555    0.445    1.209    4.316    8.024    0.611   -0.253   -0.361   -0.361    0.024   -0.361
CD1=        1        1        1        1        3        3        0        3        1        0        1        0        0        0        1        1        0        2       14        3        0        0        0        1        2        1        5        0        0        0        0        0
CD2=        8        1        1        8        3        0        4        3        1        1        0        2        1        1        3        2        2        0       13        2        0        0        1        2        5        9        1        0        0        0        1        0
GTATGTTCATTGTGGCAAAAGTATTTGCAAACAATACTGATAACGGGTACAAAATTATTTTGAATCCCATTTTGTGCAAGTCTTGTGCTGAACTTATTGGAGTTGCTCCTCCTTCAATCATGTTTGCAACTAGTGGTGCCTTAATTGACTTTCCAATCTGTTTCATCTCTTCAATTGATCTTGGTGCTTCAACAAATACTGCATCTGCACCTGTTTTTTTATTTTGTAATCCTCTTTCTATTGCTGCATCCAGTCCTTCTGTTGCTCTTGCATCTGTTCTTGCAACAATTATGAAATCTTTACTTTCTCTTGCATCAATTGCTGCACCAAGCTTTTCAGTATATTCTTCTTGTGACACAA
KOK=       118
KK=  229658  LL=  230377  Z=    5.68  JJ=  229238  DL=   720
A===      111      112      113      114      121      123      124      131      132      133      134      141      143      144      211      213      214      223      224      231      233      234      243      244      313      314      323      333      334      343      413      433
B===      222      122      422      322      212      412      312      242      142      442      342      232      432      332      221      421      321      411      311      241      441      341      431      331      424      324      414      444      344      434      423      443
RRR=    0.593   11.084    1.784    4.961    5.881    0.269    3.113    1.266   10.392   -1.121   -0.248   15.648    4.008   -0.200   -0.036    0.368    0.268    6.418   -4.447    0.368    0.202    0.335   79.450   11.129   -1.309    0.307    0.083    0.033    0.452   -0.108   -4.320   -0.355
X1==    0.675    3.422    0.820    1.924    1.815    0.128    2.692    0.820    3.113   -0.954    0.854    3.975    2.765   -0.251    0.209    1.621   -1.471    2.443   -1.448    1.621    0.074   -1.041    9.630    4.287    1.046   -1.057    0.074    0.517   -0.560   -0.560    3.721    0.440
X2==    0.879    3.239    2.175    2.578    3.239    2.094    1.156    1.543    3.339    1.175   -0.291    3.936    1.449    0.795   -0.172    0.227   -0.182    2.627    3.071    0.227    2.713   -0.322    8.250    2.596   -1.251   -0.291    1.120    0.064   -0.808    0.192   -1.161   -0.808
CD1=        5       10        3        5        7        2        6        3        6        0        2        8        4        1        4        4        0        5        0        4        1        0       11        6        2        0        1        1        0        0        5        1
CD2=        6       11        6        6       11        6        4        5        8        3        1        8        3        2        4        3        2        7        7        3        5        1       11        4        0        1        3        1        0        1        0        0
CCATATGACCCAGCATCTCAAAATTACAGACACAAGATAGGAATCTATTCTGCAATAATTCTTGCTGCAATTGCTATGATGTACGGATTAGCCGTAATGTTTGGTGAGTAAAATGAGAGAAAGTACTATTATGAAAATCCACTATGGAACTGCTTTAGCAGCAGTTGCCTTAGTTGCTGTTCACATATTGATGCGTATGACTATGAATTTTGCTGACTCTTTAGAATATGAAACTGTTCTTGCAAATTACAAATTCATTCCTTATGCTATAATGTTAGAATTAATCCTAGTTTTGCTTTCAGTGCATGGATTTAATGGACTAAGAGTGATCTTATTGGAACTTAAACAAGGACGTGTATATGAAAAAGCAGTTTCTTATGGCTGTCTTGCAGCAATGTTTGCACTAATTGCATATGGTTCACGAACAATTATTATGACTAACATGGGGATGGTATAGAGATGGCACAAGTTTCTAGTATTGCAGATGACCAATCTTCTCAATCAATCACACTTAGAATTGCAAGATACAATCCTGAAAAAGACAGTGAACGACAATTCATGGAATTCACTGTTCCCTATGAAAAGTGGACTACTGTACTTGAAGCAATTCTTGATGTAAAGAAACACTTTGATCATTCTGTTGCAGTTCGTTATTCATGCAGACAAGCAACATGTGGTTCATGTGGAATGATAATTAATGGAAAACCAAGACTAGCATGC
KOK=       119
KK=  234758  LL=  235357  Z=    4.74  JJ=  234638  DL=   600
A===      111      112      113      114      121      123      124      131      132      133      134      141      143      144      211      213      214      223      224      231      233      234      243      244      313      314      323      333      334      343      413      433
B===      222      122      422      322      212      412      312      242      142      442      342      232      432      332      221      421      321      411      311      241      441      341      431      331      424      324      414      444      344      434      423      443
RRR=   18.196    0.982    7.286    9.211    0.292    1.449   -0.680    0.201    1.853    0.881    0.195    2.282    0.016    2.009   -0.590    0.930    7.094    4.637    8.753    0.729   -0.250   -0.061    3.210    1.779    7.621   42.434   -2.004   -0.131    0.249    0.249   -0.002    0.249
X1==    5.188    1.495    3.110    2.867   -0.738    1.443   -0.501    0.126    0.727   -1.052    0.099    1.225   -0.901    1.258    1.495   -0.707    3.443    4.027    1.688    0.727   -1.096   -0.977    3.023    2.196    1.831    6.099    2.596    0.345   -0.539   -0.539    0.099   -0.539
X2==    3.507    0.657    2.343    3.212   -0.395    1.004    1.358    1.600    2.550   -0.837    1.976    1.862   -0.017    1.596   -0.395   -1.315    2.060    1.152    5.187    1.004    0.228    0.062    1.062    0.810    4.163    6.958   -0.772   -0.380   -0.462   -0.462   -0.017   -0.462
CD1=       12        6        6        5        2        4        1        2        3        0        1        3        0        2        6        1        6        8        4        3        0        0        4        3        3        7        4        1        0        0        1        0
CD2=       11        5        5        7        3        3        4        4        5        0        3        5        1        3        3        0        5        3        9        3        1        1        2        2        5        8        0        0        0        0        1        0
ATCAAATTGCTGAACTCTACGAAGAAAGTGTTAAAGCTAGAAAAGGCATTGTTCCTGCAGTTGAAAAAATCATAGACAAAGAACTTCCTGTCTTGTCAGTTAGAATGCAAAAATTAGAAAATTAATTTTCTTAAAGACCCTGTTTTCTCAATAGGAATTGCATAATAGCTTCCTTAGAGTAGTCGATTCCATGTTCCTCTTCAGTGTGATTTCTAAAGTTTTCAATAACTTGTTCTGTTTCCCCATCAGCTACAAAATCACATTCAAAACCATAATCTCTACACTTGAGTTCTGTCATGCTTTTGGAAAAAAAGTCTCACTATAAAAATCCACAGGTAATGTTGGTATAGTGATAATAGATCTTGGAAAGAAAACTTGTTCTTTATCCGTAGGATTCAAACTTGATGCCAAAACTTCCGTCTGGCTTCTTTTCGTGTTCTGTAACAAATCCTTGTGGTCCTAAAGAATCAATTACTCCATCAATAGTGCCTTGATAACCACAAATGTAGATGATAGTATTTTCAGGTGTAATTTTTTCTCCCACCATTTCTTCTACAGGTGACATTCCTGTCTTTTTATCAGGTGCAAAGAATGATTCTA
KOK=       120
KK=  237818  LL=  238597  Z=    4.62  JJ=  237638  DL=   780
A===      111      112      113      114      121      123      124      131      132      133      134      141      143      144      211      213      214      223      224      231      233      234      243      244      313      314      323      333      334      343      413      433
B===      222      122      422      322      212      412      312      242      142      442      342      232      432      332      221      421      321      411      311      241      441      341      431      331      424      324      414      444      344      434      423      443
RRR=   18.136   -1.258   -2.233    4.583   -0.187   -0.816    7.750   -0.200   -0.156   -0.691   -0.015    0.424   -1.112   -1.484   -3.584    0.270    1.025   54.626   47.815    5.597   -0.435    1.170   -1.812   19.216    4.610    4.184    2.831   -0.120    0.319   -0.758    0.585   -0.274
X1==    5.557    1.945    1.500    2.724   -0.227   -0.849    5.585    0.249    0.490   -1.038    0.605    0.458   -1.150   -1.275   -1.096   -0.849    0.738    6.465    9.447    2.499   -0.932   -1.073   -1.073    4.756    1.875    0.605    6.068   -0.439   -0.538   -0.538    0.605    0.462
X2==    3.263   -0.647   -1.488    1.683    0.822    0.961    1.388   -0.804   -0.318    0.666   -0.025    0.927    0.966    1.164    3.271   -0.318    1.388    8.449    5.061    2.240    0.467   -1.090    1.689    4.040    2.459    6.916    0.467    0.273   -0.593    1.407    0.966   -0.593
CD1=       20       10        5        8        5        1       12        3        3        0        2        4        0        0        3        1        4       11       17        6        0        0        0        7        3        2        7        0        0        0        2        1
CD2=       10        3        0        4        6        4        4        1        2        2        1        3        2        2       11        2        4       17       10        6        2        0        3        5        4        8        2        1        0        2        2        0
ATTCCTTCTTGGCCATTATTTTATTCATTGAAAATGAATGATGCAAAACGTGGATTTGAAGAAACAATGAAACATAGTGAATCTTATTTGAGAGAAGCAAGAGATGCTCTAGAAAAATTACCTGATAATTTTTCACATACTAAATTTTTAGAATTCCTATTTCTTACTGTAGAACATTATAATCAATTTTGGTATAAGAAATTACAAGAAGAAAACATTTGGTCAGATTTGAACAAAAATCTTCCAAGAAAGTGATAAAATTGATGTGGTCTGAAAAATATCGACCTCAGATTATTTCTGACATGGTTGGAAACGAAGAGTCTCGTGCAGCAATCATGGAATGGTTTGCCAAATGGAAAAAAGGCACAAAACCTCTACTCTTGGCTGGCCCTCCTGGAATAGGAAAAACCACTATGGCATTTCTTGTTGCCAAACAATTTGGCTACGATATGATTGGACTTAATGCAAGTGATGTTAGAAGTAAATCACGAATTAATGAAATTCTTACTCCTGTATTAGGAAATGTAAGCGTTCTTGGAACTCCAATGATATTTGTTGATGAAGTAGATGGAATTCATGGTCGTGGAGACTATGGCGGGGTTGCAGCACTTGTTGATATTCTAAAAGAACCAACTGTTCCAATTATTCTTGCTGCAAATGATGACACTTCTGATAAAATGAAAAATATCAAAAAAGTTGTTAAAACAATTTCTTTCAAAAAAATTCCTCCACGTCTTCTTCGAGTTTATTTAGAAAATATTTTGAAAAAAGAAAGTGCTA
KOK=       121
KK=  250688  LL=  251257  Z=    5.74  JJ=  250118  DL=   570
A===      111      112      113      114      121      123      124      131      132      133      134      141      143      144      211      213      214      223      224      231      233      234      243      244      313      314      323      333      334      343      413      433
B===      222      122      422      322      212      412      312      242      142      442      342      232      432      332      221      421      321      411      311      241      441      341      431      331      424      324      414      444      344      434      423      443
RRR=    1.992    0.914   -1.677    5.083    0.604    2.142   15.898    1.344    0.470   -0.137   -0.065   -1.343    0.127   -1.677    0.426    0.744   -0.764   -0.492   60.768   25.226    2.745   -0.712   -1.568   -0.222   11.137   27.688   -0.072    0.055    0.326   -0.117   -0.144    0.412
X1==    2.904   -1.585   -1.060    4.952    1.005    3.103    2.760    0.849   -0.326   -0.626    0.061   -0.520   -0.939    2.199    0.358    0.531    0.653    0.988    9.112    3.960    1.221    0.774    1.705   -0.574    3.374    6.061    0.221   -0.353    1.470   -0.530    1.061   -0.530
X2==    0.686   -0.577    1.582    1.026    0.600    0.690    5.760    1.582   -1.440    0.219   -1.076    2.583   -0.135   -0.763    1.189    1.400   -1.171   -0.498    6.669    6.370    2.247   -0.920   -0.920    0.387    3.301    4.568   -0.326   -0.156    0.222    0.222   -0.135   -0.778
CD1=        6        0        0        8        4        5        6        2        1        0        1        1        0        4        3        2        3        3       17        6        2        2        3        1        4        7        1        0        2        0        2        0
CD2=        5        2        5        3        4        3        8        5        0        2        0        5        1        0        5        4        0        1        8       11        4        0        0        1        6        6        1        1        1        1        1        0
TTTGGATTCTGCCATTTGCTGCCGCACTCATCATGCCTGGTATTGGAAAAATCTCAAAAAGAGCAACAGGTTACGTCGCAGTTGGATTTGCATTAATGAGTGCACTATCAGCTGCATCTTTGTTACCAGTTGCAATTGAAGCTTCAGAAATTCATCATCAAATTATGTGGATTGAGGCAATTGGTTTGAAAGGTGGTGTATTAGCTGATCCACTTTCAGTAATTATGGCAAATGTTGTTGCATGGATTTCATTCCTCATTATGATTTACAGTACAGGTTACATGAAAGGCGATAAAGATATAACAAGATTCTGGTTCTGGATGATGTTCTTTATTGGTTCAATGCAAATTATTGTGTTATCTGATAACTTACTCCAAGTATTCTTTGGATGGGAGGGTGTAGGTCTTGCATCTTATGCATTGATCAGCTTTTGGTATCGTGATAAAAAGAAGGATCATGTTGGACAAGAAGGACGTACCGTTCTTGGTTTGTTAGATTATTATGCTCCAACACATGCTGGTATGAAGGCATTCATCATGACCAAAGTCGGTGATGTGATGATGATTGCGG
KOK=       122
KK=  251438  LL=  252037  Z=    6.53  JJ=  251258  DL=   600
A===      111      112      113      114      121      123      124      131      132      133      134      141      143      144      211      213      214      223      224      231      233      234      243      244      313      314      323      333      334      343      413      433
B===      222      122      422      322      212      412      312      242      142      442      342      232      432      332      221      421      321      411      311      241      441      341      431      331      424      324      414      444      344      434      423      443
RRR=   -0.052   -0.264   -1.660   -1.357    1.306   -0.143   10.800    0.941    0.739   -0.083   -0.140    2.276    1.203   -1.287    3.160    0.129   -0.480   -0.049   96.231    7.877    0.026    1.198    0.347   -3.140    2.174  111.090   -0.878   -1.175   -0.189    0.208    0.561    0.642
X1==    0.573    0.258   -0.356    2.415    0.886    0.232    1.968    0.488   -0.541    0.067    0.762    0.909   -1.091   -1.227    2.144    1.004    1.279   -0.024    9.750    3.323   -0.111   -1.195   -0.346    3.951    1.067   13.736    3.695   -0.613    0.227    1.227    0.762   -0.773
X2==   -0.091   -1.024    4.664   -0.562    1.474   -0.618    5.487    1.926   -1.366   -1.241   -0.184    2.505   -1.103    1.049    1.474    0.129   -0.376    2.017    9.870    2.370   -0.237   -1.003   -1.003   -0.795    2.038    8.087   -0.237    1.918   -0.831    0.169    0.735   -0.831
CD1=        3        3        1        5        4        2        5        2        1        1        2        3        0        0        6        3        4        2       18        6        1        0        1        7        2       16        5        0        1        2        2        0
CD2=        3        1        9        1        5        1        8        5        0        0        1        5        0        2        5        2        1        4       12        5        1        0        0        0        4       10        1        3        0        1        2        0
TGACTGGTCCAACTGCAGTTTCAGCATTAATTCACGCAGCAACAATGGTTAAAGCTGGTGTATTCTTAGTTGCAAGAATTGGACCAATTGTATTTGCACTAGGCGCTGCAGGAATTATGGCAGACCAATTCTTTGAGATTGTTGCATGGGTTGGTGCAATAACTGCATTATTACTTGCAACTCAAGGTATGGTTAATCCAGAAATCAAGAAAGTTCTAGCATATTCTACTGGTTCACAAATTGGTTACATGATGATGGCATTAGGTGTTGCAGGACTGTCTCATCAATATGTTGATGGTTATACTGCAGGATTCTTCCACTTAATTTCTCACGCAATGTTCAAAGCCTCATTATTCATGGCAGCAGGTTCTCTGTTACACATTGTTGGTTCTCGTTTCATGACAGATATGGGTGGTTTGCGAAAACATATGAAAAAGACGTATGCTTTCATGTGGGCTGCCGGTCTTGGTTTAATGGGAGCGCCATTTATCACAACAGGTTTCTGGAGTAAAGATGCAATCTTTGCAGCAGTTTATACCTCTGGAAATGAATGGGCATTACCGCTATTTGCAATTGCAGTGTTAACTGCAATAATTACAG
KOK=       123
KK=  252938  LL=  253327  Z=   10.82  JJ=  252518  DL=   390
A===      111      112      113      114      121      123      124      131      132      133      134      141      143      144      211      213      214      223      224      231      233      234      243      244      313      314      323      333      334      343      413      433
B===      222      122      422      322      212      412      312      242      142      442      342      232      432      332      221      421      321      411      311      241      441      341      431      331      424      324      414      444      344      434      423      443
RRR=    0.049   -1.280   -0.656    2.571   -0.922   -0.120    6.916    3.962   -0.800   -0.462    0.098    0.100   -0.667   -0.195   -0.825   -0.031    0.026    0.540  161.531    3.031    0.429   -0.773    0.429   -0.627    0.274    1.906    0.118   -0.154   -0.275   -0.193    0.429    0.133
X1==   -0.307   -1.347    1.193    2.081    0.945   -0.051    2.587    1.193    2.900    0.519    0.452    0.081   -0.548   -0.624    2.473   -0.051   -0.182    0.544   13.333    0.933   -0.627    1.286   -0.714    1.187    2.519    0.452    0.373   -0.287    0.673   -0.327   -0.548   -0.327
X2==   -0.160    0.950   -0.550    1.235   -0.976    2.368    2.674    3.322   -0.276   -0.891    0.217    1.235    1.217    0.312   -0.334    0.605   -0.144    0.992   12.115    3.249   -0.684   -0.601   -0.601   -0.528    0.109    4.217    0.316    0.535   -0.408    0.592   -0.783   -0.408
CD1=        1        0        2        3        3        1        4        2        4        1        1        1        0        0        5        1        1        2       18        2        0        2        0        2        3        1        1        0        1        0        0        0
CD2=        3        4        1        3        1        4        4        6        1        0        1        3        2        1        2        2        1        2       13        5        0        0        0        0        1        5        1        1        0        1        0        0
TTGTAGATGATGCGTTTGGTGGATTCTTTGCAATTGCAATGTTGATTGTTGCATTGTTCACAACAGTTGGCTCCTTTAATTATATGAGAAAACACAACTCTCCTGCTGTTTACTATTCACTAATCTTACTTGCAACAATCGGTATGATTCTTGTTGCATATTCAACTGATTTGGTAATGTTGTTTGTTGCTTGGGAACTCATGAGTATTCCAACATACATTTTGGTTGGATATATGAAAAAGAACCCAAGCTCAAATGAAGCCGCATTAAAGTACTTCTTGTTTGGCGCACTGTCTTCTGCAATAATCGTTTACGGAATTGCAATATCTTATGGATTAACTGGTTCTACAAATATTGGAGAAGTTATTGAAGGATACTCAACACTTGATC
KOK=       124
KK=  253568  LL=  254407  Z=    4.97  JJ=  253538  DL=   840
A===      111      112      113      114      121      123      124      131      132      133      134      141      143      144      211      213      214      223      224      231      233      234      243      244      313      314      323      333      334      343      413      433
B===      222      122      422      322      212      412      312      242      142      442      342      232      432      332      221      421      321      411      311      241      441      341      431      331      424      324      414      444      344      434      423      443
RRR=    5.659   -0.664    0.701    2.216   -0.508    4.425    4.311    1.087   -0.492    0.115    1.439    4.541   -0.394   -0.418   -0.015   -0.582    3.282    5.471   92.334   11.605   -0.856   -1.195   -2.950   -0.367    9.006   29.685    2.847    0.041   -0.935   -0.174    0.825   -0.174
X1==    2.102    1.435    0.680    1.358   -0.563    4.656    1.485    0.680    1.517   -0.244   -1.142    1.358   -1.142   -1.150    1.934   -0.367    3.356    1.520    9.812    2.145   -1.279    1.069    2.640    1.825    3.314    6.812    4.256    0.202    1.191   -0.809    2.393   -0.809
X2==    2.692   -0.463    1.030    1.632    0.902    0.950    2.902    1.597   -0.324   -0.472   -1.260    3.344    0.345    0.364   -0.008    1.588    0.978    3.598    9.410    5.411    0.669   -1.118   -1.118   -0.201    2.717    4.357    0.669    0.204   -0.785    0.215    0.345    0.215
CD1=        7        7        3        4        3       10        5        3        5        1        0        4        0        0        8        2        8        6       21        6        0        3        5        4        5        9        7        1        2        0        4        0
CD2=       13        4        5        6        7        4        7        6        2        1        0        9        2        2        5        5        4        7       15       11        2        0        0        1        5        7        2        1        0        1        2        1
CTGTGATGACTATGACAATCGGTAATGTTGCAGCAATCATGCAAAAGAATCTCTCAAGAATGTTGGCTTATTCTAGTATTGCACATGCTGGATACATCTTGATTGGATTAGCAGTTGCTCCATACAGCTCTCTTGGCTTACAAGGTTCCTTGTATCAAATATTCAACCATGCCGTGATGAAAGGTGCTGCCTTTATTGCAATTGCAGGAATTGTAACAACCCTTGCTGTAACTCATATTGATAAACTCAAAGGACTTGGAAGACGAATGCCTATCACTGCTTTAGGTATGGTGATTTCATTATTTGCTCTTGCAGGCGTTCCTCCACTTTCAGGATTTTGGAGTAAATTGATGTTGTTTGGAAGTGCATTAGATGCTAGTACTGCATTATGGTGGGCTCCATGGCTTGCAATTGCAGGTGTTCTTAACAGTGCATTATCACTTGCTTACTATGGTTGGATTACAAGAAAGATGTACTTTGAAGGAGAAACCGAAAAGAGAGTTTCTGAACCAAAATCAATTGTAGCAGTAATGATATTCTCAATCATCTTCTTAGTAGGATTCGGTGTTTATCCAGAACCACTACTCAAATTTGTAGAGTTTGCAACACCAGTCGTTAGTTTAGGACTTATGCCTTAAATGAAGTAAATTTAATTAAATTATCTAAATTTATTTTTGCATCACTATCTGGAATCTTTCTTAAACTTGTTCTTGCTTTTTCAGAATATTCCTTTAACAACTCTTCCATTTTGTTAAAGACATCTCTTGGGTCTGAACTTTTTTTAATCAATATATTGAACAATTTGTCTTCGTTTTTCCAATCTAACAAATCATCTCTAAT
KOK=       125
KK=  257198  LL=  258397  Z=    8.34  JJ=  257198  DL=  1200
A===      111      112      113      114      121      123      124      131      132      133      134      141      143      144      211      213      214      223      224      231      233      234      243      244      313      314      323      333      334      343      413      433
B===      222      122      422      322      212      412      312      242      142      442      342      232      432      332      221      421      321      411      311      241      441      341      431      331      424      324      414      444      344      434      423      443
RRR=    6.896   30.947   -0.245    2.977   -0.543    3.843   12.198   -0.058    3.002   10.103    1.873    3.016    0.028    6.004   -1.457    0.789    0.810    9.723   13.064    1.654   33.988    0.897   71.238   15.041    0.968    0.137   -0.104   -0.003    0.868    0.868    0.916    0.069
X1==    4.746    6.673   -0.093    1.540   -0.280    1.116    2.843    0.401    1.631    2.049   -1.406    0.526    0.030    1.584    1.916   -0.946    1.254    1.876    2.031    2.147    7.375   -1.345   12.154    7.169   -0.747    0.748    0.077   -0.022   -0.967   -0.967   -0.688    0.033
X2==    1.453    4.637    2.647    1.933    1.938    3.445    4.290   -0.145    1.840    4.932   -1.332    5.738    0.941    3.791   -0.760   -0.834    0.646    5.183    6.432    0.771    4.608   -0.667    5.861    2.098   -1.296    0.183   -1.354    0.150   -0.898   -0.898   -1.332    2.102
CD1=       22       26        4        7        7        6        9        5        7        5        0        5        2        4       13        2        6        7        7        8       12        0       18       11        1        3        2        1        0        0        1        1
CD2=       10       19        8        7       12       10       12        3        7        8        0       14        3        7        5        2        5       14       17        5        8        1       10        5        0        2        0        1        0        0        0        3
TTTGGGTTGGAATCCATGCTTTCTGCATATGCAAAAAGACAAGGAAATCTTCCTGTTCCTGGACAATATCCTGAAAATCTTCAAGAAGCAAAGAAATTTTCTGATAATTTTGAAATTCAAGGAATTGAAATTGTTGCAAATTCTCAGGGCATTGTAGATTTTTCAATTGGACATCCTTCAGAAACTATGTCTAACACAAAGATTCTAGAATCAAATTCAATCAAAGATGTTGGTCAACATAAAACAATGATAATTAGTACTGGTAAAGATGCAAGCAATGATAATCTTGGAAAATCCTTTTCATCTTTATGGAATTGTTCAAATGCAATTAAAAAAGATGGACTTGCAATTTTAGTTGCTGAATGTAAAGGTGGATTAGGTTCTGATGCAATTCAACAGTATATTGAAGATAGATTGACTTTAGAACAATTGAAAAATCCTACCAAATATGTTAGTGGTATGGAAGATCTTCTGTTCCTTTCAGAAACACAAAAAAATTTTCAGATTGGTCTAGTTTCAATTCTACCTGAATTTTATGCAAAGAAACTAAACATGATTTCTTTGCCTGGAATAAAATATTCTATGGATTATATCTTAAAGACACAAGGTCCAAGACAAAAAGTTGCTGTAGTTGCAGACGGTGCTAGACTGTTGCTAAGGTAGGAAATTAGGCAAAAAATCTGATGGTAATGGTGCACATAAAATTGCCAATCCAATAATTCCAATATATGCTAATTTTCTATTTCTTGAAAGTGGCGAAATATCATCTAATGGCATTGCACTAGGATTTCTTGAACTCATTATTAGAATTAAAATTGCCATTAACCAATAATTTAACAAAACTAGAATTGCCATACTGCCAAAAGTTGCATATCTATGTAATTTTGGACCCAACAAAGTTCTGGCCATATGACCTCCATCTAGTTGCCATGCTGGAAGTAAATTCAAAAATGTAATTAGAAATCCAATCCATGCTGCAAACATTATTGGAGTCATAATTACTTCATGTCCTGAACCTCCTTTTCCAAACATTGCAAGACTTGCAGTCATTAACAATGGCTCTCCTTGCTCCCATTCCATTAGTCTAGATTCTTCAAATAACCCTGCAGCAATTTCAGGTTCTAAAATTGGTGCAGTATATGCTCCATATATTGAAACAATTACTGCAATCACTAATCCTGCTATTGGACCGGCTATTGC
KOK=       126
KK=  262208  LL=  263287  Z=    5.11  JJ=  262178  DL=  1080
A===      111      112      113      114      121      123      124      131      132      133      134      141      143      144      211      213      214      223      224      231      233      234      243      244      313      314      323      333      334      343      413      433
B===      222      122      422      322      212      412      312      242      142      442      342      232      432      332      221      421      321      411      311      241      441      341      431      331      424      324      414      444      344      434      423      443
RRR=   15.451    1.002    1.493    0.558   -0.531    0.803   46.490    1.284    3.270    0.070   -1.472    1.937    2.297   -0.896    1.382   -0.451    9.561    3.760   21.609   11.651   10.783   -0.013   -0.436    5.782    1.904   30.686   -0.420    0.071    1.655    0.777    1.053   -0.977
X1==    3.827    2.027    1.460    0.550   -0.318    0.368    8.030    0.840    2.028    0.084   -1.256    1.909    1.959   -1.142    1.558    0.368    2.570    2.369    6.235    4.240    2.367    0.022    0.738    1.076    2.281    6.782    1.060    0.568    1.793    0.843   -1.256   -1.059
X2==    4.037    0.494    1.022    1.015    1.671    2.180    5.790    1.529    1.613    0.835    1.173    1.015    1.173    0.784    0.887   -1.224    3.720    1.587    3.466    2.748    4.556   -0.591   -0.591    5.375    0.835    4.525   -0.396    0.126    0.923    0.923   -0.839    0.923
CD1=       11        9        5        3        4        4       16        4        7        2        0        5        4        0        8        4        7        9       15       11        6        2        3        3        5       10        4        2        3        2        0        0
CD2=       20        8        6        7       11        7       15        7        6        3        4        7        4        4        9        1       11        5        9        8        7        1        1       10        3        9        1        1        2        2        1        2
ATTGCATCAAATGGACATACTTTGACACATATTCCACACCCATTACAGATATCCTCATCAATCTGAGCTTTTTTTGATTCCTCATTTAGTACAATACAATCTGCGCCTGATTTGTTCACTGGACAGTATTTTATGCACTCTAAACCACATTTTTTAGGCTGACAGAGTTCGTGATCTAAAACTCCGACTCTATGCGTCATGTGCTAGAGCGGTCATCTCTTTGTTTTATACCTATTTTGGAGCCATTATCCGGTTTCGTTACGTTAATAATTGAGATTTTAACATTGATTTTCAAGCCGGCCATAGCGTTAGGGTGCGACCCAATCCCTTTCCGAACTTGGAAGTCAAACCTGACGTCGCTGTTGTGCTACTAAGATGCGAGAGCCCTTGGGAAGCAACAGTGCTGGCATTTTCTCATTTACAATCTATTAATAATGAAATTATTCAAAACCTTACATGCCAAACTGTTCTGTTTGTGGAGAAATATGTGATAACGATATTAGATTGATGAATCACATGATGGAAAAACATGGATGGAGAAATCCAAATGTTGGAAAACCTGATAGAAACAGTAGAGGTTACTAGTTTACAACTTTTGTAAATAATCTAAAATTAATCTAACACCAAAACCAGTTGCGCCTTTTGGATTGTATGATTTTTCTTTTGTAGCTGTTTGTGTCCAAGCTACACCTGCAATATCCAAATGTGTCCAAGGGGTATCTTCAATTGCATTTCTCAAAAATGCTGCAGCAGTTATTGTTCCAGCTGCTCTTCCTATACCCATATTTTTCATATCTGCTACATCTGATTTTATCATATCCATAAATTCTTGATTTAATGGAAGCTCCCAAATCTGTTCTGTAGTATTTTTTGATGATTCAAAAATTTTCTTTGATAACTTTTCATTATTTGAAACCATTCCGGCTACATTAGTTCCTAATGCTATGATGCATGCTCCAGTTAATGTTGCAAAGTCAATAATTGCCTTGGGTGCGTAATGTTTTTCTCCATATGCTAATGCATCAGCTAAAATCAATCTTCCTTCAGCATCCGTGTTGAGAATTTCTGCTGTCTTTCCAT
KOK=       127
KK=  263498  LL=  263887  Z=    6.63  JJ=  263078  DL=   390
A===      111      112      113      114      121      123      124      131      132      133      134      141      143      144      211      213      214      223      224      231      233      234      243      244      313      314      323      333      334      343      413      433
B===      222      122      422      322      212      412      312      242      142      442      342      232      432      332      221      421      321      411      311      241      441      341      431      331      424      324      414      444      344      434      423      443
RRR=    0.597    2.201    0.934   -0.453   -0.697    0.173    0.607    0.132   -0.150   -0.543   -0.013   -0.236    0.270   -0.433    0.127    2.232   -0.458    1.334  111.753    5.416    0.270   -0.306   -0.198   -0.714   -0.727    8.663    1.395   -0.197   -0.152    0.069   -0.013    0.069
X1==    0.456    1.820    0.575   -0.363    1.820   -0.865    1.262   -0.425    0.135    0.668   -0.283   -0.363   -0.283   -0.242    0.859    3.135    1.262    0.952   12.020    2.135   -0.676   -0.577    0.423   -0.492   -0.332    1.717    2.324    0.740   -0.222   -0.222   -0.283   -0.222
X2==    1.308    1.209    1.624    1.249   -0.383   -0.200    0.481   -0.310   -1.113   -0.813    0.047    0.651   -0.953    1.793    0.148    0.712   -0.363    1.401    9.297    2.537   -0.400    0.531   -0.469    1.451    2.187    5.047    0.600   -0.266    0.688   -0.312    0.047   -0.312
CD1=        1        3        1        0        3        0        2        0        1        1        0        0        0        0        2        4        2        3       16        3        0        0        1        0        0        2        3        1        0        0        0        0
CD2=       11        6        5        5        3        1        2        2        0        0        1        4        0        3        4        2        1        2       10        4        0        1        0        2        3        6        1        0        1        0        1        0
CAGCTTTTCCAACAAGTACAATTGGTTTTTCATTTCTTGAACCTCGATTATGTTCCATGATGATTAATTTTGGTTCATTTTTACTTCCTTGTCCAACTGCGGTAATGCCTCCAAACCCTTTCTTTTTCAGTTCTGGTTTTGAAATAATTTTACATTTCATTTTATTTTTTGATATAGTTTTTGCAAAATTTGCTAGTGTTGATGGTGTACACTCGTTTGGAGGTAAATTAGCAATACTTTTTGTGAATATTGCCCCCTCTGCAACAATCTCTGCTGTCTTTATTGATTTTAGAACCTTGTTTGATTTTGGAACGATTATTGTCATATCTGGTGAATTTTCTTCTTTTTCAGCCTTGAATTTTTCAAATTTGTATAATGCCATCTTTGCTC
KOK=       128
KK=  266858  LL=  267517  Z=    5.64  JJ=  266378  DL=   660
A===      111      112      113      114      121      123      124      131      132      133      134      141      143      144      211      213      214      223      224      231      233      234      243      244      313      314      323      333      334      343      413      433
B===      222      122      422      322      212      412      312      242      142      442      342      232      432      332      221      421      321      411      311      241      441      341      431      331      424      324      414      444      344      434      423      443
RRR=    3.528    1.625    1.984    8.083   -0.186   -0.116    8.595   -1.763    0.981    0.081    0.012    0.409    0.061   -0.035    0.483   -0.060   -1.336   16.052   90.944   -2.272   -0.657    1.160    0.018   -0.075    1.311   81.481   11.607   -0.369   -0.258    0.429   -0.085    0.429
X1==    2.802    0.605    1.274    1.600   -0.434    1.517    5.258    1.274   -0.668   -0.073   -0.224   -0.319   -1.124   -0.378    1.124    0.788   -1.508    2.535   10.743   -0.668    2.041   -1.061   -0.109    4.158    1.865    6.973    2.041    0.462    0.375   -0.625    1.575   -0.625
X2==    1.259    2.686    1.557    5.052    0.429   -0.077    1.635   -1.384   -1.467   -1.114   -0.054   -1.282   -0.054    0.092    0.429   -0.077    0.886    6.333    8.466    3.400   -0.322   -1.094   -0.169   -0.018    0.703   11.686    5.687   -0.799   -0.687   -0.687   -0.054   -0.687
CD1=       10        5        4        5        3        4       10        4        1        1        1        2        0        1        6        3        0        5       17        1        3        0        1        6        3        9        3        1        1        0        3        0
CD2=        5        8        4        8        4        2        4        0        0        0        1        0        1        1        4        2        3       12       14        7        1        0        1        1        2       13        8        0        0        0        1        0
CAAGAACAAATTAAAAAAATTGCAGAGGAGAGAGGATACCTTTGAATGAACCAGTAATGACTGACATGCGTTCAGAATATTCAAAATCTCTGATTCAACTTGGAAAAGAGAATCCAAATGTTGTTGTATTGGGAGCTGATACTACTGATTCATTAAAAACATCTGGTTTTGGAAAAGAATTTCCAAATAGATTTTTTAATGTTGGAATTGCTGAAGCAAATCTTGTTACAACTTCTGCCGGCTTGGCAGTATCTGGAAAAATACCTTTTGCAAGTACATATGCTATATTTCTACCAGGAAGAGCAGTTGATCAAATCCGAAACAATGTGGCGTATCCTTCCCCACCTGGAAAAAAAGGTCTTAATGTAAAATTTGTTGTTTCTCATGGAGGACTTTCAGTTGGACCTGATGGTGGTTCACACCAACAAATTGAGGACATTGGAATAATGAGAGTTATCCCAAATTTCCGAGTATTCATTCCTGCAGATACAATTGCAGTTTCTAAACTAACTTCTTTGATGGCAAATGAATATGGACCATTTTACATGAGAATGGCAAGATCCAAAACACCTTTGGTTCATTCAGATTCTCAAAACTTTGAAACTGGAAAAGCAATAACCTTGAGAGACGGTTCTGATTGTACAATTGCTGCTTGTGGAA
KOK=       129
KK=  277328  LL=  278497  Z=    5.49  JJ=  277298  DL=  1170
A===      111      112      113      114      121      123      124      131      132      133      134      141      143      144      211      213      214      223      224      231      233      234      243      244      313      314      323      333      334      343      413      433
B===      222      122      422      322      212      412      312      242      142      442      342      232      432      332      221      421      321      411      311      241      441      341      431      331      424      324      414      444      344      434      423      443
RRR=   48.445   21.556   -0.203    0.499   -0.022   14.371    1.540    0.188    3.101    5.914    0.842   29.384   -0.035   17.261   -0.037    0.715   -0.318   21.158    1.802    4.931    5.073   -1.154    7.849    7.298   -2.746   -0.736    0.025    0.072    0.429    0.504    3.563    0.079
X1==    7.413    4.565    0.508   -0.389    0.013    4.994    2.381    3.196    1.803    1.078   -1.036    5.411   -0.065    2.301    0.468    1.271    0.417    4.723    2.694    2.866    4.590    0.984    2.518    1.775   -1.283    0.906    0.235   -0.170    1.225   -0.775    1.877    0.225
X2==    6.535    4.722   -0.399   -1.284   -1.678    2.878    0.647    0.059    1.720    5.485   -0.813    5.430    0.543    7.500   -0.078    0.563   -0.763    4.480    0.669    1.720    1.105   -1.173    3.118    4.112    2.141   -0.813    0.105   -0.426    0.350   -0.650    1.898    0.350
CD1=       16       15        3        1        5       13        6        7        7        3        0        8        1        3        6        6        3       17        9        9       10        3        5        3        0        2        3        1        2        0        3        1
CD2=       42       25        4        4        5        8        6        5        6        8        1       22        3       17       10        4        3        8        4        6        2        0        5        8        4        1        1        0        1        0        5        1
TCCTTCAATACCTAATTCTTCAGGCATTCTTCTTTCACCTGATGAGACATAAGTTTCTGATTCTCTAGGATGGCTTGCAAATGTTCCATCCCAATCTCCTGGCCATAACATTTTTTCTTTTGCCCTTCTTGTTAGTACCAGTCTTCCACTATCATCAAACAATAATGCAGTAAATGCTCTGTGTAGTTTTCCATTTGGCAAATGACATTTTACTTTCTCTTCTTTTCCAATCGGATTATCGTTTTCATCTACTAAGATAACAAATTCTTCAGCCATTATTTCCCTCTGAACAATGTTCCTTCAAATTTCCTATTTTTAACCGCTTTCACTATTCTTTCAGGTTTGTTCCCATTGACAAAAAATACATTCATTCCCATCTTTGAAATTTTTGATGCCTCTTCTATTTTTCTAGTCATTCCTCCTGTTACATCCATTTTATTTTCAGAAATTGATGGACGTTCTCCTTTTAATTCGTGAATTAATTTTTTAGATTTAAGATCTGAATACACTCCGTCCTCATTTAATGCAAAAATACAAAGTTTGGGTTTTAGAATTTTTGCAAGATGTGTCATTATTTTATCTCCTGATAAAATGAATGTCTTGTTTTGTCCATACCATAATGCATCTCCAAAAGTGACTGGAATCAAGCCTGATTTTGAGATTTTTTCAATTTCTTTTACTTTTTTTGGTATTGGTTTGTTCCCTGTCATGAAATCTGTGGGTGGTAGACAGTATGGTTTTAATTTATTTTTTAGAAATGAATCTAAAATTATCTTGTTTAGTTCAATCATGGAATTTTTTACAATTGAAACTCCTCTCAAATCGTATTTTCTTTCTTTAGTGTGCATGTCATACTTAACAGACCAATAATGTCCATAGGATCCTCCTCCGTGAACTATTATTATTGGCTCTTGGATCTTTTTTAGACTCTTTGCAAGATTATCTATTGTCTTTCTTCTTGCTGACAGTGGTTTTTCCTTATTTGTAATAATTGAACCACCTAATTTTATTAGAATCATATTTGTTCCAAACTATCTATATAATTAAAAAGTATCCAGTCCTTTGAAATCAATTTTTACAGAAAAACATTCGTGATTTTTTTCTTTGAATTCTTTGATCGTATTTTCTAAATTTGATTCATCTGTAAGGGCAAAAATACATCCTCCTCCT
KOK=       130
KK=  278978  LL=  280147  Z=    7.34  JJ=  278978  DL=  1170
A===      111      112      113      114      121      123      124      131      132      133      134      141      143      144      211      213      214      223      224      231      233      234      243      244      313      314      323      333      334      343      413      433
B===      222      122      422      322      212      412      312      242      142      442      342      232      432      332      221      421      321      411      311      241      441      341      431      331      424      324      414      444      344      434      423      443
RRR=   12.651   27.227   -0.107    1.834   -0.757   22.135   -1.972    7.659    0.264    3.074   -0.745    4.485    9.124    0.535    1.129    2.534   -3.219   21.151   27.941    0.843    3.836    1.856   14.223   32.131   -0.061   -0.148    0.695   -0.047   -0.070   -0.024   -0.383   -0.024
X1==    3.976    6.219    1.106    1.231    0.393    3.678   -1.220    1.766    0.365    1.211    0.481    1.231    3.843    0.568    1.289    2.022    1.624    6.108    5.470    0.365    3.288   -1.440    4.179    5.838    0.395   -0.359    1.925   -0.988    0.070    2.070   -0.359    2.070
X2==    3.182    4.378   -0.097    1.489   -1.926    6.018    1.616    4.337    0.724    2.539   -1.548    3.642    2.374    0.943    0.876    1.254   -1.982    3.463    5.108    2.312    1.167   -1.289    3.404    5.504   -0.155    0.413    0.361    0.047   -1.008   -0.012    1.067   -0.012
CD1=       11       19        4        4        6       10        1        5        4        3        2        4        6        2        8        7        6       18       16        4        7        0        8       10        2        1        5        0        1        3        1        3
CD2=       23       21        5        9        3       15        7       15        5        6        0       14        6        4       11        6        0        8       11        8        3        0        6        9        2        3        2        1        0        1        4        1
CCTGCTACACAACAAGCAGATGATGAACCTAAACCAACACCTAATGGAATTTCTGATTCAACGTCTATCTTGATTCCAAAATTTTTATCTTGAATTATTTTATTTGCCAAATAATAAAATGGTTTTAGCGGTGAATTAATTTCTGAAATTGGTTTGTTTGGTTCTAATTCAAGGTGACCAATATTAGATTTGATTGAAATTTTTCTTTCATCAATTTTTTCTGCAGTAACTGCGATTCTTTTGTTAATTGCACAAAGAATCGCTTTAACTCCATACACAACAAAATGTTCTCCAAAAAGAATAACTTTTCCAGGAGCAGAGGCTTTAGATTTCAAAAGTAAATGCTTTAGAGTTTTGATTTATTTATTCGATTTCCTCTTCGGTAATCTTTGTTTCAAAATCATCAATTTCAATATTCATTGGGTCTTCTTCTTTTAGTTCTCCTTTTTCAATGAGAATTTGACGTACCAATAACCAGTAAACTGTAGCTAGCGCTTTTCTTCCTCTGTTGTTTGCTGGTATGATTACATCTAGATTTGATGTAATATTATCTGTATTTGCAATTCCGATTACTGGAATGCCTGCATTAGTTGCTTCAGTAATTGCTTGTTCGTCAACTTGAGGATCGGAAATTAAAACCAATTTTGGTTCAATGTAATATGGTAATGATGGGTTTGTTAGAGTTCCTGGCATAAATCTTCCAAGTAATTTCTTTGAACCTAATGTTTCACAGAATTTTTCAATTGGTGTTTCTGCATATTGTCTGCCTGAGCATACAATAAGATTCTCTACACCTAATCTGTTGATGAATTTAGCAGCAGTCTTAATTTTGTCCAGTGTGATATCCAAATCAAGCATGTAAAGTCCTTCTGGGCTAGCCTTGGTGATGAATGGTCTCATGAATTTTGTTTTAACTTGTGTACCCACTCTGATTCCTGTAGATAGGATCTTCTTTTTGATGTCTGTTGTTTCTGCTTGTTGGCTCATAGCGATTTTAAACCTCTGCCATACCGCGTATTAAATCATGCTCTGATAGGCGTAATAATTCATTTAATTTTGCCACTCTTTCTCCTCCAACAACGCCAACTTTGAGCATTTTTGACTTTGTTGCAAGACCAATATGGGAAATTTGTGAATCCGTAGATTCACCTGATCTGTGTGATGTGATTA
KOK=       131
KK=  282458  LL=  283117  Z=    6.87  JJ=  281978  DL=   660
A===      111      112      113      114      121      123      124      131      132      133      134      141      143      144      211      213      214      223      224      231      233      234      243      244      313      314      323      333      334      343      413      433
B===      222      122      422      322      212      412      312      242      142      442      342      232      432      332      221      421      321      411      311      241      441      341      431      331      424      324      414      444      344      434      423      443
RRR=   -3.951    1.367    0.274    2.587   -0.328    4.609   13.733    2.465   -0.399   -0.028    0.223    1.012    1.042   -0.260   -1.072    0.500   -0.045   21.103   21.380   32.363    1.047    0.152    0.777    0.190    3.491   43.462    1.563    0.345   -0.278    0.345    0.223    0.345
X1==    4.183    0.825    1.064    1.822   -0.647    2.295    2.449    2.375   -0.647   -0.034   -0.243    1.822   -1.134    0.349   -0.647   -0.647   -0.208    5.378    5.345    5.238    2.182   -1.006    0.994    3.398    0.954    3.322    1.182   -0.450    0.446   -0.554   -0.243   -0.554
X2==   -0.945    1.657    0.258    1.420    0.507    2.008    5.607    1.038    0.618    0.822   -0.919    0.556   -0.919   -0.747    1.657   -0.773    0.219    3.924    4.000    6.179    0.480   -0.151    0.782    0.056    3.658   13.081    1.322   -0.766   -0.622   -0.622   -0.919   -0.622
CD1=       15        6        4        6        3        5        6        6        1        1        1        6        0        2        3        1        2        8        9        9        3        0        2        5        2        5        2        0        1        0        1        0
CD2=        1        6        2        3        4        5        9        3        3        2        0        2        0        0        6        1        2        9        8       11        2        1        2        1        5       14        3        0        0        0        0        0
ACAATGGTGGTGATGGATTAGTCATGGCAAGACACCTTGCTGGATACAATGCAAAAGTTACAGTTATGCTTCTTGGAAATCCTGAAAATATCAAAACTGAAGAAAGTAATTGGAATTGGTCAATTCTAGAGAAAATGCCTTCTGTAAAACTAATGACTGGAGGAACTACTAATTTTGATTTTAAACCCGATGTGATTGTTGATGGAATTCTGGGAACTGGCATATCTGGAGAAATCCGAGAACCATACGCATCTGCAATTAATTACATCAATCAGACTGATTGTTACAAATTTGCTGTGGATGTCCCATCTGGATTGGATCCTCAAACAGGTGAAACTGCAAATATCTTTACAAAGTGTGACATGACTGTGACATTTCACAAAATGAAACAAGGAATTCCAAAAAGAAAGGACTTGACTGGTGAATTATTTGCAGAAAAAATTGGAATTCCTCCAGAAGCAGAAGAGGGAATTCTATGATAGTTCATCAAATCCAAGTTGGAAACATGCAAAATTTTTCTTACATTGTTGTAGATGAAGACACAAGCGAATCTATCATAATTGATCCATCTTGGGATCTCATTGAGTTAGAGATGGTAATCAAAGAAAATGACTTGAAAATAAAATACATTGTTAATACTCATCATCACTTTGATCACAC
KOK=       132
KK=  287138  LL=  288187  Z=    6.65  JJ=  287138  DL=  1050
A===      111      112      113      114      121      123      124      131      132      133      134      141      143      144      211      213      214      223      224      231      233      234      243      244      313      314      323      333      334      343      413      433
B===      222      122      422      322      212      412      312      242      142      442      342      232      432      332      221      421      321      411      311      241      441      341      431      331      424      324      414      444      344      434      423      443
RRR=    5.194    1.111    0.009    2.294    1.220    0.615   15.410   -0.062    0.227    3.486    0.261   -2.447    1.841   -1.917    0.607   -0.200   -0.799   38.235   59.368   11.458    0.400    0.866   10.998    1.126   -2.329   29.852    9.286    0.045    0.028   -0.194    2.986   -0.699
X1==    2.566    1.713   -0.031    0.932    1.189    0.150    7.590   -0.031    0.759    2.860   -0.268   -0.581   -1.147   -1.067    2.238    0.150   -1.557    4.887    7.219    3.801    1.392   -1.334    2.461    2.021    2.860    4.131    3.512   -1.058    0.038    1.038    3.251   -0.962
X2==    2.024    0.648   -0.304    2.461    1.026    4.100    2.030    2.042    0.299    1.219   -0.974    4.210   -1.605    1.798    0.271   -1.330    0.513    7.824    8.224    3.014    0.288   -0.649    4.469    0.557   -0.814    7.227    2.644   -0.042    0.726   -0.187    0.918    0.726
CD1=        7        7        2        3        6        3       14        2        4        5        1        1        0        0        8        3        0       13       16        9        4        0        5        4        5        6        7        0        1        2        5        0
CD2=       16        9        4       11       10       11        8        9        4        4        1       15        0        6        8        1        5       15       17        9        2        1        8        3        1       14        5        1        2        1        4        2
TTGGAGCTGCTGCGGCTGCTGGCGCATCAGATGATGATTTCTTTGCAGGAGCTGCCATACCACCTTTTGCAACACCGACTGCTCCACCTTTTCTACCTGATGTTCTTGTTCTTTGTCCTCTTACTTTGAGACCGCTAAGATGACGATAACCTCTCCAACTTGCAGTAACTCTTTCTCTTTCAATATCATTTCTTAATGTAAATGGAATATCTGATGTTAGCAAATGCAAATCATTGCCAGTTTCAATGTCTTTTCTTCTGTTGAGGAACCATGTTGGAAAGTTGCCTTCAGCTGGATTTGTAATTAGTTTCTCAATTGCTTGAACATTTTCATCGGTAAGGTGACCAATGTTTGAGTTTGAATCAATGTTTAATGTGTCTAGAATTGCTGTGGCAAAATTATATCCAATCCCCTTGATCTGAGTGAGTCCAACTAGCATCTTTCTCTCTCCTGGGATATCGTTTCCCACAATCCTAACAATGTGTCTATATTCTTGAGTGCTCAAGTATTCCAAAATTCAAGAAAACCCCGATAAAAACCATGCTAGGCACCATTTTAGGTTGATTTTCAGATTTTATGCATTATATGCTTGACTACAAGTATCTGCTAGATTATCTAAAGTCCTCATCTTCAGTCCAATCATTCCCTTGTACGTTCCACTGATTGCACTGACAACATTTTTTGACCCCTCTTTGGGCATCAATATCTATGCAGTAACAATGTTCTCCTTTCCCTGATGGGTCATTTTGACAAAGTTTTTGCATACTGTGGTAATGGGGCTTTTTTCTTAATTATCTTATTGAATTTTGAAAAGTTATAACTTTCAATATTCTCATCTCTATTGAAATGGCAGATACTTTTGATCGCGAAAAAGTTGTAGATTGCATGTTTGATCCTGTGACATCTTCAATTTTAGCAGAATTAGAAGACGGTGAAAAAACATGTTCATCTTTGGCACAACAAGCATCTATTTCTGAATCTGAGGTTTTGGAAAGACTGTCTTATTTGATAGAACATGAATTTATCATAAAAAATACTGATGGTGAAACT
KOK=       133
KK=  289418  LL=  290617  Z=    5.07  JJ=  289418  DL=  1200
A===      111      112      113      114      121      123      124      131      132      133      134      141      143      144      211      213      214      223      224      231      233      234      243      244      313      314      323      333      334      343      413      433
B===      222      122      422      322      212      412      312      242      142      442      342      232      432      332      221      421      321      411      311      241      441      341      431      331      424      324      414      444      344      434      423      443
RRR=    5.087    6.792    3.828    8.164   -0.493   13.465   10.193   -1.858    1.786   -0.693    0.094    0.308    1.991   -0.151    3.159    0.032   -0.014   15.634   72.743    0.032    9.020    1.193    0.698   -2.276    0.309   26.149    3.984   -0.081    0.379    1.129    0.825    1.651
X1==    3.006    1.704    2.969    4.665   -0.266    4.387    4.313    1.351    2.569   -0.373   -0.146    0.282    0.530   -0.215    1.704    0.145   -0.604    3.282    8.093    0.145    2.681   -1.329    0.190    5.119    0.462    3.908    0.805    0.401   -0.917   -0.917    0.530    4.083
X2==    1.692    3.986    1.289    1.750    1.854    3.069    2.363   -1.376    0.695    1.857   -0.643    1.093    3.757    0.702    1.854    0.220    0.022    4.763    8.988    0.220    3.364   -0.898    3.669   -0.445    0.669    6.691    4.950   -0.203   -0.414   -1.232    1.557    0.404
CD1=       17       11        9       16        6       10       13        6        7        1        2        6        3        3       11        3        3        7       18        3        4        0        2       11        2        8        2        1        0        0        3        5
CD2=        8       15        6        5       10       11        7        1        6        6        1        4        7        2       10        5        3       17       21        5       10        1        8        1        4       11       13        2        1        0        4        2
GCAACTGGATTAAGTGAATATGATCCAGAAAATTCCCAAGCATATGAAAAAAATCTTCAAGAGTATTTGACACAATTAGAAGAACTTGATCAAGATAGTTTAGAGAAGATGAATTCTATTTCCCAAGGACAACGAGTTCTTGTAACTGCTCATGATGCCTTTCAGTATTTTGGTCATGCTTATGGTTTAGAGGAGATGGCAATTCAGGGATGGAGCACTGATAGTGAAGCTGGAATAAGAGAGATTCAAAATTTAGCTGATGAAATATCTGAGAGAAAGATAAAAGCCGTATTTGTAGAAACTACTATTTCTCCTGCCACAATTGAGGCTTTGACTGCTGCAGTTCAGGATAAAGGACATGATGTTGTGATTGGTGGCAAATTATTCTCAGATGCCATAGGTGAAAAGGGAACTAGTGAAGGAACCTATGTTGGAGCTTTTACACACAATGTTGAGACAATTGTGAATGCATTGAAATGATGGAGCAAAAATCGGTTCGAAGAAACATGAATGACGAACAAACATTTCCAATTGAAATCAAACATCTTTCTGTTACCTATCGTACTGAACCTGCATTATGGAATTTAGATCTAAATCTACCTGAAGGACAATTAATTGCAATTGTTGGTCCAAATGGTGCAGGTAAATCTACTTTGATAAAAGCAGTAATGGGATTGGTTCCAATCACTGCAGGCAAAGTAAGCATTTATGGAAAACAATATTCAAAACAAAGAAGCAAAGTGGCGTATGTTCCACAACGTGGAACTGTTGATTGGGATTTCCCTACTGATGCATTAGATGTTGTAGAGATGGGGCTTTATGGAAAACTTGGATGGTTACGTCGTCCTAATTCTCAAACAAAAGAGAAAGCAAGAGAATGTTTGGAAAAAGTTGGGTTAAAGGATTATGCAGATAGACAAATTGGTCAGTTGTCTGGAGGCCAACAACAAAGAGTATTCCTTGCAAGAGCTTTGGCCCAGGATCCTCAAATTTATCTTATGGATGAGCCATTAAACGGAGTTGATGCAATTACAGAAGAGACAATACTCTCAATTCTTGAGGATCTAAAAAAAGAAGGAAAGACAATTGTGATGGTTCATCATGATCTGCAAACTGTGGACAAGTATTTTGATTGGGTTGTAATGCTAAATAGGAATCTGATATCTGCTGGACCAATAAAAGAAGTATTTACAAAAGAAA
KOK=       134
KK=  297698  LL=  298537  Z=    7.04  JJ=  297698  DL=   840
A===      111      112      113      114      121      123      124      131      132      133      134      141      143      144      211      213      214      223      224      231      233      234      243      244      313      314      323      333      334      343      413      433
B===      222      122      422      322      212      412      312      242      142      442      342      232      432      332      221      421      321      411      311      241      441      341      431      331      424      324      414      444      344      434      423      443
RRR=   -0.165    3.617    9.689    5.667    0.005   -0.330   19.018    1.544    0.545    0.764    0.679    0.407    1.658    0.702   -2.715    0.307    6.804   -0.185   22.189    7.714    0.080    1.658    0.746   -0.400   48.320  242.148    1.268    0.027   -2.917    0.077   -3.572    1.075
X1==    1.148    3.051    7.748    3.304    0.003   -0.342    3.762    1.234   -0.342   -0.632   -0.536   -1.648   -1.310   -1.251   -0.505   -0.976    1.775   -0.145    5.654    2.192    0.304   -1.221   -1.221    0.565    6.763   14.157    0.304    0.759    2.828   -0.075   -1.310   -1.042
X2==   -0.144    1.186    1.251    1.715    1.710    0.964    5.056    1.251   -1.592   -1.209   -1.266   -0.247   -1.266   -0.562    5.378   -0.314    3.833    1.278    3.924    3.520    0.264   -1.357   -0.611   -0.707    7.145   17.105    4.166    0.035   -1.032   -1.032    2.728   -1.032
CD1=        7       10       16        8        4        2        8        5        2        1        1        0        0        0        3        1        5        2       10        6        2        0        0        2       11       20        2        2        4        1        0        0
CD2=        3        6        4        5        7        4       11        4        0        0        0        2        0        1       14        2        9        5       10        8        2        0        1        1       10       23        7        1        0        0        5        0
GTACATTTGAAATGAACCTTACTGCCGGTGGTCCTTTATGGAAAACCGCTGGTGAATACACTGTCAAATTTTTCTATGGTCCTACTAAAGGTGATGCTACAGTAAATTATGCTGGTGGTGATACGCCTTCTACCCCAGAACCAACTGCACCAGAACCAGAACCAGAACCAACTGCACCAGAACCAGAACCAGAACCAACTGCACCAGAACCAGAACCAGAACCAACTGCACCAGAACCCGAACCAATAACCTGTGGAGCTGGAACTGAAATGGTTAATGGTATTTGTCAAGTCATTGCTGAACCAGAACCCGAACCAGAACCACAATGTCCAGCAGGATACTCATTCCGTGATGGAGTATGTGTTGAAGATGGTGGTGGTTGTCTTATTGCAACTGCAGCATATGGAACTGAATTAGCACCTCAAATTCAATTACTTAGAGAAGTTAGAGATAACACTGTATTATCCACTGCTTCTGGAGCTACATTTATGACTGGATTTAACACATTATACTATTCATTTGCCCCAACTGTTGCTGATTGGGAAAGAGAAAATCCTATGTTTAAAGAATCAGTTAGAGCATTCATCACACCAATGATTTCAACATTGTCTATTATGACATTGGCTGACGATGGTTCAGAAGTTGAAGTATTAGGATTAGGAATCTCTGTTATTGCACTTAATTTAGCAATGTACATTGCAGCACCTGCATTAATTGGATTCAAAGTCCACAAATCACTCAAATCTAGAAAATAATCTTCTAGAATTACTCTAGGTTATTATACTGAAACACATTATCTTACTTCATGCATATTGAATATGAGGAGTTTGATTCTGTTGA
KOK=       135
KK=  300038  LL=  300607  Z=    6.26  JJ=  299438  DL=   570
A===      111      112      113      114      121      123      124      131      132      133      134      141      143      144      211      213      214      223      224      231      233      234      243      244      313      314      323      333      334      343      413      433
B===      222      122      422      322      212      412      312      242      142      442      342      232      432      332      221      421      321      411      311      241      441      341      431      331      424      324      414      444      344      434      423      443
RRR=    0.148   -0.086   -0.238    0.429   -0.047    1.955    9.467   14.094   -0.107   -0.112    0.196    1.074    0.834   -0.031    1.524   -0.480   -0.463   15.673   82.518    1.100    0.228    0.948    0.100    3.012    1.929   19.404    0.685   -1.185    0.183    0.326    1.899    0.326
X1==    0.312   -0.075    3.256    0.107   -0.075    1.767    5.433    4.137    0.222   -1.038   -0.726   -0.893   -0.726   -0.495    1.322    0.994   -1.089    4.576    7.727    0.994   -0.335   -0.950    0.050    2.351    0.915    2.274    0.520    3.136    0.410   -0.590    1.274   -0.590
X2==    0.473    1.153   -0.073    3.994    0.630    1.107    1.742    3.407   -0.483    0.108   -0.270   -1.204   -1.150    0.063    1.153   -0.483    0.425    3.425   10.679    1.107   -0.681   -0.998    2.002    1.281    2.108    8.531    1.319   -0.378    0.446   -0.554    1.490   -0.554
CD1=        2        2        5        1        2        4        7        6        2        0        0        0        0        0        4        3        0        9       11        3        1        0        1        3        2        3        2        4        1        0        2        0
[truncated: 1,942,237 more chars]
