# Supplementary material for: Regions Enriched with Reverse Complement Triplets in Bacterial Genomes
Source: Int J Mol Sci. 2026 Feb 28;27(5):2301. doi: 10.3390/ijms27052301 (PMC12985086; doi:10.3390/ijms27052301)
Supplement: Supplementary file 1 [file ijms-27-02301-s001.zip › for_send/45/Nitrososphaerota/Nitrosopumilus_maritimus_scm1_gca_000018465.ASM1846v1.dna.toplevel.fa]

>Chromosome dna:chromosome chromosome:ASM1846v1:Chromosome:1:1645259:1 REF
TTTTTTCTATTTTTTTTTTGAGAAAAAACAAAAACTAACTAAAAATAATTAATTACAAAC
TAAACTAGAATTACTATTCTATTCTATACTCTCTTAATTGAGATATGGTTAAGATGAAAT
TGATAGGAAACAAAGGTGTGTGAGTATGTCTGATCCGATTGATAGATTATTAGATGCAGC
TGAATCTGGCAAATCAATTATCAAAAACAGGGAGATCCTACATTTTACCTATATTCCAAA
AACCATCCAACATAGGAATACTGAACAAGAACAAGTTACCCAATCACTCTTACCAATTCT
CAAACAATCAAGACCTTCCAATCTTTTGGTATATGGTAAACCTGGTACTGGCAAAACACT
TGTCGTCAAAAAAGTTATCTCAAAAATCCAAGAGAGGGTAGAGAAATCAAATTTCCCGAT
AAAACTAATCTACTCAAACGCAAAAAAAGAGACCACATTATACGGTTTATTGGTCAGTTT
TGGGCGTCAATTAGGGCTATCTGACAAAGAATTACCCTCAACTGGTCTTGCCATCAGTGA
GGTGTTCAAACGTATCCTGAATAATATTGATCAGGAAAAAACCAATGTTGTCTTTGTAAT
TGATGAGATAGATTACCTAGCAGAACTAGTATCAAAGACTGGAAAGGACATCCTTTACCA
ACTAACCAGAGCAAACGAAAACCTCAATTCTGGATCATTGACTTTGATTGGAATTTCAAA
TGACTTGACCTTCAAAGAAAAACTAGACCCTAGGGTAATCAGCAGTCTGGGAGAGGAGGA
GATTGTCTTTACAAATTATGATGTTGAACAAATAAAAAAAATTCTAGAGGAGAGGATATC
TGAAGCCTTTGAGGCCGAATCTGTGGATGAATCTGCTCTAAACTTATGCGCTGCTCTGGC
AGGAGGAGAACACGGTGATGCAAGACGGGCAATAGATCTGATTAGAGTTGCAGGCGAACT
TGCTGAAAGACAACAATCAGACAAAGTCACTGAAACCCATGTCAGAGATGCATCTCAAAA
AATTGAAGAAAACAAAGAAGAGACATCCCTCAAATCATACCCACTTCACGAAAAACTAGT
CATACTTGCTATAATGAAGGCCAATGGCTCTTCTACTGGAGAAATATACTCTTCATACAA
AAACCTCTGTAAAGTTGTAGGACGAGATGAGCTTACCCAAAGAAGAATCACACAAATGCT
AAGTGAAATTGAACTTTCTGGAATAATCTCTGGAAGATTGGTCCATCAAGGAATTCATGG
TAGGACAAAAAAATACAAACTAACAATATCATCTGAAATGGTAAAAAAGACCTTCAAAGA
TGATTTAACTTTGCAAGATATTGTCTAGATTAGAATTGTAATTTTGGTGGAAAACCTGAA
AGGTCTTTAAATTAACCAGTAAAGCAATACCTGGATTTGGAGTCATCCCAACACTTGCTT
GAAATGGTGTCTGTTTCTGCCAAGAGCCTGAATTAACCAACAATATACCCTTGTACATAT
CCAACTGAGCCTTGTGGACGTGGCCTACATGAAAGATATCTGGAATATCTTCAATTACCA
TAAGATCCTGCATCTCAGGAGCAATTGGCGTCTGGCTGCCATAAATTGGACTTAGATGTC
TGGCCCTAAGTAGGTGCTTCATCACATTTGTTGGCTTGTCATAACTTAGCCCTGGGGTAG
TCTTTACAATATCATCAATACTTTGCCCATGAAACATCATCACTTTCACACCATTTAATG
AGACTACAGCAGGGTTTCCAACCATTATGACATTTTCCCTATCCCATAATCCAGAATTAT
ACTTCTTTGGAATTGCTGGTTGAGGGAGTGCCCTTCTACCCGGATCATGGTTTCCAGGCA
TTATGATTATCTTGATATTTTTTGGAATCTGATCAATCAAACTTTCAACTTTTTTAAGCT
GTTCCTCTATGGTTTGACAAACTAATTCCTTGTTCTGATTTGGGTAAATTCCAACCCCAT
CAACCATATCTCCTCCAATCAAAATAAATCGGATTTTTTTTGCTGTAGGATCGGGACTAG
ATATCCAAGAGAAAAACTCTGTTAACTCTTCTTCCATGAAATATTTACTTCCAATATGTA
AATCAGACAAAAATACGGCATAGGCTTCAGATTCTGACTTGTTTGTGGCCTGATCAGGAA
TATCCGGAAAAATCAAATCCTTTATGATGAATCCAGAGTTCTTTCCTACACTAACTCTTG
CCATAACAAATTGGTCTACTAGGAGAGTATCTGCCGTCTTTTGAAGTTCAGTATCAAAAA
TAATCCCCTCAAATGAGCCTGAAGGATCCTCTAAAACCAACTTTGTTACATTTCTCTCAC
TATTTCTTGAAGTTACCAAACCACAGACATACATGTCATCTTCAGATCTTTCATTTTTAA
CAAAAGTCAGAGATTTTAACATTCGAGCCTCTGGTCTGTCTGAAATTATTCGTTTTAGTT
TGTTAAACCTACTAGAAAACAATGCATTGTATCCCTTTACTCCTTCTCCCGTGGTTATCT
TGTCTGTAGGATCCAGCAAAACCTTGACCTCATTTTCTAAGGATGGATCATCTTTGATTC
CAAGATATGTTTCTAAATCATCTTGATTGATTTGAAATAATTTCTGTTTGGTTTTTTCTC
TGACAATTTCCTTTATTATTTTCTCTAGTTTTTTCACATCGACATTTTCTAAAATTTTAA
AAGCATTTGGATGAATCTGGAATCCTTTGTTTAATGCATAGTTTAATGCAAAGGACAGTT
CCTTTTTCATATCAAAAAATATAATGTGGTTTAATTAAATCTGCGCCTACCAACCCTCAA
ATATTGTTCTAATGGTATTGTGTTGTGAATAAACTCCGAATTTCTTTATTTTTCATATTC
ATGGCAATCTTTACTGGTACATATCAAATTGGTTCAATGTCTACTGTGAGCCAGGAAGAA
GCTGATATTTTCATGTCAGAATTTGAGGAATTAGTTTTGGATATTGATGGATTTGGGATA
TTTACTCATAACACATCATTAGCACTTCCAATGTTTATTCCAGGATTTGGTGTTGCTTGG
GGTTTGTTTTCAGCATGGTCAACAGGATTTGCATTTGCAGCAATAACTACAACTGCTCCA
ATTTTAGAAAAAGTCCCCCCCTTAGCAATTTTATTTTTATCTCCATTTGGCTTGATGGAG
TTAACTGCATATTCTTTAGCAACATCTAGGAGTTTTATCCTGATTAGAGCAATAACGAAA
AAAATCAATCTTAGAACCTTCATCAAACCAACTGTAATCGAGATTGGTGTTGTAGTTGGG
TTGCTTTTGGCAGGAGGGTATCTAGAATTTTACATGATAGAAATGGCTCAAGAACAAGGC
CTCCAAATACCTGGAATTGATATCTGATCCCTTAGGATTTGCCTATTGAGTCTAAAATAA
TTTAGTAGCAAATTATAAACCAAATTAGAAGACAAATCTATTGTGAAGTTAACAATAACA
TTACTAGCATTATTCATATTTTCCTCAGGATATATTCTCAATGAATCGTTTGCAGAAGTT
TCTGAAAACCAAGTATTTCTCCTAGAGGGCTCTGGTTTTGCTGTAACTGAAGAACAAATC
AAATTTTCAGAAATTGATTTTGGTTTATCATCTCAAGACCAACGAGGTAGTACCATTAAT
TTTGTAATAGAGGATGGCTTTATCACACTTGATGAAGAAGAATTTATCATTTCAGAATTA
GAAGGAAAATTTTTGCGTGAAGGCCGTTATATTCGAATTAATGGAGATATAGAAAGTTCT
AGTGGTTTTGATACTACAATCAGCTTCTTTGGAAGATTAGTTGCAGAAAGTAAAGATGCT
GCAGTTTATGGTTTTACTGGTAGAATTACAACAACTGATGATACCTACAAAATAATTTAC
ACTACAAAATTATCTTCATTATCAAAAATTGATGTAACCCCAACAATTGAAGAATCACAA
GAACTTTCAATTCGTATTCTTAAAGGTGCTTCCTCTCAAGGAGTTTCGGATAGCTATGTC
GGACTAACAACAAGTGGCTCAATTAGGTTAGGATATTTTTCTGATGATAGGATATCAATT
GAACCAGGAACTACTATTACAATCATAAATGATGATAATGTTTCTCATAGTATTCTTAGT
GGAAAAGAAAATTATGGTGATAGACATGATCCATTTGATCCAGATGGTAGAATCTCAACT
GGCGATATTGCCCCTGGCAAATCTGTTAACATTACATTTGATGAAGCAGGATTTTACAGA
TTATATGATCCAGACTACCCTTGGATGAAAATTGTAGCATATGTATTCCCCAATTCTGAT
AATCTAATTCTTAGACAAGGCCAAAATCTAGGAAACTAATTTTCCCATTGCCATCTGTAA
TTCATGTAAGAATCTAAACTTGTTTGATTAAACACCATTACTGACAAATCTGAAAACTCT
TTTCCTTCCAAATCTTTTACAGTTCCTTCAAAACTAGTTTCATTTTCAGTGGTTATGGCT
TCAAAAACATGAACTTTAATCCTTGTAGTATCAAAACCACATTCACGAAGATAAACTGCA
ATTTCTGATGGCATAAAATGCTTGTCTGGTTGTTTTGGCCATGGTCTTGGAACTAACACC
ACACTAAATCCATCAATCAATGCCTTTTGCAGCTCTAATTTCTTATCTTCAATTGGAGTT
GTTACATGCATTGTAATCACTCTAGATTTATCAAGCGGTACTTGTGCTCTGGATGCTGCT
ACTTGTATAGAACTAATTCCTGGAACTATTTCTACCTCACCAAAAATTTCTATTAATCTA
TCTACCACTTCAGATTCTGAAAAATTTACATCTCCAGTAAATGGAATTACTAGAGTTTTA
TCTCCTAATCTTGGAAAAACTTCTTGATAGGATTCTTCTTGATTATTCATTGTAATTTCA
TGAATTTCTTTGCCCTCAAGAAGGTGTTCGATTGTTTTTAAAGTGTATTTGTACCCAATC
ACAATATCACAATTTTGAACTATATCTTTGACAACTTCTGTTACATATTTTGGTGAACCT
GGACCTACACCTACGGCAATAACTTTTCCCAATTTTACTTTGTAAATTTCTGTCTGTCTT
TAATATATTGCACAAATGGTGCCCAATCTACTTTCATGTATTTTGTGGGCTCTTTTGCTG
GATATTTTACCCAATCTTGGGCAATAGAATATTGAAATTTCTCTTTTTTACCGTCTTGTT
CATATTCTAATTCTAAAACACTTCCCCACGTCTTTTCTTCAAAACTAATATTGGAAATAT
CATCAAATGATAATTCTGTGTTTCTTTTATCTTCAACATCATTCATCAAATCTTCTTCAT
CATAACCATCATGACGTATCATGGTATTTTTTGATCTGATAAAATTAATTACCTGTCTTT
GAGTAATTGCCTTCCACCATTTCATTTTGGCTTCAGTTTTATGAATAAACATTAGATGCT
TATCAGTTAAAACCAACATTCCTTCTTTACCTCCAATTGATAGAAATTTTTTTGATTCTC
TCCATATTGAAACAACATGTGCCTGAATCTTCTCATCAGGTTGCATAGGAGTAATCTGTT
TGGCTTTGTTAAAAACTAATACAATTGGCTTTTAAGTGAGATTTATTGCAGAAAAATATT
GAAGAAAATAATTCTTGCAATCACATTTTCATTATTGTTTATGGGAATTGTAAATCAAAC
AACTGCCCAATCTGTAGAGGTTAATCCAATTAAGATAATGGATCCTGTTGTAATCATTGA
AACTAGTTTGGGAAATATCACAATTGGCTTTTTCCCAAATGATGCACCTAAACATGTAGA
AAATTTTCTTAAACTATCAACCTCTGGATTTTACGATGGAACTCTTTTTCATAGAATAAT
TCCAGGCTTCATGATTCAGGGCGGTGATCCAAATACAATTGATGGCGATTCAAGTACCTG
GGGGACTGGTGGTCCAGATGAAAGATTAGATGCAGAGTTTAACAATATCAAACATAATCG
TGGAATAGTTTCAATGGCAAGATCAGCTGATCCAAATAGCGGTGGCTCACAATTCTTTAT
CGTACATCAAAATTCCAACTTTCTTGATGAACAATACACTGTATTTGGTAGAATTATAAC
TGAAGAAAGTTTTGAAACACTTGATAAAATTGCATCAGTTTCCACTGGAAGTAGAGATGA
ACCTATAAATCCTGAACAAGTAAGAATTATCAAAGTTTCAGTTGTTCCACGTGCAGATAT
TCCTGATTTAATTGAATTAACAGAACCTGATCGAATCCAAACAAACGTAGAGCCATCTAC
TGGGAGTCAACTATTTGAAAGCGAAGAACATGATATAGCATTTAGTGCTCCTGCAGGCTG
GCTTTTACAACAACCTGAGAAAACTCAAGAAAACACTCCTGATGTTGTAGCAGTTGGACC
AAAGGTTGGCACAGTAAATCCTGTAATTTCACTTACAATACTTCCTACAAATGGAAAAAT
CATTGATGATATAATTTCAGAAAAAAATGAAGAATTACAACCACTTGCAGAATCAAGAGG
ATTGAATATAATTTCTCAAGAACAAATTACCATTAATGATAAGGATGCATATGTAACTAA
CGCACAAGGAGTTTTTTCTGCTAATGGTCAGGATTATGATGTAAAATTCAAAGAGGTTAT
AATTTATGGTTCAGATAACTATTACACTTTTTCGTACAGTAACGGTGTAGACGACTTTGA
TTCTCAAATAGAAAGATTTAACGAAACAATAGATTCTTTTAAAAAATTATCTGAAGACTC
TGCAAATTCTGAAGAAAATGGTGGATGTTTAATTGCAACTGCAACATTTGGCTCTGAACT
TGCACCTCAAGTACAACAATTAAGAGAATTAAGAGATAACACTATTCTTGAAACAGAATC
TGGAACTGCTTTTATGAGTGGATTTAATCAATTGTATTATTCATTCTCCCCAACAATTGC
TGATTTAGAACGTGAGTCTCCCCTCTTCAAAGAAATTGTGAAACTAACAATCACTCCGAT
GTTGTCTTCACTTTCAATTCTAAAGTATGCTGAAATAAATTCAGAAGAAGAAATGATCTC
TTATGGTGTAGGAATAATTCTAATGAATATTGGAATGTATTTTGTAGCTCCAACTATTAT
CATCTATAAAATTAGAAAACTAAACTAGTTACCAAACATCATCTACTTCATCAAGAACCT
TGTATTCTTTTTCTGGTTCACGTCTCATGAATTTGAGTCTTGAAATGTCTCTATCAAAAA
TCGCATCAGCTGTCCAATCAAGAAAAACTCTAAATCGCTTATCCCACGTTGGGATTTTTG
ATAGGTAAATATTTCTCCAAAGAAACCATGCAAAAATTCCATGAATATTCATTCCTAAAA
ATGATGCAATACCTGTTCTCTTTCCGATAATTGCCATCTGGCCTTTTGATTCATACGTAA
ATTCTGTTTTTTCTTCATTTCTAATCAAAGCATGAAGGTTTTTTGCAGCAATTTTGGCTT
GAGCCTCTGCAATTTGAGCAGTTGGTGGAAATGGTCTTTGACTATTAGGATCCATAAACA
GCGCACAGTCTCCAATTGCAAAAACACCTGGAAAATCATTTACTTCTAAATTCTTGTCTA
CAATGATTTTTCCTTTGTCTGTTTTGAATAACGATCTCTTGATTGTATTGACTGGTGTTA
CACCTGCAGTCCAAATTACAGTCTTTGTTTGGATTGAACTAATAACTGAATCATCTGATG
CATCTTTGTCAACATCCAATCTCTTTATCATGACTTCATCTCCATCAAAACTAGTTACAG
CTGTTTGTAGTTTGATCTCAATTCCATGTTCTGTTAATTTTTCTTGTGCAAACTTTGCAA
GGCTTTCAGAAAAACCTGGTAAAATATTTGGTAATGCTTCTAATACGACAACTCTAATAT
CTTCTTTTTTGATATTAGGGTAGTACTTTCTAACATCCAATAGGAGATCCATTATCTCTC
CTGCTGTCTCGATTCCTGCAAATCCTCCTCCAACTACAACAAAAGTTAGAAGACTATGTT
TTAGAATTGGATTTGTCTCATTTTCTGCTTGTTCTAACATGTCTATCATTCTATTTCTAA
CCATAACTGCATCATTGAGTGTCTTCATTTGATAGGCATTTTTCTCAAGATCATTCATTC
CAAAAAAGTTAGTTTCACTTCCCAATGCTACAACAAGAAAATCATAATGAAGTGAAATTC
CTCTCTTGTTTCCACTCCCCCAAAGATTTACAATTTTTCCGTAAGGATCTATATTTTTGA
CTCTACCTTCGTAAAATGTTGCTTTTTTTGTAATTGTTCTAATTGGCATTACAATGTGTC
TTGTCTCAATCATTCCGGAAGCCACTTGGGGTAGCATTGGAGTAAACAACAGAAAATTAT
CCTCACTAACTAAAACAATTTCAATTTCTGAATCATTTTTGAAATATTCTTCTAGTTTCC
TAGTACACTCTAATCCTGCAAAACCGCCTCCTAAAACGACAATTTTCTTCTTATTTCGAG
CCATTTGCTTACCCCAGAAAAAGACGAAATATATCCCTATGAGTTTATTTTCGGAAATTA
TGCGTGCCTATTCTCAGGCTCTCATTATATCAGAGTGTAAAATCTCATATGCCCTTGATG
CATCCTTTTCATTTAGAAAAATTACGATATTATCCTGACTGAAAAACGCATTAACTAGTT
CAATTCCGTTTGCATGTAATACCTCTGCAACATAGGAAACCACATCTGATTGATTTTGTG
AATTTGGTATTGTAATTTTGATCTTTGCAAGACCCGTACTAAATACATCCTCTCTATCTG
AAACATTACCAAAAATCTGCCTAATGTCTTCCATGTCTTCAGTAAGGAATCTAAAGGAAT
CGGACATTCTAAAAAATTCATAGTTATTTGTAATCTTTGAGAACTTATCCAAAATTGCCA
TAGGATCAATTTGGTTAGAATCTTTGATTGAAAATTTAATATCCATAATTCCATCAGTCA
AAGCCAATCTTGCATTCTTCAAAACTGGTTCTTCCTTTACTTCCTCTTTAATCTCAAATG
AATCTGCATATCTCTTGATTGCCACAACTATGGTATTGAGATTAACACTGTTACCCAAAA
TTCTTTCAACTTCTGGCTGAATCTTTACTGCTAATGCTGTATAGTTTATCAAATCCATCT
TCATGCAGTCATAAATCGAACGATTTCTTGTGATCATCTCTCTGACTATCTCAGGCACGG
ACATGCTTGCTACCCTCATTAAGATTATTATATAATGTCAGTTATAATAGGCTTATGTAA
GAAATCAAAGAAAATCCAATAATCTTTATATAATGTCATAGATATTACATACTATAGGTG
AATATGACAATGTTCTTTGATAGCGAATTTGATAGAATCTTCAAACAGATGTCTAGATCT
TTTTTCAATACAGATGACATCTTTGAGGGATTCAAGGGAAATGGTTCTGAATCTGGCCCA
TTTTATTATGGTTATACAATGACCGTGGGTCCTGATGGGAAACCTGTTGTAAAAGAATAT
GGAAACGTCAAACCAGGCCAACTTCCAGCTTCTGATACACGAGAACCAATAGTAGACACA
ATTGTTGATGAAAAAGAAAAAGTTGTAAAACTCATAGCTGAGATGCCAGGAGTTGAAAAG
ACTGATGTCAAAATTATTGTTGACAACAAAGTTGTAGATTTGTCCGCAGAACGTGGTGAT
AAAAAATATCATGTCAAAGTTCCAGTACAACACAAAGTTGATGAAAACTCTGCAAAGGCT
TCCTACAAAAACGGAATTTTGCAACTTGTCTTCAAGTTAGTTGAAGAAAAACCAACTGGC
AAACAGGTGGAGGTTGAATAAACCCCCCTTTATTTTTGAGGTGAAAAAATGAGTGAAATT
ATTTTAAAAGTTGATGAAATTCCGCAACAACATGTTGGAAGAGGAAGAGCAATAATTGAT
CCTAAAATTATTGAAGATAACAAATGGAATACTGGCCAAATCTTAGAATTAACATATAAC
AAAAAAACACATGTAAAACTTTGGCCAGGAAATCCTGAAGAATATGGTACAGGAATTATC
AAAATTGATGGAATGGCAAGACAAAACATTGGAGCAGGAATTGGTGATAAAATTTCTTTA
AAATCCGTTGAAGCTGCAAACGCAGAACAGATTGTTTTGTCTCCTACTGAGAAAATATCT
GCTGAAGGATTACAAGAATACATGACCTATAACTATCTTAATCATGTATTTACAACTGGA
GATACATTATCTCTTAACACTCAGATGGGTGGACGAGTTCAATTCATTGTAACTAGCACA
AAACCTTCAAAACCAGTAATTGTTACTGAAAATACAATTTTCAAACTTGGCACAATGACA
AAATCAGTTGATGCTTCTGTTCCAAGAATAACATATGATGAACTAGGTGGTCTCAAAAAC
GAAGTCCAAAAAATTCGTGAGATGGTAGAATTACCAATGAGGCATCCAGAGCTATTTGAT
AAAATTGGTGTAGAAGCTCCAAAAGGAGTTTTATTATATGGCCCTCCAGGTACAGGAAAA
ACTCTTCTTGCAAAGGCAGTAGCTGGTGAAACTAATGCCCACTTTATCTCACTTAGTGGT
CCTGAAATCATGGGCAAGTACTATGGTGAAAGTGAAGAAAAAATTAGAGAGATCTTCAAT
CAAGCTGAAGAGAATTCTCCAAGCATAATCTTCATTGATGAGATAGATTCCATTGCTCCA
AAAAGAGACGAAGTTTCAGGAGAAGTTGAAAAGAGAATTGTTTCGCAACTTTTGACTTTG
ATGGATGGAATGAAATCTAGAGGTAAAGTTGTAGTTATTGCAGCTACCAATAGACCAGAC
TCTATTGATCCTGCACTTAGAAGACCTGGAAGATTTGATAGAGAAATTGAAATTGGAATT
CCTGATGATGAAGGAAGATTTGAAATTCTTTCAATCCACACACGTGGAATGCCGATAGAT
GAAAAGGTAGATCTCAAACAAATCTCAAAGACAACACATGGATTTGTTGGAGCTGACTTG
GAAGTCTTGTCAAAAGAAGCTGCAATGAGATCACTGCGTAGAATTCTTCCTGAGATAGAT
CTTGATGAAGATAAGATATCTGCAGAAATTCTACAAAAAATAGAGATAACAAGTGAAGAC
TTTAGAGATGCACTAAAAGAAGTCAGACCAAGTGCATTACGTGAAGTCCAAGTACAGATT
CCTAACGTAAGTTGGGATGATGTTGGTGGTCTTGATGAACTAAAAGAAGAATTACGTGAG
GCAGTTGAATGGCCTATCAAACACAAAGAAGCATTTGACTATGTTGATGTTGAAACACCA
AAAGGAATCCTATTACATGGTCCACCTGGAACTGGTAAGACATTGATTGCAAAAGCTCTT
GCAAAAATGACAGAGTCTAATTTTATCAGCATAAAGGGACCAGAATTACTCTCAAAATGG
GTCGGCGAATCTGAAAAAGGAGTCAGAGAAATCTTCAGAAAAGCACGACAAGCAGCACCT
TGTATAATCTTCTTAGATGAAGTAGATGCACTAGTACCCAGAAGAGGCAGTGGTGGTTCA
GAATCACATGTAACAGAGAGTGTGGTATCTCAAATTCTAACTGAGATAGATGGACTAGAA
GAACTACACAATGTGTTGATAGTTGGTGCAACAAATCGATTAGACATTGTAGATGATGCA
CTGCTTAGACCTGGAAGATTTGATAGAATCATCGAAGTTCCAAATCCAGATGCAAAAGGA
AGACGAAACATATTTGAGATTCATACAAAAAAGAAACCACTTGCAAGTGATGTGGATATT
GCAAAACTTGTAGAGTTGACTGATGGATTTAGTGGAGCTGAAATTGCAGCAGTTGCAAAC
AGAGCAGCAATAGCAGCTCTTAAAAAATATGTTAGCGGCAAAGCACAAAATGTCAAAGAC
ATCAAGATATCTCAACAAGAACTAGTTGATGCAATTGACAAGGTAAAGCCTCGCAAAAAA
GAGATTCCACTTGCTCAGTCCATAAAATAGTCTAAATACTAAGGAAAATGAGACAAAACA
TGAAACTGTATCTTGACTTTGACCCCTGCCAAGAATGTAATACTATGATGGCAGAACTTA
GTAGCCCTGAGATGCTATTTGCTGATGAAAAGACACGAGCAGATGAATCTGCAAAGTTTC
TCAGGCACTTGACATACAATCACAACGAAGTAGTTCAAGCTGTTATGGATGATCTTCCAA
AACAAAAAAGAGATCAAGAACCTGATTTCTACAAATAACTTTCTTTTTCATTCTTAACAA
TCAATAATCATATTCATATACAAAATTGTCTTAAATTGTATGGATAAAATGAAAATTAGT
TTTTTATTTAGTTTAACTGTAATAGCTATTTTGATTAGCTTAACACCTTCATTTGCACAA
GAAACTGAACAAGAACCAGAACCTCCAGGACTTCCTGAACCTTCTCCTGAACCTGAACCA
ATTCCATTACCTGAACCTGAACCTGTTCCTGAACCATTTCCTGAAGAGACTGAATCAGAA
AAAATCCAGAGACTAACTGAAGAAAATGAACAATTAAAGCAACAAAACAAAAACCTTCAA
GGTCAAATATCTACTTTAAAGAATGAAAAATCAGGATTACAATCACAAATATCACAATTG
AATGAAAGAATCAAAGACTTGGAAGAAATCACAATAGAACAACTTCGTGTAATTATGGAA
TTGGTAAATAGACTAAAAGATGTATTTTATGAAAAAATAATTTCTCCTACATTCACCATG
TAGGATTTTTTTGGATTTTTTACTCATCAAGCTTTAGTATCTTCTTAATCAAAACAGTCC
TGTTTCTTATTGTTACGTCACTGACTCCTGCTTCAACTGAGACTCTTTTTTGACTGACTC
TCTCGCCATTCAGTACACATGAAATGTATAATGAAGCAGCCGCTTGTGCTACTGGGTGTT
TTCCAGCAGTAATTCCTTCTTCTTCACAGCGTTTTAGTATATCAAATGCTCCTCGTTTTG
TCGTTTCTTTCAAATTCATATTGTTTGAAATTTTGGAGATAAACGAGGCAGTGTCGTACT
GATTAAGATTTAATCCAAGCTTTTTGATTATGGTTCTCAAATCTCGGGAAAGTATTCTTC
TCTCAACATTACCAGCTTTTGCAATATCATCTAATGTTCTTGGAATATTATTTTCTCTAC
ATGCTGCATACAACGAGGCTGAAATCAATGATGCCATAGTTCTTCCTCGTGTCAATTTTG
CACTAACAATTTTTCTGTAGATATAGGCAGCATTTTCTACCACATTATCTGGCACGCTTA
ACTTTGTCTTCATTGAATGAAGTAAAGTAAAGGCTTTGCTCAAAGTAGCAGTCTTTCTTG
ATTTGCTTCTTTGATCCCATGTTCGAAGTCTATTGAATTCATATTTTGTTTTGCTTGGTA
ATGCATTTCCTGAAGAATCTTTATTGCTTCCAATTACAGTTGATAGTCCCTTGTCAAACA
TCGTTAGAGATGTTGCAGGACCTGTTCTTGCTTGCTTCATAAAGTCTTCCTGAGTGTAAC
CGTTGTTTTCATATGATGCGTCAGCTAAGTTTTGCACTAGAATAAGACCGCAACCCCCAC
AAACAATTTCTCCTCGTTCAGAATCTGTTATTGCAGGGTAGGTTTTGCAAGCGTCTAGTT
TACACTTGACATCATAATCGTTTGAATAATTTTCTACCACTATTAACTATACTTAGTTAA
CATAAAATAAAAATAAATTGTTATAGGAAATTTTGTAATCAAAACTATACTTTACAAACA
AAAAATTCCTAATCTTTTTAGAAAAATTTGTTTTACAAAACCAATACAACATACATTGTA
TTAAATGTTAAAAATGAAAAAAGAATTTTTAAAAAATTATTGCTTCATTGATTCTAAAGA
ATGTCCGCGATTTGTAAACATCTGAATTACTGCTTCTTTTGAATAATCAATTCCGTGTTT
TTCTTCCATGTGAGATCTGAATTTCTCAATTACTTCGTTTGCTTCACCAGTAATTTCAAG
ATCATCTTCAAATCCATAGTCGCTGACTTTTATTTTGAGGGTCATCTGCCATGGACAAAA
AATCAAACCTATAAAAATCATAAACCTGCATTTCATCAAATGCGAAATTAGGCTTTTTGA
ACCCAAAATGTCTCAAATAGCACTAATAACGTCTGTTTCTATGAACCAAATATGAAAGGA
TTAGAGTTTGTTTTTCTTGCAGCCGGATCAGTTCTTGGGGCTTTTCTAAGATACAAAATT
ACAGAATCTCCTTTGATTTTCAACACATTACCGCTAAACGTTTTGATAGTTAATGTAATT
GGTGCATTCATTCTTGGTGTGTTTATTGTTCTATCACAACAATGGAATCTTGATGGAAGA
TATTCTCTATTTGCCGCAATAGGATTTTGTGGTTCTCTAACAACAATGTCCTCATTTGCA
CTTGATTCTAGTAATCTACTAGAGAATAATCAATATGGTGCACTGGCAGCCAACATTATT
GTCAATGTTGGCCTCTCTATTGGAGCTCTAATAGGAGGAAAATCCTTAATGAGTACGATA
ATATCTAACTGATTAGAAATGGTCTACTCTTATCAGGTTGTAAAGTTTCAAACAATATCA
TTTGTACAAGGAACTCATTGGTCTCAATCTGTAGGTGATAAAGGAATACTATACAAATCA
TTGAAAGATCCATTTTCAAAACTAATCGTTCAGACAAATGATTCGAAAAAATTATTCCGT
GTACCAAAAGATAGAACTGTAATTGTTACAAATGATACAGTTCATTTTCTAGGCGAACTA
GCCTAATCATATAAAGAATTGATCAACTTGATCTCTGTACTTTAGCGCAATCTTTCCAAA
ATCTGCAAAATCTTCAACAGTTGGATTTTTCATTCTCATTGCATACTGATTCACAAATAC
AGACAAAGCACTACCTATGATTAGATTGTAGACACCATCAGATACATTGTTTGAATATGG
AAATGCAACTTTGATAAAAGGAAGATAAGATTCTGTTTGAGATATCATCAACTTGATATG
TTTTTCAACAAAATCTTCAATGTCTGATGGTATTGCCATGTTTATACTAGTATTGATTTC
TTATAAGTAGATCTTTAACTGTAGGTACTATTTTCAAAATTGATAATATTTTTAGAATTT
GTTTCTAAAATTTTGTTAGTTCAATAATTGTTTTTTAATGACAATTTGAGATAGGTACTT
TTCTTTTCCTTTTCTACTTCTAGGCAAACACCTTAGCTGTCTATTACAACATGGACAAGC
CAACCCATCATATTCTACAAAAACTTCACAATAATTACATCTCTTTTGTCCTGCGGCATA
TCTTCCAATTTGTGATGGCTTTAATGCCTTGTACTCTTTGCATTTGCCAATACAATAAGT
CATCATTAGAGCCAGAAATTATTCAAAGATAAAAGATTTGGTTGCACTGCAACGCACTTT
TTACATTTCTTCCAAATTGAATTTATAATACTAGTCTCCATTTCTGGCTATTGCATTATT
TAGACGAAAAAGTATTTGGAAAAATTACTACAAAAGAGATCATAGGTGCTGAACCTCCTG
AAATTCCTGACACTAAAGATATCTTAGAAAATGAACTTGCAACTCTAGTTTCAGAACTAG
AATCACAATCAAAAGAGAATCTTGAGAAACTCTTAGAACAACAGCAAGCTGCTGAAGCTC
ATGTAAATAGTAGACCTGGAGCTATGGCTCTATCTCAACCTAAAATTCAATTATTTACAA
AGTATAGTCAGAAATACATTCAAAGTATCAAAGAAAAATTAGATTCTTAGACTTTTTTCT
TTCTGGTGCGTTTCTTTGGAGATGTCTTTCTTCTTACCAATAATGAAATGATTGCTCCAG
CTGGAATTCCTATGATTGTTCCAAGGCTAACATAAGGTGCAATAAAGAAATCTCCTACCC
AAATCCCACCATCAGTTGTTAATTCCATAAAGGTTCTAGGTCGTAATACCACTGAGACAG
TTTGTGAATCTTCCTTCTCATCTCCAACATCATCAGTATATTGTACAATAATCTCAAATG
GTAACTTGTATTCTGTATTTACTTCTTCAGTTGGGGTAATGATCCGTGATGTGATTCCAA
CTGGAGTGTTTTTTTCAATTTTAGAAAATGAATGCATTGTCTCTCCTCTAAATTCAATAT
CTTTCGGTGGAATGATTTTGATTCTAACATCGGTAATGTCAATATCTTTAGATATCACTT
CAACTTCAATTGGAAATTCTGCATTTGCAAAAATTGATTCAGGCATTTTTGTGTGGATTG
TAACATTTGGGTCTTCTTTTATTGTAATTGGAATCGCAATGTCGTGATAAAACGGATCTT
GTGGTGTCTCGTTATTTGAAACTAGAATCTGAGAATATTTTATGTTAAGAAAATGAATTC
CTGGACTTGCATCATTTGTAATATTTAGACTGACATTTTCACCATATGAACCACCTTCAG
TAAGTTTCTCAATTGTTACGCTGTTTGGTTCTACAATTAATCCTGGTACATCAGATAATG
AAAATTCAAATGAAATATCTTGTTTTTCTTCCCATCCATTATTTTTTATTAAAATTGAGA
TGATTCCTTCCCTACCGACTACTATTTCATCAGGATGAGTGATCTTAATATCCATTCCTC
CCTCTAGATTCTGAACTAGAGTTTCTCCATGAATGTTAGGGATCATAAAGAACAATCCTA
CAAGAAAAGGTGCAATCCAGAACCGATTCATGCTTTTTTATTATCACAACTGCATTATGA
CTATTCTGGGCAATTACAGGCTCAAAAATCCCAAAAAATAACTTGTTGATTCATAAATAC
CACCAATCCTAGGATTCCAGAATCAATTATGGTAAGTAAAACAAAAGAACTCTGTCCAAG
ATGTGCACAGGGAAAATTAGTAACTGATAATGAATCTGGAGAAATGTTTTGCTCCAAATG
TGGTTTTGTAATTACTGAAAAATTACAAGAGGCAGGTCCAGAATGGCGTTCTTTTACACA
AGATGAACATGGAGATCGAGCAAGAGCAGGAGCTCCTACTTCATTAACAATGCATGATAT
GGGTCTTGCAACAATTATCAATCCAGTAAACAAGGATGCATCTGGTAGACCACTTACAGC
TTCAATGAAAAGTACCATTGAGAGATTAAGGACCTGGGATAGTAGAAGTCAGGTTCATGA
ACCAGTTGACAGAAACTTTAGACAAGCATTTAGTGAATTAAACAGACTAAAAGATAAACT
AGCAATTTCTGATGCAGTAATTGAAAAGGCAGCTTACATTTACAGAAAAGCCCTTGACAA
AGGACTTGTTAGAGGCCGTTCTATTTCAGCACTAATGGCATCAGCACTTTATGCTGCATG
TCGTGATACTGAAACTCCAAGAAATCTCAAAGATGTAGAGCAAGCAGCAAATATCAAAAG
AAAAGATATCGCAAGATGTTACAGATTACTCGTTAAAGAACTTGATTTGAAGATGCCAGT
TACAGATTCAATTCAATGTGTTGCAAGAATTGCAAGTAGAATTGGAATTGCAGAGAAAAC
AAAAAGATACGCAGTCAAAGTTCTCAAAAAAGCACAAGAAAATGAGGTTTCTGCAGGAAA
AGATCCTATGGGATTAGCTGCTGCAGCATTATACCTATCATGTGTCAAAAATGGTGAGGA
TAAGACTCAAAGAGACATTGCAGAGGCTGCAAATGTAACTGAAGTTACTATCAGAAACAG
GTACAAAGGACTCAAAGAGTCACTTGAACTATAATCATTCTTGAGAATTTACTTTTTTTA
CAAATCCACCTTCTTTTGACTCATCAACAATTTCTTCTGATTCATCATTAGATGTATCAT
CAGGATCTTCTGGCGGTTTTACGAATCCACCCTTTACAGGTTCAGGTGGTGGAATATTTT
TTGATCTTCCCATTCCAATTGTTGTAATAATTACAGACGATAAAATAATGAAAAATATTA
TTTGTGGATATGCTTCAGCATTAGGCAGACCCATTGTTATTGGATATGTTGCAAGTACTG
CAGCAGCTAACCCTCTAGGAATCATAGCATTTGTAACAGCTTTATCTAATTTGGAAAATC
TTTTCGTTAATGTTATTCTTGCAACAATTCCTCTTCCAAAGAAAACAGCAATTGTAATCA
AAATTCCAAATATCATGTATTCTATTTGTCCAAAACTTGCCATCAATCCAACAAACACAA
AGAAAAATGCTCTTACCAAAAATGTGAGTTGATTGTGAGTTGGGTCATCCATCTCAATTT
TTGGAAGTTTGAATCTAAGAATACGCGCAAGATGATTCTTGTTTCCTAACATCAAACCAA
ATACTAGGGCAGTCAAAGCACCTGACTCTCCAAATGAGTTTGCCAAGAAGAATAATACAA
ACAAAATTCCTAATGTGAGCATATATCCATGTTGAGCGTTTCCAAGCTTTGTTGATACAT
ACATCCAAGGGATTCCTACACCAAATCCAAGAACAAGACCTACTACAACTGCTCTTCCAA
TAGTTTCTTGTAGTATTTGTAAATCAAATGTTCCTGCAAGTACTGCCTCAAATAGAATGA
ATGCTACTATTGTAGCCAAAATATCAGTTAATGCTGATTCAAAACTAAGCATTGACTTTG
TTTCATCTGAAATTTTGACATTTCTGACTAATCCAAATACAATTGCAGAGCTACTTCCTC
CTACGATAGACCCTAGCAGTATACTCTCTAACCAAAGCCATCCTAACGCATAATGAGCTG
CAATTGAAATCATTGCAACTGACAAAATAAAACCCAGAATAGCTAACGTTGATGAAAAAT
GTGCTGTCCTTATCACATGTTTGATATCTAAATTCAATCCACCATCAAACATGATTATTA
TCAGTGCAAGAGCTGCAAAGTATGGGACCACTTGAAGTACAGCTTCCGGTTGAATCAGAC
CAAGTACTGGACCTAAAATGACTCCTAAAACCATTAAAAATGCGACATCAGGAATTCCTG
TTCTTTTGAAAAACGCCTCACCTGCAACTCCAAGAAAGATAACTACTCCTGCCGCAAGTA
AAATCACATGAGCTGGAGCAATGAAACCGTCTTGAGAAGATAATGTTCCAACTGAATTCT
CTATCTCTGTAAGTTTTTCAAAAATAAAACTTGAATCAAAATTAGATAATGGAATTTCAC
CACTTTGCCCTCTGATCAAATTCAAAATAGACAAAATTATCGGATTCATTTATGACTGCA
TCTACATACCTTCGGATAAAAATTAAACTAGATTTAGTTGATGATTTTAGGCTCAGTGGT
GATTTTAGATACACATTAAATCAACCATAATGTAATTTTCTTACTTGAGTGGTACTGAGA
CATTACGTGAAGATCATAAACAGATTCGACGATTAGAAAAAGTCATCATAAAATGCTATA
CTGAACTTTATGCAGGAAAAAACATTCCTTTTTCTGATATTGACAAAATTACATTAATTA
TTGAAGAATTTTTGGACTCTATTCACTATTCTAGAGAAGAAGACTCGTATTTTCCATGTG
TTGCAACATATGATCACCTAAAACAAGAGATCAGAGGACTGTTAATTGAGCACGAATTTT
CTAGAAGAATTGCTTTACAAATCAAAAAACATCTCAAAAGATGGAAAGAAGGTGAAGATG
CAAGAGAACCTGTTGCAAGATATCTGAAAACATATTCTGTGTATCTCATGGATCATATGA
ATAAAGAAGAAGACTTTTTTGATAAGGCAGAAACCGAAGTTTTGTCAAAAGAAGAAGAAT
TAGACATGTATGAGCAATTTAGATCGGTCATGACAATTTCAAAAAAAATGGAAGACATGA
TTAAAGAAATTGAATATCTTGAAAATCAACCCTGGGTTCAAAATTAACGTAAGCTCTTTA
TGGGTAAATCAGAAATTTTTTGCATGAAACCTTTTGTTCTTTGGATGACTGGTCTTCCAT
GTTCTGGAAAGACTACCATCGTAAAAGACTTGCAAAAAGACATTCCTAATTTGGCAATGC
TTGACGGAGATGAATTAAGAGAATGGTTTTCTCCAAAAGATTTCTCAAAAGCAGGACGTG
ATGAACACAACAAAAAAGTTGCACACTTGGCAAAACTATTGCTAAAACATGGTGTTCCAA
GTGCAGTATCTCTAGTCTCACCATATCTTGAAAACCGAGAAAATGCCAGAACTATTGTCG
ATGCAGGTGATCAGTTTGCAGAATGCTATGTCAAATGTTCACTAGAAGAATGTGAGAAAA
GAGATGTCAAAGGCATGTATGCTAAAGCAAGAAAAGGAGAAATCAAAGGATTTACAGGAA
TTGACGATCCTTATGAGGCTCCTGAAAAAGCAGATCTCATAGTTGACACAGAAAATGAGT
CACTTGGTGATAGTGCAAACAAAGTAAAGGAATTTCTTAAATCAAGAAACCTACTCTAAT
TTTTTAAATTCATCAACTATTGTTTGATGAATAATTCCATTTGTAACTAGAATTCCATTT
TGATGATGAACTTCCCTGTTGTTATATGAAATGTTGTTTCCAAGCATATCTGTCATCTTT
CCACCTGCCTCAGAAATTATGCAATGTGATGCAGCTGAATCCCATTCTTTCATTTTATCT
GTAGTAGTGATGTATGCTTCAGCTTCACCTGATGCAATTTTTCCAACCTTTAATGAACTA
CCAATACTTGTAAAATCTTCAATTCCTAATTTTTTGATAAAGGCTTTTTCTTTTTCTGAT
AGATGATGTCTTGAACCAACAGTTCTACATTCTGAAAGTTCTTTAGTTGTAGTAACTGAG
ATTTTTTTCCATTCTTCATTAGAATATCTAAACGCACCTTTTCCTTCTTGCGCTACAAAT
AATGTTTTTTCAGTTGGCCAACCTATAACTCCAAGAATAGGTTTTTTATTTTTTACAAGA
GCAATCATTACAGTAAACTCTCCAGTTTTGTCAATAAAATCGGAAGTACCGTCTAACGGA
TCAACTATCCAAATTACTTCTTCAGATAATCTACTTTGATCATCTTTGTCTTCCTCAGAC
AAAATACAAAATTTTGTCTGAGACAAAATCCCTTTGATTATCTCGTTACTTTTTAGATCT
GCTTCTGTTATTGGGGAATCATCTTTTTTTGTAAATTCTTCAAATTTTCCCTTGTAAATC
TCTAAAATTGCACTTCCAGCTTCTTGCGCTGCTTTGATTGCAATGTCTAATTCTGGAATT
TTATCTAAAATTGGTAAATTCTTCAAATTTTCTCCTATGTTGTAAGTTCAGGCTTTAATG
TCCATACTACTCCGAGTGCAATAAACGGAATCGAAATAATTCCAATGATTCCAAGAATTG
TGAAAAATTGAGATTCTGAAACTAGAGGATTGTTTATGATCCAAGGAAGTGGTAAAGATA
CGATTATCCAAATAATTCCTAATAATATAATCAACTTTGCTTTTGCTTTTCTATCTTTCA
TCACTGTTTACTCCTTCAGGTGCTATTAAATTCATATGAATTTACTTAGTTGATTCTCCC
CCATCTACTGCTAAAATTGCACCTGTAGTCCATGCTGCATCATCTGAGGCAAAATATAGT
ACAGCTTTTGCCACTTCTTCAGGTTCACCTATTCTTCCTAATGGGTGCTCTGCATTCATG
AAATCTCTATCTTTTTGGGTTTTCACAAATGGTTTTGTCATATCAGTATCTACTACTCCT
GGACAAATACAATTAACTCTGATTTTATCTTTAGAATATTCAAGTGCCCAACATTTTGTG
AGTACAATAAGTGCTGCTTTTGTTGCAGAATATGCATCTGCATTAAATCCTTGATATGCT
TTTAGTCCTGCATCTGATGAAATATTAATTATTGAACCTGATGTTTTTTGTAAATGAGGA
ATTGCTTCTTTAGTAACTCTAAACTGTCCTGTAAGATTTACATCTAAAACTTCATTCCAT
TCTTCATCATCAATTTCATGTAATTTTTTTATTTTTGGGAAAACTCCTGCATTGTTTACA
AGAATGTCCAATCTGCCAAATTTTTCAACGATTTTTTTTATTGCATTTTTTACATCCTCT
GTTTTTCTTACATCAGCTACAATTGCAAATGAATTAGAAATTTCAGAAGATACTTTTTCT
AACCGCTCCTGAACTTTCCCGGTAATTGCTACATTAGCTCCATTTTCTGACAAAACCTTT
GCAGTAGCAAATCCGATGCCCCTACTTCCACCAGTTACTAGAGCTACTTTTCCTGATAAA
CTCAATATCTTTAACAAAAAAATTCGTAATTTATAGATCGATTTTTTTAAAATAGGAATA
AAATATTTCAATAATTCTAAAATTATTTGTAATTTATTAGATAAACTGTTAAATAGTTGA
AGTTCCTATAATAATTAATGCCGAAGGATATAATTCCTATCGACTAAAATCGCGTAACCC
CGCAGAACGATATAGGCAATCAAGCGCTGAAGTCGTTTGACAACGAGAGGGAATCTCTCA
TAGTTCTGCAATGAAGGGGATTACGCCTCTTTTAATTTTGTAAAATACTAACAGATACCG
AACCCATCACATTTCCATTTGGATTGATACTGATCTTTACTTGCTGTTTTTCTGAAATCA
TAATTTGATTTTCTCCAAGATATTCCCATGTATAATATTCAGAAATTCCTGTTTCATGTA
GAGTGTTTTCTAATTTGAAATCTTCAGAAAATTCTATACTATAACCATCTAATGAAATTG
ATAAAATTTCTGGACTACTTCCATTTGGAACAAATCTAAAATAATATTCACCGCTTTCTA
TTTCAAAAGTTTCTGTATATTCTCCATTTACATACAATTGTGGGTCTGCTAGTGTCACAT
GAAAAACAATACCATCATCTTTCTCAGATGAATCCAAAGACAACACCATAACAAATCCTA
CAATTATTGCAATAGGAACGATGATGATTTTTTTGTTCATAAAATTATTTTGAAAATCCC
ATTATAAAAATAAATTTCTAGTTTTCTCTTATTTTTTTGGTTAGTGCTTCTATTTTTTCA
AGTTGTTCTAAAATCCATGGGTCATTTATCAAATCCATAATTTCTTCCATTTTGAATAAT
TTCGGTGTAGTCATACCTTCTTCAAAATCATATAATTTGATAATTCTATTTTTTATATTT
TCAGATTCGATCTTTTTGTTCTGTGCAAAATTATGTGCAAAATCATTTCTAATTTCTCTA
ATTTCATTTAGTTTTTGTTGAATCTTTATTCTTGTTTTTTCCTCAATTTCTTTTTTGAAT
TCTTGATGATTTTTCATTATTCTTGATATCCAAACTATTTTTGTTCCAAAAGATGCGGTT
CTATCCTCATCAAATACAGTTTTTGCCCACAACGGAAAATCATTTTTGTCACGTAAAAAT
AAGTCTGAAATAATTACCGTTAGTGTTGAATCTAAAACTGAAACATAGCTAAGAAAATTA
CCTCTAATTCGATTTACCAAATTGACATATTCTTTATCTGTTAATTCTTTGGAATTATCT
GGCAAATCAAAACCAAATGGCTCACTCATGAGTTATGCCTAGAAAAATGGTAAATAGATT
TTTGGATTGATTTTTCATCTTTGTTAGTGAAGTTACACACGCTGTGAATCATTCTTTACA
CCTGAAATTAAGTACATTTTCCTAAACCTAAACCATGGCTAATTTGAGTAACAAGTGGAC
TAAACCACCTACTACTAGTATTACTGAAAAAATTGGTGATACTGTCAAGCCTAAAGGTGC
TCTAAAACCACGTGTTCAAGAAGGAGTCAAAAGATTACGATTACAGATTCAAAAATTAGA
CAAAATGCTATCTGGATTGAAAGAACGTGATGAGCAATTATTTGCAAGAATTGTAGAGGC
AACCCAGAAACATGATACTCAAACAAGCAAGGTTCTAGGAAATGAACTAGCAGAAATTAG
AAAAGTTATCAAAATTATGAGCAGTGCCAGAGTTGCTCTAGAACAAATTGAATTACGATT
AACAACATTTAGTGATTTAGGAGATACAGTAGTAGCTATCATGCCAACAATGGGATTGAT
GAAGAATCTCAAATCCTCTCTTGGAAAAGTAATGCCTGGAGCAGAAGCTGAAATTGGTCA
GATGGCAGAAATGTTAGGTGGATTTATGACTGAAAGTTTCTCAGGTGATGCTGCATTTGG
AATGGATGAGACAACAAACGCAGAATCTGATGCAATTCTTAAAGAAGCAGCAGCTGTTGC
AGAAAGCTCTGCAGGACAAATGTTCCCATCAGTTCCTACTGAATCAGCAGCATCTACAGA
ATCAACTTCAAAGTTTTACTAAAAATTATTTTTCAAAAATTCTCTTGTTATGTTATAATA
TTTACTACTGATCAAACCTATTTTCTTATATTCAATTTTTGTCGTTTTGTTCTTGAGAGT
ATTTTGACTGAGAATCTAAATAATACTATGCCGTGAGGATTAAAGTTGAATAATTATCTA
ATATTTGGCTTTATTCTGTCAGCCATTTTCATCCCTATCACTTCTTATGCAGACAATGTT
GAATTAGAAATATCTGCACCAAAAATTGTTGATAGTACTGGTAATACTGTAAACGAGATT
TTTGCTCCACTAAATGGGGTACCTTTTGCCTATCAACCATCTGCAATACTGCAAAATACT
GGAACATCTCCAATAGATTTTACCTTTTATGCTATGGTTGATGATGGAAATGAACTATTG
GAACTTAGTTCCTTTTCAGCATCAATAAATCCTAATCAAGACTTTACACTTGCTTTGACA
TGGAATCCACAAAAAGAAGGCAAACATACACTCATTTTTGGAGTGTGGAATAATCTTGGA
GAAAAAAATGATCTAATTACGCCAATTGAATTAGATGTAAATGTATTATCAAAAGATTCT
TCAACCAATTCTATTCAAATCGCATCATTTGTTGATCCTACCAAAGATCCACAAAGCTAC
ATTGACAGATACAACAATGAAGAATCATACAAAGAATGGTTTGATGAAAATTATTCGCAA
TATGATTCCATAGAGCAGGCAGTAGGGTTGCCGGAAGCATTAAAAGAAAAAGTACCGACA
TGGGTAAAAAATAACGCAAAATGGTGGTCTGAAGGAAATATTGATGATGACACATTTGTT
AGTGGTGTCCAATTCTTAATGAAAGAAAAAATTGTAAATATTCCTGACTTACCTGAACAA
TCTTCAGAAAAAACAAAACCAACTTTTGTAGATGAAACCAAAGATCCACAAAGCTACATT
GACAGATACAACAATGAAGAATCATACAAAGAATGGTTTGATGAAAATTATCCTGACTAT
ACTATTGAGGAAGCAGTTGGAATATCAAAACCAATTCCTGGATGGATAAAAAATAACGCT
GATTGGTGGTCTGAAGGATTAATTTCTGAAGATGAATTTGTTAAAGGAATTGAATTTCTA
GTAGAAAATAGAATTTTAATTGTAAACTAGAACTATTCTGATGCTTCTCGAGATTCTTTG
ATTTTTCTAACTCGACTACCTTCATCATCAATAATTCTATCAACACCAGATAATTTCTCT
CGTAAATTATTGATAATGGTGCCTACCTCATCAGCTTCTGCTTCAACTTGCTTTCTCTTT
TCGGCAAGTTCTGAAATTCCTCTGTTTTCCTCCTCTATGTACTCGTTGACCTTTTGGAGT
TTCTCTTTGAGATTCTTGATATCTACTGATTCTTCTTCAATATCTTTTTCAAGTAAAGTT
CGCTTGTCTTTGAGATTCTTAATCATTAAACCAACATAATCAATTGCCTCTTCAAGCTGA
GCACGTTTTCCCATTAATTCCCCAATTCCAATCTGACTTGGAGTCTCTGAAACTGTAGAT
TCTGGAGCAGCCTCTTGTTCAGTATTATCTTCAGGTCTCTCTTCTACCATTTCTCCGCCC
TCTTCTTTCTTGAATTTATCAAACATTTTATGATTTACTTTCTAAAATGGGAATAAAAAG
TTACTATGAATCTCAAAGCTGACAAGGTGAATGATTTTTACTCAAAAAAAGGAAAAATGT
GGTGAATTATTTCACCGAAATTGAATTTCTGAACTCTTGGTTAAAATCAACTGATTTTTC
AAAACTGGTATCTCCAATCTGAAGAAATTTGATATTTTGACCCATCTCAGGATTTACTGC
TGAATTAAAGAAAATTTCAAAGACATTCTCATTGTCTGAAAACTTACCAGAAAATACAAC
TTTGTAACTGAGATCCTCTTCTGAGGCAGTTCCATGCAGTTCTACATGGGAACCATTGGA
TTTTCCACTTAATTCTATGTCAAACTCTCTTTCTCCAAGACTTAGGACTCCGTTAGTTGA
AATCTCCCACAAGTCTTGCCCGACTTTTACTGCTTTTCCATCAAAGAGAGTAATTCCAGC
ATTATAGGCCTTGTAATTCATTATTGCCCATCCTGATATGTCAGATGACATCATTCTCTG
CATATCTTCTTTCGAAGTATCAGATGGCAAGGCATAACGTTGGACTTTGAGCTTTCCATC
AACCATTTTTTCGGTTAGGATTACTCCTAGTCCCTCATTTTTGGAACTTCCTTTTGGCTC
ATAAACTCCAGTATTGTCTGCAAACGAGTAGGTTACAGTAATTGGAGATGCACCAAGCAT
CAAAAGGACAGCAATAACACCAATAGTTCTGTTTTGGGGTTTTACCATGAATAGTACACT
TCAAAATTATACATTAGGAACAGACAGGAATCGTTCTGTTCTTTATATAGTAAATTTCAG
CAAAAACTTCTAAAATCTATCAATTTCAGACATTTTTTCTCAATTTGTCAAAAAGTATGT
TTTTTGCAAGAAATCTAGTATTTTTCATACAAAAAACTAGGCACAGAATTTCTAGGAATT
TTCTCCTCCGCAACGATTTTGCCAAAAATTGACAATTTTTTCTGTTCAAAATGGTGTTCC
GCTACGTGTTCCGCTATGGTGTTTCAAAACATTCCTCAATAACTAATTGATTGTATACTA
TACCATGTCAAAACAACAATACAGGTCCGAAATGGGCATCATGGGTGATATCCTAAACGT
TACTGCTGATGGCGGTCGTGAAGGAATCATTGTATCTGCAATATCTCGCAAAGCCAACCT
ATCTCACTATGCAGTACTAGACAAATGTGAGAAACTGGTAGAAGCAGGCTTAGTCGAGTC
TGTCAAAAACGACAGAAATAGAGTCTTTCAAATCACTGAAAAAGGACTTCAATTTTTCCA
AGAATTCAAGAGATTTCAGGGACTCGTGGAGAGCATGAACCTAAGGTATTAGCCAATGAA
TCCCCAAATCGTACCAATTCATAGGACAGAGTCTCGAGAAGATGGAATGCTTTTTGTAAG
GACTGATGGTATCATCGATACAATGGTTAATGCACCTCTGATAGTTGCAGGATTGCTGGT
TGTAGCACTAACGATACCTTTGCAGACCTCATTTGCCACTACTCGAACTCTTGATCTAAT
CATCAATTCAGATGGTTCTACACATATCTCCTCTCAAATTGATGTGGATTCCTCAAACTT
TGAGTTAAGTCTCTTTGGCCCATCTATTGACAACTTTGTTGCAATTGGGTCAGATGGTAC
GACATTATCTGGTGAAGTCATTGAAGATAAAGCGATGATTCAGACGAGTGATCATTCTTC
TATCACCGTAAACTATGATATCCACGACTTAATTTCTAAAGAAGGTAGGATCTGGACATT
TTCATTTGATTCTCCTACAAATTATTCCCTCCTAATGCCAGAAAACTCTGTCATTGTTGG
AATGAATATTCTACCTGAAAACATGGAACAACTTGATTCTCAAATTAAATTAGATATATC
TCCTGGTTCTGCACAAATTGATTACATCTTTAGTACTCCTGTAGAAACACCTACAACTCC
ACCTGAATTTTCATTTGATTCAGTAACTATTGGTTTGATAGTTGGCCCAATTGCAGCAGC
TATAATTGCTTCAGTAATTGTGGTAAAAAAGAGACAATCAAAACCTCAATTACAAACTGA
GATAATCCAGGATATTCCTAAACCCACAACTGATTCACTAACTCCTGATACAATCTTTAA
TCTCAGACCAGATATGAGAGAAGATGATAAAGAGATTGTAAAATTCATCTCTGAGAATGG
TGGTGAAGTCTTTGAAAGTGAGCTAAGAAAGAAGTTCCTTCAACCAAGAACCACAATGTG
GAGAGCCGTAAAAAGACTAGAAAGATTAGGTGTAGTTGAAATTTACAAAAAAGATCTTCT
AAATATGGTCAAATTACGAAACGATTTGGAGGAAGAGAATTGAAGAGCCTAACGTTACTT
GCACTATTGGTATTGACAGTAGGCATCATTTCTACAAACCAAGCATTTGCAGAACCACTA
GATTCTGTTAGCACCTCTGTTTCAAACTATGATGGAGATTCTGCAACTGTAGAGATTACC
TGGAATAACGATGATTCAGTGAAAAATTACAAAGTTGGCTGTGTTAGTTGTACTCCAAAT
ATTGTAGAATTCACAACTGGTAATAGTATGACCATAGATAATGTTACACCATTCCCTAAT
GGCTCATCTGCATTACTTTATGTGATTAGCTATGATTCCGAAAACAACATCATAACTGCA
AAACAACTCATAGTCAATCTTAATCAGTAATTTTCAAACTCCCAAAAATTATCATAAACT
TATTATACATTTTCCAAACAGGATTGAGCATGGCATCTAAAGCAATTACTGTTGGTGTGG
GAATTCCAATGATTGTGGTTGGCGCTTTGATGGCATGGTTATGGGCTCCAATGGAAGGAG
ATCTTCAAAATCAAGTAGAACTAATTGGAAGTACAATTGGCATTCTAGGCATAGTGTTCT
TTATTTCTGGATTGTTCTACACAAAAGAACCAGTGATGCATTAGAAACTCACTGAATAAA
TAATGAAAAAAATTACCATTATTACTTGAAAGTTAGATTATTTGAGATATTTACATCCGT
AGAAGGGGAAGGCATTCTTTATGGAACAAAGACACTTTTTGTAAGACTAGCAGGTTGTCC
ATTTACTTGTTTTTATTGTGATACAAAAGAATCTCTTCCACTTGATTCTGGAACAGAATA
CTCTATTGAGGATGCAAATCAACTAATTGACTCTAACCTAAAAAATCAAACATACAAAGT
AAATTTCACAGGAGGTGATCCTCTTATTCAACATCAAGCAGTTGCATTACTTGCAAAACA
CATTCAGGAGAAAAAAATCCCAACATATCTAGAATCATCATGTTTTGATATTGATAGATT
CAATCACGTCTTGCCATTTATTGACATTGTAAAAATTGAATTCAAAACAAAGGATTCAGA
TTTTGTAGACTCTCAACACTATGAGAAACTAATTGGCCATACCATGAAATGCTTGGAATC
ATCAGTCTCTGCAAAAAAGATAACCTACATCAAAGTAGTTGTCAGCTCAAAAACAAAGCC
TGATGATTTTACACAACTAGTCAATCAAATCTTTGATATTGTATCAAAAGATGACATTGA
TGGATTCATCATCCAACCAACTTATGGTGTTGCAGAACCTTCACTTGATTTGTTGTTGAG
TTTGTATGATATTGTTTTTCCACACTACAACGAAGTCAAGGTTGTTCCTCAACTGCACAA
ATTCATTGGCGCACCATAGTTACCACCAACCTAAAAATCCGATTACGTTCAAATACTAGA
AAAATCGTCTCAAATCATCAAAATGGATGAAGAACGTGTAAAGAAACTTGTCAGAGAATT
GATAATCGAAGTTGGCGAAGATCCTACCCGTGAGGGCTTGCGTGAAACACCTGAAAGAAT
CGCAAACATGTATCAGGAAATCTTTTCTGGATATGACTCTGATTCAGAATTAGCTGTTCA
ATTCTCAGAAGATTCTGACGTAGTTGTAGCACGTGATATTCAGTTTTACTCAATGTGTGA
GCACCATATGCTTCCATTCTTTGGTAAAATCCACATTGCATATTCTCCAAATGGCAGAGT
CTTTGGAATCTCAAAACTAGTAAGACTAGTTGAAAAGTACTCTAAACGACTCCAGATTCA
AGAACGCCTAACCAAAAACATTGCAGATGAACTATACTCTCAAGGTGTCAAGGGAGTAGT
TGTTTTAGCTGATGCAGAGCACCTATGTATGAAAATGCGTGGTGTCAGAAATGATGCAAC
ACTATCATCATCAGCATTTAGAGGAATTTATGAAAATAAAGAGGATAAAGAGAGCATTAT
GACTCTAATTCGAAAACGTGCTTCAGATTCTGCATATTAGATACTCAAAAATTAAATACC
GATTCTATTTCAAAAAACTCATGGATGACGGAAGAAAGATTGCATATATCCCAAAAGAAG
GATGGCCAAAATTTACTTGGTATGCAATTGAATTTGCAATAGTCCTTGCAGTCTGTATGT
TGATTGCAAGAGAAGTTGTTGCAACTCTATCCGAATTGTCTCCAGACCTTCAGAACTATA
TCTGGTGGGGAATCACTGGATTGATTTTCTTGGCATGGTATATTGGAATAAGAGGATTTA
TTCTAAAAAAGAAAATTCTAAACAACAGATACTAGAATTATTTTAGATATTTTGTTTTGT
CTGTAACTCCTGCTTTCTCAAATGCAATCTTTCTATTATTGCAAGACTCACAAACACCAC
AATGCAGTTTTTTGTTTGAATAACAACTCCAAGTTCTAAAGATGGAATCACCTAACACTT
TCTTTCCTTTCTTTAACAAGTCACTTTTTGATAACCCTTCTCTGTATGGAGACCAAATCT
TTATCTTTTTTCTTATTTTTGAATTAATCCCATCAATCTCGCCTTGATTGAATGCTGATT
CTAGTTTCTTTGCAAAGGCAGGTCTGCAATCCGGATAGTACTTGTCTCCTGTATGTGCAC
CATAAACGACTAGGGATGCGTTTAGGGTATATGCCCATGCAGATGCAACTGAGAGAAACA
CTGCATTTCTAATTGGTACTACTATAGAGTACTCAAATTTGCTTGGAATCTTTCTTTTTG
AGCTAGTCAAGACATTAGAGTCACCGTACAACTCTTTCATAAAACCAATATCGATAATCT
TGTGCTGTTTTAGTCCTAATTTCTTTGCAAATGATTTTGTAGCAGAAATCTCCATGTTTG
CTTTCTGACCATATGAAAAAGTAATTCCATACAACTCGTACTTTGATTTTAGAAATGATA
CTGCACAAACAGAGTCAACTCCTCCACTAAAAACAACTACTGCTTTTTTCATGACTCATC
TTCTTTTGTCTGCAGCACCTTTACTTGGTTTGCAGATTACTGTCTGACATTCTGTTTTTG
CTGATGCAAATCCTCTTGACATTGCAGAACTGATCTTTTTCAAATCAGCTGAACTTTTAG
AAAATGCAATTACTGAAGGTCCTGCTCCACTGATTGTTACGCCTAATGCCCCTGCTTTTA
GGGCATTTTCTTTTACCTTGTCAAATCCTGGAATCATATGCTTTCTTGCAGGTTCTACAA
TTACATCTTTGATTGAGTTTCCGATTAATTCTGGATCTTTTTTCATAAATCCTGCAACAA
TTGCAGATGCGTTTGATAAATTCAAAATACTGTCTGTTAGTTTCACTTTCTTTGGAATTA
CTCCTCTTGAAACCTTGGTCTTCTTTTTTGGAACCTCAAGTTTTGGAACAGCAACACACA
TTCTAAGATTTGTTGGAGGATCTACTCTGGTTACTTGCAATGGATTTGTTTTAACAATTA
CAAATCCTCCTAATACGGAAGCTGCAACATTATCATAATGAACTGATCCTGCACTTGCTT
TTTCACCAGATCCTGCAAACTCTACTAGAGAATTTCCATCTAACTTTAATCCAAATAATT
TGTCAAATGCTACTGCTGTAGCAGCAGCTGATGCGGCACTACTTCCCATTCCAAATCCTG
CAGGAACGCCTTTCTTGATTTTAATCTCTACTCCACTTTTTATCTTGAATTTTTTTTTCA
TATTTTTTACAACTAGTCCTGCAGTATTATTGTCTGGCTTTGTTGGAATGTTGTCATCAG
TTACTATTGTGATTCTACTTTTTGTTTTGGTGAGAGTCACTTCGTCATAAAATGCATCTA
CTGCCAAACCAAATACGTCAAATCCTGGACCTAGATTTGCTGTAGACGAAGGTGCTTTTA
CTGTAACTTTTGATGCCACTAATCTTCTACCTCTTCGCCCAAATTAAGAATTCTGCTAAG
AGCTCCCTCTAGATTGACAAATCCATCTCCAGTTACATTTGAGATTGGAATTAGTCCCTG
TGCAAATCCGCTAAGATTCAATCCTCTCAAGATGTTTGTAGTCAGAGTATAGGTATCTCC
ATCTGCATCATTTGCAATAGCACTCTCCAAAGTACTCAAACTACTTGACCATTGTAGAAT
GTTTTTGAGATTGGCCCCAATAAGATCAGTTTTTGTCAGTACGTTGATTGTTGGTAGATT
AAGTCGTAGTCTAATTGATGTTGCTAAAAGTGCAATTGATACAAAATTAACTGGAGTTGT
AATCAATGCACCATCAAAAAGAAACACACTTGTTTTCTCTTCAGATGAAATGTTGTCTAT
AAGAAAACGTCCGCTGGAACGATATGCAAATAATTCAATTTGTCCTGGTGTGTCAACTAT
GAGATAATCTGGATTCACTCTGTTTACCTCATTTTGAATATCATCAATCTTTGATGCAAT
CAAATCAGCTGCCATAACTAGTGCACCATTTGGACCAAGATCATATTGTTGCATGATGGA
CACAATATCTACAAAGTCTCTGACATCAACGTCACAGCTATATGGTAAATTTTCTACTCC
AGGATCCAAATTTAGAACTGCAGTAAATGCACCGTTCTTTGTATAGTAATCATATAGTTT
TGATGAGAGTAATGATTTTCCTGAACCTGCAGTTCCAGAAACAAAAATGGTCTTCAATCT
GTCTGATTCATAATCTGCTCATATTTCAAACTAGTTGAGAATTACAGAATATTTTTGAGG
CTAATCTCAATTAATTACAGAATTTGTGCATGGTTTTAGGCGTGAAAACTCTACTAAACC
GATTTTGTCAACTTTCATATTTGATCCTTCAAAGAAATCATCAAATGAACTGGAGACTTG
CAGCTATTCCTGCTACATTAATTCCAATTATCATTATAGCTATTCAATTTGATATCAAAC
CTGAAGACGTTCTTGCAATCGGTTTCTTTCCATTTGTCGGTGCAGTTGTAGCAATGATGA
TAAAACTAGGACTTCAAGGAGTAAAGTTTGCCTACATTGCAAGGAGATATCTTGGCAATT
TTGATTCTGTTTTGAAATTAACTGGAGTTCGTGTCGGTAGTGAGTTTATCAAATTTACAA
CTCCGATGTTTATTGGAGCAGAATTCATCGTAATCTATTATTTGCACAAAAAGGGAGTAA
AGCCCTCAAAATCAACATGGATTGCAATAATGGATATTGTAACTGAAGTGTTTGCAGCTG
GATTGTTATCTATAATGGCAGGAATAATTGCACTGCTAAATGGAGCATATGTTGTTGCCG
CAGTAGTTTTGGGAACCAGCATTACTGTCACCACATTGTGGATGGTACTATTCTTCTTGT
CTTCTAAACGCACATTCCAAGTTCCTAAAGTTTTGGGAAAACTTGCACAAAGATTTGGAA
AAGAGAAAGGTACCAAGTATATAGAACAAACAAACTCTTGGATGGAAGAAGTGTGTACTA
TGAGTAGAGAAAATCTCAAAACTTCTGAATCAAAAAAGGTCTTTACAATATCATTCTTGT
TTTCAATAGCATCTTGGTCATTTTATGGAATTTCATTTATGATCATTGCAATGGGAACTG
GATATGTTATCAACGCATTTGATTCTATTATGGCTGTAATGGGGGCAAATGCAATTGGAA
ATCTTCCAATCACTATTGGTGGTTCTGGCCTTGCTGAATTTGGAATTGTTGCATATCTTA
ACAATCTAAATCCATTTGACTTTGATGCTTCCCAAGGTGGTTTAGCTTGGGATGCAGTAA
TAGGCTGGAGAATTGCAACATACTATGTACCAATTGTGATTACTTGGTTGCTTTTAGTAA
AACTAGCCTTGAGTAGAATCTCAAAACCTCAAGCCACATAGAAACCACTTTATCTTAAAA
CGATTTTTTTGATTTGTGGATTTCAAAAACAAAACAGTATTGATTACTGGAGCATCATCT
GGAATCGGAAAGCAAACTGCAATTGAATTTGCAAAGCTTGGTGCGAACATAATTCTTGTT
GCAAGAAGAAAAGAAAAGTTGGATGAGCTTGCAAGCGAATTAGAAAAATTCAAAGTAACA
ACATTTGTCTGCAAATGTGATGTCTCAGATAAAACGCAAGTAAAAGAAATGTCAAAGACT
GTTTTAGAAAAATTTGATTCTGTTGACGTGTTGGTAAATAATGCTGGTTTTGCAATTTAT
GGTTCTGTTAAAGATCTATCTGTTGATGAAATAGAATCCCAGATGGAAACAAATTATTTT
GGAATGATGTATTGTATCAAAAACTTTCTACCTTCCATGTTGGATAAAAAATCTGGTCAT
ATAGTCAATGTTGCATCAGTTGCTGCAAGCTTTGGCCTTCCTGGAATTGCATCATATTGT
GCATCAAAATTTGCAATACTAGGATTTTCAGAGGGTCTTAAACATGAACTACATGGTACT
GGAGTAGGAATTACTGTTGTTAGTCCAATAATGGTTAGAACAGACTTTTTTGATCATCCT
TCATTTGAGAAAATGCCAAAATATTCCCCCACATCACTTAGTTCTAAAACTGTTGCAAAA
GCAATTCTAAAGGCTGCAAACTCTCCTAGATTAGAAATTATTGTTCCTTCTGTGGTTAGA
AGTGCTGTATGGTTAAAGCATACATTTCCTTATTTCATTAACCCTATCATGGGAAAGTCT
TTCAAAAAACAATTAGACGCTGTAAAGTAATTCTGAATTACTCTTCTTCGTCATCATCTG
CGGCTTCATTAGAGCCTACATCTAACAATTCAAGTGATTTTAACTCAAATTGATAAATTG
CATTCATATCAATCTCTTTTTCTTTTTCTAAATACTCTGAGACTTTTTTGCTAAGTGGTG
CTTTGTGTTGATCAAAAACAAATTCATAGACTTCTCCTTTTAACAAGTCATCTATCTTGA
CACTTTTTGGAACATCCATAGTTACAATGTGTCTTCCGTCTTCTACAGCATCATACAATT
GAACATCAATTTTGTTATCTTCGTAATAAAACTCTAGTATGTATCCAGATTTTTTTAGTT
CTTCAGGTTTTTTGAATTTTGCATTCTGAATCTCATCAGTAACCCATTCAGGAATTTCAT
CTTCTTTTTTCTTTTTTACCATAATAACTCACGCTAGTTTTCAGCTTTTTCTTTTTTGCT
CTTTGACCACCATTCTAAATAGTCATCATGCTTATCATCACGTGTTCTTTCTTTTTGGTT
GAGTTTGTATCTGATGTCTGAAACTTGTTCTCTTGTTGCGTAAAGACCACATCGTTTACA
AACAAAATTTCTTCTATTCTTCTCATCCATCTTCATTGGAATGTCAATTTCATCGTATAA
CTTGAAAAGATCCTCTCTGCTTCTTTCTTCTTCAGGAACTTCAGATTCATATTTTTCTTG
AATCTTTTTTCTCTCTCTGTGTGTACATTCTGGACAGTTAGGCACTGATGATTTGGCTTA
ATTTTTTCCATAAAAGCGTTCCCACATTGTAAATTGATCGATAAACATCTGACACGCGGA
TTTTTTCATCATCCCTTTCGGTCCGTTCGCCCATCGAAATCCCGCGTGCCAGACGAGCAA
AATTCAAAAAATAATGTATTATCTCTTTTCTTCTAACGTTTGGGCAGCAATCTTTGCTGA
ATTTTCAGCCCCGTTTGGGACAAAATTCTTTGAAAATTCGTTTAAACTCTCTTCAAATCT
CTCATAATTTGCTCTAATCTTTGATATTCCTTCAATTACCTGCTTTGTTTTTGTGGCTAG
AATTCCCAAATTCTTCTCTTCGGCCCATTTGATGTTGTTAGTGTGCTCATCATAGATGGG
AATGCCGATGATTGGCTTTGTTTTACCACCCATAATCTCGCCCATTACTGTATGTGAACC
ATTCACTACAGCATATTTGCATAGATCCAACACAGTATCCTTTTCCTGTTCTGAAAGAAA
TCCAATATCAATCTGAATCCAATCTATTTTCTTCTCTAATGCATCAGATATGGAATATCT
CTTTCCATCTTTGCCAATAACAGAATCAATATTTGGATCATTTCTTGCATGTGAAATTAT
CCTCTTTTCTGTTTTCATTTCCTCTTTATGAAATACTTCTTCGTATCTTTGACCAGTTCC
ATCATTTGTTGATTTGTTTCCAGTTCTCATCCAATACCCAAATTCATCATTCTCAATTAG
TTTTTCAAGATCAGAACTGTCAGTCTTTTCAATTTTCTTACTGTTTGTAAAGTGACCAAC
ATAAGTCACCTTTTCTTCAGCTTCTTCTATGACATTTAGATTGTACTCACACATTGTATA
AGGTGGTGGAGAGTCTGCAACAAGAATCTTTGATGCTTTTTGAATTTGTTTTGCAACAAA
TATCAGTGATGGATATAGATATGATCTTGAATTGTATAATCTCGGTCTGAATTGATTTGT
TATGAATAAGCTTGGTATGTTTCTGTTTTTTGCTAAAATATTTGATCCCATATCTCCATC
ATTAATTACCAAATCAAATTTTTCTTTATTGTAGAGTTTTCTCTCTTCTCGAAGATAATT
TGCAATCTGTCTTACTAGTGGTGGATTCTTTGAAATTGGTAATAGCAAATTCATTAATGA
CATTGAAACACTTGGACCAAACTTTCCATCAATAGGAGTTGGCATTAAAATTTCATGAAT
TTTCTCTCTTTCATCTGGAAATTTTTTCAACAATTTTTCGTATACGTGGTCTTTGCTGGA
GAAATGAACCTCAAAGTCTTCTTTGATGTGATCTCCAAGAACTTCATTTAACCTCATCAT
TCTTGAATAGTGACCACTTCCCCATGGGTAGATGAATTCTCCTATTTTGAGCACAATATG
CAACCAAATACGCTGTTTAAATTCTCAATGATTCTATTCTAGCGAATCCAAAATATCATG
TACATTGTTTGGTCCAGCCTGAATGGAAATCACTTTTTTTGTTTTGAGTGCTTTTTCTAC
CTCTTTTTTCACAAAAACAGGAATTTCATCTGAACTAATGGCTGCAATATTTTCTAATTT
CTTGATATTTCTCTCCAGTCCAATCTCTTTTGCTTCATCAAACAAGTTTGTGTCTACTCC
AGCTAATGGAACTAGGGGAATCTTCTTTTTTGAAAATACTAGTTTTAGTGCGTTATCCAG
AAAATCTGATGAAAATATTTGTGGTGATATAGCTAAAGACACTCGTTTAATTGAAGACTG
TAGCATTATTTCTACAACTGAATTTACATATGTTAGATAATTTTTGACACCTTTTGGATT
TATTTTCAGATGAAAGAACTCTAATTCGATTTTCTCTTGAACTAGTCTTGGAATTATTTG
GTTTAGTGTTTTAGCTAGGTTCATCAACTCTGATTTTTGTCTATAACAGACTATTACCTT
TGTATCGTATCCTTGCTTTATGGTCTCATAACAAGAAACTGCAGATAATTCATCATATAC
TGCACAAATTGTTTTCTCACTTTGTGATTGATATGGGATACCGCCTTTTCCTTTATCTGA
AAAAATGCAGATGTATGCATTATTCTTTGTTAGATATGTATACAATAATTTGTCGTAATC
TTGTTCTGTTCCTGGATGTGCACCAAGCTTTGATTTTTTTTCTATAATACTTGATGTAGC
TGCAATCTCTACGTCCTTTACAAGAAATCCTTTTGATATTCCTTCAACTTTGACTAGAAA
TTTTTCACCTTTTAGAAGTAAATTTCCCCCTACAGAAGTGATTTCAGAAACAATTTCTTG
ATAATCATTTTTTTTCTGTCTTGCAATTGCAACCTCTTGAATTCCAAAAAGCATGTTGAT
TGCAGATGATGCAAATACTGGATCATTTGCATCTACTAAAATAATCTCTCCGTCTCTCTT
TACTGATTTGAATTCTTGATTTTTTATTTTGAGAATCTTTTTGATATTGGAAATTAACTG
TGGAATTTTATTTTTTGAAAATATAGTCGGAAAAACTACAACATATGATGTTTCATTCAT
ATTTTCTACTTTGAAATCTACTTGTTTATAATTTAGGACAAAACTTCGGGTAATCAATAT
AAAACAAATACTTCAAGTGAATATGTGACTAGATTTACACAAGAACAAGTAGATGATCTC
AACTCAAAGATAAAAACAGCTGAAGAAGCTCTTCAATGGGTATCTGATAATTTACATCCT
AAGGTTGCAAAAGCTTCTAGCTTTGGTGCAGAAGATGCCGTCATAATGGATATGATGTTG
AAAATTAATCCTGAATTTAGATTCTTTACTTTGGATACAGGACGATTACCTCAAGAGACA
TATGATATCATGGATGTCTTGAGAAAAAAATACCATATTACAATTGAAGTGTTATTTCCT
GATACTAAAGAAGTTGAAGATATGGTAAAAGAAAAAGGACTAAATTTGTTCTATGAAAGT
GTAGAGAACAGAAAACTCTGTTGTGAAATACGTAAAGTCCATCCAATGAATAAAATGTTA
AGTACACTTGATGGATGGATTACTGGATTAAGAAGAGAGCAGACCAAAATTAGAGAAGAT
GTTACAATGTTCCAACTTGATCATGGACATGGTGGTATTCTCAAGATCAACCCAATAATT
GATTGGACATGGGATCAGATTCAAGAACATATCAAAAAATATGATTTACCATACAACAGC
CTCCTTGACAAGGGCTATCCTAGTATTGGATGTGAACCATGTACCAGACCAATAAAGCCT
GGAGAAGACATTCGAGCAGGAAGATGGTGGTGGGAACAAGGAGAACACAAAGAGTGTGGC
CTTCATATAGAGCGTAAAAGAGTGGAATAGTATGTCAGAAAACGATTCAATCAAACCACA
TGGTGGAGTACTAGTTAACAGAATTACAAATGTTGATCCTAGCGGATTATTCTCAATTAC
AATTTCTGAAGACTTGGCAAATGATGTTGAAAATATTGCAGATGGTATCTTTAGTCCCCT
AGAGGGCTTTTTAGGCCAACAAGACTTTGAGAGTGTTATATCAAGAGGAAGACTTGCAAA
TGATCTTGCATGGACCATTCCTATCGTATTAGACGTTGATGAAGAAACTGCAAATAAAAT
GAAAGATGCAGTAGACGTACTATTGCAAAATCCAGATGGAATTGGTATTGCAGTATTACA
TGTTGAAGAAGTTTATACTTTTGACAAGGAAAAAACAGCTAAAGGAGTCTATGGCACTAA
TGATACAGCCCATCCAGGTGTAGCATACACAATGTCGATGAAAGATTTCCTAGTTGGTGG
AAAAATTGATTTTATTCAAAGACCAAATGATACTGAAATTAGAAAAAATAGACTAACTCC
AAAACAAACCAGAGAAGCATTTGCACAAGCTGGATGGAAAACTATTTGTGCATTCCAAAC
TAGAAACCCTCCACACGTTGCACATGAGATGTTACAAAAGACATCAATTACAACAAGAGA
TGGAGTATTTGTAAATCCTGTAATTGGAAAGAAAAAATCTGGTGACTTTGTTGATGAAGT
AATTGTAAAATGTTATGAAACAATGATCGAGCATTACTATGCAGAAAATAGATGTAAACT
AGGAACTCTACATACTCAAATGAAATATGCAGGACCAAAAGAAGCAATTCATCATGCAAT
CATGAGACAAAACTATGGTTGTACTCATATCATTATTGGCAGAGACCATGCAGGAGTTGG
AAAATTCTATGATCCAATGGCAGCACAAGAAATCTTTTCAGATTATCCTGAACTAGATAT
TGCTCCAGTGTTCTTCCCTGCATTCTTTTATTGTAGAAAATGTCTTACATACACAACTCC
AAAGGCATGTCCACATGATAATGATGACAAAGAGCAAATCAGTGGAACTGCATTAAGAGA
AATGATTCAAAACGGACAAGCACCTTCTCAATTTATCCTAAGACCTGAAGTTGCACAAGT
AATTTTGGATCATCCAAAACCTTTTGTTGATTAGATATTTATTCAATCAAACTTGCACTA
GCTCCATGAGATATCTATTTGCAGCAATTTTACTTTCTGGAATTTTTATTACTCCTGCGT
TTGCTCAGGAAGTAAACCCTTCATTAATTATTGATGAAATCGAGATTCCTGCTCAAGAAT
TTAATCGAGTTTTACGAGATGCTCCTGTTGTCCCTCTAGATGAGATTCATGCAGTCAGCT
GGCAGGTAACAATTGATAACAATCTCCTTTATGCAAATCCTGATGGAAATGCCGTCTTTA
GACTCTATGATGCAAACTCTGAAGACGAATTCATTGAGGTTGGAATGGGTTCAATTCCTG
ATAACAAATTCTGGGTAGCAGTCCAGACTCCAAAAGAAGGATACATTGTAGTTCATAGCG
ATTTGGAAAGAGGTTGGTATCCAGAAGCAAAGTCGATCATCTCCTTTACAGATAGAGCAG
GACTAACTGTCAATAACGGTGCAAGAATTGTCGTCACCAATTTGGATATTGGTGAATTTG
CAATAGGTTCTTACTCTGTTCATGGAATGGAGGGCTCTACTGATCCTCCCGCAGCAAATT
CCGGTAGTTTGATTTTGGAATTTCTTTCAGGTGATCCATCAAAGAATGCATTTGCAATGT
TTCCATTTTATGTTGCAGCAGGAATTGGTGTTATAGTTGGAGTGTTGTTTCTAACTAAGA
AGCGTTCTTAGATTTGTAAAATTTGCAACTTCGCTTTATTTTACATACATCACACATTGG
TGATATTGGTTTGCAAATGTTCTGACCATACATAACAAATGTGTCATTAATGTCAATCCA
AAATTTCTTGTCAACTTTTTTCATTAATTCTTGTTCTGTTTCTTCAGGGTTTTTCGTTTC
AACCAAACCTAATCTGTTTGAAATTCTATGAACATGAATGTCAACTGGAATTGCAGGTTT
CTCAAATGCATAAACTAGCACACAGTTTGCAGTCTTTCGTCCTACTCCTGGCAATTGTAC
TAAAGTATCCAAATCTTCAGGCACTTTACCCTTGTATTTTGAATCAATAATCTTTGCAAC
TTCAATAATTCGTTTGGATTTGACATGATAGAATCCAATTGATTTGATAATTTTTTCAAC
ATCTTTTAGTTTGGCATTTGCAAGTTGTTTTGGATTTTTGTATTTTGAGAATAGGACCTT
GACTACTTTTGTTGTACTCTCATCTTTTGTTCTGGCAGAAAGTATGGTTCCAATCAAAAT
ACTAAATGGACCAGTCTCAGCGTCGTGAAGATCTCGTAATGCAGTTATTCGTGGTGTCTT
TACCGAGTTCATTGTATCCATCATTTTACTTAGAATTTTTTCCATTTTCATATGAAAAAC
TACGTACAAGTATTATAACTGTAAATCCAAATCAATCTCATTGGAATTAACTAGAGAAGA
AGAATCTGCACTAAAAGGTGAACAGGGTGAAATTATGCAAATGGCATACAGAATTCTTGT
TGCAACCGGTGAGGCAACAGATGCAGAAAAACTAGTTCCAATTGAATGGACTCATCTATC
TGGAGTAAATTATAACACAATAGGCGATGCAGGCGAAGAATTTCTTTCGAGTATTAGCAA
AGATGCACGAGTCAAAGTAAAGACCACTCTTAATCCCATGGGATTTGACATTGATAATGT
ATCAAACTATGGATTAGATGAGAATTTTATATCAAAACAACTCTCTATTAGAAATTCATA
TGAAATAATGGGTGTTATTCCATCTTTTTCATGTATTCCTTACGAAATTTTTGAGATTCC
AAAAGATGGAACTCAAGTTGCATTTGCAGAAAGCAATGCTGCAATTCATGCAAATTCTTA
TGATAATTTGAAAACAAACAAAGAAAGTGCATTTAGTGCACTAGCTAGTGCATTAACTGG
CAAGAGTCCTTACTCTTCACTACGAAAAGAAGATTCACCAAATGTAACAATTAGAATGAA
AGTAAACGATCCAAATGAACTGACATATGGAATGTTAGGCTTCTTTGCAGGAAAAGTTGG
AGATATTTCTGTAAATATTTCTGGTTTAGGTGAGATGGATAACCGTCAATGCAAGGCAAT
GTGTGGTGGAATGGGAACGTCTGGAACCTGTGCCAAATTTATCTTTGGAGAAGGTGAGTC
TGATGCTGAGAAAATAGATTTTGATGAGAAAGCAATGCAAAATGTTTATGATGAGCTAAA
CACATCTGAGAAAGGGGATATCATTACACTTGGTAGTCCTCAACTAGGGTTAGAAGAAAT
TTCAGAACTAGCTGGAAAACTAAAGGGACGAACATTTGAGAAGAGATGTATGATATTTAC
TCCAAGAACTGTAAAAGAACAAGCAAACAAAATTGGCTATACAAATGAATTAGAACGTGC
AGGATGTGAAATTCTTTCTGACTGTTGTACATGTCTTACTCCGTTAATTAACAAAGAAAA
TGTTGATGCTGTTACAACTAATAGCATCAAGGGTGCATTTTATCTAAAAAACTCTAATGG
TGTTGGTGTAAATCTAAAATCATTATCGCAAATTATAGAAGATGAGACACGATGAAGGTT
CTAGTTTCAGGAAAAGTTGAAGGTATTGTACTAAAATCAAAAGATGCAATTAATTTTCTA
GGAACAGTTGACAAAAAAACTGGAATTATTAGTGACAAAAATCATGATCTATATGACAAA
TCAATCAAAGATACGATTCTAGTTTTTCCTTCTGGTGTTGGAAGTAGTGTAGGTGCATAC
ACAATTTATTCTATCAAATCAAATGGAACAGCACCACTTGCAATGATCTGTCAAAAAGCA
GATCTGACTGTAGCTACTGGATGTGCACTAGCAAACATTCCACTCGTAGTTTTGCCTGAT
GAAGAATTTTCTTCAATAAATAACGGAATGAAACTATCCCTTGATACTGATGCTAGTCAT
CCTCTTCAGTATCAATGAAATTTTGAATATCTGCTTCCCCTCTGTTAACATCTTTTACCT
GGCTTTTTCCAGCAGGCATTACGCGAACAAATTCATCAATACTGATTTTTTTAGTAATTT
CTTCATGAATTTTTGAGAATTCCAGCCTAATTTTCTTTGCAGCATCAACCATTTCGATTC
CTTGTGGTTCAATTATTGCATAACAGATTGAATTTTTCTTGATTGTTTCAGGTGGGCCAC
ATGTTAATGCATAGCCATCTTCTTGTGGAATTATCCCCACTGCTAGTTTGAGATTTCCAC
TTTTAATGAAATTTCTTTGCCCTTCAATTGTAAATGATCCTTTTGGAAGAAATTCTCCAC
TTGGAGCTGATTTTTTTACTTGATCGGGATTTACCCAATATGCACTAACACCGTACATTC
CTTCTCTCCATGCACGACTAAAACAAACTGTTGCATGTGAAACTTCATTCATACTTGTAT
CAGGAACATTTTGTGCATCTTTGATAATAAAAAATGGAGAACCAAAAATATCCCCATGGA
AAATTTTATCATTCTTGTCCAAATGTTTTCTTACCACTGCAGAGTTTGATGCAGCATCTC
TTCCACCAATCACTAAGAATCCATCAGATGTGTAGAACCATCTATATCTTTCATACCAGT
TCTTTTTTCTAATTTCAGAAACTAGAATCGTGTCTTTCTCAGATTCTGTTTTGTTTTGTA
GTTTCTCTAATTTTTTTAAAGTCTTAGATTTTATTTCTTCAATAGAACTTATTGCACCTG
ATTGTTTTTTTGCCTCATTAAATAATGCAGATGCAATTGATTGCAAAGACGCCTTTGTGT
CTACCTTTATTTTCTCATCTTGAATAACAATTAGTGGAATCCCTTTTTCTGAAATCAATT
TTGCATTGTTTGCTGTCATGATTTCTTGTGCAGAACTATCTTCAATTGATAAAATCCCTT
TTGAAATCATATCATAGAGTGAATTTGCTACATTTGTGATATTTTTTGACCTCTCTTTTA
CTGTTTGAATGGCTTTTTCCTGCTCAGAAATCTGAGTTTCTAATTCTTTTATCTTCTTGT
CTGAGCCACTAGTCTGAATTGATTTTCCTTTATCTACAATATTTTGTGTAAAAACAGTGT
CAAGTCCTTCTATGAAGCTGTTTACTTTGGTAATCTCTCCTTCAATTTTTCCAAGTTGAA
TTGGAAGAACTTCTGTTTTTTCATTTCTTACTATGATAGGATCATGATTCTCTGAAACAA
TGTCTGATACGGTTTTCTTTGTTGTCTCAAAGATCTTTTCTATCTCTTCCTCAGTTAGAA
GATTACCAATCTTTTTTGGATCAACATTTGCAATTTCAAAAATACCTTCTACATATTTTT
TTGGCAAACCTAGAGTACGTCCAAACCATTTTGCCGCAACCAATTCTGTTGTTTTGATAT
CTTCAAAATCCTTTTCTGCTAAATTGAAAATATCTAATCCACTTTGTGGGGGTTGAGCAT
ATTCTAACCCCACACTTAGTTTTCTATGTCTTACATCTATTGAATGCTGCAATGCAAGAA
TTTTCATCTCATTGTTGCAAAGTAAAATATTTCCATCTCCAAAAAATTCACCTACTAAAA
CAAACTCTTTTCCAAATCCTTCAAATCTAAAATATGCAATCCTTTCAGCACCAATTTGTT
CGATCTTTTTTAATTTTAATCGAAGGAGATCACTTCTTAGTCTTTTGAGCAACTTATTTG
GTTCAACTTGATCAATTTTTACTTCTGTTAACCAAACTCCTGAGGTAGAGATCATCATGA
ATAGATCACTTTTTTCAGTATGATGTAATTTGAAGAGAATACTGTCTTTTGTTATTCCAT
AGATATTGCTGACATAGTAATCTTCGACTTGTTTTGAAATTTTATCAACTAAATATCGTA
ATTCAATTCCTGATAATGCCATGCCTATCATATTTTTTATCTGAAATTATACCCTTGCTA
TGACGTGCTCAAATTTTGACCAAAGATATTAAACATGGTTTGCTTGAGACACGCTAGAAA
TTTAATTGGCCAAATTCAAAAAGAAGAAATCAAAACCTACACCTGAGCCTGAGGACTCTA
AGAAGGAAACTCCTCAAGAAGAGCCAGTTGATATTCCTGAAATAGAAAAATCTGAACCAG
CTCCTGAACCATCAAAAGAACCTCAGATGAGTGAGGCTGAAAAAAGTGACAAGGATAGAA
AATTAAACAAATTATTTTGGATGCGTGTTGCTCTTGCAGTTATTGCAGGTACTGCAGCTA
CTTTCATCTTTGAAGATATTGAAGGCGAGGATAGACGATGGGCATCCATTGGATTTATGA
TTATAGTATTCTTTGCAACAATTATTGTAGCTAAAGGAATGAAGATGCAATTACCATCAT
CAGACAGAAAGAAAATTGTTACACAAGCAATTGGTAGCTATGTTTTCTTGTACTTGTTTA
CTTGGATTGTAACCTATACTCTAGTTCATTCTGGAAATATTTCTACTGGAATTAACATCT
AGTATACTACAAAAGGTGATAATCTAATGTGGGATTACAAAACTCCTGGAATTCCTGATG
AAGAGTTTGAGAGAACTGAAAAAGTTCCCATTACCAAAGAAGAAGTCAGAACTGTTCAAA
TTAGTAAAGCTCGACTAAAATCTGGACAAACTGTCTATGATATTGGCTGTGGTAGTGGTT
CTATTTCTGTAGAAGCTGCACTACAAATTGAATCTTCTGGAAAAATCATTGCAATTGATT
ATGATCAAAATGCAGTAGACTTGACAAAAAAAAATTTGGAAAAATTTGAACTTTCAAATG
TTTCAGTAATACTTGGGAACGCTAAAGAAAAAATTTTAGAACTTGAAGAAGCTGATGCAA
TATTTGTTGGTGGCACTGGTGGTGATACCAAAGAAATTGTAGAGTTATCTGAAAAGAAAC
TAAAGATAGGTGGACGTATTGTTATTGGAATTATTCTCATTGAAACATTATACTCTGTAT
TGCAAGTGATGGATACATTACAATTCAAAGATGTAGACATTACTCAAGTAACCATCTCTA
AAAGCAGAAAAACCACTACTGGAACCATGATGCTAGCACGCAACCCTGTGACCATAATTT
CAGCAACCAAAGCCTAATCTAGCTTTTAATTGGGAGAAAATTTAGTCATTTCATGCCTGG
ATTGATAGGAATTGGTGTTGGTCCTGGAGATCCTGAACTTCTTACAGTCAAGGCTGTAAA
AGCAATCCAAGATGCTGACATTATCATGTGTCCTGCCTCAAAAGAAGACAGGCCTAGTAT
TGCATTATCTGTAGTTGATTCCCTCATTGATAAATCAAAGAATCAAGAGATTGTAAAGCT
AATTTTTCCTATGACTAAAGACAAAGATGTCCTTGAAGAGACTTGGAAAAGAAATGCAAA
GATTATGGCTGAAACTGTACAATCAGGAAAAAATGTTGTTTATCTAACAGTAGGTGATCC
ATTTTTGTATAGTACTTGGATATACATGCACAAAGATCTTACTGAAAAATATCCTGAAAT
GAACATTAGTGTTATTCCTGGAATTGTTTCAATGTTTACATTTGCATCAAAAGTTGGTGT
AAGTATAGCTGAAGGAGCTGAAAAAGTTGCAATAATTCCTTCTTGCTATGATTTGAGTAG
TGTTAAAGAGATTGCAAAAAATTCAGAATCTATGATATTTCTAAAAGATGGTAGATATTT
TGATCAAGTAATTGATGTTCTAAAAGAATCAGGATTCCCTGATAACTCTATTTTTGCAAT
TGGACAAGACTTGGGAACAGAAAATGAAATTATTAGAAAGATGACTTTGGGTGAAGTAAA
TGATGATACATTAACTACAAAATACTTTTCAATCTTGGTGGTAAAACGTGTCTGATGTAT
TCTTTGTTGGTTGTGGACCAGGTGATCCTGAACTAATTACAGTTAAAGCAAAAAAACTAA
TTCAAAAAGCAGATGTTGTTGTTTATTCCGGTTCTTTAATTCCAGAACCCATTTTGAAAT
TATGTAAAAAAGGAAAATTGTATGATGCAGCTGGAATGGTTAGAGAAGAAATTTTTGATG
TGTTATACAAAAATGCAAAAAAAGACAAACTTGTTGTTAGATTGCATGATGGTGATCCAT
CAATCTATGGTGCAATCAAAGAACAGATTGATAACCTTACAAAAAAAGGAATAAAATCTA
CAGTCGTGCCTGGAGTTACTGCATTTTTAGCCTCAGCAGCTGCTTTGGGAACCCAACTAA
CTCTTCCAGGAGTTACTCAAACAATTATTGTAACTAGAGCAGAATCTAGAACCAAAGTTC
CAAAAAGAGAAAAAATTTCTGAACTTGCAAAACACAAATCCACTTTGATCTTTTACCTCA
GTGTTCATTTGATTTCTGATTTAGTTAAAGAAGCAATTGCAGGTGGATACAAAAAGAAAA
CACCTGTTGCTGTAGTATATAGAGCAAGTTGGAAAGATCAAAAAATTATCAAAGGAACAC
TTGGTGACATTGCAAAGAAACTCAAAGAAGAAAAAATTACAAGAACTGCTATTGTAATAA
TTAGTGATGTAATTGATCCTGAAACATATGAATATTCTAAACTATATGATAAAAAATTCA
GTCATGGTTACAGAAAAGCTAAAAAGACAAAAAATTAACCTTGTTTTTAATTCCTATTTT
TGATAATTTTAATTGAAATTCTTTTGTGTTTCCAGAAGTGAAAATTTTTAAAGAATTTTT
TTTAGATTGTTTGTTTTTTATTTTGAAATAAATTTTTTGAGCTACAATATTTCCTGGATC
AACAAATTGTATGTTTGGAAATTCTTTTTCTAAATATTTTTTTAAAAATGGTAAATGTGT
ACTCGATAATGTAACAGCATCGATTTGATTTTCATTCAATATTTCTAATTTTTTTTTAAT
GATCTTTTCACAATATTTTTTTTCTGTAAGAAATTTTCCTGATTCAACTAAATCTACAAG
TTTTGTTCCATTAATTTTAAAAATTTTAAAAGACTTTGGGATGTTTTCTTGAATGTATTT
TGATAATCCTTTACTTTTTGTTGCCGATTCTGTTGCAAGTATCCCGATTTGTTTTGACTT
TGTGATTTTTTTTGCTTCTTTTAGAGGTGGCTTTACAACAAAGATTCTATTTGTGCCTAA
ATCTAACATAAGGCTAGGCGTATTTGATGCAACAACTATGAAATCAGGAGAGAATTTTTC
TAACAAATTGATAGATTTACGCATAATTCTTTCCAATTGAGCCTGAGATTTTTTGCCATA
AGGGTAACTTTGCTGGTCTGCAAAGTAGATGATTTCAGACTTGAATGCTTTTTGCATTTC
TTTAATTATAGATAATGAGCCTAGTCCTGAATCAAAAACTGCAATTTTAGCCACAACATT
ATCAAAAGAATCTCAGAATAATAGTTTGTTAGCTAATTTTACCCAAAAACTGATCTAAAT
TTACACCCGACATTAAGACTAAATTTCTAAATCCAAATCATGCCAAACTTCGACAAGACT
TGGGCTCGACAAGAGACCCAAAGCGTAACTGGCAAACTCCGAGAAGCAGTAAAGCCTCAA
GGTGCATTAAAACCACGAATCCAAACTGCAGTAAACAAACTACAAGTCCAAATTTCAAAG
ATGGACTCTATGTTAGGAAAACTGCACGAAAGAGATGCGCAACTCTTTCAGAGAGTCGTG
ACTGCAATGCAGCAACATGATACTAGCACAAGTAGAGTTTTGTCTAACGAATTAGCTGAA
ATTCGTAAGGTTACAAAGATGCTCGGCAACGCAAGAATGTCATTAGAACAAGTCCAACTA
AGACTCACAACTATTCATGATCTTGGTGACGCTATGGTGGCAATCGGACCAGCAATGTCT
ACAATGAAGGGATTGAAGTCATCGCTAGGAAGATTCATGCCAGAAGCAGACTCAGAATTG
AATACCATGACCCAGACACTCAATGGACTTATGATGGATTCACTTGCAGGAGACTCATTT
AACATGGAGTCAGACGTTTCTAGTGAAGAAACAGAGAAGATCCTACAAGAAGCATCTGCA
GTAGCTGAACAACAGATTGGTGATAAGTTCCCATCTGTACCTTCCTCAACTGGACTTTCG
TCAGGAACCTCTACTTCTACCTTCGAGTAGTTGGGAAAAGACGTCAGTCGTTTCTTTTTA
TTTTAATTTCTAAAAAACTAGTTTAGCAATTTTTCTTTGAAGGTAAATTTCTTGTTTAAT
ACAAAGTTTCCAAAAGCTGCTGTAGCCACTGCTAAAATTAATGCTAATGGATATGAAATC
TCAGCACTATCCACTAGGAAATACACCATTCCTAATTGTACTAATGCACCTAGCGAACTA
AACAATGCAAACTTGCCATATTGTGACATTGTCTTTTTAATTCTGAAATCTCTATCTCCA
AATGTCCATGCTTTGTTTAGAATAAAATTAGTTGAAATTGATGCAATAATTCCAATAACA
TTTGCATGCAAGTACCACATATCTGAAATTCCACCTGCAAATAATAATGAAATCAAATAG
TTTACTACAAATCCAGAAGCTCCAACTGTATAGAATCTTGCTGCTTTGTAAAGAAATTTC
ACAGACTTTCTCTTCTCTTTCTCTTCTTCTGGCTTTCCATATCTGTAAAGCTTCCAAACC
GATTTGTAATAGTCAAAGACTGTTTTCATACTTAGTTTACTAGAACCTAATTCTCTATCT
TGAAATGTGTATGGAATTTCTGTAATTGAAACATTTTTTGTTTTAACAAGAATTTCCAAA
AGGATTTTGTAACCAATTGCGTCAATATTTAGTCCATTAAGAATATTTTTTTTGAATGCA
AAAAACCCAGACATTGGATCTTTTGTATTAATTCCCAATCCTTTTTTTGCAATAAGTGTT
GCAAATTTACTAATTAGTTTTCTTTTTGCAGACCAATTTTCAATTTTACCACCTTTAATG
TAACGTGATGCAACTGCAATGTCGTATTGGTATTTTTTTATTGATTCAACTAATTTTGGA
ATAATTTGTGGTGGATGAGAAAAATCAGAATCCATGACAACAATTGTATCGCCTGTTGCT
TGCTGAATTCCTTTAAGAATTGCAGAACCTAAACCATCTTTTGTTTTTCTATGAATGACT
TCAATTGTATAATTTGTAATTTTCTTCAAATTTTTTAGATAATCATCAACAATTTTCCCT
GTTCCATCAGGAGAATTATCATCAACAACAATTGCTTGAGCCGAAATATTTTTGGGTAAA
TTTTCTTTAATTGATTTTAAAATGTTGAGAATATTTTGAGATTCATTATATGTAGGAATT
ATGATTGAGATCTGATTATTTGGCTTTTCTACCAACATATTTCCCCAGAAATTTTCAGTA
GTTATTAATTTTTAATTATTTTTTAGGCTTGGCAGTCTATTTTTTTAACTCTCAAATTCT
ACCATTTCCCTAAAAACCATTAATCAAAATTTGAGTATCAGAATGAAATAGATCTCTAAA
CGAATCTCAGTTATTCGGACTATGGAAAACTAACAGATTCTAAAAGAATAGAATCCATAT
CAGAAATCTTTACCCTAGATTGTTCCATAGAGTCTCTTTTTCTAATTGTAACAGTATCGT
CTTCTAACGTCTGATGATCAACCGTAACTGCAAAAGGAGCTCCAATCTCGTCTAACCTTC
TATATCTTCTGCCAATTGCACCTGAATGATCTAAGAAAGCATCAAACTTTCGTTTAATGG
AAAGATAAATCTCATCTGTTTTCTCTTTTAATCCATCTTTTTTTACTAGTGATAAAATTC
CAACATGAGTTGGTGCTAAGTATGGTTTTAGTGATAAAACTATTCTTTCATGTTCTTTGT
CATCCTTGAGTGAGTGTTCCAAAATTGTGTATAAACTCCTATCAATTCCCATTGAAATCT
CAAATACGTGTGGTAATACCTTATCATCTCCATCCATAATCTCAAACTTTTCCTTACTCT
TGTTTGCATGACTTGACAAGTCATAGTCTGATCTATAGTTGCATGCAACTAGTTCTAACC
AACCAATTGTGGTTTCTACCTCAAAATCAAATGCAACTTCTGCATAGAATGCCTTTTCCT
TTTCTCCCAATTTCCTAAATCTACTTTTTGAAATATCTATACCTGTTTTTTCATAAAATT
CAGTTAATATTCCTAGATAATATGCTACAAACTTGTTTGGAACAGTTCCAGACTCTATTG
CTTCTTTACAAGTCATTTCAACTGGTTCAGAATCTGTTTGAACTCTGATTACTGTGTCTT
GAACTTCTGTAAACTTTTCAACTTCATCCAGTTTTGATGGATTACAAAAAACTTCAATCT
CTGCTTGATAAAATTCTCTTAGACGCAATAGACTTTGTCTGGGAGCAATTTCATTTCTAA
AACTCTTTCCTACCTGTGCAATTCCTAAAGGAAGCTTTCCTCTCATAGTTTTGTATAATC
TAGGAAAATCTACAAAGATTGATTGACAAGTTTCTGGTCTAAGGTATGCTTCCTCTTCTT
CAGGACCAATTCCCACTCTAAACATCATATTGAAATTCTTTGTTTTATCAAAATCCCCCT
TACACTTTGGACATTTTATATTATTTTGACTAATTGCATTATCAAACTCTTCCAAATCTG
CGCTTTCAGGAATTTCAATTTGAGTTAACTCTGCAATTGTTCTATCTGCTCTAAATGTTG
AATTACATTTTGTACATTTTATTATCGGATCAGCAAAATTTCCCAAATGTCCTGAAGCTT
CAAATACTGATTTTGACATTATCTGTGAACCATCGATCTCAAGCATTCCATCTCTTCTGA
TTAGTTCTCTTCTCCACAATTCTAGAAATTTATTTTTTAATCCTACTCCCGTTGGACCAT
ATTCCCAAAATCCAGCTTGTGCATCAGCATAAACTTCACAACTTGGAAAGTAAAATCCTC
TCTCAAGTGCTAATTTCATTACTGCTTCATAGTCCATATTTACTCACTAAAACCATTGAA
TAAATTTCTACGCAAATTCTTTTGCTTTTCTAATGTTCTCAAAATCATCTCTATCGTCAT
CAATAGGAGTCTCTAAAATTATGGGTATTTTTTTCTTGTTTGCAAACTTTACAATGGCAG
AAATTCCTTTCTCGCCAATTCCTCCCATTCCTAAATGGTAGTGCCTATCAAGATTACAAC
CAAGATCTCCTTTAGCGTCATTTAGATGAAGAATTTTCAAATTATCTATTCCTACATATT
TATCAAATTCTGAAAAAGTTTCTTTGACTTTTGCTTCGGTTCTTAAATCATATCCAAAAA
CAAATGCATGACATGTATCTAAACAAACACCAAATTTTTTTGCAGGTTTTAGTTGTTTGA
ATATTTCTCCTAATTGTTTAAAATCTGAACCAACAGAATTTTTTTGTCCTGCTGTATTTT
CTAATAAAATCATTACATCATTTTTTGTTTTACCTGCTTCAGTTAATCCTTTAACTAATT
TCTTAATTCCTGCCTCTTCTCCAGTTCCTAAATGACTTCCAAGGTGTGTTACAAGATATG
GAATTCCTAATTGTGCACATCTCTCAACTTCATCTACCAAAGTTTTTACTGATTTTTCAA
ACCCATCTTCTTTTGGAGTAGCTAAATTTGGTAAGTATGGCATATGTGCACATGTTGCAA
ATCTATCAATTTTACTTTCTTTTAATTTTGATTTAAAATTGGTAATGTCATCTTTTGTTA
ATGTCTTTGCATGCCATCCTCTTGGATTTCTAGTAAAGATTTGAAACGCTGAACATTCTC
TTTCTACTGCATTGTCCACTGATTTGTCAATAGATCCTGAAATTGACACATGACAGCCGA
TCTGCATATTCCAAATTTTATTAAAACATAATTTAAACCAGCATCAAATATACTGAAACC
AGATTTTTAAGTAAACTAGGTAATTTACTAGTATGCTGGCACTTGGACAAGATGAAATTG
CAAAATACCCATTCTTAGCTGATGCTGGTCAGTATCTGAAAGATAAGGGATTCACCTTAG
AACAATTTGGAACAGATCCTGATCTTAAGGAACTGATAACTAAGGCATATGAGAGAATTC
AAGTTGCAGCAGATGGCAAGATCTACAAATCTGATCTTATTGGGGATCAGGTCTCAAAAG
AAGCAGCACTACCTAGAGAAGTTTTCTCATTTTTACTCGCTATAGTTTTGTTAAAACTAA
GTGGTATGCATACTCTAATCAAGAGATTTGCGCTAGCTGAGGCAAGACGAGCTGAAAAAT
ATCTAGAAAAGGACCTAGCAGATATTTCAGATGAATCAAAAAAACAATTAGCAATTAGGG
TAATTGATGATTTATTTTCAGTTCAAATAGAAAAACTGGATGATTATTTTGTAATTCCCG
TATCTGATTATCTAAAACATTCTATTAATTTTCATGAAAGGGAATGGAAATTAATTAATA
GACATGTTGAAAATGGACAAGTCTTTCTTACTCCTCATGAAACTGTGAGATTGATTAGAA
AAGAACTTGGTACATACATCAATTCAAAAATAGTAAATGCAAAAACACCAACAATGATTC
CTGGCTTTGAAGATTCTGTAAACAAACTTGTAATGTTATCAAAAAAATTCTCAACTTTTA
CAGTAACAACTGGAGAATATCCTCCATGCATCAAACATGCAATTGACATACTTGAAAAAG
GTGAAAATCTTCCACACTCTGGTAGATTTATGTTAGCAACTTTTCTTCTTTCAAAAGGAC
AATCTGTTCAACAAATTGCACCATTATTCAAGAATGCTCCTGATTATAATGAGCGCGTAA
CTCTTTACCAACTCAATCATTTAGCTGGAACTTCTGGCAGTGGCACCCAATATTCTTGTC
CTTCATGTGAAAAATTAAAAACACAAAGTCTTTGTTTTGCAACATCTGAATGTGATGGCA
TAATCACTCCACTTCAATTTGGAAAAAAGAGAAAATAATGAATGAAACTGATATAAAATT
TCTAGAAAGTGCGTTCAAAAAATATTATTTTGAACAATTCGAATTGATTAGAGTACCAGA
ACGTACATCTGAAAGAGAATTTGGTTATCAAAAATTCAACTCAGGAATGACACGTCATAT
TTCAGTCAAAGATGACAAAGAACTGCATTTACTACTAATGCAAAACGTTCCATCTGATGT
CTATTGTTCAAATGCATACTATTCATTTCCAAATTTACCTATGAATGAGAAAGATTGGAA
GGAAGCTGATCTTATTTTTGATATTGATGCAAAGGATCTTAATCTATCGTGTAGAGGAAA
TCATACTTTATCAATATGCAATGAATGTCATGAAATTTCAAATAATTCTGAAAAATGTTC
AAAATGTAACTCTACAAAATTAGAAAAAAAATCTTTGCCATGTAAGAATTGTATAGACTC
TTCAAAAATTGAAGTTAAAAAATTATCAGAAATTCTAACAAATGATCTTTCAGTAAACAA
AGATGATATTCAAGTATATTTTTCTGGGAATGAAGGATTTCATATCTATGTTTATAATTC
ACAATTTCAACAAAATGGTTCTAGAGAAAGATCAGAGCTTGTAGATTACATTATGTTTAA
TGGTGCAATCCCTGAAAAATTTGGAATGAAAAAATTTAAGCCAAATAGAAATTCTTTTCC
AGATTTTGATGAAGCTGGATGGAAAGGACGATTTTCAAAATATGTTTATGGGTCAAAATC
AAAAAGATCAAAGATCGTCTCAGAATTACTTTCAAATGGTTATTCATCATTCCAAAAAAC
TTTGGATGATGTTTCTGAAAATATTGGTACAAAAATTGATCCAAATGTTACAATGGATAT
TCATAGAATCTTTCGTTTACCAGGCTCTATCAATAGTAAAAGCGGTCTTACAAAAATTCA
TTGTAAAGACTTGGTAAAATTTGATGCTTATGTCGATTCATCTTTTCTTAGTGATGATAG
TGTTGAAGTCTTAGCAAATTGTCCAATTGAGTTTAAATTAAAAAATAAAAAATTTGGGCC
ATATCATAACGAAAAAGTAAGTGTTCCTACATTTGCTGCAGTCTATATGGTATGCAAAAA
ACTAGCAACAATAGCCTAATTTTGCTGGTAAGACATTAATTTACCAAATCTTAACTCAAC
TTGATTTTGTATAGCGCCTCTACTGATAAGCAGACTCCTCCTCCTGATGCTGGAAAATAC
ATCAGATTAGGTATTATTGCAATCATTGGTATTGTTATTTTTGCAATTGTGGGAAATCAG
GCAGTTATTTTATCGATGAATTTTACAGAATTTGGCGATCAATTTACCAAGCCTCTCTAT
TACACACTTGTATCTACTATTATTTTAGCTGCCATTGCATTAGTTCGTGTTAATATCGCT
GGACGATCTTCTATTTTCTGGTATGCAATTAATACTGCAATTGGATTTTTAGGTCGAAGT
GGACAACAACCAATAACTAATGCTGTACCTAGTTTTAGAGACTACAAATTAAGTTCAGGC
CAATTTATTCTCTGGCAAATTACCAAAATTTTCCTCTTTGGTGCATTCTTTGCAAATATC
ATGTTTGGATTTGCTGCAATGTCGTTTATTGATGGCAATTATCTTGGAATAGAAAATCTA
CCAAAATTATTTTCATTACCATTTGTAACTCCCGAAACTGATCCAAATTATGCTGCAGAA
AACGTAGTTCCAATGATACCTGCATTAGTAATTTTGATACCTCCAATACTTGCTGCAATT
GGATTACGTTTAGTTTTGTATGTTGGCTTGCACAGAATAATTAATGTAATCACTTCATTT
CTTCAAGACTCTAATGAAGGCAAACCCAGATACCTAAATTATGTTTCTACCATTGAAGGA
ATAATTGGTATTGGAATACTCTGGGCAGGATTCAATCTCTTTTTCACTGATCAAATCGAT
TATAACACAAGATATGTCATCGGTGGTACACTTGTTATTGGTTCTGCATTAATTGCATTT
TCAGTAGTTGATAGGATTAGAGCACGTGTTCTAACTCATATGTTTAAGAGAGATGTATAC
ATTAGAATTCTTACAATAATTGCAATTGCAATAATTATTGCGGGTGTTGTTTCTGTAAAT
AATAGCATTGCCGATGCAAAAAAGATTGAATTTTTGGGACCATATACTGCCCAACAAATT
GGTGTGAACAGATATCTTGGTGAACTAAATAATATACAAGAAAACACACATGATGTCCAA
CTCACATCTGTTTCTCCAAACAATATCAAGAATTATGTCTCTCAAAACAGCGATGTTTTA
GATGTAATTCGAGTTTGGGACTGGGAAGCAGCTTTTGCCAAATTAAAACCTGAAATTGGT
TTGATCCCTTATGTTGACTTTGAAGATAATGATATTTTGAGATTTAACAATACTTTGTAT
TGGACAGCCTCCATGAAACCAATTCTTCCAACCTCTGTTAGCCTTGAAAATAGATGGTAC
AATGAGCATTTTGTATATACACATGTTCCAGAAGGATTCCTTACTTTAGAAGCAACAGAC
GGACAAATTGTTGATAGTGAGCAGTTTTTCAAACAAAGAGAAATTTACTATGGTGAAGGC
GGTTTATTTGAACAAACCTGGTCAGGTTATCCTAATTCTAGGGGATCTGAAAGCGCAGAA
CTTGGTGGCGTTTCATATTCTGGATTAGGAGGATTAGATGTTTCACCTCCATTGAGTTGG
ATATTTGAGCCAAACTTTTTGCTTTCATTTCCAGGAGAATCTGTTCATATCATGAGATAC
AAAGATGTTCATGATAGAATGCAAACACTGTATCCTTATTTCCTCTATGACTTGTTTGGT
AAAGAACTAGATTCACTTCCTGTTACTGATGGTGAAAACTCCTATTGGTTAATTCCATTA
ATCATTGGATTTGATACACGAGATGTTCCATGGTCTGTTGGAAATCCATATTTGCGTTTA
GTTGGATATGCTCTTGTTGATTCATACGATGGTGACATTCAATTACTAAAGACAGGAGAT
GATTTCTTTACAGAAATGTTTGCAAGTCAATATGAAGAACAATTCCAACCAATGCCTGCT
TGGTTAGAGGAACAGATCAGATATCCTGTTGAGTTATTCAACTGGAAGACTGAGATGTAC
AATGTTTACCATGTCACAAATGTTGAAACATTCATCCAAGCAAATGAATTTTATGAGATT
CCTCGTGGTCTTGATACCTATTATGTTGAGGCAAAACCACCAGGATTTGATCAAACTGAA
TTCTTAGGCTTATTATCATTAGAATTACGTGGATCTGAAGGAAGAAACCTTGCTGGATAT
ATGGTAGTTGAAAACGATCTTACTAATCTAGGAGACTTGCAGTTCTATGAAGTTCCATTA
GATTCTGAAACAAAACTAATTGGTCCAACCGCAGTTAGAGAAGCACTCGATAGAGATCCT
GAATTTGCTCAATTAAAGACATTATTGAGAAATCCAAGAATTGGTGATAATATTCTCTAC
AGGGTAGGTGCTCATGATGTTTACTTTATTCCTGTTTATACTGCTGGTGCTGGTGGTGTA
GTTGCACAATTAGGAACAATTGCAGCTGTAGGTGCTGCATTTAATGGAGAATACTTTGTT
GGATTGGGAGATACTCAAGAACAAGCATTTGAAGCTTATCTGAAGAAAGTTTCAGGCGTA
GCAGGTTCTATTACAGTAGCTGATGAGAATTATGTTGAGCTAGACAGAAATGATAGAATC
GAAATCATCAAGAAAGTATTCGAAGAAAATGAAATTACTATATCTGAACCTACATCAATA
CAAATTCCATTATCATTCAATGAAGGAGAATTGTTCTTCTTTACTGAAAATGAACGTGAA
GAAACTGTAGAATTCTTGTCCCAGTTTATTGATGACTTTGTAAAACCACGAAGTGATAGA
GTATTCATGTGGCAAGAAGAAAATAATCTCAATATCGGAACAATATATGTCAAGGATGGT
ATATCTGAGATTCATTATGTTTCAATTGAGGTAGGCAGCTAATTGCTTCTAATTGTAGAT
AATGGTTCTATTTACACAAAAAATCTAACTGATTTTCTTACTAGAAAAAATATTCCATTT
GAAACTAAGACACCATTTACTATAGATATCAATTCATTATCTAATTATGATTCTTTTATT
TTATCTGGAAGAAGAAAAAACGAAAAAAAGATTAATGAAATAAATTCCAAAATTGTAAAT
TATTCTATGCAAAATAATTCTAAACTACTCGGTATATGTTATGGTGCAGAAATCTTAGCT
CTTACTTTAGGAGGAACCATCAAAAAAAGCTCATCTTTTCAGAAAGGAAATGAAACTGTA
AAGATATTTGAGAATGATCTAACAAATAATGATTCTTTATTGGTTTTTGAGAGTCATAAT
TTTGAGATATCAAAGTTGCCTAAAGAACTAGTTTCTATTGGAGAATCTTCTAATTGTAAA
TATGAAATTATCAAACATGTAAACAAGCCTATTTTTGGAACTCAATTTCATCCTGAAATG
AGTCTAGATGGAAATAATCTGATTGAACAGTTCTGTCTACTCTGAATGATTTTAATTACT
CTGAAAATTTGATTAATTTATGGAACAAGAAGACCATGAATTACTTTTACCTCTAGTTGA
AGAAGAAAACATCTGCCTTCCATTGCCTGTTAATGTGGTCTCAAAATATTGGAATATTGA
TTTGCCCATGGCTGAAGCTACAGAGACTGCAAAAAAATATGCAGGATTTAACGGAAGTAT
ACTAATTGAAGGAATTGAATCTGCAGAAAGACATGGATTGATATGTAAAATTGTGCATTC
TTCTCTAAATGAACTAAAAAAAATTATTGATTCTGGAATCCCTCCAATAGTAATTCTTCC
AGGAATACCTGAAGTTACTCAACATGCTTCAATTATTACTGGTTACAATAATGATGAAAA
AACTATTTTGCATTATATCCAAACAGGAAATCAAGAAGGTGAAATGCAGGAAGGTGCAAT
TCCTGAAGATGTTTTTGAAAAAGAATGGTGTGAAGAAGGAAAGTTATTGATTGTACTTGC
ACCTGAAGATATTATATCTTCTATCAAACTTGAAAATGATTCTTTTGATAAATCAAATCG
ATTATGTTTTGAATCAGAACGACAAAATATTCTAAAAAATTACTCAGAAGCAATCAACTC
TTTAAACCAAGCAATAGAATTGAATCCAGAAAATTCAACAGCACTCCATCTTTTAGGTAC
TATGATGAATGAACAAAAATCTTCTGAATGTATAAAACTTTATGAAAAATGCTTAGAGCT
CAATAATAGATCATATTTGACGTATAATGGACTTGGAAATTTTTATCTAAAAACAAATGA
TTTTGAAAAAGCAGAAGATTGTTACACAAAAGCAATTGAAATTAATCCCAAACGTTCTGC
TAAAATTTACAAAAATCGTGCTTATCTTAGAGAACAACAAAACAAGAATAACGATGCAAA
AGACGATCTTAAAAATTATCTAAAATATTTTCCAAAAGCTCCTGATAGAGGAATTATAGA
ACAAGCAATTCGTGAATTATAATGCGGAGTGCGGGATTTGAACCCGCGGCCTTCAGCTTG
GGAAGCTGACATCATACCAGACTAAACTAACTCCGCTTGTGCTCTCTTCATTAATTATAA
TTAAATATCTTAATTCTCAAATTAGTACATGGATGCAAGATGTCCTGAATGTGAAAAAGT
TGCAATACTGGATGATGATGTAACAAATGTAAAATGCCCTCATTGTAATTTTGAAGCAGA
TTATGACACGTATCTTGAAATCATGAAAGATCAAGCAATCAACATGTCTTCTGAATACAT
TCCTGATAGACCCGGATTATAATTTACCAATAATTTCCTTTATCTGAACAATCTAGATGC
GCTCCACAATTAGGACAAAACATATGACAGGCCTGCATGTCGACCATCTTATTATCGCAC
TTGGGACATCGTATATCTTCAGCCATGTTCATCTCTATCTCTGTTAATTTAAAAATAATG
TCCAAAGGTTAATTAGTCGTTTTAGATTTTTTTCGAATACTTGGCAAACTTCAAGATTAC
CATTTCCGATACCAAAGGAAAATCAATGTCTAAAGAGCTTAAAGATAGCGATGCTAATCC
TCTCTTAGGACTTGAATTAGGACAAGAAACTGATGCTTCTGTTGTAGGTCTAAATGGAAA
GTTAAAACTTACTGGAGGTAGTGACAAGTCTGGTGTTCCAATGAGAAATGATATTCATGG
TGCTGCAAGAAAATACGTTTTGCTTTCTAAAGGTGTAGGTTTACAAGATGCAGAGAAAGG
ACAAAGAGTAAGAAAATTAATGCGTGGAAACACTGTTTCTGAAGAAATTTATCAAATTAA
TTGCAAATTTGATGGTGAATTACCTGTTGAAGAAGCTCCTGCAGAAGACGCACCAGAATC
TGCAGAAGAAAAATCTGAAGATAAAAAAGAATAACTTAACATATAACGATTCTACCTTTT
GACTCATGCACTGGAGAGAGACACTTCCTGATTGGTACATTGAAAAGTATGGGTATCAAC
CATGTGTTAACATTGGAACTGCTGGCCATGTAGATCATGGAAAAACTACTCTGATTCAAG
CATTAACTGGTTCATGGACAAGTGTTCATAGTCAAGAACTAAAACGTGGAATTACAATTC
GTGTTGGTTATTCTGATGCAGCATTTTACAAATGTAAAAACTGTGAAGAACCATTAGGGT
ATTCTACAACACCAAAATGCAACAATTGTGGTGGAGAAAGTGAACTATCTAGAGTTGTTA
GTTTTGTAGATAGCCCAGGACACGAGAGTTTAATGGCAAATATGCTATCTGGTTCTGCAT
TAATGGATGGAGCATTATTACTAGTTGCAGCAAACGAAAAGGTTCCAAGACCCCAGACAA
AAGAACATCTTTTAGCACTCCAAACACTTGGAATTCAACAGATTGTAGTAGTTCAAAATA
AAGTTGATTTACTATCTTACAAAGAAGCACTAGCAAATTATCAAGATATTACAAAATTTG
TTAAAGGAAGTCATGCTGCAAAAGCACCAATTATACCAATTTCTGCCCAATCTGGCCTAA
ATGTAGATGCATTAATTGGTTCAATAGAATCTAATATCAAAACCCCTGACAGAGATGAAA
AACAAGATACAGTTATGCATGTTTTACGTTCTTTTGATGTAAACAAACCTGGAACTAAAT
TAAAAAACATCAAGGGAGGTGTTATTGGTGGTAGCTTGACTCAAGGTATATTCAACGTAG
GTGATGAAATTGAGATAAAACCAGGAATACTAAATGAAAAGAAAAAAAATTATGAACCTC
TTGTAACAGAGATTACTTCTTTAGGAACTGCTGCTGGAATTGTTGAATCTGTAAAACCTG
GTGGCTTAGTTGCAATTGGAACTAAACTAGATCCATCAATGACTCGAAGTGACTCATTCA
TTGGTTCAGTTATTGGAAAACCAGGTACACTACCAGAAAATTCTACAAAACTAAAACTAG
ATGTAACATTATTTGATTCAGCAGTAGGAACTACTGAGGATATTAAAGTCCAACCAATAC
AAACAGGTGAACTACTTAGAGTGAATATTGGAACTGCTCCATTATTGGGTAAAGTAACTA
AAGTAAAATCCAAAAATACAGAAATTGAATTACGAAGACCTGCCTGTATTTTTGAAGGTG
GAAATGTAGCACTAAGTAGAAGAATTGATGAACGATGGAGACTAATTGGTGCAGGAATAG
TTGGTTGAAGTAATCTGCGATACCAGTTTTTTGATAAATCTTGCTACTAGAAGAATAAAA
AATATTGATAATCTTGATGTCGAGATAGGTACAATTTCTTTTGTCGTTCCTGAGGTTGTA
AAAACAGAATTATCAAAATTACTTAAAATTCCTGAAAAAAAATATGATATTGAAAAAACA
TTAAATTTTATCAAAAATTTTAAAACAATTCCACTATCTGGTTCTTTTGCAGACAAAGAA
TTACTAGAATTTATAAAATCTAATAATTCTATTATAGGCACAATGGATAAAGAATTAAAA
AAACAAATAAAATCTGTAGGTAGTTCTGTATTGTCTTTTTCTAATGATAAGATAATTTTA
GAATCTTAGAAAAATTTAACTTTAGGCTTTATCTCATCATAATTATGGAATTAGAAAGCT
CATCTTTTGAAAATGGTGGAACCATTCCAAAAAAATTTGGTTACAAAAATGGGAATGTTA
GTCCTTCTCTAATTATTAATGATGTTCCAGATTCTGCAAAATCTCTAGCTTTGGTCATGG
ATGATCCTGATGCAATGGGTGCTGTTGGAAAAGTTTGGGTTCACTGGGTTTTATGGAATA
TTCCTACAGAAGTTACAAAGATGGATGAAAATTCTATACCTGAAAACTCAATTGAAGGAG
AAACTGACTTTGGAGAAATTGGTTATGGTGGACCAGCACCTCCTGATAAAGAACATACAT
ACATTTTCAAACTATATGCACTTGATACTGCTCTTGATCTAGGTAAAGGTTCAACTAAAA
AAGATCTTGAAAATTCTATACAAGATCATATTATTGCTAAAGCAAAATTAACTGGAAAAT
ATGCTCCACAATAAACCGGAAATTTTGAAAAATTAAAATTTATTCATAAAGAGTAATAAG
CCTAGATTTGTGTTGAAAATTATTGAATTCTGATTCTACTCTAATTTCTGTTGGACAATT
TGATTTAAAATTAAATCATCTCTTAGTGATTGGTATTCTTTCATTATCTTTTTCAATCTC
TTTTTTAGTCCGTGCCCAACCTGCAGAATGGGGTTGGGAATTACATGAATTTGATCCTTT
TTTCAATTATCGTGCTACTGAATATTTAGTCAACAATGGAGTTGATGCATATTTTGAATG
GAATGATGAATTAAGTTGGTATCCTTGGGGTAGAGACGTATCTGAAAGCTCACAAGTTGC
ATTACATCTTACTGCTGCAGTAACTTATTGGATGTTTGGTGGTGGAGGAAATCTCTATGA
TTTTACCATACTTTTCCCAGCAATTTTTGGTTCTTTGACAACTATTGTTATATTCGCACT
AGTACGTGTAATTGGCGGAACTACTGCAGGATTATTGTCTGCATTATTATTTTCAGTATC
TATTCCAATGTTAACAAGAGGTGCTATTGGTTGGTTTAAATCTGAACCACTTGGTTTGTT
CTTTGCAATTTTATCAATGTACCTTCTTTTAAGCGGTATTAATTCAAAAAATCAAAAAAT
TGTTATACCTAAACTTGTTTTTAGTGGATTTTTTATTATAATGAGTTTGTCTGCCTGGGG
TGGAAACCAATTTTTCATAATCCCACTAGCTATCTTTTTCTTAACTCTACCTTTCTTACG
AAAAGATCATAAATTTCTGATTTGGGCAATTCCAATTTTTAGTTTATCTACAATTATAAC
ATCTTTGGGTTTTGAAAGAATTACATCAAATTTTCTAATAGGTTTAGGTGGGTTTGCATT
ATTTGTTCCAACAATTTTTCTTGTATTGTGTATAATTATTCAAAATAAAAGTAATGATAA
ACACAAAATGCGTAATGGTTTGATCTTCCTTGCATCTTTTCTTATTATCATTTCAGCATT
TCTTCTAATAAATACCTCAGAAGAATTCATACCCTTGCCGTCTCATAGATATCTTAATGC
AATAAATCCATTTTTAACTACTGATAATGCACTAACTGATTCAGTATCCGAACATGCTAC
ACCTACAATACATCATTCTTTCTTATTCCATTCTGTCATCATGGTTTTTGCTGGTATTGG
AATATGGTTGATGTTAAGTAACTCTAAAAACCATTTTGTTATCCGAAATGACATGAAATC
ATTTTCGTTACTTGTAGGAATAACTGGAGTTTATGCTGCTTCAACATTTTTGAGATTAGA
AGTATTTGCATCTGTATCTGTTATTATCCTTGCATCCTTGGGAATATCATTTTTATCTAA
ATCATTATTTTCGAACAAAATGAAGTTTTCTAATCTAAAAAATCTAGTATTAACACTGTC
GTTTGGAATTGGTTTAATAACATTATTGGTAATTCCTATAACTTTTGTTGCTCCTCTAAA
TGTATTTCAAGTAGGTGACAATCCATTTACTATACTTAATGGTGGTACTACTTTTGGGTT
AGCCAATAATGATTGGAATGATTCTTTAGAATGGATAAAAAATAATACTCCTGAGAATTC
TGTTGTTGCTGCATGGTGGGATTATGGATATTGGATTCAAACTAAGGCAGAAAGAACAAC
ACTAGCTGATAACTCTACTTTGATTGATCATGTAATTGAAAAAATTGCCAAAGTTTTCTT
AAGCACTCCTGAACAGGGCTGGAAAACTTTGCAAGAAATGGAAGCAGATTATATTGTTAT
TTTTATAGCTGGGCAAAGACTAAACTTGGATGGAAATGAAAACCAACCAGTCTATATTTT
AAGCGGTGGTGGAGATGAATCTAAAAAACAATGGTTCATGAGTATAGCTGGAGAGCCACT
TGAAAAATATCTGCAATCAGATGGAATAAGTGGAACTGATCATTTCTGGAATAATACTAC
ATTAGGAAAGATGATTCCATTTGAATTACTTGGTTATGTTAATTTTGAAACAAACCAACA
ATCTTTATCATATCAACCTGGTTTTACTGCAATTTATGAAAAGAACATTAAATTTTCTAT
GGATGATAATGGTCCATTAAAACTAGTTTATTCATCTCCAAGCTATGATACCCCTAGAGG
CGGGGCTCTGACTGGAATTTTTGTTTATGAAATCAATAAGGATTACATACCAACAAACTA
ATTTCAATTATATCTTTCAGCTAATCTATATCTCATGTATTTGTCATCAGGTGAGAATTT
TGCTGGATGTGCAGAAATTGTTTGTTCTTTACATTTAGGACATATTTCTTTAAGTGTATA
TTGAAAGCATTTACTACATTTTCTTAATTGAAATCTCATTTTAGTTCTCTCGAGTTTTCT
TTGATTCTTCTCTAGTAAACTTGAATGTTCCTCTCTTCTTTTCTATTTTTGATTGAATAT
CTGCAATTATTGGTTTTAATGATTTTTCCGCAGATTTAAAATCTTCTGAAGTTATTGATA
ATCTATATTTTGGAGCACCCAAGTATGTGATGTCTATTGTTGAATCTTTCTTTAATTCAT
CCAACAGAGTTTTCCTAATAATTTCAATTCCATCTGATTTTGAATTAGTAATTTCCATGA
TTCCTCTAATTTCTACTGATGGAAGTTTAATCTTGGAACATATTTCTTCAATAACGCCTG
TTGTTTTCTTTGGAATTTTTAATTCCTTTATAGAATCAATTCCATTTCTTCCAATCTCAA
TAAATGCATCATATACTGAGTCGTATTTTGAATAAATGCTATCTTCTAATTTTTCAATAT
CTTCATCCGATAGTTTTGCTTTTTCTTGAACATTTTGTAACAGAGTTTTTCCTTTTTCAA
ATTTTTTAACTTCTTTTAGTTTTTGTTTTTTCTGATCTTTAGAAACTTGTTTTAATGATA
AATCAATATCTCCACGTTGTGGATTTACTTTTTTAACAAGAAGGACTTTTTTCTCTCCAT
CTTTTACAAATCTATTAACCGATCTTATCCATCCAGGAGCAATTTCTGAAATATGCAAAA
ATCCCTGTAAATTGTCATATTCATCTAGTGTTACATAGGCACCATGATCCATAACTTTTG
TTACTGTGGCAAGAACTATTTCTCCTTGCTCTGGCATTTCTTGGATTTCTGTAGACATTT
CTTCTAAAACTCCTAAATGTGTAAATTAATGTTGCTGGCTAGAAATCAATTCCCTTTTTG
GCTTTGATTCCCTTCTGAAATGGATGTTTGATCTCTTTCATTTCTGTGACTAGATCCGCA
ATTTCTATAACTTCTTCTTTTGCATAATTTCCAGTTAGAACTAAATCTATGTTATCTGGC
TTTGATTTTATCAAATTTAACACGTTATCTACTGAAATCAAGTTCAAATTTACTGCATAA
TTGATTTCATCTAAAATTACAATATCGTATTTTCCCGATTGAATTTTTTCATTACTAATT
CTTATTGCTTCTTTTGCTACTTTTTCATGATCTTCTTTTGGACTTTTATCATCAACTATG
CCTACAAAACCTTTTCCAATTGCAACCATTTCAAATCCTGGTTCAAGTTTTTTTGTTGAA
TCCATTTCTCCGTAATGCCATGAACCTTTGATAAACTGGATCATGCAGATCTTTTTATTA
TAACCTGTAGCTCTTAATGCAAGTCCTAGAGCAGCAGTTGTTTTTCCTTTGCCTTTCCCT
GTGTATACAATTGTTAAACCATCACTCATGATATTTTCTCCTCTTATCTAACTAAAAACA
TTGAGATTTTAACAAATACATCAATTTAAATAAAAAAATAATATTATTGATGCAAATTGA
AAATTCCAAGAATTGTTTTGGCAGGTGCTACTAGTGGAGTTGGAAAAACCTCCATCACAT
GTTCAATAATTTATGCACTTCAAAAACAAGGGTATACTGTTCAACCATTCAAGGTGGGAC
CTGATTATATAGATCCAAGTTATCTTTCAAATATTTCAAAAAATAATGCATTCAACTTAG
ATGTTTGGTTGATGGGAAAAAACCATTTGTTATCAAGCTTTATTTCAAATTCAAAATCTG
ATGTATCTGTAATTGAAGGAGTAATGGGGTATTATGATGGATTTGGTGGTGATTCAAATT
ATGCTAGTACGCATCATGTAGCTTCTATTACCAAATCTCCTGTAATTTTGATTCTTGATG
CAAGTAAAACTGCTCGCTCCATTGCAGCAACAGCCTTGGGATTTCAAAAATTTCATAAAA
ATTCTAGAATTACAGGCATAATTCTTAATAAAATAGGTAGTAAAAAACATGAAAATCTGT
GCAGACAAGCTTTACAAAAAACAAAACTTCCTATTGTAGGTGTAATTCCAAAAAATCCTA
ATCTTAACCTTGAATCAAGACATCTTGGACTATTTTCTACTTTAGATAACAAAACATTGT
ATAACAAAATTCAAAAAATCTCAAAAACTATTTCAAAAAATTTAGATATTGAACAAATTA
TTAAAATTTTAAAAAATACTTCTCATCTTCAAAAAATCTCAAAACCTTCTCATAAAAAAC
CAAAAACAACAATTGCAATAGCATTAGATACATCCTTTAATTTCTATTATCAAGATAATT
TAGAATCTCTTAGAAGAGAAGGAGCATTATTGAAATTTTTTAGTCCTGTTAATGATACAA
AAATTCCAAAATGTGACGGACTATACATTGGAGGTGGATTTCCAGAAGTTTTAGGATCTA
AATTAGCAAAAAATCAAACTATGAAAAAACTAATCAAAAACCTTGCTGAAGACAATCTTC
CAATATATGCTGAATGTGGTGGATTGATGTATCTTACAAAATCTATTTCCTCAGAAAATA
AAAAGTACAAAATGGTAGGTGTTTTTGATGCAGAAACCTACATGACAAAAAGAATGAAAC
TAAATTACACCAAAGGAAAAATTAATCCTTCAATAATTTCTGAAAGATCACACAGTATTC
AAGGCCATGAATTTCATTACTCAAAACTAAATTCTGTATCTACTGATTCAAAATTTGCTT
ATGAATTAGAAATTGGTGACGGAATAAAGAATCACAAAGATGGATTAATCCAATACAATT
CTCTGGCATCTTATGGACACCTTTATTTTGATAGTTTTAATTATGCGGAAAATTTTGTTA
AAAATTGTATAAAATATTCAAGAAGCTGATTCTGCTCGAATTAACTTGAAAATTGCATTT
ATTATTGCTGAAGCTGAGGAACTACCTCCTTTTCTACCCAAATTTGTGATAAATGGCGCC
TCTTCTAATCTAGATAATTCTTCTTTTGATTCTGCAGCGCAGATAAAGCCTACTGGAATA
CCTATGATTAGTGCAGGCTTGACAATTCCTTCTTTTACCATCTTTATCACCTCTTGTAAG
GCTGTAGGCGCATTTCCTATTGCTACAATTCCTTCATCAATATCTGATTTTGCAGCCCTC
ATGGATACCTGAGAGCGTGTTTTTCCCTCTTTTTTTGCCAATTCCATAATTTCGGGTTTT
GAGATATTACAAACAATATCATTTCCAAAATCTTTTGGATTTTGTTTATTGAGGCCTCCA
ATTACCCCGTTGACATCTACTACGATACTGCAACCATTCTTCAAAGCTTTCATTCCGCTT
TCAATTGCTTCCTTATGAAAAATTATTTTATTTTTATCTGCAAAATCAAAATCTGCTGTA
GAATGAATAATTCTTCTTACAATTGGCCATTCCTTTTCATTGTATGGATGAGAACCAATT
TCATCTTCAATCATTTGCATGCTTGCATCTTCAATTGATTGACCTTTTTCAGTTTGCATC
TTCAACCTCCTTTGCTCTTTCAATAATTAAATCAATGATTTTTTCATCAGCCCCAATATG
TTTTGTAATAAAAGTATCTTTGAGATTAGAATCTTTTAGAGCTGGAATTAAGTCATTATT
GATATCAGTTTTAACATGTGCACCCTCATGTAAGAAATAAAATACAATTACCAAAACTTT
TGGTTCATCTTTCTCACATTTTTTAATTCCTTCAAAAATATCTGGTTGTTCAATTTCTAA
CCAACAACGACTTACATTTCTGTAAGAATTTTTTAACTCATCAACTATATAATTTAATGA
CATTTGTGCATTAGGATCTTTACTGCCATGACCAATTATCATAACATCAACATCTGTATT
AGGTAATGTAATATTATTTTCTTTGAGTGTAGTTGTGACTCTATTCTCAACAATATCTAC
CAAAGTTTTGTGCATACTCATTGGTTTAGTTATTAGAAATTTCACTTGTGTATCTTTTTG
TAATTTCATTACATCAGTAACAGCAATCTTGACCTTTTTTCCTGGATATAGAAAATACGG
TACTATTGTTAGTGAATCAATATCTTCTTTGAGACATTTTGAAATACCATCCTCAATGTA
TGGTGGTTCAACTTCTAAAAAGCAATAATCCGTAAAAACATAGTCTCCTTTAGCCTTAAT
TCCAGTACAAATAGTCTCTAATTCCTCTGATGCCTCCCTTTCTCTACTACCTCTATCAAT
AATCAATAATCCTCGCTTCAATTCTCAATCCTCGCTATTGCTATAGTCAAATTTGGTGGG
AATTTCTGCTTTTCTACAATTAATTTGCCATTTGACACTAGAATTGCTGCAGCCTCTGAA
ACACTGGCTGTTCCTTCAAATGCTTTTACAGTATCTGAAGGATTAGGGGCTGTAACTTTA
GCCAAATCTTCTCTATTTACATATTCGACTGGAACTCCCATCTCTTTTCCAGCATCAATT
AATCCTTGTACATCTTCAGGTTTTTTTATAGAAACTAGTTTTGCTATTGATTTTGGACTG
AGTTTAAATTTATCAAGACAATCATTAATTCCTTCTTTGATAGTTTCTTTTGATGTATCC
CAATGCAAACCTATTCCAATTACTAAACTTAGTGGTCTGTAAACAACTGATTCAGATGCT
AGATCATCGTCAATGATTTTATCTGAAATTATTAAATTTGCTTTTGATTTTGAATTTTTT
AATTCGTTTATAGTGTTGTATAGTGAAACATTTTTTGGTAATTGTTTATACCAATTTTTT
TCACCTGTTTCTTGAAAAACTCCTATTGGTTCTTCATTTACCATGTGTGCACTAATTCTA
GTAACATTAGAGTCATCATCAATCTTCCAACCAAAGTCTCTTCCGACCAAATCAACAGCA
ATAGTTTTGTTTACGTCAGCAGCTGTAGTGATTACTGGTTGTGCTTGTAATTTTTCTGCA
ATTTTTTCAGTAAGTTCATTTGCACCACCAATATGTCCAGATAATACACTAATTACAAAA
TTTGTTTTATCATCAATCACAATTACAGCAGGATCTGTTTTCTTGTCTTTTAGATGAGGT
GCTATTAATCGAATCACTGCACCTAGAGAAAATAAGCATATTATTGCATCATTATTTTTG
AAAAGTTCAACAATTTTCTCTGATGTGGGCTCTGAATACCATGTGATTGAGTCATTTTGA
TTAGAAAATTTATCAGGTGCAAAAATGCTCCATTCTGGAAAAAATTCTTTTAGAGTTTGA
CCAATCTTTATACCATTTTTAGTAATAGAAAGAACTGAAATTTTTTCCATATTCAAAACT
TTGTTGATTTAATAAAATACCTTACCCTTTTGGTTCTCTTGCCAAAATGTTTCCCTCAAA
ATCAAATAATATGACATCAATCGGAACTTTTTCTTCACTGTGCTTTCTCATATGTTTATA
CACTTCAGCGCAAATTAACTCAAAAAATCCACTCACATTATTTTCTTGTATAATTTCTGA
AACATGTCTTGCAGTATTCGCTTTTTTAATATCATCAATAATTTTTTTATCTGCGTTGAC
TTTTCTTGCCAATTCTGCTAGAAAGTTCATATCAACTTTGGAACCTTTAACATGAGTTTG
TTTTACTCCTGCTGCCATCTTTGCCAGTTTTCCAATAAATCCAACCACGTATGCCTTTTT
GATATTTTTCCTACCGCATTGTTGAATTGTGTAACCTGAAAAATCCCCCATTTGTACAAA
ACAATGTTCTGGAAGATCTACGATCTTTTTTGCAAAGTCTTCACTTCTTCCTCCAGTTGT
TAATACTACTGTATCATTTCCCATAGCAATTGATACATCCAAGTTTTGTCTAATGGATGC
TGCATATGATGCAGTTGAAAATGGGATTACTATTCCACTTGTACCTAAAATTGAAATTCC
TTCTTTGATGCCTATTCTAGGATTATCCGTTTTAGGTCCTAATTCTTTACCTTTTGGAAC
TGATATTTCAACTCTAATTCCTTTTTTATGCAGAATATCGCTGCCTATTTCTTGAAGATT
TTCTGTAATCATTTTTTTTGGAACAGGATTTATGGCTGGTTTGTTAATTTCTAAACCTAA
ACCAGGTTTAGTAACTATGCCTACTCCTTCTCCCCCATCAATTTCAATTTGCTTTTTGTT
TTCATTAAATGTTAATTCAACTATAATTTCAGCACCATGTGTGACATCGGGATCGTCTCC
CCCATCTTTTATTACAGAGCATTTTGCTTTGTTTTTTTCAAATTCACATGAATTTACAGG
AATCTTAATGGTGGTTTTCTTAGGTAAGGTAATTTCAACCTCTTCAATTTTTTGTTGTTT
GATAATTGATAATAAAGCCGCTTTTGATGCTGCAGTGGCAGAACTCCCTGTTGTGTACCC
TGTTCTGAGTTTTTTCTCTTCTGCCACAAACTGATGTAATCATTTTACTGTATTAACTCT
TGTTTACCATTTTTGATTTTCAAAATAGATTTAAAATAAAAACTACTTGGAATTTCTATG
GAAAAACCTCTTCAAATAGTAATTACTGGAGCCAGTGGATTTGTGGCAAAAAATCTTAGA
AAATATTTGTCTGAGAAAAATATTCATCTGATTTCAATATCTAGAAAAAACTTCAAACCA
TTCAAAAATGAAACTAAAATTATTTCCAAAACCTATGAGGAACAATTACTTTTGCCAAAA
ATAAAAAATTCATATGCATTAATTCATCTTGTGGGAATTGGAAAACAGTCCACAAAAACT
GATTATGAATCAATCAATGTTCAATTAACACAAAAAATTGTCAATTTATCAAAAAAGGCA
AAAATCAAAAAACTCGTTTATACAAGTGGATTGGGAGTATTTGCTGATACTACTATGGGG
TATTTTATCTCAAAATTCAAGGCTGAAACATCTATTATTGATTCAAAAATTGATTACACA
ATTTTTCGACCTTCCTATATTGTAGGTAAAGATGATCTTTTCACAAAATATCTAAAAAAA
TCTATTAAAAAAAATCAAATCATTATTCCCGGGTCTGGAAAATATTTGATACAGCCAATT
TCTATAGGAGATGTTACAAAATTGATTTTCCAATCAATTATTGATAAGAGATTTAAAAAT
AAAACATTAGATCTTGTGGGTCCTGAAATAATCTCATTTAAGAAATACATTCAACTGTAC
TTACAAAAGAAAAAAACTAAACTATATCACATTGATATTGAAGATGCTTATCGTCTTGCC
TTAACTAACTCAGAATTTGATTATGGTGTAGATGATCTAAATATTCTAGTTGGAAATTTT
GTTGGAGATCACAAAAAACTTAGAAATCTCTCAAAAATGAATTTTCAGTCAGTAAAAGAA
TTGTTAAAGACCGGCGCCTTGCTTTAGTGCATCTACTTTGTTTGTTTTTTCCCAGCCAAA
TTCTGGCTCATTTCTTCCGAAATGACCATATGATGCTGTTTTTTTGTAAATTGGTCTTTT
CAGATCTAGTTGAGAAACAATTCCTGATGGTTTCATATCAAAATTCTTTCTGACTAAATC
TTCAATTTGATTTTCCGGAATTTTGTTTGTTCCAAAAGTGTTTACGTATAATGATACTGG
TTCTGCAACTCCAATTGCATATGCAAGTTGAACTTCACATCTATCTGCAAGACCTGCTGC
AACCAAATTCTTTGCAATATATCTACACATGTAACAAGCTGATCTGTCTACTTTTGAAGG
GTCTTTACCAGAGAAAGCGCCCCCACCATGTCTTCCAAAACCACCATAGGTATCTACAAT
AATTTTTCTTCCAGTAAGACCTGCATCTCCATGTGGCCCTCCAATCACAAATTTTCCAGT
TGGATTAATGTGAATTTTGATATTATCATTCCATAGATCTCCTAGTACTGGCTTGATAAC
TTTATCAATGATTTCGTTTTTGATTTCTTCTTGAGAAATTTCTGGTGCATGTTGAGTAGA
GACTACTACGGTTTCAATTCCAGTAGGTTTGTTATCTTCATATCTTACAGATACTTGTGA
TTTTCCATCTGGTCTTACCCATGGTAGTGTTTTGTCTCTTCTTACTTCAGATAATTTTTG
AATTAGTTTATGTGCTAACAAAATTGGCATAGGCATGAATTCTTGAGTTTCATTTGTTGC
ATATCCGAACATTAATCCTTGATCCCCTGCACCTTGTTCTTTTTCTTCAGTTGCAGTAAC
ACCTTGACTAATATCGGGACTTTGAGAATGTAATCTTAAATTTACTTGACAAGTATCTGC
ATCAAACATCAAATCTTTATTGTCATATCCAATCTCTCTAATGGTTTTTCTAACTAATTC
TTCTTGTGCTTTTTTATCCAAATTAGCTTTTGATGTAACTTCTCCTGAGACTGCAACAAA
ATCAGTTGTTACCATTGTTTCAACTGCAACTCTTGAATCTGGATCTTGTTTGAGAAATTC
ATCTAAAAATGCATCTGAAATATTATCGCAAACTTTGTCTGGATGTCCTTCTGTTACTGA
TTCCGATGTAAACAGAAAATTATTTGTCATAAAACTCACTACCTACTAGAGTTCATTTTC
TAGTTTAATGAATAATACGTTGTTACCTCTTACGATAACTCTACCATAATTTGCGATAGT
CTTACCTTCATGTAATTCCTCAGCATCTGTCATAATCAAATTCATGTATGAGTCAACATT
ATCCATTTTACCTTTGTATTCAACTTCATTCTTTAGTCTTACAGTAACTTTCTTCTTTGT
GCTTTTTTGAAGAGTTGTTAGAGGTCTTTTTGCGCTATTTGATTGAGACACTAATTGTTC
ACTTGTTTTGCAACTTTGTTCTCTAGAATAAAAGCCTTACCTCCTTTGAAGAAATAGAAA
TTCCTTAAATTTTTTCTTCTTTTTCTAATAATAACACTCATGATCTCAACTGGTTTGGAA
AAATTAGACAAATCTCTCTTCGGAGGAATTCCTAATGGTGTAATTGTAGATATTTTTGGA
AAAAATGGAACAGGAAAAACCCAACTATTATTACAATTAGCAATAAATTCCATCAAAAAA
GGTGGTCATGTTTTGTATTTTGATACAACAGGTGGATTTAGACCTGAAAGAATTTTGGAT
ATTCAAAAAGAATCTGAATCTCAATCAGATTTTCTTAATCAAATTACAGTTTCACGGTTA
ACTAATACCTCTGAACAAATTAATTCAATAAAAAATATTGAAAGGAATTTTTCATTAATT
GTAATTGATAATATAACTGATTTATTTTCTTATGAATACCAAAAAGATGAATCTATTTTT
GAGAAAAATTCTTTGTTTATGAAATACATGCATGATTTAGCTAATTTTGCAATATCAAAT
AGAATTCCTATTGTTGTAACTAATATGATAAGAAATCTGGAAGGAAAAGAAATTGAAAAT
ATGAAAAGTGCAATTGATCCATTTACACACATCAAAATACATCTAACAAAAAATTCATCA
AAATTTGATGGTAAAATTTATTCTCCGTTTATAGAAAATTCATTTTCTTACACCATTGAT
AAATTAGGATTGTCTCCTTCTGAAGATATTTAACGGTCAATGAGGAAGTTTACTCATGAC
AGATATTTTTGATGTTCTCCCAAACATGACTATTGTCCTATTTATTCTTGGATTAGTTGG
TGTATTTGTTTATGAAAGATCCCGTTCTAACAAAACAGATGAATCCAATTCCTGAATCTC
TGTTTGAGAATTTTGGTTTTTCCAATCTAACTGAAATTCAAAAAAAGGCTTCACCAATAA
TTTTACAAAAAAAAGATTGTCTAGTTATTGCTCCTACTGGTTCTGGAAAGACAGAATGTT
CTGTAATACCAATATTTTCTTTATTGAAAAATACTAAAAAGCCTGGAAAAATAAAAACTC
TTTACATTACTCCATTACGTGCATTAAATCGAGATGTTTTTCGAAGAATTACAAAATATG
CTCATCAAAGTGAACTTTCTATTGAAATTAGACATGGTGATACAACACAAAAAGATAGAA
AAAAAATTACTGAAAACCCTCCTGATGTACTAATTACAACTCCTGAAACTTTGGTAATTC
TTTTGACTCAAGTCAAGTATCTTGATGCATTCTCAGAATTAGAGTGGATTGTAGTAGATG
AAGTGCACGAGCTACTGTCTAGTGAAAGAGGTACTCAACTTTCTCTAAGTGTTGAGAGAT
TGGAATTTAATTCCGAATTACCACTTACAAAAATAGGGTTATCTGCTACTGTTGGAAATT
TTGAAGAGGCAGGAAAATTTGTTGTTGGTACTAAAAGAAAATGTGAGATAATCAGAGATA
CTTCAGTGAGAAAATATGATGTAGAAGTAAAATATGTAGATGGAACAATTTCTGATGTAG
CAGAAAAAATTATTGAACATGTCTCTAACTTGAATTTGGATTCCCCTGTTCTTTTGTTTA
CAAATACTAGAGGTGAATCAGAATTTTTAGCCTCAATCCTCAAAGAAAAATCCATTATTC
CAATTGAATTACATCATGGTTCTCTTTCAAAAGAAGTTAGAGAAGAAACTGAACAAAATT
TACGTGAAGGAAAAAGAGGTATTGTTGTTTGTACATCTTCACTAGAATTAGGATTGGATA
TTGGTTCAGTTGAATTAGTCATCCATTATGGTTCACCTAGACAGGTATCAAAATTAGTTC
AAAGAATAGGTCGAAGTAGACATAATCGTAATGCATCTGCTAAGGGATTAATCATTACAA
ACAACTCTGATGATGAATTTGAAGCACAAGCAATTCTTCAAAGAATTCAGGAAGGCTCTA
TTGAAGAGCAAAAAATCCATGATGGTTCACTTGATGTCTTAGCACATCACTTGGTTGGAC
TAACAATGCAAATTGGAGAAATCTCAATTGACAAAGCATTTGATTTGATAAAAAAGGCTT
ATCCATTTAGAAATTTAAAATTAGAAGAACTTGTAGATGTTTTAGATTTACTTGATTCAA
ATTATTTGATCTTTTTTGATAGAACAAAGATGACTTTTTGGAAGAAAGGCCGTTCGTTCA
AATATTATTTTGAAAATCTTTCTACAATTCCTGATATACTCAAATTCAAAGTTTTTGATA
GTGTAGGAAAAAAAATCATTGGAACACTAGATCAACGATTTGTAGGTGATTATGGTGATT
CAGGAAATATTTTTGTGCTCAAGGGCTCACAATGGAGAATTCTAAATGTTGACGAGAAAT
CATTTACAGTAAATGTTGAGCCATTTCGAGGTGGAGGAATTACTGTTCCTTATTGGGAAG
GCGAGAATATCCCTATTGACTACAAAACTGCCAGAAAGGTGGGTAATTTTAGAAGTAAAG
TGAGAAATGGCTCATTACAATTAACAAACAAAACAATTGAACAACTAAATTTTAATGAAA
TTTCTGAAGAAAATAATGTTGTAGTTGAATCTAATAGATCTCAAGGCTCAATTGTAATTC
ATTCTTGTTTTGGTACAAAAATCAATTCCACTCTTTCAACATTACTTTCTTCCATGTTAT
CTTCTATGTTAGGTTCTGTTGTAGATTCTCGTTCTGATGGATATAGAATTGTTTTATCTT
CTAGATCACGAATTTCAGAAAAATTATTTCTTGAGATTCTAAAAGATGATTATGATTTAT
TTTCAATGGTTACAGCATCTCTTGCTGGTACTCATAATGTTAATTGGAGAACTTGGTGTG
TTGCAAAAAAATTTGGTATTGTAGGTAGAGGTGCAGTCTATGAAAGAAAGTCTGCTCGAT
TTTTATATGAAAGATATGCAAAAACTGCACTTGTACAAGAAGCATTACGTGAATTATTTC
ATGATAAATATGATCTTAAAAACACTGACAAACTTCTAAAAGAAATTCGTGACGATCAAA
TTCATGTAAAATGGTTAGAAGTTGATCAATTCTCGAAATTGGCAGAACCAATCTTGGATC
ATACTTCAAAATATTATTCTTCTCCTGCAAATCTTGATAAAGGAATTTTAGATCTTGTAA
AAGCTCGACTTGAAAAAACAAAACATCGCTTAATCTGTGCTAGATGTGGAAAATGGGAAC
GTGTAGTTGAAACAAATGAAGTAAAAAATATCTTGATTTGTCCTTATTGTAAAGGGAGAC
AAATCACTGCGACATTTTATTCTGATTATGATCTTCCTAAAATTATTCGAAAAAAACATG
AAGGCAAAAAATTGACTAGTGAAGAAAAACATAAGGTAGATCGTGCCTGGAAAGTCTCTT
CTCTGGTGGAAAATTTTGGTAAAATTGCAATTATTGTCATGTCTGGTTATGGTGTAGGTG
CAGACACTGCTGCACGAATTTTACGAAATATGGTTGATGAAGAACATTTATTCAAACAAA
TCTATGAAGCAGAAAGACAGTATGTAGTTACTAGAGGCTTTTGGGATTCCTAATTCTTTT
TTGTAATTTTAGAAAATGCTGTTAAGAACATCTCTATTCTGCCTTCTAGTCCAGCTTTTG
CATTAAGACCTGTTATTGAAACAATCTCCCCTAATTCACATTTGTCAATTAGTCTAGCTT
GATTTCTCCATCCTTTTACCCAAATTTGTCCAGTGTCATCTTCGACAAACATTTCTGAAA
GTGCAATTGATTCTCCAGTTTTTGTTTGTACTTCGCGTCTTTCTGGCACTTTCAAAATTA
TTGCTTCAATACAGTAATTACCATCAACTTTAACATCATTAATCTTTGTTCTAATTTGAG
ATAATGAAGGAATACTTTCATCACTATCCAACTTTCTTACAAAAGAATTTTCATCAAGTG
TAATTGAATTTCCATAAACTTTGGATGGCATGCATTCTATGACGTCTCCTTCTACACAAA
TACTGGTTGAATTTGATGAATCATTAATGTTGTAAAGATTCCTTTGATTATCTACCGCTA
AAATCATGTTTCTTCCATTTTCTGTTGGTGACATTGAAAGAATTCTTGCAATTACTGGTT
CTGCTTCTTTACCTCCTTCAATCTCAATTATTGTTGCATCATTTCCATGAATTTCTAATC
CTTGATTTCCAGATTTTACTTTGACACCAAGTAGTCTCACTTTAGCTGACTGTGAAATCA
TATTTGGAATTGATGATTCATCTTTTCCCCATAACACTACTCTCATTCCACTGCCGTCTT
TTCCTTTTAGCCTCATTCTCAAGGCTTTTCCAGGCATACCTCTAGAGTTTGTAAATTCCA
TACCGCTAATTACTCCATCAATTTCTCCTAAAACTACAAGATCTTTTTGACCTTCTTGCA
ACTCACTCACATCTTTTGTTATTGTGTCTATTGTTGGAATTTCACTTGTAGAATCAGTAG
CTTCTACATTTGAACCTGAACCAATGTTAATTGTTGGTGAACCATCAAGATCAGATTTAA
CATAAGCTTTGATAATTTTAATCAAGTCTCCTGGTTTCAGATTTTCAATTCCAGGAAGAT
TTGCTTTATCATCCCATAACTTTACACTTGCTGTAGAATTTGCATCATCATATACTGTCA
TAGTTCTGAGATAAAATGGAGAACCATCTTTTCTTGAAAATTGTTTTGCAGGTGATAAAT
TCAATACTCTAGTTTCTAATGAAATTTCTTTTGCTCCTGCATAGAGATCTTTCAAACTCA
TTTCTACTTTTAGTGGCCCTGATAATGTAACCCCATAATCTGATGCAATCAAGAATAAAG
CTCCTTGATCAGTTAGATACCCTGCACCAATTTTCTCTTTTTTTAATTTAATTTGCTCTT
CAATAATTTCTTTAGTTAACTCTGGTTTTTGTTCAATTAACTTTTCAACTAGACTATCAA
ATTCCGACAATTCATAATTGCTACCTTTATTCTATTAATAAAAATTTCATTATCTCCTAT
CATTTTATTTACATAAAATTAGATCGCATAATTGTTAATTTCAAATTGTCATCCTCAAAT
TTTTCTTATTTTGAATATATTGTCTCATAATTGACTTGACTACTGCAAAATCTACGGTTA
AACCACTGATTAACTAAATTAGTAGGATGATCGCAGTTTCGTTATGTCATGTATTGATGT
TAATCATCTATCAAAATCATATGGCTCCCTAAAAGCAGTAGATGATATTGTTTTATCAGT
AAAACCTGGCCAAGTATTTGGATTTTTAGGCCCAAATGGTGCTGGAAAATCAACTACTAT
CAAATTACTCACAACTCTGATTCCTCCCTCAAACGGCTCCCTTGAGATATTGGGAATCGA
TGCAATCAAAAATCCATTAGAAATACGCCACAAAATTGGAGTAGTCTTACAACAACCTAG
CTATGAGCCCACCTTGTCTGTTGAAAAATCCCTTGACAAGTATGGAATGATGTGGGATGT
TCCCAAAATTCAACGTAAGGAAAGAATGGAACAACTCATGAAAGATTTTGACCTAGTTGA
GATCAGAAAAAAAAGAAATGAAGATTTGTCTATTGGTCAGCGAAGGCGAGTGCAAGTCGC
ACGTGAATTCATGCATGATATGGATTTGTTATTTTTAGATGAACCTACAGTTGGATTAGA
TCCTAGTGCAAGACGAAAATTGTTGGATTATTTAAAAAATAAAGTTAAAACTGGATTGAC
AATTTTCTATACCACTCACATTCTAACAGAGGCAGAATATCTCTGTGATGAAATTGCAAT
TATTGATAAAGGTAAAATTGTAACTGTTGATTCTCCTGAAGCATTAAAAAGTAAATTTGG
AAAAGAAAAAACTATTAAAATTCATTTATTGGAAAAAAACTCTAAAATTCTTGATTTACT
AGAAGGAATTTCTGATTGTAAAATAAATTTTGAATCTGGAACAAATATTGTAATCCATTC
TGAACAATCTGAATTAGTTTTGTTAAAAGTTTTGAAAATACTGAATGATAATGACATTGA
GATAGAAGATCTTTCTGCAATTCCAACAAATCTTGAAGAAATATTCCTAAAAATGGTGAG
AGAAAATGAATCCAATAATTAGACTAGTAAACAGAAATCTTACAATTTCCTTAAATCCTG
GATTTTTAATTTGGCAGGTAATCTTTCCTTTGATCTATATCTTTGTAGCAGGTTTTGCAT
ATGCACCATTAATTCAAAATGTGCCATTTGGTGCAAAAGATCTTGATTATCCAGCATTTC
TTGCATCAGGTATGATTGGATTCAACATAATGAATAGTACCTTAGTTTCTGGAATCATAA
TCTGGAATGATCGAAGACATGGAATGTTTGAACAAATAATGTCTGGCCCATTTACAAGAA
GTCATTACATTCTTAGCAATATTTGCACTATAGGCATAATTGGTTTAGTTAGTGCTTCAT
TGATTGCTTTAGTAGGGTATCCAGTATTTTTTGAATCTGTAGAATTTTCATTAATTACAA
TCCCTGTGATTGTTTTTGGTGCTATTACTGGTTCAGTTTTATTTGGTTCATTGGCATCTA
TAATTTCAACGAGATTACGTTCTAGTGAAGGATTTAACGTAATCATTAACACAGTCTTTT
TATTTTTTGCATTTGTTAGTTCAGCATTTTACCCTGCTGATAATGTACCTGAGCCGTTAC
GTACTGCATTTTATCTAAATCCTTTAACCTATCTAGTTGATGTAATCCGAGCAGGAATTT
TTGGGAATATTACAGAATTTGTTATTGTTGAAATGTTGGTACTTGTCGGAATTGCTTCAG
CACTATTTATTGTTGCATCAAAACTTCTGACTAAATTAGATTTCTAGAAAATCTAATTAT
TCTTAAAGTTCTCATACATCTCATTAATTTTTTTAATTACGTCTAAATTTTCATACTCAA
TTAAACTAAGATTTGGTATAACACAATGTCCTCCGATTATTCCTGGATACATTTTTGGTC
TATTTCCTAAATTCTCATGTATTTCATCTGCAAATTTCCACATTTCATCAAAATCGATTC
CTTCCTTTTCACAAATCATCTTTGTTATCTGCGCATAATTAATGAGCCATCCATAATACG
ATGTATCAACTAAGATTTTTGCAAGTTCACCTGTCTTTGTTGTTGACATCCAATCAACCT
TCTGGAATCTTTTTTCTAAATCTAATTTGATGTCAGGATCGATTTCATTGTTATCTGAAG
CAATAAATTTTGTATATTTTTTGATGTCATCTAAGAATCTTCTATGAACACCCCGAACTG
GTGAAAATAAAACTGGAACACTGGATTTTTCTTGTATGTTTTTTGTAGTACCTGGTCTTA
CAGTAGAATGTACAATTATTGCCTTTAGATCTTTTAATTTTGGAATCCAACTTAATGTAA
TATCTACAAATTCTGTAAGTTCACCTGGAAGACAAATATGAAGATATTCTGGATTTTTGA
TTGTATCATTTTCTGAATAATTTTTACATTTTGAAGATTCTATGTCAATACCAACACAAT
CAAAATTTCTTTCCTCTAGTAATCCAAACAGAGTTTCACCTACTTCTCCCATGCCTAATA
CTATGTCTGACATATCTAATTTCAGAAAAATACCTCATGCTATATTCATGTTACAGTTTT
TTTATTTTTTAGATAAAATAGCCCGAGGCAGATTCGAACTGCCGTCACGGGCTCCAAAGG
CCCATATGCTTGACCTCTACACTATCGGGCTGTTAACTCGAGCACGCTAACTCCCTTAAT
GAACTTTTTATTCTAACTTGCCTAAAACTAAACTAATTCCTGATACTCTAATTAATTTAT
CAATAGGGTCTTCCATTTGATTTAGAATCTTTTTTGCTTTTTGTTGATTTAATTGCTTTT
TAGATTCAAAAAACTTTGTTATTTGTTTTGAAACCCTCTTTGGATTTGTTTCTCTTTTAA
CTAATCGTTTTTTCACCAAAAAATTTTCTATGAGATTTGGAACCGCATTATATGATATTG
TAGGAACTCCCATCAATGCAGACTCTGCAGTCATAGTGCCACCTGAACCAATGAAAACAT
CTGTATTCTTTAACAAATACTTTCCATCAAATGACATTTTTACAACTTTAGCGTCTTTAC
CTACTTTCTTTTGCAATTTTTGAATTTGTTCTGTATATCTACCCAAAATAACAATATTTT
CATCACTAAATTGAGAAATTATATTTTCAATAATTGGAATGATTTTATTTGATTTTTTAG
TATATGCTGCTTCCTCTTCTTCTATTCTTATCAAAATATTCTTTTTATGATTATTTTTAA
ATGGAAGTCGTACACTTTGATTTGTTTTTCTTTTTATTGTGACCGCCGCGTCAATTGATT
TGTATGAAATAATATTTTTTTCATTTATGCCAAATTTTGAAAATTCTTTCTTTGGAATTG
TATAAGGGATTAGAAGTTTCTGAATTAATGGTAATGTTAATCTCATCACTGCCTCTGCGT
GTGGTGAATCACAAAATGCTATGTGTTTAATTCCTAATCCGAATGAAATTCTTGCAGCTT
CAGGTGAGCAAAAACTAATTACAAGATCTGGTGAAAATGCTTCAATTTTTCTAGTAAGCT
TTTCCATTCTCTCAATTCCTGCTTTTAGTTTGGAATTTTTACTTCCTCCACCATGTTTGC
CTACAAAAATCAGGTCAAAATTACGAATTTTTGCTAATTTTGAAACTTCTTCATAATCTC
TAGAAGTACATAAAATCCTGTTTTTTTTACCTAATTTCTCAATTATTGGTTCAGAAAACA
ATAATTGTTTTGGAGTTAGAATATCTATCCATATTTTCAAGTAATTTTCATAATTGAAGT
TAGTTCAATAAGTTTTTCTTAGTCTAATCCTAAGCTTAGTGTAATGGGGGGAACAAAAAT
TGTTGTTTATGGCCTTAGTACAGAAGGATACGCCATTGCATCACAAATGGCCATTAAAGG
AGCAGATGTTTACATAATTGACGAATCAACCCCATCTGCAATTTCATTAAAAGCAGAGAT
TGCTAAAACATATCCTAATGTTTCATCTCTAAAAGAAGATGAGCCATTATTAGCTATGGA
GCCAATTGAAGTAGCAATTTCTAAAGCTCAATACTTGTTTTTTACCCCAAGAATTAGAAA
AACTGGACAAGATATCAAAACTGAAATTCATTCAAAATTCAAGGACGCTACTGCATCTTT
AAAGAAAAAGAGCTCTGTTGTTTTTACTCTTCCTACAGGATTTGGTGGAAATAATGAAAA
CATTTCTTTACTTGAACATGTTACAGGATTAGAAGTCGGAAAGGATATTTCATATTTTTA
TTATCCTTTGGAAGGTATTGAACAACAACCAAAAATTATTGGTTCCTTTAATGGTAAAAA
AGACTCTGTACTATCTGATTTACTAACTACCGGAAAAAAAGAGAAAAACTTTGTTGCGAT
TTCATCTTCTGAACATTTTCATGCAATCAATGTACTCTCAAGATTTTCAAGCTTGTGTAG
TGTATTGGAAGTTTGTAAATATGCTCAAGATGAAATTACTAAAAATGATCTATCTTCTGA
TGATTTTCAAGAAATATTCCTTGATGACATGGTAGGAGGTTTACTGGATCTAAAATCTTT
AGGCTCATCTTTTGAAGGTGCAAATACACTCATGTATCTAATTAATGGTAGTGTCAAGGG
AATTGATGGTTACATCAAACGATTAATTGATGAAATTCGTGCAACATTGAAGAAAAATGA
TCTTAAAGCTAGTAGAACTAAAATCGCATTATCTTGGACACTTGATCAACATTCAATGCG
AGGAGATAAAATTGAAATGCTACAAAATCTAACTTCTAGATTACGTGATTATATTGGTGA
TGTAGAAGCATATGAAGATCCAAACTTTGATCTATTTCATAGTGATAAAACAACAATTGT
TGTGGCTTGCTCAAAATCTGATTTTACAAATATTGAAAAAACTAAACAAGATTCTGATTT
AATTATTGTCAAAGCAAACCCTCTATGCGAAACAATTCAATAATAGTATAAATTAGCTAA
ACAAGTATTCTGTTTGAATTGTCCAATGATAATGAATCGGATGAAATTCCTGTAAATGTT
GTAACTGAGAATAAAGATGATGAACCTAAAAAAGAATCTGAATCTTTAGAAACAGTTCAA
GAAAATTTTTCAGAGTTATTGGATGCAGAAAAACAAAAAACTTCAGAATGTGAAGAAAAA
TTAAAACATATTTTAGCCGATTTTCAAAATCTTACTAGAAAAACACAATCTGACATTCAA
AATGGTGTTAATGCTAAAGTTGATGAATTTCTATTAGATTTTCTAAAAATCTATGATGAT
TTCATTCGTGCTAGAGATGTATTTTCTGAAAATAAAATCAACACTGAAGGTCTTGATTCA
ATTTTAAAAAATATGGATTCTTTATTGAAAAAATATAATGTAACTGCAATTGATGCGTTG
GGGGAAATTTTTGATCCTAATCATCACGAAGCTATATCTGTAATCACTGATCCTGATTTA
GATGACAATACAATTACCAAAGAGATCAGGAAGGGATATATTTCTCAAAACAGAGTCATA
AGAACAACATTAGTAGAAATTTCAAAAAAGGATGATAATTAAAAATGGGCAAAGTAATAG
GTATCGATTTAGGAACAAGTAACTCTGCTGCTGCAGTTATGATGGGTGGAAAACCAACAA
TTATTCCTGCAGCAGAAGGTCAAACTGCAGCTGGAAAGGCATTTCCATCAGTAGTTGCTT
TTTCTAAAGAAGGAGAACTCTTAGTTGGTGAACCTGCTCGTAGACAAGCAGTTACAAATC
CCGATAATACAATTATTGCCGCAAAACGAAAAATGGGTTCTGATTATACCTTTAAAATTC
AAGATAAAGAATACAAACCTCAACAAATCTCTTCATTCATTCTACAAAAAATAAAAAAAG
ATGCTGAGGCGTTTGTTGGAGAAACTGTGGAAAAAGCAGTTATTACGGTTCCAGCATATT
TTGATGACAATCAACGTCAAGCAACAAAAGATGCAGGGACAATTGCCGGTCTTGATGTTG
TTAGAATAATTAATGAACCAACTGCAGCATCATTGGCATTTGGATTAGATAAAGCAAAAG
AAGACATGAAAATTCTCGTCTTTGACTTTGGTGGTGGTACTCTAGATGTTACTATCATGG
AAATGGGTGGTGGTGTTTTTGAAGTAATGAGTACTTCAGGTGATACACAACTTGGTGGAA
CTGATATGGATAAAGTTTTGATTGATTACATTGTTGATGAATTCAAGAAAAAAGAAGGAG
TCGATCTCTCTCAAGACACAACTGCAATGACAAGAATAAGAGAAGCTGCAGAAAAAGCAA
AAATTGAATTATCTACTGTAATGGAGACTGATGTTAATCTACCATTTATTGCACATGATC
CATCATCTGGCGCAAAGAATCTTGAATTAAGATTAACCAGATCCAAACTTGATGAATTAA
TTGGACCTATTGTAGATCGTTGTAAACCTTCTATTCAAAAAGCACTTGAAGATGCAAAAC
TCTCAAATTCTGATATTAACAAAATAGTTATGATTGGTGGTCCAACAAGAATTCCATTAG
TCAAAAAATTTGTTAGTGAAGTTATAGGCAAAGAAGTTGAATCTGGTGTTGATCCTATGG
AAGCAGTTGCTATGGGTGCTGCAATACAGGCAGGAATTATTGCTGGTGATGTAACCAGTG
ACATTGTTCTACTTGATGTAACCCCATTAACACTGGGAATTGAAACCCTTGGGGGAGTTA
GAGAACCTCTTATCGAAAGAAATACTACCATTCCAACATCAAAAGGCAAAGTGTTTACAA
CTGCTGCTGATAATCAAACAGCTGTTACCATTCATGTAGTTCAAGGAGAAAGACCTATGG
CAACCGATAATGTATCATTAGGAAGCTTTAATCTTACTGATTTGCCTCCTGCTCCAAGAG
GCGTTCCTCAAATTGAAGTAAAATTCGATATTGATGCAAACGGAATCATAAATGTAACTG
CAAAAGATCTTGGTACTCAAAAGGAAGCAAAAATTACTATTGAAACTAAAACTAAACTTT
CTGAAGAAGAGATTGAAAAATTAAAAGAAGATGCTGAAAAATTCTCTGAAGAAGATAAAA
AGAAGAAAGAAAAAATTGATCTCAAAAACGAAGCAGAAAGTTACATTTACACAACTGAAA
AGTTGGTCAATCATGATCTCAAGGATAAAATTTCCCAAGAGCAAGGAATTAAGATCACTG
ATGCTGTAAAAGAAGTCAAAGAAGTTTTAGACAAAGAACCTGAGGAATTAAAACCAAAAC
TAGAAGCATTACAATCAATAGTAAATGAAGTAACTACCGAACTCTACAAGAACGCTGCTC
CTCCACCTGGTGCTGATGGACAACAAGGTGCTGATGGACAACAAGGTGCTGATGGACAAC
AAGGTGCTGATGGACAACAAGGTGCTGATGGACAACAAGGTGCTGATGGACAAACAACAG
AATCATCTTCAAATGACGAAACAAAAACTAACTAATTCTCTAAATTCAACCATTTATACA
GTAATTAGAATAAAGGAATGATTCATGTCTGCAAAACGAGATTATTATGAAGTTTTAGGA
GTATCTAAATCGTCTTCAAATGACGAAATAAAGAAACAGTATAGAAAATTAGCATTAAAG
TTCCATCCAGATCGAAATCAATCTGCTGAGGCTGGAGAACACTTTAAAGAAATTTCTGAA
GCATATGCAGTTCTTTCTGACACTGAAAAAAGACAACTCTATGATCAACATGGTCATGCA
GGTGTAGATGGAAGATATTCCAGTGAAGATATCTTCCAAGGCGCAAGAGGTGATTTTAGC
GATATATTTGGCCGTGGAGGTGGCGGATTTGATTCCATCTTTGAATCAATATTTGGCCGT
GGAGGTGGCGGATTTGGATTTGGGCAACAACGCGGTTCTGATATTCTCTATCAAACATCA
GTAACATTGGAAGATGTTTTACATGGAAAACAAATGGAAATTGAATTACAAAAACAAATT
CAATGTGATACATGTAATGGTTCAGGTTGTAAACCTGGAACTGACAAGAAAACCTGTTCT
TCATGTAATGGACAGGGCCAAGTAAGGCAAACACGTAACATGGGATTTGCATCATTTGTT
ACTGCTGCGCCTTGTTCTTCATGCAGAGGTCAAGGATCAATTATTGAAACACCTTGCGGT
GATTGTAAAGGTCAAGGAAAAAGAAAGGGCACAAAAAAAGTTACATTTGATATTCCACCT
GGAATTGATTCAGGTGATTATACTGTATCAAATGAAGGAAACGAAGTACCTGGAGGCTCT
AATGGTGATCTAATTGTTAGAATTAGAGTACAACCTCATTCTAATTTTAACAGAGATGGA
AAAGATATTTTCTATGATCAAGATGTTTCTATGGTTGATGCAGCATTAGGATGTGAGGTT
ATTGTTCCAACTTTGGAAGGAACTGAAAAAGTAAAAGTTGATTCTGGAAGTCAACCAAAT
ACAATAATCAAATTAAAAGGAAAAGGTGTACCACACATCAATTCTAGAGGTAGAGGAGAT
CAGTATGTTCGAATTGTAGTAAATATTCCTAAAAAACTCAACAAACATCAAAAAAATCTA
CTTGATGAATTTAAACAAACTAGTGATTAACTGACATGAAGATTGCATTAGATGTTGATG
GTGTACTCGCTGATGTTATATTGTCTTGGCTAAATTATAGTAATTCAATTAGACAAGAAA
TTAAAAAACATGAAATTACTGATTGGGATTTTTGGAAAAAGTTTGAAATTAATCGTTACG
ATTTCTATACTGAATTAAGTTCATGTTGGAAGAATTGGACTTCAATTCCTCCTACTGAAG
AAAATCTAACCTCGATCACAAAAAATTTGTCTGATATTGGTCAGGTAGATATTGTCACCG
CAAGAGAACGTTCTACTGATTCTTTTGTAAAGAATTGGCTAAAACACTACGAAATTTCTT
ATGACAACTATGTTTCAGTAATTGATGGTCCTATGAAAGCTGATCTGGATTATGATGTTT
TTATTGACGATTCACCATTAAATGCATTAAAATTTCTACAAAATAAGAAAAAAGTAATTC
TATATTCCCAACCTTGGAATCAACATATCACTGAAAAAAATATTCATCGAATTTCAAAAC
TTTCTGAAGTGATAAAAAAATTAAATTAATTTTTTACAAATTTTTTAATATTTACTTGAT
GTCCTTTTCTTACATGTGATGAGTGTGTTGTTTTTAACAATTCTGAAATTTTATCATCAT
CATAAAATTTGATATTATATCTTCCTAGTACTTTTTTACAATTCATACAATAAACTTCTT
TGAATTCCATTTCCATTTTGATTGATATTGTTTTTTCAGTATAATAAAGAAACTTATTCT
AGATTTCAAAAATTTCCATTGCGGGAGTCGCCCAGCCTGGTCAACGGCGTAAGGTTCAGA
TCCTTATCTTCTAGGAGTTCGTGGGTTCAAATCCCACTTCCCGCATACTAATTATTTTCT
AATTTATTTTTGATATTTTTTAAAAGAAGTTTGTTAATTATTTCGCCCGATGCTTTTCCT
CTCAATTCTTTCATAGCAATTCCCATTAGAGGTCCAATTGCTCTTTCTTTTTGATTTTCT
ACAATTTTTTGATTCTTTTCAACAATTTCTTTACAAATACTCTCTAATTCCGATTCATCT
ATAGTCTCAATAGAGGTGTTATTCATTGCCTTCTCTATTGTATGGGATTTTCCATTCATA
ATGTTCTCAAAAATAATTTCAACTGATTCTTTGGCAATTTTTCCTTCTTCTAAAAATTGA
AATGTTTTTGTTATTTCTTCATTTTTCAACAATTTTGAATCCAATCCATTTCTTTCTAAA
TTTGTAATGGTTGAACATAATATTGATGCAACAAACGTTGGATTAACTTTAGTTTTTTCA
GTTATCTTTTCAAATAATTCAAAATAGTTTGAATCAAAGAGTTGTTCTGATAATTGGAGA
TTGAGTTGATATTCTGTTTGAAGATCTTTTATTGAATCATCCCATGACTTTGGAATGTTG
TTTATTGCATTATCTAATTCTGTTTTTGAAATTATTATTGGGGGAATGTCTGTTTCTGGA
TACATTCTTGCTGCACCTGGTCTTGGTCTAAGAAATTTAGTCTCGCCACTTTGGGTTGCT
AATCGTGTATCTATTGGAATTCCTTCATTTCGAATGTATTCTATTCTCAAAATTATTTGA
TCTATGACTACATTGATTTTTTCTTCTGGTGCTGCTAAAACCAAAAATCCATCATTATCG
TTGATTTCTAATGTTTTTTTCAAATCATCAATATCTGTATTTTCAACACCATAATTTGGT
AATTCATCAGAATGAAAAACCCCTCCTATTCCAAAAAATCTGACTAGTTCTGCTACCTCT
TTTCCTAATCGAATTCCTTCATGAGGAGCATATCCAAACATGCCTGACATGTTTCTAAAA
GAAATTCCAACTATCTTCTGATTTTTCTTTATGGCATTTTGAATAATTTTTGATTTACAT
TTTTTGAATAACTCTGTAACATCCTTTCTGTCATTATCACTATGAGTCCAATCAATTTCT
TGTAATTTTTTTGAGATTTTTAATAGTCCGTGTTGTCTTTTAGCCTCATATTCTACTACT
TTTTCTAATTGATCGAGTTGCTGAACTCCTTTAACCTCAATTACCGCATTTCCATCTTTA
ATTGAAACATTAACATCTTGTCTGATTGAACCTAATCCTCTTTTCACTTTTTTAGTACTT
CTTAAAATTCTCCCTAATGATAATGCAATTTTTTTAATTTCATGTGGGTTTACTTCAAAT
GGTTCAGTAGCAATTTCAACTAAAGGAATTCCTAAACGTTCTAATCCATATTTTTTAATT
GCCCCATCTTCTCCTAAAATTTTTGCTGCATCTTCTTCAAGACAAATAGATTGAATTCCA
ATCTCCTTGTCTTCAACATTAAAAGAACCTCCTTGCGAAATTAACATTGTACGTTGAAAT
CCAGTAGTATTTGATCCATCCACAACTGTTTTTCTCATTGGATAAATTTCTCTAAACACA
TCTGATTTTAGAGCAGATGCAATAACCAGGGAAATTTTCTTTGCATCAACATCTAATTCA
TGTGGTGGTTCTTCATCTTGTTCAACTAAACAACTACTTTCTGGATTTGCAAAATACATT
ATTGTTTTTGATTTTGATTTTTCAAATAATGCAGCAGGATCATATTCCCCTAATTCACTT
TTTGCAGCACGTAGTTTTCTTTGAAATTTAATAGAATATTCATCCGTATCAATTGGTGTA
CAATTACAAAATAATTTTTTATTTGTAGCTAGTTGCTGATGAATTTCAAGTCCTACTTTT
ACACCTAATTCGTTTATTGAAAACTCTGACATTTTTTCTCCTAAATTGACATTTCAGATG
CAATATTATCAAGCATAATTTCTTTTACTTCCTCAATATTCTGAGTATTTCCTAATGCCC
ACATTGCTTTTACTAGAGCAACTTCTGGAAGCATATTCTCTAAAGGAATTATGCCTAAAT
TTAGAAGATCTCTGCCACTTTCATAGACGGTCATTCTTACCCTTCCATCAATACACTGTG
ATGTCATGCCTAGAAATATCCCTTTTTCACTAGCTTTTTTTACAGAATCATACATGACCC
TTCCAATATGTCCTAATCCTGTACCTTCAAAGATTATTCCTTTGTATCCGTTGTCAATAA
TTTGTTCAACTAATTTTGGATCATATCCTGGATAGTATTTTACTAATGCAATTTTTGTAT
CTAGATTAATTTTTGGTTGGAATTTTTGAACTTTATAGAACTCTTTTGAAATATTTTTTT
GAATTTTTTCTTCTGCAATTATGAAAGCAGGATCATCTCCTACTGTTTGAAATGCTCCTC
GTTTACTTGTATGATTTTTCCTAACTCTTGTTCCAATGTGACATGCAACGGTATTGTCAT
TTTCATCATTGTGCATAACAATGTACACTCCTTTTGTTTTGCTTTCGGTAATGAATTTAG
TGGCACCAATTAGATTTAATGCTGCATCTGATGATGCTCTATCCGATGATCTTTGTGAAC
CAACTAAAACAATTGGAACTGGAAATCCTGCGAGTGCAAATGAAAGAAATGATGATGTAT
AATGCATTGTGTCTGTTCCATGAGCAATGATAATTCCTGAATAGTCTGAATTTGAATAAC
TACTAATTTTATTAGCTATCTCTAACCAATTTTCTGGCATAATGTTTTCAGAATATTCTG
ATAACAAAACTTCTGCATCAATATTTGCAATTTTAGAAAGCTCTGGAACTGATGAATTCA
ATTCTTCTGCAGTTAGCACTGGAGTAACTGCTCCTGTTCTATAGTCTACTTTACTTGCAA
TCGTACCTCCTGTTGAAAGTAACAATACTTTTGGTAATCCGTCTATTTTGCTGATTTTTT
CAAGTTCATCAATATTTTTTTCTGATGATTGAATTTTTTCAATACTCTCAATTTTTGCAA
TTTCTAATCCCACATTATACCCACTCTTTAACTTCAGAACAATGTGTTTGTCGTCACTAT
GCTCATATCGAGGCATAATTATGCCTGAATATGTAATATCTGAGAGGATTTTGACTGAAT
CTCCAACAACTACTTGATTGCTCTTTAGAAATTCTAACGAATTGCCTTCATATCCTCTAT
ATTCTGACATTTACGAGAATTAGATTTGCTATTTAATTAAAACTACCTGTAATAGGAAGC
AACTAGCTTTTCACCCATCTTGAGGTCTTTTTGTTCTCTTACTTTCTTTACTGCTTCTTC
AAAGTGTTTCATTGTTACTTTGGCTTCTATGCTGCTCTTTTCAACATCTTTTACATCTGG
ATGTTTGTCTAGGAATTCATGAATTACTAATGAAACTGCTGTATTTGCAATAGATGAAGT
ATCTGCACCACTCATTCCATCTGTAATTTCTGCAATCTTTTCCATATCTACATCATCACC
CATAGGAATTTTTTCAGCATTAATTTCAAGAATACGTTTTCTACTATCTTTATCTGGATT
TGGTACTTGAATAATTTTATCAAATCTTCCTGGTCTTAACAATGCTGGATCAATCATGTC
TGCTCTGTTTGTTGCAGCTAGAACAACAACTCCATGCATGTTTTCCATTCCATCTAACTC
TGTAAGTAATTGGCTGACAACTCTTTCAGTAACTGCAGTTTCTCCACCTGCTCCTCTAAT
TGGTGCAATAGAATCAATTTCATCAAAGAAAACTACACATGGGGCAGATTGTCTTGCTCT
TTTGAAAATTTCTCTAATTCCTCTTTCAGATTCGCCTACCCATTTTGATAATAACTCAGG
ACCTCTAACTGAAACAAAGTTTGCTTCACTTTGGGTTGCAACAGCTTTTGCTAGTAATGT
TTTACCAGTACCACTAGGACCGTGAAGCAATATTCCTCTTGGCATGCTGTGACCAAGTTT
GTCATATAGTGCTGGATATTTCATTGGCCATTCAACTGCTTCTTGTAATTCACGTTTAAC
ATCCTCTAAACCGCCAACTTCATCCCATTTTACATCTGGATTTTCAATGAAAACTTCTCT
CATTCCAGATGGAGTTACCTCAATTAGGGCTTTTTGGAAATCTTCATGATTTACAATTAA
TTTATCCAAAGTCTCAGGTGGGATTTTTTCTTCTTCGAGATTTAGAATTGGTAATAATCT
TCTCAAACATTTCATTGCAGCCTCTTTACAGAGGTATTCCAAGTCTGCACCAACATATCC
GTGGCTAATTGCTGAAATTTTATCCACGTTTACATCGTCAGATAATGGCATGTTTCTGCT
GTGAATTGCAAGAATGTCTTTTCTTCCTTTTTTATCTGGTACTTTGATCTCAATCTCTCT
ATCAAATCTTCCTGGTCTTCTAAGTGCAGGATCAATTGCATTTGGTCTATTTGTTGCAGA
AATTACAATGACTTTACCTCTTGCTTCTAATCCATCCATTAATGATAACATCTGAGATAC
TACTCTTCTTTCAACTTCTCCGGTAACTTCTTCTCTTTTTGGTGCAATAGAATCTATTTC
ATCAACAAAGATTATTGAAGGGGCCTTTTCTCTTGCTTCTTTGAAAATCTCTCTTAATCT
TGCTTCACTTTCACCATAAAACTTACTCATAATTTCTGGACCTGAAATACTGATAAAGTG
TGCATTACTTTCGTTTGCAACAGCTTTTGCTAGTAATGTTTTACCTGTTCCTGGTGGACC
ATAAAGTAAAACACCTTTTGGAGCTTCAATTCCTAGTTTTTCAAAAATTTCAGGATGTCT
TAATGGGAGTTCAATCATTTCTCTTACTTTCTTTATCTCATCAGTCAAACCTCCAATGTC
TTCATAGGTTACTTGTGGAACTCCACGTAATGTTTCACCTTTTTCTGCAATATGGAAAAC
TGTCTTTTGGGTGATCAAAACTGCATCAGCAGCTGGTGTGACTCCAATTACTTGAAAAGT
TAAACGTCCACCAAAGTATGGCACCATTACATTGTCTCCTTTAATCAAAGGAACACTTTC
TAAAGCATCCGCAAGATATCTTTCATCAATTGGTGGAATTGCTTCTAATGGAGCAACTAC
GACCTTTTCTGCAGCTACGGCTTTGATTTTCCTAACTGAAATTGTATCTCCAATTGCAAT
TCCTGAATTATTCCTTCCAAGGCCATCAATTCTGATAATTCCCTTTCCTTCATCAGATGG
GTATAATGGAAGACATTTTGCAACTGTTCTTCTTTTACCTTTAATTTCAATAACATCGCC
TGTGGATGCATTTAATGTATCCATAGAATCATAATCTATTCTTGCTACTCCTCTTCCGAC
ATCTCTAGTGTATGCCTCTAAAACTTTGAGAGAAAGTGCGTTTTGACTCATATTCAAATG
CCCTCTGTCTAATTTTTATATCTTTGTGGTAATTTATCCAAAGACCAGGTAAAAATCACA
AGCTTAAAATCCTCTTTACGTAGGAAACGATCAGCTTGGGTAAGAGACCATTAGTAAGAA
GACGTGGCCGTGGAGGCAATCAATTTAGATCTACTTCTACTGGTAAAGTAGGCACCAAAG
CAAATTATCCTCGTTTTCCGCTATCTGAACAACATGAAGGTGAAATTATTGACCTTGTTC
ATGAACGTGGTAGAGAAGCACCTTTAGCTAAAGTAAGATTTGAAGATGGTTCCGTATCGT
TTGTTCCAGCAGTTCTTGGAGCAAAAGTTGGTGAAACTCTACAATTTGGATTAAAATCAA
AAATTGAAAAAGGTAATGTAATTAGTATTCAAAACATTCCTGATGGAACTATTGTATGTA
ATATTGAAAAGCACTTTGGTGATGGCGGCGCAATTGTAAAATCTGCCGGAACTGATGCAA
CTGTTTTCTCTCATGGCGATGAAGGTGTTACGGTAAAACTTCCTTCTGGAAAATTCACTA
CACTTAACCCAAAAAACAGAGCTATGATTGGAACTCTAGCTGGAGGTGGAGCTAGCGAAA
GACCATTTATGAGTGCTGGTGGCAAATGGAGAAACTTTAAAGCTAAAGGAAAGAAATATC
CGATTGTTAGAGGTGTTGCTCAAGCAGCCTATGTTCACCCACACGGTGGTGGTCGTCACC
AACATGTTGGACAAAGTTCTACTGTTTCTAGAGATACTCCTCCAGGAGCCAAAGTCGGAA
GCATTGCTGCAAGAAAGACTGGTAGAGCTAGAATTAAAGAAAGAAAGTAGTTTTCTCTTT
AACCTAAAATTGATTAATAGCCCAAAGAAATCTTTGATGAATGTCAAACCAACGAATTAG
ACTTTTTGTAACTGGTAGAGTTCAAGGTGTTTTTTTCCGTCAGACTTTGAAAACAAAAGC
AATACAAAATGATGTTTTTGGATGGGTAAAAAATCTCAAAGATGGTCGTGTTGAGGCCAT
TTTGGAAGGTGATGAAGAAAATGTTAGTAGATTGGTTGAATGGGCCCATGGGGGTCCTGC
AAATGCAATAGTCGAAGATGTAGAAATAAGAAATGAAAAATTTAGTGGCGAATTTTCAAA
GTTTGATGTTTTGTATTAATGAATTTGTTCATATGCTCTTTTTATTACATCTCCAAATTC
TGAGATCTTTTGGTCTTTATCAATTTGAATAATTTCTACAGGTTCTTTTCTACTCTTTTG
GAGTTTTATTATTACTCCTTCTTTTTGAGGCTCTACATCTGTAAACCATCTAAATGTCAT
TGATTTACAAAAAACAACTCTGTGCATTCTAACATCTTCAATCACATTTTCTCCTAAATT
AAAACAAAATTCCCTAATTGAATCAAATAGAGGTAATACTTGGATTGGAATTTGTTTTTT
AAAATCTTCATAATTTCTTTTATTTCCAAATGAAATTATCCCTTCCATAACTTTGTAAAT
TTGAATTTAATAATAAATGGTAGCAGCTCTGTTGGTTCCAGTCTAGACGAATAGCCCCAT
TTCAAGGCATACAAGATCCGCCACGTTGACGAGGAAGCGTGGATGCTCCACCTTAGGATT
GCTCCCTCCCGGACCTCATCCCTTTCGATGGTTCGGTCTTAGAAGTTATCCCTTCGGATA
ATTCTAGTCCTGCAACCACCCGCCTCGGCGTGATTTCATTTCCGCACACCAAGCGGGAAT
TACCCATCTAGAGATTTACCCAACAGTTACTGATCTCTGCATATAGCCGGTTTCAGAACA
GGGCACGGCTGGCACCCCGATCCTACCTGCTACCAATTTTTCTAAAACAAAGTATGTTAT
ATTTGCATTAGGTTTGATTTTCCTTTAGTTTCAAAATCATGTTGCAAACTGAGCACACAT
TTCCTGTACAATCACTACCACATTTCTTACAAACCGTTTTTTCTTTGTAGTTTGTTTCTT
TTACAATATTTGATACTCTGAGAATTGATTGATACAAATTATTTTTAATTCCGCTATGTT
GTTTTTCTAATGAGTTTAGAAATTCACGAATCTCTGTTCTTATTCCTTCATTCATGTGAG
GACATGGTTCTGATTGAAATGGGATGTCGTTTGTAAATGCATAAAATACTATTTCAGATT
CATATATCTCACAAAACGGTTTGATTTTTCTTAAAGAATTTGATGATGTATCAGGTTCCA
TCCAACCAATCTTATTTGTATCTCCTGAAAGCATGTTTATGACAAATGTCTGTAATGTGT
CATCTAGATTATGTCCTGTTGCAATAACATCTGCTCCAACATCTTTTGCTGCATGATCGA
TTGCTCTTCTTCTTAGAGTTCCACAAATTGAACATGAAGATGTTTTTTCGTTTTCTCTTA
AATCTAATGCTTCATCAAGTGTTAATTCAAAGAGATTCTTGTAGGAGTAAACTTTGTGTT
CTACACCCAATTCCCCACAAAATTTTTCAACAATCTCTAATGCTTCGTTTCTGTATCCTG
GAATTCCTTCATCAATCGTAATTGTTTTAATTCTAAAATTATGAGATGATGCCATTTCAT
GAATAATTTTTAACAGTGCTAAGGAGTCTTTTCCTCCAGATACTGCAACTGCTACTAATT
CATTATTTTTGATCATATTATGTTTAGATATGGTTTTTGCAGTCTTTCTTACAATAGAGT
TTGAGAAACATTTTGAACAGAGCTTTTGTCCAGAATATTTTCTAGTATAAACTGCTAAAT
TTTCACAGTAGTCACACTTCATGATTTTGAATATTTTTTTTCATTAATGATTCTTTAGAT
AGTTTAAAATTAAATTATTTTTGCTTAATAAAGACCAAAATATTTTCAAAGACTTAAATC
TTATATAGAAATTTTTTGCTTGATGAATGAAAGTAAAAAATATGATTTTATTGATAATGC
TTTTTGCCCTTGTTGCTCATCTAACAATCTTTACATCGCATTTGAAAAGAGTTTCTTTAA
TCTACCTGTTTTGAAATGTAATGAATGTGGATTACATTTTATTTGGGACAAAAACCTAAC
ATTGAATCTGGAAAAATATTATGATGAAACTTATTGGGATGTATTTAGAAATATCAAAAA
TAAACAAATTAAAAATCAACAAACTGATAATGCTTATTTAATAAAAAAATTTCCAAAATT
CATTCAAAAGTTTTTTGATTGGACAGGTGTACGAAAATCTCTTTCACGCTCACAATCATG
GTATCTATTACCCTTGTTGAAAAAAAAACATTCATTGTTTGAATTAGGTTCTGGTGAAGG
ATTTATTCTTGAATTTTTTGAGAAAAATGGTTTTGACGTATTTGGTATGGAGCCATCGAA
AATAAATTTTTCATTAATTAATAGAAAATTAACTTATGGGAAATGTGTAACTGGTTCTGC
AGATGATATAAAATCAATAAAAAAAAAATTTGATGTAATAATATTATCACATGTTTTTGA
ACATTTAAAAGATTGTAAACAAGTATTGTTAGATCTAAAAAAAATACTTAACCCTAACGG
AATTATTTTCATAGATGTTCCAAATTGCTCAAATCTTAAAACATTACATGAGTCAATTTT
TACTCAACCTCATATTTTCCATTTTACAAAAAAAAGTATTGAATCCCTATCTTCATCAAC
AGGATTTTCTATAATTAAAGCAGACTTTTTTTATGGGAAAGTTTCAACATTTTTAGATCA
TATAAAATATTTCTTGTTTTGGATTTTTAAAAAAGATTTTTTTATTGTTTCGGATCAAAA
AAATGGAAATTATTTACGAATTATTCTTACAAATTCTGACTAGAAAAAATTCAAAACTGT
AAATGAATTTTAATATTTTGGTATTATCTGTTCAAATTTTTAAAATAAAAAAAATTGCAA
AAATAATTTAGCGTATCTAATCTATTTGGTATTTTTTATATTGTAAACCAACCAGATTTT
ACATATGAGAGGGCAATGTTTAGGCCAAACAAAGCAAAAGTAAACGCATAGATTCCCCAC
ATTACTCCATTTACTGCTTTTTCTGAAATTCTTTGATCAATAATCGTATGAATGAATTTA
CCTCCATCTAAAATTGGTAATGGAAGCATATTGATTATTCCAATGAAAAATGAAATCATC
CATAACCATAAGAGGAACATTGAGACGTTTGGATCATTCCATTCAATAAAATTCAATATA
GGCTTGTATGCAAATGAATTATCTCTCATAATTCCAATCAATCCTCTTTCTGGATCATCT
GGTGCTGGCATTACTTCAAGACTAAAGTCCAATGGTTGTCCATCTCTAAGTACAGAGACA
CTTGCTGTCTCTCCTGGATTTAAACTGGGGAAATCCGCCGGACTTAGAATGGACTTGTCA
TTGATTGATGTTATGATGTCATTTGCAAGTAATCCTGCTTGCTCTGCTCCTGAATTTTCA
ATAATTGAAAGAATTAGGACTCCTTCTGGTAATTCGTAAAATGTACTTAATAGTGGTTCA
GGTAATACCATTGCAAAAAATGGATTTGTAAGTAAAATTACTCCTAAAGCAAATGCAAAA
ATTACATTTGATGTAGCTCCTGCTCCAATAACTCTGAGTTTTGAGATCTTTTTTGCTTTG
TTGAATTCTTCCTCATCAGGTTCTACAAAGCCTGCAAACATTGCAATGAATATTGCAAAT
CCTCCTGTTTTGATCTTTATCTTTTCTAATGCTGCAACAATACCGTGTGCTCCCTCATGA
ATTACTAGTACAACTGGAATTGATAGTAAAAAATATGTAATTGATGCTGCTGAAGTTAAT
GTAACTCCTGGAATAAGAACAGTTAATTCTGAAAATTCTGTTTGTGCAACAAAAAAGTTT
GCAACATTATTTAGCAAAAACCAAAATGCAAAACCCATCATTATAAAACCTGAAATTACA
CTTACATCTGCAAAAACTCTAATTCCTCTTCTTGTCCGACTAAGAAGTTTTAACAGTACT
GAGTTAACTTGTTTGTTTTTGTAAGTTAGACTGTATGCTTTTATTTCAAAACCATGTTTC
TCTAATTTTAGTCCTTTTGCAACAATAACAATTACTACCCATGCCATCAACACATAGATA
ATCGAATTTTGAGTGATAAAATCAAGTTCCAAACTAATTGTAATTTTTTTAAGGTACGGA
CATTTATCGGTTACTATGAAACCCGCGATAATCATTTCAACTTATCCTGATAAAAAATCA
ATCACAAAAATCGCAAAAATATTTGTAAAAAATAAGACTGTTGCATGTGTAAATATATCA
AAAATAGACTCAATCTATTCTTGGAATAAAAAAATAGAAAATACATCTGAATATATAGCT
ATTTTCAAAACTACATCAAAAAATACAAAATTACTTAAAGAAAAAATCAAAGAAACTCAT
CCATATAATGTTCCTGAAATTGCTGAAATTGATGTAACTTCAATAAACAAATCCTATCTT
GATTGGTTGATAGACTCTACAAATTAAGATTCAATTGAATATCGTAACAAGGAAACTATG
CCTCCTAAACCAGTAACTCTTAGACCTATGTCTGTAGACGAATCCACACTATACATTTTA
ACTCCCTTATTTTCCATATCATTTAGAAAATCTATCATTTTTTGTTCATCATCTTGAATT
GCTTTATCTGAAAAAACCATGGACTCTACTGCACCCATTTGATTTGCATTAAAGGTTTCA
TCAAAACCCATGGTAAATTTTGTGCTTTTTTTGTTTGCAAGAAGCATAACTTCATCAATA
ATTGATGATACTTTAGCCAGTTTGCTATCTGACATTATCTCTTTCATTGTGTTTGATTTT
GTAAAGGTGTAAATTCCATCTTCTCCACCGGAATCTATTCCTTCAACTACTTGTACTTTG
AATTTTTGTAAATTTTGAGATTTTTGAATAAAATTTGCAAATCGTTTCTTTGTTTCACCT
GGACCAAAAATTACAATTGAATCTCCTTCTTTAAGAATAGTTGAAATTGCTTGTTGTACT
TGCTCAAAGAATTTTTCAATATTAAAATTAGTTTTGTATCTTTTTCCACCAGAACCTGAG
TAAATATTTGGCATAAATTCCAAATGTGTTCCTCTTAATCTTGCAATACCACTGTCTCCT
GTATCAATTGCTACTAGTACAAAACCAACTTGATTGTTACTTGATTCTAAAAGATTTTTT
TCAAATGGCAACCATTTTTTCTTGGAGATTGTAATACCATCATTAATTTTTAAAATAAAT
GAATGATGAGTTCCATGTGGTACTGACTCATTACTTGATTCTGAAATTGTACCTCTGATT
CTTAGTCTATCTAATACATCATCAAGTGAAATCTTTTCTACAGTTAATGCGATTCTAACT
TTGATTCTTTCCCCTTTATCTGGCCTTGAATAATCTTTATCTTGTTTTAGTACTCTGGTT
GTATCACCAATTATTTTATCATTTTCTTTAATAATTCTGCGTAAATTTAGAAGATCATCT
GAATCTTCTGGGATAACTGAAATTAAATTCTCATCAATATTTTTTGTTATCATGTTGTTG
TTCTATTCTACAAAGAGAAAAGAGTTTAGTTTGTTACTTCGTTAGTTGTTTCTTCAGATT
TTTTCTTTAGATAACTTTCAACCCAATCTAAAGTAAGAACTCCTGATTCAGCTAAATTTG
TTAAAGAGTTTGCAGATGCTTCTCCTGTGACTTTACCATGATTTTTTTTTAATTGACGCC
ATTTTAGAGATGTATTACCACTTTTTGAATTATAGATAATTCCTAAAATGTCCCTTGCAT
TAACAAATGTGATATCTCTAATTTTTTTCAAAGTTACCTTATCCGCTGCCTCAACATAGA
TTGCACCTAAACTATCTTCTCTTTCTGCAAATACTTCTGAATCATCCAGATAACTTCTTG
GAGCATAAGATTTACACGTACTAGAAATGATGAATCTTCTAAAACTTTCTACTGATGCTG
GAGTGTCAATTGCAACCATTTTGAATGAATAAACTATTGGCCATTTATCAAGCTTCTTGA
AAGACTCAATAGGAATCTACCTCAAATATGGCTTGCAGGTGGTGATGAACCTATCCCTTT
GAAATGATGATGAGGATCTTGAGTTCTGAGCCTGCCTATGATTTTAATTGATGATTACTT
TAGAAAAATTATGAATTCGTTTACTGAATATCTAACATTTAATGTTGAAGCTCGTAGAGG
ATTTGTTAATATCACTCCTGATATTAGAAAATTAGTTACTAAAAGCAAAGTCAAAGAAGG
TTTGTGTCTTGTAAATGCGATGCATATTACTGCTAGTGTCTTTATCAATGATAATGAGGG
TGGATTACTTCATGACTATGAAAAATGGTTAGAAGAATTAGCACCGCATGCTCCAGTTGA
TCAATACAGACATAATGATACTGGTGAAGACAATGCAGATGCTCATCTAAAAAGACAAGT
AATGGGAAGAGAAGTAGTTATTGCAATAACTAATAGTGAATTAGATTTTGGTCCATGGGA
ACAAATTTTCTATGGGGAGTTTGATGGAAAGCGACCAAAAAGAGTTTTAGTAAAAATAAT
TGGAGAATAACATTCTATCCAAAATCTGCATCACGTTTCTGACTCTGTGATTCATTTTTT
CTTGCAGCAGCTCTAAACTCTTCATCGTGATTTTGAGGACCATGTCCACATTTCACACAT
GCAATTTTGAATCCATTATCGTCTTTTTCATACGTTTCACATCCGCAAAAACATGCCATG
TTTAATCTAATTTCTAAGATGATATATCTTTTGGGATACTATGAAGCTGATTTACAACAT
TCACCCATTGGAATCTCTTTACCATGTGGCGATGTTCTAGGGTGTTTTAACATTGTACAA
AGTGCATCAGTAAACTGTTTATTCATATGATGTTCAATACCACATACCATCTCTTCATCA
ATATCTACTTTGAGTGCACTATCCATTAGTACTTCCAAAAGTCTACTGTTTCTCATCATG
CTAGAACCAATTGTTTGACCTTCATCTGTGAGTCTTACTCCTGCTTTGTTGTAAGTGACT
AAATTCTTAGCATTTAATTTTTTTAGCATCTGAACTACACTTGGTTGTCTAACGTTGAGC
ATTTTTGCAATAGTGCTAATTTTGACTTCTTCTCCTCTTTCTTTAAGAAGCCAAATCGCT
TTGAGATACATCTCAACATGTTCAGCTTCAGCGGTTCCAACAAACAGAGTCTCTTCATCT
AGTACGTCCATGTTATACCTTCTTTGAATCTTTTAATAAATATTCAAAATATTGACGTGC
AAATCCTGCTAATCCTGCATGATCTGCCCAAATTGCAACCACATCTGAAGAATTTTCAGC
AGCAACTGCTGGACCTAACAATATTACAACGTATTTTTTATCAGAAATTATTCCTCCTCC
AAACAAACCTTTCTTGATTTTTACCGTTGCGACTCGTTTTATTGCTTTAATGGATTCTTT
ATCCATCTTGTCTGATGTAAGAATTGTAATTTCTACTCCCTTGTCATGTAGTGATCTTAG
TTTTGGTAATGCTTGTCTAACTAATTCTTCTCCAGCTTCAGGTAATGCAATCATTACTTC
ATTTCTACAAGTTTCAACCATTTCTAGAATCTTTGCTGCAATGTTTATTGCACCTGATAA
TACCCAAATGTCTGGTTTTTCACTAGTTCCACTTTTTTCATACAATGGAACTAGTTCATT
TAGAATAACACTTTGATTCTCTGAAAAATCATTTTCCATTTTTTGTTTTGTTGTTTCTAA
TCCTGTTGATGGTGACTTTGCAAAATATTTAGTTGGTCTTGAATCATCTGTTCCAATCCA
TCCTTTTTCTTCTAGAGTTCCTAGAACTTCATAAATTTTTGAGTATGGAACTCCTGATTT
TTGACTGAGCTCTGATGCTGTTAATTCTCCTGATTTTAGTAATGCTGAAAATGTTCTAAT
CTCATAACTTGTAAGACCAATTTTTTCTAATGCTTTTCTTGTCTTATCTGATATGCTCAT
GCGATCTAGTCGATCAGTTTTGATATTTAAATCACATATGCCTGCTTCCTAAATTCCACC
CGAGGCCAAGTATGAAATGCATTATATACCATTTCTGAAAAATGCCCATAGTAGGCATGG
CTCTAATTCAGATATCTAATCAAACTACAAAGAATTTAGGTAAAAAATCCACTATTAGAT
TCACTCAAAGTATCTGTCCTGATTGTAACATGATTTTGGATGCAGAAGTTTTTGAGAGGG
ATAACAAAGTCTTCATGTCTAAAGTTTGTCCAACTCATGGTGAATGTGAGGAATTATACT
TTGGTTCTTACGAATTATACAAGAAATTCAGTACTTACTGGATGGATGGTAAAGGTGCTC
ATGCTCCAAACGTAATGATTGACAAATGTTCTTGTCCAAATAATTGTGGATTATGTTCAA
ACCACCTATCTCACAGTGGACTTGCAAACATGATTGTAACTAACAGATGTGACTTGACAT
GTTGGTATTGTTTCTTCTATGTAAAGAAAGGTCTAGAAGGTGCTTACATGTACGAACCAG
ATCATACTCAAATTAGAGGTATGATGAAAACTCTAAGAGCAGAAAGACCAATTCCAGGAA
ACTCTATGCAAATTACTGGTGGTGAACCAATGCTTAGAGAAGATATTGCTGATGTTATCA
AAATTATGAAAGAAGAAGGTGTTGACCATATTCAGATGAACACTAACGGCATTAGACATG
CAATGGATCCAGAAGCAGCACGTGAAGTAAGACTAGCTGGATGTAACAATTTGTATCTTT
CATTTGATGGTGTAACTGCAAGAACAAACCCAAAGAATCACTGGGAAATTCCATATGCAC
TTGATAGTTGCAGAAAAACAGGAACAACTGTTGTATTTGTTCCAACAGTAATCAAATCAA
TTAATGATCATGAATTAGGTGGAATTATTAGATATGCTCAAAAGAACATGGATGTAGTTC
ATGCTGTTAACTTCCAACCAGTATCTCTAACTGGTAGAATGGGTAAAAGTGAACGTGAAA
AATACAGAATTACAGTTCCTGATTGTATTCAAAGAATTGAAGAGCAAACAAATGGTGAAG
TAACTATTGATGATTGGTTCCCAGTACCAAGTTGTATGCCATTAACAAATGTAATTGAAG
CATTCTCAAGCAAACCAAAATACGAATTATCAATTCACTTTGCTTGTGGTGCAGGAACAT
ACATCTTTGAAGATGAAGATACAAAGAAATTTGTTCCATTAACAAAATTCTGTGATATTC
AAGGAATGTTAGAATTATTTGAAGATAAAGCCGAAGAAATTCGTTCTGGTAAAAACAAGT
ACTTTACAATGCTTGAAGTTGTAAGAAAACTCAAAGGATTTGTTGATTCAAAGAAACAAC
CAGCAGGATTAGACTTGGCAAAAATGTTTGGTAACATCTTGATGAAGAGATCATTTGATT
CAGTTGGTTCTTGGCATGTTAAAGGATTATTCCTTGGTATGATGCACTTCCAAGACAAAT
ACAATGAAGATCTAGAAAGACTACAAAGATGTGATATCCATTATGTTACTCCTGATCTTA
GAATCGTTCCATTCTGTGCATTTAATGTAATTCCTGAATGGTACAGAGACAGAATCCAAA
AGAAATACTCTATCACTGTAGAAGAATGGGAAGAGAGAGAAGGTGTTAAACTCGAAGACG
GTCTTTATAGAGGTCTTATGAGACGTGGTGCAGGTGATGAACTTGCAGCAGGATGTGCAA
AAAGTGAAATGTTCCACCAAGCAGCACAAGCAACAATGTAAAAGGAATTTTTAATCCAAG
ACCTTAATAGATTCTAACTTAATTTTTGAACAATGAAAATTCTGATCATTTCTCCGACTC
AAGAAGGAATTGGTGGTGTTGCTAGACATGTACAAGGTCTTACAAAATTTTTAAAAAATG
ATGGGCATGAAGTAGATGTAATCTCTTCTGAAAATACATTCACAATTCCTATACGAAAAT
TAAAAAATCCTAGCTTCATGCTATCTTCTTTTTTAAAAACAAAATTTTCAAAAAAATATG
ATGTAGTACATGCTCAAAATGTTGTATCTGCGTTTGCAATGAAAAATGTTTTGGGAAAAA
AATTATTGGCAATACACGGAATTCATCATGAACAAGTAGATCATTTACATGGAAAAACTG
CTGGAAATGTAGCAAAGGATTATGAAGATAAAGCGTTAAACTGGGTTGACGCAATAACGG
TTTCTTCAAAAGAAATGCTTGATTATTACTCTCAAAAAGGATTGAACACGTTTTTTCTCC
CAAATGCATTGGATATACAATCAATTACCAAAAAATCTAATCGAAAATTTGACAAACAAA
TTGTTTATGCTGCTAGATTATCAAAAGAAAAAGGTATTCTTGAAGTATTGGATGTTGCAG
AAAAATTACCACAAGACATTCATCTTTTAATTTTAGGATCAGGGGTAGAAGAGAATAAAG
TAAAAGAATTATCAGAACTACAAAAAAATATTCATTTTTTAGGATATCAAAATAGAGAAA
ACACTCTATCTATAATTCGTGGTTCTGATTTGTTAATACAACCATCTAGAATGGAAGGTG
GACTAAGTTATACTTTGTTGGAATCTATGGCATGTGGAACTCCAATTATATGTACTGATG
TTGGTGGTGCTAAAGATACTTTATCTCATATGAAAAATGCATTTATTATCAAACCTGAAA
ATTCAACAGAATTAAAAAATGCTATTAATCAATTAATGAACAACTCAAAACAAAGAGAGG
AACTAAAGAACAATGCTTTGGATGAAATCAAAAATCATGATTGGTCCGTTGTAGGGCCAA
AATATGTAGAAATTTATCAAAAATTACTTTCATCATAAAAACTAAAAAAGAACAATAGTT
ATTAATTCAAAATATTTTAAAAAAATCACTTGCAATCAATTTTAAATAAAAAAAATATTC
TTGTTACTGGTGGAACCGGTTCTATAGGACAAGCTTTGGTTCAAAGAGCTATATCTGATG
GCGCAAAACATATCAAAGTTTTCAGTAATGATGAAAATGCCCTTTATGAAATGGAATTAG
ATTTTTCTAAACATAAAAACATCGAATACATAATTGGCGATATTAGAGATTTTGATAAAA
TCAATTCAATCGTAAAAAATTGTGATATTATTTTCCATGCCGCTGCACTCAAACATGTAG
ATAGATGTGAATTATATCCATTAGAAACAATGACCGTAAACATAATTGGAACAAATAATG
TTGCAAAAGCTGCAGTCAATGCGAATGTATCAAAAGTTATTTCTATTAGTACTGATAAAG
CTGTAAATCCTATAGGTGTGATGGGTGCAACAAAACTTCTTGCAGAAAAATTAATTGCCG
CTGAAGCATATCATTCAAAATCAAAGACAGTTTTTTCCTCTGTACGATTTGGAAATGTAT
TTCATACTAGAGGTTCAATATTACCTAAGATAGAAAAACAAATTCAAAATGGTGGTCCTT
TAACATTAACTGATGAAAGAATGAAACGATTTTTTATGACTAAAGAAGATGCAGTTGATT
TAATTTTAAACGCAGCTTATACTGCTAAAGGTGGAGAAACTTTTATTCTCAAAATGCCTA
TGCTGAATTTAAAAGATCTTTTTGAAGCAATGAAAATTGTAATTGGTCCAAAACATGGGT
ATTCATCAACAAAAATAAAAACAAAAATTACTGGAATTAGACCTGGTGAAAAATTAACCG
AATATCTATTAACAAATTTTGAAATGGAACATTGTTTAGAAACAAAGAATTTTTTTATAA
TTCCTAAAATGTTTGAATCTTTAGATCCCAAAAAATATCCTGGTTCAAAAAAACCAAAGA
ACACAACAAAGTATTTCGAAACTGTTAAACCAATTTCACAAGAACAGATTGTCAAACTTT
TAAAAAAAATTTATTAATTCATTTACCTTCTTCAAAATTTTCAAAATCTATTTTAAATAT
TTTTAGATGGTATGAAAAATTTTCTTCTTTTGAATCAAATTCTTTGATCAAAAACGAGTA
ATTTTCTTCATTAGCATGTATGTCATCAAAAATCGCTAAATCATTTTTATCATCAACTAT
AATATGACTAATATTTGTCTCTCTAAAAAATACCATATATTCTTCTAGTGAATTTTTTTC
ATTAACCAAAACAGTATTGACATTATGATCTAAAGTCGATCTGATTGACTTTCCTTTATA
CCGTTTTTCAAAAATTTCTGTAAATTCATTCCATTTTTCTGGTAAAGTTGTAACTTCAAT
ATATTTTTCTTCGGGTAAAAATGAATTAATTATTTTTTTATCCATCGAAATAATTTTTGC
AATTTTTAAAACTTCAATTTCGTGTTCATTGTTAATTTTTTCATATAAGTAATAGTTTGA
AGCAATAGTAATTCCAATTATAATGCAAATTATTATTATATTTTCATTTTTCATTTTTAT
AGAAAATTTTTCAATCGCCAAAAGTGAAACTATACAGAATATTGGAAATAAAAAATAGAA
ATATCTTCCATCCAGTAATGGGATAGAATATGCATAAAATGTAGGTAGTGACATTGTTAT
TGCAGATACAATTAGAAATTTTTTCTCAAAATTTCTGTTTTTTAATAGAAAATAAATTCC
AAATGGAACAAAAAAACCAAAAATCGGTATCATATTCCAAACAAAAAATTTTGAATAATT
TTCTATTCCTGTATGAATAAATGGAAATCCTGAATTAACATTTGATTCTGGAACAATATC
TGTGTGTTTCAGAAAACTATTACCGGCCCTCATGAAAATTCCATCTTCGCCTTTTACATC
ATATTTGTAATAACTCATTGGCAAAACTACTAGAAGAAATAATGCTAATGCAATTGTATA
TTTTGGGAAAACAAATTTTTCATTTTTATATTTAATGATAAACATTATTGATAATCCCAA
CATTAGAAACAATCCTTCTGATCTTACTATAGTTGAAAAACCTGCAATTAGAAAAGCTAA
ATAATTTAATTTTTTATTATTTGAAATAAAAAAACAAAAAGAAATCACAATTAAAAATAT
GTATAAAGAATCTGAAATCCCAAATAATGAATTTTGAATTAAATGTGGTTCTATAGCAAA
GATAAATGCTCCCAGAATACTATGTTTTATACTTACATATTTTCTTGCAAAAATGTAAAT
GGGAAAAATAGTTAATGAAGAAATACTTATTGAAATGATTTTTTGCAAATTCATATAATT
TATAATATTTTCAAATTGAAAAAACCAAAAAATTCCTGATAGTAACATTGCCCATCCGTT
ATTTGCAATTGTGTAGTCATTGGGAATTTTTCCTGTTATGAGAATATCAGATGCATAAAA
AAAATATTCTAGTGAATCTAATGTTAATGGAACTTCAAAATTTACATAGGCTAATCTAAT
AATTATTGCAGAGAAAAATATTCCAAATAACGCTAAGAAAATCTTAGGTTTTAGAATATC
ACTGTTAAAATATTTATTTATACTTGATTTTTCTTGCAACTTTATTGTTTGTTTTCTACT
CGTTAAATATGATTTTGTAAATATCCCTTTAGTATAAGCATGAGAAAATTGAAATTTTTC
ACTTTGAAATGATGATCTTATGCATTACTTGTTTTTTTTAAGAAATACTTACTTGAAACA
TATAGGAAAATAGCTTGACCAGCTTCTGCTAAAACTAATGCCCACGCAACTCCATTAAGC
GAATACAATTCCCCTAAGATCAAAATTCCTGAAACTTGTATTGTAAGATATATTGCAACA
CCTATAACAATAAACCTAGTTGATAAAATTCCTAACAATTTTGCATTTGTGATAGCTGTT
ATTGTTCTCGGAATTACTACTAAACTCATTATGGGAATTATTTCTGCAGCACTCTCAAAT
TTTGGAAAGAAATGTGGCAGAATTATTGGACCTAGGAAGATTCCTAAAACTGCAAACAAA
ACAGCTACGATAACTGCTAATTTCTTTAAAATCACATGAGAATGACCTGTGGATTCTTGG
GGTAAGATATACTGCATCATACTCATAGGTAATATACTCAAAAGTGAAAGAAATTGAATT
CCTAAATGATAATTTCCTAATAATGCAAATCCTAGTATGGGTGCAATTATAATTTTGTCA
ATTTGTCCAGTAAATGCCCTACTAATTACTAACCCATAATTATTTGAAATAAAACTCCAT
TGAGGCTTTAATGACGAAAAAGAGAATTTTCCTTTTAACATTTTAAAAATTCTGTAACCT
GGAACAAAATGTGATATTGCGTATCCAAGAATTACTCCGTCAATTCCCAAATTGGGGTAA
AGTAGAATACTTGCTAAAACCATTGTAGCTTTCTGAACAATAAATAAAATTGAATATGTT
CTGTAAAGTTTATTGCCTAAAATTTCTCCAATACTAACTCCGTAGATTAGGTAACTGATA
GCATACATACTTATTGATAAATTACTAAAAAGAAGATATAGTACAAACATTATTGTAACT
CCAATCAGAAGAATAATTGTTACAAGTGTTGATAGGATGTTGATTTTTTTTGCTGTAAGA
ACTGTTATTGTATGACTACCACCTACAAATGATAAAACAGATGCAAGCCCTGCTATTGAT
ATTAAATAAGATAATTCACCATATTCTGTAGTTGTTAACAAACTTGCTAAATAAAACCAA
AATAATGCACTAATTGCATTTCCAGAAATATTGGCAAAACCAATTGATGTTAAATCTTTA
ATTCCTTTGATGTTTTTAATTTTATCCTTTAATGAAACCATTGCTATTATTCACTCATTC
CATTTTTTTCTGAGATTTTTCATATAGTTTCAAAATTTGATTGCCCATATTATCAGAAGA
ATATTCTTTTTTGACAAACTCGTAACCATTACTTCCTAGTTTTTTTACCAATTCTTTGTC
TTCTAACAAAATTTCAATTTTTTCTTTTAAATCATCAACACTTTCTGGTTCAAAAAGTAA
ACCGTTTTTGTTATTCAAAACAACATATGGTATTCCAAAGATATTCGTACTAATTGTTGG
TTTTTTACAAGCGAATCCTTCCAAAGGAGTTAGTGGAGACATTTCCCATCTTGATGGTAG
TACAAGAAATTTACATGCATGATATGCTGAAATTACCTCTCCTCTTGTAGGTTTTTCTAT
AACCAAAATATTTTCTTTTAAATTTAATTTTTCTATCATTGAATTCATCTCTCTTTCATA
TCCAAAATTGGCTCCTAAAATCACAAGTTTTAAATCTTGAAATTTTTTCTTGTCAACAAT
TTTTTTGAATGATAAAAGCAGTAAATCAATCCCTTTAATTTTGGTGAATCTGCCAAGAAA
TAAAATAAATGACTCACTAATGTTGTATTTGTCTTTAAAATCTATATTATTTGCAGCAAA
GTTTCTGTAATCTATTCCATTATGCACTATGGTAATTTTTTTCTCATTTGAGTATTTTAA
AAAAACTGATTTTTCATATTCATTTGCTGCAATAATATGTGAAGCTTGATTAATTACAAA
TTTTACTAAAGGCTCCTGAATTTTATTTAGAATTTTACCCGCCCCTTTTTGATATTCAGG
ATGTGTATGTAATCCTCCTTGATCACTTAATAATAATGGAATTTTGTAAATTTTTGAGTA
TACTGCAGAAACAAATGCTTGAAACCCTCTAATTCCTATGGCATGAATTACGTCAGGCTT
ATCTTTCTTTAGTTGAAAAAACAATCCTGGATTTATAAAAAATAATTTTATTTTAAAAAA
AACATGGTTTCTTTTAATTACAAATTTTTCGTATTTTTCAATCTTTGGTAACTCTGAATT
AAATTTGTTGACGCTGTTATCAAAATCTAAATCTGTGGTATATACAGTTGTTTCATGGTT
TTTTGAAACAAATCTTGCTATGTCTAAACATAGAAATAAAATCCCTCCAAACTGAGTAGC
AGGTAAAAATGCGGGACACGTTAAAGCAATTTTCATTTAATTATTTCTTGAAATTCCTCT
ATTATAACATGTAATGATAATAATTTTATTAAAAAATTAGATTTCTTTTACCAGTTTTTT
AATTCCTAAATCAAGAGTAAAATTTGGAGTAAATCCAAGCTCATTTTTTGCTTTTTTAAT
ATTAATTACAAATTTTTGTGGTTCTATTACTCTTGCATTTTTTTTGTTGATTTTAATTTT
TTGATTAATGTTATTTTCAATAATTTTAATCAATTTTGGTAATGTTGTTTTTTCATCTGA
ACCAATATTGAATGTATTCGAATTTTTATATTTAATTGATAATAATATTGCCTTAACTGC
GTCATCTATATGTAATAAATTAAGAATTTGCTTCCCCCCATAAATTGTAACTTGTTTATT
TTTTATAGCATTTTTTATCATTAATGATATTCCTCTTTTAGAATTAAGATCTCCATAAAA
ATTTGTAAATCTTAGGATTACATATTGAACATTATATGTTTGATGAAATTTTTTTATTAA
ATTTTCACTAGTAATTTTTGTAATTCCATTTAGATTAATTGGAAACTCTAGATCTTTTTC
AGTAACTTTCTTTTTTGAATTTCCATAAACTTCTCTTGAAGAACAAAAAATTATTTTGGC
ACCATTTTTTTTCATTAGATTTAAAATATTAAATGTTCCTAAACAATTTACCAAAAAAGT
TTTTTCTGGATTTTCTTCACATTCAATGTTGCCTGTTATACTTGCTGTATGAATTATAAT
ATTTGGTTTGAATGCGTCAAAAATTTTTTTTAATTGTTTGTAATTTGTTATGTCACATTT
TTTTATTATTGTGTTGTTTATTGTATGTGTATTTTTTTTTGAAATGCCTAAAGATTGATA
ATCACTATTACTTAATTCAGATATGATTTTATTGCCTAACATTCCACTTGCACCAGTAAC
CAAAATTTTAATTTGTTTTTTCATAATACAGCAATCTTGGTTTTATTGTTTTAAAATATC
TTTTTTAATCTTATGACTTTCTTATTATGAATCCTAGTTTTTATTAAATGCTAAAATAAA
TGGATATTGTGAAGGTATTGCTTACTGGCGCAAATGGATTTATTGGAAGCCATTTGGCTG
ATTATCTGTATAATAATTATGATATTTTTTTGGCCGTAAGAGAATTCAGTAATATCTCTA
ACATAAACCATTTGAAAGATAAAGTAAATCTTTCTAAATTAGATATTACAAATTTTAAAG
AAATACAAAATTTGTTAAATGAAATAAAACCTGATGTAGTTATTCATTTAGCTGGAGAAA
CCTCTCACTCAAAAAGTTTTGAAGATCCTATTCATGATGTAGAAGTTAATTCAAAATCAA
CATTATATTTTTTGGAATCAATTCGAAAATTACAATTAAAATGTACTTTTATTTTAGGTA
GCACATTCATTGTTATAGGGAAACCCATTTCTTTACCTGTAAATGAGAAATCAGTTTGTA
TTCCAACAACAATCTATGCAACAAATAGATTGAGTAGTGAACATTTTTGTAAAATTTATC
ATCAAGTATATGATATGGATTGTAGAATATTTAGAATAACAAATTCCTTTGGTCCTAGAG
AAAAAACTATTTCATCAAAAAATGCTGTAAACTTTTTAATTTATCAAGCATATAGTGGAA
AAGAGATTACTGTCTTTAATGATGGAGAATTTTTTAGAGATCTTATCTATGTGAAAGATG
TAGTTTCAGGAATTGAGACAATTATGAAAAATGGAAAAAATGGTGAACTCTATTGGATTT
CTTCACATCAAAAAACATGGTTTAAAGAATTCGGTAAAATACTTCATGAATTAACAAGCT
CGCCTCTAAATTTTATTCCACCTCCAGAATACACTAAAAAAGTGGATGTGGGAAATTTTT
TAGCTGATAATTCCAAACTGAAATCATTGGGATGGGAACCAAAGTATTCCTTGAGAGATG
GGATTATTGAAACTTTAGATTATTTTAAAAACAAAAAATTATAAAATTTTAATAAAAAAT
TTTGACAAGATATTTAGAATATAATTAATTTTTTTTGAATATATTCTTCCTGTTACTATG
CTTGGAATTTCAATTTGATTTTTAAATTCTTTGATGATTTCTACATCTTTAATTTCTTTC
TTTGATTCTATTTCTAAATATTTTTTCTTAATTCCATTCCAGTTTTTTAAAATATTTGAA
TATCCCTCAATTTTTTCTTTTATCATTCCTTTTGATAAGTAAAACATTATTACAATTATT
TCGATTATGATCAAAGATGGTAGCATTTTAAAAAATGTTTTTCTAGAATAATGTGTCAGT
AAACAATAATGTCTATTTCTTTCTAAAAGAAAATATTTTTTCTTGCTCCAACCAAAACTA
AAACTTTCAGCATGATATACCACACACCTAGGAACATAGTGTGATTTAATTCCTAACTGT
CTAGCTCTCCATCCCAATTCTAAATCATCATGATATGCAAACAAAAAATCATCAAAGAAA
CCGATTTTTTCTAATACTTGCTTTGTAGTAAAAAGGCATGCACCAGAAGCATAATTAATT
AGATAATTTTTATCATGATTTGAATTTTCTTTCTCACCCTTTCCAAAAGAATACCCAAAA
CCAAAAATTTGAATCATGTTTCCAGCAGAATTTATTCTAGATGTATCGTCTAATGCTAAT
AATTTTGGTTGGTAAAGGCCTAAACCTATTTTTTTATACTCTTGAAGAAATTCCTTTAAC
CAAGATTTTTCTACAATTGTATCTGGATTTAGTATCACAATAAATTCCCCTTTGGCAGTT
TTTATCCCTATATTGTTTCCTCCACAATATCCTAAATTTTCTTGATTTTGTATTAGTTTA
ATTTCAGGAAATTTTTTTTTACATTTATTTTGACTATTATCTGTCGATACATTATCAACT
AATATTATTTCAAAATTCTTGTAATCACTTTTATGAATTGATTCAATACAGTTTTCAATT
AATTTACCTGCATTATAATTTAAAATAATAATGCTGACTAATGGCTCTTCTGTATTCACA
AATTATTCTATGATTGTACTTATTTTAATTAATTCTTTTTTTAAATCCAAATTTTTGTTC
CTTCACCTAGAAGCAAAACATTCTTTTCATTTTTTTCTTGAAAAATCTGACAATCAAAAG
CAATTATACTATCTGAAATTTTTATATTTGAATTAATTTCACAATTATTCATAATTATTG
AATTCTCAATTTTACTTTTTGAAATTTTACAATTATCTCCAATACTAACATTAGGACCAA
TAACTGAATTATTATTAATAATACAATTTTTTCCAATTAAGACTGGTCCAATTATTTTTA
CATTTTTTAGCAATGATTTTTCTTTTAAAACACAAACACCATCAATTTGAGTTTGTTCTT
TTTCTCCCAAAAATTCTTGAGAAATATCTTGAAGAATTTCTTTATTTGCATGTAAAATAT
CATTTGGAGTTCCTGTATCTTTCCAATAATCAGTTACAGTGTCAAAGATAATTTTATTTC
CTTTTTCCATCAATAATTGTAGTGCATCAGTAATCTCTAACTCGTTTCTCCATGAAGGTT
TTAAGATATCAATAATTTCAAAAATTTTTTTATTTAGAAAATAAATTCCTGTAACTGCAA
GATTTGTTGGTGGATCCTTTGGTTTTTCCATGATCTTGATAATTTTATTATCTTTAACAT
CTGCAATTCCAAATTGTGTAGGGTTATCTACTTCACATAATAACAATAGTGCATCTGCAT
CAGAATTTTCATAATTGGTTTTGTATTCCAAAATTTCTTTTTTTAAAATATTGTCTCCTA
AAAATACAAGGAATTTATCATCTTTAACAAAATCTTTGCATAGATTTATTGCATGAGCAA
TACCTTTTGGCGCTTCTTGTGAAATATACGTGATTTTTACTCCAAATTTCTCTCCATTTC
CATAATATTCTTCGACTTTTTTAGAAGCTATACCTCCAATAATGATGGCAATTTCTGTAA
TCCCTGCATTCTTCATGGATTCAATACAGTATTGAGACATTGGTTTATTTGCAATTGGAA
GTAGTTGTTTTGGTCCTGTATGGGTTAAAGGCCTTAGTCGTGTTCCATGACCACCATGTA
AAATTATTCCTTTCATCAAAATCTCCCTTATTCTAAAGAATTTTATCTTTTACATAAAAA
ATTAGTTATTCCATTTGGCTTTTTTTAAAATCTCTTTATTAATACCGTTACACCATTCTT
GATTTTTAACATACCAATCAATTGTTTTTTCAATTCCATCTTCAAAGCTTGTTTCTTCTT
TCCATTTTAATTCATTTCTTATTTTTGATGAATCTAAACTATATCTAAAATCATGCCCAG
GTCTATCTTCTACAAATTCTAAATAATCATCATTCAATCCCATTTTTTCCAAAATATTTG
TAACAATTTGAATATTATCCAATTCATTTTGGGCTGAAATGTTATATGATTCTCCAGATT
TTCCTTTATGTAAAACTTCTTTGACTGCATTACAATGATCATCAACATGAATCCAATCTC
TAATATTTTTCCCATTTCCGTATATTGGAATTTTTTGCTTTTGCATTGCTAATAGAATAG
TTTTTGGTATTAATTTTTCAGGAAATTGTCTAGGTCCATAATTATTAGTACAACGTGTTA
TTACTGTATCTATTTCATATGTTACAAAATAAGAATTAACTAACAATTCTGCTGAAGCTT
TGGATGATGAATATGGGCTGGATGGATTTAATTTGAAATTCTCATTTGCGCTATTTTTTT
TTAAACTTCCAAAAACTTCATCTGTTGATATCTGAACTAACCTTTTTTCTTTTTCTTTTT
TTAAAATTTCTAGAATTGTAAATACCCCTAAAATATTTGAGTTTATGAATGGTGTTGCAT
CTGAAATACTTCGATCAACATGGGATTCTGCTGCAAAATTTACTATTGCATCAGATATAG
AAATCAAATTTTTCATTAGTTTATGATTTGTGATATCTCCTTTAACGAATTCATAATTAT
TTTTCTTTTGTATTGAAATCAAATTTTGATGGTTGGCTCCATGATTTTCATTATCTAAAT
TAATTATGGTATGTTCAGGGAATTCGTTTAAATAATTAATTATAAAATTACTACCAATAA
ATCCTAATCCTCCTGTAACTAAAATTTTCATGTTATGTCTGTGGTTATTGCGTATCTATA
TTATACTAGTTTTTTGCTATTTAACAGTCTTTTTATCTAAATTTTTCTATACTCCTTTGA
TAATTGTAAAAAAGTCATCTTCTCAACTTAACTATCATTTTTACACATATTTTCTATGAT
TACAGCATCAGAAGTTCTCGGATGCCATTAGAGAAAGGCCACTAGGAATACCTATGAAAT
CTATCTAAAATATTCCTAGATTGTACTCATGAAGACTGAGAATCTGGCAAAGTTATCACA
ATCTCAAATTAAAGAATTAGTTTTCAATTATGTGGTTCCTCTCAAAGATCTTACTGATAG
AACTGGAAAGCCAAGTCCAAACCCATACAACACACTGCTTACTACAAAACTAGTAAGAAA
AAAGATTCATTCATTTTTTACTGCAACATATTGTAGAATTAGCAATTTCAGGAATAACTG
TAGTAGATATATGACCAATTGAAAATGGTGCAATAGTTGAACCAGGTTAACAAAATTTAT
GAAGATTAATAGGGTGACCTCAAAAAAAGATTTGTGAATATACTTTTACAAAAAAAAATC
AATGTCTATAAAAAATTCAAAATATTTAATGTGGAATCATTGGGAAAATTTTATTATAAA
TTGAATCTGCCATTATTTCATTTCCAAAGTCACTCATATGTCCTTCATCAAGATATATGT
TTATACCATTCATTTCTGAAAATGAATTCCTGAGATCAAAAATATTATCACAATATTTTA
CTTCACCAGTATTCAAATTAATTTCTCTGAGGTATGTTGAATACTCATTTATGAACGAAG
TATCGTTCATTATCCGTTTTTCATCATCACCAATTACTCTATCACTAGTTCCCAAAATTG
GTTGTATGAAATTAACAACCGTAAAATCATTTGTTTGTCCTAGTTCGCATGTTTTAGACC
AATATTTTTTCATATAATTTTGAATGAATTCGACTATTTTTGGATCAACTTTGCCTTTTT
TTACATCTAATTTGGAATTGTCAATGTTTTCAAGTGTAGGTTGCTCATTAACAATATTTT
TATAAAAAATGAATAACCCAATACCTGTTTTGAAATTAATGCGTTCAAAAAATTTGATGA
GTCCAGAGCCTGAACCTGAAGAAGAGTTGAATCTATCAAATGACATATTGTTTAAAAGAG
CATCATTTAAAATAAATTCTTGGTAAGGGATATTAAATTTTGTCAAATTAAAACCTGCCA
CATCATTCCACCCATCATACATAATTACCATATCAGGATCAAATCTTAGTATGAGATTTT
CTAGCACATAAAACTCGTCAATGGTTGCAGCACCACTAACTCCCACATTAATTACTTTAA
CATTATATCCTTCATCACGTAATTTTTTTTCTAAATATCCTGGAATTGTTGTTTCATCAG
ATGTAGAAATATTCCCAAAAGCTGTAGAACCCCCAAAAAAGAAAATCCTATATTCATCAT
CAAGGAATTTTATTTCTTCACCTCTCCAACCATCAGAATTTATGTTGACATATTTTCCAT
GTTGATCAGGAACATGTAATCTTACAGGTGCATCAAACATGGAAACGTCATTAGCTAAAG
TATATTCTCTGCATAAAACCTGCTTATCATACTCTGAAAAATAATCAAAAAATGAACTAT
TCAAACTATCACATTCCATTGAAAATAAATAAGTAATATGAAGAGATACTTCAATACCAA
TCAACAAAATTATTCCTAAAATTAGAAAAAATATGAATTGCTTTCCACTAGAAACTTGAA
CAGACATTTACTTTTCCACCAAATTATTCCCCAAAACAATAAAATCCATATTTGTTTTGG
TAATCATATTGTAAGCCTGTTCAGGAGTATTGACAATTGGCTCCCCCATGACATTCATGG
ATGTATTAATAATTACTGGAACCCCAGTGATTTTATAAAATTCTAAAATCAAGTTATAGT
AAAGTGGATTAGCATCACGATTTACAGTTTGTAATCTACCAGTACCATCAACATGTGTCA
CTGCTGGAATATCTTGTGGTTTCTTAACAGGAGCAACAAACAACATGTAAGGGCTAATTC
TGTCAATTTCGAAATATTCTGAAGTATATTCTTCAAGTATTGATGGGGCAAATGGTCTAA
ATGATTCTCTGTGTTTGATCTTTTCATTTAGAACATCCTTCATCTCTGATTTTCTAGGAT
CAGCCAGAATACTTCTACATCCCAAAGCTCTTGGACCCCATTCCATTTTACCCTGATACC
AACCAACAATTTTTCCATCAGAGATAAGCCGAGCTGTTTTTTTTAGTAATTCATCACATT
CTAATTTCTCATAAGAGATATTCATAGAATCTAAAAATTCTACTATCTGTTCATTTGAAT
ACGATGGTCCAACATAAGCGTTTTCTGAAATTATCTTAGAGGAGTCATTTTCAATTAATC
TGGTTTTTTTGTGGTGAATGTAGTAAAGATACTGCGCACAGCCAATTGCACTACCTGCAT
CTCCCGGGGATGGGGGTATGTGTAAATTATCAAACGGTCCTTCTCTAAGAATACGATAAT
TTGCGACACCATTAAGAGCTACGCCTCCTCCAAGACACAAATTTTTTGAATTTGTTTTCT
CATACACGTGATGTGTCATCTTTAACAAAATATCCTCCAATACCTTTTGTACACTAGCAC
CAATGTCATAGTGTATTTGTTCTGTTTTTTCATTTTTCTTTCTAGGATTGATTCCAAATA
ATTTTGAAAATTTTTGATTTGTCATTACCTTGTCATACGTAAATGCAAAATATTTCATAT
CAAGATGAATTGAACCATCATCTTTAACATCAATCAAATTGTTTAAAATTGTATCATAGT
ACTTAGGTTTTCCATAAGATGCGAGACCCATGAGTTTGTACTCACCCTCATTTACCTGAA
AACCTAGAAAGTAAGTGAATGCTGAATAAAACAATCCTAATGAATTAGGCCATCGGATAT
CATGAGTCAATGTAATAGAATTGTCTGTGGCATGACCAAATGATGTTGTGCTCCATTCAC
CTACTCCATCCACAGTTAATATTGCAGATTCATCAAATTGTGATGTATAAAATGTATGAG
ATGCATGGGACATATGGTGATCAGGGAAAATAATTTCACCCTTAAATCCATTGAGTGCTT
TGTTTATGTCATTTTTTATCCACAGTCTTTTGTGTAACCATTTTGGTATAGTATTAATAA
AACTAAAGAGACCTCTTGGTGCGAATGTAATGTAATTATCAAGTAATCTTTCAAATTTTA
AAATTGGTTTGTCATAAAACGCTACAGAATGAATCTCAGAGGGAGATATGTCTGCCTCAT
TAAGACACCACTCTATTGCCATATTTGGAAAATCATCATCAAATTTTTTTCTAGAGAATC
GTTCTTCTTCAACTGCTGCAACTACATGACCGTCTTTGAGTAATGCTGCAGCCGAATCAT
GATAATAACAGGATATTCCAAGATTGTACATTAAAACATCTTCCTAACATTATTTGATTC
TATTTGCAACCAGTAAGAATTTTGTTGTTTTTTAAGTCTGAGTAAATCAATTCTTAATAA
TCTAAACAAAACGCCATAAATTGTAATTACAAACAAAAATAAAATTCCAAGAAATATTTT
TGTGTTAATAATGGCAAAAATATCTAATCCTTTAGAAATTTTTATTGTAAAAATCTGTGT
AATAGTAATTACGACTCCTACAAAAATTACCATGTATTCAATTGTAAAGACTCCTACTCC
ACTAGTAATAATAAAAAACCAAAATGACATTCCAGCAGTAACTGCTAGAGATTTAAATCT
GGGGGAGGATGATTGCATATTAAATCGGATAAATGAATGCAACCAATCCTGATTGGGCTA
ATGATGTAATTCCTATTAGTACAATTAATAATACAATAATTGGAAACATATAGAATTTTC
TTTTTTTAACATATAGTTGAAAAATCTCTTTAATTACTGATAAACGTGACATAAGTGTGC
TGTAATTTTTGGATATTTAGTTTTATTCAATATTTTAAATTAAAATGAATAAAGAATAAT
CATTTGTTCAAAAAAATTGGTAAATATTTATTAGATGGATCTCCAAATTATTGCGATTAA
CAATTCAAAAATAGCCATTTTTTAATTAGTAACTGGCTTAGGGGATGCTTTGTCTTTAAT
TCCCTTCCAACTAGAAAGAGTGGTAAGAGTTGAAAAACACATCCATCTTCCATCATCTCT
ATTCCAATCTATATCTGAATCAGGATCAATTGGATCTACCCCGTGAGATATTTGTGGGTA
AAATGCTATAGCATCACCCGGTGAAACTAAATTATCTACAAAAAGTTTCTCATTATTTTC
ATCTCTTACGAATAAACCTCCTTTTTTGTAATCTTTAGGGGCTGAGCTAAGGATCGTATC
AATAACAAGTTTCTGACCTATATCGGGATCTTTGTGTTCTTGCATGTACCCACCTCCACA
TGGATATTGTTGAATACTCGGAATCGAAATAAAATCATCATCTAAATTATTTAATGCATA
ATCTTCCTTTAATCCTGAAATTAAATTTCTTAATCTAAATTGTCTTTTAAAATAATTTGC
AATAGGATTTGTTTCTGAATTCCAATAAAAAAAACAATAAAGATGATTTATTCTTTTAAC
TTGTGATTTTTCTGGATTGTTATCTATTCTGTGAAAATTTGGAATGTTTAAATCAATTTC
AGGACAAGAATCATGATTATTTTTTGCAAATTCTCGTGAAAATTCTCTAATTTCTTGTGC
TTCTTTTTGAGAAAGCAGATTCTTAATAATTACTAAATTTTTTGATAGGATATTTTCCTT
AATTTCATCAATGGATTTGTCTAATTTACACTCATCTCTATTCCTATCTAAAACATTAAC
TTCTAAAATTTTCAATATTTTGTGATGATGTCATCTATATAAAAACATGTTTTTAAATCT
AATTTTTGATTTTATCACACATACCAATAAATTCTTAAAAATGAACATGTGTGAATTTTA
GATGATAACAATGAAATCTTTTTCTGCATTAGACCGAGTTTTTGTAATTGCTGAAGCTGG
TTCTAATTGGAAATGTGGTGATTACTCTGACGATTTGGAACAAGCAAAAAAATTAATTGA
AACTGCAGCAAAAGCCGGAGCAGATGCTGTAAAATTTCAAACTTACAAACCTGAAACAAT
TTATGTTTCAGATGCAGGTAACAGTGATTATTTAGAAAAATATGGGATAAAAGAAAACAT
TAATGAAATTTTTGAACACTTATCCATGCCATATGAGATGATTCCTGAATTAAAGAAATA
TTGTGATGAAAAAAATATTCAATTTATGTCCACACCATTTTCAGTTCAAGATGCAAAAGA
AGTTGATAAATTTACAGAAATTCATAAAGTTGCTTCATTTGAAATAAACCACATACGATT
GCTAGAATTTTTGGCTAAAACTCAAAAACCCATAATTGTTTCAACGGGTGCTAGTACATT
CAAAGAAATTGATTTTGCAATAAATCTAATTAGAAAGAACGGCAATGATAATATTGCTTT
AATGCAATGCACCTCAAAATATCCCTGCCCTATTGATTCATTAAATCTAAAAACTATTTC
AACGATGGGACAAAAATACAAAATTCCTGTTGGTCTTTCAGATCATTCATTAGATCCCAT
CATTGGACCTATCACTGCAATTTCCCTTGGTGCAAAATTTATTGAAAAACACTTTACTTT
AGACAAAAATTTACCTGGGCCAGATCACCCTTTTGCATTAAACCCAGATGAACTAGAATT
AATGATTACTTCAATCCGTAATACTGAAAAAGCTCTTGGAACAGGCATAAAAGAAATTTT
ACCTGTTGAAGACGAACTCAGAAAATTTGCCAAACGTTCAATTCAAGCAATTCAAGATAT
TAAAAAAGGTGATTTATTGATTGAAGGACAAAATTTTGAAATTCTTCGACCTGGGAACAG
ATTAAGAGGAATGGATCCACTTTATCTAGATACTATTTCTGGAAAAAAATCCAAAAAAGA
TGTTCAAAAAGGTGATGGAATCATTGATGTAGAATAATGTTAATTACTAAACTTATTTAC
ATTTTGAATTATTTTATCTACATCATTTTCAGAAAGGTTTGGATGTATGGGTAATGTGAC
AATTTTTGATGCTACAGATTCTGTTATTGGTAATTTTACTTTATTTTTATAAAATTTCAT
TTTATGTATGGGAGAATAATGAGTTCCTATTTCAATTCCTTTCTCAAATAATTTTTTCAT
AAATTTTTCTCTATTATCAACCTGAATCCAGAAAAAGTGATATGAACAATCTTGAGAAAA
TGGCATTTTTTCTTCAAGATTGATTTCTGTTGAATATTGTTTCGCAATTTTTTTCCTAAT
TTTATTCATTTTATCGAGTTTCTTTAACTGTTCTAAACCGATCACAGCTGAAAATTCATT
AAGATAAGCATTCCATCCCAACTCTGTAATATCATATTGTGAGTTGTGCCTATTTGATAT
GCCACACCATCTTTTTATTTTTATTAAATTAGAATTTACTTTATTTTTTTTACCATTGAG
TGTTATGGCTCCCCCATTCGGCATTGCCAAATTTTTTACAGGATGAAAACTAAAGCAAAT
CGCTTCACTTACAGTACCAATCTTTTTCTCTTTGTATTTTGCACCTGCTGCATGAGCAGC
ATCTTCAACAAGATTTATTTGATTTTCTTTACAAATTTTCCTAATTTTATCTAAATCTGC
AGGAAATCCTCCAAAATGAACTGGAATAATTACTTTGGTTTTTCTTGTAATGTGTTTTTT
TATTTTTTCTACATCTATACACAATGTTTTAGGATCTACATCAACAAAAACTGGTTTAGC
ATTGTTATATAATGCTGAATGTGCAGTTGATACAAAGGAAAGAGATGGCATAATTATTTC
ACTATTTTTTACATCAAACAATGATACAGCTAATTGAAGTGCTGATGTGCCATTGTTAAC
AGTAACACAACTATTTGAGCCAATGTACTCATTGAATTTTTTCTCAAATTTTTGTACATT
CCCAACACCTGAACCCGATGCCCAATAACCACTTTTTAGAACTTTATTTATTGCAATTTC
TTCTTTAGTTCCAATAATAGGATCAAAAAGTTTTATTCTTTTTTTCATTTTAGATTTTTC
TCTTTTACAAGTTCAAAAGTATATTGAATTAATTTAAATCCATTATTTTTATAGAATGTT
ATCAAACTTTTATTTTTATAATTTGTATTTGCTAGATACCTAGATTTTGGGTGTTTCTCT
AGAATTAATTCCAATACATGATTCATATTTTTGTTAGAATCAAATTTTGGTAAAAAATGC
ATAGAAATTTCATCTTGTTTACTAATATATGTAGAACCAATCTTTTTTTTATTTTCAAAA
ATAATATACCATTTTTGATAAGGTTTAGATTTGACAAACTTTGTATGTTCATTATAACTA
GGCATATTCTTATGTGAAATATTTTCTAATGGTTTTCTTAATTTGAGAAGTTGATATAAA
AATCGAATATCTTTCTCATCCACCAATTTTAAAATAATTGTCATTTTCTTCTTTTCCTTA
TATTGATTATATAAAATGAATTAAAAACAATTAAGTTATTTTGTTTTAATTTAACAAATA
TTGTGATTGATATTGTTTGTTTTTTATCTAGGCCTCATGGATTTGCGGTACTAGAAAAAC
TAATTAAAATAAAAAAATTTAACATATTAAAATTATACACACATTCTTTAAATCCAAAAT
CCCAAGATCCAAACAGATCAATTAGAACTGATTTTAAATTATTTCAACAAATATGTGAAC
AAAATAATATAGATTTAGAATCAATTGATTCAAAAGAATCTGAAATTACTTCTTTCCCAA
ACTGTGATTATATAATAGAAGTTTCATGGCGTTATTTAATTCCCACAAAAATTTTATCAC
TAGCTAGAAAAGACGCATTTGGAATACATCGAGGTAAATTACCTGATTATGCAGGTGCAG
AACCAATAAAACAAGCATTGTTAAAAAATGATAATAAAATTATTCTGTCTGCCCATTATT
TAGCTAATAAAATTGACATGGGAAATGTCATAGATACTGTAGAACATGATGTGAATTATG
ATAAAAGTAAATCTTTTGAGGAAAATATTCAGAGACTTAGAGATGAAATAACACCATTTT
TCCCTCAATTGGCAATATCTGCAATAAATGTATTAGAAGAAAAAAATTCTGATTAATATG
AAATTCTGTAATGTTGGTATAATTATTCAAGCAAGAACTGGTTCTGATAGATTCCCAAAA
AAGGTTCTTGCATCTATTGAAAAAAAACCTATGATTTGGCATATTGTCAATAGATGCAAA
AAAGTCAAAAATATTGATAAAATTATTTTGGCTACTACAACACTAAAAGAAGACTATCCT
TTAATTTCATTAGCAAAAAAAAATAAGATAGAATATTTTCGTGGTTCTAAGAATGACGTG
TTAGATAGATTTTACCAATGTTCAACTTCAAATAATTTAGATATCATAATACGAATAACA
GGAGATTGCCCCTTAGTAGATCCAAAACTAATTGATCAATTTTTAGATTTTTTCTCTCAT
AAAAAATATGATTATGTTAGTAATACTATTAATCCAACATATCCTGATGGTCTCGATATA
GAAATTTTTTCCTTTAAAGCATTAAAAAAAGCATGGAATATGTCTAAAAAAAAATCAAAT
AGGGAACATGTTACTACATTCATAAAACATCATCCTGAAAAATTTAAAATTAAAAATTTT
GAAAATAATACTAATTTATCAAATTATAGATTGACTGTAGATCATAAAAATGATCTAAAA
TTAATTCGGAAAATTTACAAAGAATTTCGTCCTAACATTAAATTTAGTACCAAATCAGTA
ATTTCATTGTTAAACAAAAATCCTGAATTATTCAAAATCAATCAGAACATATCTAGAAAT
GAAGGTTATGAAAAATCTCTTTTAAATGATAACTAATATCTAATGTATTGAACCTTTCCT
TTTTTAGCAGATTCTAATGCAGCATTACCAATTTTCAAAGTTTCTAATGCATCCCATCCA
TCAATGGTGGGTTTTGTATCCTTAATTATAGATGAAATAAAATCATACATTTCTTTTTGA
TACATTTCATTAACTTTTTCTGAAATTTTTTGAATTTTTCTTTGGGTATCTAATTTTTGA
GATGTAATAGTAATATTCGCTATATTTTGATAATTTTTATTTTTTTTCTTTATATTGAAA
TCCCAATTGAATTCTTTATCTTCAAATAATATCTTACAATTTCTTTGATAGCTTGGTCTT
AAAAAATCTAAAGTAAGATTAGCTATCGTACCTTTTTTGAATTTTAATACTATTGATGCT
AAACTTTCAGAATATTTACTTAATTTGGGAGTTTTAATTGATTGACAATAAACAGATTCT
ACTTTATCTTCCAATAACCATTTGATTAAATCATATTCATGTGAATCATCAAGGATAATT
CCGTTATTTTTTTTCAAAATATAGTGGTTTTTGAAATTGCTATTTGGATGCCAATATTTG
ATATGATGACCAAAATTACTAGAAATTAGATACGGAGATTTATTCTGTTTTTTCAAAATA
TTTTTTAATTCATTTAATCCTGAATTATATCTAAAATTATATCCAACAAAAATTTTCAAT
TTCTTTGAATCCGCATTTTTTAAGAGGAGTTTTACTTTGTTAGGATCATGTGAAATCGGC
TTTTCGATAAAAATATGTGATGATTTTTTCAAACACTTTTCAGCTAATGTGATGTGTGAT
GCAGGATCTGTACATATTATTGATAAGTCAGGATTAACTGAAAGTGATTTGTCTGTTGAA
AAATGTCCTTTAACATTATACTTGGCTTCTAATTTCTTTACTTTGTTTTTATCAAAATCA
ACTATATGTAATGAATTCACTCCAAAATTTTTTAGATTATAGATATGGCGTTCCCCAATA
GATCCACACCCAATTACTACAACTGTTAATTTTTTGATTTTTTTAGAAAAATCATTCATT
ACCATTCCTCATTTTAGAAATATAAAAATTAGAATGTTTAGATTTAGCTGAAAATGTAAA
ATTCATTTTTTTTCTACAAGTTTTGCTTGTAAGAATTTATTCACATAATCTAACAAAACA
AAAAAATCTAAATTTAATTTTTCAGCAATTTCTACTATTGAATTATCTCCTTCAAATTCA
AGAAAAATTTTTTCCAACATTTTATTTAATTCTAAATCATCTCTCCAGTCTACCCATAAT
CCGTATTTTGAAAGGTGTGGTGGACCTTTAAATTTTCTAATTGGCGTGTAGTTATTTTCT
AATGCCTCCAAAATCTTTAAAACCAATTTTTTAGATTCTTCTAAATTTTCTTTTTTTATA
ATTGAAATATTGTCATCACTGGTATGGTATTCTGGATATGGCCATCTGCTGATTGAAATC
ATTGGTATGTTTACTCCTGGACCATTGAAAACCATTTCATCATTACTTATAATTTCACGG
AAGTCTCCTGTTTTGAATTCTTTCTGATTATGTTTAATTACATTCTCTGCAATTTTATCA
ATTTCAGTATTTTTTTGCCTACTAAATTGTAATGAATGAAAATTATCATTTCCTAACATT
TCTAAAAATAATCCAAATTTCATGTCTGAAATTAATTCTTCATTTTGACTAAGATAAGCT
ATTGAACCTATTGTTTCAGGGAGGAATAAAATTCTGTAACTATATTTTAGATTATTTTTT
TCTAAAAGATTTTTTCCTATATCTACTAAAACAGAAACGCCTGAAAGATCATCATTTGCC
ATTGCAGGATGGCATAAATGTGCAACAAGAACAATGGTTTCTTTTAATTCTCCTTTAACG
AATAATTCTCCAATTTTTAATTCTCCTTCTTTAAATTCAGAATTTATAACTACATGGTAA
TTTTTTTCAGTAAAATCTTTTAATTTGTTAAATTGTACACAAAAACCCCAATCGTTCTGA
TAATATTTGTAATCAAATGGAATGGCATTTGGCCTTTCTTTATTTGATGATAAATGTTTC
ATTAATTCTTCTTTAGAAATTATTTTATCAATTGGAGTAGAATATGATGCTAAATGAAGT
GGATGATCTTTTACATCAATAATTTTCCCCCCATTATTTTCAATAAAAGCTTCTTTAACT
TCCCATGCTAAGGGAACTTCCCATGTCCAACATTTTGTTCCCGAAGGAATTTTATGAATT
TTTAAGGGTAGTATTTTTGAAATGTATTCAAGTGATTCATCATAATCTATTGAAACAAGA
TTTCTCTGTTTTTGATATAGATCATTAATTAAATTATACACACATCTCTCTAATGTATAT
GATATTTAATTTATCATCTTGATTTGTTTTTTTGTTCTCTAAACTATTTAGCCTCTTATA
TTCAATAATTTATAATGATTTCAGTAGGTGTTGACATAGAAAAAATCAATAGATTTGAAT
CATTATTACCTGAATCTTCATTTATAAAAAAAATTTTCTCTCCTGAGGAAATTAAATACT
GTTTTTCAAAAAAACACCCTGCAGAAACTTTAGCAGCAAAATTTGCAGGAAAAGAAGCTA
TTATTAAAGCATTAAATGGTTTAAACTATAAATCTAATTCTTATCATGAAATAGAGATTT
TAAATAAAAATGATAATTCTCCTTATGTGAACTTGAAAAATTTTTTAAATTATCATATAT
CGATTAGTTTATCTCATTCTGATCAATATGCTATTGCATTTGTTTTAATTTTTAATAAAT
AAGATTCTAACTAGAGCTTGGAAATAAATTCAATAAATTTGTCTGTAGAATTATTTATGT
GTGAAACATATTGTTTTAAAAATTTTTTTTGTTTTGCAAGTAAACTTTTTTCAAAATCTT
TATCCTTTAGAATTTTTTCAATACTTTCATCTAATTCATTAATAGTTGAAACATGACATC
CATTTTTTTCAAAAACAATTGGAGTTCCATAATATTCTTCTTTAATTCTAACTGAAATTA
CTGGTTTTTCAAATAATGTTCCTTCTAAAATAGTTGTAGAAAAATCTGTAACTATCATTA
ATCTACAATTATTAATCAATTCGTGAATATTGCCATCTTTTACAATACGTGCTTTTGGCA
TAGTCTTGGAAATACTCTTTCCTACATCTCTTTCTGACGGAGCAGGATGCAGTTTTACTA
CTAACTCTAAATTTAATTTTTTGATTATTTTTGCAATTTCTTCTATTGTTTTTTCATAAT
TTAATATCTTTTTTGCTGAATAGTCAAAAATTTGATTATTAGTTAACCAAGAAGTTGTTA
ATAAAACATATTCCTTATTTTTACACTTAGAAAGGTTATCAAATACTGGATTTCCAACTT
CGATAATTTTATTTTCATTAATTCCGTTTTCAGATGAAATCTTTCTAACAATATTACCCC
ATACACATATGTAATCTGATTTAATGGGCCATACGCCATCAAATTTTTTTAAATTTAATG
TCTCTCTACTTTCTGGTCCCATTCCGTGTTGTAACAAAATTATTGGAATTCCTTGTTTTT
TGGCCAATTCTATTACAATTTGTTCGTTAAATCCTGATTCAGATAAAATAACCATTGAAG
AAAACTGATATTTTTCAAATATTTGTTTTGCATAATCAATTTCAGTAATTGCTTCAGGAA
TTCGTTTTTTACTCAAGTTGATGAGTTTGGGTTTTAATTCATCCCAAAAATTTATAGAAT
CTATTTCAAATAATTTTTTTAATTCACCTGAATTTTCAATTAAATTAATTATTTGTGAAA
CTTCAAAATCATTTTTTCTATATTTTTTGAAATTATTTTCTGATATGTAACTGCATTTTG
AATCTTTTAAAATATTAATTGATTTTTTATTGATAAAAATTGGTCTTCTTCGATTGTATA
AAATAAAATTAAATTTTTTTTGTGGATGTAAAAATAAATTTTGAAATTTGTTTAAATCAA
ATTCAACAAATAGTACTGACTTATTATTTTTTGAAATCCTTTTATCTACATCTAAAATCT
TTTTCATAAAATTTTCTGAAAAATTTTTGATTTGTTTAATATTTTTTCTACTTAAATTAA
TTTTTAGATTCTGATTCCATATTTTTTTTGTTATGGGCAGTGAGTCGTATAAAAAATCTG
AATTTTCTAATGATTCTGGATTTATACATTCAAAATCACTTGTGTGTTTTTTAATTATAC
TGATAAGATTTTTAGACGTAAAAATTTTATAGTTTTTATATTCTTTACATATGTAATATA
TCTCAAACAATTTTTTTAAGAAAGGAATCATAAATGCATGAAATTCTATGTAGAATAAAC
CCCCTAAGTTAATACTATTGTATGTAATTTTTTCTGAAATTTCTGGTGTATTGTACCATT
TTGCAATTTTATATGACTCTTTTTGAATTTTTATCAATAATTTTTGATCTAAAAAATCAT
CTGAGATAAAATGTTCGATTTTTTCATCATTCAATTTTTTATGAATTTCGTAATCAACTG
TAATGATTTTGGAATTAGACAATTCCAAATTTTTTATTTTGGAAATTTCTATTGAATTAT
CTATTATGATGATTTGATTAATGCTCAATATTCTTCACTTTTTATTTTCTTAATATCTAA
TAATGAATTTATCTTCATGTTTATAATGTAGTTGAAATAGTTCCATGTATGATTGCATGG
AATATAGATTCTTTGAAGAGGTAAGATATGTCCAAAAAAGTTCAAATCCTTGACACTACA
TTACGAGATGGCAGTTATTCTGTGAATTTTTCATTTACTAGTTCTGATACATCTATAATC
TGTTCTAAATTGGAAAAATCTGGAATTAAATTAATTGAAGTTGGTCATGGACTTGGGTTT
AATGCTTCTAACTCTGGTTATGGAAAATCTACACAATCTGATGAAGAATATATGATTGCT
GCAAAAGAGTCTTTATCAAAATCAATGTATGGAATGTTTTGTATTCCTGGAATTGCTAAA
CTATCTGATTTAGAACTTGCTAAAAAACATGGTATGGGATTTATTCGAGTAGGTACCGAT
GTTACCAAAGTACATCAATCTGAAAAATTTATCAAAAAAGCAAAAAATCTTGGATTTTTT
GTGGCCTCAAATTTTATGAAATCTTATGTAATGCCACCTGATAAATTTGCATCAATTGTT
AAACAATCTGAAGAATTTGGAACTGATATGGTGTATATTGTGGATTCTGCTGGAGGTATG
TTTTCTTCAGATTTGTTAGAATATTATAATTCAATAAGAAACGTATCTGAAATTCCACTT
GGTTTTCATGGTCATGATAATTTAGGTATGGCAATTTCAAACAGTCTGTATGCTGCTGAT
TTAGGTATGGAATACATAGATTCTTCTCTTCAGGGAATTGGAAGAAGTTCTGGAAATGCT
TGTACTGAAGTTTTAGTTATGGCATTGAAGAAAAAAGGATTCAAGATAGATGTTGATTTT
CATAGTCTCTTTGAAGCAGGACAAGAATGTGTTTACCCATTAATCAATAATTCTAATAAA
TTACCCCTTGATATTGTTTCAGGTTATGCTGATTTTCATTCAAGTTATATGCATCATATA
ATGAAATATTCTTCCAAGTTTAAAGTTGATCCATTATTATTGATTATAGAATATTCTAAA
ATTAATAAAATTGATATTGATGAAAAAAAATTAGAACAAATTGCTAAAAAATTAAAGAGA
AAACAGGATATTTACACTGCAAAATACAGATTTAACAGATATGTCGGAAGAGAACAAGAT
AATTAACTCAGAAACTATTAATCAAATTTTTTATGACATTTTTAAGAATAATTGGAATGA
ATATTTTATTTTTGACACAATTACTCAGAAAAAAATAAAATATTCTGAATTTTATAATGA
AATTCAATTATGTATTGACAAATTAACTAAAAATGGTATTACTGAAGGAAGTACTATATG
TCTAATTCTAGAAAATTCATATAATTTTGTTAAAATAATCTTTTCTTGTATTTTTTCAAA
TTTAACTGTGGTTCCAATAGATCCACAAAAAGGATCTGAAGAAATTAAAGAAATTATTGA
TTCTGTTAATCCACAAACAATTATTTTTGACAATCAAAAAAATATTTTTTCTAAAAATTC
AATAGAAATTAGTAAAATTGTAAATGACACACAATTTTCTAAACCTCAAAAACTTGAACA
GATTAGAAATATTGATAGTGATAAGGATTTTCTTATTACTTTTACATCTGGCTCAACTGG
TAAATCAAAAGGTGTTATCCATTCATTAAAAAATTTAATTCATTGTTCATTGTCATTTAA
TGAAAAATTTCATTTTAATTCAAAAAATGTGTTTTTGCATTGTTTGCCGATGTCTTATAT
GGCTGGGATCTTAAATTCAATCATTTTACCCTTTATATCTAACAGCAAAATAGTCATCAT
TCCAAGATTTACTGTAAAAACTGTACTTGATTTTTGGTCTATTCCACTAAAATACTCAGT
CAACACCTTCTGGTTTACTCCTACAATGATTGGATTGATTTTAAAATTTGATAGAAAAAA
CAAAATTGATTTGTCTGACAAAAATCTAATTGGCTGCGTGGCCACTTCTTCTTTAAATAC
ATCTGTAAAGAACGATTTTGAAAAGAAATATGATATTGAATTATTCGAAAGTTATGGATT
GTCAGAACTTTTGTTTGTAAGTACAAACTCCCCAAATAATAATTCCTTTACAGCTGGACA
ACTTATTTCTGGTACTAACGTAAAATTTGATAATGATGAAATTTTGGTAAAAGTTCCATG
GATGTTTAAAAAATATTTTAATTCCGAAAAAAATAATTTAGAAAATAATTATTTTTCTAC
AGGAGATCTTGGAAAAATATCTAAAGATAATCTTTTAATCATTACTGGACGGAAAAAAGA
TTTGATTATCAAAGGTGGAATAAATATTAGTCCTAAAAAAATTGAAGATTTTATACTTAA
TAAAAAATTTTTAAAGGAATGTGTTATTCTAGGTTTTCCTGATCCAATATTGGGTGAAAA
AATTGTTTGTTTTATTTTAAAGAATTCAATAGATACTGATAGCAAAAAAGAACTAAATAA
AAAAATTGTTGAACACTTAGGCAATGATTATCATATTGATGAATTTAAAGAACTAATAGA
AATTCCTAAAAACATTAATGGAAAAATTGATAAAATTCAAATTAGAAATTTTTTTTAAAT
TTTAATTATCCAGAATTATTTTATATTTGAAACTAAATTTGTACATGAAAAATAGAAATA
TTACTAAAAATAGATAAAAGAATGAATGAAATTATCGATTTGACTTATTCAATAAATGAA
AAAATGATTACTTATCCTTCTCCATGGCATCCAAAAGTTTCTCTTGAACGATTAGGTAAA
ATTGAAGATGTTGGAAGAAATACTCGTAAATTGGTTCTTGGAACCCATACAGGAACTCAT
ATTGATGCTCCTCTACATTTTATCCCTGATGGAAATAGTATAGAAAGTATTCCATTGGAG
AAAATTACAGGTACAGTAACTATTTTGGATTTTACAAACTTGAAAAATAATCACCCAATT
ACAAAAGAAGAATTACAAGATAAAAAAATCTCAAAACGATTAATTTTTAGATTTGGTTGG
CAGAAATATTGGAATACTCCTAATTTTTATAATGATTATCCATTTTTTACTGAAGATGCT
GCAAATTATCTTGTTTCACAAGGTGTTGAATTGATTGGTTATGATACTCCTTCTCCTGAT
AAAAGTAAACAAGATGATGTAGACTCTCCAATTCATAAGATCTTTTTAAGTAATCAAATT
GTTCTGTTAGAATATTTATCAAATTTAGATTGTGTACAAAATCTTGAAGGATGGAGTATT
GTTGTTGCTCCAATGAAAATAGATGGTTCAGACGGTTCTCCTTCAAGAGTTTTTATTTTC
AAGTAGGTGATTTTTTGACAATATTGGAATGGTTGCTTGAATGGTTTGAAAATAATTCTG
ATCTAAAATCAAATGAAATTTTGAGTTCTTTAAATGAAGATTTTCTAATTAAAGGATGGA
TAGACTCATTTACTTTTATAAATTTAATCACTGAAATAGAAGAAAAATATAAAATTTCTT
TTAACACTGATGAATTACAAAATGAAAAATTTGCAACTTTAGATGGTTTAGCTAATATCA
TTGGAGATAGAATTGAAAAAAACTTATGATTTTACTAAGGAAGAAATTGTAACAAAACTA
AAACAAATACAAATTAAAAAAAATGATTCTATATTTATCCATAGTAACTTAGGTCTTTTT
GGAAAACTTCCAAATGTAAAAACTGCAGATGAATATTGTACAGTATTTAAAGATGCTATT
TTTGATGTAATTGGAGAGGAAGGAACTTTAGTTATTCCAACCTTCTCATTATCTTTTTGC
AAGAATGAGGTTTTTGATAAAAAATATACTCCTAGTTTTGAATGTGGAATTTTCTCTGAA
TTTATAAGAACTGATTCTTCTTCTCTTCGTTCTGACGATGCAAATTTTTCTATTGCTGCA
ATAGGTAAAAATGCAAAATTTTTTACAGAATTTTCTCCAATTGATTCCTTTGGGGTTGAC
TCTTTTTGGGAAAAATTTCTTAACGTAGATGGTAAATTATGTAGGTTTAATCTTCCTGCA
AATTATGTAACTTTTATTCATTATATTGAAAAATTTTTGAATGTACCGTATAGATATGAT
AAAATCTTCTTAGGTTATTCCTTAATTGATGGTTTACAAACTAAAAGAAAATTCTCACAT
TTTGTAAGAGACCTTTCAAATGAAAATCATTCCACAGATTTGACAAAATTGGAGAAGATT
TCAATTGATTTAGGATTGCTTCATAAAACAAATCTTGGTCGTGGGCTGATTTATTCTATA
TCTTCACAGAGCTTATTCTCGTTGGTTAAAAGTGAAATTAGAAAAGATCCTTCATTATTA
ATCACTGGGAAAATTTAGTCCACTTTTCCCAGTTATAATCCTCAAAGTTTACATTCTCCA
TTTCATTATCATTTGGTTTCCATGAAATATCAGCTAAAGTAAGAATACTTGAAATATTTT
CTGATAAGTTGATGTGAGCTGATGGGACATTTTTTGGAATATATACCATCTTCGGATTAT
TTTCATCTGCCAATATCTCAGTGTATTTCCCATTTTCTTTTACAATAAAAATAACTTTTC
CCTTAATACATACAAAACAACTATTTCGTTTTTTATGTAGATGTGGACCTTTAATTCCTC
TTGGATGTACTGAACTAACATATACCATCTTCGGATCATTTTCAATGAATTTATCCCAGT
CTCTCCATATCACTGACAATGTTCCATTAATTTTATTTGATCTAGTATCTTTTGTAGGAT
GAGTTTCTAATGGTATTTCTTTAATCTTACTGTTCATAATTCCTGTTCAAAAATACCCTT
CTTCACGAATCATTTTTTTCAATTGATTTTTTGAAATAAAATTATTCTTGTTAGAGATAT
AAGCTGATTTCAATTTTGTTTTTTTATACTTAAGTTTTTTTAACGAGCTAATTTTATCAA
TTGATTGTTGAAATATTATGTAATCTTCTTTTGATTCATATGTTTGAGAAATTTCATCTC
CTGAAATTAGTGTCTCATGAAATTTTTCACCCGGTCTTAAAGAAATTTTTTTAATTTTAA
CTTTTTTTCCTGATAACTCAATAATTGCATTTTTGAGTTCTTCTAATGTATATGATTTAA
GGCGTGGAACAAAAAGCTCACCACCATTCCCGTTTTTTAATGCTCTTAGAACCAAGTCAA
TTGCACCATTCATGGTAATTGTAAATCTTGTCATCTTTGGATCGGTCAAAGTTATTACTC
CTTTATTGGAAATTTGTTCAATAAATCTAGGTAAAACTGAACCTCTACTACCTAAAACAT
TCCCGTACCTGACACAAACAAATGATGTCTTATGAATTCCTTTGAAAAAATTTGCTGAAA
TAATTATTTTTTCCATTAATAATTTGGTAGCTCCATATGTGTTTGCAGGTGATGCTGCTT
TATCTGTCCCAATGGCAACCACTTTTTTTACATTATTATCTAAACATACATCAACTAAAT
TTTGAGTACCATAAACATTTGTTTTGATTGCTTCAAATGGATTGTATTCTGCAATAGGAA
CTTGTTTTAATGCTGCAGCATGAAAAACATAATCTACTCCTTCAACAGCTCTTGAAAGTC
TTTCCTTATCTCTAATATCTCCAATGAAAAATCGTAGCCTGCTATCATCTAACTCTTCAA
ACATTTTGGTTTGTTTCCATTCATCTCTACTAAAAATTCTGATTGTACCGACTTTGCTCT
TAAGAAGACGTTTTGTTAATGCTGTTCCTAAGGAACCAGTTCCTCCTGTAATGAGAATTG
TTTTATTTTCTAACATTGTTTTGATGAATTACCAGTCATAAAATAACCTTGCTCAAATTT
TTTTCTTATAATTGGTACAAAAACTACATCAATTAAAACAAAGATGATTAATATGTTAAA
AATTTATAAAATTAATGAAAATTCTAGTCCCTACCTCTGTTTTACCTGAAAAAAAAGGTC
TTAGATTCAATTTCATTTCAAATATTGTTGATTCAGTGAGAAAAAATAACGATGTAAAAA
TAATTTGGGTTATATATCAACCAGATAAAATTTTAAAAAAAGATACGTCTGAGAATCAAA
TTTTAGATATACATGATTTTAAGAATGCTATAGATTTAGTTGAAAAATCAAACCCTGATT
GCATTATGGTTGGACAAGAATTGGAACCTATTCAACATTCTTTAAGTTTAGCTGCTAAGA
AATTTAATGTACCATTAATCAGTTTTTTCTATAATAATTTTGAAATAACAAATTCAAATA
TGTTGGAAAGAAAAAAACAACTTTTATCTTATTTGAGAATTATTCTTTCAAGTAGAGTCC
CATCAGATTCATCACATAAAGGATTTTTAAGAAGATTTAGATTTATTTTATTTAAATTAA
ATTTTTTAAAAAATACGAAATCATCTCTTAACATGTCTGATTTTAATAACTTCTTTTTTG
TTTTTAAAGAACTTTTTAGTTATTTAACAAAAAAAGAAATAGATGTAAATATTTTTCCTG
ATCTTTTTCTTTTACCCGATAATTCATGGAATAAAAAATTATTATCATTAGGAATTCCTG
AAAAAAAATTTGCAGTTGTTGGTAATCCAATTCTAGATGAATTGTATGATAAATCTAAAA
TAATTAAACAATATTATAAAAATGATAAAATCTCGATTTTGATTGTTACAGATGCTTTAG
TTGAACATGGAATTTGGAGTAGAACTCAAATGACTTATTTTTTTACTGCGCTAATTAAAC
AATTAATTAAAAACCAAAATTTTACTTTTTCTTTAAAAATTCATCCATCATCTGAAAATA
AAATTATTTATGAAAAATTATTAAATAAAAATAATGTCTCGTCTAAAATTTACCAACATG
AAAATATTTTGGAAATTATTGAAAAATTTGATATAGTTATTTCTTATGGAATATCTACAA
TTCATACTGAAATTGCATTGTTAGGAATGAAAATGTTACTTTTGGATCTGAATTTTAATT
TTCCACTTGGTTATTTTGTTAAAGAAGGAATAGAATGCGGAAATATCATCAAATGTCAAA
ATTTTGAATACATGAATAAACAAATTAAACAACTTGTTGACTCGAAATTAGAAAATTTCA
GTACTTTTGAGAAAGAACGCAAAAATCTGATTTTTGGTTTTGATGGATTATCTAGTAAAA
GAGCTGCTGACGCTGTACAACAAATTCTTAAAAATAGGGATCAATTATGACAAATGTGCT
ACATTCTCTGGATAACTCTAACAATTTAAAAGAAAGAGCCAGAAAAGTCATTCCTCATTT
GACTGGAACATTTAGTAGGGCTGCCCCATCATATGTTGAAGGGGTTTTCCCAGTGTATAT
TCAATCTGGAAATGGTTCTCATTTTACTGATGTAGATCAAAATGAATACATTGACTATCT
TATGGGACTAGGTCCAATTACATTAGGATATAACTACGAACCAGTTAATCGCGCCATTAT
TTCTCAGCTTAATGATGGAATATTGTTTTCACTCCCTCATCCCATAGAAGTAGAACTATC
TGAGAAAGTATGTGAAATTATTCCCCACGCTGAGATGACAAAATTTGAAAAATCTGGTTC
TAATGCCGTTACTGGAGCTGTTCGAGCAGCAAGAGCATTTACCAAAAATGAAAAAATTGC
ATACTGTGGTTCTGGTGGTGTTTGGCATGATTGGCAAGCCGCTATGGTTAGCAGAGATGA
TGGAGTTCCAAAATTCAATTCTGAATTAATAAAATTATTTGATTATAACGATGCAGATGG
TTTGGAACAAATTTTTGATGACAATCCTAATGAAATTGCTGCTATTGTTTTAGAACCAAC
TATGTATGAAAAACCCGAAAATGATTTTTTAAAGAAAGTTAGAAAAATTGCAACCCAAAA
TAATTCTCTTTTAATTCTAGATGAAATAGTTACAGGCTTTCGATTTGATCTTGCAGGAGC
TCAAAAATATTTCGATATTAAAGGTGATTTAGTGTGTTTTGGGAAAGGAATGGGAAATGG
CTTGCCAATTTCAGCAATTACCGGACCTTCAGAATATATGAAAATTTTCGATAAGTTGTG
GGTCTCATCTACAAATAATAGTGAAACTCTCTCATTAGCAGGAACAAAAGCTGTCATTTC
TGAAATGCAGGAAAAAAATACTATTTCACATTGTTGGAAAATTGGAGAGAGCTTACTTGA
AGGATGGAATAAGATTGTTGAAAAATTTGATTTAGATGCAAAAATGTCTGGATATCCAAT
TAGAATGCATTTGAAATGCTTTGATTCAAAACATCAAGAATCACTTACTATGAAATCTCT
TTTACTGCAAGAAATGGTCAAAAATGGTGTATTTATGTCTGTATTGGGAGCCACCTTTAT
TTCATATTCTCATTCACTGGAAGATGTTCAAAAAACTCTTTCCGGATTAGAAACTGTATG
TGAATTTATTTCAAAAAATGTAAAAAATGATAATTATTTGGAATTTTTGGAGGGTGAATT
ACCCAAAACAATTTGGTCTATGAAATTATCTCCAACTAAGAAAAAAAATCAATAATTTCT
TCATTTCACACTTTCATTAAACTTTGCTTGATTATCAAGAAATTCTTTCTGTTTATGAAA
ATTAATTTGTATCAAATGTTTATTATTGTTCAAAAAATCTAGAATCTCTTTTCCAGAAGA
TAAGATATCTAAATTTTCATATAGCTTTTTAAAAAATTCTAAATCTTCTTTATAATCTAA
AGTAAATCTTACATTTTCATTTTTTTCAAAATCTTTCAATGGAACAATATCTGTAGTTAA
ATTAGCTTTTTCTATATATCTTGTTATGACATCTGTATTGATTTCATCAGTGGGTGCAAC
AGAAAATAATTTTTTTATTCCTTTCTCGTTTATTGCTGATGTAAAAAACCCTGTCACAAT
ATCTTTTGGGTGAGTAATCATATCGACTGATTTATTTTTTAATTCTGAAATTGCTCTTTT
TCCAATATCATAACTATATGAAAGATCATCTCCATCAACTAATAATGCATATTGAATTCC
AAATTTATTAAAACACTCATACCATCTTTTAATTTTATTTATTAATGGTCCACGAAATAT
TTCCACATCATTTTTCTTAGCAATATCTTCAAAAATATCATCTTCTTTTGATGTTGATGT
TGCAATAATTACTGGCAATTCTGTTTTTTTTGCTCTTTGAATGACAACGTCTATTGAAGT
GAAGTTATTTTTAATTTCCATTATTGCTTTATTTGGTAATCTAGTTGAAGAGTTTCTTAC
TGAAACAATTGCAGCTGAGTTCATTTTAATATTGACTTGATGGGTGTTGTTTGTGATATT
CTATATCATGGTCCATCATTTTTTTAACTAATTCTTTAAAACTTGTTTTTGGCTCCCAAT
TCAGATTTTTTCTTGCTTTAGATGCATCCCCAACAAGATCTTCTATGTCTGTTGGTCTCA
TTAGAGATTCATCAATTTCGACAAATTCATGCCAATCTCCTAATCCTGCATATTCTGATG
CTATATCTAAAAACTCCTTAATTGAATGGGATTTACCAGTTGCAATGACATAGTTGTCTG
GCTCTTTTTGTTGTAACATAAGCCACATGGCTTCAACATAATCTCCTGCAAAACCCCAAT
CTCTTTTTGCATTAATATTTCCCAAATGTAATTTATCTAATGTATTAAATTTGATTTTTG
ATAATGCATAGGTAATTTTTCTTGTAACAAATTCAAGGCCTCTTAAAGGAGATTCATGAT
TAAATAAAATACCACAACATGCAAAAATATTGTAAGCTTCTTTATAATGATTTGTCATGT
GGTGACCAAATACTTTTGCTGCTCCATACGGACTTCGTGGTCTAAATGGGGATTCTTCAT
TTTTTATTCCAGGATAATTTCCATACATTTCACTAGATGAAGCTTGATAAAATTTTGCAT
CTGGAACATTTTCTCTAATTGCTTCTAATACTCTTAAAACACCAAGACCTGTTATATCTG
AAGTTAAAACTGGTTGTTGAAAAGAGGCTCCAACAAATGATTGAGCTCCTAAATTGTATA
TCTCATCAGGTTCTGATTGTTTAATTGCAGCTTGAACTGATCCATAATCTGATAAATCCG
CTTTTATGTCCGTCACTTTGTGAAAAATCTCCATTTCTTCTAATCTTTCAAAACATCTAT
GACTAGTTCTTCTAAACGTGCCAAACACATTGTATCCTTTCTTAAGCAAAAAATCCGCTA
GATATGTGCCATCTTGACCCGTTAGTCCAAAAATCAACGCATTTTTCAATTTACTATCAA
CCCTGCCTCTGTAATACTCTCTAGAAACTGCCTAAAACCTTTTCCACCATTTTCATGGCC
TTTCCATACTTCTATCGCAAATCCCTTATCTTTATGATTATTTAACATTGGAATAATTTT
ATCAAATTCCATATTTCCCTCTCCATATTGTAACCCTTCTCCATCTATATCATCTGCATC
TGATAAATGGAAATGATCAACTCTTTTTTCAATTATCTTTAATTGATCTATTAGAGAAAT
TTGTTTAGTATTACAATACAGTTGTGCGTGACATAAATCATAGCAAACATTTAGACCCAA
TTTTTCACAATATTTTTCCATATCATTTGCGTCAAGAAAAACATTTGAATGCCATCTTCC
TCCAAAAAACCAAGCATACGGAGGCATATTCTCCATTAAAAAATTCACTTTACTAATATC
CAATTTTTCCACTGCATCAAACATACCATTTTTCATTTTTTCTTTATCTTCTATGCTAAG
TTCAGATAATGAATATCCTCCAGGGTGTACAATTATAGATGGTTTGCCTTGAAATTGTTC
ATTTAATGACACTGTTTTATCAATTGCCTTTTGAATCAATTCAATAGTCTTTTCTTGAGA
ATGAATTTGGTTTGTTTCTCCAAAACTAACTATATCCAACAATTTTCGCTCAAAATATTC
ATAGCAATGAACAATTAATCTTTGATCAAATTTTTGATCTAATTCTAAATTTAAATCACT
ATCAGAAAAATGAAATTCTAAAATTTTTGGATTGAATGCCAACATATCATCCAAATCTTG
TTTTCTAACTTTCATTCCTAAAATCATAAATCATCATCCTGAAGATAGTCATTTCTTTTA
ATTTCTCTTTTTGATTTTTTTCCTAAAATTTCATAATAATATTGTGGAGAAAGTCCTTTA
GCTGGACCTTTTATTGCTAAATTATTTTCAGAAAATATTTCATCTTTTTTAATATCATTT
TTTGCAGTAATGCTTTTGCCTAAAACCTCTTTCTGTAAAATTTCTCCCCTGGTCATTTTT
TTTATGGGCTTTCCTTTTGCTTTTTCAGCTTCCCTGATATCTTTTACTAGTTTTTTAAAC
TCATCTGGTTCTAATGATGCTGCTTGATCTAAACCTTCCATGGTTTTGTCTAATGTGATA
TGCCTTTCAACAATTATTGCTCCTAACATAACTGCAGCTAACGTGCTTACAATCCCTGGT
TCATGGCCACTGTAACCAATCAAAACTTGAAATTTTTCTTTTAAGAGTGAAATTAGTTCA
AGATTTAATGTTTCAACTGGAGCTGGATATGTGCTATTACAATGAAGTAAAGCAAATTTG
GCATTTTTTTCTTTCATAAAAGAAACTGTTTTTTCTATTTCATTCATGTTTGACATGCCA
GTTGATACAATCAATGGTTTACCTGTTTGAATTAGACTTGATATCAAAGGAAAATTTGTC
ATATCTGCAGATGCTATTTTGTAAGCTGGAAGATCAAATTTTTCCAAAAATTCCACACTT
GGAATATCCCAAGGTGTGCAAAGAAATGTAATGTGTTTTTCTTTGCAGTACTCGGTTAAT
TCTTTATATGCATCATCATCAAATTCAACTTCATTTAAAACATCTAGAAGAATTTCTAAT
CCTTGACTTTCAATGTTTGGATCTTTTAGAACATCTTCTCGATAAATATCATTTAGAGAT
CTTTTCTGAAACTTTACTGCATTTGCCCCCGCATCTACTGCAACATCAATTAATTTTTTA
GCAGTTGTTATGTTGCCGTTATGATTGATTCCTATTTCTGCAATGATATATGCAGGTTCT
TTAGTGCTTATCCTGTCCTTTCCAATTACTATATCATTTTCATGCTCTGCCATTTAACCA
AATGAAAATTATTGACTATTTTAAGGTGATTTTACCTTTTTTTCAAAAGGGATATTTAAC
ACTCGTAAAATTAGAATTTAGTCATGCAAATTTTAGTAGTGGGTCTAGGCTCTATGGGAA
AACGAAGAATTCGTTGTTTACAAAAACTTGGTTTAAAAAATATTATTGGATTTGATCCAA
GACAAGATAGACGAGATGAATCTGAAAAACTTTACAAAATTTCAACAGTACCCACAATCA
ATGATGGCTTAAAACTTAATCCCAAATGTATGATCATCTCTACCCCTCCTGATCTTCATT
ACAAATATGCATTAGTTGCAATGAAAAATAAAATTCATTTTTTCACAGAAGTTAATTTGT
CTTCAAATGATGTACAAAAAATTATCAAAAAACTAAATGGGTTGTCTATATTGGGATTAC
CTTCAAATACTTTAATCTATCATCCATTGATTAAAAAATTAAAAACTCTAATATCAAAAA
ACCAAATTGGTAAAACACTAACCGTTTATCATCATTTTGGACATTATCTGCCTAATTGGC
ATCCTTGGGAAGATTATAGGGATTTTTATGTTTCAAAGCGACAAACTGGAGCTGCAAGAG
AAATCGTTCCCTTTGAATTAGTTTGGTTATCGTACATTTTTTCAAGTATAAAATCTGTTT
ATGGAAGTATTCACAAAGTATCCTCTCTAAAAACAGATATTGATGATCTCTATCAAGCAA
TTATTGAATTTTCAAACGGAATTCAATGCATTTTGGTGATTGATGTAATTTCTGACCCAG
CTTTTAGTGAAACTAAGATCATAGGCGAAAAAGGTGTTATACTATGTAATCATAATGAAG
GTATTTTGAAGATTGGAAAATCATCAAAATGGAAAACTACAAAAATTGAATCTGGTGAAG
TTGCAAAAGGATACAAAGGAAATACTCCTTCAGAATCTCTTTATGTTGCAGAAATAAAAA
ATTTCTTAGATTCGATTAAACAAAAGAAAAAACCAAATTATACTTTTGTAGAAGAATTGA
GAATTTTAAAAGTTTTAGATGCAATAGAATTGAGTAATAGAAAGTCCAAAAAAATTGTAA
TTAAAAAATGAAACCAAATATACTGTTTTTAGTTGTAGACTCTTTACGTTCGGATAAATT
TTATGGAGAATCTAAAACATCAATTACTCCGAACCTTGATTCTCTTTTAGAAAACGGAGT
TTATTTTTCTCAGGCAATTAGTTCTGTACCTTCAACATCTCCATCAATGGGAAGTATATT
CACTGGACTGTTTCCAATAAAAATTGGAATGGGACCTGAATCCTATGAAAAATTAAATCC
AAATGTTTCTACTTTTATAGAACATTTTAAAAAAAATGGATATTCAACTTTTGCAACTAC
TTCAGAGATCAATTCATTTTTGGGATTAACCGAAGATTTTGATCTGACTCTTCAACAGAC
TTCTCATAATAATTATTTCAGCCTATTTTCTGGATTGGGGGAAAAAATTACTGAAAAATT
ACGTACTATGAAAAAAGAACCTTGGTTCTTTTATATTCATATTAATGATTTACATCAACC
CGTTATTGTACCTGAAAAATACTCTGAAGAAAAATTTGGAATAACAGATTACGAAAAAAT
GCTTTCAGCAATAGATTTTTGGATTGGAAAATTTTTTGAACAAATAGATTTTTCAAAAAC
TCTAGTAGTTTTAACTGCAGATCATGGTGAATATGTTCGCTCACTCCAAATTGATGGAAA
AATGATCAATCTTGAATCAAGCTCATCTGAAAAGACCTTGTGGAAGTTGGGGAATAAAAT
TCCCAATTTTCTTTATGGGCCAAAAAGAAAATTATCTTCAATATTACAAAAAACTAGAGA
TAAAAATCGTCAAAAGAAAATTGAAGAACTTGATCTTTCTGAATATGAAAAAAGAGTATT
ATCAATGTCTAGAATGAGTTCAGGTTCTCATGTTTTTGATGATGTGTTAAAAGTTCCATT
AGTTTTCAAAGGATTCCCGATAAAAAACCCAAAACTAATTTCCCAACAAGTTGGCTTGTT
GGACATCTTTCCCACTATTACAGATCTTATTGAAATTCCAAAGATTAATGCAAAAATTGA
TGGTAATAGTTTGTATCCATTGATTCAAAATGAAAAAATTGATGAAAAACCATTATTTAT
TCAAAGTATGCCGTCAATATCTGATGATAATCTAATTCTTGTTGGAATTAGAACAAACTC
TTTCAAATATTTTCGTGAAAAGAACAACAAAAAGAAAAACAAACTTTTTGATTTGGCAAA
TGATCCCTTAGAAGAAAAAGATATCTCTTCTCAAAAACCAGAGATTGTTTTAAAAATGGA
AAAAATTCTCCAAGAATATCTGATCACTGAAAATAATTTTTCTCCAGACTCTTTACAGAA
TGATGAAAGAAAGAAAGTTGAAGACGAATTAAAAAAACTGGGATATCTTTAAACACTAAA
TTTTTTCATGTACTAATTTCTATTATATGTGAGATTTATACCAAGAATATAATAGGTAGA
AATTATTAAAAAAATTACGTTGATGGAAAAAAAGATTGATTTCAAGCCTGATTCTTATTT
GATTCGTTCTGGAAACAATTTTTTGGGAATTTTAAATGATATTAAACGAAGACCAGAAGA
TGCTGCAAATGAATTGGGTGTTTCTATTGAAGAAATTAACTCAATAATTTCTGGAAAGCA
AAAAATCTCCCCATCTTTAATTGAAAAAGCCGTAAATATCTGGCCAGTTAATGAAAGAGA
TTTCTATATTGTTTCCGATGATTGTTCTTCTGGAATCTTAATTATGACTTCTCAAGATTC
AATCAAATCATCTCGCATTATGGAAAGAGCTGGAAAACCATATTATGAATATCGAGATAC
TGCTATGAGCAAAACTGCTCCTTTTAGGCCTGAATGGATTTTGGAATTATGCAAAGTTGA
AAATAATGACCCTGAAAATCCAAAAGCGCAATGGAATAATGGACATTTCATGCATCAATT
TACATATTTTATCGGAGAAGTAAATTTCTATTACAAAGATCCTGAAGGAAAAAAACATGT
CGCAATTATGAATACTGGTGATTCAATGTATATTACTCCATTTACTCCTCACACCTTTAC
TACAAGAGATGGTGCATCTCAAAATGGTTTAATTTTAGCATTAACTTATGGGAGTAAACT
TACTGGTGATATTCAGCAAGAATTGTCGTCATTATCGCTTGATTGTGGAAGTCAATATGC
ATTAGATTTTACTAATCACGAAAATGCCAGTTTATCATTATTAGAATATTATTTTGAATT
ATCAAATCTGACTAAAGAAAAATTTGCAAAACGAACAAACTTTTCTATGGAAACACTTGC
TGATTTCTTTACAAAAAAGAAATTACCAACTTTTGATGAACTTAAGATTATTGCTAAAGC
TCTAAATGTAAATTCTAGAGATTTAATGCCTAATGATTTGACTGAATCTAAAGTTATTGT
AAAAACTCATGATCAATGTGATCATTGGAAATACCCTGAATCTGGAAATTATGAATTTTA
CGAACTTGCATCAACCACCGCTTTGCCTCACTCCAAAGCATTTGAAATTGATGTTTCATC
ATCAGAAGATCTCAATCTTGATCTGAAAGTTGGATTACATCAATATGTGTATAATATTGG
CGATTCTGCACTGACAATTAATTGGAATTATGAGAATAAAACATATCAGAAATCATTGAA
TCCTGGCGATTCTGCTTATATCAAACCTTTTGTTCCTCACAATTTCCGTGGAAATGGCAA
AATTCTAATTTTGAGAATTGGTGGAAAAATTTCTGGTGATTCACAACGAGAATTATCATT
TGTAGGAAGGGAAAATACTCAACGAGCAATTTCTGAAACAATGCAATGGTTTGATCCAAA
AGGTTCAAACTCTTAATTTTAATTATAGTTATCTAAATTTCATTTTATGGCAAAAGAAAA
TTTGATCATCATAATGATTGATGGTGGAAGATTTGATTATGGTTTAAATTCAAAAGTTTT
TCAGGAAGTAGAAAAAACTTCAGTATTTTTTTCAAATTCTATAACTTATGGGCCCCATAC
AATTGCTGCAATGCATGCAGTATTTAGTGGATGTTATGGAACTAGAACAGGAACAAACAG
TTATTGGTCTACATATGATTTTAAAAAAGAAAGTTTTGTCACACTCACTGAATATTTGTC
TTCTAATGGATATTTTACATCTGCAGATCTGATTAATGAGTTAGTAGTTCCTAAACAAGG
ATTTGATGAATATATCGTACATGATGAAATTAATGACGATTTAACTTTAAGACACAAAAA
AATCTTATCAAAAATTCAAACTAAAAATCAAAAGGGTCAACCATCTTTTCTTTATTTACA
TTATAGTAAAATTCACACAGGTATAATGAATGAGGTCTTAAAAAAATATGATAATTTTAG
TGACGAATTCTTTGATAATCCTGATCAAAACAAAAATAGATATGAAAAATTATTTATTTC
TGCTGAAAATTATTTAAAAACAATTTTAGAAGAAATTAAAAAACTAGGATTGGATGATAA
TTCTCTTATTCTAATTATGTCTGATCATGGTGTAAGTGTAGGTGAAAAATTTGGTGAACG
AGCTTATGGAGCATTCTGTTATGATTACACGTTAAAAACAATCACCCATTTCATTTCAAA
AAAATTTCAATCAAAAAGAATTACACAGCAAGTACGCACAATAGATTTCATGCCTACAAT
TTTACAATTTTTAAAGATCCCATTAGATAATACCAAAGAACCATTAGACGGGGTTTCTTT
GATGCCCTTGATCAATAACAAAAAAATTGATGAACAATTTGCCTATTCTGAAACAGGTAA
TCCTCTAAAAGAAAAACAACCTCCAAAAATTCCAAATGTTATGTCTATTCGTAACTCAAA
TTGGAAACTAATATACAATTTACACAATGATTCCAAAGAAATGTACAATTTGCTTGAAGA
TCCGTTAGAATTAAAAAATTTGATTGGAACAAATAACGAAATTGAATCCATGCTTTGGAA
TGAATTACTCAAAATCCAACAATCTAACTAATTTATTTAAATAATTCTTCAGCTCTGTTT
AGATCCTGTTTTGTATCAATTTCACACCATTTACCTGAAATGAATATTGGTGAAACTTGA
ATTGAATTATTAATTAATTCTTGAATCATATCTGTTAGATATCCTTTTTCTAAAGAAACT
GCATTATGGAATTTTCCCGTATGGTTTTTTTGTAAGTAATCAATTTTTTCTAAAAATACT
TTTGTTCCATGTTCACTCATTTTTATAATTCCTAGAAATTCCCCAACAATATTTGAAGTA
CTTTGAATATTCTTTTTAATTTCAACAATGTTATTTTTTTTATCTAACAATACATTCTCT
GCTTCAGAAAATGGATGTTCTGTTCTCCCTTCATAAGATTTTTTCCAGTCTAAATCAATT
GCAATAGCAATATCTTTTGTTGTGTTAAGTATTTGATGAATAATATTTTCATCAAAAATT
ATATCCGAATACAAAATTATTACTTCTCCTTGTAAGAAATTTTTAGCCACCATCAAACTT
CCTAAAATATCATGCTTTTCATTTTCAAAATCTTTGACTATTTTCATTCCTTTATTATCA
AATTGATTATGTTTTCCTGAAATAACTATGATTTCTGAAATATTATTTGATTCAAATGCT
TTAATTTGTCTCTCTAAGATAGTTTTTCCATTTACAGGAATTAGTGATTTTGGAATTTCT
TTAAATTCTTTCGAAATTCTTTGACCTTTTCCTGCTGCAATTATGATTACTTTCATGAAT
ATTCTATAATGATTTTTTTACTCTATCTCTAATATCTTTAGGTTTCCAGATTACTCTTTT
GCTTCTTTCTTTACTTGTAGAAATTTTTACCAACAAAAAGATCGGTCCATTGAGTCTCTT
AATTTTTTTCAACATACTTTCTAATTGATTTTTGGATTTAGCTGTAAATGTTGTGTAGTT
ACCAATTTTTGCAATTTTTTCTAAATGAATTTTTGAAGAATTTGTAGGCTGACCTCCAGT
TGATTCATGACTACTATTATCAAAAACTACATGGATCAAATTTTTTGGTTTCATACTACC
AATAGTTACAATTGAACCTAAATTCATCAAAATATTCCCATCTCCATCAAACACAAAAAC
TCGTTTTTTTGGATTTTTTATTGCTAATCCTAATCCTATTGATGATGCCAATCCCATTGA
CCCGATCATGTAAAAATTTGATTCCTTATCACATACTTCAAACAAATCTCTACTCATAAA
GCCATTAGCTGAAACAATTGGAGAATTTTTTATATTTCTAGCTATGGTTGCCACTGCTTC
TTTTCTAATCATGAAATAATCTCCGAATTACTAAGGCACAAGGTTTGTTGTTTTTCAAAT
TTTCTATTGCCCAATCACAACAAGATTTCCAATTAGAGTCAGTTAACACCTTTGATTTTA
AACCAATAATTTTTAATAAATCAGGTTGAATTTTTCCAATTTTTAGATGTTCAGGAGCAT
CATCTGATAAGTACCCTCTCCATCCTATCAAAAAAATTATTGGAATTTCGTATAATTGAA
CTAATGATGTAATTGTACTTATGGAATTGGCAAATCCAGCATTTTGCATGAATACTAATG
ATGAACTTTTTGATATAGTAGTACCAGTTGCTATTCCAATAGCTTCTTCTTCTCTAGTTG
TAATGATGGAATTTTTATTTTTAATAGATTCGTCAATAAAGTGTTTCAGTGTAGAATCTG
GGACCCCTATAAAATTTTCAATTTTTTTCTTTTTTAGATAATGAAATAATTTTCTTTGAT
TTTTTTCATTCAATTTATGTAACCCAATTTTTTAAGATTTTTTTCTATATCTGTTTCTTG
TTTTTTTATTTCATACATTTCTTGCAGTTTAAAAATTTCTTCCATTGTAGTCATATTTGA
TTTTATTTGACTGAGACTTTTAGCTTTAGATAGTTGCTCCAGATGTTCTTTCATTGCTAA
ATGTGCTACTCGAAGTGATTGATTTGCATAAATTGCTATTCTTATTTTGTGTTTTTCTAA
TTCATCAATAGTTACATTTGGATATGATGTTGGAATTGCAATTATGGGTATATCTCCGTC
CCACAAATCACAAAATTCAAAAATCTCATCAGGAGTTTTACTCTTTGAATGAATTAAAAT
CGCATCTGCCCCAGCTTTTTTGTATGCATTAGCTCTTTTCAATGCTTCATCTACCCCTAA
TCCAGCTATTAATGCCTCCACTCTGGCAATGATCATAAAATTTTCATTTACTTTAGCATT
TTTAGCTGCAATTAATTTTGCAACAAAATCTTTTTCTGATAACAATTGTTGATTACCGTT
TTCCAATAAACTGTTTTGTTTAGGAAAAATCTTATCCTCAATACTAACTGCAGCCACTCC
TGCACTTTCATATTTTTTTACCATGTGACTCACATTGCTCGGTCCACCAAACCCTGTATC
GCAATCTGCAATAACTGGAATTGAGCAAGCATCAGTCATATTAGATGCTACAGAAAGAAA
TTCTGTCATTGTAAGAATACTGGCATCTGGTAATGCATGAGTTGCAGAAATTGCAAAACT
CCCGGCCCAAATTGCATCAAAACCGCTCAATTCCACTAATTTTGCCGACATTGCATCAAA
TGCACCAGCAACTTTCAAAATTGATTTTTGATTAAGTTGAGAGTTTAGTATGTTTGCACC
ATCATTCATTTCAATCAGTTATGCTTAGCAAATAATTTAATCTATTATAATAGATCTTTT
TTGTTCTTTATATGTGGACCATTAAACAGCCTCCAAAAATCATTTTTGGTAAAAATTGTG
TATCTGAGTTTATTTTTCCGACAAAGTGTTTAGTTGTAACATCTAAAGGAGCAAAATCTA
GAGGATGGCTTGATTATTGTGGGTTAAATGATCAAATGATTTTTAATAATGTTGAACCAA
ACCCTTCAATCGAAACAACAGAAAAAATTATTTCAGAATTCCAAAATTCTGATTTTACAC
ATATTGTTGGTATTGGAGGGGGCAGCTCAATGGATGTTGCCAAATATTGTGGTTTTAAAA
TGAATAAACAAAAACTCATGATTCCAACTACTTTTGGAAGCGGTAGTGAAGTAACCCGTA
TTTCCGTATTGAAGGTTAATGGAAAGAAAAAAAGTTTTCATGATGATGGAATCTTTTCTG
ATACTGCATTAATTGATTCATTTTTTCTTGAAAATTCTACACCTAAAATTTTTAAGAATT
CTGTCATAGATGCATGTGCACAATGTACTGAAGCATATGATAGTAAATCATCAAATCCAT
ATACGAAGTTTTTTTGTAATCAAGCTTTTGAATTGTTAGAAGAAGGAATTCTTACAAATA
ATAATGAAAAAATTGTATTGGGATCCTTATTTGATGGATTGGGATTTGGAAATTCTTCTA
CTACTTTAGGACATGCACTGTCCTATGTTTTTTCAAATGAGGGAATTTCTCATGGTCATG
CTTTAGCATTTACTACTTCTGCTGCTCACAAATTTAACAAATCAAAATATTTTGAACGAT
TTGAAAAACTAGTTTCTTTCTTAGGTTTTGAACCCATCACATTAGAGCAATCATTAGATC
ATGCTACAGAAACAATCTTACCTGATAAAAAACACCTTGATAATAACCCAATTCCTGTAT
CGAAAGACGACATCTATAACTTGTTAAAAACAATTATTTCAAAATAATTTACTCATCAAA
AATTATAACTTCATTTTGATTTTCGATGACTCTATAATTTTTTAAATCTCTACCTGGATT
AGTTACACAATTTCCTTTAGAAATATCAAATTCCCATCCATGACCCCCACAAGTTAATGT
TTGTCCTTTAACAAATCCCAATTCTAATGGCCATTTGGCATGAGGACAGATTCCACTAAC
TGCAAAAATTTGTTCCCCGTTATTAAAAACAATAATTTTTGGACTGACTGATACTTCGAC
TAATTTACCAATAGGAATATCTTGTTTTTTTACAGTGAATTTCATAATTAATGTAATCTA
TTATAGATTTTGTATATATTGCTAATTCTTGTTGGATCTGGATCATATAGCAAATTAATG
AAATGTTCGTTCCATTGATCAGGTTTTCTATCCCCTTGCCACCTAGCTGATAAAAATAAT
GTTTCCCAAAGTAGTTCATTATTAACTGCTTTTTGAACTAAATGTGCAGGGATTTTCATC
CAATAATTCCAATCATCCGTTTTTCCTTCTGTTACAAAAGAACCTGATTCCTTATCTTTA
GAAATATCTAAAATATACTCTCCTCCATTTTTACCGTCTGCAATCAGTTGAACTTTCATA
TCGATATGTTTTCGTGCAACAGGGTTTTCAGAGATTATTTTGTTGAAATAATCATATATC
TCATTAGATAATTTTTGTGAAGCTTCTCCTTCTTCCTTCCATCGTCTATTAAGATCTTCT
TGAACTTGGATTGAAAACTCATTTACTACATCTGTCTTGTCTGATGAAAAAATTGGATTA
TTATTTTTGGTGTGTGTGCCATCAATTGAAATTTCATCATCTGCTGCCATGGCTACCACT
TCTGTTCCTAAATTTCCACTATTATCCCACGCCTTTTTTGGTTCATCAGGACATCCAAAA
ACTGAGATGGGATAGTTTAGTTTTAGTTGAGATTCATGAGGAAATAATGGGCCTCCAGCA
TACGGAATAGCAAATTTTGGTTTTATAGTATTTACATAATTTACAAATCCATTGATTTTA
TTGTCTTTTCTTTTAATAGCAATTTCATCTCGTTTCTCTTTTGAATAATTATATGCATCT
GGATACCAGTTTGCCACAGAATACATGAAAAATCCAATATCTGGTTTTGCAGCATTTACT
TTCTTAAGGGATTCAAAATCCATTTTACAATCAGTCTGACAAAAAACTGTTCCTTCTTTG
CTTTTGATAAGTAAAGCGGAATCCTCAAACATCAAATCTGGGTTTTTAATAGATGTGATT
TCTAAACCCTCATTAATTTTTTCAGGTTTCCAAGAGTCAAGAACAGTGATGTTAGAAAAT
CCTAATTCTTTGATAGCATTATGAAATCTATTTGTTGGAAAATTACAAATATAGATTTGT
GTTTTTTTATCAAATTGACATAATGATTCTGCTTGAAAATGATCTTCATGTTCATGAGAA
ATGTAAATTGCGTCAACGTCAGTAGGAATGTTTTTCTTTGTAGCTGGTTCTCTTCTAAGT
GTATACCATGTGTTTACATTGCAAGGACCAACAATCCATGGATCAACAATTATTCTAAAA
TTATTCGTTTCAATTAGTGTACAAGCTTGTCCTAAAAATCTTACAAACATAAGTTTGTTT
TAACCCAAATGGATTTAAAAGTTACATTAATTATTCAACTAGAATTTTTCCCATTGATAT
ATGATTTTAGAAGATCCGTTTTGGTAAGAACTCCCCAAATAATGTTGTTGTCATTTAATA
CGCCTACTCCGTCAATTCCTTCTTTAAGTAATAATGAACAAACTTTAGAAAGATTCTCCA
TCATTGGAACTGAAATAATTTCTTTTGAGCTTAATTCCTGACCTTTAATCTTATCTGAAT
AAAATCTCTCAAAAAGAAGTCCTGTATCTAATTCTTCACTTTGAATTGAACTAGTATTCA
AATTTCTAAACCCTAACTTTAACAAATCTCTAATTGTAATAATTCCTGATGAAATCTCAT
TTTCTTCTTTAAGAATTAATCTGGATATGTTGAAATCAATCATTTTTTTAAAAATATGAT
TGATTGGTAGATCTGAGAATTCCCATAAATAATCATTTGACATTATTTCAACAGCTTTTT
TCTCTTTCAACTCTGCTTGAATATTTTTAACAATATCCGTTTTTGTTAAAATTCCATTAA
TTTTTTCAGATTTTATTCCTAAAGATCCAATATTTTTCTGAACCATTTCCTTTGTACATG
ATTTAAGATCTTCCTCAGCATTAATAGAAAAAATTTTTTTTGAAATTTGTTCTATTGGAA
TTTTGTTAATTGATTCATTTTGTTTTTCAAGTAAAAAATGACAAATATCTTTTTCACTAA
CGATTCTTGTTATAACGCTGTCTTCAGAAATCAAAACTCTACTAATTTTTTCTTTTAATA
ATTTTGAAATAGTTTCTCCAATACTTATTTTTTTGTCTATTGTAATGGGTGAGTTCATTA
CATTTTTTGCAATTTTCATAAATTATCTGAATTTAATTACTATATCAATTGATTATATAT
TATCAAGATTGAAACCATTCGTGCCTAAGTTTGCAGAAATTTAGTTTTAGTGAGATTTTC
TATTTCAGCATTATTTTAAATAGTTAAAATTAAACAAAATGTACACTTATGATGAATGAA
ACCATGGAAACTAAAAAAAATTCTATGTCTGATGAAATCTTCGTTTGTATTCCTTCATAT
AATGCTGAATCTACAATTGAGGAAGCCATTAAACAATGTAAAAAATTTGCAACTAGTGTT
TTAGTAATTAATGATGGTTCTTCTGATAAAACTGAAGAAATTGCAAAAAAAGCTGGAGCA
GAAATTATTACACATAAACAGAACAAAGGATATGGTGGCTCTATCAAAACTGGTTTATCT
GAGGCTTTAAGACGTAGAGCAAAAGTAACTATCACATTTGATGCTGATTTACAACATGAT
TCAAATGATCTTCCAAAAATTATTCAACCAATTCTTACCAACAAAGCAGATATTGTTATT
GGTTCTAGATTTTTAGAAGATAATGATAATGTTAAACCTTATAGAAAATTTGGAATAAAA
TTGATAACACGACTAGTGAATTCTTTTTCTAAAAATAATATAAGAGATGCCGAAAGTGGT
TTACGCGCTTATAACTATGAATCTTTAAAAAAAATTGTTCCAAGTTTAGAAACACAAGGA
ATGGGAATGTCTGCTGAAATTCTTTTGAAAGCTGCTGTAAATCAATTAAAAATAATTGAA
ATTCCTAGAAAAGAAATGTATCCTGATAATGTTCAAACTTCTTCTCAGAACCCCTTAAAA
CACGGTTTAACTGTAGTTTTAACAATCATCAAATTAATTATTGAAACAAAACCATTACCT
GCATTTGGAATTCCATCTCTTGTTTTTTTCTTTATAACTGGAATTAGTTCTTATTTTGTT
GTTGAGTTTTACAATGAAATTGGCAGACTTCCTGTAGGACTTACTATTTTTACTTTGAGC
ACTTTGACTATAGCATTTTTCTTAATAATGGTAGCAACAATTTTGTATGTATTGAGTAGA
ATTTCTGCAAAGTTAAATTTTCAATTACATAATGATCTAAACTCAAATAATTGATGTAAA
TGCTAGCTGCTACTTTTTCAAGAATGATAAGAAATGTATTTTTTTATTCATACCGATTGG
CTACTAGCTTTTTTAGAATGACCCCTAATTTTATTATTATTGGGGCACCAAAATGTGGCA
CCACATCTCTATACAATTATCTAATACAACACCCACAAATTTTGTCTTCTTCTAGAAAGG
AACCAATGTTCTTTAGCATGTTTTATAATAAGAATCCATTATGGTATAAAATTAATTTTC
CTATAAAATTTGGTCATTCTAAAAAAATTACTGGAGAAGCTTCTACATCCTATTTGATCT
ATCCAAATGTTCCAAAACTTGTTAAAGAAATGTTACCGGATGTAAAAATTATCATTATGT
TACGAAATCCGATTGATAGATCTTTTTCGCAATACACTCATCATTATAGATCTGGAGTTG
AGACTTTGTCTTTTGAAGAAGCAATTAATGAAGAAGAAAAAAGACTTCAAGGTACTTTAG
AAGAAATAGAAAACTCAAAACCTCTAAAAGGTTTTTCATACCTGAAGTCTCTTTTCTTTT
TTAACCCCTCTAATATCTTAACATTTTCAAATTTATTTGGAGGCATTTATGTAGATCAAA
TTAAAAATTGGACAGATGTGTTTCCTTCAGATCAAATTAAAATCGTTTTTAGTGAGGAAT
TTTTTAAAGATTCAGACAAAATTTATCAAGATGTGTTAAAGTTTTTAGAACTTCCAAGCT
ACAAATTAATGAATTATAAAGCATTTAATGCAGATTATAAAAAAAATCCATCTGTTTCAA
ATCCAAAAATGAATATCGATACTCGCAAAAAACTTGTAGAATATTTTAAACCTCATAACA
AACGTCTGAGTGATTTTTTAAATAAACCAATTAACTGGGATAGTTAATTAATTTTCTTCT
TCAAAAATTCTATAGATTTTACTGGTGAAGGATCTATTTTTTCAATTATTGCTTTATAGA
TTGAAGAATAGTCTAACAAGTATATCAAGTAGACTAATTTTGTTAAAATAGAACCTGTTG
GTGAGGAAATAACATTATACTGAATATGGTTTTTCTTAAAATACTCTTTAACAATTTTTT
GTAATTTTTTAGTTTTTATATAATCATCTTTTCCTTCCAACAATATTGGTTGTATTGAAC
TAGTTTTTTCCCAAGAAACTATTCCATTATGTGACATTTCTATAATATCTTCAGACATGG
CATGAAGTTTTGCATTTTCTTGTAATGAATTCTTGAATCTAATTGCAGCTGCTTTGAATC
CATTTGGATAATATATTATTGGAATGTTATTGATCCATTTTGCAAGTTCTAATGATTTAT
TTTTTTTATCTAATTTGTGTGATGCAATATTTTTTGAAAGTTGTTCTAAATCATTAATTG
ATTTTAAGATAATATTTTGTTTTAATGGAATCATTGGTTCAAGAGTATTTAGAATTGAAT
AAAAAAAGCTAACAAACGAAGCTCTAGGAGAATGTACTATAGGAATTTGTCTATATTCAA
TTTTATTATTATTACAGAATTTTTCAATTTTACCTCCTGATGAAAATGCAATTATTTTAC
ATCCTCTTTTTTTTGCTTGTTTTAAAACAGTATGTGTTTCAATAGTATTTCCTGAAACAC
TAATTGGAATTACAAGAGTTTTGGGATTAATAGATTCTGGTAGATGGAATCCTTTGATTG
TTGAAACATTTAGATTAGTTTTAGAAAAAATAGATGAAAACCCATCTCCAATTGAACCTG
AACCACCCATTCCAGAAAAAATTATTTCATTAATGTCCTTGAAATCTATTTTTTCCGTTG
GTTGAAAAAATGCTTTACGTGCAAGTTCTGGCCATTTATCATATACTTCACACATCTTCT
GGGGATCATATTTTTTCAAATCTCTAGATGAAATCAACTACGATAATCAATTTTATATGA
AATATAATGTTTAGTTATTCCAAATAAACTAATTTCTTAAAATATTAGTGCCTATATTGT
GAAATCTGTATGAAAATTCTTGTAACTGGTGGAGCTGGATTTATTGGAAGGCACTTAATA
AAAAAAATTAATAAAAAACATGAATTAATAATTTTTGAAAATTTTTCTAATAGTGATGAA
AAAAATATTTCCTATTTATTAAATGATAAAACTAAATTAGTTAAAGGTGATCTAACTGAT
TTTTCTTTGATCAATTCTAGTTTATCTAATGTTGATCTTGTAATTCATCTAGCAGCAAAA
ATTGATATTTTGCAATCAATTGAGCATCCTGATCAAACACATAAAATCAATGTAGAAGGA
AGTTTGAATCTTCTTCGAGCTTGTGTAAAAAATAATGTTAAAAATTTTATTGCTGCTTCT
TCTGCAGCAGTATATGGTAATCCAAAACAAATTCCTGTAACAGAGTTTACAATTCCTAAC
CCTGTATCACCATATGGTGCTGATAAGATTGCTTTAGAATTCTATTTACGTGCTTTTTGT
AATGCTTATGGAATTAATGGAATAGCATTAAGATTTTTTAATGTTTATGGACTTGGACAA
TCTAATGCTTATGCTGGAGTTATAACAAAATTCCTGAATCAAATTCATCAAACTAAACCA
TTAAGAATATTTGGAGATGGAAAAAACACTAGAGATTTTATTCATATTGATGATTTAGTA
ATGGGAATTGAACAGTCAATTTCAAACATATCAGGTAAAAGAGGAAGTGTTTACAATTTA
GCAAGTGGCAAATCTGTATCTGTTAAAGAATTAGCTAAATTGATGCTAGAAATTTCAGAC
AAAAAATTAGAAATAAAATATGAATCTCCTAGAAAAGGTGATCTGCTTTATAGTTCTGCC
TCAATTGATTTGGCCAAAAATGACCTTAGTTTTGTGCCTAAAATATCTCTAAAAGATGGA
ATTTCTAGTCTAATGAAGGAAATAAATTATCAATAGACAACTTGATTTTATGGTACTAAA
AACTGTCGAATGGAAAAATAATAAAGTTGTAATGATTGATCAAACCAAACTTCCAAATGA
ATTGGTGTTTGTAGAGTTTGATGATTTTAATCAAGTTGCAGATGCCATAAAAAATCTTGT
AGTTCGTGGTGCACCTGCTATTGGTGTCTCTGGTGCTTTTGGTTTAGCTTTAGCAGTTTT
ACAAAGTGATGCAGAAACCAAACAAGATTTAATTTCTTATCTAGAAAATGCTAGAAAAAT
TCTATTTGAAACAAGACCTACTGCAATTAATTTAGGATGGGGTCTTAACAAAATAATGGA
TGTTGCAAAACACTGTAACTCCATCCAAGAAATCAAAGAATCTGTAATTGCTGAAGCCAA
AAAAATGGCTGAAGATGATATTGAAATTAATAAAACTATGGGAAAAAATGGCTCTGTTTT
ATTTGATAATAATGACACAATTATGACTCATTGCAATGCTGGAGCTCTTGCAACAGTGGC
ATATGGAACTGCGTTAGGAGTTATCCGAGCAACTAAAGAAAGTGGAAAGCAAGTCAAAGT
AATAGCTACCGAAACACGACCTATTCAACAAGGTTCTAGATTAACAGCTTTTGAATTACA
ACATGATGGATTTGATGTAAGTTTGATTCCTGATACTGCAGTTGGATATTCTATGGCTAA
TGGATTGGTGAATAAGGTAGTGGTTGGTGCAGATAGAATTGTAAAGACTGGACATGTTTT
TAATAAAATTGGTACCTATCAAGTTGCAACTATGGCTAAACAACATGGAATTCCATTTTA
TGTTGCAGCTCCTCTTTCAACTATAGATTTGAAAAGTAAAGCAGATGAAGTTATTATTGA
AATGAGAAAAGGAAGTGAAGTTACGGGTATTGGTGATAAAAAAACTGCACCTGATGATGT
TAATGTTATTAATCCTGCATTTGATATGACTCCTCCTGAACTAATTACTGGAATAATTAC
TGAAAAAGGAGTTGTCAGTTCACCATATGAAGAATCTATTCAAAAATTATTTGATGAAAA
CAATTAAAATTTATCCTCTATTTGAAATCTATAATGATTATGAAAAATATTATGGTTGTA
GGTTGTGGTGGAGTAGGAAGTCGTCATTTACAATCTTTAGCAAAAATTGATTTACCTGTT
AATCTATATGCTGTAGATCCTGATGAGAATTCTTTAAAAAATTCTAAAAAACTTTTTGAT
GAAATCCCTCAAAATCATAACATTAAACAAGTTAATTTTTTAAAAGAATTTCCAAAAGAT
GTGTTAAAATTTGATTTATGTATTATTGCAACTTCATCTAATGTAAGATTAAAAGTATTG
AAAAATGTTATAACAAATTTTACTATTAAAAATTTAATTCTTGAAAAAGTTTTGTTTCAA
TCTATTGAAGAATTAGATGAAGCGGATAAAATTATTGATCAAAAGAAAATTAATTGTTGG
GTTAATTGTTATAGAAGAGAAGAAAAATGTTGGATAAATATAAAGAAATTTTTTGAAAAT
AATTCTAACTCAAAATTATATTATGGAAATGCTGATTGGAGTATGTGCTGTAATACTATT
CATATTGTAGATTTAGCTGTATGGCTTTTTGATAGTAAAGTAGAACAAATTGAAAATAAA
GATATAGAAAATAAAATTTATACTTCTAAAAGAGATGGTTTTATCGAATTTAATGGCATT
TTAAATGGATTTTTAAAAAATGGAACAAAATTAAAACTTGAATCAAACAATAAAATTCCA
TTTGAAAATGTAGAATTTGAAATTGTTACTGATACAAGAAAATTAAGAGTTAACGAAGCT
AAAGGTGAGGGCTTTTTATCTAGAAAAGAAACTAATTGGATTCCTGAAAAATTTTCGTTT
CATATACCATACCAAAGTGAAAAAACCCATAAAATTGCAAAGAAAATTCTAGAAACCGAA
AAATGTAATCTAACTACTCTAAAAGAATCAGTGGAGATTCATAAACCCATTTTACTGAGT
TTTCTTAATCATCTGAACAAAATTTCTGATAAAAAGTATTCATACTGTCCAATAACATAG
AAAAAAATGAATAAATCAAAAATTATTTTAATTGGGACCTCCTCCATAATGGAATTTCAT
ATTCAAGCTTTGAGAAAATCTGGTTTGAATCCTATTGCGATTGCTTCATCAAATCCAAAC
TCATTAACATATGAAAAATTTGCTAAAAAAAATAAAATCTCAAAAACATTTCAAAATTGG
AAGGATATGGTGAAAAATGAAAACTATGATGGGATATTAATTGCAACTAAAATTGAATGT
ACTTTTGAAATTTTGAATTTCTGTTTAAAAAAAAATGTTCCTATTTTAGTTGAAAAACCA
GTTGGTTTTAATTCTATAAAATTGAAAAAAATTATTCAAAAATCACATGGAATGGTGATG
GTTGGTTATAATCGAAGATTTTACAAACCTATTAATTATTTGAAAAACCTTTTATTAAAA
AATTGTAATCCAGTTATAGCAAATATGGTAGTTCCAGAAATTCCTGGAGAAAAAAATTTT
TATTCAAATTCTACCCATAGTATAGATATCCTTAGATATATCTTTGGTGAAATAAAATTA
GAATTTGTAAAAAAATTAATAAAAAATAATAAAATCTTGGGTTTTGTTGCTACTTTTTCA
AATCAAAATCAAGACTTGATAAATTTTATTGGAAATTGGAATTCTTCTGACAACTTTTCA
TTATCTCTTTACCAAAATACTAAAAAATTTGAATTAAAACCATTTGAACAACTTAACATA
TTTGATGGAATTAAAATCATAGAGCCGACTAAAACAAATCCTATAAGACAATATGTTCCA
AAATTACAAAAAACTATCACCTTGGATAAAATGGATGTACTCTTAAAACCCGGATTTTAT
TTACAGGCAAAAGCTTTTGCTAAACTCATTAAAACTAGGCAAAAAAATGATTATTCAGCT
ACGTTATCTGATGCTATGAAAAACCTCGAATTATGTGAGAAATTAATTGGGAAACTTAGA
ATCTAATCTTTAAAAAACTGTTAATTTGAGCTAATTTTTAAAAAGTTTTTATTGTTTTTC
AAATTGCTTGTAACAATATGAGTACAGTTTCTCCACAAGCAATTGAAAATTCATTAAAAC
AATGTATGGATCCTGAAGTTCCACTAAATATTGTTGAGATGGGATTAATCTATGGAATTG
ATGTGGCAGAAAATAATGATGTTAATATCAAAATGACAATGACTACTCAAGGCTGTCCTC
TTCATGAAACTCTAGTTTCTGATGCAACAAGATTTGTCAAAAAAGTTCCTGGAGTAAATA
ATGTCAATATTGAGATCGTATGGGACCCTCCCTGGTCAATGGATAAAATGTCTGAAGAGG
CAAAAATTAAAATCAAAAACATGGGTGCTGGAATGAATACTCCTGCACCAATAAATTATG
AAACTGCATTACCTCAAGGTGTTGGAAAACTAGTTCAACAAGAGGATGGTTCTATGGTAT
TAGCAAACGAACATGATCAAGGATTTATGGTAAATCAAGCAATAGTTGATTTTTGGAAAT
CATGTAATGGCCAACGTAAGGTTACTGATTTGGTTGAAATTTTTGCTCAACAAACAGGAC
TACAAAGAAACCAAGTTGAAAAAGAAGTCATGCAATTACTTCAACAATTACGTGATGGTG
GACTAATTGCAATTGCTGGACAGCCAGATGCTCCAAATGTTGAATTTAAAAAATAATTTT
AGAAAATATAGTTTGAATTTGCACCATCAAAGTTTATTGTAACACCTGACAAGTATTTTA
TTTTATTTTGAACAATTGACTTTACAAAATTTCCAATTTCATCAGGCTCTCCAAGTCTCT
TCATAGGTAGTGATTTCTGATATTCTTCTACATTTTCTATTAATTCTTGAGTCCTGTCTG
TGTTAATTGGTCCTGGAGCAATGTTAATACAACTAATTTGATTTTTAGCATATTCTTTAC
TTAATACTTTGAATATTTCTGCAAATGCTGCACGATATGCTGATGAAATTATTAATTTTG
AATTTGGTTCTTTAATGACACTTGAACTAATTAGAAAAATATATCCTCCATTATTGATTT
TGATATTTTGTAAAATTGTTACAAATCCTAGGAATAATTGGTTGTGATATAATTTCCAAT
CATCTTCTGTAATTGTTGCAAATGGTTTTGGTTCTGGACCGCCTGTATTTAGAACCAAAA
TATCTGTTTGATTATGATTTTTTAAAAATTCTCTCACACTGTCCAAATTTGATGTGTCAA
TGTCATTTTTTGATGCTGCAAAAACATCAATTTCTAATGATTTTAGTGATTCAGAGATTG
CTTTTCCTATGCCTCTAGAACCCCCTAAAACAATTGCACTAGTCATAATATACTCAAAAT
ATTCTTTGATAATTAAATTTCTTTAATCTCAGTTATTGTTCCTTGAACAGAATCCATCTT
AATTATGGCTTTTTTTTCATCCCATCCTAATGCAACATACCAATCACCTGCATCTTCATG
ATATTTTGTTTCTAGAGTTTCAATGGTATCTGGAACTGCATTGTATTTTTTTGCAATGCC
TGATACTGCAAGAGCTATTGCATCTTTTTCTTTTTCTAGTCTTCTTTTCATTAATCCTAT
TCCAGGACTCATAAAATTGCTAGATTGTTTTATCTAATATAGTTAATTCTAAAAATTAGC
CACAAAGTTAATTTTTCCAACTTGATATTTTTACAAGATTTCAAATACTCCTTTTTTCAA
GTGCGAATAAATGAGATTAATTCAACGAATTTCAAACTCTACACTTGTAAAATCTGGAAA
TCTTGTACATATCATATGTATTCTATCTGTAATTGGACCTGTCATTACAGTTTCAGCAGG
ATTTTGGGATGCAATATCTCATCTTCAAAAAGAACCTGAATTCTTCTGGAGTCCATCTCA
CATGATTGTATACACTGGGGTATCAATGACTGCAGTAGCTGCAGTACTAGGTGGCATGTT
ACTAATTCGAAAATCAGTTCATCGTTCTCTAAAAACTGGAATTAAACTAGTAATGATTGG
CTCTGTTATTCAAATAATTTCAGGTTTTGGTGATTCGCTATCTCATGAAGTCTATGGAAT
TGATGGATTGATCTCTTGGTCTCATCAACCTTTAGAATTAGGACTTGTTCTTGGCTCCCT
AGGTGGTCTGCTAATTTTAAAAAATAGAGAACACACTAAACTCAAACTGTTGTTACCTTT
CTCAATTGTTACCTTTTTGTTCTTTACAATATGGCTAGGATTTAATCTTGTTCTAATCTT
TGGACACACAATTCAATGTATTCCAGTCTATGAGATATTCTCATCAGGCTGTGCTATTTT
GTAATTTTTTATTTTCAAATATGACATTACTATCATAGAAATAGATCCAACTAGAACCAT
TATTCCTGGTGGGATCATCTCTTTTGAATTTGTATTTCCAAATTCTACCTCTAAACTAAC
TTGATTTTTTGCCAAATTTGTGACTTTTACAGTATACTCTCCATTCCCAACAAAATCAAA
ATATCCTACTGACATTCTTGTTTGAATGACTTGCTCCTGAATGACATTGTCACTAATATC
TAAAATTTGTACAAATACTTCTTCTCCTGTAAATTCTGGCATGTGGATTTTGTAAAATCC
AATATCCGTACCTGTAACTTGTGACTTTATTTCAAAAGAACTTGTTTGTTTTAGGATTGT
TTCATCATAATTCTTTTCAGTATTTGCAAAAATAATTGAAATCCAAACCATTCCAACAAT
TACCAAAACCAATCCAATCTTAAATGGCGATATTTTCACTTCATTTTTGTGGCAAACTAT
TTGCTTAATAAGATAATCTAAAGGGCTCGGAGGGCTTCGATCCCTCGACCTGGCGGTTCG
AAGCCGCCCGCACTATCCAGGCTGTGCAACGAGTCCAAACAAGTAAGAATTTAACGGGCC
TAAATATCTGTCTAGATACTTTGAAGGTATCAAAAAAAGTAGCAGGTGTAGAGTATGCAA
TTAGAGATATTGTTCTTGCAGCAAGAAAAGTGCAACAAAAAGGAATGCAAGTCGACTATC
TCAATATTGGTGATCCTGTCCAATTTGGTTTTCAACCACCTGATAATGTCAAACAAGCTT
TGATTGATGCAATTAACAATGGCGAAAATTACTATTCCACTTCTGAAGGACTTTTAGACT
TGCGACAAGAGATTGCTAAAAAAGAAAATACCAAAGGATTGTCAATTTCTGCTGATGAGA
TTCTAGTTACAAATGGTGTCTCTGAAGGACTAGATATGGTGATTTCTTCAATTGTAGAAG
AAGGAGATGAAGTACTTCTTCCAGGACCCTATTATCCTCCTTATGCTTCATATGTTAGAC
TGCATGGTGGGGTACCTGTAGAATTTGCAGTTGACTTGGATAATTCTACTCCTGATATTG
ATGATATAAAATCCAAAATCACTTCAAAGACTGTTGCCATCTGTTTGATTAGTCCAAACA
ATCCTACTGGTGTTGTATTTAATGAAAAATCTCTCAGAGAACTAGTAGATATTGCAAATC
AACATAATCTCTACATAATTTGTGATGAGATTTATGATCAGATTGTCTTTGATGAAAAAT
TTGTTGGAATTGGTAAAGTTGCAGGAGATTCTCCCGTAATCGTTCTAAATGGTTTTTCTA
AAGTCCACTTGATGTCTGGTTGGAGAATTGGCTATATTGCATTTAACAATTCACCAAAAC
TTGATGCAATAAGAGAAAATCTTCCTAAATTAGCTAGGGTGCGTATTGCAACAAGCCTGC
CTATTCAACATGCTGCCTTGGAATCACTACGAGGTCCTCAAGACTATATCTCTAATTTTG
TATCTGAAATCAAAAAACGTAGAGACTTGGTTGTAAAACGACTCAATGAAATGCCAGGAT
TATCTTGCCCAAATCCAAAAGGTTCTTTCTATGCATTTCCAAAAATTGAAGACAATAGAT
TTGGAACAGACAAAGAATTTGTTACAAAACTTTTGGAATCAAAAGGAGTGTTAACTGTAC
ATGGCTCTGGATTTGGAGAACAATATGGAAGTGGTCATTTCAGACTAGTTTATCTTCCTA
GTCTTGAAATTTTAGATTCTGCAATGAACAAGATTGAAGAGTTTGTTAGTCAGTAACTCC
ACACAGAAACCTTTTCAGGAATAATTTCTATAATACAATCAGTATCCTCTAGTAATTCTT
TAGCTGATTTGTTTTCTATTGTCTTAAAATAACGTAAAAGAATTTTTTTTGCTATAGTTT
TTACTTTCTTTTTTTCTGTGATTAGATTTGATTTTCCTTGTCCCATGACACCGTATATGT
TAGGTGCATTAACTCCTGTATCAACACAAAAAGAAACTCTGTTGTTTTTCTTTAGATTCT
TTGCTTTTTGAGTTCTGGTGTTTGTTCCTATGTGGAATTTTTTTCCACTATATCTGTACC
ACACAGGAACAATATGTGGAGTTTTGTTTTTTCCAATAGTTGCTAAACGCAAAATCTTTT
GTGTTTTTAGAAATTCATCTTTTTTGTTCATGTTTTCTAAATCCTAATGCTATCATAAAA
ATACCAAATGCCAACATTGCCATAGAGACTTTTTCATTAGTAATTTCCCCATTAAACAAA
AAATCTCCAACAAATTCTGGTCCCCATATCAGTAATTGTCTGATTAAAACAATTCCTGCC
ATAACAGAAAATAAAACGCCTATGGCAGTATACCAATTTCTGCCTCGCCTATAATACTCG
TGGCTCATGATAAAAGAACAGACTTAGATAATTTTGATTCCGGGATTTTTTATTTTGTTT
TGAATCATTGCATTGAGTAACAATGGAGTTGACATTTCTGCCAAGTATGATAGTTCTATT
GGTCCCAAGTAAATTGATCTTAATCCCCTTATCTCATCAATTAGTGTATTCACAACACCT
ACTGCTTCTTTGTCATCTCCACAAACAAAAATGTCATAATCTAACTCTAAAGTTGGATTG
ACAAGTTTTTTCTCAGAGATTACATGAAATGCTGATACTAGTTTTGATTTATTCTTCATA
TGATTTGATACAAGTTTGTATGAGAATGGTTTGTTGTCTTTAATTGAAACACACTCAAAC
CCAACATCTGTTTTAGTCATTGGAACAATTGGTGATACTACAACACAATTGTCATTTACT
TCTGGCAATATTCCAGAACACACTGAATCAATGTTCTCATATGGAATTGATAAAATTAAC
ACATCACTTTCTTTTGCAACTGAAACATTGTCGTTTCCAGAAATACTTCCTTTAATTTCT
CCAAATGCTTCTTTTGCCAAGTTTGTATATTCTACAGCTGATTCTGATGCTCTTGTAGCA
TCTCTAGAGCCAACTATTACATCATGATTTTGAGACCATCTTAATGCAAAACCTTTGCCC
ATTCCGCCTGTACCGCCAATAATTCCTACTTTCATGAATTAACTACAGATAATGTTATTA
TTATCTCTATTTGAATTTCGATTAGATTGGGCCAAATAATTTTCCTAAGACACGGTCAGG
CAAAAAATAACACTGATAGAATATTGGCAGGTAGAACTGAAGGTGTGCCTTTAACTGATG
TTGGTGAACAACAAGCACAACATACTGCTGAACTACTTGAACACATGAACATCTCTGCAA
TTTACTCTAGTCCTATCCAAAGAGCAAAACATACTGCAGAAATCGTTGGAAAACACAACT
CTATTGATGTTACAATTGATGATCGATTAATTGAACTTGATATGGGAAAATTTACTGGCA
TGGCATATGATGAAATTTTTAATGATCATGGAAACGTCTTTATGAAATTCTATCAAGGTG
ATCTTGAAATTGCTCATAATGGAGTAGAAACTTTTGATGAAGTCAAAAAAAGAGTTTTAG
GAATTGTAGACCATGTAATTGAAAATCATCCTAATCAAAATGTTGTATTGGTTACTCATA
TGGATCCTATCAAGGCAATGTTGTCTACAGTAGTGGATCTATCGCCTACTAACCTCTTTG
AGTTAATCATAGCAAATGCGTCTCTGAATCTCTTCAGGGAGAACAATCGAAAGTTCTCGA
TTTCCGGACTTAACGTAATGCACCCAACACGTTTCGATCAAGGTTGGTAGCTAATAATCT
TGAAAACCCTTAAATAGAAATCAAAGGTCACGACATTCATTCACTATGAAGGGTATAGTC
GGGTTATTCTTAGTATTGGCAGTTATGGTAATAGTTCCTGCAGTAGAATACGCATTTGCT
GCAGGTGATGAACCTGGTGAATATCTTGATCGTAGAGTAGTAATTTGGAACTTATTCTTT
AGAATGATGACTATTGCATTTGTTGTAGGTGCAGTTGTATCAGGTACTATGATTTGGCAA
GTTTGGAGATTTAGAGAATCTCATCCAAAAGCAAAACCAACACCATATGAGGGGACTGAC
TGGTAGAAATGGGTGGACATTCTAACTGGCCTGAATGGATTTACGTTGGTGTTGTAATTG
CTATCATGTGTTGGGTTGGTGCTGAAGCTTGGGAAGCAGAAAGACTAGTTGAGCATGTCC
CTGAAGGTGCTGAAATTATCAAAGTAACCGGACAACAATGGTTCTGGACTTTTGAACATG
AAGATGGTACTAAAGAAATTGGTGAATTACATGTTGAAAAAGGCAAAGCCTACAAATTTG
AAATTCATTCAACTGATGTAAATCACTCTTTTAACATTCACGATTATGTTGTTTTAATGG
ATGCAATTCCTGGTAGAGTTAACACTGTATGGTTTGCACCAACTGATGTTGGAGAACATG
ATATTCAATGTAGAGAATATTGTGGATTAATTCACTATAACATGCGTGGAACGTTAATTG
TGGAGGAACCACACTCTTGATAACGCTTTTATCCGAATCACTGGAGGGAATTAACTAATG
GTTCTGGAATTACAAAAACCACGTCCAATTTGGCAAATAATGTTCTCAACACATCACACT
GATGTTGGTTTACTTTATCTTATCATGTCACTAGGATTCTTGTTCTTGGGTGGTGCGTTA
GCACTTGCAATTAGAGCTGAATTATTCTTGCCAGGTGCACAAATCATTGGTGATGCAATG
ACCTTTAACAGAATCTTTACAGTTCACGGAACTACTCTTATCTTCTTGTTTATCATACCA
TTTGCATCTGCTGTTGGTAACTACTTTGTTCCAATTATGGTCAGATACAAAGACATGGCT
TATCCAAAACTCAATGCAATTGCATTTTGGATGATTCCTCCATCAGGAGCACTCATCTGG
TTAGGCTTTGCAGACTTTACTTGGTATGCAACTCCTCCATATTCTATTATCAGTGCTCCA
GGTCCAGCAGCAGACATGTGGATCTTTGGACTAAAGATTTTAGGTGTATCTTCAGTTCTT
GGTGCAATCAACTTTGTCGTTACAATTCTCAAATGTAAACACCCAGACATGTCAATTGGT
CAAGTACCGCTATTGGCTTGGTCCTTCTTGTCATCATCATTAATCATCCTTGTTGCAATT
CCAACATTTGCAGCAGCACTGTTGATGTTGTTAACTGACAGACTCGGTGTAACTGGATTC
TTTAATCCCGCAATGGGAGGAGATCCAATTGCATATGCACACTTGTTCTGGTTTACATTC
CATCCAGAAGTATACGTTCTTGTCATTCCAGCTATTGGTATGATGTATGAAATTATTCCA
AGATTCTCAAGAAAACCAATTTACAGTTTCAACTCTGGTATCTTTGCCTTTGTACTATTA
TCTATTGTTGGTTTCTCATCATGGGCTCACCACATGTATGCAACTGGAATGTCCTTTACA
GAAAAGACTGTATTCATGGTAGGAACTCTTGCAGCAGTTCCAGCATCTGCAATGCACGTC
TATAACTTCATTGCAACAATGTGGAATGGTAGAATCAAGTTCTCAACTCCAATGATGTGG
GCTGTTGGCGGAATTGCATTATTCTTCTCAGCAGGTGCAGGTGGTGTAGCAAATGCTGCA
ATGCCATTAGACTTTACAACTCACGATACTTACTGGGTAGTTGGACACTTCCATCTCTTT
GTGATGGGAACTATTGCATTTGGTTCAATCGGATTCCTTTACTACATGTACCCATATGTT
ACAGGCAGAATGTACAATGAAGCCATGGGTAAGATTCACTTCTTCTTATCATTTATAGGA
ACAATTTTGGTATTCTTTACTCAACACGTACTTGGATTATATGGAATGCCAAGAAGAATA
TTTGATTATCCACCAATCCCAGAATGGATTGCAATGAACCAAATTGCATCAATTGGTGCA
ATGGTAATTGGTGTCAGTATGGTTGTCTTTTTGGTTAACATGGTTTACAGCGCTGGAAAA
GGAGAACCTGCAAACCCAGAGGATCCATTTGGTGTTGGAGGCAAATACTATTATCCGTTC
GAGTCAAAGAACCCATCACATTAGGAGATTAATGAAATGACTGAAAATCAATACTATCTA
ACAACCCCTGCAAGAACAGGAAAAATGATGGCAATTATGCTAGGTATTTGTATTGTAGGT
GGAGCAATCTTCTTTTCACTTTGGGATTATTGGATTTCAGAACCTGCCCCAGTTGTTGCA
ATGATGGGAGGTGATTCTACACCAACTGCAGTTGCAGTTCACACTGGTGCAACCATTACA
TCTGATCTTTCATTTATCGAATCTTCTGACTTTATCACTTTAGCATTTAATGCATTACCT
GGTGAACCTGGTAACAACCCAACAATCAACATGGAAGTTGGTGACAAAGTAATCTTTAAC
GTAGTAAATGATGGTGTATCATTCCACTCCTTTGGTGTTACAGCAGACACTGAGGGCTTT
GGAGGAATTTTCCCAGGAAGTGAAGTTGCAAGTCCAGCAAATCCTCTAAAATCAGGTGAA
GGTGGAACTTCAGAATTTATCGCAGGTGAAGAAGGCGTATTCTATTACATTTGTACAGTT
CCTGGTCACAGAGAACAAGGAATGGTTGGAAAAATCATTGTAGGTGACGCCGAGGTTCCA
GAAGAAGTTGTTGAAGCCGTACCAGAACCAATGGCAACTGAACCAGCCGAAGAAAAGGCT
CCTGTTTCAACTGAACCAGTTGCATATGATGGTCCAATATCCCTCCCAGAAGGCTCTGGA
GTTCCTGGATGTCAGGAAACAAATGAATGCTATATCCCATATCATGTAACAGCACCAGCA
GGAACCGAGATTGTTTGGTCAAATGATGACACTGCTGCTCATACTGTTACAAGCGGTTCT
CCTGCAGATGGTCCTGATGGAATATTTGACAGTAGTATACTTGCTGGAGGTTTAACATTC
TCTGTAACCCTTGATGAACCAGGTGAATATCCTTACTATTGTATAGTTCATCCTTGGATG
GTTGGCAACATCACAATAGAATAGAAAAATTTTGGCTATCCAATATCTTGCTCTAGCAAC
AATGATTGTATTGTATTCACTTATGTTCTTAGGTGGATATATTTCAGCAGCTGGATTGGG
ACTAACTTGTCCTGAATGGCCATTATGTCCAAATGGTGTAATGCCATCTGAAGAATATCT
TATTGAATGGATTCATAGATTGGCAGCTGCTACTACAGGTGTTTTGGTTATTGCAACTAT
GGTTGCAAGCTTTCTCAACAAAAGAGCTGATACAAAAATTAAAGTTACAAGTACACTTGC
AACAGTATTTGTTATTACCCAAATTACACTTGGTGCACTAGTAATTGACACAAAACTTCA
TGCGGTTCTAGTTGCAATTCACTTGGGAATTGGAATATTGTTATTCTCAATGGTATTGTT
AACTGCCTTGTTTGCCTTTAGAATTTCACGAGAATCCCAAGAGATCAAAGTCTAGATTTT
TTGAAAATTTTTGGCATATAGATGTACAAGAATACTCCTGTCATCGATAGTGCTCCTATA
GTAATTGCAATGATGAAAATCTGCCCAAACGGACTCTGAGTACCCATGTTAAACTTGAAG
GAAAGTGGTTCGGGATTATTTGGCATATCGTACAAGTATACATCTACAATATGATTTCCT
GAATTTCTCCATACATAATCAAAGTCCCAATGGGATCCCTCTACTGATGTAGGTTGTATG
GCATCCACTTGTTTTCCATTATAGAATATTTTCATTCCCATTGTGAATCTATCAACATCT
TCATAATCAAATCCTTCAGTCACTTTTACCAAAAATTGAGATGGCTCTCCGATCTGTGGA
AATTCTGGGGCAGTTGCGACTTGGACTCTGTATCCTCCATTAGACTGCTCTGCAGAATTG
AACATGGAGTGGGCAAATGCATCACCTAGTCCTGGAATTGAAAAAAGTATCAAAAAAGAT
AGGATCAAAACTGATCGCTTTTTTGCCATATGGAATAATATTGGAATTAGACGAATATAT
TGTAACTAGATTCCCTTCGGAAATCTTCAAAACCTTTAAATCCTTATTGGCAAGACATTG
AATCGTTGACCCTCGTAACAAAATCAATCGATATTAAGACACCTGTTGAGAATGTCTTTA
CCTACTTTGCAAGACCAGAACATGTTTCTGATCAAATCAAAACTGATGCAGTAGGTATGA
CAGTAGTTCCTATGGATATTAAGGAAGGAATGGGTGTAGGTACAACCTTTAGAATTATCG
GTGACTTTAGCGGTAAACGTTTAGAGTGGGATTGTGAGACAACCGAATTTGTTAGAAATG
AGAAAATTACTGCAAAACAAATTGAAGGTCCATTCAAGAAATGGCAAATCACTAATGAGT
TCAAATCATTAGGAAATAACCTCACAAGAGTTACAATGTCAGTAGATTATGAAATGCCAT
TTGGTCCACTAGGAGCAATTATGGATAAAGCAAAGTTTGCAAAATCTGCTGAGAGAGGAA
TGGAAACTGCCCTTTACAACGTTAGAGGTTTGTTAGAAGGAAATGGTTCAATTCCAGTAT
ACATCACACTCGAAGCATACCAAAAACTTCTTGCCGAAAAGAAAAAGATGAATGATGTTC
CAGTTTCAACTGCACTAACTGCAATCATTGAAAAATACAATGAAATTGAAGCTAAAGCAT
AAAACATAATTTTCCTTTATTTTCCAAACTTAAGATTAATAACAACTCTAGGCATACCAT
TTTTGGTGGGTCTATGGCGCAGCCAGGTAGCGCACAGGACTCTTAATCCTGCTGTCGTGG
GTTCGAATCCCTCTAGACCCGCTATTATCAGTTGTTTTTTCAGAAGTATATTTTTTCTAA
ATGTAGTTACAAAAATCTTCTTATACATTTGGAATACTTTTAGTTCAAGTGTTAAAGTAT
GAATGAAAATTCTACCCTTACAGAAAATGTGTTCTTTAAACAAAGTCATATTTTGCTCAT
GTTAATCTTAACGTTAGTATTTTTTACTGGACTATACCAACTAAGACCTTTTTTAGATGA
TTCTCAATTTTCATGGATAACTATCCCTACCTACACTATTCTTCCTGCATTACTTTCAGG
ATATGCTTTTGTCTTAGCAATTCGATTATACAAACAACAAAATTTTCAAGCAAAAGCTTT
TCTCGTGTTTGCAATTGGTTCTCTTTCTTGGTTTATAGCTGAACTGATTTGGTTAATGTA
CGAACAAGTTTGGATGAGGGATCCATTTCCATCCGAAGCTGATATTTTTTATATTGCAGC
CTATCCACTCATAACTTTATTTTTATTCATTTTACTAAAACCTATTTTTAAATCAATCAG
CAAAAATGCTTGGTTATTTTCGATAGCTTTGTCTTTTTCTTTATTCATACCTTCTATCTT
GGTTGCATATGATGATATTCAAGGGGATGAAGTGTTTGCAGTTTCAATTGCACTTGCATA
TCCTGCAATGTCTTCTGTCCAATTGGTTCCGGCACTTCTTGGTCTCTTTTACCTTGGTAA
AAAGGCTGCAAATTTTTCGTGGATATTGTTTTTATTTGGAATTATTGTTTATAGCATATC
CGACACATTCTTTCTATTTGCAGAATTAGATGGCTCATATTATGATGGTCATCCTGTCGA
TTTACTCTATGTCTATAGTTATGTTTTATTGATTTTTGCACTTCTCGTTCGTTGGAAATT
TGCGAATCAACCAACTGAAAAAAATCAAGAGATGTTTTTTTCTGAACATGTAAAATTTGA
AACCATTACAAAATTTGGCATTCCTTTAACCTTGGCAATTATCGCAATGGTGATTTTCAT
CATTATGATTCAGGCAATTTTTATTCAATCTAATGAACAAATTTCACTATTCAATATTGT
AATTGGAATTGTTGGCATGTTGAGTGTTTTTACCGCCATGATAGTAATTTTGAATAAAAA
TCTCACAAAACTTGTACATATACGTACTGAAGAACTTGAAGAACAAAAAAGTAATTTAGA
AAATCTTGTTGAAGAAAAAACACAGGAAATACTAAAACAAGAACGTCTTTCTGCAATCGG
TGAATTATCTGGACGTCTTGCACATGATCTTAGAAATCCATTATCTATAATGAAATTGTC
TGTGGAATTGTTAAAAAAACAACCATCCGATAGAACTTTTTCTGATGCAGATGTACAAAA
ACGCCTTGACTTAATTGATAAAAGCATAACTAGAATTTCTCACCAAGTTGATGATGTCTT
AGGATATGTTAGAAATTCTCCTCTAAGATTAGCAAACTCTTCAGTTCATGAACTTTTAAA
AACTTCTATAGAAAAAATTAACGTTCCATCTAATGTAAAAATCATCATCTCTGAAAAGGA
TGTGAACATCAATTGTGATCCTGTAAAAATTGATGCTGTCTTTATTAATTTCCTAATTAA
TTCAATTCAAGCACTGTCTGATAACGGTGGTAAAATTACTATAGACATAAGTGAAACCGA
TGACAAAGTAAAATTAGAATTCTCTGATTCTGGTCCTGGAATTCCAGAAGATATTATTGA
TAATGTCTTTGAACCTCTTTTTACCACTAAGCAGAAGGGTACTGGTTTAGGTTTGGCAAG
TTGTAAAAATATTGTTGAACTGCATCAAGGAACTATTTCTGTCAAGAATAATCCTACAAC
ATTTACTATAGAAATGCCAAAGTTGTTGTCTCAAGATAATAAAATTGAAACTTAATTAGA
TCTTTTTTAGTAGCACAAATCGTTTTTTCTCAGGTTCAATATCCTCATGCATATCCACAT
CACTCACAATTCTTACTTTGTAATTCATCCACCGTTTGACCATATTGCGAGATGTTTGAT
TCTCATCAATTTTTTCTTCTATGTTGCTATATTTCTCACAATTCATGACATATTTTCCTG
CCACTCTATACATCTCTGAAATCCCTTTTTCTAGTATATCTTCATCTAAATAATTCAATA
ACCCATGAGTAAAAACAAAATCTATTGATGAATCTTCAAATGGTAAATCTGTAATGCTTC
CTTTTTTAAAATTAGCAACTGGGAATTTTTCTTTTGCCATGTCTAATGCATATTCATTTA
GATCAACTCCATGAATTTGAAATGTATCTGGAAATAATCTTAAATCAATTCCAGTCCCAC
ATCCAATTTCTAAAACACTTGTACATCGTAACGATATTGCAAGATCTTTTGTAAATTTTG
CAAATTCTTCATTATACCTTGATTCATTCTCATCTGCATATTTTCTCCAAAAACTTTCAT
CATAATTCATGGATTTTTTTGAGATATAGCTGTATTTGATACTAATTGTTAGCAATTACA
TTTGCATGGAATGAGTTTTGTATCAAACGTACAGTCATGAGGACCATCTGATTTTCCTTG
AGTGGGAATTTCCTTCATGCAATCTTCATGACGACCTTTTCTGCAAAACCAACAAATTTC
TTGTGTGTCTCCGGTTGCACATGAATCCATAATCTCTATGTATTTTTGTGGGTAAAAAAC
CTCTTGGAATTTTAGATGTATGTCAACCAAGGCAAGAATCTTTCATCTTTGCCCATAACT
ACATCCGTAAATGACTTCTGTAGTGCTTTTGTAATATGGCCCATCTTTCCATTACCGATT
TTTACTTTGTCAATCTGTGTTACGGATTTTACTTCAGCAGCAGTACCTGTCATGAATATT
TCATCTGCAGCATACAGATCATCTCTTTCCAAATCTCGTTCAATAACAAATCCACCATTT
TCTTCAATGATTTGTATGACACTATCTCTTGTTATTCCTTCTAATCCTCCTGCAGACAAT
GGAGGTGTTTGAATAATGTCATCTTTTACAACAAAGATGTTCTCGGCACTACCTTCGGCA
ACTTTTCCGTGCCAATTCAACATGATTGCTTCATCATATCCGTTCTCTAATGCTTCCATT
CTAGCTAATGCTGCATTTGCATAGTTTGATGCTGCTTTTGCTTGTGTTGGTTGAGATCTG
GAATCAATCTTTATCCAACTTGATACTTTACATTTTGCTCCTGAGAATTTCCCTGCTTTT
GATTCACCCATCTTCCACTCCCAACATGAAATAGAAGCATCTACTTTGTTTTGTGTTGGA
GTTAAACCCATTGTTCCATATCCATAGTATGCTAGTGGTCTAATGTAACACTCTTTGAGT
CCACTTGCCTTTACTGTTTTGATGATTCCATCAGAAATTTCTTTTTTTGAAAACTGCATT
TTCATGGAATACAATTTTGCTGATTTGAAGAATCTATCTACGTGTTCTGGTAGTCTGAAA
ATGGCAGAACCATTTGGCGTATTATAACATCTGATTCCTTCAAAGATTGATGTAGAATAA
TGTAATGCATGAGTTAGAACATGAACTTTGGCATCCTTGAATGGTACTAATTTTCCATTC
ATCCAGATTTTTCCAACTTCTTTCATAGGAGAGGAAAAAAACTATGCTAATTTAAAGAAT
TATCTTTTGATGCAATTTCTAGTATGAAACTACATATCTGACTAGACTCAAATTGTGATG
TGGAGTGGACTTTGGGATATATTGCAATTGCACTACTTGTTATTGGGTTAATTGGTCAGG
CATTTGAAATGAGAAAAATTCGTCAAACTACTTACAGAGATGAACAGCTAGGCTCGCCAA
CAATTTTTACAAATAAGAAAAATTTCAAATGGTATGGAATTCTTGGTGTTGGAATAATTC
TATGGTATTTTGCTGAGCGTATGTAATCTGATCTATATAGATCAGCTCTAAATAGTAGCA
AATGCAAAGTATAGTATCGCGTGTTTAGGGTAACGCCGGACTGAATCTAGATAATGGTCC
AAGAACAAACCCTTGATGGCGCTACTGGTGTGAAAACCCGTGCGCCACACTTTCACTAAA
TAAAATTAATTTCTGAAATCTCTTGGTGTATTGCACTGATTGCTTTTCTAATGTTGTCTT
TTGTATCTTCTACAACAATAATTATTCTTGAAGTTTCTTCTTGTGCATCCATATTCAAAA
TATTCAATCCTGCCTCACCAATCTTTGCACTTGTTCTGGATGCAACTTGTTGAACTCTCC
ACATTTCATCCCCGATTAATGTGATGACTCCTCTGTTGTATGTTATTGTTGCAAGAGAAT
CAAATCCTAACAAGTATTTTTCATTTCTTTTAACATAATCTCCATCCAAAAATAATATTC
TTGAAAATTCTATACCATCTTTTGTAAATGGAGATAAAATCACAAATTCACTGTAACGCT
TGTCTTTGTCTAATGATGTCAGTAATTTTTGTATTGAGTTTGTTTCTATTCTAAAAATTG
CACAATTTTCTTTTCCTGTAACAATTTTGATAGGATGACCTTTTTGTTCGTCTAAAATTC
TCTTTATTGTGGTAATTTTATCTGGATTTTTCATATTTGTAACTGTAATTGGCATATCGA
CACCATTTTCAACAATCTCTTTAATTGCTATTGGATCTAGTATCTTCATTCCAAACATTC
CTGCAAGTCTTGCTTCATTGTATGATAATTGATGAACTTCTCTTAATCCTGATTCAACAA
TTTTTGGATCAGCTGAAACTACTGCACTATCTTTTTCAAAATCAATACTAGTTTCATAAC
TTTTATGAAATAAAATGCCTAGATCTGCTGCAGTACGATCAGAGCCTCCACGCTCATATG
TAGTTGTAACATTATCTACTGTTTTTCCAATGAATCCTCCTATTGTAACCACCTCGTTTT
GTTCTACCAATTCTGCAGTTTTGTCCATTTTTGTGCGAGATTCTGATGTAAGAAAATTTG
TTGATTCTATGTTGTTATCTGTGATAATAGGCCAATCCTCAAAATCCACGGTTTCTGCTT
TGATCTTATTGCTTCTTAGAATGTAGTTCATTACATGTGACATCAAAATCTCTCCTGAGA
ATGCCAGTGCGCGTGAACGAACTTCATCAACAAACTCTTTGCTTTCAAATGCCTCATCTA
GTGCTTTTTTTGCCTTTTCAAGATTCTGTTCAATTACATTTTCACATTTTCCTTTATTTT
CATCATCAACTAACTCTAAAATTTTCTCATATGTTGATTTGATTATATCTAATGATGGCG
TTACGCCATTTTCAGCATTTCTTCCTTGTTCTAACATTACATCTGTTAGAGAACGTTTTT
TCCCATTATCTAATGTCAAAGGGGCTGAAAAAACTGCAATAACTTTGGAGTCTTGTTTTA
GATTAGTGATTCTTTGAATGATTTCTGGAATAGATACTCCATTGGGACCTATTGCACTAC
CTCCAAATTTTGCTACTACCAGCTTTGTCATAGTACTTTAACAAAAATCAATAGTTATCT
ATTAAGCTTTGAATGATTTTTGCAGCTTTTACTGCACCTTCGGTATTGACTTTATTTCTC
TTTTCTTCTAATTTTGATAGAATTAACTTGTCAAGTCTTTTGATATCTTCAAAAACAAAT
CCTTGTTCTTTCGCATTATCCTCTTGTTCAAAATGACCTTTAATTGGAATGAATATTGCG
GGCGTACCATATGCATTAGCCTCATCAATTGTTGATTTTCCTGCAAGTGAAATTAACACA
TCAGCTGCAAAAATTATTTCATGCAAATTTTCTACAAATCCCAAATTTTCTACATTCTCA
AATTTTTTTTCAACTGATGGACCTGAAACTAGTACAATTTTAACATCTTGATTGATTTTT
GTAATTGCCTCTAGTGCTTTTTCAATTAAAAACAATCCTGCATCAGTTCCACCAATTGAA
ATAACAATTGTTTTTTTATCAAATGAAAATTTTTCTCGTAATTGTTCTCTAGTGTGATCT
GTTTGTCGTACTATGGGTCCTACTCTTTGTATGTTGTCTTGTGCATCACCTATTTCTGGC
AATATGACAATTTCACATTTTTTTATGATCTCTTGCATTGATTTATTCATCTTTTTTTCG
ATAAATGATGCTAGACCTTTTGTAAAATGTGTCTCTAAAATATCAGTAACCAAAATAGTT
GGAATTTTCATTTCTTGAGCTACTGTTAGTGAAGCAAAATCCTCATCACTAATCACAATA
TTAGATCTATTTTTTTCTAAAATATTTCGTGAAATGTTTTTACAATCTTTATAGTATTGA
TAGTAATTCCAAAGCCATTTTGCAGGACTTTTCAATGTACCATTCTCAACAATGAATGAT
GGTGGATGATATACATCATCAACCTGAATTTCTAATTTCTTTAGAATTTTAGCAGCACCA
CTACCTGTAACAAAATTAGTTGTAATATTTTGGAAATTATTCTTGATTGCAATATCTCTT
GTTACATGACCTAATCCTATTGGACTAGAAAAAAAATTTACAAGAACCACAAAATTGCTG
TTTTTTTATCAAATTTTTAGATTCTGACCTTTCTCAAAGTTTAAATGGTTTTTAACAACG
TTGGTTTCTGGGCCCATAGTCCAGGTCGGTTATGACGTCGCCCTTACACGGCGAAGATCC
GGGGTTCAAATCCCCGTGGGCCCATATTTTCAAATCTTATTAATGATAATTGGTATCATT
ATATGGTTCATTTTGGCAAAAAGAAGAATTCGAACTGGTCGGGGTACAAGAATAATTGAA
GTTGATGACAACGATTCTGCTTGGGCAGGAAATGATTTCAAAAAACTTCAAGATGCAAGA
AAAAAAGCAGCTTCTGACAAGTATATCACTGTAGGTAGAGGAACTGGTAAAATCAAATTC
GGTGATATTGAAAGCACACCAACAAAATCCACTAAAGGTATGTGGGTGAGTTCAGGTAGA
GGAACTGGAAAAAGAAAACTCTGATAGTCGATACAAACCAATCAATGAATGTACATTGCT
TAGATAATCTTATCCAAGATTTTAAAATAAAAAATTCATTAAAAAAATTTTGATTGTAAG
CTACTTGAAAGAACGTACTTTTCTAACAACTTTGTTATGATCTAGAGAAGCAGTTGTAGT
GATATACAGAATATGGTTTTTTCCAGCAGGAATAACTAGTCTCTTGACTTTGTCATATTC
TGCAACAACATATTTGCATGGTCCCAAACTTCTCATCAGTTTTTTTCGTTGCTTCCAATC
TTTTGCTGCAGCTTTTAATGATGCCACACTTTGTTTTTTTGACACCAAAAGATTTACCTT
CTTAGAACGTGCTGAGTACAGTAATTTGCCTTTGAGATCACAGACACTTACTACTCTTAC
AGAAGGACTGACTTTCAAAATTTTTTCAACAGCATTCTGAATTTCCATAATTGTTAGAAA
TCATTCTAGATGATAAGATTTTCTAAATTCATTTAAAATGTAGATTTTGAACATTTTTTT
AAAAAACTGTGCCTGATTTGATTTTTCACTTTAATAATTCCTGTTTTATAGAAAATTATT
GGATTATGAAAAATTCTGCTCTCAGATTTTAGATGCTGATCCTAAAATTCGATTTGCTAC
CGTGTATGATGAATGGGCAGTTCATGTGGGTGGTGGTATGAGAGAAGGTGTAAAAAACTT
GCTTTCAGACCATGCCGAAAAAGAACTGGTAAATTTATCCATACTAGATTGGAAAGCCCG
TAAAGATATGTCAAAATGGCTTGGAAAAACTATCTACACTCTTGGTGAATATGATAAGGT
TAAACGATTCTCATTTTATCTTGGTGATGATCATCTACTTCTTGTAAGTACTGAAAAAGA
TGACGATACTAATGTTGTAGTTGATGAAGTTATTCGATTATATTATGAAAATCAAGATAA
ATAATATTCATCCTATTTTACAACAACTTTTACTTTGTAATCCTCTTGCAATCCAATAAA
TAGAAAATATCAATACTCCTACTGAAACAAATTTCAATTCTAATCCTTGCATTGGGAATA
ATGATAATCCTCCAATTGCACCTAAAATTACTGCAAGTGGTGCTGTACATGCAGGACATC
CTGGAGTAAATGCTGCAAATGCTCCTCCTAAAACTGCTGATGAGTTAGTCTTTACTGAAT
TCACCATCTTCATTCTTTTCATTTTAAATGCCATCATTGCAAAATTGATACCAGCTAACG
CTGATATTACAACTGTTAATGTAATTGATGTTGCAATGTATGATGGAGATATTTCTACTG
CTACATCAAAATGTGAAGGAAGCATTGACATTGTTAAAAAATAATAGATGAAGCCCAGTG
CTGTTCCACTAATTATTGCAATTGTGGCATATCTTTTCATGCCTAAAACATTTTGAATTA
ATTGTAACTTGCTTACCAAACAAGATATTTTACGATTCATTATATTTTAACTATATTTCT
ATAATCAAAGATTTTTAGCCTTAAACTACTTAGAATCATTATGACCGAATTTTCTTCTGA
GGAAAAAATAATCTTGATTCAATATGGAATCAAAAAATATGAGGATGAAGCCACTTTACT
TGAGAAATTAAAAAGCATACTTTCTGAAAAAGACATTCAGCGAAATATAGATACCCTGAT
TGGAACTCAAAGAGTCAGACGTATTGGTCCTGAAATTCTTCAAAATAATGAAAGCCATAC
GGAATTACCAGAATTACCAGACAATCTCAAGCCTGTAATTGATAGCTTGTAAGTAAAAAT
CTTAAATTGACCTCTGGTTAATTTTTGATATGAATCGAATAATTTTATTTTCTAGTATTT
TTGTTATGGCAATCTTTTTGTCATTATCTGTAGATTCAGCTTTTGCACATCCTCATTCTG
GTCAAATAATGGTTAATGATCATACACATACATCCCAAACAGAAATCATTCCATTTAATG
GGATGATGGGACTAGAAAAATCAACACTTGTTTTCCATGCCCCTGAAAATAACGATTTAC
CATGGGGATTTGTAGAAGGAAAGATTGCAAATCATGTTGAGGGATATCCAGTTATTATTC
AGATTTTCCAAAATAATGATGCTGTTCACTTTGCTCAAACTGATGTAGGAGAAGATGGTA
CCTACGAATACAAATTCAGAGTTTTACACTCTGAAAACGGTGATACAAAGAAAATCTTTG
ATGGGGACTATTCTGTAACTATCTTCAAAGTAGTGTATATTTACCAAGAAAATTTTATCT
AGAATCCTCTTAATCCTTGAGGACGCATAATTTCTGGATGTTGCTTCATCCATTCTATCT
TATCTAACATTTCTTGTTTATCTTGAGGAAATGTACCTTTGATTGTATATGCATTTGAGC
CATGGTTTGCTCTAAAAACAATCTCATCTGTGGTATCAATTTGTTCAATCAAACTTTGTA
ATTCTTCTAATGATTCATCATCATTAATTCTCACAAATTCCCCTTGGTACTTGTCAAGAA
ATTCTTGCTTTATTCCATTTTCTAAATAAAGAGTTAATGCACCTACATAATTTGGTGAAC
AAGCACTAATTACTTCAGCAGTGCCTTTGATATGTTCTTTAGAATATTTTCTACCTCCCA
AACCTAAAATCACCATACATGACATAACATAACCTGCATCTTTTGCTTTGTTGACTGATT
TAATGATAGTTTTTCCAATTGCTCCTTTTGTTACTTTTTTTAAAACAATATCTGAACCAC
TCTCAATTCCCAAATAAAACATGTCAAGACCTGCTTCATTCATCTTCTTTAATTCCTCAG
AAGTTTTCTTTAGAATATTCATGGGCATTGCATAACAAGAAATTCTTTCAATCTTTGAGA
ACTTCTCTCTAATGTATTTTACAATTTTTATCATGTATTCAGAGTCAAGATTTAATGCAT
CTCCATCTGCAAGAAAAACTCTTCTGGTATCTGGCAAATATTTTGCCATCATATCAATTT
CTGATTTTACTTCATCCCATGGTCTTTCAGAATATTCTTTTGATCTGTACATATCACAAA
ATGAACATTCGTTAAATGAACAACCTAACGTGACTTGAAAAATTAATGACCTTGCTTCTG
AAGGAGGTCTGTATAGTGGTGCATCATAATTTAACATCATTTTTATTTCAGCTATTTTTG
GACAATTATGTTTTTTATACTTTGGTTAACTTAACACAAAATACCTTTTAGTGGTAGGCG
AGAAGATTTTGCATTCATTATGGCAAATGATCCTGATGCAAAACGATTACTCTGGTTCAT
TTTTGCTGGTTCTCGAGGAGGACTGACTAGATTAAAAATTATTTCAAAATTAAAAGAAAA
CCCACTAAACACTAACCAATTGGCAAATGAGCTAGGTCTAGATTACAAAGCGATTCAGCA
TCATATCAAAGTTCTTGAGAAAAATAATTTGATTACAAAAACAGGTGAAAAATATGGAAT
TATGTTTTTCATTTCTACCTTTCTTGAAGTAAATATGGAGACATTTGATAAAATTGAGGA
AAAATTGGATAAAAGTAAATAAAAGCTCAAGAGGTGTTTTTCTCTAAATGGAGCCTACAT
CTCTGATTTTGTCAATTGTCTCAATTATCAATATGGGGATATTGGGAATTTTGATTGCAA
TATTTGGAAATATGTATGGAAAAACAAGAGCTCAACTCCCACTTGGAATGATTGTTGTTG
CAGCTATGTTGTTTTTGCATAATGTTGTTGGTGCAATGGCTTATTTCTCAATGGAACATC
TATTTTCTAATGAAATATTCCCATACATGTTAGGAGTTGGTGTTGCTGAGTTGGTAGGAT
TGATAATATTCTTAAAAATCACTTTGGACTAATCTTAGTTTAATTGTAACAAAATCTGTC
AAAACACATGCTGCAAGAATATCTAAAACTTAACAAGAATATTCTAATTGCTTTTGCTGC
ATCAATAACAATTTCTGCAGTTATCGCACAAATTTTATCTGATCAAGCTGACTATCTGAA
TACAACTTATACAACTATTGCTGATTATGCCATTTACTTTTCTGTTTTTAGTGGACTATT
CTATCTTGATAACCGAAAGAAATACCGTTTAGAAAATGGAGAAACTGATACTATAAAATT
AAAACATGATTTAAAAAAATTAATTGCTTCCTTGGGAATTGCAGAGATCATCTATACAAT
TGCAAGATGGGCATTACAATATTATCTACTTACAATTAATTATGATCCCTACTTGGCATC
AATTATATCTCAAGGAATATCTACTATCATTTACATGATAGTTGTAAATCTAAGTGTAAA
GATAACGAGGTTGTACAAAGATGGGAATTAGTATTTTTGTTGATGGTTCAGGAGGTTCAA
ACGGTGGATATGGTTATTTTGTAAAAGAAACAGGGGAATCATTTTATGAAAAAAAACCTG
AAATTACCAATAACCAGGCTGAATATCTGGCAATAATTTCTGCATTAAACAAATTTGTTG
ATTCTGATGATGAAATTACAATTTACAGTGATTCAAAAAATACTGTAAATCAACTAAATC
ATGAATTTGCAATAAATAATGAACAATTACGTGATCTGGCAAGAGAAGCTTGGAGTATAA
TTGGAAAATTTTCAAAGTTATCCCTTGTTTGGGTACCTCGAAAAGAAAATCTGGCAGGAA
AAATGCTGGGAAGCTAAATTTTAGAGATCAGTAATTTCCATGAATAACTTTATTATACAA
AATCCTTAGATCCAACTTATCCATGACTGATTCTCCTATTTTATCACCAAAATCAATTGC
AGTAATTGGTGCATCTGATAAGAGAGGAAGTGTTGGTGCTACTATTACATCAAATATTAT
GAATGGTTTCAAGGGAACAGTATACCCTATTAGTCCTACAAGAGACACTGTATTTTACAA
AAAAGCATACAAGAGTGTTTTAGATGTTCCAAAATCAATTGATCTTGCAGTTATTGTTAT
CAAAAATACACTTGTTACTCCTGTTTTAGAAGAATGTGGAAAGAAGAAAATCAAAGGCGT
AATTATCATAACAGCTGGTTTCAAAGAAGTAGATGAAGAAGGAGCGAAAAGAGAACAACA
AGTCATAGACATTGCAAAAAAATACAACATGCAAGTTGTTGGACCTAATTGCCTTGGTGT
CATGAATCTTGATTCAAAAACAATGATGAATTCTACTTTTCTTAAAGTTACACCAAAGTC
TGGAAAAATTGCACTTGTTTCACAAAGCGGAGCAATTTGTGCTGCACTAGTTGAAGATGC
TAGTGCACAAGGAATTGGATTCTCAGCTGTTGTTAGTCTTGGAAACAAAGCTGTAATGAG
TGAAGTCGACGTTCTAAAAATTCTTGCAAATCACAAACAAACAGAGGTTATTGTAATGTA
TCTTGAAGATATGGGTGATGGCCAAGAATTCCTCAAAGTTTGTAAAAATATTACTAAAAA
ACTCAAAAAACCTGTTCTAGTTCTTAAATCTGGACGCAGTCCTGAAGGTGCAAAAGCCGC
AATGTCTCATACTGGAGCCTTAATGGGTTCAGATGAAATCTATGATGCATTACTGAAACA
ATCTGGTGCAATCCGAGTTGATACTATGGAAGAACTATTTGATTATGCAACAGCATTCTC
AAAACAACCTTTACCATCTAATGGTGATTTAGTAATTGTATCAAATGCTGGTGGACCTGC
AATCATTTCTACAGATGCATGTTCAAAGGCAAAAATCAAAATGGCAGATATTACAAGTAT
AAGAAAGAAAATTGATGAAGTAATTCCTCCTTGGGGGAGTTCTAGAAATCCTGTTGATAT
TGTTGGTGATGCTGATTTTAATAGATTCCATAATGTTTTGGACCGTGTCTTAAAACATCC
AAAAGTTGGTTCTGTTATCTCAATGTGTACACCTTCTGGTACGCTGAATTATGATAAACT
TGCAGAGGTTATTGTTGAGATGTCAAAAAAATACAAAAAAACCATGCTTGCAAGTTTAAT
GGGATTAGATGAAGGAGTTACTAATAGAGAAATCTTAGCTGACGGAAATGTTCCATATTA
TACTTATGCAGAAGGTGCTATCCGAACTCTTGCTGCTATGATTAGATTCTCTGATTGGGT
TAAATCTTCTCCTGGTAAAATTACCAAATTCAAAGTAAACAAAGCAAAGGCCAAAAAAAT
ATTTGATCAAGTTAAAAAAGAAAAAAGACCAAATCTCTTAGAAGAAGAAGGACAAGAAGT
TCTCAAAGCATATGGTTTGCCACTTCCTAAAAGTACACTTGCTAAGAATGAAGCAGAAGC
TGTAAAGGCTGCAAAAAAGATTGGTTATCCAGTTGTAATGAAAATTGCATCTCCTCAAAT
TATTCACAAATCTGATGCAGGTGGTGTTAAAGTCAATTTAACAAATGATGCTGAAGTAAA
AGATGCTTTCAAAACTATTGTAAAGAATGCTAAAAAGTACAACAAGAAAGCCGAGATAAA
GGGTGTTTTGATTGTCGAGATGGTCAAAGGTGGAAAAGAATTGATCATAGGCTCCAAATT
AGAACCTGGATTTGGTCCAGTAATTATGCTTGGTATGGGTGGAATATACGTAGAGGTTCT
CAAGGATGTAACATTCAAACTTGCTCCAGTAACTGATAAGGAAGCTGATGATATGATTGC
ATCAATTAAAACTCAAAAACTACTACAAGGAGTTCGAGGTGAGAAACCATCTGATATTGT
AAAACTCTCTGAGTGTATTCAGAGATTATCTCAACTAGTTTCTGACTTTAAAGAGATCAA
AGAATTGGACATGAATCCTGTACTTGTCATGGAAAAAGGTAAGGGTTGCAGAATTTTAGA
TGTCCGAATAGGTCTTTGATCGCAGTTTATTCGTAAATTTCTACGCGTACAAATTTAGAA
TATTTATACAACATGAAGATGATTATTGTTACATGGCTAATGTCCTAAAGACAATTAGAA
GTGGTGATGACTATATTGAAAGTCTTAGAGGACGTGATCTCAAAGTTTACCTTTTTGGAG
AATTAGTCAAAGAGCCTGTAGACCACCCAATGATTAGACCTTCCATTAATGCCGTTGCCG
AAACTTATGATCTTGCATTACGTGAAGAAGCATTAGCTTCTGCTGATTCGTCAATTACTG
GACTAAAGGTAAATCGATTTTTACATATTGCAGAAAGTGCTGAAGACCTTGTTTTACAAA
ACAAGATGCAAAGAAAATTAGGTCAAAATACTGGAACATGTTTCCAAAGATGTGTTGGAA
TGGATGCAATGAATTCTTTGCATTCTACAACTTTTGAAATTGACGAGAAACATGGAACTG
ATTATCATAAAAGATTCTTAGAATTTGTTAAAATGGTACAACAAGAAAATCTTGTAATTG
GAGGTGCTATGACTGATCCAAAAGGAGATAGAAGCAAAGGACCTTCAGAACAAGATGACC
CTGACTTGTTTACAAGAATTGTTGATACTGATGAAAAAGGAGTCTACGTTTCTGGTGCTA
AAGCACATCAAACTGGTTGTATAAACTCTCACTGGATAATTTTGATGCCAACCATTAGAT
TAACAGAATCTGACAAGGATTGGGCCATTGTTGGTGCAATTCCTGCAGATGCAAAAGGTG
TCACTTACATTTACGGTAGACAATCGTGTGACACTCGAAGCATGGAAGAAGGTGATATTG
ATGATGGTAATGCAAAATTTGGTGGACAAGAAGCATTAATCATCTTAGATAGAGTATTCA
TCCCATGGGATAAGGTCTTCATGCATGGTGAATATGAGTTTGCATCAATGCTTGTAGAAC
GTTTTACATGTTATCATAGACGCAGCTATGTTTGCAAAACAGGACTTGGAGATGTTTTAA
TTGGAGCTGCTGCAACAATTGCAGACTATAACGGAGTTCCTAAAGTTTCACATATCAAAG
ACAAAATCATTGAGATGACTCATCTTAATGAAACAATATTTGCAGCAGGTATTGCATCTT
CACATCAAGGACAAAAGATGAAATCTGGTGTATATCTTAATGATGATATGCTTGCACAAG
TTTGCAAACATAATGTTACTAGATTCCCATATGAGATTAGCAGATTAGCTCAAGATATTG
CAGGAGGATTAGTAGTTACTCTACCATCTGAAAAAGACTTTAGACATCCTGAAGCAGGAC
CATTACTCAAAAAATACCTTGCAGGCCGAAAAGGTGTTGATGTGGAAAACAGAATGAGAA
TTCTTAGATTAATTGAAAACATGACCTTGGGCAGAAATGCAGTTGGATATCTTACTGAAT
CCATGCATGGCGCAGGTTCTCCACAGGCCCAAAGAATACAAATTCAGAGACAAATGCAAG
TTGGATACAAAAAGAACCTTGCAAAGAATCTAGCAGGAATCACAAATGATGTTGAAGAGC
CTAAAGAGTCATCTGAATACTTTAAGCGAGTTTTCAAGACAAAAGATTCTGTACTCTGAT
TTTTTACCAATTCATAAACAATTCTACTCTTTTGAAACTTAACAATACTTAGGATCCTTT
TTTAGTAATTTTCACGTAATTATACTACCAAGCAAACAGGACGATCTTGTGTTGTTTAGG
CATAATGTGAACCTGTTTGCCTGAAATAAACAACTACTCTTTCTTTTCTTCTTTAGATTC
TTCACTATGTTCTGTAGGATCGTCTGATTTTGTCTCAGTCGATTCGTCATTTTTTTCAAC
ATTGTTTAATTCAGTAGATTCTGAATACTCTGTGTCCTCCTCAATCTTGTCAATGTCTGA
CAATTCTTCAATTGTGTCAGGATTTTCTGAATCCATTGGATCTTCAAATGGTAATTCTTT
TTCCTCTTTTCTTTTTGCAAATTGTTTGAATATCATTATTCCAATTACAATTGCAATTAT
GACATAGTTGATTGGTGGTTTTAGTAATTGTGTAACATATCCTACTTGTGGAAGTGTATA
TGCTACTTTTCCAATGTATTCTTCTTCAGTAATTGGAAAGTCTGTACCTGGAATTGAAGC
TGGATTTGCATCTCCTTTTGTTCTAATTGTTCGAGGATCTTCATCTAAGATTGACGCAAC
TCTATGCACAATTACTCTATTATGATCAGAAGGACGATCAAACACGATAATGTCTCCCAC
TTCTAACTCATTAAACGGCTCATGTCCTGAAACCATCAAGACATCATAAACTTCTAAAGC
TGGAATCATACTTCCACTTGCAACCACATAAAATGGATTAGGCGTTCCAAATGCAATTTG
AAGACCAATCCAAATTACCAAAACACCAACGGCAACAATAATAATATCTTTGATAACTCC
TTTTGAAATAGACTTTTTTCCCAATTACATAATCGCCTTTAGTACCCTTGATTAAATTTA
CTGGCTATTGAAGTGGTGTTCCACATTCTTCACAGAATTTTGAACCCTCTTTATTTACAA
ATCCACAACTTGAACATTTTCCTAGAGGTGCACTCTCTTCTGGATTTCCCAATAAGATGA
CTTCGCCCACTTTTTTGATACTTTTCCATGGGATACTGCCTTCACTTCCGTCATTTTGAG
TAATTACTAGAACCATTGATTGTGTTGAATCAATTCCAACTTGTTTTGCAATTCCAATTT
TGTTGGCATTTTCATCATATACTGCTCTGCCTTCGATTGAACTTACTGATGTTGCAGGAC
TTGGCTGAGTTGCTGTTTCTTGTGTAGATTGTACTTGAGGTTCTTCAACAGGTTGTGGAA
CACTTTCTACTGTTGGTTCTTGTGGCGTTTCAACTTGTGGAGCAACTTCTGTCTGTGGTT
CTAATGGTTTTGCATTTCCAACATCTCCTGCTTCGTCTTGTTTTTTGAATTCTCTGTATT
CTGCAATTGATGCTTCACATGTATTGCAAATGTATTGTCCTCTTTCTGCAAGAATTAAAT
TTTCTGCAACTTCTTCATTTGGATTTTCAAATTCAATTTTTGGAGCTCCTTCAAACTCTT
TTTCACAAGTGTTGCAAAAATGTTTAGAAATTTTATCAGCATCTAATCTACCAATTGGTG
CCAAAAACAGATCTGGACCACCAAGATTACCTTTCATTTGTTGTTCATCTGTTACACGGG
CCATTACATAGCCGCCAGAACCTCTTAATTTTTTAATTCTAAGTTCTGAACTCATAACTG
GGATTTATCAAAACGTCATTTAAGTATATATCAGAATCTATTTTCCACCAAAAAATATGG
TGTAAATTCTGGTGAACGTTTTTAGGTACGAATAACAAATTACCAGTACAATGGGAATTA
CACAAATTTCAGATGCAAAGTCTTGGGAAGTTGATGTGATAAACTCTGACCTCCCTGTAT
TTGTTGACTTTTGGGCCGAATGGTGTGGTCCATGTAGAATGGTAGGTCCAGTAGTTGAAG
AACTGGCAAGTGACTATGATGGCAAAGTAAAATTTGTCAAGGTTAATGTTGATGAGGCTA
ATGAATTGGCATCAAAATACAATGTCTTTAGTATTCCAACCTTAATTCTCCTAAACAAAG
GTGAGATAGTTAGCCAGCAAGTAGGTGCTGCTTCTAAAGAATCATACAAAAATATGATTG
ACAGAGCCCTGGCATAAATTCTCAAAAAACATATTTTTCTTATTTTTACATTTAATTCCG
TATTTTTCTAACAATTTCTAATTTTTTGTTTAATCAAACAAAATTTGATAAATGAATAAA
AACACAACTCCAAGAGTAGTTTAGGGGCCGGTGGTTTAGGGGTATAATGCCTCGTTCGCA
ACGAGGATGTCGAGGGTTCGATTCCCTCCCGGTCCACTTTTCCAGAAACTATTATACATA
AACACGAAATATTATCTTCATGGAAGTATTTGATGGCAAAAAAGCAGCACAAGAATACAT
GTCAAAACACACTCTGGCCTTTTCCACTCCAGAACTAACTTTGATGAGATTTGCGTTTTG
GTTAGGTGACTCTGTTCCAGATCCAAACAATGACGGAAAAGGTATTCCAAGAATGATGAC
TTTTCTAACAGAACAAGACTTTGAACCTGTTTTGATTGATGACGACAAGTATGAACCATC
TGGTGCAGTCAAAAGCTCAGGCTTGATGGGAAATGCTTACACTGAACAAAAAACTGATGG
AAAGTTTTGCTCAGAATGTGGTACTAGTCTTTCAGCAACCGCAAAGTTTTGTCCAGAATG
TGGAACAACTCAAGAATAATCTAATTTTTAATTTCTAATTTTATGCTTTAGCTCCGCACT
TTGTGCAGAATTTTGCATTTGGTCTTAACTCTGCACCACATGATGAACATCCATTTCCAT
TACTTTGAGGTGCAGTTTGTCTTGGCATTAATGCAGGATCTGGTGATGGTAATGTGCCAA
CATCATTGAAAGCTTCTTGTGCAGATACAATTCCTGGTGGACCTCCACCAACTGGATTTT
GTGCAGTTCCTGCTCTTGATGGCATACCACCTGGCATTCCTCCTGCCATCATTCCTGGTT
GTCCCATACCTGGCATCAAACCCGGTGATTGTGTATTTCCAGAACCTGAACCAATTGATT
TTTTTAATTCAAAGATTACTTTGATTGCTAGAAATTCTAATGCAGAATATGCTACTGTAT
AATCTCCTAATTTTTGAAAGAATTCTTTGTCACTAATCTGACCTTTTTTGTACATATTGT
TGGTATCTAGAAATGATTCATAGTATCCTTGTGATTCATCAAACAAACTTTGCAGTTTGT
CAAAGAGCATGTTTAGTGTATCAACTTCACCAAATGACATACTCTGCTTCGATTTTTGGA
ATATTAATTACTTTAGGATCCAAACTGGCTAAAGATTAATCTCCAGAGAAAAAAGCAGTC
TCCTTTGCTATGGAGACTCTGTAATTGTATTAACTAGTTTATGTGAGCTTTTAGGCCCCC
AGCTAACACCGCGAGATGTCTCTGACTCAATGAATATCCTACTATCATGTCTTTGTTAAA
AAATCAGAGTCAAAAAGAATCACTTTTTACTAAATCTTTTTTGGTAATTTCTTAATATTC
TACTTTGTCTTTTACAAATTAATCATAACCGATATTTGTTCTGCTATTCAAAGCAATTAG
TGATCAAAAATCTAGTGATAACTATACTCTGTATTATTTCAGTATTTGTTGTAGTGATAT
TCTTTATTCCGTTAGTAAATGAATTTGAAACCTTCAATTGCATTACTGCTTCTTGTGAAA
TCCCAAAAATCACTATTTTTGAATCAATTAAAAAACAATTTTCTTTAATTGATAGTTTTG
AAGACTGTATTTCTGCAGGTAATCTTGTAATGGAATCTCATCCACGACAATGTAGAACTG
TTGATGGAAAATATTTTGTTGAGAAGATAAATCCTTGATGCTTATGTCATCACTGTAACT
TCTTTTTCTGACATTCCGCCATATCCTGGATCAATTTTTTGTTTTGGATTAAGTGATGTG
TCATGATGACATGGTTTGTTGCAAACCGGACAAAATTTTCTATCCATTACTATGCATTGA
CAGATATGATTTTTCAGATATGCTTGTGCAGCTTGATTCCATTCTCCTGTACCATTACAA
TATACACATACATTTGAACCACTAGAGCCAACTCCTTTACAAAAATCACATACATCTTCT
GCCATGTCTATTGTTATCGTATCTGGTTTTTGAATAAATATATTTGAAGAGATTGACTAT
CTCAAGGCATTAATAGACTGCAGGCAATAAAATTTTCAAATGACTTATGATGCTGTAATT
GTTGATTCACACGTTATACTCCCGCAAGGAATGGTGGATAAAAACATCGTAATTGATGAT
GGAAAAGTAGTTAGCCTCACAAATGATGTTCCTGCATGTGATAACAAAATCAATGGAAAT
GGACTGATTTCTGTTCCTGGTCCAATTGATACACATGTTCACTATGGTGTTTATTCTCCA
ATCAACGAGGCAGCAAAGACAGAATCTCATGCTGCTGCAATTGGTGGTGTTACAACTATG
ATGAGGATGCTTAGATTGGGAGACCCATTTTCTAATTCACTCCAAGATCAATTAGATGCT
GCATCTCAAAATCATTATGTTGACTATGCAATACATGCATCTGTTTTTACTCCTCAACAA
ATTAATGAAATGGATTACTGTGTGAAAAAAGGAATTACCTCATTCAAAATTTACATGAAT
CTTGGCGGCGAAATTGGTCATGTTTACATGGATATGCCACCAAATTCTTCTAAACTTGTT
GCAGCTAACGTTGATGTAACTGATGAGATTGTTGAGCAGACTGTAAAAACTGCAGCTTCT
CTTGGATGTCCTGTTTTGGTTCATGCAGAAGATTATGAATCCTGTGGATGTGGAATTCAA
ACTGCACGAGAGAAAAACCAAGATGGATTGTCTGCATGGTCTGAAAGTCGTTCCCCTGAA
TTTGAAGCAAAAGCCATCAAAACTGTTTCAAAGTTTGGACGCGATTATGATTGTGTTATC
TATTTTGTTCATATTGGTTCAGAACAAGCTCTAAAACAAATTCAAGAAGAAAAAAAACTA
GGAACAAAGATTTTTGTCGAAACATGTCCTCACTATTTGACATTATCTTATGAAAAACAA
AATGGCTATCTTGCTAAAGTAATGCCTCCAATACGAACAGAAACTGACCGACAAGCAGTA
TGGGGTGCACTTTCTTCAAATCAAATTGATACTATAGGCACTGATCATGTTGCAAATCAA
CTCAAACTCAAATTGGGTGGAGATGATGTATGGTCTGCATTAGCTGGATTTCCAGGAATA
GGAACTGTACTTCCTATTGTACTCAATGATGGAGTAAACCAGAATAAAATTACTTTAGAG
CAATTTGTGCGCTTTACAAGCCAAAATGCCGCACAAATATTTGGAATGTATCCTCAAAAA
GGTACTCTTGAAAAGAATTCTGATGCTGATGTTACTATGATTGATCTGAAAAAAGAAAAG
AAAGTAACATCTGAATTATTTGGTGGGTTTTCAGATTACATCGTTTATGAAGGTAGAAAT
TTGAAAGGCTGGCCTGTTAAAACAATAGTACGAGGAGAATTAATTGCTGAAGACTTTGAA
GTTATTGGAAAACTTGGTCATGGGAAACTTGTTCCACGAGCAATTCCTAAATAATTTTAA
ATAAATTTAATCGCACCATACCCAACAACAGATGATGTATCTCCCATAACATCTCCACTT
GTAGTGTAACTTAGTAATTCTCCTTTAACCGCACCTAAATTTTTACATGCAATCATCACT
GATGCCATAGCTCCATAACCACATGCAGTTACTCTTTTTTCCATTAAAACACTATAGAAT
TTTTCAACATCCATTTCTAATATTGGCTCAATCAATGCTTTATCTTGAGAATGTGCAAAA
GAATTTTCTTCATAATGTGTAAAATCAGATGATGCAACAATCATTGTATTTCTTGATTTT
GCAATTTGTGCTACTGCATTTCCCACATCTTTTGCCATTTCTAAACTTTGATCGCGTAAA
ATTATTGGAAGGATTTTGAATTTTTCAGAAAAGATTGATTGCAACATAGGAATTTGAACT
TCTAGACTATGATCTCTTGAATGAGAAAACTCATCAATCTCTATGTATTTTGAATTATTT
GCTATCTCTTTTGCAGCCTCTGAATCCACATCTACCAATCCTAGTGGTGTTTCCCATTGA
GCATTAACCATTGTAGCAACATCTTTTCCAACTCCAAAATGATTAGGTCCAAGAATGATT
ACTAGTTCCGGATTTTTAGACGAAATTGCCTTGTAAGAATAACATGCCGTAGGTCCCGAA
TAAACATAGCCTGCATGAGGTGAAATTACTCCGTAAATTCCTTCATTATTTTGTATTTGA
TTGCCAGGTCCAAATTTGTGCTGAATACAAGAATTAATCATTTCTTCAAGTTCATTTTTT
GTTCCAGGGTAAAATTGACCGGCAACAACTGGTTTTCTAATCATAGGTTATCATCTACAT
TATTTTATAAAAGACCATTAGGTGATTCTCTAAGAATATTCCCATTGGGTTTTTCTTCTT
TGAAAATAACTCCTTGAAATTTTAAAATTGTTGTTGATTTTTCTTTCCATGCATCTTTGT
TTAATCCTGCTTTTTGACATGTATATTCTAAGAATTCTTTTTCATTCCATCCATATTCTG
TGGGAACTTGTGGCAATAACAATCCTGATGAAAAACTATTTTCCACAATTAATCCATCTC
TACCAACTTTGATTTCTGATAGATACTCTGAATATTCTTCTACTTTGATTTCTTCAGGAG
GTGTAAGAACAGTTACTTCAAATGTTATCTTGTCTAATTCATCAATAGTTACTGGAGTAA
ATCTTGGATCTTTTGTAGCAGCTGAAATTGCAGCATCAACTAACCCATCACATAATTTCT
TTACTGGAGTTGGATATCCAATACACCCTCTTAGATCATTTTCTTTGTTTATTGTAACAA
AAACCCCTGAACTAAAATTAAATTTTGAATCAAATTCTGAATCAATAATTTTAGAATTAT
TTTTTAAAAATTCAATTACAACTTTTCTTGCCATCTTAACTAATTCTATTCCATCTGAAT
CTAAAAATTGAAAATTTGTCATACTTGTTAAATATGTAAAATAGACATAAAAAGCGTGAC
TGCAATTCTCGGCAAAGAAGCTGAATTATACGAAAAACTTGCAGATGATAAAGTCAAGTG
TACTGCATGTGCACGATATTGCGAAATTGGTAAAGGACAAATTGGTTTATGTGGAATTCG
TGGAAATGAAGATGGAAAATTACAACTTTATGCCTATGGAAAAGTAATTTCTGGTCATGT
TGATCCAATTGAAAAAAAACCATTAATCCACTATTATCCTGGAAGTAAAGTCTATTCAAT
TGCTACAACTGGATGTAATTGGCTTTGCAGATATTGTCAAAATTCTGACATCAGTCAGAG
ACGAGAAATTCAAGGAATTGATATGACTCCTGATCAAGTTGTTGATACTGCAATCAAGTA
TGGTGCTCATGGAATTGCATATACATACAATGAACCTTCCATCTTTATTGAATTTGCAAA
AGATTGTGGTGTTGCTGCAAGAAAAAAAGGATTGTTTAATGTCTTTGTTTCAAATGGATA
TGATACTACTGAATCAGTTTCAATGATGAATCAATTTCTTGATGGGATAACCGTTGATTT
CAAAGGAAGTGCAGAAAAAGAATTTACTCGAAAGTTTATTGGAGTTCCAGATCCTCAACC
TATCTTTGATACTTTGTTAGAAATTCGAGATAAAACCAATATTCATATCGAAATTACTGA
TCTGATTGTCCCTAAAGTTGGTGATGATCTAGAACATGCAAAAAAACTTTCAAACTTTAT
TCTCGATGAGTTTGGACCAGAGATGCCAATTCATTTTCTACGATTTCATCCCGATTACAA
AATGATGGAATATCCAAGTACTCCTGTAGAAACATTGGAAAAACATTATCAAATTGCAAA
AGAAGTTGGACTAAAGTATGTGTATTTAGGAAATGTTCCTGGACACAAATGGGAGCACAC
GTATTGTTCTGAATGCAATAATGTTGTTGTAAATCGCTATGGCTTTAGTATTAGAGAATG
GAATCTTGATAAAAACAACTGTTGCAAGTTTTGTGGAAATAAAATTCCAATAAAAGGAAA
ATTGCAGGAAGGATACAAAGAAGATAGATTTCAGTTTGTATCGTAGACTACTTCATAGTT
CTTAATTGTCTTTCTGTATCTCTTATGAAATCCTCGTATTTCATGATTTGAGTGGTAATT
CTGAATGCATTCATCTGGTCTTCATTATTTTTTGAGCCTAGGAATGGTTTTCTCAATTCC
ATTAGTCTTTGCTGTTCTTCTGTAGCCTTTAGAATATCATTTCTGAGATCCTCACTTGTT
GCCACGCATAATATACGTGATTTTTGAATTTAAGAATTTCATCTATAAAATATCGAATTT
TTCGCCAGTTTTTGCTCTATAGATTACATCTGGCTTTCTGAGGAAAATTCCTGATTCTAA
GACACCAGTAGTTGCTTTGATTTTTTGTGTCAATGCCTTTGGATTTTTTATTGTTCCAAA
ATCACAATCTAAGATAATGTTTCCATTTTCTGTAAAAAATGGATAACCTCTATCAAGTGA
ACGCAATTCTGCTTTGCCTCCTAATTTCTTCATAGATTTTGATACAGAATTTCTTGCAAG
TGGATGTACTTCTACTGGAACAGTTCTTGTAAAGTTTTTTACAAATTTTGTTTTGTCTGC
CATTACTACAACTTTTTTTGCAAGACTGAACAAAATATTCTCTCTAAGTAAAGCTCCTCC
ACCTCCTTTGATTACAAATTTTTGAGAATCAATTTGATCTGCACCATCAAATACTACATC
AATATGTTCTACTTGATCAGCTTCTATCAACGGAATTCCAACTTTTTCTGCAATTAGTTT
GATTTGTAATGATGTTGGAACTCCTTTGATGTTGTAATTTTTTAGTTTGATTAATTTTCC
AAGTGATTTAACAAGTACAGTAGCTGCTCTTCCACTACCTAAACCAACAACATAATCATC
TTTTACAAATTTTAATGCATTATTTGATAATGCCGTGATGGCACCATCGTATGACAATTA
CTCTACCTCTGCTTGATCAAGCTTTGATAGAACTTTCATGATGTCGCCTTTAATTTTATC
TAAATCATCCATGTCATCATCAACATCATCTGCTGATGTTGGTTCTGGTTTTTGTACTTC
TGGTTCTGGAAGTGCTTTATGTTCTGTAATTTTGGCAACTTCTTTGTTAATGTCTGGTTT
TGGTTCTACTTTAGGCTCAGGAATTGATGTAACTTCCTGAATTATCTCAATTTTGTCTTC
AACTTTTGGTTTTGGTTGAACAATTTCTTTGACAATTTCCTCTTTTGGCTTGATTAATTC
AGTTTGAATTGGTTTTGGTTGCGGCATTGACTTTTGAATTGGTTTTTCTTCTTTTTCAAA
TAATGGGAATTTTGGTTCTTTTCTTGAAATATTTGTTAAAGTAGTTAATTCAAATGACTG
TCGTGATTTTGTTGCAGGAATTGTAACTGGTTCTGTTTCTTTTGGCTTTTCAAAATTGAA
TGTGTTCTTAATTGATGTTGATTGTTTTGTTCCTTTTTTGACTTCTGGTTCCTTTACTTT
TGGTGCTTCAACTTTTGTAGTTGTCATTTTTGATGATAGTTCATACAATCTATCATCTAG
TTTTGATAACTTTTGATCCATTAATGTGATCAAACCATCTCCTACTGGACCCAAGTCTGG
ATGTTTACTTGCTTGTTCAAGTTTTTCTAATTTTGCTAGAACAATTCCTAATTGATGCTG
ATACTTTAGTAACAACTTGTCTTTTTGAATTTTTGAAAATTCTGAATCTGCTTGGTATAG
TCTTGAGATTGTTTTTGTTAGAATATCTTTTTCAATTTTTAATGAGTTAATCTGACTTTT
GATGTGTGAACTAGCACCAAGACTAAGTAATTGATTTTTGTCTCTTGGCATTTTTCGTAC
AGCAGCAGCTGTAGCTACACCGGCTAATGAACTAAGAATAAGGGCAATTTCTTGCATCTA
TGTATACCATTTAATCCAGGAATATTTTCTTCTTTTGGCCTCTGGGAATCCACAACTTGC
ACATTGGTGATGACGTTTGTGAAGTGAGTTCTTTCCACATCTTCTGCATCTGATGTGAAC
TTTTTTCTTTGTAAAACCACCCATAGAAGTTGTACCTTTTACCATTCCATATCACCTAAT
TTTGTGCTGGTGGAGGAGAAATCATAACTACATTGTCTCCTCTAACTACAATGGAACCAA
GGCCTTTTGCCTCGCCTTCAGCAGGAATTTCCTCTGAAGAATCAAGTAGCAGGTTCATGT
GTTGGTCAAAACCGAGTAAATTACCTCTAATGGTTTTGTTTCCTTTGAGTTTTATCAATA
CAATTTGATTGATACTCTCATCCAGTACTTTTACTGCCATATCAACGGACATCTATTTCA
CTTATTGGCTTTGATGTTGAGGGATTATATTAAAATTTCATTGGTGAAACTATGAGCTAT
GCCCAGTGAGGCAAGTTTGACACTTTTTTCCAAGATTTCTTACGATTTCAGCTAATATTT
CCTGTCCATCTTTTTTTGAAGCTTTTGTAGGATCTCCCCATACCCCATTTTTGGTAGCTT
TTGGAAATGATTTGGTTGCTAATTTTACAACTTTTTTAATTTCTTGTTTTGTCATTTTTT
CAGTTATGAGGCCTTTTTTTGCTAATTTCATTTTTACATTTTTTGAAACTGCTAACATTA
ATGATGTCTCAACAAATCCTGCATGATCAAAATCTCTACCCATATAATGCCAATATGAAA
ATGGAAATACCTCGAGTCTATTTTTTGAGATTTTCTTCAATTTGACATCAATATTTTTTA
TTGAATTTTGATTTCCATGATGTCCATTAATTATGAAAACTGTTTTGATCTTGTTTTCCA
AAAGCGACACGCATATGTCAGTTAACACTGTCTCTAATGTGGTTTTTCTGATGCTAAGAT
TGAAAAATGGAGCGTGCTCAAATGATACTCCATAAGACAAAGTTGGAAGTAATAGGTATC
CATTTTTTTCACAAATTTTCTCAGATACTGCTGTAACAATATCTGTATCTGTTGAAATAG
GAAGATGTGGTCCATGTTGTTCTATTGAGCCTATTGGAATGACTGCAACTTGCCTTTTTC
TTTTAATTGATTTTCTAAGATTGGGATCAAATTGTGCTTTAATGTCTGTCATCTGATTCA
CTTTGATTTGATGTGAACCTTTCTCCAACGAACATCTAGTTTGTTTTCTAAATGCATTTT
CATTGCTTTGAATAATGTATCTGCCTCTAATTTTTGCCCCTTTGATTTTATTTTCTCTAA
AGTATCATTTGGATCTACTTTGAAAGAATCTTGGAAAATTATTGGTCCTTGATCCAAGTT
TTCAGTTACGTAATGGGATGTAACTCCTACAATCTTTGTACCTCTTTCATAAGCTTGTGC
ATATGCTAGTGCACCAGGAAATGCTGGCAATAATGATGGATGTATGTTGATAATTCTATT
TGGATATCTCCAAACAAAGTTAGGACTAAGAATTCTCATGTATCTTGCAAGTGAGATCAA
ATCAATATTGTATTTTTTACAAATCTGAATAATTTTTTCTTCTGCCTTTTGTTGATTCTT
CTCTTCAACTGCAACAAATGGAATCTTTGCTTTCTTTGCTAATGATTCAAGTGTCTTTTC
AGTACCTATAATTACTGAGATTTTTCCTTTTAGTGATTTTGATTTTGCAAGAATTGTTTG
TAGACATAATGGTTCTTTTGTCACAAAAACTGCAATATTTTTTTGCGAATTTGTTTCATG
ATGAGTACTTACATCCATCTTTTCTTTTTTAGCCAAAGTTTGAATTTCTGCATCAAATTT
TTTTACATTAACTGCTTTTGCAAAAGAAACTTCTAGATACATTCCAAAAAGGCCCTTGAT
TACATTCTGATTTACTTTCTCAATGTTTCCTCCTTTTGAGAATGCAAAATTTGTAAATGA
AGCTACAATACCTTCTCTATCTTTACCAACAACTGTTATTCCAACTACTGTCTTTTTCAT
GACTTTGTTTTTTGAAGATTTTCTCATTATTAATCATTCACAGAAATTATTGTGGTGCGG
GAGGTGGGATTTGAACCCACGAACTCCTAAGAGATAGGGTCCTAAGCCCTACGCCTTTGA
CCAGGCTGGGCGACTCCCGCAACGGACTTGCCATTAAACACAAATTTATCTATTATTGAA
TTACATCATGGCAAAATTTTTTGGCACCAATGGAATTCGTGGTGTCTTTGGTGAAGATTT
TACACTGGAATTTATCCATGATATGACTTTGGCAATTGGAACTTATTTCAAAAAAGGACC
AATATTGATAGGATATGATGGTAGAGATTCTAGTCCTACAATCTGTAAAGTTGTAACTTC
TGCTCTAAACTCTATAGGCATTGATTGTAATGTTGCAGGAATTGTTCCAACACCTTGTCT
TGAATTTGCAGTAAAGAAATTAGGATACTCTGGAGGCATCATGATTACTGCATCTCACAA
CCCCCCACAATACAATGGAATCAAACCTGCTGCAAATGATGGAGTGGAAATCTCTCGTGA
AGATGAAATAGTTATTGAGGATATTTACCTTCAAAAAAATTGGATCAAAAGTGCTACAAA
TTGGGGAATTACTAAAACAGAAGAACGTGCAATTGATGTTTATCTAAATGGAATTGCATC
GCAAGTTAATTCTAAACTCATAGAATCAAAACATTTCAAGGTTGTTTTAGATCTTGGAAA
TGGTGCTCAGGCAGTTACAGCACCTAATTTTTGTAAACTTGTCAATTGTGAAACTTTTCT
TGTAAATGAAAATATTGATGGCGCATTTCCAGGACGTGGTTCAGAACCCACACCTCAAAA
TCTTTCAGAATTATCAAAAACTGTTATTCAAAACAATGCTGATTTAGGAATAGCATTTGA
CGGTGACGGCGATCGAAGTATTTTCTGTGACAACAAAGGAAATATTTTGACTGGTGATAA
ATCTGCACTCTTGTTAACAAAACATATCTTAACAAATAATCCAAATTCCTTAGTTGTTAC
TTGTTTGAATTCTGGTTCTAATATTGAAGTTTTAGCAGAAGAATTTGATTCCAAAGTAAT
TCGTACAAAAGTTGGAAGTGTTGAAGTTTCAAGAAAAATGGTCCCAACTGATGCTCTAAT
TGGTTTTGAAGAAAATGGTGGCTTTATGTTTGGAAAACATAACCAGGTAAGAGATGGCTG
TATGACTTTGGCATTAATGCTTGATCTACTAACTGCATCTTCAAATTCATTATCTGATGA
AATCTCCAATCTTCCACCATCTTTTACTACAAAAGACAAGGTTTCATGTTCTCCAGAAAA
TGTACCAAAACTAATTTCTACACTAAAAGATGAATTCCCAAATTCTGATACTACTGATGG
CATCAAAATCAACATAGATCCAAGAAATTGGGTTATGATCCGACCTAGTGGAACAGAACC
AATTGTTAGAGTATATGCAGAAGCTCAAAGTCAAGAAAAATTAGACGATTTAATGTCTGA
ATATCTCCAAAAAGTTAAGACAATCATCTCCAGATAACACTTTTAAAACCAAACCAAAGG
ATGTAGGGAATGGAGAATGAACCTTAGGGTGACGAAGTATGGGAAAAGCATATTATGTTA
AATTTGAGACGCCAGAGGACCTCGTAAATCCAATCTTGGAGGCCGTAAGAGTAGCTTCTA
CTAGCGGTAAAGTCAAGAAGGGAACTAACGAAGCAACCAAGGCAATCGAACGTGGTACTA
GCAAATTAATTGTCATTGCTGAAGATGTAGAACCTCCTGAGGTAGTTGCACATCTTCCAA
TTCTGTGTGAGGAACAAGGAGCAGCATTTGCATTTGTTCCAAGCAAACAAGAATTAGGCA
AATCATTAGGTATTGACATTACTTCTGCCGCTGCAGCAATTTTGGATGCTGGTGACGCAC
AACATATTGTAGACCAAGTTGTCTCATCAATTGCTAAAATTAAAGGTGGAAAGACTGATC
AATGAGCGCTACAACTGATGAAGTAGTTCACTCTGAAATTATTCAAATTGTTGGACGAAC
TGGTATTGCTGGTGAAGTAATTCAAGTTAGAGTTAAAGTTCTTACTGGAAAAGATAAAGG
TAGAATTCTTACAAGAAACGTCAAAGGTTCTGTTAGATTGGGAGAAATTCTAATGCTAAG
AGAAACAGAGAGAGAAGCAAAGAAGATCAAATAGGTGAATTGAATGAGTCTTTTAGTTAA
ACCATGTAATTTCTGTAACAGACCAGTTGCAAAGGGTTCTGGTACGATGCTTGCAAAAAA
TGATGGAACTGTCTTGTGGTTTTGTTCTGCAAAATGCAAAAAGAATGCACTAGAACTAAA
ACGTGACCCAAGAAAATTCAAGTGGACAAAGAAATACGTCAAAGGCGGAATTAGAAAGAA
GTAAAATTGACTGAAAAATCATTATTCATTGTAAAGCCAGATGCAGTAGCTAGAAATCTA
GTTGGCGAAGTTATCTCTAGATTTGAAAGAAAGGGATTCAAAATTTTGAAATTAAAGATG
TTTACATTTACACAAGAACAAGCAGAAAACTTCTATGGTGTTCATAAAGACAAACCATTT
TTTGGTGAACTGACATCATTTATCACATCAGGACCTGTAGTTGCAGCAATTATTGAAGGC
AATAATGCAATTGCAACTACTAGAATAATGATTGGAGCAACAAAATCCTTTGAAGCAGCA
CCTGGTTCTATTAGAGGTGACTTTGGATTAGGATTTAGTGAAAATATTATTCACGCATCA
GATTCACAAGAAAGTTTTGATCACGAATCGAGGGTAGCATTTGAGTGATCTGATTTGCAA
ATTCGTCAGCCCATAGTGGCAGTTCTTGGTCACGTAGACTCTGGCAAAACATCACTTTTA
GATAGAATTCGTGGAACAGGTGTTCAAGGTAGAGAAGCTGGAGGAATCACACAACATATC
GGTGCTAGCTTTCTACCTACTGAAACAATCAAAGAAACCTGTGGTCCTTTATACAAGAAA
CTAGAACAATCAGAAAACAAAGTTCCCGGAATTTTAGTTATTGACACACCAGGACACGAA
GTCTTTACAAATCTTCGTTCTCGTGGAGGTTCTGCTGCTGATATTGCAGTTTTAGTAGTT
GATGTTAATCGTGGATTTCAACCACAAACAAACGAAAGTTTGAAAATTTTACAAAGTAGA
AAAGTTCCTTTTGTTGTAGCTTTGAACAAATGTGACCAAATTTCTGGATGGAGAAAATCT
GAAACATCCTTTATTTCACAAGCAATCAAAGAACAAGATGCATCTATTCAAGCTGATCTT
GATCAAAAAATCTATGATGTAGTTGGCACACTTTCTGTATTAGGATACCAATCTGAAGCA
TTTTATCGTGTAAAGGACTTTAAATCTGAAATTGCAATCGTTCCAATCTCTGCACGTTCT
GGTGTTGGAATTCCAGAATTACTTAGCGTTTTAGTGGGGTTAACTCAACAATATCTCCAA
AAAAGACTAAGTCAAGAAGAAAAAGATCCCCGTGGAATTGTTTTAGAAGTAAAAGATGAA
GTTGGATTAGGTCAAACTGCAAATATTATACTAATTGATGGTTCAATCAAAAAAGAAGAC
AGTATAGTTGTTGCAAAACGTGATGGTGTAATTGTCACAAAACCAAAAGCATTGTTGTTG
CCAAAAGCTCTTGATGAAATGCGTGATCCTCGTGATAAATTCAAACCAACCCCTCAGGTA
GATGCCGCAGCCGGATTAAAGATTGCATCCCCTGAACTAGAAGGAGTTCTTCCGGGAAGT
ACTCTCTATGTTGCAAGAAATGATGATGAGGTTACAAAATACACCAATCTCATAGAATCT
GAGATGAAATCCATGTTTGTAGATACTGAAACTAATGGAATTATTCTAAAATGTGATACC
ATTGGTTCACTTGAAGCTATTGTTGAGATGCTACGACGATCACAAGTACCAGTAGCTAAA
GCCGATATTGGTCCTGTAAATAGACGTGATGTAATTGAAGCTAAAGCAATAAAAGAAAAG
GACAGACATTTGGGAATTGTTTTAGCATTTAATGTCAAGGTTTTACCTGATGCAAAAGAA
GAATCAGAAATTAGTCACATCAAAATCTTTGAAGACAAAGTAATCTATAGTTTAATTGAT
AACTATAATGCTTGGGTTGAAGAAGATACCGCACATCAAGAGGATGCAATATTTTCTGAA
TTAACACCTGTTTCCAAGTTTACTTTTCTTAAAGGAATGGTGTTTAGAAATAACAATCCT
GCAGTTTTTGGAATTAGAATAGATGTTGGAACACTAAAACACAAAATTCCATTTATGAAT
TCTGATGGACGAAGAATTGGAAACATCCACCAACTTCAACATGATAAAAAAACAGTAACT
TCAGCTAAAACAGGTGATGAAGTTGCATGTTCAGTTCAAGATGTAACCATTGGAAGACAA
ATTTTTGAAGAAGAAGTGTTTTACACATTTCCTCCATCTCATGAAGCAAAACAATTACTA
AACAAATTCATGCATAAACTAAGTACTGAAGAACAAGAAGTACTAAATGAAATAGTAGAA
ATTCAAAGAAAGAAAGAAGCAGCTTATGCTTACTAATTTTATTGAGAATGTTTCTGACAA
ATCATATTGATTCCAGGAGCTCCTACTGCACCCATCATCTTATCTACAATTTGTCCTGAT
TTGAACATGATAAATGTTGGAATGGATTGTACTGCATATTTCATTGCAATATTTTGATTA
TTGTCAACATTAACTCTTGCAAATTTTACTTTGGGATATTTTTTTGATAGACTCTCAAAT
ACTGGGTGCATCATTTTACATGGTCCACACCACTCTGCCCAAAAATCTACTAAAGTTGGA
TTTTCAGCCAAAATTGTCTGATCAAAATTTGAATCATTCAAATCAATAATTCCAGGCTCA
ACTTTAGGCTGGTTTTGCTGTTTTAACATTTCTTCTAATTTTCTTTGTTTGATTTTTTCA
ATTTCTGGATCTTCAGACAATGTGTTATCCAAACCTCTTTTACTAAAAAATCTATATTGA
AAGATTATTCATCTGCTGATTTTACAGGAATTGCTTCATATCTTCTTGATTTGCAAATAG
GACATTGATCGATATATTTTGTAAAACTAACTGAAGTGTATGCAATTCCACAATCTCCAC
AAATTCGAAGATTTCTACTTAACTTTCCCATGTTGATTATCAAAAAGTATTATGATTAAA
ACCTAACTCGTCTTACTTTTTTTATTCCAAAAAACAACATTGCTGGTACTGCAAAATAAA
TTCCAATATTCATCAATATCACTCCAACTCCATATCCAAGAACTTGTGATTCTGATTCTG
CATATTTCATTACAGACAATGATGATAATAATGGTGTAATTCCAATCTTTATTGCTTCTT
TGAACATTGGATTTTCTCTTTGCATATCTGCAATGTATGGTGAGAATGAATAGTAAATTT
GGTTAAATCCAGTCATAAATGACATTCCTGACTCAGTATTCATTAATTGATTATCACGAA
TTTCTCTTAAGAGTTGAACTTGTGGTGCCATCTCAGAACCATATGCTGCAGTTGCAATTA
GGCAACCGCCCCCATCATTACTTTCTATTGGAATAACTGTACATTCTCCATTTACTAGAT
TTGTTCCTACACCACATTCTCCAAATTCTTTTTCAACAATTTTCGGTTCACCTAATCCCA
CTGCTTCAAAAATTGTCATTTCAGGATATGTTTTATCAAACCAATCTTTGTATGTGATTT
CATTATTGTATCTCTCTACATAGTACTGTGGATCTAGATTAGGATCAACAAATGGTGCCA
AGACCTTTGGTTCTTCTAGTCCTACAGCCTGATAAATTGAAGAATATTCTGAATAATTGT
CATCAAACCACTTTTTGTAACCTTCTTCATCATTGTATCTGTCTACGTAACTTTGAGGAT
CTTTTGTTTCATCTACAAATGGTGCAGGAATCTCTAGAGGTTCTTCTAGTCCTACAGCCT
GATAAATTGAAGAATATTCTGAATAATTGTCATCAAACCACTTTTTGTAACCTTCTTCAT
CATTGTATCTGTCTACGTAACTTTGAGGATCTTTTGTTTCATCTACAAATGGTGCAGGAA
TCTCTAATTCTTTTGGCTCAGGTACAGCTTCTTTTGGCTCAGGTACAGCTTCTTTTGGCT
CAGGTACAGTTTCTGTTGTTTCTTTTGGTTCAGGATTTACTGCAACAGGTTCATTGACTG
TAATCGTAACTGTTTGTCTATCTGTTTGACTGCCTCTTGTTACAACAATATCAAAAGTGT
ATTCTGCTCCTGGATTATTCCCATGAGATCCTGATGGAGTCCATACAAATTTCCCTGTAC
TTGAATCAATTGTTGCTCCACTAGGTGGATTTTTTTCTAAACTATATACTTCATCTTCAA
CAGAACTGTCTGTAATACTAACAGTAAATGAAACAGTCTTTAATTCATCAATTTCTTTGT
CCGAAATAGGTTTTAATTCCAAAACAAAATCAGGCATCTCAAAAATTTTCTTTCCATCAT
ATTCAATTTTTATTGTGAGACCTTCTTCTTCTTTTTGACTATCTGTGAATGCTGTTGCAT
TGTATATTCCTTGACTAGAAAAGAAATTTTCTACTGGCCTTGGTATCACAGAAAATTCAC
CCTGACCAGGTGCTGGATCAGATAGCATTCCTTTAAAATTCCCACTTGAATCGCGAATTA
TAATGTATACTGTTTCTTTTCCTTCTTGCTCTCCACTGAAAGTGAAAGTCTCATCTATTG
TGTAAAAACTCCTATCTAATGAAAATGATGTAACACTAGCATAAGCAGGCGTTAGCATAA
GTAAAGATAATGAAAATACTGCAAATATTCCTAATTTTGTATTCACAAAACTCCTTTGTC
TTTTAGCCTTTTAAAAAACACGTATAATTTCTTCTAGAGATTTGCAAAGAAATCTTCACA
AAAATTACAAATCAAGCAAAAATCTCATAAACACCCCTCCATTTTGTTTGATTTCCATGT
CATAAAATGTTGGAGCCTTTATTTCCACTTTGAAATTGTGTTTTTTAAAATCAAGCGGTT
CACCATATGCTGTTGCATTTATTTTATAATCTTGGTTTTGAGTTATATCAAATTCTATTC
TTTTAATTGCAAATCCTTCTGTAATTAACAAAAAAGGAATTTCTTCTAACCAACTAAATA
ACAAATATCTCAAGTCTTTTCCTTCTGCAACAAATTTTCTTTGTTCTTTCTCTTCTACTT
TGTCTTGATCAAGTGTTAAATTAATTACAGCATCAGCTGTTACTGAAAATGCTTCTTGAA
GATCTTTTGCTGTAACTTCAATGATTGCATCTGTTGCATGGTCTACAAACTTGTAACTCA
ATTGTATGTTTTGACCTCTTTCTAATTATTAATCTAGTTGGTGTTACTTTGCTTTATCAT
CCATCTCGATGATTCCAAATGCATTCATTTCCGTATCTGTACACTGTGCAAACCATCCCA
CTTTAGGAATTGCCATTTTTGGAACAATTATCTGTCCACCTTTCTCAACAATTTTCTTTG
AAAATTCATCAATTGATGGAACCGTAATTGTATTTGTTATGCCTATTTGCCCCGGAATTC
TCTTTGACAATCCTCCATTAATTCCAGGTTTTTCTTCAGAACCTGTGTTGATTACCCAAT
AATCTATTGGTCCGTCCCACTTTTCAAATTTCCAATCAAAAACTTCTTTGTAGAATTTTT
GAGTTCTTTCTGGATTGTCTGATGGAATATCAAAATGTGAAACTCTTGGCATAATTCTCT
CCCAACTTCTAGTCATAAAATAATTTCTAATTCTATTTTTTACTCGTAAAGTAATTTAAT
ACGATTTTATTTTCAGAATCAAATGGAACCATTTGATTCATTTCTTGTATTTATTACAGA
ATTTTTAGGGAATCATCTCTATGAGGGTATTTTTTTGGCAGCTTTAGTTGAAACTATAGT
TCCTCCAATTCCTACTTTGGCAGTTTTTCCAACAGCTGGCTTTCTAGCTTCCCAACAAGG
AATTCCTCTTATTGGTATAATACCTATGATAATTCTTGGTGCAACTGGTGCTACGATAGG
AACCTCTTCGATTTACTTTATAGCCCTAAAACTTGGTAGAGCCGTTTTACTGCGTTATCT
AAAACACTTTAGAATATCTGAAAAAAAATTAGTTCGTGTTGAGGATTGGTTTGAAAAATA
TGGTGATAAGGCTGTCTTCCTTGGAAGAATGGTTCCTGTTATGCGTGAAATGATTTCAGT
TCCTGCAGGATTACTTAAAATGAAAATCCCAAAATTCATTTTGTATACATTTGCAGGTTC
TTGTATTTGGTCTACTGGAACCATTTTATCTGGATATTATTTTGGAGAGGCAATGGGACT
TGCAACTAGTCAAATTTAGACTTGTTCAAAATCCCTGTCTAAATTTACTCCAATTAATTC
GGCCCATTTTGCCAATTTTTCAATAAATTCTGTATCTTCTTGTGTAAACATGATTTTTAA
TGGAATAATTACATAAAAGAAATTACTAATCAATCGTTCATTATTTTAAAAAAATTGAAA
ACTGCCTAGTTCTGCATATTTATGTCAACTAGCTTTCTTTAATTAGTGACTTTATGCCAG
AAATACTTTCTGCGTTAAGTTCAATTTCTTTATGTTCTGCTAAGACATGCTCTGTAACTA
TTGTCATCAATTCTTCTTCAGTATCTGCTGATGCTGACCATCCGCAATCTTTGCCTGCAT
CTTTACAACTAATGGTTTTTGCCATACTTTTCATAAATTTTCGAGATATTTATCTGATTT
TACAGTAAAGAAATATCTAAATCATAACACCTTATCAAATAATCATCATGGAACTTCCAA
GAGGTATGAAAGACTTTGAGGCTAATGAAAATTCAAACATTGAACATGTAAGAAATCATT
TCAAAAAATTATCTAATTTGTATGGCTTTTCATTCATGGAACCCTCTGTTTTAGAATCCT
TATCTACACTTGAAACCAAATCTGGTCCTGCAATAAGAGACGAAATCTATTATTTCAAAG
ATAAAGGTGATCGTGAGGTTGCTTTGCGTTTTGATTTTACAATGGGTTTGACAAGATATG
CAACTGCTCAAAAATCAATGAAACTTCCTGCAAAAATTTCTGCATTTGGAGGAGTATTTC
GATATGATGAACCTCAAAAAGGAAGATATCGATATTTTCATCAATGGGATGTTGAAGTTT
ATGGCAAGAAAACTTTAGAATCTGAGGCTGAAATTATTGAATTAACCTCACGATTGTTTG
ATTCTTTGTTGCTTAAGGATATTGTAATTGACATTAATCACCGAAATCTTGTTGAATCAT
ACATTAACAAAATATTTGACATAACAGATTCTGACAAAGTAACAGATATTCTAAGAGCAA
TAGACAAAATTGCTAAAAAATCAAAAGATGAAATCTTGACTGAATTTACTAAAAAAGGAT
ACGACACTGCCAAACTTGAAAAAATTCTAGAATTCTCTCAAGTAAAGGGTACAATTTCTG
AAGTTGAAAAAATTTTTGATACTACACAACTAGAATCATGGGATGAATTAAAACAACTTT
TTGATTCATTAGAAAATAGAGGAGTTTCCAACGTTCGAATTAATTTTGGTATAGTCCGTG
GGTTGGATTATTATTCTGGAATGGTCTTTGAAGTTTTTGATAAAAATTCAAAACTTGGTG
CATTAGCTGGTGGGGGAAGATATGATACATTAACAAAAGCATTTGGAAGAGATGATATTG
GTGCTACTGGTGTTGCAGGTGGAGTTGAGAGAATTATTCTTACAATGCAAGAACAAAAAA
TAATTCCTGAAATTTTACAAAATAGAGTTGCAGTTGTTTACATCAATGAAGAGATGCAAA
AAGTTGCTCACTCCATCACATCATTATTGCGGTTAAACAACATTCCTGCTGATATTGATC
TTGCAGGACGTAATCTAAAAAAACAGATGGATAATGCTGGAACTGCTAGATACTCTATAA
TTGTTGGACCTCAAGAACTTGAAAATGGAAATGTTGTCTTGCATGACATGAAAGATGGAA
AAGAAGGTACTATCTCTCTAGAAAAATTAACCGAAGATCCTAATTCTGTTCTTAATTTAG
AAAAGCTCTAGTTAACATCATGATCTCTGGACCTGTAGTTAATGACCCCACTATGATGCA
ATTATTGTTGGCTAGAATGCCTGATGATACATATGGAATTCCATTATTGATGGAACTTTG
TTCTATTTTTACGCCTAATAAATTGGAAAATGTCTTCATATCTTCCTCATCTGCTTCTGG
ATGGATAGCAGCTCCTGAATTGTTTGCTACCATTACGACTCCTGTTTGATTGAAACCCGC
AATTTTCTTCTGAATCGTTTCAACACCTAATACATCTGATATGGTTTGACAATCTTCTTT
TGACAACCATGGTGATACCACAGCTCCTTTATCATTAGCACAAATTACATTTCCTAATGC
TGTTAATTTTGAATCTAACACACCTACTTCTAAATCCAATTCTTTTTTGAGAAAATCAAA
TTCATTTTGATATGCCGTTTTTGGTAACAAAATCCCTTTGTTATTCATTATACACAATGC
TCCAATTAATCTGGTGTTTGCAATTGATGTGAAAAGATAGTTTACTCCAAGATATTTTGC
CAGTTTCTCTGCTTTGGTTTTTGCAAATCCCATTGGAAGTAAAATTGTATTATCGTTAAC
ACTAATGTAAACTCCAATGTTTGGACCACGATACACATCAAATTTGATAATATCCATATC
CACAAAATTGATCGTACAGCGTTATGAACGTAAGGGATCTATTCATGAGTAGAATTATAG
AATTTAACTAGTCTAGCTTTAAATAATAACTGAGAGAAACTCACATCATGCCAATAGCAG
AAAATTTCCCTGAAGGACTAAAACCATTAGGAAAAATTTCAGATGGAGAAGGACACTTTC
ACATTATGTGGGGTCCTGGAAGATCAGATGCTGAAGCATTTTCAGATGCTGATGTAAAAG
CAGCATATGAAGCAAGAGGAGAAGAACAAGTTCCTCTTGGCGTAAGCGGAACAATGGTTG
CAGTTGATTGGGATTCTTGTGTTGCAGATGGTGCATGTATTGAAGCATGTCCTGTTCAAG
TTTTTCAGTGGTATAGAACTGAAAAAGATATTCCTGCAAAAGATGTAGTTGGTCAAACTT
TTGAGGGAACTGGAAGTTCTGTCAAAGATGAAAGAAAAGACATGACTGACAAGGCAGATC
CAATTAGAGAACATGATTGTATATGGTGTATGGCATGTGTTTCTGTTTGTCCTCCACAAG
CAATCAAAGTAGATCAATCAAATGTTGAAAAACATGAAAGTGCTGCAAAAACCCTGTAGA
ATCTAAAATTATTTTTAGAATTTTTATTTTTGTTGATTTTTGTCGATCTATTCTAGTTTA
GTCACGACTAATTTTATCTAGCTTTAAATAATATTTTAAAATAAAATATTTCATGCCAAT
AGATGAGAAATTTGTTGAAAATCTAGAAGTCACTGGAAAGACATTGCACTCAGATGGTGA
AAATAAACACTTCATCTGGGGTAGCGGCAGAACTGATGGTGAGGCATTTTCAAACGATGA
TGTCAAAGCAGCATATGAAGCAAGAGGAGAAGAACAAGTTCCTCTTGGAATTCACGGTAC
AACTGTAGCAGTTGACTGGGATTCTTGTGTTGCAGCAGGTTCTTGTATGAGTGTCTGTCC
TGTTCAAACCTTCCAATGGTATAGAACTGAAAAAGATATCCCAGCAAAAGATGTCAATGG
TGCAACTTTTGACGGAACTGGTTTAACTGAACAAGATGAACGTCTAGATTATACAGATAA
ATCACAACCAATCAGAGAACACGATTGTACACAATGTATGGCTTGCCAAGAAGCATGTCC
AACACACGCAATCTTGATTGAACCATCTTACCAAGAGTATCACGAAAAAGCTGATGGCTC
TTATGTAAAAATGGAATCAAGCTCTGTAAATCCACACGCACACGATTAAAGAAATTTTTT
CTTTTTTCTTATTTTTACAAATTCAATACAGACTCAACAAATTTTAATGTCTATAATCCA
TAATTTTTTGCAGAGGTCGCCTAGCTCGGTAGGGCGCGGGCCTTGAGAGCCTGTGTGCGC
AAGCATACGGGGGTTCAAATCCCTCTCTCTGCGTTTTTAATTTTCTACTTTGGCAAGTTC
TGCAAGCATTGCAGATAGTTGGATTTCAGAATTTGAACCAACTAAAATTCTATAATCATA
TTTTGCAATAATTTCTAAAATATCTGATAACTTGTCATGTTTTGATTTGAAGACTGCGGA
ATTCAAATATTTCAAAAAATCTGATTCTGACATTCCATAAACTTTGATTAATTCAATCAT
CTTTTCTCTGGCCTCTGGAACTTTTCCTGATAATGCAATTTTTAGAACTTCATCTACATC
TGTAGTTTTTGTCAATCCAGCAGATGCTTTTACGTTATCTTCTGAAATTGAACCTAAACT
TGCAGTAGCTTGCATGAGATTTATTGCATGTCTCAAATCCCCTTCAGAATAATCATAAAT
TGCCTTTAACCCCTTTTTGTCTGCCTTTACCTTTTCTTTTTTGGCAATCTCTTCTAGTCT
TTTTATGACATCTTCTTCAGGAACTGCCGTAAATTTGAAAGTAGCACATCTACTCTGAAT
AGGATCAATAATTTTTGAGATGTTGTTTGCAATCAAGATAAATCTACATATTTTTGCAGT
ATCTTCAATAATTCTTCTAAGTGCTGTTTGAGCATCAGAAGTCATTTCATCAGCTTCATC
TAAAATTATAATTTTGAATGGAACATCTGCCATGCCTGCATATCTTGAAAACTTTTTCAC
CTTTTCTCTGACCATTCCAATTCCTCTTTCATCAGATGCGTTTAGTTCTAAGGTGTAATC
CTTAGCATAATCCCCTAAAATCTGTCTGGAGATACATAATGCAGTTGTTGTTTTTCCAAC
ACCAGCTGATCCAGAAAATAATAGGTGAGGCATATCTGTAGGATCTTTGATTAAAGCTTC
AAGACTTCCAATAATTTCTGTTTGATTAACTACTTCAGAAAGTTTCATTGGTCGATATTT
TTCTACCCACATTCCAGTTGCAGCCATATGAGTACATGGAAGCAATTCCCACTAATAAAT
CCGAATTGGTTATTGTATCATCCCCCATTATTCAAATCAAAATTATTCGTAAACTTGTGT
GCGATCAGGCTCAAGTTAATTTAGATCAATTGATCTCACCAAATTGTAAAAAGAATTGAT
CGATCCGAAACTTGAGGATCTTCAAGATGATCAGTGATCTCTAATGGAAATAGATAAAGT
AGAAAAAGTACATTCGATTGGATACCGCCTAAAGGATGCTAAAGTTACAGTTAACCAAGA
CTACAAATTCAATGTGGCTGGTCTCAAGGCTGAAGGAAAACAAGGTGAGGTAAACAACAT
GCCTCAGTGGGTAGGCAAAATCTTAGCAGACAATAATTTGGGAGTTCTTGACTCTCCTGA
TATGATTACTGAACTCAAACAAGCATTATCAAAAGAAAAAATGGTTGGAGAATATCAAAT
ATCTACACTTGATTCTCACTTTTACATTAAACTAAAGGAATCTATGAAAGAATTGAACAG
AGATGATTTTGATAAAGTCGAAAGTATGATGTTGGAATTATTTAGAATGAGGAGAGGAAA
GTTAGTAAAGTTAGCTGACTCTATAAAACTAAATTCAGATTTGTACAACAAACTAACTGT
TGAAGAAGTTGTTTTTTACAAAACCATCTATGAAAATAGTATAGAATTTGAAAATCAAAT
AAAAGGTGAACAAGATGAGTAGTGCTCAAACTAGTACGTTTACTGATTCAGCGTTATCTG
ACAAAGTAAAAGAGTTCTTGACTAGATTCAAAGATGCTAATGGTGAATACAAGTATGTAC
AAGAAATTGATGAGATGATGCCAAAGAATTCAAAATACATTATCGTTGATTACAATGATC
TTATTGTTGAACCTGAAATCATATCTATATTCTCAGAAAATCCTGATAGAATATTTGATG
CATTCTCAAGAGCAATAAAAGAAGCGTTACAAACAAGATTCCCTGATTATGCTGAAAAAA
TTAAAGATGAAGTTCGTGTTAGGTTAGTCAATTATCCTTCTGAACGAAGTCTTAGACAAA
TTAATGCTGAAACTATTGGAACCATTACAAGTGTTTCCGGAATGGTAGTTAGAGCTTCTG
AAGTAAAACCTCTTGCAAAAGAGTTGATCTTTGTTTGTCCTGATGAACATCAGACTAAAG
TGATTCAGATTAAAGGAATGGATGTAAAGGTTCCAGTTGTTTGTGATAATCCAAATTGTA
AACAAAGAGATTTTGATTTAAAACCTGAAGCAAGTAAATTCATTGATTTTCAGATAATGA
GATTACAAGAACTTCCTGAAGATCTGCCTCCTGGACAACTCCCTCACTATATTGATGTGA
CTGTTAGACAGGATTTAGTAGATAATGCTAGGCCTGGAGACAGAATTGTCCTTACAGGGG
TAGTTAGAGTAGAACAAGAGTCTGTTACCGGTGTCACTCGTGGTCATAGTGGACTGTATA
GACTGAGAATTGAAGGAAATAACATTGAATTTTTGGGTGGACGTGGTTCAAAAACTTCAA
GAAAAATTGAAAGAGAAGAAATTTCTCCTGAAGAAGAAAAAATGATTAAAGCATTAGCTG
CTAGTCCTGATGTTTATCAAAGATTAATTGATTCATTTGCTCCACACATCCAAGGACAAT
CATTAATCAAAGAAGCCATTTTGTTACTAATTGTAGGTTCTAATCAAAGACCATTAGGTG
ATGGCAGTAAAATTAGAGGAGACATTAACGTATTTCTTGTTGGTGACCCTGGTACTGCAA
AAAGTGAGATGCTAAAATTTTGTTCTAGAATAGCTCCACGTGGTTTGTATACTTCTGGTA
GAGGTTCAACTGCAGCAGGACTCACTGCTGCAGTTGTAAGAGACAAAACAGGAATTATGA
TGCTAGAAGCTGGTGCAGTTGTACTTGGTGATCAAGGTCTTGTAAGTATAGATGAATTCG
ATAAGATGAAACCTGAGGATAGAAGTGCATTGCACGAAGTCATGGAACAACAGTCTGCAA
GTATTGCAAAAGGTGGTATCGTTGCAACATTAAACGCAAGAACATCTATTTTAGCTGCAG
CAAACCCTATGTATGGAAAATATGATCCATTCAAAAACATCACTGAAAATGTCAATTTAC
CAATTCCTCTTTTGACAAGATTTGATTTGATCTTTGTAGTTAGGGACATTCCAACCAAAG
AACGTGATGAACAAATTGCAAGACACATTATAGAATTACACACTCCTCAAGGAACTGATA
AAAAATCTGTAGTTGATGTTGATTTACTTACAAAATATCTCTCATATGCTAAACGAGGTA
CTCCAGATCTAACAAAAGAGGCAGAACAAAAAATTCTTGATTATTATCTAGAAATGAGAA
ACGTTGAATCTGAGGAAATGATTACAGTTACTCCTAGACAACTTGAGGGTATTATCAGAC
TTTCAACTGCTCGAGCAAGACTACTCATGAAAGATAAGGTAGAAGAAGAGGACGCTGAGC
GTGCAATATTCCTGATTCAAAGCATGCTTCAAGATGCTGGTGTTGATGTTAATACTGGAA
AAGTCGATCTTGGTGTTCTACAAGGAAAACCTAGAAGCGAAGTCTCTAAAATGCAGTTAT
TCATGGATATTCTCAAAGGATTAGAAGGTGACAACAAGATTCCTGTTGAAGAAAAAGCAT
TTGTTAAAGAACTTGAAAAGAGTGAAAAATTCACTGAGGAAGAAGCAAGAAATTACATTA
GAAGAATGCTCAGAGAAGCATCTATTTATGAATCAAAACCCGGTCATTATAACCGAGTAT
GAAAATAGAAAAACTAGAACTTCCAGAATCTGCAATTGAATTTTTAAAATCACAAGGATT
TGAAAAATTATATCCACCACAAGCTGATAGCGTAAAATCTGGATTACTTGACGGAAAAAA
TATACTGGTATCTGCTCCAACTGCAAGTGGAAAAACTTTGATTGCAATGCTTGCAATGAT
GAGTTACATTTCAAAAAATAAAGGCAAAGTGATCTATCTCAGTCCTTTGAGAGCTTTGGC
TGCTGAAAAATTCTCAGAATTTAAAAAATTAGAAAAAGTTGGATTGGGAAATAAAACCAA
AGTTGGAATATCTACTGGTGATTTTGAAAATATTGAAAAAAATCTAGAAAAAAATAGCAT
TTTGATTTTGACTAATGAAAAAATGGATTCTATAATACGACATGGCGCTGAATGGATTGA
TGAAATTGGTTTAGTAATTGCAGATGAAGTTCATCTAATTGGTGATGAAAGTAGAGGTCC
AACATTGGAGATGATCTTAACTCAACTCAAGCTCTTGGAAACAAAACCTCAAATCGTTGG
TCTTAGTGCAACCATTACAAATTCTGATGAAATTGCAGATTGGCTTGAATGTGTTTTAGT
AGAAAATTCTTGGAGACCTGTACCACTTTCAGAAGGAGTATGTGATGCAGGTGAAGTAAC
TATGGCTGATGGCACTGTATTTGAAGTTGAGCGTAGTATACGTGGAACTCCTATTGATTT
AGGCGTGCAATCGGTCAAAGATGGCGGACAATCACTAGTTTTTGCTGAAACCAGAACCCG
CTCAAAATCTCTTGCAACAAAAGCTGCAGATGCAATATCTCAAATCTTGGAGAAAAAAGA
AATATCTCAATTAGAAAAAACTTCAAAAAAAATCCTATCTGAAAATGAACATACAGAATT
GGTAAAAACATTGGCTCTTCTGGTAAAAAAAGGAGTTGCATTTCATCATGCCGGATTAAA
TCAAAACTGTCGAGAAATAATAGAAACAGAATTTAGAAATGGGACTATCAAATTGCTATC
ATCTACTCCAACTTTAGCTGCAGGAGTTAATTTACCTGCAAGAAGAGTTGTAATTTCTAA
TGTAAATAGATACAATGCAAAGGTTGGTGCAAATAGACCAATTAGTATTCTAGAATACAA
ACAGCTTTGTGGAAGAGCAGGACGACCACAATATGATAATCATGGAGAATCAATTATTGT
TGGTAATGGAAATACTGATGATTTAATTGACTATTACATTCATGGGGAACCTGAACCCAT
TGAATCTAAAATTACTGATGACAAATCATTAAGAACACACTTGCTTAGTGTTATTGTAAC
AAATCCTGGAATTAAAAAAGAAGATATTCTAGAATTCTTTTTGCAAACGCTTGGTGGTAT
GCAATCTCGTAAAGCAACTGTAAAATTTGCAATTGATATTTCCTTACGCTTTCTTTCTAG
TCAGTATTTGATTGTCAAAAAAGGTGAAAGATATGCTGCAACTGAATTTGGTAAAAAAAC
TTCAATGCTATACATTGATCCACTTACAGCTACTTACTTTAGGGATGCACTTGAAAATGT
GTCTGAAGAAAGAAAACACACATTTGGATTCCTGCATTTAATTTCAAATTGTGAAGAATT
TTTCCCAAAATTCTCTCTAAGGCAAAAAGACTATGAAACAGCAAGTCTTATGATAGAAAA
CAATTCGTCAGAACTCTTAGAACCAATTTCAGAGTATGATTGCTCTAGAAGTCTTTTGGC
CCTTCAGTCATGGATTACTGAATCTACAGAATTAAACCTCTCTGATAGCCTTGGAATTGA
GTCTGGTGATATGCATAGAATGACTGAAACTGGGAATTGGCTTTGTTACTGCCTAAGAGA
GATTGCAAAACATGTTGAACGGGCAGATTTGCTTGAAGAATTAGGCGATTTACGCAGACG
AATATCTTATGGCATTAGAGAAGAATTACTTGATCTAGTTAGGGTCAAAGGAATAGGTAG
AGTGCGAGCAAGAATTCTATTCAAACATGGAATCAAAAATCTTGATGATCTGGCAAAAAT
TCCTGTGAATAAATTGGCAGAAATAGATAAAATTGGTTCAACCATTGCGGATAACATCAA
GACAGAGTTACGAAGGGTTAGATATTGATTAATTTAGTTATTCCAGCAATTGTTTCATGT
ATTATTGCATTTTTTGTTGTTTTTGTTACTACGCCTCCACTAATCAGATTTTTAGAAAAA
AGAAACATGGCAGTAAAAGATATGAACAAAAAGGAAAACGTTATGGTTGTAAGACCTGGT
GGACCATCAATAATTTTGGGAATAATAGTTTCAGAAATTGTTTTGTATGCATTTTTACAA
CTAAATGAAATTATTGCAATTGTCATTACAACTAGTGCTGCATTTGCAATAGGATATGTT
GATGATAGAAAAGTTATGGGAGGGTGGTTTAAACCTGTAGCGCTTGCTATCGCTGCAATT
CCAATAATTGTATTTGGTGCATATGAAACTGATTTGGCATTTCCATTATTTGGAGATGTA
CAAATTCCTGTTCTCTATATTGGATTGATTATTCTAATGATTCCAATTACTGGAAACACA
ATCAACTCTATTGATGTTTTAAATGGAGTTGCAAGTGGATTTATGGTGATAGCAAGTTTT
TCGTTGTCTATTTGTTTATTCATAATACAAAACTATGAAATTGCAATTGTTAGTTTACCT
CTGGGATTTGTTTCATTAGCATTTTACAAATATCATAAGATACCAAGTAAAATTTTCCCA
GGTGACTCTGGGGCTTTAACTTTGGGTGCAATGTATGGCTCTATAGCAATTGTGGGAGGT
GTAGAAATTATTGCAGCAGTTGCATTACTTCCTGCAGTAATTAACTCATTTTTGTTCCTC
TCAAGCGTAAAGAAAATAGTAGAACACAGGCAAGTCAAAGGAAAACCTGTAGAACATACT
GAAGGTTTCAAATTAAAAGCAACTGATGATAAAACAGCCCCTGTTACTTTGGTGAGATTA
ATTCTTGCAGGAGGACCTATGTCTGAAAAGCAAGTGGGATTTGCAATCTTTAAACTGGCT
GTATTTTCAGGAATTTTGGCTGTAATCACCGCATTCATGATGGGGGTTTCTCTTTGAAGG
CTGGAATTTATGGATTTTTGTTTGCAATGTGGATTTTAATTCTAATTGGTGGTGGAATTA
TGGTAGTTGTTTTAGGTCCCTTCACAATTCAACAATTTGGAGAATTCAATTGGATGATTG
CATCGGGAATAAAAGTTGGAATTGCGATGATTTTGATTATTGCATGGATTTTGATTCTAA
CTAAGATGAAGAATTGGATTTTCAGAAAAGAGATAAAATCTTAACTTTCTAACCATTCTT
TTTGTTTTTTATCGTACTCTTCTCTAGTTTTTCTAATTGTAGCTGGTGAACCCATTACAA
CAACATTCTCAGGAACATCTCTGGTTACAACTGATCCCATTGCAACAACACTGTTTTTTC
CAACAGTCACTCCAGCTTTTAACACTGCACGTGCTCCAATTATTGCACCATCTTCTATTG
TAACTCCAATCATTTTATCACACATTGGATAAGGATCATTTGTTAAAACAGCAGCTGGTC
CAATGAATGCATTTTTACCAATTCTTGAGAGTGGTGGAATGTAAGCTGAACCTTCAATCT
TTGTATTGTCTCCAATCTTTACATCGTAATCTATGTGAACCAGAGATCCGATTTTGACAT
TGTCTCCAATCTCCACATTGTCTCCAACATAACTGAAATGCCAAATTGATACGTTTTGTC
CAATTTTTGCTTTATCTGAAATAAAATTTGTAACCATTTTCTATAAGTGCCATGGTTTTG
CCTTTGTAATAATTTTTTCAGGTAATTTATCTTTGAAATTTTCTAAAAATTCCATTTCTT
GTTTTTTATCACGTAATTCATCAGGAAGCATAATTGGAATTTCTTCAATTATAGGATAAA
ATCTAGTGCATTTTGGACAAAACAAAACCCCTTCTGAAACAATGTCACTTTTTTCATTTA
TCTCAAACAATTCTAAAGGGTGATTCTTGTCAATTGGACATGCTAGTATGTCCGTCATAG
TTTTGTTCATTTTAGATCTAAGTATATTGGAACTCCTTTCTGACTAGATAAAAGTGCAGC
TTCAGCAATCTTTGAAACATTTACTGCTTGTTGTGCTTTTACAATATGTTCATCTTTGCC
TTCAACAGCATTAAGAAAACTTTGAATTTCTAATAGTAAGGGTTCTTGTTTTTCATTTTC
TATATTTTCTATTTCTTCTTGTTTTTCTACTTTGATTTCTTGTGTGATAAAATCTGATGA
AATTCTTGCATCATTACAAATTGCATGAAATTTTCTAATTCTTTTTGGAGTAATCCAATT
TGATGTAATAATTGCAACTTTGTTATCTTTGTATCCTAGCATGATTGTTGCAAAATCTTC
ATGTTCATGTTTGATTTGTCCTGATCTTGCAAATACAACGTTTGGCATTTCATCAAACAA
CCAATTTGCAGTATCAATATCGTGTACTGAAGTATCATAGATTATTCCTACATCTTTAAT
GTGAAGTGGCATTCTGTTTTCTCTATGAAATTCAAGCATAATCAAATCCCCATATTTTTT
TTCTTTAACAAGATTTTTTACAATTCCTACTGCAGGATTAAATCTCTCAATATATCCGCA
GGTTAGAATTACTCTGTTTTTATCTGCAAGTCTTGCAAGTTCTTCACCTTCTTCAGTTTT
GTATGTGAGAGGCTTTTCAACAAAGACATGTTTTTTTGCCTCAAGTAATTTTTTTGCAAT
TTCTGCATGTGTGGATGTTGGTGTAATGACAAATGCACCATCAAATTCTTCAGATGAAAT
CATATTTTCAAGAGATTCATAGTGATTGACAGAATATTTTTCTCCAAATTCTTTACTGCG
TTGTGTGTCTGCATCACAAATCGCACTTAGCACTCCTAATTCTGATAATATTCTAGCATG
ATTCTTGCCCCATCCTCCGGTACCAATCTGAACAATTTTCATCTAATACACCGCAGTTAA
CCAATGAGAATAGTCGTCATTTTTGTTCATTACAATGTCTGTATATTCTTCCATCATCTT
CTTTGTAATGTCTCCAGGTTTGCCATTACTGACTTTCTTTCCATCAAGTGAAATTATGGG
TGTGATCTCAGCTGCAGTTCCTGTTAAAAATACCTCATCAGACATTGCAAGCTCACTACG
TGTAATGTCTCTTTCAACTATTTCAATATCCAGATCTCTTGCAATTTTAATAACTGCATC
GCGAGTAATTCCTTCTAGTGCAGCTGATGCTAATGATGGTGTTGCCATCTGACCCTCTCT
AACAATAAAGATATTCTCACCAGGTGCTTCACTTACATTTCCGTTATGATCAAGTAATAT
TGCTTCATCTACTCCGTTTCTTTTTGCTTCTTGTGTTGCAATGATTGAATTTAGATAATT
TCCACCCATCTTTGCTTGAGGCGGAGTTGACATGTCTGAGAATTTTCTCCATGAGACAAT
TCCTGCAGAGATACCATTCTTGTTAAATAAATCCCCAAAAGGAAACGTAAACATTGCAAC
ATTTGTTGGAGCTTTTTCAGTAACGTGAAGATTTATTCCGTAATCTCCTACAAAATAAAA
TGGTCTAATATAACATGATTTTTTGATTTTATTTTTTTTGCATATTCCAATTATTGCTTC
TGTAATTTCTTTGTCTGAAAAGTTTAATGAAATATTGTAAAACTGTCCTGATCTTCTAAA
TCGTTTTACATGTTCATCTAATCTAAACACATGAAGATTTTTTCCATTCCAATATGCTCT
AATTCCCTCAAAGATAGATGTTCCATAATGTATTGCATGTGTTGTGATTGGAACTTGTGC
TTTTTCTGTTAGAACATATTTTCCATCAAACCAAACATATTTTGAAAGTGGAAGTTTCAT
AGAAAATTTTTTGCTGGATGCGTATTAATCTATTTTCAATTTATTTTGTCTCTTTAATTT
TAGGTAGCAAAATTGTAAAAATTGCCCCTCCTTCATCTAAATTTTGAGCGTAAATTTTGC
CATTATGAGCCTCAACAGCATTTTTACAACTAACTAGCCCTAGACCTGTGCCGTCTTGTT
TTGTAGTGTAAAGTGGCTCAAATACTGCGTCCAGTAAATTTTCTGGTATTCCAGTTCCAT
TGTCTTTTACTGTAATTTTGTCGAATTCTCCCTCTATTTTATAATCAATTATTATCTCAC
CTTGATTTTTTCCAATAGCTTGAACTGAATTTGAGATCATATTGATCAAAACATTTTGTA
ATTGAATTTTATCACACCAAATTTTTTCATTACTTTCTGAAATTGATATTTTGATATTTT
CTGGTATTGAGATTGTATTTAATACATTATTTGATATTTCAGAAAATTCCACAAAGTTCC
TTTCAGGTTCTTTTGCTTTAACAAATGCCAGCACTTCGTCAATTTGATGGTTCATTCGAG
TTACTCCATCTTGTATCATGTCAAAATATTGTTGATTTTCTTTAATTTTTTCAGGATTTT
TCATTTTCATAACTGCTACTGCATTTTTTATTGTAGTTAACGGATTTCTCAAATCATGTG
TAATTCTTGCAGACATTTCCCCGATAGTGGTGAGTCTCTCTGTTTTTACTAATTCATTTT
GATATTTCTCAATTTTTTCTCCCATGTTGATAATTTCATCATAAAGCTCATTGATTTCGG
GAATTTTTGATTTAATTTCTTGTTTTTGTAAATCTCCTTTTGAAATACTATCTATTTTTT
CTTTAATTATTAGAATTGGATTGCTAATTGAACGACTAAGATATACTGCAACAAAAATAG
ATATTCCGATAATTATTCCTGCTACTACAATAATTTCAGTAATTGTTTCTTGAATACTTT
TTTCAATACTATTTGTTGAATAATCTATTACCAAAATCCCAATTTTCTCATTAAGAACTA
TTGAATTTGATACACGAATTATGTTATTATCAATCGTTACTGCCTCTTCATTACTTGTTA
TTGCATTTTGAATAAATTTATCCTCAAAAGTTGTCCCATAATTGTAATCGTTATCAGTTC
CATCCGTTAGTAAACGTCCATCAGGAAACAGGACTAAAACTTGCTGAATATTTTCATCTC
CCTCCAAGTTATCTACTATCTCATTTAATGCATCAAAATCTAATTGATGCATTGGATTTC
GCATTTCACTTTCAGTCAATTTACTTAATGATTGAACTTTTGATATTGTTAGTTCAAAAT
ACTGATCACTTGCTATTTCTGAAATGATTGCCGCTGAAACTGATGTAGAAATTATTAATG
GTAAAATTGTTATTAGTATAATCCTTTGAGTTAACTTCATTTTATCTCAATGATTCCAAT
ATTTTTCTAACTTGTTCTAGATCTTTTTCCAAATCTATTTCAGAAAATTGTGATGTGCGT
GAAATTTTTCCAAGAATCTCAAGTGCTTCAGGAGTTTCATTCATTTCCAACAAGATTGTT
TTCAGATTTTCTTGATCTTCAATATGATTTCCAACAAAAACCATCTGTCTAGGTATGGAA
CCAGTTTTTTCAATCACTTTTACTTTTTCTTTAATGTTGGTTGGTATGTCTTCAAAATCT
AAATTAGATGTGGCACCAACATCCCCTCTGCCTTCTAGAAGCCATATTGGAGTATTTTCA
TCATCTAAGCTAAATACAGGTGTGATGTTTTCTGATGAGGCATCTGCCACATAACCTGCA
TTTTGAAGGTGCGTTAGTGGCAACAAATACCCAGATGTAGATTCTGTATCCTCAAAAACA
ATGGTTTTTCCATTCAGATCATCAAAAGTAATCTCTGATTCTATTGGCACTATGAATACA
GAGTGGTATTCTCTATACCCTTCTTTCCATGACAACAACAATGGATTCATGTCAGCTTGT
TCTGCTACTTTCATTCCAATTAGAGGACTATCAAAGAAAATGTCCATTTCTTTATTGATT
ACACTGTTTATCATCCCTTCTTCGGTTCCAATAATTCTCACAACTCCCTTGTATGTGGTA
TTCTCATCACTTAGTTTTTCAGCCACATAATCTGCTAATGGCTGATATCTTTTTGTCATT
TTTACTGAATCTCTATGAATTGTTCCAATCGTGATTGTTTCATCAAATTCAAGTGGCAAA
TCCTGCAAAATGGTATCGTCTTGAACTGTTATTTCATCAGAATTTGTCATTTCACCTGAT
TCTAAAGAAAAAACCGCTGCAACTGAAATAATTCCAACCACTATTACTGCTAAAATTATT
GGAATTTTCACTTCGCTTTCTCTCACCAACAATGTTTTAAAAAGACTATTCTCTTTTCAT
TTCATGGCAATAACTGCAATTGTTGCAGAAGATGATGAGGCAAACCTAGAATTATTTTCA
GAAATCCTTGAACTAAATAATGTCACTATATTATCTAAAGTTGTCAATGGCAAAGAAGCT
GTAGACTCTTTTGAATCACAAAGACCTGATATTGTATTTCTAGATATTATGATGCCTGAT
TTTGATGGATTGTATGCCCTAGAAAATATTAGAAAAATTGATCCATCCGCTAAAGTAGTA
ATGGTAACAGCTGATACTTCATCTGAAAGTGAAGCCATTCTAGAAAAATTACAACCAAAT
GCTGTAATTCATAAACCATATGAAGTTTCAACTATAACTCATATTATAGAAGATAAATTA
GATCTAAAAATTCAATCAAATTAATCTGTTGACCATCCTTCTTTAGGAAATTTCATTCCT
GCAACTCTTCTAGTTGTATCTTCAACATTTGCAAATTCTTCTACTGTTTTCCAATTCTCT
TCAATAATTTTTGCAACATTTTCAGTCACATCATCTTTCCATGATGTATTGTTTCCAGAT
ACTGCATCATACAATTTTTCTTTTACAGATGAGGCTGAAAGAGATTTTCTCTCCCCTATC
TTTGGATTTAGTCTGTAAATTTTTAACATTAATCCTTCTGCTTTGTCACCCGTATAGGAA
AAATAATCTCCCTTTACTCCTCTTAACACTTGTTTTCTTAATTTCCATGACTTTGGGGAT
AGTAATGGAGGAATGTATTTTTTGAATGGGGCAAAAAATGCATAATCTTCAGTAATCTCA
ATAGAATCTCCAAATTCTGATTCTAGCATTTTCTTTCTAACTTCAAAACTAAATGGAAAA
CTCTTACTGTTAATCTCTTTTTCATTATTTTTGAAAACTACCGGCATTACCTTCACAACA
TCTGCATCTTTTTTTAATTCCTCAATAATTTCTACATGAGCTTTTGTAACAGGATTGAGA
TGTGCAAGATATAGTGCAGTAATCAATTAGATTCACTAAACAAATCTCATATTTCAATGA
TTGATTTTTTTAAAAATTCTATCCGTATGATTCGTACTTGACTTCAAAACTTCCGTCTTC
ACGTTTGTCATGTTCGGTAACAAAGCCTTTTGGTTTTAAGAAGTCCATGACACCATCAAT
TGTACCTTGCCAACCACATACATAGAATATTGTATTTTCTTTAGTAATCTTATCTCCAAT
CAATTCTTCTAATGGTGACATTCCATTATCTCTTGGTCTTAGGAATGTTTCAACTCTGCC
TACTTGACCTGCCCATGATCTATTGAACCATTCTTGAGGTCTACTTATTGCTGCTCTGTA
TTTAAAATTCCATTCATCTTTTCCTCTTCTAATACTCTCATTTTCTAATTCAGTTAACAG
ATCCTTATAGCTTAATTCATCTACATAACTGGCACCATGTAATACCACAATCTCTCGTTT
GTCTCCTGAATCATGTAGATGCTGTGCAAAACTCACAAAAGGTGCAAGACCAGTTCCGCC
ACCAATACAGATGATTCTTCTGTTGTCTTTTTCTCCATTTGGAAGTTCTTCATTGATTAA
CAATGCTCGTCCTGTTGGTTTTAACCAGAGAATCTCATCTCCTTCTTTTGCATTAAACAA
TTGTGTAGTTAGTCTTCCTGGAAGTGGTTTTCTTACCCATCTGATTACAAGTTCAACATA
TTCCCTATTTTCTGGATGTGATGCAATTGAGTATGCCCTTCTTACAATTTTTCCGCCTTC
AACAGGATTTGGTAATCCAAGTGTGATAAATTGACCAGCTTTGTACTCTGGAACTGGACC
TTCTTTTGGAACTAATCTAATAATTACGAGATCTTCTTTTAATAACTGAACATATGTGAT
TGTTGCTTTGTTATCTACTACCATAACGATTCAATCATAATATTGACGGTTAAATATATT
GTGTTAATTTCATACATCGATTTTGTGTTTGACCGCTAAACGTTAATAACCAATTTGAAA
AATGTTAGTGATTCAGAATTCTGAATATGGGCCGGTCGTCTAGTCTGGTAGGATAGGTGC
ATGGCATGCATCGGATCAAGGGTTCAAATCCCTTCCGGTCCACTTTTACTTTTTTAATTT
TGAAAGCATTTTCAATAATTCAGAATCTGCATCTTTTGAAATTTCTTTGATTCTTTCTTC
AGAAATTGAAAATTTTAGATTAATTATTGCATGTACTGCACTTTTTCTTACTTCTACATT
TGTATCTAAAACTGATTCTAGAAAAATTTCTTTTGCTACTTTAGCTTTTAGATGATTTAG
TGCACCAATTGCACATGATCTTACCATAGAACGTTCATCTTTCGCAAGTTTTGTTATGTT
GGGAATCGCATCAGTTTCATTTCTGTTAGCTAATGCTAGTGCGACAAAACCTCTGATATT
CTTACTTGTTGAATTCAAATTTTGAATTAAAAAATCTGAAATTTTATTTTTATTTAATAC
AAGTGAGCTAAATGCTTCTCCTCGTACTTTGATATCATCATCATCTAATTTTGAAATGAT
TTTTTCTAAAATTTCTGGACTGTCTGTTTTATCTAGTGTTTCTAAAATTTTGATTTTTTC
TTCACTACTTCCAGATTCTAGAACTTTTACAATATTTTCCAAATTCTAAATAAAATCCTG
TTTTCTAGTTAATATTAGTTCAAATCTTTCAAAAAAATTTGTTTAGACTAGAAAAAACAC
TTTTAGCTTTAAATTATCCTTAAATACCAAATTTTCCATGTCGACCGAAGCAAGAGACAC
CATATTCATTGGTAAAAAGCCATTGATGGCATATGTTACATCAACATTAATTCAATTGGC
AAACATACCATCCGTCAACATCAAAGCTAGAGGACTCAGCATTGGACGTGCTGTGGATGT
AGCTCAAATCATTGCAAGAAAAACAGAAAATGCAGGATACTCTATCGGAGAAATCAAAAT
CGGCTCCGAATCTTTAGAGTCACAAGACGGTAGAACAAGAAACGTTTCAACAATAGAAAT
TGAAGTAAAGAGAAATCAGGCATAACTGACTTTACTTGTAATTTTTTATTTTATTCTCTT
TTTGAAAATCCGTACTTCTTTTCCATCTTCCTGAATTTTGAAAGTTCTACAAGATCATTG
AATTGATCAAAATTAACTACTTTGTTTTTGTATTTGGAAGTCGTTCCTGTTTTCTTTAAT
TCTTGAAGTATGTTCATTGTGGCAAAAGTATTTGCAAACAATACTGATAACGGGTACAAA
ATTATTTTGAATCCCATTTTGTGCAAGTCTTGTGCTGAACTTATTGGAGTTGCTCCTCCT
TCAATCATGTTTGCAACTAGTGGTGCCTTAATTGACTTTCCAATCTGTTTCATCTCTTCA
ATTGATCTTGGTGCTTCAACAAATACTGCATCTGCACCTGTTTTTTTATTTTGTAATCCT
CTTTCTATTGCTGCATCCAGTCCTTCTGTTGCTCTTGCATCTGTTCTTGCAACAATTATG
AAATCTTTACTTTCTCTTGCATCAATTGCTGCACCAAGCTTTTCAGTATATTCTTCTTGT
GACACAACTTCTTTTCCTTGCATGTGTCCGCATCTTTTTGGCCATCTTTGATCTTCTAGA
AAAATTCCTGATGCCCCTGCAGATTCTAATTCTTTTACAAGCTTCCACACACTTAGTGCA
TTTCCATAACCTGTGTCTGAATCTACTATTACAGGAACTTTAACTGCTCTACAAATTCTC
CTTGCATTGTCAACTGTTTCTGTTGCACCTATGAATCCATAATCTGGCATTCCAAAGAGA
GTAGCTGATGTACCATATCCTGTTTGAAACATTGCATCAAATCCAACCTTCTCTGCAATT
TTTGCACCAATTGCATCATAAACTCCAGGAATAATCAAAGGCTTGTTAGATTTTAGCATA
CTACGTAAATTTTTCATAAATTTACTTTTTTTCTGAATTATTTATGATTTTAAACAACTA
TCTAATTTACTATTGTCTTTTGTACCCATGAGTTTTTTACAATTTCTTAATATCAAAAAA
TTTTACATTATGGCGACATATGCTATTTTTGATTCTCTTCTACCTCAGTATCATAATTCT
TTGAAATAATTGATCGCTATAGATTGTGAATTCTAAAATTTAGTCGATTTTGATCTCTTT
GCCTTTCTTTTCAACATCTTTTGCATCAATCTTTTTTAGTTCTTCTTGAAGAAATTTTCT
GTATTTTTCAGTTTCTTCAGTAGTCATATTTGCAACATTTGAACTCAAGATTGCTCCCAT
TGATGATATTTTTTCCAACAAGTCCATTGCTACAAATCTTCCAACATTTCCTAATCTGAA
AAGAACATCTAATTGCTTTTTTACAATGTCATTGACTTTGTCTACGTCTTGTGCAGTTTC
AGCACCTTTCTCTGTTAGTTGATACTTTCCATCTTTAGTTTCTTGAATTAATCCTTCATC
TAACAATCTTCCTAACAATGGATAGATCAGACCTGGTGATGGTTTCCAAATTCCATTACT
TTGTTCAACTGCATAATCGATAATCTCTTTTCCAGTTTGCTCTTTTTTCTTCAATAATTC
TAGAATGAAGTATCTTGAAAATCCTCTTGGAACTGAACTTCCTACTCTTTGAAACCACTC
AGAAATCATCACTAGTGATATCACTAGTGATATATATGAGCATTTTGGATCACGCCTAGC
AATTACTACATATTTATCCCGCCCTAAGCAAGTTTGTCTTAAAATGGTCGATTCAATTGA
GTTTGATTTGATAATTTGTGGTTCTGGCTTAGCTGGTCTTAGGGCAGCAATTGCAGCTGC
GAAAAAAGGACCTAATCTGAAAATTGGTATTGTATCAAAATTACAAGTAATGCGTTCTCA
CTCTGTTTCTGCAGAAGGTGGAACTGCTGCAGTTATTCAAGAAGATGCAGGTGATACCAT
TGAATCCCATGTTTATGATACTGTAAAGGGCAGTGACTTTCTTGCAGACCAAGATGTTGC
TGAAAGACTTTGTGTTGAGATGCCACAAGAAATCCATCAGTTAGATCATTGGGGCATGCC
ATGGTCTAGAAAAGATGATGGAAGAATTGATCAGCGAAACTTTGGTGGTTATAGTTTTCC
AAGAGCAACTTATGCATCTGACAAAGTTGGTTTCTTTGAAATGCAAACATTGTATGACAC
ATGTCAAAAACATGAAAATATAGAATATCTTAACGAATGGTTTGCAACATCTATTGTTCA
TGATGGTAAAAAATTCATGGGTCTTACGGCAATTGAATTAGGTTCTGGAACATTTTACAC
AATCAAAGGTAAAGCTCTCATCATTGCAACTGGTGGTGCTGGAAGATTGTACAGTTTTTC
AACTTATGCTTTATCATCAACACCTGATGGTTTAGACATGGGATTGCGTGCCGGTATGGC
ACTAAAAGATATGGAGTTTGTACAATTTCATCCTACTGGTATCTTGCCATCTGGTATTTT
GATCACTGAAGGTGCAAGAGGAGAAGGTGGTTATCTTCTTAACAACAAAGGTGAAAGATT
CATGAAAACTTATGCAGCTGGAAAAATGGAATTAGCTCCACGTGATATTGTTTCTCGTTC
TATTATGACAGAAATTCAAGAAGGTCGTGGTTTCAAACATGAAACAGGAGTTGATTGTAT
GAAACTTGATTTGAGACATCTTGGTGATGAAAAAATCAAAGAAAAGTTAGGTGGAATTAG
AGAAATTTCTATCAAATTCTCAGGAATTGATCCTGCTGAAGAATTACTTGACATTAGACC
TGTTTGCCATTACATGATGGGTGGGCTTCATACTGATATTGATGGAGCAACAGAAATCCA
AGGAGTTTGGGCTGCAGGTGAGGCTGCATGTAACAGTGTTCATGGCTCAAACAGACTAGG
TGCAAACTCTACCTCTGAGTGCATTGTTTGGGGTAAAATCACAGGTGAACTTGCAGCTGA
GTATGCTATGAAAAACACAACTGCAGATCAATGGCCACATCACTTGGTTGCAGCAGAAGA
AAAGAGAATCTATGATGGCATCTTTAGAGGAAATGGTGATGCAAATCCATATGAAATTAG
ACAAGAGTTAACTGATGTCATGAATGACAAAGCATATGTTTACAGAAACGAAACTGATCT
TGTTGCAGGTCTTAAGAGAATTCGTGAACTAAAAGCACAAACTTGGAAACATGTTGATGA
TAAAGCAAAAGAGTACAACACTAACTTTTCAAATGTTATGGAACTTGATTCTATGTTCAG
AGTAGCTGAAATTGTATTAATTGGTGCAATTAATAGAAAAGAATCTCGTGGTGCTCATGC
AAGAACTGATTATACTAAAAGAGATGATGCAAACTTTTTGCATCACACATTAGCATATTA
TGATCCAAATGAACCAATCATGAAGACGCATCCAGTGACAATCACTAAGTATCAGCCTGT
GGAGAGGAAATACTAGATGACTCAAGACGAACACAAAGAAGGTTTCAAGGGAATGGCTAA
TCCTAGTCGTTATGGAATTGAAAGAGTAGCTTATTGGTTAATGAGATTAAGTGGTTTAGG
ATTATTAGCATATTTTATCGGTCACATTTATGAAACTAGTAATATTTTACGCGGACGTGT
AGGATGGAATGAGTTTCTCGAATTAACTCAAACCACTGAAGGACACATTGTTTTGGCAAT
TGTAATTGCAATGTGTGTTTTTCATACCGTTAATGGAATTAGAGTAATGTTGGGACATGG
TGGAGTTGGTGTTGGAAAACCTGCAAGACCTGATTATCCATATGACCCAGCATCTCAAAA
TTACAGACACAAGATAGGAATCTATTCTGCAATAATTCTTGCTGCAATTGCTATGATGTA
CGGATTAGCCGTAATGTTTGGTGAGTAAAATGAGAGAAAGTACTATTATGAAAATCCACT
ATGGAACTGCTTTAGCAGCAGTTGCCTTAGTTGCTGTTCACATATTGATGCGTATGACTA
TGAATTTTGCTGACTCTTTAGAATATGAAACTGTTCTTGCAAATTACAAATTCATTCCTT
ATGCTATAATGTTAGAATTAATCCTAGTTTTGCTTTCAGTGCATGGATTTAATGGACTAA
GAGTGATCTTATTGGAACTTAAACAAGGACGTGTATATGAAAAAGCAGTTTCTTATGGCT
GTCTTGCAGCAATGTTTGCACTAATTGCATATGGTTCACGAACAATTATTATGACTAACA
TGGGGATGGTATAGAGATGGCACAAGTTTCTAGTATTGCAGATGACCAATCTTCTCAATC
AATCACACTTAGAATTGCAAGATACAATCCTGAAAAAGACAGTGAACGACAATTCATGGA
ATTCACTGTTCCCTATGAAAAGTGGACTACTGTACTTGAAGCAATTCTTGATGTAAAGAA
ACACTTTGATCATTCTGTTGCAGTTCGTTATTCATGCAGACAAGCAACATGTGGTTCATG
TGGAATGATAATTAATGGAAAACCAAGACTAGCATGCTTTACAAAAATTAGTGAACTTGA
TTCAAATATTGTAACTGTAGAACCAATGAACAACTTCCCAATTATTCGTGACTTGGCTGT
TAAGTTTGAAAGACTATTTGACACTCATCATAAAATCAAACCTTATCTTGATAGGGATGA
TACTGAATTAGAATCTGATGCAAAAGAATTCTTGCAATCTCCAGAAGAATTAGAACAATA
CATCCAATTTGCAAATTGTATCAAATGTGGATTGTGTAATTCTGCATGTCCTACTATGGC
TACTGATTCTTCATTTGTAGGTCCACAAGCACTTGCTCAAGCCTATCGTTATGTGGCAGA
TAGTAGAGACAAAGGAAAAGATTCTAGACTAAAAATCATTGATGAATCTCACGGAATTTG
GAGATGTCATTTCGCAGGCTCTTGTAGTCAGGTGTGTCCAAAAGGTGTTGACCCTGCAAT
GGGAATTCAACTTCTTAGAGGATATATGCTTGGTTTTAGAAGTTAACCAAGTTTTTTTGG
ATTTGGACTATTGTTAACTTGATTGTTAATTTGCTCTGCCATAAAGTGATTTGATACATT
CACTTTAACATCATCAACGCCATCTACTTTCAAAAGATTGTCATGTATATCTTGACAAAT
TTTAAAACCAAACACTGCTGGACAGAATGGACTTGTTAAGTGCAAATCAACTTTAACATC
GCTACCATTGATATCAACTTCATCAATTAATTCTAGTTCTACAATTGATGTGTTAATTTC
TGGATCTACAATCTTTGATAACTCGTCGAATAGTTTTACTCGAAGCTGTTTGATATCTTG
ACTCATGTGGGCAAAAGCGTCGATGCTATATATAACCATTCTAGAACCTTAGGTAATGTA
TCGTTCACGTCTTGGAAATGATTTGAGTGATATTACTTTAGATTATGTTTCATCCATTGA
TGATGATGCTGCAATCACTTTTTATGATATTGTTGGAAGTCAAGCTCATGTTTTGATGTT
ATATCAACAAAAAATAATCACAAAAAGTGATGCAAAGAAGATTCTTTCTTCTTTGGAGAG
CTTGAAAGATGAAACATTTGATTCATCATCTGGTGCTGAAGATATTCATGAATTAATTGA
AGCACTAGTAATCAAAAGGGCTGGAATGTCCAGTGGAGGTAAAATGCACACTGCACGTTC
AAGAAATGATCAAGTTGTTTTAGATATTAGAATGAAAATTAGAGATGATATCAATATTAT
CTGTAATTGTCTTTTAGATACTATTGAAGCACTAGTTTCTGTGGCTAAAAATCACCAAAA
AACAATCATGCCACTTTATACTCATCTTCAACAAGCTCAAGCTGGTTTATTCTCTCATTA
TCTTCTTGCACATGCAGATGTTTTATCAAGAGATTTCCAAAGACTCTATGGAACATTTGA
AAGAATTAATCAAAGTCCATTAGGTGCAGGACCTGTTGGCGGAACAAGTATTTCAATTGA
TAGACGCAGCACTGCAAAGATGTTAGGTTTTGATGATGTAGTTGAAAATTCAATTGATGC
AACTAGCACACGTGACTTTGTAGCAGAGTATGTCTCAATGGTCTCAATTTTAATGACTAA
TCTTAGTAAAATTGCTGAAGATTTTGTAATTTGGTCTACTTCTGAATTTTCTTTTATTGA
ATTATCTGATGAATTTACATCACCATCAAGTGTAATGCCACAAAAGAAAAACCCTGACAT
CTTAGAGCTAACTCGTGGAAAAACATCTGAAGTTATTGGAAATCTTACTGCAATTTTAAC
TACTGTTAAAGGACTGGCCTCTGGTTATGGACGTGATTTACAACAGATAAAATCTTCAAT
TTGGTCTACCTCAAAGATTTCAATCAGTGCTCTTTTAATTTTCAAATCAATGCTTCTTAC
TTTGAAAGTAAATGAAAAACAAATGAAAAAAGTAACAGAATCTAGTAATCTCATTGCTTT
AGATATTGCAGAAAAATTAGTTCAAGAAGGAATTCCATTCCGTGTAACTCATAAAATTGC
TGGCTCTTTAACCCAATTGGCACATTTATCAAAAAAACCGATTTCAAAACTTACTCCATC
TGATATCAAAAAATCTGTGGCTGACACCAAAGTTGATCCTAAACTCGTCTTAGAAATTAT
TTCTTCTATAACTGTGGTATCCTCTTTAAAGGAGAGAAAATCATATGGTTCTTCAGGATA
CGATGAACAAAAACGAATGATTTCAGATAGACTCAAAAAAATTAATGATTTTAGAACTGA
TCTTACTCATAGAGAAAACAAAATCAATTCTTCTCTTGAAGATTTGAAAAAACAAATTGA
TGAAATTATTTAATGAAAAAGAAAAGTAGCGGGTCTAAAGGGATTCGGACCCTTGACAAC
CGGATTAAAAGTCCGGTGCGCTACCTGGCTGCGCCATAGACCCTCACGAAAAATGCTTTA
CGTGTATAATTTAGTCTTTTACAAAATTTATTGTTGTGACAGAAACTTTTAATCTGGCAA
TCTGATTCATTGAACTTGTGCCCTTGTAGTATAGCCCGGTCTAGAATTCGGCCCTGTCAC
GGCTGAGACGCGTGTTCAAATCCCGCCGAGGGCGCCATTATTTTCATTTAATCATTTTCA
AACCGATCACAATTGTTTTTTCGTTCTAAAACTAATGATTTGTAGTCTATATCACAAGAA
TATTAAAATTCAGGCAAATTTTTGATTATTTTGTTGTCTGAAGAGAAAAAAGAATCTGAA
GTAGAAGCAAAACCTGCTGAAGATTTCGCATCAGAAAAACCATCTGCTGAAGACACTGCA
AAAGCAGAAGCTGAAAAAGCCCTTGAAGATGCAAAAAAAGCATCTGATGCAACAGCAAAA
GCAGAAGCTGCAGCAAAAGCAGTAGAAGAAGCTGAAAACGCTGTTAAAGAAGCTCTTGCA
AAAGCTCAAGCTGCAAAAGAAGAAGCTGAAGCTGCTGCGGAAGAAGAATACAAAGCAATT
GCAGCTGAAGTAAAAGCAGATGCTGCAAAAGCAGCTAATTACACCTTTAAGCGACAAGGT
GAAGAAATCTTTAGACGTGAAATGGGAGAACCTGAATTTTGGTTAGAAAAAGAGGATCGT
TTCCCACGACCAATTTTAACTGCTGAACAACAAGAATCTGTTACTAGACAAGTAGAAATT
CCACAAGATCAAACTCCTGCTTATAATCCAGAAAATGTTCTTAGTCCGGAATTTGAAGGA
AAATCAAATTATGAACGAGGTGTAGGTGAAATTTTAGAAGTTGCAAAATTAAAACTTGAA
ACATTAAAGAATAATCCTGATGCAACTGAAAAAGATATCAAAGACACAGAAGATGAAATT
ACTTATTTAGAATCTTTACATGAAAATTACTTTATTGGAATGAATGTATTTAGAACAGCT
CACGGCGGTAGAAGTAAAATAACAGCTAAATGAGGATGATGTGCTTTGGGTAACGTAAGT
TTTGATGTAATGAATGCACGAGTAACTTTCAAAAATGTACCAATTCACTCTTTATCAAAA
TTTGAATTCAAAGATGTGTCTGCTGCATGTGAAGAATTCAAAAAAATTCCTGGCGTTGAT
GAATGTATAATTATTCAAACTGCAAGTAGAGTTGAAATCTTTACAGTAAGTAATGTTGAA
GATGATGATTCTCCTGATGCAAGAAGAGATGAAGCAAAAGGTCTTATCTTAAATCAAGTT
AAAGACACTTGGGTATCATTATCTTCTTTAGAACAAATAGACATTGATCATTTTGATCAA
ACAATTGAGGTTTACAAAGGCAATGATGTCTATCTTAATTTATTACGTTTAGCTGCAGGA
CTTGATTCTTTCGTTGTAGGTAAGAGAGAAGTGTATGATGAAATAGTTCAATCTCTTGAG
AAAGCAAAACAAGCAGGAACTTCTGGTAAGATTTTGAATAAATTATTTGATAGCGTTGTT
CGACTAGCCACAAAAATGAGAGATGCTACTGGAATTGAAAAAGATGTTATCTCTCTTGGT
GATATTGCAGTAAAACTGGTAGATGAAAAAGCTGGCTTGGATGCTAAAAAGAAGGTATTG
TTAATGGGAACTGGTGAATCTGCAGCACAAGTTGCAAAGACTCTCAACAAGAAAGAAGTT
CCTTATGATGTTGCTAGCAGAACTCTTGATAGGGCTACAGGTTTTTCAACTGTTGTGGGT
GGAACTCCTGTTGATTTTAATGATGCATTGGCAGGTTTAGACAAGTATGATATTGTATTT
GTTGCAACAACTGCCGACTATTTCATAATCACTCATGAAAGAATTAGACTAGTTATGGAA
GAAAAGAAGAAAGGTACTCTAATCATGGATATTTCAGAACCAAGAGCTGTTAATGAGGAT
ATCACCTCTCTTCCAGGAATCAAATTATTATTTAGAGATCAAATTGCTGAACTCTACGAA
GAAAGTGTTAAAGCTAGAAAAGGCATTGTTCCTGCAGTTGAAAAAATCATAGACAAAGAA
CTTCCTGTCTTGTCAGTTAGAATGCAAAAATTAGAAAATTAATTTTCTTAAAGACCCTGT
TTTCTCAATAGGAATTGCATAATAGCTTCCTTAGAGTAGTCGATTCCATGTTCCTCTTCA
GTGTGATTTCTAAAGTTTTCAATAACTTGTTCTGTTTCCCCATCAGCTACAAAATCACAT
TCAAAACCATAATCTCTACACTTGAGTTCTGTCATGCTTTTGGAAAAAAAGTCTCACTAT
AAAAATCCACAGGTAATGTTGGTATAGTGATAATAGATCTTGGAAAGAAAACTTGTTCTT
TATCCGTAGGATTCAAACTTGATGCCAAAACTTCCGTCTGGCTTCTTTTCGTGTTCTGTA
ACAAATCCTTGTGGTCCTAAAGAATCAATTACTCCATCAATAGTGCCTTGATAACCACAA
ATGTAGATGATAGTATTTTCAGGTGTAATTTTTTCTCCCACCATTTCTTCTACAGGTGAC
ATTCCTGTCTTTTTATCAGGTGCAAAGAATGATTCTACTCTGCCTACATGACCATTCCAT
GATCTATTGAAAAATTCTTTTGGTCTACTAATAGCTGCTCTATATCTAAAGTTCCATTGA
TCTCTTCCTCGTCTTTCGCTTTCCATCTCTAAATCTGTAAAGAGACGTTTGTAGCTTAAC
TCATCAACATAACTAGCACCATGTAAAACAACCACTTCTCTTTTGTCATTTACATCGTGG
AAATGTTTTGCAAATGCAACAAATGGTGCAATACCTGTACCACCACCAACACAAATTACT
CTTCTTTTATCTTCTTCTCCATTTGGAAGCGTGTCACTAATTTGTAATGCAGTTCCACTA
GGATCACCTAACCAAACTTCATCACCAACACTTGCATAGAATAATTCTGTAGTAACTCTT
CCTGGAAGTGGTTTTCTTACCCATCTAATTACAAATTCAAAATAATCTCTGTTTTCTGCA
TGTGATGCAATGGAATATGCTCTTCTAACAATTTTTTTTTCTGCTGGTATTGGAACACCG
ATTGTCAAAAATTGACCTGTATGATATTCTGGCATTCCTCCTTCTGGAAGTAGTCTGATA
ATTACAAGATCTTCTTTTAATAATTCTCTGTAAATTACCTTAGCCTTTGTCTCACTAACC
ATACCACAAGTTTTTTCGCTACTTTGGATAAATATATTTCTGTTATATCTGATGAAAAAA
TTAATTTCTTAACGAAAATTTGAAACTTTATTCGTTCATTTGTGACATTATTTCATCAAG
AATTTTCTGATTTGCAGCTGCAATAAAAGAAACTCTTGTGTCATAGCTTAGATCCGCATC
TAGTGGATTCAAATTTGCATCCAGTAATAATCCTCCAGCTTCTTTGACAATCAAATAACC
TGCTGCAATATCTTGAATTCTAATTTTATCCCGTAAATCGATGAAAATATCCATTAATCC
TCTTGCAAATAATGCCATTTCGAGCGCGTTAGCACCAAAATGTCTTGTATGATTATGATT
TTCAAATATTGGATGAAGTTTCTTCATTAATTCAGTTGATGCACCTGATGTGTTAATCCC
AACAATTTTGTAAATTGGATCTTTGTTATGTACTTTCATTTGTTCTTGATTGAAATACGA
ACCCTTGTCTTTTGATGCCCAATACATTTCACCATTATGTAGATTCGTGATAACTCCATC
AGTGATGGAGCTAAGTTTGTTTTCTGTTGCAAAAGCTAATGAACTACAAAAGAAAGGGAC
TCCTCTCACTGCATTTGCAGAACCGTCAATTGCATCCATAATTACATAACCTTTTGGTTC
TTTTGATAATTCAACTCTACCACATTCTTCACCTAAAACTACGCATGGAAAATTAATTTC
TTTTAAAAAATCTAGAACCGTTTTTTCTGCAATAATGTCTATGTTTCTTGAAATATCTCC
ACCTGCACCTCTTCCAAAATCCCCTGCAGCATGTTCAGTTCCTGCAAGATCTTTTACATT
TTCGTAAATCTTGTTTGAAACTTCACGAAGAATTTCGATAACTTCCACAAACAATATTTT
TTGCTTCGTAATTTAAGTGAAGAAAATATTTGTTTTGAAAGCATAAATAACAACACATTG
AATTTTGAATGTGAGCGGAAAAGATGAATCAATTTTTAGTAAAAGTGCTTTAATGGGAAC
AAAACCTGGAAAACAAATCATCAAACAAGGTTTATTCAAATCCAAAGGATTCAAATTATT
TAATCAATATAAGCAAGAGGCCGAAGATGGATTCACTCCATTTGCTCAAAGATTTGCAAA
AAATCTCTTTGAACAAATTAATGCTGATCAATCTCCAAATACCACACAACAACAATTTGC
TGAAGAAGTAGGTTCTACTGAAATTATTTTGAATGCATCTGAAATTGAGCCTATCAAATC
TAAATTACAAGATTTTGACACCTTACATGATAGAGTACTTAGAATTTTAAATTCTAATTT
TGTCAAAATGACATTTCCTGTTTTTAATGGTCTTTTTGACGCATCTACAGATTATTTCAA
AGATGATAAAAACACTACAATGAGAGAAGATATTGTTGATGGTCACATTATTGCAATTGA
TCTTAGTGAACCAATGGATAGAATTGTAGATAAAGATGAAGACTTGGAATACTTGGATGA
TTACAAATTGATGAATCCATATATTTTGAAACTTGCAAGAGAAAAAATTTCAAAAGGTGG
CGAAGATGTACTCAAAGAATTTGAAGAGGGTTTTAAACAAGCAAGAATTGGACAATATCT
TGATACAAAATTAAAAGAAAAACCTACTGAAATTACTGAAGAAGAATTAATTGAAAGTTA
CAAAAAATATCGTTCTGTTATGGGAACTGCCGGTAGAAATATGGCTTTAAATCGAGCACC
TTTAGCTGATATTTTTTACACGGGAATGGCAAAAGCTGCTGAATCTGTAGGATGTGGAAA
TGAAATTGAAGATAGTATTAGGGATAAAGCTGCAAAAATTCCTTCTTGGCCATTATTTTA
TTCATTGAAAATGAATGATGCAAAACGTGGATTTGAAGAAACAATGAAACATAGTGAATC
TTATTTGAGAGAAGCAAGAGATGCTCTAGAAAAATTACCTGATAATTTTTCACATACTAA
ATTTTTAGAATTCCTATTTCTTACTGTAGAACATTATAATCAATTTTGGTATAAGAAATT
ACAAGAAGAAAACATTTGGTCAGATTTGAACAAAAATCTTCCAAGAAAGTGATAAAATTG
ATGTGGTCTGAAAAATATCGACCTCAGATTATTTCTGACATGGTTGGAAACGAAGAGTCT
CGTGCAGCAATCATGGAATGGTTTGCCAAATGGAAAAAAGGCACAAAACCTCTACTCTTG
GCTGGCCCTCCTGGAATAGGAAAAACCACTATGGCATTTCTTGTTGCCAAACAATTTGGC
TACGATATGATTGGACTTAATGCAAGTGATGTTAGAAGTAAATCACGAATTAATGAAATT
CTTACTCCTGTATTAGGAAATGTAAGCGTTCTTGGAACTCCAATGATATTTGTTGATGAA
GTAGATGGAATTCATGGTCGTGGAGACTATGGCGGGGTTGCAGCACTTGTTGATATTCTA
AAAGAACCAACTGTTCCAATTATTCTTGCTGCAAATGATGACACTTCTGATAAAATGAAA
AATATCAAAAAAGTTGTTAAAACAATTTCTTTCAAAAAAATTCCTCCACGTCTTCTTCGA
GTTTATTTAGAAAATATTTTGAAAAAAGAAAGTGCTAAACTTAGTCCTGGTTCATTAATC
AAAGTAATCGACAAATCTAGAGGCGACATACGTTCAATGATCAATTTAACACAATCCATG
GTTACAGGATTTAATCCCCAAACAGAAACAACATTTGAAAATATTGATGTTGAAGATGGA
GTTAATGCATTTTTCAAATCAAAATCTGTTGATGAAGCTAGAGGTGTTTTATATTCTATG
CAAATTGATCCTAGAGAAAAAATTAATGCATTTTATTCTAGCATTGTTATGAGTAGTTTA
GATCCTGAAACTCTTGCAAAATATTTGGAAATAATTTCTGAAGCTGATATGTTATATGGA
AAAATTGTTAGAACGCAAAATTGGAGATTACTCAGATATCTTAACGACATTTTGATCAAA
CTTTATCATGATGATGATAGGGTTAGATATGCACAATACAATCTTTCGTGGCCTTTACTT
AATAGAATTCGTTGGGATGGTTCAAAAATAAAATCACTTTCATCTGTTATGGCAAAAAAA
TTACATTTGTCATCTAGTGCATTTGTTACATTTGGATTGCCTTTTGTTTTATTTTGTATA
AAAAATAATGCGTTGGAACTGGAACTAGAAGAAACGTTTGGTGATATTATTGAAAAGGAG
ATTGAATTGATACAATGAGTTGGAGAAAAATACCAATGAAGTTCCCAGGAACTTGTATTG
TATGTAATGAAAAAATTGAGATCAATGAAATCGGTCTTTGGGCTAAAGGACTAGGAGTAA
AACATGAAAAATGTGCTGAAATCAATGAATTACAGTGTATAGTATGTGGTGGTCCTGCAG
GATGTCAACAGTGTGAGTTTCAGGAAATCTGTGATATTGCAAATGTATCTCAATTTTGTA
TGTGTAAGAATTGCAGTGAGCAAAAAACCCCCTTTGACTCCTACCAGAAAACAACCAACA
AAAAATTCCCAATTATTAACTCATAATTTTACAATTTTTTTTCAAACTTGTCTGTTATTT
TCTAAATTTTTTTAAAATAAATTTCTGTAAACTAAATTAATATAGGAAATCGTTTTGGAC
TAGATCACTATCATGCATTCTGAAAAACTCGAAAATTATAACAACAAACACAAAACTTCT
CAACAAGGCGGTGGTCAGGATAGGATCAAAGCCCAGCATGATAAAGGCAAATTAACTGCC
CGAGAAAGAATCGATCTTCTATTAGATGAGGGTAGTTTTACCGAAATCGACCCAATGGTA
ACTCATCATTATCATGAATATGATATGCAGAAAAAGAAGTTCTTTACTGATGGTGTAGTT
GGTGGTTATGGAAATGTCAACGGTAGACAAATCTTCGTATTTGCTTATGATTTCACTGTT
CTTGGTGGAACTCTAAGTCAAATGGGTGCCAAAAAAATTACTAAATTAATGGATCATGCA
GTTAGAACTGGATGTCCAGTTATCGGAATCATGGATTCTGGTGGTGCAAGAATTCAAGAA
GGAATAATGAGTCTTGATGGATTTGCAGATATTTTTTATCATAATCAATTAGCTTCAGGA
GTTGTTCCTCAAATTACAGCAAGTATTGGTCCTTCTGCAGGTGGCTCAGTGTATTCACCA
GCTATGACAGACTTTGTCGTAATGGTGGAAAAGGCAGGATCAATGTTTGTTACTGGTCCT
GATGTTGTAAAGACAGTTTTGGGTGAAGAAATTTCAATGGATGATCTTGGTGGAGCTATG
ACACATGGTTCAAAAAGTGGAGTTGCACATTTTGTTGCACAAAACGAATACGAATGTATG
GATTACATCAAAAAATTAATCTCTTACATACCACAAAATAATTCTGAAGAACCACCAAAA
ATAAAAACCGATGATGATCCAAACAGATTAGATAATAATCTCATTAATGTTATCCCAGAA
AATCCATTACAACCTTATGATATGAAAGAAATTATCAATTCTATTGTAGATAATCATGAG
TTCTTTGAAGTTCATGAATTATTTGCACCAAATATTGTCGTAGGTTATGCTAGAATGGAT
GGTCAAGTAGTTGGAATAATTGCAAACAATCCAATGCATTTAGCAGGAGCACTTGACATT
GATTCATCAAATAAATCTGCACGTTTCATTAGATTCTGTGATGCATTTAACATTCCCATT
ATCACTTTAGTAGATACACCAGGTTACATGCCAGGTTCTAATCAAGAACACAACGGTATC
ATTAGACATGGTAGTAAATTGCTCTATGCATACTGTGAAGCAACCGTTCCAAGAATTACA
CTTGTAATTGGAAAGGCATATGGTGGCGCATACATTGCAATGGGAAGTAAGAACCTTCGA
ACTGACATTAATTATGCATGGCCAACTGCACGTTGTGCTGTACTAGGTGGTGAAGCTGCT
GTAAAAATCATGAACAGAAAAGATTTGGCAGACGCAGATAATCCTGAAGAACTTAAGAAG
AAATTGATTGATGAGTTTACAGAAAAATTCGAAAACCCATACGTTGCAGCATCACACGGA
ACAGTTGATAATGTAATTGATCCCGCAGAAACAAGACCTATGTTGATTAAAGCCCTCAAA
ATGCTTGCAAACAAAAGAGAAAAACAACTTCCTAGAAAACATGGAAATATCAATTTGTGA
TTAAAATGATTGAGAAAGTACTTATTGCAAACAGAGGAGAAATTGCTCTCAGAGTAATTA
GAACATGTAATGCATTAGGTATCAAGACTGTTGCAGTATACTCTGATGAGGATTACAATT
CTTTACATGTAAAGAAAGCTGATGAATCTTATCACATTGGGGAAGCAGCTCCTGCAAAAT
CTTATCTTAATCAAGAAAAAATTCTTGAAGTGATGCTGTCATCTGGTGCAGATGCTGTAC
ATCCAGGTTATGGTTTCCTTTCTGAAAATGATGACTTTGCAAGATTATGTGAAAAAAATA
AAATTAATTTCATTGGTCCATCTGCTGACTCCATGAATCTATGTGGTGATAAGATGGAAT
GTAAAGCAGCAATGTTAAAAGCTCAAGTTCCAACAGTACCTGGAAGTCCAGGATTAGTAG
ATACCGCAGAAGAAGCAGAAAAAATTGCAAATGAAATTGGTTATCCTGTACTCTTGAAAT
CAGTTTATGGTGGTGGAGGTCGTGGAATCAGATTAGTTACCACTGATCAAGAACTACGAG
AAGGTTTTGAAACAGTAACTTCTGAATCTATTGCTGCTGTAGGAAAATCTGCAATCATTG
TTGAAAAATTCCTAGAAAAAACAAGACACATTGAATATCAAATGTGTAGAGATCATCATG
GTAATGCTGTACACCTCTTTGAGAGAGAATGTTCTATTCAAAGAAGAAATCAAAAACTAA
TTGAACAAACTCCTTCCCCTGTTGTAGATGAAGCAAAACGAGAAGAGATTGGTGAATTAG
TTGTTAAAGCAGCAGAAGCTGTCAATTATACTAACCTTGGTACTGCAGAATTCCTTAGAG
CAGATAATGGTGAGTTTTACTTTATTGAGATTAATGCAAGACTCCAAGTAGAACATCCAA
TCAGTGAAATGGTTTCAGGATTAGACTTTGTAAAATTACAAATTGATATTGCAAACGGTG
AAACACTTCCATTCAAACAAAAAGATCTAAAGATGAATGGTTATGCAATTGAATGTAGAA
TCAATGCTGAAGACACATTTTTGGACTTTGCACCTTCAACTGGACCTGTTCCAGATGTAA
CGATTCCTGCAGGACCAAATGTCAGATGTGACACTTATCTATATCCTGGATGTACAGTAT
CTCCATTTTACGATTCATTGATGGCAAAACTCTGTACATGGGGACCAACATTTGAAGAAT
CTAGAACTAGAATGCTTACTGCATTAAATGATATGTATGTTCAAGGTGTTGAAACATCAA
TTCCACTTTACAAAACAATTCTAAACTCTGAAGAATACAAAAACGGTGAACTATCAACTG
ACTTTTTGAAACGTTATGGCATGATTGATAAACTATCTGAAGACCTTAAGAAAGAAAAAG
AAGACAAGAGTGAAGCTGCTTTGGCTGCAGCCATTATTCATTCTGAATACTTTAAGAACA
GAGTTCAAAATGATAACGCAAGCAGTGCAACTTGGAAAAATAAATTGGATTGATGATTAA
TGGACTATAAGATAGCTGATGTTGAAAAATCATTTGAAGGAAAAATTACTGAAAACTTAG
GTAATAATGATTATGTGATTAAGATCAATGACAAAGAACATCAATTGAAAATCCTTAGCA
TGAATGCAAAAGGTATAGAATTCATTTTAGATCAACAATATCATAAAGCAAAATATCTTG
AGACTGCAACTAATGAAATGAATCTTGTAATTGATAATGTTCCAGTTACATTAAACATGA
ATACTCACTTTGACGAAATAGTTTACAAAAACTCTGGCGGTGGTGGCGCAGGTGGTGCTC
AAGTAGCACTCAAAAGTCAAATCCCTGGTAAAGTTGTGTCAATTGCAGTTGCTGAAGGTG
ACTCTGTCAAGAAAGGTGATGTAGTTTGTACTTTAGAATCAATGAAGATGCAAGTTGGAA
TAAAGGCACACAAAGATGGTGAAGTTAAAAATCTCAAAATTAAAGAAGGTGCAACTGTCG
CAAAAGGCGACGTTATTGCAGATTTAGAATAAAAAAGAAATTTTTTTCCTACTTGAGGAA
ATTTTTAATCTCTTCATAGTTTGGCTCTTTTAATGGATCTTCTGAAACCCATTTGTAACC
AATTTTTCCGTCTTCCATAATTACAAATACAGAACGTTTTGCTGCGTTGTAGTCTTTGAT
GTGAAGCAAGTCTTTCATCAAAATGTCATAGTCGCTAATTGTTTTGCTGTTGTAATCCCC
TAACAATGGAAAATTGAAGTTGTGTTTTTCTGCAAATGCTTTATTTGCAAATGGTCCATC
GTTACTAATTGCAACTATTTGTGCACCTGTATCTGCAATTTCTTGCCAAGAATCTCTAAG
TGTACACAATTCTGTCTCACAAACAGGAGAGCTTGCTGCCACAATGAATGTGAGAACGAT
CTTTTTTCCTTTGAATTCATCCAAAGTCCGCAATTTTAGTTCTGTATCTGGAAGCTCAAA
ATTTGGAGCAGTATCTCCAACATTCAATGACATGATCGCATTTTGCCAATGTTCTATAAA
GTAGTTTACAAAAAATATTTTTTTTCGATCCAAACCCCCAAATCTGAAACATACCTTTTT
ATACAAAAATCAGGGTGAAAAGCTAAATTGGTCGGGGAATTAGCGGGCAATTACAGTACT
GTGGTATTGATGTTTGCCTTTGGTATAGCAGCAATGGCACCTGCATTGATTATTTCACGA
ATGGTTTCTCCTCGAAAACGTAGTAACCCTGTAAAATTCTTGCCGATGGAATGTGGTCAA
GTTCCGTCTGGTGAAGGCCGAACTCATTTTATGATGCAGTATTATCCGTACATTCTCATG
TTTGTTGTTTTTGATGTAATGGCAATTTTCTTGTATGCTTGGGGAAGTGCACTGTTAGAA
CTTCCAAAGAGTGCAACTTTGCCAATGATAGGATTTTTAGCTATAATGTTTGGTGCAATG
GCATTTGCGTTATACCAATCAGGGAGACGAAGAATATGGTAGTTTTTTATACAAATCAAA
TTAACGGGGATAGGAGATAAGATTGCTTAAAGACTTAGTAACACCAGAAAACGCAAATGT
CTTTGTAGGAAAACTCGGAGATATTTTAGAAAAAGCAATCGATAAACCATTGGGCTACGC
CATCAATTGGGGTAGAATTTGGTCACTCTGGCCTGTCCACATTGAAACAGCTTGTTGCAG
TGTAGAATTTGGCGCAGCATCAAGTCCAAGATACGATGTTGAAAGATTTGGTATCATCGA
AGCATTTGGATCACTTAGACAATGTGATCTAGTTGTTGTTCAAGGAACTATTACAAGAAA
GATGGCACCACGTCTCAGATTAGTTTATGATCAAATGCCAGAACCAAAGTACGTAATTGC
TATGGGAGCTTGTGCAATTACTGGAGGATTGTATTTCGATTCATACAATGTACTTCCAGG
AATTGACGGAGTAATTCCAGTTGATGTCTATGTTCCAGGTTGCCCACCTAGACCTGAAAC
TCTCATACAAGGATGTATTTTGTTACAAGAGAAAATTAAGAGAATGAAGGCTAGGAAGTT
TGTATAATGAGTAGTGATTCTGAAAAACCAGCAGCAGCAAAACCTGAAGAGAAAGCAGCT
CCTCCTAAGCCTGCACCAAAACCTGCAGCAAAGACTGAAGAAAAACCTGTAGAACTTCCT
GCATTTGAAAAAGGAATTTCTGATAAACTAGTTGAAAAATTTGGCGATAAAATTGAAGTA
GACTTTGTAAAAGAAGACCGAGTTGGAATTAAAGCAAGTAAAGAAAGCGTTCATGATGTG
GCACAATTCATTCGTGATGACTTACATTATGACCATGCAGAATCTGTTTCAGGCGTAGAT
TATCCTGCAGATAATGAAATTGAGGTAGTTTATCATCTTGGCTCTTATACTGATTCTTCT
CTTGCAAGGCAAGTTCTTACATTATCTACACGTGCTCCTAGAGAATCCTCTCCAATTCCA
GGACAAGATTCTACAAAATTACCAAGTCTTAGAGATGTATTCTACAGTGTGGAATTTGGT
GAAAGAGAAGTTTTTGAAATGTTAGGTGTTTACTTTGATGGTCATCCAGATAATAGACGA
TTACTTTTGCCTGAAGATTGGGCAGATTTGCCACCACTTCGAAAGGACTTTGCAATAAAG
GGTAGATGACAATGACTGATATAATGCCACCAGGATTAGCACTGAAAAAAGTTGATGAGA
GAATCATGACTCTTAATGTTGGACCACAACATCCAGGTTCTGGTCACATGAGAATTGTTG
TTCAAATTGATGGTGACTATATTGTTGCATGTGATCCTGATCCAGGATATGTACATCGTG
GAGAAGAAAAGATGGCAGAGTATAGAAACTACATTACCAATGTGCCTCACTTAGAAAGAC
CTGTTATTCATGATTCATGTAATGTTCTTTATCCATACGTTTTAGGTGCTGAAGAAATTC
TTGGAATTGAAGTTCCAGAACGTGCAAAATATGTTAGAGTAATCTGTTCAGAACTAAATC
GATGTATCTATACAATGTATTGGCTTGCAATTTATGGAATTTTCTTAGGTCACTCTACAA
TGTTCATGTGGCCTGCAGGTGACCGAGAACTCTTAATTGATCTCATGGAAAAAGTATCTG
GTGCTAGAGTAACACATGCACACTTTATTCCGGGTGGAGTAAGAAATGACTTACCTGCAA
ACTTTGAAGATGTTTGTTTACGTCAAGTAAATTACTTTGAGAAACGTATCAAAGAATATG
CTGCAGTGTTTTATGATAATCCTATTTTGATTTCAAGAACACAAGACACTGGTGTATTGT
CACGTGAAAATGCAATCAGATATGGAACAACTGGTTCAGTTCTTAGAGCAAGTGGTGTAG
ATTATGACTTGAGAGTTAAAGCACCATATGATGTCTATGATGAATTAGATGTTCATACTA
ACGTATTGAAAGAAGGAGATTCCTATGCTCGTTCTAAAGTACCATGGCTTGACATGATGG
AAAGTTGCAATATCATTAGACAAGCACTACAAAAAATGCCAAAGTCTGGTTCTGTTAGAA
CAAAACTAAAACCAAACCCAAAGACAAAAGGACCTGCTACAGTATACAAACGCGTAGAAT
CTGGCAGAGGTTCTCTTGGATGTTATATTGTATCTGATGGTAAAACTGAACCTTACAGAG
TAAAAATGAGTGTTCCTTCATTTAGAAACTTACTTGCAATGCCAAATCTTTTGATTGGTG
AAAAACTTGGTAACATGCCATCAGTATATTGGAGTCTTAATTATTGGCCAGTGGAGGCAG
ATAGATAAATGTCAGCTCTGGCACCAAAATTCAAACTAAGTGAGTTTATCAAATCTCTTC
TTGATAATGCATTTTGGGTAGTTCTGCTAGTATCGTTAATTGGATTACCTGCAATTCAAG
TAGCATTCTTCTACATTGAAATGCCTGTAATCAATGGCGAATTACTTACACCATTCCTTG
CAATGACTTGGTTGGCAGATCCTACACGTAGTTTACCAATTCTCAAAGCATTCATGGCAA
CTGATATTTTTAGAGTAATGGCATTTCCAGGATTTGGATTTGCAGCACTCATAGCTGCTG
CAACAATTTTTGTTGAAAGAAAAATGCTTGCTAAATTACAACTTAGAGTTGGTCCCTTCT
ATTGTGGAAAGATTGAAGGTATTTTACAATTAATGGGTGATGGTCTAAAACTAATTTCAA
AGGAGATTATTATTCCAGCAAAGGCTGACAAGCCAATATTTTGGGCAGCTCCTGTAATCT
TTGTTGCAACCGCTGCAGCATTTGTTGCGTTAATCCCTGTAGCTCCTGGTTGGGTAGTTG
CAGATGTAGACTTGGGATTGCTAGGTGTTTTTGCAGTAATTGGTTTCTTCCCAATCATAA
CAATTCTTTCAGCATGGTCTGCTAACAGTAAATTCCCATTCATTGGCGGTATTAGAGCAC
TATTCCAGATGGTCTCATTTGAAATTCCACTGATATTGTCCTTGTTGGGAGTTGTAATTC
TTACAGGTACTCTTAACTTATCTGAAATTGCAGCTAGCCAATCAAACTTCCCATGGATTA
TATTTTTGCCAGTTGGCGCAATTGTATTCTTTATCACAATGCTTGCAGAACTAGAAAGAA
TTCCATTTGATTTGCCAGAAGCAGAAAGTGAAATTGTTGCCGGTTGGTTAACTGAGTTCT
CTGGAATGATGTATGGTCTAGTTCAATTAGGAACCTATCTGAAACTTTATGCATTTGCAG
GATTGTTTGTTGTTTTGTTCTTAGGTGGCTGGAACGGTCCAATGGTTGTTCCTCCATTCC
CAGAAGAATTCCTTACTGGAGTTGAAATGGGTCCACTTACTGTAGGTCCATTCCCTGGAT
TGCCATTGTTTGATCAAGAAATGCTAAATGGAACATTATGGTTTGTTCTCAAAACTGTTG
GAGTTATCTTCTTTATTCTCTTACCAAGAGGTGTCTTCCCAAGAATTAGAATTGATATGT
TGTTGAGTCTTGGTTGGACCAAACTAATTGGACTTGCTTTCGTTAACATCTTTATTGCAC
TAGGCTTGCTTTACGCTGGAGTCTTGGGACCAGGAGGATTACAATAATGGGAACTGCAAC
GGGAATTATTCGTGCATTAAACTCGGGAATCAAACATATTGCAATTAAACGATTTACACT
TCGTTATCCTGAAGAGAAACTCAAGTTTGTAGGTGATGGTTACCAATTTGATCCTTCAAC
TGGTGTTGGTATAGCTGGACTCAAAGGACGACACATGTTATTTCATGATCACTGTACTGG
ATGTCAATTATGTTCAATTGCTTGTGAAGGTGTTGCAGAAGCCATTGCAATGGTAAAAGT
TCCTGAAGAGCAAAAACAAAATAAAAAATCTATCATGCCTCAAATTGATTATGGAAAATG
TGTTTTCTGTGGTCTTTGTGTTGATGCATGTCCTTTCTATGCGCTTTACATGACAAATGA
TTATGAATTATCTTCATTTACTAAAGAAGGTCTGATTTACACTCCTGCACAACTTGCAGT
AAAACCATATCTCACACAAGACAGTGAAATTCAAATTACTGATAGAGGTGCAACACATGG
CTGATGCTGCATTCTTAGCCCTTACTGTCATTACAATTGGTTCTGCAATTGCTGCACTTG
AATTAAGATCATTGGTTTATGGCTCTATTGCATTAATGGGAACTCTTGGCGGTATTGCCG
GATTTTTCTTTTTACTAGATGCTCCATTTGTTGCATTGTTCCAACTTGCAGTTTATGTAG
GTTCAATTGCTGTTCTTATCCTGTTTACTGTAATGTTGGTAAAAAGAGAACTCATATTCA
AAAAAATTGAAGATAAAAGAAGAAAGTTTGCCGGAATTGGATTGATGCTTGTTATTATGG
TTGCATTAGGTGCAGTCTTTTTAGATTCTGGAATTAAAACAATAACAACTGATGAACCAC
CTGTTGACTTTAGAGACATTGGTACAGACTTTGTAACATACTACTGGCCTGCACTAATTT
TGATGGGATTAATTCTGGCTGGTTCTGTTACTGGTGCACTTGTATTAGCAAAACGAGAGG
ATGTGGAAAATGACCAACGAACTGATTGATTTTACCCTTGTATCTGTTGCCTTGTTAGGT
ATAGGCATCTATGGTCTTGCAGTTAAACGTAATTTTATCAGAATGCTATTTGCAGTTGAG
ATTGTAATTAACGCTGCAAATCTCAGTTTAGTAGCATTTGGTAGATTTTTGCCACATAGT
GGTGGTCAAACATTAGCATTATTCTCTATTGCAATTGCAGCTGCAGAAGTGGCAGTTGGA
CTATCATTAATCATTGTAGCATATCGTATGTATCAAAATGTCGATATTGCAGACTTTAGG
AGCTTGAAAGGATAATGGAATACGCATTATTACAGGCAGTTTTCTTGCCACTACTCTTAT
CTCCAATAGCCTACATCTTGGGAAGAAAAGTAGGACCAACTCCTGCCATGTGGTTCACAT
TTGCAATATTACTTTACACCACAATCCTTGTAGTTAATGCAGCATTATCTGGAACTGTAG
AAGAACACTATCCATGGACTGAACAATTTGGTGAATTTGGTTTCTTACTTGATGGTTTGG
CATCTCCATTTGCAATAATCATCTATGTGTTATCCACAATTTTGGTACTTTATTCAAAAC
CATACATGATTCACAAATTCCATGAACAATTTGAAGAAGAACAAAAAATCAATCCTTCTT
CAAGTGGACAAAGTTCTGTTGTTGAATCCTCTGCTCTTTCTAATTATGTAAATGCAAAAT
CTGGTCTTTACTTTGCACTTTATCTTGTATTTGCAATGGGAATGCTTGGAACTGTCATGT
CCACAAACCTGATTGAATTTTACATATTCTTTGAGGTTATGTTGATTCCTGGTTTCTTCT
TAGTTGCTCTTTGGGGTGATGGTCCAAGAAGAAAGATTGGTTTAATGTTCCTCTTTTGGA
CTCACGCTGGTGCAGTTGTTTTACTATTAGGATTCTTAATGATTGGACTGACGATTGGTA
GCTTTGATTTTGCTGATATCAAAGAATCTGAAATTCCTCAAGATGTCGTAATGATTTCTG
CAATTGCTATTGCGATTGGTCTTGGAGTAAAACTGGCTGTCTTTATGTTCCATGTTTGGT
TACCTTATGTCCACGGTTCAGCACCTACACCAATTAGTGCACTTTTGTCCCCTGCAATGA
TCGGAATTGGTGCATATGGTGTCTTTAGATTAATTGTTGAATTCTTACCGTCCACATTTG
CAGAGTTGTCTATTTGGTTCCACATTTGGGGTCTTGTTACAATGCTTTATGGTGGTGCAA
TGGCCTTGATGCAAGATGATCTAAAACGATTACTTGCTTATTCTAGTATCAGTCAGATGG
GATACCTGCTATTTGGTATTGGCTCCATGTCTGCAATGGGTCTTGCAGGTGCTGAGATGA
TGTACATCACTCACGGACTTGGAAAAGGTATTCTCTTCATGATGGCTGGAATTATAATTG
TCAAAGTCGGTACACGTAGTATCTCTAAACTTGGTGGTCTTGCTGGAAAGATGCCAATTA
CTGCAGTTTGTGCAGTTATTGGTGCACTTACAATTATGGGTGTTCCACCAACCAGTGGAT
TTATGGGAGAATGGATTCTATTTTACGGAGCATTAGAAACTGCTATTGAAGAAGGTTCTA
CACTTAGAGCAGTAACATTTGGTCTTGGACTTGTTGCAACTGCACTAACAATGGCTTACA
TGTTATGGATGCTAAAACGTGTCTTCTTTGGTAAGACACCTGAACATCTAGAGAAAGTCA
AAGAAGGAAGTTGGTATATGACAGCACCAATGATGGTACTAGCTGGATTTACTGTTGTAC
TTGGAATTTATCCAGATATTTTCTTGAAGACAATCTTACCTTACATGAACGGAGTGTTGG
GAATCTAATATGGCAACTGAATCTATCGGTTTACCATTTGAAGCAACATCTGCTGCAGCA
TGGCTAGTTTGGATTCTGCCATTTGCTGCCGCACTCATCATGCCTGGTATTGGAAAAATC
TCAAAAAGAGCAACAGGTTACGTCGCAGTTGGATTTGCATTAATGAGTGCACTATCAGCT
GCATCTTTGTTACCAGTTGCAATTGAAGCTTCAGAAATTCATCATCAAATTATGTGGATT
GAGGCAATTGGTTTGAAAGGTGGTGTATTAGCTGATCCACTTTCAGTAATTATGGCAAAT
GTTGTTGCATGGATTTCATTCCTCATTATGATTTACAGTACAGGTTACATGAAAGGCGAT
AAAGATATAACAAGATTCTGGTTCTGGATGATGTTCTTTATTGGTTCAATGCAAATTATT
GTGTTATCTGATAACTTACTCCAAGTATTCTTTGGATGGGAGGGTGTAGGTCTTGCATCT
TATGCATTGATCAGCTTTTGGTATCGTGATAAAAAGAAGGATCATGTTGGACAAGAAGGA
CGTACCGTTCTTGGTTTGTTAGATTATTATGCTCCAACACATGCTGGTATGAAGGCATTC
ATCATGACCAAAGTCGGTGATGTGATGATGATTGCGGGTATGCTTTTGATATTTTTGTTT
GCTGGAACATTTGGTTTCAAGGAACTGATGGGAGATCATGAATGGGCTATTGCTATGAAT
GCTCAAGGTATGTTGGTTCCTGCATTTGTGTTGCTATTTGGTGGTGCAATAGGTAAATCT
GCACAATTCCCATTAAACGAATGGCTCTTAGAAGCAATGACTGGTCCAACTGCAGTTTCA
GCATTAATTCACGCAGCAACAATGGTTAAAGCTGGTGTATTCTTAGTTGCAAGAATTGGA
CCAATTGTATTTGCACTAGGCGCTGCAGGAATTATGGCAGACCAATTCTTTGAGATTGTT
GCATGGGTTGGTGCAATAACTGCATTATTACTTGCAACTCAAGGTATGGTTAATCCAGAA
ATCAAGAAAGTTCTAGCATATTCTACTGGTTCACAAATTGGTTACATGATGATGGCATTA
GGTGTTGCAGGACTGTCTCATCAATATGTTGATGGTTATACTGCAGGATTCTTCCACTTA
ATTTCTCACGCAATGTTCAAAGCCTCATTATTCATGGCAGCAGGTTCTCTGTTACACATT
GTTGGTTCTCGTTTCATGACAGATATGGGTGGTTTGCGAAAACATATGAAAAAGACGTAT
GCTTTCATGTGGGCTGCCGGTCTTGGTTTAATGGGAGCGCCATTTATCACAACAGGTTTC
TGGAGTAAAGATGCAATCTTTGCAGCAGTTTATACCTCTGGAAATGAATGGGCATTACCG
CTATTTGCAATTGCAGTGTTAACTGCAATAATTACAGCATTCTATACTACAAGAATGATT
GGTATGGTCTTCTTTGGTAACAAGAGCAAACATATCCAAAAGATGGAAGAAGAAGGACAT
CACATCCATGAAGCATCATTATCGATGTGGGCTCCATACGGAATTCTTGCAGTTCTAACT
ATTGGAATTGGATTAATCGGATTATCTACAGAACATGGATTGCACCATATGTTTGAGGTA
TATCTTGAAGATTCATTTGGAATTCACAGTGAACATGCAAAAGCTGAAGCCTCAATATTG
CCAGAATTCTTGAAAGGAATTAATCCAGTAGCACTTGGTGCCTCACTTGTTGCATTTGCA
ATAGGTATTGGATTAGGTTACATATTCTATATTGGTAGATGGGTTGATCCTGTCAAATTT
GTAAATTCAAACATTTTCTTTTACGCAATTCACAAAGTTATCTTAAGCAGATGGTATCTC
AATGCAATAGTGTATTGGTGCTTTGTAATAGCCCCATTATGGTTAGCAAGAGGTGTATTC
AGATACTTTGAAAAGACAGCTATCGATTACGGTATGAATGACGGATTCCAGAAAGCAACT
GCCTGGGGTGCAAAAGTTGTACAAGGAACTCAGACTGGTGTTTCCCAATCATATCTATTC
GTATTTGGAGCAGGATTACTATTCGTGGTTCTGATATTGTTGATGTAGGAGAGATATGAG
ATGTTAGAAATTACTTCCACACCATTAATACTAATTGCAATTTTAGGAACCGTTGGAGTT
ATTCTTCCAATTATTAGCATTGCAAGAAAAGAAAAAGGCTCTAACTCATTTTATGCTGTA
ATTGCATTTGCCGCATTAATCGTGTCAATGGCCTATGTTGGCTATGAATTCATTAATGAA
AACGTTGCTGCATCTGCTCTATTTTCTGATGATGTAATTGTAGATGATGCGTTTGGTGGA
TTCTTTGCAATTGCAATGTTGATTGTTGCATTGTTCACAACAGTTGGCTCCTTTAATTAT
ATGAGAAAACACAACTCTCCTGCTGTTTACTATTCACTAATCTTACTTGCAACAATCGGT
ATGATTCTTGTTGCATATTCAACTGATTTGGTAATGTTGTTTGTTGCTTGGGAACTCATG
AGTATTCCAACATACATTTTGGTTGGATATATGAAAAAGAACCCAAGCTCAAATGAAGCC
GCATTAAAGTACTTCTTGTTTGGCGCACTGTCTTCTGCAATAATCGTTTACGGAATTGCA
ATATCTTATGGATTAACTGGTTCTACAAATATTGGAGAAGTTATTGAAGGATACTCAACA
CTTGATCCATCCCTATTGCCATTAGCATTACTCTCAGTTGGAATGTTTATTGCAGGATTT
GGATTCAAGATGGGACTTGTTCCATTCCATCAATGGCTCCCAGATACCTATGAAGGTGCA
CCATCTCCAGTTACTGCACTTCTTGCAGCTGCAACCAAAAAAGCAGGATTTGCTGCTGCT
ATCAGAATCATAGTACTTGGAATGATGGCTCTAAATCTTGATTGGACTTTAGCTCTCGGA
ATTATTGCTGTGATGACTATGACAATCGGTAATGTTGCAGCAATCATGCAAAAGAATCTC
TCAAGAATGTTGGCTTATTCTAGTATTGCACATGCTGGATACATCTTGATTGGATTAGCA
GTTGCTCCATACAGCTCTCTTGGCTTACAAGGTTCCTTGTATCAAATATTCAACCATGCC
GTGATGAAAGGTGCTGCCTTTATTGCAATTGCAGGAATTGTAACAACCCTTGCTGTAACT
CATATTGATAAACTCAAAGGACTTGGAAGACGAATGCCTATCACTGCTTTAGGTATGGTG
ATTTCATTATTTGCTCTTGCAGGCGTTCCTCCACTTTCAGGATTTTGGAGTAAATTGATG
TTGTTTGGAAGTGCATTAGATGCTAGTACTGCATTATGGTGGGCTCCATGGCTTGCAATT
GCAGGTGTTCTTAACAGTGCATTATCACTTGCTTACTATGGTTGGATTACAAGAAAGATG
TACTTTGAAGGAGAAACCGAAAAGAGAGTTTCTGAACCAAAATCAATTGTAGCAGTAATG
ATATTCTCAATCATCTTCTTAGTAGGATTCGGTGTTTATCCAGAACCACTACTCAAATTT
GTAGAGTTTGCAACACCAGTCGTTAGTTTAGGACTTATGCCTTAAATGAAGTAAATTTAA
TTAAATTATCTAAATTTATTTTTGCATCACTATCTGGAATCTTTCTTAAACTTGTTCTTG
CTTTTTCAGAATATTCCTTTAACAACTCTTCCATTTTGTTAAAGACATCTCTTGGGTCTG
AACTTTTTTTAATCAATATATTGAACAATTTGTCTTCGTTTTTCCAATCTAACAAATCAT
CTCTAATTTGATAAGCAATTCCAATATTTTTTCCATATTCTGTTAATCCTTCAATTTGTT
CTTCTGTTCCGTTTGCAATGATTGCACCTGTTCTAGCTGCTACTTCAAATGCAGTTGCAG
TTTTGTATTCTATAACTTTGAGATAATCATCAAATGTAACATCTTCACTTGTTTCTAACC
TGTTTTCAATCATTTCTCCTTCACTCATTAGCATTGCAGTAGTTGCCAAATCTTTTGTTA
TTCTAGGATTATCTAATCTAGAACATACTGCTAAAATTAATCCTAAAACAAAATCTCCAG
TAAGCACACTGGTATTATATCCATATTTGATATGGAATGGATCCTTTTGTCTTCTCATTG
TTTCATTGTCAATAATATCATCATGGATAATGGATTCCATATGCAAAAATTCAACTGCAC
ATGATGCTGCAAACGTATTATCATCAACCTTCCCGATACTTTCGGCTGATAGTGTGAGGA
TAATCGGCCTGATTCGTTTTCCTCCTTCTAGAGAATATTTCAAAGGCTCAATGAACTCTG
ATTCTGAATACAAATCTAGTTCTTTATCTAGAGCTTGATCAATTTTTTTGATATATTCTC
CATATGTCTCAAGTAAAGGATTAATCTCGATGTTTTTTCTGTCCAAGATGGCCTCTATTG
AAAAAATTTTCTCATTGTTAATTAAATCTTGGTGCTCCAGCCGGGATTTTCATCGATTGA
TTTTGAACCCGGGATCACTGCCTTGAAAGGGCAGTATGCTTGACCGGTCTACACCACTGG
AACCCAAGAAAATTCTGTATTTTGACCATAAAATCTTTTGTAAACCACAAAGATTTTTTT
ATTGGCAAATTTGGAGTCAAACCATGAACATAACTCAAAAAATTGATGAAATGATTGAAG
AAAGAAGTTTACTAAAACATCCATTTTACCAAGCATGGTCTGATGGAAAATTAACAAAAG
AATCTCTAGCCGGATATTCTAAAGAATATTTCCAACTAGTAAAAGAGGTTCCATCTTTTA
TGGCTCCAATTATTCAACAAGCTCCAGAGTCAGTTGTAAAAGAATTAGTTGAAAATCAAC
AAGAAGAATCTGATCATATTAAACCCTGGATTGCTTTTGCAGGCGAACTTGGAATCTCTG
AAGAAGAATTACTATCATATTCCGGTTTACCAAAAACAAGAAAAGCTGTATCTGATTTGA
ATGAATTAATGGATACTTTTGAAGGTGGCGCATGTGCAATGTATGCATTTGAAAAAGAAA
TTCCAAAAATCAGTCAAACAAAACTTGATGGTTTAGCAGAATTCTATGGTATGACTAGTG
ATGAAGCAACAGAATACTTCAAACTACATACAGAAGCTGACATTAGACACGCAGCATCAT
GGAGAAACATTCTTGAAAAATCTTCAACTGATTATGACAAATTAATTGAGATAGCAGAAA
AATCTATCTCAGCACAAAATTTGTTATTGGACAGTTGTTTTGAAGAATACTGTTAATCTC
ATAACATTTTATACCTAAGAAAAAATTCATCTGCTTAGGGCCCGTAACTCAGCTTGGTAG
AGTAACCGGCTCATAACCGGTGAGCCAAGGGATCGAAGCCCTTCGGGCCCATTATTTTCA
ATTAGTTTTAAAATAAGCAAAATCAAATTTTACTGGCTGCAATGAAGAATCAGAGTTATA
TCTGAATGATGATTGGAAGGCATTTGTCTGAGCTGCCAAACTTATTTAGCAATTTGATTT
TTCACTTTTTCCAAAATCTCGTCATCTACTAGATTCTGTTCATGTAATGCTTCTGTAATT
TGTAAAATATTCAGAATTGAATGCATTTTTACATCTAATTCATTCAAGGCTTCATCTGCT
CCCTCCATTCTGTTTACAATCACATAAGCATCTTTTACTGAAATGTTGACTTCTTTTAAT
GACTTGATTGCATTCACAACAGAACCTCCTGTTGTTGCAACATCATCTATCATAACTACT
TGCATTCCATCATGAATTTTACCTTCAACTGATTTTGAAGTTCCATAATCTTTTGGTTTA
CTTCTAACATAGATCAATGGTTTTACTGTTTCAATTGCCAGTGCTGATGCAATAACCAAA
CCTCCTGTAGGTACTGAAACTATTGAATCAAACTTGTCTAATCCTATATTTTGCGCAATC
TCATTTTCTAGATATTTGACCATTTTCCTAAATTCTTGAGGATAACTTGGAACTAGTCTT
AGATCTACATAGTATGAACTCTTTTTTCCACTGGCTAGTGTAAAATCTCCAAATTTTATG
ATGCCCTTTTGATGCAAAAAGGTTGCAAACTCTTTTACAAATTCCATACCAAAATTAACT
ACACTGGATTTATTTTGGTTTGTATTATGAATGAATTATGCCTGAAATTTGGTTAAATTA
TGGTATTACAGACGTCGTTTTGGACATAAGAGCCGAGAATTTAGAGCAAAAAATTGATTC
TGATGGTAAGATTTTAGATGATTCAGCGATCAATGAAAAACTGAGTACAATAGATTATTC
AAAACCAATGGAACTTGTGGTTTTACATAATTCAAAATCTATTCAAAAAATAATCTCATC
TATGTTTACATTATGTGAGCAAAAATCAAAACCTTTTCCAAAAATCCTTACTGATAAAAA
AATACTGAATCAAGTCAAAGCAGGACTTCCAGAGGGCAGCTCAATTAATGAATTTGATAA
TATGGAAAACACCAATTCTAATCTTGTATTTATGGGCGAAATGGAATTTGATGGTCTTTT
TGGTTATGAGACAGTTTCTACTCGTCTTATCAAAAAATTTGGGTTGGAATCCATGCTTTC
TGCATATGCAAAAAGACAAGGAAATCTTCCTGTTCCTGGACAATATCCTGAAAATCTTCA
AGAAGCAAAGAAATTTTCTGATAATTTTGAAATTCAAGGAATTGAAATTGTTGCAAATTC
TCAGGGCATTGTAGATTTTTCAATTGGACATCCTTCAGAAACTATGTCTAACACAAAGAT
TCTAGAATCAAATTCAATCAAAGATGTTGGTCAACATAAAACAATGATAATTAGTACTGG
TAAAGATGCAAGCAATGATAATCTTGGAAAATCCTTTTCATCTTTATGGAATTGTTCAAA
TGCAATTAAAAAAGATGGACTTGCAATTTTAGTTGCTGAATGTAAAGGTGGATTAGGTTC
TGATGCAATTCAACAGTATATTGAAGATAGATTGACTTTAGAACAATTGAAAAATCCTAC
CAAATATGTTAGTGGTATGGAAGATCTTCTGTTCCTTTCAGAAACACAAAAAAATTTTCA
GATTGGTCTAGTTTCAATTCTACCTGAATTTTATGCAAAGAAACTAAACATGATTTCTTT
GCCTGGAATAAAATATTCTATGGATTATATCTTAAAGACACAAGGTCCAAGACAAAAAGT
TGCTGTAGTTGCAGACGGTGCTAGACTGTTGCTAAGGTAGGAAATTAGGCAAAAAATCTG
ATGGTAATGGTGCACATAAAATTGCCAATCCAATAATTCCAATATATGCTAATTTTCTAT
TTCTTGAAAGTGGCGAAATATCATCTAATGGCATTGCACTAGGATTTCTTGAACTCATTA
TTAGAATTAAAATTGCCATTAACCAATAATTTAACAAAACTAGAATTGCCATACTGCCAA
AAGTTGCATATCTATGTAATTTTGGACCCAACAAAGTTCTGGCCATATGACCTCCATCTA
GTTGCCATGCTGGAAGTAAATTCAAAAATGTAATTAGAAATCCAATCCATGCTGCAAACA
TTATTGGAGTCATAATTACTTCATGTCCTGAACCTCCTTTTCCAAACATTGCAAGACTTG
CAGTCATTAACAATGGCTCTCCTTGCTCCCATTCCATTAGTCTAGATTCTTCAAATAACC
CTGCAGCAATTTCAGGTTCTAAAATTGGTGCAGTATATGCTCCATATATTGAAACAATTA
CTGCAATCACTAATCCTGCTATTGGACCGGCTATTGCAACATCAAACAAAATTTCTCTGT
TGATGGTCAATCCCCTTGATTGAATAAATGCCCCAAATGTTGGGATTCCTATTACTGGTA
GACCTGGAATAAAGTATGGCCATGTAGTTTTTAATCTGTGGGCTTTTGCTGCAATTATGT
GTCCTAGTTCATGAATTCCTAAAATTCCTAGCAAAGATAATGTGTAAACTGCTGCCATCT
CAAGTGGTTCTCCAATTTCAACAATAGAATTTGTTCCAGATGTTCTATAGTATCCATCAA
CCATAACAAATGCAACTACAATTGCAAACAAAGCTCTTGGTGTCCATGCAGTTTTCATCC
ACCTTCTTTGTTTTTTTATCGCAAACTTTTGAATAATAACAAACTTTCCACCATCTTTTT
GCTCTAATCTACATGCAAAACTCATTCCTTCTAATCTTCTTGCTAATTTTTCAAATTTGG
ATTTGAACTCAATATCTTCAATTCGAAACTCCATTGAAAATTCAGTTTTTATAAAATCAC
TTACATCAAAGATGGAATTTACTAAAGAAATTATGTCGTCTTGAGATTCCTCGTCCATTC
TTTATGACTAATTCTTTCCATTAAATGGTCTTTTGGTTTAAAATTAAATATTGATGGTCT
TATCTCTTAGTATGCAAGTAATTCTAAGGCAATTAGGTGATTGTAATATACGACGTGCTG
AATCAAGCGATCTTATACCTGTCATGGAAATCAATCTAAAAACACTTCCTGAACATTATT
CTGATTATTTCTATGAGAGTTTACTTGCAGAACTACCTGAGGCATTTATTGTTGCAGAGA
TTGGAGGTAAACATGTTGGATACATAATGTGTAAAACTGAATATGGATTCTCAAATTTCA
AAAAACTCGGGTTTGTAAAAAAAGGACATGTTGTTTCAGTTGCTGTTCTTGATGATTATA
GAAAACGAGGTATAGGAAAAGCACTCGTTGAAGAGTCTGTAAATGGAGTCAAATTGCGAA
AATGTGATGAATTCTATTTGGAAGTGAGATGTAGTAATGTTGAGGCTGTAAGGCTATATG
AAAAACTTGGATTTGTAATAAGACAACAACTAAACGCCTATTATCGTGATGGCGAAGACG
CATACCTTATGGCAATTGAATTAACTTAGATAAAACCAATAAATAACTCTCAAAAAATTT
CCCGCCATGGACAAACGCAAAGGAATGGGAATCACAATTTTTGTTCTTTGTATTGGTGGA
TTTTTTCTATATGCTTACTTATTGATGCTTTCTGAATGGAGTCCAATTGTTTTACAACTA
TCTGTATTAATGATTGCAGGAGGAATTCTTGGAGTTGTTGCATGGATAGGATATGTTATG
GCAACAACAAAACCTTCTCCTGCATCAATTACTTCAGACGACTAGATTACTTGAAAATTT
TAACATCTACAACTGTTTGATAATATCTTGGGCCAACAGGTCTGACAATTTTTGATCCTA
ATATCTCTGATTTTATTGGTGAAACTTTTAGATAATGTTCTTCTGAAAGTTTTCCTGCAT
CTGATTTTTTGTCTGCATGTATGTGAGAATAATAGTGAATTATACCACCATCTTTTGTGG
TTTTAATTGCAGATTCTAAAAATTCATCAGAACGCTCAGGAAGCAACATCAAAGTTCTAT
CTGATTTATCTACCAATTGTTCGTTGATTGTTTGTGTTGCATCTCCGTTAATGGAAATAA
CTTCTCCTGCAAGTTTGTTTAGTTTTATGTTTCTCTCACACAATTCTGATGCAATTGGAT
TGATGTCAAGGCTGTACACTGTACATTTTTTCTTTTTTGCAGCTATTATTGAAAACATTC
CAACACCTGCAAACATGTTTGTCATGATTTCTTCTTCTTGAATCAGGTTGGCAATTCTAT
CCCTTTCAGTAGATAATCTGGGAGAAAAAAATGCATTTTCTACATCTACAATGAATTTAC
AGCCAAATTCTCGATATTCTGTCTCGGTATTATCTTCCCCTGCAATAATCTCAAGATTCC
TTGTACGAAAATCCCCTTCTACTGCTGATGCCTGATAAAATACACTTCTTACAATCTTTA
CGTCATTCAATAGAGTTTCTCCGATAATCTTTTTCTTAGATAGTAGAGAATCTGGAATTC
TTACAATGATTATCTCGCCAATTTGATCAAAGGCTGAAATCAATTCTTCGCTTTCTTTTG
GTGAAAGTATACTTTCCAGTGATTTTTTTAGCATTCGAGTCAATTTTTGTAATAGAAATT
TCCAGATGATTTCTGGTCTTTGTCTAATCGACTTTCTAACTTGTTTACTCTTGGTCTAAG
ACTCTTTTCGTCCCGTCTAAATGACATGTCAAGTGATTTTAGAAATCTGTTCATTGCATC
TGATTTTGGTAGTGGCGATGTAGCTTTTCCTGCAGCCCCTGATTCACCTTCAAAAATTAC
CATCGTATCTGAAATCAAATCCATTAACTGTAAATCATGATCAATGACAATAGCTGATTT
TCCAAATGAACGAACAAACTTTTGTAAGAATTTTGCAACTGCAATTCTATCTTCAACATC
CAAAAATGCTGATGGTTCATCTAATGCATACAAATCAACTTTTTGTAAAAGACAAGATGC
AACTGCTACTTTTTGTAATTCTCCTCCTGAGAGATTTTTTACTGATTTGGTATAGAGTTT
TTTGATTTTTAGAGGATCAAGGATTTGTTCTTCTTCCATACTTCCTTCTACTGGACTTCC
ATTTGCTTTATCTAGTAATGCAACAACTTCTACATCTACATCATTTTGAAGATATTGTGG
TTTGTATGCTATCTTGATCTTTTTATCAACTTCTCCTGAATCTGGTTTTTCCACACCTGC
AATCATCTTCATCATTGTTGTTTTTCCAAGTGCATTTGCACCCATAATCCCAAGAACTTC
TCCTTTCCTTACCTGACCAGGCTCAACTTCAACTGAGAATGAAGGATATTTTTTTGTTAA
TTTTGGATATTTTACAATTTCACTTCCTTCTTGAAATTCATCAGTAGATGTAGATGAAAC
ATCAAAGGAAAATGCTTTGTCTCTAAATCTTACATTTTCGTTTGGTAAATATCCATCAAG
AAAAACATTGATTCCAACTTTGGTTGAAAGAATATTTGATACGATTCCATATGCTGATGG
TTCTCCATAAAGTACTTCAATATAATCACTAAGAAAATCAAGTAATGTCAAGTCATGTTC
TACAACCATAACACTTTTTCCAAGTTTTGCAAGACTTTGAATAACCCGTGCTACTCCTGT
TCTTTGAAAAACATCATTGTAAGATGATGGTTCATCAAAAAAGTAAAATTCTGTATCTTT
TGAAGCTGCAGCAGCTACTGCAATTCTTTGTAATTCTCCACCACTTAACTCCTTTAAGCT
TTGATCAACAGAGTTTTGTAATCCAAGTTCTTTGATTAATTCTCTTGATACACCTCTCTC
ATCATATTTTTCAATGAGTTCTTTACCGGTTCCATCAAATGCTTGTGCAATCTGATGAAC
TTGTTGAGGTTTTATTGATGCACGAATTTGATTTTGTTTAATTTTTTCAAAATGTTGTTT
TAACTCTGTTCCACTATAGTATTTCAATATCTCATCCCACTCTGGAGGATTTTCATATCT
TCCAAGATTTGGCTTTAGATTACCTGATAGTATATTTACAACAGTACTTTTCCCCATACC
GTTTCTTCCAAGTAATCCGACTACCTCTCCTTTCTTCGGAGTTGGCAATTTGTATAATCG
GAATGAATTTGGACCATATTGGTGAATTTTATCAGTAGCTAATTCACTTGCTAAATTAAC
AATTGTAATTGCATCAAATGGACATACTTTGACACATATTCCACACCCATTACAGATATC
CTCATCAATCTGAGCTTTTTTTGATTCCTCATTTAGTACAATACAATCTGCGCCTGATTT
GTTCACTGGACAGTATTTTATGCACTCTAAACCACATTTTTTAGGCTGACAGAGTTCGTG
ATCTAAAACTCCGACTCTATGCGTCATGTGCTAGAGCGGTCATCTCTTTGTTTTATACCT
ATTTTGGAGCCATTATCCGGTTTCGTTACGTTAATAATTGAGATTTTAACATTGATTTTC
AAGCCGGCCATAGCGTTAGGGTGCGACCCAATCCCTTTCCGAACTTGGAAGTCAAACCTG
ACGTCGCTGTTGTGCTACTAAGATGCGAGAGCCCTTGGGAAGCAACAGTGCTGGCATTTT
CTCATTTACAATCTATTAATAATGAAATTATTCAAAACCTTACATGCCAAACTGTTCTGT
TTGTGGAGAAATATGTGATAACGATATTAGATTGATGAATCACATGATGGAAAAACATGG
ATGGAGAAATCCAAATGTTGGAAAACCTGATAGAAACAGTAGAGGTTACTAGTTTACAAC
TTTTGTAAATAATCTAAAATTAATCTAACACCAAAACCAGTTGCGCCTTTTGGATTGTAT
GATTTTTCTTTTGTAGCTGTTTGTGTCCAAGCTACACCTGCAATATCCAAATGTGTCCAA
GGGGTATCTTCAATTGCATTTCTCAAAAATGCTGCAGCAGTTATTGTTCCAGCTGCTCTT
CCTATACCCATATTTTTCATATCTGCTACATCTGATTTTATCATATCCATAAATTCTTGA
TTTAATGGAAGCTCCCAAATCTGTTCTGTAGTATTTTTTGATGATTCAAAAATTTTCTTT
GATAACTTTTCATTATTTGAAACCATTCCGGCTACATTAGTTCCTAATGCTATGATGCAT
GCTCCAGTTAATGTTGCAAAGTCAATAATTGCCTTGGGTGCGTAATGTTTTTCTCCATAT
GCTAATGCATCAGCTAAAATCAATCTTCCTTCAGCATCCGTGTTGAGAATTTCTGCTGTC
TTTCCATTGTACAGTTTTATTATGTCTCCTGGTCTATACGATTCTCCTCCTGGCATATTT
TCAACAGATGGAACTATTCCAATTACATTAATTGGTAATTTTAATTCTGAAATTGCTTTC
ATAATTCCTAATACTGTACACCCACCACATTTATCAAATTTCATTTCATCCATATTTGCT
CCAGGTTTTAATGAAATTCCTCCAGTATCAAATGTCACAGCTTTTCCAACAAGTACAATT
GGTTTTTCATTTCTTGAACCTCGATTATGTTCCATGATGATTAATTTTGGTTCATTTTTA
CTTCCTTGTCCAACTGCGGTAATGCCTCCAAACCCTTTCTTTTTCAGTTCTGGTTTTGAA
ATAATTTTACATTTCATTTTATTTTTTGATATAGTTTTTGCAAAATTTGCTAGTGTTGAT
GGTGTACACTCGTTTGGAGGTAAATTAGCAATACTTTTTGTGAATATTGCCCCCTCTGCA
ACAATCTCTGCTGTCTTTATTGATTTTAGAACCTTGTTTGATTTTGGAACGATTATTGTC
ATATCTGGTGAATTTTCTTCTTTTTCAGCCTTGAATTTTTCAAATTTGTATAATGCCATC
TTTGCTCCTTCTACAACTTGTGTTGTAGAAGAAACCTGCTCTATGACAAATGTCGGAGGT
ATGATTATTGAAAATTCTTTTAATTTTAATTCACGTGCTTTTTGAGCAATTTTACCTGAA
ATTTGTCTGAAAGTATCTTTTGTAATGTCTTCTTTTTTTCCAATTCCTGCAATTAAGATT
CTTTGAAATTGTTTTTTCCCTGTAGATGGAATAACCATTAATTTGCCTAATTTTCCTTCT
ATGTCTTTAAGAGATTGATTAACTACAAATGATGTTTTTGCGTCTAATTTTGGTAATCCT
AAAACTTTATCTGATTTTTCTAATGCAAATGCACAAAGAAGTTGTGTTTTCTTTGGGGTG
TTTTGTACTTTAATTTTCATACGTATGTATGATTTTCATAGTCATATTTAGATTTATGAT
TATGTGCATTCTCTTAGCATTTCATTAATCACTGCAGAAAAACTTACAGTTCCAGCAGTT
TCTTTAATTTTCTTTGCTTGAAGATTTCTTACTTTTTTTGCTACATCGTCATCAATCATT
ATTGTTCTTCGTTCTGCCATTTGAATAAAATCTTGTTTTTAATTATTAAAACCTATTTTT
AGTATTCAAATGTGAACTTCATCTTCAATTTTTATACTTCCACTTTTGGAAATAAAATCA
ACTTTTCTAAGTAAAACTGCTTTGACTAATTTACAATTTTCTGTATGTTGATTGATTGTT
TCCATTTTTGGGATTTTTTTTGTTTGAAAAATAACTCTTATCAATGAAAAAATACCTGCA
AAGTTTTTTCATTAAATGTTATACATTTCCCTTTAGCAAAAAATCAACAAATTTTGTATA
TTTTACGCACAAAAAATTGGTTTAAATTAAAAATTATTCTAATTTTAAACACTAGGAGTT
TGTTTATGATTTGGGAAGCATTCTCTACAATAAACAGGTCTGTCTTCTTTAGGTTTGAAT
GGTACTTGACATTCATTTCCACAATCACCACATGTTGCTGTGTGCATCTCTCTTTGTCTA
TTGAATCTTGATCTCCCAAATCTATCCCCACTACGTCTCTGAGGTCTGTGATTTGGGAAG
CATTCTCTACAATAAACAGGTCTGTCTTCTTTAGGTTTGAATGGTACTTGACATTCATTT
CCACAATCACCACATGTTGCTGTGTGCATTTCTCTTTCTTCTCCAAAGGACATATCTTTC
AAAAATTTGAAACAATATACTGTAATTAAACTATTGTAAACTCCTGATATTTTCTTATGG
TTATTCTTTTTTTAATACCGTGATCTTCTCTTAGATTTTCGTTAATGTGTTTTAGAAGTA
GATTTTTATTAAATTTGGAGTCAAAACGATCGATATGGGGCTCAATTATTATCAAATTAA
GAAACATGTTCTGAGAGCTCGAAAATTAGTTATCAAAGCCACAAATACTGCTGGTTCAGG
TCATCCAGGCGGTTCATTTTCTATGGCTGAAATTTTAGGTTGTTTATTCAACAAATATCT
AAAATTTGATCCTAAAAATCCACAATGGGAAGATAGAGATCGTTTAGTGTTATCAAAAGG
TCATGCTGCCCCGGGTTTATTTTCAAATATGGCAGTTGCAGGATATTTTCCAGAATCAGA
ACTTGAAACTTTGAGAAAATTTGGAAGTAAACTACAAGGTCATCCTGATTTGAAATGTCC
TGGTGTTGAATTTTGTGGTGGCTCGTTAGGTACTGGTTTATCCTATTCTGTTGGAATTGC
ACTTGCAGGAAAAATTGATTCTAAAGACTATCATGTCTATACAATTATTGGAGATGGAGA
ATCCGATGAAGGTCAGGTTTGGGAAGCTGCGATGACTGCAGCAAAATACAAAGTTGATAA
TCTTACTGTTTTTCTTGACAGGAATTTTATCCAACAAGATTCTTACACTGAAAAAATTAT
GCCACTTGACAAAAAGTTAGAAACTGATGATCTTTCTGAAATGTGGAAAGATGCTTCTAG
ATGGAAAACAGGTGACAAATGGAGATCTTTTGGTTGGAATGTAATTGAAATTGATGGTCA
TCGAGTTGAACAGATTGATGCAGCTATTACAAAAGCAAATACGATAAAAGGTGTCCCAAC
AATAATTATCTCAAGAACAATTAAAGGAAAAGCTGTTGAACATATGGAAGATAATCCTGC
ATGGCATGGAAAGGCACCTGATTCTGATGTTGTTCCAATTATCAACATGGAATTAGATTC
TCAGTTTATGATTGCACCATCAATTATTGCTGGTGATATGTCAAATCTTGAAAATGAAGT
TAAGAGATGTGTTTCTGGAAGAGCTGATTACATTCATCTAGATGTCATGGATGGTCAATT
TGTTCCAAACAAAACATTTGATCATATTAAAATCAAAGAATTACGTCCACTTACCGTAAT
CCCATTTGATTCTCATTTGATGATTAACGAACCTGTAAAACATGTTAGAGATTACATTGA
TGCAGGTAGTGATATCATTACTGTACATGCAGAAGTAACTGATGAATCTAGTTTTGGAGA
AATTCATGATGTATTAAAACAAAATCAAGTTGGTATTGGTTTTGCAATAAATCCTGATAC
GGAATTACCTGAATGGTCTTACAAATTCATACCTTCACTTGATCAGCTTATTGTGATGTC
TGTAGTTCCCGGAAAATCTGGTCAGAAATACATTGAGGAAACTCATGCAAAAATGGCTAG
ATTGAATACTATTCTAAACGAGCATAATTTTTCCGGATACATTGAGGCTGATGGCGGAGT
AAATCTTGAAAATATAGGCTCGGTTTTTGCAGATGGAGCACGTGCTTTTGTTGGAGGAGG
AGCAATTATCGGACAACAAGATGTTCGTGCTGCAATTAGAGACTTTAGAACTGAAGTATT
GTCTTCTAGAAGACAACTATTGCTTGACAAAGCAAATGATCTAGGGGGCACTGAATTAGT
TAACAAATGGATTGGATTGCATGTTGTTGGTGAAAAACAAGAACAAATTAAAAAAATTGC
AGAGGAGAGAGGATACCTTTGAATGAACCAGTAATGACTGACATGCGTTCAGAATATTCA
AAATCTCTGATTCAACTTGGAAAAGAGAATCCAAATGTTGTTGTATTGGGAGCTGATACT
ACTGATTCATTAAAAACATCTGGTTTTGGAAAAGAATTTCCAAATAGATTTTTTAATGTT
GGAATTGCTGAAGCAAATCTTGTTACAACTTCTGCCGGCTTGGCAGTATCTGGAAAAATA
CCTTTTGCAAGTACATATGCTATATTTCTACCAGGAAGAGCAGTTGATCAAATCCGAAAC
AATGTGGCGTATCCTTCCCCACCTGGAAAAAAAGGTCTTAATGTAAAATTTGTTGTTTCT
CATGGAGGACTTTCAGTTGGACCTGATGGTGGTTCACACCAACAAATTGAGGACATTGGA
ATAATGAGAGTTATCCCAAATTTCCGAGTATTCATTCCTGCAGATACAATTGCAGTTTCT
AAACTAACTTCTTTGATGGCAAATGAATATGGACCATTTTACATGAGAATGGCAAGATCC
AAAACACCTTTGGTTCATTCAGATTCTCAAAACTTTGAAACTGGAAAAGCAATAACCTTG
AGAGACGGTTCTGATTGTACAATTGCTGCTTGTGGAATCACTGTGAGAATGGCATTGGAA
GCTGCTGAATCACTCCAACAAGAGGGAATTTCTTGTAGAGTATTGGATATGTTTTCTATA
AAACCAATTGATAATGCAACTTTAGAAAAAGCTGCTCGTGAAACTGGATGTATTGTTACT
GCAGAAGAGCATAATATTGTAGGTGGAATGGGTTCTGCAGTCGCAGAATCTGTTTCTGAA
TCATATCCTGTACCCATAAAGAGAATTGGTGCTCAAGATATGTTTGGTGAATCTGCCCGA
GACAAAGAGATTCCTTTACTTTTAGAAAAGCATGGAATAACATCTTTTAATATGGTAAAA
CAAGTCAAAGAAGTTAGGAGCAAAAAATTATGAAAATATTTCTTGATACTGCCAATTTAG
AATCAATAAAAAAATTCAATGACATGGGATTACTTGATGGAATCACTACAAACCCATCTC
TTATGTCTAAAGAAAAAGGTAATCCTAAAGATGCAATGGAAGAGATTACAAAAATCATCA
AAGGTGATGTGAGTCTAGAAGTTGTCAGCACTGATTTTTCTGGAATGGTTGATGAAGGAA
AACGACTACGTCAATATGGTGACAATGTTGTTGTTAAAGTTCCTATGACTCCTGATGGCT
TGAAAGCTTGTAAATCACTTTCATCTGAAGGTATTCCTGTAAATGTGACATTAGTTTTTT
CACCAAACCAAGCTCTACTTGCTGCAAAATCTGGCGCAAAATATGTTAGCCCATTTATTG
GAAGATTAGATGATATTGGTCAAGATGGTATGAATCTGATTCAAGATATTAAAGATATTT
TCAAAAACTACCCTCATCTAAAAACCGAAATTCTGGTTGCAAGTGTACGTCACCCAATGC
ATGTAGTTGAAGCTGCAAAAATTGGAGCTGATGTGGTGACTTTACCTCCTGGAGTTTTAG
ATAAAATGCTTCAACATCCATTGACAAAAATTGGTTTAGAAAATTTCCTCAAAGATTGGG
AAAAAGTCAAAGCTGAAAATCCTGATATCAAAATCTAATACAAATAAAATTACAAAAATG
AAATTTGAGAGGATTTTATTAGCCTCTGCTTTTTCTTGAACCAGTTCCTCTACCAGTACT
TCTAGTCATTCCTTTTGTATCTGGACGAGCTTTTGGATCAGGCATATCGCTAAGTTTTCT
TGTGCCGGTTCCTCTACCAGATGATACTCTAGTATTACCTGCAGCCTTCTTTCTTGCTTC
TTGAATTTTTTTAAATTCGTCACCGGACCATTTTTTGGGGTCATTATCAACTTCAATAGT
TCCTGTTCCCCTTCCAGTTCGTATTCTGATTTTGCCCATAAATTTAGTTAAATTCTCTGG
TATTTATCTAAGCTCATTTTTGAATAAGATCAGATCTTAGTACTACTAGTTGTTGATCCA
ACCTAATTTCTTGAAGTATGTAAACATCATAATTGCAGGGATTGCTGATGCAAGAATTAC
AATTATGAAAGTTGTAAATGGACCTAAGAACATTGGATTTTCATCAACTCCTCCTGGCAA
ATTTACGTTCATTCCATAAAATGTCCCAATTACTGTTGCTGGTATTGCCAGTGTGAATAT
TATTGTCAATACTGCCAATACCTTGTTTGTTTTTTCTGTACTTAGTACAAAATCAGTATC
TTTGTAAATTTCCATTGTTTCTCTTGACTCTTCAAGTGTTTCAATTACTTTATCAATATG
ATCTATAATATCATCATAATACAATGAAAGATCTTCTTCATTTCTTTCAGTAAATTTTTT
TACATTTTTTGTAATTTCTAATACAAATTTCTTTAATGGATTGGCTATTCTTCTTAGTCT
GTTAATTTCTCGTCTAAGTAATGCAATGCTTCTTGCTACTGGTTTTGTTTCATCAAATAC
TCTATCTTCAATTTCATCTAGATTTGCAATGATCTTTCTTGAAGTATGTAAAAGGTCGTC
TACTAACACATCTATGATTTCGTGAAGCAATAATCCTGATGATTTTTGTAATATTCTATT
TTTTCTTTGTTCATCTGAATTTGATTTACAAATATCTACTAACTCTACAAGTGGTTTGAG
ATCCCCTTGATGAACTGTTACCAAGAAGTCTTTTCCTACAAATATTGATAATTGACTATT
TTTTGAAATTCCTAATTTCTGAGTAAGTGGTGGAAAGTGAAGAATTACAAAGAAATGATC
ATCATAACTGTCTAATTTTGGAAGTTCGAATTTTGTCATACAGTCTTCAATGTTTAAAGC
ATTGAAATTGTACTTTTCAGCCAATTCTTCAACTTCTTCTCTATCTGGATTCTGTAGATC
AATCCATACAAATTTCTCTGCATGTATTGTTTCAATTTTTTTCTCAATAGAATCCTCTAT
ATTCTTCCTACCTGAGCGTAATCTATTTGAGATGAATCCTTTTCTCATGTCGAAAGGTAC
CCTGATACAACAAATTTAAAGCGATCGCTAAAGCCTACATAAAATCTATAGTTGATTATA
AAATAAAGAACTGTGCTAAAATTTTAGGCTCTACTACTTGTAAGGAAGTAAATACATTCC
ACCGTAATAGGTCAGTCCGATTGTAATGGCCATTGCAACCCACCAAAATCTCATAATAGA
AATTTTACATGGTTAATAATAAATCTACAGTCTAATTTTCATAAAAAATCAAAGATTATT
ACTGGATGATCTCTTTTCTTTATCTGTGGCCTTCGTAGTACAGTGGTTAGTATAGAGGAT
TGTGGATCCTCGGACAGGAGTTCGATTCCCCTCGAGGGCCCTCCTTTTATTTTATGAATT
AGAATGATTCTAAACAGATTATTTGATTATGGAACTAGGATTTTGTTGGTCCAATATCCA
ACAAAGATGAAATATTTTTTATGTTGATATTTTTGAACATCTCTACTTCTTCTTCCTTGT
TATCTATACTGATAAAGAGTAAATGCTCTTCATCAATCGGGATGGTCATTCTCTTAATCT
TCTCATATGATGTAACTGAGTATAGAGGTCTTCCAACTTTGTCTTTGATTTCTACACGTG
ATTTCCATGACTCTATTGTTCGACTTAATTGCTCTTTAGTTTCTTCTAAAGAAAACAATT
CTCTAATGTCATCTCGACGTTTTTGAAACAATAATTCCCCTTTTAGATTACACATGGCTG
AAAATCTGATATTCTTATTTGACACCATTAAAACTTCTAAAAAGCTCTTGTAATCTTCCA
CCATCTCATTTTCACTTAATCACTAAAATACATATCTTGAATTTCCCATTTTCGACAATT
TTAGAATATTCCAAATTTACTTGATTCCATCTCTTCTTTTATGGCCAACTTGAATCTAGG
TGATTTATTTTCCAAATTATTGGTTAACCAAGTCAGGAATTTCTTTTCAGTACCTTTGCC
CTTCAATTTGTCAAAATCAGGACCCATCATATCTACTAATTTCTGAACTAGTGACTTATT
CACACTTAATACAAAAAAATGCCATCCAAATGCAAATTCTGAATCTGTCATAACAAAATC
TTCCTCACTATGAACCATCTCCTCTAATAGAGATAATTGTCTAGTTAGTGCCTTGCTTGT
TTTGTCATAATCTACTGCTGATACATTAATGTGCATTCTTTCGTCCATAATTGATTTGTG
TTTAAACAAAATAAAAGGATTACACGAATTATTCTTTTAACATGGGTTCAAAATCTATGT
CAAAATTCATTTTCATGAGTTTAATGTATGTCTGAATTGACTCTGGAATCTCTTCTCCGC
AAGCAACTCCTAATTTTTTTGCATTGATCCAGATTACTAGAGTTTGAATAATTGTGAGAA
ATCGATCGTTTTTGATTTCAGGTGAACCAATTGCTTTTGTGTATCTTTCTGCAAATTCCC
ACGCTGTAACAAAATCTACACATTTTACACCAAACACTGCTAGCAACTGTTCTTGCATAT
TCTTTGCTTTTGTAAATGGTACTTTGTTTACGATGTATGGAAAGTCTACTTTATCTGGAA
TGCAATCTGGTAATGGCCCCCAAATAGTAATTATTCTTGTATCTGATTTTAATTCTTCAA
ATTTTTTTAACATTTGATTTGTAATATTTTCATCTGTAAACCAAAACAAAATTACTGTTG
CATCAGAAATGTCTGAATCCAAAATATCTTGACATCTTAATTCAGCTTTGGTTTGTTTTT
CTTCAAGATTTTTTTTTGCATTTTCAATTTTTTCACAATTATTGTCTATTCCTACTGCTT
TTTCTACTTGGAATTCTTTTACTGCTATCTCTATTCCTTTTTCATCACTACATCCTAGAT
GATAAAAAATATCATCTTTTGTCAATTTTACAAATTTGAAAATGCTTCTTAGAGACTTTT
CTGGTAGTTGAACATCCTCCCCGTTCAGTAAATTTTCTGGTAATGTATCTAAATACTCAT
CAATTCTCAATAATACTTGTTTTAAAAACGAGAATTTATTCTCTTATGCTTTCTAATTTG
GAAACTGCTTGCCATAATTGGGTTCTAACATATGATGGCATATTGGGGTCTTGTGTTACA
TCATCAAGCAAGCTAATTGTATTTGCAGCTCTCACTGACAACGAATATTCTTCATTATTC
AAATCAGCAATCAAATCAGTAATAGATTTTTTTATTGTTTTTGGGGTTGAGTTACTGCCA
ATAATCTGATTTAGTGTTTCAATTGCTTCTTTCATTGATTCTTTGTTTTGTTGCTCGTCT
GCCATTTTTCCACCTTTTCTTAAAAATTAGAAGTATATAGTTACATCTCTACAAATACGC
TATCTGATTCAACTGTCACGTTGTATGATGTTAAATCTCTAATTTTTGCTGGAAATTTTA
CTAGTTTTCCTGTTTTACAATCAAACTCTGCAGCATGCCATCCACATGTAACAACACAGC
CGTCTAATTTTCCCTCTGAAAGACTTGCACCAGAATGAGTACACGAGTCATCTGTTGCAC
AATACTCTCCGTCGATATTTGCAACGAGTATGTCTCTTCCGTCAATAGATACCTTGATCA
TTTTTCCAGGAGGAATATCTGATATTTTTCCTGCAATAATTTTTCCCATTGAAGTTTTTA
TTTAATAATGCTTAATATTTTTTCGTAATACATGATTAGAAATGCAAAACCTTCTGACAA
ATCTCAAGTTTTGAAATTTTGCCAAAATACTTTTTCTTGGGGTGATTATGTAGAACATGT
TTGGGATTATTGGTTAAATGAGGATTTGCTATTTGTTTATGAAAAACAATTTCCTGTTGG
TATTTGTCATGCATTTTTTTCAAAGAACCAAATATGGATTGAAGGAATTAGGGTAGACTC
AAATTTTCGAAAACAGAAAATCGCATCTGAACTTGTAAGTCATGTTGAATCGATAGGACA
AAAAAATAATGCATTATTTTCATTCATGCTGATAGATGTTGAAAATTCAATTTCGCTTTC
TATGGCTAAATCTCTTAAATATCAACTCTTAGAAATCTGGAATTTTTATTCACTTGAGCC
TAAAAAAAACTCTAATTTTGATATCATCTTTGCAAAATCTTTAGATGCTTCTCTTTACCC
TCATTACGTAAAGTCGTGGAGATGGCTTCCAATTGATAATACAATAGTGTCTGAACTTGT
ACAACAAAATAAAATAATTCAATCACAAATTAATGGTGAAGTTTCCACTGCAATTCTTTC
TGATTCTGAGCATTTTGATAATACACTGATTGTTACGTTATTTTCAGGCTCAGAAAAAAC
ATCTTTACAAATAATCTTGTTCTTACAAAACTATGCTATAGAAAATAACTATAATCGAAT
TCAAATATTGAGTACAGAAAAATTATTTGATTTAGAATTTTTAGATCATAAGCTTTCTTT
TCATTTGTTGAGAAAAACTCTAGATTGATTTTATAACTTTAATTGTATTGTTTAAAACTC
CCAAACCTTCAATCTCCATCTCCACCTTGTCCCCATCTTTTAAGAAGATTGCATTTGGTT
TGTTTAACATAACTCCTGCAGGTGTTCCTGTAGAAATAATGTCTCCCTTCTCTAATGTCA
TTACTTTTGAGATTTTTGAAATTATTTCAGGTATTTTGATAAACATGTTGCTTGTAGAAG
AATTCTGTCTTAGTTCTCCATTGATTTTGGTTGTTAATTTCAAATTTTGCGGTTCTTGAA
TTTCATCTGCAGTTGTGATCCATGGTCCGCATGGTGCAAATGAATCAAAGCTTTTCCCTC
TAGTGAATTGTTTGTCTTTAAACTGAATGTCTCTGGCTGACACATCATTGAATACCATGT
ATCCAAAAACTACATTTTGTGCTTCTTCGACACTGATATTTTTACAATTTTTCCCAATTA
TCAAGGCTAATTCAACCTCATAATCTAACTGTGTAACAAAATCTGGGCATTCAATATTGG
CATTATTTCCATTAAGGGCAGTTCTTGGTTTTATGACAATGGCAGGATCCTCTGGTGCTG
TTAATCCCTGTTCTTTTGCATGATCTACATAGTTGAATGCTAAACAAATTATCTTATTGG
GATTTGGAATCGGTGCTAATAATTTGAATTTAGAGAGATTTTCTTCATAAGGCAAATCTT
GTATTTTATTTTTAATTTCATCAAACCATCCATCAAAAAGAAAATCTTTGACATTGTGTG
GAATTGGAACACCTGTCAGGTATGTTATCTCGTCTTTTGTTGCAACTTTATCTTCTTTAA
CAAATCCATACGTTTCGTTATTCTCATGTACTAATCGTGCTATTTTCATGTCAATCACTT
GTGTGTAAAAATTGCCTGATTCTGTGAATCTTTTCTACAATATCCAAACCTAACAAATTG
AATTTCTTCTCCTTCCTTTAATTGAAGATACTGGGGTTCTGTATAAACGTCTAATTCTTC
TAAACTATCTTCATTAAATTCTTCATCATTGAATAAAATTTTTGGAATAATCATTTTAAT
TTCATGTGCTGTTTTTTGTGGAACCCATTGAATTTTCAATATATTTGATGAATCTCCATC
TCTCTCAAACTCTCCTTCTAATTCATTACCGATTTTTGTAATCTTGACATTACCTAATCC
TAAAAGTCTGATTGTTGATTGTTCTTTGATTGCTTCTGAATCGTCTCCAGAAATGTAAAA
ATCTTCAGTGATTTCGATTTTTCTTTTACCCAAATCATTTATTGGATGATTAGGAACTTC
AACTATTGTTGATTGCAAATTTTTTATTTTCAATTTTTTAGCATTTTTAACCATAAACAA
TCGCATACTATCTGCATCTACAAATTTCCTATTGAATGCCTCAAGAGCATCAAATGGTGC
AAGTGTATTTGCTTTTGTTAGTCCCAAAGACATGATAAATTTTCTAATTGCCTCAGGTTT
GATTCCTCTTCTTCTTAGTGCCTCTAGAGTTGGAAGTCTAGGATCATCATACCATGAAAC
TTTACCTTCTTCAATTAGGGGCTTGATTATTCTCTTTGATATGGGCATTCCTTTGAATTC
GAGCCTGGAAAAAAAACCTTGTTGAGGTTTTCTCATGCCTAGTGCATCTAAAATTGCATC
TATGAGTTCTTTTCTCAACTCAAATTCTTTTGAACGAAATGCGTGTGTGACACCATCTAT
GCTATCTTCAATTGCCACTGCAAAATCATAACTAGGCCAAATTCTGTATTTGTCACCTAC
TGTGTAATGTTTTTCATCAATGATTCGTAATAGTACGGGATCTCTCATAACTGCATTATC
TGCTTTCATATCTCCACGAAATCTAACTATTGCTTCACCTGGTTTGAACTTGTTTTGCAT
CTTTTCCCAATTTTTGTTGTTCTTCCCAACATCTTCCATACTGCATTTGCAAGCTTTTCT
TTCTCTACGATTTTGACTAATGTCTTCTCTTTTACAAGTACAAACATATGCTTTACCAGA
ATTAATTAATTCAATTCCTTTTTCATAAAATACTTCCATGTCATCAGAAGTACTTTTTAC
TTGATCAAATTCAATTCCCAACCATTCTAACCCTACTTTGATTGCAGCATGATACTCCAT
TCTTTCAGCTTCAGGATTAGTATCATCCATTCTGAGTATAAATTTTCCTCCATACATCTT
TGCATATTCTGAATTAATTATTGCAGCTTTTGCATGTCCTATGTGTGGATAACCATTAGG
TTCTGGAGGAAATCGTGTAACAACTTTTCCTTGTATTGCATCTTTCAGTTCTGGTAATCC
TTCCCTTTCTTCTATTTTTTCTTTAGGTGCTAATGCTTCTGGGAATTTCTCTTCCATCTC
TTTTTGTTGTTCTTCTGGTGATAGTTGATTTACTGATGCAACAATTTCTGAAATCTCTCC
TGAAATTTCTTTTACTTTTGTTCTAAATTCTGGTTTTGTTCCAAGAATTTTCCCTAAAAT
TATTTTATCCTGAGTTTGCCCTCCATGCTCAAAAGCATTCTGAAGAGCCATTTTTCTAAT
CTCGTGTTTTATTTCTTCATCCATTGTAATTACCTGATATGATGTCTAGACACTTCTCTT
AACTACAAAATCTAATAATGCAATAAGTTCAGTTTTTGCTGAACCAGAGTATTTTGAGAG
TGATTTTTCGGCTTTTTCAGCGTATTTTAGTGCCTGTCTCCTGACACTGTCTTCAATACC
AAGAGAACGAATTACATCTACTGCCTTGTTCAGATCATTTCTTGAAATTTTTGAATTTCC
AAATGCCTTTAAAATAATTTTTTTATCTTTGCCTTTTGCGAGCTTTATTGCCATTAGTAT
TGGAAGTGATTTTTTACCTTCTCGAAGATCATTACCTACTGGTTTTTTTGTAATTTTTGG
ATCTCCCATCACACCAATCAAGTCATCAGTAATTTGAAATGCAATTCCTAGGTTTCTTCC
AAATGATGAAAGATTTGAAATGTCTTTGCCTTTATTTGTAGCACATATTGCTCCCATTGC
ACAGGATACATCAAACAATGCTGCAGTTTTCTTTCCAATCATTGTAATGTATTGCGATTG
TGTAGGAATTTTTTTTTCTTCAGCCATTTTGACATCAAGTAGTTGTCCCTCACAAACATC
TACACATGCTTTTGCAAGTCGTGAGATAAGATGTGTTGTTGCAGTTGGTGATAATTTTGT
ATCTGAAATTACTTGATATGCTTTTGAAAATAACACATCTCCTGCAAGAATTGCAATCGG
CATGCCGTATTTTCTATGTGTGGTTGGAACTCCGTGACGCATTTCATCATTATCCATAAT
GTCATCGTGAACTAAAGTAAAATTATGAACCATTTCCACTGCACTAGCTGCTGGCATTGC
ATTGGAAGATTTTCCTCCCAAAATTTGACAACTTCTAATTACCATGTATGGCCTGAGTCT
TTTTCCTCCATGAACTATAAGATGACCTGCAGCATCATAGAGTTTTTTTGGATTACCTTT
TAGTTTTGATTTAAGATACTTGTTTACAGTTTTTGCATTTTTTTCAATTTGTTTAGTTTT
TTTCATTTACTAATCTCCATTTTTCTTCTGGCAAATGTGTTTTGATTGCATTTTGCAATC
CTTCATGAACCTCATTCGTCATCCATGTAGATAAGATATTTGCATGTTTTTCAAGCACAG
ATTTATCTGATTTTTCAAGTAATTCTAATGCAATTAACATCCATGGACAATAAATTTCAG
GTTTTGTTTTGATTTCTGAAAGTAATTCATCAGCTGAACTCCATTTTATTTCGTCTATCT
CGCCTTCAATCTCTTTTAGTTCTGTCGATTTGTCAATTACTCCAATTAATGTTCCACAAA
TTTCATTTTCTGAACCTACATCTTTGTATGGCACATGATATTCGAATTTGTGTAAATAAT
CTAATTTTCCTTCAATACCTAATTCTTCAGGCATTCTTCTTTCACCTGATGAGACATAAG
TTTCTGATTCTCTAGGATGGCTTGCAAATGTTCCATCCCAATCTCCTGGCCATAACATTT
TTTCTTTTGCCCTTCTTGTTAGTACCAGTCTTCCACTATCATCAAACAATAATGCAGTAA
ATGCTCTGTGTAGTTTTCCATTTGGCAAATGACATTTTACTTTCTCTTCTTTTCCAATCG
GATTATCGTTTTCATCTACTAAGATAACAAATTCTTCAGCCATTATTTCCCTCTGAACAA
TGTTCCTTCAAATTTCCTATTTTTAACCGCTTTCACTATTCTTTCAGGTTTGTTCCCATT
GACAAAAAATACATTCATTCCCATCTTTGAAATTTTTGATGCCTCTTCTATTTTTCTAGT
CATTCCTCCTGTTACATCCATTTTATTTTCAGAAATTGATGGACGTTCTCCTTTTAATTC
GTGAATTAATTTTTTAGATTTAAGATCTGAATACACTCCGTCCTCATTTAATGCAAAAAT
ACAAAGTTTGGGTTTTAGAATTTTTGCAAGATGTGTCATTATTTTATCTCCTGATAAAAT
GAATGTCTTGTTTTGTCCATACCATAATGCATCTCCAAAAGTGACTGGAATCAAGCCTGA
TTTTGAGATTTTTTCAATTTCTTTTACTTTTTTTGGTATTGGTTTGTTCCCTGTCATGAA
ATCTGTGGGTGGTAGACAGTATGGTTTTAATTTATTTTTTAGAAATGAATCTAAAATTAT
CTTGTTTAGTTCAATCATGGAATTTTTTACAATTGAAACTCCTCTCAAATCGTATTTTCT
TTCTTTAGTGTGCATGTCATACTTAACAGACCAATAATGTCCATAGGATCCTCCTCCGTG
AACTATTATTATTGGCTCTTGGATCTTTTTTAGACTCTTTGCAAGATTATCTATTGTCTT
TCTTCTTGCTGACAGTGGTTTTTCCTTATTTGTAATAATTGAACCACCTAATTTTATTAG
AATCATATTTGTTCCAAACTATCTATATAATTAAAAAGTATCCAGTCCTTTGAAATCAAT
TTTTACAGAAAAACATTCGTGATTTTTTTCTTTGAATTCTTTGATCGTATTTTCTAAATT
TGATTCATCTGTAAGGGCAAAAATACATCCTCCTCCTCCTGCACCTGTAATTTTTGCACC
AAATGATGAATTTTGTCCAGTTTGAATCATCTCTCTGAGTTTGGCATTTGAAATTCCAAT
TCTCTCCAAGTACTCTTGATTCTTAATTACTCTCTCACCAAGTTCTCTAATGTTATTTTC
TTTTAACAATTCTAATACATTTTCAATAAGATGTGATTCATCTTTACATAATTTTGAAAA
TTCTGCTTCATTGTTTTTTTTGAATTTTCTTACTCCTGCCACAACACTTTCTGTTGAATG
TTCAACATTTGAATTTGCTATAACTAGATGAAAATTAGGCTCAGATTCTATTTTGGAAAA
CCCATTTTCCTTGTCGTACTCCATTAATCCTCCAAAAGTGCAAACCGTACAATCTGCACC
TGATGTGTTTTGAAAAATTGTTTTTTCTGCCTCTATTGCAAGTTTTAGAATCTCTTCTTT
TGAATTATTTTCAAATAGATTTGAAATTGCAGCTGCTCCTGCTACACAACAAGCAGATGA
TGAACCTAAACCAACACCTAATGGAATTTCTGATTCAACGTCTATCTTGATTCCAAAATT
TTTATCTTGAATTATTTTATTTGCCAAATAATAAAATGGTTTTAGCGGTGAATTAATTTC
TGAAATTGGTTTGTTTGGTTCTAATTCAAGGTGACCAATATTAGATTTGATTGAAATTTT
TCTTTCATCAATTTTTTCTGCAGTAACTGCGATTCTTTTGTTAATTGCACAAAGAATCGC
TTTAACTCCATACACAACAAAATGTTCTCCAAAAAGAATAACTTTTCCAGGAGCAGAGGC
TTTAGATTTCAAAAGTAAATGCTTTAGAGTTTTGATTTATTTATTCGATTTCCTCTTCGG
TAATCTTTGTTTCAAAATCATCAATTTCAATATTCATTGGGTCTTCTTCTTTTAGTTCTC
CTTTTTCAATGAGAATTTGACGTACCAATAACCAGTAAACTGTAGCTAGCGCTTTTCTTC
CTCTGTTGTTTGCTGGTATGATTACATCTAGATTTGATGTAATATTATCTGTATTTGCAA
TTCCGATTACTGGAATGCCTGCATTAGTTGCTTCAGTAATTGCTTGTTCGTCAACTTGAG
GATCGGAAATTAAAACCAATTTTGGTTCAATGTAATATGGTAATGATGGGTTTGTTAGAG
TTCCTGGCATAAATCTTCCAAGTAATTTCTTTGAACCTAATGTTTCACAGAATTTTTCAA
TTGGTGTTTCTGCATATTGTCTGCCTGAGCATACAATAAGATTCTCTACACCTAATCTGT
TGATGAATTTAGCAGCAGTCTTAATTTTGTCCAGTGTGATATCCAAATCAAGCATGTAAA
GTCCTTCTGGGCTAGCCTTGGTGATGAATGGTCTCATGAATTTTGTTTTAACTTGTGTAC
CCACTCTGATTCCTGTAGATAGGATCTTCTTTTTGATGTCTGTTGTTTCTGCTTGTTGGC
TCATAGCGATTTTAAACCTCTGCCATACCGCGTATTAAATCATGCTCTGATAGGCGTAAT
AATTCATTTAATTTTGCCACTCTTTCTCCTCCAACAACGCCAACTTTGAGCATTTTTGAC
TTTGTTGCAAGACCAATATGGGAAATTTGTGAATCCGTAGATTCACCTGATCTGTGTGAT
GTGATTAATCTAATGTTATTTTCATTTGCCAAGTTTGCAAATTCTAGTGCATCATAAAGA
CTTCCTGCTTGATTAACTTTCAAAATTGCTGCATTACATGATTTCTTGTCTATGGCTTTT
GAAAGAATACCTTTGTTTGTTACTGTCAAATCATCTCCTGTGATTAGCGTATTTGGAAAT
TTAGCTGTTAATTCTGACATGTCTTCAAATGCTTCTTCGTGAACTGCATCCTCTGCATAA
ATTAATTTGAATTTTTCAATAATGTCTGCTGCAAAATCAATTTGTTCTGATGTTGTGTTT
TCAAAACCTGCTCTGTCATAAACATACTTTGATTTTTCTTCATTCCATTGTGTTGATGAT
GCAAAATCTACTCCTAAAGATACTTCTTTTCCTAAAGTAAATCCTAAATTCTCACAAGCC
ATTGCAGAAACTTCTAATGCTTTTTGATTTTCTAACTTTGGTGCCCATCCCCCTTCATCT
CCTCTTCCATTTGTAAAATTAGGATCTTCTTTTTCTAAAACACTACGCAATTCTTTATGT
ACTGCCAAATTAGTTTCAATTGATTCCTCAATAGTTTTTGCTCCGGTTGCACAAATCAAT
ATTTCTTGAATGTCTGGTGTACCTGGCCCTGCATGAGCTCCTCCACCTAGGATGTTTCCT
AAAGGAAATGGAAATTTGAATGATGATTCATTTGATAGTGTTTTGAATAGTGGTTGGTCT
AGTGCTTTTGATGCTGATTCCATGGATGCAATTGTTACTGCAAAAGCAAGTGCTCCACCA
ATTTCTGAATAATTTGATGAATTATCAAAACTTTTCAGTGTATCATGAATTCCTTTTAGA
TCAGATGACTCTAACCCAATAAATTTTTGAGAATTTTCTTTCAAAACTTGAAGACTGTCT
TCAGGCCTTCCATTGCGGAAACTAACTGCTTCATATTTGCCAACGCTTGCACCTGATGGG
GCACAAACTCTTCCTACAAATTTTCCCTCAGATTCAACATCTACTTCTATTGTTTTGCTG
CCTCTACTATTGTATAGAATACGTCCTTCAATCGAAGTGATCTTGGCCAAGTTATTCTAA
CTCAGATTGAACTTCTTGTTTTCTTCTCTGAATTGCTTCATAGAATGGAATTACTTGTTG
AATTGTTTCAACCGTAGTTAGTAACATCCTTCTACAACAATATCTCTCGATTCCAAGGGA
TTCTAGAGTTTTCTCTGGATCTTCTCCAGCTTTGATTTTATTTTGATAATCGTCATATTT
GTCTGCAATTAGGTTTCCACATGTAAAACATCTAACAGGAATTAACATACGAACGAAAAA
GTAATCAAGGATTATAAAAACCATACATGGAAATTTCTTTGCGGGCGTCGCCCAGCCTGG
CCAAAGGCGCTAGCTTGAGGGGCTAGTCTCTCAGGAGTTCGTGGGTTCAAATCCCATCGC
CCGCATACAAACTTTGAAAATCATTTTTCAAATTTTTTGAGTGTTTTAATTAATTCAGTC
CTTCTTTTTTCTTCAGTAATTGCAGATCTCACATCATCTACTAAAATTCTATTTACATCG
ATTTTTCTTCTTGCTTCTTTTACCACTTTATCATACATCGAGAAAGTGTAAAGTTGCAGA
TACAAGTTTTCCATTACTTCAAAAACTCTTGTGGCTTCTTCAATTTCTCCAATTCTGATT
TTATCAAAAACCATTCTTTTTAATTCTCCAATACAATCTAGTAATCCCAAAACATATGAT
TCTGGCATCACTCCTAATTTTTTATCTGATGGGATTTCTTTTTTTTCTACAATTGCAATT
AGGCATGCAGCTTCAACAAATTCTTGTTCGGGAGTAATGATATATCTTCTTAAATCTCCT
GTAGCTTTTTTCTTGTATTTTTTTAATAGTGATTCTGCTTTTTTTAGATTGTTCTTTCCT
GTCTTTGTATCATTTTTATGAATTGCAATTATTGATCTACTACAAAGAACGATTATCTCT
CTAGTGTTTTTCAGTAAAAATTCTCTTGAATCTTGAACGTTTCCTAAAGTCTTTGAAATT
TTATTCAATGATGGTTTTACATTTTTTAATGTCATATCTGGTGTTCATAATACCTTGGAT
AAAGCCGTTTTCTAAACTCTTATTTTGGATATGATTCTTACGTAAATTATGGAAATAACA
GTTGATCAAATGTACAATATTGAAAATAAAGGTCATGATATGGGATTTTTAAAAAAATTC
ATGATGGAAAATGCTGGTGCTGCCGCAGTAAAAAGATTAGTTGAAAAACTTGGAAATGTA
GATTCAAAAAATATTTTGATTTTTGTTGGTATGGGAAACAATGGTGGTGATGGATTAGTC
ATGGCAAGACACCTTGCTGGATACAATGCAAAAGTTACAGTTATGCTTCTTGGAAATCCT
GAAAATATCAAAACTGAAGAAAGTAATTGGAATTGGTCAATTCTAGAGAAAATGCCTTCT
GTAAAACTAATGACTGGAGGAACTACTAATTTTGATTTTAAACCCGATGTGATTGTTGAT
GGAATTCTGGGAACTGGCATATCTGGAGAAATCCGAGAACCATACGCATCTGCAATTAAT
TACATCAATCAGACTGATTGTTACAAATTTGCTGTGGATGTCCCATCTGGATTGGATCCT
CAAACAGGTGAAACTGCAAATATCTTTACAAAGTGTGACATGACTGTGACATTTCACAAA
ATGAAACAAGGAATTCCAAAAAGAAAGGACTTGACTGGTGAATTATTTGCAGAAAAAATT
GGAATTCCTCCAGAAGCAGAAGAGGGAATTCTATGATAGTTCATCAAATCCAAGTTGGAA
ACATGCAAAATTTTTCTTACATTGTTGTAGATGAAGACACAAGCGAATCTATCATAATTG
ATCCATCTTGGGATCTCATTGAGTTAGAGATGGTAATCAAAGAAAATGACTTGAAAATAA
AATACATTGTTAATACTCATCATCACTTTGATCACACCATTGGAAACGAAGCAATGGCAG
AATCTACCAAAGCACCAATTATTCAACATGAAAATTCTGAATTAAAACATGATATCACAG
TCAAAGATGGTGATGTCATAGAATTTGGAAATTCAAAATTAAAAGTACTTCACACTCCAG
GCCATTCCAAGGATAGTATTTGTTTGATAGGTGATGGAAAAATTTTCTCAGGTGATACTT
TGTTTGTTGGAAACTGTGGCCGTATTGATTTACCTGGTGGCAGCGCAAAAGAACTCTATC
ACAGCCTATTTGATATCCTTTATTCATTAGATGATAATTTGGTCCTATATTCTGGGCACA
ATTATGGTCACAAAGAGATTTCTACACTTGGACAAGAAAAGATAACAAATATGGTAATGC
AAAAGAGAACTGAACAACAATTTCTTGATATGATGGGTTAGTGATTTGTTGAAAGATTTT
GAATTATATGGAAATGTTGATCTGGCTCAAAATTTCATTGATTCTGTAAAATCTGGTAGA
TTTCTTTTTTCATTTGTTATTTCATATACTGAAACTTCTGAAATTCCTGGAATAACTTTT
GCAGGTGCTGATAAGGATTCAATTCAATATACTCCTCCAGCTGATGCAGAATATCTCCAT
TATGGGTATTGTAAAACTATTGATAAAATTCCAATGACTCCTGACGGAAAACCCACTCCT
GGATTATTAACTAAAACTGCTTTAGAATCTGCAAGTATTTCTCATTTGACAATTAATGCT
GGTAGTAAAATCGTTCCTCAATTACCTTTTATTGAATCCGGATTGCCTTTTGGAAAAAAT
ATTTTAGTTCAAGATGCAATGAATGATACAATTGTATCTCATGCAGTTGAATATGGTCAA
ATTCTTGGAAGAATCTTAGCATCATTAACTGATTGTTTATTGATTGGCGAATGTATCCCT
GGTGGAACAACTACTGCTTTAGCATTGTTAAAAGCATTAGATTATGACGCAAAGGTTAGT
TCGAGCATTCCTGAAAATCCTATTGAATTAAAAAATCAAATTGTAACATCTGCACTTGAA
AGAATTGATTCAGAACATCCCTACAGTATTGTTGCAAAAATTGGTGATCCGATGATTCCT
TTTGTTGCTGGAATGTTAAGTTCTGCTTCTAGTGTGTCTAAAGTAATGTTGGCAGGTGGT
ACACAAATGGCTGCAGTTTTGGCATTTGCATCAAAAATTGGATTTAATGAAGAAAACACT
GCAATTGGAACTACATCTTACATTACAAATGATGAAACTGCAAACTTCAAAGAACTTATT
CATGAAATCTCAGATATCCCTATTCTTTCTGTAGATCCAGGCATGAAAAATTCCAAATTT
TCTGGTTTAAGGGCATTTTCTGAAGGATTTGCGAAAGAAGGAGTTGGAGCAGGTGGCAGT
ATTATTTCTTCAATGCTGAAAACTGGTAATAACTCTGAAACTTTGTTGAATTTAGCTGAA
AAAGAATACCAACGACTATTTACTTGACTGTAACTGATTTTGCAAGATTTCTTGGATAAT
CAGGATCTGTGTCTTTTTCAAGTGCTGCATAATATGACAACAACTGAATTGGAATTATCT
CTGAAATTGGATATAACACTTCATTAATTTTTGGCATTTCAATCCAATAATCATAAACAT
CACTTTTCACATCTGACACACCAATAATTTTTGCACCACGAGCTTTAATTTCTCTTGCAC
TGGTAAGAGTATCTGAATATGTTGAATCATTTGGATTTAGTATGATCACAAATACATTGG
AATCCATTAAGGCAAGAGGTCCATGTTTTAGTTCGCCACCTGCAATTCCTTCTGCATGAA
TATATGTCAGTTCTTTGAGTTTTAGTGCAGATTCTGTTGCAATTGGATAATTGATTCCTC
GACCTAGAATGTAAATGTCTGAAATTTCTTTCAATTCTTTTGCAATTTTTTGAATGTTGG
TTGGGTTGTCCAATGTTTTTGAAATTGACTTTGAGAAATCTTCAAAATTAATTGTAATGT
CATTATTGCTTAATTTTTGCACAATTTTGTACAAGATTACAAGTTGTGATGTGAAACTTT
TAGTTGCAGCAACCCCAATCTCTGGACCACAATTCAAACCAATCACAACATCTGCTTCTC
GTGCAAGCGAAGATGTCACTAGATTAACAATTGCAATAATCTTACAATTTGCATTTTTTG
CAATTTTTACTGCTTCTAAAACGTCTGCACTCTCTCCACTCTGAGATATTGCAATTAGGA
TGGAATTTTCTTCAATAATGTTTGGATCAAACTGAAGCTCACTAGACATGATTGACTCAG
TCTTGATTTTGACATATTTTGACAAAATCTGCTTTGCAATTAGTGCTGAATTGTAGCTTG
TTCCACTACCAGTAATGTAGATATTTTTTGCCTGTCTGATATAGTCTGTTGCTGCTTCTA
TCTCACTAGATGTCTTTTCTCCTGCCTTCAAAATTGTCTCAGGCTGTTCGTAAATTTCTT
TTAGTGTAAAATGTGCATAATCTCCCTTGTATGCATCTCCAAATTCTTTTGAAACTTTGG
TAATTTCATACCCTGTTTGTTCTCCATTAAAATCTGAAATTTGGAATTTGTTTTTATCAA
ATATTACAAAAGTTCCATTCTCCATATAGATTGCATTATCCGTAAATTCAATAAATCCTA
GTACATCACTTGACAAAAAGTAATCATCTTTTCCTACTCCAATAATTAATGGTTCATGAA
ATCTTGCAGCTGCTAATTGCCCATCTTCAAACATTGCAACAAATGAATAATGTCCTTTTA
GTTGAGAAACTGTTTTTAGAATTGTTTCTTTGACATTCTTTGTTTGGTCGTGATGTTTTT
GGAGTAAATTTGAAATTATTTCACTATCTGTCTCACTTTTGAAAACATATCCATCACTTT
CTAATTCTTTTTTTAACTCTTCAAAATTTTCTATAATTCCATTATGAACAATTGCAATTT
TTCCTGAATTGCTAGGATGTGGATGAGCATTTACATCTGTTACCTTTCCATGTGTTGCCC
ATCTGGTATGACCAATTCCAACTCTTCCAGGTAATGTTTCTAATTGTACTTTTGAATTGA
CTTCTTGTACTTTTCCAGTCCCTTTTTTCAATCCAATTTGGTTTTCTGATTCTGTTGCAA
CTCCTACACTATCATATCCTCTATACTCCATTCTCTTTAGACCCTTTACGATTATGGGTG
CTGCAGTTTCTTTTCCATAATAGCCGATAATTGAACACATGTCTATTCTACCTGTAATTG
GGGGTTATTTACTGCTTAAGTAATTATTATTTTATCGCGGTGTGGTTATTTCACTGAAAA
ATCTAATTATTCTATGATTCTGTTGAAGGACTTTCTTCTTTTTTCTCTTCAGCAGGAGCC
TCTACTGTCTCTTCAGCAGGAGCCTCTACTGTCTCTTCAGCAGGAGCCTCACTCTTTGTC
TTTTCTAAAACTTGTGGAATCTTTGATTCTGGTGCAAAGTGAATACTGTTTTCTTCTTCT
ACTGTAACTGTGTATGAAGGAATGTCTACTTTTCTCTCACCAATCATAATGTGACCGTGA
ATAACTGCTTGTCTTGCTTGGTATGGTGTCTTGAATCCTAATTTCTTTGTAACAATAGTT
TGTAATCTTCTTGAAAGCAAATCATTTGCAGTCAAGTTAAGTACATCATCTAGTGTTGCA
TCTGAACTAACCAGTCCTATTCTAGCTAATGATTTCATTAGAATTGGTTCTTTTTCTGCT
CTAACTTCTTGTCTTAATGCAAGTAATGATCTTGCTTGATGTCTGACTCTGGATAGTTCT
GTATGTGCTTTCCATAATTCTCTTTTAGTTCTTAATCCAAAAGTTCCTAGAGTTTTCAAC
TCTTCCATTTTTAATTCATAATTAAGAGGTCTCTTTGGTTTTCTCCAAACTCTACGTGGA
TATTTTGGATCTCCCATTCAAAACACCTATTCTTTTTTCTCCTCTGCAGCTGGTGCTGCT
TCTGCTGGTGCTGCTTCTGCAGCTGGTGCATCTGTAGTTGGAGCTGCTGCGGCTGCTGGC
GCATCAGATGATGATTTCTTTGCAGGAGCTGCCATACCACCTTTTGCAACACCGACTGCT
CCACCTTTTCTACCTGATGTTCTTGTTCTTTGTCCTCTTACTTTGAGACCGCTAAGATGA
CGATAACCTCTCCAACTTGCAGTAACTCTTTCTCTTTCAATATCATTTCTTAATGTAAAT
GGAATATCTGATGTTAGCAAATGCAAATCATTGCCAGTTTCAATGTCTTTTCTTCTGTTG
AGGAACCATGTTGGAAAGTTGCCTTCAGCTGGATTTGTAATTAGTTTCTCAATTGCTTGA
ACATTTTCATCGGTAAGGTGACCAATGTTTGAGTTTGAATCAATGTTTAATGTGTCTAGA
ATTGCTGTGGCAAAATTATATCCAATCCCCTTGATCTGAGTGAGTCCAACTAGCATCTTT
CTCTCTCCTGGGATATCGTTTCCCACAATCCTAACAATGTGTCTATATTCTTGAGTGCTC
AAGTATTCCAAAATTCAAGAAAACCCCGATAAAAACCATGCTAGGCACCATTTTAGGTTG
ATTTTCAGATTTTATGCATTATATGCTTGACTACAAGTATCTGCTAGATTATCTAAAGTC
CTCATCTTCAGTCCAATCATTCCCTTGTACGTTCCACTGATTGCACTGACAACATTTTTT
GACCCCTCTTTGGGCATCAATATCTATGCAGTAACAATGTTCTCCTTTCCCTGATGGGTC
ATTTTGACAAAGTTTTTGCATACTGTGGTAATGGGGCTTTTTTCTTAATTATCTTATTGA
ATTTTGAAAAGTTATAACTTTCAATATTCTCATCTCTATTGAAATGGCAGATACTTTTGA
TCGCGAAAAAGTTGTAGATTGCATGTTTGATCCTGTGACATCTTCAATTTTAGCAGAATT
AGAAGACGGTGAAAAAACATGTTCATCTTTGGCACAACAAGCATCTATTTCTGAATCTGA
GGTTTTGGAAAGACTGTCTTATTTGATAGAACATGAATTTATCATAAAAAATACTGATGG
TGAAACTACTCTTTCTGCAAATTCTGAAAAACTTAGTAGTATCGTTGAGAGTGGAGATAA
CTTTGATGAAACCATTAGCAGTCTTGAAAAAATGGATAGTTATCTAAACTGATTTTTTCT
TACTTTTAATTTTGTAAATACCAGAACCTACCAATCCAACCATTCCAATTATCAAAATAT
ATGCTGAAACAAAACTAAGTGATTTCTTTCCAGCATCTGGAAGTGGTCCTATTGCACCAA
ATACTTGAATATCTTCATTTGAATCAGTTTGAATGATTAATTTGTAAGATCCTGTGTCCG
TAATGTCAAATTCTTCTTCAATAGTTTCTTCATCTACATTTTTTGATACTATTTCATTAC
CAAACGGATCTAAAATTTTGGCTGAAACTGTATTCTCCTTAAACTCCATTACTTGTACTG
CAAAAACCCCTGTGGCAGATTCTTCTGAATTAAATTCTCCTGAAATAGTCAGATCTTGAC
TTGAATTGATTTTCCCATTACCTTGGAAAACACCTTCTAGAATTACCTGGTTTCCAGCTG
CAAGCAAAATTAATCCAACCACAATTAATGTGCCTGAAACAACTAGGATGATTCCAGCCT
TTTCCATATTTTTGGCACCTTTTTCTTTACTTTAAACCTAATTTTTCTAATTTCAAAATT
TAGCCCTGTTTAACAAAGTTAGATTGGGCTAAGAAAGTTAGCTTAGGTTAAATTTAAATA
AACTTTTCACAACTTCTTTTTAGAAATGAAAAAACCGATCATTATTACAACTGTAGTAAT
TGCAGCAATAATTGCAGGATTGTCATCTACTGTTTTTACTCAAAACAACAGTTCTGATGA
AATTATTCTTAGTGATGCAGAACAATCTGCTGGCAATACTGAAACAATTATGGTTACAAC
TACCACCAATGTTGTAACCGATCTTGTTGAAAATATTGGTGGAGACAATGTGTCGGTTAC
CGGATTAATGGGACCTGGCGTGGATCCTCATTTGTATCGTCCCAGCGCAAATGATGTAAA
AAAACTTCAGGATGCTGATATTGTATTTTACAATGGTTTAGACTTGGAAGGAAAAATGGG
TGACATATTTGTAAAAATAGGACGAGAAGGAACAGCAGTGTGGGCTGTATCTGAAAATAT
TTCCCATGAATCACTCTTGAGTCTTGATAATACAGGTCATTTTGATCCCCATATTTGGTG
GGATGCAGAATTGTGGATGGAGGCAGCTAAAGTTGTTGCAACTGGATTAAGTGAATATGA
TCCAGAAAATTCCCAAGCATATGAAAAAAATCTTCAAGAGTATTTGACACAATTAGAAGA
ACTTGATCAAGATAGTTTAGAGAAGATGAATTCTATTTCCCAAGGACAACGAGTTCTTGT
AACTGCTCATGATGCCTTTCAGTATTTTGGTCATGCTTATGGTTTAGAGGAGATGGCAAT
TCAGGGATGGAGCACTGATAGTGAAGCTGGAATAAGAGAGATTCAAAATTTAGCTGATGA
AATATCTGAGAGAAAGATAAAAGCCGTATTTGTAGAAACTACTATTTCTCCTGCCACAAT
TGAGGCTTTGACTGCTGCAGTTCAGGATAAAGGACATGATGTTGTGATTGGTGGCAAATT
ATTCTCAGATGCCATAGGTGAAAAGGGAACTAGTGAAGGAACCTATGTTGGAGCTTTTAC
ACACAATGTTGAGACAATTGTGAATGCATTGAAATGATGGAGCAAAAATCGGTTCGAAGA
AACATGAATGACGAACAAACATTTCCAATTGAAATCAAACATCTTTCTGTTACCTATCGT
ACTGAACCTGCATTATGGAATTTAGATCTAAATCTACCTGAAGGACAATTAATTGCAATT
GTTGGTCCAAATGGTGCAGGTAAATCTACTTTGATAAAAGCAGTAATGGGATTGGTTCCA
ATCACTGCAGGCAAAGTAAGCATTTATGGAAAACAATATTCAAAACAAAGAAGCAAAGTG
GCGTATGTTCCACAACGTGGAACTGTTGATTGGGATTTCCCTACTGATGCATTAGATGTT
GTAGAGATGGGGCTTTATGGAAAACTTGGATGGTTACGTCGTCCTAATTCTCAAACAAAA
GAGAAAGCAAGAGAATGTTTGGAAAAAGTTGGGTTAAAGGATTATGCAGATAGACAAATT
GGTCAGTTGTCTGGAGGCCAACAACAAAGAGTATTCCTTGCAAGAGCTTTGGCCCAGGAT
CCTCAAATTTATCTTATGGATGAGCCATTAAACGGAGTTGATGCAATTACAGAAGAGACA
ATACTCTCAATTCTTGAGGATCTAAAAAAAGAAGGAAAGACAATTGTGATGGTTCATCAT
GATCTGCAAACTGTGGACAAGTATTTTGATTGGGTTGTAATGCTAAATAGGAATCTGATA
TCTGCTGGACCAATAAAAGAAGTATTTACAAAAGAAAATTTGGATATTGCGTATCAAGAA
AAACAACGCATGTCTATTCAATAACATAAAAGATGTAGAATGGTTTTAGAAGAAATACTG
ACTATCTTTGTAGGGATTTTTACTGATTATACTCTCAGGTATGTTGCTCTTGGTTCTGCT
ATTTTAGGAATAACTAGTGGTGCTTTGGGATGTTTTACTGTTCTACGAAAACAGAGCTTG
TTTGGGGATGCTTTAGCTCATGCTGCATTACCAGGTATTGGATTTGCGTATCTTTTTGCT
GGAACAAAAGATTCACTGCTCTTGATGTTGGGAGCTGCAGTGTTTGCATGGTTTGGTGGA
ATTGTTACATTGACAATTACAAGTACTACAAGAATAAAGCAAGATGCAGCACTTGGAATA
ACCCTCTCAGTTTTTTTCGGTCTTGGAATTGTTCTTCTTACATACTTGCAGAGTATTGGA
GGTGCAAGTCAAGGTGGATTGGATAGATTTCTTTTTGGACAAGCAGCTGCTTTGATAGAA
ACAGATATCATAAATCTAGGAATTTTGGCAGCAGGATGTTTTGTAGTTCTGATAATATTT
TTCAAAGAGCTAAAAATTGCAACATTTGATAGTGTATTTGGACAAAGTTTAGGTTTTCCA
ACAAAATACTTTAGTGCATTATTAACATCTGTAATAGTTGTAGCAGTTGTTATTGGTCTG
CATACTGTTGGTGTAGTCTTAATGGTTTCAATGCTTATAGCTCCTGCGGCTGCAGCAAGG
CAATGGATATCTAGTTTGAAAAGTATGTTGATTCTTTCTGCTATATTTGGAGGTGTAAGT
GGTGTGATTGGTTCTATGATTAGTAGTACTACAGAAGGAATGTCTACAGGCCCTGTTATT
GTAATTACAATTACTACCATATTGGGCATCTCTCTTTTCTTTTCTCCAAAAAATGGATAT
CTTTTCCAATACATCCGTAAGAGAAAACAGCGTCAAAGTAACTTTAATGAAATCAATACT
ATTTCAGGAGAAAACTCAAATTGATAGAGATATCTAATGATCTAATTATTATTGGAACTG
CTGTACTAGTTGCAGCAAATTGTGCATCAATTGGAACTTTCTTAGTTTTAAGACAAATGG
CCATGATGTCTGATGCCATTAGTCATGCTGTATTATTAGGAATAGTAATTGCCGTGTTTA
TGGTTGGAGGTCGAGAAACTATTCCCGTAATAGTTGGAGGTGTACTGTCTGGTATCTTGA
CTGTTTCAATTGTAGAGATGCTTTATCGTACAGGTAAACTAAAACAAGACAGTTCCATTG
GCATCGTCTTTCCATTTCTTTTTGCAATTGGTGTGATACTTGTCACACAAGCTGGTAATG
TACACATTGATGCACAACATGTACTGTATGGTTCAATTGAATTTGTACCATTTGACACAC
TATATCTTGATGAAATTAACATAGGTTCAAAATCTCTTTGGGTTCTTGGCGTTTTAGCAA
TTGCAAATATTTCTTTTATTGCAATTCTATACAAGGAACTAAAAATTAGCACTTTTGATG
CTTCAGTTGCAGTAAGTGTTGGATTGATGCCCATGTTGATTCATTATTTGTTAATGATAA
TGGTAGCTACAACTGCTGTTGTTGCTTTTGAATCAGTTGGTGCAATACTTGTCATTGCAT
TTTTCATAGTTCCTGCGTCTGGAGCTTATCTGTTAACCGATAGATTATCTCATATGATAG
CACTATCTGTAACACTGGGAACTATTAGTGCTATTGCAGGTTATCTGTTTGCAGTCTTAC
TTGATGTGTCGATAGCAGGCTCAATGGCCACAATTGCTGGTGCCATATTTGGATTAATCT
GGGTATTTGCACCAAATCGAGGCTTGATTAGCAGATGGAGACGTATTACAAAACAAAGAT
TCGAAATAGATTTGGGAATAGTTCTAACTTTCATTCAAGATGAGCTTAGCGCTAATCGTC
AAGTATCCACTTCAACTTTATCGAATGCATTAGGGTGGACAATAGATTACTCGAAAAAAC
TAAGTGAATTTATTCAAGAAAAAAAATTTATAGAAAAAGATGTTAGTGGAAATCTAATTC
TAACAGTACTAGGACAAAAAAAGGCAAAGAACTACTCAACAACTTGATATGATCTCTAGG
TTTTTTATTCTGGTTCTGGATGAATTGTAATTACCGCATTTTTGATTTCTTCTCTTATAA
TATGCTCAATCTCTGATGTCAAGTCGTGAACCTTTTCAATTGATAGTTCCTTATCAAATG
AACAATCAATGTCAATTTTGAGTATATTTTTAAAGTTTAGTGAGACTATTCTTCCAATTT
TCTTAATTTCAGAATATTTCTCTAAAATTATCTTTATTTTTTCCTCAGTAATTTTGTCTT
CTAGATCAAAATTTTCTGGAACTGTAACAAATGGTTCCAAGTGAATTGTGGCGTGTTCTA
TTTCTGGAATATTTTCTTGTATTTTCTGTTCTATAATTTCAGAGATTTTGTGAGCTAATG
ATAGATTTATCTCTCTATCAACCATTACATGCAAATCTGAAAATGTTCTTCCTTTAGTTT
TATGAGTACTTACATTGTGCACCCCTCTTACTCCTTCTACACTTTTTGCAATATCTAGAA
TTTTTGCATCTAATGGAACATCTTCCCAATTGGGCTCAAAATGGATTGTAATTGAAGCAT
TTGGAATTTTATTTTTGATATTTTTTTCTACATTACTGCTTATCTCATGCGCTCTATCAA
AACTTGTGTCTCCTCTTAATGATATTGTAACATCTGCAAAAGTTGTATCTCCCGAACGTC
TCATTAGTATTGGATCTGCACCAATAACTCCTTGAGTTGATGTGGCAATGTCTCTAACAT
TTTTGACAAGTTCTGGTGAAATAATATCTGTTAAATCAAGAGCTGTTTTGTAAACTAGTT
TGACACTAAGTACTGCTAATAATCCACCTAAAATTAATGCTGCAAAAAAGTCACCATGAT
ACAAACCATAAGACACCAAAACAATTCCAATAATTGCTACTAGTGTTGAACCAAGATCCA
TAAATGCATGATAGAAATCTGCTTTGAGAGTAGTACCTCCTATTTTTTGGATTGATCTTC
TCAAAAGAATTATTCTAAATATGTCGACTCCTATTGTGTATAATCCGCCAATTATTGCAA
ACATTCCTGGTAGTATGTTTGGTGGTGGACTTTGAATTCTGTGAATTGACTCGTAAATGA
AAAAACATGCAATCAGAAAAATTGCTATTCCTCCAATTAATCCCCCTAATGATTCAATTT
TTCCATGGCCATAGGTATGTTCTGCATCTGGTGGTTTTATTGCCATTCTTGCAGCTAAAA
GTAACACAAGAGTTACTACACTGTCAAGTAATGCATGAATACTGTCTGTGATAAGTGCCA
AACTATTGGAAACAAGACCGAAAACCAATTCTACTAAAAATGCTGAAAAAATAGCCAAAA
GTGAAATCTGTAATACCTTGGTTCTTTGTACAAACATCTTATTTTCTAATAATCTATATC
ACGTATTACAAGTTTCTAAGTAGGAATCATACGATAACGTTATTTGGAAAGAGACTTCAT
TTTTTGATATTGGATAAAAATTGGCTATTTTTGCTAGGAATTTTCTCATTAATTCTAATT
CCATCCATGAATGCTGATGCATCTAGTAATCCAAATCTTTCAGTATCTGCTGAAAATTCA
GAATTTGGTAATCTTTTTGCAGGATCTATGGTAATTGAAGTAGTTATTCGTGATTCCAAT
ATCTCTGACACTGATGAAGGCAAAGGCGAACCTGATGTCACCATTAATGGTAAAACACTA
CGTATGGTTCAAGCTACAGATGGAAATTGGTATGCATATTTTGCAAATGTTGACAAGGCA
AAAATTGCTGATGCTACTGTTGGTTTAACTGGTAAAGGATTAGACTTTGGAGAATTCTGT
AGTCGTGATACTACAACATCTGTTTTTGGAATATCTCTAAGTGAAACTGATGGTTTTGCA
ATTCCTAGGCCTGATTCTGTTACTGGATCTACAAACGGCAACTCATCTTTTTCTGAATGC
ACTTCAAGTCCTACAACCACTTCTAATCATAACAATGTCGTTAGAAATGCAAAATCAATC
AATACAAATTCTAACATATCTGTTGGTCAAATTGGTTTAGATGCTGATGCATGGCCATTA
ATTCAACTTTATTCTTTTGATGACGTAACAATACAATACAATCCTGGCGGACCTTCCCAA
CAAGTGTATCTTGATTATGATGAAATTGAGAATATCAGTTTAGGACTTGATAGGGAACTG
TATCCTGAAAATTCTGAAGTATTTCTAACTATTAATGACATTCAGCTAAACCAAGATCCA
ACTGATGAAGACTCTTGGACATTTAATGTTGATTCTACTGTAAGTACATTTTATCAAGCA
TTTGATAATTCTGGAAATGATGATGCAAACGGAAATGCTGGATTGGTAAATCTTGTTCCA
CATCTTTCAAATTTAGGATTTGACGATAATGGAAAATTATCTCTCAACCTTGGAAATATT
ATGGAATTAAAAACAAACAATGACCAACCTGATTCTTCTATTGATGCTGATGGAGTGTCA
AATACGTTTTCTAAAATTGTAACCCTAGTTGAACAAGGACCCAACTCTGGAATCTTCTCT
AGTTCTGATTCTAATGATCAATCAGTAATCGGTATCAAAGATGATGCACCTAGAGGACAA
TCTGGACAAATAACATACAACCAAAAATCTATTTCGGTAGTCTCTGGTTCTTCTACAGCT
TCTGTTTCTTTTGATGATAAACCTGTTTTAACAATAGGAAATGGTGACTCACTTAGGCCT
GGTACTGAATATCCTGTATTGTTAGTTGATCCTGATCAAAATCTGAATACTGGTGCTAGA
GATGATCTTGATGTCTTTAGAGACTCTGCAATTATTCCAACACTCACAATAGGGAATCCC
ATAACTTTGGAGAATGCAAACAGTGTTGAATTCCATTCTACTTCTCCTACTATCTCTGGA
GGTGATGATTCTAATTCATCTGTTCCTGATTCAAATTCTGCTATCTTACTAATTGACACC
TCAAATGTCTCTAATGCTTCTTATGAGATGATATCGATTAATCTGGGTATTTCTGCCTTG
TCTTTGGCATCCTCACTCATAGATTCTTCAGAATCTAATACTGATGGAACAAACTGGATA
AATTATGATCTAAGATCTCTTGAAAATGAACTAGGACTTTCTGATTTTAGCAGTACTACA
TTTGCCCTTGCATTTGGAACCCGTGATTCTACTCAGATTGTAATTGTAGATGATGGTGAT
GTGTCGTCTTCTCAAGGATTTATTCAAATTGATAATGATGATGTTGAAAACATTAAAACA
AAAACTGGCAATGTTTTTCTAATCATTGATTTTGATTCTTCTGACACAGTTACAATTTCT
AATGAATCAAACAAACTTCCAATGGTTTTTGACTTTTTTTCATTTGGATTAAAAAATGAT
AATAGTATAAACAATTCTATTTATCGTTTTGAACTAGAAGAGACTCGAGATAATTCATCT
ACATTTGAAGGTAGTCTTGAATATGCAGTTACAAATCAACTAAACATAGTTGATCCAAAT
TTTATTCAAACTATTCAAACAATCGATGATGAAATAAAAATTATCATTACTGATAGATTA
ATTGATGAAGAAGGAATTGCAATCTCCTATGCTGATTTAGATTCATCTGGCGTGACAACA
ACGACTACAAGTAAATCTGATGCTGCAACGCATTCAGGAAATGTTTCTCTAGATTCAACA
ACATTTCGATTTGGGCAACCAGTAACAATTACACTTAGCGACTCTGATCTTAATTTGAAA
AGTGATACCGTTGAAATTTATTCAGTGATCAATGATTCAAACTCTGCCAACGTTGATACT
GTAGGTAAAGACGGGGAAATCTTACTAGAGATTAAAATCAAAGATATTCGTTACAAACGA
TGTACTGTCAATGGAGTTGAGCATGGTGGTTTAGCCTCTACTGGATTTACACTTGTAGAA
ACAGGACCTAGCACTGGAATATTTGCAGGAGTGTTCAAAATGCCATCTCAGATTTGTGAC
AAAACAGGCTCAAAACTAATCTATACCTCTGGTGGAAGTATTGATGTTCGTTATCATGAC
TCTCGTGATGCTTCTGGAAATGCAAATATTTTCAGTTTGCTTGATTCAAAGTCATCTGTA
TCATTTTACACTCCTGCCAAATTAAGCCTAGAAAAAATGGTACTTCCTATGAGTGATTCA
AAAGAAATAGTTCTGACAGGAAGTATTGAAAATCATAAACGAGGAATTCCATTATCTATT
GAACTTACAAATCCTGATTACACAAAACAAAACTTTGGCGCGTCTCTAAGTAATAGCGGA
GGTTATCGTTCTGTATTCACTATTAATCCAAATACTTTGCTTGGAACATATTTTGTATCC
CTTTCATATGATGGTAAAAACCTTGGAACTCTCTCATTTGATGTAGTTTCTGAAAATGTT
CCTGATTGGGTAAAAAATAATGCTCGTTGGTGGTCTTCAAACAATATATCTGATGATGAA
TTTATTGGTGGAATAGAACATCTAATTGAGACAGGAATAATTTCTATTGATTCCTCTGAA
CAAAATTCGACAGAACAAGAAATTCCCGATTGGATAAAAAATACTGCAAGATGGTGGGCA
GATGATCAGATTCCAGAAGATGAGTTCTTAAAATCGATTCAATATTTGGTCAAAAAAGGT
ATAATTCAGGTATGATCTGGTCAATTTTTCTTTCATTTAATACATAAATACCCACAACCC
ATGAAAAAAATGAAAATGAAAGTAGCAAGTATTTTAGCAATTACATTATTATCTATTTCA
ATTCTATCTTATGGTGTAAACAATTCTGCCTTTGCAGCTAATTCATTCATTGAAGCATCA
TCCAGCTCTGGAAGTGTTGGCAATGGTGATCCTCTTGTTATATCTGGGAGCATTGTAGAC
TATGAAGATGCAGGACACGCACTTACTTTCCAAATTATATCTCCTGATAACAGCATAGTT
CAAATCGGTCAAGTAATGGGTAACATAGGTTCTGATGGTACATTTGAAATGAACCTTACT
GCCGGTGGTCCTTTATGGAAAACCGCTGGTGAATACACTGTCAAATTTTTCTATGGTCCT
ACTAAAGGTGATGCTACAGTAAATTATGCTGGTGGTGATACGCCTTCTACCCCAGAACCA
ACTGCACCAGAACCAGAACCAGAACCAACTGCACCAGAACCAGAACCAGAACCAACTGCA
CCAGAACCAGAACCAGAACCAACTGCACCAGAACCCGAACCAATAACCTGTGGAGCTGGA
ACTGAAATGGTTAATGGTATTTGTCAAGTCATTGCTGAACCAGAACCCGAACCAGAACCA
CAATGTCCAGCAGGATACTCATTCCGTGATGGAGTATGTGTTGAAGATGGTGGTGGTTGT
CTTATTGCAACTGCAGCATATGGAACTGAATTAGCACCTCAAATTCAATTACTTAGAGAA
GTTAGAGATAACACTGTATTATCCACTGCTTCTGGAGCTACATTTATGACTGGATTTAAC
ACATTATACTATTCATTTGCCCCAACTGTTGCTGATTGGGAAAGAGAAAATCCTATGTTT
AAAGAATCAGTTAGAGCATTCATCACACCAATGATTTCAACATTGTCTATTATGACATTG
GCTGACGATGGTTCAGAAGTTGAAGTATTAGGATTAGGAATCTCTGTTATTGCACTTAAT
TTAGCAATGTACATTGCAGCACCTGCATTAATTGGATTCAAAGTCCACAAATCACTCAAA
TCTAGAAAATAATCTTCTAGAATTACTCTAGGTTATTATACTGAAACACATTATCTTACT
TCATGCATATTGAATATGAGGAGTTTGATTCTGTTGAAGATTTTTTCATGTATTTGGCAT
CAGCTGCCCCACCCATGAAAAATACCATTCCAATCAATTCTTACAAGGAACATGTAATGT
CATTTATTCCACTTAGTCCTTCTACTGGGGAAACATATCTGATGTTGTATGTCAAAGGTT
CATTGGAACCTGGAATCTATGAATTTGATGTTCCTTCAAAATCTTACAAAAAAGTAGACA
ATATTGAAAGAGCAGACAAAGTTTACTTCATCTCTTTGACACCCAAAAGAAATACGATTG
CAGATACAGCTATTGCAAATCTATAATTTCTTTGTTTGAATTTTAGGAGCAGATACTGAT
CTACTTCTAGCATATTTGTCAATTATCTCATCAGGAGTTCTTCCATTAAAGAGATCCTTG
CACAATCCTCTGAGATATCTCATAATTGCCCAAGTTCCTGCCTTCAAAATTCCATACATG
AAAACTTTCATTGGTGGACCGTAGGTCTTGTTTCTGAGAATAATTGGAATAATGTCATTA
ATTACTCTAAGGTTGTTTTCCCAGCATTTCCAAAATAGTGTAAATTGAGCTTCATTCAAG
TTTCCAAAGTGCATTGAATTCTTTTCACTAAAATCTTGATACAATAATGGTGCTACTAAT
CCTCTAAAGTCCATTTCTCTAAAGTCGCTCATCATGTCAATTGTATATTGAATATCATCC
GGTGTTTCATCTGGCCAACCAATAATGATTGTAGCTGCTGGGAACCAGTGGTTCTCATTA
AGAATTTTTGCACCTTCTCTAACTACACTGCCCCATTCTTCTGTTGAGAATGGTCTTGTT
TTAACACCTAGGTGTTTTTTTACCATATCTGGTGCAACTGTTTCAATTCCTAAATTGGTT
GCAAGCCATCTTCCTGATTGGTCCTGTCCATTTACATGAGAAATTTGTTGCATTAGTGTA
GGATCTGCAGCAACTGCAGAAAATGTCATATGTGTAGTTCCAATAAAGTTTGCACCTAGT
CCTTTTAGTGACTTCCACAAATCTGTAATTGCATCTCTGTTTGGAACAAAGTCTCTGTTA
TCACATCCATAAAGTAACATTTCATCAGAATGTAACCAGATTGAGTCAAAACCGTAATCT
AAATTAGTTTTTGCTTCGTGTTGTAATCTATCTATAGGTAAATCTTTTTTTGATCTCTTA
TTTACATCACAAAAATCACAACCTCTTCCACAACCTCTCATTGCTTCAATCAATGAGTTG
ATTGTAGGACCTTCAATAACTGGAATATTTTCAAGGTTTCTTACAAAACAGTGCATCAAT
TCTGGTGCATCATTTTTCTCCAAATCTTGGAACAAATCAACTGCTAATTCATCTGCCTCT
CCAACTACTACTGTGTCTATTCCATGAATCTTCATTCTATCTGATTTTGCTAATTCCCAT
GCTCCGTTTCCTCCAACAACAACTTTGAAATCATATTTCTTTTTGAGCTGAATTATACTT
GCACACATTTTTTTAAATTTCATTGCTACATACGACAATTTTTCTGGTGACATTGTTGTG
GTAACTGGTGCCATTCCCAATGGATCCATCACATTGATTCCTACAACTTTGGTATCTGGA
CCAATTGATTTGTGCAACATATCTGGGTGTCCAATGAATACATCTTCTCTATTGTAACCT
CCTTGAATCAATGAACTTTCAATTCTTCTTAATCCAATTTGTGCAACCTTTGCTTCCCCC
GTGATTGGATCTGTTTCAACTGATGGACAAAACACTTTGTCAAAAACCCATTCTGGCAGA
ACTTCATATGGTCCACATGCAATAAATCCATACAGAAAGTTTCCCCTGTAATTTGTCATT
AAACTACGATCAGCAGTAAGTACAACACGTTTGCCGGACAACTATCACATTTCGTTTAAC
TATGTTATATATCATTTACGAGGTTAATTTGCCTCTTGAATTGTAAATTTTCCTTATTCT
TTTTTTCTTATTGTTCTGTTTGCAATATTGGCTGCAATCCCCCCTGCTGCAATACCATTG
TCTATGTTTACAACAGATAGTCCTAATGAACAACTCTGAAGCATTGAAGCAAGAGCTGCA
ATTCCTTTTTCTCCATACCCATACCCTACTGATGTTGGAATTCCAATAATTGGAATGTCT
ACTAGTGTGGAAACTAGTGTGGCTAGTGCACCCTCCATTCCTGCAGCTACTATGATGCAA
TCAACATCTTCTTCTATCATTTCTTTTAAAATTGGAAAAATTCTCTGAATTCCTGCTACT
CCTACGTCATAACTTGTAATGCATTTACAATTCATTGCCTCACAAACTAGTCTGGCTTCT
TCAGCTACTCCAATATCTGAAGTACCTGCAGTTAGAATACCTACTTTTCCTCCCTGAAAT
TTAATTGGTTTTTTGAATAACAATAGGGTAGATGATTTTTTTCCTGTCTTGACTTTGACT
TTCAGTTTTTTTGCAAACGTCTGAATCTTTGGATAATCTGTTTTCTTTAATCTTGAAACA
ATAACTGAGTTTGATTTTTGCAAAGTCCTTTTTATGATTTTTCTAATATCTTCCAGTTCT
TTTGTCTCTGCAAAAATTATTTCTGGAATCCCTCTTCTTTTTCTTCTGTTGATGTCTATT
TTGGCAATTCCTTCTATCTCTTCAATTGAATATATTGACAAAAGTTTTTTTGCATCATTT
ATTGAAATTTTTCCTGTTTTTACGGCTTTAAGAATTTCATGAGTTTCCAATAATGGGTTT
TTGTTTTATGGATAAAAAAAGGCTTAGATTTCAACACCTGAAAGTGCACCTTTAACATTC
TCTACTGCTTTGTTAAAGACTTGCTTTTCTTCATCATTTAGATCTAATTCTATGATTTTT
TCTACACCATTCTTTCCTATTACTGCAGGAACTCCAATGGTAACATCAGAGTGATCATAT
TCTCCATCAAGATAAGTTGCTACTGGAATTACTTGTTTTCTGTCTCTTACAACTGCTTCA
ACAATTGCAGAAATTGCATTTCCTGGTGCATGTACTGTAGCACCTTTTAGTTCAATTACT
TTTGCTGCAACTTGCTTTGTGTTTTGAACTAGTTCCTCTAATTTTTCTTTTGGAAGCAAT
GATGGTAGTGGAATTCCTGAAACAGATGAAAATCTTGGTAAAGGTAACATGTTTTCACCA
TGTTCTCCAATTACTAGTGCTCTAATTGAGTCACGAGAGTGTCCAGTTGCTTCGTGGATA
AATTGTCTAAATCTTGATAAATCAAGCATACCTCCCATTCCAAATACTCTACTTCTATCA
AATCCTGATACTTTGTATGTGATGTATGCCATTGGGTCTAATGGATTAGTTACTGGAATA
ATCATGGAATCATCTGCATATTTTTTCACATTTTCTACCACGCTTTTTACAATTGATGCA
TTAATCTTCAAAAGATCCATACGGGTCATTCCTGGTTTTCGTCCAGAACCTGCAACTACT
ACTACAATATTGGAACCTTTCATATCTTCAAAATTATTGGAACCTTTTACTTCAACATCA
ATTCCTTGTTCTGAAAGCATATGGTTGATATCCATTGCTTCGCCTTGAGGAAGTCCTTCA
GCAACATCTAATAACAAAATTTGATCATCTAATCGTTTTAGTGCTGAAAACAATGCAGCA
TCTCCGCCTACTTTTCCTGAACCAATTATAGTAATCATAAAAATCGCTGTTAATTTTCAA
TAATTAAATCTAATGAAATTTCAGACCGATCAGACGAATTTATAAGCATTTTCAATAATT
TTTAATCAATGGTTTTGGTAATTGATCCTCAAATTGCAGGAATATCTGGGGATATGCTTC
TTTCTTCATTAATTGATTTGGGCGCAGATAAGGGAAAGATAATTGATGGAATTAAAAAAT
CTGAACAATTTTTTTCAGATTCTACTATTACAAAAATCGATTTTCAAAAAACCAAAAAAA
GAGGAATCGAAGCTATTCAACTCGTTTTAGAAATAGATGAACATTCTCATGAAAAAAAAG
GCTCTGAAATAAAAAAAGCAATTAATGACTCTACATCAAATTTAGATCTATCAGATAAAG
CAAAGATATTTGCTGAATCATGTATCAATTCACTCATTTCTTCAGAATCTAAAATTCATG
GTGTTCCAGAGGATTCTGTGCATTTTCATGAGGCCTCTAGCATTGATACCCTAGTTGACA
TTGTCGGAATTACAATTGCCTTAGATGATTTGGGATTATTTGATGAAAAAATTATTTGCA
TGCCTGTTTCTGTAGGTGGTGGAAGCGTAACTTTTTCCCATGGCACTATGTCTAATCCTG
CCAGTGCAATTTTAGAGATTTTCAAAGATTCTTATCTGAAAATTAAAGGTAATGATGCAA
ATGCGGAATTGACCACTCCAACGGGGGCGTGTATTTTGGCTAATCTGACAAATACTTGTA
TGGATTATTATCCTGCAATGAAAATTGATTCAATTGGTTATGGTGCAGGGCAAAAAGATT
TTCAAAATTTTTCAAACGTGCTAAAACTAGTTAGAGGCTCTACAAATAACTTGGAAAGTG
ACTCAGTAAAAATTCTTGAAACTAACGTTGATGATATTTCAGGAGAAATACTTGGAAATC
TAATTGAAAAGATCATGCAAAAAGGTGCTAGAGATGTTTCAATTTATCATGGAATTACAA
AAAAAGGAAGACCTACAAATTTGGTATCTGTAATATGTGATGATCAAAATATTGATGAAA
TTGTTGATACATTGGTATTAGAAACTGGTACTTTGGGAATTAGGATATCTGAATCAAATA
GATTTGTTGTACCAAGAACAAATGAAAACATTTCATTAACAATTGATGGAAATTCCTTTG
ATGTGAGATACAAAAAATCAACATTTAAGGGAAAAACTGATTTCAAAATAGAATTTGATG
ATCTTAAGGATATTTCAAACACCGTTGAAAAATCAATTAAAGAAATAGAATCATTACTTC
GAAAAGAAATTGAAAAGTTGGAGAACTAAATGACAAAATTAAATGAACTAGAAAATTGGT
TTGCTGATAAAAATAAAGTCATGATTGCATTATCTGGTGGTGTAGATAGTGCTCTTGTTG
CATATGCTGCTTATCAAAAATTAGGTGATTTTGCAATTGCGGTAACTGCTGATTACAAAA
CCCTTTCTGAGGAAGAACTTCAAACTGCTAAACAAATTTGCTCTGAAATAGGAATAACTC
AATTTTTCTTAGATTATGACGAACTTGAAAATGAAGAATTTACAAAAAATGATTCAACTA
GATGTTTTCACTGTAGGCTCGAATTAGGAGTTCATCTCTTAAAATTGGCAAAAGAACATC
ACGTAGATGTAATTGTTGATGGAACTAATTTAGATGATTTAGGTGAATATAGGCCAGGAA
TTGATGCCTTACGTCAAAATGGAATTAGAAGTCCTCTTGTTGAAACAAATCTTTCAAAAT
CACAAATTAGACACATTGCAAAGTCAGTCGGACTATCAGTTCATGACAAACCTTCAAACT
CTTGTTTGGCTTCACGTATACCTTGGGGTCAAAGAGTTACTGCTGAGAGATTAGCTAGAA
TTGAATTTGGTGAGACTGTTGTCAAACAACTAACCAAAGTTAAACAAGTTCGTGTTCGTG
ATTTTAATGGTTCTGCAAAAATTGAAGTAGAAAAAAACGATATTTCTGAATTTAATAATC
TTGTATTAGATAAAATCACAGAAAAACTAAAGCTGATTGGATTTACTTCAGTTGAAATTG
ATCCAGAAGGGTATAAACCAGGAAAAATTAACGTGATTGCAGATTGATTTATCTTGATAA
TGCAGCATCAACTCAAATTCACGATGATGTACTAGAGTCAATGCTTCCATATCTTAAAGA
GCAATATGGAAATCCTTCCTCCATTCATCGTTATGGCAGATTATCTCGGAAGGCAATTGA
AAAGGCAAGAAAACAAATTGCGTCTTTGATTAATGCAGATCCTTCTGAAATTTTTATCAC
CTCTGGTGGTACCGAATCAAATAATACTGCGTTACGAGGAATTGCAACAAAATACTCTTC
AGGTCAAATCATAACTTCTTCAATTGAACATGATGCAATTTTAGAGCCATGTAAAAAATT
ATCTCAAGAAGAATTTGATGTAGTTTACCTTCCTGTAGATAACTTTGGTATGATTAGTCT
CTCTAACCTTAAAGATTCTCTATCTGAAAAAACTAGAGTTGTTTCAATTATGTTTGGTAA
TAATGAAGTTGGTACAATTCAACCAATTGCAGAAATTGCCAAATTATGTCATGAACACGA
TGTGGTACTTCATACTGATGCTGTACAGGCAATAGGGAAAGTACCAATTGATGTTCATGA
ATTAGGGGTGGATTTACTATCAATTTCATCTCATAAGCTATATGGACCAAAGGGAATAGG
TGCTCTGTATATCAAAAAAGACACTCTTCTTAATCCAATGATTTTAGGTGGTGGGCAAGA
ACATGGATTACGCTCTGGTACTGAAAATGTTGCAAATATTGTTGGTTTTGGTAAGGCATG
TGATATTGCTAAATCAAATTTGGATGAGAATATTTCTCATATGAAAAAACTCAGAAATCT
TTTGGTCCAAACTGTATCTGATGAAATTTCTCAAGTAACTGTTAATGGTCATCCTGAACG
TCATTTGCCAAATAATGCTCATTTTACTTTTCTTGGTGTAAATGGCGAAGATCTGATTAT
AAAACTTGATGAGTATGGTGTTGCTGCATCTACTGGTTCGGCATGTTCTGTTCATACTCA
AAAGGCATCTCATGTATTACAAGCAATGGGATTTTCACACGAGCAAATTACTGGCTCATT
AAGATTGACAACTGGAATATTTAATGATCAAAAAGAAATTGAACAAACTGTGGAAATTTT
GAAAAGAGTTGTTGAAGAACTAAGATCTGTGTCTCCATTTAAAGAAAAATATTCTTTCTC
AAAAAACTAAATTTTAATCTGAAATTTGTTTCTTGTTAGAATAATTGCTGTCATAATTCC
GACTAGCAAAACAATCATTGCAATTGTTCCAAACTCTGGGACAACATAAGTTCCAATAAT
TAGAATATCTGTATCTCCTTGCTCAAAATTAATTGTAATTGTTCTATGATCTGAATGGAC
TGGTGCTTCCTCATAATCTGCCTCGATTCCATTTGGATTATCTGGACTTGAAATTAAGAT
AATAAATTTTTCATCTTTCCCATCTTGTTTTTCAGCACCTATGAATTCTCTTGGTAATTC
TAATGTGATTGAACCTTCATCTGTAGAATTGATGCTTATTGCTAGTGCAAAATTCTCTGA
TTCGACCACCATGTCTTCAACTTCTCCTCCTTTAATTGAATATTCTACATCAAATGTCCC
ATGACTTCCAGCGTCAACTTCAAAATTGGTTGTAGTTGTCACCACTTCTGATTTTGGAGT
GTAACTAAATTCAGTTTCAGCTATAGTTCCACCTGCTACTTCATATGATGCTCTTACTAG
TATTGTTCCTGAATTGGTCCATAATGGTCCTTCTGCAAGAATTGTGTGTGAAAATGTTCC
ATCTTGGGCTACTTTTATTTGAGCAATTTCTAACATGTTTCCTTCTCTAAATAATTGCAG
TACTACATCTACCCCTGCTATCTTTGTATTTACTTTTCCTGAAACAACAATTGTGTCTCC
TTCATCATAATTATTATCATCTGTTTGTACAGTAATTGGAGATTCTTGTGCATACACAAA
ACTTGTAGAAATTATCAATAAGGAAATTACACCATAAAATATTTTAGAATTCACAAGTTT
TGAATGGTATGTTTGTATATTTCTTTTACTATCAAAAATGAAAAAATGAAAAAAGATGTG
ATTTTAGTATCTTGGCATAATGCTAAGTCTTGATTTTGCAGATACTGCAATTATTGAGAT
AATTGCTACTGCTAGAATCATGGCTGCAATTGTGCCAAACTCTGGGACTACAAAGGTACC
AATAATTTCAATTTGTTCAGTTCCTGCTGGGAACATGACTGTTACTTTGTTTGCAACAAT
CTCAACATCATCCCATTCTTCTCCGTCAACTAGTACCATGAAGATACCATCTTGGACTGT
TTTTGATGGTGTTACAGTTAATGTTCCATCATCAGTAGAGCTGATGTTGACAACAATTGA
GTTGTCATTTGTATTGAGAGTTGCACTTGTAACTGCACCACCTGAAATACTAAATGGTAC
ACAATAACCATTTGCAGTAATCTCATTAGCTCCACATTGTTTGGACTTTTGTGGTGTTTC
ATAGGTTGGTGTATATGCAACTCCTCCCATTAATTGAACTTTGACACTATTGCTCTTTTC
AGCACTGCCATAGTTTGCTTTAATGGTGTAGGTACCGCTGTATTTCCACATTGCACCTGC
TGTGTTTAATGTTGTCTCAAAACTACCCTCATCTGTTACAGCGATTTGATCAACTGTGAT
GATTGAGTTTAGAGGACTCACAACAGTAATTGTAACTGGAAATCCAGATGCTACATTTGC
TACTTGCCCTTGTACTGAAATCATGTCTCCTTGGTCATACCCTGTTTTATCTGTCCAAAC
AGATACTGGGATATCTGCACGCAACATTTCATTTGCTGTTGCTCTTGCATCTGCCATGGT
ACATCCAACACATGCTTGTGGAATTTCATCTGCATATGCTGCTGACATGGTTAAAGTACC
GACTGCAGTCAAAACGGCTAGTAGCGCGAACGACGTACGGCTGTTCATCTTGTTGCGATT
TGAACCTGTCTCTATTTATGTATATTTAAAAAATGAAAAAAGATGTGATTTTAGTATCTT
GGCATAATGCTAAGTCTTGATTTTGCAGATACTGCAATTATTGAGATAATTGCTACTGCT
AGAATCATGGCTGCAATTGTGCCAAACTCTGGGACTACCACGCCGTCTTGAATATCTACC
TCAGCTGAAGCAGTATATTTTGGATCGTTAAATTGTTGTGCTGTAACAGTGTAAAAACCA
TCTTGTGTCCATAATGGTCCACCTGTTGTGATTGTTGCTGTAAACTTTCCATCAAGCATT
GGTGATACTTGATCAACTGATACTACATTTCCATTTGGAGCAGTTACGGTTAATGTAATG
TCTGCACTTACTCTATCTGTATTTCCTGTAACTACAATTGTATCAGATCCCATTTCAGTT
TTGGCGGTACTAATTTCAATTCCTGCATCTATTGTAACAACTGGTTTTATTGGTTCAAAG
ATATCTGAACTATAACTGGATTCAGTCACAGCAGTTTTTTCTGCCATTCCACCATTTACT
TCAACAAGAACTTCCATTGTGTATAGTGCTGCGCTGCCTTGTTGTGCTTTGATTTCATAG
AATCCATCTTCGGTCCATGTTGGGCCTATCTTGAATTCAGTACCAAACATTCCTTCTGCA
TCTGGTGTTGTCTGACCAATAGCAACTACATTATTTCCACTTGGGGACTTTACAGTAAAT
GAAACATCAGTGAATGTTGAAATCGTTTTACCTGTTACGGTAATTGTTTTAGATCCACTG
TCTGCCATAGCTGTTAGGGTCATTCCTTGTGTTTGAGCAAATGCATCTTGTTGAATTGAG
GTCACTGAAATTAATGACACTGCCAAAAGGGCTATTGCCATTGATGTTGTAGAACGTTTA
AAATTCATCCTAATTTTCCCCAAGTTACCTTGGTATTTATGTATATTTAAAAAATGAAAA
AAGATGAAATTTTAGTATCTTGGCATAATGCTAAGTCTTGATTTTGCAGATACTGCAATT
ATTGAGATAATTGCTACTGCTAGAATCATGGCTGCAATTGTGCCAAACTCTGGGACTACA
AAGGTACCAATAATTTCAATTTGTTCAGTTCCTGCTGGGAATGATATGGTTAGTGTTCTA
TCTGTTGTTGATTTTGTTTCATCAAACTCAACTTCTTCTCCGTCAATTAAGACAAAGAAA
TCATCATCTGCACCATCTGGGAAAGTTGCATCCAACACCGATCTAGGAATTGTCAGTGTG
ATTGATCCATCTTCCGTACCATCAATTGAAACGATTAGTGAATTTGCATCCACATCAGGC
ATAATTCCAAGTAATTTACCACCTGTGATTTCATATCCTACCAAATCAGATGAACCCTGT
ACTGCAGCGGTTGTATCTGTGACATCTGGATTGACTACATTTTCAACTGGTGGTGCTGTT
GAACCTCCAAATTCAAATGTGGTCTCTGCGGATCTATTCTCACTTCCATATGTTACAATT
ACTGTGTAAGTTCCTTCCACTTTCATTGTTCCTCCAGCAGTAATTTCAGCACTGAATTTC
TTATCTGCACCTACTGTTATTTGATCAATGGCTACAATGCTGCCATTAGGAGATGTAACA
ATTAGGCTAACAGGAGTTCCTGCATATAGATCTCTGACTTCACCTGTTACCATGATAGTT
TCACCCTCTGAATAGGATGTCTTATCTGTAGTAACAATAATCGTACTTTGTATTTGTCCA
AATGCTGGTGCCATACCAATACTTGCAACTAGAATTGCTGATAAGGCAAACACCATCAAT
TGTGATTTCATTGATTTTACGCTTGAATTTATCCTATTTAAGGTTGTGAAAAGATTAATT
GACTAAATAGAAAAATAACTACTTTCTTGACGAATTTCAGATTAGATATATATTAACCTG
AGCGTGAGATTTTGACAGTTTGTGTGTATTCATTACTGTTACATTTAATGTTCGACGTGG
GGGTTTTGTAATTGGCAACTAAGAAAAATCAAATTCTTGTACCTGATCATATCTATGTTC
CAAAACATGAAATCATTTCAAAAACAGAAGCTGAAGAAGTTTTAAAAAAATACAATTGTA
AACCAACCGAATTACCATTAATCTTTGTAAACGATCCTGCAATTTTGGGACTTGGTGTAA
AACCAGGTGATATGATAAAGATCACAAGAAAAAGTCCAACTGCCGGTGAAGGTCTCTATT
ATAGATACGTGGTGGAAGTATAGATGGCAGATTCATCCACAAAACGTTGGCCAGTAATTC
AAGATATTTTGAAAAGAGAGGGTATTGCACGTCAGCACCTAAACTCATTTGATGAATTTT
TAGAAAGAGGATTACAAAGTATTATCAACGAGGTTGGTCAGATCGATATTGAAAATGCTG
AGTACCCTTACAAAATTCAACTAGGTAAAGTCAAATTACAACAACCAAGAATGATGGAAC
TTGATGGTTCTATTACTCATATCACTCCTGCAGAAGCTAGATTGAGAAACGTATCTTATT
CTGCACCTGTAATGATGGAAGCAAGTGTTGTTGAAGATGGAAAAATCCTTGAATCAAGAT
TTGTCCACATTGGTGATGTTCCCGTTATGGCAAAATCAAACGCTTGTATCTTACACAATT
TTTCTACTCAAAAACTAGTTGAACATGGTGAGGATCCAAACGATCCTGGTGGTTACTTTA
TCATTAATGGTTCTGAGAGAGTAATTGTTGGATTAGAAGATCTTTCTTACAACAAAATCA
TTGTTGATAGAGAAACAGTAGGTGGAAACATTGTACACAAAGCCAAAGTTTATTCTTCAA
TTGTTGGCTATCGTGCAAAATTAGAACTTGTCATGAAAAATGATGGACTAATTGTTGCCA
GAATTCCTGGTTCTCCAGTTGATATTCCAGTAGTTACTTTGATGAGAGCTCTAGGTTTAG
AATCTGATAGAGAGATTGCAGCAGCAGTTTCATTGGTAGATGAACTCCAAGATGAACTAG
AAGCATCTTTTGAAAAAGCAGGAGATGTTCCAACTGCAAAAGATGCCATTGTTTACATCA
GTAAGAGAATTGCCCCTGGAATGCTTGAAGAATTTCAGATTAAACGTGCTGAGACTTTAC
TTGATTGGGGTTTGTTGCCTCACTTGGGCAAACACCCTGAAAATAGAAAAGAAAAAGCGC
AATTCTTGGGAGAAGCAGCTTGTAAATTATTAGAACTAAAACTTGACTGGATTAGACCTG
ATGACAAAGACCACTATGGAAACAAAGTCATTAAATTTGCAGGACAGATGCTTGCAGACT
TGTTTAGAACTGCATTTAGAAATCTTGTCCGTGATATGAAATATCAATTAGAACGTTCTG
GACAAAAACGTGGAATTAATGCAGTAGCTGCTGCAATTCGTCCAGGAATTATTACTGATA
AACTAAACAACGCAATTGCCACTGGAAACTGGGGTCGAGGCAGAGTAGGTGTTACTCAAT
TACTTGATAGAACAAACTATCTTTCTACAATTAGTCACCTTAGAAGAATTCAGTCTCCAC
TAAGTAGAACTCAGCCAAACTTTGAAGCAAGAGACCTGCATGCAACACACTTTGGAAGAA
TTTGTCCAAGTGAAACTCCTGAAGGCTCTAACTGTGGTCTTGTAAAGAATCTTGCATTAT
CTGGAATAATTTCTGTAAACGTACCATCTGAAGAAATTGTAGAGAAACTCTATGATCTTG
GAACTGTCCACTTCTTTGATGCAAAAGAAGATTTGAAGAAAGACGGAACTAGAATCTTTG
TTGATGGTAGACTAATTGGATATTACAAAGATGGTGAACAACTAGCAGAATCTCTTAGAG
ACTTAAGAAGAAACTCAAAGATTCATCCACATGTTGGTGTATCCTTCCACAAATCTGAAA
TTGAAGGTTCAACCCGAAGACTTTACGTAAACTGTAATGCAGGACGTGTTTTAAGACCAC
TAATCATCATTAAAGATAACAAACCATTACTTACTGCTGATTTACTAGACAAAATTTCAA
AGAAACTCATCTCGTGGACTGATCTCTTGAGAATGGGTGTTTTGGAAATGATTGATGCAA
ATGAAGAAGAGAACTGTTATGTCACACTAGATGAAAAGGATACAAAGAAACACACTCACC
TTGAAGTCTTCCCACCAGCAATCCTTGGTGCAGGTGCTTCAATCATTCCATATCCTGAAC
ACAACCAATCTCCAAGAAACACATACGAGTCTGCAATGGCAAAACAGAGTTTAGGATTCT
CAACCCCTATGATGAATACAAGTACATATGTTAGACAACACTTTATGCTATATCCTCAGG
TTCCAATAGTTAACACAAAAGCAATGAAACTTTTGGGATTAGAAGATAGACCTGCAGGTC
AGAACTGTGTGGTAGCAGTGTTACCATTTGATGGTTACAACATTGAGGATGCCATCGTTC
TTAGTAAAGCATCAGTTGATAGAGGATTAGGAAGAACATTCTTCTTTAGAATCTATGATG
CTGAAGCAAAACAATATCCTGGTGGAATGCGTGACGCATTTGAAATTCCAAATGCTGAAG
ATAACATCAGAGGTTACAAGGGAGAACGTGCATACAGACTCTTAGAAGAAGATGGTGTTG
TTGCAACAGAAGCTCCAGTAAAAGGTGGAGATATTTTAATTGGAAAAACTAGTCCTCCAA
GATTTATGGAAGAATACCGAGAGTTTGAATCATCTGGTCCTTACAGAAGAGATACATCAA
TTGGTGTTAGACCTTCAGAAACTGGTGTTGTTGATACTGTAGTTATGACCCAATCAAATG
AAGGTGGAAAGATGTACAAGATTAGAGCAAGAGATATGAGAATTCCCGAAATTGGTGACA
AGTTTGCATCAAGACATGGACAAAAAGGTGTCTTAGGAATTTTAGCTAAAGCAGAAGATT
TGCCATATACTGCAAGTGGAATGTCTCCTGATGTTTTGATTAATCCTCATGCATTCCCAT
CTAGAATGACTGTTGGTATGATGATGGAATCCATATGTGGAAAATCTGCCGCATTACGTG
GAAAGAGATTTGATGGTTCTGCATTTGTTGGAGAAAAAATGGATGAAGTAAGAGAAGTAA
TGGATGCACATGGCTTTGAATATTCTGGTAAAGAAATAATGTATGATGGAAGAACTGGAA
AATCATTCCCAGTCGAAGTTTTCATCGGAGTTGTATATTATCAAAAATTACACCACATGG
TTGCAGACAAGATTCATGCAAGAGCACGTGGACAAGTTCAAATGTTAACAAAACAACCAA
CAGAAGGAAGAGCAAGAGGTGGTGGCCTTAGATTCGGTGAAATGGAGAGAGATTGTCTTA
TTGCTTATGGCGCTTCTATGATTCTTAAAGACAGATTACTTGACGAGTCTGATAAATCTG
ATATTTTTGTATGTGAGAGGTGTGGTCTTGTTGCTTATCATGATGTTAAACAAAGAAAAT
ATGTTTGCAGAGTTTGTGGTGATAAAGCCAAAGTCTCATCAGTTTCAGTTGCTTATGCAT
TCAAACTACTCTTACAAGAGATGCAGAGCCTCAACGTCGCACCAAGATTGTTAATCAAGG
AGAAACTATAATGTCGATTCAAGCAGTAAAAGCAATTGATGGAATCAGATTCTCTGTTTG
GTCTCCAACTGAAATCAGAAAATACTCTGTTGCAGAAATCACTGCTCCAGAAACTTATGA
TGAAGATGGAATGCCTGTTCAAGGAGGTTTGATGGATGGCAGACTTGGAACACTTGAACC
TGGACAAAAATGTCTCACTTGTGGAAACACTGCAGCAAGATGTCCTGGACACTTTGGACA
TTTGGAATTAGCAGAACCAGTATTACATATTGCATTTATTGATAACATCTACAAATTACT
ACAATCAACTTGCCGTTCTTGTGCAAGATTAAAAGTTCCACAAGAAGATCTTAATGTTTT
CAAAACTATTAAAGAGAAACACGCAGCTTATACTGTAATTTCTCAAAAACGTATTCCAGA
ACAAATTATTGAAAAAGCAAAGAAAGCAAAAGAATGTCCTCACTGTGGTAAAACACAATA
CGAACTAATCTTTACAAAACCAACTATCTTTGTAGAAAAAACAGAAATTGGAGAGCACAG
ATTACTCCCAATAACAATCAGAGAAAGATTCTCACAAATCATTGATGAAGATTTAGAATT
ATTATCATATGATCCAGTAACTGCAAGACCTGAATGGTTTGTCTTACAAGCATTCCCTGT
TCCCCCAGTAACTGTTAGACCCTCAATCATTCTAGAAACTGGAATTAGATCTGAAGATGA
TTTGACTCACAAGATGGTAGATATCATCAGAGTTAATCAGAGATTAAAAGAAAGTAAAGA
TGCTGGTACCCCTCCACTAATCGTTCAAGACTTGGTCGACCTATTACAATATCACACTAC
AACATACTTTGATAACGAAGTATCTGGAATTCCACAAGCTCATCATCGTTCTGGACGTCC
TCTCAAAACCTTAACTCAAAGACTCAAAGGAAAAGAAGGAAGATTCAGAGGTTCACTATC
TGGAAAGAGAGTTGACTTTTCTAGTAGAACTGTAATCTCTCCTGATCCTAACTTGGACTT
GAGTGAGGTTGGTGTCCCAGAAGCAGTAGCCATGAAACTAACCATTCCTGAAATCGTTAC
AGAATGGAATATTGAAAGAATGAGAAAACTTGTAATTAATGGACCTGAGAAATTCCCAGG
CGTAAACTATATCGTCAGACCCGATGGTGTAAAGATTAGACTTGATTTCGTAGAGGATCG
CTCTACAATTGCTGAAACACTTGAGATTGGTTACTTGGTAGAAAGACATCTTGCAGATGG
TGACATTGTCATGTTCAACAGACAACCATCACTTCACCAAATGTCTATCATGGCGCACTA
TGTCCGTGTACTCCCAGGAAAAACATTCAGATTACATCCATCCGTTTGTCCTCCTTACAA
CGCAGACTTTGATGGTGATGAAATGAACCTCCACGTTCCTCAAAGTGAGGAAGCAAGAGC
AGAAGCAATTCTCTTAATGAGAGTTCAAGACCAATTAATCTCACCAAGATATGGTGGTCC
AATTATTGGTGCACTAAGAGACTTTGTAACTGGTGCATATCTTCTAACTAAAGACGATAC
AGTATTGACTGTTCAAGAATTCTCAAACCTTGCAATGCTTGGTGGTTATACAGATCCTTT
ACCAAAACCCGGAACCAAAACCAAAGACGGTCCGGCATACACTGGTAAACAACTTTTCTC
GTTGTTCTTACCAAAAGACTTCAACTATGTAATTACATCAAAATGGTCAAAGGGAACAAA
AGGACAAGCAAAAGATGTTGTAATTAAAAATGGTGAACTAATCAGCGGTGTCATTGACAA
ATCTTCAATTGGTGCAGAAGAACCAGAAAGTGTTCTTCACAGAATTGCAAAAGATTACGG
TAATGCAGTTGGAAAAAGTTTCCTCAACTCTATTCTCATTATGGTAAAACAATTCATCAC
CCACTATGGCTTCAGTTATGGTTATGGTGACCTTATTGTTCCTGACAAAGACAAACAACA
GATTCTTGATGATATTCAAGGAACTTATGATATTGTAAGTGATTTGACTGATCAATACAA
GAAAGGAACACTCAAGCTTACTAGAGGTATGAAACCTGAAGAAGCCTTAGAGGCATACAT
TGTAAATGAATTAGGTAAAGCAAGAGACAAGGCAGGCTCTTCTGCAAATGACTGTCTTCC
AGCAGACAATGCAGGAAAAATCATGGCTACAACAGGTGCAAGAGGTTCATCACTTAACGT
AGGTCAGATGGCCGGGGCTCTTGGACAACAATCAAGAAGAGGAAACAGACTCCATGAGGG
TTACAACAACAGAGCATTAACTCACTATCAAGAACATGATGATAATCCTGATGCACATGG
ATTTGTAAAATCCAATTACAGAGAGGGTCTATCTGCACTTGAATTCTTCTTCCACGCAAT
GGGAGGTCGTGAAGGACTTGTAGACACTGCAGTTAGAACACAACAAAGTGGTTACATGCA
GCGTAGATTAATCAACGCATTAGAGCACATTAGATTAGAATATGATGGAACAGTAAGAGA
TCCACACGGCCACATTGTACAATTCCTTTATGGTGAAGATGGAATTGATGTGCAAAAGAG
TGATCACGGTGAAGCATTTAACCCAAGCAGATTAATTGAATCTCAAAAAATTATTGATTC
TGGCAAAAAGGCAACAAAAGAAGAGATTGAAACACTAGCTAAGAAATACACAAAGACATT
CAATCCAAGATTAACTAAACTTGTAACTGATGCATTACAAAATTCTGAATTAAGCAAAGA
TGGTGTTGAAGCAGTATGTAAGAAAGGACTGTTACTTTACAACAAAGCAAAAGTAGAACC
AGGACAAGCAGTTGGAATTATCACTGCACAGTCAATCGGTGAACCTGGTACTCAGATGAC
ATTAAGAACATTCCACTTTGCAGGAATTAAAGAAAGAAACGTAACATTAGGTCTTCCAAG
ATTAATTGAACTCGTTGATGCAAGAAAGAAACCAGTAACACCAACTATGGATATTTATCT
TGATGATGAATCAAAGAAATCAAGAGAAAAAGCAATTGAGGTTGCAAGAAATGTTTTGCA
AACCAAAGTTAGCGCCTTGATTGCAGATAGTGAGACTGATTATGCTACTGAAATCAAACT
AATTTTGAGTGAAAATAGGCTCAGAGAAAGAGGATGCTCTATTGCAGAAGTTGAAGCTGC
CTTGTCCTCTAACAAGAAATTCAAGATGGAAACAACTGGCGAACTAATCACCCTAAAACT
AGTTGAGGAATCTGATACTGCTACAGTAATTGCAATCAGAAACAAGGTTCTCAACACCAC
TGTCAAAGGTGTACCTGACATTGAACGTGTAACCCTTGTCCAAAAAGATGATGAGTGGGT
TATTCAAACAACTGGTTCTAATGTTGCCAAAGTCTTAGAGGTCAAAGGAATTGATAAGAG
AAACGTTAGAACAAACAACGTCTTTGAGATTGCCGGAACTCTTGGAATTGAAGCTGCAAG
AAATGCATTAATCAATGAACTTAACAGTACTCTGGAAGACCAAGGACTTGAAGTTGATAA
TAGATACATCATGTTAGTAGCTGACTTGATGTGTTCACGCGGTTACATGCAACAAATTGG
AAGACATGGAATTGCTGGAACCAAAGATAGTGTCTTAGCAAGAGCTGCATTTGAGATTAC
TGTTCCAACAATTGCACATGCTGCACTTGGTGGAGAAATTGAACAACTCAAAGGTATTAC
TGAAAACGTAATTGTTGGTAGTAACATTCCAATTGGAAGTGGTACAGTTGATTTGTACAT
GCAAGTAAGCAAGAAGAAATAGTTGGATGAAAATTATGGCTGATGAAATCTCAACACTAA
TGACAAACTCCAAAGACAAAGTTGTATTGCTTCGACTAAGAAATAATAAAACAGTTCAAG
GAACTCTCAAAGATTTTGATATTCACATGAATCTTACATTAGAAAACGCTGAGGATGTTT
CTGAAGAAAAACCCAATCCTATAGGCAAAGTCTTGCTTCGTGGCGATAATATTTTAGCAA
TTTCTCTTCCTGAGGAAGAATCCAACTAACAAACCATAAATCTGAAACCTTCTATATGAA
AAGTATTGTTTGATTTTTTATTTTTAATTTTTATTTTGCCATTTGCAACAGCTCAGGAAA
TTCCTGATTATGACAAACCGTATGCTCCAATATTCTTTGATAAACCAATTTACTCTTGGA
CTGATAAAATACAAATCAAAATAATTGCTCCTAGTTGGAACACAGACAAAGACTTGATTG
ATTCAATTGGCGATAACAATGATAATCCCATAAAAATATCAACACGAAGTCACTCGCTAG
AACCATACAGACTAACTGAAACAGATGTGTCAAGTGGAATATTTACTGGCGAAATTATCC
TAACTGGTTTCTTACATGATGCAGATGGTGATGGTGACTATGACACAACTCCTAGGACTA
TTGGTACCGGTCCTACTAGCGGGTTTTTGGAGGTTGAAAGAGATTCAGCAATTACGGTAT
CTTTTGAGTTTGCTGATGGTGTAGTGCTATCTGAATCTGTACCTGTGTCTTGGAATCTTG
GAACAATAGAATTTGAAAATGATGTTTTCTTTAATGATGAATCTGTTACAGTTAGAATAA
TTGATCTTGACATGAATCTAAACCCTGAAGCGATTGATCATGTTCCTGTAGAAGTTTTTT
CAGATTCTGATGTTGGTGGAATTACTGCAAATGCAATAGAAACCTCTGAAAGCTCTGGTT
ATTTTGTAGCTACAATATCACTTACTCAAAACTCTGCATCAAGCGGAAACAGACTCTACG
CTGTTCCTGGAGATGAAATTTCTGCTAGATACAGTGATCATACTTTACCAAAGCCCTATT
CTGAATCTGATAATTTGGAAATTCAGGCTCAATCAAGAGTTGAATCATCTGTTCCTTCAA
CAATGAGATTGGAAAATTCTGAAATTAATATTTCTGATAGTTTTGGAAATTATCTCACTT
CATTTTCTTCTAATCAGCAAATTCAGATTGTCGGAAGTTTATCAAACATGCAAGAATTTG
ATCAAAAATTCGTTTATCTCTTTCAAATAAAAAACTCTCAAAACTATATTGAATCCCTCT
CTTGGATTCAAGGTCAATTATCATATGGACAAAATCTTGATGTATCTCAATCTTGGATCC
CAAAAAATTCTGGAGACTACTTTGTTGAAACATTTGTTTGGACTTCACTAAAAGATCCAA
CTGCATTGTCTGATCCACTTACAAGATTAATTTCAGTTGAATGAAAAAGTATCAATTATA
CGTGATTATTAAATAGAAAATTATGTGTTTTTTGGTGTAATGCGATTAATCTTAGGAATC
ACCCTAGTGTTAACAGCTTTTACACCACTTGCATTCAATGATGTTTTTGCTGATTCATTT
AATGTGAGTTTTAATCAGGATAGTTATCAAACTGGTGACACACTAGTAATTTCTGGTCAA
ATAATTGATTTTGGAATGCCTGTCATTGCTATGAGTATATTTGATCCTGATGAAAAAATC
CTCACTGCAAATAGTTTAGAACTTTCTTCTGATGGTAGTTTCTCAAAAACCATTCCTTTA
GAGTCTCCATTTTATGAAATGTCTGGAGATTATCTCATAAAATTAGACTATGGACAAGTC
ACTGAAGAACATAACTTTGTAATTGGTGACATTATTTCTGAATCTGAAATTGCTCCTCAG
GAGGTTGTTGCACTTGAAATTATGTCTCTCTATACTGAAAAAGAGCATTACTTTGATGGT
GATACAGTCAACATTTTTGGAACTGTGTCATCCATAGATTCTCCTACTATTCTCATAGGA
GTTCATGATCCATTTGGAACTCCTGCTGGATTTTATTTTGGAAATATAAACAATAACTTG
GAGTTTTCCACAAACTTTCTAATCAAAGATGGAGTGAATTTTAAAGCTGAAGGAACTTAC
TCGATTAAAGCTCATTATGCTGAAACTAGTGTAGAATACTTCTTTGAATATTCTGCAGAA
TCATCTACAGAAACACAAACAACTGAAGACACAACACAAACAACTGAAGACACAACACAA
ACAACTGAAGACACAACACAAACAACTGAAGACACAACACAAACAACTGAAGACACAACA
CAAACAACTGAAGACACAACACAAACAACTGAAGACACAACACAAACAACTGAAGACACA
ACACAAACAACTGAAGACAATATACCTAGAGAATCTGTTGAAGAAAAAATAGTTTCACAA
AATGAAGCAATAACTGAAACAATAAATGAAAAAACAGAAACTGAAACAAAAATTATTACA
AAAGAAACTCAAACAAAAAATGATTCTGAAAATATTTTAGAAAATGAAGAACATGATAAT
CTTTCTGTAGAAGATATTGAGCTTGGAAAATTATTAAATCAAATTAATCTCGATTGTGAT
TCTAGCACTTTTGTTGATACTATTTCTTACTATGATGGTATGGGTCCTGCACTTTACAGA
TTATGTCAATTTGATAGTTCTTTGAATTTTTTTAATGAGTCTTTGACTAGTGATCCTGAT
AATGTTGAAATTCTTGTCAATAAAGGGTCTACACTAGGAAAAATTGGATTTGTTTCTGAA
GCAATAGCATATTATGATCATGCTATCTCTCTTGATCCCCAATACCTGCCTGCAAAAAAT
AACAAAGCAAATGCCTTGGCTAATCTTGGAAATCTTGATGATGCCATTTTACTCTACAAT
GAAATCTTAGAGGAAAATACGAATTACTATACTGCAAGAACAAATCTCAATACTGCATTA
TTACTAAAATCTGAAACTTCTGAAACTTCTGATGTGATAAGTACTGTTAAATCTGAAATT
GAAACTTCACCTGAAAATACTTCACCTGAAAACATTTTCCCTGAAAAAACAATCTCAACA
GAAAACAAAAATGAAACACAATCAAACTTTTTTGAAGAATTAACTCGTGTATTTTCATCT
TTGTTTGGTTTTACTGAGTGATCTTTGTTTTTTGCGTGCGTAATTTTTCCATAAACCTAT
AAAGCCCTGTTGAGACGATGCTCATAAGGAAAAACATGAGTAAGATACTTGAAAAATCTT
TGAAGGATGCCCATAAAGAAGGTAAATTAACAATGGGTACTAAACAAGTCTTGAACTCTG
TAAAAAATTCCAAGCTAATTGTATTGTCTCAATCTGTAGAGAAAGAAATGATTGAGCAAA
TTGAAACAGATGCAAAAAAAGAAAAAATACCTTTAGTGAACTTCCAAGGAACTTCAGTCG
CATTGGGTAGATTGTGTGGCTTACAATTTAGAATTTCAACAATTTCATTCACATCAATTG
ATGACGCAAACATCAAATCAATTTTAAAAGATACAGAAGCTGAGGAAAAAAATGATTAGA
ACTATTGAAAGTTTAAATGAGACATTTTTTGTTTGGAGACATTAAGAATTATGACACAAT
CAATCAAACTAACAACGGATCAAATGAGAATGATGTCTTTGTTCCAAAATGTTACTGGTG
CAACAGCACGTGATTGCGTTGAAGATGAAAAACAAGATAGAGTAATTTTTGTAGTAAATA
CCGGAAAAATGGGACTTGCAATTGGCAAGGGTGGAATGCATATCAAATCATTACAAAACA
TTGTAAAAAGAAATGTTGAACTAGTCGAATTTGATGAAGATCCTGCAAAATTTTTGTCCA
ATTTGCTTAATTCCAAACTAGTATCTGAAGTAAAAATAAATACACGGGCAGACGGGACAA
AACAGGCAATTGTTATGGTAGACCCAAGAAAGAAAGGTATTGTTGTTGGAAGAGAAGGCA
GAAATGCTGAGAAGGCAAGAATGCTTGCAAAACGATATTTTGATATTACTAGTGTCTTGA
TTAACAGTCCTGAAAGACAAACTTTGGAGATGTAGAATATGAGAAAATCACCACTTGGAT
TATTTGCAGGCAGAGTTCTAACTACTAAAAAGAAAAGACAGAGATGGGCAATCTCTACTT
ACAAGAGAAGAGAATTAGGTATTGATAAAAAAGCAGACCCTCTTGGTGGTGCTCCACAAG
CAAGAGGCATCGTTTTAGAAAAAGTTGGTGTTGCAGCAAAACAGCCAAACTCTGCAATTA
GAAAATGTGTTCGAGTACAATTAATTAAAAATGGTAAAACAGTTACAGCCTTCTTGCCAA
GAGACGGTGCAATGAACTTTATTGATGAACACGATGAAGTTCACATTCAAGGAATGGGTG
CAACTCAAGGTGGTGCAATGGGTGATATTCCTGGTGTTAGATTCAAAGTATTCAAAGTAA
ATGGTACTTCACTTCATGAATTAGTAATCGGAAAGAAGGAGAAACCAAGGAGATAGAAAT
GGCACAAACAAAAAACTTGTTACTATTTAGAAAATGGGATTTGTCTGACATCGAAGTCAA
GGACCCAGGTCTTAAAACTGCAATTTCCCTAAGAAAACAAATCCTACCATACACTTTTGG
TCGTTCTGCACTCAAAAGATTCAACAAGGCAGATGTCAACATTGTTGAGAGATTAATCAA
CAAGACAATGCACTTTGGTAAAAAATATGCAAAGAACACTGGTAGAATGACTGGAAAGAA
AACCAAAGTTCTCAACACAGTTAGAACAGCATTTACAATTATTGAACTCAAAACTGGTAA
AAATCCCGTAGAAGTATTAGTTAGAGCAGTTGAAAATTCAGCTCCTAATGAAGATACAAC
TAGAATTGTTTATGGTGGTACTGTTTACCACGTATCAGTTGATGTTGCACCAATTAGAAG
AGTTGACTTGGCTTTGAGATTCATTGCTGATGCAATCAAAGAATCAACATTCTCCAATCC
AAAACCAATTGAAGAACACATGGCAGAACAACTAATCTTGGCTGCAGAAAACGATCCTAA
TGCTCCTTCTGTAAAGAAGAAGAATGAATTAGAAAGAATCGCACAAGCATCAAGATAGAA
TTTTTAAAAATTATTCCAGTAGCCCGAGGCAGATTCGAACTGCCGTCTCCGCCTATATCC
ACTTTGTGAGATCCAGAGGGCAGAATCCTTGACCGCTAGACTATCGGGCTACTTGAAAGA
AATTTTGAATGTTCAGAATATAATCATTTGTTGTAATTACTTTAGTCTAACTTCTCTAAT
TGCAGTTGCATAATCACATCTTGCTCTTAATCTCATATATGGAATTAATTTGTAGTGGAT
AGAGTATATTGTTCCTTCTTTGAGTATGATTCCTTTTTGTTGTAATGATGCTAATCCTCG
TGATGGAACATTGATTGATAGATTGTGTTGTTGACAAATTTTATCACGTCTGTCCTGGAA
TTGTTTTAGAGTAAACACAACATCGTTTAATTCTAAAATTAAAGGCCAAATTATTTCTGA
CCAAACAAATCTTCTGTTTTCTGTAGCTGAAGCATATTTGCCTTTTTCACTCAACATTAA
TAACATCTGCAAAAGATGTTATAACTTATTGTCCCAAAAAGAGATTGAGGAATCATTAGA
TTTACTGCAAAAAGATTGGGATGTTGATCCAACACTTCGAAATTTTATGCTAGGGAAAAT
TACCGATGTTTCTGATAGACCAATTAAAGTAAAAGATGTTGTATTTCATGTACCTTATCT
AAATTCTGAAAAAAAATTCATTTTGTGGAAGTGTTTTTGGCCTGATTGCCATAATTGTTG
TGATAGACAAGGAAGATTGCCACTGACTTCTGATGATTTGATTACAATTGGCAAGGGTTT
GAAATACCAAAAACCTTCAGAGTTTATTAAAAATGAAACTTTGACTGTCACTTATTCTGA
GCCAGGACCTTCTGGGCAGATGACTACAATGACTACAATAAATCTCAAAAGAAAAACAGA
TGAAACTGAAGCAGATGATGGTACCCACATTTCTTGTAGGTTCTTGAATGATGAAGGTGG
ATGTTCTATGCATCCAGACCGACCTGGTGTGTGTTACCTGTATCCATTTTCCAGCTGGCT
TGAAAATGAGAAAGGAAAACCACGTGTTCATGCAACATATCAATTCACAGGAGACTGTCC
TGGATTTTATTTGGCAGAAGACTTGGAACCAATGAAAGAAGAGTTCAAAGAATACTCGAA
GATAATCTATGATTACAATATGGCATCAAATAGAACAAACAGAGAGGGTTTTGGTTCTGT
AAGTTTTAGTTGAAATGACAAACGTGACGATTAGAGAAGCAACAGATAAAGACATTCCAA
TAATTCTTGGATTGTTATATGAACTTGGACGTCCAAAACCCCAACAAGATTCTGATGTTG
ATTCATTTAGAAAACTTGTAAAGACCTACATTCAAGAATCTGACAAAAAACTTCTTGTTG
CAATTCTTGATGATATGAAAATTGTTGGTATGATTAGTATGATGCTCTTGCCAAGACTTA
ATCGTGATACCTTGGAAATGTATGTTCCAGAACTAATTGTTCTTGAAAAATATCAAGGTA
AGGGAATAGGGAAAAAACTGATCAATTCCTGCATTACTTTTGCTATTGAGAAAAAATGTC
ATAGAATTAGACTAGAATCTGGAAATCAACGTAAAGAATCTCACAAATTCTACAAACATC
TAGGATTTGAACAATCTTCGCTTTCTTTTACCAAGAATCTCTAAGTTATGCTTTAGCTAC
TTTCATCAAATCGGCAATTTTGATATCCATTCCAAACCTGTCTTCATTCTTTTTCATGTA
ACGGAAGATTGCAAGAAAGTCTGGCAATGATTTGAAGAAATTGAAGTCTTTCTTGATTTT
AGCTCTAACAAAATTAAAGACTTTGGCATATACTTTGTAGTGTTCTTCAACTGCTTTTTC
ATATGCTTTGAAATCATTCATGTTCTTCAGGAATAATTCAACACATTGCATTGATGGAAT
GATTCCTTCACCTAATAATGCATAGACTGTCCCAATTGATTCTCCAACACCAACAACTTT
TCCTGAATAGTATGGTTTGCATCTATCAGGAGTTGCAAGTCTGATTGGTCTTCCTTTTGT
TTTGAGAACTTTGCCACCATGTTTTTTCAAAAAGTCATCAGTTGCTTTGATGTGATTTTT
ATTGTAATCCCCTGCTCCAATATGAGCCCATTTTTCTCCTAGAGGGAAATACCAGAAATA
TCCTGACATTCCAGGAAATGGTTCAATGTAAAAGTCATCATATGGAACTCCATTTTCATA
TTCTACTTTGTATTCGTATGTTGGCAAAAAGAAATCTTCCTTGAGTTTTGGTAAGTACAC
TCTATGAAATCCAGTACAATCCACTATCATGTCGTACTCTTTTTCTAATTCTTCAAGTGA
TGGTGGTTTACCGTAGATAATTTTTGAATCTTTGATAAAATCTTTGATTAAACCAATCTT
GTCATATGTACACAATCCATGTAATCCAATGTCAAACTTTACATCATTGTTCATCTTAAC
ATGCATATTTTTTCCATCGTGGATTAGAAAGTCGTTAAAATCTCTGCCAGTTTTTTTGCA
GTATTCAGTAAGTATTGGTTTGATTGTACCCCATGCGCAAATAGAATCATGCCTTTCTTT
TGGATTTAGTTCATATCCTGTAACGTCATGTTCTGAGTCTTTGAGCCTGGCCATTAGATA
GGAACCTGCTACACCCATTCCCATTACTGCAATCTTCAAGATATTTTCTGAATCTCTGGG
GTGTAATAAATAGACTATCTGAATTTGTTCAGGTTATTTGCCACTAGTAGAAATTATCAG
TACCTGTTAAATATCAAATTCACATAAACTGATTAAGAAAAGACAAGTCTGTCGTCTGAA
AACAATCGTTTCAGACCTTAAGATGAAATCACTGTCATCAGAGGACAACCGTTTCTGATC
TTAAGTGATAAGAGATGTCATCAAGACACTTTTGGTCTTGGTCTTAATCTCGATTGTCTT
TTCGTTTAATTTATTTTAGATTAATTTTGAATTGATTCTATGGATGTTTTCGAAGCTGTA
TCAACAAGACGTGCAATCAAAAAGTTTGATCCAAATCACAAGATGAGTTCTGATGACGTA
AAGAAACTCATGGAGCATGTTATACTGTCTCCAACTAGCTACAACCAACAAAACTGGAGA
TTTGTTTATGTTACTGATCAAGACGTCAAAGAGAAAATATCAGAAGCTGCTCGTGGACAA
GCACAACCAAAAGACGGTTCTTTGGTTATTGTATTGTGTGGTGATATGACCGCATGGAAG
ACTGAACCATTACGTTATTGGAAGAATCATCCAACTGAAAAACAAGAACTAGTAAAAGCT
AGTCTTGAAAGAAAATACTCTACTGACACTCAAGCTCAAAGAGATGAAGCAATTCGTTCA
TGTGGAATGGCAGCTCAAACTATAATGTTATCTGCTAGAGATATGGGACTTGATTCTTGC
CCAATGGTTGGTTTTGAGTATGATGAACTTGCTAAAGTAATCAATCTGCCAGAAAATCAC
TTGATTGTAATGATGGTTGTAGTTGGAAAAAGATCTGAAGATGCAGCGCAACGTGGAGGC
CAGCTACCTTTGAACGAGATTGCATTTGAAAATTCTTTCTAAATCATCATAATTGAAAAA
TTCACAAATAATACAATGAACCCTAAACCCTAAATTCTGTTAGGATGTAAATTAGTCATT
GAGTTATAGAACTGCAGTTTTTTCTAAAAAGGAACTTGGAATTATTATTGGTATTTCCAG
TGTTGTTTCCATAGCATTGTATGTGGCCTATATTTCAGGACGATGAGACCAATAATCCCG
TTATCTATTGTAATTGTCGTTGCAGCTATTGTTGGAATTCTAGGCAGCTCAAACTATGAT
GTGTATGTTGCAGAACGTGATCAGAGAAATCTTCAACTCGCAGTAGATGATTGCAAGAAA
TTATTCCCACAGGGAATAAATCAGGAAGAATGTATTACAAAATCCCTTGATGTATTTGGA
ACTGAATATCAAAAGGAGCAATGGAGTCAAAGAGACATTTATCCATAAACTCTTAATTTG
ATAATTGATTCACTTTTTGTAACTTGTCTTTTGAAAAGGATGTAACGGCGCTAAGAGAAG
CTCTGAATGACACTGATTCTAGAATCAAGAAACTTGAGGAACATAAAGAATCTGAGAGTA
AAAAACCAGACTCTGATTCTGAAACATTATGTAGACTGGAGAAAAACTTGGATAATCTGC
ACAAAAAGCGTGCCCTCATCTTATCTGAACTAGATTGAATCCAATACGCTTAATTTGAGA
AATATTTTACCCGAAACATGCCCCTTTATTGTAAACAATGTGAAGAGAGACGCTATCCTC
AGTATAGCGCAGACGACAAGGGAACTTTGTGGTTATGCAACAAATGTCAAAATTATGCTG
ATGCTGAGGATGTGATTATTAGAGAACAAACTCAAGAAGAGAGAGATGAGATCAAGGCAA
AAGCTGAAGAGTTTGAGAGAACTAGCAAGTTTTCAGGCGAAAAACTTTCTAGAAGAAAGG
GTGTAAACTAAACCATGGGATTCAAGGACCTTTTTGTTGGTGGAAATTCTGAGAACATTC
CAGTTAAAGTACAATGTACTGGATGCCAAAGAATCACTGTAGTCAAAATTCCATCTAACA
AACCATTTCAAAAATGGAATGAAAAGGCAAGTTGCAGTCATTGTAATGCAACTAACTGCT
GGCAAAAAGTTTGATTTTAAAAAATAAGAAAAAAAGATTAGTTTGCAGGAACTGCAATAC
CTCTATCTATCATCTTTAGTGCAGTATCAGCTTTTAGACACATTGCTACACCATTTGATG
TTTTCATGACAAGACTGTATCCTTCACGACATTCTACCTCTGATGCATCAACACCAGCTG
CAATCTGAATTCGTGGAGAAATCCATGCTAGTTGCATGTCTTTTGCCTTTTCAATGAATT
CTTCTCTAAGTTGTTGTTTCTCTTCACTAGTCATCTCTGCTGCTCTTTCACGAAGTTCTG
ATTTGAAAGCCTTCATCTCTGCAATTCTATCATGAATCATAGATTTTCTTTCATCAGAGA
CACTGTGTTTCATCTTTTTCATGTGTTCTTTGAACTTCATCTTTAATTCAGAATGTTTCT
TGTCAAGATCACCATATTTTTCACGATATTTTTTCTTGATTTCATCCATTCTTTCATCTG
AGATGTCATATTTTGTCATGATCATTGCTTTGAGATGTTTAGATTTTTCTGAAAATTTCA
TGTCATGATGTTTTTCCATCATTTTCTCCTTCATGGAATCATGATGTTTCTTTTTGTAGT
CTGCTTTTTCTTCAGGAGTCATAGAACACCAATTAGAAATTCTATCGAGTTTTACTGCAT
CTGTAATTTCTGCAGCACGATCTGATTCAGACATTGCACATAGTTTGTCATAATTCATAT
GATGTTTTTTCTCATGCATTTTTTCTTTCATGTGTGCTTTGTATGTCTCTAGATTATCTT
TGATGAATGTTTTTCGTTCAGCTTCGTCAGCTTCACAATATGTATTCATCTTTGTTTGGT
GCTCTTCGGTTTTGTCATGCTCAGCAATGTATGCCTTTTTGTCTTCATCAGACATTACAC
AATAATTCTCTAGTTTTTCTCTAAAATCTACTGCATGATCTCTTTTGTAGTCAGCTGCAT
ATTTTTTGATGGCAGTTTTGATTTCTCCTTTGTAATTTTCCAAAAGATCCTCAACTGCAT
CTTGTTCTTCATCAGACATTTCACAATAGTTTGTTAGTCTATCTCTGAATTGCTCAAGTA
TGGGACGGTCTGCAAATAATTTGCGTTTATCCTCATCGGTAGCTGCACAAAATCTGTCTA
ACAAATCTCCAAGATCATATTCACCATCATGTTCTTTTTCTCCAGGGAAATTCTCTCTGA
TAAATTCATCAATGGCATCATCTCTTTCATCTTCAGACATTTCACAATAATTTGCTAATC
TGTCTGCAAACTGTTCAATCCTTGGATGGTCTGCAAAGAACTGACGTTTTTCCTCATCAG
TCATCTCACAGAAATGCTCTAATCTGTCATCAAGATCTGCATGTTTATCGTATCTATCAT
CGTCATCGTATCTATCATCGTCATCGTATCTATCATCGTCATCGTATCTATCATCGTCAT
CGTATCTATCATCGTCATCGTATCTATCATCGTCATCGTATCTATCATCGTCATCGTATC
TATCATCGTCATCGTATCTATCATCATCCATGTCATCATCTACTTGTGCAAAAGCAGGAC
CTGCAGATACACCAAGTACCAAAATCATGGATAAAACAACGCTTAGAAGTTGTGTACTAT
TCATTGAATTTTTTTAGGGTTTTTGATATAAAGAGATGCGTATCTTTGTAGAGGATCTTT
TATTATCTATGAGAAATTTGATGAGGTTTTTGTGCCTAAATCCTTAAGTTCAAAATTGTT
CTATAGAATTTATGCCCTGTCTACGTTGTGATGGGAAAGGAAAAGTACGAAACGAGTTTG
GTATGTGGGAAAAATGTGAATCATGTCAGAAAAAAGAAATGACTTTTGAGAGTGTGCATC
CTGAACCTGATGTCAATGAAGAAGGAATTTAATCTGATTAAGTTTGTGTGAGAATTATGG
ATAATCTAGATAACGCAAAACATGATCACCAGAAAAATAAATCCGATATCGTAAATTTGG
TAAAACAAATGTTTGCCCAAAACAAATGGGGTGATGAAGAATATCGACAGGCTTTGCAAG
AATTAGTGAAAAAAGATGAAGAACTGGTATCTGAAGTTACAAGAATTATCAAGGAAAGAC
ATGGATGAGAAAAAACTCAAACAAGAAGACTGTCATGAGGATGGTATTGGTCAAGGAGTT
CTTACACTAACTAACAAAAGAATTGCATTTGATAAAACTAGGTCTCGAATTATGGATTTT
TCAAAACACATGGGTGAGACAATACTTGACATTCCATTGAATGATATATCTCATACCTGG
CGTGAATGATTATTGATGAAAAAAGCTTGTATCTCTGCTAGAACCACTGATGGTGAGAAA
ACCTACAAGTTTGGTGTGTTTAATGTAGGTGGTTGGGTTGATTCTATCCAAGATGCAATA
GATGATCAACAATCTTAAGTTAACAGTTTTTCCTAGTATGATTAATGGCTGATGCAAAAT
TCTCATGGTATGGTAACTTTTATGGAATTGCTTGGAGAACTCATGCTGGAAATCCAATTG
CAGTTCCATTGTTTGTAAAACAAGATGAATCTCAAAAAATTGCAGATATTATTAAAACAT
GGAAGCCAAAAGACATCCATCTTACATTCATTGAAAAAGATGATGGCAATTATGCCATTT
GTATCTACCAAGAGGCTGATTCGGGTGAAAATATTGGACTTTATCGATCTGGTATGAGTC
AGACAGGAACCTATGGCAAAATAAAACAGATGATTGAAAAAAAATCTTCAATGTGGAATC
CTCTACGGGCATACATTCAGATTGTATATGCTACTGATCCTGCAGATTCTAAAACTTATC
AAAACATGACAGACTATATCATAATTGGTAGATTAGAGATTATTTCAGAAGATGCTCTAA
AATCTAAAAGATTTGTAATAGAGAAAGATGCACACACTACACTTGGCGGATATGATGTAG
AAAATACCACTGATGAGAATTAACTCTAGCCTTTATCTTGTAAATTTTTGATATTTGATT
TATGGCTGAAATCTGTGAGAGATGCAGTAAATCCGTAGATGAAACTGCTAGATATAACAA
ACATGAAGTAGACAAACTACTTTGTTCTGCTTGCATTTCAGAGATTGATGAATATTATTC
CATTACTTGTGCAAAATGTGGCAAACCTGCTCATATGAGAGGAAATTTGATTGAATATGA
GAATGAAAAGATTTGTCCTGTATGTATGGATGAAATAAGAATAAAAGAAAATTAAAAAAG
AAAAAATTAGTTTGTTGGGTTCATTAGTTCTGCTCTTTCTTTGACCTTTTGATCAACTAG
AGCACTAATGTATTGACCAGGTTCTGCATTACATTCTCCAATGTTTACTGCATGACCGTC
TAGAGTTTCAGCGATACAGCCACTATCAGTAACTGCAACTATTTTTACGGTCTCTAGTAC
TTCAACTGGTTCAACATAATACATCAGGTATGCAAATCCTGCAAGTCCAATACTTGAAAC
TATTCCTATTATGATTACCAAGGATTTGTAATCTGATGATTTTTTGATTTTTTTATTTGG
TATTGCTGACATGTATAATGATACGCGTCTTTCTAATTTGATTGGTTTTGTGGTTTCTTG
TGATTTGAAAATTATCCTATTAATTTAAATTTCTAATTCACGTAATTATGTACACAATTT
TTTTGCTCTTTTGAAAACTGCATGCCAATCTTTCCAAAGTAGTCTTCCTGTCTGTGTGTT
TTGCTTTGATGGATGATATGATGTAATAACTTGCATTTCATTATATTTGAACACTTGATT
ATGCCCAAATTTTCCTGGCTTTACATCTAACAGCTTACAGGTTGCATCATATGCAATTTT
TCCTAGACACAGGATTGTTGTAACATTATTTAGAATTTGGAGCTCTTGCTCTAGGAATGA
AAAGCAATTTTGCATCTCTTCTTTAGTTGGCTTGTTTTGAGGTGGGGCACATCTTACTGC
AGCTGTAATGTAGGCATTGTTTAGTGTTAGTCCGTCATCACTGGTTTGACTAGTTGGAAT
ATTTGCAAATCCTGTCTTATGCATTACTTTGGCAAGCCAGTCTCCTGAAGAATCTCCCGT
AAACATCCTGCCTGTTCTGTTTCCGCCATGAGCTGCAGGAGCTAATCCTACAATGAGTAA
TTTAGCATTGATGTCCCCAAATCCTGATAGAGGTCTACCATAGTATGTTTCATCTTTAAA
TCGCCTAACTTTGTTTTTGGCAACATCTCTAATGTATGCCGATAATCTTGTACATCTTTG
ACATGATTTTATTTTTTTATTGAGAGTTTCTATTTTCATTTTTTTTGAATTTTATTCAAT
TAGTATTGCTGGTTTGAAAGGCCTTGCATGTCTAGCTTTTCCTTTAGGATCATAAATGTT
AGAATCACTTTCTGAATAAACTTCAATATCTACTCCAAACTCTTTTTGTCCCATACTTGC
AATTTCTGATTTTAGGAACTCTTTTTCATCAAAGCTTTCTGCTTCAAGCTTCATCTTTTT
GATTTCCTCTGACTCTGAATGCAAATCCTTAATTGTTTTCTGTACAAAGTCTGGCATTTT
CTTGGCATCTGTAGTATTTGGATCTGCAATGAGTTCTTTCATTACAACTCCCATGTTGTT
TTGACCTCCCACCATAATGCTTAGCATCTTGCGATAGATTTTGGACTTTGTTTCATCTGA
ATTTACATAGATTACAATCTTTTTTGGAGTAATTTTTGTAACTTTGATAATGTTTGCAAT
ATCGTCAATTGTATTCTTCAATAACTCTTCAGCTTGAATTGATGCAGCATCTACTTTGTC
TGCTGAATATTCCGGCCACTGTGATTTTGAAACTAGTTCCGAGTTTCCAAGATTTTTCCA
CATCTCTTCGGCTACATGCGGTGCAAATGGAGACAACATTGCAACTCGAGATGAGTTGAT
TTGATGTAAAATTCCAGAAACATCATCACGACCTTTAGCTGCAATTCTCTTTTGATACCA
ACTCAAATCAGTTTCAAATGTAAAGAGGATATCGTGTAGTGCTTCACGTAATCTCATCTT
CTCAACTGCTTCTGTAATTTCTGCAATCTTGCTCTGAGTTTTGGAGAGAATCCACCTGTC
TTCAGCCTGCAACTCACCAATTTCGCTTGTTTTGAGGCTAGAACATGCCTCTAAAAGCGA
TTCAAGCTTGCTTTGAATACCTGAAACTGATTCCATGTTAAAATCAGCATCTTGGAGCAA
TTCAGCTGATGAAATTATAGCTAATCTGATTGGGTCTGCACCATGATCTTTGATTGCAGC
TCGTAATGGAATGATGTTTCCCATACTCTTTGACATTTTAGCTCCATCCATCATTACACT
ACCATTAACAACAATCTCTTGTGGCCACAAATTCTTTTCAAATATTGCAACATGATTTAA
AACAAAAAATGACAAGTGATTCTGAACCAAATCACGACCTGAATGTCTTGAATCAACTGG
ATAAAAATATGTAAATTCTTTTTTCATTGTATTGATTATGTCTTCAGAAAGTTTTGATGT
GCTTGTAGCCAGTGAAACATCTCCTTTATCTAACAACAGATAATCAAATAATTCCTTAGT
AAGATTCTCTGGCTGTACTGTTCCATCATTTACAAATCTAGACAATGTATAATATGCCAT
GTAGATTACAGAGTCCGAAAGGGATTCAACAATCCAATCATTATCCCATGGAAGTTTAGT
ACCTAATCCCTGTTGTCTTGCACAAGCTCGTTCATGCAACCAATCAATTACTTCAACAAA
CTCTGTCTTGATGTTGTTAGGTAGAATATTCATCTCATCAAGACAATTGCGAGCCAATTC
TTTCCATTCTTCATCACCGTAATTCAAGAACCATTGATTGTTCAATACTTTAACAACACA
TTCAGCTCCACAACGACATCTAACTGGCGCATTCTCTAATACTGGGAATTTTTCTAAATG
ATTATTTTCTTGCAGCCAAGCTCTAATCTTGTCTCGTCCAAACTGTACTTTTTCTCCATC
AAACTGTAAACATTTGTCGTTGAGTTTTCCGTCAGTGAATTCTTTAAGATACAATTCCTT
GGTGGCTTCTTCTAACTTGTCATCAGACTGGTCAGAGACTCCCATCTTTTCACAAATCTC
TTTTGCAGGAATGGAACCGTATCCTTCTGTAACTATTATCGGAATAGGCTCTAATTTTGA
GGCTAGTTCGTGATTTTTGGCCTTCAAATCCATTAGTGCTTGATAGTCTTTAGGTGCATG
TGCCGGCACGGACATTACCAATCCTGTACCCATGCTAGGCTCTACAAATTCAGCAGGCAA
TACTGGAATCTCTCGTCCATCATGATTAGTTGCAGTTTTGCCAATAATCTCGGAACCTGG
AATTTCACCTGTAATCTCTACTTTTTTCTCAAAGAACGAAATCTTTTTTGCACATTCTTC
AGACACAATCCACTCTTCTCCATCAACTGAAACTTTTTTGTAAACAGTGTTTGGATTGAC
CCAAAGATTCGTAATGCCAAAGATTGTTTCAGGACGTAATGTTGTAATTGGAAATATTGA
ATCACCCAACTTGAATTTAATCAAGAAATTCTTATCATCAATTTTTGGTTCAACATCACC
CATTGTATCGTGTTGTGATACTGGGTTTTGATCAACGGGACACCACCCAACTGGATGACT
ACCTTGAATGATTCTACCCTTTTCTTTGAGTGTTGTAATCTGCCATTCAATGAACTTTTG
ATAACCTGGAACTATCGTGGTAAATTCTCGTCTCCAATCAATAGAGTAACCCATCTCAAT
CATTCCAGATTTAATCTCTTCATGGAAATAATCTGCAATCTTTATTGGTTCAACAAATGT
TTTGATTGCATCTTCAGGAACATGGTAAATATTTCGTAAACCGTCTAGAATTTCTTTCTC
CCCAGCTTCAATTCTCTTTGCCATACCAAGTACTGGAGTTCCAGTGTAATGGAATCCCAT
TGGGAACAACACATTGTATCCTTTCATCCTGTAAAATCTTGCATGAACATCAGCTAGTGT
GTAAGTTCTTCCATGTCCAATGTGTTGTGGTGAGTTTGGATATGGATAAGCTACTGTAAT
GAATTTTTTTGGCTTGTCATTTGGATTTGTTTCAAAGTCTTTGTTTTCTTGCCACTTGTT
TCTCCACTTTGTTTCAATATCAGTCCAGTTAATCGTCATTGTTTCTTACCCTAAAATCAT
AGATTTTGCTTTGGATATTGCCTCGTCTTTTTTAGATGTGTCTTTTCCTCCTCCTTGAGC
AAATTTGGCATCTCCTCCACCAGAACCTCCCAAAATTGAGGCTATTTTCTTGGCAATTTC
GCCTGCATTTACGCCTGATTGCTCTCCTGAGAACACCATGACTCGAATTGTAGGACCTGC
TTCGAAAACCCCACAAAATGCAGCAGTACTATCTTTGCCTACTAGCTTCTTTCCAAAGTT
TTGATGAAAATAATCGTCATAATCTGAACTTGCTGTAAAACACAATTTTCCTTTGGTATT
GATTCCATCAGATTCTACATCTTCTCCAGCAAGAACTTTTTCCAATAGAACTGGAATTTT
TTCTCTAGCTTTAGATTTGTTTTCCTCTCTTTGTTTTTCTAATTGCTCTTTTGCAACTGC
CTCTTCAGCTTTGCGTTTTGATTCTTGTTCTTGTTGTTTTTCATATTCAAATGCATTAGG
ACCTGATACAAATTCTAAACGAACTACACCATCTTGAATACGTTTAGTCTTTGTAATTTT
AATTAGTTCAATGTCTCCAGTTTTTTTGACATGTGTCCCACCACAAGCTTCAATATCTTT
ATCCTCAATTGATACAATCCTTACAGACTTTACTGGAACAACACCTCCCTGGTAAATTCT
AAATCCGTACTTTTGTTCTGCTGTTCCTCTATCATAATAATTGATTTTTACTGGATAGTT
TTTCTTTATCATGTCATTTGCCTCATCTTCAATTTTTTGCACTTCGTCATTACTTAGAGA
AGAGTGATGTGTAATATCTAATCTGGCATGATCATCGTCTTTAAAAGCTGAATGCTGCCA
AATCCATGAACCCAATACTTTACGTGATGATGCATTGATGATGTGTGTACTAGTGTGATT
CTTTGTAATGTTGGACCGTCTTGTCTCATCAACTTTACATGAAACAGTTTCTCCTTCTTT
TGGAACTCCACCTTCTAACTGATGAACAATAATGTCTGCATGTTTATCGACATTAATCAC
TTTGAATCCTGCAATACTGCCAAAGTCAGGCTCTTGACCTCCACCTCGTGCATAGAATGA
GGTTCTATCAAGTACTATCATATCATCAATCACTTTGAGAACCTTGGCTGAAAACTCCAT
TGGGTCATCTTGGTAGAATAGAGTTTCAGTTTCTGGTAATCCTTCTAGTGGGAGTTCTGC
AATTGCCTTTTTCTTGTCTGATTGGTGTAAATCAGATAGTTTTGAGTAAAATGATGATGG
AATTTCTGAAATTGCATCCACTTCTTTAAGATATTCAGGTGTAATACCATCAGATTCGTA
GTATGTGATTAATTCATCAACTGATGGTGCTCCTTTCTCTTTGATCTTGTCTGCTTTTTT
CTTCATGTGAACTTTGGACTCTTCATATCTTGCAGATTCTAGCTTGAGAATAGATTTCAC
ATCATCGCGCTTTTCATCAAGTTCTGGATATGTGTCCTTGAGATAATCAACATGCAAATC
AATCAAGTCATCAATGTTTAATTTCAAATTTAGTTTTGATATGGTTGCATTGATTCTTCG
CAACATCATTCTCAAGTTGTATCCTCCACCTACATTACTTGGTAGAGCTCCATCAGTAAT
TGCAAAAATCAAAGTTCTTAGATGATCTGCAATTAGATACATTCCTTCTAGTGGTGTGAT
CATCTTTTGCATCTGCTCATCTGTAATTCCTGCATTCTTTACTGCAAGACGTCTTACTTG
ATTGAGGTCATCGTAATGATCAATCTCTTTTGCAATTTCTGTAAAGTATTTTCTTAAAAT
TTCTGAATCCGAATCAATTCCAATTGTTCCAAACAGTTTCTCATTAATTGGACCAAAACA
GCAATCATATGCAGTAGGTGTTCCCATGGTAATCCATGCAAATCTCTCAAGACCTGCACC
CATATCGATTACCCTTTGGTCAAGGGTGGTATGTTTTCCTAATTCGCCTTGGAATTCAGT
AAAGACTGCATTTCCAAGCTCTAATCCTTGCACAAAATATTCTAATGATGGACCAAATGA
ACCCCCACCTGCCCATACATCTTCAACAAAGACTACTTCGTCTTTGTTAATTCCAAATTG
TTCTGTTAGTAACCTATAATCCAAATCAACACATTCATCTTTCCAGTATCCACCCAAATC
AGGAACACTGTGTTGTCCTATCATACAAAATGATGAAAAATGTCTTCCAGTTACACCCAC
ATTCTCCAAATCCTTGAATCTTAAACATGTCTGTGGTACTACCAAAGGATTTGCAGGAAA
CTCAAAGACAACTTTGCTTCCCATTACTCTTTGAAAATCAACAACTGATGCAATTGTAAA
GTACAAGTCATCACGCCAACGACAAACAACAGGATACCTGCTAACTGAAGTGTGATTATT
TTTTACAAAAAACTCTTCAACTTGTTTCCATGATTGTGTATAATCAAATCGCTTTGAAGT
TGGTGGTTCTCCGATGAATGAATAAGTATCCAATCCGTCATCAGGACACAAGTCTCTGTC
TGCATTTAGAGTCCAAAAAAATCTGCCACATTTGGCACAAGACTTTCTGATAAATCCCTG
TTCTTGGAATAGTTTGACATTATAATATTTGTCAGGATCTGCTGAAAATTCTTTTAGAAT
CTCTTTTTTGTCCAACGTTGATGCCTGCCATATTCCAATATTAAGAACTGTCGATTAATA
CTCATCTCTATATTTTAAAATGGAATGAATGAAAAATAATCATATGAAAGCCACATCCTT
TGATGGAAATAAAATGATCTATGATGAAAATTACCCAGACCCAAAACCTGGTGAGTCTTT
GGTACGAGTTAGTCTTGCTGGAATCTGTGGAACTGATTTGGAGATTCTAGATGGGTATAT
GGCATACAATGGTGTATTGGGTCATGAATTTGTTGGTGTGGTAGAAAAATCAAAAAATTC
TGATTTGCTTGGAAAGAGAGTTGTGGGTGAAATTAATGCTGGATGTAATAGGTGTGATTC
TTGCAAAAAGGGGTTACAAAGACACTGTCCTAATAGAACTGTTTTAGGTATTTTGAAAAG
AGATGGAGCATTTGCTGAATTTTTGTCATTGCCTGAAGAGAATCTACATGTGATTCCCGA
TTCAATTTCAGATGAACAAGCAGTATTTGTAGAACCATTAGCTGCTGCATTTGAAATCAA
AGAACAAGTGTCATTAAATCCTGATTGGAAAGTTGCAGTTGTGGGTGATGGGAGATTGGC
ACAGATGATCTGTCAAGTCTTAAAATTATCTTGTCCTAATGTTACTTGTTTTGGAAGACA
TGAAACCAAACTGTCACATTTGGAAAAATTTAAGATTCAAACTAAAATTGGAATCATTGA
CTCTGATTTACAATCATATGATTTGGTAGTAGAAGCTACTGGAAGTAATTCTGGGTTTGC
AGACACTATGAAACTAGTCAAACCACGTGGGACTGTAATACTAAAATCAACAATTGCATC
ACGAGAAAATCTTGATTTGACTCCAACTGTAGTAAATGAGATTACTTTGATTGGTTCTCG
TTGTGGATTATTCAAACCTGCAATTGATGCCCTTGCAACTGGAATTGTATCCGTTGACTC
TATGGTGTATTCTACTTTTCCATTAGAGAAATTCTCTGATGCTATACAACATGCAAAAAA
ACCAGACACACTCAAAGTATTCTTAAAACCATAACTGGAATTAGGCATTCATTAAATATA
GAAAAATGTGATTATCTCTTATGATGGGAGAATTTTCACTTGATGATGTCCGAAAAAGAA
TGGATAACGTTTTGTTAGACTCTGAGATTAGATTTTGCGGATTAATTGATCCTAAAGGTG
AATTGATTGCAGGTGGATTTGCTAGTAATATAGTTCCAATGTTAAATGATAAACAAAGAC
AGCATCTGTATCAAGAACTAGCACACAGAGTTGCAAATAGACAAGGATTTGATGCAGATC
TTGGCAGGGTAAAATATTCTGCATCAAGAAGAGAAAATGCAGTCATGTTGAGTTTTCCCT
TTGGAAAATATATTGTACTGGTAATGGCAAATCCTGGCATAAACATAGACCGATTTGCCT
GGGATATTCTAAACAAATTAGGTCGTGATTGGTCTGAATTTGATAGTCTTTAATTTTGAG
AAATTGTTCCTCTTTCAATTAGATATGAATGAGCATTAATTGATTCTTCCTTTGAAATTT
CTCCTTTCATGTACCATTCTGAGATGTTTTGTACCCATGAATTGTTTTCATAGTTATACA
ATGGAGAAATTCTCAAAATTTTATCATCGTAGAGATTTGGATTGCCTCTTCCATCTTGAT
TACTTGTCATAAAGTATAATCCATCCGGACCATTTGCAACATCTCTAATTCTTCCAAACT
CTCCTGAAAATAATTCTCCGTGAAATAACACATTGTAACTCTCATCAAATTCTATGACGT
GAATATGTTGTCCTTTAAGTGCTGCAACAAAATATTTTCCATCAAACATTGGCATGTCGT
CTCCATAGTAAAATGTAGAACCTGAAGGAGCCCAAGTATCATCACCTGAATGCAAAATTG
GATTTGTTGCACCTTCTAATGTTTCATCACCAATAACATCTGGCCATCCATAGTTTGCAC
CTGATACTATCCAATTGATTTCATCATGTGCAACTCCACGCCATCCAGAAGGTCCATGTT
CTGTTGCAATTAAATTTCCAGACTTGTCCCATGCAATTCCTTGCGGATTACGATGTCCAA
TGGAGTAGATTGCTGAACCAAACGGATTATCTTCAGGAATTGTTCCATCTGACTTGATTC
TCAAGATTTTTCCTGCAACTGAATTCAAGTTTTGTGAAAGTTCTGGTTCTACTGCATCCC
CTGTTGTAACATACAACATTTCATCTGGTCCGAATTTTATTCGACCACCATCGTGATACG
GTGCACCAGGAATATCTTCAAGCAAAATTTTCTCATGATTTAGTTTGTTGTCTGATTCAA
CATATTGTACTAATCTGTTCTTGATTCCAAGTAGTTCATTATACGTATAGTACACATAGA
CGTAGTGATTTTTCTCAAATTCTGGATCTAGTGCAATTCCTAGCATTCCGCCTTCTCCTC
CTCCCACACCTCGAGACATGATCTGGCTTACTTGTCCATCTTCAATCACATTTACTGTAC
CTGGTCTTTCTGTAAAGAAAATTCGTCCATCTTGTGCAAAGTCAATTCCCCATGGAATTT
TGAGGTTGTCTGCAATCACATCAACTTTTACCCCAATCTCTGGAAAAGATTCTGCATATG
CACTTGTACCTCCAAGTAAAATCATTATAGATACAACAAAGATGATGTTTCTCATACTGT
GCTTATCTATCTTATCATACATTAAGAATTCATTTTAGTTATTTGCCAAATTATAACAGT
CTGTGACTTTTATCAATTTTCTAGATTCCTTGGTAACTTTATTGTGAATGTGGTAGGGTC
GTTTTTAACTGAAATAGTTCCTTTATGTTGATCTATGATGCTCTTACAGCTTGCGAGTCC
AAGTCCAGTTCCTTCTTGCTTAGTAGTGTATAATGGTTCAAAGATTTTCTCTAGTGATTC
TTCTGGTATTGGTTCACCTGTATTACTAATTTCTATTTTGATTAAATGATGTTCACGTCT
TATCTCGATTTTTATTTTTCCAGTTTCAGGAGTTATTGCGTAGATTGCATTTGTTATAAT
GTTGATAACAACAATTTCGATTAGATGATAATCACATACTATTTCGTCATCTGTTGTGGT
TTTTTCAATTGTTATGTTTTCTGGAATCTTTATGCTGCCTTCTGCTGAATCAATTATTCT
TGATACTGGTATCTTTGTTAGATTTAGAGGCTTTTGTTGTACATAATCAAGTACGTTGTT
TACTTGATGGCTTATTCTCTGTATGGACTCAGTAATTGAGCCTGCATATTTTTGGAATTT
CTCTGAAATATCTGGGTTATTACTTAGAATATCCGTAGTCATTTGGATAACTGATAGTGG
ATTTCGGATGTCATGTGCAAGACGTGATGCTAAATGTCCTATTGTAGTAATCTTTTCAGT
TTTTTGCATCTCTTCTAATTGCTCTATGATAATTTGTCCTCTCTCGCTTGATTTGTTAAT
GTACATTATTGTAAAAAATACTGATACAAAGACTAGAACCAAAAATACTGGAACAACATA
ATCATAGATGAAAAATAATTGCTTTGTATCTAATGCTGATTGTAATTGCGTACTCTTTGA
AAATTCTGAAGTTTCTGATTCACCTTGTTCAACTGAAATATATTCTCCATCTCTAATCAC
ATACAGATCCCATGAAATTGTAAATTCTATAGTTTTACCTGTTACTGGTTCTATGCTAGT
TATGCATGTTTGATCACCATACACAATTTCTGGTAAAAACCTTTCATATGCATGAGAAAA
ATCATCTCTCATACTTTGACATGAAAAATTGTAAAGCTCAACATCGTTTATCTCCTTTGT
TCCTTCAAAAACAAACATAGCTGGGACCCCCATATTTGGGTGGAATAGAACATAATCTTG
TTTTTGTACGTTTGGTGGAAATTTGAAATACCATTGGTTGTTATCTGCATGTTTTCTTGT
GTTGACATCAACATAGTATGTATTTTCATTTTCACCTATTGTTTCACTTGTAATGACGTT
TGTGACAACGTAAGATGATTCTATTTCCAGGATGTTTCCATTTTGATTTACAATTTTATC
TTCTGAAAAATCATTTGAGATAACTGGTTTTGATAATTCTCTTCCTATTTCTCCTGCATA
TCTAACTTCTCCAATATATTGCTGAACATTCTCAAATGTTGCAGGACTATTTTTCAGTAT
TTGTGTTGCAACTAATACCCAACTTCCAATAACTATAATTGCAATAATGGAAAATATGAT
CAAACCCCATGGGTTTTTGGCCTTTTTCATCTACACTATCTTTTTTTTAAACCGTATAAA
TTGAATCCTTTTTGATACCCATAAATACAGAACATGACACAATGTATGCATGTTTGGTAG
AAAACCTCAACTCAAAGAAGGAGTTCATGTATTTTCTGTAAGAGATAATGGTGATTTCAA
GGACTTTATCTTTGCAACAGTTACAGGTGTTGAGGGCAGAAAAGTTGGGGTCAGTGGAGT
TCTAGTAAATCCAGTTGGTCTGAAAAACAAAATAGAACAAGGAAAGACTGGAGAACGTTC
ATTGGAAATTCTAAAGAATCCCACTCCAGACAATGTTGTTTTGGCTCTAGTGTACAGAGT
TGAACATGAAAACTTTGCAGATGTATTGGATCTTGACCAAGACAAATGTGATCTCATTCC
ACCTAAGGTCTATACTATGCTAGATGGATGGATTCGTGAATCCCTACCTGAGTTTATCAA
TACTGTCTTGTCTTTGCCTCCAGGTGCAGAACGTGATGAGGCAAAACGTGTACTCAAAAA
TAGAATGGATACTCTGATTGACAAGAATTTAAAACGAACACTTTATTCTGTTTGTCGAAG
CCTCAAAATTCTAAATTAGGCACAAGTTCACAGTAGTTTTATATTATCGAGCATGAAAAT
CCCGATACAATGGAATATGTTTACGCTGCTTTACTTCTTCACAAGCTAGAGAAAGAAGTT
AACGAGGCAAACGTCAGCTCAGTTGTTAAAGCATCTGGTGCTGAAGTTAATGAAGCCCAA
GTTAAAGCACTAGTTGCAGCCTTAGCCGATGTTAACATCGATGAGGCAGTTAAAGCCGCA
CCTGTAGCAGTCGCAGCAGCAGCCGCACCAGCCGCAGATGGCGGAGATGCAGCAGCCGGT
GGTGAAGCAAAGAAAGAGGAAAAACCTAAAGAAGAAGGTAAAACCGAAGAAGCAGCCATG
GAAGGATTATCTTCATTATTTGGCTAAACGAGTTTACTTTTCTCAAAATCTATTTTTGAT
CTCCATTTTTATCAATTCTTAATTACCAATATCTCGATGTTTGCATTGAATGGTAGATTA
TTCTTCTGAACTTGGATCGTTTATCACCATTTTAGATTATTTGGGAACAATTGCTTTTGC
AGTAACTGGAGCTTCAAAAGCAATTGCACATAGAGCTGACATTTTTGGAATAATTGTTTT
GGCAACTGTAGTTGGAGTTGCAGGTGGAATAACACGTGATGTGACATTTGGAAGATTTCC
TAATGCCTTCTCTGATCCAATATACATTGGATTAACTGTAGCAGTTGGAATTGCAATGTT
CTTTTTGTATAGAAAACTCCAAAAACGAATGGGTACTTGGTTAGTCTTTGATGCAGTTGG
ATTGGGTGTCTTTTCGATTTTGGGAGCTTCAATTGCACATCAAGTAGTTGGTCTGGAATT
TCTTCCAATGTTGTTAGCTGGAGTAATAACTGCAATTGGTGGTGGAATACTACGTGATGT
ATTTGTCAGAGAGATCCCAATTGTTTTTGTAAAAGAAGTGTATGCTGTAGCAAGTGTAAT
TGGTATTGTAGTGTTTTATGCAATACTTTCATCTGATATAGATATTCAAACTGCGTCCGT
TGTTGGCATATCTATCACAACTGCAATTAGATTACTTGCAATGAAGTATAATTGGAATTT
GCCAAAAGTCCAGGAATCTTGAATAAAATGTGCCCAAAATAACCTCAATTTTTTAAATTA
TTATTTTAGCAATTTAATTACAGATACAATTCCATTATTTTTCCATCATTTGTTATACAC
ATTTTTAAGTAAATCTCATACTGGAAAATCATGACAATACAGGCTCTAGTTGTTGATGAT
GATCAGAATGTATTGAACACTTTTGTAGATTTGTTAGATATATGTAAAATCAATGTTGTT
GGAACTGCTAAAAATGGCAAAGAAGCAATTGAACAATTCAAAAAATTAACTCCAGATTTA
GTATTTTTAGATATTATGATGCCTGAATTTGATGGTCGTTATGCTTTGAGGGAAATCAGA
AATATTGATCAGAATATACCTGTAGTCATGATTTCTGGCGGAGATGATGATGCGATTGAC
AAATTATTGGAATTCAAACCCTCAGCTGTTCTTCACAAACCATTTCGAATGAATACTTTA
TTGGATATTTTAAAAAATGAATTAAAATTGGAACTAGATTCTAACTAAAAAAGAAAAGTT
ATTGGGATTGCACCCATTCGTAGATGAATTTGACTTGTTCCATCATAATTGCATTTACCT
GAATTATTTTTTCTTCCAATTCTTCTATTGTCTCTAGAAGCATCTGATTTTCTTCTTCAA
GTTCTGCAATTCTTTGTTCTAGTCTGAGAATTTGTTCGTTATCTGTAGGATATGATTCTG
GATATTCGTACTCTTCAAAATCATATTCTCTGTAGTCGTATTCTGGATAGTCGTCATCAT
AATAGTAATCCTCATCATGTGTTTCATCCTCATATTTCTCAAAGAATATTACAACTCGTT
TTGCTTCTTCGTGACTCAAGTCAGTTTCAGAGACGATTAGTTCTACTAGTTGATCAATTT
CACCTGCTTCCCAGAGTCTTTGTATCTTCTCCATGGATACTAATTTCATAATTCTGTCTA
CTAGTGGTTCAATTGATTTCCATTCAGGATCGTTTTCATAAAATTCATCATCTTCTTTTT
CATGTTCGTCATAGTATTGTCTTGACTGCTCATCAAGATTGCGTAATTCATTTTCAAATG
ACTCATCAAGCTCGCCAAATTGTTTTATCATTTCTGATTCCAAAGCTTTTTCTTTTTCCT
CAAATTCTAAAAACAATTCGTAAAACATTGCATCAATTTCTGAATAACTAAGATCAGAAT
TACTATCTATTTTTTCATAAATTTCTGCTTTTAATTCTTCATAATGTTTGTCTAACTCGT
CATATTTTTGCTCGAACTCTTTTTCAATCTGATGTCTTTTGTCTTCAAATTCATCTTCTA
GTTGTTCGTATTTGTCATCCCACTCATCATATTCTGCCATTGCCGGTGTAGTTAATCCTA
CAATCAAAATGGCAAATAATCCAAGTATTGGAAGTAATTTCTGCATTAGTTTGATGGATA
AATTTTTACATTTAAAGGAAAATATCTTATGTGTAGTAACAGTTATCAATCAAAAACCAA
GTTTGTACCTAAATCATATATTGAGTTTGCCTGATTCTAACCCTTTCTTTACAATATCAA
TTAGTTCTTCAACTGTACATGTTCGTAGTGATTCAGGCAAAGATTCTACATCAAATGATT
GGAACTTGCCAATTTTTTTTCGTACTAACATTTTGACAATTCCTGGAACATCATCTTCAA
ATTTCTGACTAATGTGCTCTAGAATTTCATTTTCTTCTTTTTTCTTCATCTTTTACCACA
CCTCATGCATTTGTAATATCCAATATCTGATGTATGTTCTCCTGGCTCTTCAATTCTTTC
TTCTGAGATAAACTCAAAATCTTCTGAACCACATGATTCACATTTTCTTGGATTGTATTC
TAAATCTTCAAATTCCTTTTTTAGTCTCAGATATTCATATTTTGAGATTTTTTCTTCAAT
GTATTTTTTCTCTAAAATCCTTAATGCCTCATCATTTTGTGCCCGTTCTTCTTCATTAAT
TGGATCTACTCTTCTGTAATTTAGAACCGAATCTTTTTGGAATGTTTTTTGTTTTTTTGC
ATACCAAATTATGCCTATCACGAGTCCCAAACCCACTACCAATCCGTATGGAAAAGGCAA
AACTGTCTGAAGCAAGAAAAAAGCAATAATTGCCACTACTATGGCAAAGAACATCGCTTT
CATATTACTCTGAGTTGAATCTTAGTATTTTAGGTGCAAGAATCATTCCTACTATTCCTG
AAACAATTCCTCCTGGAACACTCATCATCCAATGTTTGAAAACAACATCCGATGATGTTG
GCAAAACATCGTATGGGAATATGTCGTTGTGCAGATAAATTTCTAAAAATGTCATTGAAA
GCATTGGAAAACTAAATGCAAAAAACATTGAACCCAGTATTGCACCTGCAATTTTTCCTG
AATGTTTTTGTAATATTTTTGATTTCCATTTTTTGTTAAAAATATAGTCTGCAACAATTG
CACTAATCATTGGTGCTGCAAACCATGGAAGATATGACATGATGTCTTCAGATGTAAATA
TGTTTGATGATATGTTCATCACGATAAATGTTAGTGCTGCACCACTTGTTGCACCAAATC
TTTTCTGTGTCTTTGATGATGTCCAAAATATTAGAGAATATGCAAATGGAATTAAGATAA
AACTTAGTACAATTGCAACATTGGGGTCAGGATTGAAATTATGAGTTTCTCCTTCTGAAA
TTGGTAACACAAAAAAGAAGATTAACCACATTATGCTAAACCAAAAAATTCCATATGTTA
TTGGTAAGATTATTTTAAAGAAAGAATTTTTTTCTTCCAAGTGGAAATTAATTCGTGAAA
ATCCAATAACAGAGCCTACCAATGTAGTTAGAATTCCTAATGCAAGTGTAATGTGAGTTG
GACTAAGCAGTCCATCTAATCCAAATAACTCATGCCAGTAAAAATCTCCTGGCCCTGCGG
CAACTTGAATCATTGAACCTATTATGATTAGCTTGAGTCCCATTGCAAATGACTCTGTTC
TGAGTTCCTTTCTTCTGAGATACACAACAGAACTCATTATTGCACTAATTACACTAATTC
CTACACCAAGATACAAAATTCCGTGTGATGGTGTAAAGAATGTCTCAGGTTCTCTTAGCA
AATGTGATGTGATATCCCAACTTGCCCCCCACATTGCTAGTGTAGTTCCAGATAATGCTA
CAAGGAATACAATTGCAGGAAATTTCACTTGAGATTTTTGCAAATATTCTGTTGCCAACA
GTTCAAACCATAGTTATTATGTTCATAAATGATTCTACTTTAATTGCTAGTTGCCACTTG
AAAGAATTGTTTTTGTTTTATGCTGGGGTGTAATCTTTTGCTTGACCTGCAACTGCTCTT
GCTTGAGCATCTGCCTTTTGCAAGATTTGCTCTTTAGTCTCATCAGTCATGTATCCTGAT
TCAACAGAAACAGAACGTGCTGATTGTGCTGCTTTTGCCAATATTTGTTCGATGTTTTCT
GGTGTGACATATGCTGCCTCAATAGATAATGAAATTGCTTCTTGGTGTGCTTGTGCAAAT
TCGTCTCTTACTTTCTCAACATCAATTATCATCTCTTCTTCAGCATACTTGAGTCCGTCT
TCAAGTGCTGTGAATAATGTAATTCCTGCTTCTACCGGTTTGATGTCTAATTTACCTAAA
ATTGCTGCAAGTTTCTCATTGATTGCCTCACCTTTGAGTACTGGTGTGGAATCTTTTGCA
ATCCAGATTGTACCTTGATCAATCTTAGTTGGGATTCCTGCTTCTTTGAATTCTGTAAGC
ATTGGTCCTGGAGCGATTCCCGTGTTCTTTGCTGGAACTACAACATCAACACTTGCAATA
TCTCCACCTCTTGCCATCATCATGATTTTGTTCTTTGCCAAGAGTACGTTAAGTTTGAAT
GGTGACATGTTTGTAAACATGATCATTACTTGTCCTTTGAATTCTCCAATCATGTCTTTC
ATTCCAGGAATGTCTGAATTCTCTAATGCTTTTTGTGCAACTTTGTCTTTAACACTGAAA
AACTCTACATCGTCTTTGAGAGTTTTTCTTAAAGGTAGTATCTGAGTAGAACGTACCTTG
TTCATTTTGATAATTGCCATTACTTTGTATTTTTTTGGTAGCTCTTGTAATTGCTGATAC
ATCTGTGTTTTTCTCTTTGGATAAGAGGTTCTATTTTCATGCAAACTTCTTCTTAACCTC
TTGTAGTTGTTTGATTGGTTTTCCCATTGTGGTTTTGATCATGACTCTTTTCATGTTCTT
CTCACCGTTTGGTAATTTCTTTTCAATTGCACTTAGAACTGCATGTGCATTTATTGCCAA
GTCTGCATCTTCCATTGTTTCATCTCCAATCTTGCATGAAACAGAAAGTGATGCTCTTGT
TCTAACTTTAATTGATGATCTAAATCTAGACAAAAATGATTCAATAGGTGCATTAAATGG
AACTGGTGTTGGCATCTTTCCTCTAGGACCTAATAGCTGACCCAAAGTTTTACCAACTGT
TGGCATGATTTGTGTGTCTGCCAAAAAGAAATCATATTTGTTGATGAATTTCCTAGACTC
TCTTTTGTTTGCTCCAAATTTGTCTAGTTCTTCATTTCCGATAACAGAGTCTGCTTTTGC
TGCTTTTGCTTTTGTTCCCATGTCTCCTGTTGCAATGACGCAAACTGTTGCAGGAGAACT
GGTCTTTGGAAGTTGAACAACTTCATTGAGTGCAAATCCTTTCTTGACATCAATATCTTT
GAAATTGACAATCAACTCTATTGACTGCTTGAACTTTTTTGCTTTGGTTGCAGCCTTTGC
TTCTTTTACTATGTCAACTAGTTGAGCCTCTGTAATCATTACGAACAATTTCGAGAAAGC
CTACTTAAAATCGTTTAGAGGCAGAGACTCTCTTGATGTAGATTATTTTAAAAAATTTCA
TTTTTTCCCCAAATTAATTGAAAATCAACATCAAATTCCTCTCAAAACCTACATATATTA
AATCACAACGAGAATTTTCGAATATCTTGCATAGATTCGATGAATTAGACATGAAATTGC
TTTTTGAGTTAACAAAAGATGGTTCGATCTCAGTTCCAGTACTCTCAAAGAAACTAGGAA
TCAACGCATCTGTACTTTATAGCCGAATCAAGAGACTAGTCAAAAAGAAACTCATAAAGA
AATTCACTGTCGAAATTGATGATTCCTTGTTAGGAATAGGTGTAAAAGCAAATGTTGGAA
TTAACAGAGATCCAAAGTTTAAAGAGGCAATTCACAAAAAATTCATGGAAACACCTGAGG
TTGTATCAATTTCGGAAGTCACTGGAAGATTTGATATTATGATCCAAGTATATTCCAAGA
ATCTTGAATCCCTTCACTCTGTTGTAATTGAGAAGATTGGAAAAATCGAAGGTGTTCAAA
ATACAGAGACCTTTGTAGAGTTACAAAAGACTGACAAAGATCCAGTATATCTCAATGAAT
TGACATAATACATCATCTATTAATAATCAAACAAATTAGTAATCATAATGTCTGAAGATA
AACAAATTTTCTATTGTGAGTTATCAAACAAGAAGAGAAAAGAACAGTATGGAATTGATA
CTGCACAAGAAAAATCTGAAAAAACACGATAAATACGAAATTATCAATGCTTAAGTCTGT
AATACACATTATAGATTCATGGGTGAAACCAAACTTTACATTTGTAAAAATTGTGGTTCT
GAATTCCCCTCAACTGAAGTTAGACTGTATTGTAAGGTATGTAAATCAAATCTGGATAAA
ACAGGCCAACTCCCAAAACTCTAAATTCATAAGTTGCAAAATTTTGAATCATTTCAAATG
GACAAACGTGATGCTGCCTTTTTGATAGGAATTCTTGGAGGTACCGGAACTGCTGTAGGG
ATTGTGGTTCTTTTGGCAAACGGTTTTATCAAAAACCCATTTATCTAGACGCATTTTTTA
CAAATTTTATGAAAACAGAAAATGAAGTTGCAGAATATAGAAAGGAAATTGAACAAAGAT
TGGTTAGTACTGAATCTATGGATGCAATGAAGTACTATCAAGGTGTTCTCAGAGCACTTG
AATGGGTAGTTACAGGTAATGATGTTTAGGTTTTATACACAAAACCTGTAACTGTATCAT
GAATTGCTTTATGTGCTCCAAGAAAAAAGAAGACTTTGAAGTTTGGAGTAACAAGATAGT
AATTTCTGCAACTTATGATTCAAGAGTTCAAGATCATGATGTAATTCAAAAATTGTCTAG
TCATGACGTGATTTGTCATAATTGTATGCAGAAAATTTTAGATGATGTAGATGAAACCCG
AGTTTAACTATTGGAATTTCTCATCCCACTTGCCTTCATTGATCTCTGCTGTAATTTCTT
TAGGGGTCTTTCCTTCTACTTTGACTCCTAAAGCAAGACATGTACCAACTATGGTTTTTG
CGACTGATTTTAATGATGATGCATAAGAATTTTCTAGTTTCGTGTTTGCAACTTTAACAA
CTGCATCCATTGTTACATCTCCTGCCCATTCAGTTCCAGAAGCTCCAGACCCTTTTTGGA
TTCCTGCTTCTTTCATAATGAGTGCAGCTGCTGATGGGATTCCAATTTCAATCTCATACT
TTTTTGTATCACTATCTACAATAACGGTGACTGGGACTTTCATTCCCTCAAAGTCTTTTG
TTTTATCATTAATTGCATTAATGACTTCCATGATGTTAACGCCAAGTGGACCTAGTGCTG
GACCTAAAGGTGGACCTGCAGATGCTCCTCCTCCTGTTACAAGTGATGAAATTTTTTGTT
CTCCCATATTTTATCGCCTCAAAATGAAAATTTAATCCTTCCTAACCCTCTGTTGACAGT
TTTAGATAGTTTGCGTCGACTGTAACTGGTAGTTGGTATGATGCATCAAGCAAAACAACA
GTAGCTTCTTCCTTATCTGAATCAATTCTGGTAATTGTTGCTTTCATTCCTTTGAATGGA
CCACCGGTGATTTCTACAACATTGTCTACTGCTAATGTTGAAACTGTTGATTTCTTTACC
AAGTATCCTTCTATGTCTTTAAATTCTAATTCTCCTCTTAGTTGACCTCGGATGTGTCTT
ACTCCCTCTACTGCCATGTATGCATCACTTGGATTGATTGCTTCAATGACAACATATCCT
TTAAGATCATTTACCCAAAATACTGATTGAATATTGATTTGATTTGCATTAGCTTTTGCT
TCTAATAATCTCATTACCACTTTTTCTTGTCCACCAGTGGTTCTAATTGCAAACAAATGT
GATTTTACTTCTTCTGACAATTTTACCTTCCAAATGTGATCACCGAAAAGACAAATTGAA
TGATAAATCCAATAGTTCCTATACCACCGATACCTAGCAAAACCAATCTAAGATGTTGTT
TGTACTCATCTTTGTCTGGCTTTTTTGCCATTTTCAAGGTATTTGCCATATCCTTCAATC
TCTGCTTCGGGTTCATTGGTGGAAATTAATAAGGTCTCTTTATATCTCTTATTTCATGGA
ACTGCTAGTTGCGTATGTTGATGATCCTGCAGGTCACAATATGGCAAAATTTCTTTGCAA
AGATATGACTCAAGATGGAGATGTATTTCGAGGCAAGTATTATGATTTGATAATTATCCC
AACCCCTGCAATTTCTGCAGATTGGTTAGAAGAAAAATATGATTATGATGGATTTGTATT
TTTATCAAAACATGCAGCTGAATCTGGAGTTCTTGCACTCACTTGTCATAGCACTGGGAA
TTTTTCAGAGGCAAAGTTTGGTGGAAAAGATAGACAAGTAGCAATCCCTCATCCTGACTT
ACAAAAAAAATACCTCCAAACTTTACGTGATCATCAATCTGATTTTGTAGAGTTTGACAT
TACAATAGAAGCAACACACCACGGACCTACAGATCTCAAAAAACCCTCAATTTTCATTGA
GATTGGAACTACTGAAAAACAGTGGACTGATGAGAATCTGTGTCATAGAGTTGCAAAATT
TGTTCATGAAGTAATGTCAAATGATATCCCAAAAAACCCCGTTGCGATATGTTTTGGTGG
AACTCATTATCCTACAAAGTTTACAGAACAACTACTTGATGGCAAATATGCACTTGGAAC
TGTAATTCCAAAACACGCACTTGACAATCTTGATGAAGAATTGTTCTCCCATATTCTCAA
GCAAAACAATATGGCCAAATTTGCTCTGCTAGATTGGAATGGACTGGGACCAAACAAGCA
AAAAGTTCTTGACCTTCTAGAATCTACAGAACTTGAGGTAATCAAACTTTGAATCTTGAG
AAAAAGATCTACAAAAAATTACTAGAAGTTCCAAAAGGCCAAATCACGACTTATGGTGAA
CTTGCAAAGGCTGTTGGTCTAAAGAATGGGCAACGAGCAGTTGGAAGAATAATGAACAAG
AATCCTTACCCTGTAATCATTCCATGTCACAGAGTTGTTATGTCTAATGGTAAAGTTGGT
GGATATGCATATGGTGAGCATATCAAAACAAAGATGCTTAATGATGAGGGTATCAAAATT
GAAAATGGTAAAATTCTAGATTGGGAAAAGACTGTTTATCGATTCTAATTTACAATCCTC
CTCCTGATACTTTGCTTAATTCAATGTCATACCCTGTTGGATCTTTGATGTATACTGAAC
TTGATTTCTCAAAATCTACAGGCCCGTCATAAAGTACTTCGACTCCAAGTTCTTTGCACT
TTTGCATAATGTCGTCAAAATTCTCTACATGAAATCCAAAATGTGCAATTCCTCCAGTAG
GAGTTACCTGTGGGTCTTCATACAAACAAAGTTTGATTGAATCATTTCCAATAATTTTTG
AAGGTGCACCCATCTTGTTTGGTGAATTGTCATCTTTTCTAATCTCAAACCCGAACAAAT
TTTTGTAAAATTCTACTGTTTTTGCCAAGTCTTTTACATTCATGTTGACATGATCCATGG
ATGTCGCTTTGAGTATGTCTGTCATAGTCTAAATTGGATCTTTTGAATTAAAAGGATTTT
TGAAAAGTTCTAATTCTTTCTTTTTGCGACAATCTCTTCCATTAATTGTCTCAAGTGGGC
CTTGTTTCTGACTGTATTTCCACCTACTTTTTTGTAGAGTGCCCAAAATTCAGGATTCGT
CAATTCTTTTCTATCTTTTGCAATCTTTAGCAGTCTTCTCAATGAACGAACCTTTGCAAC
ATAGATTTCTTTTTTGCCAACACGTGCACCTTTACGTCCTTGTTTTGAACCTTGTTTAGT
ACCTCTCTTGTTTCTTTGAGCTTTTTTAGTTTGTGCTCTTCCTCTGGATGTTCCAGTAAA
TGAATCAATTTTGATTGTGTTAGCTGTAATTAGACTTCGAATGTTTTCTCTTGTAATTGC
ATCAGCTACATCAGTAAGATGGTCTGCATCAAATTTTATTCTGTGGACTCCAACACCAGT
TACTCTGGATGCTAGTCTTTTCTTAGCTTTAAGATTTACTACCACTTGCACTCACTCTCG
CATTGAAAATTTTGAATTTTTGCTCAACTGCTTTTGTAACAATCTCTTTTCTTTTTCTAG
TACCTACACTGTGACCTAATCTTACTCCATCCTTTTTTGGATCAAGTTTTGCCAAGTCAT
CTAAATTGTAAACTAAATTATCTGTAAATCCTGATGGATGTAATCCTCTTGCATCTTTTG
GTCCGCCAAATCCTACTTTGACTAGACCTGGACGACCTCTACTCCACTGTTTTCTCTGAT
GATGATCAATACCTTTTGGTTTTCTCCAACCAGTTTGAAGTCTAACATAACGCCAACTCT
CTGGTCTTTCAAAATCAGGATTGTGTTCTTTGATCTCCTGTCTCTTTGCAATCTTGTCTT
TGTTGATCGGCATCAGATTGACTCTTGAATTTTGGAATAAATACGTTCCTAGACAGTCAA
AATAATTTCAATTGGTAAGAGATAATAAGGAAATGGAAGGCGGATCGAAATATCTCATGA
ACAAGCCTGGGATTAATGACATTATTTTTGGAGGCGTAATACTCTGACACAAGTAGTTGG
TACTGCCACAACTGACAAGTTTTCAGCCCAACTCAAAGATTTTGGGATCAATCCATCCAA
AGTCCACAGAAATCTTAGTACAGATGAGATGGTGAATCTAGCAGTTGAGAGAAAAGAAGG
CGTGGTAAACTCTACAGGCTCTCTTTCAGTAAATACTGGAAAATACACTGGGCGTTCACC
TGATGACAGATTTATCGTATATGATGATAAAACCCATGATACAATTGATTGGGGTAAAAT
TAACCATCAATTCCCAAGTGGTAAATTTGAAAAACTCTTAGAAAAAATGAAAAACTTTGT
TGATAACAAGGAACTCTTTGTATTTGACGGATTTGTAGGAGCTGATCCTGGTACTCGTTT
ACCAATTAGAGTAATCAATGATCATGTTTGGCAAAATATGTTCTCAAGCAATTTGTTTAT
TCGTCCAACAAGTGATGAATTACAAAACCACGAACCAGAATTTACAATTCTTTGTATTAA
TGACTTTAAGGCTGACCCCGAGATTGATGGAACCAGAACTGACATATTCATCCTCATTGA
CTTGACACGAAAGATTGTCTTGATTGGTGGAACTGAATATGCAGGTGAAATGAAAAAGTC
AATGTTTGGTGTAATGAACTTCCTCTTACCTGATAAAGGAATTTTCCCAATGCACTGTTC
TGCAAACATTGGGGAAAAAGGAGACACTGCTTTATTCTTTGGATTGTCTGGCACTGGAAA
AACCACACTTTCAGCAGACCCTAACAGAAAACTAATTGGTGATGATGAACATGGTTGGTC
TGATAATGGGACCTTTAACTTTGAAGGCGGATGCTATGCAAAATGTATCAATCTTAGTCA
AGAGGCAGAACCAGAAATTTGGAACGCAATCAAACCTGGTGCACTTTTAGAAAATGTAGT
TCTAAATGACAACGTTCCTGATTATGATGATAACACTTTAACTGAAAACACTAGAGTTGG
TTATCCTTTGGATTTCATTCCAGGTGCTGTAATTCCAAGTGTTGGTGGAAATCCTAAAGT
GATTATATTTTTGACAGCAGATGCCTTGGGAGTATTACCTCCTGTATCAAGACTTACCAA
AGAAGCTGCAATGTATCACTTTATGTCTGGATACACCAGCAAACTTGCAGGAACTGAAAG
AGGAATTAAGGAACCAAAATCTGTATTCTCTCAGTGCTTTGGAGCCCCATTCATGCCTAG
ACCTGCCTCTGTTTACGCTAAATTACTTGGTGAAAAGATTAACGAACACAATACTGTAGT
CTACCTCATTAACACTGGTTGGTCTGGTGGTCCATATGGAGTTGGACAGAGAGTCAAGAT
AAAGTATAGTCGTGCAATGGTTACTGCTGCACTTTCTGGTGGTCTAAATATTGTAAAGTA
TACTCACAATGATTTGTTTAATCTAGATGTTCCAACAGAAGTGGAAGGTGTTCCTTCTGA
GATTTTAGATCCTAGAAACACTTGGATTGACAAAGATGCATATGATTTGTCTGCAAAGAA
ACTTGCTCAAATGTTTGTTGAGAACTTTAAAAAGTTTGATGGAGTCTCACAAGAAATTAT
TGACGCTGGTCCAAAACCACCACAATAAACTATCTTCTTTTTAGAACAATACCTATTATT
CCAATTACAATTACTGCACTGGCAATTATTACCATCTGTCTTTCTGGAATGTCAAAGTCT
AGTCTTTTTCTTTCTTCAAGCGTTTTGATTTCTATTGTGTTGTATGCACTTGATGTGTTT
CCGTTAATTCTAATTTTTGCATCCACCCAATATTCTGCATTCTCATAGACATCAATTGAT
GCAGCTTTGTCTGGTGTTACAGTTGTTGTATCAATTCTTCCGTCTTTGCTGTTTGTAACT
GAAATCTTTGCAAAACTCCATTCTTCTGGGTGATGGATTTCAAAGAATAGTTTTTCGTTT
TGTTGAACTATTGAAATTGACCCTTGTGTATAGTGTAACACAAATGGAATGACATATTGT
ATCCCTTCATGACTTATCTTTATCTTTCCTTCATGTTCTCCAAACTTGTCTTCTAGTACC
CTCATTTTTACATTCAAAATATTTTCATCAACTAACTCTCCTCCAAATTTTATGAACTCT
GGCCCATCAAATGTCATGTCAAATCCATCCCATGTCCCATCAAGCGATTTTAGTTGGAAT
TGTTTTTCAACGACTTTGTTATCTGATGATGCTAGTCCTACAAAGTTTGGAGGCTCTATG
ATCAATTTTGCATCAAATGCTTTTGCGATGTTCAGCCTGCCTGCGCCTGTTTCTTGTATG
GAGAATTCATCTCCGTAGGCATCAGATACAGGCTCAACTGTGGTCAGTAATAATGACTTT
ATCTCATGATGGTGCAATTCTGGATTTTTTTGTAGTAATAGTGCTGCTGCACCACTTACG
TGGGGAGCCGCATAACTGGTTCCACTAGTAAAATTGTATCCTGCATTGTTTTGTGTGGTA
TTGATGTATGCTCCTGGCGCCACAATTTCTGGTTTGATATAAAATGGAGATACTGGTCCT
CTTGAACTAAAATGTGCAAGATAATCTGGATTAAAGAACAAATTCAATGTAGCTTCATCT
CCATTAATCGATTCAATAATCTCTAATCCTTCTTCTCTATCAATTGATACAACTGGAATT
CTAGGCGAATAATTTGGCTCAATAAACTCATGAATTAATTCTCCAAGAAAAATTCCTGGA
ATGTTATTGTAAACAATCATTGCTTTTGCTCCTGCGTCTGCTGCATTAGTTTCCTTTATT
GAAAAATACAACAATTCCTCTTTTACATCACTGCCTCTTTCAACAATCAATATTGAATCT
TTGACATCGAGATCTTTTAATTCATCTACTTTTCCAAATCCTCCAAATACTAGTTTTCCA
GAAATTGCGTCTTCCGTTTTTTTATTTCCTGCCATTGGAATTACTGTATATGGCTTGTCA
TTAACTTCTAATGTTGCAACCAAACTTGATGTAAGATTGTTGTAAGTTGCACCAACTGTA
ACTGACCCAAAGTTTCTTCCAGGACTTCCGATACTTCCTAATTCTGGACCGTCATTTCCA
GCTGCAGTTACTACAAAGATTTCTTTTTCTAGTGCTTGATTTACTGCTCTTTCAATCTTT
GTGTTTGTTTTGTTTACTCCTAAACTGATATTGATAATGTCTGCATCATCTTCAATTGCT
TTTTCAATTGCTCTAATGATTAAATCTGATGATACTCCCTCTCCATCTTCAGATACCTTG
TAGGCAAGGATTTTTGCCTTGGGTGCAACACCTGTTGCTTGCCCATCAGCAGCTATGACC
CCTGCAACTTGTGTGCCATGTCCATTATTGTCCATAGGGGGTTGACCCTCTTGAATGAAA
TTGTATCCTCCAACAACTTTTCCATCATGACCCCAACCAAACAAATCTGGATGATTAAAG
TCTACACCAGTATCAATAATCGCAATTTTGATTCCTGTTCCATCTATTCCATCTATTCTT
GGAATATCTGTTCCAACAAATGGGACACTTCTTTCCAAGTATGTATGAATTTGATTTTTA
GAATCAGTTGCTTGAGTTAAAATTAATCCCATCAAAATTACAACAATAAAAGAAAAAATC
ACTAAGAATTTCACAAATCTTTTAACAATTTTAGCAAGTAAAAATGATTACCTGTAAACC
AATAAATGGAATAAATTTTCAAATAAATTTATGGGAAAATACACACTTCCTGAAATGCCA
TATGCTTATGATGCATTAGAACCTCACATTGACGCAAGAACCATGGAGATTCACCACACA
AAGCATCATCAAACATACACTGACAAACTAAATGCAGCTCTTGAAACATGTCCAGCTGAA
ATTCAAGACAAAGATATTCTTGACATCTTGTCTGATATCAATTCAGTTCCAGAAGACAAA
AGAGGTGCAATTAATTTCAACGGTGGTGGTTATGATAACCATAGGCTATTTTGGAATAAC
ATGAAACCAAATGGAGGCGGAGAACCTGGGGGATCAATTGCTGATGCAATTAACGATTCT
TTTGGAAGCTTTTCTGACTTCAAAGAGAAGTTTTCATCCACTACAGCAGTAATTCAAGGC
AGTGGTTGGGGATGGTTAGTATACAACCCTTCTTCTGGAAAGGTTGAGTACAAATCAATG
CCAAACCAAACAAGTCCTAGAACTGAAGGACTAGTTCCATTGTTAGGCTGTGATGTTTGG
GAACATGCATACTATCTCAACTACCAAAACAAGAGACCTGCTTACATTGAAGCATGGTGG
AACGTAGTTAACTGGGATGAGGTAGAGAACAGATTCTCTAAAGCAAAATAAAGTTCATTC
TTTATTTTTTATTCATTTTTTGATTCGCTTTCTATGAATGAATTTATAACCATAAGAGAA
AGTCATGTTGTAAATGAGTCAAGAACAAGCAGAACAATTAATGCAACAAATGCAGATGCT
TGAAACATATTTTGCAGACTTATCTCAAAGAGAAAATACATTTCTTGGTGTATTTAGAGA
AGCAACTGCAGCTATTGAATCCATAAAATCTCTTAGTAAAAACCCTGAATCCGACACTCT
TGTTCCAATTGGACTTGGAACATATGTCCCAACAAAAATTTCATCCGATAGCAAAATAAT
TTTAAACATTGGCGCAGGAGTGGCAGTAGAAAAAGACTTTCCTTCTGCAATTAATTATCT
TGAAGAGAGAATCAAAGAAATTGAAATCGCAATACAAGATACTGCAGCAAAAAAACAAGA
TGCTGCTCAAAGATTGGAGCAAGGCAAAGCACAAGTCAACCAACTGATGCAAGCCATGCA
ACAATCTGGTCAACCTCCAAAATCGGGATAAACAATGTTTGATAAACTTCGTAGTGCATT
TTCTAATGCAGCGAAAAGTTTTGGTGAAAAAGAACTTAATGAAAAAGACATAGAAGACAT
TCTCTTTGAATTAGAAATTTCTCTTTTAGAATCTGATGTTGCAACTGAAGTAATTGATTC
AATCAAAGATGATCTTAAAGAAAAACTGGTCGGCTCCAAAGTTGACAAAAAAGAGATAGA
AAAATTTGTTAAAGACAGTTTGATTTCTAGTATTTCTGCACATTTTGATGCAGCTGGAGA
AATTGATCTATTTGGAAAAATTAATGAAAAAAAGGAACAAGGTCAACCATTTCTGATTTT
ATTCCTTGGAATTAATGGAACTGGAAAGACAACATCACTAGCTAAAGTTGCACACATGTT
ACAACAAGAAAAATATTCTGTTGTTGTTGCAGCTGCTGATACATTTAGAGCTGGTGCAAT
TGAACAATTACGAGAACACACTAATCGACTTAATCTAAAACTTGTTGCACAAAATTACAA
TTCTGATCCTGCAGCTGTTGCACGTGATGCAGTACTGTATGCAAAATCTCACAAAACAGA
TGTTGTTTTGATTGACACTGCGGGAAGAATGCAAACAAGTGAAAACTTGATGCAACAAAT
TGAAAAAATTACCAAAGTTGTAAATCCTGATCTAAAAATTTTTGTTGGTGATTCTTTGGC
AGGAAATGATACTGTCAATCAAGCTCGTGAATTTCATGCGCATACAAACTTCCATGGTTC
AATTCTTACCAAGAGTGATGCAGATGCAAGAGGAGGTGCTGCTCTATCTATTGTTAAAGT
CACTTCAACCCCTGTGATGTATGTTGGAGTTGGACAGGAATATCCTGATTTGAAACCCTT
TGATAAGAAAACTTTTCTTGAAACTGTTTTTGGAAATCTGGATAACGTCGATATCAAGAA
AGAACCAACACCAGAACCAACACCAGAACCAACACCAGAACCAACACCAGAACCAACACC
AGAACCAACACCAGAACCAACACCAGAACCAACACCAGAACCAACACCAGAACCAACACC
AGAACCAACACCAGAACCAACACCAGAACCAACACCAGAACCAACACCAGAACCAACACC
AGAACCAACACCAGAACCAACACCAGAACCAACACCAGAACCAACACCAGAACCAACACC
AGAACCAACACCAGAACCAACACCAGAACCAACACCAGAACCAACACCAGAACCAACACC
AGAACCAACACCAGAACCAACACCAGAACCAGAACCAACTTCTGATGATCCGTTTGAAGG
AATCAAAGATGATGAGATTGCAACTTATTCAGATTTGTTTGATGTTCCTCCACCAGAAAA
CGATGATGAGGCTTTCAAACTAGGCAAAAAAATTCGTCAATGGATTAAAGATGGGAAACC
TGAACCAGGGGACGAAGATGAAGAAGATGAAGATGAGTATGAAGATGATGAGGATGAAGA
TGAAGAAGAGATTCAAAAACATGATAAAGAAGAACCAAAAAAGAAAAAAGGTAGGTTCGG
GTTCTTTAGAAGATGAAACTAAAAACAAAAAATTTACTCACTTTAGCGGAATTGTCCCCA
AAGGAATTTGTGGGTCTAATTGATGATGCACTTAAACTAAAAAAAGAACTCAAGAAAGGT
GGAAACAAACCTATTCTAAAAAACAAAACATTAACGATGATTTTTCAAAAACCATCTACT
CGAACACGAGTTAGTTTTGAAATTGGAATGTCACAACTTGGCGGTTATGCAGTTAATCTT
TCATCAAATGACATGCAGTTGTCACGAGGTGAGTCAGTTGAAGATACTGCAAAGACTCTT
TCACGATATACTGATTGTATAATGGCTCGTGTCTATGATCACAAATTATTAGAACAATTA
TCTGAAAATGCAACTGTCCCAATCATTAATGGACTCTCTGATACTTTTCATCCTTGTCAA
ATCTTGGCAGACTTTATGACAATAAAAGAAAAGAAGAAAAAAATCAAAGGAATTAAGATC
GCGTGGATTGGTGATGGCAATAATGTATGCAATTCTATGATTTATGGTACAGCATTGGCA
GGTGCAACAATGTCTATTGCAACTCCAAAAGGCTTTGAGCCGGACAAGAAGACCGTCAAA
GAAGCCCAAAAGTCAACCATTATAGAACTAACGACTGATCCGCTAAAGGCAGTAAAAAAT
GCCGATGTTATAGTAACTGACACCTATTCTTCTATTCATAACAATGATCCAAAGAGAATC
AAAAAATTCCTTCCGAAATACCAAGTTAACCCCAAATTGATGAAGTCTGCAAAGAAAGAT
GCGATCTTTATGCATTGTCTTCCAGCAAAACGAGATCAAGAAGTTACTTCGTCAGTAATT
GATGGTCCACAATCTGTTGTTTGGGATGAAGCAGAAAATCGTCTTCATTCTCAAAAGGCA
TTGCTTGCCTCGCTCATTCGCGCTTAACGTATATAAGAGCACGTTCAAACTCGAATTCTA
TACATGGCCTATTCAAAAATATTAAGGAGACTGCGCGAGGAGAAGACCAATTATCGTAAA
CGTAGTACAATGTTGATGGGTAAGCGTGACTTTATCACTGTAAATATTACTAATGAAAAT
ACTCAAGTCCAAATTCTAAAACCTGGTATGACTGGCGACAAGGTTGTTGCATCTGCACAT
TCTAGATATCTTCTTGAAAAAGGTTGGAAGGGCTCTAGAAAGAGTGTCCCAGCGGCATAT
CTTACTGGATACTTGGCAGGAAAGAAAGCACTTGGACAAGGTGCAAAGGATGCAATCTTG
TATACTGGAACTAAAAGATACACCCAAAGAATGGCAGCAGCTCTCAAAGGAGTTATCGAT
GCAGGTCTAGAGGTTCCAGCAAACGAAGAAACATTTCCATCTGAAGAAAGAATTAACGGA
GAACATCTTACTGTTAAAAACGAAGTCTCTAAAATGAAATCTACAATTGATACTGAGGTA
AAATGAAATGAGTCAAACAACAGAATCTAAACCACAAGGCGGACAGAAAGGTAAAGGTGC
CCCAACTTATGGCGGAGGTAGACCTGATGGTGCAAAAGGTGGAGATAGACCAAGAAGAAG
AAGAGAACCAGAAGAAGAAGTTTGGGTTCCAAAAACAATTCTTGGACAAAAAGTTGCATC
AGGAGAAATTTCATCACTAGAAGAAATTATTGAATTAGGATTAAGAATTCAAGAAGCAGG
AATTATCAAAAAATTACTGCCTGACTTGAAGAGTGAAGTCGTTGATGTTGGAATTATCCA
AAAGATGACATCAAACGGTCAATCAACAAGATTCAAAGCAATCGTTGCAACTGGAAACGA
GAACGGTTACTTGGGAATTGGACAAGGAAAATCAAAACAAATGAGAATTGCAATTGAAAA
GGCAACAAACGCTGCTTATCTTAACGTCAATCCAATCAAGATGGGCTGTGGCAGTTGGGA
ATGCAGATGTGATCAAAAACATTCAGTACCATTCAAAGTAAAGGGTAAAGGTGGAAGTGT
TACAATTGAAATTATTCCTGCACCTCGTGGATTAGGTCTTGTAGCAGGTGGTAAAATTAA
ACGATTATTGGAGTTAGCTGGTCTAAAAGACGCTTGGACTACTGCAAAAGGTTCAACTCC
TACAATGAACTCTACTTCAAAAGCTATCTTGGACTGTCTTAGACAGACATTTAGTCAGGG
TTGATGAGAAATGGCAAATGCAGTACTAGTTGTTAGAATCAAAGGTCAAGCAGACTGTCC
TTATTGGGCATCAACTACAATGGATTTGCTAAAACTTGAAAGAAAATATCGTGCAGTAAT
TCTTCCTGCAAAAGACAACTTACTTGGTATGCTAAAAAAAGTACAACACTATGTTGCTTG
GGTTGATCTTGACACAGAGTTGGCACAAGAACTCATTGACAAAAAAGCAAGAAAGTCTGG
ATACAAGAAAGTAACGCCAGAAGATCTTAAAGAATTAGGTTATGCAAGTTCTGCAGAACT
AGCTGCAGCACTAACTGAAGGAAAAACAATGTTATCAAAATTAAAACCACTAAAACCTTG
GTTTGCATTAGCACCACCAAGACACGGATTCAAAAGAAGTACAAAGAGATTGTATGGACA
AAAAGGAATTCTTGGAAGAAACAAAGAACTCGCAACAATTGTTAGGAATATGATTTAACA
TGGCAACAAGATTAAGAAAAACAAGACGACTTAGGGGAGGACGCCACATGGGATGGGGCC
AAGTAGGTCAACATCGTGCAAGTGGTCACAAAGGTGGTCTTGGAGTTACTGGAATGATGA
AACATCATTGGAGTACAACACTAAAAGATGAACCAGATCATTATGGCCATGATTCAACTA
AACCACCTCACCCAAATATTACCAAGAAATGGGCTAGCGTCCGTGATCTTGATGACTTGT
TTACTAAGTTCGGTAAAGAAGAAGGAGGAAAAAAAGTCGTAGACCTTGAAAATGCAGGAT
ACGAGAAACTCCTTGGCGGCGGAAAAGTATCAAACGCTTATTCTGTCAAAGTCACACAGT
ACACTGCATCTGCAGAAGAGAAACTAAAGGCTGTTGGCGGAGAAGTAATTTCTGCAGCAA
AAGAAAAATCTGATGGGGAAGAGGTAGTTACAGAAGATGGCTGAGGGTACAGTTACCACC
ATCATTCGAAAGATGGTCTTTAAAGCAGAACCATATCTTCCTCAAGTTCCAAAACCAAAA
AAGAAGATTCCATTATCCACTAGATTGCTCTGGTGTGGAGTTGCATTACTTATCTACATG
GTAATGGGCCAAACACCATTATTTGGAGCAACAACCCCTGAATTTGACTTCCTAGCATTT
GCTAGAGTAATTTTTGCATCACAACAAGGAACCCTTGTTGAATTAGGTATTGGGCCGATT
GTAACAGCTGGACTCTTGATGCAGTTGTTGAGAGGTTCAGACATTCTCAAATTTGACTTT
AAGAAACCAGAGGAAAGAGGTGTATTCCAAACTGCAACAAAGATGGTAACTTATGTTGTA
ATTGTAGCTGAATCTATTGTATATGGCGTAGCAGTCTATGGTCCTGGAGTCTCTGACCCG
TCGATACTGTATGTCATGGTCGGGCAGCTTATGGCCGCGTCGATTATTATCATGTTCTTA
GACGAATTAATTCAGAAAGGCTGGGGCCTTGGTAGTGGAATCAGTCTCTTCATTATGGCA
GGTGTTGCTCAACAAATTCTGTGGAGTCTGTTCAGCCCATTGCCTGCAGGAGATGGAGGA
ACTATTGGTATCATTCCATACATTGGACAATCAATCATGGCAGGTGACCTGTCAAACATC
ATGTTCCGTTCAAACCAGTTGCCGAGCATCTTCGGTCTGTGTCTGACGGCAGGTGTTATA
CTGATACTTGTCTTCACACAAGGAATGAAGATTGAGATTCCAATCGTATCTACAAAATAC
AGAGGATTCTCTGCAGTCTATCCAATCAAGATGATGTATGTATCAAATATTCCAGTTATC
TTGGCATCTGCACTTACTGCAAACGCCGTCTTTATCTTCCAGATGTTGTGGGCCAATGCG
AACCCGCGTAACAATAATTTCTTTATGAATTTCATAGCGCAATTCGACCCGACGAGTCCG
TCGACCCCAATTGGTGGTCTTATCTATTACATCACACCACCTAGAGGTCTAGACGTTGCA
GCTTTGGATCCTGGACGTGCAGTTGGCTATGTCCTATTCATGATTGGAATTGTAATTGTA
TTTGGTAGGTTATGGGTAGAGCTAGGTGGTCTTTCACCAAAGAGTGCAGCTCAGAACTTG
CTTGATGCAGATGTACAGATTCCTGGATTTAGAAGATCAAACAAACCCGTTGAAGCATTG
TTGAACAAGTACATTCCATCAGTCACCATTATTGGCTCAGCTATTCTGGGTCTGTTAGCA
GGTGCATCTGATGTCTTGGGTGTATTTGGTTCTGGTATCGGAGTTTTACTTATGGTAGAT
ATTCTCATCAACTATTACACACAATTAGTTAGAGAACAAGTCGAAGTTGTAATGCCGCGA
TTGGGTGCTTTACTTGGCAGAAAGTAAGAAAATTGTTTTAGTTGGAATCCCAGGAGTTGG
GAAGACTACATTACTATCTAAAATTGTTGATCACATCAAAGATCATCAAAAGAGTATCAG
TGTTGTAAGTTATGGAACTTTGATGTTTGAGGTTGCAAAAGAAAATGGTCTTAATGATAG
AGACGAACTACGAAAACTCCCAATCGGAAAACAACAAGAACTACAAAAAGTTGCAGCTGA
AAAGATTGCAGCACACACTGAAGAAATTGTAATCATTGACACACATGCATTTATCAGCTC
TCCAGAAGGATACTATCCTGGATTACCAGAACATGTTCTCAAAATTATCAAACCATCAAA
CTTTGTCTCAGTATCTGCAAAGCCTGAGGAAATCTATAGCCGAAGAATGAGCGATGACAC
TAGAAATCGGGATAAAATCACCCTTGCAAATGTCAAGAAAGAGCTAGATGTCCAATCAGG
TATGATTTCAGCATGTGCAGTAATTACAGGCTCACCAGTCAAGTACATACTCAATCGTGA
GGGAAAGGTTGATGAAGCAGCAAATAAGATAATCAATTCATTAGGACTGTAAAAAATGGA
CTTTAGCTTTATTCTACTATTTATCGAATCAATACCTCTCCAGTTTGATTTCTTTGGAGG
TGAAAGGGGTGCACTCGGAAGTGATGACCCAATAATCAAAGGACTGATTCTCTCAATGTT
TGCAGTAACTGGGTTTGGTATTTTGCTTAACATCTTCAATGCCGCAGTTAGAAAGAAGAT
GGTTGATCAAGTAAAGCTAAAACGAATAATGAAAGAGACTCGTGGATGGCAAAAAGAAAG
AATGGCAGCAATGCGTTCAAAAGATACTGCAAGAGCAGCTGAACTCAACAAAAAATCTGC
ATACATGAACAAGATGTCAATGGAAATGATGCAAATGAATATGAGACCAATGATGATTAC
TTTTGTCCCATTAATCTTGATATTTTATCTTGTATTGCCACAACTATTTGCTTACACTGT
AGCTGTCTCTCCAATTCCTCTAAATGTGATTCCTGGAGATATGTTCCAACTTACTTGTAC
TGCAGAACAAGCAGCAGACCCTGAACATGTTTGTCAAACAGAAAATGCGTTATATCTTTG
GGCTTGGTATTTCTTGTCTTCAATTGCATTTAGTGGCATTATTATGCGACTAACCAAAAC
ATCAATGGATCTCAGTTGACAAAATCCATTGTAATTTCAGGTCCTCCTGCTGTAGGAAAG
ACAACTGTTGCAAAAGGATTGGCAGAAGAATTTTCATTACAATATCTTAGTGGCGGTGAT
GTCCTCAAAGAGATGGCAAAAGAACAAGGTTTTGATTCTGCAGGTGATGATTGGTGGGAC
ACAGAAGAAGGAATGAAGTTTCTCAACCAACGCGAAAAAAATTCTGAATTTGATAAAAAG
TTGGATGAAAAACTAACAAAACTATTCAATGAGGGTGGAATGGTAATCACCAGCTATACA
CTCCCTTGGTTAATCAAAGATGGGATTAGAATCTGGCTTGAGGGGTCTCATGAGAGTAGC
ACAAAACGAATGCAAACTAGAGATGATATGAGTTCTGAGGATGCCTATCAAATCACAAAA
CAGAGGTTTGACAAAAACAAGGCTCTTTACAAAAAACTCTATGATTTTGATTTTGGTGAT
GACAAATCAGTTTTTGATGTTATAATAAATACTGACAATCTTACAGCACAACAAGTAATT
GATGTTGCAAAAGAAACGGTGAGAAAACTACTATGACTCTAAAACAATTAGAGAATCTAA
TTGAAGTTGATCAAGATATTACTGATGATGCATATGGCACATACTATGATAAAAGAACAA
TAGAACAATTACTAAACTATGGAATTATTTTACTAGACAAACCTCCTGGACCTACAAGTC
ATGAGACAGTAGCATGGACCAAAAGAATTTTGAAATTACCAAAGATTGGACATAGTGGAA
CGCTAGACCCACAAGTTTCAGGAGTACTTCCTTTAGGGTTGGGTGAGGCAACAAAAGCTC
TAGGTGTATTGCTGTTTGGACCTAAAGAATACCATGCACTAGGACGTGTCCACTCGCTTC
CATCAAAAGAAAAACTACATGAGGTAATCGAATCATTAACTGGAGAAATTTACCAAAAAC
CTCCACAACGTTCCGCAGTAGTTAGACAAACAAGAACTAGAACAATTTACGAATTTGAAG
TATTAGAACAAAAAGAAAGACTGTTACTAACTAGAGTCCTATGTGAGGCTGGAACATACA
TTAGAAAATTATACTATGATCTAGGTGAAATTCTAGGACCTGGTGCAACCATGATTGAGC
TTAGAAGAACTAGAGTTGATCAATTCAGAGAAACTGATGGATTGGTGACCCTCCATGAAC
TTGCAAACGCATTTGCTTTATGGGAAGAAAAGAAAGATGATTCTAAACTAAAGAGTATGA
TACAGCCTGTAGAACATGCACTAAGTGAGTTAAAATCAGTAGTAATTCGTGATTCTGCAA
TTGATGCAATGTGCCATGGTGCACAACTAGCAATTCCTGGAATTTTACAAATATCTCCTA
GTTTGAACAAAGGTGACATTGTTGGAATTTACACACAAAAAGGAGAAGCAGTTGCATTAG
CCGAAGCAACAATGTCTGGTCAGGAAATTCAAGATGCAGTAAAAGGATATGCATTTGAAA
CAAAGAGAATTATCATGGCTCCAAACACTTATCCTAAAAAATGGAGAACAAAACCATCTT
CTAAAGAATAAAAATTGCTCTCAAAAAGTTTAGTTATCTTTGTTGGAATTGGAATAATTT
CTGGATTGTTATTTGGAATTTATCTTATTGATGTCAAGAACACCAGTCAACTAGTTTATG
TTGAAGGTTCTGGAATTTCAATTCTCACTGAAAAGTTTGATTTTAAAAAAGGCGAAGAGA
TTAAAATTACAATCATGAATACTGGAACTGTTCCAATTTCATTTTCTGATGCATCATATG
GTCTAAGAATTACGGGACTCTCTGGTATGCTAATGTATTCTCCAACATCAACACAAGTGT
TATCTGAACTAAAACCAAATGAAGAGGTTACATTTTCTTGGGATCAAATTAACAATGATG
GAGATTCAGCTCTTGAAGGTCTTTACAAGATCTCAGCAAAAGGATTTGATGAGAATGGAG
AAAAAGTAGAACGTTCAACTACTATTACGATCTGGAAGTAGTAATACCATTTATAATCAG
ATTCTAAAAACTAAATTTGTCGCAAGACTTGTGCCGGGGTCGCCTAGCCTGGTAGGGCGC
GCGCCTGGAAATTGTTAACCATAAAGCGCGTTCTCGCAAGGGAACGGGAGTTCAAATCTC
CCTCCCGGCGCCATTATTTTCTAATTTGATGAACTTTGATCTTACCACTAGATTTTTTGA
TGTTGTAGAAAATTTGAAAACAATCTAAATTCCCATGTTGATTTTCTAGATTAGTAAAAA
CACGTGTCCATTAAATACAGAAAACGCATAACACAAACATGTCAAAGAGGGTTACTCTAC
TAATTGATGATGATCTTTACAAAAAATTACGTTCAAAACAAGCTGCAGAAATAAAAAAAA
CTGCAACAGCTGTTAGTTTTTCCAAAACTGTTACTGATATTCTCAAAAAACATGTTTGAA
GATTTGGAAAACATCTGGTAATCATTTGGAAAATCCTCTTTATACTAAAATTCCAATCTT
TTTCTCATGAACAAATACCTGATACCGATTATTGCAATTGCAATAGTTGGTTCTGTATCA
GCATTTGCAATATCTCCATACTTTACAGAATCTAGTATTGATGAGGCATTACCTACTGGT
GCAGTTGTTCAACCTATGATGGAAGAAACCATGATGGAGAAAATGACTCCTGTTTCTTAT
TCAGGAACTTTTATCGGTGTTGGTGATGGAATTCATGACGCCCAAGGTGATGCATATACT
ATTCCACTTGAGGATGGTAGTGATGTCTTGCGATTAGAAAATTTCCAATCAACTAATGGC
CCTGACTTGTATGTCTATTTGGCAACTGATGATGATGCTTCTGAATTTATCAATCTAGGT
GAACTCAAAGCAAACAAGGGAAATCAAAATTACGAAATCCCAGATGATGCTGATTTGACC
AAATACAACAAGGTGTTGATTTGGTGTCAAGCATTTAGCGTATTGTTTGGTAGTGCTGAA
CTATCATAACACTACTTTTTTTCTATTTTTTCTATGATTTCAGAGAATTTCCATGGTCCA
CACTGTCCATCAGTGGTTTCACTTAGTAATAGCCCTGAATTATGTAAATGGTTCACAACA
TGTGCTGCAAATGGTAATGCTCCAGTTGCTCCAGGTGAGTTATAGTTTAGGATGTGAAAT
GATGACTCGTCATCAAGCAAAATCACATCTGGTTCAAATTTTCCTTTCTCATTAATTATT
GATGAGCGAATACCTGCTGTTCCTTTCTCTGTAATCTTTTCTGCATCAATCTTCGGCAAA
AATCTTCTTACTCTTTCAACCATTGTTGATTTTGACATTGATGATTGTATCTCATTCATT
GCAAGCTCTTGGAATTGTTTGTCAAAGATTGCCTTTCGTGCACCAGACCCCAGCATCTCT
AACATTTTTGGGACAAATTCCTTGATGTTTTCAGCTTTGTTATACCCGTATGGGCTAAAG
ACAGGTACTGCATTTGGTCCTATCTCACAATTTCCATCAACTCGAATTATCCAATGTGGA
TCCAAGAATGGATAGTCTGGAAACTCTGGTACTGAATAGATGCTAGTTTTTGTTAGGTTA
TTGTATTGTTTTGGTGCCTTCCAATATTCCCCTCTAAAATGAACATCGGTTAGTTCTGTT
GCAACTCCTACATCATGTGCAATGTCTACTGCCTCTCCACCTGCAGCATTGATCAAAAAT
TCTGTAAAAATTTCATCCTCTTCATTTAATGTTATTTTCCATTTTCCATTTTCTCTTTTT
GTTTCTGTAACTTTGGTATCTAAAAGAAATGCTGTTCCGTTTTCTTTACTATCTTTCATT
AATGATTCTGTATATGTGGAATAATCAGCTGAGCCGTCTCTGTAAACGTATAATGCGGCT
TCGCATTTTATCTCTGGTTCTATTTTTTTAATCTCTGATTTGTCCATCAATTCAATGTCT
TTTTCTTCCAATCCGTTTTGTTTTGCCCATTTGAGATATTTCTCAAGAACTTTGATTCCT
TTTTTGTCTAGTGCAACTTCTATTACTCCGTCTTTTTTGAATGGCAAGTTGTGTAATTTG
GAATATTCTTCCCACATGTCAAATCCATGAAATGCAGCATTTGCAAACAGCTTTTTCTTT
TCAGGATTGTATAGATAGGGAGCATGTACTTTACCTGTGTTTCTACCACTAGTGTGAAAA
GCAACATTTTTGGCTTGCTCAATAACTGCTACTTTTTTTGATTTGTTTAGATGTGATAGA
AAATATGAGATGGATGTGCCAAGAATGCCTCCACCAATAATTACAACATCAAAATTCTTT
GCCAAGTATTTTCGCTTTAATTTCGTTTTAGTGGATAATAAATGGAATCAATAACAATCA
AGGTTAATATCTAATAAAATTCAAAATCAAACTATGTTACCTGACAAGTGTTCTGTAAGC
AAAGAAGGAAAACAGTGTCCTAGTCCTCCTGAATTTATTGTATCAATTGTTGATGGAAAA
GATGAGTATATGGTTGGAGTTACATGTGGCAGACACAAGCAAGTTGTATCTGGAAAAATT
GAATTTATGCAAAAAGAAGGTAAAATCCATGAAGGAACAGTAAGTTTTTCGCCTGTCAAA
GCAGTTGGAACTGACTGTATTCATGGTGGTGAGGATGATTTTATCCAAATTGACATGAAT
CGAAGTAAAAACTGAAATAATTTCCAATCTTTTTGGATGTATTGCTTTTTGAGTTATTAT
CTGATATTGTAAAAATTGAGAATATCTTGTTTGTTGTAAAAAGCGGTGGCGCAACAAGTG
AGGTTAGAAGTCCTCTTAGTATTCGACAAAGAGAAAAGTGGATTACACTTGGTGAAAATG
ATGATCCCGCTCATATGCATATTGATTCAGAACTAATTAATTATGCAGAATTTGTACAAG
AAGAAAAACCCGAACGTACAAGTTTTAGTGTTAGATTTTACAATAAAGATAACCAAAGAG
TGTTGGCAGCCTTTTTTACAAAGATGTATGATGATTCTAAAACATTAATTCCTGAACGAA
AAAAAATTTATGAACAACTAAACGAAAAGTTTTCTTCTAAAATTAATTTTTAAAAAAAAC
CTTGTCTGAAAAAGACAAGGAGAAAAAATATTATTCTTGAGATTTCTTCTTCTTTTCTTT
TTCAGATTGTAGTTTAGCTAATTCTAATTCTTCGTTTGTATGTTTGAATTTTTTCAATCT
GATTGGTATTCACCGTTTAGATATAAAAACTCCACATTTCTTTTCATAGTAACTTGGGCG
TGAAATTCAATATCCTACTGAGTAGATCGGTTTTTTTCCATTCATTCCTAGATTGAGATT
TCTTACAGTAATTTCTGCCATTTTGGCTCTGGTCTCCTTAGTCGAACTCCCTATGTGTGG
TGCCAGTACCACATTTTGCAATTTTGTCAGTGGATGGTTCTTGCTTATTGGTTCTTGTTC
AAAGACATCTAGTCCTGCTCCTGCAATAATTTTCTTTTTTAATGCAGTAACCAAGTCTTT
TTCATTTACCACTTTGCCTCTTGATGTATTTATCAAAAATGCAGTGTTTTTCATTTTTTT
GAAGATTTTCATGTTAAACATCTTGTCAGTCTCTTTTGTATGTGGAACGTGGATTGAAAT
GACATCACTTTGAGAAATTAACCTCTCAAATGAGACGTATTTTGCATCCAATGTTCTCTC
TTTAGTCTTTGATAGACGATTTCTATTGTGATAAATTATATCCATATCAAATGCTTTAGC
TCTCTTTGCAAGTGTTTGTCCAATTCTTCCTAATCCTAAAATTCCTATAGTTTTTCCTTG
TAGGTCAACTCCTACATAGTCATGTGCTCCATAGATCATTTTCCATTTTCCATCTCTGAT
TATTCTGTCTCCCTCTGAAACCCTTCTTAATGAATCAAGTAATAGTGAAAAAGCCAAATC
CGCTGTTGCATCAGTTAATACTTCGGGAGTGTATCCCACTCTGATCTTTTTTCCTTTTGC
ATATTTTGTATCAATATGATCAAAACCTACGCTGTATGTACTGATGACTTTGAGATTCTC
TGCCAAATCTATTGTTTCTTTATTGATTATGTCATATGGAAAACAGATCAATCCATCTAC
ATCTTTAATTTTTGATCGTAACTTTGATTGAGGAACTGGAATCTTTCCTTTATGTACTTC
AATTTGATATTTTTTCTTTAATTCCTTTAAAGCAAAATCGTGAAGTGTTCTTGTTAGAAA
CACTTTCTTTCTCATAAAGATGAGATTTATCTCAAACCATTTATACGATTTCCTTCTAAT
TTCTTTATGTCTTCTGAAACACAAGAGGAAGAAGAATTTGCTATTTGTGTAGAATGTGGA
AATGCTATTGAAAAATGTGTTTGTGTATGCCCTTATTGTGGAGAACGAGACAAGTGTAAA
TGTGCATTATTTGATGCAGCAACTGGAGGATAACAATTTGATAAAATTGGCTATTACTAT
TCATTTCATAGGTGACTTGCTATGAGTTCTACTGATTTTACTTGGCTAATTGGAGGTCCT
CAAGGTAGTGGCGTCGAATCTGGTGCTAATATTTTCTCTAGAGTTTGTGCTGAGATGGGG
TATCAGGTATTTGGGAAGAGAGAATTCTACTCAAACATCAAAGGAGAACACAGCTACTTT
GCAGTAAGAATATCTGATGAAAAAATCCATTCAAATGTAAATGATGTAACATTGATGGCA
TCATTTGATGCTGAAACTATCTTTCGTCATTATGATGAAGTAGTTTCTGATGGTGGGATA
ATTTATGATGCAGATCTTGATGATGTTACTACTGATAGAGTACATACACTAGATGCACCA
TTTAGAGAACGACTACATAAGAAACTAGAATCAAAGAATAAACCATTTTCCATCGCAGGT
GTTTTGGAAATTGCAAAAGAAAACGGTGTGAAATTATATCCTGTATCATTCAAATCCATT
CTTGAAACACTTGCAGAAGAAACTGAAAATCCTCGTCTCAAGGGATTAGTTAGAATGTTT
AATGTCATTGGTGTTTCTTTGTCTTTGGGTCTAGTCAAGATGCCTCCTGACTCTTTACAA
AAAACAATCGGAACAATTTTTTCAAAGAAACAAGAGATTGCAAAAATTAATCAACAAACT
GCAAACTATTCTTACAATTATGCAACTGCAAAATTTGAAGATTTTCATCATACATTAACT
GGAATTCAAAAAGAATCTGGAACTCTTTTGGTTCAAGGATTCCAAGGAACTGCATTAGGA
AAGATGGCATGTGGTTGTCGAGTACAACCTTACTATCCAATTACTCCAGCTTCAGATGAA
TCTGTATTTTTAGAATCAAATGAAATTTTGGAAATAATTGATGACCGTCCTGGTTCTACA
GCAGTAATTCAAACTGAAGATGAGATTTGTGCAATGGGTATGACTATAGGAAGTGCATTA
ACTGGAACACGTTCTGCAACGTGTACTTCTGGTCCTGGATTTGCTCTGATGACTGAAATG
CTAGGCTGGGCAGGCATAAATGAGGTGCCTGTTGTAATCACCAACTATCAAAGAAGTGGT
CCTTCAACTGGTCTGCCAACAAGACACGGCCAAGATGATTTACTATTTTCTGTATTTGCA
GGACATGGAGATTTCCCAAAAATTGTTTATGCTTCAGGTGATGTCGAGGAGAGCTTCTAT
GACACTGGAAACGTTTTCAATTATGCTGATATTTTTCAAGTTCCAGTAATTCATTTGATG
GATAAATTCATTGCAAGTTCTGTTGTTACTTGTACAAGATTTGATCCTTCTAAAATTACA
ATTAATCGAGGAAAACTCTTAGACAAAGTTGAAGGTGAATACGAAAGATTTGCATTTACT
GAAGATGGTGTATCTCCTCGTTCTAAATTAGGACTCGACAACGGAATATTTTGGGACACT
GGTGATGAATCTGATGAAAAAGGCCACATCACAGAAGATCCAGTATTGCGTGTTAAGATG
ATGGATAAGAGAATGTCCCGTCTTGATTTGATTCTAAAAGAAATTCCAGAAGCAGAAAAG
GCAGTGTCTTTTGGTGTTGAAGACTTTACTGTAATCACATGGGGTTCTTCAAAAGGACCA
ATCATTGATGCAATTGAAATGCTCAAAAAAGACGGAATATCTATTGGCCTTGTACAGATT
AAACTCTTACATCCATTTCCTGGTGATTATGTTGCTTCTTTACTAAAAGATGCAAAAACA
ATCATTGATGTTGAAGCAAATCATTCAGCACAACTAGGAAAATTATTCAAACAAAATGTA
CAAAGAGATATTGACTATTCTATCTTAAAATACACTGGAAGAGCAATGACTAGTACTGAA
GTTTATGATTCACTTAAGAAAATTGTTGAAAACAAGGCTGAGAAGAGGGAGGTTTTGATG
CATGGCGCTTAAGATGGCAGATTTCAAAACAGATGTCCACAATGACTGGTGTCCTGGATG
TGGTGATTTTGGAATTGTAAATGCTATTCAGATGGCTCTTGCTGAAATGGGCGTAGAGCG
AGACAAGACTGCAATATTTTCTGGAATTGGTTGTTCTGGAAAAACATCTCACTACATCAA
TACTTATGGTGTCCATACTCTTCATGGCAGAGTTCTGACATTTGCACAAGGTGCAAAGAT
TGCAAATCCTGAGATGACTATAGTTGCAGTTGGCGGTGATGGTGATGGTCTAGGAATTGG
TGCAGGTCATTTTGTTGCAGCAGGAAGACGTAATGTAAACATGACATACATCATATTTGA
TAATGGAGTTTATGGATTAACAAAGGGACAAGCATCTCCAACCCTAAAACTTGGTGAGCA
AACAAAATCCCTCCCATCCCCAAACACCAACTACAATGTTAATCCAATCGGATTAGCTGT
TGCAAGTGGATTTACATTTGTTGCACGTGGATACTCTTACGATGTTAGACATCTCAAAGA
TTTGATTATTCAAGCAGTAAATCACAAGGGATTGTCATTTTTGGATGTTTTACAACCATG
TCCAACATACAACGATCTTAACACTAGAGATTGGTATGCTGGAACTGATTTAATGGACGA
AGCTCAAAAGAGGCATTCAAGAATTTACAAACTCGAAGAACACGGTTATGATCCTGAAGT
CCATTACAATGAAGAAGCAGAAGTCAATGAAAGGCTCTCTCAAGCTCTAATCAAATCTCT
TGAATGGGGAAACAAGATTCCAATTGGAGTATTTTACAAAAATGAAATCATTACTCCTTA
TACCACTAGATTAAAAGATAAGATTCCAAATTATCTGGAAAACCCCCCCGCAAAACAAAA
TATCTCAAAAAATGGAATCTCTAATACTAATATTTCACACATCTTGGACTCACTTGAAGT
TTAGTCTATTCTAAAACCAAACAGGTTATAGGCAAGTTTTGTAGCAGTGTATTTTGCATT
TGAACATCAATGAGGCAAACACTATCTTTAGAAAATCCATCATTAAGGGTTTTTTTGAAC
CTAAACTAGTAAATCTTGATTTTAAAAAATCATCTGTAAAACACCCTGCAATAAGTGATG
ATGGTCTTATGCAGTCTGATTTACTTCATGTCTTCTTTGATGTAGAAACTGGAGCTGACT
ATCCTGATGGTGATGAGTGGTTTATTGTAGATATGTTATTTCCCCATGACATTAAATTAC
CTGACAACCTAAAGGGAACTGATTACTTTACAACACTTTCAGTTGATGATGGTAAAACAT
ACTGGCATCATCGTGAACTAATTCGCTACAAATACGGAAAATCAAAGAAACTTGATAATG
CTATAGAGTTTCTAGAGTCAAAATACAAAGAACTACACGCATTACTTGAACCACTACAAA
AAGATCTTAATTGATTTCTTTCCAAACATCGCCTTTAAACGAAAATTGTTTTTGTGGGGA
TGTTGCTGTGTTTAATCTCCATCTAACTGTTTTTGAATCAAACTTGTAATAGACTTCAGT
TATTTCTGCTGGAATCTTTTCTGGATCAAGATGATAAGGAAGTAACTCTAAAACTGAATC
AATTTTTTCTATGGCATTATCAAACCACTGTTTATCTTGTGTATCAATTGTAAATCCAAT
TTTTGGAATTCCTGAAAAATTGATTACAATCTTTATGGCATTACCGCTACCCCTTCTACG
TTTCATCTCTTTGAATACTGCCTTGACTTTTTCCCAACGTTTGAAATCAAACCATTCAAA
AAACGCATCATTGAACGTAAGTGGAATGTTTACATCTAAAAAACTAACAAAATCTTCATC
ATCTGCTTCTATCTCCTCTTGGTTAATAGTAAAATGTGAGTTTAGAAACCCATACAAAAC
TTCAATTTCCCAAGGTGAAATTCCATAATATCGCAATGTTGTAGTTAGACTGTCAGCCAA
TAATCTCTAGACTCAAAAATTGTAATTAAAGCTTCAACATTGTAAAACTAGAAGAAATTG
ACCTTAAAATTAAAATTAGATGGAAGGTCAGTCATTTTAGATATGAAAAAAGAGTATGTA
GTACGAAGTATTGATGCTGCCCCTGATGGTGCACCATATGTCATTGTATCGTTATCTTCT
GTAAAGGATCTCAAAGAAGGAACACAAAATCCACAATCTCCATTTGGTAGTCCAAAAGTC
ATGGGTTTTTCAAACATGAATGACATGATGAAGGATCTCAACAAAATGCTATCTGGAATG
GGCGGTATGGGAATGCAAGGCGGTATTACTCAACTAAAACTAGAGATGCATGAATACAAA
GACATGGGTCTTTCTGTTGGAGATAAAGTCTTTCTAGAACTAAGTAAAGCAGAATCTCTT
GGCGTATGACCTAGAGTATTGTGTTGAAATATTTCCAACCGTAAAATGCTGCAACAGTTC
CAATGACAAATAACATTGGTTTCCATGCAAATACTGGAAGTGCTGGAGTTGCAAGTTTTA
CTTTATAGTTGTCTACAATTGCATGAACATTTTTCTTAATTTTATCATGCCAGATACTGT
ATTCTACTTGGTATTTCTTTAGAATCTCTTCTACTTCATAAACAACAGGTGTTCTTTGAG
AAAACAAGTGTTGAAGATAATCTCTTGAGACCTCAACTTCTGCATGAATTCCAATTAGTC
CTTTCTTGAGGTCTACCATTCTTACATGCATCTCCCAAGGTTTCTTTAGTTTCAAATTAA
GACCATGTCCTATTTGGTCAGGCTGTTTATGTTCAAATTTTACTTTGGTAAATCCCTCTT
CAGTAAAGATCTTTAACATTTCTTCAAAACTCTTCTTTACAACAACATGAAGTTGTTCTA
CCCCTTCTTTATTGTCAACATCAATCTTGTGCTTTAATCCATCAAGAAATGATACTGTCT
TTGGATATGTTGTAAGATATTCCAATATTTTGGTGGACAAAATACCTCTATTTAAAGCAG
AACAACAACATTACTGATTTTTTGGTGGATTTGATAGACCTCTAACATACACGCATTGAT
CTGGATCTATTGCCATCTCAAAAGAACTGATTTTTCTATCTGTAAGAGTTGCCCCAGAGT
TTCTAACTATTGCAAATGGTTTTGACTCTGCGCCTTCACCCATCTTGTGATTTGCAATTG
TAGCCAAATTATCTACAACTGCTTGAAATGTTACTTTGAGTGGATTGCCATCAAGATCTT
TTTTTGACCTCATATCTAATACTGGCTCAATTCCTGCACATGCAATTGCAACACCTGATG
TTCCAATTCTTGCAGGCATTAACCTACTATCAACTAGGATAACTCCAACATGAATTAACA
TTTTCAAAAATATCTTTCTTCGCAGTTGTTCTGCTACCAAGTAAGGGTTATCTGGATACA
AAATGACTTTACCTTTTTTTGCATTTGATTTGTCGATTCCGGCATTAGGTGCCATGATGT
TATCTGATGATGTGATAACAAATCCTGCTATTCCTCCAAAAATTTTATCTGATTCTCTAA
TTACGACTTCAGCAATCTCTGGTTTTAACTGATATTTTTTTGAAACATCTAGTCCCTCTT
TGGAGATTTGAATATTTTCAATATCCACAATTCTTCCCTGGGAGTTTGAGATGTATTTTG
TTGAAATCACTATAACATCACCATCTTCTAGTTTTGTCTCATTTTTTTCAAGTGTCTTCA
AAAATACCTCAAAAACATCAAATTTTTCATCCATTCTATCTGCTAAAAGTGGTAAAACGG
TTAATTGCACAACATTGTGAGTGTGGTTTTTCTTTTTTATTGTTCTGAAAAGCTTTTAAT
CTCTAAAATGGTGGTTTTTGATTATGAACATTGTAGAGAAGATTCTTGCTCGTGCATCAG
GAAAATCGCAAGTTGCCCCTGATGATGTAGTTTTTGCAAAGGTCGACAAGGTAATGGTTC
ATGATGTTTCTGGACCTGGAGTTCTCAAGGTGTTTGATAAATTAAAAAACAAAGGTGTTG
ATGTCAGCAAACTTTGGGATCCTACAAAGGTATGGGTTGCTGAAGATCACTTTGTTCCTT
CTGCAGAAAAAATATCTGCTGAAAATATCGTTAAATTATCAAATTTCACAAAAAACTATG
GAATTGAAAAACACTTCAAATATGGAATGGGTCAGTATGGAATCTGCCATACATTATCTC
ATGAAGAAGCAATGGTGATGCCTGGTGATGTCTATGTTGGCGGTGATTCTCACACAAACA
CTACGGGTGCACTTGGTGCATTTGCATGTGGGTTAGGTCATACTGATATTGCATATGTTT
TGCTTAATGGACAAATCTGGTTTAAGGTGCCAGAGACTGATTATTTCAAACTAAACGGAA
AACTCCCAGATCATGTAATGGCTAAAGATTTGATCTTGAAAATCATTGGCGATATTGGAA
CTGATGGAGGAAATTACAGAACAATGCAGTTTGGCGGTACTGGGATTGATGAGATGTCTG
TTGAAAGCAGATTGACACTATGTAACATGACAACAGAAGCTGGAGCAAAGAATGGAATTG
CTGAAGCTGATCAAAAAGTCGTAGATTATCTTTCTAGTAGAGGTGCAACAAATGCACAAG
TATTCAAAGGTGATGATGATGCACAGTATGCAAATGTGTATGAGTATGAAGCCTCTGAAA
TGGAACCTCTTGTCGCAAAACCATTCTCTCCTGAAAATATTGCAGTAGTAAGAGAAGCTC
CTTCAGTAGAACTTGACAAATCCTACATCGGTTCTTGTACTGGGGCAAAGTATGAAGACT
TGGAAGCTGCAGCAAAGATTCTCAAAGGAAAGACTGTAAAGATTAGAACAGAAATTCTTC
CAGCATCTATCTCAATTTACAAGCGTGCAATGGAAAATGGATTACTTACCATATTCTTAG
ATGCAGGCGTTACTGTAGGTCCACCAACTTGTGGTGCATGTTGTGGAGCACACATGGGTG
TTTTGGCTAAAAATGAAATCTGCATAAGCACTACAAACAGAAATTTCCCAGGTAGAATGG
GTCATGTAGAGTCTGAGACATATCTTTCATCTCCAATGGTTGCTGCAGCTTCCGCAGTAA
CTGGAAAAATCACTGATCCGAGGGATTTGTAATGAAAGGAAACGTCATAAAATATGAAAG
AGACAACATCGATACTGATGTAATTATTCCTGGACAATACCTCAAGGTTCATGATTATGC
TGAACTTGCAACTCACGCAATGGAAGGTCTAGATCCTGACTTTCATTCCAAAGTAAAGGA
AGGTGATTTTATCTTGTCTGGAAAGAATTTTGGCTGTGGTTCATCACGTGAGCATGCCCC
AATTGCATTGTCTCACTCTGGCGTCAAGGCAGTACTTGCGTTATCTTTTGCCAGAATCTT
TTACAGAAATTCTGTTGATGGTGCATTTTTGTTACCAATTGAAATTGAAGAAGATGCATA
CAATGGAATCTCTGAAGGAGATGAAATTGATATTGACATTAGCAAAAACGAAATCAATAA
CTTGACAAAAAATCAAACATACAAGATGAAACCATTCTCTGAGATTATTGGAAAAATAAT
TGAAGCTGGTGGTCTCTTTAATTACAAACCATAGGATTCAAAATGGGAAAAACACTTTTT
GAAAAAATTTGGGATGCACATGTTGTAGTTGGAAAAGAAAACGGCCCATCTTTGATTTAC
ATCGATAGACATCTAGTTCACGAAGTAACTTCTCCTCAGGCCTTTGATGGTCTTAGAATG
AATAACAGAAAGGTTAGGAGACCTGATCTTACCATTGCAACAATGGATCATAATGTTCCT
ACAACTGATAGGGGGCTTCCAATTTTAGATCAAACATCATCTGTACAAATTCAAACACTA
GAAAAAAACTGCCAAGATTTCGGAATTAAACTATTTGATATTAACAGTCCTAATCAAGGA
ATAGTTCATGTCATTGGGCCTCAACTTGGAATCACTTTACCTGGTTCCACTATTGTTTGT
GGTGACAGTCACACTTCTACTCATGGTGCATTTGGTGCTCTTGCATTTGGAATTGGAACA
AGCGAAGTAGAACATGTTTTGGCATCCCAGACTTTGTGGCTAGAAAAACCAAAACCCTTT
GAAATTAGAGTAGAAGGAAAGCGAAAGAACCCTCATGCTGTTACTGCAAAAGATATCGTA
CTATCCATTATCAAAAATATTGGAACTGGCGGTGGGACTGGAACTGTAATAGAGTACCGT
GGTGAGGGAATAGAGGACCTTTCCATGGAGCAGAGAATGACCATATGTAACATGTCAATT
GAGGCTGGTGCTCGTGCTGGATTGATTGCCCCTGATGAGAAGACTTATGATTATCTTAGA
GATAGGCAATACACTCCAAAAAACTATGAATCTCTTGTAGAATACTGGCGAGAAAATCTA
AAATCAGATGATGATGCAAAATTTGAAAAACAATTCACATTACACATTGATGATATTGCA
CCTCAAGTAAGTTGGGGAACAAATCCTGGAATGACTTGTGATGTAACTGAAACAGTTCCA
ACACCTGACGAGTTTTCAAAAGGCGATTCCAATCAAAAGAAGGGTGCAGAAAAGGCACTT
GATTACATGGACCTTAAATCTGGAACACCAATTGAAGAAATTAAAATCGACAGAGTGTTC
ATTGGCTCTTGTACTAATGCAAGACTTGAAGATTTGATTGAAGCCTCCAAAGTAGTCAAA
GGACAAAAAGTTTCTCCAGATGTTCGTGCAATGGTGGTTCCTGGCTCTCAAATGGTAAAG
AAACAAGCTGAAGAGATGGGTCTTGATAAAATTTTCACTAATGCTAACTTTGAATGGAGG
GAAGCTGGATGTAGTATGTGTCTTGGAATGAATCCTGATATTTTATCTCCAGGAGAAAGA
TGTGCAAGTACTTCTAATCGAAACTTTGAAGGAAGACAGGGCACTGGTGGACGAACTCAT
TTGGTTAGTCCTGTAATGGCAGCTGCTGCTGCAATCAATGGACATTTTGTTGATGTAAGG
AAGATGGATTTGAGTTAATATGGAACCTTTCAAGAAAACAACAAGCATTGTAACTCCACT
TGACAAAGTTAATGTTGATACTGATCAGATCGTACCAAAACAATTTCTAAAACTAGTACA
AAAGTCTGGATTTGGAAAATTTTTGTTCTTTAACTGGAGATATGATGAAAATGAAAACCC
AAAATCTGATTTTGTCTTAAATGACTCAAAATATGATAACTCTCATATCTTGGTTGCAGG
CGACAATTTTGGCTGTGGTTCTAGTAGGGAGCACGCAGTATGGGCACTCCAAGACTATGG
TTTTTCAGTAATTATTGCCCCTTCATTTGCTGATATCTTCTTTAGCAATTGCTTCAAGAA
TGGAATCTTGCCAATTTCTTTAGAGCAAAGTGTTGTTGAGAAACTACAACAAGAGTCTGA
ACCGATCGAAGTTGATTTAGAAAATCAAATAATCAAAACATCTTCAGATGAAATACATTT
TGAGATAGATTCTCACAAAAAGAAAATTCTCTTAGAGGGATTGGATGATATTGCACAAAC
ATATCAATTTGAAGATAAGATTTCTGAATTTGAAAAACAGTCTACAGTCCCATCTGTTTT
ATGATCTTCTTTACAGTTTTTTGATTTCTCTCCAAATATGAAGGAGATTCCGCATCAATC
CATTCCTTATCTCCAACATCAAAAGCACTGATCTTTCCTTCCTTTGATAATTGTTGTAAT
ATGTCGTAGGAGAGATTGATCTCTTTTTGTTTCTTCTTTGCCTTTATTTTTTGGATAATG
TCTTTTTCAAGCATATAGATTCCAAAACATTCAGACAATTGTAATTTCATAACTGGTTTT
TCTTTGAATTCTGTAATTATTCCATCTTTCACCACTGCAAATCCTGTCTCTTCTCTTCTC
TTTGTTCTAGTTGCAATGCATGCAGAACTCTTCTTTTTAGTAAATGTCTCTTTCATTTTT
TTGAGATCTACTGCACACAGATTATCCACAAACCACAACACAAATTCAGATTCACCTTTT
AGTTTTTTCTCAATGTGTAACAAATCTCCTCCAGTTCCACTTTGAGAATCTTGAACAAAA
GAGATGTTCTTTTGGTTTCCGTAATAGTTTTTGATTTGTCCTCCAAGACCGTTAAAATCT
GAAATTATGATTATCTCTTTTATGAAATTGTATTTTTGAAGATATTTTATGATGTAATCA
ATCATTGGTTTCCCATCGATTGGTGTCATTGCTTTAGGAAAGAATTCTGTATATGGCTTG
CCTCGTGTACCTTTGCCACCGGCTAAAATTATTGCCTTCACAGTCTAACGATATGATTTT
TGCTTTCTTCTTCTTGCACCAGGTCCACCAAACTTCTTTGGTTCTTTTCTTCTGGCGTCA
CCGCTGATTAGATATTTGTCATAATCTGTGATTCTTTTTCTAAGGTCTTCTCTGGTTGAT
TTTGGGAATGGATGATCTTTTGGATCTTTCTTTGATTTGGTCCATCCTGTTAGTGCTCTA
GAGATTGCAGTTGCAACAGCACTTGCTTGTCCCATGAAACCTCCTCCTCTTACTCTAACA
GAGATGTCAATTTTGTCTCTCAAATCCCCAGTGATTTCAAGTGGTGCTAAAATTACTTCA
CGAGCAGTTTCTTGAGGAATCATTTCAACTGGTACGTTGTTAATTCTAACTTTACCTTGT
CCTTTAGTAATGTAAACATGTGCACTAGATGTCTTTCTAGTTGCAAAATAGATTTCAGTT
TTTGGTGTTGTCATTCAGTCCACCCTATTACTCTGCATAATTCTCCCATCGTGGTGTAGT
TTGATGGAGATTTTTTAATTTTTGCTTTCTCAAATTGAATCTTCTCAAGTGATTTTAGTT
CTTTTGGAGAACCAATGTATGCTCTTAGTCTTTTAATTGACTCTTTACCTGATGGCTTTC
TATCGTATGGTAACATTTGACGAATCATTTTTGTGATGATTGTATCTGGTCTTCTGTAGT
GTACAGGTCCGTGTTTTGGATTAATGATACTGTTAATTTCTAAAAATTCTCTATATTCTT
TAATCAAGTTTGATCTAGTTCCACTGTACATGATCTTCTCACAGTTTACAATTGAAACTC
TGTGTCCTTGTTTTAGTAATTTTGCAACATTTGATGATAATCTGCCAGCAATATGGTTGG
TTGCATCTACTACGATTGGTCTGTCAGTTCTAACAACTGTCTCTTGACTAGCCAAGTAAT
ACTACTCCTTTTCCAGTTGGGTTTTGTTCGATTAATTCTGAATAACTGATTAGTTTTCCA
CCATTTTCAATAATTTTGGTTGCTGCAGAGTTTGATATTGAAAATGAACATAATGTGATT
TTGTGAGGTACATTGCCTGTTCCAAGAACTTTTCCTGGAAATACGACAGTGTCGTTTTCT
TTAGTTAGTTTAGCGATTTTATTCAAGTTAATGTCTCTTCTGGCAATAGATGGTTTTAGT
GCATATTCTGCTAGTTTTGCCCAAATTGGAGCATCGTTTTTAGCTGATGCAGACTTTAGA
TCCTTTGCCATGCGTATAACTACTTGATTAGTCATGTGAATAATGCGGTTTAAAACCCAA
ATATAACGTATATGCTTTCTATTCGCTGATTTGGTCGATTGTATCTTTGAATTCGGCCAA
TCTATGACCTACTTCTTCTACTCCTGACAAGATAATTTGCTCAGGATTAAGTGCTCCAGT
TGATTCAACAGTAAGAATTCTCTCATCATCCTTGTCTGTTTCAGTTAACATTGAAACATT
TGCAGAATTCCATTTTGCATGCTCTGTACCCCGTCCAAGTCTTGCATAACATTCAACTTT
GATTCTTTGACCTGGTGCAAGTTCTACAATTGGAATTTTGTCTGATATTGGAGTAATAGA
GTCGTCTTCAGATGATAGTTCGTTTGATAGAACTGTTCTTGTAACATCTGAATCTCCAGA
ATCTAAAACTAACATTACCTTACAATTTGAACATCCTGTTTCACTTTGACACTCACACTT
TGATGGCTCGTTAAATCTGCTCAAATCCGTTTTGAGTGGTATGAGACCTAACCTATGTGC
TAAACCTTCATCTGGTAAAACTGATGAATTTTCAATAATATCAACTGTGTCAACTGCAAA
GACTGGAACACCATTGAGACAAACACGTCTTAGGGCATTTGCATATTGTAATGGTACGCC
TTTGAGCTTTAAAGCTATTTTTTGATTATCTTTGCTAATTACTTCTAAGGATGACAAATC
TTGATGAAAATCTTCAAAGTCCACATAAAAATCTAGCTAGTTTTGTGTATGGAATGTGTC
TATTTTGAGATAATGCTTAAGTCCGATTTTCTTCTAGAAAACCCATGGATTTTGAAAAAT
TGTATTCTAATATTTTGAATTTAGATTCCTCCATCAGATATGCTGCAATTCAAAATAATA
CTGGTGTCAAGATTGCCGGTGGTTTTAGATCCGATGTCACTCCAATTCTAAGTGATGAAG
AATTACAGATGATGCACTATTATGCATCCCAAAGATGGCAGACAAGAAAAAATATTGAAC
ACAAAATTGGTCCTGCAAAGTACGCACTAGCAGAATACGACAAAATCAAACGAATTACAT
TTCCAGTTGACGAAAAACACCTCTTGATGATTACTACTGAGATTGATGCTGATCATACTA
GTATTATCAAAAAAATACTTGAACTAATTATCAATTAGAGAATCTTTCTTTTGAATTGAT
GTTGTGATGTTGTTGTAATGATTTCTGCACAATTTACAGTGTGTAGAGATAAATACCAAA
TTATCATACATCAAAATAGAAATGGCCGATGTAACAGTTGCAAGATTCTCTTTTGAAGGA
GAGAAATTTGAGATATTGGTAAAACCTGATCCAGCACTAGAGTACAAGCTTGGAAAGAAA
AAAGATATTTCTGCAATTTTGGTTTCTGAAGACATCTACACTGATTCAGGAAAGGGAACA
AAACCTTCTACTGAAAAACTACTCAAAGCTTTCAAAACTGAAGATCAAACTGAAATTGCT
CAAATAATTATGCAAAAAGGTGATCTTAATCTTACAACTGATCAAAGACGAAAGATGATT
GAAGACAAGAAAAAACAGATTGTAGCATACATTGCAAAGACCTATGTCGATCCTAAAACT
CACTTACCTCACCCACCTTTGAGAGTTGAGCAAGCAATGAAAGATGGAAGAGTTTCAGTT
GATCCTCAGAAAAGTGTTGATGAACAAGTAAAAGATATTGTAGACAAACTTCGTTCAATA
ATTGCTCTAAAATCTGAGAATTTGCAATTAGAGATTATCATACCTGCACAATATGCTTCA
CAATCATATGCTGTTCTAAAGTCAGTAGGTTCTCTGAAAAAAGAAGAATGGCAAAATAAT
GGTTCTCTAAAAGCAATACTTGAAATACCCGCTGCAGCAAGGCCAAACGTGATAGACAGA
TTAGGTTCTATAACCAAAGGTTCTGCTTCAGTTGAGGTAATGCAATAATGGCAGATAAGA
GAAAATACGTTATCCCAGGTGATGTTGTAACCACAGGACCTTTCAGACCTGAACAAAACA
CAGTACTTGAAGGAAATAAAATAATCTCAACAACAATTGGTATTTCTGAAATTTATGATG
ACTCTGTTCGTGTAATTCCACTAACTGGAAAATATATTCCAAAAATTAATGATCTTGTAA
TTGGCAAAGTCAACTCCCACACATCCTTGTCTTGGGAATTGGATATCAATTCATGCTATG
TTGGATTTTTGCCAGCACAAGATGTTTTTGGACGTGACTTTTCTGCTCATGCTGATGAAC
TTGCAACCAAACTCCGAACAGGAGATCTAGTTGCTGCAAGAATTGCAAACTTTGATAGAA
CAAGAGATCCATTAGTCTCCATCTCTGATAGAGACTTGGGAAAGATTGATTCTGGCGTTC
TTATGGAAATATCTCCAAGCAAAGTTCCACGCCTAATTGGAAAGAAAGGTAGTATGATTC
AGATGATTGAAGAGGCTACTGATGCTGCAGTAACAATTGGACAAAACGGTTGGGTTGTAG
TTTCCTGTGAATCCCCAGAGGGATTATTAAAGGCTAAAAAAGCAATTCAAATGGTTAATG
AGCAAGCACACGTTGCAAATTTGACTGATCAAGTGAAAGAAATGTTAGATAAAAAAGGTG
AATCATAATGGGTGGACGAGAAGCAACAATGGTCCTTATGGACGAAAATGGAAAACGTTG
TGACGGACGTACAGTTGATGAACCACGTCGAATTATGATTAAAGCTGGTGGACTCAAAAA
TGCAGATGGTTCATCTTACATTGAATTTGGTGATAACAAAATTCTAGTTGGAGTATTTGG
TCCTAGAGATGTTCATCCAAAACACATGTCTGATACTGACACTGGTATTTTGAGAGTTAG
ATATCACATGGAACCATTCTCTGTTGGTGAGAGAAAGAATCCTGCACCTTCAAGAAGAGA
GATTGAAATTTCCAAAGTAATCAAAGAAGCATTAGAGCCTGCAGTCATGTTAGAAAAATT
CCCAAGAACTGCAGTTGATGTATTTATCGAAGTTTTACAAGCAGACGGTGGAACTAGATG
TGCCGCACTTACAGCAGCATCTGTCGCACTAGCTGATGCTGGAATTCCAATGAGAGATAT
GGTTGCAGCAATTGCTGCAGGCAAAGTTGCAGATACTGTGATTCTTGATGTTAACAATGA
AGAAGACCAAGCAGGTCAAGCAGACATGCCAATTGGTTACATGCCAAATCTTGAAAAAAT
TACACTATTGCAATTAGATGGCGTTCTTACTCCTGAAGAATACAAAAAATGTATTCAAGT
TGGAGTTGATGGATGCAAACTAGTTTATGAATTACAAAAGAAAGCACTCAACGACAAATA
CTTTGGAAACAAGGGAGATTAGAAATGACATCACATACAGTTATTGACGAACTAAAGAGA
AACCAAATTCTTGAATTATTAGAACAAGGAAAAAGAGTAGATGGTAGAGCTCTTGATGAA
TCAAGAGAAGTTTCTATTGAAACTAATGCCATTCCAAAAGCAAACGGTTCTGCAAGAGTT
CGATTAGGCGATACTGAAGTTGTATGTGGCGTTAAAATCCAACCAGACAGACCTTTTCCA
GACACTGGTGACAAAGGACTTTTCATTTGTACTGCTGAACTATTACCACTTTCACATCCT
ACAGTTGAAACAGGACCTCCGGGACCTGAAGTAATTGAACTAGCTAGAGTTGTTGATAGA
GGAATCAGAGAAAGTCACATGATTGATGTATCTCAATTAGTTATTGAAAAAGACAAATCT
GTAATTGGTGTCTTTGCAGACAATGTTGTTGTTGATTATGATGGTAATCTATTTGATGCA
TGTTCTTATGCTGCAACTGCCGCATTACTCTCATCAAAAAGTCCTAAATGGAATTGGGTA
GACGACGCACCTGCACTAGTTGAAGGTGAAGAAGTTGATGTTCCAATCACTACAATTCCT
GTATCTGTAACCATGGGAAAGATTGGAAATCACATCATAGTTGATCCTAATGGTGATGAA
TGGGCAAGTATGGATGCAAGAATTACAATTACTAGTGATTCTGATGGAAACATCTGTGCC
TTACAAAAAGGTGGAGATGATGGGTTCACACAAGATGAAATCGTTCAATGCGGTGAAATC
TCAGTCAGAGTAGGCGCAAAAATAAGAGAAAAATTAAAAGCAGCTCAGCAAGGAGGTCAG
TAAAATGGCAAAGGGCAAGAAATCACTCAAAGGTCTTGGTGCAAGATACGGAATTAAAAT
TAGAAAACAATATACCAAAATTCATCTTCAATTAAAAGAAAAAAGAGCATGTCCTGAATG
TGGTTCTAAAACATTTGGTAGAGATGCAGTAGGAATTTGGTCTTGCAAAAAATGCAGCTT
CAAAATAGCTGGAACCGCATATGACGTTAAAGTTTAGTGCAAAAATTACAGTTGATGCAA
AAGACAAAACAAAAGCAATTTTTGATTCAGTAAATACCGATAACGAGTTTTATCCTGAAA
ACCCTGTAAAGACTGAAATCAAACTAGACAAGAAAATGACAATTTCTGTAGAATCTGAGC
ATCTTCCCCACTTGAGGGCTAATCTCAACTCTACCTTGAGATTGATTCAAGCAAGTAATG
AGACTATAGAATCGGTAAAGATATAATGAAACAAAAATTGTGATAAATAATGTCAGCAGG
ACAAATGCCACCATGGCTTCAAGAACAATTGATGAAATTACAACAATCTCAACAAAATCT
CCAATCTATCATGACTCAAAAACAACATCTTGAGATGGAAAAGGCAGAAACTGAGAAGGC
CCTTGAAGAATTAAAGAAAGTTGGTGATGCTGATGCAGTTTACAAGCAAGCAGGAACAGT
CTTGTTAAAATCAACAAAAAAGGAACTCGTTGATGAATTAGAAGAAAAACAAGAGATGGC
AAAAACCCGTGCAACAGTACTTGAAAAACAAGAAACACGTGTCAAAGAAACTCTCAAAGA
ACAAGAATCCAAGATCACTGAAATGATGAAGAGTGGATCTCAAGAACCTCCAAAAGCAGA
AGATAATCCTAGAAAATAATCTCAAAAACCATTTTCATATAAGATATTAACAATTCTTTT
CAAAGGTATTTGTGAATTTAGAAAACCTCCGAATTATTGTAGATGAAAGGGAACGCAAAA
GTGGAATTCCCGAATTACTAAAATCAGTTGGCCTTAATCTTGAGATGAAGACTCTTCCAA
TCGGTGATTACATTGTTGCACCTGAAACTGTTGTGGAGAGAAAAAGCATTCGTGATTTGA
TGGCATCCGTATTTGATGGAAGACTCTTTGATCAATGTACTAGACTAAAGGAGCATTTTG
AGAATCCTGTTGTACTAATGGAAGGAAATGTAGATGAGATTGAAGAGATTACAGAAAACC
CTTTGATATTTTATGGTGCAATCTCTACCGTGGTTCTTGATTTTAAAATTCCAGTAATTC
CTACTCCTAGTGCAACACATACTGCTAAGTTGTTAGTATCGATGTGTTCCAGAAAGGATG
CTCCAAAAGGGCCTTATCTTAAGAAAATAAAAAAATCATCTGATTTAGAGAGACAACAAT
TATCCTCTCTTTGCAGTTTACCTGGAATTGGAGAAAAGTTTGCAATAAGGATGCTTGAAA
AGTTTGGTACTCCTCTCAAAGTATTTACCGCAACTACTGCAGAGCTATCTAAAGTTGAAG
GTTTAGGAGATGCAAGAGCCAAAAAAATCAAAAAAGTTCTTGACACAAAAAGTAAACATC
TCAAAAAATCAAATCAAAAAACTTTGCATGATGACTGAAACAATCGAATCTTTACTAAAT
AGTGGTCAAACACTGATGAATTTGGGAAATCCAAAAGATGCACTTGTAATTTATGACAAA
ATTCTTGCACAGGATCCAAAACACATTGTAGCATTACTGAAGAAGGGCCATATCTTGGGA
CAATTGGCTAGATATGGTGATGCCATTGTTCAATATGACAATGTTCTTTCTCAAGAAAAA
AATCTCTTAGCATTACTGAACAAAGGGTTGGCTCATCATTATTTGGGACAAGTTGATGTT
GCTCTAGGTTGCTATGAGCAAGTCTTGAAAGAAAAACCAAACAACCCAACTACTCTTTAC
AACAAAGCATCATCTTTGATAAAATCTGGAAGAGTTCTAGAAGGAATAGAAATCTTATCT
AAAGTAATTGAATTAGATTTTTCATTCAAAGAAAAAGCAAAATTTGATATCGAATTTGAA
GGAATTCGAAAACTCAATGAATTTAAAAAAATTATATCTTAATGCTATTCTTTGAGTAAT
TTTCTTTTTAGTGGTGTGGCGCACATTGGACATTCTTTTCCTGATTCATGATTTGTTCTA
CATCCTGGGCAGTAATGCACCCATCTTCCAACATCCTTTATTCCTTGTGTCATTATTGAT
GATATCTTCAAGCCTAGGTTTCTTGCAACATTTGAAATTGCAAAATCATCACTGATTATC
TCCCCCTCTAATTCAATACCCAATGCGATTACTGACAAATCTTGCTTTGATAACTGTGGA
TAGTCTCCAGTGTTCTTTGCTACATCAGTAGCAGTTTTTGTTGATTCTGCATCAGGCTCT
CTGATTTTGAGTCTGTTTGTTTCAAGTAAAGTTCCTAATGCGTCATGATTTTTCTTTATG
TGTTTGATTTCATCATATACTAGTGATGTTGTATAGCAATCATTAGATGATCTAAATGGA
ACACCTGCATAAAATGCACTAGCATCTAAAATTCTAAAATCCAAGTTTACTCATTTGTCT
TAACCCGCGTTTTTTTAATCTGATAAACACGGCAGGTTTTTTGTATTTCTTGATAGTAAT
TGGTTCTTCAAACCCTGCACTTTTTACAACTTGTGCATCCATTACAATGTTGCAATCATG
AGAGCTGATTATCTCTATCTTTTCGTCTGGAACTACAATTGATTCTAATCTATACACTGG
TGCAACTGGTGTAATTATCAATACATCTAAACTCTCATGCAAAATTGGTCCTCCCAATGA
AAATGAATGTCCTGTTGAACCACTTGGTGTTGCAACAATCACTCCATCCATTTTTTGTTT
TACAGTATCGTTTTGGAATTTGATTTCAATTTCTGCAGTCTTTGTCAAGTTTGCTCTATT
AATGAAAATTTCATTTAATGCTGGCGGAAATTCTTTTCCCCCACAAGATGCAACTACTCT
TGTTCTCTTATCTAAGAAAAATTTGTCTTTTTGAATTTGGTTTAGTGCATCATCTATCTC
TTCAATTGTAATTTCAGCTAAAATCCCTCTGTTTCCACCTACATTTATTGTCAAAATTGG
AGTCTCATTTTCTAAATTTCTAAAAACACGAAGTGTTGTCCCATCTCCACCTAATGTGAC
TACCAAATCCAATTTTACCTTCTTTAATTCCTCTAATGTCTCAATCTGCTTTGCACCCTC
AACTTGAATTGGTGATATGGTGTACACTTTGGATTTTTTTGCCAACAATTTTTTTGCAAC
ATCAATTGCAGCTTTTTCAGATTCTTTGTTTCCTACTTTACTTACCACTGCAACGTTTTG
TAGTTTCAAGCAGTTTTCTAGAAATGGCATTTACTTAAAAATGATATTTTTTTGGAAAAA
CAATTAATTATGAAAACAATTGCGATTAACTCATGAGTTACGCACATCCAGAAGTATTAG
TTGATACGGAATGGGTTTCACAAAATCCCCCAAACGAAAATAGAAAATTAGTTGAAGTCG
ACTATGATCCTGTAAATGGATATCAAAAAGGTCACATTAGTGGTGCCAGTCTTATCTGGT
GGAAACGTGACATTAATGATCCAGTTACAAGAGACATTATCTCCAAAAAACAATTTGAAG
AGTTAATGGCAAAAAATGGAATTACAAAAGATACTGAGGTAGTTCTTTATGGTGACTTTA
ACAATTGGTTTGCAGCATTCGTTTTCTGGGTTTTCAAAATCTATGGACATGAAAATCTAA
AGATTATGAATGGTGGAAGAAAAAAATGGGAATTAGAAAATAGAGATTATACAACTGATG
AACCACAATTTGAATCAGTTACATATGATGCACAACCTCCAGATGAAGGATTACGTGCAT
ATCTATTTGATGTAAGCCGTGCACTTGGAAAAGAAGATACTGTAATGGTTGATGTTAGAT
CTCCAGCTGAGTTTTCAGGAGAGATTACTGCACCACCAGAGTATCCAATGGAACATGCAC
AAAGAGGTGGACACATTCCTGATGCAAACAATATTCCATGGGCAACTGCCGTCAATGACG
CTGATGGAACTTTCAAAACAGTTGATGAACTAAAACAAAACTATGAACCAAAAGGAGTTA
CACCTGACAAAGATGTAATTTGTTATTGTAGAATTGGTGAACGTTCTTCACACAGTTGGT
TTGTTCTAAAGTACCTACTTGGATATCCAAAGGTTCGAAACTATGATGGTTCTTGGACTG
AATGGGGAAACATGATAGGAAACCCTGTGGAAAAATAAAATGTTACTAGACCTCCCTGTT
TTAAAAAAGGGATCTTTTTATTTTATCAAAGATTCTGACACCGATCTTGTTATGGAAGAC
AAGACAAAAAGAGGCCTTACTGTAAAGGAGACCTCCGTTGATGAAAAACTAAATGTCAAG
GCTGACAAAGGTATGATTCACGATATGGATGGTATTGGCCATTGGGTTCCAATTCGATGG
TATTTCCCAAAGGATTCTTACGATCTTGATGCAGTTTCAATACATGCTGAAACAATGGAA
AAAAAATACACAGAATTACGTGAACTCACATGTCCTGACGATGATGACTGATAACCTTTT
TAAATAAAATCGATTGAGAAATCTCAGATGTCTTTACTTCTCAAAGATCGAGTTTGGTCA
ATGGAAGCCCCTACTGCAAAACGTGGAGTTTATCCATTACATGGATTCAAACTTGGATTG
TATAGATTGCCAATTAATCTTGAAGATCCTAATGAGATAAAATCAGTCCATGATGGTCTC
AAAAAGGCTTTTGAGATGGACAAGTACGCTGATAGAGTTTTTGCAACATATCGCTGGACT
GAACAAAACATGGATGATCCTGATGCAAAGGGATACGAAGAAGTAGAACTATCAGTTACA
GTTGAAATTGTCACTGGTGAAGTTGTAGATATTATTTATCAGATTTTCCCAATTGAAAAG
TTCGGTGATCCTAATTGGGTCAAAGATTATAGAAAGAAAGCAGACCATTTTGCAAAAATG
GTAATTGATACTATTTTACGTAACACTATCTTGGCAGACAAGATGATTTCTTACTTTGCA
AAAGCAGAAAAAATTTCTGAAGTTGCAGCTATTCAAAAACTTGAAGACCTTACTCCTTTA
GCAAAGATTGTTCTTGGTGCAAAACCAAAACCAGTTGAGGCTACTGAAGAAGCTGAAGAA
GAAGATGAAGGTGATATGGAGATTCCAGATGGTGCAAAGCCTGGACCAATTGATGTTGAT
TACAAACAAAAAATGAAAGCATCTACAGCATATGAAGCAGCAGAACACACAATCAAAACT
TGGGGTAGAAAAGGCACCAGTAATGGAATCATGGGTGTTTGGGGAGAATTTGTTTCAGTA
GATTATGATATTTGTGTAGCAGATGGTGGATGCATTGAAGCATGCCCAGTAGGTGTGTAT
GAGTGGTTTGATACTCCTGGAAACCCTGCATCTGACAAGAAACCACTAATGTCAAAAGAA
CCTGATTGTATATTCTGTCTTGCATGTGAAGGTGTATGTCCGCCACAAGCAATCAAGATC
TTCGAACAAAAATAGTGGAAATTTATTGCAAGTATAAATAGCGAACAGTGATTCTCAGAG
CTAGGGAAAAATGGCAATCAACCCCTTCACTGCATTTGTATTTGATCTATTCATTATATC
TGCTGTAATTATCACTGCGTATACTTGCAATTTTTACTATCTTGCATTTTTGTCTCGAAA
AAGAAAAGACAATTTACAAACAGCTGACTTGGGTACTCCGTCAATTACAATTCAATTACC
AATATACAATGAAAAGTATGTCGCAAAAAGACTAGTAGATTCAGTATGTAATCTGGATTA
TCCTCAAGACAAAATGAGAATAATGGTGTTAGATGATTCTGATGATGATACTGTTGACCT
TTTGGCACAAACTGTTGATGATTATAAGAAGAAAGGATTCCAAATCGAGCATGTGAGACG
TGGAACCAGAAAAGGGTACAAGGCTGGTGCACTAAAGTATGCAATGCAGTCAACTGATAC
TGAATTAGTGGCAATCTTTGATGCTGACTTTATTCCCCCAACATGGTTCCTAAAACGTGC
TATTCCTCATTTTGCAAAATCAAACATTGGTCTTGTGCAGTGTCGTTGGGGGCATGTAAA
TGAAAACTATTCAGCAATCACTCAAGCTCAAGCACTTAGTTTGGATTTTCATTTTCTAAT
TGAACAAAAGGCAAAGAGTAATTCACATCTTTTCATGAATTTTAATGGCACTGCTGGAAT
CTGGAAACGTGATTGTATTGAAGATGCTGGTGGTTGGCATACTGCAACTTTAGTCGAAGA
TCTTGATCTTAGTTATAGAGCTCAAATGAAAGGTTGGAAGTGTGTCTTCTTGCCTGATGT
CGTAGTTGATGCAGAACTACCTGTTCAAATGAATGCTGCAAAACGACAACAATTTCGTTG
GGCAAAAGGTTCCATCCAATGCGCATTAAAACTACTAACTGATATTACAATAAAAAGAAA
AATTGCAATTGAGGCAAAGATTCAAGCTTTCATTCAACTTACACGTCATATTGTTTACCC
ATTAATGCTAATTCAATTTCTATCATTACCAATTTTGTTAGCTGCAAATGTCAATCTTTA
TGTGATTAGTTTTCTTCCTGCATTAACAATTGCAACATATCTTGCAATGGGACCTGGTGC
ATACATCATGATTATACAAAGCATGTATCACAAGTCGTGGAAGTCAAAAGCAAAGATACT
ACCTGCACTATTGGTGTATAATGCTGGGATGTCAGTTAACAATACTGTTGCAGTATTTGA
TGCAGTTCTTGGAAAAAAGAATGAATTTCTTAGAACTCCAAAGTATGGTGTTCTCAAGAA
[truncated: 1,272,765 more chars]
