# Supplementary material for: Regions Enriched with Reverse Complement Triplets in Bacterial Genomes
Source: Int J Mol Sci. 2026 Feb 28;27(5):2301. doi: 10.3390/ijms27052301 (PMC12985086; doi:10.3390/ijms27052301)
Supplement: Supplementary file 1 [file ijms-27-02301-s001.zip › for_send/45/Nitrospinota/class/mirror.txt]

SMAX=  504.00     KMAX=     832   
NOM=     2     3     6     7     8    11    12    17    18    20
NOM=    21    25    26    28    30    32    34    35    39    41
NOM=    42    46    47    49    51    52    58    59    62    63
NOM=    67    68    71    72    74    75    76    77    78    79
NOM=    80    81    82    85    86    87    88    89    95    97
NOM=    99   101   103   107   109   112   113   114   116   118
NOM=   122   125   126   130   131   132   134   135   138   140
NOM=   141   144   145   147   148   149   152   158   160   163
NOM=   164   166   167   168   170   171   174   175   176   179
NOM=   183   187   188   190   191   192   194   197   198   202
NOM=   203   207   209   215   219   221   223   225   228   229
NOM=   232   237   240   244   246   247   248   251   252   258
NOM=   259   262   263   266   269   270   273   274   275   277
NOM=   278   282   283   284   286   287   291   293   294   295
NOM=   302   308   313   314   315   317   318   319   322   325
NOM=   329   332   333   334   336   338   339   342   343   344
NOM=   345   346   347   349   354   358   360   361   364   365
NOM=   370   371   373   374   376   379   384   386   389   392
NOM=   395   398   399   402   403   408   409   413   415   416
NOM=   418   421   422   429   431   434   441   448   451   453
NOM=   454   456   461   462   468   469   472   474   475   480
NOM=   481   485   488   489   491   497   498   499   501   502
NOM=   508   509   512   515   520   523   524   528   531   532
NOM=   533   534   535   536   537   538   539   541   544   547
NOM=   548   551   554   555   558   561   562   564   565   570
NOM=   572   574   576   579   581   582   587   590   592   593
NOM=   596   598   599   602   604   605   606   607   620   623
NOM=   624   625   628   629   630   633   634   636   639   641
NOM=   643   646   648   652   656   657   658   661   664   665
NOM=   667   668   669   673   674   675   678   679   680   682
NOM=   683   687   688   690   692   695   697   698   700   701
NOM=   702   706   707   708   709   710   711   712   715   716
NOM=   717   718   722   723   726   727   730   731   736   738
NOM=   740   742   745   746   748   750   751   752   753   755
NOM=   756   759   760   761   763   764   765   767   768   771
NOM=   775   776   780   781   782   785   787   788   790   792
NOM=   795   799   801   804   806   808   811   817   818   819
NOM=   820   822   823   824   827   828   829   831   832   837
NOM=   841   842   844   846   848   849   854   855   857   858
NOM=   859   860   861   862   864   865   869   872   878   879
NOM=   883   886   888   894   896   897   901   904   911   916
NOM=   917   918   919   920   924   925   927   929   931   933
NOM=   936   938   939   940   944   945   947   948   949   951
NOM=   953   957   958   960   962   963   964   965   966   967
NOM=   968   973   974   976   977   978   980   985   988   989
NOM=   990   991   992   997   999  1000  1002  1004  1005  1006
NOM=  1007  1014  1016  1017  1018  1019  1022  1023  1024  1026
NOM=  1027  1031  1033  1034  1035  1037  1042  1044  1045  1046
NOM=  1047  1050  1051  1054  1057  1058  1059  1062  1063  1064
NOM=  1067  1069  1073  1078  1079  1084  1087  1092  1096  1097
NOM=  1099  1102  1103  1105                                    
KK= 2299473  LL= 2300432  Z=    8.74  JJ= 2299263  DL=   960    
GGAAACAAAAAAGGTAGAGATCACTTCACAGAACCACGGGTTTGCGGTGGACGCAGCGACCGCACAACCCGATGTCGAGATCATCTCCCTCAACCTCAATGACAGGACCGTCGAAGGCATCCGTCATAAATCCCTGCCCGTGTTTTCGGTGCAGTACCATCCGGAAGCCGCCCCGGGCCCGCAGGATTCATCCCATCTTTTTGAACGGTTTGTAAACATGATGAAACAGGCTTCATGATCCGGGAAACACTCAACAAATTGATTGAAAACATCACCCAGTCGCACCCGATGAACGATATCTACCAGGCCAAGAAAGAATATCAGGCCATGTCGGGTGAAATTTTCGAGGACGACAAATCGTATGAAGCGCGAATGGGTTTGTTCCTGGAATGGTTTGTATTTGACCGTCCGATCAATGGCAGTGAAACTCCATTGCACAGATTCATGGAGAACCGCCCGGACGAAATTTCCGGTGACGAACAGGAGTTGTGCGAGGGATTGAAAGCAAGCCGCCATAGTTTGTTCCTGATGAAAAAGTCCGGAAAGGGACATGTGGTGGTGCTCGATCTGTTTGAAGATGAAAAGCTGGTTGTGAAGGAGGATGAAGGAAAACTGTTTTTCAACAAGGAGGATGTGTTCGAAGCACGCATCCTTCCCTTCCGAAAACAGTATTTTTTTACAGAAAATTTCTGTCATCATCCACGGGCCACATACAAATACATCCTGTCCAAGGTGAAACCCGTCATTGCTGAAGAAAAACAGGACCATAAAACTCTTAAAAAAATGAATAAGGAATGGTTTTCCTTAAAAAAAGATATCGACGGATTCACCCGCAAAATCGGAATACTGGTAGTCAAGCGAGACGGCACCGATTCGGAAAAGAAAAAGAGAAACTAAGCCAAAAGATTGAAAGCCTCAATGCGGAAAAACTCCAGTTGGAAATTCGATTTTACGAACTTC                                                                                                                                                                                                                                                                                                                                                                                                                                                                                                                                                                                                                                                                                                                                                                                                                                                                                                                                                                                                                                                                                
A===      223      111      314      123      433      343      413      313      113      114      112      233      133      323      124      334      234      243      244      333      231      1
B===      411      222      324      412      443      434      423      424      422      322      122      441      442      414      312      344      341      431      331      444      241      2
RRR=   7459.5   4542.5   1944.7   1455.7    446.7    224.8    118.7     79.3     68.3     50.2     49.9     47.0     44.2     33.7     15.5      9.4      0.0      0.0      0.0      0.0      0.0      0
M=    32633.    43771.    28823.        
M=    28163.    42755.    31063.        
M=    43129.    34040.    51527.        
M=    50385.    33744.    42897.        
J=   1     -13.6  48.3 -34.7            
J=   2     -32.9  49.4 -16.5            
J=   3       1.2 -44.9  43.7            
J=   4      41.0 -43.8   2.8            
SMAX=  277.00     KMAX=     910   
NOM=     4     5     9    14    16    27    29    37    38    40
NOM=    43    53    55    60    61    65    66    73    83    98
NOM=   110   119   120   121   123   124   137   143   146   150
NOM=   151   153   154   155   165   172   173   182   184   189
NOM=   196   199   206   211   213   217   220   222   227   233
NOM=   241   250   253   254   255   256   257   264   268   271
NOM=   279   281   285   289   290   297   298   301   305   306
NOM=   309   310   312   316   327   335   340   348   350   352
NOM=   355   356   359   366   368   369   372   378   380   385
NOM=   388   390   397   401   404   405   406   411   412   424
NOM=   425   427   433   435   436   438   442   443   445   446
NOM=   447   458   459   460   463   467   470   471   473   476
NOM=   478   479   486   490   492   493   495   503   504   514
NOM=   527   530   540   552   553   557   560   563   569   573
NOM=   575   577   578   580   583   584   594   597   600   601
NOM=   603   608   611   613   616   617   618   622   626   627
NOM=   631   635   637   638   644   645   647   649   660   662
NOM=   666   670   672   684   685   689   696   703   705   714
NOM=   719   721   725   728   732   733   741   743   744   758
NOM=   766   769   777   778   783   784   789   791   793   794
NOM=   796   797   800   803   805   809   813   816   821   830
NOM=   833   835   836   838   839   840   845   847   850   853
NOM=   863   866   867   871   874   876   882   884   892   902
NOM=   906   908   909   910   914   921   923   926   932   934
NOM=   935   943   950   952   954   970   972   982   983   993
NOM=   995   998  1012  1013  1015  1020  1025  1032  1038  1039
NOM=  1040  1041  1052  1053  1055  1068  1072  1074  1076  1081
NOM=  1085  1086  1093  1094  1095  1100  1104                  
KK= 2468786  LL= 2469895  Z=   11.16  JJ= 2468726  DL=  1110    
TATTGCCTTTGTCCCTGGATGCCTCTTTTTTGTCGGAAGCAATCTTTGCCGCAGGTTTTTCGGTCGAAGCCGTTTTGGGCTGGGCACCGTTTTTGGGACCCCCGTTCGTTTCAGGCAATGGGGGTTCCGGAGTTTCCGGTTTTGGCTGATAGGTGGGTTTTGAAAGCATTTTGCAGCGTCCGTCAAAAACCGACCCCTCTTCAACCACAAGTTGAAAGGCCGAAATATCTCCGGTCAGATGGCTTTTTTCCACCAGCACCACTTTGTTGCCTGCGGAAACATCGCCCTGGATGGTGCCCCGGTTGGTCAGGTGACCGGCCTGAATATTGCCCAGGACATTGCCCGCTTCACCGACGATCAGGTGGTCGGCGGCAAACACCTCGCCCTCCACACGGCCTTCCACCAGCACCACACCCTTGACGCGTAAAACGCCTTTTAAGGTGACTCCTTTTTGTATGAATGAATCCATCCATGCTTCCTTTCAATGAATTCCTGACTGACGGAGGTCAGTATAACTGGTTCAAAATTAAAAGGTTAATGATTTTTTTCGGAAGGGGGAGCCACACACCGCCTCAACGTTGCTAAAATGCGAAATTCCTGATATTTTACCCCTTTTATTTTTTCGGCCCATCCCGCTCACCAGCCCAACGGAGAATCACATGAAGCGAAACGACGGACGCACTCCCACTCAGATGAGACCGGTGAGCATCAAAAAGAATTTTATCAAACACGCCGAAGGCTCCGTCCTCATCACCGTGGGCGAAACCAAAGTGATTTGCACCGCAAGCGTCGAAGAAAAAGTGCCTCCGTTTCTGCGAGACCAGGGACAGGGTTGGGTGACGGCAGAATATTCCATGCTTCCCCGCTCCACCCACACACGGTCACAGCGTGAATCCTCCCGCGGGAAAGTCAGTGGCCGTACCATGGAAATCCAACGGCTGATCGGCCGGTCCCTGCGGACCGTGGTGGATCTGGAAAACCTGGGGGAGCGAACCATCTGGGTGGATTGCGACGTGATCCAGGCGGACGGGGGCACCCGCACCGCCTCCATCACCGGGGCCTTCGTGGCGGTCTGCCTGGCGCTCAAGCACCTCCATAAAAACAAAATGA                                                                                                                                                                                                                                                                                                                                                                                                                                                                                                                                                                                                                                                                                                                                                                                                                                                                                                                          
A===      111      244      231      334      243      223      112      234      144      131      233      113      114      343      333      413      323      314      313      224      132      1
B===      222      331      241      344      431      411      122      341      332      242      441      422      322      434      444      423      414      324      424      311      142      3
RRR=   3055.0   2114.9   1195.8    649.4    168.0     93.8     49.3     45.8     24.5     19.3     12.5      5.2      1.8      0.8      0.5      0.0      0.0      0.0      0.0      0.0      0.0      0
M=    18932.    15907.    22978.        
M=    23023.    16076.    19208.        
M=    22573.    25240.    18403.        
M=    18592.    25897.    22531.        
J=   1      -2.6 -25.2  27.8            
J=   2      26.8 -25.1  -1.7            
J=   3       3.5  22.3 -25.9            
J=   4     -26.3  24.9   1.3            
SMAX=   67.00     KMAX=     136   
NOM=    19    84   100   111   129   136   180   201   204   205
NOM=   208   216   218   236   265   280   321   367   381   387
NOM=   394   396   410   419   430   444   487   500   519   521
NOM=   545   568   612   663   677   681   693   713   720   734
NOM=   747   749   773   812   814   815   851   873   903   912
NOM=   913   937   941   946   959   981   984   994  1001  1003
NOM=  1028  1056  1065  1070  1083  1089  1091                  
KK=  313083  LL=  313982  Z=    9.95  JJ=  312903  DL=   900    
CTGCAACCATTTTTTCTTGAAAGCCAGGTGATCCACCATCTCCCGGTGGTCCAGCGAGGCTTTGAAGTTGGGGGATGCATTCCGATACACATCGCTGAGGCGCAGAAATTCCTCCTCCGCAGCTGAGACCCTACCCTCGTTTTTCTGAACCGAATCTTTTACTTTGGGTCCCTCGCCGGAAACCAGCCATTCCAGGCTCACCGTCGGCTCCTGCAATCGACAGATATTCAGCAACAGTTCCGGCGAAGGATTCACCGTCTCGCCGCGTTCGAGCCGACTGATGTCCACCTGGTGCACATTCAGTTTGCGGGCAAACGCCAGCTGGCTCAATGACCCGCGCAAACTGCGGATGCGCTGCCCCACTTCCTTCAAATCGATTTTTTTATACTGGGCGGCCAATTTATTAGTTTTTGTTTGACAGAATACGGGTGAACGGATATAGTTTAGGTGCTCCGAAGTGGAGCCTTTTTTGGCAAACCCTTCCGCGCTTTCCTGAAGAATGTGCCCGCCCAAATACGGACGTCCCTGAGTGGATTGTTTGGATGTCTGGCTGATTTTGAGGAGGGGTGAAATACAAAATCCGGGCGCTCGTCAGCCGCAAAAGCGCCACATCGGCTTTCGGACAAAGTTCCCCTCCCCGGTCCAAAAGCGATTTATGCACTGGTTTTTAAACCCTCAGGAAGGGCCTGAACAACCAGCTTTCCAGCCAATAAAATGTGTACTTGCTACGCAAGAAATGATCCTGCGAACGCGAAGTATATAACATTTTCCCGAAAATTCTACAGTTTTGTCAGGTTATATTGATTTTTTTGGTTAAAATTTCGCAACTCCTTTGTTTCCAAGTGGTTTCGAGTAGAAACATTTTTCGGATTATTGAGGAAAAAGGAATGAACGCCCAAA                                                                                                                                                                                                                                                                                                                                                                                                                                                                                                                                                                                                                                                                                                                                                                                                                                                                                                                                                                                                                                                                                                                                            
A===      111      314      433      223      112      233      334      133      123      224      113      333      343      114      244      243      313      121      413      323      234      1
B===      222      324      443      411      122      441      344      442      412      311      422      444      434      322      331      431      424      212      423      414      341      3
RRR=   1176.3    132.4     96.6     66.8     32.6     25.2     19.1     13.7     12.5     11.3      6.0      4.7      3.3      2.6      0.0      0.0      0.0      0.0      0.0      0.0      0.0      0
M=     4721.     5401.     4396.        
M=     4412.     5440.     4800.        
M=     5284.     4645.     5658.        
M=     5563.     4494.     5126.        
J=   1      -1.8   8.4  -6.6            
J=   2      -7.0   8.3  -1.3            
J=   3       1.3  -8.0   6.7            
J=   4       7.4  -8.3   1.0            
SMAX=   38.00     KMAX=     400   
NOM=    50    56   104   169   181   185   195   214   239   242
NOM=   276   377   400   417   432   477   484   505   517   525
NOM=   556   585   650   694   735   739   810   852   877   881
NOM=   889   898   922   956   971   986  1036  1090            
KK= 1023741  LL= 1024850  Z=    5.07  JJ= 1023651  DL=  1110    
TCGACACCGGCGCGATCACCCTCCCTGATTATTTCGAATTCCATTTCAACGACAAAACCCGCGTGCTGCGCATGTTGTCGGTGGGCATCATTTTCTTCAGCATGATGGCGTACGTGGCGGCGCAGTTCACCGGCATCGGCAAAACCTTCGATGCCATCTTCGGCATCCCGCACACTGTGAGCATCCCGGTCGGCGGCGCGATCATCATCGTCTATACGATGATGGGCGGCTTTCTGGCGGTGGCGTGGACCGATTTCGTGCAGGGACTCATCATGGTCGCGGGACTGGTGGTGCTGGCAGTCGTCGGGTTCGTGCACCTCGGCGGATTCTCCGGCGTCGCCGAACAGGTGAACGCCGCCTCGCCGGAAACATTGCAGTGGATGGGCGGCAAGCCGACCGCCGTGTTCTTCGGCTCGATGATCGGCCTGTTGGGCATCGGCCTCGGCTACCCCGGCCAGCCGCAGGTGCTGAACCGTTACATGGCGGCGAAGAACAAGAAAGTGATCGAGACCGGCGTGTGGATCGCGCTCGGCTGGGGATTCCTGGTGTACGGATCGGCGATCCTTTTGGGCATCTGCGGCAACGCGCTGTACCCGACGCTGGACGATCCCGAACACCTGTTCCCGCGTGCCGCGACGGACCTGTTGCCGACGGGACTGACCGCGGTGGTTTTGACCGGGGTGATGGCAGCCATCATGTCCACCGTCTCCGCGCTCATCATCGTCGCCACTTCATCCGTGGCGCACGACGTGTACTCGAAGATGATCAACCCCAACCTCACGCATGAGCAGATCGTGCGCATCAGCCGTTACACCGTGCTGGCCCTGGGCATCGGCGCCATGCTGATTTCGCTGATGGAGACACGCGTCATTTTCTGGTTCGTATTGCTGGCGTGGTCGGCGTTGGGATCGAGCTTCGGCCCGGTGATCCTGTTTTCGCTGTACTGGAAGGGCGTGACGCGCGAGGGCGCGATCGCGGGCATGGTGACGGGCTTCGTCACCACCGTCGTCTGGTATCACAGCGGCATGAAGGATGTGCTGTACGAGATGATCCCCGCCTTCACCCTGGCCACCCTCGCCGTGTATGTAGTGAGCAAACTAACCGCGCACA                                                                                                                                                                                                                                                                                                                                                                                                                                                                                                                                                                                                                                                                                                                                                                                                                                                                                                                          
A===      231      234      244      243      131      334      111      343      134      112      223      413      224      233      333      314      323      313      214      124      123      1
B===      241      341      331      431      242      344      222      434      342      122      411      423      311      441      444      324      414      424      321      312      412      2
RRR=    648.9    203.6    127.3    103.8     77.8     60.7     49.3     27.1     10.3      5.0      0.7      0.0      0.0      0.0      0.0      0.0      0.0      0.0      0.0      0.0      0.0      0
M=     2404.     1542.     3053.        
M=     3245.     1575.     2247.        
M=     3112.     4181.     2608.        
M=     2529.     3992.     3382.        
J=   1       1.5 -17.0  15.4            
J=   2      19.0 -16.7  -2.3            
J=   3      -3.5  16.1 -12.7            
J=   4     -14.1  12.7   1.5            
SMAX=   36.00     KMAX=     511   
NOM=    22    23    45    57    90    96   117   128   142   186
NOM=   193   224   300   341   382   383   407   511   518   550
NOM=   640   642   651   653   671   699   737   762   770   826
NOM=   843   856   893   900   928  1060                        
KK= 1199415  LL= 1200584  Z=    9.53  JJ= 1199415  DL=  1170    
CAGTAAAACGGACAACCCCATCACGCACGTGGTCAACACGCACCATCACAAGGACAGTGTGCTCGGCAATTCGGCGTTCAAGGAGTGTCCTTCCATCATCGCGCACCTGAAAGCGCAGAAAAACATGGAAACCATGGCCGAGTTGGAGGGATTGAAAAACCTGACCTATCCCAATCTTGCGTTCGATACGAAGGTAGAGCTGACGCTGGGCGGGTACCTTCTGGAGTTGCGGCATCCGGGTCCGGGCCACACCGATGGCGATTTATATGTATACCTTCCCACCTGGCGCACCATCATCGCGGGCGGGTTGGTTTTCAACAAGGTCATTCCGGACACGCGTGACAGTTACATCGATCCGTGGATCGACGCTCTCCAGGAAATGGAAGACGTGGATGCGGAACTGATCGTGCCCGGTCACGGCCGTCCCGGCGGCAAGCAGATCATCATCCAGGCGAAGCACTACCTGATCCTGCTTCGCCAGTACGTCAACCGCGAACTCGACAAAGGATACGATCTCAATAAAACGGTCGAAAACGTGACCGCGCGGTTGATGGAAAAGTACAGCGATTGGGCGCACACCGAGAGGATCAGGGAGAACATCCGCCGCGCGTTCATCGAGTACACCGCGAAACGAGAAACCTGACAAGAACGGTTTGGGCCAAAAATAAAAACCCCTTTCCCGGATCGGGAAAGGGGTTTTGTTTTTTGTACGGGAACGCGGCTTAAACGTCGATGCCTTTTTTCTCCCAGTAATCGCGCAGGTTGGTATCGGTATCGAGAATGGTGTCGAGGTACGTGTGGCCACCCGGGATCATCGGGATAACATGCCCGTGGCTCTTGTCGTTGTAAGGATACTTGACGTCGAGCACGTAGGGTCCCTTATGTTTCATCATGCGTTTCAGCGCCGGTTCGACTTCCTCCGGCTTGCGGATGGACTCCCCCTTGATGCCGAAGGCATCGGCGATCTCCGCGAAGTCGGCGTCGCCGATGTAAGTGTGCCCGCGCAGGGATTTGTAAAAACGATCCTCCCACTGTGCCACCATGCCGAGGTGAGCGTTGTTGAGGACGACGCTTTTCACCGGAATGTTTTCGATCTTGCAGGTCTGCAATTCCTGGATGTTCATGAGGAACGATCCGTCGCCGTCGATGTTGATGACGGGCACATCCGGC                                                                                                                                                                                                                                                                                                                                                                                                                                                                                                                                                                                                                                                                                                                                                                                                                                                              
A===      233      224      124      234      111      223      334      144      112      113      231      243      244      413      333      323      314      313      343      214      131      1
B===      441      311      312      341      222      411      344      332      122      422      241      431      331      423      444      414      324      424      434      321      242      4
RRR=    310.6    176.2    122.7     90.8     77.0     31.6     12.0      1.1      0.7      0.6      0.0      0.0      0.0      0.0      0.0      0.0      0.0      0.0      0.0      0.0      0.0      0
M=     2770.     2661.     3018.        
M=     3017.     2628.     2562.        
M=     3546.     3813.     3483.        
M=     3437.     3668.     3707.        
J=   1      -0.9  -3.0   3.9            
J=   2       5.6  -2.1  -3.4            
J=   3      -1.2   3.5  -2.3            
J=   4      -2.9   1.1   1.8            
SMAX=   27.00     KMAX=     102   
NOM=    48    64    69   102   106   127   159   177   230   234
NOM=   249   337   353   428   457   529   549   559   571   588
NOM=   676   729   868   880  1021  1080  1098                  
KK=  112353  LL=  113132  Z=    5.62  JJ=  112203  DL=   780    
CTGAACCGGCTGGCGCAGAATGCGGTGATCGAAATTGGCGGAAAACAGTTTCAAAGCGCGACCAACACGTTTGGCGACATCCTGAACGGAGTCACGATCAGACTCAGGGGCACCTCCAGCCAGGCTGTTGAGGTGGGGGTGCGGGTCGATGCCAAAAGTGCGGCAGAACAGATTGAAACGCTTGTGGACCGGTTCAACGACGCAATCCAGGCATTCAACAAAATTCTGGGCGGCGACAAGGTGTTTGCCCGCGACCTCGATATTCAAACCCTGCGCAACAACCTGGTCCGGAATTCGCAGGGGATCCTTGAACAGATCAACGAAAGAGATGCACGCACGCAGGAACAGGCCCGGTTCCAGAAAAACACCCGGTCCCTCGGCATCAACAGCGTCAACACCCAAAAGACCGAGTTTCAGGAAATCGGCCTCACCAACGCGGTGCGCAACCTGAAAGACTATTCGACAGATTTATTCCAACACGTTGGCAGCAAACTGTTCCGGGAACTGTCGGCCATAGGCATCCAGACGGAGTCGGACGATACGCTGAAAATCAATCGCCCCCAGCTGGAACGGTCCCTGAACCAGAACCCTGGAAAGGTTTTTAATATCCTGACTCGCGAAGAAGGTGGTATCCTTTCCAGAATCGAACCGATACTCGAACTGGCACTCAGCGACAATCTGGGTATCCTGAATTTCAAACAGGAACAAATCCGTGAACTTTCGCAGGTGCCTTCCAAGGTGGCCGAGCTGTTCCAGGAAAATGCCAGCAATGACCTGTTG                                                                                                                                                                                                                                                                                                                                                                                                                                                                                                                                                                                                                                                                                                                                                                                                                                                                                                                                                                                                                                                                                                                                                                                                                                                                    
A===      314      223      123      111      323      113      343      433      114      112      413      133      243      234      244      313      121      334      333      233      231      1
B===      324      411      412      222      414      422      434      443      322      122      423      442      431      341      331      424      212      344      444      441      241      4
RRR=    490.1    219.4    109.3     73.7     38.5     26.1     14.3     13.8     10.5     10.1      8.2      0.6      0.0      0.0      0.0      0.0      0.0      0.0      0.0      0.0      0.0      0
M=     1521.     2188.     1192.        
M=     1138.     2289.     1502.        
M=     2438.     1538.     2572.        
M=     2493.     1575.     2324.        
J=   1      -2.9  14.2 -11.3            
J=   2     -12.9  16.5  -3.6            
J=   3       5.7 -14.5   8.8            
J=   4       8.2 -12.6   4.4            
SMAX=   23.00     KMAX=     464   
NOM=    31   133   260   307   423   440   464   494   546   566
NOM=   614   686   724   754   825   905   907   955   987  1009
NOM=  1030  1043  1066                                          
KK= 1492723  LL= 1493892  Z=    6.84  JJ= 1492693  DL=  1170    
GCCCGGCGGGCAGGGCAATGCGAATGCCGGTGCCTATCAGCTTCCGGCCACGCGCGGGAATGACGTCGTCCGCCGCCGCGAACAAATCCGCCCCGGCGTCTCCCGGGTGGGTGTAAACGGGCAAGGGCTCGCCCTGAACCCGGCATGTGGGTATTAAGTCTGTCATCGTGTGCTCCCTGGGGCGAATATGAAAACCCCACCGGCACGGCAACCCGAAATCAGCATAACAGAGGTGTTTTGTCTGTCCTTGGCAAAACCCGCAAATCCGAATTGGAACCCAATACAGGGTCAACGTGCCGGTGGGGTGAAAAAGCGAGGTGGTGGCGGGTTACTTTTGGATTCTGAATCCCGAAGGACCCGAATCCCAAAAAACGATTCCAATCGACGCCGTTTGGATAGGGCTTCGTAACCGAATGAATACTCAGGAGATTCCGGCCGGCGCTCAATACATTTGGGGAAGTGGGAAGGGCCTTTTCGCGAATTCCGGGCAAGCCGGAATTCACTGGATAATTGGAAAACGCCTTTAAAGTAACCCGCCTTTCAGGGCAGGAAATTGGGTGACTCGCGTCTTGGTCTTTAAAACTGTGTTTTTTCATACCGAACCGTGTTCCGGTTTGTCTTGATGCAACCCAGTTTCCGCGTGTACAACATCCTTTATCTTGTATTGGTTCCGGAGGATACCACTATATATTGTAGGCAGTCAAGAGATTTATCTAGAAAGTTAAGTTCTATTTTATAACTCATTTTAATTCAAATATTTATGGGTTAGTAAATTTCAGGGCGCGGGGTCTTTGAGTGGTTTTACCACCAGATATTGGGTCCAAAATTGGACGATTTTCCATATAAAGTGGTTGATGCGTTGGGTTAGGAAGAAGGATATGTCCAGACGGTAAAGGCATGCGGTCAGGCGGAAACCGTTCAAAAGGCTTCCCGTGTTGGAGGGGGTTGGATCAGGGTGCTTTGCCCCGGAAGCGATCCATGTTTCCCGGGATCTCCTCCAGAAACCGGGTTTTGATGGTGTACCAGCCGGGGGTCCCCTCCACCCGTGCGTAAAGCCTGTTTTTCCCGGTCAGCGGGGCGCCGACCGTCAGACGGGCCAGCGGTTTCTCTTCTGCAGATTCCACCGTGACCCGAAGGGAAGGGGATTCCCATCCCATTTGATTATTTGCC                                                                                                                                                                                                                                                                                                                                                                                                                                                                                                                                                                                                                                                                                                                                                                                                                                                              
A===      111      334      223      233      112      224      113      133      231      124      333      244      413      234      243      323      314      313      343      214      131      1
B===      222      344      411      441      122      311      422      442      241      312      444      331      423      341      431      414      324      424      434      321      242      4
RRR=    168.1    155.5     69.8     37.8     15.4      5.2      2.3      1.1      0.7      0.3      0.2      0.0      0.0      0.0      0.0      0.0      0.0      0.0      0.0      0.0      0.0      0
M=     1556.     1464.     1596.        
M=     1556.     1458.     1433.        
M=     1668.     1725.     1575.        
M=     1550.     1683.     1726.        
J=   1       0.5  -2.0   1.5            
J=   2       2.0  -0.7  -1.3            
J=   3       0.3   1.8  -2.1            
J=   4      -2.7   0.8   1.9            
