# Supplementary material for: Regions Enriched with Reverse Complement Triplets in Bacterial Genomes
Source: Int J Mol Sci. 2026 Feb 28;27(5):2301. doi: 10.3390/ijms27052301 (PMC12985086; doi:10.3390/ijms27052301)
Supplement: Supplementary file 1 [file ijms-27-02301-s001.zip › for_send/45/Nitrospinota/class/selection.txt]

KOK=         1
KK=     691  LL=    1860  Z=    6.10  JJ=     661  DL=  1170
A===      111      112      113      114      121      123      124      131      132      133      134      141      143      144      211      213      214      223      224      231      233      234      243      244      313      314      323      333      334      343      413      433
B===      222      122      422      322      212      412      312      242      142      442      342      232      432      332      221      421      321      411      311      241      441      341      431      331      424      324      414      444      344      434      423      443
RRR=   28.863    0.315   11.614    4.116   -0.057    8.728    2.048   -0.608    0.675    4.016    2.331    4.598   -0.120   10.815   -0.056    0.676    0.084    2.843    4.754   14.759   68.133    1.534    1.636    0.081    0.071   -0.206    1.337    1.203    2.428    1.402    0.260    6.420
X1==    5.845    0.092    4.222    1.315    1.641    3.507    3.780    0.608    0.271    1.350    2.661    2.386   -0.137    2.897    0.092   -1.347   -0.137    1.014    2.356    2.428   10.591    1.187    2.356    0.149   -0.268   -0.137    1.577    1.014    2.356    0.602   -0.697    1.771
X2==    4.938    3.425    2.751    3.132   -0.035    2.489    0.542   -0.999    2.489    2.976    0.876    1.927    0.876    3.734   -0.611   -0.502   -0.611    2.804    2.018    6.078    6.433    1.292    0.694    0.542   -0.266    1.501    0.848    1.186    1.030    2.327   -0.374    3.624
CD1=       16        4       12        6        7       10       10        5        4        6        8        8        3        8        4        1        3        5        7        8       22        5        7        3        3        3        6        5        7        4        2        6
CD2=       11        9        7        8        3        7        4        1        7        7        4        6        4        9        2        2        2        8        7       13       13        5        4        4        2        5        4        4        4        6        2        8
TTTCACCTCTTTCAGCTTGCCACGTAGATCATAATCATATTCAAAAACATGGGTAACTCCGTTGACCGTTTCCGTCTTTTGAGTGATGCGTCCGATTTTATCCCGGATGAATCCGGTCGTGAAACAGGTGTTGATCGAAAGATGGAGAAAGGAATAGAACGGGTTTCGACCGCACAGTGCCTTGGATTACCGCCCTCCGGCACCGGAGGTCCTTAAACCCAAAACTGAAACTCTAACTTAAAAAGTGGTACAACTTAGAGGGGCGGGTCACCTGTTGATTTTGGAAGGGGCATCGCATGAAGTACGGAACCAAAACCGGAAGCTCATCCTTGAAAACCTTTGCTCTCCAGGCCACCCCTGGACGCTGGTTATCGTCACCGCCGATCCCAACATAAAGGACTTCACTGAAAATCAAATGTCTCTTCCGGAACTCCAGCCACTAAAAACTACCAACCTATGGGGCAAAGCAAACTTGCGACTGAAAAGGAGGGGATAGGGTGCCAGGGTGCCTCTCGGTGGAGAACCCTCAGAAGGTAATAATCGGGAAAGTCCAATTTCCGGCTACAAGCAACGGCTCGAACGCATTCCCGGGCGGGACCGGATTTTCTCGTTGTTGTTTAAAAAATTCGCTATGAATCCTTGGGCGCGAAATGATCCCTTCGAAGCACGCTGGCCTCCAGCACGAAAACCCCTCCGGAGTGACGCTCCAGAAACGGCTTGAGTGCGGAGAGAATGGGATCCAGTTTTTCTTCCGGCACGATGGTGAGGACCATCTGCAAGCTGCTTGTGTCATTGAACATCAGGTGGCCCTCATGAAAGCCGTGATGCCCTTTTCCTGAAATGTTGCTGAAAATCGTATAGCCGCTGGCTTTGATCCGATCCAGGATATCCGTCACAAAATGCAGATGCTCTCCCTCGACAATGATTTTTATTTCTTTCATTGGATGAAGTTCAATACCACTCATGTGCATCAATCCTCCCAAACAAATTAGTTTTTATTGAATTGGCTCCCAATCGTCAGGCGATTGAAAGAGAAAAAACTCCATGCTATCGGGATCCAGAGCAACAAGATGAATCCATTGATTTCTTAACATTTCCTGGAGGAATTCATGTCTCGCCATGACGTCCGTAATTTTTTTCGGAGGAGCCTCAATAATTGCGAACAACCGC
KOK=         2
KK=    9961  LL=   10650  Z=    4.79  JJ=    9601  DL=   690
A===      111      112      113      114      121      123      124      131      132      133      134      141      143      144      211      213      214      223      224      231      233      234      243      244      313      314      323      333      334      343      413      433
B===      222      122      422      322      212      412      312      242      142      442      342      232      432      332      221      421      321      411      311      241      441      341      431      331      424      324      414      444      344      434      423      443
RRR=   36.149    0.001   -0.002    1.450    2.188   -2.535   -0.561    1.363   -0.063   -0.937    0.172    2.022   -0.104   -0.096    0.010    0.583    0.451   32.050    0.644   -1.266    0.163    0.192   -0.656   -0.535   11.133    2.146    9.288   -0.798    4.840   10.037    4.780   24.044
X1==    6.967    0.008    0.161    0.686    1.008    2.477   -0.194   -1.346    1.715    3.910   -0.126    0.686   -0.809   -0.422    0.008   -0.570   -1.107    3.303    1.672   -1.332   -0.624    1.974   -0.785    1.252    3.339    0.556    2.837    0.629    2.665    3.183    1.239    3.700
X2==    5.188    0.170   -0.015    2.113    2.170   -1.023    2.888   -1.012   -0.036   -0.240   -1.364    2.946    0.129    0.228    1.170   -1.023   -0.407    9.704    0.385    0.950   -0.262    0.097    0.836   -0.427    3.334    3.859    3.273   -1.269    1.816    3.154    3.859    6.498
CD1=        8        1        2        2        2        5        1        0        4       10        2        2        1        1        1        1        0        6        3        0        2        5        1        3        9        3        8        7        9       10        4       11
CD2=        6        1        1        4        3        0        5        0        1        1        0        5        2        3        2        0        1       11        2        2        1        2        3        2        5        7        5        0        5        7        7       12
GTCTCCGGCGTCGTCCTGTTCGCGCGCACCTCGAAAGGCGCATCGCGCCTGTCGGAACAGTTCCGCAACCACACCGCGCGCAAGTTTTATCTGGCCCGGGTCGAAGGCGCGCCGGAAAAAGAATCCGACCGCCTCGTGCATTATTTAAGGAAAGAGAGATCGATGAAAGCCACGGTGTTCCCGCGCCCCACGCCGGAAGCGAAACAAGCCGAACTCACTTATACCGTGCTGGAGAAACGGGGCGAGACCTCTTTAGTCGAGGTGGAGTTGCACACCGGACGCTTCCACCAGATCCGCGCGCAGTTGGCGTTTCTCGGCCATCCGCTGGTGGGCGACGCCAAGTACCGCGCCCAATCGACTTTGCCGGAAGGCCGCATCGCCCTCCACGCTCACAAACTAATCGTCACCCACCCCACCACCGGCGAAACCATCGCTCTCGAAAGTCCCGCCCCCGAAGACTGGCCGCTCGCCTCTGCCTGAATTGACAACCCCGGCGCAGGCCTTATACTTTTTATAAGCCCTGAAACTTGGAGAGTCACCGGCCATGCATTCCCGAAACGGCACCCCCCAGCCTGACCGCTCAATCCCCCGCTGCCTTTCGCCGCGTCTGTTTTTTAAATCCTTTCTCATTTTCCTTTTGGTTGGCTTTCTTGCGGCCTGCGGCGGCACCATCGACTCCGAACTCACCCA
KOK=         3
KK=   21481  LL=   22170  Z=    5.62  JJ=   21181  DL=   690
A===      111      112      113      114      121      123      124      131      132      133      134      141      143      144      211      213      214      223      224      231      233      234      243      244      313      314      323      333      334      343      413      433
B===      222      122      422      322      212      412      312      242      142      442      342      232      432      332      221      421      321      411      311      241      441      341      431      331      424      324      414      444      344      434      423      443
RRR=   15.858   -1.389    0.396   11.007   -0.392   13.667    0.330    0.553    0.495   -0.081    0.284    1.273    2.076    2.076   -0.002    6.917    0.330   58.521   -0.604   -0.986   -0.459   -0.021    0.060    0.941   16.491   47.822    5.283    0.492   -0.292    9.642    9.669   29.615
X1==    6.408   -0.997    2.228    2.769   -0.997    3.375   -0.303   -0.673   -0.521   -0.128    0.867   -1.256   -1.632   -1.465    0.003    3.375   -0.303    8.834   -1.086    1.037   -1.084   -0.174    0.496   -0.617    3.253    5.241    2.544    0.702    0.306    1.764    2.742    6.140
X2==    2.475    1.393    0.178    3.974    0.393    4.050   -1.090   -0.822   -0.950    0.633    0.328   -1.013   -1.272   -1.417   -0.607    2.050   -1.090    6.625    0.556   -0.950    0.424    0.121    0.121   -1.525    5.070    9.124    2.076    0.701   -0.957    5.466    3.526    4.823
CD1=        8        0        5        5        0        6        1        1        1        3        4        0        0        0        1        6        1       12        0        3        1        2        3        1        9       11        7        7        5        8        7       17
CD2=        3        2        1        5        1        5        0        0        0        2        2        0        0        0        0        3        0        8        2        0        2        2        2        0        7       13        4        3        1       11        6       10
CACGGTGGCGCACCCAAGTACTACCACAAACTGATCGGCGGCAACTTCCGCATCGACGCCCTGCAGGCGGCGGTGCTTCGAGCCAAACTTCCCTTCCTCGACACCTGGCTGGGATTCCGCCGCGCCAACGCCCAGCGTTACACAAAACTGTTCACGGAAGCGGGGCTGGATTCGGTCATCGGCCTCCCGCCGGAAGTGGTGCCGGGCCACACGTTCAACCAGTACTGCATCCGCGTGAAGGACGGCAAACGCGACGCCCTGCGCGCAGCCCTGGCCGAAAAGAAAATCATGACGGAGATTTACTACCCCGTGCCCCTGCACCTGCAGGAATGCTTCGCCGATCTCGGTCACAAGAAAGGCGACTTCCCCGTCTCGGAACAGGCGGCCGACGAGGTGCTGGCGCTCCCCGCCGCCAACGAGGTCACGGAGACCCAGCAGAAACACGTGGTCGCCACCATCCGCGCCTTCTTCAAATAGTCATAATATAAGGAATCAAACTCATTCGCCGGGGCGGTACCGCTGGGCGATGGGCAGGCGGCGTCCACTGCCGAAGGCTTTGGACGTGACGCGCAGGCCCGGTGCGGCCTGCTTGCGTTTGTACTCATTGTTGTCCACCTTGCGGATGATCTCCCGCACCAACTCCGCGTCGAACCCTTTCTTCACCAATTCCTGCAGCGACAGGTAGCCTTC
KOK=         4
KK=   29641  LL=   30840  Z=    5.08  JJ=   29641  DL=  1200
A===      111      112      113      114      121      123      124      131      132      133      134      141      143      144      211      213      214      223      224      231      233      234      243      244      313      314      323      333      334      343      413      433
B===      222      122      422      322      212      412      312      242      142      442      342      232      432      332      221      421      321      411      311      241      441      341      431      331      424      324      414      444      344      434      423      443
RRR=   48.242    0.239    3.601    2.380    0.154   27.082    3.760   -1.327    1.374    9.009    4.156   -0.456    6.758    5.687   -0.176    0.185    0.555    3.415    9.641    0.680    4.975    7.940   -0.219   13.575   -1.116   -2.822    0.080    5.046   15.686    0.135   -0.055    4.333
X1==    5.883    1.585    3.408    1.141    1.021    4.444    1.809   -1.256    2.323    2.492    1.799    0.623    2.285    2.440   -0.107   -1.917   -0.545    2.539    3.176    0.203    1.445    2.037    2.590    3.265    1.614    1.799   -0.050    2.875    3.716    0.055   -0.148    1.428
X2==    8.200    0.151    1.057    2.086    0.151    6.095    2.079    1.057    0.591    3.616    2.311   -0.732    2.957    2.331    1.650   -0.097   -1.020    1.345    3.036    3.343    3.443    3.898   -0.085    4.158   -0.691   -1.569   -1.608    1.755    4.221    2.441    0.371    3.034
CD1=       16        6       12        6        5       12        6        2        8       11        8        5        9        8        3        0        2        7        7        4        7        7        8        8        9        8        4       13       13        5        4        8
CD2=       11        2        3        5        2       11        6        3        3        7        6        1        7        7        4        2        1        5        9        7        8       10        3       12        1        0        0        5       10        7        3        8
TCGATCCCAAATTTTACCGCCCCGCGGAAGTGCACTCCCTGATCGGTGACGCCACCAAGGCCAAAACCCGGCTGGGATGGAAAACCAATACTCCGTTCGAGCAGTTGGTGCGGGATATGGTGGAAAGCGATCTCGCTCACTACGGCTTGAAGCGGGCGGATATTCTCAGCCCCACCAAGGCGTGATCCGCATCACCCCAGCCAAGCCCGTTCCACTTTCACCAGAATGCGATTGACCCCGGCGCGGCCGAGTACCCAACCGGCAACCACCCCCAGCACGTTCGCGCCCATGTCCCAGAGATCAAACATGCGGTAACCGATCATCCCCTGCACCACCTCAAGAGCCAAGCCCAACTTGATGAACATTCGCATCCAGAACCCGTAGCGGTCCGGCGGATTGATCTGCACGAACCACAGCATCAGGACAAAATAAGCGGCGAAGTGAAGGAACTTGTCGAGCCAGTCGATACCGAGGTCCGGCAGCTCCGGTGCGGGTATCAACGATACGACCACGATCAGGCCGATTTGCAGATAGCCCAGTCCCCACCAAAGGCGTGATCGTTGCAACGGTTCCATGAAACGGAAACCTCAAGCAGATTGCATGAAGTGGAACCCGGACAGCAAATCGGGCCAACCGGCCCACCGGGGCCCGGAACCACGGGGTTTTGGGGTCGCACCCTTCCCATTGCCCAATTTAACTCAAATCCCATTACAGGAACAGGCCTTAATCCGAATAGACAGCGCTTTCTTTAAGACGCCAAACTCAACTCTTTTTAATCAATCCTTTTGGCATGGTTTTAATCAGAAACCCCTTAAAAATAAGGGATTGCTCCCTTTTTTTGGTTGGCTTCATACTAAAACCTGTTAAACTTTAAAAACACTCAACAATTCTAACGGATGGGATTTCTATGACCCCCAGTGTGCCTGCGTTCCGGGCCGCAGAGGAAAAGAAACTTTTCCTCAAGCGCATTGATTTGATGACCTTCTTTTCGGAGGACACCCTCGATGAGCTGGCCGCCGATTGCAGTGAGATTGTGCTGGACGCCAACACCGTCCTGTTTGAAAAGGGCGACACGGGAAAGTCCATGTACATCCTGCTCGAAGGCGAGGTGTTGATCTATATCGAGAAAAAAAACCTCGCCACGCTGAAACCCGGGGCGTATTTCGGCGAGATGTCGCTGATCGAATCCCAGCCACGCAC
KOK=         5
KK=   33361  LL=   34380  Z=    5.56  JJ=   33301  DL=  1020
A===      111      112      113      114      121      123      124      131      132      133      134      141      143      144      211      213      214      223      224      231      233      234      243      244      313      314      323      333      334      343      413      433
B===      222      122      422      322      212      412      312      242      142      442      342      232      432      332      221      421      321      411      311      241      441      341      431      331      424      324      414      444      344      434      423      443
RRR=   18.212    9.679   16.326   11.009   -0.407    0.359   -1.835    3.539   -1.367   -0.437    7.361    2.006    0.857   12.939    0.368   -0.375    2.329    0.485    2.806   16.438    1.240   10.890   10.912   12.757    0.162    0.664    2.473    3.853   20.461    8.379    0.771    0.913
X1==    2.690    2.916    3.134    4.371    0.756    0.261   -0.798    4.339   -0.993   -0.897    2.798    1.086    1.081    3.987   -0.684    0.261   -1.481    0.401    0.711    5.902   -1.323    3.647    3.052    3.629   -0.897   -0.635    2.498    2.786    5.424    1.934   -1.779    0.937
X2==    6.769    3.319    5.210    2.519   -0.538    1.377    2.300    0.816    1.377    0.488    2.631    1.847    0.792    3.245   -0.538   -1.438   -1.572    1.209    3.947    2.785   -0.938    2.986    3.575    3.516   -0.181   -1.046    0.990    1.383    3.772    4.332   -0.433    0.975
CD1=        6        6        8        9        3        3        1       10        1        2        8        4        5        9        1        3        0        3        3       12        1        9        8        8        2        2        8       11       15        8        0        6
CD2=       10        6        9        6        1        4        6        3        4        3        7        5        4        9        1        0        0        4        9        6        1        8        9       10        2        1        4        5       10       11        2        5
CAAATTTTTCTCAAACGGATACTCAATCATAACCAAATTCCCCCATACCGTCAAACACAAAGCCCGTTCGCGGTTCTCCGTGAAAACCCCGTGCAAATACCAATAATTAAAGGTCTTATCCGAAACGCGTCAAAGCGCCCGGAAGCCCGCTGGCAAACGCCTTTCTTGACCTCTTGAGTGTAAGTCTTTATCGTTAACTTTTTTCAATACTTGAGCCTCAGGCCGCAGGCTTTTACAGGCCCCGGCGGAGGGCTCCTTCAACCGGAGGAAACGAGCGCATGGCCCGATTCATCGACAAACCCACCCTGGTGGAAGCCGCCGGCACCAAGCCGAAAGTCATCAAGGAATACATCGGCAACGTCAATTCGAAGACATCGGATGTGAGCATCGCCTACATGACCAGTCCCGAGGGCTGGGAAGAGCCGGGGCAGACGCCGGAGTTCGACGAATACACCCTCGTCCTGCAGGGCATGCTGAAGGTGGAAACCAAAGAAGAGACATTTGAGGTGAGCGCAGGCCAGGCGGTCATCACCCCGAAAGGCGAATGGGTGCGTTACAGCACGCCGCGTTCCGGCGGAGCCCAGTACATCGCCGTGTGCCTTCCCGCATTTTCTCCGGACACCGTACACCGCGACGAGTGAGGATTTATCTGCCTGCCTTGCGATTCCGGCGGAGAAGGCGGTTCCCACACAAAATAAAAAAGGGCGGGGCGAAACGCCCCACCCTCTTTCGTATCTGAGTCCGGTTCCAGCACTCAACGCTTTTTGGAAAACGCATCCGAAGCCTGATCGAAGGCTTTGCCCAGCCGCGAGGTGGCGTCGGAGAAACCGTCGGTGATGTCTCCCCACGCGTCCTTGGAACTGCGTTTCATCTCACCCAGCCACTTCTGCACCTCGTCGCGTTCGCGTTTCAGCGCCTTCAGCTTTTCATTCAATTCCTTTTTCGCCTCGGCGCTCATCGATCCCATTTTGCGGTCCGCTTTGTTCTGCAGGGCGTCGATGCGGCGGTCGAGATAATCGA
KOK=         6
KK=   40981  LL=   42090  Z=    4.99  JJ=   40981  DL=  1110
A===      111      112      113      114      121      123      124      131      132      133      134      141      143      144      211      213      214      223      224      231      233      234      243      244      313      314      323      333      334      343      413      433
B===      222      122      422      322      212      412      312      242      142      442      342      232      432      332      221      421      321      411      311      241      441      341      431      331      424      324      414      444      344      434      423      443
RRR=   14.466    2.760   -0.200   -0.910   -0.052   14.067    8.467    1.937    0.213   -0.575   -0.080   -0.325   -0.465   -0.043    2.224    0.156    2.748   54.863    0.995    2.375   20.396   -0.153    2.358    6.061    1.239   18.660    5.042    3.292    3.168    3.832    0.137    0.664
X1==    4.953    1.808   -0.318   -0.446   -0.190    4.961    3.363    1.593    0.399    2.113    0.684    0.773    0.684   -0.068    2.474   -0.253   -1.628    5.812    1.600    1.051    4.149    0.778    2.609    1.181    0.242    3.072    2.873    1.386    5.269    2.347    0.087    0.595
X2==    2.921    1.527    0.628    2.038    0.271    2.835    2.518    1.216    0.535   -0.272   -0.117   -0.420   -0.680    0.626    0.899   -0.615   -1.688    9.439    0.622    2.260    4.916   -0.197    0.904    5.133    5.116    6.075    1.755    2.375    0.601    1.633    1.572    1.117
CD1=       10        5        2        2        2       10        8        5        3        6        4        4        4        3        6        2        0       11        5        4        9        4        7        5        3        8        7        5       12        7        3        4
CD2=        7        5        4        6        3        8        7        5        4        3        3        2        2        4        4        2        0       20        4        7       13        3        5       12       13       14        7        9        5        7        6        6
ATGATGCATTTCCTGCGCGAGATGGAATTCCTTTCCTGTGATGAACCGGACGGGGAAACGGTCGGGACGGAGGCAATGTTCTACAAATCCAAAAATGAAGTGTGGGTGAATACCGAAGGGGCAGGATTGTATCTGCCCTGCGGCAGAGTGGGAGAAACGGTGGCGGCAGGCCAGAAACTGGGAGAGGTGTTCGAGTTGTATGGAGGACAGTTGCTGGAAACAGTGGTCGCACCGCAGGGGGGGGTTCTCGTAAGCCAGCGTGTTCACCCATTGGCCCATGAAAAAGAGGCGGTGGCGATCCTTCTCACCGGAGGCCATTCCAAGTGGTTCTGGCCTTTCTAAATCGAGGTCACTCCAATGAGGAGAAGTGGATGACCAGAATGACGAATCCCCAAAGTGAAAATCCCGCTCCCGCCAGGGCCATGAGTGTGCCGCGGATCGAGCGCTTTTTCATCTCATCTTTTTTTTGACCATCCAGGAACCCCCATTTTTCGCGGGGATCGGTGCGGGCCATGTATTCCTTGTGTTCAATCCGGTTGCACAAGTTCAACAAGCCGATTCCCAGAAGCATGATGACCGCGCCCATGATCGACTGCTCAGTAATGATGCCGTCCAAGGGTCCCCCTCCTTATATAAAGAGAATCCGTTTTCTTTGATTTACAACAAATGTGTAAATAAAGTATAACAGATTGTACTTTAAAAAACAATAAGATCGATCTGAATTAAGGTCTCGGAACCTTGCCGGGAAGGCCCCTTTGGGATAGACTGGAACCGTTTTAAAAACGACTTGGGTGGCGGAGTCCGATGTCCCATTCCTTATCAATCGAGCAAAACCCAACAGGTTACCGCTATTCGGTGGAACCGTTCCTGCTGGCGCATTTCGTAGAACCTGAACCGGCCCAGCGGGTGCTGGAAGTGGGAACCGGATGCGGCATTCTGCCTCTGCTCCTCACCTCACGCGAACCGAAATTAGACATCTCCGCCGTCGAAATTCAGGAATCCCTGGTCCGTATCGCCATCCGCAATGTGGCGCAGAGCGGCCGGACGGGCATCTGCATTCACCACGCGGATTTTCTGGAAATGGCGCGGGATCTGCCACCGTCTTCGTTC
KOK=         7
KK=   49501  LL=   50700  Z=    5.46  JJ=   49501  DL=  1200
A===      111      112      113      114      121      123      124      131      132      133      134      141      143      144      211      213      214      223      224      231      233      234      243      244      313      314      323      333      334      343      413      433
B===      222      122      422      322      212      412      312      242      142      442      342      232      432      332      221      421      321      411      311      241      441      341      431      331      424      324      414      444      344      434      423      443
RRR=   41.442    0.301    7.282    5.462   -4.106   12.924    0.811    0.529    0.032    9.596   -1.106    0.281   -1.353   -1.822    0.117   -0.063    1.328   10.201    0.491    0.032   17.540   -2.060    5.094    6.947   11.164   16.605   -0.458    1.511    0.267   33.599    3.559    1.622
X1==    6.079    0.215    4.851    2.778   -1.317    2.642    1.664    0.681   -1.038    2.642   -0.516   -0.359    1.999   -1.391    0.215    2.029   -1.566    2.186    0.475   -1.038    3.830    2.695    1.659    4.134    2.642    3.005    0.386    1.153    2.707    5.940    3.508    1.090
X2==    6.818    1.402    1.501    1.967    3.119    4.892    0.487    0.777   -0.031    3.632    2.142   -0.784   -0.677    1.310    0.543   -0.031   -0.848    4.666    1.032   -0.031    4.580   -0.764    3.070    1.680    4.226    5.526   -1.187    1.311    0.099    5.656    1.015    1.488
CD1=       10        2       11        7        0        7        5        4        1       10        3        2        8        1        2        6        0        6        3        1       12        9        7       11       10       10        5       10       13       21       11        9
CD2=        9        3        4        5        5        9        3        3        2        9        7        1        2        6        2        2        1        9        4        2       11        2        9        7       10       13        1        7        5       17        5        8
AAAGGCGCAGACGGTTACCACGACAGCCTTCCCTTGCGTGCGGCCAAACATCCCGGTGCACTTCTGGTGCACGGCATGAACGGAAAACCGCTGACACGCGATCACGGGTTTCCCCTGCGCGTGCTGGTTCCGGGATATTACGGGATCAAACAGGTGAAATGGCTGAAGGAAATCCGCATCCAGAACGGACCGCACAAGGGATACTGGCAGAAACTCAACTGGACCCAAAGCGGCAAGGTAAAGATCTTCAGCCGCATCGACCACCCACAACAGGGGCAGTGGCTGGAAGCCCGGCGCACCACCCTGCGCGGCGTGGCGTTTGCAGGTGACCGCGGCATCCAGTACGTGCAGGTGTCGCTGGACGGAGAAAAAAGCTGGTCGCTGGCGAAACTCGACAAACCGTTGTCGCCTTACTCCTGGGTGTTCTGGTCGTATCCCGTCACCTTTCCGCGCTCCGGACGCTACCGTATTGCCGTGCGCGCGGCGGACCAGTTCAGCGGTATCCAACGCGACGATCACCGCAACCCGTTTCCCGCCGGCGTTTCGGGTATTCACCGGGTCGATGTCAACGTGATGTGATCGGATGCGGCAGGTTCCCCCGTAAAGGATTGCTATCCCACCCCCCTGACGGCAGCGGAATCCACCCACCACTCGACCCGCTCCGGGTCCACACGCGCGGCGGGGTAACGTTCCTTTCGGTCGGGGGCGTGGTGCACCGACGCCAGTCGTTCCGCTTTACTTTCGCCCGTCACCAGAAACGACACGCACGCGGCGGCATTCAACACCGGAAACGTCAACGTGATGCGCGCCTGTTTGCTCTCCGATCTGTTATTCATTCCGGCGAAGTCTGGTTGCCCGAGCCTCGTTATGGGGACACTCTGGGGATAAAACTGTGATACTTGCTTCCTATCCAGCGCGCCCTTTGCCTGGCCACGGCGCACAGCTCGCGGCAATCCAGAACCTCTGTTTGACCGGGAAAGAGCGACGCCGTGTGCCCGTCCGCGCCCATGCCAAGCAAAATCCAGTCGAAGCGCGGCACCGCATCCACAGAAGTCCCGAATGCGCGGCGGAGTTCCTCCGCATAACGAACCACCTCTTTTTGCGGATCGTCCTCGCCGCGCATGCGGTGGATATTGGTATCAGGAAGAGGAACGTGCCGGATCAAGGCTTCCTCTGCCATGAGGTAATTGCTTTCCGGAT
KOK=         8
KK=   51961  LL=   52830  Z=    6.55  JJ=   51961  DL=   870
A===      111      112      113      114      121      123      124      131      132      133      134      141      143      144      211      213      214      223      224      231      233      234      243      244      313      314      323      333      334      343      413      433
B===      222      122      422      322      212      412      312      242      142      442      342      232      432      332      221      421      321      411      311      241      441      341      431      331      424      324      414      444      344      434      423      443
RRR=   27.533    0.278    6.110   13.977   -0.689   13.606    1.453    0.936    2.071    4.830   -0.184   -0.247   -0.208    0.126    0.294   -2.710    0.539   53.386   -0.025   -1.086   12.803   -0.161   -0.161    1.484    0.555   15.979    6.211   -0.012    2.284    5.462    2.716   32.174
X1==    3.069    0.320    5.348    3.248    1.116    2.724    0.717   -0.614   -1.456    3.012    0.483    0.960   -0.853   -0.119   -0.475   -0.759   -0.709    7.562   -0.191   -0.759    3.215    0.869    0.869   -0.953    1.707    5.826    3.215   -0.069    1.769    1.769    1.819    5.867
X2==    8.972    0.870    1.143    4.304   -0.618    4.994    2.028   -1.524   -1.422    1.604   -0.381   -0.257    0.244   -1.059   -0.618    3.568   -0.759    7.060    0.131    1.429    3.982   -0.185   -0.185   -1.557    0.325    2.743    1.931    0.175    1.292    3.088    1.493    5.484
CD1=        5        2        9        6        3        6        3        1        0        7        3        3        1        2        1        1        1       14        2        1        8        4        4        1        5       11        8        3        6        6        5       13
CD2=       15        3        4        9        1        9        5        0        0        5        2        2        3        1        1        7        1       11        2        4        8        2        2        0        3        7        5        3        5        8        5       12
CTCCCGGAACACCTTCAGGAGTTTTTTGTTGAGCACCTGTCCGGAGGCCAGGTCGTAGCCGAACGGCTTTTCCACGATGATGCGCTTGTAGGCCTGATCGTGTTTCTTCTCCTTTTGCAGGCCCGCCGCACCCAGGTTCTCGATGATGATTTCATACATCGACGGCGCAATGGAAAGGTAGTAGATGAAATTGCCGTTGGTACCCAGGCTCTCGTCCAGTTTCTTCAGACGTTTTGCCAGCTTGGCATAATCGCGGGACTCTCCCGGATCGATGGACTGGTAATACAGGGCTTTGGCGAATTTACGGAAGTCTTCGGGATGGAGTTTTTCTTCGGCATCCTCAACGCCCTCCGCAAGGGATTTGCGAAAGGTGGCATCGGTCATTTTGGTGCGGCTGACACCAAGCACGGCGAATTTTTCCGGAAGCATGTCCTTCTGGTAAAGATTGAACAATCCCGGAACAAGTTTTCGCCGGGTCAGGTCGCCGGAGGCGCCGAAGATGACGAGGATGCAGTTTTCGAGTTTGACCATACCCCCCTACCCGCGAAATAGCATGAACTGAATTTTGTGGGATGACCGGAATCCATTTCATTATAAAACGGAAACCCCGGCCTGAAACAATCCTTCACCCACTATTTGCTTTTCACCGCGTGACCGCCGAACTGGTTTCGAAGAGCTGCAAGGAGCTTCATGGCGAACGAATTCTGCTGACGCGACTGAAACCGCGCGAACAAACTCTGCGTGATCACAGGCGCCGGGGTATCGAAATCGATGGCCGCCTGCACCGCCCAGCGTCCTTCCCCGCTGTCTTCCACGTACGGCTCCAGATTCGACAGGTTCGGGTCGTCTTTCAACGCCCGTGCCGCCAGA
KOK=         9
KK=   66121  LL=   67230  Z=    6.22  JJ=   66061  DL=  1110
A===      111      112      113      114      121      123      124      131      132      133      134      141      143      144      211      213      214      223      224      231      233      234      243      244      313      314      323      333      334      343      413      433
B===      222      122      422      322      212      412      312      242      142      442      342      232      432      332      221      421      321      411      311      241      441      341      431      331      424      324      414      444      344      434      423      443
RRR=   93.493    1.419   -0.061    2.750    0.084    0.851    0.845   -1.400    0.351    1.934    4.365    0.597    0.029    1.735    1.349    0.084    1.200    7.593    0.862    1.355    7.605   -0.804   11.014    6.649    0.370    6.134    9.584    3.386    8.989   11.422   -1.602    1.966
X1==   10.072    2.186    1.904    0.567   -0.348    1.128    1.153    1.904    0.465    1.829    1.325   -0.798   -0.286    0.815   -1.192    2.455   -0.849    1.680    1.056    0.465    3.264    0.682    3.830    5.987    0.227    1.862    2.742    1.758    4.759    3.066    2.399    0.528
X2==    9.282    0.649   -0.032    4.847   -0.241    0.754    0.733   -0.735    0.754    1.058    3.295   -0.748   -0.102    2.129   -1.132    0.034   -1.414    4.520    0.816    2.913    2.330   -1.179    2.875    1.111    1.627    3.295    3.495    1.926    1.889    3.725   -0.668    3.725
CD1=       13        4        5        3        1        4        4        5        3        7        6        1        3        5        0        6        1        5        4        3       10        5       11       15        4        7        9       10       17       13        8        7
CD2=       12        2        2        9        1        3        3        1        3        5        9        1        3        7        0        2        0        8        3        6        7        1        8        5        6        9        9        9        9       13        2       13
CTCGCAAAAAAACTGCTCCCCGGTTTTTACATGGACCTGACAGAAGTAAAGGTGAAACAGTTCAAGCTCTTCAAACCTCAGTACGACGAGACCGTGCACACGGGCGGCGATGATTGCCCGGAGTGCCCGGCGATGGGCATCGACTGGACGAGCGCACGCAATTACTGCATGTGGGCGGGAAAACGTCTGCCGACAGAAGAGGAATGGGAGGCGGCGGCACGCGGGCAAACCCAACGGCTCGTGCCGTGGGAGGGCAAATCCGGTTCCAAACGCGCCAACCTGCTGGGTGAAGAAGACGGGTTTCTCGGCGTGGCCCCGGCCGGATCGTTCCCATTGGGGGCAAGTCCCACGGGGGCTCTGGACATGGCGGGCAACGTGTGGGAATGGGTAGCGACACCCGTGCCGAATCCCACGGGCCTCCCCCAAACGGTCTCCCGTCCCGGAGGCGCGGACCCGACCCAGGCCTCGTCCGCTCCGTCACAGTCCTACCTGTTGAAAGGCGGAAGCTGGAGAAGTCAGCCCCTGCTCGGCGCCATCTCCATCCGCAATCCCGTCAACGGCAGCACCATCAACTCCACCTTCGGCTTTCGTTGCGCCAAATCGGCGAATTGATCCGTTAAATAGTTTCAGACAAAAAAAGAAAGGCCGGAGCCCCCATCCTGGCAGGGTGGATGAGAACTCCGGCCTTACGCAATACGGTGACCCGGGGCGTTTTGGCGGGCGAGGATTAGGAACACCCCGAAGTGGCACCGCAGGAAATACATTTGAGACACGTGCCGTTGCGGACCAGAGTCAACTGACCGCACTCGCCGCAGGGATCGCCTTCATACCCTTTCATCTTGGCGATGGCGGCGGAGTTTTTTGCTTCCTTGCTGAGTTGGAGCACCACCGTGCCCAACTCCTTCGTCGTTGTTCCGGTTTTTTGCGGCGCGCTGTGGCCGTTGCCGCCGTTCCCGCCGTTGCCGTGAGTGAGGGGCGTATCTCCTGCCTCACCCGGCTCTTCCGTGCGGGGGGCTTTGGTTTCGGCGGTGGGCCTGGTTTCCTCTTCATCACCTTCCGCATCCGGAGACACTTCCGTTTCCTTTTGCAGGGCGTCCGCGCGCAGGTCTT
KOK=        10
KK=   75451  LL=   76410  Z=    4.85  JJ=   75421  DL=   960
A===      111      112      113      114      121      123      124      131      132      133      134      141      143      144      211      213      214      223      224      231      233      234      243      244      313      314      323      333      334      343      413      433
B===      222      122      422      322      212      412      312      242      142      442      342      232      432      332      221      421      321      411      311      241      441      341      431      331      424      324      414      444      344      434      423      443
RRR=   45.980    4.513   -2.950    1.858   -0.299   -1.179    1.996    0.150    0.729    9.689   31.722   -0.203    0.040   20.281   -0.138    0.018   -0.061   -1.014    7.790    2.865    0.945    6.559    3.821   -1.909   -0.078    0.058   -2.154   -1.718    8.770   24.501   -1.331   -0.553
X1==    5.772    2.593    2.221   -1.441   -0.172   -0.545    2.386    0.773    0.994    5.579    6.501   -0.737    0.031    4.504   -0.172    0.994   -0.605    1.219    1.908    0.994    2.920    1.497    0.872    3.183    0.132    0.619    1.634   -1.015    1.358    5.297    1.208   -1.104
X2==    7.967    1.740   -1.328   -1.290    1.740    2.165    0.837    0.193    0.734    1.737    4.879    0.276    1.290    4.503    0.802    0.018    0.100   -0.832    4.082    2.881    0.324    4.382    4.382   -0.600   -0.589    0.094   -1.318    1.694    6.458    4.625   -1.103    0.501
CD1=        8        4        5        0        1        1        5        3        3       12       14        1        3       11        1        3        1        3        4        3        7        5        4        8        3        4        5        2        7       15        5        2
CD2=        9        3        0        0        3        5        3        2        3        6       11        2        5       10        2        2        2        1        8        6        4       11       11        2        2        3        1        9       19       15        1        6
GGTGAAGACGGTGGGCGTGATGGGCGACTCACGTACTTATGAAAACGTCGTGGCCCTGCGCGCCGTGACCAGCACCGACGGCATGACCGCCGACTGGGTGCACCTGCCTTACGACCTGCTCGGTAAAATCTCCAACCGCATCATCAACGAAGTCCAGGGCGTCAACCGCGTCGTCTATGATATCAGCTCCAAACCCCCCGGCACGATTGAGTGGGAATAAAAACCACTTTTTCGTCCTCCCCTGCTTTCTATTCCTTTTACTTGTACTTTCTCCTCCTGCGATTGCAGGCACCATGATCGAAATCCCTGGAGGGGAGGTTGTGGTGGGTGACGAGGGGAAGGAGCGCACGGTTCACGTTGATGCGTTTTTCATCGATGAGCATGAGGTGACGAATGCGGAGTATGGGGAGGTGGTGGCGACGCACGAATACCGCGAGGGGGCGGCGGGGCACCCGGTGACGCACGTCACCTTCCACGAGGCGCAGGCGTACTGCGAAAAACGTAAGGCGCGTCTGCCGACGGGCGACGAATGGGAGAAGGCGGCGCGCGGCACCGACGGCAGACTCTACCCGTGGGGCAACACCTTGGCCCGGCGCAAGCCGCACCCGTTTTACTCCGGCGTGGTCAAAAAAACCGCGGGCAGTAACCGCAAGGACGTCTCGCCCTACGGCGTGCGCGACATGGCGGGGTCGGTGTGGGAGTGGACCGACGCGGGCGACGGCGATCAACGCGAAACGCGCGGCGGGTTGTGGAACCTGCACCTCGATTTCGAATACAGCAAAACCTTGGACCGCAACCGCCTGCCGGCGGATTCGCGGTTTCTATTTTTAGGATTCCGATGCGCGCGCTCGGCAAATTGACACGCAGACGTTTTTTCCGGATCACCGGCGGGCTCGCCGCCCTGGCAACGGCGGCGCTGCGTCCAACCAAAACCCTCGCCAACGAACCCAACTATTTCGA
KOK=        11
KK=   79021  LL=   79800  Z=    9.14  JJ=   78721  DL=   780
A===      111      112      113      114      121      123      124      131      132      133      134      141      143      144      211      213      214      223      224      231      233      234      243      244      313      314      323      333      334      343      413      433
B===      222      122      422      322      212      412      312      242      142      442      342      232      432      332      221      421      321      411      311      241      441      341      431      331      424      324      414      444      344      434      423      443
RRR=   54.472    2.661   30.540    3.612    0.516    7.316    0.264   -0.164    0.515    4.057    0.247   -3.627    0.742    2.078    1.758    1.911    1.911   37.272   -0.620   -1.040   36.276    0.307   -6.094    1.210   -4.625   36.436    0.186    0.010    5.936    2.135   -1.825   10.801
X1==    5.844    1.986    9.251    2.069   -1.468    1.510    2.229    0.144   -1.623    2.553    0.953   -1.443    2.865   -1.373   -1.468   -1.623   -1.397    6.839    0.894    0.883    7.305   -0.229   -1.544   -1.329   -1.856    3.502   -0.658   -0.052    1.705    1.127    3.502    4.018
X2==    9.321    1.340    3.301    1.746   -0.352    4.845    0.119   -1.139   -0.317    1.589    0.259    2.513    0.259   -1.513   -1.198   -1.177   -1.368    5.450   -0.694   -1.177    4.966   -1.345    3.947   -0.910    2.492   10.404   -0.283   -0.183    3.482    1.895   -0.521    2.688
CD1=       11        5       18        5        0        5        5        3        0        8        4        0        7        0        0        0        0       13        3        4       16        2        0        0        0        8        2        4        6        5        8       10
CD2=       12        3        5        4        1        7        2        0        1        3        2        5        2        0        0        0        0        8        1        0        7        0        7        1        4       15        1        1        6        4        1        5
CCCTTTCCGCTGATGGTCCTGGTTGCGGTGTTCATTGTTTCAGCGGTGCCGGGCAACCTCACGTTTTTCGGCCCCATCAAGCTGGTTAAAAGCGACCTTAAAAACACCGATTTCCGGAATTTCATGCTGAACCGGATGAATGCCGATTTTGCGAACCTGGAACATTCCGATTTCACCCGCAACCAGAACGTGAAAGACGCCCTGTTCAACAACGCCTTTCTGACCAACACCCGGTTTTCCGGAGCCAACCTGTCCAAGTCCAGTTTTCGCAAAAGCGACCTCACCGGAACCCGTTTTCGGGGAGCCAACCTGAACGGTTCCATGTTCCAGGAAGCCAAATTGACGGGAAGCGATTTCTCTCCGTTCATCGCACCGGCGGAATTCGACCAGGGGGGATTTTCCCTGTTGAACCTGTTTCGCCAGGACTCCCGCAAATCGAAAGCCCGGGGAGAGGTGGCATCCGGCCTTCAATATGGCGCCACCACACCCTCCTCTTCTTCCTCAGGTGCTGAAAATGAAACGGGCACACCCAAACCACCGGACAGCACCAGCAACCAGCCGGAAAAGCTGGCATCCAAATCAGGTGTTTCTCATCGCGCCCTGTTGAAGAATGCAGATTTTACAAAGGCACAGCTGGACCAGGTTGATTTCAGCTCCGCAGACCTTGAAGGAACGCGGTTCAATATTTCAAAAATCAACAACTCCATTTTTTCCAACGCTTCTCTGCTTCGTGCCGATTTTTCCGAATCCATGATCAGCAACTCGATCTTCCAGAAAGCA
KOK=        12
KK=   92431  LL=   93060  Z=    5.60  JJ=   92041  DL=   630
A===      111      112      113      114      121      123      124      131      132      133      134      141      143      144      211      213      214      223      224      231      233      234      243      244      313      314      323      333      334      343      413      433
B===      222      122      422      322      212      412      312      242      142      442      342      232      432      332      221      421      321      411      311      241      441      341      431      331      424      324      414      444      344      434      423      443
RRR=   26.495    0.863   -0.550    9.567   -0.357   23.510    1.431    0.113   -0.105    0.879    0.026    0.273    0.562   -0.255   -0.362   -0.679    1.553   27.238    1.343    0.602   12.317   -0.659   -1.150    1.742    6.024   15.242    1.764    0.114    1.115   -1.670    4.209   30.430
X1==    6.562    1.132   -0.713    5.864   -0.468    5.018    1.143   -0.713    0.289    0.661    0.009   -1.401   -1.423   -0.668    0.332    1.865   -1.264    4.933    1.518   -0.500    2.576    1.088   -1.284   -1.260    2.770    2.157    1.022   -0.086    0.672    2.788    1.441    5.609
X2==    4.038    0.762    0.771    1.632    0.762    4.685    1.252   -0.159   -0.364    1.330    2.922   -0.195   -0.395    0.382   -1.092   -0.364   -1.228    5.521    0.885   -1.206    4.782   -0.606    0.896   -1.382    2.174    7.068    1.725   -1.328    1.660   -0.599    2.922    5.425
CD1=       11        3        1       10        1        8        3        1        2        3        2        0        0        1        2        4        0        7        3        1        5        3        0        0        6        5        3        2        3        6        4       10
CD2=        5        2        2        3        2        7        3        1        1        3        5        1        1        2        0        1        0        9        3        0        8        1        3        0        4       10        4        0        4        1        5        9
TTTAGTGAAATCGTGTTCGATTTCTTTGACCATCTGAAATCATCGACCAAGGGCTACGCATCGTTCGATTATGAATTTTTGGATTTTCGGGCATCGGATTTGGTAAAGTTGGACATCCTGTTCAACGGAGAGACGGTCGATGCCCTGTCCATGATCGTTCACCGTGACAAGGCCTATTACCGTGGCCGCGAACTGGTTAAAAAACTGAAAGAGCAGATTCCCCGGCAAATGTTCGAGGTCGCCATCCAGGCCTCCATCGGCGGCAAGGTCATCGCCCGCGAATCCGTCAAAGCCCTGCGCAAGAATGTGCTGGCCAAGTGTTACGGAGGCGACATCACCCGCAAACGTAAACTTCTGGAAAAGCAGAAAGCCGGAAAAAAACGAATGAAGCAGATCGGCAAGGTGGAAATTCCGCAGGAAGCCTTTCTGGCGGTGCTGAGGACTGATGTCAAATAATACGGAACAGAACGCACGCGGCTCCACTTCGCCCCCGGTCTCCAATCCCAAACCCCGGAAAAGCACGCTGAGGGAATACACGGAGGCGATCGTCATCGCCCTGGTACTGGCCCTTCTCATCCGCACCTTCGTGGTGCAGGCCTTTAAAATTCCTTCCGGCTCAATGGAGGACAC
KOK=        13
KK=   98701  LL=   99570  Z=    6.29  JJ=   98401  DL=   870
A===      111      112      113      114      121      123      124      131      132      133      134      141      143      144      211      213      214      223      224      231      233      234      243      244      313      314      323      333      334      343      413      433
B===      222      122      422      322      212      412      312      242      142      442      342      232      432      332      221      421      321      411      311      241      441      341      431      331      424      324      414      444      344      434      423      443
RRR=    2.174   -1.114    9.654    7.056    9.306    0.435    2.004    9.674    1.598   -0.096    7.319    0.753   -3.141   -0.378   -0.109   -0.226   -0.313   -0.045    0.028   42.993   -0.169    0.797    7.217   23.392    3.965    0.459    0.466    0.969    9.782   36.427   -0.358    0.206
X1==    2.040    1.108    2.710    1.239    3.108    0.427    2.229    3.506   -1.225   -0.406    2.892    0.416    2.892   -0.215    0.108    0.427    0.522   -0.324    0.629    5.381   -1.585    0.459    3.116    2.634    1.454   -0.951   -0.943    0.768    3.934    5.434    0.330    1.434
X2==    1.066   -1.006    3.562    5.696    2.994    1.019    0.899    2.759   -1.305    0.235    2.531    1.809   -1.086    1.754   -1.006   -0.530   -0.600    0.139    0.045    7.989    0.107    1.735    2.316    8.880    2.726   -0.483   -0.494    1.262    2.487    6.704   -1.086    0.144
CD1=        3        2        5        3        4        2        4        6        0        2        7        2        7        2        1        2        2        1        2        8        0        3        7        6        5        1        1        6       12       15        3        7
CD2=        2        0        6        9        4        3        3        5        0        3        7        4        1        6        0        1        1        2        2       12        3        6        7       19        7        2        2        7       10       19        1        5
ATCCCCGGCACAGGGTGAGCGCGCCCAGCGCCGTCATCACCTGCGTGCCGTTGATGAGCGCGAGCCCTTCCCCTTCCGCCAGCGTGACCGGCTCGATGCCCGCGCGTTTCAGCGCCTCCGCGCCCTCCATCTCTTCACCCTGATAACGCGCCCGGCCGCGTCCGATGAGCACCAGCGACAGATGCGCCATGGGTGCCAGATCGCCACTCGCGCCCACCGACCCCTGTGCGGGCACCACTGGAACCACGCCTTTGTTGAACAGGGCTATCAACGTCTCCAGCGTGGACAAGCATATACCGGAATAGCCTTTGGACATGCTGTTGACCATGAGGAGCGTGGTCATGCGCACGACTTCATCTTCGAACGGCGGCCCCACGCCCGCGGCGTGGCTTCGCAACACATTATTCTGCAGGGCGCGCGCGTCTTCCGGCGGGATCACCACGTTGCTCAACGCACCAAAGCCGGTGGTGACGCCATAGACCACCCTGCGTTCGCGCACGGCGGTATCGATCTGTTCACGGGAATGGTTGACCCGGTCGCGGGCTTCTGCGGTGAGGGATAAAGGTGTGTTGTTTTTGACGGCGCGGACGGCCTGTTCCAGAGTCAGGTTGTTGCCGTCCAGTTGCAGAGGTTCCATGGGCGCTCCCGTTTGGGCGTCAACGCCAGTTGAAGAACGCCCGGCACAGCATGTATAAGGCGGCGACGGTGGACGGCAGAACGTAGGGCACCGCCTCGAACGCGTCGCCGGTGGCCAGCGTGTAGATGGACCCGGAAACGCGCACGGTATAAATGAAAATAAGGATGCCAGCGAGGATCCGTCCACCCTTGTATATAAAATACGACAGCGTGCCGAACAAAGCCAGCGCCAAC
KOK=        14
KK=  108451  LL=  109200  Z=    4.58  JJ=  108001  DL=   750
A===      111      112      113      114      121      123      124      131      132      133      134      141      143      144      211      213      214      223      224      231      233      234      243      244      313      314      323      333      334      343      413      433
B===      222      122      422      322      212      412      312      242      142      442      342      232      432      332      221      421      321      411      311      241      441      341      431      331      424      324      414      444      344      434      423      443
RRR=    4.099    2.152    1.987    0.187    0.909    0.086   -0.238    3.537   -0.851   10.191   -2.111    2.813    0.283   -0.589    0.142    0.220    0.266    0.339    0.093   53.319    0.684   12.373    2.834  100.066   -0.512    1.511    0.221    1.680   19.583    0.109   -0.058   -0.002
X1==    2.573    1.368    1.199   -0.833    0.368   -0.171   -0.211    1.199    1.677    2.054   -1.259    1.167   -0.453   -0.494   -0.632   -0.171   -0.211    0.189   -1.362    8.145    1.207    1.790    4.451   10.830    0.410   -1.259   -0.149    1.926    6.564    0.044    1.160    0.044
X2==    1.593    1.573    1.657   -0.225    2.471   -0.507    1.132    2.950   -0.507    4.961    1.677    2.411   -0.625    1.193   -0.224   -1.291   -1.265    1.795   -0.068    6.546    0.567    6.913    0.637    9.240   -1.248   -1.201   -1.485    0.872    2.983    2.480   -0.050   -0.034
CD1=        3        2        2        0        1        1        1        2        3        4        0        2        1        1        0        1        1        2        0       10        4        5        9       19        2        0        2        6       14        3        3        3
CD2=        4        3        5        2        4        1        3        7        1       12        6        6        2        5        1        0        0        3        1       10        3       12        3       15        1        1        0        6       10        9        3        4
CGCGCGTCGTGGCGGCGGTGGTAGCCAGCCGGTTCGAAACCGACCCCACGTTGGCCCGGGTCTGGTTGATGGTCCCCAATGCCGTGTCGATGCTGTCGATCGCCGTGAGCGCGTTGTTCACGGTGGTGATGTCCAACCCCGCGAGGCCCAGCGTCGTGGTGTCTGTGGCTTCGACCACGTTCAGGTTGATCTGGTTTTCCGCTCCACTCCCGGAACCCACCTGAATATTGACCTGGTTGGGCGAACCCGGGGCGAGGTCCCCATTCAGGATATTCTGGCCGTTGAATTCGAGGGACTGCGAGATGCGGTCGATTTCCCCCAGCACCTGTTGAAACTCCGTATTCAGGATGCCGCGCTCGGTGTCTCCCAGCGTGCCGTTGCTGGCCTGCACCGCAAGCTCCCGTCCCCGTGCGGCCAGTTCGTTGATGGTGGCGAGTCCACCTTCGGCCACATTGATGAAGTTGGACCCGGTCTCGATGTTCCGGCTGGTCTGGGAGAGCGCGCGGATCTCCGCATTCAGCCGTTCGGACAGGCCCAGTCCCGCCGGGTCGATACCCGGGTTGACGATGCGGTTTCCCGAGGCCACCTGCGCCAGCGTGGTGCGCAGCCCGGACTGGTTGCGTTGAATCAGGGTCAACAACCGACTGGTGGTATTCGGATCGATGGAGCTGGCCATGCTCATTCTCCTTAGGGGGTCCGTGGTCAGACCCCTCAAAAATTTTTGACTTTATAATCAAAGTTAATAATATT
KOK=        15
KK=  128191  LL=  129090  Z=    5.21  JJ=  127921  DL=   900
A===      111      112      113      114      121      123      124      131      132      133      134      141      143      144      211      213      214      223      224      231      233      234      243      244      313      314      323      333      334      343      413      433
B===      222      122      422      322      212      412      312      242      142      442      342      232      432      332      221      421      321      411      311      241      441      341      431      331      424      324      414      444      344      434      423      443
RRR=   25.791    1.319    2.002   -0.057    0.555    0.063    0.029   -0.510   -0.305   -0.196    5.819   -0.949    1.750   11.062    0.761    0.153   -0.056    4.592   49.763    6.674    3.212    5.844    3.086   -4.661    0.126    0.012   -1.244   -1.056   18.637    5.792    2.892   -0.009
X1==    4.308    1.855    1.481   -0.188   -0.501   -0.117    0.814   -1.010    0.567    0.284    2.309   -0.188    3.470    2.095    1.070   -0.117    0.082    1.653    5.174    2.617    1.858    2.228    0.954    2.608    4.081   -0.014   -0.522   -0.760    5.562    3.538    1.147   -0.004
X2==    5.987    0.711    1.352    0.305   -1.109   -0.538    0.035    0.504   -0.538   -0.689    2.521    5.053    0.504    5.281    0.711   -1.311   -0.686    2.778    9.618    2.550    1.728    2.623    3.235   -1.787    0.031   -0.840    2.384    1.390    3.351    1.637    2.521    2.208
CD1=        8        4        5        2        1        2        3        1        3        4        7        2        9        6        3        2        2        4        8        6        6        6        4        6       11        3        2        3       15       11        5        4
CD2=        7        2        3        2        0        1        2        2        1        1        6        8        3       11        2        0        1        6       17        5        5        7        8        0        2        1        6        5        9        6        6        7
AAAGCAAGGCAATCTATATGGGTTTCCCGAAAAGGCTTGCAAAAGTCCTCTCGCCGTTTAAAACTAAATAAAACCAGTCCGTCAGTCCAAACCAGGTGGGGCAGGACTTCACCCGAAAGCAACTCAGGATTTGAGGACAATCCCTTTCATGGCCAAAGCACAATTCTTATCGGACCGGCAACGCGCTGAAAAAGGAAAACGCAATCTGATTCGCGCCGATCTTTCCTGGCAGAGCCTCGGCGGAGCCAATCTGACAGGCGGGAACCTGCGTGGAGCCAATTTGTCTCATGCCAATCTGGCCGCCGCCAACCTGAGCGAGTGCAACCTGTCCGCAGCCAACCTGACCGGAGCCAATCTGCAAAACGTGAAACTCGACCGCGCCGTCCTGACCGGGGCCGATTTCACCAAAACCGACCTCACCGGCACGTTCCTGAGGAACGTCGATTTGAGCCGCGTCCGCAACCTGACACGGGCGCAACTCAACACCGCCATTGTGGACACCGCCACCACCAAGCTGCCCACTTACCTGAGCAAGGGGGGATGAGCCCGACCGCAAACGGATTGAGAAGCCGGGGCGCCAACCCGGCTTGATCCCACCGTTCGATTTCATTCAATACGGAAATCTAAGGGGTGAGCGCACAGCGGAAACCGACGTAGTGGTACTGGTAATGAGGAAGGCTTAAGATGCGGTAAGCGGTCTGCAACGTTTCTTTGCCGTTGCGCCAGGAACCGCCGCGCTGAACCTTGCCGCCGTTTTCGTGATCGCTCGCCGTCCACTCCCACACGTTGCCTGCCATGTCGTAGAGACCGAATGCGTTCGGGGGTTTCTGGCCGACGGGGTGCGTCTGTTTGTCCGCGTTTTCCTTGTACCAGGCATGCGCGTCGGCGCTCGCTTCACCC
KOK=        16
KK=  130231  LL=  130860  Z=    4.93  JJ=  130141  DL=   630
A===      111      112      113      114      121      123      124      131      132      133      134      141      143      144      211      213      214      223      224      231      233      234      243      244      313      314      323      333      334      343      413      433
B===      222      122      422      322      212      412      312      242      142      442      342      232      432      332      221      421      321      411      311      241      441      341      431      331      424      324      414      444      344      434      423      443
RRR=    4.538   16.596    0.019    1.738   -0.003    3.603    0.071    4.020    1.380    0.185    3.511    0.312   -0.334    0.017    0.826    0.345    1.317    0.148   -0.026   40.079   -1.102   11.697   20.209   17.066    0.149    0.170    1.893    0.110   21.120    3.059    0.675   -0.429
X1==    3.430    3.965   -0.498    1.965   -0.018    2.286   -0.263    4.237    0.557    0.569    1.346    0.353    0.645    0.007   -1.014   -0.307   -1.146   -0.119   -0.076    5.745    1.649    3.277    4.045    4.972   -0.117    0.645   -1.354    0.066    3.188    1.969    0.645   -0.467
X2==    1.323    4.186   -0.038    0.884    0.186    1.576   -0.268    0.949    2.476    0.326    2.609    0.884   -0.518    2.498   -0.814   -1.125   -1.149   -1.235    0.346    6.977   -0.668    3.569    4.997    3.432   -1.272    0.264   -1.397    1.656    6.626    1.553    1.045    0.919
CD1=        5        5        1        4        1        4        1        7        2        3        4        2        3        2        0        1        0        1        1        8        4        6        7        8        2        3        0        3        8        6        3        2
CD2=        2        5        1        2        1        3        1        2        4        2        5        2        1        5        0        0        0        0        2        9        1        7        9        7        0        2        0        5       13        5        3        4
ATCCCGGTCTCGCGTTCGTGGTGACCAATCCCTTCCTCTTCGTGCCCGATTACAAAGTCGATCTCACTGCCGCCGACAAGACGGAACTGGGCATCGGCGCCAACGACACGCTGGCGGTGCTGGTCATCGTACGCATTCCGGAAGATTACCGGCAGATGACGGCCAACCTGATTGCGCCGGTGGTCATCAACGAAGCGCGACGCCTGTGCAAGCAGGTGATCCTCACCCATCCGGATTACGACACCCGGCATTACCTCCTGCCGGAATCCGTCCGCAAAAACTAAAAAAGACGTCAGCGCACAGGGGCTGGGGAATCCTTGCCGAATTTCAAAAGGTGGGCTTCAAACTCAGGATAGGGGCTGCGCACATCGACGTAAATATAATGCGCCCGCGAGTTGGAGTTCAACGCGAAGTTGAGTCGGGACACCTGCGTGCCGTCCACAAACATGACGTCGGTGGCGGTGCCCGCAGGACGGAAATCCGGATGCGCGCGCACGAAATCGATGAAGTGCTCGAAGCCCTGCACGCATAATGCGGAAGCGAGGTCCACCAGATCGCACACCGCACGCAGGCCGGTGGCGTTGTTTTTGATGAGCCCCTCCAGTTTCTCGGCACGGGTCACGGCTTTTT
KOK=        17
KK=  135361  LL=  136500  Z=    5.09  JJ=  135301  DL=  1140
A===      111      112      113      114      121      123      124      131      132      133      134      141      143      144      211      213      214      223      224      231      233      234      243      244      313      314      323      333      334      343      413      433
B===      222      122      422      322      212      412      312      242      142      442      342      232      432      332      221      421      321      411      311      241      441      341      431      331      424      324      414      444      344      434      423      443
RRR=   11.034    1.601    2.323    0.012    0.534   47.378   -2.387   -0.282   -0.093   14.494    1.245    0.682   -0.226    0.040    0.534    0.962   -0.933   60.766   14.782    0.697    0.089    0.304    0.266   -1.649   39.324    2.710    1.145    0.979    1.678   18.205   26.918   22.529
X1==    3.285    1.391    0.644    0.008   -1.177    6.603    2.673   -0.752    0.526    2.560    1.007   -0.705   -1.245   -0.043   -1.177    0.526    0.603    8.903    2.488   -0.824    0.221   -1.325    0.309   -1.273    9.723    3.821    0.754   -1.054    0.808    6.154    3.821    5.263
X2==    3.359    1.151    3.609    1.565   -0.454    7.175   -0.893    0.375   -0.177    5.662    1.237   -0.967    0.181   -0.940   -0.454    1.828   -1.547    6.825    5.940   -0.845    0.404   -0.230    0.861    1.296    4.044    0.709    1.518   -0.929    2.077    2.959    7.044    4.281
CD1=        5        3        3        2        0       12        6        1        3        8        5        1        1        3        0        3        3       16        6        1        4        1        4        1       21       10        5        3        7       19       10       17
CD2=        6        3        8        5        1       13        1        3        2       14        6        1        4        2        1        5        0       12       11        1        4        3        5        6       11        5        6        3       10       12       17       15
GGCGATGAAGTCCCTGCCCTGCCGTAGGGCATCGAGTTCGTAATGACCCGTGGTGCGCGATTCCAATTCCACCCATACCCGTTGCGTGCTCCCTTCAAACTCCGTCAACACGTGTTCCCGAAGGGCCGCTAGGTCTTCGGTGTTTTGCAACAAGCCGTGCACCCGGGTGCGGCCGGTGAGGGTCCACTCGACAACCAGGTCGCGTCCGGCGATTGCGGCCAACCGGTTGCGGCAGGCATCCACGATGCGGGCGGCCACCGCATCCGCCGTATCGCATCCGGTCACATCGAGTTGCTCCCTTATAAAGCGCACGGTGTCCACCGCGTGAAACACGATGTCCGGCGTTTGGCCCTTCTCCAGCGCCACCAGGAAGCATCCCTTTTCGCCACCTTCCTTGAAATGCCGCGCCTGCGGGTTGCCGCTGTACACCACCGCCGGGTGTGCGTCGCGCAACACCTGCCACGCATGGATGTGACCCAGCGCCCAGTAATCGACCGCCACCCCGCACAGGTCCTCGATTCTGCACGGCGCGTAGTTGTCGTGATTGGTGTTGCCGCCGACGTTCGCATGCAATACGGCGACCGTCGGCACGGTTGTGTCGATGCCTGAAAACAACGGCACCAGGGTTTCGCGTACTTCTTTTTTCGGGTAACTGGTACCGGAAATTTCAGCAACAACTCGCCCATCGCGTCCGACGGGAAACGACGCGACTTCACCGCCGGGGAACACGTGCACGCCTTCCGGCCATTGCAAAGTATGGGACCAGGAACTCAAAGGATCGTGGTTGCCGTGTGCGATGAACGCGGGAATGCCCGCCGCGCTCAGGCGGTCGAGTTGGTGTTTGAAACGGAACTGTGCCTGCAGACTTTTATCTTCGCCGTCGAACACGTCGCCCGCGATGATCACGGCATCGACCTTTTCATTCAACGCAAGGGTGACAATGTTGGCGAAGGCTTCGGAGGTCGCGACGCGCAGGCGGTCACGCATGGCGTCATCGACGCCGTCCAGTTTCTTGAACGGGCTGTCGATGTGGAGATCCGAACAATGGATGAAACGGAAGGCAGACACGGCACCGCCTGTGATTGTGAGTGGATTAGGACGAGGAGTCCGGTCTTTCGGACGACCGGTTCATTATAGACC
KOK=        18
KK=  148351  LL=  148890  Z=    4.82  JJ=  148021  DL=   540
A===      111      112      113      114      121      123      124      131      132      133      134      141      143      144      211      213      214      223      224      231      233      234      243      244      313      314      323      333      334      343      413      433
B===      222      122      422      322      212      412      312      242      142      442      342      232      432      332      221      421      321      411      311      241      441      341      431      331      424      324      414      444      344      434      423      443
RRR=   -0.750    0.444    0.537    1.048   -1.633   81.085    0.066    1.077    1.275   -0.005    1.372    1.019    1.407    1.298    0.985   -3.159    1.255   84.389   -3.571    0.389    0.793    0.388    0.431    0.499   -4.007   -0.145   28.435    0.728   -0.290   -0.839   34.924   12.298
X1==    1.525    1.795    1.908    2.924   -1.309   12.226    3.484   -1.499   -1.207    0.092   -1.464   -1.588    1.323   -1.551   -1.309    2.990   -1.279    7.060    2.885   -0.368    2.520   -0.321   -1.180   -0.437   -1.382   -0.070    3.428    1.914    0.911   -0.596    6.898    3.925
X2==   -0.492    0.248    0.281    0.359    1.248    6.632    0.019   -0.719   -1.056   -0.049   -0.937   -0.641    1.063   -0.836   -0.752   -1.056   -0.981   11.954   -1.238   -1.056    0.315   -1.209   -0.365   -1.141    2.900    2.063    8.295    0.381   -0.318    1.407    5.063    3.133
CD1=        5        4        5        7        0       16        6        0        0        2        0        0        4        0        0        5        0        8        4        1        4        1        0        1        0        2        5        4        3        1       12        7
CD2=        0        1        1        1        2        8        1        0        0        1        0        0        2        0        0        0        0       17        0        0        2        0        1        0        4        3       12        2        1        3        6        5
GAATTCAAGGTTGCAGACATGAAACTCAAAATTCTCGTCGCTGACGACAGCATCAGCATCCAGAAACTGGTGGCCATGGCCTTCTACAACGAAGACATGGAAGTCGAGGGCATCAGCGACGGCATCAAGGCCTTCAATTACCTCTCCGATTACAAGCCCGATCTCGTCATGGCCGACATCTATCTCCCCGGCATGAACGGCTTCGAGTTGTCCAAGAAAATCAAGAATTCCGACGAATTCCAGAACATCCATGTCCTGCTTTTGACCAGCGATTTCGAGGAACTGGATGAGATCATGTACGCCGATTCGGAAGCGGACGGCTATATCTCAAAACCGTTCAAGACCGACGAGATCATCCGCATCGTCAAGCGGTTGTTGGACGGTGAGGCTGCGCCGGAACCCATCGCCGAGGAAGAAAACGAAGAATACGAAATCGAGGGATTCGACCCCAATTCCGAGGTCGAAGTGGAAGTGGATGCCGGGGACGAAATCGAAATCGAGGCGGTGGATGAAGAGAACGAGGGGGATGGACCGAATTGG
KOK=        19
KK=  151891  LL=  153000  Z=    5.20  JJ=  151801  DL=  1110
A===      111      112      113      114      121      123      124      131      132      133      134      141      143      144      211      213      214      223      224      231      233      234      243      244      313      314      323      333      334      343      413      433
B===      222      122      422      322      212      412      312      242      142      442      342      232      432      332      221      421      321      411      311      241      441      341      431      331      424      324      414      444      344      434      423      443
RRR=   30.242    4.200    5.378   12.438   -1.073    4.038    1.204    0.089   -1.291    0.265    7.638    0.553    1.261    0.818    0.310   -4.423    2.698   29.808   10.872    0.037    3.939   16.248   -1.260   -1.067    0.054   31.966    5.487   -0.446    2.744   12.843    0.914    2.015
X1==    4.993    2.049    1.957    2.866   -1.647    0.929    1.433   -1.866   -0.969    2.112    5.233    0.740    0.864   -0.856   -0.415    4.094   -1.647    3.761    2.157    0.296    2.343    4.727   -0.969    0.817    0.429    3.595    1.692    1.116    2.112    3.234    4.141    1.551
X2==    6.057    2.049    2.749    4.339    0.651    4.346    0.840   -0.048    1.331    0.125    1.459    0.748    1.459   -0.956   -0.747   -1.081   -1.637    7.925    5.041    0.125    1.681    3.437    1.300   -1.306    0.125    8.892    3.242   -0.400    1.300    3.972    0.221    1.300
CD1=       13        6        7        9        0        4        5        0        1        7       13        5        5        2        2        9        0        7        5        3        6       10        1        4        4       10        5        5        7        9       11        6
CD2=        9        5        6        8        3       10        4        2        5        3        5        3        5        1        1        1        0       19       13        3        7       10        6        1        3       17       10        3        6       11        3        6
ATTCGATAAAGACCAGGAGCGCTTGATCGAAAATAACAATGGGTATATCAGGGATTTGGCACGGGTTTCGGAAATGATTCTCGGTCCCAATATCGAAAAACCGAAAGCCGCCGCGTCCGCAGTTTTAACAGGGCTGGAGCTTTATGTCCCTCTGAAAGGGTTGATGGATTTCGACGAGGAGAAAAAGCGGGTCGAAAAAGAGTTGAAAAAAATCGACAAAGACATGGTATTCTTAAAGAAGAAACTATCCAACCCAAACTTCGTAGACAAGGCGCCTCCCGAAGTCATCGCAAAGGATCAGCAAAGGCTTGAAGAGTTGTCCGAAAAGCAGGCCAAATTGCAGATTCATTTAAAAACGATTGTTGAAGCGACGTCCTGATTCAATCCCCTGCATCGTATTGACGTCTTGATCTTGTTTCGTGGCCGGACTCACGCATGGATGCCACCAGTGAACTGTTGACCCGTGACCAGGTTCCCGAGAACGCAAAGTGGGACCTGAAGGGCCTCTACTCCTCGAATGAAACGTGGGAAGCGGATTTCCTCTCGTTGGAATCTCAACTGGAAACCTACGCTACCTACCAGAGCACGCTTGGGGAGTCCCCCGCGCGGCTGAAGCAGTGCCTCAAGTTTGATATGCAATTTTCGCAGACGCTGGATGCGGTGTACACCTACGCGCACCTTCGAAGCGACGAGGACAAGACGCATCCCGGCAACCAGGCGAATCACGAACGGGTGTCGCGGCTGCTCACGCAATACCAGCAGGCGCGCAGTTTCATCAGTCCGGAGTTGATGGCGATTCCGGAAGAGACGATGAAGACGTTCCTGGAAGACCCGGAACTGGAGTTCTTCCGTTTTCATCTCGAAAAGGAACTGCGGTACCGTCCGCACACGTTGCCGAAATCCGAAGAGGCGCTGTTGGCCTCGGCCTCGGAGGTGGCACAGTCGCCGCAAAAAGCGTTCACCATGCTGGACAACGCCGACCTGCAACTGGGGTCGGTTGAAGACGCCGAGGGGCGCCGGATCACGATCACGCACGGCAATCTGCAAAGCCTTCTGCAGAATTACGACCGCAACCTGCGCAAAAACACGTTTGAGACGTTTTACAAGGCT
KOK=        20
KK=  153601  LL=  154530  Z=    5.23  JJ=  153601  DL=   930
A===      111      112      113      114      121      123      124      131      132      133      134      141      143      144      211      213      214      223      224      231      233      234      243      244      313      314      323      333      334      343      413      433
B===      222      122      422      322      212      412      312      242      142      442      342      232      432      332      221      421      321      411      311      241      441      341      431      331      424      324      414      444      344      434      423      443
RRR=   22.837    0.572    1.730    0.366   -2.374    0.331   -0.102    0.086    0.762    3.485    0.241    1.939    0.991    0.707   -0.220   -3.006    1.009   91.978   11.362   -1.636    1.118   -1.148   -0.193   -1.440    1.381   -1.123    1.321    0.186   21.507   11.820    8.536    7.624
X1==    5.391    0.208    2.111    0.278   -1.322    1.199    1.701   -0.696   -1.502    3.388   -0.164   -1.613   -1.278    0.873    0.208    5.925   -1.333    8.514    1.638    3.224    0.677    1.833   -0.176   -1.345    0.411   -0.164    3.658   -0.602    4.801    2.341    4.289    1.357
X2==    4.236    2.748    0.820    1.316    1.796    0.276   -0.060   -0.124   -0.507    1.029   -1.467   -1.202   -0.775    0.810   -1.059   -0.507   -0.757   10.804    6.935   -0.507    1.652   -0.626    1.098    1.071    3.359    6.831    0.361   -0.309    4.480    5.050    1.990    5.620
CD1=       11        2        7        3        0        4        4        2        0       11        3        0        1        4        2       11        0       12        3        7        4        5        2        0        5        3        9        4       14        9       11        7
CD2=        5        4        2        3        3        2        2        1        1        3        0        0        1        4        0        1        1       19       15        1        5        2        5        6        6       12        3        2       11       12        5       13
TTCAATGAAGCGCTATTGACCCGCTATTACCTCGGCCGCGAATTGAGCCGGGAGATGAAAATCTACCTGCTCTGTCGGGAAATCGACAACTTTCGCGGCACCCTGTACCGGCAGACCATGTTTGCCGAGTTCGAACACCGCATTTACGCGGCGGCGGAAGCCGGAAAACCGCTCACCGTGGACACCTTCAAGGCGCTGTACCACGAACTGCTGACGGTTTACTTCGGCGAGGGGGTCACACTGGACCCGTGCCTCGACCTGGAATGCTTCCGCATCCCGCATTTTTATTTCGGCTTTTACGTGTACAAATACGCGACCGGAATTTCCGCCGCGTATGCGCTGGCCGAACGGGTGACCCAAGGCGGCAACGCCGAACTGGCGGACTACCTGGGCTTTTTGAAGTCGGGCGGCTCCGCTTACCCGATTGACCTTCTCCGCAACGCCGGGGTGGACATGGGTTCGCCAAAACCCGTAGAAACCGCGCTCGGCAAGTTCACCGACCTGGTGGACCAGCTCGAAACGCTGATGGGTTGAAACCCTGCCCCCGGCCAGCAACGCGGACGGTCAAACAGTCCCGGTTCGACATTCCCTGCACAACGGAGGCCTGTCGTTCCGATTAAAAACCTTTCGTAAAGGAACTCAGATCTTGCGAAATTCCAATTCCACGAACCAACCCAACCGGCAGAACAAAAATCGTCCCCGGTCCGGGAAAAACAACGACCAAGGCAACCGTCAGCGTTCTCAAGGCCCCGCCCGCAACCGGCAGGCCACGGAAATGTGGATGGACTCGAAGACCCTGACCTCGCACATACCTCAGGCAAACCGGTCCAACCAGAAATCCAACGGACGCCGCAACGATTCCCAGAACAACGGCAACGGCCGTCATAAAAACCACAATCAGAACGGTCCGCAGAAAAACCGCGCGTCCAC
KOK=        21
KK=  154801  LL=  155400  Z=   10.89  JJ=  154801  DL=   600
A===      111      112      113      114      121      123      124      131      132      133      134      141      143      144      211      213      214      223      224      231      233      234      243      244      313      314      323      333      334      343      413      433
B===      222      122      422      322      212      412      312      242      142      442      342      232      432      332      221      421      321      411      311      241      441      341      431      331      424      324      414      444      344      434      423      443
RRR=   19.811   -0.258    0.912   -0.100   -0.570   -0.313   11.824    1.308    0.293    0.734    0.324   -0.015   -0.079   -0.682   -0.035   -0.372    1.342   37.754    0.337   -0.382   75.546    6.425    2.425    0.712    0.379   -0.079   -0.030    0.295    2.350    3.927   -0.461    1.247
X1==    4.631   -0.223    0.877    1.830    0.678    2.764    4.702   -1.362    0.349    1.141    0.641    0.266   -0.058    1.542   -0.223    0.349   -1.201    7.513    0.707   -0.455    7.940    2.422    0.914    0.295   -1.529   -0.058    0.025    1.269    1.492    0.866    1.340    1.492
X2==    4.278    1.159    1.040   -0.055   -0.841   -0.113    2.515   -0.960    0.838    0.644    0.506   -0.055    1.357   -0.442    0.159   -1.065   -1.117    5.025    0.477    0.838    9.514    2.653    2.653    2.410   -0.248    1.357   -1.231    0.232    1.575    4.533   -0.344    0.836
CD1=        7        1        3        4        2        5        7        0        2        4        3        2        2        4        1        2        0       10        2        1       13        5        3        2        0        2        2        5        5        4        4        5
CD2=        5        2        2        1        0        1        4        0        2        2        2        1        3        1        1        0        0        7        2        2       13        5        5        5        1        3        0        2        4        8        1        3
GCAGGAATACGACATGGATCCGGGCTCTTTGCTCGACCGCGACTTCGACATGGCACTTGCGCAGTTGGACATCCAGGTGGCTCCGGAAGGAGTGGACCGGAAGGAACTCGCTAAAAACATTTACGAGGATTTTCAGAACGCCCCGCGCGCCAAGCGGGACTGGAAAAAGCTGCTGGAAGAGGACAGGAAGGAAAACCAGAAGATTTTCAGGGATTGATTGGGAAGGTTTCCACCTTTTGGTTCGACGGTGCCCCTGCGTCCGCACCACCACTCCGTTTGAAACGCAGGGCCAGGTCCAGAATATCGTCCTCCAGTTTCATGGCCTTTCCGTTCGAACAATTCAAATCGTTCAATAAAATCGAAAACGCAAAGCGTTCTCCATCCATCGACTGAAAATACCCCGACAACGCGCTGACGTGGTTCAGCGTGCCCGTCTTCGCCCGGATTTTCTGCGCGTCCCGGATGCCGTTCATGCGGTCGATCACGCTGCCGTCGATGCCCATCACCCCCAAGGCGGCAATGAACTCCGGAAAGATGGCGAGGTCGCGGTACGCGTCCTCCAGCACCGCCACGATCTGATCCGGCGACACCATGTTCTGC
KOK=        22
KK=  155881  LL=  157080  Z=    4.79  JJ=  155881  DL=  1200
A===      111      112      113      114      121      123      124      131      132      133      134      141      143      144      211      213      214      223      224      231      233      234      243      244      313      314      323      333      334      343      413      433
B===      222      122      422      322      212      412      312      242      142      442      342      232      432      332      221      421      321      411      311      241      441      341      431      331      424      324      414      444      344      434      423      443
RRR=   19.685    2.262    5.725   -0.224   -0.365   -2.983   13.893    0.330    0.026    2.892    7.178    0.387    1.646    4.555   -0.006   -0.288   -0.140    2.087   33.941    0.937   25.092    5.766    1.660    0.074   11.477   -0.658   -1.296    0.433    4.649    1.832    0.036   28.030
X1==    3.462    0.681    4.720    0.810    0.681    3.589    3.307    0.616    0.051    2.345    2.654   -0.419    1.625    1.890   -0.024    1.820   -0.402    4.224    7.076    1.820    3.866    3.729    0.622   -0.246    3.819   -1.463   -1.075    0.389    1.076    0.644    0.081    5.824
X2==    5.687    3.323    1.213   -0.277   -0.536   -0.831    4.202    0.536    0.515    1.233    2.704   -0.923    1.013    2.409    0.236   -0.158    0.348    0.494    4.797    0.515    6.491    1.546    2.667   -0.302    3.005    0.449    1.206    1.114    4.321    2.844    0.449    4.813
CD1=        7        3       11        4        3        9        8        4        3        9        9        2        7        7        2        6        2       10       14        6       12       11        5        3       12        1        2        7        8        7        4       19
CD2=        9        6        4        2        1        1        9        3        3        5        8        1        5        8        2        2        3        3       10        3       14        6        8        3        8        4        5        6       13       10        4       14
CGGATGTATTCGGTTGCGGGGTCCACCACCACGACAGGCGGCTCGCCTGCAACGGGCGCCGGTTCCACGTACACGGTGACGGTGTTGAAGTTGAAGGACAACGCCCCCATCGGCGCGAGGTACGCCTCCGGCCCGCGATAATTCGCCCACGTCGCCACGCGCTCCTGGTCCTCAAAAAAATGATTGTCGGCGATGAGGTTGCCTTCAATTTTCTTGATCGGCAGGTTTCGCAACCCGTTGACCAGCACCCACATCTGTTCCGTCACCAGCCACGGGTCGCCGAAGCCTTTGATGAACAGGTCGCCCTTTAATGTGTCACCTTCAATTCTGCCGTTGGTGTACAGCCGCGTGAAGAAACGGTAGTCCGGCCCGACGCGTTTCAGCGCCATGGCTGAGGTGATCATCTTCATGTTCGAGGCGGGCGTGAACAGCACGTTGCTGTTTTTGGAAAGCAACGTCGTTTTGCGTTCGAGCGAGTACACCTTCATACCGATGCGTGTGGTTCCGTTGCAGTCGCGTTGCAAAACGGATTCGATGTCCGACCACAACTGCACCGCCGCGGGATCGTCGTCCATAGGCTGTGCCGCCGCCACTGCGGCCCACGCCAACGCCGCAAGAACTACCAACAATTGATTGATTTTTATCATTTTATTCAACATGGCCTTCAGATTTTACAAAGGACCCGCGGGCATTGCAATCTTTCATTGGCTTCCACCCAGGGCAACACCCGGGAACAACGCGTTTTTCGCCGCCCGGTTGACCTCCGCCGCCGCATGCGGTAGTTTTAAACCCTCACCCGGAATACAATGCATCCCATAACAAGGTTAGGAGGAACATGAGCTACGATCTGGTTGGCATCGGCAATGCGCTGGTGGACATTGAAGTGCGCGTCAAGGACGATTTCATTCAACAGTACAAGTTCACCAAAGGGGGCATGACCCTGACCTCGCTGGAGGACCAGAACAAACTGCTGGAGGAATTCGACGGCGCGGCGCACAAAATCTCTTCCGGCGGATCGGCCGCCAACACAGTGCACGGCATGCGCGTGCTCGGCGCCAACACGTATTACCTCGGTCGTGTGGCCGACGACCGCTACGGAAAACACTACACGGAGGACATGCAGTCCTGCGGCGTGGGCTTTCCGGGTCCGGACGCGGCGGATACAGGCACCGGCACCTGCCTCATCCTCGTCACGCCGGA
KOK=        23
KK=  157321  LL=  158490  Z=    7.32  JJ=  157321  DL=  1170
A===      111      112      113      114      121      123      124      131      132      133      134      141      143      144      211      213      214      223      224      231      233      234      243      244      313      314      323      333      334      343      413      433
B===      222      122      422      322      212      412      312      242      142      442      342      232      432      332      221      421      321      411      311      241      441      341      431      331      424      324      414      444      344      434      423      443
RRR=   25.321    1.011    2.737   -0.717    0.203    0.284   40.419   -0.308   -0.143   12.308   -1.474    0.606    2.144   10.046   -0.085   -0.617    0.014   12.634   13.449   -0.798   25.508   23.366    3.015    0.324    0.921    0.873    0.297   -0.532   19.441    9.855   -2.012    2.767
X1==    4.693    1.345    3.746    1.061   -1.191   -0.200    6.980   -0.213   -0.200    4.769   -0.963   -0.897    5.187    3.060    0.499   -0.863    0.424    4.473    3.733    1.125    4.808    6.258    3.169   -0.473    0.625    2.112   -0.395   -0.896    3.899    3.495   -0.963    0.672
X2==    5.395    0.752    0.731   -0.676   -0.170   -1.421    5.790    1.446    0.715    2.581    1.531   -0.676    0.413    3.283   -0.170    0.715    0.034    2.824    3.603   -0.709    5.305    3.734    0.951   -0.686    1.475    0.413   -0.750    0.594    4.986    2.820    2.090    4.120
CD1=        7        3        8        4        0        2       13        2        2       13        2        1       14       10        2        1        3        9        8        4       13       16       10        3        5        8        3        4       16       15        2        8
CD2=        7        2        3        1        1        0       10        4        3        8        6        1        4        9        1        3        2        6        7        1       13       10        5        2        6        4        2        7       17       12        7       15
TTTCATCCGGTGGAAAACCGACATCCTGTTCTGCAACGACGTCGAGGCAAAAGCCATGGCCGATTCGGAGGATGCCGAAAAAGCGTTCGACAAATTGAAGCACCTTGCGGGAACCGTCTTCATGACGCGCGGCAAGGAAGGCTCCTGGGTGGGCAGGGACGGCGATGACACCATCGCCGTCAACGCGTTCACGGTGAAGGCGGTGGACACCACCGGCGCGGGCGACCTCTACGCCGCAGGCGCGCTGTACGGACTCAACCAGGGCCTCAGCCTCAAAGAGTCGGCCATCATCGGTTCCTACTGCGCGGCCCAGGTGGTGACGCATTTCGGCGCGCGCATGCCTGCGCACTCGCACACCGACATCAAAAAAATCCTGGAAAGTTATTCGGAGTGAGCCCGGAAGGATATCAGGGTTGGGGACCGGTCTTCGGTCCGCCGGCCGTATCCGCGGGCGGTGCTGGCGGAATGTGTTTGGCCACCCAGGCTCGGCAGTGCGCCGGCCCCAGTTCGCGGAACCCTTTCAACCGCCCGCCCCAGTGCATGGCCAGCAGGCGGTAGCATTCGCGCGCCAGCAGGTCCTCCTTTTCACGAAGCCGTTCCGGCTCGACCCGGATTGAGGTACCGAGCCAGGCGTCCTCGCCGAAAACACGCATGGCGGCGAAGCGGAACGCGCGGTAGCCGTCTTCATAAAACTTGAGGGTGCGTTTCAGGTCGTCGTGTGAACCGGGCCGGTCGCCGTGTCCCGGCACATAGGCGAGGAAATCCATCTGGTTCAACCGTTCCAGCACCAAAACCCGGCGCTCGATGGGCTCGCCTTTTTCCAAATGCGGCACCCAGTTGGGAATGGCACGGTCGGGAAGCAACCCCACTTTCAGGTCCGGCACGAGCACCAGCGTGTCGCCGTTGCCTTCGCCGCCGATGTGGTGTAATTCCAGCGTCATGAATTCGGTCGCCAGCCGGTAATCAGTGGTGAAGCTCATGTGCGGCAGCGGGACCTTTGCGGGGTTGTTTTGCTTCAGGCGGAGGGCGATGACCTCCTGCGCGATGACCGTCACCTTGTCGCCGAAGCGCGAGGCGTCGCCGATGTGCCGCGGGCTGTCGTTGGAATACACGATCACCGTCACCGGAAGTTCCGTCACCTCACGCATGGCTTTTTTGATGAGTTCCGCC
KOK=        24
KK=  161341  LL=  162300  Z=    5.66  JJ=  161101  DL=   960
A===      111      112      113      114      121      123      124      131      132      133      134      141      143      144      211      213      214      223      224      231      233      234      243      244      313      314      323      333      334      343      413      433
B===      222      122      422      322      212      412      312      242      142      442      342      232      432      332      221      421      321      411      311      241      441      341      431      331      424      324      414      444      344      434      423      443
RRR=   42.635    1.494    8.742    0.235   -3.327   10.483    0.614   -0.682    0.102    4.711    0.119    0.786    4.925   -1.577   10.129   -0.064    0.905   10.419    0.027    3.987    3.306    0.289    6.675   -0.172    0.279    2.100    1.259    6.488   -0.779    3.999   -0.060   50.722
X1==    7.314    1.495    2.836    0.484    4.828    2.680    1.049   -0.618   -0.691    1.746   -0.150    0.484    1.877   -1.289    2.051    0.433   -1.557    3.074    0.310    2.118    2.755    0.439    2.416   -1.321   -0.584    0.526    1.049    3.576    1.934    1.934    0.526    5.352
X2==    5.830    0.999    3.083    0.485   -0.689    3.911    0.585    1.102   -0.147    2.698   -0.798    1.623    2.624    1.224    4.939   -0.147   -0.581    3.389    0.089    1.882    1.200    0.659    2.762    0.130   -0.478    3.993    1.200    1.814   -0.403    2.067   -0.113    9.478
CD1=       16        6        8        3       12        8        4        2        2        6        2        3        5        0        7        4        0        9        3        7        8        3        6        0        2        3        5        9        5        5        3       10
CD2=       14        5        7        4        2        8        4        4        2        5        1        6        6        5       12        2        2        7        3        5        3        3        6        3        1        8        3        3        1        4        2       13
TCTCTCCGATCATATATCCGTCCTAACTTTGCCTGAGCCATAGAACTTCCCTGCTCTGCAGCTTCACGAAAGGATTTAGCTGCCTTACGAAACCATTCTAAAGATTTTTTCAAATCTTTAGAAAAATTTTCCCCACGCAAGTACATAAATCCCAAAAGCCACTGTGCATCTGCATTACCTTGATTTGCACATGACCTAAGCTTTCCGTACTCGCTGTGTTTATAAGCTTCAAAAGCGTTACATTTATGTTCCTGAGCATTAAGCGGTGTTATAAAAATTAGAATAACGGTAATAGCTATAAAAAATTTAGGTAACTGCAAAGAATTTGCCTCAAAAGTAATTTGCTGCATTGTCAGCTTTTTATATGATTCGAAAGATCCAAGTTAATTTGAGTAATTTATCTCAAGTAAACCTTAAGTTGGACCCATCTTCCAAATACAGCTCAATCGCTTCTTTGATGTTTGCGATGGCTTCTTCGCGGGTTTCGCCCTGGGAAATACAACCACGGAGGGAGGGAACATAAACGGTGAAACCGCCTCCTTCCTGCGGTTCCAGAACGATGGCGAGTTTCATAGAGTTACCCTTGATTGAATAGGGATATTTTTGTGTCCTTAAATTATAGGCATAGTGGGCAAAACTGGCAAACCGGGTTTGAATTTCTCACTTCCCGCCCTGAATCCACCCACCGCAGGCAACCAAACATAACCCTTTGTTTTAAAGCCCTTTCTATCACCCTAACTCTTGACTTTACCGTGAGTTGGGCCTAGAATTTCTGCTTCCATGAAATCCGAATCCGACGCCCGCCAATCCATCTACCTCATCGCCGTCTGCGGCACCGGCATGGCTTCGCTCGCGGGCCTGCTTAAAAAAGCGGGCCACCGCGTTCTGGGCTCCGACGCCAACATCTACCCGCCGATGAGCACCCTGCTGGAACAGATGGGCATCGAAATCCGCCCCGGC
KOK=        25
KK=  176851  LL=  177840  Z=    6.25  JJ=  176821  DL=   990
A===      111      112      113      114      121      123      124      131      132      133      134      141      143      144      211      213      214      223      224      231      233      234      243      244      313      314      323      333      334      343      413      433
B===      222      122      422      322      212      412      312      242      142      442      342      232      432      332      221      421      321      411      311      241      441      341      431      331      424      324      414      444      344      434      423      443
RRR=   40.024   -0.275   -1.277    4.983   -1.943   87.171   -3.011    0.899    0.564   -6.145    3.217   -0.350    0.277    1.785    1.500   -6.442    2.107   56.287    0.010    1.157    5.502   -6.044   -3.524   -0.972   -1.488   14.769   35.612    0.952    0.493   36.987    4.179   10.363
X1==    5.413   -1.148   -0.567    1.755    1.487    6.521   -0.667   -0.567   -0.685   -1.628    3.430    0.219   -1.613   -0.963   -1.148   -1.406   -1.393    8.744   -0.786   -1.406    3.012   -1.707    3.067   -1.692    2.123    7.212    5.970   -0.455    0.612    9.940    2.800    3.203
X2==    7.394    0.239    2.252    2.839   -1.306   13.367    4.518   -1.586   -0.823    3.776    0.938   -1.600   -0.172   -1.853   -1.306    4.583   -1.512    6.438   -0.013   -0.823    1.827    3.540   -1.149    0.574   -0.701    2.048    5.965   -2.091    0.806    3.721    1.493    3.235
CD1=        7        0        1        4        3       11        1        1        1        0        8        2        0        1        0        0        0       15        1        0        8        0        8        0        6       14       13        3        5       23        7       10
CD2=       12        2        6        7        0       22        9        0        1       10        5        0        3        0        0        9        0       11        2        1        6        9        1        4        2        7       13        0        6       12        6       11
GTCGCGCGGCAGGTCGTCGATCTTCACCTCGGACGGATGCGCCGCGGCCTTGAGATCGGCGATGCGTCCGCGGTAATCCTCGAACAGCGTTTTCGAAAACGCGGAAAGGCGTTCGGTCGCAGTCGCTGCATCCGTACTGTCGAGATCCTGTTGAAACCGCGCCACCCACTCCGACGCCTCCGCCACCTCATCCGTCGGCCCGCTTTTTTCCTTCTTGCGCAGTTTGAAACGGATCTTTTTCATCGTTGCCGAAAGTGCGCCGAGCGAAAACGACTCGTTGGAAACTGCGACACGGTATCCATCGATCTCAGGTGCGTAATCGGCGATGAGTTCCATTTTTTCCTGCTGGCTCTCCGGCACCGCTTCAAACAGGCCTTCGACCTTGCCGACGCTGGTCATGGTTTTCAGCCGCTCGTATTTCGCCCGTGCTTCTTCACGGGATTTGGAGATGAACGCCGCATTCCACGACGCACGCTGGGCGTTATCGAGGATTTTCATTTCATAACGCACCGCTTCGATGCCTTCCGCCTGCATGTTGAGCAGGTTGTAATCGAAACGCAGGGACTGAGACGCCCACGCCGACGCCAGCAGGACCGCGAGCGACCCGAAGATGATCAAGTAATAGTGCGCATAAAAACGTTCCATGAGGTTTTCGCGCAGGTCGACGTAGCGGCGCTTGACGTATTTCGGTTTCAGCCAGCGCTCTTCCAGTGAGATGCACGCCGGGAAGGTGAGCACCATGGCCAGGAAACAGAGCAGGATGCCCCCGGCGGCGATGACGCCAAGCTCTGCGATGCCGATGAAATCGGTGAACGCCATGGCTCCAAAGGCGATCGCCGTGGTGATGGCGCCTGCAAGGTTTCCACGTCCGGTTTTCTGCAAGGTCTCGCGCATGGCAGAAAACGAATCGAATCCATTCCGCCGCTCTTCGCGGTAGCGTCCGAGGATGTGGATGCCGAAGTCGATGCCGAGTCCGATGAGGATGGTGGT
KOK=        26
KK=  184651  LL=  185250  Z=    8.50  JJ=  184501  DL=   600
A===      111      112      113      114      121      123      124      131      132      133      134      141      143      144      211      213      214      223      224      231      233      234      243      244      313      314      323      333      334      343      413      433
B===      222      122      422      322      212      412      312      242      142      442      342      232      432      332      221      421      321      411      311      241      441      341      431      331      424      324      414      444      344      434      423      443
RRR=   48.029    0.641    0.035    7.627   -2.097   -1.441   -0.598    0.740    0.587   -0.299    0.109    0.810    0.497    0.013    1.464   -1.441    1.529   58.326    0.808    0.587    0.754   -1.355    0.211   -0.307   -1.293   62.383    3.271    0.669    2.654   13.427   -1.700    2.958
X1==    7.020   -1.089    0.772    3.828    3.563   -0.339   -0.246   -1.089   -1.192    0.514    2.430   -1.040    0.646   -0.153   -1.089   -0.339   -1.138   11.982    0.390   -1.192    0.259   -1.245   -0.427   -0.333    2.219    7.782    2.604   -0.523    2.843    2.843   -1.138    1.208
X2==    6.842   -0.589    0.045    1.993   -0.589    4.251    2.435   -0.680   -0.493   -0.582    0.045   -0.779    0.770   -0.086   -1.344    4.251   -1.344    4.868    2.071   -0.493    2.911    1.089   -0.493    0.923   -0.582    8.016    1.256   -1.280    0.934    4.723    1.494    2.449
CD1=        8        0        2        5        5        1        1        0        0        2        4        0        2        1        0        1        0       17        2        0        2        0        1        1        4       10        5        1        5        5        0        3
CD2=       12        1        2        5        1        7        5        1        1        1        2        1        3        2        0        7        0        7        4        1        5        3        1        3        1       13        3        0        3        8        4        5
ACCCAGCCGCGTGTCCTGAAACGTCTCCACCAGGCTGGACTGGTACTCTCCTTGCGGAGTTGATACGCGTTCCGATTGTTCCTGTTTCAGGTAGTAAACGCACTTTTCACGCAGGATAAGGCCTTTTTCCCATGGGCCTGCCTGGCCCCAGCGAAGGCGCTCGGCCAGCATGCTGGACAGGCGGTTGGTATAGCGGATGTTGGAAACCGCTTTGGCATGATCTTCCAGACGCGCTTCCCGCGCCTTTTCCATTGTTTCCTTGCGTTCCCGCCTCTGTTCCAGACGAAACTTCGGGTCCTGTTTGAACTGTTTCTGCCAGCGTTCATAGCGTTCAAGATAAAGCTTTTTCATTTCGATGTCTTCCAACTCGGAAAACTGCCGAAACGCCTCGAGGAAGTGCAATTCTTTTATTTCTCCCACCGCCTGCTGGTAACGGAAGGCGTCTTTATTTTTCAGGCTCTGAAAGTAAGGCTGGAAGTAATAATAGGCCATCACCCCAAAGGCGATGAACATCAACGAAGCGTAAAAACCAGCGATGATGAGTTTTTCAAGCAGGAGCACCGAAAACCGGATTCTCGGCAATTTGAATTTGAACCTGGA
KOK=        27
KK=  190441  LL=  191250  Z=    8.22  JJ=  190321  DL=   810
A===      111      112      113      114      121      123      124      131      132      133      134      141      143      144      211      213      214      223      224      231      233      234      243      244      313      314      323      333      334      343      413      433
B===      222      122      422      322      212      412      312      242      142      442      342      232      432      332      221      421      321      411      311      241      441      341      431      331      424      324      414      444      344      434      423      443
RRR=   58.858   -1.105    8.351   30.961   -1.019   -2.060    0.164   -0.171   -0.479    3.498    2.907    0.576   12.040    2.112    0.244    0.612    2.168   14.876    7.128    1.659    1.714   -0.483    3.096    4.166   -0.458   -0.017   -1.353   -1.086    8.325    0.712   -0.017    6.029
X1==    8.599   -0.322    3.064    6.563   -1.599   -0.777    0.070   -0.519    0.608    1.017    3.291   -0.992    2.608    0.751   -0.322   -0.777   -1.391    2.755    2.195    1.300    0.903   -0.486    1.891    1.297   -1.574   -0.124    1.654    2.067    5.300    0.854   -0.124    1.595
X2==    6.844    3.427    2.725    4.717    0.637    2.653    2.355    0.330   -0.788    3.441    0.883   -0.581    4.617    2.815   -0.758   -0.788   -1.559    5.399    3.247    1.276    1.897    0.994    1.637    3.213    0.291    0.137   -0.818   -0.525    1.571    0.834    0.137    3.780
CD1=       19        2        8       13        0        1        2        2        3        4        7        1        6        3        2        1        0        5        4        4        3        1        4        3        0        2        4        5        9        3        2        4
CD2=       10        7        5        8        3        6        6        2        1        6        3        1        8        6        1        1        0       12        9        4        5        4        5        8        2        2        1        1        4        3        2        7
TTTTAAACGAAAGGAGTTCTTGATGGCAACCAAGAAGAAATCCAAAGCAAAAACCAAGACCAAGACCAAGGCTAAGGCGAAAACCAAAGCCAAGGCGAAAACGAAAAAGAAAGTAACAAAGAAAAAAGCAACAAAGAAAAAGCCACGAAGAAAAAGGCTACCAAGAAAAAAGCTACTAAGAAAAAAGCGACCAAGAAGAAGGCAACCAAAAAGAAAGCGACCAAGAGAAAAGCTACGAAACGGAAGAAGAGCTGAGGTTGCTCCCGCTTACTTGGTATTGATTTGGGATTGTTTCTCTTTTACAAGTTCGAAGGTTGTATTCAGGGAAATCTCAAAGCAGTTATTTGCAACTGGTATCGTTTCAGCGCCCAAAATTTTCCTCTCCTTCTGATTCATCATTCCTTTTTGCGCGTTTTCCCTGCCCTTAGCGCTCCAGTAACTCCTTATATTCGTTGATTTAGGCAGAAAGCTCCAGAAACACCCCCTTGAGATACGCTCCTTCCCGGAAGGTCACCGGGTGATCCGGTGCATGTCCCGTTTTGATCTGGCTTCTGGCGGTTCGGCCCGCGGATTTCAGTCCCTGCTCGACTGCCCGGTAAAACTCATCCGCTTCCACCGGAGCGGAACACGACGCCGCGAACAGAATCCCGTATTTTGAGGTCACCCGGGCCCCCAGTTGCACCAGCCGCTGATAAGCGCGAAGCGCATTCGGCTTGTCCTTTTTGCTTTTGGCGAACGCCGGTGGATCCAGGATCACCAGGTCGAATGTTTTGCCTTCCGTATGCAGGCGTTCCAGCACTTCAAATGCAT
KOK=        28
KK=  217381  LL=  217830  Z=    5.22  JJ=  217261  DL=   450
A===      111      112      113      114      121      123      124      131      132      133      134      141      143      144      211      213      214      223      224      231      233      234      243      244      313      314      323      333      334      343      413      433
B===      222      122      422      322      212      412      312      242      142      442      342      232      432      332      221      421      321      411      311      241      441      341      431      331      424      324      414      444      344      434      423      443
RRR=   20.590    8.699    2.359    2.284    1.618    2.781   -1.679   -0.059   -0.429   15.474    0.053    0.164   -0.239   -0.020   -0.002   -0.125    1.151   28.941   -0.014   -0.429   -1.562   -0.973    1.179   -0.119    0.220    9.600    0.507   -0.468    1.307   12.717   -1.073   15.037
X1==    5.089    4.345    2.063    0.863    1.615    1.322   -1.033   -0.411    0.479    2.484   -1.143   -1.056   -0.254    0.055   -1.116   -1.207   -1.033    5.717   -0.006    0.479   -1.307   -1.117   -1.117    0.097    0.955    3.301    2.600    0.677    1.233    6.175   -1.143    3.704
X2==    4.046    2.002    1.143    2.647    1.002    2.104    1.626    0.143   -0.896    6.231   -0.046   -0.155    0.938   -0.360    0.002    0.104   -1.114    5.062    2.434   -0.896    1.195    0.871   -1.055   -1.234    0.231    2.908    0.195   -0.691    1.060    2.060    0.938    4.060
CD1=        7        6        4        2        3        3        0        1        2        5        0        0        1        1        0        0        0        8        1        2        0        0        0        1        3        5        5        3        3        9        0        6
CD2=        5        3        2        4        2        3        3        1        0        7        1        1        2        1        1        1        0        6        4        0        2        2        0        0        1        4        1        0        2        3        2        5
ACCGGCGGTGGTGGTGAACACCCGCGCCCCGCCAAAGGCCGCGCCGGCACATTCGCCCATAACCGCGAATTCGCTCTCACCCCGGAAATAATCCCCCAGATAGCCTTCGGCGTACAACTCGCCAATCAGCGCCGCCGCTTCACTCTGAGGGGTGATCGGATAAGCCACCGAAATATCCAGGCTGGACCGTTTGATGGCTTCGCGAATAACTTCGGAACCGGTCAGAAACGCTGGGGTGCGCTCCGCGTCAAAGAACATCTCGTTCGGGTCCGTAAAAACCTGACCCTTCTGGTTCTTGTGACCAAGCTCCACTGTTTCCGACAAAAGAATTCTTTTGCCCTGGGTTTCAACCTTTTTATTCATAAAATCACTCCCTCATTTTTTGAAAAAGAGCGCTTGTATAAAGCGGATTTACAAATTCAAAATTATATTCTTAATCAGGAACCTTCA
KOK=        29
KK=  241021  LL=  241800  Z=    5.61  JJ=  240781  DL=   780
A===      111      112      113      114      121      123      124      131      132      133      134      141      143      144      211      213      214      223      224      231      233      234      243      244      313      314      323      333      334      343      413      433
B===      222      122      422      322      212      412      312      242      142      442      342      232      432      332      221      421      321      411      311      241      441      341      431      331      424      324      414      444      344      434      423      443
RRR=   28.352    0.164    3.711    3.915   -0.344   -0.855   -0.308    0.379    0.049   10.836    6.800    0.800   -0.280    1.351   -0.727    0.402    1.889   15.995   -1.480   20.070    0.812   12.809    4.512   16.027   -0.086    0.589    1.210   -0.710   49.648   -0.194    1.303   -0.233
X1==    5.094    2.233    1.871    1.320    0.524   -0.583    1.975    0.293    1.690    2.745    2.369    0.479    0.876    0.315    0.524   -0.583   -1.255    2.967   -0.533    3.963    1.172    2.878    1.445    4.779    0.645   -0.616   -0.845    0.838    8.388   -0.218   -1.362   -0.880
X2==    5.566    0.074    1.983    2.965   -0.657    1.468   -0.156    1.292    0.029    3.947    2.871    1.669   -0.319    4.283   -1.387   -0.690   -1.505    5.391    2.773    5.064    0.693    4.451    3.122    3.354   -0.133   -0.957   -1.432   -0.847    5.919    0.893   -0.957    0.264
CD1=        7        4        4        3        2        1        4        2        4        6        5        2        3        2        2        1        0        6        1        7        4        6        4        8        3        1        1        4       15        2        0        1
CD2=       10        2        5        7        1        4        2        4        2        8        7        5        2       10        0        1        0        9        6        9        3        9        7        8        2        1        0        1       12        4        1        3
TGCCGGAAAACCGGTTTCCGTTCAACCCGACCGCCAGTGTTTTGAAGTCGATTCCTTCCTTGTCGGTAAACACCATCACCGTTTCGATGGTGTTGGGCACCGCTTCCGGTTTGGCAAGCAGGTCCCGGTATGAATACGAAGCTCCCGTGAGATCGATGGAGCTCTTCAATGTGACCGAGCGCTTCGTCCAGTGCAGAACGGACTCCACCTGAACCACCCCTTCGTACGAAAGTGTTTCCAGGAAGGGAACGTCGATGAAATCCTGTCTTTGAAAATCGGAAGCCGTCGCCTTGAGAACCAGTTCCGCCTTGGGTTTTCCGGGATTAAAGAACGTTCCCTGCAACCGGATACTGGAATCCCCGTAACGCGCTTCGCTGGTCTCAAACGAAACTTTTTTCCCGTCAAAGGCAAGCGATCCGGTCACCTTCTGTAAAGGCCGAAACAGGTCACGGTAGAGAATCGATACGTTGTCGAAACGCACTGTGCCGGTCATTTTGGTTTGTTTTTTCGGGTCGGCAAACCGCTCCTCGCTATACTCGATGTTCAATGTTCCGTCCGATACTTCCATTTTGCTGAGGAAGCGGCCGAAACTTCCGGAAACCGCCGTCGCAGGAATGAACTGTTTCGACTGCAACGCCCCGAGGTCCACCTGCGCCGTGATCTCGGTCTTCACTTCACCACCGGAAAGATGCGTGATCCCGGAAACATCATGAAAACGGTGATTGCGGCATTCCGCCGAAAATTCCGCAAACCGCAATGTCCACCGGGTTGCCTGGCTTT
KOK=        30
KK=  255181  LL=  255990  Z=   11.01  JJ=  254821  DL=   810
A===      111      112      113      114      121      123      124      131      132      133      134      141      143      144      211      213      214      223      224      231      233      234      243      244      313      314      323      333      334      343      413      433
B===      222      122      422      322      212      412      312      242      142      442      342      232      432      332      221      421      321      411      311      241      441      341      431      331      424      324      414      444      344      434      423      443
RRR=   22.587   -0.719    2.400   -2.901   -0.396   -0.007    9.291   -0.031    0.040   15.001    0.217    0.082    0.217    0.247    0.151   -0.365    0.030   93.372    1.385    0.016   14.159    2.059   -0.401   -0.598    3.952    6.998    0.721   -1.551   13.397    2.384    0.483    7.365
X1==    5.704    1.922    1.274   -0.640    0.327   -0.030    3.187   -0.101   -0.030    5.012    0.390    0.097    0.390   -0.760    0.327    0.674    0.922   10.152    1.012   -0.030    3.972    1.144   -0.857   -0.706    2.579    3.645   -1.013   -0.831    2.254    1.103    0.390    3.406
X2==    3.960   -0.374    1.883    4.535   -1.210    0.231    2.916    0.302   -1.313    2.993    0.556    0.842    0.556   -0.326    0.462   -0.541    0.033    9.197    1.369   -0.541    3.565    1.800    0.468    0.846    1.532    1.920   -0.712    1.865    5.943    2.162    1.238    2.162
CD1=        9        4        4        1        2        2        6        2        2       11        3        2        3        1        2        3        3       16        3        2        9        4        1        1        7        8        1        2        7        5        3        9
CD2=        6        1        4        8        0        2        6        2        0        6        3        3        3        2        2        1        2       14        4        1        7        5        3        4        4        5        1        5       12        6        4        6
GCGGCCCTCCGCTTCCAGCGTTTCAAACGGACGCAGGCGGCGCGGTTTCTTGCCGTGCCAGGCCAGCAGCCAGAACATCGGGCCGAAACCGACCACGCAGGCGATCCGTTCACCCGGATACTTTTTCAATACGTCCGACACGAACCCCGGCACCATCACCGAGAACTGGCCGACGCTCATCGCGTTCATCGGCAGGTCCACCACTTCGTAAATCAAAACGCACGAGTGGCGGGCGGGGGTGGATACGATTCCTGTCTGCGATCGGGACATGGGCTTTCCGGTTTCAAAGTGAAAGCGTTTACTCTAACACTGAATCGGCGGTAGGAAATACAAAAATGAAAAGCAATGGAAGAGAAGAATAACCGAGGGCAAAAAGAAACCCGGGCCGGAAATCATTCCAGCCCGGGTTTCCTTTCAGGTAAACCACGCCGGCGGGGACCGGCGACCCTTTCCCTGGCCGGCACACCGGCCTTCCCTGACTAAGGTATGGAAGGGAAAAGAACCCTGGAATCTACGGGACCTGTCCTTGGCAACCCGCACGAAGCCTGCCGCTTCGCTTTTTTCGTTTTTCAGCTTCCGGAATTGACGGGATCCGGATAGTTCAGATCGAGGCGTTGTTTCACCCAGGAAGGGACCTGGGCTTTAGGCGCCGTCACCAGCCCGATGTTATCCTCATTCTTGTAGAACGTGTCCCAGTACATCTTTTCGAGCCGCTCTGAAGAAATGACCTCTTTCAAACTTCCATCCGGTTTGATGATTTTCACTTCGTAAATCATGGTTACCTCCTTCACCCCCCTATTCCGGGTTCGT
KOK=        31
KK=  277831  LL=  278430  Z=    5.75  JJ=  277741  DL=   600
A===      111      112      113      114      121      123      124      131      132      133      134      141      143      144      211      213      214      223      224      231      233      234      243      244      313      314      323      333      334      343      413      433
B===      222      122      422      322      212      412      312      242      142      442      342      232      432      332      221      421      321      411      311      241      441      341      431      331      424      324      414      444      344      434      423      443
RRR=   19.863   12.283    2.668    2.652   -0.712    0.513    2.670   -3.095    0.161    1.976   -0.452    0.157    0.225    1.350    0.106   -0.191    0.128   10.831    1.840    1.294   15.153    0.134    5.350    3.285   -0.583   -0.114    0.363   -0.297   40.163    0.748   -0.791    0.642
X1==    2.895    3.213    1.862    1.370    0.589   -1.217    1.592    2.650   -0.381    0.904   -0.433   -0.337   -0.433    0.614   -0.286    0.454   -0.217    1.510    0.861    0.454    4.309    1.415    1.415    1.722    1.657   -0.433    1.117    0.737    5.697   -1.309   -0.433    3.362
X2==    6.860    3.823    1.433    1.936   -1.208   -0.422    1.677   -1.168   -0.422    2.185    1.044   -0.466   -0.519    2.198   -0.370   -0.422   -0.590    7.175    2.137    2.851    3.517    0.094    3.780    1.908   -0.352    0.263    0.325   -0.404    7.050   -0.571    1.825    0.191
CD1=        5        5        4        3        2        0        3        5        1        3        1        1        1        2        1        2        1        3        2        2        7        3        3        3        4        1        3        3        9        0        1        6
CD2=        9        6        3        4        0        1        4        0        1        4        3        1        1        5        1        1        1       11        5        5        6        2        7        5        1        2        2        1       11        1        4        2
CGGCTTTGCAGGAAAAAGTCGCCGTTGCCCCGGAACCACATTTCCCGGTGCGTCCCGCTCTGGATGACGAAGATGTCGTTGTACCGGCTGCGGGCGTGGGCCAGCACCTTCAAATCCTCGCCCGATCCCTGATTTTTCGTCGGTTGGGAACTCATAGCCCGGACAGAATAGAGAGGCGTTACAGGGGAATTTTTTTCCAAAATTTGCCCGATTGGATCATTTTTTACAAAAATTTTTCTTTGATCCGCCTCTATGATACCATGAGAAGAATTTAAAAATTCCCAATTTTCCCTATGAAATCCGTCCGTTCCAGCACTTCCGAACGGTGAATTTCCTCAAACCCAACCTTTACTCACTTACAACAAGGGAGTGAACCATAATGGCGCAGAAAATATTGAAACATAAAGTCGGATTGGAGCACCACGGAATCCGCAACGTGAAACAGAGCTTCTGGAACCTGAGCACGCCGGAGCTGTACGAGCACATCATCCGGAACCAGGAAGGGCACCTGTCTCACCTCGGACCCGTGGTGGTGACCACCGGCGAGCACACCGGCCGTTCGCCCAATGACCGGTTCATCGTGCAGGAGCCGTCCAGCCA
KOK=        32
KK=  309301  LL=  310200  Z=    6.95  JJ=  309001  DL=   900
A===      111      112      113      114      121      123      124      131      132      133      134      141      143      144      211      213      214      223      224      231      233      234      243      244      313      314      323      333      334      343      413      433
B===      222      122      422      322      212      412      312      242      142      442      342      232      432      332      221      421      321      411      311      241      441      341      431      331      424      324      414      444      344      434      423      443
RRR=   58.725    0.412    0.682    0.471    4.450    0.774   -0.253    2.025    0.306    4.937   -0.195    0.036    0.387    5.054   -0.427    0.154    2.196   23.787    3.721    0.774    0.013    8.517    2.665    4.978   -0.696    0.449    1.244    4.334   23.298    2.541    0.327    3.489
X1==    7.066    0.145    0.514    0.138    3.140    1.109    0.817    3.210   -0.214    2.455   -0.221    0.138    0.439    1.540   -0.604   -0.214   -1.382    2.977    2.188    1.109    0.006    2.963    1.667    1.459   -1.118    1.759    0.591    3.316    5.829    2.914   -0.881    2.331
X2==    8.311    2.839    1.327    3.402    1.417    0.698   -0.310    0.631   -1.429    2.011    0.882    0.263    0.882    3.281    0.707   -0.720   -1.589    7.991    1.700    0.698    2.105    2.875    1.598    3.412    0.623    0.255    2.105    1.307    3.997    0.872   -0.371    1.497
CD1=       11        2        3        2        6        4        3        7        2        7        2        2        3        4        1        2        0        7        5        4        3        7        5        4        1        5        4       10       13        8        1        7
CD2=       14        6        4        8        4        3        2        3        0        5        4        3        4        9        3        1        0       13        5        3        5        7        5        9        3        3        5        4        9        4        2        5
TCGCGATGGCGGCGCGCACATCGGGAAACCCGGCGTTCGGCATGTAGCGGTGCCTGCCCGGTGCAGGGTCCTGCGCGGCTTTGACGATGGCCGCCTTCACCGCTTCCGGCGGTTCCGCCACGGGATTGCCGAGGGACAGATCGAATACGTTTTCCTCGCCGAATTCCTGCTTCAGGCGGATGCCTTCCTCAAACATTTTGCGGATCCACGAAGCCCGCTCCATGAACCCCAACACCTTTTCAGAAATGGCCATGTTTCCGTCCTCGCCGTTTTATTCTTTATCCCCGCCCACGCGGCAGACCAAAAACCGGAATGATACTCCCCCGGGCCCCAAACGCAAACCCGGAATATTTTCCCGTCCGAAGACGCTGGCCCTTTTTCGAAAAACCGATATATTTGAAAATTTCACGGTTCACAGGGACTTTGAGGGTTTCCCCTTCATACAAAATCCGCAATAATTAATGTTCCAAAGCCCGGGTTTCGATAAGGGAGGGACCAGGCGCCAGCATAGAGATTCAAACAAAGCGGTTTCAATTATTTATCACGGCTCCAGGTCAAGCCAAAAGGGTATGAACAGAATTTGAATACCCGAAACAGAAAACTATAATTGAATGCGGTCCCGAACTTCCTGCACCCTCTCTGGGCCTTTCTGAATTTCGCTTGATTGGATCGGCAGGTAACCCCCTTGACATGCTCTATCGATTCCCGAGGCTTCTCTTATTCTTCCTGCTCTTTACCGGGAGCATCTTAACACAGGCCCATTCGGGCTTTGCTGAACCCGGGGAATCGTTTGCGGTGGAAGCGCCGCCGGTTTTTTCGGAGCCGCACGATACCTTGATGGAGGTGCCGCTGGAGGAATTGTTCCAGATCACCGTCACCTCTCCCGCCAAAAAAGAACAA
KOK=        33
KK=  312241  LL=  313050  Z=    4.50  JJ=  311881  DL=   810
A===      111      112      113      114      121      123      124      131      132      133      134      141      143      144      211      213      214      223      224      231      233      234      243      244      313      314      323      333      334      343      413      433
B===      222      122      422      322      212      412      312      242      142      442      342      232      432      332      221      421      321      411      311      241      441      341      431      331      424      324      414      444      344      434      423      443
RRR=    2.341    3.382    0.363   -0.058    0.147    7.041   44.623    0.003    1.901    0.470   -2.116    3.600   -0.228   12.851   -0.519    0.889    0.942    2.677    4.914    1.912    2.046   19.890   -0.042   -0.203   -0.126    4.438   -0.096    0.106    5.694    0.143    6.830    1.368
X1==    1.100    1.201    2.170   -0.641    0.386    4.518    6.227    0.019    2.308    0.378   -0.860    1.568    1.139    2.621    1.201   -1.377   -1.340    0.932    1.807    0.834    1.142    4.679   -0.115   -0.742    1.027    2.473    0.475    0.023    4.343    1.325    3.806    1.928
X2==    2.128    2.817    0.167    0.091    0.380    1.558    7.166    0.167    0.824    1.242    2.460    2.296   -0.200    4.903   -0.432   -0.645   -0.703    2.871    2.719    2.293    1.792    4.251    0.369    0.274   -0.123    1.795   -0.201    4.526    1.311    0.108    1.795    0.710
CD1=        3        3        5        1        2        8       10        2        5        3        1        4        4        6        3        0        0        3        4        3        4        9        2        1        4        6        3        3       10        5        8        6
CD2=        4        5        2        2        2        4       12        2        3        4        6        5        2       10        1        1        1        6        6        5        5        9        3        3        2        5        2       10        5        3        5        4
CATCGCCGAATACACGACGTGGCCTTCATCGAAGCTGGGAGCATCCGACAGTCCGATCAATTTCTGCGTACTGGGTCATGATGTCGAGGGCATGGCCCGGACCATTGACCGGCTCATCATTGAATCCGGTTTTTCCATACAGGGCCGGCCGGTGCATCTGGAAATCCTGTCTCGGGGCATCCTGCCTTTTCTCTCCGTTAACACGGAACTTGCCGAATCGATCCGATCATGCCACCTCCTTTATGTATTGCCCTCCGAAAAAATCCGTTGGGATGACCTCAGGGAACTCATCTCCAGCCGGTCCATCGTGACAGTGAGCGAGATGGAAGGATTCACGAAAAAAGACGGCATGATCCAGTTCGTACTGACGTCCGCAGACAACGGGTCCATGCGCTACACCCTGCACATCAACCTGAAACACTGCCGGAAGACGGGACTGCGCCTGAGCGCCAAATTCCTCAACCTCAAAGAGGCGGTGCGAATCGTCGAATTTCCTGACTGATTAAAATAAGGGTAAGTGTGCGGGAAAGGGGTCAGAACCGACGGCCAATCCAGATGACCGGGCCGATGATGGCATAACGCGGGATGTCTTCTTCGGACAGAATGAACTGCTCGTATTTGGGGTTGTCGGACTTGACGGCCAGCCCCTCACCCGGCAGTCTTTGGAGGCGTTTTAACAGCACCTCCTCTCTTGGCGTTCGCAGGCAGTATATGCCGTCGTCGCGAATGTAATTCACCGAACCGTCGATCAACAACAGGTCACCCGGGGACAAGGTCGGTTCCATGCTGTCGCTGATGGCCTCGATCAGC
KOK=        34
KK=  353131  LL=  354240  Z=    5.18  JJ=  353041  DL=  1110
A===      111      112      113      114      121      123      124      131      132      133      134      141      143      144      211      213      214      223      224      231      233      234      243      244      313      314      323      333      334      343      413      433
B===      222      122      422      322      212      412      312      242      142      442      342      232      432      332      221      421      321      411      311      241      441      341      431      331      424      324      414      444      344      434      423      443
RRR=    9.868    4.896    0.588    6.805   -0.874   -1.434   20.582    2.668    0.117    3.486   -2.111    0.038    0.043    5.078    0.690    1.308   -0.851   39.666   17.981    1.006   10.679   18.148    0.278   -0.321   -0.152    4.852    8.261   -0.694    3.962    1.175   20.006    2.558
X1==    3.271    3.516    0.988    1.905   -0.312   -0.584    3.968   -1.814   -0.584    2.090    1.963    0.107    0.324    2.355   -0.950    1.160   -1.008    4.951    4.883   -1.166    2.316    4.442    0.474    1.359    0.557    0.870    3.906    1.528    1.437    2.433    6.334    2.433
X2==    3.016    1.392    0.595    3.572    2.805    2.455    5.187   -1.471   -0.200    1.668   -1.076    0.354    0.134    2.156   -0.726    1.128    0.844    8.011    3.682   -0.863    4.610    4.086    0.587   -0.236   -0.273    5.578    2.115   -0.454    2.757    0.483    3.158    1.051
CD1=        8        8        5        6        2        2        9        0        2        8        7        3        4        7        1        5        1       11       10        1        8       11        4        5        5        5       11        8        7        9       15        9
CD2=        6        4        3        8        6        6       11        0        2        5        1        3        3        7        1        4        4       15        9        1       10       10        4        3        2       12        6        2        8        4        8        5
CGGCATCGAAAACAAAATCGATCCGGGCGAACCGCTGGACAAGGACATCTACGCCCTCGGCCCGGAAGACCTGGCGAACATCCCCAGCCTGCCGACGTCTCTCGAAGAAGCGTTGGAATGTCTGGAGGAAGATCATGAATTCCTGCTCAAAGGCGACGTCTTCACGCAGGACATCATCGACCGGTGGATCTCCTACAAGCGGGAAAACGAGGTCGCTCCCATCCGCCTGCGCCCGCACCCGTACGAGTTCTACCTTTACTACGACGCGTAATCCGGTCGGAAAAGAGGCAAAGCTTCTACCATTGCAGGTTGCCATTGCAAAACCCCTCCGGATAATTCCGGAGGGGTTTTTATATATGGTAGAGTAATGAACATATTCTTTCTTTCCCAAATGCCGTCATGAATGTTGTCACCCATTTGAGCTCGCTTGTACTGGAAGGCGAAACCTGGTCGGACTCGTGGACCCAACCGCTTTCGGGGGTCGGTTTCGACGACCCCAAAAAAGCCTGGCATAATTTGATGATGCTCAAGGAGCAGGCCAATTTTCACGAGCTTTATCCCGCATTTTTCCCAAGCCTGCTCGAATGCCTGGAACAATGCTACGATCCGGATCTCGCACTCAACAACTTCGAGAGGCTTTCCTCGAAGTTGCCTGACAAGGAGCACTTGTATTCGTTCCTCACGCGCACGCCGGATTTTCTCAATGCGCTCATGATCCTTTTTTCCGGAAGTCAGGTCCTCACGGATTCGTTGCTGCGCCATCCGGAATTTTTCGACTGGCTGGTGGACCCGGAAACGCTGAATACTTCCCGCACCAAAGACCAGTTGTACCGGGATTATTACACGATGATGGACCGGGCTGCGTCCGGCGTCACCACGACCTCCCTGCTCCGCAAATTCAAAAAGCGGGAATACATACGCATTGGCTTGCGGGACCTCATGGGTCGAGCCGACACGCTGGAGACTTTGGAAGACCTGTCGAACCTGGCCGACGTCTGCCTGCAGGTCGCCTATGAATATGCCCAAAGGGAACTGGTAAACAAACACGGTTCGCCCATGTTCCGCGACCACGACGGCAGGGAAAAGGAATCGGAGTTCACCATTCTTGCC
KOK=        35
KK=  355051  LL=  356160  Z=    5.47  JJ=  354961  DL=  1110
A===      111      112      113      114      121      123      124      131      132      133      134      141      143      144      211      213      214      223      224      231      233      234      243      244      313      314      323      333      334      343      413      433
B===      222      122      422      322      212      412      312      242      142      442      342      232      432      332      221      421      321      411      311      241      441      341      431      331      424      324      414      444      344      434      423      443
RRR=   13.110    5.938   -0.466   14.520   -1.368    7.316    0.267    0.162   -0.749   -0.499    1.399   -0.782   -0.305    0.824    2.193   -0.670    2.634  125.587   12.720    2.634    3.709   -1.788   -1.521   -0.607   -1.171   49.497    6.031    0.814    0.328   11.262   10.515   10.651
X1==    3.409    1.020    3.417    5.948   -0.919    3.030    0.760   -1.188   -1.712    1.239    1.906   -1.720    0.283   -0.726   -1.566    3.030   -1.669    8.715    4.635   -1.712    5.195    3.188   -1.268    0.503   -1.401    3.529    1.934    0.796    0.920    4.394    7.857    2.905
X2==    3.846    5.820   -0.136    2.441    1.488    2.414    0.351   -0.136    0.438   -0.403    0.734    0.455   -1.078   -1.136   -1.401   -0.221   -1.578   14.410    2.744   -1.539    0.714   -0.561    1.200   -1.206    0.836   14.026    3.119    1.022    0.357    2.563    1.338    3.666
CD1=        8        4        9       13        1        8        4        1        0        6        7        0        4        2        0        8        0       17       10        0       13        9        1        4        1       10        7        6        6       13       18       10
CD2=        7       10        2        6        4        6        3        2        3        2        4        3        1        1        0        2        0       25        7        0        4        2        5        1        4       26        8        5        4        8        5       10
CTGCAAAAGGAATTCGAACGCCATACCAGTTTTGTCGGCGCCATGTTCGACCAGTTGTTTGCGGAGGACAAGGATCAGAAGGCCGCACACGACACATCGCAGAAATGGGATGCCAGGCAGGACATCGAGAGCCGCTTTTCCGAAGAGTATCTCTCTTCGTATCCATTCAACGATTCCAAGCGGGCATTTCAGTTTCTGTGTTCCCTGCGCGACGGGCCTTCCTCCAAACCCGCAACGGAACGGGGCATTCAAATCTTCTACAAGGTACTTCCCCAAATTTTGAATTTGTGCCGCAAGGTACCCAACGCCAACTTCGCCGTGGAAAACCTGTTGAAGTTTGTCGAGGCCAGCAAGGCTCGCGAAACGTACCTGGACCTGTTCCATGACAACGAAAAGTTCCTGGAACTCCTGCTGATCCTTTTCGGCTCCAGTGAAACGCTTTCCACGTTCCTGATCAAGCAACCCAATTTCATTGACGTTCTTTCCAACGTGGAATCGCTGTACCGGTTCAAAACCCCGGAAAAAATGAAACGCGGGCTGGACGATTTCCTGTCCACCTGTGAAACGCCGGAACAGCGCAACCTTTCCCTGCGCTGGTTCAAGCAGGCGGAGGAGTTGCGTATCGGCATCCGTTACCTCATTCATGAAGCGGACTTGCCCGGCACCCTGCTGGACCTGTCCAACCTGGCGGACCTGTACCTGCGATCGGTCCTGGAGTTGGCATGGAACCGCATTCAGGAAGGGCCCTCTTCGGTCCCGCGCGAAGGATTCGCCATCATTGGTTTGGGCAAACTGGGTGGACGCGAATTGAATTTCGGCTCCGACCTCGACATTGTTTTTGTCTACGAAAATAAAGAAGAAGATCCGGAAAGCGACCTCACCGCCATGACGCTTTATTCTCAACTCGCGCAGGGGATTATTCAATTGTCGTCGGAGAGTTCCGCCGTGGGCCCGGCCTACAAGATCGATACCGACCTGCGTCCGGAAGGAAGCCGCGGAGCGCTGGTGCTGTCGCTCAAAGGCTATAAGGACTACTTCGAATCGCGAGGCCGGATATGGGAACAACAGGCGATGACGCGCGCACGTTTCATTGCGGGGGACAGGGAACTG
KOK=        36
KK=  361411  LL=  362010  Z=    5.28  JJ=  361201  DL=   600
A===      111      112      113      114      121      123      124      131      132      133      134      141      143      144      211      213      214      223      224      231      233      234      243      244      313      314      323      333      334      343      413      433
B===      222      122      422      322      212      412      312      242      142      442      342      232      432      332      221      421      321      411      311      241      441      341      431      331      424      324      414      444      344      434      423      443
RRR=   16.801   -1.041    1.534    2.895    0.036    0.692   -0.150   -0.009   -0.893   -1.284   -0.290    3.054    0.267   42.572    0.554   -0.007    0.281    5.605   -0.454   15.986    1.687    2.849    2.201   -0.008    6.864   -2.494   13.491    1.118    0.949    0.151    1.324   -0.197
X1==    2.778    0.785    0.800    1.837    0.171    1.458    0.273    0.183    0.739    1.473    0.283    4.524    0.283    4.828    2.627    0.020   -0.511    3.829   -0.188    2.896    0.482    0.738    1.657   -0.003    2.194   -1.291    3.851    0.492   -1.096   -0.174   -1.291   -0.174
X2==    6.049   -1.326    1.918    1.576    0.211    0.474   -0.550   -0.047   -1.208   -0.872   -1.026    0.675    0.946    8.817    0.211   -0.367   -0.550    1.464    2.413    5.520    3.503    3.860    1.328    2.552    3.128    1.932    3.503    2.274   -0.866   -0.866   -1.026    1.134
CD1=        9        4        4        5        3        4        2        3        3        4        2        9        2        7        7        2        1        6        1        6        2        2        3        1        5        0        6        2        0        1        0        1
CD2=        8        0        3        3        2        2        1        1        0        0        0        2        2       11        2        1        1        4        6        8        5        6        3        5        4        3        5        3        0        0        0        2
CTCTTTTCAAGAGGCACCCACAGGGTGACGGATTGAGGAGGGGTTACCAATGCCCCTACTTTCTTCCTCTGCTTTACTATGAGAGGGAAAAAGGAAGAGCCATGAATCCCCCTCATCCTGACCTTCTCCCACCAAGGGGAGAAGGAACCTTTAATACCCCCTCTCCCTGGATGGGAGAGGGCTAGGGTGAGGGTGCTCCAATAACCTTACCGCCTTTCACCTACGAATGTGCCATTCAGGCCAAATTTCGATATAATCCCTCTATCGGCATACCTGAGGATGGTTTTTTATGAACGATGAAACTCCAGAAGATCAAACCACCGATTTTGCTCAATCAGAGCAAGAATACAAGAGCATCACACAGGAAGAGTTTGATCGCCTGTATGAAAAACACCATAACTGGCTTGAAGCGAGTAAGCAAATTAAAGACACACAACTTGAAAGTGCAAATAATGTTTTAAAACCCGACTTTAGTTATCATGATTTAAGGGATATCGACCTCAAAGATAAAAATCTCCAAAAAGCCAACCTGAAAAATTGCAATTTCGAAGGCTCAACTTTAAAGGAAACAAACTTAAGCGAGGCTCTCCTTCATAATTC
KOK=        37
KK=  363241  LL=  364050  Z=    5.97  JJ=  363241  DL=   810
A===      111      112      113      114      121      123      124      131      132      133      134      141      143      144      211      213      214      223      224      231      233      234      243      244      313      314      323      333      334      343      413      433
B===      222      122      422      322      212      412      312      242      142      442      342      232      432      332      221      421      321      411      311      241      441      341      431      331      424      324      414      444      344      434      423      443
RRR=   75.285   -0.359    3.860    3.663    0.022    0.351   -1.063   -0.271    0.510    0.063   -0.018    6.520    0.904   17.872    0.129    0.510   -0.121    8.887    1.920    7.038    6.830    5.183    1.036    1.633    0.063    0.800   -5.048    7.141    2.420   -0.259   -0.437   -5.338
X1==    8.857   -0.192    1.590    1.400    0.292    0.297   -1.666    0.458   -0.337    0.121    0.016    2.491    1.447    3.361    1.744   -0.337    2.001    3.547    0.574    2.199    2.117    1.951    3.556    4.108    0.121   -0.700    3.782    1.896    0.810   -0.130   -0.700   -1.071
X2==    8.500    1.864    2.427    2.617    0.074    1.180    0.638   -0.591   -1.513    0.517   -1.143    2.617    0.624    5.317    0.074   -1.513   -0.060    2.506    3.347    3.200    3.226    2.657    0.291    0.397    0.517   -1.143   -1.335    3.766    2.986    1.987    0.624    4.983
CD1=       26        4        6        6        5        3        0        4        2        2        2        8        4        7        8        2        6        7        3        6        4        4        6        7        2        1        6        3        2        1        1        0
CD2=       15        6        5        5        3        4        3        1        0        2        0        5        2        7        3        0        2        7        8        7        6        5        2        2        2        0        0        5        4        3        2        6
ATAAAGAACAAAAATAAACTTTTTGAAGGACATAAAAGGGCTCGACCTAAAAGAAAGAAATTTACGATCAACATATGCATTTGAATCATATTTCCCAAATGGTGAATTCCACGAGGCAAACCTTCAATATGCGAACCTTTCTAATTCTGATTTTCAAGGAGCAGATTTCATTGAAACCGACCTTCGTGAGGCAAACTTTTCGAACACCAATCTAATGTGGGCAAATTTTTCTTCTGCAAATCTTTACAAGTCCGACTTTTCTCAAGCTAATTTAAAAGGCGCGGTTTTTTGGGGGGCTAATCTCAATGGAGCTATGTTTGGCTCAAAACCCTCCACCAATCAGAAACTTAACTTTCCATCCAGTCTAAAAAAGTCACCTGATATAAAAAAATTTCCAAATGGTTTTTATGAAGAAACACAAAAGTTTGGGATTGGGTGGACTAGTCTCAATAAAGCTACGTTACTATTGGCAGATTTTAGGAATGCAAAAGGGCTAAGTAAGGAACAAATTCAGCAGGGAATCGGTTGGGAAAATGCCCTCTACGATAATGCTTTTAGAAAACAATTAGGGATTTCAGACAACCATATTAAAAAGGTCATTTTAAATTTTGTAACTTTTCATTTCCTTGGCTCTCCAAAAGAAAAACAGCAAGAGGAGATCAATAGGTTGATGGACTATTACGGATTGAACAATCGAGAAAACCCCTCCCCAACCCTCTCCTTGAAAAGGGGAGGGGAATAGTTTCCCTCCCGGCGGGGCCGGGCTAGAGGTACGCGCGGTAGTCGACGAAGGGGAAGGCGTTGTCGCGG
KOK=        38
KK=  368581  LL=  369480  Z=    7.91  JJ=  368281  DL=   900
A===      111      112      113      114      121      123      124      131      132      133      134      141      143      144      211      213      214      223      224      231      233      234      243      244      313      314      323      333      334      343      413      433
B===      222      122      422      322      212      412      312      242      142      442      342      232      432      332      221      421      321      411      311      241      441      341      431      331      424      324      414      444      344      434      423      443
RRR=   23.984   -0.843   14.468    1.220   -0.294    8.003    1.340    0.568    0.035    0.373    1.693   -0.315    0.746    0.315   -2.234    2.320    1.265    5.742    0.792    2.880    1.059    5.055    5.771   75.446    0.088   -0.307    1.030   -0.182   18.339    0.412    0.001    0.461
X1==    5.169   -0.379    5.874    4.454   -0.379    4.568    0.411    0.602   -0.155    0.289    0.794   -0.093   -1.046    3.643   -1.004   -1.504   -1.552    2.588    0.167    1.194    1.525    3.513    2.806    9.488   -0.976   -0.433    0.796   -0.120    5.091    1.116   -0.433    0.454
X2==    4.640    2.226    2.463    0.274    0.776    1.752    3.260    0.945   -0.224    1.290    2.133    3.405   -0.713    0.086    2.226   -1.542   -0.815    2.219    4.757    2.411    0.695    1.439    2.057    7.952   -0.090    0.710    1.294    1.515    3.603    0.369   -0.002    1.015
CD1=       13        2       13       11        2        9        3        4        2        3        4        3        1        9        1        0        0        5        2        4        4        7        6       16        1        2        3        2       10        4        2        3
CD2=        7        5        5        2        3        5        7        3        2        4        5        6        1        2        5        0        1        7       11        6        4        5        6       15        2        3        5        5        8        3        2        4
TCTTTTTGTTTATTTTTACTTTGCTTTTCCCGGCGAATCGTTGATACTAGTAAGATCAAACATTCCAACCATTTAACAAATAAAACCAACCCGTGAGGAAACCCATGAGCCATTACATTTTATTGAACGGTTGGATGGGCGCCGACCAGGATGAAGCCACCGATAAAATGGCCCGCGTATTTCGCCTGAGCAACGAAGAGGCCGGTCCCATTGTGGATCTTTTGGCAAACGGCAACCCGTGGCAGTTCGAATATCAGGTATCCGATCAACAAACGGAAGTCGCAAAGAATTTTCTGACCGATCTGGGATTTGAAGTCGAAACCATTCCCGCCATCGTCAAGGGAGGGGCTCCGGAACCCATGCCGCAGGAAATGGCGGCTCCGGCCAAAAAGGCCAAAGGCGGAATGCTGGGTGGACTCATGGCAAAACTTTCAGGCCTGTTCTCGCGCAAAAAGAAAAAAGCCGAACCGGAAATGGAAGCCGCGGCCATGGATCATTCCATGGATATGGATGCTGAAATGAATCAGGACATGGAAGCCGGCATGGATGAGGATTTCGGTTTCGAAGAACAACCCAAACGGGACGACTGAGCTGCATTCTTCTTAAAAGGGTGAGGGGAACCATGAATCATTACATCAGCCTCAATGCCTGGAGTGGAACCGACGTCAACCAGGCCGCCTTTCGTCTGGCCACGATGTTTGCCCTGACGCAGAAAGAAGCGGGACAGGTTGTCAAGCAGGTCAAAAAAGGCATTCCGTGGAGGTTTGCCAATCCGCTCGACAACAAGAACGCCCAGAACGTGAACCACTATCTGTCCAACCAGGGTTTTTCCGTGGAATTGATCCCGATCGACGGTCAGGAATCGAATTCCATGGTCGAAACGGCAAACTCCGTTTATGG
KOK=        39
KK=  375391  LL=  376500  Z=    4.73  JJ=  375301  DL=  1110
A===      111      112      113      114      121      123      124      131      132      133      134      141      143      144      211      213      214      223      224      231      233      234      243      244      313      314      323      333      334      343      413      433
B===      222      122      422      322      212      412      312      242      142      442      342      232      432      332      221      421      321      411      311      241      441      341      431      331      424      324      414      444      344      434      423      443
RRR=    7.413   19.138   -1.560   15.992   -0.061   57.156    3.707   -1.587    0.890   -0.345    0.009    1.090    0.830    0.124    0.753    0.024    2.559   65.272    1.856   -1.643    1.676   -1.097    2.840    0.040    4.291   17.681    7.142    0.006   11.375    1.184   25.355   13.343
X1==    2.980    4.367    3.123    4.927    0.137    9.094    3.001   -1.480   -1.202    3.219   -0.044   -1.929   -0.543   -0.433   -1.676   -0.630   -1.718    6.739    2.429   -1.202    0.830    2.091    1.532   -0.034    0.798    3.451    3.538    0.062    4.931    2.094    4.949    2.094
X2==    2.487    4.383   -0.500    3.246   -0.449    6.285    1.235    1.073   -0.740   -0.107   -0.197   -0.565   -1.527   -0.286   -0.449   -0.038   -1.489    9.685    0.764    1.367    2.019   -0.525    1.854   -1.193    5.379    5.123    2.019    0.094    2.307    0.565    5.123    6.371
CD1=        9       10       10       13        3       19        8        1        1       11        4        0        3        3        0        2        0       13        6        1        5        7        6        3        6       11       10        5       15        9       14        9
CD2=        4        7        1        6        1       11        4        3        1        2        2        1        0        2        1        2        0       18        4        4        6        2        6        1       10       10        6        3        7        4       10       14
ATTTTGAATATGCTGCAAAACGCCGAAGAAGCCATCACGGAGCCGCAGGGCAATATCTCCATACGCACCGACCTCGAAAAGAACAACATCCATCTTGAAATCAGGGACACCGGGCAGGGCATTCCTCCGGATAGCATGAAAAATATCTTTGATCCTTTTTTCACCACCAAACCCTCGGTCAAGGGCACCGGGCTCGGACTTTCCGTAAGCTACGGAATCGTCAAGATGCACGGCGGCGACATCCGGGTAGAAAGCCAGTCGGGCGAAGGCACGCGGTTCACCATCATCCTTCCGGTCAAGGCCCGAAACCTCCATACCGACGTTTTGCAGGATCCGGCGCTTCAGTCATTCAATCAGAATCCGCCGGACTCCGACCCGCCGCACATCTGATTGCAGGAATTGGCCATTTGTGGAAACTGCTTTATAATGGGTTTTTTGTGTCTGCCGTGATGGAAATGCCGTTTGCGGGCAGCACGGACCCCCCAATTCACGAATTCGAAGATGTCCATTTTAAACATACGCAATTGTCTCGACCCGGTGCTTCGCAAAAAATGCGAGCCGGTGAAGAATATCGACGGAAACCTGGTGGCGCTTTCCAATGACATGATCGAAACCATGTTCGATTCGGTGGGCGTCGGCCTCGCCGCAAACCAGGTGGGCATTCCGCAACGCCTGATCGTGGTCGATTTCGGTTTCGATGCCGAAAAAAAGGAAGACCACAACCCCATCATCATCGTCAACCCGGTCATCACTGCCGCGGAAGAAGAGCAGGACGGACAGGAAGGCTGCCTCAGTATCCCGGAGATCGTCGCAGACGTGCCCCGCTTCAAGCGAGTCGAAGTGAAGGGAGTCGATCTCGATGGCAATGACGTGCGTTACGAAGTGGAAGATTATCTCGCCCGCGCGTTCCAGCACGAGCTCGATCACCTGGAAGGCAAGCTGTTCTGGGACATGCTGGGCCGCACCAAACGCGATATTCTGAAGCGGAAGTTCAAGAAACTGCTCAAAGAGCAAGGGGCAGAATGAACCTCGTCTTTCTCGGCACACCGGATTTCGCTGTTCCCACATTGAAGGCCCTGCACGCATCGCGCCACACCGTGCAGGCGGTGG
KOK=        40
KK=    5492  LL=    6481  Z=    6.95  JJ=    5282  DL=   990
A===      111      112      113      114      121      123      124      131      132      133      134      141      143      144      211      213      214      223      224      231      233      234      243      244      313      314      323      333      334      343      413      433
B===      222      122      422      322      212      412      312      242      142      442      342      232      432      332      221      421      321      411      311      241      441      341      431      331      424      324      414      444      344      434      423      443
RRR=   61.231   -0.216    0.248    0.028    1.496    0.019    2.344   -0.227    0.290    0.355   -0.801    0.577    0.397    1.206   -0.216    0.049    0.502    6.963   14.087   44.631    8.155    6.327    1.588   43.531    1.188    3.225    1.389    1.225    8.784   -0.141    0.149    3.088
X1==    7.514    0.509    0.144   -0.113   -1.207   -0.388    4.999    1.548   -0.388    1.039   -0.838    0.379    0.231    1.567    0.509   -1.010    1.071    2.101    4.084    5.833    1.886    2.852    0.716    3.899    1.039    1.301   -0.820    0.366    2.902    0.576    0.766    2.902
X2==    8.149   -0.425    1.720   -0.251   -1.240   -0.048    0.469   -0.146   -0.748    0.342    0.955    1.522    1.717    0.770   -0.425   -0.048    0.469    3.315    3.449    7.651    4.324    2.218    2.218   11.164    1.143    2.478   -1.693    3.346    3.027   -0.244    0.194    1.064
CD1=       23        4        5        4        1        2       10        8        2        6        2        5        4        6        4        1        4        4        6       12        5        6        3        7        6        6        1        4        8        4        5        8
CD2=        9        1        3        1        0        2        3        1        1        2        3        3        4        3        1        2        3       10       11       13       10        7        7       24        3        5        0        7        7        2        2        4
AGTTGCTTTTCGGCTGACCAAGACAGGCCATGGAAGCATAAACCGCACTTGCCAAAGCAAGCAGGCCGATCCCGGAAAGCATTTCAGAAGTGAGGAGGGAATGGATTCCGTTCAATTCTGAAAGTCCGATGGCCAGCCACAAGACTATCCAAAAGCTGGACAGGGTCCCTTTCGCATTCTCAATCACTGCGACGAATGGAAGATGAAATGGGGCCAGCGGCAGGAAGGTCACCGCAAGGAAAAGACCCGCAAACAAACCCAGGGGTTCCCCAATAAAGATAGAACTGATAGCCAGGATGATCGCAACGACAAGGTGGGGAAAGACCAGCTTTTCCCTGATCGAATTGCTTTTCCCACGATTGAACGTGGTGAGGACGTATCCCAAAAGGCCGATCAAAAAAAGCCTGCCCAGCAACCCCTGGTGAAACAGGACACCCAGGCCCAGTCCCAAAACAATCAGGATCGAAGCACTCACGTTGGCAGGCTCGGTCGTGTCACCCTGACCCAGAATGGAACAAAATCCGGAGAGCAGCACCGCGCCTGTCAAAAGGAGAACCGGCCGTTCCAGGCCAAATGCAGACTGCATCATGACCATTCCGCCAGCCAGAAAAACAACCACTGCCAGCCCCAGGGTCTTCAGCCTGACGGGTGAAATTCGCGAAACCTGCCACACCGCCCCCAGAATCACCGGGGCCAGTGCCAGTATAATTGAAATGAAATTTTCTAAAATCATCTTGATTTCCGGTTCTATTTTAAAAACGGTGAGCTACCTTTTGAGCCCATCGCAACAGGTTACTGCCACACCGCACATAGAAAAGGTCCAGATAAAACCGATTGACCAAAAGGATGTACATATGATTGCGGATGGAAACCACCCAGCTCTTCATGAAAACAGACTGGCCCCGGGAATTGGTATAGATGACAACCCAGCCAAAAATGATGAGGAGCGTGGCCAGCAATACGAGCATGTCAAAAACTTTTGGATTGAAA
KOK=        41
KK=    8462  LL=    9271  Z=    4.90  JJ=    8162  DL=   810
A===      111      112      113      114      121      123      124      131      132      133      134      141      143      144      211      213      214      223      224      231      233      234      243      244      313      314      323      333      334      343      413      433
B===      222      122      422      322      212      412      312      242      142      442      342      232      432      332      221      421      321      411      311      241      441      341      431      331      424      324      414      444      344      434      423      443
RRR=   23.509   19.344    2.598    0.323   -1.094    0.938    0.065   -0.311    0.390   -2.887    0.375   -0.025    0.099    2.654    0.994    0.616   -0.846   31.858    4.671    0.510   12.546    0.158    0.158    6.147   -0.223    8.014   -0.207   10.141    4.706   -0.037    2.776    1.097
X1==    4.996    3.425    2.129    0.171    2.031    2.006    0.105    0.252   -1.053    2.535    0.456    0.171    1.118    1.937   -0.758   -1.664   -1.371   10.258    2.205    0.171    2.393    1.023    1.023    1.835    0.886    1.781   -0.294    2.697    1.737   -0.009    1.781    0.573
X2==    4.705    5.648    1.221    1.893   -0.539    0.468    0.617   -1.237   -0.370   -1.139    0.824   -0.144    0.088    1.370   -1.312   -0.370    0.617    3.106    2.119    2.981    5.243    0.154    0.154    3.350   -0.252    4.500    0.703    3.760    2.710    4.303    1.559    1.913
CD1=        9        7        6        2        5        6        2        3        1        8        3        2        4        4        1        0        0       20        5        3        8        4        4        4        5        5        3       10        6        3        5        4
CD2=        8        9        3        5        1        2        3        0        1        0        3        2        2        5        0        1        3        5        5        5        7        2        2        8        1        8        2        5        5        7        4        4
ACGATACACGAAATTAAATTCGTTAGTCAACACCTAATTGAAAAAATAATTTTCAATTCGTTTTTTCTGATTTGAGTTGTAGGAGAAAGGAGGAACGCGTTGTGGTTTCACCAACTACATGGATGCATGATCAATGATTTTTCTTTCCAGGTCATACAGGGCAAAAGGAATTCCGAGGAGGGACCACCACAAATAAACAAAAAAAGCCGCTGAACCCGAGCATGATTCTCATGCCGGGTCCAGCGGCACTCCTTGCAGGGGGACGGAATTCATCCCCCGCCTTTCAGAAATAAAAAAGCGGCTGGAACACAACTTTCCTAAACATTGCGTCCAGCCGCAGGCTGGTGGAGCTGAGGGGGATCGAACCCCTGACCTCTTGAATGCCATTCAAGCGCGCTCCCAGCTGCGCCACAGCCCCAAATTCCAGTTTTTGCGTTCTTTTTCCCCGATCTTACCAGAACTTTCCTTTCCTGCAAGCCCAATTTTTTCGGGACCTTGCCCCCTTCTCCTTCCCGCTTGCCAAGCCACTCGCCGCCTCTATATAATGAAGACCGTACCGCCTTCCGGATTCCACCCTCCGGGGGAACGTCATCCCGGCCCGCCGGCCGTCCGATATTTTTCAGGAATTCCGTGATTACCGACTTCAAACGGCGACTTCGCAACATCTTCATCACCGGGCTGCTCGTCACACTGCCCATCGCGTTCACCGTCTTCATCCTGAACTTCCTGTTCAAGACGCTGGACAACTGGCTGTCGCCGATGTTCACCAAACTGCTCATCTTCGCCGGCGCGCCCATTCCGCCGGACTTC
KOK=        42
KK=   16232  LL=   17011  Z=    5.00  JJ=   15962  DL=   780
A===      111      112      113      114      121      123      124      131      132      133      134      141      143      144      211      213      214      223      224      231      233      234      243      244      313      314      323      333      334      343      413      433
B===      222      122      422      322      212      412      312      242      142      442      342      232      432      332      221      421      321      411      311      241      441      341      431      331      424      324      414      444      344      434      423      443
RRR=   16.605   10.572    5.724    0.840    1.525   40.106   -0.052   -0.376    1.016    2.639   -0.033   -0.768    0.140    0.293    0.422   -0.222    0.772   20.751    3.993    0.311    3.062    0.041   -1.731   -0.152    0.780   18.815    3.509    0.067    5.580   10.603   -2.594    4.200
X1==    3.925    3.493    2.190    0.293   -1.273    4.530    0.092   -1.408   -0.841    2.586    1.806    1.082   -0.192    0.800    0.316   -0.170   -1.378    8.397    1.949   -0.841    1.041    0.227   -1.017    1.911    3.195    3.805    2.745    0.068    2.696    3.823    1.806    1.005
X2==    4.230    3.026    2.613    2.862   -1.198    8.854   -0.560    0.267   -1.208    1.020   -0.018   -0.710   -0.727    0.366    1.336    1.307   -0.560    2.471    2.049   -0.370    2.942    0.183    1.703   -0.080    0.244    4.945    1.278    0.992    2.070    2.774   -1.436    4.181
CD1=        6        6        5        2        0        9        2        0        1        7        5        3        2        3        2        2        0       16        5        1        5        3        1        5        8        8        8        4        8       10        5        5
CD2=        7        5        5        6        0       12        1        2        0        3        2        1        1        3        3        3        1        4        4        1        5        2        4        2        2        9        3        3        5        6        0        8
CTTGCGGAAACGCCTTTCTTCTTTAATGGCAAGCTCAAGCGCGCTTTCATCGGCTTTTAACTGCGCTCCCAGCTTTTCTTTATCTTCCGGACGCGCACCCGTGAGCGTCTTTTCGTATTCCTTCTGCGCTGTGCGCTGCTCCGCCTCCAGCCGCTGGACTTCCAGCTCGTACTGGCGGGAATCGATCGACGCGATCAAATTGCCGGCGCGGATGGTCTGCCCTTCTTCAACAGGCAGGCGACGGACCCGTCCCTCCACTTCGGCGGTGATGAGCACCCGCTGCTCGGCGGCGATGTTCCCAACGGTGCGGATTTCATCAACCACATCCTTGATGATCACATGGCCCACCTGCACCGGCAGTTGCAACTCCCGCCGTTGCGGACGGACCTCTTCCGATTGAGGTTGCGGGCAGGCGGAGACAAACAGAACACCCCCAGCACGGCAACCAGAAAAAGAAGGGGAATCCAGCGCTTCGGCTTTTGGTTGTCGTCGTCCAATTCAAATCCTGAACAATAAGTGATTGATTTTATTATTAGCTACTGGAACACCAAATACAAAAATTTCGCCGCAACCGCACCCTGAAATGTTTGTGTTGCCATTCAAAAATGCGGAGTTGATGTGTTAAATCGGGATGGACCGGTAATGAGACGCGGGAAAACCTGGTTCGGGCACCCTGAAATCTTATCGGAGCCACCGCACCTTTCTTTACCGCGCGCCTTTTCCGTTTTTTGGATCGACACCTGGCCACATGAAGGGCGCTCCGATCAGACTATCCTGCTA
KOK=        43
KK=   20072  LL=   20791  Z=    8.33  JJ=   20042  DL=   720
A===      111      112      113      114      121      123      124      131      132      133      134      141      143      144      211      213      214      223      224      231      233      234      243      244      313      314      323      333      334      343      413      433
B===      222      122      422      322      212      412      312      242      142      442      342      232      432      332      221      421      321      411      311      241      441      341      431      331      424      324      414      444      344      434      423      443
RRR=   53.161   23.056   -1.021    1.071    0.341    0.409    0.265    2.690   -0.584    0.065   -0.129   -0.021    0.032   -0.702   -0.688   -0.584    0.656   -1.062   -1.903   11.459   -0.426   -1.093    3.440   17.407    0.151   -0.000   -0.127    4.778   53.313    2.556   -1.958   -1.298
X1==    6.372    4.067    1.887    0.478   -0.289    0.110   -0.503    2.679   -1.371    0.506    2.864   -0.363   -0.708    3.213    0.582   -1.371   -0.503    4.070   -0.646    3.071    0.897    1.817    3.821    3.532    1.179    0.006    0.267    1.646    8.040    1.356   -0.708   -1.075
X2==    8.343    5.669   -0.541    2.242   -1.182    3.731   -0.526    1.004    0.426    0.128   -0.045    0.058   -0.045   -0.219   -1.182    0.426   -1.304   -0.261    2.944    3.731   -0.475   -0.602    0.900    4.929    0.128   -0.045   -0.475    2.903    6.631    1.885    2.765    1.207
CD1=        8        6        4        2        1        2        1        5        0        3        6        1        1        6        2        0        1        8        1        6        4        5        8        7        4        2        3        6       16        5        1        1
CD2=       12        8        1        5        0        6        1        3        2        2        2        2        2        2        0        2        0        1        5        6        1        1        3        9        2        2        1        6       12        5        6        4
TAACAGCGACAACCAAGACAGGGTAAAAAACAACCGCCAGATGGAACAAAACTCATTGATTCAGCTTGGATTATTTCTCCGGCGGGGAGTCCGGGGTGGCGGGGGGAGGATTTTTTTTCAGACTTTTTTGCGCGCGTCCTGCCGGGCCCGTTTTTTTTTCAACTCGTTCCAGTCGTCTTCCGGCTTTTTCTTTTTCTGAAAACGGTCGCGCTTGGGAAAGTAATTGATTTCGTCGATCATAACAAAGGCCTCCGGGATTCCTTCCCGTTTTAACCACGGTGCGTGGTACAATTTTCGGCTTGAATAACCATTGTGCCATGTCCACGGCACATCCACAAACCCTTTACCAGGCACTTCTCGCCATGCAATTTCTTCTGTTCGACGATTACGTCATTCACGCGGTGCAAAATCAGGACACCCAGGTGCTGGAGCGGTGCAACCGGCGCGACATGCAGGCCTGGGTGATGGCTTCTTCCGTGCCGCTCATCCTGGAACGGCTGTCGGCCACCGGCAAGGCGGATGAATCGCGAAAAGCCCTGGGCGATTTCCTCTCCGCCGTCACCCTGATGCCCGTGACCGGGGAAGAATTGAAGTCCGGCCTGAAATCCGACGCCCCGGCCTATTCCCACGCGCTTGCGTTGGAACTCGCCGCACGTCACAAATTGCAGGGCATCGTCACCACGCAACCGGCGGCGTTCCCAAAATCGGACATTCCCGTAG
KOK=        44
KK=   23252  LL=   24151  Z=    5.21  JJ=   23162  DL=   900
A===      111      112      113      114      121      123      124      131      132      133      134      141      143      144      211      213      214      223      224      231      233      234      243      244      313      314      323      333      334      343      413      433
B===      222      122      422      322      212      412      312      242      142      442      342      232      432      332      221      421      321      411      311      241      441      341      431      331      424      324      414      444      344      434      423      443
RRR=   18.909   -0.945    6.532   -0.929    1.022   -0.030    6.895   -0.080    0.125    5.652    7.007    1.936   16.980    1.289   -0.484    0.909    1.159    8.495   10.164    0.037    6.659   26.591    1.837    0.635    0.204    0.326   -0.447    0.041   16.676    2.855    0.034    0.898
X1==    4.555   -0.254    3.276   -0.499    2.403    0.046    1.607    0.978    1.492    2.132    1.633   -1.285    5.491    1.101   -1.139   -1.401    1.607    3.294    4.163    0.046    1.824    5.608    1.965    0.237    0.253   -0.296   -1.133    0.047    4.892    3.840    0.347    1.208
X2==    4.151    3.724    1.994    1.863    0.425   -0.649    4.290   -0.082    0.084    2.651    4.291   -1.506    3.092    1.170    0.425   -0.649    0.721    2.579    2.441    0.817    3.651    4.742    0.935    2.678    0.806   -1.102    0.394    0.866    3.409    0.744    0.097    0.744
CD1=        6        1        6        1        4        2        4        3        4        6        5        0       11        4        0        0        4        7        8        2        6       12        6        3        3        2        1        4       13       11        3        6
CD2=        7        6        5        5        2        1        8        2        2        7       10        0        8        5        2        1        3        5        5        3        8       10        4        7        4        1        3        5       10        5        3        5
GACTCGTCGAACACGTCGTAGTCGGGAAGCAACAGCTTGTCGGTACGCAAAAGTGTTTTTCCATTCTGAAACACCGTGGCGGTGTTGGTCAGGCGTTTACCGACGGCGCCGTTGTTCTCGCCGACGTGACCCAGCACTACGGCAGGTCCGGTGAGCGTCTGCACCAGCGCGTCCAGCGCACGCCGGTTCTGGATGAGGAAATCGGTTTTGTTGAGCAGGTCCTTAGGCGGGTAGCCGGAGAGCACCAGCTCGGAGAACACCACCATCTCCGCTCCTGTTTCCTTCGCCCGTTCGTGCGCCTGGCGGATATTGCGCACGTTTCCCTCGAGGTCGCCAATGGTGGGATTGATTTGCGCCAGCGCGATTTTCAAAAAAGCTTTCCTTATATAGGGGGAGGCCCAGCCATGTCCGGCCTGCCTGATTCAGACCATATATAGCTTTGTTTATCATAACTTGCCCCGTGGTACAATGTGACCGGGAATTCCGGGTTTTGGCTTCACAAATCTAATGTAGAAACCAATATTTTCCGAAAAGAAACATATCGGGTGCACTCACTGGGAATTTCATGAAAACCTACCTCATCACCGGCGGCGCGGGCTTCATCGGCGGCAACTTCGTGCTGGGATTGCTGCGCCGCGACGACGTGAAGGTGGTCAACCTCGACGCGCTGACCTACGCCGGCAACCTGGACACGCTGGTGGAAGTGATGGACCATCCCCGCCATGTATTCGTTCACGGCGACATCCGCGACCGCGCGCTCCTCAATCAACTGTTCGCCGAGCATCGGCCGCAGGCCGTGGTGAACTTTGCCGCCGAGTCACACGTGGACCGCTCCATCGACGCCCCCGGCGATTTCATCCAGACCAACGTCGTCGGCGCCTTCGAACTGCTGGAGGCGGC
KOK=        45
KK=   32162  LL=   33241  Z=    6.84  JJ=   32042  DL=  1080
A===      111      112      113      114      121      123      124      131      132      133      134      141      143      144      211      213      214      223      224      231      233      234      243      244      313      314      323      333      334      343      413      433
B===      222      122      422      322      212      412      312      242      142      442      342      232      432      332      221      421      321      411      311      241      441      341      431      331      424      324      414      444      344      434      423      443
RRR=    3.876    4.962    5.241   -2.118   -0.067    3.555   13.956   -0.025    1.558    4.392    0.833    3.433   -2.176   26.754    0.504   -0.174    0.562    3.360   21.791    0.649   56.803   27.444    2.374   -0.035   -2.225   -0.114    0.216   -0.224    5.887   -0.459    1.229    2.571
X1==    1.268    1.356    4.412    2.247   -1.445    1.469    2.360    0.155   -1.014    1.346    0.471    0.969   -1.229    8.414    0.656   -0.393   -1.554    0.933    3.804    1.469   10.260    4.025    4.603    0.152    1.346   -0.096   -0.199   -0.226    1.485    1.485    1.037    1.988
X2==    3.056    3.659    1.188   -0.942    0.046    2.420    5.915   -0.158   -1.536    3.263    1.770    3.542    1.770    3.180    0.769    0.442   -0.361    3.600    5.728    0.442    5.536    6.819    0.516   -0.233   -1.653    1.185   -1.086    0.989    3.963   -0.309    1.185    1.293
CD1=        4        4       10        6        0        5        6        3        1        6        4        4        1       17        3        2        0        4        8        5       22       10       11        3        6        3        3        4        7        7        5        8
CD2=        6        7        4        1        2        6       12        2        0        8        6        8        6        9        3        3        2        8       12        3       12       15        4        3        0        5        1        5       11        3        5        6
GGAAAAGATCAACCCGGATATCAATATCGCCGTCAACCTGTCGGTCATCCAGTTCAACTCGCCGGACCTCGTTTCCGAGATCAAGGGCGTCATCCGCGACACCGGCATCGACCCGCAGAAGCTCCAGGTGGAGGTGACGGAGTCGATCCTCATTCAGGACAGCACGCTGGCCATCAACATCCTGAAGAATCTCAACGATCTCGGCATCAAAATCTGCATCGACGATTTCGGCACCGGTTACTCGTCATTGAGCTACCTCAAAAACATGCCGATCGATTACCTCAAGGTCGATCAATCCTTCATCCGCGATCTGACCGATCCCACAAACGAGGCCATCACACGGGCGGTGGTCGCGCTGGCACAAAGCCTGGGAATGAAAACCATTGCGGAAGGCGTGGAAACAATAGAACAGAAAAGTTTTCTTGAGACGATCGACTGCGATGAAGGGCAGGGTTACCTGTTCAGCAAACCGCTGGAAGCCCACCGGGCGGAAGAATTGTTGCTGAAGGGATTGCAGGTCACTTGAAGCGGGAAGTCAACTGCTTGATGACTTTGTCCCAATCCGTACTGTCAGCCTCGCTACCGGTAATGGGACCCATGTGCTGAAACTTTTCGCGCTCATCCCCGGTCAACTCCAGATCCTCCTCGAACAACGCCACATCCTCCTCCTGCAACATTTCTTCGGCGTCGTCCATTTCCAGAAGGGACTCGAATTCTTCCTGTGACAGGGTTTCGTGGTTGACCGATTCCATTTCCTCTTTTCGGTGGCGGGCTCCTTCGTGCAGGGCATCCAGGTACTCCCGCCGCACGTTGTAATGCGCGAAGCGATAAGTACTGATTTCACTCGCCTGTACGAAGTCTTCCGAAGCGAGGCGGAACTGCTTTTCGCGCAGGTAAATCCGGCCGCGATACACGCGTGCCAGGAAATGGTCCGGTTTGAGGCTGAGGACCATGTTCAGGTTCATCAGGCCCCCGGCCAGGTTGTGCCGTTCCAGGTTCTTGATGGCCTGCTCGAAGTGCCGGCGGACCTGCGGGCGCAGGTTTTCCATCAGGATGCAGATCGGCTCCACCACCGGAAAC
KOK=        46
KK=   37532  LL=   38611  Z=    6.51  JJ=   37502  DL=  1080
A===      111      112      113      114      121      123      124      131      132      133      134      141      143      144      211      213      214      223      224      231      233      234      243      244      313      314      323      333      334      343      413      433
B===      222      122      422      322      212      412      312      242      142      442      342      232      432      332      221      421      321      411      311      241      441      341      431      331      424      324      414      444      344      434      423      443
RRR=   11.194   -1.946    2.638    2.803    0.046   42.479   11.521    0.357   -1.887    6.208    0.038    0.364    0.380   -2.854   -1.055   -0.829    2.360   91.431   -0.419   -0.829    3.868    1.905    2.702   -0.590   13.905    5.904    2.768   -0.829    5.901    3.984    8.538   10.589
X1==    5.566   -1.486    1.315    2.539   -0.125    8.092    3.087   -0.830   -1.573    2.047    0.116   -0.756    1.156   -0.849   -0.805    1.004   -1.534   10.324   -0.476    1.004    1.994    1.500    1.500   -0.943    4.585    1.676    0.774   -1.171    1.859    1.859    5.316    3.336
X2==    2.011    1.309    2.006    1.104   -0.366    5.250    3.732   -0.430    1.200    3.033    0.329   -0.481    0.329    3.360    1.309   -0.825   -1.538    8.856    0.881   -0.825    1.940    1.270    1.801    0.626    3.033    3.522    3.574    0.708    3.174    2.142    1.606    3.174
CD1=       13        0        6        8        2       15        7        2        0        8        4        2        6        2        1        4        0       15        1        4        6        5        5        1       13        7        4        2        8        8       14       11
CD2=        3        3        4        3        1       10        8        1        4        7        3        1        3        8        3        1        0       19        5        1        7        6        7        5        7        8       10        5       10        8        5       10
GCCACAGATAGAAGGCGACGGCGACCGGTTGAAGCAGGTGTTCCTGAACCTCATCCAGAATGCCATCGAAGCCATGCCGGACGGCGGCACATTGAAAGTCCTGACGCGTTATCACACGGATTATGCCGTGCGCTCCCAGGTTCACCCCGACCGGCGGAAGACCATCCTGGTCGAGATCGTGGACACGGGTCTGGGGATCACGCCTGAAAACATGAAGCACCTGTTCACGCCCTTTCACACCACCAAAAGTCAGGGAAACGGGTTGGGGCTTCCGCTTTCCCTCAAGATTGTCGAAAACCACCACGGTAAGATAAAAGTCATTTCCCAACCCGGTTCCGGCACCCGGGTGCAGGTGTACCTGCCGGTCAAACAGGAGAATGCATGAACGGTTCGAAAGACATTCTGATCGTGGACGACGAGGAGAACATCCGCTGGCTGTTCACCCAGGCGCTGGAGGATTCGCCTTACAGAGTGGACACGGCCTGCAGTGGCGAGGAAGCACTGCAAAAGATCCGCAGCCAGTCCTACTTCATGGTGTTCACCGACATCTTCATGGAGGGCATCAGTGGCCTCGAACTTTTACAGAAAGTGCGGGACACGGATCACCGCCCGCACATCGTCGTCATGACGGCGCAGGACACGATGAACAACACCATCGAGGCCATGCGCCACGGAGCGTACGATTACATCAGCAAACCGTTTGACTTCGACGAGATATTCAAACTCATCGACCGGGTGGAAAAAAGCCGCGGGGTCGAGGCGCCGGAACCGAGGGCAGAGCAAAAACAGGATGACTTTTCGCTGGAAGCCATCATTGGCAAGAACCGGCGCATGCAGGATATCTTCAAGGTCATCGGCAAGGCCGCATCCACCCAGTTTCCCGTGCTCATCACCGGCGAGAGCGGCACCGGCAAGGAACTTGTCGCACGCGCCCTGCATCACTATTCCGACCGTTCGCACAAGCCGTTCATCTTCATAAACTGCGCTGCCATCTCCCGCGAATTGCTGGAAAGCGAACTGTTCGGCCATGAAAAAGGATCGTTCACCGGCGCGGTGGAATCCAAAAAGGGAAAATTCGAA
KOK=        47
KK=   42512  LL=   43141  Z=    4.95  JJ=   42182  DL=   630
A===      111      112      113      114      121      123      124      131      132      133      134      141      143      144      211      213      214      223      224      231      233      234      243      244      313      314      323      333      334      343      413      433
B===      222      122      422      322      212      412      312      242      142      442      342      232      432      332      221      421      321      411      311      241      441      341      431      331      424      324      414      444      344      434      423      443
RRR=    2.267    1.886    0.526   -0.005    0.799   61.283    4.983    0.648   -1.222   -0.216    0.229   -0.564    0.229    0.966   -0.368   -3.512    1.323   65.935    1.939    1.323   -0.661    1.810   -0.484    0.961   11.537    7.047   12.641    0.265    5.100    4.352   24.627    5.149
X1==    1.485    1.434    0.411   -0.030   -1.167    8.925    3.035   -0.900   -1.290    2.441   -0.955    0.675   -0.955   -0.789   -1.167    3.424   -1.196    5.528    2.022   -1.290    1.422   -1.323   -0.556   -1.226    2.441    2.885    3.560    0.252    1.718    2.880    4.805    2.299
X2==    1.526    1.315    1.281    0.164   -0.685    6.867    1.642   -0.719    0.947   -0.089   -0.240   -0.836   -0.240   -1.224    0.315   -1.026   -1.106   11.927    0.959   -1.026   -0.464   -1.368    0.870   -0.784    4.726    2.443    3.551    1.052    2.968    1.511    5.126    2.240
CD1=        4        3        3        2        0       13        5        1        0        7        1        3        1        1        0        6        0        7        3        0        4        0        1        0        7        7        7        4        6        8       10        7
CD2=        2        2        2        1        0        8        3        0        2        1        1        0        1        0        1        0        0       16        3        0        1        0        3        1        6        4        6        3        6        4        7        5
AGTGATACGGCGCTCGCTCTGGCCGGTCACATGGATGTGGAAATCGTCAGTGCCGACTCCATGCAGGTGTACCGCCACTTCGACATCGGCACCGCCAAGCCGTCCCATGAAGTCCGCGCCCAAGTGCCGCATCATTTGATCGACATTCTCGACCCGCACGAGCCATTCACCGCATTCGACTTCAAACAGCGGGCGCAGGAAGTCGTGCGGGATATCCTCGCGCGTAACAGAATCCCCGTCATGGTGGGCGGCACCGGGTTGTACCTCAAAACATTCATCGAAAACTACGAGTGCGCCGTGGAGCCGGATCCGGAAATCCGCGAACAGGTTCAACGCGAAATTGAAGAACGCGGCCCGGCGGCCCTGCACGATGAGTTAAAAAAGGTCGATCCCGAATACGCAGCCCAGATCGAACCCAACGACCCCATCCGGATCGAACGCGCACTCACCGTTTTCCGCCAAAGCGGGCGGGGCCTGTCCTCCTTTCACCAGACCGACATGGATAATAGAGAAACCGGATACAATTTCGACATCCACCTGTTTCTTCTCGAACGGGAGAGGCAGGATCTCTACACCCACATCAATCGCCGGGTCGAAAGAATGATCGACGACGGGTTGAAAGAAGAGGTC
KOK=        48
KK=   43202  LL=   43891  Z=    4.53  JJ=   42722  DL=   690
A===      111      112      113      114      121      123      124      131      132      133      134      141      143      144      211      213      214      223      224      231      233      234      243      244      313      314      323      333      334      343      413      433
B===      222      122      422      322      212      412      312      242      142      442      342      232      432      332      221      421      321      411      311      241      441      341      431      331      424      324      414      444      344      434      423      443
RRR=    8.945   -0.088   -0.126   -1.683   -0.435    0.205    6.029   -1.864    1.213   -0.556    0.208   -0.081   -0.189    1.094    0.600    0.268    1.272   20.754   14.016   -0.196   -0.279    2.051    2.051   -0.192    7.460   68.032   31.434    0.169    0.047   43.044    4.033    0.736
X1==    5.828   -0.062   -0.100    1.794   -1.035    2.514    2.287   -1.476   -1.320    3.548    0.166   -1.306   -0.445   -0.787   -1.035    3.281   -1.169    2.238    4.735    0.213    0.734   -1.492   -1.492    0.214    1.374    5.670    6.785   -0.268   -0.202    5.602    3.224    1.733
X2==    1.535    1.421    1.263   -0.938    0.421    0.082    2.636    1.263   -0.918   -0.157    1.251    0.062    0.424   -1.390   -0.579    0.082   -1.088    9.272    2.960   -0.918   -0.380   -1.375   -1.375   -0.895    5.430   11.999    4.633   -0.632   -0.235    7.684    1.251    0.425
CD1=        8        1        2        4        0        5        4        0        0       10        3        0        2        1        0        6        0        4        6        2        4        0        0        2        6       12       14        5        4       16        8        8
CD2=        2        2        2        0        1        1        4        2        0        1        3        1        2        0        0        1        0       11        5        0        1        0        0        1        7       16        7        1        2       14        3        3
GCGCAGATGGTGCGTCACCTCGAAGGCGAGATTTCTCTCGACCGCGCGTGTTACGAAATCCAACGCGAAACCCGCCACTTCGCCAAAAGGCAGATCACCTGGTTCAAAAAAATGGAGGCCACCCGCCCCGTCCCGGTCCACGCTGCGGACACGGGTTCCACCCTGGCGGAAAAAGTTCTGCGCCTCCTGCCCAGCACCGTGGCCCTGCTCCTGGCTTTCTGTTTGACCCTGTTGCCCGGGAACGTGAAGGCCGGCGAGGTACAGGAGGAGTACCGCCAGGCGGTGGAAATGATGCAATCCGGAAAGTGGGACCAGGCGCTCCAGCTCCTCCAGCCGCTCGAACAGCAAACGCTGGAAACCGCCACCCGCAAACGCCTCACGTATCTCCTCGCCCGCGTTCATTCAAACCGGCAGGACCACAAACAGGCGCTCAAGTTTTTTGATAAAAGCCTCACCCTGTACCCGGAGGTGGAAGACGACATCCGCTACCAACGCGCCCGCTCCCAGACCGCGCTGGGCCAATACGCGGAAGCGCTGGCGGAACTGGACCGCCTGGCGGTGCGTATTCCCTCCTCACTCTTGTTGCCACGCGTGCATCTGTTGAAAGCGGACATCCATCGTTTGCAGAATCATCCGGAGCCCGCGCTGCGCCACCTGAAGGAAGCCTACCGGCTGATCCACTTCCGCGTC
KOK=        49
KK=   44072  LL=   44611  Z=    5.57  JJ=   43682  DL=   540
A===      111      112      113      114      121      123      124      131      132      133      134      141      143      144      211      213      214      223      224      231      233      234      243      244      313      314      323      333      334      343      413      433
B===      222      122      422      322      212      412      312      242      142      442      342      232      432      332      221      421      321      411      311      241      441      341      431      331      424      324      414      444      344      434      423      443
RRR=    2.481    0.624    0.739    3.559   -0.338   -0.039    1.604   -0.391   -0.886    0.064   -1.526    0.955    0.198    1.629    0.520    1.705    1.085   59.702   -0.570    1.087   -0.300   -0.588   -1.178    0.509    1.935   24.845    2.212   -0.090   -1.669   39.892   14.191    1.041
X1==    4.666    0.142    3.858    2.914   -0.858    0.860    0.805    0.483    0.860    0.125   -0.661   -1.227   -0.661   -1.420   -0.858    1.818   -1.076    7.149    2.116   -1.056    0.495    0.441   -1.222    2.020    0.870    3.733    1.342   -0.234   -0.936    6.194    4.466    2.305
X2==    0.532    4.394    0.192    1.221    0.394   -0.046    1.992   -0.808   -1.029    0.516    2.308   -0.779   -0.299   -1.147   -0.606    0.938   -1.008    8.351   -0.269   -1.029   -0.607   -1.333    0.964    0.252    2.223    6.655    1.649    0.386    1.783    6.441    3.178    0.452
CD1=        6        1        6        5        0        2        2        2        2        2        1        0        1        0        0        3        0        8        3        0        2        2        0        4        3        7        3        2        1       12        8        6
CD2=        1        5        1        2        1        1        3        0        0        2        4        0        1        0        0        2        0       11        1        0        1        0        3        2        4        9        4        3        5       12        5        3
GGGGTCACACCAAAACCATTGTCGCTCCGTGAACGCTCGCGCCGGCTGCGCAAGCTTCTCGGTCAGGCGCGGTTCGAAACTGTCATTCAGGAAGTGCGGTCCCTGATGAACACTTCCAACCGCATTCTGCCCGGCCGTTTTTACTTCATTCTGGCCGACGCGCACCAGGGACTGCGCGACCGCGCCGCGGCCAACGAAGTATTGAACGAATTCATGCGTCGTTATCCCCTTCACGACAAGGTACCGAAGGCGGCGTTCATTGTCGGGCGCAACCTGTGGAACCTGGGCGACCGCGACAGCGCGCTGGAACATTTCCAAAAAGTGGTGGAGGTTGCCAAGCGGCGGGACCTGAAAACCGAGGCGGCATTCATCGTCGGGAAAATTCATGAAGAAGCAAAAAATGAAGAGGCCGCGTTGACCGCTTACCGCACGCTCGTGAAGGACCACGAAAAAACAGAGTTCGGTCAGCAGGCGGCGTGGCAGATCGGCTGGGTCCATTACCGCGCCGAACGCTGGGATGCGGCGGCAGACCAGTTCCGC
KOK=        50
KK=   54932  LL=   55651  Z=    5.66  JJ=   54902  DL=   720
A===      111      112      113      114      121      123      124      131      132      133      134      141      143      144      211      213      214      223      224      231      233      234      243      244      313      314      323      333      334      343      413      433
B===      222      122      422      322      212      412      312      242      142      442      342      232      432      332      221      421      321      411      311      241      441      341      431      331      424      324      414      444      344      434      423      443
RRR=   21.843   -0.102    4.164    0.607   -0.953   -0.340    5.002    3.024    0.054   10.857   -2.089    0.597    0.141    0.463    1.373   -0.272    0.803    1.923    4.647   24.822    6.199   36.833    0.220   12.310    0.056   -0.366    0.851   -1.032    2.583   12.493   -0.012    2.133
X1==    3.158    0.443    2.525   -1.320   -0.388    0.867    1.359    1.178    0.123    4.938    3.340    0.217   -0.103   -0.504   -1.219   -0.621   -1.191    0.414    2.686    4.587    2.468    6.276    0.188    2.314    0.111    0.586   -1.530    0.799    2.042    2.659   -0.103    0.808
X2==    6.916   -0.231    1.649   -0.460    2.458   -0.392    3.680    2.566    0.437    2.199   -0.626    2.749   -1.368   -0.919   -1.127    0.437   -0.674    4.644    1.730    5.411    2.511    5.869    1.169    5.319    0.503   -0.626   -0.556   -1.292    1.265    4.698    0.117    2.638
CD1=        6        2        6        0        1        3        3        4        2       11        7        2        2        1        0        1        0        2        4        8        6       10        2        4        3        3        0        5        6        7        2        4
CD2=        8        1        3        1        4        1        7        4        2        4        1        5        0        1        0        2        1        8        5        8        5       11        4       12        2        1        1        0        4        9        2        6
GAACCAGCCGCAGAAACAAAATGTACCCAAGTGCATTATTTGAAAATCCATCATTGAAGGTCTTGATGCGGTCGCCGAATTTCTTTTCCACCCAGTCCTGAAGCAGGAACCGCGCCACCAGGAACGCCAGCGTCGCGCCTACCGTGGCACCGACATTGACGATGAGAGTCCCCGTCCACGCGCCGAAGATCGCCCCCGCGGTGAGCGTCAGGATCGTCGCGCCGGGAAGACTCAGCGCCACGGTCACGATGTACACGCCGACGAAGCCCAGAATCATCGACCACGTGTTGGCTTTATAAAATGCATCCAACTGGTCACGATGCGTTTTCAGGCTTTCCAGCGACAGAAACCGGCCGAGGTCGAAAACATAAAACGCCGCAATGGCCAGAACAAATACCAACAGCACTGTGATTTTTTTCTTCATGCGTCTCCTCTGGCCGCACCTATCAAACCGGCCGATGGTTTTCGAGTCAGTATAACAGACATCAGGGTTTGACCGTGAACACCTCGGTCTTCGGATGAAACGCGTACCACGCGAACCAGAATCCCACCACGGACGGCAACTCGCGGCCCGTTGTATTTTCAATCACCGCGGTATTGGTTTCCGCATCGAACCGTACGCGAATGGTTTGTCCACCCACTTCATCTTTCACCGGAAGCCGCGCCTTTTCCAATTCCGAAAAAGGCCAAGCCTTGGCCTGACCGTCGATCACGATGCCG
KOK=        51
KK=   55982  LL=   57091  Z=    5.47  JJ=   55922  DL=  1110
A===      111      112      113      114      121      123      124      131      132      133      134      141      143      144      211      213      214      223      224      231      233      234      243      244      313      314      323      333      334      343      413      433
B===      222      122      422      322      212      412      312      242      142      442      342      232      432      332      221      421      321      411      311      241      441      341      431      331      424      324      414      444      344      434      423      443
RRR=   27.964   16.663    5.368    2.242   -3.627   12.052    5.127   -0.733    0.905    1.440    8.082   -0.041    0.024   -0.527    0.537   -0.337    1.777   39.184    1.528    0.020    7.874    0.256   -0.572   -0.033    3.976   28.338    5.210    1.163    3.295    4.980    0.049   10.033
X1==    4.602    4.823    1.457    0.980    2.261    2.948    1.959    1.457   -0.564    0.467    3.534    1.621    0.021    0.747   -1.582   -1.149   -1.070    7.575    0.517    0.021    5.055    1.484   -0.730   -0.629    1.598    7.046    2.378    0.616    2.914    2.914    0.021    2.914
X2==    6.076    3.455    3.684    2.287   -1.604    4.088    2.618   -0.503   -1.604    3.086    2.287   -0.025    1.131   -0.705   -0.339    0.293   -1.661    5.173    2.956    0.925    1.558    0.172    0.784    0.052    2.487    4.022    2.190    1.889    1.131    1.709    2.287    3.444
CD1=        9       10        5        4        6        8        6        5        2        4        9        5        3        4        0        1        1       17        4        3       13        6        2        2        6       15        8        5        9        9        3        9
CD2=       13        8        9        7        0        9        7        2        0        8        7        3        5        2        2        3        0       10        7        4        5        3        4        3        7       10        6        6        5        6        7        9
TTGACTTCCCGCGAAAACACCATGCCGGTGCCGCACAACGGACAGAAGGTGATCACCACGTCTTTCCCTCCAAGACGGTCGTTCACGATTTCATGCCAGTTGAGAATTTTTATGGGGTACGCCTTCGTTTTTCCATGAACCGTAATCCCCAGAACCCGGTCGGAATCTTCCATAAAATCCGCTTCATTCTGATGAGCAAAAACAAAACGCGGTTTGTCGATCGCGGGGATGCCGTCTTTCGGCGGCCCGCCGCTGACAATGTCCTCCACAGGCACGCTGTGTTTGGAAAAATCCCACCCTGCGAACAGGAATAGCATCGCCAGCCAAAGAATTGATTTCGGTAACGCAAGCATGGAATCGTCCTTATGGTGATCCGTTGCGCTCTTAGTCGATGAGGAGAGGGGTTTCCTTACAGCTTTCAGAAAAAGGCAGATTCGTTGTAACAGGCGTTCAACAGTCGTGTTCTTTCGACATGCTCTTCAAACGGTTGTAGAACACGTCCTGAATCTCACGGCGGATTTTGGCGGACTGGTATTCCACCATACTTCCGCCTTTTTCAATGAACCGGATCTGCTGAATGACCCCGGTGCATAGGGGGTTGGGCTTTTTGGCCAGGTTGGCGGTGTGCTCCAGCAACATCAGATCGCAGAACTCGATGCCCGCCTTCACCGTGTCCAGATACTTTGGGTTGACCTTGAAGCCACGGTGATCAATGAGGTGCCGGCTGATATCAAGCGCCATGGTGAAATGCTCTTTTGCCGAAAGATAGTCGCCGTCCAACACCGCCTGGATGGCGCGCATCATCTCAAATCCTTTGTTGCCGGGAAAGCCTTCAATCGGGACATTGGTGAAATAACGCGTTTCATATTCCTTCATCAACTCCAGCGCACGTCGTCGCGCGGTTTTGGGGGACAGCGAATCGCTTTCGGCAAGTCCTTCGTTGGCCGGATTGATCTGTTCGGAAATATAAAACCAGATGAGCGTTTTGAGCGCCAGCGGCCGGGACAGAATTTTATTTTTCAGCGCACGCTCAATGTGTTTGAGTCCCGTCAGGCGCAGGTCCTGCCCCCCCTGCAGAATAAAATTGCCCAATCCCCCCAACCGCGTGTT
KOK=        52
KK=   64682  LL=   65881  Z=    6.28  JJ=   64682  DL=  1200
A===      111      112      113      114      121      123      124      131      132      133      134      141      143      144      211      213      214      223      224      231      233      234      243      244      313      314      323      333      334      343      413      433
B===      222      122      422      322      212      412      312      242      142      442      342      232      432      332      221      421      321      411      311      241      441      341      431      331      424      324      414      444      344      434      423      443
RRR=   49.597    2.203    2.011    7.243   -5.332   -0.170    6.139   -0.082    0.735    7.049    4.324   -0.029   -0.005    0.259   -0.061   -0.591    0.965   46.408    7.114   -0.513    3.436    0.307    1.769   -1.457    0.738   22.423    4.198    0.351    8.795   28.982    4.471    3.705
X1==    6.903    1.147    1.188    1.989   -1.518    0.730    4.099    0.142   -0.476    2.099    1.424   -0.755   -0.066   -0.388   -0.185    2.538   -0.966    8.288    1.542   -0.476    1.410    0.520    1.093   -1.083    3.046    7.387    1.410    0.605    2.673    4.023    2.418    1.323
X2==    7.184    1.920    1.693    3.641    3.513   -0.233    1.498   -0.577   -1.544    3.357    3.036    0.039    0.069   -0.669    0.327   -0.233   -0.999    5.600    4.614    1.078    2.436    0.590    1.619    1.345    0.242    3.036    2.977    0.580    3.291    7.204    1.849    2.802
CD1=       15        4        6        7        0        4        9        4        2        9        7        2        4        3        2        7        1       14        4        2        6        4        5        1       11       19        6        7       11       14        9        8
CD2=        9        4        4        7        6        2        5        1        0        8        8        2        3        2        2        2        1       13       12        4        8        5        7        7        3        8        9        5       11       19        6       10
CCGGGTTTTCTGTTTCCAAACACGAAGGAAGGACCGTAGATGGCGCAGGCGGAACCGGGTTAAAGGACGCACCCCGCGCTGGCGGGCGAGCGATTCCGCTTGGTCGCGGATTTCGAGGAAGGCGTCCAACAGTCTGCCGAGCCGCGCTTCACGCAAGGGGGAATGCGATTTGGGATGAAACGGCGCGGCCACCGATTCCAGCAGCGCGCGGGTGTGGTCCCACACACGTAATTCGGATTCATCCAGCACCCAGCGTGCGCGCAAGGTGTCGCACCGATTCAGCACGGCTTCAAGCGCCGTCTTCTCCGCCGTGTCGGTGCTGGCATCCATGCGTTCGCGCAAACGTTTCAGGCGCGACAGGTTCAGCCAGCCGATGCGCGCGACGCCGTACCCTTTCAACGTCAACACGGCCAGCAGAACGAGCAGAAGCGCCGTGCCGCCCACGCTCAGCCCTGTCACCCAGTCCGCCATCGTGTTTCCTCCACCCCACCCTCTCGCAAACCGCCTGAAACCGGGCCGGTTGGACCCAGCGGGTATGGCGGTTCACATCGGACAATGTTATGATTGAATCGAACTGTTCGGTTAAGAAACCGGTGCGGACGCAGGGGCCGGCTTCTTCTTATCCTCTTCTTTCAAAAGGAAAGCTCGATGCGTACCGTGACCCGGATCTGCCAGCTTTCGGCATTGCTCCTTCTGCTTGCGATTCTACCCCAATGCACGGACAAAAAAAGCAATGAATACGTGAAGGAAGGCCTCAACCACATTGAGGCCCAGGACTTCGGACGTGCGGAGTTGTCGTTCAAACAGGCACTGGAAAAAAATCCGAAAAACGCCGAAGCGCATTATGGTCTGGGGGGTGTATACAATTTTCAGGGCCGGTATGAGGAAGCCAAAGAATCCTTTCAACTCGCACTGCGCTACGACCCGGCACATATGGACGCGCACTACAGCCTGGGATACACCTATGAACAGATGGGAGACCTGGACAAGGCGCAAAAAGAATTCACCACCTACAAACGGCTCAAAAAGAGGTACGACCAATTCATGAAAGACGAGCAGGCAAAACGTTGAATTCCCTTTTATCCAGAGTCCTGATCGTATTCCTGATGGGCGGCTGCGCCTCCGCGGACCTGCAACCGGCGCACAACCCGCATGTCAAAAAGAAAAACAACACACCGGTTCTCCCCGCAAACGGCAACT
KOK=        53
KK=   84692  LL=   85711  Z=    7.31  JJ=   84662  DL=  1020
A===      111      112      113      114      121      123      124      131      132      133      134      141      143      144      211      213      214      223      224      231      233      234      243      244      313      314      323      333      334      343      413      433
B===      222      122      422      322      212      412      312      242      142      442      342      232      432      332      221      421      321      411      311      241      441      341      431      331      424      324      414      444      344      434      423      443
RRR=   35.959    2.700   19.126   -0.934   -0.737    0.094    5.889    4.338    0.007    0.243    2.400    0.994    0.691   30.533    0.368    1.131   -1.957   -0.830   -0.177   39.675    0.800    1.459    1.080   53.016    1.154    0.691    0.604    1.102   29.228    0.699   -1.862   -0.466
X1==    6.199    0.912    6.266    1.982   -1.608    0.121    2.264    1.112    0.121    2.358    1.198    0.885   -0.898    7.096   -0.978   -1.686   -1.581    2.084    0.152    4.938    2.837    0.792    0.180    8.872    1.373   -0.898   -0.616    1.121    3.971    0.966   -1.422    0.966
X2==    5.800    2.961    3.052   -0.471    0.458    0.780    2.602    3.901    0.055    0.103    2.003    1.123   -0.770    4.303   -0.376   -0.671    1.238   -0.398   -1.165    8.035    0.282    1.841    5.994    5.975    0.841   -0.770   -0.980    0.984    7.360    0.724    1.310   -0.483
CD1=       15        4       16        7        0        3        6        6        3        9        6        5        2       16        1        0        0        5        2       11        8        4        3       16        7        2        2        7       12        6        1        6
CD2=        7        5        5        1        2        3        6        6        2        2        5        3        1        9        1        1        4        2        1       13        3        6       13       14        3        1        1        4       15        4        4        2
AACCGGCACCCTCATCGGCGGGCACATCACCGGTCCGGAAGCAGGCGAGTTGATCCACCACCTCACCGCCGTCATGTACTACCACGGCACCGTGCACGATATGCTCAAGATGCCCTACTACCACCCCACCCTGTCCGAAATCCTCACCTACCCCGCCGAAGAGTTGGCTGAAAAAATCGGGTGACCACACGGGCACATTCATTTTTAGTTGATTTTTTCGTCTTTCCGAACCATTCTTAACCCATCTTTACCATTCACCCGCCTTGTTCCGGAACTTCCCCGCCCGGGAACCGTTTCGGAAAAAAATTTAGGAGTCAGTCATGAAACGCCGAACGATCGTCCTGTTCCTTCTGGTTTCCACCGTGGGGTGTGCGCATTTCGTGGACCCGGCTCGCGACCACGAACTGGAAACCAACAAACAATACTGGCTGGATTACGATGCCAGCCGCCGCGGCACGTTCTTTTTCAAGGACAATGCAGGCAATTACAAAACCTGCGCCGAACCCTCGCCGGACGTGGCGTACAAGCTGGCCGAAAAACTGGAAGCCATGGGCACCTACGCCGGGGTGGAAGGCAAGGGCAAAGCGGATTTCAACCAGGATGTTGTCAACCTGGCTGAACGCACGCAGATGATCATGTTCCTGAGAGAGGCCCTGTTCCGCCTGTGCGAACTGAGCATGAACTCCAACCTGAAACCGGACGACCACGTGAAACTGTACAAGGATGTCCTGAAAGCCGCTCTGAATCTGGCCGAGTCCGAAGCCAGCAAAAGTCAGGCGCGTTTGAAGGAGGCGGAGACCAAACGGTTGGAAACCCTGCAAAAAATCAAAAAGAGCACCGGTTCCCTGCTTGAAGGCATGGAAAACCCCACCAGTCCCTGACCGGCGGCTTATGAAAAACGAAAGGAGGTCGCGATGAGTGCATTCTTGGATGTATTGAAGAAACTCAAGGAACAGGATCAGGAATTCGTCACCGTGCTGGGGGGCCGGGAAGTTCCGGTCAAAATCAAAACCATTCAGG
KOK=        54
KK=   94682  LL=   95581  Z=    5.27  JJ=   94622  DL=   900
A===      111      112      113      114      121      123      124      131      132      133      134      141      143      144      211      213      214      223      224      231      233      234      243      244      313      314      323      333      334      343      413      433
B===      222      122      422      322      212      412      312      242      142      442      342      232      432      332      221      421      321      411      311      241      441      341      431      331      424      324      414      444      344      434      423      443
RRR=    4.784   31.260    3.185    4.595   -0.500   11.314    1.282    1.902   -1.243    9.434    0.181   -0.178   -0.316   -0.764   -0.051   -1.243    1.372    7.485   11.188   -0.176   21.159    0.171    0.171   -0.318    0.955    3.853    5.373    6.268    0.176    0.082    3.853   33.557
X1==    1.832    5.809    1.517    1.290   -0.190    3.994    1.271    2.772    0.871    4.148   -0.925    0.600   -0.278    0.708    0.477    0.871   -1.476    2.096    2.620    0.246    4.700    0.352   -0.935    0.692    0.619    1.015    1.772    2.557    0.138    0.138    1.015    6.197
X2==    2.612    5.381    2.100    3.562    2.637    2.833    1.009    0.686   -1.428    2.274   -0.196   -0.296    1.135   -1.079   -0.107   -1.428   -0.929    3.572    4.271   -0.718    4.502    0.486   -0.183   -0.460    1.543    3.797    3.032    2.451    1.282    0.593    3.797    5.415
CD1=        5       11        5        4        2        9        4        7        4       10        1        3        2        3        3        4        0        6        6        3       11        3        1        3        4        4        6        8        3        3        4       13
CD2=        6       10        5        8        6        6        4        3        0        5        2        2        4        1        2        0        1        7        9        1        8        3        2        2        4        8        6        5        4        3        8       10
GCCATCTGACAATTCGAGGGTTTTGCAGGTGGAGCCGTCACCCATGTGGACGTGATTGCTGTCCTTCGGAATGGGTTGTCCGGCCGGCGGCAGATCGACATCAATAATCAAATGATGGTGGCCCTTGCCCTCATTGACTCCGTTCTTGGCGGGTTCCACGGTATAGCCGTCGGCCTCAATGCAGACCTCCACCTTGTTGTCCACACTCTCAGCGGTCCTCGGCTTTACGATTTTAATGCCCTTTCCGCTACTGGAAACCCGGTCCATGCCGCCCGTATCGCCTCCTCCGGAGCCTCCCTGCGCCGCACAACCTATCGAGAATACCAATATGGCCAAAACCCCTAAACGAACCGTTTTATTCATGATAGAGCGCCCTTTCTTATATTGGATAAGATTATTATTCTGGGAGCCTGCCTGAAAAACGAGGCTCGATCATATCGATTTTTAGAAGCGAATTCGAATTCTTACGAAGTCAGGTCATTATAAACAAAAACCATTCAAAATCAACTCACAGAGACAAATAAATCCTTGAATTATCTAGATTACCGCTATATCAAAGATACCTGTTCGGCTTAAAACACTCAAAAGGGGCCAGTTGAAAGAATTCAGTCCGGGATGAGGATCGAATGGGAAATTTGTTATAATTCAACAAGCTGTTGGCCACCCCACACCGGTTTCCCGATTGGAACAAGGTTGCAACCCAGAGTTGGCGGAATCATGAAGTTCGGCTTCCATACCCAGATCATCGGCGCGCTTCTGGTCTTCCTGACTTTGGGAACCACAACCGCCACCCCCTCCGGAGAAAAACCCGGCGAGGCCCCCTGGGTGGAGTTGGAGCCGGGCCTGCAACTGGGCACCTTTCTCTCTTCCCAGAAGTCCCCCGTCGGGGATTCGCTGGTT
KOK=        55
KK=  129122  LL=  130141  Z=    7.45  JJ=  129122  DL=  1020
A===      111      112      113      114      121      123      124      131      132      133      134      141      143      144      211      213      214      223      224      231      233      234      243      244      313      314      323      333      334      343      413      433
B===      222      122      422      322      212      412      312      242      142      442      342      232      432      332      221      421      321      411      311      241      441      341      431      331      424      324      414      444      344      434      423      443
RRR=   57.885   -0.158   -1.130    4.047    0.774    7.892    2.304   -0.132   -0.056    0.787    1.380    0.179    0.951   31.598    0.069    0.092   -0.757    0.018    0.302   27.752    7.281    8.577   10.900    4.447   -2.858    1.217   -0.385    8.837   22.884    2.819    0.068    0.117
X1==    6.517   -0.056   -0.625    2.479    0.642    2.889   -1.523   -0.051    0.971    0.693    1.425    1.284    0.329    6.190   -0.056   -1.586   -1.523    0.005    0.120    6.726    2.369    3.824    3.214    2.209    3.325   -0.766   -0.562    3.191    5.499    1.983   -0.218   -0.530
X2==    8.882    2.835    1.808    1.633    1.206    2.732   -1.513    2.585   -0.058    1.136    0.969    0.139    2.887    5.104   -1.239   -0.058    0.497    3.385    2.520    4.126    3.074    2.243    3.391    2.013   -0.860   -1.588    0.685    2.769    4.161    1.422   -0.310   -0.221
CD1=       13        2        2        7        3        7        0        3        4        5        6        5        4       14        2        0        0        2        2       13        7        9        8        6       10        2        2       11       15        8        3        3
CD2=       11        5        4        4        3        6        0        5        2        4        4        2        7       11        0        2        3        8        7        8        8        7        9        7        1        0        4        8       11        6        2        3
CCGCCTTTTCCCATTCCCATTCCGTCGGCAGGCGACGTCCGGTTTGCAAACAGAACTCGCGCGCCTCAAACCAGTCCACCTTTTCCACCGGGCGATTGGGATCTTTAAAAAAGGAAGGATTTTGCCCGATCACACGTTCGTATTCACTTTGGGTCACCTCGTGGATATCGATGTAGAACGCCTTGAGCTCCACCGTGCGTGGTTTGTGCGGGGGACCGGCGGTGAAAGGTCCGGCGGGAATGAGCTTCATGCCCTCCACCGTTTCTTCCTTTTCCTGCGCGCTGACGGGATCAGCGGCCAACGCTTTCATCGGGGTGAAAGGGAGGAAGGGCAAAGAAAAAAGTAGAAAAAGACATCCCGCCCCACCTCGAAACGCGGCAACCCTCATTGTGCAGGTCCAGCCAATCATGCCCCAAAGCTTATCACGATTGGAATGGGATACAAAAAGGAGGATGGCGATGCAGGAGAAAGCGTGCAAGGAAAGGATGGTGCCGAGGGACGGAATCGAACCGCCGACACGAGGATTTTCAGTCCTCTGCTCTACCGACTGAGCTACCTCGGCCCACTGTTGCCGCTGGATCAAGAATCAGGGAAATTAGCACAATCCCCCTACCCTGTCAATTGAATCGCCCGTCCATCTTTTCCCGGACCGCTCCGGGTTCATCTGTTATAATCGCGCAAGCGAGACCCGGTCACCAATAAGAGGAGTCGGCATGCTGGTTTTGACGCGAAAAGTCGGGGAAAGCATTCGAATCAACGACGACATCAAGGTGACGGTGATCGAAATCAAGGGCAAAACCATTCGGCTGGGGATCGAGGCCTCCCCCGAAACCAAGGTGTACCGCGAGGAGGTGTTCGAGCGCATCAAGGAAGAAAACCGGTCCGCCGCTTCACCGCAGTTCGATCCCGCCGCCCTCCACCAAATCCTGCAGGACAATATCAAGCTATGAAGTACGCCTCCACCCGGCTGGGCGAATTCGAGGTTCCGCCCGCATCCGTCCTCACTTTCACGCAGGGACT
KOK=        56
KK=  139652  LL=  140791  Z=    5.89  JJ=  139622  DL=  1140
A===      111      112      113      114      121      123      124      131      132      133      134      141      143      144      211      213      214      223      224      231      233      234      243      244      313      314      323      333      334      343      413      433
B===      222      122      422      322      212      412      312      242      142      442      342      232      432      332      221      421      321      411      311      241      441      341      431      331      424      324      414      444      344      434      423      443
RRR=   -0.777    0.589    0.325   -1.026    0.093    0.238    0.459  110.528    0.238    1.438   14.815    1.148   -0.146    1.883    0.263   -1.648    2.179    0.205   -0.721  162.904    3.372   15.350   47.043   58.951    1.656    2.284    2.707    0.771   26.151   10.748    1.069   -0.044
X1==    2.937    1.597    0.689   -0.801   -0.211   -0.545   -1.361   10.590   -0.545    0.720    2.327    1.934   -1.168    1.002   -0.211    0.994   -1.361    0.469   -1.248   12.537    1.728    1.562    7.264    7.522   -1.088   -1.168   -1.550   -0.968    6.382    2.902   -1.168   -0.080
X2==   -0.264    0.369    0.472    1.281   -0.439   -0.437   -0.337   10.437   -0.437    1.997    6.366    0.594    0.125    1.879   -1.246   -1.658   -1.601    0.437    0.577   12.994    1.952    9.824    6.476    7.837   -1.522   -1.955   -1.747   -0.797    4.098    3.703   -0.915    0.546
CD1=        5        3        3        1        1        1        0       17        1        4        7        5        1        5        1        3        0        2        0       18        5        5       14       15        1        1        0        2       17       10        1        4
CD2=        1        2        3        4        1        2        2       18        2        8       16        3        4        7        0        0        0        4        4       24        9       25       18       20        1        0        1        5       17       16        2        8
CGGTGATCACGTCGTATTTCTTGTCGGTGGTGAGCAGGAAGTTGCGTCCGTCCTGAATGACGATGTTCACCTTGTCGTTGTTGACCACGTCGTGATTCTCTTTGGCGAACGCCGGGGCGGCGTTGATGACGCTGGGCGACAGCTCGATGCTGTCCACCGACTTCACGCGCGGATGAATTCCCGCCGCGCCGGTGGTCTGCCCGGTACCGAAACAGATGACCAAAATGTTGTCCGGAGTGTCGGACAATAGAATGGGCACGTGCGCGAACAGTTTCATGTAACGCGTGGCGATCACGTTCGACGCGGACATGGAGATGCCGTTGGTGATGAGGCGTTTGGCATCGGGGTCGAGGATACCGTAGTTGTCCTCGAACACGGCGACCGTGTCGGTGAGCCCCTCTTCAAAATACAACAGGCTTTTCATGTCCCGCTGACCGACGCTGTCACGCATGAAAAAGGGGCTGAGCAGGTCGCCGGGCATAACGAGGGTGAAGGCGAGGATCACCGCCACAATGGCGGGCGTCCCCACCTTGCGCACCTTGAGCGGTGCGTTTCCCGTACGGAACAGCAGCGCCACCACGAACAGGTTCAACGTCACCACCGCCATCAGGCTGTGCTCCGTGCCGATGAGCGGCAACAGCACGAACCCCGCAACCAGCGATCCAAAAATCGCGCCCACAGTATTGGCGGCGTAGATGCGTCCGGTGCCCCCGCCCACGTGCGTGTGGTCGCGGGAGGCGAGCTTGATGAGGATGGGCAGGCTCATGCCGAGGAGCGTCGTCGGCACCAGCATGAGCGCCGACGAATCTTTCAGGTACCGCCAGAAGGTGGCCATCGGCCGGTCGAGGTTGTAACTGTTCCACGGCGCGGACAACAGCGATTCCATGTTGAACAGGGTGAACGTCACGTACCCCGCGATGCCCGCCTGCAGGACCATCAAAACGTTCCTCAGGTCGCGGGACCTGGCGATGACGGGGACGGCCAGCAAGCTGCCCAGGCAGATGCCCAGCAGGAACACCGCGAGCATGATGCTGAACGAATACACCGTGCTGGCGATGCTGAAAACCAGCAGGCGCGTCCACAGCACTTCATAGGCGAGCGCCGTCAGGCCGCTCAGAAAAGCGACGATCATCCACAGTT
KOK=        57
KK=  143342  LL=  143941  Z=    7.60  JJ=  143162  DL=   600
A===      111      112      113      114      121      123      124      131      132      133      134      141      143      144      211      213      214      223      224      231      233      234      243      244      313      314      323      333      334      343      413      433
B===      222      122      422      322      212      412      312      242      142      442      342      232      432      332      221      421      321      411      311      241      441      341      431      331      424      324      414      444      344      434      423      443
RRR=   -0.999    2.447   -0.089   -0.142    1.274   -0.153   76.746    0.175   -0.899    2.460    1.608   -0.782    0.024    1.589    2.360   -0.996   -0.118   -1.089   11.488    0.348    1.109   15.226   12.528    3.023   -0.250    0.024   -0.077    0.345    2.394    5.051    0.838   -0.469
X1==   -0.878    2.086    0.588   -0.211    1.086    1.385    7.739   -1.159   -0.327    2.132    1.577    0.695    0.100    0.971    1.086   -1.183    0.636   -1.208    3.188   -0.327    2.731    4.388    2.939    3.151   -0.718    0.100   -0.063    0.561    4.936    1.315   -0.639    2.522
X2==    1.139    1.173   -0.151    0.674    1.173   -0.110    9.917   -0.151    2.747    1.154    1.019   -1.126    0.243    1.636    2.173    0.842   -0.185    0.902    3.604   -1.063    0.406    3.470    4.263    0.959    0.348    0.243    1.228    0.615    0.485    3.840   -1.311   -0.186
CD1=        0        3        2        1        2        3       10        0        1        5        4        2        2        3        2        0        2        0        5        1        6        8        6        6        1        2        2        4       11        5        1        7
CD2=        2        2        1        2        2        1       12        1        4        3        3        0        2        4        3        2        1        2        5        0        2        6        7        3        2        2        3        3        3        8        0        2
ACCGGATGCACGTCCAGCGGGATGTGCGCCGAGTAGAGGCCGAGGTTGGCTTCCATCATGTGCGCGAGTTTTTTGTAATGCGCGCCGCGCACCGGTTGCAGTCCGCCCCAGAACAGTCCGTGGTGGACGAACATCATGTCGCATTCGGCGTCGATGGCCATGTCGATGGTGGCCTGGCAGGCATCGACGGCCAGCCCCACTTTTTTGATGTCGCCGGTGCGTTCCACCTGCAATCCGTTGACCGCGCGGGAGGCATCCTTGATATTATGGATGTCGAGAAGTTGGTCGAGGTAATGGCTGATCTGTATAATGTCCATGCTCGAAGTATAGCAAAATGCCGGGCCGGGGCAACCGACCGCAACGTCACAAATTTTAAAGCCGTTAAATGACCGCATTCATCATCCGCAATATCGGCCAGCGCATCATCCTGCTGGTGTTCATCTCCATCATCGCGCACACCATCGTGCACCTGGCGCCCGGCGAGCCGAGCCTGGTCGATCCCGCCAACCCGCGCATGAAGGCGGAAGACATCCAGCGTATCCGCGACGCCTTCCACCTCGACGACCCCATGCACGTGCAGTACTTCTACTGGATGCGCGA
KOK=        58
KK=  158552  LL=  159451  Z=    4.96  JJ=  158522  DL=   900
A===      111      112      113      114      121      123      124      131      132      133      134      141      143      144      211      213      214      223      224      231      233      234      243      244      313      314      323      333      334      343      413      433
B===      222      122      422      322      212      412      312      242      142      442      342      232      432      332      221      421      321      411      311      241      441      341      431      331      424      324      414      444      344      434      423      443
RRR=   48.936   -0.170   16.407   -0.303   -1.471    2.976    1.124   -3.097    0.023    1.873    5.257    2.047    0.400   -3.831   -0.135   -0.119    1.160   39.920    1.711   -0.000    0.074    1.658    2.917    4.241    3.944   -1.069   -0.234    0.838    2.256    6.752   -0.894    5.108
X1==    7.252   -0.493    4.968   -0.082   -1.282    1.433    2.447    2.357   -0.708    3.587    1.505   -1.467    0.252   -1.531    0.296    3.574   -1.338    4.947    1.263    0.006    0.360    0.571    1.255    2.962    1.224   -0.374   -0.285    1.290    0.463    4.431    2.758    1.597
X2==    6.748    0.345    3.302    3.681    1.147    2.077    0.459   -1.314   -0.033    0.522    3.493   -1.396    1.585    2.503   -0.457   -0.033   -0.867    8.070    1.355   -0.033    0.204    2.905    2.323    1.432    3.222    2.857    0.821    0.650    4.875    1.524   -0.324    3.199
CD1=       12        1       10        2        0        4        5        6        1        9        5        0        3        0        2        7        0        8        3        2        3        3        4        6        5        2        2        6        4       11        7        6
CD2=        9        2        6        7        3        5        3        0        2        3        8        0        5        7        1        2        1       15        5        2        3        8        7        6        7        7        4        4       12        6        2        9
CGGTGCCGTTCGAAAAAAAGTACACGTCCTTGGCCAGCGGTTTCAGCAGGTAACCTTTTTCCGGAAGCGTGGACAGCACCCCCTCCTTATCCGAAAACGCGGAAACGGGTTCGATCAACGCGTGCAGGGGATGGTTTTCTTCGGGAACGCTTTTTTGAACGGCGGGTTTGGTTGCACAGCCCCACCCGAAACCCACAAAAACCAGAAACAGCAGAACGAACGTACGGCTGGCGGGACCCATGCGGCGGGGATTATACATTTTCGCGGGAATTTGATACACTGCTCGTGACTTTCTCCAAATACGAGGCGACCGTTTACAAAGTATTGCAGGCATTTCGCCGCCTGGCAACCTAATTTGAGGAGGCCCCGATGGATCGACGACGCATTTCCCTTTTTGCTGTACTTGTGATGCTGGCTGGACTGACCGCCTGCGGCACCGTGGGCCGCGACTTCGACAACACGAACGTCGAAAACATCCACAACAACGTCACCACCAAAGCCATGATCGAGGAATGGTTCGGCGAACCTCATTCCACCGGCCTGCAGAACGGCCTGATGATGTGGACATATCAATACGACCGCTACAGCGCGTTCGGCAAGGACTGCTCGAAAGAACTGGTGGTGTTGTTCGATGCGAACGAAAAAGTGAAAGCCTACCGTTACAGCACCAACATCGAAGAAGACAAGAAAGAATAACGCCCCCTCCCCCGCCTTCCCGGCGGGGTGGAACGCATCTTCCCTCATGACCCCATTTTCGCTTTACGTGTTTGACTTCGACGGCACGCTCGTTGACACCAAGCTCGACATCGCCCATTCGGTCAACCTCGCCCTGCAGGAAATGGGACGCGAGCCGTTGCCCAAGGAAGTCACCTTCGGCTACGTCGGCCGCGGCGTGCGCCA
KOK=        59
KK=  165182  LL=  166381  Z=    6.19  JJ=  165182  DL=  1200
A===      111      112      113      114      121      123      124      131      132      133      134      141      143      144      211      213      214      223      224      231      233      234      243      244      313      314      323      333      334      343      413      433
B===      222      122      422      322      212      412      312      242      142      442      342      232      432      332      221      421      321      411      311      241      441      341      431      331      424      324      414      444      344      434      423      443
RRR=   12.250    1.000    1.416    1.156   -0.096    3.184   50.100   -0.247    0.422    1.996    5.165    0.014   -0.094   -1.948   -0.399    0.446    1.546   72.283   -2.619   -0.125   27.280    6.904    2.918    0.442    5.112   -2.484    0.633   -1.432    3.342    5.355    0.565    9.533
X1==    3.649    0.509    2.552    1.222   -0.163    0.852    6.465   -0.200   -0.390    1.557    2.491    0.044   -0.234   -1.158    0.509    0.231   -0.856    6.980   -0.592   -1.012    4.551    1.428    3.274    0.440    2.066   -0.780    3.402    1.592    2.512    4.025    1.401    2.007
X2==    3.357    1.963    0.555    0.946    0.590    3.736    7.750    1.235   -1.080    1.282    2.073    0.311    0.403    1.681   -0.784    1.930   -1.805   10.355    4.426    0.124    5.994    4.836    0.891    1.005    2.474    3.186    0.186   -0.899    1.331    1.331    0.403    4.749
CD1=        9        3        8        5        2        4       12        3        2        7        8        3        3        1        3        3        1       12        1        1       11        5        8        3        8        2        9        8        9       12        6        8
CD2=        6        5        3        4        3        9       17        4        1        5        7        3        4        7        1        6        0       23       13        3       15       14        6        7        7        9        4        2        7        7        4       14
GACGCCATCCGCGGCGAAAACTGTTTCCGACTCGCGCTCCAAGGCATGGCCAATCTTTCCAAAGCGGGATTCTCGACGCACCTGACGATGGTGCGAAGCTGGGACGATGAGGAGGACGCCATCTGGGAAAAGAAAGCCCTCGCTTTCATGAAGGAACATCACGTGCCGGAACCGCAGGTGAAGTTCCTGCCCGGCTTCCTGATGGGCGAACTGGCGCGCACCGAACGCGGCTATCACGAAAACGAACGCGTCACTGAAAAATGTTTCGAGAACTATCCCATCACCAACTTGCAATGTTCGTCGTCGCGCATGGCGACGTCGCAAGGCGTGTACGTGTGCCCCATCCTCGTCGAAGAACCGTCTGCAAAAATGGGCGACACGCTGGAAGAAACGATGCGCCCGTTTCCCCTGGGTCATCCCGCGTGCTACACCTGCCGGATTTCCGGCATGACCTGCAAAAGCTGACCCCTCATTCCGGTCTGTTTCGTATTTCCATTTCCGGTTGAGTCCCCCCGGACCGCGTGCTAGCATGGATTCATTCCAGAATGCCACGCCCCAACAGGCGTCCGGCTCGCATGCATACCGGACTTTCATCCATAATAAGGAAAGCATCATGGCATTGGCCCATTCTACGATGGTTCCCCTGGGAACCCAGGCACCTGACTTTTCCCTGCCCGGCACCGACGGCAAAACGTACTCTCTGGACAGCTTCAAAGACACGGAAGTGCTGGTGATCATTTTCATGTGCAACCACTGTCCGTACGTGAAAGCGGTTCTGCCGCGGCTCATCGACCTGCAGAACAAATTCGCAGACAAAAGCGTGCAGATCGTAGGCATCAATTCCAACGATGCCGTGAAGTATCCGGACGACTCGATGGAAAACATGAAGAAGATCGCGATTGAAAAGAACATCCCGTTTCCATACCTGTTCGACGAGACGCAGGCCGTGGCGAAAACGTACGACGCCGTGTGCACACCGGATATTTACGTTTTCGGTCCGGAACGGAAACTCCTGTACCGCGGCCGCATCGACGACAACTGGGAGCATCCGGAACAGGTCACACGACGCGACCTGGAAGACGCCATCAACGCCATCCTCGATGGTCAGCCCATGCTGGAGGAACAGATTCCTTCGATGGGATGCTCCATCAAATGGAAATGAACGGATAACGAAATAATCTTATGAAACTGTCCCGCAAA
KOK=        60
KK=  183512  LL=  184471  Z=    5.91  JJ=  183302  DL=   960
A===      111      112      113      114      121      123      124      131      132      133      134      141      143      144      211      213      214      223      224      231      233      234      243      244      313      314      323      333      334      343      413      433
B===      222      122      422      322      212      412      312      242      142      442      342      232      432      332      221      421      321      411      311      241      441      341      431      331      424      324      414      444      344      434      423      443
RRR=   20.960   28.530    6.888    0.350   -0.150    0.517   -0.231    5.197   -0.468    7.908   -1.472    0.420   -0.022   -0.227    0.054   -0.261    0.555    9.307    0.876   37.792    3.883   -0.640    8.032    3.792   -0.336    3.808    0.023    1.764   25.054    1.422    0.563    8.028
X1==    3.783    5.544    2.359    0.187    0.651   -1.030   -1.568    4.115   -1.646    2.668    1.904    1.413    0.281    1.043   -0.048    0.203   -0.921    2.984    1.236    5.749    3.018    2.774    3.343    4.274   -0.429    1.904   -0.243    1.848    3.107    0.720    0.281    3.107
X2==    5.540    5.146    2.920    1.877   -0.231   -0.502    0.147    1.263    0.284    2.964   -0.773    0.297   -0.080   -0.217   -1.127   -1.288   -0.603    3.119    0.709    6.574    1.287   -0.231    2.403    0.887    0.784    2.000   -0.093    0.955    8.064    1.975    2.000    2.584
CD1=        8       10        7        3        3        1        0       10        0        9        7        5        4        5        2        3        1        7        4       12        9        8        9       10        3        7        3        9       11        6        4       11
CD2=        7        7        5        4        1        1        2        3        2        6        1        2        2        2        0        0        1        6        3       10        4        2        6        4        3        5        2        4       16        6        5        7
CAGCAGTACGAGGCGCTCATTCGGTTGTGTTTCGGAGTCCACGCCCTGCTACCGGGTATTGGCTTGAAGGTGCCCTTCGACAAAAATACAGGTAGAACGCCGCTCTCCCGCCTGCGCAATTTCGCCACCTTTCGCGGAATTCTTGGCCATTTTCACGTTCAGGCGGGCACCACCCCCGGCGTCAAATGCAAATACGACCCCGGATCCGCCTTCGACTGGGGCCGGGTCCGGCGCGCACTGGAAACGCAGCAACAAACAACACGGCTTGGCAACGCTTCCCGGTAAAATATTTGACCTCTCCCCGCCTTTGAGGTTAGGGTTTAATCAAATCCCATTGCCCGATTCCCGTGCCCTTTTCGGTCCGGGACCGCCTGTTCCTGCACGGAACCCTGCGGTGAAACACCGCTGCATACCATAAGGATTCAATACCCATGAAACTTGGAATATTCCGGGACGAACTGCCCGGCGAACGAAAAAGCATCATCAACCTCATCATGGCGGGTTACATGGTGGTGATCGCCATTCTCGGCTACATGGCGTTTTACCTGAATATCCAAATGGCCCAGGTGGAGCGTCTGCTGACGGGCATCGACCCGGTCACCCTGAGCGCGGAACAGTTCGGCCTGCTCAAGCAATCCCTCATGCGCACCGCGGACCGCCTCGGCAACGAATCGATCTGGATCGCGGTGGTCGGCGGGTTGTTTTCGCTGATAGCGGCAGGATACACTTATAATCTGGTCATCCGCCCGCTGCGCCAGTTGATCATTTACACGGAAACCGGCAAAGGTGAGCTTCCTGAAATCAAGAACAACAACGAGATCAAGCAACTGATGACGGCCATCCTGGAAAAAGAGGGGTCCGGGCCACAGAACGGGGCGGGTTCCAAACAATCCGCAGAATCTTCCGGCGGACGGTAATGAATTGGGGAGAAATCAGGTGCCGGCCAGGTCTTCGGTCATT
KOK=        61
KK=  186602  LL=  187801  Z=    6.40  JJ=  186602  DL=  1200
A===      111      112      113      114      121      123      124      131      132      133      134      141      143      144      211      213      214      223      224      231      233      234      243      244      313      314      323      333      334      343      413      433
B===      222      122      422      322      212      412      312      242      142      442      342      232      432      332      221      421      321      411      311      241      441      341      431      331      424      324      414      444      344      434      423      443
RRR=   51.153    2.295   11.163   -0.006    0.045    2.421   -0.866    0.672    0.377    0.813    2.290   -0.004   -0.742    8.853    1.918    0.126    1.612   11.187    0.457    8.625    7.982   32.860   14.312   15.824   10.223   -0.035   -0.532   -1.167    6.560    1.622    0.955   -0.642
X1==   10.304    1.770    4.244   -0.004   -0.540    0.845   -0.390    0.701   -0.394    0.504    1.082   -0.004    1.653    3.378   -1.310   -0.395   -1.011    7.348    0.301    2.085    4.455    6.970    3.467    4.480    2.787   -0.061    0.957   -0.382    1.469    2.391    1.653    2.391
X2==    4.964    1.297    2.631    1.509   -0.084    2.864    2.220    0.959   -0.955    1.612    2.117    0.953   -0.449    2.620   -1.465   -0.319   -1.594    1.522    1.516    4.137    1.792    4.715    4.128    3.532    3.667    0.577   -0.556    3.057    4.467    0.679    0.577   -0.269
CD1=       13        4        8        2        1        4        2        3        2        4        5        2        6        9        0        2        1       17        4        6       13       18       11       13        8        3        6        4        8       10        6       10
CD2=       11        4        8        6        2        7        6        5        1        7        8        5        3        9        0        2        0        4        4        9        6       11       10        9       11        5        2       11       14        6        5        4
CGGAGGAACGCACCATCGTCGGACCGCCGATATCGATATTCTCGATCGCGTCGGCCAGCGTGCAATCGTCCCGTGCGATGGTCGCCTCGAACGGGTACAGGTTGATGACGACCAGATCAATGGGTTCGATGCCGTGGTCCTTCATCGCCTGCATGTGTTCGGGGTCGTCGCGGCGCCCCAGGATGGCCCCGTGCACCTTCGGGTGCAGGGTTTTGATCCGGCCGCCCATCATTTCCGGGAATCCCGTGTAATCGGAAATGGGAATGACCTGGATGCCGTTTTCTTCCAGCATCCGCGCCGTACCGCCGGTGGAAAGAATCTGCACACCGCGTTCGCTCAACTGCTTGGCGAATTCGACGACATCCGTCTTGTCAGAGACGCTGATCAGCGCCCGTTTGATGGTTCGCATGGGTTGGGTCAGACTCGGTATTTTTTCTTTGAGGGATTTTTCTGCACCAGCGCGTCCGGGGTCAGCATCTGGATTCCCTTGAGCATCCAGACGGGAAACGTGCCGTACGATTCCATCATGCCCGGATCTTCCTTGCGCGGGTCCAACTGACCGGATTCTTCTTCCACAAACTCGGGTTTGGGAAGGATCCTCTCGGGCTTGGGCGGTGGTGTGTCGATGATGATTTTGCTGTCCTTGTTTTCTTCTGCCATAACAACCTCGTGACTCAATACCCGCCGTAGAGGCCTTGCGGAAGGCCTTCCGGCTTCAGGGTGGAGAGTGATGGTACACTCTTTTTCCGCTTTTGAAAATCAAAAAAACGGTCCGGGCGGGACCGCTCTCCTAACCTCCTGAAACCACACCGTATTCACTGCAAAAGCAGGCCGCGGGTGAATTTCCAATCGATCTTCTCCTTCAGGTTCAGCCTGCCGAAATGGTGTTCCAGGTTGGCGACCGCATCTTTCAGCAACTGCTCGAGGGAAGCCCGGTCCTCGTCGCTCCACGCCATCGAAGTGCCCAAAAGCGTGTCCCGGAAGGCCGCCACCTTGTCCTCGTCCACGGTGTGCGGGTCGTCGGCATGGATGTTGTGGACGAACACGGTTTGCAAAAACGTTTTCGCAGCCACCTCCGGCAGGGGGTCGCACGCCAGATGACCAAACAGCGTGGACTGCGCCAGCGCTGTGGTGGTCAAAACAATTATATTGATGTCGTCGACGGACGCGGGATGCGTGCACTGGTCCTTCAATTTTTCG
KOK=        62
KK=  193952  LL=  195061  Z=    5.29  JJ=  193922  DL=  1110
A===      111      112      113      114      121      123      124      131      132      133      134      141      143      144      211      213      214      223      224      231      233      234      243      244      313      314      323      333      334      343      413      433
B===      222      122      422      322      212      412      312      242      142      442      342      232      432      332      221      421      321      411      311      241      441      341      431      331      424      324      414      444      344      434      423      443
RRR=   12.117   -0.620   22.809    3.806    0.492   33.194    1.763    2.319    1.190   11.911   -0.405    1.400    0.191    0.856    0.701    2.966    2.319   89.044   -0.946    0.502   -1.080   -0.175    0.315   -1.726   13.138   69.124   15.659    0.951    4.721    8.067   43.042    0.454
X1==    3.066    1.683    4.520    2.835   -1.337    5.950    0.378   -1.644   -1.608    4.712   -0.339   -0.966   -0.339   -1.329   -0.582    2.171   -1.564    8.726    1.116   -0.348   -0.885    0.279   -0.262    0.945    4.198    6.537    4.376    0.626    1.658    3.428    8.124    0.332
X2==    3.952   -0.368    5.046    1.343   -0.368    5.578    4.666   -1.410   -0.740    2.528    1.195   -1.450   -0.564   -0.644   -1.205    1.366   -1.483   10.205   -0.847   -1.442    1.221   -0.628   -1.202   -1.826    3.130   10.574    3.579    1.520    2.846    2.354    5.298    1.368
CD1=        6        4       10        7        0       12        3        0        0       13        3        1        3        1        1        6        0       16        4        2        2        4        3        5       12       16       12        7        9       13       19        6
CD2=        6        1        9        4        1       10        9        0        1        7        5        0        2        2        0        4        0       17        1        0        5        2        1        0        8       21        9        7       10        9       12        7
GATTTCCTGGAAAACAATCCCCTGCTCACCGCCTTCGTCAATATCGACGACCTGCTGGTTGAACTGGAAGAGGAGTTTCGCGAACACCCGGACCGGTCGTTCCGTGTCGGCACCGGCGAGGTCACCGACAGCCTGGCGCTCGACGACCTTCTTCCTTACACCGACTACCTGGTGCCGTTTTTCAACCGGCAGAACAACGCGGTGCTGGAACTCAAAACCAAGTCCGACTGCGTGGACAACCTGCTCAAACAAAGCGACCCCACCAACGTCATCGTGTCGTGGTCGCTGAACCCGGATGAAATCGTCGAGCAGGAAGAAGTTGGCACGCCGTCACTGCCCAAACGGCTGGACGCGGCGCGGCGTTGCGCGGAACACGGTTTCAAGGTGGGGATCCATCTCGATCCGGTAATCCTGTTCGACGGTTGGGAGAAAGGGTACGGGCGGTTGATCGAACAGGTTTTCGACACCCTGCCTGCTCACCAGTTGGAATGGATCAGCCTGGGTAGTTTCCGCTACCGTCCGAACCTGAAACGCATGATGCAGGAGCGGCATCCCCATACCCGCCTGCTCACGCAGGAGCACGTCGCCGGGTCGGACGGCAAGTTCCGTTACCTGCGGCCCCTGCGCAATCACGCTTACGACACCCTGCGCACCACCATCAAGCGGCGCGCGCCGGAAGTGGACGTCTATCTGTGCATGGAGACGAAGGAAGTGTGGGAAGGCGTTACCGGGCATTTGCCCCGCGCGGACGAAACCCTCGACCGCTTTTTCGATTTTTAAAAAGAAATCAGATTGAGGTGGGGACGCGCCGGATCACAGCCGCATGGGCATGACGATGGAAAGGTAGTCCTTGTCGTCGTTGATGGTCAGCAGGCAGGAGTGGTTTTCATCTTTCAGGTTCATCACCACCTCCGGTTCCTCCACCACCGCCAGCACATCCAGGATGTAGCGCGCGTTGAGGCCAATGGAAACCGGTTCGCCGTCGTAATTGATCTCCAGTTCCTCGGTGGCGTTGCCGATCTCGGTTCCTTCCGAAACCAGCGTCATCAGCCCGGGGGTGATGTCGAACCGCACCATCTTCGATTTTTCATCCGCCAGAAGGGCCACGCG
KOK=        63
KK=  195482  LL=  196681  Z=    4.75  JJ=  195482  DL=  1200
A===      111      112      113      114      121      123      124      131      132      133      134      141      143      144      211      213      214      223      224      231      233      234      243      244      313      314      323      333      334      343      413      433
B===      222      122      422      322      212      412      312      242      142      442      342      232      432      332      221      421      321      411      311      241      441      341      431      331      424      324      414      444      344      434      423      443
RRR=   25.540    0.728    3.762   14.513    0.610   25.250   10.072   -1.003   -0.138    2.547    0.156   -0.010   -0.591    0.048   -0.406    0.618    2.749   63.098    0.195   -0.392    4.670    0.610    0.050    0.614   14.205   29.785   19.127   -0.396    1.691    3.953   21.636   22.422
X1==    6.919    0.542    2.458    4.140   -0.814    5.784    2.612   -1.111   -1.020    0.840   -0.829    0.032   -0.293   -0.340    0.542    0.836   -1.661    6.788    0.309    0.836    2.716   -0.711   -0.153   -0.750    2.469    5.066    4.410    1.410    2.315    1.826    4.530    6.230
X2==    3.691    1.344    1.531    3.505   -0.750    4.366    3.856    0.902    0.135    3.031   -0.188   -0.316    2.018   -0.141   -0.750    0.740   -1.655    9.295    0.632   -0.469    1.719   -0.858   -0.328   -0.818    5.753    5.880    4.337   -0.281    0.730    2.165    4.776    3.599
CD1=       13        3        7       10        1       12        7        1        1        5        2        3        3        3        3        4        0       13        3        4        8        2        3        2        8       13       11        7        9        8       12       17
CD2=        7        4        5        8        1       10        9        4        3        9        3        2        7        3        1        4        0       19        4        2        7        2        3        2       14       14       12        4        6        9       12       12
TCCGCTGAATTCCATGAGCGGCTCTTCGCTGTATTCCGGAAGCTTCGGGTAATCCGCGGCCGCCAGGCCGGGCAGGCGGAACTTCGACTTGCCGCAGGTGATCGTCACCCAGTCATTGTCCTCCTTTTTCAGCGTCACCTCCAGGTCCGGAAGCTCCTTCAATATATCGAACAGCTTGCGCGCGTTGACGGTGACCGAGCCCTGTGTGACCACGTTGGCCGGGCAGAACCGCTTCATGCCGATTTCGAGGTCGGTCGCCTGCAGGTATACGCCTTTTTTTTCAGTGGAGATCAGCGTGTGGGACAGGATGGGCATGGCGCCTTTGCTTTCAACGATGCCCTGAACCTTGTGCACCCCGTTGAGAAAGGCATCGCGTCCGATTTTGATTTCCATCCGGCCTCCGGGAGTGAGTGGTGCGTCTAAAAAAGGAGAGAATCCTCAAGAGTTTGTTAATTATCACACTTCCATGAAAGCTGTCAAAAATTTCATCTCCCGTCCGGCCCGCCCCCTGCTGAAACCAGGAAAACACAAAGGTGGAACCCTGCTTTGCAGCCGGGTGTGGAAAACGGTTGAATTGTTTGTAAAGTGCTGTCTTGACTGGATTTTTAAAAGCATGCTAATTTGATACCAACCTCACAAAAGGAGTTGGCAATGATCGTAGTGCTCAAGGCGGACACCTCCCCTGAGGAGGTCCAGGCCGTGAAGGATAAAATCAAGGAAAACGGATTCACTCCCCACGAGATCCAGGGAGTGGAACGCAAAGTCATCGGAGCGGTCGGTGACGAACATTTCAAGGATCACCTCATGGAAGTGCTCGACTCCATGCCGGGTGTCGAGGACGTGATTCCCATCCTCAAACCGTACAAGCTGGCCGGACGCGAAATCAAAAACGCGAATTCGGTGATCGAGTGCGACGGGTTCGCCATCGGCGGCGACCGCCTGGCGCTGATTGCCGGTCCCTGCTCGGTGGAAAGCCATGACCAGATGATGGCCACCGCCAGTTCCGTGAAACACGCCGGAGCCAACATGCTGAGAGGCGGCGCTTTCAAACCGCGCACGTCTCCGTACAGCTTCCAGGGTCTGGAGGAAGAAGGCCTCAAACTCCTGAAAGAGGCGAAGGAATCAACGGGCCTGCCCATCGTCACCGAAGTCATGAATCCCGGCGACGTGGAACTGGTCGCGCGGTACGCCGACGTGCTG
KOK=        64
KK=  203132  LL=  204151  Z=    5.12  JJ=  202982  DL=  1020
A===      111      112      113      114      121      123      124      131      132      133      134      141      143      144      211      213      214      223      224      231      233      234      243      244      313      314      323      333      334      343      413      433
B===      222      122      422      322      212      412      312      242      142      442      342      232      432      332      221      421      321      411      311      241      441      341      431      331      424      324      414      444      344      434      423      443
RRR=   10.605    2.380    9.015   11.161   -0.001   23.775    0.886    0.963    0.089   -0.637    3.203   -0.330    0.263   -0.727    0.982    4.204    2.387   30.331   -0.111    3.999   -0.715    1.234   -1.978   12.382   -1.004   15.096    7.858   -0.270   10.511   13.315    9.348   -0.097
X1==    2.649    2.832    3.158    1.794   -0.007    5.870    0.581    1.344   -1.001    0.746    2.351   -0.863   -0.572    0.986   -0.716    2.122   -1.477    4.233   -0.720    1.497    2.546   -1.080   -0.477    2.447   -0.319    5.859    4.746   -0.311    3.163    2.648    2.936    1.103
X2==    4.004    0.840    2.854    6.223    0.103    4.051    1.525    0.717   -0.088   -0.854    1.362    0.383   -0.460   -0.737   -1.371    1.981   -1.616    7.166    0.154    2.671   -0.281   -1.143    4.150    5.060    3.146    2.577    1.656    0.867    3.323    5.028    3.184   -0.088
CD1=        6        6        8        5        2       12        3        5        1        5        7        1        2        4        1        6        0        9        1        5        8        1        2        6        3       13       12        4       10        9        8        6
CD2=        7        3        6       12        2        8        5        3        2        1        5        3        2        2        0        5        0       13        3        6        2        1       10       13        7        7        5        4        9       12        8        3
CAGCGGACGCTGGACTTCATCAAGCAGTATGTTCCATACAAAACCTCACCACTCTGCGGCAACTCCATCCAGCAGGACCGGCGCTTTCTCGACCGCTACATGAAAAACCTCACGGACTACCTGCACTACCGCAACATCGACGTGACGTCCATCAAGGAAGTGATCCGCCGCTGGTATCCGAACGGCACACGCCTGCCAAAAAAAAGCGACGCGCATATGGCACTCACCGATGTTCGGGAGTCCATTGAAGAACTTATTTTTTACCGCAACAATTTTTTTGTCGACGTGTCGAACTACATGTCCGAGGAAGGAAATCTGTAACTGCCATGAAACTGAACAAGGCCGCCGTGGCCACCATTTTGTTCCTGGGAATTTTTGGAGGTATGACCTTCATGATGATCTGGTCGGGAAGCAAGTACCAGTGCGAGGTGTGCATCTCGTACAACGGCTACGACATCTGCCAGCAGGTGGAAGGCATGGACTACGAAACCACCGTGCAGACGGGCATCAGCACCGCGTGCGCCGGGGCCGCCAGCGGCCGGACCGAATCGATGGAATGCGGCATGACGCCCCCCACCAAAGTCACCTGCAAGGAACTGTGAAGGCCGGGGGCCGCAAGCGGCCCCCGTCCGGTCAACCACAGATCATGTGATACACTTCTTCGTACTTTTCCTTGACCTGCCCCAGGTCGAAACGGAAGCGGTCCTTGTCCATCTTCTCGTTCGTATCCCAGTGCCACAGGCGGCATCCGTCGGGGCTGATCTCGTCGCCCAGCAAAATTTCTCCCTTGTGGCGCCCAAACTCCAGTTTGAAATCCACAAGGCGGATCTTGCGCTCCTTGAAGTAATCCCACAACAGCTGGTTGATCTTCAGACCCTTTTCGCAGAGCATCTCGATCTCATCATCCGTCGCCAGTCCGAATTCGCGGATGTGGTACTCGTTGATCATCGGATCGCCCAGATCGTCGTTCTTGTAATAGAACTCGAGAATGGGATTCTTCAGCGTTTCGCCTTCCGGCCG
KOK=        65
KK=  213962  LL=  214441  Z=    4.94  JJ=  213782  DL=   480
A===      111      112      113      114      121      123      124      131      132      133      134      141      143      144      211      213      214      223      224      231      233      234      243      244      313      314      323      333      334      343      413      433
B===      222      122      422      322      212      412      312      242      142      442      342      232      432      332      221      421      321      411      311      241      441      341      431      331      424      324      414      444      344      434      423      443
RRR=   38.945   -0.047   -0.544    6.014   -0.203    0.322   -0.010   -0.073   -1.324    0.013    1.050   -0.339    3.680   30.012    0.574    0.050    1.168    0.211    1.372    4.172    1.727   -0.214    1.728    4.843   -1.082    1.050    1.315    4.405   -0.322   -0.414    0.035    8.419
X1==    6.278    0.176    1.156    2.122    0.176   -0.964   -0.002    0.156   -0.964    0.013    0.967   -0.878    1.962    5.784    0.176    0.036   -1.002   -1.057    0.807    3.036    0.829   -0.161    3.566    3.454    2.013    0.967   -1.071    2.670   -0.186    0.735   -0.027    2.576
X2==    6.203   -0.269   -0.471    2.834   -1.151   -0.334    4.061   -0.471    1.374    1.013    1.085    0.386    1.876    5.189    3.257    1.374   -1.165   -0.200    1.700    1.374    2.083    1.328    0.485    1.402   -0.538    1.085   -1.228    1.650    1.736   -0.563   -1.287    3.268
CD1=        7        1        2        3        1        0        1        1        0        1        2        0        3        7        1        1        0        0        2        4        2        1        5        5        3        2        0        4        1        2        1        4
CD2=        9        1        1        5        0        1        6        1        3        3        3        2        4        8        5        3        0        1        3        3        4        3        2        3        1        3        0        4        4        1        0        6
TTATTTTTTTCAGGCATTCGGGGCACCGCTTCCCTGCGTCATAGCTGAACGGCTGGCCGCAGGGGCAGTCTGAAAGGTAAGTCTGCACGGCAAGCGCCAAGGCCTCGCCTTCGATTTTCAGTACTTCCTTTATGGCCACCCGCACGAAATCATTGCGTGCGATCTGAATGCCTTTCACACAGGAAGAACAGTGGACCCTGTAGGCACCCTCGTTTTCCTCAGGTTCAAAAACAGGCTCATACGTGGCTTTGCACAAGGTGCAGGTCACTTGCTTGGAAACATTTTCGTCCATGGGTACACCCTAGTGATAACGCCTGATGGGGCGGTTGAATACGGTTTTCGGGAGGGCCTGGATTTCATCCTGGGCCGTGCGCCGGGTTTCGGTTTTTGAAAAAAAAATAACCCATGGCCGGATACGACCATGGGTTATTGAAACCTTTAAGGAAGTTACCCGGCGTAAGCCTGGCCCAATCCAGCGGT
KOK=        66
KK=  218192  LL=  218641  Z=    6.73  JJ=  218162  DL=   450
A===      111      112      113      114      121      123      124      131      132      133      134      141      143      144      211      213      214      223      224      231      233      234      243      244      313      314      323      333      334      343      413      433
B===      222      122      422      322      212      412      312      242      142      442      342      232      432      332      221      421      321      411      311      241      441      341      431      331      424      324      414      444      344      434      423      443
RRR=   56.172   -0.297    0.030    0.229   -0.297    0.030    3.016    0.548    0.242   -0.001    0.000    1.156    1.126   16.688    0.049   -0.909    1.206    2.943    4.369    0.242    0.262    3.820    4.955    3.397   -0.000   -0.668    1.706   -0.062   15.090   -0.088    0.000    2.632
X1==   10.764   -0.137   -0.137    0.082   -0.137   -0.224    0.999    0.805   -0.224   -1.127   -0.001   -0.918   -1.001    3.198   -0.137   -1.127   -1.001    3.150    1.842   -0.224    3.150    4.737    1.842    1.125   -0.224    2.999    0.553   -0.312    3.772   -0.088   -0.001    0.877
X2==    5.219    2.174   -0.223    2.789    2.174   -0.135    3.019    0.680   -1.077    0.001   -0.223   -1.259   -1.125    5.219   -0.360    0.806   -1.205    0.934    2.372   -1.077    0.083    0.806    2.690    3.019    0.001   -0.223    3.083    0.199    4.001    1.001   -0.223    3.001
CD1=       12        1        1        1        1        1        2        2        1        0        1        0        0        4        1        0        0        5        3        1        5        6        3        2        1        4        2        1        5        1        1        2
CD2=        8        4        1        5        4        1        5        2        0        1        1        0        0        8        1        2        0        2        4        0        1        2        4        5        1        1        4        1        5        2        1        4
GCATCGGAGCCGTATCAGCCAGCCTGCGAAGCGCCTTGGCCTTTTTCGCAGCTTTTTCATTCCATTTCCACAACACCAAGGGGCCAGGAAAAATCGTCGGTACTTTCGCGCCCAATATTTTTCGAGCCGCGTATTCGACGGCTTCATCTTCATCAACAAGTCGGCCCTCAATGTGCGCCTGCCCCGGGTCCGGCAAAACAATGCCTCTTTGAGCCGCGGCGGGAGGCAAAAACGCCTCGGGACCAGGCAAAACCTGATATGGTTCCATCCGTGTAATCCTTTTATTTTAAAGGGTTATATAAACTCTGTCATTTCAGGAGGTTCAAATATAAACCACATTTGAAGAGGTTGTCAAACCTTTTCCCTTTTAAACACTTCCGGTTGATTGTATCCCGATTTGGCTCGTGCCCCAAAAAAATCTGGGGAAAAATTGGCCTGCCTATGACTAAT
KOK=        67
KK=  220322  LL=  220891  Z=    4.78  JJ=  220322  DL=   570
A===      111      112      113      114      121      123      124      131      132      133      134      141      143      144      211      213      214      223      224      231      233      234      243      244      313      314      323      333      334      343      413      433
B===      222      122      422      322      212      412      312      242      142      442      342      232      432      332      221      421      321      411      311      241      441      341      431      331      424      324      414      444      344      434      423      443
RRR=   14.867    0.514   -2.028    0.080   -0.447   30.022    0.750   -0.082    0.265    1.359    1.889    0.952   -3.618   -0.688    0.514    0.536    1.106   64.783   -0.047    1.039    0.354   -0.154    1.699    0.020  -12.360   26.997   -1.343   -1.045    1.458   21.627   -2.858    1.448
X1==    4.120   -0.961    3.107    0.317   -0.961    4.914    0.767    0.126   -0.297    1.545    1.191   -1.275    3.218   -1.411   -0.961    4.914   -1.089    6.016    0.140   -1.166    0.829    0.284   -1.290    0.477   -1.619    2.543   -0.645    0.767    1.076    6.243    2.543    2.225
X2==    3.608   -0.535   -0.653    0.253    0.465    6.109    0.978   -0.653   -0.891    0.880    1.586   -0.747   -1.124    0.487   -0.535    0.109   -1.016   10.768   -0.334   -0.891    0.427   -0.542   -1.317    0.042    7.635   10.618    2.083   -1.362    1.354    3.464   -1.124    0.651
CD1=        6        0        6        2        0        7        2        2        1        5        4        0        7        0        0        7        0        7        1        0        3        2        0        2        0        6        1        5        5       14        6        7
CD2=        4        0        0        1        1        7        2        0        0        2        3        0        0        2        0        1        0       13        1        0        2        1        0        2        9       13        4        0        4        7        0        3
CTGCCCTACGCGGTGCATTACGAAGCGGATACGCTGGATGAAGCGGAACCCCTGGTGCAACCCGATTCCCCAGCCAACGATAAAATCCGGGTATTTACCGATAAAACTTTCGCCCCGCCGCCTGAAGTGGAAACCCGGGATTCCGACAACTGGAACGAACTGGAGTTTGTGAACGCGCCGCGTTTCTTCGACGACATGAGCCGCGGCACCCTGCTGCAGGCCATCGACCGCCAGTTGAGCGCCTTCCGTTTCGCCAACCTGGACGAACGCCTGCGCCTGGGTTCGCGCACAGTGACGAAGCGCGACCTGAAAGAAACGCTCATCGCCTTTCGCCGCCTGCTGGTGAGCGGCCTGTCGCCGGAGGAATTCAGCCGTGCGGTGGAAGAGCAGTTTGAAATCATCGAGGCGGGAAAAGGACGCCGCGGTCGCAAGCGCATGCAGTTCACCGGCTACTACACGCCCATCGTGGATGCCAGCCGATACCGGAGCCATGAATACTCCTATCCTCTTTACCGCAAACCAAAACAGGCGCCCACACGCCGGGTGATCTGGACCCAGCCGGAAAGCAAC
KOK=        68
KK=  221162  LL=  222061  Z=    4.68  JJ=  220862  DL=   900
A===      111      112      113      114      121      123      124      131      132      133      134      141      143      144      211      213      214      223      224      231      233      234      243      244      313      314      323      333      334      343      413      433
B===      222      122      422      322      212      412      312      242      142      442      342      232      432      332      221      421      321      411      311      241      441      341      431      331      424      324      414      444      344      434      423      443
RRR=    3.858   -0.132   10.839   20.018   -0.008   41.755    0.063    1.696    1.696   -0.137    0.001    0.257   -0.001    0.515    0.117   12.809    0.688   52.348   -0.966    0.734    2.768   -0.701   -0.037   -0.191   11.856   26.766    2.046   -0.820    0.962    3.696   10.669   30.259
X1==    3.270   -0.124    3.533    3.682   -0.124    6.240    0.246   -1.429   -1.335   -0.080    0.002   -0.670    0.002   -0.513   -0.124    4.725   -0.529    7.657   -1.219   -0.578    1.373   -1.010   -0.386   -0.319    3.911    6.419    2.591   -0.409    2.507    1.567    1.752    6.267
X2==    1.180    1.062    3.068    5.437    0.062    6.692    0.256   -1.187   -1.270    1.722    0.330   -0.383   -0.310   -1.002   -0.938    2.711   -1.300    6.836    0.793   -1.270    2.016    0.694    0.095    0.599    3.031    4.170    0.790    2.005    0.384    2.359    6.090    4.828
CD1=        5        1        7        7        1       10        2        0        0        3        3        1        3        2        1        8        1       11        0        1        5        1        2        2       10       14        7        4       10        8        6       18
CD2=        2        2        5        8        1       10        2        0        0        5        3        1        2        1        0        5        0       11        3        0        6        4        3        4        7        9        4        8        5        9       12       14
GAGGGGAGCATGCAGGGCATCAAGGCCTATTTCCAGCGCAACCCGGAACACATCCCGCGTTACCTGTTCCAGAACCGCCGCTACATTTTCTTCGAGCTGGCGGACCAGGGCCCGACGGGATCGGCGGGGGTCGAGCTGGTGCCGGGGCGCGCCCTGGCCACGGACAAGAGGCTTTACCCCGGCGGTGGCCTGGCCTTCATCTCCGCCACCAAACCGGTCCTCGATGAAAACAACCGAATCATCGGCTGGAAGCCGTTTTCCCGCTTCGTGCTCGATCAGGATACGGGAAGCGCCATCAAGGGACCCGGCCGCGCCGACCTGTACTTCGGCGTGGGAGACGCCGCAGGCGTGGCCGCGGGCCACTACAACCAGCACGGCAAAATCGTGTACCTGCTTCGGAAAAAATAATCTGGAAAAGAAAAGAACGGTGGCAGGGGGCCGCCGTCAGTTGGTGGGCAGGTTTTCGTTGTACACCTTGACCTCCGGGTCCTTGCAGAAAACCTCGCCCAACTGCCCGCCGAACCCTTCATCGTCGGTGCCGACGCTCAACAGGCAGTCGTCCGATAGAGCCGGACCCAGCGCCTCGATCTTGATGCCGCCGATCTTCACCTGGAATACGGGATCGGGGTTCCAGTCCACGGGAAGGATATGGCCCGGCGAGGCGTATCCCGCCATGTACACCACGGAGGCGAATGGACCGAAGTCTCCCTCGTCATATGCAGATGCAATCCACATGCGTCCGAGTTTGTCGATGTAAAGGTCCGAGATGTGGCGCACATTGGTTTCGCCCAGCGTCTCCCATACCGGGGCGCGGATGCCGTATTCCAGCACCTTGAAGCGGTCGCCGCGCAGGAACCGGTGCTTCCTCAAATCCAGCGTGTTCCAGAACAGGCGGCTCCG
KOK=        69
KK=  232382  LL=  233371  Z=    4.52  JJ=  232202  DL=   990
A===      111      112      113      114      121      123      124      131      132      133      134      141      143      144      211      213      214      223      224      231      233      234      243      244      313      314      323      333      334      343      413      433
B===      222      122      422      322      212      412      312      242      142      442      342      232      432      332      221      421      321      411      311      241      441      341      431      331      424      324      414      444      344      434      423      443
RRR=    1.185    0.006    0.431    8.088   -0.181   32.551   32.905    0.550    0.110   12.114   -0.071    0.138    0.052    0.018    0.575   -1.450    1.981   19.356    0.124    1.085    8.764    3.158   -0.494    0.553    5.711   10.400    3.403    0.384    0.141    2.471    3.965   29.281
X1==    2.204    0.002    3.093    1.568   -0.998    7.088    5.966   -1.182    0.205    4.950   -0.119   -0.227   -0.119    0.021   -0.998    0.970   -1.260    6.043    0.024   -1.324    2.329    1.393   -0.443    1.626    2.996    1.248    1.746   -0.580    1.683    1.683    1.248    4.815
X2==    0.538    2.452    0.139    5.157    0.181    4.593    5.515   -0.466    0.534    2.447    0.599   -0.609   -0.432    0.867   -0.576   -1.495   -1.572    3.203    5.080   -0.819    3.763    2.267    1.115    0.340    1.906    8.334    1.949   -0.661    0.084    1.468    3.177    6.081
CD1=        3        1        5        3        0       11        9        0        2       10        2        1        2        2        0        3        0       11        2        0        7        5        2        5        7        4        6        3        7        7        4       13
CD2=        3        5        3       12        2        9       11        2        3        8        5        2        3        6        1        0        0        6        9        1        9        7        5        4        7       20        6        3        5        8       10       18
CGATTACATGCCGATCCTCGATTCCATCGGCATGGACATCAACATCAACCCGCGCCTCATCACCGTTTCCGCCATTCTCAAGCACCTGCGGAAGGGCGAAGTGCTGAACGTGCACAAACTGGCGGAGGGCGAGGCGGAGGTCATGGAGATCGTGGTCCATCCCAAATCCACCGCCGTCGGCAAACGGATCAACCAGCTTCGCATGCCGACGGAGGCCATCATCGGCGCGATTGTCCGCAAGGGCGAGATGATCGTGCCTGCAGGGGCGACGGAGATCGAAGCGGAAGACACGGTGATCCTCGCCACCCTGCCCCAATGTCTTGAAAAGGTGGAGAAAATCTTCAGCGAAAAAACAGGCTTCTTTTCCTGATGAACCTTCAGGCCATTTTCAACGTCGTCGGCGTCCTTCTTATTCTTCTGGGTGCGATTCTGATCGTGCCCCTGCTGGTTTCCCTTTATTACCTGGAGCCGGGCCTTCACGGCGCCATGGCTCCGCACACGGCGTTTCTCATCGTCGCCATCCTTTCGGTGGTCGTTGGCTCCGCACTGTGGAAGTACCTGCCTTCCGGCATTGAAAAACTGCGCGAGCGGGAGGGTTTCGCCATCGTCGGCGTCTCCTGGGTGTCGCTCACCCTGGTTTCCTGTCTGCCACTCTATTTGACCGGCGCCTGCCCGAGTTTCGTCGATGCGTTTTTCGAGACCATGAGCGGTTTCACCACCACCGGCGCATCGGTGCTTTCCAACATCGACGACCTGCCGCACGGCGTCCTGTTCTGGCGGAACCTGATGCAGTGGATGGGTGGCATGGGCATCATCATGCTGTCGCTGGCCATCTTTCCGGCGCTTGGCATCGGAAGTTTCCAACTGTTCAAGGCGGAAATTCCCGGCGGCGCCACCGTCGAGCGCATGCAGCCGCGCCTGGCCGAAACCGCCAAGCTCCTGTGGACCACTTACCTCGTGCTGACCGTGGCGGAGATCGCACTCTTGGTG
KOK=        70
KK=  237452  LL=  237961  Z=    5.17  JJ=  236942  DL=   510
A===      111      112      113      114      121      123      124      131      132      133      134      141      143      144      211      213      214      223      224      231      233      234      243      244      313      314      323      333      334      343      413      433
B===      222      122      422      322      212      412      312      242      142      442      342      232      432      332      221      421      321      411      311      241      441      341      431      331      424      324      414      444      344      434      423      443
RRR=   16.055    0.634    0.081   -0.161    0.010   -0.504    8.005   -3.208   -0.262    2.653    0.091   -0.017    0.213    1.466   -0.005   -0.088   -0.049   11.457   20.467    0.490    0.336   -1.700   12.658   -0.118   -0.003    1.456   -0.014   -0.554    0.491   13.672   -0.210   25.843
X1==    3.040    1.981    0.483   -0.163   -0.014   -0.416    1.587    3.854   -1.237    1.304   -0.570    1.692   -1.333    2.988   -0.014   -0.416   -1.121    3.521    4.999    0.404    3.891    1.600    4.571    0.392   -0.084   -1.333   -0.162   -0.659    0.882    3.396    0.193    5.281
X2==    5.282    0.320    0.168    0.990   -0.680    1.212    5.043   -0.832    0.212    2.035   -0.159   -0.010   -0.159    0.491    0.320    0.212    0.043    3.254    4.094    1.212    0.086   -1.062    2.769   -0.301    0.035   -1.092    0.086    0.841    0.557    4.026   -1.092    4.893
CD1=        4        3        2        1        1        1        3        6        0        4        1        3        0        5        1        1        0        6        7        2        8        4        8        2        2        0        2        2        4        8        2       11
CD2=        6        1        1        2        0        2        6        0        1        3        1        1        1        2        1        1        1        4        5        2        1        0        4        1        1        0        1        2        2        6        0        7
CGCGGCCATCAAGGTCATGACTTCGCTCATACCCTACCGGGCGCCCGCACCGGTTCCGGCCAAAACCAAACCCACCGCCGCCGCTCCTGCGCCGGCCGCTTCGCAGGAAGATGAACACATCGCCGCCATTCAGGCGGTGATGGCACACCGCTTAAGCGGACAGCAGAATCTGCAAATCACCCAGATCTCTTCCAAGTAACCGGGTTTCCTTTTACACCGCATCAAGTGGCGGAACCTTTGTGCTCGTGAATTTTCCTCAGATTGGCCTGGGCCGAAACATGGCCGGGCCGGAGGTGCAGGGCCTTTTTTAATTGCTGCTCCGCCTTGTCCAGGTACCCCGCCGCCATGAGTGCCTCCGCGAAAGCGTTGTGCATATCCGCATTGTCCGGGCTTAAAAAAACGGAGATCGAAAATTCCACAATGGCGGCGTCAAACTGCTTCCGTTTTTTATAAAGGTTCCCCAGGTTGGCGTGCGCCTCGGACAGATCGAAATTGGTTTCGATGGCCTTT
KOK=        71
KK=  239522  LL=  240631  Z=    6.61  JJ=  239462  DL=  1110
A===      111      112      113      114      121      123      124      131      132      133      134      141      143      144      211      213      214      223      224      231      233      234      243      244      313      314      323      333      334      343      413      433
B===      222      122      422      322      212      412      312      242      142      442      342      232      432      332      221      421      321      411      311      241      441      341      431      331      424      324      414      444      344      434      423      443
RRR=   58.802    4.221    2.366   -1.312    0.771   17.105    1.740    0.074    0.522   10.626   -0.245    0.652    0.040   -1.063    0.771   -0.615    2.709   28.980    4.216    0.143   18.426   -0.184   -0.213    1.059   -1.631   27.776    2.148    4.352    1.220    8.187    3.888    1.748
X1==   10.457    1.704    0.670   -0.309   -0.902    4.659    0.880    0.076   -0.581    1.801   -0.070    0.968   -0.070    0.797   -0.902   -0.581   -1.621    5.628    2.018   -0.581    6.365   -0.144    0.415    0.710    4.457    7.918    2.202    1.645    0.549    2.079    2.213    1.059
X2==    5.623    2.477    3.529    4.245   -0.854    3.672    1.976    0.972   -0.899    5.901    3.508    0.674   -0.576   -1.334   -0.854    1.060   -1.671    5.149    2.089   -0.246    2.895    1.273   -0.514    1.492   -0.366    3.508    0.975    2.646    2.223    3.939    1.757    1.651
CD1=       18        5        4        2        1       11        4        3        2        7        3        4        3        4        1        2        0       13        6        2       16        3        4        4       12       17        8        8        5        8        7        6
CD2=       11        6        8       10        1        8        6        4        1       12        9        4        2        1        1        4        0       10        6        2        7        5        2        6        2        9        4        7        7       10        6        6
TCATCCCAGTCCACAAAACCATTGTCCAATGCGGCCCAGAAAACAATCAGAACGAAAAAAACAGGGCAAGAAAAACCAGCGGCAATGCCGATTTGGATGAATCTGGGAATTTGAGTCGGATCATGTAGCAGGTGCGGGATCGGGTTGTTAATTCTGTCCTGTTTGTTCCTTGTCTCCGGAAAGGATGTACTGCGGCGTTCTCAGTATGGCGCCGAACATGCCCACCACTTTTTTACCCACAGAGGTAATGGGTACCGTTTTGACCTCAGGATTTTCAAACGGTCCCCGAACCTGGTAATAACTTTTAAATACGCTTTCCTCTTCTCCAGCGGTGATGATTTTACCGACCAGTGGGATCTTTTTGAAGAACGAATCCACCGCACGCCACGGTGCCACCCCAACCGTAGTATCCATGTTGCGCTCGTTCAAATCAAATGAACCGACGAGGGTCATCAGTTGTTTTGGGTTTTCAAAAATGAAATTTTCGGTGACCGCCACTCCATCCTTGAGAGAAAAGTCCCCCTTGATCACCTTGTAATCTGTGAAAGGACCGCTTCTGCGCTTGGCAGCTTTATCCGGGTCCAGCGAGTACCCGAACAATTGAATGGTACCGTTCAGCAGGCGCCCGGTCTGGATCCTCCCGTTTCGGACACGAAGCACCAGCGTGCCGTTCAGCGCGCGGGTGAGTTCTGGTAAACTCTTGCCGCGCGCAGACACGCGGGCCTCCAGCCGCTCCAGCGTTCCGGTCAGGCAGTTTTCAAACAGACCTCCAAACACATTAAAAAACCCTTCCGCCCGTGTTCCGGTCGAAACGATATGTGCCGAGAGCTCCGGGGGCTGCTCCGGCATCAACTTCAGAACCGCCCGGACGTCAAATCGATCGCGTCCCTTTCGACCCCATCTCAGGGTGTCCGTGGACACGGTTCCTCTTTCAAATTGGAACGTTCCCTGAAAATCGTGAAAGTGCGCGCGAGGGACCATCAACTTGGCCAGGTTGATTTTCAAGGACCCCGATCCATGCTGGAACCAGGGCTCCGCCGTCCATCCTGCGGCCATCACCCCGGCGGGTTCGGAGGAATCCGGTTCGCCTTCTTTTTTGAACTGGGTCGT
KOK=        72
KK=  242402  LL=  243391  Z=    4.78  JJ=  242342  DL=   990
A===      111      112      113      114      121      123      124      131      132      133      134      141      143      144      211      213      214      223      224      231      233      234      243      244      313      314      323      333      334      343      413      433
B===      222      122      422      322      212      412      312      242      142      442      342      232      432      332      221      421      321      411      311      241      441      341      431      331      424      324      414      444      344      434      423      443
RRR=   19.917    1.102    1.327    1.940   -0.186   11.822    6.153   -2.209    0.006    0.992    0.166   -0.003    1.146   -0.317    0.389   -0.516    2.054   54.904    8.544    0.045    9.613   -0.724   -0.288   -3.199    2.482   44.686    0.050    2.133   11.130    4.261    0.199    3.277
X1==    6.253    2.239    0.596    1.430    0.529    4.250    1.557   -1.471   -0.008    0.510    0.057    0.004    0.649    0.176   -0.325    0.701   -1.379   11.768    1.685   -1.427    1.810   -0.449    0.161   -1.612    3.374    9.533    1.810    2.131    2.350    1.858    0.057    0.872
X2==    3.185    0.492    2.226    1.356   -0.351    2.782    3.952    1.502   -0.735    1.945    2.934   -0.745    1.765   -1.803   -1.195   -0.735   -1.489    4.665    5.070   -0.032    5.311    1.611   -1.795    1.984    0.736    4.688    0.028    1.001    4.736    2.294    3.519    3.759
CD1=        9        4        3        4        2        8        4        0        2        4        3        2        4        3        1        3        0       18        4        0        6        2        3        0        9       19        6        9        9        8        3        6
CD2=        5        2        5        4        1        6        8        4        1        6        8        1        6        0        0        1        0        9       10        2       12        6        0        7        4       11        3        6       14        9        9       12
GTGAAACGGAAACGTTTCGTCCAGTTGAGCCGGAGACAAGGCGGAAGCGCGCATCCGAAAGGCCATCCCGGGATCCGGCGCGGGAAACGGGGTGAGGGCTCCCTGCACCTGAAACCGGAAATCACCCATGGTGTAGCCGGCCTGGCGTACTTCCAGCGCTCCCGGCGTCCACACCACGTCGAATTCAAACCCTCCGGCAGGGGGTGTGTCCGCCGTTGTCAGTGAGGGCGTTTCATTCCCCGGGTCGAACTGATGTTCCAGCGTGCCCGATGCTTCCAGAATCGTTCCCCAGGTGCCCGAAAAGTTGGATCGCAGGCGCAGAATGGCGGGGCGCATTTCGAATTTCAGAACCTTCTCCCAATAGTGCCGCAGCCGCTCACTTCGCAACCGGTCGGTTTGCAAACGGCCGGAATAATGCAATGCCCCCAGGTTATCGAAACCCCCGGCGAAATCGACTTCCCCTTCCAGCGCGAGATCCGGTTCATTCAATTTGCGCGGGGCCCAGGCCGCTTCCATTTTCAACTTCACCTTCGCCGCCAAAAGAGGCCGGGATAAAGCCAGGTTTACAGAATGCAAAGTGATTTTGGACGGCGATCCCTCGCTGTCCGGAACCGAATGATCGATCCAGCGCAGTGTGCTCTGTTCCATTTCGATGCTGCGGATCGTACTCATCCACAACATGGATGTGGCTGCGTTCTGTCCCTGGGTGGAGGCGGAGGAAACCGGTTTCGAAAACGGCAGGCGCCCTCTCCGGTCACGCACCAGTTGAATGTCCGCACCCTCGACCTCGACGCTGTGAATGGACACCTGCTGCTTGGAAAGGAAAGGAAGGATACGGAAACCGATCCATACTGACCGGGCGGAAAAATCTATCTGCGGTTGCCCCCCGCTTTCGGGAGCGTCGGTGTGAAGCAGGCTCAACCGGTTGAGGCGCAGGCCCAGGCCTTCCTCTTCGAAATCCACTTCCACCGATTCCAGCGTCACCGGCTG
KOK=        73
KK=  252182  LL=  252991  Z=    5.82  JJ=  252002  DL=   810
A===      111      112      113      114      121      123      124      131      132      133      134      141      143      144      211      213      214      223      224      231      233      234      243      244      313      314      323      333      334      343      413      433
B===      222      122      422      322      212      412      312      242      142      442      342      232      432      332      221      421      321      411      311      241      441      341      431      331      424      324      414      444      344      434      423      443
RRR=   18.975   12.322    0.111    1.563    0.172   -0.276    0.656    4.493    3.470   14.421    2.940   -0.147   -0.065    7.182   -0.171   -0.032    1.143   21.678    1.665    0.091    2.517    0.113   -1.149   32.100   -1.104   -0.008   -0.115    9.381    2.952   -0.254   -0.143    3.741
X1==    2.817    4.789    0.900    1.307    0.321   -0.331    1.348    2.789    2.210    4.014    1.288   -0.079   -0.782    3.985   -0.318   -0.331   -0.751    4.186    0.682    0.940    0.920    2.024   -0.761    6.348    0.881   -0.092   -0.345    3.980    2.641   -0.792   -0.092    1.954
X2==    6.736    2.573    0.123    1.196    0.537    0.833    0.487    1.611    1.570    3.593    2.283    1.871    0.083    1.803    0.537    0.096   -1.521    5.179    2.442    0.096    2.735    0.056    1.509    5.057   -1.253    0.083    0.335    2.357    1.118    0.321    1.550    1.914
CD1=        7       10        4        4        3        2        4        7        6        9        4        2        1        7        2        2        1        9        3        4        4        5        1       10        4        2        2        9        6        1        2        5
CD2=       12        6        2        4        3        3        3        4        4        6        5        5        2        5        3        2        0        9        6        2        5        2        4       10        0        2        2        4        3        2        4        4
GTTGGGCGGTTTTTTCCTTCAATTGAGTCTGAAGGTTGTTCAGTACTTCCTGGAGCGTTTGGGCAACGCCTTTACTGGCCATTCACAGTTCCTTTCCTGTATCTGATCCCAAGGAAGGCCGGGGGATCCCGTCCTGAGGCTCCCTTGCTTGAAGACAGTCCCTGCAGGCAAAGATTCCCCGTCAGGTGGAATCACGTCATGGAAAGCATTCCAACCAAGAGATTCATACGGAGTCGATTCAATTTAGATTTTATTAAAAATAATAGGACTGTCAACAATCAAACCTATAAAAAAAAGAGTTTACACTCTCACCGTCCAATCCATCCCACCTTTGACCAAGCCTACTGGAAAAATACCTTCCCCTTCAGGGAAACAACGGCTCCCCGTCATTCAAAATCTGAATTTCAATTTGGAATTCTTTTTTGGTTTTTGGGTGCCGATTTTATGGCAAACCAGGGCTGTGGTGATCATATTGAATAGTGTGGACCATATTGATTTTAAATGCGAAATCAATCTAATCGTGGAGCCGGTTCCGGCCCGCTCACTCCGTAAACCACTTGGAGGTTCGAAACCTGTAAGACATCGACTCCGGGCACCTCTCACCCCATACAGGGTGCAACTAAAAATGAAATGCCCGCCCCGCGTTCAACCACTCCAACGGAAAGGGGTCCTGTATGAGCACTCAATACGTGGACAATTTCGCCGACGACATCGGTCCCATTAAAATCCTTCACATTTATAAACCCAAGTCCCAACTCCGCGGCATCGTGGTGGTCGACAACCTGGCCATGGGGCCGGCCGCCATTGGGG
KOK=        74
KK=  268202  LL=  269131  Z=    7.06  JJ=  268142  DL=   930
A===      111      112      113      114      121      123      124      131      132      133      134      141      143      144      211      213      214      223      224      231      233      234      243      244      313      314      323      333      334      343      413      433
B===      222      122      422      322      212      412      312      242      142      442      342      232      432      332      221      421      321      411      311      241      441      341      431      331      424      324      414      444      344      434      423      443
RRR=   49.581    4.134   -0.768   -1.476    0.157    4.866    0.493   -0.679   -1.243    3.464    0.195    0.041    0.468   -0.404   -0.733   -0.353    0.872   55.086    0.042   -0.117   -0.243   -2.062   -1.324   -0.512   12.458   50.863   14.132   -0.257    5.139   10.626    0.646    2.868
X1==    7.887    1.581    0.708    1.442   -0.961    3.227    2.236   -0.877   -0.824    4.357    0.195   -1.053   -0.866    0.962   -0.961    0.526   -1.591    4.888    0.398   -0.149    2.898    1.895    1.217    1.616    2.113    7.087    3.615   -0.513    3.824    2.134    0.195    2.134
X2==    6.286    2.615   -1.085   -1.024   -0.163    1.508    0.220    0.774    1.508    0.795    1.003   -0.039   -0.541   -0.420    0.763   -0.671   -0.548   11.269    0.106    0.782   -0.084   -1.088   -1.088   -0.317    5.897    7.177    3.909    0.502    1.344    4.979    3.318    1.344
CD1=       20        5        5        7        1        7        6        2        1       11        4        2        2        6        1        3        0        7        2        2        6        5        4        5        7       17        7        2       10        7        4        7
CD2=        7        4        0        0        1        4        2        2        4        3        3        1        1        1        2        1        1       23        3        3        3        1        1        2       10       11       10        4        5       11        6        5
CTGTTCCAGAAAGCGAAGGCGTGGGGGATCACCGTCGATGAAAAGACCGTGCAGGGTGAGATTCAAAAAATCCAAAGCCAGTTTCCGTCGGAAGAATTATTCAAACGCGCGCTCCACGTGCAGGGGCTGAACGAGGGCCTCCTGCAGACCAGTATCGAACGTCAGTTGGTGGAAGAACAGGTCACGCGTACCCGGCTCGCGCCCAAAGCCAATGTCTCGGATGCGGCCGTGAAAACATTTTACGAGGAAAACCGGGAACAGTTCCTGCAACCGCCGCGCTGGGAGTTTTCACACATTTTCACCGCCGCCCTGAAGAAAAATGAACCGGAAGACCCGAAACTCCAGGAGCGTTTTCACAAACTCCAGGGCATGGTGGAAACCGACGCGCGCAATAAAATTGAAAACGCGTTGAATGAAATCAAATCCGGCAAGCAGTTTGAAGACGTCGCCAAAGAATATTCCGAGCATGAAGAAACGCGCCAGAACGGCGGCAAATGGGGTACCATGGCCCAGCACGAGATGCCGGAAGAAATTTACGAGGTCGTCTCCAAATTAAAACCGGGGCAGACGTCCGGGATCGTGCGCAGTGAGTACGGATTCCACATCCTGCGCCTGGATGCGGCGCTCCCGGAGGAAGTGGTGCCGCTCGACCAGGTGAAGACGGATCTGCTGAACCACCTGCTGAAAGAAGAAGTAAAAAAGAAAAGGACAAGCTGGTTTCCAAGTTGCGCGATGAGGCGGATGTCGAGGTGTTCTTTTAAAAAGAGGCATTGCAGAACCACCCCCTGCCCTTTCATGAGAGGAAGGGGAACCTCCATAATCTGCGTGACCACTTCAAATCCAAAATGAAAACACTGGTAACAGGAACTACAGGGTTTCTCGGCTCGGCGATCGCGCGCGAGTTGATCCTGTCCGGCCGCACGGTGAAGG
KOK=        75
KK=  271202  LL=  272371  Z=    4.85  JJ=  271202  DL=  1170
A===      111      112      113      114      121      123      124      131      132      133      134      141      143      144      211      213      214      223      224      231      233      234      243      244      313      314      323      333      334      343      413      433
B===      222      122      422      322      212      412      312      242      142      442      342      232      432      332      221      421      321      411      311      241      441      341      431      331      424      324      414      444      344      434      423      443
RRR=   19.124    0.566   16.616   -1.181   -0.091   34.619   14.215   -0.454    0.011    6.598   -0.430    1.482   -0.015   -0.193    0.328   -0.916    2.737   96.349    3.890   -0.533   13.801   -0.009    0.486   -0.275    6.805   19.945    2.396    1.395    0.002    8.031    1.345   15.673
X1==    3.430    0.616    3.272    1.466   -0.556    8.166    7.715    0.663   -0.853    2.569    0.456   -1.840   -0.043    0.181   -0.556    1.269   -1.809   11.602    2.209    0.739    2.684    0.025    0.532    0.248    2.097    2.951    0.762    1.463    0.001    3.165    3.949    3.165
X2==    5.575    0.918    5.078   -0.805    0.164    4.239    1.842   -0.686   -0.013    2.568   -0.943   -0.805    0.341   -1.069   -0.589   -0.722   -1.513    8.304    1.762   -0.722    5.142   -0.349    0.913   -1.107    3.245    6.758    3.142    0.954    2.537    2.537    0.341    4.952
CD1=        9        4       10        6        2       19       17        5        2       10        5        0        4        4        2        6        0       25        7        5       10        4        5        4        9       10        6        9        5       12       12       12
CD2=        9        3        9        1        2        8        5        1        2        6        1        1        3        1        1        1        0       14        5        1       10        2        4        1        7       13        7        4        7        7        3       11
GACCAACACCAGCCGATTTTCTTTTTCTTCCAGCTCTACGTTGCTCTTGCTGTTTTTGAAATCGAACCGCTGGCGGATTTCCATCATCGCCTGGTTGACGGCGTTGCGCACTTCACTCAGGTCCACTTCGGACACAATATCAAACGAACAGGATTTGGCCATGTTGCTTGCTCCGTGATTTTGAATTGGGTTGAACAGGTTGCAGGCCGCAGGCAAGGAATGCGGCGGGGACGGGGTCAATGGATCTTCGTGTTCATGTAAAAACCGTAAACGAACATCGCGATGGTGACGAGCACAATGGAATCATCAATCAAAATCTGTTTCCAGGACGGGGAGTCATCGTGCAACAACCAGGGAACGATGACGAACATCACCGCCAGGAACCCCAGCGCCAGCATACCAATGATCGAGTACAAAAGGATCTTGGTGTTGGCATCGCTCATGCCCGTTTCTTCCTTTTCAGATTCCTTGCGAGAATCATTCATGATAAGGTATTTCCTCTTTTTTCATTGCGGTTGACCGGGTGCGTCCGGTTGCTGGAGTTCGTGGATGTCCAAGAACCATTATAGCGTAGGAGACCCCAAAGCCGAGGAGTTGATTGCCCAACTGCAGGAATTCTGCACCGATCCTTCCCTGCGCGACCTGTTCCGCGAAATGCTGACGACAGTGATCAAGGTCGGGATGGAACACCAGGACCGGGGCGATTACAAACTCATGAATACCACATTAAAGGAGTTGCGTCACGCCTTTCGCGTTTTCGAGGATTACCGCGATTCCCGCAAGGCGGTCATCTTCGGTTCCGCACGCACTTCCCACACAGACCCCAACTACCTGATGGCACGGGACTTCGCCGAACAACTGGCCGACCGGGGGATGATGATCATCACCGGAGCGGGCGGCGGCATCATGGAGGCGGCCAACGCCGGGGCCGGACCCGATCGCAGTTTCGGCATCAACATCGACCTGCCCTTCGAACAGCGCGCCAATCGCCACATCCACGGCGACCCGAAACTGATGTCGTTCAAATACTTCTTCACCCGCAAGCTGTTTTTCATCAAGGAATCCGACGCCACCGTGTTGTTTCCCGGCGGATTCGGCACCCTCGATGAAGGTTTCGAAAACCTCACCCTGTTCCAGACCGGAAAAACCGAACCCCGGCCCATCGTGCTG
KOK=        76
KK=  273512  LL=  274471  Z=    8.65  JJ=  273482  DL=   960
A===      111      112      113      114      121      123      124      131      132      133      134      141      143      144      211      213      214      223      224      231      233      234      243      244      313      314      323      333      334      343      413      433
B===      222      122      422      322      212      412      312      242      142      442      342      232      432      332      221      421      321      411      311      241      441      341      431      331      424      324      414      444      344      434      423      443
RRR=   67.487   -0.057    2.599    5.591    1.035   45.278   -0.060    0.286    0.265    1.419    0.888    0.740   -0.615    5.804    1.035   -1.433   -0.372   13.344   -0.926    2.726    1.021   -1.777    8.385    1.247   10.106   -0.404    2.046    2.414   11.510    6.916    2.180    2.975
X1==    8.471   -1.092    2.054    1.743   -1.092    7.987    0.118    0.654   -0.817    1.109    3.261   -0.553   -0.681    2.045   -1.092    1.215   -1.364    1.732    0.740    1.215    1.441    1.946    3.581    1.870    2.140   -0.118    1.441    1.461    4.167    2.504    1.008    2.504
X2==    7.967    0.052    1.265    3.208   -0.948    5.669   -0.510    0.437   -0.324    1.279    0.272   -1.337    0.902    2.838   -0.948   -1.180    0.272    7.706   -1.250    2.244    0.708   -0.913    2.341    0.667    4.722    3.422    1.419    1.653    2.762    2.762    2.162    1.188
CD1=       10        0        5        4        0       14        2        3        1        6        9        1        2        6        0        4        0        5        3        4        7        7       10        6        8        3        7       11       16       12        5       12
CD2=        9        1        3        6        0        8        1        2        1        4        3        0        4        8        0        0        2       10        0        4        3        1        6        4        9        8        4        6        9        9        6        6
ACCTGGGGCCGTTGACCCGGTTCACCCTGTCCCCGCCGGGTCTTCGGCCCCTTCCTTTTTTTTCGCCCGTTTACAGCCCCCGCCCCCTGCGGTAGAATGCCGGCAGTGCACATCCTTGCTTTCAACCCTCCTCTCCCGGTTGAACTTTGAGAATTCTGAGAACCCTGCAAACCTTCCTCCCGGAAGCGGACGACGCCTCCCGTCAGGCTTGGGAGTTGTCGCGTCACCTGGAAAAGCAGGGCGTGCCCTCGCCGATCCTCACCACCTATCTGCACACCGATCCGCATCTGCCGGAAAAGGAAATCGTCGATGGCGTGGCCATCCGCCGCCTTCCCGTGCAGGCAGGCATGATGGGTTACGGATTCAGCCTGGGCGCCATCGGTTACCTGCGCCGCTTCGACCTGCTCCACGCGCACGGGTTCCGCAGCTTCCTCACCGACACCGCTTTTTTTTTGCCCTTTTAAAGAGAAAAAATGCGTCATCAGCACCCACGGCACGCTCCTGCCTGGGTCGGGGCACAAGGACGGCTTTCCGCCGCGCCTGCATGATCTGTTGACGTTGAAGACGGCGATCCGCCGCGCCGACGCGGTGGTGGTGGGATCGAAAGGGGAATACGATGAAGCACGGCAGATCGGGGTGGATGCAGAACGGCTTCACATCATTCCACCGGGAATCGACGTGATCCACCCGCCGCCGCCCGCACCGGCTACGCGGAACGCGCTCCGCCTGCTATACGTCGGAGAGTTTCACCCGAACCGGCGGCTGGAACTCATCCTGCGCGCGGCGAGGAACCTCACCGTGCCGTTTGCCATCGACCTCGCGGAATGGGGTGATCCCACTCCCGGGGCCGACGCCTACGTCGAGTCGATCAAAAAACTGGGCAAGGTGCTGGGCGTGGAGGATCGTTTGCACATCCACCGTGCCAACGAAAGGGAAGATCTAGATCAGCTCTACCGCGCC
KOK=        77
KK=  304322  LL=  305431  Z=    5.94  JJ=  304322  DL=  1110
A===      111      112      113      114      121      123      124      131      132      133      134      141      143      144      211      213      214      223      224      231      233      234      243      244      313      314      323      333      334      343      413      433
B===      222      122      422      322      212      412      312      242      142      442      342      232      432      332      221      421      321      411      311      241      441      341      431      331      424      324      414      444      344      434      423      443
RRR=   13.335    1.098    2.090    1.483   -0.018   17.986    2.548    1.055   -4.643    2.037    6.855   -0.797   -1.555   -0.921    1.667   -0.009    2.348   64.731   -1.088    2.320   -0.085   -0.519    0.884   -0.497   29.179   13.996   14.077   -0.361   -1.905   21.788    0.831    0.508
X1==    4.026    2.222    2.366    1.975    0.051    6.369    0.974    1.195   -1.644    0.953    2.693   -1.062   -0.414    0.790   -1.395    0.821   -1.583    8.173    1.190    0.821    0.164   -0.231    0.314    2.724    4.948    3.729    3.317    0.998    3.866    4.750    0.622    0.330
X2==    3.312    0.494    0.883    0.751   -0.350    2.824    2.617    0.883    2.824    2.138    2.545    0.751    3.754   -1.166   -1.194   -0.011   -1.483    7.920   -0.914    2.824   -0.519    2.243    2.818   -0.183    5.897    3.754    4.244   -0.362   -0.493    4.587    1.337    1.539
CD1=        8        5        7        6        2       13        4        5        0        6        9        1        3        5        0        4        0       15        4        4        4        3        4        8       14       11       10        8       14       16        5        6
CD2=        5        2        3        3        1        6        6        3        6        6        7        3        9        1        0        2        0       14        1        6        2        7        8        3       12        9       10        3        3       13        5        7
CCGGAAATCCGCATCGATTGCCCCGACGACCTGAAATTCAAACTGGTGAAGGAAGTGACCGAAATCTTTCGCGCACGCTACAATGTGATCGACATCGACGGCGTGCGCATCGAGTTCGATGAAGGCTGGGGCCTGCTCCGCGCATCCAACACGCAGCCGGTGCTGGTGCTCCGATTCGAGGCGACAAACAAGGAAAAACTCAACGAGTACCAGCAGCTGGTGAGCGCCGAACTCGAAAAATACAAACCCGATGTCAACTTCACCCCGGTGCCCGCATGAAGTACGCTCACACACGGTTCCGCGTATCCAACATGGACGCGTCGCTGAAATTCTATCGCGACGTGCTGGGAATGAAAGTGGTTGAGGAATCGACTTCGCCGCGCGGCTCGAAGCTGGTGTTTCTGCAGTTCCCGGAAAACGACGCCGAGTTGGAGTTGTGCTCGTTTCCCGACAGCGGCAACGTCTCCGTTCCCGAAGACCTCGTTCATCTTGCGTTCGAGGTGGACGACCTGGATGTGTGGATGAAACGTTTGAAGGAAGGCGGCGCGCCCATCACCGAAGGCCCCACCGAAAGCCGCAGCGGCTCGCGATTTCTCTTCACCGAGGACCCGGACAAGTACGAAATCGAGATCATTCAGCGCGGAAAACCCTGAACCCGCGTCAGGTCACGATCACCCCGGCATACCCCACCACGCTGTCCATATCACCGCTCACCTCCCCTGACGTCATGTAGCGGCTGAGCACCGCCTGTTTCGCGCCCAGGTCCTGCACCGTGGTCAGCATAACGGTGGCGGGATTGACCCCGCACATGGTGATGCGCTCGTTGTGCACAGTGGTATGCAATCCCGCGGCATCGAGATCCAGCATCCGGTCAATGGCCCGGCGATCCTTGAGCGACGCGCTTTCGTGCGATTCGTAATGCGTCATGTCCGAGCTTGCCACCACCAGTACCGGTTCGCCCACCTCCTCAATCGACCGCGCCAGCGCGTGGCCCACCTTCTGGCAATCATTGAGGCTGAGCCGTTTCAGGCAGAGAGGCACGAATTTGAAGGGTTGTTTGAAATACTGGAGGAAGGGCAGTTGCGTTTCCAGGGAATGCTCGTTTTCGTG
KOK=        78
KK=  306392  LL=  306751  Z=    7.55  JJ=  305882  DL=   360
A===      111      112      113      114      121      123      124      131      132      133      134      141      143      144      211      213      214      223      224      231      233      234      243      244      313      314      323      333      334      343      413      433
B===      222      122      422      322      212      412      312      242      142      442      342      232      432      332      221      421      321      411      311      241      441      341      431      331      424      324      414      444      344      434      423      443
RRR=   12.714   -0.932    1.158   15.575    0.815    1.155   -0.001   -1.856    0.853    9.334    0.088   -4.572   -2.037   -1.728   -0.118    0.853    0.853   54.909   -0.016    0.853    1.108    1.080    0.880   -0.192    0.048    4.221    4.429   -1.000    1.065    0.151    1.112    1.065
X1==    3.127    1.067    1.097    3.056   -0.933    1.034   -0.009   -0.903   -0.966    3.066    1.024    5.056   -0.976    1.976   -0.933   -0.966   -1.009    8.893   -0.077   -0.966    1.000    0.943   -1.030   -1.054    1.066    2.024    4.000   -0.967    0.990    1.990    1.024    0.990
X2==    4.065   -0.874    1.055    5.096   -0.874    1.117    0.155    2.055   -0.883    3.045    0.086   -0.904    2.086   -0.875    0.126   -0.883   -0.845    6.174    0.210   -0.883    1.107    1.146   -0.854    0.182    0.045    2.086    1.107    1.035    1.076    0.076    1.086    1.076
CD1=        4        2        2        4        0        2        1        0        0        4        2        6        0        3        0        0        0       10        1        0        2        2        0        0        2        3        5        0        2        3        2        2
CD2=        5        0        2        6        0        2        1        3        0        4        1        0        3        0        1        0        0        7        1        0        2        2        0        1        1        3        2        2        2        1        2        2
CGCCCGCGCAGGTCCTCGCTCACCATGCGGCGGCGTTTCTGTTCGAAACTCTCCGGCCAGGACAGGCCGGGTGGAAATGAAACCGAAAAGACGGCTGTGAGAAGAAAAAGAAGAAGAAAGTGTTTAGAAAATGAGACCGTTCTTTTTAAGCCATTCTTCGGTATCGAAGTTTTCGCTGACGAATTCCTCAAACTCGATTTCCTTTTGCGACAAAGGCTGGCCATCGATGAACTGAGATGTGTCCGCGGCTTTCTTTTTGGAACGGCGGGGTTTCTTCTTGGGTTTTTCCGAGCCCTCTTCCACTTCCACGTCAAAACCTTCGGTCAGGGTCTGAAGCTTGAGAACCAGAACCATGAAGCT
KOK=        79
KK=  314972  LL=  315781  Z=    6.14  JJ=  314942  DL=   810
A===      111      112      113      114      121      123      124      131      132      133      134      141      143      144      211      213      214      223      224      231      233      234      243      244      313      314      323      333      334      343      413      433
B===      222      122      422      322      212      412      312      242      142      442      342      232      432      332      221      421      321      411      311      241      441      341      431      331      424      324      414      444      344      434      423      443
RRR=   35.838    6.616    1.964   24.451   -0.680   -0.194    4.491    1.202    0.138    3.186    0.086    1.079    1.386    0.288   -0.256   -0.656   -0.175   25.750    1.116    2.070   -0.815   -0.008    3.554   -0.152    3.980    1.362   10.188   -1.077    2.293   -2.970    2.000   35.889
X1==    5.322    1.414    1.524    5.936   -1.427    0.415    2.792   -0.990    0.415    2.881    0.864   -0.825   -1.007    0.501    0.704   -0.240   -1.438    5.346    1.563    1.071   -0.475    0.389    1.690    0.650    1.141    0.864    2.548    1.836    1.682    3.985    0.864    5.712
X2==    6.734    4.679    1.289    4.119    0.477   -0.467    1.609   -1.214    0.333    1.106    0.100   -1.308   -1.376    0.574   -0.364    2.734    0.121    4.816    0.714    1.933    1.714   -0.021    2.103   -0.233    3.488    1.576    3.999   -0.587    1.363   -0.745    2.314    6.283
CD1=       10        4        5       11        0        3        6        1        3        8        4        1        1        3        3        2        0       10        4        4        2        3        5        3        5        4        7        7        6       10        4       13
CD2=        9        7        3        7        2        1        4        0        2        3        2        0        0        3        1        5        2        8        3        4        4        2        5        2        6        4        7        1        4        1        5       11
ACCCAGGTAGGTGCCGAGGCCCACCGAAGACCAGTACAGCGGCCCCGCTTTTTGAAAATGCTCCTCACCGCATTGAAGTTCGAACCGGTCCCGGTACTGCTTCGTGCCTTCCGGCGTGGCGTAGCCTGCAATCATAAACTCCCCGTGATTGAATGAAATGTCGTGTCGTGACCCATTGGTTCCGTGCGCCTTCACCTTACCATTTTATCCCATCACCCCAAAAAGCAAATCCACCCAGCCTCGCTTGAAGAGAACGGTTTGCATTTGGAACGCGGCCGGTTCCCTTTTAACTTTCCCTAATTCAACTGCAATCCCTCACGCAAGCGCCAAACGGCCTGCGGCCTCAGGCCGACTGCCCCGGAGGCAGTCCGCTGATAAAGGTTTTCAAAATCAGTTCGCGAAAGGATTTTCCTGGAAAAGCTTGCATCGGGACCTCTTCGATTTCATCTAAACAGTACAAAGGGATATTGCGATCCGGGCCGCACCCGGACTACTCTAAAGGTAGTTTTTATTATTGTCCCGTAACCTGTTTGAAAGGCAAATGGAGGGGCATCACACATGACGACCAAACAAACGATTTATCAGGAAACCATGGCCGAAGGACCCAAAATGGCCAAGGACATGGTGAAGGGCGCCGAGAACACCCGCGTGTTTCTGACGGACCTCGCCGACGCGCTCAAGTTCCTCGTGCAGAAAGGCTTCTGGAAAAGCTGGGAGCGCATGAAAGAGGAGATCAAATTTCTTTACGGCAAGTTCACCGCCTTCGACTACGTCTGCGGCGGCATCAGTTTCGCCCTGTGGGGCTTTGGC
KOK=        80
KK=  317762  LL=  318871  Z=    5.11  JJ=  317762  DL=  1110
A===      111      112      113      114      121      123      124      131      132      133      134      141      143      144      211      213      214      223      224      231      233      234      243      244      313      314      323      333      334      343      413      433
B===      222      122      422      322      212      412      312      242      142      442      342      232      432      332      221      421      321      411      311      241      441      341      431      331      424      324      414      444      344      434      423      443
RRR=   38.178   -0.939   -0.719   -0.156   -0.544   23.723    5.429   -0.325   -0.333   -0.378   13.973   -0.058   -0.520   -0.688   -0.139   -0.467    2.344   35.480   -1.328    2.007   -0.829    0.334   -0.090    4.077    4.053    7.716    2.257    0.066    5.053   20.878    7.304   12.015
X1==    8.500   -0.501    4.911    1.032   -0.501    7.897    3.204   -0.270   -0.836    2.602    3.722    0.383   -1.278   -0.718    0.284    1.851   -1.505    7.606    1.342    1.179   -0.618   -1.190   -0.037    1.699    0.937    2.056    1.683    0.697    2.610    4.039    1.500    2.134
X2==    4.491    1.873   -0.146   -0.151    1.085    3.004    1.694    1.205    0.399   -0.145    3.754   -0.151    0.407    0.958   -0.491   -0.252   -1.557    4.665   -0.990    1.702    1.341   -0.281    2.409    2.399    4.324    3.754    1.341    0.095    1.936    5.169    4.869    5.631
CD1=       13        1       10        4        1       14        7        2        1        8       10        3        1        2        2        5        0       13        4        4        2        1        3        6        5        7        6        6       10       13        6        9
CD2=        7        4        2        2        3        7        5        4        3        3       10        2        4        5        1        2        0       10        1        5        6        3        8        8       11       10        6        5        9       16       12       17
GGGGATCGCCGTCGGGCACCAGCCGCGTGAGGTACGCGTCCAGATCGTGCAGGACGTCAGGGTCGGCGTTTTCCTGGATCACCAGCGACGCCGAGGTATGCCGCAGGAACACGTTCAACAGTCCTGTGGTCAACCCCTGCTGTCCCACCCAGTCCACCAGCGTGGCGTTGATGTTGTGCAGTCCTCGTCCCCGCGTGGAGACGGTGAATTCATGGGTGCGCTGTTGCATGACCTTTTCCGGATTATTTCCCAGCTTAAAAAAAGCATATTAACACGGCCCCTACCTGGCTCCATTTCTTCCGAAGAGTGGAATGAAGGCAATTGATAAATTTCCCAATTCGGGCATTTTTTACTGTAAAGCCGGGCTTGGGGGTTTTACATTGTTAAATGCGATGTAACCGCAGAGGAGCCCGACCCCGTATGACGAAAGTGACCACCCAGGAAAAAAGTTTTCGCGAAAACGTCAACCTGTCTTTCGATCTCGCCGCCGCGACGCTCGATATTCCGGAAGGCCTGTCCTATTTCATCAAAGGCGCGGTCAACGTGTACCAGGTGCGGTTCCCGGTACGCATCCACGGCCGGTTCGAAAGTTTCATCGGCTGGCGGGCGGTGCACAGCAACCACAAACTTCCGGTGAAAGGAGGCATCCGTTTTTCACCGATGGTCACGCAGGACGAAGTCGAGGCGCTGGCGGCGTTGATGTCTTACAAATGCGCGCTGGTCAACGTGCCCTTTGGCGGCTCCAAAGGCGGGCTGGTGGTCGATCCCAAACTGTACGAAACGGACATCATGGAGCGCATCACCCGCCGCTTCGCGTACGAGCTGATCAAGAAGGACCTCATCAACCCGGCATTGAACGTCCCTGCTCCGGATATGGGGACGGGCCAGCGCGAGATGGCGTGGATCGCCGACACCTACATCCAGCATCGGCCGACGGACATCAACCACCTCGCCTGCGTCACCGGCAAACCCGTGTCGGCAGGCGGCATCCGCGGCCGTGTGGAGGCCACCGGACGCGGTGCGGTGTTCGGCCTGCGCGAGTTCTTCCGCCACGCGGAAGACAAAAAACAGGCGCGGCTTGAAGGCACGCTGGAAGGCAAACGCATCATC
KOK=        81
KK=  344912  LL=  345931  Z=    6.67  JJ=  344822  DL=  1020
A===      111      112      113      114      121      123      124      131      132      133      134      141      143      144      211      213      214      223      224      231      233      234      243      244      313      314      323      333      334      343      413      433
B===      222      122      422      322      212      412      312      242      142      442      342      232      432      332      221      421      321      411      311      241      441      341      431      331      424      324      414      444      344      434      423      443
RRR=   37.826    0.087    7.533    3.122   -0.131   20.816   -0.128   -0.420    0.097   15.758    0.123   -0.168   -0.198   -0.700   -0.112    5.928    2.419   93.985    0.039    1.533    3.393   -0.988   -0.153    0.803   -0.418   37.182    8.166    0.115    1.445    1.445   19.786   26.972
X1==    5.525    0.275    4.149    3.130    0.275    5.042    1.436    0.323   -1.664    3.375   -0.831   -0.737    0.240    0.825   -0.354    4.433   -1.646   12.120   -0.095   -1.054    2.419   -0.504   -1.102   -0.473   -0.334    3.989    1.828    1.096    1.151    1.151    5.060    3.747
X2==    6.847    0.317    1.816    0.997   -0.477    4.128   -0.089   -1.299   -0.058    4.669   -0.148    0.227   -0.824   -0.848    0.317    1.337   -1.470    7.755   -0.408   -1.454    1.403    1.958    0.139   -1.699    1.250    9.321    4.467    0.105    1.255    1.255    3.910    7.198
CD1=       13        3       11        9        3       11        5        4        0       10        2        2        4        5        2       10        0       20        2        1        7        2        1        2        3       11        6        6        6        6       13       11
CD2=        9        2        4        3        1        8        2        0        2        9        2        2        1        1        2        4        0       15        2        0        5        6        3        0        4       16       10        3        5        5        8       15
CCCACCTTCATCCGCGACACCCGGGATGACTTTTTAAACCCTACACAGGGCACGAGGCATGTGGTACGATTTGAATTCGCCGGCAGCTTTCTGGGCGGCGCGGACTTCTACAAGACCAGCTACGAAGGATCCTACTACACCCCGCTGATCGGCCAACTGGTATTAGCCCTGCACGGTGAAGTCCAGTTCGCCGAGGATTACGGCGGTGAGGGCCTGCCGATTTTCGAACACTATTTCATGGGTGGGTCCAATTCCCTGCGCGGGTTCACAATCCGGCAGGTCGGTCCCAAGGACCGCAACGGCGATCCGCTGGGGGGCGATCAGTCTCTGCTGATCAACGTCGAGTTGCAGTACCCGATCACCAGGGAGTTTCGAATATTCGGTTTTTACGACAGGGGCAACGTGTACGGAACCGGCTTCGATGTCTCGACCACATCGCGAACCATGGATCCGTTCGACATGCGGCAAAGTGTCGGTGGTGGCGTTCGGTTTCTCAGTCCCTTCGGTCCCATATCCCTGGCTTACGGCATAAAACTCGATGCCGTGCCGGGCGACAGCAACGCCGAATTCCACTTCTCCGCGGGAAATGCATTTTAACGTTAACGACGTTTCACAAGAGAGGTTTTCATGAACAGGTCTGGAGACAGATTGGCAATCGTATGGAAATGCGTCCTGGTGCTGGGACTCGCCTGGGCATCACTCCCCCTGTCCGGCACCCATGCCCTTGCGGCGGACGTCAAAATCGGTTTCATCAACATGCAGGAAGCCGTTTCCCGAACGAAGGAATTCAAAAACGCGCTTAACAAATTCAAAGCCGACTTTGAGGAAGAAAAAAAGCGCATTGCCCTCAAGGAAAAACGGGTACAGAAACTGCTTGAAGAAATCAACAAGCAGAGCTTTGTCCTCGACCCCAACCTGAAAAAGAAAAAAGAGGAACGCTTCATCCAGGAGAAAAAGGATCTGGAGCGATACGTTCAGGACAGGAATGACGAGTTCGCCCGCAAGGAACAGGAAATCACC
KOK=        82
KK=  351482  LL=  352381  Z=    5.68  JJ=  351242  DL=   900
A===      111      112      113      114      121      123      124      131      132      133      134      141      143      144      211      213      214      223      224      231      233      234      243      244      313      314      323      333      334      343      413      433
B===      222      122      422      322      212      412      312      242      142      442      342      232      432      332      221      421      321      411      311      241      441      341      431      331      424      324      414      444      344      434      423      443
RRR=   14.497    0.274    8.924    2.195    1.562   14.084   19.921   -0.217    0.030    1.451    3.573   -0.120   -0.487   -0.078    0.302   -1.195    1.107   22.569    1.031    0.198   22.334   15.752   -0.003    0.079    0.580    3.382   -3.221   -0.280    8.344    6.605    1.524    1.085
X1==    4.218    0.803    2.194    0.826    0.803    4.334    4.862   -0.973    0.025    0.857    1.973   -0.411    2.581    0.656   -0.657    1.461   -1.447    5.276    0.318   -1.412    4.920    2.664   -0.094   -0.164    1.480    1.364   -1.436    1.400    3.079    3.079    3.189    0.687
X2==    3.437    0.342    4.068    2.656    1.944    3.250    4.097    0.223    1.216    1.694    1.811    0.293   -0.189   -0.119   -0.460   -0.818   -0.765    4.278    3.240   -0.140    4.540    5.914    0.032   -0.485    0.392    2.478    2.243   -0.200    2.710    2.145    0.478    1.580
CD1=        9        3        6        4        3        8        9        1        2        4        6        2        7        4        1        4        0        8        2        0        9        6        2        2        5        5        0        5        8        8        8        4
CD2=        5        2        7        5        4        7        8        2        4        5        5        2        2        2        1        1        1       10        8        2       11       13        3        2        3        6        7        3        8        7        3        6
TCCGAACGATCCTCTGGTTTTGGCCTTCGGGCGAAAAACCGCGGAGCGTTCCTTTCGACGCGAGGATATGTTTATGAAAAAAGTGGAGGCAGTGATCAAGCCGTTCAAACTCGACGAGGTCAAGGAAAAGCTCAACGAGATCGGCATCAAAGGCATTACCGTCAGCGAGGTGAAAGGGTTCGGCCGGCAGAAGGGGCATACTGAGCTCTATCGCGGCGCGGAATACGTCGTGGATTTCCTTCCCAAGATCAAACTGGAAATCATCATTCCCGACAACCAGTTGGACGACGTTGTCGACGCTATCATGAAAAGCGCCCAGACGGGCCGGATCGGCGACGGTAAAATTTTCGTCACCGACCTGGTAGACACCATTCGAATTCGCACAGGGGAACGAGGCGAAGAAGCTATCTGACCCATTGCCGGTCCTCCCCGCGATGTCGCCGGGTTTCCACGAGCGTGCACCTGTTCTGAATTGTTTTATCCATACCCAAGCTTGAGGAGAGCATAATGACCCCCAAAGAGGTAATTGATTTTGCAAAAAACAAAAACGCCGAGATGGTGGACCTGAAGTTCATGGACCTTCTTGGCACGTGGCAGCACTTCAGTGTTCCCATGAGCGAATTGGAAGAGCATTTGTTTGAAGAGGGGCTGGGTTTCGACGGATCCAGCATCCGCGGCTGGCAGGCCATCAACGCCAGTGACATGCTGGTCATGCCGGACAGCTCTTCGGCGGTGATGGATCCCTTCATGCAGGTCCCGACCATCAGCATGATCTGCAACATCGTCGATCCCATCACCAAGGAAAAATACACGCGCGACCCGCGCAACATCGCGCAGAAAGCGGAAGCGTACCTGAAATCGACGGGCATCGGCGACACAGCGTTCTTCGGACCGGAGCCG
KOK=        83
KK=  356192  LL=  357211  Z=    4.71  JJ=  356162  DL=  1020
A===      111      112      113      114      121      123      124      131      132      133      134      141      143      144      211      213      214      223      224      231      233      234      243      244      313      314      323      333      334      343      413      433
B===      222      122      422      322      212      412      312      242      142      442      342      232      432      332      221      421      321      411      311      241      441      341      431      331      424      324      414      444      344      434      423      443
RRR=   31.407   -0.423    6.784   10.772    1.524    0.601   -0.322    6.784    5.200    2.032   22.603    0.797   -0.187    5.105    1.524    2.155    2.155   -0.089    0.266   50.266    0.496    9.648   32.770   40.512    0.313    1.355    1.349    0.868    4.845    4.048   -0.006   -1.859
X1==    6.288    1.138    4.125    2.612   -1.262   -0.851   -0.694    4.125    1.820    1.264    6.196    1.246   -0.076    0.788   -1.262   -1.518   -1.411    0.660    0.917    7.829    3.192    2.492    4.887    7.420   -0.330   -1.217   -1.271    0.348    1.184    2.615   -0.076   -1.200
X2==    4.995   -0.372    1.645    4.125   -1.207   -0.707    0.464    1.645    2.857    1.607    3.648    0.639    2.458    6.479   -1.207   -1.420   -1.527   -0.136    0.290    6.421    0.155    3.871    6.705    5.460   -0.949   -1.114   -1.062    2.497    4.091    1.548    0.077    1.548
CD1=       10        3        9        6        0        1        1        9        5        6       14        4        3        4        0        0        0        3        3       14        9        7       11       14        3        1        1        6        7       10        3        2
CD2=        7        1        4        8        0        1        3        4        6        5        9        3        7       15        0        0        0        2        3       11        3       10       15       14        1        1        1        8       12        7        3        7
TCACCTACCGGTCCAAACTGGAGTACGGGTCGTTGATCGAAATTGCGCGTCTGCGGGAACGCATGGAAAAAGAACTGGCTGAGGAAAGCAAAAAAGGCAAAAACGTGAAGCTCGGTCACGGCGGACTGGCGGACATCGAGTTCACCGTCCAGATTCTCCAACTCATGCACGGACGGCGCAACCCCAAACTGCGCGCCACCAACACGCTGGAAGTCATCAACACCCTTTCAGCCTACGGCATCCTGCAATACGAACAGGCGGAGGCCTTGCAGAAACATTATGAATTCCTGCGCAACGTTGAGTGCAGCCTCCGGCTCATCAACCCGCAGTTCAGCAACCACCTCCCGAAAGATCCGGCGGTCCTGCAAACGCTGGCGCGCATTCTTGGATACAAAGGGGAAAACGGGGGAGCGGCGGAAGAGTTGATGGCAAACTACGAGGAAACCACCCAAAGCGTCCGCACGTTTTACACCAACAACGTGGACACGTTTTACGCACGGCGCTGTGACGCCGGTCAAATTTTCAGGTGAAACCGGGAGCCCCGGCGCTCCAGCTTGGGCTGGGGTTTGGACTCGGCTTTCTCCTTGGCGTGGCGGGGGGCCACGCCCAGCTTGTAGATGATGGCATCGATCAGGGCCTGCCAGCTGGCTTCAATGATGTCTTCGGACACACCGACGGTGCCCCACTTCGCATTCTGGTCTCCGGACTCCAGAAGCACCCGGATTTTCGCGCTCGTCCCCTTGCTTTCATCGAGGATGCGCACCTTGTAGTCGTACAGGCTCATCTCCTCCAGTTCCGGGTAGAAACGCGTGAGCGCTTTTCGCAACGCCTTGTCCAGCGCGTTCACCGGACCGTCGCCTTCCGCCGCGGTGACTTCCTGCACCCCGTTGACCATCACCTTGACCGTCGCTTCGGCGATGGGCGCCTCGTCCTCTTTGCGTTTTTCGACGATCACACGGAAACCGACGAACTCAAAATGTTCCTCGCGCTGGCCCAACGCCTCGCGCATGATGAGCTCGA
KOK=        84
KK=  362252  LL=  363211  Z=    4.66  JJ=  362102  DL=   960
A===      111      112      113      114      121      123      124      131      132      133      134      141      143      144      211      213      214      223      224      231      233      234      243      244      313      314      323      333      334      343      413      433
B===      222      122      422      322      212      412      312      242      142      442      342      232      432      332      221      421      321      411      311      241      441      341      431      331      424      324      414      444      344      434      423      443
RRR=   71.257    6.909   -0.003    6.348   -0.834    2.178   -0.031    1.899   -0.377   15.049   -0.638    0.097    7.424    1.268   -0.038   -0.256   -1.096   -1.425    5.724   -0.054   -0.466    1.020    8.472    3.702   -0.058   -0.283    3.869    0.407    0.885    0.129   -0.887   14.786
X1==    7.489    2.936    5.723    2.360   -0.560    0.959   -0.154    3.263    0.401    4.715    0.453    0.128    1.286    1.011   -0.060   -0.157   -1.504   -0.506    3.236   -0.157    5.234    0.926    2.436    3.471   -0.099   -0.380    2.114    0.995    0.784   -0.149    1.286    3.580
X2==    9.514    2.353   -0.000    2.691    1.490    2.271    0.198    0.582   -0.939    3.192   -1.409    0.762    5.774    1.254    0.626    1.629    0.729    2.816    1.768    0.345   -0.089    1.101    3.478    1.066    0.581    0.746    1.830    0.409    1.130   -0.870   -0.690    4.130
CD1=       17       10       12        5        3        5        2        8        4        9        2        2        3        2        4        3        0        3        8        3       11        3        5        5        2        1        6        3        2        1        3        5
CD2=       31       11        3       10        9        6        4        4        1        5        0        6       10        5        7        5        5        6        6        3        1        3        6        4        2        3        3        1        2        0        1        5
TCCCCTGGCAAAGCAAAATTTGAAAATGCAAATTTTAAAAACTCAAACCTCAACAACGCCACCCTTTCCAGTTCCGACTTAACCAACGCAAACTTTCAAAACTCAACAATGGTTAGGGTAAAACTGGAAAATACAAACACCGCTGGCACTCACTTTGGTGGCGCTGATATTACCAACGCCCTCTTTCCAAGAGCTGATTATTTTGATGATCGGCTCAAAACACTGGAAGAGGCTTCAAAAAATGCTCGAACAATCTTCATTACACTTCTAACGGTGATCGCCTACTCCGGCTTGGCAGTTCTATCCACAAAAGATTTTGACCTATTAATCGAGTCTTCCAACTTTAAACTACCTCTTATTCCAAGCTCGATTTCCGTAGACTTATTTTACTTTTTGGCTCCCACATTAATTTTTGGTTTATTTTTTATTTGTTTATATACCTCCTGCATATTTTTCGCTTATCTTCGCAAGTACCAGCAATTTTTGAAGACGGCATGCCATTTGGAGAAAAGGTATACCCATGGATGCTAACCGTTTACCTTGAAACTTTTTTGAAAAACTAAAATCCAAGTATGATGAGAATCCTTTATTTTTTAAAATTCGCAATGGATTTTTAATACTAATTGGATGGTGCTTTGCTCCCCTCATCCTTCTCCTTTTTTGGGTCCGCTATTTAAGTAACCACGACCCATATCTCTCTGGTTACCATATCTTACTAATCTTGGTAGCTATTCTTGGCTCAAGGTACTTATATTTCTCAATGAAAAAGGTTATGTCCTTCGAGCCTCTACCAAGGTTTTTGCCTTTGAATTGGCTTTCAAATTTTAAATTTCTGATAGCATTCATACCTATTTTATTTTTTGTTGTTGTCTGCACTGGGCTGGCAATTTGGGGCAATGCAACGCATATTCCCGGGTATCGAAATTTTTTAACGCTAAATTTAAACAAACAAGAATCCCC
KOK=        85
KK=  366542  LL=  367621  Z=    5.43  JJ=  366482  DL=  1080
A===      111      112      113      114      121      123      124      131      132      133      134      141      143      144      211      213      214      223      224      231      233      234      243      244      313      314      323      333      334      343      413      433
B===      222      122      422      322      212      412      312      242      142      442      342      232      432      332      221      421      321      411      311      241      441      341      431      331      424      324      414      444      344      434      423      443
RRR=   50.542   11.581    1.745   -0.875    2.000    1.823    1.039    1.178    1.160   18.633   -1.076    2.891   -0.013    1.117    0.002   -2.011   -0.200   16.351    1.014   -0.046    0.738   -0.081    3.248    0.985    1.345   29.978    0.521    3.344    1.262    3.468   -0.193   14.941
X1==    5.897    2.854    1.574    1.146    3.489    0.702    0.906    2.208   -1.096    4.286    0.899    1.146    0.271    0.445   -0.325    1.901   -0.353    3.866    1.264    0.103    0.460   -0.525    1.256    0.866    0.695    4.041    1.591    2.146    0.655    4.804    4.041    2.433
X2==    8.571    4.058    1.109   -0.764    0.573    2.596    1.146    0.534   -1.058    4.348   -1.196    2.523   -0.048    2.512   -0.008   -1.058    0.566    4.230    0.802   -0.449    1.605    0.154    2.585    1.138    1.935    7.418    0.328    1.558    1.926    0.722   -0.048    6.140
CD1=       11        7        5        4        8        4        4        6        1       10        4        4        3        3        2        6        2       10        5        3        4        2        5        4        4        9        6        7        4       11        9        7
CD2=       19       10        5        2        4        7        5        4        1       10        1        8        3        8        3        1        4        9        4        2        5        3        7        5        6       16        3        5        6        4        3       13
AGCTTTTGTGGCGCCGGGATAACGCGAGCCACCTGCTTTTTTCGCAGCCGGTTTTACGGCGGCCGCCTTTTTGGTGGCGGTTTTTTGGTGGCGGTTTTTCTGGAACCGGTCTTCTTTTTGCTGAGGTTTTTCCGGCCGGTCCCTTTCCTCCTGCAGCCTTCTGTTTTTCCTGCTTGCGCAGTTCGCGCCCGATCTTAGACACCATCTCATTTTTCAACAGGTTGGAGGAGACGGATATCTTTTTTCGACGGGCCAGGTTCTGCAGTTGCTGACGGGTCATTTTAGACAGGTCGGATGGCTTCATGGCCTCTCAATGCCTCCCCAATAGAACCAAAATATATAGCAGATCCTAAATCTGGAATAAGATTTGCATATTAATCGACAAGATGAAGGCGCCGCCCCGGTTGTAAGCTAACGAAACCTTGACGGAACCTTTTGATTTTTATTGATTTTGGCCTGATTGCAATATCCGAAAAGCGTCAAGAAATTGATTTAAATTTTCTCTGTATAATATTACAATAAACGGGATCTTGTCAGAATAATCACGGATTCCATACAGATTATCTAAAAACCGGACCTTCTGCCATGTATAAATTAACCGATACTTTTGACCAGAAAAACCCATTGCCTCTGACCACAGACGGTGAACTGCGCATTGTTTTCGTGGGAGTGGGTTCGGCATTCGCAAAAAGAAATCGACAATCCAATATTCTGATTATTCAGGGCGATCATCATTTGCTGATGGACTGCGGCACCCAGGGTCCGCTGGCGCTCAATGACGTGGGGCTGGACGTGAAAAAGGTACGCACCTACCTGCCCACCCACAGTCACGCCGACCACATCGGCGGCTTCGAAGAGATCATGCTGACCAACCGCTACTTCGGCAAACCCACCCCGCCCGAACTGATCATCCTGCGGGATTACCAGGAAATTCTATGGACCAAAAGCCTCTCCGGCGGCGCGGAGTACTGCGAGGCCAACCAGGGGCGCCCCCTGCAACTGAACGACTTTTTCGAAATTCTACGCCCCAAGGCGACGCAGGTCCTCGGCCGCAAATGCTGGGTGTACCAGCATGGTCCC
KOK=        86
KK=  374372  LL=  375271  Z=    7.49  JJ=  374282  DL=   900
A===      111      112      113      114      121      123      124      131      132      133      134      141      143      144      211      213      214      223      224      231      233      234      243      244      313      314      323      333      334      343      413      433
B===      222      122      422      322      212      412      312      242      142      442      342      232      432      332      221      421      321      411      311      241      441      341      431      331      424      324      414      444      344      434      423      443
RRR=   30.885   -0.664    1.593    7.011   -0.472    6.964    5.686    2.118   -1.831    9.403   -0.551    1.339   -0.009    2.480    0.489   -0.383    2.116  115.768   -0.054   -0.230   -0.683   -2.466   -0.434    1.281    2.470   63.749   18.599    0.034   -0.450   22.980    0.857    5.311
X1==    6.595   -0.213    2.552    2.001   -0.874    6.307    3.949   -1.852   -1.658    4.639   -0.665   -1.053   -0.099   -1.615   -1.534    0.793   -1.490    7.383    0.180    0.180    1.050    2.804   -0.979   -0.747    0.552    6.133    6.165    0.205   -0.367    3.838    1.034    2.786
X2==    4.683    3.116    0.624    3.505    0.540    1.104    1.440   -1.143    1.104    2.027    0.828   -1.272    0.092   -1.536   -0.319   -0.483   -1.421   15.681   -0.302   -1.276   -0.650   -0.880    0.443   -1.716    4.477   10.395    3.017    0.166    1.226    5.988    0.828    1.906
CD1=       14        2        8        6        1       13        8        0        0       13        2        1        3        0        0        4        0       13        2        3        5        7        1        1        5       14       14        5        3       11        5        9
CD2=        6        5        2        6        2        3        4        0        3        4        3        0        2        0        1        1        0       24        2        0        1        1        3        0        7       16        6        2        4       11        3        5
TTCCGCTTCCGGCAGGCAGGCGCGGTGATCGCCATCCTGTTCGTTTCACTGGCAGCCATCTGGGGTACGGCGCAGGGGCGCGGTCCCATGGCACTCCAGACCATCGAAAGTTCGCTTCGCCTCCTTCAGTTTTACCTGCTGGTGCTCACCATCATGACCCTCATCCTCACCGCGGCCATCAGCGAAACCGAAGCGGCGGAACAGCGCACCTCCTCGCTCGGTCGAATCCTTGAAAATTCATCCAACGAAATTTTCGTGTTTGACGCGCAAAGCCTGAAGTTTCTCCAGGTGAACCTGGGCGCGCGGCAGAACCTGGGTTATTCCATGCGGGAACTTGAGGAATTGACGCCCCTCCACCTGAAACCGCATTTCACCCTGGAAAAGTTCACCAAAATGCTGGAACCCCTTCAGGGAGAACTGCAGCAGATCGTGTTCGAAACCAAACACCGCAGAAAAGACGGGTCGACCTACCCCGTCGAAATGCGTATCCAATATTCGGAGATGGCTCTGCGCCCGGTCTACTTTGCCATTGTGCAGGACATCACCGAAAAGAAAAAAGCGGAAGAAGAGTTATTCAAGTACCGGCATAAACTGGAGGAACTGGTGGAACAGCGCACCGCCGATCTGGAAAGTGCGCACCGCCAGTTGATGCACGCGGAAAAACTCTCGGCCACCGGCAAACTCGCCGCCTCCATGGCTCATGAGTTCAACAACCCCATTTTCGGCATTCGCAGTGTTCTGGAAAAGATATTCCGCCGTGGCAACCTCCAGGAAAAAGATCGTGATTTCGTCTCACTCGCCATCAAGGAATGCGACCGCATCTCCAACCTCATTAAAAAACTTCTCAATTTTCACAGCCCGTCGTCGGACAAAAAAGAAGTATTCAACTTTCATGAGGCG
KOK=        87
KK=    3183  LL=    4112  Z=    5.90  JJ=    3063  DL=   930
A===      111      112      113      114      121      123      124      131      132      133      134      141      143      144      211      213      214      223      224      231      233      234      243      244      313      314      323      333      334      343      413      433
B===      222      122      422      322      212      412      312      242      142      442      342      232      432      332      221      421      321      411      311      241      441      341      431      331      424      324      414      444      344      434      423      443
RRR=   48.323    2.354    2.675   -0.199    2.413   19.345   -0.040    0.478    1.381    0.227    0.336    0.032    1.560    0.895    2.211   -2.855    2.368    4.277   24.013    2.368    0.754    0.300    0.100   -2.662   -0.179   44.573    9.144    4.129    3.054    2.979   10.057    5.456
X1==    8.356    1.999    2.403   -0.092    4.769    4.295   -0.123    0.430   -0.911    0.208    0.375   -0.092    1.023   -0.815   -1.464   -1.562   -1.487    8.075    3.893   -1.562    0.169    0.977   -0.305   -0.839   -0.410    6.206    5.060    1.729    0.762    1.980    3.615    1.980
X2==    5.783    1.178    1.113    2.177    0.506    4.504    0.323    1.113   -1.517    1.095    0.897   -0.348    1.525   -1.098   -1.510    1.828   -1.592    0.530    6.169   -1.517    4.472    0.307   -0.328    3.171    0.436    7.182    1.807    2.389    4.008    1.505    2.782    2.756
CD1=       14        5        6        2        9        9        2        3        1        3        3        2        4        1        0        0        0       15        8        0        3        4        2        1        2       12       11        6        4        6        8        6
CD2=       11        4        4        6        3        9        3        4        0        4        4        2        5        1        0        5        0        3       12        0        9        3        2        8        3       14        5        6        9        5        7        7
ATTCCCGGTCTTGGCGAGTTTCTGGCGGACTATATATTTTTCAGCATCCCAGCCTTGATAGGCACGGGGGATTTCCCTGACGATGTGCTTGGGCTTCAGAAGGACCGGGCATTGGTCCGTTTGCTGCTCGCTGGAAAACCCCTGATAACAGATCGGAACCCCAAAAAAGCCGGCGAAACCAAACGTTTCGTTTCCACCCACCTCCTCCAGGTGTCTTCGAAAGCCTTCGGAACGAACATCTATGCAAAAGACCGCCTGGGCCAGCGGGCGCGACTCCGGAGGTTTTTCTTCCGAAGAATCGTCCTTGCGCAATTTCTGAAAGTTGGGGGAAACCTGTTTGACAAACTCCTTGATGTAACTGGATTCAAAAGCCTGGAGCCAGATGGGTCCATGCTGCGATTCCGGAAACTCCTCAACCCAATCGAGCAACGTGGTCAAGGCCTCCGGTGTGCTTTTCAAAAAGTCCTGAACCGGAAGAGCCAGAGATCGTGCCAGGTGCAAAATGACGAGGGCTTGAACATCCGTCTCCTGCTGTTGCCGGATTCGTTCCCATTTTGCAATCAGTTCCGGATCACACCGGTCCAAGGCATCGATTCTCAGTGGATTTTGAATGAACAAGGACGCATTCAGGCTGCCTTCCAATTCATCCGGCAGGCCTCGCAATTGATATTCTTTATAGAGACCGTACCCAATGGAATGATTTTTCAGGTAGGATTGTATCGCTGTATAGTTTCCGGGAATCCCCAGTTTATCTTCACACGCCCGCGCCACAAATTCCCGCTCATAAAACATGCGGACAGCCATGTACTGGACCAGGTCGATGGGATAGGAGCTCTGCCACTCGTAGTCGGTCTGGTCCGCACGCCATTTGATGAACCCGGTCCAGCCGGACATGCGTGTCAACTTCAATGTAAAATAGTTGCTCCACAA
KOK=        88
KK=    4533  LL=    5432  Z=    5.69  JJ=    4323  DL=   900
A===      111      112      113      114      121      123      124      131      132      133      134      141      143      144      211      213      214      223      224      231      233      234      243      244      313      314      323      333      334      343      413      433
B===      222      122      422      322      212      412      312      242      142      442      342      232      432      332      221      421      321      411      311      241      441      341      431      331      424      324      414      444      344      434      423      443
RRR=   39.309    1.757   -1.384    5.148    0.123    0.705   25.390   -0.790    0.245    0.342    1.099    0.707   -0.914    0.190    0.649   -0.763    1.324   32.163    1.418   -0.938   21.015   -0.784   -1.200    0.289    1.140    4.915    7.369    0.216    4.337    2.058    4.985   13.877
X1==    5.850    0.721    1.180    3.031    0.721    0.132    3.331   -1.434    1.946    0.675    0.674   -0.529    0.674   -0.823   -0.484   -0.473   -1.476    7.653    0.320   -1.078    5.610   -0.781    1.288    0.276    2.250    1.269    1.967    0.166    1.886    2.484    3.056    3.680
X2==    6.720    2.437   -1.172    1.698    0.170    5.334    7.621    0.551    0.126    0.506    1.631   -1.336   -1.357   -0.231   -1.341    1.614   -0.897    4.203    4.426    0.870    3.746    1.004   -0.932    1.045    0.506    3.872    3.746    1.298    2.300    0.829    1.631    3.771
CD1=       15        4        6        8        4        3        7        1        6        5        4        2        4        1        2        2        0       13        2        1       12        1        4        2        8        5        6        4        6        7        8        9
CD2=        9        5        0        4        2        9       14        2        2        2        4        0        0        2        0        4        1        9       11        3        7        4        1        5        2        7        7        3        5        3        4        7
AACCGCCGAACTGACATCCGGGGCGATTTTTCCAGTTCCATGAACGAGGATGGCCCTTAAAATTTCCTGATGGGAGAGTTTGCGGTCGCCAATCGCGATCACCGCATCCTGGGACACGTCCTTCAAAGCATCCTTTACCGCCTTCTCAGAAATCCGGCCCTGTTGGAAGTAACTCCGGTACTCTTCATTGCAAAGATAACCGCGACCTCCAAAAACCCGCTCACCTTCTTTTATGGCCTTCTCAAAGGACATTTCCTCCAATCCATGAAGCGGATTGTGGTGGATGAAGGTTTTCATCGGCCAGAAATACGAGATCGTTTCACCCGCCAGATTAACGAGTGAACGCAATTCCATCCGCTGCAATTCACTTGGCGGAACCATTTCTTTGACTTCGAGACGATTCATGGCTTTGCCTTCCTGACCTTCAAATATTCATTTATGAAGAAGAGCACACTAATGGATCAATCCACTGTATGCTGCAAAAATTAACAATGCCGATACCGCGAAAAACTCTCCTTTTCGCAGGTCCGTATAGGGCACGTCCGAACGCACCTGGCCAAAAGCGGTTTGATGAAGCATCCGTGAGAAATACCATCCCCCTCCCAACCAGACCACAAGGAATGTGATCAACAGCATGACCATTCCCCCGCCATGCGTTGCCGTTGTTTCCATGAACCTCAATCCGGAAAAAGTTGAAAACAGCGGGAGAAACATGGCGAAACTCACGAGAAAAACCATGACCATGCCAAACCGGGGCATGGGGGAGGCCAAGCCTGGAAGTTTTCCCAGGATATTCCAGCCGTAACGCTGGCGGACAAAAGAAAACGCGAGGATGACGCCCCCCATCAAAAGGGCCACAGCCACCCCAAAGGAGACTCCCCATTCAGGGAAACTGGAAAA
KOK=        89
KK=   13053  LL=   13562  Z=    4.57  JJ=   12723  DL=   510
A===      111      112      113      114      121      123      124      131      132      133      134      141      143      144      211      213      214      223      224      231      233      234      243      244      313      314      323      333      334      343      413      433
B===      222      122      422      322      212      412      312      242      142      442      342      232      432      332      221      421      321      411      311      241      441      341      431      331      424      324      414      444      344      434      423      443
RRR=    9.026    0.015   -3.154    0.791    0.571   44.604    0.728    0.953    1.041    2.460    0.705    0.900    1.503    1.503    0.571   -0.748    0.983   83.568    0.002    1.041    0.595   -0.907    1.503    1.503  -10.078   20.611   -0.683   -0.532    1.527    7.343    2.973   15.047
X1==    2.505    0.408   -0.802    0.285   -0.592    4.041    0.145   -0.802   -0.959    2.394   -1.084   -0.715   -1.084   -1.023   -0.592   -0.959   -0.855    8.334   -0.022   -0.959    1.175   -0.330   -1.188   -1.121    7.709    5.476    1.987   -0.771    0.834    2.315    0.790    6.017
X2==    3.604    0.036    3.934    2.775   -0.964   11.037    5.019   -1.188   -1.085    1.028   -0.650   -1.259   -1.386   -1.469   -0.964    0.780   -1.150   10.027   -0.088   -1.085    0.506    2.751   -1.265   -1.341   -1.307    3.764   -0.344    0.690    1.830    3.172    3.764    2.501
CD1=        3        1        0        1        0        5        1        0        0        4        0        0        0        0        0        0        0       10        1        0        3        1        0        0       10        7        4        1        3        5        2       10
CD2=        5        1        6        5        0       13        7        0        0        3        1        0        0        0        0        2        0       11        1        0        2        5        0        0        0        7        1        3        5        7        7        6
ATCGCGTTGCACCAGGACGAAATCGATGGGCTCGCCCTGGTCGTTGAATTCGCCCAGGTACGTTCCCGCATTCAGCGATTCGATGATATCGCCGATTTCCGGCACGCCCATGTCCAGCCGCGCGTCGTTGGCGCGGCGCGGGATGAAGCGCAACTCCGGGTTGCCGAATTTAAATTCCGGTCGCACCGAATGCACACCGGTCATGCCGGAGATTTTGCCGATCATCTGCAGGGCCACGTCTTTCAGCTTGAACATGTCGGGACCGGTGATTTCCAGATCGAACTGCTTCGACGCCGACTGAAAGATGGGCCGCTGGACGGCGAAGGCGAACCGGTACCCCGGAATGGCGAAGATGCGTTTTCCCATTTCATCCGATTTCACCGCCATCTTCACCTCGCCGCGCTGACCGCGCGCAAGCTCTTCCTTGATGATGGCGCCACCGCCGTTGAATCCGGTGGAAAACACGAGGAAGTTGTTTTCCACGTCGTCCATCTGCACGATTTCCTTTTC
KOK=        90
KK=   18153  LL=   19232  Z=    6.50  JJ=   18123  DL=  1080
A===      111      112      113      114      121      123      124      131      132      133      134      141      143      144      211      213      214      223      224      231      233      234      243      244      313      314      323      333      334      343      413      433
B===      222      122      422      322      212      412      312      242      142      442      342      232      432      332      221      421      321      411      311      241      441      341      431      331      424      324      414      444      344      434      423      443
RRR=   10.672   -0.208    2.243   -0.471    0.332   -0.431   10.469   -0.333   -1.120   -0.691    0.742   -0.279    2.732    3.192    1.111    0.047   -0.048   27.776   47.846    0.525   17.260   18.206    0.586    0.506    9.979    2.698   -0.655    4.171   11.258   11.402   -0.915    1.439
X1==    2.874   -0.147    0.914    2.411   -1.080   -0.688    2.180    1.666    1.468    2.313    0.565   -0.594    1.144    1.717    0.785   -0.688    0.744    5.395    8.126   -0.688    3.159    3.703    0.378   -0.735    2.894    3.464    0.939    1.753    3.987    3.089   -1.175    2.192
X2==    3.714    1.415    2.454   -0.195   -0.308    0.626    4.803   -0.200   -0.763   -0.299    1.315    0.469    2.387    1.859    1.415   -0.068   -0.064    5.149    5.888   -0.763    5.463    4.916    1.551   -0.688    3.448    0.779   -0.697    2.380    2.824    3.691    0.779    0.657
CD1=        4        1        3        5        0        1        5        4        4        7        4        1        5        6        2        1        3       10       14        1        9       10        4        2        8        9        5        9       14       12        1       10
CD2=        6        3        6        2        1        3        9        2        1        3        6        3        8        7        3        2        2        9       10        1       13       12        6        2       10        5        2       11       12       14        5        7
GCCGGACGACAGCCCCAAAAACGTGCTCAACATTTTCGGTTACACAGGAGCCAGCACACTGGCCGCCGCCGCGGGCGGCGCAAGCGTGGCGCATGTGGATTCGTCCAAAGCCTCCGTCAATTGGGCGCGCAAGAACCTGGAGTTGTCCGGACTGGGCGACCGCACGGTGCGCTGGTACGTGGACGATGTGCTGAAGTTTTTAAAACGGGAACACAACCGCGAACGGTTTTACGAGGGGATCATTCTGGACCCGCCCACATTCGGGCGCGGCGCCAAGGGGGAAGTCTGGAAAATCGAAAAGGACCTGCCGCAACTTTTGCAACGGTGCCGCAACGTGCTGAGCCGCGAACCGCGCTTCATCCTGTTCACCACGCACTCGCCGGGTTTCTCCGCGCTCACGCTCAAGAACATGATGTTGAATTATCTCGTGGAGCCGAACCGGGGACAGTTCGACGCGGGCGAGATGTACCTGCATAACGAAGAGCAGGGCTACCACATCCCGAGCGGATTCTACAGCCTGTGGTGGCGGGACTGAGCCCGCCCCACACCCGGCTTCATTTCATTGGCTTTACACAGCGGAAGCCAACACCCGGATTGCGGAAGTCCGGCAGGAACGCCGCGCGGTTGGAACTGCGCAGGAACCCTGCCGTGGTGTTCCATGCGCCGCCGCGCACCACCTTGTTGTCCAGCGGACGCGGGCCTTTCGGGTTGTCCTTGGGGCTCGACCGGTAGTAGTTTTCGTCCATCCAGTCGGCGGTCCATTCCGCGACGTTGCCCGCCATGTCGTGCAGGCCGTAGGAATTCGGTTTGAACTGGCCGACCGGTGCGGTGGTGCGAAAGCCGTCGTCGATGGCCGCGACCCGGATGTTGAGCTCGCAGGCCTTGTCGCAGAAGTTCGCTTCGTTGCCCTTCACCGTGTCGCCCCAGTAAAAATGCGTCTGCGTGCCGCCGCGCGCGGCGTATTCCCATTCCGCTTCCGTCGGCAGGCGCTTGCCCTGCTTCTCGCAATACTGGCTGGCTTCATTCCAGGTGATGCTCTCCACTGGCAGGTTGGCGCCGATGTGATCTGAAGGATTCCGA
KOK=        91
KK=   27153  LL=   28322  Z=    4.64  JJ=   27123  DL=  1170
A===      111      112      113      114      121      123      124      131      132      133      134      141      143      144      211      213      214      223      224      231      233      234      243      244      313      314      323      333      334      343      413      433
B===      222      122      422      322      212      412      312      242      142      442      342      232      432      332      221      421      321      411      311      241      441      341      431      331      424      324      414      444      344      434      423      443
RRR=   20.230    2.233    7.062    6.376    0.382    1.731   17.027    3.876    0.063    1.462    3.714    0.866   -2.451    1.208   -1.502   -0.074    0.323   14.419   -1.382   10.999    0.672    8.392   19.460    3.834    0.465    1.801   -0.746    0.102   33.694   12.917   -0.750   -0.996
X1==    4.680    0.661    1.693    2.668   -0.741    2.999    4.074    1.117    0.050    1.777    2.188    2.052   -1.444    1.499   -1.441    0.050   -0.342    3.758   -0.919    4.178    0.928    3.930    3.930    2.192    2.263    0.632   -0.562    0.349    5.092    4.217    0.632    2.029
X2==    4.323    3.380    4.171    2.389   -0.516    0.577    4.179    3.469    1.262    0.823    1.698    0.422    1.698    0.806    1.042   -1.478   -0.943    3.836    1.503    2.632    0.724    2.136    4.952    1.749    0.206    2.851    1.326    0.293    6.617    3.063   -1.187   -0.491
CD1=        9        3        6        7        1        8        9        5        3        8        8        6        1        6        0        3        2        9        1       10        6       11       11        7        9        5        3        7       17       15        5       10
CD2=        7        6        8        6        1        3        9        7        4        4        6        3        6        5        3        0        1        8        5        6        4        7       12        7        3        8        5        4       17       10        1        3
GCTGTTGAAGCTGATGGAGGAAAACGACTTCGTCATTGGTTCGCGTTACATGCCGGGCGGCCGGTGCGATTACGGGTTCGTGCGCACCTTTGTAAGCAGAACCGCCAACACGCTGGTGCGCCTGCTTCTCAACATTCCCACGCACGAAACCACCACCTCTTACCGCGGTTTTCATGTGACCCTGCTGAAACGCATGAACCTGAATTCACTGCGATCCGAAGGCTATTCGTTCTTCATGGAAACGATATTCCTCGTCCACCGGGCAACCAAAAAATGACGGAGTTCCCAATTCATTTCGAAGACCGGCGGGCGGGTCAATCCAAGATTTCGAAACGAGAAATCCTGAAAGCCATGTTGAACCTGCTGCGGGTGGCATTCCGCCGGTGTTTCGTTCTGCCGTGGTCCGGGAAATACCGCCAGATCGTGAATCCCCTTGCCGCCGCCGAGTGCAAGCATTGCCAGTCACTCCACTCCATGGAACTGGCACGGAATGACACCCTCACCCGGCGAAAATGTCTGCACTGCGGGTACCAGTTTGACCAAAAGCTGGAGGCGGCATGAAGACGGCGTTCATCACCGGCATTTCCGGCCAGGATGGCAGCTATCTAGCGGAGTACCTGCTGGATAGAGGTTATGCTGTGCAGGGACTGGTACGCCCCGGCCCAGCGGAAGAAGTAGAACCGTCATTGTGGCGATTGCACGCCGTGCGAAACCGCATCACCCTGCACGCCTCCCCCCTTCTCAACACGCAGGCTTTGACCGAAATTTTGAGGGAAGTGAATCCCGATGAGTGTTATCACCTCGCCGCGCAGAGTTTCGCCGGAGACTCACCGCATTCGGAAATGGAAACCATCCAGACCAACGTGGATGGGACGCACAGCGTATTGCTCGCCATCCGCAATGCCGCACCCCATTGCCGCGTTTTTTTCGCCGGGTCGGCGCAGATGTTCGGCGATGCGCCGCACTCGCCGCAGACGGAGGCGACCCCGTTTCGCCCCATCAATCTTTACGGCGTCTCCAAGGTCGCGGCATACGACCTGGTGAAGTATTACATGCGGCATCACAACCTCTTCGTCAGCACCGGGTTGCTGTACAACCACGAATCGCCGCGTCGCAGTTTCGAGTTCGTGACCCGCAAGATCACCGCTTCCGCGGCGCGCATCAAGCTCG
KOK=        92
KK=   36003  LL=   37112  Z=    4.99  JJ=   35943  DL=  1110
A===      111      112      113      114      121      123      124      131      132      133      134      141      143      144      211      213      214      223      224      231      233      234      243      244      313      314      323      333      334      343      413      433
B===      222      122      422      322      212      412      312      242      142      442      342      232      432      332      221      421      321      411      311      241      441      341      431      331      424      324      414      444      344      434      423      443
RRR=   30.568    8.680   13.267    0.467    0.442    2.906    7.355    1.264   -0.155    0.433    0.434   -0.078   -2.450   -1.002   -0.152    0.048    1.483    9.122   32.681   -0.526   20.702   -3.212   -0.654    2.195    4.743    7.512    1.877    9.134    8.970    1.380    3.822   14.571
X1==    4.343    2.328    3.413    0.254    1.031    5.113    1.803   -1.062    0.195    0.657   -0.473   -0.283    1.566    2.012    0.383   -0.420   -1.522    2.481    4.544   -0.420    4.671   -0.977   -0.977    1.246    3.488    2.076    1.173    2.627    2.237    1.753    1.056    3.204
X2==    7.039    3.729    3.888    1.839    0.428    0.568    4.079   -1.191   -0.798    0.659   -0.917    0.274   -1.564   -0.498   -0.397   -0.115   -0.974    3.677    7.193    1.252    4.432    3.289    0.670    1.762    1.360    3.619    1.600    3.476    4.010    0.787    3.619    4.547
CD1=       12        6       11        4        4       11        5        2        3        6        3        3        7        7        3        2        0        5        7        2       11        1        1        4       12        8        5       11        9        8        6       11
CD2=        8        6        6        4        2        3        9        0        1        3        1        2        0        2        1        2        1       10       18        4       11       10        5        8        4        8        6        9       11        5        8       12
GCAAGCAGGCCAAGTTCCAACACTGGCTCACCGAAGTCTAGCTCACCACGTGAGCAGGGAACTGGGTACTGCTCTCCCGGCGAATCGAGGGTCCCCGGGCCCAATTCCAGAGCCACTCCATTGCTTCCGGTGTATGCCCAGTGAGCGCACGGTGGTCCATGGACCCCATTCTGAATCCACGACATTGCCCCCGGGCTCAACCCGGACCGAAATCGACGAAAAAATCACGGACGAAAACCCATTAAACAAATTGGATTTACCGGAAAAATGCATTAAAATGCGGCATACAACTTGCCAAGCGCAAACGGGCATCTTATTCCTGAACAGGTTTTGCCGCCACGGCGGCGGGGAGGCGGCCTCCCCCATCCGGTCAGGCTTAGATCCCATATATTTCAAGGAGTTAGGATAAATGCCCATTTACGAATACGAATGTGAATCCTGTGGCACCACGTTTGAGTTGATGCAGTCCATAAACGCCAAGGCACCCAAACAGTGCGAGACGCCGAAATGCCAAGGCAAGCCCCGGCGCAAAATTTCCGCTTCGGGCTTCATTTTGAAAGGCAGTGGCTGGTACGCAACAGACTACCCGTCCGAATCCCGCAAAAAGGGTTGGGAAGCGGAAAGCAAACAGGGGAATGGAAACGGCGCGGCGGCTCCGTCCGGCGAAAGCTGTTCGAGTCCCGGTTGCTCCAACCCGGCCACCACCACCGCGCCCAAACCCAAGTCCAACCCGATCGCGGAAGCCAATAAAAATCCGTACTCCGGGAGCAAGAAAAAAGCTAAAAAGTCCGGGGCCAAATCCACAAACTGAGGTCCCGCGTTTTTATGGGGGAAGCAAACCCTGTTTTTAAAAACATCATCGCGTCCATCGTCGACGGCATCATCCTGATATCCCGGGAGGGAACCATCCTCCACGCCAACCTGGCCACGGAGGAGATGTTCCAGCAATCCCGGGATCATTTTTTGAACCGGCCGGCGGGCGACCTGTTTCCCGGCCAGCCGGAATTGCAGAACAAGATTGAAGACACCCTGCAAAACGGGGTGGCCTATCACCAGATTGAAGGACAAGGTCACCGACGCGCCCATTCCACGACGTTTCCCGTGAGCATC
KOK=        93
KK=   45063  LL=   45992  Z=    6.48  JJ=   44823  DL=   930
A===      111      112      113      114      121      123      124      131      132      133      134      141      143      144      211      213      214      223      224      231      233      234      243      244      313      314      323      333      334      343      413      433
B===      222      122      422      322      212      412      312      242      142      442      342      232      432      332      221      421      321      411      311      241      441      341      431      331      424      324      414      444      344      434      423      443
RRR=   21.130   16.494    3.510    0.038    1.815   -0.003    3.448   10.686   -1.565   14.504    4.262   -1.895    0.895   11.120   -0.287    0.005    2.194    3.198   -0.098   34.982   -1.076    4.137   50.509   10.853   -1.021   -0.296    0.389   -0.671    5.986    1.606    0.988    2.126
X1==    4.373    2.742    2.083    0.195   -1.449    1.098    2.373    2.704    1.098    5.871    2.313    1.426   -0.591    2.844    0.646   -1.539   -1.551    2.757    0.628    7.030   -0.389    2.674    9.462    2.627    1.188   -0.591   -0.389   -0.189    1.428    0.880   -1.172    0.880
X2==    4.832    6.016    1.685    0.195   -1.252   -0.003    1.453    3.953   -1.426    2.471    1.843   -1.329   -1.514    3.910   -0.444   -0.003   -1.415    1.160   -0.157    4.976    2.764    1.547    5.338    4.131   -0.860    0.500   -0.998    3.546    4.192    1.825   -0.842    2.417
CD1=        9        6        6        3        0        4        6        7        4       13        7        5        2        8        3        0        0        6        3       13        2        7       18        7        5        2        2        3        6        5        1        5
CD2=        7        9        4        2        0        2        4        7        0        6        5        0        0        8        1        2        0        4        2        9        7        5       11        9        1        3        1        9       10        6        1        7
GCGTGCTGGGTTTGTACCGCAGTTTCAAATCACTCCACGGTGAAAAGGAACTGCCGGAAGCGTTTTGGAAAAATTATTATCCACCGGCGTATTTTCAAAAAGTGCGCAACTGGGCCGAGACGTTTGATGTGGACCCGTTTCTTGTTATCAGCCTCATGCGGCAGGAAAGCCTGTACGACCGGTGGTCAGTTTCCCCGGCTGGGGCACGGGGGCTCATGCAATTGATGCCGAAGACGGCCTCACTCATGCACCGGCAGACGGGGAATGCCGAGGACCTGGACATCGAGGAACTGTTCGATCCCAACCTGAACATTCGCCTCGGCGTGCGTTACTTGAGCCACCTCATGCAGGAACACGCAGGAAACCGCATTCACATCCTCATCGCATACAATGCCGGGCCTCACGTGCTGGATGCCTGGAGGAGACGGTTTGGAAACCTGGACGATCCCGACGCATTCATCGAATCCATTCCCTACCCCGAAACACGCAAATATGTCAAGCGCGTGTCGCGAAACCACGACCTGTACAAACGTCTGTATGCGGGAGCGACCCAAACCGAAACGGAAAGCAACAAGACCTTTTAGGTTTGGCTCATGAGCATGCAGGCGGGTATAATGCGTATTCCTGCTGTAAAAGCGGCAAGGGAATCCTATTCGAAGGTGATCGAACAGCATCCCAGGTCCAGCCCCAATTCATTTTTTTTCAGCATGGAACGGACTTCGGGATCGATGAAATTGATGATGCGGTTGCCTTCCCTGCGGGTGCTCACCAGGCCGCACCCGCGCAGGATGGCAAGGTGATGCGAGACCTGGGGTTGGGCCATGTTGAGCGACTGCACCACCTTCGAAACATTGCATTCTCCCTGCAACAGCAACTGGACGATTTTAAGGCGGGATTCGTCGCCCAGGGATTTCAGAATGCGCGCGCATT
KOK=        94
KK=   57903  LL=   58202  Z=    5.02  JJ=   57003  DL=   300
A===      111      112      113      114      121      123      124      131      132      133      134      141      143      144      211      213      214      223      224      231      233      234      243      244      313      314      323      333      334      343      413      433
B===      222      122      422      322      212      412      312      242      142      442      342      232      432      332      221      421      321      411      311      241      441      341      431      331      424      324      414      444      344      434      423      443
RRR=    1.717   -0.898   -0.530    0.368   -1.462    4.890    3.382   -0.042    0.368   -0.072   -0.337   -0.519    0.733    0.762    0.176    0.409    0.368    3.315   -0.718   -1.085    0.221   -0.925    0.014   -0.148   -0.456    3.607    6.691    0.498    0.367   48.087   15.949   -0.395
X1==    2.336   -0.537   -0.898   -0.830    4.463    3.274    2.329    0.102   -0.726   -0.197   -1.070    1.170   -1.070   -1.028   -0.537    0.274   -0.671    2.412   -0.543   -0.726    1.017    1.092    0.092    0.161    0.720    2.743    3.017   -0.510    0.396    6.153    3.696   -0.427
X2==    0.735    1.672    0.591   -0.443   -0.328    1.494    1.452   -0.409   -0.506    0.367    0.315   -0.443   -0.685   -0.741   -0.328    1.494   -0.548    1.374    1.322    1.494    0.218   -0.847    0.153   -0.917   -0.633    1.315    2.218   -0.978    0.926    7.815    4.315    0.926
CD1=        3        0        0        0        5        4        3        1        0        1        0        2        0        0        0        1        0        3        0        0        2        2        1        1        2        4        4        1        2        9        5        1
CD2=        1        2        1        0        0        2        2        0        0        1        1        0        0        0        0        2        0        2        2        2        1        0        1        0        0        2        3        0        2        9        5        2
GATGCGCAGGACTTCGACGAACGCGTCGCGCGCCGCATCATGATTTCCGCAGTCCATACAGGCGAGTCCCAGTGAAAACCGGACCTGCAGGGAATCCGGCGCCAATCGCGCGGCCCGCTCGAACATGTCGAGTGCGGTTTCCAACTGGTCCTCAAAGCGATACGCCGTACCGAGATAATAATACACGTTGTAATTGTCCGGATCGACTTCGCGCGCTTTCTCCAGGACATAGATCACATCGCGGTACTCCCCCGCCGCAGATACGCGGCGGCCAGAGCGATGTGAGCGTGGATGAAATCG
KOK=        95
KK=   61533  LL=   62342  Z=    5.25  JJ=   61203  DL=   810
A===      111      112      113      114      121      123      124      131      132      133      134      141      143      144      211      213      214      223      224      231      233      234      243      244      313      314      323      333      334      343      413      433
B===      222      122      422      322      212      412      312      242      142      442      342      232      432      332      221      421      321      411      311      241      441      341      431      331      424      324      414      444      344      434      423      443
RRR=    0.263    0.167   -3.518    0.203   -0.337    7.670   10.864   -0.225    1.524   14.973    3.831    0.464    2.699   -0.342   -0.337   -1.246    0.697   42.749   25.518   -0.038    0.922   -0.054    4.537    0.951    2.441    2.168   -0.016    1.568    4.920    9.447    0.101    0.008
X1==    0.179    0.504    4.013   -0.206    0.504    1.356    6.787    0.257   -1.445    3.212    1.428    0.456    1.428    0.563    0.504   -1.445   -0.623    6.550    7.077   -0.044    0.562    2.633    3.246    0.380    1.138    1.976   -0.018    1.467    1.824    4.551    0.332    0.006
X2==    1.467    0.331   -0.877   -0.982   -0.669    5.655    1.601   -0.877   -1.055    4.661    2.683    1.018    1.890   -0.608   -0.669    0.862   -1.117    6.527    3.606    0.862    1.642   -0.021    1.398    2.499    2.145    1.097    0.892    1.069    2.697    2.076    0.304    1.454
CD1=        2        2        9        2        2        4       11        3        0       10        6        3        6        4        2        0        1       10       10        2        4        7        8        3        6        7        3        9        9       15        4        5
CD2=        2        1        0        0        0        7        3        0        0        7        5        2        4        1        0        2        0        9        6        2        4        2        4        6        4        3        3        4        7        6        2        5
GAGGCGCGCGCGAGACGGGAGGAATTCCGACGTGAACACCGCCGCACCCAGAGCCACGGGCAACGTGAACGCCAAAGCGATCGCCGTCACCCACAAGGTACCCGCGATCATCGGCAGTGCGCCATACACCTCACCGGGAAACCATTCGGTACCGGTCAGGAAAGAAACACCCTGTTGTGAAAAGATGGGAAGGCTTTCCCATAAAAGGAAGACGAACAACGTCCCAACGGCCCCCAACGCCACCAGCGCCATCGCTCCGGTCAGCCAGAATGCCGGGTCCCGGTATGAAGAAACGACGATGGACGGGGCGCGGAATTGCATGCAGAGGACCTCCTGCAAATGGATAATCAGTTGACGGGCACAGGGCCGTTGACCGGAATGTAGCCGGATTTCTGCACGATGGCCTGCCCCTTCGGCCCCAGCAGGTAATCGATGAATGCTTTCACCTCACCCTGGGGCAGCCCGACGGTGATCAGGTTCAGGTTGCGCGCGATGGGAAACAACCCGTTCCGTACATTTTCCAGCGTAGGTTGGATAACCCGGCCTTCGGTGCGAATGCCCACACCGGAAACGTCCGCATTGATCCACGCCAGGGACAACATTCCAATCGCAGCGTCGCTCTGCGCGATCTTGGCCTGCTCTTCGTTGTTCGATCCGGTCACCAGCCGCGCTCCCGGAGCCCGCGCTTTTTCGTCGCCGAACACGAACCGCATGAACGCATGCCGCGTGCCGCGGTGCGGTTCCTTGTCAATGACGATGATGCTGCGGTCGGGTCCCCCAACCTCTTTCCAGTTGGTGATGCGCCCCTGG
KOK=        96
KK=   71883  LL=   73082  Z=    6.29  JJ=   71883  DL=  1200
A===      111      112      113      114      121      123      124      131      132      133      134      141      143      144      211      213      214      223      224      231      233      234      243      244      313      314      323      333      334      343      413      433
B===      222      122      422      322      212      412      312      242      142      442      342      232      432      332      221      421      321      411      311      241      441      341      431      331      424      324      414      444      344      434      423      443
RRR=    6.664   -0.303    3.559   -0.537   -0.149    8.926   31.104   -0.540   -0.024    5.950    1.065   -2.237    6.708    5.333   -0.303    2.419   -0.153    8.906   48.034    0.044   37.601    6.608    4.094    0.416    8.999   -0.260   -0.167    1.720    4.302    0.776   -2.885    3.290
X1==    2.487   -0.617    2.069    0.730    0.125    2.696    3.186    0.956    0.220    1.516    0.992   -1.079    1.999    3.038   -0.617   -1.637   -0.167    3.352    6.110   -0.399    5.776    2.100    0.981    1.963    1.981   -0.518   -0.423    3.561    2.180    1.339    4.515    2.180
X2==    2.680    0.490    1.720   -0.736   -1.195    3.311    9.761   -0.564   -0.110    3.925    1.073    2.074    3.356    1.755    0.490   -1.478    0.921    2.657    7.862   -0.110    6.510    3.147    4.174    0.212    4.543    0.503    0.395    0.483    1.973    0.580   -0.639    1.509
CD1=        6        1        7        4        2        7        7        5        3        8        6        1        8        9        1        0        2        7       10        2       15        7        5        6        9        3        3       16       11        9       13       11
CD2=        4        2        4        1        0        7       18        1        2        9        5        5        9        7        2        0        4        7       17        2       15       10       12        5       10        4        4        5        9        6        2        8
ATCAACAGCGTCATCGTGCCCTTTTTGCCCACTTCCAGCCCGGCATGGACGAGGTTCAGCCACGCGGTGGACGCAGGGATGGCGTTGGCCGGCAGGTCCAGTTCCTTGTCCTTGCTGTAGCCCTCGGTGGTGATGTGGAACAGGAGTTTGCTACCCTCCACCCGCGCTTCGATGCGCTGGCGGCTACCCATGATTTCCTGGAGCAGGCTGAAGGTCTTGAGCTTGAGGTCCGGGGTGAGGCGCGTGTCCTGCGAGACGGAAGTGACCTGCTCGATGCCACCCGCTTCCAGCCGCAGGAACATCTGCGTGTGGACGCGGATCTCATCCTCCTTCACCTCCACCACGGCGCGGTTGAAGCCCAGCTTCTGGCCGTTGAAGTAGGTGCCGGACCAGTCGTCGCGGTCCACAATGGGGGCAGACGCCGCGGGCCCGGCCATCAGGATAGCCACCAGCCAAACCGCAAACAATGTGCCTCGTTTCAACATGGGACAAGAGTAACACAGGCAATCCGAACCGGACACAAAATCACGGACAGGACCAACCCGACCGCCCTCTTCTCAATGCATTCCATTTTTCCTGTGAAAACCCGATTCGCGCCGTGCTAAGATACCCTCTTTACACACGGCGCGCGGCATCGGGCCGCCCGATTTGGACTGTTCGGCAACCACACTCTCCCCCCGATTTCATGGCCAGAAAACAGAAAGACATCGAAACCTATCTCACTTTTGACGACGTCCTGCTCCTGCCCGCTTACTCGAAGGTGATGCCTTCCGAGGTGAGCCTGAAGACGCAGTTGACGCAGACCATCACCCTCAACTGCCCGCTGGTGAGCGCGCCGATGGACACGGTGACGGAGGCCGACCTCGCCATTGCACTGGCGCAGGAGGGCGGCATCGGCATCATCCACCGCAATCTGCCGCCGGAGTTGCAACGCAAGATGGTGGACAAGGTCAAGCGTTCGGTCAGCTACATCATCCCGGACCCCATCACCATGGAGCCGGAGCAGAAACTGCACGAGGCGCTGGAGGTGATGGACAAGTTCCGCATCACCGGCATCCCCATCGTCAAAAACAAAAAGCTGGTCGGCATGCTGACCAACCGCGACATCCGCTTCGAAACCAAGACGGACAAGGCCATCTCGCAGTTGATGACGAAGGACAACCTCGTCACCATCCAGGAAAAGACGCCGCTCGACAAATC
KOK=        97
KK=  100713  LL=  101492  Z=    5.19  JJ=  100323  DL=   780
A===      111      112      113      114      121      123      124      131      132      133      134      141      143      144      211      213      214      223      224      231      233      234      243      244      313      314      323      333      334      343      413      433
B===      222      122      422      322      212      412      312      242      142      442      342      232      432      332      221      421      321      411      311      241      441      341      431      331      424      324      414      444      344      434      423      443
RRR=   26.307    4.192    5.010   11.134   -0.047   16.733   -0.547    0.053    0.266    2.678    0.247    0.886    0.007   -1.255    1.228    0.069    1.682   44.463    0.403    0.266   -1.146    1.412    0.257    0.242   33.846   40.090    1.255   -0.417    1.852    4.431   26.692    8.649
X1==    6.353    2.279    3.461    2.698    0.553    5.021   -0.520   -0.046   -0.497    0.976   -0.339   -0.771   -0.339    0.884   -1.172    0.292   -1.299    5.949   -0.276   -0.497    2.914   -1.425   -0.713   -0.737    6.107    4.736    1.473    0.602    0.556    1.137    4.736    1.717
X2==    4.141    1.840    1.447    4.127   -0.085    3.333    1.052   -1.162   -0.536    2.744   -0.729   -1.149   -0.022   -1.420   -1.048    0.238   -1.295    7.474   -1.460   -0.536   -0.393   -0.991   -0.361   -0.329    5.542    8.464    0.852   -0.693    3.328    3.898    5.636    5.037
CD1=       10        4        7        6        2        8        1        2        1        4        2        1        2        4        0        2        0        8        1        1        6        0        1        1       12       10        4        4        4        5       10        6
CD2=        5        3        3        6        1        6        3        0        1        6        1        0        2        0        0        2        0       13        0        1        2        1        2        2       10       14        4        2        9       10       10       12
AAAAGGGGCCAGAAGGAAAACCCGCGCGACATCAAAATTGAACTGGCGCACGAGCTGGTGGCGAAATACCACACGAAAGAAGACGCGGACCGGGCGGTGGAAGAATTCAGGAACGTGTTCAGCAACAAAAACCTGCCGACGGACATCCCCACCGTACCGGGCTGGGGCGACGAAACACGGGAGATCGCAGGTGTCCTGGCCGGCTTCGAACTGTGCAAAAGCACATCCGAGGCCAGGCGCCTGATCAAGCAGGGAGCCGTCACCGTGGACGGGGAACGTGTCTCCGATGAAAAAATGCAGTTGGCGGGCAACCGCGAAACCCTGATCAAGGTCGGCAAGAAACGGTTTCTGAAGATCGCCGCACCCTGACTTGACTCAGCGTTTCGAGCGGATCTTGTGTCCCGGCAGAAGCGGCTCGGTCTGGTTCACCACCATCGCGGTGGCGGTGTGCTCCTGAGTGGACAGCACTACCAGTTCCCCGATCACGTGCGGGGTCAGGTCATCGACAAACCAGCCCTTGCGTTCCGGCACGATGTACACCTCAAAGTGGTCGCCGACGGCCACGTTGTCCACCGCTCCCTTGTCGATATACACCTCATCTCCATAAGAACTGAATATGCTGCTGGTGCGGTCATTGGCCACCAGGAAACCCTGAATGTCCTTGGCCTGAGGCTGGTGATTGAGTTTGACCATTTCCGGCTTTTCGCGCGGCATGGGAACCAGCCAGTTCCCAACCTGAATGGCGTGGAATCCTTCAATGATTTTCAGTTTGGCAATCCG
KOK=        98
KK=  101883  LL=  102962  Z=    6.86  JJ=  101883  DL=  1080
A===      111      112      113      114      121      123      124      131      132      133      134      141      143      144      211      213      214      223      224      231      233      234      243      244      313      314      323      333      334      343      413      433
B===      222      122      422      322      212      412      312      242      142      442      342      232      432      332      221      421      321      411      311      241      441      341      431      331      424      324      414      444      344      434      423      443
RRR=   46.064    0.937    4.382    5.824    0.046   -3.169   -1.323    0.214    0.087    0.633   -0.036    0.017   -1.973    5.726    0.093   -0.355    1.759    9.596    5.560    1.992   13.645   -0.073   49.860   25.953   -0.825    4.370    0.054    8.187    2.039    0.170   -0.342    5.549
X1==    5.543    1.153    2.742    1.348    0.573    3.899   -0.551    0.134   -0.649    1.071    0.185    0.809    2.297    2.504    1.153   -0.649   -1.139    2.084    4.187    1.625    4.858   -0.037    5.720    7.221    0.560    1.769   -0.154    1.967    0.617   -0.417    1.769    2.687
X2==    8.310    0.812    1.598    4.321    0.080   -0.813    2.401    1.598   -0.133    0.591   -0.193    0.021   -0.859    2.287    0.080    0.546   -1.544    4.604    1.328    1.226    2.809    1.998    8.717    3.594   -1.474    2.470   -0.348    4.163    3.302   -0.408   -0.193    2.065
CD1=       14        5        9        6        4       10        2        4        2        6        4        5        8        8        5        2        1        6        9        6       12        3       13       15        5        7        3        8        5        3        7        9
CD2=       12        3        4        8        2        1        6        4        2        3        2        2        1        6        2        3        0       10        5        4        7        6       17        9        0        6        2        9        8        2        2        6
TGGAGTGACCCGGATTACGCGTTTCTTCTTTTCTTTTGCCTTCTGCTGGGATCCCGTCTGCCCGACCAGCCCCCTGGACAACACCACAGGATACACAGGGTTCATCTTGGCAACCTGCACGCCTCCGCCAGAGCCAGAGGATTCCGAATCGGAACCTGCCGCCCATGCGGGCGATCCGTTCAGCATCAACCCTGCAGCCAGCAGAGCACTCCACAGAAATCGGGGTTTGTAACACATGGGCGATCCCTTTCCAGAAAATTGATCCGGTGCAAACGGTAATTTTGAAACCCTTTGATATAATTCGGGTTCTTTGTTTTTTGGGGTGAAAACAGGATAGCAGAAATCTGCTATTTGTAAACAAAATAGTTGGTACAACCATCCTGTTTTCAAACATATATAATCCAGTCCCGCGTCAGGTTGGGGTTTTCCCGGAGGCGTGGCGGTAAAAACCTTGGTTTCATTTGGATTTCGCTTGACAAACTCGGCAAGCCAATGGAATAATCATTGCCGACTCCCGAGTGCCTCGCAGAACATCATAATTAATTAAAAAATAAGGGATTACGCAGGAAATACTGTCCTGCCGAACTGCTGTCATGAAACGAACCTATCAACCGAAAAATCTCAGAAGAAAGCGCACCCACGGCTTCCGGGCCCGGATGGCCACGGTGGGCGGGCGACGGGTGCTGGCCAACCGCCGCCGTAAAGGACGCAAGCGCCTGACCGTGTAAGGCATGCCGGACCAATCCTTTCGCAAGCACGAAAGACTTTTGCACCGACCCCAGTTCAAGAAAATCATGGCCGAAGGCCGCAAGCAAAGAGTGGAGGATCTCTGCACTCTTTTTTATTTGCCCAACGGTTTGGGCCATCATCGGCTGGGCATCATTGCATCGAGGAAAATCGGCAATGCGGTTGCACGCAACCGGGCCAAGCGCAAGATCCGGGAAGTTTTCCGTCATCACAAACAGGCGGGGCCGGCAGGCATGGACGTTGTGGTGGTCTCCGGCAGAAACCTGGTCCCCCTGCCTTGCACGAAATTGGAAAGCAAGCTGTCCAAACCCTTGCGCAGAATGAAATAACCAA
KOK=        99
KK=  104553  LL=  105572  Z=    5.15  JJ=  104403  DL=  1020
A===      111      112      113      114      121      123      124      131      132      133      134      141      143      144      211      213      214      223      224      231      233      234      243      244      313      314      323      333      334      343      413      433
B===      222      122      422      322      212      412      312      242      142      442      342      232      432      332      221      421      321      411      311      241      441      341      431      331      424      324      414      444      344      434      423      443
RRR=    8.808    0.023   -1.986   -2.935    1.199   25.599   -0.001    7.509    1.256   -0.209   -0.429    6.670   -0.093    0.626    1.199    0.115    1.918   34.267    9.890    8.556    1.682    0.509    2.153    4.034    1.230    1.182    7.403   -0.034    0.848   28.370    7.448   11.758
X1==    2.244   -1.183    1.633    2.162   -1.183    8.636    0.002    1.633    0.970    3.679   -0.283    1.447    0.254   -0.501   -1.183   -0.308   -1.420    5.398    2.111    2.886    1.236    1.837    2.372    1.864    0.298    0.254    2.678   -1.395    0.691    4.742    3.478    5.147
X2==    3.925   -0.020   -1.216   -1.358   -1.013    2.964   -0.601    4.598    1.295   -0.057    1.514    4.611   -0.368   -1.249   -1.013   -0.375   -1.351    6.348    4.685    2.964    1.361    0.277    0.908    2.164    4.133    4.652    2.765    0.025    1.228    5.983    2.142    2.284
CD1=        4        0        5        5        0       16        2        5        4       12        3        4        4        2        0        2        0       11        5        7        7        7        8        6        5        4       10        4        8       18       10       19
CD2=        5        1        0        0        0        5        1        7        3        2        5        8        2        1        0        1        0        9        8        5        4        3        4        7        8       10        6        3        6       15        6        8
ACCCGCTGGGCGGCTGTCTGCCCATGCTGTTGCAGATTCCGGTGTTCATCGCGCTCTACCACGCATTGTTTTTCTCCATCGAGTTGCGCGGCGCGCCGTTCATCTTGTGGATCGAGGACCTGTCGCAGAGCGATCCGTACTTCGTGACGCCGGTGCTCATGGGCGCGACCATGTACCTGCAACAGAAACTGACGCCGACGGTGGCCGATCCCGTTCAGCAGAAAATCTTTCTGATGATGCCCATTCTCTTCACGTTCCTGTTCATCACGTTCCCGGCGGGACTGGTTGTTTACTGGACCGTGAACAACCTCCTCACCATCTCCCAGCAGTACTACATCTACCACGTCGCCAAAGACTGACCGTTTTTGGAGGGCCGTAATGGACGACACCATCGCCGCCATCGCCACACCGCTGGGAGAGGGAGGCATCCACATCGTCCGCATCAGCGGCAAAAACGCGTGGCCCATCGCCTCCAAACTGTTCCGCGCCGCACCGCCTCAGGCGACCGATTCCATCCCACCGCTCAAGGCGACCTTCGGCCACATCGTCGATCCCGAAACACAACGCGTGCTCGATGAAGTCCTCTTGATCCGCTTCGAAGCGCCGCGCAGTTACACCTGCGAGGACGTGGTGGAGATTCACGGCCACGGCGGCGCGTTCGTCGCCGCGCGCATCCTGCAAAGCGTGCTCGATGCCGGGGCGCGGCTCGCCCAACCCGGTGAATTCACACGCCGCGCATTTCTGAACGGCCGCCTCGACCTCACCCAAGCCGAAGCGGTGGCCGACCTCATCCACGCCGCCTCGGACAAGGCTCTCGCATCCGCCGTCTCGCAACTGCAAGGCAAGCTGTCCGAGACGTTGAACGGGTTGTACGACCGACTGCTGGCAGTGCTGTCTCAACTGGAGGCGGCGATCGATTTTCCGGAAGAAGGTTTGGAGTTCGAACGCAAGCAGGCCATGGCCGGGCAGGTGCGCGCCGTGCAGAAAGAAATCGACCAACTCATCGCCACCTTCCGCGCC
KOK=       100
KK=  109263  LL=  110462  Z=    6.09  JJ=  109263  DL=  1200
A===      111      112      113      114      121      123      124      131      132      133      134      141      143      144      211      213      214      223      224      231      233      234      243      244      313      314      323      333      334      343      413      433
B===      222      122      422      322      212      412      312      242      142      442      342      232      432      332      221      421      321      411      311      241      441      341      431      331      424      324      414      444      344      434      423      443
RRR=   34.924    8.000   10.534    7.749    0.791    0.140    6.333    0.909    0.084   17.321   -0.265    0.040    0.301   -0.408   -0.838   -2.310    3.128   14.967    9.446    2.326    6.237    0.032   -0.365   -1.347   -5.161   76.105   13.298    0.656    0.442    0.079   13.230   12.197
X1==    4.707    2.449    5.954    2.750   -1.880    2.066    2.905   -1.042   -0.159    4.178    0.251    0.139   -0.286   -0.689   -0.257    2.066   -1.746    2.698    1.673    0.953    2.225    0.095   -1.100    1.501   -1.471    7.229    3.368    3.349    0.364    2.019    5.082    2.570
X2==    7.419    3.267    1.769    2.818   -0.421    0.068    2.180   -0.872   -0.525    4.145   -1.054    0.291   -1.054    0.591    3.267   -1.118   -1.791    5.548    5.646    2.440    2.803    0.332    0.332   -0.897    3.508   10.528    3.948    0.196    1.216    0.039    2.603    4.745
CD1=       14        8       16        9        0        7        8        2        3       12        4        4        3        2        3        7        0        7        5        5        7        3        1        5        1       17        9       10        4        7       13        8
CD2=       13        8        5        7        2        3        7        1        2        9        1        3        1        4        8        1        0       14       15        7        8        4        4        2        8       20       10        3        5        3        7       11
ACCGCCCTCTCCGGTGGCGGCGGTCTTCTTCCACTTCCAACACTCTCATCAGGTCTCCCTATGAAAATCTTTATCAACGGCAACGAAGACAAAAGCTCCTACACTCAAACCATGCTGGGTGACCTGCTGGAACATATCCAGAAAGAAACGTTAAACGACGACCAGTTTTTATTTAAAGTCCGGGTCAATGACCAAAACGTGGAATTTGGCTCCAACGAGTTCAAGGAAACCTCCCTGGCCGAGGTGCAAAAGCTGGAGATTGAAACCTCGACCATGAACAACATGGTCAACGAAAACATCCAGAACGCCATCGGCTACCTGGAGCGCCTGATTCCCGGTCTGCAACAGGTGGCCCAGATGTTCCGCGAAGGCAAACAACAACAGGCCAACCAGTTGTTCATGGACGTCGTCGACGGAATCGACTGGTTTTCCCAACTCGTGGAGCTGGTGGTGCAGGCACGACAACTGGACGTGAACAACACTCAGTACAGCGGCAAAACCCTGTCCGACCGCAAGGAAAAGTTACTGAAAATGACCCAGGCGGTGCTGGAGGTCCATAAGAAACAGGACTGGATTCGCCTGGCCGACCTGCTGGAATACGAATTCCTGCCCTATTACCAGGACTGGCTTGAGGTCCTGCCCCAACTCAAAAATTGACTTTTTCTGGCTCCCGCCCTCCCCACCCCCTGACTCGGCCCTTTCAACCTTTCTGTTTTCAATAAGTTAAAAAATATTCAATCTTTTTTTATTTTTCCCTAAAGTCTCATGTGCGAACGCCGTTAAGGAAATAGGGTTTGTTTTGCCCGGGGCTTGGTTACCCGATGGCAGACCCAGTCATATTCATTAAAAAACAATAAGTTGCTTGAATTGACGCATCATGGAACGGTACATAAGGATTGACGGGGTGAGCTCTGAGGATTGATTTCCTTATTATTTTTTTGAAGGAATCCGGGTCAGGAAAGTTCAGTTCGCCTGTACTTCTTAACGGATTAAAAAGATAAGACTTGAGCAATTGGGATCACCGGCACCCAAAAAAGCCGGAAAGCAGGTCACCATGGCAGAAATAGACAGCAATTTCCCATTCAATCGCATTGGTCTCCCCCGCCTGGGGGAGGACAACAACGATGAGGGCCCGGTCAGTCGGTTGCGCCGCGCGCAAGAGGAGCGCGAGGAGAGGAGAGAACAAACCCTCCGTACCGG
KOK=       101
KK=  110553  LL=  111512  Z=    5.73  JJ=  110343  DL=   960
A===      111      112      113      114      121      123      124      131      132      133      134      141      143      144      211      213      214      223      224      231      233      234      243      244      313      314      323      333      334      343      413      433
B===      222      122      422      322      212      412      312      242      142      442      342      232      432      332      221      421      321      411      311      241      441      341      431      331      424      324      414      444      344      434      423      443
RRR=    0.987   24.071   -2.153   -3.706    0.301    7.442   -1.094   -0.099    0.797    0.893   -1.305    0.452    0.061   -2.238    0.046    0.370    1.837   86.867   24.972   -4.065    9.087   -1.033   -2.123    0.460   -9.078   36.385    2.947    1.176   15.376    3.689   -2.816    5.934
X1==   -1.350    3.990    7.391   -1.589   -0.312    3.041    0.821    0.339   -1.374    0.886    1.417   -1.589   -0.224   -1.327    1.409   -0.638   -1.379    5.569    8.070    3.041    2.797    1.521   -0.990   -0.372   -1.860    3.606    0.907    1.580    4.844    4.844    3.059    3.437
X2==   -0.731    6.033   -0.291    2.332   -0.967    2.447   -1.332   -0.291   -0.580    1.008   -0.921   -0.284   -0.273    1.686    0.033   -0.580   -1.332   15.598    3.095   -1.337    3.249   -0.679    2.143   -1.236    4.882   10.090    3.249    0.744    3.174    0.761   -0.921    1.726
CD1=        0        6       14        0        1        6        3        3        0        5        6        0        3        1        3        1        0        8       11        6        7        5        1        2        0       10        4        8       15       15        9       12
CD2=        0        7        1        4        0        5        0        1        1        4        1        1        2        5        1        1        0       26        7        0        9        2        7        1       10       18        9        6       11        6        1        8
CCCGGTTCCGCTCCGGGACCTTGGCGTGAACCGTAAGGGGGGGCCTCAGATTAATCATCCGAATTGTGCCCATCATTGTACGGCGCCTGGATGATGTCGGAAGAATTCTCAACCTCACGACGCGGCGTGTTAGACCCGGCGCGCCTGCAACAGCAACCGGTATTGGAAGAAGGACCGGAAACAGAACAACCCCTGGATCGGGAAACACCGCCTCCCGCCAACACACCGCCCCGGATTCTGGAGCAGGAGGAACCGGAGACCAACATACAGCAATTGACGGAAAACCGCGGCGCGCTGCGCTCGAATTTCCTGGAAACGGACCCGGCCCTGCGCGCCAACCGGGAATTGCGCAACCTCATCCGCGAAAGGGATGACAACGACGACGCCCCCATTGAACGGGGCAACAACAACCTGTTGTTGAACGAGCAAGAAGCATTCGTGCCTCCGGGGGCGGTGGAGGAACCGGACGCCGCCCCGGTGGCGCAGTCCATCGTCGCGGGACGGGCAGAGCAGGCCCGCATTGAGCAGGTGGAAGAACAGGCTGAGGCACGGCGCATCCGCCGGGAAGAAGAGGAAGAACAACGCACGCGGCCTTTGGATCTGGATCCGGAATCCCGGGTGGCCCAGCGCGGGCTCAACATCAACCGGTTCATTTAAGCAGGACCCTGTCGAGCATCGACCATGGCACTTTTGAGCAATAACATTCTTGGCAATTTCAACCTTTCCCTGACGGGAACGTTGAATCTGCGCTCACTCCTGTCGCCTCTGAATCTGGGCGGGACCCTGGGTGGATTGGGCCAGGTGCTGTCCGGGATCACGGACAGCATTGTGGACCAGGTGGACCTGTCTCCGGAAGCCGCAGAAGGCGTTCTGGGTCTCGGACGCACCATCGGATCGCCCCTTCCCAATCGCGGTGCCATTCTGGCGAGTTCCTTCAGCTTCGTGCAACGGGGATTCCCG
KOK=       102
KK=  112353  LL=  113132  Z=    5.62  JJ=  112203  DL=   780
A===      111      112      113      114      121      123      124      131      132      133      134      141      143      144      211      213      214      223      224      231      233      234      243      244      313      314      323      333      334      343      413      433
B===      222      122      422      322      212      412      312      242      142      442      342      232      432      332      221      421      321      411      311      241      441      341      431      331      424      324      414      444      344      434      423      443
RRR=   11.880   11.705   13.426    1.748    0.003   25.309    1.802    1.214    0.332    2.914   -0.827   -0.027   -0.827   -0.342    0.135    1.802    1.802   44.219   -0.341    1.802    1.020   -3.610   -2.345    2.147   -6.182  111.959    3.314    0.134   -4.204    3.586    7.232    8.798
X1==    2.771    4.207    6.906    0.613   -0.027    9.312   -1.394   -1.189   -0.702    2.360    1.862    0.026    1.862   -1.079   -1.438   -1.418   -1.394    5.064   -0.219   -1.418    2.228    2.312   -1.374   -1.351   -1.156    8.415    2.953   -1.124   -1.085    1.935    3.649    1.935
X2==    4.288    2.782    1.944    2.850   -0.094    2.718   -1.292   -1.021   -0.473    1.235   -0.444   -1.038   -0.444    0.317   -0.094   -1.271   -1.292    8.732    1.560   -1.271    0.458   -1.562    1.706   -1.589    5.345   13.304    1.122   -0.119    3.874    1.854    1.982    4.548
CD1=        8        8       15        4        2       15        0        1        1        7        6        3        6        1        0        0        0        7        1        0        5        5        0        0        1       17        6        1        1        6        9        6
CD2=        5        4        3        4        1        5        0        0        1        3        1        0        1        2        1        0        0       16        5        0        3        0        5        0        8       18        4        2        8        5        4        9
CTGAACCGGCTGGCGCAGAATGCGGTGATCGAAATTGGCGGAAAACAGTTTCAAAGCGCGACCAACACGTTTGGCGACATCCTGAACGGAGTCACGATCAGACTCAGGGGCACCTCCAGCCAGGCTGTTGAGGTGGGGGTGCGGGTCGATGCCAAAAGTGCGGCAGAACAGATTGAAACGCTTGTGGACCGGTTCAACGACGCAATCCAGGCATTCAACAAAATTCTGGGCGGCGACAAGGTGTTTGCCCGCGACCTCGATATTCAAACCCTGCGCAACAACCTGGTCCGGAATTCGCAGGGGATCCTTGAACAGATCAACGAAAGAGATGCACGCACGCAGGAACAGGCCCGGTTCCAGAAAAACACCCGGTCCCTCGGCATCAACAGCGTCAACACCCAAAAGACCGAGTTTCAGGAAATCGGCCTCACCAACGCGGTGCGCAACCTGAAAGACTATTCGACAGATTTATTCCAACACGTTGGCAGCAAACTGTTCCGGGAACTGTCGGCCATAGGCATCCAGACGGAGTCGGACGATACGCTGAAAATCAATCGCCCCCAGCTGGAACGGTCCCTGAACCAGAACCCTGGAAAGGTTTTTAATATCCTGACTCGCGAAGAAGGTGGTATCCTTTCCAGAATCGAACCGATACTCGAACTGGCACTCAGCGACAATCTGGGTATCCTGAATTTCAAACAGGAACAAATCCGTGAACTTTCGCAGGTGCCTTCCAAGGTGGCCGAGCTGTTCCAGGAAAATGCCAGCAATGACCTGTTG
KOK=       103
KK=  113463  LL=  114272  Z=    5.91  JJ=  113343  DL=   810
A===      111      112      113      114      121      123      124      131      132      133      134      141      143      144      211      213      214      223      224      231      233      234      243      244      313      314      323      333      334      343      413      433
B===      222      122      422      322      212      412      312      242      142      442      342      232      432      332      221      421      321      411      311      241      441      341      431      331      424      324      414      444      344      434      423      443
RRR=    4.602   -1.000    7.703   -0.058   -0.326   12.374   -0.105    0.151   -2.275    1.617    9.086    0.381    2.160   -0.212   -0.494   -1.855    1.633   38.900   -0.288   11.683    0.475   -0.987   -1.683   -0.104   -3.275   39.316    2.071    0.187    7.636    9.157    0.675    1.996
X1==    1.356    1.211    3.704    0.464    0.395    2.042    0.240    1.904   -1.451    3.153    2.759    0.464    2.190    0.274   -0.421   -0.752   -1.307    6.083   -0.217    2.741    6.676    1.116   -1.533   -1.381   -1.479    6.174    0.691    0.307    2.774    2.286   -1.225    2.286
X2==    3.393   -0.826    2.079   -0.124   -0.826    6.058   -0.439    0.079    1.568    0.513    3.293    0.821    0.986   -0.771    1.174    2.466   -1.250    6.395    1.325    4.262    0.071   -0.884    1.098    0.075    2.215    6.368    2.995    0.609    2.753    4.006   -0.551    0.873
CD1=        4        3        9        3        2        5        2        6        0       10        8        3        7        3        1        1        0        9        1        6       14        4        0        0        1       14        4        6       10        9        1        9
CD2=        4        0        3        1        0        8        1        1        3        2        6        2        3        1        2        4        0       10        4        6        2        1        4        3        4       10        6        3        7        9        1        4
CGTGTACGGAAACCCTGAAGGCGAAAGCTGTGAACACGCGGGAAGAGTTGACGGAACTGAAAACCCGCAAGAACAACATCAAGCAGTACGGTATGTTTGGCGTCAAGGGAACGGAATTTTCCGGTGATGCCTGAATAAGGAGATCGTGGACTCATGGATTTCAGCGTAAGCAGAGTATCCCGTGCGTTCCAGGTTTACCAGAGCCAGACCCGCATAGCGGATCTGAACAAGCAGAGCAACCTGAGAACCGTGCAGGGGCAGGCCGACCGCGTCAGCCTGTCCACGGAAGCTCTGCGCCTGTTCGAGCAGAACCAGGTGCGGGCGTCAAACCCGTCCGAATCCACGTTCGAATCCAGGCAGGCCACACAGCAAAACACCACCACGGCCGCAAGCCAGGCGGCATCGACGACCTCCGCCCAAGCCGCATCCACGCCCACGGCCCAGACAGCTTCCGCGGCCGGTCCACAGGCGGCGATACCGATCCAACCGGCGCCCACCACGACACGGCCACAAACCGGTTCCACCCGCGGCGTGGAGCCGGCCAAAGAGAAACCGTCCGATGAGGAACTCCTCGATTTCCTGAACATCGCCAATTCTCAGGAAGAGGAAGAAGATTTCAACGTTCCGTTTTCTTTCCGCCGGGGCAGTCGTCTGGGCTGACCGCTCGGCTCGTTACCGGATTTCTCCTTACTGATCACCCCCATCCGTCGTTCCTCCTCACTGGATTTTCCCCACCGCATCGGGCATAATCGGGCTTCGCCGCTTTCGCGCACCGAATTTTTCCGCCCATCATCCAACGAGGTTTCATGA
KOK=       104
KK=  114633  LL=  115592  Z=    6.46  JJ=  114603  DL=   960
A===      111      112      113      114      121      123      124      131      132      133      134      141      143      144      211      213      214      223      224      231      233      234      243      244      313      314      323      333      334      343      413      433
B===      222      122      422      322      212      412      312      242      142      442      342      232      432      332      221      421      321      411      311      241      441      341      431      331      424      324      414      444      344      434      423      443
RRR=    0.476    0.392    3.375    1.714   -0.110    1.040   -0.663   36.720   -0.165   -4.850    6.664   20.055   -3.017    6.415   -0.196    1.040    1.738    0.721    1.740  242.589   -1.200    5.331   19.735   13.277   -1.059    2.136    1.175   -0.632   14.829   57.211    0.848   -0.184
X1==    0.878   -0.587    2.843    1.606    0.165   -0.950    0.565    7.080    0.962    4.008    3.638    3.306   -1.647    4.182   -0.587   -0.950   -1.481   -0.544   -1.225   15.625    0.819    5.180    2.868    5.165   -2.282   -1.647   -0.802   -2.331    2.776    6.039   -1.647    0.328
X2==    0.543   -0.667    1.187    1.067   -0.667   -1.094   -1.173    5.187   -0.171   -1.210    1.832    6.067    1.832    1.534    0.333   -1.094   -1.173   -1.325   -1.420   15.526   -1.465    1.029    6.881    2.571    0.464   -1.297   -1.465    0.271    5.342    9.473   -0.515   -0.560
CD1=        4        1        9        6        2        1        3       17        4       14       12        9        1       12        1        1        0        1        0       27        5       12        8       11        0        1        2        1       13       21        1        7
CD2=        1        0        2        2        0        0        0        6        1        0        4        7        4        4        1        0        0        0        0       18        0        4       13        7        2        0        0        3       12       19        1        2
ACAAGGTCGATGCGCTCTACGAGTTGATGACGCAGATGCCCGCCGACGTGCTCAAGATCATCACCTACGCGCAGGATCTGAGCGACAACCTCCGCCTTCTACAACTGCTCAGCCGCGCGCGCCGCGACGAGGTGAAACTGATCGCGTTCTGCATGGGCGAGAAAGGCGAGGTCAGCCGCATCCTGTCTCCCATGTACGGCGGCTGGCTGACGTTCGGTTCTCTGGACCGCGGCAAGGAAAGCGCGCCGGGGCAGATCCCCGCCACCACGCTGAAGCACATCTACCGCGTCAACGAACTCAACCTGGACAGCAAAATCTTCGGCGTCATCGGCGACCCCGTGAACAAAAGCATGGGTTACCTCATCCACAACCGCGCTTTTTCGGAACTGAACCTGCCGAACGTGTACGTGCCTTTCTGGGTGAAAAGCCTGACGCGCTTCTTCAACACCTACCAGGCGTACTTCACCGGACTCAGCGTCACCATGCCGTTCAAGGAAGACATCATGAAACACATGAACCGCATCGACCCGCTGGCCCAGAAGATCGGTGCGGTCAACACGGTGGTGCGCGAGGGCAACGACTGGGTGGGCTACAACACGGATGTCACCGGCGCGCTGTCGGCGCTCACCGCAGTGACGGAACTGAAAGGCACGCGGGTGCTCATTATCGGTGCGGGCGGCACGGCGAAGGCCATCGGTCACGGCGTCACCGAACAGGGCGCGGCGCTCACGCTCACCTACAACCGCAATAAAGAGAAAGCCGAGGCGCTGGCGCAGGAATTGAACGCGAAACTCATCAGCATCCGCGACATCGATGCGCACGAGACCGACATCGTCATCAACTGCTCGCCCGCCGGCATGACGCCCAATACCAAAGACACGCCCTACCCCGCGCGCCTCTTAAAACCGGGCATGGTGGTGTTCGACTCGGTGTACAACCCGATGGAGACGCGCCTGATCA
KOK=       105
KK=  131583  LL=  132482  Z=    6.39  JJ=  131463  DL=   900
A===      111      112      113      114      121      123      124      131      132      133      134      141      143      144      211      213      214      223      224      231      233      234      243      244      313      314      323      333      334      343      413      433
B===      222      122      422      322      212      412      312      242      142      442      342      232      432      332      221      421      321      411      311      241      441      341      431      331      424      324      414      444      344      434      423      443
RRR=   28.308   11.710    9.758    1.994   17.775   -0.038   10.370   -0.012    1.652   -3.851   -0.023    1.627   -0.633   11.761    0.195    0.308    0.360    2.664   -0.147    0.691   13.150   -1.008    0.319   15.848   -0.551   -0.633    0.013    1.522   10.872   17.403   -0.023    1.906
X1==    5.967    3.267    2.271    2.923    4.959    0.204    3.369   -1.190    1.439    2.810   -0.313    1.172    0.965    2.307   -0.681   -1.647   -1.628    3.089   -0.181    1.439    3.906    1.252    0.569    4.070   -0.347    0.965   -0.149    0.608    2.748    2.048   -0.313    2.048
X2==    4.744    3.584    4.297    0.682    3.584   -0.187    3.078    0.010    1.148   -1.370    0.075    1.388   -0.656    5.098   -0.287   -0.187   -0.221    0.862    0.814    0.480    3.367   -0.805    0.561    3.894    1.588   -0.656   -0.088    2.504    3.957    8.496    0.075    0.931
CD1=       15        9        7        8       12        3        8        1        5        7        2        5        4        6        2        0        0        7        2        5        8        4        3        8        2        4        2        3        6        5        2        5
CD2=        9        8        8        3        8        2        7        2        4        0        2        4        1        9        2        2        2        4        4        3        7        1        3        8        4        1        2        5        7       13        2        3
TCCGCGTCAGGCACTTCCTTCAATGCGGCGGTGAGGGTGAAAACCCCCTTCAGGCATTCGTGGATGCGCCGGGTTTCGCCTTCCCGGTCGCCGAACTTCTCCATGAAGGGAAAACATTCCAAGCGGGCGATGCCATGGGTTTTTTCAAGAAACCGTTTCTGGAGTACCAACCGGTTGAAGGCGCTTTCTTCAGCCTGGGCCGGAAATGCGGTCGTGAAGAAAAAAGCACCCAGCAGAGCCACCGCGAGAAGGCTTGGGGTCTGCGTTGCGCGTGGGATTCGGGTTGCCTTCATGCCGACGCCTCCATTCGTTTATTTTTCTTTTGGGAGGCTAATTTGGGATAAAAATATTAAAAATGCCCATAACCCTAAAATACCAATTAGCCAGTCCCATACCTGGTGTTCTATATATCCTAAAATCAATACCCAGCATTGAAAGTAAATCAGTCCTTGCCCAATATCAATAATAGGAAATACCAAGAAGATAATTGATACTCGGATGCCTCGCCTCCAGGGAGACTATTTAGCGATGGAGCAAGGGCAAACTCTATTAAAATTTCACTGGATAATATGTAGCTGAAGCGCTCGAGGAAATAGTTGGAGGGGCGTATTTTTTGAATAAATCCAAGCAATTACTGCGACTACGTATGAAAATATAAATATATATATATTGTTTCCTAAAAAATCTAACATTCCTTATTTCCCAGTTTTTAGTTTTCCACCTCTTAAATATACACGCTCCATAAAGGGAAGAGGAATGTATCTCCCGATTGTACCACCCCCGGTGTCGGCAAAACCACTGCAAGGGAACCCGGTTCATAAACGGGAAATGAAACATGTTCAGGCGGAAGGCAGAGACACCTCATGCGCGCCGTGACGCAGGCACAACTCCCGCGAGGCG
KOK=       106
KK=  138483  LL=  138992  Z=    4.86  JJ=  138363  DL=   510
A===      111      112      113      114      121      123      124      131      132      133      134      141      143      144      211      213      214      223      224      231      233      234      243      244      313      314      323      333      334      343      413      433
B===      222      122      422      322      212      412      312      242      142      442      342      232      432      332      221      421      321      411      311      241      441      341      431      331      424      324      414      444      344      434      423      443
RRR=    4.846   -0.102    1.028    0.911    0.237    5.654    0.081    0.924   -0.065    2.307    0.670    0.912    0.670    0.304    0.498   -2.848    1.023    7.246    5.387    1.036   -0.086    0.414    1.535   -0.417   -1.320   70.672   81.440   -0.083   -0.044    4.977    1.424    1.914
X1==    2.525   -0.600    0.209    0.230    1.400    3.003    0.029   -0.791    1.003    2.361   -1.141   -0.770   -1.141   -0.223   -0.600   -0.997   -0.971    3.364    2.528   -0.997    0.268    0.306   -1.284    0.344    2.361   11.329    8.900    0.557   -0.090    1.993    1.531    0.604
X2==    1.920    0.169    4.913    3.961    0.169    1.883    2.792   -1.169   -0.065    0.977   -0.587   -1.185   -0.587   -1.364   -0.831    2.857   -1.053    2.154    2.131   -1.039   -0.319    1.354   -1.196   -1.212   -0.559    6.238    9.151   -0.149    0.484    2.497    0.930    3.168
CD1=        3        0        1        1        2        4        1        0        2        4        0        0        0        1        0        0        0        5        4        0        2        2        0        2        4       14       13        3        2        5        3        3
CD2=        3        1        7        6        1        3        4        0        1        3        1        0        1        0        0        4        0        3        3        0        1        3        0        0        1       10       12        2        3        6        3        7
ACCAGTGGCGATGACCTCGCGCGGCTGACCGAGGCCTCGGTAACTGAACATCTGACTGCGCAGGGCCTCGCGGTCGAGTGGTTCTTTCTCCAACACGCGCGAGGAGAATTCGAGCGACTTCAGGTGCTCGCCGCGCACGTTGTAAAACTTGGCGGCGGCGTTGAGGAGCAGGAGATCGTCGGGGGTCTCCTCCAGCTTTTGCAGGAGATCTATCAATCCGACCTGTTGCATGACGTTCCGCATCTCACCCGGATTGTTCCGAACCGCATCCTTGAGCGCGGTTTCCGCCTGCTCCAGTTGCCCCAGCTCCATCAGGTCGTACCCCGTGTACAGCAACGCGAAAGGGTTTTTTGGCTGGCGCTTTCGCACCAGGGTCAGAAACTCAAGGCTCTTTTTATATTGCCCGATCTGATAAAACGAATGACCGAGGTTGAGCAGGGCTTCGAGGTTTCCGGGATCGGCCTCCACCTGCTCGAGCAGTTCCTGGATCTGCGGCTCGCCCGCCTGCAG
KOK=       107
KK=  142143  LL=  143252  Z=    5.61  JJ=  142083  DL=  1110
A===      111      112      113      114      121      123      124      131      132      133      134      141      143      144      211      213      214      223      224      231      233      234      243      244      313      314      323      333      334      343      413      433
B===      222      122      422      322      212      412      312      242      142      442      342      232      432      332      221      421      321      411      311      241      441      341      431      331      424      324      414      444      344      434      423      443
RRR=   10.204   -0.065   10.931   16.260    0.536    5.197    8.834   -0.947   -0.418    0.818    0.431   -1.150    0.253   -0.062    0.536   -0.119    2.055   64.467    0.441    6.477    2.954    5.598    0.322    2.018   -4.727    1.807   -3.561    0.607   16.177   11.731   16.698    9.753
X1==    2.360   -0.601    2.493    4.931   -0.601    4.624    8.729    0.859   -0.372    1.402    0.174   -1.807   -0.295   -0.170   -0.601    0.253   -1.571    7.184    0.849    1.502    1.183    2.416   -0.274    0.943   -0.877    1.583   -1.426   -0.413    4.068    8.002    6.750    3.281
X2==    4.324    0.109    4.384    3.297   -0.891    1.124    1.012   -1.103    1.124    0.583    2.474    0.636   -0.858    0.366   -0.891   -0.471   -1.308    8.974    0.519    4.313    2.496    2.317   -1.173    2.140    5.392    1.141    2.496   -1.468    3.976    1.466    2.474    2.972
CD1=        6        1        8       12        1       10       16        5        2        8        5        0        4        4        1        3        0       12        3        5        6        8        3        5        3        8        1        6       17       27       19       15
CD2=        5        1        6        5        0        3        3        0        3        3        6        2        1        3        0        1        0       15        3        7        7        7        1        7       10        4        7        1       12        7        6       10
ACCGAAAAGAAAGAAGACATCGTCGACAAGTTCAAGAACTACATGGAATCCGCGCCGACCAGCGGCATGCCGTGGACGCAGGACGCCATGGAGAAGATGGAAAAGGTGCCGCCGTTCGTGCTGGGCATGGCCAAGCAGACCATCGAGGCGCGCGCCCGTCAGCGCGGCGACAAGATGGTGACGCCGGATATCATCGACGAAGTGTTCACCAACGTCATGCCCGCCTCCGCCAAGGAAGCGATGGGCATGGAAGTGACCGAAGAGGACAAACAACGCGACGTCGACTACGCCAACCAGCAGGACGACGAGCCGGATTTCGGCATGCCGTGGGACGACGACGCCAAGGCCAAGGTCATGCGCATCCCCATCCCGTTCATTCGAGAAATGGCGATCCAGCGCATCGAGCAGGAAGTGTCCAAGGAAAACGCCGAACGCGTGACCATGGACCTGTTCGAGAAATACCGCTTCTCGTTTTAATCACGGGCCGGCGGAACCCGGAGGGACCGGAAACAGGGCGGCATCGCCCACCTCCCTCCCGTACTTTGAAAGGAGCGCGTCATGACGTTCGCCAACGTGGATGGATTGCTGGTGCTGGGAATGATGGTGTTCGGCTTCAGCTTGTGGTTGTTCTCGAAAGGCGCGCCCACGCCGCAACGCATCCGGCGCGACGACGACCGCCGCTCCCGCAGGCGCTGACCGCACCGCACGATACCGAATAACACAAAACCGGAACCCCCGAGCGGGGTTCCGGTTTTTTTTGTTTGATTCACAAACCGGTCGGGTAGTCGAGGAAGGTGGTTTCCAGACCGAACTGCTCTTCGAGGTGTTTGCCCACGGCCTTCACGCCGCCGGTTTCGGTCGCATAGTGCCCGGCGAACATCAGGATGCACCCGTTCTCCATCGCATCGTGAAACTGGTAGGCATCGCCTTCGCCGGTGATGAAGCAGTCGAGTCCTTCACGGATGGCCTCGCCCAGAAGTTTCCCCGCGCCGCCGGTGACCAGCCCCACCGAACGGATCACCCCGTCGCCGATCACGCGCACGTTCGCGCTGAGCGCTTCGGACAACATGCCGCCCAGTTCGTGCCCCGTCTTCGGCGCAATCGTCCCGC
KOK=       108
KK=  145293  LL=  146402  Z=    7.04  JJ=  145203  DL=  1110
A===      111      112      113      114      121      123      124      131      132      133      134      141      143      144      211      213      214      223      224      231      233      234      243      244      313      314      323      333      334      343      413      433
B===      222      122      422      322      212      412      312      242      142      442      342      232      432      332      221      421      321      411      311      241      441      341      431      331      424      324      414      444      344      434      423      443
RRR=   20.651   -5.309   42.761    0.373    0.360    0.002   12.932    7.364   -0.147    4.614   13.086   -1.171    0.352    7.915    1.305    1.070    1.055   -0.127   -2.029    5.475    1.062   24.571   24.571    4.963   -0.154    3.431    0.155    1.598    7.924   15.096    0.358    8.948
X1==    3.783    4.799    6.500    0.463   -0.325   -0.105    2.595    2.492   -0.105    2.931    3.948    1.789    0.218    2.834   -1.179   -1.476   -1.487    1.374   -0.751    1.950    3.105    5.788    5.788    5.177    1.321   -1.913   -0.748   -1.088    2.317    2.317    0.751    2.317
X2==    5.458   -1.106    6.579    0.806   -1.106   -0.019    4.984    2.955    1.395    1.574    3.315   -0.654    1.612    2.793   -1.106   -0.725   -0.709   -0.092    2.703    2.808    0.342    4.245    4.245    0.959   -0.116   -1.794   -0.207   -1.469    3.420    6.517    0.477    3.863
CD1=        6        7       12        3        1        2        6        6        2        9       11        5        4        9        0        0        0        4        1        5        9       14       14       13        6        0        2        3       11       11        5       11
CD2=        7        0       11        3        0        2        9        6        4        6        9        1        6        8        0        1        1        2        6        6        4       11       11        5        3        0        3        2       13       20        4       14
CACGGCCCGGCTGGTGCGCGCCGAGTTCCTGGCGCTGCGCGAACAGGACTACGTCCTCGCCGCCAAGAGTCAGGCGATCCCGGAAATGCGCATCATCTTCCAGCACATCGTGCCGAACGCCATCGCGCCGGTGCTGGTGTCGGCGACCATCGGCGTGGCCACGGCGATCCTCACCGAGTCGGCTTTGAGTTTCCTCGGTTTCGGCGTGCAACCGCCGGACGCGACATGGGGCAACATCCTGTCCGACGGCAAGGCGTTCATCTTCGATGCGCCGTGGTTGACGTTCATTCCCGGCTTCACCATCCTGTTCGTGGTGCTGGCGTTCAACCTGTTCGGCGAAGGCCTGCGCGAAGCGTACAACCCCAAACTCCGCCAGCGGTGACTGTTTTCAATCCATGATCCAACTTCAGAATCTCAAAAAACAATACGGACCGAAGGTGCTGTTCGACGGCGTCGGGTTCCACCTCAAGCCCGGCGAGCGCGTCGGCCTCGTCGGCGAAAACGGCATGGGCAAGACGACCCTGTTCCGAGTCATCGTCGGGCAGGAGGAAATCGATGGCGGAATGGTTCATATCCGCAAGGGCGCACGCGTGGCCATGCTGTCGCAGGAGTTGGAGACGGTGAATCAAACCGTGCTGGAACGCGTGGTGGAGGGCGATGCTCGTTTCGCCGAAGTGCAGAAGGAAATGGAACGCCTGCACAACGACACGGCGTTCCACGACAGCAAACCGGAAGAATGGAGCCGCCGCTACGGCGACCTGCAACACGAGTTCGAACGCCACGGCGGTTATGAACGCGAGTCACGGGCGCAGTCGATTTTGTCCGGACTCGGTTTCCGCGCCGACCAGGTGAACAAACCGCTGGAGACGTTTTCCGGTGGCTGGCGCATGCGCGCCGAGCTGGCTCGCCTGCTCCTGCAAAGCCCGGACGTGCTCCTGCTCGACGAACCGACCAACCACCTCGACCTGCAATCGGTGGTGTGGCTGGAATCGTTTCTGAAATCGTATGAAGGCAGTCTGCTTTTGATCTCGCATGACCGGCGGTTTTTGAACGCGCTGGCCGGGCGCATTGCCGAACTCGACCGCGGCAAACTCACGGTGTACACGGGCA
KOK=       109
KK=  163083  LL=  164282  Z=    4.83  JJ=  163083  DL=  1200
A===      111      112      113      114      121      123      124      131      132      133      134      141      143      144      211      213      214      223      224      231      233      234      243      244      313      314      323      333      334      343      413      433
B===      222      122      422      322      212      412      312      242      142      442      342      232      432      332      221      421      321      411      311      241      441      341      431      331      424      324      414      444      344      434      423      443
RRR=   20.930   -0.150    1.489    6.177   -1.711   17.587    8.464   -0.817    0.005    1.148    1.747    0.489    1.747   -1.932    1.376   -1.296    2.252   56.624    6.182   -0.509    0.453   13.342   -0.071   -2.096   14.321    8.012    3.586   -1.026    0.583   19.252   17.276   13.953
X1==    5.802    0.512    2.381    2.800   -1.186    4.925    4.626    1.072   -0.019    0.311    2.251   -0.350    2.251   -2.024   -1.186    1.394   -1.489    7.819    2.287   -1.431    0.622    2.726    1.029   -1.871    2.491    1.202    2.973   -1.352    2.895    5.082    5.923    3.332
X2==    3.607   -0.293    0.626    2.206    1.442    3.571    1.830   -0.762   -0.287    3.689    0.776   -1.400    0.776    0.955   -1.160   -0.930   -1.512    7.242    2.703    0.356    0.728    4.895   -0.069    1.120    5.749    6.663    1.206    0.759    0.201    3.788    2.917    4.187
CD1=        9        2        6        7        0        9        9        4        2        4        8        2        8        0        0        4        0       12        5        0        4        8        5        0        8        6        8        2       12       17       15       13
CD2=        5        1        3        5        3        8        5        1        2       11        5        0        5        5        0        1        0       15        7        3        6       14        4        6       15       16        7        9        7       16        9       17
CATCAAACGGCGGCAGGAAGTGGTCGGCGAGGCTGACGGCGTGGTGGTGATCGACGATTTCGCGCACCACCCAACGGCAATCGACCTCACCCTCGAGGCGGTGAAGGAAGCTTGGCCGGAGCGCACGCTGTGGGCGGTGTTCGAGCCACGCTCGGCCACCTCCAAGCGCAACGTGTTCCAGTCGCGCTTTCCCGACAGCTTCCTGAAAGCGGACAGGACGGTGATCGCGGCGGTGCCTGCGCCCGAAAAGATAAAAGACGATGAACGGCTCGATCCTGCCGCCATTGCCGAAGCCCTCAAAGCGCGCGGCAAAGAGGCCTGGCATATTGAGTCGGTGGCGGGTATCGTGGACCATATCGCACAACACCACACGTCGAACGACGTCGTGCTGGTGATGTCGTCCGGCGGCTTCGACGGCATCCACCAGAAACTGCTCGACCGGCTGGGAGCACAATGAACACGCTTGGGAAACTGAAACTCGATCTGATGGGACGCGGCGTCGTGCTGCCTGAAGCGGTGCGCAAGGACGAACTCGTCGCCGCCTCGATGTACAAGGACCGCGGGCGCGACGAGTTGGCGTTTTTGCTGTCGGAGGATTTCTTCGTGCGCGCGGCGGTGCAGTCGGAGGGCGCGGACAGTCCGACGCTTCATATCGAGAAGGACCGCTTCGTACTCAGCCACGGTCCGGGCGAAACCACTGTGCGGCTCATCCCGCCGCCGCAGTTTCTGCAGGTGGCCGATCCGGCAAAAAAACCGGTGGCGGCGAACATTCAAATGGACGGCTACTGCCTGAACCTGTTCCTGCGCTCCGACCCCAAGACCGAAAAGCTGAACATGCCGGAACGCGACATCATCTCCCTCATCCGCTCGGCGTTCGAGGAAGGCGTGGCCGACCTCGTGCAGTTGAACCTGGAGTTCTGCGAAAAGGAAGACCGCTGTCTGCACGCCATGACGCCGGTTATGAAAAGCATCAAGAAAAATTTCCGCACCTTCGTCGCCCTGCGCGGCTTTTTGCCGGACGACCTGGCGACCATCGACCACATGTACGCCGCCGGGGTGGATATCATGGTGTTTGCCTTCACAGGCGGCGGTCATTCGAGCGAAAAAGAACAACGCGCGCTGGAATACTCGACGGGGGTGTTCACGCCGGGGTCGGTGTTCATCGAGGTCGGGTTCGGGCACGGCGACCTGTCGGCGGTG
KOK=       110
KK=  168693  LL=  169532  Z=    4.61  JJ=  168423  DL=   840
A===      111      112      113      114      121      123      124      131      132      133      134      141      143      144      211      213      214      223      224      231      233      234      243      244      313      314      323      333      334      343      413      433
B===      222      122      422      322      212      412      312      242      142      442      342      232      432      332      221      421      321      411      311      241      441      341      431      331      424      324      414      444      344      434      423      443
RRR=   11.625    2.938    6.568    5.689   -0.902    0.807    0.737    3.845    0.072    7.324    4.541   -0.970    0.442   14.713    1.391   -0.609    0.920    5.505   -0.663   32.369    0.417    9.823   20.753   23.917   -0.517    0.046    1.399    0.184    6.040   13.327    0.107    0.095
X1==    2.407    1.156    3.294    4.487   -1.257   -1.385    0.727    1.928    0.077    3.951    1.359    2.484    0.751    4.220   -1.257   -0.654   -0.703    2.624    0.975    5.196    0.467    2.337    4.938    4.756   -1.018   -0.463   -0.863    0.452    3.675    4.781   -1.071   -1.299
X2==    4.830    2.542    1.994    1.268    0.718   -0.582    1.014    1.994    0.932    1.854    3.342   -0.390    0.589    3.486   -1.107    0.932   -1.308    2.098   -0.681    6.230    0.893    4.203    4.203    5.029    0.508   -0.100   -1.622    0.406    1.643    2.788   -0.100   -0.073
CD1=        5        3        7        9        0        0        3        5        2        9        5        6        4       10        0        1        1        5        3        9        3        6       10       10        1        2        1        4       10       12        1        1
CD2=        6        4        4        3        2        1        3        4        3        5        7        1        3        7        0        3        0        5        1       10        4        9        9       10        3        2        0        4        6        8        2        3
CCAACGTCATCCAGGGCAACCTGCTGGTCATTCCCGTGGACGAGTCGTTGATTTACGTGCGCCCGCTCTACCTGAAAGCCGAAGGCGGGAAGATTCCGGAACTGAAGCGCGTGATCGTCGGTTACCTGGACCAGATTGCCATGGAACGCACGCTCGATGAGGCGCTGGGCAAGATTTTCACGAACCTGGGTACGCTGAAAGAGGCGCCGTCTTCATCCGAAGACCAGTTCACAGGAAAAGAAGAAAGCGAATCGGGCACCCTGCAGGCGAAAGTGCCTTCGGGAACAATTGTGCTCAAGCGGTCGGATTACCTGAGGATCAAGGAATATTACCAGCGCACCCTGCGCTCGCAGGCCCTTCTCGACAATGCGATTTCGGGTTACAAGGAAGACCTGAAGGATTTGGGGGCTTTGCTTGAAAACGCAGAGGTGGTGGAACCCACCATAGAGAAGAAAAAGGCCACCGTTCCGCCGACTGAAACGCCCTCCCCCTGACGAAAACCTGCGTGAAGGGCCTGTGTGCTCCGGAGGAGTCACACGTCCGGCGTTTCGCTCCCGAACAGCTGCAGTTGCACCGGTTGATGGCCGCGGCCGTCGATGTCCACCGGGTACTGTCCATCGAAACACGCCGAGCAGAACTTTCCACTGTCCTCGCCCATCATATTCAGCATGTTTTCCAGGTGCAGGTATTCCAGTGAATCCGCCGTGATGAAGTTACGCGTTTCCTCCAGCGTGTGGCGGGAAGCGATCAGCTCGTCGCGGTTGGGCGTATCGATGCCATAAAAACATGGAAACAGGGTCGGCGGTGAACTGATGCGTACGTGTACCTCCTTCGCTCCGG
KOK=       111
KK=  173643  LL=  174542  Z=    5.81  JJ=  173583  DL=   900
A===      111      112      113      114      121      123      124      131      132      133      134      141      143      144      211      213      214      223      224      231      233      234      243      244      313      314      323      333      334      343      413      433
B===      222      122      422      322      212      412      312      242      142      442      342      232      432      332      221      421      321      411      311      241      441      341      431      331      424      324      414      444      344      434      423      443
RRR=   47.810    1.584    7.958    0.871    0.161   13.071    0.932    0.485    1.754    4.052    0.344    0.000    0.022   -1.013   -1.011    0.313    0.706    0.874   -1.116    0.279    1.761   13.523    2.748    0.153    2.114    9.241    1.606   -0.058    1.434   12.701   16.185    7.763
X1==    7.059    0.932    5.063    0.408   -1.028    3.158    1.030    0.309   -1.348    1.973    0.270    0.408    0.270   -0.910    0.932   -0.597   -0.524    0.712    2.308    0.154    1.689    4.853    1.274    0.202    2.581    1.528    0.536    0.134    3.195    3.679    6.561    1.743
X2==    6.773    1.700    1.572    2.136   -0.157    4.139    0.905    1.572   -1.301    2.053    1.274    0.000    0.081    1.113   -1.085   -0.524   -1.348    1.228   -0.484    1.807    1.042    2.787    2.158    0.757    0.819    6.046    2.995   -0.429    0.449    3.452    2.467    4.453
CD1=        8        2        8        2        0        6        3        2        0        6        3        2        3        1        2        1        1        3        5        2        6       11        5        3        7        5        4        5       11       12       13        8
CD2=        9        3        4        5        1        7        3        4        0        6        5        2        3        5        0        1        0        3        1        4        4        7        6        4        4       13        7        3        5       11        7       13
GTTTCTCGCACATGTCGCGCACGCGCGCTTCAGCCTCCGACGCCTCGACGCCTTCGAGTTCGATTTCCATGTAGCGGCCCAGGTGCACGTCCCGCACCTCGTTGTAGCCGAGGTCGTTGAGCGCGTGGTGCACCGCCTTGCCCTGCGGATCGAGGACGCCTTGCTTCAAAGTGACATGGATTTTTGCGAGCATGTATGGGTGTTCGGGACCACGCAGCGTAACTTGAGCCGTGAGCCGGGTCCGGTTTGAGAGTCGATTCGGGCGAATCGGGAAGGCACCGTCCAACAGGGCGAAAACCAACGCCCACCGCCTTGGATTCGCGGCAAGATTAGCACAGAACCCCGCCGAATTCATCCGACTTTTATTGCGCTGGCGCGCGCCCGGGTTAATCCTCTGTATTTCATAAATTTTCCGCTTGCTGATTTTGCAACTTTATTTGCCGGGCCGGATTTGTTATTTTGCTTTCCATGAAGAATCGCTGGAACGATAAAGAGGCGCAGGCGGCCATCGAACGCTGGTCGAACGTGAACGAGGACATTGCCCTCCGCGTGTACACCTCGCGGCTGATCGGCGCGGATACGGAGCTGGTCCTGCACGGCGGCGGCAACACCTCGGTCAAATCGCGCATCCCCGACCGCTTCGGCGAGGACATCGACGTGCTGTTCGTCAAAGGCAGCGGCTGGGACCTGGACTCGCTGGAGCCGCCCGGCCTGCCGGGGGTGAAACTCGGCCCCATCCAGAAACTGCGGCAGTTGGACGGCCTGTCCGACGAGGCGATGGTCAACGACCAGCGCACCAACCTGCTGGACGCCTCGGCGCCGAACCCGTCGGTCGAAACCCTCCTGCACGCGTTTCTGCCGCACAAATTCGTCGATCATTCGCACGCCGACGCCATCCTC
KOK=       112
KK=  178503  LL=  179402  Z=    4.76  JJ=  178203  DL=   900
A===      111      112      113      114      121      123      124      131      132      133      134      141      143      144      211      213      214      223      224      231      233      234      243      244      313      314      323      333      334      343      413      433
B===      222      122      422      322      212      412      312      242      142      442      342      232      432      332      221      421      321      411      311      241      441      341      431      331      424      324      414      444      344      434      423      443
RRR=   13.206    4.865    1.106    2.753   -1.936   12.777    0.706    1.882   -3.149   -0.052   -0.526   -0.018   -1.205    0.272    0.072   -1.539    0.907  137.210   -0.448    1.882   -1.608   -0.741   -0.355   -1.501   16.115   17.156    0.278   -0.624    2.877   10.754    4.389   19.618
X1==    4.016    1.616    0.268    2.877    1.616    2.881    0.911   -1.295    2.059   -0.020   -0.276    0.013   -0.924    0.652   -0.202   -0.408   -1.347   11.803    0.304   -1.230   -1.363   -1.493    0.551   -1.011    6.348    6.853    0.125    0.971    1.778    3.539    1.020    7.647
X2==    3.289    3.010    4.123    0.957   -1.198    4.435    0.774   -1.453   -1.530    2.539    1.904   -1.327    1.304    0.417   -0.356    3.772   -0.673   11.625   -1.471   -1.530    1.180    0.497   -0.645    1.484    2.539    2.504    2.225   -0.643    1.618    3.039    4.303    2.566
CD1=        6        3        2        6        3        5        3        0        4        2        2        2        1        4        1        1        0       15        2        0        0        0        3        1       11       13        2        4        6        9        4       16
CD2=        5        5        8        3        0        9        3        0        0        8        6        0        5        3        1        8        1       21        0        0        6        4        2        5        8        7        8        4        8       11       10       10
CTTGCCGCCCAGTTCGCGGATTTCGTCCGTTTCCAGGTAAAGCAGGGCCTTGTCGCGAAAATAACCGGTGTCGATCCTGTAATAAATTTCCGAGAACAGCTCCTGCCTCGTTTGCAGGCGGGACACCAGGGCTTCGGCGAAGCGGCGCATCGGTTCAGGCCGGTTGCCTTCCACCACCACAATCATGCCGTCAAAATCTTCAAACGCTTTGCGGTAATCCTGGAAGAGCTGGTGGAATTTCTGGGACGGGGAGATGAGGTCCTGCCGGCTGGTGTTGAACGTGAGGTGGTGCGCCGTGTACCAGAAACTGAGGCACGCGAGAAGGAGCGATGCCGCAAGCACCCAAAGCGAATGGCGATAGGCCAGCACCTCCAGTGCATTGAAGGCACGATCGATCGGGCTGGGCCTGGAAGCGGTCGGGTTGTGGCCGGGATGGCTGTCGCTCATGGTCACCAGGGGTTGAGGGAACCGGGCGCGCGCGGCGCCCCACCCTGCACGGGTGAGAAGGCAAGATTATAAGCGATCCCGGCCGTAAGAAAAAGGTTTGCCGGGCCGGAACCCGCTCTAGAACGTGAACCCGATGGTGAAGACGTGGGCGTTCAGGCCGACGTTTGGTTCCTTGATGTCGGAGTTGGACAGGTGCCAGAAATGGTAATTGAAACTCACCGCCCGGCCGTTTTCAAAGAAGTATTCGATGCCGCCGCCGGTGTTAAGAACAAATTCGAACGGCGTACTGATTTCATCGGCACCGTGCTGGAAGTCGCCTACCGACACCCCCGCGCCGCCGAAAACGAACGGCGCCCAGCGGCGGTGAGGATTGAGGAATTTGTATTCCAGCTGAATCGGCACCAGCGCCACGACGAAATTCGGGGCGTCGTCGGTTTTGACACTATTGATTTC
KOK=       113
KK=  179493  LL=  180392  Z=    9.51  JJ=  179463  DL=   900
A===      111      112      113      114      121      123      124      131      132      133      134      141      143      144      211      213      214      223      224      231      233      234      243      244      313      314      323      333      334      343      413      433
B===      222      122      422      322      212      412      312      242      142      442      342      232      432      332      221      421      321      411      311      241      441      341      431      331      424      324      414      444      344      434      423      443
RRR=   87.804    1.681    3.433   -0.079   -0.249    8.135    0.817    0.240   -0.163    2.446    0.195    0.213    0.393    0.694   -0.292   -1.645    1.102   17.181    1.438   -2.770    8.429   -0.059    0.041   -0.791    7.376   15.225   -0.238   11.915   18.470    1.759    2.426    0.895
X1==    9.715    0.619    1.230    0.157   -0.768    3.975    0.672   -0.544   -0.121    1.735    0.099    0.766   -0.500    1.445    0.619   -0.804   -0.736    3.453    1.200   -0.804    3.191   -0.772   -0.079   -0.704    3.480    2.498   -0.168    5.657    2.993    2.402    1.898    1.222
X2==    9.038    2.714    2.792   -0.506    0.324    2.047    1.216   -0.442    1.347    1.410    1.966    0.278   -0.786    0.480   -0.472    2.047   -1.497    4.976    1.198    3.445    2.642    0.076   -0.520    1.122    2.120    6.095    1.413    2.106    6.172    0.732    1.278    0.732
CD1=       19        3        5        3        1        8        3        2        2        6        3        4        2        5        3        1        1        6        3        1        7        1        2        1        9        7        2       13        8        7        6        5
CD2=       11        5        5        1        2        5        4        1        4        4        5        2        1        3        1        5        0       11        5        7        7        3        2        5        5       11        5        6       13        4        4        4
GTATTTCCATTTGGGGAAAAAATAAACGAACTCGATATCCGTGCGGTCACCCAAAGAAGGAGGCGGAGGCGGCAGATCGAAAGTGAAGCCGTACCCGATTTCAAATCCCCACAGGGTCTGCCCCTGGTGAAACTGTTCCATGAACCCCGGGATGACCGGGTCCGGGGACTGTCCCAGTACCACCTTGGAAAAGTATTTGACGGGCGCACTCTGGGCGAAAGGGGTTTCCGATTCCACGCTGGGCGAGGAAAAGTCCGTTGAAAAGTAGGAGCCCTCGGCGCCCACCGGAGAAGGCAGCCCCATCCAAAGCACAAACACAAACAACCCTGAAAACCTGAGACCCTGTTTCATACCACTCGTCGAAGAAAAAGTTGAAAAAGATGCGATTTTACCACAGTGCCGCGCTAACTGCTGGTTTTTAAACCTTTTTTTAGTCGCAAAATGAGCCATACCTTACAGATGAATTGAAACCCGTTCCCAAAAACCATTCCCAACCGGCACCCCTCTCCCCGTTGATCCCGGCAATTGCCGTAAAACCCGCCCCGCGTGGTTCCCATTCCCGGGCAACGGTGATAGAATCGGAAATTCCACGCCGGTTTTCGCACAATCGGTGTGTATCGGTCGATTCCGGTACCCGGATATGACTTGAAAATCCGGGTTGCAGTGGACTCCGGGACGGGAATTAATGAACCGTTTTCCGTTTCCCCGGCATCTTAAATTTCAAAGGGCGAGGCCCCTTTGGGATGGATCACGAGCCGCTGCTGAATCCGTAAGGAATCCCCCAACGCGCACATCCCAGGGTGTCAACGCATGCCGACGCAGGAAGAAAAAGAGCAGGACGATCTGCTGGTCCGGGACCTGAAAGCGGGCAGTCACGAGGCGTTTGAAAAAATCGTTGAG
KOK=       114
KK=  189963  LL=  190322  Z=    6.07  JJ=  189363  DL=   360
A===      111      112      113      114      121      123      124      131      132      133      134      141      143      144      211      213      214      223      224      231      233      234      243      244      313      314      323      333      334      343      413      433
B===      222      122      422      322      212      412      312      242      142      442      342      232      432      332      221      421      321      411      311      241      441      341      431      331      424      324      414      444      344      434      423      443
RRR=   28.212   -0.180    3.053   -0.017    0.248   -0.019    5.583    2.010   -0.021    1.306    0.131    0.119    1.337    0.060   -0.195    0.020    0.156   19.890   -0.517    0.020   -0.220   -0.047    6.876   15.418    1.306    0.708   -0.818   -0.063    2.946    1.668    0.022    1.668
X1==    4.489   -0.114    2.854    0.128   -1.069   -0.019    2.171    1.879   -1.019    1.024    1.206   -0.872    1.206   -0.646    0.840    0.981   -0.829    4.032   -0.787    0.981   -0.927   -0.754    2.246    3.387    1.024   -0.794    1.073    0.112    1.278    1.278    0.206    1.278
X2==    6.285    1.569    1.070   -0.136   -0.232    1.021    2.571    1.070    0.021    1.275    0.109   -0.136    1.109   -0.092   -0.232    0.021   -0.188    4.933    0.657    0.021    0.237    0.062    3.062    4.553    1.275   -0.891   -0.763   -0.565    2.306    1.306    0.109    1.306
CD1=        6        1        4        1        0        1        3        3        0        2        2        0        2        0        2        2        0        5        0        2        0        0        3        4        2        0        2        1        2        2        1        2
CD2=        8        3        2        1        1        2        4        2        1        2        1        1        2        1        1        1        1        6        2        1        1        1        4        6        2        0        0        0        3        2        1        2
TACCCAGTGATTGTAAAAACCATCGGCGGTGCTCCACCGACGCGCTTTCCATTTTGTCTCTTCCCAGATGCAACGGTTCGACGGTTCCATCCTCATGAACCACGCAACGCGGGCTGACCCCGTGAACAAGCCGCGAGCACATGTCCAAACCGGGAATGGGGTGAATGGGGATACGAACACTCATAAATTTTTTTCAGTTTTTTTCGGTTCTGGTTCAACATGCAAAATGTTCATTGCTCAAAACTTTTTTTTGATGCAAAAAAAGCAGTCCTCTATTCTAAGGCCATTTTATGCATGTTTCCGACATGCATGCTATAAAACAAATGGAGCACACACGCTGTGGAACATGCAGACAAAACC
KOK=       115
KK=  191763  LL=  192572  Z=    6.74  JJ=  191703  DL=   810
A===      111      112      113      114      121      123      124      131      132      133      134      141      143      144      211      213      214      223      224      231      233      234      243      244      313      314      323      333      334      343      413      433
B===      222      122      422      322      212      412      312      242      142      442      342      232      432      332      221      421      321      411      311      241      441      341      431      331      424      324      414      444      344      434      423      443
RRR=    8.253    8.419    6.784    0.243    0.467    0.969   -1.456   -0.374    0.198   11.167    2.535    0.639    0.231   20.894   -0.363    0.304    0.800   16.348   -3.335    0.969   -0.344   18.468   34.866    0.091   -0.761    2.420   -0.143   -2.179    6.573   13.691    0.061    0.911
X1==    3.714    3.412    4.362    0.262    0.696    0.958    3.071   -0.456    0.196    3.233    1.079    0.262   -0.891    5.421    1.601   -0.566   -0.629    3.661    2.769    0.958   -0.301    4.602    6.472    0.132   -0.826   -1.548   -0.301    2.769    2.029    3.137   -0.234    0.921
X2==    2.222    2.468    1.555    0.928    0.672    1.011   -0.474    0.821    1.011    3.454    2.349    2.440   -0.259    3.854   -0.226   -0.536   -1.271    4.465   -1.204    1.011    1.141    4.013    5.387    0.685    0.922   -1.563    0.474   -0.787    3.240    4.365   -0.259    0.989
CD1=        5        5        7        2        2        3        6        1        2        7        4        2        1       11        3        1        1        7        6        3        2       10       13        3        1        0        2        8        7        9        2        5
CD2=        4        4        4        3        2        3        1        3        3        8        6        5        2        8        1        1        0        7        0        3        4        8       10        3        4        0        3        2        9       11        2        5
GGCAGGGCGTCGTTCTCTCCGTTGACGAGGCGGTATCCCGTCGTGGCCCCGCCTTCCAGTCCTTCGCGTAAAACCGCCGCGGAATGCAACCGCTCCATGAAAAAGTCGCGGTCGATGATCACCGGTTTGCGGGTTTGCAGGATACGCAGACGGATGTCGGAGTAAGGATCAAACAAACCGATGGCGAGGAACTTGTTAGCGGAATCGTACACCACGCCCAGGTCGCCTGCGGCACCCGACACCTTGCGGTCTTTCATCTGGTAGAACCGCACCCACGGATCGCCGCTCAATATGCGCTTCTGCACTGTTTTCGAGACCTTGATTTTGATTTTTCCGGAACGCACGGAAAACGCTTTCCTTTCGTAAGACAAAAAAATACCCTGCAATTCACGCAGGGTGAATGGTTTCAATTATACAGGTTGGGAGAGGGATTGCCGAAACGTGATGCGAGCGCGGGAACCGATCAGGAGTTGGCTTTCTTTTGCGTTTCGGACCTGACCTGCAGGAAGGGTTTGCCCTGCAGAACCGCGTCGTAATGCCGCACCCGGGAGGTGAATTCATCCATCGCCTGCGAGGGGATTCGGCGCACGTGGGTTTTGTGGTGCCTGAACTCGAACGGGTTGTGAATGCGGCCGCCCTTGCCCAAGCGGCGCACCTCGTAGTGCAGATGCGGCGCGAAACTGCGTCCGGTGTTGCCGGAAGTGCCGATCTGCTGGCCGCGTTTCACGTATTCTCCCCGCCGCACCATAACCCGGTCGAGGTGCAGGTAGAGTGTGCGTACCCCTTCGCGCGGATGCACGATCTCGATGC
KOK=       116
KK=  197733  LL=  198842  Z=    6.92  JJ=  197643  DL=  1110
A===      111      112      113      114      121      123      124      131      132      133      134      141      143      144      211      213      214      223      224      231      233      234      243      244      313      314      323      333      334      343      413      433
B===      222      122      422      322      212      412      312      242      142      442      342      232      432      332      221      421      321      411      311      241      441      341      431      331      424      324      414      444      344      434      423      443
RRR=   16.806    3.091    0.578    0.262   -0.348   17.729    4.794    1.810    1.284   -0.312   -1.899    2.520    1.090    2.318    2.002   13.253    1.365  163.273   -0.133    0.855   -0.172    0.289   -0.061   -0.832   21.385   95.529   13.139    0.288    5.295   12.827    2.549    2.793
X1==    4.122    1.567    2.918    2.593   -0.965    6.350    2.497   -1.364   -1.753    0.365    2.038   -1.835    3.050   -1.420   -1.598    6.350   -1.693   12.151    0.379   -0.595   -0.863    3.616   -0.762    0.470    3.302    5.581    3.371   -0.494    1.960    3.350    2.544    1.034
X2==    4.077    1.973    0.198    0.101    0.360    2.792    1.920   -1.327   -0.733   -0.856   -0.932   -1.373    0.357   -1.632   -1.253    2.087   -0.806   13.437   -0.352   -1.438    0.199    0.080    0.080   -1.769    6.475   17.116    3.898   -0.583    2.701    3.829    1.002    2.701
CD1=       10        5        9        8        1       14        7        1        0        5        8        0       10        1        0       14        0       22        3        2        2       10        2        4       11       15       10        4        9       12        9        7
CD2=        6        4        2        2        2        6        5        0        1        1        1        0        3        0        0        5        1       23        2        0        3        3        3        0       12       29        9        2        8       10        4        8
GGGGCGACAGAAGAAGAAAAGGAACGGGGTTACCAGCTGATCAATTTCTTCGATTACCTGCTGGTATACCAGGACATCTTTCCCACCGCCGCCAGCACGGGCCATTCAGAAATCGATACCGAAAGCCTGGACCTGAAGGAAAACGAGGTCGCGTCGTTCCACTCCCTGCTCGAGCACCGCATGGTGGCAGGCAATCCGCTGGTGTACCGCGAGTTCACCAGCTCCATAAAAACCGCGAGCCTCATTCACAAGGACAAAATCATCCGGCACTGCCTCCAGTACAAACATTATTTTGAAGTGCCGAATACGGTGTTCCGCCAGGAACCGAACCTGAAAGAAGAACTGCGGCGCCTGTACTGGGCGCTCAGTCTGGTGCGCATCCAGGAGGGGTATCACGAAATCAACCAGTTTGAACTGCTTGTGGAGCTGTACAACACCGGAAAGCTGAGCACGACGGCTTTCAAGAACATGAAAAAAGCGCTCAATTTCGTCTCGCGCATGCGCTTGTTCCTGCATTGCCACCAGAAAGGATCGCACCGAGACGTACTCAGCTACGAGGTGCGGGAAGTGATCGCGGAGTCGATGGGCTACGCTGGAAAGGTTCGGGAATTTTTCCAGGAATACTTTTTCAACGCGGTCCTGCCGATGAAGCGTTTCAGCCGAAACCTGTTCTGGGACGGCATCACGCCCTCAACGGAAAAAGCACGGCGGCTGTCGCCGGATTTCGCACTCAACTCGGAATCGCAGATCGTACTCCAGGAAGGCAGGGAAGACGTGACGTGGGATTCGCCCCTGCCCATCCTCGAGTTGTTCGTGTGGGTGTCGCGAAAGAATTACTTCCTTTCGTACCCGGTCGTTCGCGCTATCGAACGCCATGCCGATCAGATGCTGCCGATGTTCCAGAGCGGCGCGGATCAGGTACAGATTCAGCAATTGTTCCACGCCATCCTGCGCGGCAAACACTTCGCCCGGGCCCTACGCTACCTGCACGAATTCCGCCTGCTGGAAAGCTTTTTCATTCCGGAGTTCAAAAACCTGAGCGGCCTGCTGCAAGACATTTACGTGCACCTGTTCCCGACGGACATCCATGTACTGGCCGCGCTCGACGCG
KOK=       117
KK=  205563  LL=  206462  Z=    8.75  JJ=  205323  DL=   900
A===      111      112      113      114      121      123      124      131      132      133      134      141      143      144      211      213      214      223      224      231      233      234      243      244      313      314      323      333      334      343      413      433
B===      222      122      422      322      212      412      312      242      142      442      342      232      432      332      221      421      321      411      311      241      441      341      431      331      424      324      414      444      344      434      423      443
RRR=   28.923   22.799    0.680   -0.068    0.060    0.257   20.594   -0.013    0.903    0.106    2.337    0.281    0.366    3.229    0.410    0.700    0.389    6.349    6.009   -0.232   20.915   27.322    5.073   -0.030   -0.934    1.046   -4.518   -0.012   29.980    0.399   -0.245    4.962
X1==    6.423    4.072    0.322    0.480   -0.081    0.476    4.816    0.960    0.476    0.188    0.988   -0.188    0.345    1.175    0.611   -0.857   -1.456    2.719    1.518   -0.191    4.193    5.197    1.841   -0.043   -1.657    0.988    2.909    0.054    6.400    1.449    0.988    1.449
X2==    4.503    5.599    2.112   -0.141   -0.736    0.540    4.277   -0.013    1.897    0.564    2.366   -1.497    1.059    2.748    0.672   -0.817   -0.267    2.335    3.958    1.219    4.988    5.258    2.755    0.693    0.564    1.059   -1.553   -0.226    4.684    0.275   -0.248    3.424
CD1=       12        8        3        3        2        3        9        4        3        3        4        2        3        4        3        1        0        6        4        2        9       10        5        2        0        4        7        3       13        5        4        5
CD2=        8       10        5        2        1        3        9        2        5        3        6        0        4        7        3        1        2        6        9        4       10       11        7        4        3        4        0        2       10        3        2        8
ATGACGTCGTGCTTCACTTCCTTTTCGATTTCGTCGATGCGGGAAACGTCGAACCCGGCTTTCTGCTTGATCGTGTCCACCGCCTCCTGCGGAATTTGTTTGAGATCGGCGAGCGCTTCGCAGGCATGGATTTCAATGGCGAGCCAGATGCGAAAACGATTTTCCGGCTTCCAGATGAAAGCCATTTCGGGCAGTGTATAACGTTCGATCAAAACGGAATCCTTCATGCGATATATTAATAATTTTTAATCAAAAGGCAGTTGAAGCCGCCCGATGCGGACTTTACAATGAATGAATCGGTTTGACTTTGAAAGTGCAAAGGGCGTGAGGTGCTTTTCCGGTAAGGAAACCACGCGTCATCTTAAACGGATTCCGCCGCCAAATCAATTATACAATGGGCCCTTCCAAAACCATTGAAATCTGCTTTGTTTGCCTCGGTAACATCTGCCGCTCGCCGCTCGCCGAAGGGGTGTTCCAGCACCTCGTCAACTCACAGAAATTACAGGAAAAAATCATCATCGACTCGGCCGGGACGGGCAATTGGCATGCAGGCTCCCCTCCGGACCGGCGCATGGAATCGACCGCCCGCAAAAAAGGAGTCCGGTTGGCCTCCATCGCCCAGCAGTTCCAGCCCGGGGATTTCCGCCGCTACGACCTGGTGATCGCAATGGACCGCTCCAACCTGCAAAGCCTGGAATACATGTGTTCGCCGGAAGTGGCCGAAAAAAAACTCAAGCTGTTCCGCTCATTCGATCCGCAGGCCAACGGCGACCTGGACGTACCCGACCCTTACTACGGTGGACAGTCCGGATTTGAAGACGTGTTCGAGATCGTGAACAGGACCTGTCCACAGATCCTGGAATACATAAAAACCCGATTCTGAAATCGGTCTTTATGAAA
KOK=       118
KK=  212943  LL=  213812  Z=    5.73  JJ=  212943  DL=   870
A===      111      112      113      114      121      123      124      131      132      133      134      141      143      144      211      213      214      223      224      231      233      234      243      244      313      314      323      333      334      343      413      433
B===      222      122      422      322      212      412      312      242      142      442      342      232      432      332      221      421      321      411      311      241      441      341      431      331      424      324      414      444      344      434      423      443
RRR=   47.475    0.380    0.805    1.485    1.184   12.611   -0.128    0.858   -0.333   -0.080   -0.458   -0.044    0.335    0.212   -1.228   -0.118    2.025   50.760    0.205   -0.018    3.835    0.089   -0.091   -0.124   15.816   29.477    5.046    3.836    0.926    7.636   -3.108    8.296
X1==    8.775    0.385    1.731    2.190    1.198    2.377   -0.035   -0.561   -0.610   -0.044   -0.217    0.031   -0.878   -1.013   -1.243    0.884   -1.442    7.370    1.962    0.137    5.374   -0.283   -0.283    0.152    2.060    6.393    2.632    2.284    2.568    3.782    3.088    1.961
X2==    5.410    0.988    0.465    0.678    0.988    5.305    3.646   -1.528    0.546    1.796    2.114   -1.438   -0.382   -0.209    0.988   -0.133   -1.404    6.887    0.104   -0.133    0.714   -0.316    0.323   -0.820    7.678    4.611    1.917    1.680    0.361    2.019   -1.006    4.230
CD1=       12        2        4        5        3        5        2        1        1        2        2        2        1        1        0        3        0       12        5        2       10        2        2        3        5       12        6        6        7        9        7        6
CD2=        9        3        3        3        3       10        7        0        3        6        6        0        2        2        3        2        0       12        2        2        4        2        3        1       16       10        6        7        4        7        1       11
TTGGTGTTCGAGGACCTCAAGCCCGCGGGCTTCGAGGCAGTGGAAGTAAAAAGTGGCGGCGACCTGTATGCGCGTGAACTGAAATGGTCCTCCATCCTGAAAAAATTCGGCAGTCAGACCGAACCTGTGGCTGGTCAGGCCCCCCAGTTAAAGCACGTGGTGTTGCCTCCGTACCTGTCGTCCAGCGATTACACCGGGCGCTCACGTTGGGTGTATCAGGAACTGCGCGACAGAAAGGTGGCATTGTTTGTGGATAAACTGGCGCAGGGTGTGTGGGAAATCCGCTACACGCTGCGCGCGGAAGTTCCGGGGCATTTTCACGCATTGCCGGTGATGGGGCATGCCATGTATATTCCGGAAATCCGGGCCAACGGATCCGAGGTGCGGGTGCACGTGGTGGACCGTACGGAGTGAGGAAAAGAGGGCATAAAAAACCACCCCGGGTCAGGGGAGCCCGGGGTGGTTCTGAAAAACTGCTGAACAGGACGGGAACCGCCCTTTCAAAAATTTAGATTACAGGCGAACCGAAATCGATTCAAAAAACTTATATCCTTAAAATCCGCCTGCGATCTTTTTGATGAAAGTCTGGATTTCCTTTCGCAGGGGGCCGTCCAGATTTTTCTCTTCCCGCGTCAGCGTGGTCAGGATATTGGTCCCGAACGCGGCCTCCATTCCCGCGGCCATGCTGACAAGGATGCGGGTTCCGTATTTCTCCATAAGGGCGTGCTCTTCCGCCGCGCGGAACGCCATTTCCGGTCCCACCAGGATGGCCCAGGTTTTGATGACGGCGACATCTTTGGCTTCCCGGATTTGCAGGTTTTCCAATTCTTCCATATACGTTCCAGGATCAATCTGGCCGGACTCGAAACT
KOK=       119
KK=  219453  LL=  220322  Z=    7.00  JJ=  219423  DL=   870
A===      111      112      113      114      121      123      124      131      132      133      134      141      143      144      211      213      214      223      224      231      233      234      243      244      313      314      323      333      334      343      413      433
B===      222      122      422      322      212      412      312      242      142      442      342      232      432      332      221      421      321      411      311      241      441      341      431      331      424      324      414      444      344      434      423      443
RRR=   39.904    6.007   12.847    0.319   -0.098    1.676   -0.086   -0.633    0.183    0.300    4.583   -0.221   -0.061    3.634   -0.518    0.901    1.101    0.095    4.143    9.308    1.411   -0.542    8.529   62.168    0.393    0.092    0.161    1.239   19.675    2.355    1.079   -0.397
X1==    7.840    1.191    3.839    0.521   -0.157    1.845   -0.803    2.710    1.174    1.559    2.791   -0.053   -0.068    2.318   -0.831   -1.511   -0.803    0.333    2.818    3.859    0.488    0.548    3.947    7.522   -0.690   -0.068    0.488    0.417    5.612    1.056   -1.784   -0.083
X2==    5.090    5.042    3.346    0.612    0.624    0.908    0.107   -0.233    0.156    0.193    1.642    4.131    0.893    1.568    0.624   -0.596   -1.372    0.286    1.470    2.412    2.893   -0.989    2.161    8.265   -0.569   -1.354    0.331    2.971    3.506    2.230   -0.605    4.782
CD1=       17        4       10        4        2        5        1        8        4        6        8        3        3        7        1        0        1        2        5        8        3        3        8       13        2        3        3        4       13        5        0        3
CD2=        6        7        5        2        2        3        2        1        2        2        4        6        3        4        2        1        0        3        5        5        7        1        6       16        1        0        3        7        8        6        1       10
TTGAGAGGCGGGGGCATCTAAAAAGTTTTCAAATATTTTTCGGCTCCCCCAATTTATGCTATCATTTCCCCGGTTTTGTTTTTTAAAATCAATCAATTATGGACAGATTGCGGGGGAGGCCCGGAATGCAGAAAATTTTGATCTACACAGACGGTGCCTGCAAGGGCAACCCCGGGCCCGGGGGGTACGGGGGTCTCATCTTCCAAAACGGGAAAAAGCTGGAATTCAAGGGCTCCGACCCCAGCACCACCAACAACATCATGGAAATGACCGCCGCCATAGTGGCTCTCAAAAAACTCAAGGAGCCGAGCGAAGTGGAACTCTATACCGACTCGGAATACCTGGTTAAAGGCATGACGGAATGGATGCCCAACTGGGTGCGCCGCAACTGGACCACCAGTACCAAAAAACCGGTGAAAAACAAGGAACTCTGGCAGGAACTGAGGCGGCTGGCCGACACTCACAACATCACCTGGAAGTGGGTGCGCGGGCATGCGGGCCATCCCGAAAACGAACGCGCCGACCAGCTGGCCAACGAAGCCATCGTGGAGATGGCCCGCGGTTGATGGATTGATTCCACCTGCCATTGAGGAGAACGGATGCAAAGAAGGGCGCCTTCAAAACGAGAGGGAAACGAAAACGGGTTCACGGTCCCGCCGGGCACGTTTGCCATCGTCTTCTTTTTGTTTTTCAGTTCGTGCGCCACACCGTCTCCTTATATGGCAGGCGATTCAACGTCAGTGGGATACCAAACAACATCCGCGCCACATTCATCGGGTTCCACCTCCGTTCTGCCGCCCACCCGGCCGGACCAGGCAAAACACTGGCTGCATCAAATTGAAGAGTCGCAAAAACAAAACGTGGATTCCC
KOK=       120
KK=  226563  LL=  227642  Z=    4.63  JJ=  226443  DL=  1080
A===      111      112      113      114      121      123      124      131      132      133      134      141      143      144      211      213      214      223      224      231      233      234      243      244      313      314      323      333      334      343      413      433
B===      222      122      422      322      212      412      312      242      142      442      342      232      432      332      221      421      321      411      311      241      441      341      431      331      424      324      414      444      344      434      423      443
RRR=   59.715    1.245    4.498    4.648   -1.114    1.146    4.280    0.538   -0.585   -0.076    2.462    5.338    0.094   18.094   -1.895    1.723    1.813    1.100   -3.873    3.326    6.183    1.953    0.622   35.865   -0.079   -1.973    0.855    0.979   14.021    2.610   -0.141    6.366
X1==    7.073    0.344    4.963    0.750    1.146    1.859    2.832    0.593    0.512   -0.648    1.786    1.671    0.239    5.286    1.948   -1.508   -1.428    1.146   -1.321    1.859    1.590    0.676    1.869    7.184    0.086    3.333    0.458    1.428    3.631    5.580    0.239    2.332
X2==    8.443    3.624    0.906    6.201   -0.973    0.617    1.511    0.906   -1.143    0.117    1.379    3.194    0.393    3.423   -0.973   -1.143   -1.270    0.960    2.933    1.789    3.889    2.888    0.333    4.993   -0.921   -0.592    1.868    0.686    3.861    0.468   -0.592    2.730
CD1=        8        2        7        2        3        5        6        2        3        1        4        3        2        8        4        0        0        6        1        5        6        4        6       14        2        6        4        5        8       11        2        6
CD2=       28       11        7       20        2        4        6        7        1        4        7       13        5       12        2        1        1        3        6        6        8        7        3       11        2        3        5        4       10        4        3        8
GGATCGCCACCAGGAACACAACCATGCTGGATAAAAAGTCCTCTCTTTTTATTTCAAATGCCCTAAGGCTCATAAATCGCTTTCACTTCCTTTCTTTCCCCCTGAATTCGGTTAATGCATTTTTAAACCGCAAAACGCGCCCTTTAATCCAACAAGACGCGTCTTCGACAGAACTCCTTTCGCTGGAGGATCCCACTTGAATTCCGGGTCATGCCTCGTCAGAGCGGAGGAATACCCATCATTTGTCTAATAAAACGGATTTGAGGCAACGCAAGACCGGCCCCGGCGCAGGAACCGGTAGGATTCGGCAAACAGCCGTCTATTGCAGCGGGATTCAAAGGGGGGATTATTTGGATGAGGGGGATTCGCCGTCGGTCAGATTGTCCAACGTTTTCTCCAGCCGCTTGGCGTTTTTCTTGAACACCTTCTGCGCGTTCCTGGAGGATTGCTCGATGCTCTTTTCGATGTTCTTGATCGATTTCTTCAGGCCGGTTTCCTTGTTCTTTTCAACCAGGTTTTTTTGGTTTTCTGGATCTGCTTTTTCGCGCGCTCGACGTTTTCCTCCCAGTTGAGAGAATCGAGCACCTTGTCCTTTGCTTTTTCGAGAGCGCCCGCCTCTCCCTTTTTGCCTTTGCCGTCATCGGCATGGAGAGGAACGGCAACCAAAAACAGGACCGCAACAAGCAGAATGGACTTGGTAATCATACGCCCCATAGACACGGTGATCGAATGAGGGAACGGGTGGGACATGGCAACGGCCGGGCTGAGCGCGTTACGGTTTTTCGGAAACCGCTGTGCCTTCTTCCTTCTTTTTGGTGTCGTCATCGCCAACCAGTTTCTTGAAGGCTTCTTTCAGTGGATTGCTGGACTTTTCGCCTTTTTCCTCTTCTTTATTTTCCCCGGTGGCTTCGACTTTTGAGGTGCTGTCCGTTTTCGATTTGGTTTCCACCTTGGCCTGTTTCGGCTCGTCCTCCAGTTCCTTTTTGTCATCGCCTTTCACGGTCTCGACGATTTTATCAATGGTCTGGGAAATGAACTTCTTGGCGCTGGCCTTGGTTTTTTCTTCCGAGGATTCCGCCT
KOK=       121
KK=  227733  LL=  228542  Z=    9.89  JJ=  227703  DL=   810
A===      111      112      113      114      121      123      124      131      132      133      134      141      143      144      211      213      214      223      224      231      233      234      243      244      313      314      323      333      334      343      413      433
B===      222      122      422      322      212      412      312      242      142      442      342      232      432      332      221      421      321      411      311      241      441      341      431      331      424      324      414      444      344      434      423      443
RRR=   69.618    2.247    2.786   11.629   -0.282   -0.864    0.409   -0.418    0.122    0.463   -0.540   -0.106    1.110   12.997   -0.184   -1.850    2.093    7.910   -0.234    7.091    0.348   -0.718    1.477   22.211    0.001   -2.229    0.063    4.143   40.282    0.077   -0.198   -0.909
X1==    6.727    1.911    4.708    2.844   -0.477    0.607    1.911   -0.355   -0.085   -0.651    1.332   -0.069    1.332    2.844    0.319    1.299   -1.273    1.609    0.399    1.992    0.109   -0.778    0.607    5.095    4.487    2.176    0.109    2.871    5.220    0.083    0.488    1.551
X2==   10.349    1.176    0.592    4.089    0.592   -1.424    0.214    1.176   -1.424   -0.712   -0.405    1.544    0.834    4.570   -0.577   -1.424   -1.644    4.916   -0.586    3.560    3.179    0.923    2.433    4.360    0.000   -1.024    0.575    1.443    7.716    0.923   -0.405   -0.586
CD1=        8        4        7        4        1        3        4        1        2        1        3        1        3        4        2        4        0        6        3        5        3        1        3        8        8        4        3        7        9        2        2        4
CD2=       26        5        4       12        4        0        3        5        0        1        2        7        4       12        2        0        0        7        1        7        5        3        5        9        2        1        2        3       12        3        2        1
CCTTGTTTTTGATCAGGGTCTTGAAGGCTTTCTTGATGATTCCATCCTTGGGTTTTTCCTCTTCAGGGGTTCCGGCTTCCGGCTTGGTTTCGGCTTTTTCGATGTCCCCGGATTCACCGGATTTATCATCCTTCTTGCCAACCAGTTTCTTGAAGGTTTCCTTCAGGATGTTCGTGGATTCCTTTTTCTCTCCGGTTTCCGGCTCCGGTTCGGACTCCGCCTTTTTGGTTTTTGAAGGCGGCGACTTTTCCACCGCGGTTTCTTCACCCGCTTTTTTTTCCTCGTCTTTACCGACCAGTTTTTTAAACGCCTCTTTCAGCATATTGGTTTTGGCCGGTGTTTTTTCAGTTTCACTTCCCTGGACTTCCGGCTCGTTTCCCTTGCCGGTGGACGCACTTTCGGCGAAAGCGGGTCCGGTCTGCACCATGGCCACCACCAGGATGAAGGCCATCAATGTGTTATAGCAGGTTTTCATAAATGGCACTTTTCCCCTCCCCAAAACAGGTCAACCCCTTGTTATGCAACTCTCTCTTTAATTGTAAACGCAATGCATTTCATTATAGAAGCAAAATTACATTTTTTTACGGCCCCCCTGCCGCCGGACCCAAAGGAAACCCGATAAACCTTGAAATCAAAATCCTTTTTGGTCACAATGGGGCCATTAAAAATGAGTGAGAAGCCATGTTAGCGTTTGCAAAAGACATCACCAAAACGGACCCCAGCCACCCCGAAGAATCCAACAACGAAAAGTTGAAGGAATACATGGAATACCAGCGCTCCCTCAACCACGAGCGGCTGGTGTTCCACGCT
KOK=       122
KK=  229383  LL=  230432  Z=    5.95  JJ=  229263  DL=  1050
A===      111      112      113      114      121      123      124      131      132      133      134      141      143      144      211      213      214      223      224      231      233      234      243      244      313      314      323      333      334      343      413      433
B===      222      122      422      322      212      412      312      242      142      442      342      232      432      332      221      421      321      411      311      241      441      341      431      331      424      324      414      444      344      434      423      443
RRR=    0.490   -2.050   14.527   -1.082   -0.114   45.563   -3.045    2.033    2.031   10.618    0.116    0.368   -0.225    3.093    1.276    1.154    2.031  148.632    1.724    1.235    0.464    1.132   -1.134    0.671   -7.346   70.223   -0.146    0.244    0.864   20.187   31.880    2.687
X1==    1.437   -0.665    3.988    5.383   -1.391   12.885    5.637   -1.900   -1.607    2.921   -1.635   -1.831    0.294   -2.040   -1.391    3.434   -1.548   10.514    0.998   -0.977    0.332   -0.655   -1.789   -0.548   -1.267    8.494    0.332    0.695    4.263    5.941    4.635    0.486
X2==    0.341    3.082    3.642   -0.201    0.082    3.536   -0.540   -1.070   -1.264    3.635   -0.071   -0.201   -0.766   -1.516   -0.918    0.336   -1.312   14.137    1.727   -1.264    1.396   -1.729    0.634   -1.225    5.796    8.268   -0.441    0.351    0.203    3.398    6.878    5.528
CD1=        5        1       11       13        0       23       11        0        0       11        1        0        5        0        0        8        0       16        3        1        4        2        0        2        2       22        4        8       16       20       14        7
CD2=        1        4        5        1        1        6        1        0        0        7        2        1        1        0        0        2        0       23        5        0        5        0        4        1       10       14        2        4        4       10       12       14
ATGTCATGGGATGATCTTCACGACCAGGGCCCGCCGCAGGAACGCCAACGGCCGCGCTCCGGTGGCGGTGGTGGTGAAGGACCGGGCGGCCCCGGACCGCAAATGCAGATGCCCCAGTTCAAGATGCCGCCGTTCAAACCCGGCACCGTATTGGCAGCCATCCTCGTTCTGCTGGCACTCTGGATTCTGCCCAGCGTTTTTTATTTCGTGGAACAGGATGAAGAAGGGGTGGTCACCCGCTTCGGCCGGTACGACCGCACCACCCTGCCCGGCCCGCATTTCAAGTTCCCATCTCCCATCGAACACGTATACACCCCGAAAGTCCGCCAGGTGCGCCGCACCGAAATCGGTTTCCGCCTCAACAACGCTGGCCAGGTGCGCGACTTCCCGCCGGAATCGTTGATGGTGACCGGCGACCAGAACATCATCGACATCGACCTGGTCGTTCAGTACAACATTTCCGACTCCAAGGACTTCCTGTTCATCGTGCGCGATACGGCACAGGTGGTCCGCGACGCGGCGGAGACCGTCATCCGCGGCATCATCGGCAACAAGATGATCGATGAAGCCCTGACCGTTGGAAAGGCGGAGATCCAGATCCTGGTCAAGGAACAGATGCAGGCCCTGCTCGACGAATACCAGGCGGGCATCCGCATCATCAACGTGCAATTGCAGGACGTCAGCCCGCCGAAGCAGGTGGAAAGCGCATTCAAGGACGTCGTCAGCGCGCGTGAAGACAAGGAACGCATGATCAACGAAGCGCAGGGGTACCGCAACGCGGTGATCCCGGAAGCCCGCGGACAGGCGGCCCAGATTGTCCGCAATGCGGAAGGTTACCGCGAACAGATCGTCAAGAAATCGCGTGGTGACGCCGCCCGGTTCCTGTCCCAGTTCCAAGAATACAAGAAAGCGCCGGAAATCACCCGCCGGCGCATCTACCTGGAAACCATGGAAGAAATCTTCCCCAACATGAACAAGTTCGTCATTGGCGGAAAAGGGAGCGGGGTTCTGCCGATCCTGCCCCTGGGCAAGGATTTCCAGCAAAACATG
KOK=       123
KK=  236343  LL=  237032  Z=    4.63  JJ=  235863  DL=   690
A===      111      112      113      114      121      123      124      131      132      133      134      141      143      144      211      213      214      223      224      231      233      234      243      244      313      314      323      333      334      343      413      433
B===      222      122      422      322      212      412      312      242      142      442      342      232      432      332      221      421      321      411      311      241      441      341      431      331      424      324      414      444      344      434      423      443
RRR=    2.601    0.048   -1.175   -0.138   -1.288   -0.068    0.030   17.298    0.998   -0.014    1.898    5.987   -0.500   -1.044   -0.324   -0.068    1.279   -1.031    0.511   90.126   -2.189   20.363   16.734   72.890    1.340    1.190    0.129    0.127    9.931   27.073   -0.199    1.087
X1==    1.164    0.036    1.155    0.631   -0.964   -0.602   -0.400    4.371    0.897    0.044    1.034    2.402    0.384    1.442   -0.964   -0.602   -1.225    1.341   -0.547    9.889    1.998    6.800    5.588    8.475   -1.137   -0.915   -0.757   -0.206    2.151    4.065    0.384   -0.721
X2==    2.234    1.336   -1.017   -0.219    1.336    0.113   -0.075    3.957    1.113   -0.315    1.835    2.493   -1.301   -0.724    0.336    0.113   -1.044   -0.769   -0.934    9.113   -1.096    2.995    2.995    8.601   -1.178   -1.301   -0.170   -0.617    4.618    6.660   -0.517   -1.508
CD1=        2        1        3        2        0        1        1        7        3        3        4        4        3        4        0        1        0        4        1       15        7       14       12       15        1        1        2        5        9       13        3        3
CD2=        3        2        0        1        2        1        1        5        2        1        4        4        0        1        1        1        0        0        0       10        0        5        5       13        0        0        1        1        9       12        1        0
TCAGCAACATGGCCAACACCAACGACGGCGGCCTGCTGAACATTTTTTACTCCGGGGTCAAGCACGAGGTACTGCCGCCGTTGATCTTTCTCGGCGTCGGCGCACTGACGGACTTCGGTCCCCTGCTCGCCTATCCCGCGACCCTTATGCTGGGCGCGGCGGCGCAGGTGGGCGTGTACACCACGCTGATCGGCGCGGTCGCTCTCGGGTTCAACCTGCAGGAAGCCAGCGCCATCGGCATCATCGGCGGAGCGGACGGACCGACATCCATTTTCCTGGCGGCCAAGCTGGCTCCCCATTTATTGGGACCGATCGCCGTCGCCGCGTATTCTTACATGTCGCTCGTCCCGCTCATTCAACCGCCCATCATGCGCGCGCTGACCACGGAAAAAGAACGCAAGGTGAAAATGGAGCAGTTGAAACCGATCTCGCAGACGGTGAAGATTCTGTTCCCCATCATCTCCACCCTGGTCTGCATATTGATGCTTCCCGGCGTGGCGCCGCTCCTTGGTATGTTCATGCTGGGCAACCTGTTCCGCGAGTCCGGCGTCACCGGACGCCTGCATGACACGGCGCAGACGCACCTCATCAACTTCGTCACCATCCTGCTGGCCCTGGCCGTGGGATCGTCCATGACCGCAGAATCGTTCCTCACGCTGGACACGATCAAGATCATCGTGCTGGGCCTGC
KOK=       124
KK=  244293  LL=  245102  Z=    6.17  JJ=  244143  DL=   810
A===      111      112      113      114      121      123      124      131      132      133      134      141      143      144      211      213      214      223      224      231      233      234      243      244      313      314      323      333      334      343      413      433
B===      222      122      422      322      212      412      312      242      142      442      342      232      432      332      221      421      321      411      311      241      441      341      431      331      424      324      414      444      344      434      423      443
RRR=   47.957    5.003   11.912    8.023   -0.547    6.333    0.106   -0.201   -0.096    0.860    4.669   -1.340    3.212   12.835    0.093   -0.343    1.140   -0.656    1.062    2.884    5.168    0.746    7.043   13.494   -0.595    0.574    0.036    2.103    7.097    0.424    0.044    2.605
X1==    8.898    2.840    4.570    2.163   -1.241    1.603   -0.589   -1.223    0.118    3.169    1.736   -0.361    0.971    6.479   -0.424   -0.625   -1.344    1.137    1.207    2.346    1.871    0.579    2.640    3.432    1.663   -0.560   -0.832    1.254    2.021    1.325    0.205    2.718
X2==    5.389    1.761    2.607    3.710    0.441    3.951   -0.179    0.164   -0.811    0.272    2.689    3.710    3.308    1.981   -0.219    0.549   -0.848   -0.576    0.880    1.230    2.762    1.288    2.668    3.932   -0.358   -1.025   -0.043    1.677    3.511    0.320    0.213    0.958
CD1=       11        5        7        4        0        4        1        0        2        6        4        1        3       10        1        1        0        4        4        5        5        3        6        7        4        1        1        4        5        4        2        6
CD2=       12        5        7        9        3        8        2        3        1        3        7        9        8        6        2        3        1        1        3        4        6        4        6        8        2        1        2        5        8        3        3        4
CCGTTGCACTGGTGATCGGCGGCGAGGGCAAGGGCCTGCGCCTGTCCACGCGCAAGGCCTGCGATTTCATCGTCGCCATTCCCATGGACGGCCAGCTGGGATCGTTGAACGCTTCGGCGGCGGGAGCCATCCTGTTTTACGAAATCCTGCGGCAACGACGTGCCGCACCCCCTTCCAAACAGAAAAAGGACTGATACCGGAAGTATCAGCCCTTTTTAAATCTATCGTAACCCCGATCGAAGGATCAGGAATAACCTCTTCGTTGTGCGGATTTGCGCTTTTTCTTTGCTTCTTTCTGTTTGCGCTTTTTCTTGACTGAGGGTTTTTCGTAAAACCGGCGCCTCTTCAGTTCTTTCAGCAAACCTTCCTTGGTCATTTGGCGCTTCAAGGCTTTTAATGCTTTATCGACCTGATTCTGATGGACAACGACTTCCAGCAAAAAAACCGACCTCCCAGAATAAGTGGAATTTATACGTAGGGGTATTTATTTTGAAAGATGTAATTATCAAAAAATGCCGTAGGGAAGTCAAGTGCTATTGGTTGAAATCTTCCGTTTTCAAGACCTTTTGGACTTGTTTTTGAGGCGCCGGGTCTGGTAATTCTGGAAGCGGGAAAACCACCAACAAGGCAGGAGAGGCTCATGTCGACCCATTCACGCACGCTCATAATCGCTTTGTTTTTTTTGATATTAGGGCTCCCCGGCCGGGGGCTCGCCGTGGAGTTCGCCGTTCCAAACAACGGGTCCCCCTACCGCAACCTGGGCGAGCTGGAAACCGGCCAGATCCTGCATCTGCCCACCGGGGTCGTGGT
KOK=       125
KK=  247203  LL=  248372  Z=    9.58  JJ=  247203  DL=  1170
A===      111      112      113      114      121      123      124      131      132      133      134      141      143      144      211      213      214      223      224      231      233      234      243      244      313      314      323      333      334      343      413      433
B===      222      122      422      322      212      412      312      242      142      442      342      232      432      332      221      421      321      411      311      241      441      341      431      331      424      324      414      444      344      434      423      443
RRR=   86.290    1.679   13.011    0.754   -0.639   11.437    0.243   -0.117   -1.253    2.003    1.071   -1.125    1.850   -0.326    0.045   -0.145    1.629   21.484    4.540    0.403    9.453    0.660    1.208    0.581   10.204   22.234    3.670    2.897   -0.131   28.149   -0.264    9.196
X1==    8.596    2.008    4.236    0.725   -0.765    3.238    0.847    0.076    0.791    1.208    2.341   -1.081    1.809   -0.810   -0.071   -0.433   -1.014    4.692    2.245    0.179    2.980    0.333    0.333    2.053    2.258    4.469    2.439    1.503    1.113    4.873    0.213    3.933
X2==   10.038    0.836    3.072    1.040    0.836    3.532    0.287   -1.538   -1.584    1.657    0.458    1.040    1.022    0.403   -0.636    0.334   -1.606    4.578    2.022    2.253    3.172    1.984    3.629    0.283    4.519    4.975    1.505    1.928   -0.118    5.777   -1.236    2.338
CD1=       15        5       10        4        1        8        4        3        4        6        8        1        7        2        2        2        1       10        6        3        9        4        4        7        8       12        8        8        7       15        4       13
CD2=       15        3        7        4        3        8        3        0        0        6        4        4        5        4        1        3        0       10        6        6        9        7       10        4       11       12        6        8        4       16        1        9
GGTTCGCTCAGCTTCCGCGGTTCCCCTGATCATAAAGATGCTGGATTTCCCGGTAAATGCCGAACTTGGAGCCGTCGCCGATTTTCTCGCCGAATTTGCCGAGATCGCGCATGATGCGCTGAAACTCGGACAAACCGCCGGTGAAATTTTCGATCAATGGGCTGAAATAGGCCTGCTCATCAGGATCCAGCCGGCCATTGATTTCCCGCAATCGTTCTTTAAGGGGTTCGAAATTCTTTTCCATGATTCATATGGTAGCGTTCCGAATTTGCCATTGCAACGGTTTTAAAAGTTTCTTCCAACAGGCTTCACCGTCTCCTCCCACCCCGCGAACAAGAGCAAAGCACCGGTTGACACTACGATATGTTTTATGATACATAACGAACCGGGCCACACGGAAATTTCTTCAACAACTCGAAAGGGACGGCTCGCATGTCGAAGTGGACAACTGTGTTGGGCGTGATGGCGGTGTTCGGGTTCCCCGCCCTGTCTTGCGCGGAAACGGTGACCGTTGCGGTGGCATCCAATTTTCTGGGCCCGCTCAAACAGATTGCCCGTCAATTCGAGGCCGAGACGGGGCACGCGGCGCGCATCGTGTCGGGAAGCACTGGCAAGCTGTATGCGCAAATCAAAAACGGGGCACCGTTTCACGTATTTCTGGCGGCGGACTCCAAACGCCCTCGCCTGCTGGAGGAAGAACAGCTCGCCTCACCGGGATGGCGCTTCACGTATGCGCGGGGAAAACTTGTGTTGTGGAGCGCAGATCCGGAATCCATCAACGAAGATGGCGCCGGGGTACTGAAAACCGGAAAGTTCCGCCACCTGGCTGTTGCCAACCCGAAGACCGCACCCTACGGCCGGGCGACGCAATCCACCCTGCAGAAACTCGGCCTGTGGGAAGCGTTGCAGCAACGCATCGTGCGCGGTGAGAACGTGGTGCAGACGTTTCAGTTTGCAGCGAGCGGCAACGCGGAATTTGGTTTCGTCGCCCTGTCACAGGTGCTGGCACTCCCCCCCGGAAAACAGGGAAGCCGCTGGGACGTACCGCAGTCCTTTCACCCTCCCATCGACCAGGACGCGGTTCTTTTGGCAAAAGGAATCCACAACGCCGCCGCGAAAGCGTTGCTCGAGTTTTTGAAATCCCCGGCCACGAAAAGACAGATCGGGGCC
KOK=       126
KK=  249873  LL=  250772  Z=    4.69  JJ=  249603  DL=   900
A===      111      112      113      114      121      123      124      131      132      133      134      141      143      144      211      213      214      223      224      231      233      234      243      244      313      314      323      333      334      343      413      433
B===      222      122      422      322      212      412      312      242      142      442      342      232      432      332      221      421      321      411      311      241      441      341      431      331      424      324      414      444      344      434      423      443
RRR=   24.532    0.010    4.341   -0.003   -1.069   64.601    2.872    0.542   -0.387   -0.336    0.598    0.630   -4.165   -2.485    0.046    2.420    0.776   25.806    4.210   -0.040   -0.268   -1.467    0.182    1.077   19.017   44.605   10.137    0.436    3.584   30.194    0.638    2.655
X1==    3.090   -0.041    1.312    0.367    0.943    9.693    1.688   -0.366    0.280    0.491    1.008   -0.441    3.590    1.479   -0.041    1.064   -0.582    4.490    2.106   -0.505   -0.372   -1.687   -0.479   -1.169    3.839    4.236    4.013    0.762    1.627    7.309    0.362    2.143
X2==    7.939   -0.244    3.310   -0.008   -1.133    6.665    1.702   -1.482   -1.384   -0.684    0.593   -1.427   -1.160   -1.680   -1.133    2.275   -1.333    5.747    1.999    0.080    0.719    0.870   -0.380   -0.921    4.954   10.530    2.526    0.573    2.203    4.131    1.762    1.239
CD1=        4        1        3        2        2       14        4        1        2        3        4        1        8        5        1        3        1        8        5        1        2        0        2        1        8        9        9        5        7       18        3        8
CD2=       11        1        7        2        0       11        4        0        0        2        4        0        1        0        0        5        0        9        4        2        4        4        2        1       12       21        7        6        9       13        6        7
CAGCACCTGTACCTCCCACGACAGAACGTGACCCCGGGACGCCCCCTCCGCCTGCACGTGCTGGCCCGCGACATCAGCATCGTGGTCAGCCCGGCGACTATCCAGACCAGCGTGCTCAATATCCTGGAAGCGACGGTGCTGGAAATCCTGGAAGGCGGGGGTGCGGCACATGCGGTGGATATCCGGCTGGATGTCGGTCAACCCGTGCTCGCCACCATCACGAAAAAATCCCTGGCGCGTCTGAACCTGAAACCCGGACAAAAGGTGTACGCGCACATCAAGGCCGTGCAGATGGTGCACGAGATTCCGGAATTTTGAAGGGAGGGGAAAGATGAAATGGGAGACAGGATCGAGGAATCAGATCATGCCCATTTTGTTTTCGATGTCGGGATCGAGTTTGATGGCTTTCTGGTAGTGGCGTTGCGCCACGTCTTCGTTGCCGACCAGCTCGTTGAGCGTGCACAGGAAGAAATGCGCTTCCGCGTATTTCGGGTTGGCACGCACCGCCTTGTTGAAAGCGTCGAGCGCTTCCTGGTAATGGTCCAGCCGGTATTGCGTGTTGCCCAACTGGTAACAGATCTGTGCATCGCGCGGGTTCAGCCGAACCGCTTGCGTGAGCGGCTCCACCGCTTCCTGATACCGTTTGCGATCTGAATATAGTTTGCCCAATTGAGCGTGCAGTTTTGGATCGCGGGGTTTCTGCTTGATCATCTGTTTTAAACGTTCGATCTCGCGCTCATCCTGCCCCCCGCCGGATGCGGCCGCAGCGGGGCGTCCCGGAGGCGGACTCGCAGGGCGCGCCGGAGCCGACTGTTTTTGCGGCGGAGGCGCAGCGGCGGGTTCCGAAGATACCGCCGCGGCGGCGCTGATCTGCGACTGGATCGCCCGCACCTCCGCTTC
KOK=       127
KK=  250803  LL=  251702  Z=    5.68  JJ=  250503  DL=   900
A===      111      112      113      114      121      123      124      131      132      133      134      141      143      144      211      213      214      223      224      231      233      234      243      244      313      314      323      333      334      343      413      433
B===      222      122      422      322      212      412      312      242      142      442      342      232      432      332      221      421      321      411      311      241      441      341      431      331      424      324      414      444      344      434      423      443
RRR=   -1.163    0.552   -0.416   34.387   -0.147   10.170    0.798    1.317   -1.224   -2.100   -0.774   -1.006   -0.253    0.339   -0.455    0.715    1.684  -10.446   16.798    0.715   -9.154   -3.740   -1.120    2.303   -1.192  180.202   86.436    1.196    1.014    2.883   -0.001   11.910
X1==   -0.264   -0.693   -0.608    4.444    1.307    5.894   -1.215   -0.608   -1.271   -1.190    1.525    0.444   -0.250   -0.160    0.307   -1.271   -1.215   15.781    2.676   -1.271   -1.415   -1.857    0.903   -1.774    1.358   14.838    6.513   -0.691   -0.560    6.500    0.638    1.793
X2==    4.406   -0.797    0.683    7.739   -0.113    1.726   -0.657   -2.166    0.963    1.765   -0.507   -2.268    1.011   -2.120   -1.481   -0.563   -1.386   -0.662    6.276   -0.563    6.467    2.014   -1.241   -1.298   -0.878   12.145   13.270   -1.730   -1.810    0.443   -0.001    6.642
CD1=        0        0        0        5        2        9        0        0        0        0        3        1        1        1        1        0        0       36        9        0        1        0        5        0        3       18       16        2        2       14        2        6
CD2=       16        1        6       22        2        4        1        0        3        7        3        0        6        0        0        1        0        0        7        1        9        4        0        0        2       28       17        0        0        4        4       15
TATTCCCGCCCGCAGGTGTTGCAGGTCGTCCTGATACTTGCGCAACTGGCCTTCCAGGTTTTCGGTCTGCTTCTTGTGCAACTCCTCGCTCTTTTTGGCCTGCTCGAGTTCTTTTTTGAGCGCTTCCAGTTCTTTCGTGTCGGTCGCCTTTTGCTCCACTTCCTTGATCTTCGCCTTGGCGGCGTTGAGCAGTTTTTCCAGTTCCGCCTTTTCCTGCCGTAACTGTTCCTTGCCCTCGCGCAGTTGCGCCAGTTCCTGCTCCAGCGATTCCGATTTGCCGGAGCCCGCCGCCGCCTGCTTCAACGCCTGATCGACCTTCGCATACGCATCCTTCAACTGTTGTTCGAGGGAAGTTTTTTCGGCAGTGAGTGCCTGCTCCGTCTCCTTGAGTGCGGCGACTTCCTGTTTCAAGGCATCGCTTTCCCCGCTGGACTGGTTGGCCTGTTCCAGGCTGGCCTGCAATTCCTTCAGCTGCCCGGCCAGGTAATCCTTTTCCGTTTTGAGAAGCTCTTCGGCTTTTTTGGTGAGCTCGATTTCTTTTTGCAGGGATTCCACCTCTTCCGAGCCCTGGGTGGACTGACGCTTTGCGTTCTCCAGTTGGGATTCGAGATCGCTGATCTGAGTTTGAAGATTGATCGACTCGTTCTGGAGGGCGAGCTTTTCATCCTGCAGAGCCTGTTCGCTGTCACGGAGCGCCTGTTCGGATTCGCGGAGAGATTCCAGTTCTGACTTGGCGGCCTGGAGTTCCTGCTTGAGTATATCGGATTCGCCGGTATCCGCAGGACGCTGAAGTGCTTCCTGAAGTTTGGCCTCGGTCTGTTGGAGTTTGGTCTCGAGGTTGGCTTTTTCCATTTTTGCCAATTCCTCGGACTTCTTCACAAGATCCAGTTCGCGTTGCAG
KOK=       128
KK=  253443  LL=  254402  Z=    6.86  JJ=  253263  DL=   960
A===      111      112      113      114      121      123      124      131      132      133      134      141      143      144      211      213      214      223      224      231      233      234      243      244      313      314      323      333      334      343      413      433
B===      222      122      422      322      212      412      312      242      142      442      342      232      432      332      221      421      321      411      311      241      441      341      431      331      424      324      414      444      344      434      423      443
RRR=    0.645    3.312    9.487   -0.339    0.007    2.214   12.340   -0.005   -0.268    2.142    2.296   -0.439   -0.473    0.576    0.699   -0.058    1.822    9.881   28.609    0.097   42.969   32.031    8.714   -1.039   -2.699   -1.117    1.943    0.086    7.227    3.108    0.079    6.871
X1==    0.617    3.488    3.525    0.699   -0.181    2.313    1.583   -0.015   -1.372    1.058    1.637   -1.428   -0.075    3.360    0.736    0.102   -1.370    3.288    4.835    0.102    6.584    6.007    2.444    1.859    1.628    1.066   -1.124    0.052    2.360    1.900   -0.075    4.200
X2==    1.045    0.950    2.692   -0.484   -0.036    0.957    7.795    0.312    0.196    2.025    1.403    0.307    6.305    0.171    0.950   -0.566   -1.330    3.005    5.917    0.957    6.526    5.332    3.566   -0.559   -1.658   -1.048   -1.729    1.646    3.062    1.636   -1.048    1.636
CD1=        2        5        7        3        1        5        4        2        0        5        6        0        3        9        2        2        0        6        8        2       14       13        7        6        6        5        1        5       10        9        3       14
CD2=        2        2        5        1        1        3       12        2        2        6        5        2       13        3        2        1        0        6       10        3       14       12        9        2        0        1        0        8       11        8        1        8
CGTCATCGCGGTCAACGATTCGGATGGCGGGTTGCACAATCCGGATGGTTTGAACATTCCGGAATTGTTTCGCTGGGTACAGACCCGGAACCTGAACCGCGCCACGCATCTGGGCGAGCCCATGGAACGCGACCGGGTGCTGGAAATCGAAAGCGACATCTTCGTTCCCGCGGCGCGGCCGGACGTGTTCACCGAAGCCAACCAGCACCTGCTGAAAACCCGGCTGGTGCTGGAGGGCGCGAACATTCCCATCACGCACGAGGCGGCGCGCGTGCTGCATGACCGCGGCATCATGGTGATCCCGGACATCATTGCCAACAGCGGCGGAGTCATTTGCGCCGCGGCGGAATACGAGGGTAAAACCGAGGACCAGGCGTTCGACGCGATCCGCAAATCCGTTTACCGCAACACCACGGCGCTGCTCAAACGTGTGCGCGAACGCAAACAGTACCCGCACGACGCGGCCCTGCAAATGGCGCGGGAGGTGTTGTCCAAAAAAATGGGGCTTTACGCCAGCACATGAAAGAAAGGGGAGATCAACGGAATTCCGGGTTCAGGCGGGCGGCTTCCTGTTTGTGATGCTGGGACGCTTCCTTCTGGCCCTGAATGGCCAACACCACGCTCAACACGCGGTGCGCTTCGGCATAATCCGACTGGATCTCGACGGCTTTCATGAACGCCTCGCCCGCCTCGTCGTATTCGCCGACCACCATGTGCGCAAGGCCCAGGTTGTACTGCGCCTCCGCCCATTCGGGGTCCAGGTACGCGGCTTCCCGGAAGGCGTCTATCATTTCCTCGCAGCGGTTGAGGGCGTCAAACGCCTTGGCCAGCCAGAAGTGCACCCGGGGGTTTTCGGGATCGAGTTGCGCCGCCTTGCGGAACACCTTCAATGCCTCCTCGCCGTTGAGGTCCTTCATCCAGGCCTGGCCGAGCTTGATCAGGAGGGCCGGGTCATCGGGA
KOK=       129
KK=  256113  LL=  257012  Z=    5.12  JJ=  256023  DL=   900
A===      111      112      113      114      121      123      124      131      132      133      134      141      143      144      211      213      214      223      224      231      233      234      243      244      313      314      323      333      334      343      413      433
B===      222      122      422      322      212      412      312      242      142      442      342      232      432      332      221      421      321      411      311      241      441      341      431      331      424      324      414      444      344      434      423      443
RRR=   57.684   12.316    1.845   -0.355   -0.681    4.237    1.184   -0.321   -1.784    1.299   -1.985    0.033   -0.207    4.090   -1.983   -0.446    0.240    4.261    7.985   -0.124   10.838   -0.132   -0.460    3.366    5.850   12.631   -0.051    5.980    4.837    5.085    0.355    4.331
X1==    8.196    2.666    0.711    0.743   -0.782    1.810    1.180    0.711    1.143    0.589    2.009    0.024   -0.768    2.753    1.976   -0.191   -0.838    2.117    4.054    0.476    4.223   -0.263   -0.914    1.074    2.654    2.703    0.356    2.464    4.526    1.171    1.315    2.513
X2==    7.038    4.620    2.595   -0.478    0.871    2.342    1.004   -0.452   -1.561    2.205   -0.988    1.334    0.270    1.485   -1.003    2.342   -0.286    2.013    1.969   -0.260    2.567    0.503    0.503    3.134    2.205    4.672   -0.143    2.427    1.069    4.343    0.270    1.723
CD1=       13        6        3        3        1        5        4        3        4        3        5        2        1        6        5        2        1        6        9        3        9        2        1        4        6        6        3        6        9        4        4        6
CD2=       15       10        7        2        4        6        4        2        0        6        1        5        3        5        1        6        2        5        5        2        6        3        3        7        6       10        2        6        4        9        3        5
CAATATTTTAATAAAAAATTGAAGGGTTCTTCCGGATTGGATTTCCCGATTTCCGAATACAAAAACTTGTCACCAGTGACAAAATTGAGCTCCAAAATCTAAAATCTATTTATTTTTTAAGCATTTACAACTTATTCCAATTTTCGGGCTGATCATTTCTTTTTGCACATGGTTTGTCCAATTTCCGTAATTCCGCTGATTTATTGACGTCAAATTTTGGAATTCGGAATAAAAGTACTTGTTTTTTCCTCCGTTAAAAGGATTCCCCCGTAAGAACACCACCTACACGGTCCGCCTGCTTTTACTCCTGCCCCGGTATTTCGCTCTGGAAAAGACGGGCTGCAGGGTCCATTTTGACAATATATTGTCAACGGGTTATCAATGGGTGTTTTGCAGTCTGTGCTTTAAACGGGATACTTGAAATGGAAGAGGAATACTTTTTTGAATGCCCCTGGTGCGGGGAGGAGATTTCCATGCTGGTGGACCTTTCGGTTCCGGCCCAGGCCTACATCGAGGACTGTGAGGTCTGTTGCCGCCCGATAGAAATCCAATACCAGAGCAGCGGATTCGGGGTGGAAGGCTTTTCTGCCGCCCGGGGATGACGCCATTGCGGCATTTTAACGATGTGCGTCAGCCGATTTCGGTCAGGGACGCAAAGTCGTCGCGGTAACCCTGCATGCGCTGGCGGGCGTGCTGTCTCTGGACGGGGGCCATCTCCGCATCCACGCGCACGATCAAATCCATCCAGTAACGGTGACGATCCCTCAGCCCGGCCTCGAACCCGGCAACCCAGTGGGATTCCGGATGACGGAGCCACTGCAACAGACGGGCATGGTAAAACTCCGCCGACCCTCCCTGCCGGACGAGATTCAGAAAATCCCGCTGGAACCGGTTGCGGTT
KOK=       130
KK=  257703  LL=  258512  Z=   10.90  JJ=  257463  DL=   810
A===      111      112      113      114      121      123      124      131      132      133      134      141      143      144      211      213      214      223      224      231      233      234      243      244      313      314      323      333      334      343      413      433
B===      222      122      422      322      212      412      312      242      142      442      342      232      432      332      221      421      321      411      311      241      441      341      431      331      424      324      414      444      344      434      423      443
RRR=   76.588    2.894    3.039    0.851    1.111   14.370   -0.775    1.667   -0.500    0.621    2.692   -2.104   -0.370   -0.160   -0.061    1.667    1.667   10.972   -9.291    0.507   13.033    1.749   -0.063   -0.600    1.665    1.950    1.837    4.851   52.888    5.928    0.001   -0.110
X1==   12.402    1.410    2.105    1.212   -1.172    3.970    2.233   -1.433   -1.335    0.237    1.875    1.890   -0.514   -1.214   -1.172   -1.335   -1.396    2.003    7.250    0.180    5.820    0.966    0.327    0.786    0.860    0.681    1.148    3.632    5.948    2.790    0.084    0.158
X2==    6.175    2.052    1.444    0.702   -0.948    3.620   -0.347   -1.164    0.374    2.620    1.436   -1.113    0.721    0.132    0.052   -1.248   -1.194    5.478   -1.281    2.808    2.239    1.810   -0.192   -0.764    1.935    2.865    1.600    1.336    8.892    2.125    0.007   -0.695
CD1=       17        3        5        4        0        7        5        0        0        3        6        5        2        1        0        0        0        4       11        2       11        4        3        4        4        4        4       10       15        9        3        4
CD2=        7        3        3        2        0        6        1        0        2        6        4        0        3        2        1        0        0        9        0        5        6        5        2        1        5        6        5        6       19        7        2        2
AAAGGGTGAAGGCGGGGTCTCGGAATCCGTTTGCGTTTCCCCGATCACGCGTCCGCCGAAATCAGAAAACACTTTTTGGCCGTTCTTCATGCGTTTCAGGTGGTGATGGGAACGGCGTTTCCTGCTGCTTGATTGCGGGCCTTCATCCGCCGCAAAGTCATCCGCCCCCAGAGCATTCCACACAGTCTGATCGCGGAGCCGGGTTTTGAATCCGATTCCCTGCGTCCGGTCCAGGATGCGCTCGGCAAAATCGCTGCGCCCGGGAAACGCGGTGATGTTGGTGGTGGGACCCAGCGGAAACCGAAGAACGCCGAAACCCGGAGAAAACACGAACGGCTGGAAGGGTCCGACAAATGGAAACGGTCCCGCAAATCCGTTCCGCTGGAACGGCCGAAGGGAAAACGGCGGTTGTCCGGGATGCCGACGACGAAATCCCGGCCCACGAACCTTTTTTTGCCTAACCGCCGGGTGTCGCCCGGTTTGATTTTGAAACCGGGATGGCGCGGAAGAAAATCCTGCCGACCCCGGATCACGTCGTTTTGAATTTTCCGGGAGTTTTCGTCCAGACGGTTACGCAGTTCATTGGGGCCGAACAGAAAATTCCGGCGAAGCGGAGACACGCCCTGCCTGCGGGAACCGCGAAAGGATGAGGCACGCCCGTCGCGAAATCCCTGCTGGATGCGGGTGCGGCGTTGAAAACTGGACTGGAATTTGGAATCAATGCGGCTCTTGAAACCGGATCCCCGATTGAACGAGGAATGAAATCCCGCACTCCCGCCGCCGGCGGAGGTGACCTCCGGCAAGATGCCG
KOK=       131
KK=  274473  LL=  275582  Z=    7.73  JJ=  274443  DL=  1110
A===      111      112      113      114      121      123      124      131      132      133      134      141      143      144      211      213      214      223      224      231      233      234      243      244      313      314      323      333      334      343      413      433
B===      222      122      422      322      212      412      312      242      142      442      342      232      432      332      221      421      321      411      311      241      441      341      431      331      424      324      414      444      344      434      423      443
RRR=   13.568   -0.590    6.530   -3.562    0.082   11.888   -0.040    1.723    0.015   12.826    7.887   -0.318    1.684   -1.277    1.208   -2.050    2.033   80.925    1.897    0.013    0.045    1.342    0.901   -0.384    9.124   17.388   20.396    0.617    6.606   11.981    7.657    2.055
X1==    5.116   -1.039    1.806   -1.266   -0.070    1.390    0.052    1.029   -0.022    4.436    2.900    0.327   -1.168    1.277   -1.039   -1.433   -1.396    9.968    1.094    2.095    1.626    1.242    1.771   -0.253    3.869    4.062    5.749    0.828    1.830    2.681    3.481    1.404
X2==    2.652    0.568    3.617    2.813   -1.163    8.555   -0.762    1.674   -0.706    2.892    2.720   -0.975   -1.442   -1.000   -1.163    1.431   -1.456    8.118    1.734    0.006    0.028    1.081    0.509    1.519    2.358    4.280    3.548    0.745    3.611    4.469    2.200    1.464
CD1=        6        0        4        0        1        4        2        3        2       11        8        2        1        5        0        0        0       18        4        5        7        6        7        3       10       10       15        8       10       12        9        9
CD2=        5        2        8        7        0       14        1        5        1        9        9        1        1        2        0        4        0       12        4        2        3        5        4        6        8       12        9        7       14       16        8        9
CCGACGTGTTCGTGTATCCCGTCGGCCACGAAACACTGGGCCTGCCCCTGCTGGAGGCGGCGGCGTACGGACTGCCCATCGTCTCCACTCCCGCCGGACTCACGCAGGACCTGGTTGTTTCGGGGGAGACCGGATTCGTCGTGCCTGCCGACCCGGACACCATCGGCGACCGCATCATGAAACTGTCGAACGCCGAGACCCGGCAGGCGTTCCGCGACCGCATCCGCGCGCAGGTGCGTGACCACTTTGGCTGGAACCACATCACCCAGCGAACCCTCCACCTGTACCAGTCCCTGCTTCGTTGATTCAAAACAAAAAGGAAGGATGACCGGGGAACGGTCACTGACCCAGAAACGCGTCCTGCGCTTCCTTCTGGAGTTGCTCGACGGCGTCGGTGTGGCGCGGTGAGAAATGGAAGGTACGCAACTCCCTCACTCCTCCCGCGCGGGCGAGGAGCCCCGCCTGCCTGGACGTCAGGTGACAGCGCTCACGCGCGCGCTCTTCTTCTTCCGCGATGAACGGCGACTCGCAGTAAAACACGTCGGCATCTTTGATGAGTTCGACGATGCGCTCCGCATTTTCCGGGTTGTACACGGTATCAACGACGTAGGCGATCTTCTGTCCTTCCGTAACCGTCACCAGCTCACGCTGGAGTTCGCCCAGCGTGCGCTTCTCCGGCGTGGCGTGGCCACGGGGTCCGGTGGGCACCTCGATCGGCGTGTCCTCCGGCCGGCCTTCGAGAACGGCCTGTTTGAGCTGGTTCAACCACTTGCCGGGGGTGAAGCCCATCTGCTCCAGCCGGTCCTTGTTGATGTTGAGGTGTTTCGATTCTTTCAGCGCAAAACCGAGGCACGGCACGCGGTGTTCCAGGATCGACGCCTGCACGGTGAACCCGGGTTCCTGCCAGATGACGCGGTTTTCATACGGGCGCGTTGTTTCATTACTGCGCCGGAAGCGGTCGATGGCGCGGAAGGTTGCGACCTTCAATTGATCGGGGTGCACTTCGGTGACTTCGATGTCGATCGACTCCTCGTAGCGGTCCACCAGGTTCCAGGTGAAGCCCGCCAGCTTGCCCTCGACGTTGGCGATGAAGTGTTCCGGCCCGAACAG
KOK=       132
KK=  286143  LL=  287312  Z=    5.12  JJ=  286143  DL=  1170
A===      111      112      113      114      121      123      124      131      132      133      134      141      143      144      211      213      214      223      224      231      233      234      243      244      313      314      323      333      334      343      413      433
B===      222      122      422      322      212      412      312      242      142      442      342      232      432      332      221      421      321      411      311      241      441      341      431      331      424      324      414      444      344      434      423      443
RRR=   -1.259   -2.977    0.448    9.021    0.022   95.642    9.762    2.064   -0.314    4.317    0.990    0.119    0.088    1.939   -0.254    4.045    2.061   56.430   -0.268    0.178   -1.264   -0.815    1.726   -1.001   44.479   56.760    7.829   -2.271    3.115   21.602   18.695   10.650
X1==    2.433   -1.361    0.460    3.377    0.120    8.993    3.109   -2.038   -0.996    3.055    0.396   -0.859   -0.498   -1.205   -1.361    2.126   -1.526    5.742   -0.386   -0.371    0.704    0.975   -1.258    0.658    8.963    6.656    1.757   -2.189    1.429    5.966    4.868    2.941
X2==   -0.517    2.187    0.974    2.671    0.187   10.635    3.140   -1.013    0.315    1.413    2.502   -0.139   -0.176   -1.609    0.187    1.903   -1.351    9.828    0.696   -0.479   -1.795   -0.835   -1.371   -1.521    4.962    8.527    4.455    1.037    2.180    3.621    3.841    3.621
CD1=        7        0        5       10        2       17        7        0        1       13        6        2        4        2        0        6        0        9        1        2        5        5        1        4       27       20        7        2       11       23       16       15
CD2=        0        3        2        4        1       15        6        0        2        4        6        1        2        0        1        4        0       18        4        1        0        2        1        1        9       15       11        6        9       12        8       12
[truncated: 2,964,594 more chars]
