# Supplementary material for: Regions Enriched with Reverse Complement Triplets in Bacterial Genomes
Source: Int J Mol Sci. 2026 Feb 28;27(5):2301. doi: 10.3390/ijms27052301 (PMC12985086; doi:10.3390/ijms27052301)
Supplement: Supplementary file 1 [file ijms-27-02301-s001.zip › for_send/45/Nitrospinota/Nitrospina_gracilis_3_211_gca_000341545.ASM34154v2_.dna.toplevel.fa]

>HG422173.1 dna:primary_assembly primary_assembly:ASM34154v2_:HG422173.1:1:3072611:1 REF
ACCATAGAGATTCGAGTCGCCTCCCTCAAACCGGATAGGGTCCTTAATGGTCCATCTGCC
CGTCTCCGGATCATAGTCCCGCGCTCCAAATCGCACTAATTTCGTGTCCTGGTCATACAA
GCCACCCGCGAACCCAAACGGTTGAAACCCGGGATTCGTGTCTACAGTCACATTTCCCCA
TTCATCAAAGTCCATTTGTTGGGCAACGGTTCCATCACCCGTGTTTATGACTTGCCGAGG
GGAACCAAGATGATCGGAAATCACTCTATATGTGACGCCTCCTTTAATAATATAATCCGG
CACGTTTGCTTTGGAGGCATAGACATACCGGGCCGTCACATTGCCCGCACCATCTAGTTC
CGCAATGGGATTCAAGGCATCCTTGTACAGCCAACCCTGCTCTAGAGTTCCATTGACTTT
CTTTCCAATCCTTCTATTCCTGCCATCGATGACATATTCGACCAATGTACCATCCGGCAA
AGTCACGGATATCAGGTTGCCCAAGACATCGTAGCTATATGTAGTTGCTTGACCACCTTC
CGTTTTCGACAACAATTCACCGTTATCAGTGTAAGTATAAGTTGCGGTGTTTGTCGAGAT
CAGACGATCTTGAGCATCGTACATCGCTCCATTATTCAAACGATTTCCATTATCGTCATA
GGAATAGCTTGCTGTTACAACAGAATCTTTTTTCACCTCTTTCAGCTTGCCACGTAGATC
ATAATCATATTCAAAAACATGGGTAACTCCGTTGACCGTTTCCGTCTTTTGAGTGATGCG
TCCGATTTTATCCCGGATGAATCCGGTCGTGAAACAGGTGTTGATCGAAAGATGGAGAAA
GGAATAGAACGGGTTTCGACCGCACAGTGCCTTGGATTACCGCCCTCCGGCACCGGAGGT
CCTTAAACCCAAAACTGAAACTCTAACTTAAAAAGTGGTACAACTTAGAGGGGCGGGTCA
CCTGTTGATTTTGGAAGGGGCATCGCATGAAGTACGGAACCAAAACCGGAAGCTCATCCT
TGAAAACCTTTGCTCTCCAGGCCACCCCTGGACGCTGGTTATCGTCACCGCCGATCCCAA
CATAAAGGACTTCACTGAAAATCAAATGTCTCTTCCGGAACTCCAGCCACTAAAAACTAC
CAACCTATGGGGCAAAGCAAACTTGCGACTGAAAAGGAGGGGATAGGGTGCCAGGGTGCC
TCTCGGTGGAGAACCCTCAGAAGGTAATAATCGGGAAAGTCCAATTTCCGGCTACAAGCA
ACGGCTCGAACGCATTCCCGGGCGGGACCGGATTTTCTCGTTGTTGTTTAAAAAATTCGC
TATGAATCCTTGGGCGCGAAATGATCCCTTCGAAGCACGCTGGCCTCCAGCACGAAAACC
CCTCCGGAGTGACGCTCCAGAAACGGCTTGAGTGCGGAGAGAATGGGATCCAGTTTTTCT
TCCGGCACGATGGTGAGGACCATCTGCAAGCTGCTTGTGTCATTGAACATCAGGTGGCCC
TCATGAAAGCCGTGATGCCCTTTTCCTGAAATGTTGCTGAAAATCGTATAGCCGCTGGCT
TTGATCCGATCCAGGATATCCGTCACAAAATGCAGATGCTCTCCCTCGACAATGATTTTT
ATTTCTTTCATTGGATGAAGTTCAATACCACTCATGTGCATCAATCCTCCCAAACAAATT
AGTTTTTATTGAATTGGCTCCCAATCGTCAGGCGATTGAAAGAGAAAAAACTCCATGCTA
TCGGGATCCAGAGCAACAAGATGAATCCATTGATTTCTTAACATTTCCTGGAGGAATTCA
TGTCTCGCCATGACGTCCGTAATTTTTTTCGGAGGAGCCTCAATAATTGCGAACAACCGC
ATGGGCTCATGGAAAGGTTTGTCTCCATCATATACCGTTTGGATGGGAAGTCCAATACAT
AGATCACTCTGGGTCCCATACATGACACCCAGACGGCCGACCACGTTGTGATACACCTTG
CTTCCGCTCCCATAGACTTCAGGGTCAACGGTGGAAAAGTAATGCTCCATGTTAATCCAG
TTTCCGACGACCATCGGAGCGGTCATGATGATCTCCAGATACTTCCCATTTGGGTCCTGA
CTGGAATCGTAGGAATGCAAAAACGCCCGGCCTTCCAGATTGATTCCCTGAGTCAACAAC
CGCCGCCCTGCAATGAAAGTGGTATGCTTGGACAGTCCCCATTCCGGCCGGACCTGTGAC
CAGTCCACGCTCCGTTTTTTGGTGAGCGGCAGGGCCTCGAAATCCCCTTTCCTTTTGGGT
TCGTCCGGAAAGCGGGACAGGCGTTCCTTGCTATTGTTTTCACCCGCCGTCTTCAGGTCC
TGTTGAAGGCGGAGCAAGTCCTTTCGATGGGTCGCTGGAACATCTTCCAGGTCAAAAAGT
TTCACCTCATCCGTGGTCGTGTCGTGCTGACCCGGCAGGAAATGCGTATCGGCCGGGATT
ATCAGGCCCTTTTGGGCCAGCATTTGCCGGACCTGGGGTTTGTTGGCCATGACCGCCAGA
GTCCTCGCGTTGGAGACCCCGTGGTTACCGCCGCAAGCCCCGCAATCCAGGGCGGATTCG
TAGGGATTGTTGTCGGAAGTGCTGCCATGCGCACAAAGCAGGACGAGACGGGCAAACGAT
TTGGTGAATCCCATTATCCGGAGAGCGGTTTCCACAAAATGGGCTTGCTCTGTGACTGTA
AAACCGGTCTGGGTGATTCGGTGCATCCGGTGGGCCTCATCCCGCTCCGTAATATCGAAG
TCTTTCCTGAGCACTTTAATAAACTGGTCCAGATCGGTTTCGGTCCAACGCAACAACCGG
AGCAATTCGGAATTCCCGTTGGATTGAGCTGGGTTTTCCTGCATTGCCAGTTGGCGCAAC
CGTTCGATCTGGTCATGAGGAACGGCGGCACCCTTGCGACCATACCGCTTTATCAATAAT
TTGTAGATGGCTGCCCGATGCTGGGACGCGACCATTTCCTGGGCTTCTTCGCGGCTGATT
TTGTCAACGGTCAATGTGGTGTTTAAGGGGACGTCAAACGGGTCCTTCACCAGGGAGATA
AAAGACTTGAACAGCTTGGGATGCAACGTCTGGCCAAAAAGCTTGAATCCATAAAACCAG
CCAATTGCCTCGACCATGACATAAGGCGTGATCACGTTTTCCTTTAATTCCTCGAGAAGT
GCATTCCCGGTCTTGGCGAGTTTCTGGCGGACTATATATTTTTCAGCATCCCAGCCTTGA
TAGGCACGGGGGATTTCCCTGACGATGTGCTTGGGCTTCAGAAGGACCGGGCATTGGTCC
GTTTGCTGCTCGCTGGAAAACCCCTGATAACAGATCGGAACCCCAAAAAAGCCGGCGAAA
CCAAACGTTTCGTTTCCACCCACCTCCTCCAGGTGTCTTCGAAAGCCTTCGGAACGAACA
TCTATGCAAAAGACCGCCTGGGCCAGCGGGCGCGACTCCGGAGGTTTTTCTTCCGAAGAA
TCGTCCTTGCGCAATTTCTGAAAGTTGGGGGAAACCTGTTTGACAAACTCCTTGATGTAA
CTGGATTCAAAAGCCTGGAGCCAGATGGGTCCATGCTGCGATTCCGGAAACTCCTCAACC
CAATCGAGCAACGTGGTCAAGGCCTCCGGTGTGCTTTTCAAAAAGTCCTGAACCGGAAGA
GCCAGAGATCGTGCCAGGTGCAAAATGACGAGGGCTTGAACATCCGTCTCCTGCTGTTGC
CGGATTCGTTCCCATTTTGCAATCAGTTCCGGATCACACCGGTCCAAGGCATCGATTCTC
AGTGGATTTTGAATGAACAAGGACGCATTCAGGCTGCCTTCCAATTCATCCGGCAGGCCT
CGCAATTGATATTCTTTATAGAGACCGTACCCAATGGAATGATTTTTCAGGTAGGATTGT
ATCGCTGTATAGTTTCCGGGAATCCCCAGTTTATCTTCACACGCCCGCGCCACAAATTCC
CGCTCATAAAACATGCGGACAGCCATGTACTGGACCAGGTCGATGGGATAGGAGCTCTGC
CACTCGTAGTCGGTCTGGTCCGCACGCCATTTGATGAACCCGGTCCAGCCGGACATGCGT
GTCAACTTCAATGTAAAATAGTTGCTCCACAATTCCTTGGGAAGCTTCATTAAAGACAGG
CTTTCCAAAATGGAATCTTCGGGCCGGTCCGGCAGCTCCCGGATTTTGGTCTGCCAGTTT
GAAATTCCCAGCATGGCTCCCGCTGATTCCTCCTGAGCCAATTCCTTCCATCCGCCATAA
AAAGTTTTTTCGCGACACGGCATGTGCCAGGAAGCATGCCCTTCATCGAGAAACCCCGCG
CACCATTTGATGAACTCATTGTTCAACTGATCCTGCACGGTGGTCCCCAAAGATTGATCG
CACCATTCTCCCATGGTGTACTTTGTTCCCAGATCCTCCTGCTCCTGACATCCATGCTCT
GTGAGGAACGATCCCCGCTGGTTGTTATTCGTCAACTCCTGAATTTTATCTACCAGATTC
CTCACCCCCGGCTGGCTCAGGGAAGGCTTTAAAACCGCCGAACTGACATCCGGGGCGATT
TTTCCAGTTCCATGAACGAGGATGGCCCTTAAAATTTCCTGATGGGAGAGTTTGCGGTCG
CCAATCGCGATCACCGCATCCTGGGACACGTCCTTCAAAGCATCCTTTACCGCCTTCTCA
GAAATCCGGCCCTGTTGGAAGTAACTCCGGTACTCTTCATTGCAAAGATAACCGCGACCT
CCAAAAACCCGCTCACCTTCTTTTATGGCCTTCTCAAAGGACATTTCCTCCAATCCATGA
AGCGGATTGTGGTGGATGAAGGTTTTCATCGGCCAGAAATACGAGATCGTTTCACCCGCC
AGATTAACGAGTGAACGCAATTCCATCCGCTGCAATTCACTTGGCGGAACCATTTCTTTG
ACTTCGAGACGATTCATGGCTTTGCCTTCCTGACCTTCAAATATTCATTTATGAAGAAGA
GCACACTAATGGATCAATCCACTGTATGCTGCAAAAATTAACAATGCCGATACCGCGAAA
AACTCTCCTTTTCGCAGGTCCGTATAGGGCACGTCCGAACGCACCTGGCCAAAAGCGGTT
TGATGAAGCATCCGTGAGAAATACCATCCCCCTCCCAACCAGACCACAAGGAATGTGATC
AACAGCATGACCATTCCCCCGCCATGCGTTGCCGTTGTTTCCATGAACCTCAATCCGGAA
AAAGTTGAAAACAGCGGGAGAAACATGGCGAAACTCACGAGAAAAACCATGACCATGCCA
AACCGGGGCATGGGGGAGGCCAAGCCTGGAAGTTTTCCCAGGATATTCCAGCCGTAACGC
TGGCGGACAAAAGAAAACGCGAGGATGACGCCCCCCATCAAAAGGGCCACAGCCACCCCA
AAGGAGACTCCCCATTCAGGGAAACTGGAAAACACGTCCAGCAACCCCCAGACCAGAGCC
ACATGAGCCACGGTTGCGGAGGCCACAAACAAGTTGCTTTTCGGCTGACCAAGACAGGCC
ATGGAAGCATAAACCGCACTTGCCAAAGCAAGCAGGCCGATCCCGGAAAGCATTTCAGAA
GTGAGGAGGGAATGGATTCCGTTCAATTCTGAAAGTCCGATGGCCAGCCACAAGACTATC
CAAAAGCTGGACAGGGTCCCTTTCGCATTCTCAATCACTGCGACGAATGGAAGATGAAAT
GGGGCCAGCGGCAGGAAGGTCACCGCAAGGAAAAGACCCGCAAACAAACCCAGGGGTTCC
CCAATAAAGATAGAACTGATAGCCAGGATGATCGCAACGACAAGGTGGGGAAAGACCAGC
TTTTCCCTGATCGAATTGCTTTTCCCACGATTGAACGTGGTGAGGACGTATCCCAAAAGG
CCGATCAAAAAAAGCCTGCCCAGCAACCCCTGGTGAAACAGGACACCCAGGCCCAGTCCC
AAAACAATCAGGATCGAAGCACTCACGTTGGCAGGCTCGGTCGTGTCACCCTGACCCAGA
ATGGAACAAAATCCGGAGAGCAGCACCGCGCCTGTCAAAAGGAGAACCGGCCGTTCCAGG
CCAAATGCAGACTGCATCATGACCATTCCGCCAGCCAGAAAAACAACCACTGCCAGCCCC
AGGGTCTTCAGCCTGACGGGTGAAATTCGCGAAACCTGCCACACCGCCCCCAGAATCACC
GGGGCCAGTGCCAGTATAATTGAAATGAAATTTTCTAAAATCATCTTGATTTCCGGTTCT
ATTTTAAAAACGGTGAGCTACCTTTTGAGCCCATCGCAACAGGTTACTGCCACACCGCAC
ATAGAAAAGGTCCAGATAAAACCGATTGACCAAAAGGATGTACATATGATTGCGGATGGA
AACCACCCAGCTCTTCATGAAAACAGACTGGCCCCGGGAATTGGTATAGATGACAACCCA
GCCAAAAATGATGAGGAGCGTGGCCAGCAATACGAGCATGTCAAAAACTTTTGGATTGAA
AGCCGCTGCCTTGAAAAACCCGGCAGCCACACCCGGCTCATGATAAATAAAATGGGTGAA
CGCCTCGCCGGCCCAAAGATAAACGAACACAATGAAAAACAGGGAGCCGATCATCGCACT
GACAACCGCCCATGAACCCACCGGGTGAAGACGATACAAGCTGAACATTGCCTGGGAGGC
CGTCACCCATGCGAAAAAGAGGAAGATGACGGCTCCATTGGCATCCTTTAAAGGAACATC
CAAAACGTCGTGGGCCACCATCAGAATGATCAGCGGCATGATCAGGGTAAGGATCAAACC
CGTATACCAGGACAACTGGTTGGGGGCCCTCACCGGTTCATGCTCCGATTCATGCGGAAA
CTCGGGTTCATCCCGCGCGTCATGAATGCCCTGCCCTGCCCGTAAAAACAGGGTCGCTTT
AAAGAGCCCATGGGCGATCAAATGAAAGATTGCCAGCGCAAAGGCCCCCAGCCCGCATTC
CATGATCATGTAGCCCATTTGCCCCATGGTCGAAAAACCCAGAGTTTTCTTGATATCATT
TTGAACCAGCATCATGGAAGCCCCGAGCAACACCGTCAGGACCCCAATCAGAAAAACCAC
ATGAAGCGTTGTTGGCGAGAGAGCGTAAAAAGGAGCAAGCCGGTTCAATAAAAATCCGCC
CGCATTGACGATACCCGCATGCATGAGGGCGGAAACCGGTGTGGGTGAATCCATGGTATC
CGGCAACCATACATGCAGGGGAAACTGCGCCGACTTCGCCATGGCGCCCACAAAAATGAG
CAAACTGATTACAGAGACCGCGTTGACATCGAGAATATTTCCGGGCAGCAGGGAAATCGT
TTGGGTCTGCCTGGCGGCCCGGAATAACTCGGAAAACTCAAGAGTCCCGAAATACCTGTA
GGCCAGAAAGATGCCGAAAAGAAAGCATACGTCGCCGACTCGATGCACGATAAAAGTCTT
AAACGCGTTTTTCCTCGCATCCGGATGAGAATAATTAAATACAAGAATAAGGTAGAGCGC
CCAGCTCAACAGAGACCAGAACACAAACAACATGAACAGGTTTGAACTGGAAACAAGGGA
AAGGATTACAAAAGTTATAAAACTCAACAGGGCGAAAAACCGGATGTAACCGGAGTCGCC
TTCCAGATAACGGATCGAGTAAACATGAATGACAGTGCTGACACTGGTGATCAACACCAT
CATGACAGCCGTCAGGCGATCGATCAGTAGACCCAACTTAAATACCGAGGCTCCACCGGA
ATCCAAAGGCCACAACATGATATGAACAGGCCCCTGAGTACTCACCTGATAAAGAGTCGA
AACTGAGATAAAGAATGCGCTCGCCGTTGCGACAACCCCCACCCTGGCCACATGCGATTT
CATGCGCTCGCCGAAGAAACCGATGAGGACTGCCGCCAGAAGCGGGAAGATAATAATAAA
TAATGGAATTGTCATTGGGTAATTATTGTCCTTGCCCGGTAAAGCCTTCAAATCATGAAA
AGCTTTTCAGGTTCAATAATTAATATTATTTGAGCAGGATCCTGCCCTTGTCGACCTCAC
TAAAAGGATCAGCTACCGGATTAATAATTCGCGTCATGTCATTTATTAATCAACCGGATC
AGGTCCTGGACCTTCCGATGCTTTTCTATTGAATGCCGCAAGGGCTTGCGACTGAAAACC
TTGTATACGTTCCTTCTTCCATCTCGACGGTGCTCCAGGTATCCGTCCGCCTCCAGTTCC
ACAATAATGCGTTGAACTGCACGTTCCGTGATTCCAACTTCATCCGCCAGGTCCCGTATG
CGTTCAGACGGGTTTTTGGCAAGGCACAATAGAACATGCGCATGATTCGTTAAGAACGTC
CACGACGGGGTAGCTATTTTTCTTGTGCTCATCCACCTTCCTATTAGAAATAATCAAATT
TTCTAATATTTTAACCTGCGACCATCCGCTAGAGAGATTTCGATTTTACAATAGAGGAAG
TACGATACACGAAATTAAATTCGTTAGTCAACACCTAATTGAAAAAATAATTTTCAATTC
GTTTTTTCTGATTTGAGTTGTAGGAGAAAGGAGGAACGCGTTGTGGTTTCACCAACTACA
TGGATGCATGATCAATGATTTTTCTTTCCAGGTCATACAGGGCAAAAGGAATTCCGAGGA
GGGACCACCACAAATAAACAAAAAAAGCCGCTGAACCCGAGCATGATTCTCATGCCGGGT
CCAGCGGCACTCCTTGCAGGGGGACGGAATTCATCCCCCGCCTTTCAGAAATAAAAAAGC
GGCTGGAACACAACTTTCCTAAACATTGCGTCCAGCCGCAGGCTGGTGGAGCTGAGGGGG
ATCGAACCCCTGACCTCTTGAATGCCATTCAAGCGCGCTCCCAGCTGCGCCACAGCCCCA
AATTCCAGTTTTTGCGTTCTTTTTCCCCGATCTTACCAGAACTTTCCTTTCCTGCAAGCC
CAATTTTTTCGGGACCTTGCCCCCTTCTCCTTCCCGCTTGCCAAGCCACTCGCCGCCTCT
ATATAATGAAGACCGTACCGCCTTCCGGATTCCACCCTCCGGGGGAACGTCATCCCGGCC
CGCCGGCCGTCCGATATTTTTCAGGAATTCCGTGATTACCGACTTCAAACGGCGACTTCG
CAACATCTTCATCACCGGGCTGCTCGTCACACTGCCCATCGCGTTCACCGTCTTCATCCT
GAACTTCCTGTTCAAGACGCTGGACAACTGGCTGTCGCCGATGTTCACCAAACTGCTCAT
CTTCGCCGGCGCGCCCATTCCGCCGGACTTCCGCCTGCCCGGCCTCGGCGTCATCATGAC
GCTGTTGTTTATTTTCCTGATCGGCATCTTCACCAAAAACATCTTCGGCGCGAAACTCGT
GCAGGTGTGGGAAACCATCGTCGAGAAAATTCCCGTCGTGCGCAGCATCTACACCGGCGC
CAAACAGGTGGTGACCACCATCGCGCAGACCGACACCAAAGCCTTCAGCAAGGTGGTGAT
GGTCGAGTTCCCGCGCAAGGGCATCTATTCGCTGGGCTTCGTCACCAACGAAACCCGCGG
CGAGGTGCAGGCGCTCACCGACGAAGACCTCATCAACGTGTTCGTGCCCACCACGCCCAA
TCCCACCTCCGGCTTCCTCGTCTTCGTGCCGAAGGAGGACGTCACCGTGCTCTCCATGAC
CGTCGAGGAAGGCCTGAAATTCATCATATCCTGCGGCATCGTCACCCCGCCGTACATTCC
GGGTAAGGAAGCGGAAGCAAAACGGAACCTGCCGGTGTGAAGGATTCCGCCACGCCCGGC
CTCACCATCCTTTACGTGGACAACCACCTCATCGCCGTGGACAAACCGGCAGGCGTACTG
ACGCAATCGGATGCCCCCGGCGCGCCCAACCTGCTCGATCAAACCCGCGACTGGATCAAA
AACGAATACGGCAAACCGGGTAAGGTGTACCTGGGACTGGTGCACCGGCTGGACCGGCCC
GTCTCCGGCGTCGTCCTGTTCGCGCGCACCTCGAAAGGCGCATCGCGCCTGTCGGAACAG
TTCCGCAACCACACCGCGCGCAAGTTTTATCTGGCCCGGGTCGAAGGCGCGCCGGAAAAA
GAATCCGACCGCCTCGTGCATTATTTAAGGAAAGAGAGATCGATGAAAGCCACGGTGTTC
CCGCGCCCCACGCCGGAAGCGAAACAAGCCGAACTCACTTATACCGTGCTGGAGAAACGG
GGCGAGACCTCTTTAGTCGAGGTGGAGTTGCACACCGGACGCTTCCACCAGATCCGCGCG
CAGTTGGCGTTTCTCGGCCATCCGCTGGTGGGCGACGCCAAGTACCGCGCCCAATCGACT
TTGCCGGAAGGCCGCATCGCCCTCCACGCTCACAAACTAATCGTCACCCACCCCACCACC
GGCGAAACCATCGCTCTCGAAAGTCCCGCCCCCGAAGACTGGCCGCTCGCCTCTGCCTGA
ATTGACAACCCCGGCGCAGGCCTTATACTTTTTATAAGCCCTGAAACTTGGAGAGTCACC
GGCCATGCATTCCCGAAACGGCACCCCCCAGCCTGACCGCTCAATCCCCCGCTGCCTTTC
GCCGCGTCTGTTTTTTAAATCCTTTCTCATTTTCCTTTTGGTTGGCTTTCTTGCGGCCTG
CGGCGGCACCATCGACTCCGAACTCACCCATCACAAATACCCGGCTGAAAAAACGCTCCC
CGAAACCCGGTACGTTCTCACCGCCCTGCTTCTCATTCCCCCGGAGATGGAGTCCAAGGT
GTTCAATGAACTGGAAATCGGCGACGGTCTCACCCACCTGCTCCGGGAAACGCTGGAGGA
GGTATTCATGGAAGTGAGCGTGCAGGATGCGGAGCAGGAATTCACGGCTTCGGGTTACGG
CATCCTGCTCTATCCCGAATTCGTGGGCGAAACCCAATATTTCAAACTCAAGCTGACGGG
CAAGGACCCTTTAACGCAGGAAACCATCTTTCAGGTCGAAACCCATGGGCGCTCGACGCT
CAATGAACGCACCCTGAACCCGGCGATGGACGTTGCCGCCGCGCTCCGCACGCTGGGACT
TTCCACGCCGTCGAGCATCGACGACTACCGCGAGGCCAAGTACCGCACCAAGATCAGCCT
GGAGCGATCCATCATCGCCGCCGCCATCAAGCTCGCCAACGCTGTCTCGACGCACCCCAG
CCTGGCGCAAAACACACGCGTCCAACCGGAGGACACGCAGGTCGTGTCCCAACAGAAAAA
CAAAACGCATATTGCACCCGGAAATCTTTCCCACGCCGGTCGCTTTTCGAACGATCCCCG
CGAGCAGATCCCCATCGGCAAATCGGCGGGGCGGGATGACATCGCCCTCCTCATCGGCAA
CCGGACGTATCTGAAAAAAGGAATCCCGAAGGTGGAGCACGCGCACCGCGACCTGGAGAT
GGTCAAGACCTATCTCATCCGCACCATGGGGTTTTACCCGGACAACATCATCACCTATGA
AGACGCCACCAAGGGCGATTTCGCCACGCTGTTCGGCACGGCGCGCGACCATCGCGGCAA
ACTGTTCCGCTGGGTGAACCCCGGCGTGAGCCGCGTGTTCATTTACTATACGGGGCATGG
CATCCCCGGTGTAACGGGCGAGGAGTTGTACTTCGTGCCGGTGGACGCCGACCTCGACTA
CATTTCGCAGTCCGGCTTTTCGGTTTCGCTGTTCTACGAGAACCTGAAAAAGATACCGGC
GCAGGAAACGGTGATCGTGCTCGACACCTGTTTCTCCGGCAGGACCCCCGGCGGCGTTTT
GTTCAGTCGGGCAAGCGCCATCGTCCCCGTTCCGCAATCCCACCCTCTGCCGCTTTCCAA
CACGGCGGTGCTCACCAGTGCGCAGAACGACCAGGTCAGCACCTGGCTGGACAAGGAAGG
CCACAGTCTGTTCACGTATTTTTTTCTGCTGGGATTGAAGGGGCAGGCCGATCTCAATCA
GGACCGCATCATCACCACCGGCGAGATGAACGAATACCTCGTTCAGGAAGTGCCGTACAT
GGCCCGCCGGGTGGCGGACAAGGAACAGCTTCCCAAGCTCGAAGGCCGCAAAGACCTTGT
GCTGGCCATTTTGGAAGATTGAAGAGGGGGGTGGACCCTCGCCGCAATCACTGCGCCGGT
TGCTGGGCGGTGGGGGGAGTCGAGTCTTCCAGCGAATCTTTGACGAGGTCTTCTTTACGC
GTATGGATGCCGAGGTCGGCCATCAGTGAAATGAGCACGGGCACGAGGAACAGCGTGAAG
AACGTCGAGAACACCAGCCCGCCGATGAGCGCCGTGCCCATGCCGCGGTAGAGTTCCGTC
CCCGCGCCTTCCCCGAACGCCAGCGGCATCATGCCCGACACGGAGGAGATGACCGTCATC
ATGATGGGCCTGAGGCGCGTCTGGCACGAGGTCGCCAGCGCTTCGCGTTCGTCCATCCCG
GCGCGCACGTTGTTCAGCATTTGGTGCACGATGAGAATCGCGTTGTTCACCACGATGCCG
GCGAGGATGATCACGCCCAACTGCGTCAGGATGTCAAAGGTGATCCAGTTCCAATCCTCC
AGCATGGCCGCCGGGTTTTCCACGTTGAACTCTTTTAAATATTCGCGGATGTTGGTTTTC
TGGTATTCGTTGTTCAAGACGATGCCGAAGAACGACCCCGACACCGCCAGCACCACGGTG
AGCAGAACGATGAACGGACGGATGAACGATTTGAACAGCGCCACCAGCAGTAAATAAATG
AACCCCACCGCGTAATAGAAACTGTTGAGCAGGGAGGACTCCGTCGCCGCGAGGTCGTCC
GCCGAACCGCCGACGCGCAGGCCGTAATCCGAAGACAACGTCTGCCGTGTCGGTTTCAGT
ACTTCGTTTTCGATGCTGTCGATGACCTGTTGCATGGGCGAGGATTTTTTCACCTGCACC
ATCAGTTTGATGGAACGTTCCTTTTCGATGTGGTCGATGCGTGCAGGTCCTGCGGCGACG
TCGATGTCCGCCAGATGCCCGAGATTGGTCATCAGGCCGTTTTTGGTCCACACCGGCAGG
GCCTTGTAGTCGTTCAGCCCCAGCGTGCCCTGATCGCGTTGCACCAGGACGAAATCGATG
GGCTCGCCCTGGTCGTTGAATTCGCCCAGGTACGTTCCCGCATTCAGCGATTCGATGATA
TCGCCGATTTCCGGCACGCCCATGTCCAGCCGCGCGTCGTTGGCGCGGCGCGGGATGAAG
CGCAACTCCGGGTTGCCGAATTTAAATTCCGGTCGCACCGAATGCACACCGGTCATGCCG
GAGATTTTGCCGATCATCTGCAGGGCCACGTCTTTCAGCTTGAACATGTCGGGACCGGTG
ATTTCCAGATCGAACTGCTTCGACGCCGACTGAAAGATGGGCCGCTGGACGGCGAAGGCG
AACCGGTACCCCGGAATGGCGAAGATGCGTTTTCCCATTTCATCCGATTTCACCGCCATC
TTCACCTCGCCGCGCTGACCGCGCGCAAGCTCTTCCTTGATGATGGCGCCACCGCCGTTG
AATCCGGTGGAAAACACGAGGAAGTTGTTTTCCACGTCGTCCATCTGCACGATTTCCTTT
TCGTAGTCGGCGATGTATTTCATGTTTTCATCCACTCGCGTCCCCGCCACCGGTTCAATG
AACATGAACACCATGTTGTTGTTGCCGTACGGCATGTAGTCGCGTTGCGGCAGGATGGTG
ACACTCCAGATGAGAAGCACGACGACCCCGGCCACGACGCCGAACTTCAGCACCGTCTTT
CCCGGACCGTAAGCCAGCAGTCGGTGCATGATGCGTCCGTACGACCAGTGCACGCCTTTA
CCGAACTGCACCACCGGCCACAACACCTTGCGGTGAAAAAATCCCGGTTTGTATTCCTCA
CCCGGTTTGAGGCGGATGAGGAGCGTGGTCAACGTCGGGATGACGGTGATCGAAACCAGG
AGCGACAACGCAATGCTGGCGCTGATGGTGATGGCGATGTCGCGGAACAACTGGCCCGCC
TCTTCCTCGATGAACACGATCGGCAGGAACACCGCGAGCGTCGTCAGCGTCGATGACAGC
ACCGCGCCCCACACCTCCACCGTGCCGTCGTACGCCGCTTTCAACACGCCCTTTTTCATC
GTGAGGTGACGGTAGATGTTTTCCAGCACGACGATGGAGTTGTCCACCACCATGCCCACA
GCGAACGCCATGCCCGCAAGGGAAATGATGTTGATACTGCGGTCCAGCAGTTTGAGGATG
ATGAACACGGCCACCAGGCTGGTGGGAATGCTGATGGCGACGATCAGCACCGAGCGGAGC
GATCCCAGGAACAGCAGCAGAACCACCACCGCCAGAGTCGCGCCCAATGCGAGATTGGAC
TTCACCAGGTACATCGCCTCATTGATATAGGTGACGTCCTGGTACACGATTTTGAGCCGC
ATGGGAATACCGCGGTTGAGCAATTCCTGATTCAGTTCCTCAACCGCCTCGGCGGACAGG
TTGCAGGTCTGCACCACATTCGCCCCCGGCTGGCGGATGATTCCGAAGGCGTTGGACAGC
CGGCCGTTGATACGCACCAGCGAGGTGGTCCTCTTGAACCCGTCCACCACCGTGGCGAAG
TCGCTCACCTTGATGGTTTTGTCGCCGTCGCGCTTGATGACGGTTTTCATGATGTCGTCT
GGGCTGGTGAACTCGCCCAGCGTGCGCACCGTGTATTCGCGGTGCGTCTCATCGTGGAAC
CCGGCGCGGGTGTTCTGGTTTTCGTCGGAGAGACGCTTGATGATGTCGTCGTACGTCAGG
TGCAGGCGCGCCACCGCGTAGGGATCGAACTCGACACGCATCTCCCGCTCTTCGCCGCCG
AAATGCCACACCTCGGACACCCCGTCCACCCGTTGCAGGAAAGGCACGATGATGTCCTCA
CCCACTTTGTACATGTAGTTCTGGCTGATGTCCGGCATGGCGGGATCCGGTTTCTCGACG
ATGATCCACATGATGGGATTGGAATTGTCCGTCGAAACCGATTTCATCACCGGTTTTTCG
GCGAGCACCGGCAGGTCTTTCACCTGTTGCAGTTTGTTGTTGACGTCGATGGTCGCGGTG
TTTTTGTCCACCCCCCAGTCGAACTCAAGCGTGATGGTGCTCTCGCCGTGCTTGCTGACG
GAGGTCATTTTCTTGAGACCTTCGACGTTTTCCAGTTCGTCTTCGATGCGGCGGGTGATG
TTGCGTTCCACTTCATTGGGAGACAGGCCGCGGTATTCGGTCGTCACCTCGATCAGCGGC
TTGTCCACGGTGGGGGTCAGCTGGCGCGGCAGGATGTTGTAACAGATGGCGCCAATCACC
GCCACCAGGGCCACGGCGACGGTCACCGTGTGGTAGTTGCGTATGGAATGGTCGACCAGC
TTCATCAGGTTTCCGAGTCCTGGGAAGGTTTCGGCGCCTTGTTGGTCTCCGCAGAATTAA
AGGGCGGCTCCGCCTTCGGTTCCGGATTGGTGAGGAACACCTTTGCACCCGGGAACACAG
CACCGGAACCGCGCATGATCAAATCCGCCTGCGGCGTCAACTGGTGAGTGAAGTCATCAA
TTTCGACCAATCCCTCGTGCTCCTTGAAGGCGCGCACGGGAACCAGCTTGGCTTTCCCTT
CCTCCACGATGTACACCACCGTCCCCTGCTCTCCGATGACCAGTGAAATGGACGGCACGT
GCTTGATGTTTTTGCGCGTATCGAAACGTATCATCGCCTCCAGCGTGAGACCGGGAAACA
GCGCGGGGTTGGCATCGGGCAGGTCGATCTGCACCTGGATGTTGCCCGAAAAAATGTTGG
CGTCGGGGATCACGCGCACCGTATTGCGAAGGTTGCGATTGAGCTCAAAACGGAGACCGA
GGTCCACCACATGAAACTCGGCGGAAGAAATGTTCCGCAATTTGTTGCGGTAGCTTTGCG
GCAACTCCAAAACGGCTTTCAACTTGGACGACCCGATCATCTCGATCACAGCCGTGCCAG
GCGAGGCGAACGCACCGACCTCGATGCGCTTGGCGATCACCACGCCGTCGAACGGAGCAA
GAATTTTCGTTTTCGACAAATCCAGTTTGGCCAGCCGCAACTGCTGGGTGACGCTGTCGA
GATTCGACTTCGCCTGCAGGATGTCCTCATCGCGGGAACGCGTACCCGCCTTCAACGCCG
CACCGCTGGACCGGAGTTGTTCCCGCGCGCGCTGGACTCGGTCCACCGCCTCGTCCAGAG
ACGACTGCGGCACCACGCCGTCTTCCACCAGCTTGCGGAAACGCCTTTCTTCTTTAATGG
CAAGCTCAAGCGCGCTTTCATCGGCTTTTAACTGCGCTCCCAGCTTTTCTTTATCTTCCG
GACGCGCACCCGTGAGCGTCTTTTCGTATTCCTTCTGCGCTGTGCGCTGCTCCGCCTCCA
GCCGCTGGACTTCCAGCTCGTACTGGCGGGAATCGATCGACGCGATCAAATTGCCGGCGC
GGATGGTCTGCCCTTCTTCAACAGGCAGGCGACGGACCCGTCCCTCCACTTCGGCGGTGA
TGAGCACCCGCTGCTCGGCGGCGATGTTCCCAACGGTGCGGATTTCATCAACCACATCCT
TGATGATCACATGGCCCACCTGCACCGGCAGTTGCAACTCCCGCCGTTGCGGACGGACCT
CTTCCGATTGAGGTTGCGGGCAGGCGGAGACAAACAGAACACCCCCAGCACGGCAACCAG
AAAAAGAAGGGGAATCCAGCGCTTCGGCTTTTGGTTGTCGTCGTCCAATTCAAATCCTGA
ACAATAAGTGATTGATTTTATTATTAGCTACTGGAACACCAAATACAAAAATTTCGCCGC
AACCGCACCCTGAAATGTTTGTGTTGCCATTCAAAAATGCGGAGTTGATGTGTTAAATCG
GGATGGACCGGTAATGAGACGCGGGAAAACCTGGTTCGGGCACCCTGAAATCTTATCGGA
GCCACCGCACCTTTCTTTACCGCGCGCCTTTTCCGTTTTTTGGATCGACACCTGGCCACA
TGAAGGGCGCTCCGATCAGACTATCCTGCTAATAATTTAGCATTCGTTAAAAATATATGC
TACCCTTCTCCTGAAGTCAATTCATATATTTCTAATAACCGATCAAGAATCACCATGACA
CGGGGACGTCCCAGAAATTTCGATAAGACCCAGGCGCTGGACACCGCCCTGCACCTGTTC
TGGCGGCACGGCTACGAAGGCACCTCCATTGCCCTGCTGGCGGAGGCCATCGGCGTGAAA
GCTCCCAGCCTCTATGCCGCTTTCGGAAACAAGGAGGATTTGTTTCTTCAGGCGATCGAG
CGTTACGCGGAGGTCAACGGCCACATTTACCACGACGCTCTTCAAAAAGAGACCGTCCAT
GAGGTGGTAGAAAGCATTCTGGCGGGAGAAGTGGAATTGATCACCCGCCGCGGGTCGCCA
AACGGGTGTCTCATGATCCAGGGAGCCCTGGTGACGAGTCCGGAATCGGAAAAAATCTGC
AAGATGATGGCCAAGATGCGCGGCATGGCGGAGGGATGGATTGCAAAACGCTTCGAGCGG
GCAAAACAGGAGGGCGACCTCCCGCCCGACTGCGATCCCAAATCGCTGGCGTGTTACCTG
ATGACCATCAACTCCGGCTTGGCCGTACAGGCAAAAAGCGGCGCAAGCAAGAAACAGCTT
TTGAAAGTGGTGGACCTCATATTGAAAAGCTGGCCTGAGCCCGGAAAAAAAATTCCCTCC
ACCGTTCGGCAGGCGTCCTGATTGACCGCAGTTCCCTTCCCTTTCGTTTGATGTGATATC
ATTCTCCGCATGAACCGCCTGTCATCCACTCTCCTTTCCTACACGGAACGCTATCCCATT
GACGGATTCGATTACCGTCTCCTCGATTCCGGCAACGGGCGCAAGCTGGAACAGTTCGGC
GAACACCGCTTCATTCGGCCCGCACCGCAGGCCATCTGGCCCGCCACCCTGCCGAAAGGA
GAATGGAACGAAGCCGTCTCCGAGTACACCTATTCCAAGGGAAAGGACTACGGCGGAGAA
TGGCACAACCGGCCCGGCCTGCCGAAAGACGCGTGGCGGTTGACCTGCCAGGACCTGATC
TTCGAAATCAAGCCCACAGGGTTCGGCCACATGGGATTGTTCCCGGAACAGGCGGCGCAC
TGGTTGTGGATTCGCGATTTTCTCAAATCCCTGCCGGACGACAGCCCCAAAAACGTGCTC
AACATTTTCGGTTACACAGGAGCCAGCACACTGGCCGCCGCCGCGGGCGGCGCAAGCGTG
GCGCATGTGGATTCGTCCAAAGCCTCCGTCAATTGGGCGCGCAAGAACCTGGAGTTGTCC
GGACTGGGCGACCGCACGGTGCGCTGGTACGTGGACGATGTGCTGAAGTTTTTAAAACGG
GAACACAACCGCGAACGGTTTTACGAGGGGATCATTCTGGACCCGCCCACATTCGGGCGC
GGCGCCAAGGGGGAAGTCTGGAAAATCGAAAAGGACCTGCCGCAACTTTTGCAACGGTGC
CGCAACGTGCTGAGCCGCGAACCGCGCTTCATCCTGTTCACCACGCACTCGCCGGGTTTC
TCCGCGCTCACGCTCAAGAACATGATGTTGAATTATCTCGTGGAGCCGAACCGGGGACAG
TTCGACGCGGGCGAGATGTACCTGCATAACGAAGAGCAGGGCTACCACATCCCGAGCGGA
TTCTACAGCCTGTGGTGGCGGGACTGAGCCCGCCCCACACCCGGCTTCATTTCATTGGCT
TTACACAGCGGAAGCCAACACCCGGATTGCGGAAGTCCGGCAGGAACGCCGCGCGGTTGG
AACTGCGCAGGAACCCTGCCGTGGTGTTCCATGCGCCGCCGCGCACCACCTTGTTGTCCA
GCGGACGCGGGCCTTTCGGGTTGTCCTTGGGGCTCGACCGGTAGTAGTTTTCGTCCATCC
AGTCGGCGGTCCATTCCGCGACGTTGCCCGCCATGTCGTGCAGGCCGTAGGAATTCGGTT
TGAACTGGCCGACCGGTGCGGTGGTGCGAAAGCCGTCGTCGATGGCCGCGACCCGGATGT
TGAGCTCGCAGGCCTTGTCGCAGAAGTTCGCTTCGTTGCCCTTCACCGTGTCGCCCCAGT
AAAAATGCGTCTGCGTGCCGCCGCGCGCGGCGTATTCCCATTCCGCTTCCGTCGGCAGGC
GCTTGCCCTGCTTCTCGCAATACTGGCTGGCTTCATTCCAGGTGATGCTCTCCACTGGCA
GGTTGGCGCCGATGTGATCTGAAGGATTCCGATCCATCACCGCCTGAAACCGGGCCTGCG
TCACCTCATACTTGTCCATCTGGAAGGAATCCACGCACACCTCGTGAACCGGCTGCTCGG
CGGGCGTTCCCTGCTTGCTTCCCATCTGGAAACACCCCCCTTTAATGGTCACCATTTCTC
CTTCACCGGAAGAACCTGCCTTTGCAATCATGGCTTTCTGGACCTGAGTCTTGAGCAGCG
CCACCTGCTGGTACACCGCACGCAGGACCCCTTTGTACTTGAGGGTCACCACCGACTGCG
GCACCAGCTCCATGCGGTTCTTTTCCTTGAAGAACAGGCGGTAGTGCGGAATGGGGTCAT
TGCCCTTGATGTCCACGTAATTACGCATATTGCTGTTGGTGCGTTGCGGGGGAAGCACGA
TTTCATCCACCAGTTCCGCTTCCTCTCCCTCCGACGATCCCTTGCGGTACACAACCACCG
TGCGGCCGCCGGAGATGGGCATGGCCAGCACCTTATTCACCAGTTGGAGCGCCTCGTCGT
ACTTCTTGAAAATGGTTTTGACCTGGGCCAGCGAGTGCATGACCCGCGGGTTGTCCGGGT
CCAGCTCAAGCGCCTGGGTATAGAGCTTTTCCGCCACCGGGTATTCTTTTTTGTCAAAGG
CCGCATCGCCCTCCCGGATCAACGCTTCCACGCTATCCGTGGAAGCCTGAGACACAATAG
GAAAACCCAGAAGCCACAGCGCGGCTCCAGCTAACATCAGACATCGCAAAAAGGAGAATG
AACAGTCTTTCCTGTTGAACCACATGGGAGGCTCCAAAGCTTGTGAATGGATATTCGGTT
TTTGAGTTCAGAGAAGTATATACCATCGCCATAACAGCGACAACCAAGACAGGGTAAAAA
ACAACCGCCAGATGGAACAAAACTCATTGATTCAGCTTGGATTATTTCTCCGGCGGGGAG
TCCGGGGTGGCGGGGGGAGGATTTTTTTTCAGACTTTTTTGCGCGCGTCCTGCCGGGCCC
GTTTTTTTTTCAACTCGTTCCAGTCGTCTTCCGGCTTTTTCTTTTTCTGAAAACGGTCGC
GCTTGGGAAAGTAATTGATTTCGTCGATCATAACAAAGGCCTCCGGGATTCCTTCCCGTT
TTAACCACGGTGCGTGGTACAATTTTCGGCTTGAATAACCATTGTGCCATGTCCACGGCA
CATCCACAAACCCTTTACCAGGCACTTCTCGCCATGCAATTTCTTCTGTTCGACGATTAC
GTCATTCACGCGGTGCAAAATCAGGACACCCAGGTGCTGGAGCGGTGCAACCGGCGCGAC
ATGCAGGCCTGGGTGATGGCTTCTTCCGTGCCGCTCATCCTGGAACGGCTGTCGGCCACC
GGCAAGGCGGATGAATCGCGAAAAGCCCTGGGCGATTTCCTCTCCGCCGTCACCCTGATG
CCCGTGACCGGGGAAGAATTGAAGTCCGGCCTGAAATCCGACGCCCCGGCCTATTCCCAC
GCGCTTGCGTTGGAACTCGCCGCACGTCACAAATTGCAGGGCATCGTCACCACGCAACCG
GCGGCGTTCCCAAAATCGGACATTCCCGTAGTCACGCCAGAACAACTGGATGGCGTTCTC
GCCCAGGCTCAGCAACCTGAACCGGCGGTGCCGCTCCTCAACATCCTCGCTACCTACCCG
CAGATCATGGAAGGCGCGGAGGCGGCATGGATGTCAGTCATCCGGTCGGGATATTTCATC
CTCGGCCCGCAGGTGGAACAACTGGAAAAGGAAATGGCGGCCTACTGCGGCGTGACCAAT
GCGGTGGGAGTGTCTTCAGGAACCGACGCTCTTCTGCTCGCGCTGATGACAGCCGATATC
GGCGAAGGCGACGAGGTCATCACCACTCCCTTCACCTTCTTCGCCACGGCGGGGTCGATC
TCCCGCACCGGTGCGAAACCGGTGTTCGTGGACATCGAGCCGGACTCGTTCAACATCGAT
CCGAAAAAAATCGAATCGGCGATCACGCCAAACACGCGCGCCATCATGCCGGTACACCTG
TACGGTCAGTGCGCGGACATGGATGCCATCAATGCCATCGCCCAAAAGCACAACCTGCTG
GTCTTCGAGGACGCGGCGCAAGCGAGCGGCGCGACGTATAAAGGAAAACAGGCCGGATCG
ATGGGCGACTTCGGTTGCTACAGCTTCTTCCCGACGAAGAACCTGGGCAGTTTCGGCGAC
GGCGGCATGGTGACGGTGCGCGATGCGGATTTGTTCGAAAAATGCAAGATCCTGCGCGTC
CACGGTGGCGCACCCAAGTACTACCACAAACTGATCGGCGGCAACTTCCGCATCGACGCC
CTGCAGGCGGCGGTGCTTCGAGCCAAACTTCCCTTCCTCGACACCTGGCTGGGATTCCGC
CGCGCCAACGCCCAGCGTTACACAAAACTGTTCACGGAAGCGGGGCTGGATTCGGTCATC
GGCCTCCCGCCGGAAGTGGTGCCGGGCCACACGTTCAACCAGTACTGCATCCGCGTGAAG
GACGGCAAACGCGACGCCCTGCGCGCAGCCCTGGCCGAAAAGAAAATCATGACGGAGATT
TACTACCCCGTGCCCCTGCACCTGCAGGAATGCTTCGCCGATCTCGGTCACAAGAAAGGC
GACTTCCCCGTCTCGGAACAGGCGGCCGACGAGGTGCTGGCGCTCCCCGCCGCCAACGAG
GTCACGGAGACCCAGCAGAAACACGTGGTCGCCACCATCCGCGCCTTCTTCAAATAGTCA
TAATATAAGGAATCAAACTCATTCGCCGGGGCGGTACCGCTGGGCGATGGGCAGGCGGCG
TCCACTGCCGAAGGCTTTGGACGTGACGCGCAGGCCCGGTGCGGCCTGCTTGCGTTTGTA
CTCATTGTTGTCCACCTTGCGGATGATCTCCCGCACCAACTCCGCGTCGAACCCTTTCTT
CACCAATTCCTGCAGCGACAGGTAGCCTTCTATGTACCCTTCGAGGATGGGGTCGAGGAC
CTCGTACGGCGGCAGGCTGTCCTGATCGGTCTGGTTGGGGCGCAGCTCCGCTGTCGGCGG
ACGCTCCAGAATGTTCGCCGGAATCACCTCGCGGTTGCGGTTGATCCACCGCGCCAGTTG
ATACACCTTCATCTTGGGCACATCTGAGATCACAGCAAGCCCTCCCGCCATATCGCCGTA
CAACGTGCAGTAACCGACCGCCATCTCGCTTTTATTGCCGGTGGAAAGCACCATGCTTCC
CGTGCGGTTCGACACGGCCATCAGGATGTTGCCGCGAATGCGCGCCTGGATGTTCTCTTC
CGTGACGTCCTCCGGACCTTCTCCCAACAACGGCGCGAGGATATTCTTGTAGGTGTCGAA
CAATTCGCGGATCGGCACCACCGAATACGCGATGCCAAGGTTGGCCGCCAGTTGTTCGGC
GTCGGTCACACTCACCGGGGCGGTGTAATGCGACGGCATGCTCACGCCCTGAACGTTGTC
CGCACCCAGCGCGTGCACGGCCAGCACGGCGACCACGGCGGAGTCGATGCCGCCAGACAG
ACCGATCACCGCTTTCGCGTAGCCGCACTTGTTCAGGTAATCGCGCACGCCGAGCACCAG
CGCGTGGAACATCTCTTCCTCTTCCGACTCGTACGCCGGATGCACCGTGCCTTCGCCCGT
CTTCCAATCCACCGTGACCAGGTCCTCCTCAAAACCCTTGGCCTGCGCGAGGACGTTGCC
CCTGTTGTCGAGGGCGAAGCTGTGTCCGTCGAACACCAGGTCGTCGTTGCCGCCGACCTG
GTTGACCAGCACCAGCGGCACACCGGTTTCCTTCACAATGTGCCGGGCGAGTTCCCGCCG
CGTGTGCCAGCGCCTGGTGCGGTAAGGCGATGCGGAAATGTTGATCAACGCCTGCATGCC
CGCATCGGCCAGCTCCTGCACCGGGTTGCGGTGGTAGGGGCCGTGATCGTAGAAGCCCGC
GTAGTTCCACATGTCTTCGCACACGGTGATGCCAACCTTCGTACCGTTCCAGTCGAGAAG
CTGAACGCACTCGCCGCGCGAGAAGTACCGCGACTCGTCGAACACGTCGTAGTCGGGAAG
CAACAGCTTGTCGGTACGCAAAAGTGTTTTTCCATTCTGAAACACCGTGGCGGTGTTGGT
CAGGCGTTTACCGACGGCGCCGTTGTTCTCGCCGACGTGACCCAGCACTACGGCAGGTCC
GGTGAGCGTCTGCACCAGCGCGTCCAGCGCACGCCGGTTCTGGATGAGGAAATCGGTTTT
GTTGAGCAGGTCCTTAGGCGGGTAGCCGGAGAGCACCAGCTCGGAGAACACCACCATCTC
CGCTCCTGTTTCCTTCGCCCGTTCGTGCGCCTGGCGGATATTGCGCACGTTTCCCTCGAG
GTCGCCAATGGTGGGATTGATTTGCGCCAGCGCGATTTTCAAAAAAGCTTTCCTTATATA
GGGGGAGGCCCAGCCATGTCCGGCCTGCCTGATTCAGACCATATATAGCTTTGTTTATCA
TAACTTGCCCCGTGGTACAATGTGACCGGGAATTCCGGGTTTTGGCTTCACAAATCTAAT
GTAGAAACCAATATTTTCCGAAAAGAAACATATCGGGTGCACTCACTGGGAATTTCATGA
AAACCTACCTCATCACCGGCGGCGCGGGCTTCATCGGCGGCAACTTCGTGCTGGGATTGC
TGCGCCGCGACGACGTGAAGGTGGTCAACCTCGACGCGCTGACCTACGCCGGCAACCTGG
ACACGCTGGTGGAAGTGATGGACCATCCCCGCCATGTATTCGTTCACGGCGACATCCGCG
ACCGCGCGCTCCTCAATCAACTGTTCGCCGAGCATCGGCCGCAGGCCGTGGTGAACTTTG
CCGCCGAGTCACACGTGGACCGCTCCATCGACGCCCCCGGCGATTTCATCCAGACCAACG
TCGTCGGCGCCTTCGAACTGCTGGAGGCGGCGCGTGGCTATTGGAACGCACTGTCCGCAC
CGAATCAGAACGCATTCCGCTTTCTGCACGTCTCCACCGACGAGGTGTACGGATCGCTCG
GCCCGACAGGTGCGTTCACCGAAACCACGCCCTACACGCCGAACTCGCCCTACTCGGCAT
CCAAGGCGGCGGCGGACCACCTGGTGCGCGCATACTGCCATACCTACAACCTGCCGACGC
TCACCACCAATTGTTCGAACAACTACGGCCCGTACCAGTTTCCAGAAAAACTGATCCCGC
TCGCCATGCAGAAAGCTTTGCGAGGCGAACCAATCCCCGTGTACGGCGACGGCAAACAGG
TGCGCGACTGGCTGTACGTGGAGGATCATTGCAAGGCAGTGGAGTGCGTCCTGCAAAAAG
GCAAACCCGGCGAGGTGTACAACATCGGCGGCCAAGGCGAAAAAACAAATCTCGAAGTGG
TGCAGACGCTCTGCCGTCTGCTGGACGATATGGTTCCCGGTTCACCGCACACACCACACG
CGAAGCTCATTACCTTCGTCGAAGACCGGCCGGGTCACGACCGGCGTTACGCCATCGATC
CCACGAAGGTTCAAACCGAACTCGGCTGGAAGCCGGACGAGAGTTTCGATTCCGGCCTGC
GCAAAACCGTGCAGTGGTACCTGGACCACACCGAATGGGTCGAACGCGTGACCAGCGGTG
CTTATCGCGGCGAACGGCTCGGACTCTCCAAATCCTGAGGTTCAAAAGATGATCACCAAA
GGCATCATCCTGGCGGGCGGAACGGGATCCCGGCTGTATCCCCTGACCCTCGCAGTCAGC
AAACAACTGCTTCCGCTCTACGACAAGCCGATGATCTATTACCCGCTGTCCACCCTCATG
CTGGCGGGCATCCGCGACATCCTCGTCATCACCACGCCGCACGACCAGCCCCAGTTTCAG
AATCTCCTGAAAGACGGCAGTCAGTGGGGACTCAATCTCCAATACGCGGTGCAACCGGAA
CCGAAAGGACTGGCGCAGGCGTTCGTCATCGGCAAGGATTTCATCGGCAAAGACGGATGC
AGTCTCATCCTCGGCGATAATTTTTATTACGGACATGGTTTCAGCGAGACCGTACGGCAG
GCCGCAAGGCAGAAAACCGGGGCGACCATATTCGGCTATTGGGTTCGCAACCCGCAGGAT
TACGGCGTCGTGGAATTCGACCCAGACGGTTGTGCGGTGAGCCTGGAGGAAAAGCCGAAC
CAGCCGCGCTCGAATTACGCCGTCACCGGCCTTTATTTTTACGACAACGAAGTGGTGAAC
ATTGCCCAGAACCTCAAACCCTCGGCGCGCGGCGAGTTGGAGATCACCGATATCAACAAA
CATTACCTAAAACGGCAGGCGCTTCAGGTACAGATCATGGGACGCGGTTTCGCGTGGCTC
GACACGGGTTCGCACGACGCTCTCCTCGAAGCCAACACGTTTGTCGAGACCATCGAACGG
CGGCAGGGATTGAAAATCGCCTGTCCGGAAGAAATCGCCTACAAAATGAAATACATTGAC
AAAAGACAACTGGAGACTCTGGCCCGGCAATACAACAACAATGATTACGGAAAATACCTG
TTCAACCTTCTCGATGAAAGCAATCTTCCCATATACGTAGACGGTCTGTCCCCTGTTGAT
CCCTTGATGCCATGACTGCTTCCAGCGCAAATCTCCCGCGACGCATTCTCTTGACCGGGA
AAACCGGGCAGATCGGACGCGAGTTGTGGTCCTTTCTGGATACCTTCGGTGACGTGCGTG
CCCCTTCTTCCGCGGAACTCGACCTCGCCTTTCCCGATGCCTTGAAGCAATACCTGACGG
AGTGGCGGCCGCACCTCATCGTCAACGCCGCCGCCTACACGCAGGTGGACCGTGCCGAGG
AGGAGCGCGACCGCGCCATGGCCATCAACGGCACTGGGCCGAAAGTCATGGCCGAATGCG
CGGCCGAACTGGGCGCAGCGATGGTGCACTTCTCCACCGACTACGTGTTCGACGGAAGCA
AACACGGTTTTTACAAGGAAGCCGACGAACCCAATCCCAAAAACGTATACGGCATCACCA
AGGCCGCGGGCGACGCCGCCATCCAGAAGGCTGGCATCCCGCATTTGATTTTCCGCACCA
GCTGGGTGTACGGTCTCAATGGCCGCAATTTTCTTCTGACCATGCAGCGCCTCGCCCGCG
AGACGGATGAAATCCGCGTCGTGAACGACCAGGTGGGCTCCCCCACATGGAGCCGCCTGA
TCGCGCAAACCACCGCAAACATCCTCGGCCATGTGTTGAGTGACCGCGAGGCGGAAGACA
TGAGCGGAATCGAAAAGGCTTCCGGCATTTACAATCTCACCTGCACCGGCTGGACAAGCT
GGTACGGTTTTGCCAAAGCCATCTTCGACATTCTTCCCGAGGACGAGCGGCCGCGGCTGA
GGCCCATCCCGACCAGCGACTACCCCACCCCCGCCCCGCGCCCGGCCAATTCCGTGCTGT
CCGTCGAAAAACTGCGCCAGCAGTTCGGCATCACCCTGCCCGACTGGCAGGGTGCGCTGA
CCTTTTGCCTGAACAACCAGACCACGCCCGACCCCGCCGCCTGAGCTGCCACTTCAAGAA
TCATTTGTCAGATGGCCGATCCGCCGTTAACCTGTTTTTATGGAATATCAAACCCGTACA
CCCGCAACCGCATAAAGAAATATGGCGCGCATCCTTGTGTTCACCGCCACCTACAACGAG
GCGGACAACATTGAAGAGTTGATCAAGAGCATTCACCGCTACGTCACCGATGCCGAAATC
CTGGTGGTGGACGACGCCTCGCCCGACGGCACCGGCGACCTGCTGGACCGGATCGCTGAA
CGCGAGAAAGGCCTGCACATCGTACATCGTCCGGGAAAGCTCGGTCTCGGTACGGCGCAC
TTGTTCGCCATGCAGTTTGCGATCCAGCATAATTACGACATCCTCATCACGATGGACGCC
GACTTCTCGCATAATCCGCAATACCTGCCGACGCTGTTGAAGCTGATGGAGGAAAACGAC
TTCGTCATTGGTTCGCGTTACATGCCGGGCGGCCGGTGCGATTACGGGTTCGTGCGCACC
TTTGTAAGCAGAACCGCCAACACGCTGGTGCGCCTGCTTCTCAACATTCCCACGCACGAA
ACCACCACCTCTTACCGCGGTTTTCATGTGACCCTGCTGAAACGCATGAACCTGAATTCA
CTGCGATCCGAAGGCTATTCGTTCTTCATGGAAACGATATTCCTCGTCCACCGGGCAACC
AAAAAATGACGGAGTTCCCAATTCATTTCGAAGACCGGCGGGCGGGTCAATCCAAGATTT
CGAAACGAGAAATCCTGAAAGCCATGTTGAACCTGCTGCGGGTGGCATTCCGCCGGTGTT
TCGTTCTGCCGTGGTCCGGGAAATACCGCCAGATCGTGAATCCCCTTGCCGCCGCCGAGT
GCAAGCATTGCCAGTCACTCCACTCCATGGAACTGGCACGGAATGACACCCTCACCCGGC
GAAAATGTCTGCACTGCGGGTACCAGTTTGACCAAAAGCTGGAGGCGGCATGAAGACGGC
GTTCATCACCGGCATTTCCGGCCAGGATGGCAGCTATCTAGCGGAGTACCTGCTGGATAG
AGGTTATGCTGTGCAGGGACTGGTACGCCCCGGCCCAGCGGAAGAAGTAGAACCGTCATT
GTGGCGATTGCACGCCGTGCGAAACCGCATCACCCTGCACGCCTCCCCCCTTCTCAACAC
GCAGGCTTTGACCGAAATTTTGAGGGAAGTGAATCCCGATGAGTGTTATCACCTCGCCGC
GCAGAGTTTCGCCGGAGACTCACCGCATTCGGAAATGGAAACCATCCAGACCAACGTGGA
TGGGACGCACAGCGTATTGCTCGCCATCCGCAATGCCGCACCCCATTGCCGCGTTTTTTT
CGCCGGGTCGGCGCAGATGTTCGGCGATGCGCCGCACTCGCCGCAGACGGAGGCGACCCC
GTTTCGCCCCATCAATCTTTACGGCGTCTCCAAGGTCGCGGCATACGACCTGGTGAAGTA
TTACATGCGGCATCACAACCTCTTCGTCAGCACCGGGTTGCTGTACAACCACGAATCGCC
GCGTCGCAGTTTCGAGTTCGTGACCCGCAAGATCACCGCTTCCGCGGCGCGCATCAAGCT
CGGTTTGCAGAAGGAGCTCCGCCTGGGAAACCTGGACAGCGTGCGAGACTGGGGCTACGC
TGGCGACTATGTTGTCGCCATGCACGCCGCACTCAATGTGGATGCGCCAGATGATTATGT
CATCGCGACCGGCGAGACCCACCGCATCCGCGATTTCCTCGAACGCGTGTTTGCCGAGCT
GGAACTGGAAGTCGAGCCCTACGTCGTACAGGATGAAGAGTTTTTCCGCCCCACTGAAAA
AGTTCCTCTGGTTGGCAACGCCGCGCTTGCGCGCGAGCGGTTGGGTTGGGAACCGAAGAT
GCCGTTCGAGGACTGGGTGCGGCAGATGGTGTGGGCGGACATGGACTACTTTCAGAAGCT
GGCGGCAGGCGGAAAACTCTCCGAAAAATAAAATTCGCCTTTATACTGAAATCATCAAAA
ATATTTGGAATGAGACCATGAAACAGGCCCTCATCACCGGCATCACGGGACAGGACGGCA
GTTACCTGGCAGAGTTCCTGCTGGAAAAGGGTTACCACGTGCACGGCATCGTGCGCCGCT
CCAGCACGTTCAACCGCGGGCGCATCGAACACCTGCGGGAAGGGCGGATCGGTGCAGGTA
AACTGTCATTGCATTATGCCGACCTAACCGACTCCTCCAGCCTGAACAAGCTGATGGTGC
AGATCCGCCCGGACGAGGTTTACAATCTGGCCGCACAGAGCCACGTCGGTATCAGTTTCC
AGATGCCGGAATATACAAGTGAAGTGGTGGGAATCGGCGCCATGCGCCTTCTCGACGCCA
TTCACGGCACCGGACAAACCGACCGGGTCCGCTTTTACCAGGCCTCGACCAGCGAGCTCT
ACGGCCACGCACTGGAGACGCCGCAGACGGAGTCCACTCCCTTTTACCCGCGCAGTCCCT
ACGGATGCGCCAAGCTGTACGCACACTGGATCACCGTCAACTACCGCGAAGCCTACGGCA
TGTACGCGTGTTGCGGCATCCTGTTCAACCACGAATCCCCGCGGCGCGGCGAGAACTTCG
TGACACGCAAGATCACGTTGTCCCTGGCGCAGATGCTGGCGGGCAAACTGGACGTGTTGT
CGCTCGGCAACCTGGACGCGAAACGCGACTGGGGGTTTGCAGGCGATTACGTGGAAGGCA
TGTGGAGGATGCTCCAGCAGGACAAGCCGGACGACTACATCCTTGCCACCGGGCAACAAC
ACAGCGTGCGCGATTTCGTGGAAACGGCGTTCGCGCACTGTGGCATGGAGCTGAAATGGG
AGGGAGAGGGAACGGAAGAAGTCGGGCTCGACAAAGCAAGCGGCCGGGTGAAGGTAAAAA
TCGATCCCAAATTTTACCGCCCCGCGGAAGTGCACTCCCTGATCGGTGACGCCACCAAGG
CCAAAACCCGGCTGGGATGGAAAACCAATACTCCGTTCGAGCAGTTGGTGCGGGATATGG
TGGAAAGCGATCTCGCTCACTACGGCTTGAAGCGGGCGGATATTCTCAGCCCCACCAAGG
CGTGATCCGCATCACCCCAGCCAAGCCCGTTCCACTTTCACCAGAATGCGATTGACCCCG
GCGCGGCCGAGTACCCAACCGGCAACCACCCCCAGCACGTTCGCGCCCATGTCCCAGAGA
TCAAACATGCGGTAACCGATCATCCCCTGCACCACCTCAAGAGCCAAGCCCAACTTGATG
AACATTCGCATCCAGAACCCGTAGCGGTCCGGCGGATTGATCTGCACGAACCACAGCATC
AGGACAAAATAAGCGGCGAAGTGAAGGAACTTGTCGAGCCAGTCGATACCGAGGTCCGGC
AGCTCCGGTGCGGGTATCAACGATACGACCACGATCAGGCCGATTTGCAGATAGCCCAGT
CCCCACCAAAGGCGTGATCGTTGCAACGGTTCCATGAAACGGAAACCTCAAGCAGATTGC
ATGAAGTGGAACCCGGACAGCAAATCGGGCCAACCGGCCCACCGGGGCCCGGAACCACGG
GGTTTTGGGGTCGCACCCTTCCCATTGCCCAATTTAACTCAAATCCCATTACAGGAACAG
GCCTTAATCCGAATAGACAGCGCTTTCTTTAAGACGCCAAACTCAACTCTTTTTAATCAA
TCCTTTTGGCATGGTTTTAATCAGAAACCCCTTAAAAATAAGGGATTGCTCCCTTTTTTT
GGTTGGCTTCATACTAAAACCTGTTAAACTTTAAAAACACTCAACAATTCTAACGGATGG
GATTTCTATGACCCCCAGTGTGCCTGCGTTCCGGGCCGCAGAGGAAAAGAAACTTTTCCT
CAAGCGCATTGATTTGATGACCTTCTTTTCGGAGGACACCCTCGATGAGCTGGCCGCCGA
TTGCAGTGAGATTGTGCTGGACGCCAACACCGTCCTGTTTGAAAAGGGCGACACGGGAAA
GTCCATGTACATCCTGCTCGAAGGCGAGGTGTTGATCTATATCGAGAAAAAAAACCTCGC
CACGCTGAAACCCGGGGCGTATTTCGGCGAGATGTCGCTGATCGAATCCCAGCCACGCAC
GGCCAGCGCCAAAACGCTGGTGCCTTCCACCCTGATCGAAATCAATGAAGAGTTGTTCGA
ACGCTACTTTGCCAACCAGCCTCGCGCGCTGATGGCGATGATGCGGAACCTGTCCGCGCG
CTCGCGGAAAATTTCCTCGGACCTGGCGGCGTCCTTGCCGTCGATGGACGAGGAATCCGG
CGTGGATCCCATCGCATTCATGAACGACACTTATCTGGATGTGCTGCTGTTCGATCTGGA
AACGTTCAAATTCACCCAGGCCAATGCCCCCGCCTGCCGGGAGGTGGGTTACTCACCTGA
AGATCTTTTCAAAATGCATTTTCTCGATCTGGCCATCAGCCTGGACCAGGAAGACATCGA
CCGTCTGTTCGAGCCGCTCATCCAGAACATCCGCCCGATGACGGTCTTCGAAGCCGTGTA
TCGCAGGAAAAACGGGTCCACCTATCCGGTGGAGTGCCGCTGCCAGCTGGTGAAGAATCT
CGGCACCCATCCGCAGGTGATGGTGTGGTCGCAGGACATCACCGAGCGCAAGCAACTGGA
GGAACAAATCCGGCAGATGGCCTACTACGACCCCCTGACGGGCCTGTCGAACCGCAACCT
GTTGAATGACCGGCTGGAGGTGGCCCTGACCGCGGCGTCCGTAGCGAATGAAAAGGTAGG
GATCCTGTTTCTCGACCTGGATCATTTTCAAAACCATCAACGACACACTGGGTCACGACC
TGGGGGACCTGCTTCTCAAGCAGGTGGCGGACCGGCTGAAAAAGGTGGTGCGGCAGGAAG
ACACGGTGGCCCGCATGGGGGGGGACGAGTTCGTCATCGTGGTGCCCAACCTCACAAAAG
AAGATGAAATTGTCGACCGCGCACAGAAGGTGCTTGAAGTCCTCGCGCCCATTTACCGTA
TCCAGAACCACGAGTTGTACATCACATGCAGTATCGGCATCTCCGTGTTTCCGGATGACG
GGCAGGAGATCGACACCCTTCTCAAGCACTCCGACCTCGCCATGTACCGCGCCAAGGAAC
GCGGGCGCAACACGTTCCAGTTCTTCGCGCAGTCCATGAACACCCTCGCCGTCGAACGCA
TGGTCATCGAGAAAAACATGCGCAAGGCGATGGGCGGCACGGAGTTCCAACTGTATTATC
AGCCCAAGGTCTGCCTGCGCTCCGGCAAGGTGGTGGGTATGGAAGCGCTGTTGAGATGGG
ATAATCCTGAGCTCGGCTTCGTCAACCCGCAAAAAAGCATCCCCATCGCGGAGGAGACAC
GGCTCATCATTCAGATCGGTCACTGGATCATCGAAAGCGCCTGCCAGCAGATCAAGCGGT
TGGAAAAGATCAACCCGGATATCAATATCGCCGTCAACCTGTCGGTCATCCAGTTCAACT
CGCCGGACCTCGTTTCCGAGATCAAGGGCGTCATCCGCGACACCGGCATCGACCCGCAGA
AGCTCCAGGTGGAGGTGACGGAGTCGATCCTCATTCAGGACAGCACGCTGGCCATCAACA
TCCTGAAGAATCTCAACGATCTCGGCATCAAAATCTGCATCGACGATTTCGGCACCGGTT
ACTCGTCATTGAGCTACCTCAAAAACATGCCGATCGATTACCTCAAGGTCGATCAATCCT
TCATCCGCGATCTGACCGATCCCACAAACGAGGCCATCACACGGGCGGTGGTCGCGCTGG
CACAAAGCCTGGGAATGAAAACCATTGCGGAAGGCGTGGAAACAATAGAACAGAAAAGTT
TTCTTGAGACGATCGACTGCGATGAAGGGCAGGGTTACCTGTTCAGCAAACCGCTGGAAG
CCCACCGGGCGGAAGAATTGTTGCTGAAGGGATTGCAGGTCACTTGAAGCGGGAAGTCAA
CTGCTTGATGACTTTGTCCCAATCCGTACTGTCAGCCTCGCTACCGGTAATGGGACCCAT
GTGCTGAAACTTTTCGCGCTCATCCCCGGTCAACTCCAGATCCTCCTCGAACAACGCCAC
ATCCTCCTCCTGCAACATTTCTTCGGCGTCGTCCATTTCCAGAAGGGACTCGAATTCTTC
CTGTGACAGGGTTTCGTGGTTGACCGATTCCATTTCCTCTTTTCGGTGGCGGGCTCCTTC
GTGCAGGGCATCCAGGTACTCCCGCCGCACGTTGTAATGCGCGAAGCGATAAGTACTGAT
TTCACTCGCCTGTACGAAGTCTTCCGAAGCGAGGCGGAACTGCTTTTCGCGCAGGTAAAT
CCGGCCGCGATACACGCGTGCCAGGAAATGGTCCGGTTTGAGGCTGAGGACCATGTTCAG
GTTCATCAGGCCCCCGGCCAGGTTGTGCCGTTCCAGGTTCTTGATGGCCTGCTCGAAGTG
CCGGCGGACCTGCGGGCGCAGGTTTTCCATCAGGATGCAGATCGGCTCCACCACCGGAAA
CACCCACCTTCCCAGGTGAAACCGAACGGCTCTCACGAATTCCAGGGTCCTTTCCATGTG
CGACCTCTGCGGACCCTCTGCCTTCCAGAGTCCGGGGGACATACGGGCATTGTCTGCCCT
CAAATTTTTCTCAAACGGATACTCAATCATAACCAAATTCCCCCATACCGTCAAACACAA
AGCCCGTTCGCGGTTCTCCGTGAAAACCCCGTGCAAATACCAATAATTAAAGGTCTTATC
CGAAACGCGTCAAAGCGCCCGGAAGCCCGCTGGCAAACGCCTTTCTTGACCTCTTGAGTG
TAAGTCTTTATCGTTAACTTTTTTCAATACTTGAGCCTCAGGCCGCAGGCTTTTACAGGC
CCCGGCGGAGGGCTCCTTCAACCGGAGGAAACGAGCGCATGGCCCGATTCATCGACAAAC
CCACCCTGGTGGAAGCCGCCGGCACCAAGCCGAAAGTCATCAAGGAATACATCGGCAACG
TCAATTCGAAGACATCGGATGTGAGCATCGCCTACATGACCAGTCCCGAGGGCTGGGAAG
AGCCGGGGCAGACGCCGGAGTTCGACGAATACACCCTCGTCCTGCAGGGCATGCTGAAGG
TGGAAACCAAAGAAGAGACATTTGAGGTGAGCGCAGGCCAGGCGGTCATCACCCCGAAAG
GCGAATGGGTGCGTTACAGCACGCCGCGTTCCGGCGGAGCCCAGTACATCGCCGTGTGCC
TTCCCGCATTTTCTCCGGACACCGTACACCGCGACGAGTGAGGATTTATCTGCCTGCCTT
GCGATTCCGGCGGAGAAGGCGGTTCCCACACAAAATAAAAAAGGGCGGGGCGAAACGCCC
CACCCTCTTTCGTATCTGAGTCCGGTTCCAGCACTCAACGCTTTTTGGAAAACGCATCCG
AAGCCTGATCGAAGGCTTTGCCCAGCCGCGAGGTGGCGTCGGAGAAACCGTCGGTGATGT
CTCCCCACGCGTCCTTGGAACTGCGTTTCATCTCACCCAGCCACTTCTGCACCTCGTCGC
GTTCGCGTTTCAGCGCCTTCAGCTTTTCATTCAATTCCTTTTTCGCCTCGGCGCTCATCG
ATCCCATTTTGCGGTCCGCTTTGTTCTGCAGGGCGTCGATGCGGCGGTCGAGATAATCGA
GATTGCTCTCCACCTCAGCGACCGCTTCGTCTTTCTCCTGTGCGGAGTAGTTTTTGATCG
ACTCCGTCAGCGCGTCGAACCTTTTGCCGATGTCCTCGGTGGTGGTTTTGTCTTTCGCTT
TGGACTCAGCAAGCGAGGGCGCGGCGACACCCAGCGCAAGAAACAGAACGGAGAGAATGG
CTATATAGGAAATGCGGGTTGCAAACAGCTTGGACATGAATTGCTCCTTTCTCTTTTACG
GGTTCCGCGTTGCACGAGACAGAACCCTCGATTCAAAAGAAGTCCCCTTCGATATTAAGA
ATCGCTCTTTATATTGAGACAGGAGAAAAACGGAATCGATTCATTATCCGGCGCATAAAA
ATCGGGCACTGCCTGTAAGTGGGGAGCTGGGAGGGGTTTTTAAGATGAACGAAAAAATAA
GAGGAGGGAGAAAACTTGGCGTCCCCAGGGGGATTCGAACCCCCGTCGCCGGCGTGAAAG
GCCGGTGTCCTGGGCCTGGCTAGACGATGGGGACGCCCTGTTTATTCTTTGTGGACAAAA
AGTGAGCCGCGAAGGGCTCGAACCTTCGACCCACGGCTTAAAAGGCCGTTGCTCTACCAA
CTGAGCTAGCGGCTCCCGTTCACAAAGCGTTAAGATGTATCAAATGCATTGTATCATGTC
AATTGATTTTATTAGGCTTGATTTTGAACGGGGGCCTACATACAATTACTTCCTTTATTC
ATCCCCCTTTATCAGGCAGGCAAGACGTGGAAAAATCGGAACAAATCTGGATGGACGGCA
GGCTGGTCCCGTGGGCGGAGGCCAATGTTCACGTCCTCACGCACACGCTCCACTACGGCT
ATGGCGTCTTCGAAGGCATCCGCTGTTACCGTTCGGGCAAAAAAAATCCGCCATCTTCCG
TCTGCCGGAACACGTGAAACGGCTGTTTGACGGCGCGAAAATCCTCGGCATCGAAATCCC
GTACAGCGAGAAACAGATCACGCAGGCCATTGTCCAGACGGTACAGGCCAACAAGCTCGA
GGAATGCTACATCCGCCCCATCGTCTTTCTGGGCGACAACAAGATGGGATTGAACCCGAC
CGGCGTTCACGTTCGCGTCGCCATCGCCGCCTGGCCGTGGGGCACGTACCTGGGCGACGA
CGGCCTGGAAAAGGGGATCCGCGTCCGCGTTTCGTCGTTCAACCGCCACCACGTCAATGT
CACCATGACCAAGGCCAAGGCCTGCGGCTACTACATCAATTCCATCTTCGCCAAGGCGGA
GGCGGTGCGCGACGGTTACGACGAAGCCATCATGCTGGACACCAACGGGTATGTCACCGA
AGGTTCCGGCGAGAACATCTTCCTCTACCACAAAGGCACGCTGATGACGCCGCCGCTATC
GACGGGCATCCTCGACGGCATCACGCGCAACGCCGTGGTGCAGATCGCGAAACATCTCAA
GATCCCCCTGGAGGAGGCCGTCCTCACCCGCGACGAGTTGTACATTGCCGACGAAATCTT
CCTCACCGGCACCGCGGCGGAGATCACCCCGGTGCGCGAGGTGGACAACCGCACCATCGG
CGACGGCAAACGCGGCAAGATCACCCACCAGATCCAGGACCTGTTCTTCCAGATCGTCGG
CGGCAAGCAGGCCAAGTTCCAACACTGGCTCACCGAAGTCTAGCTCACCACGTGAGCAGG
GAACTGGGTACTGCTCTCCCGGCGAATCGAGGGTCCCCGGGCCCAATTCCAGAGCCACTC
CATTGCTTCCGGTGTATGCCCAGTGAGCGCACGGTGGTCCATGGACCCCATTCTGAATCC
ACGACATTGCCCCCGGGCTCAACCCGGACCGAAATCGACGAAAAAATCACGGACGAAAAC
CCATTAAACAAATTGGATTTACCGGAAAAATGCATTAAAATGCGGCATACAACTTGCCAA
GCGCAAACGGGCATCTTATTCCTGAACAGGTTTTGCCGCCACGGCGGCGGGGAGGCGGCC
TCCCCCATCCGGTCAGGCTTAGATCCCATATATTTCAAGGAGTTAGGATAAATGCCCATT
TACGAATACGAATGTGAATCCTGTGGCACCACGTTTGAGTTGATGCAGTCCATAAACGCC
AAGGCACCCAAACAGTGCGAGACGCCGAAATGCCAAGGCAAGCCCCGGCGCAAAATTTCC
GCTTCGGGCTTCATTTTGAAAGGCAGTGGCTGGTACGCAACAGACTACCCGTCCGAATCC
CGCAAAAAGGGTTGGGAAGCGGAAAGCAAACAGGGGAATGGAAACGGCGCGGCGGCTCCG
TCCGGCGAAAGCTGTTCGAGTCCCGGTTGCTCCAACCCGGCCACCACCACCGCGCCCAAA
CCCAAGTCCAACCCGATCGCGGAAGCCAATAAAAATCCGTACTCCGGGAGCAAGAAAAAA
GCTAAAAAGTCCGGGGCCAAATCCACAAACTGAGGTCCCGCGTTTTTATGGGGGAAGCAA
ACCCTGTTTTTAAAAACATCATCGCGTCCATCGTCGACGGCATCATCCTGATATCCCGGG
AGGGAACCATCCTCCACGCCAACCTGGCCACGGAGGAGATGTTCCAGCAATCCCGGGATC
ATTTTTTGAACCGGCCGGCGGGCGACCTGTTTCCCGGCCAGCCGGAATTGCAGAACAAGA
TTGAAGACACCCTGCAAAACGGGGTGGCCTATCACCAGATTGAAGGACAAGGTCACCGAC
GCGCCCATTCCACGACGTTTCCCGTGAGCATCACCGTATCGCCTTACATCAACGACCAGA
ACCAGCCGGAAGGGGCGGTGCTGTACGTTCGCGACTGCACGCTGGCCCAGGAACTGGAGG
AGATCAGCCGCCCCTTCGACGCCATCTCCCACCTGGGCACGTTGTCGCTCGGCATGGCGC
ACGAAATCAAGAACCCGCTCGTGTCCATTTCGGGTTCCGCACAGTTGCTCCGCAGAAAGC
TACCGGAAGAACACCACAAGTTTCTCGACGTGGTCATCAAGGAATCGGAGCGCATCAACC
GCATGATCGACCGCATGCTGAATTTCGCGCGCCCCCTGGACCTCGATCTCGAGACCATCA
ACATCCACCAGATTCTGGAAGAAATCCTCCTGCTGGAAAAGCAGTCGCATGAAGCGGCCA
TCCAGTTCGAGTCCGTCTACGATCCCAGCCTGCCACAGATAGAAGGCGACGGCGACCGGT
TGAAGCAGGTGTTCCTGAACCTCATCCAGAATGCCATCGAAGCCATGCCGGACGGCGGCA
CATTGAAAGTCCTGACGCGTTATCACACGGATTATGCCGTGCGCTCCCAGGTTCACCCCG
ACCGGCGGAAGACCATCCTGGTCGAGATCGTGGACACGGGTCTGGGGATCACGCCTGAAA
ACATGAAGCACCTGTTCACGCCCTTTCACACCACCAAAAGTCAGGGAAACGGGTTGGGGC
TTCCGCTTTCCCTCAAGATTGTCGAAAACCACCACGGTAAGATAAAAGTCATTTCCCAAC
CCGGTTCCGGCACCCGGGTGCAGGTGTACCTGCCGGTCAAACAGGAGAATGCATGAACGG
TTCGAAAGACATTCTGATCGTGGACGACGAGGAGAACATCCGCTGGCTGTTCACCCAGGC
GCTGGAGGATTCGCCTTACAGAGTGGACACGGCCTGCAGTGGCGAGGAAGCACTGCAAAA
GATCCGCAGCCAGTCCTACTTCATGGTGTTCACCGACATCTTCATGGAGGGCATCAGTGG
CCTCGAACTTTTACAGAAAGTGCGGGACACGGATCACCGCCCGCACATCGTCGTCATGAC
GGCGCAGGACACGATGAACAACACCATCGAGGCCATGCGCCACGGAGCGTACGATTACAT
CAGCAAACCGTTTGACTTCGACGAGATATTCAAACTCATCGACCGGGTGGAAAAAAGCCG
CGGGGTCGAGGCGCCGGAACCGAGGGCAGAGCAAAAACAGGATGACTTTTCGCTGGAAGC
CATCATTGGCAAGAACCGGCGCATGCAGGATATCTTCAAGGTCATCGGCAAGGCCGCATC
CACCCAGTTTCCCGTGCTCATCACCGGCGAGAGCGGCACCGGCAAGGAACTTGTCGCACG
CGCCCTGCATCACTATTCCGACCGTTCGCACAAGCCGTTCATCTTCATAAACTGCGCTGC
CATCTCCCGCGAATTGCTGGAAAGCGAACTGTTCGGCCATGAAAAAGGATCGTTCACCGG
CGCGGTGGAATCCAAAAAGGGAAAATTCGAACTCGCCGACGGCGGTACGCTGATGCTCGA
CGAAATCGGCGATATGGAACTGCCGCTTCAGGCAAAAATCCTGCGGGTCCTGCAGAACAA
CGAATTTTACCGTGTCGGCGGTAAGGACTCGATCCGGGTGGATGTGCGCATCATCGCCGC
CACCAACCAGCGCCTTCCCGACCTCATGAAAGCCGACCGGTTCCGGGAAGACCTGTACCA
CCGCCTGAACGTCATCAACATCCACCTGCCCCCGCTGCGCGACCGCGCGGAGGACATTCC
CCTGCTTGCCGAATTCTTCCTGAAAAAATACGGCAAGGTATCGACGCAGGACCGCATTTA
CCTCGCGCCGGAGACGGCGGAGCTTCTTATGCTCTACCCGTGGCCGGGCAACATCCGCGA
ACTGGAAAACATCATAAAGCGCTGCCTGGTGCTGGTGAACCGGGGCCCGGTGTTGCCGGA
ACATCTGCCCGACCCGCTCCTCACAGAAGCACGCCAAACGCCGAAGTCCAGTAAATCATG
GGAAACGCACCTGGACAACGTGGTGCGCGACTTCCTCGCCAAAAACCAGGAAAACGCCGA
CGGCCAGCTTTATGACCTGCTCATACAGGCGGTGGAAAAGCACCTCTTCGAACAACTCTT
GGAAAGCAAGCGCGGAAACCAGGTGGCCACGTCGAAATCGCTGGGGATCAACCGCAATAC
CCTCAAGCGCAAGATCGACGCCATGGGCATCGAGCCCAAAAAGAAAAACAACGACTCCAA
CCCACATTCCAACTAGGAAGTCCGCGCCGTGAATACGGAAGCCATCGTATCCATAAAAAA
TGCCATGGGCGGGCGTCTGGAAATCGTCCGTCAAACCTTCCCGGCGCACAACGGCAAACC
CACCCGGCGTATTTCGTTCGTCGCGGGGCTGCACGGTGACGAACTGGCGGGGCTCTACCT
GTGTCACCGGCTCATACGCGCGCTCCGCGAATTGCAGGACACGCGGCCGGAGGTGTTTCT
CGGCCAGATCAATATTTATCCCGCAGCCAACCCGGCAGGCATCCACAGTTCCAACCGTCT
GTGGCCGTATTACGGACTGGACATGAACCGGGTCATCGGCCAGGAAAACGGTCATACCGT
GGGGACCCGTGCCGCCTCCCTGCTTTACAAGGACATCCTGAACCACAGCGAGTATGCGGT
GGATATTCACGCCAGCAACCTGCACCTTTTGGAGTTGCCGCAGATCCGGGTCATCGAGGA
ATTCGCAGTCGACCTTTTACCCCTGGCAAGCGAGGCAAACGCCGACCTGGTCTGGGTGCA
CCCGATGGCGGGATTGTTCGAGTCGACACTCGGTTACAACCTCAACCAGGAAAAAATCCC
GACCCTCGTCATTGAAACCGGCATCTGCCAGAGAATCCATGCCCATCTTATCGACCCCCT
GTTCGAGGGAATGATGCACTACCTGCTCCACCTGGGGATTCTCGACGCCAACTACCTGTC
ACCGGAAAAGGTCCGGCCCCCACGCGTGCTGTACCCGAAACAGGTCATGCAGGCGACGGC
AAAAAACTCCGGACTGTTCGTCGGTTCGGTACAGCCGGGGGAGACCGTCTGTCGGGGCCA
GCGTCTGGGACAGGTGTTGGACGTGGTGGAAGGAGAAGTGCTGGAAGACGTCAACGCTCC
CGCCGCGGGGCTGCTGTTCACCCTGCGCGAGCATCCGCTGGTCCACTCCGGCGCTTTGCT
GGCGCGCATTGCGCTGGATCCGGAATCGTGAAGCAGGCAATCTATTCCACCACCACGCCG
CTCGGCGACACGCTCGCCCTCTACAAAAACATGTGGGAGGGATCGGAGAGCGGACAGAAG
CTGTCCATCGTTGCGGGTATCCAGGGCGACCGGTTGAACGGCCTTCTCGCCGCGGGCCGG
ATTGCGAACTTTCTCCAGAACGTCGCCGACGGCAACGAGCCCGGCCTGAAGCTTTCCGGC
ACCGTGCAGGTGTTCCCGGTCGTCAACCACCGCGCTCTGGAATCCGGAACCGCTACATGG
TGGTACGACAACCTGGACGCCGACCTCGCCTTCCCCGGCAGCGAGGAAGGCGACCTCACC
GAAACGTTGTGCAACCGTCTGCTTCACGAGACCGCCGGGTCGGACTTCGGGATCATTCTT
CAAACCGGATCGGCCCATTTTGAGGATGCACCGCATGTGAGGGTCTACCGTCCGAGCCTC
GCCATGCGCAAGGCCAGCCGCCAGTTCAACCTGTCGGTGATCCGCGAGGTTCCGGATATC
CCATCGGTCAACCTGCAACTTAGCCGCCAATGGCACGAAATGGACATCCAGACCTTCACC
CTGTCCGCCGGGCGCCCGCAGGTGTGCGATCCCTCTGCCATCGACGCCTTATTCGGAGCG
ATGATGCATTTCCTGCGCGAGATGGAATTCCTTTCCTGTGATGAACCGGACGGGGAAACG
GTCGGGACGGAGGCAATGTTCTACAAATCCAAAAATGAAGTGTGGGTGAATACCGAAGGG
GCAGGATTGTATCTGCCCTGCGGCAGAGTGGGAGAAACGGTGGCGGCAGGCCAGAAACTG
GGAGAGGTGTTCGAGTTGTATGGAGGACAGTTGCTGGAAACAGTGGTCGCACCGCAGGGG
GGGGTTCTCGTAAGCCAGCGTGTTCACCCATTGGCCCATGAAAAAGAGGCGGTGGCGATC
CTTCTCACCGGAGGCCATTCCAAGTGGTTCTGGCCTTTCTAAATCGAGGTCACTCCAATG
AGGAGAAGTGGATGACCAGAATGACGAATCCCCAAAGTGAAAATCCCGCTCCCGCCAGGG
CCATGAGTGTGCCGCGGATCGAGCGCTTTTTCATCTCATCTTTTTTTTGACCATCCAGGA
ACCCCCATTTTTCGCGGGGATCGGTGCGGGCCATGTATTCCTTGTGTTCAATCCGGTTGC
ACAAGTTCAACAAGCCGATTCCCAGAAGCATGATGACCGCGCCCATGATCGACTGCTCAG
TAATGATGCCGTCCAAGGGTCCCCCTCCTTATATAAAGAGAATCCGTTTTCTTTGATTTA
CAACAAATGTGTAAATAAAGTATAACAGATTGTACTTTAAAAAACAATAAGATCGATCTG
AATTAAGGTCTCGGAACCTTGCCGGGAAGGCCCCTTTGGGATAGACTGGAACCGTTTTAA
AAACGACTTGGGTGGCGGAGTCCGATGTCCCATTCCTTATCAATCGAGCAAAACCCAACA
GGTTACCGCTATTCGGTGGAACCGTTCCTGCTGGCGCATTTCGTAGAACCTGAACCGGCC
CAGCGGGTGCTGGAAGTGGGAACCGGATGCGGCATTCTGCCTCTGCTCCTCACCTCACGC
GAACCGAAATTAGACATCTCCGCCGTCGAAATTCAGGAATCCCTGGTCCGTATCGCCATC
CGCAATGTGGCGCAGAGCGGCCGGACGGGCATCTGCATTCACCACGCGGATTTTCTGGAA
ATGGCGCGGGATCTGCCACCGTCTTCGTTCGACTGGATAATCAGCAACCCGCCCTACCGC
AAGCGCAAGAGCGGCCGTATCAACCCGGATCCGGAAAAAGCCATCGCACGCCATGAGTTG
AAACTCTCTTTGCCCACACTCATCGCCGCCGCCGCGCCGCTATTGAAACCGCATGGCAAA
CTGGTGCTGGCCTACCCGCCCCTTCGGCGGGAGGAATGGGCGACAGAATTGAAATGCAAC
GGACTCGCCCCGCGGCGGCGCCTCATCATTCACGGACATCACGACACCGAGCCGCGCATA
CTTATTATGGAGGCGATGCGGGCGGAACTCTGCGGCCGGTGCGAAGACCAGACACTGGTC
ATGTACAACCCCGACGGCTCGTACACCGAGCCGATGCAGGCCATTTATGAACGCTTTGAT
TATTCTGGCCGGTCCCACCGCCTCCGGGAAAAGTGATACGGCGCTCGCTCTGGCCGGTCA
CATGGATGTGGAAATCGTCAGTGCCGACTCCATGCAGGTGTACCGCCACTTCGACATCGG
CACCGCCAAGCCGTCCCATGAAGTCCGCGCCCAAGTGCCGCATCATTTGATCGACATTCT
CGACCCGCACGAGCCATTCACCGCATTCGACTTCAAACAGCGGGCGCAGGAAGTCGTGCG
GGATATCCTCGCGCGTAACAGAATCCCCGTCATGGTGGGCGGCACCGGGTTGTACCTCAA
AACATTCATCGAAAACTACGAGTGCGCCGTGGAGCCGGATCCGGAAATCCGCGAACAGGT
TCAACGCGAAATTGAAGAACGCGGCCCGGCGGCCCTGCACGATGAGTTAAAAAAGGTCGA
TCCCGAATACGCAGCCCAGATCGAACCCAACGACCCCATCCGGATCGAACGCGCACTCAC
CGTTTTCCGCCAAAGCGGGCGGGGCCTGTCCTCCTTTCACCAGACCGACATGGATAATAG
AGAAACCGGATACAATTTCGACATCCACCTGTTTCTTCTCGAACGGGAGAGGCAGGATCT
CTACACCCACATCAATCGCCGGGTCGAAAGAATGATCGACGACGGGTTGAAAGAAGAGGT
CGAACGGCTCATGGAGCGGGGTTACAAAAAGGAATGGAAACCGTTTTCCTCCATCGGCTA
CGCGCAGATGGTGCGTCACCTCGAAGGCGAGATTTCTCTCGACCGCGCGTGTTACGAAAT
CCAACGCGAAACCCGCCACTTCGCCAAAAGGCAGATCACCTGGTTCAAAAAAATGGAGGC
CACCCGCCCCGTCCCGGTCCACGCTGCGGACACGGGTTCCACCCTGGCGGAAAAAGTTCT
GCGCCTCCTGCCCAGCACCGTGGCCCTGCTCCTGGCTTTCTGTTTGACCCTGTTGCCCGG
GAACGTGAAGGCCGGCGAGGTACAGGAGGAGTACCGCCAGGCGGTGGAAATGATGCAATC
CGGAAAGTGGGACCAGGCGCTCCAGCTCCTCCAGCCGCTCGAACAGCAAACGCTGGAAAC
CGCCACCCGCAAACGCCTCACGTATCTCCTCGCCCGCGTTCATTCAAACCGGCAGGACCA
CAAACAGGCGCTCAAGTTTTTTGATAAAAGCCTCACCCTGTACCCGGAGGTGGAAGACGA
CATCCGCTACCAACGCGCCCGCTCCCAGACCGCGCTGGGCCAATACGCGGAAGCGCTGGC
GGAACTGGACCGCCTGGCGGTGCGTATTCCCTCCTCACTCTTGTTGCCACGCGTGCATCT
GTTGAAAGCGGACATCCATCGTTTGCAGAATCATCCGGAGCCCGCGCTGCGCCACCTGAA
GGAAGCCTACCGGCTGATCCACTTCCGCGTCAGTATGGAAGATTACATGGAAACCCTTCC
GGAAATCGTGACTCAACAGATCGCGTTGTACGAAAAGACCGGTGACCTGCAAGGTGAATA
CGATGCCTGGCGCACGCTGTATGCGGTCTATCCCGACCACCCCAAAGCCGAGGAGGCCGA
GGCTGCGCTGACCCGGCTCGCCTCGCAGGACGGGGTCACACCAAAACCATTGTCGCTCCG
TGAACGCTCGCGCCGGCTGCGCAAGCTTCTCGGTCAGGCGCGGTTCGAAACTGTCATTCA
GGAAGTGCGGTCCCTGATGAACACTTCCAACCGCATTCTGCCCGGCCGTTTTTACTTCAT
TCTGGCCGACGCGCACCAGGGACTGCGCGACCGCGCCGCGGCCAACGAAGTATTGAACGA
ATTCATGCGTCGTTATCCCCTTCACGACAAGGTACCGAAGGCGGCGTTCATTGTCGGGCG
CAACCTGTGGAACCTGGGCGACCGCGACAGCGCGCTGGAACATTTCCAAAAAGTGGTGGA
GGTTGCCAAGCGGCGGGACCTGAAAACCGAGGCGGCATTCATCGTCGGGAAAATTCATGA
AGAAGCAAAAAATGAAGAGGCCGCGTTGACCGCTTACCGCACGCTCGTGAAGGACCACGA
AAAAACAGAGTTCGGTCAGCAGGCGGCGTGGCAGATCGGCTGGGTCCATTACCGCGCCGA
ACGCTGGGATGCGGCGGCAGACCAGTTCCGCACCAACCTCCAGCGGCTGCCGCAAGGAGA
CTTTGCCGACAAGAATGCCTTCTGGCTGGCAAAATCCCTGGGGAAACAGAACAAAACCGA
CGAGGTCCGGCAGGTGTACGAGGAACTGGCACGTCAGTATCCCTACACCTATTACGGCCT
GCAGGCACAAAACAAGCTGGACGCGGCGGACGATCCCCACACCCTCACTCCCATCGCCAC
CACTGCCGTCGTCAAAACCAGCCTGCCTTCGGAGACCGAATCTCCCACTGACCCCGGCCG
TCCACTGAACGACAGCGAATGGTTTCATTTTTCCCGCGCGGTGGAATTGATCGAACTGGG
GCTCCACCGCCGCGCCCGCGAGGAAATGCGCCAGGTCACCGGGACGGTACGCAAGGACTA
CGACGGGGTGATGTGGTTGTCGCACTGGTTCAACCGCGCGCACGCCTTCTCCGATTCTCA
ACGCGTGCTGGGTTTGTACCGCAGTTTCAAATCACTCCACGGTGAAAAGGAACTGCCGGA
AGCGTTTTGGAAAAATTATTATCCACCGGCGTATTTTCAAAAAGTGCGCAACTGGGCCGA
GACGTTTGATGTGGACCCGTTTCTTGTTATCAGCCTCATGCGGCAGGAAAGCCTGTACGA
CCGGTGGTCAGTTTCCCCGGCTGGGGCACGGGGGCTCATGCAATTGATGCCGAAGACGGC
CTCACTCATGCACCGGCAGACGGGGAATGCCGAGGACCTGGACATCGAGGAACTGTTCGA
TCCCAACCTGAACATTCGCCTCGGCGTGCGTTACTTGAGCCACCTCATGCAGGAACACGC
AGGAAACCGCATTCACATCCTCATCGCATACAATGCCGGGCCTCACGTGCTGGATGCCTG
GAGGAGACGGTTTGGAAACCTGGACGATCCCGACGCATTCATCGAATCCATTCCCTACCC
CGAAACACGCAAATATGTCAAGCGCGTGTCGCGAAACCACGACCTGTACAAACGTCTGTA
TGCGGGAGCGACCCAAACCGAAACGGAAAGCAACAAGACCTTTTAGGTTTGGCTCATGAG
CATGCAGGCGGGTATAATGCGTATTCCTGCTGTAAAAGCGGCAAGGGAATCCTATTCGAA
GGTGATCGAACAGCATCCCAGGTCCAGCCCCAATTCATTTTTTTTCAGCATGGAACGGAC
TTCGGGATCGATGAAATTGATGATGCGGTTGCCTTCCCTGCGGGTGCTCACCAGGCCGCA
CCCGCGCAGGATGGCAAGGTGATGCGAGACCTGGGGTTGGGCCATGTTGAGCGACTGCAC
CACCTTCGAAACATTGCATTCTCCCTGCAACAGCAACTGGACGATTTTAAGGCGGGATTC
GTCGCCCAGGGATTTCAGAATGCGCGCGCATTCGGCTGTATCGAGGGTCTTGTCCATACC
GGCAGTATAGGGAATCCGGCGGAACGAAGTCAACTTGGAGCGTAAACGGAAGCATGGGGT
GGCGTGGATAGCAAACCGAATATCGACAGCGAGCAATGGGTGGACAGGTACGGCGATACC
ATGTACCGATATACCCTTGTCCGGGTAAAAGACCCGATGGTCGCTCATGACATCATCCAG
ACCACCCTGCTCGCGGCCCTGCAGGCACAACATACTTTTGCCGGAAAATCGTCGGAAAAA
GCTGGCTGTTCGGTATTCTCAAGCACAAGATCATGGACCATTTCCGCAGTCAGAAAAGTC
AACGGACGTACGAGTTGACCCCCGATGACGATGCCGATCCGTATGAAAATGCATATAATG
AAACTGGCCATTGGATTTCCCCGCCGCGAAACTGGGAAATCAACCCGGAAAAAGCGGTGG
AGAACACCCAGCTGCTGGAAGCACTCAACCACTGCATGGACGGGCTGTCCGACAAGTTCC
GTGACATCTTTGTAATGAAAGAAATTGAGGGGATGTCGTCAGAGGATATCTGCAAGGAAA
TGGGGATCAAACCGACCAACCTGTGGGTGATTCTGCACCGGGCCCGGAACCAGTTGAAAA
AGTGCCTGGAAACCCACTTTGGGCGGTAAACCCGGCAGCAGGATGACGGTCTTTTTTTGG
AATGCCATTGAATGAGTACCTTGATGCGATTCATGAAAATTCGGTGTGAAGACACCTCTC
CGCTCATTTCGGAGATGATGGACCATACCCTGCCCCTGTCCAAGCGGCTGCGTGTGGCCC
TGCACCTGGCTCTTTGCAGGATGTGCCGCGCTTACCAGCGCCAACTGAAAACGGTGCGCG
TGCTGGCGCAGGGGTTGGGACGGGAGGACACACCTTTGGGCCCGCAGGTCACGATGTCCG
AAGACTGCCGGGAAAGCCTCAAGGCTGCACTACAAAAACACCAGGGACTGTGAGCGAAGG
CGAAAACCCCGGCTCAATTTGGAAAGGATGATGCGAATGAACGAACGGCGATCGGAAATG
GACACGGAAGCGAAAGTCTCCCACGACGATGTGCGGGAGTTTTACTCCAAAGCCGCGGCG
GCCACCCAGGAAAACCTGTGCTGCCCGGTCAAGTACGACCCCGGCGACCTCTCCCACATT
CCCGAAGAGGTGCTGGGCATTTCCTACGGGTGCGGCAGCCCGGTGAGCCGCGCCGATATC
CAGCCCGGTGAAACCATGGTGGACCTTGGCTGCGGCGGCGGCATCGACTGCTTCATCGCC
GCCCGGGGCGTCGGCGAAACGGGCCGCGTCATCGGCGTGGACATGACCGAAGAGATGCTG
AACGTCGCCCGCAAAAACGCCGGTCGCGTGGCGGAAAACCTGGGCTACAAAAACCTGGAA
TTCCACCACGGCTTTCTGGAAGCGATACCGGTGGAGGACGACCGCGCCGACGTGATCACT
TCCAACTGCGTGGTCAACCTGTCGCCCAGCAAGCGCGAGGTGTTTCAGGAAATCCGCCGT
ATCCTCAAACCGGGAGGACGCTTCGTCATCGCCGACATTGTCTCCGACCAGCCGGTCCCG
GCCGCCATGCGCGAGAACCGCGAGCTGTGGGGAGAGTGCGTCTCCGGCGCGCTCACCCTC
GACGAGTTTCTCGACTATGCCCGCCAGGCGGGGTTCCACGGATTTCGGGTCACCAAGGAC
TATCTGTGGAAAGAGGTCGAAGGCATCCGGTTTTATTCATACCTGCTCGCCGGCTACAAG
CCATTGAACATCGAGGAGTCCTGTTGCAGCGGCAATGTGCTTGCCATTTACGCGGGCCCC
TTCAACGAAGTCACCTGCGAAGGCGTCACGTTTCCTGTTGGCCGCGCGGTGGAAATCAAG
GAAGAACTGGGTGAGATCTTGAACCACGGGCCCTACCGCGGTCTGTTCAACATCATCGAC
CCGGAAACCGAACAGGTGGAGGACAGCGGCGACGATTCCTGTTGCGGTTGACCCGGTCCG
ATTAGAAATCGTCCCGCCGGGACCTTTCCTGCCCCGGTCCCATTTGCAAAGGGGCGCAGG
AGTTTTTCTCCTAGGAGGAATCATGCGGAATCCAAGCCCGTCCACCTCATTTCCAGCACG
GTTAATGGGAATGAGCCTGTTGCTCCTTATCGCCTTCACGTCCACCGCACAGGCGGAAAA
CTGGAAGACCTTCAAGCATCCTGCCGGAATCCAGTTCGACTACCCCGGCGACTGGCTGCT
GAAAGAAGACGAGTCCGGCATCTACGTCATCCCGCAGCCGGTCCAGTTCAACCAACAGGG
CATTCCGGAAGAGTTCCTTCTCTTCCAGAGCGTTGCCGCGGAAGGCATCACCGACCCTAA
GGACCCGCGCGTGGCGCAGTTCTTTGACCAGATCTGGACGGCCAATTTCCCCGGCATGAA
ACGCTCCGGCCAGCCGAAGGCGTTCACCACCAAACTCGGCGCGGCGACGGTGATGACCTT
CGAGGGCAAGCTCCCCGCCGGCGTGACGCACAGGCACGTGGTGTTCCTCACCATTCATCA
GGACCAGGGCATCTACATGATCCACCTCGCGCCGAAAAACAGCAAACGGGTTCTGGAGAA
CACAGCGCAGAAGGTGTTCGCCAGCCTCGCCTCCACGCCGCCATCCATCGACTCCGCCCT
GCTCCGCAGCTGGTCGAAAAGCACAACCGAAGGCAGTGTGGGCGTTGGAGCCTCGGTGTT
TGCCAATTCGACAATCACGTGGACGTTCAAGCAGGACGGTACGGTGTTGTATGGATCGAA
AACGCGCGTGGACGGACACACCACAGGACTCGGCGTGAACGCGCATTCGGAAGGAAGCCC
GAATGTAACGACCGGACGCTACTCCGCCGCCAACGGCCAGTTGTTCATTTACTGGGAAGG
TGGGGCCACCGAGCGATATACGTACAAAGTCTTTCTCGACCACGAAGGCACGCCTTCTCT
CAAGCTGGTACCCTTCGGCGAAAAGAAAGCGCAGTACTACCAGTAACCCGCCGGGATGAC
TTTCGCGCCATGACCCGCAGTGCTTTTTTACGAATCATGTTGGCGTCGCTCACGCTGTGC
CTGGTTGCGCCCTTTAGCTCGCTGGCGCGTCCCTGGAAATCCACGCACTCTCAAGCGCGT
CGAGGATCGGTCCTGCACGTCTCCGGAATGACGCCGGACATCGCCCGCCCTCCCGGCAAA
TTGCCGCCCATCACGCCCGTCACACAGTTTTACGTGGAGGACATCTCCGGTCCCCCGGAC
TCGCTCCCGCGCGAGGCCTCATCGTGGACCCTCCGCATCGCGGGCGACATCGCCAGACCG
CAGTCCCTGGATTATGACGATATCGTGAAACGGCCGTCGGTCACGCGCATCATCACGCTC
AACTGCATCGGCAATCCCATCGGCGGTTACGCGATAGGAAATGCGAAATGGACGGGATTG
CCGCTGGCGCAACTGATTGAAGAAGCCGACCCGGATTTCCTCGCCGACACGATGGTGTTG
AAAGGCGCAGACGGTTACCACGACAGCCTTCCCTTGCGTGCGGCCAAACATCCCGGTGCA
CTTCTGGTGCACGGCATGAACGGAAAACCGCTGACACGCGATCACGGGTTTCCCCTGCGC
GTGCTGGTTCCGGGATATTACGGGATCAAACAGGTGAAATGGCTGAAGGAAATCCGCATC
CAGAACGGACCGCACAAGGGATACTGGCAGAAACTCAACTGGACCCAAAGCGGCAAGGTA
AAGATCTTCAGCCGCATCGACCACCCACAACAGGGGCAGTGGCTGGAAGCCCGGCGCACC
ACCCTGCGCGGCGTGGCGTTTGCAGGTGACCGCGGCATCCAGTACGTGCAGGTGTCGCTG
GACGGAGAAAAAAGCTGGTCGCTGGCGAAACTCGACAAACCGTTGTCGCCTTACTCCTGG
GTGTTCTGGTCGTATCCCGTCACCTTTCCGCGCTCCGGACGCTACCGTATTGCCGTGCGC
GCGGCGGACCAGTTCAGCGGTATCCAACGCGACGATCACCGCAACCCGTTTCCCGCCGGC
GTTTCGGGTATTCACCGGGTCGATGTCAACGTGATGTGATCGGATGCGGCAGGTTCCCCC
GTAAAGGATTGCTATCCCACCCCCCTGACGGCAGCGGAATCCACCCACCACTCGACCCGC
TCCGGGTCCACACGCGCGGCGGGGTAACGTTCCTTTCGGTCGGGGGCGTGGTGCACCGAC
GCCAGTCGTTCCGCTTTACTTTCGCCCGTCACCAGAAACGACACGCACGCGGCGGCATTC
AACACCGGAAACGTCAACGTGATGCGCGCCTGTTTGCTCTCCGNNNNNNNNNNNNNNNNN
NNNNNNNNNNNNNNNNNNNNNNNNNNNNNNNNNNNNNNNNNNNNNNNNNNNNNNNNNNNN
NNNNNNNNNNNNNNNNNNNNNNNTGCCTGGCCACGGCGCACAGCTCGCGGCAATCCAGAA
CCTCTGTTTGACCGGGAAAGAGCGACGCCGTGTGCCCGTCCGCGCCCATGCCAAGCAAAA
TCCAGTCGAAGCGCGGCACCGCATCCACAGAAGTCCCGAATGCGCGGCGGAGTTCCTCCG
CATAACGAACCACCTCTTTTTGCGGATCGTCCTCGCCGCGCATGCGGTGGATATTGGTAT
CAGGAAGAGGAACGTGCCGGATCAAGGCTTCCTCTGCCATGAGGTAATTGCTTTCCGGAT
GGTCCGGCGACACGCACCGTTCATCCCCCCAGAACAGGTGCACGCAGGACCAGTCGATGG
CCTGCGCGTTGTCCGGATGCGCGACGATCTCCAGAAGGCGTCGCGGGGTCGAACCGCCGG
GAAGTGCAATGCGGAACGGCAACCCGTTGGACTCCGCCACCCCGGCGCGCCGCACCCACT
CCTGCGCCAGTGCGTGAGCGGTGGTCTCCGCATCCTTTTGCACGAACCAGTGGATTTGTG
ATTCTTTCATGAGGGAGGTTACAGCTCGCAGAACAGGCCGTCTTCGACCAGGTTCCGGCA
GGGGTAATGCCAGTCCATTCCAGGCTGGGAGAACAAAGCATTGGCCTGGCGCGGACCCCA
CGTACCGGCGGGATAGCCGTAGATGGCTTCGTCCGGCTTGGAGGCCCAGTGGTCCAGAAT
GGGATCGACGAACCGCCAGCAGGATTCCACCGCGTCGCCACGCGCAAACAACGTTGGGTC
TCCCTGAATGCAGTCCAGCAACAGGCGTTCGTATGCATCCGCCAGGCTCGTGTCGCCCAG
GTCGGAGTAATGAAAGTCCATGTTGACTTTCTCCACGTGAAACCCGGCGCCAGGCCGCTT
CATTCCGAAGTTGAGCAAAATGCCCTCGTCCGGCTGAATGCGGATGATAAGCTGGTTGGG
TACGGAGACATGCTCCCCCTTGTGCTGGAACAGGATATGCGGCGTGCTTTTGAAATGAAT
CACCACCTCTGTCACGCGCGTGGGCAGCCGTTTTCCGGTGCGGATGAAAAACGGCACCCC
GCCCCACCGCCAGTTTTCGATGAACACCTTCATCGCCACGAACGTCTCGGTTCGCGAGAA
GGGATCGACGTGCTCCTCTTCCCGGTATCCGGGAATGATCTGTCCGTTGATCTGCGACTT
CGTGTACTGGCCCCGCACAACCGACGCCTCCACATTGCTTTCTGTAATGGGTTTCAGGGA
TTGAAACACTTTCACCGTTTCGTTGCGAACTGAAAACGAGTCAAACGAAGGCGGCGGTTC
CATGGCGATGATGCCGAGAATCTGAAGAAGGTGGTTCTGCACCATGTCGCGAAGGGCACC
GGAGGCGTCGTAATACCGGCCGCGGGTGCCTATGCCCACGGTTTCCGCGGCGGTGATCTC
CACATGGTCGACGAAGTTCCGGTTCCACAACGGCTCGAAGATGCCGTTGGAAAAGCGGAA
CACGAGGAGGTTCTGCACGGTTTCCTTGCCGAGGTAATGGTCGATGCGGTAAATCTGCGG
CTCCCGGAACACCTTCAGGAGTTTTTTGTTGAGCACCTGTCCGGAGGCCAGGTCGTAGCC
GAACGGCTTTTCCACGATGATGCGCTTGTAGGCCTGATCGTGTTTCTTCTCCTTTTGCAG
GCCCGCCGCACCCAGGTTCTCGATGATGATTTCATACATCGACGGCGCAATGGAAAGGTA
GTAGATGAAATTGCCGTTGGTACCCAGGCTCTCGTCCAGTTTCTTCAGACGTTTTGCCAG
CTTGGCATAATCGCGGGACTCTCCCGGATCGATGGACTGGTAATACAGGGCTTTGGCGAA
TTTACGGAAGTCTTCGGGATGGAGTTTTTCTTCGGCATCCTCAACGCCCTCCGCAAGGGA
TTTGCGAAAGGTGGCATCGGTCATTTTGGTGCGGCTGACACCAAGCACGGCGAATTTTTC
CGGAAGCATGTCCTTCTGGTAAAGATTGAACAATCCCGGAACAAGTTTTCGCCGGGTCAG
GTCGCCGGAGGCGCCGAAGATGACGAGGATGCAGTTTTCGAGTTTGACCATACCCCCCTA
CCCGCGAAATAGCATGAACTGAATTTTGTGGGATGACCGGAATCCATTTCATTATAAAAC
GGAAACCCCGGCCTGAAACAATCCTTCACCCACTATTTGCTTTTCACCGCGTGACCGCCG
AACTGGTTTCGAAGAGCTGCAAGGAGCTTCATGGCGAACGAATTCTGCTGACGCGACTGA
AACCGCGCGAACAAACTCTGCGTGATCACAGGCGCCGGGGTATCGAAATCGATGGCCGCC
TGCACCGCCCAGCGTCCTTCCCCGCTGTCTTCCACGTACGGCTCCAGATTCGACAGGTTC
GGGTCGTCTTTCAACGCCCGTGCCGCCAGATCCAGCAACCAGGACCGGACAACGCTTCCC
TTCTGCCACACCTCGCTCACCGCATGGAGGTCGATGTCGAAGGGAGAGTTGTTCATGATC
TCAAAGCCTTCGGCATACGCCTGCATCATGCCGTACTCGATGCCATTGTGCACCATCTTG
ACAAAATGGCCGGAACCGCTGGCGCCCACGTGGAGGTGGCCGTTCTCCGGAGCCAGCGCT
TCGAAGACGGGTTCCATATAACGGCACGGTTCATCATGGCCGCCGTACATCAGGCAGTAG
CCTTCCTTCAATCCCCACACACCGCCGCTGGTCCCGCAGTCGATGTAATGCAGGCCGCGG
TCATGCACTTTTTCCGCCACCTTCCCCGTTTCCCGCCAGTTGGAATTTCCGCCGTCGATG
ATGATGTCATTGGGGTTGAGCAATTCCAACAGGACGTCCACCGTTTCCCAAACCGGGGTC
CCGGCGGGCACCATGATCCACACCACCTTTCTCTCCGGCAATCGCTGTACCAGCGTGTTG
AGGGAATCGGCGGCCTGCGCCCCCTGCCGGACCGCAAACGCCATTTTCTCTTCGGAACGA
TCATGCACCACAACTTCGAGTCCTTCGGAAATCAGCCGCTGGACCATGTTCGCGCCCATC
TTTCCCAATCCCACAAATCCGATCTTCATATCCCCTCCTTTCGGGTGGTCCGGGTTCTGT
GCCTGCATGTGTTCATTATATACCCTGCACGGTCTACATCGGAAAAGCAGGCTTTGAAAT
TTTTTCGGAATCAGAATACAATTTCGAGACCTGAAATCGTTCTGCCATTTTCGAGTTCGT
TTTCAATTTCCAGGTTCATCCGCAAGTTAACAGGTACCCATGGAACTGCCTCCCACAACA
GGCCCGGTCTTTACTGAGGACCAGCACACCAATCTCTATCATTTGAATGAACTGTACGGC
AACGTCGCCGAAACGGTTTCCGCCGTCATGCAAAGCCGTTACGGAATGGACATTCCCATT
TCGTCCGGGATCTGGGGCGGCACGTACCTCATCGCCGAACCCAACGGCAAATCCAAGCGG
CGCATCTGGAGGTATTACTGCATCGTCAACCTGCCCTCCAGCGGTCCGCTGGAGGAACAC
GAAAACCTGGAAAAGCTGGTCGGCGTGTACTCCACCACCCTTCGCCATGCATTCTTGCCG
GAGGGGCTGGATCTCAAGCTAAAGATGTGGGGCGGCCGCCTCCCCTACACCAACAAGATC
AAACCCAACATCACCATGCACATGGAGGATTCCACCGAAACCGTTCGCTGGGTGAGGCCT
ATCTTCGTATGGAACACGGCGACGTGGGAGCAGTCCATAATTTACGACACCCTGCGTCTG
GTTAAGGAGCTGAAGCAGAACCTGCACCGCGACCGCGAACCGCCGCTCAAAGATCCGCAA
CAGATCAAATATCTCCTGCAGGACATCATCATTCTCTACAAAACGCTGGAGCAAGCGCAC
GATCCGGATTTCATAGAACATGCGGAGGGTATCATCAAGGACATGACGCAGGCGTTCCTT
CGAGGCCTGTCCGAAGAGGATGAAATTCTGGACTGGTATCACAAGGTTCACCAGTATCTC
CTGATCTACGGATACGAGCAGACCCTGGAGATGCATTACCAGCCGTACCGGCTGGACGTG
CGTGCAATGGAACAGTGGCCGGTGGAAAAAATCAATTTTGTTCCGGACGAATTGCAGGCG
AAACTCATCCCACCCATTCAGGATATCTTCGCCACCTTCCGCCAGAACCTGAACAATCAT
TCAGGCTAAAACCACGGCCACAAAGAGAAGTTTCTTATCCTACGCGTCGTTGGCGCTTTC
GGCTTCCTTCGCTTCCGGCGGCAGATTCTTTTACCTTTGAATTGTTTGTATAGTGTTGGG
ATGAGGGCGAACAGACCGAGCAGAGCGAACGATCCCAGCACTTCCTGCGAGGCGATGTCG
CCCAGCTTGTCGATGGAGGCGAGATTCGCTCCGGCGTTGGCGTACACGAACGAACCGGGC
ATGATGCCGAACATGGTGCCAAAGAAATACGTGCCGAGCCTGACGCGCGTCAGCCCGGAG
ACAAGGTTGATGAGGAAAAACGGGAACAGGGGAACCAGCCGCAGAAACAAAATGTACCCA
AGTGCATTATTTGAAAATCCATCATTGAAGGTCTTGATGCGGTCGCCGAATTTCTTTTCC
ACCCAGTCCTGAAGCAGGAACCGCGCCACCAGGAACGCCAGCGTCGCGCCTACCGTGGCA
CCGACATTGACGATGAGAGTCCCCGTCCACGCGCCGAAGATCGCCCCCGCGGTGAGCGTC
AGGATCGTCGCGCCGGGAAGACTCAGCGCCACGGTCACGATGTACACGCCGACGAAGCCC
AGAATCATCGACCACGTGTTGGCTTTATAAAATGCATCCAACTGGTCACGATGCGTTTTC
AGGCTTTCCAGCGACAGAAACCGGCCGAGGTCGAAAACATAAAACGCCGCAATGGCCAGA
ACAAATACCAACAGCACTGTGATTTTTTTCTTCATGCGTCTCCTCTGGCCGCACCTATCA
AACCGGCCGATGGTTTTCGAGTCAGTATAACAGACATCAGGGTTTGACCGTGAACACCTC
GGTCTTCGGATGAAACGCGTACCACGCGAACCAGAATCCCACCACGGACGGCAACTCGCG
GCCCGTTGTATTTTCAATCACCGCGGTATTGGTTTCCGCATCGAACCGTACGCGAATGGT
TTGTCCACCCACTTCATCTTTCACCGGAAGCCGCGCCTTTTCCAATTCCGAAAAAGGCCA
AGCCTTGGCCTGACCGTCGATCACGATGCCGATCACCTGTTCTTTCGGATGATACCGTGC
GCTGACTTTGGAGACGCCGAACATCAGTTGGCGGCTTTCGTAATACGCCTCGTACGGATC
GCGCGAATAATCCCGGTTGTAGCCTGTGTCTGTCGAGAGCACCAAGGTATCCGGATGCTT
TTCTTTCCAATGACTCCAGGTGGTGTGTGTGGAAGGAAGGAGGTTCAGCCGCGTGGCGGT
CAGGGAACCCGCCACCGCTTCCTGCTTGATCTGAGACCATAGGCTTTCGGTCTGCCGGTC
ATACAGCAACACATCGCTCTGGTACAAAAGGCCCGATACTCCGAATGTCATGGCGCGGCC
GTTGACTTCCCGCGAAAACACCATGCCGGTGCCGCACAACGGACAGAAGGTGATCACCAC
GTCTTTCCCTCCAAGACGGTCGTTCACGATTTCATGCCAGTTGAGAATTTTTATGGGGTA
CGCCTTCGTTTTTCCATGAACCGTAATCCCCAGAACCCGGTCGGAATCTTCCATAAAATC
CGCTTCATTCTGATGAGCAAAAACAAAACGCGGTTTGTCGATCGCGGGGATGCCGTCTTT
CGGCGGCCCGCCGCTGACAATGTCCTCCACAGGCACGCTGTGTTTGGAAAAATCCCACCC
TGCGAACAGGAATAGCATCGCCAGCCAAAGAATTGATTTCGGTAACGCAAGCATGGAATC
GTCCTTATGGTGATCCGTTGCGCTCTTAGTCGATGAGGAGAGGGGTTTCCTTACAGCTTT
CAGAAAAAGGCAGATTCGTTGTAACAGGCGTTCAACAGTCGTGTTCTTTCGACATGCTCT
TCAAACGGTTGTAGAACACGTCCTGAATCTCACGGCGGATTTTGGCGGACTGGTATTCCA
CCATACTTCCGCCTTTTTCAATGAACCGGATCTGCTGAATGACCCCGGTGCATAGGGGGT
TGGGCTTTTTGGCCAGGTTGGCGGTGTGCTCCAGCAACATCAGATCGCAGAACTCGATGC
CCGCCTTCACCGTGTCCAGATACTTTGGGTTGACCTTGAAGCCACGGTGATCAATGAGGT
GCCGGCTGATATCAAGCGCCATGGTGAAATGCTCTTTTGCCGAAAGATAGTCGCCGTCCA
ACACCGCCTGGATGGCGCGCATCATCTCAAATCCTTTGTTGCCGGGAAAGCCTTCAATCG
GGACATTGGTGAAATAACGCGTTTCATATTCCTTCATCAACTCCAGCGCACGTCGTCGCG
CGGTTTTGGGGGACAGCGAATCGCTTTCGGCAAGTCCTTCGTTGGCCGGATTGATCTGTT
CGGAAATATAAAACCAGATGAGCGTTTTGAGCGCCAGCGGCCGGGACAGAATTTTATTTT
TCAGCGCACGCTCAATGTGTTTGAGTCCCGTCAGGCGCAGGTCCTGCCCCCCCTGCAGAA
TAAAATTGCCCAATCCCCCCAACCGCGTGTTGCCATAGCGGTATACGCCAAGCCCCACGT
GCGCGTCGGCGTGATGCGGATCGAGGCTGAGGGCGTCTTCAAGATGATTGTCTGCACGCA
GGCCGTCGATCAAGGCCGAAAGAATATGCCCTTCGCCGTATTCGAGAAGCGCCACGTACC
CTTCCGCCACCCCGAGAAAGAAAAACGCATCGGCACGGTCCGACTGCCGCAGGTTTTCGC
GTTCCAGCAGTTTATTGGCGATGTCAATGGTCTTCTGCGAATTGGATTGAAACGATTTCC
GGATGGATTCTACCTGGTAACTTTCAGTAAAGGACAGGGTGTGCGTGAGTTCCGCATACA
ACGCGGCGGAATAAAAGTACAACTTCATGAGTTCGAGTTGATTGGGAATACTCTCAGGCT
TCGATTCCAATTCACGGATACGGCGTGCGAACCGATCGAACCACGGATCATAACGGTAAT
AAAGCGTATCGATCACCGCCTTCTCCGCCATCTCGTATGCAGACATTGGCTCAGAAGGCG
AATCCTTCCCACTCACCGAAACCGGAATCCCGACAAGGACAACCGCGAGCAGGATCATCA
ACCAGGAACTTGTGGGTTGTCCTGCTGAATGCAATACAGGGGTCTGGGAAGTTTTCATAA
AAGCAGGGTCATTCTGGGGCGGCAACAAGCAGTTGGCGAATCTTTGCGACGCGATCGTGA
TCCTTCAACTTGAGGTACAACTTTTCGGCTTTTTTCAGATGCGCCACCGCCGGTTCTTCC
AGGTGGAATACTTCGCGGTAAAGGTACCCCAGAAGATAATGTGCGTCCGGAAAATCCGGC
TTGATGCGCAGGACTTCGACGAACGCGTCGCGCGCCGCATCATGATTTCCGCAGTCCATA
CAGGCGAGTCCCAGTGAAAACCGGACCTGCAGGGAATCCGGCGCCAATCGCGCGGCCCGC
TCGAACATGTCGAGTGCGGTTTCCAACTGGTCCTCAAAGCGATACGCCGTACCGAGATAA
TAATACACGTTGTAATTGTCCGGATCGACTTCGCGCGCTTTCTCCAGGACATAGATCACA
TCGCGGTACTCCCCCGCCGCAGATACGCGGCGGCCAGAGCGATGTGAGCGTGGATGAAAT
CGGGCTTGAGGCGGATCGACTGCTTGAACGCGCCGATGGCGCTGACCAGCGTGTCCATCC
CCTGTTCTTCCAGGCTGCCGTATGCGACACCCATATTGTAATAGGCATCGAGAAAGTTCG
GTTCAAACGCGATGGCCATCTTGTATGCGTCGATGGCCCGCTGGTAGAGTCCCAGCGTTT
GCAACCGAAGACCTTCTTTCATCCATTCTTCTGCGGAGTCTTCTTCCGGCGCTTCTTCGC
GCGACTGGTTCAACTGCTGAGCCATTGACGCACGCAATAAATCGCCTTTTTGAGCATAGA
GGTGTTCGGCTTCCTTCAGGTATTTTTTCCGTCGTTCCTTGTTTCTCAGTTTCTTGATAT
GCAGTGCACCCAGTTCGAAATAGGCGTCAGCGAACTTAGGTTGAATGCGCAACGCATTTT
TGAAGGCCGTTCGCGCCTCCGCGTTCAATCCGTATTCGATGAATGCGTGCCCCAGCATGT
AATACGCCTGCGCCAGGCACCGCACTTTCTCGCCTTCTTCCTTCTCAGCCAGCGTATCGG
GATCGATGTACCGCCCCAGGTTGTCCGAGGCGTAGGTCAGCCAGTGGTCGGCCACGTTGA
AGTCCTGCACCCGCTGAACGCTGTCCTTCATGGCGGCATAGGCTCGCTGGTCCTTTCCCA
TCAACCAGCAGGAAATAGCCAGATCATAATAAACCTGCACGGAATCGGGTTTCAGCTTGA
GCGCCTTGCGGTAGTAATCCGCTTCCAGTTTGTGCTTGCCCATGCTTCCACACACATAAC
CCAGCATGTGGTAGACGGGGTAGGCCTCCGGCTCTTTTTCCATTAGGTCGGAGAACACGC
CGAGCGCCCCAAGGTAGTTGCCGCGCACACAGTGCATCACCCCGTCCAGAAAATACTCCG
GGTCCCGCCAGTCGTACGGAAACAGCTCCAGCACCGGTTCCGCCTTGCGCCGCACGGCCT
TGTCGCTCCGGTGAAACCGTTCGACTTTTTCCAGCATGTCGGGGTACTTCTTTAGTAATT
CCTCACCCAGTGTGGACAGGGCGTCGTCTCCCGACGTAATGGAAAAACTGGATTTGCGTA
CGGTGCGCGGCTTTTTCATAATGGACGGAAGATTCCGGTCAGATTGTCAATCTCCCGATT
ATAAAAGGAAGTGCAGGGCTTTAAAAGCACAACGCGAAAAAGCATGGTTAGAGTGGGAAA
TCAGGGGGTTTATGATGGGTTAAATGGGTTGCCCGTTGTCCACCCTGAGCGTCCTGTTTT
CCATGCGCAGAATACAGTCCGCGGTGCGCCGGGCCTGCTCTACCTGATGCGTCACCCACA
CAATCGTGTGCCGTGACTTGAGCGACAGGATCAATTCCTCAATGGCTCGGGCGGATTTGG
GATCGAGCGCCGAGGTGGGCTCGTCCATCAAAAGAATTTCCGGGTCGACCGCCAGGGTTC
GCGCAATGGCGAGGCGTTGCTGTTGTCCCTGCGACAACGTCGGTGCCGGATCGTCCAATC
GATCCTTCACTTCATTCCATAGAAATGCTTTTTTGAGCGCCTGTTCAGCTCGTTCGGGGA
ACTCGCTTTTCTTTTCCGAGAGATGGTGACGCAACCCAAACACCACGTTGTGATAAATAC
TTTTTGGGAACATGCAAGGCTTCTGAAAAATCAGGCCCACGCGGCGGCGCAAGGTGTACT
CATCCACGGGACCGTTATAAATATCCTGACCCAGGACCGAAACGGTTCCTTCCACGACAA
AACCGGGCAATGCGTCGTTCATTCGGCAAAACGTTCGAAGCAGCGTGGACTTGCCGCTGC
CGGATGCGCCGGTGAGGGCACAAACCGAATTTCGTGGAAACACCCCGTACCCGTTTTCGA
GTATCACCCGGTCCCCGTAACGCAGAGTGACCGCTTCCAGCGACAGCACCGGTTGATCGC
TCATCGTTGGGCCTCCATTTGAATGCGCGTGCGCCAGAACAACGCAAGTGCGATCAGCCC
CATCACCCCCATTAACAGGACAAACGCCGCTCCCCATGCCTGAGATACAGCTTGGGGGTC
GAGCGCCTCCTGCGCCAACACCAGGATGTGGGTCTGCAGGGTGGTGACGGGTTCGGAAAA
CGAGCGCGGCACGGTGACCCCGGAGAACACCGTGGCGGTGAACATGATTGCCGCGGTTTC
ACCCGCCGCGCGGGCGAGACCCAACAAAGTCCCCGTAACCAGCCCGGACACGCTGTGCGG
AAGAATGACGGACCGGATCAATTGCCCCGGGGTCAGTCCCAACGCCAGCCCCGCCTCGCG
ATAGCGCGTGGGAATCGACTCGACCGTCTCGAGCAGGCTGATATGAAGTGTGGGCAGGAT
CATGATGGCGAGGATCAATGTGCCTGTGAGCCATGACACCCCCGTGTCCAATAAAACACC
GAACACGATATAACCCATGAGGCCGAACAACACCGTCGGCATGGCGTTCAGCGAATAGAT
GAGGGAACGAAAACTTTTCTTTAAAAGCGGGGAGCGGAGGAACTCTGTTGTGAACAACAC
CGATCCCAACGCCACCGGCAGACACACCAGGGCCGCGCCTGTCATCAACAGCAACGTTCC
CAGAATCTGGTACCGAACGCCCCCGGACTGGCCAAAGCCGGACGCCGGTTCCGTGAGAAA
AGCCAAATCCAGAACCGGAGCGCCCCGCACCCACACCGTCACCAGAATGAATCCCAGAAT
GAGGCAGCCGAAAACAGCAAGCGCGCCGGAGAAGGCGATCCCCAGCTTTTCGAATGCGCG
CCGGTTCATGCTTTCACCCTTTTGAGAAGCCGGTTGCCGATCCACGACAGCATCATGACC
ATGATGAACAGGATCAACCCCAGCCCGATGAGCGCGTGCCATTGCAGACCAAATCCCAGC
GACTCCGCCGCTTCGCGGCCGATCTTGGACGGGATGCTCTGCCCCGGAAGAAACACGTCG
AACAAGGGGTCGGGGATGCGGTCTAGTCCGCCGATCACCAGCATCACCGCGATGGTTTCG
CCCATGGCGCGCCCCATGCCCAGGAACACCGCACCCGAGATGCCGGGCACAGCCTGCGGC
AGGACCGCACGCAGAACCGTCTCCCACCGCGTGAGGCCCAGGCCCAGTGCCGTGTCACGC
ACCTCCCCCGGTACCGCCTGCAGGGCGTCTTCGGCAAGTGTCATCACCGTCGGCAGGATC
ATCACCGCCAGCAACAATCCCGCCGTGAACAGCGTATTGCCGTCGATCAATCCGAAGACA
TCGCGCACCCAGACGGCAACCAGTGTGACGCCCATCAGGCCATACACGATGCCCGGCACC
CCGGCGAGCAGTTCCATCACCGCCTTGACGGTGAGGCGCGCGCGAGACGGGAGGAATTCC
GACGTGAACACCGCCGCACCCAGAGCCACGGGCAACGTGAACGCCAAAGCGATCGCCGTC
ACCCACAAGGTACCCGCGATCATCGGCAGTGCGCCATACACCTCACCGGGAAACCATTCG
GTACCGGTCAGGAAAGAAACACCCTGTTGTGAAAAGATGGGAAGGCTTTCCCATAAAAGG
AAGACGAACAACGTCCCAACGGCCCCCAACGCCACCAGCGCCATCGCTCCGGTCAGCCAG
AATGCCGGGTCCCGGTATGAAGAAACGACGATGGACGGGGCGCGGAATTGCATGCAGAGG
ACCTCCTGCAAATGGATAATCAGTTGACGGGCACAGGGCCGTTGACCGGAATGTAGCCGG
ATTTCTGCACGATGGCCTGCCCCTTCGGCCCCAGCAGGTAATCGATGAATGCTTTCACCT
CACCCTGGGGCAGCCCGACGGTGATCAGGTTCAGGTTGCGCGCGATGGGAAACAACCCGT
TCCGTACATTTTCCAGCGTAGGTTGGATAACCCGGCCTTCGGTGCGAATGCCCACACCGG
AAACGTCCGCATTGATCCACGCCAGGGACAACATTCCAATCGCAGCGTCGCTCTGCGCGA
TCTTGGCCTGCTCTTCGTTGTTCGATCCGGTCACCAGCCGCGCTCCCGGAGCCCGCGCTT
TTTCGTCGCCGAACACGAACCGCATGAACGCATGCCGCGTGCCGCGGTGCGGTTCCTTGT
CAATGACGATGATGCTGCGGTCGGGTCCCCCAACCTCTTTCCAGTTGGTGATGCGCCCCT
GGTAAATGGCGCGAATCTCATCGCGGCTGAGCGATGTCACCCCGGCCTGGTACACTTCCG
ACGAGATCACGCAGGCCACAGCATCACGTCCCACCACATGCACCTGCAAGCCCACGTCGC
CGTAATGCGCGATTTCTTCCGGCGACACCTGGCGCGAGGCGAGCCCGATGTCCAGCCGTC
CGGTCCCGACGCCGTGAATGCCCACGCCACTGCCCCCGGCGTTGACAGTAATGCGCACCT
CTGGATGCAATTGCTGATAACGCTCGGCGGCAACCGTGAGGATAGGCAACACCGTGGTCG
AACCCCCGACACGGATGATTGTGTTATCCCGCGCCTGCGAAGGGACCACATTCATGAAAA
GGACCACCAACACGCCCGCAAGCACACGCAAAATCAATGAGACCTCCCTTTTGGCTCCCC
CTTCAGATTGCATGACCCTCCTCCAAGTATATCTGTATATTCATATATTTATATATATGG
GGCAATCGGTTTTTTCGTCGCAGGACAGGGGTGCGGCCTTACGCGTTTTTTTGAATACGG
ACTGGTCCTGAAACCGCCTTCCTCCCCTACGCCCGTCCGGCTTGCAAAATTTTCCGTTAC
GACTATGATGAAAGGCCGTTGCCCTCAACCCTTTTTGAATCGTCAGCCGTGGCCGCATCC
TTCCAGCTCTTCGCACCCGACTCCGAATTCCTGACCACCGACACCCGCGCCACGCGCTGG
GCCATTCCCTACAACCACGCCTGCCTCAACGCGCGCGTGGATGTCCTTTTGAACCGGAAC
CGGGATAACGTGGCAGGTGCGCGAGTGCTCGACCTCGCCTCGCACATCGGAACGTTCTCG
TATGCGGCACTCCAGATGGACGCGGCCTCCGTGCACGGCGTCGATACCGAAGCAGATACG
ATCCGCCGCGCGGGAATCCTGTTTGCCAATCGCTCGGTACCGCAGGCTCGATACCGGTTT
GAAGTGCGGGACGCCTTCGATCTGCTGGAAACCTGCGACGAAGATGCGTACGACACGATT
TTCTGTTTCGGCATGCTCTACTACACGGCGGAGCCGTACCGCCTGCTCACCCTGATGAAA
CGCGCCGCGCGTGGTACGATCCTGCTCGACACCTTCACCGCCGCGTATGCGGCTTTGCAG
GGCAAGGACGCGCTCAGCATCCATCCCCATGTGACCGATGAAGTGCTGAATCTCCCCATC
CAGTTCACCACGCTCACCCAGGCGGAGAAAAAGGATTACACGTTGCCCGAATCGTTTCCG
CACAAGGACCGAAACCTGAGCCTCACGACGTTTCCCAGCATCCCGCTTCTCGAAACGTGG
TTCCAGTCATTGAACCTGAAATCAACGGCGATGGACTGGTCGGCCTACATCGAAAGGCCG
TGTCACTGGAAAGAACTGTGGACGCCGGAGCAGAAGAAAGCATCGCACTGGGCGGATGTA
TATTCGGCGGGGTGCGCGCGGCTTACCGGCTGGACGTGGCGTGAGCCGGTTCTTCGGTTT
GGAAAGGTGAGGACGCGGCAGGCGCTGCGGCCCGGTTCCGGTAAATCCAATGCACCTGCA
CAGCCAGTTTGCCGTGCAGGTACACCATGAGCCACCGCTTCAACCCTTCCTGCGCAATCG
TGAAAGCAAAATCTCGGAACAGGATACCCGGGTGCCCGCGCCGGAACGCCTTGTAGATGA
GGGTCGAATATTTCACCGCCGTACCCACCTTGTATTTACGCAGAAGATTGAATATCTGGC
TCTCCAGAATCCAGTCGCTGGTGTCTTTCATTCTCAGCATGTGCGACAGGCGCAGGTCCA
GGAGTTTGCTCAGCACCGGCTGTTCCCGCAAGGCGGCCACCTGCTCGGCGAACCGGGCCA
GCCCCAGCAGGAGATCGTACGGGCTGGCTTCCCAAAGGGGATCGTCGGAATGCGGGTGAT
GGTGCCGCGCGATGTCCGCTGCCATTTGCTGATACACGGCGCGGGTTTCGCTCCACTTGA
GGGGCCGCGTGTGAAATAAAATCTGTTTGCGCGAGGCGCGCACCAGTTCCTTCATATCGG
GAGGCAGGACGCTTTCCGCCACCGGTTCGGGTTCCGGCAGGTCATCCAGATCCTTCAGCA
CGTCTTCATCCGGCGCCGTCGCGTCGGGGTCGCGATCGCGGTACACCTGGACGGCGAGCT
CCCCCACCGACAGGTACCAGCGCAGAAGCAGGACCCGGAAGGCGATGTCGTACACGAAAT
AAAACCCCAACTTCACCGACCAGTACGCGAGGTCGAGAAGCCGTGCCGCCATGACCGCCC
AACGGGTGATCGAAAAAAATCTGAAGCGTCGGGCAGCGCGGCCCACCTTCGATTCATCCC
ACCGGGTTTTCTGTTTCCAAACACGAAGGAAGGACCGTAGATGGCGCAGGCGGAACCGGG
TTAAAGGACGCACCCCGCGCTGGCGGGCGAGCGATTCCGCTTGGTCGCGGATTTCGAGGA
AGGCGTCCAACAGTCTGCCGAGCCGCGCTTCACGCAAGGGGGAATGCGATTTGGGATGAA
ACGGCGCGGCCACCGATTCCAGCAGCGCGCGGGTGTGGTCCCACACACGTAATTCGGATT
CATCCAGCACCCAGCGTGCGCGCAAGGTGTCGCACCGATTCAGCACGGCTTCAAGCGCCG
TCTTCTCCGCCGTGTCGGTGCTGGCATCCATGCGTTCGCGCAAACGTTTCAGGCGCGACA
GGTTCAGCCAGCCGATGCGCGCGACGCCGTACCCTTTCAACGTCAACACGGCCAGCAGAA
CGAGCAGAAGCGCCGTGCCGCCCACGCTCAGCCCTGTCACCCAGTCCGCCATCGTGTTTC
CTCCACCCCACCCTCTCGCAAACCGCCTGAAACCGGGCCGGTTGGACCCAGCGGGTATGG
CGGTTCACATCGGACAATGTTATGATTGAATCGAACTGTTCGGTTAAGAAACCGGTGCGG
ACGCAGGGGCCGGCTTCTTCTTATCCTCTTCTTTCAAAAGGAAAGCTCGATGCGTACCGT
GACCCGGATCTGCCAGCTTTCGGCATTGCTCCTTCTGCTTGCGATTCTACCCCAATGCAC
GGACAAAAAAAGCAATGAATACGTGAAGGAAGGCCTCAACCACATTGAGGCCCAGGACTT
CGGACGTGCGGAGTTGTCGTTCAAACAGGCACTGGAAAAAAATCCGAAAAACGCCGAAGC
GCATTATGGTCTGGGGGGTGTATACAATTTTCAGGGCCGGTATGAGGAAGCCAAAGAATC
CTTTCAACTCGCACTGCGCTACGACCCGGCACATATGGACGCGCACTACAGCCTGGGATA
CACCTATGAACAGATGGGAGACCTGGACAAGGCGCAAAAAGAATTCACCACCTACAAACG
GCTCAAAAAGAGGTACGACCAATTCATGAAAGACGAGCAGGCAAAACGTTGAATTCCCTT
TTATCCAGAGTCCTGATCGTATTCCTGATGGGCGGCTGCGCCTCCGCGGACCTGCAACCG
GCGCACAACCCGCATGTCAAAAAGAAAAACAACACACCGGTTCTCCCCGCAAACGGCAAC
TCCCAACCCGTCCCTCCGACACCCACCAATCCAAACACCCACCCCCCCAAGCCCCAATCC
GAACCGATTAAGAAAAGCGTGAAACAATTGAAACCCGCACCGGTTTTGGAAACGAAACTG
TTTCCTCCAACCCGTATCAACCGCAAGGACGGATCCATCATGGTGCATGTTCCTGCGGGG
GAGTACCTGGTGCCGCTCGATCCCCCGGGGCAGCATCGCCTCACCGACAACTCGCGCGGC
CTCGCAAAAAAACTGCTCCCCGGTTTTTACATGGACCTGACAGAAGTAAAGGTGAAACAG
TTCAAGCTCTTCAAACCTCAGTACGACGAGACCGTGCACACGGGCGGCGATGATTGCCCG
GAGTGCCCGGCGATGGGCATCGACTGGACGAGCGCACGCAATTACTGCATGTGGGCGGGA
AAACGTCTGCCGACAGAAGAGGAATGGGAGGCGGCGGCACGCGGGCAAACCCAACGGCTC
GTGCCGTGGGAGGGCAAATCCGGTTCCAAACGCGCCAACCTGCTGGGTGAAGAAGACGGG
TTTCTCGGCGTGGCCCCGGCCGGATCGTTCCCATTGGGGGCAAGTCCCACGGGGGCTCTG
GACATGGCGGGCAACGTGTGGGAATGGGTAGCGACACCCGTGCCGAATCCCACGGGCCTC
CCCCAAACGGTCTCCCGTCCCGGAGGCGCGGACCCGACCCAGGCCTCGTCCGCTCCGTCA
CAGTCCTACCTGTTGAAAGGCGGAAGCTGGAGAAGTCAGCCCCTGCTCGGCGCCATCTCC
ATCCGCAATCCCGTCAACGGCAGCACCATCAACTCCACCTTCGGCTTTCGTTGCGCCAAA
TCGGCGAATTGATCCGTTAAATAGTTTCAGACAAAAAAAGAAAGGCCGGAGCCCCCATCC
TGGCAGGGTGGATGAGAACTCCGGCCTTACGCAATACGGTGACCCGGGGCGTTTTGGCGG
GCGAGGATTAGGAACACCCCGAAGTGGCACCGCAGGAAATACATTTGAGACACGTGCCGT
TGCGGACCAGAGTCAACTGACCGCACTCGCCGCAGGGATCGCCTTCATACCCTTTCATCT
TGGCGATGGCGGCGGAGTTTTTTGCTTCCTTGCTGAGTTGGAGCACCACCGTGCCCAACT
CCTTCGTCGTTGTTCCGGTTTTTTGCGGCGCGCTGTGGCCGTTGCCGCCGTTCCCGCCGT
TGCCGTGAGTGAGGGGCGTATCTCCTGCCTCACCCGGCTCTTCCGTGCGGGGGGCTTTGG
TTTCGGCGGTGGGCCTGGTTTCCTCTTCATCACCTTCCGCATCCGGAGACACTTCCGTTT
CCTTTTGCAGGGCGTCCGCGCGCAGGTCTTCCGGCGTCACGTGCGCGAGGTCGTAGCGGT
CGAGGTAACTGATCGCCAGTTCGCGGAAGATGTAATCGATGGTGGACGTGGCCATTGTGA
TGGTGTCGTTGCCGGTCACCATGCCGTTCGGCTCGAACCGCGTGAACACGAAAGCATCGA
CGAACTCCTCGAGCGGCACGCCATGTTGCAGACCGAGCGAGATGGAGATGGCGAAGCAGT
TCATCAGACTCCGGTAGGCCGCGCCTTCCTTGTGCATGTCGATGAAGATCTCGCCCAGTG
AACCGTCTTCGTACTCTCCGGTGCGCAGGTACACCTTGTGTCCGCCGACCACCGCCTTCT
GGGTGTAGCCTTTTCTGCGGAACGGAAGCGGCATGCGTTTCTTCTGCTGATCAACGAAGA
CGCGCGTCAGTTTCTCCGCCACCTTCAGGGTGTCGCGTTCGGTTTCGTCTTCCAGGTCTT
CGAGGTTGAACTCGGCGGCGACGACGCTGTTGAGCGGCTGGCTCAGTTTCGATCCGTCGC
GGTACACGGCGGTGCCCTTCACCATCAGTTTCCACGACAGCATGTGCGCCTTGTCCACGT
CTTCGATGGTGGAGCTGTTGGGCATGTTGATGGTCTTGGAAATCGCTCCGGAGATGAACG
GCTGTGCCGCCGCCATCTTGCGGATATGCGCTTCATGGCGGATGTACCGTTGTCCGTACT
TGCCGCACTTGTTGGCGCAGTCGAACACCGGGTAGTGCTCTTCCTTGAGATGCGGGGCGC
CCTCGATGGTCATGGTGCCGCAGATGTGGTCGTTCGCCTTGGTGATCTGCTCTTCGGTGA
ACCCGATGTGTTTGAGCAGGTTGAAGTCTGCCGCGTCCAGCTGGTCGCTGTCGATGCCCA
AAACTTCCGTGCAGAAGTTCTCGCCCAGCACGTACTTGTTGAAGGCGAAGGTGATGTCGA
ACACGCGCGGCAGCTCTTTTTCCACCGCACCCAGCACGTGGTCGGTGAATCCTTTCGCTT
TCAACGCTTCGTAATTGATGTACGGTGCGCCTTTCAGGCTGGCCGCGCCGACGCAGTGAT
CGACGATGGCCTGGATCTGCTCCTGCGAGTAACCGAGGTTCTTGAGCGCCAAAGGCACCG
CGCGGTTGATGATCTTGAAATACCCGCCGCCGGCGAGTTTCTTGTACTTGACCAGCGCGT
AGTCGGGTTCGATGCCCGTCGTGTCGCAGTCCATCACCAGCCCGATGGTGCCGGTGGGCG
CGATGCAGGTGGTCTGGGCGTTGCGGTAGCCGTGCTTCTGGCCCAGTTCCAGCGCCTGCT
TCCACGCATCGAGCGCCGCCTCGTGCAGGTACACCGGGCAGTGCATGGGATCGATTCCCT
GCGGGTACACCGTGAGGCCTTCGTATTCGCGCGCGTCGGCGTTGTGCGCGGCGCGCTGAT
GGTTCCGCATGACACGCAACATGTCTTCGGCGTTCTCCTTGTATTGCGGGAACGGCCCGA
CCTCGCCCGCGATCTCCGCCGACATGGCGTAGCTGATACCCGTCATGATGGCGGTGATGG
CGCCGGTGATGGCCTGCGCCTGCTTGGAGTCGTAAGGAATGCCGGACACCATGAGGAGCG
TGCCGAGGTTGGCGTAACCGAGACCCAGCGTGCGGTACTCGTAACTTTTCTGCGCGATGG
CCTTGTTCGGGAACTGCGCCATGGTGACGGAAATTTCGAGCGTCAAGGTCCACAAGCGGC
AGGCGGCAATGAATTTATCGACGTCGAACTGTCCGGTCTCCGCGTCATGGAATTTCATCA
GGTTGATCGACGCCAGGTTGCACGCCGTGTCGTCGAGGAACATGTATTCCGAGCAGGGGT
TGGAAGCGTTGATGCGGCCGCCCTGCGGACAGGTGTGCCATTCGTTGATGGTGGTGTCGA
ACTGCACGCCGGGGTCGGCGGAGGCCCACGTCGATTCGTTGACCAGCCGCCAGATATCGC
GCGCTTTCACCGTCTTGATCACTTTGCCCGTCGTGCGGGCGACCAGGTTCCAGTCGCCGT
CGCACTCCACCGCATGCAGGAATTCGTTGGTCAGGCGCACCGAGTTGTTTGAATTCTGGC
CGGAAACGGTCTGATAGGCTTCCGACGTCCAGTTGGTGTCGTATTCCTCGAACTCCGTGT
CCTGCACGCCCTGCTCGGCCAACTGGATGACGCGGTAGATGTAGTTCTGCGGAATGAAGA
CCGCCAGCGCATCGCGCACGGCTTTTTTCAGTTTCTTGTTCTGTTTGACGTCGAAGCGCG
TGCTGGCCTGATCCCAGTCCCAGCAGGCGTCGAGTACGGCTTTCAGGTGCTTGCGGCACA
ACTTGCTCCCCGCCGCCAGCGCCGCCACCTTGCGTTCTTCTTTCACCTTCCACTGGATGT
ATTCCTCGATGTCCGGGTGATCGACGTCGAGCGTCACCATCTTCGCCGCCCGGCGCGTGG
TGCCGCCGGATTTGATCGCGCCCGCGGCGCGGTCGCCGATCTTCAAAAAGCTCATCAGGC
CGGAGGACTGGCCGCCTCCGGAAAGCGACTCGCCGCCGCTTCGCAGTTTGGAGAAGTTGG
TGCCGGTGCCGGAACCGTACTTGAACAGCCGCGCTTCCTGTTGCCACAGGTCCATGATGC
CGCCTTCATTGACGAGGTCGTCCTCGATGGACAGGATGAAGCAGGCGTGCGGTTGCGGGC
GCTCGTAGGCGCTCTGCGATTTTTCGGTCTGGCCAGTCTTTTCGTTGAAGAAGTAATGTC
CCTGCGGCGGGCCCTCGATGCCGTACGCCCAGTTGAGGCCGGTGTTGAACCACTGCGGCG
AGTTGGGCGCGCCGCTCTGCCTGGCCAGCATGCAGCACATCTCATCGTAATAATTGAGTG
CCGCTTCCTCGTTGCTGAAGTAACCGCTCTTCCAGCCCCAGTAGGTCCAGCATCCCGCCA
GGCGGTTGAACACCTGCCGCGCGTCGGTCTCGCGTCCGAAACGCTCGTCTTCGGGCAGGT
TTTCGAGCGCGTCGTGATCGGGCTCCGACGGGCACAGCCATTCGGGGACGTCGTGCTCGT
AACGTTTTTTGGTGACGGCCGGAATGCCCGCCTTGCGGAAGTATTTCTGCGCGATGATGT
CCGCGGCAACCTGCGACCACGAGTCCGGAACCATGACCCCCGTTATCTCAGAGACTACTG
ACCCGTTTGCGTTGGTGATCTTGGAAGACCGCTCGACAAAATTCAGGCCTTCGTACGGGT
CCTTGCGACTCTTGGTAAATATGCGGGGGATATCCATAAGCTTCTCTCCAGACTCAATAT
AGGTGGGTGACTGTCTTCCCCAATTCTCAATGTAATGCCAATGGACCAAGTTTCAATGCC
TTTGGCCCATTTTCCACTATATTTAGTAGTGGAGGCTCTAACTTAGCACTATATATTGTG
ATGTCAACGGAAAATTGGAACGCCCTTGTCAGAGTTTTCCGAACTGCCCAAGAAATCGGG
ATTTAGCGAAACAAGGTTTTTAAAATCTGATAGATAGGAAGCCCTCCCCCATCCGGACTG
AGGCCATTACCAACGCGGAAAACCGCGTGTTTGCGTGTTGTACCGGGGCCTCACGCAGGC
GGGGCTTGGGTTTGCGGAATTGAAAGGCGAAATCACAGCATGAATATTGGCAAACCGGCT
GTCTTGGGTTGTTAAACCCTCAATGGGAGCGGATTTCCGGCAAGGGCCGGGTTCTCCACA
GGGGCTAGTTTTCGAGGACGTCGATGTCGAGGCGGCCGACGAACTCCATCAACTTGAGCG
AGCCGTCGGTGTTGCCCTCGGAGAGCTTGATGTGCGTGGCGTCCACCCCTTCCTGCCCGA
GGGTGGGATCCAGGGCCCGCCATTCCCCCACATACACTTCCGGCCAGGCGTGATAGACAA
AACCCCGGAAGTCCTCCGAATACACAATGCCGTTGACAACGCGCGTCGGGATGCCCGCGG
CGCGCGCCAGCGCGGTGTACAGGTTGGTGTGCGACTGGCATTCGCCGCGCCGGGAGTTCA
GCGCGTCCACGGCGGTGAAAGCGTCCACCAGAACCTTCTCAAGGTTGGAATACACCCATT
TGTTGATAGCCAGCGCCACCCGCCAGGGATCGGTGCTCTGCCCTTTCAGTTCCCGGGCCA
GCGCGCGGATCATGGGGTGCTCGGACTGGATCTGCGAGGTGTCTTCGAGGTAAGGCTGCG
TCGCCTCGTCATTGAAGGGAAACGACACCGGTTTCGCCGGAGCCGGGGACTCCTGCTCGA
TCACCAGGGTCGCCTGGTAATCGCCGCCTTTCATCTTCGCGGTGTCCAGCACCTTCTGCC
GGTGGTCGCTGGGGATGGAGCCGGGTCCGGTGAGGTTGCGGAGCGTCAGCTTGAGCGCCT
TCACCATGCGCGGATGTTCGATAGGCTTGTTCGCCTTGACCAGGCTCAGCGTGATGAAAT
TGCTGACCGACATCGCCTCCGGCGGCAGTTCGCGCGCCACCGAGGCGGGTTCCTTGATCG
ACTCAAACCCCTGCACCGTGCGCTCGCGCAGGACCGTGCCGTCCGCCGTCGCCCAGGTGA
ACGTCTTGATGCCGGAGTACTCCTGCTTGACGACGACGGTCTCCACCGGCTTGCCGCGGT
GGTCGATGGTCTCCTGCCGCAGCACTTCGTACTTGAGCGGCGCGGTCATCTGGAACGGCT
CGATCAACAGCGTCATCGTGCCCTTTTTGCCCACTTCCAGCCCGGCATGGACGAGGTTCA
GCCACGCGGTGGACGCAGGGATGGCGTTGGCCGGCAGGTCCAGTTCCTTGTCCTTGCTGT
AGCCCTCGGTGGTGATGTGGAACAGGAGTTTGCTACCCTCCACCCGCGCTTCGATGCGCT
GGCGGCTACCCATGATTTCCTGGAGCAGGCTGAAGGTCTTGAGCTTGAGGTCCGGGGTGA
GGCGCGTGTCCTGCGAGACGGAAGTGACCTGCTCGATGCCACCCGCTTCCAGCCGCAGGA
ACATCTGCGTGTGGACGCGGATCTCATCCTCCTTCACCTCCACCACGGCGCGGTTGAAGC
CCAGCTTCTGGCCGTTGAAGTAGGTGCCGGACCAGTCGTCGCGGTCCACAATGGGGGCAG
ACGCCGCGGGCCCGGCCATCAGGATAGCCACCAGCCAAACCGCAAACAATGTGCCTCGTT
TCAACATGGGACAAGAGTAACACAGGCAATCCGAACCGGACACAAAATCACGGACAGGAC
CAACCCGACCGCCCTCTTCTCAATGCATTCCATTTTTCCTGTGAAAACCCGATTCGCGCC
GTGCTAAGATACCCTCTTTACACACGGCGCGCGGCATCGGGCCGCCCGATTTGGACTGTT
CGGCAACCACACTCTCCCCCCGATTTCATGGCCAGAAAACAGAAAGACATCGAAACCTAT
CTCACTTTTGACGACGTCCTGCTCCTGCCCGCTTACTCGAAGGTGATGCCTTCCGAGGTG
AGCCTGAAGACGCAGTTGACGCAGACCATCACCCTCAACTGCCCGCTGGTGAGCGCGCCG
ATGGACACGGTGACGGAGGCCGACCTCGCCATTGCACTGGCGCAGGAGGGCGGCATCGGC
ATCATCCACCGCAATCTGCCGCCGGAGTTGCAACGCAAGATGGTGGACAAGGTCAAGCGT
TCGGTCAGCTACATCATCCCGGACCCCATCACCATGGAGCCGGAGCAGAAACTGCACGAG
GCGCTGGAGGTGATGGACAAGTTCCGCATCACCGGCATCCCCATCGTCAAAAACAAAAAG
CTGGTCGGCATGCTGACCAACCGCGACATCCGCTTCGAAACCAAGACGGACAAGGCCATC
TCGCAGTTGATGACGAAGGACAACCTCGTCACCATCCAGGAAAAGACGCCGCTCGACAAA
TCGAAAAAACTCCTGCACGACAACCGCATCGAGAAACTGCCGGTGGTGGACAAGAAAGGC
AACCTCAAGGGCCTGCTCACGCTGAAAGACATCCTGAAAGTCACCGAGTTCCCCAACGCG
GCAAAAGACAAGAAAGGCCGCCTGCTGGTCGGCGCGGCCTTGGGCGCCTCCACCGATTAC
ATGGACCACATCGCCGACATGGTGAAGGTGGGGTTGGATGTCCTCACTATCGACAGCGCG
CACGGCCATTCGGAAAAAGTGCTCCGCACCATCCGCGAGATCAAGAAGTCGTTCCCGAAT
TTGCAGGTCATCGGCGGCAACGTGGCGACGGTGGAAGGCACCGAGGCGCTCATCAAGGCC
GGGGTGGATGCGGTGAAGGTCGGCATCGGGCCGGGTTCCATCTGCACCACGCGCGTGGTC
ACCGGCGTCGGCGTGCCGCAGATCACCGCCGTTCGCAAATGCTCGGCAGTCGCGGCGAAG
AAGAACATCCCCATCATCTCCGACGGCGGCATCCGCCACTCCGGCGACATCACCAAGGCC
ATCGCCGCGGGCGCGCATTCGGTGATGATCGGTTCGCTGTTCGCGGGCACGGAGGAAAGC
CCCGGCGAAAAAATTCTGTACCAGGGGCGCAGTTACAAGGAATACCGCGGCATGGGATCG
ATCGGCGCCATGCAGAAGGGATCGAGCGACCGCTACTTCCAGGAACTCGGCCTCAACGAA
AGCAAGCTGGTGCCGGAGGGCGTGGAGGCGCGCATTCCGTACCGCGGCCTGCTGGCGTTC
AGCGTGCACCAGCTGATGGGCGGCCTGCGCGCGGGCATGGGCTATTGCGGATGCAAAACC
ATCGACGCGCTCCGCAACGATTCGCAGTTCATCAAGATCACCATGGCGGGCCTGAAGGAA
AGCCACGTGCACGACGTCATCGTCACCAAGGAATCGCCCAACTACCATATCGAGTGAACA
CCCCGGGGCTGCGGCGCAAGCATTGGGCGACGGCGCTCCGCTTTCATCAATCCATCATCG
AACACACGCAATGACCATCGGCGAAGACATTCACGCACAACGCATCCTGATCCTCGATTT
CGGATCGCAATACACGCAGAACATCGCACGCAAGGTGCGCGAGTGCCAGGTGTACTGCGA
AATCCACCCGTGCACCATCGGTATCCAGAAAATCCGCGAGTTCAAGCCGAAGGGCATCAT
CCTCTCCGGTGGACCCGGAAGCGTGCTGGCGGAAGACGCACCCCTGCTCGACCCTGTGCT
GTTCGATTTCAAAATTCCGGTGCTCGGCATCTGCTACGGCATGCAGTTGATCACCTACTT
GAACGACGGCGAGGTGAACCCGGCGAAGGAACGCGAGTTCGGCCGCGCCGAGCTGGTGCT
CAAAACCTTTTCGCACCTGTTCAACGGCGTCAAGAACAACTCGATCGCGTGGATGAGCCA
CGGCGACCGCATCACGCGCCTGCCCAACGGATTCAAAATCACTGCGTTCACCAGCAATTC
ACCCGTGGCGGCGATGGAAGACCCCGTCCGGAAAATCTACGGACTCCAGTTCCACCCGGA
AGTCGTGCACACGCAGGAAGGCGGCAAGATTTTCGAAAACTTCCTGTACAAGATCTGCGG
CTGCGATCCCGTCTGGAAAGTCGATTCGTTCGCCGAGTACGCCATCCAGAAAATTCATGA
CCAGGTGCAGAACGGCAAGGTGCTGTGCGCGCTGAGTGGCGGCGTGGACTCGTCCGTTGT
CGCGGCGTTGCTGCATAAGGCCTTGGGCGACCGGCTGATCTGCATCTTCATCGACAACGG
CCTGTTGCGCATGAACGAACGCGCGCGCGTGGTCGATACCTTCCGCGAACATTTCAAAAT
GAACCTGTACGTGGTGGACGCGTCGAAAACCTTTCTCGACCGGCTGAAGGGCGTCACCGA
CCCCGAACAGAAACGCAAGATCATCGGCAACACCTTCATCGAAGTGTTCGAAGAGGAAGC
GCAGAAGGCGGGCGACTTCACCTTCCTCGCGCAGGGCACGCTGTACCCGGACGTCATCGA
GTCGGTGTCGTTCAAGGGCGGCCCGTCGGCGGTGATCAAATCGCACCACAACGTGGGCGG
CCTGCCGGAGAACATGAAGATGGAACTGGTCGAGCCGCTGCGCGAACTGTTCAAGGACGA
AGTGCGCAAACTCGGACGCGAGCTGGGTCTGCCCGACGAGATCATCAACCGCCAGCCGTT
CCCCGGACCGGGTCTCGCCATCCGTATTATCGACGAGATCACGCGCGACCGCATCCGCAT
GGTGCAGGAGGCGGACAAAATCATCCTGGAAGAGATCAAGGGCGCCGGGCTGTACAACGA
AATCTGGCAGTCGTTCGGCGTGCTGTTGCCGGTGAAGACGGTGGGCGTGATGGGCGACTC
ACGTACTTATGAAAACGTCGTGGCCCTGCGCGCCGTGACCAGCACCGACGGCATGACCGC
CGACTGGGTGCACCTGCCTTACGACCTGCTCGGTAAAATCTCCAACCGCATCATCAACGA
AGTCCAGGGCGTCAACCGCGTCGTCTATGATATCAGCTCCAAACCCCCCGGCACGATTGA
GTGGGAATAAAAACCACTTTTTCGTCCTCCCCTGCTTTCTATTCCTTTTACTTGTACTTT
CTCCTCCTGCGATTGCAGGCACCATGATCGAAATCCCTGGAGGGGAGGTTGTGGTGGGTG
ACGAGGGGAAGGAGCGCACGGTTCACGTTGATGCGTTTTTCATCGATGAGCATGAGGTGA
CGAATGCGGAGTATGGGGAGGTGGTGGCGACGCACGAATACCGCGAGGGGGCGGCGGGGC
ACCCGGTGACGCACGTCACCTTCCACGAGGCGCAGGCGTACTGCGAAAAACGTAAGGCGC
GTCTGCCGACGGGCGACGAATGGGAGAAGGCGGCGCGCGGCACCGACGGCAGACTCTACC
CGTGGGGCAACACCTTGGCCCGGCGCAAGCCGCACCCGTTTTACTCCGGCGTGGTCAAAA
AAACCGCGGGCAGTAACCGCAAGGACGTCTCGCCCTACGGCGTGCGCGACATGGCGGGGT
CGGTGTGGGAGTGGACCGACGCGGGCGACGGCGATCAACGCGAAACGCGCGGCGGGTTGT
GGAACCTGCACCTCGATTTCGAATACAGCAAAACCTTGGACCGCAACCGCCTGCCGGCGG
ATTCGCGGTTTCTATTTTTAGGATTCCGATGCGCGCGCTCGGCAAATTGACACGCAGACG
TTTTTTCCGGATCACCGGCGGGCTCGCCGCCCTGGCAACGGCGGCGCTGCGTCCAACCAA
AACCCTCGCCAACGAACCCAACTATTTCGAGGGGACCGACTTCGTCGGCAAGACGCGCGC
TGGACGCTACCGCGATTTCTACATCAACTACTGGCAGCCGATGCGCCGCATCGACCCGGC
CCAGTGGTCGCTCACCATCAACGGCCTGACGGAACGACCGGCCACCCTCACCTTTGACGA
CCTGAAACATTTTCCGATGCAGTCCATGAACTCGCGCCTCAAGTGCGTCGAGTGCTGGTC
TGCGCGCGCGACGTGGACGGGCTTCCCGTTTTCCGAGATCGAAAAACTCGCGCCGCCCAA
ACTGGAGACAGTCGGCGTGCTGTTCCACTGCGCCGACGAATATAAAGAATACCTTTCGCT
CGACGCCCTGCGCCACGCACGCACGCTTATGGTGACGCACATGAACAACGCGCCGCTCAC
CGACGAGCACGGCTTTCCTCTGCGCGTCATCTGCCCGTTCAAGTACGGCTACAAAAATCC
CAAGGCCATCCTGCGAATGGAGTACGTGGATCGCGTGACCTACGGCACGTGGAGCAAGAT
CGGGCCGTACTCCCCGGACGGCACCATCCTGCCGGGCACGGATCACCCGCTCGAGTTCGG
CAAACAGCCCAGACGCATCCCCGGCGGCGAGATTTTCGATTACTGATTTTTGCGGCCGAA
CAGCAGGCACGTTCCCTGCACCTCCTTAAAAGCATGACAAGCGGCAACCCGGCGCTTACA
CTGAAAAGGCCGTTAAATAACAAAAGGATCGCCGACGCGTGCCCACCACATCCGAGACCC
CAGTCCCCGTGACTCCATCCCCGGCGTCCCCGCCTGCCGCAGCGGCACCCGCTGTCGCCC
GTTTCTGGGCGCTGGATGTATTGCGCGGTCTCGCCGCCCTGGGCGTGGTGGTGTGGCATT
ATCGTCATTTCACGCCGTTCGCGCCGTCGCTCGAAACCGAACGCCCCTTCAACGCCCCTC
TCCTGTTCTTTTACAACTCCGGCTTCGTGATGGTCGACCTGTTCTTCTGCCTTTCCGGCT
TCATCTTTTTCTGGAAATACGCGGAGAGCATCCAAAGGCGCGAGATCGATTTTAAAAAGT
TCCTCTACCTGCGCTGGACGCGGTTGTATCCCCTGCACCTCACCACGCTGCTGTTCGTCG
CCATCGCGCAATTCCTTATCCACTCCAACCACAACGCCGCCTTTGTGTATCAGTTCAACG
ACGTGCGGCATTTCGTTTTGAACCTGTTCATGGTGTCGCAGTGGGGATTGGAAGAAGGAC
TGTCGTTCAACGGCCCGGCGTGGTCGATTTCCGTCGAGATGTTTCTCTATATCGCATTCT
TCGGCGTGGTGTTCGCCTTCGGACGGCGCAACGCATTGGCGGCGGTTCTGCTGGCGGCGC
TCGGCTGGTTCCTGTACGCCAACTATTACGACTGGATTATATTGAAAGCGACGATCGGCG
AGGGGCTGGTGTCGTTTTTCATGGGAGGGTTCGCGTACAAAGTTTACAACGCCGTAACGC
GGGACAACGGACCACGCGTCCCAGCCGCGCTGGCTCTATCGGCGACCGGCATGCTGGCAT
TCTGGGGAATCGTGTATTTTCTCACCTACCATCCCGGACCGTGGGCGGCCGCCCTCGGCA
ACTGGTTTTTCTGGACGGTGGTCCTGGGATTTCCGGTGACCGTGCTGTTCCTGGGACTGG
TGGACTACTCGAAGCGTGCCGAGGCCGTGTTTCGCAAACTTGCGTTTCTGGGCGACATCT
CGTACGCCGTGTACCTGTTGCATTTTCCGGTTCAGCTTCTGTTCTTCTTCGCCGGGCAAA
AGGGAGCGATCGATTTCACCTCCCCCGCCATTTTCCTGCTGTACGTCGGTGGCACCGTGG
GCATCGCCTGGCTCGTGTACCACGGATTCGAGGTCCCCGCCCGCCGGTTCCTGCGCAAAC
GGTTTTCCAAACCATAATTGCATCCAACCATCTGCCCCAGAAACGCTCTCGCAAAGACCC
AACTATTTCCCATTCCCGGCCGGATTCTGCTAGAATTCGATATCGGTAAGCCAAACAAGA
GAGGCTTTGGACATGTCCTCCCCGAAGATGCCGCAAAACGATCCTGAAAGCCATTTGGAC
CCTGTTCCGGCTGAAGTTCCGAAAGGACTGGAGGGCACGTACGAGGCCATCAAGGCGCGG
CACGACGAAATCTCGCGCAACATCCGTTCCGTGGCGCTGGCGCTCATGTCCTACGCACTG
TTCTGTTTCCTCACGCTCGGCCAGTCGGACAACATCGTGTTCAAGGAAACCGGCCAGATC
CAGATTCCGTTCTCCGGCGGCATCGTCGTCAATTTCAGCACGTTTTTCATTGTGGGCCCG
ATCATCCTGATCGTGCTCACCTTCTATCTGCACATCTTCATTCACGAACTCCAACGCTGC
GAGCTGGAAGCTTCGCGCAAATTACCGTTCGTGTTCAACCTCGACAACTGGTTCGCCAAG
GCCATCACGTTTTTCGTATTTTATTTTCTGACTCCGCTGGTTTTCCTTTCCTTCATCTGG
TCGATCCGCGCATCGGAGCGCGTGACCCTGTGGTCGCTGGTGGCGCTGGGGGTGTGCCTG
GCCCTGGTGTGGCTGTTTCATTGCGCCACGCAGGTGCAAGGGGGATCGCTCCGCCGTCAA
CCCTTTCCGCTGATGGTCCTGGTTGCGGTGTTCATTGTTTCAGCGGTGCCGGGCAACCTC
ACGTTTTTCGGCCCCATCAAGCTGGTTAAAAGCGACCTTAAAAACACCGATTTCCGGAAT
TTCATGCTGAACCGGATGAATGCCGATTTTGCGAACCTGGAACATTCCGATTTCACCCGC
AACCAGAACGTGAAAGACGCCCTGTTCAACAACGCCTTTCTGACCAACACCCGGTTTTCC
GGAGCCAACCTGTCCAAGTCCAGTTTTCGCAAAAGCGACCTCACCGGAACCCGTTTTCGG
GGAGCCAACCTGAACGGTTCCATGTTCCAGGAAGCCAAATTGACGGGAAGCGATTTCTCT
CCGTTCATCGCACCGGCGGAATTCGACCAGGGGGGATTTTCCCTGTTGAACCTGTTTCGC
CAGGACTCCCGCAAATCGAAAGCCCGGGGAGAGGTGGCATCCGGCCTTCAATATGGCGCC
ACCACACCCTCCTCTTCTTCCTCAGGTGCTGAAAATGAAACGGGCACACCCAAACCACCG
GACAGCACCAGCAACCAGCCGGAAAAGCTGGCATCCAAATCAGGTGTTTCTCATCGCGCC
CTGTTGAAGAATGCAGATTTTACAAAGGCACAGCTGGACCAGGTTGATTTCAGCTCCGCA
GACCTTGAAGGAACGCGGTTCAATATTTCAAAAATCAACAACTCCATTTTTTCCAACGCT
TCTCTGCTTCGTGCCGATTTTTCCGAATCCATGATCAGCAACTCGATCTTCCAGAAAGCA
CAGATGGATTCGACCCAGTTTGTGCGGGCGGAAATCAAGAACAGCCGTTTCAACGACGCG
CATCTCACCCAGGCCCTGTTTCAAAACGCCTATATCACCGACGTCCAATTCAGGGGGGCC
GACCTCAGCCACTCCAGTTTTTCAGAAACCGATTTCGACAACGTGGATTTCAGCGGCGCC
ATTCTGGAAGGCACGGATCTTTCCGGAAACAATTTTTACGGTGTCACATTCGAAAGCACC
AGCATGGCCTATGTTCTCCTCAATCTGGCGGACCTGACGGAGGTCACCGCGCTGGATACC
GATTTCAGCGGAGCGGATCTTTCCGGAACGCTGTTTTACCGGGCCAACCTGACCGGCTCC
CGTTTTCAGAATTCGGACCTCGATTCGGTCGACTTCACCGGAGCCAACCTCAAGTTCGCC
GACTTCCGTAACGCCCGTAACCTGCGCGACCCCCGAGGCCATCTGCAGCCAACGATCACC
AAAGCGGAGAACTGGAAGAAGGCCCTGTGGGATGATGACATCCGAAAGGAACTCGGCATC
GATGACAGGACGCTGAACCGGTCGATCATGCTCTATGTCGATCATCATTTCGGAAACGAA
TCGCAGGAAGAAAGAAGCCGGGTCACCCGAAACATCCAGGAGTTTTACAGACTCGTCCAG
GCACCGGTTCAACAAAAAGTCCTCACCATCAAGGCATTGGGGCGCAATCCGGACGCCACC
AGCCGGAACCGCTCTCTTCCCTAAACCACCCACCATTGATTACGGTTACTCCCTGTTCCT
TTGTAAGGGATTCGGCCCTTCTTCCGACATGGCCTGCGATTCACTGAAAAGTATGCTTTA
ATGAAACGGGGGACATGCATGGCGAAAAAAGATTTCAACCTCATTGTGATTGGCGGCGGC
TCCGCGGGCCTGGTTTCGGCGTATATCGGGTCGGTGCTCAAAGCCAAAGTGGCGCTCATC
GAAAAGCACAAGATGGGTGGCGACTGCCTGAATACCGGTTGTGTGCCTAGCAAGGCGCTC
ATTCGAAGCGGCAAGATCCTTTCCTATATCCAGCGTCATGAAAAATTCGGTTTGAAGTCC
GCCACCGCGGATTTTAATTTCGCCGACATCATGGAGCGCGTGCAGGCGATCATCAGCAAA
GTCGAGCCGCACGACAGCATCGAGCGCTACACGCGACTGGGAGTCGACTGCTTCACCGGC
GAGGCCCGGATTCGGTCCCCCCACGAAGTGGAAGTGAACGGCCAAGTCCTCACCACGAAG
AACATCATCATCGCCACCGGTGCACGGCCTGCGGTGCCGCCCATCCCCGGCCTCGACCAG
GTGGAGGCGCTCACCTCCGACACCCTGTGGAATCTGCGCGAGTTGCCGAAACGCCTGCTG
GTGGCGGGCGGCGGGCCCATCGGTTCCGAACTGGCGCAGGCCTTGGCCCGTGTCGGCAGC
AAGGTGACGCAGGTGGAAATGTTGCCGGACATCCTGAGCCGTGAAGACGAGGAAGTCAGC
CGAACCGTGCGGGAAAAATTTCTGGCGGAGGGCATCGATGTGCGCACCAACACCCGCTGC
AAGGAAGTGGTCAAGGAGGGCGGGCGCACCTTCATGCGCCTCGAAACGCAGAACGGTACG
GAAGACATCGAATTCGACCGGGTGCTGGTGGCGGTCGGCCGGGCGGCGAATGCGAAGGGG
TTCGGGCTGGAAGAGATCGGTGTGAAACTCGGTCCGCGCGGCACGGTGGAAGTGGACGAT
TACCTGCGCACCACGATGCACAAGAACATCTATGCCTGCGGCGACGTGGCGGGGCCGTAC
CAGTTCACCCACACCGCCGCGCACCAGGCGTGGTACTGCGCCGTCAACGCACTGTTCAGT
CCGTTCAAAAAATTCAGGGTCGATTACCGCGTCATCCCGTGGTGCACGTTCACCGATCCG
GAAGTGGCGCGGGTCGGCCTGAACGAGAGAGAAGCGAAGGAGAAAAACATTCCGTATGAA
GTGACGACCTACGGAATCGACGATCTCGACCGCGCCATCGCCGACAGCGAGGACCACGGT
TTCGTGAAGGTGCTGACCGTGCCCGGAAAAGACAAAATTCTAGGCGTGACCATCGTCGGC
TACCACGCGGGGGACCTCATCGCCGAATATGTTCTCGCCATGAAGCACGGTCTCGGCCTC
AACAAAATCCTCGGCACCATACACATCTACCCCACCATGGCAGAGGCCAACAAGTTCGCT
GCCGGCGTCTGGAAACAGGCGCACGCCCCTCAGGGTCTTCTCAAGTGGGTGCAGAAATTT
CACGCATGGCGGCGCGGGTAACCCGCCCTTGCCGCCTCAACGATTTCGGTTTCAGATTTC
GATGTAGAGTCCATCGTCCCGTAACTGCACGCGGTAGGTGGGTTGGGACTGCGTGCGGTC
GAACTTGCACAACCCGGTCTTGATGTGCCAGGGGTGACCTTCCCTCGCGCAGGCGGCGTA
CATGCCTTTCAGGGTGCCGCGTCCCAGGCTCGATCCGCACATTTTACAGGCATCGGTGAT
GACGAAAAAGCGACCCCCACTCTGGTAAAGCGCAAGGGTGTAGGGGTATTCCGTGAATGG
ATGGTTGAACTGGATGATGCGGCCTTCGTTTTCGGGGGGAGCGTCGTCCAGCCCGGAGAT
TTTGACGTCGGACATGGATTCGGTTATTCCTTGGGAAGATAGGGACCGAAATGGTCGCGG
AAGTATTTCTCCAGGTCCCAGCGGAACCGGCCTTTGAGGTGCGGCAGTTTCTCGGCCACC
TCGTGGTCGAATTTCACATATTCTTCAGAAAGGGTTTGGACCTCTTCATCGCGCTTTACG
TTGGGGTCCAGGTAGGAGTCGCCCAATGCGGAGGAGGCGACGATCAGGTCCTGTCCTTTG
CGGATCCAGCGACCGAGCAACAGGCGTTCTTCTTCGGAACCGGGTTCAATACTCATGCTT
CTCCTAACTTCCTCTATTCTTACGGTTTATCGGATAAAATCAGGGCGTAACGATTTGAAA
AGAGACGACCGGAAACCCCGTGGGGGAATTGCGGGTACGGGTGTTGAAAATTGGTTGGGT
AATAAGTTAGCATAGGGTCCTCAGAATATCAACGACTTGCAATCCTGCAATCCCGATCCA
CTAATAAGGGAATTCGAATGACGACGGAAAGTGAAACTCCGCGGTCTGCGGAGCAATGGT
TTCAAATCGGCCTCGAACGCGGCCGCGCCGGGGACAACGACGGCGCGATCGAAGCCTATG
ACAAATGCACGGATCAGGACCCGGCTCATTTCAAAGCCTGGTTCAACAAGGGCATCCGCT
ACGGCAAGATTCCGAAAAACGTGAAGGCGATGGAATGTTTTCAGAAAGCCGTGGAGCTGA
AGCCTGAAGACGTGATGGCGCATTACAGCCTGGGCCTCATCCTCAACCTGCTCGGCATGA
TCGACGAGTCGGTCAAGCATTACGAAGAGGCACTCAAGATCAATCCCAACTTCGCGCGCG
CCCACAGCAACCTGGCGACCGTGCATTACTCGGTCAAACGCGGACGCGAGGCCATCCACC
ACCTGCGCATCGCCAAGGACCTGTTCAAGGAACAGGGCGACACGGTGATGACGGAAACGG
CGGAAGACCTTTTGCGTGAGTGCTACCACGAGTTCAAAATGTCGCCGGAAGACTTCGAGT
GACGCTCCTTTCCGACCCTTCCACACCGATTCGCATCCATCATGGATTATGACATCATCG
TGATCGGCGGCGGTTCCGCGGGATATGCCGCGGCCAGCGCCGCCGAACACGCCGGTGCCA
AAGTCGCCATATTCGATCCGGGGCCGCTGGGCGGACTCTGCATCCTGCGCGGGTGCATGC
CGACCAAAACCATCCTGCGCTCGTCGGACGTGATGGGGCTGATGCAGAGGGCCGGGGAGT
TCGGCCTCGCCACCGACAACCCGCGCGCCGACCTCGCCGCCATCATCGACCGTAAAACGA
AACTCATCGACGACTTCACCCGTTACCGCGTCGAGCAGTTGAAAAGTCCACGGTTCACAT
TGATCGAACAACCCGTGCGTTTTGTCTCCTCCACAGCCGTCGAAGCCGGCGGCAAACGCT
ACAGCGCACACGCCTTCATCATCGCCACCGGCTCCGTGATCGCCGACATCCCCGTGCCGG
GTCTCGCCGAGGCCGGGTTCATGACCAGCGACGACGTCTTGGAATTGCGCGAGCAACCGG
ACTCCATGATGGTATTGGGAGCGGGTTTCGTCGGCGTGGAGTTGGCGCAGTTTTTCCAGC
GTATCGGCACGCAGGTGACCGTGGTGCAGAGAAGCGGTCATATCCTGTCGGCGCAGGACG
AAGACATGGCCCGCCCGGTGGAAGCGCGTTTCCGCGAGGAAGGCATGGCCGTGTACACCG
GCACGCGCGACCTGAAAATCAGCGTCCAGGATGGAAAACGCTGTGCCCACTTTCTGCACG
AGGGAAAAGAAACCACCGTGTCCGCGTCCACCATCTTGAATGCACTCGGAAGAACGCCGA
ATGTTGCGGGACTGAATCTGGAAGCGGCGGGGGTGAAAATGGGCGACTGGGGCATCGCGG
TGGACGCCACCATGCGCACCAGCAAACGCAACATCTTCGCCGTGGGCGACGTCAACGGCC
TGCACGAGGTGGTGCACATCGCCATCCAGCAGGGCGAGATCGCCGCGCACAACGCGCTGA
ATCCCGACGGGGCGCAACAGCGGTTTGAGGAACGGATGAAAACCAGCGTGGTGTTCACCG
ACCCGGCGGTGGCCAGCGTCGGTTACTCCGAGAAAGAATGCCTGCACAACAACTGGCCGT
ACCTCGCCGCGTCGTACCCCTTCGACGACCACGGCAAGTCGCTGTGCCTCGGCGAGACGC
ACGGCCTGGTGAAACTGCTGTGCCATCCGGAAACCGGCACCCTCATCGGCGGGCACATCA
CCGGTCCGGAAGCAGGCGAGTTGATCCACCACCTCACCGCCGTCATGTACTACCACGGCA
CCGTGCACGATATGCTCAAGATGCCCTACTACCACCCCACCCTGTCCGAAATCCTCACCT
ACCCCGCCGAAGAGTTGGCTGAAAAAATCGGGTGACCACACGGGCACATTCATTTTTAGT
TGATTTTTTCGTCTTTCCGAACCATTCTTAACCCATCTTTACCATTCACCCGCCTTGTTC
CGGAACTTCCCCGCCCGGGAACCGTTTCGGAAAAAAATTTAGGAGTCAGTCATGAAACGC
CGAACGATCGTCCTGTTCCTTCTGGTTTCCACCGTGGGGTGTGCGCATTTCGTGGACCCG
GCTCGCGACCACGAACTGGAAACCAACAAACAATACTGGCTGGATTACGATGCCAGCCGC
CGCGGCACGTTCTTTTTCAAGGACAATGCAGGCAATTACAAAACCTGCGCCGAACCCTCG
CCGGACGTGGCGTACAAGCTGGCCGAAAAACTGGAAGCCATGGGCACCTACGCCGGGGTG
GAAGGCAAGGGCAAAGCGGATTTCAACCAGGATGTTGTCAACCTGGCTGAACGCACGCAG
ATGATCATGTTCCTGAGAGAGGCCCTGTTCCGCCTGTGCGAACTGAGCATGAACTCCAAC
CTGAAACCGGACGACCACGTGAAACTGTACAAGGATGTCCTGAAAGCCGCTCTGAATCTG
GCCGAGTCCGAAGCCAGCAAAAGTCAGGCGCGTTTGAAGGAGGCGGAGACCAAACGGTTG
GAAACCCTGCAAAAAATCAAAAAGAGCACCGGTTCCCTGCTTGAAGGCATGGAAAACCCC
ACCAGTCCCTGACCGGCGGCTTATGAAAAACGAAAGGAGGTCGCGATGAGTGCATTCTTG
GATGTATTGAAGAAACTCAAGGAACAGGATCAGGAATTCGTCACCGTGCTGGGGGGCCGG
GAAGTTCCGGTCAAAATCAAAACCATTCAGGACGACTGGATCGTTTTGGTCGATGATACA
AACAACCAACGGTACGACCTGCACACCACCAGCGTGATCATCGTCAGCACGGTTCAATAA
CCCATCCAACGCGCCCCGGGCGGGCGGCAAGACGGTTCACCCCATCCGGGACGCACATTC
TCGGGGAGGGATCGTTATGGACAAGAAAATAGCGGTGTTCATCGTTCATGGAATCGGTTC
TCAGAAAAAAGGATTCAGCGAGGCCATAGAGAAGAACCTGCGTTCCAATTTCAGAAATGC
GCTCCGGCACATGGGGGAGGATCACCGCACCGGAATCGAAGACGCACTGCTCTTTAAGGA
AGGATTGTGGGCGGACATTGTTCAAGAGGGCGAGGATGAACTGCAGAAACGGTTGTTCCG
CGACCCGGACACGGACGTCGACTGGCTTTGCTGTCGCCGGTTTTCTATCGACAACTTCGG
GGATGCCATTTCTTACTGCAAGGGACCCAACGAAGGCCCTTACTCCCAGTACCGCAAAAT
CCATGAACGAATCGGCCAGCTCATTAAAGAGATTTCCGATCAAACCCATCCCAGCGAGAA
CACCCTGCTCACCGTTGTCTCGCACAGCCTGGGAACGGTCATTCTTTCCGACTACTTTTA
CGATACCCGCAATACATTGAAACCCGACCGGCAGTTGGTCTTCACCAATTTTTTCACTCT
GGGCAGTCCCATCTCCATTTACGCCAACCGGTTTTACAATTGCGAAAGCGACTCCGATCC
CTTCGCGGGATTCCTACCGCAAAAAGTGGAAGACGAACAGGGTGTCTGGGTGAATATTTT
TGATGAAGACGACATCGTCGGTTATCCCATCCGTCCGATCAACGCCCATTGCAGAGAAGC
CGTCACGGCGGATATCAACATCGATGTAGGCTCATTTCTCTTGGGGTGGACTCCTTTTTG
CCACCGGGGATACTGGAAAAATAAAAAGATCGGCAAGGTCATAGCTGAAAAACTGGCGAT
CGACTGGTTGCGCGTGCACGGGGAGGCTGCGGAAACGACAATGAAGCGAATCGGCGATTA
CAAAAAACGGTACAAAATGCCGGAGAGTTAAACGCGGACCAGTTGGTCGGCCAGACGGTC
GATGTGGTCCTGCGGGGTGAGTTCGGTGGCGCAGATCAGAAGGCAGTTGGCGAGGTTTTC
ATAATGCTGACCGAGCGGCAGGCCGGCGACGATCTTCTCCTGCAACAGTTGATCGCGCAC
TTGCTCTGCGGGCTTCGGGCATTCCAGTACGAATTCGTTGTACGTTTCACCTGAAAAACG
AATCTTGAAACCCTTCAGCTTCGACAGTTTGTTCTTCATGTAATCGGCGTGGAGCAGGTT
GCGTTTCGCCACCTCGTGCATGCCGTCCTTGCCCATCGCCGCCATGTACACCGTCGTCGC
CAGCGCGCACAGGCCCTGGTTGGTGCAGATGTTGGACGTCGCCTTTTCGCGGCGGATGTG
CTGTTCGCGCGTGGCCAGGGTCAACGCATACGCACGATGGCCTTCGCGGTCCATCGTTTC
GCCGACAATGCGGCCCGGCAGTTGGCGGAAAAATCCTTCCTTCGTCGCAAAGAAGCCGAC
GTACGGCCCGCCGTACGACACCGGCAAACCCAGCGCCTGGCCTTCGCCGACGCAGATGTC
CGCGCCGCGCTCGCCGGGCGGTTTCAATATTCCCAAAGACGTCGCCTCCGCCACTGCCAC
CACCAGGCGGGTGTTCTTCTCTTTCAGGAATTCGCTCAACTCCGCATACTGTTCAACCAC
GCCAAAAAAGTTCGGGCTCTGTATCACAACGCAACTGGTGTTGTCGGTGAGGTTCTTCTT
GATGAATTCGAGATCGAAGCGCCCGTCGTCGCCGAACGGGATTTCCTTGTAAGTGATGCC
GAGTCCCTGCGTGTAGGTGCGGGCCACGTGCCGGTACTCCGGATGCACGCTCTTCGCCAT
CAACACTTCCGTCCCGCCGTTGATGCGGTACGCCATCAGCACCGCCTCTGCCAAGGCGGT
CGAGCCGTCGTACATCGACGCGTTGGCGATCTCCATTCCCGTCAGCATGCAAATCATGCT
CTGGAATTCGAAGATGGCCTGCAGGGTGCCCTGGCTGACTTCCGGCTGGTACGGCGTGTA
ACAGGTGGCAAACTCGCCGCGCAGGATCATGTGGTTCACGATCGACGGCGTGAAATGCCG
GTACGCCCCCGCGCCGAGGAACACCGAGTACTCGTCCGGGTTCAGGTTGCGCGCTTCCAG
CCGCCGCATGGCCTGCACCATATCCGCCTCGGAGAGTGCGGCGGGCAGATTCAGCGGCTC
CACCAGCCGCAGGCTTTCGGGGATGGATTGGAACAGCTCGGCCACCTCACCAATGCCGAT
GGCGGCGAGCATTTCCTGGATGTCGGTTTCGGTGTGCGGGATATAACGCATTTTTAGAGC
AGAGGGGGTTTGAGGATTACTGGTTTTGTTCTTTCAGAAAATTTTCGTAGTCTTCAGCGG
AGAGCAGGCCGTTCTTCACTTTGGCGTCTTTCAGCTCGACCTCAACAATCCAGCCCTTGC
CGTAAGGCTCCTGGTTGATGAGCTCCGGATGCGCTTCGAGTTCCTTGTTGACCTTGGACA
CCTTGCCGCTGGCGGGAGCGTAGAGATCGGACACGGTTTTGACCGACTCCACCACGCCGA
ACGTGCTCTCCTGTTGCAGATCGGAGCCTTCCTTCGGCAGTTCGACGAACACCACATCGC
CCAGTTGGTCCTGCGCGAACGCCGTGATGCCGATCACTCCTTTATTGCCGTCGATGCGGA
GCCATTCGTGCTCGCGCGTGTACATCAGGTCCTTCGGGACTTCCATTGTCGCCTCCTGTA
ATTGATTCCACCGGGTACCGCGTTCGCGCGGTCCGCATTCAGTTTTTCTTGACGTTGCTG
GGCACCATGGGGAGGGATATGATTTCCGCCGCCACCGCCTGGTTGCGGATTTCCACTGAA
ACCTCGTTGCCCACCTGGGCCATCTCTGTGGGTACATAACACAGAGCCACCCCGGTATTC
AAGGACGGGGAAAACGTGCCGCTGGTGACCTCTCCCACCGCCCGGCCGTCCTGCAGAATT
TTGTAGTGCGAGCGGGGTACGCCGCGTTCCTTCATCTTGATTGCGACCAGTTTCCGTGAC
AACCCCGCTTCCTTTTGTTTTTTAAGCGCTTGCTTGCCAACGAAGTCGGTTTCCTTTTTC
AGTTTGATGACAAACCCGAGCCGCGCTTCAAGCGGGTTGTGCTCGGCATCAATCTCCTGC
CCGTAAAGCGGGTACCCCATTTCGATACGCAGGGTATCGCGCGCGCCCAGGCCGATGGGT
TGCAAATCGTACTGTTTTCCCGCCTCCATAATTTTTTCGTACACCGCCGCCGCGTCGTCC
ACCGACAGGTAAATCTCGAATCCATCTTCTCCGGTGTAGCCGGTGCGGGAAATGATGCAG
TCGGCGCCTTCAATCCTGCCGCGCTGAAACGTGTAATAGGCGATGTCGGCCACCGGGATG
TCGAGCATCGGTTTCAGCAACGCTTCAGCGTGCTTGCCCTGCACCGCCAACTGGGCTGTC
TGGTCGCTCGTGTTCTCTACCGTGACGTCGAATCCCTTCGTCTGCTGTTCGATCCAGTCG
AAATCCTTGTCCGTGTTGGCGGCGTTGACACACAGAAAATAATGATCGTCGTCGAAGCGG
TGGATCAAAAGGTCGTCCACCACGCCGCCGTTCTCATAACACATCAGGCTGTAGAGGATG
CCGCCGTCGGTCATCTTCTCCACATCGTTGGTGACCAGGTGTTGCAGGAAGGCCTTCGCC
TGCGGGCCCTTCACCTCCACCTCGCCCATGTGGCTGACGTCGAAAATGCCGACGCCGTCG
CGCACGGTGCGGTGTTCGTCCATGACCCCCTTGTACTGAATGGGCATATCCCATCCGGCA
AACGGCACCATTTTGGCGCCCAGGCGGACATGGATTGCGTGAAGAGGGGTGGTTTTTAAA
GGTGTGTTGACTGACATGTGTTTTTATAATGACAAAAAATTCACGGCATGTAAAACGACT
TGTATAATGAAAATAAGGCGGGAGATCAACCCGGAATTGGATTTATCCTTAATTCATAGT
ATATTAGGCACTTTTTTCCGGCGGGAACACATTGACTCCATGTTTTCCGGTTTCATATTT
ATAATGGTATCACCAATCGCCTGACAAAAGCCATGGACGTTCCGTACCAATACAAACAAT
TCGATGCGGTTGTGGTGGCCGGGGAAGGTCTGCACAGTTACCAGGTCCTGCACCAGCACA
AGGCGTTTCTCGAAATTGAGAGCCGCTCGGTGGTGAGCTATGTCATTGACGCCCTGCTGA
AGGCGCAGTCAGTACGCAACATCTACGTGGTCGGCAAGAAAAAAGAACTGCGCGAGTACC
TGCGGAGGGACGGGATCGACCTCAATCACCCGAAACCGATCACCCTGCTCGAGCAGAAGC
AGTCGCTGTACGAGAACGTCTGGTTCGCCTACATGCAAAGCCTGCCGGAACCGGTGCCGG
AATCGCACCTCGAAAACTCCATTCACAAGGACAAGGCGATCCTGGTGGTTCCGTGCGACT
CACCGTTGATCACGCCGCATGAAATCGACTACTTCATCGCGCATGCGGATACGGAACATT
ACGATTACGTGCTGGGACTGACGCCGGCGAAAGCCATGCATCCGTTTTATCCGAAGAAGG
GCGAACCCGGCATCAAGATGGCTTACCTGCATTTGAGGGAAGACAAGTACCGCATCAACA
ACATGCACCTGGTGAAGCCGGGGCGCATCGAGAACCGGCATTACATCCAGACCATGTACC
GGTACCGCTACCAGCGTAACATCAAGAACGTGGTCCGGTTCGGCATCGAATTGTTCAAAA
AGGATCGCTACCGCGGGTACCGGTTTTACCTGTGCCTGCTCGTGTGCCTGATGTGCGCGC
GTTTGAAACTGGACCGGGTCGCGGACTGGGTTCGCCGCTGGGTGCCGAAACGGCGTCTCG
AAACCTGGGTGTCACAGGGCCTCAAGACCCGGTTCATGGGTCTGGTCACCCCGTTTCCGG
GAGCCACGCTGGACATCGACAACAACCGCGATTTCGAGGTGATGAAACTCCGGTTTCAGG
ACTGGAAGCAGTACCTTCGTGGACTGGTCGAGCGGTACCCCCTGCCTGAGGACCTGTCCG
CCCACACGGCCATGACCCGGGTTCCGGTTCCCTCCCGGATGGAGGCCTCCGAAAAAGACA
CCGAAACGGTCCGTTGACAGCTACCGGCCGGACCCGTCCTTTCCGTAAAAAGGAATACGG
CGCTTCCCAGAACTTGCTACAATAACAGGTCTGCCTCAGGCACACCCGAATCCTATTTCC
GAAATGAATCAACAGAACGTACGCAACTTTTCAATCATTGCCCACATCGATCACGGCAAG
TCCACCCTCGCCGACAAACTGATCCTGAAGACCGGTGCGCTCGAACAGCGCGTGTTCAAG
GACCAGTACCTCGACAACATGGACCTGGAGCGGGAACGCGGCATCACCATCAAAGCGCAG
ACCGTGCGCCTGCCGTACCGGTCGCAAAAAGGCGACGCTTACACCTTCAACATGATCGAC
ACCCCGGGCCACGTGGACTTCTCCTATGAAGTGTCGCGCAGCCTTGCCGCCTGCGAGGGC
GTCCTGCTGTTGATCGACGCGTCGCAGGGCATCCAGGCCCAGACCATCGCCAACGTCAAC
CTCGCCATGGCGGGCAACCTGACCATCATCCCCGTCATCAACAAGGTGGACCTGCCGAGC
GCCGATCCCGACATGGTGCGCGAGCAGTTGGAGGACATCCTGCAGATCGATTCCACCGAA
GCCATCCTGGCCAGCGCCAAGCAGGGCATCGGCGTGGAGGAGATCATGGAAGCCATCGTC
GAACGCATCCCGCCCCCGGAGGGAGACCCGGACCAGCCGCTCAAGGCGCTCCTGTTCGAC
GCCTGGTACGATTTGTACAAAGGCGTGATGATCCTCGTGCGCGTGGTGGACGGCCACCTG
AAAGAAGGCATGACCATCCAGATGATGGCCACCGGCCACACCTTCGAAGTGGAAGAACTG
GGTGCGTTCACCCCGGTGCCGAAACGCATCGACCGCCTGAGCGCGGGCGAGGTCGGTTTC
GTCATCGCCGGTATCAAGAAACTGGACGAAACGAAAATCGGCGATACCGTCACCGAATTC
AAGAACAACTGCGACAAACCCCTGCCCGGTTACAAGGACGTCAAGCCGATGGTGTTCAGC
GGGCTGTACCCGATCGACGGCGACCAGTATGAAAACCTGCGCGACGCCCTCAAGAAGCTG
CGCCTCAACGACGCATCGTTCACCTACGAGCCGGAGACCTCCGCCGCGCTCGGGTTCGGC
TTCCGCTGCGGTTTTCTGGGCCTCCTCCACATGGAGATCGTGCGCGAACGCCTCGAGCGC
GAATACAACGTGGACCTGTTGACCACCGCGCCCACGGTGGTGTTTCATCTGAAACCGGAG
CACGGCGATATGGTGGTCATCGACAACCCGTCGAACCTGAAAAAGCAAGACCGCACCGAC
ACCATCCTCGAACCGTATCTGAGGGGCACCATCATCGTACCCGACGAATACGTCGGCGTT
GTCATGAACCTGGCGCGCGACCGCCGCGGCATTCAATTGAAGATGGAGTATCTGACGCCG
AAGACCGTCATGCTCCAGTACGCTCTTCCATTTAGTGAAATCGTGTTCGATTTCTTTGAC
CATCTGAAATCATCGACCAAGGGCTACGCATCGTTCGATTATGAATTTTTGGATTTTCGG
GCATCGGATTTGGTAAAGTTGGACATCCTGTTCAACGGAGAGACGGTCGATGCCCTGTCC
ATGATCGTTCACCGTGACAAGGCCTATTACCGTGGCCGCGAACTGGTTAAAAAACTGAAA
GAGCAGATTCCCCGGCAAATGTTCGAGGTCGCCATCCAGGCCTCCATCGGCGGCAAGGTC
ATCGCCCGCGAATCCGTCAAAGCCCTGCGCAAGAATGTGCTGGCCAAGTGTTACGGAGGC
GACATCACCCGCAAACGTAAACTTCTGGAAAAGCAGAAAGCCGGAAAAAAACGAATGAAG
CAGATCGGCAAGGTGGAAATTCCGCAGGAAGCCTTTCTGGCGGTGCTGAGGACTGATGTC
AAATAATACGGAACAGAACGCACGCGGCTCCACTTCGCCCCCGGTCTCCAATCCCAAACC
CCGGAAAAGCACGCTGAGGGAATACACGGAGGCGATCGTCATCGCCCTGGTACTGGCCCT
TCTCATCCGCACCTTCGTGGTGCAGGCCTTTAAAATTCCTTCCGGCTCAATGGAGGACAC
CCTTCTGATCGGAGACCACCTGCTGGTCACCAAGTTCAGTTACGGCATCCACATACCGAA
CGAAATCCCGTTCGTCGGCATCCGGTTCTTTCCGGACATCCTGCTGTTTCAGGAAGTGCC
GGAACGCGGGGACATCATCGTTTTCAAATATCCCCTCGACGAGACCAAGGATTTCATCAA
ACGTGTCATCGCTCTTCCGGGTGAAAAGCTGGAGCTGCGCCACCAGCAGGTGTACATCAA
CGGCCAGCGCATGGAGGAATCCTACGTGCACCACACGGAACCGCCCAGCCTGGAACCGGT
CCCGGAACGCGACGACCTCGGCCCCCTGCTGATACCGGACGGCCACGTGTTCGTTATGGG
CGACAACCGCGAGAACAGCCACGACAGCAGGAAGTGGGGCTTCCTCGACCTCGACAAGGT
ACGCGGCAAGGCACAGTGGATCTACTGGTCCTGGAACGGAGACCGCGGCAGCGTGCGGTT
CGACCGCATCGGCCTTTCCGTTTACGATCATGAACACACCGGCCCCGAGCTGGCCCAACC
GTAACGAATAATTACCGTGAGCACCGACCTGAAAACCCGCATCACCGAATTGGCCCGGAA
CAGCGAAGGCGTCATCCTCGACTTCGACGGCCTGATCGCCGATTCGGAACCGTTCCACTA
CAAGGCCTACAACGCCGTGTTCGAGCGCTACGGGCACAGCATCGACCCGGATGAATACTG
GGTGGAATTCACATCCAAGGGAAAAGGGCTCAAGGGGGAGATCGAGCGGTACAACCTGAA
ACTCGATGTCACTCCCGAAGCCATGCGAGAAGAGAAATTCGAGATCTATTCGCGATTCTG
CCAGGGGGGCGATATCAAGCTGTTCCCCGACGCAATGCGGTTCATGGAAGTGGTGACCGC
ACGCTTCAGGGTGGCCATTGCCTCAGGATCGTGGGAACATGACATCCGTGCCATTCTCGA
GAATGCCGGTGCCGGGCACATGGTGAAGACGATTCTCGGAAAATCCCCGGGCACCCGGCG
GGAGAAACCGGCTCCGGATATCTTCCTGCAGGCGGCGGAACAACTGGGGTTGCAGCCTGG
ACGCTGCTTCGTGGTGGAGGATGCCCTCAAAGGATTGCAGGCGGCGAAGGACGCGGGCAT
GGCCTGCGTCATCGTGCGCAACCCGCTCAACCAGAACATCGACTTTTCGGAAGCCGATGT
GGTGGTATCCGGCCTGGCGGAGTTTCTCGACCACCTTTAAACCTGAATTCGCGCACAAAA
AAACGCGGAGGCGTTTGCCTCCGCGTTTTGTTTTTTTGGAAAGAACGGGTGCAATCAGTC
CCGGTTGGTTTCCTTGATCCCCAGCCGTTCGTAATCCTCTGAGGTCAACTGCTTGACATC
CGAGTACGAAGAAGACGAGGAGGAGGACGAAGAGCTGCCGGCTCCACCGTTCGAAGCACA
GCCGATGAGCATCAAAATGGCCATGATTGCAAAAATCCGTGTGAGAATTTTCATATTCAG
ACTCCCAGAATTAACGTTTTTTCAAAAGTTATTACTGAACAAACACAACTATGGAATCGG
TAACCGGCGGATCATAAGGAACGTGGTTTCCCTTGGCGAACAGCGCCTGAATCCGGTGCA
TGCCATCTGACAATTCGAGGGTTTTGCAGGTGGAGCCGTCACCCATGTGGACGTGATTGC
TGTCCTTCGGAATGGGTTGTCCGGCCGGCGGCAGATCGACATCAATAATCAAATGATGGT
GGCCCTTGCCCTCATTGACTCCGTTCTTGGCGGGTTCCACGGTATAGCCGTCGGCCTCAA
TGCAGACCTCCACCTTGTTGTCCACACTCTCAGCGGTCCTCGGCTTTACGATTTTAATGC
CCTTTCCGCTACTGGAAACCCGGTCCATGCCGCCCGTATCGCCTCCTCCGGAGCCTCCCT
GCGCCGCACAACCTATCGAGAATACCAATATGGCCAAAACCCCTAAACGAACCGTTTTAT
TCATGATAGAGCGCCCTTTCTTATATTGGATAAGATTATTATTCTGGGAGCCTGCCTGAA
AAACGAGGCTCGATCATATCGATTTTTAGAAGCGAATTCGAATTCTTACGAAGTCAGGTC
ATTATAAACAAAAACCATTCAAAATCAACTCACAGAGACAAATAAATCCTTGAATTATCT
AGATTACCGCTATATCAAAGATACCTGTTCGGCTTAAAACACTCAAAAGGGGCCAGTTGA
AAGAATTCAGTCCGGGATGAGGATCGAATGGGAAATTTGTTATAATTCAACAAGCTGTTG
GCCACCCCACACCGGTTTCCCGATTGGAACAAGGTTGCAACCCAGAGTTGGCGGAATCAT
GAAGTTCGGCTTCCATACCCAGATCATCGGCGCGCTTCTGGTCTTCCTGACTTTGGGAAC
CACAACCGCCACCCCCTCCGGAGAAAAACCCGGCGAGGCCCCCTGGGTGGAGTTGGAGCC
GGGCCTGCAACTGGGCACCTTTCTCTCTTCCCAGAAGTCCCCCGTCGGGGATTCGCTGGT
TCGCGTATTACGCATCAGCCCGTCCCATTTTCGTTTTCGCCTGCTCAACGCGTCCGCGGA
CCGGAACAAACGCCGCTCCGCCCGCGAATGGGCGGAGGAGCATCGGCTGGTCGCCGCCAT
CAATGCCAGCATGTACCAGATCGACAACCTGACCAGCGTGTCGCTCATGAAAACCATCGG
GCACATCAATAACACCTGGTACTCGAAAGACCGTGCCCTGCTCGCCTTCCACCCCAAAGG
AGAGTCCCTGCCCCCGGTTCAGATTCTGGACCGGGACTGCCAGGATGTGGAATCACTCCG
CGCCCGGTACCGGACCCTGATCCAGAGCATCCGCATGATTTCCTGCGATGGAGAAAACGT
ATGGAAGCAGCAGGAGCGTATCTGGAGCACGGCGGCGATCGGCATGGATGAAGACGGCCA
CATCCTTTTCATTCACGTTCGTTCGCCCTACAGCACCCATGACCTCATCAACATTTTACT
GGAGTTGCCGATTCAACTGAAACGCGCCATGTACGTGGAAGGCGGACCGGAAGCGCAGTT
GTTCATTGCCTCCGGTGGAAAACAAATGGAATTTTTGGGCAGCTATTCCACCGGTTCCAA
CGAGAACGATGCCAACCGGATCGCCTGGCCCATACCCAACGTGGTGGGGGTCGAACGCCT
CCCCGCCCCCGACTCACAGTGAGACCCCATGTCGAAAGCATCATCCAAAACCGCACAGTT
GAAACCGCGCTTCCGAATCACCCTCCACGGAGAAATCGCCCTCGGTCCGGGCAAGGTGGA
CCTGCTGGAGGCCATCGGACGCACCGGGTCGATTTCCGCAGCGGCCAGGGAAATCGGCCT
GAGCTACCGCCGCGCCTGGGGGATGGTCGATACCATGAATCAGTGCTTCAAAAGCCCGCT
GGTGGCGCGCAGTAAAGGCGGGGCGGGCGGGGGCGGAGCGGAACTCACCGTACTTGGCCA
GGGCGTTATCGACCGGTACCGCACCATGGAAACCAAGGCCCTCAAAACCGTGCAGGCGGA
GTGGAAGTCTCTCAGCAAACACCTCAATACAAAATGATGCCGAATTTCGCCCCCCTCCGT
CAGCCAACCTTTTCGGCGACGATCTCGAAACCCAGGAACTGAAGGGACAGGTTGTCACCG
GGATAATAGCTGTACGCATCCGTTTCGTCGAAGAATTCGTGGTATTCGAAGTCCTCCACC
ACGAACCCCACCTCGCGCACGTCTTCAACCAGGTTGTGGCAAAACTTGTCCTCGATGTCC
ACCAGCGTCTCCAGGTAACCCGGCATCAGCTTGTCGCGGTACTCCGGTTTCTCCGCCTCT
TTCAGGATGCGGTATTCAAGATCGGTGTCCACGATCATCATGCGGCCGCCCGGTTTCAGT
TGCCGCAGTGCCCACTTGAGAAACGCACGGCGGTCCTCCCTTTGCAGATGGTGCAGGAAC
TTACTCACCTGCACCCAGCCCAACGGTTGCGTCACATTATCTCCATCGGGGAACCGCACG
TCCACGATCTCCACGTTCTTTTTGCCGATGCAGTCGCGGTAATGCGTGAGCGCCTCGATG
ATGAACGGCATGGAATCGCTGAGATACAGCGGCGGGCGGTCCTCCGGCCAGTCGTGCAAA
ATGCTGAACCCCGTCAGCCCCGTCGCCACGTCCAGTACGGGTTCGTTGATCGGCGGGATG
AGGTCGGCGAGCCCCTGGTCCCAGGGAAAGTTTTCCGTAATCACAAGGTAAGTGCTGTAA
CTTTCCGCCAGCAGGCGCACCACCACCGGGTCTTCCGCCAGATCCCGGTTGTGCCGGATG
GCATGCGCCAGCGAGCGGAACAGAAACTCCATCTCGTGGTTCATGTCCTCGTCCGAAAGG
TTGCGAAGAGGCGCATTGCGGTCGGCGCGGCGGTTGCCGTCGATGTGGTCCAGGTTCAGA
AACACCATCGGTCGCTCGTGCTGAACATACACAAGGTCGGCGAGATCGATCATGATTTCC
GGGTAGGCGTATCGCAGGATCAGGTTGAAACACTGCTGCTGGTGGCGGCTCGATTCGTTG
TTGCGGAAACCGATGTGCTGGTTGAGGTATTCGAACAACTCAACCACGCGGCGATTGAGG
TCAGGCGCGGACGAACGCTGCAGGCCGAAGTAACCGCGGCCGGTGTCGGTCACCAAAGGG
AGCCGGTCGGGGCCGGTTTCAAACACGGGTGTTTCCATTCGGGCAAGTCCTTAACAAATC
ACGGGAGCCATCAGAGCAAGGGACCGGTCACTTTTTCCACCGCACCCAGAATGTCATCAT
TGTCGATCAGGCGCGCGACGGTTTCAATGTCCGGATTCAGTTCGCGGTCGGCGTCCATGT
GCGACACAAAATTGCGCAGTACCTGGTAAGCCGCGAGCGTGCCCTGCCCCGGCTTGAGGT
TGGTGAACAGGTCCATCGCCTGCGCGCCGCACAGCAGTTCGATGGCCGCGACGTATTTCA
GGTTCTCCACCACGTGCCGTGCCTTGCGCGCACCGATGGTGCCCATGCTGACATGGTCCT
CCTTGTTGGCGGAGGTGGGGATGGAGTCCACCGACGCGGGATGCGCCCACGCCTTGTTCT
CCGACACCAGCGCCGCCGCGGTGTACTGCGCGATCATGAAACCGGAGTGAAGCCCGCCAC
CCTCAATCAGAAACGACGGCAGGCCGCTCAGGTTCGGGTTGACCATGCGCTCGATGCGTC
GCTCGGAAATGTTCGCCAGTTCCGCCAGCGCGATGGTCATGAAGTCCATCGCCAGCGCCA
CCGGCTGACCGTGGAAGTTGCCGCCGGAGAGCACTTGGCCGTTCTCGAACACCAGCGGGT
TTTCCGTCGCCGAATTCATCTCCGTCTCCAGCACCCGGCGCACATGCGCCAGCGTGTCGC
GCGTTGCCCCGTGCACCTGCGGCACGCACCGGAGCGAGTACGCATCCTGCACGCGGTCGC
AGTCCTTGTGCGAGGAGATGATCTCACTGCCGTCGGTGATCTTGCGCATATTGGAGGCCG
TGTCGATCTGTCCCGGATGCGGCCGGATATGATGAATGCGTTTGTGGAACTGCGTGTTGG
TGCCGAGCAGAACTTCAAGGCTCATGGCAGCGGCGATGTCCAGAACCTTCGCCAGCCTCA
ATCCCCGGCACAGGGTGAGCGCGCCCAGCGCCGTCATCACCTGCGTGCCGTTGATGAGCG
CGAGCCCTTCCCCTTCCGCCAGCGTGACCGGCTCGATGCCCGCGCGTTTCAGCGCCTCCG
CGCCCTCCATCTCTTCACCCTGATAACGCGCCCGGCCGCGTCCGATGAGCACCAGCGACA
GATGCGCCATGGGTGCCAGATCGCCACTCGCGCCCACCGACCCCTGTGCGGGCACCACTG
GAACCACGCCTTTGTTGAACAGGGCTATCAACGTCTCCAGCGTGGACAAGCATATACCGG
AATAGCCTTTGGACATGCTGTTGACCATGAGGAGCGTGGTCATGCGCACGACTTCATCTT
CGAACGGCGGCCCCACGCCCGCGGCGTGGCTTCGCAACACATTATTCTGCAGGGCGCGCG
CGTCTTCCGGCGGGATCACCACGTTGCTCAACGCACCAAAGCCGGTGGTGACGCCATAGA
CCACCCTGCGTTCGCGCACGGCGGTATCGATCTGTTCACGGGAATGGTTGACCCGGTCGC
GGGCTTCTGCGGTGAGGGATAAAGGTGTGTTGTTTTTGACGGCGCGGACGGCCTGTTCCA
GAGTCAGGTTGTTGCCGTCCAGTTGCAGAGGTTCCATGGGCGCTCCCGTTTGGGCGTCAA
CGCCAGTTGAAGAACGCCCGGCACAGCATGTATAAGGCGGCGACGGTGGACGGCAGAACG
TAGGGCACCGCCTCGAACGCGTCGCCGGTGGCCAGCGTGTAGATGGACCCGGAAACGCGC
ACGGTATAAATGAAAATAAGGATGCCAGCGAGGATCCGTCCACCCTTGTATATAAAATAC
GACAGCGTGCCGAACAAAGCCAGCGCCAACGCCGTGTACCCCGCGCCCTCGGCGACGCTC
AGGTTGAACGGCGGCAGAAACACGTACACCATGCCGACGTAATACAGGTTGAGCAGTAAA
AACGCCCAGCCTGCCTGCCGGTATTTTTTCTGGTGGGATTCCGAGATCGGTTTTGTGGTC
ATGCGGATGGCATCGGTAACGGGTTGAACTCCGGGCTCCGGACAGGAACGCAGGCCGTCC
AAAGGCGTTGCAGTGAAACCGGGGGTGTGCTAGCTTGCAGCATTCCGGTTCCGTCCCGGG
CCGGTCCCTTCCCATCCGTTAAACAATAGACCATCATGTTGCCAGTCGAAGAACAGTTGA
AAGTCATCAAGCGGGGCGCGGTCGAGATCATCGACGAAAAAGAACTCGCCCGCATTCTGG
AACGATCCATTAAATCAGGCAAGCCTTTGCGCGTCAAGGCCGGGTTCGATCCCACCGCCC
CCGACCTCCACCTCGGCCACACGGTGCTCCTTCAGAAGATGAAACACTTCCAGGAACTCG
GCCACGAGGCGGTGTTCCTGATCGGCGATTTCACCGGCATGATCGGCGACCCGACGGGCA
AATCCGAAACGCGCAAGAGCCTGACCGCCGAAGAGGTTGCGCAAAACGCCAGGACCTACC
TCGAGCAGGTGTATAAAATCCTCGACCGCGAACGCACCACCGTCATGTTCAACAGCGAAT
GGATGGGTCCGTTCACCGCGACCGACATGATCAACCTCGCCGCCAAATACACCGTGGCGC
GCATGCTGGAACGCGACGATTTCACCAAGCGGATGAATCAAAACCTGCCGATCTCGTTGC
ACGAGTTGATGTACCCGCTGGTGCAGGGTTACGACTCGGTCGCCATGAAGGCGGATGTGG
AACTGGGTGGCACGGACCAGAAATTCAACCTGCTGGTGGGACGCGACCTGCAACGCGCAT
TCGGACAGGAACCGCAGGTGGTGCTGACCATGCCGCTCCTCGAAGGCACCGACGGCGTGC
AGAAGATGAGCAAAAGCCTCAACAACGCCATCGGCATCCTGGAGCCGCCGGGCGACATCT
TCGGCAAGGTCATGTCCATCTCCGACGACCTCATGTGGCGCTACTACGAATTGCTGAGCG
ATTTGAGCGTGCAGGAATTGGAGGCGTTGAAGAAAAGGGGCCAGAAGGAAAACCCGCGCG
ACATCAAAATTGAACTGGCGCACGAGCTGGTGGCGAAATACCACACGAAAGAAGACGCGG
ACCGGGCGGTGGAAGAATTCAGGAACGTGTTCAGCAACAAAAACCTGCCGACGGACATCC
CCACCGTACCGGGCTGGGGCGACGAAACACGGGAGATCGCAGGTGTCCTGGCCGGCTTCG
AACTGTGCAAAAGCACATCCGAGGCCAGGCGCCTGATCAAGCAGGGAGCCGTCACCGTGG
ACGGGGAACGTGTCTCCGATGAAAAAATGCAGTTGGCGGGCAACCGCGAAACCCTGATCA
AGGTCGGCAAGAAACGGTTTCTGAAGATCGCCGCACCCTGACTTGACTCAGCGTTTCGAG
CGGATCTTGTGTCCCGGCAGAAGCGGCTCGGTCTGGTTCACCACCATCGCGGTGGCGGTG
TGCTCCTGAGTGGACAGCACTACCAGTTCCCCGATCACGTGCGGGGTCAGGTCATCGACA
AACCAGCCCTTGCGTTCCGGCACGATGTACACCTCAAAGTGGTCGCCGACGGCCACGTTG
TCCACCGCTCCCTTGTCGATATACACCTCATCTCCATAAGAACTGAATATGCTGCTGGTG
CGGTCATTGGCCACCAGGAAACCCTGAATGTCCTTGGCCTGAGGCTGGTGATTGAGTTTG
ACCATTTCCGGCTTTTCGCGCGGCATGGGAACCAGCCAGTTCCCAACCTGAATGGCGTGG
AATCCTTCAATGATTTTCAGTTTGGCAATCCGTCCCTGGGAATTGAGGTCCACTACCTCC
ACCACACCGTTGATGATGAATTTCTGGCCCACGGCATCGGTACGGAACTCCACGGAGTAA
GCGAACTCGCCGTTGTAACCGAAATCCAGCGAATTGACTTCACTGGTGTCGGTGATGCCG
AATGTGGTTTTGGGATGACGCACGGTTTCATTGTTCATTACCACGCGAAAGCGTTCGCCG
ATCTTTACGTTCACGCCCCCGTCTTCCACCTCTTCAAACTCGGCGAAAATGAATTGAATC
GGACTGAAAGCGATGTGATGCCGCATGCCCTGAATCACCTCGCCCACCGGCTCGACCTCC
TGCCCGACATGCCCCATGCGGAAAAAGGTGGGGTAGGTAACCCAGGTGTCCGTCTTCTTG
CCTGGAGTGACCCGGATTACGCGTTTCTTCTTTTCTTTTGCCTTCTGCTGGGATCCCGTC
TGCCCGACCAGCCCCCTGGACAACACCACAGGATACACAGGGTTCATCTTGGCAACCTGC
ACGCCTCCGCCAGAGCCAGAGGATTCCGAATCGGAACCTGCCGCCCATGCGGGCGATCCG
TTCAGCATCAACCCTGCAGCCAGCAGAGCACTCCACAGAAATCGGGGTTTGTAACACATG
GGCGATCCCTTTCCAGAAAATTGATCCGGTGCAAACGGTAATTTTGAAACCCTTTGATAT
AATTCGGGTTCTTTGTTTTTTGGGGTGAAAACAGGATAGCAGAAATCTGCTATTTGTAAA
CAAAATAGTTGGTACAACCATCCTGTTTTCAAACATATATAATCCAGTCCCGCGTCAGGT
TGGGGTTTTCCCGGAGGCGTGGCGGTAAAAACCTTGGTTTCATTTGGATTTCGCTTGACA
AACTCGGCAAGCCAATGGAATAATCATTGCCGACTCCCGAGTGCCTCGCAGAACATCATA
ATTAATTAAAAAATAAGGGATTACGCAGGAAATACTGTCCTGCCGAACTGCTGTCATGAA
ACGAACCTATCAACCGAAAAATCTCAGAAGAAAGCGCACCCACGGCTTCCGGGCCCGGAT
GGCCACGGTGGGCGGGCGACGGGTGCTGGCCAACCGCCGCCGTAAAGGACGCAAGCGCCT
GACCGTGTAAGGCATGCCGGACCAATCCTTTCGCAAGCACGAAAGACTTTTGCACCGACC
CCAGTTCAAGAAAATCATGGCCGAAGGCCGCAAGCAAAGAGTGGAGGATCTCTGCACTCT
TTTTTATTTGCCCAACGGTTTGGGCCATCATCGGCTGGGCATCATTGCATCGAGGAAAAT
CGGCAATGCGGTTGCACGCAACCGGGCCAAGCGCAAGATCCGGGAAGTTTTCCGTCATCA
CAAACAGGCGGGGCCGGCAGGCATGGACGTTGTGGTGGTCTCCGGCAGAAACCTGGTCCC
CCTGCCTTGCACGAAATTGGAAAGCAAGCTGTCCAAACCCTTGCGCAGAATGAAATAACC
AAACGGCGTTCCGGCTGTTTCCTTCCCGGCCCCAAATAACCATCATGATTCGATACCTTT
TCAAACAGTGCATCCGCGGATACCAGATCGGCATCGCGCCGTTTCTGCCGCCGGCCTGCC
GATTTCATCCCACCTGCTCGGAATACGCCTGCCAGGCGCTTGACCGCCTGCCACTGTATA
CAGCCGCGTGGCGCATCGTCACCCGTCTCTCAAAATGTCACCCGTTCCATCAGGGCGGGC
ACGACCCGGTTCGTTAAGCGGAGGTTGAATCTTGGAAAACCGATTGCTTCTCGCTTTTGT
TCTGTCGCTGGGGGTGTTCATCGTCTGGGGATGGATCATGGCGCAATTCCAGCCGCCGCC
TGAACAACAGGCAAAACAGAACCAGAAAATGCAGCAGCAGAAAATCCAGCCGCCGCAAAC
CGAAACGCAAACGCCGGACACAGTCAAACCTCCTGCAGACACGCAGGAAAGCGGAACAAT
GGAGACGCCGTTTGGCCAGGGGACGGAAGCCTTTCCCGACTCCGGCACGTCCACTCAACT
CACTTCCCAGCCGGGTGAAACCATCGAGGTGAAAACCCAGTCGGTCACTTACCGTTTTTC
AACCAGAGGCGGGGTGCTGACGCACGCGCTCCTGCATAAAAACATGAACCCGGACGGAGA
ACCGCTCAACCTGGTGCGACACCCGGAAGGATCGCTCTACCCGCTCACCGTCATCACCGG
CGAGCCGAAGCTGGACCCGATTTTGATGAACGGTCATTTCGAGCCATCTAAAAAATCGCT
GGTGCTGACCAAGGACCAGCCGCAGGGCGAGATCACGCTCCACCTCAAACACGAGTCGGG
ACTGGAGGTGGTGCGGCACCTCACTTTCGAGTACGGCAAGCCCCTGTTCCGGGTGCGCAC
ACAACTGCGTGCGCCGCCCTTCGCCGACAGCAATTTAAAATACGCCGTGATCTGGGGACC
CGGCATTGGCGGCGCGGACACCGCGGGTCCCAACTACATCTCCTTTTCCGGTCCGACCAC
CTTCGTCAACAACAACCGCGTCGAAAACCCCGCCGAAGACATGACGCACACCGTCACCCA
CAAGGGCGACCTGGTGTGGACCTCGTTCCAGAACAAATATTTCGCCGCCGCACTCATTCC
CGAAAACGGAGTGAAGTCGGCTTTCGTGCAGAAAATTGACGACAGCACTCAGTACGTCGG
ATTGAATTTCGAGACGGTACAGGCCGCCTCCACCGCCACCTACCAGGTGTACGTCGGCAC
CAAGGAACTGGAACTGCTGGAGAGTCTCGGCCACAAGCTGGTGCGTTTGATCGACTACGG
CTGGTTCGGCAACAAGTTCGCGTTCCTCGTCAAACCGATCCTGAAATGCCTCAACTATTT
CTATGACCTGATCGGAAACTACGGTTGGGCGATCATTCTGCTCACTTTCGTCATCAAGCT
GATTTTCTTCCCGCTCACGCACAAGAGCTTCAAGTCCATGAAGGGCATGCAGAAGATCCA
GCCCTACGTGAAGGTCCTGCAGGAACGGTACAAGGACGACCGGCAGAAAATGAACGAGGA
GATGATCGGTCTCTACCGCAAACACAAGGTGAACCCGCTGGGCGGCTGTCTGCCCATGCT
GTTGCAGATTCCGGTGTTCATCGCGCTCTACCACGCATTGTTTTTCTCCATCGAGTTGCG
CGGCGCGCCGTTCATCTTGTGGATCGAGGACCTGTCGCAGAGCGATCCGTACTTCGTGAC
GCCGGTGCTCATGGGCGCGACCATGTACCTGCAACAGAAACTGACGCCGACGGTGGCCGA
TCCCGTTCAGCAGAAAATCTTTCTGATGATGCCCATTCTCTTCACGTTCCTGTTCATCAC
GTTCCCGGCGGGACTGGTTGTTTACTGGACCGTGAACAACCTCCTCACCATCTCCCAGCA
GTACTACATCTACCACGTCGCCAAAGACTGACCGTTTTTGGAGGGCCGTAATGGACGACA
CCATCGCCGCCATCGCCACACCGCTGGGAGAGGGAGGCATCCACATCGTCCGCATCAGCG
GCAAAAACGCGTGGCCCATCGCCTCCAAACTGTTCCGCGCCGCACCGCCTCAGGCGACCG
ATTCCATCCCACCGCTCAAGGCGACCTTCGGCCACATCGTCGATCCCGAAACACAACGCG
TGCTCGATGAAGTCCTCTTGATCCGCTTCGAAGCGCCGCGCAGTTACACCTGCGAGGACG
TGGTGGAGATTCACGGCCACGGCGGCGCGTTCGTCGCCGCGCGCATCCTGCAAAGCGTGC
TCGATGCCGGGGCGCGGCTCGCCCAACCCGGTGAATTCACACGCCGCGCATTTCTGAACG
GCCGCCTCGACCTCACCCAAGCCGAAGCGGTGGCCGACCTCATCCACGCCGCCTCGGACA
AGGCTCTCGCATCCGCCGTCTCGCAACTGCAAGGCAAGCTGTCCGAGACGTTGAACGGGT
TGTACGACCGACTGCTGGCAGTGCTGTCTCAACTGGAGGCGGCGATCGATTTTCCGGAAG
AAGGTTTGGAGTTCGAACGCAAGCAGGCCATGGCCGGGCAGGTGCGCGCCGTGCAGAAAG
AAATCGACCAACTCATCGCCACCTTCCGCGCCGGACGCATCTACCGCGAAGGCTGGAACG
TCGCGCTGGTGGGCAAACCCAACGTCGGCAAATCGAGTTTGCTGAACGCCCTGCTGAAAG
AGGACCGGGCGATTGTCACGCCGCATCCCGGCACCACCCGCGATGTGCTGGAAGAACGGG
TGCGCATCAGGGACCTGCATCTGAACATCGTCGACACGGCGGGTATCCGGCATCAGCCTG
AAGAAATCGAGGAGGAGGGCATCCGCCGGACGCGACGCGCTTTGGAGAAAGCCGATCTCG
CGCTGGTGGTGCTCGATGCCTCCTCGCCGCTTGACGGCAACGACACCCTGCTTTTGGACG
AAGTGAAAGGCAAACCGTGCTTCCTTCTGCTCAACAAAAGCGACCGGCCCGCACAACTCG
ACATCCAGACGCTGGCGCAAAAATTTCCCGGCGAGGCGCCGCTCAACATTTCCGCCACTA
CGGGCGCGGGATTGGACACCTTGGTCGACCGCCTTTACACGCGCATGCTGGAGGGGGTGC
CTTCCGGCGAGGGTGCGGTCATCACCCGCGAGCGTCACCGCGCCGCGCTGGCCAACGCGA
CCGAAGCACTCGCCAACGTGGTGAACTCGCTGGACGGCGACCTGTCGGAAGATCTCGTCG
CCGTCGACCTCAACACCGCGCTCGAACACCTGGGCGGCCTGCTCGGCAAAACCTTCGTCG
AAGACCTCCTCGACCAGATTTTCGACGATTTCTGCATCGGCAAATGAACAACAATATTTT
TATTTAAAAATCAATTGGTTACGGAAATTTCGTTAAAAAACCAACATTTTTCGACAAATT
TTTGACAAAGCCAAAATTTTGTATAAAATATTGGATTTATGGGGCTTGAACTAAAAAACG
ATTCCTACCACCTGATCGACAACAGCGACGCTATTTCCACGGTTTACGACCTGATTGAGC
GTGCCGCCGACTCCAATTCCACCGTCATCATCACCGGCGAAAGCGGCACCGGCAAGGAAT
TGATCGCGCGCGCCCTGCACCACAACAGCAACCGCAAGAGCAAACCCTTCGTGCCGGTCA
ACTGCGGTGCCATTCCCAGCGAACTTCTGGAAACGGAACTGTTCGGCCACGAGAAGGGTG
CGTTCACCGGAGCCGTCAATCACCGCATCGGGCGCATGGAACTGGCGCAGGACGGCACGG
TGTTCCTCGATGAAATCGGCGACATGCCGCAGTTGCTTCAGGTGAAACTCCTGCGCGTTT
TGGCAGAGAGTGAAATCGACCGCGTCGGCGGCAGCAAGCCGATCAAGATCGACGTGCGCG
TCATCGCCGCCACCCACCGCAACCTGGAAGAGGCCATCGGGCAGGGCAAGTTCCGCGAGG
ACCTGTTCTACCGGCTGAACGTCATCCCCATCTCCCTGCCACCGCTACGCGAACGCAAGG
AGGACATCCCCTTGCTGGTCAATCATTACCTGAAACGGTTCAACGAGGAAAAATGCAAAA
GCGTCACCGGCATCAGCGACGCGGCGATGGAAATCCTCTGCCGCTACCCGTGGCCGGGCA
ACATCCGCGAGCTCGCCAACTTCATGGAACGCATGGTGGTGCTGAGTACGGCCAGCACGT
TGACGCCGCGGGATCTGCCGGAAAAGGTATTGGGAGATGTGCCGCGCGAACAGTGGGAAC
CGCTGGTGCAGACCGAACCCAACGAAACCCCCGCCGAATTCCTGCGTAATACCATGAACT
CGTCCTACTTCGTCGGCATCCCGGACGAGGGCATCAACCTGAAAAAGATGGTGGAGGAGT
TCGAGAAGGAACTGATCCTGGAAGCTCTGGAGAAAACCAACTGGGTGAAGAACAAAGCCG
CCGCCCTGCTTGGCCTCAACCGCACCACCCTGGTCGAAAAACTCAAAAAGATGAACATCC
NNNNNNNNNNNNNNNNNNNNNNNNNNNNNNNNNNNNNNNNNNNNNNNNNNNNNNNNNNNN
NNNNNNNNNNNNNNNNNNNNNNNNNNNNNNNNNNNNNNNNAGAGCGAAGACTAACCGGCC
CCACAACGTGAGGAGGAAACAGGGTAATCCCCCTCGAGCGAACGATGGCCGATGGGTCCG
CTCCAAACGAACCCATTGCCACGAATAGACTCACACCGTAAAACCCAACGGGCAATACAG
CCTGCCTTCACACCGGGATTCCCGGCATGCCCCGAACAGAAAATCGAGTGAAGCAGAAAG
GATGAAGGTGCGCGGCAGTGCGCACGGTTGCGGGCTCGCCGCGGGAGGGAAAAACCGCGT
CAGCCTTCGATGCGGGCGTAGGCCAGTTCCTTGGCGATGCGGATGGCCTCTTCCACGAAT
TGCTTGTAGGCCCGGTCGGTGTCCTTGTGCTGGGTCTGTTTGACGATCTTCTCGCCGTTG
GCGTCGATCACCAGGTCGAGCACGTTGACGCCGGGGGTGACGTGGTGTTTGCGGATTTCA
ATCTTGATGGTGTTGACTTCCATTGCTGGTCTCCGGAAATGGACTGAGTTTCTTTGGAAT
CAAGGGATTTAAGTACCATTTCAGGGGGCAGGAATCAAGCGCAAATTCCGGGCAATGCCT
GGTGTGGTGCGGCAGGGATGGAAATGGCCTCGCAAATCAACATTCCCCGTATAACACGCA
CCTGCAGGAAAAGGGGGAGCTTATTGGAACGGGGCCTCGGACCATCCCACGCCTTCAACG
CATTACCCCATCCCCCGCACGTCGTGGGGCCGCGTCAGGTGTTGATGTTGAGCAGGCGGC
CCACCCGGTTCTCGTTGGACCGGTTCTGGATGCCGAGGGAACGAATGGACGTCTCCACCC
GGGTGAGTTCCTCAGTCAGTTGAGAAATCGACCGGGCGAGGTCCGTGCCCGCAATTTCCT
CTTCAGCCGCAGCCAGGTTGACAATGATGTCGCGCGTCGTGGCGGCGGTGGTAGCCAGCC
GGTTCGAAACCGACCCCACGTTGGCCCGGGTCTGGTTGATGGTCCCCAATGCCGTGTCGA
TGCTGTCGATCGCCGTGAGCGCGTTGTTCACGGTGGTGATGTCCAACCCCGCGAGGCCCA
GCGTCGTGGTGTCTGTGGCTTCGACCACGTTCAGGTTGATCTGGTTTTCCGCTCCACTCC
CGGAACCCACCTGAATATTGACCTGGTTGGGCGAACCCGGGGCGAGGTCCCCATTCAGGA
TATTCTGGCCGTTGAATTCGAGGGACTGCGAGATGCGGTCGATTTCCCCCAGCACCTGTT
GAAACTCCGTATTCAGGATGCCGCGCTCGGTGTCTCCCAGCGTGCCGTTGCTGGCCTGCA
CCGCAAGCTCCCGTCCCCGTGCGGCCAGTTCGTTGATGGTGGCGAGTCCACCTTCGGCCA
CATTGATGAAGTTGGACCCGGTCTCGATGTTCCGGCTGGTCTGGGAGAGCGCGCGGATCT
CCGCATTCAGCCGTTCGGACAGGCCCAGTCCCGCCGGGTCGATACCCGGGTTGACGATGC
GGTTTCCCGAGGCCACCTGCGCCAGCGTGGTGCGCAGCCCGGACTGGTTGCGTTGAATCA
GGGTCAACAACCGACTGGTGGTATTCGGATCGATGGAGCTGGCCATGCTCATTCTCCTTA
GGGGGTCCGTGGTCAGACCCCTCAAAAATTTTTGACTTTATAATCAAAGTTAATAATATT
GGGACAGGATGTCAAATCGGTCGCCCGAATGCGGCGCCTTCCGCCCCCCTGGGTCATCCA
ACACCGCCCTCTCCGGTGGCGGCGGTCTTCTTCCACTTCCAACACTCTCATCAGGTCTCC
CTATGAAAATCTTTATCAACGGCAACGAAGACAAAAGCTCCTACACTCAAACCATGCTGG
GTGACCTGCTGGAACATATCCAGAAAGAAACGTTAAACGACGACCAGTTTTTATTTAAAG
TCCGGGTCAATGACCAAAACGTGGAATTTGGCTCCAACGAGTTCAAGGAAACCTCCCTGG
CCGAGGTGCAAAAGCTGGAGATTGAAACCTCGACCATGAACAACATGGTCAACGAAAACA
TCCAGAACGCCATCGGCTACCTGGAGCGCCTGATTCCCGGTCTGCAACAGGTGGCCCAGA
TGTTCCGCGAAGGCAAACAACAACAGGCCAACCAGTTGTTCATGGACGTCGTCGACGGAA
TCGACTGGTTTTCCCAACTCGTGGAGCTGGTGGTGCAGGCACGACAACTGGACGTGAACA
ACACTCAGTACAGCGGCAAAACCCTGTCCGACCGCAAGGAAAAGTTACTGAAAATGACCC
AGGCGGTGCTGGAGGTCCATAAGAAACAGGACTGGATTCGCCTGGCCGACCTGCTGGAAT
ACGAATTCCTGCCCTATTACCAGGACTGGCTTGAGGTCCTGCCCCAACTCAAAAATTGAC
TTTTTCTGGCTCCCGCCCTCCCCACCCCCTGACTCGGCCCTTTCAACCTTTCTGTTTTCA
ATAAGTTAAAAAATATTCAATCTTTTTTTATTTTTCCCTAAAGTCTCATGTGCGAACGCC
GTTAAGGAAATAGGGTTTGTTTTGCCCGGGGCTTGGTTACCCGATGGCAGACCCAGTCAT
ATTCATTAAAAAACAATAAGTTGCTTGAATTGACGCATCATGGAACGGTACATAAGGATT
GACGGGGTGAGCTCTGAGGATTGATTTCCTTATTATTTTTTTGAAGGAATCCGGGTCAGG
AAAGTTCAGTTCGCCTGTACTTCTTAACGGATTAAAAAGATAAGACTTGAGCAATTGGGA
TCACCGGCACCCAAAAAAGCCGGAAAGCAGGTCACCATGGCAGAAATAGACAGCAATTTC
CCATTCAATCGCATTGGTCTCCCCCGCCTGGGGGAGGACAACAACGATGAGGGCCCGGTC
AGTCGGTTGCGCCGCGCGCAAGAGGAGCGCGAGGAGAGGAGAGAACAAACCCTCCGTACC
GGCCAGCCGACCGACCGGGTGAATCTCGGACCCCGCCCTCAGCGGGAGGTCCGCCCGGTT
GAGGACGTGGTCCGCCGCCAGGTGGAGACGACCCCGGTTCCGCTCCGGGACCTTGGCGTG
AACCNNNNNNNNNNNNNNNNNNNNNNNNNNNNNNNNNNNNNNNNNNNNNNNNNNNNNNNN
NNNNNNNNNNNNNNNNNNNNNNNNNNNNNNNNNNNNNNNNNNNNGACCCGGCGCGCCTGC
AACAGCAACCGGTATTGGAAGAAGGACCGGAAACAGAACAACCCCTGGATCGGGAAACAC
CGCCTCCCGCCAACACACCGCCCCGGATTCTGGAGCAGGAGGAACCGGAGACCAACATAC
AGCAATTGACGGAAAACCGCGGCGCGCTGCGCTCGAATTTCCTGGAAACGGACCCGGCCC
TGCGCGCCAACCGGGAATTGCGCAACCTCATCCGCGAAAGGGATGACAACGACGACGCCC
CCATTGAACGGGGCAACAACAACCTGTTGTTGAACGAGCAAGAAGCATTCGTGCCTCCGG
GGGCGGTGGAGGAACCGGACGCCGCCCCGGTGGCGCAGTCCATCGTCGCGGGACGGGCAG
AGCAGGCCCGCATTGAGCAGGTGGAAGAACAGGCTGAGGCACGGCGCATCCGCCGGGAAG
AAGAGGAAGAACAACGCACGCGGCCTTTGGATCTGGATCCGGAATCCCGGGTGGCCCAGC
GCGGGCTCAACATCAACCGGTTCATTTAAGCAGGACCCTGTCGAGCATCGACCATGGCAC
TTTTGAGCAATAACATTCTTGGCAATTTCAACCTTTCCCTGACGGGAACGTTGAATCTGC
GCTCACTCCTGTCGCCTCTGAATCTGGGCGGGACCCTGGGTGGATTGGGCCAGGTGCTGT
CCGGGATCACGGACAGCATTGTGGACCAGGTGGACCTGTCTCCGGAAGCCGCAGAAGGCG
TTCTGGGTCTCGGACGCACCATCGGATCGCCCCTTCCCAATCGCGGTGCCATTCTGGCGA
GTTCCTTCAGCTTCGTGCAACGGGGATTCCCGGTGATCAGCGATCTGCGCGGGCCCCTGT
CGGCATTGCGGGTTGCCCAGAGTGGCCGCTTTTTGACTGAGAATTTTAGGGATACGGGCC
TCCCCTTGCTCGATGAGTTCACCAAACGCGACTCGGTGGTGCAGTTGCAGGACGATGCCC
TGGGCGACCTGCGCTCGCGGCTGGAGAAACTGCAGCGCTCGGTGGAGACCCTGCGCCAGA
CCGGAGCGCTCAACCTGCTGACGGGCTTTTCCTCCGATCGCAACATCGTTCAGGTAACCG
CAAACGAGACAGCCCCGATATCCCGCTTTCAAGTGAATGTGGTGCAACAGGCCACCCGCG
AGTTGCGCGTGTCCGACGCCCAGGCTCTTGGAGCATTGGGCTTGAGCGGCAGTTTTTCCA
TCAACGGAGTGGAGGTGACCGTCGCCGCCAGCGACACGCTTCTCGACATCGCCAACAAGA
TCAACCGCGGCGAAGACGTGAACGGCAACGGCGTGCTGGACGGTCCGGAAGATTTCAACG
GCAACGGCCTGATCGATATCATAGAAATCCCGGCCACCCCGTTTTTTGAGGGCCTGTTCA
TCATCGAGGACGCCAACAACAATGGCGTGCTGGACCCGGCGGAAGATGCCAACGGCAACG
GCATCCTGGACGGCGGCACGGCCCAAACCGGTGTCACCGCCACCCTGTCAGCGGACAACC
GCCTGGAGCTGACCGCGGCGGAAGGAGAACGCATCAATCTGGACGACCCCGACGGTCTCC
TTCTCCAACTCGGATTCTTCACGCTCAACAGCCAGAACGTTTCCGTGCTCAAGGACAAAC
AGCTTGTCACCGTCAACAACCAGGTGACGGACCTGAACCGGCTGGCGCAGAATGCGGTGA
TCGAAATTGGCGGAAAACAGTTTCAAAGCGCGACCAACACGTTTGGCGACATCCTGAACG
GAGTCACGATCAGACTCAGGGGCACCTCCAGCCAGGCTGTTGAGGTGGGGGTGCGGGTCG
ATGCCAAAAGTGCGGCAGAACAGATTGAAACGCTTGTGGACCGGTTCAACGACGCAATCC
AGGCATTCAACAAAATTCTGGGCGGCGACAAGGTGTTTGCCCGCGACCTCGATATTCAAA
CCCTGCGCAACAACCTGGTCCGGAATTCGCAGGGGATCCTTGAACAGATCAACGAAAGAG
ATGCACGCACGCAGGAACAGGCCCGGTTCCAGAAAAACACCCGGTCCCTCGGCATCAACA
GCGTCAACACCCAAAAGACCGAGTTTCAGGAAATCGGCCTCACCAACGCGGTGCGCAACC
TGAAAGACTATTCGACAGATTTATTCCAACACGTTGGCAGCAAACTGTTCCGGGAACTGT
CGGCCATAGGCATCCAGACGGAGTCGGACGATACGCTGAAAATCAATCGCCCCCAGCTGG
AACGGTCCCTGAACCAGAACCCTGGAAAGGTTTTTAATATCCTGACTCGCGAAGAAGGTG
GTATCCTTTCCAGAATCGAACCGATACTCGAACTGGCACTCAGCGACAATCTGGGTATCC
TGAATTTCAAACAGGAACAAATCCGTGAACTTTCGCAGGTGCCTTCCAAGGTGGCCGAGC
TGTTCCAGGAAAATGCCAGCAATGACCTGTTGCGCAACCTGATCGCGGTGGTATGACGAT
GACTTCCAAACTGGCAGAACAGATCATGAACGGCCTCGAGTCCCAGAAAACGGGGTACAA
CAAGCTTCTGGAACTGGCCGGTCAGCAGAAAGAGGCCATCGATGCCGGAGACGATGAAAA
GCTGGTGCGGGTGATCCAGCACAAGGAACAGCATCTTCGCTCGATGCAGGAACTGGAGCA
GGCCCTGAAGGAAAGCGCCAACACGCTGACCGATCAGGACCGTCAGGATCTTCAGGAACG
GGCCCGCCCGTTACAGAATCAAGTGCTCGACGTGATGGAAAAACTGATCGAGCTGGAAAA
CACGTGTACGGAAACCCTGAAGGCGAAAGCTGTGAACACGCGGGAAGAGTTGACGGAACT
GAAAACCCGCAAGAACAACATCAAGCAGTACGGTATGTTTGGCGTCAAGGGAACGGAATT
TTCCGGTGATGCCTGAATAAGGAGATCGTGGACTCATGGATTTCAGCGTAAGCAGAGTAT
CCCGTGCGTTCCAGGTTTACCAGAGCCAGACCCGCATAGCGGATCTGAACAAGCAGAGCA
ACCTGAGAACCGTGCAGGGGCAGGCCGACCGCGTCAGCCTGTCCACGGAAGCTCTGCGCC
TGTTCGAGCAGAACCAGGTGCGGGCGTCAAACCCGTCCGAATCCACGTTCGAATCCAGGC
AGGCCACACAGCAAAACACCACCACGGCCGCAAGCCAGGCGGCATCGACGACCTCCGCCC
AAGCCGCATCCACGCCCACGGCCCAGACAGCTTCCGCGGCCGGTCCACAGGCGGCGATAC
CGATCCAACCGGCGCCCACCACGACACGGCCACAAACCGGTTCCACCCGCGGCGTGGAGC
CGGCCAAAGAGAAACCGTCCGATGAGGAACTCCTCGATTTCCTGAACATCGCCAATTCTC
AGGAAGAGGAAGAAGATTTCAACGTTCCGTTTTCTTTCCGCCGGGGCAGTCGTCTGGGCT
GACCGCTCGGCTCGTTACCGGATTTCTCCTTACTGATCACCCCCATCCGTCGTTCCTCCT
CACTGGATTTTCCCCACCGCATCGGGCATAATCGGGCTTCGCCGCTTTCGCGCACCGAAT
TTTTCCGCCCATCATCCAACGAGGTTTCATGATTTGCGTTCCCATCGTCGGTCCCACCAT
GGACCGCGCGCTTGAAGACATCGACGCCTGCAGGAAGGTCGCCGACTTCATCGAATTTCG
TCTCGACCTGATCCCCGGTCACGACCTTCCCCGCCTGATTGAAGCCGCAGGCGACACGCC
GTACATCGTCACCAACCGCGCGAAGATGGACGGCGGCCAGTTTCCCGGCACGGAGGAAGA
ACGCGTCGCCGTCATCAAGCAGGCCATCGAGCTGGGCGCGATGTACATCGACATCGAAAC
CTCCACGCCGCCGGAACTCCTGCGCTCGGTGCTGGAAAACAAGGGCAAATCCAAAGCCAT
CCTGTCACACCACGATTTCACGCGCACCGACGACAAGGTCGATGCGCTCTACGAGTTGAT
GACGCAGATGCCCGCCGACGTGCTCAAGATCATCACCTACGCGCAGGATCTGAGCGACAA
CCTCCGCCTTCTACAACTGCTCAGCCGCGCGCGCCGCGACGAGGTGAAACTGATCGCGTT
CTGCATGGGCGAGAAAGGCGAGGTCAGCCGCATCCTGTCTCCCATGTACGGCGGCTGGCT
GACGTTCGGTTCTCTGGACCGCGGCAAGGAAAGCGCGCCGGGGCAGATCCCCGCCACCAC
GCTGAAGCACATCTACCGCGTCAACGAACTCAACCTGGACAGCAAAATCTTCGGCGTCAT
CGGCGACCCCGTGAACAAAAGCATGGGTTACCTCATCCACAACCGCGCTTTTTCGGAACT
GAACCTGCCGAACGTGTACGTGCCTTTCTGGGTGAAAAGCCTGACGCGCTTCTTCAACAC
CTACCAGGCGTACTTCACCGGACTCAGCGTCACCATGCCGTTCAAGGAAGACATCATGAA
ACACATGAACCGCATCGACCCGCTGGCCCAGAAGATCGGTGCGGTCAACACGGTGGTGCG
CGAGGGCAACGACTGGGTGGGCTACAACACGGATGTCACCGGCGCGCTGTCGGCGCTCAC
CGCAGTGACGGAACTGAAAGGCACGCGGGTGCTCATTATCGGTGCGGGCGGCACGGCGAA
GGCCATCGGTCACGGCGTCACCGAACAGGGCGCGGCGCTCACGCTCACCTACAACCGCAA
TAAAGAGAAAGCCGAGGCGCTGGCGCAGGAATTGAACGCGAAACTCATCAGCATCCGCGA
CATCGATGCGCACGAGACCGACATCGTCATCAACTGCTCGCCCGCCGGCATGACGCCCAA
TACCAAAGACACGCCCTACCCCGCGCGCCTCTTAAAACCGGGCATGGTGGTGTTCGACTC
GGTGTACAACCCGATGGAGACGCGCCTGATCAAGGACGCCAGGGAAAAAGGATGCACGGT
GATTCCCGGCATCGAGCTGTTCGTCAACCAGGCCATCGAGCAGTTGAAACTGTGGACCGG
CACCACCCCGCCGCGAGATCCCCTGCACGAAGTCGTGGAAACCCGCCTGCGCGAGCTCGC
GGCAAAAGGCGTTTGATTCGCCCCCGGATGCGTTATACTTTCTAAAGTGAAGTCGTTTTC
CGGAGGCGCCGCCCATGGGCCTGGACATCCCGCATTCCCAGTTTTGCGACGCGGACTTTG
AAGAGTTCAAACGACGCCTCCACCGCGAGACGGACCACCTTTCCGCCTGGTTCCGCGACG
GCGCGTTCGACAACCAGCCGGGAGCCTGCGGGTTCGAACTGGAAGCGTGGCTGGTGAACT
CGCAGTTCCAGCCCGCGCCGATGAACGACGTCATCCTGCCCACCATCAACCACGGTCTCG
TGGTGCCGGAACTCGCCCGCTTCAATTTCGAAATCAACAGCACGCCGCAAACCCTGTCCC
CGCACATGTTCCGCGACATGGACAACGAACTCGCCGCCATCTGGGAGTTGTGCGAGCACC
GCGCGCGGGACCACGACTGCGGCGTGATGACCATCGGCATCCTGCCGACCATCACCGACG
ACGCGCTGACCGTCGCCAACATGTCGTCCAACTGCCGCTACCGGGCGCTCAACGAGCAGG
TGCTGCGCCTGCGCAACGGCCGCAACCTGATTCTTGAAATCGACGGCAACGACCGCCTGT
ACGTGGAGCACGACGACGTCATGCTGGAATCGGTGACGACGTCGCTGCAGATCCACATCC
AGTGCCCGCCGCAGAACGCGGCGCGGCATTACAACCTGTCGCAGATACTGGCGGCGCCGA
TGGCCGCCGTCACCGCCAACTCGCCGTACCTGTTCGGCCGGGACTTGTGGGACGAGACGC
GCATCCCGGCGTTCGAGCAGTCGATCGCTGTCGCCAGTTTCCGCGCTGCGGACGGACGCA
CCATCGGCCGCGCCACCTTCGGCACCGGTTACGCGCACAGCTCCATCCTCGAACCGTTCC
TCGAAAACCTGTACGCCTACCCCGTCCTGCTCCCCATCCACTTCGAGGACCGCGAGGAAG
ACCTGAGCCACCTGCGCCTGCACAACGGCACCATCTGGCGCTGGACCCGGCCGCTCGTCG
GGGTGAACGCCCACGGCGTGCCGCACCTGCGCATCGAACACCGTGTGCCCGCCGCCGGAC
CGAGCCGGCCCGACATCATCGCCAATATCGCCTTCCTGCTCGGCCTCATGGTGCATTTCG
TCAACGAAGACACACGTCTGGAGGAAAAAATCCCGTTCATGCAGGCGCGCGACAATTTTT
ACCGCGCCGCCAAAAACGGCCTGTGCGCGGAGATCAAGTGGGCGGGCGACCGCACCGTGC
GCATGCAGGAGTTGATCCTGGAACACCTTGTACCCGCGGCGCGGAAAGGACTTCAACGCG
CCGGAGTGGACCGCGCGGACATCGATCATTACATTCACGGCATCATCGCCGAGCGGGTGC
GGTCGGGGCAGAACGGCGCGCGCTGGCAGAGGGACTTTGTGGCTAGGTACGGACGCGACA
TGGCCGCGCTGACCGCCGCCTACTACCACAAACAACACTCGCACCGGCCGGTGCACACGT
GGAGCGTGTGACGATGGACCTCCACCTGCTCGATGCCGTACCGGCGGACCTGCTCACCAC
CTCCGTCGAAGAGTTGGGAAACGTCCTGCCCGGCCCGACGCTGTTGCGCCTTCCCGGCCG
CACCGAGCCGCCGTTGTTCATCTCGACGCTCCTGCACGGCGACGAGCCGACGGGATTCCA
GTCCATGCAGAAACTGCTGGCGCATTACCTCGCCACGCCGGAAGGATTGCCGCGCAGTGT
GTGGCTGTTTCTCGGCAACGTGCACGCGGCGAAAGGCAACCTGCGTCACCTCGACCAGCG
ACCCGACTTCAACCGCATCTGGAACGGCGGCGACCAGCCGGAACATCGCCTCGCGGCGCG
GGTGGTGGAGCTGGCGCGGGAGAACGGCCTGTTCGCCTGCATCGACATCCACAACACATC
GGGCAAGAACCCGCCCTATGCCGCCATCAACAAGCTCGACCCGGCCTGGGTGTTTCTCGG
CAAACTGTTCAGCGACAAGCTGGTGTACTTCACCCGGCCGGACACGGTGCTGACCAAGGC
GTTCGCCGAGATCTGCCCGGCGGTGACGGTGGAGTGCGGGCAGCCGGGCGACCCCAAAGG
CCTCGAGCGCGTGCACGGGTTCGTCGATCAGTGTTTGAACCTGACGGCGATCGTACCGAC
GGGATACCGCACGGCGGACGAATCCGTGTTCCACAGCATCGGGCGCATCGAGTTTCCCGA
CGGGTGCACGGTGGGGTTCGGTCATGCGGGGGGATCGGAGGACTTCGTGTTCGTGGAGGA
CCTGGACAGCCTGAACTTCAAGGAACTGCCGGAGAACACGCGGATCGGCTGGCGGCACGA
TGAAAGCAAGCGGTTGATTGTGTATGACGAGACGGGGAAGGAAGTGGGCGACGAGTTTTT
TGTGTACAAGGGGAACGAGATACGCCTCAAGCGGGCGGTGGTGCCCTCCATGCTGACCAC
CAGTCCTTACGCCGCCCTCGACGACTGCCTCGGCTACCTCATGCAGAGGTATGTGCTGGA
GTGAGGGGTTAAATAAATGTCGCGAATGGAATTCCGTCGAACCAATGAACTTCGAGACTT
GATTGAAGAACCCGGCTCCTCTTCCACATACTTTCAAAACTTCCACGACTCAATTCGTAA
TGAATCGAAGAGACGAGTTTGGCTAAGGCGGGAAAAAGAGTTTCAGGGTCTAAACCAAAT
CGCATGGGACCAATTTAAAACTAAAGTTAAAGACTCAAACTATTTGACAGTAAATTCAGA
GTTGCGTGGGTGGGAACAACTAATAGGATTGCTTAATGAAGTACGTGGGTATAATTATTT
AAAAAATTTAGATTGTGTTGATATTCATTTTTTACCTAATGAATCCAATGAAACGCCAGA
CCTAGAGGGTAAGTTTGCCGAGGAAATTATTTTATGTGAAGTGAAGACATTAAATATTTC
CGATGAAGAAAGCGAAAGAAGGAATGGATTAGTGGCCGGTGAGGTTCTAAATTTTCTACC
GGAAGGTTTTATGGATAAATTAGGAAAAGCTATCGATAAAGCTCACAATCAATGCTTCTC
ATTTAAACCTAATGCACGCCGAATAGTTTATATAAATATAAACTTTGATGACTTTCTAGG
TGAAAGCAAACAAGATTACTACAAGCAAATTGATCAATATTTATCAAACAAAGAAAACTT
TCCTGATATAGAAATCGTTTTCCATATTGAACAAGGTTGTTTTCATTCCTCGATCTCTAT
GGAAAACGCAACTGTAATCAATGAAGGTTAGTTCAATAACTCCATCGATTCTTAAATTGA
TTACCCCCGCTTCCACTCCTTGAACTGGAGCCAGGCCTGGTCGAAGACGGCGGGGTCGTA
ATGTTTTTTGGTGAGGGGGGTGTCGCCTTCCGGCGAGCGGGCGACGACGATCTGCTTGTC
GCGCACGTTGCTGTTCTCCATATACATGGCGACGCCGTCGGCCATCACCGCGCCGGTGCC
GCGCAACAGTTCCTCGCGCACTTCCTTGGGGTTGTCGATCACTTTCATTCCGTCTTTGTT
GATCATCGTCTCCTGCCTGAATATTTGAACCACAGATAAACACCGATCCGGCTGAGCCGG
GAAGCCACCCTCATACCCATTTCAAGTTCGTCGCCTACGGCTCCTCATAACACAATTTGA
TGAAAAAAGCCCCCCACGCCCNNNNNNNNNNNNNNNNNNNNNNNNNNNNNNNNNNNNNNN
NNNNNNNNNNNNNNNNNNNNNNNNNNNNNNNNNNNNNNNNNNNNNNNNNNNNNNNNNNNN
NGAAGCACAGGGCACCAATTTCAAATACAACCTGTTTCCTCCGGGTGTGACCCGGCTTCG
GAGAAGGGGGAGCCGGTCTGCTTCCATTGCTTATAGAAAGCATGGGTCCGTTACCTGAAG
AGGAAAGCCCATTGGTAACCCCTACCAGCCCTCCCCTTGATAAGGGGAGGGATTTTTTTT
GTCGCCCCCTCATCCTGGCCCGTCACTCCGTGAGCGATCCCGCGAGGGGAGAAGGGACCC
TTAACACTCCCTCTCGCTTGACGAGAGTACATGATAACGTTTGAGGCGAGGGGATGAAAT
CGAAATGGGGAACGATGTGGAGTTGGGTCCACAATCTATCGCCTCGAGGGAGAGAATTAC
CCTGTTCGCTCCGCGCCTGGCACGGCTACATCTGGGAGCGGTAGCGGGGAATGGAGGGGT
CGGCGATCTGCGAGTAGGCGTCGATGCCGCCGATGAGGTTGTAAACCGTGTCGACGCCGG
ATTCTTTCAAAATTTTTCCGGCGCGCATCGACCGCTCGCCGAAGTGGCAATAGACCACGA
TCTCGTCCTCGAACGCCAGTTCCTGGAACCGGTCCACCAGCTGGTTCAACGGGATGTGGA
TGGAATCCGGCAGCGCCGAGAGCGAATGCTCCCAGTCCTCCCGCACATCCAAAAGACATT
CAATTTCGCCCTTGTCCAGCCGCTTCTTCAACTCCGACGGCGACATGGGCAGGATTTCCA
GTGACTCGGCATCCATGCAAAGCGCCTCCCTGAAAAGAATTCCACCCGCATTGCTCCAAA
CGGGTGGTCACAACCTTTTTCCTTTTATAATTTAGCATTACCCAAAAGGGTAGGTCACGA
CTTTTTGCTAATTTTAATGACAACTATTCACAATATGAATATACTGCGCATCCAAAATAT
GTGGGTGGGCACCTTTTTTAAGTTGTGTGCCAAAGCGATCTTTTCTTGTCAGCCAATACT
GAAATTATAGTTGAAGGCAGGAAGTGAGGCACTCTGTGTCTTCCAAGGTTGGCCACCCCT
CCCGGTCTCCTTGGCCTGCCTTCTTTCTTTTTCCTTCATGCGAACCCGATGAGGGGCCAG
TATCCCCAAAGCAGAACCAGGTAGGACAACATTCCAAGCGCACTGAGCAAAAGTCCCGCC
TTCACCATGTCGGCCAGCGGGATGTAGCGGGAGGAGTACGCCAGCGCCGACGCCGGCGTG
GCGATGGGCAGAATGAACGCGAAGTTGCTGGGCAGGAGGACGGTCATCGTCGCCACCACC
GGGCTGATGCCGTACGCCGGGCACAGGGTGAGCGCGGGCGGCAGCAGGATGGCGATGACG
GCGCTGTTGCTCATGAAGGTGGTGAACAGGACCGAGAGCACCGCCAGCGTCAAAAGGAAT
GCCGTCGGCGACGCGATCCATCCATGGAACACCTTTTCCGCCAGCCACAGGGCGGCCCCG
GATTCCGCCATCACTTCCCCCAGGCAGATGGCGCCGCCGTACATCAGGATGATGGCCCAG
TTGACGTGCGGCTCCACGGCGCGCCAGGTGATGAGGTTCAGCACGAACAGCGCGAACACG
GCCATCAGCGCGATGTTGGCGATGCCCAGGGTGTCGCCGAACCCGAACCACAGCACCAGC
GTGACGGCCATCACCGCGCCGACGCCCATCTCCTGGTACGAAATCTTACCCAGACTCAGG
GATTTGCGCTCCAGCGTTTCCAGCGCCGGGGTCACGTCCACCGCCTCCGGCTTGAACAGC
ATGCGCAGAACCAACCAGCCGCAGACCAAAAGGATTGGAATCATCGGAAAGGTCAGCACC
GAGTATTGCAGGATGCCCAGCGTGTGCTCGTGGTCGGTGCCCTTCTCCAGCATCTCGACC
GCCAGGGGCACGCGTCCGCCGCCCAGCACCGTGGTGGCGCCGCCGATGATGCACCCCCAC
CCCAGCGCGAAGTACAACTGCTTGCCGTACTGCGAGCGCCCCGGCGCGAGTTGCAGGGCG
GAGGCGATCTCCGCCACGATGGGAAACAGCATCGCCGCCACGGCGTGTTCGGACATGATG
GTGGAACCCGCCGCGCCGAACAGGTAGATCGAGGCCAGCAGCTTGCGCGGATCGTGGCCC
CAGTTCTCGATCGTCCATAGAGACAGGCGCACACTGAGACCGCAGGAGATCATCGCCCCG
GATAAAATGAACGCGCCCAGGATGAAGAACACCGCCTTGTTGCCGAAAAACTCGTACACC
CGCGAGTCTTCCATGATGCCGAGGAGCGGCACCGCACCGATGACGAACAGGCTGGTGGCA
GACAGCGGGATGACGTTGGTCGACCACAGCGCAACGGAAAGCCCGAACAGGCACAACACC
TTGTACGCCTGCGGGGTCAGCCCCTCGGGGGCGTCCTGGTTGAGAAATACCACGAACAGC
GCGAACAGGATCGCCACCACAACGCCGTGGCGCAGGCGGTCGAAGGCCACAATCCACAAG
GGACGGCGGTCGATGACGATTTTGGGCGATTCGTTCACGAGGCTGATAAGATTTTGAAAT
TCAACGATAAAAGGCCAATTGATCTAAACTACAAGAAATGCGGGGGTGATTCAATATTTT
AACAGGCCCGCTGGTGCCGAAAGGACACCGGCGGCCAAGCCCGGACTTTGCTTTCGAGGT
ATCGTTTTCCCTCCCGCCCCGGGCAAGTTGATGCTTCTTCCAGCGGAAAATTTCGGTATG
ATTGTCGGACACTGGCGAACACGCCCCGACCTTTTCCTACAATCCGGATTCCACGAATGA
TCACTCACAGCGTCATCCGACCCAGTTGGTTTATCCAGATCAGCGGCGGTTACGTTTTCT
TTTTCGCGTTGTACGGACTGGCCGTGTACATGGCCGGCCGCATGTTCCCGAAGCAGATGC
TGGGGTTCCCGTTGACGGACATCGGCATCTTCGGCACGGCGGTGGTCATCCTGCTCGCCT
TTCGCAGCAACACCGCCTACAACCGATTCTGGGAAGCGCGGATCGCCTGGGGTGACCTGG
TGAACCATTCGCGCAACTTCGGGTCGCAGGTGGTCCAGTACATCCGGCCCCCGTCTGCCA
ACGGAGCCCGAGCCGAGGACACGGCACCGGTGCACCGCGAGTTGATCTACCGTCACCTCG
CCTTCGTCAACGCCCTGCGACTGCAACTCCGGGGGCAAAACGACTGGAAAGATCTGGATC
CCTTTTTGGACAAAGAAGAGATCACCACCCTGACGCAGTTTGCCAACCGGGCGACGCAGT
TGAACCACAGGCAAAGCGCCCGACTGCGGGAGTTGCACGAGGCGGGATGGATCGCGGAAC
GGGCGTATGTGGAAGGCCTGATGGACACCGTCAAGCACTTTTACATTGCGCAGGGAGTGT
CCGAGCGCATCAAGGGCACGCCCTTTCCCAACCAGTATTCCTTTTTCACACGGGTGTTTG
TGTGGGTGTTCGTGCTGATTCTGCCTTTCGGCCTGATCCAGCACCTAGGCTGGACCAGTG
TACCCCTCTACACCGTACTGGCCACCATTTATATCATCATCGAGCACCTCGGGTGCCGTA
CGGAAGACCCGTTTGAAGGCCGCATCGAAGACGTCCCCATCCATGCCATTTGCCGCACCA
TCGAGATCGACCTGCGCCAGCAGTTGGGAGAAACCGAGGTGCCCGAACCCCTGCGGCCCG
AAAACGGGGTCCTTTTGTAATCCCCCCTCACAAAATCAGGAAAAGCCACGGGTTGCGGTC
CGATATTTCTTCGAATCGGCGGGCGGCAGACCTTTTTTTGTTCCGGAAAAGCAGGTATAA
ATGGTAAGGTAGAACACCTGTTCAGGTAACAAATCCATACAATTGGAAGCATCAACCCGC
TCCCGTCGGAGAACGCACTAATGGGAATGACCATCACTGAAAAAATCATCGCCGCTCATT
CGGGCAAAGCCTCGGTCAAGCCGGGCGACAACGTCTGGGTGGATGTGGATGTCCTGATGA
CGCACGATGTGTGCGGTCCGGGCACCATTGGCATCTTCAAAAAACAATTCGGCGAAAACG
CCAAGGTCTGGGACCGCGAGAAAGTGGTCATCATTCCGGACCACTATATATTCACGTCCG
ATCCGCACGCCAACCGCAACGTCGACATCATCCGCGCGTTCGCGAAGGAACAGGACCTTC
CTTATTATTACGACGTCGGCACCGACAACTACAAGGGCGTCTGCCACGTGGCCCTGGCGC
AGGAAGGCCACAACCGGCCGGGCGAGGTGCTGTTCGGCACGGATTCGCACACCTGCACCT
CCGGCGCGTTCGGCATGTTCTCGACCGGCATCGGCAACACCGACGCCGCATTCATCCTGG
GCACCGGCAAGCTGTGGGTCAAGGTGCCGGAGACCATGCGCTTCGAATTCCGCGGCCAGT
TCCCGCCCTACATCATGGCGAAGGACATCCTTCTGCAGGTGATCGGCGACATCGGTTGCG
ACGGCGCGACGTACCGCACCATGGAATGGGCGGGCGACGCGGTGATGAGCCTCTCCATGG
AAGAACGCATGACGCTGTGCAACATGGCTATCGAGGCGGGCGGCAAGAACGCCGTCATCG
AGGCCGACCAGACCACCTTCGACTACCTGGAGACGCGCAACAAAAAGCCGTACAACGTGG
TGAGCGGCGACAAGGATGCCAGCTACTTCTTCTCCAAGGTGTACGACGCCGATAAAATGG
AACCGGTGGTGGCCAAACCGCATTCCCCGGACAACCGGGCGCTGGCGCGCGAGTGCAGTG
ACGTCAAGCTGAACCGCGCTTACATCGGGTCCTGCACCGGCGGCAAGCTGACGGATTTCA
TCGCCGCGGCGGAAATCCTGAAAGGCGAGAAGGTCAAGATCGGCACCTTCATCGTTCCGG
CCACCATGGAAGTGGAAAAAGAATTGAACACCCACAAGATCGACGGCAAGACGGTCATGC
AGATTTTCGAGGAAGCGGGATGCCAGATCGGCGAGCCCTCCTGCGCCGCCTGCCTGGGCG
GTCCGGCGGATACGTTCGGCCGGACGCAGGGCGAGGAAGTGGTGATCTCCACCACCAACC
GCAACTTCCCCGGACGCATGGGGTCGAAGCAGTCCTCGGTTTTTCTGGCGTCTCCCTACA
CGGCGGCGGCTTCTGCGCTGACCGGGCGGGTGACCGATCCTCGTGAATTCATGGCCGCGG
CGGTATAACCCGTCGTCCGGCCTTTGGAGTTTCAAAAAAAATGAAAAAGAAAATTTCAGG
GCGTGCCTACGTCCTCGGCAACAACATCGACACCGACCAGATCATCCCGGCCCAGCACCT
GGTGTACAGCCTGAGTGATCCGGAGGAGCGCAAGAATTACGGCAAGTTCGCCCTCTCCGG
GGTGCCGAACGAGGCGGCGGGCCTGCCGCAGGGCAACAAGCCATTCGTTGAAGAGGGATT
CGAGTCTCCCTACACCATCGTCATCGGCGGCAAGAACTTCGGTTGCGGCTCGTCGCGTGA
ACACGCACCGGCATGCATGGAGATCGCCGGCGTGCAGGCAGTGGTGGCGGAGTCCTACGC
CCGCATCTTCTACCGGAACTCGGTGGACGGCGGCTTCTTCATTCCGCTGGAAACCAAGGA
CCCGCTGACCGACAAGATCCAGACCGGCGACGAACTGGAGATCGATCTGGAGTCGAACAC
GCTGACCAACAAGACGCAGAACACGACGTACCCGTTGCAACCGCTGGGCGATGTCATCGA
CATCATCGAGGCGGGCAACATTTTTGAATACGCCCGCAAGTCCGGGCTGATTCAGAGCAA
CTGACCGGTTACCAACCCCCTTTCGGGAACCGCTCCATGACCCCTGAGGTGCAGGAACCG
CACTCTCCGGGAGGGTGCTGTGCATCCGGGCCGCACGCCTGGACCCGCATCCTCATTGTC
CTTCTGCTCGCCTGCGGGCTGTTTGCCTGCGCTTCTTTTTCTTCCCACAATCCCAGCCCC
GGCATGGTTTTCGTTCCCGCCGGATTCCTCACCATGGGCAGTTCCGAGGAAGACATCCAG
TGGGCCGCCAAGACCTTTTTCTCCGAATCACTGGAATATTACCGCGACGAAACTCCCTCC
CACAAAGTGCAGGTGGAAGCGTTTGAGATCGACCAGCACGAGGTCACGAACGGCGAATAC
GGAAAGTATTTGAAAGCCACAGGACGCCCCGCACCCAAATACATGGACAATGAAAAGTTC
AACCAGCCCACCCAGCCCGTGGTGGGAGTGACCTGGCAGGAAGCATACGATTACTGCGAA
TGGGCCGGCAAGCGCCTGCCGACAGAGGCGGAATGGGAAAAAGCCGCGCGCGGCCCCGAC
GGCCGTTTCTATCCGTGGGGCAACGATCCTGATCCCACGCGTGCCAACGCCCGCGGCATG
AAGGACGGTCACCGTTACCCGGCCCCGGTAGGCACCTTTCCCAAGGGAGCCAGTCCCTAT
GGCGCGCTCGACATGGCGGGAAACGTGTGGGAATGGACCGCGGACTGGTATCTGCCCTAC
CCCGAAAACCTGGTCAAAAACGACCTTTACGGCAATACGTTCCGCGTCATGCGCGGCGGC
TCCTGGTTTTCGAATATGGATTTGGCTCGCTCGACGGTTCGCGGTAAACTGACCCCGGAT
CAGCGGCAGAACTATATCGGGTTTCGGTGTGCGCGGTGAGGCATCCGTAGAGGAAGGGAC
CCCAAACAGGACTCAAAACAAGGAAGGACCACAATGAAACGATTCCATACCTATCCGGCA
TTGATGGCATTGATCACTCTCTTCGTGCTTGCTGGGTGTTCCTCCGGCAAGTCCCCGCAC
GGGTACGGTGCCTACGGTTACGGCAAAAAAGGCGCAACGAAAGGCAGTTACCATGGTTAC
GGAAAACGCACCGGCCCGCCCGAAGACATTCCCCAGCACATCCTGGAGCACACCAACGCC
GACGGCAGTGGCATCAACCTCAACAACTCGCACATCGGCGTGAAAGGCATGCGCATTCTG
GCGGAAACGCCGAAAGCCCAAAACGTGCGCACGCTGGCACTCAAATCCAACGACCTGGGT
GATGAGGGCGTGAAGATCCTCGCCGATTCCGGGACCTTCAAAAACCTGGAAAAACTTTCG
TTGTGGGACAACAAGATCACACCCACCGGGGCGCAAATGCTGGTGGACTCCGCTAATTTT
CAGGGCCTGACGGAACTCAACCTGATGAAAAACCAGCTGAACGACGAAGGGGTGAAGGTG
CTGGTGAATTCGGCCATCGTGGATTCACTGACTCTGCTGGACCTCAGCAAGAATAAAATT
ACGGATGAAGGTGCGATCGCCATTGCCAATTCACCCAAGCTGGTGAACCTGAAGCGGCTG
GACCTGTACCGCAACCAGATCAGCCCCAAAGGAGCCGAGGCCCTGCTCAATTCACCCTAT
CTCAAGAACCTGGAACATCTTGAGTTGACAGCGAATTCCATCGACGTGGACAGCTCCAAC
CGGCTGAGAGAATCGCACGCTCTGCCGAACCTGCGCTACCTCGCAATTTATTGACCGGAC
CCTGTCCGGAGCAAAGGTCCCCCCGGCTAAAAGGCGGGAACCAGCAGNNNNNNNNNNNNN
NNNNNNNNNNNNNNNNNNNNNNNNNNNNNNNNNNNNNNNNNNNNNNNNNNNNNNNNNNNN
NNNNNNNNNNNNNNNNNNNNNNNNNNNCTTAAAAGAAGTAGGGTCTTTTTTATATTTGTA
CGGGACGCAGACCGCGACCAAAGACCATCGCAGGGATCACCAAACAGTAGCCATCTGCTC
CTCCACGCAGTGGTATCCGCGCCCACAGACCATGCAGTGATTCTAGAGCACTAGCCCACT
CGCTTCGCGCTTGGCGCGGTTAGAAGCGGACGTGGAGGCCGATGGTGAAAACGGGGTAGA
ACGGCACGTCGCTGAGATCGTCTTCCAACTGCCGCGCCTCGCGGTTGAGGTCCGCCTGGG
AAATGGCAGGTCCGCTGAGTTGCCGGAGATTGACTTCGGAATCGCCGACGTAAATCACCC
CCAGGTCCATCGAAAGCCCCACCGCCACCGGCAGATCGAGAAAATTGTCATCCGCCGCAT
TGCCCCAGCCGATGCCCAGATAGGGGCCGAAGTCCTGTCCGTGCTGGATGTCCGCACGCA
CGGAGGCATTGTTATAGTTATTATTGCCCACCCGGATGTTGCCGGAAGCGGTCAGAATGG
CATCATGATCCAGCCAGAACACCCCGCCGGTAACGCGGAAATTGCCGTGGAAGGGATGGA
CATCGATGAACAGCGGCGCATCCTGAAACTCCAGGTCGGCTTCGTAATCGACACCGCCCA
GGTCATCAATCGAGGTTGAAAAGTAGGTGAGGTTGTTGTAGCCGAGGCGCAGGTTGACCC
AGTTGGTGATGAGCGGCACCGTCAAATCCGCACCCAGGCCCGTGGTCCCCGCCTTGCCCG
TGATCCCGACACCCAGAACCGCCGATTGCCCGGGCGAAGCCATTCCCAGCATGGCGACCA
CAGCGAACACCGCCATCCATGATTTTCCCAAAACCGAATTCCCCCCTGGTTGTTTCATGA
TCCCCTCCTTATGCGACGGATTGTCTGGAATGAAAGTATAGGCCGCCCGGCCATGCCGCC
ATCATGCCGATAAAACAAACAAAAAATAAGGGGACTTCCGACGGTTGTCAAACTATTAAG
AACACATGTTCATGCAATCGGGTCAAAATCAAAGCAAGGCAATCTATATGGGTTTCCCGA
AAAGGCTTGCAAAAGTCCTCTCGCCGTTTAAAACTAAATAAAACCAGTCCGTCAGTCCAA
ACCAGGTGGGGCAGGACTTCACCCGAAAGCAACTCAGGATTTGAGGACAATCCCTTTCAT
GGCCAAAGCACAATTCTTATCGGACCGGCAACGCGCTGAAAAAGGAAAACGCAATCTGAT
TCGCGCCGATCTTTCCTGGCAGAGCCTCGGCGGAGCCAATCTGACAGGCGGGAACCTGCG
TGGAGCCAATTTGTCTCATGCCAATCTGGCCGCCGCCAACCTGAGCGAGTGCAACCTGTC
CGCAGCCAACCTGACCGGAGCCAATCTGCAAAACGTGAAACTCGACCGCGCCGTCCTGAC
CGGGGCCGATTTCACCAAAACCGACCTCACCGGCACGTTCCTGAGGAACGTCGATTTGAG
CCGCGTCCGCAACCTGACACGGGCGCAACTCAACACCGCCATTGTGGACACCGCCACCAC
CAAGCTGCCCACTTACCTGAGCAAGGGGGGATGAGCCCGACCGCAAACGGATTGAGAAGC
CGGGGCGCCAACCCGGCTTGATCCCACCGTTCGATTTCATTCAATACGGAAATCTAAGGG
GTGAGCGCACAGCGGAAACCGACGTAGTGGTACTGGTAATGAGGAAGGCTTAAGATGCGG
TAAGCGGTCTGCAACGTTTCTTTGCCGTTGCGCCAGGAACCGCCGCGCTGAACCTTGCCG
CCGTTTTCGTGATCGCTCGCCGTCCACTCCCACACGTTGCCTGCCATGTCGTAGAGACCG
AATGCGTTCGGGGGTTTCTGGCCGACGGGGTGCGTCTGTTTGTCCGCGTTTTCCTTGTAC
CAGGCATGCGCGTCGGCGCTCGCTTCACCCCAGTAGTAGGAAGTGACGGTGCCCGCCTTC
GCCGCCTTTTCCCATTCCCATTCCGTCGGCAGGCGACGTCCGGTTTGCAAACAGAACTCG
CGCGCCTCAAACCAGTCCACCTTTTCCACCGGGCGATTGGGATCTTTAAAAAAGGAAGGA
TTTTGCCCGATCACACGTTCGTATTCACTTTGGGTCACCTCGTGGATATCGATGTAGAAC
GCCTTGAGCTCCACCGTGCGTGGTTTGTGCGGGGGACCGGCGGTGAAAGGTCCGGCGGGA
ATGAGCTTCATGCCCTCCACCGTTTCTTCCTTTTCCTGCGCGCTGACGGGATCAGCGGCC
AACGCTTTCATCGGGGTGAAAGGGAGGAAGGGCAAAGAAAAAAGTAGAAAAAGACATCCC
GCCCCACCTCGAAACGCGGCAACCCTCATTGTGCAGGTCCAGCCAATCATGCCCCAAAGC
TTATCACGATTGGAATGGGATACAAAAAGGAGGATGGCGATGCAGGAGAAAGCGTGCAAG
GAAAGGATGGTGCCGAGGGACGGAATCGAACCGCCGACACGAGGATTTTCAGTCCTCTGC
TCTACCGACTGAGCTACCTCGGCCCACTGTTGCCGCTGGATCAAGAATCAGGGAAATTAG
CACAATCCCCCTACCCTGTCAATTGAATCGCCCGTCCATCTTTTCCCGGACCGCTCCGGG
TTCATCTGTTATAATCGCGCAAGCGAGACCCGGTCACCAATAAGAGGAGTCGGCATGCTG
GTTTTGACGCGAAAAGTCGGGGAAAGCATTCGAATCAACGACGACATCAAGGTGACGGTG
ATCGAAATCAAGGGCAAAACCATTCGGCTGGGGATCGAGGCCTCCCCCGAAACCAAGGTG
TACCGCGAGGAGGTGTTCGAGCGCATCAAGGAAGAAAACCGGTCCGCCGCTTCACCGCAG
TTCGATCCCGCCGCCCTCCACCAAATCCTGCAGGACAATATCAAGCTATGAAGTACGCCT
CCACCCGGCTGGGCGAATTCGAGGTTCCGCCCGCATCCGTCCTCACTTTCACGCAGGGAC
TGTCCGGCTTCGAGCTGGAAACGGAGTACGCGGTGCTCCCTTTCGACGTCAATACAGAAA
GCCCTCTCCACTGGCTGCACTCGCTGACCAATCCCGGTCTCGCGTTCGTGGTGACCAATC
CCTTCCTCTTCGTGCCCGATTACAAAGTCGATCTCACTGCCGCCGACAAGACGGAACTGG
GCATCGGCGCCAACGACACGCTGGCGGTGCTGGTCATCGTACGCATTCCGGAAGATTACC
GGCAGATGACGGCCAACCTGATTGCGCCGGTGGTCATCAACGAAGCGCGACGCCTGTGCA
AGCAGGTGATCCTCACCCATCCGGATTACGACACCCGGCATTACCTCCTGCCGGAATCCG
TCCGCAAAAACTAAAAAAGACGTCAGCGCACAGGGGCTGGGGAATCCTTGCCGAATTTCA
AAAGGTGGGCTTCAAACTCAGGATAGGGGCTGCGCACATCGACGTAAATATAATGCGCCC
GCGAGTTGGAGTTCAACGCGAAGTTGAGTCGGGACACCTGCGTGCCGTCCACAAACATGA
CGTCGGTGGCGGTGCCCGCAGGACGGAAATCCGGATGCGCGCGCACGAAATCGATGAAGT
GCTCGAAGCCCTGCACGCATAATGCGGAAGCGAGGTCCACCAGATCGCACACCGCACGCA
GGCCGGTGGCGTTGTTTTTGATGAGCCCCTCCAGTTTCTCGGCACGGGTCACGGCTTTTT
CAATCTCTCGTTTCTCCGGCTTGGCGGAAAACACCTTCACGATTTCATCTGGCGACAAAT
CATAACGAAACATCGCATTGTAATCGCTCTGGATGCGCGTGTTGTACCGGGTCACCCTAA
CCCGTCCCCAGGTTTTGGATTGCAGCACCTCGGTTTGTGCGGCTTTATGAAAGTTTTCCG
CACCCTGGATGCATTCCTGCGGAGAAAGCGATACATCGCAGTAAAACGTAGGCAGTTGCA
GTTTCTTGAACGTGTCGCCGAATCGTTCCTGAATGGTTTCGTACGCTTTCTTCTGGATCT
CCCACTCGTTCCAGGTCGTGTCTGCGCGCAGTTGCCGGGTCATCCTCTCCACATCCGCAT
CGTAGCGGAGCGGCAAAATTTCCGGGTTCTCCTTCGCCGTATCGGAATCGGTGATCGTCA
CCTCCGCCCACATCTTGCGGCGAAGTGCCGGATCGGGTTCCACTTTGGCCAGCGTTTCGT
ATCCCCGCAGGCACTGCTCGTTGGTGATGGTGAGCGAGCAGTACAACTCGCGGATGAACA
GCTTGCCGTGAATGGCGGATTTGACGGCGGCGACCTTTCCCAGAAACGCCTGCTGGTCTG
CAGGTGACAACCGTTCGCGAAGGATACGTGCCACATACACCACCTCCGCGTCCCACGGAA
TCAGCAAGGTATGGAATCCGCCGGTGCGCAGAAACCGCGTGCTGATGGCCACGCGATTGA
GGTCCGCGTCAGGCACTTCCTTCAATGCGGCGGTGAGGGTGAAAACCCCCTTCAGGCATT
CGTGGATGCGCCGGGTTTCGCCTTCCCGGTCGCCGAACTTCTCCATGAAGGGAAAACATT
CCAAGCGGGCGATGCCATGGGTTTTTTCAAGAAACCGTTTCTGGAGTACCAACCGGTTGA
AGGCGCTTTCTTCAGCCTGGGCCGGAAATGCGGTCGTGAAGAAAAAAGCACCCAGCAGAG
CCACCGCGAGAAGGCTTGGGGTCTGCGTTGCGCGTGGGATTCGGGTTGCCTTCATGCCGA
CGCCTCCATTCGTTTATTTTTCTTTTGGGAGGCTAATTTGGGATAAAAATATTAAAAATG
CCCATAACCCTAAAATACCAATTAGCCAGTCCCATACCTGGTGTTCTATATATCCTAAAA
TCAATACCCAGCATTGAAAGTAAATCAGTCCTTGCCCAATATCAATAATAGGAAATACCA
AGAAGATAATTGATACTCGGATGCCTCGCCTNNNNNNNNNNNNNNNNNNNNNNNNNNNNN
NNNNNNNNNNNNNNNNNNNNNNNNNNNNNNNNNNNNNNNNNNNNNNNNNNNNNNNNNNNN
NNNNNNNNNNNTTTTTTGAATAAATCCAAGCAATTACTGCGACTACGTATGAAAATATAA
ATATATATATATTGTTTCCTAAAAAATCTAACATTCCTTATTTCCCAGTTTTTAGTTTTC
CACCTCTTAAATATACACGCTCCATAAAGGGAAGAGGAATGTATCTCCCGATTGTACCAC
CCCCGGTGTCGGCAAAACCACTGCAAGGGAACCCGGTTCATAAACGGGAAATGAAACATG
TTCAGGCGGAAGGCAGAGACACCTCATGCGCGCCGTGACGCAGGCACAACTCCCGCGAGG
CGCTGTGGCAGGAAAGCACGATCACCTGCCGGTCTTTCGCAAACTCCGCCAGAACTTCCA
CGAAGCGGTCCCGGCGGGCATCGTCGAAGTTCACCCACACGTCGTCCATCAGCACCGGCA
GGGGCTCGGATTCCTTCTCGTATTCCTGGATGAGCGCGAGGCGCAGCGCCAGGTACAACT
GCTCGCGTGTGCCGCGGCTCAGGTGTTCCACCGGCTTGAAATCACCGGAAGCGGTCCGCA
CGTCCACCACGTCCGATTCCATTTGATACCGAACCGCCTCATACGCACCCCCGGTGATGC
GGTCGAACCAGTTCGACGCGGCGCGGTACACAGCGGGTTGATGCGATTCCTGATATGTTT
TGAGGGACCGGTCGAGCATGGAAAGCGCGAGCGTCGCCACCGCCCAGTCGCGACCGGCGC
GTTCCAGCCTCTGCTTCAGCATCTCCACCTGCGACTGCGCATCGAACAAGGCATCGTTGT
TGGCCAGACGCTCCTGCTCCTTTTTACAACCGCCGAGTTTTTGATCGATCTCCTGTATCT
GTTTAACCAGCTCCTCCACCTGTGCCTCGGTTGTGACGCGTTCGGTATCCAGCCGGGTCG
GCTCAGCGTTCCGCAACTCCTTCACCACCGCATCGAACACCTCGCCCACGCCCATGCGCG
ACTGAACATCCTGACGCGCGCGGTCCGCTTCCTGCTTCAGCCCGCAGGCCCGTTTCCAGG
ATGACACCAGTTCTTCAAACCCGGCCTCGTCCTTCGCTCCCGCTTCGAGGAGGAGCTTGT
CCAGACTGCGTCGCGGAGCCTCTATTGCCGCTTTCAAACGCTCGAGCTTGTCTGCGTGTT
CCGCAAGAGACGCGATGATCTGCCTGCGTTCCTCCTGCCGGGCACGCTGAGCTTCATAAC
GGTCCGCCACCCATTCCATGTTCACCAGAAGGTTGTCTTTCAATTTCGTTCCGGGCAAGG
CAGATGCCGCACGTTCGACCAAGGACCACGCCTTTTGCAAATCGGATTCCATGGTTTCGA
TCCGCCCATCCAGCTCGTCCCGTTCGCGAAGCAAATCCTGCGTGCGCTCGATTCGGCGCA
TCACGTCCTCCAGCTGGTTCGCATCCAGCCCGGTGTGAAAACCGCCCTCCACAAGCCATT
CCTGCCACTCCTTGATAAGACGCGCCCGCGCCGCTTCCGCCTGCTCCACATCGTTTCGGT
AGTGCCGCTCCAATGGGTCGTCGGCCTGAACGGAGTGTGACTGTCTGCGAGCCCACACAG
CGGCCGCCGCCGCAAGCACTGCACCCAGCACGGAAAACCCGACACNNNNNNNNNNNNNNN
NNNNNNNNNNNNNNNNNNNNNNNNNNNNNNNNNNNNNNNNNNNNNNNNNNNNNNNNNNNN
NNNNNNNNNNNNNNNNNNNNNNNNNATACCATCCACCCCGCAGGCACGGAAGGGCGCCCG
CCTTCACGTGCCCGGTGCTCTCGGTGCGCGTCCAGAAGGGTCTGAGCTTTCGATAATTTT
TCAATGGCGGTTTCCAGGTCAGCGCGGTGGTTGCGGGCGCGCGCCTGCAATTCGTCGATC
TTCTGAAAGGATCGCAGCCGCACTTCGTCCCAGCCTTCGCCGATGCGCTTGAGGTTCTGT
TCAATCATTCCATTTTTTTCACTGCGCTGGCTGCGGAGGCCGTCGATGTCCTTCAGAATA
TTGCTCACCGACTGGTGTGACTGGATGAGCTGTTTCACCTCCGTCTCCAACTGCAACAAC
GCGTCGTTGATCTCGATATCATCCCGTGCCTTTTGCAGGCGTTCGACTTCCTGCTGAGCT
TCATCGTGCTGTTTTTTGAGCGACGCCCATTCCCTCCGAAGTGCATGAAACTGCTCCACC
ACCGGTTCGCCGAGGTCCGGCACACCGTGCATCGCTTCAAGAGCATTTTCCGAGTCCACC
CAGTCCACAAACCGGGGATAGACCTCGCGCAACGCCTTCAATCTCTGCGCCCGGTGCCGG
GATTCAGCCAGGGGTTCTTCGAGCGCCATGCGTTGCCGTGTGAGGGATTCGATTTCCATG
TGCAGGGCGTCGTACTGCACGAGGTCCTTCTGCATTTCCTGAATTTCCTTTTCGCGCCTT
TTGATTTCGGCGGTGAGGGCGTTGATGGTCTGCGTCTTTCCCCGTTGCCTGAACAAACCG
TCGCGCCGTTCAGCCAAAGCCCTCTTCACTTCTGCGAGCGACACCGGGCCCAGTCCCAGT
CCCGCACCGACGATGCGTTGTTTCACTTCCTCGTCCTTCACAAAATCCAGTTGCTGCAAT
TCTTCGATGGTGAAGGCATACGTGTTTTTAAACAACCCGGCGGGGATGTATCCCAGAAAC
GGATTGAGGTTCTGCTGATCGCCCGCTTTGCGAGATGGCGTGGTGACACTGACCTGCGTT
TTCTGTTTGCTTTGGACACTGCGCAGAATCGTCACACCCTCACCGCCTGCCGATTCGCAC
TCCAGCAACCCCTCCTGCTTTCCGCCGTCCTCCGGAGCATAGTGATCCGCATACATCGCG
CCTTCACCGAACAACGCCCAGCGCACGAACTGAAGGAGCGTCGTCTTGCCCGCTTCGTTT
TCCCCATACAGCAGGTTGAGGCCGGAACGCAATCCGGTGACGGACGTGTCCCTGAAGGCG
CCGAATCGTTTGATGTGCAATGCACGCAGTTGCATGGTTTATTCCCGGCCTCCGTCAGTC
TTCGTCCGCCAGCAGGTGATCCAGCGTCAGGTCGCGCGCCTGCGCGATCCACTCTTTAAG
CGTGTCCGCATCCGGCGGCGGCAGGCGTCCACCGCGCTCGGCGAACACCGGTTCCAAATC
CCTGAGTAAATTCTCGAGGTCGTCCTTCGCCACCACCGCGTCGTAACGGCCAATGACATC
GGCGATGAAGTCCCTGCCCTGCCGTAGGGCATCGAGTTCGTAATGACCCGTGGTGCGCGA
TTCCAATTCCACCCATACCCGTTGCGTGCTCCCTTCAAACTCCGTCAACACGTGTTCCCG
AAGGGCCGCTAGGTCTTCGGTGTTTTGCAACAAGCCGTGCACCCGGGTGCGGCCGGTGAG
GGTCCACTCGACAACCAGGTCGCGTCCGGCGATTGCGGCCAACCGGTTGCGGCAGGCATC
CACGATGCGGGCGGCCACCGCATCCGCCGTATCGCATCCGGTCACATCGAGTTGCTCCCT
TATAAAGCGCACGGTGTCCACCGCGTGAAACACGATGTCCGGCGTTTGGCCCTTCTCCAG
CGCCACCAGGAAGCATCCCTTTTCGCCACCTTCCTTGAAATGCCGCGCCTGCGGGTTGCC
GCTGTACACCACCGCCGGGTGTGCGTCGCGCAACACCTGCCACGCATGGATGTGACCCAG
CGCCCAGTAATCGACCGCCACCCCGCACAGGTCCTCGATTCTGCACGGCGCGTAGTTGTC
GTGATTGGTGTTGCCGCCGACGTTCGCATGCAATACGGCGACCGTCGGCACGGTTGTGTC
GATGCCTGAAAACAACGGCACCAGGGTTTCGCGTACTTCTTTTTTCGGGTAACTGGTACC
GGAAATTTCAGCAACAACTCGCCCATCGCGTCCGACGGGAAACGACGCGACTTCACCGCC
GGGGAACACGTGCACGCCTTCCGGCCATTGCAAAGTATGGGACCAGGAACTCAAAGGATC
GTGGTTGCCGTGTGCGATGAACGCGGGAATGCCCGCCGCGCTCAGGCGGTCGAGTTGGTG
TTTGAAACGGAACTGTGCCTGCAGACTTTTATCTTCGCCGTCGAACACGTCGCCCGCGAT
GATCACGGCATCGACCTTTTCATTCAACGCAAGGGTGACAATGTTGGCGAAGGCTTCGGA
GGTCGCGACGCGCAGGCGGTCACGCATGGCGTCATCGACGCCGTCCAGTTTCTTGAACGG
GCTGTCGATGTGGAGATCCGAACAATGGATGAAACGGAAGGCAGACACGGCACCGCCTGT
GATTGTGAGTGGATTAGGACGAGGAGTCCGGTCTTTCGGACGACCGGTTCATTATAGACC
CGGCCGGGGCCGGGACCCAACCGGAATCAGAACAGCTCGTCCTGCAGGCCGCGGTAGGCT
TCGTTGATGCGTTGAGTCATGCGGGAGGCCTCCTGCTGGGCATCGTCGTCCTCGGAGATC
AGGTCCTTGTGGTACTTCGCCAGCAGTTGTTTCCACGCCCGTCGGCAGGTGCCGAGATCC
GATCCCTCCGGCACGCCCAGCGTCGCGTACCAATTCTTGATCAGCGCCTGTTTTGCTTCG
GGCGTGAGTTCCGCCGTTTCCGGCGGCGCCTCTTTCGATGGTTCGTTTTTCTTCATCCAG
TCGAACAGCTTGTCGAACATGGGCTCATTCTATTTGCGGGGACGGATACCCCTCTTTTTA
TTAATGTAAGGATTTTCCACAGCCGGGGGAAACCCCGGCGCAGGATTGACTCCCGGCCCG
TTCTTTTTTAGCATGAAACCGGCTGTTTACAGAACCCCCAATCTCCGGAACCGGATTATG
ACCGACACCGCCGCCACCCCGACCGACACGATGGCCCCCACGGCCCTGCCACCGATGGAG
TACCGTCGTTTCGGTAGGACCAACGAGTCCATTTCCGTACTCACGCTGGGCGGCATGCGT
TTCGAGCAGGGTTGGGACGCGCCGCGAGACTACCTGCCGAAAGCGGCGCTGGAGAACTGC
ATCGACACCACCCGCCGCGCGCTGGCCTGCGGCATCAACCACATCGAAACGGCCCACGGT
TACGTGAAAAGCGAACACCTGTACGGCAGGACACTGAAGGAACTCGGCACACCGCGCTCG
GCATACAAAATGATGACCAAGGGCGCACCGATGACCGCCGACGACACGCGGCGGCTGGTG
GACGAACAACTGAAGGCGTTGCGGTTGGATTACGTCGATTTCTACGGCTGGCACGGCATC
AACAACCAGGAACGGCTGGACGCGGCGGTGAAACCCGGCGGCCCGGTGGAAACCCTGCAC
CGCCTGCGCGAGGAAGGGCTGGTGCGTCACATCGGGTTCTCCACGCACGCACCGCTCGAC
ATTATCCTCGCCGCCATGCGCACCAACCTGTTCGACTTCGTCAACCTGCACTACTACTAT
TTTTTCCAGCGTCATCGTGAAGCCATCCAACTGGCGGGCGAACTCGACATGGGCGTCCTC
ATCATCTCGCCCAACGACAAGGGCGGGCAGTTGTGGAATCCATCCCAGAAACTAGAATCG
CTGTGCGCGCCGCTCACGCCGGTGCAGTTCAACGGACGCTTCTGCCTGAGTCACCCTGAA
ATCACCACGCTGACGATGGGCTTCCACGCGCCTGAACATTTTCCGCAGAATCTGGCGATC
CTGAACGGCGGCGATTACCTCACACCGGAAGACCAGCCGGTGAAAGAGAAAATGGACGGC
CAGACGAAGCGCATTCCGGATTACTGCACGGTGTGCAACGAATGTCTGCCGTGCCCGGAA
AACATCAACATTCCGGAGGTCCTGCGTTTCCGCAATATGCTGAAGGGCTACGGCATGCGT
TCGTTCGGCAAGTACCGTTACAACATGTTGCAGAGCAAGGGACACTGGTTTCCCGGCGAG
TTCGCCAACCGGTGCACCGAGTGCGGCGACTGCCTGCCGCGTTGTCCGGAAGAATTGAAC
ATCCCCAAACTGCTTTTCGAAACCCACGCGCGGCTCTACAGTCCGTGGCGCATCTGGAAA
GGCCGCATCACGAACGGGCTGGAAGTCGCATGGCTGAACGTGCGCAACCGCCTGCGCGGT
CTTTCCCCCCGCTGAAAGCACTTACCCTAATCAGGCTCCAAAATTTACGCGGCGGGAACA
GCTTCGCCCGTTTTCTTTTTGCACCGGTCCAGCCACTTCTGCGCGTTCTGGTAGGTGTCG
TCCACGGCGAGGATTTTTTCGAGGAAGGGGATGGCCTTGTCGCAGTTCAGAATCTTGATG
TACATCTCCGCCATCAGGTACATGTACTGCATATCTTCCGGGTCCACGTTTCCATATTGG
AAACCAGTGGCGATGACCTCGCGCGGCTGACCGAGGCCTCGGTAACTGAACATCTGACTG
CGCAGGGCCTCGCGGTCGAGTGGTTCTTTCTCCAACACGCGCGAGGAGAATTCGAGCGAC
TTCAGGTGCTCGCCGCGCACGTTGTAAAACTTGGCGGCGGCGTTGAGGAGCAGGAGATCG
TCGGGGGTCTCCTCCAGCTTTTGCAGGAGATCTATCAATCCGACCTGTTGCATGACGTTC
CGCATCTCACCCGGATTGTTCCGAACCGCATCCTTGAGCGCGGTTTCCGCCTGCTCCAGT
TGCCCCAGCTCCATCAGGTCGTACCCCGTGTACAGCAACGCGAAAGGGTTTTTTGGCTGG
CGCTTTCGCACCAGGGTCAGAAACTCAAGGCTCTTTTTATATTGCCCGATCTGATAAAAC
GAATGACCGAGGTTGAGCAGGGCTTCGAGGTTTCCGGGATCGGCCTCCACCTGCTCGAGC
AGTTCCTGGATCTGCGGCTCGCCCGCCTGCAGGTGGTAGCGCAGGAGACCGTCGTCGTTC
GCCAGGCGCAGGGCTTCCAACAACATCTCGCGGTTGGCGTACATGACGCCGCGCTGGTAA
AGGTCCATCACCCGGAACTGACGGCGGAACTCGGCTTCATCTTCCGCATTCGCGTTCTGC
ACACGTTCCCAGAAGCGGTCCGCTTCTACCCGGTTGAACACGATGCGTTCCAGCCCCGGT
GTGTCGACGACGTTGCCGTAGTCGAGATAGAATTCGATGCGCGGGCGGTTGTCGGTGATG
AGCGGCTGGCCTTCGGCGAGCGCGTGCATTTGTTCTTCCAGAAACCAGATATTGGCAAGG
AAGGAGTGTACGTCCGGAATATGGATGGCATCCATCGCCTGCTTGATGCGCGGCTCGGCA
AAGCGCGCTTTCAGTTTGGCGAGGTCGATGTCGATGGGCTGATCGGAGCCGATCAATAAA
ATCTCATTGGCGACCGACATCCACGCCTGCGCATGCGGAAACACGGAGAGGAACGTTTTG
AAATGCATGTCCACCTCGCGCGCGCTCTGGCTGTGGAGCGGCACCCACTGCGCCATGATG
CCGCCGGGCTTGAGCACGCGCAGTGCCTGCTCGTAAAAATCCTGCGTGTACAGGTTCACC
GTGAACGCCGTTCGCGGCGGCGGCGGCTCTCCGGTGATCACGTCGTATTTCTTGTCGGTG
GTGAGCAGGAAGTTGCGTCCGTCCTGAATGACGATGTTCACCTTGTCGTTGTTGACCACG
TCGTGATTCTCTTTGGCGAACGCCGGGGCGGCGTTGATGACGCTGGGCGACAGCTCGATG
CTGTCCACCGACTTCACGCGCGGATGAATTCCCGCCGCGCCGGTGGTCTGCCCGGTACCG
AAACAGATGACCAAAATGTTGTCCGGAGTGTCGGACAATAGAATGGGCACGTGCGCGAAC
AGTTTCATGTAACGCGTGGCGATCACGTTCGACGCGGACATGGAGATGCCGTTGGTGATG
AGGCGTTTGGCATCGGGGTCGAGGATACCGTAGTTGTCCTCGAACACGGCGACCGTGTCG
GTGAGCCCCTCTTCAAAATACAACAGGCTTTTCATGTCCCGCTGACCGACGCTGTCACGC
ATGAAAAAGGGGCTGAGCAGGTCGCCGGGCATAACGAGGGTGAAGGCGAGGATCACCGCC
ACAATGGCGGGCGTCCCCACCTTGCGCACCTTGAGCGGTGCGTTTCCCGTACGGAACAGC
AGCGCCACCACGAACAGGTTCAACGTCACCACCGCCATCAGGCTGTGCTCCGTGCCGATG
AGCGGCAACAGCACGAACCCCGCAACCAGCGATCCAAAAATCGCGCCCACAGTATTGGCG
GCGTAGATGCGTCCGGTGCCCCCGCCCACGTGCGTGTGGTCGCGGGAGGCGAGCTTGATG
AGGATGGGCAGGCTCATGCCGAGGAGCGTCGTCGGCACCAGCATGAGCGCCGACGAATCT
TTCAGGTACCGCCAGAAGGTGGCCATCGGCCGGTCGAGGTTGTAACTGTTCCACGGCGCG
GACAACAGCGATTCCATGTTGAACAGGGTGAACGTCACGTACCCCGCGATGCCCGCCTGC
AGGACCATCAAAACGTTCCTCAGGTCGCGGGACCTGGCGATGACGGGGACGGCCAGCAAG
CTGCCCAGGCAGATGCCCAGCAGGAACACCGCGAGCATGATGCTGAACGAATACACCGTG
CTGGCGATGCTGAAAACCAGCAGGCGCGTCCACAGCACTTCATAGGCGAGCGCCGTCAGG
CCGCTCAGAAAAGCGACGATCATCCACAGTTTCTGCGACGCGTCCGCTTCGAAGCGAAAC
CACGTCGGTTTTGGCAGACGCGGGAGGATCTTCACGCCGGGGTTGTCTTCCTGGTGAATG
CGGATGCAACCGATGCCGATGATCAGGTTCACCACCGCCGCAAGCAATGCCGTCTGCAGA
ACGCCGAACAGCGAGATGAATACAAAGNNNNNNNNNNNNNNNNNNNNNNNNNNNNNNNNN
NNNNNNNNNNNNNNNNNNNNNNNNNNNNNNNNNNNNNNNNNNNNNNNNNNNNNNNNNNNN
NNNNNNNTCTGCAGAACGCCGAACAGCGAGATGAATACAAAGCCGGTGAGCAGGCACCCC
ACCGACGCCCCCAGCGTGTTCAGCGCATACAGATACCCCACCTGCGTGCCGAGGCGGGCG
TCGTCGGTGACGTAATACTTGCTGATGATGGGAAGCGTCGCGCCCATGAATGTCGTCGGC
ACGAACATCAGCAGAAACGCCAGCAGAGCTTTGATGGCCGCGAACAGCACGGGCGAGTCC
GGGACGAACTGGTGGAACCACGCGTAGAACACGTGGAACTTGTAGAAAATGAGGCTGAGC
AGCGCCGCCGAGGCGAAGATCAGGATCTCGATGAATGCATAGACGACGAGCGGCGGGTGC
TTTTCCTCCTCCACCGCGCGGTCGATGACATGGCCCCACACGTAACTGCCGAAGCCCAGC
CCCGCCATGAACGCCGCAAGAACCACCGAAACGGAGTACACCGTGTGGCCGAACACGAGC
GTCAGCATCCGCGTCCAGATGATTTCGTAAACCAGGGCCGTGATCCCCGAAACGAAGAAA
AAGCCGTAAACCATTGGGGAACGGTGGATTGAGCTCATGCGCGCGGGGCCTTCCTGATCG
TTGACATTGTAATGGGGGTGAAGTAGTGTAAAATCAGTCTGTTTCCGATGTGACCTTAAA
TCAAAAATGCGCTTTATTTCAAGCCCGCATTTTGGGAAAATACCGCTATGCAAGAAGATT
ACACAGCCCACGAAAAAGAAATCGAGGCCTCCGACCGCATCGATCACCCGTACGCCGACG
AAAACGGCGTGGAGTGGACGGTCGAAGCCTGGGAGCGGGTCAAGCACGCGCCGGAGTTCG
TGCGTCCCGGCATCCGCAAGTTGATGGTCCAGCGGGCCGTCAAGAGAAACTACAAATATA
TCACGTCCGACTTCCTCACAGAAATCCGCAACGAGTCGATGATGCTGGTCTCCAAGCGCG
TCCGGCAGTTCGGCTTCGAGGAATTGTCGATGGGCGCGTTCGACGTCGCCAAGCAGAAGA
TGGCCGAGAGCCCGCGCAAGGTGGAAGTGATCGAGGAGATCCAGGACTTCCTCGCGCTCC
GCACCGAAAAGAAAGAAGACATCGTCGACAAGTTCAAGAACTACATGGAATCCGCGCCGA
CCAGCGGCATGCCGTGGACGCAGGACGCCATGGAGAAGATGGAAAAGGTGCCGCCGTTCG
TGCTGGGCATGGCCAAGCAGACCATCGAGGCGCGCGCCCGTCAGCGCGGCGACAAGATGG
TGACGCCGGATATCATCGACGAAGTGTTCACCAACGTCATGCCCGCCTCCGCCAAGGAAG
CGATGGGCATGGAAGTGACCGAAGAGGACAAACAACGCGACGTCGACTACGCCAACCAGC
AGGACGACGAGCCGGATTTCGGCATGCCGTGGGACGACGACGCCAAGGCCAAGGTCATGC
GCATCCCCATCCCGTTCATTCGAGAAATGGCGATCCAGCGCATCGAGCAGGAAGTGTCCA
AGGAAAACGCCGAACGCGTGACCATGGACCTGTTCGAGAAATACCGCTTCTCGTTTTAAT
CACGGGCCGGCGGAACCCGGAGGGACCGGAAACAGGGCGGCATCGCCCACCTCCCTCCCG
TACTTTGAAAGGAGCGCGTCATGACGTTCGCCAACGTGGATGGATTGCTGGTGCTGGGAA
TGATGGTGTTCGGCTTCAGCTTGTGGTTGTTCTCGAAAGGCGCGCCCACGCCGCAACGCA
TCCGGCGCGACGACGACCGCCGCTCCCGCAGGCGCTGACCGCACCGCACGATACCGAATA
ACACAAAACCGGAACCCCCGAGCGGGGTTCCGGTTTTTTTTGTTTGATTCACAAACCGGT
CGGGTAGTCGAGGAAGGTGGTTTCCAGACCGAACTGCTCTTCGAGGTGTTTGCCCACGGC
CTTCACGCCGCCGGTTTCGGTCGCATAGTGCCCGGCGAACATCAGGATGCACCCGTTCTC
CATCGCATCGTGAAACTGGTAGGCATCGCCTTCGCCGGTGATGAAGCAGTCGAGTCCTTC
ACGGATGGCCTCGCCCAGAAGTTTCCCCGCGCCGCCGGTGACCAGCCCCACCGAACGGAT
CACCCCGTCGCCGATCACGCGCACGTTCGCGCTGAGCGCTTCGGACAACATGCCGCCCAG
TTCGTGCCCCGTCTTCGGCGCAATCGTCCCGCGCAGGCCGATGTGCTGGCCGTCGTGAAA
AGCGAATTCCTGCAGGTTGCCGAGGCCGATCACATCCGCCAGTTGACGGTTGTTGCCGAG
CACCGGATGCACGTCCAGCGGGATGTGCGCCGAGTAGAGGCCGAGGTTGGCTTCCATCAT
GTGCGCGAGTTTTTTGTAATGCGCGCCGCGCACCGGTTGCAGTCCGCCCCAGAACAGTCC
GTGGTGGACGAACATCATGTCGCATTCGGCGTCGATGGCCATGTCGATGGTGGCCTGGCA
GGCATCGACGGCCAGCCCCACTTTTTTGATGTCGCCGGTGCGTTCCACCTGCAATCCGTT
GACCGCGCGGGAGGCATCCTTGATATTATGGATGTCGAGAAGTTGGTCGAGGTAATGGCT
GATCTGTATAATGTCCATGCTCGAAGTATAGCAAAATGCCGGGCCGGGGCAACCGACCGC
AACGTCACAAATTTTAAAGCCGTTAAATGACCGCATTCATCATCCGCAATATCGGCCAGC
GCATCATCCTGCTGGTGTTCATCTCCATCATCGCGCACACCATCGTGCACCTGGCGCCCG
GCGAGCCGAGCCTGGTCGATCCCGCCAACCCGCGCATGAAGGCGGAAGACATCCAGCGTA
TCCGCGACGCCTTCCACCTCGACGACCCCATGCACGTGCAGTACTTCTACTGGATGCGCG
ACCTGTTCACCGGGCAGTTGAAATCGTTCAAGGACAACCAGCCGGTGCTGGCGAAAATCT
GGGACCGTTTCCTGAATTCCCTGCCGCTGTTCCTCGTCGCCACGCTCATCACCTGGAGCA
TCGCGTTTCCCATGGGCATCAAGGCGGCGATCCACCGCAACTCGGCGTTCGACCGCTCGA
CCACGTTCCTCTCGTACGCATTGATCTCGATCCCCGGCTTCTTCCTCGCGTACATCCTCA
TCATCTTCGTGGTGCAGAACCTCAACGTGTCGGTGATCGGCAGGCAGACGTTCGGTTTCG
AGGACGCGGGCCTGCTGTTTAAGTCGATGGACTACGTCTGGCACCTCACCCTGCCCTCCC
TGATGACGGCCATCACCGGGCTCGCGGTGCTGTCGCGTTACGTGCGCTCGCAAATGCTGG
AGGTGATCAATCAGGACTACATCCGCACCGCCCGCGCCAAGGGACTGGACGAAGACACGG
TGATTTACCGCCACGGCCTGCGCAACGCCTTGTTGCCGTTCATCACCATGTTCGGCCTGA
TGATCCCCGGCCTCATCGGCGGGTCGGTTATTTTCGAAACCATCTTCGCCTGGCCGGGCA
TGGGACGCCTCGGCTACGAAGCGATCCTGGCGCGGGATTTCCCGGTGATCCTCACGCTCA
ACTTCATCGCCGCGGTGCTGACGCTCATCGGCACGCTGGTGTCGGACATCCTGTACGCGG
TGGCCGACCCGCGCATCAAATTCTGAGGACCGTATGAACGAAGCCGCATCGCCCACAGCC
GAAACGCTTGCCGCCGAAGGCATGGTGCCGGAGGAGACTCCGTTCCAGGAACGCTGGCGC
GTCTTCAGTCGAAACAAAATGGCTCTGGCGTCGATGTGGTTCCTCGCGTTCCTGTTCGTC
GTCGCCGTCGGCGGCAAACTGCTCACCATGCACCACGAGCGGTTCGATCCCACCACCGTG
CGGCTGGCGGAAAAGTTCAAACCGCCCATGACTCCCTACAACACCGAACTGGTGAAGGAG
GCCGAACGGCCTTTGATGGGCATCTATCTTCTGGGTACGGACGAGTTGGGGCGCGACGTG
TTCGCACGCATGCTGGAAGGCACGTTCGTGTCGCTCACCGTCGGTTTCGTCGCCGTCGGC
ATTTCCGTCACCGTCGGCATTTTTTTGGGCGGGCTGGCGGGGTTTTACGGCCGGGTGCGG
CTGGGATTCATCACCGTCGATACGATCATCATGCGTTTCGTGGACATTATGCTGTGCTTC
CCGACGTTCTTCCTCATCCTCACCGTGGTGGCGCTGTTGCCGCCCAGCATCTACAACATC
ATGATCGTCATCGGCCTGACCAGCTGGATGGGCACGGCCCGGCTGGTGCGCGCCGAGTTC
CTGGCGCTGCGCGAACAGGACTACGTCCTCGCCGCCAAGAGTCAGGCGATCCCGGAAATG
CGCATCATCTTCCAGCACATCGTGCCGAACGCCATCGCGCCGGTGCTGGTGTCGGCGACC
ATCGGCGTGGCCACGGCGATCCTCACCGAGTCGGCTTTGAGTTTCCTCGGTTTCGGCGTG
CAACCGCCGGACGCGACATGGGGCAACATCCTGTCCGACGGCAAGGCGTTCATCTTCGAT
GCGCCGTGGTTGACGTTCATTCCCGGCTTCACCATCCTGTTCGTGGTGCTGGCGTTCAAC
CTGTTCGGCGAAGGCCTGCGCGAAGCGTACAACCCCAAACTCCGCCAGCGGTGACTGTTT
TCAATCCATGATCCAACTTCAGAATCTCAAAAAACAATACGGACCGAAGGTGCTGTTCGA
CGGCGTCGGGTTCCACCTCAAGCCCGGCGAGCGCGTCGGCCTCGTCGGCGAAAACGGCAT
GGGCAAGACGACCCTGTTCCGAGTCATCGTCGGGCAGGAGGAAATCGATGGCGGAATGGT
TCATATCCGCAAGGGCGCACGCGTGGCCATGCTGTCGCAGGAGTTGGAGACGGTGAATCA
AACCGTGCTGGAACGCGTGGTGGAGGGCGATGCTCGTTTCGCCGAAGTGCAGAAGGAAAT
GGAACGCCTGCACAACGACACGGCGTTCCACGACAGCAAACCGGAAGAATGGAGCCGCCG
CTACGGCGACCTGCAACACGAGTTCGAACGCCACGGCGGTTATGAACGCGAGTCACGGGC
GCAGTCGATTTTGTCCGGACTCGGTTTCCGCGCCGACCAGGTGAACAAACCGCTGGAGAC
GTTTTCCGGTGGCTGGCGCATGCGCGCCGAGCTGGCTCGCCTGCTCCTGCAAAGCCCGGA
CGTGCTCCTGCTCGACGAACCGACCAACCACCTCGACCTGCAATCGGTGGTGTGGCTGGA
ATCGTTTCTGAAATCGTATGAAGGCAGTCTGCTTTTGATCTCGCATGACCGGCGGTTTTT
GAACGCGCTGGCCGGGCGCATTGCCGAACTCGACCGCGGCAAACTCACGGTGTACACGGG
CAACTACGACGACTACGAACGGCAGAAGGCCGAGCGCATCGCGCAACTGGAAGCCGAAGC
CGCCAACCAGCAGAGGCGCGTCGCCGAAATCGAGCGGTTCGTCGAACGCTTCCGCGCCAA
AAACACCAAGGCGACGCAGGTGCAAAGCCGCATCAAGCAGTTGGAGAAGATGGAACGGGT
GGAGACGCACCGCGGCACCAAGACCATCCACTTCCGTTTCCCGCAACCGGGCAGGACGGG
CCGTATCGTGGCACGTCTGGAAAACGTGGACAAGGCGTACGGCCCGGTCACCGTGTACCG
CGACTTTTCCATCCAGATCGAGCGCGGCATGAAGATCGCCTTGGTCGGACCCAACGGCGC
CGGGAAATCGACGCTCCTCAAACTGCTGGCGGACCAGGTGCCCGCCGACGCCGGGACCAT
CGAGCTCGGCCACAACGTGACGCGCGCCTACTACGCCCAGCACCACGTCGAGACATTGAA
CCCGAAACACACCGTGTTGCAGTCTCTGGACGAAACCGCGCCACAGTTAACGCTCACCGA
ACAGCGCAACATCCTGGGCGCGTTCCTGTTTTCCGGTGACGACGTGGACAAGAGAGTCGG
CGTGCTCTCCGGCGGCGAACGGTCGCGTCTGTCGCTGGCGCGCATGCTGGCCGCGCCCGC
GCCGTTTCTCCTGCTCGACGAACCGACCAACCACCTCGACATCCGCTCGTGCGAAATCCT
CGCGGCCGCACTTTCGGATTTCGACGGCACGGTGGTGACGATTTCCCACGACCGCTATTT
CCTCGACGGGCTCATCAACCGCGTGTGGGAGGTGGACGGCGGACAAGTAAAAGAATACCT
CGGCAACTTCAGCCATTACGAATGGATGAAACGAAAAGAGGAAGAACGCGCGGCGGAGGT
GGAGCCGAAAACCCCTGCCTCCGAAACCGCCACACCCGCCCGCCGCGACAAGGAACAGAA
ACGCAAAGAAGCAGAAGAACGGAACCGGCGGTACCGTCAATTGAAACCGCTCAAGGAACG
CGCCGAGGCGCTGGAGAAAAAGCTGGAGGACGTGATGGGTGAAAAGGCCGAACTGGAAGA
ACGGCTCGCCGACGCCGACATCTACCAGGACCGCAACAAGGACACGCTCCTGCAGGCCCT
CACCAGGCAAAAGGAGTTGACCGCCGAGGAAAACGCCCTGCTCACCGAATGGGACCGGGT
CCACTACGAGATCGAAGCTCTCTCCGACAACGCTTCCACCTCATGATCGCCGACGTTGCC
TCGTTCCTGCTCCTTGCCCTGGCGCTTCTTCTTGCGTGGGTGGTGCTGGGTCCGGTGTTC
TTCGGCGCGCCGTGGCACTGGACCGGCCAAGGCGCCCTGCGCCGCGCACTGGACCTCGCC
GACGCCCAGCCCGGCGAGACGCTGGTCGATCTCGGATCCGGCGACGGACGCGTGCTCATA
ACCGCCGCCCGGGATTACGGCCTGAAGGGGGTGGGGATCGAGATCGATCCCGTCAAGGTC
TGGGTCTCCCGCCTATGGGCGAAACTGTCGGGTGTGAGCGACCGCGTTGTCATCCACTGG
GGCAACGTGGCAGACCACCCCTGCAAAGAAGCCGATATCGTGTACCTCTACCTCAGCCAC
CAGGCGGTGGACCGCCTGTTTCCGGCCCTATTTGCATCGCTCAAACCCGGCGCCCGGGTG
GTAACCCAGCGCTTCTGCCTGCCGGGCCTGCGTCCGGACAAAATCGATTGCGGTGGCACC
CTCTTCCTTTATACTGGACGGAAAGGACAGAACGTGGACGGGTACCGCTGATCCCCGGAA
ATTGGGCCTGCGGCGAAACTACAGTTTTCCCGTAAATCGCCGATATGGTAATAGTTTCCA
ACTCCTTATGCTATACTTCGGACATCGAACCCGTGTGATTTTGAGTGGGAGCCCCGGTGC
CGGAGGGTTATTGGCTTTCGGTGATCCCGTGAATTCAAGGTTGCAGACATGAAACTCAAA
ATTCTCGTCGCTGACGACAGCATCAGCATCCAGAAACTGGTGGCCATGGCCTTCTACAAC
GAAGACATGGAAGTCGAGGGCATCAGCGACGGCATCAAGGCCTTCAATTACCTCTCCGAT
TACAAGCCCGATCTCGTCATGGCCGACATCTATCTCCCCGGCATGAACGGCTTCGAGTTG
TCCAAGAAAATCAAGAATTCCGACGAATTCCAGAACATCCATGTCCTGCTTTTGACCAGC
GATTTCGAGGAACTGGATGAGATCATGTACGCCGATTCGGAAGCGGACGGCTATATCTCA
AAACCGTTCAAGACCGACGAGATCATCCGCATCGTCAAGCGGTTGTTGGACGGTGAGGCT
GCGCCGGAACCCATCGCCGAGGAAGAAAACGAAGAATACGAAATCGAGGGATTCGACCCC
AATTCCGAGGTCGAAGTGGAAGTGGATGCCGGGGACGAAATCGAAATCGAGGCGGTGGAT
GAAGAGAACGAGGGGGATGGACCGAATTGGATTGAGCTCTCCCCCGAAGACCTGGTTCCT
CCGGACACTTCCCCAAAAGAGGAACCCCAGGCCGAAACCGCGGTAGAAGCCGTTTCGGAT
TCTATTGAATCCGGCGACTCGATTCCCGCTGCCGTGCCCGACAGACAGCAACGGCAGGCT
GCCTTTCAGGAATCCATGGATGAACTGGACCTGTTTTTCCGCCAGTTGACGGAAACCACC
GCAACCCGCGCACCCGCCGAGGAGCAGGAATCCGCCGAGCCACGGATCGAATCCCCCCCC
CACCCGGACCTGATCCAGGAAGCGCTGGCGATGATGGGCGAGGAGTCGCCTTCCTCCAAC
GGCGGTCATGGCTCCACCCCAACCCGGGCGGAACCGGTTCCCGTACCCGGACTGAACGGC
GATCCCCTGCAGGACGTCGTGCACCAGCACATTCGCTCGACCCTGCGAACGGAGATGGCC
GGCCTCTCCGGCACCATCCGCGAGACCGTGCGGCAGGTGGTGGAGGAAGTGGCACCGGAC
ATCATCCGGGAGGTGATTCAGGAAGAAATCGCACGCCTCAAGAAGTCGGAAACCCTCTGA
ACGAGAGCCCAAACTCCCGGGCACCCGGTTACAATCCAATCGCGCGTCGGCCCGGGCGCA
GCACCCTTTAAAAAAATCGCTTTGAGATTTAAAGGGCCGGTGGCACACTTTCATTCCCCG
TCATGACCTTGGGACACACGAAACACCCTTTTTTCGGTTTATGATTCAACTCGACAAGAA
ATACCAGCCGCAGGAAGTGGAGGACAAGTGGCTTCGCCACTGGGCGGAACACCGCCTGGC
GCATGCCGATGAAACACGCGACGGCGAAACCTTCTGCATGGTCATCCCGCCGCCCAACAT
CACCGGCTCCCTGCACATCGGCCACGCCTTCAACAACACCCTGCAGGACATCCTCGCCCG
CTGGAAACGCATGCAGGGGAAAAACACCCTGTGGCAGCCGGGCACCGACCATGCCGGCAT
CGCCACGCAGAACGTGGTCGAGCGCCAGCTCGCCGCCGAAGGCACGACGCGCCACGACAT
CGGCAGAAAAGCCTTCATCGAGCGCGTGTGGAAATGGAAAGGCGAGTCCGGCGGCAACAT
CAACAAGCAGCTGGTGCGGCTGGGCTGTTCGCTGGACTGGGAACGAGACCGCTTCACCAT
GGACGAGGGTTTGTCCAAAGCAGTGCGCGAGGTGTTCGTCACGCTCTATGAAGACGGGCT
CATCTACAAGGGCGACTACATCATCAACTGGTGCCCCCGTTGCCAGACGGCGCTCTCGGA
TCTCGAAGTCGAGTACCAGGAAAAACAGGGGCACCTGTACCACATCCGCTATCCCTTTCA
GAACGGTGGGGATCATGTCACCGTCGCCACCACGCGTCCGGAGACCATGCTGGGCGACAC
CGCGGTGGCCATCAACCCGGAAGACGAACGCCACGCCGGGAGAGGAGGCAAGATTCTGCT
GCTCCCCATCCTCAACCGCGAACTGCCGATCATCGAGGACAGCTACGTCGATACCGAATT
CGGCACCGGGGCGTTGAAAGTGACCCCCGCACACGACCCGAACGACTTCGAACTGGGCCG
CCGGCACAATCTGCAATCAATTAATGTCCTGCATCCCGACGGCACCATGAACAGCGAGGC
GGGACCGTTTGAAGGCCAGGACCGCTTCGAGGCGAGGAAGAACGTCGTCGAAGCACTCAA
GGACCGCGACCTGCTGGAGAAGATCGAAGACCACACGCATTCCGTCGGCCACTGTTACCG
TTGCAAGACGGTGGTCGAGCCGTACCTCTCCAAACAGTGGTTCGTGAAGACCGAGCCATT
GGCCAAACCGGCCATCGAGGCCGTACGAAGCGAACAGATCAAAATTGTCCCGAAGTTCTG
GGAAAACACGTACTTCGAGTGGATGGAGAACATCCGCGACTGGTGCATCAGCCGCCAGAT
CTGGTGGGGTCACCAGATTCCCGCGTGGAACTGCGGCGACTGCGGCGAGTTCACCGTCGC
CCGCGAGACGCCCGCCGCCTGCAAACAGTGCGGCGGCAAGAAACTCACGCAGGAAACCGA
CGTGCTCGACACCTGGTTCAGTTCCGCCCTGTGGCCGTTCTCGACGCTGGGCTGGCCGGA
GCAAACCGAAACGCTGAAGAAATTCTACCCGACGACGGTCCTCTGCACCGGTTTCGACAT
CCTGTTCTTCTGGGTGGCACGCATGATCATGATGGGCCTCCGGTTCCGGAAGGACATTCC
GTTTGAATACGTTTACATCCACGCCCTCATTCGGGATGCCGAGGGACAGAAGATGAGCAA
GACCAAGGGCAACGTCATCGATCCGTTGGTCATGATGGACAAGTACGGCACCGATGCGCT
CCGCTTTACCCTGACGGCGTTCGCCGCACAGGGACGCGACATCAAGCTCGCCGAGGACCG
TATCGACGGCTATCGTAATTTCTGCAACAAGCTGTGGAACGCGTCGCGCTTCGTGTTCAT
GAACCTGGAAGATTACACCGGCACCTGCGATTTGCAGGAACACACCGACCGCAGTCTTGC
CGACCGCTGGATTCTGAGCCGCCTGAACAAAACCTGCACCGAGGTCAACGCGGCGCTGGA
AGCATTCCGCTTCAACGACGCCGCCAACGCCATTTACAAATTTTTGTGGAACGAGTACTG
CGACTGGTACATCGAACTGTCGAAGTCACGCTTAAATGGCTCCGGGCCCGAACGCACCAC
CACGCAGAATGTCATGCTTTACGTGCTGGAGTCGTCGCTGAAACTCCTGCACCCCGTCAT
GCCGTTCATCACCGAAGAGATCTGGCAGAAACTACCGCGCGAGGGGGTGAGCATCATGGT
CGCGCGTTACCCGTCACCCGATCCCTCGCTGAACGACGAAAACGCGGAAAAGGCATTACA
GGTGGTGATGGACGTCATCACCCGGGTGCGCAACATCCGCGGCGAAATGAACTTCAACCC
CGGTCAAATGCTGGAGGTCCACATCAAGACATTCGATAAAGACCAGGAGCGCTTGATCGA
AAATAACAATGGGTATATCAGGGATTTGGCACGGGTTTCGGAAATGATTCTCGGTCCCAA
TATCGAAAAACCGAAAGCCGCCGCGTCCGCAGTTTTAACAGGGCTGGAGCTTTATGTCCC
TCTGAAAGGGTTGATGGATTTCGACGAGGAGAAAAAGCGGGTCGAAAAAGAGTTGAAAAA
AATCGACAAAGACATGGTATTCTTAAAGAAGAAACTATCCAACCCAAACTTCGTAGACAA
GGCGCCTCCCGAAGTCATCGCAAAGGATCAGCAAAGGCTTGAAGAGTTGTCCGAAAAGCA
GGCCAAATTGCAGATTCATTTAAAAACGATTGTTGAAGCGACGTCCTGATTCAATCCCCT
GCATCGTATTGACGTCTTGATCTTGTTTCGTGGCCGGACTCACGCATGGATGCCACCAGT
GAACTGTTGACCCGTGACCAGGTTCCCGAGAACGCAAAGTGGGACCTGAAGGGCCTCTAC
TCCTCGAATGAAACGTGGGAAGCGGATTTCCTCTCGTTGGAATCTCAACTGGAAACCTAC
GCTACCTACCAGAGCACGCTTGGGGAGTCCCCCGCGCGGCTGAAGCAGTGCCTCAAGTTT
GATATGCAATTTTCGCAGACGCTGGATGCGGTGTACACCTACGCGCACCTTCGAAGCGAC
GAGGACAAGACGCATCCCGGCAACCAGGCGAATCACGAACGGGTGTCGCGGCTGCTCACG
CAATACCAGCAGGCGCGCAGTTTCATCAGTCCGGAGTTGATGGCGATTCCGGAAGAGACG
ATGAAGACGTTCCTGGAAGACCCGGAACTGGAGTTCTTCCGTTTTCATCTCGAAAAGGAA
CTGCGGTACCGTCCGCACACGTTGCCGAAATCCGAAGAGGCGCTGTTGGCCTCGGCCTCG
GAGGTGGCACAGTCGCCGCAAAAAGCGTTCACCATGCTGGACAACGCCGACCTGCAACTG
GGGTCGGTTGAAGACGCCGAGGGGCGCCGGATCACGATCACGCACGGCAATCTGCAAAGC
CTTCTGCAGAATTACGACCGCAACCTGCGCAAAAACACGTTTGAGACGTTTTACAAGGCT
TACGAGGCACACCAGCACACGTATGCGGCTTTGCTGGCAGGCAGTATCAAGAAGGATATT
TTTTTCACGCAGGCACGGAAGTTTCCATCGGTTCGCGAGAAGGCGTTGTTTTCGGAAAAC
ATTCCGGTGGAGGTGTACGACAACCTGATCGACACCGTCCACAACAACCTGAAACCGCTG
TACAAGTATTTTGACCTGCGCAAGCGTGTGCTGGAACTTGATGAACTGCACGTGTACGAC
GGAAGCGTGCCGCTGGTGCGCGACTTCAAGTGGGAGATGCCCTACGAAGAGGCGGTGGAG
GACATTGCCCAGGCTCTTGCGCCCCTGGGGGAAGAATACGTCAATACCCTCAAGCGCGGC
CTGCTCGACGAGCGCTGGGTGGACCGGTACGAAAACAAGGGCAAGCGCAGTGGCGCGTAT
TCATCCGGGTGTTACGACTCGAACCCGTTCATCCTTATGAATTACCACAGCGACCACATC
AACAGCGTCTATACGCTGGCGCACGAGGCCGGCCACTCGATGCACACGTACCTGTCGAAG
AAAAACCAGCCGTTTTTGTACGCGGACTACACGATCTTTGTGGCGGAGGTGGCGTCCACC
TTCAATGAAGCGCTATTGACCCGCTATTACCTCGGCCGCGAATTGAGCCGGGAGATGAAA
ATCTACCTGCTCTGTCGGGAAATCGACAACTTTCGCGGCACCCTGTACCGGCAGACCATG
TTTGCCGAGTTCGAACACCGCATTTACGCGGCGGCGGAAGCCGGAAAACCGCTCACCGTG
GACACCTTCAAGGCGCTGTACCACGAACTGCTGACGGTTTACTTCGGCGAGGGGGTCACA
CTGGACCCGTGCCTCGACCTGGAATGCTTCCGCATCCCGCATTTTTATTTCGGCTTTTAC
GTGTACAAATACGCGACCGGAATTTCCGCCGCGTATGCGCTGGCCGAACGGGTGACCCAA
GGCGGCAACGCCGAACTGGCGGACTACCTGGGCTTTTTGAAGTCGGGCGGCTCCGCTTAC
CCGATTGACCTTCTCCGCAACGCCGGGGTGGACATGGGTTCGCCAAAACCCGTAGAAACC
GCGCTCGGCAAGTTCACCGACCTGGTGGACCAGCTCGAAACGCTGATGGGTTGAAACCCT
GCCCCCGGCCAGCAACGCGGACGGTCAAACAGTCCCGGTTCGACATTCCCTGCACAACGG
AGGCCTGTCGTTCCGATTAAAAACCTTTCGTAAAGGAACTCAGATCTTGCGAAATTCCAA
TTCCACGAACCAACCCAACCGGCAGAACAAAAATCGTCCCCGGTCCGGGAAAAACAACGA
CCAAGGCAACCGTCAGCGTTCTCAAGGCCCCGCCCGCAACCGGCAGGCCACGGAAATGTG
GATGGACTCGAAGACCCTGACCTCGCACATACCTCAGGCAAACCGGTCCAACCAGAAATC
CAACGGACGCCGCAACGATTCCCAGAACAACGGCAACGGCCGTCATAAAAACCACAATCA
GAACGGTCCGCAGAAAAACCGCGCGTCCACCAATCGGCAGGACAACCAGAACCGCCCGCG
CAACGACCGCAATCAATCCCGCCCGGCACAGCAGACCGAGCCACGCGCACAGACAGCACC
GCGCAACGGCGATACCGCTTCGTCCGCTCCGTCGGGCAAACTGGTTGCGGGCATCGAACC
GTTCGAGCTGTTCTGCGCGTACCACCTGGGCATCACCCGGGACAAGGGTTACAAGCCGTC
CAACATCAACGAAGTCGCACGACGCTTCAACAGTGAACCGGCCATGGTCAAGCAGGCGCT
GCAGGAATACGACATGGATCCGGGCTCTTTGCTCGACCGCGACTTCGACATGGCACTTGC
GCAGTTGGACATCCAGGTGGCTCCGGAAGGAGTGGACCGGAAGGAACTCGCTAAAAACAT
TTACGAGGATTTTCAGAACGCCCCGCGCGCCAAGCGGGACTGGAAAAAGCTGCTGGAAGA
GGACAGGAAGGAAAACCAGAAGATTTTCAGGGATTGATTGGGAAGGTTTCCACCTTTTGG
TTCGACGGTGCCCCTGCGTCCGCACCACCACTCCGTTTGAAACGCAGGGCCAGGTCCAGA
ATATCGTCCTCCAGTTTCATGGCCTTTCCGTTCGAACAATTCAAATCGTTCAATAAAATC
GAAAACGCAAAGCGTTCTCCATCCATCGACTGAAAATACCCCGACAACGCGCTGACGTGG
TTCAGCGTGCCCGTCTTCGCCCGGATTTTCTGCGCGTCCCGGATGCCGTTCATGCGGTCG
ATCACGCTGCCGTCGATGCCCATCACCCCCAAGGCGGCAATGAACTCCGGAAAGATGGCG
AGGTCGCGGTACGCGTCCTCCAGCACCGCCACGATCTGATCCGGCGACACCATGTTCTGC
CGCGACAGGCCCGACCCATCCACCACATTGTAACGGTCGTCATCGAATCCCAGGCTTCGC
ATGTACGCTTTCACCAGCTTCACACCGTTTTCCGTGGTGCCCGGCGCGCCATACACATCC
GCCGCCATCGTGCGAAGAATCTGCTCGGCGATGAAGTTATTACTGAACTTGTTGAGCCCG
CGCAGGATGTCGGCCAGAGGCGGCGACTCGTGTTCGTAGAGAAGCCGCGCACCATCCACC
ACCCGGCCGCGCTCCAGGCCGCCTTCCACCGTCACCCCGGCCTGCTCGAGGTATTTGCGG
AACACGTGCAGGGTGTACCACTGGGGGTCGGTGACATTCAGAAAATATTTCTTGCGCGCC
ATGGTTTTCGGCAGGGTGCCGGTGACGATGATTTCATCGTAGCCGCGCCGGGGCAACCGG
TTGACGATCAACCGTTCGTGATCACGCCGGTTCCCCACCGTCCGCGCCGTGTTGTGGATG
CGGATGTATTCGGTTGCGGGGTCCACCACCACGACAGGCGGCTCGCCTGCAACGGGCGCC
GGTTCCACGTACACGGTGACGGTGTTGAAGTTGAAGGACAACGCCCCCATCGGCGCGAGG
TACGCCTCCGGCCCGCGATAATTCGCCCACGTCGCCACGCGCTCCTGGTCCTCAAAAAAA
TGATTGTCGGCGATGAGGTTGCCTTCAATTTTCTTGATCGGCAGGTTTCGCAACCCGTTG
ACCAGCACCCACATCTGTTCCGTCACCAGCCACGGGTCGCCGAAGCCTTTGATGAACAGG
TCGCCCTTTAATGTGTCACCTTCAATTCTGCCGTTGGTGTACAGCCGCGTGAAGAAACGG
TAGTCCGGCCCGACGCGTTTCAGCGCCATGGCTGAGGTGATCATCTTCATGTTCGAGGCG
GGCGTGAACAGCACGTTGCTGTTTTTGGAAAGCAACGTCGTTTTGCGTTCGAGCGAGTAC
ACCTTCATACCGATGCGTGTGGTTCCGTTGCAGTCGCGTTGCAAAACGGATTCGATGTCC
GACCACAACTGCACCGCCGCGGGATCGTCGTCCATAGGCTGTGCCGCCGCCACTGCGGCC
CACGCCAACGCCGCAAGAACTACCAACAATTGATTGATTTTTATCATTTTATTCAACATG
GCCTTCAGATTTTACAAAGGACCCGCGGGCATTGCAATCTTTCATTGGCTTCCACCCAGG
GCAACACCCGGGAACAACGCGTTTTTCGCCGCCCGGTTGACCTCCGCCGCCGCATGCGGT
AGTTTTAAACCCTCACCCGGAATACAATGCATCCCATAACAAGGTTAGGAGGAACATGAG
CTACGATCTGGTTGGCATCGGCAATGCGCTGGTGGACATTGAAGTGCGCGTCAAGGACGA
TTTCATTCAACAGTACAAGTTCACCAAAGGGGGCATGACCCTGACCTCGCTGGAGGACCA
GAACAAACTGCTGGAGGAATTCGACGGCGCGGCGCACAAAATCTCTTCCGGCGGATCGGC
CGCCAACACAGTGCACGGCATGCGCGTGCTCGGCGCCAACACGTATTACCTCGGTCGTGT
GGCCGACGACCGCTACGGAAAACACTACACGGAGGACATGCAGTCCTGCGGCGTGGGCTT
TCCGGGTCCGGACGCGGCGGATACAGGCACCGGCACCTGCCTCATCCTCGTCACGCCGGA
CAGCGAACGCACCATGCTCACGAATCTCGGCATCTCCTGCGAACTGCACCCGGACAATGT
CGACGAAACCATCGTCAAAACCGCCAAAACGGTTTACATCGAAGGCTACCTGTGGACCGG
CGACGAAACCCGCGCGGCGGCGATCAAGATGGCCGATATCGCGCGCAAGAACCGCATCCC
CGTCGCCTTCACCTTAAGCGACGCGTTCGTCGCCAACACGTTCAAGGAAGACCTGCTCGA
TTTCATCCGGTGGAAAACCGACATCCTGTTCTGCAACGACGTCGAGGCAAAAGCCATGGC
CGATTCGGAGGATGCCGAAAAAGCGTTCGACAAATTGAAGCACCTTGCGGGAACCGTCTT
CATGACGCGCGGCAAGGAAGGCTCCTGGGTGGGCAGGGACGGCGATGACACCATCGCCGT
CAACGCGTTCACGGTGAAGGCGGTGGACACCACCGGCGCGGGCGACCTCTACGCCGCAGG
CGCGCTGTACGGACTCAACCAGGGCCTCAGCCTCAAAGAGTCGGCCATCATCGGTTCCTA
CTGCGCGGCCCAGGTGGTGACGCATTTCGGCGCGCGCATGCCTGCGCACTCGCACACCGA
CATCAAAAAAATCCTGGAAAGTTATTCGGAGTGAGCCCGGAAGGATATCAGGGTTGGGGA
CCGGTCTTCGGTCCGCCGGCCGTATCCGCGGGCGGTGCTGGCGGAATGTGTTTGGCCACC
CAGGCTCGGCAGTGCGCCGGCCCCAGTTCGCGGAACCCTTTCAACCGCCCGCCCCAGTGC
ATGGCCAGCAGGCGGTAGCATTCGCGCGCCAGCAGGTCCTCCTTTTCACGAAGCCGTTCC
GGCTCGACCCGGATTGAGGTACCGAGCCAGGCGTCCTCGCCGAAAACACGCATGGCGGCG
AAGCGGAACGCGCGGTAGCCGTCTTCATAAAACTTGAGGGTGCGTTTCAGGTCGTCGTGT
GAACCGGGCCGGTCGCCGTGTCCCGGCACATAGGCGAGGAAATCCATCTGGTTCAACCGT
TCCAGCACCAAAACCCGGCGCTCGATGGGCTCGCCTTTTTCCAAATGCGGCACCCAGTTG
GGAATGGCACGGTCGGGAAGCAACCCCACTTTCAGGTCCGGCACGAGCACCAGCGTGTCG
CCGTTGCCTTCGCCGCCGATGTGGTGTAATTCCAGCGTCATGAATTCGGTCGCCAGCCGG
TAATCAGTGGTGAAGCTCATGTGCGGCAGCGGGACCTTTGCGGGGTTGTTTTGCTTCAGG
CGGAGGGCGATGACCTCCTGCGCGATGACCGTCACCTTGTCGCCGAAGCGCGAGGCGTCG
CCGATGTGCCGCGGGCTGTCGTTGGAATACACGATCACCGTCACCGGAAGTTCCGTCACC
TCACGCATGGCTTTTTTGATGAGTTCCGCCGAGCCGAAAAGGGGATCGACCAGCACCACC
CCGTCCGCCGTCACGGCAAACAGGGTGCAATCGGTGCCGTTCGAAAAAAAGTACACGTCC
TTGGCCAGCGGTTTCAGCAGGTAACCTTTTTCCGGAAGCGTGGACAGCACCCCCTCCTTA
TCCGAAAACGCGGAAACGGGTTCGATCAACGCGTGCAGGGGATGGTTTTCTTCGGGAACG
CTTTTTTGAACGGCGGGTTTGGTTGCACAGCCCCACCCGAAACCCACAAAAACCAGAAAC
AGCAGAACGAACGTACGGCTGGCGGGACCCATGCGGCGGGGATTATACATTTTCGCGGGA
ATTTGATACACTGCTCGTGACTTTCTCCAAATACGAGGCGACCGTTTACAAAGTATTGCA
GGCATTTCGCCGCCTGGCAACCTAATTTGAGGAGGCCCCGATGGATCGACGACGCATTTC
CCTTTTTGCTGTACTTGTGATGCTGGCTGGACTGACCGCCTGCGGCACCGTGGGCCGCGA
CTTCGACAACACGAACGTCGAAAACATCCACAACAACGTCACCACCAAAGCCATGATCGA
GGAATGGTTCGGCGAACCTCATTCCACCGGCCTGCAGAACGGCCTGATGATGTGGACATA
TCAATACGACCGCTACAGCGCGTTCGGCAAGGACTGCTCGAAAGAACTGGTGGTGTTGTT
CGATGCGAACGAAAAAGTGAAAGCCTACCGTTACAGCACCAACATCGAAGAAGACAAGAA
AGAATAACGCCCCCTCCCCCGCCTTCCCGGCGGGGTGGAACGCATCTTCCCTCATGACCC
CATTTTCGCTTTACGTGTTTGACTTCGACGGCACGCTCGTTGACACCAAGCTCGACATCG
CCCATTCGGTCAACCTCGCCCTGCAGGAAATGGGACGCGAGCCGTTGCCCAAGGAAGTCA
CCTTCGGCTACGTCGGCCGCGGCGTGCGCCACCTCATGACGCAGGCGCTGAACGGCGACG
GCGGTGACAGCGATCTCGAACGCGCCGTCTCGCTGTTCATGAAGCATTACGAACAGCACC
TGATGGACCAGACCGACTTCTTTCCCCACTGCCGCGACCTCATGGATCACTACGCGGACA
AACAACTCGCCGTGGTGTCCAACAAACCGGAAAAATTTGTCGAGCGGATCCTGGTCGAAC
TGAACAGCCGGGAGGCGTTCCAGAGCATCGTCGGCGGCGACACGTTCGAGAACAAGAAAC
CGGACCCGATGGGCCTGCGTCATGTGATGCAGGTGGCGGGATTGAATCCGGAGGACGTGC
TGATGGTGGGCGACAGCGAGGTGGATGTCGCCACCGCCCGCGCGGCGGGCGTGAAAGTGT
GCGGCGTCACCTACGGCCACGCATCAAGGGAAGAGATGGCATCCTACCACCCCGACTGGC
TCATCGACGACATCCGCGAGATGAAGGAGTTGTTTGGATGAACAAAGCTTTTCTAAATTT
AAATTATTAATTTGTTTTTTAAGATAATTAAGGAACCCTCTTAAAAAGAATGCATTTTTA
ACAGATTGAAAATATACCTTAAGAAAGGTTTTGAAAAAGCTTTGCGCAACTAAGGGTTCT
CATAAATGGTCTATCCAGATTTAAATTGGTATACCTCTATTAGCAAGGAAAATAGTCTGA
TTCCACGTTGCCCCTTCGCTACCGTTACTGAATGCCCTAGGTTTTTTCAAAGTCTTTCTT
TATTAAAAGAGCTGGGGACAACCGAATTATCTCCTCAAGAGGACGAAAAACTTCTCAACC
TATGGGAAAAATCTGATCTTTGGCCAAAAATTAAAGAGGAGGCTACTTCCGTATGGGGTG
GGAAATATAAAAATTTATCGAACTTCTGCCCGGAAGTTTCATACTTAAGATACGGTTTAT
TTGCGTCCGATTTACATAGTTATAGCGATGAAATAGACTTAGAAGTAGCACACCACCGAC
TTGGGAATCAGAAAAGTTTAGTTGAAGATTGGAGGTGGGAATGGGAAAAAATAAGAGAAA
TGCACTATACCGACTGCCCCTTATATTCACCTCTAAAGTTTCGCTCAAGTCTCAATTCTA
AAACTGAATCAAAAATATTGAGCTTAACCCCTAGTCTCTACGGAATAAAATTGGATATAC
CGGCTTTGTGGCACCGTAAAATAAAGCCATGGTTAGATCGTCTAATACGTTAACCACATT
TGAGAAAAAGGCTAACTGCACATTAAATATACAAATTAATTCTTTCGATGCTTTTCCATC
CATTCTCTGGCTAACCTTTGCGCTTCGGCGACTTGCTCTTTTGTCATAAGTTTTTCAACT
TGATCCCTATTGATTCGACCAAATGAATATCCCATTGCTGACCCAATATTAAACCACATG
TGAGCTTTTATATAATCTTGAGGAAAACCTTTCCCATTTGAATACATTAGCCCAAGGCTA
TTAAAAGCATTACCAAATGAATATTCTGAAAACAAATGATTCCAAAACTCAAGCTCAATT
GGAAGCTTAGCCACTTCCCGTTTTGCGGCCTCACGGTACCATTTGATTGCCTCTCTATAA
TTTTGAGGCATACCTATCCCATATTCATACATGTAACCAAGCTTAAATTGGGCAATCGGA
AAATCTTGATCGGCCGCCTTGCGATACCATTTAATAGCCTCCGCATAATCTTGTGAGGGC
CACCAAATATTATCGTCTTCAAATAATTCCCCAAGAAGATATTGAGCCAATACATTATTC
CCCTGATCTGCAGCCTTACGATACCAATGATAGGCTTCCTTATTTTCCTTGCTTACAAGC
TCGTTATACTTCTCTTGAGACCAATCTTGGGACCAATCAAATGAATTTATATTGTGTAAT
TCTCTCCGATCATATATCCGTCCTAACTTTGCCTGAGCCATAGAACTTCCCTGCTCTGCA
GCTTCACGAAAGGATTTAGCTGCCTTACGAAACCATTCTAAAGATTTTTTCAAATCTTTA
GAAAAATTTTCCCCACGCAAGTACATAAATCCCAAAAGCCACTGTGCATCTGCATTACCT
TGATTTGCACATGACCTAAGCTTTCCGTACTCGCTGTGTTTATAAGCTTCAAAAGCGTTA
CATTTATGTTCCTGAGCATTAAGCGGTGTTATAAAAATTAGAATAACGGTAATAGCTATA
AAAAATTTAGGTAACTGCAAAGAATTTGCCTCAAAAGTAATTTGCTGCATTGTCAGCTTT
TTATATGATTCGAAAGATCCAAGTTAATTTGAGTAATTTATCTCAAGTAAACCTTAAGTT
GGACCCATCTTCCAAATACAGCTCAATCGCTTCTTTGATGTTTGCGATGGCTTCTTCGCG
GGTTTCGCCCTGGGAAATACAACCACGGAGGGAGGGAACATAAACGGTGAAACCGCCTCC
TTCCTGCGGTTCCAGAACGATGGCGAGTTTCATAGAGTTACCCTTGATTGAATAGGGATA
TTTTTGTGTCCTTAAATTATAGGCATAGTGGGCAAAACTGGCAAACCGGGTTTGAATTTC
TCACTTCCCGCCCTGAATCCACCCACCGCAGGCAACCAAACATAACCCTTTGTTTTAAAG
CCCTTTCTATCACCCTAACTCTTGACTTTACCGTGAGTTGGGCCTAGAATTTCTGCTTCC
ATGAAATCCGAATCCGACGCCCGCCAATCCATCTACCTCATCGCCGTCTGCGGCACCGGC
ATGGCTTCGCTCGCGGGCCTGCTTAAAAAAGCGGGCCACCGCGTTCTGGGCTCCGACGCC
AACATCTACCCGCCGATGAGCACCCTGCTGGAACAGATGGGCATCGAAATCCGCCCCGGC
TACAAGGCAGACAACATCACCGGCGACATCGACCTCGTCGTCGTCGGCAACGCGGTCTCG
AAGGACAACGCGGAGGTCCTCGCCGTCCAGCAGGCGGGCATCCCGTACATCTCGTTCCCG
CAGGCGCTGGCGCGGTTCTTCCTTGAAGGGCGCACCTCGCTCGTGGTCACCGGCACGCAC
GGCAAAACCACCACCACCGCGCTCCTCGCGTGGGTGTTCGAGGCGGTGGGACGCAAGCCG
GGCTTCATGGTCGGCGGCTGGCACAAGAATTTCGACAGCAATCATCAAGTCCCGCAGGGC
GATTTCTTCATCACCGAAGGCGACGAATACGACACCGCATTCTTCGACAAGGGGCCGAAG
TTCCTGCACTACCGCCCGCACGGCGCAATCTTGACCGGCATCGAGTTCGACCACGCGGAC
ATCTACCGCGACCTCGACCACATCAAGGACGCCTTCCGCCGCTTCGTGGAAACCGTTGAC
CCGGAGGGCTTCCTTCTGGTGGAATGTGCCGACGGCAACATCAAGGACGTGCTGGAGGGC
GCGCGATGCAAGGTAGAGACCTACGGCTTCAGCAAGGACGCGGACTGGCACATCGCCTCC
TTCGCCTGCACCGACGGCGTCAGCGAGTTCGACCTGCACCATCAGGGACGCTACATCGCG
CGCTTTTCTTTGCCGATGATCGGCCGTCATAATGTTCTCAACTGTGCGGCGGTTATCGCG
GTGGCGCGGAACTCCGGCATCTCGGTGGAAGAGATCGCCTCCGCCCTGCCCTACTTCAAA
GGCATCAAACGGCGGCAGGAAGTGGTCGGCGAGGCTGACGGCGTGGTGGTGATCGACGAT
TTCGCGCACCACCCAACGGCAATCGACCTCACCCTCGAGGCGGTGAAGGAAGCTTGGCCG
GAGCGCACGCTGTGGGCGGTGTTCGAGCCACGCTCGGCCACCTCCAAGCGCAACGTGTTC
CAGTCGCGCTTTCCCGACAGCTTCCTGAAAGCGGACAGGACGGTGATCGCGGCGGTGCCT
GCGCCCGAAAAGATAAAAGACGATGAACGGCTCGATCCTGCCGCCATTGCCGAAGCCCTC
AAAGCGCGCGGCAAAGAGGCCTGGCATATTGAGTCGGTGGCGGGTATCGTGGACCATATC
GCACAACACCACACGTCGAACGACGTCGTGCTGGTGATGTCGTCCGGCGGCTTCGACGGC
ATCCACCAGAAACTGCTCGACCGGCTGGGAGCACAATGAACACGCTTGGGAAACTGAAAC
TCGATCTGATGGGACGCGGCGTCGTGCTGCCTGAAGCGGTGCGCAAGGACGAACTCGTCG
CCGCCTCGATGTACAAGGACCGCGGGCGCGACGAGTTGGCGTTTTTGCTGTCGGAGGATT
TCTTCGTGCGCGCGGCGGTGCAGTCGGAGGGCGCGGACAGTCCGACGCTTCATATCGAGA
AGGACCGCTTCGTACTCAGCCACGGTCCGGGCGAAACCACTGTGCGGCTCATCCCGCCGC
CGCAGTTTCTGCAGGTGGCCGATCCGGCAAAAAAACCGGTGGCGGCGAACATTCAAATGG
ACGGCTACTGCCTGAACCTGTTCCTGCGCTCCGACCCCAAGACCGAAAAGCTGAACATGC
CGGAACGCGACATCATCTCCCTCATCCGCTCGGCGTTCGAGGAAGGCGTGGCCGACCTCG
TGCAGTTGAACCTGGAGTTCTGCGAAAAGGAAGACCGCTGTCTGCACGCCATGACGCCGG
TTATGAAAAGCATCAAGAAAAATTTCCGCACCTTCGTCGCCCTGCGCGGCTTTTTGCCGG
ACGACCTGGCGACCATCGACCACATGTACGCCGCCGGGGTGGATATCATGGTGTTTGCCT
TCACAGGCGGCGGTCATTCGAGCGAAAAAGAACAACGCGCGCTGGAATACTCGACGGGGG
TGTTCACGCCGGGGTCGGTGTTCATCGAGGTCGGGTTCGGGCACGGCGACCTGTCGGCGG
TGCAGGATCAACTCACCCACCTGACGAAAATGGGCGTCATCCCGCTTCTCAAACTTCCGG
AGGACGGTGTGCGCGACCCGGCGGAGTTCGAGCGCATCCACACGCTGGTGGAGCATCTCG
CAAAGAGCGCGCAGAAGGATCGCCTCAACCTGAAATGGCTGTATCCGTCCGGGCGGATGG
TGACCCCACTCGACGCGCCGTTTTTCATGGAACCGCCGGAGACCGCCCGGCTGGCCCTGC
GACCCGTGTACAAATCGCGCCTCGGCCGCACTGCGCTGGAAGGCTTCGCCGCCCTGCGCC
GCAAACTGCGCGTCAAAAACATCAGCGACTCGTACGAGTCCGCCGGCCTGTAAGCCCCTG
TAAGTTTTCCCCGACCGCACCGACTCACCTCCCAAGCGGCCCCAACCGGGCCCTAATGAA
GTTGAACCGTAAATTCCCTTTCTGTTAGGATGGCACTATGGAACTCGCACCGAAGGTCCC
CATTCCAGAGCAGGCGCCGGTGATCGAAAAGGTCCCGGAAGTGCCGATGACGGGGCTCGA
AACCCTATGGCTCCAGATCGGTGGCACCTTGTGCAACCTCGCCTGCACGCACTGCTTCAT
CAGTTGCCATCCCAAAAACGACACCATCCCGTTCATGACGCTGGAGCAGACCCGCTGGCG
GCTGGAGGAATCGAAGCGACTCAACGTGAAGGATTATTACATCACCGGCGGCGAGGTGTT
TCTCAATCCGGAGATCTTCGAAATCCTGGAAGCCATTCTTGAATACGGGCCGTGCACCAT
CCTCACCAACGGCCTTCTTTTGACGCCGAAACGTGTCGAGCGGCTGGTTGAAATTCAAAA
CAAGGCCGCTCACGAAATGCATTTCCGCGTGAGCCTCGACAGTCTGGACGAGAAGGAAAA
CGACGCCATCCGCGGCGAAAACTGTTTCCGACTCGCGCTCCAAGGCATGGCCAATCTTTC
CAAAGCGGGATTCTCGACGCACCTGACGATGGTGCGAAGCTGGGACGATGAGGAGGACGC
CATCTGGGAAAAGAAAGCCCTCGCTTTCATGAAGGAACATCACGTGCCGGAACCGCAGGT
GAAGTTCCTGCCCGGCTTCCTGATGGGCGAACTGGCGCGCACCGAACGCGGCTATCACGA
AAACGAACGCGTCACTGAAAAATGTTTCGAGAACTATCCCATCACCAACTTGCAATGTTC
GTCGTCGCGCATGGCGACGTCGCAAGGCGTGTACGTGTGCCCCATCCTCGTCGAAGAACC
GTCTGCAAAAATGGGCGACACGCTGGAAGAAACGATGCGCCCGTTTCCCCTGGGTCATCC
CGCGTGCTACACCTGCCGGATTTCCGGCATGACCTGCAAAAGCTGACCCCTCATTCCGGT
CTGTTTCGTATTTCCATTTCCGGTTGAGTCCCCCCGGACCGCGTGCTAGCATGGATTCAT
TCCAGAATGCCACGCCCCAACAGGCGTCCGGCTCGCATGCATACCGGACTTTCATCCATA
ATAAGGAAAGCATCATGGCATTGGCCCATTCTACGATGGTTCCCCTGGGAACCCAGGCAC
CTGACTTTTCCCTGCCCGGCACCGACGGCAAAACGTACTCTCTGGACAGCTTCAAAGACA
CGGAAGTGCTGGTGATCATTTTCATGTGCAACCACTGTCCGTACGTGAAAGCGGTTCTGC
CGCGGCTCATCGACCTGCAGAACAAATTCGCAGACAAAAGCGTGCAGATCGTAGGCATCA
ATTCCAACGATGCCGTGAAGTATCCGGACGACTCGATGGAAAACATGAAGAAGATCGCGA
TTGAAAAGAACATCCCGTTTCCATACCTGTTCGACGAGACGCAGGCCGTGGCGAAAACGT
ACGACGCCGTGTGCACACCGGATATTTACGTTTTCGGTCCGGAACGGAAACTCCTGTACC
GCGGCCGCATCGACGACAACTGGGAGCATCCGGAACAGGTCACACGACGCGACCTGGAAG
ACGCCATCAACGCCATCCTCGATGGTCAGCCCATGCTGGAGGAACAGATTCCTTCGATGG
GATGCTCCATCAAATGGAAATGAACGGATAACGAAATAATCTTATGAAACTGTCCCGCAA
ATGGTTCGTGACCCTCGTCGCAGTGGTCCTGTTTTTCCTGCTTTTCACCGAGAAGCTGGT
TACCTTTTATATCGATCTGGTCTGGTTCGAAAAATATGGATTGTTGTCTGTCATCTGGAC
CATCCTCGGCTCGCAGTTCGGCTTTGGTTTTCTGTTCGGTGGCCTGTTTCTTGCCGTGAC
GTTCGGTACTCTTCGCCGGGTGTACCAGAAAACGTCGCACCTGCCTGTGATCCTCGCCGA
CCAGACTCGCCGCGACATGCCGTTTCTGGAAATGGTCGCCGACAACCTGAAACCGCTGAT
CCTGCTGCTGCCCCTGATCTTCAGTGTGTTCGTCGGCCTCATCGCGGCGGAACGCTGGGA
TGTGACTTTAAAATTCCTCAATCACGTCCGCTTTGGCGAAGCCGACCCGATTTTCAACAA
AGATTATTCGTTTTACATATTCGTTCTGCCGTTTCTGGAAATGATCAAGAGCTGGCTGTG
GGCGGGGCTGGCGTTGATCGGTTTCGGCGTCTCGCTCATTTACTTTTTCAAGCAGTACAT
TTTTTTGTCGCCGAAAGGATTCGCCACGCTCCCCGAGGCGCGGCGCACGCTTTCATGGCT
GGCGGCGTTTGCGTTTCTCAACCTGGCCTTCGACATCTATTTGCGCCGTTACGGGCTGCT
CATTCAGTCGCAGTCACAGGTGGTGGCGGGTATCAGCTACGCCGACGACTGGGGACGCCT
GCCGGCTTATAACCTGCTCATCGCGCTGGCGTTCGTGGGAACCGCATTGAGCATTTTGAA
CATCAACCGCGAAAACCTGCGGCGCATTTTCATCTGGGCCGTTGCGGTGACCGTGATTTA
CGCCACCGGCAACGTTTATCCCAGCCTGCTCAAACGGTTCGTGGTCGACCCCAACGAACT
TGAAAAGGAAACACCGTATATCGAGCACACCATTGCCGGAACCGTGCGCGGTTACGGCCT
GACCGATGTCGAGGAAAACGTGCTGACCGGCGCCAATTCTCTGAAAGCCTCCGCCATTCA
GAAAAACTACCTCACCATCGAGAACATCCGCCTGTGGGACCAGGATCCTTTGCTGGATAC
TTTGGGGCAGATCCAGGAAATCCGCACTTACTACCAGTTCAGCGCCGTGGACAACGACCG
TTACATGATCAACGGCAAATACCAGCAGACCCTGCTGTCGCCGCGGGAACTGGACTCCAC
CAGCCTGCCCAACCGAACGTGGATCAACGAGCACCTGACCTTCACCCACGGCTATGGCGT
GTCAATGAGCCCCGTGAACCAGGTGACGCCGGAAGGCTTGCCGGTCCTGCACATCAAGGA
CATCCCGCCGCAATCCTCCATCGACAAGCAGATCACGCGGCCGGAGATTTATTACGGCGA
GCTGACCAAGAACTACGTGTTCGTGAATACGGGCACCGAAGAGTTCGATTACCCCAAGGG
CGAGAAGAACGTTTACAAGAATTATGAAGGCAAGGGAGGCATTGCAGTCAATTCCTTCAT
GCGCAAGGTGCTGCTGGCAGCACGCTTCAAGACGCTGAAGATTCTTTTCTCAAACGATAT
CATGAACGAAAGCCGTGTGCTTCTGTACAGGAACATCACCGAGCGCGTGGAGAAGGTCGC
GCCGTTCCTTCGACTGGACCGCGACCCTTATATGGTGATCAACGATGAGGGAAGGCTGGT
CTGGATTTGCGACGCCTACACCACAAGCGACAAGCTCCCCTACTCGCAGTCTATCCGCGA
CCCGGAAGTGATCCGCGGTGTGGCCAATTACATCCGAAACTCGGTGAAGGTCACCATCGA
CGCCTACGACGGCACGATGACGTTTTATGTTACTGATCCCAAGGACCCGATCATCGCCAC
CTATCAGAAGCTGTTTCCGGTCATGTTCCAGCCTTTCGAGAAAATGCCGGAGGACATCCG
CAACCACATCCGCTACCCGGCAGACCTGTTTGCCATCCAGGCGTTCGTGTACGGCACCTA
CCACATGGAAACACCGCAGGTGTTTTACAACAAGGAAGACCAGTGGCAGATCCCGATGAT
CGACGGCAAACTGATGCGGCCTTATTACACCATCATGAAACTGCCCAGGAAGGAAAAGGA
GGAATACATCCTCATGCTTCCCTTCACTCCGCGCAACAAGGAAAACCTGTCTGCATGGAT
GGTCGCCCGCAGTGACGGCGAAGATTACGGCAAGATGGTGGTGTATACGTTTCCGAAACA
GAAACTGGTGTACGGTCCGTCGCAGATCGTGGCGCGCATCAACCAGGACGCAGAAATATC
ACGTCAGATTGCCCTTTGGGACCAGCGCGGCTCCAACGTCATCCAGGGCAACCTGCTGGT
CATTCCCGTGGACGAGTCGTTGATTTACGTGCGCCCGCTCTACCTGAAAGCCGAAGGCGG
GAAGATTCCGGAACTGAAGCGCGTGATCGTCGGTTACCTGGACCAGATTGCCATGGAACG
CACGCTCGATGAGGCGCTGGGCAAGATTTTCACGAACCTGGGTACGCTGAAAGAGGCGCC
GTCTTCATCCGAAGACCAGTTCACAGGAAAAGAAGAAAGCGAATCGGGCACCCTGCAGGC
GAAAGTGCCTTCGGGAACAATTGTGCTCAAGCGGTCGGATTACCTGAGGATCAAGGAATA
TTACCAGCGCACCCTGCGCTCGCAGGCCCTTCTCGACAATGCGATTTCGGGTTACAAGGA
AGACCTGAAGGATTTGGGGGCTTTGCTTGAAAACGCAGAGGTGGTGGAACCCACCATAGA
GAAGAAAAAGGCCACCGTTCCGCCGACTGAAACGCCCTCCCCCTGACGAAAACCTGCGTG
AAGGGCCTGTGTGCTCCGGAGGAGTCACACGTCCGGCGTTTCGCTCCCGAACAGCTGCAG
TTGCACCGGTTGATGGCCGCGGCCGTCGATGTCCACCGGGTACTGTCCATCGAAACACGC
CGAGCAGAACTTTCCACTGTCCTCGCCCATCATATTCAGCATGTTTTCCAGGTGCAGGTA
TTCCAGTGAATCCGCCGTGATGAAGTTACGCGTTTCCTCCAGCGTGTGGCGGGAAGCGAT
CAGCTCGTCGCGGTTGGGCGTATCGATGCCATAAAAACATGGAAACAGGGTCGGCGGTGA
ACTGATGCGTACGTGTACCTCCTTCGCTCCGGCATCGCGTACCATCTTCACGATCTTGCG
GCTGGTGGTGCCCCGCACGATGGAGTCGTCAATGATGATCACCCGCTTCCCCGATATCAG
CTTCTTCACCGCGTTCAGTTTCACCTTCACGCCGAAGTGACGGATGGGTGACTGCGGTTC
GATGAACGTGCGCCCGACGTAGTGGTTGCGGATTAGCGCCATCTCGAACGGAATGCCGGA
TTCTTCCGAGTAGCCGAGCGCCGAGAGATTTCCCGAGTCCGGTACCGGCACCACGATGTC
CGCCTCCACCGGCGACTGGTTCGCCAGCGCTTTTCCCATACGCTTGCGCACCGAATAGGT
GTACTCGCCGAAAATCAGGCTGTCCGGCCGTGCAAAATAGATGTGTTCGAATATACAACG
CCGTGTCTCCTGCCGGTGAAACGGGAAAAAGGACTGCAATCCATCTTCATTTATAAGCAG
GACTTCGCCCGGCTCCACTTCGCGCAGGTATTCCGCTTCAATGAGGTCCATGACACAGGA
CTCCGATGCCACAATGTACGCTCCGTCCAATCTCCCGAGGCACAGCGGGCGGAACCCGTG
CGGGTCGCGGGCCACAACAACTTCGTGTTCTGTCATAAGCGCCAGCGAATACGCCCCCTG
CACTCCGGCCAGCGCCTCGATCACACGGTTGACGAAAAGTTCCTGGTGGCTGTGCGCGAT
GAGGTGGACGATCACTTCACTGTCGTTGCTGGACTGGAAGATCGCGCCTTCATCGACCAG
CGCTTCGCGAATCTGGTCGGCATTCACCAGGTTGCCATTGTGCGCAAGCGCCATTGAGCC
TTTGGCGTAGTTGATGAGGCAAGGCTGGGCGTTGACGATCTGGCTCACGCCCGCGGTGGA
GTAACGGTTGTGGCCAATAGCGATGTTACCGGGAAGCTTTTTTATGCGCTGGGAGGTGAA
GATGTCCGCCACCAGGCCCATGCCCAGTTCAACGTACATCTTGCCGCGGTCGCTGGTGGC
GATGCCCGCGCTCTCCTGCCCCCGGTGCTGGAGGGCATAGAGTCCGAGGTAAACGAGGTT
GGCCGCTTCGGGGTGACCGTACACGGCCACCACGCCGCACTCCTCGTGAAACTTATCGTT
AGCGGGAAACTCGATTGGCATAACCGCTCAAAGAATGTTTCCAGATATCGGCGAGCGTCT
CCACATCTTCCTGGATGTACGCTTCGCCATTGATGCTGAACCGGAACCCCGACCCGCCGA
CCGTGCCCAGCGTTTGAAACGCGACACCCGCCTTTTCCGCGTCGGATTGCAGGCGCGTTT
CCTGCGACTCTTCAAAAGAAACCACGATGCGCGACTGCGACTCGCCAAACGCCAGCGCAT
CCGGCCGCAATGTGGTTTCCATTTCCACCACCGCACCCAGCGGTTCGAGTCCGGAGAAGC
AGGACTCCGCCAGGGCCACCGCCAACCCGCCTTCGGAACAGTCGTGCGCCGACGCGATGA
GGCCGTTCCGAATCCAGTCGCGGCACACCCGCTGGACGTCCATTTCTTCCTTGGGATTCA
ATACGGGAGGTTTGCCCTGGCACCGGTTGAAAATGCGTTTCAGGTATTCACTGCCGCCCA
ACTCTTCCAACGTCAGGCCCAACAGACCGATCCTGTGCCCCGGCCGTTTGAACCACTGAG
TCATGTGCCGGGACCGGTCCTCCAGCAACCCCACCACCGCCACGGTGGGCGTGGGAAATA
TCGCTTCGCCTTTAGTTTCATTATAGAGACTGACATTGCCACTGACCACAGGAATGTTGA
AAAAGCGGCAGAAATCGCCAAGACCCTGCACCGCCTGCTGGAACTGCCACATGATTTCCG
GGTTCTCCGGGTTGCCGAAGTTGAGGCAGTTGGTCACGCCGATGGGCTCCGCGCCGGAGC
AGGCCAGGTTGCGGCAACCCTCGGCCACCGCGATCTTCGCTCCCTGAAAGGGGTCGAGGT
AACAGTAACGGCTGTTGCAGTCCACAGAGATGGCCAGCGCCTTGTCGGAGTCCGGCACGC
GCAGAACGGCGGCGTCCGACCCCGGCAGAACCAGCGTGTTCAATCCCACCATATGGTCGT
ACTGGTCGAATACGATTTCCTTGCTCGCAATGGTCGGGCTGGCCAGCAGTTTTTTGAGCG
CGTCTCCGCCGGGGTCCACCACCTCGATCTCGTTCAGGTCCAAGTGCTGGACGGCATCGA
GGTATTTGGGTTTCCGGGTGGGGCGGTGCGTCTCCGTCGCGCCGTGCACCACCACTTCGA
TGGGCAGGTCCACCACCACCTCGCCGCCGAAGCGGATGCGCATGTGGCGGTCGTCGGTGA
CGCGCCCGATGACGGCGGCGTCGAGATCCCACTTGCGAAAAATCTCCAGCGCTTCGTCCT
CGTGCCCGCTTTTGATGACGAACACCATGCGTTCCTGCGATTCGGACAGCATGATCTCGT
AGGCGTTCATGCCCTCCTCGCGCATCGGCACTGCGTCGAGGTCCAGTTCCACCCCGCTGT
CGGCGCGCTCGGCCATCTCGAACGATGAGGAAGTCAGCCCCGCCGCGCCCATGTCCTGCA
CACCCACCACCCAGTCCTTCTGCATGATCTCGAGGCAGGCTTCGAGCAACAGTTTTTCCA
TGAAGGGATCGCCCACCTGCACCGTCGGGCGTTTTTCTTCCGTCGAGTCGTCAAACTCCG
CCGATGACATCACCGCACCGTGGATGCCGTCGCGGCCGGTTTTCGATCCGACGTACAAAA
TCGCGTTGCCGACGCCCGAGGCGCGGCCGAGGAAAATCTTGTCCGCCTTCACCAGCCCCA
GGCAGAACACGTTGACCAGGATGTTGCCGTCGTAGCACTCGTCGAAGTAGATGTCACCGC
CGACGGTGGGCACGCCGATGCAGTTGCCGTAACCGGCAATGCCCTTCACCACGCCGTGGA
ACAGGTAGCGCATCTTGGGATTGTCCGGGTTGCCGAAGCGCAGGGAGTCGAGCAGTGCGA
TGGGCCGCGCACCCATGGTGAAGATATCGCGCAAAATGCCGCCGACACCCGTCGCCGCGC
CCTGGTACGGTTCGATGAATGAAGGATGGTTGTGGCTTTCGATCTTGAACACCGCCGCCT
GCCCGTCGCCGATGTCCACCACACCTGCATTTTCGCCCGGACCCTGCAGAACGCGCGGGC
CTTCGGTCGGCAGGGTTTTCAGGTGCGGCTTGGAGCTTTTATAACTGCAATGCTCGCTCC
ACATGGCGGAGAAGATGCCGAGCTCGACGAGATTCGGCTTGCGTCCGAGCAGGTCGCAGA
TGCGGTCGTATTCACCGCGGGTGAGCCCGTGCTGGGCGGCCTGTTCGGCGGTGATGAGCG
ACGGCGCACTCATGCCCGCACCCCGGTTTTATGGAACAGCGAATCGAACAGCTTCTGACC
GTCAATCTGCGGCCATACCGGATCGGCACAGCGCTCCGGATGCGGCATCATTCCCAATAC
GTTTCCCGCGTCGTTGACGATGCCCGCGATGTTGGCAAGCGAGCCGTTGGGGTTGGCCTC
CTCCGTCACGTTTCCCTGCGCATCGCAGTAACGGAACACGATGCGCCCGGTGTCCTCGAG
TTTCTTCATCGTGTCGGCATCGGCGTAGTAACTGCCCTGCGCGTGGGCGATGGGGATGTT
CAACACTTCGCCGGATTCGCAGGCGCGGGTGAAGGGGGTGTCGACGTTTTCCACCTTCAG
GTGAACGTAACGGCACATGTATTTCTGCGTGCGGTTGTCGAGAAGCGCACCCGGGAGCAG
TCCCGCCTCCACCAGAATCTGGAAGCCGTTGCAGATGCCCCACAGCAGGCCGCCCTTGTC
GGCGTATTCCACCACGGCTTTCATGATGGGCGAGAAGCGCGCGATCGATCCGGCGCGCAG
GTAGTCGCCGTACGAAAACCCGCCGGGCAGGACCACGAGGTCGAATCCGTCGAGCGACGT
GTCCTTGTGCCAGACCCTCGTGGTGTCCGCGCCATAGACGTTTTTCAGGATGTGGAAGCA
GTCGCGGTCGCAGTTGGAGCCGGGAAATGTGACGACGCCGCAATTCATGATTCGATCACC
GGACGGTCAGTTCTGAGGTTCGAGGGTGAAGCGGTAAGATTCTATGACGGTATTGGCCAG
AAGTTTCTCGCACATGTCGCGCACGCGCGCTTCAGCCTCCGACGCCTCGACGCCTTCGAG
TTCGATTTCCATGTAGCGGCCCAGGTGCACGTCCCGCACCTCGTTGTAGCCGAGGTCGTT
GAGCGCGTGGTGCACCGCCTTGCCCTGCGGATCGAGGACGCCTTGCTTCAAAGTGACATG
GATTTTTGCGAGCATGTATGGGTGTTCGGGACCACGCAGCGTAACTTGAGCCGTGAGCCG
GGTCCGGTTTGAGAGTCGATTCGGGCGAATCGGGAAGGCACCGTCCAACAGGGCGAAAAC
CAACGCCCACCGCCTTGGATTCGCGGCAAGATTAGCACAGAACCCCGCCGAATTCATCCG
ACTTTTATTGCGCTGGCGCGCGCCCGGGTTAATCCTCTGTATTTCATAAATTTTCCGCTT
GCTGATTTTGCAACTTTATTTGCCGGGCCGGATTTGTTATTTTGCTTTCCATGAAGAATC
GCTGGAACGATAAAGAGGCGCAGGCGGCCATCGAACGCTGGTCGAACGTGAACGAGGACA
TTGCCCTCCGCGTGTACACCTCGCGGCTGATCGGCGCGGATACGGAGCTGGTCCTGCACG
GCGGCGGCAACACCTCGGTCAAATCGCGCATCCCCGACCGCTTCGGCGAGGACATCGACG
TGCTGTTCGTCAAAGGCAGCGGCTGGGACCTGGACTCGCTGGAGCCGCCCGGCCTGCCGG
GGGTGAAACTCGGCCCCATCCAGAAACTGCGGCAGTTGGACGGCCTGTCCGACGAGGCGA
TGGTCAACGACCAGCGCACCAACCTGCTGGACGCCTCGGCGCCGAACCCGTCGGTCGAAA
CCCTCCTGCACGCGTTTCTGCCGCACAAATTCGTCGATCATTCGCACGCCGACGCCATCC
TCGTCATCGCCAACCAGCCGGACTCGGTGGAAATCTGCAAGGAGATTTACGGCGACGAGT
TAGGCGTGGTCGATTACATCATGCCGGGGTTCGATCTGGCGAAAGCGGCGGCGGAAGCCT
ACGAAAAAAATCCGAACGTGAAGGGGCTGGTGCTCATCAACCACGGCCTGTTCACCTTCG
CCGAGACGGCGAAGGAAAGCTACGACTACCACATCGACGCGGTGACGAAGGCGGAAGACT
ACATCGCCAAACAGCAGGTCAAAAAACTCACACCGCAGACGATGTCGATTGGCTCCAAGA
GCCCGGACGAAATTTTCCGCCGCATCGCCCCCGCCCTGCGCGGCATATACGAAAAAGAAT
CAGGCGTGCCGTGGCTGGTGCATCACCGGCAAAGCGAGACGGCGTACCACTTCGCCACCA
GCGAGGAATGCCTGACTTGGTCGCAGATCGGCACCGCCACGCCGGACCACGTCATCCGCA
CCAAGCAGAAGCCGCTCCTGCTGAATCTCCAGAATCTTGACGATCCGGAAAAACTGTGGG
ATGAACTCACCGAAGCGTTGCAGAAGTACATGGACGCCTACCACGCCTACTTCAAAAAGA
ACTGCGATGCCAAGGGCATCGAGAGAAAAGAACTCGACCGCCTGCCGCGGGTGATTCTGG
TGGCGGGACTGGGGCTCATCACCGTCGGCAAGAACGCGAAGGAAACGCGCATTTCCGCCG
ACATCTACGAACACACCATCGACATCATCCATCAGGCGTTCAACGTCGGGACCTACCAGC
CGCTGTCGGACTTCGACCTCTTCGACATGGAGTACTGGTCGCTGGAGCAGGCCAAGCTGG
GCAAGGCCAAGCCGCCTGTGTTGAACGGCAAGGGGGTGTACGTAACGGGTGCCGCCTCCG
GCATCGGCCGCGCTACGGCGCAACTGTTCGCCGAGCAGGGCGCGAACGTGTTCATGACCG
ACATTAACCCCAACCAACTGGCGGAAGCCGCTGACGAAATCAAGAAAGCAACGAAGGCGA
ATCTGTTGGCGCGGGTGGTGGACGTGACCGACGAAAAGGCCGTGCGTGAATCGTTCGAGC
AGGTGGTGCAGCACTTCGGCGGCATCGACATCCTGATCTCCAACGCCGGCAACGCCGTGC
AGGGTCCCATCGGCGAGGTGGACAGCGCCACCTTGAGGCAGAGTTTCGAGCTCAACTTCT
TCGCGCACCAGTCGCTGGCGTCACAGGCGGTGCGGCTGTTCAAAACGCAACGCACCGGCG
GCGTGCTGTTGTTCAACGCGTCGAAGGCGGCGTTCAATCCGGGCAAGAATTTCGGACCCT
ACGCCCTGCCCAAAGCGGGGGTGGTGGCACTCACCAAGCAGTACGCCCTCGATTACGGCG
CCGACGGCATCCGCTCCAACGCGGTCAACGCCGACCGCATCCGCACCGGCATCTTTCCGC
CGGAATTCGTGAAAGAACGCGCCGCCGCGCGGGGTCTCAGCGCCGACGAATACTTCCAGG
ACAACCTCTTGAAACGCGAAGTGACCGGACGCGACGTGGCCGAGGCGTTCCTCGACCTCG
CGCTCGCCGAGAAGACCACCGGCAGTATCGTCACCGTCGATGGCGGCAACATCGCCGCCT
CCCCGCGATGACGTTTCCTTACCTTACTCACCTTCATTGTCTTTTGAACTAAATCCGCCA
GCCGTGGACGTGGAAGAGTTTCATGAGCGCGGGCAGGAGCGTGATCGACGTGATCATGCA
ACTGCCGACGCCGAGGCTCAGCACCTGCCCGACGCTGTACACACCCTGGTGCTCCGCCAC
CATGAGACTGCCGAATCCGATGATGGTGGTGAGCGACGTCAGCACCACGGACATGCCGGT
GCTTTTGGAGATGACGTTGCCGCCCTGGTCCGGGGTCTCCCGGTAACGGTGCACGATGTG
CACGCCGTCCACCACGCCGATTCCGAGGATGAGCGGCAGGATGACGAGGTTGGCCATATT
GAAGTTGACGTTGTAGAGCACCATCAAGCCCAAGGTCAGCACCGCACCGGCAAGTGTCGG
CACCAGAACCAGCATGGTGGTATTCAGATTGCGCAGTGAAAAGAGCAAATAAAGGAAGAT
CGCCCCCAGCGCGTAGATGCCGCCGCGGATGTATCCGTCGATCATCAAGCGGCTCGACTC
ATACATGTGCACCGCGTTGCCGGTGACGTCGGGATCGATGCGCCGCATCTCGGCGAGAAA
CGTTTCCATCTCCTCCCGCTCCCAGATGTTGATCGAGGGATACACCAGCGTCAGGTAGCG
CCCGTCCTCACTGATGAAACGGTTTTTGAGGTCGCGCGGCAGGTCGTCGATCTTCACCTC
GGACGGATGCGCCGCGGCCTTGAGATCGGCGATGCGTCCGCGGTAATCCTCGAACAGCGT
TTTCGAAAACGCGGAAAGGCGTTCGGTCGCAGTCGCTGCATCCGTACTGTCGAGATCCTG
TTGAAACCGCGCCACCCACTCCGACGCCTCCGCCACCTCATCCGTCGGCCCGCTTTTTTC
CTTCTTGCGCAGTTTGAAACGGATCTTTTTCATCGTTGCCGAAAGTGCGCCGAGCGAAAA
CGACTCGTTGGAAACTGCGACACGGTATCCATCGATCTCAGGTGCGTAATCGGCGATGAG
TTCCATTTTTTCCTGCTGGCTCTCCGGCACCGCTTCAAACAGGCCTTCGACCTTGCCGAC
GCTGGTCATGGTTTTCAGCCGCTCGTATTTCGCCCGTGCTTCTTCACGGGATTTGGAGAT
GAACGCCGCATTCCACGACGCACGCTGGGCGTTATCGAGGATTTTCATTTCATAACGCAC
CGCTTCGATGCCTTCCGCCTGCATGTTGAGCAGGTTGTAATCGAAACGCAGGGACTGAGA
CGCCCACGCCGACGCCAGCAGGACCGCGAGCGACCCGAAGATGATCAAGTAATAGTGCGC
ATAAAAACGTTCCATGAGGTTTTCGCGCAGGTCGACGTAGCGGCGCTTGACGTATTTCGG
TTTCAGCCAGCGCTCTTCCAGTGAGATGCACGCCGGGAAGGTGAGCACCATGGCCAGGAA
ACAGAGCAGGATGCCCCCGGCGGCGATGACGCCAAGCTCTGCGATGCCGATGAAATCGGT
GAACGCCATGGCTCCAAAGGCGATCGCCGTGGTGATGGCGCCTGCAAGGTTTCCACGTCC
GGTTTTCTGCAAGGTCTCGCGCATGGCAGAAAACGAATCGAATCCATTCCGCCGCTCTTC
GCGGTAGCGTCCGAGGATGTGGATGCCGAAGTCGATGCCGAGTCCGATGAGGATGGTGGT
GAACACCACCGACATGATGTTGAGGTGGCCGACCGAAAGCGTCGTGTAACCCATCGACCA
CGCCAGCCCCAGCACCAGGCTGAACACGGCGAGGATGGGTTTGCGCACTTCGCGGTAACA
GATGATGAACAGGATGGCGACCCCCGCCAGCGCGATCTCGGACGCCTCCTGCGCATCGGT
CATGGTGGTGTGCATTTCGTCCGACGCGATCACCTCCCCCCCGTCAACCCCACCTGCACC
TGCGGGAAGTCCGGTTTCACTTCCCGGATCATGCTGCGGATGAGCTCGATGGAATTTTTG
GATCCGGCAAAGTCGCCTTCCGTTTCCACCGGGTTGAGGAGCACGAACAGCAGCCGGCCG
TCGTCACTGACGAGATAGCCGTCCTTCTCCAGCGGATTCTCGTCATCCTGCAAAAACGAA
CTCCACGGAGAACGGTATTCCGCGTCTGGGTCGCTGAGGTGAGCCCTCATCTGCTTGACC
AGCGCAATGAGCATATTGAGGTCCGCGGTGTCGTCTTTTTCCTCCCCGCCGCCGGTGCCG
AGGAAATCCGTCATGAGCGACCCCACCATGCCGGCACTGATCTCGCGGTTGATGCTTTCT
AGCAGGGTGTTGAGCCCCGGCGACCGGTTGACACTGGAAAGGAAATCATGGTGCGTCTCC
AGCTTGCCGCCCAGTTCGCGGATTTCGTCCGTTTCCAGGTAAAGCAGGGCCTTGTCGCGA
AAATAACCGGTGTCGATCCTGTAATAAATTTCCGAGAACAGCTCCTGCCTCGTTTGCAGG
CGGGACACCAGGGCTTCGGCGAAGCGGCGCATCGGTTCAGGCCGGTTGCCTTCCACCACC
ACAATCATGCCGTCAAAATCTTCAAACGCTTTGCGGTAATCCTGGAAGAGCTGGTGGAAT
TTCTGGGACGGGGAGATGAGGTCCTGCCGGCTGGTGTTGAACGTGAGGTGGTGCGCCGTG
TACCAGAAACTGAGGCACGCGAGAAGGAGCGATGCCGCAAGCACCCAAAGCGAATGGCGA
TAGGCCAGCACCTCCAGTGCATTGAAGGCACGATCGATCGGGCTGGGCCTGGAAGCGGTC
GGGTTGTGGCCGGGATGGCTGTCGCTCATGGTCACCAGGGGTTGAGGGAACCGGGCGCGC
GCGGCGCCCCACCCTGCACGGGTGAGAAGGCAAGATTATAAGCGATCCCGGCCGTAAGAA
AAAGGTTTGCCGGGCCGGAACCCGCTCTAGAACGTGAACCCGATGGTGAAGACGTGGGCG
TTCAGGCCGACGTTTGGTTCCTTGATGTCGGAGTTGGACAGGTGCCAGAAATGGTAATTG
AAACTCACCGCCCGGCCGTTTTCAAAGAAGTATTCGATGCCGCCGCCGGTGTTAAGAACA
AATTCGAACGGCGTACTGATTTCATCGGCACCGTGCTGGAAGTCGCCTACCGACACCCCC
GCGCCGCCGAAAACGAACGGCGCCCAGCGGCGGTGAGGATTGAGGAATTTGTATTCCAGC
TGAATCGGCACCAGCGCCACGACGAAATTCGGGGCGTCGTCGGTTTTGACACTATTGATT
TCCGGGTCGGTGACGTTCGCCACCACGCCACCTTCGACCACCCAGTACAGGGCACCCTGG
TAAGGCCCGTCTCCCACCACTCCGGTCAGGTTGTATTTCCATTTGGGGAAAAAATAAACG
AACTCGATATCCGTGCGGTCACCCAAAGAAGGAGGCGGAGGCGGCAGATCGAAAGTGAAG
CCGTACCCGATTTCAAATCCCCACAGGGTCTGCCCCTGGTGAAACTGTTCCATGAACCCC
GGGATGACCGGGTCCGGGGACTGTCCCAGTACCACCTTGGAAAAGTATTTGACGGGCGCA
CTCTGGGCGAAAGGGGTTTCCGATTCCACGCTGGGCGAGGAAAAGTCCGTTGAAAAGTAG
GAGCCCTCGGCGCCCACCGGAGAAGGCAGCCCCATCCAAAGCACAAACACAAACAACCCT
GAAAACCTGAGACCCTGTTTCATACCACTCGTCGAAGAAAAAGTTGAAAAAGATGCGATT
TTACCACAGTGCCGCGCTAACTGCTGGTTTTTAAACCTTTTTTTAGTCGCAAAATGAGCC
ATACCTTACAGATGAATTGAAACCCGTTCCCAAAAACCATTCCCAACCGGCACCCCTCTC
CCCGTTGATCCCGGCAATTGCCGTAAAACCCGCCCCGCGTGGTTCCCATTCCCGGGCAAC
GGTGATAGAATCGGAAATTCCACGCCGGTTTTCGCACAATCGGTGTGTATCGGTCGATTC
CGGTACCCGGATATGACTTGAAAATCCGGGTTGCAGTGGACTCCGGGACGGGAATTAATG
AACCGTTTTCCGTTTCCCCGGCATCTTAAATTTCAAAGGGCGAGGCCCCTTTGGGATGGA
TCACGAGCCGCTGCTGAATCCGTAAGGAATCCCCCAACGCGCACATCCCAGGGTGTCAAC
GCATGCCGACGCAGGAAGAAAAAGAGCAGGACGATCTGCTGGTCCGGGACCTGAAAGCGG
GCAGTCACGAGGCGTTTGAAAAAATCGTTGAGTCGTATCAGCGAAAAATCTATGCCCTCG
CGTTCAACATGACTCGCAACCAGATGGATGCCCAGGACATCACGCAGGAAGTGCTTCTCA
GCATATACAAAAAGATCGACACGTTTCAGGGCAAGTCCGCATTTTCGAGCTGGGTTTACC
GGATCACCCTGAACGCGACATACATGAAGCTTCGCAACAAGAAGAAAGAGCAGTATGTCC
CATTAGATGACATTCTGCCCGCCTTCAATGGAACGGGGTTTCAGACCGAAAAATTGATGG
ACTGGTCGGATTCGACGGATTCCCTGCTGTTCTCCAACGAAACTCGGGAGATCATCGGCA
AGGCTGTCGATCAATTGCCGGAAAAAGAGAAGGTGGTGTTCATTCTGCGGGATGTGGAAG
GACTCTCCACCGAAAAGGTGAGCGAGATTCTGGACCTGACCATTGCAGCGGTCAAATCGC
GACTGCATCGGGCGCGGCTCTTTTTGCGTAAGAAATTGTCTCACTATTTTGAAGAATACC
AAGCGCAGGGGGAAAAGAAGAAATGATCTGCTGTAAGGAATGCATCGATTTGCTGTACGA
CTACCTGGAAGGGGCGCTGAGTGAAGAGGCTGCAAGCGCACTGGAAGAACACTTTCAGGA
CTGCCCTCCCTGCATCGCTTTCCTCAACACGTACAAATCCACCAGTGACCTGTGCCGGGA
GACCATGGGAAAGATTGAAATCCCCGAAGTGGTCCAGGCCAAGCTGCGGGATTTCATAAA
GGAAAACACCTCCAAAGCCTGACTCCCCACCCCCTCCCGAAGGGCCGTTTTGGAGGCTCC
TGCCTTGATAAAACGATGATTGAAAAAGGGTGGGGATTGATTTAGTATTTAAATGTGATC
TCCTAAACGACTGCGCCAAACAATTTTCTCCTTACCAATTGATTGACGAGGCTGTTCTCA
ATGGTTGAAATGAAAGTAGATGGGCTCACGCTGGATCCCTTGACGAATATGCCCATCATC
ATTCTCAAGGATCTGGAAGGCAATCGTGCCCTGCCGATTTGGGTCGGGTTTTTCGAAGCG
AACGCCATCGCCCTTGAGATCGAAAAAATCTCCACCCCGCGTCCCATGACCCACGACCTG
ATGAAGAATCTCATCGGCAACATGAAAGCAGAGATCAACCACATCCTCGTCAGCGAACTC
AAGGACAACACTTTCTACGCCGTCATTTCCATGGTTCACGGTGGAAGCACATTGAACATC
GATTCGCGGCCAAGCGACGCCATCGCCCTGGCGCTTCGCACAAAGTCTCCCATCTTCGTA
AACGAAGAAGTCATCGAGGCGGCCAAAAGCCTGGACCTTCCCGACACCAGCAAAGCCTCT
CCTGAAGACAAGGACCAGTGGAAGAAGTGGCTGGACAACATCAAGCCGCAGGACTTCGGC
AACCTCTGAGTTTTTCCCACCCATTCCCATCGTCTCCTGCGAAGCAAGGAAAACTTGCGC
CGAAACGGGAAAGTTCTATATGATGCCGTAAGGAGTACGCCAGCGTCCGCCGGAAGACGC
GGCTTCCCGAAAGGAATTTTCGTGGACACCATCAAATCCATCGGCATTTTCTGCAAACAG
AAACCCCATATCAGCCAGGAAGTCCTCCAGGAACTGGTGGACTGGCTCCGCCAGCGCAAC
TACCAGGTTTTGATGCCACCCGATACCGCCGCCATCGTGCAGGAACCCTCCTCCGACGGC
AATGACGACATTCCGGGAAAAAGCGATCTGATCATCGTGCTCGGCGGCGATGGCACCCTG
CTGAGCGTCGCGCGCCTGACCGAAAACCACGAGGTGCCGATCCTCGCCGTCAACCTCGGC
AGTCTTGGGTTTCTCACTGAAGTCGCTCTTCCGGAGCTGTACTCGACGCTTGAAAAGGTG
CTGAAAGGGCAGTCTGCGGTGGAAGACCGCATGCTGTTGCGCTCCTGCCTCAAACGGCAC
GGCGAGGTTCTGCGCAGTGACGTTTCGCTCAACGACGTGGTCATCAACAAACGCGACGCC
CGCATCGTGAACCTGGAAGTGCACGTGAACGACCAGTACATGACATCGTACCGCGCCGAC
GGGTTGATCATCGCCACGCCGACGGGTTCCACCGCGTATTCGCTTTCGGCAGGCGGCCCC
ATCATTCACCCCAGCATGAACGCCCTGCTGCTTTGCCCCATCTGCCCGTTCACGCTGACC
AACCGGCCCATCGTCATTCCCGACCGGGCGGTGATCCAGGTCAATCTGACCACGCAGGAA
AAAGTGCAGATCACGCTCGACGGTCAACTCGGTTACGAAATGACCAGCGAGGAAACCCTG
GAAGTGCAACGCGGGCCGAAGCCGGTGCACCTCATCCAGGCGCCCGGTAAAAACTATTAC
CAGATTCTGCGCCAGAAACTGCATTGGGGGCGTCCCGCAGAAGATCGCAAACAATGACAC
AGCGCCGCCCGGCGCCCCGGCATCGCACATCATGCAAGACACCACCCCCAGTCAAGTCAT
CGTCGCCTGCGGCCGAACCGTGGATATCGACTCGCCGGTCGTGTTGTGGAACCACGCGGG
CGGGTTTCGCTGTCCTCATCCGCGCGGACGCGCTTCGTGTCATCAACATCCTGCGGAACT
GAATGACGCACCAACACAGCCTTTCGACGCCTACCGGATCGCCGATCCTGATCGTGCTTA
CGAGGAACTCACACAAACGGTGCACCAGTTGGTCCTGCATTACGACGTGTGCTACACCTC
CCGCCACTGCCATGAAGTGCTCCAGAAAAGCGCGTTCATGGGAAGCCATTTTTATCTCGA
CCTCGACGGCACGCTCTACCAGACCTGCGATCTGTACTGGAAAACCAACACGGCTCCCGC
CGACGACCGCAAAGGCAACGAACGCGCCATCCATGTGGAAATGGCGAACCTCTCGTGGCA
GGCCCGGGCGGAGGAGTCCGACCTTTACCGCGCCGAGAAGGATGCCTACGTGAAGCAGGG
GACACACTGGCGGTTGCAGTTGCCGCAGGCGTACCGGAACACGCTTCGCACTCCCGGTTT
TGTGGCCAGGCCGGCCAGAACGTACGGCCAACGGGGTTATTTCAGCCGCAGGGTCAACGG
CAGGATGGTACGCATGTGGGATTTCACGGAGCAGCAGTACGAGGCGCTCATTCGGTTGTG
TTTCGGAGTCCACGCCCTGCTACCGGGTATTGGCTTGAAGGTGCCCTTCGACAAAAATAC
AGGTAGAACGCCGCTCTCCCGCCTGCGCAATTTCGCCACCTTTCGCGGAATTCTTGGCCA
TTTTCACGTTCAGGCGGGCACCACCCCCGGCGTCAAATGCAAATACGACCCCGGATCCGC
CTTCGACTGGGGCCGGGTCCGGCGCGCACTGGAAACGCAGCAACAAACAACACGGCTTGG
CAACGCTTCCCGGTAAAATATTTGACCTCTCCCCGCCTTTGAGGTTAGGGTTTAATCAAA
TCCCATTGCCCGATTCCCGTGCCCTTTTCGGTCCGGGACCGCCTGTTCCTGCACGGAACC
CTGCGGTGAAACACCGCTGCATACCATAAGGATTCAATACCCATGAAACTTGGAATATTC
CGGGACGAACTGCCCGGCGAACGAAAAAGCATCATCAACCTCATCATGGCGGGTTACATG
GTGGTGATCGCCATTCTCGGCTACATGGCGTTTTACCTGAATATCCAAATGGCCCAGGTG
GAGCGTCTGCTGACGGGCATCGACCCGGTCACCCTGAGCGCGGAACAGTTCGGCCTGCTC
AAGCAATCCCTCATGCGCACCGCGGACCGCCTCGGCAACGAATCGATCTGGATCGCGGTG
GTCGGCGGGTTGTTTTCGCTGATAGCGGCAGGATACACTTATAATCTGGTCATCCGCCCG
CTGCGCCAGTTGATCATTTACACGGAAACCGGCAAAGGTGAGCTTCCTGAAATCAAGAAC
AACAACGAGATCAAGCAACTGATGACGGCCATCCTGGAAAAAGAGGGGTCCGGGCCACAG
AACGGGGCGGGTTCCAAACAATCCGCAGAATCTTCCGGCGGACGGTAATGAATTGGGGAG
AAATCAGGTGCCGGCCAGGTCTTCGGTCATTCCCTCCAGCTTTTCGGTGAAGGTAAACAC
TTCACTTTCCTTCATCCCGATCTCCCCAAGCAACTGAAGATACTTGAAATAATCCAGCTT
CTCTTTCAACTTCTCAAACGCATGACCGATGGCACGGGGGTTGTCCTCAAGCGGAATGAG
GTCGGCGCAGAACAACTCCGGCGTCATTCCACCCAGCCGCGTGTCCTGAAACGTCTCCAC
CAGGCTGGACTGGTACTCTCCTTGCGGAGTTGATACGCGTTCCGATTGTTCCTGTTTCAG
GTAGTAAACGCACTTTTCACGCAGGATAAGGCCTTTTTCCCATGGGCCTGCCTGGCCCCA
GCGAAGGCGCTCGGCCAGCATGCTGGACAGGCGGTTGGTATAGCGGATGTTGGAAACCGC
TTTGGCATGATCTTCCAGACGCGCTTCCCGCGCCTTTTCCATTGTTTCCTTGCGTTCCCG
CCTCTGTTCCAGACGAAACTTCGGGTCCTGTTTGAACTGTTTCTGCCAGCGTTCATAGCG
TTCAAGATAAAGCTTTTTCATTTCGATGTCTTCCAACTCGGAAAACTGCCGAAACGCCTC
GAGGAAGTGCAATTCTTTTATTTCTCCCACCGCCTGCTGGTAACGGAAGGCGTCTTTATT
TTTCAGGCTCTGAAAGTAAGGCTGGAAGTAATAATAGGCCATCACCCCAAAGGCGATGAA
CATCAACGAAGCGTAAAAACCAGCGATGATGAGTTTTTCAAGCAGGAGCACCGAAAACCG
GATTCTCGGCAATTTGAATTTGAACCTGGATGTGATTTGGGTCCAGTTCATGACGGCCCT
CCGTAAAGACCCGTTTCATGTTTCTAGAATAAACAGGCCCCGCAAGTGCATGGGAAGAAT
TTCTGGAGATATCGTTTTGGACAAATCTTTTCAATTCTTTACGGAAGAATTTCCGTAAAG
TTGAGGGCCGTGGGGAACACGGGACACGAAGAGGAGGGAGAAAGGGACCGGAATCAGTGT
CGGAAGTGGCGGATGCCGGTGAACACCATGGCGATGCCGTGGTCGTCCGCAGCTTCGATC
ACTTCCTTGTCACGGATAGAGCCGCCGGGCTGGATGATGGCCCGGATGCCGCTTTTCGCC
GCAGCGTCGATGGAGTCGCGGAACGGGAAGAAGGCGTCGGAGGCCATCACGCATCCATCC
ACCGGCTTGTTGGCCTTGTCGATGGCGAGGCGAGCGGAGTCCACGCGACTCATCTGACCC
GCACCGACACCGACGGTCTCGGTATCGCGGGCGTAAATGATGGCGTTGGATTTGACGTGC
TTGGCGACGGTCCACGCGAATTCCAGCGTGCGAAGGGTGGCATCGTCCGGTTGCAGTTTG
GTCACCGTTTTGAGCGTGGTGCGGTTGAGCGTGACGTCGTCCGCATTCTGCACCAGCAGA
CCGCCACCAATGCGTTTCAGGTCGAGGCGTTTCTTTTCGGGGTTGGGTTTCGCCGTGGGC
ATCTCCATCACACGCACGTTTTTCTTGGCGGCGAACAGGGACAGGGCTTCCGGCTCGAAA
CCCGGGGCAATGACGACTTCCACGAAGTTTTTGAGGATCTCTTCCGCCGTCTGGGCCGTG
ACCACCTGGTTGAATCCCAACACTCCACCGAATGCGGAGACGGGGTCCGTCTCCCGCGCC
CGGATGAACACATCCAGTTGGTCCTTTCCGATGGCGACGCCGCACGGGTTGGTGTGCTTG
ATGACCACCGCCGCCGGCTCTTCAAACTCGATGGCGCATTCCCATGCTGCGTTCATGTCG
ATGAAGTTGTTGAACGACAGTTCCTTGCCCTGCAGCTGCCGCGCCTGCACCACATCCGTC
TCCAGCGTCTGGTACTCACGGTACAAGGCCGCCGCCTGATGCGGGTTTTCGCCGTAACGC
AGGTCCTGAACCTTGAGAAAAGTCTGCTGGTAGGTGGGCGGAAAACTGTCCGGACCCTCG
ATCTGCAGGGACAGGTAACGGTTGATGGCCGCATCGTAGCGCGCGGTCAGGGCAAACGCA
TCGCGGCTCAGCCGCTGGCGCGTGGCCTCCGTCACTTCTCCATTGTTGGCGTCCATTTCC
TCGATGACCACCTTGTAGTCGTCCGGATTGACCACAATGGCGACGTCTTTGTAATTCTTC
GCGGAGGAACGCACCATCGTCGGACCGCCGATATCGATATTCTCGATCGCGTCGGCCAGC
GTGCAATCGTCCCGTGCGATGGTCGCCTCGAACGGGTACAGGTTGATGACGACCAGATCA
ATGGGTTCGATGCCGTGGTCCTTCATCGCCTGCATGTGTTCGGGGTCGTCGCGGCGCCCC
AGGATGGCCCCGTGCACCTTCGGGTGCAGGGTTTTGATCCGGCCGCCCATCATTTCCGGG
AATCCCGTGTAATCGGAAATGGGAATGACCTGGATGCCGTTTTCTTCCAGCATCCGCGCC
GTACCGCCGGTGGAAAGAATCTGCACACCGCGTTCGCTCAACTGCTTGGCGAATTCGACG
ACATCCGTCTTGTCAGAGACGCTGATCAGCGCCCGTTTGATGGTTCGCATGGGTTGGGTC
AGACTCGGTATTTTTTCTTTGAGGGATTTTTCTGCACCAGCGCGTCCGGGGTCAGCATCT
GGATTCCCTTGAGCATCCAGACGGGAAACGTGCCGTACGATTCCATCATGCCCGGATCTT
CCTTGCGCGGGTCCAACTGACCGGATTCTTCTTCCACAAACTCGGGTTTGGGAAGGATCC
TCTCGGGCTTGGGCGGTGGTGTGTCGATGATGATTTTGCTGTCCTTGTTTTCTTCTGCCA
TAACAACCTCGTGACTCAATACCCGCCGTAGAGGCCTTGCGGAAGGCCTTCCGGCTTCAG
GGTGGAGAGTGATGGTACACTCTTTTTCCGCTTTTGAAAATCAAAAAAACGGTCCGGGCG
GGACCGCTCTCCTAACCTCCTGAAACCACACCGTATTCACTGCAAAAGCAGGCCGCGGGT
GAATTTCCAATCGATCTTCTCCTTCAGGTTCAGCCTGCCGAAATGGTGTTCCAGGTTGGC
GACCGCATCTTTCAGCAACTGCTCGAGGGAAGCCCGGTCCTCGTCGCTCCACGCCATCGA
AGTGCCCAAAAGCGTGTCCCGGAAGGCCGCCACCTTGTCCTCGTCCACGGTGTGCGGGTC
GTCGGCATGGATGTTGTGGACGAACACGGTTTGCAAAAACGTTTTCGCAGCCACCTCCGG
CAGGGGGTCGCACGCCAGATGACCAAACAGCGTGGACTGCGCCAGCGCTGTGGTGGTCAA
AACAATTATATTGATGTCGTCGACGGACGCGGGATGCGTGCACTGGTCCTTCAATTTTTC
GATGCGTTTTTCATCCAGATTGAATCCCTGCTTGGCCAGCCGCACGTAAAACCGGGTTTT
TATCAGGAAATCTTCCATGAGAGCGAGGTCTTCCAGCGCGCGCGGGTGAGCCCACTGGAC
GTTGGTTTCGGCGATCTCGTCGCCCTCCTGCACCAGCACGCCGATTTTCGGGAAGCGGTC
CACGATCGCGGCGAAGTGATCGACCAGGCCCGAAGGCAACACGTACTCCACCAGCCGTCC
GTTTTCCTTGAGCAGCTTCTCGCCTTCCCACTTGAGCCGCATAAGCGCCGCGTACCCCAC
CTGGAACAGCGACTGCATGTAGGTTTTGGTGAGCAGGGTCTCGCCCTTCTGGATGTCCCC
CCCCCGCACCGAGTTCGAGGCCGATGTTGATGTAGCCCAGAAGTTTGCGCATCGCCTCGT
GACGCTGGTGGATGTCGGCAAAGTCACGCCGGTCTGCCACCATCACTTTATGAAACAGCC
ACGCCAGTTCCCAACTGATGGCATGGAACCGTTCGGCTGATTTCACGATGGCCAGGCACT
GCCCAAAGAACGTTCCCGGATCGAGGTCCTCCAACGGAAACGCGGGAGCGAGGGTGTGGC
GGATGTCCTCGGTGCGGAAATCGTCGGCGGAGGGCAGTGATTCCTTGAGCGTCTGCGCGT
CGAGCAGGCTGTACACCTGGAAGGCTTCCTCGAACGAAAGCACCCCCCGCTCCTCATTGC
GCGACAGGTACCAGCGGTAGGACGTCTCCACCGTCGGTGTCACGCCGTACCAGATGACGC
CCTCCATAAGCGAATGCAACAGTTTCTGGTTTTCGCTATACAACATTTTGAAAATACGGG
TGAGGGGTTTTTCCGCCTCGGCGTCCTTGAAGTAAATGTCATAAACCCCGTCCGGCGAGT
AATGCGGCAGGTTCTCCACATTCTCATACTGGTCCGTCATCTCGTCGCGCTTGTACACCT
TGATGAGGGACTGAAGAACCATGACCTTCTGGTCGAAGTCCTCGGTATAAAGCCAGTGCA
GGATTTGCTGGTCGTTGGCGTCGGCGACCAGTGCCAGCCATTCCACGGCCCGTTTGGGAG
AAAATTTATCCGCCTGCCACCACTCCATGTCAAACATGAACTGGAGTTGCTTCTGCGAAC
AGATGGCTATGAGCGGCAGGGCGTCTTCCTGCCCGATCTCCTTCACCGTCTGGTACAGCT
CCTCGTCCGGCAGGGCGCGCACCACGGACATCGCCTGTTTCGACAGCAGGATGAGTGCCT
GTTGTTGCACGCCGTGCAGTTGCAGGACACAGCGGGCCTGGTCCGCTACCGATAATTTGT
TGAGCAATTCCTCAACCTTTTGAGGCTGGGTTTTAATCCATTCAACGGGAAATGGCAGTT
TGGGTGCGGGAGTCTGGGACACGGGATACTTTTCGGATGAGATCGTGGTTACTTGACTTA
TTCAAGAGACAGCGCCGAAGGATTGCTTTCATCCGAACCGGTGCCGCCTTCTGATTCAAA
ATCGGATCGTGATGGAAAATATTGTAGCACGAACACGCGAGCAATCCGGCCTGGCAATGG
GGTAATTCAGTCTTTCAGCATGGCGAGGGTGATCATGCGTCCGGTTTGCCCTTCCCTGCG
GTAGGAGAACCAGCGGTCAGGATGGCAGGCGGTGCAATCGCCGTGGAGATGAATGTGATC
TGGAAGGATACCCGCCCGTTCGGCTTCCATGCGGTTGGCCATCCATAAATTTAGCATGTA
CTTGCCCGGCTTGCCCGGTGTGCTGAAGGCCTGCCAGCCCCCATCCCGGTTTTTGAACGG
GGTGATGCAATCCTCGTCCACCTCGTAACAGCAGGGGCCGATGGACGGCCCGAGCCCCAT
CACCACCTGCTCCGGACGGCTTCCGTAGATCACTTTCATGGCATCGAGCGTTCGAGTGAG
GATTCCCTGCTGGGTGCCGCGCCGCCCGGCATGCACCACGCCCACGGCATGCGCCTTTTC
GTCGTAGAGGATAATGGGAACGCAATCCGCAGTCATCACTCCGACAGGCGTGTTTTCCAT
ATGGGTCACCAGCGCGTCCGCTTCCTGGCCGCCCACCTGCGCCGGGGTCATCGATTCGCG
GTCGATCACCACAACACGGTCGCTGTGAACCTGCTTTGCGAGGAACAGGCGATCGTGTTC
GATACCCAGTGATTGTAAAAACCATCGGCGGTGCTCCACCGACGCGCTTTCCATTTTGTC
TCTTCCCAGATGCAACGGTTCGACGGTTCCATCCTCATGAACCACGCAACGCGGGCTGAC
CCCGTGAACAAGCCGCGAGCACATGTCCAAACCGGGAATGGGGTGAATGGGGATACGAAC
ACTCATAAATTTTTTTCAGTTTTTTTCGGTTCTGGTTCAACATGCAAAATGTTCATTGCT
CAAAACTTTTTTTTGATGCAAAAAAAGCAGTCCTCTATTCTAAGGCCATTTTATGCATGT
TTCCGACATGCATGCTATAAAACAAATGGAGCACACACGCTGTGGAACATGCAGACAAAA
CCATGAACACGTCACCCATCAAACCACAACTGCCTCATTTTTTGACAATATTTTCTTGAC
AAAGTAAGTGTATGGAATAAAATACCTTAAAATATTTGGGCGCTGAGACATACCAGATAT
TTTTAAACGAAAGGAGTTCTTGATGGCAACCAAGAAGAAATCCAAAGCAAAAACCAAGAC
CAAGACCAAGGCTAAGGCGAAAACCAAAGCCAAGGCGAAAACGAAAAAGAAAGTAACAAA
GAAAAAAGCAACAAAGAAAAAGCCACGAAGAAAAAGGCTACCAAGAAAAAAGCTACTAAG
AAAAAAGCGACCAAGAAGAAGGCAACCAAAAAGAAAGCGACCAAGAGAAAAGCTACGAAA
CGGAAGAAGAGCTGAGGTTGCTCCCGCTTACTTGGTATTGATTTGGGATTGTTTCTCTTT
TACAAGTTCGAAGGTTGTATTCAGGGAAATCTCAAAGCAGTTATTTGCAACTGGTATCGT
TTCAGCGCCCAAAATTTTCCTCTCCTTCTGATTCATCATTCCTTTTTGCGCGTTTTCCCT
GCCCTTAGCGCTCCAGTAACTCCTTATATTCGTTGATTTAGGCAGAAAGCTCCAGAAACA
CCCCCTTGAGATACGCTCCTTCCCGGAAGGTCACCGGGTGATCCGGTGCATGTCCCGTTT
TGATCTGGCTTCTGGCGGTTCGGCCCGCGGATTTCAGTCCCTGCTCGACTGCCCGGTAAA
ACTCATCCGCTTCCACCGGAGCGGAACACGACGCCGCGAACAGAATCCCGTATTTTGAGG
TCACCCGGGCCCCCAGTTGCACCAGCCGCTGATAAGCGCGAAGCGCATTCGGCTTGTCCT
TTTTGCTTTTGGCGAACGCCGGTGGATCCAGGATCACCAGGTCGAATGTTTTGCCTTCCG
TATGCAGGCGTTCCAGCACTTCAAATGCATCTCCCTGAATTTGTGAGAACCGCCCCGAAC
TCGCTACCTCTTTACCGAAATTCAACACCGCATTGGCACGCGCGCCGTCGAGCGCGGGTC
GGCTGATTTCTAGTTCCGTAACCGATTCGCATTCTCCTGCCAGCGCGTAAACGGAAAATC
CTCCGCTGTAACTGAACACGTTGAGCACCGTTTTGCCGGAGGCACGCTGGCGCACTTCCT
GCCGGTTGTCACGTTGATCGAGAAAGAACCCCGTCTTTTGTCCCGCCAACACATCGGCTG
TGAAACGCAATCCGTTTTCCAGAAACTCGACCGGACCCGCAAGCGGCGCGCCGGCCAGCA
CCTGCCCGTCCCGGTATCCGCCTGCATCGACTTTCTGTACGTGGCGGCTCAAACGTAGAA
CCAATCGCTGTGCGCCGAACTCTTCCGTCAACAACGCCATCAGAATCGGCAAATGCGGCA
ACCATGCGGAGGTGTACACTTTCACGATCTGGGTTTCCGCGTAGCGGTCCACCACCAGCC
CCGGCAGGGCGTCGTTCTCTCCGTTGACGAGGCGGTATCCCGTCGTGGCCCCGCCTTCCA
GTCCTTCGCGTAAAACCGCCGCGGAATGCAACCGCTCCATGAAAAAGTCGCGGTCGATGA
TCACCGGTTTGCGGGTTTGCAGGATACGCAGACGGATGTCGGAGTAAGGATCAAACAAAC
CGATGGCGAGGAACTTGTTAGCGGAATCGTACACCACGCCCAGGTCGCCTGCGGCACCCG
ACACCTTGCGGTCTTTCATCTGGTAGAACCGCACCCACGGATCGCCGCTCAATATGCGCT
TCTGCACTGTTTTCGAGACCTTGATTTTGATTTTTCCGGAACGCACGGAAAACGCTTTCC
TTTCGTAAGACAAAAAAATACCCTGCAATTCACGCAGGGTGAATGGTTTCAATTATACAG
GTTGGGAGAGGGATTGCCGAAACGTGATGCGAGCGCGGGAACCGATCAGGAGTTGGCTTT
CTTTTGCGTTTCGGACCTGACCTGCAGGAAGGGTTTGCCCTGCAGAACCGCGTCGTAATG
CCGCACCCGGGAGGTGAATTCATCCATCGCCTGCGAGGGGATTCGGCGCACGTGGGTTTT
GTGGTGCCTGAACTCGAACGGGTTGTGAATGCGGCCGCCCTTGCCCAAGCGGCGCACCTC
GTAGTGCAGATGCGGCGCGAAACTGCGTCCGGTGTTGCCGGAAGTGCCGATCTGCTGGCC
GCGTTTCACGTATTCTCCCCGCCGCACCATAACCCGGTCGAGGTGCAGGTAGAGTGTGCG
TACCCCTTCGCGCGGATGCACGATCTCGATGCAATACCCGTTGTGACTGCGGTTCCAGTT
GGTGCGGGTGACGCGTCCGTGGAAACTGGCGTAAACCGGCGTGCCCACTTCGGCCTTGAA
GTCGGTACCGTGATGTCCGTCCACCTTGCCCCTGCGATAGTCGCCGGGCAGTGAGGTGAT
GGCTTCATATTCCCGGATGGGAGCGCTGTGGTTGCGCAGACGGGGAAACAGTTCGCGTCC
CGATTCATCGAAATAACTGCCGTATTTCATGTTGGGTGCGCGGTAGTAGTTGGCCTCGAT
CACCTGTTTCAGAAAATGACTGTCGTACACCAGCTTCAGGATGCGAAAGCGTTCCTCGCT
TTCAATTTCCTCGTAGATGAGGGACAGGCGATCGCCCTTGCGCACCGATTGACTGACATC
GAGGTACCACGACAAAATGCGCGCGGCATAGGCGGACAGGCGTTTGCAGTCGTCGGCAGG
CAGGCGCGCACACAACGAATGCGTGAGCGACAGCTTCACCTCCAGGTCGAGCGTGTACAG
TCGGCTTTGTTCCAGCGCGGAAGGGTCGTACGCCGTCTTCTTTACCTCCGGCAGAACGGA
CGATTCCAGCTCAGCCATGAAAGCTTCCGCATTACCGGCGATCCAGCCGCCTTCATTCGG
CAAGTCCTGGGTTTTCTCCTCCACCCAGTCCACCGCAGGGCCCAGCGGCGTGGCATCCAC
CATCTCCTGCACCGGTTTCTGTGGAACGAGGCCAAGGAGATCCCGAACCAGATCGGTGTC
TTTATTGAAAAAAAAGAACGTGCCGACACCCATCAGCGTGTACAACACCACCCAGAACGG
ACTCGGACCTTTTTTCTTCTGTGGCCAGTCCTGGTCTCTTAATAACGAAGATTCCTGCGT
TGGTTCCAAATCCATTTCAGCCACTCAAAAGTCCGGCCCGGAGACCCAAAGGGAAAATCC
GGCAATAAGGAGGACAGGCGGGAAAGTGCTTGATTTCACGTTCCCTCCTCCTCTAAAAAC
CTGTATATTATCGCAGATAGCCCCCATTCAGACAATAGCGAAAAATCGAATAAAGTTAAT
TTTTTCAATAAAATAGGCCATGCCCTTCGAACCCGACCTCATCGTGCTGGACGCCCCGGC
GGCGGACCACCCTTTCACCCAAAGGGTGCTGGAGGCCCTTCCCGGCGTACCCGTGCGGCG
TGACCACACACCGGCAAGTGCGGTCGAAACCCTGCGCGAGGAAGCGGTCGATGTGTTCGG
AGCGGCCAAGCGGCAGCTCGTCCTCACCACCTTCAGGGGATCGTTTCTCAAAAAGTGCCC
GGGGCTGAGTCCCGGCATGGTGTGCTGCAACTACTACGTCGTCAACCTGATCAAAAACTG
CGTGTACGATTGTTCATACTGCTTCCTGCAGGATTTCCTGGAAAACAATCCCCTGCTCAC
CGCCTTCGTCAATATCGACGACCTGCTGGTTGAACTGGAAGAGGAGTTTCGCGAACACCC
GGACCGGTCGTTCCGTGTCGGCACCGGCGAGGTCACCGACAGCCTGGCGCTCGACGACCT
TCTTCCTTACACCGACTACCTGGTGCCGTTTTTCAACCGGCAGAACAACGCGGTGCTGGA
ACTCAAAACCAAGTCCGACTGCGTGGACAACCTGCTCAAACAAAGCGACCCCACCAACGT
CATCGTGTCGTGGTCGCTGAACCCGGATGAAATCGTCGAGCAGGAAGAAGTTGGCACGCC
GTCACTGCCCAAACGGCTGGACGCGGCGCGGCGTTGCGCGGAACACGGTTTCAAGGTGGG
GATCCATCTCGATCCGGTAATCCTGTTCGACGGTTGGGAGAAAGGGTACGGGCGGTTGAT
CGAACAGGTTTTCGACACCCTGCCTGCTCACCAGTTGGAATGGATCAGCCTGGGTAGTTT
CCGCTACCGTCCGAACCTGAAACGCATGATGCAGGAGCGGCATCCCCATACCCGCCTGCT
CACGCAGGAGCACGTCGCCGGGTCGGACGGCAAGTTCCGTTACCTGCGGCCCCTGCGCAA
TCACGCTTACGACACCCTGCGCACCACCATCAAGCGGCGCGCGCCGGAAGTGGACGTCTA
TCTGTGCATGGAGACGAAGGAAGTGTGGGAAGGCGTTACCGGGCATTTGCCCCGCGCGGA
CGAAACCCTCGACCGCTTTTTCGATTTTTAAAAAGAAATCAGATTGAGGTGGGGACGCGC
CGGATCACAGCCGCATGGGCATGACGATGGAAAGGTAGTCCTTGTCGTCGTTGATGGTCA
GCAGGCAGGAGTGGTTTTCATCTTTCAGGTTCATCACCACCTCCGGTTCCTCCACCACCG
CCAGCACATCCAGGATGTAGCGCGCGTTGAGGCCAATGGAAACCGGTTCGCCGTCGTAAT
TGATCTCCAGTTCCTCGGTGGCGTTGCCGATCTCGGTTCCTTCCGAAACCAGCGTCATCA
GCCCGGGGGTGATGTCGAACCGCACCATCTTCGATTTTTCATCCGCCAGAAGGGCCACGC
GCTTGAGCGCATGCACCAGCGATTCGGTGTTGACCGTCACCTTGAGTTTGTTGTCGCCGG
GGATCACCTGCCGATAGTTGGGAAACTTGCCGTCGATCTTGCGCGACACGATGACCTGCT
GTTCCTGGATGAACGCGAGCTGGTTGTCCTTCACGGAAAACGAGCAGGTGGCGTCGTCGC
TTTCCATCAGCTTCAACAATTCCGTCAGCAATTTCTTCGGTAAAAGGTAACCGGACTTGT
CCACCTTGTCGGCGTTGGCCTTGAGCAGGGGCCGCTTGATGAACGTCATGCGATGGCCGT
CGGTGCCAACCAGGTTGACGTGGTCGTCTTCCTTTTCCAGGAGCAAACCGTTCAGGGCCT
GCCGGGTTTCGTCCGGTGAGATCGAGAAATAGGTTTTGCGGATCATTTCCCGCAGTTGCG
GTCCGCTGAATTCCATGAGCGGCTCTTCGCTGTATTCCGGAAGCTTCGGGTAATCCGCGG
CCGCCAGGCCGGGCAGGCGGAACTTCGACTTGCCGCAGGTGATCGTCACCCAGTCATTGT
CCTCCTTTTTCAGCGTCACCTCCAGGTCCGGAAGCTCCTTCAATATATCGAACAGCTTGC
GCGCGTTGACGGTGACCGAGCCCTGTGTGACCACGTTGGCCGGGCAGAACCGCTTCATGC
CGATTTCGAGGTCGGTCGCCTGCAGGTATACGCCTTTTTTTTCAGTGGAGATCAGCGTGT
GGGACAGGATGGGCATGGCGCCTTTGCTTTCAACGATGCCCTGAACCTTGTGCACCCCGT
TGAGAAAGGCATCGCGTCCGATTTTGATTTCCATCCGGCCTCCGGGAGTGAGTGGTGCGT
CTAAAAAAGGAGAGAATCCTCAAGAGTTTGTTAATTATCACACTTCCATGAAAGCTGTCA
AAAATTTCATCTCCCGTCCGGCCCGCCCCCTGCTGAAACCAGGAAAACACAAAGGTGGAA
CCCTGCTTTGCAGCCGGGTGTGGAAAACGGTTGAATTGTTTGTAAAGTGCTGTCTTGACT
GGATTTTTAAAAGCATGCTAATTTGATACCAACCTCACAAAAGGAGTTGGCAATGATCGT
AGTGCTCAAGGCGGACACCTCCCCTGAGGAGGTCCAGGCCGTGAAGGATAAAATCAAGGA
AAACGGATTCACTCCCCACGAGATCCAGGGAGTGGAACGCAAAGTCATCGGAGCGGTCGG
TGACGAACATTTCAAGGATCACCTCATGGAAGTGCTCGACTCCATGCCGGGTGTCGAGGA
CGTGATTCCCATCCTCAAACCGTACAAGCTGGCCGGACGCGAAATCAAAAACGCGAATTC
GGTGATCGAGTGCGACGGGTTCGCCATCGGCGGCGACCGCCTGGCGCTGATTGCCGGTCC
CTGCTCGGTGGAAAGCCATGACCAGATGATGGCCACCGCCAGTTCCGTGAAACACGCCGG
AGCCAACATGCTGAGAGGCGGCGCTTTCAAACCGCGCACGTCTCCGTACAGCTTCCAGGG
TCTGGAGGAAGAAGGCCTCAAACTCCTGAAAGAGGCGAAGGAATCAACGGGCCTGCCCAT
CGTCACCGAAGTCATGAATCCCGGCGACGTGGAACTGGTCGCGCGGTACGCCGACGTGCT
GCAGGTGGGCGCCCGCAACGTGCAGAACTTCTCTCTGCTCAAGGAACTGGGCAAGGTGAG
CAAACCCGTGCTCCTGAAACGCGGCATGATGACCACCATCAAGGAATTCCTCATGTCGGC
GGAATACATTCTGTCCGAGGGCAACAAGGACGTCATCCTCTGCGAGCGCGGCATCCGCAC
CTTCGAAACCGCCACCCGCAACACGCTGGACATCGCCTGCGTGCCGGTGCTCAAACGCGA
AACCCACCTTCCGGTCGTGATCGATCCCAGCCACGCCACCGGTCACTGGGACCTGGTGGA
GCCGATGGCACGGGCCGCCGTGGCCGCCGGAGCGGACGGGTTGATGATCGAGGTGCATCC
GGATCCGGTCAATGCCTTTTCCGACGGACCGCAGTCGCTCAAGCCTTCAAAGTTCGTCAG
GCTGGTGGAAAACATCCGCCCGTTTGTGCAACTCATGGGCCGGACCCTGTAGCCTCGACA
TAACCTACTGATTTTTCAGGCAATTCTGAGGCGCTCCGCTTGAAACACACGGGGGTTTGG
TTTATTCTGCTGGGTGATACAATCCATTTTATTTGAACCTTGTGCGGTCCTGCCGTCGCT
TTTCGAGCCCGGCAGTCAGGTGGCGAGTCCAGATGCTTGAACTGTATCAGACCAACCGAA
AGCAAGCTCAGGAATACAGGGAGAGTCTCGTCTCCCAGCTGAACCAGCTCACCGACCCGC
AGGACCTGCCTTCCATCCAGGACAACAACCCCCAACCGTTTTACCTGGAATTCAAAAAGA
AGCTCGCCCTGTTTGTGCAAAATGAGACCGACCTGTTGCAGGAGGAACTCCAGCAGTCCG
AGAACAGCCATCTGCTGCTGCTGAAACGCACGGCACTGGTCGATGCGGTGGTGCAGACGG
GTTTTGCCCGCGCGGTGTGGATGTGCAACCGCGGCAGAACCGAACCGTGGGGGAGTCATG
ATTTCCCGGTGGCGGTGATCGCCCGCGGCGGGTACGGCCGCGAGGAGATGTACTTCCACT
CCGACGTGGACATGCAGATCGTGGTCCGCACCGGGGCGACAGAAGAAGAAAAGGAACGGG
GTTACCAGCTGATCAATTTCTTCGATTACCTGCTGGTATACCAGGACATCTTTCCCACCG
CCGCCAGCACGGGCCATTCAGAAATCGATACCGAAAGCCTGGACCTGAAGGAAAACGAGG
TCGCGTCGTTCCACTCCCTGCTCGAGCACCGCATGGTGGCAGGCAATCCGCTGGTGTACC
GCGAGTTCACCAGCTCCATAAAAACCGCGAGCCTCATTCACAAGGACAAAATCATCCGGC
ACTGCCTCCAGTACAAACATTATTTTGAAGTGCCGAATACGGTGTTCCGCCAGGAACCGA
ACCTGAAAGAAGAACTGCGGCGCCTGTACTGGGCGCTCAGTCTGGTGCGCATCCAGGAGG
GGTATCACGAAATCAACCAGTTTGAACTGCTTGTGGAGCTGTACAACACCGGAAAGCTGA
GCACGACGGCTTTCAAGAACATGAAAAAAGCGCTCAATTTCGTCTCGCGCATGCGCTTGT
TCCTGCATTGCCACCAGAAAGGATCGCACCGAGACGTACTCAGCTACGAGGTGCGGGAAG
TGATCGCGGAGTCGATGGGCTACGCTGGAAAGGTTCGGGAATTTTTCCAGGAATACTTTT
TCAACGCGGTCCTGCCGATGAAGCGTTTCAGCCGAAACCTGTTCTGGGACGGCATCACGC
CCTCAACGGAAAAAGCACGGCGGCTGTCGCCGGATTTCGCACTCAACTCGGAATCGCAGA
TCGTACTCCAGGAAGGCAGGGAAGACGTGACGTGGGATTCGCCCCTGCCCATCCTCGAGT
TGTTCGTGTGGGTGTCGCGAAAGAATTACTTCCTTTCGTACCCGGTCGTTCGCGCTATCG
AACGCCATGCCGATCAGATGCTGCCGATGTTCCAGAGCGGCGCGGATCAGGTACAGATTC
AGCAATTGTTCCACGCCATCCTGCGCGGCAAACACTTCGCCCGGGCCCTACGCTACCTGC
ACGAATTCCGCCTGCTGGAAAGCTTTTTCATTCCGGAGTTCAAAAACCTGAGCGGCCTGC
TGCAAGACATTTACGTGCACCTGTTCCCGACGGACATCCATGTACTGGCCGCGCTCGACG
CGCTCAACCGGCTCGACATCGATCCGGAAGCCGATCCTTTTCTCACCGGCCTGTACCATT
CGCTCAAGGACAAATCCACCATGCGCCTGTCGGTGCTGTTGCACGACATCGGCAAGGGAC
TTAAAACGGAGGGAGAAAACGAGGAACTGGTGGGTTCGCGCGCGGTGCCGCGCATCCTGG
AAAACCTGGGCTTCGGCAAAAACCAGAAGATGATCCGCGACATCGCGTTCCTCGTCGAGA
AACACCTCATGATGCGGGACCTCATGATGCTCGATCCGGATGACGACACAACGTACGAGA
TGATTTGGGACCTGGTGGAGAAAAACGTCGAGCGGCTCAAGATGCTGATCCTCCTCACCT
ACGCCGACCGCGCGGGTACCAAGATGAAGATGACCCAGACACAAATCGACCAGCTCAAGT
ATTTCTACCAGTTCACGCTACAGTTCAAGAAACGCGAGAGTGTGCCGATTCCCGTAAAGC
AGGAATTTCTGAAAATGATCCGACTGCCTCGCGATCTTCAATCGCAGTTGCAGATCTACG
ACCAGTTCAAAAAATCGCGTGATGGCTTCGCTACGGAGTTGTTTTACAAACCGGAACATC
CGGCAGAACTGGTGGTGTGCACACGGGACCAGCAGGGCCTGCTGTACAAAATCGCGGCGG
TGCTGGCGTTCAATCATCTCAGTATCATTGAGGCCAACGTCCACACGCTGGACGACAACG
TGTTCGACATCTTCAAAGTGGTCAGCGCCACGGGCGACCCGGTCGATTTCTCTAATTTCT
TTTTCATCCAGAAGCAGGTGATCGACGACCTCCGGCGTGTGTTCGTCGGCAACCTGGACA
TCGCCTCGCTTTACCGCGGCCGTGCCCTGAATTCCAGCCACCAGGTGAGCAAGTACAACG
ACATCAAGCTGAAGGTGTCCATCATAGGACGCACGGTCAAGGTCGAGACGCACGATATCC
TGGGCACGATGATGATGGAAACCAGGGTCTTTTCCGACCTGAACATGAAAATCGACCGGG
CGGTGATCCACACCACGCTGGAAAACGCGTCCAACGTTTTTTACGTGCGGCCGGAAGACG
TGCGCAAGATCATCCAGGAAGAGGACAAGTTCAAAACCCAACTCAAAAACGCCCTTTTGC
CGTTGATCAAGATCAAGCCGATCTTCCCCAACGAGCCGGCGGAAGTGGCCTGACTGACAG
CGAGACGCCTATGACACGCGGTTACCTTTTTATCCCGATGACATTCCTGATACTGTGGCT
GGCAGCCGCGGTTCCCGGTGCGGTGGCCGCACCCCAAAGCCCGGAACTTCAAGAAGCCCT
GACTCTCGATCGTGATGAGTTTGTTGCGGAATCCATCGCCGCGTGGCAGAAGTACATTGA
AACCAGTCCCCCGAAAAATATGCACATTTATGCCGGAGTGAAAATGTGCATTGCTTACGC
AAAAACCGGGCGTTTCCTGGAGGCCATGAAAGCGGCACAGGCCCTGGCTGACAAGTATCC
TAACCACTACGATGTTCAGTTCAACCTCGCCAACATGATGAGTGCCGTCCAACGGTTCGA
CCAGGCCGTGGCCGCGTTTCACAAAGTAGTCGAAATGCGCCCGCAGGAAGGATTGGGGCA
CGTGGGCCTCGGGCTTGCCCTGTTCGGCAATGGTAAGACCGATGAGGCTGTGAAGAGGCT
GCGCCAGGCCCGCGCTCTCTTCAAGGAACAGAAAAACATTTCCTGGTACCAGAACGTGCG
CATCATGATCGGCCAGATGAAAAGTTTCGCCCCCTACCCTCCGGATTTCTCCAACCTGTG
GCTCACCAACAACATACGCACCATCCGCGACACGTACGAAACCGGGGTATTCCGCCAGTA
CGAGGAAACCCTGAACCTGTAAGGGGCGGCCACCCCCCTCGATTCTTCGTAATATCCAAA
AATTCAAATATTTATTTAAAATTTAAGGCGAATCCCCCGCATGGCGGGCCTCATCTAAAT
ATAAGAACCCTGTTTCTCAGGAGGTCTGCCATGAAGCCCAAAATGCTGATGTGTGCGCCA
GACCATTTTGGCGTCCGTTACGTGATCAATCCGTGGATGGAAGACCAGATCGACCACATC
GACACCGACCGCGCCCGCGCCCAGTGGGAGACCTTTTACCATGCGTTGAACGAAAAGGCG
GAGGTGCACCTCATCGAGCCGAGGCGCGAATCTCCAGACATGGTGTTCACCGCCAACGCG
GGGCTTCTGGTGGACGGGGTATTCGTGCTGAGCCGTTTCCGTCACAAGGAACGTCAGGGG
GAAGAACCGCATTACCTGGAATGGTTCCGCCAGAATGACAGAGAGATCGTGAAGCTGGCG
GATGGTATCGCGTTCGAAGGCGAAGGCGACGCCCTCCCACAACCGGGGCAGGACTGGATC
TGGGCCGGATGGGGCTTCCGCACAGACCTTGCTTCGCACCGCTTCATCGAACAGAAACTG
GGCCGGCCGGTGGTATCGTTGAACCTCGTCGATCCCCGCTTTTACCACCTCGACACCTGC
TTCTGTTCTCTGCCCGACGACCGCGCGATGTATTTTCCGGAAGCATTCGACGCCGACAGT
CTGCGGCAGATCGAGGCACGCATCGCTCCGGAAAACCGCATCGTCGTCTCGCAGGAGGAT
GCCGAACACTTTGCCTGCAACGCCGCCCGCGTACACAAGACCCTTTTCATGAATCACGCC
ACACCCACCTTGCGGGAGCGGCTGGAGTCGCTGGGCTTTGCCGTCGTCATCTGCCCGGTG
GACGAGTTCATGAAAGCGGGCGGTGCAAACAAATGCCTGACCCTGGTGCTGGATGCAGGC
GACCCCGCCGAGGTCCTTCCCCAAAGGCCGGAACAGGCGGAATCCTCCCGCTGAAAACCG
GCACAATCGGGGGTATTCCTGCAGGCCGGGATCGTGTAGAATAATGCCTTTTCGACGCAC
CCCTGAAAGCCCGTATGGACATCTCCTTGCCGCAAAAAGATTTTCTGGTGCTCACGGATT
TCACCCGCGAGCAGTTGACCGCCCTGCTGGATCTCGCGGACGACATGAAGCACCAGCCGG
AGGCCTACCGCAATGCGCTTGCCGGAAAATCACTGGGCATGATTTTCCACAAGCAATCGA
CCCGCACCCGCATTTCGTTCGAGGTTGGCATGTTCCAGCTGGGCGGGCAGGCGCTCTTTT
TCAGTCCCGGCGATATGCAGTTATCGCGCGGCGAATCCATCAGCGACACCGCAAAAGTGC
TGTCTCGTTATCTCGATGCGGTGATGATCCGCACCTTCGCATACGACGACATTGTAGAAC
TTGCGAAGCACGCGACCATCCCCATCATCAACGGGCTCACCGATTTCAATCATCCCTGCC
AGGCGCTGGCCGATATGATGACCATCCGCGCACACTTCGGCAAACTGGAGGGGTTGAAGC
TCGCCTACATCGGCGACGGCAACAACATGGCGGTGTCTCTACTGTTCGCCTGCATCCGCA
TGGGCATGCATATTTCCATCGCCAGCCCGCCAAATTACACCATCACCCCCAAAGCCATGG
AATGGATTCTCGACGACGCGGAACGGGATGAGCTCGACATCTGCCTGACGGACAACATCG
AAGAAGCCGCCAAAAACGCGGACGTGGTGTACACGGACGTGTGGGCCAGCATGGGGCAGG
AAGAGGAACGCACAAAACGCCTGCACGATCTCGCTGATTACACGGTGGACGACATGGTGA
TGTCCTTCGCCAACCCGAACGCCGTGTTCATGCACTGCCTGCCCGCGCACAGGGGAGAGG
AGGTCGGCGCTTCAGTGATCGACGGCCCCGCCTCGATCGTCTTCGACCAGGCGGAAAATC
GTCTGCACCTGCAGAAAGCCATCCTGTATGGACTGGTGAAATGACCCCAGCCAGAGGCCC
GTTTCGGTCCCGGTGGTGGTTTTAATATCAAAAGAATTGGGTTAGAATCGGTTTCTCAAC
CCGTTATGAAGAAAACAGGCCGGAATACCCGCATACCTGCGTGCAACCCGGCCGTCATGA
AAGTCGACTTATGAGTCTTGTGGATTCCAGCAATCTGGTGTGGATGGACCTGGAAATGAC
CGGGTTGGATCCGGACAAGGAAGAAATCATTGAAATCGCCACCATCGTCACTGACAGCCA
GCTCAATATCCTGGCGGAGGGACCCTGCCTTGTGATCCATCAGGACGACGCCATTCTGGA
ACGGATGGATGATTGGAACCAGAAAACCCATTCCGCTTCCGGCCTCATTCAGAAAGTGAA
GGAATCGACCCTGACCGTGGAAGAAGCCGAACAGCGGACGCTGGACTTCATCAAGCAGTA
TGTTCCATACAAAACCTCACCACTCTGCGGCAACTCCATCCAGCAGGACCGGCGCTTTCT
CGACCGCTACATGAAAAACCTCACGGACTACCTGCACTACCGCAACATCGACGTGACGTC
CATCAAGGAAGTGATCCGCCGCTGGTATCCGAACGGCACACGCCTGCCAAAAAAAAGCGA
CGCGCATATGGCACTCACCGATGTTCGGGAGTCCATTGAAGAACTTATTTTTTACCGCAA
CAATTTTTTTGTCGACGTGTCGAACTACATGTCCGAGGAAGGAAATCTGTAACTGCCATG
AAACTGAACAAGGCCGCCGTGGCCACCATTTTGTTCCTGGGAATTTTTGGAGGTATGACC
TTCATGATGATCTGGTCGGGAAGCAAGTACCAGTGCGAGGTGTGCATCTCGTACAACGGC
TACGACATCTGCCAGCAGGTGGAAGGCATGGACTACGAAACCACCGTGCAGACGGGCATC
AGCACCGCGTGCGCCGGGGCCGCCAGCGGCCGGACCGAATCGATGGAATGCGGCATGACG
CCCCCCACCAAAGTCACCTGCAAGGAACTGTGAAGGCCGGGGGCCGCAAGCGGCCCCCGT
CCGGTCAACCACAGATCATGTGATACACTTCTTCGTACTTTTCCTTGACCTGCCCCAGGT
CGAAACGGAAGCGGTCCTTGTCCATCTTCTCGTTCGTATCCCAGTGCCACAGGCGGCATC
CGTCGGGGCTGATCTCGTCGCCCAGCAAAATTTCTCCCTTGTGGCGCCCAAACTCCAGTT
TGAAATCCACAAGGCGGATCTTGCGCTCCTTGAAGTAATCCCACAACAGCTGGTTGATCT
TCAGACCCTTTTCGCAGAGCATCTCGATCTCATCATCCGTCGCCAGTCCGAATTCGCGGA
TGTGGTACTCGTTGATCATCGGATCGCCCAGATCGTCGTTCTTGTAATAGAACTCGAGAA
TGGGATTCTTCAGCGTTTCGCCTTCCGGCCGGCCCATGCGCTTGGCCAGACTGCCCGCCA
CCACGTTGCGCAGAACGACTTCGACCAGGATAATATCCAGCTTCTTCACCAGCATCTCTC
GGTCGTTCAACTCTTTCACCATGTGGGTTTTGATGCCCTTGCCTTCGAGAAACTTGAAGA
TCGCCGCCGACACGTGGTTGTTGACAATCCCCTTGTCCACGATCTCGCCTTTCTTGATAC
CGTTGAACGCGGACGCATCGTCCTTGAAATACTGGATCAACAGATCCGGGTCTTCGGTGG
TGTGAATGTTTTTAGACTTGCCTTCGTATATTTTTTCCAATCGTTTCATGTTCTCATCCT
ATTTATTGAACACCCTCTCAAAAATGCGGTCCACATTCCGCAAATGCTTCTTCAGGTCGA
ACGCCTGATCGATTTCATCGGTGCTCAACTTTTCCTTTATGTCCTTATCCTGCTTCAACA
GAGAGACGAAATCGCCCCCCTGCTCCCACACCTGCATGGCGTTGCGTTGCACCATGCGGT
ACGCCTCGTCCCGCGTCACGCCCTTGCGCGTGAGCGCGAGCAAAACGTGTTCGGAAAAAA
CCAGTCCTTTCGTCAATTCCAGGTTGCGCATCATGTTGTCCGGATACACCACCAACTGCT
CGATCAGGCGGATCATCTTGTTCAGCATGTAGTGAACGAGGATGGTGCTGTCCGGCCCGA
TGATGCGCTCCACCGACGAGTGGCTGATATCGCGTTCGTGCCACAGCGGCATGTTCTCCA
TCGCCGCCAGGGCGTTGGCCCGCACCACGCGCGCCAGCCCGCAAATCTGTTCGGAGACCA
CGGGGTTGCGCTTGTGCGGCATCGCCGAGGACCCCTTCTGCCCCTTTGAAAAATATTCTT
CCGCTTCCAGCACTTCGGTTTTCTGCAAATGCCGGATTTCAGTGGCAATCTTCTCCAGCG
TGGTGGCGACGATCGCCAGTGTGGTGAAAAACTGCGCGTGCCGGTCACGCTGGATGACCT
GGCTTGAGATGCGCGCCGGCTTCAATTCCAGCTGGTCGCAGACGTATTCCTCCACATCCA
CGTCGATCCCCGCGAACACGCCGACCGCACCGGAGATCTGCCCAACGGCGATTTGGTCCC
GTGCCTGCTCCAGACGTTCCCGGTTGCGGTTGACCTCTTCGTACCAGTTCGCCAGTTTCA
GCCCGAATGACGTCGGTTCCGCATGAATGCCGTGCGTGCGCCCGATGACCGGCGTGTGCT
TGTGCTCCAGCGCGCGTTGCTTCAATACCTCGGCAAAGCGCTCGAGCTCACGCAGGATTA
GGGTGGAAGCGTCCTTCAACTGCACCGCCAGCGCCGTGTCGAGAACGTCGGACGACGTCA
TGCCCACATGCATGAATCGCGCTTCCGGCCCCACGTATTCCGCAACCGACGTCAAAAATG
CAATGACGTCGTGCTTCACTTCCTTTTCGATTTCGTCGATGCGGGAAACGTCGAACCCGG
CTTTCTGCTTGATCGTGTCCACCGCCTCCTGCGGAATTTGTTTGAGATCGGCGAGCGCTT
CGCAGGCATGGATTTCAATGGCGAGCCAGATGCGAAAACGATTTTCCGGCTTCCAGATGA
AAGCCATTTCGGGCAGTGTATAACGTTCGATCAAAACGGAATCCTTCATGCGATATATTA
ATAATTTTTAATCAAAAGGCAGTTGAAGCCGCCCGATGCGGACTTTACAATGAATGAATC
GGTTTGACTTTGAAAGTGCAAAGGGCGTGAGGTGCTTTTCCGGTAAGGAAACCACGCGTC
ATCTTAAACGGATTCCGCCGCCAAATCAATTATACAATGGGCCCTTCCAAAACCATTGAA
ATCTGCTTTGTTTGCCTCGGTAACATCTGCCGCTCGCCGCTCGCCGAAGGGGTGTTCCAG
CACCTCGTCAACTCACAGAAATTACAGGAAAAAATCATCATCGACTCGGCCGGGACGGGC
AATTGGCATGCAGGCTCCCCTCCGGACCGGCGCATGGAATCGACCGCCCGCAAAAAAGGA
GTCCGGTTGGCCTCCATCGCCCAGCAGTTCCAGCCCGGGGATTTCCGCCGCTACGACCTG
GTGATCGCAATGGACCGCTCCAACCTGCAAAGCCTGGAATACATGTGTTCGCCGGAAGTG
GCCGAAAAAAAACTCAAGCTGTTCCGCTCATTCGATCCGCAGGCCAACGGCGACCTGGAC
GTACCCGACCCTTACTACGGTGGACAGTCCGGATTTGAAGACGTGTTCGAGATCGTGAAC
AGGACCTGTCCACAGATCCTGGAATACATAAAAACCCGATTCTGAAATCGGTCTTTATGA
AAAACGAACTGCACGGCGTGCTGAAAACGGCCTATGGCCAACCGGTGGAAATCCGGAACA
CGCAATCCATCGGCGGGGGGTGCATCAATGAAACGCTCCTCCTGACCCTGTCCAACGGCG
ACCGCGTGTTCGTCAAGCACAACGGCCAACCGCCGCCCGACTTCTTCGCGCGCGAAGCGG
ATGCGCTCCGCCTCATGGGCCGAGCCAAAAACGGCCCCCGCGTGCCGCAGGTCATAGGTC
TGCCGGAAGAAATCAACCCCCGCTACCTGCTTCTCGAATACATCGAGCCGGGCACGCCCA
ATAGTGATTTCCACGAACGTTTCTCACGCGGGCTGGCGGGACTTCACCACATGTCGCACC
AGTTTTACGGTTTCGACCGCGACAACTACATCGGCTCCACGGTGCAGGTCAACAAACCGG
AGACCGATCCGCTTGTTTTCTTCCGCGAACACCGCCTGCGGTTTCAGCAGGAACTGGCGC
GGAAACGCGGCCTGCTTCCCACCAGCGTGGACCAGCGTCTCGACCTGCTTCTCAACAAAC
TTCACCTGCTGATGGACCTGGAGGGCGAAAAGCCCGCCCTGCTTCACGGAGACCTGTGGT
CGGGGAATTACTTTGCCGACCGCTACGGAACGCCCTGCATCTTCGATCCGGCCAGCTATT
TCGGTCTGCGAGAAGCAGATCTCGCAATGACGGAACTGTTCGGCCGTCTGCCGCAACGGT
TTTACGACGCCTATCACGAAGTGTTTCCGCTGAATCCGGGTTACGAAAACCGGAAACAGA
TTTTCAATCTGTACCATCTGCTCAATCACCTCAACCTTTTTGGAAGTTCCTATCTGTCCT
CGGTGAAAGCCGTGGTGAACCGGTTTGTCTGACCGGTTCCGTCTGCGGCCTCTACAAGAG
GACGGCTTCATATAAGGAGAGACGGTATGCCAATCCCATCCCGGTCCATCAAAAATGTTT
TCTGGTGCGCGCTTGCCCTGTTGGTCCTGCTGATTCCTTCCACCCCATCCTATTCCGATT
CTTCGCAGGATGTATTCGAACAACTCAAGGCGGAAGCGGAACTGTTGTATGAGCGCGGCT
CGTATTCCCGTGCGCACAAGGTGTATCTTGACGCGGCCAGTTTGGTTTTGAACGGATATG
ACACGCGATGGGTGCAGTTCCGTCTCGCGGATACGTTGTGGCGGGCGCAGTCGGCCTCCA
GCAACCCGGATACCACCACGGTAGACAAGGCCCGTTTCCAACTGGAAAAAATGGTGCGCG
ACGTCAAGCACCCGGAGTTCCGCGACCGTATCTGGGCTGAGGTGCAGGAGTCGCTTGGCG
ATTTCTTTTGGTCGCGCACGCAGGGCCGCAACTGGGGTGGTGGATGGCGCTATTACCAGA
ACGCGCTGGACTGGTGGGCTGGTGCGCGCGATGTGGAACTGGCGCGTGACCGCTACCTCA
ACATGATCTGGAAAATCACGCAACCGTCATGGGTCCCTCAAAATTATAACTACGGTTACT
ACGGCATGAACGTGCCCATTCAGTTCCTCGACAACGCGCGCAAGATCGCAAAGAAAGACG
CGGACCGGCACCACGCCCAATACCTCTATGCCATGGCGTTGCGCAACCGCGGCAACCATT
GGCAGCAGCAAAAAATTCCGGAAGCGTTTGAAGAAGCGCTGAAAGGCGGGCGCGCTTCCG
AGTGGCACGACGATGCGCTTTATCATTACGCGCAGTGGCTGGCGGGGTCCGGCGAGGTCA
TCATCCTTGCGGACGGCCAGACCGTGCGCAAGCAGAATTATAAAAAAGCCCTGGATTACT
ATTCGCAACTGCTTCGCGAGTTTGACAAAGGCGAGACGCGTTATTACGACGACGCAAAGC
GTCAGATCGAGGCCATCACCCGGCCCGTCCTGAACATTGGGGTGCCCAGCATTTTCCTTC
CCGGCACCACACCGGAATTCACGCTCAACTGGCGCAACGTATCCGACATCAAACTGGATC
TGTACGCCATCGACCTCACCCGTGACGTGGATCTGATGGATGAAAGCAATCCGGCGCATT
GGATGAACAGCGTCAACCTGCTCCTCAAATCCGCGACACAATCGTGGCGCGAGGACACGG
AAGATCTGGGCGACCACATGCCCGGCGCGCGGCGCATCGAATTGAAAGAAAAACTTCCGA
TGGGCGCCTACCTGCTCCGCGCCACGGGGGGCGGGGAGGAAGCACGCGAACTCATTCTCG
TCACCGACACAGCACTGGTAACGCAAAACGCCAGCCAGCAGGCTCTGGGCTATTTCTGTG
ACAGCATGAGCGGCGCACCCATCACCGGAGCGGAAGTGCGGTTTTTCGAACATTACTACG
ACGGCCGGAAATGGCGGTGGCGGGACGCGGAAGGAAAAACAAATGAAGACGGACTCGCCG
TGTTCGAACTGGAAGAAGGCCGCTACAATTCCCAGTTCTTCATGGCGGCGACCCTGAAAG
GCCGGCAGGCGCTGGCAATGGGCTACAACCGCGATTACCGGAGAAACCAGCGGCCCTGGA
AAATTTATGTGCATACCGACCGGCCGGCCTACCGCCCGGAAGAAACCGTTAAATGGAAAC
TGACCGCCCGTACATACGACGGAGATGTGTATCACACCCCCTACAAGGAAAAGCTCAAAT
ACACCGTATACGATCCCCGTGGCACTAAAATGAAAGAAGACTCGGTCAGGCTGAATGAAT
TTGGAAGCGCATGGGGGGAACTGGAACTGCCCCAGACCCTGCCACTCGGCGAGTACCGGA
TCGAATTCCGCACCTCCGGCACAAACAGCCGTCAAATTGGGCGGGCGGCGATGTTTCGTC
TGGAGGAATACAAGCTGCCGGAATTCAAGGTCGCGGTCAAAAGTCCGGAAGAGAACGGCA
AGCCCAAGGTGTTTTCGCTGGGGGATGAGGTGACGGTGGACATCACCGCCGAATATTACT
TTGGCGGTCCCGTTGCCAATGCCAATGTGGAGGTCGTGGTTTTCCAGAAACCGTATTACC
ACGTCTGGCAGGAAGAGCGCACCTATCCTTGGTACTACGGTGACATGATCCAGAAACCAC
ACCGCTACTGGGGCTCCGGCCAGCAGGTGAAACGGGAAGTGATCAAGACCGATCAGGAAG
GGAAAGCGAAACTCACGTTTGAAACCCAGCCCGGCGGGCAGGACCTCCAATACGAGATCG
AAGCGCGGGTGACCGACGCCTCCCGTCGCGAGGTGGTGGCGAAGGACACGGTGAAGGTGA
CGCGCCATCCGTATTTCGTGCAGTTGAAAGGCGAACACAACCTGTACCAGCCGCAGGATA
AAATCGGCGTTAACATCAAGTCGGTGGACGCCAACGAGCGGCCGCACACCGCTACAGGCA
CCATCACCGTCACCCGCGACTACTGGTTCGAAATCTGGATTGCTCCCGACGGGCATGAGG
TGGCGGGTGCGGAATTGAAATCGGTTCGCGAAAAAACCACCATCTTCCCTCCCCCGCCGG
TACCGGGCCAGCCCGGATGGAAGTTGAAGTTTCGCGGTTACCAGCACGACGAAATCCTGA
AACGTTCGGTCACCACCGATACGGAAGGGGAAGCGCTGTTCACCTTCACGCCGGAGCGGG
AAGGTTATTACCGCTTCTCATGGTCGTCGCAGAAAGATCCGCAGAGCCTGCCCATCACCG
CGGAAACCACGGTGTGGGTGGCGGACAATAACACCACCGACCTCGGTTACCGCCACGGAG
GGCTGGAGATCATCGTAGATAAAGATACGTTTCACGCCGGCGAGACCGCTCCGGTCATGC
TGGTTTCGCACACCAGTGACCGCTACGTGCTGTTCAGCGTGTCCGCCGACAATCTGTACA
GCTACCGCCTCGTTCACCTGACGGGCAATGTGAAGCTGGTGCAACTTGACATCGAAGAAA
AACACGTTCCCAACCTGTTCCTGAACGGGCTCATGGTGAGCGACAACCGGATTCACAGAG
ACATAAAACAGGTTGTGGTGCCCCCGGTGAAGCAGTTCCTGAACGTGGAGGTGAAACCGG
ATCAAGACCAGTACCGGCCGCGTGAAGAAGGCACGCTCACCGTCACGGCGCTCGACCACA
AAGGCCGACCTGTGGCTACCGAGGTGGCATTGTCGCTCGTCGATGAATCGGTGTTCTACA
TCCAGGACGAGCTTGCGCCGGACCCCCGCCAGTTTTTCTTCGGCAGCAAGCGGCCCAACC
GTCTGAACATGACAAGCACGTTCCAGATGAAAACCTACCGCGACCGGAAACGCGAAGACC
AGTTGCGGAAGAACGAGCTGGAGCGGCGGGCGTACGAACCGGGACGTTTCAAGGACAAGG
GTTTCAATGACCAACTCGGCGCGGCCTATAAAAAAGCACCTACCTCCCAAGTCTATCCTG
GCGAGCTCATGGAAGAATCCGCGCCGATGGCGATGGACATGGACCAAATGAAGTCCGAGG
GAAAGGTCGGCAGCAAGGAACGGCTACAAATGAATGAGGGGGGTGGCGAGGAACAAGGGG
CGGTGACCGTACGTTCGGATTTTCGCACCACGGTGTTCTGGCAACCCAACGTGCATACAG
GCAAAGACGGAAAGGCGACGGTGAAGGTGACGTTTCCCGATTCGTTGACCGAGTGGCGCG
CCACGGCACGCGTGGTGGACCGGAGCAACCGCTTCGGCATCGCCAAAGGGCATACCCACA
CGCAGAATCCCCTCATCGTCCGCCTTCAGGCACCGCGTTTCTTTGTGACCGGCGATGAGG
TCGTTCTATCCGCGATCATCAACAACAACACCGATGCGCCGATGGATGTCGCACCCGGCA
TTCAAGCTGCGGGCGGCGTGCGCCTGGTCAAGCGCCTCACCCATACGGCAACGGATAAAA
CCCGGTTGAACCTGGTTTCCGTTCCCGCACGCGGTGAGGTGCGCGTGGATTGGCTGGGGG
TGGTGGAAAAACCAGGGGACGTTAAAATTCAGGTGCTGGCTCGCACTCCGAAACTGAGTG
ACGCCATGGAAAAACGGTTCGTAGTACACGAACACGGCATCGAAAAATTTCTCGCCAAAT
CCGGGAAGGTGCGTGGCAAAGCGGTATCGGTTTTGCTCGACATCCCGGCGGAACGCAAAC
TCGACTCCACTCAGCTGACCGTGCAGGTGAGCCCCAGCATCGCCGTCACCCTGCTCGATT
CCCTGCCCTATCTCATCGAATTTCCATACGGTTGTACCGAGCAGACCCTGAGCCGTTTTC
TGCCGACGGTGATCGTCGGCAAAACCCTGCGCGATTTGGGTTTGGATGAGACGGATGTGA
TGAACCGCGTTTTTGGCGGCATTGATCCCAAGCACACAGGCAAGACGCATCCCAGGGGCA
AACAGAACCTGAAAAAGCTGGAAGCCATGGCGCAGGCCGGGCTCGACCGGCTTTACGACT
TTCAACATTCCGACGGCGGCTGGGGCTGGTGGAAAAAAGGCGACAGCGATCCGTTCATGT
CGGCATACGTGCTGTGGGGACTGGGACTGGCCCGCGAGGCAGGCGTGGAGGTGCGGCGGG
ACGTCCTGGATCGCGCTTACCACTACCTCAACCGGGCTCTCGTGAAAGCCGAAGCGCAAT
ACGACATGCAGGCGTTCCTACTCCATGCGGCAGCACACCACGGTCATAAAGGCAATGACC
GTGGTAACAGGTTCCAGAAGAAGGCGTACGCCAATCTGTGGAAACACAAGGACCGGTTGA
AAGCCTACGGGCGCGCCCTGCTGGCACTCTCCGCACATTACCTGGACCGCAGGGAGGACG
CCCGGATTCTGATTGAGAATCTGGAGAACGGCGTGCAGGTCGACAATCGGCCGGATCAAT
CCATTCTTCATCATGGGACAGGAGGTAACCAGGATGCCGTCATGGCGACCGCTCACTGGG
GCGAAGACGGGATTTATTACCGGTGGTCTGACGGCGGCGTGGAGGCCACGGCGTTCGCCC
TGCGGGCGCTTTTGACCATCGCGCCGGGACACGAGCTGATCGAGCCTGCGATGAACTGGC
TGGTGAAAAACCGGCGCGGCGCGCACTGGAGCAACACGCGTAACACCGCCATCGCCGTAC
TCGCGCTCAATGACTACCTGAAAACCTCCGGCGAACTTGCAGGCGGCCAGGAATACGAAT
TGATCGTGAACGGCACTTCCATCGCGAAAACCGAAGTGGAGGACGTGTTGCAGGCTCCCA
GCCGGTATGCGATCGATCCCGGCCTCGTCCGCAACGGCGCGAACGAGATCCGCATTGAGG
GAAGCGGCGAAGGTCCTTTGTATTTCGCGGCACACGCGGAGTTTTTCAGCCTGGAAGAAC
CCATCACGCCTGCAGGTAACGAAATCTTCGTCAAGCGTCAGTACTACAAGCTGGTTGGGC
GGCCAAGCCTGCTGAAGGGATACGTCTACGACAAGCAACCGCTCAACGATGGGGAGCAGG
TTACAAGTGGCGACCGCATTGAAACCGTCCTCACCATCGAGGCGAAAAATCATTACGAAT
ATTTGGTGTTCGAGGACCTCAAGCCCGCGGGCTTCGAGGCAGTGGAAGTAAAAAGTGGCG
GCGACCTGTATGCGCGTGAACTGAAATGGTCCTCCATCCTGAAAAAATTCGGCAGTCAGA
CCGAACCTGTGGCTGGTCAGGCCCCCCAGTTAAAGCACGTGGTGTTGCCTCCGTACCTGT
CGTCCAGCGATTACACCGGGCGCTCACGTTGGGTGTATCAGGAACTGCGCGACAGAAAGG
TGGCATTGTTTGTGGATAAACTGGCGCAGGGTGTGTGGGAAATCCGCTACACGCTGCGCG
CGGAAGTTCCGGGGCATTTTCACGCATTGCCGGTGATGGGGCATGCCATGTATATTCCGG
AAATCCGGGCCAACGGATCCGAGGTGCGGGTGCACGTGGTGGACCGTACGGAGTGAGGAA
AAGAGGGCATAAAAAACCACCCCGGGTCAGGGGAGCCCGGGGTGGTTCTGAAAAACTGCT
GAACAGGACGGGAACCGCCCTTTCAAAAATTTAGATTACAGGCGAACCGAAATCGATTCA
AAAAACTTATATCCTTAAAATCCGCCTGCGATCTTTTTGATGAAAGTCTGGATTTCCTTT
CGCAGGGGGCCGTCCAGATTTTTCTCTTCCCGCGTCAGCGTGGTCAGGATATTGGTCCCG
AACGCGGCCTCCATTCCCGCGGCCATGCTGACAAGGATGCGGGTTCCGTATTTCTCCATA
AGGGCGTGCTCTTCCGCCGCGCGGAACGCCATTTCCGGTCCCACCAGGATGGCCCAGGTT
TTGATGACGGCGACATCTTTGGCTTCCCGGATTTGCAGGTTTTCCAATTCTTCCATATAC
GTTCCAGGATCAATCTGGCCGGACTCGAAACTGTCGATCAGCTGTTGCATGGACATGTCC
TCCGAATCGAGCCTGTTGAGGATGTGCTCGAACAGGCGGCCTTCCATATCCTTCAGTTTT
TTCAGGTTCCAGATGTAATAGTACTCGCCGGGTCGGTTATCTTCTCCGCGGATTTCGCGT
TTTATTTTTTTCAGGCATTCGGGGCACCGCTTCCCTGCGTCATAGCTGAACGGCTGGCCG
CAGGGGCAGTCTGAAAGGTAAGTCTGCACGGCAAGCGCCAAGGCCTCGCCTTCGATTTTC
AGTACTTCCTTTATGGCCACCCGCACGAAATCATTGCGTGCGATCTGAATGCCTTTCACA
CAGGAAGAACAGTGGACCCTGTAGGCACCCTCGTTTTCCTCAGGTTCAAAAACAGGCTCA
TACGTGGCTTTGCACAAGGTGCAGGTCACTTGCTTGGAAACATTTTCGTCCATGGGTACA
CCCTAGTGATAACGCCTGATGGGGCGGTTGAATACGGTTTTCGGGAGGGCCTGGATTTCA
TCCTGGGCCGTGCGCCGGGTTTCGGTTTTTGAAAAAAAAATAACCCATGGCCGGATACGA
CCATGGGTTATTGAAACCTTTAAGGAAGTTACCCGGCGTAAGCCTGGCCCAATCCAGCGG
TTTGTCCTTCCTCTGCTTCGAGGATGATCTTACCGGTCTTCGAATCAACCGGGTGCATGC
TGATGGCATTATGAGTGCTGCACACCACCTTGCACAGATCACACCCTTTACAACGATGGG
TGATGACCTCGGCTTTCATTTTCTCGGTGTTGAGTTTGATGCAGTCCGCTTCGGGGCAGT
ACATGATGCACAGCCTGCACCCTTTTTCCGCGATACATTTATCATCATGAACATAAGCTA
CGTTATACACGCTGAATGGCTCCTTCCGGTATCTTGAAGATTATAAATCCAAAAAAGCCT
TAGGAAGCCGTTGCGGCCCCAACTGCCTCGAATTCACCGGGGCCGTAAAACGCAGGCGAG
TAATTGGACGTTTTCACCCACTCCGAGGCAATCTCGTAAGACTTTTTAATCGTATCGTTG
TTTTTCTGGAGCAGTTGCTCCTTTTTAGCATACTTCTTTTTAATGGCTTCGTCCAGCGTA
GCGGTACCGCCGGAAGCGACGTACCGTTTGCCGAAGCGGTCCTGCAGGGCAGCTTCCAGC
GCCGGCAGGTCCACCACTTTGGTGATACCGGCACAGGCGCCGATCATCGCCATATTGGTG
GAAAGCTCGGTGCCGCCGACTTCCAATGCCATATGCGTCGCATCATGGTTCAAGACCGAA
ACGTTGAGGTCGTTCAAGCGTTTGTGGTCTTCATCGGTCAGCAGGTCCACGTTGGTATTG
ATGATGATCAAGCCATTTTCCTTGATTCCGGAATAAAACGGAGCGGTGTAGCTCTTCTGC
ATGGTGATGACCTGCGGATGGAACACCATGATGACTTCCGGGAAAACCAGTTCCCCGCGG
TCATAGATTTTAACCGGACCGATGCGCACATAGCTTTCGGCCGGGGCCATCCGCTTTTCC
GCGCCGAAGAACGGATTGGAGATGGAGTATTTTCCCATCTTGTTCGCGGCCATGGCCAAC
AGATGAGCGGCAGTAACCGCCCCCTGCCCACCCAAGCCGGAGATCCGGATATTCATCCGT
TTCATTACTTGCTCTTCACTCATGACGTCTCCTTTTAGTCTCCTTTGGCACCGTTACTTC
GCGGCGGCTTGGGCCTTGGCGGCCTTCTTTTCCTCTTTTTCCCTGGCGTCCAACTCCTTC
AGGAAGGCCTTAACCTCATCCGTCATGAATTCCTTCATCACGAAACGACCTCCAATGGAT
TCGGCGTCCTTCATTTCATCCAAACCTTCCATGCTCTGCTTGCCGATCTCAAGGATGCAC
GGCGTGTAGAGCTGAACGTAGGTCGGGCCGAATTCACGGGAAACGTGAATGGCGTTGCGG
ATCGCTTTCTCAACGCGATTCGGTTTGGATACCGTCAGGCAAGCCACGTAGTGACAACCG
GACTCAAAAGCGATTTCCGGCAGGCGAACTTTTTCAAACCCCTTGCCGACCGGAGCCATC
TTGGCAACGAAGCCCTTCTGCATGAGGCCGCTTTCCTGTCCGCCGGTGTTGGCGTACAGC
TCGTTGTCGAAACAGATGGTGGTGAACTTTTCCTGACGGAACCAGGACTGCATGGTCATA
TCAAGACCAATGTCAACGGTGGCGCCGTCACCGGCAAGAACGATAACATCCTTGATCCTG
TCCGGGTAGCGCACCTTGAGGGCCCGCTGAAGGCCGGAAGCGATTGCATTCTGGTTACCA
AACAAGGAATGGATGTTATGAACCGCAATGTGCGGGAACACCAGGCTGGTGCAACCGGTG
GAACCGACGAACACGGAGTCTTCCGGGTTCGGGATACTGGACAGGATGAACCGGAAAGCG
ATGGATTCCGGACAACCCGCGCACAGTGAGTGTTCCTCGATCAGTTCTTTGCTGGTACCG
ATGTCCTTCCAGCCCCGCTGGGTATTGCCATATGTGGCGTTTTCCACCATGTCGTGGTAC
TCCTGCGGCATGATGTCAGCCAAGTCTTCACTCAACTGGATTCGTTCTTTACTCATAAAT
GATTCACCTCAGATATATGTGCAAAATGTATTTAAAGTTTAAATAAGTTAACCTCACGCT
TCCCTTCGACTAACTGCCGCGGGAGGACAGGGTATTGGCTTTGATACCCAAGTGTTTCAT
GATCTCTTCGACAATGACCTCCGAAGGCATCGTCATGCCGCCTGCAACGTGAGGACCGGC
GTAGACACGCTCGTTGTTCGGAACGATCGCTTTGATCTCCCGCGCCAACCAACCGACGAC
ATTGAATTCCGGCACGATGATGTGCTTGGCATTCGCCGTGGCTTCCCGAACTTCCTCGTG
CGGGAACGGCCGCAGGGATTTGATCTTGACCAGACCCACCTTGATACCATGTTCTTCTTC
GAGCAGGCGGATGGCTTCACGGCCCTGCGAAACCGCCGTACCCGAGGAAACGATCAAGAT
TTCGCGATCGAGGTTTTCGGTTTCGATCAAGGAGCCGCCCATCAGCGCCTTGGTGTGCTT
GCGGGACCGTTCTACGGCAGCGTGGATTTCCAACTGCCAGGAAGCGTGGGTCATGTAACT
GATGTAATTCGATTTCATAACAAACGGGTCGCGCATCATGCGCACCGGCGGAACTTCCAT
GTCCATGCAGGTAACCGGAGAGCGGTACGGATCGTATTTCGGCAGGCACATCTCCTCGGA
CTGCAACAGGACGGTGTCTTTTGTGTGAGTGACGAAGAAGCCGTCACAGCAAAGGGCCAG
AGGCACATGCACGTCCGGCTGCTCGGAAACCAGGAAGCCACCCAGAATCCAATCGTAAAG
ATCCTGCGCCGTCTCTGCGTGCCAAACCAGCATGCCGGTTTCCAGCAGGTAGTAAATTTC
CAGCGTGTCGGGCTGAATGCTGAGCGGGGAGTTGATGCCGCGGCAGGTCACGCAAACCTG
GATGGGCAAACGGGAACCCGCCCACATGGGGAAGTTCTCCATCGCCCGCATGGTGCCCGG
ACCGGCGGTGGTGGTGAACACCCGCGCCCCGCCAAAGGCCGCGCCGGCACATTCGCCCAT
AACCGCGAATTCGCTCTCACCCCGGAAATAATCCCCCAGATAGCCTTCGGCGTACAACTC
GCCAATCAGCGCCGCCGCTTCACTCTGAGGGGTGATCGGATAAGCCACCGAAATATCCAG
GCTGGACCGTTTGATGGCTTCGCGAATAACTTCGGAACCGGTCAGAAACGCTGGGGTGCG
CTCCGCGTCAAAGAACATCTCGTTCGGGTCCGTAAAAACCTGACCCTTCTGGTTCTTGTG
ACCAAGCTCCACTGTTTCCGACAAAAGAATTCTTTTGCCCTGGGTTTCAACCTTTTTATT
CATAAAATCACTCCCTCATTTTTTGAAAAAGAGCGCTTGTATAAAGCGGATTTACAAATT
CAAAATTATATTCTTAATCAGGAACCTTCAACAAAACGTCCCTTGACACTTGTTCTGAAC
TGGGTGAAAGGCTCGGCCTGACTCTTCACGCCTTCCTTCTTCAACCTCTCGATGGTATCA
GTGAGGTTGTTGATCGTGTCCACGCCGATATCCCGCAACGACAGACACGCATCCTCGTGG
CCCGCCTGGGCGCAGTAAGCGATGGTATAGCAATCCGTACCCCCGCGAATGATCTTGAGA
GCCAGGTTCGCCTGATGACAATGCACGCCAACGAATATGCAGACATCGATCCGGTTGTGC
CAGATCGTAAGATTCGGATGGTTCGGGTTGATCTCGATCTCCGGGTCAATCTTTGGATAC
TTGGGCCGGTAATCCGCCATCGGGATCAACCGCATCGGAGCCGTATCAGCCAGCCTGCGA
AGCGCCTTGGCCTTTTTCGCAGCTTTTTCATTCCATTTCCACAACACCAAGGGGCCAGGA
AAAATCGTCGGTACTTTCGCGCCCAATATTTTTCGAGCCGCGTATTCGACGGCTTCATCT
TCATCAACAAGTCGGCCCTCAATGTGCGCCTGCCCCGGGTCCGGCAAAACAATGCCTCTT
TGAGCCGCGGCGGGAGGCAAAAACGCCTCGGGACCAGGCAAAACCTGATATGGTTCCATC
CGTGTAATCCTTTTATTTTAAAGGGTTATATAAACTCTGTCATTTCAGGAGGTTCAAATA
TAAACCACATTTGAAGAGGTTGTCAAACCTTTTCCCTTTTAAACACTTCCGGTTGATTGT
ATCCCGATTTGGCTCGTGCCCCAAAAAAATCTGGGGAAAAATTGGCCTGCCTATGACTAA
TTCCAATCCCAATCTTGACCAAAAGTAAAAGTTTTGGCGTGCAACCTGGCGCCAGAGACC
CCCACCAACAGAGAAAACGCTTTTAAATCAACCAATTAAAATATTTTGGCGGGGCGGTTT
GGGGGTGCGGGGCGCGGTCCTGCTGCGGGTTTCCCTTATTACAAACCCGTTACAAACATC
ATTCCTGCATACAGCCCTGCATCATTATGGTGGATCAGAGGATAAGGAAAGGGGCTATTT
TTCGCCCTTTCCCTCAGGAAGGCTTAAAATCACGGGAGTTGCGCCCTCAATGCCTGCAGT
TGTTCAAGATGCTTTTTCTCTTCCACCACCAAATGAGAGAACACGGTGCGAACGTCAATC
TTGGTCACCTGCTCAATCAGACCCTCCAGAATCTGAATGGAGTTTTTCTCCGACTGGATA
CCGATTTCCAACGCTTCCGCATCGGTCCAGGACTGCGGTCGATCCCTGCGGGTTTCTGGA
AACACCTTGCCCAGAATCTGCTGCCGGATGAATCGCTGGACTTCCGGTTTTTCCGGGGTA
CGCCGCTGAACCGCAGGTTGAAGAAAACGCGATTTCTCCTGCAGCGTGCGGGCGTGGTCC
TTTTCCTGATCGGCCAGGTGCTCCAGCACCTGCCGTACGCGGTCGTCGTTCACATTCCTC
GCCGCCCGCTCGTAGTAAGCAATGCCTTCACGTTCCATTGCCATGCAGATCTGTACGGCG
TCGGAACATTGAAGGGTGGTCCTCAAATCTTCTCCCAGGCTGGTAGTCATGAGTTCTCCC
CCCATGTCATCAAAACACCTTACCTTAATACTTTGAGAGGCGGGGGCATCTAAAAAGTTT
TCAAATATTTTTCGGCTCCCCCAATTTATGCTATCATTTCCCCGGTTTTGTTTTTTAAAA
TCAATCAATTATGGACAGATTGCGGGGGAGGCCCGGAATGCAGAAAATTTTGATCTACAC
AGACGGTGCCTGCAAGGGCAACCCCGGGCCCGGGGGGTACGGGGGTCTCATCTTCCAAAA
CGGGAAAAAGCTGGAATTCAAGGGCTCCGACCCCAGCACCACCAACAACATCATGGAAAT
GACCGCCGCCATAGTGGCTCTCAAAAAACTCAAGGAGCCGAGCGAAGTGGAACTCTATAC
CGACTCGGAATACCTGGTTAAAGGCATGACGGAATGGATGCCCAACTGGGTGCGCCGCAA
CTGGACCACCAGTACCAAAAAACCGGTGAAAAACAAGGAACTCTGGCAGGAACTGAGGCG
GCTGGCCGACACTCACAACATCACCTGGAAGTGGGTGCGCGGGCATGCGGGCCATCCCGA
AAACGAACGCGCCGACCAGCTGGCCAACGAAGCCATCGTGGAGATGGCCCGCGGTTGATG
GATTGATTCCACCTGCCATTGAGGAGAACGGATGCAAAGAAGGGCGCCTTCAAAACGAGA
GGGAAACGAAAACGGGTTCACGGTCCCGCCGGGCACGTTTGCCATCGTCTTCTTTTTGTT
TTTCAGTTCGTGCGCCACACCGTCTCCTTATATGGCAGGCGATTCAACGTCAGTGGGATA
CCAAACAACATCCGCGCCACATTCATCGGGTTCCACCTCCGTTCTGCCGCCCACCCGGCC
GGACCAGGCAAAACACTGGCTGCATCAAATTGAAGAGTCGCAAAAACAAAACGTGGATTC
CCTGCCCTACGCGGTGCATTACGAAGCGGATACGCTGGATGAAGCGGAACCCCTGGTGCA
ACCCGATTCCCCAGCCAACGATAAAATCCGGGTATTTACCGATAAAACTTTCGCCCCGCC
GCCTGAAGTGGAAACCCGGGATTCCGACAACTGGAACGAACTGGAGTTTGTGAACGCGCC
GCGTTTCTTCGACGACATGAGCCGCGGCACCCTGCTGCAGGCCATCGACCGCCAGTTGAG
CGCCTTCCGTTTCGCCAACCTGGACGAACGCCTGCGCCTGGGTTCGCGCACAGTGACGAA
GCGCGACCTGAAAGAAACGCTCATCGCCTTTCGCCGCCTGCTGGTGAGCGGCCTGTCGCC
GGAGGAATTCAGCCGTGCGGTGGAAGAGCAGTTTGAAATCATCGAGGCGGGAAAAGGACG
CCGCGGTCGCAAGCGCATGCAGTTCACCGGCTACTACACGCCCATCGTGGATGCCAGCCG
ATACCGGAGCCATGAATACTCCTATCCTCTTTACCGCAAACCAAAACAGGCGCCCACACG
CCGGGTGATCTGGACCCAGCCGGAAAGCAACCGCGACTACGGCTATCACCTCAGTAGCCG
CACCCGCAACCTTCTGCTGACGCGCAAGGAAATCGACGGGGACTACGTCCTGCGGGACCG
AAACCTGGAGATCGCATGGCTGAAGGATGACCTTGACCGGTACTTCCTGCACATACAGGG
TTCCGGGTACCTGCGCTTTCCGGACGGCACGGTACAGGCGGTGCGCTTCAACGGGTCCAA
CGAGCTTCCTTACAAAAGCGTCGGACGGCAGATGATAAAGGACGGCGTCATCACCGAAGG
TGAGGGGAGCATGCAGGGCATCAAGGCCTATTTCCAGCGCAACCCGGAACACATCCCGCG
TTACCTGTTCCAGAACCGCCGCTACATTTTCTTCGAGCTGGCGGACCAGGGCCCGACGGG
ATCGGCGGGGGTCGAGCTGGTGCCGGGGCGCGCCCTGGCCACGGACAAGAGGCTTTACCC
CGGCGGTGGCCTGGCCTTCATCTCCGCCACCAAACCGGTCCTCGATGAAAACAACCGAAT
CATCGGCTGGAAGCCGTTTTCCCGCTTCGTGCTCGATCAGGATACGGGAAGCGCCATCAA
GGGACCCGGCCGCGCCGACCTGTACTTCGGCGTGGGAGACGCCGCAGGCGTGGCCGCGGG
CCACTACAACCAGCACGGCAAAATCGTGTACCTGCTTCGGAAAAAATAATCTGGAAAAGA
AAAGAACGGTGGCAGGGGGCCGCCGTCAGTTGGTGGGCAGGTTTTCGTTGTACACCTTGA
CCTCCGGGTCCTTGCAGAAAACCTCGCCCAACTGCCCGCCGAACCCTTCATCGTCGGTGC
CGACGCTCAACAGGCAGTCGTCCGATAGAGCCGGACCCAGCGCCTCGATCTTGATGCCGC
CGATCTTCACCTGGAATACGGGATCGGGGTTCCAGTCCACGGGAAGGATATGGCCCGGCG
AGGCGTATCCCGCCATGTACACCACGGAGGCGAATGGACCGAAGTCTCCCTCGTCATATG
CAGATGCAATCCACATGCGTCCGAGTTTGTCGATGTAAAGGTCCGAGATGTGGCGCACAT
TGGTTTCGCCCAGCGTCTCCCATACCGGGGCGCGGATGCCGTATTCCAGCACCTTGAAGC
GGTCGCCGCGCAGGAACCGGTGCTTCCTCAAATCCAGCGTGTTCCAGAACAGGCGGCTCC
GGTGCTTGCCCTCGCCGCGGTCGCCCAGCACCACTTCGACGCGATCGTCGGCTTCCTGGA
CGCACCCCATGCCTTCAAAGTTGTAGGGCGTTTCCTCATCTTCATCCTGTTTCGGCAGGG
ACGCCATGCCCAGTATTTTTATTTTCCATTTCTTGCCGCGCTGTTTCAGGCGGACATGAA
AAATTCGCCCATCCCGGCCATTGTAATTTGAGCTTTCCAGCAACAGAAACTCGTCGCTGT
TCTGCGGCAGACCGCAAATGGCCTCCAGGTCGTTGGCCGGTCCGCCCAGTTTTCGCCACG
TGCGGTCGCTCAGGCGGATTTCCTGGTAGAGAGAGGTTCCGTTGACGGCGTCGATGGACA
ACACGCCGAAGCGGGGACGAAACTGCTCCGCAGGGGAGTCCTTGGAATCGTGGATGAGGA
AGAAATCGCCGTTGTCCAGCCGGGCCATGCCGGAGATGTCGATCTGCTCGACGTCCAGCC
ACTTCTTGAAAAACTTGTTGGCGCCGCCCAGCTCCAGCCCCACCTTGATGGCGGTGGGCT
CGGGTTCATCGGGCTCCGTGTTGTAGGGAATCTGGAACAGTTTGCCGCCACAGGCGCTCA
ACCACAACGCCGCGGAAAGGGCGAACCCCAGACGATATGTGTAGCGAAGGTCCATACTTC
CAATGTAAGGAGTGAGGCAATATTTGTCTAGCACCCTGTTTGGTCAAATTTTGCCGGCCC
GCGCAACGGGGCCTTTGTCAATAAAGTCCAATCGCCGTTCTCACAACCGTTTCGGTCCTT
TTTCAGGGACAGGACCGCTTTGGGAAATTGCATGGAACGCCCCATCCCGAAACCAGCTAA
AATGGTCTTTGATAAAAAGCATTTACGGGTCGCCGCCCCTTCCGGGCAAACGGCCTGCTT
GTTAAAGTCCACCCTGTATTTTTAAAGAAAGAAGAGCTCCCATGCACCACCGCGATTCCC
GATCCCCAGCCATCGCCCTCCTGCTGACAGCCGTGCTTGCCAGTGGACTGTTCTCCGCCT
GCGCCACCCAGCGGGTGCAATCCGACTGGTATCAAAAAGGCGATGCCGCGTACGAGCAAT
CCGATTATAAGGAAGCGTTCGCGTGGTACCGCAAAGCGGCGGAGGCGGGTCACGTGGAGG
CACAGACGCAACTCGGCATGATGTACGCCACCGGGCAGGGCGTGCGGCAGGATTACGACG
CGGCGCTGGCGTGGACGCGCAAGGCGGCGGAGTCGGGACACGTCCGCGCGCAGACCAATC
TCGGCATCCTGTACATGACGGGCTTCGGCATCCCGCGCGATTTTAAAGAGTCGGTGAAGT
GGCTGACGATGGGGGCTGAGGGAGGCGACCCAAAGGCGCAGACCCAGCTCGGCCTGATGC
GCGAGACGGGCATCGGGATCGCCCGCGATCCCATCCGCGCCCTGCACTGGTACCGCAAAG
CCGCCACCAGCACCGAAGAACCCTACGCCACGTTAGCGAGAAACGGCTTGGAACGGTTGG
AAGGCGAAGATAGTTTGAAAGATTAGAAAAATTTTAACGCACACTTTTTTTGTTCGGCCT
GAAATCTTTTACCCTACTAATCCTCACTGTAAAGCGCGACGAGGCGCTTGTCGACGAAGT
CGAAGCGTTCGGTGCGGACCCATTTCTGTTCCTTGTCGGGACTGCCGCTGACGGCGGAGA
AATCCAGGTTCGCCGGGTTGCGTTTGATCATGCACGCATAGGTGATGGTCTCCGGCGTCT
CCTCGATGTCCAGGTAATCCACGGTGCGCATGAACTGACTGCCCGTGGTCACGATGTCAT
CGACGATCAGCCAGTGCGTGTCGGCGGGGTACTTGGGTACGCCCAGTTGTTCCAGCTCGA
TCCTCCGGTGCGGCATGATGTAAAAGGTGAGGTTCATCATCTTCGCCAGCGTGTAACCGA
TCCGGATGCCTTCGGTCTCGATGCCCACCACCACCTCGAACTGGCCGTGTTCCTTCTGCC
ACGCTTCCAGCTTGCGCAACAGCATGGCGCAGTAGGCCTCGTTCATGGTGTCGGACAGCG
AACCGTAGTCGTAGTTGTAATGGGATTTGATGCCGGGGCCGAACTCGAATTGGCCTTCCT
TCTTGATTCGCGAGAACACGGTCGTCACCTCGAGCTAAGTTCCATCCGGTTAGTGGATCG
CGGCTGTGGACGGGCCCGGCGGCGGGGTCACTCTTCTTCCGGCCAGCCGTACTTGCCGAC
CAGCGGCACGAACAGGCAGTGGTTCAGCATGGTCTTCTGCACCCCGCCGTTTTTCACGGT
CACGCGGACCAGCTCCTGCCGCTCGGAATCGCCGACGGGCAAAATCATGCGGCCGCCGTC
CTTCAATTGTTCGACCAGCGTTTTGGGAACGTCCGGCGCCGCCGCTGTTACCAGAATAGC
ATCATACGGCCCCTGATCGCGCCATCCATAGGTGCCGTCGAAGATTTTGTAGTTGATATT
GGTGTAGCCCAATCGGTCAAGCAGTTCCTTGGCGCGGCGGCCGAGCGGCTTGATGCGCTC
GACGGTGAACACCTGCGCCGCCAGTTCCGCCAGCAGGGCCGTCTGGTAGCCGGAGCCGGT
GCCGATTTCCAGCACGCGTTCCTCGCCCTTGAGCGCCAGCGCTTCGGTCATGGCGGCAAC
GATGTACGGTTGCGAGATGGTCTGGTTGTCGCCAATGGGGAGAGGATGGTCGCCGTAAGC
CTTGTGCTGGAACGAGGGCTCGACGAACAGGTGGCGCGGCAGGCGGCTCATCGCTTCCAG
CACCGCGAGGTCGCGGATGCCGCGGTCAATCAGTTGTTCTTCGACCATCTTTTGCCGCTG
GCCGGAGTACTCGTGGGACGATCGGGCAGTCAGGTTCATTCAATTTCCGGGAGGTTACGC
GCAGGGATTCTGCCCTGTGCTGGGGTAGTACGGTGCCGGGTACGGCACAAAATCAGCACG
CGGCGCGCCGTGGACGGGCGGACTGCGCGATCAATGTATGGGAATGGACCGGTCCGTCCC
GAACCGCTCGAACGCAAGCTGAAACGGGTGTTTGACCCCGGACGCGGGAGGTTGTATGGT
GTCCATCCGGCGGGGATCCTGGTAAAAAATCAGGTCCCACTGGTCCTGGTACCGGTCGTA
TTTCAACAGGTAGATATTGTCGTCGTCGGCCTTCACCTTGAAATAGTCGCAGTCGTCCCC
CAGCCAGGCGTCGATGACCTCGCGCACCTGGAACGATCGCCGAAAATCGCGGTCGGCGAG
AGTGAACGCCACGGGGCGTTCGTTGACCTTGTAGCCGGAGTGGCACTCTACCTTGACCAT
GCCGATTATGGTATGACTTGCTCCCTTAAATGTAAACCCATTTTTTGACCGCCAAAATCC
CTGAAAACCGCCTTCTAAAGCGGGGAAACGACCCATGCGCCCAGCCGAAACCGCCTCCCT
CGAATCGCATTTAAAGGCCCTTGTGGGCGAACGGAACCCCTTTTCCTCACCGGAGGCCCT
GGCGGCCGCCGGAGCCTATGTCGAATCCCATTTTTCGGCCTGCGGGCTGGAGGTGTGGCG
CGACCCGGTGTCTTTCGAGGGAAAAGAGTATTTCAACGTGTTTGGCCGTCTGGAAGGAGC
GCACCCGGAGGAAGGCCTGCTGATCGTCGGGGCGCATTTCGATACGGTGGAAGGCACGCC
GGGCGCGGACGACAACGCCAGTGCCGTGGCAGCGCTACTGGAAATCGCCTCCTGCCTGAA
AGACACCAAGCCGGCTTTGACCATCCTGTTCGCAGGATTCACGCTGGAAGAATATGCCTT
CGTCGGCAGCGAGCACCTGTGCAAACGGCTCATGCAGGAGGATGTGCCGGTGGCCGGGAT
GATCTCGCTTGAGATGCTGGGGTTCGTGAACCGCACGCCGCATTCGCAGAACTATCCGCA
TTACGTCGATCCGGCGAAGTATCCGGATACGGGCGACTTCATCGCCGTGGTCGGCAACGA
GGTGTCGCAGGCGATGACGGTGTCGCTGGTGGAATCGATGAAGCAGGCTGTGCCGGGGCT
GGGCGTGGAGTTCCTGGTGGTGCCGGGAGACGGCGCGGCGTTTCCGGAGGTGCAGTTGAG
CGACCATTCCCCCTTCTGGAAGGGCGGGCACAAGGCGGTGATGGTGACCGACACCGCATT
CTTCCGCAATCCGCATTACCACATGCCCTCGGACACGCTGGAGATGCTCGACCTTCCCTT
CCTGCGCGACGTCACCGAAGGCGTGGCGGCGTACCTGGTCTCTCCCCAAATGTAAAAACG
GGAGCCCGTGCGGACTCCCGTTCCTGAATCAGCAAACCCCATGCATCACCGATGCGTTCA
ACTCATGTTGAACAACCGTTTCAGTTGGCGTTGCGTATTTTTCATCGTCTGATCCGGGTT
CTTAACGAACAGATGAACCGTCAGCGCGAAGCCCAGGCCGACCACGATGCCGCCCACGAT
GGCGGCGATGAGCGCGCTTTCCGCACTCACTCCGGAGACGATGCCGATGCCGAGAGACAG
CGGGATCGCCACCAGGAACACAACCATGCTGGATAAAAAGTCCTCTCTTTTTATTTCAAA
TGCCCTAAGGCTCATAAATCGCTTTCACTTCCTTTCTTTCCCCCTGAATTCGGTTAATGC
ATTTTTAAACCGCAAAACGCGCCCTTTAATCCAACAAGACGCGTCTTCGACAGAACTCCT
TTCGCTGGAGGATCCCACTTGAATTCCGGGTCATGCCTCGTCAGAGCGGAGGAATACCCA
TCATTTGTCTAATAAAACGGATTTGAGGCAACGCAAGACCGGCCCCGGCGCAGGAACCGG
TAGGATTCGGCAAACAGCCGTCTATTGCAGCGGGATTCAAAGGGGGGATTATTTGGATGA
GGGGGATTCGCCGTCGGTCAGATTGTCCAACGTTTTCTCCAGCCGCTTGGCGTTTTTCTT
GAACACCTTCTGCGCGTTCCTGGAGGATTGCTCGATGCTCTTTTCGATGTTCTTGATCGA
TTTCTTCAGGCCGGTTTCCTTGTTCTTTTCAACCAGGTTTTTTTGGTTTTCTGGATCTGC
TTTTTCGCGCGCTCGACGTTTTCCTCCCAGTTGAGAGAATCGAGCACCTTGTCCTTTGCT
TTTTCGAGAGCGCCCGCCTCTCCCTTTTTGCCTTTGCCGTCATCGGCATGGAGAGGAACG
GCAACCAAAAACAGGACCGCAACAAGCAGAATGGACTTGGTAATCATACGCCCCATAGAC
ACGGTGATCGAATGAGGGAACGGGTGGGACATGGCAACGGCCGGGCTGAGCGCGTTACGG
TTTTTCGGAAACCGCTGTGCCTTCTTCCTTCTTTTTGGTGTCGTCATCGCCAACCAGTTT
CTTGAAGGCTTCTTTCAGTGGATTGCTGGACTTTTCGCCTTTTTCCTCTTCTTTATTTTC
CCCGGTGGCTTCGACTTTTGAGGTGCTGTCCGTTTTCGATTTGGTTTCCACCTTGGCCTG
TTTCGGCTCGTCCTCCAGTTCCTTTTTGTCATCGCCTTTCACGGTCTCGACGATTTTATC
AATGGTCTGGGAAATGAACTTCTTGGCGCTGGCCTTGGTTTTTTCTTCCGAGGATTCCGC
CTGGGCCTCCGCCTCAACCTTTTTCTCCTTTGCGGCGTCTTTCAGCTTGGCAGCTTTTTC
CTCAGCCTCTTCCTTGGCCTGTTCAGTTTCTTCCTTGTTTTTGATCAGGGTCTTGAAGGC
TTTCTTGATGATTCCATCCTTGGGTTTTTCCTCTTCAGGGGTTCCGGCTTCCGGCTTGGT
TTCGGCTTTTTCGATGTCCCCGGATTCACCGGATTTATCATCCTTCTTGCCAACCAGTTT
CTTGAAGGTTTCCTTCAGGATGTTCGTGGATTCCTTTTTCTCTCCGGTTTCCGGCTCCGG
TTCGGACTCCGCCTTTTTGGTTTTTGAAGGCGGCGACTTTTCCACCGCGGTTTCTTCACC
CGCTTTTTTTTCCTCGTCTTTACCGACCAGTTTTTTAAACGCCTCTTTCAGCATATTGGT
TTTGGCCGGTGTTTTTTCAGTTTCACTTCCCTGGACTTCCGGCTCGTTTCCCTTGCCGGT
GGACGCACTTTCGGCGAAAGCGGGTCCGGTCTGCACCATGGCCACCACCAGGATGAAGGC
CATCAATGTGTTATAGCAGGTTTTCATAAATGGCACTTTTCCCCTCCCCAAAACAGGTCA
ACCCCTTGTTATGCAACTCTCTCTTTAATTGTAAACGCAATGCATTTCATTATAGAAGCA
AAATTACATTTTTTTACGGCCCCCCTGCCGCCGGACCCAAAGGAAACCCGATAAACCTTG
AAATCAAAATCCTTTTTGGTCACAATGGGGCCATTAAAAATGAGTGAGAAGCCATGTTAG
CGTTTGCAAAAGACATCACCAAAACGGACCCCAGCCACCCCGAAGAATCCAACAACGAAA
AGTTGAAGGAATACATGGAATACCAGCGCTCCCTCAACCACGAGCGGCTGGTGTTCCACG
CTCTCGACCGGGCCAAGACCGGCCTGCAGCAAATCATTCAGGACAGCTGGGGAGAGGCGA
CCAAGTCGGAAACCCACCTCAAGGAAAATTTTCCGGTATCGCAGCGCTACGCCGACCAGG
AAACGCTGATGATCATGTTGCGCAAACTGGTGAACGCGCACAACAGCACCAACAACTGGT
ACCAGATGAACCCTTTTTTCTGCGGGGTGGTTTACGATGCGCTGGAACGCTTTCTTGCCA
TGTACAACCGGCTCGCGAAGGAGGAACCGGAAAAAGCGGAAGAGTTGGGAATCGCCGAAG
GGGGCCGCGAAGTGGATTTCGACGACTGGGTCCGCCTTTATTTTCTGGATCTCGACTTCA
TGATCGGCCAGGAGATGAATTACGTCCACTTTGCCAACCGCCGCCGCAACAAGGCCATTG
AAACCTTCATCGGTCAGCAGATGGCGAGCGGCAAAAGCAGGGAGGACGCGGCCAAGGAAG
CGGGTGACGAATTCAACATGGACGAAGCTTCGATCCGGATATATCTTGGTTACGAAATCA
ATCATCAGGACCTGGAGTTGTTTTATACCTCCGCTGAAAACCCCATCTATGAATACCTGT
ACGACCCCAGTGCGGAAGAAGGGTTCATGGACGGGGAAACCCTCATCGACTATTCTTATT
TTCTCGGTCACCAGCTCAAGGGTTTGAGCGAAACCGAGGCGGAAAAAGTCCTCGAAGATA
TTGAAAAACTTTCAAAACACTGATCGCTGGGCTACACTGAAATTAGTTCGGTAACTTTTC
AATACCGGGTCCCTCGTTCCGAGCGGGTCCCGTTAACCAAGTGAATTATGTCGAATCACA
ACATGTCATGGGATGATCTTCACGACCAGGGCCCGCCGCAGGAACGCCAACGGCCGCGCT
CCGGTGGCGGTGGTGGTGAAGGACCGGGCGGCCCCGGACCGCAAATGCAGATGCCCCAGT
TCAAGATGCCGCCGTTCAAACCCGGCACCGTATTGGCAGCCATCCTCGTTCTGCTGGCAC
TCTGGATTCTGCCCAGCGTTTTTTATTTCGTGGAACAGGATGAAGAAGGGGTGGTCACCC
GCTTCGGCCGGTACGACCGCACCACCCTGCCCGGCCCGCATTTCAAGTTCCCATCTCCCA
TCGAACACGTATACACCCCGAAAGTCCGCCAGGTGCGCCGCACCGAAATCGGTTTCCGCC
TCAACAACGCTGGCCAGGTGCGCGACTTCCCGCCGGAATCGTTGATGGTGACCGGCGACC
AGAACATCATCGACATCGACCTGGTCGTTCAGTACAACATTTCCGACTCCAAGGACTTCC
TGTTCATCGTGCGCGATACGGCACAGGTGGTCCGCGACGCGGCGGAGACCGTCATCCGCG
GCATCATCGGCAACAAGATGATCGATGAAGCCCTGACCGTTGGAAAGGCGGAGATCCAGA
TCCTGGTCAAGGAACAGATGCAGGCCCTGCTCGACGAATACCAGGCGGGCATCCGCATCA
TCAACGTGCAATTGCAGGACGTCAGCCCGCCGAAGCAGGTGGAAAGCGCATTCAAGGACG
TCGTCAGCGCGCGTGAAGACAAGGAACGCATGATCAACGAAGCGCAGGGGTACCGCAACG
CGGTGATCCCGGAAGCCCGCGGACAGGCGGCCCAGATTGTCCGCAATGCGGAAGGTTACC
GCGAACAGATCGTCAAGAAATCGCGTGGTGACGCCGCCCGGTTCCTGTCCCAGTTCCAAG
AATACAAGAAAGCGCCGGAAATCACCCGCCGGCGCATCTACCTGGAAACCATGGAAGAAA
TCTTCCCCAACATGAACAAGTTCGTCATTGGCGGAAAAGGGAGCGGGGTTCTGCCGATCC
TGCCCCTGGGCAAGGATTTCCAGCAAAACATGAACATGAACGGCCGCAAGTGATGCGGCC
GCCATTCACCGAAAGCGGAATCGATCGATTATGAAACAGGCCAGTGTCATTGGACTCATT
GTTCTGCTCATCGTGCTGTACAGCTCGATGTTCACCGTCAAGATGACGGAAAACGCCGTG
GTCCTTCAGCTCCAGGAATACAAAAAGACCATCACCGAGCCCGGACTGTACTTCAAAATC
CCGGTCATCCAGTCGGTGAAGTACTTTTCCAAACAACTGCTGGTCAACGACGATGAAGCT
TACGAAGTCATCACCAAGGACAAGAAAACCCTGCTGATTGACAACTATTCCATGTGGCGC
ATCGTCGATCCGCTGAAGTTCCTGCAAACGGTGCGTACGGAACGCGGCGGAGCCTCGCGT
CTCGACGACCTCATCAAATCGGAGTTGCGCGTGGAGTTGGGTACGCACGACCTGGTGGAC
GCCATCGTCAACACCCGTGAGCAGATCATGAACAAGGTCACTGAAGAAGTGGATAAAAAG
GCGGCCGACTACGGCATCCAGGTGACCGACGTGCGTATCAAGCGCGCCGACCTGCCGCCG
GAAATCGCCAACTCCATTTTCAACCGCATGCGCACGGAGCGCGAGCGCATCGCCAAGGAA
TACCGTTCGGAAGGCAAGGAGGAAGCCACCAAGATCCGCGCCGAAACCGACAAGGAAAAA
ACCATCCTGATGGCCGAGGCGTACGAAGAAGAACAGAAAATCCGGGGTGAAGGCGAAAAG
GAATCGATCCGAATTTACGCCGAGGCGTACAGCCGGGACCCGGATTTTTACGCTTTCATG
CGGTCCATGGAGGCTTACAAGAATTCCCTGAAAACGGACACCACGGTACTGATGGACGAG
AAGTCCGATTTCCTGGAATACCTCAACAAAATCCGTTAGCCGGGCGGGCGGCACTGCGGC
CTGCCCCGCTTGAACGACCACCGTCCATGAAAATTCTGATCGTCGGCGCCGGCATCGTTG
GGTTCAACCTCGCCCAGGAACTGTCCCACGAGGGACACGACATCTCCATCATCGACGAAA
ACGCCGAGCGCATCAAAACCATCTCCGAAAAGCTCGACGTGCTTGCCATCCACGGCAATG
GCTGCATTCCCAGCACCCTGTTGAAAGCCCAGATTCGCGGCGCAGACATGGTGATCTCCG
TCACCGACAAGGACGAGATCAACCTCATGGTCTGTTTCCTCGGACAAAAGTTTGGCATCC
CCAAACGGTTCGCCCGCCTGCGCAACGTGGAATTGACCGGCGCCAGCAAGGTGTTCAGCC
CGCAGGAACTGTTCGTCGATTACGCCATCAATCCCGGCGAGATCGTGGTCGATTCCCTGC
TCAAGATCATCCAGACGCCCAGTTCCATCAACGTCGCCGAATTCGCCGGCGGCCACATCC
TGCTCCGCGGCTTCGAGGTGGCGGAAGACGCGCCGCTGGTCGGCAAGACCATCAGGGAAA
TCCGCAGTGTGTCTGAGATGAACTCCTTCATGGTGGTGGCCCTGGTGCGCGACGGAAGCC
TGCACGTGCCCAAGTTTGAAGACACGGTTCAGCCGAAGGACAAGGCCTACATCGTGATCG
ACAGCGAGTTTCTGCCGCTCGCGCTCCCCATGTTCAACAAAAAAGTGGAACAGATCCACA
AGGTCATCATGTACGGGGCCAACCCCATCTCGATCAACCTCGCCCAGGAACTGCACAAGT
TCGTAGACGACGTGTCGATCATCGAGCCCAGTCACGACTACGCCACGACCGCTGCCGACT
CGCTCGAGAACACCGTCATCCTGCACGGCAACGGAACCGACCCGGACCTGTTCAACGACA
TCAACATGAAGGACGCGGACCTGTATCTCGCCCTTTCCGACAATGACGAGATGAACATCC
TCTCCGCCCTGCTCGCAAAAAAACACGGGGCGAAGCGCGCCGCCGTCCTCACCAACGACC
CCGATTACATGCCGATCCTCGATTCCATCGGCATGGACATCAACATCAACCCGCGCCTCA
TCACCGTTTCCGCCATTCTCAAGCACCTGCGGAAGGGCGAAGTGCTGAACGTGCACAAAC
TGGCGGAGGGCGAGGCGGAGGTCATGGAGATCGTGGTCCATCCCAAATCCACCGCCGTCG
GCAAACGGATCAACCAGCTTCGCATGCCGACGGAGGCCATCATCGGCGCGATTGTCCGCA
AGGGCGAGATGATCGTGCCTGCAGGGGCGACGGAGATCGAAGCGGAAGACACGGTGATCC
TCGCCACCCTGCCCCAATGTCTTGAAAAGGTGGAGAAAATCTTCAGCGAAAAAACAGGCT
TCTTTTCCTGATGAACCTTCAGGCCATTTTCAACGTCGTCGGCGTCCTTCTTATTCTTCT
GGGTGCGATTCTGATCGTGCCCCTGCTGGTTTCCCTTTATTACCTGGAGCCGGGCCTTCA
CGGCGCCATGGCTCCGCACACGGCGTTTCTCATCGTCGCCATCCTTTCGGTGGTCGTTGG
CTCCGCACTGTGGAAGTACCTGCCTTCCGGCATTGAAAAACTGCGCGAGCGGGAGGGTTT
CGCCATCGTCGGCGTCTCCTGGGTGTCGCTCACCCTGGTTTCCTGTCTGCCACTCTATTT
GACCGGCGCCTGCCCGAGTTTCGTCGATGCGTTTTTCGAGACCATGAGCGGTTTCACCAC
CACCGGCGCATCGGTGCTTTCCAACATCGACGACCTGCCGCACGGCGTCCTGTTCTGGCG
GAACCTGATGCAGTGGATGGGTGGCATGGGCATCATCATGCTGTCGCTGGCCATCTTTCC
GGCGCTTGGCATCGGAAGTTTCCAACTGTTCAAGGCGGAAATTCCCGGCGGCGCCACCGT
CGAGCGCATGCAGCCGCGCCTGGCCGAAACCGCCAAGCTCCTGTGGACCACTTACCTCGT
GCTGACCGTGGCGGAGATCGCACTCTTGGTGGGCGGCGGCATGGGCTGGTTCGACGCCGT
CTGCCACACGTTTTCCACCGTTGCCACCGGAGGTTTCTCCCCGCATCAGGAAAGCGTCGG
CCATTTCAACAATTTGTATTTCGAAATGGTCATTATCACTTTCATGTACCTGGGAGGCGT
CAACTTCGCCCTGCACTACCACATGGTGCACCGCAACTGGGACGTGGTGACCACCAACCC
GGAACTCCGCTTCTACACCCTCGTCGTCGTGTTGAGCGTGGCCGCCGCCACCGTGGGCCT
GTGGGCACAGACTCCCGAAAACGGCGTCGGCGATGCGCTTCGCCGCGCCGCCTTCAACGT
GGTTTCCATCAACACCACCACCGGCTACGCCACCGACGACTTCACCCAGTGGCCGGATTA
CCTGCAGGTGCTCCTGGTTGGACTCATGATGATGGGGGCCTGTGCCGGGTCCACCAGCGG
TTCGTTCAAGGCCATCCGCGTCATCATCATCCTCAAGGTCATTTACCGGGAGTTGCAAAA
ACTCGTTCATCCCCGCGCGGTCATCAGCATCAAGGTCGGGCAGAGGGCTCTGGACAGCGA
CCAGGTCACCAACGTGCTTTCCCTGTGGGGGCTCTTCTTTGGATTGTCCGGATTGGGCTA
TCTTTTACTGTCGATCCTGGGCGTCGACAACGCCACCAGCCTGACGGGCACCATCGCCTG
CCTGTTCAACATCGGCCCCGGCCTGGGCGCGGTCGGCCCGGCGGGGGACTATTCCTCCAT
CCCCGCCGCCGGAAAATGGATTCTGAGCCTGATGATGCTCCTGGGGCGTCTCGAAATCTA
CGGAATCCTGCTCCTTTTCATGCCGGTCACCTGGCGCAAATAAGCATAAAATTGAATTGA
TTTTGGCAGGCTAATCCCTTAGTATTCTCCTGTCCAAATCCTGGGGGCATCCTCCTTCAT
TCCTTGATTCCATAAGAGTTTATGAGCCAAGGTCGAACTGTGTCCCCAGCCGGTGACCAG
CAATTTGTTGCCCGGTAACCGTAACCCAACACAACCTTTTCGAAGGATTTCTGTGGGATG
AATACCAACACCAATCCTCTTAAAATCACCGAAGTGGTCCTGCGGGACGCGCACCAGTCA
CTGCTCGCCACCCGTATGAAAACCGCGGACATGCTTCCAATAGCGGAAAAGCTGGATGCC
GTCGGCTTTTTCTCGCTGGAAATGTGGGGCGGTGCGACGTTCGACAGTTGCATCCGATTC
CTCAACGAAGACCCGTGGGAACGCGTCCGCGTACTCAAGAAAAAAATGCCGAAGACCCCG
TTTCAGATGCTCCTGCGGGGGCAAAACTGCGTCGGCTACCGCCATTACGCCGACGACATC
GTCGAGCGGTTCGTGCAGAAATCGGCAGACGTTGGCATCGACATTTTTCGGATTTTTGAC
GCCCTGAACGACCTCCGCAATATTGAGGTGGCCGTCAAGACTGCGAAAAAGGCCGGTGGC
ACGGTCGAAGGCTGCATCAGCTACACGGTGAGCCCGGTCCACAACATTCCGCTTTACAAG
GACATGGCCAAACGGATCGTGGACATGGGGTGTGACATCCTGTGCATCAAAGACATGGCG
GGGCTTTTGACCCCGCAAGTGGCCGGCCCGCTCATCACCGAGTTGAAAAAGGAAATTCCG
CTTCCCATCCACCTGCACAGCCACGCCACCACGGGCCTGGCGGGCATGAACATGCAGGCC
GCCATCAACGCCGGCGTGGACATGGTGGACACGGCGATCTCCAGTTTGTCGATGGGCACC
TCGCATTACCCGACGGAGTGCATCGTTGCCGCCACCCAGGGCACCCCGCGCGACAGCGGG
CTGGATTTGGAACTGCTGGAAGAAATCTCCGCATACTTCAAGGAAGTGCGCAAACACTAC
GCCCAGTATGAAAGCAATTTCGTCGGCGTGGACATCAATATTCTGCAAAGCCAGATCCCC
GGCGGCATGATCTCCAATATGGAAAACCAGCTCCGCGAGCAGAACGCACACGACAAGCTG
GATGAAGTATTAAAGGAAGTGCCGCGCGTGCGCAAGGATCTGGGATACCCCCCGCTGGTC
ACGCCGACCAGCCAGATCGTCGGTTCGCAGGCCACATTGAATGTGCTGACCGGCGAACGC
TACAAAATCATCACCAAGGAAACGCGCGAGTGCGTGCTCGGTAAATACGGCAAACTGCCT
GGCGAACTGGAGCCCGAACTGGTGCAGAAAATCGCAAAGGAAGAAAAGCTCATCGACTGC
CGTCCCGCGGATCTGCTGGACCCGGAATGGGAAAAGATTTCAGCGGAAGTCGGCGACAGG
GCGAAGTCGGACGAAGACCGGTTGACGTACGCGATGTTTCCGAAGGTGGCGTTGAAGTTC
TTTGAGACGCGCGGCAAACCGCTTCCCGAAGCGGCCCCCGCCGCGGCCTCCGCCAACGGC
AAGAAAGGCGCACCGGCGGCCGCACCGTCTGCGGCGCCTGCCGCCTCCGCGGCTTCTGCC
GGACCGGCGGTGTACGAAGTGAAGGTCAACGGCAAACCCTACACGGTGGAAGTGGGTCCG
GCCNNNNNNNNNNNNNNNNNNNNNNNNNNNNNNNNNNNNNNNNNNNNNNNNNNNNNNNNN
NNNNNNNNNNNNNNNNNNNNNNNNNNNNNNNNNNNNNNNNNNNACGGTGATGGTCCTCGA
ATCCATGAAAATGGAAACCGAGGTCCACTCTCCGTATTCCGGAACCATCAACAGCATCCT
GGTTCAGGAAGGGGCTAACGTACAAACCGGCGACGAACTCATTCTGATATCTTAAATGGA
CTTCACATTTCAGGACGCTATAAACCGGATTCTCCATTCCACCGGGTTCGCCGCGATCGA
AGGAGGCCAGATCATTATGATCCTGGTCTCTCTCGTCCTGTTGTACCTGGCGATCTGGAA
AAAATTTGAACCCCTGCTTCTGCTTCCCATCGGCTTCGGTTGCCTGCTGGCCAACCTGCC
GCTCAGCAACATGGCCAACACCAACGACGGCGGCCTGCTGAACATTTTTTACTCCGGGGT
CAAGCACGAGGTACTGCCGCCGTTGATCTTTCTCGGCGTCGGCGCACTGACGGACTTCGG
TCCCCTGCTCGCCTATCCCGCGACCCTTATGCTGGGCGCGGCGGCGCAGGTGGGCGTGTA
CACCACGCTGATCGGCGCGGTCGCTCTCGGGTTCAACCTGCAGGAAGCCAGCGCCATCGG
CATCATCGGCGGAGCGGACGGACCGACATCCATTTTCCTGGCGGCCAAGCTGGCTCCCCA
TTTATTGGGACCGATCGCCGTCGCCGCGTATTCTTACATGTCGCTCGTCCCGCTCATTCA
ACCGCCCATCATGCGCGCGCTGACCACGGAAAAAGAACGCAAGGTGAAAATGGAGCAGTT
GAAACCGATCTCGCAGACGGTGAAGATTCTGTTCCCCATCATCTCCACCCTGGTCTGCAT
ATTGATGCTTCCCGGCGTGGCGCCGCTCCTTGGTATGTTCATGCTGGGCAACCTGTTCCG
CGAGTCCGGCGTCACCGGACGCCTGCATGACACGGCGCAGACGCACCTCATCAACTTCGT
CACCATCCTGCTGGCCCTGGCCGTGGGATCGTCCATGACCGCAGAATCGTTCCTCACGCT
GGACACGATCAAGATCATCGTGCTGGGCCTGCTGGCGTTTGCATTCGCAACGGCGGGAGG
TGTGCTGTTTGGAAAGCTGATGTACATTTTGTCGGGAGGACGGGTTAATCCGCTGATCGG
CTCGGCGGGCGTGTCGGCCGTGCCCATGGCAGCGCGCGTGTCCCAGAAGGTGGGTCAGGA
GGAGGACAAATCCAACTTCCTGCTCATGCACGCGATGGGACCCAACGTCGCCGGGGTCAT
CGGCAGTGCCGTGGCGGCAGGTGTGTTTCTATCTCTGTTCGGCGACATCGGACCCGCCAG
CGAAGGCGCGTCTCATGCGGCAGTGCAGACCATCGAACTGTTCGCCGCCAATACGGGAGC
CGGAAACTGATATGAGCCCACTTATTCTTACTTCCATCAAGGTTTCGTTTCTGGCGCTGG
GCGTCATCTTTCTCGTACTGGGGATTCTGATCGCGGCCATCAAGGTCATGACTTCGCTCA
TACCCTACCGGGCGCCCGCACCGGTTCCGGCCAAAACCAAACCCACCGCCGCCGCTCCTG
CGCCGGCCGCTTCGCAGGAAGATGAACACATCGCCGCCATTCAGGCGGTGATGGCACACC
GCTTAAGCGGACAGCAGAATCTGCAAATCACCCAGATCTCTTCCAAGTAACCGGGTTTCC
TTTTACACCGCATCAAGTGGCGGAACCTTTGTGCTCGTGAATTTTCCTCAGATTGGCCTG
GGCCGAAACATGGCCGGGCCGGAGGTGCAGGGCCTTTTTTAATTGCTGCTCCGCCTTGTC
CAGGTACCCCGCCGCCATGAGTGCCTCCGCGAAAGCGTTGTGCATATCCGCATTGTCCGG
GCTTAAAAAAACGGAGATCGAAAATTCCACAATGGCGGCGTCAAACTGCTTCCGTTTTTT
ATAAAGGTTCCCCAGGTTGGCGTGCGCCTCGGACAGATCGAAATTGGTTTCGATGGCCTT
TTTATAGAATCGCTCGGCCTCTTCGGGCTGCTTCATCTTCTCGAACAGCAAACCGAGATT
GTTATACGGTTGGGCGAAGTCGGGGTTGGTGGCCACCGCCTTGCGAAACCAGGTTTCCGC
TCGTTCATGATCCCCTTTTTGCATGTACAACAATCCCAGGTTGTTCTCGACCATCGCGTC
CTGTTTCACCGCCAGCGCATCGTGAAACATTTTTTCCGCCTGTTCCCATTGCCCCCGGTT
CTGGTAGGCCAACGCCAGCAGGTTGTACGGGGGTTCATAATCTTCCTTGATGCGGATGGC
TTGCCGAAACATGTCCATCGCGCCGTCTTCATTGCCCTGTTTATTGTAATAGATGCCCAG
GTTGGTGTGCGCCCGGGCCAACTTGTCGGGAAAATGCGCGATCACCCACTCCCAGAACAC
ACCGGTATTCTTCCACACGGGAATCTGCTTGATGGTCCACACGCTGGTCACTCCGATAAC
CACAATGGCGAAATACCCGATGATCACGCTGGCCAGCACCTCGCGCCGCCGCTCGGCGAA
AAATCTCCACAAACGGATGACCCCAAGGGCCAGCAGCACATAAAATCCGAGTGTGGGAAT
GTAGGTGAACCGGTCGGCGGCAGCCTGACCGCCGACTTGAATGATTCCGATCACCGGCGA
CAGCGTCACCAGGTATATCAGCCAAACTGCCATCCAGTAGCGGCGGCCTTCATTCCACTT
GACGATACAGAACCAGCAGATAACAAAAAACGTCGCCACCTCCAGCCACATTCTCACATC
CCAGTCGGGAAAGGGATACAACGGCACCAGGGGTTGCGGCCACAGGGTTTTTTCAATGTA
AAAAACCGTACTTCTCAGTGCGTTCACGATACGGACGGTGAAACTCAACTCGTCGATCGC
GACCACCGCACCCTGGATTTTCTGCGCGATGAACGTAATGACCGCCGTGGCGAAACTCAT
CACAAAATGCGGGATCTTTTCAGTAAAACACTTCCAGGCATCGGTCCGGCTGGATATCCG
GTTCAAGGGGTACAGGTCCAATATCAGAACGACAACGGGAAACGTGACAGCCATGGGTTT
GGACATCAAAGCCAGCAGGAACAGGAACAGTACCCACTTGTACCATCTTTGGCGTTCCGC
CTTTTCGGTGGCATCCGCATACCACAGGTAAACCAGAAGCGCACTGAACATGAACAGCGC
GCACAGCAGGTCCTTTCTTTCCGCCGCCCAGACCACCGACTCCACACGAAGAGGGTGCAC
GGCAAACACGAGCGCCGCCCAGGCGCAGGCCAGAAGCACCCCGCTCCGTCCCCTCAGCCC
AGGGTACGCCCGGTTGGCAAAATGAAAAATCAAAAGGAAAACCAGAAATGCATTGATACC
GTGCAGGACGATGCTCACAAAATGATGGCCCGCAGGCTCCAGCCCAAACAGACGATAATC
GATGGCATGGGACAACCACGTCATCGGCTGCCAGTAAAACGGCTGCAGACTGATCAGCAT
ATGCAGGATGTTTTCCGGAGCCAGGGACCGGATCATCGTGTTGCCCAGGATGTAACCGTT
GTCATCCCAGTCCACAAAACCATTGTCCAATGCGGCCCAGAAAACAATCAGAACGAAAAA
AACAGGGCAAGAAAAACCAGCGGCAATGCCGATTTGGATGAATCTGGGAATTTGAGTCGG
ATCATGTAGCAGGTGCGGGATCGGGTTGTTAATTCTGTCCTGTTTGTTCCTTGTCTCCGG
AAAGGATGTACTGCGGCGTTCTCAGTATGGCGCCGAACATGCCCACCACTTTTTTACCCA
CAGAGGTAATGGGTACCGTTTTGACCTCAGGATTTTCAAACGGTCCCCGAACCTGGTAAT
AACTTTTAAATACGCTTTCCTCTTCTCCAGCGGTGATGATTTTACCGACCAGTGGGATCT
TTTTGAAGAACGAATCCACCGCACGCCACGGTGCCACCCCAACCGTAGTATCCATGTTGC
GCTCGTTCAAATCAAATGAACCGACGAGGGTCATCAGTTGTTTTGGGTTTTCAAAAATGA
AATTTTCGGTGACCGCCACTCCATCCTTGAGAGAAAAGTCCCCCTTGATCACCTTGTAAT
CTGTGAAAGGACCGCTTCTGCGCTTGGCAGCTTTATCCGGGTCCAGCGAGTACCCGAACA
ATTGAATGGTACCGTTCAGCAGGCGCCCGGTCTGGATCCTCCCGTTTCGGACACGAAGCA
CCAGCGTGCCGTTCAGCGCGCGGGTGAGTTCTGGTAAACTCTTGCCGCGCGCAGACACGC
GGGCCTCCAGCCGCTCCAGCGTTCCGGTCAGGCAGTTTTCAAACAGACCTCCAAACACAT
TAAAAAACCCTTCCGCCCGTGTTCCGGTCGAAACGATATGTGCCGAGAGCTCCGGGGGCT
GCTCCGGCATCAACTTCAGAACCGCCCGGACGTCAAATCGATCGCGTCCCTTTCGACCCC
ATCTCAGGGTGTCCGTGGACACGGTTCCTCTTTCAAATTGGAACGTTCCCTGAAAATCGT
GAAAGTGCGCGCGAGGGACCATCAACTTGGCCAGGTTGATTTTCAAGGACCCCGATCCAT
GCTGGAACCAGGGCTCCGCCGTCCATCCTGCGGCCATCACCCCGGCGGGTTCGGAGGAAT
CCGGTTCGCCTTCTTTTTTGAACTGGGTCGTGTCCAGCACCTTTCCACTGACACTCAAAT
CCCATTCAGGCTGTTCCTTGGCAACGAGTTTGCCTTCGATGGTCAAGGGCATTTTGCCGA
GAGTCACCCTGCCCTTCGTCACCTTCACCACACGGTTGGCGAAGAACAGTTCCCCATTCA
CCCACACCGGCATGGGCACCTGCTCGGGAGCAAGCCGGACCTCGCTCAATTCGATCCGGC
CCTGGTAATTTGCCGATTCCGGCTGGTCCAGCAACCCCTTTCCTGAAATGTCGAAGTTCA
GCACTCCGGCGCGGGCACCGCGCAGGGGTTTGATGTAGGGAGAAAGAGAGGCTACCTGGA
AACCGCTGGCTCCCAGCTTGAACTCAAACCGGGTGGGGTCTTCCAGAACCAGGGTGGCGG
TGCCGGAAAACCGGTTTCCGTTCAACCCGACCGCCAGTGTTTTGAAGTCGATTCCTTCCT
TGTCGGTAAACACCATCACCGTTTCGATGGTGTTGGGCACCGCTTCCGGTTTGGCAAGCA
GGTCCCGGTATGAATACGAAGCTCCCGTGAGATCGATGGAGCTCTTCAATGTGACCGAGC
GCTTCGTCCAGTGCAGAACGGACTCCACCTGAACCACCCCTTCGTACGAAAGTGTTTCCA
GGAAGGGAACGTCGATGAAATCCTGTCTTTGAAAATCGGAAGCCGTCGCCTTGAGAACCA
GTTCCGCCTTGGGTTTTCCGGGATTAAAGAACGTTCCCTGCAACCGGATACTGGAATCCC
CGTAACGCGCTTCGCTGGTCTCAAACGAAACTTTTTTCCCGTCAAAGGCAAGCGATCCGG
TCACCTTCTGTAAAGGCCGAAACAGGTCACGGTAGAGAATCGATACGTTGTCGAAACGCA
CTGTGCCGGTCATTTTGGTTTGTTTTTTCGGGTCGGCAAACCGCTCCTCGCTATACTCGA
TGTTCAATGTTCCGTCCGATACTTCCATTTTGCTGAGGAAGCGGCCGAAACTTCCGGAAA
CCGCCGTCGCAGGAATGAACTGTTTCGACTGCAACGCCCCGAGGTCCACCTGCGCCGTGA
TCTCGGTCTTCACTTCACCACCGGAAAGATGCGTGATCCCGGAAACATCATGAAAACGGT
GATTGCGGCATTCCGCCGAAAATTCCGCAAACCGCAATGTCCACCGGGTTGCCTGGCTTT
CAGGGCCCAATGCATTCTGGAATGCGACCGTTCCCTCAATTTTCTGAAAGGGAGACATCA
TGCTTCCGGCCTGGAACGAAGCTTCCCGCACCCGGGTCTCACCCTGGACCGCCCATTGAG
CCGGTGACAACAGGGGACCCGACAGGGTCAACTGCGTTTCGCTTTCCCCGCTGGCCTGCT
GGATCGACTGCAACGCTTTTTCCACGCTCCCTGCCCCCTCCAGTGTACGGGCCAACGCAG
CCAGGTCGTCGATTTTCACATGCGCTTCCAATTGGGTTTTCATTTGCGGTTCGGTGGTGA
GGTCGCGGATCGTGCTGTCGATGTTGGCAAGTGTCACCTTTTTCCACCGGGCCCGCTCCA
ATTTCGCCGTGACACGGCCTTCATGGTATTCCAACCTCCCCGTCACCGCCTTGAAAGGGG
CAAGTTCGCCATCGCCATTCACGTTGTCCAGGTTCACGACCACCGATAGTTTACCGGAAA
GGGTACCGGCCAGGATTTCCTGCAACTCGTTCCATCCCCCACGAAACGCCGCCGATTCCA
CTTCAATCTGCCCGGATTTCCAGTAACGAAGCGCAGACGAACGCACCTCCTGCGGGATGA
GGTGAAACGGAAACGTTTCGTCCAGTTGAGCCGGAGACAAGGCGGAAGCGCGCATCCGAA
AGGCCATCCCGGGATCCGGCGCGGGAAACGGGGTGAGGGCTCCCTGCACCTGAAACCGGA
AATCACCCATGGTGTAGCCGGCCTGGCGTACTTCCAGCGCTCCCGGCGTCCACACCACGT
CGAATTCAAACCCTCCGGCAGGGGGTGTGTCCGCCGTTGTCAGTGAGGGCGTTTCATTCC
CCGGGTCGAACTGATGTTCCAGCGTGCCCGATGCTTCCAGAATCGTTCCCCAGGTGCCCG
AAAAGTTGGATCGCAGGCGCAGAATGGCGGGGCGCATTTCGAATTTCAGAACCTTCTCCC
AATAGTGCCGCAGCCGCTCACTTCGCAACCGGTCGGTTTGCAAACGGCCGGAATAATGCA
ATGCCCCCAGGTTATCGAAACCCCCGGCGAAATCGACTTCCCCTTCCAGCGCGAGATCCG
GTTCATTCAATTTGCGCGGGGCCCAGGCCGCTTCCATTTTCAACTTCACCTTCGCCGCCA
AAAGAGGCCGGGATAAAGCCAGGTTTACAGAATGCAAAGTGATTTTGGACGGCGATCCCT
CGCTGTCCGGAACCGAATGATCGATCCAGCGCAGTGTGCTCTGTTCCATTTCGATGCTGC
GGATCGTACTCATCCACAACATGGATGTGGCTGCGTTCTGTCCCTGGGTGGAGGCGGAGG
AAACCGGTTTCGAAAACGGCAGGCGCCCTCTCCGGTCACGCACCAGTTGAATGTCCGCAC
CCTCGACCTCGACGCTGTGAATGGACACCTGCTGCTTGGAAAGGAAAGGAAGGATACGGA
AACCGATCCATACTGACCGGGCGGAAAAATCTATCTGCGGTTGCCCCCCGCTTTCGGGAG
CGTCGGTGTGAAGCAGGCTCAACCGGTTGAGGCGCAGGCCCAGGCCTTCCTCTTCGAAAT
CCACTTCCACCGATTCCAGCGTCACCGGCTGGCCCACCAGGTGCTCCAGTTCGGAGATGA
ACATGCCCTTCACCGTCTCTTCATCGCTGAGGCGGAGATAAAGCAATGCCCCCACTCCAA
CGCACAGAAGCAGCACCGCAACCAGCAATCGAAGAAAGAGTTTCTTTTTGGAAAAGGGCA
TGGTAAGAATACGTGGATGACCGCTTGTTTTTAAACGACTATCCAGTCAGGTGGAGACCG
GTCCCCGAACCTCAGTGTAACGCATTCGGAGACGGTGCGCCTCCAAGATTGCAACCCTGC
GCATCCCCGGGGTAGGGAAGACGCCGCGCCGCCTGCCAACGCTCCCATGTCCGATCAAAC
CAGTCAGGAATGCGTGTACGGCGTGCATCCGGTGCGCCAGGCGCTGGAAACGGGTGCCCG
GCACTGCTATAAAATCGTCCTTGAAAAGGACAAAAACCCGGCCCGCCTGCGCGACATACA
ATCTCTCGCCAAAAGCCGTAAAATCCGAATCGAATCTCTGCCGCGAGACGCCTTCCGCAA
ACGCTTTGGGGAGCAGGGACAGCAGGGGGTGGTGGGATTTTTCGCACCGGTGCCAACTCT
GGGGTTGCGCGAATTGATGGAACGCGCGCTCAAGGCGACAGAGCGACCGGTGGTGGTTCT
GCTCGACGGCATTCAGGACCCACAAAATTTGGGTGCGCTGATCCGCTCGGCCTACGTGCT
CGGCATGCAGGGAATAGTGGTGCCACGACACCGTGCGGTGCCGTTGAATGAAACCGTGGC
CCGGTGCTCCGCCGGTGCCATTGAACACCTCCCGGTGAGCGTGGTGACCAACCTGAACAA
CGGCATCGCGGCGCTCAAGGATGCGGGGTTCTGGATCGTCGGGGTGGACATGGAGGGCAA
CCGCACCTGCGACCGGTTCGAGTTCGACATGCCCGTTGCACTGGTGATCGGCGGCGAGGG
CAAGGGCCTGCGCCTGTCCACGCGCAAGGCCTGCGATTTCATCGTCGCCATTCCCATGGA
CGGCCAGCTGGGATCGTTGAACGCTTCGGCGGCGGGAGCCATCCTGTTTTACGAAATCCT
GCGGCAACGACGTGCCGCACCCCCTTCCAAACAGAAAAAGGACTGATACCGGAAGTATCA
GCCCTTTTTAAATCTATCGTAACCCCGATCGAAGGATCAGGAATAACCTCTTCGTTGTGC
GGATTTGCGCTTTTTCTTTGCTTCTTTCTGTTTGCGCTTTTTCTTGACTGAGGGTTTTTC
GTAAAACCGGCGCCTCTTCAGTTCTTTCAGCAAACCTTCCTTGGTCATTTGGCGCTTCAA
GGCTTTTAATGCTTTATCGACCTGATTCTGATGGACAACGACTTCCAGCAAAAAAACCGA
CCTCCCAGAATAAGTGGAATTTATACGTAGGGGTATTTATTTTGAAAGATGTAATTATCA
AAAAATGCCGTAGGGAAGTCAAGTGCTATTGGTTGAAATCTTCCGTTTTCAAGACCTTTT
GGACTTGTTTTTGAGGCGCCGGGTCTGGTAATTCTGGAAGCGGGAAAACCACCAACAAGG
CAGGAGAGGCTCATGTCGACCCATTCACGCACGCTCATAATCGCTTTGTTTTTTTTGATA
TTAGGGCTCCCCGGCCGGGGGCTCGCCGTGGAGTTCGCCGTTCCAAACAACGGGTCCCCC
TACCGCAACCTGGGCGAGCTGGAAACCGGCCAGATCCTGCATCTGCCCACCGGGGTCGTG
GTCACCCCGGACCAGATGATGCACACCATTTCGAACTCACGTGTCATCTACGTCGGCGAA
ACCCACGACAACCTGGAAGCCCACCGCGTGCAGTTGGAAGTCATCCGTGACCTGCACCGG
CGTTATCCCGGAAAAGTGGTCGTCGGCATGGAAATGTTTCGCCGCTCGGCACAAGGTCAA
CTCGACCTATGGCATGAGGGAAAACTCACCCCACGCCAGTTCCGCAAACTGTTTCGTGAA
AACTGGGGAATGGGAATTCAACTCTACAAGCCGATCTTCGACTTTCTGGAAGCCAACCGT
ATCCCCCTGATCGGTTTGAAATCAAGCGAGGTTACGGAACAACGCCTGCGTGAAGGCGGC
CTGCACAAACCCGGCCTGCCGGACATCGATGAGAGCGATCCCTACCACCGAGCCTATTCC
ATGGCGCTGTTCGGCGGTCACGATTCGCATTCCACCGAGGGGTTCCATCCCTACCAGATG
CTCTTGCTGTGGGAAGAAAGCATGGCAGAGACGGTGGCCGAGTTTCTGGGCGACGACCGC
TACCCGGACCACAAGATGGTGGTGCTGGCCGGGGGCTTTCATGTGCAGTACGGTTACGGC
ATCCCCAAGCGGGCCTTTCGCCGTGTCCCGCACTCCTACTCCATCGTGTTGCCCACGGTG
ACGGACATTCCGGACAACCTCAAGAACCGCGAAATGAAGTTTGAATCGGTGGGAATTCCG
CTCTACAGCGGCGACTTTGCGTGGAAGCTGGATTACGTGGTGCCACCGCCCATGCGTATT
CGCCTCGGGGTGTACCTGGAAGACCGCGACGATGGCCTGCATGTGATCCGCGTCATGCCC
AACTCCAACGCCGAGCGCATGGGCATCCGGAAGGACGACCTCATCCAGAAACTGAACGGA
TCACGTGTGGTGGATACGGAGGAACTGTCATCACGCCTGCAGAAACACGACTTCGGTGAA
ACCGTGCGCGTTCACCTGATGCGCAACCAACGGGAGGTTGAGGTGGAAGGGGTCCTGCAA
AAACCGCCGGAATCGCCGCACGAATGATCACGCCGCCGGGTGTTCCATGGAAACACCGAG
CCGCTCCAAATTGGTATCCCCGGTGAGTTCCAGAAAAATGTCTTCCAGCTCCAGGTGTTC
CTGATCCTTCTTCGCCATGCGGCGGAGTTCTTCCATCGACCCGAGGGCGATGACCTCCCC
TTTTTGAATGATGCCGATGCGGTGGCACATGGCCTGCGCGATGCCAAGCGAGTGCGTGGA
CATGAACACCGCCGCCCCCCGTCGGCACAGGTCGGTGAACAACTGCTTCACCTGGCGGGC
GCCCTTGGGATCGAGGCCCACCATCGGTTCGTCCACGATGAGCACCTTGGGCTCGTGCAA
CAACGCTGCGGAGATGATGAGCTTCTGTTTCATCCCGTGAGAATAACCCTCGATGAGCGC
GTTCTCCGCATCCATGAGATCGAAGAACGATAAAAACTCGTCGGCACGTTCCTCAGCGAC
CTTCATGTCCACACCGTACAGCTTGGCTATGAACATCAGGTACTCGCGGCCGGTGAGTTT
TTCGTAGATGAACGGTCGGTCCGGAATGTAGCCGAAAATGGACTTGGCGCGGAGGGGTTC
TTTGGATACATCGTAGCCGCCGATGACCACCGAACCGCTGGTGGGTTTCAACAGGCCGAC
CAGCATTTTAATGGTGGTGGTTTTGCCCGCACCGTTGGGGCCAAGGAAACCGAAGAACTC
GCCCGGAGGCACCTTCAGGTTGATCCCTTTCACGGCATGGACGTCGCGGTAGGTTTTGAC
GAGGTCTTTGAGTTCGATCACGGCAGGATTCAGCGGATGGTGAACGATGTCATGCCTTCG
GCGGAAACCCACTCCACGTCAACATGCTTGACGTCCGCCATGGCAGGGCCCTTGCGGCAC
CAGTCGAGCAGGCTTTCGAGGCGGTCGCGGCCGCCTTCGGCATGTATTTCAACCGAGCCG
TCGTCGAGGTTGCGAACCCACCCGGTGACGCCCAGTTCCTTCGCCACCTTCTCCGTGGTG
GCGCGGAAAAACACGCCCTGCACGCGACCCTCGACTTTCAAATGAACGGCGGCGTCCTCC
ATGGTTCGCTCAGCTTCCGCGGTTCCCCTGATCATAAAGATGCTGGATTTCCCGGTAAAT
GCCGAACTTGGAGCCGTCGCCGATTTTCTCGCCGAATTTGCCGAGATCGCGCATGATGCG
CTGAAACTCGGACAAACCGCCGGTGAAATTTTCGATCAATGGGCTGAAATAGGCCTGCTC
ATCAGGATCCAGCCGGCCATTGATTTCCCGCAATCGTTCTTTAAGGGGTTCGAAATTCTT
TTCCATGATTCATATGGTAGCGTTCCGAATTTGCCATTGCAACGGTTTTAAAAGTTTCTT
CCAACAGGCTTCACCGTCTCCTCCCACCCCGCGAACAAGAGCAAAGCACCGGTTGACACT
ACGATATGTTTTATGATACATAACGAACCGGGCCACACGGAAATTTCTTCAACAACTCGA
AAGGGACGGCTCGCATGTCGAAGTGGACAACTGTGTTGGGCGTGATGGCGGTGTTCGGGT
TCCCCGCCCTGTCTTGCGCGGAAACGGTGACCGTTGCGGTGGCATCCAATTTTCTGGGCC
CGCTCAAACAGATTGCCCGTCAATTCGAGGCCGAGACGGGGCACGCGGCGCGCATCGTGT
CGGGAAGCACTGGCAAGCTGTATGCGCAAATCAAAAACGGGGCACCGTTTCACGTATTTC
TGGCGGCGGACTCCAAACGCCCTCGCCTGCTGGAGGAAGAACAGCTCGCCTCACCGGGAT
GGCGCTTCACGTATGCGCGGGGAAAACTTGTGTTGTGGAGCGCAGATCCGGAATCCATCA
ACGAAGATGGCGCCGGGGTACTGAAAACCGGAAAGTTCCGCCACCTGGCTGTTGCCAACC
CGAAGACCGCACCCTACGGCCGGGCGACGCAATCCACCCTGCAGAAACTCGGCCTGTGGG
AAGCGTTGCAGCAACGCATCGTGCGCGGTGAGAACGTGGTGCAGACGTTTCAGTTTGCAG
CGAGCGGCAACGCGGAATTTGGTTTCGTCGCCCTGTCACAGGTGCTGGCACTCCCCCCCG
GAAAACAGGGAAGCCGCTGGGACGTACCGCAGTCCTTTCACCCTCCCATCGACCAGGACG
CGGTTCTTTTGGCAAAAGGAATCCACAACGCCGCCGCGAAAGCGTTGCTCGAGTTTTTGA
AATCCCCGGCCACGAAAAGACAGATCGGGGCCTTCGGTTACGATACGGATTGAATTGAAA
GGAATTCAAATAATGGAAAGCGCCCTCGACTGGCAACCCATTATTCTCACCCTCCAGCTG
GCCGGCATGACCGTACTGTTGCTGTTACTCGCAGGCACGCCCGTGGCCTGGTGGTTGTCG
CAAACCAAGTCGCGCTGGAAGGTGTGGATTGAGGCGGTGGTCGCCCTTCCACTCGTGTTG
CCGCCGACGGTGCTGGGTTTTTACCTGTTGATCGCGCTGGGCGCAAACGGAATCATTGGC
GGCCCCCTCCAGGAGTGGACCGGCGCCTCCCTGGCCTTCACCTTTCCGGGTCTGGTCCTC
GCGTCCACCCTGTACTCCCTGCCCTTTGTCGTGCAACCATTGCAGGGCGCGTTTGAATCG
ATTGGCAGACCCTATCTCGAAGCGGCGTGGGCGCTTCGCGCCTCCAGGTGGGACGCGTTT
TTCACCGTGGCTTCGCCTCTGGCCCTTCGGGGTTACATCACCGCCATCGTGCTGGGGTTC
GCGCACACCCTAGGCGAGTTCGGCGTGGTGCTGATGGTGGGAGGCAACATTCCGGGCAAA
ACGAAAGTCCTTTCGATCGCCATTTACGATCACGTGGAAGTGCTCGAATACACCCAGGCT
CACCTGCTGTCGGGCGGTCTCCTAGTATTTTCCTTTGCGGTGCTGTTGATCGTCTACACC
TTCAACCGCCGCCTTCCTTTGCACGTTTCATGACCCGCCTCACCGCACACTTTCAGGTTC
CGTACCCCGGGTTCACCCTCGATGCCGAATTGGACGTGCCGGCACGCGGTGTGACCGTGA
TCTTCGGCCGGTCGGGAAGCGGCAAGACCACGCTTCTCCGTTGCATGGCGGGACTCACAA
GGTCGCCTTCCGGTTTTTTTTCGGTGGGCGATGATGTGTGGCAGGACGAATCCCAGGGTC
TCTTCCGCCCGGTGCATCAGCGTGCCATCGGCCTGGTTTTTCAGGACGCGCGGCTGTTTC
CGCACCTGAGCGTTCAATCCAACCTGCAATACGGTTACCGACGAATAGCGGAAAAGGAAC
GTAAGGTCGACTTCGACCATATAGTTTCCCTGTTGGAGATCGGGCCCCTGCTGGACCGCC
GGCCCGCGAACCTTTCCGGTGGTGAACAGCAACGCGTCGCCATTGGCCGCGCCCTGCTGA
CCAGTCCGCAGCTCCTGCTCATGGATGAACCGCTGGCCAACCTGGACACCGCGCGCAAAA
TGGAAATCCTCCCCTATCTTTTGAAACTGCGCGCGGAACTAGGCCTGCCCATTGTGTACG
TCAGCCATTCGCTGGAAGAAATTATGCAGTTGGTGGATACCCTGGTGTTGTTGAAAGAGG
GACGGGTGGTCGCCTGCGATGCGGCGAACCGGGTGCTGCAGACCCTGCCTGCGGAAGAAC
GCATCGATCCCGGTCTGGCGGGAACGCTGCTGGACACAACGGTTGTGGACCATGACGATG
CCTTCGTATTGACGCGCGTCCGTTACGGGGACCAGCACCTGTACCTCCCACGACAGAACG
TGACCCCGGGACGCCCCCTCCGCCTGCACGTGCTGGCCCGCGACATCAGCATCGTGGTCA
GCCCGGCGACTATCCAGACCAGCGTGCTCAATATCCTGGAAGCGACGGTGCTGGAAATCC
TGGAAGGCGGGGGTGCGGCACATGCGGTGGATATCCGGCTGGATGTCGGTCAACCCGTGC
TCGCCACCATCACGAAAAAATCCCTGGCGCGTCTGAACCTGAAACCCGGACAAAAGGTGT
ACGCGCACATCAAGGCCGTGCAGATGGTGCACGAGATTCCGGAATTTTGAAGGGAGGGGA
AAGATGAAATGGGAGACAGGATCGAGGAATCAGATCATGCCCATTTTGTTTTCGATGTCG
GGATCGAGTTTGATGGCTTTCTGGTAGTGGCGTTGCGCCACGTCTTCGTTGCCGACCAGC
TCGTTGAGCGTGCACAGGAAGAAATGCGCTTCCGCGTATTTCGGGTTGGCACGCACCGCC
TTGTTGAAAGCGTCGAGCGCTTCCTGGTAATGGTCCAGCCGGTATTGCGTGTTGCCCAAC
TGGTAACAGATCTGTGCATCGCGCGGGTTCAGCCGAACCGCTTGCGTGAGCGGCTCCACC
GCTTCCTGATACCGTTTGCGATCTGAATATAGTTTGCCCAATTGAGCGTGCAGTTTTGGA
TCGCGGGGTTTCTGCTTGATCATCTGTTTTAAACGTTCGATCTCGCGCTCATCCTGCCCC
CCGCCGGATGCGGCCGCAGCGGGGCGTCCCGGAGGCGGACTCGCAGGGCGCGCCGGAGCC
GACTGTTTTTGCGGCGGAGGCGCAGCGGCGGGTTCCGAAGATACCGCCGCGGCGGCGCTG
ATCTGCGACTGGATCGCCCGCACCTCCGCTTCCGCCTTGGCCCGGGCTTCGGACTCCATC
TGTATTCCCGCCCGCAGGTGTTGCAGGTCGTCCTGATACTTGCGCAACTGGCCTTCCAGG
TTTTCGGTCTGCTTCTTGTGCAACTCCTCGCTCTTTTTGGCCTGCTCGAGTTCTTTTTTG
AGCGCTTCCAGTTCTTTCGTGTCGGTCGCCTTTTGCTCCACTTCCTTGATCTTCGCCTTG
GCGGCGTTGAGCAGTTTTTCCAGTTCCGCCTTTTCCTGCCGTAACTGTTCCTTGCCCTCG
CGCAGTTGCGCCAGTTCCTGCTCCAGCGATTCCGATTTGCCGGAGCCCGCCGCCGCCTGC
TTCAACGCCTGATCGACCTTCGCATACGCATCCTTCAACTGTTGTTCGAGGGAAGTTTTT
TCGGCAGTGAGTGCCTGCTCCGTCTCCTTGAGTGCGGCGACTTCCTGTTTCAAGGCATCG
CTTTCCCCGCTGGACTGGTTGGCCTGTTCCAGGCTGGCCTGCAATTCCTTCAGCTGCCCG
GCCAGGTAATCCTTTTCCGTTTTGAGAAGCTCTTCGGCTTTTTTGGTGAGCTCGATTTCT
TTTTGCAGGGATTCCACCTCTTCCGAGCCCTGGGTGGACTGACGCTTTGCGTTCTCCAGT
TGGGATTCGAGATCGCTGATCTGAGTTTGAAGATTGATCGACTCGTTCTGGAGGGCGAGC
TTTTCATCCTGCAGAGCCTGTTCGCTGTCACGGAGCGCCTGTTCGGATTCGCGGAGAGAT
TCCAGTTCTGACTTGGCGGCCTGGAGTTCCTGCTTGAGTATATCGGATTCGCCGGTATCC
GCAGGACGCTGAAGTGCTTCCTGAAGTTTGGCCTCGGTCTGTTGGAGTTTGGTCTCGAGG
TTGGCTTTTTCCATTTTTGCCAATTCCTCGGACTTCTTCACAAGATCCAGTTCGCGTTGC
AGCGCATCTGAGCTTGGGGCGGAAGAGGCGGCCTTCTGCGCCTCCTCGAGACGGGTTTGA
AGATCCTTGACCTGCGCTTCCAGGCCTTCGCGTTTTTGCACTTCCAGTTGGTACTGCGAT
TCCGGAATCCCGCCTGAGGAAGCGGCGGGGGCATTCTGCAAGGCGGTCTCGGCTTTCTGA
CGCAGGGCCTGCTCATCCAGGACCTTCTGTTTCAAGTCGAGCACTTCCTGTGTTTTGCTC
AGCAGTTCCTGTTCGGCCCGGGTGCGCTTTTCGATTTCCTGGTTGAGTTCGGCTCCGCTG
GAAATCCCGGCTGCGGCGCCTTCAGACACTTTTTTCTCAAGCTCGACGGCCTTCTGGTTG
GCATCCTCCAGGGCTTTTTCCAGTTTGAGGCGTTTGTCTTTTTCCGCTTCCAAGAGAGGA
GTGAGGTCCTCTGTCGCCCCACCTTTTTGGAGTTCGGCGATCTTCTTTTTCGCCGCGTTC
AGTTGGGCGGTTTTTTCCTTCAATTGAGTCTGAAGGTTGTTCAGTACTTCCTGGAGCGTT
TGGGCAACGCCTTTACTGGCCATTCACAGTTCCTTTCCTGTATCTGATCCCAAGGAAGGC
CGGGGGATCCCGTCCTGAGGCTCCCTTGCTTGAAGACAGTCCCTGCAGGCAAAGATTCCC
CGTCAGGTGGAATCACGTCATGGAAAGCATTCCAACCAAGAGATTCATACGGAGTCGATT
CAATTTAGATTTTATTAAAAATAATAGGACTGTCAACAATCAAACCTATAAAAAAAAGAG
TTTACACTCTCACCGTCCAATCCATCCCACCTTTGACCAAGCCTACTGGAAAAATACCTT
CCCCTTCAGGGAAACAACGGCTCCCCGTCATTCAAAATCTGAATTTCAATTTGGAATTCT
TTTTTGGTTTTTGGGTGCCGATTTTATGGCAAACCAGGGCTGTGGTGATCATATTGAATA
GTGTGGACCATATTGATTTTAAATGCGAAATCAATCTAATCGTGGAGCCGGTTCCGGCCC
GCTCACTCCGTAAACCACTTGGAGGTTCGAAACCTGTAAGACATCGACTCCGGGCACCTC
TCACCCCATACAGGGTGCAACTAAAAATGAAATGCCCGCCCCGCGTTCAACCACTCCAAC
GGAAAGGGGTCCTGTATGAGCACTCAATACGTGGACAATTTCGCCGACGACATCGGTCCC
ATTAAAATCCTTCACATTTATAAACCCAAGTCCCAACTCCGCGGCATCGTGGTGGTCGAC
AACCTGGCCATGGGGCCGGCCGCCATTGGGGGATGCCGCATGGCACCCGACGTCTCCACC
CGCGAGGTGTTCCGTCTGGCGCGGGCCATGACGTTGAAGAACGCCGTCAACGGCCTGCCG
TACGGCGGAGGCAAGTCCGCGATCGTCGGCGACCCAAAAAGTGACCTGAAAGAAACCTGG
ATGCGTGAATTCGCACGCGCCATCCGTGACCTGAAAGAATACATTCCCGGCCCGGACATG
GGCACCGACGAGCAATGCATGGCCTGGGTTCACGAGGAAGCCGGGCGCGCCGTGGGCCTG
CCTTATTCGAAAGGCGGCCTGCCGCTGGATGAATTGGGCGCGACGGGCTTTGGTGTGGCC
GTGGCGTCGGATGCGGCCAGCGAATGGATGCAGTTGCCACTGGAAAACGCGCGCGTGGTC
ATTCAGGGGTTTGGCAATGTCGGCCGGGCGGCGGCGACCTGCCTGCTGGAACGCGGGGTG
CACGTCATCGCGGTCAACGATTCGGATGGCGGGTTGCACAATCCGGATGGTTTGAACATT
CCGGAATTGTTTCGCTGGGTACAGACCCGGAACCTGAACCGCGCCACGCATCTGGGCGAG
CCCATGGAACGCGACCGGGTGCTGGAAATCGAAAGCGACATCTTCGTTCCCGCGGCGCGG
CCGGACGTGTTCACCGAAGCCAACCAGCACCTGCTGAAAACCCGGCTGGTGCTGGAGGGC
GCGAACATTCCCATCACGCACGAGGCGGCGCGCGTGCTGCATGACCGCGGCATCATGGTG
ATCCCGGACATCATTGCCAACAGCGGCGGAGTCATTTGCGCCGCGGCGGAATACGAGGGT
AAAACCGAGGACCAGGCGTTCGACGCGATCCGCAAATCCGTTTACCGCAACACCACGGCG
CTGCTCAAACGTGTGCGCGAACGCAAACAGTACCCGCACGACGCGGCCCTGCAAATGGCG
CGGGAGGTGTTGTCCAAAAAAATGGGGCTTTACGCCAGCACATGAAAGAAAGGGGAGATC
AACGGAATTCCGGGTTCAGGCGGGCGGCTTCCTGTTTGTGATGCTGGGACGCTTCCTTCT
GGCCCTGAATGGCCAACACCACGCTCAACACGCGGTGCGCTTCGGCATAATCCGACTGGA
TCTCGACGGCTTTCATGAACGCCTCGCCCGCCTCGTCGTATTCGCCGACCACCATGTGCG
CAAGGCCCAGGTTGTACTGCGCCTCCGCCCATTCGGGGTCCAGGTACGCGGCTTCCCGGA
AGGCGTCTATCATTTCCTCGCAGCGGTTGAGGGCGTCAAACGCCTTGGCCAGCCAGAAGT
GCACCCGGGGGTTTTCGGGATCGAGTTGCGCCGCCTTGCGGAACACCTTCAATGCCTCCT
CGCCGTTGAGGTCCTTCATCCAGGCCTGGCCGAGCTTGATCAGGAGGGCCGGGTCATCGG
GATGGGCCTCAACCTGTTGCTTGAGGGCTTCGATTTCCGGGTTGACCGCAGGCGGTTCGT
TGGTGGGGGCTTCTTCGTTCATAGGCTCCGATTATCCTGGTAGAGGGTGCATTGTAACAA
ATTGGGTGAAGCCATCAACACCTGTAGCCGGGTGATTGCCTCCGCAGGGAGGAGTGCGTA
TCAGGAATACTGGCGCGTGGGGGAGAAACGGTTCATCCGGATGCCGCCCATGCGGAGACC
GGTGAGCACATCGATCGACGGCACGAAAAACCGGGCACCTGACACCGGACGCAGGCGGTC
CGCCCAGTGCACCCCGTCCTGTCCGGGCGAAATCTCGAGCGATTTTTCAAGTACCGTGTC
CACCGCATCCGGGTCGCTGTGAAACAGCATGGTCAGCGTTCCCGCTTCATCTTCCGCGCG
GTACGGCAGAGAATGAATGAGCAGATGCTCCTCCCGCCCCAGTTGCCGGGCGGTTTCCTT
GAGAGGCGTGGCCACCTCCACGGTCTCGTCCGGAGCGTGACGGAAATTCTGCACCAGCAC
AAAGCTGCCACGAAAAAAGTCCGCCTCGTGTGTGTCGATGAAGACCGACTCCGGCACTCC
ATCCGGAGCGGCGGTTTCCTGTTCCGCAAAGGTGATGGCGGGGGATTGGCCCCAGAACCG
GTCGATGGGCTGGACCAGCCCCTTGAGGTTTTCATCAATGTACCCCACCATGTCACGCAG
GCATTCGATCTGGTTGGCGTGAAGATAAAAAAGCAGGTCCCCCTCGGTGGCGGGAAACTC
GCGGCCCTCCGCTTCCAGCGTTTCAAACGGACGCAGGCGGCGCGGTTTCTTGCCGTGCCA
GGCCAGCAGCCAGAACATCGGGCCGAAACCGACCACGCAGGCGATCCGTTCACCCGGATA
CTTTTTCAATACGTCCGACACGAACCCCGGCACCATCACCGAGAACTGGCCGACGCTCAT
CGCGTTCATCGGCAGGTCCACCACTTCGTAAATCAAAACGCACGAGTGGCGGGCGGGGGT
GGATACGATTCCTGTCTGCGATCGGGACATGGGCTTTCCGGTTTCAAAGTGAAAGCGTTT
ACTCTAACACTGAATCGGCGGTAGGAAATACAAAAATGAAAAGCAATGGAAGAGAAGAAT
AACCGAGGGCAAAAAGAAACCCGGGCCGGAAATCATTCCAGCCCGGGTTTCCTTTCAGGT
AAACCACGCCGGCGGGGACCGGCGACCCTTTCCCTGGCCGGCACACCGGCCTTCCCTGAC
TAAGGTATGGAAGGGAAAAGAACCCTGGAATCTACGGGACCTGTCCTTGGCAACCCGCAC
GAAGCCTGCCGCTTCGCTTTTTTCGTTTTTCAGCTTCCGGAATTGACGGGATCCGGATAG
TTCAGATCGAGGCGTTGTTTCACCCAGGAAGGGACCTGGGCTTTAGGCGCCGTCACCAGC
CCGATGTTATCCTCATTCTTGTAGAACGTGTCCCAGTACATCTTTTCGAGCCGCTCTGAA
GAAATGACCTCTTTCAAACTTCCATCCGGTTTGATGATTTTCACTTCGTAAATCATGGTT
ACCTCCTTCACCCCCCTATTCCGGGTTCGTTGTTACCTGAACCAGGCCCGACTGCGGGTC
CTGCCCCCTGTGTGTAATCACTTTACTGACTGCAAACTGTACAAGCAACAGTCGTGCCAT
TTCCGTTACGATATACTTAACGGCTTTTTTTTCAATATTTTAATAAAAAATTGAAGGGTT
CTTCCGGATTGGATTTCCCGATTTCCGAATACAAAAACTTGTCACCAGTGACAAAATTGA
GCTCCAAAATCTAAAATCTATTTATTTTTTAAGCATTTACAACTTATTCCAATTTTCGGG
CTGATCATTTCTTTTTGCACATGGTTTGTCCAATTTCCGTAATTCCGCTGATTTATTGAC
GTCAAATTTTGGAATTCGGAATAAAAGTACTTGTTTTTTCCTCCGTTAAAAGGATTCCCC
CGTAAGAACACCACCTACACGGTCCGCCTGCTTTTACTCCTGCCCCGGTATTTCGCTCTG
GAAAAGACGGGCTGCAGGGTCCATTTTGACAATATATTGTCAACGGGTTATCAATGGGTG
TTTTGCAGTCTGTGCTTTAAACGGGATACTTGAAATGGAAGAGGAATACTTTTTTGAATG
CCCCTGGTGCGGGGAGGAGATTTCCATGCTGGTGGACCTTTCGGTTCCGGCCCAGGCCTA
CATCGAGGACTGTGAGGTCTGTTGCCGCCCGATAGAAATCCAATACCAGAGCAGCGGATT
CGGGGTGGAAGGCTTTTCTGCCGCCCGGGGATGACGCCATTGCGGCATTTTAACGATGTG
CGTCAGCCGATTTCGGTCAGGGACGCAAAGTCGTCGCGGTAACCCTGCATGCGCTGGCGG
GCGTGCTGTCTCTGGACGGGGGCCATCTCCGCATCCACGCGCACGATCAAATCCATCCAG
TAACGGTGACGATCCCTCAGCCCGGCCTCGAACCCGGCAACCCAGTGGGATTCCGGATGA
CGGAGCCACTGCAACAGACGGGCATGGTAAAACTCCGCCGACCCTCCCTGCCGGACGAGA
TTCAGAAAATCCCGCTGGAACCGGTTGCGGTTTTCAAGTCGCAGCTGCACCCAGTCATGG
TTGGCACGCAACCAATACGAAATACGGGCGACCTGCTCTTCCGTCAACCCGCCGTACCAG
TCGTCGAATACATCCAGCACCCACTCGCGATGGTCGCTCTTCAATTCATCTGCAGTCAAC
GCCGCCTGCTTCACCAGCCAGCCCCCATCATTTTGAAAACGCCCTTCCAGGTGGCGGATC
TGCTCCTCATGGAGCGTGGCGAGGAAACGTGAAAAGTCCGGCAGGCCGCGGGCGATCAGC
CGGTCCCAGAAGTTCCCCTGCTGATGCCAGATCCAATCGGCGTCCTCCGCGCTCAAACCG
TCGGTGTAACGCCGGTCGAGTTCGTCGAGCGCGGCGACGAGACGCGGCAGTTCATGCCTG
CGGTGCCACACCTGCAGGGCGGCGACACGGTGATCAAGAAACCGCTCCTGCTCACGGGTG
AGATCGAAGTAGTGATCGATGCGGTGAACGAGAAACCAGTCGGAGAAGTTGTAGGCGATC
CGGGTGCGGCTGCATCCGGCCGCAATCACCAGGCAAAGTACGAGCAGGATAAGCCGCCGC
CGACCCGGCCTTGCCGGACGGGGGAGTAGAGGACGTCTGGCCATCGAGTCGTCTCCCGCG
GGAAGGTTCCCCTGGCGCAACCCACACACACGCTTGCAACAAAGTTACGGTCAGCGCAGG
GAAAAGGGTGAAGGCGGGGTCTCGGAATCCGTTTGCGTTTCCCCGATCACGCGTCCGCCG
AAATCAGAAAACACTTTTTGGCCGTTCTTCATGCGTTTCAGGTGGTGATGGGAACGGCGT
TTCCTGCTGCTTGATTGCGGGCCTTCATCCGCCGCAAAGTCATCCGCCCCCAGAGCATTC
CACACAGTCTGATCGCGGAGCCGGGTTTTGAATCCGATTCCCTGCGTCCGGTCCAGGATG
CGCTCGGCAAAATCGCTGCGCCCGGGAAACGCGGTGATGTTGGTGGTGGGACCCAGCGGA
AACCGAAGAACGCCGAAACCCGGAGAAAACACGAACGGCTGGAAGGGTCCGACAAATGGA
AACGGTCCCGCAAATCCGTTCCGCTGGAACGGCCGAAGGGAAAACGGCGGTTGTCCGGGA
TGCCGACGACGAAATCCCGGCCCACGAACCTTTTTTTGCCTAACCGCCGGGTGTCGCCCG
GTTTGATTTTGAAACCGGGATGGCGCGGAAGAAAATCCTGCCGACCCCGGATCACGTCGT
TTTGAATTTTCCGGGAGTTTTCGTCCAGACGGTTACGCAGTTCATTGGGGCCGAACAGAA
AATTCCGGCGAAGCGGAGACACGCCCTGCCTGCGGGAACCGCGAAAGGATGAGGCACGCC
CGTCGCGAAATCCCTGCTGGATGCGGGTGCGGCGTTGAAAACTGGACTGGAATTTGGAAT
CAATGCGGCTCTTGAAACCGGATCCCCGATTGAACGAGGAATGAAATCCCGCACTCCCGC
CGCCGGCGGAGGTGACCTCCGGCAAGATGCCGGAGAAAACAAAAAGGCCCATCAATAAAA
TGGAAGGAAAGACCAACGGTTTCATGAGCTCGCCTGAAAGAGAAACACCACACCGTGGCG
CTCAGCCGGTTAGCAACCATCAATAAAAGTATATCAATCCCGCGAAAACCGCCACAAGCC
CAAACCATCCTTATTGGCTTTCCCCCGAACCCGAAAATGGAAGCCCCTTGCAATATTGGA
ACTTTTCAGGTTAACCCGGCTGATTCCGGGCAATTGCGGGTTCGGCCCCCACCGGCTGTT
GCATTAAATATTTGCAACAGTATGGGCAACGCGTTACCATCCCTTGAACTGGGATCCCCT
TTTTTCAACGGAAGATAAGAACCGTCATGAACACGCGTCCGGCAGACAACATCGAATCCA
TCATCAATCTCCTCAAGGAAGCGGTTTTCGTGTACGACGAGAACCTGGAGATCCGTTATT
TCAACGAAGCGGCGGAACGCATCACGGGATACCGCCGTGAGGAGGTGCTGGGCCGCAAGT
GCATCACCATCCTCGACCAGAGCGTGTGCCTGAATAACTGCGAGTTGTGCCTGACCGTGA
AAAAGGGCATCAACTACGAAGCCCACTTCACGTCCTCCTTTTTGCGCAAAGACGGGGCCA
AACGGATGGGCGAATTTCAGGCAGGCCTCCTGCAACGCAACGAAGAAGGCACGCGGGTGG
TGGTCGCCCTCAACGACGTCACTGAAATCTCCCAGTTGCGGCAGGAATTAAAAGAGGTCC
ACTCCTTCGGCAACATGATCGGCAAAAGCCGTGTGATGAAGGAGTTGTTCGAGACCATCC
AGAACGTGGCGTTTTACGATTCCACGGTTTTCATTCAAGGAGAAAGCGGCACCGGCAAGG
AGCTGGTGGCGAGGGCCCTGCACTACGCCAGCCCGCGCGCGGGCAAGAACCTGATCAAGG
TGAACTGCACTGCGTTCGCCGATACCCTGCTGGAAAGCGAACTGTTCGGCCACGCCAAGG
GCGCGTTCACAGGGGCGCTTCGCGACCGCATCGGGCGCTTCGAGGAAGCACACGGCGGGA
CCATTTTCCTGGACGAGATCGGCGACCTCACACCGACCATCCAGGTTAAGTTGCTGCGCG
TTCTGCAGGAGAAAGAAGTCGAGCGCGTGGGCGAGAACGTGACCAGGCAGGTGGACATCC
GCATCATCGCCGCCACCAACAAGGATATCCTGGAGGAGGTGAAAACGGGGCGGTTCCGCG
AGGATTTGTATTACCGGCTGAACGTCATCCCCCTGCACCTGCCGCCGCTCCGCGAGCGCA
GGGAAGACATTCCCTACCTCGTCCAGCACTTCATCAAACGCTGGAACGCCCAGCACGTGA
AACCCATCGAAGACATTGCCGACGACGCGCTGGGTCTCCTGCTCGACCACAACTGGCCGG
GCAACATCCGGGAACTGGAAAACGTGGTCGAGCACGCCTGCGTGAAGTGCTCAGGTTCCC
GCATCCACAGTGTGGACCTGCCTGCGTTCTTGCAATCGGAATCCGCTCTTCCCGGGCGCA
AAAAGGGGAACCCGGTTCGCCGCCGCAACTGGTTGAACCGCGAACTGGTTACCGAGGCCC
TGGCCCGGGCCGAGGGCAATCAGTCCCGTGCCGCACGGGAACTGGGTGTGCACCGCATCA
CCCTGTGGCGAAAAATGAAGGAATTCGGCATCCCCGCTTAAGCAAGAATCCAACTGTCAT
TGAATAGAGTTTGTTTCCGGCAGGCAACGCCTGTCCCTTCCCCGCTTGCGCGGGGAAGGA
CCAGGAGTTGAGAGGATGGGGCGAGTTGAAAGCCGGAGTGGGGGGGGTCACTTCCCGGCT
CGAAAGACGGAAGGGTTCTCTTCCCCTTCCACCTCCAGGTGGCCGATCGCTCCTTTCGCC
ACCCGGAAAATGCTGTGATCCACCAGGGCATAGGTTCCCGGCGCATCCACCTTGAACTCG
ACAATGGTCGCACCTGCGGAAGGAATCATGGTGGTCTGCACGTTGGTATTGACCAATCCG
CCGATGGCGCCTTCCATGTACACCTTGTCAAAGATTTCGCCGATGATGTGGAACGAAGAC
ACCCGGTTGGGACCGATATTGCCGTAATAAATGCGCACGGTCTCGCCGACCTTCGCCTTC
AGCGCGTTGTCAAACATCACGCCGCCTTCCTTGCCGTTGAACACGACGTAGGTCGGGTTC
TCATCGAGGCCGCGCTGGATGTCGAACTCCACCAGCCCTTCTTTCTTCTGGGTGGTGAAG
AACTCGCTCCGCATGACGTAGTATTCGCGGTCCACCGGCGGCAGGCCGCCTTCCGGCTCA
ACCAGGATCAGTCCATACATGCCGTTGGCGATGTGGTCCACAATCTGCCCCGCGGCACAG
TGGTAAATGAACAGGCCGGGAGCCATTGCCTTGTAGGAGAAGACACGGGTCTCACCCGGA
GCGACGGTGATCACCGCCGCACCGCCACCCGGTCCGTTCACCGCATGCATGTCGATGTTG
TGATCCTGCGAGTTGGTCTTCGGGTTGGTAAGATGAAACTGCACCGTGTCACCCACCCGC
ACCCGCACCATGGGGCCCGGAACCGTGCCGTTGTAACTCCAGAATTTATACTTGATGCCT
TTACCCAATCCATCCGCCAGGTCGCCGACGAATTCCTTCGCCTCAAAATGAACCTCCACC
GTTTTCGACTCGGAACGCTTGGTGGGGGACGGCACATTCGGCGCCGTGGCCATGACGGAG
TCGCCATGCGACCACCCCGGCGTGGCAACGGACAGGATGAACAGGAACAAAATCAGCTGA
ACGGGTTTAAAGCGCAATTGGGAAAGGGATTCGATCATGTAACTCATACTCCTAAAGGTT
AAAAAAATTCCAGGAAACAACCTACCGTCTTGCTAATACAAGGCCCGTGCCAAATTCCAA
AACACCGTTTTTAAACTGATTTTGCAGGGTAGGGCCCTTTCCCTTGTTGCGTTAAATGAC
CAACGCAACATTGCAGACAGTTGCGTGTCCTCGGGCAACTCCTCCTTTTTCCGAATGCTG
CCTGTTCCACCCGGTCCGCCGCCATAAATGATGGAAACTTATTGACAGACCGCACGTTAT
CGCCAATAATAGCTAAATCTCAATAATTGAATAACTTATACCCCACCCCCTTGGCGAAAC
CCTCTGTTTTGGAAAGCTTAGTGGGAGGTTGATCAAGAAAACCGCATGGACCGCTACTGG
GAACGCTTCAAGACCCCTTTCCTTTGCTTCGCCGGGTTTTCCGGTGTGGGCAAAACCACC
CTGCTCGTGGAATTGATCAAGCGGTTCCGCCGCGATAACATCCGCGCCGGGTACTACAAG
CACGACGCGCACCGCTTCCAGATGGACAAGGAAGGCAAGGACACCTGGCGCGCCCAGCAG
GCGGGGGCGGGCATCCTCACCATCAACGATCCCGAGCACTTCGCCATCATCGCCGAGAAC
CCGTTCAAGAAACGCTCCATCACCCACGCCCTGGAACAGTGTGACTGCATCCTCATTGAA
GGTTACAAGAAATCGCCGTTCAACAAGATCGTGTTCCTCGACGCCGAGGGCCGTCTGCCC
ATCTCCCGCGACGACACCGGTATCAAAGCCGTGGTGCACCAGGGCGTGATTCACGATACG
GGGCTGACCGATCTCGGCATTCCGCTGTTTCACCGCGACGAGGTGGACCGTATCTACGAA
TTCGTGCGCAGTCACTTTCTTCAGTGCACCAGTGCCATTTACGGCGGCGTGTTCATCGGC
GGCCAGAGCAAGCGCATGGGCAAGGCCAAATTCTCGCTCGCCTACAACGGAAAGACGGAA
GCCGAACGGATGGTGGACTTGTTGTCGCGGTTCTGCGATAAAGTGGTGTTGTCGGCGCGG
CCGGACCAGGACCTGGCTGACCTCGGAGACCTCGGCGATTGCGAGCGGTTGAACGACGAA
CACAGTGGACTGGGTCCGGTGGGCGGTCTCGCCACCCTCATGGCCAACCATCCGGACAAG
GCATGGCTGGTGGTTGCCTGTGACATGCCGTTTCTGAAGGAACGCAACGTCCGGCACATC
ATCGAGCAACGCGACCCTCTCCGCTATGGCACCTGTTATATGAAGAAAGGACGCCTCGGT
GTGGAACCCATGTGCGGCATTTATGAACCGAAGTTCATCGTGCCCCTGTTCGAAGCCATG
TCGCGGCGCGAACTTTCGTTGTCGCGCATCATCAATGAACTGCCGTTCCATTGCATCGGC
GTGCCGGAAGACAACCGCTCAGATTTCATGAACGTCAACACGCCCGAGGAATACGAAGTG
GCCCGGGTGAAGCGGGAACAGGAGGAAGACTGAAATGGGCATGATCACCGTCGACGAGGC
GCTCGCCAGCATCCTCGCCAAAATCCAACCCAAAGGACTGGAAAAGGTCTCCATTACCGA
AGCGCTGGGACGCGTGCTGGCGGAGGACATCACCGCCCGCCGCGACAACCCGCCGCTCGA
CAACTCGGCGATGGACGGCTACGCGGTGATCGCGAACGACATCCAGTCGGCGACCCCGGA
CAGCCCGGTGAAGCTGGAACTGGTCGACGAAGTCGCCGCCGGGTCCATCGGCACGATCAC
ATTGAAATCCAACCAGGCGATCCGCATCATGACCGGCGCCCCCATTCCTCCCGGCGCTGA
CGCGGTGCTGATGCAGGAAGACACGGACAAGAACGGCAGCTTCGTATTCGCCAAGGACAA
GGCAACGGTCGGCGAGAACATCCGTCTCGCAGGCGAGGACGTGAAAACCGGCGACGTGGT
GGTGCCGAAAGGCGGCGTCATCACCCCGGCGCACGTGGGCATGATGGCGGTGTGCGGCCG
ATCCAGCGTCACCGTCGGCCAGCGACCCACGGTGGCCATCCTCTCCACCGGCGACGAGAT
CGTCGATCTCGACCAGGTGCCGGAAGGGTCGCAGATTTACAACAGCAACGGTTACATGCT
GATGGCGCAGGTGGCCTCGGCGGGCGGCGTGCCGCGTTACATGGGCATCGCCAAGGACGA
CGAAAAGGACCTGCTCGAAAAATTCGAGTGGGCGCTGGAGAGCGACATCGTGCTTTCCTC
CGGCGGCGTGTCGGTGGGCGATTACGACCTGGTGAAGGCGAGCCTTCAAAAGATGGGCAA
CGAGATGGTGTTCTGGAAAGTCGCCATGAAACCGGGCAAACCGCTCGCCTTCGGCAACAT
CGGCGGCAAGCCGGTGTTCGGTCTGCCGGGCAACCCGGTGTCCTCGTTCGTGTCGTTCGA
GCAGTTCGTTCGTCCATCGATCAAGAAGATGATGGGCGCGCGCGACCTGAGCCCGCAGAC
GGTGCAGGCGACGCTTACGGAAACCATCAAGAAAAAACCGACCGGGTGCATTTCATGAGC
GCCGTGGTCTCCTGGGACGGCGGCGACTACACCGTGACCCCCGCGGAACAGCAGGGGTCC
GGCGTGCTCAAGTCCACCGTCGCCGCCAACGGCCTGCTCGTGTTCCCGCTGGAGAAAAGC
GAACTCCGGAAGGGCGATCGGGTCACCGTCCAACTCCTGAACACCTGAGGCCGATGCCGA
ACTTTCTCCCCCACTCCCGCACTTCAAACATTTTTTTCTCCATATTACTCCTGATGTCCG
TTTGGGCGTCGCCCTTGTCGGCCGCCACGGGTTTCGACCGCATGGCGGAACAGATCGAGG
CCCAGTTCCCGGACATCCAGGGCATCGTGCTGTCGGTGGAAAACGGCGAGGTGCTGATCG
ACCTCAAAAAGGGCCAGCCCATCCACTCCGGAGACCGGCTGAAAGTCATCCGTTACGGCG
AACAGATCGTGCACCCGGTGACAGGCGAGGTCATCGGCCGTAAGGAAACCGACATCGGCC
TCATCGAGGTGACCGAGGTGCGCACCAACTACTCCGTCGCACGCACATTGAATACCAACG
AACCCATTCAGAACGGCGACGGCGTCGAGAGCCGCTTCCGCAAGATGGTCATCCTGTCTG
CGCCGGTTCTGCAGGCGGAGGACCTGTCGCTGGACACGCAGGCGGTCGGCCTGGCCATCG
AGCGTTCGCTCAAAAAGCGTCCGCGCATGGAAGTGCCTGCCTTCGGCGTGCAGGCGTGGA
TGCTGGACCAGGGCCTGCAAGCCGCCGACCTCATGAACCCGCAGGTGCTGGCCAGACTGA
ATAAGGAAATCACCTTCGACCTGCTTCTTCTGTCCAGGGTGGAGACCGTGCAGGGCCAGA
CGGTGCTCCGTTACCGCGTGGTGGCTGTGGAGGATGGCGCCGTTTTGCAGGAAGCGCGCG
TCGTATTCGATGAAATGACCGCACTGGCCACGCCCGAGAGCGGCACCCAGTCGCAAGCCG
CCAAGGAACTGGGGCTGGTGAAGTTCATCGGCAAACAGGATTTCGATTTCGTGCTGGCGG
ACATGGATGTGGGCGACCTCGACGGTGACGGCGAGCCGGAGTTCGTGTTCATCGACCGCA
ACCGGGTGATGATCTACCGCTTCGTCAAAGGACAGTACGAGAAAATCGGCACCATCCGCG
TGTCGGCGGAGTTCAACCGGTTCCTCACCGTGGACGTGGCGGACATCAACGGCAACGGCC
GCGCCGAAATCTTTGTCACCAACCAGGTGGGGCAACAGCTGGAGAGCTTCATCCTCGAAC
AGGTGCCGGGCCAGACCCGATTCGAGAAAATCGCCACCGGCCTCAACCGCTATTTCCGGG
TGATCCGTTCCTACAAGGGAGTCCCGCGCCTCCTCACCCAGCGGCCCGGAGTCGAGGAAC
CATTCGGGTCGGAAGTCCACACAATGGTTTATAGGAATAATACCTACAAGGAAGGTGCAA
AGCTGGGCTTTGAGCGGTTTTTGAACCAGCAAACGACCCTCTACGGAGTGACTTTGGAGG
ACACGAATTTCGACAAATCCATTGAAATAATTGTCCTTGACAACAATTACAATTTAAGGG
TATATTCGACCGATGGAAAACTGCTAGTAAAATCAGAGGATTACTACGGACACGACCCGC
GGCAGATCGAAGTGGGGCTGAAAGACCAACCTTATGTTGACTTTACAGATCCTTACGTTC
CCAGGCCCGTCCGATACAAAGGCAGGCTGGTCCCGGTCCAAAAAAGGAACCAGCGCTTCC
TGTTGGTACCGAAAAACCATCGGTTCGGCGGCAACTGGCTGTCAGAACTCGTCGTAATCA
ACAGCAGCAGTCTGGCTTTCATCGCCGTCAACAAGGAGGGGTTGGAGACGGTGTTTGAAA
CAAATAAACAGAAGGGATACCTGGCCGCATTTCAGGTGGTGGGTACGAAGGACTCCCGCA
GACAACAAGTCCACGTAGCCACCGTGGCCGACAAGGGCGGCCTCTTCCGGGACGAAAAAA
TGACGACGTTGTTCGTCTATGACTGGAAGTGATCCCACAGACCAACCATTCAAAAGAGGA
GGACCCCACCCCGCAATACCCGAGAAAAGTTCGCTCAAGGTCAAGGAGCTTCCCATATAA
GCGTTGATACCTAGAGTCAAATAAGTTCCATTTTCCTTACTTGGAGGAGGTAAGCATGAA
AAGGAAACTTTTAGCCGCAGGCGCGGCGGCGGTGGCCGTTTTACTGGCCGGCGTCATGGT
CGCCCAGGCGGCAAGTGTCAAGTTCGGCGGTCAAATGCGACCCCGATACGAGATTTTTGA
GCAAAACGATTTCGACAAGAAAACCGATCCCACCCATTTTTTCCTGACACGCATTCGACT
GAACGCCGACGTCAACATCGATGACAAAATCGGGGCGTTCATCCAGTTCCAGGCCCGTGG
CGTTTACGGTGCCGGCACCGGCGGTCTCATCCCCGGTCCCGCTCCCGGACCCCGCAATGC
CGCAGTTCCTGCCGACGGACTCGTTGATGTCGGTCTCCACCAGGCATATTTCACCGTACA
GGACTTTTTCGGCATGCCCGCTGACCTGAAAATCGGTCGGCAGGAAGTCGTTCTGGACGG
ACACCGCCTGTTCGGCAACACCGGCTGGACCACGGGCGCTCAGTCCGCGGATGCGATTCG
CCTGGATCACCACCATGGCGACAACATGTTTTCGTATATTTTCATCAAGGCCATTGAAGC
GAATGGTTCCGTACCGTTTGCTGTAGGTGGCAACAGCGCCGGCGCACCGATCAACCTCGG
TGGTGCCGGCCCAGGCGGCCTGCTGGGTCAGGGTACTTGTGGCCGTGGCACCGGATTCGG
CGCTGGCGACCTGAGTGACAACTGTGACCGGGAAGACCACGTGTTCTGGGGCAACATCAA
GACCATGGTTCCGAACGCGGTGATTTCTCCGTACCTGGTCATCACGGTGGACAACTCCTG
GAACGGTTCCGGCACGTCTGCCGGCAACCCGGACAACGAGATGATCACCGTGGGTGGTCG
CATCGCCGGCAACGCCGGTGGTTTCGACTACCGGTTTGAAGGTTACTTCCAGGGTGGCCG
CGCGGAAGGCATCGCGACGACCATGCCGGCTACGGGAAAAGTGGTTTCCGCCGCAAACCT
GGCCGCCTACACAAAGGGCGGTGGCTCCGGTGTTGACCGCCGCGCGTATATGATCGGCGC
CCGTCTCGGCAAGACCTTCAAGAACGTCATGTGGACCCCTTCCGTCACCCTGTGGTACGA
CCGGCTCTCCGGTACGGACTCCGAGGACATTCAGGACGGCATCTGGGGTACCTTTGACAC
CCTGTACGACACCGGTCACAAGTTCTACGGGTACATGGACACGTACCTGAACGCGACCGG
TGGTGACACGTCGTACCTCGGCCTCGAGGACATCGCCATCAAAACGTCGATGAAGCCCGC
GGCCAACTGGACCGTGAAAGCGGACTTTCACTACTTTAAAACCCCGGCTGAAAACATCGA
TCTGGGACGCGAGCTGGACATCACCTTCGTCCACAAGTACAGCTCGAACCTGACCATGAC
GGCTGGGTATTCCAACTACTGGGCGGACCCGGGTTTCATCCTGGTCAACCCGCGTGTATC
CCGGTCTGCAGGACAGGGCGGAATTGTTGACGGTTCCGCCAACTGGGGTTACGTTCAGCT
GGACCTGAAGTTCTGATCGTTCTTCAACCTCGCATCATCATCCCCCGGGCGGTTTCGCCC
GGGGGATTTTTTTTGCCCGGTCGGGGCACCGTTTTACAGAAGCGTCCAAACGGCCTATAA
TGGAGTCCATGCTCTTTCAAGCCACCCCGAGTGGCAGCCGAAAACCCGTTGCGCCGGATC
CTGCACGCAGGTAAACCCGCGCAACCTCGGAACGGGCGATCCGCCCTGCCCGTCCCTTCA
CGATTTTCAACACAGAATCGGTCGTGCCGCCGGGACCGGGCCAAGCCGCGGCCTGAATGC
CGCCGAGGCCCGTTTCGCACATTGTTCATTCATCAACCTCCAAGGAATTGACATGCACTT
CAAGACCCCTTCCAGACTTCTGCTCCCTCTTCTGCTTGCGGCTCTGCTTTTGTGGCCCCA
CGTGTCCATCGCTCAGGTGGCGGACAGCCATGCGCCTGAAGAGGCGCGCATGGAAATCAA
CGGGCGCCTCGTGCCGCCCATCGTGGCCACCGTCAACGGCAAGGAAATCCCCGGCACCAT
GCTGGTCAGCCAGGTGCAGATGTACAAGATGTTTCACCAGCAGCAGGGCCACCGCGTGAG
CCCAAAGCAGGAAGCCGAGTACTCCAAAGAAGCCCTCGACAACCTGATCGGACAGGAACT
GCTGTTCCAGAAAGCGAAGGCGTGGGGGATCACCGTCGATGAAAAGACCGTGCAGGGTGA
GATTCAAAAAATCCAAAGCCAGTTTCCGTCGGAAGAATTATTCAAACGCGCGCTCCACGT
GCAGGGGCTGAACGAGGGCCTCCTGCAGACCAGTATCGAACGTCAGTTGGTGGAAGAACA
GGTCACGCGTACCCGGCTCGCGCCCAAAGCCAATGTCTCGGATGCGGCCGTGAAAACATT
TTACGAGGAAAACCGGGAACAGTTCCTGCAACCGCCGCGCTGGGAGTTTTCACACATTTT
CACCGCCGCCCTGAAGAAAAATGAACCGGAAGACCCGAAACTCCAGGAGCGTTTTCACAA
ACTCCAGGGCATGGTGGAAACCGACGCGCGCAATAAAATTGAAAACGCGTTGAATGAAAT
CAAATCCGGCAAGCAGTTTGAAGACGTCGCCAAAGAATATTCCGAGCATGAAGAAACGCG
CCAGAACGGCGGCAAATGGGGTACCATGGCCCAGCACGAGATGCCGGAAGAAATTTACGA
GGTCGTCTCCAAATTAAAACCGGGGCAGACGTCCGGGATCGTGCGCAGTGAGTACGGATT
CCACATCCTGCGCCTGGATGCGGCGCTCCCGGAGGAAGTGGTGCCGCTCGACCAGGTGAA
GACGGATCTGCTGAACCACCTGCTGAAAGAAGAAGTAAAAAAGAAAAGGACAAGCTGGTT
TCCAAGTTGCGCGATGAGGCGGATGTCGAGGTGTTCTTTTAAAAAGAGGCATTGCAGAAC
CACCCCCTGCCCTTTCATGAGAGGAAGGGGAACCTCCATAATCTGCGTGACCACTTCAAA
TCCAAAATGAAAACACTGGTAACAGGAACTACAGGGTTTCTCGGCTCGGCGATCGCGCGC
GAGTTGATCCTGTCCGGCCGCACGGTGAAGGTGCTGGTGCGGCAGGGCTCGGACCTGCGC
AACCTTTCCGGACTCGACGTGGAAGTCGTGCACGGCGACCTGCGCGATCCGGATTCCCTG
GCACGCGCGCTCGACAAGTGCGACACGCTCTATCACGCAGCCGCCTATTACAGCCTGTGG
AGCCGCGACCGCAAGATGGTGTACGACATCAACGTCACCGGCACGCGCAACATCCTGGAT
GCCGCCCGGCAGGCGGACCTCCAACGCATCGTGTACACCAGCACCGTCGGCTGCATCGGC
CTCACCGGCAACGGAACACCCGGCGACGAAACCACTCCGTTCAACGAAGCCACCCTCTGC
AACGATTACAAGCGGTCGAAGTGGGAAGCGGAACAGGTGGCGCTGGAGTTTGCACAGAAC
GGTCTGCCGGTGGTCATCGTCAACCCCAGTGCACCGGTGGGACCGCGCGACATCAAACCC
ACGCCGACGGGCAAGGTGATCCAGGATTTCCTGAACGGGAACATGCCGGCCTACCTCGAT
ACCGGACTGAACCTGATCGACGTGCGCGACTGCGCGCGCGGCCACCTGCTGGCGGAAGAA
CGCGGCAAGGTGGGCGAACGTTATATCCTGGGCAACCGCAACATGTCGCTCAAGGAAATT
CTCGACACGCTGTCGAAGATCACCGGCATTCCCGCACCGAAAGTGCAGATGCCTTACTGG
GTGGCGTACACGGCGGGGTGGGTGTGCGACGCGGTGTCGAACGTCATCACGCACAAGCCG
CCGGCCGTGCCGCTGGGCGGCGTCAAGATGGCGAAATATCACATGTACTTTGATGCTTCG
AAGGCGGTCCGGGAACTGGGGCTGCCGCAGAACCCGGTGAAACAGGCGTTGAGCGACGCC
GTTCACTGGATGCGCGAACACGGGCTCGCCCGCTGAATCTGCACCCACACGACCTGATAT
GGAAACTTTCAACCTGCTGATCGGGACGGTCCTGCTCCGGCCCTACGTGTTTGTCTTCCT
CGCGATCTACCTGACGCTCGCGGTCTGGCACTTCGGCGCCAAACGCGCGGCGTTGTTCAC
GGTCATTGCCTATTGCATCGCCTTTCTCAGTGAATATTCTTCGACGCGCAACGGTTTCCC
CTACGGTTACTACAGTTACATCGACACCACCCGCGACCAGGAATTGTGGATTGCCAACGT
GCCGTTCATGGATTCGCTGTCGTATTCGTTCCTGACCTACGTCGCTTACACCATGGCGTT
GTTCCTTTTTGCACCGCTCAAGCGAAACGGCTGGGACATCCGTTTCGGCGACACATCAAA
GGTACATCATTCGTTGAAGGTGGTGTTTTCCGGAGCGGTGCTGTTCATGCTGATGGACGT
GGTGATCGATCCCGTCGCGTTTCGCGGCGACCGCTGGTTTCTTGGCAAGATCTACACGTA
CCAGGAGGAGGGGGAGTACTTCAACATTCCGCTGACCAACTTCGGTGGCTGGGTGATCAC
CGGGGCGGCGATCCTCTTCACGTTCACACGCGTGAACCGCTGGCTGGAAAGCCGGCCGGG
ATTCCGCGACGCGGGCCAGCGCGAGGTACCGTACCAGGCGCTGCTGGGACCGGCACTCTA
CTTCGGGGTGTTGCTGTTCAACCTGGCGGTGACGTTTTACATCGGCGAGGGGGTGCTGGG
ATTGTGCGGTACGGTGTTGACGCTGGCAATCCTGGGGGTGTTGGTGATGCGGCTCCGGCG
TCCCGACCTGCTTCCGGTCAAAACCTCACCGGTAATTGGTGAATGACATGGCGATGTCGA
AATCCTTCGCCTTGAGCTCTGCGATCACTTCCTGCAGGTCGTCGCGGCTCTTGCCCGTCA
CGCGCACCTGATCGTCCATCACCTGTCCCTGCACCTTCACCTTGAGACCTTTGATGAACT
TGACGATCTCCTTACCCTTGTCCTGCGGGATGCCCTGTTGCAGGACAACGTACTGGCGCA
CGGTGTCGCCTGCCGCCGCTTCCACCTTGCCGTAGTCGAGCGCCTTGATCGGCACCTTGC
GCTTGATCAGCTTGCCCTGCAGGATGTCGACGACGGACTTCAGCTTGATCTCATCGTCGG
AGACCAACACCAGCCGATTTTCTTTTTCTTCCAGCTCTACGTTGCTCTTGCTGTTTTTGA
AATCGAACCGCTGGCGGATTTCCATCATCGCCTGGTTGACGGCGTTGCGCACTTCACTCA
GGTCCACTTCGGACACAATATCAAACGAACAGGATTTGGCCATGTTGCTTGCTCCGTGAT
TTTGAATTGGGTTGAACAGGTTGCAGGCCGCAGGCAAGGAATGCGGCGGGGACGGGGTCA
ATGGATCTTCGTGTTCATGTAAAAACCGTAAACGAACATCGCGATGGTGACGAGCACAAT
GGAATCATCAATCAAAATCTGTTTCCAGGACGGGGAGTCATCGTGCAACAACCAGGGAAC
GATGACGAACATCACCGCCAGGAACCCCAGCGCCAGCATACCAATGATCGAGTACAAAAG
GATCTTGGTGTTGGCATCGCTCATGCCCGTTTCTTCCTTTTCAGATTCCTTGCGAGAATC
ATTCATGATAAGGTATTTCCTCTTTTTTCATTGCGGTTGACCGGGTGCGTCCGGTTGCTG
GAGTTCGTGGATGTCCAAGAACCATTATAGCGTAGGAGACCCCAAAGCCGAGGAGTTGAT
TGCCCAACTGCAGGAATTCTGCACCGATCCTTCCCTGCGCGACCTGTTCCGCGAAATGCT
GACGACAGTGATCAAGGTCGGGATGGAACACCAGGACCGGGGCGATTACAAACTCATGAA
TACCACATTAAAGGAGTTGCGTCACGCCTTTCGCGTTTTCGAGGATTACCGCGATTCCCG
CAAGGCGGTCATCTTCGGTTCCGCACGCACTTCCCACACAGACCCCAACTACCTGATGGC
ACGGGACTTCGCCGAACAACTGGCCGACCGGGGGATGATGATCATCACCGGAGCGGGCGG
CGGCATCATGGAGGCGGCCAACGCCGGGGCCGGACCCGATCGCAGTTTCGGCATCAACAT
CGACCTGCCCTTCGAACAGCGCGCCAATCGCCACATCCACGGCGACCCGAAACTGATGTC
GTTCAAATACTTCTTCACCCGCAAGCTGTTTTTCATCAAGGAATCCGACGCCACCGTGTT
GTTTCCCGGCGGATTCGGCACCCTCGATGAAGGTTTCGAAAACCTCACCCTGTTCCAGAC
CGGAAAAACCGAACCCCGGCCCATCGTGCTGGCCGACGCGGAGGACGACACCTACTGGCA
ACGCTGGGAAGCCTATGTGCAGAACGAGCTGCTCGACAACGGCTATATCTCGGAAGCCGA
CCTGAGCCTGTTCAAAATTGTCAAAACCGTCGAGGAAGGGGTCGACTACATCCTCGACTA
CTACACGGTGTACCATTCCTTTCGCTACGTTCACGATATCACCGTCCTGCGCTTCATCAA
ACCCATCCCCGACTCGCTGGTCAAGGACCTCAACGTCGAGTACAAGGACATCCTCCTGCG
CGGCGAGATCCAGAAATCCGAGGCCCTGCCGGAAGAGGTGAGTGCCGGGGAAGCGCCCAA
CCTGCCCCGCCTGACCCTGAACTTCAATAAACACTTTTTCGGGCGCCTCAACGAGATGAT
CCTGCAAATCAACCGGGAGCTGAAAGACTGAATCCCCTTCCCCCCTCCCAGCCCATCGAT
TTCCTCCATTCAAATCAGCACCTCCCATCCATGCATGAGCCATTAAAAATTTAACTATTT
TTATAAATTTTTTATAATATTTATCTTAAATCATACATATAGGGGGCCTGAATATGCACT
TTCGTGGCCAGCCGCCTGCTTTTAAGTGGCCATTTATCAACATGTCTTCATTTTTGGTCT
TTCTAAGTCTCCGGTTGGCAAGGTAATTGCTGTTTTACTGGTACAACCTGACTATTTGGT
ATGGAGACTCAAACCATGAAAACCCGGCAATATCTAAGAGAAGGCCAGATTCTTTTCCGC
GAAGGCAGTCAAAGCGACTTCATCTTCGTGGTCGAGAAAGGCGAGTTTGAAGTGTCCCGT
TACAACCGGGACGGCCGCGTGGAGGTCATTGACGTTCTGCGACCCGACGACATTTTCGGC
GAACTGGGCGTCATCGAAAGCCGCCCGCGCAACGCCACGGTCCGCGCCCTGAAAGACGGC
GTGGTGGCCATCGTTTCCAAGGAAGAGATGCTCCGCACCGTGCGGCAGAATCCGCAGGCT
CTGATGTTGATCCTGAAAACGATGGCGCAGCGCGTGCGCCAGGCCTCGCAGGGCCGGAAG
AAAGCCCTGCGCGCCCGGTCGAAACACGAATTGGCCCCTCAGGCAGTGTAATCTCCCTTT
CCAAGTTTCCCTAAACTGGAGATGAGAGGCCACCTGGGGCCGTTGACCCGGTTCACCCTG
TCCCCGCCGGGTCTTCGGCCCCTTCCTTTTTTTTCGCCCGTTTACAGCCCCCGCCCCCTG
CGGTAGAATGCCGGCAGTGCACATCCTTGCTTTCAACCCTCCTCTCCCGGTTGAACTTTG
AGAATTCTGAGAACCCTGCAAACCTTCCTCCCGGAAGCGGACGACGCCTCCCGTCAGGCT
TGGGAGTTGTCGCGTCACCTGGAAAAGCAGGGCGTGCCCTCGCCGATCCTCACCACCTAT
CTGCACACCGATCCGCATCTGCCGGAAAAGGAAATCGTCGATGGCGTGGCCATCCGCCGC
CTTCCCGTGCAGGCAGGCATGATGGGTTACGGATTCAGCCTGGGCGCCATCGGTTACCTG
CGCCGCTTCGACCTGCTCCACGCGCACGGGTTCCGCAGCTTCCTCACCGACACCGCTTTT
TTTTTGCCCTTTTAAAGAGAAAAAATGCGTCATCAGCACCCACGGCACGCTCCTGCCTGG
GTCGGGGCACAAGGACGGCTTTCCGCCGCGCCTGCATGATCTGTTGACGTTGAAGACGGC
GATCCGCCGCGCCGACGCGGTGGTGGTGGGATCGAAAGGGGAATACGATGAAGCACGGCA
GATCGGGGTGGATGCAGAACGGCTTCACATCATTCCACCGGGAATCGACGTGATCCACCC
GCCGCCGCCCGCACCGGCTACGCGGAACGCGCTCCGCCTGCTATACGTCGGAGAGTTTCA
CCCGAACCGGCGGCTGGAACTCATCCTGCGCGCGGCGAGGAACCTCACCGTGCCGTTTGC
CATCGACCTCGCGGAATGGGGTGATCCCACTCCCGGGGCCGACGCCTACGTCGAGTCGAT
CAAAAAACTGGGCAAGGTGCTGGGCGTGGAGGATCGTTTGCACATCCACCGTGCCAACGA
AAGGGAAGATCTAGATCAGCTCTACCGCGCCGCCGACGTGTTCGTGTATCCCGTCGGCCA
CGAAACACTGGGCCTGCCCCTGCTGGAGGCGGCGGCGTACGGACTGCCCATCGTCTCCAC
TCCCGCCGGACTCACGCAGGACCTGGTTGTTTCGGGGGAGACCGGATTCGTCGTGCCTGC
CGACCCGGACACCATCGGCGACCGCATCATGAAACTGTCGAACGCCGAGACCCGGCAGGC
GTTCCGCGACCGCATCCGCGCGCAGGTGCGTGACCACTTTGGCTGGAACCACATCACCCA
GCGAACCCTCCACCTGTACCAGTCCCTGCTTCGTTGATTCAAAACAAAAAGGAAGGATGA
CCGGGGAACGGTCACTGACCCAGAAACGCGTCCTGCGCTTCCTTCTGGAGTTGCTCGACG
GCGTCGGTGTGGCGCGGTGAGAAATGGAAGGTACGCAACTCCCTCACTCCTCCCGCGCGG
GCGAGGAGCCCCGCCTGCCTGGACGTCAGGTGACAGCGCTCACGCGCGCGCTCTTCTTCT
TCCGCGATGAACGGCGACTCGCAGTAAAACACGTCGGCATCTTTGATGAGTTCGACGATG
CGCTCCGCATTTTCCGGGTTGTACACGGTATCAACGACGTAGGCGATCTTCTGTCCTTCC
GTAACCGTCACCAGCTCACGCTGGAGTTCGCCCAGCGTGCGCTTCTCCGGCGTGGCGTGG
CCACGGGGTCCGGTGGGCACCTCGATCGGCGTGTCCTCCGGCCGGCCTTCGAGAACGGCC
TGTTTGAGCTGGTTCAACCACTTGCCGGGGGTGAAGCCCATCTGCTCCAGCCGGTCCTTG
TTGATGTTGAGGTGTTTCGATTCTTTCAGCGCAAAACCGAGGCACGGCACGCGGTGTTCC
AGGATCGACGCCTGCACGGTGAACCCGGGTTCCTGCCAGATGACGCGGTTTTCATACGGG
CGCGTTGTTTCATTACTGCGCCGGAAGCGGTCGATGGCGCGGAAGGTTGCGACCTTCAAT
TGATCGGGGTGCACTTCGGTGACTTCGATGTCGATCGACTCCTCGTAGCGGTCCACCAGG
TTCCAGGTGAAGCCCGCCAGCTTGCCCTCGACGTTGGCGATGAAGTGTTCCGGCCCGAAC
AGGCGGAGCGTGTGGCCGCGGCCGAAGGCGATGCGGAGCAGCCGATCGAAGCCGATGAAG
TGGTCGATGTGCGTGTGGCTGACGAACACGTGGCTCACTTTCAGCAGATCGACATTGGCG
ATGCGGTGAATTTCGCCCAGATCGAACAGCAGCGCGCGCTTTTCATACAAAAAGCGAACG
AACAGGCCCGGGTCGCCCAGCGGATCGTTCACCAGCGATGGATGCAATATGGGTTTCATA
TTTTCACTCCCCCTTTTCCCTGAAGGGGGTATCGGTCACGCCGACGCCTTTTCGTTCATG
AGGAAGGCTTCGATGAAGCGATTGAGGTCGCCGTCGAGCACCGATTCCACATCCCCCATC
TCCACCTGCGTGCGCAGGTCCTTGACCAGCTGGTACGGATGCAGGACGTAGGAACGGATC
TGGCTTCCCCACTCGATCTTCTTCTTGCCTTTTTCGAGATTGCGTTTTTCCTCTTCCTGT
TTTTCAAGCTCGATTTCGTACAGCCTGGACTTCAGCACCTTCATCGCCGACGCCTTGTTC
TTGTGCTGCGAGCGTTCGTTCTGGCACTGCACCACGATGCCCGTGGGCATGTGCGTGATG
CGAACCGCGGAGTCGGTGGTGTTGACGCCCTGCCCGCCCGGACCCGACGCGCGGTACACG
TCGATCTTGAGATCGTCGTCTTTCACTTCCACGTCGATGTCCTCCGCCACTTCCGGGAAA
ACGAACACCGACGCAAACGAGGTGTGCCGCCGCTTGTTGGCGTCGTAAGGGGAAATACGC
ACGAGGCGGTGCACGCCGATCTCGGCTTTGAGGTATCCGTAAGCGTAATCGCCGACGAAG
TTCACCGTGGCGCTTTTGATGCCCGCTTCCTCGCCGTACTGCATGTCGAGCACTTCGGAT
TTGTAGCCGTTGCGGTCGCCCCAGCGCAGGTACATGCGCAGCAACATCTGCGCCCAGTCC
TGCGACTCGGTGCCGCCGGCGCCGGAGTTGATGTTGAGGAGGGCGTTGTTGCCGTCGTTG
TCGCCGGAGAGCATCGCCTTGAGTTCGGCTTCGGTGAGCGCCTGCTCGAGGTCGTTCACC
AGGGTCTGCCCCTCGCCTTCCATGGACGGATCTTTCTCCTCTTCCATCAGGTCGAGCATG
GCGTCGAGGTCTTCGCTTTGCTTGATGAGGTCCTGGTACACCTTGACGGTGCGCTGGAGG
GAGGCGCGGCGTTGCAGGATTTTCTGCGCGGCTTCGTTGTCGTTCCAGAAATCGGGCGCG
CCGGTTTTGGCGTCGAGGTCTTCGATTTCTTTCAGTTTGTCATCGACGTCAAAGAAACCC
CCTGATCCGCTCGATCCGTTTCACCTGTTCGCGATGCTGCTTTTTCAACTCGTCGATCAT
AGCGACGCCACCTCCTGATAGGAATGTTTAACGATTGATGATGAGTTCCCGTATTGTCGC
CGAGAACCGCACCCAGCGCAACGGTCCGGAGCGGGTCAATGCAAGTTGACCAGCGTGTAG
GGAACCTTGCCCACGGGGTCGAGCCGGTTGTTGTTGTCGATGATGCGTTTGAGGTCGCTT
CCCTGGATGGCATCCACGAACACCCGTGCCGATGGCGATGTGAAGTCGGGTTCCACCCAC
CGTTCGGCCAGGTGGACCAGGTCCAGGTTCATGCCCGGAGGCCGGGGATACGCCGCCGCG
CGTTTTTTCAGGACGTCGGCGGTCATCCGGGATTTATCACGGGTGCCCACCGCCACCGTG
GCGCGGCCTTCTTCGTCCTCGAAAAAATACAGGTGTTCGAACACGGCGGTCAAGGTTTTC
CAGTCGGAAGGTTTGTGCTCGTTGCTCGGCCCGTACAGATTCGTCGCCACCACCCCGTCC
GGTGACAGCACACCGCGGATACGTTCATAAAACTCCACTGTCTTCAGGTGAAACGGGATC
GACCCGCTTTTGAACGCGTCGAGGATCACCAGATCGTAAAGAAGCTTCCCCTGCGTGCGC
TCCAGAAAACTGCGCCCATCCTCGGTGTGCACCGTCACGCCTTTCTGGTCGAGCGGAAAA
AAGAATCGCTGGCACAGGGCCGTGACCTTGGCGTCGATCTCCACAACGTCGATAATCAAA
CCCGGGAACCAGCGCGCCAGCGCCGCAGGCAGCACGCCGCCGCCCTGCCCGATAACGAGC
ACCCGCTTGAGGGGCGGCCGGAACAGCAGGGCCGCCATGGTCAACCGCGAATACACCAGC
ACCAGGTCCTGGGGCCGGGCGGGGTCGATGCGGCTTTGCAGGAAAAAGTCGCCGTTGCCC
CGGAACCACATTTCCCGGTGCGTCCCGCTCTGGATGACGAAGATGTCGTTGTACCGGCTG
CGGGCGTGGGCCAGCACCTTCAAATCCTCGCCCGATCCCTGATTTTTCGTCGGTTGGGAA
CTCATAGCCCGGACAGAATAGAGAGGCGTTACAGGGGAATTTTTTTCCAAAATTTGCCCG
ATTGGATCATTTTTTACAAAAATTTTTCTTTGATCCGCCTCTATGATACCATGAGAAGAA
TTTAAAAATTCCCAATTTTCCCTATGAAATCCGTCCGTTCCAGCACTTCCGAACGGTGAA
TTTCCTCAAACCCAACCTTTACTCACTTACAACAAGGGAGTGAACCATAATGGCGCAGAA
AATATTGAAACATAAAGTCGGATTGGAGCACCACGGAATCCGCAACGTGAAACAGAGCTT
CTGGAACCTGAGCACGCCGGAGCTGTACGAGCACATCATCCGGAACCAGGAAGGGCACCT
GTCTCACCTCGGACCCGTGGTGGTGACCACCGGCGAGCACACCGGCCGTTCGCCCAATGA
CCGGTTCATCGTGCAGGAGCCGTCCAGCCAGGAAAACGTCTGGTGGGGCAAGGTCAACGA
ACCGTTTGCCATGGACAAGTTCGACTCCCTTTACGAGCGCGTCCTCGCCTACCTGCAGGG
CAAAAACGTTTACGTGCAGGACTGCATGGCCGGGTCGGACCCAAAATACCAGCTCCACAT
CCGGGTCATCACCGAATACGCGTGGCAGAGCCTGTTCGCGCGCAACATGTTCATCCAGAT
CAAGGACCGCCTGAAACTGGAGAACCACAGCCCGGCGTTCACCATCATCGGCGTGCCCAA
TTTCAAGGCCGTGCCGAAGATCGACGGCACCAACTCGGAAACGTTCATCATCATCGACTT
CAGCAAGCAGTTGATCCTGATCGGCGGAACGCACTACGCGGGCGAGATCAAGAAGTCCAT
CTTTTCCGTACTGAACTACCTGCTTCCGCACCGTCACAAGGTGCTGTCGATGCACTGCTC
CGCGAACATGGGCGAAGACAACGACACCGCCATTTTCTTCGGCCTGTCGGGAACCGGCAA
AACCACGCTGTCCACCGATCCGCACCGCAAGCTGATCGGCGACGACGAGCACGGCTGGAG
CCAGGAAGGGGTGTTCAACTTCGAGGGCGGCTGTTACGCCAAGGCCATCCGCCTGAACCC
GAAAGCGGAGCCGGATATTCACGAATGCACGCGGCGCTTCGGCACCATTCTGGAAAACGT
GGTGATGGACCCGACCACGCGGCGGCTGGATCTGGACGACGCCAGCCTGACGGAGAACAC
CCGCGCGGCGTACCCGCTGACCCACATCGCGCACACGGTGGAAGACCGACGCGGCGGCCA
TCCGAAAAACGTCATCATGCTGACCTGCGACGCCTACGGCATCATGCCGCCTGTCGCCAA
ACTCACGCCGGAGCAGGCGATGTACCACTTCATCTCCGGTTACACGGCGAAAGTTGCGGG
CACCGAGCGCGGCATGAGCCGAGAGCCCACCGCCGTGTTCAGCACCTGTTTCGGCGCGCC
GTTCATGGTCCTGCACCCGTCGGTGTACGCCAACCTGCTCGGCCAGCGCATCGCCGACCA
TCACGTCCACTGCTGGCTGGTGAACACCGGCTGGACCGGGGGACCTTACGGCGTCGGCGA
GCGCATGTCCATCGCGCACACGCGCGCGATGATCAACGCCATCCTCGACGGCAAGCTGAG
CAGTGTGGAGACGCGGCCGGACCCGATCTTCGGTATCCACGTGCCCACATCCTGTCCGGA
TGTTCCGGCGGAGGTGTTGAATCCGCGCAACACTTGGAAGAACCCGAAGGCGTACGATGA
GAAGGCGCGCGAACTTGCCGCCCAGTTCGTCGAAAACTTCAAGGAGTATGAAAGCGCGGT
GAGCCGCGAAATTCTGGAAGGCGGACCGCGTCTGCCGAACGGGAAGAAAGCGTCGATCAA
GAAGATCAAGTAATACAAAAAGCCGCGGCCCGGGCCCCCGGGCCGTGTTTGCTTTATTCC
CACTCCTCTTATTTAAAGCACACCGTCCTGGAAGGATTCATTGACTTGGAAACACGCCCT
CTCATTGCCGTCACGCTGGGCGATCCCGCCGGGATCGGTCCCGAAATCATCGCCAAGGCC
CTGCCGGGCCGCGTGCTCGATTTCTGCCGTCCGTTGGTGATCGGCGACGCGGCGTCCGTC
GAACGTCACCTCCAACAATACAACCCGGCGGTCACCGTTCATAAAGTCACCTGTCCGAAA
GACGCACGCTTTGAAGCAAATCAACTCGACGTGCTCGACTGCGCCCACGTACCCGCCGAT
CTGCCGATGGCCCGACCGTCGGCACAAAGCGGCCGGGCGGCGGTGGAGGCCATCCGCAAG
GCCGTCGATCTCGCGGTCGCGAATGAAGTCCACGCCATCACCACCGCACCTATCAATAAA
GAAGCCATTCACCTCGCCGGGCATCTTTACCCCGGTCACACGGAAATGCTCGCCGACTTC
ACCCGCACCGAGCACGTGGGGCTGATGCTGGCGGGCGGCAACCTGCGCGTGGTGCTCGCC
ACCACGCACGTGCCCTTGGAGCAGGTGAAAGCGCTCATCACGAAAGAACGCGTCGAGACC
ATCCTGCGCGTCACGCACAAATGGCTGACGCAGATCGGTATCGAACGTCCGCGCATCGCG
GTGACCGGACTCAACCCGCACTGTGGCGACGGCGGTGTGTTCGGCGACGAGGAAGCGACG
GCCATTGTGCCCGCGCTCGATACTCTGCGTGCCGAGGGCATGGATGTCACCGGACCCCAC
TCCGCCGACGCGTTGTTCGGGCGCATTCACAAAACGCCGTGCGACGCGGTGGTCACCATG
TACCACGACCAGGGCATGATCCCGATCAAGATGGCGTCGATGGGTTCCGCCGTGAACATC
ACGCTCGGCCTGCCCATCCTGCGCACCTCGGTCGATCACGGCACGGCGTACGACATCGCG
GGACAGGGCATCGCCTCCGCCGACAGCCTGGTGGAAGCGTTGCGCATGGCGGCGGTACTC
TCCCCCACCGCGCACGCCGCCTCATGAGAAAAAAACGCTCGCTCGGACAGAATTTCCTCA
CCGATCCCGCCATCGCGGAGGAGATCGTGGCACACGCGCAGATCGAGGACGGCGGTACGG
TGATCGAGATCGGCCCCGGCCCCGGCATCCTCACCGGTCTCCTGCTCGAACGGTGCGGCA
AACTGATTGCGCTTGAGATCGACCCCAAGCTCTGCCACCTGCTCAACAAACGGTTCAAGT
CGAATCCCAAATTCGATCTGCACCAGCGGGACGCGCTGGTGTACGATTACAGCCAGGCGG
GCGGGCGCTTCCAGGTGGTGTCGAACCTGCCGTACTACGCGGCGATGCCGATCCTGAAAC
GCCTCATCCACTACGGCAGTCACATCGCCAACATGACGCTCATGCTGCAACGCGAGGTGG
TGGACCGGCTGGTGGCGCAACCGGGAAGCCGCGACTACGGTTCGCTCACCGTGTTCACGC
AGTTTCACTGCGAGGTCGAACGCATCATGGAAGTCGGCAAAAAGAATTTCGATCCCCCGC
CGAAGGTGGACTCGTCGGTGATCCGCCTCGTCCCCCGCTCGGCACCGCCGGTGGAGGTGG
ACAACCTCAAAACGTTTTTCCACGTCGTGCACGCGGCGTTCTTCCACAAACGCAAGATGC
TCAAGAACAATCTCAAAAGCCTGGCAAAGCATTTCGATTTCACCTGGCAGGGCATCGAGG
ACGCCGGGATCGATCCGGCGCGCCGCGGCGAGACGCTGTCGCTGGAAGAGTTCGCCACGC
TGTCCAACCTGATGGAAAGCAAAACACAATGAGTGCAGAACGCAATCAAGGCAAGGTGAT
CCTCGTCGGCGCCGGACCCGGCGACGTCGGCCTGTTCACGCTGAAAGGCAAGGCGTGGCT
GGAACGCGCCGATGTCGTCATCTACGACTACCTCGCCAACGCGCGCCTGCTCTCCTTTGC
GCCGAAACACGCCGAGATCATCTACGCCGGAAAAAAAGAAGGCCAGGTGACGTTCTCGCA
GGACGCCATGAACGCCATGTTGATCGAGAAGGCAAAGGCGGGCAACATCGTCATCAGGCT
CAAGGGTGGCGACCCGTTTATTTTCGGGCGCGGCGGCGAGGAATGCGTCGCCCTCCAAAA
AGCAGGCGTCCCGTTTGAAGTGGTGCCGGGGGTGACGGCCTCCACCGGCGTCAGTGCCTA
CGCCGGCATCCCGCTCACCCACCGCGATTTCTCCTCCACCATCTCCGTCGTCACCGGTTC
CAACGAAAAAGGCAAGGAAGACCTCCACATCGACTGGGAAAAGATCGCCAGCCGCGCGGG
CACGCTGGTGTTTTTGATGGGCGCGCGCAAACTGCAACGCATCAGCGAAAATTTAATGAA
GTACGGCAAGGACCCGAAGACGCCGATCGCCGTCATCCAGTGGGGCACCACGCCGCGGCA
GAAAACCTGGACGGGCACGCTCGACACCATCGTCGCCATTGCGCAGAAAGAAGAGATCAA
ACCGCCGGCGCTGACCATCGTCGGCGAGGTGGTGAACCTGAAACCGCACATGGACTGGTT
CGAGACCCTGCCGCTGTTCGGCAAGACGGTGGTCATCACCCGCGCCGAAGAACAGGCCGA
CGATTTCTCGCAGGCGTTGCTCGAACGCGGCGCCGAGCCGTACCTGTTTCCAGTGATCGA
GACCCTCGAGCCGGAAAGCTGGGAGCCGCTCGACCGTGCGCTGGGCGAACTGGAAAACTA
CGACGGGCTCATTTTCACCAGCACCAACGGCGTGCGCTGTTTCATGCAGAGGTTGCGGGA
TACCGGACGCGACATCCGCGACCTCAAGGGACTGCGCCTGTTCGCCATCGGGCCGAAAAC
CGAACAGGCGGTGACGGACCTGGGCATCCCCGTCGAGGCGGTGCCGGAGAAATTCGTCGC
CGAGTCGCTGATCGAAACGCTGGGAAAAGCAGACTTGAAGGGAAAACGATTGTTGTTGCC
GCGCGCCGCGGTGGCGCGGGAGACGTTGCCGGACACACTGCGCGGGATGGGGATCGAGGT
CGATGTCTGCCCGGCGTACCGCACGGTATTGCCGGACACCGATGCCGCCGATCTCATTGC
GCGTTTGCAGGAAGGATCGATCCACGTCCTCACCTTCACCGCTTCGTCCACGGTGAAGCA
CTTCATGCAGTTGGTCGGCGATAAGGTGAAGGATCATCTGAAGGGCGTCACTGTCGCCTG
CATCGGCCCCATCACCGCCAAGACCGCACGGGACCACGGCCTGCCCGTCCACCTCACCGC
CAGCGACTATACCGTCGCGGGGTTGATCGAAGCGATGGAAGCGTATTTTTCATAGTCCCT
CCCTTTTAAAAAGAGGCCAGGGGGATTCTTGCTTTCAGCCAGCCTTTACAAGTGTACGCT
TTTGGCGTACACTCAATAAATGCAGATCAGGTCGATTCGGCATCGGGGTCTAAAACGATT
CCTGGAACGTAATGAAGCCAAGGGCCTTCCCGCAGATCGGGTGGAGAAAATCCGCGACAT
CCTGACCGCATTGATGCTGGTGGACACCCTGCACGATTTGCCCCGGTTGCCGGGGTGGCG
TCTGCATAAATTGACGGGCGGCCGCAAAGGCGAGTGGAGCCTGTGGGTGACCGGAAACTG
GCGAATGACATTCCGGGTCGAAAACGACGAAATACACGATTTGAATCTGGAGGATTACCA
CTGATGGCACGCATTGCAATGATGCCTTCGCATCCCGGCGAGTTTGTCCGGCGGCAGGTG
CTGGACCCACTGGAGCTTTCCATCAGCCGCGCGGCGGAAGTCCTCGGTGTGCGCCGCGCC
ACGCTCTCCGACCTCGTCAACGGCAAAACCGGGCTGTCGCCGGAGATGGCCCTGCGGCTG
GAAAAGGCATTCGACGTGAAAATGGATTTTCTTCTACGCATGCAGGCGCTCCACGACGCC
GCACGCATGCGCCGGCACGAAGCGGAAATCGAAGTCGAGCGGTTTTCCAACCATTGAGGA
CAATGAAGTTTTGCAACCAACAACCTTCAAATCGATCAAAACCTCGCTTTTTGCCCTTAT
CGTTTCGTTTACCTTCTCTTGTCTGTTCACCAACCCTTCTTTTGCAGACAACCCGATATA
TCCCGACTTTGTAGATCGCAAAATAACAGGAATCGAATTGGGAACAAGCTATTTAAAAGA
ACTAAAATCTGTTTATGGAGAGGGACTTTCAGTACTTAGCGATGAGGGGGTTTGTTATTT
CAGCGAAAAAGAAAATACCTTCATAATTTTTAGTTTATGCGAGGACAATTTGGTTTGCAG
TTATGATTTGTCTAAAGATAAAGATTTATGGGGCGAGTGTAGTAATTACAAGACCATACA
TTCCCTTAAAACAGGCAAAGGGATTTCCCTAGGAGACAGCATAGAAAAAGTTATTGGCAT
CTACGGATGGCCAGAAAGCTCCAAGCCCATCAACAATTTAAATGAAGTAAAAAGTTTGGA
TTACCATACTGACTACACAAGAGATCGTAGAGTGACTCTTTTTATGATGCAAGCTTATAC
TTTGAAAACGGCAAGCTAAAAAGACTTTTCATTCATGATGGAAATTGAACTTGATTAAAA
ACCGTTTTTCTCACATCGCCATCACCAACCGCGTGCCGATGGCGAGGGTGACGGCGGCGG
TGGCGTAACGGATTTTCCCCAAATGGCGGGCGACGTGTTCGAACGCGGTGACGCGGTTCA
CCATCGCGGCGTACACGGACATCGTCACAATCATCCCCAGGCAGAACAGCGCGATGTAAC
CGATCACTCCCGCCGGGAACTGGAACAACGCCACCGGCACAAGGATCAGAACCCCGGCCC
AGCCCGCGGTTCCGTGCAACACCCCCATGCCGAACAGCACCCAGCCGGACCGCTGCGGCA
CACCTCCTGCGTCCACGTGCGCATCCCGTTTGTGCCGGACTTCACGCAGGGCCAGCCACA
CGGCAAGATAAATCATCGACAGCCCGACGACGCGTTCCATCACGCCCAGGTTCACCTGCG
CAAACACTTCGCGGAGCGGGGTGATGAGTCCGGCGAGCATGAGGAGCGTCAGGCTGTGGC
CCAGCGCCCAACGCAGGGCAAGGAGCACCGTCTGCTTCAACGAGCGGCGGTCGAGGAGAA
GCGACGACACGGTGGCGACGTGGTCGGCGTCCAGTGCGTGCAGGCAACCGAGGAGGAATC
CCCCGGCCAGCAAAAATCCGTATTCCATAAAAGCAGGCCCCCAGGCAGTTGATCCGCTTT
GGATTATAGGTTTTCGGCCTGCCACCCGCAACGGCTTTTCCGAAGGGAATCGGGCAATTC
CGGCCTCATTTCGATAGTTCAGAATCGGGCTCGGCCCGGCCATCCCATTCCCTCTTGTGA
ATTCCGTCAAAAGGGGTACAATTTCGGTTAATCTCCCACTGCCGTCCGTGATGCGCCCGG
CGGCATTTGTGAAGGAAGAATAGACATGCGATCCATTCGTGTCAGCCACATACTGTTGAG
TACTGAAGATCTGGCCAACACCCTGCTCGAAGGGTTGAAGGACATCGACGACCCCAAACT
GCTGAACAAGATGTTCGCCAAGATGGCGAAGAAGTACAGCGCCTGCGGCACCCGCGACAA
GGGCGGCGACCTGGGATTTCTCGAATATAATTCCAACGCCAAGGAGCTGGAAGACGCCGC
CATGGCCACGCCCGTCGGCAAGCTGGGCGGGCCGATACAGAGCAAGTTCGGCTACCACAT
CTTTCTCGTCACCGAAGAAGAACGCATGGACGACCTCGGCATCGACGGCCTGCACGCCGT
CTCGCTCAAATAACACCCTGTACACTGTGAACGCAAACACCACCGCATCCGATTCCCAAG
CCGAAGCGATCCTGCAAAAAGCGCTGGACGGCCACCGCCTGTCCCGTGACGAAGGCGTCG
CCCTGTTCGAGGCGAACGACCTGACCCTGCTGGGCAACGTCGCCACGCGCCTCGCGCGCC
AGCGCCGAAAGAACGCCGACAACGCCGTCACCTACATCATCGACCGCAACATCAACTACA
CCAACGTGTGCGTCACCGACTGCTCGTTCTGCGCGTTCTACCGCAAGGAAGATGCGGAAG
ACTCCTACGTTCTGCCGTTCGAGACCATCGCGCAGAAGATCGACGAAATCCTGCAACACG
GCGGGCGGCAGATCCTCATGCAGGGCGGGCACCACAAGGACCTCAGGATCGAATACTTCG
AGGACCTGCTGTCGCGCATCAAGGAGCGGTTCGACATCCACATCCACGCGCTGTCGCCGC
CGGAGATCGTGCACACCAGCAAGATTTCGAAAATCTCTTTAAAGGAAACGATCGAGCGCC
TGAAGAAGGCGGGGCTGGACTCCATTCCCGGCGGCGGGGCGGAGATCCTGGTGGACCGCG
TGCGGCGCATCATCAGTCCGAAAAAATGCAGTACCGACCAGTGGCTGGAAGTGATGGACA
TCGCCCACCGCCTTGGCCTGCCGACCACCGCGACGATGATGTTCGGTCACGTCGAGACCC
TCGCGGAACGCATCGAGCATCTCGACCGCCTGCGCGAACAGCAGGACAAATCCGGCGGCT
TCACCGCGTTCATCCCGTGGCCGTTCCAGGCGGGTAACACGGACCTGCGGAAAGAAATCG
GTCCGAAGAAAACCAGCGGCTGGGAATACCTCAAGACCCTGGCTGTCTCACGCATCTACC
TCGACAACATTCCGAACATCCAGTCGTCGTGGGTGACGCAGGGGCCGAAGGTGGGGCAGA
TGGCGCTTTATTTCGGCGCCAACGACATGGGGAGCACCATGTTCGAGGAAAACGTCGTCT
CCGCCGCGGGCACGGTGTACCACCTCGACGAAGAAGCCATCCGCAGGCTCATCACCGACA
GCGGCTACACGCCGCAGAGACGCACCATGCGTTACGAATACGTGTGAAGACGGTCAGGTG
AACGCGGCCGATTCGCGATACACCTTCACGCCGCGCCGGATGAGGACGTTCAGGATCGCC
GCCACCGGCACCGCCAGCAGGATTCCCAACAGGCCGAACAGTTCCGCGCCGATCAGCACC
GCCACCATGATCGCCACCGGGTGCAGGCCGACCTTGTCGCCCACGATGTAAGGCGTGATG
AGGAAGCCCTCGATCGCCTGCACCACGCCGAACACCGCCACCACGCCGATCAGCGGCACC
CAGTCCTGCGTCTGCAGAAACGTCAACAGCACCGCCGGGATGAATCCCACCACGATGCCG
AGGTAGGGCACCAGGTTGGCGTAGCCCGCCATGATACCGATCAAAAGACTCAACGGCGTA
CCGCAGAAATAGAGGCCGACGCTGTAAAGGATGGCCATGAACGTCGCCACCATCATTTGC
CCGCGCACGAACTGCGACAGCACGTCGTCGATCTCCGTCACCACCTGCGCCGTCTGTTTG
TAGAAGCGCGGCGGGATGAGCTTGCCGAGTTTCTCAACGATGACGTCGAAATCGCGAAGC
AGGTAAAACATGGCGACGGGGATGATGACGAGGTTGACCACGAACAGGAGCGTGTTGACG
AAACCGGTGATCGATCCCCACACCCAGCCGCCCGCCGTACCCAGCAGTTCCAGCGGCACG
CGGCCGAGTTTCTGCATGCTGTCGTGCAGGACCTCGCCGATGCGTTCGCGGTCGATGCCT
GCCAAATCCTGCAGATACGGTTGAATCCAGTTCTTGATGACAGTCAGGTAGTCCGGCAGG
TTTTCTGCAAGATTCTGGATCTGCACCTGCAGAATGGGAATGAGCACGATCCCTGCCACC
AGCACGACGATGAAAAATGAAACGATCAGCACCACCACCGCGGGCGTGCGCTGGAGTTTC
CAGGATTCCAGCCGGTCCACCAGTGGGTCGAGCAGGTAAGCGATGGCGAAGGCGAGGAAG
AACGGCGTCACCACGCGCCGCACGAAGTAGAGAAACACCAGCGCGACGACGGTGCTCACC
AGCAGGGTTATGAGGAGTTTCTTGTCCTTTTCATCCATGCGATCACAGGTCGCCCATCAT
GGGCGGCAAGTTGGAAGGGATCTGTTGGGTCGGCGGCGGCTCTACAGGAGGCGGCTCTTC
GTCTCCGCCCAATTCATCGCCTGGAGGCAAATCGTTGTCCTCCTGCTGCTGAACCACTTT
CTTTTTGTCCGGTCCCCAGTACCGGCTCAGCGCGTCCGCCAGAAACCGCACCATGTTTTC
GCTGACTTTCTCGAACGCTTTCAGCTCGCCGTCGAAATCCTTTTCCACCTTGACGGTGGC
AATCTCACTTTTGGCGGCGATCAGCACACCCTGCGTTGCGGAGACGGCGCGCACGTTGAG
GTTTGCCTGAATGGTTTTGGTGCCGGTGCCCGCGTCTTCGTTCACCAGAGTGGACCGCGC
CGTACCCAGCACCACCACGTCGGCGGCGGCTTTCAGCCCGACCTCCACCGAAGCCTGCAG
GTCGCCGTTCACCGCACGCAGGACCAGCGTTTCCGGAATCTTGTCGCGCACGCTCTCACG
CTTGATGGCCTGGATGTCCCTCGCCACAAGGTGTTTATACATGGAAACCTCGGCGATGGG
CATCGCCTCCCAGAAGCTGTAAACCGTATCGGCGGTGAGGCTCTTTTCTTTAAGCAGGAC
CAGTACCGTGCGCGGTTTCACCAGCGCCGCCAGCACACCGCGGGTGTTCAGTTCCTTGTT
GAGCGCTTCCTTGAAAAACATCACCTCCAGCTTCACGCGGCTGACTTTCTCGATGAGATC
GTCAGTGGCCTCCAGGTAGCGGTAACTTTGAATGTACGCTTCCGGATTGGAGTACATGCT
TTTGAGGGCGCTTTTATTCTGGTTGTATACCGTCGCGCCGAGCATGTCCCGCAAAGCTTC
ATCGAGCGAATTGCGGAAAGCTTCCCTCACCGCACGGTCGCGACCGGCCACGTAATTCTC
GTTATGAACCGCCGCGTCGCCGAACGCCTCGTAACCCATCGATGGAATGTCCACCACGTC
CTGCGCGTGGGCCGGGGAGCAAGCCCAGGCAAAAACACACGTCATCAATATCAAAATCCA
TGCGTGTTTGAATGCGCCAAACGGGTTCACGATGTCTTTCCTCTTCGCCTCCCGGTGGGG
GCGGGTTTTGTGCGTTTCGTCGATTTCACCGCAGGCGGACCGGTTCTCCGGTTTGCGCTC
CTGGCGGATTTCGTCCGCGGCGTCTTCGTTCGCGAAGCGGGCCGCGCCGGCGTTTCCGGT
TTCGATTCCGATTTCTTTTTCGCCACCAGCCGGCGAAGCGCCTTCACTTCGGCAATGGTC
AGCGGGCGGAACGTGCCGGGCGGCAGTTGGTCGTTGGTCAACGGCCCGAACTCAATGCGC
GTGATCTTGATCACCGCGTGCCCCACCAGCTCGCAGATACGCCGGATGTGGTGCTTCTTG
CCCTCGATCAATTGTAATTCAAGAAAGCTGTTTTTGCCCGTGATGCGGTGCAGACTTGCC
TTCAGGGGAAGCGTGGGACGGCCGTCCAGCGTCACCCCTCTTTCCAGTTTACGCAGCGTT
TTTTCAGTGGGAATGCCGCTGACTTTCACGTGGTACGTGCGCGGAATTTTATTTTTCGGA
TCGAGCAGTTGATCCGCCATCTCGCCGTCGTTGGTGACCAGCAGAACGCCCTCGGTGTTG
TAGTCGAGGCGGCCGACGGGAAACACGCGCACGCGGATTTTCTTGAGCAGGTCCATCACC
GTCGGACGGTCCTTCTCGTCTTTCGTGGTGGTGACGCAGCCGCGCGGCTTGTTGACGAGA
ATGTAGGTCTTTTCCTTCGGTGGGGGAATGAGGCGGCCGTTGACGTGAATGAGGTCGGCG
CCCGGATCAGCCAGCGTGCCCTGCTTGGTGACGACCATGCCGTTGACGGAGACTTTACCT
TCTTCGATGTAGCGCTCCGCCTCGCGGCGTGAAGCCACACCGGACTGGGCAATGATTTTC
TGCAAACGCATGGCCATGACGGGGCATCCTTATAGAGGGTTGCGCTCAGGCCTGGGGGTC
GTTGTCGACCGGCGGTTCTGCCGGATCCGCCGACGCACTGTCAACCGTCGCGGCGGATTC
GGTATCGGCGTCACTGTCTCCGGATGGAGTGGAGCCATTTTCTCCACCGCCGGAACCAAA
GGACAACTCACCCTGCTGCGGCGTGTCCTCGCCTTCGATCTCTTCGCTGAAATCTTCCAG
CGTCGGCAGTTCGCTCAGGTCGCGCAGGCCGAAGTATTCGAGAAATTTTTTCGTGGTCTT
GTACATGATCGGCTTGCCCGGCACGTCCTTGCGTCCGCCGGGGGCGATGATCTTTTTCTC
CAGCAGGGTTTTGACCACGCCGCTGGAATCGACGCCGCGGATTTCCTCCACCTCGGCGCG
GGTGAGCGGCTGTTTGTAGGCGATGATCGACAGCGTGTCGAGCGCCGGTTGCGACAGGCG
GAACGTTTTGTCGAGCTTCAGCATGCGACGGATCCACTCGAAGTAATCCGGCCGCGTGCC
GATCTGGTACCCTTCCGCCACCTCAACGATCTGCAGACTGCGGTCCTCGTAGTCGGCGCG
CAACTCTTCCAGGATGTCGCGCACGGCGTCGGCGGTGGTTCCGTCGGCCAGCACCTGCTG
AAGCGTCTCCGGCGACAAAGGCGCGTCGGAGGCCAGAAGCAGGTTCTCTATGATGGCTTT
GATTTTTTCGCGTTCCACGTTATCCGCTTCCAGTCAATTCTTGAAATACTTGCTCAACGA
AAGTTCCTGCGTGTGATAGTGCGACTGCAACTGCTTGCCGTACAGTCGCGTGGGTTCGGA
AATGATCCTCTCGAACTTCATCCGGCAGAACGTCTGGCCGTCTTCGATCATGAACGGCAC
GTCGTGCGGCCGCACTTCCATGACGGCGCGGGTGCCCTGGCTTTTCGCGCCCTTGCCCGG
GTGCCAGCCGAAACCGGGATCGAAGAAGCCCGCGTAATGCGTGCGCAATTCGCCGCTGTT
GGGCTCGTACGCCACCATCTCGGAGACGAGGTCCGGCCAGATGCAGATCTTCTCCTTCGA
CATCATGATGTAAAAGCTCTCCGGCTCCAGAATGAGCCGGTGCTTTTTAGAGTAATACAC
CGGCTCCCAAAAATCATCCGCCTGGTAGTGATTGGTCTTGCTGAGATCGACCACCTGACT
GTTGGCCTTGGCCTTGTAAGCGACGATGGAGTTCTTGCGGTTCGCGCCCTGCAGGTCGAC
GCTGATGAACAGGCCGTCGTCGGCCTTCACCTTGTCCCAGTCCACCGCCCCTCCGTTTTT
ATGATAGAGAATCGGTTTCTTCTTATACAGTGTCTGCAGCTGGCGGTCGGTGATCTCCGC
GTTGCCCTGCTTGAGCCGCAACTGGTTGAGGGAGATGCCCTCCTGCACGCGCACCGGAAA
CGAGCGCGACAATACCTCCAGGTACAGCTTGCCCTTGTAGCCCGGCGCAATCTCGTCGAA
ACGGTGGCCGCGGTCGATGATGACGCGGGTGAACATGTCGAGCCGCCCCGTCGAGCTTTT
CGGGTTGGTACACCCGAACAGGGTGGCGGGCAGGTCCAGTTCCTCCAGCAGGGGGATCAG
GTAGATCGCCCCCTTTTCCAGGATGCCCCCGTCGCGCAGGTCCACCTCGTACAACTTCAG
GTCCTTGAGCTTTTTCTCGACGGTTTCGTTTTCCGGCAGGAAACTGCTCTGGATGCGGTA
CGCCTTCTGCCCCAGGCGCAGGTCCAGGCTGACAGGCTGGATCTGGCTGTCGTACAGCGT
GCGCGGGGTGTGGATGATGCCCTGATGGTACGCCAGCTCGATCTCGCGGTCGGTCAGGTA
GCCGGACTTCCCCTTCAGACTTTGTTGCAGGGATGTTTTAACCAGAGACTTGGCGGTCAG
CTTTTTCATTCAACCAAACGTGGGATTCGGGATTGCGCGGATCGGGGTGCCGACGGCCCG
GGATCAGGCTTGGACGGACGCCAACAGGCTGGAAAATCCGATTGACAGGCCATTTGCCGC
TATGATTAAATCCTAATATTCATCACTTTGCAACCATTGTTTTCGAGTCCAAGTTTCAAC
GAATTATGCCTCTTTACGAGTACTTCTGCGAAACCTGTGAACAGGAATTCACTCTTTTGC
AATCCGCCTCCGCGAACAAGGAGGAAACGGTGTGCGACCTGTGCGGCTCCGGTAACGTGA
GGTACAAATTTTCCTCTTTCGCGTCCAAGGTGGTGGGAGGCACTCCCAAAACCTCCAAGC
CCGTGACGATGGACGATTATCCCAACAAGGATGTGTTCAAGCTTCCCATCCCGAGATTGC
GTTCGGAACTTTAGCGGCACGTGACGAATTCTGAATAAAACACCCCGGACCCGAAAGGTC
CGGGAAGGCGGGACCGGGTCTTCGCCGGGCGACGGCCCTTCTCTATTATTTTTACATTCC
TGCAAGGTGGGTGCTTTTCATGGGTTCTTCTTCAAAACAATCGCATAAGAAATCGTGGAC
CGGTCCGGTGCTGGGTGTGGTCGCCGCGGGCCTCGTCGTCTGGACGTTCACGGAGTTGTC
CACCCCCGCGGCCAACCTCGAACCTTACAACCAGTTCCAGGCCATCCCCGCCAGCACCAC
GGAGCCCGAACCGCCCGCTCCCGTTGATACCATGTCTACCCTCGCCCCGGCTCCGGAAGA
AGTCGAGCAGGCGGTGCCGAAACAGGAACCCACACTGGAGGACAACCTGGTCGCCGAGGC
GGTGACCGAACCCAAAATCGACCCGGCCACGGGGATCGATCTGGAAAAGGAACTGCGCGA
GGCGCGCCCCAAAACCCCGACGGGCAAGGACCTGCCGCGTCAGACCCTGGAGCACATCTC
CAAGGGCATCGAGTATTCGGAAAAAGGCATGTTCAACCACGCCGACCTCGAGTTTGAAAA
AGCCTCGAAGATCAGCCCCAACGCGCCGGAAGTGTATTCCCTGTGGGGCACGTCGATGCG
CATGGCGGAAAAATACGCGGGCGCCGACCGCAAGTTCAAACGCGCACACGAACTGGCCCC
GAATGACGCCGAGATCACCCTCAACTGGGGCATGGCGCGGCTGTTCGGTAAAAACGCCGA
TGGCGCGCTGGAACTGTTCAAAGAAACCGTGGCGCTGGATCCCGACAACCACCTGGCATG
GAATTACCTGGGCAAGGCGTACGGCCTGAAAAAAGATTACGCCAACGAAGAAACAAGCTA
CATGAAATCGCTGGAGCTCAAGGAAGACTTCGCACAGGCGCATTTCAACCTCGCCGTCGT
CCGCAGCCTGCAAAAAAAGTTTGAAGACGCCGCGCCGCATTTCATCCGCGCCATCGAGCT
GGACAAGCAGTTCGAGAAACCCTTCGTTGTCCAGTTCCTCACCGCCATGGGCCTGAAAAA
CAAAACCAGCATGAAGGAAGCCAAGCTGAAAGAAACGGGTAAGGACAAGGCTCACGATCA
CGACGAGCACGCCGATCACAAACACGGGAAGGGCGAGGAACATGCCAAACACGAGCCGCA
GGAAACCAAACCGTCCGAAGGCTCCGACCACAACATGGAAGGCTCCGGTTCCAACATCGT
GAAAACCGTCACCCATCTCAACGGACAGGTGCTCGTCAACGGCGAACCTTCCGGCAAACG
AGGCGTGGTGTATCTTGAGACCACCAACAAGCTGAAGGTTCCTGACCAGCCGACGCAGAA
CATCACCATCACCCAGAAGTCCAAACAGTTCCTGCCGGGGCACTCGGTGGTGATGGTCGG
CTCCACGGTGACCTTCATGAACGAGGATTTCGAGGTGCACAACATCTATTCGAAATCCAG
CGGCAACCAGTTCAACCTGGGCGCGATGTCGGGCGGCGTGCAGAAGCAGATCACGTTCGA
TACCCCCGGCCCGGTGGTATTGCGCTGCAACATGCACAAGGACATGGTGGGCACGCTGTT
TGTCGCCCCCAACGGCTACGTTGCGGAGACCGATGATAACGGCCAGTTCGACCTGCCGGT
GGTCAAGAGCCAGGACTACAAGATGGGCTTCTGGCACCCGCGCCTGTTCCCGCAGGAAGT
CGAGGCCAACATGCGTTTCCTCAACCTGACCGGCGAAGACAAGACGCTCAAGCTCGAGAT
CCAAACGCAGTCCGATCCGTCGGACATCCACGACCTCGTGGACGGTACGGATTACAACGA
GATCGTGGACAAGATCGAAACCGAAATCTACGGCGCCATCGAGCACTGGAAACTGGGCAA
GAAGTACTCCTCGCAGAAGCGCATGCTGACCGCCATCACGCGCCATTATGACGGCGGCGG
ATTGAAAGACGCGATCACCAAGAGCTTCAGCGAAAACCGGAGCAAGAACCTCGAAGACGG
TCTTGACAAAATCCGCAAGCAGATCGCGGGCATCGACAAGTCCGAGGAAGTGACCGAGGC
CTCCCTCAAGTTCAAGGCCAAGCGCATCATCGCGCAGTTGAAAAACAACGTACGCGAGCT
CGAACACCGTCTCAACCCGGACAAGAAAACCACCCAGTGAGCCCCGCCTCGGACGGTTTG
ATTTTGCCCTGCCGGGATGGTACTTTGAACGCATGACACTGCGCATTTTCAACACCCTGA
CCGGCAACAAGGAAGAGTTCGTCCCGCTCTCGCCGGGCAAGGTGCGCATGTACGTCTGCG
GCGTCACCGTGTACGACTACAGCCACGTCGGGCACGCCCGCGCCGCCATCGTCTTCGACA
CCCTCTACCGCTACCTGAAGCACGCCGGGTACGACGTCACCTACGTCCGCAACTTCACCG
ACATCGATGACAAGATCATCAACCGCGCCCGCGAACAGAACGTTCCATGGCAGGAGGTGA
CGCACAAGTACATCGACGCGTTTTACGAGGACATGGACGCGCTCAACGTCGAGCGGCCGA
CCACGGAACCGCTGGCGACCGAACACATCGGCGACATGATCAAGATGATCGAGGGGCTGG
TGAAAGCGGGCAAGGCCTATCCCGCCGAAGGCGACGTGTACTACTCGGTCAAGGCGTTCC
CCGAATACGGCAGGCTGTCCAAACGCAACATCGAGGACATGCAGGCGGGCGCGCGCGTGG
AGCCGGGCGAGCACAAAAAAGACCCGATGGACTTCGCGCTGTGGAAGAAAAGCAAACCCG
GCGAACCGGCGTGGGACAGCCCGTGGGGACCCGGCCGTCCCGGCTGGCACATCGAGTGCT
CGGCCATGAGTTACCAGCTGCTGGGCGAGACGTTCGACATCCACGGCGGCGGCAAGGACC
TGGTGTTCCCGCACCACGAGAACGAGATCGCGCAGTCCTGCGGCTTCACCGGCAAACCGC
CGGTGCGCTACTGGGTGCACAATGGCTTCGTCAACATCAACAAGGAAAAGATGTCGAAGT
CGCTCGGCAACTTCTTCACCATCCGCGACATCCTGAAAACATTCCACCCGGAAGTCCTGC
GCCTGTTCCTGCTGACCAATCACTACCGCGGTCCGATCGATTTTTCCGACCAGTACCTGA
AAGACGCGGAAAAAAACCTCGACCGCTTTTATGAATTCTTTGCACAGGCGGAGTCCGCTC
AAGGAAGCCGGAACGGCGGCGCGGCGGAGATTGCAGAAGACACCCTGCGCTCTCAACCGT
TGCTGAAGAAATTCGACGAGGCGATGGACGACGATTTCAACACCGCCGTGGCGCTGGCGG
ACATGATGGAAGAGTTGCGCCGCCTCAACAAGCAGTTGGGGGAGGAGGGCACCGACCGGG
ACGCATTTCACCGGGATGCGGCGACACTCCGCCACGCGGGGCAACTGCTGGGGCTGTTCT
ACCGCACGCCGGAAGAATACAAAACCGAAATTCGCGCCCTCAAGGGCGGCGGACAGGACC
TCGACGTCGCCAGGATCGAACAACTGATCGCCGAGCGGCAGGCGGCCCGGTCGTCGAAGG
ATTTCGCCACCGCCGACCGGTGCCGGGATGAACTGCAGAAGATGGGTGTGGTCCTGAAAG
ACACCAAAACGGGCACGACATGGGAAGTCCAGTAAACAACACGCATGAATATTTTTCCGA
TGCCTACCTGAAATTCCACCGGCTCTACTCGCAGACCGAAGTGAACGAAGCGGAAGAGCC
GCCGGTGCCGGAGAAGGTGATCCGCTGCGTGTGGAACGACCAGCTGTTCAAAACCCCCCA
CCTCAAAACCACCGACGGTCAATCCCTCGAAGTCGTCTTTCCCGGTTACTGGAATTTCGG
AAACGGTCCGGACTTCAAAAGCGCCGCCATCCGCATCGGCGGCGAACTTTTGGAAGGCGA
CGTGGAACTGCACGTGTTCGGTTCCGACTGGGCGGCGCACGGCCACAGCGGCAACAACGA
ATACGACAACGTCATCCTGCACGTGTTCATGTGGAAGGGCCGCGGCCGACGTAAGTTCAG
CACCAAAGAAGAATCAAAAGCACCGGAACCGAAGCTGTCGCGTCCGCACATCCACGAACT
CGAACTCAAAAAATACCTGAAACGCGGGATCCTGAAACTGAACGAGGAACTGGATTTCGA
ATCCTATCCCGTCCTGCACTCGTTCAACTACGGCCTGTGCCACCAGCCGCTGTTGCGCCT
GCCGGAGGAAAAACTGCTGAAACTGTTGAACGCCGCCGGCGACGCACGCATCCACACCAA
GATGGACCGCTTTCACGACCGCATCATCACCAGGGGCTACGAGCAGACGTTTTACGAAGG
CGTGGCGGAGGCGATGGGCTACCCCAGCAACAAACTGCCGTTCCGCACGCTGGCGGAAAA
AGTACCGATCATGGAATTGCGCGAGACCCTCCCCGCCCGAGCCGGCGAGGAGGAGCGCAG
GGAAATCATCCAGGCGGTGTTGTTCGGGGTGTCGGGGCTGATAGATTTCGAGGAAATCGC
CGGAAACGAGAACCTTCTCCCCGCCGAACGCATCTTTTTTAACAGACTGCGCAAGCACTG
GGAAAAGCTCCGGGAGCGCTGGGAAGACCGGCTGATGAGCCCGCGCGAGTGGAAATTCGG
CAAAATGCGCCCGGCAAATTTCCCGTACCGGCGCATCGCCGCGCTCAGCCATCTTCTGGT
TCGGCACTGGGAAAACGGCCTGTTCGCCGATTTTCTCGACACCCTGCAATCCGCCGTTTC
CAATTCCGGCGAGACGGGGTATACTAAGCCGACCCGTAACAGGCTGACGCAGTTTTTCTG
CGTGGAGGCTGCGGACTACTGGTCGCGGCACTACACGCCGGGTGGCAAGCCCCTCAAGCA
AAATCAACAACTTGTGGGCCCCGACCGGTCGCGGGAAGTGGTGGTGAACATCGCCATTCC
CATTGGCCTGATCTACGCACGGGCCAGCAAATCGGTTCCTTTGGAGCAGGCTCTCAGTTC
TTTGTTTCAGACAAAAAGCCGGCCCGCCGATAACAAGTGGATCCGGTTCATGAAGCACTA
CATCATGGGCAACGAAGAGCGCATGCTGAAACCGTTGACCAGCGACCAGCAGACGCAGGG
ATTGATGCAGATCTACCAGGATTACTGCACCAGAAACGAAAACAACTGCCTGCGTTGCAA
GTTTCCCGGCATGGTGGAGCGGTATTTCTCCTGAAAAGCCCCGTCCGTCCCCCGGTTTTT
CGCGTAAAACCCTTGATTCGATTGAATTAAGAATATAAAGTGGGATCATTCATCCCCATC
CCGGCCCTCGCGCCGCACAGGTACATTTATCATGGATCATTTGACCGATCTCGAAGATCA
GAGCATTTACATTCTTCGTGAAGCTTATAAAAATTTCAAAAACCTGGCCATGTTGTGGTC
GATCGGCAAGGACTCGACTGTCATGCTTTGGCTGGCCCGCAAGGCGTTCTTCGGCCACTG
CCCGATCCCGCTGGTGCACATCGACACCTCGTACAAGATTCCGGCGATGATCGAGTACCG
CGACCACTACGCCAAGAAGTGGGGACTGAACCTCATTGTCGGCCAGAACAAGAAGGCCCT
CGACGAGGGCATGAACCACGAAATGGGGCGCCTGGTGTGCTGTGAAGCGCTCAAGACCCA
GGGCCTGCAACAAACGATGGAAGAGTACAATTTCACCGGACTCATCCTCGGTATCCGCCG
CGACGAAGAAGGCACCCGCGCCAAGGAGCGCTACTTCTCGCCGCGCGATAAAAACTTTGA
ATGGAACTTCAAGGATCAGCCGCCGGAGTTGTGGGATCAGTTCAAGACCACCTTCGCCGA
AGGCACTCACATCCGCATCCATCCTCTTCTGCACTGGACGGAGTTGAACGTCTGGGAATA
CATCGAGCGGGAGAACATCCCCATCATCGACCTGTATTTCGCCAACGAGCAGGGAGAACG
TTACCGATCCCTCGGTTGCGCCCCCTGCACCGGCTCCATCAAGTCCAAGGCGCGGAATGT
GAAAGAGATCATTGATGAATTGAAAAACACCACCGTCTCCGAACGCTCCGGGCGCGCGCA
GGACCAGGAAAACGCGTACGCCATGCAGAAGCTTCGGGCTAAAGGTTACATGTAAATATG
GGAGACAACGGATTCAAGACCCCGCAGGATGGCCGCTTGATGAAGCTGGTCATCGTGGGA
CACGTGGATCACGGCAAATCCACGCTCGTGGGGCGTCTGCTTGCCGATACCGACAGCCTG
CCCACCGGCAAGCTGGATTTTGTTAAGAACATCTGCGACCAGCAGGGCAAGTCGTTCGAG
TTCGCCTTCCTGCTCGATGCACTGGAAGAAGAGCAGGAACAGGGCATCACCATCGACACG
TCGCAGATTTTCTTCAAGACCGAGAAGCGCTGGTACGTCATCATCGACGCTCCCGGCCAC
AAGGAATTCCTCAAGAACATGGTCACCGGCGCCGCCAACGCGGAGGCCGCCCTGCTTTTG
ATCGACGCCCACGAAGGCGTGCAGGAGCAGTCGCGCCGGCACGGCTACATCCTGCGCCTG
TTGGGCATGACGCAGGTGGCGGTGGTCATCAACAAGATGGACCTGGTGAAATACGACCCG
GAAGTGTACTTTCGGATCAAAAGCGAGTACACGCAGTTTCTGGAATCGATCGGCATCGAG
GTGCGCGAGTTCATTCCCATTTCCGCGAAGGAAGGTGAGAACGTCGCCAAGCGTTCCGAA
CACATGCCGTGGTACACCGGGCCGACCATCCTCGAACGCCTCGACCAGTTCCAGGAAAAA
GTCAGTACCGTGGAAAAACCGTTCCGCATGCCCATCCAGGACGTGTACAAGTTCGACCAG
CGCCGCATCATCGCGGGGCGGGTGGAATCGGGCACGGCGAAGGTCGGCGACCGCGTCCTC
TTCTCGCCGTCCAACAAGAGCACGGTGATCAAGAGCATCGAAACGTGGAACGCGGACACT
CCGGCTGCGGTGGAAGCGCCGCACTCGGTGGGCATCACGCTGGCCGAGCAGTTGTTCCTG
GAGCGAGGCGAGATCATCAGCCTCGAGAAGAACGCTCCGGTGGTCACGACCACCTTCGAC
GCCAACGTGTTCTGGATGGGGCAACGCCACCTGAAGCGGGGCGAAACCTACAAGCTGAAA
CTCACCACGCAGAACGTGGACTGCGAAGTCGTCGAGTTCAAGAAAGCCATCGACGCCTCG
ACCCTGGAAACCCTTCCGGACCAGGATTTCATCGCCAAGAACGACGTGGCAGAAGTGACG
CTCCGCACGAAGCGGCCCGTCGCCTTCGACCTGTTCACTGAAATCGCCGAGACCGGCCGC
TTCGTGCTGGTGGACGAGTACGACGTGTGCGGCGGCGGCATCATCACCCACTTCACCCCG
CTCGAGGAGGTCGACCGCCTGCGCAACGAGGCGCGCTACCGCGACTCGCACTGGGTGAAG
GGCAACGTCACCTCTGAAATGCGCGCCTACCGCAACGGACACCTGCCCGCCATGATCCTG
TTCACCGGCAAGTCGGGCACCGGCAAGGCGGCGCTGGCAGGCAAGCTGGAGGAAGTGCTG
TTCCACCAGAATTTCCAGAGCTACCTGCTGGACGGACGCAACATCCAGGTGGGTGTTGGC
GCCGATATGGACGCGGAAACGTATTTTTCGGACGGCGAAGCGGTTCGCCGCTTCGGCGAG
GTGGCCAAGCTGTTCCTCGACGCGGGGCATGTGGTCATTTCCACCTCCAACGTGTTCAAC
CAGGAGGACCACTCGAACATCAATCTGCTGATCGAGCCGAGTCCGCTGGTGGAAGTGCGC
ATCACCGATGACCAGTACCCGAAAGGCATGCCGGAAATCGTGCTCAGCCTGAATGACGCC
AAGGACGCAGACACGGCGGTCACCCGCATCGTCGATTACCTGAAGGAAAAGAAAATCCTG
ACCGGCCACAACTACTCAATCTAACTCCATTCTTGGGGTGGATACGGGCACGGAGAATCG
ATTCAAAGCCACGCCCGCAGGCTATCGTTCACCGTCAACGTACTAACCCGTTTCTCTCCC
GCGTGGCGGGAGAGAATTTGTTTGACTTTTGCCGCTTCCCATGTCAATTTACAACCTTCA
TTCTGGGGTTAATTGACCGAAAATACGGCATTTTGAGGAAACATCCATGCCCAAGATCAC
CGTTCACGACACCGAAACCGGTGAACAGAAAGTCTTCAAAGTCGGCTACGGCGGCAACCT
GAGAAAAGCCGCCCAGCACCACGACATCAGCCTCTACCGGGGCCTCCACGAATACACCAA
CTGCCATGGCATGGGGTCCTGCGGTACCTGCCTCGTGGAGATCGAGCCCATGGAACACGT
GAACGATCACGGTCTCATCGAGAAACTCCACAAGATCAACGGCAACCGCAAGCTGGCCTG
CCGCACCAAGGTGTACGGAGACATCTCCATCAAGACCAAGCTGGTGGAATGAGCGCCCTC
TCGCGCCCTCCCTCTTTCCTTCTTTCCCTCTGAACGACAAGGTAAAACCAGGTGGACGGC
GAAAGTGTGTCCTTAAATGATCTGAAGCAGGATCAGCATCGGCAGGAAAATGAGCCCCAT
CACCGTCACCCCCGCATGCAAAACCACATCCCATTTGCGGCTCATCGGAATGATTGTGAT
AAAGTAGAGGGCCACGAGGTAATCCCAGATCGTGTTTTCTCCATGAATCGCATTGATCAC
GAGGTAGGAACCGAGCCCGAACAGCACCGCAATGTAAACCAGCAGATGCGTCCGCACTAA
AGAGGGGGTTTTCTTCTGAAAACCGAGCGACAACCCGACAAACACGTTGATGATGTGCAG
GCAGATGGTGGCCGCCACCCATATCAAAGACGGCGACGCCTGAACCTGGTCGATCATGTT
CGGGGGATTCACAGATACATCTCCAAAGGCTGGCTGGAAAACAGGAAAGGAATTCTAACA
TGGATTTGAATCTGGCAGGACGCAAAGTCCTGATCACAGGGGTGGGAGACGGCATCGGCC
GCGAACTGGCGCTGGCATTCGGAAAAGAAGGCGCGCGCGTCGCCGGGTGCGCCCGCACCA
CCGAACGCCTGCAGGCGCTGGAAAAGGAAATCGAAGGCGACGGTCACCTGTTCCAGTACG
CCGACCTCATGCAGAAGGACGACCTGGAACGCTTCTTCTGGTTTGCGGTGGAGCAGCTGG
ACGGACTCGACGTGCTGGTCAACAATGTCGGTTCCATCACGAAAATGGCGACATTCTTCG
AACTCACCGACGACGACTGGCAGGAGGCGTTCGACATCAACCTCATGCCCGCCGTTCGCC
TGTGCCGGTTGGCGGTGGCGGAGCTGAAAAAATCAAAGTCTCCCTGCATCCTCAACATCT
CGTCAATCGCGGGCAACCATCCAACCGGAATCTTCCCGCATTACGCTGCCATGAAGGCGG
GGATGTCCAACCTCACCGTGTCGCTGGCCCACACCCTCGCTCCGGACGGCATCCGTGTCA
ACACCGTCGCGCCGGGCCCGGTGTGGACACGTTCCTGGGAATTCGAAGCCGAGGCTGGCG
CCAAAAGTTCGGGCAAGAGCAAGGAAGAAAAAATTGAAGAGATCAAGCAGTCCACGGCGC
AGGAAGTGCCGCTCAAACGCATCGGCGTGCCGGCGGACGTCACCGGTCTCACTCTGTTCC
TCGCCTCGGATCTGGCGTCGTGGATCACCGGCGCGCACTACACCATCGACGGCGGCATCG
TCAGCAACCCGTTTTGAAAAAAGAAACCGTTTAGCCGTTAAATCCGCTTGCGCAGGCCGT
CGTGGATTTCCTGGAGGGTCTGTTGCAGGGTGTATTTGTAATCCCATTCGGGATAATCGG
TTTTGAAGCGGGTGACGTCGCTGATCCACCAGATGTGGTCGCCCGCCCGGGCCGTGTCCA
CGTATTCCCAATTCAGCTTGTTGCCTGAAATTTCCTCGCACATCCGGATCGCCTCCAGCA
CCGAGCAGTTGCTGTGGCGCCCGCCGCCCAGGTTGTAGACCTTGCCCACGCCCGGCCGCT
TGTAAAACTGGTAAAGCGCCGAAACGGTGTCACTGCTGTGGATGTTGTCGCGCACCTGCT
TGCCCTGATAGCCGTATACCTTGTAGGACGTTTTCTTCATGGTGCACATCATCAGGTAGG
AAAGAAAGCCATGCATCTCCGTCCCGGAGTGCGCGGATCCGGTGAGGCACCCCGCGCGGA
AACACGCCGTCTTCATTCCGAAGTAGCGGCCGAATTCCTGCACCATCAAATCGCCCGACA
GTTTGGACACGCCGAACAGACTGTGCATGCATTCGTCGATGCTCATGCTCTCATCGATGC
CGTGGGCGTAGTAGGGATGCTTGCTTTCCAGCTCCCAGCGCGTTTCTTCTTCCACGAAGG
GAAAGGAATTCGGCCGGTCGCCGTACACCTTGTTGGTGGACATGTAAATGAAAACGGCAT
CCGGGCAATGCAGCCGGGCCAGTTCCAGCAGGACCAGCGTGCCGTTGGCGTTGACCGTGA
AGTCGGTCATCGCCTGCTCCGCCGCCCAGTCGTGCGACGGTTGCGCAGCGGAATGAACGA
TGAGCTTGGTGTCCTTGCCATAGGTCTTGAACAACCGCTCCATATTGGCGCGGTCGCGGA
TGTCCACGGAGTGGTGGGAGTAGGAGTCGTAAGTCTGGGTCATACGCTGTTCGTTCCAGA
CGGTGGAGGCCTGTTCGCCGAAATAGACCGAACGCATGTCGTTGTCCACGCCGTGCACAT
AAAATCCCTGACCCAGCAGAAACTCAACGGCCTCGGAGCCGACCATGCCGCTGGATCCGG
TCACAATCGCAATCTCTGTCATTTTATGATCCTGCAGTAGGCGTCCCGCGGCCGCGTCTC
GCCGGGCGTACTGACCATTTCCTGCGTTGCCAACGGGTCGCAATTATTCTATTCTTGAAA
CCATTCAACTGTTCAATATAGCAGACAACCTTTTCCCCCTCAAATAATGAACCCTCAAAT
CTTCCGTGAATACGACATCCGGGGCCTGGTGGAGCAGGACCTTGCACCCGAAAACGTCGA
GTTGATCGGCAAGGCCATCGGCACCTATTTCCGGCGCCACAACAAAAAGACCTTGTCACT
GGGATGGGATATTCGCACCAGTTCCAAAGAGTTCCGCGTCATCCTGACCCGGGCCCTGAA
TGCGACCGGATGCGATGTCATCGACATCGGCATGGTGCCGACGCCGGTCGCCTATTACTC
CCTTCACAAACTGGACGTCGATGGCGGGGTGATGATCACCGGCAGCCACAACCCGCCAGA
ATTCAACGGGTTCAAAATCAGCTTCGAAAAGCACAGCCTGTACGGCCAGCGCATCCAGGA
GTTGAAGGCACTGATCGACAACAAGGATTTTGAGACCGGGAGCGGAAGCGCCCGGGAACA
GGACATCAAGCCGGATTACATGGACCACATTGCCGGCTTGATCGAAATCCGGCGTCCGAT
CAAGGTGGTGCTGGACGGAGGCAACGGCTGTTTCGGCATCGTCGGCCCCGAACTCATCCG
TCGCCTCGGCGTGGAAAGCATCGAGCAGTTCTGCGAACCGGACGGCACGTTTCCGAACCA
CCATCCCGATCCCACCGTGGCCAAATACATGGAAAGCCTGATGGCCCGCGTGAAAAAAGA
AAAGGCGCATCTGGGCATCGGCTTCGACGGCGACGCCGACCGCATCGGCGTGGTGGACGA
CAAGGGCAACCTGCTGTGGGGCGATCAACTGCTCATCCTGTTCGCCCGCGACCTGTTGAA
ACGCCACCCCGGCACGGCGGTGGTGGGCGAGGTGAAGTGCTCGCGCAACCTGTTCGAGGA
CATCAAGAAACATGGCGGGCAACCGCACATGTCCGCCGCCGGCCATTCGCTCATCAAAAA
AAAGATGCAGGAGACGAAGGCCCTGCTTGCAGGCGAGATGAGCGGCCACATGTGTTTCGC
CGATTCCTACTTCGGCTTCGACGACGCCATCTACGCCGCCTGCCGCATGCTGGAGATCGT
CGCGAACACCGGCCAACCCGTTTCCGAAATGCTCGCCGACCTGCCCGTCATGCACAACAC
GCCGGAAATCCGCATCGATTGCCCCGACGACCTGAAATTCAAACTGGTGAAGGAAGTGAC
CGAAATCTTTCGCGCACGCTACAATGTGATCGACATCGACGGCGTGCGCATCGAGTTCGA
TGAAGGCTGGGGCCTGCTCCGCGCATCCAACACGCAGCCGGTGCTGGTGCTCCGATTCGA
GGCGACAAACAAGGAAAAACTCAACGAGTACCAGCAGCTGGTGAGCGCCGAACTCGAAAA
ATACAAACCCGATGTCAACTTCACCCCGGTGCCCGCATGAAGTACGCTCACACACGGTTC
CGCGTATCCAACATGGACGCGTCGCTGAAATTCTATCGCGACGTGCTGGGAATGAAAGTG
GTTGAGGAATCGACTTCGCCGCGCGGCTCGAAGCTGGTGTTTCTGCAGTTCCCGGAAAAC
GACGCCGAGTTGGAGTTGTGCTCGTTTCCCGACAGCGGCAACGTCTCCGTTCCCGAAGAC
CTCGTTCATCTTGCGTTCGAGGTGGACGACCTGGATGTGTGGATGAAACGTTTGAAGGAA
GGCGGCGCGCCCATCACCGAAGGCCCCACCGAAAGCCGCAGCGGCTCGCGATTTCTCTTC
ACCGAGGACCCGGACAAGTACGAAATCGAGATCATTCAGCGCGGAAAACCCTGAACCCGC
GTCAGGTCACGATCACCCCGGCATACCCCACCACGCTGTCCATATCACCGCTCACCTCCC
CTGACGTCATGTAGCGGCTGAGCACCGCCTGTTTCGCGCCCAGGTCCTGCACCGTGGTCA
GCATAACGGTGGCGGGATTGACCCCGCACATGGTGATGCGCTCGTTGTGCACAGTGGTAT
GCAATCCCGCGGCATCGAGATCCAGCATCCGGTCAATGGCCCGGCGATCCTTGAGCGACG
CGCTTTCGTGCGATTCGTAATGCGTCATGTCCGAGCTTGCCACCACCAGTACCGGTTCGC
CCACCTCCTCAATCGACCGCGCCAGCGCGTGGCCCACCTTCTGGCAATCATTGAGGCTGA
GCCGTTTCAGGCAGAGAGGCACGAATTTGAAGGGTTGTTTGAAATACTGGAGGAAGGGCA
GTTGCGTTTCCAGGGAATGCTCGTTTTCGTGCGCGTCGTCATCTTCCTCGACGCCGGGCA
GGTGTTTCCTGATGGCGGCGGCGAGTTCGGTGTCGATCTGTACGTCGCCCATGGGCATGA
CCCACGCGCCGTGGGACTGGATTGCGACGGGCCGGCCGCGGCCCGTGTGGTTGGGTCCGA
TAAGAAGGATGCGTTCGGGAATCTCGATGCGCTCGTACACCGATCCCGCGACGTCACCGG
AGTACATGAAGCCCGCGTGCGGCGCCACCACCCCCAGCGCACGCACGGCAGTGCGGTCGC
CTGACAGATGGCTTTTGACTTCCTTGATCAACGCCTGGGGCCGGTCCGGATAAAAGCGGC
CGGACACCGCGGGTTGTCGAAGCATCCCACACCTCCCGTTTCAAACTACCGGTTGTGTAC
CGCGCCCGTCATCGGGACAAAACGCACGCCGGTGATGACCTCCTGCGAAATGCCCCCGGC
ATCCTTCCGGATCAGCAACAGTTTCTGTGCCACCTCGGCTTCCACCGGGAGCACCATGCG
CCCGCCGACCTTCAACTGGTCGAGCAAGGGTTTGGGCACCTTCGGGGCGGCTGCAGTGAT
CATGATGGCATCGAACGGTGCATGCCGGGGCCACCCCTGATAGCCGTCGCCGTGGCGGGT
GTGAACGTTATTGTACCCCAGTTTTTGCAGGCGGTCGCGGGCTTCACGGGCGAGGGGTTC
GACGATCTCGATGGAATAAACTTCGCTTGCCAGTCCGGAAAGTACCGCGGCCTGGTAGCC
GGAACCGGTGCCGATTTCCAGCACGCGGTCGCCGGGTTTCAACTCCAGCGCCTGCGTCAT
GAGGGCAACGATGTACGGTTGCGAAATGGTCTGGCGGTGGCCGATGGGAAGGGGAAAATC
GGAGTAAGCGAACCGCTGCCGCGAGGCGGGCACGAATTGGTGACGAGGAACACGACCCAT
CACTGCGAGCACCCGCGGGTCGGTGATGTCCCGCCCGCGCAGGTCCTCGCTCACCATGCG
GCGGCGTTTCTGTTCGAAACTCTCCGGCCAGGACAGGCCGGGTGGAAATGAAACCGAAAA
GACGGCTGTGAGAAGAAAAAGAAGAAGAAAGTGTTTAGAAAATGAGACCGTTCTTTTTAA
GCCATTCTTCGGTATCGAAGTTTTCGCTGACGAATTCCTCAAACTCGATTTCCTTTTGCG
ACAAAGGCTGGCCATCGATGAACTGAGATGTGTCCGCGGCTTTCTTTTTGGAACGGCGGG
GTTTCTTCTTGGGTTTTTCCGAGCCCTCTTCCACTTCCACGTCAAAACCTTCGGTCAGGG
TCTGAAGCTTGAGAACCAGAACCATGAAGCTCTGCGGGCAAATGTCCTCCCGCTTCTGTA
TTTCCGCAACGATCTTTTTAACTTTCTCGGAGCTCAGCACCGCTTCGGTGATGGCTTTGG
AAAGCTTTTCGTAATCGCGTTCGGGATCCTCGGAGTGACTCAAGGAAACCTCCTTTCCTT
AATTACACGTGTTTCCCTAAACAAAACTTGATTGCTTAGAGGCACCTTAAACCGGGGGCC
GGCCCATGTCAAGAACGGTAAACGGAACCTCGTTGCAGGTAAGCCTAATTGAACGATTAA
TACTGCGGTATCGAAGTATCGATTTTCTCCGACCACTCCAGAATCCCGCCGCGCATGCTT
TTGACGTTGTCGAATCCCATCGACTTGAGCGCTTTCGCCGCCTTGAGGCTGCGCACGCCG
CTCTTGCAATGGATCACGATTTCGTCCGTTTTCTGCAGGCCGTTCAGCTTTTCAGGATTC
CGCTCCTCGATGACGTCGAGGGGGATCATCGTGGCGGCATCGATGCGGCAGATCTGGCGT
TCGCCTTCACCGCGCACGTCGATAAAACGGAAACTCTTACCCGCATCGAGCATGGCCTTC
ACCGCTGTCGGCTCGATCTCCATCGCACGATCGGCTTCTTCATCCTCCGCCGCCGCAGGC
ATGATGCCGCAGAACTGTTCGTAGTCGATGAGTTCCTTGATCGTCGGGTTGTCGCCGCAG
ATCGGGCAGTTTTTGTCGCGGCGCAATTTCATTTCGCGGAATTTCGTAGCCAGCGAATCG
AAGATGAGCAGGCGTCCGCCCATGGGATCGCCCTTGCCCAGAATGATCTTGAGCGCTTCG
TTGGTTTGCAGGCATCCGATGATGCCACAGAGCACGCCCAGCACTCCGCCTTCGGCGCAA
CTGGGCACCAGGCCGGGGGGCGGCGGTTCCGGGTACAGGCACCGGTAGCACGGGCCGTCT
GCATGGTTGAATACGGAGACCTGCCCCTCGAAGCGCAGGATGCACCCGTAGACGTACGGT
TTGTCCAGGAGAACACAGGCGTCGTTTGCCAGGTAGCGCGTCGGGAAGTTGTCGGTGCCG
TCCACGATCACGTCCCAGTCCTGAAAAATACGCAGGGCGTTTTCGGAGGTCAGGCGTTCG
TTGTACACGACAACGTCCACGTCGGAATTGATGTCTTTGATCCGCGCCTTGGCGGACTCC
GTCTTGAGCACGCCGACGGTGGATTCGCCATGCGCAATCTGGCGTTGCAGGTTGCTCTGA
TCCACCACGTCGAAGTCGATCAGGCCCAGGGTGCCAACGCCCGCCGCGGCGAGGTACAGG
GACACCGGAGATCCCAACCCTCCGGTGCCGATGCACAGCACTTTCGAGTTGCAGATTTTC
TCCTGGCCTTCCACACCCACCTCAGGCAGAAGCAGGTGGCGGCTGTATCGATTGATCTGG
TCTTGCGTCAAACTCATGGTTCTGTTCCAGTGAATGGTTTATCCGGGATGGTTAGGTATG
GGATCATTCTATCAAATAGTGAGATGCTCGGAAACCGCATTTGGATTCATTCGGCCTGCG
GCTAGCCGTTTCGCGCCTCCCGAAAGGCCGCTTCCAGCCCCGGCAGGGCCCCCTCGATGA
CCGCATCCGGGAAACAGTACGAAAGGCGGAAATAACCCGGCGCGCCGAACCCCCGCCCCG
GCACCACCAGCACCTTTTTCGCCGTCAGAATCTCGATGAACTGCATCTCGTCCTCCAGCG
GCGATTTCGGGAAAAAGTAAAACGCCCCGCCCGGTTTCACCACATCGTAGCCGATGCGCG
TCAGTTCCGAATAAAGCAGGTCGCGGCGCCTGCGGTACGCGTCCACATCCACCGTCACAT
GCTGGACCTCTTTCACCACCCGCTGAAACAGGGCCGGGGCGTTGACGAATCCCAGCACCC
GGTTGCAGAAGATGAGCCCCGCCACGACGTTCGCGGAATCCGCGCAGTCCGGATGAACCG
CCACGTAACCGATGCGCTCGCCGGGCACGGCGAGGTCCTTGGAGTGCGAAGTGATGTACA
GGCTGTCCTCGTACACCTCGATGGGGTTCGGCGTCGGTTCGCCCTCGAACAGGATCTTTT
TATACGGATCATCGGCGATGAGGTAGATCGGTTTTCCGCGTTTCTGCGACTGTTCCTTCA
GCAATGCTGCCAGCTCTTCCATCGCCTGCCGGGTGTACACCACGCCGGTAGGGTTGTTCG
GCGAGTTGATGATGACCGCCTTGGTCCGGTCGGTGATGGCGGCGGCAAGCGCGTCGAAAT
CGATCGAAAAATCCGGCNNNNNNNNNNNNNNNNNNNNNNNNNNNNNNNNNNNNNNNNNNN
NNNNNNNNNNNNNNNNNNNNNNNNNNNNNNNNNNNNNNNNNNNNNNNNNNNNNNNNNCCG
CCTGGCCGCCGTGGTTGTCTGCGTAAAAAAAGTATTCGACAAAGTACGGCGCGAAAACGA
TCACCTCGTCACCCGGATCGAGCAGGGTTTTGAGGGCGATGTTGAGCCCGCCGGCGGCGC
CGCAGATCATGACGATGTCGTCCGGACCCAGTGTCACCTTGCATTCCGCCGACAGGGCGT
TCGCGATGGCGGCGCGCACATCGGGAAACCCGGCGTTCGGCATGTAGCGGTGCCTGCCCG
GTGCAGGGTCCTGCGCGGCTTTGACGATGGCCGCCTTCACCGCTTCCGGCGGTTCCGCCA
CGGGATTGCCGAGGGACAGATCGAATACGTTTTCCTCGCCGAATTCCTGCTTCAGGCGGA
TGCCTTCCTCAAACATTTTGCGGATCCACGAAGCCCGCTCCATGAACCCCAACACCTTTT
CAGAAATGGCCATGTTTCCGTCCTCGCCGTTTTATTCTTTATCCCCGCCCACGCGGCAGA
CCAAAAACCGGAATGATACTCCCCCGGGCCCCAAACGCAAACCCGGAATATTTTCCCGTC
CGAAGACGCTGGCCCTTTTTCGAAAAACCGATATATTTGAAAATTTCACGGTTCACAGGG
ACTTTGAGGGTTTCCCCTTCATACAAAATCCGCAATAATTAATGTTCCAAAGCCCGGGTT
TCGATAAGGGAGGGACCAGGCGCCAGCATAGAGATTCAAACAAAGCGGTTTCAATTATTT
ATCACGGCTCCAGGTCAAGCCAAAAGGGTATGAACAGAATTTGAATACCCGAAACAGAAA
ACTATAATTGAATGCGGTCCCGAACTTCCTGCACCCTCTCTGGGCCTTTCTGAATTTCGC
TTGATTGGATCGGCAGGTAACCCCCTTGACATGCTCTATCGATTCCCGAGGCTTCTCTTA
TTCTTCCTGCTCTTTACCGGGAGCATCTTAACACAGGCCCATTCGGGCTTTGCTGAACCC
GGGGAATCGTTTGCGGTGGAAGCGCCGCCGGTTTTTTCGGAGCCGCACGATACCTTGATG
GAGGTGCCGCTGGAGGAATTGTTCCAGATCACCGTCACCTCTCCCGCCAAAAAAGAACAA
CCCGTTTACAAAACCGCATCCGCCATCTATGTGCTCACTGGAGAAGACCTGCGCCGCACC
GGGGCCACCAGCGTGCAGGAAGCTCTGAGGCTGGTGCCGGGCATGATGGTGGCGCAGATC
GATTCCGCCAGCTGGGCCATTTCCGCACGCGGTTTCAACAACCGGTTCGCCAACAAGCTT
CAGGTGATGATCGACGGCCGGTCGATTTACACGCCGGTGTTCTCCGGAGTGTTCTGGGAC
GAGGTCGACCTGATCCTGGAAGACATCGAACGCATCGAGGTGATCCGCGGACCGGGGGCC
TCACTGTGGGGGGTCAACGCGGTCAATGGCGTGATCAACATCATCACCAAGTCCGCACAG
CACACGCAGGGGGGCCTGGTGAGCGCGGGGGCCGGCACCATGGTCCACACCATCGATTCC
TTCCGTTACGGAGGACAGGCCAGTCCGGAAACCGCCTACCGCGTCTGGGGAAAATATGTG
CAACGCGCCCCGCTCGACACCATGCAGGGCATGGAAGGAGTGGACGACTACCGTGTGGGA
CGCGGCGGGTTTCGCGTGGACTGGAACCACTCCTCATCCAACACCTTCACCTTTTCCGGA
AATTATTATGACGGAGAGCTGGAGCGCAGGAACCGGAACGGATTCGTCTCGTTCGCTCCG
CCCCAGGCCGGCGTTCAGCAAAGCAACTGGAAGATCGACGGCGGCATGTTCCTCGCAAAA
TGGGACCGAAAGTTGAGCGAGGACTCCGACTTCTCCCTGCAGTTTTATTACAACCGCCAG
CACCGGCGCACCTTCCAGATCGCGGACCTGACCATCGACACTTACGACCTGGATTTCCAG
CACCGGTTCCAGATGGGACCGCGCCATGAAATCATCTGGGGATTCGGCCACCGGTTCTAC
GACGACTCCTTTGAAAACACCCTGGGCTTCCAGTTCGACCCCGACCGCCGGTTGAGTTAC
ATCACCAGCGGCTTTGTGCAGGACCAGATCGTGCTGTCGCCGAACCTGTGGACCCTGACC
GTCGGCACCAAGCTTTCGGTCAACAACTACACCGGTTTCGAGTACCAGCCGAGCGCGCGT
CTATTGTGGACACCCGACCCCAAACACACCGTATGGACGGCGGTGTCCCGCGCGGTGCGC
ATTCCGTCCCGCGGCGACGATTCCCTGCGCATCAACCAGCCGGGTCCGGCCGGGCCGGCC
ATCACCGCGCTCATTGGCAAAGAGGACTTTGAGTCGGAAGACGTACTCGCACTGGAGTTG
GGATACCGGGTTCAGCCGAGAAAAGACCTGCTGGTGGACATCGCCACGTTCATGAATTTT
TACGAAAACCTGAGGACGCTTGAACAGGGGGCCGTGTTTGTAGAAGCCACTCCCGCCCCG
GCCCACCCGGTGGTGCCGCTCACCTTCCAGAACCGCAAGTCCGGGTACAGCTACGGCGTG
GAGGCCGCAGTCAACTGGAACCCGCTGGACTGGTGGCAACTGAAAACGGCATTCACCTGG
TTCGATTTGAACCTGGAGTTGGAACCGGGAAGCCAGGACACCACCATCGGCCAGGAAGAA
CAGGTGGACCCGATGTACCAGTTCAACGTGCGCTCCCACATCGACCTGCCGCGCCAGTTC
GAATTCGACCAGATTCTTTACTACGTGGACTCCATTCTGGCCGGCACCACCCGGATCAAA
TCCTACACGCGGCTGGACCTGCGTCTCGGCTGGCGTCCCAGTCCCTCCTGGGAGTTCAGC
GTGGTGGGACGCAACCTGCTCGACCCGCATCATCTTGAACTCGCGACCGGCACCGCCCAG
ACCACAGACCTTTCGCTCATTGAACGCTCCGTCTTCGGACAAGTGGTCTGGAGATATTGA
AATGGTCCGGTTTCAGGGAAAACACCCAATGCAAAGGAAGTGGGGGGCGATGCTGTTGCT
CGGGATGGCATGGCTCTTTATTTCCGGTTTCCACCTCCCTTCCCAGATGATCGTAGGCCA
GGTTCCGGAAAAATTTGACCAGGCCAAAGCCACGGCACTCAAGGTGGCTTACCTGCGCTA
CATCGCCGAATACACGACGTGGCCTTCATCGAAGCTGGGAGCATCCGACAGTCCGATCAA
TTTCTGCGTACTGGGTCATGATGTCGAGGGCATGGCCCGGACCATTGACCGGCTCATCAT
TGAATCCGGTTTTTCCATACAGGGCCGGCCGGTGCATCTGGAAATCCTGTCTCGGGGCAT
CCTGCCTTTTCTCTCCGTTAACACGGAACTTGCCGAATCGATCCGATCATGCCACCTCCT
TTATGTATTGCCCTCCGAAAAAATCCGTTGGGATGACCTCAGGGAACTCATCTCCAGCCG
GTCCATCGTGACAGTGAGCGAGATGGAAGGATTCACGAAAAAAGACGGCATGATCCAGTT
CGTACTGACGTCCGCAGACAACGGGTCCATGCGCTACACCCTGCACATCAACCTGAAACA
CTGCCGGAAGACGGGACTGCGCCTGAGCGCCAAATTCCTCAACCTCAAAGAGGCGGTGCG
AATCGTCGAATTTCCTGACTGATTAAAATAAGGGTAAGTGTGCGGGAAAGGGGTCAGAAC
CGACGGCCAATCCAGATGACCGGGCCGATGATGGCATAACGCGGGATGTCTTCTTCGGAC
AGAATGAACTGCTCGTATTTGGGGTTGTCGGACTTGACGGCCAGCCCCTCACCCGGCAGT
CTTTGGAGGCGTTTTAACAGCACCTCCTCTCTTGGCGTTCGCAGGCAGTATATGCCGTCG
TCGCGAATGTAATTCACCGAACCGTCGATCAACAACAGGTCACCCGGGGACAAGGTCGGT
TCCATGCTGTCGCTGATGGCCTCGATCAGCACCAGCCCGTCTTCTTGAACCTGAAGGGTT
TCCTGCAACCATTTTTTCTTGAAAGCCAGGTGATCCACCATCTCCCGGTGGTCCAGCGAG
GCTTTGAAGTTGGGGGATGCATTCCGATACACATCGCTGAGGCGCAGAAATTCCTCCTCC
GCAGCTGAGACCCTACCCTCGTTTTTCTGAACCGAATCTTTTACTTTGGGTCCCTCGCCG
GAAACCAGCCATTCCAGGCTCACCGTCGGCTCCTGCAATCGACAGATATTCAGCAACAGT
TCCGGCGAAGGATTCACCGTCTCGCCGCGTTCGAGCCGACTGATGTCCACCTGGTGCACA
TTCAGTTTGCGGGCAAACGCCAGCTGGCTCAATGACCCGCGCAAACTGCGGATGCGCTGC
CCCACTTCCTTCAAATCGATTTTTTTATACTGGGCGGCCAATTTATTAGTTTTTGTTTGA
CAGAATACGGGTGAACGGATATAGTTTAGGTGCTCCGAAGTGGAGCCTTTTTTGGCAAAC
CCTTCCGCGCTTTCCTGAAGAATGTGCCCGCCCAAATACGGACGTCCCTGAGTGGATTGT
TTGGATGTCTGGCTGATTTTGAGGAGGGGTGAAATACAAAATCCGGGCGCTCGTCAGCCG
CAAAAGCGCCACATCGGCTTTCGGACAAAGTTCCCCTCCCCGGTCCAAAAGCGATTTATG
CACTGGTTTTTAAACCCTCAGGAAGGGCCTGAACAACCAGCTTTCCAGCCAATAAAATGT
GTACTTGCTACGCAAGAAATGATCCTGCGAACGCGAAGTATATAACATTTTCCCGAAAAT
TCTACAGTTTTGTCAGGTTATATTGATTTTTTTGGTTAAAATTTCGCAACTCCTTTGTTT
CCAAGTGGTTTCGAGTAGAAACATTTTTCGGATTATTGAGGAAAAAGGAATGAACGCCCA
AAATGAGCAAAGATGTGTCTAACTACAGAGATTGGAAAACCGCCTTGAACTGCGCCCCGT
CCATCGGTTCCTCCCGGCACACCGCCAGGTTTTCCTCGATGTGGTTCAGGCGCTTCATGC
CCACCAGCGCGGTGGCGATGCCCGGCGTACTGCGCGTGAACTGCAACGCCCTTTGCAGGT
CGTTGAAGGGGGCGTCGCCGAACAGGTGCCGCTGTTCTTCGGAGAGCGGTTCCAGCTTGC
CCTGCGCGATGGAGCCGCTGACCACCGGGATCAATCCCAACTCCCGCGCGGCGACGACAG
CGGAGGTGTTCTTGCCATTGAGCGGTTGCGTCGGCCGCCCCACCGCCTCGCGCATCATCA
GGTTGAACGGCAACTGCACGTACTGAAAATGGTCCGCCCCGCTTTCCGTCACCGACCGGG
CGATCTTCTTGGCACGTTCCAATGACAGGTGCTTGGCCTGCCCCGGCGGCAGGCGCAACG
CGTTCCACGTTGCCAGCCCGTAGGCGCGGATCTTGCCCTCGGTCACCGCCTGCTCCAGAA
ACGCAAACGCCTTTTCCAGCCGCTCCCAGAACACCTCCTGCGGCACGTTGCCCAACTGCG
TCTCCGGATTGTGCACGTAGTAGATGTCGATGGTTTCGAGACCGAGGTTCCGGCGGCTCC
GCTCCAACTGGTCCTGCAAATAAAGCGGGTGCATGCAATGGCAGTCCGCCACCAGGTCGT
CCAAGCTGATGGCCGGCTCCTCGCCCGTGCCGTACTGTTCCTGGAACCACTCGACGCCCA
GCGACTGCGGCAGGAATCCTCCTTTGGAACAGACGATCACCTCGTTGCGATGCACCGCTT
GCTGCCCGATCAACTCCTCAAGCGCGCGCCCGACGCACCGCTCGCCGCGCTCGCCGCGGT
AATTGATGGCGGAGTCGATGACATTGATGCCCGCGTTCACGCAATTGACGATGGACTGGT
ACACCAGGTCGTCGGTGTCGTCGTCCGCATTACCCAGGTAGGTGCCGAGGCCCACCGAAG
ACCAGTACAGCGGCCCCGCTTTTTGAAAATGCTCCTCACCGCATTGAAGTTCGAACCGGT
CCCGGTACTGCTTCGTGCCTTCCGGCGTGGCGTAGCCTGCAATCATAAACTCCCCGTGAT
TGAATGAAATGTCGTGTCGTGACCCATTGGTTCCGTGCGCCTTCACCTTACCATTTTATC
CCATCACCCCAAAAAGCAAATCCACCCAGCCTCGCTTGAAGAGAACGGTTTGCATTTGGA
ACGCGGCCGGTTCCCTTTTAACTTTCCCTAATTCAACTGCAATCCCTCACGCAAGCGCCA
AACGGCCTGCGGCCTCAGGCCGACTGCCCCGGAGGCAGTCCGCTGATAAAGGTTTTCAAA
ATCAGTTCGCGAAAGGATTTTCCTGGAAAAGCTTGCATCGGGACCTCTTCGATTTCATCT
AAACAGTACAAAGGGATATTGCGATCCGGGCCGCACCCGGACTACTCTAAAGGTAGTTTT
TATTATTGTCCCGTAACCTGTTTGAAAGGCAAATGGAGGGGCATCACACATGACGACCAA
ACAAACGATTTATCAGGAAACCATGGCCGAAGGACCCAAAATGGCCAAGGACATGGTGAA
GGGCGCCGAGAACACCCGCGTGTTTCTGACGGACCTCGCCGACGCGCTCAAGTTCCTCGT
GCAGAAAGGCTTCTGGAAAAGCTGGGAGCGCATGAAAGAGGAGATCAAATTTCTTTACGG
CAAGTTCACCGCCTTCGACTACGTCTGCGGCGGCATCAGTTTCGCCCTGTGGGGCTTTGG
CATGCTGATCGGCGCGATCGGCACCGGCCTCCTGCTGTACCAGGTGTTCCTGTGGTTGCA
GGCGGGCGACTGGCAGTTCATGCCGCTGATGATGATCTGGACGTTCCTGTTCGAGGGCAC
GGCCCTGCACGGCTGGATGACCAGCCCCGAATCGTGGCTGGGCCTGCACACGATCCTCGA
ATGGATGCTGACCAACATCCCGATTTCCGTTGTGATGATTCTCGGCGGAGCGGCGTTGAG
CGGCTTCATGGTGGCGGTGATCGTCGCCGCGCTCACCATCCGGCGCTTCCAATTCGTGCA
ACAGGAAAAAAGTTAGGCAGGACAGGTGCGGTTCTGAAACGTGACGGACCGCGTATCGCG
TGATTGCGTTTCATTGAAGGAGGACCTCCGGGTCCTCCTTTTTTTGTTCAGGTATTCCGC
GAAGGATCGTGTTCCGGGTATTTGCGGTAGAGCTTGTTGAGCAGGCGTTGCGCGGTGGCT
TGTTTGGAGGGGTCGTTCTTCTGCAGAAACAGATCGCGCGCCTTTTCGGCATGGTGCACC
GCCTTCTGCCCCTGCCCGATCTGGTCCGCCACCAGCCCCAGGTTGAAGTGGGTCGCCGGG
TGGTTGGGGTCGTAGCTCAATGACTTTTCGAACTCGGCGACCGCCTCTTCCAGTTTTTTC
GCACGGCGGCACTGCCACGCCTTTCGAAAATGAATCTCGGCGGGATCCGTCGGGACGTTG
CCCGGTTCCGGGTTGTCCGGTGTGAAATCGGTCATGACCAATTCCCTGTCGGTGTCGGGG
GCGTTAATGGATGATGTCTTCCGGCCGCATCTTGAATTCTTTCAGCATCACTTCCTTGGC
CTGCCGGGCCTGCGCCATCCAGTTGGTGTCGCCCTGCGCCTCGTACAGGTCCTCCGCCAA
CTGGATGTGGCGGATGGCGGGACCGGAATCCTTCTGCTTGTAGTAGGCACGGGACAGGTT
GTAATGCGCTTCCGGGGAATCGGGATCGATCTCCAGAGCGGCCTGCCCGGTCAGGATCGC
CTTGTCCAGCTGCTCCATTTTCAGGTACGTCGAGCTTAACAGGTTCCACGCCTTGACGGA
ACGGGGATTGTTGCGGGCGCCGCGTTTGATGACCAGAACGGCTTTTTCATTACGGTCCTG
CCGGACAAGGATTTCTCCCAGGGTCAGGTAAGGCAGGGACAGTCTGGGGTTCAGCCGAAC
CGCCTCCTTGGAATGCTCGATGGCCTGGTCCACATGTCCGCCCGCCAGGTAACAAGCCCC
GGCCAGGGCGTGTTCCCTTGCACGGCTGGGGTCCTTCTCCAGCGCCCTCTCTGCCAGTTC
CAATGCCCGCGCGTAGCGGTCAAACCGGTAACTCAACCACGCCCCCAGCGCCAGGTGATC
GGGGGGAGCGTTTTTTTTCTGAAGCAGGGGTGCGAGCGTGCTCAATGATTCCTCAAAGCG
GCCTTCCTTGAATTTATCCAGCGCACTGCTGTAACGCATGGAGGCCAGCAGGCCGGTTTT
TTTCATTTCCTCGACGAAGGCCAACTGCAAAGGGTTGCCGGTGAAATGCACGTAATAAAA
AAATCCGCCGATCAGCAACAGGACCAGCGAAACAGCCTGCCAGATTTTTCGTTTGGTACT
GGATTCCACAACAAGCTCCGCCACAGGGGTGGCAGTGGGGGCGTCAGAAATGATGACAAG
TACGTGGATGCGGCTCATGCCATCGTATCGGCCGCGGGTTCGACTTTAATTAGTGTAAAG
GATTGGAGGAAACGGTCAAGCCGTATCGGTAATCCCTGTAATTTTTGAAATCATTCTCCC
ATCAGGTGCAAAACGACCTTCCGGCGATGGGGCTCGGTACGGTGTTCGAACAGGTACACG
TCCTGCCAGGTGCCGAGGGTGAGGCGTCCCTTTACCAGCGGAATGGCGATCTGCGATTGC
GTGAGGGCGGCGCGGATATGTGCCGGCATGTCGTCGGGACCTTCAGCATCGTGCCGGTAC
CGGGGATCGCCGTCGGGCACCAGCCGCGTGAGGTACGCGTCCAGATCGTGCAGGACGTCA
GGGTCGGCGTTTTCCTGGATCACCAGCGACGCCGAGGTATGCCGCAGGAACACGTTCAAC
AGTCCTGTGGTCAACCCCTGCTGTCCCACCCAGTCCACCAGCGTGGCGTTGATGTTGTGC
AGTCCTCGTCCCCGCGTGGAGACGGTGAATTCATGGGTGCGCTGTTGCATGACCTTTTCC
GGATTATTTCCCAGCTTAAAAAAAGCATATTAACACGGCCCCTACCTGGCTCCATTTCTT
CCGAAGAGTGGAATGAAGGCAATTGATAAATTTCCCAATTCGGGCATTTTTTACTGTAAA
GCCGGGCTTGGGGGTTTTACATTGTTAAATGCGATGTAACCGCAGAGGAGCCCGACCCCG
TATGACGAAAGTGACCACCCAGGAAAAAAGTTTTCGCGAAAACGTCAACCTGTCTTTCGA
TCTCGCCGCCGCGACGCTCGATATTCCGGAAGGCCTGTCCTATTTCATCAAAGGCGCGGT
CAACGTGTACCAGGTGCGGTTCCCGGTACGCATCCACGGCCGGTTCGAAAGTTTCATCGG
CTGGCGGGCGGTGCACAGCAACCACAAACTTCCGGTGAAAGGAGGCATCCGTTTTTCACC
GATGGTCACGCAGGACGAAGTCGAGGCGCTGGCGGCGTTGATGTCTTACAAATGCGCGCT
GGTCAACGTGCCCTTTGGCGGCTCCAAAGGCGGGCTGGTGGTCGATCCCAAACTGTACGA
AACGGACATCATGGAGCGCATCACCCGCCGCTTCGCGTACGAGCTGATCAAGAAGGACCT
CATCAACCCGGCATTGAACGTCCCTGCTCCGGATATGGGGACGGGCCAGCGCGAGATGGC
GTGGATCGCCGACACCTACATCCAGCATCGGCCGACGGACATCAACCACCTCGCCTGCGT
CACCGGCAAACCCGTGTCGGCAGGCGGCATCCGCGGCCGTGTGGAGGCCACCGGACGCGG
TGCGGTGTTCGGCCTGCGCGAGTTCTTCCGCCACGCGGAAGACAAAAAACAGGCGCGGCT
TGAAGGCACGCTGGAAGGCAAACGCATCATCGTTCAGGGCCTCGGCAATGTCGGCTACCA
CGCCGCCAAAATCCTTCAGGACGAAGACGGTGCCAAGATCATCGGTATCATCGAATGGGA
TGGCGGCCTGTACGACTCTGCCGGACTCAACGTCGATGAGGTCGCGGAATTCAAAAAGGT
GCACGGCGGCGTCAAGGGTTTCCGCTGTGAACAGTTTTACGACGAGGGGCGCGCGCTCCT
CGAAGAAGAATGCGACATCCTCATTCCCGCCGCTATGGAGGCGGTCATAACGCTGGAAAA
CGCGCCGCGCATCCAGGCGAAACTGATCGCCGAAGCGGCAAACGGTCCGGTCACTTTCGA
CGCGGAAACCGTTCTGCGCAAGCGCGGCGTGTGTATGATCCCGGACATCTACCTGAACGC
AGGCGGCGTCATCGTTTCCTATTTCGAGTGGATCAAGAACCTGTCGCACATCCGTTTCGG
ACGCATGACGCGGCGCTGGGAGGAAACGCAGAACGAACTGCTCATCCAGGCGCTGGAAAG
CAACGGCCATAAGATCGAGGGCACCCTTGCCGCCAAACTGATGGTGGGGCCGGGCGAGGG
CGAACTGGTGCTCTCCGGACTCGACGACTCCATGCGCGAAGCGTTTCAGCACATGCGCGA
ATATTTCTGGCGGCATGAGAACGTGGAGTCGTACCGCATCGCCGCCATGGCCATCGCCAT
CGAAAAAATCGCCAACAGCTACCTCGAAATGGGCGTGTATCCGTAACGTACCTCTTCAAC
CATTTTTAATGCCCGAAAACTCTTCCTCTTCCAAACCCGCCTCCCCTTCTGTGAACGATA
CCCGGCTTCCCCGCTGGGTGTGGGTCGTGTTCGCGTTGCTGATCGCGGCGATGGTGCCGG
TGTGGCCGATCGAAGGTTATTGGCTCGGTTTTCCGGCCTGGGCCGTGTTGGCGCTGGGGG
TCAGCGTCGCCGCCAGCGGTTTCATCGCGTGGGTGACGCTCAGCGCGTGGCGGGAACCGG
AAGACGAGGACCCCGCCGCATGACGGAACTTCCCTTCGGGCCGGGCGCACTGCTCGTCGT
CGCCATTTACATCCTCTCCCTGCTGGGCATCGGCTGGTACGCCTATTCGCGGCGGAAAGA
AAACAGCCTCAACGATTTTTTTCTCGGTGGGCGGGAGATGGGGTTCCTCGTGCTGGTGCT
CACGCTCTACGCAACGCAGTACAGCGGCAACACGCTGTTCGGGTTCAGCGGTGCGGCCTA
CCGGGAAGGCCTGCGGTTCCTGGTGTGCGTGCACTTCATGACGGCCATCGTCATCGCCTA
CCTCATTTTCGCGCCGCGCCTGCACCGGTTGAGCCGGGACCACCAATTCATCACGCCGGG
GGATTACGTCTATCACCGCTTCGGCAGTCACGCCCTTCGCATTGCGGTGACGCTCATCAT
GGTGTACGTGCTGTGCAATTTCACGCTGGCACAGATGAAAACGCTGGGCACGGCGTTCGC
CGGCATCTCGCAGGGCCGCATTCCGATGTGGGTGGGTGTGGTCGGCCTCGCCCTCATCAT
GCTGGTGTACGAATCGCTGGGCGGCATGCGCAGTGTGGCGTGGACCGACGTCATCCAGGG
CGGCATCCTGATGACCGGGTTTGTCATCCTCCTGTTCCTCGCATTCGGTCAGCTGGGAAG
CCTGACCGAGGCCTTGAACACGCTCGCGGCCCATCCCGAAACACGGTTTAAAGTGGAACC
GCCCACCGCCGAGGGCGCGCGCACGTGGTTGAGTTTCATATTGATGGTCGGCCTCGGCGC
GGCCATTTACCCTCAGGCCCTGCAACGCATCTACGCCGCAAAAAATTCCGGCGCGCTCAA
GCGGTCGCTCGCCGCCATGGGATTCATGCCGCTCCTCACCACGGTGATCGCGGTGAGCGT
CGGCATCCTGATGGCGGCGCATTACCCGGATATCGACCGCCTGTTTCTCGCTGAGACGGG
AGAGGCGGTGGTGCCGTCGGAGACCGTGCTGGCGCTGTTGTGCCGGGAGGTGATGCTGGC
CTCGGCTTTGGGTTACTGGCTGGTGGTGTTCATTTTTGCAGCGATCCTCGCGGCGGTGAT
GTCCACCGCCGACTCGGCGCTCCTCAGCATCAGTTCCATGATCACACAGGATCTCTACGG
CCAGTACGTGCGTCCGGATGCAACGCAGGAGCACCTGACGCGCATCGGCAAAATATTGAC
CTGGGTGCTCATGGTGCCGATCACCGGGCTGGCGCTGGGTTACGAAGGCACGCTCATCCA
ACTGCTCAAGGTCAAGTTCGATCTGCTACTGCAATGCGTGCCCGCGTTTTACATGGGCGT
GCACACGACGCGCCTCGGGGCGCGGGCGGTGATGACGGGCCTGCTGGCAGGGTCGGCTTT
AGCCATGGGACTGAACTTCGCCGGCGACCTGGGCCTCGCCGACGCAAACCACCCGAAGGT
GTGGGGCATCCATTCCGGCGTATTGGGAATGACTCTCAACCTCGTCATCTGTTTTGGCGC
ACACGCGGTTTCCAAAAAGATTCAACCGTCCGGGCAATAATGATATAGTTAAAAAAACTC
CATCAACCCTGCGACCTGCCATGCCGAACAACAACCCGACCCCTTCAAAATACGAAGAAA
GCGGCGTCAGCCAGACCGGCGCTGAAACCGCGCTCGACCACATACTCAAACACATCCTGC
CGACCCGGCAGTTCAACACCGAATTTCCGGTCAAAGCCGACATCGGTTATTTCGCCAATG
TCATCGACCTGGGCAACGGAACCGGTGTGGCACTCTGTACCGACGGTGTCGGCACCAAGA
TGCGCGTGGCCGAAATGATGCACCAGTACGACACCATCGGCATCGACTGCGTGGCGATGA
ACGTCAACGACCTCATCTGCATCGGGGCGAAACCCGTCAGCATGGTGGACTACATCGCCT
GCTCGCACCTGGAGCCGCAGGTCTTCGATCAACTGGGCCAGGGCCTGGCGGAGGGAGCGC
GGCAGGCGGGCATCAGCATTTCCGGCGGCGAGATCTCCCAGATCCGCGAGATCATCTGCG
GCATCGACCTCATTGGCGCGGCGCTGGGGCACATTCAGCTCGACCGCATCAACACCGGGC
AGAACATTGCCGAAGGCAACCTGATCCTGGGAATAGCGTCCAGCGGGGTGCACAGCAACG
GGCTCACCCTGGCCCGACGCGTGCTGCTGGGCGAAACAGAAGACGAGCAGAAGGAAAACG
TTCACAAATACGAGGAGTCTCTGGAGCGCACGCTGGGCGCGGAACTTCTGGAACCGACAT
ATATTTACGTTCCCGCGGTGCTGGAGATGTTCGACACGGGCCTCGACCTGCGCGCGCTGG
TGCACATCACCGGCGGCGGTCTGCTCAACCTGCTCCGCGTGCAGAAAAAAGGCATCCGCT
TCGTCATCGATCCCCTGCCGGACATTCCCCCTGTTTTTTCACTCATTCAACAACGGGGGG
AGATCAGCGATGCGGAGATGTACGAGGTGTTCAACATGGGCGTGGGGTTCTGCGTGATCG
TCGAGCACGCCAACGACGCCGAGGCGGTGCAGAAAATCTGCAAACGCCACGGCATCTCCT
GCCACGGTATCGGTTACGTGGAAACAACGGGGGACGACGGCAAAGAAGTGGTCATTCCCT
CCAAAAAATTGAAAAGCGAAGGCGGCCACTTCACTCCCATGTAACCGGTCAACTCCCTTC
GATCTAGGGCTGTCGCCGGGTCGCAGCCTGCGAGGTGTCTTTTTCCCGCCACTGCGGTTT
CAGGTTGCCAGCGAGCGAGTTGTCGATGTCTTTCATCGTCGCGTCCACGCAGCCGCCCCA
CACTCAGCCACGTGTCCTTCTACCACTGCCTTCACCTNNNNNNNNNNNNNNNNNNNNNNN
NNNNNNNNNNNNNNNNNNNNNNNNNNNNNNNNNNNNNNNNNNNNNNNNNNNNNNNNNNNN
NNNNNNNNNNNNNNNNNCGTGTCCTTCACCACTGCCTTCACCTTGTCACCAAAGTCGAAG
CGGCAGGCGTCCGGTCCGTTCGCCAGATACTTCATGGTACCCGGGTAAAAGAACAGGACC
TCGACAATATTGGACGGGTCGTAGGGCGGGTCGCATTGGGTACCGGACTCGGCGGCATAC
GCCGGCCCCGATACCAGCAGGGAAAACGCGAGCATGCCAAGGATTCGTTTCATGACCACC
TCCGGTTCGAATAACTCTTATTATTTCCAGTGTATCAAAGGGGGCATCCCCGGATATGAA
AAAAAACGGGCTTGTTTGAAAAGGCGTGGCGGGCCAGCTTGCGGTCAGGAGGCAGATGCA
TGACAAACGAACCCCCTTCTCCAAAAGGCTCATTTGTTTTGCGGATTTACACAGTCCTCA
ATGTGTCGGGCGTGGTCGTGCTGTTGCTCGCCGTCATGGAGCATGGCTTTGAAAACCATC
ACCCGCTGTTCGATGTCGGCGCCCCCCTGGGACTGGTGATCCTGTTCTTCCTGATTCCCC
TGGGTTGGCTCGGTGTCTGGCTGGCGAAGCGGAAAAGTGCGGCTTCGGTTCCGCTTCCTC
AACGCTACCTGCTGATTTCCAATCTGTTCCTGGGAGCAATGTGGATGTTGTCGTGCGTCG
TCGTGGGATTGTACGCATTCATCTATATTTCCTTTCTTCCGCAACCCTGGCTGGCTTCCG
ATCAGGGCCCGGACACTCCGGCGGCACAACTGGAGTTTGAAAAATATTTCGGTGTCGAAC
CCGGAGGCGGGGTGCGCAATCTGTATCACCTGCATTCGCCGGAAATGGCCTTGTTCCGTT
TCGATCTGGAAGACGACACTCCGGTCCTGACCGCCGTGAAGGAGGCGAAGAAAATGGTTC
CGCAAACGGGCCCCTGTCCGATGAACCTGGCCAATCCNNNNNNNNNNNNNNNNNNNNNNN
NNNNNNNNNNNNNNNNNNNNNNNNNNNNNNNNNNNNNNNNNNNNNNNNNNNNNNNNNNNN
NNNNNNNNNNNNNNNNNAAACCTCTTATTCAGGAGAATGCTTCGGAACCTGGGCCGGGAA
AGACCGGGCCAACCCCATAATGCGGGTACACCCCGATTCCGGACGGGTGTTCTTCATGGA
TTTCCGGCCCTAACCCGGCGGTAATGGAATGGCCCTGCAGGAATGAAGAAGGAGGAAGGA
AAGAATCTTAAGCTGCTTCGACGTGGGCGACTTCCACTTTTGGCAGGCGGATGAGAAAAC
GCGTACCGCGCCCGACTTCGCTTTCGACTTTCAGTTCGCCCTTGTGGCGGTCCACCACCT
GGCGGCAGATGGCCAGACCGATGCCCGACCCCTCCACCTTGTCCCTCGAATGCAGACGTT
CGAACGGCAGAAAAATCATGTCGATGTTTTCTTTGGGAATACCAATGCCATTGTCCTCGA
CATAGAACTGGTATTCGTCCTCGTTTTCGTACAAAACACCGATGGAAATTTTCGGCGGCA
GGTTCATCCGGCGATACTTGAGTGAGTTCGAAATGAGATTGCGGAACAGCAACTGCATCT
GAAACGGGTCGGCATGAAGCACCGGCAGACGGTTGACCTGAATTTCCGCCTGCGTCTCCA
CGACGCGAACTTCCAGATCCTGCACCACTTCCCGAAGGACGCGGTTGAGGTCGGTTTCCT
CCAGCATCTGGCTGCTCTGGGACACCCGGCAAAGCTTCATGAGACCGTCGATCAGGTCCT
CCATGCGGGCGACCGCCTTGCGCATGCGCTGCAGGAACGAGTCGATTTCCTGCGCGATCT
CCGGTTCCTGTTGCTCGATCATTTCGCTGTAAGCCAAGATCTTGCGCAGGGGTTCTTTCA
GGTCATGGGACGCGATCGCGGCGAAGTTTTGCAGGTCCTTGTTGTTCTGTTCCAGTTCGC
GGGTGCGATCGGCCACCTTGTCTTCAAGGTGTTGCGTGTATTCGTTCAGGCGCGCGTTGG
TGATGTTGAGGAGAATGCGGTCCCTCTGCATGTCTTCACGCAGACGATTGCTTTCCTTCA
ATTCCTTGCGCAGGTTTTCCGTGAGGGTGCCGATCAGCCACGCCGCCAGGATGAGGAACG
ACGCCCAGACCGTCATGTTCATGTTGAAGTCGAAACGGCTTTCGATGGTGATGGGCTGGT
CCTGGTTGGCGAGAAGGAAATACCAGACCAGCAGGATGGCGAGAAACGCGCCCAGCACCG
CAAAGCGCCGGCCGATGTAATACCCGGCCAGCACCGCAAGCAGGTAGAACATGTCGAGGA
AAGCGATCTTCGAGTAGATGAAATAATTGATCACCACCACCCCGAGCAGGATGGCCAGGA
TGATCACCTCGCTGATGTTTTCCTTGATGTAGGCTTTAAGTTTTTGCACCGGAACTCCTC
AATCCTGTTTTCCTTTGTTCAGGAAGATCTGGATGAAATGTGCGGTTCCCGAAACCCATT
CTGAATTATGGAAGCGTTCCCTTTCCGGTGTGTGCCGGTTGCACCAGCCAACCCGTAAGC
CATTCTAATACTTGATTTTGTTTTCTAATAATGCAACCGGTTTCAATTCAAAAAATTTTC
CCACGTTTGATGTCAAAACAAAAGCCTTTTCCAGCCCCGTCCACCGCCCCGTGGTTTGCA
AGGTTGGGGCGCCACCTTCCGGGCAAGACCCGGCTCCGTTTACATCTTTTTCAATTTTAA
GGCGAAATACCACTTTGTCAAAACAAACAGGCGGACAAAATCGGCGCGGGAAACGGTTGC
GGAAAATTCAGCTTGAATTACCGCAGTTTTCAGTCAGCAGGAAGGAAATGCGTGATGAAG
ACAATGGCCACGGCCACGGGACTGACGTACTTCAGAACGAACTCCCAGTAGCGCGCCCAG
TGGAAGGTGGTTTCATGCCGTTCGATCTCCCTGTGTGCTTCCTTCGTGCCCCACACCCAA
CCGACAAAGGCGGCGGTCAGCATGCCCCCCAGCGGCAGCAGGTAATTGGAAGACAGGTTG
TCCACCACGTCAAAAAAGGTCATGCCGAAAAAAGTCACGTCCTGCATCACGCCGAAGGAC
AAGCCGGAGGGGATGCCGAACAGGTAAATGACCACGCCGGTCACGATCACCGCCTTCTGC
CGCGGCCAGCCGCGCTGGTCAATAAAGTAGGCGGACACCGATTCCAACAACGAGATGGCG
GAGGTGATGGCGGCGATGGTCAACAGCGCAAAGAAAACGATCGACACCAGCGTGCCGAAC
GGCATGCTCGAAAACACGGCGGGAAGGACGTTGAAAACCAGGCTCGGTCCGCTTTCGGGC
TCCAGTCCCATGGCGAACACGGCGGGAAAGATCACCATCCCCACCAGCAGTGCGATCATG
GTGTCGAACAGAACGACGTAAAACGTGCAGGAAGTCAGGTTTTCTTTCGGCGACAGGTAA
CTGCCGTAGGTGATGAGGCAGCCCATGCCGAGGCTGAGCGAAAAGAACGCCTGGCCCATC
GCCAGTAAAACCGTCTGCCCTGTAATTTTACTGAAGTCGGGATAAAGATAAAACTTCACC
CCCTCTTCCGCGCCGGGCAGGGTGAGAGCGCGGATCATCAGGAGGAACAGCATGATGACG
AGCGTCGGCATCAGGATGTCGCAGGCACGCTCGATGCCGCCGTGCACGCCCCGGTACACG
ATGGCCATGCACAGTGCCATGAACAGTGTGTGGTACACCATGATCTCGCCCGTATTGGCG
ATGAACTGGCCGAAGAACGCACCCGCCTCCGCCGACGACGCAAAGTGATCCACGACGTGC
GTCACGGATTTCACCACGTAGGCCAGCGTCCAGCCGCCGACCACGCCGTAAAAGGAAAGG
ATCAGGAATCCGGCGAGCACGCCCATGTACCCGACCAGCACCCACGGCGTGCCGGGTTTC
AGCATGTTGAAGGCCCCGACCGGATTCAGGTTGGTGCGCCTGCCGATGGTGAACTCGCAC
AGCATGATGGGAAGGCCGACGATCAGGATGCAGACGAGGTAAATCATCACGAACGCGCCG
CCGCCGTTTTCGCCGGTGATGTAGGGAAACTTCCAGATGTTGCCCAGCCCGACGGCCGAA
CCGGAGGCGGCGAGGATGAATCCCAGACGCGACCCCCAGAATCCGCGCTGTTTGCCTTGT
GTCTGCATGGCGTTCAATTATAAAGGTTTAACCGGGTTCCGCAACAAGCCCCCAAGTATA
TCAGCGTTCCAGAAGCCTTTTTAAAAAAATTCGGGCGCGGTCCGTTGCCGGGGCGGAGAA
GAATTGCGCCGGTTCGCCCGCTTCCACCACCTCGCCGCGGTCGAGCATCACCACCCGGTC
GGCCACACTGCGTGCGAAATCCATTTCGTGCGTGACGATGAGCATTGTCATCCCCTCGTC
GGCGAGTTCGCGCAGAACACGCAACACTTCCCCCACCATTTCCGGATCGAGCGCCGAGGT
CGGTTCGTCGATCAACACACAGTTGGGATTCATCGCCAGCGTGCGGGCGATGGCGACGCG
CTGCTGTTCGCCGCCGGAGAGGTCGCCGGGATAGCGGTGCGACAGGTTGTGCAGGTGCAC
CTTGCCGAGCAGAGCACGGGCTTTTTCCTCAGCGGCCGCACGCGGAAGGCCCAGCACCTG
CACCGGCGCTTCGATGAGGTTCTGCAGCACCGTCATGTGCGGAAACAGGTTGAACTGCTG
GAACACCATGCCGACGCGGATGCGCAGGGCGCGAACGCGTTTCGGATCCGGCGCACGGTG
TCCGTCGGTTTCGGTTCCCGCGATTTCCAGATCATCGACGCGAACGCGGCCTTCCTCAAA
CGGCTCCAGTGCGGCGATGCAACGCAGTAGGCAACTCTTGCCCGCGCCGGAAGGACCGAT
CACCACGTGCACGCCGCCGGTCGGAACGTCCAGATCGATGCCGCGCAAAATCGTGTGGTC
GCCAATGCACTTGGTCAGGCCCTCGACGTGGATCATGCCGTCTGCAACCTCCGCTCAAGA
CGCGTGGACAGCAACGACAGCGGGTAAGCCATCATCAGATACAGCAGGCCGGTGAGTAAG
CCCAGTTCCAGAAAGCGCATGGAGGAAACGGCGAGCATGTTGTAGCTTTTCGTCAGCTCG
ACGATGGCGATGATGGACACCAGCGACGTGTCCTTGAACAGCGAGATGAAATCGTTGGTG
ACCGGCGGCAGAACCACGCGCACCGCCTGCGGCAGAAGGATGCGCCGGTAGATCAGGAAC
GGCGTCATGCCGAGCGACAACGCCGCCTCCCACTGCCCCTTCGCCACGGCCTTCAATCCG
CCGCGGTACACCTCGGCTTCATACGCGGCGTAGTTCATGCCCAGCCCGACGACAGCGGCG
GTGAACGCGTCGAGGCGGATGCCGATGTTGGGCAGGCCGTAATAGATGATGTAAAGCTGA
AGTAACAGCGGCGTGCCGCGCACGATCTCGATATACGCCGCGGCAAAGCCGCGCAACAAG
GGGCCGCCCAGTTGCCGCATGCCGGTCAGCACCAGCCCCAGCACCACCGCCAGTGCCATG
GCGAGCACGGAAATGACCACCGTCATGCCCGCGCCTTTCATCAGTATCAACAAATATTCC
TGCATGGCTTGATCCTCGTCAAAGTCGAACACCCGCCTGGCCGTGTGATCTTCCTCCACC
AGCGCGCGCTGGGTGTCGTTCCACAGATTCCATTTCTGGTAAATCGATTGCAGGGTGCCG
TCGTCGTACAGTTTGCCGATGGCGGCGTTGACCGCGTTCAAGAACGCGTCGTCTCCCTTT
TGCACGGCGATGACGTACAGCCCCTCCCTCACCGGCGGTCCGGCGAAACGGAGTGCCGGG
TCCGGCGCGGCGTAATGCAACGCGATCGGCAGGTCCAATAGCACCGCGTCACTGCGGCCC
AGTTTCAGATCGCGGTACGGTTCCACCTGCCCTTCGTACACGCGCACGGTGACGCCTTCC
ATTTTTTTGAGGATGGAGTGGGCGACCGAGTTCACCAGCGTGCCGACGGTCATGCCGTCA
AGATCGCTCAGCTTGTCGATGCGCGTGTCGTCCGCGCGCACCACGAGTTGCTGTTCGTAG
ATGTAGTACGGGCGCGAGAGGTTCACGGCGCGCACGCGCTCTTCGGTCCATTCAAGGCCG
TTCATCGCCATGTGGAAGTCGCCACGCTGGAGAGCCGGGATCAGCGAGCTCCAGTCGTTC
TGCACCATGCGCGCGGTGACGCCGAGCTCGTGCGCGATGGCCTGGGCGAGATCGACTTCA
AACCCGATGAGGCGGGAGGGGTTTTCGGGATCGGGAAAAACGTACGGCGCACCGCCTTCG
GCATCGGCGCCCCACAACAGGACGCCCTGTTCGCGCACCGTATCGAGCGTGCCGGTGGCG
TGGACCGGGACGCCCCACAGCAGGGCCCAGAGAAGAACAATCCCCCACGTCTTTGAAGGG
TTCATGGCGCATCCGCAGGCGGGGGACTGGCGGCAGGTGAAACGCGTGCTATATAATTGA
AGAGAGAACGGGACGCACACAACAGCGCGGTCCGAAGCGTTTTTAAAGGAAGGTCGCCTT
GCCCCCGAGTGATTCCATAAAAGACATTCTGAAAACCATCCCGAAAGTTCCCGGCATATA
TATCATGAAAGACAAGGCCGGAGAAATCCTTTATATCGGGAAGGCCAAGTCGCTCTACCC
CCGCGTGCGGTCGTACTTCACCGAGTCGCGCGACCACGCGCCGCGCACGCGCATCTTCGT
GCGCAAGGTGGCGGACATCAAGTTCCTCACCACCAAGACCGAGCAGGAAGCGCTGATCCT
CGAAAGCAACTTCGTCAAAAAGCATCAGCCGCGCTACAACGTGATGCTGAAGGACGACAA
GCATTACCCCTACCTGCGGCTGACCACACAGGAGACGTATCCGCGCCTGGAAGTGGTGCG
GCGGGTGAAGAAAGACGGCGCAACGTACTTCGGTCCCTACACCATGGTGCGCGAGGTGCG
GGAGACCATCCGCCTCATCTACAAGATTTTTCCGCTGAGGCAGAGCAGTGACGAACTCGA
CGGTACGCCCAAGCGGCGGCCCTGCCTCAACTACCACATGAAACGCTGTCTCGCGCCGTG
CGCGTCGCTCGTTTCACCGGAAGACTACGCCAAGGTGGTCAACGACGTCATCCTGTTCCT
CAAGGGCAGAAACACGGAACTCATCGACAGCCTGAAAGAAAAAATGAACGCCGCGTCGGA
AGGACAACGCTACGAGGAAGCGGCGGTGTTCCGCGACAAGATCGAGGCCGTCAACACGGT
GCTCGACAAGCAGCGCATCATCTCCACCGGCATGGAGAACCAGGACGTCCTCGCCTGCTA
CACGGAATCGAAAGCCACCATGGTGCAGGTGCTGATCGTACGGAACGGCAAGCTCCTCGC
AGAAAAACTGTTCAAGATGAACAACCCGAACGAGGAAGACGACGCGGAAACCCTTGCATC
CTTCATCAAGCAGTACTACGCCGACGAAACCATCCTGCCCTCGGAGATCCTGGTGTCGCA
GGAGATCGAGGACCGCGAACTCTTGGAGGACTGGCTGAGCGAAAAGCGGCAGGCGCGGGT
GAAGATCGAAATCCCGCAGCGCGGCAAGAAGCGGTCGCTGGTGCAGATGGCGGAAGAGAA
CGCGCGTTTCGCCATGCGCGCCGAGATGGATAAGGGCGACGTCGCCACGCGCAGTCTGGA
GGAGTTGCGCGAGACGCTCGGCCTCAAAAACTTTCCGAAGACGATCGAGGGTTTCGACAT
CTCCAACATCGGCGGCACGCACGCGGTGGGATCGATGGTCTATTTCCACAACGCGAAAGC
AGAGAAAAGCAAGTACCGGCGGTTCAAGATCAAGACGGTGGAGGGCATCGACGACTACGC
CATGCTGACCGAAGTGATGACAAGACGGTACGCGAGGTTGCTCGACGAAGACAAACCGCT
CCCCGACCTCATCCTGGTCGACGGCGGCAAGGGTCACCTCAACACCGGTTATAAAGTGCT
GGAGAGCCTGGAGCTGGAGGGGCGCATCGATCTCGCCTGCATCGCCAAGGGCAAGTTCCG
CACCAACCTCGACACGGACGAAGTGTTCCTGGTGGGGAAAAAGGAGCCGGTGTGGTTCAA
GGAAAATTCGCCGTCCAGGTTTTTACTGCAACGCGTGCGCGACGAGGCGCACCGCTTCGC
CATCGACTACCACCGCAGTCTGCGCGGCAAGAACGCGCTCAAGTCGCCATTGCAGAACAT
TCCCGGCATCGGCAAGAAGCGGCATCTCCTCCTGCTCAAAACCTTCGGCAGTCTGGAGAA
CATCAAGCACGCCTCGCTGGAAGACCTGCAAAAACTCCCCGGCGTCACCGAACCGTTAGC
GAAAAAGATCAAGGAAGCGGTGAACGCGTGACCTTGTCACAAATTTCGAAATTCTTCAGA
GGTAATATTTGCCTGGCGAAGCAGTTTCTTCAGGAGGCCGATTCCGATTTCTTTGTGCTG
GGGAATGGAGAGTGTGTATTCATAATCCGGCTTGACCATCATGACATGCGAGCCTTTTTG
ACGTTCCACCTTCCAACCCGCCCGTTCTAATTTTTTGACGACATCAGCACCGGAAAAACG
CGGCAAGGAAGGACTCACTAAATAAGAACCTCGATCATTTGGGTGGGATCGATCTTGCGC
TTGGACTCCATCACTTCCATCCAGCCTTCGATGGCTTCCTTGATGTTGGCGACGGCTTCT
TCCTGCGTCGCGCCCTGGGACAGGCATCCCGGCAATGCAGGCACCTCCGCCACATACATG
CCGTCTTCATCCTGTTCAATCAGTACATGGAGTTTCATGATCCGCGTCTCCTTAATTGAG
GATAGGATTATCTTAACCCGTCCTTGTAGGTTTGCCAATGGAAGGAATCACGCCTCCTCG
TTCGCCCACCGGGCATTACCCAGCTTCCTCCGGGTGTGACCCGGTCACTTCTTCTTCGCG
ATGACGAGGTAGCGGGTGGACCAGCAGGTTTCGTCGGAGGGGTCGAGGGGATGGAGCGTC
GCGGCGTCGTACACTTCCACCTGCCCTTGAAAGGCTTCTTCAAACCAGCGGCGCACGCGC
GTCACCGACGGCAGGCAACGCAAGTGGCGTCCTTCATCGGTGATCTGCAACGTGCCGTGC
AAACGGCTCACGTTCAAGATCGCACTCCGTTGGAAGATGTGGCCTTCCTGCTCGATCAAT
TCCGGCTGGCGGAGCGAGATGACGTTGCCGCAGTTCGAGCGGATGACGTGCGGATAGACG
CGAATGTGGTCCGGAGTGATGAAGTCGCCGACGAAATACCCGCCGGGCCGGGTGATGCGC
GCGGCCACGCGAATGGCCTGTTCCATTTCTTTCGGCCGGAGGTACTGGAACACGTTGAGG
CCGTTGTAGGTGACGTCCCACGCGTTTTCTTCGTCGATCTCCAGCAGGTCGCCTTCCCAC
GCATTGATGCGTTCCTTCGCCACCTTCACCATCGCCGGCGACTTGTCGATGCCGTGCATG
CGGTCTTTCGGCACGCGACCGCGCCGCACCAGGTGGTTCTCCACCATGCCCGTGCCGCAT
CCCAGTGACAAAAACCGCCCGCCCTTGTTGAGAAGACGGTACTTGCGGAAAGCAAACTCC
AGGTAGCTTTCCATGAAGCTGTCGAGGCACGGCTCGCCCACCACCGCGTCGTACAACTCC
GCGTAGGTGTCGAAGGGATCGCCGTTGTCGGCTTCCTCACGCAGTTTTTCCTGAAGTTCG
GCGACGGTCTGCACCTCCTGCCGCAGTCTCTGCCAGTAGCCAAGGTCGGTCATGCACCCG
GTGCCGGTGTCCACATGAAGAAACAGGTCGTGCTCGAACGCGTCCCAGTGCCTCGCGTCA
AACAGGTCGTCCGTAACGCGCTGGTCGCGCGTGTCCAGGAGAGGCGGCAGGGATTGCGTG
TCCGACGCGGCGCGCATGCGATCGAGGCGGTGCTTCAATTCAACCTGGTGGCGGAAGTGC
GTCATGAAATCCGGCATGGGTCCGGCAATGCGCGCGCTGATGGCGGACTCGGGAAGCGCG
AAGAACACGCCGTTGTTGGTGAGGTGTACCTGGTTGGCGTCGAGATCGAACACGCGCGCG
TTGGCGGTGATGCCGCCGCGCCGCCCGACGCATCCGTACAGATGAAACGTGAGGAACTGG
ATTCCCGACGTGTTGCCCATCTGATGCACCCACTCGTGGCCGACGTGCAGAACGTCGCCG
GGCTTCAGGCGCGTGCGCGACTGCGTGTGGAGCTCGCCGTTGATCAGCCAGAACGAGGCG
TGCTCCGCCGGACCGAACACCTTCACCGCGCCCCACTGCGCGTAACCGTGGTCGTGCAGG
GCGGAGACGTCGCCGGGGTTCCACGACATCACCATCATCTCGTAATGCCCGCCGTCGTGC
ACCAGCTTGCGTCCGTAGCTGTCCTTCGCCGGGTGATCGAAAAACGCCCAGGGCATGAGT
TCCTGCTGGGTGATGTCCGCTTCGCGCAAAATCTGGGCGGCGCGCTGGGGGCTCCAGTGC
GTTTCCTTTTCGACGGCTCCAATCAGGGCTTTTAAGGATTCAGGAAAGGGCGGGGATTTC
GCGTCCATCGGCGCGTCCTTATGCAATAGGATCTTTCAGGGTTCGCAGGAGTTCTTTCAG
CGCTTCCGCGTCGCAGGCACCAAACAGCTTTTCCACCTGGCGGGTAAGCTCTTCTTCAGT
AGAAAACTTCAATTCGATTTTTACAAGATCCTGCTCGAAATTTTCCGGCAGTTTCAGTTT
CGTTTTCGGGTCCAACTGCAACCGCTCTGCGGCTTTCCGCACCCGGCTTTGGAGATCCGA
CAGGTGTGGATACCGTCTCGCGTGCAGGCGGGAAAAAATCGCGTCGTACTTCTCGTTGGA
GGGAAGCGAGGCGTCCTCAAGCGTTTTCAAGATTGCCGCGTGTACCAACACATCAGCGGG
CGCAATGGCATCGCGCGTGGCGATCTCATCCACCATTTCCAGCACGGAGCGCCACTTATT
GTGTCCCGGCCGCAGTTGGGAGAACAGGTGTTCGGCGGCGGCGCGGTCGGCGTCCCCCCA
CTTCGTCATCACCACAAACACGCGCAGAGGGATGTTCAGTTCGTGCATGAGGCGTTGGAA
GGATTCCGCAAACACATGCACGCTCAAAAGATCGACCGCCCGCCTTCTGGTTTTCGGCTC
ACCCAAGATCGGCAGGACCTCGGTCACCAGCGCCGTCTCCTCGATACCCGCGGAGCGCAG
GCGGTGCAGGATGCGGCCTTTTTCGATGTCGGTGTAACGGCGGTGGGCGCGGTTCTCCTG
CAGGTTGCACATCAGGCGGTCGGCTTCGGGCATCGGTTCCACCAGGTGGGCCGGCACCGT
GTCCAGTCCCAATAACTCCGCCGCTTCGAGGCGGCGGTGGCCGCACACCACGCAAAATCC
GTCCTCATACGGAATCAGCACCAGCGGGTGAGTGATGCCGAGGGCGCGGATCGATTCCAC
CAACTCGCCGGGAACCGGGCCCATGCCGAATGCCGTGAGCGCGTCTTTCTGGATCGCTTC
CCGCGGCACCCGGTCGCTTTGCGTGGTCTGTGATTCTGTCATGGCAGGCTGTCCCCTCCC
GCGTTCCTTCATGCGTTCCCTTAAAGGATATAGTAAACTGGTAAGAGATGCCACCTTCCC
GCCAAACACGCGAGGCAACCATGAACCTCTGCCGCCAGCACAAACCGGAACCGGTCGGAA
AACTCTGGCTGTGCATACTGGTGTTGTGGTCATTCGCCGCCTGCACGCCGCCCGCGCCGG
AAGGCATGGTGCTGATCCCCGAGGGCTACTTCAGCATGGGGACGGACGAAGTCGATGAGA
AAGGCCATGCGCTTTCGCTTGGACTCAACAAACCGTGGTACGCAGACGAGTCGCCGCAAC
ATCGCGTACACCTGCCCGCATACTACATCGACAAATACGAAGTCACCAACCTTCAGTACT
ACATCTTCACGCAGGCCACCGACCACCGCACGCCGCCCGACTGGGACGGCCCGAAGTACC
CTGAAGGCCGCGACCATTATCCCGTGACGCAGGTGAATTTTTACGACGCCGCGGCTTATG
CCAAGTGGGCCGGCAAACGCCTGCCGACGGAGATGGAATGGGAAAAGGCAGCGCGCGGAC
CGAACGTCATCGACTACCCCTGGGGGAACCAGTTCGATTTCTCCAAGGCCAATGTCAGCA
AGTCCGCTCGGAGGAAACGCGGACACGGGCTGGAACCCATCGGCCAGCACCCGGACGGCG
CAAGCCCCTACGGGGTTGAGGACATGATAGGCAACGTGTGGGAATGGATCTGGGATTACT
ACCTGCCCTATTCCGGCAACACCGCCACCAACCTGAAATTCCCGAAGGATGTCGTGGTGG
TGCGCGGATTGTCCTACATGGGCGTCGGGCATTTCCCGGAGAAGGAATACAAAAAGGTGG
TGGCGCTCAAGTCGCGCGTGTCCTACCGCGAAAACCTGCACCCCATCCTGCGCAAGCCGG
ACGTCGGCTTCCGTTGCGTGAAGGAAGTGCCCTCCACGATTGAAATGCTGTTCGGCGACT
GGTCCGGCGAGCCCGTTTCCGCCAACACGAAAAACAAACCGTGATTTCCTTCGGGTTCAT
TTCCCGGTGATGCGGTACACCACACCCAGGTAATCGTCGGAGACCAGCAGTTCGCCTTTG
GGTGAAACGATCGAGTCCACCGGCCGTCCGGCCTTGGAGCCGTCCTTCTGCAACCAGCCT
TCGATGAACACCTCGTCGGACTGAATGTTGCCCTCGGCGTCCAGCTGCAGTCGCCGAACC
TGGTAGCCGGCGGGCACCGACCGGTTCCACGATCCGTGAAACGAGACGAACAGGCTGTGG
TTGTACCGCGCAGGCAGGGCTCCTTCTTTATAGAACTCGAGGCCCAGCGGGGCCATGTGG
GCGGTGAAGGTGTGCGCCGGGGGTTCGGTCAACCTGCAGTCGTACCGGTCGCCGAAATCC
GGATCGGACACGCGGTCCTCATAACAGTACGGCCAGCCGTAATGTTTCCCCAGGCGGATG
ATATTGAGCTCCTCCCGCGGGTGGTCGTCGCCCAGCCAGTCACGGCCGTTGTTGACGCCC
CACAACTCGCCGGTGTAGGGCGAAAACTCGATACCGACGGAATTCCTCAGGCCGCGCGCG
AACACTTCTCCGTTTTTGCCATCCACGTCGAAACGGATGATGGCCGAACGCCAGGGGTGC
TCCTCGATGCACACGTTGCAGGACGAGCCGACCGACAGGTACAGCTTGCCATCCTGGAAC
TTGATGGTGCGGGTGGAGTGCCCGCCGGTGGGGATTCCGGTGACAATCACCTCCGGCTCG
CCGAAGGTGAAGGGTTTGGCGGTGCGTTTCAACCGCACCACCCGGTTCTCTTCCGCAATA
TAGAGGTAATAACCCGAATCCAATTGCAGAAAGGCCAGGCCGTGGGGTCCGTTCCCGCCC
TTCATGATGGGGACCGCCCGGTCCGCCTTGCCGTTCCCATCCGCATCCGGCAGGGCCACC
ACCTTGCCGGCCTTGGTCTGCGACAGAAACAGCACTCCCTGGTCATCGTAGGCCATGTGG
CGCGCCTTCGGAACCTCGGCGAAGATGGTGATTTGCAGGTCCTTCGGGTATTTCAGTTGA
TTTTCAAGGAGATTGCTGTAGTCCCGGTCCTTGGCCCAGCCACATCCCTCAAGCAAAAGC
CAGAGCAGGCCCAGACAGACAATCCCGAAAGTTTTGGGTCGCGTAACGGGTTTTGACATA
AGCAGTTAGCCCCTTCTGAAAAAGAGTTGGACCATGTCCGCACCTTGTTCCCTTCCAGCG
TATCATATATAGTATGGACTTCACCGATTACATCGACACACCACGCAAAATATTGCAAAC
TCATTGATTACGGGAGCTTATGAAGTTTGAAGACGCTTTGAAAGACCACGTTCTGGTTCT
CGACGGCGCCATGGGCACCATGGTGCAGAACCTGGACGTCACCGACGAGACCTTTGGCGG
GTCGCTGTTCCGCATGCTGACCGACCTGTTGACCTTTTCCCGGCCGGAGTGGCTGGAAGA
CATACACTTCAAATACCTCGATGCAGGCGCGAACCTGATCGAGACCAACACCTTCGGCGC
GTCGCCCCTGCGTCTGAAAGAGTTCGACTGGGCGAAGATCAAGCAGGACGTCATGCAGGC
CGCCCCCGCCGGGCTGGATTTGAAGCAGGGCGACCTGGAAGCCATCGCCTACCACCTGAA
CGTGGAGGGATGCAAAATCGCCCGGCAGGCCATCGAGCGCTACAAAGCCTCGGAAGGCTA
CGACGGGCGGCCGCTGTTCGTGGCCGGGTCCATCGGCCCGTCCAACTACGTCGTCTCCAG
CACCGACGCCAACCTGGCCAAGGCCACCTTCGACATGATCGTGGACAACAACCGCATCCA
GGTGGAAGGCATGATCGATGGCGGCGCCGACGTCATCCTGTTCGAGACCCAGCAGGACAT
CCTGGAGACCAAGGCGTCGGTCATCGGCGCGCAACGCGCCTTCCAGAACAAGGGCAAGAC
CCTGCCCATCATCGCCCAGGTCACGGTGGACGGGTTTTCCAAGATGCAGATCTTCAACAC
CGACATCCACGCCGCCTACACCGCACTGGCGGGCATGGGCGTCACCGTGTTCGGCATGAA
CTGCAACGTCGGACCGGAAGACCTGGTGGACACGGTCAAGCGCATCACGCATCTGAGCGC
CCTGCCGGTGTCCGTCGTTCCCAACGCGGGCCAGCCGTTCTCCGAGGACGGCGTCACCGT
GTACAAGCTGGAGCCGGAGGCCATGGCCGAGATCATGAAACCCTTCGTCTATGAATACGG
CGTGAACATCATCGGCGGCTGTTGCGGCACCAACCCGGAACACATCCGCGCCCTGCGCAA
AATGGTGGACAACGCCAAACCAGTGGAACGCGAGATCGACCGCCGGACCTACATCTCCGG
CCCGCAGGAAGCGGTTCTGCTGGACGGCACCGAAAGCCTGGTGCGCTTCGGCGAACGCCT
CAACGCGCGCGGCAGTAAAAAAGTGCGCGAAGCCGTGGAGAACGACGAGGGCGTGCGCAT
GGAAGAGCTGGAAGACGTGGTGCGCGAGCAATTGGACGACCTCGGCATCGACATCATCGA
CGTGTGCATGGACTCCAACATCGTCGAGACCGAAACCGTTCTGCCCGAGGTCATTCACAA
ACTCACCACCGACTTCAAAGGCGCGATGGTGATCGACTCGTTCTCCGTCGAGGCGCTGGA
AGCGGGACTGAAGACCTATCCCGGCAGGCCCATCATCAACTCCATTTCGCTGGAAGAATA
CGCGCCGGGCGTGTCAAAGCTCGACGCGGTGCTGAAAGTGACGGCGGAGCATCATCCGAT
CTACATCGCGCTGGTGAACGGCGAGTCGGGCCCGGCCATCACCGCCGACGAAAAGTACGA
TCTGGCGGCGGAGATCGTCAAGCAGTGCGGCGAGAAATACGGCGTCACGCCGGACCAGAT
CCTGATCGACATCAACGCCTACCCCATCGGCAGTGAATCGCAGGAAGGCATGAACTTTTC
GCTGGAAGCGCTGGACAGCCTGCCGCGCATCAAGGCCATCCATCCCGATCTCCGCACCTC
CATCGGTGTCGGCAACCTGACGGCAGGTTTGGCGAAGAAACCGTACATGCGCAAGGTGCT
GACCAGCGTGTTCCTCGATGAGGGACGGAAACGCGGACTCGACTGCGCCATCCTCAATCC
CAACCACTACGTGCCGGTGGAAAGCCTGCCGCCGGAAGACGCGGAACTGGGACGCAAAGT
GGTATTGGAACGCGACATGGAAGCGTTCGAGAAACTCGAGGAGATCGCCGAGCAGAAAAA
ATCGGGCAAAGTCAAAAAGAAATCCAACTACGAAGACCTGTCGCTTGAGGAAAGCATCTG
CCAGAAAATCTTCGACGGCTACAAGGACAAGGAAAAAGGCACGGTCGAGGTGCAGGGATT
CAAGCACGAGTACACCGACCGCATCGTGCTGGAAGCGGTGCAGACCATTGGCAAGCACGA
ACCGCTGGTTTTCATCAGCGACTACCTGATGAAGACCATGCGCGAGCTCGGTGACGGATT
CGGCCGGGGCGAGATCAGCCTGCCGCACCTGCTCAAAAGCGCCGACGTCATGCGCAGTGT
CATGGGGTTTCTCGAAGCCTGGATGCGCCACACGAGCGGCGTCGAGCCGGGGGACGCCAT
TAACTACAAGGGCACCGTCGTTCTGGGCACCGTCTATCAGGACGTACACAGCATCGGCAA
GGACCTAGCCAAGACCCTGCTCGAAAACTACGGCTACCGCGCCATCGACCTGGGCGTGCA
GGTGCCGCTGGAGAACTTTGTCGAGACGGCGCGCAAGGAGAAAGCCGACGCCATCGGCAT
GAGCGCGCTGTTGGTGCAGACGTCGAACCACATGATCACCGTCGCCAAAATGCTGAAGGA
GCAGAATTACGAGATACCCATCCTCATCGGCGGCGCACCGGTCAACGACCGGCACGCGGG
GTACGTCGCCATGCACGGGCAGGAGGAGCTGGATGACATCCTGTCCTCGGTGTTCTATTG
CGAAAGCGGCATGGACGGCGTCAACACCATGAACAAGCTGGTGGAGAAGGAAAAGGATCT
GCTGAAAACCTTCATGGAAGAGAACCGCGAAAAACTCATCCGCCAGTACAAGAAGGCCAA
GGGCATGGAAGAAGACCGGGCGAACCTGCTGAAGTCACTCGACCGCAGGAAGGTCGATTT
CAAAAAGTACCAGCCGGTGAAAGACGGCTACGGCATCCAGAAGGTCGAGTTCAAACTCAA
GAAGCTGTCGGACGTCATCGATTCCAAGAGCCTGTTCTCACTCAACTGGAAATACGGCAA
GCAGTCGTCGTGGTCAAAGAAGGGCGTGACGATGGAAGACCTCAAGCGCCTGCAGCAGGA
ATGGATCGACAAGGCCGACGCCAACCAGTGGATCATCCCACGCGCGCGGTTCGCGTTGTT
GCCCGCGCAGGGCGACGGCGACGAGCTGATCATCTACGATCCGGAAGACCTCAAAAGCGA
ACTGGGGCGCATCACCTGGACCGTCAACATCGGCAAGGCCAGAAACGGCAAGCGCGACAA
ATTTTCTGTCGCGCAGTACTTTCATTCCAAAGATTCCGGTGTTATGGACGTAGTGGGCCT
GCAGATCACCACCGCCGGTTCGACCCTGGAGAAGGCGATCAATACCTTCAAGGCCGAAAA
CGACTCCGAGTCGGCGTTGTATCTGCAGGGCCTGGGCGACCGCATCGCCGAGGACTTCGC
CGAGTACGTGCACGGATTGCTCCGCCAGCGCACCGGCACCAAGGACAAGGCGGGCGAGCG
TTACAGCCCCGGCTACCCGGCACTGGAGGATTTGATCAATAACAAGCGCATTTACGAGAT
TCTCGGTTGCGAGGACCTCGGCATCAAGCTGACCGATGCCAACGAGTTCGATCCGCCCAG
CACCACCGCCGCTGTGGTGTGCTTTCACCCCGATGCGGGTTACTTTTAACCCACCCCGGA
GGTCTCCGCAGGGCGGCGTGCGGGACGGCGCATCCATAAAATTTAGCCCTTTCCGGCATC
TTTAAATAGGGCCGGAATGGATCGCGCCCAAATCGCCACATTTACGGAAAAATCTTATAA
TTGCCCGTAATAAAAGAAGTTGGCGGAACATGCGCGGGGAAAATAATCCTTGTATTATGG
CGTTGGTTTGCTAAAATGCTTAATAGAATTACCAGCAGAACCTCACAACTCCTTTTGGAT
CGAAGGTTTCTGGGTGATTTCACCGCAGACCCGTTTTTCATTCTCTTTTGGAAAGAACCA
TCATGTTTAAGCGATTCACAGAAAGAGCCAGACGAGTCATCATCTTAGCGCGCGAAGAAG
CTGAGTTGTACCGACATGAATATTTGGGTACGGAGCACATTCTTCAGGGCGTGATCAAGG
ACGGAGGCGGCATTGCTGTGGCGCTTCTTCAGAAATCCGGCGTCGATCTCAGCCAGATCA
AGCAGGAGTTGGAGAAGAACCTTCCTCGCAGTTCCAATTCCCTTGTCATCGGCGACATCC
CGTTCACATCGCGGGCCAAGAAAGTCCTGGAGTTCGCCGTCGAGGAAGCCCGTTCCCTGA
ACCACAATTACATTGGTACCGAGCACCTGTTGCTGGGTTTGTTGAAAGAAAAAGAAGGCG
TGGCCTGCCGCGTGCTGAACAGTTTCGGCATGTACTTCGACGACGTGAAGGAAAAACTGG
TGGAGATGTTCAAAGAACCCGCCGAATCCTCGCGCGAAGCCGGCAAGACGCCGACATTGG
ATGAATTCAGCCGCGATCTCACGCAGATGGCGCTGGCTGGCAAGCTGGATCCCATTATCG
GCCGCTCCAAGGAAATCGAGCGGGTGATCCAGATTCTCAGCCGCCGCACCAAGAACAACC
CCGTTCTCATCGGCGAGCCGGGCGTCGGCAAGACGGCCATCGTCGAAGGGCTGGCGCAGT
TGATCGTGGAACGCGAAGTTCCCGATTCGTTGTTCGACAAGCGCGTGGTGTCTCTCGACC
TGGGTTCGCTGATCGCCGGCACCAAGTACCGCGGTCAGTTCGAAGCCCGGCTGAAGGGCA
TCATGAAAGAGATCACGCAGAACGACAACATCATCCTGTTCATCGACGAGTTGCACACCC
TGGTGGGTGCCGGCGCCGCGGAAGGTTCCGTGGACGCGTCCAACATGCTGAAACCGGCGC
TTTCCCGCGGCGAGATTCAGTGCGTGGGTGCCACCACTCTCGAGGAATACAGGAAGTACA
TCGAAAAGAACGGTGCGTTGGAGCGCCGCTTCCAGCCGATCATCGTCAACCCGCCGTCGG
TGGAGGAAACCATCGAGATCATCCGCGGCCTCAAGGTGCCTTACGAAGTGCACCACAAGG
CCAAGATCACCGACGACGCCATCGTCACCGCCGTTCGGTTCTCGGACCGGTACATCAACG
ACCGGTTCCTGCCCGACAAGGCGATCGACGTGATCGACGAGGCCGGTTCGCGCGTGCGCC
TGCGCAAGGCCACGCAGTCTCCGGAAATGCGGCAGATCCAGCGCGAGATCGACACCCTGG
TGCGCGAGAAGAAAGTGCGCATCGAAAACCAGGAGTTCGAGAAAGCCGTGGACCTGCGCG
ACAAGGAAGAAGAACTGCGCACCAAGCTGGAACAGGCCCGCAACAGCTGGGAACAGGAAA
ACCAGCTTCAGGAGCCGAGCATCACGGAGGAAGACATCGCCGCGGTGGTTTCCAGCATGA
CGGGCATTCCGCTCAACCGCATCGAGGAAAAAGAGTCCACCCGCCTGCTCAACATGGCGG
AGGAACTGGGCAACAAGATCGTCGGCCAGAAGGAAGCCGTCGAGGCCATCACCAAGGCCA
TCCGCCGTTCGCGGTCCGGCCTCAAGGACATGCGCCGCCCGATCGGCACCTTCCTGTTCC
TCGGTCCGACGGGTGTCGGCAAGACGGAACTGGCGGGCGCTCTGGCTGAGTTCCTGTTCG
GCCAGCGCGACGCACTCATCCGCCTCGACATGTCCGAGTACATGGAGAAGTTCAACGTCT
CCCGCCTCACCGGGGCGCCTCCCGGCTACGTGGGTTACGAAGAAGGCGGCCAGCTGACCG
AAAAGGTCCGCCGCAAGCCTTACTCCGTGGTGTTGTTCGACGAAATCGAAAAGGCCAATC
CGGATGTCTTCCACCTGCTGTTGCAGATCATGGACGACGGCCGGCTGACCGACAGCTATG
GACGCAACGTCGATTTCAAGAACACCGTGATCATCCTCACCTCCAATATCAGCTCCAAGA
TGCTGGACAAGGGATCTCTCGGGTTCCACAAGGATGACGTGGACATGAGCTTCGACAAGA
TGGAGAAGGACCTGAAACAGGACCTGCGCAAAACGTTCAACCCGGAATTCATCAACCGCC
TGAACGACGTCATCGTGTTCCGGCCGTTGACCCTGGAGGACGTCACGCAGATCCTCGACA
TTCAGATTGGACAGTTGAACGAACAATTGATCCAGCAGGGACTCACCATCGACATGACCG
AGGACGCCAAGAAATGGCTGGCCGAAAAAGGCTACGACCGCAACTTCGGCGCCCGGCCGT
TGAAGCGCGCCATCCAGAAATACCTGGAAGACGTGCTGTCCGACGAAATGCTTAAAGGCC
GCTTCAAATCGGGCGGCGTGGTGGAAATCACTCTCGGAGACGACGAACTCGTCTTCACCG
AAAAAACCGGGGCGCTCAACACCGTTTAACGGTGTTGGGTGCCGTTACCCGGCACCCGGA
TTTCCCAACCCTTGTTTTTGATAGACAAAGTATTAAGCTTTATGGTTATTTATGCCGTAA
AGCTTAATACTTTTTTTTGCCCGAAAAACCCACTTCCTGCAAGACATTGGACGGATGCCG
AATTGAACACACCCGGTCAGGTCCACCGGCACGGATTTGCCGGATTGCGCTCGTTTATCT
CTGCTTGCTGCTGACCACCCTTTTTGCCGCCCCCCTTCACGCCCAGTTCGAGGACTCACC
TACCGTCAGCGGCCTGGAAATCCGGGGCAACCAACGCGTGGATTCCTCCACCATTCTTTA
CTACATTAAAACCGAAGTCGGCAAACCGCTGTCCCGGCCCCTCGTCGGACGCGACATCGA
ACAGATCTACAGCCTCGGCCAGTTTTCCGATATCCGCGTGGAAACCGAACCGATGGGGGA
CGGTGTGAAGGTCATCTACATCGTCGAGGAGATTCCCTCCATCGGCGACGTCACGTTCCG
TGGCAACTCCAACATCAAAACCGAGGACCTGCGACCGCTCATCGCTCTCAAGCGCGGAGC
CACCTTCCGCGACCACCTCATCCAGGACAGCATCACCAAACTCACTCAGCACTATAAGGA
GAAAGCTTATTTCCTTGCCAAAATCGACATCCAGCACAAGGTGAACGAGTTCGGTCTCGT
TGATGTGGTCATACAAATCCAGGAAGGCGAGAAGGTAAAAATCGAGGAGATCCGTTTCCA
CGGCAACAAGGCGTTCGACGGCGACGACCTGGAAGACCATATGGAAACCAAATCCGAAAC
CTGGCTGTCCTGGTTCGACGAATCCGGAATTTATAAAAAAGACACCCTGCGTATCGACGT
ATTGCGGCTGGAATCGTTTTACCATGACCACGGTTATCTGAAAGTCCGCATCGAAGACCC
CACCATCGAGATCAACCGGGAAGAAAAAGAAATCTACGTGGACATCCGCATCCAGGAGGG
AGAGCAGTACCGGCTGGGAGGCATCTCCGTGGAAGGGGACGAAACGTACACCCGTGAGGA
GTTGCTGAAAGTCGTGGAGTCGAAAAAGGGTGAAATCTACAACGCCACGAAAATGAGGGA
GGACGCGCTGCGCGTTTCGGAACTGTATTCGGAAAAAGGCTACGCCTACGCCGACGCCCT
GCCCCGAACCAGGCTGGACGACGAAAACAAAACCGTCGATGTCGAAATCGGAGTCACGCC
CGGCCGCAAGGTCTATGTGGGTAAAGTGGAAGTTTACGGCAACACACGGACGCAAGACAA
CGTCATCCGCCGCGAGTTCCGCCTGAAAGAGGGCGAGCTGTTCAACAGCAAGAAACTCAA
ACGCAGCAAGCAGCGCATCAACAACCTCGGCTTTTTTGAAAACGTGAAGATCGACACCCA
CCGTGGCGACAGCCCGGAACTGGTGGACCTCACCACCACCGTCACTGAACGCCCCACGGG
AGCCGTGACCTTCGGCGCCGGGTTCAGTTCGGTCGAAAAGGTCGTGTTCAACGCCTCCAT
CTCCCAGAACAACCTGTTCGGCACCGGTCGCAGCCTGAACCTGTCAACCGATCTTTCGGC
ACGCCGCACCAATTTCAATTTCAACTTCACGGATCCGCGGGTGTTCGACAGCGACATCTC
TTTCGGGGTCGACCTGTTCAACCGCCGGTCCAATTTCTTCAGCTTCGATTCCCGTTCCAC
GGGTGGCGGCCTGCGCCTGGGTAAAAACCTTTCGGAAACCGACTGGCTGGGCATTGGCTA
CCGTTTTGAGAAAGTGAAGGTTTCGGACGTGGAACCCGCGAACCAGACTGTGTTCCTGAG
AAACGGAACACGCACCACCAGCCGCATCGGTCCCACCTTCATCCGCGACACCCGGGATGA
CTTTTTAAACCCTACACAGGGCACGAGGCATGTGGTACGATTTGAATTCGCCGGCAGCTT
TCTGGGCGGCGCGGACTTCTACAAGACCAGCTACGAAGGATCCTACTACACCCCGCTGAT
CGGCCAACTGGTATTAGCCCTGCACGGTGAAGTCCAGTTCGCCGAGGATTACGGCGGTGA
GGGCCTGCCGATTTTCGAACACTATTTCATGGGTGGGTCCAATTCCCTGCGCGGGTTCAC
AATCCGGCAGGTCGGTCCCAAGGACCGCAACGGCGATCCGCTGGGGGGCGATCAGTCTCT
GCTGATCAACGTCGAGTTGCAGTACCCGATCACCAGGGAGTTTCGAATATTCGGTTTTTA
CGACAGGGGCAACGTGTACGGAACCGGCTTCGATGTCTCGACCACATCGCGAACCATGGA
TCCGTTCGACATGCGGCAAAGTGTCGGTGGTGGCGTTCGGTTTCTCAGTCCCTTCGGTCC
CATATCCCTGGCTTACGGCATAAAACTCGATGCCGTGCCGGGCGACAGCAACGCCGAATT
CCACTTCTCCGCGGGAAATGCATTTTAACGTTAACGACGTTTCACAAGAGAGGTTTTCAT
GAACAGGTCTGGAGACAGATTGGCAATCGTATGGAAATGCGTCCTGGTGCTGGGACTCGC
CTGGGCATCACTCCCCCTGTCCGGCACCCATGCCCTTGCGGCGGACGTCAAAATCGGTTT
CATCAACATGCAGGAAGCCGTTTCCCGAACGAAGGAATTCAAAAACGCGCTTAACAAATT
CAAAGCCGACTTTGAGGAAGAAAAAAAGCGCATTGCCCTCAAGGAAAAACGGGTACAGAA
ACTGCTTGAAGAAATCAACAAGCAGAGCTTTGTCCTCGACCCCAACCTGAAAAAGAAAAA
AGAGGAACGCTTCATCCAGGAGAAAAAGGATCTGGAGCGATACGTTCAGGACAGGAATGA
CGAGTTCGCCCGCAAGGAACAGGAAATCACCAACCGTATCCTGAAAAAAATGCTGGACGT
CATCAAAAAGATCGGGAAGCAGAAGAAACTGACCATGATCCTGGAACAGAAAACGGTGTT
TTACAGCGATGACTCGGCAGACCTGACCCAACTCGCCACCGACACCTACAACCGCATGAA
TAAATAAGGTGCGAGGGCACGCGGACGTCTGTCGCGACCCCGCCCCACCCGTTTCAAACT
GAGGAGACCATGCTCGACATCAATGACATCAAGAAAATCATTCCCCACCGTTACCCCTTT
CTGCTGGTGGACAAGGTGATTGAATGTGATGACGACAGCCACATTGTCGGCATCAAGAAC
GTCACGCACAACGAACCGTTTTTCCCCGGCCATTTCCCGGAGTTCCCGGTGATGCCCGGT
GTGTTGATCGTCGAAGCCATGGCACAGGTCGCGTGTATCCTGGCACTTCGCGTCCTGAAC
AAGGAAGGGCACGCATCCGTTCTGTTTACGGGGATCGATGGTGTCAAGTTTCGCAAACCC
GTGGTTCCCGGCGACACCCTGCGCATGGAACTGACCAAGATCAAGCAGCGCGGCGAATTA
TTCCGCTTCCAGGGCAGGGCCACGGTGGGTGACGCCCTCGCCTGTGAGGGACAGTTGCAG
GCGGTTCTGGGAAAAGATTGAAAACGTTTTCCACCCGGGTTTAAAATTTATCGGTACCTT
GTCTTGTTCCCGGTCAGCCCGAACCCAATCCCGCCGGCCGGTCGACCTCGTTCATAATCC
TTCTTTATGGAACCGCTACAGTGAGCATCGCGAATACCGCCATCATCGACCCCAAAGCCC
AACTCGGCCCCGGCGTATCGATCGGACACTACAGCATCATCGGGCCCAACGTGGTCATCG
GCGAGGGCACCGAGATCGGTCCGCATGTGCTGATCGAGGCCGGCAGCACCATCGGTAAGC
ACAGCCGCATTTTTCAGGGAGCGCAGATCGGCGGGGAGCCGCAGATCACCGGTTTCAAGA
GCGACATGGTGTCGTTCGCCCGCATCGGCGATCACACCACCATTCGCGAATACGTTACCG
TTCACCGTTCCGGGTACGAAAACGGCACCACCAGTGTCGGCAACAATTGCATGTTGATGG
GTTACGCTCATCTGGCGCACGACTGCCAGGTCGGCAACAACGTGGTTGTAGTCAACTACG
CTGGATTGGCGGGGCATATCGTGGTGGAAGATTTCGCCTTCATTTCCGGGCAGGTTGGGA
TCCACCAGCACGTGCGTGTCGGCACCGGCTCCATGGTGGGCGGCATGTCCGGCGTCAACC
AGGACGTCCTGCCCTACACCACGGTGGCGGGAAACCCCGCGAGGCTCGTCGGCCTGAACG
CGGTGGGTCTGCGCCGCAGGGAGGTGAAACCGGATGTGCGTTCCGCCATCAAAACCGCCA
TCAAACTGATCCGCAGTCCGGAGTGGAACACGACACAGGTCATTGAAAAGATTGAGGCGG
AAATTGAAATGCACCTCGAAATCCGATATCTTATTGATTTTATGAAGAACTCCAAACGAG
GATTTATCGATTGATGGAAGCACTGCGAGCCGGCGTGGCCGGCATTGGAAAAATGGGGCA
GTACCATGTCGGCGTCCTGTCTGAAATGCGCGATATCAAACTGACACATATCGCCGACGT
CAACGAGGACCGGTGCCGGGAGATCAGCAACCGTTACGGCCTGACTGCCGTCTCCGATTA
CAAGGAAATGTTCGGCAAGGTGGATGTCGCCGTGGTGGCCGTGCCCACCGCCCTGCACTA
TCCCGTCACCAAGGACTTCCTGCAGGCGGGCGTCCACGTCCTTCTGGAAAAACCCTGCGC
CACCAACCTCGAACATGCCCGCGAGTTGTTTGACCTCGCAGAGAAAAACAAACTCATCCT
GCACATCGGCCACGTCGAGCGCTTCAACGGCGCCGTGCAGGAACTGCACAAACTGGTGCA
CGAACCCATCTTTGTGGAATGCAAACGCATGGGCCCGTTCAACCAGCGTATCAAGGACGA
CGGCGTGGTTCTGGACATCATGATCCATGATATCGACATCCTTCTCAACCTCATGCAATC
CAAAGTGGTCGGCATCAACGTCATGGGCACTTCCGTGTTCACCAACCGGGATGACCTGGT
GAACGTACAGATGGAATTTGAAAACGGGTGCATGGCCAACATCATCGCCAGCCGCGCCTC
GCAGAATAAGATCCGCACCCTTTCCGTGACACAAAAAGAGTCTTACATCCTGCTCGATTA
CACCGACCAGGAAATCTATGTCCATCGCCAGACTTCTTCCGAACACCAGTTGACCAAGGA
CGCTCTGCGTTACAAGCAGGAATCGCTGATCGAACGCATTTTCGTGCACAAGGACAACCC
ACTCAAGCTGGAGCTCCAGCACTTCCTGGACTGTGTGCAGAACGGCACACCGCGCAACGT
GGCCGTGGACAACGAATTGTACTCGCTGGAAATTGCACTCGACATTGTGGGCGCGTTCAA
AAAGCAGAGAAACGGGAAGTGAACGGTCTTGCCCGCAACGCTTCCCCCGCGAAATCAACC
TTTCAAGAGTCGCGGTCCGGTGAAGGAAACCAACCCTCATGAACCACGACAGGGAACATC
CCATCGGCTTGATCGCCGGAGCCGGAGACATCCCGGTGTACTTCGCCCGCAAGGCAAAGG
AACGCGGCATTCCACTGATCTCCGTGTCGTTCACCGAAGCCATCGGTGAAACCCTTCAAC
CCTACGTCGAACAGAATTTCTGCATCAGCCCCGTCAAGGCTGGAAAGATATTCAGCACCC
TGGAAGCCACCCATGTCCGCGAGGTGCTCATCCTGGGCAAGGTGGAAAAGGAAATGATTT
TCCGCCCGCAGATGTTTGACATGTTTTCCCTGAAGTTCATGATGTCGCTCACCACAAGTC
AGGACAAGGACATCCTGACCCGCATCATTGAAGAAGTTGAAAAACGCGGTTACACGGTTC
TCGATCAAATGGATTTCATGATGGAACTTTACCCTCCCGCCGGAGTCCTGACTCGCGCCA
AACCGTCGAAGAAATCCCTGGCTGACATTGAAGCGGGATTCGCCATCGCCAAGTACATGG
CCGACCAGGAAATCGGCCAGACCCTTGTGATGAAAGACGGTACCGTCATCGCTGTCGAGG
CGGTGGAAGGCACCGACCGCACACTGGCCCGCGGGTGTGAATTGTCCCAGGGAGAATGCA
CCGCCATCAAGGTCAGCCGCACCGACCAGGACTACCGGTTCGACAGCCCCGGCATCGGAC
CCAAAACCGTCGAAACCCTGATCGCAGGCAACGCCGCCGCGCTGGCCATCGAAGCCGGCC
GCGTCATGGTGATTGAACGCGAAAAGGTGGTCGACATGGCGGACGCAGCAGGACTCGCCA
TCGTCTCGGTACAGCCCCCCGTGCCGCCTTCCCATTCCACACCCACTCTGGATGCGGCAT
GAACGGATCGAGCCAACGCATCCTGATCGTGGCCGGGGAAGCCTCGGGCGACCTACACGG
CGGAAACCTGGTGCGCGCCATGCAGGAACGCCATCCCAAAATAGAATTTGAAGGTGTCGG
CGGCCACCACATGCAGAACGCCGGTGTGCGCACCCTGTTCGACATCCAGCGCATGGGCGG
CATGGGTCTTTTTGAGTTTTTCAGCAACCTGTGGCATCACATCTCCGTCTTCCGCAAACT
TTCACGTGAAATCGCCAAAGGACAGTACGCCGGCGCCATCCTCATCAACTACCCGTTCTT
CAACCTGCGCCTTGCCCGCGTGTGCAAAAAATACCATTGCCCCGTTTACTATTACATAAG
CCCACAGGTCTGGGCCTCGCGCAAGGGACGCATCCACACCATCGCGCAGACCGGCAAGAA
GATGTACGTCATTCTCCCCTTCGAAAAGGACATCTACCGCGAAGTGGATGTGGATGTGGA
ATACCTCGGGCATCCGTTCGTGGACATCGCCAAACCGCATCTGTCGAAGGAAGACGCGTT
CCGCGAATTCGGACTCGATCCCAGCAAAACCACCGTCGGCCTCATGCCCGGAAGCCGGAT
GAGCGAGATCAATTACCTGCTCGACGACATCCTCGGCGCGGCGCGCATTCTGAAAGACAA
GCTCGGTGACGTGCAGTTTCTTCTGCCGGTGGCGGACTCCATCGACACCGACCTCCTGCG
GGAACGCCTCGGCAACAATCCGCTCGATATCCGTCTGGTCACCGGGCGCAATTACGAAGT
CATGGCGGGGAGCGATTTCCTCATCATGGCATCGGGTTCCGCGACCCTGGAGGCGGGACT
GCTCGAATGCCCCATGGTCATCATTTACAAAGTGCATCCCCTGACGTATTTCATCGCGCG
CTTTTTCACTGACATCCGCCTGTTCGGGCTGGTCAATATCGTTGCCGAAGAACAGGTGGC
CACTGAACTTTTGAACGAACAGGTGACCCCGGAAGCCATCGCCGACGAAGCGCTCAAAGT
GTTGAACGATCCCAAACGCGCCGCCGAGTTCCGTCAGCGCCTCAAAGACGTGCGCCGCTC
GCTGGGCGAACCGGGCGTGGTGGACCGCATCGCGAAGAACATTCTCGACTCGTTGAACCT
GCCCTCCAGCACAGCCGATGAAAAAGTTTCTCTTTAACCAAATCCTGCCTCCCCTCATTT
TCTTCCTAGTGCACCTGTGGTTCAAAACCCTGCGCATCGAAATTATGAATCCGGAGATCG
AGCGGGAAGTATTCCGGCAGGGCCGCCCGCACGTTTTGACCTGCTGGCACCAGCACCTGG
GTATGTTCTTTTATCATTTCCGCGGTTGGAAGGAACTGACCATCCTCATCAGCCCCAGTA
CCGACGGCGACCTGGCGGCGCGCATGTGCAAATGGATGGGCTATCACGTGGTGCGCGGCT
CGTCGTACAAGCAACCCACCGCCAGCACCCGCACCCTGATCCGGGCCCTCAAAAAAAATT
TGACCGTCGGCATCATGGCCGACGGATCGCGCGGCCCCCGGCACGTTGCGCAGATGGGCA
CCCTATATCTGAGTCGTCTGACCGGTACACCCTATTCCGCCTGTTCATGGGATGCCCGCT
GGAAAATCCAGTTCAAAAGCTGGGACCGGTTCATGTTGCCCCTGCCCTTCAGCCGGTGCC
GCATCGCCTACAGCCCGTTCCGGGACCTCCCCCGGAAAGCGGACAACGCCCTCCTGGAAA
CCCACCGGGGTGAACTGGAAGCCGAACTGAAGCGGCTGGCGCAGGAAGTGAGCTTCCGCT
GATTGCCCGAATTTCCATCACCATTTTTGAGTTTGACGCATTAAAAGGCAACCTTGTGGC
GAATCACAGGACCCGCCACCGGATGCTTCCGGCTTTGGCACCACAACTCTTTGTTCTGTA
ACGAGTAACAGACTTTAAGTTTTACACCCAAAATTGGGAAGTTGGCACGAAAATTGGATG
TTAAGGGAACCATCTATGGTCCGGGAGGACGGCGGTTTACCAAAATTTGCTAGCTCGGTT
GGTGATTTTGGTTTAAGGTTCGAATCCATCGACCCATCCAAACCAGCTTGACCCCAACAG
ATCCGAACGATCCTCTGGTTTTGGCCTTCGGGCGAAAAACCGCGGAGCGTTCCTTTCGAC
GCGAGGATATGTTTATGAAAAAAGTGGAGGCAGTGATCAAGCCGTTCAAACTCGACGAGG
TCAAGGAAAAGCTCAACGAGATCGGCATCAAAGGCATTACCGTCAGCGAGGTGAAAGGGT
TCGGCCGGCAGAAGGGGCATACTGAGCTCTATCGCGGCGCGGAATACGTCGTGGATTTCC
TTCCCAAGATCAAACTGGAAATCATCATTCCCGACAACCAGTTGGACGACGTTGTCGACG
CTATCATGAAAAGCGCCCAGACGGGCCGGATCGGCGACGGTAAAATTTTCGTCACCGACC
TGGTAGACACCATTCGAATTCGCACAGGGGAACGAGGCGAAGAAGCTATCTGACCCATTG
CCGGTCCTCCCCGCGATGTCGCCGGGTTTCCACGAGCGTGCACCTGTTCTGAATTGTTTT
ATCCATACCCAAGCTTGAGGAGAGCATAATGACCCCCAAAGAGGTAATTGATTTTGCAAA
AAACAAAAACGCCGAGATGGTGGACCTGAAGTTCATGGACCTTCTTGGCACGTGGCAGCA
CTTCAGTGTTCCCATGAGCGAATTGGAAGAGCATTTGTTTGAAGAGGGGCTGGGTTTCGA
CGGATCCAGCATCCGCGGCTGGCAGGCCATCAACGCCAGTGACATGCTGGTCATGCCGGA
CAGCTCTTCGGCGGTGATGGATCCCTTCATGCAGGTCCCGACCATCAGCATGATCTGCAA
CATCGTCGATCCCATCACCAAGGAAAAATACACGCGCGACCCGCGCAACATCGCGCAGAA
AGCGGAAGCGTACCTGAAATCGACGGGCATCGGCGACACAGCGTTCTTCGGACCGGAGCC
GGAGTTTTTCATCTTCGACGACGTGCGGTACGAAGTGGACATCAACCGCTCCGCCTATTA
CGTGGACTCGCGCGAGGGCAACTGGAACACCGGCCGCGATGAAGGTCCCAACCTGGGTTA
CAAACCGCGCCACAAGGAAGGATATTTCCCCGTCGGGCCGAGCGACAGCCTGCAGGACAT
CCGCACCGAGATGCTCCTCATCATGGAGAAGGTCGGCATCGCCATGGAGTGTCACCACCA
CGAAGTGGCCTCCGGCGGCCAGTGTGAAATCGACATGCGCTTCGCCGATATGGTGAAATG
CGCGGACAACCTGATGTGGTTCAAATACATCGTGAAGAACGTCGCCCGCCGCCACAACAA
AACCGCGACGTTCATGCCGAAACCGATTTATGGAGACAATGGCTCCGGCATGCACGTGCA
CCAGAGCATCTGGAAGGACGGCAAACCTCTGTTCGCGGGCAACAGCTACGCGGGCATGAG
CGAGATGGGCATGCACTACATCGGCGGCGTGCTGAAGCATGCACGCGCCTTGGCCGCATT
CGTTGCACCGACCAACAATTCCTACAAACGGCTGGTACCGGGCTTCGAAGCACCGGTCAA
CCTGGCGTATTCCAGCCGGAACCGCAGCGCATCCATCCGCATCCCGATGTATTCGCCGAG
CCCGAAGGCCAAGCGCATGGAGTGCCGCTTCCCGGACCCGACCGCCAACGGCTATCTGGC
GTTCTCGGCGATGCTGATGGCCGGCCTCGACGGCATCGAAAACAAAATCGATCCGGGCGA
ACCGCTGGACAAGGACATCTACGCCCTCGGCCCGGAAGACCTGGCGAACATCCCCAGCCT
GCCGACGTCTCTCGAAGAAGCGTTGGAATGTCTGGAGGAAGATCATGAATTCCTGCTCAA
AGGCGACGTCTTCACGCAGGACATCATCGACCGGTGGATCTCCTACAAGCGGGAAAACGA
GGTCGCTCCCATCCGCCTGCGCCCGCACCCGTACGAGTTCTACCTTTACTACGACGCGTA
ATCCGGTCGGAAAAGAGGCAAAGCTTCTACCATTGCAGGTTGCCATTGCAAAACCCCTCC
GGATAATTCCGGAGGGGTTTTTATATATGGTAGAGTAATGAACATATTCTTTCTTTCCCA
AATGCCGTCATGAATGTTGTCACCCATTTGAGCTCGCTTGTACTGGAAGGCGAAACCTGG
TCGGACTCGTGGACCCAACCGCTTTCGGGGGTCGGTTTCGACGACCCCAAAAAAGCCTGG
CATAATTTGATGATGCTCAAGGAGCAGGCCAATTTTCACGAGCTTTATCCCGCATTTTTC
CCAAGCCTGCTCGAATGCCTGGAACAATGCTACGATCCGGATCTCGCACTCAACAACTTC
GAGAGGCTTTCCTCGAAGTTGCCTGACAAGGAGCACTTGTATTCGTTCCTCACGCGCACG
CCGGATTTTCTCAATGCGCTCATGATCCTTTTTTCCGGAAGTCAGGTCCTCACGGATTCG
TTGCTGCGCCATCCGGAATTTTTCGACTGGCTGGTGGACCCGGAAACGCTGAATACTTCC
CGCACCAAAGACCAGTTGTACCGGGATTATTACACGATGATGGACCGGGCTGCGTCCGGC
GTCACCACGACCTCCCTGCTCCGCAAATTCAAAAAGCGGGAATACATACGCATTGGCTTG
CGGGACCTCATGGGTCGAGCCGACACGCTGGAGACTTTGGAAGACCTGTCGAACCTGGCC
GACGTCTGCCTGCAGGTCGCCTATGAATATGCCCAAAGGGAACTGGTAAACAAACACGGT
TCGCCCATGTTCCGCGACCACGACGGCAGGGAAAAGGAATCGGAGTTCACCATTCTTGCC
ATGGGCAAGCTGGGTGGACGCGAATTGAACTACAGCTCAGACATCGACCTCATCTACATT
TACACCAGCGCTGAAGGCGAAACAAAGGCGCACAGCCTGGTCAGCCCCACTTCCGGAACA
ATCACCTGTTATGAATTCCATACCAAGCTGGGACAACGCATCACCCGTCTCATCAACGAA
ATCACAAGCGACGGAAACGTGTTCCGGGTGGACCTCAACCTGAGGCCGGAAGGACAGAAT
GGAGAGATCGCACACTCTCTGTCTTTCTGTGAAACGTATTACGAATCGGTGGGGCGCACC
TGGGAACGGCAGGCGCTCATCAAGGCGCGGGTTTCCGCAGGCAGTGAAAAACTCGGGCAA
CAGTTCTTTTCCATGATCCGCCCCTTCGTTTACCGGAAAACTCTGGACTTCAACGCCATC
GAGGAAGTCAAAGCGCTGAAGCGCAAGGTCGACGCCAACCTCAAGCAGAAAAAGCAGGAA
AAGGGCAACATCAAACTCGGCTTCGGAGGTATCCGGGAAATCGAATTCATCATCCAGTCT
TACCAACTGCTGTTTGGAGGACGCGACTCCAGTCTGCGCGACACGAGCACCCTCTCCACG
CTGTCCAAACTCAAGGAACGGGAATTTGTCAGCACCGACGAATACAACAAACTTTTCGAC
GCCTATATTTTTCTCCGCAATCTCGAGAACCGGGTGCAGTTGACCTTTGGCCTGCAAACC
TACAGCATCCCCAGGGAAACACGAAGCCAGGCGGTGCTGGCACGCAAGATGGGGTACCAG
GCCGAAAACATTTCAAGCCTTGCGGACAACCTGCAAAAGGAATTCGAACGCCATACCAGT
TTTGTCGGCGCCATGTTCGACCAGTTGTTTGCGGAGGACAAGGATCAGAAGGCCGCACAC
GACACATCGCAGAAATGGGATGCCAGGCAGGACATCGAGAGCCGCTTTTCCGAAGAGTAT
CTCTCTTCGTATCCATTCAACGATTCCAAGCGGGCATTTCAGTTTCTGTGTTCCCTGCGC
GACGGGCCTTCCTCCAAACCCGCAACGGAACGGGGCATTCAAATCTTCTACAAGGTACTT
CCCCAAATTTTGAATTTGTGCCGCAAGGTACCCAACGCCAACTTCGCCGTGGAAAACCTG
TTGAAGTTTGTCGAGGCCAGCAAGGCTCGCGAAACGTACCTGGACCTGTTCCATGACAAC
GAAAAGTTCCTGGAACTCCTGCTGATCCTTTTCGGCTCCAGTGAAACGCTTTCCACGTTC
CTGATCAAGCAACCCAATTTCATTGACGTTCTTTCCAACGTGGAATCGCTGTACCGGTTC
AAAACCCCGGAAAAAATGAAACGCGGGCTGGACGATTTCCTGTCCACCTGTGAAACGCCG
GAACAGCGCAACCTTTCCCTGCGCTGGTTCAAGCAGGCGGAGGAGTTGCGTATCGGCATC
CGTTACCTCATTCATGAAGCGGACTTGCCCGGCACCCTGCTGGACCTGTCCAACCTGGCG
GACCTGTACCTGCGATCGGTCCTGGAGTTGGCATGGAACCGCATTCAGGAAGGGCCCTCT
TCGGTCCCGCGCGAAGGATTCGCCATCATTGGTTTGGGCAAACTGGGTGGACGCGAATTG
AATTTCGGCTCCGACCTCGACATTGTTTTTGTCTACGAAAATAAAGAAGAAGATCCGGAA
AGCGACCTCACCGCCATGACGCTTTATTCTCAACTCGCGCAGGGGATTATTCAATTGTCG
TCGGAGAGTTCCGCCGTGGGCCCGGCCTACAAGATCGATACCGACCTGCGTCCGGAAGGA
AGCCGCGGAGCGCTGGTGCTGTCGCTCAAAGGCTATAAGGACTACTTCGAATCGCGAGGC
CGGATATGGGAACAACAGGCGATGACGCGCGCACGTTTCATTGCGGGGGACAGGGAACTG
GGGGACCGGTTTCTCGACATCACGCACAAGTTCACCTACCGGTCCAAACTGGAGTACGGG
TCGTTGATCGAAATTGCGCGTCTGCGGGAACGCATGGAAAAAGAACTGGCTGAGGAAAGC
AAAAAAGGCAAAAACGTGAAGCTCGGTCACGGCGGACTGGCGGACATCGAGTTCACCGTC
CAGATTCTCCAACTCATGCACGGACGGCGCAACCCCAAACTGCGCGCCACCAACACGCTG
GAAGTCATCAACACCCTTTCAGCCTACGGCATCCTGCAATACGAACAGGCGGAGGCCTTG
CAGAAACATTATGAATTCCTGCGCAACGTTGAGTGCAGCCTCCGGCTCATCAACCCGCAG
TTCAGCAACCACCTCCCGAAAGATCCGGCGGTCCTGCAAACGCTGGCGCGCATTCTTGGA
TACAAAGGGGAAAACGGGGGAGCGGCGGAAGAGTTGATGGCAAACTACGAGGAAACCACC
CAAAGCGTCCGCACGTTTTACACCAACAACGTGGACACGTTTTACGCACGGCGCTGTGAC
GCCGGTCAAATTTTCAGGTGAAACCGGGAGCCCCGGCGCTCCAGCTTGGGCTGGGGTTTG
GACTCGGCTTTCTCCTTGGCGTGGCGGGGGGCCACGCCCAGCTTGTAGATGATGGCATCG
ATCAGGGCCTGCCAGCTGGCTTCAATGATGTCTTCGGACACACCGACGGTGCCCCACTTC
GCATTCTGGTCTCCGGACTCCAGAAGCACCCGGATTTTCGCGCTCGTCCCCTTGCTTTCA
TCGAGGATGCGCACCTTGTAGTCGTACAGGCTCATCTCCTCCAGTTCCGGGTAGAAACGC
GTGAGCGCTTTTCGCAACGCCTTGTCCAGCGCGTTCACCGGACCGTCGCCTTCCGCCGCG
GTGACTTCCTGCACCCCGTTGACCATCACCTTGACCGTCGCTTCGGCGATGGGCGCCTCG
TCCTCTTTGCGTTTTTCGACGATCACACGGAAACCGACGAACTCAAAATGTTCCTCGCGC
TGGCCCAACGCCTCGCGCATGATGAGCTCGAACGATCCTTCCGCGCCTTCATATTGAAAG
CCAAGCCGCTCGGCCCGCTTGAGTTCTTCAAGAAGTTCCTGCACCTTCGGATCCGCGGAA
TCGATATCCAGTCCGAACTCCTGCGCCTTGTAAACGATATTGCTCTTGCCGGAAAGATCT
GAAACCAGAATCCGTGTCTGGTTTCCCACCAGTTCGGGTTCGATGTGCTCGTACGTTTCC
CTGTTTTTGCGGATCGCGGAGACGTGCACGCCCCCCTTGTGAGCGAAGGCGCTCTTGCCC
ACGTAGGGCTGATGGTTCCAGTGAGAGCGGTTGGCCAGTTCATCCACAAACGCCGACAGT
TCCTTCAGCTTCTTCATCTGTTTGGCATCGAGACAATCCATCCCCATCTTCAATTTCAGA
TTGGGAACCACGGAGATGAGGTTGCAGTTGCCACACCGCTCGCCGATACCATTGACTGTG
CCCTGCACCTGACGTGCGCCCGCCTTCACCGCGGCCAGTGCGTTGGCAACCCCCAGCTCC
GAGTCGTTGTGCGTGTGGATGCCGAGCTTGACCTTCAACTCTCCCGCCACGGTTTCAAAA
ATCGAGTGCACTTCCCATGGCATGGAACCCCCGTTGGTGTCGCAAAGCACGATCCAGTCG
GCTCCGGCGTTCTCCGCCGCTTTCAACACCTTGAGCGCATATTCGGGGTTGTGCTTGTAG
CCGTCGAAAAAATGTTCCGCGTCGAACATCACTTCCTCGGTATTCTTTTTGAGGTACTGG
ATGCTTTCCGCAACCATGCGCAGGTTTTCATCGAGGTCGGTTTCCAACGCCTGCTGGACG
TGCATGTCCCAGCTTTTGCCGAAGATGGTGATCACTTCCGTACCCGCTTTCAGCAACTGG
TTCAGGTTCGGGTCCTGATCCGCCCGCTTGCGTGGCGACCGCGTGCTGCCGAAAGCGACG
ATTTGGGCCTGCTCGAACTTGAGGTGCTTCACCTTTTCGAAGAAATCCACGTCTTTGGGA
TTGGACCCCGGCCACCCGCCTTCAATGTAATTGAAACCGTTTTCGTCGAGCTTGTGGGCG
ATGCGGATTTTGTCTTCGACGGTGAAGGTGATGTCTTCCGCCTGGGAGCCGTCGCGCAAT
GTGGTGTCGTAGATTTTGATTACGGGCATGGCCGGTTATTCCGGTTCACCGGGTTCGACG
GAGGAAGCAGGTTCCGGCTCGGTGACGCGTTCGGGTTCGTGTTCCAGATCAAAGGCGTCG
TGCAGGGCACGCACCGCCAGTTCCGTGTATTTTCTTTCAATGACGCAGGAGACACGAATC
TCCGACGTGCTGATCATGATGACGTTGATGCCCTCGTCGGACAATGCCTGGAAGATGCGT
GCCGCCACGCCGAAATGGCTGCGCATGCCCGCACCGACGACGGAGATTTTCGAAATAAGC
GAATCCGATTCCACACTTTTGGCGTGAATGGCGTCGGCCACCTGCTGGACAATGGGCTCG
GCTTCCTTGAGATGCGCGGTGGGCAGGGTGAACGAAATGTCCGTGTGCCCTTCGGCGCTG
ACGTTCTGGATGATCATGTCCACGGAAAGCGACTCCGCCGCCAGCGCGCTGAACAGTTTC
GCCGCGACGCCCGGCTGGTCCGGAACCCCTTTCACCGTGATCTTCGATTGATCCTTGTCA
TACATGACACCCGAGACGACGGGATCTTCCATATCCGGACTCTCCTTGCAGATATACGTG
CCTTCATCCTCCTCGTCGAAGGTGGACCTCACGACCAGGGGAATGTTGAAATTCTTGGCG
AACTCGACACAGCGCAGTTGCAGGACCTTCGCGCCGAGGCTGGCCATCTCCAGCATTTCA
TCAAAGGATACCACATGCAGTTTGCGCGCGTTGGGCACGACCCGCGGGTCGGCCGTATAA
ACGCCTTTGACGTCGGTATAAATCTCGCACCGGTCGGCCTTCACCGCCACCGCCAGCGCC
ACCGCCGAGGTATCCGATCCGCCCCTTCCGAGGGTGGTGACGTCGCCCAGTTCGTTGATG
CCCTGGAACCCGGCGCACACCACCACGTGATTGCGCGCCAGCACCTCCTGCGCGCGGTCC
GCCGAAATCTGCTTGATCCGCGCCCGGGTGTGCGAGTTGTCGGTGAGCAGGCCCATCTGC
CGGCCCGTGAGCGCCACCGCCGGGCAACCGATGTTGTGGAGCGCGATCGAAAGCAATGCG
CTCGACACCCGCTCGCCGGACGACAGCAGGAGATCGATCTCCCGCCTCTCCGGGCGTTCC
GATAATTCATGCGCCATGCCGAGCAGCTTGTCGGTCTCCCCGGCCATGGCCGAAACCACG
ACGAGGATGTTCTGCCCCGCTTCCCATGCGGCTTTCACCCGGCGCGCCACACCGCGTATC
CGGTCCAGCGACCCCACCGAGGTGCCGCCGTATTTCTGTACGATCAATGGACGGCTCACA
GGGCTCCTTTCAACAGGGCCTCGATCAACGCCGGGCCATCTTTGAAATGCTCGGAGCCGT
TCTGCACGAGGTCTTCGTCAAACCGTTGAATGGAATCCCCGCCCTTGCCGGAGGAATACA
CGGCAAAGGGAACCGGCGCTTCGTCGTAACGCATGCGGTCCACACTGCTCATGTGGTTTT
CCGTGACCAGCAGGGTGACGTCCTTGTGCGTCTCCAGGTAATCGAGGACCGGTCCCAGCA
CCTGCTGATCCATGTCCTCCATGGCGGCGATCTTGTCGTCGATGTTGCCCTGCAGGGACA
CGATCTCCGCCCCGGTCATGTGAAGGTACACCACATCGTGCGATTCAAGCGCAGTGATGG
CCGCTTCGACTTTTCCTTTATAGTTGGTATCGGCGAAACCCGTTGCGCCCTCAACCTCGA
CCACCGTCATTCCCACCTGCCGCGCCACACCCTGCAGAAGGAGAGAGGCGGTGATCACCG
CCCCCTTCTTTTCAAACCGGCTGAAAAACGCAGGCATGGTTTCTTTGCCGCGGCCGTTGG
TATTGCCCCAAAACCACACACTGTTGACAGCATCCGTGCCATCCGCCATGCGCTTTCTGT
TGAACGGATGGTTGTGCAGGATGATCTGCGCCTGGTTCATGATGTTAACCAGATCGCGGT
AAGGCGCGTCCTGCGGGATATGCTGGCGGATGCCCTCGCCGATCAACCCGTTCGGCGGCA
TGAGCCGGTTCGGCAACGGATCGCTCTCCATCACCATCAGGTTGTGGTACCCGCGCCCGG
CATGGAACGTCACTGCTGTGTCCGCCATCACCTGCTGCTGCAACGCCTCGATCAACGTGC
GCGCGTCGGCATCGGCCAGTTGCCCGGCGGTGAAATCCTTCACGATCATGTCGTTGTGGC
TGGTCTGCAGGATGATGAAGTCACAGCACAACGGCACCTCGTTGGCCTTCACCTCCACGC
CCAAAGCCTGCGCCACGTAATGGCCCGCCCCGGCGCCGTGTTTCTGCGGATCGTAACCGA
GGAGCGACAGTGCCGTCACCTCGCCACCGGCAGGCAGGCCCTCCGGCACCGTGCGCACGG
AGCCCGTGCGGCCTTCGGCGGCGATGCGGTCGAGATTCGGCATGTCCGCCAGGGTCAGCG
GCGTTTTATTGTCACGTTCGGCAATGGGGTGATCGCTCAGCCCATTGGCGAGAACTATTA
AATATTTCATTAACTTACGCGTTATTCGGGGTTTTCGATAGAAAATTATAGCTTGGAATT
AGGATGAAATCCACGCCCAAAGGCTTTGAAATCATACAATTCTACAGGATTTTTCCGGAT
AATGCCCGAGACGCCGCAGGGGACCCCATTGCCATCACATCATCGAGAGAGGAGAGGGTA
CGCGCATGAAAGGATTATGGATCGTGTTCACCACTGTTTTTTTGGCCGAATTGGGCGACA
AGACCCAGCTGGCGACGCTGCTGTTCGCCACCGACGACAAGCTGGACCGCGTCGGCGTGT
TCCTCACCGCGTCGCTGGCGCTGGTGCTGGCGTGCCTGATCGGCGTCATCGTCGGCTCGC
AACTGCCGAAACTAATCCACCCGGCCACGCTGAAAGTCGTCGCCGGCATCGGCTTCATCC
TCGTCGGCGCCTGGACCATTTATGATGGCGGGTTCAATGGAAATTAACCGGACTGCACCC
GGCGGCAGATGGGTAGTGCATGGAGGGCGAACGATGGCCGGTGGGGCCGGGTGACACTTG
GTGGTAGATGGGACCACAAATCGCTTCCTCCTCTTTTCAAGAGGCACCCACAGGGTGACG
GATTGAGGAGGGGTTACCAATGCCCCTACTTTCTTCCTCTGCTTTACTATGAGAGGGAAA
AAGGAAGAGCCATGAATCCCCCTCATCCTGACCTTCTCCCACCAAGGGGAGAAGGAACCT
TTAATACCCCCTCTCCCTGGATGGGAGAGGGCTAGGGTGAGGGTGCTCCAATAACCTTAC
CGCCTTTCACCTACGAATGTGCCATTCAGGCCAAATTTCGATATAATCCCTCTATCGGCA
TACCTGAGGATGGTTTTTTATGAACGATGAAACTCCAGAAGATCAAACCACCGATTTTGC
TCAATCAGAGCAAGAATACAAGAGCATCACACAGGAAGAGTTTGATCGCCTGTATGAAAA
ACACCATAACTGGCTTGAAGCGAGTAAGCAAATTAAAGACACACAACTTGAAAGTGCAAA
TAATGTTTTAAAACCCGACTTTAGTTATCATGATTTAAGGGATATCGACCTCAAAGATAA
AAATCTCCAAAAAGCCAACCTGAAAAATTGCAATTTCGAAGGCTCAACTTTAAAGGAAAC
AAACTTAAGCGAGGCTCTCCTTCATAATTCCAATTTCACTAACACTAAGTTCCAAAACAC
AGATTTATTTCAAGCCCAATTTCATGATGCTATTTTAACCAACGCAGATTTTAGCGGGGA
AACTATTCCAAACGCTCTTTTTTTTCGAGCAAACCTTAAACATTCTAACTTCACAAATTC
TTATTTGGAAGATTGTCAATTTGATGATGCGGACTTAACTAATGCAGTATTAACCAATGC
GATTCTCACAAGAACTATCGAGAATTTATCTTCCCCTGGCAAAGCAAAATTTGAAAATGC
AAATTTTAAAAACTCAAACCTCAACAACGCCACCCTTTCCAGTTCCGACTTAACCAACGC
AAACTTTCAAAACTCAACAATGGTTAGGGTAAAACTGGAAAATACAAACACCGCTGGCAC
TCACTTTGGTGGCGCTGATATTACCAACGCCCTCTTTCCAAGAGCTGATTATTTTGATGA
TCGGCTCAAAACACTGGAAGAGGCTTCAAAAAATGCTCGAACAATCTTCATTACACTTCT
AACGGTGATCGCCTACTCCGGCTTGGCAGTTCTATCCACAAAAGATTTTGACCTATTAAT
CGAGTCTTCCAACTTTAAACTACCTCTTATTCCAAGCTCGATTTCCGTAGACTTATTTTA
CTTTTTGGCTCCCACATTAATTTTTGGTTTATTTTTTATTTGTTTATATACCTCCTGCAT
ATTTTTCGCTTATCTTCGCAAGTACCAGCAATTTTTGAAGACGGCATGCCATTTGGAGAA
AAGGTATACCCATGGATGCTAACCGTTTACCTTGAAACTTTTTTGAAAAACTAAAATCCA
AGTATGATGAGAATCCTTTATTTTTTAAAATTCGCAATGGATTTTTAATACTAATTGGAT
GGTGCTTTGCTCCCCTCATCCTTCTCCTTTTTTGGGTCCGCTATTTAAGTAACCACGACC
CATATCTCTCTGGTTACCATATCTTACTAATCTTGGTAGCTATTCTTGGCTCAAGGTACT
TATATTTCTCAATGAAAAAGGTTATGTCCTTCGAGCCTCTACCAAGGTTTTTGCCTTTGA
ATTGGCTTTCAAATTTTAAATTTCTGATAGCATTCATACCTATTTTATTTTTTGTTGTTG
TCTGCACTGGGCTGGCAATTTGGGGCAATGCAACGCATATTCCCGGGTATCGAAATTTTT
TAACGCTAAATTTAAACAAACAAGAATCCCCAGAGAAACCAAGCAACTGGAATTCCTATA
ATAAAGAACAAAAATAAACTTTTTGAAGGACATAAAAGGGCTCGACCTAAAAGAAAGAAA
TTTACGATCAACATATGCATTTGAATCATATTTCCCAAATGGTGAATTCCACGAGGCAAA
CCTTCAATATGCGAACCTTTCTAATTCTGATTTTCAAGGAGCAGATTTCATTGAAACCGA
CCTTCGTGAGGCAAACTTTTCGAACACCAATCTAATGTGGGCAAATTTTTCTTCTGCAAA
TCTTTACAAGTCCGACTTTTCTCAAGCTAATTTAAAAGGCGCGGTTTTTTGGGGGGCTAA
TCTCAATGGAGCTATGTTTGGCTCAAAACCCTCCACCAATCAGAAACTTAACTTTCCATC
CAGTCTAAAAAAGTCACCTGATATAAAAAAATTTCCAAATGGTTTTTATGAAGAAACACA
AAAGTTTGGGATTGGGTGGACTAGTCTCAATAAAGCTACGTTACTATTGGCAGATTTTAG
GAATGCAAAAGGGCTAAGTAAGGAACAAATTCAGCAGGGAATCGGTTGGGAAAATGCCCT
CTACGATAATGCTTTTAGAAAACAATTAGGGATTTCAGACAACCATATTAAAAAGGTCAT
TTTAAATTTTGTAACTTTTCATTTCCTTGGCTCTCCAAAAGAAAAACAGCAAGAGGAGAT
CAATAGGTTGATGGACTATTACGGATTGAACAATCGAGAAAACCCCTCCCCAACCCTCTC
CTTGAAAAGGGGAGGGGAATAGTTTCCCTCCCGGCGGGGCCGGGCTAGAGGTACGCGCGG
TAGTCGACGAAGGGGAAGGCGTTGTCGCGGAGTTCCAGGTCCTCCAGCCATGCGGCGTCG
ATGTGGTGGCGGTTGATGTCTTCGTACAGCCTGTTGAAGCGCACGAGGTGATCCTTGGTG
CGTTTCACCGCGTACTCGACCATCGTTCCGGCGAACATGATGAACGCCCAGTCGCTCGAC
TGCGCCAGCAGCAACTCCCGCGCCGCCTGGTTGAGCGCGCGCTCCATGGTGCCGTGGGCG
TTCGGGTGTTTCTCCGCCAGTTCCACCATGCGCTCGGCGGCCTTGTGCAGGTGGCGGTAA
ATCCAGTCGTTCTCGCCGCTCATCCAGTGTTCGTGGTAGCCCTTGTAGCCCCAGCTCGAC
ATGCACGGTTGCACCACCTGGTTTTTGGGAAACTGACCGAGGTGCCGGCCCGGCGTAGTG
AGTTCGACAATCTCGCTGTCGTGAACGACCTTGCGGATGAGGTAGTTTAAAAAGTCCGGC
CCTTCGAACCACCAGTGACCGAACAACTCCGCATCGTACGGCGCGACGACGATCGGCGGC
TGGCCCATGAGTCCGTTCAGGTGCTCCACCTGCCGCTCGCGGTTGAACATGAAGTTGCCC
GCGTGCTCCGCCGCCTTGTCCATGGCGCGGAACGGATGGTACGGCTCTTTGTGGTCGGTC
TTGCCGGTGATGCGGTAATACTTGATGCCCGTCATTTTGCGGTCGCCGGTGGAGGCGATG
TACGGCTTGATGTAGTCGTAGTCGAGATCGAACCCCACGTCGCGGTAGAAGTCGCGGTAA
TCAAAATCGCCGGGGTACCCCTCCTTCGAACTCCACACCTGTTTCGACGATTCCACATCG
CGGGCGAAGGCGGCGACGCCGTTGGGGCAGAACACCGGCGCATAGACGCCGTACTTCGGT
TTCGGGTCGGCGTACAGGATGCCGTGCGTGTCCACGAAGAAATAGCCGATGCCCTCGGAC
TTCAGAATCTCTTCGACCCCCGGCGTGTAGGCGCATTCCGGTAACCAGATGCCCGGCGGC
TTGCGTCCGAGGTACACCTCGTGCGTGCGCACGGCGGTGCGGACCTGCGCCCGGATGGCG
TTCATGTTGCCGTTCATGAGCGGAAAATAACCGTGGGTCGCGCCGCAGGTGATGAGTTCC
AGGTGGCCCCGGTCCTGGAATTCGACGAACGCGTTGACCAGGTTTTCCAGGTACTGGTCG
CAGAACAGGTCGCGCGTCTCCTCCAGCCGTTCCTTGTACATGAGGGCAACGGTGTAGAAA
TCCGGTTCGTGGCGCGTGCGGTCCAATTCTTTATTCGCCAACTCCAGCGTGCGGTCGAGG
TAGCGTACGTAACGGGTTTGCAGGAGCGGATCGCTCAGCATGGAGATCAACGTCGGCGTG
AGCGACATGGTGAGGTGGAACGGCACCTTGTCGTGCACCAGCCCGCGGAACATGCGGATG
AGCGGAATGTAGGTTTCCGTGATGGCCTGGTACAGCCAGTCTTCTTCCAGAAACTCGTCG
TATTCCGGGTGACGGACGAACGGCAGGTGGGCGTGCAAAACAAGCGCGAGGTATCCTTTG
GCCATGGGCGGTCCTTTGGCGAAAAATTATTTGTTGGAAGAAGACGGCGGCCGGTACTCG
CTGGCTCCCCCCGGCTGAACGGGTCGGCCGGACTGCCCCTCATCAAACACGGAACCTTTG
CCCGTGGGCTTCATGCCTTCGGCGTGAGGGAAATCCATGCCCGCGTAGTGATGGTGCAGT
TCCTCGTCGCTCAACATCCACTGTTCGTCCATGTTGCTCGACGGACGGTCCATGGGCAGG
GTCACGCTGTTGGACCGCGCCACGGCGGCGTAACGTCCGTCGCTGTCACGGATCCCGATC
TCGGCGGTGAACGTCGCGCCCGGCGGAGCGAGGTGGATGTACCAGCTGCGCGCGCGGGTG
TCGATTTCCGTATCGAAATGATCGGTCCCGGCCTGCCCGCCCTGCGAGTGGATGCGGATG
ACCCAGCGCACCTCGTGCGCCTGGCGGCCCAGCCGCGAAAGCGCCTCTTCGATGTATTGC
GGTTGCAGCTCCCAGTAACAGTAAACCCAGTAGGGGTCGCGCACCATCATCACCAGCCGG
TGATCGCCGTATCCCGCGGGGAGGTCCATGCGCGCTTCCTGCCCGGACTCGTCCTGCATG
GTGGCGGAACCGAGAACGAATTTCGCCGTCAACTCCTCGTCCACCTCGCGCGGCGGCCGA
ATACGTACGGAAGAAGCCGGTCGCTTTTTGGCCTTACCGGGGGTCGGTGTTCTGCGTGCC
GGGGTTTTGACCGCGGGCTTTTTGGCTTTTGCTTTCACCCCTTTGGCGGTCGGCTTCGTT
TGGACTTTGGCCCGCGCCTTGGCCTTACTGGTTGTTGTCGCGGTTTTTTCTTATTGACGG
TAGGTTTGGCAGCGGTTTGCTTTTTGGCTTTGACCTTCGTGCCGGCTTTGGGCTTCCCCG
TTGCGGCCTTCTTCGCGGTGGCCCGAGCCCCGGACGACTTGGAGCTTGCCGCCTTCTTTT
TAGCTTTTGTGGCGCCGGGATAACGCGAGCCACCTGCTTTTTTCGCAGCCGGTTTTACGG
CGGCCGCCTTTTTGGTGGCGGTTTTTTGGTGGCGGTTTTTCTGGAACCGGTCTTCTTTTT
GCTGAGGTTTTTCCGGCCGGTCCCTTTCCTCCTGCAGCCTTCTGTTTTTCCTGCTTGCGC
AGTTCGCGCCCGATCTTAGACACCATCTCATTTTTCAACAGGTTGGAGGAGACGGATATC
TTTTTTCGACGGGCCAGGTTCTGCAGTTGCTGACGGGTCATTTTAGACAGGTCGGATGGC
TTCATGGCCTCTCAATGCCTCCCCAATAGAACCAAAATATATAGCAGATCCTAAATCTGG
AATAAGATTTGCATATTAATCGACAAGATGAAGGCGCCGCCCCGGTTGTAAGCTAACGAA
ACCTTGACGGAACCTTTTGATTTTTATTGATTTTGGCCTGATTGCAATATCCGAAAAGCG
TCAAGAAATTGATTTAAATTTTCTCTGTATAATATTACAATAAACGGGATCTTGTCAGAA
TAATCACGGATTCCATACAGATTATCTAAAAACCGGACCTTCTGCCATGTATAAATTAAC
CGATACTTTTGACCAGAAAAACCCATTGCCTCTGACCACAGACGGTGAACTGCGCATTGT
TTTCGTGGGAGTGGGTTCGGCATTCGCAAAAAGAAATCGACAATCCAATATTCTGATTAT
TCAGGGCGATCATCATTTGCTGATGGACTGCGGCACCCAGGGTCCGCTGGCGCTCAATGA
CGTGGGGCTGGACGTGAAAAAGGTACGCACCTACCTGCCCACCCACAGTCACGCCGACCA
CATCGGCGGCTTCGAAGAGATCATGCTGACCAACCGCTACTTCGGCAAACCCACCCCGCC
CGAACTGATCATCCTGCGGGATTACCAGGAAATTCTATGGACCAAAAGCCTCTCCGGCGG
CGCGGAGTACTGCGAGGCCAACCAGGGGCGCCCCCTGCAACTGAACGACTTTTTCGAAAT
TCTACGCCCCAAGGCGACGCAGGTCCTCGGCCGCAAATGCTGGGTGTACCAGCATGGTCC
CATCGAAGTGGTGCTGGTGCGCACGCGGCACTTTCCGGACTCGGCCGACAGCGTGGACGA
ATCGCAGTGGTGTTGCGGCCTCTACATCAACCGCCGCGTCTGGATTTCCGGCGACACCAT
GTTCGATCGGGAGTACCCGGAGCGATTCGCGCAGGAAGCGGAATTGATGTTCCACGACTG
CCAGTTGTTCACCGGGGGCGTGCACGCCTCTTATGAAGAACTGATGACCCTGAGCCCGGA
AATCCGCGCCAAATGCTATCTCTACCACTTCGGCGACAACTGGGATCAGCCGGAGACCTG
GGTGCGGGAATCGGACAAGTTCACCGGGGTACCGGAGGAAGACGGCTTTCTCGGCTGGGC
CGAACCCCGGGTCGCTTATGATTTCTTATAACCTTCCCGAACGGGTTTTCATATCTTCAA
GGCATCCATTTCCCTTGTGGCAAAGGGGGGCTGGTTTTCTGCTGACCTGCTTGCTGGCCC
TCACCAGCACGTCCTGCGGCAAGGACGAAAAACAGGTTGCGCTCGATGACCTGAAAGCCG
GCATGGCCGTCGTCGAGTACCTGACCCGCCACGACATCCTGATGATCTCCAATTTCCCCC
ACCGGTACCCGCGCCAGCGCGCAAAAGATTTTGTAAAATGGGTGTTTTCGCCGAGAGCAC
AACGGGTCTGGCCCGTCACCGAGGCCATGATTGAAGCCAATCCCGATCTCGAAGGCTGGC
GGAACCTGCCCGGCCATCCCCTGCTTCCCAAAACCGTTCAACTGGTGCCCAACGAACCCG
ATCCGCAGTATGAACGGCAGGTGGTGGTGAAAGCCGGGGAGGGGCCGGACAGCATCATCG
CCGAAGCCTATTTGAGTCCCGACACCCCGCCCGTGTTCCAGAGGGAATTTTCCCTGCCCG
AACTGCAGATCTGATCCCCTCCCCCCGGGTCCGCGATGCACGCAATACCAGTCTCCCGTC
TCTTTTTGTTTATTTTTACTTTGCTTTTCCCGGCGAATCGTTGATACTAGTAAGATCAAA
CATTCCAACCATTTAACAAATAAAACCAACCCGTGAGGAAACCCATGAGCCATTACATTT
TATTGAACGGTTGGATGGGCGCCGACCAGGATGAAGCCACCGATAAAATGGCCCGCGTAT
TTCGCCTGAGCAACGAAGAGGCCGGTCCCATTGTGGATCTTTTGGCAAACGGCAACCCGT
GGCAGTTCGAATATCAGGTATCCGATCAACAAACGGAAGTCGCAAAGAATTTTCTGACCG
ATCTGGGATTTGAAGTCGAAACCATTCCCGCCATCGTCAAGGGAGGGGCTCCGGAACCCA
TGCCGCAGGAAATGGCGGCTCCGGCCAAAAAGGCCAAAGGCGGAATGCTGGGTGGACTCA
TGGCAAAACTTTCAGGCCTGTTCTCGCGCAAAAAGAAAAAAGCCGAACCGGAAATGGAAG
CCGCGGCCATGGATCATTCCATGGATATGGATGCTGAAATGAATCAGGACATGGAAGCCG
GCATGGATGAGGATTTCGGTTTCGAAGAACAACCCAAACGGGACGACTGAGCTGCATTCT
TCTTAAAAGGGTGAGGGGAACCATGAATCATTACATCAGCCTCAATGCCTGGAGTGGAAC
CGACGTCAACCAGGCCGCCTTTCGTCTGGCCACGATGTTTGCCCTGACGCAGAAAGAAGC
GGGACAGGTTGTCAAGCAGGTCAAAAAAGGCATTCCGTGGAGGTTTGCCAATCCGCTCGA
CAACAAGAACGCCCAGAACGTGAACCACTATCTGTCCAACCAGGGTTTTTCCGTGGAATT
GATCCCGATCGACGGTCAGGAATCGAATTCCATGGTCGAAACGGCAAACTCCGTTTATGG
TGACGACCATCCGGCGGACGACACCGGCATGGGTGCGACCGGCTCCGGCAACGACCTCGA
CGATGAGTTCGACGGTGTGCCTCCCACCGACACCGCGGTGGACCAGGCCATGGTGGCGGA
AGGTCCGCACAAAACGTACAAAGTCGAATTCCACGGCGTCGGCGGAGAGTTGTTCCGCAT
CATGTTCGTCAACAGCATCCTCACCATCCTCACACTCGGCATATATTCCTTCTGGGCCAA
AACCAAAGTCCGCAAGTACACGCTGGACCACACTTCCTTCAATAAAGACTATTTTACCTA
TCACGGCACCGGGGCGGAACTGTTCCGCGGGGCTGCATTTTTTTCCCTCATCCTGATTCT
TGTCGGTGTCGGGAGTGCGGGTTTGCAGATGTACCTCGGCCCCGGTTCGAGGGAAATCGT
CGAACCTGTCGTGGGTCTGGTGGTCCTGCTGTTGATTCCGGCGCTCATGGTCGGGGCGTA
CCGTTACCGCCTGACCCGCACCTCACTCCGAAACATCCGTTTCTCGTTTCGCGGCAAACG
CGGACAGGCCATGCTGAACTACTTTGTCGGCTACCTTCTGACCCTGTTCACCGTCGGGCT
GTATTACCCGTTTTTCCTCGCCAAGATCAAAAAGTTCTGGGTTGAAAATTCCAACTTCGG
CAACCAGGCGTTTCATTACACCGGGCAGGGCAAGGACCTCTTCGGCAAATTCCTGTTGTT
TGTCCTGTTGTTTCCGCTGACAGCGGGACTCAACATTCCATGGTGGCAGGCGTATCTGTC
CCGTTACAACTGGAGCCACACGCACTTCGGGAGCGGTTCGTTCAAATTCACCGCAAGCGG
CTGGGAGATGTTCAAGCTTCAGTTCGGCAACCTGTTGATCCTGATCTTCACACTGGGCAT
CGGCTTTGCCTGGGTGGTCTGCCGACGCCAGCAGTTCCTGGCCAAACACCTCTCCTTCGA
AGGAGCCATCGACATGAACCGGGTGATTCAGGACATGCAGAAAAGCGGCGCGTTCAGCGA
AGGCGGTCTCGACGCACTGGACATTCCGCTCGATTTCGGTTGATTCCCGCACCTCGATAA
ACAGGAGCGCAGCATGGCGGCCAACCTGGGGGTTTTCCGCGCCTGGTACTTTGACGGCCG
GACGGCCAACAAACACCCCGTGCTCATCTGCGCCACCGCACAGTCGCTGACTCTGCGGTT
AAAAAGCGGCGAGGCAATCGAGTGGCCCTACCCGCAGATCCGCCTTTCTCCTTCCGGCAA
GGGCAAAAGTGGCGTCCACCTGGAACGCACCACCGGAGACCCGGTCCAATCGGTCACCGA
ACAATTGCTGGTGGAAGACCCCACCTTCCTCGATCGGGTGGAAGCCATCGCTCCGGACGC
GCTGGGCAGTTTCTGGTCGCGGCCCAAACACGCCTCCAGCCGCCGCATCCTGTTGTGGCT
GGCGGTGGTGGCCATCCCCTTTTTGCTATATGGCGTGTGGACGCTGTTCATTCCCGCCAT
GGCGGACCGGGTGGCCGAGAACGTGCCGGTGGAATGGGAGGTGAAGCTGGGCGACACGGT
CCACGAGTCCCTTTTCCGTGGATCCCCGCCGACCGCCGTGGGCGTACAGAAAAAGATGCT
GGACGCCATCACCCAGCGTTTGCTGGCCACGGTTCCGGACCAGCCTTACGATTTCCGCGT
ATCGATCCATCCCTCCAACCAGATCAACGCGCTGGCCCTGCCCGGCGGCATCGTGGTCGT
GTTCCAGGGACTGGTCAACCAGACGGAATCGCCGGAAGAACTGGCCGGCGTTCTGGCGCA
CGAGTTCCAACACGTGTTGCGCCGCCACTCGACACGCGGTATCATCCGCCAACTGGCTTC
CGGCATGTTTCTTTCCATGATGGTGGGCGACGCCAACGGCGTCATGAGCGGCGTCCTGCA
GACGGCGGGCGAGCTCGACAGCCTGCGCTTCAGCCGCAGCATGGAAACGGAAGCGGACCG
TGAAGGAATGAAAATGATGGTCGCCGCGCGCATCGACCCCCAGGGCATGGTGCGCGTGTT
CGAGAAACTGGAAAAGGAAGAAAAGAAACTGCTTGCCGTGGTTCAGAGCGAGGAAGGTGA
GGTTCCCGAGTGGATGCAGTACCTCTCCACCCATCCCGCCGCGGGCAACCGGGTGAAGAT
GCTGGAAAAAATGTCCGGCAACGCCGACGTCTCTCCGGAACCGATCCGGCTTGAGGCGGA
CTGGAACACCCTGCACAAAAAATCAACAACCACCCCTCAACGGGAAACCAGAAACTCAAA
ACCATGATCATAGTCACAGGAGGAGCGGGATTCATCGGCAGTGCGATCGTGCACAGCCTC
AACCAGCGCGGGCACGACGACATCTGGATTGTCGATGTGGACGATCATCAGGAAAAAAGA
AAAATCTGGAAGGCCTGACCCACACCCGCTTTCTCGACCGCGACGAATTCATCAATGCGG
TGCGCGGGGGAGACGTGCCGAAGGTGGAGGCCATCTTCCACATGGGTGCGTGTTCCTCCA
CCACGGAAACCGACGAAGACTTCCTGCGCATCAACAACCTCGAATACACGCAGACCCTGG
CGCGCTTCGCCCTCGACCGGGACGCGCGATACATCTATGCCTCCAGTGCGGCCTCCTACG
GCAACGGGGAACAGGGTTACAGCGACGACGAAAGTCGGCTGGACGAACTGAAGCCGTTGA
ACCCGTACGGCCACAGCAAGCACCGCTTCGACTTGTGGGCGCGCGATGAAGGATTGCTGA
AACACATCGTGGGATTGAAATACTTCAACGTGTTCGGTCCCAATGAATACCACAAAGAAG
ACATGAGGAGCATGGTGCTGAAAGGCCACGAACAGGTGCGCGACACGGGACGCATCCGCC
TTTTCAAATCCTACCGCCCCGAATACGCCGACGGCGGACAGGAGCGAGACTTCGTCTACA
TTAAAGACGCCGTGGCCATGACGCTTTTTTTCTTCGATCACCCGGAGGTGAACGGCATCT
TCAATATCGGCTCCGGGAGCGCGCGCAACTGGAACGATCTCGCACGCGCTATCTTCAACG
CCATGGGTGAAAAGCCGTTTATCGAATACATCGAAATGCCCGCCTCCATCCGGGACCAGT
ACCAGTACCACACCTGCGCCGACATACGGAAAATCCGGGAGGCCGGGTTCAACAGGAGTT
TGTCTTCATTGGAGGAAGGCGTTCGCGACTACATTTGCGAATACCTCATCCCCGGCAGGC
GGCTCGGCAGCAACCCCTGAGACGCCGCAGGGACCCCTGCCTCGTTCGCTTTGGTTTTTC
AATTCCCACCTCCTTTTGGGTTTTTTCCCAGACCATTTCGGTCTATGATTGGGTTTCAAC
ACCCTAATTCAATCATTCATCAGTTCACCATATATAAAAGCAAAGGCAATTCAATGAGAC
ATCTTTCAGAAGAAGAACTGCTCCAGTTGTGGGAGCAATACCGAGAAGGCAAGGACGCCT
CCGAGGTCGAAAAGAAAGGTGAAATTCTGAATGCCCTGTGGAAAAACCGCCTGAGCATTC
CCACCCTGGCCAACCTGCACATGCCCAAAGTGGACCTGTGCGGCATGGACCTCACCTATG
CCGACCTGTGCGGAACCAATTTGCAGAACGCTGTTCTCATCGGTACCATTTTCGTTTCCG
CGGACATGATTGGTGTGGATTGCCGGGAGGCCAACCTGGGGGGATCCAACTTTTTCGACG
CTGAGATCAACGAGGGCAATTTCACCAAAGCCAACCTCGCGAAAGTGGATTTCACCGAGG
CGCGCGCGGTCGGAGCGGTATTTGCCGGGGCGGACATGGGGCACGGCTCCATCCTCATGG
ATTCAGATCTTACCAAAGCCGATCTGACCGGCGCCAGCCTGCAGGGAGCCAAGTTTCGCG
GCACCAACCTGTCCGGCGCCATCCTCAAAGGAGCGGACCTGCGCGGCGCGGAGGAGTTGA
CCGCGGAACAGCTGCATTCGGCCATCATCGACCGCGAAACCAAACTCCCCATGTACATGA
AGGTCAACTGGATCTCCGACAGCGAATACGAATGCCGCGTAGAATACATGGAGTGACCCC
TCCTGCCCCGGCTTCCAGAAAACGGTGGTGCCCCCGCCCGGGTCACCCTATAATTTAGGG
GATTTCACCATTCAGGGGCAACGGGATGAAGGCCTTCCGCAGTAACCGGATTCAGCACAG
CCTGGGGCTCAACCTGCTGACCGCGCTGTTATATTTTCTTTGCGGGTTCGGCATGGTGCA
CCTGGCCAATGTGTACGGCTATTCCATTCCCCTGTTCGCTCCCGCCGGATTTGCACTGGG
AGCCTACCTGCGCTGGGGAGCGCGGATCCTGCCCGGGATCTGGCTCGGGTCCCTGACCTT
CACCGTGTTCCTGTGGAGTTCCATGGCCTCGGTGCGGGAATTCACCCTCCTCGAGTTCTT
TCCTGTCGCCACCTTCATCGCGCTGGGGGCCGTCATCCAGACCGCCACAGGGGCCCTTCT
TCTCAAGTACGGCGTCGGTTCGATCAATCCCCTGACCCGCATCAGGGATGTCCTGATTTT
CATCTTCGGCGTCGGCGCCCTGAACTCAACCATCCATTCCACTCTCGCTCAAACCAGCCT
CCTGCTGGGTGGATTTCTGGAACGGGATCAATTCGCCTCGGCGTGGATCACCTGGTGGCT
TGGCGACACAATGGGGGTGTTGACCGTGGCGCCGTTGTTCATGGTTTACCTTTCATCCGG
TGCCTTGAGACTGAGGCGCAGTCAGGCTCTGGAGGCGACCGCGCTCGCCTTTTTCTTTTA
TTTCACGACGCAGATGGCGTTCGGCGACTGGCTGATCTACTGGCACTACCCGCTGGTGTA
TCTCCTGTTCCCGGTACTCGTGTGGTCGGCGTTCCGCTTCCGGCAGGCAGGCGCGGTGAT
CGCCATCCTGTTCGTTTCACTGGCAGCCATCTGGGGTACGGCGCAGGGGCGCGGTCCCAT
GGCACTCCAGACCATCGAAAGTTCGCTTCGCCTCCTTCAGTTTTACCTGCTGGTGCTCAC
CATCATGACCCTCATCCTCACCGCGGCCATCAGCGAAACCGAAGCGGCGGAACAGCGCAC
CTCCTCGCTCGGTCGAATCCTTGAAAATTCATCCAACGAAATTTTCGTGTTTGACGCGCA
AAGCCTGAAGTTTCTCCAGGTGAACCTGGGCGCGCGGCAGAACCTGGGTTATTCCATGCG
GGAACTTGAGGAATTGACGCCCCTCCACCTGAAACCGCATTTCACCCTGGAAAAGTTCAC
CAAAATGCTGGAACCCCTTCAGGGAGAACTGCAGCAGATCGTGTTCGAAACCAAACACCG
CAGAAAAGACGGGTCGACCTACCCCGTCGAAATGCGTATCCAATATTCGGAGATGGCTCT
GCGCCCGGTCTACTTTGCCATTGTGCAGGACATCACCGAAAAGAAAAAAGCGGAAGAAGA
GTTATTCAAGTACCGGCATAAACTGGAGGAACTGGTGGAACAGCGCACCGCCGATCTGGA
AAGTGCGCACCGCCAGTTGATGCACGCGGAAAAACTCTCGGCCACCGGCAAACTCGCCGC
CTCCATGGCTCATGAGTTCAACAACCCCATTTTCGGCATTCGCAGTGTTCTGGAAAAGAT
ATTCCGCCGTGGCAACCTCCAGGAAAAAGATCGTGATTTCGTCTCACTCGCCATCAAGGA
ATGCGACCGCATCTCCAACCTCATTAAAAAACTTCTCAATTTTCACAGCCCGTCGTCGGA
CAAAAAAGAAGTATTCAACTTTCATGAGGCGGTGGAGGACATGGTGCTTCTGACCAAAAA
GAAACTGAAGGAAAAAACATCGACCTCATACGCAACTATTCACCTGAAGTCAAAAACATC
GAGGCCGTACCCGACCAGATACGCCAGGTCATTTTGAATATGCTGCAAAACGCCGAAGAA
GCCATCACGGAGCCGCAGGGCAATATCTCCATACGCACCGACCTCGAAAAGAACAACATC
CATCTTGAAATCAGGGACACCGGGCAGGGCATTCCTCCGGATAGCATGAAAAATATCTTT
GATCCTTTTTTCACCACCAAACCCTCGGTCAAGGGCACCGGGCTCGGACTTTCCGTAAGC
TACGGAATCGTCAAGATGCACGGCGGCGACATCCGGGTAGAAAGCCAGTCGGGCGAAGGC
ACGCGGTTCACCATCATCCTTCCGGTCAAGGCCCGAAACCTCCATACCGACGTTTTGCAG
GATCCGGCGCTTCAGTCATTCAATCAGAATCCGCCGGACTCCGACCCGCCGCACATCTGA
TTGCAGGAATTGGCCATTTGTGGAAACTGCTTTATAATGGGTTTTTTGTGTCTGCCGTGA
TGGAAATGCCGTTTGCGGGCAGCACGGACCCCCCAATTCACGAATTCGAAGATGTCCATT
TTAAACATACGCAATTGTCTCGACCCGGTGCTTCGCAAAAAATGCGAGCCGGTGAAGAAT
ATCGACGGAAACCTGGTGGCGCTTTCCAATGACATGATCGAAACCATGTTCGATTCGGTG
GGCGTCGGCCTCGCCGCAAACCAGGTGGGCATTCCGCAACGCCTGATCGTGGTCGATTTC
GGTTTCGATGCCGAAAAAAAGGAAGACCACAACCCCATCATCATCGTCAACCCGGTCATC
ACTGCCGCGGAAGAAGAGCAGGACGGACAGGAAGGCTGCCTCAGTATCCCGGAGATCGTC
GCAGACGTGCCCCGCTTCAAGCGAGTCGAAGTGAAGGGAGTCGATCTCGATGGCAATGAC
GTGCGTTACGAAGTGGAAGATTATCTCGCCCGCGCGTTCCAGCACGAGCTCGATCACCTG
GAAGGCAAGCTGTTCTGGGACATGCTGGGCCGCACCAAACGCGATATTCTGAAGCGGAAG
TTCAAGAAACTGCTCAAAGAGCAAGGGGCAGAATGAACCTCGTCTTTCTCGGCACACCGG
ATTTCGCTGTTCCCACATTGAAGGCCCTGCACGCATCGCGCCACACCGTGCAGGCGGTGG
TCACCCAGCCCGACCGGCCGAAAGGACGCGGACGTGCCGCCCAACCGCCGCCCGTGAAGG
AATTCGCGCTGGCCCACGGACTCGATGTCCTGCAACCCACAAAAGCCAGCGCACCGGATT
TCGTCGAACAGTTACGGCCGATGAAACCCGACCTCATCGTCGTCATCGCTTACGGCCAAC
TACTGAAACCCAATTTTCTGGAACTGCCGAAACACTTCTGCATGAACATCCACGCGTCCA
TTCTGCCGAAGTACCGCGGCGCCGCCCCCATCAACTGGGCCATCATCAACGGAGAAACGG
AAACCGGGGTGACCACGATGAAAATCGACCCCGGGCTCGACAGCGGCGACATGCTGCTCA
TCCGCAAGGTGCCCATCGGGCCCGACGACACCGCACAGGACCTGCACGATGCGCTGGCCG
ACGCCGGCGCGAAGCTGGCTCTGGAGAGCATCGATCAACTCGAGGCGGGAACGCTTCCCA
TCGCACCGCAGGATCATGACGAAGCCACCTTCGCCCGCAAACTGAAAAAAGAAGACGGCT
TCATTTGCTGGACTCAGTCCGCGCAACGCCTGCACGACCTGGTGCGCGGCCTCAACCCGT
GGCCCGGTGCGTACACGTTCCTGAACGGCCACCGCCTCAAACTGTATAAAACGGAAACCG
CACCGAGGCAGCAAAAAGACGAAGCGGGCAGGGTGATGCGCGTCACCAAGCACGGCATCG
AAGTCGCCACCTCCGACGACCGGCTGATCCTCACCGAACTGCAACCCGAGGGCAAAAAGA
AAATGAACGCGCAGGATTTCCTCGCCGGACATGACGTGCAGATCGGTGACCGGTTCGAAT
CCGCGCCGCAACCCATTCAATCCGACTAGAGGAATTCCATGCCAACCACCCTGGTGACCG
GCGGCGCCGGATTTGTAGGATCGCACTTCTGCGACCTTCTTCTGGAAAAGGGACACGATG
TGGTGTGCCTCGACAACTTCATCACCGGCTCGCGCGACAACATCGCGCACATCACCGGCT
CCCGGTTCCGGTTCATCGAGCAGGACGTCACCGAACCGTTTTCGTACGACGGGCCGCTCG
ACTACGTGGCGCACATGGCATCGCCGGCCAGTCCGCCGGACTACTACGCGCACCCCATCG
TGACGCTCAAATGCGGCTCCTACGGCACGCACCACACGCTGGAACTCGCGCGGGAGAAGA
ACGCCGTGTTCCTCACCACCTCCACGTCGGAGGTGTACGGCGATCCGCACGAACACCCGC
AACCGGAAACCTACTGGGGCAACGTGAACCCCATCGGTCCGCGCAGTGTGTACGACGAAG
CCAAGCGTTACGCCGAGGCGCTGATCACCGCTTACCACCGCACGCATGGCATGGAAGTGC
GCATCGTGCGCATCTTCAACACCTACGGTCCCCGCATGCGATTGAATGACGGCCGCGCCA
TCCCCAATTTCATGCACCAGGCGCTGAACGGATTGGACCTCACCGTGTACGGGGACGGCA
CCCAGACGCGCAGTTTCTGTTTCGTGTCCGACCTGGTGGACGGCATTTACCGCCTGATGA
CCTCCAGCGTGAACGAGCCCGTCAACATCGGCAACCCCAAGGAAATGACGCTTTTGGAGA
TGGCCCAGAAAATTTTGCAAGTCACCGGGAGCCAGAGTAAAATCTTCCACAAACCATTAC
CGGAGGACGACCCCAAACTGCGGCGGCCCAACATCAACAAGGCCCGCCGGCTCCTGAACT
GGGAACCCAGGGTCGATCTGGAAACGGGACTCCGGGCCACCCTGGATTATTTCAAGCAGC
AGATGGAACCCCCGAAGTCATGATGGCGCTCCTATGGCAGACAACTCCACGTCCTCGTCC
TCAATCAAGCATTGGCCCGAGGATGAACGTCCCCGCGAACGGCTTGTCCGTTACGGCGGT
GACAAACTGTCCGATGCGCAACTTCTGGGCATCCTGATCGGGTCGGGAGACCATCGGTCG
CAGAAAAACGCGGTGGACATCAGCCGCGACCTCCTGCACGAATTCGGGAATTTCCAAAGC
ATCGACCGCGCCTCGGTGAACGAATTGTGTTCCGTTCCGGGCATCGGTGTGGCCAAGGCG
GCGCAGATCAAGGCCGCCCTGGAAATCGGCAAGCGCCTGGCCGCGCACAGCGTCGGCCAG
CGGCAGAAGATGAATTCCTGCCAGTCGTTTGTGGACCTGTACGCACCCTTCCTGAAAAAT
CTCAGAAAGGAAATCGTCAAAGTCGTCCTGCTCAACCAGAAGCTGAACATCATCCGCGAC
CTCACCATCTCGGAGGGCAGCGTGGACGCCAGCATCGTCCACCCGCGGGAAGTGATGATC
CCGGCAATCAAGGAATCCGCCGCGCGTATCGTGCTCATCCACAACCATCCCAGTGGCGAC
CCGACACCCAGCCAGGCCGACATCGAGATCACACATCGCATCTCGAAAGCGGGCGAGATC
ATCGGCATCCAGTTGATCGACCACATCATCATCGGCGACTCGGAGTATTACAGTTTTTCT
GAAGAAGGTTTTTTGTAAGCGAGAACTCAAAGGGACCCCATGGACCGGATCAAGGAATTT
TTAAACGAAAGCGCGGATCTGAAACGCGAAGTCGCCAACACACTGGCGCCGCAAATCCTG
GACGCCATCAACCACGTCCGCACCAGTTTCGAGAACGGCGGCAAGCTGTTGCTCATGGGC
AACGGCGGCAGTGCGGCGGACGCCCAGCATTTGGCGGCGGAATTCATCGGCCGCTACAAA
CGGGAACGCAGCCCCATCCCGGCCATCGCGCTCACCGTCGACTCGTCCATCCTCACCTGC
GTCGGCAACGACTACAGTTTCGACGACGTGTTTGTGCGGCAGGTGAAAGGCCTCGCCCGC
AAGGAAGACGCAGTGATCGCCATCAGCACCAGTGGAAACTCCGGCAACGTGATCAAGGCG
GTGGAAGCGGCGAAACAAATCGGCGCGGTCACCATCGGGTTTCTCGGCAAGGGCGGCGGC
AAACTGAAAGACATGGTGGACCTGCCCATCGTCGTGCCGTCCACCGACACCGCGCGCATC
CAGGAAGTGCACATCACCATCGGTCACATCCTCTGCGAAATCCTCGACCAGGAGTTCTAG
GATGAAAACCAAATTCCAGCATCTGTTTGACGAAAAGAAGCGGGTCAAGATCCTCGTGGT
GGGCGACCTCATTCTGGATGAATACATCTGGGGCTCGGTCAGCCGCATCTCGCCGGAGGC
GCCGGTGCCCATCCTGGAGAGCAAATCGGAAAACCTGGCGCTCGGCGGCGCGGCGAACGT
GGCCAACAACCTCGTGGCGCTGGGTTGCGATGTGTACCTCGTCGGCGGCGTCGGCAAGGA
CGAAAAAGGCGACAAGCTGCTGGAGCTCATCGGCAACCGCAACATCCACACCGACGGCAT
CTTCCGTTTCGTGCACCGGCCGACGACTTCCAAAATCCGCGTCATCGCACACAACCAGCA
GGTCCTGCGCATCGACAAGGAAGACAACCGTCCCATCCTGCCCGAGACGGAAAAGAAGAT
CATCAATTACATCAACGAAACCGTGCCGCAGATGGACGGCGTGATCTGCTCAGACTACAA
CAAGGGCATCCTCACCGAAAAGGTGACGCACACCATCATGCACCGCGCCAAGAATGTGAA
GAAGCACGTGGTGGTCGATCCCAAGGGCACCGACTTCAGCAAATACAAGGGATGCACGGT
GATCACGCCGAACCAACTGGAAGTGGAGCGCGTCGCGCCGATCAAGATCGCCACGCAGGA
AGACCTCGACCGCGCCGCCGAATACCTGATCTCGCTGGCGAAGGCGGAATCGATCCTGGT
CACGCGCGGCAAGGAGGGCATGATCCTTTACCGCAAGAAAAAGAAGCCGGTGGACATCCC
CACCGTCGCGCGCGAGGTATTCGACGTCACCGGTGCGGGCGACACGGTGATCAGCGTGTT
CGGCATGTCGCTGTTCAGCGGCTTCACGTTCGAGGAAGCGGCGCGTCTGTCCAACATGGC
GGCGGGAATCGTCGTCGGCAAGATCGGCACCGCCGTCGTCACGTTGAACGAGCTCAACCA
GTTCCTGCAGGAAGACATGCTGCGGACGTCGCCGACCATCCTCGAAGTCGAGGAGGCGAA
GAAGATCGTCAGCCTTGCCAAGAACATCGGCAAGAAGGTGGTGTTCACCAACGGCTGTTA
CGACCTCATCCACGGCGGGCACATCGAGTTCCTTCAAAAATCCCGGCGCATGGGCGATAT
CCTCATACTTGGTCTCAACAGCGACGACTCCGTGCGCGCCATCAAGGGTCCCAACCGCCC
CATCAAGAACCAGCAGGAACGCGCAAATATTCTCTCCGCCCTGCAGGACGTGGACTACAT
CGTCATCTTCAACGAACAGACGCCGGAGAACCTGATCCGCGAACTGCGTCCGGACATCCT
TGTGAAAGGCGACGACTACAAGATCGACCAGGTGGTGGGGCGCGAGATCGTGGAAAGCTA
CGGCGGCAAGGTGGCGCTGGTGCCCATCGTCAAGGGCCTGTCCACCACCAACACCCTCGA
CCAAATCCTGCAACACCACAAAAGCTGACGCGCAATACGAGAGCACGAAAAAAGGGTCCG
GCATTTCCGCCGGACCCTTTTTAATTTGTGCGCAGACGAAGCGGCGCGTCGTCAGATCAT
CTTGATCAATTCCTTCACCGTCTTTTCGATGCCTTCGGCCACCTCCGAAATGCTCTTGCC
CAGCATGTATGCGGGACTGGTGACGATTTTTGCCGCCTGGTCGATGACGATGTCTTCCAC
CGCGCAGTCCTGGTGCTTGCTTCCCATCGCCACAATCTTGCCGCTCGTGCCCTTGTCGTT
ACCGATGGTGAGCGTCGGGTGCATGTCGGTGTCCTTGTAAATTCCTGCCATCACCGCCGG
GGCGATGCACACCGCGCCCTGCGGTTTCTGCTTGTCCTTGAACTCGCGCACCAGCCGCTG
GACTTCCGGGTGCACCTTGCAGTTCTCGCCGTTCACCGCGAAATCGCACAGGTTCTTGGC
CGCGCCGAACCCGCCGGGAAAGATGATTGCGTCCAGGTCGTCCGCCTTCACCGTGGCGAT
GTCCTTGATCTCACCGCGGGCGATGCGCGCCGACTCCACCAGCACGTTGCGGCTCTCGCC
CTTCGCCTCTTCGCCGGTGAGGTGGTTGATGACGTGCATCTGGTCCACGTTCGGAGCCAT
GCACACCGCTTCCGCTCCGTTGCGGTCGATAGCCAGCAGGGTGATGACGGCTTCGTGGAT
TTCCGATCCGTCGTAAACGCCGCACCCGGCCAGCACCACACCAATTCGCTTTTTCATGAT
GGACACCTCCCCCTGGAAACCCAGGTTGAATGATTGAAGATGGGTCGATGGTTCGTGTTC
TGATTTTTGCGGAAATTCTAGCACAAATGACAAACCCCTTCCAAAATCCGTGTAAGCCCT
TCCTCACCGCCAAAAACCCCGCCCTGCTGTAAAAAAACAGGACTTTTTGGTTTTATTTGG
GTCTGGAAGCCGGATGTACTAGAATGAGTTCAAATTCTTAAATCAACACGGAACTTATAG
GTTACAGAAACAGCGCGTCGGACCTCATGCATTGAATCGCATGCGGCGAACGCGGACCTT
CTCGATTTTCATCAACGGATTCATGAAAGACACCCACACCGTAGAAACCAACATAAAGTA
TTCCATCGAAAAAAACGGGTACCCGGGTAAAACAGTGAAACTGCCGTTCAAACCGGTGTA
CCAGAGCTGCAAGGACCACGGCACCGCGCTGAAGACCGTTCTGGCCAATTTGCAGAACGA
ACAGATCACCGGACACATCGAAGGCGACTACATCGTGTTCCCCTCTCCCCATCGCAAAGA
GGCGGTGCAAGACCCGGAGGTGGAGCCGGCCGAAAACGCGTACACCCCTCCGGGGGGCGG
TGCGGAGTCGTGGCTCGACATGCTGAAACGCATGCCCGGACTCAACAACCTGTCCAACCT
CGAAGGCGAAATGCAGAAGGCCATGTCCCAGCTCACGCCGGAACAACTGCGCGAGGTGCA
GGAACGGGTGAAAAACATGACTCCGGAAGAAAAACAGGCCATCATGAAATCGCTGGGCGA
CCTGCTCAAACCCAAACCCGGGCCGCGCTGAAGCGTGTCCATTCCCCTTTTCCTACTAAT
GCCGAACCCAATCCTGCATCCATGCTGATCTTCGCCAAAGACATTTACGAAAGAAACCCG
CGTGTTCAACGCGAGGCCGACAACCCGGAACTGGGAAAGTACATGGAATACCAGCGCCAG
TTGTTTCCCTACACCATCGTGCGCGCCGGGCTGGACCTCGCATACAAGGAACTCGACGAC
ATTTTGAACTACGTCGAAAACGATCACCAGAAACCCGAAGGCTCGCAACGCGACTCGTAT
CCCGCAGACGTGCCCGCGTGGTACCGCGACCGCTTTCCATGGTCGGCGTCGTTCTTGAGC
ATGGAGGACATGCACAGCCTGATGGTGACCTTGATCCAGTCTCTCGACTCCTTCCGCACC
TTCGAGCGTGGCACGACGTACCAGTGGGTGATCCTGTACGACGCCACGCACAACATCGTG
CGCGTGTACAACGACCTGTTGAAGACCAACCCCAACGGCGCGCGCGACATCCGCCTGAGC
CGCGAGGTGGAGGTGGACTTCGACGACTTCATCAACACCTACTGGCCGCACCTCGAGTTC
ATGATCCTGTCGAAACCCGATTACCCACATAGACGGCTTATGGAACGCAACCACGAAATC
GAGGAAGCGATCAAGGCGCAGCTGGCCGACGGCGCTTCGCCGTTGAAAGCGCTGGAGGAC
GCGGCCAGGCAGTTCTCTTTCGCGCCAGGCACCCTGCCCCTCCTGCGGCGCGATCCCGTC
ACGCCGGAGGTCGCTATTCTGGAAAACGTGCCGATCGAGTCCAATCCCTACAACCCGCTT
CAGGAACCGACTCCCGCCGATGCTCCCATCCCCAACGTTCCGAAGGTGGAAGCGGAGTAC
GAACTCACTTTCCAAAGCCGTCCGCGCGTCACAACGGGATAACCTTCTCTCGCGGTCGGT
TTGCTACGGCTGCATTCCTTTTGTGTTAGAATTGCGCGGTTTTGAACACCCGCACTCTGA
CCATGCCCAAGCCATCCACCACAACCCACAACACGTTCCGCATACAAGGCACCGATGGCA
TTCGCCGCGAGGTGATGCTGTCCTCGCACCCTTCCATGAAGGAACTCACCCCGCAGGAGG
CGTTTCTTAAAAAGGGCGTCATCACCGACCTGTTCATGGAACAGTACGCCTACGCCCACG
TGCAGACGGTACTGAAAGAACGGTCGTCCCCCACACGCCCGGTATTCGCGGTGGCGTGGG
ACCCGCGCGACATCGAGGGCAAGTTCAACGAGGCGGTGGTGCGCGGCATTCGGAAGGCCG
GGGCCGACGCGCACGTGCTGGGCATCGCACCCACGCCGCTGGCGCCGCTCTACGTCCAAT
TTGCGAATGCCGACGGCGGCTTCATGGTCACTGCGTCGCACAACCCGAAAGACCAGAACG
GAATCAAGATATTCCTCGCGCACCGCGGCATGAAACTCCTGCCGGAAAACGACGTCGCCC
TGACGCGCGCCCTGATGGACACCCCCTCGCTCGTAAACAAACCATTGAAGGGAAAACGCA
TCGACCGGCATGATGCGGCGACCAACCTGTTTCTGCGCTTTTCCCTCGATCCGGAAAACA
GCTGGGTGGACGATCCGGCACGTTTTAAAAACATCACGCTGGTGGTCGACCCGGCGTGCG
GCGCGTTGACGGGAATCGCCGCCGCCGTGTTTCGCCGCGCCGGATTCGGCAAGGTCATCG
AAGTCAACACGCACATGGACGGCCATGTGAACGTGAACAGCGGGGTCGCCGACCTGGAAG
GGCACCGCACGATCTCCCCGCAAGCCATTGCAGCGCGAAGTGGTGCGTTCCGCAAGCACA
GGGCGGTGGTCAAGCTGTTCCAACTGGGACGCAAACACAGGACGGAAATTCAAAACGGGA
AACGGCGCGTGACGGCCGCCGTGTTCGACGCCGACGGCGACCGCTTCTACCGGCTCGACT
ACGACCCGTTCCACGACCAACTCACCGTGTCGAGCGGCGACGAAACGGCGTATTTGCAGG
CGGCGTACCTCCTGGCGAAGCACCCGGACCGTTACCGGAACGCCGCGTACATCCACACTG
TCGAAAGCGACCTGAACACCGGAATCGCCGCCGGGAAGCTGGGACTCAAACGCCAGCTCT
CCGCCGTCGGCGACAAATGGATCCTGTACCGCATCGCCATGATGGCCGCCCACACCCGCA
TCCAATCCTTGCCGGCCAAACAAAAAGCGCCGCTCCAAAAGAAACTGAAAGCCCTGCAGG
CGGACGGACGTTTCGACGTGGCCCAGTTCGAAGCGCTGGAAAAGGAAATCGATCGGGTGT
CGAGCGGCACGCCGTCCGACATTTCCCTGCCCTTCGCGGTGGGGAGCGAGGAGACGGGGC
ACAACATCACCCTCGGCTGGCTCGACACACAGGTCGGAGGGCGCGTGCCCGTGTTCTGCG
GCAACGGACTCAAAAGCGCGCTCAACACCTTCGCCGCCACCGAATCGCTCATGCAAAACA
AACCGGCAAAGCGGTATTACTCCGTGCTCGCCAAACCGTTTGCGCCCGGCTTCAAGGCAA
CGCTCTATTCCTATTATGTGCGGCAGCCGGGATTTCATCACAATTCACCCGTTTGGAAAC
AGGTGCTGGCGGCGATCCGCAAACAGGCCAAGCAGCTGGGCTTCACCTGCAAGACGGTTC
ATTTCGAAGAGGACCCCGACATGCTGTACGTGGCGATGACCTCTGCGGACGGACGGGAAG
CGGCGGTGTTCGTGCGCAATTCGGGCACGGAGAACAAGATCGGCGTCAACCTGCGCGGCG
CGAAGCCAAGTGCGAAAGCGCTGAACACCGTAGGCGAGGCGACCCTGCGCCTGCTCATGC
AGTCGCTCAAAGACAGCGTGCATCCGCTGTACGCCGTGGAACAGGACCTCCTGCAACGCA
TGGTGACAAAACCGTTGGCCGCACCCAAAGCAAACGAAGACAGCGTCCAGCGCGTGCTCC
GCGAGATGGGCAAGCAGGGCCTCACCCGCCTCACCCCCAAAGGATTCGTTTTAACGCCAC
GGGGGAAATGGTATATTGAGGGCTGACTGTTTCAGCACACCCATCCGTAAGGCGGGCCCC
CTCCATGCGCGACCTCAATTCATTTTTCGAGCACCTCAATGAATTCGAACACAAGGCGCT
GTTCGACGGCATCGACCGCGTGTGGGAACCGCTGACGAGGCTCAAGGCATCGATCCAGAA
CATCCTCGACCGCCTGCCCGACTCCGTTCATTGCATGCAGGGACTGGAGGGAATGCAGTT
ACTGCCGGAAAAATCCCTCAGCCGTTTCCCCGAACCGGCCCTGCTGGTGGAGCGCTGGAT
CGAATTCCAGGAACCCACGTACATCCAGCCGGCTCAAGTGTATTTCGGCGCGGGTACGGT
GGTGGAACCGACGGCCATCATCAAGGGCCCGACCATCATCGGCAATCACTGCGAAGTGCG
GCAGGGCGCGTACCTGCGCGGCACCCTGCTTGCGGGCGATCACTGCGTGCTGGGCCACAA
CACGGAGATCAAGAACTCCATCCTCATGAACCACACCGAAGCCGGGCACTTCAATTACAT
CGGCGACAGCATCGTCGGCAGTTACGTGAACCTCGGCGCGGGATCGAAGCTCGCCAACCT
GCGGTTCCGTTCGCCGCAGGACAAAATCGACGTCGCTTTTCCCCCGATGACGCTGGAGTT
CGACGGCGAAGTCATCGAACCCGGCATGTCCAAGCTGGGCGGAATCATCGGCGACCACGT
AGAGATCGGGTGCAACGCGGTGCTGTGTCCGGGGGTCCTGCTGGGCAAGCAGACCTGGGT
GTATCCCAACATGACCGTGTCGCAAGGGTACTACCCGCCGGACAGCCTGCTGGCCTCGCG
TGAGAACAAAGGCAAAACCCGCAAGTCCACCTGATCCCCCACACCCTCTGCCTGCCCGTT
GCGGCACCAATGTATATGAAAGGCTTTCCTTCACAGGTTGACTGCCTATACACTGATTCT
GTCTGAACCAACTTGCACGAAGGCCCATGAACCTCTCTCCCATGGAAGAAGCGCGGCAAT
TGCTGGAAGCCGCGATCATTCACCACAAGGGCCGTCCCGTGGGCACCGCCGCGGCACGCG
ATCCCAACCTCGCCTCGCCCAATTACGCCGACTGCTTCATCCGCGATTTTTTCCGGCGGC
GCTGGTGTTTTTGAACGAAGACAAACCGGACATCGTCAAAAACTTTCTGGAGACGGTGCT
GGAGCTTCGCAACCAGCAGAAACAGGTGAGCGGTCACCAGATTCATCCCGGCGTCATGCC
CGCCAGCTTCCATATTGAGCAAACCGACGACGGGGCGGAAGTGCTGGCCGCGGACTTTGG
CGACCGTGCCATCGGCCGCGTCGCGCCGGTGGACTCCATGATGTGGTGGGTGCTGTTGCT
GGGCGCCTACGTGAAGAAGACCGGTGACCACGAACTGGCTCACACGGACCGCTTTCAGAA
CGGCATGCGGTTGTCGCTGGAACTGTTTCTGCGCGACACATTTGAAGTGTTCCCGACGCT
CCTTGTCCCCGACGGCAGTTTCATGATCGACCGCCGGATGGGGGTGTACGGTCACCCGCT
GGAAGTGCAGGCGTTGTTTTTCGGGCTGCTCCAGACCGTCCTCGACCTGCTTCCCGACAA
CGACGACACCTGCCGCAAACTACGTGGCATGGCGGAGGAACGCATCAAGGTCCTGCGGAC
CTACGTGCGCATTTTTTACTGGCTGGACATCGAACGGCTGAGCGAAATCCACCGCTTCAA
GACCGAGGAGTTCGGCACCGGCAGTGTCAACATGCTGAACATCTACCCGGAATCCATTCC
CGACTGGCTGAGCAACTGGATTCCGCAAAAAGGCGGCTACCTGGTGGGCAACCTGGGACC
GGGCCGCATGGATTTCCGTTTTTTCGCGCAGGGGAACCTGCTGGCCATCCTGTTCGGCCT
GGCCACGCCGGAGCAGTCGCAGAGCATCCTGAACCTGTACACCGAGCACTGGGACGACCT
CATCGGCGCCATGCCCATCAAAATCTGCTTTCCGGCGCTGGAGGGCGTGCGCTGGCAGAT
GCTGACCGGAAGCGACGCCAAAAACGCCGCGTGGTCGTACCACAACGGCGGCAACTGGCC
GGTGCTCCTGTGGCCTTTCGTGGCGGCGGCGTTGAAATCCGGTCGCGACGACCTCGCGGA
AACGGCCTTCGAGCAGGCCTGCAACCGACTGCCGAAGGACCGCTGGCCGGAGTATTACGA
CGGCCATATGGGGCGGCTCATCGGCCGGCGCGCCAACCTGTACCAGACCTGGTCCGCCAC
CGGCCTGCTCCTCGCCAACCAGCTTCTGGAGGAGAAAAAAGGGCTGGAACTGTTCCCCGC
CAGCCCGGAATCCGGCACCGGAGAAGACTGATCGGAGGCCCCGCCCCCTTCGTTGACAGT
CTCCGGAAAAGGTGGTCTAATTTTCCTTTTGAATTTTGCGAGGGTGGCGGAACTGGTAGA
CGCGCTGGATTTAGGATCCAGTGGGCAACCGTGGGGGTTCGACTCCCCCCTCTCGCATGC
CCGGAACCTTTATCCATTCACCCGGAAACGAACCGAATCATGAAATGTGAAGTTGAAGAG
ATCGACAAGTGCAACCGGAAGCTCAAAATCGAGATTCCGCTCGGCGACTACCAGTCCCAG
GTCAGTGCCTACTACAAGAAACTGAGCCACCAGGTCAAAATGCCCGGCTTCCGCCCCGGC
AAAATCCCGCAGTCCATCATGGAAAAGCGCTTCGGCCCGGAGGTCAAACAGGAAGTGCTG
ACATTGATGGTCTCCGAGAGCATCAACCAGGGCATCCAGGACAACCACCTGCACGCCATC
GGCGAGCCCAGCATCGTGGAAATCCACGCCGAGGAAGGGACGGACATCACCGTCACCGCC
AACGTGGAGGTGCTGCCGGAATTCTCCGCGCCGGACATCAGCAAGCTGGAAGTGCCGCTC
AAGGTGCCGAAGGTCAGCGACGAACAGGTGGAGCAGACGCTGGAGTCCTACCGCGAGCAG
AAGGCGGTGAACGAAACGGTCACCGACCGCGGCATCGAAAAGGACGACCTCATCAAGATC
GATTTCGAAAGCACCTGCGACGGCAAGCCCTACGAGAACAGCAAGGCTGAAGATTACGTC
GTGCAGGTGGGCGGCCACCTGATCGGCGGCTTCGACGACAAGGTTCTGGGCATGCAGATC
GGCGAGACGCGCTCGTTTTCGCTCACCCTGCCGGACGACCATCCCAACAAGGAAGTGGCG
GGGAAGGAAGTGGACTTCACGGTGACGCTCAAAGGCATTCAGGTGAAGAAACTGCCGGAA
CTGGACGATGCCTTTGCGCAGACGGTGGACCCCGACAAGAAGTACGAGAACCTGGACGCG
TTGAAAGCGGGCATCCGCGCCGAGCTGGAGGAGCACCACCGCAAGCAGGCGCGGGTGGAG
GCGCAGAAAACCCTCGCCGACAAGCTGGCCGACGTCAACCCGATCGACGTGCCGGAAAAA
CTGGTGCAGGAACAGATCAAGTTCATGGTCAACAAGGAGAAACAGCAGGACGCCGCAGGT
GTGGTGCACGAACACCAGACCGACCACGTGGCGTTGACCGAGGAGGACCAGAAAAAACAC
CGCGAGCAGGCGGTGAAACTGCTCCAGCAGGAACTGGTCATCAACAAGTTCTCGGACGAG
CTGGCCATCGAGGTCAGCGAGCCGGAACTCGACCGGGAACTGCAAGTATTCATGTCCCTT
TTGCAGATCAAGGACCTGAAGAAAATGAAGCAGGAATGGGCCCAATCCGGCGCATTACTG
CGGCTCCACAACCGGATGCGCCGGGACCGGACCCTGGAGAAGCTGCTCGACCAGGTTCAA
CTGCAGGAAGAAATGGTTGACAGCGCCGACCTTAAAAAAGATAATTAATTGTAATGATTA
CCCTTTCAGTTTCCCCCTGCTCCGGCAAGATTCGTTTGCATCTGGCAGGAAATTCCGTCA
TAAACACGCCTGTTTGCGTCACCACCCATATAGAAAGTGAATTCGTGTGCCTATGAGACA
AGACATCTACAACCAGATCACCAACCAGTTGGTCCCCATCGTGGTCGAACAGACCAGCCG
CGGAGAAAGATCGTATGACATCTATTCCCGCCTGCTGAAAGATCGTATTATATTTATAGG
GCAGCAGATTGAAGACCACATGGCCAACCTGATCATCGCGCAGCTTTTGTTTCTGGAATC
GGACGAGCCGGACCAGGACATTTATCTATACATCAACAGCCCCGGCGGGCATGTGTCCTC
CGGCCTGGCCATTTACGACACCATGCAGTACATCAAGCCGGACGTGCAGACCATCTGCAT
CGGTCAGGCGGCCAGCATGGGCGCGTTGCTGTTGACGGCAGGCACCAAAGGCAAACGCTT
CGCCCTGCCCAACTCGCGGGTCATGATCCATCAGCCATCCGGCGGGTTCCAGGGACAGAG
CACGGACATCCAGATTCACGCGGAAGAGATTCTCAAGGTGCGCGACACGCTGGACGACAT
TCTCGCCAAGCATTCCGGCCAGCCGAAGGACGTGATCCGGCGCGATACGGAACGCGACCA
TTTCATGACCGGCGAGCAGGCCAAGGAATACGGGCTGATCGACAATGTCATCACCAGCCG
TACCGAATCGAAGGACCTGTCCAAGGGAATCGATGATTAAATTGCCGGATCAAAAGAACC
GCAAGGTTCTTCCAATAGCGGACGCACTCGGAGGCACTCATGGCTAAGAAAACTTCCAAC
TCGGGTAACTACCGTTGTTCTTTTTGTGGTAAGAGCCAGGAAGAAGTTAAAAAACTGATA
GCAGGCCCTACGGTTTACATCTGCGACGAGTGCATCGAGCTGTGCAACGAAATCATGGTC
GAGGAGTGGGCGCAGGAAAAGACCGAAGATTTCAAGCACCTGCTCAAGCCGAAGGACATT
TTCACCCACCTGGACCAGTACATCATCGGCCAGGAACGCTGCAAGAAGATTTTGTCCGTT
GCCGTGCACAACCACTTCAAGCGGGTCGATGCGGGCATCGACATGGAGGACGTGGAGCTG
CAGAAGAGCAACGTCCTGCTCATCGGCCCCACGGGGTCCGGCAAAACGCTGATGGCGCAG
ACGCTGGCCCGCATTCTCGACGTGCCGTTCACCATCGTGGACGCGACCACGCTGACGGAA
GCGGGCTACGTCGGTGAAGACGTGGAAAACATCATCCTGAAGCTGCTGCAGGCGGCGGAT
TACGATGTGGAGAAGGCCGAGCGCGGCATCATCTACATTGACGAGGTGGACAAGATCAGC
CGCAAGTCCGAGAACCCGTCGATCACGCGTGACGTCTCCGGCGAGGGCGTGCAGCAGGCC
CTTTTGAAAATCATCGAAGGCACTCACGCCAGCGTTCCGCCACAGGGCGGACGCAAGCAT
CCGCACCAGGAGTTCCTCCAGGTCAACACCACCAACATTTTGTTCATCTGCGGCGGCGCG
TTCGTCGGCCTGGACAAGATCATCCGCAACCGCATCGGCAAGAAGACGATGGGCTTCGGT
CAGGAACTGGTCAGCAAGGAAAACCACGACATGACCGAAATCCTGGAAAAGGTACAACCG
GAGGACCTGCTGAAATACGGATTGATCCCGGAATTCGTCGGCCGCCTGTCCATCACCGCC
ACATTGAGCGAACTGGATGTGGACGGGCTGGTGCAGGTACTGACCGAACCCAAGAACGCC
CTCATCAAGCAGTACAAGAAACTGTTCGAGTTCGAAAACGTCAAGCTGAAGTTCACCGAC
GGCGCCATCCGCGCCGTCGCCGAGAAGGCCTACCGCATCAAAACCGGGGCGCGCGGCCTG
CGTTCCATCCTCGAAGAAGTCATGCTCGAAATCATGTTCGACCTGCCGTCCCGTGAGGAC
GTGGAAGAAGTCGTCATCAACGAGGAAGTCATTTCCCATCTGGAAAAACCGTTGATGGTG
TACCAGAATCAGAAACAGGCCAGTTGACCTCTATGACATCCGAACGAACCATTCTTCCGC
TGGTCCCCCTGCGGGACATTGTGGTGTTTCCTTTCATGGTCATCCCGCTTTTCGTGGGAC
GGGACAAGTCTGTCCTGGCGCTGGAAAAAGCGATGGCCGACCAGAAGAACATCTTTCTCG
CTACCCAGAGAAACGCCAACCACAACGACCCCGGTCCCGCTGACATCTTTGAAACGGGAA
CGCTGGCAAACATCCTGCAGATTCTGAAACTCACCGATGGCACCATGAAGGTGCTTGTGG
AAGGCGTCCAACGCGGACGCATCATCAGTTTCCAGGACAACCCGAACTATCACGAGGTCG
AGATTGTCCGCATCGAGGAGAACATCCAGGTTGTCCCGGACGTCAAGGCGCTGATGCGGA
GCATCGAAAACCTGTTCGAGCAGTACGTCAAACTCAACCAGAAGATTCCGCTGGAAGCCA
TCTCCGCCATTGCCAATATCGCGGAACCACACCGTTTCGCCGACACCATCGCTTCCTACA
TGGTGTTCCAGACGAGCGAGAAGCAGGAACTGCTCGACACTTACAGCCCCGTGGATCGCC
TCAACAAACTGATTTCCTCTCTGAAGTCGGAAATGGAAATCCTCAAAATCGAAAAGCGCG
TTCACGGCCGAGTGCGCAAGCAGATGGAGCGCTCGCAGAAAGAGTTTTACCTGAACGAGC
AGATGAAGGCCATCCAGAAAGAGCTGGGCAAACGCGATGAGTTCAAGTCCGACATCGACG
AGTTGACGCAGAAAATCAAGAAAGCCAAGATGCCCAAGGATGTCCAGGAAAAAGCCATGA
AGGAAGTCCGGCGGCTCGAGATCATGCAACCGATGTCGGCCGAGGCCACGGTGGTGCGCA
ACTACATCGACTGGCTGGTGGACATCCCCTGGCAAAAGGGGAAGAACTCGGACAAGATCA
ACATCAAGGAAGCGCAGAAGATCCTGGATGGCGACCACTACGGTCTCGAAAAAGTGAAGG
AACGGATCGTCGAACATTTGGCGGTGATGAAGCTGGTGAAAAAAATCAAGGGCCCCATCC
TGTGCCTCGTCGGCCCACCGGGCGTCGGCAAAACCTCGCTCGGCAAGTCCGTCGCCCGCG
CCACGGGGCGCGAGTTCGTACGCGTGTCGCTCGGCGGGGTGCGAGACGAAGCGGAGATCC
GCGGCCACCGGAAAACCTACATCGGCTCGCTTCCGGGAAAGATCATCCAGTCCATGAAAA
AGGCCGGTACCACCAACCCCGTGTTCCTGCTGGACGAGGTCGACAAGATGAGCATGGACT
TCCGCGGCGATCCGTCCTCCGCCCTGCTGGAAGTGCTCGATCCGGAACAGAACGTGAGCT
TCAACGATCATTACCTGGAAATTGACTACGACCTGTCGCAGGTTCTGTTCATCTGCACCG
CCAACGTGTTGCATGCCATTCCGCAACCGTTGCAGGACCGCATGGAGATCATCCGCATTC
CCGGCTACACGGAACAGGAAAAGCTGGCCATCGCCCAGAATTTCCTGATCCCCAAAAAGC
TGAAAGAGCACGGGCTGACGAAAAAGCAGTTGACCATCAGCGAATTGTCGCTGACTAAAC
TCATCCAGGAGTACACCCGCGAGGCGGGCGTACGCAGCCTGGAACGGGAAATCGGTTCCC
[truncated: 2,729,414 more chars]
