# Supplementary material for: Regions Enriched with Reverse Complement Triplets in Bacterial Genomes
Source: Int J Mol Sci. 2026 Feb 28;27(5):2301. doi: 10.3390/ijms27052301 (PMC12985086; doi:10.3390/ijms27052301)
Supplement: Supplementary file 1 [file ijms-27-02301-s001.zip › for_send/45/Nitrospirota/class/mirror.txt]

SMAX=  442.00     KMAX=     604   
NOM=     2     3     5     7     8     9    12    14    16    18
NOM=    20    22    24    27    28    30    34    35    36    37
NOM=    41    42    43    44    45    49    52    53    54    55
NOM=    56    57    59    61    66    67    70    72    73    75
NOM=    77    80    82    83    86    88    89    95    98    99
NOM=   104   105   106   110   112   114   117   118   119   120
NOM=   121   122   123   124   125   127   128   130   139   141
NOM=   142   143   144   147   148   151   152   153   154   155
NOM=   156   160   163   166   169   179   183   184   185   189
NOM=   190   193   196   198   199   202   204   205   206   211
NOM=   212   220   221   225   226   228   230   234   237   243
NOM=   251   260   264   267   269   270   271   272   273   274
NOM=   275   276   277   278   281   282   283   289   290   291
NOM=   292   294   295   296   297   300   302   308   309   311
NOM=   312   313   316   317   318   321   322   324   326   330
NOM=   334   339   340   341   344   348   349   350   351   354
NOM=   356   357   359   360   363   364   365   368   370   371
NOM=   373   376   377   383   384   385   388   389   392   397
NOM=   399   402   408   411   417   422   423   424   425   429
NOM=   430   437   438   441   442   443   448   450   451   453
NOM=   456   467   472   473   475   476   478   481   483   489
NOM=   491   492   495   498   503   507   509   511   512   513
NOM=   515   521   524   527   529   534   535   537   538   539
NOM=   541   543   544   546   548   551   553   557   559   560
NOM=   561   564   565   566   568   570   575   576   579   588
NOM=   595   604   607   609   610   612   618   619   620   625
NOM=   627   628   629   631   637   642   644   645   646   647
NOM=   650   651   652   663   664   666   667   668   669   670
NOM=   673   674   675   676   677   680   681   682   683   689
NOM=   692   696   700   705   707   709   710   711   712   715
NOM=   717   718   720   722   724   725   726   728   730   731
NOM=   733   734   735   736   740   741   752   753   754   759
NOM=   765   770   772   775   777   779   780   784   785   786
NOM=   787   788   789   790   791   792   797   799   800   801
NOM=   807   808   811   813   815   822   823   824   830   831
NOM=   832   839   840   852   853   856   857   858   863   865
NOM=   868   869   871   872   874   878   883   888   889   893
NOM=   894   896   902   903   904   907   909   911   913   915
NOM=   918   922   923   929   930   931   934   935   936   938
NOM=   941   942   944   947   948   949   952   959   961   964
NOM=   968   969   970   973   974   976   979   981   982   985
NOM=   990   992   993   994   996   997   999  1000  1002  1005
NOM=  1006  1008  1010  1016  1018  1020  1026  1028  1029  1030
NOM=  1031  1032  1033  1035  1038  1043  1050  1056  1057  1059
NOM=  1063  1064                                                
KK= 2595608  LL= 2596417  Z=    6.07  JJ= 2595398  DL=   810    
GAAGAGGACGGCCGGATCGTCACGATCGACCGCCGGGAACCTCCCGCCGGCGGCGATCGGATACCGCCGGATACTGCGCTCCTCCCCTTCGTCGGCGTCCAGGAGGATCAGACCGCACGCCGGACGCGTGACGGCTTTCGTCAGCCGTTCCGCCAGCGACGTCACGGTGAAGATCCGGCAGGCGTCGCTGTCGCGGAGGATGTGGCGCAGTTCCTCCTCGCCGGCCTGGGTATCGACGGGAACCGGCACCGCCCCCGCTTCGATCAACGCGAAACAGGCGACGATCCATTCGGGGCTGGCGGGCGCGCAAAGGATCGCGTGATCTCCGCGGGCGACTCCCTCCGCCGCCAAGCCGGCCGCCAGACGTGTCGCTGCATCGAGGAGATCCCGGAAGGACCAGGTGCGGCTCCCCTTGCGATCGAAGGCCACGACCGCCGGCCGCTGCTCATAGGCGACCAGAGAACGGATCAGGTCCTGAAGCGTCTCGCCGTGGAAGCCTGGATCCATCCCGTTTCCCTTCCTCCCGATCTGCTGAGGACCGGGCCGGAGCCGGATACGATCTTGCCCCTCGCGCCCGCTTCTTTCAAGGCCTCCTTCAGCCGGTGAGTGCGGCGCGGCCAGGGGCATCTTCTGGTGCGGCTCCGCTTAGATCACAGGGAGAAGGAAGTGATCCGAGGTAGAAAGAACAATGTGTGCCATGAAGCGGGCAGCTTTTCCATGGCCTCGTCACTATTGACCAATGACCAGTGACCAGCGACTTCTTGTATTCAGGCGGCGTAGCGGAGCGCGATCGTGAAGACGAGGGCGGCG                                                                                                                                                                                                                                                                                                                                                                                                                                                                                                                                                                                                                                                                                                                                                                                                                                                                                                                                                                                                                                                                                                                                                                                                                                      
A===      123      223      314      323      413      433      343      111      124      224      114      334      112      243      244      313      113      333      121      234      233      2
B===      412      411      324      414      423      443      434      222      312      311      322      344      122      431      331      424      422      444      212      341      441      2
RRR=   6192.2   4044.7   1042.7    818.4    698.1    550.6    345.1    279.0    222.8    199.0     71.6     10.0      9.1      0.0      0.0      0.0      0.0      0.0      0.0      0.0      0.0      0
M=    22512.    33562.    19027.        
M=    19283.    33945.    22457.        
M=    43272.    33647.    49936.        
M=    49763.    33676.    43410.        
J=   1     -16.5  55.7 -39.2            
J=   2     -38.7  56.7 -18.0            
J=   3       5.1 -44.4  39.3            
J=   4      38.4 -44.2   5.8            
SMAX=  337.00     KMAX=     401   
NOM=     1     4     6    11    17    19    21    25    26    29
NOM=    31    32    39    40    46    47    48    50    58    60
NOM=    63    78    87    90    93    94    97   100   101   102
NOM=   108   109   111   115   131   133   134   135   136   137
NOM=   140   146   149   157   161   162   164   165   167   168
NOM=   171   172   175   176   177   178   181   182   187   192
NOM=   194   195   200   201   207   213   215   216   218   223
NOM=   231   232   233   235   238   239   241   244   248   250
NOM=   254   259   261   262   265   279   280   284   286   288
NOM=   298   299   310   315   319   320   325   327   329   332
NOM=   335   337   338   342   343   347   355   358   366   372
NOM=   375   378   382   386   387   395   400   401   403   404
NOM=   407   410   413   419   420   421   426   427   431   432
NOM=   433   434   439   446   447   452   454   459   461   462
NOM=   468   469   471   474   479   482   484   488   493   496
NOM=   497   499   500   502   504   516   519   522   525   526
NOM=   528   533   540   542   549   550   552   554   555   556
NOM=   558   572   578   582   586   589   591   592   596   597
NOM=   600   602   603   622   624   630   632   633   634   639
NOM=   640   641   643   649   653   658   661   662   665   671
NOM=   678   684   685   687   688   691   694   695   697   699
NOM=   703   704   706   713   716   719   723   729   732   737
NOM=   738   739   744   745   746   747   748   749   755   756
NOM=   758   761   762   763   768   769   773   774   783   793
NOM=   794   795   802   803   804   814   818   819   820   821
NOM=   825   826   827   828   834   835   836   844   845   846
NOM=   848   849   854   855   860   861   866   867   870   873
NOM=   875   876   877   880   881   882   885   887   891   898
NOM=   900   906   908   916   917   920   921   926   932   937
NOM=   940   943   953   955   956   957   962   966   967   971
NOM=   977   978   980   983   986   987   988   989   995  1001
NOM=  1004  1007  1009  1011  1012  1014  1021  1023  1027  1034
NOM=  1036  1039  1041  1042  1044  1045  1046  1047  1048  1049
NOM=  1052  1053  1054  1055  1058  1060  1065                  
KK= 1641411  LL= 1642610  Z=    4.69  JJ= 1641411  DL=  1200    
TTTTCACCAGATTCGACGTGGCGATCGTGGCGGCGACTCGCTTGGCTTCTGCCGGTGTTCGGGCGCCGTTCACTCGAATTTGAACGACCTTGGTCACGCCTTCGCCGTCCCGGCAGATCGCCAGTGCGAGCGTGCGGCACAGGTCGGTCAACGCACGCTCGAAGCGTCGGTAGCCCGCCGTGCCCGGTCGAATCACGCGATTCTTTGCAAGACCGTTGGCCAGGCAGAGGACCGTATCGTTCGTGCTTGTATCGCCGTCCACCGTGATGCAATTGAATGATTGATCGACTGCTGCGGTCAAGGCGCGCTGGAGGGCAGGCGCCGGGATGGCGGCGTCGGTCGTCACATACGCCAGCATCGTGGCCATGTCGGGATGGATCATCCCGGAGCCCTTCGCCATGCCGCCGATCGTGACGACCTGCCCGCCGATCCGTACGGTCATGGCCGTCGTTTTGGGACGGAGATCGGTGGTCAGAATCGCCTGCGCCGCGTCCGCGCCGCCGTCGGCGCTGAGCTTCGCCAGCAGGTCCGGGATGCCCGCTTTCACCCGGTCGATCGGCAAGACGCGGCCGATGACGCCGGTGGATCCGACGAAGACCTCGTTGATCGGCACCGACAAGCGCTTCGCCACAAGCGACGCCATCGTCTCGGCCGCTGCGAGCCCGCGCGCGCCGGTGCAGGCGTTGGCGTTCCCGCTGTTGACGATGATGGCCCGGCCGCGGCGTTGTTTCAGATGCAGCCGGTCCAACATGACCGGCGCGGCGGCAACCCGGTTCTGCGTAAAGACTCCGGCAATCGGGCCGCTGACGTCGGAGACGACCAACGCCAGATCGGGGATGCCCGGTTTTTTGATGCCGCAATGGATGCCGGCTGCCCGAAATCCCACCGGCGCAGTGACGCCCGATCTCGACGGTTTCATCGGTACAGGTCTCGCCGGATTGTGAAAAAGAGGCGGCAGGAGTGCATCACGGATAGCTGCCGGGCGCGGTGAGCCCGGTATCTTCGGGAAGGCCCATCATGAGATTCATCGCCTGGATCGCTTGGCCCGCGGCGCCTTTCACCAGATTATCGACGGCCGCCACCGTTACCACCCAGCCGGCTCGGCGGTCTTGATAGATTCCGATATCGCAGTAGTTCGAGCCCTTGATGTAGCGAGGGTTCGGCATGGTTTCCTCGAAAAGACGGATGAACCGCTCGCCT                                                                                                                                                                                                                                                                                                                                                                                                                                                                                                                                                                                                                                                                                                                                                                                                                                
A===      234      231      334      244      123      243      141      343      134      131      114      111      112      144      223      413      333      314      313      323      233      2
B===      341      241      344      331      412      431      232      434      342      242      322      222      122      332      411      423      444      324      424      414      441      3
RRR=   4879.4   3887.6    680.6    412.2    355.1    237.6    224.4    181.6     50.7     23.0     22.5     19.2     18.9      0.4      0.3      0.0      0.0      0.0      0.0      0.0      0.0      0
M=    18723.    12828.    24879.        
M=    25055.    12729.    19079.        
M=    32725.    38236.    25362.        
M=    25137.    37847.    32320.        
J=   1      -0.7 -45.0  45.7            
J=   2      45.8 -46.7   0.9            
J=   3       3.6  36.2 -39.8            
J=   4     -39.3  36.0   3.3            
SMAX=   36.00     KMAX=     950   
NOM=    15    62    71   103   214   245   263   307   323   345
NOM=   346   361   362   405   418   485   486   506   523   562
NOM=   621   635   638   648   654   656   657   686   778   847
NOM=   851   912   928   950   965  1022                        
KK= 3921087  LL= 3921806  Z=    6.51  JJ= 3921087  DL=   720    
TGACCGGAGCGACGCTCCGAAGCGTGTCCCTGCCGGGAAGCCCGAAGCCCTATGTCGAGATTGACTTGGCGTTCCGCAGCGATCGCACCGGAGAGCCCACCCACTTCATCGTGGGCGGGCTGGATCTCGCGACTCTACCGACTGCTTCTCCCAAAGAGTATCATCATGGCTGGCAAGCGCCCCTCGGCATCGGCAATCCGAGCTTCTTCGAGTCCTATGATGAGGTCCAAGCGAATCCGCCGATCCAGCGCACGTTCTACGGCTTCCATCTCGATGCGCAGGACCGCTGGCTCGATCACCACGCCGTCGGCGTCGATGGTCCCCTCTTACATTGGGACGATCACGATCCGACCCTGCTCCATCTCTATCTCCTGAGCTACGAGCGCCACGCGCTGCTGAACCACTTCGTCATCACCGTCCCGCCCGATGCCGGCGGTCGTTGATGAGTTATGAGGTGACGTCTCTGTCATCATGGCTCATCGGCCGGTGAACGCAGCAGCCTGCTATATCCGGACTCGATCCTTGTGCGGCACATTCTTTATAAGCGGCCCAGGCCTTCAGCGCCCATTCCTCGCCCGGACAACCTTGCATGGTCATCGCCACCTCCAGAAACTCGATCACTTCCTCCTGCGTGATGCCTTTCTCGCACGCCATCCGGACGTAGGCCCGGATACAGGGCTCACACCGGATCGCGATCGAGATGGCCATCGCCGTGAGCAG                                                                                                                                                                                                                                                                                                                                                                                                                                                                                                                                                                                                                                                                                                                                                                                                                                                                                                                                                                                                                                                                                                                                                                                                                                                                                                                                
A===      123      234      124      343      233      334      223      111      243      433      231      134      143      141      114      112      313      244      413      314      333      3
B===      412      341      312      434      441      344      411      222      431      443      241      342      432      232      322      122      424      331      423      324      444      4
RRR=    260.8    224.7     64.5     15.4     13.7     10.9      9.6      5.4      5.3      4.9      4.1      3.7      3.4      1.7      0.3      0.0      0.0      0.0      0.0      0.0      0.0      0
M=     2388.     2010.     2219.        
M=     2288.     2079.     2167.        
M=     3651.     4028.     3889.        
M=     3723.     3933.     3775.        
J=   1       4.0  -4.3   0.3            
J=   2       2.4  -2.2  -0.2            
J=   3      -3.5   2.9   0.6            
J=   4      -1.5   2.1  -0.6            
SMAX=   36.00     KMAX=     569   
NOM=    13   138   159   173   188   219   252   353   380   394
NOM=   396   409   458   487   490   505   567   569   574   598
NOM=   599   616   679   701   727   750   781   782   886   919
NOM=   958   975  1003  1015  1025  1040                        
KK= 2600287  LL= 2600916  Z=    4.60  JJ= 2599717  DL=   630    
CTTCCTCATCGATTCGGCCAGCCATTTCAATCCCGCCGCCAAGCCATGGTCGCGCAAGACGGGCGGGCTCAGCTCCGCCACCAGCGTGCGGGTGTACTGGAGCGCCTCGGTCAATACGTCGTCCACCTGCTGCATCGCGTCGACCACGGCCGGCAGCGGAAACGCCAGGCGCTTCCCCGTCCCGATCTTGAGCTTGCCCAGCACCAGCATCTGTTGCAGGTGATCGTGCAATTCGACGGCGAGGCGCTGCCGCTCCCGCTGCTCCGCGAGGTTCAATTCCGTCGCGAGGGCGCGCAGCCGCTCCTGCGATTGCACCAATTCGGCGGTCTTCTCCTTGACCGCCTGCTCCAGCTCGACGTTCCAGCGCTGCAACCGATTCTTCGCTTCTTGGATGTCGGTGATGTCGAAACTTGCTCCGACGTAGCCGAGCAGCTCGCCGCTTGAAGAAAAGCGCGGTTTGCCGACCGAGCGCATGCGGCGATACTGCCCATCATGGCGAAGAAAACGGAACTCCCGGTCGAAGAGCTCGCGTTTCTCGACCGCCTGGAGATAGGCTTGCAGATAGTCTTCGCAATCTTCAGGATGGACAAAACGAGCCCAATCGAATCGTGCCACATCGACTTGTTGCGA                                                                                                                                                                                                                                                                                                                                                                                                                                                                                                                                                                                                                                                                                                                                                                                                                                                                                                                                                                                                                                                                                                                                                                                                                                                                                                                                                                                                                          
A===      314      223      323      224      343      111      123      433      413      124      114      112      243      234      244      313      334      333      113      233      231      1
B===      324      411      414      311      434      222      412      443      423      312      322      122      431      341      331      424      344      444      422      441      241      2
RRR=    428.0    197.7    197.3    136.4     50.5     40.9     38.5     29.7     24.4      8.3      3.3      2.6      0.0      0.0      0.0      0.0      0.0      0.0      0.0      0.0      0.0      0
M=     1484.     2452.     1388.        
M=     1394.     2587.     1491.        
M=     3479.     2388.     3422.        
M=     3333.     2263.     3389.        
J=   1      -7.1  16.6  -9.5            
J=   2     -10.4  18.5  -8.1            
J=   3       7.3 -13.5   6.2            
J=   4       6.5 -14.1   7.6            
SMAX=   23.00     KMAX=      91   
NOM=    81    91   158   180   203   249   253   257   379   428
NOM=   445   480   494   510   617   812   842   895   901   991
NOM=  1013  1024  1061                                          
KK=  513932  LL=  515101  Z=    6.58  JJ=  513902  DL=  1170    
ATCACTTCGTCGCAATAGCGGACGCACCGCAGGCACTGCACGCAGCGGTTCATCTGTGTTTCGATGAGCGGGCTGAAGTAGTCCTTTTGGAAGATCCGCTTCGTTTCGACGAAGCGGCTGGTGGTGGCCGTGTACTGATGGGAAAAATCTTGCAGGTCGCAGCGGCCGCCCTGATCGCACACGGGACAGTCCAACGGATGGTTCGCCAGGATGAACTCGAGCACGGACTTGTGCGCATCGTTCACGACGGTCGTCGCGGTCCGCACGGACATGCCCTCGGCCACCGGCGTGCTGCAGGCCGTCTGAAGCTTCGGCATCTTCTCGACTTCCACCAAACACATGCGGCAATTGGCGTCGGGCTTCAGCTTGGGGTGATAGCAGAAATGCGGAATCATCACGCCGACGCGCCGCGCCGCTTCGATCACGAGCGTCCCTTTCGGGACGGTGACCGTCTGGCCGTCGATGGTGAGTCTGACCGTTTCTGTGGTCGGCATAGTTTTTAAAAGTACGAAAACGTTACTTTCTCATTCCCACTGCTTCCGGCCGGATCAGATTCGCCGCTTCGGCTTCGCGGATCAGGTCTACGTACTCCTGCCGCCAATATTTCAACGTGCTCATGATGGGCGATACTTCGGCGTCGCCGAAGGCGCAGACCGTGCGGCCGGCGATGTTCTTGCACAGATCGGTCAAGGTTTCAAGGTCCTCCATCCGGCCCCGCTTCGCCATGATGCGGCGCATCGTCTGCACCAGCCAGGAGCTGCCTTCGCGGCAGGGGCTGCACTTGCCGCAGGACTCGTGATAGAAAAACTCCATCAGGCGGAGCGCGGCCCAGACCATGCTCGTGCCTTCTTCCATCACCGTCACGCCGCCGGAGCCCAGCATCGAGCCGGCGGCGGCCACCGATTCGAAATCCATTTTCACGTCGAGATGGTCCGGTGTGAGAAACGGGGCCGACGCGCCGCCGGGGATAAAGGCCTTCAACGGCCTGTCCGCGCGCATCCCGCCGGCATGCTCGAAGATCAATTCCCGGAACGTGACGCCCATCGGGACTTCATAATTGCCCGGCCGCGTCACATGGCCGCTGACGCAGAAGATCCGCGTGCCCGTGCTCTTGGGCGGCGAGCCGATCGCGGCGAACCATTCCGCTCCGCGCGTCAGGATATGCGGCAG                                                                                                                                                                                                                                                                                                                                                                                                                                                                                                                                                                                                                                                                                                                                                                                                                                                              
A===      223      124      123      433      111      413      314      224      233      323      234      231      243      244      333      343      313      334      112      133      132      1
B===      411      312      412      443      222      423      324      311      441      414      341      241      431      331      444      434      424      344      122      442      142      2
RRR=    161.7     90.3     57.3     52.0     43.7     20.5      6.3      4.3      1.6      0.3      0.0      0.0      0.0      0.0      0.0      0.0      0.0      0.0      0.0      0.0      0.0      0
M=     1382.     1728.     1196.        
M=     1269.     1702.     1357.        
M=     2265.     2054.     2719.        
M=     2584.     2016.     2228.        
J=   1      -1.5   8.0  -6.5            
J=   2      -4.7   7.1  -2.3            
J=   3      -1.8  -6.4   8.1            
J=   4       6.8  -5.7  -1.1            
