# Supplementary material for: Regions Enriched with Reverse Complement Triplets in Bacterial Genomes
Source: Int J Mol Sci. 2026 Feb 28;27(5):2301. doi: 10.3390/ijms27052301 (PMC12985086; doi:10.3390/ijms27052301)
Supplement: Supplementary file 1 [file ijms-27-02301-s001.zip › for_send/45/Nitrospirota/class/selection.txt]

KOK=         1
KK=    2041  LL=    2760  Z=    5.06  JJ=    1561  DL=   720
A===      111      112      113      114      121      123      124      131      132      133      134      141      143      144      211      213      214      223      224      231      233      234      243      244      313      314      323      333      334      343      413      433
B===      222      122      422      322      212      412      312      242      142      442      342      232      432      332      221      421      321      411      311      241      441      341      431      331      424      324      414      444      344      434      423      443
RRR=    3.153    1.781    0.055   -4.431   -1.558   -2.275   -0.164   -0.596    0.511    2.414    0.842   15.749   -0.717    3.993   -0.369    0.336    1.440   -0.625    0.574  109.288    0.601   16.885   23.396    7.339   -0.086    0.645    1.247    0.877   11.892   19.400    0.425    1.637
X1==    2.058    1.359    0.476    5.802   -1.189    1.978    0.154   -0.191   -0.444    0.931    1.810    7.043   -0.550    2.529   -1.189   -1.252   -1.349    0.929   -1.108    8.440    1.753    5.009    4.294    3.121   -0.338   -1.731   -1.318   -0.485    2.669    4.353   -1.141    2.107
X2==    1.532    1.310    0.115   -0.764    1.310   -1.150   -1.067    3.115   -1.150    2.593    0.465    2.236    1.303    1.579    0.310   -0.268   -1.067   -0.673   -0.518   12.949    0.343    3.371    5.448    2.351    0.255   -0.373   -0.946   -1.808    4.457    4.457   -0.373    0.777
CD1=        5        3        3       12        0        4        2        2        1        4        6       14        2        8        0        0        0        2        0       12        4        9        8        7        2        0        0        2        8       11        1        7
CD2=        2        2        1        0        2        0        0        4        0        5        2        3        3        3        1        1        0        1        1       16        3        7       10        5        2        1        1        0       10       10        1        4
TGCTCGTCACGCTCGTCATGACGGAGAAGAAAACCTCCCTCCGCCTGGTCGGCACCGACGGCCATCGGTTGGCCGTCGCCGAACAGGAAGTGAGCAAGACGGGCAGCAAGACGGGGCCGCAGGAGATCAAAGCCATCATCCCGAAGAAAGCGGCGCAGGAGATGCGGCGCCTGTTGGAAGAGGGCGGCGACGGCGAGCCGTTGATCGGGTTCACCAAGAATCTGATGATCTTCCGCAAAAGCGGGCTGCTGCTGACCTCGCGGTTGATGGAAGGGAATTATCCGAACTACCAGCAAGTCATTCCGAAAGAAGGCGGCAGGAAGATCAGCGTGAACCGCACCGAATTGGAAAGCGCGCTGCGACGCGTGTCGGTGCTCTCGAAAGACAAGGCCAACGCCGTGAAGGTATCGTTCGGGTCCGGCAAAATGACGCTGTTCTCCAGCAACCCGGATTTCGGAGAAGCCACCGAAGAATTGACCGCGCGGTACGAAGGTGAGGCGCTGAGCACGGGCTTCAATGCCCGCTATCTGCTCGACGTGTTCAGCGTGATGGACGGCGAGACGATTTCGCTCCAGATGGACACGCCGCTGAGCCCCTGTTTGATTCAGGAACCGGAAAGCCCGGGCTTTAAATGTGTCGTCATGCCGATCAAGATTTAGACGGATGCTGAACTGAGTAGGAGCCTATGGCCACCGAAGACACTCAACCCAAGCCGAAGTC
KOK=         2
KK=   17041  LL=   18000  Z=    4.79  JJ=   16801  DL=   960
A===      111      112      113      114      121      123      124      131      132      133      134      141      143      144      211      213      214      223      224      231      233      234      243      244      313      314      323      333      334      343      413      433
B===      222      122      422      322      212      412      312      242      142      442      342      232      432      332      221      421      321      411      311      241      441      341      431      331      424      324      414      444      344      434      423      443
RRR=    0.048    5.178   -0.367    0.590    1.099   62.643    3.970    0.651    0.291   -3.553    1.063    0.293   -0.296    2.994    0.510   -2.017    1.462   48.411    1.387    0.118    1.359    0.044   -0.312    1.982    3.088   31.486   14.777   -0.016   15.655    2.242    6.491   32.584
X1==    0.113    2.172    2.395   -0.526    0.172   10.321    2.758   -0.600   -1.303    2.293    3.608   -1.301    0.872   -1.797   -0.828    1.797   -1.257    8.367    2.942   -0.528    0.867   -0.101   -1.799   -1.148    0.708    5.249    3.600   -0.161    5.075    0.420    4.155    4.299
X2==    0.425    2.384   -0.153   -1.123    6.384    6.069    1.439   -1.084   -0.223   -1.549    0.295   -0.226   -0.339   -1.666   -0.616   -1.122   -1.164    5.786    0.472   -0.223    1.567   -0.439    0.173   -1.726    4.359    5.999    4.105    0.102    3.085    5.332    1.562    7.579
CD1=        1        3        5        1        1       15        5        1        0        8       10        0        5        0        0        4        0       12        5        1        5        3        0        1        5       13       10        7       20        8       11       18
CD2=        1        3        1        0        7        8        3        0        1        0        3        1        2        0        0        0        0        8        2        1        5        2        3        0        9       12        9        5       12       17        5       22
GCCGGCGCCGGCCTCATCATTACCGAAGGGACGCAGCCGAGCCCGGCCGGCCAGGGCTATCCGCGGACGCCGGGGATCCACACGCCCGAGCAGGTGGCGGCGTGGCGGACGATCACGGAAGCTGTGCATGACCGGGGAGGACGAATATTCCTCCAACTGATGCACGTGGGCCGTATCGCGCACCGCGCCAATCGGTTGATCGATGCCGCCCCGGTTGCGCCCTCGGCGATCCGCGCAGCCGGCGACATCTACACGGATGCCTTCGGGCCGCAGCCGCACAGCATGCCGCGGGCCCTGGCGACGGAAGAGATTCCGTCCGTCATCGACGAGTATCGGCAGGCGACGGGCCTCGCGCTCGCCGCCGGCTTCGACGGAGTGGAGTTGCATGCGGCGAACGGCTATCTGCCGATGCAGTTTCTCTCCTCGAACAGCAACCGGCGGACGGACCGCTACGGCGGCAGCATTCCCAATCGGGCGCGCTTCGTGCTCGAGACCTTGGAAGCGATGGTCGACGCAGCCCGAGAATCAGGCCGTGTCGGCATCCGCATCAGTCCGGACACCACCTTCAACGATATGCAGGACGAGGATCGCGTCGGGACCTATCTCCATCTCGTGACGGAAGTGAACAAGCTGCAGCTCGGCTATCTGCACGTGCAGCGGTCGCCGGGAGAGTTGCCGCCCGAGCAAGCCTTCGATCCCATCGCGCTGCTGCGGCCGCGTTTCGACGGCCCGCTGATCGCGACCGGCGGGTTCGACCTGGAAACCGGCGCCGCCCTCGTGGCTTCCGGCGGCGCCGATCTGATCGGCTACGCCAGCTTCTTCATCTCCAATCCGGATCTGGTCCAGCGGTTCCAGCGCGGCGAGCCGTTGGCACAGCCCGATCCCGCGACCTTCTATACACCGGGAGAAAAAGGCTACATCGACTATCCGGCGCTGCAGGCGCGCTGATCCGCCTCTCCG
KOK=         3
KK=   19351  LL=   20340  Z=    5.27  JJ=   19141  DL=   990
A===      111      112      113      114      121      123      124      131      132      133      134      141      143      144      211      213      214      223      224      231      233      234      243      244      313      314      323      333      334      343      413      433
B===      222      122      422      322      212      412      312      242      142      442      342      232      432      332      221      421      321      411      311      241      441      341      431      331      424      324      414      444      344      434      423      443
RRR=    0.420    2.216   -2.090    4.472    0.087   22.087   24.321   -0.211    0.266   -0.910    1.415    6.323    0.135   -1.086    0.836    0.361    0.645   13.653    1.053    0.723    2.082    8.226    2.262   -0.017    0.308    9.865    6.277    0.104    1.523   26.450    0.277   15.759
X1==    1.852    1.041    1.668    1.499    0.041    3.528    4.832   -0.590   -0.465   -0.556    2.159    2.948    2.159   -1.331   -0.959    1.931   -1.315    4.743    1.208   -1.264    0.865    3.106    0.705    1.701    0.620    2.725    3.360   -0.857    1.660    3.877    4.423    5.207
X2==    0.227    2.128   -1.253    2.982    2.128    6.260    5.033    0.358   -0.572    1.637    0.656    2.145    0.063    0.816   -0.872    0.187   -0.491    2.878    0.872   -0.572    2.406    2.648    3.208   -0.010    0.496    3.620    1.868   -0.121    0.918    6.823    0.063    3.027
CD1=        3        2        4        4        1        6        8        1        1        2        7        6        7        1        0        4        0        7        3        0        4        8        4        6        4        8        8        3        9       14       11       17
CD2=        1        3        0        5        3       10        8        2        1        6        4        4        3        4        0        2        1        6        3        1        8        8        9        3        4        9        7        6        8       22        3       13
ACAGCGTGCGCCCCGGATCACGGCGGCCGACGCGCTGGGACGAGTGCATGGAGGAGAAGCCATCCTCTTCGTGGATCTGCGCTCGGCGGCCGATCGTCGTGAAGCGCCCGGCATCGCCGGTTCGATAGCTCTCACCGTCGAAGAGGTGGCCGAGCAGGCGGTGACTCTACCGAAAGACAAGCCCATCGTCTTCTATTGCGCATGCCCGGAGGATGCCTCCAGCGCGCACGCGACCCTCCTCTTGCGCCGGTCGGGATTCGAGACGGTGTGGGCCCTCCAGGGCGGCTTGACCGCGTGGCAGGAAGCCGGAGAAGATCGGAACAAGGGTGTGCTGATTCCCATGACCGTCTCATCATGACGCGACGAGGAAGAGCGATGAAACACGCACGCACGACTCTCTTGATCTGCATGGCGGCCGCATGCGCTTGTCTTTCCGCAAAAGCCTCGGCGGATGACGTACGCGGGAGCCACGCGGGAGATCCAGTCCCGCTCTACGACAATCTGGGATCGCTGCATCATTCCATTACGGCGGGTCATCCAAAAGCCCAGCAGTATTTCGACCAGGGGCTGCGGCTGGTGTATGCCTTCAACCATGAAGAGGCGATCAATTCGTTCGAGCAGGCGCTGACGTTCGACGACAAGGCCGCCATGGCGTGGTGGGGCATCGCCCTGGCGCTCGGTCCGAACATCAACGCGGCGATGGGTCCGGCGGAGGAGCGCCGCGCGTTCCAGGCGATTCAACGGGCGAAGTCTCTCGTGAGCAACCTGAGCCCGTCGGAACGGGCCTACATCGAGGCGCTCGCCATACGCTACTCCGGCGAGCCGGAAACCGGACGCGCCGACCGGGATGCAGCCTATGCCCGAGCGATGGAGCAGGTATGGAAGCGCTTTCCGGGCGATGCAGATGCCGGCACGCTGTACGCCGAATCGCTGATGGTCTTGCAGCCCTGGGATTTCTGGACGCCCGATGGCGCGCCGAAGGGCCGCGCG
KOK=         4
KK=   23941  LL=   24660  Z=    4.56  JJ=   23701  DL=   720
A===      111      112      113      114      121      123      124      131      132      133      134      141      143      144      211      213      214      223      224      231      233      234      243      244      313      314      323      333      334      343      413      433
B===      222      122      422      322      212      412      312      242      142      442      342      232      432      332      221      421      321      411      311      241      441      341      431      331      424      324      414      444      344      434      423      443
RRR=   -0.957    0.214   -0.123   -4.181    0.287   -1.386    0.189   -3.257    3.607    4.290   10.826    2.019    1.620    0.826    0.214    0.913    0.884    0.788    0.317   71.278   -1.608  129.383   -1.160   33.837    1.169    2.185   -1.254    0.561    3.991    8.846    1.100    2.873
X1==    1.634   -0.492    0.116    4.056    0.508    1.664   -0.242   -0.884    1.664    1.283    3.814    1.056    1.146    1.010   -0.492   -1.096   -1.133   -1.274   -0.548    9.945    1.262   14.944    2.839    7.100   -1.473   -1.523   -1.119   -0.525    1.076    4.114   -1.523    1.076
X2==   -0.585   -0.435   -1.066   -1.031    0.565   -0.833   -0.780    3.683    2.167    3.345    2.838    1.912    1.414    0.818   -0.435   -0.833   -0.780   -0.618   -0.579    7.167   -1.274    8.658   -0.408    4.766   -0.794   -1.435    1.120   -1.069    3.709    2.150   -0.722    2.670
CD1=        2        0        1        5        1        3        1        0        3        4        8        2        4        4        0        0        0        0        1       12        5       29        8       16        0        0        1        4        8       15        0        8
CD2=        0        0        0        0        1        0        0        5        3        7        6        3        4        3        0        0        0        0        0        8        0       12        1        7        1        0        3        2       11        8        1        9
CGTTCGGCTTCAGCCTGAACCTGCTGACGATCCTCGCGATCGTGCTGGCGGTGGGCCTGGTCGTGGACGACGCCATCGTCGTGGTCGAGAACGTCGAACGGCATCTGCGTGCCGGCAAGTCGAGAGCGCACGCGGCGCTCGTCGGCGCCAGAGAGCTGGTCGGGCCCATCGTCGCCATGACCATCACCCTCGCCACCGTATACGCGCCGATCGGGTTCCAGGGCGGCCTCACCGGGTCTCTGTTCATGGAGTTCGCGATCACGCTGGCCTCGGCCGTCGTGCTGTCCGGCGTCGTCGCGGTCACGTTGTCGCCGGTGATGAGCGCGCGCTTCGTGCACCCGCAAGGAGTGGAAAGCCGGCTGACCCGGCTGGTGAATCATGGGTTCGAGCTCGTCCGCCGGCTGTACGCGCGGTTGCTCGACGGCGCGCTGGAGATGCGCTGGGCGATCGTCGCGGCGTCGCTGCTCCTCACGATCGCCGCCTGGCCGCTCTATCAGTTCTCGCGCCAGGAGCTGGCGCCGGTCGAAGACCAAAGCCATATCAGTCTCTTCATGGAAGCGTCGCCCGACTCGACGGTGGCGGCGACGAACCGCGACTCCCTCAAAGTGGTTGAGGCCATCACGGCGTTCCCGGAAGCCCGGTTCATGTGGTCGCTGACCGCCTCGTGGGGCGGGTTCGGCGGGCTGGTCGCGAAGGACTGGCACGGGCGCCAGCGCTCGA
KOK=         5
KK=   46621  LL=   47310  Z=    4.72  JJ=   46201  DL=   690
A===      111      112      113      114      121      123      124      131      132      133      134      141      143      144      211      213      214      223      224      231      233      234      243      244      313      314      323      333      334      343      413      433
B===      222      122      422      322      212      412      312      242      142      442      342      232      432      332      221      421      321      411      311      241      441      341      431      331      424      324      414      444      344      434      423      443
RRR=   15.923    3.036    0.128   -3.673   -3.972   26.038    0.128    0.233    1.444    0.011   -0.126    0.631   -0.024    2.088    0.982    1.760    0.128   44.824    0.572   -0.496   -0.013    1.882   -0.426    0.546    3.852   -0.173    4.317    2.900    8.548    5.708    8.712    8.875
X1==    3.938    3.009   -0.385   -1.208    4.009    4.734   -0.333    0.448   -1.196   -0.757   -0.036    0.469    0.669   -1.435   -0.991    1.346   -0.333    5.721    1.439    1.346   -0.007    1.448   -0.703   -0.687    2.741    4.897    2.129    2.376    2.419    2.419    2.078    3.012
X2==    4.044    1.009   -0.333    3.040   -0.991    5.501   -0.384    0.520   -1.207   -0.014    3.488    1.346   -0.035   -1.455   -0.991    1.308   -0.384    7.835    0.398   -0.369    2.028    1.299    0.607   -0.794    1.405   -0.035    2.028    1.220    3.534    2.360    4.193    2.947
CD1=        5        4        1        0        5        7        1        2        0        1        2        2        3        0        0        3        1        8        3        3        2        4        1        1        6        9        5        7        7        7        5        8
CD2=        5        2        1        5        0        8        1        2        0        2        7        3        2        0        0        3        1       11        2        1        5        4        3        1        4        2        5        5        9        7        8        8
TGATCAAAAGAAAATGACTTGTGTCGTAAAAATCACATCTGTGGGCTTTTGATGGGATACTTTGGTTCAAGAGGCGTGCAGGCGTCAAGCATCTTCGCGCCCCAGCCGCGGCGACGCTACTACATATCTTGCAACGTCACCGCACGTCTGGCTTCGCTATCTTTCCGTGAATTGCGAATCCCGGTGAGCGGCGAGGGCGGAGGCCAGGCGGGATTTCAACTCCAAACGCTTGGGTTTCCCCGTCGAGGTGTAGGGCACGTCATCTCCGAACAGAATGACCTTCGGACATTTGTAAAATGGTAGGAATCGCCGGCAGTGGGCGAGCAGATCCGGTTCCGTGGGGAGAGACGTCCCGTCTCGCGGGACGACATACGCCGCGATCTCTTCGCCATAGTAGCGATTCTCAAACGGGATCGCCATGGCGAACCGGACCAGCGGGTGGCTTTTCAGCGCGTCATCGATCTCGAGCGGCGAAATGTTCACGCCGCCTCTGATGATCAGTTCCTTGAGGCGGCCGGAGATGAAGAAAAACGGCCGGCCTCGCTCGTCGCGCACATAGAACCCTTCGTCGCCGGAACGGAACCACCCCCCCTGGAAAGCCGCATCATTGGCGTCGTCGCGCTTGAAATACCCGGCACACACCGTGCCGCCCCGGATGCAGATTTCTCCCCGCGCCAGTTCGGGCACCGG
KOK=         6
KK=   48241  LL=   49080  Z=    4.58  JJ=   48121  DL=   840
A===      111      112      113      114      121      123      124      131      132      133      134      141      143      144      211      213      214      223      224      231      233      234      243      244      313      314      323      333      334      343      413      433
B===      222      122      422      322      212      412      312      242      142      442      342      232      432      332      221      421      321      411      311      241      441      341      431      331      424      324      414      444      344      434      423      443
RRR=    1.518    0.042   -3.506   -0.308    0.042   29.452    0.606    1.462   -0.099   -0.048   -0.374   17.128    2.211    7.957    0.572   -0.099    1.401    2.802    0.800   31.179   -0.560   17.466   -0.062    3.431    1.057    2.591   -0.560    1.700   12.261    8.566    2.301    4.121
X1==    1.341    0.350   -1.065   -0.250    0.350    4.671    1.552    0.832   -0.103    0.063   -0.126    5.966    1.239    2.883   -0.650   -0.103   -1.131    0.872    0.677    5.625   -0.652    3.330   -0.107    1.635   -1.395   -1.492   -0.652    3.221    6.990    4.883    1.922    1.198
X2==    1.132    0.120    3.293    1.230    0.120    6.306    0.391    1.757    0.964   -0.758    2.957    2.871    1.784    2.760   -0.880    0.964   -1.239    3.214    1.181    5.543    0.860    5.245    0.583    2.098   -0.758   -1.736    0.860    0.528    1.754    1.754    1.197    3.440
CD1=        2        1        0        1        1        6        3        2        1        2        2        8        4        7        0        1        0        2        2        7        1        7        2        5        0        0        1        9       17       13        5        6
CD2=        2        1        6        3        1       10        2        4        3        2        8        5        6        7        0        3        0        6        3        9        5       12        4        6        2        0        5        8       10       10        5       14
CCGCCGGAGCCCGACCGAATCATGAAGGAAGGCGGCGGCCCGTTGGACGACCGCCCCGAATTCCGCATAGCTGTAGGTGTAATGGATGTTTCGGTCATCGTCGCGGTAGGTGAGAAACGGCCGGTTGACCAAGGCACGATCGTGGATGCGGGATTTGAAGAGATCGGCAAACGAGCGCCACGGGAGCGCGGGGGCGAGGCCGTCCCTTCTTCGCGCTTGCGCGATATGGTCAGGTACGGCGACCAAGGGGGACATACTCCCTCTTCGCCGGCCCCGTGTAGAGGGCGCGGGGCCTCATCAGGCGATTGTGATCCTGTTGCTCGATGACATGCGCGCACCATCCCGTGATGCGCGAGCAGACGAAGACCGGCGTATAGAGTGCGCGGGGAACCGCCATCAGGAGATAGGCCACCGCCGTGTAGAAATCGAGATTGGGATAGAGCCCTTTCTCCTCTTGCATGACCCGCTCGACGGCGGTCGCAATGTCGTACCAGCGGCGCTCGCCGCACAGGCGGCTCAACGAGTCGGCGTGCCGTTGAATGATGGCCGAGCGGGAGTCGCCTTTCTTGAGCACCCGATGGCCGAAGCCCATGATCCGGCGTTTGCTCGCCAGCGCCTCCCGCACCCATCGCTCCGCCTGTTCCCGGCGTCCGATTTCGAGAAACATCTCGGCCACGGCCTCGTTGGCTCCCCCGTGGAGCGGCCCCTTCAAGGTTCCGATGGCCGAGGTGACGGCCGAGTGCAGATCCGTCATCGTCGAGGCGGTGACGCGGGCCGCGAAGGTGGAGGCGTTGAATTCGTGCTCGGCGTAGAGGGTCAGCGAGACGTCGAGGACGCGCG
KOK=         7
KK=   50191  LL=   51330  Z=    6.77  JJ=   50161  DL=  1140
A===      111      112      113      114      121      123      124      131      132      133      134      141      143      144      211      213      214      223      224      231      233      234      243      244      313      314      323      333      334      343      413      433
B===      222      122      422      322      212      412      312      242      142      442      342      232      432      332      221      421      321      411      311      241      441      341      431      331      424      324      414      444      344      434      423      443
RRR=    0.142    1.006   -1.182   -1.631   -0.001  108.305    7.090   -0.033    0.047    0.624    0.447   -1.015    4.723   -0.041    0.979   -2.733   -0.139   37.785    0.978   -0.245    1.137    5.323   -0.489   -0.303    8.869   16.305    3.310    0.912    5.965   20.341   13.937    2.328
X1==    0.210    1.034    1.706   -0.425    0.034   10.203    2.310   -1.329   -0.098    0.571    0.343    1.202    1.989    0.039   -0.966   -0.785    0.101    6.451    0.481   -0.785    3.828    2.918    0.432   -0.846    2.620    4.733    1.507    0.482    3.170    3.542    3.087    3.915
X2==    0.676    0.973   -0.693    3.840   -0.020   10.615    3.069    0.025   -0.481    1.091    1.304   -0.845    2.375   -1.050   -1.013    3.482   -1.367    5.857    2.033    0.312    0.297    1.824   -1.130    0.358    3.385    3.445    2.196    1.893    1.882    5.742    4.515    0.595
CD1=        1        2        4        1        1       17        5        0        2        5        4        3        7        3        0        1        2       13        3        1       13       10        5        2        9       12        8       10       16       17        9       18
CD2=        2        2        1        8        1       15        6        2        1        5        6        1        8        2        0        6        0        8        4        2        3        6        1        4        9       10        6        9       10       19       12        7
TCGATCTGCATGCCGGCGAGACCGGCCTCCTCGAACGCCGTGGCTGCCTCCGCGGCGGCCTGGGGGCCGCCGTATCCCGTGTCGGCGTCGACGATCGTGGGAATCGACACGGCTTGGGCGATGCGCCCCGCCTCCGCCGTCACGTCCGTGAGCGTCAGAAGGCCGATGTCCGGTATCCCCCGGCAGGCGGAGAGCGCGGCTCCCGACACGTACAGGGCTTCGTAGCCGGCTCGCTCGATCTGCATCGCGATCAGCGCGTTGAACGCTCCGGGAATGGCGATCGTGCGCGTGCCCAACAGCTCCCGCAGACGGGATGTCTTCATCTGTCCCTTGTGATCCATCGTCGTCTTCAACCCATCCTCAACCTTGACCTGAGCCTCGACCGTTGATCCGCAGCAGCGGCATCAGTGCGCCGATGTCCTGGACTTCGTCAAGCCTCCACACGAATCGAATGAGCCGATCGATGCGCGCGCGATCGAGCCGTCCGGCGGCCAGGCGGCGGACCTTCGCTTCGAGCTCCCAGTCCGACATGGGATTGCCGGGATGGCCCAGCGGGATGTCCGCCTGTCGTAGGTAGGTCTTCCCCGCGCCAGTTTTGATCGTGATGCGGGTCGGCATCGCCTCGGGGTACCGCTCCACGAACTCGGGCTGCCGCACGACGCGGACCTTCTTCATCAGATTGCGCACGGCCGCATCCCGCAATCGGGCCGGACTGAACGACGACAGCGTCAGCCGACCGTCGAGCAACGCGACAGCCACGCAATAGGGGAAACTGTGATCCGCCGTTTCCCTCGTGGCCGGCTGCCACTTTTCGGGATCGCGGCCGATGATTTCGATCGCGACGTCGTAGCTTCCGATTTCCACGTCGGTGATCTGCTCCAGCGCCTGAGCGCCCTCGGCCTGGATCACTTCGCCCCGCAGGGCCAGCGTTGCTTCGACCGCTGTCTGCGCGTGGTACTCCACCGGGTAGTGCTTGATGTAGGTATCCAAAATCTTGAACGAAGGGGACCGGCTCCCGCCCCCATCGGGAGCCTGTCCCCCTTCTCTTCCGAATGCCGCCAACTCAAACGGTCCCGACACGAGTTTCATGAAACCCTTTTCGCCTTCGAAGATCGGCGAGGGGCCCGTCATGCCGCGCTG
KOK=         8
KK=   54331  LL=   55500  Z=    5.65  JJ=   54301  DL=  1170
A===      111      112      113      114      121      123      124      131      132      133      134      141      143      144      211      213      214      223      224      231      233      234      243      244      313      314      323      333      334      343      413      433
B===      222      122      422      322      212      412      312      242      142      442      342      232      432      332      221      421      321      411      311      241      441      341      431      331      424      324      414      444      344      434      423      443
RRR=    6.859    3.896    2.862    0.138   -0.015   43.435    1.133   -0.299   -0.195   -1.260    6.596    1.891   -0.555    0.515    0.981    0.785    0.976   19.129    1.445    0.576    3.184   24.561   -0.354   -0.773   -1.258    0.789   22.743   -0.005    5.290   14.131   27.044   12.339
X1==    3.056    3.559    2.119    0.566   -0.155    6.025    1.635    0.872   -0.799   -0.848    2.997    0.566   -0.522   -1.301   -1.083   -1.481   -1.351    3.874    0.401    0.566    2.995    4.193    0.896   -1.087    3.291    0.483    4.503   -0.005    2.039    6.500    4.002    2.411
X2==    2.245    1.094    1.351    0.244    0.094    7.210    0.693   -0.343    0.244    1.486    2.201    3.339    1.062   -0.396   -0.906   -0.530   -0.722    4.938    3.607    1.018    1.063    5.857   -0.395    0.711   -0.382    1.632    5.051    0.982    2.595    2.174    6.758    5.119
CD1=        5        5        6        3        1       11        4        4        1        3       10        3        3        1        0        0        0        7        2        3       10       11        5        1       12        5       13        9       13       25       12       14
CD2=        3        2        3        2        1       11        3        1        2        5        7        6        5        3        0        1        1        9        8        3        5       15        3        6        2        6       12        7       12       11       15       18
TCGATCTTCCGAAACACCTCATCGGAGTCCGCCAATTGCGGGATCGCCCGGGGCGCGACGAACGAACCCGCTTCAATCTCGGCCACACCGGTCCGGGACAGGGCGTCCACGAACGACACCTTGGCCTCCGTCGAAACGATGGCCGGCTCATTCTGCAGCCCGTCGCGCGGACCCACTTCGACGATCCGGATCGGGCGTGACACGTCTCTATGTCGATCGGGCGTCGACATCGTGGGGTTTCTCCTCCGGTGATGCCGTCTCTCTGCCATCGGCCGAGGCGGCCCAGTCGGGAGTTCTCCGTTCACGAAAGGCCCGAAGTCCTTCCTGCGCCTCCGCCGAGAGGCGGGCCCGGACGTTGGTCTGAACACCCAGCCTCCAGATCCTGTCCTCCGGAACCTGATGGAGTCTGCTGATCCAGGCTTTCGTGTCCCGCACCGCGCGGGGCGGAAGGCGCAAGACGAGTTCCACGAGTTCATGGACACGCTTGTCGAGCGCCGCCGAGTCGACCGCCTCGTGAACGAGCCCGGCCGCCGCCGCCGTCGACGAAGAAAACGGCTCTCCTATCAACCCATACCGTCGCACAAACGACTCGCCGGTTTTCCGAAGGATAAACGGCGCAATCACCGCGGGGACCAGCCCCAAACGCACCTCGCTGAACGCGAAGGTCGCGTCCGCCACGGCCACGGCGATGTCGCACACCGCGATCAATCCGAGCCCGCCGCCGTAGGCGCCTCCCTGAATGCGGCCAATCACTGGACAGGGACAGGCGTCGATGGTCCTGAACATGGCGAGCAACCGCTCGGCGTCGTCTTGAGCGTCCTGCGCAGTGATCGTCCGGTCCGGCGCCAGCCAATCGAGATCGGCCCCCGCGCAGAAGAGCGACCCGGCGCCGGTGAGGACAATCGCACGCACGGAGGAATCCTGTCCCAACGACTCGAACGTGCTGCACAACGCGCTCACCATCCCCGCATCGAACGCGTTGCGCCGATGCGGCCGATTCAACGTCACGCGCGCCAGGCCGTTATTTGACTCGACCAGGATCGATGCAGATTCCTTCATCGGCGCCTCACATGCGGAAAACCGGCGGATGCGACGGCCGGATCGGCGTCGCCATCGCGAGATCCAAGCAGAGACCGAGAATCTTCCTCGTCTCGACGGGATCGATGATCC
KOK=         9
KK=   65611  LL=   66630  Z=    4.50  JJ=   65461  DL=  1020
A===      111      112      113      114      121      123      124      131      132      133      134      141      143      144      211      213      214      223      224      231      233      234      243      244      313      314      323      333      334      343      413      433
B===      222      122      422      322      212      412      312      242      142      442      342      232      432      332      221      421      321      411      311      241      441      341      431      331      424      324      414      444      344      434      423      443
RRR=    0.174   14.058    5.339   -1.277    0.178   57.384   19.367    0.230   -0.071   -0.226    7.724   -0.132    0.441    0.125    1.033   -0.673   -2.992   14.614   -5.632   -1.064    6.184    4.964    0.646   -0.009    4.493    0.244    1.675    1.228    1.923    7.411   20.043    7.411
X1==   -0.185    3.460    2.545    2.278   -0.190    7.238    5.914    0.522   -0.160   -0.059    1.355   -0.649   -0.266   -1.148   -1.103   -1.505    2.265    3.857   -1.388   -0.832    5.395    3.496    0.802    0.014    1.435    1.355    0.923    1.617    5.016    2.215    3.515    2.215
X2==   -0.942    4.063    2.098   -0.560   -0.937    7.928    3.275    0.440    0.447    3.797    5.702    0.203   -1.660   -0.109   -0.937    0.447   -1.321    3.788    4.059    1.279    1.146    1.420    0.805   -0.667    3.132    0.180    1.814    0.760    0.383    3.345    5.702    3.345
CD1=        1        5        6        5        1       13       10        3        2        4        6        1        3        1        0        0        5        8        0        1       15       10        5        3        7        6        6       12       19       12       10       12
CD2=        0        5        4        1        0       11        6        2        2        8       12        2        0        3        0        2        0        6        7        3        4        5        4        2        7        3        5        5        5       11       12       11
CACGCAATTGCCGCGCGTGGTCACATCGTTGAGTGCCAGGAACCGCTCGCCGTCCGTGACCGCGCCGATCGCGATGTCCGTTCCGATCCGTCCCGTGTCGCAACTGTACGGTGTCAACGTCACGCGCAACGGCATCGTGCCGCGGAGCTGCTCCGCAATCCCTCCGGCGAGCCGCTCCGCGGCCGAACTGGTCGCGACGATTCCCGTCACGGGGTGATTATGAAACGTCCGCCTGACCCAGTCGGCCATGTCTCCGGCGATCAGTCCGATCAAGTCGGGGAAACGGGCGACGGAGTCGAAGCGGAGATAGGTGGCCGTATGGTGGCCGGACACGACCTCCACGTGGGTATCGAAGAAGACCGCACGGGAGGTCCGCAAAATATGCAGGATGTCCCACTCGGTCAGATTGGTATGCGACCCGGCCCGGATCACGGTTTCCAACTTCGAGTCGATCGCGGGCCCGCCGTAGAGCGCCCGGTGCCGATCCGCCAACTCAACAAGCGCCTGCCCGACAGTGCCGACAGTCATAATGCATCCCGCTTCGTTGCGCCCACCACCTGCGTTTTCAGGATGCCGATGGGCTGGATTTCCAATTCCACCACGTCGCCCGGCTTCAAGTAGCGATCCATCTCGAGCCCGCATCCGCCTCCGACGGTGCCCGATCCGAAGACATCGCCCGGGTAGATCGTTTCGCCGCGCGATACATGTGCGATCATCTGAGGGAACGACCAGTGGATCGTCCCGAACCGTCCCCGTGACCATTCCTCGCCGTTCACACGTGCGATCATCGTCACGGCGCCGAGATCCGCGATCTCGTCGGGCGTCACCAACCAAGGCCCTAACGCCGTGGCAAAGTCTTTCCCCTTCGCCGGACCCAGCCGGCAGGCCATTTCTTGAAACTGAATGTCGCGGGCGCTGAAGTCGTTCATGATCGTGTAGCCGGCGATGTAGTCCTGCGCCTGCTGCTCCGAAATGTCGCGACCCTGGCGGCCGATCACGCATGCCAGCTCCAATTCATAG
KOK=        10
KK=   68701  LL=   69900  Z=    5.21  JJ=   68701  DL=  1200
A===      111      112      113      114      121      123      124      131      132      133      134      141      143      144      211      213      214      223      224      231      233      234      243      244      313      314      323      333      334      343      413      433
B===      222      122      422      322      212      412      312      242      142      442      342      232      432      332      221      421      321      411      311      241      441      341      431      331      424      324      414      444      344      434      423      443
RRR=   -0.118    4.908   -4.213    2.092    5.902   14.989   22.393   -0.393   -0.075    1.375    1.112    7.193   -1.027   -0.111    0.529   -0.240    1.044   26.245    0.650    2.999    1.869    6.881    0.069    2.810    2.571    3.640   45.684    1.351   -0.708   10.361    8.618    6.459
X1==   -0.055    1.422    2.603    1.495    1.422    3.338    6.037   -0.445   -0.389    3.954    1.408    2.743   -0.775   -0.705   -0.711    0.232   -0.957    4.731    1.030    1.475    1.386    2.063    0.394    1.059    1.288    1.954    6.276    1.070   -0.234    4.063    3.590    3.108
X2==    2.149    3.453   -1.618    1.400    4.152    4.490    3.709    0.885    0.192    0.348    0.790    2.622    1.327    0.158   -0.744   -1.036   -1.090    5.547    0.631    2.034    1.348    3.336    0.175    2.654    1.996    1.863    7.279    1.263    3.022    2.550    2.400    2.078
CD1=        2        4        7        5        4        8       12        2        2       11        6        7        2        2        1        3        1       10        4        5        6        7        4        5        6        7       15        7        4       13       10       11
CD2=        5        7        0        5        8       10        9        4        3        4        5        7        6        4        1        1        1       12        4        6        6       10        4        9        7        7       17        7       11       10        8        9
GAACCACGACGGTGTCCATGGAGGACGTCTCGCTGCCCACGTCGCGGGCCGACCAGATTACCTCAAACCCCAGCACCTTCGTGAACAGAAATTCCGCTGCCTCCAGGTTCTCCACGCAGAGAGTGATGTGATCGATGCCTCTCGCCTGGTTCATAGTGGTGCCTCCTCGTGACGAAACGTCGTCCATCTTCAACGGGCAACTCATCTATTTCAAGCATCGGATGATGTGATATTACTATTATTCATCGACAGTGACAAGCTCTTTTTGTGCTTCGTCTCGCAAGACGAGACCATAGATGGCTTATAAACAGTAGAGATTCGTTCAGCATAAGATGTTGCTATACTAATAGTGAAAGTATATCATCGTGACCATAAGCCAGAGGTGCTCGCCGTGATCCCGCCGCTCGCAACTCGCCACGGGAGGTGCCCATGACGTTCTACGAAGAGATGAGGCGACTGGTACTCGGGCATGGGGCCATCAATAACTCCTATCTCACCCGCTTCCGGACCGGCGATCTATCCGACAAAGAGCTCGAGGAATTTGCAGTCGAGTTCTACAACTTCGCGCGGTTCTTTCCCCGAATTCTTGTCGCACAGCTGGTGAATACCGAGGATGAGCAGGTCGCCGACGAGCTCACCAAGGTGCTCTATTCCGAGTTGGGGGACGGTCAAACCCGACACCGCCATGAGCTGCTCTATCGCGACTTCCTTCGCTCGATCGGGATCGGCGTCCATGAGGCCATGACCCGGCCCATGCTGCCGTCGACCCGGGCCTATATCGAGGGGATGGAAGGCTTGTATCGCGATGGAAACCACGCGAAGGCGTTGGGAGCCTCCTTCGGCCTGGAAAACATGGCCATTACGATGTGGGACCACCTGATCCCCGGGCTCGCTCACCTCAAGCGCACCCGCTACCCCCGGATGGACATGACCTATTTCACATTTCATCGCGAGCTCGAATCCACGCATGAAGAGGCGATGGAGCATGCGGTGGAGGCTGTCCAGGGAATAGCGAAGGCCGGCATGTCCGAACAGGACAAGGCTGACTTTCGGCAGGGCGTCCAGGCCGTCCTCGATTATCTCGAAGGATTCTGGATGGGCTTGGAACGGCGAGCGTCTCCCGATCACCGGTCTCCGGCGATCCGGTCTCACGCGGCGTGACGAAATATCCAAGGAGCCGTGCATGTCCGAGATGGCGAC
KOK=        11
KK=  118831  LL=  119580  Z=    5.37  JJ=  118381  DL=   750
A===      111      112      113      114      121      123      124      131      132      133      134      141      143      144      211      213      214      223      224      231      233      234      243      244      313      314      323      333      334      343      413      433
B===      222      122      422      322      212      412      312      242      142      442      342      232      432      332      221      421      321      411      311      241      441      341      431      331      424      324      414      444      344      434      423      443
RRR=   12.482    0.307   -1.037   -0.973    0.648    1.276    0.815    0.896    2.029    0.007    5.927   -0.087   -0.008   -0.054    0.648    0.354   -0.617   -0.016   -0.530   23.838    9.893   75.995    7.918   22.640    0.010   -1.335   -0.224    1.893    4.453    2.455   -0.024   -0.588
X1==    3.431    0.279    1.882    1.840   -0.721    2.295    1.389    0.909    1.429    0.005    2.094   -0.085   -0.026   -0.056   -0.721   -0.302    0.533    0.225   -0.568    4.892    4.754    9.704    2.782    5.210    0.005   -1.439   -0.333    1.193    1.660    2.180   -0.026    0.619
X2==    3.638    1.102   -0.551   -0.529   -0.898    0.556    0.587    0.986    1.419    1.512    2.831    1.024    0.293    0.972   -0.898   -1.171   -1.158   -0.069    0.933    4.873    2.081    7.831    2.846    4.346    2.139    0.928    0.672    1.586    2.683    1.126    0.928   -0.950
CD1=        4        1        3        3        0        4        3        2        3        2        5        1        2        2        0        1        2        2        1        7       10       18        7       11        2        0        2        6        7        8        2        5
CD2=        5        2        1        1        0        2        2        3        3        5        7        3        3        4        0        0        0        1        2        7        5       13        6        8        6        4        3        7        9        6        4        2
TGTTCAACGTCTTTTCGATTTCGGCCGTCGCCCGGATGCGGGCCTCGATCAGTTCCCACATGAACTTGGCGCTGGCACCGCCGATGATCGTCACGCCCATCCGGTGGAAGTCCTGGAGGAACTGCGAAACCTCGGCGTTGCCGGAGACATCGATGATCAAGTCCACCCGCTCCATCGCCAGGAGCTTGCGGTAGTCGCGCGTCACGGGAATCCGCAGGCGCTTGGCCAGGCTCACGCCGGGGGCCTGCGGGTCGATTTCCGCCACGCCGACGATTTGCACCAGCGGATCGTTGGCGAAAATCTCCATGAGGGCGGTGCCGCCCCGCCCCGCTCCGATGATGGCGACATGGGTCGCGGCTGGGTTCGAGGCCGTCCGTCGCAGGGGCGCTGATTTCGGTCTGACCGCGTTCATGGCGGGTCCTGTGTCGTGTGTCGAAACCGTCCGGTGACTGAGTGTCGGTGTGCGCATACGTCGACGGGAAGACGGCAGGGAAGAAACAAAAGCAACCGGAGGAGGCCTGTCACCGTTCGCGACGTTGCTGGGCCAGGGATTTCAGCTCGTCCATGAACTGGTCGATGTCCTTGAACTCTCGGTAGACGGAGGCGAACCGCACATAGGCAACCTGGTCCAATTGGTGCAGCTCCTTCATCACTTCCTCGCCCACGACCCGACTCTCGATCTCGCTTTCGCCCATTTCCTGGATGCGTTTTTCGATCCGATCGGTGACGGCCTCGATCGTGGCCGTGCTG
KOK=        12
KK=  122821  LL=  123870  Z=    7.49  JJ=  122701  DL=  1050
A===      111      112      113      114      121      123      124      131      132      133      134      141      143      144      211      213      214      223      224      231      233      234      243      244      313      314      323      333      334      343      413      433
B===      222      122      422      322      212      412      312      242      142      442      342      232      432      332      221      421      321      411      311      241      441      341      431      331      424      324      414      444      344      434      423      443
RRR=    3.563   -0.520    5.841    1.880   -0.632   40.068   -0.003    0.528    0.525   -1.701   -0.365    1.958    2.172   -0.064   -0.632    0.150    0.055   53.695    6.122    4.379   -0.157    1.710    3.525   -0.005   -0.208   27.853    6.505    0.725   16.667    8.236    9.782    9.615
X1==    1.511   -0.227    2.893    2.840   -1.124    6.616    0.039   -0.693   -0.662   -1.164    2.279    0.708    2.279   -0.064   -1.124   -1.390   -0.682    6.753    1.544    2.249    0.644    1.192    1.778   -0.013   -0.581    5.744    1.827   -1.218    4.864    3.924    2.279    5.804
X2==    2.359    2.291    2.019    0.662    0.563    6.057   -0.081   -0.761   -0.792    1.461   -0.160    2.766    0.953    0.996    0.563   -0.108   -0.081    7.952    3.966    1.947   -0.244    1.434    1.983    0.375    0.359    4.849    3.561   -0.595    3.427    2.099    4.292    1.656
CD1=        3        1        6        6        0       11        2        1        1        1        7        3        7        3        0        0        1       11        4        5        4        5        6        3        2       13        6        2       15       13        7       17
CD2=        4        4        5        3        2       11        2        1        1        6        3        6        5        5        2        2        2       14        8        5        3        6        7        4        4       12       10        4       13       10       11        9
ATCGAAGAATTGATTCCGGAAGCGGCCGTCCCCCGGGATATGCGGCCGGAATTCGACGAGCTGAAGGAAGAAATCGCCAAGCTGGGCGGAACGAAGAAGATCCGCGAGTTGCTCGCTGCGGAAGAAGACACCAACCGCCAAGCCTTTATTCAAAACCGCCGGCTGGTCGTTGCCACGCCGTTACGGGTCGCGAGCGATCCACTGTTCAGCCGCGTCCGGTTCGATGTCCTGATCGCCGACGAAGCGCCGCAGATTCCCGCCCCGGCCCTGCTGGCGGCCGCAGGGCTGGTCCGGGAGCGGATCATCGTCAGCGGTGATCCAAGAGAGCTCAGCACGTCACGCCGGTGGGCCCTCAACGAGCTTGAAGCCCCGGCCGCGTCTTGATTCTCGTCATCTTGCTTGACGCAGCGGCCGGGAATTCAGGATAATCGCAACTCCTCGGTTTGTTCTTCTTTCGCGGCACGCTTAAAATGGCCTTGAATGAGGCCGCAGGGCGCCTGCGAAGATTGCATCGGGGATGTTCAAAAAGGCCGTTCAGCAAGGCCGCAGCGAACGAGAAGGCGAGGCGTACTCTTGGCCGGTACGTCGAGTCTTTGAGGCTCGCGAGAACGAAGCTGGCGGGCTTTTTCAACATCCCCTCATGCCGAAGTGGCGGAACTGGCAGACGCACTAGATTCAGGGTCTAGCGCCCGCAAGGGTGTCCGGGTTCAAATCCCGGCTTCGGCACCACACCAATTCAACTCCCGTAGCCGCCCTCCTAACCTCCTCACTCCTGTACGTTGAAGAGACGTGGGTCTAGCTACGCTGCGCCAGCAGCCGTTTCGAGACGAGATCTATCAGGCGGCTGTGAAGCGCGGCCAGATCGTCGAGCAGTTCTATCCGGTTTTCTCTTAGCAAGTGTTCGATCGCGCGGGCGCCGGCGCCTCCCATGGCGACGGGCCACTGTGCTGCCAACGGTGACAAGTCCTGCAGGAGCCGCCGGGTTGCCGCGTCGGATTTGATTTCGGTCAGCGAGAGCAGCACGAGATCCGGCTTGATCCGTTCGCAAAA
KOK=        13
KK=  143731  LL=  144390  Z=    5.26  JJ=  143641  DL=   660
A===      111      112      113      114      121      123      124      131      132      133      134      141      143      144      211      213      214      223      224      231      233      234      243      244      313      314      323      333      334      343      413      433
B===      222      122      422      322      212      412      312      242      142      442      342      232      432      332      221      421      321      411      311      241      441      341      431      331      424      324      414      444      344      434      423      443
RRR=    0.530    0.305    5.530   17.796   -0.165    5.245    8.519   -0.215   -1.560   -0.141   -2.957    1.795   -0.959    0.155   -0.195   -0.079    1.251    3.858    1.093    0.464    0.454   -0.440   -1.127   -0.008    0.466   64.035    7.798    0.013   -0.002   10.368   12.173   25.663
X1==    2.232    1.220    3.234    3.508    0.220    1.449    2.549   -0.276    1.449   -0.842    2.092    0.745    0.679   -1.371   -0.780    0.579   -1.106    1.419    1.605    0.579    0.477    0.650   -1.453    0.089    0.505    6.331    3.150    0.077   -1.355    3.538    2.798    6.256
X2==    0.238    0.250    1.710    5.073   -0.750    3.619    3.342    0.778   -1.076    0.167   -1.414    2.410   -1.414   -0.113    0.250   -0.137   -1.131    2.718    0.681    0.802    0.952   -0.676    0.776   -0.090    0.923   10.114    2.476    0.174    0.001    2.931    4.350    4.102
CD1=        3        2        5        5        1        3        4        1        3        1        5        2        3        0        0        2        0        3        3        2        3        3        0        2        3       11        7        4        1       10        6       15
CD2=        1        1        3        7        0        5        5        2        0        2        0        4        0        2        1        1        0        4        2        2        3        1        3        2        3       16        5        3        3        8        8       10
CAGGAGGGCCGGAAGAAGGTGGAGGCGGAGGGACTGACTCTGCTCAGCCTGCTGACGATCGACGACTTGATCCGGCAGCAGCCCGCCAAGGTGTGAGGGTCGAACGCAGGTCGCGATGCGGAATCACTTACACTGAAACTGAATGCCCCAGCGGCGCTCCTGAACGATGTCCTGCGCTCCCTCGATCGGATTCGCCATCCGCACGCGGCCCTTCGCTTCTCCCTCGCGGACGATACTGTAGCCGCCGCCGCACTTGTCTCTCATCAGGCCGAGCGCGTCCTTGCGGAACGAAGACAGCAGCGCCCCCTGTTCCCTCTTGAAGGGATAAACCACGACGCCGCCACGGTCATGCTCCTGCACCAGCTTCGCCCCGTCGGCGCAGCCGGCCAGCAGGGCCGCCGCAATCGCCAAGAGAGATCTTGACCAGGCTTTCATACGGTTCCTATCATGGTTTCAAGCATGTGTGATGCCAACCATACGTCGGACGAAGGAGGCTCTATGAACACGCTCAAAGTTCTTCTCGCCGGATGTCTGGTGACCGGCAGCCTGCTGTGGGGCGGCGGCGCCTGGTCGTACCATTCCTACCTGTTGACTGTCCAGCAGTTGCAAGCCGGGTTAGCGAAAGCCCTGTCTCCCGACAAGAAGGGTTTCGTCCTGGTC
KOK=        14
KK=  167731  LL=  168900  Z=    5.06  JJ=  167701  DL=  1170
A===      111      112      113      114      121      123      124      131      132      133      134      141      143      144      211      213      214      223      224      231      233      234      243      244      313      314      323      333      334      343      413      433
B===      222      122      422      322      212      412      312      242      142      442      342      232      432      332      221      421      321      411      311      241      441      341      431      331      424      324      414      444      344      434      423      443
RRR=    0.090    0.016    1.997   -0.738   -1.772   55.495   30.463    1.874    0.009   -3.162    2.354   -0.174    1.455   -0.077    0.910   -2.044    0.963   27.293    1.404    2.498    7.983    3.806    0.101    0.692    5.185   13.007   13.425    0.130    8.757   11.894   11.370   14.727
X1==    0.990   -0.018    2.267    1.383    1.969    8.053    9.069   -1.383    0.063   -1.368    1.638   -0.730    1.638    0.939   -1.012    1.516   -0.741    5.831    1.340    1.516    3.408    4.177    0.069   -0.573    2.910    4.218    3.940   -0.269    1.826    2.965    2.154    3.345
X2==    0.091   -0.900    0.881   -0.534   -0.900    6.891    3.359   -1.355    0.150    2.312    1.437    0.239    0.888   -0.083   -0.900   -1.348   -1.300    4.681    1.048    1.648    2.342    0.911    1.463   -1.208    1.782    3.084    3.407   -0.482    4.795    4.011    5.280    4.403
CD1=        2        1        5        4        3       13       15        0        2        1        7        1        7        6        0        4        1       10        4        4       10       12        4        3        9       12       11        6       12       15        8       16
CD2=        1        0        3        1        0       11        6        0        2        8        6        2        5        3        0        0        0        8        3        4        8        5        6        1        7        9       10        6       19       17       13       18
TGGTTCAGCAGCATCATGGATGATCGTGCTCCTCTGTGAGCGCGAGTCTGACGAGTGACGGCCGAGATGTCAACGCGCGGCGGCGGGGATGGAGACGGATGCGATCAGGCGCTCAGCTCGGCGGCGGCGGCCTCGAGGAGGGTTTTCATCTCGAACGGCTTCTGCAAGGTGCGGCGGGCGCCGAGCATCTTGGCCACGTCGAGAAAATTCAGGATGCCGATCATGTCGCTGCCGCCCGTGATGGCGATGACCTTGGAGGCGGGAAACTCCCGGCGCAGCGTCATGATGCTTTCGAGGCCGTCCTGGTCGGGCATGAGGATGTCCATGATGACGAGGTCGGCGGGCTTGGCACGGTACCGCTCCAAGCCTTCTTTGCCGTCACGGGCTTCCTGGACTTCGTACCCCGCCTGCTCCATCGTTTCGCGAATGAGCTGACGGATCTGATCTTCATCGTCAACGACGAGTACTGACGGCATCGGCGTCCTCTTCTACGAACAGGGTGACGGCGGTCTGCGCGGCGCGCGGGGATCCGCCAGTGTCGCGGGCATCCAGCAGACGGCGGATGGCATGGGCCAGATCGTGCAGCGCGAGCGGTTTCAACAGATACTCTGCGGGCCCCTGCACGCGCGCTTCGGCGGCGGACCGTCGCTGGTCCGATCCGGTGCACAGGATGACCGGCAGGTCGGGCCTCAACCGCCGGCACTCTTCGGCCAACAGGTCGCCGCCCATGCCGGGCATGCACTGGTCGGTGATCAGGAGATCGAAGCGCTGCGGAGCGATGCTGAACGCCTGCCAGGCGTCCGCCGCGTTCATCCGAACGACCGGAAAATATCCGAGCGACTCTAGCATCTCGCCGCCGAACCGGGCAAGGGATTCCTCGTCGTCCACGAAGAGGATGCACTCATGCCCGTGGGGCGGCGGCACATCCGCCGTCGCCGGCGCCGCGGCGCGCGGGGGCAGCGCCGGAAGATAAACGGACACCGTGGTGCCGACGTCCACCTGGCTCTCCACGAGTACGGTGCCGCCGTGCGCCGTCACAATGCTGTGCACAACGGAGAGTCCCATGCCCCGCCCTTCGCCGAGCGGCTCGGTCGTGAAGAACGGATCGAAGATGCGGCGGACCACTTCCGGGTCCATCCCCTCGCCGGTATCCCGGATCGTGAGGCAGAC
KOK=        15
KK=  185191  LL=  186180  Z=    4.89  JJ=  185101  DL=   990
A===      111      112      113      114      121      123      124      131      132      133      134      141      143      144      211      213      214      223      224      231      233      234      243      244      313      314      323      333      334      343      413      433
B===      222      122      422      322      212      412      312      242      142      442      342      232      432      332      221      421      321      411      311      241      441      341      431      331      424      324      414      444      344      434      423      443
RRR=    0.521    0.227    0.128    1.781   -0.033   -5.224   12.718    5.790    0.278    1.987    9.922   -1.599   20.018    0.001   -1.069   -0.882    0.234   -0.078   -0.665    0.062   11.811   47.456    7.968   -0.021    0.115   -0.811    1.944    3.770    3.811    7.737    1.891   14.072
X1==    0.179    0.111    1.212    1.930   -0.889   -1.287    4.825    3.660    0.282    1.328    2.996    2.728    3.586   -0.031    1.111   -0.503    0.219    0.168    1.582    0.282    6.942    6.149    3.312   -0.171    0.122    1.226    1.143   -2.309    3.766    2.453    1.816    2.890
X2==    2.907    2.038    0.106    0.923    0.038    4.058    2.636    1.582    0.987    1.496    3.312   -0.586    5.582   -0.017   -0.962    1.755    1.066   -0.466   -0.421    0.219    1.701    7.717    2.406    0.122    0.940   -0.661    1.701   -1.633    1.012    3.154    1.041    4.869
CD1=        1        1        3        4        0        0        8        6        2        5        8        5        9        3        2        1        2        2        4        2       15       14        9        3        3        5        5        0       14       11        6       12
CD2=        4        3        2        3        1        7        5        4        3        6        9        1       13        3        0        4        3        1        1        2        6       16        7        3        5        2        6        2        8       13        5       17
CCGCCGTCGGCCACGTCCAGTTCCGTCAAGATGTAGGACAATACATACTCGGTCCTTGTCGGCATGACGGCGGCCAGCTCGGTCTCCAGCTCGCCGGCCGGCAGCCGCTGGTTTTCCTGCGTGATGCCGCGGTCCAGTTGCAGATCGAGCTTGCACCAGGCCACCGCCTGCGCAAAGAGGTCCGGCACACGCGCTTCATAATCGGCGCGTTGCTCCGGATCGATGTGTCGCATGCACGAGGAGAGACGATCGGAGAGGCCGAGCTGCTCGGCCAGCGCGGACAGTTGCGCCGTGCCGATTTCCACCGACACCTGGATGCCGGCTTTCCAGCTCCGTTTTTTGACATTGAACACGCAGGCGACGTGGTGCGGCTGTTCGTCGACCGGGTCCGGCCCGAAGAACAGAGTGACGCGGTAGGGTCCGGATTCCGGCGGCGATGCGAGCGGCATGCGCCCGCATTCTAACACGTCCCGCACGTTGACGCCTTTTGCCGGCCGACGATAAGATGCCGGCCATCATGCTGGCGGCACACGATCAGCGGATCGCGGCGATCCAAGAGGCGCTGCGCGAGAGCGACGGGCTTGACGGGTGGCTCTTCTACGACTTTCGCGTGAGCGATCCGCTCGCCTATCGCGTGCTCCTGCTCGATCCCGCTCGGCACGTGACGAGGCGCTGGTACTACTGGATTCCAGCGCAGGGCGATCCCGTGAAGCTGCTCCACCGTATCGAACCGCATGCACTTGACGAATTGCCCGGGCAGGACCGGTTGTATGTCTCATGGGACGAACAGCGGACGGCACTCGGCTCCATATTAAAAGGCCGCCGGCGCATCGCGATGCAGTATTCGCCGCTCAACGCCGTGCCGTATGTCTCGCGGGTCGATGCCGGCACGGTGGAGCTCGTCAGAAGTTTCGGCGCGGAGGTCGTCAGCTCGGCCGACCTGGTCCAGCGGTTCGAAGCGGTGTGGACGGAAGAACAGCGGGCGTCGCA
KOK=        16
KK=  195751  LL=  196740  Z=    4.82  JJ=  195721  DL=   990
A===      111      112      113      114      121      123      124      131      132      133      134      141      143      144      211      213      214      223      224      231      233      234      243      244      313      314      323      333      334      343      413      433
B===      222      122      422      322      212      412      312      242      142      442      342      232      432      332      221      421      321      411      311      241      441      341      431      331      424      324      414      444      344      434      423      443
RRR=    0.377    1.797   -3.736   25.347    0.625   13.882    4.308    0.276   -0.167   -0.351    4.043    1.096    1.419    3.032   -0.049   -0.062    0.667   60.805   16.644    1.763    1.342   -0.241   -0.412    2.083    4.481   12.549   21.776    0.014    1.402   24.927   10.280   28.742
X1==    0.420    1.191   -1.093    3.599    0.191    2.614    1.896   -0.171    0.269    1.019    2.392   -1.077   -1.547   -1.524    0.191   -0.512   -0.482   10.399    2.525   -1.294    0.337   -1.276    0.396   -1.241    3.608    5.675    4.734    0.018    1.935    6.563    2.392    5.175
X2==    0.896    1.509    3.418    7.042    3.276    5.311    2.272   -1.614   -0.621   -0.345    1.690   -1.018   -0.917   -1.989   -0.257    0.120   -1.383    5.847    6.593   -1.363    3.977    0.189   -1.039   -1.678    1.242    2.211    4.600    0.803    0.724    3.798    4.297    5.554
CD1=        1        2        0        5        1        5        4        1        2        4        6        0        0        0        1        1        1       18        6        0        4        1        4        1        8       11       12        5        9       19        6       16
CD2=        3        3        8       14        5        9        5        0        1        3        7        1        2        0        1        2        0        8        9        0        9        3        1        0        6        8       10        7        7       14       12       18
ACGCCCACGTCCCGCTGCTATCTCGGCTATGCCGCGATGATGCAAATCCTCGAAGCGGTGCGGCGTGCCGGAACGACTGATACCGCCGCAGTCATCAAGGCCTTGGAAGGGCATGAGTTCGACGGGTTGAAAGAAGGCCGCTCGTACTTCCGTGCGTGGGATCACCAACACGTGCAGGATGTGCTGGTGGGGGAAGCGTTCGGCAAGGAGATGGGACTCGGTCACTATAAGATTCTGGCGACCGTCCCGGGAGACGCGGTCGCCGGCACGGTCGAACAGAATACCTGCAAGCTCTAAACAGGGACCCGGCGGGGGATCGTTTATGACGTGCCCCCGCTCTTGTTCGCGACTCGACGCTTACTTCGTCACCCGCACTTCGACGCGGCGATTCTTGGCGCGTCCCGCGTCCGTCGTGTTCGCCATCACCGGTCTCGTGTCCGCGTAGCCGTGGATTTCGGCGGCGGCGAGGCCGCCCTCCGTCAGGGCCAGCGCCGCGTTCGCGGCCCGCGCTTCCGACAGTTCCTTGTTGCTGGGGAATTTCTTCTTCAACTCGCTGCGGATGGGCCGATTGTCGGTATGGCCGTCCACCGCGACCTTGTACTCCGGGAAGTCCTTCAAAATCGATCCGACCTGCTTGAGCGCTTCGGCGCCGGCCGGCTTGAGCTGGTCTTCCCCGGAGCCGAAGAGATAGCCGGACGCCAGGTTGATCAAGAGCCGCTCGTTGTTCAGATCCACCATGATGTTGCCCTTGTCGATCTGCGGCCGCAACGCTTTGATCAATCCCCGCTGGGCTTCCTTCAATTTCGCCATTTCCGCGGAGAGATCGCCACGCAGCCCGGACAATTCCTTGTCGCGCTCGGCCAGTTGCCGTTCGCGTTCGGCGAGGCGCTGCTTGGTCGCCGCCAGTTCCATGGCTAGAGTCTCCTTTTCGCCGGATATCCCTTGCAGGCCGGCAAGTTGTGCTTCGAGGGACGCTGCACGCTGCTCGGC
KOK=        17
KK=  198781  LL=  199740  Z=    5.50  JJ=  198721  DL=   960
A===      111      112      113      114      121      123      124      131      132      133      134      141      143      144      211      213      214      223      224      231      233      234      243      244      313      314      323      333      334      343      413      433
B===      222      122      422      322      212      412      312      242      142      442      342      232      432      332      221      421      321      411      311      241      441      341      431      331      424      324      414      444      344      434      423      443
RRR=   -1.279    0.003    5.542    9.328   -0.011    8.829   -1.588   -0.139    0.663    0.135    1.420    2.149    3.323   32.387   -0.011    1.892   -0.278    0.136    0.691   59.530    0.905   28.675   17.027    3.058   -1.789    0.118   -0.070    0.130   15.830    1.174   -0.927    1.568
X1==    2.158    0.009    1.302    1.438    0.009    2.548    1.936   -0.371    1.004    0.337    1.794    1.438    1.129    4.726    0.009   -1.312    1.936    0.712    0.841    9.495    1.236    4.474    3.247    0.941    0.979    0.464   -0.541   -0.612    2.582    2.071    1.129    1.050
X2==   -0.592    0.392    4.255    6.488   -1.238    3.465   -0.820    0.374    0.661    0.401    0.792    1.495    2.943    6.854   -1.238   -1.443   -0.144    0.192    0.822    6.270    0.732    6.410    5.245    3.248   -1.828    0.254    0.129   -0.213    6.131    0.567   -0.821    1.494
CD1=        3        1        3        3        1        5        4        1        3        3        5        3        4        9        1        0        4        3        3       14        5       10        8        4        4        3        2        3        9        8        4        6
CD2=        1        2        9       13        0        7        1        3        3        4        5        5        9       17        0        0        2        2        3       11        4       14       12        9        0        4        3        4       18        6        2        8
TGCAGGAGGCCACCGCTCATTTCAATCACTTCGCCCATGATCACGCTGCCGTCCTTCAACGTCACCACATCGACGTGGGTTGGCTCCGCGGCGGACACGGATGCCATGCTGTGCAACCAGAGCGCTGCAACCAACCACATGAGCCAGTTCATGTCGCCAAAACCTCCTCGACAGCCTCGGTAAATACCTAGGGCTGTTTGACCTTAGGTTGAGGGTCTATAGCCGAAACGTGCTGGCACTAGCAAGGGCCTAGCCAGGCACACGTTGATCGGAACGGAGCGTCGGGACAGACGGGCGGATCACCGAGCAGGGATTCCCGGGACTGATGCACGGCCACTCCGGCTGAGTCATGCCTAGAAGCGGCGGAGGCGCCGGCACCCTATCGGCCGAAGAGGCCTTTGAGCAGTTCTTTCCCCTGCTGCTTCAAGTCTTCCGGTTTCGTGGTGCCTTTCAGCAGCCCGCCGACGGCTTCCTCGACCTTCTTCTGGACCTGTTCCTGCACCTTGCCGGTCATGCTCTTCATGTCGAGCCCGTAGGAAGGCGCTTGGACCGTTCCCGTCACGGTGAGGGGCAGCGTGACCCGCCCCTCTTTCATCGCCAGCTTGATCACCGGAGAGGCGCCGGCCAGTTGTTGACTCAGCTCCTGCGAGAGGTGAAGGTTGAGGGCCAGATTCAACCGTTGATCAAATCCGATCGTGCCGCCGCCGGTCGCTTGAAAGTCGTGACTGTCCATCAGCAGGCGCTCCACGATGACAAGGCCTTGCTTGACGGTCAGATCGGTTTCGATCGTCGAAAAGGCCGTTGCTTTTGGATTGTCGATGGCGATGCCGGCGATCTTGAGGATCGCGACGGCTTCCTGCAGCAAATTCACGCCTTCAATCTTGCCGTCCTTGACGGCGATCCGTCCTGTCCCCTCCAAGGCTTTGGTCAGGTCCGGCATAGTGAAGCCGCGGCCGCGCA
KOK=        18
KK=  201961  LL=  202620  Z=    4.69  JJ=  201481  DL=   660
A===      111      112      113      114      121      123      124      131      132      133      134      141      143      144      211      213      214      223      224      231      233      234      243      244      313      314      323      333      334      343      413      433
B===      222      122      422      322      212      412      312      242      142      442      342      232      432      332      221      421      321      411      311      241      441      341      431      331      424      324      414      444      344      434      423      443
RRR=   -0.162    0.578    0.006   -3.323   -0.245   64.620    0.755    0.145   -0.178   -1.370   -1.035    1.096   -0.033    1.094    0.350    0.000    0.053   34.475   29.005    1.101   -0.066    0.120   -0.151    2.060   13.840   16.508    8.200   -0.456    0.146   14.511   -0.029   16.738
X1==   -0.513    0.411   -0.039    3.008    0.411    7.182    0.811   -1.024   -0.178    2.010    1.414   -0.992    1.414   -1.397   -0.589   -0.178   -1.072    4.837    9.402   -1.098   -0.273   -0.206   -0.870   -1.499    2.705    2.125    1.676    0.357    0.464    3.488   -0.008    8.528
X2==    0.317    1.405   -0.142   -1.105   -0.595    8.997    0.931   -0.142    0.997   -0.682   -0.732   -1.105   -0.024   -0.783   -0.595   -0.003   -0.050    7.127    3.085   -1.003    0.240   -0.584    0.174   -1.375    5.116    7.768    4.894   -1.276    0.315    4.160    3.518    1.963
CD1=        0        1        1        4        1        9        2        0        1        5        4        0        4        0        0        1        0        7       12        0        2        2        1        0        6        5        5        5        5       11        2       21
CD2=        1        2        1        0        0       10        2        1        2        1        1        0        2        1        0        1        1        8        4        0        2        1        2        0        9       13        8        1        4       11        7        7
CCGCCGCCGCACGTGGTCTTCATCTTCGCGACGACCGAAATCCACAAGATCCCGGCCACCATCCTCTCCCGGTGCCAACACTACAACTTCCGCCGGATCGCCCGCGCGGAGATTATCGAGCGTCTGCGCCACGTCGCCGATCAGGACGGCTTGACCATCGAGCCCCGCAGCTTGACGGCGCTGGCTCGGGCCAGCGAAGGCAGCATGCGCGATGCGTTGAGTTTGCTCGATCAGGCCGTGGCATTCGGAGGCAAGACCGTCGGCCATGCCGATCTCGAAGTGTTGCTGGGAGCCGTTCCGCTCGAGTTGGTAGGCGGGATGATACGCGCCATTCTGGCGCAGGACAGTCCCGCCGCCTTGGCCGTGCTGGCGAAGGTGTTGGATCAAGGTCACGATCTGAAGGCGTTCTGTGCAGAGATCGTCGAGCACCTGCGCAATCTGTTGGTCGCGTCCGTCGTGCCCGCCGCCGATCTGGGCGGCTTGGTCGAAACTTCGGAAGAGGATCTGCGACAACTCGCCGCTGAAGCCACGGCCCTGCCCCCCGAGCGCTTTCAGGATCTGTTGACCATCTTCGCCCAGGCGGAAGATGCCCTGCGCTTGAGCGCCCATCCTCGCTTCGTGCTAGAAGCGGCGGCCGTGCGCGCCACGCGGGTGTCGCAA
KOK=        19
KK=  216151  LL=  216840  Z=    5.81  JJ=  215941  DL=   690
A===      111      112      113      114      121      123      124      131      132      133      134      141      143      144      211      213      214      223      224      231      233      234      243      244      313      314      323      333      334      343      413      433
B===      222      122      422      322      212      412      312      242      142      442      342      232      432      332      221      421      321      411      311      241      441      341      431      331      424      324      414      444      344      434      423      443
RRR=    5.964    0.204    1.426   25.323   -0.000   -0.601    6.645   -0.524   -0.122    0.055   27.386    3.037   -0.002    0.166    0.068    0.245    1.426    0.735   -0.123   12.482    1.605   29.145    4.944    7.739    1.124   -1.084   -1.527    0.288   12.424    3.629   -0.854    5.296
X1==    2.773    2.995   -1.217    5.879   -0.005   -0.290    2.111    0.448   -0.290    0.044    4.754    1.904   -0.089    1.100    0.995    0.581   -1.217    2.540   -0.290    2.324    0.934    7.284    1.491    2.677   -1.405   -1.473    1.692   -0.361    3.722    1.311    0.603    1.914
X2==    2.150    0.068   -1.172    4.307    0.068    2.072    3.147   -1.172    0.422    1.257    5.761    1.595    0.018    0.151    0.068    0.422   -1.171    0.289    0.423    5.372    1.719    4.001    3.316    2.891   -0.800    0.736   -0.903   -0.797    3.338    2.767   -1.417    2.767
CD1=        4        4        0        9        1        1        4        2        1        2        9        4        2        4        2        2        0        4        1        4        3       12        4        6        0        0        4        2        9        5        3        6
CD2=        3        1        0        6        1        4        5        0        2        4       10        3        2        2        1        2        0        2        2        8        5        8        7        6        1        3        1        2        9        8        0        8
CCGATGAAGAAGATACTCCGGCGGTCGCGTTCGACGACAAAGTCGATCGCACGCTCATGGACGAGCGCCGCAACGAGCTGCTGGCCATCCAGGACGGCATCGCGGCGGCCAAAGGCCGCGCCAAAATCGGATCGCACATGAAGGTGATGATCGAAGGGCCGTCCGAAGAAACCGAATGGCTGCTCGAAGGCCGGCATGAAGGGATGGCTCCTGAAATCGATGGCGTGGTTTACCTCAACGAGGACGAAGTCCAGGACGCGCCCGGCCCCGGACCGGGCGAATTTGTGAACGTCGAGATTACCGATGCGGGCACTTACGACCTGGTGGGGCGTATTCTGAAGTAATTCGCGTCTCACTGCGGCTCTGTCGCCCTCTGTGAGATTTCGACCACATCTCTTCGCAGGACGTGATCGTGGCGCATAAAAAAGATTCCGTCGTCCTCCTGGTTCACTGTAAGGATCGCAAGGGTATCGTCGCCCGCGTGGCCGGCTTCATCCATGACTTCGGCGGGAACATTCTCGATTCGGATCACCATACCGACGAAGAGACGAACGATTTTCTGATGCGGATGGAATTTGCGACCGAGGGGCTGCAAATTCCGGTTGACGACATCCCGGCGGCCTTTGCGCCGGTCGCCAAGGTCTTCGACATGCGGTATGAAGTCCGGCCCTTGAGCCGGCGTACGCGCGT
KOK=        20
KK=  219781  LL=  220980  Z=    5.68  JJ=  219781  DL=  1200
A===      111      112      113      114      121      123      124      131      132      133      134      141      143      144      211      213      214      223      224      231      233      234      243      244      313      314      323      333      334      343      413      433
B===      222      122      422      322      212      412      312      242      142      442      342      232      432      332      221      421      321      411      311      241      441      341      431      331      424      324      414      444      344      434      423      443
RRR=   -4.955    3.970    0.069    0.672   -0.071   94.706    2.583    0.045    1.158    1.428    0.074   -0.355    2.322   -1.123    0.300   -0.892   -0.483   20.427   12.849    1.158    3.027   16.568    1.240   -0.124    6.335   11.128   14.415    0.020    3.639   22.448    3.823   11.223
X1==    4.772    1.463   -0.091    0.269    0.591    7.035    2.929   -0.780   -1.431    0.964    0.029    0.269    2.571    1.042   -0.282   -0.726    0.356    6.561    5.719   -1.431    1.651    6.903   -0.912    0.227    3.193    7.654    3.365    0.446    2.044    4.520    1.046    2.457
X2==   -1.038    2.714   -0.755    2.500   -0.120   13.462    0.882   -0.058   -0.809    1.481    2.555   -1.321    0.903   -1.078   -1.065    1.229   -1.354    3.114    2.247   -0.809    1.834    2.400   -1.360   -0.547    1.984    1.454    4.284    0.046    1.780    4.966    3.656    4.568
CD1=        7        3        2        3        2       12        7        1        0        5        4        3        9        7        1        1        3       11       11        0        6       17        2        5        9       19        9        6       11       17        6       12
CD2=        0        4        1        5        1       22        3        2        1        7        8        0        5        1        0        4        0        7        5        1        8        8        1        2        8        6       13        8       11       19       10       18
GTGCGAGGCGTCGCTCGTGAACTGGCGGATCTGCCGAAAGGACGCATCCAGGCGGCCGATCATATCGTTGAACGTGCCGGCCAGCCGTCCGATCTCGTCCGGCGAATCCAGCACGGACAAGCGCTGGCTCAAGTCGCCGGCGGCGATCCGTTGCGCGGCCAGCGTGATGGTATCCACCGGGCGCAGGGCGCGGCCCGCCAGAAACCAGCCCCCGGCCAGGGACACGGCCAGGGCGATCGGGATGGCCACGATCAACAGGACGAGAAATCGGCGCAGCGTGTCCTCGATCGACTCCATGGAGGTCCCGACCTGGACGATGTAGAGGAGATTCCCGCGGTAGATGATGGGCACGGAAATCAGGCGCAAGGGGGGTTCATTCGGATACTTGGCGGATTCGAAAATCGTTTGTCCCTTGAAGGTGGCTTCGAGCGCGGCGCGGCTGAGCGGCACTTCATGTTGCTTGATATTGGGCGAGCGGATGGTGATGGTCCCGGAGGGGCTGAAGATTTGAAAGAACTTGTCGATGCGCGCCAGCTCGGGAAACTGCGACAGCAATTCCTCCTCGTCAATGAGCGGGAGGAATCCGCGGTCCTCCAGCGAGCGCACCGCGGTCGCGGCGGTTTCCTCGAGAGATTGATCCACGGCGTCGCGGAGATTGCGCGCCGTGATGGCATAGAGCACGATCGAAAAGATGATCAGGACAGTCGCCAGCGCGCTGCCGTACCAGAGTGTGAGCCTGACGCGCAGAGGCATCAGTCGGCCTTCAGCATGTAGCCGCTCCCGCGGATCGTATGGATGAGCTTGCGCGGGCGTCCGCGGTCGATCTTGTTGCGCAGATAATTGACGTAGACGTCGATGACGTTGGTGAACGTGTCGAAGTCGTGGTTCCAGACATGTTCGGAGATCATCGGCCTGGTCAGCACCCGTCCCGTGTGGCGCATCAGGTATTCCAGCAAGGCGTACTCCTTGAGCGTGAGGTCGATGCGCTGCCCGCCGCGCGTGACCTCGCGGGTCGCCGGATTCAGCATCAAGTCGTCCACCTGGAGGATGCCGGGGCTTTCGGTGGCCCCGCGGCGGAGCAGGGCCCGCACGCGAGCCAGCAGCTCGTCGATGGCGAACGGCTTCGTGAGGTAGTCGTCGGCGCCGGCATCGAGGCCCTTCACCCGCTGATCGACCTGGGATTGCGCCGACAGAATCAAA
KOK=        21
KK=  249811  LL=  250200  Z=    5.90  JJ=  249781  DL=   390
A===      111      112      113      114      121      123      124      131      132      133      134      141      143      144      211      213      214      223      224      231      233      234      243      244      313      314      323      333      334      343      413      433
B===      222      122      422      322      212      412      312      242      142      442      342      232      432      332      221      421      321      411      311      241      441      341      431      331      424      324      414      444      344      434      423      443
RRR=   -0.187   -0.187    0.844   -0.094    0.151    0.101    0.076   -1.001    0.371    0.193   -0.299   -0.646    6.788   -0.043   -0.187   -0.170    0.076    3.013   -0.094    5.385   28.368   82.470    4.745   -2.536    0.173    0.316   -0.117   -0.005    2.076    1.612    0.008    0.098
X1==    0.554    0.554    2.271    0.170   -0.446    0.271    0.170   -0.729    0.271   -0.177   -0.309    1.170    2.291   -0.442    0.554    0.271    0.170    1.271    0.170    2.271    4.440    9.225    4.891    2.812   -1.101   -0.309    0.746    0.038    2.581    0.535   -0.309   -0.147
X2==   -0.338   -0.338    0.372   -0.552   -0.338    0.372    0.448    1.372    1.372   -1.092    0.970   -0.552    2.963    0.098   -0.338   -0.628    0.448    2.372   -0.552    2.372    6.389    8.940    0.970   -0.902   -0.157   -1.022   -0.157   -0.119    0.804    3.014   -0.026   -0.669
CD1=        1        1        3        1        0        1        1        0        1        1        1        2        4        1        1        1        1        2        1        3        6       12        7        5        0        1        2        2        6        3        1        2
CD2=        0        0        1        0        0        1        1        2        2        0        2        0        4        1        0        0        1        3        0        3        8       10        2        0        1        0        1        2        3        6        1        1
CCGGGGAGTCGATCAAGCTGGGTCGGATCGCTCCGATGCCGAACCCCCGGACTATCGCCGACGGATTGCGAACGAGCTTGGGGAGCAGAACCTTGCCGATCCTCCGCGAGCATCTCGCCGGCATGTTTCTCGTCAGCGAACAGGAGATCGTCGGAGCGATGCGCTTTGCGTTCGAGCGGATAAAAATAGTGATCGAACCATCAGCCGCCGTCGCGCTGGCTCCGATCCTGCGCGCGGAACCGCGGCTCGCCGGCCGACGGATCGGCGTGGTCCTCACGGGGGGGAATGTCGACTTGACGGGCTTGTGGAGTTCCCTGACGACGACGTAGAGGAGCGGTGTTCTACGCCCGCTCCAAGGCGAGTAATTCCCGAAGCGAATGCTGCGCTTGG
KOK=        22
KK=  264901  LL=  265770  Z=    4.88  JJ=  264601  DL=   870
A===      111      112      113      114      121      123      124      131      132      133      134      141      143      144      211      213      214      223      224      231      233      234      243      244      313      314      323      333      334      343      413      433
B===      222      122      422      322      212      412      312      242      142      442      342      232      432      332      221      421      321      411      311      241      441      341      431      331      424      324      414      444      344      434      423      443
RRR=    2.652    0.688   -3.562   -2.995   -5.185   19.848    0.520    1.486   -1.126   -0.256    0.838    0.575    0.160    1.759    0.668   -1.126    1.486   30.402   38.295   -0.255   -0.371   -0.166    1.489   -1.113    1.786   13.887   62.348    0.666   11.171   20.202   17.123   10.829
X1==    2.073    4.201   -1.219   -1.285    6.201    6.008   -1.192   -1.219   -1.131   -0.220    0.258   -0.497   -0.369   -1.117   -0.799   -1.131   -1.192    4.713    6.192   -1.131    1.413   -0.157   -0.832   -1.589    3.083    5.281    8.518   -1.425    3.456    4.458    5.281    2.954
X2==    1.279    0.164    2.921    2.330   -0.836    3.303   -0.436   -1.219    0.995    1.162    3.242   -1.157   -0.434   -1.575   -0.836    0.995   -1.247    6.451    6.185    0.225   -0.263    1.059   -1.790    0.701    0.579    2.630    7.320   -0.468    3.233    4.531    3.242    3.666
CD1=        3        5        0        0        7        8        0        0        0        2        3        1        2        1        0        0        0        6        8        0        4        2        1        0        7       11       14        1       11       13       11       10
CD2=        2        1        5        4        0        6        1        0        3        5        8        0        2        0        0        3        0       11       10        2        3        5        0        4        4        7       17        5       13       16        8       14
GCGCGAGAGGAGCGCCGGATCCCGGAAGGACGCCAGCGAGAACAGATAGCGCCGCTCCTCTTGGGGAGTGGCCGCCGTTTTATAGTGCTGTGAAAACTCTTCATAGCGAGCGGCGTCACCCAGGTACGCCAGAATCTTCACGAACGCCGGGATGACGTTCGGATCGACAGACGCAGGATCAGTTCGATACCGCCGATAGCGGTCCACGGCCTGCCGTTGGGTGGCCGGATCGTTGCCGAGCTTGCCGAGCGCGCCCAGCAGCTCGCCGCGCAATTGGCGGGTGAGATCCGATTCGCCGGGACGGGGATCCCAGCCGAGATCCTTGACGGCCGGCTCCACCCGGTCGCGGACGAAGGCTTCGAGGGCCGGGCGCTCGGCCGGCGTGATGATCCGATTCAGAAACGAAAACGAGTCGAGCAAGACCGTCCAGACGTTCTTGTCGCGCTCCTCTTTGAACTGCGCAGTGAGGTGGAGGTATTCGGCGAGCGGCATCAATCCGGCCACGGTCGTGGCCCAGGCGTCGCTCACGAGGTTGAACCGTTCGATGGGCGCCAATCGTGCGAGCCCTCCGTCAATCAATTGCCGGAGCAAGGGAGCGCGGTGGCGGACGCGGTAGAATCCCTGTCCGCCCGCGTTGACGAACAAGGCCGTGACGCCGGCCGGCAGCGCCACCGTGACATCGCGCTCGGTCAACAACAGACGACGATAGTCCTCGCGACCGCCGATGGAGAGGCGAATTTGGATCGGAATGTGCCACAGTTGCTCGGACGCCGGCTCTTGCGTCACATAGGTGAAGCGCTGTTGTGAGAGCCGGAGTTCCCGCTCGCTCTGCAGCTCCGCCGTGACCAACGGGAAGCCCGGCTGGAAAAT
KOK=        23
KK=  269371  LL=  270360  Z=    6.67  JJ=  269161  DL=   990
A===      111      112      113      114      121      123      124      131      132      133      134      141      143      144      211      213      214      223      224      231      233      234      243      244      313      314      323      333      334      343      413      433
B===      222      122      422      322      212      412      312      242      142      442      342      232      432      332      221      421      321      411      311      241      441      341      431      331      424      324      414      444      344      434      423      443
RRR=    4.742    2.589    3.312   -1.035   -1.007   17.931    7.210    0.704    0.671   -1.160    0.663    0.626    1.986   -3.516    0.673   -0.076    0.660   15.279    5.194   15.395   11.740    8.010   -0.647    1.393    0.224    9.938    5.103    0.942    5.486   16.566    0.915   31.858
X1==    2.227    1.199    1.374   -0.508    1.199    7.171    5.608   -1.183   -1.205   -0.952    0.610   -0.508    1.197    3.496   -0.801   -0.367   -0.545    4.534    0.929    3.821    4.026    4.573    1.114   -0.871    0.325    3.543    2.144   -0.706    2.949    4.272    1.783    3.831
X2==    2.129    2.160    2.410    2.038   -0.840    2.500    1.286   -0.595   -0.557    1.218    1.086   -1.234    1.659   -1.006   -0.840    0.207   -1.212    3.370    5.588    4.029    2.916    1.751   -0.581   -1.600    0.691    2.805    2.380   -1.334    1.860    3.878    0.513    8.316
CD1=        3        2        3        1        2       10        9        0        0        1        4        1        5       10        0        1        1        7        3        6        9       11        5        2        3        9        6        3       12       15        6       14
CD2=        3        3        5        4        0        5        3        1        1        6        5        0        6        1        0        2        0        6        8        7        9        6        2        0        5        8        8        4       11       16        4       27
AGATCAATTTCGGGCATGTCAGGCGGCCGACAATCGGTCAGGCTCCTCAGGGTGTCCTCGTACTGCCAGGCCGCCTCCATCGGCTCCGGCAGCTCGCCTTTCATCCGCGAAATCTGGGCGGGAGGAATTCCGATCGGCTGAAACAGCTCCCGATCCGCCATGCCGAAATTGCTTTCGGGGTGATCGGGCGGCACGCAGCGCTCGTCGCCGAACAGGAAATGCAGGCGCGGCCACTCACATCGCCGTTTCCACTCCGGCTGTGCGAGGGTGCGGTAGAGGGTTCTCGGCGTGGAGCCGCCCGAGAGGGCGATCAGCATTCGCCCGCGCGCTCGGATGGCATGGTCGCAGATGGAGCGCAGGAATGTCGCGGCCTCATGCGCCCAAGCCTGACCGTCGCCGGCTATGCGGATCTCAGGCTTGATCGACATGTCAGCGGCGGCTCTTGGCGCCCGGGCGCTTCGCCGGGCGCCGCTGGCTGTGCGAGCGAGGGGAAGTCAAGGCGGCCAACAGGGCGGAGACCGTCGCTGCCGGGTCTCGGCCGAATTCGACGGAGACAGCGATACGCTGGTGGGCCCGGAGTGATTCCAGATCGCCGGCGGCCTGCGCGCGGGCCAAGGTTCCGAAGGAGAACCGTTTTCCGGGAATCGGCAGATCGGGGGTCATACGATCGATCAACTCAAGAAAGATCCCGCTGTTCGGTCCGCCCTTATGGAGCTGACCGGTGGAATGGAGGTAGCGCGGCCCGTAGCCGAAGGTGGTCGCCGCGCCATGGCATGAGACGAGCGCCGCGCGCAGCCGGCGGATCGCCGACTCCAATGAACGCGAAGGGGTCGTATAGGCCAGGATGGCCACATACATGCCGGGCTCTGCGCGGGCCGTCAATTCCTGAGCGGCCTGGGCCGGTGAGGAGCGGGACTGTTTCGGCAGGCGGCCGGCCGATTCGAACTGGGCGAGGACCCGGTTCGTGTTGTCTTTGCTTTCTTGAACGTT
KOK=        24
KK=  279421  LL=  280440  Z=    4.83  JJ=  279421  DL=  1020
A===      111      112      113      114      121      123      124      131      132      133      134      141      143      144      211      213      214      223      224      231      233      234      243      244      313      314      323      333      334      343      413      433
B===      222      122      422      322      212      412      312      242      142      442      342      232      432      332      221      421      321      411      311      241      441      341      431      331      424      324      414      444      344      434      423      443
RRR=   20.312    9.508   -0.347    0.511   -0.823   67.758   12.027   -0.111    0.051    1.260   -3.003    0.495    0.176   -0.069   -0.823   -3.096    2.044    7.421    0.049   -1.040    4.987    1.159   -0.091   -0.447    1.898    7.622   15.842   -0.453   11.842    6.367    7.919   19.356
X1==    2.726    3.825    0.547    2.371   -1.203   12.134    4.014   -0.132   -1.418    1.135    5.966   -0.897   -0.160   -0.297   -1.203    2.148   -1.475    1.646    0.037    0.722    1.972    2.351    1.182   -0.686    0.556    2.068    3.794   -1.090    4.013    1.638    3.182    4.013
X2==    7.452    2.486   -0.633    0.216    0.684    5.584    2.996    0.842   -0.036    1.110   -0.503   -0.551   -1.102    0.232    0.684   -1.441   -1.385    4.508    1.326   -1.441    2.529    0.493   -0.077    0.652    3.414    3.686    4.175    0.416    2.951    3.888    2.489    4.824
CD1=        5        6        3        6        0       19        8        2        0        5       14        1        3        3        0        5        0        4        2        3        6        7        5        2        4        7        9        2       13        8        9       13
CD2=        9        4        1        2        2       10        6        3        2        5        2        1        1        3        2        0        0        9        4        0        8        4        3        4        9        9       11        6       11       13        7       15
CGTTGGGAGAGATCACCGGCGCGATCACCTCCACCGAAGTGCTGGAACGGATTTTTTCGGAGTTTTGCATCGGAAAGTAACGATCGAATGGCGCAGGAATTCGACATCATTGTGGTCGGAGGCGGCCATGCCGGCTGCGAGGCGGCCCTCGCGGCCGCCCGCATGGGAGCCAAGACGCTGCTGCTCACGATGGAGAAAGATCGGATCGCGCAGATGTCCTGCAATCCGGCCGTGGGCGGCATCGCCAAAGGACATTTGGTCAAGGAGATCGACGCGCTGGGCGGTGAGATGGGCCGGAATACGGATCGGGCCGGGATCCAATTCCGCTATATCAATACGAGCAAAGGTCCGGCTGTCCGGGCGCTGCGGGTCCAGTGCGACAAGGCCAGGTACCGCAGCGCGATGCAAGACACGCTTGCCGCCTGTCCAGGTCTCACGATCGGCGAAGGAGTCGTGGATCGGCTGCTGACGTCCGGCGAGCGCGTGTCCGGGATCGTCACCGGATCGGGAGCCGCGATCGCGGCGCGGGCAGTGATTCTGACATCAGGTACATTCCTTAAGGGACTCATCCATATCGGGCTCAATCATTTTCCCGCCGGCCGCGCGGGTGAAGTGTCCGCGGAGCATTTGTCCGACTGCATGAGGGACCTCGGGTTCGAGCTGGGGCGCCTCAAGACCGGCACGCCGCCCAGGCTGGACCGGCACACGATCGACTTTTCCGTCATGGATCCTCAGCCGGGCGACGATCCACCACCGCCGTTTTCGTACCGGACCCAGCGCATCACCACGCCGCAAGTGTCGTGTCACCTCACGTACACGAATCAGCAGACGCACGAGATCATCCGGGAGAATTTAGATCGATCTCCGTTATACAGCGGCGTGATCGATTCGATCGGCCCTCGTTACTGTCCGTCGATCGAAGATAAAGTGGTTCGATTTGCAGAAAAAGAACGCCATCAAATTTTTATCGAGCCGGAAGGCCTCCACACGGATGAATTTTATCCGAACGGGATTTCGACC
KOK=        25
KK=  283321  LL=  284280  Z=    5.13  JJ=  283261  DL=   960
A===      111      112      113      114      121      123      124      131      132      133      134      141      143      144      211      213      214      223      224      231      233      234      243      244      313      314      323      333      334      343      413      433
B===      222      122      422      322      212      412      312      242      142      442      342      232      432      332      221      421      321      411      311      241      441      341      431      331      424      324      414      444      344      434      423      443
RRR=   12.737    0.073    0.400    6.740    0.282   10.629   -1.927   10.370   -2.971   -0.260   17.659    0.395    6.151   11.411    0.073    1.970    0.022    5.391   -0.586   16.881    5.180   33.674    7.471   -1.179   -0.388    0.369   -0.218    0.281   19.142    6.046   -1.545    0.020
X1==    4.047   -0.436    0.850    5.262    0.374    3.723   -1.377    2.716   -1.387   -0.701    4.965    0.880    2.707    2.752   -0.436   -1.387   -1.377    3.971   -0.304    5.914    1.088    6.418    2.443   -0.854    0.420   -1.244    1.088   -0.512    5.624    1.550   -0.680    0.022
X2==    3.147   -0.168    0.470    1.281    0.755    2.855    1.399    3.819    2.142    0.370    3.556    0.449    2.272    4.147   -0.168   -1.421   -0.016    1.358    1.927    2.855    4.759    5.247    3.058    1.380   -0.923   -0.297   -0.200   -0.548    3.403    3.900    2.272    0.918
CD1=        8        1        4       11        2        7        0        7        0        2       12        4        8        8        1        0        0        6        1       10        4       12        6        1        4        1        4        3       15        7        2        4
CD2=        4        1        2        3        2        6        4        6        5        3        8        2        6        9        1        0        2        5        6        6       12       13        9        6        1        2        3        3       11       12        6        6
CGTCGGCTGTGACCGATCCTCGGTGGCCAACGCCGTGCGCTTGATGAATCTGCACCCCGACGTGCAATCCCTCGTCGAATCCGGAACCATTTCAGCCGGACATGCCAAAGTGATTTTGAGCCTGGAGTCGCCGGAAAGCCAGGTCCGCATCGCCCGCATGGCGGCGTCCCACGGCCTCTCTGTGCGCGAAGTGGAAAAGCTCGTCGAAGCGGCCCTGGCCGGAAAAAAACGGACTCGCAAGTCCGCCACCGTCTCTCCGTTTGCGGACTTGGAAGCGCGGCTCCAGAAAAAGCTCCGCACCAAAGTCCTGATCCAGCCAAGAGGACAAGCCGGCAAGATCGTCATCCATTATTTTTCTTCACAGGAATTGGACGGCCTCGCCGAGTCGCTGTTGTCCTGATCGCGGCCTCGTTCACCGCCTGAATCCGCCCGCCTTGTCGGGAAAAGGCATATTGATTGCTTTTTTCTCGATCAACGCTAAATATCTTCTTCAGACAGACCGATACAGCACACAACGGTCCCCAACCCTTTATCAACGACCCTGTCAGCGGAGAAGAGGAGGCAGCGCTATGTGGAAGCAGGATAAGCAGGACGGGAAACGCTCCGACGAGATCGAAGTCGAAGACAACGGCTCGCCGGCACAGTCCACGAGGCCGGAAACCGGCGAGGACGTGAGCGCGTTCGTCGGAAAAGGCGTCGAGTTCAAGGGCACGATCACCTACAACGGGACCGTCCGCATCGACGGATTCCTCGACGGGGAGATCCATACCGAAGGTGTGCTGTTGGTCGGCGAAGAAGCCGTGATCACCGCGAAGGTCACCGCCGGCACGATCGTGTGCAAAGGGAAGATCACCGGGGACATCAACGCGAAGGAAAAAATCAAGCTGCGGGCTCCGGCCGTAATCAACGGCGGCGTGAAAACGCCGATGCTATCGATCGAGGAAGGCGTGCTGTTCAACG
KOK=        26
KK=  292261  LL=  292920  Z=    4.58  JJ=  291841  DL=   660
A===      111      112      113      114      121      123      124      131      132      133      134      141      143      144      211      213      214      223      224      231      233      234      243      244      313      314      323      333      334      343      413      433
B===      222      122      422      322      212      412      312      242      142      442      342      232      432      332      221      421      321      411      311      241      441      341      431      331      424      324      414      444      344      434      423      443
RRR=    1.016    1.819    1.139    0.143    0.942    6.373    7.859    0.030   -0.273    1.146    2.686    1.070   -0.802    5.586    0.479    1.186    1.164   -0.367    0.019    4.712   -0.147   20.782   18.116   45.360    2.026    0.373    0.033    0.927    6.021   20.085    0.142    1.092
X1==    2.052    4.147   -1.223    1.145    2.147    6.690    3.877    0.432   -0.287   -0.866    0.999    0.342    1.644    2.746   -0.853   -1.159   -1.196    2.579   -0.242    4.946   -0.049    5.297    4.618    7.019   -1.531   -0.291   -0.049   -1.386    1.133    4.250   -0.291    0.613
X2==    0.495    0.438   -0.931    0.125    0.438    0.953    2.027    0.069    0.953   -1.323    2.689    3.125   -0.488    2.034   -0.562   -1.024   -0.973   -0.142   -0.079    0.953    2.989    3.923    3.923    6.462   -1.323   -1.282   -0.666   -0.669    5.314    4.725   -0.488    1.780
CD1=        3        5        0        3        3        9        6        2        1        1        4        2        5        7        0        0        0        4        1        7        2       10        9       13        0        2        2        1        6       12        2        5
CD2=        1        1        0        1        1        2        3        1        2        0        5        4        1        4        0        0        0        1        1        2        6        7        7       10        0        0        1        2       12       11        1        6
CGGCGCCGGGCAACTGGACCGGCACATTGGTGAATGCGCTGCTGCATCATTTCCAAACGTCCGGCGGAACGGTCTCGACCATCGGCGGCAAGGAGCGGCCCGGCCTCGTCCATCGCTTGGACAAGGAAACGTCGGGCATCATGGTCATCGCCAAGACCGATGTGGCGCATCGCGCGCTGGCGGCGCAGTTCAAGCTGCATACCATCGCGCGCGTCTATGAGGCGCTGGTCTGGGGCGTGCCGAAGAAAGGCCATGGGCTCATTGAGCTCGCGATCGGCCGCGATACCAAAGAGCGGAAAAAGTTTTCGCCGCGGACGACCAGCCCCAAGGCATCCATCACCGAATACGCGGTCGATCGACGATACGGCAAAGCGGCAGCTCATGTGCTCTTATACCCGCGCACGGGGCGGACTCATCAATTGCGCGTGCATCTCACGTCAATCGGGCATCCGATTCTGGGCGATCCGACCTATGGCGGACGCAAGGTGTGTCTGGTCGGCGGGATCGACATTCCGCGGGTGATGCTGCACGCCCGGACGTTGGGATTTCGCCATCCCACCAGCGGAGCCTGGCAGGAATTCACCAAATCCTTTCCGTCCGATATGGCGGCGGTGGCAGAGGCCTTGGCGGTGGCGCGGCACGAGCCATCGGCGAAATCTT
KOK=        27
KK=  322501  LL=  323160  Z=    4.97  JJ=  322021  DL=   660
A===      111      112      113      114      121      123      124      131      132      133      134      141      143      144      211      213      214      223      224      231      233      234      243      244      313      314      323      333      334      343      413      433
B===      222      122      422      322      212      412      312      242      142      442      342      232      432      332      221      421      321      411      311      241      441      341      431      331      424      324      414      444      344      434      423      443
RRR=   -0.646   -0.766    0.005   -1.384   -0.948   47.870    3.190    1.130    1.129   -0.092    0.231    0.033   -0.778    2.062   -0.283   -1.968    0.059   73.285    6.485    1.129    0.916   -2.243    2.061    1.085    2.971    4.697   11.630    0.005    0.737    7.003   27.892   16.781
X1==    1.257    1.335   -0.202    1.466   -0.665   10.479    1.676   -1.112   -1.051    3.551    2.616    0.591    0.563   -1.552   -0.665    1.831   -1.094    7.021    3.843   -1.051   -0.601    2.927   -1.409   -0.772    0.704    1.247    4.660   -0.172    0.224    1.298    4.668    3.446
X2==   -0.514   -0.574   -0.023   -0.944    1.426    4.568    1.903   -1.016   -1.075   -0.026    0.088    0.056   -1.383   -1.328    0.426   -1.075   -0.054   10.438    1.687   -1.075   -1.524   -0.767   -1.463   -1.405    4.219    3.767    2.496   -0.028    3.292    5.396    5.975    4.870
CD1=        2        2        1        3        0       12        3        0        0        7        6        2        3        0        0        3        0        8        5        0        1        6        0        1        3        4        8        3        4        6        9       10
CD2=        0        0        1        0        2        6        3        0        0        2        2        1        0        0        1        0        1       13        3        0        0        1        0        0        8        7        6        4       10       14       10       13
CCGGTGGCGTTCGACCTGTCGTCTTCGTTCGAAGCGACCGGCCGGTTCGTCCTGGTCGACGAATACGACATCGCGGGCGGCGGCATCATCACCGAGCTGGTCCACGACGATCAGGAATTCCTCCGCGAGGAAGCCAGACGCCGGGATTTCGCCTGGGTCAAAGGCGAAGTGACGGTCGAAGACCGGGCGCAACAGTACGGTCATCGCGCGGCCGTCATCCTCATCACCGGCGGGCGGCACACGGGCAAATCGTTCTTGGCGAGAACGCTCGAGGGGCGTCTGGTGGCCGACGGCCGGCATGCCTATTTATTGGACGGCCAGAACCTATTGCGTGGGCTCGATGCGGATCTCAGCGAAGCCGAGCGCGGGCAAACCGCGGAAATGGCCCGGCGCTACGGCGAAGTGGCGCGACTCCTCATCGATACCGGCTTGATCGTCGTCTCCACCACGAATCCCTTCGGCTTGGCCTATCGGGAAGCCTCGCAGGTGATCCGGACGCTGGTGCATCCCGCGCCGGTCATCGCGGTTCACATGAGCAAGTCGGAGGAAGAGTCGCCGCCGAATACCGACGTCGTGCTCAGCGGTCCCATCGACTTCGATGCGGCGACGAAGCGGATCATGGAAGAACTGAAGCGGCGCGGCGTGCTGGCGCAAGCCATC
KOK=        28
KK=  344401  LL=  345420  Z=    7.92  JJ=  344341  DL=  1020
A===      111      112      113      114      121      123      124      131      132      133      134      141      143      144      211      213      214      223      224      231      233      234      243      244      313      314      323      333      334      343      413      433
B===      222      122      422      322      212      412      312      242      142      442      342      232      432      332      221      421      321      411      311      241      441      341      431      331      424      324      414      444      344      434      423      443
RRR=   21.950   -0.441   -0.105   32.849    0.019   29.490    0.523    0.362    0.957    1.848    0.663    1.253    1.388    0.454    0.407   -0.023    0.835   87.680    1.843    0.962    1.944   -2.080    0.209   -0.225    2.439   30.793   32.106    1.638    3.961   19.991   20.679   11.586
X1==    5.272    0.430   -0.289    6.851   -0.396    5.790    2.595   -0.289   -1.405    0.992    0.733   -1.060   -0.860   -0.528   -0.396    0.034   -1.488   10.015    0.957   -0.686    1.520    3.036   -1.712    0.432    0.992    3.389    5.284   -1.601    1.031    5.205    6.044    4.741
X2==    4.164   -1.027    0.364    4.795   -0.048    5.093    0.202   -1.251   -0.681    1.863    0.904   -1.182   -1.614   -0.859   -1.027   -0.681   -0.562    8.755    1.926   -1.403    1.279   -0.685   -0.122   -0.520    2.459    9.087    6.076   -1.023    3.841    3.841    3.421    2.444
CD1=        9        2        2       14        1       10        6        2        0        5        5        1        2        3        1        2        0       14        3        1        5        8        0        4        5       10       11        1        7       16       15       15
CD2=        5        0        2        7        1        9        2        0        1        6        4        0        0        1        0        1        1       16        5        0        6        2        3        2        7       17       15        3       13       13        8       10
GAGATCGCCAAAGAACGCGGTCACCTGGAAGTCAACGTGGAGCTGTTCGAAAAGGTCGAGGCGCTCGGCGATCTCCAGGAATCGGCCGGTCCGCCGCTGGAGTGGACGGACGGCGCGCTGGCGCAGCTTCAAGACAAGCTGAAGCAGTCGCCGCCGATCGCATTGGACTTCGTGACCGACATGTTGAAGCGCGATACCGAGGATCTGGCGCGGGAGAAAGGGCTGGCCCGCATCGACGAAGCCGTCCTACGCGAGCTGTGGGACGCGCCGCAGGAACGGATCGCCTGGACGGACGAAGCCTGGAAGCGGCTGCAAACCTCGCCGGACTTCGTGCGCAGCGGCATCAGGAAAGCCGCGGAACGGCGGGCCCGGAAACTGGGTCTCAAGGAAATCGACTCCGAGCACCTCACCTCCTTCCGCAATCAAGCGATGATGAAAGCGGTGAAGCGCATCCGTTCGTTCGGCTATCACGAGCTCACGTTCGACGCCTTCGAGATGGCGCTTCAAAAGACCAAGCGCCTGCAGGGAAATGAGCAGGCGGAAAAACGCCTGCAGGAAATCCGCGGACATTTTGCCGACCCCTCGACGAAGAAACCGGAGGGCGGGACGCTGGGAGCCGAGCTGATGGATCGCTTCCGCAGATACCTCAAGGGCGAAGGGTCGCTCTAAGCCGTCTTCTTCCGGCGCTCGCCTGTGCGGAAGTCCGCATCGCGAACAAAAGGTCTCCGAGAGGATTACCGGAACCGCGGAAGCGGCTCCGGCGCACACAGGATGTCAGTGCGTGACGACCTGTTTCGGCCAAAACTTGTGGCGGATCTGCGGAAGCGGTTCGTTGTCGAAGTTCGGGATATCGTAGAGACAGCGGTCGATCGTCGCCACTTCTTCTTCGGTCAGCTCAAGCGTGACTTTCTTTTTCCAGAACTGGTCCAGAGTGAAATAGTCGCCGGATTGAGGCTTCTCCGCCAGCAAGGCCTTCATCTTCTCGAATCCGGCGGTATCGACGCCGGAGATGCGGCCTTT
KOK=        29
KK=  358201  LL=  359400  Z=    4.58  JJ=  358201  DL=  1200
A===      111      112      113      114      121      123      124      131      132      133      134      141      143      144      211      213      214      223      224      231      233      234      243      244      313      314      323      333      334      343      413      433
B===      222      122      422      322      212      412      312      242      142      442      342      232      432      332      221      421      321      411      311      241      441      341      431      331      424      324      414      444      344      434      423      443
RRR=   -2.669    2.166   -0.421    2.465   -0.528   13.155    2.580    3.242    0.184   -0.892   18.118   10.285    4.050   -0.083    1.291    0.323    1.110   10.358    0.614   15.416   10.210   78.818    5.982    3.302   -0.776   -0.210    0.236   -0.154   12.777   18.869   -0.242   -1.480
X1==    2.368    3.222   -0.780    1.793    2.347    3.322    3.753    2.662   -1.475   -0.803    3.251    2.457    2.210    0.479   -1.151    0.581   -1.531    5.341    0.435    3.322    2.410    8.922    3.219    3.458    0.817   -0.915    2.410    0.551    4.038    3.629    0.127   -0.468
X2==   -1.127    0.672    0.540    1.375   -0.225    3.960    0.687    1.218   -0.125    1.110    5.572    4.187    1.833   -0.174   -1.122    0.556   -0.725    1.939    1.413    4.640    4.237    8.834    1.858    0.955   -0.950    0.230    0.098   -0.279    3.164    5.200   -1.907    3.164
CD1=        4        5        1        5        4        7        8        6        0        2       10        6        8        5        0        3        0       10        3        7        8       21       10       11        5        2        8        7       16       15        4        5
CD2=        0        2        3        4        1        8        3        4        2        6       14        8        7        3        0        3        1        5        4        9       12       20        7        5        2        4        4        6       14       19        0       14
CGATCCGTGGGCTTCGCGCGCTGGGCAATTTCCGCGGCGCCAGCGTGACGATTCCTCATAAGGTCGCCGTGATTCCGTTTCTCGATCAGATCGAGCCGACCGCTCAAAAGATCGGCGCGGTCAATACCATCGTCGCAGACAAGGGAGTGCTCACCGGCTCCAACACCGATGCGACGGGAGCGTTGCGCGCGTTGAAAGACGCGGCGGTCGATCTGCGCGGCCGGCATGTGGTGATTGTGGGATCCGGCGGCGCGGCGCGCGCCATCGCCTTTGCCCTGGCTGCGGATGCTCAGCTTGAGCGATTGACCTTGCTGGGGATCGATGATGGGGAGCGTATCGCGTTGGCGAAAGACCTCCATGCTTTCTGCGCGCAGCCTGTCGACGAGGGGCCGCTCGATGAAACCGCTCTCGGCAAAACGCTGCCTCGAGCCCACGTTCTGATCCATTGTACGCCGATCGGCATGTCCCCGAAAGTCGATGGGAGCTGCGTTCCCCCGCCCCTGCTCCACGCCGGCCTCGCCGTCATGGATATCGTCTACAATCCACGCGACACCCGGTTGTTGAAGGACGCCGCGCGGGCCGGGTGCAAGACGATCCCCGGCCTGGAGATGTTTCTCCATCAAGCGGTGGCACAGTTCGAACTCTGGACCGGGCGGCACGCTCCGATCGACGTGATGCGCCGGGTGCTGGAGTCGCGCTTTCAATGAACGTCGTCTTGATCGGCTATCGAGGGACGGGAAAAAGCACGGTCGCCAAAGCGCTGGCGGCCCGTCTCGGGCGCACCGCCGTCTCTACAGACGCGGAAATCGTGAAGCGGGCACAGCGCGGTGTGCCCGAGATCGTCGCCGAACATGGGTGGGAGTACTTTCGGGATCTGGAATCGCAAATCTGCCGGGAGGTGGCGGCCAGGGATCACCTGGTCGTCGATACGGGCGGGGGGGCTATTCTGAGACCGGCGAACGTCGACGCGCTCAAGAAGAACGGGCGTCTGTTCTGGCTCCGGGCTTCCGTGGATACGATTGCCTCCCGGATCGGACGTGACATGCAACGCCCATCGTTGACCGGCACCAAATCCTTCATCGAGGAAATAGACGAGGTGTTGCAGGAGCGGACTCCCAAATATCAAGCGGCAGCCGATCACGTCATCGAGACCGATCAGCGTTCGATCGTCCAAATTGCCGACGAGATTCTCGCACGGCT
KOK=        30
KK=  365131  LL=  366090  Z=    6.31  JJ=  365041  DL=   960
A===      111      112      113      114      121      123      124      131      132      133      134      141      143      144      211      213      214      223      224      231      233      234      243      244      313      314      323      333      334      343      413      433
B===      222      122      422      322      212      412      312      242      142      442      342      232      432      332      221      421      321      411      311      241      441      341      431      331      424      324      414      444      344      434      423      443
RRR=    9.861   -1.266   -0.419    2.237   -1.266   42.736   15.054    0.016    1.023    0.103    3.477    0.453   -0.009    1.937    0.335    0.041    1.953   40.451    9.907    0.446    1.522    0.328   -0.073   -1.606    2.850   13.344   15.494   -2.001    5.739    4.294    1.324   31.449
X1==    2.373   -0.298    0.680    2.993   -0.298    6.874    2.904   -0.025   -0.764   -0.103    1.776   -0.656    0.019   -1.678   -0.298   -0.070   -1.408    4.673    4.232   -0.764    0.957    1.695   -0.036    3.070    1.029    3.532    3.744    2.287    1.582    2.053    1.776    6.761
X2==    4.156    4.256   -0.616    0.748    4.256    6.217    5.183   -0.616   -1.339   -0.994    1.958   -0.690   -0.467   -1.155   -1.124   -0.583   -1.387    8.657    2.341   -0.583    1.590    0.194    2.041   -0.523    2.771    3.777    4.138   -0.875    3.628    2.092    0.746    4.652
CD1=        4        1        3        6        1       12        6        2        1        3        6        1        3        0        1        2        0        9        8        1        5        6        3        8        5        9       10       10        8        9        6       19
CD2=        6        6        1        3        6       10        9        1        0        1        6        1        2        1        0        1        0       13        5        1        5        3        6        2        7        9        9        2       11        8        4       13
AAGCCGCAAGCAGTCCATCCAATCGTCCGAGCACGACTTATCCAAAAAGGCATCGATCCCGCCAAGCATGTGCAACGGCGGCTCACGGCTGAATTGATTCAGGATGCCGCGCTCATCATCGCCATGGGATATGATCACCAGATGCATATCGCCCAGGCATTCGGCCGGCACGCACCGCTCTTCAATCAGGTATCGAGCGGCTCCGAGACGCCGATCCTTGATCTCCATGAAGCCCTGCCCGAATGGGAGCGCGATTTGGAAGCGGCGAAGGCCTATGTCGAATCGATTGTGGATCACATTTGGAACGCGACGCCGACATTGATGGCACGATTGCCACAGTTTTTCGGCTAAGGAGCCCGTTTCGCGCCCTTCTCGGTTCATTCTTGTACCCCTCGGGACAAATTTTTCCTCTCCCGGCGCGGCGAGCGGGCCTCCAGCCGCTCGTACAGCGGTGATTGGCGGCCCGCATGCTATATTTTTTACGGAGATGGCGCGATCAGAGGCTGAGACCGGACCATGCAACGTGCTGCCGCCGACGTGCTGAAGACGCCCGTGACCGGACAGGAAGAGCCCCACTGGGCCTCATGGTCCGACGAGGCGCTGTTGGATCTCCCCATATGCGATCTCCACGTGGACATCAAAGGCGGATTTCTCGCCGGCCCGATCGCCGAATTGACTCGTGAGTTGGAAGAGCGGCGTCTTCTGTTTCGCCCCCATTTCTGGCTCTCGAACGAATGGTTTACACCGGACGGCGTGCCGGGGATTGCCGTCCCCTTCTATCTGGCCCATCCCCGCCTGGCCAAACTGGAACTGGCGCAGATGTTGGAAGTGGAGGGGGGCACGCCGGAATGGTGCCTGCGTATCCTCCGCCATGAAGCCGGCCATGCCATTGAGAACGCCTATAAGATCCGCCGGCGGAAGACGCGCCAACAGATGTTCGGCCGTTCCTCGCAGCGCTAT
KOK=        31
KK=  378241  LL=  379350  Z=    5.04  JJ=  378181  DL=  1110
A===      111      112      113      114      121      123      124      131      132      133      134      141      143      144      211      213      214      223      224      231      233      234      243      244      313      314      323      333      334      343      413      433
B===      222      122      422      322      212      412      312      242      142      442      342      232      432      332      221      421      321      411      311      241      441      341      431      331      424      324      414      444      344      434      423      443
RRR=    6.448    0.813    0.020   -0.287   -0.013    0.712    2.602   21.234    0.047    0.209    3.956    2.791    2.881   25.628    1.398    0.936    0.929    1.301    1.067   97.401    2.807  102.697    6.784   13.813    0.561    0.721    1.596    0.739    3.414   21.899   -2.445   -0.777
X1==    2.120    0.915    0.059    0.638    0.163    4.027    2.756    5.970    0.266   -0.586    4.322    2.406    1.863    6.259   -1.341   -1.614   -1.619    1.804   -1.525    9.041    2.239   14.215    2.221    3.763   -1.573   -2.073   -1.422    0.393    2.432    4.488   -1.581   -0.857
X2==    3.041    0.889    0.346   -0.450   -0.077    0.177    0.944    3.557    0.177   -0.356    0.915    1.160    1.547    4.094   -1.043   -0.580   -0.574    0.721   -0.700   10.773    1.253    7.225    3.055    3.671   -0.356   -0.348   -1.123    1.882    1.404    4.879    1.547    0.907
CD1=        5        3        3        4        2        9        7       13        3        3       13        7        8       17        0        0        0        5        0       17        8       31        8       11        1        0        1        7       12       17        1        4
CD2=        4        2        2        1        1        2        3        6        2        2        4        3        5        9        0        1        1        3        1       16        5       15        8        9        2        2        1        8        7       14        5        6
CGATTCCGACGCGATCAAGGCGGCTATCCCGCACGTGAAGGTGCGCTACCGGAAGTTCCGCGACGCGTTCGAGGCCTCGCTGCAGGGCCTGTCGCTGGCGGGCATCGAATTCTTACACGAGGATTTCCAAGATGCATGATTTCCACTATCGCGACGGCGAGCTGTACTGCGAACAGGTGCCGGTCAGCCGGATCGTCAAGGAGCTCGGCACGCCCTGCTATGTCTACAGCCATGCCACGCTGGTCCGTCACATCCGGGCCTACGACGGCGCGTTCAGGAACATTCCCCACATCATCGCCTTCGCGATGAAGGCCAACTCGAATCTGGCCATCTTGCGTCTCATGGCCAAGGAGGGGAGCGGCGTCGACATCGTGTCGGGCGGCGAGCTTTTCCGGGCGCTCAAAGCCGGCGTGCCGCCGTCCAAAATCGTGTTCGCCGGCGTGGGCAAGAATCCCGATGAAATTCGGGACGCGCTCAAGGCCGACATTCTGATGTTCAACGTCGAATCGCCGGCCGAGTTGCAGGCGATCAACGACGTGGCCGCGTCGCTGGGGCTGAAGGCGCGCGTCGCGCTGCGGATCAATCCCGATATCGATCCGAAGACCCATCCCTACATTTCCACTGGATTGAAAAAGAGTAAGTTCGGCATCGCGGCTGACCGGGCGCTGGAGGAATTCAAGATCGCATCCACCCTGCGCCACATCGAAGTCGTCGGCGTCCATAAGCACATCGGCTCCCAACTGACCGAGGTGACACCCTTCGTCGAGGCGATGAAGAAGATTCTCAAGCTGGTCGAAGCATTGAAACAGGACGGCATCGACATCCGCTACATCAACATCGGTGGCGGTCTCGGCATCACCTATGCCGACGAAACGCCCCCGCAGCCCCAGGATCTGGCGGACGCGATGTTCCCGCTCGTGCGGGACCTCAAGGTGACGCTCGTGATGGAGCCGGGACGTGTGATCGTCGGAAACGCCGGCATTTTGGTGACGAAGGCGCTGTATCTGAAGGAGGGAGAATCGAAGCGGTTCGTGATCGTCGATGCGGCCATGAACGATCTCATCCGTCCGAGCCTCTACGGGGCCTACCATGAAATCAGGCCCTTGAAAG
KOK=        32
KK=  382261  LL=  383040  Z=    4.95  JJ=  381841  DL=   780
A===      111      112      113      114      121      123      124      131      132      133      134      141      143      144      211      213      214      223      224      231      233      234      243      244      313      314      323      333      334      343      413      433
B===      222      122      422      322      212      412      312      242      142      442      342      232      432      332      221      421      321      411      311      241      441      341      431      331      424      324      414      444      344      434      423      443
RRR=    2.948   -0.382    0.000   13.339    0.456    0.530    0.362   -0.101    1.536   -0.628    0.006    7.608    0.034    0.379    0.902   -0.235   -1.233   10.126   -0.294   17.596   -0.372   59.140    2.146   15.699    1.181   -0.492    1.211    0.587    3.976    1.615    0.272    8.318
X1==    1.262   -0.175   -0.001    4.868    2.586    1.096    0.262    0.711   -1.278   -0.438    0.122    2.062    0.726    4.237   -1.096   -0.487    1.042    4.133   -0.297    5.845    1.232    8.550    0.498    3.091   -1.664    0.726    1.232    0.695    2.709    0.627    0.122    3.229
X2==    2.335    2.177   -0.141    2.740    0.177    0.483    1.381   -0.141   -1.201    1.433    0.047    3.691    0.047    0.090   -0.823    0.483   -1.183    2.450    0.988    3.011   -0.302    6.917    4.307    5.079   -0.709   -0.678    0.984    0.845    1.468    2.576    2.221    2.576
CD1=        3        1        2        9        4        3        2        3        0        2        3        5        4       10        0        1        3        6        1        9        4       15        3        7        0        4        4        5        9        5        3       10
CD2=        3        3        1        4        1        2        3        1        0        4        2        5        2        2        0        2        0        5        3        5        2       13        9       10        1        1        4        5        6        8        5        8
ACCGGCGATGCGGTAATAGGTCCAGGTTTCGCCGCCGAAAAACCGCGACGCCTTGCCGTCCGGCGCGCCCCAATTTTTCTCAAACCAGGCCTTGTCCTTGCCTTGCAACTCGGCCGGCTTCAGCGAGGCTTCCAGGTAGGGATTCCCGCCGCCGCAGGCGGTGAGCAGGAGGCACAGAGACAAGAGCCAGATCGATCGTCGCATCATGAACTCCTCGGGCGAATGGCGTATGCACATCAACGCGGGAGCGCGTCGTCGGTTGACGGATTCTAGCGGCCGGTCGGGGACCTGTCAAACTACGCAGAAGGAATTTGCAGCGCCGTCGAGTTCACCATAGAATAGCCGATAAGAAACGCAGCCATCTTTCCATAGCGAAAGGAATTCCCATGAAATTCTATCTGGACACCGCCAGCGTCAAAGAAATTCAGGAAGCCGCGAGCCTCGGTCTGTTGGACGGCGTCACGACGAATCCGTCCCTGGTCGCCAAGGAAGGACGGGTCTTCCGTGAGGTCCTCGTCGAGATCTGCAATATCGTCGATGGGCCGATCAGCGCGGAAGTGGTGAGCATCGAAGCGGACGCGATGGTGAAGGAAGGCAAGGAGCTGGCGAAGATCCACAAGAACATCGTCGTCAAAGTGCCGTTGATCCCCGAGGGCTTGAAGGCCACGAAGCGGCTGGCCGCCGAGGGCATCAAGGTCAACGTCACCCTCTGCTTTTCGCCGACCCAGGCCCTGCTCGCGGCCAAAGCCGGCGCCTGGTGCGTCTCGCCCTTCATCGGGC
KOK=        33
KK=  398161  LL=  399360  Z=    7.23  JJ=  398161  DL=  1200
A===      111      112      113      114      121      123      124      131      132      133      134      141      143      144      211      213      214      223      224      231      233      234      243      244      313      314      323      333      334      343      413      433
B===      222      122      422      322      212      412      312      242      142      442      342      232      432      332      221      421      321      411      311      241      441      341      431      331      424      324      414      444      344      434      423      443
RRR=    0.858   -0.237   16.417    4.292    1.496   10.193   21.012   -0.318   -0.151    0.224    3.898    7.363    2.766    0.657   -0.077   -0.414    0.482   12.462   -0.496    9.729   14.753   39.639    3.316   -0.612   -1.265    1.806    1.539    0.561   13.744   30.266    0.437    6.591
X1==    0.401    0.194    4.474    1.422    1.194    3.540    3.118    1.694   -0.461   -0.860    0.839    4.012    1.458    1.702    0.194   -1.261   -0.610    4.066   -1.575    4.340    5.125    7.204    4.524    0.948    1.134   -1.020    1.102   -1.190    2.599    5.724    0.839    1.707
X2==    2.143   -1.221    3.670    3.018    1.253    2.879    6.739   -0.188    0.328   -0.260    4.647    1.835    1.897    0.386   -0.396    0.328   -0.790    3.065    0.315    2.241    2.879    5.503    0.733   -0.646   -1.115   -1.770    1.397   -0.472    5.287    5.287    0.521    3.862
CD1=        1        1        6        3        2        6        6        3        1        1        4        6        5        6        1        0        1        8        0        7       12       17       12        6        4        1        5        2       11       18        4        9
CD2=        5        0       10        8        3        7       12        3        3        5       15        6        9        5        1        3        1        6        2        6       10       14        5        2        3        1        7        8       23       23        6       19
GTTTCCGGCCGACGGCCTGTTGCTGCTGCCGCACGGCGTGGCGCGACTTTCCGGCGAATGGAATTCCATCGCCATTCGCCCGCAATATCACCTCTTCTCCATGAGCTTTCGGACGGCGTGGCCGGTGAAAGGGTTGATTCACGTGTCCGATGACGGGCAGGACGTGCGCGCGTTGTGCGTGAAGCGCATTCCGTGGTCGTCGGCGCTTCTGACGCTCGGCTGGTTTGTGGTCGTCGCGTTCGGCTCGCTCACCTTCGTCGTGCGGTACACGTTGGACGGAGGGTTCGGTTCGCTGAGCGGCATCCTGATGGGCGCGGGCATCATCGGCATCGCCCTGCTCGTCTTGGCCTTCGGTCTCGTCACGGTCGTCTTTTCGTATCGCCTCGAAAACAGCCGTTTGGCGAAAGTCTACGACGAGCTGCGCGAACGGCTGGAGTCCGGCGCGGGCATCACGCGGTAAAGAGCGAGAGAAAGTGGTCGTATTCGGGCGGCAGATCGAGCGCGGCGCGGTTACGCGCCAACCCGGCGATGATGCCGCGATGCTTCTTCGCCAGACCGGACGAGTCGAACGCGCGCCGGAATTGCTCCCATTGCAGAGCGGGATCGGCGGCGATCCGTTCTTGTTCCAACGGCGGCAGCGCGTGCAGGTTCGTCGTCAACGCGCGGATCGCCTTTTCCACGCTCTCGTAAGGCGGGGCCAGCTTCAGCTGCGCGTAGAAGATCTCCAGGTGGCGGCGGAACTCCTCCCGCAGTCGTTCGATCACGGAGATGGAAGACCGATCGGATGGCGCCATGATCGGCGGGATGATACGGGATGGCGGTTCGCGCTGACAACCGGGGGGAGAATGGCAATCGCCACTCACCGGGGCCCCGCCGGCGCCGCGGCTTTGAGCGGCATGGGAGTCCAGTTCTCGCCGCCGTCCGTCGAACGGTACAGGCCGCTGCCGTTGGTGCCGGCGAAGAGTTCTTGAGCATTGCGCGGGCTCATCGCGAGCGTGCGGATGTTGAGCGTCGCCAGGCCATTATTGATCGTCTGGAACGTCCGGCCGCCGTCCGTGCTTTTCCAGACGCCGCCGGGCCCTCCGATATACAGGAGATCGGTTTGCGCCGGATGGATCAGGATGCTGCTCACGAAGGGATCGGGCAGCGTCAGGCCGATCCGTTCCCAGGTTTCGCCGCGGGTCTTGGTCATGAACAATC
KOK=        34
KK=  405721  LL=  406530  Z=    4.76  JJ=  405361  DL=   810
A===      111      112      113      114      121      123      124      131      132      133      134      141      143      144      211      213      214      223      224      231      233      234      243      244      313      314      323      333      334      343      413      433
B===      222      122      422      322      212      412      312      242      142      442      342      232      432      332      221      421      321      411      311      241      441      341      431      331      424      324      414      444      344      434      423      443
RRR=    0.504   -0.800   -2.221   -0.194   -0.264   72.535   -0.498    0.080    0.176   -1.294    2.579    1.370   -0.265   -0.320    0.555   -0.340    1.370    7.186   23.632    1.370   -0.337   -1.015    1.632   -0.399   24.716   50.450   45.012    0.089   11.004    0.465   37.379    2.370
X1==    2.289   -0.677   -1.103    0.589    0.323    7.366   -0.235   -0.188   -0.138   -0.735    0.508   -1.158   -1.513    0.340   -0.677   -1.076   -1.130    2.794    5.314   -1.076   -0.682   -1.476   -1.476   -1.550    7.032    9.940    7.996   -0.249    5.313    0.623    6.571    1.144
X2==    0.220    1.181    2.013   -0.330   -0.819    9.847    2.119   -0.428   -1.273    1.761    5.076   -1.183    0.175   -0.941   -0.819    0.316   -1.213    2.572    4.447   -1.273    0.493    0.688   -1.106    0.257    3.515    5.076    5.629   -0.356    2.071    0.746    5.688    2.071
CD1=        3        0        0        2        1        9        1        1        1        1        3        0        0        3        0        0        0        4        7        0        1        0        0        0       12       17       13        3       14        5       12        6
CD2=        1        2        4        1        0       14        4        1        0        6       11        0        3        1        0        2        0        5        7        0        4        4        1        3        9       11       13        5       10        7       12       10
CAACATCGGAAAACGTTCCTCTTGCGCGGTATCGTTCACGACCAGCGGCCGTTGGGTTTTCCACACCAGACCGCCCGGGGATTGGTCCAGAGGGATCTCAAGCCCCGGGCTGATCGTGCTGGGCTGCGACGTCACCAAAAAACACAACCGCATGACGTCGCGCTCGGGCTCGTGCAAGACGGCGTTGATGTAATCGAACGGCACGACATGAGGCAGCCGTTGGGCCAGGTCGTGGAAGAGCTCGTTGAGATCCTGGTGCGAGGCGATGGCCTCCGACACCTCCAGCAGGAGCCGCAACCGGTCCCGATCACGTGTCAGGTCCTGGTGGTGGAGCACATTGTCCACGGTGACCGCGATTTGCCGCGCCACCTGCCGAAGAAACTCGACGTCCGTGTCGTCATAGGCGCCCGGCTGCACGCTGGCGAACCCGATCGTGCCCAGCCGCCGCAGCGCCGTGGTGAGGGGCAGGATGCACAGCGAGCGGATGCCGTCTTCCCGCATCCGCCCGATGACCTTCGGCCAGCGCGTCTCGTCGGAGATGTCCGTGAGGATGAGCGCCTGTTGCTGGCGCCAGACCAAGCCGGTCGGCGTTTCATCGAGCGGCTCTTCGTGGCCTCCGATGAGATCGGCGGGGACGTTGGCTTGCAGCGTGTGCAGCCGCATCACCTGGCGCTCCGGATCGTGGAGGGACAGGGCGACGAAATTCACGGGGACGACGCGAGGGAGGCGCTGGGCGAGATCGTGGAAGAGCTCGGTCACACTACGCCGCCTGGAGATCAGATCCGTGATCTCCAACAGCGTCTGGTACTG
KOK=        35
KK=  407041  LL=  408030  Z=   11.97  JJ=  406861  DL=   990
A===      111      112      113      114      121      123      124      131      132      133      134      141      143      144      211      213      214      223      224      231      233      234      243      244      313      314      323      333      334      343      413      433
B===      222      122      422      322      212      412      312      242      142      442      342      232      432      332      221      421      321      411      311      241      441      341      431      331      424      324      414      444      344      434      423      443
RRR=    1.648    1.596   -0.577    0.017   -2.042  136.727   -0.943    5.114    0.019    0.061    0.093    0.211    0.093    0.515    1.090    0.845    0.718    3.976    7.534    0.796    4.987   13.914   -1.399    1.660    2.727    1.805    2.725   -0.313   20.410    7.467    3.455    2.537
X1==    1.826    1.921   -0.623    0.206    1.921   10.824   -1.291    1.602    0.188    1.673    0.056    2.500    0.056    0.164   -1.025   -1.331   -0.508    1.814    2.751    0.948    2.977    2.568    1.961    0.874    2.248    3.610    1.211    0.364    4.658    1.897    1.241    0.977
X2==    0.903    0.831    0.927    0.084   -1.063   12.632    0.730    3.191    0.103    0.036    1.642    0.084    1.642    3.145   -1.063   -0.634   -1.415    2.192    2.738    0.840    1.675    5.419   -0.713    1.900    1.213    0.500    2.250   -0.859    4.382    3.936    2.784    2.597
CD1=        3        3        1        2        3       16        0        4        2        6        3        5        3        3        0        0        1        4        5        3        8        7        6        4        7        9        5        6       15        9        5        7
CD2=        2        2        3        2        0       19        3        6        2        3        6        2        6        9        0        1        0        5        6        3        6       13        2        7        5        4        7        3       15       14        8       11
TTTCATGTCGCTCAGGAGCAGCCGGATTTCCCAGGCGCGCCGGGCATATCCCGGATCGAGCGTGCGGAAGCGGATGGAACCGGAGGCATCCACCAGCGCATAGCCGACGGGATACCCCTTATCGATCGGCCGGCGCAGGCGGAAGGCCTCGGCGATCGCTCCGTCCTGATCACTCAGAACACGATCGATTCCAGCCTCGATGATCGGCCTCGATCTATCGGATGTCACCACGATCAGCGCTGCATTTTTCGTGATGTCCGATTGATCCGCCAAGTCGTGGAACAGGTGTCGTCCGGCGAGGCTGCGGTCAAAGATGATGACCGCCGGGCGGCCGTGGATATCGAGAGATGAAATCGTCGGCGCCGGCTCTTGTCCGGGCGGCAACACGACTCCCGTTCGCTGCCGAGCCGCATCGGGATCGTTCAACGGATTGCGTTGGTATTCGGCCAGACCGAGAAACCCGGCAAAGAACAGGGCCACAGCGATCCAGATCCTGACAGAGAGGTGGACGCTCTTCCCTGCCTCCTCGGACATCGACCGCCTTTCTGCTGCGTCATCCACTCGTCCGCGCCTTTCTTGAATTCCTCGGCAGTCCGAACAGAGACGCAAACCACTTCGCCGAGGCCCTCTTGTCGCGCGCCGGGACAATGGTGTGATTGAGCTCGATGGTCATGGATCACCTCGTTGCGATGGAGACGGTGCGCTGCCGATCGCGGTCCGGCGTGCTCGTCAACCGCTCCGCCAGCCAAGCCGCCAGATGTTCGGACACGTCCGGGCAATAGAGCGCGGATCCTGCGGCCTGCGGTCGTGAGTCGGCCTGGTTGTCCGCTGCGACAAACAATCCCCGGTATCCGAGCCACCCGAACAGCCAGGTGTCCTCCGTGACGGCGATAGGAACGTCGGCACAGTGGAGCAGCGACGGTTCGATCACATAGGCCGCCGCCACCAGATCGAAAGGATAGAATCCCTCCAGGCCGATGTCCTCCCGCC
KOK=        36
KK=  420091  LL=  421080  Z=    5.56  JJ=  420061  DL=   990
A===      111      112      113      114      121      123      124      131      132      133      134      141      143      144      211      213      214      223      224      231      233      234      243      244      313      314      323      333      334      343      413      433
B===      222      122      422      322      212      412      312      242      142      442      342      232      432      332      221      421      321      411      311      241      441      341      431      331      424      324      414      444      344      434      423      443
RRR=   -0.050    5.053    0.336    3.707   -1.449   37.005    1.481    1.070    0.446    0.151   -0.436    1.538    1.261   -1.792   -0.112    0.154    0.569   31.116    0.528   -1.862    0.005    3.917   -0.358   -1.010   -0.906   12.688    7.834   -0.431   12.017   10.025   13.843   14.490
X1==   -0.606    2.331   -0.251    1.511   -0.669    5.563    1.328    0.636   -0.350    0.175    1.997    0.627    3.828    1.372   -0.669    0.495   -1.198    4.379    1.148    3.873    0.005    1.740    0.576   -0.597   -1.050    1.997    3.507    1.812    2.640    3.912    3.828    3.488
X2==    0.082    2.168   -1.338    2.453    2.168    6.652    1.115    1.683   -1.273    0.863   -0.218    2.453    0.329   -1.307    0.168    0.312   -0.475    7.107    0.460   -0.481    1.088    2.251   -0.622    1.692    0.863    6.355    2.234   -0.238    4.553    2.563    3.616    4.155
CD1=        0        3        1        3        0        8        3        2        1        3        6        2        9        5        0        2        0        7        3        6        3        6        4        2        1        6        9       10       12       15        9       14
CD2=        1        3        0        5        3       10        3        4        0        5        3        5        4        1        1        2        1       10        2        1        5        7        2        6        5       15        7        6       18       13       10       17
CGGCGCGATCTTCGTAGCGATCCACGACGAATCGTCTCTTGGCCGCCACCGCCAGGAAGGTCAGCATGTGACAGCTCGACAAGGCGGCCACGAGGGCTTCCTCTGGATTCACATGGGCGGGATTGCCCCGATAGGCCGGCGCAGCCGACGCCGCCACGCGCGTTCCGCCTTCGAAGGTCAGTACGTGATCCCGGTTATAGGACTCATACGTGAACGTCTCCGATTCCCGCTTCCATTCGAGCGCGATCTTGTGCTCCGACATACGTCGTCCTTTCTGTAGGGGCGCAGCGGTCCGTGAATGGGAAGGAAAATAACGGCCGGGGCTCGGGTTCGTCAACGAGCGCTGAGCGGGCTGGCATTTCTCCACGCCTCCGGCTACGCTCACCCGGCCACGCCATGGCCCAGGACGTCGGCGGGAGCATCGGACGCATGAGCGAATCCGGCGAAGGACCGAGAATCGTCGCGCGGTATCAGCTGACCGGCCGGGAAGCAGAGGCCCGCGCCGCCGCCGACCGCGTCTGCTTCGACCAAACGGTCGAGGCCGCCGAAGAGAGCCTTCCCCCCGGTCTGCGGGCGGAGGTCGTGGGCCGGATCGAAGCCTTTCGCCTCCTGTCACCCGCCCGCTACGAAGCCGCGATCAGCTATCCCGGTCGCCTGCTCGGCGGCCGCTGCGCCGGGCTCCTGAATCTCCTGTTCGGCACGAGCAGCCTGCGCGCCGGCGTCCGCTTGCTGTCGTTCGAGCTCCCCGATGAATTGCTGTTGAGATGGCGCGGACCGCGGCTCGGCATCCGAGGACTCCGGGACGCGACCGGCGTGCATGACCGGCCGCTGGTCTGTGCGGTGCTGAAGCCGCTCGGCCGGTCGCCGCGGGATCTGGCGGAGCTGGCCGCGCAGTTCACCCGTGGCGGCGTGGATCTGATCAAGGACGATCAAGGTTTAATGGACCAGTCGTTCTGTCCCTTCGACGAACGGATCGCGCGGTGCGCGGAA
KOK=        37
KK=  421621  LL=  422820  Z=    7.83  JJ=  421621  DL=  1200
A===      111      112      113      114      121      123      124      131      132      133      134      141      143      144      211      213      214      223      224      231      233      234      243      244      313      314      323      333      334      343      413      433
B===      222      122      422      322      212      412      312      242      142      442      342      232      432      332      221      421      321      411      311      241      441      341      431      331      424      324      414      444      344      434      423      443
RRR=   11.850    0.017    1.508   -1.445    0.576   46.194    3.775    0.142   -0.338    1.788    0.986    5.361    7.773    0.357    1.177    1.038    0.014   11.448   -0.183    0.907   31.829   32.383    6.382    0.779    1.010   -1.029   -0.064    0.561   20.858   13.772    1.445    7.700
X1==    3.011   -0.068    0.868   -0.609    0.901    5.727    1.459   -0.617    2.870    0.882    2.001    3.118    3.101    0.366   -1.037   -0.701    0.025    5.398   -0.087    0.728    4.921    5.485    2.309   -0.856    1.978    2.001    0.176   -0.517    4.798    3.168    1.450    1.946
X2==    3.936   -0.248    1.738    2.373    0.639    8.066    2.588   -0.230   -0.118    2.027    0.493    1.719    2.507    0.977   -1.135   -1.482    0.550    2.121    2.102    1.246    6.467    5.904    2.764   -0.911    0.510   -0.514   -0.362   -1.084    4.347    4.347    0.996    3.958
CD1=        4        1        3        1        2       10        4        1        6        5        7        6        9        4        0        1        2       10        2        3       13       14        8        2        7        7        4        5       18       14        6       11
CD2=        6        1        5        6        2       14        6        2        2        8        5        5        9        6        0        0        3        5        5        4       16       15        9        2        5        3        3        4       18       18        6       17
TTCGTCCGCGAAATCGAACGGGCGGTCGGCTGATCGATCCGCCGGCGGGAGCCGGCTCAGTCCGCGCAGCCGAGCTCTTTCATCGGCCGCACTTCGACGCTCCCGATGCGGGCGGCCGGAAAACTCGACGCGATGCGGATCGCGTCGTTCAGGTCCCGCACGTCGAGCATCAAAAACCCGCCCAATTGTTCCTTCGTTTCGGCAAAGGGCCCGTCGGTGACCGAGGCCTTTCCGTTCCGGACCCGCACGGTCGTGGCGGTGTCCACCGGATGGAGCGGCGAGGCGGCGAGGAGTTGGCCGGCCTTCTGCAGCTTGTCGCAGTAGGCCATCGATTCGTCCGACAGGGCCTGCCGTTCGTCCTTCGGGATCGCGTTCAACACCGCTTCTTCGACATACACCAGACAAAGATATTTCATGACGGCTCCTTTTCCCGGCCCTCCGGCCGACGATGTGGTCATAGGATAGTCGTCGGGAGGCCCCAAAATCGACAGAACGTCGGCCCCCTTGCAACCGATTCGGCCTCCGTCCCATACTCGATTCCGCGATGTCCTCCTCGTCCGGCGAATCTCCTCTTCCACTTCACGGCCTTGAAGCCGATGCAGCGTTGCGTGCGATCCTCGAAGGCACGGCCACCGAAACGGGGCACGGGTTTTTTGCCGCGCTCGTGCAGAACCTGGCCAAAGCCTTGGGCACGCACGGCGCCTGGGTCACCGAATATTTTCCGGAGACCCGCCGGCTGCGCGCCTTGGCGTTCTGGATGGACGGCGGGTGGGTCAAGGACTATGAGGTCGATATCGCCGGCACGCCCTGCGAACGCGTGATCGACACGGCGCAACTGGTGCATTTCCCGGACCGGATTTTGGAGATCTATCCGCACGAAGAGGAACTGCGGCAAGCCGGTGCCGTCAGCTACATGGGTGTGCCTCTGCTGAACACGGACGGGACGATTCTCGGCCACATGGCGGTGATCGACCGGCGGCCGATTCCCGAAGAGCCGCGGGTCCATGCGATCTTTCGGATCTTCGCGGCGCGGGCGGCCGCGGAACTGCAACGGCTGCGGGCGGAAGCCGAGGTCCGGGCGCGTGAAGAAAAAGTCCGGCGGCTGCTCGGCAGCGCGATGGACGCCATCATCGAGTTGGACGATCACTTCCGCATCAGCAGCGTCAATCCGGCTGCGGAGAAGGTCTTTCAATGCCGATC
KOK=        38
KK=  446581  LL=  447300  Z=    5.22  JJ=  446221  DL=   720
A===      111      112      113      114      121      123      124      131      132      133      134      141      143      144      211      213      214      223      224      231      233      234      243      244      313      314      323      333      334      343      413      433
B===      222      122      422      322      212      412      312      242      142      442      342      232      432      332      221      421      321      411      311      241      441      341      431      331      424      324      414      444      344      434      423      443
RRR=   -1.135    0.139   -1.136    1.245   -0.150    2.740    1.434   -1.136    0.034    0.725    1.430    0.009   24.401    8.539    0.139    1.116    0.222    3.218   24.817   12.237    1.325   20.139    1.760    0.153   -0.620    0.630    2.567   -0.024    1.691   12.910    0.027    7.961
X1==   -0.501    0.482   -0.900    1.933   -0.518    2.071    0.899   -0.900    0.071    0.306    1.577   -0.039    6.011    3.336    0.482   -0.929   -1.041    1.041    5.626    4.071    1.040    3.690    0.781   -1.508    1.099   -0.639    1.040    0.060    2.029    5.918    0.099    2.584
X2==    2.266    0.289    1.263    0.644    0.289    1.323    1.594    1.263    0.482    2.374    0.907   -0.246    4.060    2.560    0.289   -1.201   -0.213    3.093    4.411    3.006    1.274    5.458    2.254   -0.102   -0.564   -0.985    2.468   -0.396    0.833    2.182    0.276    3.080
CD1=        0        1        0        3        0        3        2        0        1        2        4        1       10        7        1        0        0        2        7        5        3        7        3        0        3        1        3        3        7       14        2        8
CD2=        3        1        3        2        1        3        3        3        2        7        4        1        9        6        1        0        1        5        6        5        5       11        6        2        2        1        7        5        7       10        3       12
AGCTCGAGGACCTTGAGCTCCGGTTCGGGCCGCGGCGCGCGGGACGGCTTCGCTTTCGCCAGTCCGTCATCGGTGAGCAGCGCGGTCAAGGGAAGAGCGAGCACCAGGCCGAGGAGCCAATTTCGCATCACGCCGATCCTCCGTTCGCCCTGAGCCCGTCGAAGGGAGCCTGCCTGCCCTGAGCCGGCCGAAGAGTCGAAGGGCGCTTGTTTGTCCGTCTTGCTTGAGAGCTCAGCACGAACGGGGTGTTCACGGGCATGCAGGGGATAACACAGCCCCCGAAGGCTGTCAATGCGCCGCCGCGGATGATTGCCGTTGACGGAGGCCTTGGGTAAGATGAGCGGCCATTTATCCGGCATCCAATGAGGAGCGCGTGGGGCGGCATCTCCATTTTGATTGTTTCTCGGGTGTGAGCGGCGACATGGTGCTCGGCGCGCTGATCGATGCCGGGTTGCCGTGGGCGGCCCTGGTCACCGGACTCAACGGCCTGAAGCTCAAGGGCTATCGCCTGCGGAAGCGCAAGGTGCCGCGCGCCGCGCTGCACGCCACCAAAGTGGAGGTGATCATCGAGCGAGGATTTGAACGGCCGTTGACGCTCGCTCGGATCCGGAAAATCCTCGCCGCCAGCTCGTTGTCCGACCCGGTGAAGCAGCAGAGCCGCGCCGTCTTCGAGCGGCTGGCCGAAGCCGAGGGGCTGGCCCATCATATGGCGGCCGCCGA
KOK=        39
KK=  447991  LL=  448590  Z=    4.64  JJ=  447661  DL=   600
A===      111      112      113      114      121      123      124      131      132      133      134      141      143      144      211      213      214      223      224      231      233      234      243      244      313      314      323      333      334      343      413      433
B===      222      122      422      322      212      412      312      242      142      442      342      232      432      332      221      421      321      411      311      241      441      341      431      331      424      324      414      444      344      434      423      443
RRR=   26.724    0.200   -0.205   -3.752    0.688    1.173   -0.089   -0.463   -0.159   -0.028    0.145    3.043    2.782   -0.785    0.199   -1.754    1.233    6.427    0.030    2.405    2.778   46.154   19.498   12.519    0.876    0.804    1.822    0.030    5.746   15.934    0.804    0.378
X1==    5.204    0.171    0.797    3.404   -0.829    0.736    0.630   -0.141    0.736   -0.518    0.914    0.690    1.669    1.512    1.171   -1.101   -1.143    2.477   -0.298    3.493    1.738    8.234    3.059    3.564   -1.300   -1.349   -1.327    0.390    2.782    5.932   -1.349    0.262
X2==    5.135    1.170   -0.257   -1.102   -0.830    1.593   -0.142    3.287   -0.216    0.054    0.158    4.409    1.667   -0.519    0.170    1.593   -1.079    2.594   -0.101    0.689    1.598    5.605    6.375    3.512   -0.674   -0.596   -1.372    0.076    2.065    2.686   -0.596    1.445
CD1=        6        1        2        5        0        2        2        1        2        1        3        2        4        4        2        0        0        4        1        5        4       13        6        7        0        0        0        3        7       12        0        3
CD2=        6        2        1        0        0        3        1        5        1        2        2        6        4        1        1        3        0        4        1        2        4        9       10        6        1        1        0        3        6        7        1        5
GCGCATGAAGATCGCCGAGATGGGCGCCGGGTGGGAAAAAGCCGCGCCCGAGTATCTCGACTGCAAACAAGTCGCGAACGAAACCGGCCGCCCGCTGAAGCAGGTGATGGAAGAAGCGGCGCTCGCGTACCGGGAAAGTAAAAAGGCAAAAGCAGGAAGTAAAAAGTAAGGACGATGATCTCCACTTTTGTCTTTTGCCCGTTTACTGTTGCATTGAGAGCAGGGTCATGACCCTGCTCTTGTACGCGCTTCTGTTCGTCGTCTCCATCGTCGTCACGTTGGGCGGCTGCGCGCTGTTTACCAATGCCATCGAATGGCTCGGCAAACGCCTGGGCATTTCCGAAGGCGCGGTCGGCAGCATCTTCGCCGCGATCGGCACGACGCTGCCGGAAACCTCCATCCCGATCATCGCGATCTTTTTCGGGACCAGCCGGCAAGAGGCCGAGGTGGGGCTCGGCGCGATTCTGGGCGCCCCGTTCATGCTCAGCACGCTGGTGTTGCCCATTCTGGCGCTCCTGTTGGTGCTCTACGCGCGGGCGGGAAAGCGCACCGCGCGGTTTCATTTGAATTACCGCGAAGTCCAAACGGATCTCGGCTTTT
KOK=        40
KK=  459001  LL=  460140  Z=    5.41  JJ=  459001  DL=  1140
A===      111      112      113      114      121      123      124      131      132      133      134      141      143      144      211      213      214      223      224      231      233      234      243      244      313      314      323      333      334      343      413      433
B===      222      122      422      322      212      412      312      242      142      442      342      232      432      332      221      421      321      411      311      241      441      341      431      331      424      324      414      444      344      434      423      443
RRR=   11.065    0.305   -0.114   13.557    0.051    8.390   -0.170    2.697   -0.522   -0.317    5.503    8.010    1.550    4.403   -1.492   -0.153    0.786   -1.019   -0.380   66.985   10.479    9.357    6.739    5.466    0.291    0.151    0.051    0.092   56.091    1.384    1.500   -0.015
X1==    3.194    1.905   -0.722    3.230    0.317    1.618    0.993    3.524    0.874   -0.202    2.236    3.842    0.516    2.891    1.111    0.130   -0.936   -0.508    1.203    6.827    3.429    2.530    3.132    2.205    0.461    0.516   -0.755    0.231    8.312    2.937    1.089   -0.288
X2==    3.465    0.160    0.157    4.197    0.160    5.186   -0.171    0.765   -0.598    1.569    2.461    2.085    3.003    1.523   -1.342   -1.176   -0.840    2.004   -0.316    9.812    3.056    3.699    2.151    2.478    0.631    0.293   -0.067    0.398    6.748    0.471    1.377    0.053
CD1=        6        4        1        8        2        4        4        7        3        2        7        9        4       10        3        2        1        1        4       11        7        7        8        8        3        4        1        3       19        9        5        3
CD2=        6        2        3        8        2       12        2        4        2        8        8        5        9        5        0        1        1        7        2       20       12       11        8        7        6        4        5        9       22        7        6        6
CGCGTCATACGGTCCCGTAGCCGGGCTGCGCACCGCGGCGTGCGTTCGCGGAAGAAAAAGGACGGGCCGTGCCTCCCGAAGGAGGCACGGCGCTGGTGGCAGCCGTTGGAGGCGCCGGTGCCGTTCTGAATGGGCACGATTCAGAAGCGGTATCGGGCGGGGGCAGAGGGGACACCTCCGCCGCCGAGGGGGAAACCGGCGGCTCCAGTCGTCGCCACGTCCGACTCTGTTCTATGGACGATCGGTCAACCATCTTGCTTTGCGGGCCGGTCAAGGCAGTCGTAGCGGTTGGCTCAGCAATGCCCGTACCATCCGTCCTGGTGGGATTCCCTGTGTTGAGCCGTGCGAGATAAGCGATTGAAGTCCTGAGGGAATCGAACAACGAGCAGGCCTTCTGCTTGGGAAGCAGGCATGAAATCAGCCGGTCTGCACTGTATCGGATTGGGTACGGACCTTATCTGCTTTGATACAGTGCGGGGGGGGGAAAGGCTGATGAAGAAGGGAAGGCGGCCGCGGCCGGCTACTGGTGAAGATGTTTCATCGCGGCCGCGCACAAGATGATGAAAAAGCCCATCCATAAGGCCGCCCGTTGATAGGGGATGGCTTCGTACGCCCCTTCTTCCTCTTCTTCCTCGTCGGACTTGAAGATGACGGTGTAGAGAAAGAGGGTCAGCAGGCAAAGGACCAGAAACAGCTTGATAAAGAAGACGGTCAAATACTTGGCGTGGTGCTGTACGCCGCTGCCCGTCTGGGAGGTGAGCACCTGATTGACATAGTGGAGATTGATGCCGCCGGTAAACAGCAGCACGACGAGGAGAATACCGGCGACTTTTTTGTAGTGCTGATAAAAGGCGTCGGTGATCGGCTTGATTTGAGCTTTCGGAACGGCCCTCTGGAGACCGGGCGTCACCGCCAAGACGAGGAACGCCAAGCCGCCGATCCAGATGACCGCCGACAGGAGATGGAACCAATGGTTGACGATCGGGATCAGCGTATTCAGGTCGGTGACGATGCTTTGGAGTGCGTCCACGTTAAGACCTGTGACGAGTGATGGGTGATGAGTGATGAGTCAGAGTCGATAATTCGGCAAGGGGCGTCCGGATTTGCTTTAACTGATCACGCATCACCGATCACTCATCA
KOK=        41
KK=  473971  LL=  474900  Z=    4.86  JJ=  473881  DL=   930
A===      111      112      113      114      121      123      124      131      132      133      134      141      143      144      211      213      214      223      224      231      233      234      243      244      313      314      323      333      334      343      413      433
B===      222      122      422      322      212      412      312      242      142      442      342      232      432      332      221      421      321      411      311      241      441      341      431      331      424      324      414      444      344      434      423      443
RRR=    0.151    0.429   -0.310   22.638    0.493   16.616    4.003    0.296    0.478    0.125    5.884   -0.032    5.606    1.531   -0.163   -0.239   -0.548   25.084    2.998   -0.118   -0.733    4.689    0.128   -0.152   -0.617   20.838    2.075    1.170    2.278   15.000    7.510   20.773
X1==    0.104    1.248   -0.470    6.342   -0.752    5.797    1.299   -1.267   -1.160    1.912    2.857    0.212    1.701    0.938    0.248    0.579    0.463    4.630    0.717   -0.290    3.036    2.163    0.274    0.133   -0.493    6.325    1.071   -1.819    1.128    2.440    2.279    6.377
X2==    1.449    0.344    0.660    3.569   -0.656    2.866    3.082   -0.234   -0.412    0.066    2.059   -0.152    3.295    1.633   -0.656   -0.412   -1.183    5.418    4.183    0.407   -0.241    2.167    0.467   -1.138    1.253    3.295    1.938   -0.643    2.019    6.146    3.295    3.258
CD1=        1        2        1       10        0        8        3        0        0        6        8        2        6        5        1        2        2        6        2        1        7        6        3        3        2       14        4        1        8       11        7       20
CD2=        2        1        2        5        0        5        5        1        1        3        6        1        8        5        0        1        0        9        7        2        3        7        4        1        5        8        7        5       11       21        8       14
GGGGAATCCGAGCGGGACTTCCGCCTGCGGGTGCAGCAGGCCGGCCGCGAGCAGCGGGACCAGGCGGCCGAACGGTTGCGGCACAAGTACGCGCCGAAGATCGCCGCGCTGCAGGAACGCGTCCGGCGGGCCGAGCAGATGAAGGCACGGCAACAGACCGAAGCGCGCACCAGCCAAATGCAGGCCGCCATCTCGGTCGGCGCGTCGATCCTCGGCGCTTTCCTGGGCCGCAAGGCGATCAGCCAGACCAACATCGGCCGCGCGACGACGGCGATTCGAAGCGCGGGCCGGGTCCTCAAGGAATCGCAGGACGTGGGCCATGCGGAAGAAACGGTCGCCGCGCTCCAACAACAACTGGCCGATCTCGACGCGCAGTTCAAGCGCGAAGCCGACGCACTGGCCGCCGCCGCCGATCCGCTTACCGAGCAATTGGAGCCGTTCTCTGTCAAGCCTTCCAAAGCCGACATCGCCGTGAAGCTTGTCGCGCTGGTGTGGACGCCGCAGTGGCTGACGGCCGGTGGCGAGACCAGATCGGCGTGGTCCTGAAGCGCCGCGTCGTCCGTGCCGTTCGCTCCCCCTCCTAGGGCCGTTCATCTTCGCGCTAGAGACAATTAGGTCAGGCGATACTTCCATGGTTGCGCGGCCGGGAATCCGGTACCTTGTCTGCTTACGCAGATCCGAGCCAGGGATCATGAGGGGGGCGGCAGTTCCTCCTCGTGAGGAGGAAGGACGGGGGCTGCTCGTGCGACCATCGTCTCCAAGCCGGCGAAGACGTAGGCGCGGAGCCGGCGCCGTGCGTAAGATCCGCAAATGCTTGGTAGCCGACGATCATTTGATCGTGCGCGAGGGCATCAGGCATTTGCTGCTGCAGAAAGGGCTGTTCACCGCCGTGGCGGAGGCCGACCATGCGGCGGCCGTCCTTGCCGCCGT
KOK=        42
KK=  476491  LL=  477540  Z=    5.01  JJ=  476461  DL=  1050
A===      111      112      113      114      121      123      124      131      132      133      134      141      143      144      211      213      214      223      224      231      233      234      243      244      313      314      323      333      334      343      413      433
B===      222      122      422      322      212      412      312      242      142      442      342      232      432      332      221      421      321      411      311      241      441      341      431      331      424      324      414      444      344      434      423      443
RRR=    7.755    3.248   -1.324    1.680    0.008   31.346   43.102   -5.740    0.021   -0.065    4.297    0.022   -0.293   -0.767    1.101   -0.738    0.817   16.739    1.323    0.314    0.238    2.651    0.452   -1.103    4.445   -6.151    6.870    0.475    2.871   20.882    2.011   33.399
X1==    2.696    0.867    0.935    0.660   -0.092    5.622    7.863   -1.335   -0.541   -0.451    1.582   -0.041    2.711    1.711   -1.050   -0.541   -1.417    4.987    1.515    0.230    3.320    2.825   -0.623   -0.851    1.985    4.969    1.461   -0.617    1.381    4.568    4.405    5.024
X2==    2.877    3.747   -1.416    2.545   -0.090    5.575    5.482    4.299   -0.038    0.145    2.716   -0.539   -0.108   -0.448   -1.049    1.365   -0.576    3.356    0.873    1.365    0.072    0.938   -0.726    1.295    2.240   -1.238    4.703   -0.770    2.078    4.571    0.457    6.648
CD1=        4        2        3        3        1        9       13        0        1        2        6        2        8        7        0        1        0        8        4        2        8        8        2        2        6       12        5        3        8       15       11       16
CD2=        4        5        0        5        1       10        9        8        2        4        8        1        3        2        0        4        1        7        3        4        4        5        2        5        8        1       13        5       11       17        4       22
GGAGCCGAGGAAGGTCATGTGGATGAAAATTTTCCACTTGATGTGTTCCGGATTTTCATTCGCCACATCTACGAAGGCTTTCAGCAGATGGATGCTGGAGATCCCCACCAGCGAGGCAGCCAGTTTGATCTTGATCGTGCCGGGATCGACATGCGTGAGCCAATCCGGGCGATCCGGATGATGCTCGAGGTCCAGCTTACTGACGAACGTGGCGTAGCCTCCGATGACGACCATGGTCAAGAGATTGGCCACCATCGTCACATCGACGAGTCCGAGGACGCCCAGCATGAAGACCGTCTCTTCCATCTTGTGGATGTGCAGGACCATCTCCCAGAGTTCGGCCAGGAATTTGTACGCGTAGAGCAGTTCGGCGACGATGAGCCCGGCATACAGCGGCGCCTGAATCCAGCGGCTTGAAAACACCGCCATCTCAAAAACATGCTCGAGCCGATTCGCCACCATGGGCGCCGACTTCGCGCGGGTGGCGGGAAAATGGGTTGTATGTTCTTCCGACATTGCTCCTCCTGAACGAACCGCATTCGGTGAATCGGCGCAGCCGGCGCGTATCCTAGTCAGAGACGCCTACCCTGTCAATTCAAAGCGTCGAGGCGAACGTCGGGCATGGAAGGCGGCTGAGCCGGCGTGCGCTCCGATCCGATCGGCAGTCGTTGTAAGAGCCCGGCGGCGCGGTGTCCGGCCTTGCGGATGTGTTCGACCGGCCCGCGAGCCGGGTCATCGGCCGGCATGCGCGTCAAGAGCACCTCGGCAAAGCCGTTGATCGACGTCAGCGCGTTGTTGAGGTCATGGATCAGGCGCGTGGGGACGGCCGGCGAGTCCTGTGGAGGAGCCGGCGTGGAGCGGCCAGGCTGTGACTGCGCCCGGATGACGGCCCGTTCTATGGCCCAACGGAGCTCCCGCGGCGTGAGGCCTTGTGCGGAGAGCGCTTCGTGGGCGCCGGCGCGCAACGCCGTAAGCAGCAGGCGCTCGTCGCCGGCGGCGTCCAGGGCGATGAGGGCGCAGGCCGGCGCGGTCAGACGTACGGCGCGGACG
KOK=        43
KK=  489241  LL=  489990  Z=    8.57  JJ=  489181  DL=   750
A===      111      112      113      114      121      123      124      131      132      133      134      141      143      144      211      213      214      223      224      231      233      234      243      244      313      314      323      333      334      343      413      433
B===      222      122      422      322      212      412      312      242      142      442      342      232      432      332      221      421      321      411      311      241      441      341      431      331      424      324      414      444      344      434      423      443
RRR=    3.354    1.221   -0.117    0.232   -2.072   89.419   11.707    0.122    0.225   -0.168    1.329    1.438    0.074    1.222    0.794   -2.289    1.438   33.748    8.554    0.506   -0.872   -0.112    1.468    0.229    1.227    7.975    2.182   -0.932   -0.478    5.835   -0.285   44.611
X1==    3.152    1.169   -0.293    0.571    2.169    7.640    3.233   -0.293    0.607   -0.073    1.309   -1.165   -0.079   -0.778   -0.831   -1.151   -1.153    9.519    2.404   -1.151    2.767   -0.050    0.651   -0.756    3.405    2.697    1.362    0.938   -0.184    3.708   -0.774    4.820
X2==    1.064    1.045    0.399    0.406   -0.955   11.704    3.621   -0.418    0.370    2.298    1.015   -1.234   -0.926   -1.570   -0.955    1.989   -1.247    3.545    3.558   -0.440   -0.315    2.254    2.254   -0.303    0.360    2.957    1.603   -0.994    2.598    1.574    0.368    9.255
CD1=        4        2        1        2        3       10        5        1        2        2        4        0        2        1        0        0        0       12        4        0        6        2        3        1        7        6        4        5        3       10        1       12
CD2=        2        2        2        2        0       16        6        1        2        6        4        0        1        0        0        4        0        6        6        1        2        6        6        2        3        7        5        2        9        7        3       22
TTTCCCCCCGAATCCAAAACTATTGATCATCGCGCGCTGCATGGCACGTGCACGTCCGATGCGGGCCACATAGTCCAGATCGCATTGCGGATCGGGTTGAGTCAGATGCAACGTCGGCGGAATGAACTGATGTTGCAAGGCCAGCACGGTGCCGATAAGCTGAAACGCCCCGCTGGCGGCAAAGGCATGGCCGAGCGCTGCTTTGAATGAACTGACCGGCACTCGATAAGCAGCGGCACCCATGGCCTGCTTGATGGCCATGGTTTCGATGAGATCCAACTCCACAGTGCCGAGGCCGCAGGCATTGATGTAATCCACTTCTTCCGGGAACCAGTGGGCCGACGAGAGCGCGCATTCGATCGCACGGCGGTGCTCCTTGCCGGTTTCATCCGGGCGCGCCATCGAGTAGGCATCGGTGGTGAAGGCCCACCCTTCCAACTCGGCGTAGATCGGCGCCCCGCGCCGCTCGGCGTGCTGCTGTTCTTCGAGGATCAAGCAGCCGGCTCCTTCTCCCAACACGATGCCGCACCGGGCTTGATCGAACGGGCGAGGCAGGTTGCGGATGGTGCCTCCCTGGTCCGGGGCCAGCGTCCGGCCTGCATCCATGGCCGAAAAGATTGTGGGATGCAGTGGCGCTTCGGCTCCGCCCGCGATAACGATATCCACATCATGCGAACGAATAAGGTCATAGGCTCGGCCGATGGCGTTCGCCGTGGACGAGCAGCCGATGGAGTACGTTTCACATTCACC
KOK=        44
KK=  494821  LL=  495900  Z=    5.63  JJ=  494761  DL=  1080
A===      111      112      113      114      121      123      124      131      132      133      134      141      143      144      211      213      214      223      224      231      233      234      243      244      313      314      323      333      334      343      413      433
B===      222      122      422      322      212      412      312      242      142      442      342      232      432      332      221      421      321      411      311      241      441      341      431      331      424      324      414      444      344      434      423      443
RRR=    6.776    8.071   -0.241   -0.967   -1.328   43.950    9.619    1.842    1.842    1.961   -0.994   -0.042    0.211    3.334   -0.203   -0.096    1.842   57.417    5.246    1.842   -1.307    0.009    3.334    0.179   -2.447   39.987   46.341    0.149   -0.867   54.538   41.747   12.184
X1==    1.390    5.180   -0.265   -0.215    1.180    3.994    3.379   -1.145   -1.329    0.742   -1.018   -0.215   -0.398   -1.598    0.180   -1.329   -1.296    8.973    2.535   -1.329   -1.952   -0.831   -1.904   -1.857    2.558    8.906    6.429    2.128    1.872    7.873    6.425    2.729
X2==    4.875    1.558    0.911    4.498   -1.125   11.004    2.847   -1.609   -1.386    2.643    0.976    0.195   -0.529   -2.087   -1.125    0.072   -1.421    6.399    2.069   -1.386    0.670   -0.011   -1.751   -0.097   -0.956    4.490    7.208    0.070   -0.463    6.927    6.498    4.464
CD1=        2        6        1        1        2        7        6        0        0        4        1        1        2        0        1        0        0       16        6        0        0        2        0        0        7       17       16       11       10       24       13       12
CD2=        8        3        4       10        0       17        6        0        0        9        6        3        3        0        0        2        0        9        4        0        4        3        0        3        2       13       15        6        5       23       17       17
TCTGATCTCCCCAATCCCGATGACCTGATCGAGTTTGGACGCGACGAGCGCTTTGCCGCGGAGCTTGCGATGATAGGTAATGGCGAAGCGATGAGCTTCGTCGCGGATGCGTTGGAGGAGGTGGGTGGCGGGAGAATGAGCTTTTAAAATGATGGGATTTTTTCTCCCGGCGAGGAAGACCCGCTCATCTTTTTCGCCGCGGGCTTTCGCCAGCCCCACGAGGGGAATGCGGTCTTGCCCGACGGCTCGAAGCCCTTCGATCGCCGCCGCGAGTTGGCCCAAACCCCCGTCGATCAGAATGAGATCCGGCCGGGCCAGGTGCTCCGTGGTCTCGCTGCCGTCCAGGGTGTTCGTGCCGTAGCGCCGGGTCACCACTTCCTGCATGCTGGCAAAATCGTTCGCCCCGGCGACGGTTCTGATTTTGAAGCGGCGGTAGTCCGCCTTCTTCATCTGGCCGTCGTCCCACACGACCATGGAGGCGACCGACTGATTGCCCATCGTATTCGAGATGTCGAAGCCTTCGATGCGGCGGGGCGCGCGGTCCAGATGGAGCAGTCGCTTGAGCTCCTCGCCCGCCTGCCGTTCGATCTCGACGTCGCGCAGATGCTCCGCCGCGGCCGCCGCCGCGTTTTCTTCCGCCAGCCGCACCAGCTGATGCTTGCCGCCGCGCTCGGGGGCCACGACGCGGACGGCGCTGCCGCGCTTGTCCGTCAGCCACTGTTCGATGAGGGCCGCGTCCTCCAACTGAATCGGGATCAAGAGTTCCTTCGGCGGCTGACCGTCTTTGTTATAAAACTGCTCGATGGCGGACCGAACCAGCTCTTCATCGGGCGTCTCCGCCGATTGCGGCCAGAAGAAATCCTTCCGACCGATCAGCAGCCCCCCACGGACGAACAGGATTTGCAGGTCCACCGCCGCCCCTTGCCGCGCGAGACCGATGACGTCCTGATCGGTGGCGGAGGTCTGGGTGATGCGCTGCTTTTCGAGCATGCGTTCGACCTTGAACAACCGGTCCCGCAGGCGCGCCGCTTCTTCGAACTCTTCGCGCTCGGCCGCCGTCTCCATGCGGGCGCGCAGGTC
KOK=        45
KK=  517681  LL=  518370  Z=    4.75  JJ=  517621  DL=   690
A===      111      112      113      114      121      123      124      131      132      133      134      141      143      144      211      213      214      223      224      231      233      234      243      244      313      314      323      333      334      343      413      433
B===      222      122      422      322      212      412      312      242      142      442      342      232      432      332      221      421      321      411      311      241      441      341      431      331      424      324      414      444      344      434      423      443
RRR=    1.511    0.396   -0.407   -0.217   -2.780   48.796    1.117    1.258    1.258   -0.217   -0.572   -0.462    0.154    1.206    0.227   -1.549    1.258   45.750   -0.214    1.258   -0.412    3.598    1.124    0.022   -0.905   16.098   30.251   -0.358    1.291   22.856   30.119    5.280
X1==    1.418    2.345   -1.017   -0.058    3.345    7.350    0.746   -1.017   -1.079   -0.604   -1.377   -1.034   -0.638   -1.400    1.345   -1.079   -1.097    8.579    1.446   -1.079   -0.729    1.329   -1.462   -0.799    3.149    6.750    5.650   -0.670    0.403    4.327    6.011    3.206
X2==    1.066    0.169    0.400    3.774   -0.831    6.639    1.497   -1.237   -1.166    0.359    0.416    0.447   -0.241   -0.861    0.169    1.436   -1.147    5.333   -0.148   -1.166    0.565    2.707   -0.769   -0.027   -0.287    2.385    5.354    0.535    3.205    5.282    5.011    1.647
CD1=        2        3        0        1        4        9        2        0        0        1        0        0        1        0        2        0        0       11        3        0        1        4        0        1        6       11       10        2        4       11       10        9
CD2=        2        1        2        6        0        9        3        0        0        3        3        2        2        1        1        3        0        7        1        0        3        6        1        2        2        6       10        5       10       14       10        7
TTGCGCGTCCGGGATCTCGCCGTCGATCTGCTCGACCGGCAGCTCATCTAAGCGGGGAATGAAGTCGAACTGGCTGCGCCAGCCCTTGCCCTCCGTCGGGAAATCTTTTCGGAGCGGATAGCCTTCGGCATAGTCTTCCGGCAGGAGGATCCGGCGCAGATCCGGATGGCCGGCAAAGCGGATCCCCATCATGTCGTAGACTTCGCGCTCTAAAAACTCGGCGCCGCGCCACACGCTCGTGACGGAATCGATGACCGGATTGTCTTCCGGCACTCTGGCCTTGAGGCGAATTCGCCTGCCGTAGGGCAGCGACAGGAGATGATAGATGACTTCGAACCGTTCCTGGTCGGACGGATAGTCGGCCGAGCAAATATCGGTGAGGTGATCGAACGAAGCCTCCGGCGCATCGTGCAAGTAGCGGGCGACATCGAGGATGTTCGCCGCGCGCACCTGGACGGAGACTTCTCCGCGCGCGGTATCCACGTTCGCCGCCAGCGCGGCTTCGGGGAATTTCTTGAGCAGCGTTTCGATCAGGGTCTGCATGGGTCGCTCTTGCGAGACTGGCGCGCCGCGCGAGAGAAGCGAGACGCGCCCACCCTCCCGCCGGTCTCGCGCTTATCTCACGAACACCTTCTCGCGTTGGATCTTTTCCTGGAGCTTCAGCAGGCCGTCGAGCAGCGCTTCGGGGCG
KOK=        46
KK=  523441  LL=  524280  Z=    6.55  JJ=  523261  DL=   840
A===      111      112      113      114      121      123      124      131      132      133      134      141      143      144      211      213      214      223      224      231      233      234      243      244      313      314      323      333      334      343      413      433
B===      222      122      422      322      212      412      312      242      142      442      342      232      432      332      221      421      321      411      311      241      441      341      431      331      424      324      414      444      344      434      423      443
RRR=    5.421    2.777    0.092    5.402   -0.092    3.877   -0.291    9.035    0.079   -0.211    6.196    6.561    0.748    4.678    1.028   -0.207    1.649    5.409   -0.271   28.060   -0.108   63.022   17.144    1.610    0.090    0.880   -0.282   -0.193    8.384   25.417   -0.317    0.382
X1==    1.333    4.082   -1.125    1.758    0.082    3.276   -1.257    3.362    0.211   -0.891    3.357    1.758    0.598    2.947   -0.918   -0.555   -1.257    3.030    1.273    6.341   -0.135    6.527    3.577    1.450   -0.234   -0.782    0.427    0.277    3.542    4.555    0.598    0.502
X2==    4.066    0.680   -0.082    3.074   -1.121    1.184    0.232    2.688    0.373    0.237    1.845    3.733    1.251    1.588   -1.121    0.373   -1.312    1.785   -0.213    4.425    0.799    9.656    4.792    1.110   -0.387   -1.125   -0.660   -0.698    2.367    5.580   -0.531    0.761
CD1=        2        5        0        3        1        6        0        5        2        1        7        3        3        6        0        1        0        7        4       10        3       14        9        5        2        1        4        5       11       13        3        5
CD2=        7        2        2        7        0        3        2        6        2        3        6        8        5        6        0        2        0        3        1        7        3       16        9        4        2        1        1        2        8       14        2        5
GGGCGTTCAGGTACATGGGGAGCGTCGCGACGAGCGTTTTCCCTTCGCCCGTCTTCATTTCCGCGATGCGGCCTTTGTGGAGAATCATGCCGCCGATCAACTGCACGTCGAAGTGCCGCATGTTCAGCTTGCGGCGCGACATTTCCCGGCAGACCGCGAACGCTTCCGGCAAAATGTCGTCGAGCGTTTCGCCGGCCGCGAGGCGCTTCTTGAAATCCTGCGTCTTGTCGACGAGCGCTTGGTCGGACAGCGGCGTCAAGCTCGATTCCAAGGCGTTGATGCGCTCCACGATCGGCATCAACGCTTTGATTTCACGATCGTTCTTGCTGCCGAAGATGAGATTGAGAAGTTGTGTCAGCATGCCGGTTCCATGTGGCGAGTACTCGCGCGGTTCTGTGGAATATCGAGGAAGTATACAGCAAACTTTTCTTGAATCCTATCAGGAAGACAAGGGGTTCTGCACGGGGGCATCTTGACTCTTCGGCCGGCGCTCCAGTAGCATTCGCCCCTAAGTTTCCGTTGGTCCAAGACCGATGAATCACGCGCATTGCCGATCAGTCCTCGCTCTTCTGCTCGTGGTGTCCATTGTGATCGTCGGCGGCCTCGCCTCGGCCCAGGCGATCACCCACGAATCGCATCACGCGCATCATCAGAAAGCGACGCACGGCACCGTCCTCTGCTCCTGGATGTGCGCCGCCGGACAGGCGGTGGACGGCATCGCGGCGCCCCTGCTTGTGGCCCAATACCCGGTCGCTCCCTCTCAGCACATCACCGCTCTCTTTTTTCCGCAGGTCGCGCTCGATAGCGTCGCGACACGCGGTCCGCCGTTTCTTCCCGCGC
KOK=        47
KK=  526321  LL=  527310  Z=    4.81  JJ=  526141  DL=   990
A===      111      112      113      114      121      123      124      131      132      133      134      141      143      144      211      213      214      223      224      231      233      234      243      244      313      314      323      333      334      343      413      433
B===      222      122      422      322      212      412      312      242      142      442      342      232      432      332      221      421      321      411      311      241      441      341      431      331      424      324      414      444      344      434      423      443
RRR=    2.143    1.338    1.306    0.256    1.165   16.079    1.273    3.641   -0.039    0.364    2.040    0.256   -2.142    0.202   -0.877    0.009    0.695   12.291    0.112    4.737    4.984   70.464   15.242    0.105   -0.059   -0.026   -3.871   -1.928    8.827    4.056   -1.617    1.957
X1==    2.581    0.766    1.593    1.459   -1.087    3.118    0.770    1.593   -0.610    0.082    1.708    1.459   -0.605    1.547   -1.087    0.135    0.770    2.413    0.069    3.118    4.916    9.325    2.914    1.022    0.678   -1.184    3.113   -1.173    4.799    2.931    2.864    1.064
X2==    0.830    1.746    0.820    0.175   -1.072    5.157    1.653    2.286    0.064    4.462    1.194    0.175    3.540    0.131    0.807    0.064    0.903    5.094    1.619    1.519    1.014    7.557    5.230    0.103   -0.087    0.022   -1.243    1.644    1.839    1.384   -0.564    1.839
CD1=        4        2        4        4        0        6        3        4        1        3        6        4        2        6        0        2        3        5        2        6       11       19        8        5        4        1        8        2       15       11        8        7
CD2=        2        3        3        2        0        9        4        5        2       11        5        2        9        3        2        2        3        9        4        4        5       16       12        3        3        3        1        9        9        8        2        9
CTCGCTGGGTGTCGACCGGCAGGGGCGGTTGTACGTGGTGTGGTACACCGAGGGCGACGACGAGACGCCGGCGATCTATTTGGCCTACTCCGATGACCGGGGCAAGACCTTCTCCGGCAAAAAACAGCTGAACCGTTCGAAAGGCACCTTCCCCGACCATCCGCAGATGGCGGTCGATCCGGACGGACGCATCGTGGTGATCTGGGAGGAGCAATCACCGGTTCGACGCGAAGTGGTGATGAGCTATTCGTTGGATCGGGGCGGGTCGTTCATCAAGCCGGTGAAGCTCAACGAGAAGAATGGTCAGACTCCGACGGTGTCGGTGAATAGCCGCGGAACAGTCGCGCTGGGGTGGAAAGAACACGCGATGCCGGCCCATCGGCTCGTGCTGCAGACGATGCAATTTCCTTCGACCGACCTTGCCACGAAAGACGGTGGCTCGCATGTGCCCTGAGCGCTGGTTCCGACTCGTACAGACGGCCGTCATAGGAAGCGTCTGCTTTCTGGCGGTCGGCCTTGCGCATTCCGGCTCTCCACACAAGGACCTGTTTGCGGATCTCAAAATCAGCCGCACGACCGGCGCTCCATCTGCGCCGTTCGACTTGAAATCTCTCGACGGCGAAACCGTACGGTCAGAGGATCTCGCCGGCAAAGTCGTGCTCCTTAATTTTTGGGCGACGTGGTGCGGGCCCTGCAAAGATGAAATGCCCTCGCTCGCGCGGCTCCAACGGCGGCTCGATCCCGAGCGATTCCGTGTGGTGACCATTACGACCGATCTGTACCCGGAGGGGATCAAACAATTCCTCGCCCAACTCGGCATCGGCCTTCCCGTCCTGTTCGACGATGCGCAGGACGTCTCGCGCAGATTCATGGTGCGCGGATTGCCGACGACCGTGCTGCTCGCGCAAGACGGCACGCAGATCGGGCGCGCCGTCGGACCGCGGGCATGGGACAGCGATGAGGCCGTCGCTCTGATCCATCAAGTGCTAG
KOK=        48
KK=  532321  LL=  532710  Z=    4.55  JJ=  532321  DL=   390
A===      111      112      113      114      121      123      124      131      132      133      134      141      143      144      211      213      214      223      224      231      233      234      243      244      313      314      323      333      334      343      413      433
B===      222      122      422      322      212      412      312      242      142      442      342      232      432      332      221      421      321      411      311      241      441      341      431      331      424      324      414      444      344      434      423      443
RRR=   -0.355    0.176    0.482    3.183   -0.188    1.669    0.082   -0.113    0.484   -1.447   32.830   -0.395    1.474   -0.130   -0.308    0.482    0.482    0.479    0.482   22.635   -1.750   12.662    4.626    3.208    0.589   -0.003   -0.637   -0.422    2.061   -0.931   -0.001    3.553
X1==    1.337   -0.483    1.189    5.733    0.517    1.409    0.210    0.189    0.409   -0.992    4.102    0.888    1.469    0.174   -0.483   -0.591   -0.790    0.569   -0.576    5.409    1.276    4.033    2.033    3.295    1.008   -1.164   -0.724    0.721    1.096   -0.495   -0.286    1.096
X2==   -0.265   -0.364    0.406    0.555   -0.364    1.185    0.390   -0.594    1.185    1.459    8.003   -0.445    1.003   -0.746    0.636   -0.815   -0.610    0.842   -0.836    4.185   -1.371    3.140    2.275    0.974    0.584    0.003    0.880   -0.585    1.881    1.881    0.003    3.242
CD1=        2        0        2        7        1        2        1        1        1        0        6        2        3        2        0        0        0        1        0        6        2        5        3        5        2        0        0        2        3        1        1        3
CD2=        0        0        1        1        0        2        1        0        2        3        9        0        2        0        1        0        0        2        0        5        0        5        4        2        2        1        3        2        5        5        1        7
GCTCCATTCGCGCCCTGCTGATCAAAGAAGTGGGGCTGGACGTGGCGGCTTTCGAAGCGGGGCTCGAAAGCGGCAAGCCGGCGAAAGCGTTCGAGGACGGTCGCCGGTGGGGCGAACGGGTCAAGCTCACGTCGACACCGTCGTTGCTGCTCGACGGCAACATCAAAGTGGATGGCGCCAATATGACGGCCGAGAACGTCATCACCGTGATCCGCAGCATCCTGGAGCAGGACGCGAAGAAGTAAGCACGGCGCGCGACGGCGTCGTATCGAATTATGAGTGCGCCATGCCGGCCCGCGTGATAGTCTGGCCGGCGTTATCGAGAAACCCCGAGACAACGTGAAGGAGTCGTGACGTGGCCGTGAAGAGACTGGTACGGATGCTGGTGGC
KOK=        49
KK=  551551  LL=  552180  Z=    6.51  JJ=  551521  DL=   630
A===      111      112      113      114      121      123      124      131      132      133      134      141      143      144      211      213      214      223      224      231      233      234      243      244      313      314      323      333      334      343      413      433
B===      222      122      422      322      212      412      312      242      142      442      342      232      432      332      221      421      321      411      311      241      441      341      431      331      424      324      414      444      344      434      423      443
RRR=   34.243    0.196    0.260   14.292    0.170   15.239    0.947    0.685   -0.167   -0.215   -0.069   -0.095    4.101    0.027    0.170   -0.441   -0.007   18.177   -0.936   -0.873    0.045   -2.073    4.849    3.398   -0.087   15.936    2.093    0.365    0.436    0.482    1.085   16.585
X1==    6.489    0.132    0.201    3.983   -0.614    3.488    1.410   -0.563   -0.482    0.381    0.058   -0.121    2.968   -0.265   -0.614   -1.277   -0.011    3.723    3.052    1.900    0.492    1.680    1.680    4.581   -0.433    5.151    1.337    0.561    0.237    1.785    0.785    3.333
X2==    5.277    1.480    1.292    3.588   -0.277    4.369    0.672   -1.215    0.345   -0.565   -1.186    0.785    1.382   -0.101   -0.277    0.345    0.672    4.882   -0.307   -0.460    0.091   -1.234    2.886    0.742    0.201    3.094    1.566    0.649    1.839    0.270    1.382    4.976
CD1=       11        2        2        8        1        6        4        1        1        2        2        2        6        2        1        0        2        6        6        4        2        4        4        9        1        9        3        2        2        4        3        6
CD2=        7        3        3        5        1        7        2        0        2        1        0        2        3        1        1        2        2        8        1        1        2        0        5        2        2        5        4        3        4        2        3        8
TCGATCAAAGAAACAGGTATCCTTCTGCGGCTGTTTCATAAATTGAAGGGCTCATGGGCAAAGGCCAAGGGGTCAGCAGAGTTCGCTGATAAACATGGGATGGATTTTGGGCGGCTTGTTATTGCACGCAAGAAAGATAAACTGTGGCAATCGGCCGATCTCAATGAAATGAAAACCCGGGCTAAGGCCCGCCGCATGCAGTCATCCAGCGATTTGGAAAGTTTATTTGTCTAGCTGAACGAGCGGTTGGGCGTAGCAGCTTCCAGCTTTTATAGCGGCTTCTGGTGCAAGCCAGGAGAAGAACCGCCCTCTGACAGGCAGTGGCAGAGGAAACAGCCTGTTGAAGACCTTCTGATTGGCGCCCTAGATTGGACTAAGAAATTGGTGTGATCAAAATTTGTGACCAGCTTGCAGTGGGGCGCAGCGTAAAAATCGAAGGTTCAGTGCTGGGTCAGACCCAGACTATCTTGCGAGATAATTTTTGATAGTCGCCAGGAACTCGCCGGCTTCGGACACACGTTTATCGACCCGCTCTCGTTCTGGATGGAACCAGGCATCGTAGTCAGCTAGAAAACGATCATCTTGTTCTTCAGCGAGAATCTTTGCCAGGCGAACGGCCAGCTTGCCTGG
KOK=        50
KK=  553111  LL=  553830  Z=    5.15  JJ=  552661  DL=   720
A===      111      112      113      114      121      123      124      131      132      133      134      141      143      144      211      213      214      223      224      231      233      234      243      244      313      314      323      333      334      343      413      433
B===      222      122      422      322      212      412      312      242      142      442      342      232      432      332      221      421      321      411      311      241      441      341      431      331      424      324      414      444      344      434      423      443
RRR=    0.591    1.353   -0.300    0.082   -0.262    7.967    1.178   16.063    0.006    0.195    1.564    4.559   -0.367    5.014   -0.262   -1.194    1.178   10.799    1.098   41.309    3.224   11.003   -0.783   12.323   -0.037    1.252    2.286   -0.055   19.016   26.642   -0.250   -0.325
X1==    0.460    3.351    1.739   -0.073   -0.649    3.959   -1.142    3.616    0.533   -0.280    2.482    1.864    0.479    1.970   -0.649   -1.180   -1.142    3.398   -1.253    8.242    3.002    4.428    1.377    5.305   -1.574   -0.856    1.228    0.375    3.311    4.236   -0.188   -0.390
X2==    1.284    0.404   -0.173   -1.132    0.404    2.012   -1.031    4.443    0.012   -0.696    0.630    2.446   -0.765    2.545    0.404    1.012   -1.031    3.178   -0.876    5.012    1.074    2.485   -0.569    2.323    0.024   -1.463    1.862   -0.146    5.743    6.289    1.328    0.832
CD1=        1        4        3        1        0        6        0        5        2        2        6        3        3        5        0        0        0        6        0       11        8       10        5       11        0        1        5        6       12       14        2        4
CD2=        2        1        1        0        1        3        0        6        1        1        3        4        1        6        1        2        0        4        0        6        3        5        1        5        2        0        4        3       14       15        4        5
CGCGCCGCTCAGGAAGGCATCTCCGCCCCTTCCCCGACGAAGGTCGACACGCCGGTCCCCGTCGGGTCGTGACGCCTCAACCCGGATCCGGTCCCCCTCGCGCGGCTCGCGACGGGCACAAGATTCTGGCCGAGACCATCAGGCTGGTCCTGGCGCCGGCGGTCTTGCTGTTCAGCGGATTTTTCACCGCCAATTTTCTGATCAGCGGCCAATACACCTGGCCGAGAACGAGCCGCGTCTTCGCGCTCACCCTCACGATCGCCATCCTGTCCTACGAATTCATTTACAAGGAGCAGCTGGCCCGGGGTGCGACGGTGGACGGCGCCAGACGCGTCGTGCTGTACTCGTGTATCATTCCCTACATGGCGGGCGTGCTGCTCATGGTCGCCTTGTGGAAACTCTGAGGAGTCGGAGCCCCGGCGATGACGCAGATCATTCGAAGCGGCGCGTTTCTCCAGCAATGTTGGTCGGTCCATCCCCTATGCGTGCAAATCAAACGAATGGCGGGTGACCGGACGCTCGTCCTTATCTGTACGTCCTGCAAATCCGCGCATCATCTCGCGCTCGGGATGGTGACGCCGCAGGAGTCGGCCGCGCAGGCTCCCACCGGATCGGCGGCCGGCGGCGCGGCCGATCGGGGAGCGGCGCTGTTGACCGACTGCGTCGCTCGGCACCAGGCGGCGCTGACGCTCCGCGACATGGACGTGTTTCAGGATCTGG
KOK=        51
KK=    9092  LL=   10081  Z=    6.26  JJ=    8942  DL=   990
A===      111      112      113      114      121      123      124      131      132      133      134      141      143      144      211      213      214      223      224      231      233      234      243      244      313      314      323      333      334      343      413      433
B===      222      122      422      322      212      412      312      242      142      442      342      232      432      332      221      421      321      411      311      241      441      341      431      331      424      324      414      444      344      434      423      443
RRR=    3.656    7.133   -0.929    0.769    0.094    3.010    6.083   -0.898    1.020   -0.021   12.668    0.117    1.263    3.454    0.094    0.015    0.035   40.388   17.989    9.040    0.885   19.669    0.335    1.303   -0.743   -0.267    0.197   -1.828   15.834   15.834   -1.008    2.952
X1==    0.957    2.950    1.728    3.762   -0.380    2.166    2.217   -0.894    0.734   -0.116    3.339   -0.209    0.490    1.107   -0.380   -0.698   -0.676    6.533    2.674    4.314    2.047    4.590    0.856    0.898    0.448   -1.790    0.198   -0.655    4.293    4.293    2.199    2.328
X2==    3.818    2.418   -0.538    0.204   -0.246    1.390    2.744    1.005    1.390    0.185    3.794   -0.559    2.579    3.120   -0.246   -0.022   -0.051    6.182    6.728    2.096    0.433    4.285    0.391    1.451   -1.656    0.149    0.994    2.791    3.689    3.689   -0.458    1.268
CD1=        3        5        5        8        1        5        5        1        3        3        9        2        4        5        1        1        1       10        5        8        6       10        4        4        4        0        3        3       13       13        7        9
CD2=        5        4        1        2        1        4        6        3        4        3        9        1        7        8        1        2        2       12       13        5        4       11        4        6        0        3        5       10       12       12        2        7
CAACATCATGAACCACGATCCCATGCGCGTGCGGAAGTTGCTGCTGCACAAAAAAGAGATCGACAAACTCCTGGGGAAGACGCAGCAGAAGGGCCTGACGCTCGTGCCGCTCCGCATGTATTTTTCCAAGCGCGGCCACGCCAAGGTGGAGCTCGGATTGGCGAAGGGCAAAAAGCTCTACGACCGGCGGGAGACCATCAAAGCCCGCGAAGCCGGCCGCGAAGTCGAGCGGGCGATCAAAGGGAGGGGGAAAGGCGAGTAATCGGCGCCTTCCGGGGCCAAGCGACCCTCGCCATTGACAAAGACGTCTGGACGTCCTAGCGTAGCGCCCGCCTGACCGATACGGCCCCTCACTCATGCTCACAAGACGAAAACCCGGCGAAGTCAGAGATGCGATCCTGACCGTTCTTGCCGCACATCCCCAGGGGGCTTCCGTTCAATCCATCGAACAACACGTCACCCAATTGATCGGAGAATCGGCCACCTCCAGCGTCCGGTCCTATCTCCGGCTGAATACGCCGTCGGTCTTTGTTCGAACCGCGCGCGCGCATTACGCGTTGAAAGCAACGCACGGGAATGGAACGGCGCGCGAAGCGCCGGCGGAGTACGCTGTTCGCCCTACCTTTTCATTCGGCCGGGCGACAATCATTAAGGACGACTGTCTGGAATGGTTAAGAAGACGAGAAGCCAATTCGATTCATGCTGTTGTCACCGATCCTCCCTACGGCCTATTCGAGTACACCGAAGAGCAACAAGAGAAACTGAGAATTGGAAAAGGCGGCGTGTGGCGCATTCCGCCGTCCTTTGACGGAGTCCGGCGCTCGCCGCTTCCCCGATTCACCGTTCTTTCGTCTCAAGACTTGCGGAATCTGGAGTCGTTTTTTTTCGAATGGGCGGAGGCGCTCAGCCCGGTGCTGGTGCCCGGGGCGAATGTCGTCGTCGCGTCAAACCCGCTACTGTCTTATGTCGTGTCGGGGGCACTCGCACGGG
KOK=        52
KK=   21842  LL=   22411  Z=    4.84  JJ=   21722  DL=   570
A===      111      112      113      114      121      123      124      131      132      133      134      141      143      144      211      213      214      223      224      231      233      234      243      244      313      314      323      333      334      343      413      433
B===      222      122      422      322      212      412      312      242      142      442      342      232      432      332      221      421      321      411      311      241      441      341      431      331      424      324      414      444      344      434      423      443
RRR=    0.870    0.147   -0.777   -0.662    0.147  102.604    0.307   -1.500    0.670    0.037    1.645    0.670   -0.211    0.922   -0.271    0.032   -0.192    3.979    0.286    0.670    0.009   -0.184    1.781    1.781   -6.410   30.163   15.912    1.101    2.962   16.704   17.635    0.509
X1==    0.512   -0.418    1.074    0.994   -0.418   11.206    0.138    2.074   -0.794    0.185    5.185   -1.006   -0.664   -0.753   -0.418    0.206   -0.862    1.320    0.261   -0.794   -0.416    0.287   -1.290   -1.345   -1.338    5.916    4.511   -1.859    1.809    2.880    2.991    6.629
X2==    1.699   -0.351   -0.723   -0.666   -0.351    9.156    2.223   -0.723   -0.844    0.199    0.317   -0.666    0.317   -1.224    0.649    0.156    0.223    3.015    1.093   -0.844   -0.021   -0.642   -1.381   -1.324    4.791    5.099    3.527   -0.592    1.638    5.800    5.896    0.077
CD1=        1        0        2        2        0       12        1        3        0        2        9        0        1        1        0        1        0        2        1        0        1        2        0        0        0       10        7        0        7        9        6       16
CD2=        2        0        0        0        0       10        3        0        0        2        2        0        2        0        1        1        1        4        2        0        2        1        0        0        8        8        7        3        7       15        9        4
ACATCCATCGGGACAGTACTGGCGCTACGCTCGATCACGCTGCGGAACGAGCTGCCGGGCACCGTCGATCAGGTGCGGTTTACGCCGGGGCAGATCGTCGAAGCCGGCACGGTGCTCGTCGCTCTCGATGTGTCGGTCGAAGAAGCCGACTTACGGGCGCAGCAAGCGCAGGCGGCGCTGGCCAAGACGATCCTCGATCGCCGGCGGGCGCTCAGCGAGGACCAGGCGGCGGCGCAAGAGGAGGTCGATCGTGCCCGCGCGGATCTCGATGTGGCCCTGGCCCAGATCGCGCGGACGAAAGCCATCATCGCGCGCAAGACGATCCGCGCGCCGTTCCGCGCCCGCGTCGGTCTGGCCGACGTGCATCGCGGCCAGTACCTGAACGAAGGAACGCAGCTCACGACGCTGCAGGGCATCGACGAGGCGGTCCATGTCGATTTTGCCGTGCCGCAGCATGTGGCCGCCGGTTTGCGAGAGGGGGATCCGATCGAGATCTTCACACGCGGAGACGCCGCTCCGATGGACGCCCGGATCGTGGCCCTCGATGCGCGTGTCGATCCGGCCACCAGG
KOK=        53
KK=   40622  LL=   41251  Z=    5.09  JJ=   40202  DL=   630
A===      111      112      113      114      121      123      124      131      132      133      134      141      143      144      211      213      214      223      224      231      233      234      243      244      313      314      323      333      334      343      413      433
B===      222      122      422      322      212      412      312      242      142      442      342      232      432      332      221      421      321      411      311      241      441      341      431      331      424      324      414      444      344      434      423      443
RRR=    0.688    1.001   -0.410   -0.316   -0.250   22.230    1.324    1.817    1.185   -1.009   -0.386    0.021    0.998    0.140    0.062   -0.711    0.285   33.590   -0.046    1.817    0.088    5.902    0.622   -0.689    0.030   -0.129    0.173   -0.307    2.682   35.808    1.630    7.766
X1==    2.199    3.199   -0.231    4.121   -0.801    6.048    1.485    0.666    0.666    0.737    0.663   -0.272   -0.744    0.590    0.199    0.666   -0.272    5.151    0.606    0.666    0.737    3.478    0.663    1.280    0.019   -0.040    1.455    0.519    2.128    4.951    0.663    2.128
X2==    0.313    0.313    1.779   -0.077    0.313    3.676    0.891    2.727    1.779   -1.370   -0.582   -0.077   -1.341    0.237    0.313   -1.067   -1.045    6.521   -0.077    2.727    0.119    1.697    0.937   -0.538    1.607    3.216    0.119   -0.592    1.260    7.233    2.456    3.649
CD1=        3        4        1        6        0        8        3        2        2        3        3        1        1        3        1        2        1        7        2        2        3        7        3        4        2        2        4        4        7       12        3        7
CD2=        1        1        3        1        1        5        2        4        3        0        1        1        0        2        1        0        0        8        1        4        2        4        3        1        4        6        2        2        5       15        5        9
CCGGACGACGCGGAATAGGCCGCCGTCCGCCTTGTTTCTCTGCGCGCCGGCCCTTTAGAATGTTCGCTGATCCGCATCGCAAGGAGGCGACCCATGAGTCTGGCCGACAATAAATGTGTTCCGTGCCGCGGCGGCGTGCCGCCGGTGCCGGCGGATCGCGCGCAAGCGCTGCTGACAGAATTGGGCCGCGGGTGGTCGATCAATACGCAGGGCCATTTGGAACGGCTCTACACCTTCAAAGATTTCGCGCAGGCGCTCGCGTTCGTCAATAAGGTCGGCGCGGTGGCCGAAGCGGAAGGCCACCATCCCGATTTCTACCTCGCGTGGGGGAAATGCAAGGTGGAGATCTGGACGCACAAGATCAACGGCCTCACGGAAAGTGATTTCTATCTGGCGGCGAAGGCGGATCGGGAATTCGAGCCGTTTCGCACCGTCGCGGCATAACCATCCTGACCCATGGCCCGGCGAGGCAGCAGATGAGCGGTCCCGCGCAAGTCGCGCTCGTCAACATGCCGTTCAGTTACTCGAAGTATCCCTCGATTCAATTGGGCACGCTGTCGGCCCTGTTGAAAGCGCAGGGGATCCCGGTCGATTGCCATCATCTGAATGTCCACTTCGCGCACCGGATCG
KOK=        54
KK=   73352  LL=   74311  Z=    5.29  JJ=   73322  DL=   960
A===      111      112      113      114      121      123      124      131      132      133      134      141      143      144      211      213      214      223      224      231      233      234      243      244      313      314      323      333      334      343      413      433
B===      222      122      422      322      212      412      312      242      142      442      342      232      432      332      221      421      321      411      311      241      441      341      431      331      424      324      414      444      344      434      423      443
RRR=    2.127    3.130   -2.205   -1.171   -2.878   38.591    4.683    0.644   -0.014   -1.347    3.360   -0.832    0.291    1.256   -0.976   -3.179    0.695   41.141    0.925   -0.279    0.893   -0.734    0.715   -0.836   -1.275   11.607   20.584    1.020    8.247   38.224   15.076    7.955
X1==    1.879    3.049   -1.277    2.990   -0.951    8.845    2.551   -0.486   -0.368    1.005    5.428   -0.658   -0.523   -1.314   -0.951    4.657   -0.538    7.726    0.398   -0.368    0.561   -0.357   -0.987    1.727   -0.931    2.453    3.973   -0.894    1.771    5.661    4.238    3.716
X2==    1.132    1.027    1.727   -0.392    3.027    4.363    1.836   -1.324    0.038   -1.341    0.619    1.263   -0.556   -0.956    1.027   -0.683   -1.292    5.325    2.326    0.759    1.592    2.053   -0.724   -0.484    1.370    4.732    5.181   -1.141    4.656    6.752    3.557    2.141
CD1=        3        4        0        6        0       12        5        1        1        4       12        1        2        1        0        7        1       10        2        1        3        2        1        6        1        7        8        2        8       16       10       12
CD2=        2        2        4        1        4        8        4        0        2        1        4        3        2        1        2        1        0       10        5        3        7        7        2        2        6       11       14        4       17       22        9       11
GCCGATCAGCACCGCTACGACGTCAGAATCGAAGCGGCGATCGCCAAAATCTTTTGCTCGGAACAGACGATCCGGTTCCTCAAAGATGCCCAGACGCTGTTCGGCGGCATGGGCTATGAGACGGCGGACTCCAAACGGGTGCGCGGCGAGCCGGCCTTCGGCATCGAACAGTTGGTGCGCGACGCCGAAATGTACCGGATCGGCGAAGGGGCGACGGACATTTTACGGCCGTTCGTGGCGCGCGAGGGCCTCAATCTGCATCTGGAGCGCGCCCGGAATTACTTTGATGAGAAGGTGACCGGCCTGCGCCGAGTGGCGGAGGTTTGGCGTCTGGTCCGATTCTATGTTCCCTGGTACCTGCGGCAATGGCGGCGTCGACCGTGGCCGTCCGGTTCGGTATTCCAACATGCGAAGGTCCGACCACGGCTGGCGTTCGTCGAACGCGCGAGCCGGCGGCTCGCGCGCGCGACGTTCTACGCCATGATGCGGCATGGGCCAGCGCTCCGGGATGACCAAGGACGGCAGAATCGCATCGAGGAGGTCGGCGAAGATCTGCTCGTCATCGCAACGACCGCGCTCTACGCGGAAGCGCAGGAGCGGACGACGGGACATGCGGAGGCATGGGACCTGGCGGACGAGATCTTCCGTGAGACGAAGCCGCGCGTCGCCCGGCAGACTCGCGAGCTGATGTGGAATCGCGACCGGCCGGTGACGGACGTCGGGGCCAAGGCGGTCGATGGAACCTATGCGTTCTTGTCAGACGGAATCATCCCCCGCACGCTTCAAGATTACCGATCTCCGGAAAAGCGCCCTCTCCGTCCGGAGAAGCAAGCCATCTAGGGAACATATGCGCGCCTGGTTGATGGACTCTTATGAAGGAGTCGAACGGCTGCGGTTCGGTGAGGCGCCCGATCCTGAACCGGGGCCAGCGGATCTGCTTCTGAAAGTGCGATTGGCCGC
KOK=        55
KK=  115352  LL=  116191  Z=    7.55  JJ=  115322  DL=   840
A===      111      112      113      114      121      123      124      131      132      133      134      141      143      144      211      213      214      223      224      231      233      234      243      244      313      314      323      333      334      343      413      433
B===      222      122      422      322      212      412      312      242      142      442      342      232      432      332      221      421      321      411      311      241      441      341      431      331      424      324      414      444      344      434      423      443
RRR=    1.822   -0.114   -0.246   -1.534    3.992   44.638    5.922    1.052    0.119   -0.247    2.054   10.324    4.445    9.713   -0.496    2.063    4.049   32.927    4.101    8.694   -0.568    3.747    9.735    0.065    0.077    0.504    1.327   -0.393    2.253   16.056    0.257    0.170
X1==   -1.267    0.183   -0.576    2.099    1.701    6.533    2.523    2.459   -1.405   -1.405    1.178    2.099    1.850    4.639   -0.576   -1.405    2.523    7.444    2.246    4.368    1.953    2.885    2.885    0.076    0.038    1.178    0.580   -0.793    1.606    4.164   -0.167    0.967
X2==   -1.437   -0.623    0.428   -0.731    2.347    6.833    2.347    0.428   -0.085    0.176    1.744    4.919    2.402    2.094    0.862   -1.468    1.605    4.423    1.826    1.990   -0.291    1.299    3.374    0.862    2.016    0.428    2.288    0.496    1.402    3.855   -1.546    0.176
CD1=        0        2        1        5        4       11        6        5        0        0        4        5        5       10        1        0        6       13        6        8        5        7        7        3        2        4        3        1        5        9        2        4
CD2=        0        1        3        1        5       12        5        3        2        3        5        9        6        5        3        0        4        8        4        5        2        4        7        3        6        3        6        4        5        9        0        3
TTGTCAGGAGAACAGGATTTCCGTTTGCCTTTCCCGCCGCGCAGGTGCCAATCAGGCAGAAAGCAGTTCTTCACACATCCGCCTTGCCAATAGCGGCGCAGGTATTTATAGATCTCTTTCTTCTTCCACTTATGGTCTTTCATAATCCGTGTGACGAAGGCACCGCGTTTCTGTCTACACAGCAGCGCTTCGAAGTGAATCTCTAAGAGGGGGCCAAGCACGGCGTGAATTCGGTCACGGGACGCTCGTTCATTCTCAGAAAGAGAAGACTCGTCTCGATGCAGGTAGGCGAATGGGTCGTCCGTGGTGATCTCAGCGCGTTGATAGGCTAGATCTTCGCAGAGGTCTTTCATGCTGCATGATTGCGGCATCCCTTTCTTGATCCCCAGCGAGATCGTGATGACAGAGTGTTTATCCGGTGATATCCAGAGGACACGCTTGATATCGACATAGAGGTCATGATTGTTCGGGTCTCTCCAAGCGATCAAGGATAACCGCAGTATGTCCATCGCGTCTCCTATGCCATCCGAAATGCTAAGGGTGCTCGAGGCCCTAGGGGCTGATGCATATCGAGAGGCCACGTGGCATTCGCTAATAGGTGCCGCGCCACCTGCATGGCGCTGCCTGGTTTCTGCGATCCAATGTGATCGCAGGGAGTGCACAGCTTAGAGAGGATTGTATGATGCGCGACTTCGGCGCGCAGATGTTGAGATACATACGCGATGAAATCATCGGGAAGATGCTGAAGCGCGCTCCGTTCGCGGTAGGGATGCAGAAAGCGATAGTTATGCAGCATCGCTGGTGTCAGATCTCTATCCGTAAAGAGGCGCCATGGAATGC
KOK=        56
KK=  117692  LL=  118651  Z=    4.77  JJ=  117542  DL=   960
A===      111      112      113      114      121      123      124      131      132      133      134      141      143      144      211      213      214      223      224      231      233      234      243      244      313      314      323      333      334      343      413      433
B===      222      122      422      322      212      412      312      242      142      442      342      232      432      332      221      421      321      411      311      241      441      341      431      331      424      324      414      444      344      434      423      443
RRR=    2.276    4.554   -0.029    1.882   -2.622   63.117    0.478    0.996    1.967    1.958   10.750    1.903    1.359   -1.876    0.335    0.481    1.022   24.043   12.795   -0.264    1.497    4.499   -1.961    0.630    2.587    3.371    7.335    0.113    4.730    6.863    6.055   17.326
X1==    0.874    3.124    1.574    0.262    2.265    7.692    3.428   -1.372   -1.537   -1.235    5.475    1.041    0.692    1.556   -1.173    0.441   -0.754    4.771    3.367   -0.878    2.035    2.379    1.308   -0.666    1.593    2.486    2.542   -0.191    2.366    0.986    3.084    5.586
X2==    2.605    1.458   -0.019    7.182   -1.158    8.205    0.140   -0.726   -1.280   -1.586    1.963    1.828    1.963   -1.205   -0.286    1.091   -1.355    5.040    3.800    0.301    0.735    1.891   -1.499   -0.946    1.624    1.356    2.886   -0.589    1.999    6.960    1.963    3.102
CD1=        2        5        4        2        4       14        7        0        0        1       12        3        4        5        0        3        1       11        8        1        8        8        6        2        6        7        9        5       10        7        8       17
CD2=        5        3        2       13        0       12        2        1        0        0        6        5        6        1        1        3        0        7        6        2        3        5        0        1        5        5        6        2        7       16        6        9
CAGGCCGGCTTCTTGCCCTTCTTCTGCGCCATCAACGAGAACTCGGCGAGGATCTTGCTGGCGACGGAAGGATGAATCAGCGACTCGCCCCGATAGATGGCCCGGATGGCGGCGACGATCTGGGACGATTCCGAATCTTTCAAGAGATACCCGGTGGCGCCGGCCCGCACGAGGTCGAAGATATACTGCTGCTCTTCGTACATCGTAAGGGCCACGATGCCGATATGCGGGAACTCGCGCTTGATCTGCCTGGTGGCCTCAACGCCGCCCATGCGCGGCATGCTCACGTCCATCAGAATGACGTCGGGCAGAAGCGCGCGGGCTTTTTCCACGGCTTCCATCCCGTCCTGCGCCTCTCCGACGACGTGGATATCTTCTTTCGTCTTGAGGATCGCCGCCAACCCTTCCCGGACGACGCGATGATCGTCGGCGATCAGCACCTTAATCTTTTCCATTGCCCGGAGCCTCCTTCTTGACCAGCGGCACTTCGACCACGATCTTCGTGCCCCGCCCTTTTTTCGATGTGATGTGCCCCTCGCCTCCGACCAACCGCGCGCGCTCCAAAATGCCTTTGATGCCGAAATGGTCCCACTTTTCCGGATCCCGGAGGACCGCCTCCATGTCGAAGCCGACGCCGTTGTCCGTGATCGTCACGCGCAACCGTTCCAGATCGATCTCCAGTTGAATGGACACGCGGCTGGCCTTGGCGTGCTTGCGCACGTTGCTGAGGGCTTCCTGGATGATGCGGAAGAGAAAAATCTTCGTGCGGGGAAACAGAATTTGCTCGTCGCCGCTCACCGAGAAATCGGCCTTGATGCGGGATTGCGTTTCGTACGACTTCAAATAATTCGTCAAGGCCGGGATCAGCTCCATCTTGTCGTAGTGCAGAGGGCGGAGATTGAAGATGACCTGGCGCGCCTCCTGAATGGCGAGCTTCAATTGCGCCTTGCTTTCCTTGAT
KOK=        57
KK=  121232  LL=  121921  Z=    5.63  JJ=  120962  DL=   690
A===      111      112      113      114      121      123      124      131      132      133      134      141      143      144      211      213      214      223      224      231      233      234      243      244      313      314      323      333      334      343      413      433
B===      222      122      422      322      212      412      312      242      142      442      342      232      432      332      221      421      321      411      311      241      441      341      431      331      424      324      414      444      344      434      423      443
RRR=   21.712   -0.090    0.360   16.617   -0.102   30.112    0.239    0.754    0.239   -0.164    2.952   -0.397   -0.328   -0.112    0.945   -0.567    0.416   -1.289   14.718   -1.569    0.444   -1.639   -0.086   -0.296    1.141    2.765    4.604    0.300    0.788   19.334    2.765   29.968
X1==    5.249    1.097    1.699    2.581    0.097    6.441    0.475    0.770    0.503    0.877    1.581    0.741   -0.636    0.075   -0.903   -1.193   -1.205    7.213    3.281   -1.193    0.551    1.192   -0.835    0.481    2.370    2.320    1.233   -0.506    0.655    3.629    2.320    4.224
X2==    4.137   -0.082    0.212    6.439   -1.047    4.675    0.503    0.979    0.475   -0.187    1.867   -0.535    0.516   -1.495   -1.047    0.475   -0.345   -0.179    4.486    1.315    0.807   -1.375    0.103   -0.615    0.481    1.192    3.735   -0.593    1.204    5.328    1.192    7.095
CD1=        6        2        3        4        1        9        2        2        2        3        4        2        1        2        0        0        0       11        6        0        3        4        1        3        5        5        4        2        4        9        5       10
CD2=        6        1        2       10        0        7        2        3        2        2        5        1        3        0        0        2        1        1        6        3        3        0        2        1        3        4        7        2        5       12        4       15
TTCCTTGATCGGCTGGGCCAGTTGGATCTTGCGGCGATCCACGGTAAAGCCCTGCGCGGCCAAGCCCTCGGCGATATCCTTGGCCGTCACGGAGCCGAACATCTTGTCGTCCTTCCCGACTTGCGCTTCGATCGTCAGCGTGACCGCTGAAACTTTTTTCGCGTGGGCCTCGATTTCAAGCTTTTCCTTCTTCGCTTTTTCAGCGGCCACCCGTTTGGCATGTTCAAACGCCTTGATGCTGCGGCTGTTGGCCTCCACCGCCTTGCGGCGAGGCAACAGGTAGTTGCGGGCAAATCCGTCGGCGACATTGATGAGATCGCCGAGGTGACCGACGCCTTCGAGCGTCTCCTGGAGAATGACTTTCATACCGCTAACTCCTTCTGTTGGAAAGGAAAAGAGAATACTGGGGCGACTGTCAAAAGTCAATTCGTAATCGCGGCGACAGCGCGCCCGTCGCGCGGTAGACAGCGGTCGGAGACGGCCTTTATCATAGGCCGGTTCGGCGCAAGACCAGCATGGCGGCAAAAGATCTGATTGAACTGTGGAGGGACCGGCTCGACGCTGATCGCCGGCGAGCCGGCGACGAAGGCCAAGATCGGCCTATTGTGGCGTCAGAGGCCCGCCACGTCTACACAATCGGCGGCCTTCATCTGTATGAGTTTGTCCTGCCGGCCGGTGTTGCACTGACAA
KOK=        58
KK=  131462  LL=  132151  Z=    5.63  JJ=  130982  DL=   690
A===      111      112      113      114      121      123      124      131      132      133      134      141      143      144      211      213      214      223      224      231      233      234      243      244      313      314      323      333      334      343      413      433
B===      222      122      422      322      212      412      312      242      142      442      342      232      432      332      221      421      321      411      311      241      441      341      431      331      424      324      414      444      344      434      423      443
RRR=   -0.371   -0.015   -1.050    0.213   -0.501   15.782    2.797    3.598   -0.016    4.021    0.310    4.589    2.422   13.973    0.467    1.193    1.193    0.150   -1.515   39.634    7.798   41.964    0.219    9.825    0.194    0.590    1.129    0.336    5.699   -0.593    0.196   11.480
X1==   -0.307   -0.483    1.345    0.324    0.517    3.937    1.891    1.345   -0.028    1.369    0.469    1.324    1.308    3.726   -0.483   -1.019   -1.036    1.100   -1.302    6.911    2.603    7.894    1.841    3.087   -0.337    0.469   -0.813   -0.572    2.279    1.120   -0.370    2.859
X2==    1.208    0.032   -0.780    0.659   -0.968    4.008    1.480    2.675    0.556    2.938    0.661    3.467    1.851    3.750   -0.968   -1.171   -1.152    0.136    1.164    5.735    2.996    5.316    0.119    3.183   -0.576    1.256   -1.389   -0.587    2.501   -0.529   -0.529    4.016
CD1=        0        0        2        1        1        5        3        2        1        3        2        2        3        6        0        0        0        3        0        8        6       14        5        7        1        2        1        2        7        5        1        8
CD2=        3        1        1        3        0        6        3        6        2        8        4        7        6        9        0        0        0        1        2        8        6        9        2        6        2        5        0        3        9        3        2       12
ACCGGCTTTGGCAGGAGCAGGCGCGATGGCGGGCCGCCAATCCGAAGACCTGGTGGCAAGGGATTCCGAATGTCTGGATGCGGTAGGAGGCAAAGATGGACACGAGGCCGATCGGCGTCGATATCAAGTTGATGGGCGGGTTGTTCCTGATCGTCGGTGCGGTCGATCTGGTCGTCATCGTCCTGTTCCCCTCATACGCCTTGAAACTCTTCGGGACCATCGTGACCGGCCCGCTGGCGTTTCTGGTGAAACTCCACTCCCCTGCCGTGCATCTGCTGATCGGCTACGGGTTTCTCTGGCTGTGCCCATGGGCCTGGGGCCTCAGCCTGGCCTATGCGGGGTTCGGCCTCGTGAGTGAGGCGCTGAACCAGTTCACCTTCGGGTTCCACCCGGTCCGCTCCGGATTCATGGCGACCACCGCACTGTTCATCATCTATCTGTATTGGCGCCGGCAGCTCTTCACGGATCAGCCGGTGCTGCCGACCACCGGGCCGTCCGTTTCGGAGGGATCGCCCTGATGCACGGGATTGTCTGGTTCAGGCGGGATCTCAGGCTCTCCGACCAGCCGGCTCTGACGGCGGCCTGCAAGGAATGTCGGCAGGTGATCCCGCTCTTCGTCTTCGACGAGCCCCTGCTACAGTCCCAGGTCTTCGGGTCCGCCTGCGTGAATTTCATGCTCGGCTGCCTGGA
KOK=        59
KK=  132962  LL=  134011  Z=    6.99  JJ=  132962  DL=  1050
A===      111      112      113      114      121      123      124      131      132      133      134      141      143      144      211      213      214      223      224      231      233      234      243      244      313      314      323      333      334      343      413      433
B===      222      122      422      322      212      412      312      242      142      442      342      232      432      332      221      421      321      411      311      241      441      341      431      331      424      324      414      444      344      434      423      443
RRR=    0.102   -0.133    9.748    7.425   -0.016   29.444   13.616   -0.822   -0.926   -0.776    3.421    1.613    0.164   -0.163    0.102    0.316   -0.913   46.495   11.697    0.605    0.252    5.811    5.209    0.437    3.844   -1.359    3.615   -0.072   23.326    9.513    8.874   14.549
X1==    0.119    1.133    2.815    5.058    0.133    6.130    2.724   -1.244    1.220    0.822    1.924    1.099   -0.486   -0.559   -0.867   -0.416   -1.266    6.198    2.766   -0.416    0.233    2.574    1.359   -0.536    1.440   -1.088    3.345    0.167    4.192    4.652    3.129    2.812
X2==    0.852   -0.117    3.463    1.468   -0.117    4.803    4.998    0.660   -0.758   -0.943    1.778    1.468   -0.338    0.292   -0.117   -0.758    0.721    7.501    4.229   -1.454    1.081    2.258    3.832   -0.816    2.669    1.249    1.081   -0.428    5.564    2.045    2.836    5.173
CD1=        1        2        5        8        1        9        5        0        3        4        6        3        2        2        0        1        0        9        5        1        3        7        5        2        5        1        8        5       14       15        8       11
CD2=        2        1        7        4        1        9        9        3        1        2        7        4        3        4        1        1        3       13        8        0        6        8       11        2        9        6        6        6       21       12        9       20
TCCCATCGTGGACGCCGGCATGCGGCAGTTGAAACTCACCGGATGGATGCACAATCGCGTCCGCATGATCGTCGCGTCGTTCCTCATCAAAGATCTCCGGATCGACTGGCAAAGCGGCGAACGGTACTTCATGAAGCAGTTGCTGGATGCCGATGTCGCGGCCAACAACGGCAACTGGCAGTGGTGCGCCTCAACCGGCACGGATGCGATGCGCGGCTATCGGATCTTCAACCCCGTGCTGCAGAGCAAAACATTCGATCCGCAGGGCGACTACATCCGGCGCTACGTGCCGGCGCTCGCGAAGGTGCCGGCGCCGGCAATCCACGAACCGCACCTGATGACGGACGGCGAGCAGCGGCGGTTGGGCTCACGCATCGGTCTGGATTATCCGGCGCCGATCGTCGATCATCGGCAGGCCCGTCTGGAATATCTGGCACTCGGAAAGGCGGCGCAGCGATGAGACCGAAGACCCCTCCTCCAGCCCGGGCCCCGCTTCCGATCCGGATCGGCGTGAGCCGCTGTCTCTTGGGCGAGGAAGTCCGCTACGACGGCGGGCACAAGCGCGACCGCTTCGTCACTGATGTGTTGGGCCGGCATGTCGAATGGGTGCCGATCTGTCCGGAGGTCGAAGCCGGCCTCGGCACGCCCCGTGAAGCCATGCGGCTGGTCGGCGAGGCGTCGCGGCCGAGACTGGTTACGATCAAGACGGACAGGGACATGACCAAGCCGCTCGTCCAATTCGCGGCGAGGAAGCTTGGCTTGCTCGAGGCCGCCGAATTGTCGGGTTTCATCTTTAAGAAGGACTCGCCCAGTTGCGGGATCGCGCGGGTGCGGATCTTCAACCGGCACGGCATGCCGAGCCGCAACGGCGTCGGCCTGTTCGCGCAGGCCTTTCTGGAGCGCTTCCCCTCGGTCCCCGTGGAAGAAGAAGGGCGCCTCTGCGATCCGGTGCTCCGGGACAATTTCATCGAACGGGTGTTCTGCTATCACCGCTGGCGCGAATTGGCGCGCGGGCCGGTTACCCGGAACGACATCGTTCGGTTCCATACG
KOK=        60
KK=  157412  LL=  158161  Z=    5.67  JJ=  157082  DL=   750
A===      111      112      113      114      121      123      124      131      132      133      134      141      143      144      211      213      214      223      224      231      233      234      243      244      313      314      323      333      334      343      413      433
B===      222      122      422      322      212      412      312      242      142      442      342      232      432      332      221      421      321      411      311      241      441      341      431      331      424      324      414      444      344      434      423      443
RRR=    0.560    0.397    7.708   -0.226   -0.115   16.158    0.825    5.016    2.014   -0.157    0.394    1.001    6.397    1.800   -0.115    0.074   -0.829   -0.074    0.070   46.828    3.232   16.978   16.978   -0.282    0.410    1.207   -0.174   -0.424   36.693    9.308    1.416   -0.022
X1==   -0.597    2.324    2.698   -0.083   -0.676    5.060    1.604    1.755    0.631    0.571    1.353    0.881    1.353    2.168   -0.676   -0.255    0.698    0.450   -0.335    9.489    1.641    3.730    3.730   -0.161   -1.486   -0.750   -0.294    0.435    6.683    2.075   -1.451    0.540
X2==   -0.939    0.171    2.858    2.736    0.171    3.193    0.514    2.858    3.193   -0.276    0.291    1.136    4.727    0.830    0.171   -0.290   -1.188   -0.163   -0.210    4.935    1.970    4.552    4.552    1.746   -0.276   -1.610    0.592   -0.976    5.491    4.485   -0.976   -0.041
CD1=        0        3        4        1        0        7        3        3        2        3        4        2        4        5        0        1        2        2        1       12        5        8        8        2        0        1        2        5       17        8        0        5
CD2=        0        1        5        5        1        5        2        5        5        2        3        3       10        4        1        1        0        1        1        7        5        9        9        5        2        0        3        2       15       13        1        4
TCATAGCGCAGCAGGCCGAGCGCGCCCCGGTGCGTATCCGGAATCGCCCGCTGCTCGCGCGGGTACTGAAACGTGATGGGCCGGTGAAACATGTGCCGGAAGGTGACCTTCATCGCGTCCCAGATCTCGTAGAACAACGCGGCATGGAGGATCTTCTTGGTCAATGTTCCGACGCTCATCGTTCTCTCCTGCTCACCGCCGCGGGAGTCTACACATCCCGCGAGGCCGGTTCAATGCCGACCCACGTCAGTTTGAACGCCGGCACGCCGGTCGCGGGATCGACCGACACGGTCATCAAATCTTTTACCGGCGGCTCGTTGAAGTGCTCGGGGAAGAAGCAGGTCCCGGGCGCCACCGAGAGATCCGGCTGGACGCCGAGCTGCAGCGATCCCCGCTCCGACGTCAGGCGCACCTTCACGCCTTCGTTGAGGCCGAGCCGCTCCATGTCCTGCATGTTCATCCGCAGTTTGCCCGTATTCGGCGCGATCTTGATCAACCCCGGCGCTTCGGTCGACAGCTTGCCGGAATGGACCAGCACTTGCCCCATCATCAGAGCGAAGGGCCGCTTCGAGTCGGCCGATGCGGGCGCCGGCCGGTAGCGCGTCGCCACCTCGGCGCTGTATCCATTGGCGAGATAGTGATCCGGCTGAGGAACGACTTTGCGCGGCTGGCCGAGGTTGTAGTACCCCGGCAGCAACTTCATGATCTCGGCCTGGATGTCGTTCGGCGATTGATAGTCCCACTGGGCGC
KOK=        61
KK=  189332  LL=  190351  Z=    4.51  JJ=  189302  DL=  1020
A===      111      112      113      114      121      123      124      131      132      133      134      141      143      144      211      213      214      223      224      231      233      234      243      244      313      314      323      333      334      343      413      433
B===      222      122      422      322      212      412      312      242      142      442      342      232      432      332      221      421      321      411      311      241      441      341      431      331      424      324      414      444      344      434      423      443
RRR=   18.478   -0.084   -1.170   13.736    1.703   11.781    0.798    0.798   -0.735    1.102    0.372    0.041   -0.012   -1.710   -1.997   -1.717    0.855   56.477    2.404    0.998   -0.075    1.652    0.121    0.274   -1.388   19.781    3.532    0.260    8.955   15.676   15.697   16.813
X1==    3.131    1.854   -1.340    2.025    0.888    1.888    0.817   -0.587    1.888    0.719   -0.632   -0.421    2.229    2.075   -1.042   -0.819   -0.647    6.232    1.748   -0.819    1.653    1.616   -0.441   -0.161    3.893    6.807    2.605    0.204    2.680    5.504    3.373    3.487
X2==    5.901   -0.046    0.874    6.784    1.916    6.242    0.977   -1.360   -0.390    1.533   -0.588   -0.098   -0.006   -0.824    1.916    2.097   -1.321    9.062    1.375   -1.218   -0.046    1.022   -0.273   -1.702   -0.356    2.906    1.356    1.277    3.341    2.848    4.653    4.822
CD1=        4        3        0        4        2        5        3        1        5        5        2        1        7        6        0        1        1       13        5        1        8        7        3        3       11       15       10        8       13       20        9       15
CD2=        8        1        3       12        3        9        3        0        1        5        2        2        3        2        3        4        0       11        3        0        2        4        2        0        2        8        4        6       11       10       11       14
TCCATCGCGAGCTTCGTCCCGACCGGCAGGGGCGCCTGGCTTTCGATAAAGAGGCCGCCGCCGCCGATGCCTCCCGCCCGGCTTTCGAAGCGCTGCCCCTCCGGGGTGTTGTAGCGGACCTTGAAGGCCAGCGAAATGCGGGGCTCTGACCGCACTTCTTTCTGCACCGGCGGCTTACGGTACGCGAGGATTTGGTCGATCACAAAATCCCACGATAGGCTCCCGATCGGCTCCCCGTTAATGCCCATCAAGGTGACGACTTCGCGGGCCGCGTCAAGCTCCAGGACTTTCCCCTTGTGGCGCAGACTGGACGAAACCGGATATTTCACGGAGCCCTCCCTTCACCGGTATGCCGCCAGTATAGCTCAGTATGCAGACTTGTCGAGCAAAGCCTCGACTTTTGCAGAACACGCCGGAGGGAATCGATGCGAAGGGGGCGTCGACCTCGGGAGGACTGCCGGCCCGCGCAGCCGCTCGAAAAGCGGCCGCGCGGGCCTCAGCGAATTACGCGCTCTTGGCGTCTTTGTCCTGTTCGAAGATGCGGATCGGCGGGTTTTTGCCCGCGATCGCGTCTTCGGTGATGACCACTTCCTTGATCTGTTTCTGCGAGGGCGCGTCGTACATGACGTCCAGCATGACTTCTTCCAGAATCGCCCGCAGCCCGCGCGCGCCGGTTTTTTGCGCGTAGGCCTTCCGCGCGACCGCGCCCAACGCCCCGTCGGTGAATTTCAGCTTCACCTTCTCGAACGACAGCAGCTTCTCGTACTGCTTGGTCAAGGCGTTCCTCGGCTCCGTCAGGATGCGGATCAGGGCCCGCTCGTCCAATTCTTCCAGCGTCGCCACCACGGGCAGCCGTCCCACGAACTCCGGAATGAGACCGTACTTGAGGAAGTCCTCCGGCTGCACTTTCGCCAGCAGATCCCCCAGGCGCACTTCGCTCTTGCCGCGCACTTCCGCGCCGAATCCCATCGATTTGCGGTTGAGCCGCTGCTCGATGGTCTGGTCCAGGCCGACAAACGC
KOK=        62
KK=  204092  LL=  205051  Z=    5.32  JJ=  203942  DL=   960
A===      111      112      113      114      121      123      124      131      132      133      134      141      143      144      211      213      214      223      224      231      233      234      243      244      313      314      323      333      334      343      413      433
B===      222      122      422      322      212      412      312      242      142      442      342      232      432      332      221      421      321      411      311      241      441      341      431      331      424      324      414      444      344      434      423      443
RRR=   23.824    0.255    0.248    9.806    1.662   18.827   -5.478   -1.443   -0.573    1.032    1.245    0.654    1.551   -2.010    0.520    0.095    1.959   10.770   -0.012    1.256   -4.223   43.724    2.439   -0.038   -0.531    3.402   17.799   -0.094    0.183    3.459   -0.158   19.360
X1==    5.821    0.285    0.180    7.969    1.856    4.470    4.083   -1.045    1.142    1.675    0.278   -1.591    1.360   -1.246   -0.500   -0.190   -1.460    2.946    0.166    0.476    4.411    7.674    1.209   -1.048   -0.405    2.983    3.281    0.762    0.061    0.981    0.819    4.198
X2==    4.092    0.896    1.380    1.230    0.896    4.212   -1.342    1.380   -0.502    0.617    4.473   -0.411    1.140    1.613   -1.041   -0.502   -1.342    3.656   -0.073    2.640   -0.957    5.697    2.017    0.036    1.310    1.140    5.424   -0.124    2.986    3.528   -0.193    4.612
CD1=       10        2        3       15        4        9        8        1        4        7        4        0        6        1        1        2        0        6        2        3       11       16        5        1        3        9        9        7        5        7        5       14
CD2=        5        2        3        3        2        7        0        3        1        3        9        1        4        5        0        1        0        7        2        5        1       12        6        3        4        4       11        3        9       10        2       12
TTCTCGCCACGAATCCGACGATCGAGGGCGAAGCGACCGCGATTTACCTGACCCGGCAGCTCAAGCCGTTCGGCATACGCGTCAGCCGCATCGCCTATGGCATCCCTGTCGGGATGGATATCGAGTATGCGGACGAAGTGACGCTCCTGAAATCGATCGAAGGCCGGCGGGATTTGTAACCGGCCCGGCTTCTCCTCCCGTTGACCCTCTCTTCCGCGTCCTGTTATAGTCGCGCCTCGTTCGGCATTCACTCCGTCGTCGACTATGGCAACAAAGGCACGTGCGTCGTCCAAACGGGCCGCTTCGACGAAGCCCTCCACTCCGCTTTCCGTTACCCGAACCAACGCGAAGCAGTCGGCCGGCAAGAAAGCCAAATATCCCGATATCCGCCGGGATCTCGAGCGTCAGCGGGCGGCCATCCTCGATGAGGTGGGCGATGCGCTGACGAAGCGATCCGGCCAGGAGGCGTTCCCCGACGTGAGCGATCAGGCGTCGGCCGAAATGGACCAGAATTTCTCGATGCGGATCCGCGAGCGCGAGCAAAAGTTGCTCAAGAAGATCGAAGAAGCCCTGGAGCGGATGAAATCCAACACCTATGGCATCTGCGAGCGCTGCGGCGGCGAGATCCCGTACAAACGCCTCAAGGCCCGTCCTGTCACGACCCTCTGCATCGAGTGCAAGACTCTCCAAGAGCAGGAAGAACGAGCCCGTCGGTAATTTGCTGGCGGGCCTTCAAAAGTGCAGAGCCACGCCGCCCACCACATGTCCGGTGGCGATGGTATAGCGCTCCTTGTAATCCGAGGGAAGGCCGAGTCCGGCAAAATTAAATGAATGCCATGCCTGCGTCCATTTGAACTCGCCGAAGACCGCCAGGTTTTTGACCAGAAAGATTTTAGCACCGACAAGACCTTGAAAAGCCGGCGAATAGCTTGTTTCTCGGTGCCCTGTGCTCGACTCGGT
KOK=        63
KK=  210152  LL=  210841  Z=    5.78  JJ=  209702  DL=   690
A===      111      112      113      114      121      123      124      131      132      133      134      141      143      144      211      213      214      223      224      231      233      234      243      244      313      314      323      333      334      343      413      433
B===      222      122      422      322      212      412      312      242      142      442      342      232      432      332      221      421      321      411      311      241      441      341      431      331      424      324      414      444      344      434      423      443
RRR=   -0.800    0.060    0.034    0.217   -0.622    8.869    6.715    0.217   -0.966   -0.043    2.932    0.448   19.786   -1.349    0.476    1.126   -1.142   -0.013    1.212   35.860    0.175   74.268   -1.020    3.006    0.164    0.521   -0.083    0.457    4.103    6.100    0.199    6.755
X1==    1.833    0.132    0.295    0.183    1.132    2.394    1.364    1.873   -1.143   -0.274    0.862    2.461    3.984    3.107   -0.868    0.626   -1.188   -0.026   -1.058    7.699    0.055    9.730    1.342    3.869   -0.274   -1.011    0.055   -0.325    1.594    4.165   -0.386    1.594
X2==   -0.436    0.451    0.116    1.182   -0.549    3.705    4.923    0.116    0.845    0.157    3.400    0.182    4.966   -0.434   -0.549    1.798    0.961    0.509   -1.146    4.658    3.194    7.633   -0.760    0.777   -0.597   -0.515   -1.519   -1.406    2.574    1.465   -0.515    4.238
CD1=        3        1        2        2        2        4        3        4        0        2        4        5        9        8        0        2        0        1        0       10        2       16        4        8        2        1        2        3        7       12        2        7
CD2=        0        1        1        2        0        5        6        1        2        2        6        1        8        1        0        3        2        2        0        6        7       13        1        3        1        1        0        1        8        6        1       11
CTGGCGGACCGACCGGGTGCTGCGGCGTCTGGAAGCGCTGCTGGCCGTCGCCGGCCGGGAGCACTCCTTCATCATCTCGGGCACCGGCGACGTCGTGGAGCCGGAAGACGGGATCTTGGCCATCGGATCTGGCGGCCCCTATGCGTTGGCCGCGGCCCGGGCGCTGCTCCATCATTCAGCGCTCGACGCCGCGACGATCGTCGCCGAGTCGATGAAGATTGCCGGCGGCATCGACATCTATACGAACGAACAGATCATCGTCGAGGAATTACGAGGATAACCGTATCGTGGAATCGCGTACGCCAGATATCGGCCAGCTGAACGTCAACAGCCTGACACCGCGCCAGATCGTGGAGGAGCTGAATCGGTATGTGATCGGGCAGAAGGACGCGAAGCGGATGGTCGCGATCGCGCTCCGGAACCGCTGGCGCCGCCAACAGCTGTCGCCCGATCTGCGCGATGAGGTCATGCCGAAGAACATCATCATGATCGGGCCGACCGGCGTCGGTAAAACGGAAATCGCCCGGCGGCTCGCCAAGCTGGCGCAGGCCCCCTTCATCAAAGTCGAGGCGTCGAAGTTCACCGAGGTGGGCTATGTCGGGCGCGACGTGGAGTCCATCGTCCGTGATCTCACCGAGCTCGCGATCAACATGGTGAAGACGCAACGCCTCGAAGTCGTACAGCAAAAGG
KOK=        64
KK=  213032  LL=  213331  Z=    4.92  JJ=  212282  DL=   300
A===      111      112      113      114      121      123      124      131      132      133      134      141      143      144      211      213      214      223      224      231      233      234      243      244      313      314      323      333      334      343      413      433
B===      222      122      422      322      212      412      312      242      142      442      342      232      432      332      221      421      321      411      311      241      441      341      431      331      424      324      414      444      344      434      423      443
RRR=    0.459   -0.244    0.206   -0.180    1.177    5.025   -0.225   -0.185    1.175   -0.148    0.839   -0.327    2.164   -0.826    0.099    0.213    0.289    1.508    3.623    0.289   -0.063   -1.895   -0.081    0.839    0.152   20.803    0.007    0.604    0.631   -1.379    8.640   40.055
X1==    0.735    0.710    0.526   -0.469    0.710    3.481   -0.514   -0.474    0.481    0.150   -0.841    0.531    2.159   -0.833   -0.290    0.481   -0.514    0.432    2.438   -0.519    0.069    2.079   -0.921   -0.911    0.150    4.159    0.069   -1.255    2.062   -1.248    2.159    7.853
X2==    0.624   -0.343    0.391    0.385    1.657    1.443    0.438    0.391    2.443   -0.987   -0.998   -0.615    1.002    0.992   -0.343    0.443   -0.562    3.491    1.486   -0.557   -0.902   -0.912    0.088   -0.921    1.013    5.002    0.098   -0.482    0.306    1.105    4.002    5.100
CD1=        1        1        1        0        1        4        0        0        1        1        0        1        3        0        0        1        0        1        3        0        1        3        0        0        1        5        1        0        4        0        3       11
CD2=        1        0        1        1        2        2        1        1        3        0        0        0        2        2        0        1        0        4        2        0        0        0        1        0        2        6        1        1        2        3        5        8
AAACCTCTCATCCTGGCCGCCCATTACGATACCGTCGCCGGCTCGCCGGGCGCCGACGACAATGCCAGTTCGCTGGCAGTGCTGATAGATGTCGCGAGTCAAGTAGGCAGACTGGCCCTTGAACGGCCGGTCCAGTTTATCGCCTTCAGTTTGGAAGAGCAGAACCTGCTGGGCAGCCGGGCGTATGCCGCTCACTTGGCCGCCAGCGGGCAATCCATCGACGGCGCCATCGTCTTGGAATGTGTCGGCTATGCTAGCCAGGCGGAAGGCTCGCAGCAGACTCCTCCGGGCGTGCCGGTT
KOK=        65
KK=  214562  LL=  215761  Z=    5.44  JJ=  214562  DL=  1200
A===      111      112      113      114      121      123      124      131      132      133      134      141      143      144      211      213      214      223      224      231      233      234      243      244      313      314      323      333      334      343      413      433
B===      222      122      422      322      212      412      312      242      142      442      342      232      432      332      221      421      321      411      311      241      441      341      431      331      424      324      414      444      344      434      423      443
RRR=   -0.798    0.282    0.640    0.293   -0.121   14.045   41.978    1.331    0.017    1.510    0.392    2.972    8.155   -0.158    0.080   -0.632    0.006   12.360   29.415    0.466    3.790    4.686    7.397   -0.021    0.470   11.371   -0.056   -1.141   22.846   10.649    1.385    4.118
X1==   -1.194   -0.237    1.271    0.486   -0.237    2.956    8.437    2.644    0.056    1.530    4.103    0.486    1.929    0.185   -0.237   -0.669   -0.024    2.510    4.601    1.506    1.226    1.096    2.244    1.525    0.971    3.560    0.047    0.932    3.883    2.996    0.842    2.553
X2==    0.669   -1.187    0.503    0.602    0.509    4.752    4.975    0.503    0.310    0.987    0.096    6.115    4.227   -0.853   -0.339    0.944   -0.244    4.924    6.393    0.310    3.090    4.275    3.297   -0.014    0.484    3.194   -1.193   -1.225    5.884    3.554    1.645    1.613
CD1=        0        1        4        3        1        6       14        6        2        6       11        3        7        4        1        1        2        5        8        4        5        5        7        6        5       10        3        7       14       12        5       11
CD2=        2        0        3        3        2       10       10        3        3        6        4       11       12        2        1        4        2       11       13        3       11       13       11        4        5       10        2        4       22       16        7       11
AGCGCGCCAGCCCCCACGATGGAGTCCTCGCCGATCACCGCGCCGTCCATGATGATCGCGCCCATGCCGACCAAGACGCGATCGTGAATCGTACAGCCGTGCAGCACGACGTTGTGCCCGATGGTCACGTCGTTTCCGATGACGAGCGGATGCGTATCATGGGTGACATGCAACATACAGAGATCTTGGACGTTGGTCCGGCTGCCGATCCGGATGTAATGCACGTCGCCCCGGATGACCGCATTGAACCACACGCTGCAGGCCTCGCCCATGACCACATTGCCGATGAGGACGGCGGTGTCTGCGATGAAGCAGGACGGTGGGATGGTCGGGGTGACACCCTGGAACGTGCGGATCATGATGGCACTGTAGGCGAGTTGGCGGGGCCGGCGCAAGTCTCGCGTCTCATTGACAGTCTTTTTGACCCTCCCGTAGACTGCCCTGCATGTCTTCACCGCTCATCATTCCGCGGCGTGCGAAGCCCAATGTGCTAGCGCAGGGGGGCAGGCACGGCTCGGCTGAGCTCGCCGACGTCCGGCCTTCGCCGAAGGCTTCGGCTGGAGCCAGTCCCCACGCGAAGACCACGATCGGCTTTGTGAATCTCGGCTGCTCGAAGAACCAGGTCGATTCCGAAGTCATGCTCGGCACGCTGGTGAGCGAAGGGTTTCAACTGACCGGGGACCCGAAGACCGCCGAGGTGGTCATTATCAACACCTGCGGCTTTATCGAAGAAGCCAAGCAGGAGTCGATCAATACGATTCTGGAACACGGGCATCTCAAGCAAACTGGCGCCTGCCGCGTGCTCATCGCGGCCGGCTGCCTGGCGCAGCGGTATCAAGGCGATCTGCTCAAGGAGCTGCCGGAGCTGGACGGCGTAGTCGGGACCGGCGAGTTCGGGAAGATCGCCGAGATTTGCCGAGATCTCCTGGCCCCCAAGAAGCGGCAGCGGCGTCTGTGGATCAGCCAGCCGCCGTATCTCTATGACGAGCTGGCGCCGCGCATCAGGCTCGGCAAGGCACACAGCGCCTATGTGAAGATCGCCGAAGGCTGCAACCGCAATTGCGCCTTCTGCGCGATTCCGCTCATGCGCGGCAAGCAACGCAGCCGGCCGATCGAATCCATCGTGGCGGAAGCGCGGCGGTTGGCTGCGGACGGGGTGAAGGAAATCAATCTCATTTCGCAGGACACGATCAATTACGG
KOK=        66
KK=  217202  LL=  217831  Z=    4.97  JJ=  217082  DL=   630
A===      111      112      113      114      121      123      124      131      132      133      134      141      143      144      211      213      214      223      224      231      233      234      243      244      313      314      323      333      334      343      413      433
B===      222      122      422      322      212      412      312      242      142      442      342      232      432      332      221      421      321      411      311      241      441      341      431      331      424      324      414      444      344      434      423      443
RRR=    1.379   -0.062    1.254   14.408    0.428   73.575   -0.658    1.116    1.197   -1.248    1.310   -0.089   -0.213    0.058    0.039    1.197    1.197   18.738    3.624    1.197   -0.858   -0.904    1.925    1.926   31.611    0.930   10.463    0.237    5.214    7.197   20.835    2.785
X1==    0.477   -0.611    1.123    2.072    0.389    9.902   -1.048   -0.877   -1.019   -1.223    2.780    0.072   -0.451   -0.510    0.389   -1.019   -1.048    2.573    4.226   -1.019   -1.325   -0.616   -1.364   -1.404    8.746    1.972    2.521    0.341    2.122    5.258    3.588    3.377
X2==    2.887    0.101    1.117    6.955    1.101    7.430    0.628   -1.273   -1.176    1.020    0.471   -1.237    0.471   -0.114    0.101   -1.176   -1.142    7.283    0.858   -1.176    0.648    1.469   -1.412   -1.372    3.614    0.471    4.150    0.695    2.457    1.369    5.807    0.825
CD1=        1        0        2        3        1       11        0        0        0        0        5        1        1        1        1        0        0        4        6        0        0        1        0        0       12        4        5        3        6       11        6        8
CD2=        4        1        3       10        2       10        2        0        0        4        3        0        3        2        1        0        0        9        2        0        3        4        0        0        8        3        8        5        8        6       11        5
CGCGGCGTCAAGATCATCGGGGCGACGGCGCACTATGCGACGGAGGATTTGGACGAAGGTCCGATCATCGAACAGGATGTGATCCGGATCGGCCATCGCGATACGGTGGAAGATTTGGTGCGCAAAGGGCGCGATTTGGAGGAAATCGTGCTGGCGAGGGCGGTCCGCCGGCACATCGAGCGCCGGGTGCTGGTGTATGGGAGAAAGACGGTGGTGTTCGACTAACAGGCTGTTGAACCGCCGCGTTCGAACCAAGAAGGGGAGCGGGTCGACGACCCGCTCCCCTTCTTGCTTGCGGGATTACACCTTCGCCGAGAGGAACAGCGAATTCCCACGCCGGTTGATGAGGATCAACACCGTGTCGCCTTTCTTCACGTCGGACGACACTTTCTCGAAATCCTTCACCGACTTGACGGGTTGCCGGTTGATCTCTTTGATCACGTCGCCCGGCATGAGCCCCGCCTTTTCAGCGCCGCTGTCCGGCTCGACCTTGGTCACCACCACGCCCTGCGGCTTGCCCTTGAGGCCAAGCTCCTTGGCGGTGTCTTTATCCAGGTCTTGAACCGCCACGCCGGCGAACGCATAGTCGCCTTCGCTGGAATCCGCCCTGGCGATCCTGGTCGTGTCCGG
KOK=        67
KK=  231662  LL=  232381  Z=    5.07  JJ=  231242  DL=   720
A===      111      112      113      114      121      123      124      131      132      133      134      141      143      144      211      213      214      223      224      231      233      234      243      244      313      314      323      333      334      343      413      433
B===      222      122      422      322      212      412      312      242      142      442      342      232      432      332      221      421      321      411      311      241      441      341      431      331      424      324      414      444      344      434      423      443
RRR=    0.808    1.882   -0.982   93.539    0.494   11.792    2.242    0.602    1.446    1.292   -4.875   -1.145   -0.261   -0.326    0.077    0.476    0.118   27.307    1.748    0.389    1.363   -1.865    0.138    1.237    1.775    3.578   18.346    0.478    0.587   10.752   28.105   12.628
X1==   -1.129    0.864   -1.318   14.282    2.781    2.067    3.518   -0.548   -1.228    1.770   -1.590   -1.362   -0.308   -1.644   -0.094   -0.404   -0.471    7.680    1.381   -1.228    2.818    1.264   -1.482   -0.866    2.432    2.256    2.818   -0.658    0.350    4.768    7.385    2.007
X2==   -0.716    2.178    0.746    6.549    0.178    5.704    0.637   -1.097   -1.177    0.730    3.066    0.841    0.846    0.198   -0.822   -1.177   -0.251    3.555    1.265   -0.317    0.484   -1.475   -0.093   -1.427    0.730    1.586    6.510   -0.726    1.678    2.255    3.806    6.293
CD1=        0        2        0       21        4        4        6        1        0        5        0        0        2        0        1        1        1       10        3        0        6        4        0        1        6        6        6        2        4       12       14        7
CD2=        0        3        2        8        1        8        2        0        0        3        6        2        3        2        0        0        1        6        3        1        3        0        2        0        3        4       12        2        6        7        7       14
CTTCGTATGAAGCGCATGCTTATGGCAATCATGGCGGTGGCAGTGGCGATTTCCTTCAGCGCGCCTTCTTTCGCGGATGAAAAGAAGAAGGACGAGAAGAAGTCCGGCGGAAAGCTCATCGAGCAGGTCTACGGTGAGGAGAAGAAGGACAAGAAGGACGAGAAGAAGGGCGGCCATGCCGACACCTTCGGCGAGAAGAAGGACGAGAAGAAGAAGGACGAGAAGGGCAAGTAACTTCCGTCCATTGGCGAGGCTTAGCTGGCTTGAGAGGTTCCCCGCGTCCTGCGGGGGACCTCTTGGGCGGTTCCCCTACCGAGCGATTCCCCGAAGATAGGCCGCCTGCACACCGACGATCGTCTTGGCGTCTCGAATCGTTCCCTCCGCTATCTTCCTGACCGCTTCGGCCAACGGCATTTCGACCACCTCCAGGACCTCATCCCGATCCAGTTGTTGTCGTCCCTTCGTCAAGCCGGTGGCTTGATAAATATGGATGACTTCGTCGGCGAAGCCCGGCGCCGTGAAGATGCTGGTGAGCAGGACGAAGGACGCGGCTCGATAGCCCACTTCTTCCTCCAGTTCTCGGGACGCACAGTGGAGCGGGTCCTCGCCGGGATTCAGCTTGCCGGCCGGGATTTCATAGATGAAGCCACCGGCCGCATGGCGGAACTGGCGGATCAACACGACCGTACCGTCGTCCTTCACCGGGACCACCGCCGCCGC
KOK=        68
KK=  234812  LL=  235801  Z=    5.14  JJ=  234602  DL=   990
A===      111      112      113      114      121      123      124      131      132      133      134      141      143      144      211      213      214      223      224      231      233      234      243      244      313      314      323      333      334      343      413      433
B===      222      122      422      322      212      412      312      242      142      442      342      232      432      332      221      421      321      411      311      241      441      341      431      331      424      324      414      444      344      434      423      443
RRR=   25.564    0.207   -0.031    1.910   -4.499   20.268    6.114   -0.031   -0.026   -0.778    1.351   -0.524   -1.029   18.641    0.071   -1.987    0.392    5.144    0.473   11.658    2.076   17.554   -1.444    1.612   -0.408    0.335    0.722    0.085   31.076    3.539    3.803    4.585
X1==    6.199   -0.200   -0.097    0.528    4.344    3.973    1.620   -0.097   -0.576   -0.625    1.016    1.204    2.146    4.817   -1.109   -1.334   -0.614    2.968    0.411    3.973    1.558    3.338   -1.014    0.777   -0.625    2.710    2.824    0.263    6.322    1.599    1.016    2.071
X2==    4.124   -1.036    0.324    3.616   -1.036    5.102    3.773    0.324    0.045    1.246    1.330   -0.435   -0.480    3.870   -0.064    1.490   -0.639    1.733    1.152    2.935    1.332    5.259    1.424    2.074    0.653    0.123    0.256    0.323    4.916    2.214    3.742    2.214
CD1=        9        1        2        3        6        7        4        2        1        2        5        4        7       12        0        0        1        5        2        7        5        8        1        4        2        8        7        5       18        8        5        9
CD2=        5        0        2        6        0        9        7        2        2        5        5        1        2        9        1        4        1        5        4        6        6       13        6        7        4        3        4        6       16       10        9       10
CGAAAACCTCTTCCTGGAGGATCAGGCGATTTTCTCCGGCATCCTGTCCGCCTCCGGCCAAGCCCCCGACAGCCGGGGTTCCCGGATAGCGGTGATTGAGCATCGTGAGGACTTCCTGCATCGGCGTCGTGAAAGGATCGGCCAGCAGAAGAAAGGAGGCATCCGGTACATCGGGATCCGGCCATCCGGCTAAATCGAATCGATCCTGCGCCGGCGAAAAGGTCAGCCGCACCGGCTCGACCGTGACAGCCGGGAGACAGGCTGTCCAGAGCGCCACCGCCGGGGCGGTTTCCAACTCCTCCGGACCGGCGATCACTCCCTCTCCGCTGCATCCGATCATCAGGCGCGGGCGAAGTCGTTCGACGAGGATCTCCGACAGTAAGGAGACCTGCCCGCGGTGATGGGAGGAAAAAAACAAGCAGGCCAGATCAGACGGTGAGGCGTTGAGCTTCGCTTGAATGTCGTCGGCGAGGTCCCGCGCGGCCGCTTCGGTGTCGGTTTTCCGTGAAAGGGAGGCGGCAAAGTGAAAACCGGTCGTCGGCCGGGATGAGGTGGAAGAAAGGCTAGGCATGAGCGCGACCCGACAGCTTAGACGCCTGGGTCCATCCGCTCCGAGCGGGCCTGGGCGAGCTTTTTGTAATACCGCCACATATAGGAATAATAGTCGTCCAGTTGCGCGAGGAGATAGTGCAGCTCCGTGGGATCTTCAGTTTCCAAGGCTCGAACCATGCGGGTCTTAAGAAAATCGGCAAAGGCATCGGTTTTTTCCACCGCCGTCAGCAGACGCAGTCCGCCGCCGATCTGGTATTCGTTCATCGCTGGTCCCCACCTCTCCGACCCCACGGCAGAATAACGAGCCGCGAGAGCAAAATGCAAGTCGCGGACATCCGTCAACGGCCGCGGCCCACCAGCGTCTTGAGGCGATCGAGATCAATGGCCTCAACCCGGTGGCCGTCCCGCCCGACGACGGTCGTCGCCATGGTGAGGGCA
KOK=        69
KK=  237692  LL=  238681  Z=    4.97  JJ=  237482  DL=   990
A===      111      112      113      114      121      123      124      131      132      133      134      141      143      144      211      213      214      223      224      231      233      234      243      244      313      314      323      333      334      343      413      433
B===      222      122      422      322      212      412      312      242      142      442      342      232      432      332      221      421      321      411      311      241      441      341      431      331      424      324      414      444      344      434      423      443
RRR=    5.722    0.052    6.196    8.665    0.053   16.117   28.606    0.742    1.755    0.220    5.809    0.300    4.200   -1.173   -1.788   -0.930    0.851    8.364    6.151    0.316    5.334    9.986    2.984    0.484    1.495    7.218    1.259    0.724    5.164   14.873   10.447   13.356
X1==    1.863    0.920    2.481    4.316   -0.056    4.059    7.985   -1.327   -1.316   -1.694    1.582   -0.696    3.276    0.733    1.895   -0.548   -0.679    1.792    2.251   -0.548    5.579    2.763    1.625   -0.300    0.706    3.840    3.159   -1.695    4.379    3.487    2.147    2.595
X2==    3.072    0.056    2.498    2.008   -0.944    3.971    3.582   -0.559   -1.334   -0.130    3.672   -0.430    1.282   -1.601   -0.944    1.697   -1.253    4.668    2.733   -0.576    0.956    3.614    1.836   -1.614    2.119    1.880    0.399   -0.427    1.179    4.266    4.867    5.148
CD1=        3        2        5        8        1        7       13        0        0        0        6        1        9        5        3        1        1        4        5        1       12        8        6        3        4       10        8        1       15       13        7       11
CD2=        4        1        5        4        0        7        6        1        0        3        9        1        5        0        0        4        0        8        5        1        5        9        6        0        7        6        4        5        8       15       11       17
GCAGGGCGGCGGCGGATCCGGGTCGCGCAGGATCGGCATGTTGGCACGGCCCAAGTCTCCGCTGAACAGGACCGTCGTGGTGTTCCCGCGCGCGGTGTATTTGACGCGGATGGCGGCGGATCCCAGGATGTGTCCGGCGTCATGGAACGACGCCGTGACGCGGGGCTCAAGTTTCAGCGCATCGCGATAGCGGGCGCCCGCGAACCGCCGGGTGATCGCCTCGACGTCGTCCGAATCGAAAAACGGACGGACGCATTGCATGCCGCGCCGCCGTTCCTTCTTGTTGACGTAGGCGCAGTCGCTCTCCTGAATGCGAGCCGCGTCCTGTAACATGATGGCGGCCAGGTCGGCCGAAGCTCGCGTCATATGCACCTTGCCGGAGAAGCCGTGTTTGGCCAACACGGGGAGCGCTCCCGAATGGTCGATGTGCGCATGCGACAGCAAGACGGCCGACAGGGATTTCGGCTCGAATCCCAGCTCGCGATTCTGCCGGGCCGCTTCCTCTCGCCGTCCCTGGAACATGCCGCAGTCCAATAATAAGCGGGACGTGGGCGTCTCGATGAGATGGCGGCTTCCCGTCACCGACCGGGCCGCGCCGTAGAACGAGAGCTTCATGCTGGCCTCGGGCGATGGTGTTCGAGGATGAGGTCCCAGGCCTCTTGCGCGGTTTCGGCAAAATGGAATAGGCGCAAGTCCTGCGTGCTGATGAAGCCGTCGTCGACGAGCATGTGCCAGTTGATCGCCCGTTCCCAAAACGCCCGCCCGATGAGAATCACGGAGAGCCCGACGGCCTTGCCGGTTTGAAGCAGCGTGAGCGTCTCGAACAGCTCATCCATCGTGCCGAAGCCGCCGGGAAACGCGACGAGCGCTTTGGCGCGGATGAGGAAGTGCATCTTGCGCAGGGCAAAATACCTGAACTGGAAGCACAACTCCGGCGTAATGTAGGCGTTCGGCCGTTGCTCGTGCGGCAAGGTGATGTTCAAGCCGATG
KOK=        70
KK=  254732  LL=  255781  Z=    5.71  JJ=  254582  DL=  1050
A===      111      112      113      114      121      123      124      131      132      133      134      141      143      144      211      213      214      223      224      231      233      234      243      244      313      314      323      333      334      343      413      433
B===      222      122      422      322      212      412      312      242      142      442      342      232      432      332      221      421      321      411      311      241      441      341      431      331      424      324      414      444      344      434      423      443
RRR=    1.985    1.846   -0.189   -4.444    0.185   29.143    0.549    0.890   -0.002    0.047    2.073    0.058    1.106   -1.851    0.996    1.817    0.825   57.417   37.277    1.817   -2.656   -0.177   -0.177   -1.764    1.509   17.273   60.076   -0.116    7.786   18.161   21.962    9.687
X1==    0.618    0.906   -0.690   -1.503    4.790    8.224    3.097   -0.690    0.308    0.024    0.901   -0.154   -1.853    1.126   -1.036   -1.275   -0.618    8.440    6.135   -1.275   -0.925   -1.070   -1.070   -1.790    1.784    7.511    6.826    0.256    2.218    6.725    4.757    3.120
X2==    3.210    2.039    0.274    2.957    0.039    3.543    0.177   -1.290   -0.005    1.933    2.300   -0.376   -0.597   -1.645   -0.961   -1.425   -1.335    6.803    6.077   -1.425    2.871    0.165    0.165    0.985    0.846    2.300    8.801   -0.454    3.510    2.700    4.617    3.105
CD1=        2        2        1        0        6       12        6        1        2        3        5        2        0        6        0        0        1       11        9        0        1        1        1        0        6       17       13        5       10       20       12       12
CD2=        4        3        2        5        1        7        2        0        2        7        7        1        2        0        0        0        0       13       11        0       10        4        4        5        5        7       22        6       15       13       11       14
GACCTCGCCGAAGACCTCCGGGATATTGTCCGGCGTGAACGGCGTTTCGGACGGTCGATAGCGATCGTCGTCGAGCAGCTGCGCCAGAGTTTCCCAGAAGACTTGCGCATCCACTGCGCCGAGGACGCACAAGGAGCCGCGCCGCGCGAGGAGATTTAGGAGCGCCAACGGACCCACGATCTCGAATTTCCAGGGAGGAAACAGGAGCGTCCGGTCGCCGTGCTTCACTTCCAGCGCCGCTTCGCCCTCCACTTTGGTGTGCCGGAACGTCCCCTTGGTGCGTCTCAAATGCTCGGCGATCGTCGCCGCGGACAAGCGGGAAGGCTCATAGGCGAAGGTCGGAGTGGCCGGCGCCCAGCAGGCCGCGATCGCATAGCGCGGGGCGAGCTTGCCCTGTTCGTCCAGGGAATCGAGCGCGAACATGTCTTGATCACCGAAGAATCCGAACGAAGGGCCCAGCCGCTCCCGCAAGGAGCGCAGCCGTTCCGCTTCCGGATGGAGCGGGCCGCCGAGCTTGGAATAGGGATGGAGACGGTCTATGCAATGCAGGATGAGAGGACGATTGTTTTGTTGCAAGTGCGGGAGATAACGATCGGTCAACTCGGCGGCGAAAGACAAGTCGCCCGCGCCGAGATCCAGCACGGAGGCGACCTCGCTCCCGAGCAGGAGATCGAAGGGGTTGGGACTCTGCTCCGAAATGCGTTCGACGATGTCACTCGACATCGTCGGCACCGGCCAGCGGGCCGCCGGATGCTCGACCAACTCGAAATAGACGCACAGCGCCCGGACGGCTTTGGTCGCCGGCAAGCCGGTCAGCTGCTTGAGGGCATCCCCATCGAGATCATGAATGCGGTGCGCTTGTTGACCGAGGGCCAGACGCAACCGGTCTTGGACGGGCCCGGGCAGCGCGTGCTCTTGAGAACAGACGCGCAGGCGTTCCAGCGTGGAAGGAACCAGATCATCCTGGATGAGACGCCGGGACCCTTCCCACTGGGCCGCCGACTGTTTGGCGCGCCGGCTGACGAGTTGGCGAAATTCGGTGAGAGGGTC
KOK=        71
KK=  295472  LL=  296311  Z=    5.06  JJ=  295382  DL=   840
A===      111      112      113      114      121      123      124      131      132      133      134      141      143      144      211      213      214      223      224      231      233      234      243      244      313      314      323      333      334      343      413      433
B===      222      122      422      322      212      412      312      242      142      442      342      232      432      332      221      421      321      411      311      241      441      341      431      331      424      324      414      444      344      434      423      443
RRR=    5.569   -1.657   -0.875   -1.048    0.323   33.037   12.281    6.869    0.350   -2.202   -0.539    0.025    1.655    0.950   -1.657    0.777    0.339    0.449    9.882    2.956    0.615   26.151    0.420    6.736    3.246    1.615    5.808    0.785    6.211    5.140   14.185    0.756
X1==    2.049    1.460   -0.745   -0.613   -0.285    3.865    4.276    3.466   -0.612   -1.700   -0.319    0.133    1.596    1.215    1.460   -1.358   -0.483    0.312    2.176    3.119    1.598    4.610    0.538    1.478    2.506    0.957    1.598   -0.455    4.139    2.499    2.873    1.952
X2==    2.717   -1.135    1.174    1.710   -1.135    8.547    2.872    1.982   -0.572    1.295    1.687    0.189    1.037    0.782   -1.135   -0.572   -0.703    1.440    4.541    0.948    0.385    5.673    0.780    4.558    1.295    1.687    3.635   -1.726    1.500    2.057    4.938    0.387
CD1=        4        3        1        1        1        7        7        7        1        0        2        2        5        4        3        0        1        2        4        6        5        9        3        4        7        4        5        3       11        8        7        7
CD2=        4        0        3        4        0       13        6        4        1        4        5        2        4        4        0        1        1        4        9        3        3       12        4       11        4        5        8        0        6        7       10        4
CCGTCACCGACAAGACGCTGCCGAACAGATAGCCATACACCTCGGCATTGTAGGTCTTCATCAATCCGATGAAGAGGATGGCGAGCGCCATGGTCGTCGTGTAAAGAATCCCGATCGACACATCCAGCTTCATCCGACCCTTTTCTTCCATCCATCCGGTAATCCACACCGTCGCCAGGCCGAACAGAATCGCCAATCCCAGCGGCGGCCAGCCCATCAAATAGCCGAGCGCCACCCCCGCAAACGCCGCATGCGACGTGCCGGCTCCGACGAAGGCCAGACCCCGCAGCACCACGAACACGCCGATGATCGAACAAAGCCCGCCCACCGTCGCCGCCGCGAGGAGAGAGCGCTGCATGAAGTCGTAGGTCAAAAGATCGAGCATGGAATCAAGCTACTGAACTAGTGATGATGGTGATGATAGTCCTCCACGATGATGAGGTCCCTGTCTGTGATCACCAGGTCTTTGCCGTACACTTGCCTCAAAATATCTGGCTTCAGCACGTCGGCCGGAGGCCCGGCCGCAAACAATCTGGTCTTCAATAAGACCAATCGATCCACCCGTGTGCGGATCAAGTTGATGTCGTGCGTGATCAGTAAGACCGTCAGCTTTAGCTCTTCATGAAGATGTTGGACGAGTTCGATCACGTTATGCTGCGTGGTGATGTCGAGTCCCGTGGTCGGCTCGTCGAGGATCAACACTTTCGGCTGCTGGGCGAGCGCGCGCGCGATGAAGACCCGTTGCTGTTGGCCGCCGGACAACTGGCCGAGTGCGGTATCTTTGTGGCTCTCCATGCCGACATGAGCGAGCGCGTCCATCGCGATGTCCCGATCGTTTCG
KOK=        72
KK=  301112  LL=  301831  Z=    5.81  JJ=  301082  DL=   720
A===      111      112      113      114      121      123      124      131      132      133      134      141      143      144      211      213      214      223      224      231      233      234      243      244      313      314      323      333      334      343      413      433
B===      222      122      422      322      212      412      312      242      142      442      342      232      432      332      221      421      321      411      311      241      441      341      431      331      424      324      414      444      344      434      423      443
RRR=    1.105    8.378   -0.111   -3.887   -2.078   66.011    1.661    0.482    0.120   -0.153   -0.072    1.427   -0.675    1.053    0.843   -1.656    0.364    8.687   26.397    0.399    4.977    1.212    0.063    2.205    7.796   59.145    4.977   -0.463    1.368   26.260    8.638    3.023
X1==    1.205    4.135   -0.277   -1.117    2.135    8.045    0.571   -1.153   -0.363   -0.121   -0.029   -1.117   -1.441   -0.666   -0.865   -1.204   -0.297    3.582    4.611   -1.204    1.727   -0.827   -0.827   -1.456    3.984    9.150    1.727    0.749    0.896    6.969    3.501    1.448
X2==    0.918    2.026    0.401    3.481   -0.974    8.205    2.911   -0.418   -0.331    1.269    2.467   -1.278    0.469   -1.581   -0.974    1.376   -1.224    2.425    5.725   -0.331    2.882   -1.465   -0.077   -1.514    1.957    6.464    2.882   -0.619    1.527    3.768    2.467    2.087
CD1=        2        5        1        0        3       11        2        0        1        2        2        0        0        1        0        0        1        6        7        0        5        1        1        0        8       15        5        5        5       16        7        6
CD2=        2        3        2        6        0       11        5        1        1        4        6        0        3        0        0        3        0        4        8        1        6        0        2        0        5       12        6        2        6       10        6        7
AGGACCGGACGCGTGCAGCGGCGTATGGAACTGGAAGGAATTGCCCCCTTGCTGTTTCGCGCGGTACATCGCCGCATCCGCGTGTTTCAGCAGGACATCGATCTCGTGGTCATCGGACGGATAGACGGTAATGCCGATGCTCACGCCGATGGAGGCCTGGTGTTCCTTCAGAATGAACGGTTGGGCGAGTGATTCGGTAATGCGCCGTGCGACGATCGCAATATCCCCTTCGCAGGAGAGCCCCTCCAGAATGATCGTAAATTCGTCTCCACCCATTCGCGCGACGGTGTCGACCTCCCGCACGCAGTCCTGCAGCCGTCCCGCCACCGCCTTCAGCAAGTGATCGCCCACGTCATGCCCCATCGTGTCATTGACGGCCTTGAAGCGATCCAAATCGAGCAACATCAGCCCCAAGGGTTGCTGTAGGCGCTTGCTGCGGGCCATGGCTTGGATCAGCCGATCGCGAAAGAGGGTGCGATTCACCAATCCCGTCAGTTGATCGTACTGCGCCAGATAAGTCAGCCGCTCTTCGGCGCGCTTGCGCTCGATCGCGTAACGGATGGAGCGCGTGAGCAATTCCGGTTGGCCTTGTCCCTTCACCAGATAATCCTGCGCGCCGTTCTGCACCGCCTGCAGCGCCAAGGCCTGATCACTGACTCCGCTCAACACGATGATCGGGATCGTGGGGTTCGCCGCCTGAACCTGACGGAGTGTCGGCAG
KOK=        73
KK=  333572  LL=  334621  Z=    5.66  JJ=  333542  DL=  1050
A===      111      112      113      114      121      123      124      131      132      133      134      141      143      144      211      213      214      223      224      231      233      234      243      244      313      314      323      333      334      343      413      433
B===      222      122      422      322      212      412      312      242      142      442      342      232      432      332      221      421      321      411      311      241      441      341      431      331      424      324      414      444      344      434      423      443
RRR=    5.583    0.461    3.162   11.186   -1.827   48.742    3.153    0.880   -0.089    4.756    4.392    1.117    0.478   -0.789    0.048    0.074    0.116   17.887    1.527    2.049    3.212   12.436    0.159    0.603    4.096    1.091    3.212    0.210   24.463    4.943    1.099    5.567
X1==    2.817    0.651    1.893    4.557   -1.131    9.050    1.587   -1.496    0.871    2.162    1.564    1.189    0.438   -0.706   -0.240    0.127   -1.369    5.291    0.377    1.614    1.467    4.524   -0.413   -1.658    3.861    1.001    1.467    0.196    4.877    2.052    2.127    1.110
X2==    1.982    0.708    1.670    2.455    1.616    5.386    1.986   -0.588   -0.102    2.200    2.808    0.940    1.090    1.118   -0.200    0.584   -0.085    3.381    4.051    1.270    2.189    2.749   -0.386   -0.364    1.061    1.090    2.189    1.069    5.016    2.409    0.517    5.016
CD1=        5        2        5        9        0       14        4        0        3        7        6        4        4        2        1        2        0        8        2        4        5       10        2        0       10        5        5        5       15        9        7        7
CD2=        3        2        4        5        3       10        5        1        2        7        8        3        5        5        1        3        2        8        9        4        8        9        3        3        5        5        8        8       17       11        4       17
GATCGTCGTCCGCTCCGCCGGGGTGCTGGGGATCGGCATGGACCGTGAGGGTGCGGCTGAAATCGCGCGGCGGGCGCGCGGCACCCCACGGATCGTCAACCGGTTGATCAAGCGGGTCCGGGACTACGCTCAGATCAAGGCCGGCGGACGGGTCACCCGCCGGGTGGCCGAAGAGGCCCTGGCTTGGCTGGGGATCGATCAGGCGGGATTCGACGACATGGACCGCAAGATCCTGCTCACCATCATCGAAAAATTCAACGGAGGTCCGGTCGGCATCGAATCCCTCGCCGCGGCGGTCCAGGAGGATAAGGGCACGCTCGAAGACGTGTACGAACCCTATCTGATCCAGGCCGGGTTTCTTGAACGAACCGGGCGCGGACGCCAAGTCACTCGGGCGGCCTTCGATCACTTTCACAAGCCTTCCACGCTCCTGATTTAGGACCCGCCGTTCACGCACGGCGCCGTGGCGGATCGCTCCAAAGTTTTTGAAAGTACAGGACTATCCTTGCAATCGCCTCCACCGTTCCGGTAAGATTCACCACTTGTCCCAGCGGGTTCAAGCCGTCCGAAGAGAAATCGGAGCGTCTTCAATTCCAGCCGTTCGAGGTACGGTCGCCCATGTCGAAGGATCTGTCCGACTATCGCAAGGAAATCGACCGGATCGACGACGAGATCCTTCGTCTGCTGAACGAGCGTTCGAAGAGCGTCATCGAGATCGGTAAGCTCAAGAAGGAGCGGGACGCAGGGGCCAACTTGCACACTCCGGGGCGGGAAGCGGCGATCATCGAACGGCTGACCAAGCAGAATACGGGACCGTTTCCGACCGACGCGATCCAGTCCGTGTATCGCGAGATCATGTCGGCGTCGCTGTCGCTCGAAGGCCCGCAAAAAGTCGCCTACCTCGGCCCCAGAGCCACCTTTACCCACATGGCGTGCATGCAGAAATTCGGCTCTTCGGCGCAGTATGTGCCTGTCCACAGCATCAAAGACGTGTTCAGCGAAGTGGAACGGGGCCGCGCCAACTTCGGCGTCGTGCCGATCGAAAACACG
KOK=        74
KK=  337862  LL=  338911  Z=    5.58  JJ=  337802  DL=  1050
A===      111      112      113      114      121      123      124      131      132      133      134      141      143      144      211      213      214      223      224      231      233      234      243      244      313      314      323      333      334      343      413      433
B===      222      122      422      322      212      412      312      242      142      442      342      232      432      332      221      421      321      411      311      241      441      341      431      331      424      324      414      444      344      434      423      443
RRR=   17.397   17.627   -0.548    1.604    0.081   12.555    9.451    0.316    1.796   -5.590   15.612   -0.192    1.630    1.283    0.928   -0.260    0.835    9.710    5.297   -0.042    8.435    6.274    2.452    0.133    3.066    7.346    8.421   -0.383    8.238    3.845    0.555   25.174
X1==    3.144    3.116   -0.415    1.071   -0.884    3.581    4.106   -0.415   -1.253    5.787    6.609    0.285    1.259   -1.787   -0.884    0.358   -1.307    2.691    3.238    1.969    2.597    1.769    2.940   -1.255    1.453    1.853    3.815   -1.255    2.222    2.222    2.448    3.124
X2==    5.533    5.656    1.322    1.498   -0.092    3.506    2.302   -0.762   -1.433   -0.966    2.362   -0.673    1.295   -0.718   -1.050   -0.727   -0.639    3.608    1.636   -0.021    3.249    3.546    0.834   -0.106    2.110    3.964    2.207    0.306    3.708    1.731    0.227    8.058
CD1=        4        4        1        3        0        6        7        1        0       12       14        2        5        0        0        2        0        5        6        4        7        6        8        1        5        6        9        2       10       10        7       12
CD2=        7        7        4        4        1        7        5        1        0        2        8        1        6        2        0        1        1        7        4        2       10       10        5        3        8       11        8        8       16       11        4       27
CCGGCAGGCGCTGGAGCGGATTCACGAGCTGTGGCGGGAGACCGGCTCCATCGTGCTCACCATGGATCCGTACCTGCACGATCAAATTCTGGGCGCCGTCAGCCACTTACCGCACGTCGCGGCCTTTGCCCTGATGAACGCGCTGGCAGAATTGCGCGATCGACAATTGCCTGCGCTTGATTTGGCCGGCCATTCGGGCGGCGGCTTGCGGGACACGACGAGGATTGCCGCCAGCTCGCCGGAAATGTGGCGCGATATTTTTGTCTGGAATCGGGCCAACGTCGTGGCTTTCATCGAACGCTATGAACGGGCGTTGGGAGAATTAAAACGCTTGATCCAAACCGGCGATGCGGCGGGCATCGAAAAGGCGTTGGAACGGGCCAAAGCCGAACGCGAGAAGTTGAACGCGCGTCCTCCCGTCACGGTATGAGCAGCATGACCGCACTGACCATTACCGCCGGCCGGCCGTTGGCAGGCACGACGACCGTGCCGGGCGACAAGTCCGTTACCCACCGGGCGATCATGCTCACGGCCCTCGCGGAGGGAACCAGCGTCATTTCACGCTACTGCCGGGGCGAAGACTGCCTCAATACGATGCGGGCCTTGCAATCGCTCGGCGTCCCGATCGACGAGACGCCCGAACAGTTGACCGTGCACGGGAAAGGGTTCTGGGGACTGACCGAACCCCAGGGCCCGATCGATTGCGGCAATTCGGGAACCGGGATTCGCCTGCTGGCCGGCCTGCTCGCGGGCCAGGATTTTTTTACGGTGCTGACCGGCGACGAGTCCATCCGCCGCCGGCCGATGGGACGGGTGGTCAAACCGTTGCGTCAAATGGGGGCGGTGATCGCCGGCCGTAAGGGCGGCGAGCTGGCTCCGCTCGCGATTACCGGCACGCGATTGTGCGGCATCGACTACCGGTCACCGGTCGCCAGCGCCCAGGTGAAGTCGTCCCTGCTGTTGGCCGGTCTGTTCGCCGAGGGCGCCACGCGCTTTTCCGAGCCGCGGCTCTCGCGGGATCATACGGAGCGGATGTTCCGGTTTTTCGGC
KOK=        75
KK=  339032  LL=  340081  Z=    5.10  JJ=  339002  DL=  1050
A===      111      112      113      114      121      123      124      131      132      133      134      141      143      144      211      213      214      223      224      231      233      234      243      244      313      314      323      333      334      343      413      433
B===      222      122      422      322      212      412      312      242      142      442      342      232      432      332      221      421      321      411      311      241      441      341      431      331      424      324      414      444      344      434      423      443
RRR=    0.221    2.562    0.067    0.369    0.694   47.937    7.826    0.241    0.795    7.064   29.006    0.563   -0.107   -0.383   -0.178    1.068   -1.363    9.478    4.150   -0.354    3.077    5.791    1.255   -0.381    0.510    0.396    8.414    0.099    1.580   12.283   13.193   15.147
X1==    1.139    1.205    0.413    0.182   -0.795    8.211    4.237   -0.408   -1.181    2.746    6.892   -1.334   -0.035    0.749    0.205    1.380   -1.282    1.529    4.508    0.526    1.685    2.504    0.704   -0.733    0.247    1.120    3.634    0.225    1.181    3.826    5.160    3.826
X2==    0.194    2.127    0.163    2.023   -0.873    5.838    1.847   -0.589   -0.673    2.572    4.209   -0.422    3.107   -0.511   -0.873    0.774    1.063    6.199    0.921   -0.673    1.826    2.313    1.783    0.520    2.063    0.354    2.316    0.442    1.338    3.210    2.557    3.959
CD1=        2        2        2        2        0       11        7        1        0        7       15        0        3        5        1        3        0        3        7        2        5        7        4        2        3        5        8        5        8       14       12       14
CD2=        1        3        2        4        0       10        4        1        1        9       11        1        9        2        0        3        3       11        3        1        8        8        7        4        8        4        9       10       11       16        8       18
GCGACGATTGTCCCCGGCTCGGATATCACGATTCGGAACGTCGGGATCAATCCCACCAGGACCGGCCTGCTCGACGTCATGCGTTCGATGGGCGCGGACATCCAGGTGCTCAATACCCGGGAGGAAGCGGGCGAACCGGTGGCCGACCTTCGGGTGAGGTCCGCGCCGTTGAAGGGCGTGACGATCGGGGAGGATCTGATTCCGCAAACGATCGACGAATTTCCCGTCCTCTGCGTGGCGGCCGCCGTGGCGGAGGGAGACACGGTCATCACGGGTGCAGAAGAGTTGCGCGTCAAAGAGAGCGATCGCATCGCCACGATGAGCGCGGAATTGCGGGCCATGGGAGCCCGCATCACGGAACGATCCGATGGGATGGTGATCCAGGGCTTGGGCAAGGCCGCTGAAAACGGGAGGCTCCAGCCGGCGCGGCAGGCGCAGAGCCATGGCGACCACCGTGTCGCCATGTCGCTCGCGATCGGCGCCTTGACCGCCGCGTCACCCATGACGATCGGGGACACGGCTTGCGTAGAAACCTCGTTCCCGGACTTCGAATCGACGCTGACCGCGTTGTTGACGGAGCCCGCGCGAGGGCTATAATACGGCTCCCTATGATGCAGGGCCGAGTCGGAGGATGGACCAGGGCGTGATCATTGCGATCGATGGACCGGCGGGAGTCGGAAAGAGCACCGTCGCCAAACGGCTGGCGGCGCGCTTGGGCTACTTGTATCTGGATACGGGCGCGCTGTATCGCGCCGTCGCCTGGAAGGTGCTCCAGTCCAAGATCGAGCCGGCCGACGCGGAACGGGTGGCGCGCGTGCTCGGCCATACGACGCTGCACATGCAGTTTCAGCACGGCGCCATGCAGGTCCTCGTCGATGGACAGGACGTGACCGCGTTCCTCCGCACGCCGGAGGTGACCGCCGCGGCCTCGGTCGTCTCCGCGATTCCGGCCGTCCGCGAGTGGCTGCTGCCGGTGCAACGGCAGATCGGCCAGCGCGGCTCCGTGGTGGCGGAAGGCCGCGATGTCGGGACGAAGGTCTTTCCTTCCGC
KOK=        76
KK=  347822  LL=  348811  Z=    8.31  JJ=  347642  DL=   990
A===      111      112      113      114      121      123      124      131      132      133      134      141      143      144      211      213      214      223      224      231      233      234      243      244      313      314      323      333      334      343      413      433
B===      222      122      422      322      212      412      312      242      142      442      342      232      432      332      221      421      321      411      311      241      441      341      431      331      424      324      414      444      344      434      423      443
RRR=    0.382    2.299    1.035   12.568    0.230    4.289   13.001   -0.076    0.006    0.359    6.953    1.212    5.036    0.350   -0.677    0.006    0.001   13.004   52.389   -0.001   12.203   31.792   -0.211    0.055    1.026    5.267    0.310    0.060   12.430    1.129   -0.046    2.997
X1==    0.897    0.708   -1.338    4.765   -0.200    1.408    5.732    0.927   -0.010    0.635    2.453    0.957    1.263    0.703   -1.109   -0.010    0.014    3.800    7.212   -0.010    3.698    7.111   -0.150   -0.121    1.814    1.858    1.483   -0.381    3.377    3.843    0.074    0.584
X2==    0.426    3.247   -0.774    2.638   -1.147    3.047    2.268   -0.082   -0.637    0.566    2.835    1.266    3.986    0.498    0.610   -0.637    0.076    3.422    7.264    0.100    3.299    4.471    1.406   -0.457    0.566    2.835    0.209   -0.156    3.681    0.294   -0.620    5.132
CD1=        2        2        0        8        1        4       10        3        2        4        7        3        5        4        0        2        2        8       13        2       10       16        3        3        6        6        6        4       12       13        3        6
CD2=        2        5        1        6        0        6        5        2        1        4        8        4       10        4        2        1        2        6       11        2        8       10        5        2        4        8        3        4       12        5        2       15
GGCCAACGACGCCTGCTTGGCGGCCGTGGAACACGTCGGAGGGGATGAGGGTCAATTCGTGATGCTGATGAACGCGAAGGCCGCCGCATTGGGATTGGCGGACACGCACTTCAGCAACGCCTGCGGCTTCGACGCCTCGGACCATTACTCCACCGCCGAAGATCTGGCCAAACTGAGCGAGGTCGCGCTGCAACATCCGGTCTTCCGCGAGCTCGTCCGGGAGGAACGGGGGATCATCACGCCGATCACCGGGCACAGGGCCTATGTGCTGCACAACACCAATCGTCTGCTCGGCCGCATTCCCGGCGTCGAAGGCGTCAAGACCGGGTTTACCTCCAAAGCCGGCCGGTGCCTCATCGCCAAGGTCTCTCAGAACGGCAGCGACCTGCTGCTCGTCATCCTCAACAGCAATCGTCGCTGGAACACCGCCAAAAGTCTGATCGATTACGGACTCCGCGTGACCGAGGCGATCCGCTAGTCTTCGGCGCTCAGTTCAAGTCGGTAGGCCGCGCGCTTCTTCATGCCATGACACTGGACGGCTGTATCGCAGTGGGTGAGTCGGAACGAGGCGGGATTCAGTGCGGCGCGGCGAATTCGATGTTGATGTCCTTCCCGAGATAGTTCACCTGGAATCCCTGCTTGTCGTAGGCCATCACGGCGCCCATCACGTTCTCGTCCCCGTACTCTTCCTTGCCTAAGAGCTTGCGGATGTCGTCGGGACTCTCGCTGTTCAGGACGTTTCTGAAGATGCCGCGGGTCTTGTGGGCGAAACGGTTGTTGATGAAGATGAGGTCCACCTTTCCATCCTGGACCCGCACGCCGGCCATCGGCCCCGTGGGCTTGCGCTGATCGAGCAGAAAAATGAAGGTGGCTTCCTGCTCGGCCTTGATGCCGGAGATTTTCTCGTTGACCAGCACGTCCAAGGCCTTGGCTTCCGGATCGCCCAGCTTGACGCCGAAGAGTGAAATATTCTCGCTGCTGATGCTCTTG
KOK=        77
KK=  353582  LL=  354151  Z=    5.04  JJ=  353042  DL=   570
A===      111      112      113      114      121      123      124      131      132      133      134      141      143      144      211      213      214      223      224      231      233      234      243      244      313      314      323      333      334      343      413      433
B===      222      122      422      322      212      412      312      242      142      442      342      232      432      332      221      421      321      411      311      241      441      341      431      331      424      324      414      444      344      434      423      443
RRR=    0.371    4.051    0.043    5.868   -0.291   20.067    9.613    0.361   -0.023   -0.085    0.349    1.454    3.159    0.725    0.025   -0.538    0.019   26.048   -0.158    1.152    4.813    1.038    0.307    0.637   -0.947    4.702   16.875   -2.900    0.043   20.296    7.788    2.508
X1==    0.372    1.316    0.101    3.987    0.316    5.020    2.775   -0.899    0.020    0.632    0.461    0.988    2.136   -1.290    0.316   -0.980   -0.099    7.722   -0.186   -0.980    1.358    1.140    0.337   -1.348    0.632    2.136    4.762   -1.373    0.648    5.566    2.136    1.351
X2==    0.996    3.079    0.425    1.472   -0.921    3.998    3.464   -0.401   -1.175   -0.135    0.757    1.472    1.479   -0.562    0.079    0.549   -0.193    3.373    0.848   -1.175    3.544    0.911    0.911   -0.472   -1.498    2.201    3.544    2.112    0.067    3.646    3.646    1.857
CD1=        1        2        1        5        1        6        4        0        1        2        2        2        4        0        1        0        1        9        1        0        3        3        2        0        2        4        7        0        3       10        4        4
CD2=        2        4        2        3        0        6        5        1        0        2        3        3        4        1        1        2        1        5        2        0        7        3        3        1        0        5        7        7        3        9        7        6
CGCCTTGACCGCATGACGAAGGGCAACGCGGATCCGTCGTGTGCCTTCGTCCACGCGCTTGGCCAACGCCACCTCTTCGTCGCGCGTCAGGAGCGCCCGCTCTCCGAAGGAGCGGAAGTACAACGATTCCAGCAGGAAGGGGCTGGCGCCCTGGCTCGTGCGCATGACCGGCGCCGGCTTTTCCTCGGGAAGGAGGTCCTGCGTATTATCGCGACCGATCGCTTCGAGGATGCCGCTGGCCTGCGAGTCGTCCGCATCGACATCGGGAATGATCGCCGCCTCATCCTGGGGGTTGACCTCATCGGTCAGGCGGAGTTCTTCATTATTCATGGAGTCACCTTTCATCTCGTCATGTCTCATCTGTCCACTCCTGTTTAGAGCCGCGGGGCGCTCGGAGGATTCAGCGAGATCATATCGTTCTGCCCATAACTACGAAGCAAAACGGATGCTGGATTGAAGATGAGAAGCGGCGGATCTGATCCGGCCGGAATTGCAGGGAGATTAAAGGGGTTTAATGAGGAGGCGCGGGAAGAAATGTCTCATTCGTGCGGCAAGGGTGTAGCATCCGCA
KOK=        78
KK=  355112  LL=  355801  Z=    4.55  JJ=  354602  DL=   690
A===      111      112      113      114      121      123      124      131      132      133      134      141      143      144      211      213      214      223      224      231      233      234      243      244      313      314      323      333      334      343      413      433
B===      222      122      422      322      212      412      312      242      142      442      342      232      432      332      221      421      321      411      311      241      441      341      431      331      424      324      414      444      344      434      423      443
RRR=    4.107    0.328    0.265   -3.977   -0.851   -0.082    1.276   -0.154   -0.763    1.188    9.581    8.136   -1.754    1.833   -0.229    1.276    1.276    1.858    0.507  115.434    5.100   48.517   22.139   13.721    2.107    2.107    0.773   -0.813   18.702    8.299   -0.036   -0.121
X1==    3.146    0.278   -1.131   -1.153   -0.722   -0.066   -1.059    0.660    1.881   -1.380    2.945    5.001   -0.681    1.415    0.278   -1.039   -1.059    1.098   -0.936    9.666    1.140    5.799    4.223    3.325   -1.380   -1.407   -0.464    0.755    3.076    5.473    0.044    0.079
X2==    1.306    1.178   -0.234    3.450    1.178    1.241   -1.206   -0.234   -0.406   -0.861    3.253    1.627    2.574    1.295   -0.822   -1.229   -1.206    1.692   -0.541   11.942    4.472    8.367    5.242    4.127   -1.527   -1.498   -1.664   -1.077    6.080    1.516   -0.820   -1.527
CD1=        4        1        0        0        0        1        0        2        3        0        6        7        1        4        1        0        0        2        0       11        3        9        7        6        0        0        1        4        8       12        2        3
CD2=        2        2        1        5        2        3        0        1        1        1        7        3        6        4        0        0        0        4        1       16       10       16       11        9        0        0        0        2       16        7        1        1
CCGCGCCGATCATGCCTTCGCTGCCGGTTTGCGGCGGCCGCCGCATCGCGCGCACGCCCATGCCGATCAAAAACAACGAGACGCTGGCCGACGTGATGACGACGGGAATAATCACGGCCCAGGAGATCTGAAAAAACTCCGCGTCCGATTTGATGAGCATCAGCGATCCGAAAATCATCGAGGCAACCCCGCCCAGGGCGAGCAGCCCGTAGCTCGTCACGGTCGCTTCCAGGACGAAAAACACGATGCCCAGGATCAGCAGCAGCACGCCGGCGTAATTGATGGGGAGCGACTGCAACGAGTAGAAGGCCAGAATGAGACTGATCGCTCCCACGACGCCGGGCAGGATCGCGCCGGGGTTGTAGAGCTCGGCCAGGATGCCGATGGTGCCGATCGTCATCAAGAGATACGCGATATTGGGATCGCTGAGCGCCTTCAAGAGCTCCAGACGGAGTCCCATGGGGAACTCCCGAACGGTGGCGTCCTTCGTCGTGAGGGTGACGGGGCCGGCGGGGAGCGTGACGGTTCTTCCCTGCAATTGTTTGAGCAGCGCGGGGACGTCTTCCGCGACGAGATCGATGATCTTGAGCTTCAACGCTTCCTGCTCGGTGACCGACGCGCTTTTCCGGACCGCGTCTTCGGCCCAGACGACGTTCCTCCCGCGCTGCTCCGCGATGCTCTTGATATAGG
KOK=        79
KK=  362222  LL=  363421  Z=    5.75  JJ=  362222  DL=  1200
A===      111      112      113      114      121      123      124      131      132      133      134      141      143      144      211      213      214      223      224      231      233      234      243      244      313      314      323      333      334      343      413      433
B===      222      122      422      322      212      412      312      242      142      442      342      232      432      332      221      421      321      411      311      241      441      341      431      331      424      324      414      444      344      434      423      443
RRR=    2.269   -0.780    1.728   36.220    0.621    3.537    7.105   -0.047    0.485    4.208    0.561    1.858    0.430    0.465    0.621    0.290   -3.762   27.282    0.500    7.008    7.323   36.133   -0.723    2.146    5.331    4.311    3.054    1.657   27.660    1.649    1.141    1.541
X1==    1.550    1.850    0.929    7.394   -0.502    3.925    2.320    0.297    0.539    2.516    0.666    1.346    0.143    0.958   -0.502   -0.816   -1.564    5.134    0.620    3.248    4.120    5.459   -0.698    2.912    1.422    2.235    2.364   -1.217    4.071    1.807    3.804    0.449
X2==    1.464   -0.422    1.860    4.899   -1.236    0.901    3.062   -0.158    0.901    1.673    0.843    1.380    3.016    0.485   -1.236   -0.355    2.405    5.314    0.806    2.158    1.777    6.620    1.036    0.737    3.750    1.929    1.292   -1.362    6.795    0.912    0.300    3.434
CD1=        4        4        4       15        1        8        6        3        3        8        5        5        4        6        1        1        0        9        3        7       10       13        2        9        6        8        7        2       14        9       11        6
CD2=        3        1        5        9        0        4        7        2        4        7        5        4        9        4        0        2        6       12        4        6        8       17        6        5       11        7        7        3       22        8        4       14
CGGGGTTCCCCGCGATGGGAGGCCTGGCAAATGAAACGGAACAGTCTGGCAAGGATGTCGGAGAAGCAGATGGGCGTATCGGCCAGCCGGCGGCTCACTTCCCCGTTCGCTCCATCCGCCAAAACATCCGTGAAGCGATCGTCTCGGGAACGACGCGTTCAACCGCGCTTCACCGCGCAATTCCGCGGCACGTTTTCCGGTGTGCGCGACGAAGGACAGGGGCGGACGCTCGATATCTCAGCCGGGGGCTGCAAGATCGAAAGCGACATGCCGGTGACCGTGGGCGAGTCGTTCGAATGTCGACTTCATGTGCCGGGCTTGGACTGGCCGCTTCGGATCGACGAGGTGACCGTCCGATGGGTGGAGGGGAAGCTCTCCGGCATCGCTTTTACCCGCATGCGACAGGACGAAGCCGTCAAACTCACCAGGGTGCTTGGAGAACTGGAGCAGAACGACTAAGCCGATCCTTCAGCATTGGCTCACAAGGGCTCGCATCATCTCCCGCCACGTTGATCGTCCCTCCTGCGCGCTATCTCGGTTGACACCGCGACCGCGTCTATCAGAAAGTGAAGCTTCGCTCTTCAGCGAGCGCGGGTGGGCAATTCGTGTCAGCCGGCATCTGGACAGCGGTACACTCTGGCGAACAGCGAAAGGAGAGGCGTGTGGACCAACAGTACGCAATCACGGTGAAGTTTCTGGTCAATGCGGATTCGGCGGAAGACGCCGAAGAGATGGTGGAGACCGCCTGCGAAAAAGCGGCCGCCGCGTTTCCCGACATGAGTTACGAGGGCATTGAAGATATCGAAGAAGAGGAAGAAGAGTAAGCATGGAAATCGCGACTCTCGCCGGCGGCTGCTTCTGGTGCTTGGAGGCGGTCTACGATCAGGTCACCGGCGTCGAATCGGTAGAGTCCGGCTACATTGGCGGGAGCCTCGATCACCCGACCTATGAGGCGGTCTGCAGCGGTCGCACCGGACATGCGGAGGCGCTGCGGATCACCTTCGATCCGCGCGCCATCTCCTATCGCGAGCTGCTGGAAATTTTCTTCGTAATCCACGACCCCACGACGTTGAATCGCCAAGGGAACGACATCGGCACCCAGTACCGATCGGCCGTCTTCTATCATTCTCCCGAGCAGAAGCAGGTGGCGGAGTCGCTCCTCGAGACGTTGAATCGTGAGAAACTCTATTCCGATCCGAT
KOK=        80
KK=  375752  LL=  376801  Z=    4.85  JJ=  375602  DL=  1050
A===      111      112      113      114      121      123      124      131      132      133      134      141      143      144      211      213      214      223      224      231      233      234      243      244      313      314      323      333      334      343      413      433
B===      222      122      422      322      212      412      312      242      142      442      342      232      432      332      221      421      321      411      311      241      441      341      431      331      424      324      414      444      344      434      423      443
RRR=    2.245    3.137   -0.226    2.991   -2.658   52.872    3.851    0.298   -0.413   -0.110   10.429   -1.617    0.011   -0.086    0.001   -0.413    0.754    2.674    6.176   -0.053   -3.514    2.698    0.954   -0.645   -0.279    4.238    3.739    0.130   14.126    4.378   56.938    5.142
X1==    1.998    3.116    0.346    1.520   -0.884    6.500    4.113   -0.457    0.525    2.278    4.089   -1.391    0.004    0.187    0.116    0.525   -1.306    1.614    2.891    0.525   -0.799    0.842    0.842    1.003   -0.294    2.922    1.252    2.659    4.836    2.022    7.591    2.022
X2==    1.123    1.007   -0.653    1.968    3.007    8.134    0.936   -0.653   -0.787   -0.048    2.550    1.163    3.100   -0.461    0.007   -0.787   -0.577    1.656    2.136   -0.101    4.396    3.202    1.133   -0.643    0.950    1.450    2.987    0.049    2.921    2.165    7.501    2.543
CD1=        3        4        2        4        0        9        7        1        2        6       10        0        3        4        1        2        0        3        5        2        1        4        4        5        2        8        4        9       15        9       16        9
CD2=        2        2        1        4        4       14        3        1        1        4        8        3        9        2        1        1        1        5        5        2       14       10        6        2        6        6       11        9       15       13       17       14
GACCGACCGTGCCGTGGAAGTGATGACGGAGCTGATGCGTCGGCTCGCGGTGGATCGTGAAGCCGTGACCAGGGCGCTGAGCGGCGGCGGTATGCTGGCGACCGAGATCGCCGATTACCTGGTGACGAAGGGCGTGCCCTTCCGGGAGGCCCATGAAATCACCGGGCGCATCGTGCGATGGGCGCTGGATCAGGGACGGGAGCTGAGCGAGCTGTCGGTCGAGGAGCTGCGACGATTTTCGGAGAAATTCGACTCGTCCGTGCTGCAGCGACTGACCGTCCGCGGCGCGATCGACCGGAAGGCGCAGATCGGGGGGACGGCGTCCAAGCAGGTGGATCGACGCCTGCGCGACTGGGCCAAGACCTTGTCATGAGCCGCGCGACCTGGGATTGGCGGGCGTGGTCTGTCGCCGGCGTCGTGTGCGGCCTGGTCGGGTGCGGAACCGTGGGCCCCCCCGTCCCGCCCGAGGATGTCGGCGTGGCGCCGTTGATCGAGCGGCAGAAGAAAGAGCAGGCCCGGCAAGGAGGGCCGGGATCTGCGCTTGACACCCGGCAGACCGACGGGTCACAGTTGACGGAGCCCGTCGGACAAGACGTAGATTTGCCGCCGCTGAGGCCGGTCGGCGGGCGATAAACGAATACACAACGAATCTCTACGCTACGGCACCGCGCATTTCCGGTGAACGAGACCGGGCGCGGCATGAGGAGGGACCAGATGAAGCAGCTCATCCAGCCGACGAGGGTTGCACCGGATCATGGACGCACGGTCGCCAAACGGCGGCTGCTCTTGGTCGATCCGTACCCCCGGAACAATCCCTATCATCTGACGGCATCCGAGCGCCGTGCCGTCTGGTTTCCCAAACTGAGCCTTCCGACGATCGCCGCCTATACTCCCGACAATTGGGACGTCGATTTGGTCGATGAAGCGGTGGAGGACATCGATTTCGACGATCCCTGCGAGATGGTCGGCCTCTCGATCATGACCTGTTATGCGCCACGGGCCTACGAAATCGCCGCGGAGTTCCGTAAGCGCGGGAAGATCATCGTGATG
KOK=        81
KK=  390122  LL=  391321  Z=    5.13  JJ=  390122  DL=  1200
A===      111      112      113      114      121      123      124      131      132      133      134      141      143      144      211      213      214      223      224      231      233      234      243      244      313      314      323      333      334      343      413      433
B===      222      122      422      322      212      412      312      242      142      442      342      232      432      332      221      421      321      411      311      241      441      341      431      331      424      324      414      444      344      434      423      443
RRR=    2.452   -0.116    2.832    0.178    0.103    2.556   13.315   -0.005   -0.190    6.352    0.026    0.242   -1.622   -0.386    0.142   -2.170   -3.913   64.385    9.822   -1.149    0.554    9.141   -1.557   -1.987    0.220   21.385   10.854    0.404    9.367   21.132   14.478   17.626
X1==    2.446   -0.135    1.272    1.890   -1.073    0.760    2.131   -0.100    2.202    2.298    0.127    2.566    1.169   -1.472   -0.135    1.481   -1.422    7.746    3.123    1.481    0.384    3.607   -0.768    1.347    0.185    3.254    3.156   -0.901    3.465    5.476    3.254    5.074
X2==    1.003    0.860    2.226    0.094   -0.096    3.362    6.248    0.054   -0.086    2.764    0.205    0.094   -1.387    0.262   -1.052   -1.465    2.752    8.312    3.145   -0.776    1.444    2.534    2.029   -1.475    1.194    6.573    3.439   -0.449    2.704    3.859    4.450    3.474
CD1=        4        1        4        5        0        3        5        2        5        8        4        6        6        1        1        4        0       12        6        4        4       10        2        6        4       10        9        4       15       20       10       19
CD2=        2        2        5        2        1        7       11        2        2        9        4        2        1        4        0        0        6       15        7        1        7        9        8        1        6       16       11        6       14       17       12       16
GCGCACGAAGCACCGGACGACCAGCAGCGGACTGAGGCGCTGCGCCGCCATGCAGGCCAGGTCCGGAGCCGCATGGAAGAGTTGTCGCTCAAGGCCTATTGGACGCAGTTCGACCGCGCACCCGAGTTCGTGGTGCTGTTTCTACCGGGTGAACAGTTTCTCGGCGCCGCCTTGGATCAGGACCCGCGCTTGATCGAAGAAGGGTTCGCCCGCGGCGTCGTGCTCGCCACCCCGGCGACCTTGATCGCGCTCTTGCGGGCCGTCGCCTACGGCTGGCGGCAAGAGCAGCTCGCCGCGCATGCGGAAGAAGCCGGCAAGCTGGGAAAGGATCTGTACGAGCGCATGGCGGTCCTGGCGGAACATCTGAACGATGTCGGGCAGGCACTCGGGAAAAGTGTCTCGGCCTACAACCGGGCGGTCGGCTCGCTGGAGACGCGCATTCTGCCCGCGGCGCGGCGCTTCAAAGAGCTGGGCGTGTCGTCCGACAAGGAGATTCCGCTGCTGGAACCGGCCGAGCTGCTGCCGCGCAAGACGCTGCCGTTCGAATCGGAATAAAGGAGCCCGCATGACCCGCGAGCAAGCCATGGTCGAGGAGTTTCATCGCACGTTCGACATCCTGGTCCAAGATCGGCCGGCGGTTCCCGCCGCCGGGACGAAAGAGTTGCGCCTGCGCCTGATTCAGGAAGAGTTCGATGAACTGCGGGAGGCCATGGGACAAGACAATCTGGCCGCCGTCGCAAAAGAGATGGCCGACTTGCTCTACGTCGTCTATGGCACGGCGGTGTCCTATGGGATCGACATGGAGCCGGTGTTCCGGGAAGTGCATCGCTCGAATCTGAGCAAGGTCGGTGGCTACAAGCGAGCCGACGGGAAATGGGTCAAGCCGCCGACCTATTCACCGGCGTGCCTGCAGCCCATCTTGGATCAACAAGCCGAGCCCGCACTGACGACCGGCGCAGCGGCTCACCGCGGTCCATCCGATTCGCAGGTTCCATGAGACACCTGCATTGTCCGACCTGTGGCACCCCCTTCGTGCGGGTCACCGCCCAGGAAGGGACTATGGAGCGGCTGCTCAATCGCGTCAACGTCTTCCCCTTCCGCTGCCAGCTCTGCACCGCGCGTTTCCATGCCTTCTGGACCGGGTCGCCGAACGGCACGCAAGCGGTCGATCGCCGGCAATACAAACGCTTGCCGACTTCG
KOK=        82
KK=  400352  LL=  401341  Z=    5.84  JJ=  400262  DL=   990
A===      111      112      113      114      121      123      124      131      132      133      134      141      143      144      211      213      214      223      224      231      233      234      243      244      313      314      323      333      334      343      413      433
B===      222      122      422      322      212      412      312      242      142      442      342      232      432      332      221      421      321      411      311      241      441      341      431      331      424      324      414      444      344      434      423      443
RRR=    3.620    1.268    1.140   -0.161   -1.724   38.104    0.526   -0.664   -1.209   -0.159    6.036   -0.504   -0.007    0.022    0.760   -0.373    0.625   17.406    0.085    0.385   -0.785    2.488    0.212    4.967   -0.302    7.077    8.105    0.233   18.897   10.888   32.111    4.699
X1==    3.077    1.082    0.911   -0.511    2.082    5.446    0.278    1.663   -0.586   -0.794    3.269    1.051   -0.115    0.021   -0.918    0.922   -1.289    8.494    0.287    0.922   -0.240    1.027    3.855    1.794    0.292    3.833    2.482   -0.277    4.824    2.779    3.833    1.553
X2==    1.177    1.172    1.250    0.315   -0.828    6.997    1.889   -0.399    2.062    0.201    1.846   -0.479    0.065    1.073   -0.828   -0.405   -0.485    2.049    0.298    0.417    3.266    2.423    0.055    2.769   -1.033    1.846    3.266   -0.842    3.917    3.917    8.377    3.026
CD1=        4        2        3        1        3        9        2        4        1        2        9        3        3        3        0        3        0       13        2        3        3        5       10        6        4       10        8        6       18       13       10       10
CD2=        2        2        3        2        0       10        4        1        4        3        6        1        3        5        0        1        1        4        2        2        8        7        3        8        1        6        8        3       14       14       17       12
GCCGGTTGGTGCAGGCCTATTACTGTCTGGGCGAGTACGACGTCGTGGCCGTGTGGGAATTCCCCGACAATCGCGCGGCCATGAAGGCCGCCGTGCTGAACGCGTCCATGGGACACATCCAAATCACGACGATGCCCGCGGTCGCCCGCGACGAGTGGAAGAAGCTGCTGCAGGAAACGCTGGGCAAAAAGTAACGGCTCACCCCGCTGCCCGCAGCCGCATGCGGCAGAAGCGCCGGATCGGGTCGTCTTCCGCATCCGGATCGTCCTCGTCCCAGAGAACGGAGCGGACGTTCCAGCGGATGAGCGGATACACCAGCAGCGCCCCCGGCGAGGCGGCGAACGAGCCGAGGACGGAATAGAGGATGTCATCTTCTTCGAGTCTGGTCTGTACGCGCCGGGCCACGTCTTTGTACCAATTGCGATCATGGTTGTGCCGCCGCCGCGACTCGACCAGCCGCTGATACAGGACGTCCGGCCGATCGGCGCCGCTCAAAGAGGCCGTCTCGTCTTGCGGCGCATGCGATACCGCCCTGGCCGGCGGCGCCGGGTCGCCGAGGCCGCGCCACCGCGGCGCCGCATCCGGACCACGCGCGGACTGGCCGGCACGCCAGTCTGCTTCGAGCCGGTCCCTCGTCCGCGTGGATTCCCACACGTCGACCATCAGCGCGCCGAGACAGCGGGCTTCCTGCTCGCGCACGGTGGACAAGCAGCCGACCGACAGGATGGCAACGATGACGACAATGGGCAGAGCCCCCATGGGCTCAAGCCTACGCCCGCGACGATCTGCGCTTCAAGAACACGTAGCCGCAGTCCCTACGTTGGATTCCAGGCTATCTCCCATACGTGCTGGTCGGGATCGCTACTTCTTGTCGGCGATCTGTGCCCTGATCCGTTCTTCCTGTTCTCGCAGCTCCGGCGTAAATTCGGCGCCGAAGTCCTCCGCTTCGAAGATTTGGCGGATTTCGATCTCGCCGTCTTTACCGTCGAC
KOK=        83
KK=  408962  LL=  410101  Z=    4.50  JJ=  408902  DL=  1140
A===      111      112      113      114      121      123      124      131      132      133      134      141      143      144      211      213      214      223      224      231      233      234      243      244      313      314      323      333      334      343      413      433
B===      222      122      422      322      212      412      312      242      142      442      342      232      432      332      221      421      321      411      311      241      441      341      431      331      424      324      414      444      344      434      423      443
RRR=    9.796   -0.056   -0.234    0.471    0.432   30.787   18.023   -0.059    0.820    0.024   -0.092   -0.194    1.120   -0.490    0.747   -2.930    1.758    3.224   66.929    1.758    5.662   -0.134   -1.736   -1.049   -0.098   40.742   10.785    0.427    0.916   27.538    4.943   28.745
X1==    3.223   -0.803    0.347    0.302    6.197    3.461    3.367   -1.257   -1.278    0.477   -0.146    0.302    0.972    0.349   -0.803   -1.278   -1.298    1.034    7.865   -1.278    2.089   -0.752    0.899   -0.799   -0.091    7.678    9.353   -1.360    0.566   10.102    1.531    2.950
X2==    3.040    0.070   -0.676    1.559    0.070    8.896    5.353    0.047   -0.642    0.050    0.633   -0.642    1.153   -1.404   -0.930    2.293   -1.354    3.118    8.509   -1.376    2.711    0.178   -1.931    1.313    1.073    5.306    1.153   -0.314    1.618    2.726    3.229    9.743
CD1=        4        0        2        2        7        6        6        0        0        4        3        2        5        4        0        0        0        3       12        0        7        2        5        2        3       17       20        3        8       32        6       14
CD2=        4        1        1        4        1       14        9        2        1        4        5        1        6        1        0        5        0        6       13        0        9        4        0        6        6       14        6        7       12       15       10       34
GACCAACTGCGGATCGGCCTGCCGCCACTGCCGGAGGAATGTGGTATACAGCGCGGCCGCCCGGCGCGGCTCTCCGCTTTGTGCCGCGGCCTGCGCTCCGCCCAGCAAGGAACGGGCACGGTCAGGATGGCGAGCCAGGGATTTCTCGAATTGCGCGGCGGCCTCTTTGGCGCGACCGGCGCGCAACAGGATCTCGCCGAACAGTTCATAGGCGGGCTTGATCAGGGCAGGCGGACCGGATGGCGCGGGCATGGCGTCAACGAGGGCGATCGCGTGCTCCATGCGCCTGATCGCGGCCTCGAACGTTCCTTGCTCGGCATCGCCCGCCGCGGCGATCTCCAGCGCTTGGATCCCGGCAGCCCGGCGCAACTCCTTCACAAACGGAAGAGGAACGTCCGTCTGGTCGCGGCTGATCGTTTGCAAGACCCCCATGCTCTCTTGTGCCTGAGACGATCCGCGCATCGCCGCGGCCAAGCCGCGGGCAAAGACCGAGGGGGTTTGGGTCAGCACGGCCGGCGCTTGGTACGGTCCTCCGGCGTCTCGCGTCGCGCCGGCGTCTATAGGGGGCGCGGAGCCCAGGATCCGGTCCGCCTGCTCCCACCGCTGAGTTTCCACCAACTGCGCCGCGGCCATGGAGGACAGGATATAACCGCCGTAGGCGAGATTGCGCTGATCCTCTTTGGGAAATGTGGAGAGGCTCGCTCTCATGGTCTCCAAAAGCTTCCCAGCCTCCTCAGAGCGGCCTTGCTGCAGATACGCGTAGTGCAGCCACTGCAGGCTGTGGTAATCGCGCTCGCTGATGGGGAGCTGCCGTTGTGCGACCCAGGCGTCCGAAGCCGCCCACGACGCTTCGTTTGCCGCCGCCGTCTCCGGCCACATGCCCAGTTGCAGGAAGATATGGGACGGCATGTGCAAGGCATGCGGCGCGGCGGGCGCGATCTCGGCGTACCGGCGAGCTGCGTCGAGCGCCAGATGCGCGTGTTGTGGATCGTCATAGGCATGGATGACATAGTGCGCGGCGCCCGGATGATCCGGCTTTCGCTCAAAGACCTGGGAGGCGATCGCGCCGGCGCGCAGACGCGCCTCCAAGCCACCCGGGCCTTTGCCGGCGCGTCCCATCAAGGCCAAGGCATAGAACAA
KOK=        84
KK=  416042  LL=  417031  Z=    5.81  JJ=  415982  DL=   990
A===      111      112      113      114      121      123      124      131      132      133      134      141      143      144      211      213      214      223      224      231      233      234      243      244      313      314      323      333      334      343      413      433
B===      222      122      422      322      212      412      312      242      142      442      342      232      432      332      221      421      321      411      311      241      441      341      431      331      424      324      414      444      344      434      423      443
RRR=   17.525    6.221    1.591    1.151   -0.019   20.451    0.206    0.587    0.108   -0.235   -0.637   -1.445    0.371   -1.506    0.094   -2.558    2.076   11.844   12.308   11.375    0.433   -0.500    0.093    4.983    6.798    0.371    1.576    0.045    0.846   22.153    4.192   32.945
X1==    4.122    2.640    1.339    0.484   -0.152    4.499    0.081    0.494    0.091   -0.188   -0.863   -1.199    1.797    1.780   -0.152   -1.378   -1.383    2.885    4.775    4.499    0.566    1.131    0.552    1.115    3.815    1.797    1.147    0.169    0.681    6.994    1.797    6.468
X2==    4.251    2.357    1.188    2.379    0.127    4.546    2.548    1.188    1.184    1.252    0.738    1.204    0.207   -0.846   -0.616    1.856   -1.501    4.106    2.577    2.529    0.765   -0.442    0.169    4.470    1.782    0.207    1.374    0.263    1.241    3.167    2.333    5.094
CD1=        5        4        3        2        1        8        2        2        2        2        1        0        5        5        1        0        0        7       10        8        4        5        4        5        8        5        5        4        5       17        5       16
CD2=        9        5        5        7        2        9        6        5        4        6        5        5        4        2        1        5        0        7        5        6        4        2        3       10        7        4        5        5        7       11        8       15
CACAGCTTCCCGGAGTCAGCGGTTCGCCCACGATGCGACTCGGTGAGCGCGCGGATCTAAAATCGTTCCAGTCTGGGCTCATGTCACACATATCGTGTGGTGGCGGCCCATCAACGGGCGCAGCGGCGCGTGCACCAAGTGCGCAAGCCGCGGGAACTCGCCCCGTCCAGCCCCGCTTGTGGGAGGCAGGCGTGCGGTTTGCTCGCTCAGCGCTGGTCGCCCCGTTCTTGAAAGCAATCAACCTTGTCGCACAGCTTCAATCACCGCGATGTCGATTTTTGTCATATCCATCATCGCATCGAAGGCGCGCCTGGCGGCGGCAGGATCGGAGTCGGTGATCGCCTTGGTCAGCGCCACCGGAGTGATCTGCCATGACACGCCCCATTTGTCCTTGCACCAGCCGCAGGCGCTTTCTTGGCCGCCGTTATTGACGATGGCGTTCCAGTAGCGATCGGTTTCGGCTTGGTCGGCGGTTGCGACTTGGAATGAAAAAGCTTCATTGTGCTTGAACGCAGGTCCGCCATTGAGGCCGATGCAGGGAATGCCCATGACGATGAACTCGACGAGCAACACGTCGCCTTTCTTCCCGGAGGGAAAGTCCCCCGGCGCGCGGTGGATCGCGCCAACGGCGGAATCGGGAAAAGTTTTGGCGTAAAACCGCGCCGCCTCCTCGGCATCGCCGTTGTACCAGAGACAAACTGTGTTCTTCGCAGGTTGTTTCGTCATGTCACTTCTCAATCGTGATTGATTTTGTCGTCATATCGTTGTTGGTCTTTGTGGTCACTGTTTATTTTTTGAGAACCTCCACCGTGATCAGCGGCCACCGAACGCCGAGCCCTTTCCCGGTTCCCAGGAATGACTTCATGCTGGAAAGTACGCGCGGCCGGCCCAATATTGACGGGCGAGTTTGGGTTTGGTGATGGCAGTCCACAGTCTGCTCGCCTTTTATCAATCAGGTTCGCGGTAGCCCTGAACTGGGTCTCTATGAAT
KOK=        85
KK=  417572  LL=  418561  Z=    4.61  JJ=  417422  DL=   990
A===      111      112      113      114      121      123      124      131      132      133      134      141      143      144      211      213      214      223      224      231      233      234      243      244      313      314      323      333      334      343      413      433
B===      222      122      422      322      212      412      312      242      142      442      342      232      432      332      221      421      321      411      311      241      441      341      431      331      424      324      414      444      344      434      423      443
RRR=    1.798    1.798    0.495    2.191    3.904    4.835   13.160   -0.658   -1.528    2.992    5.020   -0.005    0.597    0.754    0.161   -0.223   -0.011   26.033   -0.917    3.388   -0.457   11.934   10.298    1.425    1.291    0.179    8.362    1.316   22.159    1.582   11.934    7.133
X1==    0.800    0.800    0.267    3.040    1.738    2.610    2.304   -1.295    1.829    1.695    3.251   -0.640    1.410    1.129   -0.137    0.267   -1.376    5.734   -0.640    1.829   -0.259    4.478    3.865    1.129    1.044    0.182    1.695   -0.797    5.171    2.096    4.478    2.096
X2==    2.246    2.246    1.852    0.721    2.246    1.852    5.711    0.508   -0.835    1.765    1.544    0.008    0.424    0.668   -1.177   -0.835    0.008    4.540    1.434    1.852    1.765    2.665    2.665    1.262    1.237    0.984    4.935   -1.651    4.285    0.755    2.665    3.402
CD1=        2        2        2        6        3        5        5        0        4        5        8        1        5        5        1        2        0        9        1        4        2       10        9        5        4        3        5        2       14        8       10        8
CD2=        4        4        5        3        4        5       10        3        1        7        6        2        4        4        0        1        2        9        4        5        7        8        8        5        6        5       13        2       15        7        8       13
CTCGGAGCGGCCGGACTTCCACCGACCCAATGCGTGCGCCCGGCACGAGACCGGCGATGCGAATCGCGTCGTCACGATCCTTGGCATCGATCAGAAAGTAGCCGGCCAGTTGCTCATGGGTTTCGATGAAGGGCCCATCGGTGACGGTGGGTTTGCCGTCACGCACGCGCACGATCGCCCCGGTCGCGGCCGGTTGCAACGGCGATGCATGGACATACTGTCCCTTGCCGTTGAGTCGGTGGCAGAGCTGGATCGACTCCGCCAGCAACTGCGCACGAGTGGCCGCGCTCATCTTGGCAAAGGCTTCTTCATCGTGGTGAACCAGCAGCAGGTATTTCATATGAAACCTCGTGAAGGTCTCGGATAAGCTGTGAGCTATCAGACGTCAGCTGTCAGCGACCTCATAAGATAGTCGTCGCCGGCAGGCAAAATCGACAGGAGCGTCCGCCTCATCTCACGGGAATTGACTCGTTCCCGTAAGAGAGCGATATTCCATGCTTCTACGAACGGCTGGGCTTTCGGTTCGTCGAACGGCGCCGGTTCGGCCTGGGTGACTGCTGCGTCTACCGCCTAGATCGAAAGGAGAACACTATGAAGGTGATCGAGATCGCATTCACGTGCTATCCGGTTACGGACCTGCGGCGGGCTCGCCGGTTTTATGAAGAGGTGTTGGGTCTGAAGCAGTCGCGGTTCTTCGGCACGGAGGACGCTGGCTTCGTCGAATATGATATCGGTTCCGGTACGCTCGCCATCGGCAACGGCGCGCCGGAGTGGAAGCCCTCGCCGGGCGGCGGCTCGGCCGGACTCGAAGTGGAGGATTTCGACGGGGCGATCAAGCAACTCAAAGCGAGCGGCTGTCGCTTTCACCTGGAGCCGATGGAGACCCCGGTTTGCCATATGGCCGTGGTAGCCGACCCGGACGGCAATTCGGTGACGATTCATCGCAGGAAAGCGGGATGAACGTCCACCACCCCGGAGGCCATAGACATG
KOK=        86
KK=  422822  LL=  423541  Z=    6.08  JJ=  422822  DL=   720
A===      111      112      113      114      121      123      124      131      132      133      134      141      143      144      211      213      214      223      224      231      233      234      243      244      313      314      323      333      334      343      413      433
B===      222      122      422      322      212      412      312      242      142      442      342      232      432      332      221      421      321      411      311      241      441      341      431      331      424      324      414      444      344      434      423      443
RRR=    5.920   -2.266   -0.447   -1.901    0.286   53.861   -0.197   -1.359    1.077   -2.890   -1.322    0.280   -1.172    0.537    0.286    1.077    1.077   50.882    4.068    1.077   -0.122   -0.362    1.268    1.268   -2.615   24.011   47.816   -0.006    2.798   11.379   12.793   25.542
X1==    2.270   -0.638    0.525    2.234   -0.638    8.938   -0.192   -1.183   -1.105    4.593    2.101   -0.329    0.855   -0.391   -0.638   -1.105   -1.105    6.776    4.824   -1.105   -0.198    0.468   -0.863   -0.863   -1.637    3.970    5.792    0.006    0.918    3.200    3.347    5.026
X2==    2.608    3.551   -0.851   -0.851   -0.449    6.026    1.026    1.149   -0.974   -0.629   -0.629   -0.851   -1.371   -1.371   -0.449   -0.974   -0.974    7.509    0.843   -0.974    0.615   -0.774   -1.469   -1.469    1.597    6.049    8.255   -1.024    3.047    3.555    3.823    5.082
CD1=        3        0        2        4        0       11        1        0        0       10        6        1        4        2        0        0        0        8        6        0        2        3        1        1        0        9       11        5        7       12        8       16
CD2=        3        4        0        0        0        7        2        2        0        1        1        0        0        0        0        0        0        9        2        0        3        1        0        0        4       10       14        2       10       11        7       14
GACAGGATGATCGGGGAGGATTTTCGCCGCTTCATCGATCAGGAGGACGCCCGGCGGTTGGCGGGTCTCATCGCCGATCTGGATCGCCGGCCGCCCGGCCGGCAATTCTGTTGGGTGAGCGGAGGCCTGACCGCCCGCTGTCCGGAAGGATCGTCCTTTCCCGCCGAAGCCACCCTCTCGCGCTTCGAGGTGCGCCGGCAGAAATTCACCACGCTGATTCTCCGCAACGTCCGCGACCGGATCGAGGCCGAGCAGAAGATTCAGTCCCTGCAGACGGAGCGGGAGATTCTCCGTGAAGAGCTGGACGCGCTCCAGCGAGACGGCGCGCTCATCGGCGAGAGCCCGGCGCTCACGCAGGTGTTGCGGGACATCGCGCAAGTCGCGCCGACCGATGCCACCGTCTTGATCGCGGGAGAAACCGGCACGGGCAAGGAGCTGGTGGCCCGCGCCGTCCATGCCGCGAGCGCGAGGCGCGAACGGCCCTTGATCACCGTCAACTGCGCGGCGATTCCCGCCACGCTCATCGAAAGCGAGCTCTTCGGCCATGAGCCCGGCGCCTTCACCGGCGCCACCAAAAGACGCGAAGGCCGGTTTGCCCTCGCCGACAAAGGGACGATCTTCCTGGATGAAATCGGCGAGCTGCCGCTCGACTTGCAGCCGAAGCTGCTGCGCGTCTTGCAGGAAGGCGAGTTCGATCCGGTCGGCGGCTCGGCCACCAAG
KOK=        87
KK=  454022  LL=  454471  Z=    5.83  JJ=  453662  DL=   450
A===      111      112      113      114      121      123      124      131      132      133      134      141      143      144      211      213      214      223      224      231      233      234      243      244      313      314      323      333      334      343      413      433
B===      222      122      422      322      212      412      312      242      142      442      342      232      432      332      221      421      321      411      311      241      441      341      431      331      424      324      414      444      344      434      423      443
RRR=   -0.403   -0.473    0.417   -1.884    0.188   -1.387    0.007    2.438   -0.731    1.367   -0.186   -0.183   -0.004    0.298   -0.381    0.581    0.581    0.055    0.034   27.329    0.318   93.001   43.869    0.001    1.367    0.030   -0.143   -0.345   11.123   11.435   -0.565    1.238
X1==    1.365    1.431    1.010    3.663   -0.569    2.114   -0.012    1.010    1.114   -1.252    0.182   -0.123    0.182    2.845   -0.569   -0.886   -1.012    0.207    0.094    5.114   -1.184    9.981    6.768    4.668   -1.252   -1.340    0.531    0.390    2.609    3.222   -0.579   -1.682
X2==   -0.296   -0.330    0.413   -0.514   -0.330   -0.656   -0.575    2.413   -0.656   -1.091   -1.020    1.486   -0.022    0.105    0.670   -0.656   -0.575    0.267    0.358    5.344   -0.269    9.317    6.482    0.000   -1.091   -0.022   -0.269   -0.884    4.262    3.548    0.976   -0.736
CD1=        2        2        2        5        0        3        1        2        2        0        2        1        2        6        0        0        0        1        1        6        0       14       10        8        0        0        2        3        7        8        1        0
CD2=        0        0        1        0        0        0        0        3        0        0        0        2        1        1        1        0        0        1        1        6        1       11        8        1        0        1        1        1        8        7        2        1
GTTTCGGGATCGAAGGCAAGGTGACGGAAGTGCGGCCGGGTCCGGTCGTCACGATGTATGAATTCGAACCGGCCCCTGGCACGAAGGTCGCGCGCATCGTCAACTTGGCGGACGATCTGGCTCTGGCTCTCAAGGCGACCAGTCTGCGCATCGTCGCGCCGCTGCCGGGAAAATCGGTGGTCGGCATCGAGGTGCCGAACGGCGCCCGCGAAACCGTGTCGATGAAAGAAGTGGTGACGAGCGAGGCCTTTACCCGCGCGCGCTCGAAGCTCACGCTTGCGCTCGGCAAAGACATCTTCGGGGCGCCCGTGACCGCGGACTTGGCGAAAATGCCGCATCTGCTGGTCGCCGGCGCGACCGGAGCCGGCAAGAGCGTGGGACTCAACACGATGCTGCTGAGCATTCTGTTCTCCGCAAAACCGAGCGAGGTCAAGCTGCTGCTGATCGATC
KOK=        88
KK=  465182  LL=  466021  Z=    5.65  JJ=  464822  DL=   840
A===      111      112      113      114      121      123      124      131      132      133      134      141      143      144      211      213      214      223      224      231      233      234      243      244      313      314      323      333      334      343      413      433
B===      222      122      422      322      212      412      312      242      142      442      342      232      432      332      221      421      321      411      311      241      441      341      431      331      424      324      414      444      344      434      423      443
RRR=    3.486   -2.371    7.184    5.628   -2.068   29.956    0.951    0.458   -0.025    0.014   -1.975   -0.349   -0.035   -0.001   -0.394   -0.009   -0.015   48.970   10.288    0.840    3.022    1.603    2.217    0.123    0.823    8.668    0.310    0.007    2.823    8.527    1.666   27.390
X1==    3.159   -1.243    1.780    2.465    2.008    5.037    2.910   -1.532    0.020    0.010   -0.562    1.135    0.025    0.039    0.382    0.020    0.032    7.226    3.373    0.737    2.818    0.938    0.938    0.318    1.180    4.134    0.289   -0.437    1.652    3.725    1.199    5.281
X2==    1.103    1.908    4.036    2.283   -1.030    5.948    0.327   -0.299   -1.264    1.407    3.511   -0.307   -1.438   -0.036   -1.030   -0.463   -0.471    6.777    3.050    1.140    1.072    1.709    2.363    0.387    0.697    2.097    1.072   -0.015    1.709    2.289    1.390    5.187
CD1=        6        0        5        6        4        9        6        0        2        3        2        4        3        3        2        2        2       11        6        3        7        4        4        3        5       10        3        3        7       11        5       14
CD2=        2        3        6        4        0        9        2        1        0        4        7        1        0        2        0        1        1       11        6        3        4        5        6        3        3        5        4        3        6        7        4       12
ATCGAAGCGACGATGCGCTTCAGCGGGTTGCTGGCGAAATAAAAATTGAACGCATGCTCCAGCGACGAATCCCCTTCATGAGGCGAAAAGATCTGAATGTCGCGCCAGGAAAAGCAAACCAGGTCCGGCTTGAACGCCGCCGCAGCGTCGCGGATCGCCTGGCTCCGCTGCTTCACGGGATACAGCGAGAGATCAAGAATCCGCTGGCGCACCTCCGGCTTCCGGCGATGGAGGAAGTCCGCCAAGTAGGTGATCCCGATGGGATAGACCTTCTTGCAGGGGAGGAAGATGTAAAGAATTGAATTCATGCTGGTCGAGGTTTGATTCCGCAACTTCGAACGTCGAACTGTTTCAACTTCGAACCTATTTCGTTGCCACGTGGATCGCCACGATCCCGCCGGTCAGGTTTCTATACGATACGTCGCGGAAGCCGGCTCCTCGGAGGATCTGGCAAAGCCGTTCCTGATCCGGAAATGTCCGGATCGAGGCCGGCAGGTATTCATAGACCCCGGTGGTGTCGTGCGCGACTTTCGTGCCGATCCAGGGCAACAGCTTGAAGGAATACCAATCATAGAGCCGGCGCAGCCAGCCGAAGATCGGCCGGGAAAACTCCAGGCACACAAAGCGGCCGCCCGGCTTGATGACCCGGCGGATCTCGGCAACGGCTTGCGACAGGTTGCCGACATTCCGCATGCAGAAGCCGGTCGTCACGGCATCGAACGTGTTGTCCGCAAATGCCAACTGTTCGGCGTTCGCTTGCAGGCACGTGATCGTGCCGGCCAATCCCTTCCCGGCCACCTTCCTCAAGCCTTCCGCCAGCATGGCATGATTCAAATCAGA
KOK=        89
KK=  480542  LL=  481501  Z=    5.07  JJ=  480302  DL=   960
A===      111      112      113      114      121      123      124      131      132      133      134      141      143      144      211      213      214      223      224      231      233      234      243      244      313      314      323      333      334      343      413      433
B===      222      122      422      322      212      412      312      242      142      442      342      232      432      332      221      421      321      411      311      241      441      341      431      331      424      324      414      444      344      434      423      443
RRR=    0.792    0.242   -0.078    0.118   -1.085   30.504   -0.452   -0.078    0.355   -1.131    4.650    0.625   -2.753    2.042   -1.085    0.511    0.529   63.127    5.218    1.576   -0.001   -1.282   -0.436   -0.702    2.697   63.702   23.981    0.605    1.583   10.727   17.496   17.589
X1==    4.140    0.218   -0.355    0.268    1.218    6.817   -0.414   -0.355   -0.257   -0.228    1.383   -0.513   -1.670   -1.240    1.218    0.627   -0.414    9.113    3.122   -1.141   -0.781   -0.311    0.329   -1.127    3.722    7.488    4.740   -0.965    1.665    5.012    6.267    3.578
X2==    0.191    1.110    0.219    0.439   -0.890    4.475    1.092    0.219   -1.381    4.965    3.363   -1.217    1.649   -1.647   -0.890    0.815   -1.278    6.927    1.672   -1.381    0.001    4.128   -1.325    0.623    0.725    8.508    5.059   -0.626    0.950    2.140    2.792    4.916
CD1=        5        1        1        2        2        9        1        1        1        2        5        1        0        1        2        2        1       11        5        0        1        2        3        1        8       15        9        2        8       15       13       12
CD2=        1        2        2        2        0        8        3        2        0       13        9        0        6        0        0        3        0       12        4        0        4       11        1        4        5       18       14        6        9       12        8       19
TAAACCGGCCAGACGCTGTGCCTCGGCAAGATTGGCCTGGTTTTTCAGTACCGCTGCGTCCACCAGCTTCCGTTCGGTGATGTCTTCCATCGTGCCGACATAGCCGATCAGATGACCGGGATCCTGCCGGAGCGGCCGGGCGCGGCTGTGTACCCAGCGGACGTCGCCGTCGGGCCGTCGCACACGAAACTCCATGTCGAAATCCGAGCCGATGCGGGCCGTGCGGGTCCATTCATCGAAGACCTGCGCGCGATCCGTTTCCGCCAGACAGCGTGCCCAGCCTTCGCCGACGCTCTCCTCCAGCGACAACCCGGTGATGCGTTGCCACGTCGAATTGGTGTAGAGGCAGCGGCCCTCGTGATCGGTCTGAAAAATCCCGACCGGCGACGTATCCGATAGGGTTTCGAACCGGCGCACTTGGACCTGTAATTCCTCGCTGTGCCGGCGGAGATCGGAGAGTGTGACGGTGAGACGGCTCGATTGCGCCTCCACGGCCTGTTCCTGCACGGCGAGGAGGGCTTCGAGCGTGGCGATTCGCTGGTGCAGATCGCTTTGAGAGGGCTGGGTCTGCGTCGACGCTCCGGTTGGACGGCTGGGCAAGACCAAGTCCGGCCGGTCGAAGGGCGCCAGCGCCAGTGTGGTCGAAAGCGCCGAGGCCTGAAACAGCTCGGCGGTGGCACGGGGGACGGCGATGCGGGTAAACAGGATGACCGCAAAGAGGTCGCCGGTCGGGAGCACGCCGCCGTAGCCGAGGACGGACTGGACGCCGAACGGGACCACGAATTCCTGTTGGGCCGGAACGTACGGACTCTCGCGGGCCTGGGCCACATAGAACGCGTTGAACGTCGTGGCGTGCCGGGCGAGCAGCAGCGAGGACTTGGCGGACGCGAGGAACGGCAAATCGATCTGGAACTGCGCGAACAGCTGCGCGAACATCGGGAGCGCCGACAGCGCTTCAGG
KOK=        90
KK=  497312  LL=  498301  Z=    6.25  JJ=  497162  DL=   990
A===      111      112      113      114      121      123      124      131      132      133      134      141      143      144      211      213      214      223      224      231      233      234      243      244      313      314      323      333      334      343      413      433
B===      222      122      422      322      212      412      312      242      142      442      342      232      432      332      221      421      321      411      311      241      441      341      431      331      424      324      414      444      344      434      423      443
RRR=    4.065   -0.071    0.386    1.614   -3.100    9.542    9.596   -1.029   -0.387    1.387    1.355    2.900   10.851    2.300    0.179    2.080    0.046   11.708    0.794   34.180    1.519   42.955    0.100    4.931    0.312    1.856    3.344    0.454    9.190    0.667   -0.043    4.367
X1==    2.912   -0.251    1.939    1.007    2.408    3.646    2.719   -1.262   -0.682    1.048    0.898    1.007    3.413    1.356    0.635   -1.403   -0.064    3.641    2.773    5.088    0.617    6.140   -0.098    3.059    0.397    0.898    1.792    0.730    5.178    2.102    0.269    1.590
X2==    1.396    0.281    0.199    1.603   -1.288    2.618    3.529    0.815    0.567    1.323    1.509    2.880    3.180    1.697    0.281   -1.483   -0.721    3.215    0.286    6.718    2.462    6.996   -1.029    1.612    0.786    2.066    1.866    0.622    1.775    0.317   -0.161    2.747
CD1=        4        1        4        3        4        7        6        0        1        4        4        3        8        5        2        0        2        8        7        9        4       14        3        9        3        4        6        5       14        8        3        7
CD2=        4        2        3        5        0        6        7        4        3        6        6        7        9        6        2        0        1        6        2       12        7       14        1        5        5        7        6        6        8        5        3       10
ATCCGGAGCCCGTTCCCGCTCTTTTCCGCCTCGCTGCCGTCCGGGTTGAAAATACGCAGGCCGAAGTCGGCCTTCTTCGAGGGCACGAGCGCGAGGATGCCGTCGCTGCCCAGTCCCCAGTTCCGATCGCAGATCGCTTTGATGTTGGAAGGCGTGAGCTGAAAGCTCAGCTCCGTGGGATCCATCACGATATAGTCGTTGCCGAGCCCGTGCCCGCGGAAAAACCCGTTCTTCATCCTGTCGCTCCCTTTCTTATCACTCATTCATTGAGGCGTGAGGCGCGAGAACGATACTGAGGTCATCGGTCACTGGTCAATAGTCATTGTGGGTAAAGCGGAGAACTCGTCTCCTGTTTGTGATCAATGACTGATGAGCAATGACCGATGACTGATGGCCAGTGACTTGAGTGCTAGACGATCTTCACGCCCGCCGGGCGTTCGATCAGCTCGATCTCGTACCCGTCCGGGGCATCGATGAAGATAAAGCGGCTTCCGGAGGACGTCTTGGTCGGGCCGTCGGTAATGGGGACGCCTTTCGCATTGAGGGCGGCGATGGTCTGGTCGAGGCTCTCCACCTGAAATGCCAGATGGACGAGGTCTTCCTGGACCTTGACGGGCCCGCTGGGAGGAAAGCTGGTCAGCTCGATCAGCTCATCACTGTTGGGCGCTTTCAAAAAGGCGAGCTGTGATCCGCGCGGCGAAGTCTTGCGCTCGATGACGTCCAGGCCGAGGACATTCGTGTAGAACCGGATCGTTTCATCCAGGTCGCTGACCCGCATGCGGGTGTGGAGAAGCTTGGTGACTTTGAAACCCGTCATCGGTCGAGGGTCGTTCGTCATGGGAAATCCAGATGCCGACCTTACCATTGACGGATGACCGATGACTACTGACCCTTCCCCCTGGCCGGCCCGGCCGTTTTTCGTAGCAGCACCTCCGCGCTGCCGGGGATCAAGAAGTTCGGCATGGGGCCGATCTCTTGATAGCCCTGTTT
KOK=        91
KK=  513932  LL=  515101  Z=    6.58  JJ=  513902  DL=  1170
A===      111      112      113      114      121      123      124      131      132      133      134      141      143      144      211      213      214      223      224      231      233      234      243      244      313      314      323      333      334      343      413      433
B===      222      122      422      322      212      412      312      242      142      442      342      232      432      332      221      421      321      411      311      241      441      341      431      331      424      324      414      444      344      434      423      443
RRR=   12.630   -0.652   -0.163    3.312   -2.667   24.446   30.776    0.248    0.005   -0.113   19.393   -0.600    1.445    0.188    0.355   -0.305   -0.737   49.536    0.951   -2.146    0.747    4.696    1.170    0.047    9.666    6.670   -0.013   -1.200    5.255    5.719    9.389   32.222
X1==    6.158   -1.167   -0.089    1.389    2.285    4.348    4.523   -1.467   -0.235    0.149    5.603   -1.432    0.780   -0.209   -1.167    0.419    0.502   10.819    0.322   -1.545    0.439    4.621    0.546    0.131    3.815    5.067    0.439   -1.390    1.557    2.782    1.852    6.865
X2==    2.051    0.559    1.843    2.384   -1.167    5.622    6.804   -0.169   -0.022   -0.759    3.461    0.419    1.853   -0.899   -0.304   -0.728   -1.468    4.579    2.959    1.389    1.702    1.016    2.144    0.357    2.534    1.316   -0.030    0.863    3.374    2.055    5.070    4.694
CD1=        8        0        2        4        4        9        9        0        2        4       14        0        5        3        0        3        3       20        3        0        5       13        5        4       11       13        5        3       10       13        7       23
CD2=        4        2        5        6        0       10       12        2        2        2       10        3        7        2        1        1        0        8        6        4        6        5        7        4        8        6        3        7       13       10       13       16
ATCACTTCGTCGCAATAGCGGACGCACCGCAGGCACTGCACGCAGCGGTTCATCTGTGTTTCGATGAGCGGGCTGAAGTAGTCCTTTTGGAAGATCCGCTTCGTTTCGACGAAGCGGCTGGTGGTGGCCGTGTACTGATGGGAAAAATCTTGCAGGTCGCAGCGGCCGCCCTGATCGCACACGGGACAGTCCAACGGATGGTTCGCCAGGATGAACTCGAGCACGGACTTGTGCGCATCGTTCACGACGGTCGTCGCGGTCCGCACGGACATGCCCTCGGCCACCGGCGTGCTGCAGGCCGTCTGAAGCTTCGGCATCTTCTCGACTTCCACCAAACACATGCGGCAATTGGCGTCGGGCTTCAGCTTGGGGTGATAGCAGAAATGCGGAATCATCACGCCGACGCGCCGCGCCGCTTCGATCACGAGCGTCCCTTTCGGGACGGTGACCGTCTGGCCGTCGATGGTGAGTCTGACCGTTTCTGTGGTCGGCATAGTTTTTAAAAGTACGAAAACGTTACTTTCTCATTCCCACTGCTTCCGGCCGGATCAGATTCGCCGCTTCGGCTTCGCGGATCAGGTCTACGTACTCCTGCCGCCAATATTTCAACGTGCTCATGATGGGCGATACTTCGGCGTCGCCGAAGGCGCAGACCGTGCGGCCGGCGATGTTCTTGCACAGATCGGTCAAGGTTTCAAGGTCCTCCATCCGGCCCCGCTTCGCCATGATGCGGCGCATCGTCTGCACCAGCCAGGAGCTGCCTTCGCGGCAGGGGCTGCACTTGCCGCAGGACTCGTGATAGAAAAACTCCATCAGGCGGAGCGCGGCCCAGACCATGCTCGTGCCTTCTTCCATCACCGTCACGCCGCCGGAGCCCAGCATCGAGCCGGCGGCGGCCACCGATTCGAAATCCATTTTCACGTCGAGATGGTCCGGTGTGAGAAACGGGGCCGACGCGCCGCCGGGGATAAAGGCCTTCAACGGCCTGTCCGCGCGCATCCCGCCGGCATGCTCGAAGATCAATTCCCGGAACGTGACGCCCATCGGGACTTCATAATTGCCCGGCCGCGTCACATGGCCGCTGACGCAGAAGATCCGCGTGCCCGTGCTCTTGGGCGGCGAGCCGATCGCGGCGAACCATTCCGCTCCGCGCGTCAGGATATGCGGCAG
KOK=        92
KK=  518492  LL=  519481  Z=    5.38  JJ=  518282  DL=   990
A===      111      112      113      114      121      123      124      131      132      133      134      141      143      144      211      213      214      223      224      231      233      234      243      244      313      314      323      333      334      343      413      433
B===      222      122      422      322      212      412      312      242      142      442      342      232      432      332      221      421      321      411      311      241      441      341      431      331      424      324      414      444      344      434      423      443
RRR=    4.565    1.408   -0.188   -2.080    1.143    5.812    0.319    0.516    0.174    1.404   14.106    4.810   -0.298   -0.985    0.328   -2.645    0.860   58.948    0.183    3.515    0.148   28.642    0.165    4.530   -0.009   -0.376    2.166    0.522    2.161    7.199    3.886    8.037
X1==    0.867    1.355    0.789   -1.565   -1.189    5.538    3.071    0.789    0.647    2.521    2.901    3.619   -0.841    2.159   -0.341    2.044   -0.627    6.711    0.496    1.346    1.689    3.211    0.163    1.010   -0.005    1.298    1.689    0.446    0.758    2.525    2.367    3.408
X2==    5.265    1.039   -0.238    1.329   -0.961    1.050    0.104    0.654    0.268    0.557    4.862    1.329    0.354   -0.456   -0.961   -1.294   -1.372    8.784    0.368    2.612    0.087    8.919    1.015    4.485    1.920   -0.290    1.282    1.169    2.851    2.851    1.642    2.358
CD1=        3        3        4        0        0       10        6        4        3        9        9        8        2        7        1        5        1       10        2        4        6        8        3        4        4        6        6        7        7       11        8       13
CD2=        6        2        1        3        0        3        2        2        2        3       10        3        3        2        0        0        0       15        3        5        3       19        5       12        5        2        5        6       10       10        5        9
GGCTCCGGCATCTGATCGTAGATGCGGCGAATCACGGGCGCCATCTTCCGCGTCACCGTGCCGGCCACGATCATGAGATCCGACTGGCGGGGCGACGCGCGAAACACGCCGGCGCCGAATCGATCCAGATCGTACCGCGACGACACGCTCGCAATCATCTCAATGGCGCAGCACGCCAGGCCGAACGTCATCGGCCACAGGGCCGACTTCCTCGCCCAATTCACCACGGCGTCCAGATTCGTCGTGATGATGTTCGCCTCGAACTGCCGCTCTAAAAAACTCATCGTTCTCTTTACCTTCCATTACGAGAATGGGACTGAGCGGGTGGCGCCGACCGGGCGCCCATTCGCCCGCAGCGGAAGGGACCCACTGGGGGATGGGTGGAGCGAGGACGAATGGGCTGGTCGGCGACAGGACCCGCTCAATCCCATTCGAGCGCCCCTTTCTTCCACGCGTACCAAAACCCGACGATCAAGATGCCGATGAACACCACCATTTCGACCAATCCCACCAACCCGAGCTTCTGAAAGGCCACGGCCCAGGGAAACATGAAGACGATTTCGATGTCGAAGATCACGAACAGCATTGCGATGATGTAGTACCGCATCGGGAACTGCACGCGCGCGTCCTGAAACAGCGGGCTGCCGCTTTCGTACGGAGCCAGCTTCGCCCGGTAGGGCCGGCTCGGCCGAACGACCCACCCGGCCAGCAGCGAGACGGCGCCGAAGGCGATCGCAATCCCGATAAAGACCAGAATCGGAACGTAGTTGGCTGGAACCGCGGCGTTACCCATACGGGCCTCGTGAAGCGTGACGCGTGACGCGTGAAGTGCGCGGGAACGGTCGTTTCATCCAGCAAGTCATTGAACCCTCAGGCTACGGAACTCACGGCCAGCGCTTCGCCGAAGAACGGCTTGAAACGCAGCCCGTCCAGTTCCGGCTTCTCGATGCCTTTATGTTGGATGAGCACTTTGAACGTCGTGCCCATGCC
KOK=        93
KK=  541472  LL=  542431  Z=    4.64  JJ=  541262  DL=   960
A===      111      112      113      114      121      123      124      131      132      133      134      141      143      144      211      213      214      223      224      231      233      234      243      244      313      314      323      333      334      343      413      433
B===      222      122      422      322      212      412      312      242      142      442      342      232      432      332      221      421      321      411      311      241      441      341      431      331      424      324      414      444      344      434      423      443
RRR=   -0.012   10.927    0.242   -4.610    1.800    0.876    2.414    0.074   -1.176    1.373    4.621    2.683   -0.054   25.505    1.049    1.775    0.714   13.424    0.333   20.267    8.961   38.166    4.349    7.158   -0.913   -0.281   -0.689   -0.469   32.487    8.700    0.169   -3.450
X1==   -0.173    2.722    0.796    3.645    1.776    3.890    2.342    0.068    0.895    0.541    3.357    0.760   -0.071    4.985   -1.064   -1.351   -1.364    5.612    0.197    6.135    3.025    7.070    1.788    2.317    0.541   -1.784   -1.124   -0.877    6.795    2.261    1.072   -2.274
X2==    0.067    4.014    0.304   -1.265    1.014    0.225    1.031    1.095   -1.314    2.537    1.377    3.528    0.767    5.116   -0.986   -1.314   -0.524    2.392    1.687    3.303    2.962    5.398    2.433    3.090   -1.688    0.158    0.613    0.535    4.781    3.848    0.158    1.517
CD1=        1        4        3        7        3        7        5        2        3        4        9        3        3       12        0        0        0        9        2       10        8       15        6        7        4        0        1        3       20       10        5        0
CD2=        1        5        2        0        2        2        3        3        0        7        5        6        4       11        0        0        1        5        4        6        8       12        7        8        0        3        4        6       15       13        3        8
CCTCACCGGCAAGCTGACCCATCTTCAGCACGATTTCCAGGGCCACATCCTGGCCGGCATGCACGTGCATCTGGATCACGACCACTGCCTGGAGGTCCTGGTGGTCAAGGGGCGCGGGTCGGAAATACGGAAGATCGCCGACGCCCTGGTGAGCGTGAAAGGCGTCAAGCACGGCAAGCTCACCATGACGACGACGGGGAAGGACCTGCGCTAACGTGGCCGGTTGGAGAGGAATTGCGGCTGCGGCCGCCGGGCTGGCCCTCGTCTTCGTATGGGTCCGGGCTCCCGTCTTTGCACATGATCCCGATGCGCCGGAGGTCGATCTTCCCGAGGTGTCCGTCGTCGGCGAACGTCCCGTGGCGGCCTCCTCCCAACTATTCATTCCGGATCAGGAAATTCTCCTCCAGCCGCAAGGACGTCCGGCGCAGGTGCTTCGGCTGATTCCCGGCTTCATCGCCGTGGAACATTCCGGCGGCGCCGGCAAGGCGGATCAATATTTCCTGCGCGGGTTCGACGCCGACCACGGCACCGACGTCGCGTTCTTCAACGACGGGATGCCGATCAATCTGCGTTCGCATGCGCACGGGCAGGGCTATACCGACTTGAACTTCATCATTCCCGAGACGATCGAAGGGCTGGATGTGACCAAAGGAGCCTACCTGCCGGAAGTCGGCGACTTCGCCACGGCCGGCGCTGTGAATTTTCGAACGAGGCAGGTGGTCACGGAAGGCGTCGTCCAGGCCGCCGGAGGGCAATTCGATACCCAGCGGTACCTCCTCATGGTCTCGCCGACGAAAGAGAAAGTCCGCACGTTGTTCGCCGGCGAGGGATATTACACGAACGGGCCCTTTCAGAGCGACAATCGGTATTTCCGGGCGAATCTGCTCGCCAAGGCCACGACGAACCTGTCGCCGCGCGATGAGCTGAGCGTGACGGGGACCTTTCATAAGGCACAATGGA
KOK=        94
KK=  544292  LL=  545281  Z=    4.70  JJ=  544202  DL=   990
A===      111      112      113      114      121      123      124      131      132      133      134      141      143      144      211      213      214      223      224      231      233      234      243      244      313      314      323      333      334      343      413      433
B===      222      122      422      322      212      412      312      242      142      442      342      232      432      332      221      421      321      411      311      241      441      341      431      331      424      324      414      444      344      434      423      443
RRR=    2.229    3.336   -0.109   -1.030   -0.036   24.979    6.440    1.790    0.195    0.185    5.201    4.808   -0.452    1.284   -0.844   -0.564    1.651    5.593   -1.430   24.547    2.358   23.836    1.896    0.032   -0.312    0.115   -0.271    0.065   16.892   12.149   -0.432    7.788
X1==    2.229    3.192   -1.199   -0.420   -0.808    5.357    1.926    2.169    1.242    0.231    2.537    1.213   -0.481    1.185   -0.808    0.419   -1.266    1.157   -1.296    4.534    0.759    5.351    1.812    1.650   -0.391    0.123    1.367    0.068    5.299    6.194    2.537    2.165
X2==    1.000    1.045    0.091    2.450    0.045    4.663    3.343    0.825    0.157    0.798    2.050    3.964    0.940    1.083    1.045   -1.345   -1.304    4.833    1.104    5.414    3.107    4.454    1.047    0.019    0.798    0.940   -0.198    0.952    3.188    1.961   -0.170    3.597
CD1=        3        4        0        1        0        8        4        4        3        3        7        3        2        5        0        2        0        3        0        7        4       12        6        6        2        3        5        5       17       19        7       10
CD2=        2        2        2        5        1        8        6        3        2        5        7        7        5        5        2        0        0        8        3        9        9       11        5        3        5        5        3        9       14       11        3       15
ATCCGGGCCATCGAGGTGGACGGCACGCTCATCGACGGACCGGGACGCCTGTGCCGTACGCTCGCCATCGACCGCACGCTCAATCGGATCGACATGACGATCGGCCGACAGCTTTGGTTCGAAGACCGAGGGCCACGCGTCCCCTCGCGCCTGGTGGAGGCCCATCCGCGCATCGGCGTGGACTATGCGGGTGAATGGGCCCACAAGCCGTTCCGATTCCGCCTGCAGACTCGGGCGAAACGTTCCCGCCGCTGAAAACAACGAGGGGATGCGGCCGCGCGGCCGCATCCCCTCGTGTCGCCCGTTGATGAGATGCGAGGAACTAGTCGATCTTGCGATCGCCGGTGATCTTGGTCGCGGAGGTCACGGGCGGCGCGATCTGGATCTGCGGGCCCTGGACTTTCGGGAGCCGGCCCGCGCCCTCGCTCGCCGTGATGCGCTCATTGTCCATCTTCTTCAGATCCTGTTTGACGTGCTTGTCATCGAACGCCGCCGCCTTCAGCAGGGTGGATTCTCCGCGCGCATCCGACTGACCCGGGTCATTCGCCGTCGGCTGGCCGTTGACGGGGCTCCCGCTGTTCTTCATCGGATACCCTTCGTGCTTCGGGAGAAGCGCCGGGTTGGCCGAGGCCATCGACAGCATGAACAGCACACCGGACAATGTCGCAACCGTGCCGATTACAAGCTTCATACTCCTACTCCTTTGAAAATGGTGGCCGGAGAATGCGTTTAAGAAAACGATCAACGCCTGGGACAATCCCGAGTGGGCGGGATGATAGCCAGGGGGGGCCGTTTCTGTCAAGCGAAGAAAGAAGGGGGGCAGGCACCATTGTCGGAACGACCCGTAGGGCGCTGCGCGCAAATGGTGCCTGACCCCTTAATGGCGGCGTGGGGGCCGCCGGCCGCGTCCGCGATGGCGGAAGGCGGGGCCGCGGCTGACGCCGGGAAGCCGAATCGTGACGGTGGTGCCTTCCCCCGGCGCGCTGCCGA
KOK=        95
KK=  570482  LL=  571531  Z=    6.16  JJ=  570482  DL=  1050
A===      111      112      113      114      121      123      124      131      132      133      134      141      143      144      211      213      214      223      224      231      233      234      243      244      313      314      323      333      334      343      413      433
B===      222      122      422      322      212      412      312      242      142      442      342      232      432      332      221      421      321      411      311      241      441      341      431      331      424      324      414      444      344      434      423      443
RRR=   18.126   15.333    0.182   -1.462   -0.395   38.794   16.771    1.242    2.100   -1.073    4.917   -0.072   -1.214   -0.092    0.077    0.102    0.884    7.075    0.393    8.630   -0.001    7.806    0.601    1.029    3.927    6.891   11.085   -0.012    5.121   26.958   -0.779   11.433
X1==    3.126    3.406    1.000    3.197   -0.506    5.919    6.696   -0.930   -1.500    0.942    3.304    0.156    1.205    0.421   -0.506   -0.151   -1.589    2.105    0.490    3.895   -0.001    4.197    0.898    3.756    0.942    1.730    2.907   -0.220    2.266    7.250   -0.369    2.719
X2==    5.799    4.502    0.182   -0.457    0.779    6.555    2.505   -1.335   -1.400   -1.139    1.488   -0.457   -1.007   -0.219   -0.152   -0.677   -0.556    3.360    0.803    2.216    0.437    1.860    0.669    0.274    4.169    3.984    3.814    0.055    2.260    3.719    2.112    4.205
CD1=        6        6        4        8        1       11       13        1        0        5       10        3        6        5        1        2        0        5        3        8        3       11        5       11        5        7        8        4       10       21        3       11
CD2=        7        6        2        1        2       11        5        0        0        1        5        1        1        2        1        1        1        7        3        5        4        6        4        3       10        9       10        5        9       12        6       13
GTCATGAAAGCCTTTGGGATCGTTGATCATCGGCACGGCGCGCGCCGCGTGCGCACAGAGCATCGTCGCGAGAATGATGAAGATCTGAAAAAGATGAGGGCCGGTGAGTCGCGTCATAATCGCCGAGACCGGTCACACGGAAGATCGAGCCAACGCATCAAACGCTACCACCGCCGACACGGCGAACGCAACCCGCCGATGTTTCTTGAGAATCCGCGAAGCCCTATCTTATAATGCGCCGTTTTTTCACGGCTCGAATGGTCCCGCGCGTGACAGAAGGATCGACGCATGATTGAGAGCGATGCCTTTGTGCAGGCCCTGCAGGACATGGGGGTGAATTTTTTCACCGGCGTGCCCGATTCGATCCTCGGCGGCATCATCGCCGAGCTCTTGGATCGGCGCCTCTATACCCCGGCCGTCCGCGAGGACGAGGCGGTCGCGATGGCGGCCGGCGCGTATATGGCGGGCAAGATTCCCGCCGTCCTGATGCAGAATTCCGGGCTGGGCACGTCGTTGAATACCCTCATCTCGCTGAACCTGATCTACCGGCAACCCTGCATCCTCATCGTGTCCTGGCGGGGGCAGGGCGGCAAGGATGCGCCGGAGCACCTCGTCATGGGAGAAGTGATGCCGCAGTTTCTCGATACGATGAAGATTCCGCATCGCACGCTGACCGAAAAAACGGCGGTCGAAGATTTCAAGTGGGTGGCCGAGACGTTCATGAAGCAGCGGATTCCGGTGGCACTGTTCATTACGAAGGGCGTGGTGAAAGGATTGCATCCATGAGGCCGGAACAGGGCACGCTCATCAGCCGGGCGCAGGCCATGGCCGCCTTGCTGGAGCTGATCACCGACCAGCCGCTGATCGTCTGCAACGGATTTCCGTCGCGCGAGGTGCAGAAGATCGCTGATCGGCCGCAAAATTTTTATATGATCGGCTCTATGGGCAATGCGCCGGCGATCGCCCTGGGCGTCGCGCTGGCAAAACCGACCAAGCAGGTCATCACGTTCGACGGCGACGGGAACGTGCTCATGGGAATGGGTACGTTGG
KOK=        96
KK=  571742  LL=  572191  Z=    4.91  JJ=  571682  DL=   450
A===      111      112      113      114      121      123      124      131      132      133      134      141      143      144      211      213      214      223      224      231      233      234      243      244      313      314      323      333      334      343      413      433
B===      222      122      422      322      212      412      312      242      142      442      342      232      432      332      221      421      321      411      311      241      441      341      431      331      424      324      414      444      344      434      423      443
RRR=    0.274   -1.003    0.701    1.191    0.274   -0.020   -0.619    2.599    6.457    0.299    3.706   -0.375   -0.161    4.674   -0.369    0.701    0.687   -0.792   -0.005   99.582   -0.595    2.007   21.818   -0.041    0.071    1.364    0.079    1.103   29.438    1.565   -0.024   -0.825
X1==   -0.666    2.357   -1.006    0.878   -0.643    0.028    0.930    1.994    1.028    0.392    4.212   -1.050    1.852    4.705   -0.643   -0.972   -1.032    1.061   -0.016   12.028    2.939    1.128    5.930    0.984   -0.426   -1.295   -0.390   -1.536    4.831    0.972    0.278   -0.957
X2==   -0.411   -0.426   -0.696    1.357   -0.426   -0.721   -0.666    1.304    6.279    0.762    0.880    0.357   -0.087    0.993    0.574   -0.721   -0.666   -0.746    0.311    8.279   -0.202    1.779    3.679   -0.042   -0.167   -1.053   -0.202   -0.718    6.094    1.610   -0.087    0.862
CD1=        0        3        0        2        0        1        2        3        2        2        7        0        4        8        0        0        0        2        1       13        5        3        9        3        1        0        1        0       10        4        2        1
CD2=        0        0        0        2        0        0        0        2        7        2        2        1        1        2        1        0        0        0        1        9        1        3        5        1        1        0        1        1       10        4        1        3
GCATGCTGCTGATCAAGGTGAATGAGTTCACCGAAGAAGCCGAGCGCATCGTCCTCGACCCGCCGGACGTGGCGAAGCGGTTCATGGACGCGATTAAGTGACAGGTGACGCGTGACTAGTGACAGGCTTCGGAGTGCAAATTTCGCTTCACGTGTCACGTGGCACGCGTCACAAGGCCTTCTCTCATGATCCTTCTCAATCCCGGGCCGGTGAACGTGAGCGAGCGGGTGCGGCAGGCGCTGCTGAAGGCGGACATCTGCCACCGCGAATCCGAGTTCACGGACTTGCTGCACGACATCCAGGCCAAATTGCTGAAGGCCTTTGTGCCGGGAGCCGAGGCCGAGTATGCGGCCGTGCTCATCACCGGGTCGGGCACCGCGGCCGTCGAGTCGGCCTTGATGTCGTCGATCCCGCACGGCAAGCGGATCCTCATCATCAACAACGGCGTGT
KOK=        97
KK=    7923  LL=    8972  Z=    5.40  JJ=    7923  DL=  1050
A===      111      112      113      114      121      123      124      131      132      133      134      141      143      144      211      213      214      223      224      231      233      234      243      244      313      314      323      333      334      343      413      433
B===      222      122      422      322      212      412      312      242      142      442      342      232      432      332      221      421      321      411      311      241      441      341      431      331      424      324      414      444      344      434      423      443
RRR=    3.927    0.943    3.976    1.032   -0.000   32.743   -0.110    2.685   -0.312   -0.153    5.270   14.017    1.630   10.569   -0.001   -0.474    0.792    8.029    0.059   14.703   -0.507   24.452   11.302    2.110   -0.851    0.452   -1.265   -0.323   34.353    5.068   -0.072    0.754
X1==    3.346    0.942    2.237    2.660   -0.041    6.711    0.176    1.511   -0.468   -0.546    3.214    2.660    0.416    3.384   -1.024    0.329   -0.580    4.985   -0.383    3.520   -0.271    5.104    2.646    0.583    0.634   -0.704   -0.919   -0.220    5.487    2.752   -0.144    3.207
X2==    1.174    1.001    1.777    0.388    0.001    4.879   -0.623    1.777    0.666    0.281    1.639    5.270    3.921    3.123    0.001   -1.440   -1.364    1.611   -0.153    4.177    1.869    4.791    4.271    3.618   -1.342   -0.642    1.376    1.471    6.261    1.842    0.499    0.235
CD1=        5        2        5        6        1       10        2        4        1        2        9        6        4       10        0        2        1        7        1        6        2       11        7        4        4        2        1        4       17       11        3       12
CD2=        2        2        4        2        1        9        1        4        3        4        6        8       10        8        1        0        0        5        2        8        8       13       12       10        1        2        7       11       22       11        4        7
GCTCCATTCCACCCTACAGCATCGGATCGCAGGAAGGCACCGCGGTGGCCGTGCACGTGCCGCCCTGGACGAGCGATACCGAAATCGAGACGCTCATCGAGCGGTTTCGCAAGGTGGGACAGGAGCGCCGGAATTTCGGCGCGATGAAAATACGCCCCACAACCCCCGACGATCCCCAGGGCCGGTATCGCCGCATGACGATCTACATCTTTACGCACGACGCGTGGGCCGAAGCGGACATTCTGCACAAGTATCTGACCGGCGAAGATCGGGAGGTGCGGGACGGGTTTCGGCGGGCGTTGCGGGGCTTCTATCGCTTGACGGAATCGGAGGCGGAGGGCCGGATCGGGCCGCTCGTCGAAGGGCCCGATTCAGCGGCGACGGCCGCCTACTCCCGGCAACTGTTCAAGGACGCGATCCCGTCGAGCCCTTAACGGTCGGCTCGCGAGAAGGCCTCGGCCATCACCTGCGTCAGGCGAGCCCGCAGTTCCGGATCCTGCACGGCGGCCGCATGGGCCTGCGCTTCGGCCAGCGCCGCGTCGGTCGCCGGCGGGGGAGCGTCCGATCCGGTGTGGGCGTCGCTTCGGAGAGCGGGGATTTCACCGACACGAAAGACGATCTCGGTGATCAGATCGGGTCCCGTTTCGGCCTGGATCTTTGCGAGCAGGGTCGGTTTGAGAAACGTGAGCTGCTGCAGCCAGACCGAGTTGCGCACGACAAGATAGAGTTTCTTGAAACGGATCTGATCCGGCCAGGTGTGCGAACCGGTGGGCTCGCCCACGATCTCGCGCCATCGATGTTGCAGGCGCAGCTCGACCAAACGGGGCTCGAGACCCAGTCGCTTGGCCAATCCTGAAAGGATCGCGCCGCAAGAGTCCAACGGATGAGAGCGGGCCATGCCGGGCATGTTAGTCCCGGGCTCCGGAGCGGTCAAGCGCCGAGACGCAGGATGCCATGTCGAAAGAAGACACCATCAGAGCGGTCGTCACCAATCGCAAGGCGTACCACGATTATTTCATCGAAGAGAAATTCGAAGCCGGCATGGTGCTG
KOK=        98
KK=   12273  LL=   12932  Z=    5.09  JJ=   11763  DL=   660
A===      111      112      113      114      121      123      124      131      132      133      134      141      143      144      211      213      214      223      224      231      233      234      243      244      313      314      323      333      334      343      413      433
B===      222      122      422      322      212      412      312      242      142      442      342      232      432      332      221      421      321      411      311      241      441      341      431      331      424      324      414      444      344      434      423      443
RRR=   -1.230    1.089   -0.014   -0.027   -1.151   10.466    2.913    0.076    0.951   -0.091   -2.543    1.032    0.865    2.053    0.269   -1.271   -0.850   64.151    1.674    0.951   -0.373    0.741    0.291   -1.103   -0.803    7.661   27.802   -0.644   -0.779    2.306    9.897   33.101
X1==   -0.500    2.526    0.097    0.979   -0.474    4.144    1.036    0.097   -0.856    0.290    3.099   -1.014    1.610   -1.454   -0.474    1.144   -0.964    6.189    2.087   -0.856    0.368    0.198   -1.332    1.471   -0.499    2.354    6.042    0.621   -0.180    0.937    3.844    7.637
X2==    2.461    0.431   -0.147   -0.028    2.431    2.525    2.811    0.786   -1.111   -0.312   -0.820   -1.018    0.538   -1.412   -0.569   -1.111    0.882   10.365    0.802   -1.111   -1.014    3.749   -0.219   -0.750    1.610    3.254    4.601   -1.036    4.334    2.461    2.575    4.334
CD1=        0        3        1        2        0        5        2        1        0        2        6        0        4        0        0        2        0        7        3        0        2        2        0        4        1        5        9        4        3        5        7       17
CD2=        3        1        1        1        3        4        4        2        0        2        1        0        3        0        0        0        2       13        2        0        1        8        2        1        5        7       10        3       14       10        6       14
GAGCGGCGAGCCGATCGACGAGCCGATCGCCCGCTATGGGCCCTTCGTCATGAACACGAAGGCCGAGCTCATCGAAGCGGTGCAGGACTACCAAGCCGGGAGAATGGGGCATTTGTCATGACCGACAGCCGGCTCACGATCGAGGTCTATTCCGACGTTGTCTGTCCCTGGTGTTACGTCGGCAAGCGGCGCCTGGAACGGGCCTTGTCCCAGCTCGGCGACGCGGCGCAGGCCCGGATTGCCTGGCGGCCCTTCGAATTGAATCCCACCCTCCCGCGGGAGGGGATGGACCGCCGGGCCTATCTGGAAGCCAAGTTCGGCAGCCTCGCGGCGTTTCAACGACTGGAAGCGCAGGTGCTGGCGGCCGGCGAGGCCGAAGGCATCGCCTTCGCGTTCGAGAACATCCGCCGGACGCCCAATACGTTCTTGGCTCATCGGCTCATCTGGTATGCCGCGACACAGCATCGACAGGATGCCGTGGTGGAAGCGCTGTTCCGGGGCTACTTCGAGGAGGGCGACGATGTCGGCTCGCCGTCGGTGCTCACGCAACTCGCCGAACGGGCCGGTCTGGAGGCCGCTGCGTTTCTGGACGGCGACGGCGGGACGGAAGAGGTCCGGACGGAAGAAGCCGAAGGCCTCCGACTCGGCATCCGCGGCGTG
KOK=        99
KK=   13713  LL=   14672  Z=    5.26  JJ=   13563  DL=   960
A===      111      112      113      114      121      123      124      131      132      133      134      141      143      144      211      213      214      223      224      231      233      234      243      244      313      314      323      333      334      343      413      433
B===      222      122      422      322      212      412      312      242      142      442      342      232      432      332      221      421      321      411      311      241      441      341      431      331      424      324      414      444      344      434      423      443
RRR=    0.177    6.374    1.949    0.076    0.843   16.896   10.879   -0.129    0.073    1.418    3.218    0.254   -0.090    0.075    0.843    0.253   -0.230   27.680   11.592   -0.455    1.629   13.022    0.103    0.764    0.768   36.548   25.247   -2.592   -0.024   13.584   10.000    4.348
X1==    0.085    3.117    1.872    0.323   -0.883    5.159    4.423   -0.493    0.345    2.442    1.899   -0.473    2.499   -1.077   -0.883   -0.457   -1.247    4.477    3.720    0.345    0.731    2.602   -1.059   -0.421    0.660    4.898    4.962    1.736   -0.016    1.797    2.499    4.064
X2==    2.078    2.045    1.041    0.234   -0.955    3.275    2.459    0.262    0.212    0.580    1.694   -0.538   -0.036   -0.070   -0.955   -0.554    0.184    6.183    3.116   -1.319    2.227    5.006   -0.097   -1.816    1.163    7.461    5.089   -1.493    1.502    7.558    4.001    1.070
CD1=        1        4        4        2        0        8        7        1        2        7        6        1        7        1        0        1        0        7        6        2        4        7        1        2        4       11       11        9        5        9        7       14
CD2=        3        3        3        2        0        6        5        2        2        4        6        1        3        3        0        1        2       10        6        0        7       12        3        0        5       16       12        2        9       23       10        8
GGTCGGCGACAGCCTCGACGAGTTGCGGCAGGCGAAGCGGGAACTGGAACAAGCCGGCGTCCCGATCGACGGCATGAGCGATCACACCGTGAGTCAAAGCCTCTATCTGCGCGACCCGGACAGCAACGAAGTCGAGCTCTATGTGGACGCCGACGAAGCGCTCTGGAAACGCGACCCGTCGACGGTCGTCTCCCCGATCAAGCCGTTGCGCTTGTGACGGGGCGTCGCCCTCAGGCGGCAGTTGCGGAAGCGCCGGCGCTTCCGCATACTACCGGCATGGCTGAAGCGGTCGCCAATGGCTGTGACACGGCGGCGGGTGCGCAACAGAACGCCCTGCTGCAGGTCTCCGAAGCGATTTCCCGTCATCGCGATCTCGCCTCGCTGTTTCGCGATCTGGCGCAACGGCTGCCCGCAGTCGCGCCCTTCGACTTCATCGGCCTGGTACTCCACAATGCGTCGACCAACATGATGCGGGTGCACATTCTCGAGACGGCCTCGGCCGGCCCCCTCAGCACCAGATTCGACGGACTGCAACTGCCGATCGAAGAGTCGTCCAGCGGCTGGGTCTGGACCCACCAGCAGCCCCTCATCATCCCCTCGCTCGCGGAGGAGACCCGATTTACGATGGGTATGGCGGCGCTGCGGGAAATCGGCGTCGAGTCCGTCTGCCTCTTCCCGCTCACCACGGCGATGCGGCGTTTGGGAGCGATGGGATTCGGGAGCCTGAAACCGCGGGCCTTCGGCGAGAGCGACGTGGAATTTCTCAGTCAAGTCGCCAGGCAGATCGCCATCGCCGTGGAGAACGCCCTGAATTACGAAGAGGCGCAGGAGGCGCAGCGCCAGTTGGCCAAGGAGCGCGACCGCCTGCATCTGTTGTTGGACATCAACAATGCCGTGGCCTCGCATCTCGAATTGCGCGATCTGTTCGATTCGTTGACCGTCAGCATTCGGCGCGTCCTG
KOK=       100
KK=   52593  LL=   53162  Z=    5.64  JJ=   52503  DL=   570
A===      111      112      113      114      121      123      124      131      132      133      134      141      143      144      211      213      214      223      224      231      233      234      243      244      313      314      323      333      334      343      413      433
B===      222      122      422      322      212      412      312      242      142      442      342      232      432      332      221      421      321      411      311      241      441      341      431      331      424      324      414      444      344      434      423      443
RRR=    3.255   -0.168   -1.427    3.127   -0.345   15.156   -0.002    4.273    0.015    1.738    0.600   -1.137   -1.564   -0.021    0.277   -0.883   -0.002   -0.703    0.469   -0.036    0.233   59.094    2.314   26.556   -0.269    1.773    0.233    0.875   19.591    3.730   -2.537   -0.239
X1==    2.638   -0.446    1.268    1.272    0.554    5.099    0.104    1.268   -0.901    1.259    0.438   -0.728    2.100    0.446   -0.446   -0.901    0.104    0.851    2.775    2.099    0.881    6.145    0.891    4.664   -0.398   -1.224    0.881   -1.172    5.319    1.192   -1.224    1.192
X2==    1.234    0.377   -1.126    2.459   -0.623    2.972   -0.023    3.371   -0.017    1.381    1.369    1.562   -0.744   -0.048   -0.623    0.979   -0.023   -0.826    0.169   -0.017    0.264    9.617    2.597    5.694    0.674   -1.449    0.264   -0.747    3.684    3.129    2.073   -0.200
CD1=        3        0        2        2        1        6        1        2        0        3        2        0        4        2        0        0        1        2        4        3        3       10        3        8        1        0        3        1       12        5        0        5
CD2=        2        1        0        4        0        4        1        5        1        4        4        3        1        2        0        2        1        0        1        1        2       14        5        9        3        0        2        2       10        9        5        3
GTGTGTAAATGGGATAACTCGTGGATGTCCGCGCCGGCGCAAAAAAAGCGGCCGGAGCCGGTCACAATCACCGCGCGAACGTAGTCGTCGTCTTCCACCTGGCTCAAGATCTGCTGAAGCTCGTTGAGCAGGGGGGCGTTCAGCGCGTTGGCCGGCGGATTGTGGAGCGTGATCCGCGCGACGTTGTGTGAGATCGTCAACAGGTGGTGCGTCATAGCGTCCCCGTGGTTCAAAGTCAGTTCGGGTGTCGCATCGCGGCACGGGCGGATCCCGGGCCTAGATCGCGCAGCCGCCGATGCTCCGCGATCGCGGCCACGAGGTCGGACACTCCTTCTCCGGTCGTCGCCACCGTGCGTAGGACGATGGGGCACCATTCGCGCAGGTCCCGCACCGCCGCGTCCGCATCCGGATGGTCGGCCTTGTTCACCACGACGATGTGCGCCATTTCCAGCAATCCGGCCTTCATGGCTTGTACTTCGTCGCCCAGCCCGGGCGCCACGACGGCCACGACCGTCTGTGCGACGTCGACGATGTCCACTTCGTTCTGCCCGACGCCGATCGTTTCGATCA
KOK=       101
KK=  135663  LL=  136472  Z=    6.52  JJ=  135483  DL=   810
A===      111      112      113      114      121      123      124      131      132      133      134      141      143      144      211      213      214      223      224      231      233      234      243      244      313      314      323      333      334      343      413      433
B===      222      122      422      322      212      412      312      242      142      442      342      232      432      332      221      421      321      411      311      241      441      341      431      331      424      324      414      444      344      434      423      443
RRR=   -0.247    0.327    0.536   -0.094   -1.043    0.469   -0.766    0.185    0.350    0.463   -7.775   -1.419   -1.012   -3.361    0.371   -0.029    0.198    0.431    0.141  174.304    1.707   64.756    3.763   11.682   -0.281    2.535    0.077    1.980   58.743   10.633   -0.105    1.231
X1==   -0.318    1.529   -0.714    0.161   -0.471    0.919   -0.219    0.286   -1.033   -1.274   -1.382   -0.839    1.554    3.249   -0.471   -0.057   -1.120   -0.457    0.118   11.657    1.063    8.602    6.181    4.883    0.315    1.554   -0.247   -1.391    8.296    3.844    0.086   -1.102
X2==    0.776    0.214   -0.751   -0.580    2.214    0.510    3.503    0.648   -0.339   -0.363    5.624    1.692   -0.651   -1.034   -0.786    0.510   -0.176   -0.944    1.196   14.953    1.605    7.528    0.609    2.392   -0.891    1.631   -0.313   -1.424    7.081    2.766   -1.222   -1.117
CD1=        0        2        0        1        0        2        1        1        0        0        0        0        4        7        0        1        0        1        2       13        4       17       13       12        2        4        2        1       21       12        2        2
CD2=        2        1        1        1        3        2        5        3        1        3       13        4        2        1        0        2        1        0        2       19        5       13        3        5        2        6        2        3       22       12        1        3
CGGCGAGCTGCGTGACCGAATTGGTCGCCGCGAGAGTCAGATTGCCGCCGGTCGAGGCCACCGTCCCACCGACTGTGAGGTCGGCGGCGTTCGCCGTGAATGTCCCCGTGACGGCGGAAGCATTCAGAGTCAGCGCGTTCGCATCGGTCAGCGCGACGTTGTTGCCGCTCGTGACGCCGATTGTGCCGAAGTCGTTGCCCCCGTTCGTCAGTGTGATGTCGTTGGCGGCGCCGGCCGCCAGCGTGGTCGCACCGGTCACGCCCACCGCGCCGGTTTGCATGATCGATCCGCTGGTGGCGACGTCGAAATTGCCCGTGACCGTCGAGGTGCCGAGCAGTAGCGCGTTGGCATCTGTGTATTGGACATTGCCTGTCGTATTGGCAACAAGGGTGGTGACGTCGTTCGAGGCGTGGGTCAGCGTATAGGGTCCGCTGCCTTGGAGACTCAAGGTCGAGGCCAGGAGCCGTTGCGTCTGCGTGACTGGGCCTCCGCTTTGCAGCGTGATGGTGCCGGCGCCGGCCGTCAGGCCGGTGATGGCAGGATGGAAGCCATCCGCCGTTGCGGCGACCGAGCCGATCGTGAAGCCGTTCACCTCCGTGAAGGCGAGGTTCCCAGCCGCAGTCTGTGCGGCTAGGGTCGTGACGTTATTCGCCGGCTGCGGGAGACTGATACCCGTGGCGGCCGACAAGCCGGCTGTCTCGGCCGTGACAGTGCCGGCGGTCTGCGTGATGGCGCCTGTCGTCGTCAGCCGTAGCGTGCCGGTTCCGACCGTCAGGTTGCTGCCCAGGCTGATCCCTCCCGATCCGCTCA
KOK=       102
KK=  161163  LL=  162062  Z=    5.42  JJ=  161103  DL=   900
A===      111      112      113      114      121      123      124      131      132      133      134      141      143      144      211      213      214      223      224      231      233      234      243      244      313      314      323      333      334      343      413      433
B===      222      122      422      322      212      412      312      242      142      442      342      232      432      332      221      421      321      411      311      241      441      341      431      331      424      324      414      444      344      434      423      443
RRR=    1.502    0.396    3.650    0.542   -0.224   11.746   -2.415    0.067   10.893    1.256    0.034    3.854   -0.468    1.201    1.295   -0.318   -0.974    2.386    0.187    7.654   25.458   69.249    6.442    8.753    0.282    0.788    1.020   -0.459   15.401   14.545    1.630   -0.217
X1==    2.434    0.550    1.481    0.119   -0.311    2.028    4.316    0.039    4.118    1.177    0.108    4.569   -0.493    1.442   -1.172    0.635    0.735    1.184    0.610    4.118    5.529    9.848    1.725    2.470   -1.159   -0.493   -1.243    0.674    3.252    4.714   -1.694   -0.646
X2==    0.617    0.720    2.464    4.537    0.720    5.791   -0.559    1.705    2.645    1.067    0.312    0.844    0.950    0.833   -1.106   -0.500   -1.324    2.016    0.306    1.859    4.604    7.032    3.734    3.544   -0.244   -1.599   -0.821   -0.681    4.736    3.086   -0.962    0.335
CD1=        4        2        4        2        1        5        8        2        8        5        3        8        2        5        0        3        3        4        3        8       13       20        6        7        1        2        1        6       11       14        0        3
CD2=        2        2        5        8        2        9        1        4        5        4        3        3        4        4        0        1        0        4        2        4        9       13        8        8        2        0        1        2       12        9        1        4
CGCACAATTCGTCGAACCAGTCGAGCAGAATCTCGCGATCGCGGAAGCAGTAGAAGAAGACCGTCATGGCGCCGATGTCGAGCGCCTGCGTGCCCAACCAGAACTGATGGCCGATGATGCGTTGCACTTCCGCCACGATCGTCCGGAGATACTCCGCCCGTTCCGGGACTTGCAGGTTCATCAGCTTTTCGACGGCGCGGCAGTAGGCGAAGTTGTTGTACATCGCGCAGACATAGTCGAGCCGATCGGTATGCGGGATGAACTGGTGGTAGGTGCCTTCTTCCGCCAACTTCTCGACCCCGCGATGCAAAAATCCCATCACCGGTGTGGACTTCACCAGCCGCTCGCCTTCCAATTCGAGAATCACCTTGAGCACCCCGTGCGTGCTGGGATGCTGCGGCCCCATGTTGAGCAGCAGTTCTTCCGTCCGCAGCGTCGGGAGCGTCTCGCTTTCCGGGTGCTCCGGATCGACTTTATAGACGGTGGTCCGTTGATCTTCGAATGCCATCGTTGCCGCCTTACCGGGGAACTTCGTCGAGGAAGTCGAACGTATCGCGCCAGCCTTTGCCGCGCAGAGGAAAATCCTTCCGCAAGGGATACCCCTCCGTGTAGTCGTCCGGCATGAGGATCCGGCGGAGATCCGGGTGGTTCCGGAACCGGATGCCCATCATGTCATAGACTTCCCGCTCCATGAAATCGGCGCCCTTCCAGATATCCGTCAACGAATCGACGATGCAATCGGATTCGGGGACCCGGGTTTTCAGCCGGATGCGGTGCCGCTTGCGGATCGAATACAACTCCCACACCACTTCGAATCGTTCCTCGTCGTCGGGCCAATCAACCGAGCTCACGTGCACGATGTAGTCGAAATCCATCGCGGGATCGTCGTGGAGGAATTGG
KOK=       103
KK=  162423  LL=  163472  Z=    4.71  JJ=  162303  DL=  1050
A===      111      112      113      114      121      123      124      131      132      133      134      141      143      144      211      213      214      223      224      231      233      234      243      244      313      314      323      333      334      343      413      433
B===      222      122      422      322      212      412      312      242      142      442      342      232      432      332      221      421      321      411      311      241      441      341      431      331      424      324      414      444      344      434      423      443
RRR=   12.669   -0.152   11.413    5.658   -0.992   21.367   40.142    0.268   -0.038    0.191    2.176   -0.218    0.799    0.816    0.283   -0.211    0.146   -0.890   10.759    0.389    7.722   18.360   -1.018    0.035    2.564    0.413    0.295   -1.408    8.825   15.677    6.101    3.897
X1==    4.171    0.754    5.692    2.801   -1.404    4.888    5.505   -0.622   -0.923    0.083    2.125    0.513    2.125    2.105   -1.404   -0.277    2.931    2.968    3.674   -0.277    4.622    4.018   -0.603   -1.189    1.114    1.097    0.565   -1.287    3.319    3.319    1.097    2.396
X2==    3.037   -0.202    2.005    2.020    0.707    4.372    7.291   -0.431    0.041    2.302    1.024   -0.425    0.376    0.387   -0.202    0.762    0.050   -0.300    2.929   -1.403    1.671    4.569    1.688   -0.030    2.302    0.376    0.522    1.094    2.659    4.723    5.560    1.626
CD1=        9        3       13        8        0       10       11        2        1        4        8        4        8        8        0        2        7        6        7        2       11       10        2        1        6        6        4        2       12       12        6       10
CD2=        4        1        4        4        2        8       12        1        2        6        4        1        3        3        1        3        2        2        7        0        6       11        6        3        6        3        4        6        9       13       11        7
CATCTGGTCGTAGATCTTCCGAATCACCGGAGCCATGCGTCGGCACACGGTACCCGCGACGATCATCAGATCCGATTGGCGCGGCGATGCGCGAAACACGCCGGCTCCGTAGCGGTCCATATCGTAGCGCGACGAGACCGCCGCGATCATTTCAATGGCACAGCAGGCCAGGCCGAACGTCATGGGCCAGAGCGAGCCCTTCCTCGCCCAGTTCACCGCTTTTTCAACGGTGGTGGTAATGACGTCGGGGGCGCCGTCTTTGTCGTGCCGCCCCAGTTGGATCAATCCCATTCCAACGCCCCTTTGCGCCAGGCATAGATGTAGGCCACGAGGAACAAGGCGATGAAAATCATCATTTCGACAAGCCCGATCATGCCGAGTTTGTTGAACACCACGGCCCACGGGTAGAGAAAGATCACTTCGATGTCGAAGATGACGAAGAGCATCGCAAAAATGTAGTAGCGGACCGGAAACGGCATGCGCGCATCGGAAAACGGCTCGGATCCGCATTCGTACGCCGAGAGCTTTTCCGGTTCGGGGTATTTCGGTTGCACGAAGTAGCTAATGAGCAACGTCACCACGCCGAACGCGAGGGCGACGAACACGAACAACAAGATCGGAAAATATCTGGTCAAATACTCCAAGAGGAGCTCTGTGCCGCTCATGGTGTCCGTCTCACAAGATGTTGACCAGCAAAGAAGAGTTGAGATCTTAGTGCCGGGATCGCGGGGATAGCAAGCGGACAAAGGACCTAACAAAAACGACCCGAAAGCCCTACGGAAGATCGAGGGGGCACGCCGTCATCGCAGGCGACGCATGCACGCTCCCGCCTGTCGAAGGAGACGCAAACAATCAACGTCCGTTCTTCTCTTTCGAGGCAGGAGGCTCAGCCGTCCGCGACATGCGCAATTGCTCCGGCGGTCCGGGGTGCGAGCTGTCCCATTCCGATTCCAAAGGGGACAGCGCCCGAGCCTTTCGGCGGCGATGGATTTGAGTGTCGATCCGGCGTCCCTGCGGTGGCGTTCCGTCCATCGGTTCGTGTCCGCTCAT
KOK=       104
KK=  174753  LL=  175262  Z=    7.42  JJ=  174423  DL=   510
A===      111      112      113      114      121      123      124      131      132      133      134      141      143      144      211      213      214      223      224      231      233      234      243      244      313      314      323      333      334      343      413      433
B===      222      122      422      322      212      412      312      242      142      442      342      232      432      332      221      421      321      411      311      241      441      341      431      331      424      324      414      444      344      434      423      443
RRR=    4.668    3.164   -0.066   -0.504    0.440   26.404   -0.006    0.976    0.093    0.562    4.128    0.196    0.595    1.544   -0.273   -0.112    0.972   78.292    3.025   -0.099    1.144   -0.279    0.617    0.603    5.843    3.309    2.281   -0.002    5.594   12.091   14.573    0.826
X1==    1.479    1.383    0.064   -0.785   -0.617    3.723    0.071   -0.936   -0.103    1.027    2.200   -0.785   -1.197   -1.095    0.383   -0.103   -0.929    7.651    2.787   -1.059    1.443   -0.522   -0.522   -1.192    4.142    3.049    2.878   -0.011    4.127    3.489    2.200    0.299
X2==    3.157    2.287   -1.042    0.642   -0.713    7.093   -0.079   -1.042   -0.907    0.548    1.877   -0.249   -0.497   -1.410   -0.713    1.093   -1.047   10.233    1.085    0.093    0.793    0.535   -1.183   -0.506    1.411    1.085    0.793    0.201    1.355    3.465    6.624    2.762
CD1=        2        2        1        0        0        5        1        0        1        3        4        0        0        0        1        1        0       10        4        0        4        1        1        0        7        5        6        3        9        8        4        3
CD2=        4        3        0        2        0        8        1        0        0        2        4        1        1        0        0        2        0       11        2        1        2        2        0        1        3        3        2        2        4        7       10        6
GCGGTCTTTTTCCATGACGGCTCTCGCATCGTCCGGCGGAAAGATGAACGTGTCATCGTGACCGAGCACGTCTTCCGGTTTTTTGCCGACGAAACGACCCGCCGCGGCATTGAACAGGAGGTAGCGGCCTTCACGGTCTTTGATGAACACCGCATCCGACGTTCCTTCTACGATGGCGTGCAGCTGTTGGCGGCTTTGGCGTAAAATTTCCTCCACGCGCTTGCGCTCGGTAATATCCCGTGAATTGACGATCACACGGATCTGTCCTTGCGCGTCCCGAACCGCCCGGCCGATCCCCTCGAACGTGCGCCAGGATCCGTCCTTGTGCCGGAAACGGAATTCGGCGGACCGGGGTTCCCCCGGTTGCCGCACGATGGTCTCAAACCGTTCCAGGACGGCCGCCAAGTCGTCTTCATGCACGAAATCGAACGCCACCCGCCCATTCAGCTCCTGTGCGGCGTATCCCAACAGCCGCTCGAACGAGGGACTTTCGAATCGGATCGTACCGTC
KOK=       105
KK=  175293  LL=  175982  Z=    5.29  JJ=  175263  DL=   690
A===      111      112      113      114      121      123      124      131      132      133      134      141      143      144      211      213      214      223      224      231      233      234      243      244      313      314      323      333      334      343      413      433
B===      222      122      422      322      212      412      312      242      142      442      342      232      432      332      221      421      321      411      311      241      441      341      431      331      424      324      414      444      344      434      423      443
RRR=   -1.400    0.682   -1.446   -0.036   -0.377    6.577   13.677    0.375    1.076    2.253    1.534    1.059    0.691    0.578   -0.377    0.277    1.125   34.782    4.894   -0.023   -0.560    8.428   -0.064   -1.349   -0.455   24.322   24.803    0.385    2.359   14.688   19.716    3.083
X1==    1.598    2.517   -0.767    0.107    0.517    2.078    3.811   -0.767   -0.922    1.278    1.002   -0.893    2.547   -0.704    0.517   -0.922   -1.041    9.447    2.402    0.078   -0.578    2.085    0.673   -1.562   -0.386    4.092    7.026   -1.695    1.550    3.804    4.865    1.550
X2==   -0.876    0.271    1.884   -0.333   -0.729    3.165    3.588   -0.489   -1.166    1.762    1.532   -1.186    0.271   -0.820   -0.729   -0.300   -1.081    3.682    2.037   -0.300    0.969    4.043   -0.095    0.864    1.177    5.943    3.530   -0.227    1.522    3.861    4.053    1.990
CD1=        2        3        0        1        1        3        5        0        0        3        3        0        5        1        1        0        0       11        4        1        1        5        3        0        1        7       11        0        6       10        8        6
CD2=        0        1        4        1        0        5        5        1        0        6        5        0        3        1        0        1        0        5        3        1        4        8        2        3        5       12        8        5        8       13        9        9
ATGCTCGATCAGCTCGCGAAAGTGCGCCTCGCTCTGCTGCAGCGCCGCCTCGGCCTGCTTCCGCTCGGTAATGTCCAATGTGCTTCCGAACATGCGGACGGGCCGGCCGTCGGCGTCTCGATCGACTTCGCCGCGGCAATGGATGGTGCGGACTTCACCGTTCGGCAGGACGATCCGGCATTCGACGTTGTAAGCGGCCGTACCCCGTAAAGCCTCGTTGACGGAGGCGAGAATGCGGTCATGGTCCTCGGGAAGCAACGCGGTCAAAAACGTTTCGTGGGTGGGCGACATCGATTGCGGTTCATGGCCGAAGATCCGGAACTGTTCGTCCGACCATTCCATCTCACCCGACGCGAGATCCCATTCCCAGCCGCCGACATGAGCCAGAGCCTGGACCGCCGAGAGTTGCTGCAGCTGTCGGCGGAGCTCCGCATCGGCGCGGGCTCGCTCCTGTTCGAGGCGCGTATAGTGTGCTTGGAGGGAGCGGTCCTGCTCGGCGAGCGCGCGGGTGAGGTCCGCCACCTGCGACCGCAGCGATTCCAGTTCGGGCATGTGGCCGGTCTGGCTCATGGCACGATTCCTTGCCGGGTGGCGCGTTTGTCAACGGTTCGGCGCTGCGAATCGACGGATGTCCGGGGGGCGAGCCGGCGTGAACGGTGAGGAGGACGATCGCTGGGCAGGAATGCGCGG
KOK=       106
KK=  191133  LL=  192092  Z=    5.48  JJ=  190983  DL=   960
A===      111      112      113      114      121      123      124      131      132      133      134      141      143      144      211      213      214      223      224      231      233      234      243      244      313      314      323      333      334      343      413      433
B===      222      122      422      322      212      412      312      242      142      442      342      232      432      332      221      421      321      411      311      241      441      341      431      331      424      324      414      444      344      434      423      443
RRR=   18.867   12.832   -0.310    2.341    0.002   72.409    0.375    1.073    1.828    0.475    0.523   -1.093    2.502    0.698    1.162   -2.403    0.835   13.041   -0.728   -0.747   -0.188    5.385    0.197   -0.540    0.830   14.205    5.800    0.510    3.368    6.532    6.139   22.258
X1==    4.316    3.994   -0.303    1.568   -0.006    6.434    0.118   -1.167   -1.418    0.824    0.339    0.671    1.620   -0.859   -1.006   -0.704   -0.623    4.769    3.855   -0.704    5.662    2.845   -1.397    0.347    1.441    6.747    2.085   -0.559    0.515    3.272    1.620    7.407
X2==    4.372    3.213    1.025    1.493   -0.281   11.253    3.191   -0.920   -1.290    0.576    1.544   -1.629    1.544   -0.812   -1.155    3.414   -1.340    2.734   -0.189    1.062   -0.033    1.893   -0.141   -1.556    0.576    2.105    2.781   -0.914    6.535    1.996    3.788    3.005
CD1=        5        5        1        3        1       11        2        0        0        4        3        2        5        1        0        1        1       11        9        1       15        9        1        4        5       13        8        4        6       12        5       21
CD2=        8        5        4        5        1       16        6        1        0        4        6        0        6        2        0        6        0        4        1        3        2        5        2        0        4        7        6        2       17        8       10       10
GCCGGACTCCGCCGGCTTGACCATTTTCGGTGGTCGTGTGATGACCTCGTCAATAAGGCCGTACCGTTTCGCCTCTTCGCCGGACATGAAGTAGTCGCGTTCGGTGTCGTGCGCGATCTTCTCGATCGATTGTCCGGTGTGTTTCGCCAGGATCTCGTTCAGCCGCTCGCGGATCTTCAGGATCTCCCGGGCATGGATGTCGATCTCCGTGGCCTGGCCCTGAAAGCCGCCCAGCGGTTGGTGAATCATCACGCGGGCGTTCGGCAGGGCAAAGCGTTTGCCTTTCGTGCCGGCCGTGAGCAGCAGCGCGCCCATGCTGGCGGCCTGGCCCAGGCAGATCGTGTTGATCGGCGGCTTCACGTACTGCATCGTGTCGTAAATTCCCAGGCCGGCGGTGACGCTGCCGCCCGGCGAATTGACGTAGAGATTGATGTCTTTTTCCGGATCTTCCGCTTCGAGGAACAGCAGTTGCGCAATGATGAGGTTGGCAAACACGTCATCGATCGGCGCGCCCAAGAAAATGATCCGATCCTTGAGCAGGCGCGAATAGATGTCGTAGGCGCGTTCGCCTCGATTGGTTTGTTCCACTACGATCGGCACCAGCATGTCGTCAAATCCTTTCCGTGACGGCTGCGGCGGCCTTTGGGGCGGGCCGCCTTCCGCCCCTATCCTTGAATCACCGCATGGCGGTAGACGAAGTCCAACGCTTTGTCGGCCAGAATTCGTGCCCGCAGCTCCTCGATGGAATCCTGGCCCCCCGCTTGAATCATCTTCACGAGGTCGGCCATCGGGAGCCGAAGCTCCGTGGCGAGCCGCGACACCTCGTTGTTCAAATCCTCCTGGCTGACCGAGAGCCCCTCCTTCTCGGCGATCGCTTCGAGAATCAAGCCGATTTTGACCCGCCGATTGGCCTCGTCCCGGTGCTCCTCACGGATCTTTCTGATCTCCTCCGCTTCCACG
KOK=       107
KK=  205353  LL=  206492  Z=    5.29  JJ=  205323  DL=  1140
A===      111      112      113      114      121      123      124      131      132      133      134      141      143      144      211      213      214      223      224      231      233      234      243      244      313      314      323      333      334      343      413      433
B===      222      122      422      322      212      412      312      242      142      442      342      232      432      332      221      421      321      411      311      241      441      341      431      331      424      324      414      444      344      434      423      443
RRR=    3.894    6.941   19.859   23.185   -0.222    3.030    0.644    7.026   -0.308    0.262    2.484    8.762    9.977    5.031    0.236    0.559    0.247   -0.015   -0.530    5.972    0.996   43.679    2.885   13.149    0.486    1.679    0.002    0.320   13.684   33.423    0.564    1.031
X1==    2.576    4.199    5.371    5.220   -0.245    0.771    0.703    1.635    0.771   -0.454    2.478    2.287    2.478    2.367    1.532   -1.399   -0.716   -0.046    0.587    2.218    0.630    6.336    1.709    2.178   -0.454   -1.106    0.040    0.913    3.254    5.692   -1.106    2.280
X2==    1.512    1.653    3.697    4.442    0.904    3.930    0.916    4.296   -0.400   -0.577    1.002    3.832    4.026    2.125    0.154   -0.400   -0.345    0.334   -0.902    2.693    1.583    6.894    1.688    6.037   -1.072   -1.518    0.050    0.350    4.205    5.872   -0.510    0.452
CD1=        4        6        9        9        1        3        3        4        3        2        7        5        7        7        3        0        1        2        3        5        4       14        6        7        2        1        3        6       11       16        1        9
CD2=        4        4        9       10        3        9        4       10        2        3        6        9       12        8        2        2        2        3        1        7        7       17        7       15        2        1        4        7       16       20        3        7
GCGCCAAAGGAGTCAGAGTTATCGAAGTTGAGGCCGATCGCTTTCGCGTCGACCGGTTCGAACCCCGCCGGCGTGATGGCGTAATTGAATCTCGCCGTAGTATTGGCGTGATAAGCCCGCCCACCGAACGCTCCGAACGAAAACTCCCACTTACGCTCGGCTTGCGCTTCGTTCAAGGGCAGGGCGGTCAGCAATGCGGCAAGCAACGGGGCACAGATCAACGCGCGGCGCATAACTCCTCCCTCTTCTATGGTTAGCAAGACAAATAGCAAGCTATCAGAGGGGAAGCTGAATGGCCTAAGGAAATGTGTTTGTGTGCAAGCGGGAAACGGCGAGGGAAACATCAACGCTTCAGGAGTTTGATGCGCTCGCGGACATGGGCGGCTCGCGCCTCTTCGTCGGGATTGCCTTCCACCAGCGCGAGGAATGTCTCGTATTCGGCGAGGGCGCGTTTGGGATTAGTCGGCTCGTAGGCTTCGGCGAGATTATAGCGGGCGACGGCATAGTTGGGCCGCAGGGTGACGGCCCGTTCGAAGAGGCCCAACGCGGCCGCCTTGTCGCCCATCTTCTCATGGACGGTCCCGAGATTGTTCAACACCTCGGGAATATTCGGCCTGATCGCCAAGGACTGAAGCATTTCCGCCTTCGCCTTCTCGAGCTCACCTTTCGCTTCCCACGCCAGTCCGAGCTTATGGTGCGCCTCCGCCAGCCACACTTTGTTGGTAAAGCCGCCGGCGATCGCTTTCTGATAGGCGTCGGCGGCGATGTCGTAGTTCTTGTCGCCGCAATAAGCCAGTTGCGCCGCTTGTCCGCGCGCGAATTGCTGCAGCGAGACGAACGGCTCCCTGTCTTCGCTGCCCTGACTCTCGACCGTCCGGCCGCCCGCGCCGCCGGACGGATTCCGCAAGCGATCCAAAAATTCTCGGCGATACGGCGAGAAAAGCCGGACATACGGGTCGATCGTGAAAGAGGCCGCGAGCAAGATCGGCCGTTCCCGCGACCCGGTGACCAAATATTGCGTGGTGCTTTTTTCGTCGCCGGTTTCGAACAACGCGCTGGTGTCCATGTTGGCTTTGGTCGCCAGTTGCGCCACCGTCAGATAAAACTCGAGCGAAGGCTTGAGTTGCGAGAGGGTGCGCC
KOK=       108
KK=  211563  LL=  212672  Z=    4.52  JJ=  211563  DL=  1110
A===      111      112      113      114      121      123      124      131      132      133      134      141      143      144      211      213      214      223      224      231      233      234      243      244      313      314      323      333      334      343      413      433
B===      222      122      422      322      212      412      312      242      142      442      342      232      432      332      221      421      321      411      311      241      441      341      431      331      424      324      414      444      344      434      423      443
RRR=    0.298    0.013   -0.288    1.759   -0.044    7.209    5.680    1.017    0.020    0.679    7.603   10.248    0.921    9.722    0.031    1.130   -0.325   -0.140   -0.077   69.239   15.037   50.180   35.304   10.028    0.081    0.532   -0.030    0.466    6.861    9.731   -0.409    0.696
X1==    1.011   -0.524    0.700    2.367    1.804    2.196    2.274    2.497    0.037    1.505    4.885    3.970    0.421    3.440   -1.300   -1.403   -1.578   -0.297    0.237    9.395    3.829    8.424    5.445    5.525   -0.718   -1.563   -0.179   -1.461    2.382    1.921    0.421    1.000
X2==    0.294   -0.024   -0.412    0.743   -0.024    3.283    2.498    0.407    0.557    0.451    1.556    2.581    2.189    2.826   -0.024   -0.805    0.206    0.472   -0.326    7.370    3.927    5.957    6.483    1.815   -0.113   -0.340    0.166   -0.319    2.881    5.065   -0.973    0.696
CD1=        4        1        4        8        4        5        6        7        2        6       14       11        5       13        0        0        0        1        2       15        8       17       12       14        2        1        2        1       10        9        5        7
CD2=        1        1        1        2        1        7        5        2        3        4        5        4        6        6        1        1        2        4        2       13       13       15       16        6        3        2        5        6       12       17        1        7
GCAGTATCAGGCGCTGCTGGCGACCGAGGGGCTGACGGTCGACTTCTCCAAAGAAGGCGTGGAGGAAATCGCCGACATCGCGGTGCAGGTGAACGACCGGACGGAGAATATCGGGGCGCGGCGCCTCTTCACGATCATGGAACGGCTGCTCGAGCAGATCTCGTTCGAAGGGCCGGAGTGGCCGGACAAGCGCATGGAGATCACCGCCGGCTATGTTCGGGAACGTTTGAAAGACATCGTGAAGGACCAGGATCTGAGCCGCTACATTCTTTGAGCGATCAGCGTGTGGGCCTGATTGCTGACAGCCGAGAGCTGACAGCGAGGAGAAACGCATGAACCGACTCATCAAAAAAGCGAACGTCCTGATCGAGGCCCTGCCCTACATCCGGACGTTCCGCGGCAAGACCGTGGTCGTGAAGTACGGCGGCCATGCGATGACCGACGCCTCGCTGAAAGAACGGTTCGCGCAGGATGTCGTGCTGCTCAAGTACGTCGGCATCAACCCGGTCATCATCCATGGAGGCGGGCCGCAGATCGACAAGATGTTGGACCGGCTCGGCATCGAGGCCAAGTTCCGCCACGGCGTCCGGGTGACCGACGAAGCGACGATGGAAATCGTCGAAATGGTGCTCGCCGGCAAGATCAACATGGAGATCACGGATCTGATCAACCGGCACGGCGGCAGCGCCGTGGGATTGAGCGGCAAGGACGGCGGATTGATCCTGAGCAAGCCGCTCACGGCCAAGGCGTGGGCGGAGAGTCTGGAACGCGATCTGGATGGGGAAGACGGGGACGGCGACTTCGGATTGGTGGGCGATATCGAAAAGGTGGACCCGAGCCTGCTGCATAAGCTGCAAGGGGATCACTACATCCCCATCATTGCGCCCATCGGCACGGACCGTGAGGGGAACACCTACAATATCAATGCGGATCTGGTGGCGGGAGCGGTCGCGGGAGCCTTGCGCGCCGAGAAACTCGTCATGATGACCGATATCAAGGGCATTCGCGACGCCAAGGGCCGCCATCTCTCGACGGTCTCGCGCAAAGACGTGCAGCGGATGGTGAAGAAAGGCACGATTACCGAGGGCATGCTGCCGAAAGTGCATGCCT
KOK=       109
KK=  229413  LL=  230522  Z=    4.71  JJ=  229323  DL=  1110
A===      111      112      113      114      121      123      124      131      132      133      134      141      143      144      211      213      214      223      224      231      233      234      243      244      313      314      323      333      334      343      413      433
B===      222      122      422      322      212      412      312      242      142      442      342      232      432      332      221      421      321      411      311      241      441      341      431      331      424      324      414      444      344      434      423      443
RRR=   -0.072    6.907   -4.082    5.182   -0.377    1.353    4.423    0.774   -0.219    3.758    4.909    1.963   20.880    2.873    0.541    0.190    0.004    5.204   -0.031   35.170   -0.231   58.166    8.175   25.223   -0.250    1.625    0.015   -2.265    6.427   11.165    0.005    0.554
X1==   -0.045    2.609   -1.294    2.426    0.760    0.833    1.416    1.048   -0.639    2.718    3.109    0.919    6.711    2.301   -1.089   -0.639   -0.004    2.008    1.165    3.776    0.609    6.126    2.729    5.788    0.231   -1.094    0.023    2.398    2.169    2.648    0.107    1.210
X2==    1.601    2.647    3.155    2.136   -0.497    1.624    3.122    0.738    0.343    1.383    1.579    2.136    3.111    1.249   -0.497   -0.298   -0.860    2.591   -0.026    9.314   -0.379    9.495    2.996    4.358   -1.084   -1.485    0.667   -0.944    2.963    4.216    0.047    0.457
CD1=        1        4        0        5        2        3        4        3        1        7        8        3       14        7        0        1        2        5        4        7        4       14        8       14        3        1        3        9        9       10        3        7
CD2=        4        5        8        6        1        5        7        4        3        7        7        6       10        6        1        2        1        6        2       17        3       21        9       11        2        1        5        4       13       16        4        7
TGATCGGTCCCGCGGAGATGGCATTCACCCGAATGTTTTTCGGGCCAAGGTCATGCGCCAGATAGCGCACGGAGGCTTCCAACGCCGCTTTGGCGACGCCCATGACGTTGTAATGCTGCACGACCCGTTCGGCGCCCAGGTACGTCAGCGTGACGATGGAGCCGCCGTCGGTCATGAGCGGCAGCGCGGCTTTCGTGACGGCGACGAGAGAATAGGCGCTCACATCCAGCGCGATCGCAAACCCCTGGCGGGTCGTATTGACGAATTGACCGGTGAGTTCCTCCCTTGGCGCGAAGGCGACGGAGTGAACGAGAAAGTCGAGCCGCCCGAATTCCTTCTGCGCATGCTGCATCAGCGCAGCGATCTCCGCATCGTTCCCCACGTCGCAAGGGAAGGCTTTGGCGCCCGGCATGGTGGCGACGAGTTCCTCGACGTTCTCCCGCAAGCGCTCATTCTGATAATTGAAGAGGAGCTGAGCCCCCTGGTTCGACACGGATTGCGCGATGGCCCAGGCGATGCTGTGTTTGTTCGCCACACCGATGACCAGGCCTTTTTTCCCGCTCAACAACATAGACGCTCCCCTGACATATGGACGAGTGACGGATAGCCCTTCCAGGGCGCGCTGAAGATAGCACGATTTGCGGGACGGTTCTAGAAGGTAGCCGTAGCCCGTTTCACTGGGTGGCGATGACCAAACGGTTATTCTCGACCCTGATGGATGCGATCTGCGGCGGCAATTGAAAGTGGTCGCGATTCTGCGGTGAGTCGAAGAGCTGATGGACGACCTGGTTCAGGGTCGCCGACGGAATGGGTAGTGTTCCCAGCTTCCCGCCGTCGGTTTCAGGCGCAGCATGCCGCCCTGCGTTTCGAGCTCTCCGTCCAGTTGCAGGGGAAATATCTCTCCCATACAAGGTAAAGAGCGCGTAGGCCCGGAGCTGATGGCCGGTGAGCGCGACCCGGAGGTCTTTGAGCGCCGATTGCACCTCGTGAATCGTAGCCTCGTGGCCGGGCGGTACTGAGATTCCCGCTTGCTGCGCTTGATGGGCTACGGCGACGGCGAGATTGTCCCGCATCCACTGATTCAGCTCCGCTTCGTTGAGCGTCACCGTC
KOK=       110
KK=  238953  LL=  239942  Z=    6.51  JJ=  238743  DL=   990
A===      111      112      113      114      121      123      124      131      132      133      134      141      143      144      211      213      214      223      224      231      233      234      243      244      313      314      323      333      334      343      413      433
B===      222      122      422      322      212      412      312      242      142      442      342      232      432      332      221      421      321      411      311      241      441      341      431      331      424      324      414      444      344      434      423      443
RRR=    1.029   10.805   -1.050    4.662   -2.298   16.339    0.085   -1.054   -0.585    0.309    7.030   -0.446    0.790   -0.325    0.365    1.940   -0.973   36.506   10.893    0.044    7.862    6.805   -0.150    2.742    1.421    3.091   11.647   -1.281    0.811    4.273   10.058   29.338
X1==    0.902    3.879   -0.897    2.184    2.188    3.786    0.713    2.373    0.838   -0.644    2.560   -0.343    0.906   -0.320   -0.348   -1.372    0.713    4.599    3.554    2.312    2.276    3.330   -0.395    2.502    1.068    1.458    2.919    0.932    0.275    1.720    3.663    5.091
X2==    1.140    2.785    1.170    2.135   -1.050    4.316    0.119   -0.444   -0.697   -0.479    2.745    1.299    0.872    1.016   -1.050   -1.413   -1.364    7.938    3.065    0.019    3.454    2.044    0.379    1.096    1.331    2.121    3.990   -1.374    2.953    2.485    2.745    5.763
CD1=        3        6        1        6        4        7        3        6        3        2        8        2        5        3        1        0        3        7        6        5        6        8        2        7        5        6        7        6        5        8       10       15
CD2=        2        4        3        4        0        8        2        1        1        2        7        3        4        4        0        0        0       15        7        2       10        7        4        5        5        6       11        2       11       10        7       17
GCCGGGCGCTGCCGAAGACGACGATGGTCGACTGGATTCCCTGCTCTTTTTGAATCAACTCCGGTTTCAGCAGCTCAAGCCCGAGGCGGAAGGGACGGAGTTCTTCGCGTTGGAGAAAGTCGAGATCGCGATCGGCGGGAATGTAAGAAGGAGCGGCAAGAATGGCGTCAAGGAAGCCGGAATCCCGAGCAGGCGGATCGGACATGGGACGGCATTATAGCCAGACGGACAGAGGGCGGCAATCCGATCCCTCGTTCAGCGGGCTGACTCGCGGAACGGCCAGAAACGGAACTCGGAGGAATTGGCGTGCCAGGCAAAGGCATGCTCGCGGACGACCCACTGAGCGTCGCACGTCACTTGGAAAATATCCGTGCCGAACCCGCCGCCTCCGAGCACGAGATCCGGCGCGAGGAACGGGATCACGAAGCGCAATCCCCACCCATAATCGGCACGGAAATACTTGCCGTCGGAAAAGTGATAGCGTGCGATGACGGACTCTCCGACGGACTGCACCTCGTCCGGAGCGCCGAGGCGGCCGACGACTTCCGTGAGGTGGGTCGTTCCGTCGGTAATGAACGCGATCTCCTGTTCCGAGATGTGGTCATTCAACGTCAGCCGCTGCCACGCCAGCGGACCGCGCAGGCAGCCGGCCAAGCTCCCGGCGAGCATGAACGCGAGGACGCTGCGGAGGACCACGGCCAACATGGCTAGGGCCAGTCGAAGGGCCAGAATTGGAACTCGAGCGGCGGCTTCTTTCTTCCGACGAGGACTTCTTCGACGATGCCGGCCTTGTCATAGATCACAAAGACATCTTCGCTCTTGATGTTGGTCCTGGAAAAAAAGAGCACAAAGCCCGATTTCACGTCGAATCGATAGTAATGGTGGATTTCATGATCGTTCGCCTCGACAATCTTGTCCGGGGCGCCCAGGACCGCAGCCACGTCCGCCCGCGTGCTGACGCCTTTCTTGATCGCCGTCACGTCTCCTTGG
KOK=       111
KK=  240573  LL=  241502  Z=    4.77  JJ=  240303  DL=   930
A===      111      112      113      114      121      123      124      131      132      133      134      141      143      144      211      213      214      223      224      231      233      234      243      244      313      314      323      333      334      343      413      433
B===      222      122      422      322      212      412      312      242      142      442      342      232      432      332      221      421      321      411      311      241      441      341      431      331      424      324      414      444      344      434      423      443
RRR=   12.707    0.063    2.363   -1.540    0.219    3.221    2.534    6.500    0.333    0.693    0.483   14.038    1.936    0.228    1.310    0.275    0.006    6.962    0.943   35.844    3.742    6.436   22.574   31.324    0.480    1.015    3.320    1.633   22.151   -0.067   -2.130   -0.323
X1==    3.924   -0.343    1.143    1.378   -1.191    2.963    1.725    3.144   -0.376    1.074    1.300    5.650    1.901    0.330   -1.191   -1.211    0.199    3.080    0.857    6.302    1.232    2.404    3.906    4.012   -0.895   -1.101    2.054    1.651    3.587   -0.549   -0.501   -0.549
X2==    3.238   -0.184    2.067   -1.118   -0.184    1.087    1.469    2.067   -0.885    0.646    0.372    2.485    1.018    0.692   -1.100   -0.227    0.031    2.261    1.101    5.687    3.036    2.677    5.780    7.807   -0.537   -0.921    1.617    0.989    6.176    0.122    4.251    0.588
CD1=        8        1        4        5        0        5        4        7        1        4        5       12        6        4        0        0        2        4        2        9        3        5        7        8        1        1        4        5        9        2        2        2
CD2=        4        1        4        0        1        4        4        4        1        4        3        4        4        3        0        2        2        8        5       11       11        9       15       17        2        1        8        8       18        5        9        6
GTCAACGCGGGGACTGTAACCAGCCCCGCTGAGGCTTGAAGAGACCGGCGGAAAATTCCATTTTCATCGCGTCCTCCGGCAAAAGATTCAGCCGATGCACGTGGTCCTCCGGAACAAAAGCCAGGTAGCCGGTGAACGGATGAATGGCCGTCGGGACGAACACCATCAGCAGTCGGCCCAGTGTGCCGATTTGGAGAGCGGCGGGAGCTGTGCCCATGACGAAGCCCAGCGCCCAGAGTCCATCTCGGGGGAACGGAAAGGCCACAACGGTGCTTCGGCCGAACCGGGACCGGAAGTGAAAGAGATCCGTCATGCCCTTGAGGGTCAAATAGATGCTTTGGACCAGAGGAATTCGTTCCAGGCGTCGTTCAAGGCGCTCCAGCACATGTTGGTCCAACACATGGGTGGAGAGAGCGCCCGCGAAAAGCAAGAGGAGCACCAGCAGGAGCACACCGAGTCCGGGCACCGGGTATGGTATATAAGCTCCGACCAGGCTGTCTAACGCCCGAAAGAGGGCGAGCAGAATGAAAAGAGTCGCCCAGGCAGGCACGATGAGCAACAGGCCCGTGAGGAAAATTTTCCACGCCGTGGTGAGCATAGGCTGGATCACGGTGAAACCCGACAGTCCGGCCCTAGTGTAACAGAATCGCCACGCGGAAGGGACAACGGATCCTCTTGTCCTTGGTGGGGCGCTGCTCTATGCTACAACCATCTCGTGAAGAGAGGGGGCATCCATGAGCATCGACAAAGATCTTCTGGCCATCTTGTGTTGTCCGGAAACCAAGCAGCCGGTCAGTCTGGCGGACCCGGTCTTGGTCAACAAAATCAATGAGGCGGTGAGTCGCGGCAAACTGCAGAACAAAGGGAAGAAGAGCGTGGCGGAGCCTCTCGATGGAGGACTGGTCCGCGCGGATCAGAAAATTCTGTATC
KOK=       112
KK=  266763  LL=  267752  Z=    5.13  JJ=  266763  DL=   990
A===      111      112      113      114      121      123      124      131      132      133      134      141      143      144      211      213      214      223      224      231      233      234      243      244      313      314      323      333      334      343      413      433
B===      222      122      422      322      212      412      312      242      142      442      342      232      432      332      221      421      321      411      311      241      441      341      431      331      424      324      414      444      344      434      423      443
RRR=    3.619    0.240   -3.081    2.159   -0.197   67.758   -0.228   -0.698   -0.652    5.073    1.265    0.102   -1.682   -0.611   -1.097    0.711    1.612   12.120   -0.199    3.602   -0.686   21.011   -0.385    8.221   -2.988    7.505    2.777   -0.923    7.934    6.768   11.395   15.006
X1==    3.186    0.218   -1.224    1.166    0.218    4.695    0.419   -0.399    0.485    1.410    1.301    0.360   -1.099   -0.566    1.218   -1.199   -1.227    3.981   -1.202    2.169   -0.372    4.459   -0.439    3.085    3.865    4.902    1.507    0.493    1.722    3.066    4.302    5.755
X2==    1.136    1.100    2.516    1.851   -0.900   14.432   -0.545    1.750   -1.344    3.598    0.972    0.282    1.531    1.079   -0.900   -0.593   -1.313    3.044    0.165    1.661    1.843    4.712    0.878    2.665   -0.773    1.531    1.843   -1.874    4.608    2.208    2.649    2.608
CD1=        4        1        0        3        1        7        2        1        2        5        5        2        1        2        2        0        0        6        0        4        2       10        2        8        9       11        5        6        9       12       10       18
CD2=        2        2        5        4        0       21        1        4        0       10        5        2        6        5        0        1        0        6        2        4        7       12        5        8        2        6        7        2       18       12        8       13
TGCTGCGGTAAAACCCGCGCAGCTTGTCGTTGAGGATCCCGGCGAACGTCAGATGCAGGCGCCACCCGCCCGGCGCGATCGGCTGTGGAAACGACAGCCGGCACCGTTGAGTGGCGGCCTCCATCTCAACGGTGGCTGTAAGCGGTTGTGTGTTCGGTCGGTCGATCGTGGCCGACGAGATGGCGAGATCCAGCGCATTGAGCAAGATCGTGTCGGTGACCTGATGGACGGTCAGGCTAATGGTGACCAGGCCGGAAAAGCGAGCCGACGCCAGATCCGGCTCCAGCCGGAGCTCGTATCGATGCGGAACGACGTGGCGGGGCAGGCGATAGGGATCGATGGTCGGGATGGCACTCTCGGAAGTCATGTCCTCCTCTTTCGGCCGACCGGCGGCAGCCAGTATGGAAGTCGGCCGCTGCGCGAGCGGGACCGCGAGGAAGGCGCAAGCCCACTGAGCGAGGCATCGGAGCAGCCGCCGCCGGCCGACCGGCCCGCTCATCGACGCGGCGCATACTGCACGTCGACGCCCTGCGGGGTCCCGACGATCAGGATATCGGTGCGGCCGACGAAGAGACCGGTTTCCACCACGCCGGGAATCAGGTTCAACGCCGACTCCAGTTCCTCCGGCCGGTCGATGCGGTCGATATGGGCGTCGACGATCAGGTTCCCCGCTTCGGTTCGAAACGGATTTCCCTGGCGTTCCCGGAGCACGACGCGACTCTTGGTCAGGCGCTCGATCTCCCGCGCGGTGCTGCCCCAGCCGAACGGCACGACTTCGATCGGCAGCGGAAAGGTGCCGCCGAGCGCCGGCACGCGCTTCGTATGATCCACCAGCACGATGAACTGCCTGGCCGAGGCGGCGACGATCTTTTCTTTCAGCAGCGCCCCCCCGCCGCCTTTGATGAGATTGAACGCCGGATCGACCTGGTCGGCCCCGTCGATCGCGACATCGATGTCCCATCGGTTCTCGGTATCGATCAGCGTGATACC
KOK=       113
KK=  277713  LL=  278702  Z=    4.65  JJ=  277503  DL=   990
A===      111      112      113      114      121      123      124      131      132      133      134      141      143      144      211      213      214      223      224      231      233      234      243      244      313      314      323      333      334      343      413      433
B===      222      122      422      322      212      412      312      242      142      442      342      232      432      332      221      421      321      411      311      241      441      341      431      331      424      324      414      444      344      434      423      443
RRR=   -1.241   -0.680   -0.345   -0.031   -0.218   30.563    1.326    6.433    0.714    2.264   -0.559    1.419    1.905    4.121    0.237    0.395    1.873    5.037    1.694   30.563    1.743    9.290    2.789    0.273   -1.327    2.909   12.231    0.271    4.503    9.235    5.192    8.801
X1==    3.115   -1.024    0.405    0.316    0.941    6.966    0.814    2.043    0.926    2.796    0.779    1.110    2.000    1.836   -1.024   -0.584   -1.382    2.723    4.575    6.966    2.895    2.136    3.827    0.319   -0.983    0.779    2.314   -1.630    2.527    2.056    1.389    3.941
X2==   -0.398    0.663   -0.853   -0.097   -0.231    4.388    1.628    3.150    0.771    0.810   -0.718    1.279    0.952    2.244   -0.231   -0.675   -1.355    1.850    0.370    4.388    0.602    4.350    0.729    0.856    1.350    3.737    5.285   -0.166    1.782    4.492    3.737    2.233
CD1=        4        0        2        2        2       11        3        4        3        7        4        3        6        6        0        1        0        6        9       11        8        7       10        4        1        4        7        1       10        9        5       13
CD2=        1        2        1        2        1        8        4        7        3        5        2        4        5        7        1        1        0        4        2        8        4       10        4        4        6       10       12        5        9       15       10       10
ATATTCTGTATATGACGATCGATCTCCGTCAGGCTCCCTTCATGCTGTGGATCCAGGACCTGTCCGCGCAGGACCCCTATTATGTGCTGCCCATCATCATGGGCGTGACCATGGTGATTCAGCAGAAGATCACTCCGACGACGATGGACCCGACGCAAGCGAAGATCATGCTGATGCTGCCGGCCTTCATGACCTTCCTGTTCATCAACTTTCCCGCCGGGCTGGTGCTGTACTGGCTGACGAACAACACGCTGACCATCATGCAGCAAGTCGTGACCGACCGATTCATCTTCCGGAACAAGCCGGCCGCGCCGGAACAGGCCGACAGTTCCGGCAAAAAGTAGTGATGCGGGTTCCGCTATGGATCAGGCGCCTGAGGAGACCATTTGCGCCATCGCCACTCCTCCCGGTGAAGGGGGGGTGGGGATCGTCCGTATCAGCGGCGCCGGCGCGCTCCAGATCGCCGAGAAAGTCGTCCGCCTGCGGTCTGGTCTCCCGTTAGCATCGGTCCCATCCCATACGCTGCATCTCGCCGATATCAGTGCGACCGGCCTCTCGGGGTCGAGCTCGCCGTCTGCTGTGGCTGCTCCTTTGGACGAAGGACTGGTCGTCTATATGGCGGCACCGCGATCTTACACGGCCGAGGATGTGGTCGAGCTTCACTGCCATGGCAGCGCGCTCGTGCTGGCCCGGGTCTGTGCCGCCTGTATCGCGGCGGGCGCCCGCCTGGCCCGAGCGGGCGAGTTCACCAAACGGGCATTTTTGAACGGGCGGATCGACTTGTCCCAAGCCGAGGCGGTGTTGGATACGATCCGGGCGAAATCCGATGAAGGACTGAGGCTGGCGCAACAGCAGTTGCGCGGTGACTTGGGCCGTGAAGTGGAGCGGTTGCGCGCGAGGCTTCTGACGCTGTTGGCTCATGTAGAGGCCGGTATCGACTTCGCGGATGAGTCGATCGAGTTCGTCGGCCGCGACGAGTTGCTGCGATCA
KOK=       114
KK=  284643  LL=  285692  Z=    5.99  JJ=  284643  DL=  1050
A===      111      112      113      114      121      123      124      131      132      133      134      141      143      144      211      213      214      223      224      231      233      234      243      244      313      314      323      333      334      343      413      433
B===      222      122      422      322      212      412      312      242      142      442      342      232      432      332      221      421      321      411      311      241      441      341      431      331      424      324      414      444      344      434      423      443
RRR=    0.493    2.414    0.151   21.284   -1.705   27.714    3.108    2.533    0.492   -0.691    0.256    0.677   -2.113    0.977    1.259    0.138    2.012   39.557    1.107    3.128    0.771    0.220    1.701    0.594    3.123    5.531    2.839   -0.122    4.982   20.150   13.003   26.647
X1==    0.237    1.317   -0.332    6.178   -0.362    6.106    2.066    2.204   -0.780    1.687    1.791    2.304    1.260   -1.887   -1.201    1.285   -1.442    5.385    0.962    1.974    1.595    0.539    1.115    1.788    1.166    1.260    1.029    0.168    2.007    4.627    2.321    4.627
X2==    2.077    1.833   -0.456    3.445    4.714    4.539    1.505    1.149   -0.631   -0.410    0.143    0.294   -1.677   -0.518   -1.048    0.108   -1.395    7.346    1.150    1.585    0.483    0.408    1.525    0.332    2.679    4.388    2.759   -0.727    2.482    4.355    5.601    5.759
CD1=        2        3        2       12        1       11        5        6        1        7        7        6        6        0        0        4        0        9        3        5        6        4        5        6        6        6        5        6       10       16        8       16
CD2=        3        3        1        6        6        8        4        3        1        2        3        2        0        2        0        2        0       13        4        4        4        4        6        4        7       10        8        3       10       14       12       17
AAGGAATCATTTCCGCCGGTACGTTGATGACCAGCGGCAAGATCAATGGGACGGTGACGGCGACGGACAAGATTCAGATTCTCAAACCCGGCATTCTGATCGGCGACATTCGCACGCCGGCCATCTCGATCGAAGACGGCGCGCATTTCCACGGCATGTGCGACATGGGCGCCCATAAATGGGTGGAAGACCACACCGCGCCCGGCAAGAACGTCCACGATCTCACCGTCCATCGCGGAAAAGTCCGGAGCGCCGATCTCTAGCCGGCCTCCATGCGGGCTGGCCCTTTCACGCCTCACCCAGTACAATACTGGTCCTATGGACCGTCCAACCGTGCTGCTTGGGATGAGCGGCGGAGTCGACAGCTCCGTCGCGGCCGCCCTTCTGGTTCGCCGGGGCTATGACGTCCACGGCGTGACGCTCCAGGTGTGGGAGCACGAAGACGAAACCGTCGCCGCATCGAAGAAGTGGCAGGAGCGCGGCTGTTGCAAAGTCGGCATCGCCCGCCATGTCGCCGGCCGCCTGCAGATCCCCCACGAAGTCATCGATACCCGCAGCCGATTTCATCGGGCGGTGATCGACGATTTTCTTGCCGGCTATATGGCCGGCACCACACCGAATCCCTGTGTGCGCTGCAACGAACGCGTCAAGCTCCGTTCGTTGATCGATTTGGCCGATGCGCGAGGCATTCAATATGTGGCGACGGGACATTATGTCCAAACCGTCTGCGAGGACGGCCTGCGCCGCTTGCACCGGGCGGAAGATTCCAGAAAAGATCAAAGCTACTTCCTCTATCGCATCCAAGGCGCCTGGCTTCCGAGACTCCTGTTCCCGGTCGGCGCCCTGCAGAAGGCCGATGTCTGGGCGGAGGCCGAGGCCCTGGGTCTTCCCGCCGACGAACTGAAGGAAAGCCAGGAAATTTGCTTCGTGAGTCATGGCGACTATCGGACATTCATCGAAAAGGAGAAGCCCGAAGCCAAGCGGCCCGGCCGCATGGTAGATGAGCACGGCCGCTACCTGGGCGAACACGAGGGCATCGCGTTCTACACG
KOK=       115
KK=  298233  LL=  299192  Z=    5.31  JJ=  298203  DL=   960
A===      111      112      113      114      121      123      124      131      132      133      134      141      143      144      211      213      214      223      224      231      233      234      243      244      313      314      323      333      334      343      413      433
B===      222      122      422      322      212      412      312      242      142      442      342      232      432      332      221      421      321      411      311      241      441      341      431      331      424      324      414      444      344      434      423      443
RRR=    0.011   -0.992   -1.115   -1.070   -0.153   40.426   -0.658    4.402   -0.459    0.035   12.302    0.341    0.159   -0.073    0.685    1.577   -0.250    1.993    0.028   19.125   15.447   32.457    5.572   17.985   -0.089    0.937   -0.707    0.167   11.728    4.627    1.086    1.083
X1==    0.289    1.183   -0.343    2.091    0.183    9.010    1.784    1.352    1.098   -0.468    4.195    1.264    0.054   -0.029   -0.817   -1.276   -0.535    0.848    0.041    4.263    2.725    8.102    2.023    6.207    0.138   -0.537    1.593    1.098    3.507    1.384    1.829    0.534
X2==    0.037   -0.838    3.255   -0.512   -0.838    4.487   -0.369    3.255   -0.418   -0.074    2.933    0.270    2.933    2.487   -0.838   -1.236    0.468    2.350    0.668    4.487    5.669    4.006    2.754    2.898   -0.646   -1.745   -0.444    0.152    3.344    3.344    0.594    2.027
CD1=        1        2        1        4        1       13        4        3        3        2       10        3        3        3        0        0        1        3        2        7        8       18        7       15        3        2        6        8       14        9        6        7
CD2=        1        0        6        1        0        7        1        6        1        3        8        2        8        7        0        0        2        4        2        7       12        9        7        7        2        0        2        6       13       13        4       10
CGCTGACCCCGGCGGTCCATGCACTCCTCTTTCGCCATCCGAAGCGGGCCCGCCTGATCGTGAATCTCGGCGGGATCAGCAACGTGACTTATCTGCCGCCCGGCAGCGGCTATGCGGGATTAGTGGCGTTCGATACCGGTCCGGCCAACATGGTCCTCGACGGCCTCATCGCCCGGATGACGAACGGACGGTCGTCCATGGATCGAGACGGGCGGCTGGCCGGTCGCGGACGCGTCGATGGAAGGCTGTTGGCTAAGTTGCTCGCCCATCCGTACCTGTCTCAAGTGCCGCCCAAATCGACCGGTCGGGAAGCGTTCGGCGCCAAGATGATCGACGAGCTGGCGGCCTTGCAACAGACGCGGAACTTGTCCATCGAGGATCTGCTCGCAACCTGCAGCCGGTGGACAGCCGAAGCGGTGGGGACGGCCAGGCGATGGATCGGCGGACGAATCGACGAAGTCCTTGTCGGCGGCGGAGGCGTGCGCAATCGGGCGATCATGGGCTATCTGGCCGACGTGTTCGCCCCTCTCCCCGTCACGACCGTTGAAACCCATGGATGGGACAGCAAGGCGCTGGAGGCCGTGGCCTTCGCGATTCTCGGTTATCAGACGGCCATGGAGCAATGTGGGAACGTTCCGGCCGTCACCGGCGCCGATCATCCGGTCCTTTTGGGCTGCATCGTGCCGAGCGGTCCCGGCTGGATGGCGCGACTCCGGAACGGCGGAAGGGCGCCGAGGCGCTGAACGTGGAGATCACACTTCTTGTCGGCGGCGCCGCCTCGTTGTTGGCGATTGTGTGGCTCTCCCTGCGTGGCACACGGCCATCGGCCGAGGGGGCACCGCCGCCGGTCCTCTCTCCCGGCGTACAGATCAGCCCGACCCCGCTGCTGACTGAATCGGACCTCTCACTCTACAACATGATCCGGTTGGCCGTTCAGGATCAGTTCCTCGTGTTGGCGCA
KOK=       116
KK=  300153  LL=  301052  Z=    5.87  JJ=  300063  DL=   900
A===      111      112      113      114      121      123      124      131      132      133      134      141      143      144      211      213      214      223      224      231      233      234      243      244      313      314      323      333      334      343      413      433
B===      222      122      422      322      212      412      312      242      142      442      342      232      432      332      221      421      321      411      311      241      441      341      431      331      424      324      414      444      344      434      423      443
RRR=    3.022   48.547   -2.809    1.674    3.024   28.478    3.576   -1.062   -0.443    0.188    0.138    1.674   -0.133    0.204    0.978   -2.577    1.674    1.920    4.725    0.226    0.162    0.025    2.737   -0.679    5.592   22.308   16.914    0.001   19.624    4.508   13.266   14.031
X1==    1.100   10.051    2.061   -1.258    1.051    5.146    1.057   -1.229   -0.461    0.332    2.129   -1.258    0.251   -0.442   -0.949    1.942   -1.292    1.044    1.723    1.141    2.111    0.158    1.988    0.673    1.613    4.633    3.983    0.440    3.755    2.289    2.755    3.267
X2==    2.747    4.830   -1.363   -1.331    2.876    5.534    3.384    0.865    0.960    0.564    0.065   -1.331   -0.529   -0.461   -1.031   -1.327   -1.296    1.839    2.742    0.198    0.077    0.158    1.377   -1.008    3.467    4.815    4.247    0.003    5.226    1.969    4.815    4.295
CD1=        2       11        4        0        2        8        3        0        1        3        6        0        3        2        0        4        0        3        4        3        6        3        6        4        5       10        9        5       12        9        7       11
CD2=        4        6        0        0        4        9        6        3        3        4        3        0        2        2        0        0        0        4        5        2        3        3        5        1        9       11       10        5       16        9       11       14
CGCCGCCGACAGATTTGTACGACTTGTGTCTGATCCGCCTCGATACGGTCATCGCCGCCGTATCGACGGAAACGTTCAGGCCGGTGACGGAATGAACAGCAACGGTGGTGGGATATGAGCGCGGCTGCCGACTCGATTCCTCCCAATCCGCACGGAGGCAGGACGCTCATTGTGGATGCACAGGATGCCCGGCATTATCCGCGGCCGAGTGCCGCGCTCGAGGAGGCAACCGAGCATGATCAAGTGTACGTCCGGCCGGGGAGGTATGAGGACAAAATATTTCTCAGTGACCGGCCCGTGTGGCTGATCGGTGCGGGCCGCGATGCGGTGCAGATCTTCAATCGGCGGGGCGGTCCCTTGTACTTGCAGCGAGTGTCAGCAGGACGGATCGAGGGCATCACGTTCCGCTACGTCGGCAGTGATCAGCATGCGGCCATGAACGTGCTCGATTCCACCTGCGTCATTACCCATTGCCGGGCAACGGAAGGCATCCTGTCCGGCGTGCTGCTGTACGGCCCGGACTGTCGCGTGGTCCTGGCGGAGAATGAGGTCTGCCGCAATCGCGAGTCCGGTATTTTTGTCTTTGCCGGCGCGCAACCGCGCATCGTGGGCAATCAGTGCCGGGAGAATCACCATTTCGGGATTGCGGTCCGGGACCCGGGGAGCCAGCCGGAAATCGTCCGCAATCACTGCGAAGGGAATATGCTCAGCGGCATCCTGCTCTTTCACCATGCCGCAGGCCTGTTGGCGGACAATGTCTGCCACGGCAACCAGCAATGGGGTCTCGTCCTGACGCCCGATTCCCGTCCCAACCCATCCCTCCAAGAGCTGCCTGCCGCCAACCGGCTCACGGGGAATCCGCGTGGAGCCTATGCTCTGTTGGACCAGCCGCTGGCCGAT
KOK=       117
KK=  330543  LL=  331322  Z=    4.74  JJ=  330483  DL=   780
A===      111      112      113      114      121      123      124      131      132      133      134      141      143      144      211      213      214      223      224      231      233      234      243      244      313      314      323      333      334      343      413      433
B===      222      122      422      322      212      412      312      242      142      442      342      232      432      332      221      421      321      411      311      241      441      341      431      331      424      324      414      444      344      434      423      443
RRR=    4.230    4.689    0.800   11.567   -3.138   28.463    5.023   -0.324    1.637   -1.259    2.624    0.060    0.202    2.348    1.144   -2.440    1.637   11.654   17.938   -0.155    2.065    9.412    1.417   -0.014    0.870    0.935   11.834    0.390    3.020    7.789    1.938   17.327
X1==    3.917    1.646    1.575    3.845   -1.102    8.253    2.741   -0.638   -1.275    1.606    1.003    0.125    0.357   -1.565   -1.102    1.901   -1.264    2.237    4.864    0.313    1.278    2.704   -1.464   -0.050    0.326    0.357    3.344    0.931    3.213    2.092    1.003    3.213
X2==    1.080    2.848    0.508    3.008    2.848    3.449    1.833    0.508   -1.284   -0.783    2.617    0.483    0.565   -1.500   -1.038   -1.284   -1.295    5.210    3.688   -0.495    1.616    3.481   -0.968    0.272    2.666    2.617    3.539    0.419    0.940    3.723    1.933    5.393
CD1=        6        3        4        7        0       12        5        1        0        5        4        2        3        0        0        4        0        4        7        2        4        6        0        2        3        3        7        5        9        7        4        9
CD2=        2        4        2        5        4        6        4        2        0        1        6        2        3        0        0        0        0        9        7        1        5        8        1        3        6        6        8        4        5       10        5       13
CAAGTGAAGGCGCTCGCGGCGGAATACGGCTTCAAGCCGTTGTTTTTCTGGCAACCCAATCTCCTCAGCTTGACGAGAACGGTCTTGCCGTATGAGCAAGACATCATTAACGGACATTCTCCCGTGATGGTCCGGTCGCAAACCGCCGTGTATGAGCAGGCCCGACGTCGGCTGTCAGGACGTGAGCGAGAAGGGATCGTTTTCTTGGGAAATGTCTTCGATAGCGTCCAGGAACCGATTTACATCGACTATGTCCACTTGGGCCGACGAGGGAACGAAATTATTGCCGATGAAATGGTGAAATCGCTGCGGAACTATGAGGGCCTTCCGCATGTGGTGAAAGAACACCGCCTTTCACGGTCGTGAGCGATCCTCCGCCTGACGGCCGGCCTCCTTCGCCGTTCGGTTCCACCGGCTCGACGATGTCTCCCGCCAGAGCTTTCGGGGGAACCCGCGCGTCAATTGACACTTCCGGCAGCCCTGTGTTACCTGTACGAATCCCAAATCAAACCGCGAGGCAGATCTGGATCGGATGCCGATCCAGGGGAGGGTTCCATGGGCGGCCATAGCCATTGGGCGACGATCAAACGCCACAAATCCGCGCAGGACGCCAAGCGTGGCAAGATCTTTACCCGCATCATCCGTGAGTTGACCATCGCGGCTCGATCCGGCGGCGATCCGGACGGCAATCCCCGCCTGCGCCTCGCGATCGCCAAGGCTAAGGAAGCCAACATGCCCGGCGATACCATGAAAAAGGCGATCCAACGGGGAACCGGCGAG
KOK=       118
KK=  341973  LL=  343082  Z=    6.33  JJ=  341883  DL=  1110
A===      111      112      113      114      121      123      124      131      132      133      134      141      143      144      211      213      214      223      224      231      233      234      243      244      313      314      323      333      334      343      413      433
B===      222      122      422      322      212      412      312      242      142      442      342      232      432      332      221      421      321      411      311      241      441      341      431      331      424      324      414      444      344      434      423      443
RRR=   -0.014   -0.087   -1.274   27.218   -1.885   81.116    8.528    1.312    1.307    8.462    0.005    0.794    2.153   -1.640    1.453   -0.105    1.248   51.071    0.856    0.622    1.124   13.188    2.464   -0.430   20.579   18.503    5.009    0.106    4.138    1.896   23.106   11.114
X1==    3.447    0.325   -1.586    9.877   -1.267   10.983    2.439   -0.947   -1.389    2.936    0.208   -1.750    1.803   -1.634   -1.267    0.067   -0.870    4.586    3.933   -0.661    1.804    4.976   -1.679    0.349    4.105    3.930    2.469    1.300    1.787    1.300    3.930    2.273
X2==   -0.004   -0.268    0.803    2.756    1.488    7.386    3.497   -1.385   -0.941    2.882    0.023   -0.454    1.194    1.003   -1.147   -1.582   -1.435   11.136    0.218   -0.941    0.623    2.651   -1.468   -1.231    5.013    4.708    2.029    0.082    2.316    1.458    5.879    4.889
CD1=        7        2        0       20        0       17        6        1        0        8        4        0        7        1        0        2        1        7        7        1        5       11        0        4       10       11        6        6        8        7       11        9
CD2=        1        1        3        5        3       14        7        0        1        9        3        1        5        4        0        0        0       23        3        1        6        9        1        1       13       11        9        7       11        9       13       17
GGGGCCTTCGTCGAATTGGAACCGGGCGTGGAAGGGCTGGTGCACGTGTCGGAAATGTCCTGGACGCACGAAGTCCGGCATCCGTCGCGCGTCGTGGCCGTCGGCGACCAGGTGGAAGCGGCCGTGCTCAATGTCGATCCTGCGAGCCGCAAGATCTCCCTGGGCATGAAGCAGACCGCGCCCAATCCCTGGGATATGATCGAAACGAAGTATCCGATCGGGACACGGATCGAAGGCAAAGTGAAGAGCCTGACCGATTTCGGCGCCTTCATTGGATTGGAAGAGGGCATCGACGGGTTGATCCATATCTCGGACATGTCCTGGACCAAGCACATCAAACATCCGTCCGAGCTGTTCAAGAAAGGCCAGAAGGTCGAAGCGATCGTGCTGCGGATCGACAAGGAAAAGGAGCGGCTGTCCTTGGGCTACAAGCAGCTCACCAGGGATCCGTGGGATGACGAAATCCCATCGCGCTACCACGTCGGCGATTCGGTGACCGGCAAGGTCAGCAAGGTCGCCGATTTCGGCATCTTCGTCGAATTGGAGGGCGGCGTCGAGGGTTTGATCCACATCAGCGAAGCCGGTCTGGAATCGCAAACCAAGCTCGAAGAGAAGTTCAAGCTCGGAGAAGAGGTGACGGCCAAGATCATCAAGGTGGACCGGGAAGAGCGAAAGATCGCGCTCAGCCTGCGCGAGCACCATTTGGATACCGATCGCCGGCAGATGGACGAATATCACGCCTCGCAGGGTTCGCTGGATCAAAGTCTGGGTCGGGCGGCGAAACAAAGCCGGAAACGTCAGCAGTCGGACGATTAGTCAAAGCCGGACCGGCACAAGGTGATGCGCCATGGCGGATGACCTGACACCAGCGGAACGCAGCCCAAAGCGCCGGCCGTGGCGCACCTTCTTCTGGGTGCTGGCGGCCGGCTTCGGGCTGTTGGTGCTGTTGAATATCTTTTTCCCCGACCTCGATCTGTCCACCGAGGATCGGATCGCCTTGATTCGCGTGGAGGGGGTCATCCTCGACTCGCACGAGACGGTGGGCGAGCTGAAAAAGTTCAGCGAGAACCCGTCGGTGAAGGCGATCGTGCTCCGCATCGACAGCCCGGG
KOK=       119
KK=  363543  LL=  364532  Z=    6.06  JJ=  363363  DL=   990
A===      111      112      113      114      121      123      124      131      132      133      134      141      143      144      211      213      214      223      224      231      233      234      243      244      313      314      323      333      334      343      413      433
B===      222      122      422      322      212      412      312      242      142      442      342      232      432      332      221      421      321      411      311      241      441      341      431      331      424      324      414      444      344      434      423      443
RRR=    1.932   -0.063    0.112    5.230   -0.445   49.215    0.599    0.397   -0.012   -0.057   -1.282    2.804    4.724    0.747    0.405   -0.062   -1.646   13.578   10.929    2.499    4.218   10.417    4.250   -0.477    0.087   14.694    0.725    0.028    7.617    0.738    2.819   21.353
X1==    1.788    1.258   -0.256    0.976    0.432    8.969    2.621   -0.907   -0.066   -0.217    1.342    2.256    2.959    0.727   -0.394   -0.066    1.254    3.836    2.998    0.629    1.772    2.836    2.261    1.033    0.331    5.115    0.602    0.085    3.191    1.827    0.803    3.645
X2==    1.080   -0.050   -0.438    5.359   -1.029    5.488    0.229   -0.438    0.181    0.262   -0.956    1.243    1.597    1.028   -1.029    0.939   -1.313    3.540    3.646    3.971    2.381    3.673    1.880   -0.462    0.262    2.873    1.205    0.328    2.387    0.404    3.511    5.858
CD1=        4        3        2        4        2       15        6        1        2        3        6        6        9        5        1        2        4        7        6        3        6        8        7        5        4       13        4        5       12        9        5       13
CD2=        2        1        1        8        0        9        2        1        2        3        1        3        5        4        0        3        0        7        7        7        7        9        6        2        3        7        5        5        9        5        8       16
TTCCGCAAACAGTTCGCTGCACGACTGAAGTCGTAGAGCGCGCCGCCTCACCGACCCAGAAGATACGTGAGAAGCTCTTGCGCCTGCTTGAGGACATCGGGCTTCTGATAGATCTGATGGGCTTTGAGGAGTACCTCGGCGTGGGGAGGACAGAAGGGCCATTCGATGGCCGGGTTGCCCTGGACTTGGGCAAGAATCGCCTCGTCCGGCTGATCACCGGGAGTCCCGATGATAATCAATGGATTGCCCGGATCGAGCAGGCAGATCTCGCCTTCCTGAAGTGAAGACGCTCCGGATGCCGTCCTGAGCAGCACGCGCTGTTGCCCCTCAGAAAAGATCGTATCCCCTTCCCGCAGCGGGCCGCTGGGCGCCAGCGAGTACAACACGAGGGGAGCCAGCAGAATGACGACGACTGCAAGACCGATCGACCAGAGCGGAGGCTCCGATCGGCTGAGGCTGTCTCGATCTCCTGTGCCCATGCGGCGATGAATCGATCAGGGGCAGGGCTGCACGCAAAAACTGTCAGAGCGCGCCTTGCGGTTCTTGATCCAACCAGCTGTCTCCTTCCGGCGCGACATCGTCCGGCGCGGCAAGCGAGCCGAAGTCGAACAACCGCCGATCCATTAGGAGTGATGGTGCCACGTTTGCCAGCGCCGCGGCGATGCTGTCCGAGCAACCGGGCGAGGCGGTTTCCCAATCTCGGAGGAAGGCCTTCACCTTTTTGCGTTTCAAGTCTTCCTGTGAGCCGCACAAATCGCAGGGAATGATCGGAAATGCCCGCAGCTCGGCGTAGCGCGCCAGATCCGACTCCTTCACGAAGGCCAACGGACGGATGACAACATGGCGGCCGTCCTTCGACCGGAGCTTCGGCGGAATGGCCTTCAGCTTGCCGGTATAAAACAGATTTAAGAATAGGGTCTCGACGATATCATCCCGGTGATGACCCAAGGCGATCTTCGTGGCGCCCAGCTCGCCGGCGATCCGGTACAG
KOK=       120
KK=  374673  LL=  375542  Z=    4.56  JJ=  374343  DL=   870
A===      111      112      113      114      121      123      124      131      132      133      134      141      143      144      211      213      214      223      224      231      233      234      243      244      313      314      323      333      334      343      413      433
B===      222      122      422      322      212      412      312      242      142      442      342      232      432      332      221      421      321      411      311      241      441      341      431      331      424      324      414      444      344      434      423      443
RRR=    7.553    2.037    3.149   -1.598   -3.297   28.471   13.239    1.626   -0.409   -0.847    1.285    0.003   -0.138    1.059   -0.132   -0.519    1.626   26.370   -3.387    1.626   -0.012    9.085    0.391    0.498    0.738   61.807   17.958    2.582    5.275   19.676    9.973   10.927
X1==    3.408    1.810    2.391    1.405   -1.055    6.622    6.126   -1.352   -1.279    0.840    2.961   -0.013    0.612   -0.726   -1.055    1.091   -1.353    3.794    2.666   -1.279   -0.244    3.313   -1.023   -0.565    0.220    5.310    4.991   -1.994    2.274    3.735    4.135    4.710
X2==    2.216    1.125    1.317   -1.137    3.125    4.299    2.161   -1.203    0.320   -1.009    0.434   -0.250   -0.225   -1.459    0.125   -0.476   -1.202    6.951   -1.270   -1.271    0.048    2.742   -0.382   -0.882    3.360   11.641    3.598   -1.295    2.320    5.268    2.412    2.320
CD1=        5        3        5        4        0       10       10        0        0        4        8        2        4        2        0        3        0        6        5        0        2        8        1        2        3       12       10        0        9       12       10       14
CD2=        3        2        3        0        4        7        4        0        2        1        3        1        2        0        1        1        0       11        0        0        3        7        2        1        8       20        9        2        9       15        6        9
TCGGTTGAAAATCAGAGCCCAACGGAAGAAAGCCTCCTCCTGATGCCGCAGGCAAAAGGAAAATCTCGGCCGCGCGGCGTGAAGAAAGCCTGGGCCGGCCGTTTTGCGGAGCAGACCGACCGGCTGGTGGAGGCCTTCACCAGATCCATCGAGGTCGACCGCCGGCTCTATCGCTACGATATCGACGGGAGTATCGCGCACTGCCGAACGCTGACGAAAGCCCGCATTCTGACCGGCCGTGAATCGGCGGCGATCATTCGAGGACTGGAATCGGTGCGAGCGGAACTGGAGCGCGATCAGTTCAAGTTTCTCCCGGAGGACGAAGACATCCACATGGCGATCGAGCGGCGGCTGACGGAGCTGATCGGCCCGTTGGGGGGTAAGCTGCACACGGGCCGCAGCCGCAACGATCAGGTGGCGCTGGACGCGCGGGTATACGTGCGTGATCGACTCGCTGTGATGATCAACCGGCTGAAAGCATTGCAGCGGGTCCTGGTTCGCCAGGCGCAGGCCAACCGCGACGTTGCCATGCCGGGCTACACCCATCTGCAGCGCGCGCAGCCGGTGTTGTTCGCCCATCATCTGCTGGCCTATGTCGAAATGTTCGAACGGGACAAGGGCCGATTAAGGGACGCGCGAACGAGAGCGAATGTCATGCCGTTGGGCTCGGGCGCGCTCGCCGGATCCAATTATCCGATCGACCGCCGATATACGGCTGCGCTGCTGAACTTTCCGGCCCTGTCGCAGAACAGTCTCGATGCCGTGTCGGATCGCGATTTCATGGTCGAGGCGGTCGCCGCCATGGCCCTGCTCATGATGCATCTCTCGAGGCTGAGCGAAGAATTGATCCTCTGGTCGACGCAGGAGTTC
KOK=       121
KK=  387813  LL=  388472  Z=    5.45  JJ=  387303  DL=   660
A===      111      112      113      114      121      123      124      131      132      133      134      141      143      144      211      213      214      223      224      231      233      234      243      244      313      314      323      333      334      343      413      433
B===      222      122      422      322      212      412      312      242      142      442      342      232      432      332      221      421      321      411      311      241      441      341      431      331      424      324      414      444      344      434      423      443
RRR=    2.749    0.060   -0.388   -0.245    0.531   62.514    7.076    0.258    0.164   -1.356    2.033   -1.537    0.010    0.495    0.571   -0.916    1.244    4.100    5.472    1.244    0.093   10.138   -0.930   -3.583    1.083   30.447   12.356   -0.025    0.458   17.930    9.187    0.820
X1==    1.205    0.236    1.654   -0.297    0.236    7.351    4.173   -1.101   -0.142    1.644    1.403    1.440    0.693   -0.849   -0.764    0.794   -1.142    1.808    1.591   -1.079    0.201    3.659   -1.407    2.619    0.894    3.532    3.261   -0.445    0.551    3.455    4.242    2.874
X2==    2.282    0.252   -0.234    0.826    2.252    8.504    1.696   -0.234   -1.153   -0.825    1.449   -1.067    0.015   -0.583   -0.748   -1.153   -1.089    2.267    3.439   -1.153    0.462    2.771    0.661   -1.368    1.211    8.620    3.790    0.056    0.830    5.189    2.166    0.285
CD1=        2        1        3        1        1        9        6        0        1        4        4        3        3        1        0        2        0        3        3        0        2        7        0        6        3        7        6        2        4        9        8        8
CD2=        3        1        1        2        3       11        3        1        0        1        4        0        2        1        0        0        0        4        5        0        3        6        3        0        4       14        8        4        5       13        5        4
GCCGCCGTCCTGATCTTTGCCGAGATGAGACGAGTCCAGAAGGATGGCCCGCGTCTGTTCGCCGAGATGGAACAGCTGGCGAGCACGTATCGTCAGGACCGGGTCAAATCGTACTCGTTGGACGAGCTGGCGAGGCATCTCGATGAACTGGGCCGCTGGCTCGATCGCCACGAGGTGACGTTCGGCATCGCGGCGGCAGTCGGGCAATGTCTGCAGGCGTTCAGCTCGCTCCTGCCTCGTTGGCTCGGGGACGATTGGAGAATGCTGCTGAACGATGCCCTGCGGGGGCAAGGGACCGTGATCAGCGCACAACAAATCGTTCGGCTGGCTGAGGCGGCCAACATCGCGCGGCATGAGAAAGAAATCCAGCACGGTCTGGTGCAGGACAATTGGGATCTCGCAGCGTTGCGACGGTACGCTCCCTCGTCGACCTTTACGGCGGCGTTTGATCGATATCTGGAGGACTATGGCCACCGTGGAATTGCCGAGTCCGATATCATGTCGCCGAGAATGTCCGATCATCCGGATGCCATCCTCGACGTCATACGCACTCAGCTGCGAGGACCGGCGCGCAACCCCGAAGACATGCTTGACCGCCAACGCCGCGTGCGAACGTCGGCGCTTGCGACCATCCGCACCCGCTTGGGATGGCGATGGGAT
KOK=       122
KK=  388713  LL=  389282  Z=   10.16  JJ=  388203  DL=   570
A===      111      112      113      114      121      123      124      131      132      133      134      141      143      144      211      213      214      223      224      231      233      234      243      244      313      314      323      333      334      343      413      433
B===      222      122      422      322      212      412      312      242      142      442      342      232      432      332      221      421      321      411      311      241      441      341      431      331      424      324      414      444      344      434      423      443
RRR=   -0.370   -0.537   -0.457   -0.614   -0.319  124.107    0.198    0.126    0.731    0.652    2.905   -0.022   -0.938    0.940   -0.180    0.012    0.731   -0.009   10.717    0.241   -0.857   -1.915    1.767   -0.378   -0.592    2.655   10.679   -0.108   11.786    1.243    0.858   20.600
X1==   -0.274   -0.357    0.409   -0.681    0.643   11.229    1.111   -0.591   -0.771    1.537    2.102    0.319    1.271    1.011   -0.357    0.229   -0.889   -0.007    4.522    0.229   -0.520    1.518   -1.400    1.217   -0.246    1.271    3.390    0.150    4.469    0.471    1.271    5.612
X2==    1.352    1.503   -1.119    0.901   -0.497   11.053    0.178   -0.214   -0.947    0.424    1.382   -0.070   -0.738    0.929    0.503    0.053   -0.822    1.274    2.370    1.053    1.648   -1.262   -1.262   -0.310    2.403    2.089    3.150   -0.721    2.637    2.637    0.675    3.671
CD1=        0        0        1        0        1       12        2        0        0        3        4        1        3        3        0        1        0        1        6        1        1        4        0        4        1        3        6        3       11        4        3       13
CD2=        2        2        0        2        0       12        1        1        0        3        4        1        1        3        1        1        0        2        3        2        4        0        0        1        6        5        6        3        9        9        3       11
CGGCGGCGGGTCGATCGGGAGCGCTGGCTCGCCATCCAAGTGCCGGATACCATCAGGGAGTGGGAAGAGGCGGCCGGCGGCTCGGCGCCGGCCGCCGATCCGGATCGTGACGGTCTCTTGCGGGGGATTCCGATCAGCAGCGGCATCGTGACGGGTCCCGTACGTCTCCTGCGGTCGCCGGAGGACTGGAGCCGCATCGGACGGGGCGACATCATCGTGGCGCCGGTGATCGATCCCGGCATGGCGCCGCTCTTTGCCGTGGCCGCCGGCTTGATCGCCGAACTCGGCGGCACGCTGTCGCACGGCGCGATCATTGCGCGGGAGTACGGACTGCCGACCGTCGCCAACGTGCCGGGCGCCATGGCGCGTTTGCAGGATGGACAGCGCGCCATACTGGATGCGGGCGCCGGGACGATCCGCGTCGGGGAGCCTCCTGATTCGTGATCCTTAGCGAGAAGGGCTAGGGCCGATTGACTCTGGCAATTGCTGTTCTTGACGTTTGGAGATCCTTTGCGTACCCTTCGGCAGCTTTCTCCCCCGCATGATTCACCACCGATCGATGGTCAATGT
KOK=       123
KK=  396243  LL=  397442  Z=    4.91  JJ=  396243  DL=  1200
A===      111      112      113      114      121      123      124      131      132      133      134      141      143      144      211      213      214      223      224      231      233      234      243      244      313      314      323      333      334      343      413      433
B===      222      122      422      322      212      412      312      242      142      442      342      232      432      332      221      421      321      411      311      241      441      341      431      331      424      324      414      444      344      434      423      443
RRR=    0.466    4.347   -0.309   -0.920   -0.564   35.505    4.978   -0.034   -0.405   -0.967   18.168   -0.138    4.333    0.262   -0.265   -2.174    1.866   16.591    1.398   14.706    0.789    9.556    5.437    5.346   -0.488   16.496    3.284   -0.097    9.645   13.859    1.441    8.825
X1==    0.320    1.242    0.682    1.148   -0.758    6.496    1.712   -0.219   -1.182    0.486    3.057    1.148    3.653   -0.861    0.242    1.377   -1.329    2.794    1.478    6.496    0.929    3.842    5.537    2.503   -0.182    3.653    0.929    0.420    2.111    3.886    0.674    3.442
X2==    1.456    3.500   -0.454   -0.801    0.744    5.465    2.908    0.153    0.343   -1.990    5.943   -0.120    1.186   -0.304   -1.094   -1.578   -1.403    5.938    0.946    2.264    0.849    2.487    0.982    2.136    2.680    4.516    3.535   -0.231    4.568    3.566    2.138    2.564
CD1=        1        2        2        3        0        9        4        1        0        3        8        3        9        2        1        3        0        5        4        9        4       10       13        9        2        9        4        5       10       14        4       13
CD2=        3        5        2        1        2       11        6        3        3        1       17        2        7        3        0        0        0       11        3        6        7        9        6        7       12       14       13       11       23       20        9       17
CATCTGTCGAAGCGGCGGCTGTTCGACGAAGAGTCGGGCCGCGATGTGTTGGCCGATACGATCGTGACGATTACGATCCGCTATCAGGTTCGCGGGATCGTGCGGGTCGCCAAGCTCGTGATGAACGGGGTGACGGATTTTTCCGTCTTCGAGCAGGAAGGCGCCGATTGCTCGGCGCTGACCGTCATTCAGGCCGAGGCGACCGGCGGCCGGCTGCGGTTGTGGTTCGATCCGCAAGGAGAGTTGTACGTGGTGTGCGAAGAAGCGGAATTCGAAGAGGTCTCCGCTCCGCTGATCGAGCAGGGGCCGGGACAGGAAGTGGCGCGCTGGACCTTTCAAGGCCAAGCCGGCGAAGGGCCGGGCCTGGAGCGGCTGTTGGCGGCGCTGGACCGCGCCGGCATGCCGTGCGTCTGGCGTGAGGTGAAGCGGGGCGGCCGCGCGCATCCCGCCATCCAGTGGGAGGGGGATCTCATCCCCAGCGGCGAGTCGAGCGACCCCGCGGCGAGCCGTGTGCGGGTCATGGTCTACAGCGCGCTCGATGGAGAGGGATTCGGCATCATGCTGCGGGTGGAGGCGTCACGCGGCGGCGCCGGCTCGCGGGTGCTGGCCGCGCTGGCGGAGCACATCACGCAGTCGTACTGCGGGCGGTGTCTGGTCGGGACGACGATTATTCCCGGAGAACAGTGGGAAAGCTGGGTCGCGCAGGCCGGCCGGCGTTAAACGAACGCGCTCAGACGGAATGCTCGCTGGCGTAGTGCCCGCCGGCGTTGCCGTGCGCATAGCCGGCTGCGCCGTTCCCGTTCGCATAGCTCGCTGCGGCGCCGTTCAGCACGACATAGCCGTTCTTGGCGTTCACGCATTCCACCAGGGCCCAGAATCTGAGCGGATTCACCTGCTGCTTGCGGGCGACATGCAGGGTCGTGCCTTCCAGCACCGTGCTGAGCGACAGATCCGTGCGCCAGCCGAGATGTTTGGTGAGCGGGGAAATCACCTTCTCCACGGCGGCGATCAGCTTGTTCCCGTTGCGGAAGTGGTTCAGCATGACGATGCGCCCGCCGGGACGGCAGACACGGATCATTTCGTTGACCACCTTGCGATAGTCGGGCACCGCCGTGACCACGTAGGCGGCGACGACCGTGTCGAAGGTATCGTCGGGAAAATTCATCGCGCCGGCGTCCATGCGCTGCAGCTCGACGTGCG
KOK=       124
KK=  429423  LL=  430322  Z=    6.79  JJ=  429363  DL=   900
A===      111      112      113      114      121      123      124      131      132      133      134      141      143      144      211      213      214      223      224      231      233      234      243      244      313      314      323      333      334      343      413      433
B===      222      122      422      322      212      412      312      242      142      442      342      232      432      332      221      421      321      411      311      241      441      341      431      331      424      324      414      444      344      434      423      443
RRR=    0.005    3.303   -2.597   -0.799   -0.057   23.626    9.562   -0.117   -0.878    0.020    8.184   -0.120   -0.091    1.810    0.838   -0.929    0.601   38.297   13.979    0.587    9.766    2.904    0.217   -0.843    8.231   23.690    1.496    1.088   12.767    9.672    5.074    8.125
X1==    0.131    3.104    2.009   -0.433   -0.896    3.543    3.532   -0.430   -0.461    0.191    3.256   -0.433    0.185   -1.661   -0.896    1.941   -1.264    5.029    5.016   -0.461    2.563    3.763    1.342   -1.083    2.653    3.871    1.957   -1.276    3.849    2.916    3.871    2.450
X2==    0.035    1.064   -1.292    1.844    0.064    6.669    2.707    0.272    1.904    0.102    2.513    0.277   -0.493   -1.090   -0.936   -0.479   -0.475    7.614    2.787   -1.273    3.811    0.772    0.162    0.779    3.103    6.120    0.765   -0.852    3.317    3.317    1.311    3.317
CD1=        1        4        4        1        0        6        6        1        1        3        8        1        3        0        0        4        0        8        8        1        7        9        5        1        7        9        6        2       13       11        9       10
CD2=        1        2        0        4        1       10        5        2        4        3        7        2        2        1        0        1        1       11        5        0        9        4        3        4        8       13        4        3       12       12        5       12
AAAGGACCGGGCATCCGTCACGATCTTTCTGACGGAAGCCATTTCGCAGCAGACGCTGCGCAATCTGAAGGACAACGGCCGGATCGCCGTCAGCTGTACCAGGCCGACGGACCACGTGGCTTGCCAAGTGAAGGGCATCGTTCGCAAGATACGGTCCGCCACCAAACGGGAAGCGGAACACAGCCGGGTGTGGCATCGGGAATTTGCGGGAGAACTGGTCGCCATCGGTGTACCGGCTGCCCTGTGCGAAGCCTGGATCACCGAGCCGGCCTTGGCCGTCGAAATCGACGTCACGGAGGTCTACCATCAGACCCCGGGTCCCGGAACCGGGGAGAGAGTGTAGCGATGGAACCGGCCTCGCCGCGCCTGGAAGATCTGTGGGCTTGTCTTCAAGGCATGGTCCCGGCCGCCCTCAGTACGTGCGCGGCGGACGGCACGCCGAACATCACCTTCATCAGTCAGGTGTATTACGTCGATCCGGCGCACGTCGCCATTTCGCATCAGTTTTTCAATAAGACGCACCGGAACGTGCGCGAGAATCCGTTGGCCTGCGCGATGATGTTGGACCCGCGCACGCTCCAGGGCTACCGGTTGGGCCTGCGGTTCGATCACTCCGAATCGTCCGGCTCCTTGTTCGAATCGATGTCGCTCCAGCTGCAGGCGATCGCGTCCCATGCCGGCATGGCGGATGTGTTCCGCCTGCGGGCGGCCGACGTCTACCGCGTGCTGCGCATCGAACGGATCGACGGCTTCACCCGCTTGTCCACGCCCCCGCCGTCGGAATTGCCATCGCGCCTCTTCGTGCCGGAAGATGTGGAGCGGCTGCGGCTCTGCGCCGAACGGCTGAATCGTGCGGAGTCCCTGAACGATCTGCTCGAAACGGCGCTTCAGCTGTTGGAC
KOK=       125
KK=  430323  LL=  431462  Z=    4.96  JJ=  430323  DL=  1140
A===      111      112      113      114      121      123      124      131      132      133      134      141      143      144      211      213      214      223      224      231      233      234      243      244      313      314      323      333      334      343      413      433
B===      222      122      422      322      212      412      312      242      142      442      342      232      432      332      221      421      321      411      311      241      441      341      431      331      424      324      414      444      344      434      423      443
RRR=    2.737   -3.375   -0.707   -0.971    2.704   17.314   -3.152    0.741   -0.161    0.266    0.547    0.264   -0.706    2.504    0.616    0.252    0.709   62.414   19.589    0.642   -0.158    2.520    0.445    0.042    0.939   20.026   25.907    0.280    8.904   37.883   42.778   16.964
X1==    1.269    4.228    1.186    1.848    1.228    9.761    2.490   -1.244    0.298    0.434    0.298   -0.503    0.841   -1.940   -0.772    1.087   -0.560    6.360    5.321   -0.490   -0.770    2.832   -0.341   -0.460    0.434    3.014    4.696   -0.696    2.555    7.098    5.187    3.691
X2==    2.157   -0.798   -0.596   -0.525    2.202    1.774   -1.266   -0.596   -0.538    0.612    1.834   -0.525   -0.838   -1.291   -0.798    0.232   -1.266    9.814    3.681   -1.309    0.205    0.890   -1.306   -0.090    2.163    6.644    5.517   -0.402    3.485    5.337    8.247    4.596
CD1=        2        5        3        4        2       14        5        0        2        4        4        1        5        0        0        3        1       10        9        1        2        9        3        3        4        9       12        5       14       26       13       17
CD2=        3        0        1        1        3        4        0        1        1        5        7        1        2        1        0        2        0       14        6        0        4        5        1        3        8       16       14        7       17       22       19       20
GATGTGCTGCAATTCCGGTATGTCCTCATCCTGTTGGCCGACGAGCGCAACGGCAAGCTGTTCACGATCGCGAGTCGAGGCTACCCGGAGAACGGCGTGGGCTCGGAAGTCGGATTCGGCGAGGGGTTGATCGGCATGGTGGCCCGCTCGCGCCGGGCGTTGCGGCTGTCGGCGATCGACCACAGCCTCCGCTACGCCCGCGCCGCGCGGGAGCAGGCGCAGGCGGTCGCCGGCGCGGAAGCCGTCTGCCGCGAAATCCCGTTTCCTGGTCTCCCCGGCGCGGCGGCGCAGATCGCCGTTCCGCTCGTGACGCGGGGGCGGCTCGTGGGAGTCGTCGCGGTCGAAAGCACCGACCCGCTCGCGTTCATGCCGCGCGAGGACACGATGCTGACGATCGTCGCCGCGCAATTGGCGACCGGCATCGAACAGCTCGGCCGCGAGGCGGACGAGTCGGCGGCCTCGTCGCCGGCGCGCGCCGAATCCCGGCCGCCGGTCGCACGGCGCACCAGACGTTTTTGTTTCTATCGCCAGGACGACTGCGTCTTCGTCGACGGGGATTATTTGATCCGCAATGTCCCGGGCCGCATCCTGTGGCGCCTGCTCAGCGAGCACCGGGAGAAGGGCCGCGTCGAATTCACCAATCGCGAGCTGCGGATGGACGCCTGGATCGGCCTGCCCGAATACAAAGACAATCTGGAAAGCCGGTTGATCCTGCTGCGCAAACGGATGGAGCAGAAGTGCCCCGACGTCCGGCTGGTCGCCCGAGGGCGCGGGCGGTTCGCGCTGGAAGCGGACGCCGCGATCGAATTGTCGGAAAAGCCCGGCTAGCGCCGGACTCGCAGCTCAGAGCTTTTGGGTGATGCGCTCCGCGTAGCCCGTCAGTTCGACGTAGCCGTGCCCGGCCGCCGGCCGGCCTTGTTTCGTTCCGGAGGCCGCCGCGGCGCCTTCCCAATAGGTCACCTGCGTGCTGCGGGACGTTCTCAACTCCTGATCGGCCAAGAGGGGAACCACGTCCAACGACAGGTCCAGCGACGGAATCGAAATCCGCCATCGCGCGGGATACCGGGCTCGACTGTGTGGGCTGGTCCAGAAGTCGGTGGCCTCGATCGTGAACTCGTCCAACGCGAGGTGCCGCGTCCG
KOK=       126
KK=  431733  LL=  432692  Z=    6.09  JJ=  431703  DL=   960
A===      111      112      113      114      121      123      124      131      132      133      134      141      143      144      211      213      214      223      224      231      233      234      243      244      313      314      323      333      334      343      413      433
B===      222      122      422      322      212      412      312      242      142      442      342      232      432      332      221      421      321      411      311      241      441      341      431      331      424      324      414      444      344      434      423      443
RRR=   71.903   -0.129   -2.884    0.454    1.031    0.986   13.707   -0.360    1.696    1.034   -2.575    0.188   -1.094    2.979    0.903   -0.960   -1.066   13.845    0.975   -0.960    5.583   16.412   -0.664   -3.956    6.932   -1.419    4.352    0.275    5.543    3.776   22.623   37.492
X1==    9.095    0.125   -1.240    2.734    1.125    0.440    4.450   -0.424   -1.218    0.282   -1.645    1.134   -0.407   -1.679   -0.875   -1.218   -1.243    3.863    0.433   -1.218    2.268    3.422    0.903   -1.032    3.439    2.071    2.268   -0.633    3.145    4.107    5.168    7.955
X2==    7.906   -1.032    2.327    0.166    0.917    2.241    3.080    0.849   -1.392    3.671    1.565    0.166    2.690   -1.774   -1.032    0.788    0.858    3.584    2.253    0.788    2.461    4.796   -0.736    3.834    2.016   -0.685    1.919   -0.435    1.763    0.920    4.378    4.713
CD1=       10        1        0        5        2        2        7        1        0        3        0        3        2        0        0        0        0        6        2        0        6        8        4        1        8        6        6        3       11       13       11       21
CD2=        9        0        5        2        2        5        6        3        0       10        6        2        8        0        0        3        3        7        5        3        8       12        2       10        7        2        7        5       10        8       11       17
GCCTTTTCGGCTGACGCCGCGCTCGCCGTGGATCACGGGCGGCTTGTCCGGCTCAAGTGCGAGCGAGAGGGTCAGATCGCCGTCGCGAGCAAAAAGGGAATGGGACACGGCGCCGTCCGACGCGGTGGCGTGCCAGTCGTCGATCCAGACATGCAACCGGCCCTCGTCGGCACCCGCTTTTCCCAACCCGGCCCGGCTGAGTTTTTCGGAGAAGTGAAACCGCCGGCCGGTGACGTCGGTGACGGCAAAGTGCGCCAGGTACAGTTGTGTGACCGACCACCGCGACGGCAGCGTTTTGACGTCCTCCGGCGCGATGGCGCGCCGAAAAAACGTCAACTCGAAGCCGAAGGCCCGGCCGCCCGCGGTGTGGAGATGGCCCGTGTAGTACCACCATTCGGTGCGAAACGTCGGATGCGCGCCATGGTCCTTGGGAAAGGAGAACTGATAGCCCGCCACGGCCGGTTGAAAAGAGGCGGTCGATGAGCCGGCGTGAAGCGGCGCCCAGCTGACGAGCAGTATCGAACCGGCCAGCACGGAGGTCCATGAGCGGCTCACTGCCCGGGACCCGCTTCCGAAGGCGGGAAACGATCGAAGCTGTCGGATCGCGGCGCGCCGCATCGCGGATTCTTTATAGCACGCGCCTCGTGGATGCACAAATCGCCAGTCGTGAAGCGGTGTTTCGGCGTTTGTGACGACTGCCTCAGATTCGGGCGCGGCGTTGACAATTTTCACGAGTCTCGGCTATCGTGAGCCCATGCACATCGACCACAACCGAGAACCATCGAGTCGTCCTCTGTCTTCCGAGAAAGCCGAGCCGTTTCCCATTCCGGAGCGGCTGCCCGTGTTCCCGCTGCCCAACGTGGTGTTTTTTCCGAAGACCTATTTGCCGCTCCATATTTTCGAGCCGCGCTATCGCCGCATGGTGGCCGATGCCACGGCCGGGGGACAATGCATCGCGAT
KOK=       127
KK=  434673  LL=  435602  Z=    5.13  JJ=  434403  DL=   930
A===      111      112      113      114      121      123      124      131      132      133      134      141      143      144      211      213      214      223      224      231      233      234      243      244      313      314      323      333      334      343      413      433
B===      222      122      422      322      212      412      312      242      142      442      342      232      432      332      221      421      321      411      311      241      441      341      431      331      424      324      414      444      344      434      423      443
RRR=   -0.348    0.424    6.657    4.279   -1.322  105.110   17.168    1.636    0.485    0.122    3.407    0.109    6.011   -0.082    0.811   -4.120    0.724   17.440    2.109    0.485   -3.099   -0.295   -0.177    1.855   -0.644    9.313   25.205    0.073    2.082    1.384    9.845   30.125
X1==   -0.634    0.243    3.506    1.613   -0.757   13.979    5.441   -1.096   -0.355    0.515    1.133   -1.111    3.129   -0.236   -0.757    3.018   -1.215    2.552    1.721   -0.355    2.678   -0.452    0.158   -1.696   -0.833    1.799    3.915   -0.098    0.336    2.294    5.126    5.229
X2==    0.549    1.746    1.899    2.652    1.746    7.519    3.155   -1.493   -1.365    0.237    3.007   -0.098    1.921    0.347   -1.072   -1.365   -0.596    6.833    1.226   -1.365   -1.157    0.651   -1.125   -1.094    0.773    5.178    6.439   -0.742    6.190    0.604    1.921    5.761
CD1=        0        1        5        3        0       18        8        0        1        3        4        0        7        2        0        5        0        5        4        1        7        2        3        0        1        5        9        4        5        9       10       15
CD2=        2        3        5        6        3       12        6        0        0        4        9        2        7        4        0        0        1       10        3        0        1        4        1        1        5       13       14        4       20        7        7       19
CATCGGCATGCTCTTCGGCGTCGGGCTCACCGCGATCTCGATGGCCATGGCGTTTTCCGTGAAGAGCCACGGCGACTTTTTCTCCGTGCTCGGGTTCCTCTCGCTGCCGATGATTTTCCTGAGCTCGGCGCTGGTTCCCTTGGCCGCGATGCCGGGCTGGATGAGCGTTCTGGCTCAGTTCAATCCGATGACCTGGGCCATCGATGCCGTGCGGCCGTTGATCTTGTCCGGCTGGAGCGAGGCCCTGCCGCACGTCGGCATGGTGCTCGTCGTACTGGTGATCTTCGATGCGCTGTGTCTCTACGGCGGCGCCAAGGCGTTCCGCCGGGCGATGGGATGATGCGGAGCGGGACGATGATCATTCCTGAAAGCCAGATTCGCGCCTTGATCAGGCTCCTGTCCGACGAGGACGACCGGATCGTGCAGACCATCAGCGGCAAGCTGATCGACATCGGCCCGTCCGCCGTCCCCCTTTTGCAGGAAGCCGAGATCGAACAGCCCGAGATGGCGGACCGGATCGCCTCCATCCTCGAAGAAATCCGCGGCGGCAAGTTGGAGGAGGAGCTGGCGGAACAGGCCCGGCGGTCCGACGATGCGATGAGCCTGGAAGCCGGCGCCTTCATCATCGCGCGCTATGCCTATCCGACGCTCGACGTGGCCCGGTACCGCAGCCTGCTCGATACGATGGCGCGGGAAGTGCGCGACCGCATCGGGTCCCGTGCCTCGGGAGAGGAGACGGTCAACGCCCTGAACCGGTACGTCTTCACCGAGCAAGGCTTCAGGGGCAACACCAAGAACTACTACGAGATCGAAAACAGCTATATCAATTGCGTGATGGACCGGCGGGTCGGCATTCCGATCAGCCTCTCGGTCGTCTACCTGTTGATCGGCCATCGGCTGGCGCTGCCCCTGTTCGGTATCGGCATGCCC
KOK=       128
KK=  435633  LL=  436502  Z=    5.76  JJ=  435423  DL=   870
A===      111      112      113      114      121      123      124      131      132      133      134      141      143      144      211      213      214      223      224      231      233      234      243      244      313      314      323      333      334      343      413      433
B===      222      122      422      322      212      412      312      242      142      442      342      232      432      332      221      421      321      411      311      241      441      341      431      331      424      324      414      444      344      434      423      443
RRR=    7.323    2.869   -0.284    4.887   11.201   24.219   -0.779    1.078    0.256    0.218    0.370    0.240    0.460   -1.010    0.112   -0.186    0.709   42.799    3.392    0.698    1.248   -0.892   -0.609    1.643    2.135    1.126   37.540    0.778    4.795    5.520    9.090   30.739
X1==    3.445    2.720   -0.634    3.758    3.667    5.582    1.724    0.842   -0.552    0.095    0.075   -0.646   -1.712    0.648   -0.118   -0.552   -0.564    6.700    1.894   -0.552    1.475   -1.026   -0.408   -1.655    1.292    0.671    6.451    0.806    3.198    3.683    3.053    6.103
X2==    2.125    1.055    0.448    1.300    3.055    4.338   -0.452    1.280   -0.464    2.298    4.925   -0.372   -0.269   -1.559   -0.945    0.337   -1.257    6.388    1.791   -1.264    0.846    0.869    1.494   -0.993    1.652    1.679    5.819    0.965    1.499    1.499    2.978    5.036
CD1=        5        4        1        7        5        9        4        3        1        3        3        1        0        4        1        1        1       10        4        1        5        1        2        0        5        4       13        6       11       12        8       17
CD2=        3        2        2        3        4        7        1        3        1        6       10        1        2        0        0        2        0       10        4        0        4        4        5        1        5        5       12        6        7        7        7       14
CGCTATAAAATCTTCATCGATTGTTTCAACGGCGGCGCGCTGCTCACGGAAAAGAATTGCGCCCGATTCCTGACGGAGGCGGGCTACGGGTTCGATGAAAAATATCTCGCCAAGAGTCCCACCAGAGCCATCCTCTCCCGCATGCTCAAGAATCTGCTGGCCATCTATGCCAAGATGGACGAGCCGGTGAAGACCGCCCGGTTGACGAAGTTCATCGAGATCCTCGGCGGAGAGCCGCGGGAAGAAGGCTTGTAAGGCGCCTCCGTTCGTGGTGAGCCCGTCGAACCATGCACAGTTTGTTGTGACACCTCGGGGTATGCCCTTCGACAAGCTTCCTTCGACAAGCTCAGGGCAGGCAGGGCACGTCTTTCATAGGCGGATGGTCATCAAGTCGCTCGCTTTCGTGATTCTGCCGCCGAACTCCTCCGCCGCCTGCGCCGTGACGTCATACCGCTCCGCCAGCGGATAAAAATGGGAGAGAATCAACCGCGTGGCGGCCGCCTCGCGCGCCACTTGCCCGCATTGCCCGGCGTGGAGATGGACGGGTCCCGGCCGATTGGCGGGGTAGGAACAGTCCAGAATCGCCGCATCGGCGTCGCCGCAGAGCCGCACGAGATTTTCGCAATATTCCGAATCGCCGGAGTAGGCCACCGCCTTCCCCCCATATTCCACGCGATAGCCGAGACAGTGCAGATCGGGACTGTGCGTGACCGTGCGCGGCCGGATGGTGGTGTCGCCGATTTTGAAAGGCCGGTCCGAGACCTCTTTGAACCGGACGGCGAACCGGGGTTCCGTAAATCCCGGCAAGGTCTCGAAGAGCGTGCGAAACAGCCGCTCCGTGCCGTGAGGGCCGATCACGGTGAGCGGGCC
KOK=       129
KK=  436803  LL=  438002  Z=    4.86  JJ=  436803  DL=  1200
A===      111      112      113      114      121      123      124      131      132      133      134      141      143      144      211      213      214      223      224      231      233      234      243      244      313      314      323      333      334      343      413      433
B===      222      122      422      322      212      412      312      242      142      442      342      232      432      332      221      421      321      411      311      241      441      341      431      331      424      324      414      444      344      434      423      443
RRR=    1.238   -0.417    1.039    1.391   -0.183    4.923    3.597   -0.292   -0.565    1.631    1.534    2.750   21.446    9.297    0.133    0.172   -0.049    3.513   11.678    1.095   34.918   35.845    7.360   -0.104    0.098    0.061    0.401   -1.102    9.096   17.848    0.495    1.439
X1==    1.649    1.773    2.292    1.903   -0.118    1.697    0.659   -0.643   -0.576    0.626    1.396    1.903    4.119    4.526   -0.118   -0.576    0.659    1.055    3.666    3.211    6.222    6.619    3.809   -0.402    0.037    0.851   -1.065    0.665    2.900    5.088    0.307    0.711
X2==    0.751   -0.235    0.453    0.731    1.549    2.902    5.462    0.453    0.981    2.606    1.099    1.445    5.207    2.054   -1.127   -0.299   -0.075    3.330    3.186    0.341    5.612    5.415    1.932    0.260    2.606    0.072   -0.377   -1.658    3.137    3.508    1.612    2.025
CD1=        3        3        5        5        1        4        3        1        1        4        6        5       11       13        1        1        3        3        7        6       13       15       10        3        3        5        1        6       12       17        4        7
CD2=        2        1        3        3        3        7       10        3        4       10        6        4       14        7        0        2        2        8        7        3       17       15        8        4       10        4        4        4       16       17        7       13
AGCAGGGTGCGGGTCTGCTCGACTTCCTGCCGGCTGAGGGCGCGCTCGAAGAAGGGACGCAAAAAGGCGATGTGGGAGGCAAACGTGCGTTGGAACAGGGCATAGCCTTTGTCGGTGAGGCGGATCTTGGTGAAACGGCGGTCGCCCGCCACCGCGTCACGCCGGATCAGCCCCTTCTTCGCCAGCCGGTCCAGCACGCCGGTGAGTGTGCCCTTTGTCACCAGGGTGCGCGCCGATAACTCGGAACAGGTCAGTCCGTCCGTGTCGCCCAGGGTGGCGATCACGTCGAATTGCGAGGGGGTCAGTTTGAGGGTCTTGATGTGCCGATTGTCGGCGCGGGCAAAGGCCAGATAAGCTTCGACGAGGGGACGGACGAGCTTCAGATAGGGATCGTCCTTGAGATCCGGCAATTCCATGGCCGGAGAATAGAGGGAACCACAGCAACCGTCAAGCTGCTGGCCTTGAGCGAGTCGAAAGGTCGAGGGCGGCATCTCCGGTGAGGGCTCTTGCTCACCCACCCGCAGCCCCGTATGATCCTGCTCCCATGACGCGTCGCGACGAACGAGGCCAAGCCAATCTTACGGCCATTGCGATTCTGATCGGCCTGGTCATCGCCGGTGTGTGGGTCTGGAAGCGGCTTCCCACCGAGACGCAGGAATATATCATCGATGACGCGTTGCCCCTCGCGGCCGGGGCCATCCTCGCCGTGGTGCTGGGGCAGGTCATCGTCAAGAAAATCCGGCGACGGCGGCACGTCCGCCGGGAGCGGGACCGGCTCATGGCGGTCTTTCAGAACGAAACCGCTCAGGACAAAAAGCTGGAGTTGTCTTTTGCGCTCGCCGAGCTCAACGACTACCGCATCGAAGGATTGGAGGCGGTCGCTCCCGAGCTCAAAGCCCTCTGGATCGGAACGCTCCGGCGCGCTGTCGGAGACAAGCAACATCGCATTCGCGGCATGGCGGCCAGCCACTTGGGTATCTTGCAGGACAGCACTGTCGTGCCGCTGCTTCTGAAGGCGCTCGACGACGACCATGCCTACGTGCGCTCCTGCGCCGCGCTCGGGCTGGGCCGCCTGCGCGCGACGGAAGCGCGCGACCGGTTGATGGCGGTGATGGAGGAAGATTGGGATCAGACGGTCCGCAGTCGCGCGAAGGAAGCGGTGGAGCGGATGCGGTAAGGTCCTATTCCCACTCGACCAGG
KOK=       130
KK=  440973  LL=  441692  Z=    5.74  JJ=  440703  DL=   720
A===      111      112      113      114      121      123      124      131      132      133      134      141      143      144      211      213      214      223      224      231      233      234      243      244      313      314      323      333      334      343      413      433
B===      222      122      422      322      212      412      312      242      142      442      342      232      432      332      221      421      321      411      311      241      441      341      431      331      424      324      414      444      344      434      423      443
RRR=    0.869    0.255    0.544   -0.018   -0.580   62.773   69.919    0.862    0.940   -2.117   -0.857    0.970   -0.125    1.124    0.232    0.940    1.021    5.853    0.418   -0.185   -0.098   -0.063    0.183   -0.188   15.274    0.350    1.930   -1.232    9.857    8.677   24.952   23.693
X1==    0.659    0.594    1.298    0.110   -0.406   12.164    8.726   -0.702   -0.836    2.979    2.361   -0.890    0.126   -1.541   -0.406   -0.836   -1.034    1.005    2.452    0.164    0.216    0.561   -0.123    0.143    2.142    0.126    2.523   -1.747    2.743    2.743    5.342    5.889
X2==    1.320    0.429    0.419   -0.163    1.429    5.160    8.013   -1.228   -1.125   -0.711   -0.363   -1.089   -0.992   -0.729   -0.571   -1.125   -0.987    5.822    0.171   -1.125   -0.455   -0.113   -1.484   -1.315    7.132    2.783    0.765    0.705    3.593    3.163    4.671    4.023
CD1=        1        1        2        1        0       13       10        0        0        5        5        0        2        0        0        0        0        2        4        1        2        3        2        3        4        2        5        0        9        9        9       15
CD2=        2        1        2        1        2        7        9        0        0        2        2        0        1        1        0        0        0        7        1        0        2        2        0        0       16        7        4        9       14       13       10       15
ACCCATCTCCCGACGGAAGTGCGTGTGAACGGGCGCTGGCTCGAAGTGCACGGGATGGAAATGGATCTGGCCATCGTCGTCGATCCGCTCGCCTGGTCGGCCCGCACCGTGCCGATGGGTGACGTCCGCAGCGGGGATCGCGTCGTGGTGGGCCGCGAGGGTGTCCGTGTGACCCCGCTGCGGCGCCCGGCGGAGCGGGACGTGTTCGGCTTTATGGAATCGCAGGTGTCCGCGGAACGGCCGCATGCCCACGTCATCGCCGATATCGCGGCTCGGATGCGGCAGTTGCGGGATCGCATGGGCCGAGGGGAAGCCGGGGGCAAGGTGCTGCTTGCCGGGGGACCGGCGATCATCCATTCAGGGGGCCGGGACGCGCTGACCTGGTTGATCGACGAAGGCTTCATCCATGTGCTGTTTTGCGGCAATGCCCTGGCCGCGCATGACATGGAGGCCGATCTCTATGGAACGTCGTTGGGGTATGGCCTCACCGCCGGCCGGGTGGTTCCGCACGGCCACGAGCATCATCTGCGAACGATCAACCGGATCCGCGCCATCGGCAGCATCGACGCGGCGGTGCGGTCCGGCGTGGTGAAAGACGGCATTATGGCGGCCTGCGTGCGGCGGCATGTCCATGTCGTCATGGCGGGCACGATCCGCGACGATGGGCCTTTGCCGGGCGTTATCACGGACGCGGTCCGGGCGCAAGCCGCGATGCGGGCC
KOK=       131
KK=  444213  LL=  445172  Z=    4.68  JJ=  444003  DL=   960
A===      111      112      113      114      121      123      124      131      132      133      134      141      143      144      211      213      214      223      224      231      233      234      243      244      313      314      323      333      334      343      413      433
B===      222      122      422      322      212      412      312      242      142      442      342      232      432      332      221      421      321      411      311      241      441      341      431      331      424      324      414      444      344      434      423      443
RRR=    6.298   -0.670    0.135   -1.818   -1.459   -1.105    1.124   16.093   -0.638   -0.137    9.041    0.346    5.771    2.287    0.119    0.533    1.704    1.099    1.704   69.551   -0.365   36.360   13.503   33.273   -0.379    0.061    1.166   -0.028    9.192   30.538   -0.739   -1.079
X1==    5.688    0.795    0.114    5.007    1.730    2.911    2.013    3.073   -1.405   -0.645    2.546    0.725    2.546    0.731   -0.140   -1.405   -1.457    2.052   -1.499    7.228    0.380    7.184    5.580    8.342   -1.785   -0.203   -0.729   -0.140    3.941    3.941   -0.753    0.968
X2==    1.107   -0.844    1.183   -0.363   -0.844   -0.380    0.559    5.236    0.454    0.213    3.551    0.477    2.267    3.130   -0.844   -0.380   -1.169    0.535   -1.137    9.623   -0.963    5.061    2.420    3.989    0.213   -0.302   -1.600    0.198    2.333    7.749    0.982   -1.114
CD1=        7        2        2        9        3        6        5        6        0        2        8        3        8        5        1        0        0        5        0       12        4       17       14       20        0        3        2        5       15       15        2        8
CD2=        2        0        3        1        0        1        2        8        2        3        8        2        6        7        0        1        0        2        0       13        1       10        6        8        3        2        0        5        9       20        4        2
TGCCATTGTCGCGACGGTCTGAGTAATTTCCCGTTCTCCTCGTTTGACAAAATCCCAAGCCTCGTTCCACTTCGTTGACAGCCTGTTAATGGGGTTCCTATAATCCGCGCCGCTCGCGAAAGCGTGAAACGTGAAGCCTCGTGGGTCAAAGTGAAGACATGGTGATGCGATCAGTTCGGCACATCAGTGTGATCGGCGCCGGCGCGTGGGGCACGGCGTTGGCGAAGCATCTCGCTGAAAAGGGCTTGCACGTTCGGCTGTGGGCGTATGAGCAGGAAGTGGTCAACGCGATCAACGCGACGCATGAAAACGCCCTCTATCTGCCCGGCGCGAAGCTCCCGCGCACAGTGATCGCCACCGGCTCGATCGCCGATGCGCTCGAAGGGTGCGAGGGTATCCTGTTCGTCGTGCCCTCTCATGTGACGAGGGCGGTGTTGAAAGCGCTCGCCCCATGCTTGTCGAATATCGTGCCGCTGATCAGCGCCACGAAAGGCATCGAAGAAGACACGTCCAAGCTGATGACGCAGATCATGGAAGAGGTGCTGCCGGCCGAGATGGCGCCGTACATCATGGCCCTGTCCGGTCCGAGCTTCGCCACCGAGCTCAGCGAAGGCAAGCCCACCGCCGTGTGCCTGGCCGGCCGCGACAGCGAGACCGTGCAACGGTTTCAACAGGCCTTCATGACCTCCACGCTGCGCGTGTATGCGGATACGGATCTGCTCGGCGTGCAGTTGGGCGGCGCGCTAAAAAACGTGATGGCCTTGGCGGCCGGCGTGGTGGACGGTCTGGGTCTCGGCCTCAACGCCCGCGCGGCGCTCATCACGCGCGGCCTGGCGGAAATCATCCGCTTGGGCGTGGCGATGGGGGCGGACCCCCGGACGTTTTACGGCCTCTCCGGCGTCGGCGATCTGGTGCTGACCTGCACCGGCGCGCTGAGCCGCAACCACATGGTCGGCGTGC
KOK=       132
KK=  449193  LL=  449492  Z=    4.70  JJ=  448623  DL=   300
A===      111      112      113      114      121      123      124      131      132      133      134      141      143      144      211      213      214      223      224      231      233      234      243      244      313      314      323      333      334      343      413      433
B===      222      122      422      322      212      412      312      242      142      442      342      232      432      332      221      421      321      411      311      241      441      341      431      331      424      324      414      444      344      434      423      443
RRR=   -0.074   -0.112   16.541   -0.758    3.714    0.015   -1.005    1.448   -0.682    0.559   -0.168    0.336   -0.210   -0.675    0.704    0.015   -0.189   -0.427   17.686   13.218    1.830    2.888    1.543    9.688    0.559   -0.895    0.032    0.487    1.625    3.042   -2.348   -0.356
X1==    0.095   -0.816    5.273    1.095    1.184    0.345   -0.816    1.273   -0.655   -0.583   -0.727    1.095    0.273    1.095   -0.816    0.345   -0.816    0.410    4.265    4.345    0.475    1.345    1.345    4.184   -0.583   -0.727   -0.525   -0.468    1.417    1.417   -0.727    0.417
X2==   -0.778    0.137    3.137   -0.693    3.137    0.042    1.231    1.137    1.042   -0.958    0.231    0.307   -0.769   -0.617   -0.863    0.042    0.231   -1.041    4.147    3.042    3.857    2.147    1.147    2.316   -0.958    1.231   -0.062   -1.041    1.147    2.147    3.231   -0.853
CD1=        1        0        6        2        2        1        0        2        0        0        0        2        1        2        0        1        0        1        5        5        1        2        2        5        0        0        0        0        2        2        0        1
CD2=        0        1        4        0        4        1        2        2        2        0        1        1        0        0        0        1        1        0        5        4        5        3        2        3        0        2        1        0        2        3        4        0
ATAGGATATGCGTTGTATCTGTATGGATGGTGAGCGATTGAGAGGGTTTGTCTGGTTTATTTGGTTTGTTTGGTTCATTTGGTCGGAAGACTAAAACAATGAAGTTACAACCAAACAAACCAAACAAACCAAATAAACAAGAGAAACCGCTTCTCGGCATCACCATGGGCGATCCGGCCGGCATCGGCCCGGAAGTCATCACCAAGGCGATGGCGAGTCGTACATTGCGGACCATCTGTCGTCCGTTGGTGATTGGATCAATGCCCGTCCTGGAACGGACGATCAAGTCGCTGAAGCTCA
KOK=       133
KK=  449733  LL=  450632  Z=    5.69  JJ=  449463  DL=   900
A===      111      112      113      114      121      123      124      131      132      133      134      141      143      144      211      213      214      223      224      231      233      234      243      244      313      314      323      333      334      343      413      433
B===      222      122      422      322      212      412      312      242      142      442      342      232      432      332      221      421      321      411      311      241      441      341      431      331      424      324      414      444      344      434      423      443
[truncated: 2,840,669 more chars]
