# Supplementary material for: Regions Enriched with Reverse Complement Triplets in Bacterial Genomes
Source: Int J Mol Sci. 2026 Feb 28;27(5):2301. doi: 10.3390/ijms27052301 (PMC12985086; doi:10.3390/ijms27052301)
Supplement: Supplementary file 1 [file ijms-27-02301-s001.zip › for_send/45/Nitrospirota/Nitrospira_moscoviensis_gca_001273775.ASM127377v1_.dna.toplevel.fa]

>Chromosome dna:primary_assembly primary_assembly:ASM127377v1_:Chromosome:1:4589485:1 REF
TGGAGAACCGGATGACTCCCTGTAGAGAGACTGGCGAGAGGCTGGTCTCTAGATCCCGGT
GACTCGACAAGACCCGAGGCAACGTGTTATTGACCTCCGCCGCCGGTCCTGAAAAGGCCC
CGGACGGAGAAGGAAGGATCGAGGTTATCCACAGGTGTGAATAAGCCTGTGTATTAAGCG
TGTGCATATGGAATGTCACGATTTATGAGTGTCGATACGGTGTGGCAAGAGGCGCTGCAT
TACATCCAGGGGAAGGTCCCCAAGCAGGTCTACGACACCTGGTTTACCCCCGTTCATCTG
GATCGGATCGAAAACTCCACCGCCCATATCGGCGTCCCCAATAAGTTTTTCGGAGACTGG
CTCCATACTCACTATGGACCTCTGCTTGCGGAGGCCGTTGCGACGGCCAGAGGCGGCGGC
GACCTGGCGGTGAACTTCGTCGTCTTCCAGAAATCGCCGGCCCGGCCCGTGGAACCTCAG
GCGGTCTTGAATGCTGCAAAAGCGGCGAGTCCGGCCAAGCCTCGTCGCGGCATTCAACTT
AACCCGAAGTATACGTTCAAGAATTTCGTGGTCGGCGCCGGCAATCAATTTGCCCATGCG
GCTTGTATGGCGGTCGCCGAGCAGCCCGGCAAGGCCTACAATCCGCTGTTCATCTACGGC
GGCGTGGGCTTGGGGAAGACACACCTGCTCAACGCGATCGGCAACCACGTCGCCGAACAC
ACCGATCTGCGCATCGCGTACCTGACGACGGAACAGTTCACCAACGAAGTCATCAACTCG
ATCCGCTACGACAAGATGATGGACCTCCGCAAACGCTACCGGCACATCGACATGCTGATG
ATCGACGACATTCAATTCCTGGCCGGGAAGGAGCGCACGCAGGAGGAGTTCTTCCACACA
TTCAATGCCCTGTACGAAGCCCACAAACAGATCGTCCTGTCGAGCGACCGGTTTCCGAAA
GACATGCCCGACATCGAGGAGCGCCTCCGCTCCCGGTTCGAATGGGGTCTCATCGCGGAC
CTGCAGCCGCCCGATGTCGAGACGCGCATCGCCATTCTGCGAAAGAAGTCCGAGGACGAG
GGTGTCACGCTGCCGGAGGACGTCATTCAGTTCCTGTCCACGACGATGAAGAGCAACATC
CGGGAGTTGGAAGGCAGTTTGGTGCGGCTGGGCGCCTATGCCTCGCTCACCGGCCAGGTC
ATCACGCTGGAGATGGCCAAGACCGTCTTGCGCGATCTGATCGGCGACAAAAAGAAGGTC
GTCGCCATGGAAGACATCCAGGAAGCGGTCTGTGCGCAGTTCCATGTGAAGATGACGGAA
CTGAAGTCCCGCCGTCGCAGCAAAACGCTGGTGCATCCGCGCCAGATCGCCATGTATCTC
TGCCGCGAGCTGACCGATGCGTCGTATCCGGAGATCGGACGGCATTTCGGCGGCAAGGAC
CATACCACCATCATTCACGCCTGCCGTCAGGTGGCCAAGGCGAAAGAGAGCGACCACGCG
CTGCATCAGACGCTGGAAAGCTTGAAGGAACAGATTCTGCGCAGTTAGGGGCCTCCAAGG
GAGAACGCGCCATGAAAGTACGCATTGGGCGGGACGAACTGCTGACCGGACTCCAGCGGG
TGCAAGGAGTCGTCGAGAAGCGCAACACGATGCCGATTCTCTCCAACATTCTACTGGAGG
CCAAGCAGGAAGGGGCGGAGATCGTCGCGACGGATCTCGAAATCGGCATGCGGGGCCTGT
ACAAAGCGACGGTCCTCCAACCCGGCGGCGTGACGGTGTCGGCCCGCAAGCTCTATGAGA
TCATCAAAGAACTTCCGGCGGGGGACATTGAATTGACCGCCGGCGACAATAATTGGACGA
CGATCCAAGCCGGAAAAAGCCAGTTCAAGGTGGTCGGTCTGCCGAGCGCGGAATATCCGG
CGCTGCCGGCCATTGAGCGGGAGGGCCTCACGCCGCTGGCCGGCGAGGGTCTGCTGGAGC
TGATCCGGAAGACGCTCTTCGCCGCCGGCGACAACGACGCCCGGTACATCCTGAACGGAC
TGCTCGTCACGCTCGTCATGACGGAGAAGAAAACCTCCCTCCGCCTGGTCGGCACCGACG
GCCATCGGTTGGCCGTCGCCGAACAGGAAGTGAGCAAGACGGGCAGCAAGACGGGGCCGC
AGGAGATCAAAGCCATCATCCCGAAGAAAGCGGCGCAGGAGATGCGGCGCCTGTTGGAAG
AGGGCGGCGACGGCGAGCCGTTGATCGGGTTCACCAAGAATCTGATGATCTTCCGCAAAA
GCGGGCTGCTGCTGACCTCGCGGTTGATGGAAGGGAATTATCCGAACTACCAGCAAGTCA
TTCCGAAAGAAGGCGGCAGGAAGATCAGCGTGAACCGCACCGAATTGGAAAGCGCGCTGC
GACGCGTGTCGGTGCTCTCGAAAGACAAGGCCAACGCCGTGAAGGTATCGTTCGGGTCCG
GCAAAATGACGCTGTTCTCCAGCAACCCGGATTTCGGAGAAGCCACCGAAGAATTGACCG
CGCGGTACGAAGGTGAGGCGCTGAGCACGGGCTTCAATGCCCGCTATCTGCTCGACGTGT
TCAGCGTGATGGACGGCGAGACGATTTCGCTCCAGATGGACACGCCGCTGAGCCCCTGTT
TGATTCAGGAACCGGAAAGCCCGGGCTTTAAATGTGTCGTCATGCCGATCAAGATTTAGA
CGGATGCTGAACTGAGTAGGAGCCTATGGCCACCGAAGACACTCAACCCAAGCCGAAGTC
CGACAGCTACAGCGCCGACCAGATCAAAGTCCTCGAAGGGCTCGATGCGGTCCGCAAGCG
GCCGGCCATGTACATCGGCAGCACGGGCGTGGACGGCCTGCACCACCTGGTCTACGAAGT
CGTCGACAACAGCGTCGACGAGCATATGGCGGGGTTCGGCGAAACGATCGAGGTCACGAT
CCACATCGACGGCAGCGTGACGGTCGTCGACAACGGCCGCGGCATCCCCACTGGCCTGCA
CCCGACCCAGAAGAAATCCGCCGCCGAAGTGGCGCTGACCGTGCTGCACGCCGGCGGTAA
ATTCGAGCAGGGCGCCTACACGGTGTCCGGCGGCTTGCACGGCGTCGGGATCTCGGTCGT
CAACGCGCTGTCGGAATGGCTGGAATTGGAAATCTGGCAGGACGGCCAGGTCTTCGAACA
GCGGTACGAGCGCGGGAAACCCGGCGCGCCGCTGAAGAGCACCGGAAAAACCAAGCGCCG
CGGCACGAAGGTCCGCTTCAAACCGGACGGCCAGATCTTCGAGACCCTGGACTTCAGCTT
CGACGTGCTGGCGCAGCGCCTGCGCGAACTGGCCTTCCTCAACAAAGGGCTCGAGATTAC
GCTCAGGGACGAGCGCAAAGAGCCGGTCAAAGAGCAGATCTTCTTGTACAAGGGCGGCAT
CATTTCCTTCGTCGAGCATTTGAACGAAGCCAAAACGCCGCTGCACAAGCCCATCTACGT
CAAGGTCGAGAAGGCGGAAATGATTCTGGAGGTCGCCCTCCAGTACAACGACAGCTACGC
GGAGAATCTGTTCTCCTTCGCCAACAACATCAACACGAAGGAAGGCGGCACCCATCTGGT
CGGCTTCAAAGCCGCGCTCACCCGCACCATCAACACTTACGCCAACGCCAACGACCTGCT
CAAAGAGACGGAATCGCTGACCGGCGACGACGTGCGCGAAGGGCTCACGGCGGTCGTGAG
CGTGAAGGTCCGCAACCCGCAGTTCGAAGGCCAGACCAAGGCGAAGCTGGGCAACAGCGA
AGTGAAGGGCGTCGTCGAAGCCGCCGTCAACGAGGCGCTGGGCAACTACTTCGAAGAAAA
CCCGCCGGTCGCCCGCAAGATCATCGGCAAGGCGGTCGATGCGGCGCGCGCACGGGAGGC
GGCCCGGAAAGCCAAGGAACTCATCCGCCGCAAGAGCGCACTGGACGGCGGCTCACTCCC
CGGCAAGCTGGCGGACTGCTCCGAAAAAGACCCGGCGATGAGCGAGCTCTACATCGTCGA
GGGAGATTCGGCCGGCGGCTCGGCGAAGCAGGGCCGGGACCGGAAATTCCAGGCCATCCT
GCCGCTCAAGGGCAAGATCCTGAACGTCGAGAAGGCCCGCTTCGACAAGATGCTCACCAG
CGACGAGATCCGCACGCTCATCATGGCCCTGGGCACCGGCATCGGCCGCAAACGGGAAGA
AAGCGACAAGGGGGACAAGGATACGTTCGATATCGCGAAAGCCCGGTACCACAAGATCAT
CCTCATGACGGACGCCGACGTGGACGGCAGTCATATCCGCACGCTGCTGCTCACCTTCTT
CTTCCGCCAGATGCCGGAGCTGATCGAGCGCGGCTACGTCTACATCGCCCAGCCGCCCCT
CTTCAAAGTGAAGAAGGGCAAGACGGAGCGCTATCTGAAGGATGAACCGTCGCTGAACGA
ATATCTGGCCGATCTGGCGGTCGAAGATGTCGAGGTCTATCTGGAAGGCGCCCAGAGTTA
CGTGACCGGCCGCCGGCTGCTCCCGATCTTGAAGAAGATGATCTCGTTCGAAACGCTCTT
GGCCCGGCTCAACAAGAAGCCGCACGAGGCGGCGATGCTGCGGGTCTTCGTCGATGAACC
GGGCCTCGACCGCGATCTGTTGAAGAACCGCGCCGCCCTCTCGGCGGTGGTGGATAATGC
CAAGCGGACGCTTGCGGGCGTCTATCCCAAACTGACCCCGAGCTTCGAGATCGTGGACGA
CGAAGAACATCAATCGAACAAAGTCGTCTGCCGCCTGCACGCGAACGGAACGCTGCACAG
TCTCGACGTCACGCATGAACTGGTCGGGTCGGCCGATTTCCGCGAGCTGCAGAAGCTGAC
CCCCTCGGCCATCGGTTTGGGCCGGTCGCCGTACAAGCTCAAGGCCAAGGGGCAGGAGAC
CCCGTACCATGGGACCGACGAGCTGGTGAAAGCCATTCTGGACATGGGCAAGCAGGGACT
GAGCATCCAGCGCTACAAAGGCTTGGGAGAAATGAATCCGGCGCAGCTCTGGGAAACGAC
CATGAATCCGGAAGCCCGGACGCTGCTGCGCGTCACCCTGGAAGACCTCACCGGTGTGGA
CGAGATCTTCACGATCCTCATGGGCGACGAAGTCGAGCCGCGCCGCAATTTCATCCAGAC
CCACGCGCTCGAAGTCAGGAACTTGGACGTGTAAAGCGGTGACAAGTGACGAATGACAAG
AAGCGGGCACACCAGCCCTCATGCGCGTCACTCATCACGCGTCACTGGTCACTAGGAGTT
GTAGATGCCGCCTGATGAACGTTTAGGCCAAATCGCCATCGAAGACGAGATGAAGTCCTC
CTATCTCGATTACGCCATGAGCGTGATCGTGGGGCGGGCGCTCCCCGACGTGCGCGATGG
TCTGAAGCCGGTCCACCGCCGCATCCTCTTCGGCATGAACGAGATGGGCCTGGCGTCGAA
CCGGCCCTACCGCAAGTCCGCCAAGATCGTCGGCGAGATTATGGGGAACTACCATCCCCA
TGGCGATTCGGCGATCTACGACACGCTCGTGCGGATGGCGCAGGACTTCAACATGCGCTA
CGTGCTGGTCGACGGCCAGGGCAACTATGGCTCGATGGACGGCGATTCCCCGGCCGCCAT
GCGGTACACCGAAGCCCGCATGACCAAGCTGGCCGAGGAAATGCTGGCGGACATCGACAA
GGAAACGGTCGACTTCGGCCCCAACTACGACGAATCCCGGCAGGAGCCGCTGGTGCTCCC
GACCAGAGTGCCGAACCTGCTGATCAACGGAGCGGGCGGCATTGCGGTCGGCTACGCGAC
GAACATTCCGACACACAATCTCGCCGAGGTCATCGACGGGCTGCTTCTCTTGCTGGAGAA
CCCGGACGTGACCATCCCGCAGTTGATGAAGAAGATTCCGGGACCGGACTTCCCCACCGC
CGGCTTCATCTATGGGATGAGCGGGATCAAGGAGGCCTACGAGACGGGCCGGGGCCTGCT
CAAATTGCGCGCGAAAGTCGTGGTCGAAACCGACGAGCGGACGGAGCGGGAACGGCTGAT
CGTCACGGAGATCCCCTATCAGGTCAACAAGGCCAAGCTGATCGAAAAGATCGCCGAGCT
GATCCAGGAGGACCGGATCAAGGGCATCTCGGACTTACGGGACGAATCGTCGGACCGGGA
AGGGGTCCGGGTCGTCATCGAGCTGAAGCGGAACGAGATCCCGCTGGTCGTGCTGAATAA
TTTGTACAAGCACACGCAGCTGGAAACGACCTTCGGCGTCATCATGCTGGCGCTCGTCAA
CAACCGTCCAGAAGTGCTGAATCTCAAGCAGATCCTGCATCACTTCATCGAGCACCGGCG
TGAAGTCGTCGTCCGCCGGACGGCGTACGAGCTGCGCAAGGCGGAAGAGCGGGCCCATAT
CCTCGAGGGCCTGAAGATCGCCCTCGACAATCTGGACGCCGTCATCGCGCTGATCCGGCG
GTCGCAGTCGCCCGATGAAGCGCGCGCCGGCTTGATGCGGCAGTTCGGGCTCACGGAGAT
TCAAGCGAACGCGATTCTCGACATGCGGCTCCAGCGCCTGACGCAGCTCGAACGGGCCAA
GCTGATCGAGGAATATCAGGAAGTCCTGAAGCAGATCGAATACTTAAAATCCGTGCTCGC
GAGCGAGGCGCTGGTCCGGACGATCATCAAGGACGAGCTGACGGAAATCCGCGAGGCCTA
TAAAGACGATCGGCGCACGCAGATCGTGAAGGAAGAAGCGGAGATCAGCCTCGAGGATCT
GATCGCCGAGGAAGAAGTCATCGTCACGATCACCCATACCGGCTACATCAAGCGGAACGC
GGTGTCGCTCTACCGCGCGCAGCGGCGCGGGGGCAAAGGGCGCATCGGCATGGGGATCAA
AGAAGAAGATTTCGTCGAGACGCTCTTCACCGCCTCCACGCACGATACGCTGCTCTTCTT
CACCGATGCCGGCAAAGTCTATTGGCTCAAAGTGCACGAAATCCCGGAAGCGGGCCGTGC
GGCGAAAGGCAAAGCCCTCGTCAATTTGCTCGCCTTGTCAGGATCGGAAAAAGTCACGGC
CACCCTGCCCGTGAAAGAATTCCGCGACGATCGCTTTGTCGTCATGGCGACCAAGAAAGG
CCTGGTCAAGAAGACCGAGCTGTCGGCCTACAGCAATCCACGTCAGGGCGGCATCATCGC
GCTCAGTTTGGAGGGCGGCGACAAGCTGATCAGCGTCCACCTGACGGACGGCCAGCGCGA
GATTCTGCTCGGCACGAAGCAGGGCATCACGATCCGGTTCAAAGAAGACGAAGTCCGTCC
CATGGGCCGCACGGCGTACGGCGTCAAAGGCATCACCTTGGAAGAGGGCAACGAAGTCAT
CGGCATGGAGACGATCACGCCCGATTCCACCACGGCGATCCTGACCGTCACGGAAGGCGG
CTACGGCAAGCGGACGCCGGTGGGCGAGTACCGCGTCCAGGGCCGCGGCGGCAAAGGCAT
CATCAGCGTGAAAACCACCGAGAAGAACGGGCCGGCGGTGGGTTTCCTGCAAGTCCGCGA
AGGCGATGAGATCATGCTGATGGCGGCGCAAGGCAAAGTGCTCCGCTGCAAGGTGGACGA
CATCCGGGAAGTCGGCCGCAACACGCAGGGCGTGCGCGTCCTCGATCTCGAAGGAGAAGA
AGACCGGGTCGTGGGGGTGGCGCGACTGGCCGAAACGGTCGAGCGGGAGGATGCCGTCGC
GGACGAGCCGGCCGGGTGAGCGCCGTCGCCACCCGCCTGTCGTGCCATGGATCAGCCGAT
TTCCCCAGCGAGGCCCGCGCCCCAAAAGAAGCCGCTCGATACGGTCGTCAAGCTCGCGCT
GATGGTCTTCTTCGGGTCCTTCGCCCTGATCTGGGGCGGCATGTACCTGAGCCGGCCGGA
CCGCTCCATTCCACCCTACAGCATCGGATCGCAGGAAGGCACCGCGGTGGCCGTGCACGT
GCCGCCCTGGACGAGCGATACCGAAATCGAGACGCTCATCGAGCGGTTTCGCAAGGTGGG
ACAGGAGCGCCGGAATTTCGGCGCGATGAAAATACGCCCCACAACCCCCGACGATCCCCA
GGGCCGGTATCGCCGCATGACGATCTACATCTTTACGCACGACGCGTGGGCCGAAGCGGA
CATTCTGCACAAGTATCTGACCGGCGAAGATCGGGAGGTGCGGGACGGGTTTCGGCGGGC
GTTGCGGGGCTTCTATCGCTTGACGGAATCGGAGGCGGAGGGCCGGATCGGGCCGCTCGT
CGAAGGGCCCGATTCAGCGGCGACGGCCGCCTACTCCCGGCAACTGTTCAAGGACGCGAT
CCCGTCGAGCCCTTAACGGTCGGCTCGCGAGAAGGCCTCGGCCATCACCTGCGTCAGGCG
AGCCCGCAGTTCCGGATCCTGCACGGCGGCCGCATGGGCCTGCGCTTCGGCCAGCGCCGC
GTCGGTCGCCGGCGGGGGAGCGTCCGATCCGGTGTGGGCGTCGCTTCGGAGAGCGGGGAT
TTCACCGACACGAAAGACGATCTCGGTGATCAGATCGGGTCCCGTTTCGGCCTGGATCTT
TGCGAGCAGGGTCGGTTTGAGAAACGTGAGCTGCTGCAGCCAGACCGAGTTGCGCACGAC
AAGATAGAGTTTCTTGAAACGGATCTGATCCGGCCAGGTGTGCGAACCGGTGGGCTCGCC
CACGATCTCGCGCCATCGATGTTGCAGGCGCAGCTCGACCAAACGGGGCTCGAGACCCAG
TCGCTTGGCCAATCCTGAAAGGATCGCGCCGCAAGAGTCCAACGGATGAGAGCGGGCCAT
GCCGGGCATGTTAGTCCCGGGCTCCGGAGCGGTCAAGCGCCGAGACGCAGGATGCCATGT
CGAAAGAAGACACCATCAGAGCGGTCGTCACCAATCGCAAGGCGTACCACGATTATTTCA
TCGAAGAGAAATTCGAAGCCGGCATGGTGCTGCAGGGCACCGAGGTGAAGTCGTTGCGCG
ACGGCCGGGCGAATTTGCAGGATAGTTACGCCTCCGTGAAGGACGGCGAAGTCTTTCTAC
ACCACTGCCATATCAGCCCCTACAGCCACGGCAACATCATGAACCACGATCCCATGCGCG
TGCGGAAGTTGCTGCTGCACAAAAAAGAGATCGACAAACTCCTGGGGAAGACGCAGCAGA
AGGGCCTGACGCTCGTGCCGCTCCGCATGTATTTTTCCAAGCGCGGCCACGCCAAGGTGG
AGCTCGGATTGGCGAAGGGCAAAAAGCTCTACGACCGGCGGGAGACCATCAAAGCCCGCG
AAGCCGGCCGCGAAGTCGAGCGGGCGATCAAAGGGAGGGGGAAAGGCGAGTAATCGGCGC
CTTCCGGGGCCAAGCGACCCTCGCCATTGACAAAGACGTCTGGACGTCCTAGCGTAGCGC
CCGCCTGACCGATACGGCCCCTCACTCATGCTCACAAGACGAAAACCCGGCGAAGTCAGA
GATGCGATCCTGACCGTTCTTGCCGCACATCCCCAGGGGGCTTCCGTTCAATCCATCGAA
CAACACGTCACCCAATTGATCGGAGAATCGGCCACCTCCAGCGTCCGGTCCTATCTCCGG
CTGAATACGCCGTCGGTCTTTGTTCGAACCGCGCGCGCGCATTACGCGTTGAAAGCAACG
CACGGGAATGGAACGGCGCGCGAAGCGCCGGCGGAGTACGCTGTTCGCCCTACCTTTTCA
TTCGGCCGGGCGACAATCATTAAGGACGACTGTCTGGAATGGTTAAGAAGACGAGAAGCC
AATTCGATTCATGCTGTTGTCACCGATCCTCCCTACGGCCTATTCGAGTACACCGAAGAG
CAACAAGAGAAACTGAGAATTGGAAAAGGCGGCGTGTGGCGCATTCCGCCGTCCTTTGAC
GGAGTCCGGCGCTCGCCGCTTCCCCGATTCACCGTTCTTTCGTCTCAAGACTTGCGGAAT
CTGGAGTCGTTTTTTTTCGAATGGGCGGAGGCGCTCAGCCCGGTGCTGGTGCCCGGGGCG
AATGTCGTCGTCGCGTCAAACCCGCTACTGTCTTATGTCGTGTCGGGGGCACTCGCACGG
GCGGACCTTGAGAGGCGCGGTGAAATCGCCAGGCTGGTGATGACTATGCGGGGCGGGGAT
AGACCGAAAGCGGCCCATGAAGAATTTTCCGACGTGAGCGTGATGCCCCGTTCGATGTGG
GAGCCCTGGCTGTTGTTCCGCAAGCCGCTGGAGGGACGGGTGCAGGACAACTTGCGGAAG
TGGGGGACCGGAGGATTTCGCCGGCCGTCCGCTGACAAGCCGTTTGGAGACGTCATCCCT
TCTTCGCCGACGCACAAATCGGAACGGATGCTCGCGCCGCATCCGAGCTTGAAGCCCCAG
GCGTTTCTCCGAGTGTTGGTGCGAGGAGTGCTTCCGCTGGGAAAAGGAGTGGTATTGGAT
CCGTTTTGCGGCGCGGCGTCGACCTTGGCGGCAGCGGAAGCCACAGGGTACGCCAGCATC
GGCGTTGAAAAGGACATGCGTTATTTCGAGATGGCGAAACGAGCGTTGCCCAAGCTGGCA
TCATTCAAGAACGGCAACGGTCACTCGTTCAACTTGTAAATCCAATTGCTCCGCAGCTTC
TCGATTCCACTTCTATGTAATGTCGCCGTGCGGGTGCCCAGTTCTCCCCTCGGGTTCTTC
CGAAAATCAGCTTCCGTCACCTTGCCCAGATAGACCTCGGTAAAGGTCATGGGTGTTCGG
TTGCGCGCCGGCTCAGTCGCGCAATCCACTTCATAGACAAACACGCACATCCAACGGTGC
GCGCAATCAATGGTTGCGACGGTATTGCGCCGAATCGCCATTGAATGCCCACCTTAAGGG
GCGGCGAGAGCGTAGGCTCGCCGCGTACCGGAGTCAAATGTGATTCGTAGCCACTTGACT
TGGTTCTAGCTAGAACTATTATACTGTGCGTCAGGGCTCGGGGCGTGGTGCGATACAGTC
TGCTCCGGCGTCACTCAACCGGGAGGTGCGCGATGCGGCGATTCTTTGAGACAGACGAGA
GGTGGGCCGGGCTTATTCTGCGTGTGACGCTCGGGATCGTGATGTTCCCCCACGGCGCGC
AGAAGATGCTCGGCTGGTTCGGGGGATTCGGGTTCGGCGGCACCATGGGCTACTTCACCG
AAAAACTAGGGCTCCCCTGGATCATCGCCGTTCTGGTCATCGTCGGAGAATTCTTCGGCA
GTCTGGGCCTGATCGCGGGATTCCTGACGCGCCTCAATGCGGCGAGCTTGATCGTCATCA
TGCTGGGCGCCATTACGATGGCCCATTGGCCGCACGGGTTCTTCATGAATTGGTCTGGGC
AGCAACAGGGCGAAGGGTACGAGTATCATCTGCTGGTGATCGGCATCGCCGCTGCGCTGC
TCCTGACCGGGGCCGGTCGCTGGTCGGTGGATCACGAGATCGCCGCGCGGCTGGACTAAG
ACACTCAGGCCACCGGCGTCAGGTGCCGGGGGAGAAAGGAATCACACCATGTCTACGGAA
ACGACGATGATGAAAGAAGTCCGGGGCGTCTATCAGCCCGGGTCCCAACACATGGTTGGT
GACGGATTTCCCGTGCGCAATCTGTTTCCCAGCAATGACCTGGACCGGGAGTTGAGCCCG
TTCCTGATGCTGGATTATGCGGGACCGCAGTACTTCGGGCCGACGGAGCATCCGCGCGGC
GTCGGTGAGCATCCGCATCGCGGATTTGAGACGGTCACGCTCGTCTATGAAGGCCGTGTG
GAGCATCGGGACTCGGCGGGCAACGCGGGGGTGATCGGCCCCGGCGATGTGCAGTGGATG
ACGGCAGCCTCCGGCGTGGTGCATGAGGAGATGCACGAGCGGGAGTTTGCGCGTCGGGGC
GGCACCTTCCGCGCGATCCAGCTGTGGGTGAATCTGCCGCGCGCCTCGAAGATGTCGGCG
CCGCGCTATCAGTCGATCCTGGATGCCGATATCCCGGCGATCCCACTGGAAGGGGACGCC
GGTGTGCTGCGCGTCATCGCGGGAAGGGTGCATGGGCGCCGGGGGCCGGCTCGCACCGTC
ACGCCGGTGGAACTTTATGACGTCCGCCTGCGGGCCGGGGGCCGGATGACGCTGCCCTTG
CCGGAGGGGCACAACGCGGCCGTCTTCGTGTTGCAGGGGCGTGTGACGGTGAACGGGTTC
CAGCAGGCCGGAGAAGCCGAGTTGGTGCTCTACCAGCGGCAGGGGTCGGGCATCGGCATC
GAGGCGCTGGAGGAGACCCGGCTGTTGATCATGAGCGGCGAGCCGATCGACGAGCCGATC
GCCCGCTATGGGCCCTTCGTCATGAACACGAAGGCCGAGCTCATCGAAGCGGTGCAGGAC
TACCAAGCCGGGAGAATGGGGCATTTGTCATGACCGACAGCCGGCTCACGATCGAGGTCT
ATTCCGACGTTGTCTGTCCCTGGTGTTACGTCGGCAAGCGGCGCCTGGAACGGGCCTTGT
CCCAGCTCGGCGACGCGGCGCAGGCCCGGATTGCCTGGCGGCCCTTCGAATTGAATCCCA
CCCTCCCGCGGGAGGGGATGGACCGCCGGGCCTATCTGGAAGCCAAGTTCGGCAGCCTCG
CGGCGTTTCAACGACTGGAAGCGCAGGTGCTGGCGGCCGGCGAGGCCGAAGGCATCGCCT
TCGCGTTCGAGAACATCCGCCGGACGCCCAATACGTTCTTGGCTCATCGGCTCATCTGGT
ATGCCGCGACACAGCATCGACAGGATGCCGTGGTGGAAGCGCTGTTCCGGGGCTACTTCG
AGGAGGGCGACGATGTCGGCTCGCCGTCGGTGCTCACGCAACTCGCCGAACGGGCCGGTC
TGGAGGCCGCTGCGTTTCTGGACGGCGACGGCGGGACGGAAGAGGTCCGGACGGAAGAAG
CCGAAGGCCTCCGACTCGGCATCCGCGGCGTGCCCTACTTCGTGCTGAGCGGCGCCTACG
GCCTTTCCGGCGCACAGCCGGTGGAGGTCTTCCTCTCGGCGATCCGGCAAGCGCAAGGCG
AGAACCAGGCGCGCCTGTCCGGAGGGAGGTAACGATGGCCGTGCAAGTCTATGGCTGCAA
CCATATCGCGATCGAAGTCACCGACGCCAAACAGGCCGTCAAGTTCTACACGGACGTGTT
CGGCTTGAAAATGCTGCGAGGCGGCGAAGGCGCGGCCTGGTGCCAGCTCGGCGAGCATCA
GTTCATGGCGATCTTCGAAGTGGAGCGGCTCCAGCCGGATCGCGTCAAACACTTCGGGCT
GATGGTCCGCGACGCCGATCAGATTCAGGAAGTCCGCCGCAAGCTGACGGCGAAATACAA
GCTGAAGCTGCATCCGGATTTTCGCTGCGACTTCCGCGATCCGTGGGGCAACCGCATCCA
GGTCGGCGACCTGTCCGACGAATCGCTGGTGTGGCTGCTCCCCTATCAAGAAGTCCAGAA
GGCGGGCATCAGCTTTGAAAAACCCAAGGGCCGGAGACAACGATGAAGGCACATTATTTG
GGTCACGTCGTCTTTTATGTGAAGGATCTGGAACGGTCCCTGGCGTTCTACCGTGATCTG
CTGGGATTCACAGAAGTCGGCCGGATTTTCAACGGCGCCGCGGCTGCGCTTACGTCCGGA
CGCACACACCATGAGTTGCTGCTCATTCAAGTCGGCGACGCGCCCGGGCCGCCGGCGGGC
CGCCGGCGCGGGCTCTACCACATCGGCATCAAGGTCGGCGACAGCCTCGACGAGTTGCGG
CAGGCGAAGCGGGAACTGGAACAAGCCGGCGTCCCGATCGACGGCATGAGCGATCACACC
GTGAGTCAAAGCCTCTATCTGCGCGACCCGGACAGCAACGAAGTCGAGCTCTATGTGGAC
GCCGACGAAGCGCTCTGGAAACGCGACCCGTCGACGGTCGTCTCCCCGATCAAGCCGTTG
CGCTTGTGACGGGGCGTCGCCCTCAGGCGGCAGTTGCGGAAGCGCCGGCGCTTCCGCATA
CTACCGGCATGGCTGAAGCGGTCGCCAATGGCTGTGACACGGCGGCGGGTGCGCAACAGA
ACGCCCTGCTGCAGGTCTCCGAAGCGATTTCCCGTCATCGCGATCTCGCCTCGCTGTTTC
GCGATCTGGCGCAACGGCTGCCCGCAGTCGCGCCCTTCGACTTCATCGGCCTGGTACTCC
ACAATGCGTCGACCAACATGATGCGGGTGCACATTCTCGAGACGGCCTCGGCCGGCCCCC
TCAGCACCAGATTCGACGGACTGCAACTGCCGATCGAAGAGTCGTCCAGCGGCTGGGTCT
GGACCCACCAGCAGCCCCTCATCATCCCCTCGCTCGCGGAGGAGACCCGATTTACGATGG
GTATGGCGGCGCTGCGGGAAATCGGCGTCGAGTCCGTCTGCCTCTTCCCGCTCACCACGG
CGATGCGGCGTTTGGGAGCGATGGGATTCGGGAGCCTGAAACCGCGGGCCTTCGGCGAGA
GCGACGTGGAATTTCTCAGTCAAGTCGCCAGGCAGATCGCCATCGCCGTGGAGAACGCCC
TGAATTACGAAGAGGCGCAGGAGGCGCAGCGCCAGTTGGCCAAGGAGCGCGACCGCCTGC
ATCTGTTGTTGGACATCAACAATGCCGTGGCCTCGCATCTCGAATTGCGCGATCTGTTCG
ATTCGTTGACCGTCAGCATTCGGCGCGTCCTGAAGGCGGACATCGTGAGCCTGACCCTGT
TGGATCCGGGCACCAACCAGCTCCGGCTGTACGCGCTGGATTTTCCGGGCCAAGAGGGGT
TCATCGAAGAAGGCACCACCTGCACGCTCTGCGGATGTCCCTCCACGGAAGCCATCACCG
GACGGAAAGCGGTCCTCCTGAAGCGGTCGGATCTCGAACAGTCGGAGAGCACGGTATCCA
AACGGCTGGTCGCAGCCGGCGTCAGGTCGGCCTGTTGCGTGCCGCTGCTGCTGCGCGATC
GGCCGCTGGGCGCGCTCAACGTCGGCAGCCTGCAAGACGAAGCCTTCACCGCCGCCGATG
CGGACTCGCTCACCGAAGTGGGGAAGCAGATCGCGCTCGCCGTCGCCAACTCGCTGGCCT
ACCAGGAAATCGCCGCGCTCAAGGATAAGCTCGCCAAGGAAAAGTTGTACCTCGAGGAGG
AAATTCAGACCGAGTACAACTTCGAAGAGATCGTCGGCGACAGCCGCGCGCTCCGGCAGG
TCCTCAAACAGGTCCAGACCGTGGCGAAGACCGATTCCACGGTGTTGATCCTGGGAGAAA
CCGGCAGCGGCAAAGAATTGATCGCCCGCGCGCTGCACAATCTGAGCGATCGGCGGGAGC
GCACGTTCGTGAAGCTCAATTGCGCCGCCATCCCCACCGGTCTGCTGGAAAGCGAGCTGT
TCGGGCACGAAAAAGGCGCCTTCACCGGCGCCATCGCCACCAAGATCGGCCGGTTCGAAC
TGGCGGACGGCGGCACGCTGTTCCTCGACGAGGTCGGCGACATTCCGCTCGAGCTGCAAG
TGAAGCTGCTCCGCGTGCTGCAGGAGCAGGAATTCGAGCGTTTGGGCAGCACCCGTACGA
TCCGCGTTAACGTCCGGGTCGTGGCGGCGACCAACCGCGATCTCAGCCAGATGGTGGAGG
AACAGAAGTTCCGCAGCGATTTGTACTACCGCCTCAAGGTGTTTCCCATTACCGTGCCGC
CCTTGCGTGACCGGGCCGAAGATATCCCGTTGCTCGTGCGGCACTTTGCGCAGAAGTTCG
CCTCTCGCATGAACAAACGCATTGAAACCATCCCGGCGGACGCCATGAAGGCGATGCAAG
CCTACCACTGGCGCGGGAATATCCGCGAACTGGAAAACTTCATCGAACGCGCCGTCATTC
TGTCTTCGGGCAGCCATCTTTTCGTCCCCTTGGCCGAGCTGAAGCGCCCCTCGCAGCCGC
TGCACGGCGGGAACGGCGCCATCGCGACGCTCGAACAAGCCGAGCGCGAGCATATTCTCA
AGGCCCTGCGCGAGACGAATTGGGTCATCGGCGGTCCCGCCGGCGCCGCGGCCAAACTCG
GCATGAAACGCACGACGCTCCAATCGAAAATGCAGAAATTAGGCATCGCGCGACCCAGTT
GACCTCCGGGAACACGTCTCCCCGCATCCTCGGTCTCCTTTCGTTACGGAAACCCGTATC
ATCGTAGCGCGGCGCCCATATTTCGGCGGGCGCCGACTTGTCGGCACCAGCAGATCGGCA
CAGCGTCGAATCGAGACCTGCGTGGCGCGAGCCCGGAGAGATATTTGTCCTTGCCCCGCG
AGGGGTTAGGAGATGAAGCCTTCGCGTGCGTCACAAGGGAACAGTTTCTGCTGTAAGAGC
GGCGTGAGCGACGGACGAAGGGAGGGAGCGATGACGCTGCTTATCATCGCAGGCGCGCTG
GCGACTCTGAAGAAGCTAATCCACTACGAGCGCCGGCTGGTTCACGGGAAACCGGCTTTG
CGCTCAGGCACGGCGGGTCGCGAGCAGGTCCGGCGAGGGCGCGCAGGGCGCCTGCAACCT
CGGTTCCTGATGTTTTGAGCATGTCAATGTACAGGAGGACTGTCATGAAGCCCCTACTCG
ATCCGATGAAACCGTTGAGCAAGCCGTCTTGGGTGCCACTGGCCGGAGGTTCGTGTCGGC
ACCGGCAGCCGGCCGTCCTGCGAGGGCGGAGCCGGACCGTCACGGATGACAGCGGCATGC
TGGCCATTACGGCCTGGACCTGTGCCGAGTGCGGACAAGTCATCGAAGAGATCCGCATCT
TGTCGCGCGATGGACGATCGGAACGGCCGGCGATCCGATACGCGGTCGCAGCGCAAGACC
GGTTCACGCTGCGTCACGCGGTATCCGGACGGCATTGAACCTGACACGAACGCACGGTGC
GGAGGCCGGGCATCGTGCAAACCAGGGGGGCAAGTCATGAGCACGAGAACGCTGTTTGAA
CCGGTGAGGATAGGATTCCTCGACCTCAAGAATCGCATTGTGATGGCGCCGATGACGAGA
AATCGAGCGAGCCGCGCCGGCCTGCCGTCGCAACTGGCGGTGACCTACTATGCCCAGCGC
GCCGGCGCCGGCCTCATCATTACCGAAGGGACGCAGCCGAGCCCGGCCGGCCAGGGCTAT
CCGCGGACGCCGGGGATCCACACGCCCGAGCAGGTGGCGGCGTGGCGGACGATCACGGAA
GCTGTGCATGACCGGGGAGGACGAATATTCCTCCAACTGATGCACGTGGGCCGTATCGCG
CACCGCGCCAATCGGTTGATCGATGCCGCCCCGGTTGCGCCCTCGGCGATCCGCGCAGCC
GGCGACATCTACACGGATGCCTTCGGGCCGCAGCCGCACAGCATGCCGCGGGCCCTGGCG
ACGGAAGAGATTCCGTCCGTCATCGACGAGTATCGGCAGGCGACGGGCCTCGCGCTCGCC
GCCGGCTTCGACGGAGTGGAGTTGCATGCGGCGAACGGCTATCTGCCGATGCAGTTTCTC
TCCTCGAACAGCAACCGGCGGACGGACCGCTACGGCGGCAGCATTCCCAATCGGGCGCGC
TTCGTGCTCGAGACCTTGGAAGCGATGGTCGACGCAGCCCGAGAATCAGGCCGTGTCGGC
ATCCGCATCAGTCCGGACACCACCTTCAACGATATGCAGGACGAGGATCGCGTCGGGACC
TATCTCCATCTCGTGACGGAAGTGAACAAGCTGCAGCTCGGCTATCTGCACGTGCAGCGG
TCGCCGGGAGAGTTGCCGCCCGAGCAAGCCTTCGATCCCATCGCGCTGCTGCGGCCGCGT
TTCGACGGCCCGCTGATCGCGACCGGCGGGTTCGACCTGGAAACCGGCGCCGCCCTCGTG
GCTTCCGGCGGCGCCGATCTGATCGGCTACGCCAGCTTCTTCATCTCCAATCCGGATCTG
GTCCAGCGGTTCCAGCGCGGCGAGCCGTTGGCACAGCCCGATCCCGCGACCTTCTATACA
CCGGGAGAAAAAGGCTACATCGACTATCCGGCGCTGCAGGCGCGCTGATCCGCCTCTCCG
CAGCCGCCACAACAACGGGAGGGAACATGACGCCACTGAGGGAGAAAGTCGCCATTGTCA
CCGGCTCGTCCGCCGGAATCGGCCGCGCGATCGCCGAACGGCTCGCCCACGAGGGGGCGG
CGGTGGCGGTGCACTACGGCAAGAGCCGGGACAAGGCCAAGGCGGTGGTCGCCGGCATCG
AAGCGAAGGGCGGCAAGGCGAAGGCGTTCCAGGCGGACATGGCACGGCCGCAGGAGGTGC
GTCGGCTCATCGAGGACGCCATCGTGGCATTCGGCCGTCTCGACATCCTGGTGAACAACG
CCGCCATCTTTATCTACAAGCCACTCGTCCAAACGACCGAACAGGAGTTCGACGAGATCT
TTGCCGTCAATGTGAAAGGACCCTATGTCGCGATGCAGGAAGCGGCGAAGGTCATCGTGG
AAGGCGGCCGGATCGTCAATATCTCGAGCGACGGGACGCACATGGGGGCTCCCGGCATGA
CGGCCTATCTCGGCACGAAGGGGGCTCTGGAGCAGTTCACCAAGGGCTTGGCGCATGAGT
TGGCGCCGAAGGGCGTCACGGTCAACACCGTCTCGCCGGGCCTGACCGATACCGACATGC
TCGCTCCGGGTTATCGCGAAACCGGCGCGCAGCTCTCGCCACTGAGACGCCTCGGCACTC
CGGCCGACATCGCCGACGTGGTGGCGTTCGTGGTGAGCGAGGAGGCCCGGTGGTTGACCG
GACAAACCATTCATGCGGGCGGCGGCGTGGTGATGTGATGGACATTCTGGCCGACATTCT
CCATCGCCATGGCGCGCTCGTGCTCTTCGCGGTCGTCTTGGCGGAGCAGCTCGGGCTGCC
GCTGCCCGCCTTGCCGCTGTTGATTGCGGCAGGAGTCCTGATCGGGACCGGGCACCTCGG
TCTGCTCGCTGCAGTGAGCGCGGCGTTTCTCGCGACCCTCCTGGCCGACGGGCTCTGGTA
CGTCGCCGGCCAGCGGCGGGGACGATCGGTGCTGGCGCTGCTCTGCAAGATTGCTTTGGA
GCCGGATACCTGCGTGCGGCGCACGGAAGAGATCTTCCGCGCCCATGGGCCGCACGCGCT
CGTGATCGCGAAGTTCGTCCCCGGGTTGAGCACCATTGCGCCGCCGTTGGCCGGCGTCGT
AGGCCTCGGTCCCCTGCTCTTCCTGTCCTATGATGCGCTCGGGACCGCGCTTTGGATAGG
ATCCGGATTGGGGATCGGCTATGTCTTCGGCGCCGGTGCGCCGGAGATTGCCACCCAGGC
CACACAACTGACGCCCGTGGTCGGCATCGTGTTGACAGTGCTCATGGTCCTGTACGTGAC
CGGGAAGGCCTGGTGGCGCAGAGCGGAGTTACAGCGTGCGCCCCGGATCACGGCGGCCGA
CGCGCTGGGACGAGTGCATGGAGGAGAAGCCATCCTCTTCGTGGATCTGCGCTCGGCGGC
CGATCGTCGTGAAGCGCCCGGCATCGCCGGTTCGATAGCTCTCACCGTCGAAGAGGTGGC
CGAGCAGGCGGTGACTCTACCGAAAGACAAGCCCATCGTCTTCTATTGCGCATGCCCGGA
GGATGCCTCCAGCGCGCACGCGACCCTCCTCTTGCGCCGGTCGGGATTCGAGACGGTGTG
GGCCCTCCAGGGCGGCTTGACCGCGTGGCAGGAAGCCGGAGAAGATCGGAACAAGGGTGT
GCTGATTCCCATGACCGTCTCATCATGACGCGACGAGGAAGAGCGATGAAACACGCACGC
ACGACTCTCTTGATCTGCATGGCGGCCGCATGCGCTTGTCTTTCCGCAAAAGCCTCGGCG
GATGACGTACGCGGGAGCCACGCGGGAGATCCAGTCCCGCTCTACGACAATCTGGGATCG
CTGCATCATTCCATTACGGCGGGTCATCCAAAAGCCCAGCAGTATTTCGACCAGGGGCTG
CGGCTGGTGTATGCCTTCAACCATGAAGAGGCGATCAATTCGTTCGAGCAGGCGCTGACG
TTCGACGACAAGGCCGCCATGGCGTGGTGGGGCATCGCCCTGGCGCTCGGTCCGAACATC
AACGCGGCGATGGGTCCGGCGGAGGAGCGCCGCGCGTTCCAGGCGATTCAACGGGCGAAG
TCTCTCGTGAGCAACCTGAGCCCGTCGGAACGGGCCTACATCGAGGCGCTCGCCATACGC
TACTCCGGCGAGCCGGAAACCGGACGCGCCGACCGGGATGCAGCCTATGCCCGAGCGATG
GAGCAGGTATGGAAGCGCTTTCCGGGCGATGCAGATGCCGGCACGCTGTACGCCGAATCG
CTGATGGTCTTGCAGCCCTGGGATTTCTGGACGCCCGATGGCGCGCCGAAGGGCCGCGCG
ACCGAAATCGAAGGGACGCTGGAGCGAGTGCTGAAGCTCAATCCGGATCATCCCGGCGCC
TGCCATTACTATATCCATACGGTGGAGGCCTCTCCGCATCCGGAGCGGGCACTGCCTTGC
GCAGACCGCTTGCCGAGCCTGGTTCCCGGCGCGGGCCATCTCGTGCATATGCCCGGCCAT
ATCTATCTGCGGCTGGGCCGCTATCGGGAAGCGGCGGAGCGGAACGTCCATGCGGCGGCC
GTGGATCACGAGCTGCTCGAGCATCGCAAGCTGACCGGCATCTATCCCTCCGGCTACTAT
CCGCACAATGTCCACTTTCTCTGGTCCGCGTTGACGATGGAAGGGCGCAGCAAGGAGGCG
ATCCAAGCGGCGCGCGATCTCGCCGTCCTGGTTCCCTGGGAGAAGGCCGTCGAAGCCCCG
CCGCTGGAAGAGTTCACGCCGACGCTGCTGTTTGCCCTCACCCGGTTCGGTCGATGGAAT
GAGGTGTTGGAGCTGCCAAAGCCCCCCGCCGGTCTGCCGTACACGACCGCCATCTGGCAC
TATGCGAGAGGAGTGTCATTCGCCGCGCTGGCGCGTTTCGATGCCGCGCAAACGGAGCAG
CGACAGCTCGTCGAGCTGGCGACCACACTGCCGAAGGATCGGACCGTCGGGGTGGCTTCG
ATCCGCGACCTCGCACAGATCGCTTCCGACGTGCTGGCCGGAGAGATTGCCGCGCGGCAA
GGCCATCTGGATGAGGCCGTGAGGCATTTGCGCGCCGCCACCATGAAGGAGGACGCGCTG
CGCTACTACGAGCCTCCCCTCTGGCATTACCCCGTTCGCCACTCCCTCGGCGCGGTGCTG
CTGCAGGCCGGTCGCGCGGCCGAGGCGGAACAGGTCTATCGGCAGGATCTGAAGCAACAT
CCTGAAAACGGCTGGGCGCTCTATGGATTGAAAGAAAGCCTGCTCGCGCAGGACAAGCGC
GAGGAAGCATCGGCCGTTCAACAACGCTTTCAGAAGGCCTGGGCCCGCGCGGACATTCAG
TTACGCGCCTCCCGGCTATAGCGCCACCGGGGCCGCCTCGTCGCCCGCCTCATTTCACTC
ATATTGGTACCGGTCGTCTTCGCTATGGAGCGAGGAGATCTCCACAGTTGCCGATATTTC
GGCAGGTGCCGAAGGAAAGGCAAGACAGTTTCGGCAGCAGCGCCCGGAGAAGGAGGACTT
TTCCGGCTATCTGTTGAAAAGCCGTGTGGTTAGCGACCAATCCAAGAGTGGACGATGTGG
AATGCCGCTTGCTGATTTTCCACTCTGTGGAGTCCGGCATGAAGGAGGAAGGTCGATGAA
ACATGGAGGCTGGATCGGGTCATCGCTGTTGCTCTTGACCCTTGTGACATCGGCTGCGGG
GCTGGCCGCATGGAAGTACGGGACCATCCAGGATTCGATCGCCGCCTCGGCGAGCCAACC
AGAGCCGATGGAATCAGTGACCGTGGCCGTCGCGAAGGAAGTGGAACATCGCGAGACCGC
CACATCCATCGGGACAGTACTGGCGCTACGCTCGATCACGCTGCGGAACGAGCTGCCGGG
CACCGTCGATCAGGTGCGGTTTACGCCGGGGCAGATCGTCGAAGCCGGCACGGTGCTCGT
CGCTCTCGATGTGTCGGTCGAAGAAGCCGACTTACGGGCGCAGCAAGCGCAGGCGGCGCT
GGCCAAGACGATCCTCGATCGCCGGCGGGCGCTCAGCGAGGACCAGGCGGCGGCGCAAGA
GGAGGTCGATCGTGCCCGCGCGGATCTCGATGTGGCCCTGGCCCAGATCGCGCGGACGAA
AGCCATCATCGCGCGCAAGACGATCCGCGCGCCGTTCCGCGCCCGCGTCGGTCTGGCCGA
CGTGCATCGCGGCCAGTACCTGAACGAAGGAACGCAGCTCACGACGCTGCAGGGCATCGA
CGAGGCGGTCCATGTCGATTTTGCCGTGCCGCAGCATGTGGCCGCCGGTTTGCGAGAGGG
GGATCCGATCGAGATCTTCACACGCGGAGACGCCGCTCCGATGGACGCCCGGATCGTGGC
CCTCGATGCGCGTGTCGATCCGGCCACCAGGAACGCGTTCGCACGAGCCCGACTCGCCCG
TACGGCCGAGTCGCCCGCCCCGGGAGCCGCCGTGCGTGTCCGGGTGCCGGTCGGGGCTCC
GCGCCAAGCGGTGTCCGTGCCGGTGAACGCCTTGCGCAAGGGGCCGGCCGGCGATCAGGT
GTTCGTGATCGAAGCGGATCGGGACGGGAAAACCCGCGCGCGGGTGCGTCAGGTGGAGAG
CGGCGCGATGCTGGGCGACGAGGTCGTGATCCAGGCCGGCCTGTCGGCCGGCGAACGGGT
GGCGGCGTCGGGGTCCTTCAAGCTCCGCGACGGCGTTCTCGTGGCGGCGGACGGCGAACC
GGAGAGCCGACCGGCGACCGAGCGCCTGGTCAGTCAACGTTGACATCGGAAGGAACACCG
CCATGCGTTCGTTCACCGACCTCTTCATCAAACATCCGGTCCTCGCCGTGGTCGTCAACC
TGGTGATCGTCCTGGTGGGATGGCGCGCGCTCACGACGTTGCCGGTGCAGCAGTACCCGA
AAATCGAAAGCTCTTCGGTCGTCATTACGACGGTCTACTACGGCGCGAGCGCCGACACCG
TCCGCGGCTTTCTCACGACGCCGATCGAGCGCGTGGTCTCGGCGATCAGCGGCGTGGACT
ACCTCGAATCCACCAGCCGCGCGGGCGTGAGCACCGTCACGGTGCACCTGAAGCTGAATC
ACAGCGCCACGGCGGCTCTGGCCGAAGTCACGGCGCGGCTCCAACAGGTCCGATCGGAAT
TGCCGGCGGACGCCGAGCCGCCGATGATCGAGGTGCAGCGGGCCGATCGCCCCTACGCCT
CGTTCTACCTCAGCTTCACGTCCGCCGAGCGCAGCGTGCCGGCGCTCACGGACTGGCTGC
TCCGCACGCTGCAGCCGCAGCTCGCCACCTTGCCGGGCGTCCAACGCGTGACGATCGAGG
GCGGCCGCCAGATCGCGATGCGCGTCTGGATCGATCCGGAGCGCCTGGCCGCGTACAACC
TGTCGCCCGGCGACGTGCAGGCCGCCTTGCGGCGCAACAATTACCTGGCGGCGGTCGGAC
GCACGAAGGGCAATCTGGTGCAGGTCAATCTGCTGGCGAACACCGACCTGCGCTCGGCCG
CCGAATTCGAAGAGCTGATCGTCGCCGATCGCAGCGGCGCCATCGTCCGTCTGAGAGACG
TGGCGCGGGTCGAGCACGGAGCCGAAGAAGCCGACATGGTCGCGAAGTACAACCGCACGG
AGGGGGTCTATCTCGGCGTCTGGCCGCTGGTCGGCTCGAACGAGATCGACGTGGCCCACC
GGCTGCGCGAGGAAATGGACCGCATTCGTCCGACCCTGCCGGCCGACATCGACATGCAGC
TCGTCTGGGACGGCACGATGTTCATGGAGAGCGCGCTCAAGGAGATCACCAAGACGCTCG
GCGAGACGATTCTCATCGTGGCTGCGGTCGTCTTCCTGTTCATGGGATCGGTACGCACGG
CGCTGGTGCCGCTCGTCGCGATGCCGGTGTCGCTGATCGGCGCGGCCGTCTTCATGTATG
CGTTCGGCTTCAGCCTGAACCTGCTGACGATCCTCGCGATCGTGCTGGCGGTGGGCCTGG
TCGTGGACGACGCCATCGTCGTGGTCGAGAACGTCGAACGGCATCTGCGTGCCGGCAAGT
CGAGAGCGCACGCGGCGCTCGTCGGCGCCAGAGAGCTGGTCGGGCCCATCGTCGCCATGA
CCATCACCCTCGCCACCGTATACGCGCCGATCGGGTTCCAGGGCGGCCTCACCGGGTCTC
TGTTCATGGAGTTCGCGATCACGCTGGCCTCGGCCGTCGTGCTGTCCGGCGTCGTCGCGG
TCACGTTGTCGCCGGTGATGAGCGCGCGCTTCGTGCACCCGCAAGGAGTGGAAAGCCGGC
TGACCCGGCTGGTGAATCATGGGTTCGAGCTCGTCCGCCGGCTGTACGCGCGGTTGCTCG
ACGGCGCGCTGGAGATGCGCTGGGCGATCGTCGCGGCGTCGCTGCTCCTCACGATCGCCG
CCTGGCCGCTCTATCAGTTCTCGCGCCAGGAGCTGGCGCCGGTCGAAGACCAAAGCCATA
TCAGTCTCTTCATGGAAGCGTCGCCCGACTCGACGGTGGCGGCGACGAACCGCGACTCCC
TCAAAGTGGTTGAGGCCATCACGGCGTTCCCGGAAGCCCGGTTCATGTGGTCGCTGACCG
CCTCGTGGGGCGGGTTCGGCGGGCTGGTCGCGAAGGACTGGCACGGGCGCCAGCGCTCGA
CCGAGCTGATGTACGGCGACGTGTTCGGCGCGGTGTCGCAGATTCCCGGCCTGCGCGTCT
TCCCGCGCCTGGATCCGCCGCTGCCCAGCCCCGGGCAATATGACGTCGAGCTGATCCTCC
AGAGCGACGTGCCGGTGGAGCAGATGCTGGAGACGACCGCGGCGGTGCTCGGCGCCGGCT
GGCGGAGCGGCAAGTTTCTCTATGTGGACACGGATCTCAAGATCGACCTGCCCGAGGCGC
GCGTCGTGCTGGATCGGGACCGTCTCGCCGATCTCGGATTGGACCTGGCCGGCGTCGGGC
GGGAGTTGGGGACGCTGCTGGGCGGCGCCTACGTCAACCGCTTCAATTACTTCGATCGCA
GCTACAAAGTCATTCCACAGATCGGCGATCGCGACCGGGCGACGGTCGGGCCGCTCCTGG
ATCTGAAGATCAAGACGCCGGGCGGCCAGCTGGTGCCGGTCTCGACGTTCACGCACATCG
AGACCGGTACGGCGCCGCGCTCGTTGAATCGTTTCCAGCAGCGCAACGCCGTGCGGGTAT
TCGGCGGCGTCAAGCCGGGTGTCACCAAAGAGGAGGCGCTCGCGGTGCTCGAATCGGCCG
CGGCTTCGGCCGTGGGGCCGCGCATCGTCCTCGATCATGCGGGGGAGTCGCGCCAGATCC
GGCACGAGGGCGCCGCCCTCACCGCCACGCTGGGGTTCGCCGTGCTGCTCATCTACCTGG
TCCTCGCCGCGCAGTTTCAGAGTTTTCGCGATCCGTTGATCGTCTTGCTGGGCTCGGTGC
CGCTGGCGATCTCCGGCGCGCTGTTGTTCAGCTTTCTCGATCTCACCACCATCAATATCT
ATTCGCAGGTGGGCCTGATCACGCTCGTCGGATTGATCGCGAAGAACGGGATCCTGATCG
TGGAGTTCGCCAACCAGCTCCAACGCCGGGGATTGTCGAAGTCCCTGGCGCTGCGGGAAG
CCTCGCTGACCCGGCTGCGGCCGGTCTTGATGACCTCGGCCGCGACGGTCTTCGGGCATC
TTCCGCTGGTGTTGGTCTCCGGACCCGGCGCGGCGGCCCGCAACAGTATCGGGATGGTCC
TGGTCACCGGCATGAGCGTCGGCACGCTGTTCACGCTGTTCGTCGTGCCGGTCTTCTACT
CGCTGATTGCCGCGCAGCACCGGCCGGCTCCGGTGCGGGACGAGGCGAAGGTGAAAGAAC
CGGAACCGGCGCTGGCGCTTGTCGGGGCCCGGGGATGAACCAGGCGCCGGGCCTCCTGGG
GGGGGCATGCTGAAGATTACGCTGCATCGCGAAGACACGCCGGCCCGCATGGTGCTGGAA
GGCCGGCTGGCGGGGGCCTGGGTCGAGGAAGTACGCGCGGCGTGGCGGACGTTCTCACTC
GACGGACGGCCGCTGCTCGTCGACCTGACCGGCGTGACCTATGTGGACACGGAGGGCAAG
GTGCTCCTCGCGGACATGGGAGACGGAGGCGCGCAGTTCCGGGCGGCGGGCTGTTGCATG
AAATTTCTCGTCGAGGAGATTACGAAAGGCCGCCGCGAGTAAGTTCCTTATTGTTGCCCT
TAAGAGGAAGCTGTTAGACTCGTCAGACTGAGTACACGACGATGATGCGCCGACATTTTG
TTAGACACCTTCCGCCCCTTCTGCCCGTCGCGCTGGCGTGGTCGGTAGGGCTTTGGATCG
GCGGCTGCAAGCCCGACGCCGGCTCGACGCCTGCCGCTCCGCCGGTGCCTCAGGTGGAAG
TCGTGACGGCGGAGCGCCGGACCGTTCCGGATGAGCCGGAATTTATCGGACAAGCGGAAG
CGTCCCGGCCGGTCGAGATCCGCTCGCAAGTCACGGGCATTCTCAAGGAGGTGCTGTTCG
CCGAAGGCCGCGAGGTAAAAAAGGGCGACAAGTTGTACCAAATCGATCCCGTGCCGTTTC
AGGCGGCGTATCAAAGCGCCAAGGCCCGCATCGCCGAGGCGGAGGCGCGCCTGGTCCAGG
CGAAACAGAACCTGGCGCGGGTGAAGCCGTTGTTGGCGGAACAGGCCGTCAGCCAAAAAG
ATGTGGATGATGCCATCGCGGAAGACCTGGCGGCGAAGGCGGCCCTGCAGGGGGCCAAGG
CGGACTTGGTCAAAGCGAAGTTCGACCTCGACAACACCCTGATCCTGGCCCCGATCGACG
GATTGATCGAGCGCAGCCGGTACTATGAGGGACGGCTGGTCTCCGCGCAAACGGATTTGC
TCACCATGATTTATCGTATCGATCCCATGTATGTGGTGGTGAGCGTCCCGGAGAGCTTCC
TGCTCAAGCGGCGAGAGGATGCGATCGCGACGGGACTCCAACATCCGGACGCGGCGCAGC
TCAAAGGCACGGTCATCTTCGCCGACGGCAGCACGTACGCCCATGAGGGCGTGCTGGATT
TCGCCGACGTCGGCCTGCGGACGGAAACGGGATCTCGGCAGGCGCGGTTCGTCGTCCCCA
ACCCCCATGGTGTGCTGCTGCCGGGACAGTTTGTCACCGTCCGGTTCAAAGGCACCGTCA
AGGAGAACGCCATCCTGGTGCCGCAGCGGGCGGTCCAGCAGGGCCCGCAGGGCCCGATTG
TATTCGTGGCGGGTGCAGGCGACACGGTGGAAATCCGGCCGGTCAAGGCCAGCAGCTGGC
AGGACCGGGAATGGATCATCGAGTCCGGCGTCCAGCCAGGCGAACGGGTGATCGTCGGTG
GGTTTCACAAGCTGGTGCCCGGCGCGCCGGTCAAACCGGTCCCGGCCGCCGAGGCCGTCC
GGAACGGGCAAGCGGGCGACGGCACGCCGGCCGGCGCGGCGAATCGCGTTGAGGAGGCCA
AGCCGGAGGCTTCGAGGGACGCAAAGTGAGCTCGCGATTTTTCATCGAGCGACCGATCTT
CGCGTCGGTCCTCTCGATCGTCATCGTCGTCATCGGGCTGGCGGCGCTCACGACCCTCCC
CATCGCGCAGTTTCCGGATATCAGTCCGCCCGTCGTTCAGATCGAAGCCGACTACCCCGG
CGCCAGCGCGGAGGTCGTCGCCGATTCGGTGGCGCGCACCATCGAAGTGCAGCTCCCCGG
CATCGACAATCTCCTGTATTACGATTCCACCAGCACGAACGACGGGCACGTCAGCGTGCG
GCTTACGTTCGAGATCGGCACGAACGTCGACATCGCGCAGGTGCAGACGCAGAACCGGGT
GAAGCTGGCGGAGCCGCAACTGCCGCCCGAAGTGGTCCGCCAGGGGATCAGCGTCTTGAA
GTTCTCGCCGGATTTGCTCGCGGTCGTCGCGCTCAGCTCCAGCGATCCGACGCACGACAC
GGTCTTCATCTCGAACTATGCGCTCCTCCGGGTGATCGACAATCTCAAACGCATTCCGGG
CGTCGGACAGGCCATGGTCTTCGGCCAGCAAAACTATTCCATGCGCCTGATCCTGGACCC
GGTGCGGATGGCGCAGTTGGGTTTGACGCCCACCGATATCGCCAACGTGGTTCGGGAGCA
GAACCGTGATTTCCCGGCCGGCCAAGTGGGGCGCGAGCCCGCGCCGAAGGGGACGGAGCT
CACGATTCCCATCATGGCGCAGGGGCGGTTGACGGAGGTGAGGGACTTCGAACAGCTCAT
CGTCCGCGCCCTGCCGGACGGGTCCATGATCCGCCTCAAGGATGTGGCGCGGGTCGAACT
GGGCGCCCAATCGTACGTCATGGAAGGGCGGTGGAACGGCAAGCCCAATGTCTTCCTGAT
CACGTTCCTCGCCCCCGGCGCCAACGCGCTCGACACGGTGAAGCGCGTGCGCACGGAGAT
GCAGGAGCTGGCGAAGGCGTTTCCGCCCGGCATGATGTTCGACGTACCGTACGATACGAC
CAAGTTCATCGAGGTCTCGATCAAGGAAGTGCTCAAGACGCTGGCCGAGGCGATGATCCT
CGTCATCCTGGTCGTCTATTTGTTCCTGCAGAGTTGGCGCGCGACCTTGATCCCCGCCGT
GGCGGTGCCCGTGTCGCTCATCGGGACCTTTGCCGGGATGGAGGCGCTCGGCTTTTCCAT
CAATACCCTCACGCTCTTCGGCATGGTGCTGGCCATCGGGATCGTGGTGGACGACGCGAT
CGTGGTGGTCGAGAACGTCGAGCGCCACATGCGGGAGGAATTAGTGTCCCCTAAGGAAGC
CGCCCGGCGGGCCATGGCGGAAGTCACCAGACCGGTGATCGCCATCGTCCTGGTCCTCGG
CGCCGTCTTCGTGCCGGTGGCGTTTCTGGGCGGGATCACCGGCGAGCTCTACAAGCAGTT
CGCGATCACGATCGCCATGGCCGTCACGATTTCCGGCGTGGTGGCCCTGACGCTCAGTCC
CGCGCTGTCGGCGCTGGTGCTGAAGCCGGGCGGCGAGCGGCACCGGCGGGGATTCTTCGC
GCTGTTCAACCGGTTTTTTGATTGGACGCGGCATCGTTACACACGGACGGTCGAGCTCGT
GATCCGGCGCTGGGCGCTGTCGCTCGGCGTCTTCGCGGTCATCGTGACGGCGGCCCTCGT
GCTGTTCCGGTTGATTCCCCCCAGTTTCCTGCCTGAAGAGGATCAGGGCTATTTCATCAC
CGTCGTGCAGCTCCCGGACGGCGCCTCCAAGCAACGGACCGACGCCGTGCTGAGCAAGGT
CGAGCAGTATTTTCTCTCGATCCCCGCCGTGCATTCGACGGACGCGATGTCCGGGATGAA
CTTCGTCTTCAACACGCGGGGACCCAACAGCGCCACCATGTTCATCCCCCTGCGTCACTG
GGACGAGCGCCGGCCGTGGGAACACGTCCAGGCCTTGGTCGGCGCGGCGTATGGCGAGTT
CGCCAAGATCCCGGAGGCGTTGATTCTCGCGTTCAACGCCCCGCCCATCCGCGGGATCGG
CGCGACGGGGGGGTTCTCCTTGCAAGTGCAGGATCCCAGCGGAGGCGACTTCCGGAAGTT
CGCCGCGGTCACGCAGGAATTCATCGCGAAAGCGAAGGAGAATCCCGCAATCGGCGGGAT
CGGCTCGAATTTTCGGGTGACGGCGCCGCGGCTGTTCGCGCGCGTGAACCGGGAGCGGGC
CAAGGCCCTGGGCGTGCCGATTTCCGAGATCTTCGACACGATGCAGGCCTACTTCGGCAA
CTTGTACATCAACGACTTTCTGAAATTCGGCCGGGTCTATCGGGTGCAGACCGAGGCCGA
GGCCGAGTTCCGGTCGAGTCCGGCCGACATCGGCAAGGTCTACGTGCGGTCGGTGAGTCC
TGCCGTTTCGGGGCTCTTCGGCCGGAGCGGGATGCCGGCCCTCGGAGGAACCGGCCTGGG
GGGCATGATGATCCCGCTCGACACGGTGGTCGATGTCGAGTTCACGAGCGGTCCCGACCC
GGTGACGCATTTCAACGGTTTCAACACCGCCTGGGTACTGGGGGCGGCGGCTCCCGGCTA
CAGCTCGGGCCAGGCCCTTGAGGCGCTGGAGCGCACGGCCCAGGAGGTGCTCGCGCCCCA
AGGCTACGCCATGGAGTGGAGCGGCATCTCCTATCAGGAAGCGAAGGTCGGCGGACAATC
GGGGCTGGCCTTCGGGTTCGGCCTGCTGATGGTTTTTCTGGTGCTGGCGGCGCAGTTCGA
AAGTTGGACGGTGCCGTTGGCGGTCATCCTCGCCGTGCCCTTCGGCGTCTTCGGCGCCAT
GTCCGCCGTGTGGCTCCGCGGCATGACGAACGACATTTATTTCCAGATCGGCTTGGTGAC
GCTGATCGGGCTGGCGGCCAAAAACGCCATCCTGATCGTGGAATTCGCCAATCACCGGAG
GGCGGCCGGCATGCCGCTGGTGCGGGCGGCGTCGGAAGCGGCCCGGCTCCGGTTCCGGGC
GATCATCATGACGTCGATGGCCTTCATCGGCGGCGTGCTGCCGCTGGCGATCGCCAGCGG
AGCGGGAGCGGCCAGCCGGCAGTCCATCGGCACCGGCGTGCTGGGCGGCATGCTGGCTGC
CACGTTTCTCGCGATCTTTTTTGTGCCGCTCTTCTTCGTGACGGTGCGAAGGGTGAGCGA
AGGATGGGCCTCGGCCAGCACAGAGGCCCAGTCGACGCGGATGCCGGCCGAGCGGGTGCA
TCCGGAGTATGCCGGGACTCCGGCGGATGGAGAGCGATGATGGCGTTTCGACGGATCACA
AGGGGCCTGTCTGTGTTGGCGTTGAGCGTGGTGCTGGTTGCCTGCGCCATGGGACCGAAC
TATCTGCGTCCCGATCAGGAGACCGGCGATCGGTTTCGCATGGCGGAGGGACCGCCGGAG
GCTCCTTCCCTGGCCAACCTGCCGTGGTGGGAGCTGCTGCGCGACGAGCAGTTGCAGCAG
CTGATCCGCACGTCGCTGGCGGAAAACCGGGATCTGCAACGAGCCGTGGCGGCGGTGGAG
GAATTCCAGGCGCGCGCCCTCATCGCCAAGACCGAATGGGCGCCCAACGTGCTCGTCTCG
GGCAGCGCGCCGACGTTCGGCCGCAAAACCATCTTTCTCTTTCCCGGGTTCGCCAGCCCC
TTCAACTATTATCTCCAGGGCAACCTCTCTTGGGAGCTCGACGTGTGGGGACGTATCCGG
CGGACGAACGAAGCGGCGCGCGCGGACCTGTTTTCCCGCGAGGAGAACCGCCGGGCCGTC
GTGCTGCAATTGGTCAGCGGCGTGGCGGAAGCCTATTTCAACCTCCTCCAGTTCGACGCG
CAGCTGGACATCGCCAAACGGACGCTGCAGTCCTGGGAAGAATCGGTCCGCATCGCACAG
GCGCGCCTCAAGCAGGGGATGACGTCGCGGCTCGACACGGATCAGTTCGAAGCCGAGCGG
GCCAACGCGGCGGCGCGGGCCGCCGAATTGGAGCGGCAGAGGGTGCAGGCGGAGAATCAA
CTGAGCGTGTTGGTGGGACGCAGGCCTTTCGCCATCACACGGGGGAAGCCGCTCACCGAG
CAAGTCATGCCGCCGGACGTGCCGGCCGGCCTCCCGTCGGAGCTGTTGCAGCGGCGTCCC
GATCTGCTCCAAGCCGAGCAAACGCTGCATGCCGCCGTGGCGCGGATCGGCGCCGCCAAG
GCGGACCGGTTTCCCAAGATCTCGCTGACGGGACTGCTCGGGGTCGCCCATCCGCAACTG
TCGCAACTGTTCACCGATCCCTCCTCGTTCGCCGTGTCGGGAGTCGGATTGATCGGCCCG
CTGGTCAACAGCTCGGTCCTCGGCTTTCAGCAGGAAGCGATTGAGGCGCAGGCCAAACAG
GCGGCTGCGCAATACGAACAGACGGTCTTGACGGCCTTCCGTGAAGTGGAAGACGCGCTG
ATCGCCGTCCGGACGGCCCGCACGCAGAGCGAGGCCCAGCAGCAGCAGGTGACGGCGCTC
CAATCGGCCTTGCGTTTAGCCGAGCTGCGCTATAAAGGCGGGCTGGCCAATTATCTCGAC
GTGCTGGTGGCCCGGCGCAATCTCTTCGAAGCCGAGTTGGCGCTGACCGGCACGCGTCGG
CTGCATCTCGTGTCGGTCGTCCAACTCTACAAAGCGCTCGGCGGAGGGTGGTCGCCCGAA
ATGGACCGCGTCCAAGACGTCGAGAAAGGATGACCCAGCATGGAGAAGCCGGCGCCGACG
CAGCATCCAATCCACGAGCTCCTGAGCCGCCGGTGGAGTCCCCGCGCGTTCGACACGCGG
CCGGTCGAATCGGACAAGCTCGCCAGCCTGTTTGAGGCGGCCCGGTGGGCGCCGTCTTCC
AACAATGAGCAGCCCTGGCGGTTCATCGTGGGAAGACAAGGCGCGCCGGGCGCGTACGAC
CGGCTGTTCGCCTGCTTGATGGCCGGCAACCAGAAGTGGGCGCACCGCGCGCCGGTGTTG
CTGCTCTCCGTCGCCAAGCTGACCTTTGACGACGGAGCGCCCAATCGCCACGCCTATCAC
GATGTCGGGCTGGCGGCGGAAAATCTCGTGTTGCAGGCCACCGCGCTCGGCCTCGCGTCC
CATCAAATGGCCGGCTATCATGTCGACAAGGTCCGGGCGGAGTTCGGCATCCCTGCCGAG
TTCGATCCGGTCGCCATGATTGCGATCGGCTATCCCGGCGATCCGGCCGACCTGGACGAG
CGCCTGCGCCAGCGTGAAATGAAGCCGCGCGAACGAAGTCCGATTGCCGAGTTCGTGTTC
GGCGAGCAATGGGGCCGTGCCGCGACGTGGTGAGCGGTCCGCCATGAGCCCGCCGGCGCG
CCGCACCGATCCCCTCCGCCATCTGTGCCGCGCCGATCCCGTCATGCGCCGGCTGATCCG
GGACGTGGGTCCGTTCCTGCTGAAAGCGCGGGCGCGCCGGTCGCCCTTCGAATCGCTCGC
GCGGGCGATCGCCTACCAGCAACTCCACGATCAGGCGGCCGAGAGCATTCTGAAGCGGTT
CTGCTCGCTCTTTCCGGGACGACGGTTTCCACGGCCCGAACAGATCCTGGCGGCCGATCC
GGAGGCGATTCGGCGGGCCGGGTTCTCGCGCGCCAAAGTCGCGGCGCTGCGGGACCTGGC
CGAGAAAGTGCTCGACGGCACGGTGCCGACGGGCCGCATGGTCCGAGCGCTGGACGACGA
AGCGATCATCGAGCGGCTCATCGTGGTGCGCGGGATCGGGCGGTGGACGGCGGAAATGCT
GCTCATCTTCCAGCTGGGCCGCCCGGATGTGCTGCCGGTGGACGACTTCGGCCTGCGGAA
CGGATTCCGGATCGCCTACGGGCTCCCCTCGATGCCGACGCCGAAAGACGTGTTACGATA
TGGCGAACGGTGGAAACCGTATCGCACCGCGGCCGCGTGGTATCTGTGGCGCGCGGCGGA
CCGGGGCAGCGGAAAAGCCAAGATCATTACCCTGTAGAGGGCACCATGGCGAACCAGGCG
AAGCGGCTGGCGGCAAACGTGGCCGGCAACTTTTTTGTCGATGCCACCTGCATCAACTGC
GACACCTGCCGGCAGCTCGCGCCGGAGACGTTTGAAGAAGCGGGCGACTATTCGGCGGTC
GTCCGCCAGCCTGACAATGAGCGACGCGAGTTGCAGGCCTACCGAGCTTTGCTCGCCTGC
CCGGTCGGGTCCATCGGCACCGAGCATAGCAATCCGGCCCAGCTCCAGGCCGCCAAGGCC
GGCTTTCCCCTGCATCTGGACGACGCCGTGTACTACTGCGGATTCAACTCGCCCCAGTCG
TTCGGCGCCAACAGTTTCTTTGTGCGGCATCCGGACGGCAATTGGCTGATCGACTCCCCG
CGCTATATCAAACACCTCGTAGACGCCTTCCAGCGGATGGGCGGGCTCGCGTTCATCTTT
CTCACTCATGAAGACGACGTGGCCGATGCCGATCAGTACGCCAAACAGTTCGGGGCGCGG
CGCATCATCCACCGGGCCGATGCCGAGGCCGTCCCCGATGCCGAGTGGATCCTGGACGGG
GCGGACGCCATCCGTCTCGCGCCGCAGTTTCAAGCCATCCCGGTGCCGGGCCATACGCCG
GGGAGCCATGCGCTGCTCTACAACGATCGGGTCCTCTTCACCGGCGATCATCTCTGGTGG
GAACCGGCAACCCGGACATTGGGCTCGCCCCGTCAGCTCGTGTGGAACCATGAGGCCCTC
CTTCACTCCATCGAGCGCTTGCTTCACCATCGGTTCGAATGGGTGTTAGCCGGCCACGGC
GATCGTGTGCGGCTGCCGCAGGATGAGATGCGGCGGCAGCTCCGAGCCCTGGTCGATCGT
CGAAAGGCGGTCACCGCATTTTGAGCCAGCCGCAACGGTGTGCCGCGCAACGCGCGGCAG
GTCGCCGGCCAGACCGCTCGTTCAGCGGCACGGTGACGTGACGAATGCTGCGCCGCATCT
ACCACTGGATCGATCACAATATCCTCTCCCTCGGCCGCGACATGCGGCTCTCGTACTTGC
CGCCGCTGATGGTGTACATGGCCTACGGCATCTCCGGGCTGACTGGTATCGTGGGCACCT
TCTTTGTCAAAGAGTATCTGGGCTTGTCCGCCTCCTTTCTGGCTGCACTGGGCTTTTGGG
CCGGCATTCCATGGGCGCTCAAGATGCCGATCGGCCATACGGTGGACCTCTTGTGGCGCT
GGAAAAGTTGGTTGTTGGTCGCAGGCGCGGCATTGCTCGCGGTGAGCCTCGGCATCATGG
CGGCCTTGATCGGCAACCGCGACGCCATGACGGCGGTGCTGTCGGCCGAAGTCTGGTTCG
TGCTGAGTACGTTGCTCGCGCCGGTCGGCTACGTCATTCAGGACGCCGTGGCGGACGCGA
TGACGGTCGAAGCCGTGCCGCGCGTGGACGAGCAGGGCCGGCCGTTCGACGAGCTCACCC
GCAAGATCATGCATACGACGATGCAGACGCTCGGCCGGGTCGCGATCGTGGGGGGCGGCA
TTCTGGTGGCGCTGGTGAACGTCTATGTCTTTACGGGCGTGGAAGGCCTGCCGCAACACG
AGATCGTCAAGCTCTACCGGCAGGTCTATCTCCTGGCGCTGGTGATCCCGTTCGTCTCCG
TCCTCGGCATCGGCGTTGCCTGGGTGCTCCAGCAGCGGCATAAACGGCAACTGATCCGCC
AGGGTTTCACGCGCGAGCAGGCGCGGCAGATGATCACTGTGCGGGATGCCGAGAGTGAGC
CGACGAAGCCCAACTGGTGGATTCTGGGCGGGAGCCTGGGTTTCGTGTTGTTCACCTTAT
CCGTCGGCTTCGGCGGGCTGGCCCATAGCGAGGAAATCGTGTTCGCCGGCTCCATGGCGA
TCGTGCTGTTTCTCATGGCCCGGCTCGTCAAGGAGCTGGAGCCGGATAAGCGCTTCACGC
TGGTCGGCACGGCCGTCGTCGTGTTCCTCTTCCGCGCGATTCCCTCGACCGGCCCCGGCA
CCACCTGGTGGATGATCGACGAGCTGAAGTTCGATCAGCAGTTTCTTTCCATGCTCTCCT
TGATCGGGAGCACGCTCACGCTCGTCGGCATGTTCGTGTTTCGGCGGTTCATGGCTGAGC
GGTCCATCGCCTACGTGGTCGGGTTTCTGACCATCATCGGTACGATCTTAAGTCTGCCGA
TCGTGAGTATGTTCTACGGCTTGCACGAATGGACGGCGAAAGTGACCGGCGGCGTGGTCG
ACGCGCGGTTCATTGCGATCGTCGATACGGCGCTGGAGTCTCCGCTGGGCCAGATCTCCA
TGATCCCCATGCTGGTCTGGATCGCGAATTCGGCCCCGGCGCATTTGAAAGCCACCTTCT
TTGCCGTGATGGCATCGTTTACCAACCTTGCCTTGTCGCTGAGCCAGCTCGGAACCAAGT
ATCTCAATGAAGTCTTCGTGGTCACACGTGAAGTTCGGGACCCGGCCACCGGCACGATTC
AAATCCCGCCCGACTACAGCCAGCTCGGCCTACTCCTCATCACCCAAGTCCTTCTCGGCC
TCGCCCTCCCCTTCGCCGCGATCCTGTTCGCCAAAGTCACGCGGTTCAAAAGTGCGTGAT
GCTATCCGCTGGCATCCCCTTGACCTGTGCGGTATCATGAGCATCTAAGGTGATGCTGAA
TCGAAACGCCGCCGGCTGACGTTTTCAACAACCTGAATAAAAGGGGGCGACCGGTCTCGA
CGGGGATACTGAGACCATCGGTGCATGTCGAGCTCTCGGGGACTCGTAAAACTCCGGGAC
AATGCAACTGCCAACCAAGAACTGGCACTCGCAGCTTAAATAACTGCGACGTTCTTCCAT
CTGAGGCCCGCGGGGGTGGAAGGGCGCGATGCAGCGGGCTGGTCCAAGGCCGGTGCTCAG
CGGCGGCGGACGAGAACTTTCTGGGCTAGCGGCCATTCTAAGCCAGCCGATGGGTGTGGA
TGGCTGCGAAGCTAAAACTATCGGCTACACATGTAGATCCGGTGCGTTGACGATCTTCGG
ACAGGGGTTCAACTCCCCTCGCCTCCACCAAACCGCACTTCGTGCGTGCCGCTGGCCTCT
TTTGGGGATTATCGTAAGTGAGGCCAGCGGATAACCGCATCCAGTGTGCCCATCCAGGTA
AGCTTGCGCGTACCGGCGCCTCATTATCGGAGCACCGTAGTTGATGGCGCCGGATAAAAC
CCCTCCAGGTGTTTCGCGTTTGGTCTATGCCCATCTTTCAGATGCCTCACTCAGTCGACA
TCGACTCCATCCGCTCCCACTGGCGTTCTCGCGGCTTCAGCTGCGATATCTGGACCGATC
CTCCCGGCCAGACCTGGGAAGACTATACGCATGGAGTCGATGAGCTCGTGATGGTCTTGG
AAGGTGACGTGGAGTTTGAGATCGACCGGCGAATCCTACGCCCAGCCGTCGGCGAAGAGA
TCGCCATCCCGGCCGGCGTGCGACACAGCGTGAGGAATAGGGGGCGGTCCACCTCCCGCT
GGCTCTATGGCTACAAGACATCGGCACCGGCTTGACGAACAGACCGCGCTTCGCTGCCTC
TCACCCCTCCGCCGCCGCCATGCCCTTCTTATACGTCGTATAGACGTACACCGGAATGGG
AAGATCCTTCAGCGTGCTTTCGATGAGCGGTTTCACCTGCTCCCACGTCAGTCCGCCCAC
TCCTGTCGCCAGCCTCGGCAAGGCGAGGCTCTTCACCTGTTGGCTCTGCACTTCTTTCTT
CAACGCCTGCAAGACATGATTGATGTTCGGCACAGTGGCCTTCCCGGGCCGGCTCTCGTG
GCCGTCCGGAGGTTCTTGCGTGAACAAATTGATGATGACGGGCGAGGCCGGACCTTTCCA
GCTCCAGAGCGTTCCCGGTTTGGGATTGTAGGTCTGACAATAGTGCCGGAAGTCTTTGTA
CATGGCCGGCCATTGCTCGCGCAGCGCCAGCGCCAAACCCTGTTTGAAATCATCGTGAGG
CGCCACGCCGTGGGCAATGGCGCCGGCCTTGGAAAGAAGAATGTCGCCGCTGACTTCCTT
GATCATGATCAGTCCTTTCGGTTGAAGATGGGCATCGGCCGATAGCTAAGGCGAATTCCC
GAAGAGGTCAATAAGGCCGCGGTAGATTTTTCAAGAAAGCTCAGAAAAATCCCCCATTGA
CAGGTTTGTCCGATAGGCGTAGACAGACACCAGCGGCCCTACTGCCATTATGGAGGACGG
GAGATCGGGCAGGCCGCGCGGCTGCTATCCAGGTCTCTCGGTGACTTACCAAGAGAGGAG
GGTGGCGATGAACGACACGACTCCACCTGGTCCGTCCGGCCCGCCGATCCGAGGGCGGGC
GTCTCATCGGTCGTGCTAGCCGGGTCTTCAGCCGGCTGTGCCTCTCGGCATCTCAGACCA
ACCGGATATCAGCCAACGGCACGAGCGCCGCGAGCTAGCACGAGGAACCCAAGCCCCTGG
GATAGACGACGTTCTCCCCCGATTGGACGCTCAGTCTCCCCTTAGATTGCGCGGGTCTTG
CGGGCCGCGACAATATAAAAATATCTCTCGGCGTCCTAAGCGCCAATCACGGGCGACCTC
CCACCGGCAGTGCAAGGTCGCCCGTGCTTTTATGCGGATGCTGAAAAAGCCGTCCCGCTT
CGTTCTCAGTCGCGGGCCTCCCTGCGACGTACCGCGAGGGTACGTCTCAGTCGTCCCGCT
CCTTGCGGCCTTGCTGGCCCGGCTTTTGAGCATCCGCTTCAGGCAGCAGTTTAGATAGTC
GGTTCCTGTTCTGACTTCTCCAACGGTCTTGACCTTTTCCAGAACAGATACAGCGGGATT
CCGCTCAGAACGGTGGCGGCTCCCCACAGCGATTCGGCCGGCCGTTGGAGGAGGCTGTAG
GCTACTAAGGAGAACGCTCCTGCGACCAGCACAGCAGGCAGCACGGGATAGAACGGCGCT
CGATAGGTGTCGTTGCCGCCCGAATGAGCGGGTCGCAGGCGAAAGATCGTGGATAAGCTG
AGCGCCATGAACAGCGCCAGGACGAGCCCGCTGTACACCAACAATTCTTCGAATGTGCCG
CTCAGAACCAACATCGAGGCCCAACAACTTTGAAACAGAATAGCGCGAACCGGGACACCG
GTCTGCGGGCTGAGCTGGGCCAGCCATGGGCTGATGGCGCCGTCTTTCGCCATGGCCCAG
TAGATGCGCGGTCCGGCCCAGACCATGGCGCTGACCGCGCCGGCGATGGAGAGGCAGAGG
AGGGCCGCGACGAGTCGGCCGCCGGCCGGCCCCCAGAGGGCGGCGGCCGCTTTTTCCGCT
ACCGGAATGACCGGTTCCCGGGCGAGCTCCGGGATCGAGAGCGCCAGGAAGTAGACGATA
TTGAGGAGGACATAGATGACGCCGACGAACAGGGTTCCACCGATCATGATCCGGGGGAGC
GTCCGTTGCGGGTGCTCGACCTCGTTGGCGATGTAACTGGCGACATTCCAACCAAGGTAG
CAGTAGACCACGATGACCAGGGCGATGGCCGCAGAGCCCAGCGTCGGCCTTCCGGTCGGA
GATCCTCCGGTCACCACGTGGTCCCACTGCCCTGCGCCAGCCCACAACCCCATGAGGATC
AATCCGCCGATGGCGAGCACCTTGGTCGTAGTGAGCAGGCGCTGCAGGCGCCCGCCGGCG
GCGAGTCCTCGAGAGTGTGCCCACGTGATGCTCCACAACAGCACGAGTGACAGGCCCTTC
GCGATCCAGCCGCCAGGGTCCTCCATCGCGACCATCCGTAAGGCATAGGCGGAAAAACTG
ATCGTCGATGCCGCGACGGCCGCGCCGAAGCCGATCGTGAAGGAGGTCCATCCGCTGAGG
AAGGCCACCAGCGGCCCGTATGCTTGGCGTAGATAGACATAGTCCCCGCCGGCGTGCGGA
AGGATGGAGCCGAGCTCGCCATAGATCATCGCGCCGCCCATGGCAAAGAGAGCGCCGATG
AGCCACAGGAGGAGAATCACGAGGGGGTCGCCCACGTCGCGGGCCAGCAATCCCGTCGTA
GCAAAAATGCCGCCGCCGATAATGTTGCTGACCAGCACGCAGGCAGCCGTGAACCAGCCG
ATCCGTGGTGACGTGGGCATACTGGGCGGCAGTGTAATGGCTCCCGTTCGGGAATGCGAG
CCGACCGCCTTTCCTTTCTGAGCCGAGTCGCATACCATAGACGGCCATGGCGGAAAAAAA
ACGAGCGCGCAGCGGGTCGCCGTCCAAGCGCCGCAAAAAACCGGGCGGTGCTTCGACCGG
CCTTGCTGCGACGGAGCTGCAGGCCGCCGCCCCGCCTCATGAGGTGGCGGAACTGCATCA
GACGATCGATCAGGACGGTGGGAAAGTCCTCGCCGTCTATCGTGAACCGTACGGGGGCCG
GTGGCTGGTCTTGGCCGCGCTGCCGATCGATCTGGTCGAACCGACGCCCTATCAGCGGAA
TCTTTCCGAGACACACGTTCGGAAACTGGAAACGGTCATCGGCAAGATCGGCCGCTTTCT
CGACCCCATCATCGCCGTGCGGCTCTCCAAGCCGGACCATGCGGCCAAGTACTGGACGCC
GAACGGTCACCATCGTTTGTCGGCCATGCGGACGCTCGGCGCCAAGAGCATCATCGCGAT
CGTCGTGCCGGAGGCGGCCGCCGCCTATCAAATTCTGGCGCTCAATACCGAGAAAGCGCA
CAACCTGCGCGAAAAGGCGCTGGAAGTCATCCGCATGTACAAGGAGCTCGCGCAGTTGGA
CGACTCCACCGAGGAGTCCTACGCGCTGGAGTTCGAAGAGCCCGCGCTGATCACGCTCGG
CCTCTGTTATGAGGAGCGGCCGCGGTTCAGCGGCGGGGCGTACCATCCGGTATTGAAACG
GGTGGACGACTTTCTCACGAGGCCGATGCGGGAGGCGATCGCCACCCGCCGAGAGCGGGC
GCGTACCGTGTTGGCGCTCGATGACGAGATTGTCAGGCAGGTCGAGGCGCTCAAGGCGAA
AGGGCTGACGAGCCCCTACTTGAAAAGTTTCGTGGTGGCCCGGGTCAATCCCATCCGGTT
CCGTCCAAAAGACGCGCCGCCCCTGTCGTTCGACGAGGCGCTCGACCGGATGCTCAAAGC
CGCGGTCAAGTTCAATCCCGACAAGATCAAACTGGACGACCTGGCCAAGTCCGGCGGGGC
TCCGGACGACGCGGAATAGGCCGCCGTCCGCCTTGTTTCTCTGCGCGCCGGCCCTTTAGA
ATGTTCGCTGATCCGCATCGCAAGGAGGCGACCCATGAGTCTGGCCGACAATAAATGTGT
TCCGTGCCGCGGCGGCGTGCCGCCGGTGCCGGCGGATCGCGCGCAAGCGCTGCTGACAGA
ATTGGGCCGCGGGTGGTCGATCAATACGCAGGGCCATTTGGAACGGCTCTACACCTTCAA
AGATTTCGCGCAGGCGCTCGCGTTCGTCAATAAGGTCGGCGCGGTGGCCGAAGCGGAAGG
CCACCATCCCGATTTCTACCTCGCGTGGGGGAAATGCAAGGTGGAGATCTGGACGCACAA
GATCAACGGCCTCACGGAAAGTGATTTCTATCTGGCGGCGAAGGCGGATCGGGAATTCGA
GCCGTTTCGCACCGTCGCGGCATAACCATCCTGACCCATGGCCCGGCGAGGCAGCAGATG
AGCGGTCCCGCGCAAGTCGCGCTCGTCAACATGCCGTTCAGTTACTCGAAGTATCCCTCG
ATTCAATTGGGCACGCTGTCGGCCCTGTTGAAAGCGCAGGGGATCCCGGTCGATTGCCAT
CATCTGAATGTCCACTTCGCGCACCGGATCGGCGTGCCGCTGTACGAGCTGATCTGTGAA
AAGCGCGCATTGTTCGGCGAATGGCTCTTCTCGTATCTGCTCTTCCGTGACAATCCGAAA
CGTGCGGAGTACCCCCGGGTCTTCAAGCCGGTCTTCGAACAGCTCGCCCAGCAGAGCGGC
CACCCGATCGGCTTTTTCGAAGAGATGAGCTCGCGCATCGCCCCGCAGTTCCTGACGTGG
GCGCTCACCGCGGTCGATTGGGGGCGATACAAGCTGGTGGGCTTCACCTCCACGTTCGAT
CAGAACGTGGCGAGCCTGACCCTGGCGCAGCTCATCAAGGACCTCTATCCGGACGTGACG
ATCGTCTTCGGCGGCGCCAATTACGACGGGGAGATGGGCTTGGAATACTTCCGTGCCTTC
TCCTTCATCGACCATGTGGTGGTCGGTGAAGGAGAAACGGCCTTTCCCGCGTTGGTCCGC
CGCACGTTGACCGGCGGATCCGGTCCCTACCCGAGCGGCGTGGCGTATCGGGACGGCGAG
CAGATCCGATTGACGCCGAACCCCGCGCTCTTCACGGAGTTTTCACGGACCGGCCCGCCG
GATTACGACGACTATTATCACTTGCTGGCCGAGCTGGGCGAGGCGGCTCAGGGGCTGGAT
CGCGTGCTGCTCTATGAAGGCTCGCGCGGCTGCTGGTGGGGCGAGAAGCACCACTGCACG
TTCTGCGGGCTGAACGCCCAGAGTATGAAGTTCCGCGCCAAATCGTCCGAGCAGGTTGCG
AGCGAAATGGCGTATTTGTCCAACCGGTACGACACGGCGCGGTTTCGTCTGGTCGACAAC
ATCATCGATATGAAATATGTGGACCGGTTGTTCGGCCGGTTTGCCGCCGACCATTGCGAT
CTGGATATCTTCATCGAAACGAAAAGCAATCTCCACAAGAGCCAGATCCGCACCTTGGCG
ATGGGCGGCGTGAAATGCATGCAGCCGGGTTTGGAAAGCTTGAGCCTGAATCAGCTGCGG
GCCATGGACAAGGGCGTGACGCCGATGCAGAACATCGTCTGCCTGAAGTGGAGTTTCTAC
TATCGGGTGGCGGTGTCCTGGAATATTCTCCTCGGCTTCCCCGGAGAAACGAACGAGGAT
TATCAGCGCCAGATCGAGCTGATTCCTTCGTTGCTGCATTTGCAGCCGCCGGAGGCGACG
GGCAAATTCTGGCTGGAGCGATTCAGTCCCTACTACACGAGGCCTCATGAATACGGCGTG
CGTATCACCGGGCCCGGCATGGCCTACGAGTATGTGTATGACGGCCGCCGGGTGGATCTG
AACAAGATCGCCTATGATTTTGAATATGAGCTGGACAACTGGCCCGTCGATCCGCACGTG
TACCAGGAACTGGTGAGCGCCATCGAGGGGTGGCAACGGCGGCACCGGTCCGGCGATCGG
CCGTTCCTCTACTACTCCAAGGGCATGGGGTACGTGACGGTGTATGATGGGCGCGATCTG
AAAACGCCGATGCGCCGCCGCTATGACGGCATCGCGGCACAGGTGATCGAAGTCTGCAAT
GAAGCGCCGAAAACCGTGGATCAGATCAGGTCAACGCTGGCCTTAGAGGCGGAGTCCGCC
GAGCGATCCCGCGAATTGAGCGCGGCGCTCGACGAGCTCACCAGCCGGCGGGTGTTGTAC
GAAGAGCGGGGCAAATACTTCACGCTGGCGATTCCCGAGAATCCCTACCTTTAATCGGAC
TGTCTAGCGCCATATCAGTTGCCACTCGCTGCCGGCGGGTGCGTGACGAAACGCGTCGGC
CTACATCGACAGTTTTTCGGCGACGTTGCGCATCTGCACCCCGTGCACCAGCGAGGCGCC
GCCTCGAATCGCACAGGCGACATGCACCGCTTCGGTCATCTCTTCCACATTGGATCCCTT
CTCGAGGGAGGCTTGGGTGTACGCATCGATGCAATAGGGGCACTGCACGGTATGGGCCAC
GGCCAGCGCGATCAGCGCCTTCTCGCGTTCGGTCAGCGCTCCTTCGGCGAACACCGCGCC
GTAGTAGCCCATGAACTTCTCCCAGAGTTCCTTGTTGCCTTTCCCCATATCCGAAAACTT
TCCGAGATCATGCGAATGATAGTACGAATCCATAGGGCCTCCTGTGTCATGGTCTGGGGC
GAGCGAGAGAAGAAGTCGCGAGAAGACGCTGCTCAGGCATGACCGGGCGGGTCCGGCTCC
ACGCTCGAGAGGATTTGCGAAAAACGTGCTCCGACAATGTTCGTCACCTTGGCCATCAGG
TCGGTGACTTCCTTCCACTCCTCCGGTTTCAAATCCAGCTTCAGCTGAGGATGGATCGCC
CACTGGGCATCGACCTGCGTGCCTGTCCGGCTGACGAGGACACGGAGCAATTCCACGTCC
CAGGCGGTGGGCTCGTTCGGCTGGTCCATGGGTGAATTGCCGTTGGGTTGTCCGGAGGGC
GGTGTTGCCTGTGCCATGGTATGTGCTCCTGAGTAAGACTAGGGAGAGCATACTCCATCG
ACCGGCCGGTTGTACATGAAGGGGCCACAGGCAGATGAAGTCTTCGCCCCTCATGCGGGT
GTCGGAGTTTCTCCCTCCCGAAGAACCTCCAGCATGGCGCCATGGATGAGACCGTTGGTG
GCCACCAACTCCTGTCCATAGATCGACAGGTCGTCGCCGCGGAAGTTGGTGAGGCGCCCT
CCGGCTTCCCGCACCAGCACCGTGCCGGCCGCCATATCCCACGGATTGAGCCGCACCTCC
CAAAACCCGTCGAACCGACCGGCTGCCACGTAACAGAGGTCCAGCGCAGCGGAGCCGGTG
CGTCTCACGCCTTGAGCGTTGAGCGCAAACCGCCCGAAGTGATCAAGGTTATTCCGCGCG
GTTTCTCGGATGTCATAGGCGAATCCCGTCACGAGCAGGCTATGCTCCAACGAGTCTTCC
CTGGAGACGTGAATCGGGTTTCCATTGAGCCGGGCCCCCGTTCCGTTCAATGCCGTGAAC
AACTCGTCGCGGGAAGGATCGTACACCACGCCCAGGACGCACCGTCCTCGGTGCTCAAGT
CCGATGGAGACGCAGTAGGTGGGATAGCCGTGGGCAAAATTGGTCGTGCCGTCGAGCGGA
TCAATGATCCAGCGGTAGGGCGAGGGGCCGTGTTCGATTCGGCCGCACTCTTCCGCCAAA
AATCCATGGCTTGGATAAACGGAGCGGATGCGATCAATGACACACTGTTCGGCGGCATGG
TCGGCATCAGTCACCAGGTTAATGGGGCTCTTGTGGGCGACGTGAAATCCGGTTCGCGCA
TAGTCCAGAAGAAGCGCTCCGGCCTCCCGGGCGGCGGCCATCGCAAGCTCGAGCAACTGG
TGGAGTGACGGTTCAGAGGACTGCACAACCGGAAGAATAACATGGCCAGCGTGTCTCTTT
TCCACATTCTTCAAGGAGTTGAATGGGATACGCACCGGTCGGTTCTTGCCAAAGCTCGGT
TGAGTGTCCAACACGGCAACAAGCCTTACATAAACTGATTGCAGAATGATTACTTGTACA
CTGATCGGCATGAAATCTTATCCGTTATTGTTTCAACCGAGAGACAGTTGACAAGGCATA
GAAGCAATGCTATAAAGCAAGCATGCTTTTTCGGAGAGGGGTGTGGAAGAGTTAACCGAT
ATTCTCGTCGGCCTGGAGCAGCGGATCAACGCCTACAAGAACAGGTTCCAGGAGCTTGAA
AAAAAGCGCCGCCGCCTGGATGACGAGATTGCAACGATCAAAAAGTATCTGGAACTCGCA
GAAACCCTGTATCGAGTCGAAGCGGACAAAGCCAAGCTCGCCAGTCTTTCCAACCAGCTC
ATCACCGACGATACGAAGGGATCCCGCCCGGCTCCCGTTATGGACGTCACGGATCAATCG
CGGGAAATTCTTTTGGGGCGCAGCAAGTATGTGGGGAAGAGTGTGCCCGAAGCCGCCTAT
GAGATTCTGCGTGAGTCCAACCGGGCCATGCACGCCAAAGAACTGGTGCAGCGCCTGGGA
GAAGGGGGTTTGCACATCAAGGGGAAAACACCCTTGACGTCTATCGCGACGTCACTGAAA
CGGGACAAACGATTTCGGAAAGTCGGACCCAATACGTTTGAAGCGCTGGACGACATGCTG
ATTCAGGCCGTGTAGAAGCCCAAGCGGATACCTATAAGAGACGAAGGGGGGTGAGGCTCT
TGGCAACGAAGAAGGCAGCGAAGAAGAAGAAGAAGTAATCCCGCCGCGACTTATTCGCCG
AGGGTGGGGCCACTCACTCTCGGCGTAATTCTTCCGTGCTCCATCAAGAAACCGAACGAG
AGAAGGTTCCTCCTAGGCACCGATCACCGTCGTTAGGCTGAAATGACGCGGGAATCAGGA
GGGCTGAAGGACGATGGCGGGCTGGAGTCGGGGCAGGCCGAGTGCAGGCCGAGGCTCAGC
CGGAAGCGTCTCGGTGTTGAGGAGCACCCACTTGTCGGGCTGTTCCAGAATTTGCTGAAC
CAGCTTCGTATGCAGGGCATGGCCCGAGCGGTCGGCAACAATGTGGCCGATGAAGGACAT
GCCGAGCAACGAAAAGTCACCGATCAGATCCAGGATTTTGTGACGAACGAACTCGTCGGC
GAACCGTAAACCGGATTCGTTCATGATCCCGGTCTCGGAGAGCACAACCGTGTTGTCCAA
AGTCCCGCCCTTCCCGAGACCGCGCGCCCACAGGGCCTGCACTTCGTTCAGAAATCCGAA
CGTCCGCGCTTCGGCGATGTGCCGCTCAAACGACGCTGCCGTACAGTCATGCACATAGGT
CTGTGTCTGGATGAGCGGATGGTCGTAATGAATCGAGTAACTGATACGGGAGGTGGCCGA
CGGTTCAATTCGAACGCGCTTCGACCCTTCGGACACTTCCATCGGAGCCATGATTTTGAG
ATACGGCTGCTTGCGGTTCTGCGCCACCACGCCGACCGACCGGATGAGGCGGACGAACGG
CGCGGCACTGCCATCCATGACCGGGATCTCTCCGGCGGTCACGTCGATATAGACATTGTC
GACTTCCAGGCCGGCTAAGGCCGCCAGCACATGCTCAATGGTCTTAACCTGAAACCCATT
CCCGCTTATGGCTGTACAGAGTTCAGTTGGGACGCGATACTCGATCGAAGCAGGAAGAGA
AGCGCCGGCATGGCCGTTTCGATTGACGAAGACCACCCCGGTATTCGGAGGTGCCGGTCG
GAGCGTCATGGCTGCCGGCTGGCCGGAATGAAGCCCAATCCCAGAGCAGGTGACCGCCGC
CGCTAACGTCTGCTGATTTCGCACAAGTCCTCCGTTCCAAAACAACACGGGGCTTACCCT
AGCAACTCATATGCCAATGCAACCTTGTCATAAGTCATCGTATGTCAATGGAAAATCCAT
TGATCAAAAGAAAATGACTTGTGTCGTAAAAATCACATCTGTGGGCTTTTGATGGGATAC
TTTGGTTCAAGAGGCGTGCAGGCGTCAAGCATCTTCGCGCCCCAGCCGCGGCGACGCTAC
TACATATCTTGCAACGTCACCGCACGTCTGGCTTCGCTATCTTTCCGTGAATTGCGAATC
CCGGTGAGCGGCGAGGGCGGAGGCCAGGCGGGATTTCAACTCCAAACGCTTGGGTTTCCC
CGTCGAGGTGTAGGGCACGTCATCTCCGAACAGAATGACCTTCGGACATTTGTAAAATGG
TAGGAATCGCCGGCAGTGGGCGAGCAGATCCGGTTCCGTGGGGAGAGACGTCCCGTCTCG
CGGGACGACATACGCCGCGATCTCTTCGCCATAGTAGCGATTCTCAAACGGGATCGCCAT
GGCGAACCGGACCAGCGGGTGGCTTTTCAGCGCGTCATCGATCTCGAGCGGCGAAATGTT
CACGCCGCCTCTGATGATCAGTTCCTTGAGGCGGCCGGAGATGAAGAAAAACGGCCGGCC
TCGCTCGTCGCGCACATAGAACCCTTCGTCGCCGGAACGGAACCACCCCCCCTGGAAAGC
CGCATCATTGGCGTCGTCGCGCTTGAAATACCCGGCACACACCGTGCCGCCCCGGATGCA
GATTTCTCCCCGCGCCAGTTCGGGCACCGGCTGCCCCTCCCCGTCGAGAATCGCCATCGT
ATTGTGCCGAAGCGGGACGCCGATGGAAGGAAACTCGTAGCCCGTGAGCCAATGGCGATG
CTCCTCGCGCGACAGGTCGTTCGGCAAAAAGCAAGAGTAGCAGGTCGTTTCGGACAAGCC
GTAGCCGTGGCGGATCGGAAACCCGAAGCGGTCTTCGAACCGCGCCGCGGTATCCTTGAG
CAGCGGGCCGGCGCCGCAGATGAAGCCGCGGAACGCGCTCAGGTTGCAGGCCGTCGCGTC
TTCATTCGCATCGAGGAGAAACTCCAGTAAGGTCGGAACGACGCTCACGCAGGTCACGGC
TTCTTCGTGCAGTCTCCGCCAAAAGGCGGCGCTCTTGAATTTGCGATTCAGGACCACGCT
GCCTTTGCAGTAGAAGGGGGTGACGAGGGTGACGACCGTTCCGTTCACATGGTGGATCGG
AAGCACGCACATGAGGCGGTCGTCGGCTCCGAATGCGTGCCAGTCGGCGATCGCATCGGC
GTCGGTCAGCAGATTGTCTGCGGTCAGGACCACTCCCTTTGGAAGGCCGGTCGTCCCCGA
CGTGTAAACAATGAGGGCTTCGTCGTCCAGGCTGGAGCCGAGAGACGTGAGGCGAGAGCT
CTTCGAGGACGGTTTCCCCTTGTCTCGAGCCTCCCGTCCCGCCTCTTCTAAGAAGCCCTC
GTCGTTCACCGCGATGACGCGCCGCAAGGCGGGAAGCTCCTTTTGGAGACTCGTGACCTC
CTCCATGTAACTGTGCCGGCAGCAGACGGCCGACGCTTCCGAATGGTCCAAAATGAACCG
CTTCTTCTCCGGGGATTCTTCGACGTTGATCGGCACCACCGTGATCCCCGATAACCAGGC
GGCAAAATACAACACCACGGTGACGTCATGATTGAACAGGAGCGTCGCCAGACGGTCTCC
CCGCCGGAGCCCGACCGAATCATGAAGGAAGGCGGCGGCCCGTTGGACGACCGCCCCGAA
TTCCGCATAGCTGTAGGTGTAATGGATGTTTCGGTCATCGTCGCGGTAGGTGAGAAACGG
CCGGTTGACCAAGGCACGATCGTGGATGCGGGATTTGAAGAGATCGGCAAACGAGCGCCA
CGGGAGCGCGGGGGCGAGGCCGTCCCTTCTTCGCGCTTGCGCGATATGGTCAGGTACGGC
GACCAAGGGGGACATACTCCCTCTTCGCCGGCCCCGTGTAGAGGGCGCGGGGCCTCATCA
GGCGATTGTGATCCTGTTGCTCGATGACATGCGCGCACCATCCCGTGATGCGCGAGCAGA
CGAAGACCGGCGTATAGAGTGCGCGGGGAACCGCCATCAGGAGATAGGCCACCGCCGTGT
AGAAATCGAGATTGGGATAGAGCCCTTTCTCCTCTTGCATGACCCGCTCGACGGCGGTCG
CAATGTCGTACCAGCGGCGCTCGCCGCACAGGCGGCTCAACGAGTCGGCGTGCCGTTGAA
TGATGGCCGAGCGGGAGTCGCCTTTCTTGAGCACCCGATGGCCGAAGCCCATGATCCGGC
GTTTGCTCGCCAGCGCCTCCCGCACCCATCGCTCCGCCTGTTCCCGGCGTCCGATTTCGA
GAAACATCTCGGCCACGGCCTCGTTGGCTCCCCCGTGGAGCGGCCCCTTCAAGGTTCCGA
TGGCCGAGGTGACGGCCGAGTGCAGATCCGTCATCGTCGAGGCGGTGACGCGGGCCGCGA
AGGTGGAGGCGTTGAATTCGTGCTCGGCGTAGAGGGTCAGCGAGACGTCGAGGACGCGCG
CCATGGCGCGTGCCTGCTCGTCGCCCTTCCGGTCGGTGAGCAGATACAGGAGATTGTCGG
CGAAGCTCAACTCGGCATGCGGCGGCGCCAGAGGGGCGGCGTTCGCGAACCGATACGCGG
CCGAGACGAGCAGCGGGATTTGCGCGAGCAGCCGGAGGGACTTGCGCACGTTGGCTTCGT
GCGAGTGGTCGGCGGCGTCCGGGTCGGTCATGCCGAGCAGTGACACGCCCGTCCTCAGAA
CGTCCATCGGATGCGCCCCGGTTGGTACCAAACTCAGGAAGTCTTCGATGGGACGCGGGA
GGACGGAGTGGAGGGCGAGCTCTCCGCGGAAGTCGTTCAGCTCTTTCGCGGTCGGCAGAT
GGTCGAACAGAAGCAAGAAGGCCACCTCTTCGAAGCTGCCGTGCTCCGCCAAGTCGCCGA
TCGCATAGCCGCGATAGCGGAGACCGGCCTCTCCTTCGTCCACGAGACACAAGGCCGATT
CTCCGGCGATCACCCCCTCCAGGCCGGGACTGTAGACAGGACGGTCTAGGGAATCAGTCG
CGGGAGACTCGCTCATGACCTGGTTCATATCTCTCTCCCTCCTGTGGTCCTTGGGAATTG
ATATAGCCGAGCAGATTGTACAGCTCTTGTCGCGTCATCATGTGGTGAAGCCAGTCGCGT
TGCGTGCCGAACAGCTTCAATTCGGCCAGCAGCGCCTCGATAGCCCGCAGGGCCGTCCGT
AACGCCGTGACCGGAAAGAGCACGCCGCGATATCCGAGGGATTCGAATTCCGTGACGCTC
AGGAGAGGCGTTTTGCCGAATTCCGTCATATTGGCGATCAGCGGAAGGGTAACTCCTCCC
TTCCGGATTTCACTCGCGAACGTTCCGAACTCGTGCGCGGACTCCAGCGCCTCGGGGAAC
AGCGCATCGGCTCCGGCTTCGGCATAGGTCAAGGCCCGCCGAACGGCGGCGTCAAACCCT
TCCACCCCGCGGGCATCCGTGCGCGCCACGATCAGGAAATTCGGATCCCGTCTGGCGTGA
ACCGCCGCTTCGATCTTGGCCGCCATGTCGGCCACGGGCACCAGGCGTTTCCCCGGGAGG
TGACCGCATTTCTTCGCTTCCTCCTGATCCTCGATCTGCATGCCGGCGAGACCGGCCTCC
TCGAACGCCGTGGCTGCCTCCGCGGCGGCCTGGGGGCCGCCGTATCCCGTGTCGGCGTCG
ACGATCGTGGGAATCGACACGGCTTGGGCGATGCGCCCCGCCTCCGCCGTCACGTCCGTG
AGCGTCAGAAGGCCGATGTCCGGTATCCCCCGGCAGGCGGAGAGCGCGGCTCCCGACACG
TACAGGGCTTCGTAGCCGGCTCGCTCGATCTGCATCGCGATCAGCGCGTTGAACGCTCCG
GGAATGGCGATCGTGCGCGTGCCCAACAGCTCCCGCAGACGGGATGTCTTCATCTGTCCC
TTGTGATCCATCGTCGTCTTCAACCCATCCTCAACCTTGACCTGAGCCTCGACCGTTGAT
CCGCAGCAGCGGCATCAGTGCGCCGATGTCCTGGACTTCGTCAAGCCTCCACACGAATCG
AATGAGCCGATCGATGCGCGCGCGATCGAGCCGTCCGGCGGCCAGGCGGCGGACCTTCGC
TTCGAGCTCCCAGTCCGACATGGGATTGCCGGGATGGCCCAGCGGGATGTCCGCCTGTCG
TAGGTAGGTCTTCCCCGCGCCAGTTTTGATCGTGATGCGGGTCGGCATCGCCTCGGGGTA
CCGCTCCACGAACTCGGGCTGCCGCACGACGCGGACCTTCTTCATCAGATTGCGCACGGC
CGCATCCCGCAATCGGGCCGGACTGAACGACGACAGCGTCAGCCGACCGTCGAGCAACGC
GACAGCCACGCAATAGGGGAAACTGTGATCCGCCGTTTCCCTCGTGGCCGGCTGCCACTT
TTCGGGATCGCGGCCGATGATTTCGATCGCGACGTCGTAGCTTCCGATTTCCACGTCGGT
GATCTGCTCCAGCGCCTGAGCGCCCTCGGCCTGGATCACTTCGCCCCGCAGGGCCAGCGT
TGCTTCGACCGCTGTCTGCGCGTGGTACTCCACCGGGTAGTGCTTGATGTAGGTATCCAA
AATCTTGAACGAAGGGGACCGGCTCCCGCCCCCATCGGGAGCCTGTCCCCCTTCTCTTCC
GAATGCCGCCAACTCAAACGGTCCCGACACGAGTTTCATGAAACCCTTTTCGCCTTCGAA
GATCGGCGAGGGGCCCGTCATGCCGCGCTGAGCCAGTAAGGCGGCGAAGACCCCGTTGCG
GGCGGCGTTCGAGAAGGCGCAGGCCTTCCACATGGAGAGGTCCCCGACCCGCGTCTGCCG
CAACGCGATGTTCGAAACGCCGGCGAGGTTGACGGCGTGGAACGTCTGCGCGTCCGACAG
CTTCAGGACCTTGGCGGCGGCGAGCGCGGACGAGATGGGGCCGTATGTCACGTGGTCCCA
GCCGCGCGGCCGCAACGCCGCGGCGTCGCAGAGCCGGCATTGCACTTCATAAGCGAGCGC
GATGGCTTGGATGACGCGTTTGCCGGACGCGCGAGCCGCCTCTCCGACCGCAAGCACGGC
CGCGATATTATCGGAAGGATGAGCCGGTTCCTTGGCGAGGTACGTGTCATTGAAATCGAG
ATAGCGGACGAGTGCGCCGTTGGCGAAGGTCGCAAGATCGGGAAGCGTTTTGTGTCGCGT
GCCCCACAGGGTGGCGCCTTGCACCACCTTGACCGTCTGAGCGAGCTGACGCGCGATCCG
GCAGGGGGCCGCGTTCCAGGCGCCCAGCGCGCAGCCCAGGCTGTCGAGCAGCCGCCGCTT
CACTTCATGCACGACGGTTTCGGGCAAGTCGTCGTAGCAAAGTGCCTGACCATAGCGAGC
GAGACGATCCGCGAGCATCTTGTTGTACCAAATGACTATTGACCAATGACCGGTGACGCA
GGTCTCCGTCGATTCACGCGCCGGCCACCTTCGCCTGTCGCCGTTCCAGAAAGGCGCGGA
CGGCCTCCTGCATGTCGGCCGTGACGCATAATTTGCCGAATAACTCCGCTTCCCTGGCCA
GCCCTTCGGACAACGGGATATCGAGCCCCCCTCTGATCGCATGCAACGCCGCTTCGACGG
CGGCCCTGCCGCGCGCCGTGATCAGCGCGGCGACCGCCTCCGCCTGCGTCATGAGCTCCT
GGGGCGGCACGACGCGGCTCACCAGCCCGATCTTGAGTGCGTCCTCAGCCGAGAGCGTCT
CGCCCGTCAGGATCATCTCCGCCGCCTTCGAAGCGCCCACGAGTCGCGGCAGTCGCTGCG
TGCCGCCGAAGCCCGGAATCAGACCCAGCCTGATCTCCGGCAACCCCAACTGGACGCCGG
ACGCGGCAAGCCGGATGTGACAGGCGAGGGCCAGCTCGAGGCCTCCGCCGACACAGGTGC
CGTTGATCGCCGCCAGCACAGGCTTGTCGCAGCGCTCGAGCCGATTGAAGAGGGCCTGCC
CGCGGAGGGCGAACTCGGTGCCCGCGTGGCTCGTGTGTAAATGGGATAACTCGTGGATGT
CCGCGCCGGCGCAAAAAAAGCGGCCGGAGCCGGTCACAATCACCGCGCGAACGTAGTCGT
CGTCTTCCACCTGGCTCAAGATCTGCTGAAGCTCGTTGAGCAGGGGGGCGTTCAGCGCGT
TGGCCGGCGGATTGTGGAGCGTGATCCGCGCGACGTTGTGTGAGATCGTCAACAGGTGGT
GCGTCATAGCGTCCCCGTGGTTCAAAGTCAGTTCGGGTGTCGCATCGCGGCACGGGCGGA
TCCCGGGCCTAGATCGCGCAGCCGCCGATGCTCCGCGATCGCGGCCACGAGGTCGGACAC
TCCTTCTCCGGTCGTCGCCACCGTGCGTAGGACGATGGGGCACCATTCGCGCAGGTCCCG
CACCGCCGCGTCCGCATCCGGATGGTCGGCCTTGTTCACCACGACGATGTGCGCCATTTC
CAGCAATCCGGCCTTCATGGCTTGTACTTCGTCGCCCAGCCCGGGCGCCACGACGGCCAC
GACCGTCTGTGCGACGTCGACGATGTCCACTTCGTTCTGCCCGACGCCGATCGTTTCGAT
CAGAATGACGTCGTATCCCGCCGCGTCGAGCACCAGCTTGGCGCGGTCGGTCGCGCGGGC
CAGGCCGCCCTGTCTCCCGCGGGTAGCCATACTGCGGATGTACACCCCGTGATCGAGCGC
ATGATCCTGCATCCTGATTCGGTCCCCCAGCAACGCGCCGCCCGTGACATGGCTGCTGAT
ATCGACCGCCAGGACCCCTACCTTCAGCCCAAGCCGCCGGTAAGTGGTGATGAGCTGACC
GATGAGCGTGCTTTTGCCAGCTCCCGGATACCCGGTGATTCCGATGACGGCTGCCTGGCG
CCGGGTCAGCAGGCGCAACGCCGCCGTGCCGCCCGGATGCTGGTCCTCCAGCAGGCTGAT
CAGCCGGGATACGGCGCGGATATTTCCGGACTTCACTTGCTCGGCCAGGGCACTCATGCA
CTCGGAACCGCTCGTGATTTGCTCACCAGCCGTCGTCATGGAACAGCCTCATAGGCTGCG
TGACGCTGGTACACCAGCGAGAGCCGTGACGAAAGAGAGCGTTTCAACGCTGTCTCCATC
TGCCGGGCCGCGGCCACGACCAGCCGTTCATCGACCGCGACGGCGGCTCCGGAAGCCTTC
AAGGCATAGACTATGTCTTCGGTCGCCACGTTGCCCGACGCGCCCGGCGCATAGGGGCAG
CCGCCGAGTCCTCCGGCGGAGGTGTCGAACGAGTCGATGCCGTATTCCATCCAGGCGACC
AGCGCGTTGGCGATGGCCATGCCGTAGGTGTCGTGGACATGGAGCGAGAGCGCGGTTCGG
CCGATCTCCGGCTTGACGGCATCCAGCAGATTGCGGACATCGGGGGGTGCGGCCTTGCCG
ATCGTGTCGCCCAACGAGATCTCGTCGACGCCAAGATCCAGCAGCAGGCGCATCACCTCC
ACCACGCGCGAGGGCGGCACCGGGCCCTCGAAGGGGCAATGGGCCGCAGTGGAAATGTAT
CCGCGCACGATCATGCCGTCCCGTTTCGCGCCGGACACCACCGGCTTGAACCGCTCGATC
GACTCGCGAACCGTGCAGTTGATGTTCCGTCGGGTGAACGTGTCGGAGGCCGCCGTGAAG
ACGGCGATCTTGTCGACTGCCGCGGCCCTCGCCCGTTCCAATCCTCGTTCATTCGGCACG
AGGGCTGAGTAGACCACGCCCGGCCGTCGGTCGATCTTCCGAAACACCTCATCGGAGTCC
GCCAATTGCGGGATCGCCCGGGGCGCGACGAACGAACCCGCTTCAATCTCGGCCACACCG
GTCCGGGACAGGGCGTCCACGAACGACACCTTGGCCTCCGTCGAAACGATGGCCGGCTCA
TTCTGCAGCCCGTCGCGCGGACCCACTTCGACGATCCGGATCGGGCGTGACACGTCTCTA
TGTCGATCGGGCGTCGACATCGTGGGGTTTCTCCTCCGGTGATGCCGTCTCTCTGCCATC
GGCCGAGGCGGCCCAGTCGGGAGTTCTCCGTTCACGAAAGGCCCGAAGTCCTTCCTGCGC
CTCCGCCGAGAGGCGGGCCCGGACGTTGGTCTGAACACCCAGCCTCCAGATCCTGTCCTC
CGGAACCTGATGGAGTCTGCTGATCCAGGCTTTCGTGTCCCGCACCGCGCGGGGCGGAAG
GCGCAAGACGAGTTCCACGAGTTCATGGACACGCTTGTCGAGCGCCGCCGAGTCGACCGC
CTCGTGAACGAGCCCGGCCGCCGCCGCCGTCGACGAAGAAAACGGCTCTCCTATCAACCC
ATACCGTCGCACAAACGACTCGCCGGTTTTCCGAAGGATAAACGGCGCAATCACCGCGGG
GACCAGCCCCAAACGCACCTCGCTGAACGCGAAGGTCGCGTCCGCCACGGCCACGGCGAT
GTCGCACACCGCGATCAATCCGAGCCCGCCGCCGTAGGCGCCTCCCTGAATGCGGCCAAT
CACTGGACAGGGACAGGCGTCGATGGTCCTGAACATGGCGAGCAACCGCTCGGCGTCGTC
TTGAGCGTCCTGCGCAGTGATCGTCCGGTCCGGCGCCAGCCAATCGAGATCGGCCCCCGC
GCAGAAGAGCGACCCGGCGCCGGTGAGGACAATCGCACGCACGGAGGAATCCTGTCCCAA
CGACTCGAACGTGCTGCACAACGCGCTCACCATCCCCGCATCGAACGCGTTGCGCCGATG
CGGCCGATTCAACGTCACGCGCGCCAGGCCGTTATTTGACTCGACCAGGATCGATGCAGA
TTCCTTCATCGGCGCCTCACATGCGGAAAACCGGCGGATGCGACGGCCGGATCGGCGTCG
CCATCGCGAGATCCAAGCAGAGACCGAGAATCTTCCTCGTCTCGACGGGATCGATGATCC
CGTCGTCCCAGAGGCGCGCGGTGCTGAAATAGGCATGGCCTTCCCGCTCATACTGGGCCA
GTGTGGACTCGCGCATCTTGCGCTGCTCGGCCTCCGAGAGGACGGCCTTCTCACGGGCCC
GCTGCTGCCGCTTGACCGTAACGAGCACCTCCGCCGCCTGCTGCGCCCCCATGACCGACG
TCCGCGCGTTGGGCCAGAGGAAGAGAAACCGCGGACCGTAGGCCCGTCCGCACATCGCGT
AATTCCCGGCCCCGTGGGAGGCTCCGATGATGATCGTGAATTTCGGGACGTCGGCCGTCG
CCACGGCCTGCACCATCTTGGCGCCGTCCTTGATGATCCCGCGCGCCTCATACTCTTTGC
CGACCATGAAGCCCGTGATGTTCTGAAGAAACACGAGCGGCACCCGCCGTTGCGCACAGA
GCTGCACGAAGTGCGCGCCTTTCAAGGCGGCTTCGGAGAGCAACACGCCGTTGTTGGCGA
CGAGGCCGACCTGGTGCCCCATCCAACGGGCGAAGCCGCAGGTGAGCGTCCGGCCGTAGC
GGGCCTTGAACTCGTGAAAGCGGCTGCCGTCCACCAGGCGGGCGATGACGTCACGCGCCT
CGAAGGTCTGCCGCGGATTGCTCGGAATGATGCTGTACAGCTCGTCAGCCGGATAGAGCG
GCTCCTCGATCACCGCGGGCTTGCGCGTGGCGGGCCGGCGAGGCAGCGTCTCGACGATCG
ACCGGCAGATGTCGAGCGCGTCGCGGTCGTTCTCCGCCAGATGATCGCTCACGCCGGACA
GCCTCGTGTGGAGGTCGGCCCCGCCGAGCTCTTCGGCGGTGACGTCCTCGCCGGTCGCCG
CTTTGACCAGCGGCGGTCCCGCCAGATAAATGGTCCCGGTGCCTTTCACGATCACGTTCT
CGTCGCACATGGCCGGCACATAGGCGCCGCCCGCGGTGCACATGCCCATCACCACGGCGA
TCTGCGGAATGCCGAGCGCCGACATCCGCGCCTGGTTGTAGAAGATCCGTCCGAAGTGAT
CCTTGTCGGCGAAGACCTCGGCCTGCGTCGGCAGGAACACGCCGCCCGAATCCACGAGAT
AGATCGCCGGCAGCCGGTTCTCCAGCGCGATCTCTTGCGCCCGGAGATGTTTCTTGATCG
TCATCGGGAAATAGGTCCCGCCTTTGACCGTCGCGTCGTTGGCGGCGATCACGCAGGGGC
GGCCCGCCACGTAGCCGATGCCGGCGATCAATCCCGCGGATGGAACCTGGTCGTCGTACA
TGTCAGAGGCCGCGAGCGGACTGAGCTCCAGCCAGGGCGCGTCGGGATCGAGGAGGGCCG
CGATCCGCTCGCGGGCGGTCAGCTTGCCTCGTTCTTTGTGCAGCGCGACGGCCTCCGCCG
ATCCTCCGGCCCGGGCGAGCGCCAGCCGTTTGTGGAGATCGGCCATCAGGCCTTCGTAGT
GGGCCCGATTCGACGTAAAGTCAGGGGATGTGGACGAGATGGACGTGACCAGCGTGCGCA
TGGCGCCTCAACCGTGTTTGAGCCCTTTGACGAACTCGACGATCTCCTGCATGGGCGCGC
CGGGCCTGAACAGCGCTTTCACGCCCGCCGCTGTGAGCCCGGGAATGTCGTCATCCGGGA
TGATCCCGCCGCCGAACAGCACGATATCGTCGGCTCCCTGTTCCTTGAGCAGCTCCGACA
CGCGCCGAAACAGCGTGTTGTGGGCGCCCGACAGAATGCTCAAGCCGATGGCATCCACGT
CTTCCTGGATTGCCGTGCTCACGACTTGCTCCGGCGTTTGATGGAGGCCGGTGTAGATCA
CTTCCATCCCGGCGTCACGCAGCGCGCGTGCGATCAGCTTGACGCCTCTGTCATGGCCAT
CGAGGCCGACTTTGCCGATGAGGATTCGCATGGGCGCCGTCGCTACTGCCATGCCGTCAC
CTCCCGAAGAAAATATTTGCCCTCGTGATCCCTCCGGACATAGCCCGCTTGCACCAGCGG
ATCATGCTCGAAGAGCAGCAACCATTGTTCCTCGAACGCCCGATCCAACACCCACCGTTT
GGTCTCGAGCGTCTGAACGGGAAACAGGTCGTAGCCCATGATGTAGGGCAGGGGCAGGTG
AGAGACGGTCGGGATCAGATCGCCCAGAAAGAAGGCCACCTTCCCTTCCGATTCGATCCT
GATGCTTTGATGACAGCGCGTGTGCCCGGCGGTGACGACGGCGGTGATCCCCGGAAACAA
TTCCGTATCGCCGCGCAGGAATTCCCACTGGTTCACGTGCGCGATCGGCGTGAAGTTCTC
CCGCCGATAGCTGGCCCTGGTCCGCTCGTTCGCGCGGGCTGCGTCGTCGTACTCCCCCTG
CTGCACGAAATACTGCGCCTTGGGAAACGAAGGCCGGATCGTCCCGTGCTCGTCTCTCAT
CGTATTGCCGCCGGCGTGGTCAAAATGCAGATGCGTGTTGATGACCATATGGATGTCGCC
CGGATTCAACCCGCGGCGCTTCAACGAACCCAGGATGGTCGGCGACCGCTCGACGGCGAA
CATCTGGTGAAACTTCCTGTCCTCCTTGGTGCCCAACCCCGTGTCCACGAGGATGTTCTT
GCCCTTCGCTCGAATCAGGAGCGCGGTGAGACTGAGCGGCACCCGGTTCAAGTCGTCGGC
GGGACAGCACCGCTCCCACAAGACTTTGGGAACGACCCCGAACATCGCCCCGCCGTCCAG
CGCGAAGCGGCCGTCGCTCACCGGATAAATCTCAAACGCGCCGAGTCTCATACACCATCA
CCCCCGGGCTGCTCAGCGACAGGACCCGCGCTCCATCTCACAACACCACCGGCTCTCGAT
ACGTCCCGAACACCTCTTTCAACGCCGCGCAGATTTCGCCCAGTGTTGCCTTGGCCTTCA
CCGCCGCGATCAGATAGGGCATCACGTTCTCGCTGCAGGCCGCCGCTTCCTGCAGTTCTT
CCACCGCGCCCGCCATCCTGAACGGATCGCGCGCCTTGCGCAGGTCCGACAAGCGCGCCA
CCTGCTCGCGCTCGACCTCGGGCCCCACCTTCAGGATCGGGATCGAGCGTTCCTCTCGCT
CAACATACTCATTGACGCCGACGATGATGCGGTCGTTGCGCTCCACCTCACGCTGATAGC
GTTGGGAGGCGTCGAGGATCTCCCGCTGCGGATACCCCTGCTCGATCGCTTTGACCATCC
CGCCCAGGCTGTCCAGCTTGTGAAAATACTCCAGGGCGGCGTCTTCGAGCCGATTGGTCA
ACGTCTCGACATAGTACGATCCACCGAGCGGATCCACGGTGTTGCCGGCCTCGCTCTCCT
GCGCGATGATCTGCTGCGTGCGCAACGCGAGCTTCACCGCCTCCTCGGTCGGCAATGCCA
GCGTTTCGTCCATCGAGTTGGTGTGGAGCGACTGCGTGCCGCCTAACACGGCCGCGAGAG
CCTGAATCGTTGTCCGCACCACGTTGTTCATGGGCTGTTGCGCCGTGAGCGAGCAGCCCG
CCGTCTGCGCATGACACCGGAGCTGCGCCGATCGCGGATCGTTGGGACGATACCGACGCG
TCATTTCACGGGCCCAGAGCCGCCGGGCCGCCCGGAACTTGGCGACCTCCTCGAAAAAGT
CATTGTGGACGTTGAAGAAGAACGACAGCGGCGGGGCGACACGGTCCACGTCAAGGCCCG
CCTTCACCGCCGCTTCGACGTAGGTCAGGCCGTCGTAGAGCGTAAAGGCCAATTCCTGCA
CCGCCGTCGAGCCGGCCTCCCGGATGTGATAGCCGCTGATGCTGACGGGGTGCCACTTGG
GCACCTGTGCGGCGCAATAGGCCATCGTGTCGGTGATGAGCCGGAGCGAGGGTTCCGGCG
GGAAGAGCCATTCCTTCTGGGCGATATATTCCTTGAGGATGTCGTTCTGCAGCGTGCCGC
CCAGATGCTCAAGACGGATGCCGCGCTTCTCCGCGACGGCGAGGTACATCGCGAAGATCA
CCGCGGCCGGTCCGTTGATCGTCATCGAGGTCGTGACCCGGTCGAGCGGAATGCCGTCGA
ACAGCCGCTCCATGTCGTCCAGCGAGGACACCGCGACGCCGCAGTGGCCGATCTCGCCGT
GGGCCCGCGGATCGTCCGCGTCGATGCCCATCAGCGTCGGCATGTCGAACGCGACGCTCA
GCCCCGTCTGGCCGTGCTCCAGCAAATACTTGAAGCGGCGGTTGGTGTCCTCGGCCGAAC
CGAAGCCGGCGAACTGCCGCATCGTCCACAGCCGTCCCCGGTACATGGTGGGATAGACGC
CGCGTGTGTAGGGGAATGAGCCGGGCGCCCCGAGGTCGTCGTCCGGCGACCAGTTTTTCA
AATCGTCCCGCGCGTAGACGCGGTTGATGTCGAGGCCGGAGAGTGAGGTGAAGCGCGGTT
TACGTTCTTGCATCGACCGCTTCCTCCAACGCGGCGCCGCTCGCCCGCCCAGCTAGCGTG
CAGGGGGACAGGCACCGCCCCAGACGGCGGAGCCTGTCCCCTTCGCCGTCTCGTGTCGTT
CGCCGCTCGCTTCGTAGAGGTAGAAGCCGTGGCCGCTCTTTCGTCCCAGCCATCCCGCCT
CGACATACCGGCGCAGCAACGGGCAAGGACGGAATTTGGGATCTCCTAGATCCTGGTACA
GGACCTCGCAGATGGCGAGTACGGTGTCCAGCCCAATGCGGTCGGCGAGGGCCAGCGGTC
CCACGGGATGATTGGCGCCCGTCGTCATCGCGAGATCGATATCCTCGGCGGACGCGACGC
CTTCTTCCAGCGCGAAGGCGGCCTCGTTGATCATCGGCATCAAGATGCGGTTCACGATGA
AGCCCGGCACGTCTTTGGCCACGACCGGCGTTTTCCCCAAGCGCTTGGCGAGGTCCAGGG
CGAGATGCAGCGTCCGTTCGGACGTTTCCAGGCCGCGGACGATTTCCACGAGCCGCATCA
CGGGGGCGGGATTCATGAAGTGCAGCCCGACCACGCGATCCGGCCGGCCGGAGGCTGCGC
CCAATTTCGTGATGGAAATCGACGAGGTGTTGCTTGCGAGCACCACGGAAGCGTCGCAGA
TGCGGTTCAATTCGGCGAAGAGCGCTTGCTTGAGGGCGAGGTCCTCCGGAACCGCTTCGA
TGACCAACTGTGCGTCCCGCAGTCGATCGAGCTGCACGATCGGACGAATGAGGGCCAAGA
CTTTGCCGGCCTGGTGCCGGGTGATAGATCCCCGTTCGACGGCCCGCTCGAGTCCGGCAC
GTATCTTTGAGAGAGCCTCCTGCAATGGCGGCTCGGCGACGTCGACGAGCAGCACCTGAT
ACTCGGCTGTGGCGCAGACCTGGCCGATGCCCCGCCCCATTTGGCCGGCCCCCACGACGC
CGATGGTCTTAATATCTTCCAACTGCATGATCAGAAACGGGGTACCTGAGTCACCAGCGC
GATCCCGCCATCGCCTTGCCCCGCGCTACCCCGCGTACCCCCTTTCCACGATGATGGCCA
GCGCCTCACCGCCGCCGATGCAGAGGCTGGCCAATCCTCTCCGAGCGCCCCGCGCGTTCA
TGGCGTGGACCAGGGTCGTGAGAATCCGCGCGCCGGTCGCACCGATGGGATGGCCGAGTG
CGACGGCTCCGCCGTTCACGTTGACCTTCTTCGTGTCCAGTCCCAGTTCCCGGTTGATCG
CGAGGGACACGGCCGAAAACGCTTCGTTGATCTCGAAGAGATCGATGTCCCCGATGGTCA
GGCCCGTCTTCTTGAGCACGAGCTTGATGGCTTCCACCGGCGCGATCGTAAACCACTCCG
GCGCCAGCGCCGCGCCGGCATAGCCGACGATGCGGGCCAGCGGGGCGAGACCGAGGCGCG
CGGCTTCCGCTTCCGCCATGACGACCAACGCCGCCGCGCCGTCGTTGCAGGAGGGCGAAT
TGCCGACGGTCAGGATCCCGTTTTCCTGAAACGCCGGTTTCAGGTCGCGCATCTTCTTCA
GGTCCACCCGGTTCGGCTCCTCATCATCCACGACCGTGACCGGCGGCCCTTTGCGCTGCG
GCACTTCAACCGGCACGATCTCCGGTTTGAACGCGCCGGTGGCGATGGCCTCACGGGCGC
GCCGGTAGCTTTCCAAGGCGAAGTCGTCCACTTCGCGGCGGGTGAGCCGATACTTCGCCG
CGCAGAGCTCGCCGCCGTCGCCCATATGGAAGTCGTTGTACACGTCCCACAGACCGTCCT
TGATCAGGCTGTCCACGAGTTCCGCATGGCCGAGCCGGTATCCCTGTCGGGCTTTTTCGA
GCAAATAAGGGGCGCAGGTCATGTTCTCCATCCCGCCAGCGACGACGATCCCCGCCTCGC
CGAGCGCAATGGCCTGCGCGGCCATGATCACCGTCTGGATGCTGGAGCCGCACACTTTGT
TGACGGTCACGGCGCCGACCGAACAGGGAATGCCGGCCCCGATCGAGGCTTGTCTGGCCG
GCGCCTGCCCTAATCCGGCGCTGATCGCGCAGCCCATATAGACCGCCTCCACGCGGTCGG
CGGGCAGATGAATCCGCTTCAAGGCCTCGGCGATCGCGAGGCTGCCCAGCTTGGTCGCGG
GGACGGCGCTGAACGCGCCGTTGAAGGCGCCCATCGGCGTCCGCACGGCGCTGACGATGA
CGGATGTCTGTGGCGCGCTCACAGAATTTGCTCCCAATGACTCTGCTCGAGATAGTGCTT
GACCTTCGCCATGAATTGATCCGCGGTCGCTCCGTCGATGACCCGATGGTCGAACGAGAG
GCTGAGGTAGCCCATCGGGCGGATCGCAATGGCATCGTTGGTCACCACGGCCCGCTTTTG
GATTGCGCCGACCCCGAGGATCGCGATCTGCGGCTGGTGAATGATCGGCGTGCTGAACAG
GCTGCCGAACCCGCCATGGTTCGTGATCGTGAAGGTGCCGCCTTGGACCTCTTCGGGACT
CAGTTTCTTCGACCTGGCCCGCTCGGCCAGATCGACGATCTCCTTGGCCAACTGGCTGAG
TCCTTTGCGGTCCGCGTGCCGCACCACCGGCACGAGCAACCCGTCTTCCAACGCCGTCGC
GATCCCGATATGGAGATCCTTCTTGATGATAATGCCGTGCTCCGTCCAAGCCGAATTCAC
GATGGGAACATCCCGAAGGGCTTTCGTCACGGCGCGTACGACGAACGGGAGATAGGTGAG
GTCCCGGCCTTCCCGGAATTTGGCGACGCTCGAAAAATCGGCTTCAAAAAACGTCGCCAC
ATGGGCGGAGGTCTGCTTGCTCTGGACCATCCGTTCGGCGATGGTCTTACGCATCTGGGT
CAGGGGACGAATCTCTTCGCCCATGGATGGCTCGCCGCCTCCAGGCGCCACCGTGCCCTG
TGCGCCGCGCTGGGCTATGAAGTCCAGGACATCGTTCTTGGTGACTCGGCCGCCGGCGCC
CGTGCCTTTGACCTGCGCCAGATCCACTCCGTGTTGCTTTGCCAGCTGCCGGACGGCGGG
AGAATGATGCTCCTCGCCCGCTGGCGCCGGTTCCATCTGACGGACGACCACTCCGCCGAC
GCGGTTGATCACGTCGGCCGGCGGCGTCCTTTCGATGCGGGCAAGCAGGGCGCCGACAGG
AACCGTCTCTCCTTCCTTGACGAGAATCTCGCTCAACACGCCGGTGGCCGGCGAAGGGAT
TTCCAACGACACCTTCTCCGTTTCCACTTCCAGCAAAGACTGATCCTTCTCGATCGATCC
TCCGGCGGGGATGAGCCACTTCACGACCGTGCCCTCGGCGATGCTTTCTCCCAGCTGCGG
CATGATGATGTCGGTGGCCACTGCAAACCTCGTGATCAGTGATGAGTGATCAGTGATGGG
TGAAGCGAACAAGCATCCGAACTCGTCATGCATCACCCATCACTGTTTCAATACGCTGCC
AGCTTCCGTGCCGCGGCTATGATGTCGCTCGTCTTCGGCAGGAAGAATTCCTCCAACGGC
GTGCTGAACGGGACCGGTGTGTCCGGCGGCGCGACGCGGAGAATCGGCCCGTCCAAACAG
TCGAAACAGTTTTCCGCCAAGAGCGCGGCGATCTCCGCTCCGATGCCGCCGGTCTTGTTG
TCCTCGTGCAACAGAAGCGCTTTGCTGGTTTTGCGCACCGACGCGTAAATCGTCTCTTTG
TCCAGCGGGATGAGCGTGCGAAGGTCGATCACTTCGAGGTCGATCCCTTCCTTGGCCAGG
CTCTGCGCGGCTTCGAGCGCCAAATGGACCATCGCGCCATAGGTCACGAGCGTGATGTCG
GTGCCGGGGCGTTTGACGTCGGCCTTCCCGATCGGGACGATGTAGTCCTCCTTCGGCAGC
GCGGCCTTGATCCGCCGGTACAGAAATTTGTGCTCGAAATAAATCACCGGATTGGGATCT
CGAATGGCCGCTTTCAAGAGCCCCTTCGCATCGTAGGGCGTGGAGGGGGCCACGAGCTTG
AGACCCGGCGAATGAAAGAACCACCCTTCCGGACATTCGGAATGAAACGGCCCCCCGTGC
ACGCCGCCGCCGAACGGCGCGCGGATGACCATCGGCACCGCGGCTCCCCAGCGGTAATGA
TTCTTGGCCGCGACTTCGGTGATCTGATCGAAGGCGCAGGAGATGAAGTCCGCAAACTGC
ATTTCGACGACGGGACGGAGGCCCATCATCGCCGCGCCGATCGCCGCCCCGACAAAACCG
GATTCGGCCAGCGGCGTGTCGATGATCCGCCACTCGCCGTATTTATCGAGGAAGCCCTCG
GTGATTTTGAAGGCGCCCCCGTAGGTCCCGATATCTTCCCCCATCAAGAAGACCCGTTCA
TCGCGGGTCATCTCTTCGTCCAGGGCTTGGGAGATCGCCTCCAGGTAGCTCACTTCCCCT
GTGGCTTGAGTCATGGTCGTCATAGGAGCTCCTCCCGGGCTAATGGCGTTCGGCCTTTTC
CGCAAAGACCCCTTCCAGCACCTCCGGCCCCTCCGGGAGCGGACTCTGCTCCGCGAATTC
CAGCCCGGCTTCGACTTCTTTCTTCGCCCGTTCCGCCACATCCTTGAAGGACGCGTCATC
GCCATACCCCAGCTGCTTGAGCAGTTGCTCGGCTTTCAGAATGGGATCTTTCTGTTTCCA
CTCTTCCAGCAGCTCGCGCGGCACGTACTTGGCGGGGTCGTGCTCGGAATGGCCGTGCAT
GCGCATCGTCTTGAATTCCAGAAACGTCGGCCCTCCTCCTTCCCTGGCCCGCGCGATGGC
GCGCTTGGACGCCAGATACACCGCCGCCACGTCGTTTCCATCCACGATCTCGCCCGGCAT
GCCGTAGGCTCTGGCCCGCTCGGCGATGTCCGTGATCGCCATCTGGTAGCGAAGAGGGGT
CGAATAGGCGTATTGGTTGTTGTTGCAGAAGAAGACGACCGGGAGTGTGCGGACTGCGGC
AAAGTTCATGGCTTCGTGGAAGTCCCCCCGGCTTGTTCCACCGTCGCCGGTGCCCGTGAA
CACGACTCGGGCTTCACCCCGGATCTTGAACGCCAGCGCCGCACCGGCGGCGACCGGCAG
ATTGTCCGCCAGGTGACTGACAAAGCCGATGATCCCGCGCTTGAGGTCTCCCATGTGCAC
GTTGCCGTCTTTCCCCTTCGTCGGGCCGGTCCGCTTGCCCAAATATTGCGCGAGCACCTC
ACCGGGCGTGATGCCGCGGATCAGGAAGGCGCCCATGTCGCGGTGAAAGGGCGCGATCAC
GTCGTCGCGTTCCAACGCCGACGCATAGCCGACGGCGATCGCCTCCATCCCGTGGCTGGT
GTAGACGCCGCCGACGATGCGTCCCTGGCGGTACAGTGCCGTGATGCGGTCCTCAAGTGT
TCTGGTGAGCCGGAGGTAGTAGTGCATCTGGAGCAGGTCGGCTCGTTTGATCTCACGGGA
AATGACGGCAAGATCCATGACAAACCTCCAGAGGCTAAGGCTGGTTTACAAATCCGGCAT
GTCCCTCCACGACAGCAGAGGCTTTTCGGCGCGGCACAGGGGGCAGTGGGCTGGCTCCCA
CTGCGGCATGTCCAAATCCGTCGCGTAATAAAATGGATGCCGGGCGATGAGTTCGTCCAT
CAGCGGGAACTGCCCGCTGTCGCGACGGGCGAAGACCATCATGCCGGCCAGGACGCCCCC
GTGGTCCGTGATCACCGTACCCAGTTTGCTCACGCAATTGCCGCGCGTGGTCACATCGTT
GAGTGCCAGGAACCGCTCGCCGTCCGTGACCGCGCCGATCGCGATGTCCGTTCCGATCCG
TCCCGTGTCGCAACTGTACGGTGTCAACGTCACGCGCAACGGCATCGTGCCGCGGAGCTG
CTCCGCAATCCCTCCGGCGAGCCGCTCCGCGGCCGAACTGGTCGCGACGATTCCCGTCAC
GGGGTGATTATGAAACGTCCGCCTGACCCAGTCGGCCATGTCTCCGGCGATCAGTCCGAT
CAAGTCGGGGAAACGGGCGACGGAGTCGAAGCGGAGATAGGTGGCCGTATGGTGGCCGGA
CACGACCTCCACGTGGGTATCGAAGAAGACCGCACGGGAGGTCCGCAAAATATGCAGGAT
GTCCCACTCGGTCAGATTGGTATGCGACCCGGCCCGGATCACGGTTTCCAACTTCGAGTC
GATCGCGGGCCCGCCGTAGAGCGCCCGGTGCCGATCCGCCAACTCAACAAGCGCCTGCCC
GACAGTGCCGACAGTCATAATGCATCCCGCTTCGTTGCGCCCACCACCTGCGTTTTCAGG
ATGCCGATGGGCTGGATTTCCAATTCCACCACGTCGCCCGGCTTCAAGTAGCGATCCATC
TCGAGCCCGCATCCGCCTCCGACGGTGCCCGATCCGAAGACATCGCCCGGGTAGATCGTT
TCGCCGCGCGATACATGTGCGATCATCTGAGGGAACGACCAGTGGATCGTCCCGAACCGT
CCCCGTGACCATTCCTCGCCGTTCACACGTGCGATCATCGTCACGGCGCCGAGATCCGCG
ATCTCGTCGGGCGTCACCAACCAAGGCCCTAACGCCGTGGCAAAGTCTTTCCCCTTCGCC
GGACCCAGCCGGCAGGCCATTTCTTGAAACTGAATGTCGCGGGCGCTGAAGTCGTTCATG
ATCGTGTAGCCGGCGATGTAGTCCTGCGCCTGCTGCTCCGAAATGTCGCGACCCTGGCGG
CCGATCACGCATGCCAGCTCCAATTCATAGTCCAATTTAGCGGTATCCAGCGGCCACGGC
AGCGTATCATCCGGCCCGATGATGGTCCGGTGATTGCCTTTGTAGTAGACAGGAAACTTG
TACCATTCCGGCGGAATCGGCTGGCCCCGCTTCTTCGATGTGGCCGCGATGTGGTCTTCG
AAGGCGATGAAGTCCCGCAGTGACGGCGGATTCGGAAGCGGGGCGACCAGCCGGATGTCG
CCCGGCTGATAGAAGATCGTCTCACCGGCGGGTCCTTTGGACGAGGGAGCGAGCTGAGCC
GCATAGTCCACCGCCCCGCGCGCGGCCGCCATCGTGGATGAGCCGCCTTCCAGGAATTCC
AACATGGTGGAGGGAACCAAGGCGTCGGCCAAGCGCCGCGGCTGCGCTTCCCGCTGGTCC
GCCAACCAACGGGCATAGGCCTGGTTTACGTCCACGATGGTGCGGCCATGCATCGCTCCC
ACTCGCGTAAAGGTGCCGACGGGCGTGGCGACGAGAAAACTGACGAGTTTCATCGGCGGC
TCCAACTCAAGGCGTAGTCCTTGACCTCCCACGGTGCCATCTCGGGCATGACCGTAAACG
GCCGCTTCGATTCGATCATCACCGCGACCTCGTTCGTGTGCGTCTTGGACGTGCTCGACT
GCACGGCGCTGGGCTGCGGTCCGTGATGGATGCCTTGGGGGTGCAACGTCAGCATACCCG
GCTGGATCCCGGCGCGGCTGAAGAAGTCCCCCTGGTGGTAAAAGAGCACTTCGTCGTAGT
CCATGTTGCGGTGGTAGAACGGCACGCGCAGCGCTTCGGGATCGGTTTCCAGCGGTCGCG
GAGCAAAGGTGGAAATGAGGCAGCCGCCGGCTTGAAACGTCCCATGCACGCTTGGCGGCA
GGTGATAACGGGGGCTCGTCACGGGGCGGAAGTCGCGGACGTTGAGCTTCGCCACCCACA
GGTCGCCTTTCCATCCGATGACGTCCATCGGATAAAACGGATACGTGACCCGCGTCCAAT
GCCCGTCCCGCTTGATGTGGACTTCCCACGAGCGGCCCTGCGCTTCCGGCGGTTCCCCGA
TCTCCAGCTCAGGCGCGACCAGCACGCCTTTGTCGAACAGCGCGTGTTGACCGAGCGGAC
CACGCTCCGGAAGCGTCACGGCTTCCGGCGTTTCGGCGAGAAGGCAAAGGGCGGGGTCGC
CGTCGACATGGATCCGGTAGGTCGTCCCTTTCGGGACGACGATATAGTCGCCCGGCTCGT
AGGCCAGTATCCCATAGTCGCTCTCAAATCGGCCCGTTCCCCGGTGCACGAAATAAATTT
CGTCGCCGTCCGCGTTCCGGACGAAATGCGTCATGGTCTCCGCCACGCGTGAAAGGTACA
GGCTCACGTCCCGGCTCTGCATGATGAGTACCGGCGGTACCGGAGAAAATTGACCGCCGG
CGGTGGAAACAGTCGTGCAGACAAAGGCCCGCGGTTTCAAGGGACCTTCGATGGCCGTCC
AACCCGTCGGTGGATGGGTTCGATAGAGATGGGACACCGGCCCGGAGAACCCGTTTCGAC
CGTGCTCCTCTTCACAAAGCCCCTCCGGGATACCGACGTGCGCCTGCTTGGGCACCTTGC
CTTTCCGGTTGAGGTACATAGCCGGCCCTCCCCAAGTGACGGCGTCCGTTTATGAGGCCT
TTTTGAGACCGCTCCTCACGCGAACCGGGATACTCTTGTACTCGATGATCGTCCGTTCCG
TACCGGTGGCCTGGTCCCGCTCGATGTCCTTGTACAACGCTTCCACGGTGCTCCGGACAA
AGGTCTTCGAGCGCTCCCCTCCATGATCCCGCTGGGTCAGCTCGATGAACATGCCGCTGC
CGGGAAACAGCGGATAGGTGAAACGCTGCTTCAGCGGGCCGAACCCGTCGCGGCCTTCCT
TCACCGGTCCGCTGAATTGCACGCCGTGCGATTCCCATTCCCGGCACACGGCGTCGATAT
CGTCCACTTCCAGGGCGACGTGCTGCACGCCCTGCCCGTACTTGTCGATGAACTCGTTGA
TTTGGGACTTCATGGCCTTGTCCCGGCCCTGCATGAGCGCGATTCTGGCCGTCCCACATT
GAACCACGACGGTGTCCATGGAGGACGTCTCGCTGCCCACGTCGCGGGCCGACCAGATTA
CCTCAAACCCCAGCACCTTCGTGAACAGAAATTCCGCTGCCTCCAGGTTCTCCACGCAGA
GAGTGATGTGATCGATGCCTCTCGCCTGGTTCATAGTGGTGCCTCCTCGTGACGAAACGT
CGTCCATCTTCAACGGGCAACTCATCTATTTCAAGCATCGGATGATGTGATATTACTATT
ATTCATCGACAGTGACAAGCTCTTTTTGTGCTTCGTCTCGCAAGACGAGACCATAGATGG
CTTATAAACAGTAGAGATTCGTTCAGCATAAGATGTTGCTATACTAATAGTGAAAGTATA
TCATCGTGACCATAAGCCAGAGGTGCTCGCCGTGATCCCGCCGCTCGCAACTCGCCACGG
GAGGTGCCCATGACGTTCTACGAAGAGATGAGGCGACTGGTACTCGGGCATGGGGCCATC
AATAACTCCTATCTCACCCGCTTCCGGACCGGCGATCTATCCGACAAAGAGCTCGAGGAA
TTTGCAGTCGAGTTCTACAACTTCGCGCGGTTCTTTCCCCGAATTCTTGTCGCACAGCTG
GTGAATACCGAGGATGAGCAGGTCGCCGACGAGCTCACCAAGGTGCTCTATTCCGAGTTG
GGGGACGGTCAAACCCGACACCGCCATGAGCTGCTCTATCGCGACTTCCTTCGCTCGATC
GGGATCGGCGTCCATGAGGCCATGACCCGGCCCATGCTGCCGTCGACCCGGGCCTATATC
GAGGGGATGGAAGGCTTGTATCGCGATGGAAACCACGCGAAGGCGTTGGGAGCCTCCTTC
GGCCTGGAAAACATGGCCATTACGATGTGGGACCACCTGATCCCCGGGCTCGCTCACCTC
AAGCGCACCCGCTACCCCCGGATGGACATGACCTATTTCACATTTCATCGCGAGCTCGAA
TCCACGCATGAAGAGGCGATGGAGCATGCGGTGGAGGCTGTCCAGGGAATAGCGAAGGCC
GGCATGTCCGAACAGGACAAGGCTGACTTTCGGCAGGGCGTCCAGGCCGTCCTCGATTAT
CTCGAAGGATTCTGGATGGGCTTGGAACGGCGAGCGTCTCCCGATCACCGGTCTCCGGCG
ATCCGGTCTCACGCGGCGTGACGAAATATCCAAGGAGCCGTGCATGTCCGAGATGGCGAC
GTATCTTGAAGCGGTGAAGGAACGGTACGACCTCGGCAGCGATTATGCGCTCGCCGAGAA
GCTCGGCATCGCGCAGCCGGACGCCAATCTGATGCGCCGCGGCCTCAAGGTCCCGAAGCC
GGAGCTCTGCATCAAAATCGCCAAGCTGCTGAACAAGAATCCCGTCGAGCTGCTGCTGAT
CGCGCAAAAAGACAAGGCTCCGTCCTCCGCCAAAGAATACTGGACCCTCGCCCAGACCGC
GGTGGCGGTCATGCTTCACGTGCCCAAGACGCCCAAATACATTCCGAAAAAAGTGGAGGC
CATCGGGCGCGAACTGCGCCAGCTGGAGGCCCAAACCTTGACGTATGAAGGGGCGGAGGC
GAACGCCGAGGCGGTCCGGCTGGTCCACACGGCCGAACGCTCGATCGATGCGCTGATGGA
GCGCTGGAATATCTGGAAGAAAGGCGAGGCCCTGTATCCGAATTATCTGCTGGCCAATCA
GGCGGCGGCCAAGCGCGGGGTGGTCATTCGCCGCCTGCTGGTGCTGACGCACGAGCAGAT
GCTGCAGGAAGCCGTGGTGAACGACGCCATTCAAGTGATGGGGGATCAGCAGCGGGTGGG
CATCAATATTTTTTATGCGTTTCGGGAAGAATTGGACCGGTCTCCCGCGTTTCGGCGCTT
CGAAGAGGATTACAGACGCCAAGGCGCGGCGAGGGACCTCAATGCCGCCATGTTCGATCG
GGAGATCCTGATATTTTCGCAGTCATACGGGCAAATGGATCTCGGGGTGGTGGGGCCACC
GACGCCCATCACGATGATCAATCAGTTGGAGATCACGTGGAAGCCGGAGCTGCTGCGGGA
TCTCGATCCGGCTCCGCTGTTCGACATGACCCGATATGTCTTCGAGTATTCCGGACCCCA
CGCATTCAAAATGGAGCTGGCCCGGTTCATGAGGTCGGTACCATGAAATTCCCATCCGAG
CCGTTCAAGATCAAAGTCGTCGAGCCCATCCGGCGCACAACGCGCGCAGAGCGGGAGCGC
CTGCTGCGCGAAGCCGGGTACAACCTGTTCCGCCTGCCGGCCGAAAGCGTCTATGTGGAT
CTCTTGACCGACAGCGGCACGTCGGCCATGAGCGACCACCAGTGGGCCGGCATGATGCTC
GGGGACGAATCCTATGCCGGCAGCAAGAACTATTACCATTTCGAGGACACGGTCCGCTCC
ATCTTCGGCTACAAGCACGTAATTCCCACCCATCAAGGCCGCATGGCCGAGAATCTCCTG
TTCTCCACGGTGGTCAAGCCGGGGATGTGCGTCCCGAACAACATCCATTTCGACACGACG
CGCGCGAACGTCGAGCACCAAGGGGCGCAGGCGCTCGATGTGGTGGTGAAGATGGCCTAC
GACCCGCATGACGAATCGCCGTTCAAGGGGAATATGGACGTGATCCGGCTGGAAGAGACG
ATCAACCGTGTCGGACGCGATCGTATTCCGCTGGTGCTGCTGACGATCACGAACAACAGC
GGCGGAGGACAGCCGGTGTCGATGGAGAATATCCGGAACACCCGCGCGCTGTTGGAGCGC
TACGGGATTCCGCTGTTCTTCGACGCCTGCCGCTTCGCGGAGAATTGTTTTTTCATCAAG
GAGCGCGAGCCGGGGTACGCGGACCGTTCGATCCTGGAGATTGCACGAGAACTGTTCAGT
TACGGCGACGGCTGCACCATGTCGGCGAAGAAAGACGGGCTCGTGAACATCGGCGGATTC
CTCAACCTCAATCACGACCAATGGGCGCAGGACATCACGAACATGCTCATCCTGGTGGAA
GGGTTCCCCACCTATGGCGGGTTGGCGGGCCGCGATCTCGAAGCGATGGCCAGAGGACTC
CGGGAGGTGCTGGACGAAGACTATCTCAACTTCCGGGTGGGGCAGGTCCGATATCTGGGC
GAGCTGCTGGATCAAGCCGGCGTGCCGATCGTCAAACCGATCGGCGGGCATGCCGTCTAT
CTCAACGCCAAAGAGTTTCTGCCGCACATCCCCCAGGCGGAGTTTCCCGCCCAGTCGCTC
GCCGTGTCCCTGTATCGGGAGCACGGGATCAGAGGAGTCGAAATCGGCACCGTGATGTTC
GGAACGAAAGAGGCCGGGACCGGGCGCACGCTCCATCCGGAGCTCGAGCTGGTCCGGCTG
GCCATCCCGCGCCGAGTCTATACGAACATGCAGATCGCCTATGTGGCTGAATCGATCATC
GACCTGTACCGGCGGCGCGAGGGCATCCGGGGTCTCGCCATGACCTACGAGGCGCCGATG
CTGCGCCACTTCACGGCCCGGTTTGAGGAGCTTGAGGATCGGTCTCTCGCGCGGGCGGCA
TCCTGAGGAGAGCCGGATGACGCAACTCTTTAAAGGACTCGAGCGCATCGAAGAAGCGCG
CGAGCGGCTTACGGGGCGGAGCTTCATGGCGGGCGTCTTTGCCGGGGCGCCCGATTTTTC
GCTGTTGCTCACCCCGGAAGAACCCCCGGAACAGAAGGCCGCGTGGGAGGAGTTTCGCCC
GCGTCTGGAAAGCTTTCTCACCACACAGGTGGACCCCGACGAGATCGAACGCACCGCCCG
GATCCCCGATTCGGTGATCAAGGGACTGTTCGCGCTCGGCGCGTTCGCCATGAAGATTCC
GAAAGAATACGGCGGGCTGGGATTGTCCTACAGCTATTACGGTCGCGCCCTCGTGCTCAT
CGCCGGGTGGAGCAACATTCTGGCCTTGACGGTGGCGGTGCCCCAGTCCATCGGCATCGC
CATGCCGCTGCTGTTGTTCGGCAGCGAGGAGCAACGGCGCCGCTACCTGCCCATCGTGGC
CCGCGAAGCCGTATCGGCCTTCGCCCTCACCGAGCCGATGACCGGATCAGATGCCGCCAA
TATCCGGACGGAAGCGGTGCTGGACGCCGGCGGGTCGGCGTTCATCGTGAACGGCGAAAA
GCTCTGGTGCACGAACGGGCCCATCGCCCGCTACGTGACGTTGATCGCCCGTGTGCCGGC
GAAACGCGAACAGCGCGGCGGACAATCGGTCTGGGTGCCGGTGCCGGAAGGCAAAGAAGC
GGACGATTCGGTTCCCACCGCGCTGATTCTCGATATGACGACCCCCGGGGTCGTGGTCCG
CCAGCGCTGTCAGTTCGAAGGCTGCCGGGGAATCGAAAACGCCTACATGACGTTCAGCGA
TGTCCGCATCCCGGCCGAGAATCTCATCGGAGAGGTCGGCAGGGGGCTCAGATACGCCTT
GACCATTCTCAATGTCGGCCGGGCGGTCAGCATCCCGGCCATCTGTCTGGGCATGGCCAA
GCAAGCATGGCTGCCGACGCTCGACCGGGCCAACAGCCGTGTCACGTTTCAAAAGCCCCT
CGGCGAGCGCCAGACACAGCGCATGCGAGTCGGCCGTATGGCAGCGCAGTTGTTGGCGAT
GGAGGCCCTGGCCTCCGCCGTCTGGAGCATGGCCGATCAGCACCGCTACGACGTCAGAAT
CGAAGCGGCGATCGCCAAAATCTTTTGCTCGGAACAGACGATCCGGTTCCTCAAAGATGC
CCAGACGCTGTTCGGCGGCATGGGCTATGAGACGGCGGACTCCAAACGGGTGCGCGGCGA
GCCGGCCTTCGGCATCGAACAGTTGGTGCGCGACGCCGAAATGTACCGGATCGGCGAAGG
GGCGACGGACATTTTACGGCCGTTCGTGGCGCGCGAGGGCCTCAATCTGCATCTGGAGCG
CGCCCGGAATTACTTTGATGAGAAGGTGACCGGCCTGCGCCGAGTGGCGGAGGTTTGGCG
TCTGGTCCGATTCTATGTTCCCTGGTACCTGCGGCAATGGCGGCGTCGACCGTGGCCGTC
CGGTTCGGTATTCCAACATGCGAAGGTCCGACCACGGCTGGCGTTCGTCGAACGCGCGAG
CCGGCGGCTCGCGCGCGCGACGTTCTACGCCATGATGCGGCATGGGCCAGCGCTCCGGGA
TGACCAAGGACGGCAGAATCGCATCGAGGAGGTCGGCGAAGATCTGCTCGTCATCGCAAC
GACCGCGCTCTACGCGGAAGCGCAGGAGCGGACGACGGGACATGCGGAGGCATGGGACCT
GGCGGACGAGATCTTCCGTGAGACGAAGCCGCGCGTCGCCCGGCAGACTCGCGAGCTGAT
GTGGAATCGCGACCGGCCGGTGACGGACGTCGGGGCCAAGGCGGTCGATGGAACCTATGC
GTTCTTGTCAGACGGAATCATCCCCCGCACGCTTCAAGATTACCGATCTCCGGAAAAGCG
CCCTCTCCGTCCGGAGAAGCAAGCCATCTAGGGAACATATGCGCGCCTGGTTGATGGACT
CTTATGAAGGAGTCGAACGGCTGCGGTTCGGTGAGGCGCCCGATCCTGAACCGGGGCCAG
CGGATCTGCTTCTGAAAGTGCGATTGGCCGCGCTGAACCCGGCCGATGCGTTTCTTGCAA
AAGGCCTGTACCCCGCCAAGCCGCCACTCCCCCACATTCTTGGCCGTGACGGTGTCGGGG
AGGTGATCGCGGGAGGAGCCGGGGTCGAGGGAATACGGCCCGGTGAGATGGTGGGGGTCC
TGCGCTGCGACGTGGGCGTCGAACGGTGGGGAACGTTGGCCGAGCAGGTGGTCGTTCCCG
CGGACAGTGTGGCCCGCGTTCCTCAGGGCTGGTCGCTCGAAGAGATGGCCGGCGCGCCGC
TCGTCTTTTTGACCGCCTGGCAGGCGCTCACCCAGTGGACCGATCCGCCGGCTCCGCCTC
TTGCCGGATCGGTCCTGCTCGTGACCGGCGCCTCAGGCGGTGTGGGCGTGGCGGCGGTGT
TACTGGGCAAATCGATGAAACTGACGGTGGTGGCCTTGTCACGGAACGCGGGAAAAAGAG
CAAAATTGAAGCAGCTCGGAGCGGACCATGTGCTCGATCCGACGGATACGAACTTGGTGA
AGGGTGTGACGGCGGCCCTCAAGACGAGAAAGGTCGATCTTGCGGTCGACAGCGTGGGAG
GCGGGTTGTTTCCTCACATCGTGGCGCTGATGAACCATGGCGGCCGGATCAGCGTGGTCG
GCCGAAGCGGCGGGCCGGTCCTGGAATTTAACACCGCCACCCTCTTGTTCCGGCGCGTTC
GATTGGGCGGTGTGTCGGTAGGAGACTACGGTGCGTCGGTCGCCCAGGCAGTATGGAATG
AGATCGCCGGCCGGTTGAATGCCATGGGGATGCGGCCGCAGGTCGACTCCATCGTCCCGT
TCGAGCAGGTGAAGGAAGGATTCGCCCGGTTGGCGCAGGGGCCCATGGGAAAAATCCTCG
TGCGAGTGGCTCAATAAGGATGCTGGAGTTGTGGCATTACAAAATTTAGAGAAACTTCCT
CTTTTCTAACCAATTGATATCACGTTGGTATACAACCTGGCAAAGATAGAAGATATGGAA
ACTTTTCAAATCGGCCAATCCAGCGAGATCCAAATTCATAACAAAAAATATGGAAACTAA
TTCTCTTTCTTCTTTTCTTCAGAAAACTCCCAGCGGCCTAGGTTTCAGTGAAATCTCATT
CTTGGCGTGACTAAATTGGCCTGGTGGCCTAACCCCTGGGGGCGGACCACTCCAGCCTAA
ACCTCACCTGCCAACTCCAAAATGAGACCCATTCAACGGATTTTCTGGACATATGAAGGA
GATCATCTTCATACAGAAAAGTCACTAGAGGTACAAGGCTTAACCGGACGCGTGCATGTT
TTCTAATCTTCTTCCATACTAGATCCCAAAGCTGATCGACGGCGGGGACATTCCCGCCTT
GGCTCATAAGGCCCGATACGCTGGATCTCATCTCTGCGTTGGCCGGCAGACGATGCGCCG
TCAGATGTTAGTCCCAGTTGATCACAGGCGGCCCCAGCCTAATCCGCTCCACTCCTCCAC
TTTCGAGTCGATCTAGTCAGACACGAATGCGCTGAATGGCGTGTATGCGGTGAACCGCAC
CATCCCGAGAATTCTCACCCTCGGCAACCACCGCGCCACCGATGGTGGAACTCGCGATTT
AGACGGTTGGCAAGATCATGGGTTAAATCATCATCCAGGGCCTGCCACTCCGCATTGCCG
CGCTATCCGCGGGCCATATTCCTTGTGGAATACGGCTACATTTCAGGTTGTCCCCTCTCT
TGTTTGCCAGGCTCATTTTCATCCGGCCAAAAATCGACTGAGTTGGAGCTGCTGAAGGCA
TCTCGCGTTTCTGAATCCATTACTGTTTCTCAACTCAGGCATTCTGCTGGTTGTTTGTCA
TTAAGCTGACAGACTTGGATTTGGACGACCTATTAGTATCCGTGAAAGTGTTTAAACGCT
TGAACCACAAAAAGCACGCCCGTTGATCATATGGTGCTGACGCGGATTCTGGTTGGGGAT
GATCAATGGCTGTAATGTGCAAAACTTAAAAAATGTTCGCTCAGTATACCACTATAGCCA
AAGTTCAGTGTCGCCCCACTGACACAGCCTGCTGATGCAGGATCTATCCTCCCTGAACGC
TCCACGTGCTTGGTCATGGCGTTCCTAGGAAATGAAAGGGTTTGAAAATGAACTCATCAA
GATTGTTTCTGGCATTGGCAGGGATGGTTGGCCTTCTGGCTTGGTTGAGCCCTGCCGTGG
CGGCGAAAGATTTCCCAGGTAGCCCGGAGCGTGGGAAGGCCTTGTTTAAGCAGTGCCTCG
CCTGTCACCAAGTTGGCGAGACGGCACAAAACGCATTTGGGCCGGTTCTAAATGGGGTGG
TCGGCAGGAAAGCAGGTTCCTACCCTGGATACGACTATAGTCATGCCCTTCAGGAATCCA
ACGCAAAAGGGCTCATTTGGACCGAGGATTTACTTACGCAATGGCTGCATGGACCGTCTG
ATTTTGTTCGGCTCTATTTAGGCAATCCAAAGGCGCATAGCAAGATGCCGATCATGGTCG
AGGACGCCCAGGCGCGTCGTGACGTCGTCGCCTATCTTGGAACGCTCGCACATGAGAGTT
CCAACATGGATACAGCCGGCCATGACTTAAGTATGGTGACCACGGCCGCTTCCAAGGAAG
TAGCGGATTTAGTTGCTAAGCTCGAGCGAGTGAAGCTTGATCTCGTCCCTCCGCCTATGT
TGCCACTACACGATCAAGCCACGACCGGTGATCCTAAAGTGGTTGTCGTTGAGCTGACGG
TGCAGGAAAAGAAATGGGTTTTGGATAGTGACGGCACAGCGATTATGGCGCTGACTTACA
ACGGCTCAATCCCTGCTCCAGCTATCGTCGCTCATGAGGGAGATTACGTTGAATTAACGA
TTAGAAATCCATCTTCCAATCTGATGGAGCATAACATCGATCTGCACGCAGTGACTGGAA
AACTTGGAGGAGCGGCATTGACGACTGTGACACCAGGCAATCAAGCCACCATTCGTTTTA
AGGCTACGAAATCAGGTACGTTCTTGTATCACTGCGCTCCAGAGGGAATCATGACCCCCT
ACCATGTCACGCATGGGATGACGGGAGTCATATTGGTCCTGCCTCGCCAGGGGCTCACCG
ACGAAAAGGGTAATTCCTTAACCTATGATCGAGCCTATTACATCGGAGAAAATGATTTTT
ATGTGCCACGCGATGCCACGGGAAAGTTTAAACAATACTCGTTCTCTGGCGAAGATCTGA
ACGACTGGGTTGCCTCGATGCATAGCCTCACCCCATCTCACATTGTTTTTAACGGACGTG
TCGGAGGATTAACAGGCAAGGACGCCATGAAAGCGAAAGTCGGCGAGCGAGTGTTGTTTA
TCCACATGCAAGGAAACCGAGATACCCGGCCTCACCTTATCGGTGGCCACGGAGACTACG
TGTGGGAAACAGGCTCGTTTTCCTCTCCGCCATTAAAAGATGTGCAGACGTGGTTTGTGC
GAGGAGGTGCGGCAGGTGCGGCTTTATATACCTTTAAGCAGCCTGGTTTATACGTGTATC
TCAATCACAATCTGATCGAAGCGGTCGAGTTTGGTGCGGCTGGTCATGTCATGGTCGAAG
GTGGTTGGAATAGCGAATTGCTGCAAAGCCTCTATCACGGGTCTCTCAAGCAATAACCTA
CACATTATGGTGGAGGGAGGGCGGCGGGTTCTTGCGCCGTCCTCCCCACTCCTATCCTTG
CTTTGTGCTGAGGTTCTCCCCCTCAGCACCAGTTTCCCTAGGGTCGGGGCGGTGCAAGGC
ATGTCTGTCTCGCAGCAAGTAGATCTTCTATAAAGCGGACTTTCAAACCTTGGCTAGGAG
CATAGGGCGGGCGAATAAGATTCCCAAGTCGAAGGAGAACGGAACTGATATGAGGTTTGT
TTTTCGTGACCGGCGTGCATTGTTTCTTGCTTTGTTCCTCTGGCCCGCTTCATTGATGGG
GGCCGAGCCCACCGAATCGGTTGTGTCTACATGGAAGTTTAGCGGAGAGTTAAACACATT
TTATACTGATAACGTATCCAATTTCTCTGCCTCGCAGCGTCTATCACTGCTTGAGGACCC
AACACAGCCGGTCCTTGATATTCCCAGGCAAGGGCGCAGCTTTGTCGTCGAGCCAGTGAT
TCAGGCGACCCGCTCTTTTCTCCCCTCGTGGGGTAAGCTTGATGCCGCCATTCGTGCCCA
AGGATTTATTTTCGAGAACACTCCTGAATTCAATCACGGCACATTCGGCGCACAGATTAC
GCAAGCGCTCCCGGCAAATACACAGCTGAGGCTTCGGTATCATTACGGTCCCAACCTGCT
TTTAGGGACCCACGAAGAGAGCAGACTGGGGGAATCCCGCATCGGGCAAGAGCGTGTCAC
AACTCATTTTGGAGCAATTGAATTAGAGCGTAAGGTTCTTGATAATTTGACGCTCCGTCT
CCTTAATCGATACGGAACCCGTTCGTACAACGAAGCATTTTCTGGACGGGACACGTTCTT
TTGGACACTGGGTACGCATATGGAGTGGGAGTTTCGTGAAGGACTCACCTTTATGCTCGG
CTACCACCTCGAGCGTGGCCTTGCGAGGGGGCGAAAACAACCTGAATTTGGCGAGGACGT
CTCCGGGTACATTCATTACCTTGAGGCGGAAATCGTTGCGCGTCTAACAGAGAGGCTTTC
GATTAGATGCGGAATAGACTATGAAAGGAATTCGTTGACGTCGGGTATACCTGATGATGA
TTTTCGAGGCGCCCATGATACAACCTTGCAGGGTGAGATTGAAGGACGATACGCGCTCAC
TCAAGGAATTGATCTCACGCTTGGCTATCTTCGATCACAAGGAAAACTGACTTTTGAGAA
AGATCTCACTATCGTGAATACGGTCTGGATTGGTAGTGCCTTCCGCTTCTAATCAAACAG
ATGGAGTCCTTGGTTGTGCCTCACCCAAGAGATGGTCCTCCCCTCAGCACAGGTACCGGA
TCTTGAGCTCTGTCAGGCAACCCATGTCCATCGCATACCTGGTTCTCCTGCAAGCTGATG
AGGCCTACGGGCTCCGGGTATGTTAGAGAGCTTGTCTTGCTCTTTTCATGATCACGCCCT
ATCCAGGCCGAGCCTCACTACATAAACCTACAGTCTCGGGAGGTCAATTCGCTCAGTGGG
GTACCTCCGTTCTCTCCACGCATCAAGTCCCCCTTCAAGAGGCCGAACACGTTGAATGCC
GTGTTGTTTCAGCTTTAATGCGGTGCGGGCGCTGGAAATATCGTTCGGGCACGTGCAGTA
CAGGATAACCTCGTGATCTCTCGGCAGCTCATCTTTGCGATGATCAATCTCTTCGAATAG
CAAGTGTATGGCGCCCGGAATACTTTCGGGGTCCGTCTCACGCGACAGGAGGTTTCTGAC
GTCAATAATCTTGACCGGCTGCCCGCCATCCATCATGTCTTTCAATTCATCGGTGGAAAT
CTTCGCCATCCGATGTTCACGCAACACCTGTTGTCTACGATGAAATTTGTGCCCGATAAA
AATGGCAATCCCGATGAGAGCAGTGACGAGGATCCATTCACCAGCCTGATCGAAAAGAGC
CATCATGGACTCCAGTTGATTGCTAAATAAGAATCCCACTCCCTCGGAAATAGCGATCCA
CAATGCGTATTCCGACCCAAGCCGGCCACTGATTCCGACGCAAGTCGGCCACCCATTCCG
ACGGAACGCGGCCACTGATTCCGACCGGAAGTCGGCCACTGTTTCGAGTCTCCTCGGAAT
CGGTGGCCGACATCCCTCGGAATAAGCCGGCGATCCGCCACGGGCTCCTGTCGGAGCCGC
CCGCGACACAGGTCCTCCTCAACCTGGGTATCGTGTCCCCTCCATTTACTAGGGGGGAGG
GACTGATGCCAGCGGAGCGAGTGACCATGCGAAAAATCAAAGACCTATTGCGACTCAAAT
GGGCTTGCGGGCTCAGCAACCGACAAGTCGCGGCCAGTTGTGGGGTGGCGCGCAGCACGG
TGGCGGAAACGCTCTATCGCGCCACGGCGGCTGGGCTGTCCTGGCCGTTGCCGGAAGAGC
TGGATGACGCGCAGCTGGAAACCCGGCTGTATCCGGCGGCCCCCTCGCCGACCAGCCCGC
CGCGGGCCATGCCGGACTGGGCCACGGTGCATCAGGAATTGACGCGCAAGGGCGTGACCC
TGGCGCTGCTGTGGCAGGAATACAAAGCGCAGCACCCCGACGGCTATCAGTACAGCCGCT
TTTGTGATCTCTACGGGGCCTGGCGCGCCACCCTGGATCGGTGTCTGCGGCAGGAGCATC
GGGCGGGCGAGAAACTCTTCGTCGATTATGCCGGCCAGACCGTGCCGGTCCAGGATCGGC
AGACCGGGACGATTCGACAGGCCCAGATCTTTGTCGCGGTTCTTGGTGCATCGAGCTACA
CCTATGCCGAGGCGACCTGGACCCAAACGCTCCCCGATTGGACCGGCTCGCATGTCCGGG
CCTTCGCCTTCTTGGGCGGTGTGCCGGAAATCCTCGTGCCCGATAATTTACGCAGCGGCG
TCACCAAGGCCTGCCGGTATGAACCGGAGCTGAACCCCACCTACGCCGATCTGGCCCGGC
ACTACGGCGTCGCGGTAATCCCGGCGCGGGTGCGCAAACCGCGGGACAAGGCCAAGGTCG
AAGCGGGCGTGCTGCTCGTCGAACGCTGGATCCTGGCCTGCCTGCGGCATCACCCCTTCT
TCAGTCTGGCGGAGCTCAATACGGCCATCGCCGCCTGTTTGGACCGGCTGAATCGCCGGC
CCTTCAAAAAGCTCCCTGGCTGTCGGCAGTCCCAGTTCGAGGCCGTGGATCGGCCGGCCT
TGCAGCCGCTGCCGACCGAGCCCTACGTCTATGCCGAGTGGCGGATCGCCCGAGTGAATA
TCGATTCGCATCTTGAGGTCGAGGGCCACTACTACAGCGTCCCCTCCGCCTTGGTCCATC
AGGCCCTGGATGTCCGGCTCACGGCGGCCACCATCGAGTGTTTCTACAAGGGGCAGCGGG
TGGCCAGCCATATGCGGAGTGCCGAGCGCGGCCGCCACACCACGGTCACCGCGCATCTCC
CCTCGGCGCACCAACGCTATCTGGCGTGGTCGCCCTCCCGGCTGATCCAGTGGGCGGAGA
CCGTCGGGCCCGCGACCGGCACCGTCGTGGCCGAACTCCTGGCGCGGCGGCCGCATCCCG
AACAAGGCTATCGCTCCTGTCTGGGGATTCTCCGCCTGGAGCGGACGTACAGCGCAGCGC
GGTTGGAGGCCGCCTGTCGGCGGGCGCAGGTGCTGGAGGCGTTCACCTATAAGAGCGTGC
AGTCCATTTTACAGACCGGCCTCGACCAGCAGCCGCTCCCCGAGCCGGTTCCGACGGTCC
CACTCCCGCATGCGCACGACCATCTGCGCGGCACCACCTATTATCAACAGGAAGGAGGGT
TCTGATGTTACGTCATCCCACACTCACGGCGCTGGAGGCGATGAAGCTCACCGGCATGGC
CACCGCTTTGGCGGAACAACTGGAGATGCCTGAGGTGCAGCGGCTCAGCTTCGAGGAACG
ACTGGGGCTGCTCGTCGATCGCGAGTGCACGGTCCGGGACAATCACCGGTTGGCGCGGCG
GCTGGCCCAGGCCCGGTTCCCCGGCAGTGCCACCTTGGAAGATCTCGATTATCGCCATCC
GCGGGGGCTGGAGAAAAGCGTCATCGCGTCCCTGGCTACGGGGCAGTGGATTCGTCAGCA
TGACAATGTGTTGATTGTGGGGCCCACCGGCGCGGGCAAGACGTATCTGGCCTGTGCGTT
GGCCCAGATGGCTTGCCGGCTGGGCTGCTCCGCCTTGTATTTGCGACTGCCGCGGTTCTT
CCGGGAGCTGGCGGTGGCCAAAGGCGATGGCCGCTATGGGCGCCTGCTCCGGAGTCTCGC
GAAGACGGACCTCGTGGTCCTCGATGATTGGGGGCTGGCTCCCTTAACTGACGAACAGCG
CCGCGATCTGTTGGAACTCCTTGATGATCGCCACGGGCGGCGGGCCACCCTCGTGGCCAG
TCAACTCCCGATCGATCACTGGCATACGGCGATCGGGGAGCCGACGCTGGCCGATGCCAT
TCTTGACCGGCTCGTGCACAACGCCTATAAGATCACGCTCAAAGGAGAATCGATGCGCAA
ACGGCTGGCAAAATCGGACGGAAGTCGGCCACTGAAGACAGACCACTGAGGCCCTGCGTC
GCGGGGCTCCGAGGGGTGGCCGGATTCGCTCGGAATCGGTGGCCGGATTCAGCGGAATAC
ACAATCCACAACAATGATCCAGCCGTGTCATACAGGATGAAGATGGGAATTGACATTCCG
ACGATGCCCGCGAGTGGAGGCGCAATGGTGCTTAGGCCTGGGATGAACTTCGCGACCAGG
AGCGTGCGAGTGCCATGGCGTCGAAACAGATTCTCCGAACTCCTCACGCAGGAATCAGGC
TCGAGAGACACCTTGCAAAGAAGGCCCAACACTTTCCCCCCTCTCGACCGCCCCAAGTAA
AACCAGGCAAGATCGGGAAGGACAGCGGCGAAGAGGGGAATCAGCAGCGCAACACCGACA
TGCATTTTCCCGGCACCTACCAAAGCACCTGCCGTCACCAAAAGAGGAATAGCAGGAATT
GGAATCCCTGCTTGTTCTAGAAATACGACAATGAATAGTATCCACGGTCCGTAGTTGACT
AAGACTTCTAGAGCATTCATTCAATATTCCTTATCAATCAGGCTCATATGAACGGCCATC
TACTCACAAGATCCCCACACGGAATTGTGGGAGTGTCACGCAGGCATTTACTGCCAATCC
CTTCGCCCACTGCTGTGAACCTAAGTATGTCGACTCACTTCAAGGAGTTGAGCTTGCCGC
CTCAGCCGCCTGGAGAGTTGAGGCAATGGCTTGACTCACAGCGAAAACAGCCCGACCATA
CGCGGCAACCACAGCGTCGTAACTCTCATCGGGTACAGATTCTTGAACGTGCACACTATC
GGTCTGTCGTCCTGTGCTACCGGCCCGTTGGATAGTCCAAATGGCGTCAATTGTGGCGGC
CTTACCGAGGACGGACTCAAATCGCTGGATGTCGACATAGATTCGAGTTTCGGCCGTGTC
CGATCCGTGCTGAGGATAATACCGAATGTTCGTAGAGCCAAGTATCCGAGAAAGATTCTC
CGCAATGACTCGGGGAATTTCGTTCTTAAGCAGCCCGGCCCAACGATGGGTGTCGGCAAC
GACGACGCGGTTAGTATTGGTCCGCACCACGAGCTGTGGGCGATCTATCATCTCGGGTAG
CGTGATCGGACCAAGCCCGACCGATAGATTCGGAGCAAGATGGGGGCGTTCCTTTCCAGT
TACAACAACGCTATTGAGCATGTAATACTGTATGGGAGGCGAGGCCCCGCAACCCGCGAT
GAGCACGGATAAAACCACCCCCATGGCAAGTCGCGCCTGGACAAGGCTCATGGATTGTCA
TCCTTTCTCCCGCGAATCAGTGCTTCCGGGTGGCGATCCAAATAATCAGCCAACGTCTGA
AGAGATTGGGAGGCTCTCCCTAGCTGGCGCATCGCTTCCCGCGCATCCTGTTGGAGCGGT
GAATTGGATGCCGTGAGGCGCTCCACAGACTGCAACGCTTGTTTAGATTCCGCGATAGTT
GCCAGCGCTGTCGGTAGAAGCTGTTCGTCAACCCGTTGCACCAGGTGCTCCGTACGCTGC
AGTGCGGTGCGCATGGATAGGAGCGTATGGCGGACATCCGTTGCGATCGCGTCGAACGGA
ACCTTATCCAGCTTTTTAGCCAGGTTCGAAAGGTTTCGCTCAATTCCGGAAAGACCACCG
GGAATGGTCGGTAGCTCAGGCGGGTCCCTGGTCCAGTCCGCTGCAGCTTTTTCAACGTCA
GGGAAAAAGTCTAGCGCGACAAACAGTTGTCCCGTGAGGAAGCTTCCCGTATTCAATTGC
GCGCGCAGCCCGTGCTCTACGAGTGCGTTTATTTTGTCCTTTGTAGTCAAGCCAGTATCT
TCTTCTCGCATTAAGTTGTTCTTGAAATGTCTGGCTAATCGATCGGGGTGAAGGGAGAAT
TCGACCGGAAAGTGGTACGTCTGGGTGTGTGCATCGTACTCCGCTCCGATAGACGTGATT
TCTCCAACCGAAATACCGTGAAATTCGACGGGAGAACCAACAGTCAGTCCACGCAAAGAT
TCTGTGAAGCTTGCGGCGAATCGGATAGCCTGCTTGTCTGGCGCTTTCATCGCCTGCGCC
CGATTTTCAAATAGGCGAAAAATCGTATGTTCCTTGGCTTCCTCCATGGCCACCGTACCG
TCGGGGGTTTCAAATGCGATGCCGCCAAGTACGATGGTGGCAAGGGATTGGGTCTGGACC
ATAAACCCGGTCGAATCCAGCGTGACATCGACCCCGCTCGCGTTCCAAAATCGAGTATTT
TCGGTAACAAATCGATCGTACGGAGCCTCCACAAAAACAGTAAGTGTGACTCCTGCTCCA
TCTTGATCGAGGTTGGCCGCTAACACCCGTCCCACAGGCACTCTGCGAAGGTACACCGAT
GTCCCCACATCGATTGACCCTTGATCCGGCCCTTTGATGATGAATTGTCTGCCGGCTACA
TCGCCCGTAAAAACAGGGGGCGCTTCGAGGCCCTGAAAATCCCTTCTCGCCTCCGCGGAA
GACCCAACATCCAACCCAATGTAGGCGCCAGAGAACAATGTGCCAATTCCTGAAACCTGG
CCGAAGGCAATCCTCGGTCTGACGATCCAGAACCGGGTATCATCTCTCAGATACGGAGAA
AACCGTTTCGACATCTCCGCGGTGACAATGACCTGTGTCAAATCTTCACTGATCATTACT
TGTTTGACTTCCCCAATGTCGACGTCCTTGTATTTGATCTTTGTTTTGTTGGCCTCAAGC
CCCTCGGCGGCTCGAAACGTGATGGTAATGGTTGGTCCCTGATCCCAAATAGCCTTAAAC
GCCAACCACCCTCCGATCAAGGCAGCGATAATAGGGACGAGCCAGACAAGGTGTAGATAC
CACCGCCCCTTTGGCGCAGCGACGGCGTCTGGTATTTCTGGGATCGCGGTGTCGTGTGGA
CGGTTAGTCATCAAGGCTTCTCGCTTCGTGCACAGGATCCCAAATCAGCCGTGGGTCGAA
TGCCCTGGCTGACAGCATACTGAGTACGACAACTGCCCCAAAGGCGATTGCGCCAGGCCC
GGCCGAAATGGCCGCAAGTGGTTGTAATTGCACAAGAGCCACGAGCACGGCGACCACGTA
GACGTCGAGCATGGACCAGCGGCCGACGAGCTCGACCATCCGATAGACTTTGGCCCGTAG
ATAAGGCCGCCAAGTCGACCGGCGCCAGGCCGTCGCCACCAGCAGCGTCAGTGCGAATAA
TTTCAAAAGCGGCACCAACACACTCGCGATGAACACCACTGAGGCAAGTGCCCATGCCCC
GGACGTCCAGAGATAGATCACGCCGCTCACAATCGTGTTTTCCTGAGCGCCGAACAAGGA
ACCCGTTTCCATGAGTGGCAGGACGTTCGCGGGTACATATAGGATATAAGCTGCCACAAG
AAAGGCCGCAGCACGTGCGACGCTTTGAGGCTTGCGCAGGCGCAGATGGGTGCCACAGCG
GGCACAATCAGAGTCCCCCTGCTGCGATGGCCTCGAGATGAGGCCGCAGGTATGGCAGGA
GTAGAGCCCGAGCGCTTTCACTGTAGGGATGGCTGGTGTCATTCGGGATTCACGTGCTCC
CACAGCTCTTGGAGATTGAACGCTTGGCCTGCGGCAATCAGCAATATCATCATGCCGCCG
AATGACCACAGCGCAATACCTACGACGACATGGGCAATATGGGCCAACTTCACGAGCGAG
ACCAGTACCGCCAAGACGAATACTTCCGTCATGCTCCATGGCCGCACTTCGTGCAGGAGC
CGAAGCAGCATGGACATCCCTACCGGGGTAGCACCGCGGCGCAACGCAAACAGAATCGAC
AGCATGATGACCAACTCCACGGTAGGAAGGACTATCGTTGTCGCGGCAATGAGCGCAGCG
AGTGTCTTCATGTCTTGATGCCACAATTGTGTGATCGCACCGTAGAGGCTGGAGGAGATT
CTGTTGCCCTGGATTTCCAATTCGATGATCGGATATGCGTTGGCCACAAGAAACAAGACC
AGGGCGCCCAGTGCAAAGGCGAACGCGCGATCGAGGCCCCCTTGAGCACGATAATACAGC
GGACCTTCGCACCCACGACAGAGCGCCCATCCTCCATCATGCAGAGGGATGGGGTGCTGG
ACGAGATCGCATTCATCACACGCGACGACTGAGTTCAAGAAGTTGGCAGCTTTCTTTTGC
ATCCCCAATAGCGTGGAGGGGGAATTACTGCAAGCCGAGCGCCCGCAAATCAAGGCGCCC
GCTCTCCATCGGCGGGCACCAGAAATAATCTCCCGAGACCGGACGAGTGAAGGTAAACAG
CGCATCCGTTATTCCATCTTCAGCACCAGCCATTCTGCCTAGAAGAGCCTCAAACGGGTC
AAAGGTACGGCCAAATGCCACAAACATGAGCCCCCCTTGTTGATCTTCTATCCAAGGCAT
CGATCGCCTCACGATAAACGCAGGCGGCGAAAAACTTTCCTGTGCGGTCCGTTTGACGTG
CGCAGATTGTGACGCCAAAGGAAGCTCGCTGTTGTCATCCCTTCGACGGCCGATAGCATC
ATCTTGCTTCGATGGGTCCAGACCTCGAAATCGGCTGAAGTCATGGACCCACTGTTGCAC
AGCCACGTAACTGCCGCCGTCAAGTCCGAGGCCAAGGCCGCTCGCTACCGCGGCATTGAC
CGCATCGGTTCCTTCAGGATTCTCAGTTCCATCCTCATACCCAAGTAGGTCAAATCCCGA
ACGATATCGAAAAGCGTCAACCACCCTGAATAAATGCAGAGCAGGAGAGACACTTCCGGC
AATATCATGGGTCTGATGGAAAAGTTCTCCTCGGTCGTTTCCTCGAACCCAACACCAGAG
AGCTGCAGGTGTCGCAGACATGTTGATGTCAGTTTTAGAAAAGGCTGGAAATGGACGAAG
GCCAGGCACCTCACGATTCAACGCAGCGACAAGCCAGTTGCCAATCCCCACAACAGTCGT
CTTGCCGTCGATGAACTTACGAAGATTCACCAATGCCTTGGTGAAATCGCCTCCCGGCGC
CATAGTAAAAAACAGATATCGCGCCTGTTCTGGCACCGGCTCGAGGATACCTTTCTGGAT
TAAACTCATGGAACCCTCTCAGGCTTAGCCCTGGGAAACAGCGGCCATATCGTTTATTAC
AAAAACACGTGGATCCGCTACGCGCTCTCCTCAGGGGCCAGGTGTCCGACCGAGGAAGAA
CGAACTATTGCAACGCCTCGCAGAGTGCGATGCCCAACGCCTTAGCCACTCCCTCCCCGT
AAGCAGGATCCGCCCTATAGCAGTTACCGATATGGCGGATCTTAATCTCTCTGGGAATGT
TCCCCATGGCACGGGCCGTATTCCCAAACAGGGCGGTTTGCTGTGCAGAATTCATCAGGC
GGAATAACGCAGCCGGCTGCGAATAATAATCCGTGTCCTCACGATGGCTCCAGTGATCCG
CTGCACCATCGAGACTCAACGCCGGCTCTCGGAATTCTGGCTGCTCCAGCCACTCACCAC
CGCTGTTGGGTTCATAGCTGAGAGTCCCCCCATGATTGCCATCGACTCGCATGGCGCCAT
CACGGTGGAAACTATGGGCTGGGCAACGAGGGGCATTAACGGGGATCAGGTGGTGATTGA
CTCCTAGCCGATACCGCTGGGCATCCCCGTACGCGAAAAGGCGCCCCTGTAACATTCTGT
CCGGTGAAAAACCGATCCCAGGAGGAACGTTGGCCGGGTTAAATGCTGACTGTTCAACAT
CGGCGAAAAAATTGGCTGGGTTACGATTTAACTCCATGGTCCCCACATCCATCAACGGAT
AGTCTTTGTGAGGCCAGACTTTGGTGAGATCAAACGGATTATACGAGACCTTTCGTGTGT
CACCCTCCGGCATGATCTGCACCTTAATAGCCCACTTCGGGAAATCGCCTTTTTCAAGAC
TCTCAAAGAGGTCCCGTTGATGGCTCTCTCTGTCTTTGCCGATCATGGCCTCTGCCTCTG
CATCGGTCAAATTACGAATGCCTTGCTGTGAGACAAAGTGAAACTTGACCCAGTGACGCT
CCCTTTGTTCATTAATGAAACTGAACGTATGGCTCCCAAACCCGTGCATGTGTCGATAGG
TCGCCGGAATTCCGCGCTCACTCATGACGATTGTAATTTGATGCAAGGCTTCTGGGAGGG
AAGTCCAAAAATCCCACATGTTCTTAGCGCTGCGCATGTTTGTACGAGGGTCACGTTTGA
CGGCGTGGTTAAGGTCAGGGAACTTGAGCGGGTCCCGATGAAAGAACACGGGAGTATTAT
TTCCCACCAGATCCCAATTTCCCTCCTCCGTATAAAACTTCACGGCAAACCCTCGGATAT
CGCGTTCAGCGTCCGCAGCGCCGCGTTCGCCAGCCACGGTCGTGAAACGAGCGAACAGTT
CTGTGGTCTTGCCAATCTGAGCAAATAGTTTTGCGCGAGTGTACCGGGTCACATTGTGCG
TGACCGTGAACGTCCCAAAGGCACCAGACCCTTTGGCATGCATGCGCCGCTCAGGAATCA
CTTCCCGGTTGAAATGACCAAGCTTTTCTAGAAACCAGACGTCCTGTAGTAATTGAGGGC
CCCGAGGGCCAGCCGTCATGACATTTTGATTGTCGACGACAGGCGCCCCTGCGTTAGTTG
TTAGCTTCTTGTCCTTATCTCCCACAATGGATAACCTCCCTAAGAGAATCGATCGGCCTT
AGAAATCATGCTTGCTGTATTGCCATACCACGATACTTCTGAGCCAGTTGTTCTGTCAGA
GAGTCTCAACCGGGCCTTGCTCTAGCATCACCAAAGAAAGAGCGTTAATGCAATATCGAA
GGCCGCTGGGGGCTGGCCCATCCGGGAACACATGCCCAAGATGGGCTTCACATGCGTTAC
AAGTTGTTTCAATGCGGCGCATGCCATGAGCGTTGTCATCATGATACGCGATTACATTGG
GTTTAACCGGTTGAGTAAAAGACGGCCATCCCGTTTGTGACGGGAATTTACCGGTTGAGT
CAAACAACACGGTACCACAGCACACACACGCGTATAGGCCGGGGACAAATAGATTGCACA
TAGGCGAGCTATGCGCATGCTCGGTCCCCTTGAGGCGCGTTATTCGATATTGTTCTGCCG
AAAGAAGCCGCTTCCACTCCTCGGTAGATTTTATGATGGCCCGATCAGGACTGGGATTGC
CCGTATGAGCCAGATGAATGACGTTGGACCAGTTCAGCATCGTGATCGTCTCCTTTGGCC
CGCGAAGAACGACTCAAATCCGCAGCAAAAAGAAACTGCCTGCCCATGCTAAAACACACA
CAAGCAGGCAGTCGTTCAATCATGGGCGGTCGTTATTCTCTCCCCCCTCTATGGAGCGGG
GTGTGCTTGAAAAATACTAGGATCATCATTTCCACCCACTTTAAGAATCCCCAACGCGCC
CTTGGCTACCCTGAAAAAACTATGATCCACCAAGACGTATGCCCCAGGCACGTCGACCTT
AAACTCTACGATCGTGGCCCCTGCAGCCGGAACGAGCGTTGATTGCACATGATGGTTTAC
AGTTCCTCCGATCGTTCCCTCCGTATGAACGTTATCGAAGATTTCTCCGATGATGTGGAA
AGAGGAGGCGCTGTTGGGTCCGATATTCCCGAAATACAGGCGAACAGTTTCTCCCACACT
GGCCTTCAATTCCCCCTTACCTAATAACGATCCGGTGTGCCCGTTGAACACGACGTAGTC
GGAATGTTCCGCCAACCCCTTTTCCATCGAAAATTCTAAGACATCTTTGTCTTCGCTTGG
CTTGGTGAAGAACTCGCTTTCTATGACGGCATACTCCCGATCAACTTTCGGCAATCCATG
CTCTGGCTCGACGAGGATCATTCCATACATGCCATTGGCAAGATGAATGTGCGGGTTGGG
AACGGGGGACGCGCAATGATACATAAAAAGACCCGGTGCTAATGCCTTAAACGTAAACAC
CCCTGTGGCTCCGGGAAACGCTAAATTCGCTCCTGCCCCTCCACCGGGTCCATTAACCGC
ATGGAGATCCATGTTATGCGCGAATTTATTCTCTTTTGGATTTTCTAAGCGAACCTCGAC
CGTATCCCCCACTCGCACGCGTACCATAGGCCCAGGAACCGTTCCGTTGAACGTCCACAG
TTTGTATTGGACGCCATCCCCGATGGAACCAATCAATTCCTTTGCCTGGACACGTACAAC
AACATGCGCTGGTTGAGTCCGGCCTGTGGGAGGAGGAACTTCTGGAGGTGTCGTGAGACG
AGCCTCTATTGTTTCCATCGCCGTTGCGTTACTTGGAAAGGGGAAAGCAAGCCCCATCAA
TGTTGCAAAACACCAACACAAGAAACGTTTGCATGTGAACATAAACCATATCCTCCCATG
GTACACTGCCGGTTTACATGACCCCCCCGCTGCTATAGTCGTGGAGATTAAAAAGATTTC
TACAAAATGCCACCGTCACCGATTAGCCTATTGCTCCTTTCTCTTATATTCGGTTCCTGA
CCTGCCGGTAAGAGGCGTTGTGACCCCAAGGCACATTCAGTCAAAACCATTTAGGGGTAA
AAAACGAAATGCCCACATACGGAAGAACTCCGTTTATTCCTGTATTGCGATCACCAAGCC
CGCCGTTTGAGATGTGATGTAGCCGTACACCCATTGTCCAAGTCACGTGTTCGTAAAGAA
AATAATGAACACCAAGTCCAGTCTCCAACGTAAACTCAAATTGAGTGCTCTGTTCCGAAA
TGCGTGGTGCAAGATTGGTCCAAATCATGCCTGCCCCCGCGTCCACAAAAGGCACCCATC
GACCTAATGACAGGAAGTTATACGCAAGAAGAAAAGATCCCCCAGCGGCTTCCGCAGCAA
AGGGCCTCGTAAATCGAGCAAACACTGGCTGAACCACAAACTCGAAGTTACCTTGCCACC
AGCCAGATGCCACGGGATCAGTCAACACCATGCCTAGCCTCGGCATGACGAAAACGGCGC
TTCGATCAGCGGACGGCGCATTCCCTATCGCCGTTGTGGCTTGATCAAACCCTGCGGCCA
CTCCTAATTCGATCGTACCCTTTGTCAGCACATCCCGCGCTTCGAATGCCGTTGGCCCAC
CAAGCGCGGGGCAGACGCCTGTGAGCATTGCGACGATGAAAATTCCTACTATGATGACGG
CATGACGATGTTCTCGTGGCATGATGGTTCGCAACTCATTCTATTAAGGGAAAGAACTTG
CAACATGAGATACTTGCTGCGTGGATTGCCCATCTCACTCGCTCAGGCAACTTTCTAAAT
GGCCATCGTTTGACATGATATGCCTGTCTTCTGATATCAGTCTGTCAGATATCCGACAAT
TCAAAAACCTGTCATATGGGCATGATAGTAACGATACGGAAAAAGACTATGGTAATCAGG
TCAGACACAGGGCTGTGTAAGCTCATCTGGAGAGCAAAGATACCGTCTGAAGTCATGTAT
TGCTCTCTAGGAAACGACGGCAAGTTAAAGCGGGGGGACGCTAGCGGCTTTGGCGGTCCC
TTGCGAAAGGAGTGGATCGATAAGGCGGCCAAAGTGCACCGACGAGCCAATCGCTTACGC
CCTCTGACAATCTGAATTCGTCCCCCTACCGGAGATATCTGCCAGCAGCTCGGCATCGCC
GAGCAACCTTCTACATCTGAAAGGAGAGGTATGTTTATCTCCGAGTGGGTGAGCCCTGCA
GGTTTAGGCAGGAAGAGGAAGAGAACAGCTAGCTGAAGCGGTTTGGGCAGATCTCCCACT
AAACAAGCTCATGCGGTCGAAGGCCCTGTGAAATAGGCTTGAAGCCCACGTCCCGCCGAG
AACTTACCCGCCAGCTTCAGGACGCCTTCTCGGTGAGTCGTGTGCAGGCCTGTTGACGTT
GGTCCCGTAACGAGACAGTCCTTAACCAGAGCAGACGACTTTTTCGACGATCGATTGTCC
CTGACGTTGCGCGAGAAACTCATTCGAGGTCAGGTGCCCGAGTGAGCTGTGCAGGCGGTG
GTGATTGTGATCCATCCGCCACGCTTCGATGATGGCCTGGGCCTCGGCGAGCGAGGCGAA
CTGGTGGACGTTCAAGCACTCATCGCGGAGCCGCCCGTTAAATGACTCAATGAACGCGTT
TTCGACTGGTTTCCCCGGTCGAATGAAGTCGAGCTGGACACCACGTCGATAAGCCCAATC
CTCCAAGGCGCGTGATTGGAATTCGGTGCCATGATCGACGGTGATGGAGCGAGGGCTCAG
GCCTTGGCTCATGACGCGATCCAGCACCTGCAATCGGCGTCATACCCACGGTCGGCGATC
AGATGTTGGGCTCGAGGAAGACTGAGGAGCAAGTGTCCCGCGCCGGTGTAATCACTCGTC
GGCCCGGTGGTTAGCAACAGACGTACCGGCTTCCCAGTGTCGTCGCACACGGTGTGCAGC
TTCGAGTTCAGGCCGCCTTTCGTGCGGCCAATGCAGCGGGGCAGCGCCCTTTTTTAAGTA
AGCTAGCTGGCCGCGGTTCTGTGGGCCTTCAGATGCGTGGCATCGATCATGAGGCATTCG
GTTGTCCCGTGTTACTGTGCTACCTCGTGGAAGATCTTATTGAAGATCCCAGCCCGGCTC
CATCGCACGAAGCGGTTGTAAAGCGTCTTGTACGAACCATAGGCCGGTGGCGCATCTTTC
CATTGCAGGCCGTATCGGATGACACAGATGATCCCGCTGATCACCCGCCTATCATCCACA
CGTGGGATGCCGTACGAGACGGGGAAATACGGCTTGATCCTGTTCAACTGCTGCTGGGTC
AACAGAGACACTTCCCTCATGGCCACCTCCAGCCCGAATGAAGCACATCTCGTTTCCCGA
GGGAAGGCCAAAGCTTAATGAGTCCCGACCCTAGTACGATCATTCGGTTTGTTATCTAAA
TTGGCGCTAAGATTCTCACGGTATTGCAATGGTTTGTCCTGTATATGACAGACCCTGAGG
AAGGTATTGACTAGAATGCACAACGTTTCGTTGATGTCTGGTGAAAGCTGAGTGATTAAG
ATTTTACGCAACGGGCTTTAAAGGATGGCAAGCCGGAGGCCACGCATAAGATTATTGAGG
CAGGCACTCGTTGCACGGAAGCAGGAATACAGTAGGCATGCAGGTATTGCACTGGAGAGG
GGGAAATAATCGTCGGATTGCCCGATTGAATCGATATTCATGGGCATATTGAATAGAAAA
GGGTGACAACATGTATAAAGCTAATGTTTCCCGTCGTGATTTTCTGAAGTGGTCAGGTGT
CGCTGCGTCGGTGCTGACCGTTCATTCGGTCGCCGCGGTCGATGAGAAGGCGAAGACCGC
CACAAAGGATTCCGTCGGCCTGCTCACGACTCCATCTGGTGCAAGTGGTGCCCCGCAAGA
TTGTGCTGATCCTCGATGGCCATCCTATGCATAAGGCGAGACGGGTTCAGCAGTTTGCCA
CACGGCAGGCAGGACGCTTGGAGGTGCACTTCTTGCCACCGTACTCGCCAGACTTGAACC
CCGACGAACTGGCATGGGCTCATGTCAAAACCGAGCTGGGCCGGGGGATCGCCCGGACAA
AAACGGAGTTGAAGACCCGCGCGCATGGGATTCTGTGCAGCTTTCAACGTCGCCCCCATC
TTGTCCGCCGGTTCTTTCATGCGCCCTCATGCCTCTATGCTGCCGCATGAGGCTTTACTA
ACGCCAGCCTTAGTAACAGAAATACTTTACCGAACCTGGTAAACAGTACTGCAGGGAAAT
GACAATCACCAGTGATCGAAGAACACCGACCATGCGAAAAAGTGGAAAAGCAGGCTGTCC
GCTCTATCGATGTCTTTGTTTTTCATCTTCAGATTATAGGAGCCTTAGCTGCTCATGAAT
CAGGAGCACCAATAAAATGGCCCAGACCATGAAGAAGCGAATTTCCCTTCTCCTACAAGA
TATTCAGGCTTGTACCATATGCCAACCGACCCTTCCTCTCGGGCCACGACCGATTCTACA
GATTCACCCGAAGGCTTCTATTTTAATTGCTGGGCAGGCACCGGGGCGAAAAGCCCATGA
GACCCGTGTACCCTTTGATGATCCGAGTGGAGACCGCCTTCGAGAATGGCTAGGGGTGAA
TCGAAAAACCTTTTATGATGCCCATCAAATTGCGATCCTTCCCATGGGGTTTTGCTATCC
TGGGGCCGGCAAGTCTGGGGATCTCCCTCCGCGTCCAGAATGTGCATCGGCCTGGCGAGC
CGAGCTTTTAGCCATGTTGCCCAATATCAAGCTCACACTCGTAATTGGTCAATACGCTCT
CGACTATCACTTACAGGAATCCCCATTTCGGAGCGTCACCGAGGCTGTCAAAGCTTGGAA
GGAATTTTGGCCAGACCGGCTTCCACTTCCGCACCCTAGTCCGAGGAATAATATTTGGTT
GAAACGCAATTTGTGGTTTGAACACGATCTCTTGCCGGTGCTGAGAAGAAGAGTGAAGAC
TGTCTTGCGTAAGGGAACGATTCTGAAGAAATGAGCATCTCTGGGCTTACTTGTGGTAAG
GCGACGCGCGGTTACAGGGAGCTTCTCCCGCCTAACATTTGAAAGCGTCCTCATGCCGGA
ACTGTATCGGATTGCAATCATCCTCCTTGGAATTGTGGGCTTCGTAGCCTTTTCGCGTCG
ACTCGAAGAGTCGATCGTGGACTTCCTGGGCTTTCACGGACACTTTAGGGTGGTTGTTAG
AACAGGGGGAGGACCGATCGTTCCGTCAGGCCACTTGCCGGTCTTCATGTACACGTCATA
GGGCCAAGGGATTACATAGGTATCTAATTATTCGGCCGTCAGTATCGGCTTCTTGTCGAG
GACATTCATCAGACCTTTCGGAAGGATGACTGATCCTACATGGATCCAGCCACGGCACCC
AACTGGCCGATTCAAGGAACCATCTTTATTGAAGACAATCTTCTCTTCGGCTGCGGAGCC
TGTTCCTACCATGAATGCCGATAAGATGAGGGGTCCCGACGAGTACAACCATTTTGCCGA
TCGATTTCATCGCATTCTCCTTTTTGCTTGAAAGCCAGCTCGTGGTCTCAAATAGTGACT
AGAGCACTATTATCAACACCACTCGCTGTCCAGGTGGATCGAATAATTATCCCTCTGCAT
GATCATGTTCGCATCAAATGTGTACGTCATCATGATTGGTCACACGTGGTGATACCCTGC
GGCCGGGACCGATAGTACACCCCGTCCTGACCAAGATGTCGGGAGTGTGCAACGGACGGG
ATGCCTTCGCCATCTACCCGTAGACAATGTAAAATATTTCCCTCTTCGCGCGTGTTCTCG
TCAGTCTGATTGATCCGTTGGCAGATGACATACAGGAACTGTTCCTTTGGATCCAGAACG
CATTGAAATGCCGTGCTTCCTGGGTGACTGAACATTCGGTTGTTAATAAACCACTCCCCT
GGATGTGGAAGCTGCAATCGGCTGATCTCGATGGGTTTCACGGCCCGCTCTCCGGAAATA
TCGTAGGTACTCACGGTTGCTGCCTTATCGTCTTTGTCGGTACGAGGCAAATTATTGATC
GTATAGAGGCGAGTGCCTTCTTTGTTGGGCAACACCCAGCAAATATCCTGACCGCTATTG
GGGACGGAGCCAAGAAATGTCATCGCTCCTTCCTTATTGAAACGGTAGACACCCAATTCG
TTGCGGGTGACAAACCCAACATAAAGCAGTGGTTCCGTAGGATGTGCCCAGATGCCTAAA
GGCATCGACGGAACGCCGTCCATGTCCTTGTACTTATAGCCGGGATTCGTCTCTGGTAGT
TGCACCAAGCGTCGCTCGGTTAGCCGGCCGTCTCGCCCCACCTGAAAGACATGGAGTTGG
CCTTGCACGCTCGGTTTGAGTCCAGCTAAGAACGATCTCGTTCCTTCACCATCGAAATCC
ACATCCACCTGGAAGTCATTGCCGAACGCTATGTCAGGATATGCGGATGGGACATAGACC
TGCGTCGGTTTCTGTGAGTTCTCCACGTCAATCTTAGAGACAAATCGCAATGTGCCGTCC
TGCTCGATCGTGAATGAGACGTAGCTGGCTTTCGCCGTGCCACGCAACGCCTCTAGTTGA
TGATAATCTTCATTCCGGTTTGACACGAGCAACGTCGTTCCGCTCAGCGAAAGACTGTTC
GGCGCGACGCCGCGCGACGAAAAGGGCGATCCTTTCACATGCCGTAACGTCCCATCGGAC
TGAATATCGAAGACGGCGATGGTGTTGCTATGTGTGTTGACCGTAAAGAGACGCTTCCCG
TCCTGGCTGACAATCAGCGGGGTATCGTTGTCATGTGGGCCGAGTTTGCCATGGGTGTCA
TTGTTGATGCCCGTTCCCCCTGTATAAAATGGATTGCCAGGCAAGGGCGTGAGCGTCCCA
TCGTCGTTTCGTGTATAGCCTAGCACTGCATTCTGGCCTTCACGAATGTCGTTGGTCTGG
ATGTATAAATATCGACCTTGGGCTTTCATGTTCGTTGCGCCTCCTATTTTGTAAAAAGTG
GGTGCCTTTCGAGCACTGAACACATATCAACGCTAAAGACGTTTCACGGAAATCGCTGTA
ACGACAGGAGCACGTGCTGAAGACCGTTCTGGCACTGCCCCGTACAAGTTTCAGATAATT
CGGAAGCACACTTCCAGCGCGTCTCAGCAAGGTGCTATTTCGAATCTCCTGTAAGCACGA
TGGGAGGTGGAATCCTTCTCCCCGACGCAGCCGATTGTCAGGCCGGCTCTGTGGTAACCG
AGGAGAGATAGTCCGCGGACGCAATAAGACCTTCCGCGTCGAGCGTAAATCCTCCGTAGA
TAGGTTCCCCAGACGGATTGATGACGATGAACCATGGAGTCCCACGTGTGTGGTAATCAG
ACATGATCGTAGGATATCCGCGTTCCGGCGCGTCGTATCCGAACGGCACTTGAAGATCGT
AGAGTAGCTGAGCGTCCCGCATCCGTTCGAATGTATTCACATCTTTGCCTTCAAAGACGG
TCTGCACAACGGCAAAGCCAAATCCCTTTGGAGAGAGGGCCTTCACCAGCTTTTTCATTG
TCGGAAAACCAGTGGAATGGCATCCAGGACACCAATGTTGGAAACAAAAGATGATTCTAT
ATCCTGTGCCAAGATCAGCTAGCTTCAGCGGAGCACACGGTCGGCCATAACCATCCAGCC
ATCGGCTGACGCGTAGTTCCGGAGCCTTGAGAAGCGATGACGCCCGTTGATTCATATCTA
TCCTCTTGGGCAGATGTATCCGTTCCTAGTGACTCATACGTTCATGCCGGCTTCGGGAGT
TTCCAGTTAGGTCTCACGAAATGGCAGGTGTACCCCTGAGGGTTGTGCTTGAGATAGTCC
TGGTGTTCGGGCTCCGCTATCCAAAATGGTCCTGCGGGGTGGACTTCCGTGACTACCTTT
CCTGGCCAAATTCCCGAGGCATCAATCTCTCCGATTATCCGTTCCGCCTCCAGCCCCTGC
TCATCGGACGTGTAATAAATCCCAGAACGATAGGACGTTCCTCGATCGTTGCCCTGACGA
TTGATGGTTGTGGGGTCGTGGATCTGAAAAAATGTTTCCAATAAGCCTCGAAACGGCAGC
CGATCTGGGTCGAAAACCACTTCGATTGCTTCGGCATGGGTTCCATGATTGCGATAAGTC
GCAGTCGGTGCGTTGCCGCCGCTGTAGCCCACTCGCGTGGAGAGCACACCGGGCAGTTTA
CGAATCAGATCCTGCATCCCCCAAAAACATCCACCCGCTAAAATCACTGTCTCTGCTCGG
CTCATGACGGTCTCCATTCATGAACGTGGTTCAGCCTAGTTTAGTGGTTCGTAGATTGCT
GGCTTTCCTCAGGCCTCTCATGAACTTCATAATCATAACTTCCACACTCTTATTACCGGC
GACCGCTTACTTTCATCTTATCCTCCCACTCAGCCCACTCATCGGCACACTCGCCTGCTC
GCCCGCTCGCCCAGCTGACGGAAGCAAATCCCTCGCAATGAAACTAGCCACAGAAAGAAT
GCAATCCAAAAGGCTGCCCCTTCCTGGACACCTATAAGACGTGTCCTAACCCAGGCCCTC
CCAAGAGCCTTTAGCGCCCACATCTACGACAGATGTAGTTAGGTACCACAGAATGTTTTG
TAGCAGGCCGTGGCCTCAGCAGGCGCCGGTTCGGCATAGGAGGCTGAATCGGCGCGTTCC
TCAAACGGATGCGCTAAAACCTCCAGCAGTCGTTCAAAGGGTTGGAGGTCGGCATGAACT
GTCGCCGCCGTGAGAGCCTCTTCCACCTGGTAATTCCGTGGAATGTACAGGGGATTCACG
CGCCGCATTCTTTCAGCTTGAGTCAGGACCCGTGTCGGATCTCGTCGGCTTCGTTCACGC
CAACGCCCCAACCAGCGAGACAATTTCGTCGTCGTGACAAACAACGATGCTAGGCTTTGT
TCATTCCCCTCCGCAGCGTCGGCAAGCCTTCGCCAGGCCAGAGTATGATCGACTGCGGAT
TCTTCCAGTAGTACGATCCAATCTCGAGCGAGAATACCGTCGTCAGGTTCATTCGTGATG
AGCCCCAATTTATCCCGCGCGATACTCAACCAATGAATCTCGTAACGCGCAGGGAAGGCC
TCGATGATATCAACTACCCTTGATAATGAGCGACCGGGATCATGCTCGGCTATCAACGGC
AATACCGTTTCAGCCAATCGCAGAAAATTCCATTGTGCAATACGAGGCTGATTTCCATAG
GCATAGCGCCCCTGATGATCGATCGAACTGAAGACGGCCTGTGGATCATGGGTCTCCATA
AATGCACATGGTCCATAATCGATTGTCTCTCCTGAAATGGTCACGTTATCGGTATTCATC
ACGCCATGAACAAACCCGACATGCATCCATTGGGCGATCAATTGTGCTTGACGATCTGCA
ATGGCACGCAGCCATTCGACATACCGATCCGGATGATTGAACAGTTCAGAATCATGTCGT
CGGATTGCGTAGTCTGCGAGCTTTTGCACCTGATCAAACTCTCCACGGGCCGCAAAAAAC
TCAAATGTACCGATCCGCAAATGGCTCGCTGCTACACGCGTCAAAACAGCGCCAGGCAAC
GGTGTGTCCCGATAGACGATTGTCCCAGTGCCGACCGCTGCCAAGGCGCGCGTGGTGGGG
ATCCCTAGAGCATGCATGGCTTCCCCAATCAGGTACTCCCGAAGGACCGGACCTATTGCC
GCCCGTCCGTCCCCTCCCCGTGAAAAGGGCGTTGGCCCTGAACCCTTCAGTGCAATATCA
TATCGACGCGCTAGGCGGTCCACGATCTCGCCGAGGAGGAGCGCACGGCCGTCTCCCAGT
GTCGGAGAGAATACCCCGAACTGGTGTCCGGCATATGCCTGAGCCAACGGAAAACATCCG
GGTAATTGTGCATTCCCAGAGAAAATGGCAGCCCAACGTGACGAATCTACATTGTCGACG
GCAAAACCTAACTGGCGAGCCAAGGGGTAGTTCAGCTGAAGCAGGACAGGTTTCACGACA
TGGACCGGGTGCCATGAAACATAGCATCCTAGAAGCTCTTCAGCGTAGGTGTGTTCGAGC
CGAACCATCTCTTCCTCTCGTGATACCGTGCTATTAAGATCCATGGCTATCGTATTAGGG
CCTCGGTGCGGTTCTCATTTCGGACCAAATATAGATACCTATGCCCACTCGAGGTTTTCG
GAGAACCACTTCTTCTTAAACCCTCGATTTGCCCCCACGGATCTGAGCTGACAATCCGAG
CAGATCGGCCTCAATCACTTCTTCTGGAGAACGGGATAACCAAATGCATAGATCCATTTG
TCTGCATCAGGTGCATTGGACCGCGCAAGTTCCCTCGCTGGTACGTGACAAGGGATGCAA
TCAGTCTTGTAATTTTTAGACACTGTATGGTTGGGGTCCTCTGCATTGAAAAGTGACCAG
GCCCAACCATCTCCCCACAGACTCGATTCCTTGTAACGCCCTTTGGTATCGCGCACTAAC
ACGAACCACCCTTTAATAGTGGTGGCGTGACCGACCGCCGGTCCCGTTGTCATCGCCATA
GTCTTCGCATTTAGTAATTCTTTTACCAGCACGGCCCCATCGGGAAACCGTCCCGTCTTT
TTATAGTAGGCGATGGTCTCAGGCTGAGTGTATACCGTATGGTATTCGTGGAGGCCCGGC
CCCATCTTCTCAAGACTTTCACCAGTGTTCGCGTGAGCCCACGTTCCCAACGTCGGCCAC
TCCGTATAGTTTTCCGGAACGTGAAGTGCTCCCGTTGCAACATCGACAGCTGGAGAAAAG
GGCTGTTCCCCCTCGGCGAGCGATGAACTGCTCTGGGCAATTGATATGAGCACGAAATAA
AGTACGACAATTAAGTATCCAGCCTTGCTCATGTGCACACCTCCTAGGTTAAGCTCAGAT
CTGAATCAGATCTGATATGACTCAGTTGCCTCGATCAAGCCCACTGGCACTGATATTTGA
TCACCACGCCGCTGCGTACACTTCTGAGCAATTTGCTCCGTATAGGAAAACGACAAATTC
CATGATTCATTCGAATGAGTGACATAGTGTGAGAAAATATCGCAAGGCATGTGCACGCGT
CTGTCAGATATATGACGTATGTAAATAATAAATTAGAAGATACCTACGGTGATAATGGAG
CGTATCCATGCATCGGGGGAAAGGATGGTAAGGTAGATAGCTTTAAAAGCGAAATGCAAT
CGCGTCAGGTTCTTTCTTAGGGAAAGTCTGATTAATATATTCTCCTCGACGGGAACGCGT
AGGAGTTCCCTGATTTTCAATATTTACTTATGTCAGAACCGGAATAAATCAGACTTTCCT
TAGTTCTCGTCAATACCCAGCCCTCGAGTGCTTTTGCGACTTGTGCCCATAGCCGTGAGT
ATGGCCCCTGCGAAAACAACGGGAATTAGCCTGGTCAGATATTGCGAGGAGGAATCGGGT
GTGAGAGCGGAACGCTTGCAGCCTGTGCATTCGCTATGATCCAGGCACCCGAGAAGCTAA
CATTCCTATCTCTGGCGGAGGATTGCCAAGGTAACATTTGGGATATAATCCGGCAGCTAG
TGCCTTGCGCAGGAACGCATTGGATGGATCTTTCCGTTCTTCGGCTGGTCAATAGGCTAA
ACGGTGTTTTAGCCGTTCAAGATTTCTTACGCATATGAACGCTCTCGTGGATGAGATAAG
TTGTTCTTGGTGAAAAATGCTTAAGATGGCGCTCACAGTTGGACGGGCTGCTCCGATGAT
TTCCGCAAGCTCTTCGTGCGTTACCCGAATATCAACGGCATAACCCGGGCCATGGGGACA
GGGTCTCCCTCCGAAGCACAAGAGGTCATAAAGGACCAGAGCTATACGTTTGTCTAGCGG
ATTGGTTTGCTGCCACTGCAGTCTGCGAGACAGCATCTGTAACTGTGCTCCAAGGAGTTC
CACCAGAAGGCGCTGCGCGGCCGTGTTGTCTCCCAACGCTTCTTCCATAGACACAAAATC
AAACTCAAGGACGCAGGTTGGTCCGTTGGCCAGTGCGTCCTCATCGGTTCTAAAGAGACT
CGGAACAAACGGTAGCTGGCCAAACATCCCTCCTTTTCCAAGAATCATTCTTGTTACCCG
TTTTCCATCTAATTGAATGGACGTGAGTCGCACAAAGCCCTTATCTACGATATAGAATTT
CATGTTGGTCGACGACAGGTGTATCTCCGCTCCGTGCTTGAGGGTGTGCCGCCGAAAAGA
GCACAATTGCTTCCAGATTGAAAGTGTACGCTGAGCAAGGGCTTGAGGAAGATCCATATG
AGCACACCCTGAGTTAGTCGATTGGTCAGCTAGTCGAGCGAATGATACGCTTTACGGTAA
TAATTTGTAACTATTGAGATATTCTATGCCGCCAGAAATAGCTACTCGTTAGCTTCCGCT
TCAACTCACAATCTCTCTGAGCAGGCGCGTCCATTCATATCTTGAAATGCCGCGTCCCTG
ACCGTGCAGGTTACTCTACATAAAAAGTAATTAATCATTTGTCATACACATGACTGATGG
CTACCCCGTAATTTGTTACAAACAGTTTGCAGCTGGTTTACTTGTCTTCTACCTACAAAC
ATTTAAGGGGGGCCGCATGTACAGCATGTCAAAAAGGAAGAGCACGTTAGTGATTGCTGC
GTTACTCGGAGGATTGCTTTGGTATTCGGGGAGCGTCGGTGTAGTCGCCCAAGCTGGAGA
GGGGAATGGGGGCTCGAAAACGGTCGAGTATACGCCAGAAGGTAAGATGAAGAGGCTCTC
GCCAGCGGCCTATCGGAAGTGGGTCTATGTCGGCACGCCGGTTACGCCGAATGATATGAA
TGATGGGAAAGCCAACTTCCCGGAATTTCACAACGTCTATATGGACCCCGAAAGCTTTGC
CTATTTGGAAAAGACCGGGAAGTACCGTGACGGGACTGTGTTGGTGAAAGAATTAGTCAG
CGTGGGGCAGAAAGAAGCCAGCAGCGGGGCTGGATATTTCCAAGGAGAATTTATTGGCCT
TGAGGTATCGGTCCTGGATACCAAGCGCTTCCCAAAGGACCCAGGACACTGGGGGTATTT
CAGCTTTGGACATTCCTATCCACTCAAGGAAGTATCCTTACCGAATAAGGTCGATGAGTG
CAACCGATGTCATGAGGCCAATGCCACCGACTTTGTATTTTCGAAGCACTACCCTGTGAT
TCGAGCAGCCATCGCAGCGGCAGGAAAGTAGAGCGTTGTTCGGAGACCCGCGCCTGAACT
TCTACGGAGTTCAGGCGCGGATTTATTTAACGGCGCTCTCATGAAGTTCTTCGACGAATG
ACACGCCAAGAGACCCGCAAGCGTACTGTTTGATGACAGAGATTTCCAGAAAGACAGGAG
CTGTTTGAGGGTCTTAATGTAGATCATCGTTATACCTTTCCACCAAACCAGGCTCAGAAA
CACTCTATGAATGCCCTAGTTGGTCAATGCCCTTTCCGCGATGATTTGGGCGCTTGAACG
GCAGACTCGCTTCACAATAGAAGGGATTCTGGTCTGCGTCGAATCCCCAAGCTCCCGTAC
GTACATCGGAGAATCATTATTGCCAACACCTAAGGGATCGTATATCCCGGGATTGTACGT
CGATCGGATTCCCGTGCATCATATAGTTAATCACCCGAGAGACATTACAGCTCCATTAGA
CCCAACAGGATACGTGGCGTTCAGCCTTCGGTTGAATAGTATCTTGGTGACGACACATCA
CTGCTTGATGCAGTACAAATCTGCGTACGAAACGGTTGCCCAGCGAGTTGTAAACGGGGT
TTGGGTAGAGACGTCTGTCTTCCACCAGCGCGGAGAAGTACCGGAAGGAACATAGACATG
AGAATCGTCTTGGGCTCGATACTGACGATCAGCACGTGGGCGATCATTCAATTCGTGGGG
GCGTCATATGCGACAGCCGGCACCCAGGAGAAACCTCCTTCCACGCGGACACCCGTCGTT
CTGAAATCCCTCTTAGGCCTCGAGAATCCCAATGACCGTCTTCTTGCTGGAAACGTATTG
ACCGAAGGGCAGATCCAGCTCGGAAGACTGTTGTTTTTCGACAAGCGGCTCTCCATCGAC
CGATCAATTGCTTGCGCAAGTTGCCACATCGCTACAACGGCGTTTACGGACTCTCGCCCG
GTCTCAAGAGGGGTCAGAGGTTTGACTGGCGACCGTAATGCTCCGACGGTCATCAATCGT
GTCTTTGGCAAGCAGCTGTTTTGGGATGGGCGCGCAGCCACGCTGGAAGAACAATCCCTC
GGTCCGTTAGTAAACTCCGTAGAGCATGGGTTTCTCGTTTACGATGACGTAGTGAAGACG
CTCAGGTCCATTCGGGGCTACCGCAAGTTATTCATGGAAGTATTTAGCGAAAACATCACT
ATAGAAAATGTTGGGATCGCTCTCGCAAATTTTCAACGAACGATATTGTCCGGCAATAGC
CCTGTAGACCGTTTCGATTACGGTGTCGACCTCAACGCTTTGACGCAGTCAGCCCAACGG
GGATTTCGTGTCTTTCAAGGAAAGGGCCGTTGTATACGATGTCACGCGGGACCAAATTAT
ACAGATGAACAATTTCATAATTTGGGAATTGGTTGGGAATCGAGTCACGTGGATTTAGGA
CGATATGCCATAACCCATCAGCCTGAGGATATTGGAGCATTTAAAACACCTACCTTGCGA
GAGATCTCCCGTACGGCCCCATATATGCACGACGGTCGCTTTAACACCTTGAGGGAGGTC
ATCAATTTCTATAACCATGGGGGAGTAAAGAATCCGTTTCAAGACAATACGATCGGTTCA
CTATTTCTTTCGGACGAAGAACGAGAGGATCTTGAAGCATTTTTAACTGCTCTAAATGGA
GAAGGGTGGCAACATGTTCTGCCGCCGGCGTCTTTCCCAAAGTAACGCCTGAAAGCTAGC
GCTAAACCCACCTCCTCAATGGCCATAACGAAATGGGCCGCTGCTCTCGCCTCCAAAGCA
CGAGCGGCGGCCCGAATGTGGGCACCAACACACCGTAGGAAAGGGTGCCACAAAGGGCAT
ATCTACCCTCACTCTTGGGAAAGATGTCACAATGCGGACATTCGGAAAGGACCGCTATGA
TCGGACTCTCGCAGATGTCGTCCTACCGGATGGGGGCAATCTCAAACAGCAACTCGTGAA
AGTAGGAATGTGTTGGTGGTATTGCAAATATGCACCGAGAAATGCGGTGTTAGAGGAGCT
CGAAACAGACGCAGGGGAGAAGCGAATGGGGCTCTGGGCTGAGGCTCAGCCCATTCCGCC
ATGGGAATGGCGGAAGGCTAAACGCCCCCCCACGCCTTACGTGATCCGGTTGACGTCATC
CGACTCATTATTTAACGTAGCCTGCTTTCGGATCTCGTCCTGGTGGTGTTGCCACCGCTG
CTTGAGTTCCTGGATGTCCTGACGCACGCGCTCCTGCTTTTCTGATGAGAGCGGGTCAGA
AGAGAGCATAACAGGGATAATCGCCGGGGTGATGCTGTGCGGGTTCTCGAGTTGTCTGCT
CATCGACACCCTCGTTTTGGTATGATCCCAGTATGTACGAATCCTCTCAACAACCCGAGG
TGCCCTCACGGCTCCATGTGATACTTGAACCGCGTGCCGGTCATTCCCTCCAGGAAATCC
TCACAGCATTGGAACACCTAGACGCCACTGAGATTGATCCGATCAGCGCCGAGTTTGTTT
CAGCTGAGATCCACGCAAGCTCAGTGCCCTGCCTAGAAACTATTGCGTTCGTGGAAACAA
AGAAACCCCACGGGCCAGCTTAACGACAAGCCCTATTCAATCATTAAGGTGGTGTTACCT
GCGAGCCAGGTCTAGATAGTGTTGACGCCGCTTCAAGATCTCCTGGACCTCTTGGCGTAC
CTGTTCCTGCTTTTGGGGTGAAAGGGGCTCAGCGGAGAGGCGGACATGAATAATGGCCGG
AGTAAGGTTACGAGGGCTGTCTTGTTGTCTGCTCATCTCAATGAAGTCTTCATCCTTGTG
GGATGAGACCTCTCTCGCCAGACCGAATGGAATCTAGAGACATCCACAGGATCGTCCGAA
GGACGGTGCTCCATAAGCTGATCAACTACCTAGCCTCAATCTTCCGCCTTCCGGATCGTG
CTCACGGAGCGAGCCTTTCGACTGGCAACGGTTTTCTTTTTCTGAAGTGGCGCGTCTACG
GGAAGTGGAGATCGTTTAGTCCTCTTCAAGAGCTGCTCCACGCGAGCGTTTCCGGCCGTG
GTTCCAAGAATGGAAAGCGGAGTTTTGTTCTTGAGCGCCCGATGTTTACGGATCAGCCAT
GCCGTTGCTGCGACTTCGCCACCCAATACGTCACTTACCCGCTGCTGTAGATCAAAGGCC
TCCTGTGTCGCTTGCGTGCGTATTCCGACCCAAGCCGGCCACTGATTCCGACGCAAGTCG
GCCACCCATTCCGACGGAACGCGGCCACTGATTCCGACCGGAAGTCGGCCACTGTTTCGA
GTCTCCTCGGAATCGGTGGCCGACATCCCTCGGAATAAGCCGGCGATCCGCCACGGGCTC
CTGTCGGAGCCGCCCGCGACACAGGTCCTCCTCAACCTGGGTATCGTGTCCCCTCCATTT
ACTAGGGGGGAGGGACTGATGCCAGCGGAGCGAGTGACCATGCGAAAAATCAAAGACCTA
TTGCGACTCAAATGGGCTTGCGGGCTCAGCAACCGACAAGTCGCGGCCAGTTGTGGGGTG
GCGCGCAGCACGGTGGCGGAAACGCTCTATCGCGCCACGGCGGCTGGGCTGTCCTGGCCG
TTGCCGGAAGAGCTGGATGACGCGCAGCTGGAAACCCGGCTGTATCCGGCGGCCCCCTCG
CCGACCAGCCCGCCGCGGGCCATGCCGGACTGGGCCACGGTGCATCAGGAATTGACGCGC
AAGGGCGTGACCCTGGCGCTGCTGTGGCAGGAATACAAAGCGCAGCACCCCGACGGCTAT
CAGTACAGCCGCTTTTGTGATCTCTACGGGGCCTGGCGCGCCACCCTGGATCGGTGTCTG
CGGCAGGAGCATCGGGCGGGCGAGAAACTCTTCGTCGATTATGCCGGCCAGACCGTGCCG
GTCCAGGATCGGCAGACCGGGACGATTCGACAGGCCCAGATCTTTGTCGCGGTTCTTGGT
GCATCGAGCTACACCTATGCCGAGGCGACCTGGACCCAAACGCTCCCCGATTGGACCGGC
TCGCATGTCCGGGCCTTCGCCTTCTTGGGCGGTGTGCCGGAAATCCTCGTGCCCGATAAT
TTACGCAGCGGCGTCACCAAGGCCTGCCGGTATGAACCGGAGCTGAACCCCACCTACGCC
GATCTGGCCCGGCACTACGGCGTCGCGGTAATCCCGGCGCGGGTGCGCAAACCGCGGGAC
AAGGCCAAGGTCGAAGCGGGCGTGCTGCTCGTCGAACGCTGGATCCTGGCCTGCCTGCGG
CATCACCCCTTCTTCAGTCTGGCGGAGCTCAATACGGCCATCGCCGCCTGTTTGGACCGG
CTGAATCGCCGGCCCTTCAAAAAGCTCCCTGGCTGTCGGCAGTCCCAGTTCGAGGCCGTG
GATCGGCCGGCCTTGCAGCCGCTGCCGACCGAGCCCTACGTCTATGCCGAGTGGCGGATC
GCCCGAGTGAATATCGATTCGCATCTTGAGGTCGAGGGCCACTACTACAGCGTCCCCTCC
GCCTTGGTCCATCAGGCCCTGGATGTCCGGCTCACGGCGGCCACCATCGAGTGTTTCTAC
AAGGGGCAGCGGGTGGCCAGCCATATGCGGAGTGCCGAGCGCGGCCGCCACACCACGGTC
ACCGCGCATCTCCCCTCGGCGCACCAACGCTATCTGGCGTGGTCGCCCTCCCGGCTGATC
CAGTGGGCGGAGACCGTCGGGCCCGCGACCGGCACCGTCGTGGCCGAACTCCTGGCGCGG
CGGCCGCATCCCGAACAAGGCTATCGCTCCTGTCTGGGGATTCTCCGCCTGGAGCGGACG
TACAGCGCAGCGCGGTTGGAGGCCGCCTGTCGGCGGGCGCAGGTGCTGGAGGCGTTCACC
TATAAGAGCGTGCAGTCCATTTTACAGACCGGCCTCGACCAGCAGCCGCTCCCCGAGCCG
GTTCCGACGGTCCCACTCCCGCATGCGCACGACCATCTGCGCGGCACCACCTATTATCAA
CAGGAAGGAGGGTTCTGATGTTACGTCATCCCACACTCACGGCGCTGGAGGCGATGAAGC
TCACCGGCATGGCCACCGCTTTGGCGGAACAACTGGAGATGCCTGAGGTGCAGCGGCTCA
GCTTCGAGGAACGACTGGGGCTGCTCGTCGATCGCGAGTGCACGGTCCGGGACAATCACC
GGTTGGCGCGGCGGCTGGCCCAGGCCCGGTTCCCCGGCAGTGCCACCTTGGAAGATCTCG
ATTATCGCCATCCGCGGGGGCTGGAGAAAAGCGTCATCGCGTCCCTGGCTACGGGGCAGT
GGATTCGTCAGCATGACAATGTGTTGATTGTGGGGCCCACCGGCGCGGGCAAGACGTATC
TGGCCTGTGCGTTGGCCCAGATGGCTTGCCGGCTGGGCTGCTCCGCCTTGTATTTGCGAC
TGCCGCGGTTCTTCCGGGAGCTGGCGGTGGCCAAAGGCGATGGCCGCTATGGGCGCCTGC
TCCGGAGTCTCGCGAAGACGGACCTCGTGGTCCTCGATGATTGGGGGCTGGCTCCCTTAA
CTGACGAACAGCGCCGCGATCTGTTGGAACTCCTTGATGATCGCCACGGGCGGCGGGCCA
CCCTCGTGGCCAGTCAACTCCCGATCGATCACTGGCATACGGCGATCGGGGAGCCGACGC
TGGCCGATGCCATTCTTGACCGGCTCGTGCACAACGCCTATAAGATCACGCTCAAAGGAG
AATCGATGCGCAAACGGCTGGCAAAATCGGACGGAAGTCGGCCACTGAAGACAGACCACT
GAGGCCCTGCGTCGCGGGGCTCCGAGGGGTGGCCGGATTCGCTCGGAATCGGTGGCCGGA
TTCAGCGGAATACACAGCTTGCGCGTCGATCATCATAGTTTTGGTTTTGGCACGCGATGC
TCTACCACTTTTTGGCGGTTGAGGGCACTCACTCTCCGCATACGAGGGCGGCAATCCTGT
TGTCAGGAAGAAGACCTCATCGACGAACATCTGTTGTGTGCGTGGCGGCAGTTTTGGCAA
AGCAATATCGAGCCAATCTTGCATGGCCTCGTCAGTGAGTTTCTTAATGCCACTAAACTT
TTGCACTGCTTGGCGATACCCCTGCATCATACCCATCGTCATGCGATCCTCCGTTCGTTT
CTAGTCTTCTGGCATATGAGAGGTGACGATTCGATTGAGTGTGGCACGAGTCGCGGGAAG
GCGGTGTAAATTAGGTTGAATGAGGTGTCGGTATCCAGATTGTCTGATGAGCTTGTTTAT
TGAGATGCGGTGATGTCCTGACAGAGCTGGAAGTAAGGGTTGTCTTTCAAGAACATGGAC
AAGAAACTGATCTCTTTCTATCCAGTCGACTCTCGTGTGTGATCCAGCCAGACGAGGGAT
TCTCGGCCGACGAGGTTGAGCGATGAGCCAGGCATGATCATGTCGAAAAAGCCAGTGGTA
GAGTCGGCGCTCTTCTCTTAATTCGGATCCTGAAAGGGGGGTCAGGTGACACAAAGTTAT
CCAGCTCTCTCGTGCTAAGGCAAGTGACGCTCCTGCGGGCCGTTCCGGGCGTCCGCGCCA
GGTGCGTTTGCGACCCGGTGTGGCGGCCCGTCCATGCTCTCTTCTCCATACGGGGAGTTT
GAGCCGGGCAGCATGCAATGACAGATTCTTTTCTGCGATTCCAACCTCTTGAGAAATGAA
CTGCAGCGTAAGTTCTGCTGTTGACCAGAGGCGCTTGAACTTGCCATCCCATAAGGCCCC
ATATTGGGCTACACGGGTATAGCTATACTGAGCGAGCGGTCCCCAGTCTGGTCCGACTCG
TACATACTGAAATCCACAGTCACACGAAAATGTTGCCACGGGACGTGCGCCATCCTTTTG
CACATCGATCGAGCACTTCGTGACCACCGGAGTCCGGTAATGTGGGGCAATGGGATTAAG
GCACGGCCATGGGCCAATACCGAAAGCTTCAGGTTCGGGTGGCATGTGAAAGAAATCTTC
CGCTGTCGTTCCAAGTAATTGGATCATGAGCAAATGGTACAGGGGGGGCAATCCTCCCCG
CGGCTTGCGCAGGAGGCTAAGAAGGCCTCTTCCTGAGGTTAGGCGCCCAGAGGTGCCTTC
GTTTCGAGATAGCATTGCCATGGGGATTGTCTGATGGATGCGCGCGAGGAGTTTACCAAT
CGAAACCTTTCCTCGATAACTGCTGAGTCCTTGTTCTCTGAGTAGAAAGCGATAACGCTT
CCACAGCGCTGAGTGATCGACAGAAAGAGAGGGTTGCTGGAGAAGCCATTCAGCATCATG
GACCAGCTGGAGAAGGAGGCTTCTGCCTGGTTCGTGAGCAGAAAGTGAACGACTCTCTGC
GGTAGGTACTGTGTCTTGGGCAAGCGAGAACGTATGCCACGCGCCGAGACTCCGGGTTGG
CGCAGACGTTGACTCAAGCCAGACCTCATGCCTTGCACACACTTCAATGCCAGGAACTTG
ATGCAGACGGTGCCAATAGCACTCGCCATACATGGTTCGCTCCTCCATGGCACATTCCGG
GCAGAACCGTAGAAATTCCGGTACTGTCACACTATCTCGTCTGGGGTTGAGAGGGGGCCG
CCGGCACTTCGCTAAGCCTTTTTCAATCACCTTCAGAAGATTACGGGCCTGTTGTGGCTG
CAGAAAAGGGGCATAGATGGGAAACAGGGTGTGATTGTTTACAAGGTCGACCTGGGAAAG
TGCTAAGCACGGCTTCAACTTCGCTGCGAAATGTTCGATCCCATAGCCATAATCTGTAGA
GACAGCGGTGCTTGGGGATCCAAATAGGTCCTCCATGAGTGACTGGATGGAGGGATGCCG
CATACGCGTACGGTATCGAGCTATCCAGCTATAGAGTGTCTCGTCCGAATACGGGACTGG
CCACGGCGCAATCATCCAAAGACTCCTGCTTGATAGCGGCAACGCGAATGGCAAGGGCTT
TCACTTCTGCGAGGATGGCGTCCAACGACATGTGGTGCGCACAGTCATGCCTTCGGGGTG
TTTCCGCTGGCTGTCGTGTAAAGAGATGGTCTGGGAAAAACCCCTGGTTGTTCTCTGGAG
GGGGGCCTGGATGTTCTGGCATCACACCAATCTCCTTGAACGACAGCCAGGCGACCTTTA
AAGGTGTGTCTGGGCCGTAGGCGGCTAACATATCGAGCAGCCCGCAATATGGATTGTCGC
TGCGAATGCCACCTGGCCCGATCCACGTGACCTTCTTAAAATACTCTTTGAGGTGCTTCG
GTGTGGACCATGGCAGACGCAACTGTTGTTCAGCAAGCCGCGCGGTATAGAGCTTGAGCT
GCTCTAGCGGCATCACATCGCTGCCGTGTGTATGCAGCAGCTCATCGGCGAGGAGAGCCA
GTTCATGACACCTCACATCCTTAGGTTTGTGTTTATCGACTAGCGTGAGCGCGACCTCTT
GAACCGCTTGCTCTGCCGAACGAGGGGCAAGCTGGCTATAACTTTTCCCAAAATTCACAA
TGGTACTGGTGGCAAGAAACGCCTGATGTGTGGCGCATGTTTGCACGCCCGGGATCTGAT
GAGCACGATGCCAGTACGTTTCTCCATACATCTTGCGATCCTCTTGGACGCACGCCCAGC
AGTATTTGAGGTACGCGCTGGCGACAAAATGGCCAGTGAGCCAGGCAAACAATCCGTCGC
ACGGCAACGAAGCGCCCTCATACACGAACGTCCGGAAGTGCGTCAACATGTCGGCATCGA
CGAAATGCCGGTAGAAATTTAGCAGTGTGTGCTCGGAGATAAGCCGGCGGATCGTCAGCG
GGTGCCATGGCGGCAACTCTCGACCGAAGGTACTTAGGTTGCGAGGCAGATCCCATCGCA
CCGGACCGCTCGATGTCCCCAAAAGAGTTTTAAAGCACACCACCGAAGGCTGGCGAAGCC
TCTCTGCAAAGCGGCAACAGATGCTATACAGCAACTCTTCTGGATAGCCGTGAGGTAGGC
AATGGTTCATCTTCTGCTCCACCATTTAAAGAGATGCAAAGCCAAGATCTTGCACCTGAA
GGCCTGTATGCAGGGAGATCCCCGCTTTTTCACACTCTTGAGCTATCTGGCGTAACGTCG
GTTCTGCGGGTGACGAGTCAGAATCTGTACCGGTATTCACCCGTTCGGCGGTCGCTGCGG
GCACCTCGGCTGGGACGACGGTAGAGTCCTGTGATAAGGATTCATTGCTATGGGACCCCT
TAGGCTTAGATCGGCCTGGTGTTGCTAGTGTCTGTTCTGCGTGATCCGATCCAGTAGTGG
ACGCGATTGTTGGTTCAGTTGGAACCGAAGCGTTAACGGGCTTTTCTGTATTGAAAAGAG
ACATGTCAGGTGGATAGACGTCTCCTAACTTCGTGAGATCCTCAAGTGTCACGTTGCCGC
GTAAGGCATCAAGGACATGGCGAGAGCTCCGAAGGCTATCGTGTGCGACCGAACGGATGA
GAGCCGACGTGATGCGTTCACGCCCCGTAGTAATGGCACGCCACTGGGCTAACATGAAGA
CTTTGATCGCGAAATCGGTGATGCCTTGGCATTCGTCAAACAAGACATCCATCAGCTCTG
AGGTTATGGGCGTGTTATGACGGGTATATTGGAATTGCCACATGCTTTCGATCAGGTTCG
CCCAATCCTCAGTGTTGCGATCCATGCGCTCCCACATAAAGTCGCCCTGCCCCGAGCCTC
GCCGGATTTGTCGGAACTGCCGGGTCAGTAAGGGCCAAGAGGCAAAGGTCCCACCATAGA
TGATCGGAACACCGATGGTGTTGACCAAATGCACAAGGGCATTCAATAGCGCTTCTGACC
CGCCGCTTGTGGCGGCATTGGCATTCTGCACCTCTTCGACGACGAGAACGCCCAGATTGT
GATTACTCACAATCATTGCCATGACGGGCATCAACATATCGGCTGTGGTCATCCGTCGCA
CGTGGGTCTTGCGATAGGTAGTGCCAAGAATGTCGTCGACGGTCGTGATGAAGTTGAGGC
ATAGCGCCCGCAATGAACCGTCTGGAGGACAATCCATGTGTACCCAGACTAGCTGTTGAA
AGGGAAATGGGTGCTTTTCATATTCCCTGTGAAGGATGACTTGCGGGTACGTGGCGAAGA
TCCGTTCTAGCGTGGTCGTCTTTCCCATTCCGCTCATGCCAATCATGGCAAAGCCCAAGG
CCGTTGTTCTCTGCTCCACGGTGGGGGTCCGCATGCGGATGAGCGTTTCCAACTCGTCGA
TTTTGTTGTTAGCTTCACCGTAGTATCCCGGCTTGAACGGGTTGCGATAGGGCAGACTTC
CTCGGATCACACGCGAAAGCCGTTGCTCTAGGTCGATGTGGATCGGAAGTGGCTCGAACC
ACTCGAGCATGTCGGCTTGGATCATGTGTAAACGATCTTCGGCACGAGCGGACCGATTCT
TGGGATTATAGGCGGGCATTTTCGCGAGCGCGGTGATCGTGTCTTCTCGGGAGAAAATGC
GTGGTAGGGCACGGATGGTCGGAATGTTGTACATCGGGATGTCCAAGAGGTCTTGGTAGT
GAGCCATTTCCCACCGACCACGGCGGATAATCATAGGGGGGTGGATGGATTCTTCCATTG
GGCGGCCCTCCTTTCTCGCATTTGGCGCAGCAGGTCATAGGGTTTGTCCGGAGGCACATA
CTCGTCCTGGCTGTCCGGCGGCGGAGGTCCTGGCTCTGCCTGCGGCGCCGGCAAATACTT
GGCAACGTGTTGTTGTTGCTCATACTGTTGCTCGAGGCGCTTGTTGTGGCCGATGGCTTT
TAACTGAGCCGATTTGCTGATCGATGGTACGTGGCTATCTCGGGCCTGGACCGCCGCTTC
CACAATGGCTTCTTGCTTCGAGACGAAGCTAGCTGTCCGTTGGGTTTTGGACTGTTTGGC
AACTTTCCCTTCTATGGAGCGAATCTTGAAATAATCTTCGACATCATACAAGTCTTGTCC
CTGCCACGAGGTTTCATTGACACGTTCCAGCAACTGACAAGGCTCGAGAGTCCGACCGTC
GTTCAAGCAAACAAATAAGATTTTGGTACTGCGTGGGTGGTAGGCGACATCGACGGTCCA
TTCTCGAAGAGAGGCTTTGACACACCATTGCTGTGTCAGTGCCGTCGAACACATGTAATA
GAGGCTCTTAAAGCGAATGCCCTGGCGTGTGACCCGAGCGGTGTCTCGTGGGAGGAGACA
GGCACGGACTTGGTCAGGAACTGCCGCGCGAAGCGCGCTAGACCCTTCTTGGACCCCCCA
ATTCCACAATGCTGCCGGGTACGGTGTGATGTGATCCTCGATCATGGCTTGCGTCAAGGG
ATAGCGATCGAGATGGTGGTGCAGATTGTACTGTTGAATACACCAGACCAATAATTCCCT
GAGCGATCGTGGGGTGAGGGCTCCATCGAGGCGATAGTCAGGATCACCTCGGTCCCGATC
GGGATGCACATAGCCAGGAACCCAATTGATCCTGTCATGCACGGTCCTGAAATAGCGTTC
TACAAGTCCCTTCCAATCCGGTCGCAGTGGGGCGGCTTGATGGACGGGCACGCCGAGTTG
CACCAGGCTTTCCGCGTTGTATCCAAGAAATTCTCCGTTGTCGGCAAGGATGGATTCAGG
TAGGCCTTCACAGGGCCAATCATTGGGGGAAATGGTAATGCCAAGCCCCTGACAGAATTC
CACCTTGTTACAGAAGGCATTTTCGAGCGCCTGCATCGCACCCATCCAGCTGGGTCCCTC
CATGAGTACGGCGAATCCGGCGATCATACGGCTAAAGACGTCTACCACCAGATATATGAC
TGGCCGGCCGATCACGCGTTGGGGATCCAGCTGACTTCGCAGATAGATATCGCCGACCGT
GGCATCGATCTGATAGAGGCTACCGGGGCCGATGACGAGACGATTGGGATTTCCTATGAG
GGCGCGGTGTTGAAGATTGACACGATGACGGCCAACCTTGTTAAGAAGCTTTTTGGTTTC
ATCCAGGAATTCGGTCTGGTAGACGTATCTGGCCTGCTCGATCGTGGGAAGGACCGACCA
CAGTTGAGGAACCCATACGCCATTCTGTAACAGCATTTCCTGCACAAAATGTTTCCGCTT
GATATCCTCAAAAGCGCTCGTAAACGTTCGACCATCTTTGTAGAACTCTTTGATCCCTTT
GATGAGGCGCGCTCGGATGTCCGCATCCACATTAATGCCCCAGTCTGAGGACCGATTGGT
CAACCAGGCATCAGACGGCCGCCCTCGCTTTTTGTCAGGAGAACAGGATTTCCGTTTGCC
TTTCCCGCCGCGCAGGTGCCAATCAGGCAGAAAGCAGTTCTTCACACATCCGCCTTGCCA
ATAGCGGCGCAGGTATTTATAGATCTCTTTCTTCTTCCACTTATGGTCTTTCATAATCCG
TGTGACGAAGGCACCGCGTTTCTGTCTACACAGCAGCGCTTCGAAGTGAATCTCTAAGAG
GGGGCCAAGCACGGCGTGAATTCGGTCACGGGACGCTCGTTCATTCTCAGAAAGAGAAGA
CTCGTCTCGATGCAGGTAGGCGAATGGGTCGTCCGTGGTGATCTCAGCGCGTTGATAGGC
TAGATCTTCGCAGAGGTCTTTCATGCTGCATGATTGCGGCATCCCTTTCTTGATCCCCAG
CGAGATCGTGATGACAGAGTGTTTATCCGGTGATATCCAGAGGACACGCTTGATATCGAC
ATAGAGGTCATGATTGTTCGGGTCTCTCCAAGCGATCAAGGATAACCGCAGTATGTCCAT
CGCGTCTCCTATGCCATCCGAAATGCTAAGGGTGCTCGAGGCCCTAGGGGCTGATGCATA
TCGAGAGGCCACGTGGCATTCGCTAATAGGTGCCGCGCCACCTGCATGGCGCTGCCTGGT
TTCTGCGATCCAATGTGATCGCAGGGAGTGCACAGCTTAGAGAGGATTGTATGATGCGCG
ACTTCGGCGCGCAGATGTTGAGATACATACGCGATGAAATCATCGGGAAGATGCTGAAGC
GCGCTCCGTTCGCGGTAGGGATGCAGAAAGCGATAGTTATGCAGCATCGCTGGTGTCAGA
TCTCTATCCGTAAAGAGGCGCCATGGAATGCCCCGGCGACGCCAGTACCGTCGTTCAATT
TCGAGCTTATCGAGACTCCGCCCCTGCAAGTCGGAGACGTATTTGACGCTCCACGCTTCC
CAGTGCCGCCCCATGCCTTTTTCTAGAGTGACAAATTGGTCTGTTGTGACGACAATACGA
CAGTCCGTTTTGGGAGCGGTCGGGTGTTTGATCCCAAGCTGATCCGCGATGTCAAAGCAC
TCTTCCCTGGGGAAGAGGGGGAATTGCTCTCTGATATCTAATACCGAAGGGCGAAACTCG
TTATGATAAAAGAGGATGAGCTCAAGGAGGCTGAGAAGATGGTGGATACGGTGAACCTTC
GTACCCCAAATGCGCGTGCGGAGCGAGGGGCCACGCACATCGAAGATCGTGTACCAAGGA
AAATAGAGACCTCCTTCTCCTTGGCCACGGCCATTTTGAATCCAGCGTTGGATGAGTGCT
TCGGTGACTTTTGGGATGGGTCCCGCCACAAAGCCCCTCGTACCCTGTTCAGTGCCCCCA
GAAGTGTACACTAAAAGTATACACTTGAGTCAAGAAAAAACTATCACTCTGGCAGACAAA
CGAGTTCCTCTTCAGGGTCGACAATGGACTGAAGAGATGATCTGCTGGGCCTGGTTACTA
TCAAGACCTCGCCTCCACTATCAAAATGCAGAATACATGCTTCGTTCGTTTTGAGCGGAA
TCTCTGCTTGAATAGCCGCTAGGGCGCTTAACAGCTCAGGCCTCGAGGCCTTACGTTGCC
GCATTTGTCTTAGCAGGGACCCGTATGCGGCGTGAGAGGAGAGGTGACGTGACAACAATT
CGACATGCCATCCTCGCGCTAGCCATTCAATTTCGGCGGGGCTGACTGCTAAAACGTGGG
CTAATGCCTTTAGGACCTTCGGACGGGGCGCAGGTTTTGCTCCGTTTTCAATTGCGCTCA
AATAGGTGGCAGAAAGGCCGCGTCCTCTGAGAAGAGTCGAAACCTCGCGCGCTAACTCAC
GTAGGCCGAGGGTTCGTTCTTCACGAAGCCGACGAAGGTGTCTCCCAAAGCGTAGCTGAC
GTTCGCGATCTTTCATGAGAAATATGAATTCAGTCGATGAGTTAATGAAAAGCAACCCAT
GTGCAATGCGAAGGCTGTTATAGCATCGTTTCTGGAGCAAGCAAGGGGGAACTAGCCAAC
AGAAGAGATTGGGAAAGACGGCAGGTAAACCGGCTGGTCAAAAAGTTTCCGTATTTATTT
TAAGTTCCCATAATTATTCTTGGTTCCCTTAATTGTTTTTTTAAAACAGGAGTCTCAGGG
CCGCGGGTCGAGCTCGATGAGCCCTTTGCGAATGGCGAGGATCGCCGCCTGCGTCCGGTC
GTAGACTTGCAGCTTGTGAAAAATGTTGCGGACGTGGTTCTTGACGGTCTTCTCGCTCAA
GTCCAGGTTGTTCGCGATCTCCTTGTTGGTTTTGCCGTCCGCCACCAACCGCAGCACCGT
GATCTCGCGCTCCGTCAGATCGTGTTCGACCCAGGCCGGCTTCTTGCCCTTCTTCTGCGC
CATCAACGAGAACTCGGCGAGGATCTTGCTGGCGACGGAAGGATGAATCAGCGACTCGCC
CCGATAGATGGCCCGGATGGCGGCGACGATCTGGGACGATTCCGAATCTTTCAAGAGATA
CCCGGTGGCGCCGGCCCGCACGAGGTCGAAGATATACTGCTGCTCTTCGTACATCGTAAG
GGCCACGATGCCGATATGCGGGAACTCGCGCTTGATCTGCCTGGTGGCCTCAACGCCGCC
CATGCGCGGCATGCTCACGTCCATCAGAATGACGTCGGGCAGAAGCGCGCGGGCTTTTTC
CACGGCTTCCATCCCGTCCTGCGCCTCTCCGACGACGTGGATATCTTCTTTCGTCTTGAG
GATCGCCGCCAACCCTTCCCGGACGACGCGATGATCGTCGGCGATCAGCACCTTAATCTT
TTCCATTGCCCGGAGCCTCCTTCTTGACCAGCGGCACTTCGACCACGATCTTCGTGCCCC
GCCCTTTTTTCGATGTGATGTGCCCCTCGCCTCCGACCAACCGCGCGCGCTCCAAAATGC
CTTTGATGCCGAAATGGTCCCACTTTTCCGGATCCCGGAGGACCGCCTCCATGTCGAAGC
CGACGCCGTTGTCCGTGATCGTCACGCGCAACCGTTCCAGATCGATCTCCAGTTGAATGG
ACACGCGGCTGGCCTTGGCGTGCTTGCGCACGTTGCTGAGGGCTTCCTGGATGATGCGGA
AGAGAAAAATCTTCGTGCGGGGAAACAGAATTTGCTCGTCGCCGCTCACCGAGAAATCGG
CCTTGATGCGGGATTGCGTTTCGTACGACTTCAAATAATTCGTCAAGGCCGGGATCAGCT
CCATCTTGTCGTAGTGCAGAGGGCGGAGATTGAAGATGACCTGGCGCGCCTCCTGAATGG
CGAGCTTCAATTGCGCCTTGCTTTCCTTGATGGTCGCCAGGCTGGCCTTGGGATTCTTGC
GGAGCAGCTGCTGGCACAGGTCGAGCTTGAAGTTCACGCCGGCCAGGCTCTGGACGAGCC
CGTCGTGGATCTCGCAGGCGATCCGCGTCCGCTCCTCGCTCACCGCGGTGCCGGTTTCTT
TGACGTACAACCGGTACAGCGATTGGTATTTGTTCAACGTCTTTTCGATTTCGGCCGTCG
CCCGGATGCGGGCCTCGATCAGTTCCCACATGAACTTGGCGCTGGCACCGCCGATGATCG
TCACGCCCATCCGGTGGAAGTCCTGGAGGAACTGCGAAACCTCGGCGTTGCCGGAGACAT
CGATGATCAAGTCCACCCGCTCCATCGCCAGGAGCTTGCGGTAGTCGCGCGTCACGGGAA
TCCGCAGGCGCTTGGCCAGGCTCACGCCGGGGGCCTGCGGGTCGATTTCCGCCACGCCGA
CGATTTGCACCAGCGGATCGTTGGCGAAAATCTCCATGAGGGCGGTGCCGCCCCGCCCCG
CTCCGATGATGGCGACATGGGTCGCGGCTGGGTTCGAGGCCGTCCGTCGCAGGGGCGCTG
ATTTCGGTCTGACCGCGTTCATGGCGGGTCCTGTGTCGTGTGTCGAAACCGTCCGGTGAC
TGAGTGTCGGTGTGCGCATACGTCGACGGGAAGACGGCAGGGAAGAAACAAAAGCAACCG
GAGGAGGCCTGTCACCGTTCGCGACGTTGCTGGGCCAGGGATTTCAGCTCGTCCATGAAC
TGGTCGATGTCCTTGAACTCTCGGTAGACGGAGGCGAACCGCACATAGGCAACCTGGTCC
AATTGGTGCAGCTCCTTCATCACTTCCTCGCCCACGACCCGACTCTCGATCTCGCTTTCG
CCCATTTCCTGGATGCGTTTTTCGATCCGATCGGTGACGGCCTCGATCGTGGCCGTGCTG
ATCGGCCGCTTCTCACAGGCTTTCTTCAACCCGGAGAGGATTTTCGTGCGGTCGAACGAC
TCCCGCCGGCCGTCTTTCTTCACGACGACGGGAAGAATTTCTTCCACCCGCTCATACGTC
GTATAGCGGCGCTTGCAGCCGAGGCATTCCCGTCGCCGGCGGATGACCTCGCCTTCCTTG
GCCATGCGCGAATCGACCACCTTGTCTTCGAGTTCGTCGCAGAACGGACACTTCACAGAT
GGCGATCCCGCCCTTGTGGATGTGGGCTAGTAGGAGTGGAAGATGGGAAAGCGGTCGCAC
AAGGCTTTGGCTTGCGCGCGGACCTCTTCCAGCACCGCCGGCTCCTGCCGGTGCTGCAAC
ACCCGATCGATCAGCTCGACGATCTGTTTCATTTCCGGCTCGCGCATCCCGCGCGTGGAA
ACGATCGGCGTCCCCAGCCGGATGCCGCTGGCGACGGCGGGCGGTTTCTCGTCGTAGGGC
ACCGCGTTTTTGTTCACAATGATGCCGGCCGCGTCCAAGGCCGCGTCCGCTTCCTTCCCC
GTGAGCCCCTTGTTGGTGAGGTTCACGAGCATGAGGTGGGTGTCGGTGCCGCCCGACACG
ATTGTGTACCCGCGCTCCATCAGCCCGTGGGCCAACGCCTTCGCGTTGGCGACGACTTGC
TGCTGGTACCGCTTGAACGGCGGCGACAGGGCCTCCTTGAAGGCCACCGCCTTGGCGGCG
ATGACGTGCATGAGAGGCCCGCCCTGCATCCCGGGGAAGACGAACTTATCCACCGCCTTG
GCATGTTCCGCCTTGCACATGGTCACGCCGCCGCGCGGCCCACGCAGCGTTTTATGCGTC
GTCGTGGTGACGAAGTCGGCATAGGGGACGGGGTTCGGATGCAGGCCTGCGGCGATCAAC
CCGGCGATGTGAGCGATGTCGACCATCAAGTAGGCCCCGACGGATTTCGCGATGGCTTGA
AAGCGCGGGAAGTCGAGCGTGCGGGCGTAGGCGCTGGCGCCCACCACGATCATGCGGGGC
CGGCATTCCTCGGCGAGTTTCTGAACCGCGTCGTAATCGATGGTTTCCGTCTGCCGGTCC
ACGCCGTAGGAAAAGGCGCGAAACAGGATGCCGCTGAAGTTCACCTTGCTCCCGTGCGTC
AAGTGCCCGCCTTGAGCCAAATCCATGCCGAGGATCGTATCGCCGGCTTTCAGCACGGAC
AGATAGGCCGCCATGTTCGCCTGCGAACCGGAGTGCGGCTGCACGTTCACATGCTCTGCG
CCGAAGATCTGCTTGCACCGCTCGATTGCCAGCGATTCCACCGTATCGACGTGCTGGCAG
CCGCCGTAGTACCGTTTGCCGGGATAGCCTTCCGCGTACTTGTTGGTCATCAACGACCCC
TGGGCCGCCAAGACCGCCGGGCTGGCGAAGTTCTCCGAGGCGATCAACAGGAGCTTTTCG
CGCTGCCGCGTCTCTTCCGCCTCGATCGCCGCATAGACGTCGGGATCGGTGGTTTTCAGC
GCATCCAATGATCCGATGGCATCCCGCATGGAGTCTCCGTTTAGGCTGAGGCCGGGGCGG
CCGTGTCCGCTTCCTGCTTCTTCACCACGCGAACCGTCACGGTGGCCGTCACGTCTCGCG
GCATCTTGATGGGCACCGTCACGGTCCCCAGTTCCTTGATCGGCTGGGCCAGTTGGATCT
TGCGGCGATCCACGGTAAAGCCCTGCGCGGCCAAGCCCTCGGCGATATCCTTGGCCGTCA
CGGAGCCGAACATCTTGTCGTCCTTCCCGACTTGCGCTTCGATCGTCAGCGTGACCGCTG
AAACTTTTTTCGCGTGGGCCTCGATTTCAAGCTTTTCCTTCTTCGCTTTTTCAGCGGCCA
CCCGTTTGGCATGTTCAAACGCCTTGATGCTGCGGCTGTTGGCCTCCACCGCCTTGCGGC
GAGGCAACAGGTAGTTGCGGGCAAATCCGTCGGCGACATTGATGAGATCGCCGAGGTGAC
CGACGCCTTCGAGCGTCTCCTGGAGAATGACTTTCATACCGCTAACTCCTTCTGTTGGAA
AGGAAAAGAGAATACTGGGGCGACTGTCAAAAGTCAATTCGTAATCGCGGCGACAGCGCG
CCCGTCGCGCGGTAGACAGCGGTCGGAGACGGCCTTTATCATAGGCCGGTTCGGCGCAAG
ACCAGCATGGCGGCAAAAGATCTGATTGAACTGTGGAGGGACCGGCTCGACGCTGATCGC
CGGCGAGCCGGCGACGAAGGCCAAGATCGGCCTATTGTGGCGTCAGAGGCCCGCCACGTC
TACACAATCGGCGGCCTTCATCTGTATGAGTTTGTCCTGCCGGCCGGTGTTGCACTGACA
ACAGATCTTCCCGTTTCCATCTTGCCGTCCGACGGGACCGAGCCGACGGAGGGGATCGTT
CTTCGGCAAACGGGCGCCAACGCGTGGGTGCAAGTCGTGGATGCACTCGGGGCCTCGCTC
GCCTCCGTGACCCTTATTCCCGATTTGAGCGGGCTGCTGGAAACGTCCGCCCAGCGGCTG
CACCAGATGACAACAAAGGCGGACGCCTACAATTTGGGTCCCGCCGAACGGCTCGTTCCC
CTGCTGCAGTCGGCCCAACCGGGAGGACTGCCGGGCAGCGCCTCGTCGTCATCGGTGCTG
ACCACGGTCTGGTTGGAGGATCCATCACTCCGCCGGCACAAGCTGGCCTCCCTCGCGATG
GAACTGATCCGGGCCAACAAGCGGATCCTCCTGCTCAGTCCCGACCATCTCCAAGCCGAT
GAGGTGACCGGAGCCATCGCGCGGACGATGAAAGCCGGCGGGCTCAGCTACAAGATGTGG
ATCAGCCGTTACGAAATGGCCATCACGCCGCACAGCGCCGGCGTGCCGCTGCAGGAGCTG
GGCTTCGAAGCGCAAATGCATCAGTTCTATGCCAAGGCCCGGGCCGAGAAAGCGTCGTTG
CGGAAGAAGTACGAACGGTTTCGGGAGCTCACCCCGTTTCTGGCCTACAAGGGTCAGAAG
CAAAAAGATCTCGACGAAGTGCGCCTGCTCGAATGGCGACTGCTCACGCAGCTCAGCGAG
TTCCAAACCAAGATGGCCAGCGTCAAGACCACGTTGGCGGACTACGAAAACCTCCCGCTG
TTGCGCCGCCTCAGCATGCAGGCCGTCGGAAAGAACGTGGAGTCGCTGCATCAATATCAA
CAGCTCTATGAGAAGCAGATCGGCGAGCTGACGAAGGAGCTCGAGATCGCCAAAGCGCGG
ATCGAAGAATTGATTCCGGAAGCGGCCGTCCCCCGGGATATGCGGCCGGAATTCGACGAG
CTGAAGGAAGAAATCGCCAAGCTGGGCGGAACGAAGAAGATCCGCGAGTTGCTCGCTGCG
GAAGAAGACACCAACCGCCAAGCCTTTATTCAAAACCGCCGGCTGGTCGTTGCCACGCCG
TTACGGGTCGCGAGCGATCCACTGTTCAGCCGCGTCCGGTTCGATGTCCTGATCGCCGAC
GAAGCGCCGCAGATTCCCGCCCCGGCCCTGCTGGCGGCCGCAGGGCTGGTCCGGGAGCGG
ATCATCGTCAGCGGTGATCCAAGAGAGCTCAGCACGTCACGCCGGTGGGCCCTCAACGAG
CTTGAAGCCCCGGCCGCGTCTTGATTCTCGTCATCTTGCTTGACGCAGCGGCCGGGAATT
CAGGATAATCGCAACTCCTCGGTTTGTTCTTCTTTCGCGGCACGCTTAAAATGGCCTTGA
ATGAGGCCGCAGGGCGCCTGCGAAGATTGCATCGGGGATGTTCAAAAAGGCCGTTCAGCA
AGGCCGCAGCGAACGAGAAGGCGAGGCGTACTCTTGGCCGGTACGTCGAGTCTTTGAGGC
TCGCGAGAACGAAGCTGGCGGGCTTTTTCAACATCCCCTCATGCCGAAGTGGCGGAACTG
GCAGACGCACTAGATTCAGGGTCTAGCGCCCGCAAGGGTGTCCGGGTTCAAATCCCGGCT
TCGGCACCACACCAATTCAACTCCCGTAGCCGCCCTCCTAACCTCCTCACTCCTGTACGT
TGAAGAGACGTGGGTCTAGCTACGCTGCGCCAGCAGCCGTTTCGAGACGAGATCTATCAG
GCGGCTGTGAAGCGCGGCCAGATCGTCGAGCAGTTCTATCCGGTTTTCTCTTAGCAAGTG
TTCGATCGCGCGGGCGCCGGCGCCTCCCATGGCGACGGGCCACTGTGCTGCCAACGGTGA
CAAGTCCTGCAGGAGCCGCCGGGTTGCCGCGTCGGATTTGATTTCGGTCAGCGAGAGCAG
CACGAGATCCGGCTTGATCCGTTCGCAAAACGCCGACAGGTCGGATGCGGGGAGATTCGG
CCCAAGATAGTACACGTGGCAGCCCCGCGTGACGGCAATGTAGGCCACGGCCTGCGCGCC
GATTTCATGCGATTCGTCCTCGGGGCAGGCGATCAGCACGCGCGGCCCCAGCTCGTTCAC
GGGAAGCTGATTCATCACCGAGAACAACTTCTGCTGCACGAGTTTGGTCACGTAGTGCTC
GACCGCCACGTTCACCCGGCCTTGATGCCAGAGCTCACCGACGCGTCGCTGCAACGGAAG
CAGGATGCGCTGCACGGCCTCTTCGAACGGAATGACGGCCACTGCGCCGTTGAGTTTTTG
CTCGAACCGGCTCTTGTCGAGCGGATCGAGCAGCGCGACGAGTTCGTCGAGCAGGTGACC
GTGTGGGGTGAGCTGCTGCGGTGCGGGAGGAGCGGTCGCCCGCATGCGCTGTAGCACCGC
CTCGCGCCCCTCCACCGCCAGCGCTCCGATCGATTGCCCGCGATCCAGCTCTTCCTTCAG
AAAGCGAAGCAGCGCCACGTCTTCATCCGTGTATTCCCGATAGCGGTTGGCGCTGCGCAA
AGGTTTGACAAGCCCATAGCGGCGCTCCCACACCCGGACGACATCTTTCGACAAGCCGGT
CAGCTTGGAAACTCTGTGAATTCTATGTGTATTCATTTATTTATGAGCATACTATCCACC
GCGTCCAATCTTTGTCAAATATTTTTACATTAACCATTGACAGATTGGACAACTATACTT
TATACATTGGACATACATTGAACAAACAGTAAACATCACAATAGGAGGAAGATCATGGCA
ACGGCGTCGGACGCGAGAACAGCGAGGGAAGAACGGGACGGAACGAGAGACTGGTTCCCG
ACCGCTAATCAGATGAGCTGCGTTCGTTGCGGGGGACTCATGGTTCGCGAGTTCTGCATG
GATCTGCTGAACAGCACCGGTGAGTTGGATTGTGCGGCTCGGCGGTGTGTGCAGTGCGGG
GAGGTTGTCGACCCGCTGATTCTTCAAAACCGGCGAACTCAACACCACGCGGTGGGGCTG
AGAGGAACGAGAGTCTCGCAGTCAGTCGGAAGTGTATCGGCGTAGCGCAGCCATCAACCC
ACCAGAATGTCCTGGTGCTTCCAAGGAGGTTTCCATGCGGAGTCACACCATCCTTCAGAT
CGGACTCGGAGTCGCCTTAATGGCCGGCTCTCAATCTATGGCGGCAGCGGCGGACCAGCC
GGGCAGCGACAAGGATATGGTCCTGATCCCCAAGGGGGAGTTCACCATGGGGAGTAACGA
GCATTCAGACGAACCGAAGCATCAAGTCGTGCTCGAGGCCTATTCGATCGATAGGTATGA
AGCCTCAAATGCCCGGTACAAGGAGTTCATGAGTGCGACCGGTCACCCCGCGCCCGCCTA
TTGGGACGATCCTCGACTCAGCAAGTCCAACCAGCCCGTCGTCGGAGTGAGCTGGACCGA
CGCCAACGCCTTCTGCAAATGGGAAGGCAAGCGGCTTCCCACTGAAGCGGAATGGGAACG
GGCAGCCAAGGGACCGGACGGCGACAATCACTATCCCTGGGGCCACAAGCTCGATCCTAA
GAAAGCCAACTACGGACAGAACGTCGGACGCACGATGCCCGTCGATGCGTATCCGGAGGG
CGCCAGCGGCTTCGGGGTCTACAACATGGCGGGGAACGTCTTTGAATGGGTCGAAGATTG
GTATGACCCGAAATACTACAAAGGGAGCATTGCGCTGAATCCCAAAGGGGCCGAGAAGGG
CTACAACTTTGCCAATCAGGGCCCGGTCAAGGTGCTGCGCGGCGGGTCGTGGTTGGCGCC
GGAAACCTCCCTCCATACGAGCCACCGGTTCTGGAATCAGCCGGACAATAACTCCTATGG
GGTCGGACTCGGGTTCCGTTGCGCGAAGTCCGTGGCGGCGATTTCGGATGAAGCCGCGCA
AGCCGGGCGCGATGCTTTCATTGCGGCCCTCGTCGCGATGGGTGCTGAGAAGCATGCCGA
TGCGATGGCCTCGATCGAAAAGGCGCTGGCGGCGGATCCCGGCAACAAGGAATATCTCGC
GACCCGGGATCTGATCAAGAAGAGCATGAAGAAGAAATAGCGGCGCCGCCGGTGGGCGCT
GAAAAGAGCCTGCTCGAGGGCAAGTGTTCTAGATGGAGGATTGTGATGGAACCTGGAAGA
ACCATGACATGGGCTGCCGTCTCCGCGGTCCTGGCTTTGGCGACCGGAACGAGCCATGCC
GAAGAATCGTTGATCCCCAACGATATGGTGTACGTCGCACAGGGGCCGTCGGTGATGGGG
CTCGACAAGGAGCTGCCCGCGGACTCAGGCAAGAGGCTCACTCCCTATGCCCGTCGGATG
AATACGCCTTGGTCCGCCGAGGCTCTGAACGATGAAGGACCAGCGCACATGGTGATGTTA
GATTCCTACCTCATCGACAAGTACGAGGTCTCCAATAAGGAGTACGGCGAGTTTGTGAAA
GCCCAAGGGCACCCCGCTCCCGCCTATTGGGATGATCCTCGCTTGAACCGGCCGGAACAG
CCGGTGGTCGGGGTGAACTGGTACGATGCCCAGGCCTACTGTGAGTACCGGGGAAAGCGC
CTGCCGACCGAGGCGGAATGGGAGAAAGCCGCCCGCGGTCCTCATGGCAATCTCTATCCC
TGGGGAAACGAGTTTGACTCGGGGAAGGCGAACTACGGCAAGAATCACGATGCGACAGCC
TCCGTCGATTCCTATCCAAATGGAGTCAGCTACTACGGGGCCTACAACATGGCCGGTAAT
GTCTTCGAGTGGGTTTCGGATTGGTACGACCCCCGCTACTACGGCCGGCTTGAAACCATG
GTGAATCCAAGCGGTCCGGCCAAACCGATATGGATGGAAGGCACGGGGACCTATGTCGAC
CGGTTAACTGTGGGGGAAAAACGGGTCATTCGCGGCGGGTCCTGGATTGCGCCCGAAGGA
ACGGTCCGGGCGACGCACCGGTTCTGGAATCACCCGCTCAATAACAGCTATGGCGTGGGG
CTGGGATTCCGCTGCGCGAAAGCCGCTCCGCCCGAGGTTGATCAGCGCGGATCAGGGATG
CCTATGTCTCCGCCCTGGTGGAGATGGGGCGAGAGCGGTTTTCAGAGGCCCGGCAGGCCG
TGGATCGTGGACTGGCCATCGATCCCAAGAACGTGGAGCTCCTCGAGCTGCGCCCGTTGA
TCGAGCAGTCGTTGAAGCAGTCGTGAGGCGACCTTACATCGTCCCCGTCACCGGTGTGAT
CGTATCGGAGGCATACAGATGAAGCACAGCACAACTCTCGTTCTGGGAATTCTATGCAGC
GCGCTCGTGGGAACGGTGTCGGTTCAGGCCGGGCCCATTGATCCGGCCCGCCATCCGCAC
CCGGAGCAAGCCAAGGCGGTCCATGAGGCCGAGCATGCGGTGGACCACGCGTGGGAGGTG
TATCACCGGGCGGCCTTGGGGGGAACCGTAGCCTCTCCTGCCCTGCAGGCGGACATTGAG
CAGCATCTGCATGAGGCGAGAACCCTCGTGACTCAGGCCCAGGAGGCGGCCGAGCGGGGG
GACAAGCGCCAGGTGGATCGTCTGGTCGGTGAAATAAAAATCCATACGTCCCAAGCCATC
GAGGGGAGCAAGGAGCAGAAGAAATGACACCACGTCTGAGGAGGACAACAACGCGCTGGG
GCCTCATCGCGGCGATCGTCGTCACCGCCTGCGCGGGAGCGTCATGGCCAGTCACGGCGG
AGCCGCCGGCGGCTTCGAAAGAGCCGGACCCGGTTCCCATGGTGGCGATTCCCGCCGGAG
AATTTCTGATGGGGAATCCGGAAGGGAAAGGCCGTGCCGATGAGTGGCCGCAGCGGTCCG
TGTATCTCGATGCTTTCGCGATCGATCACGTCGAGGTGACGAATGAACGGTACATGGCCT
TCGTGGCGGCGACGGGCCACAGGAATCCGCCGAATCCCTATGGTTCAGGTCCATTGACGT
CCATCAAGGGAATCGAACAACTGCCCGTCGTGCAGACAACCTGGTACGACGCCAAGGCCT
ACTGCGGTTGGGCGAAGAAACGGCTCCCGACAGAGGCGGAGTGGGAGAAGGCCGCTCGCG
GGACCGATGGCCGTCGGTTTCCTTGGGGTAATGAACCGGCGACGGCGAAGCGCGCGAATT
TCGACCGGGAGTGGGTGGATGAAAAGACGTTGTACCCGGTCGGGTCTCTCCCTGATGGAG
ACTCGCCCTACGGGGTGAAAGATATGGCCGGGAACGCCCGGGAATGGGTCGCCGATTGGT
ACGACCCGGACTACTACAAATATGCTCCGGCCAGGAATCCTCAAGGACCGGACAAGAAGG
GAGTGGTCCGGTCGATTCGCGGCGGCTCCTGGCACAGCCCGTTGGCCGACATCACGGCAT
CGGCGCGCGGTCGTGGAGGCTTTGCGCTGCAGACGCATGGCACCGGCTTTCGCTGTGCCC
GCAGTCTCGAAGGGGAGGCCCAACAGAAATAGAGATAACAAGTGGGGCGTGATAGCGCTG
AACGATCCTTGCAGGAATCTGGAGGCCGGTCTTCTTTCTCTGACCGGGAGGCGCCGCGAC
TCCGCACGGCGCCTCCCGCTGAGGCAGACGGGTCTTTCCCGCTGGAGGGACCCGTCCCCT
CGGTGGGCACGAGGAGCGAAGGACATGAATGTCGCTGTGGTCTCGTCGGCGGCGAGATGG
AGGTCGAGATGACAACGCTACTGATCTTGGCAGTGGTGGTCGGGACTCTGAGCGGTTTGG
CGCAACGGCAGCGGTCGAGAAAGGTCGTCGTTGTGCGACGGTCGAATGGATAGAGCGCGC
TCCGTGTCAAATAGGACGCCTCCGGTGACCTGGCGTTCCGGTTGTCGAGGGTTCCCATGG
AGTCGAATGGGAGACCGGACCATTTTTCAATTTCCGTTTCGCACGCCGGCGACCTCTGCG
CGCGCTGCGGGGGGCTGATGGTCGTGGAACACTACATGGATCTGCAGGACGATACGGGTC
AGATCGGCATGACCGCGTTGCGTTGCACGAGCTGTGGAGAAGTGATCGATCCCGTTATCC
TTCGGAACCGTGTCAAGCCGGCGCCGAATCTCCTGTACGGGGCGAAACAACGCAAGTACG
CGCAGCGTGTCGATGAAGGTGATTCAAACGGTTCGGCCGGGGGGAACCGGCACCGGCAGT
GAAGTGGGGCAGAATGACTGACGTGAAGCAAGTCCCAGTGGCGGTCGTGGTGTAAGGAGA
ACGACCATGCGCATTGTGCTCACCGGTGGAACGGGGTTCATCGGTCAGGCCTTGTGTCCC
TTGTTGGTACAGGATGGGCACCAGGTCACCGTCCTCACGAGAAATGCCGGATCGGCGTCG
CACTTGCTGGGGCCCCTTGTGGCGGCAGTCGAGTGGAACGGCCGGGACGCGGGACCCTGG
GAATATAGTCTCGAGGGGGCCGATGCCGTCATCAACCTTGCCGGCGCGCCGATCGCCGAG
GCCCGCTGGACCGATGCCCGGAAGGAGCTGCTGAGGAACAGTCGCGTGCTGGCGACCCGT
CTCTTGGTCGAGGCCATGTCCCACCGGTCGTCGAAGCCCGGGACCCTGATCAGTGCCTCC
GGGATCGGCTATTACGGCGCGAGTGACGATCGAGTGCTGGATGAGAGTGCGCCACGCGGT
CGGGGGTTTCTGGCCGACCTCTGCCTCGCCTGGGAAGGAGAGGCGCGCCGGGCGACTGAG
TTCGGGACACGGGTCATTCTCTTACGGACCGGAATGGTGCTCGGGCTGGAGGGTGGCGCC
CTCCCGAAAATGCTGCGGCCGTTCAAACTCTTCGCGGGCGGCCCGGTCCTGCCGGGAACG
CAATGGGTTTCTTGGATTCACCGCCGGGATCATATCGACTTGATCCATTGGGCGCTCGCC
AACCCTGGTGTCTCTGGCCCGGTCAACGCCGTTGCGCCGGGGGCAGTCACGATGACCCAG
TTCTGCGAAACGCTGGGACGAGTGCTCCGTCGGCCGTCCTGGCTGCCCGTGCCGGGCCTG
GCGCTGAAGATCATGCTGGGTGAGCTGGGGACACTGATGACAACCGGACAACGGGTCAAT
CCGGCGAAGGCGCTGTCAGGCGGCTATGTCTTTCACTACCCCACACTGGAGCCGGCCTTG
CGGGCGCTCGTTGCGACGGGCCAAAGGAGCCACTGACATGCGGTTAGTGATGGAATACCT
GTCTGTGCTGGCAGCGGCTGTCCTCATCGGCAAGGTCGTGCTCCTGTCGTTCGTCGTGGC
TCCCGTCCTTGCGAAGAATCTTGACCAGGAGGCGTTCGGCAAGGTGGTCCGCCACCTGTT
TCCCGCATACTATGCGCTGGGTATCGGGGCAGCTTGTACCGGTCTTGCGTCCGTGATCAT
GCGGGGAATCACAGAGGAGACAGACGCGCTGCATCATCTGGCTGCCGGATTGTGGCTCGT
GGTGATGGCCGCCGAGACCTATTGCCGCTCTCCGCTCACCCCTCAGAGCAATGCCATGAG
GGATCGCTTGAAGGAGCAGGAGTCACGAGGGGCGGTCGATCCCGTCCTCCAACGGGCATG
GAATCGATTGCATCAACGGTCGGTCTATCTGAACGCGCTGGTGCTGTGTGTGGGGCTCGG
TTTACTCGGATTGGCAAATCGATAACAGTTCACGAAGGAGGAACGTCCATGAGAATCAAG
AGCGTGCTGTTCGTTGCAGGCATGGTCACGGGTCTTCTATTCACCGGTGCCGTGCGGGCT
GCCGACCAGCCGATGAGCCAGGCTCCCTCTGCCCATGGGGATGAGGCCCAGTTGCCCGGT
GGCGTGATCGGCGTGTCGCTGCAGGTCGGAGCCGAGCGTATCGGTGATCCGGCTGTGCTC
TATGTCGGAATGGTCCATCCGGAGGGACCGGCTCAGCAAGCTGGACTCAGACATGGCGAT
GAGATCGTGACCGTGGACGGAGCGGCGGTTTCGGGAAAGACGTACGAACAGGTCGTCAGA
ATGATCCGGGGAGATGCGGGCACGGTCGTGAAGGTGGGAGTCAAAGGTGACGGCGGGGTC
CGTGAGCTTGCCGTCACGCGGGTGGCGGGCGACAAGCTCCCGAAGGCTCCGTCGGGAGCT
CACGGCGGTCCGGCCAGATAGGAGGGCGTCGTGATGTCTCGCGTTCTGCTCATCGGCTTG
TTCGCGCTGTTGGTCGTCCTGGGCGAGAGAGGTGCGGCCTTCGGCGAAGCAGGAGCGACC
GTTTCCGCGACGATGCGTTCCGCTCTGGGCAAGGCGAATCTGTTTCTGGCGGCCGGCGAT
TATCGGCGGGCGCTCGACGTCTGTCAGCGACAGATCGACGAGGCCCCGTCGGCGTCCACC
TATATCCATCTGACCTATGTCTATCAGGCGATCGATGCCTATCTGGAACACCTGTCGCAA
GAAGAACAGTGGATGGCGGTCGAGCACCTTTACCTCAATCTGGCCTATCGCGACACGGAA
GACCTGGTGGATCCTCCCGGCGGTCTGGCCCGCATGGCCAAGGAGATGATTCAGTCGAGC
GTGCGGCAACAGTCCGATGTCAGCGCCGCGATGGCTGCCAGGCTGGACAAAGCCGAATCG
GACCGGCTTTGGCAGGAGCAGGCGCGATGGCGGGCCGCCAATCCGAAGACCTGGTGGCAA
GGGATTCCGAATGTCTGGATGCGGTAGGAGGCAAAGATGGACACGAGGCCGATCGGCGTC
GATATCAAGTTGATGGGCGGGTTGTTCCTGATCGTCGGTGCGGTCGATCTGGTCGTCATC
GTCCTGTTCCCCTCATACGCCTTGAAACTCTTCGGGACCATCGTGACCGGCCCGCTGGCG
TTTCTGGTGAAACTCCACTCCCCTGCCGTGCATCTGCTGATCGGCTACGGGTTTCTCTGG
CTGTGCCCATGGGCCTGGGGCCTCAGCCTGGCCTATGCGGGGTTCGGCCTCGTGAGTGAG
GCGCTGAACCAGTTCACCTTCGGGTTCCACCCGGTCCGCTCCGGATTCATGGCGACCACC
GCACTGTTCATCATCTATCTGTATTGGCGCCGGCAGCTCTTCACGGATCAGCCGGTGCTG
CCGACCACCGGGCCGTCCGTTTCGGAGGGATCGCCCTGATGCACGGGATTGTCTGGTTCA
GGCGGGATCTCAGGCTCTCCGACCAGCCGGCTCTGACGGCGGCCTGCAAGGAATGTCGGC
AGGTGATCCCGCTCTTCGTCTTCGACGAGCCCCTGCTACAGTCCCAGGTCTTCGGGTCCG
CCTGCGTGAATTTCATGCTCGGCTGCCTGGAGGATCTGGCGGAGTCGTTGGCCGCTCGTG
GGCTCCCGCTCCAATGGCGTCGCGGCGAGCCGGTCGAAGAAGTAGTGAGCGCCGCGCGTG
AGTGGAAGATCGATGTGGTCTATTGGAATCGGGATTACGAACCGCGCGCGCTTGAACGGG
ACCGGCTCGTCCAACAACGGCTGGCTCAGATGGGGGTGCTTGTGCGGACCTTCAAGGACC
ATGTCGTGTTCGAGGCGGAGGAAGTCCGGAGCGCCACCGGAGAGCCGCTTCAACGGTACA
GCGCCTATCGCGCGCGCTGGTGGGCGAAGTGGCAGGCGACCAAGCCGCCGGTGCTGCCGG
TTCCTTCCGGATGTTCGGGGGACAAGGCCGTGCCGCTCTCCCCTCCCCGTCCAATTCCCA
CGGCCCACGAGTTGGGATATGAGCCGCTCACGCCCTGGATCGAGGCCGGGGAGCGGCAGG
CCCGCAAGAGGCTGAGCAGGTTCGTGGCGGGCCCGATCCATACCTACGTCGATGGCCGGA
ATCGTCCCGCCATTGACGGCAGCTCGAAACTGTCGCCGCATTTCCGCTTCGGCACGTTGT
CGCCTCGCACCGCGGTTCATGCCGCGTTGGCCGCTCTGGCGCAAGGCGGCCGCGTCTCAC
GCCCGGATGTCCTGACCTGGATCGATGAATTGGTCTGGCGCGAGTTTTTTCAGCAAGTGT
TGTCGGCGTTTCCGCGCGTCGTCGACGGTCCGTTCAGGAGCCTTGCCGTCCCGCCGCCGC
GCCAACCGGGTCTGGAACGCGACCGGCTGTTTCAGGCCTGGTGCGACGGCCGGACCGGCT
ATCCCATCGTGGACGCCGGCATGCGGCAGTTGAAACTCACCGGATGGATGCACAATCGCG
TCCGCATGATCGTCGCGTCGTTCCTCATCAAAGATCTCCGGATCGACTGGCAAAGCGGCG
AACGGTACTTCATGAAGCAGTTGCTGGATGCCGATGTCGCGGCCAACAACGGCAACTGGC
AGTGGTGCGCCTCAACCGGCACGGATGCGATGCGCGGCTATCGGATCTTCAACCCCGTGC
TGCAGAGCAAAACATTCGATCCGCAGGGCGACTACATCCGGCGCTACGTGCCGGCGCTCG
CGAAGGTGCCGGCGCCGGCAATCCACGAACCGCACCTGATGACGGACGGCGAGCAGCGGC
GGTTGGGCTCACGCATCGGTCTGGATTATCCGGCGCCGATCGTCGATCATCGGCAGGCCC
GTCTGGAATATCTGGCACTCGGAAAGGCGGCGCAGCGATGAGACCGAAGACCCCTCCTCC
AGCCCGGGCCCCGCTTCCGATCCGGATCGGCGTGAGCCGCTGTCTCTTGGGCGAGGAAGT
CCGCTACGACGGCGGGCACAAGCGCGACCGCTTCGTCACTGATGTGTTGGGCCGGCATGT
CGAATGGGTGCCGATCTGTCCGGAGGTCGAAGCCGGCCTCGGCACGCCCCGTGAAGCCAT
GCGGCTGGTCGGCGAGGCGTCGCGGCCGAGACTGGTTACGATCAAGACGGACAGGGACAT
GACCAAGCCGCTCGTCCAATTCGCGGCGAGGAAGCTTGGCTTGCTCGAGGCCGCCGAATT
GTCGGGTTTCATCTTTAAGAAGGACTCGCCCAGTTGCGGGATCGCGCGGGTGCGGATCTT
CAACCGGCACGGCATGCCGAGCCGCAACGGCGTCGGCCTGTTCGCGCAGGCCTTTCTGGA
GCGCTTCCCCTCGGTCCCCGTGGAAGAAGAAGGGCGCCTCTGCGATCCGGTGCTCCGGGA
CAATTTCATCGAACGGGTGTTCTGCTATCACCGCTGGCGCGAATTGGCGCGCGGGCCGGT
TACCCGGAACGACATCGTTCGGTTCCATACGACACACAAATATCTCCTGCTGGCGCACAG
CCGAGAGCAGTACCAGCAATTGGGGCGGCTGGTGGCGCAGGCGGATCGCTATCGCCCGAA
GGACTTGCTGGAGCGCTATGGCGTCCTCTTCATGGAGGCCCTCGCAGTGACGGCGACCAG
ACGGAAGCACGTCAATGTCCTCCAGCATCTGATCGGGCATATGAAGGAGCGATTGACGAA
GACGGAACGCGGCGAGCTCGACGATGTGGTGGAGGACTACCGCCAGGGGCTGGTGCCTTT
GGTCGTGCCGCTCACGCTCGTGAAACATCACGCGGTCCGGCACGGGATCACTTACCTGCG
CGATCAGGTCTATCTGAACCCGCATCCGAAAGAACTCAAACTGCGTAATCACGTCTGAGG
GGAGGACACGATGGGGAAACAGGGCGTTGTCTTGGTCGGCCACGGCGGCATTCCCAGAGA
CTGCCCGCAGGAACTCGTCACGCGACTCAAGCGCATGGAAGCGCAGCGGAGAGCGGCCAA
GCTTCTTCCGTCGGCGGAAGAGATTGAGCTCGACACCAAGATCCGCCGCTGGCCGAGAAC
GGACACCACGGATCCGTACCGGTTGGGACTGGAAGCGGTGGCAACCGCGTTGCGACCGCA
TCTGGGCGCCGCGTTGTTCGCCGTCGCCTACAACGAGTTCTGTGCGCCGTCGCTGGAAGA
GGCGGTGGAGGATCTTGTCGCGCAGGGCGCGGCGCACATCACCGTGGTCACGACGATGTT
CACGCCGGGCGGGTCACACTCGGAAATTGAAATTCCGGAGATTCTCGAACGGCTCAAGAC
CCAGCATCCGGGCATCACACTCCGCTATGCCTGGCCGTTCGATTTGGAGCAGATTGCGAC
GACCTTGTTACAGCAGCTGAAACGATACCTCTAACGTGCGTCCGGTTACTTCGCAGCTGG
CGACTCCGGATCCTGCTCATCGGCCGGCGCAGTCAGGATGGTCGCGCCGGGTTTGCAGGC
GCTGGCCGGATAGCAGGGCGGGATCTCACGGGCCACGCTCTGCGTCGAGCCGTCTACGCT
GACGGATGTTTCCGCGAGCACGGTCGGCGGGACATACTCGGCCGTGATCTGCGAAATCTG
CGCTGCGCCGGAGGGGTCGAGGTAATAGGCCGGCACGATGGCGTCGCGATTCAGATAGGC
AAAGACTCCTGTCGCTTGGCTGAAGAATCGTGCGGCTCCATTCGACACCACCGGACACCC
GTTGAAACAGATCGCTCCCGGCGGAACGCTCAACACCGTTAAGGTGTTGGTCGGGAGGAC
TGTGCCGGTGAGGAAGGCCGAGATCCCGGCGATCGCGCTCGTGGCCCGGATGCTCAAGGT
ACCGAGGTTGACATCGACTGTTACTGGTGCGGCCTGCGTACCGACCACACCGTTGAAGGC
TTGCAGCGTCGAATTGCTGCCGGCCGTTACGTTCGTTCCTGAGCCTGTCGCGCTGAGCAC
CGATCCGCCGTTCGCCAGGACGTTCACGCTTCCTCCGGTCGTCAATGAGCCGAGCGTCAC
GTCGGTGCCCGCCGTATAGGTAATCGAACCGGTTCCGCTGCTGCTGGTGGCGCCGGCCGC
CATCGTGATCGGGCCGCCGCTTGCCGTGACGGTTATCGTATTGGCGCCGTTCACCGTCAG
GCCGGCGAGCTGCGTGACCGAATTGGTCGCCGCGAGAGTCAGATTGCCGCCGGTCGAGGC
CACCGTCCCACCGACTGTGAGGTCGGCGGCGTTCGCCGTGAATGTCCCCGTGACGGCGGA
AGCATTCAGAGTCAGCGCGTTCGCATCGGTCAGCGCGACGTTGTTGCCGCTCGTGACGCC
GATTGTGCCGAAGTCGTTGCCCCCGTTCGTCAGTGTGATGTCGTTGGCGGCGCCGGCCGC
CAGCGTGGTCGCACCGGTCACGCCCACCGCGCCGGTTTGCATGATCGATCCGCTGGTGGC
GACGTCGAAATTGCCCGTGACCGTCGAGGTGCCGAGCAGTAGCGCGTTGGCATCTGTGTA
TTGGACATTGCCTGTCGTATTGGCAACAAGGGTGGTGACGTCGTTCGAGGCGTGGGTCAG
CGTATAGGGTCCGCTGCCTTGGAGACTCAAGGTCGAGGCCAGGAGCCGTTGCGTCTGCGT
GACTGGGCCTCCGCTTTGCAGCGTGATGGTGCCGGCGCCGGCCGTCAGGCCGGTGATGGC
AGGATGGAAGCCATCCGCCGTTGCGGCGACCGAGCCGATCGTGAAGCCGTTCACCTCCGT
GAAGGCGAGGTTCCCAGCCGCAGTCTGTGCGGCTAGGGTCGTGACGTTATTCGCCGGCTG
CGGGAGACTGATACCCGTGGCGGCCGACAAGCCGGCTGTCTCGGCCGTGACAGTGCCGGC
GGTCTGCGTGATGGCGCCTGTCGTCGTCAGCCGTAGCGTGCCGGTTCCGACCGTCAGGTT
GCTGCCCAGGCTGATCCCTCCCGATCCGCTCAGCGCACCAACTGGATTGTTGCCGCTGAC
GTAGGGGGTAGTCTCGAACGTGATGGAGCCGGCGCCGCCATTGACGATATTGGTCGCGCT
AGGCGCCGCCGCCACGCCGGTCACAAAGATGTTGCCCGTGTGGGCCGGCCGTCCGATCGT
CACGCTGCCCGCCGTTACGCTGCCGAAGGTCGATCCATAGTACACGTCGGTGACGCGGCC
GGTGTTCACGTCGCCGAACTCGATGGTTCTCGTGAGCACGTTGGGGGCCAGAGACAAGGT
GCCGGTCCCAATGTTGACGCCGGCGCCGTTGGGATTGAACGTATCGGTAAAGAAATTGAC
GGGCCCGTCGGCCGTCGTAGCGATTGTGGTCCCGCCGGTCAGATTGATCGTCGGCGCATC
CACCGTGATCCCGGCACCGGGCGACGTATTCGTGACGTTGCCGCCGAACGTGACCGCTCC
GCCGGTCGAGGTGAGCGTCGTGGCTTGGTTCATCGTCACGTTGTCATTGTACGTCTGGTT
TCCGGATGTCCTGACCGAACCGCCGGTGATGGCGGTAGTCCCGCCGGCATTCGCGGTCAA
GCCGGCTAACGGAGTCGTGCCCCCGACAGAGCCTCCGAACGTCGTGGTGCCGGCCGTGTT
CAGCGTCAGCGCCTGCGCGCCGTTGAGGGTGCTGGTGAAGGTGATGGCCTGGCCACCGGA
GCTTGTGAGAGTGGTGGTGCCGGTCAGGGTGACGGCATCACTGTAGGTCTGCGAACCGAG
CGTCATGAAGCCGCCGGTGAGGGTGGTCGTCCCCCCGTTGCCGCCGGCGAAGTTGTTGAT
GTTGGTGAAGTTCGCGCCGTTGATCGTCGTCGTGCCGCTGAAGTTCAACGTCAAATTAAA
GCCGTTTCCATTTACGGTGGACCCGAAAGTCGGTGTGGTGCCGGTCATGACCGAATCGCC
GAGCAGGGTTAGCGGGTCGTTGTAGGTCTGGGTGCCGGTGGTCGTCACGTTGCCGCCGAC
CCGGATGGTTCCTGTCGCGTTCGAGGTCAGGGAGGCGAGCGGCATCGTGCCGCCGACCGC
CCCGGAGAATGTCGTCTGGCCATTCGTATTGACTGTGAGCGTGCGGCCGGCGGCATTCCC
GTTCACCGTGCTGCCAAAGATGACGTTGCCTCCCGTCCCGAGACCGGCGCTGCCTCCGGA
TGCGGTGACGGTCGTGTTGGCGGACAGCAGCGCGGCATCCGCCACGGTGACGGTCCCGCC
TGATCCGGCTGTGCCGGTCCCGGAACGGTTGCCGCCGGTTGTCGTAATGTTCGCGTGAGT
GACGGTCGGCGCGGCCCCGCCCGCATCGAGGGAGACGGCTCCTCCATTGCCTCCGTTGGC
GTTGCCTGCGAGCCCGTTTCCTCCGATCGCCGAGATGGCCCCGACCGTCACATTGCCGCC
GCTGGAAGTGACACTGACATTCGCTCCGGTGCCGCCGGCTTGGCCGGCGCCGTTGCCGTT
GCCGCCGTTGGCCGTGATGGTTGTCATTGATGCATTCCCGGCGCTGGTGACGGCGACCGT
GCCGGCGTTGCGCCCGGTTGTTCCGGCGTTTGCGGCTCCACCCGAGGTCGTGATGGTGGC
GAGCGCCGCCGCCCCAGTCGTCGCGCTAACGGAGACGTTGCCGCCGTGGCCATTGGCCTG
CCCCGAGCTGTTCAGCGCGCCGGAACTCACCGTGGTTCCGGAAAGAGTGATGGAACCAAC
CACACCACCGGCTCCGGCACCGGTCGCCGCGCCGGTTCTAACGGTGATCGCGCCCGTCGC
CGAGCTCCCCGCGCCGGTGATCGATACCGCGCCGGCGTTGCCCCCGCTTTGGTTCGTGCC
GACGCCAGCGCCGCCGTTGGCGGTGATGACGCCGGCCACCGTGCGGTTGACGCCGGTAAT
GGTCACATTCCCGGCTGCGGCGCCGGCGTGCGTGCCGCCCGCTGCGGCTGCGCCTCCCGA
GCTCGTGATGGTGCTTATGACGTTCACGTTGCTAGCGGAGTTCAGCTGCACCGCTCCTCC
TGGCCCTTTGGTCCCGCCGCTGGTGTTGATGGCGGCTGTTTGGAGCGTGGCGCCGGCCGT
CGCATTACTTTGAGTGACGGTGATACTGCCCGCCGCACCTGCTCCGCCGGTGCCGGCGGC
ATTCCCCGTACGGGCGGTCAGCGCGCCGGTAATGACATTACCCGTCGTGGAGGAGTTGTT
CGCGATGGTGATCGTACCCGCGGTTCCCCCGGCTGCATTCCCTCCTCCGGCGTTGCCGCC
GCTGGCGGTGATGGCGCCGGAGGAAGTCGTGAGCGCGCCATTGGAAGCGATGGAGATGGT
CCCGGCGTTTCCTCCGGCTTGGTTGGCGCCGTTACCGCTGCTGCCGTTCGCCGTAATGGC
GCCGGTCGTGGTGACCGTACGGCCGGAGAGCGTGATTGTGCCTCCAGATCGGCCCGATGT
ATTCGGACGGGCCGTGCCGCCGCTCGCTTGTATTGTGGCTCCGCCCGAGAATTGCAGGCC
GCTCTGGGACGACAAGTCTACAGTTCCTCCATTTCCATTGAATGCTCCCGTTGTGTTGAT
CGCTCCGGTCCGTAGGAAGGCACCCGCAGCCGAGTTGTTTTGCGTCACCGTGATGCTGCC
CGCTGCCCCGCCTGCTCCGGTCCCGTTGGCATTCCCAGTCCGAGCCGAGAGCGCTCCAGT
TGTAAGATTCCCAGACGTCGTATTCGTGATCGTAATCGTCCCTGCGCTGCCTCCGGCTTG
ATTGGCTCCGTTGCCGTTGCTGCCGTTGGCGGTGACGGTGCCGGTCGTGACGCCGGTCGC
TCCGGTGATCGAGACAGTGCCGCCGGCTCTGCCGGGAGTCCCGGCCCCCGCCGCTCCGCC
GTTCGCCGTCACGGCTCCGGCCAGGCTCACGGCGCCTGTCCCGGTGATCGTGACGTTGCC
TGCGTTTTGATTTGCGGCACCGGTCGTTGTGATCGTGCCGGCCGCCAGGCTTGAAATGCC
GACACCGGACAACTCAATGCCGCCGAGACGCGTGGAGACGGCCGCATTCAGAGCCACGTT
CCCGCCGCCGGTGCCGTCCTGATTGGCGAACAAGCGCAGAACGCCCAAGCCGGTGGCTGA
GATGCCGGCGTTGACCGTGATGTCGTTATGCGCGCGCAGCTCCAATGAATTTGCACTGGC
CCAGGTGACGGGGTTGGACACCGTGATGTTGCCGGCGCTCGCGAAGGGACTCGTGGTGTC
CACGATGACATTGTTCGTGCCGAGAGTGGTTTGGAGCGTGGTGACGTTCAAATTGGAGGT
GGCCGCTGTTCCGGTGAAGGTCGGCCCCGCGGTGATACTGGAGTTTGCGGCGGTCGAGAT
CGTGATATCGGTCGGGTCCAACAGCAGCGTTCCGGTGTGTCCGGCCGGCGCCGACGTGTC
CACCGTGCCCTCAAAGCTCAGCGTACTCTTGCCCGACACCTCGACGAATCCGCCGTTACC
GCCGGACTGGCCGCCCTTCGCTGAAATGCTGCCGCCGAAACCGGTATGGCCGTCGGACCA
GATGACGACCGTGCCGCCGTCGCCCTCTGTCACTGCATCGGCGGTGATGGTGACATCGGG
TGCGACGACCGTCGAGATCGCGTTCTGTTCGGGTCCTGCTCCGCGGTAATTTCCGCCGAT
GATGGCTGTCCCGCCGCCGGCCTCGCCTGAGACGTCGATCTGGGCGCCGCCTGCCATGAC
GATGGACTCGCCGAGCACGGCGACGCGGCCGGCGGTACCGGCTGCGTCAATCGTCCCGGT
GACGTGAACCAGCCCGCTGTCTCCGCCGTCCAATCGAACCATGCCGCCCTGATTGAGGAG
GCTGCGCGCCCGAATCACGCCGTTCTGGTTCACGACGGACGAAAAGATGTCGCCGGAGGC
TGTGGCTCGGAGGATCACTTGGCCGCCGTCGGCTTGGATCGTGCCCGAATTGTTCACGGC
GGACGTGACCCGTTGACCGTCCGGTCCCGTCATTTGCTCGAGGACCTTGTCCCCGACGGC
GTAGTGGATGAGGCCATCGCCCATCAGATCAACGGTCAGCTGCCGGCCGGAAGCGAGCAG
CGCCGTGCCGAGGTTGGCGATGATGACTCCTTCGTTCGACACAGCCGGAGCGGCCAGAAC
GACGAATCCGTGCTCTGAAACATGAATGGCGCCGCGATTGACGACCGTCTTCAGCTCTTT
GAGAGGATCGTGGGCAAACAGCAAGTGTCCGGCCATGAACTCTTCGTCGCGGATCTGGAA
GGTGGTGGCGAGAAGGCCTCCGACGTTGATCTGCGATCCCGCTCCGAACAGGATGCCGTT
CGGATTGAGAAGGACCAGGCGTCCGTTGGCCTCCAGGCGGCCCAGGATGATGGACGGATC
GACGCCCTGCACGCGGTTCAACGCGATCGATGTGGCGGACGGCTGTACGAACCGCACCGC
TTCATCGGCGGCGATGGAAAAGCTCCTCCAATTGAGGACGGCTTTGTCGGTAGCCTGTTG
CACCGTGAGGGTTTTGGGCGTGGTCTGCAGAGTCGCCTGGCCGGCCGCCACCTGCCCGTC
CGTCGGGAGCGCGGCGGCCACGGTGGGCAGTAGAATTTGAAGCGCAGCCAGCCAGCCGCA
CAGAACGCGGGACAGATACCCGTTTCTTAGTGTGAATCGACGGCGGCGGATAGGTATCGC
AATCATGTGGATCCAAGTGTCGCAGACCAAGGGTCGGCGCGCATTCCACCAAAGGTCTGC
CTCGAAAGGGGCATTTCGCACCCTAGAACCGCGCCGTGGCTTGCAGATAAAAGATGGGTG
ATCGGTCACCCGCCACGGTCCCTCCGTTGGGCTTCGGCCCCAAGGGGAACCCGACATCGC
ATCGCAGGTGTAAGAGATAGTATGGCAACTCGGTTTGAATCCCTACGCCGGCCCCCGTCA
AGCTGCTGGAGGCCTGTTCACCCGGCTGCGGATTCCGAAGACGTCCAGCCGCATGGTCGA
TAAAAATGGCTCCCTGCGTGGCAGGCAGGAGGGACGGCAGCAGGGGAATCCGGGTTTCCG
CCGTGGCCGTGTAGCCTTCGTCCACGAACCGTTCTCCCAGCTGGTACCCCCGAACCGAAT
CCGGTCCTCCGAGCAACATCTGCTCGATCACCACCAGCGGCCCGGTCGTGATCTGCCCGG
TTCCCTTGACGATCAGTAAGACATCGTGGCCCAAGCTCTGAATGCGCCCTGCGGCCACTG
CGCCCTTGGTAAACCGATTATCGGCGCCTTGCCTGGTGGTCAGGGCCGCATGGTTGTCCA
TCGCGCCCAGCACTTCCCCGAGTCCCTGAAAGCCGTAAAACGACACATAGCTCCGGCCGG
ACAAATCCAACCGATCGTAGTTGACGCCCACCTTCGCCATCCGCACCTGATCGTTGCCCA
CCAGGTCCCCCAGCACGAAGAGGCGATTGTCTTTGGAGGAGAATCCGATGTCGACGAGCA
ACGACTGAAACCGGGTTTTGATGAAGGGATGGGTGACCGAGATGTCATAGGTCTTGATCC
GGCCCCGGATCTGGAGCGCCGCGAGCTCGGCTCCCACGTCGAACCGGCCGGCGGAGCCGC
CCAGCACCAGCTTGGTCCCGTGCACGCCCAGCGGAAGCGCATAGCCGCCGATCAGAAATT
GCAGGCGGTCCGGATGATCTCCTATGATCCCGTTGAAATTGAAGACCGCTCCGTCGAACA
GCGCGTTGCCCACTTCGACGCCGGCGCCGAACCGATTGCGCGAGATGTTGTTGAAACCGA
AGTTGTTGTAGTCCAGCGTGGCGTGGATCGGCCGGCGGTCTTCGACCTGGGCCACGATGT
TGGTGCTCCCGGTGGAGCGGCCGGGCTCCAGAACAGCCGACACCTTCAAATCCGGATAGT
CGTTCAGCAACAGAAGGGCCCGCTCCAACGCCACGTTCCGAATGACCCCTTCTTCCATGG
CTTCCGCGAAGCTGCCGCGGATGAAGTCCAGGGAGTAATGGCGGTGGCCCGTGACGGAAA
TGTCTCCGAGCCGGCCTTCCAGGATCGCGATGGTGACCACGCCGAACTTGATGTCTTGCT
GCGGAATGTAGGCGTTGGCGAGGGTATAGCCCTTCCGGCGATAGTAGGCGGCCACTTGCT
CGGCCGCCGCTTCGAGCCCCGACAGGTCCAAGCTCCGGCCGACATAGGGTTGCGTGACCA
CCTCCAGATCTTCGGACGAGACGGCCGTGTTGCCGGAGAATGAAAAGCCTTTGACGAGAA
GGGTCGAGGAAGGTTGAGCGTCCCGGACGCCCCACGTGGCGTCGAACGACAGAGCCAGGA
GGATCACGATCAGTACGAGGCGTTTCCATCGGGTCCGCACGGTGCGCGCCGTCTGATGCC
CCGGCTCAAGTTGACAGAAGCCGGTACCGATACGACAATGGGGGCCGCTCAGCCGCTGCG
AAGGGGTCATCGTATGAGGCCGTGTCTCCGCATGGGGTGGCTCCTTCTATCGTTCGCCTC
TCTGCTGGGCGCTGGGTTCGCCGGCTGCGCCGTCCATCCCGACCCGTCGCGGGAGCCGCG
CGCGCTCACGCCCGACCAGCAGGAACAACCGCCGGAAGACATCGAACGGACTCCTCCGCC
GAGGCGGCCATCCACCACGTGTCCCCCCGCGATGAAGGGCTCCTGCTGACAGGAATGCTG
AAAAAATCCGCCGGCGCCACCGCGCCCGCATCTACGCATTGACCCTAGCCCGGAAGCCTC
GTTCGGTCAACGAATATGCCGGAAAAGAACGGTTCACTCGGAGGCGGCCTCTGTGTACAA
TACCGCGCTCGTTCACTCGACAGAGGAGGCGTCGTGCGCGACCAATTAGCGAAGGCTTTC
CATGCAACCCAGTCGTTCAGGTGGGATCCTGAACGGGGGTTCAAGCTGGCGTCGGGCCTC
ACGAGCCCGTTTTACGTGGACTGCCGCTCGCTCATGGCCTATCCCGCCGCCCGCCGGCTC
GTCGCCAGCCTGGCCTATGACGCCTTGCGTCCGGTGGAGCTCGATTGCCTGGGCGGGCTG
GAGATCGGCGCGATTTCCATCGCCACGACGATCTCGGATTTTGCCTTCGCGGCTCAGCCG
TCGCGCGACTGGCGGACCTTCGTCGTGCGGAAGCAGGCGAAGGATCACGGGCTTGGCAAA
CTGATCGAGGGCGCATTCCGTCCGGGCGAGCGCGCCGTGATCGTGGATGATGTGCTCACG
AGCGGCGGGTCGTTGCTCAAGGCGGTGGCGGCCGCGCGGGGCGCCGGATTGACCGTCAGC
CACGCGTTGGTCATCGTGGATCGCAAGGAGCAGGAGGGCCGGAAGAAGGTGGAGGCGGAG
GGACTGACTCTGCTCAGCCTGCTGACGATCGACGACTTGATCCGGCAGCAGCCCGCCAAG
GTGTGAGGGTCGAACGCAGGTCGCGATGCGGAATCACTTACACTGAAACTGAATGCCCCA
GCGGCGCTCCTGAACGATGTCCTGCGCTCCCTCGATCGGATTCGCCATCCGCACGCGGCC
CTTCGCTTCTCCCTCGCGGACGATACTGTAGCCGCCGCCGCACTTGTCTCTCATCAGGCC
GAGCGCGTCCTTGCGGAACGAAGACAGCAGCGCCCCCTGTTCCCTCTTGAAGGGATAAAC
CACGACGCCGCCACGGTCATGCTCCTGCACCAGCTTCGCCCCGTCGGCGCAGCCGGCCAG
CAGGGCCGCCGCAATCGCCAAGAGAGATCTTGACCAGGCTTTCATACGGTTCCTATCATG
GTTTCAAGCATGTGTGATGCCAACCATACGTCGGACGAAGGAGGCTCTATGAACACGCTC
AAAGTTCTTCTCGCCGGATGTCTGGTGACCGGCAGCCTGCTGTGGGGCGGCGGCGCCTGG
TCGTACCATTCCTACCTGTTGACTGTCCAGCAGTTGCAAGCCGGGTTAGCGAAAGCCCTG
TCTCCCGACAAGAAGGGTTTCGTCCTGGTCGACGTGCGCTCGCCGGAGGAACATGTCACC
GGCGTCATTCCCGGCACGGATTTGAATATCGACTTCAGAGAAATCAAGACACGCCACCGG
GAAATCGGCGCACAACCGAACGACCATATTGTGGTCTATTGCCAATCCGGACACCGCAGC
AACATCGCCGCCGAGACGCTCGCGGACTTGGGCTATCGCCACGTGTATAACGTGCAGGGC
AGCATGAACGCCTGGATGGAAGCGGGCTATCCCGTCGAACGTCCCCGCCGTTCATAAGTT
ACCAGTGGAAACGCTTAAACGGTTCGTCCGGACGGGCGCGAGATGGTGAGCGTCCGGCGT
CTTCGGCCGGAGAGCCGTTTCAGCGTTTCTATCGTGGGCTGATGCCGATGACCGCGGGTA
GCGGGATGTGAATCGCCGTCGTGCCGGCGAAGAGGGATTTCCATGCCGAGGGGCCCTGCC
CGCGTCCTTTCCACAGGGATTCAGGGATCAGTAAGTCCGACGAGGAACCGCCGTCCATGG
CCATGACTTGACGGATGAAGGGAAGCCCGTCCTTCATACAGGCCCCGAGATCGTAGAGCG
TGACCGGGTCCAGGCTCTTGAAGACCAGAATGTGCCCGCCGGCGGTTTCTGCGACCACCG
TCTGAAACGCCCGCTTTCCTGTCTGCCGGACGCGGACGTGTCCGTCTCGGTCCAGCAGCA
TGAGGGCTTGCGCCGCTTCTTTGTAGGCGGGCCGGTGTTCATCGAACGCATCCACCGAGA
GATCGAGCACCCCCGCATGTCGGCCGTCCCGAGTCGTCGGTTCAGCGACGAACAGTCCCT
GCCAGGTGGTATGGCGCCGACCGCTCAAGGGACGACCGTCTTTGTACAGCAGGCCGAGGT
ACGAAAAGTTTTCGCGAAAGAGCCCCGCATTGAACAGCAGATGGTGGCCCGTCCGCTTCT
GCCATTCCTCGATCGTCGGCGGTTGGTCCAGCCCTTCCTGCCCGTAGAAGTGGACGGAGA
AACGGTAGCGCGCCGGATCGATGTCCGCCACCAACGTAGGGGGAACCTCCGCGCAGATCG
CCCCCGGTTTCCAGACGGAGACGGCGAGTCCTTCGGCCAGCCGCTCCCACTGAAGGTCGT
GAGCCGTCGCGATCTTCGGACACAGGCAGGCGATGCCTAGCAGACAGCGGAGTGTGAGGA
GTACGGCCGGCTGTATGCGGGCTGATGGGCGCATGGGGTCGTGCGATTCAGGTTCGCGGG
AACGGCCCACTCCTCACCGTCGATCGGCATGCGAGGCCGGGCGGGACCTCTGGTTGGATG
GGCGGTGCGATCCGTTGGCGCCGGCCGGTTGCGCATCGAGCAGCTCGCGGACCGCCTTGG
CCACGACTTCCGGCGTGAAGGGCTTTTGCAGATAGGTGCTGGCCTGATCCCCTGCCCCGA
GACCCACGTCGTCCGTGTACCCGGAGACAAACAGCAATTTCAGCTCCGGCTTGATCACGC
GGAGGTGCTGCGCCAGCTCCTTGCCGCTCATCCCCGGCATCACCACGTCGGTCAGCAGCA
GCTGCAGCGACCCCATATGCTGCGTCGCGACCATGCAGGCTTCCAGCCCATCTTTGGCCT
CCAGCACTTCATAGCCGAGCTTCCGCAGCTCGTCGCGAACCAGCTCCCGGACGCTCGCAT
CGTCTTCGGCGACCAAGATCGTTTCATGGCCTCTGACGGACGTGCGCGGCGCGGCGAGGG
ACGCCGCGGTTTCGGCTTCGGCGGTGACGCTGGGCAGATAGACGTCGAAGCGCGTCCCCT
TGCCCACGGTGCTGATCACGTCCAACCCGCCGCCCGCCTGGGTGACGATGCCGAAGACCG
TGGACAGTCCGAGCCCCGTCCCCTTGCCTTCGGCTTTCGTCGTGAAGAAGGGCTCGAAAA
TGTGAGCCTGCACGTCGGGCAGCATGCCGTGGCCCGTGTCGCTCACCGAGAGCCGGACGT
AGGGGCCGGGCGGCAGAGGGCTCACGTGGTACACGGGGGTGCGGCCGAGGTTCGCCGAGG
CGGTTTCGATGATCAGTGTGCCGCCGTTCGGCATGGCGTCGCGGGCATTGACCACCAGGT
TCATGAGCACCTGTTCCAGCTGGGCCGGGTCCGCTTTCACGCGCAGATTTTCCGGGCTGA
GCTTGAAGCGGCATTCGATGTCCTCGCCGATCAACCGCCTGAGCATCGATTCAAAGTTGG
CAATGATGGGGTTGAGGCCGAGGACTTTCGGTTCGGACGGCTGCTTGCGGCTGAACGTCA
ACAATTGCCGGATCAGCGTGGCGGCCCGGTCGCCGGCCTTTTGCATCTCCTCGATCTTGC
TTCGCAGCGGATGGGCCGATCCCATCTCGCTCAAGAGCACTTGGCTGTGCCCCATGATGA
CCGTCAACAGGTTGTTGAAGTCATGAGCCAGACCGCCCGCGAGGCGGCCGACGGCTTCCA
TTTTTTGCGCTTGCCGGAGCTGCTTCTCGCTTTGCCGCAGGGCCTCTTCGACGCGCATCC
GCTCCGCGCGGTCGTGGAGCTCCCGCAGGGCCCGTTGCACCGACGGCACGAGCCGCCCGA
GCCGCTGCTTGAGAATGTAGTCGGTCGCCCCGCGATGCATGGCGTCGATCGCCAGCTCTT
CTCCGAGCGTGGCCGACACGAAGATGAACGGAATCTCCGGGCATATCTTGCGGGCCAAGG
CCAGCGCCGTGATGCCGTCGAAGCCCGGGAGGGAATAGTCCGCCAGGATCATGTCGATGC
CGCCGGCTTTCAGCGCGGCGACGAACGCCTCCCGCCCCTCGACGCGCACGGCCTCGCAGG
CGATGCCGCCCTCCGCCAACGTCGCGGCGATCAGCTCGGCATCGACGGGATTGTCCTCAA
GCTGCAGGATTCTGAGCGGTGCAGCCACGGAACCTCGATCGGCGGGTTAGCGACTCGAGC
AGGATCCTTCCGGAGGCGGCTCGTTGATCATGCCCCAGAACGTGCCCAGTTCTTTCACGG
CGGACAAAAATTGATGGAACTCGACCGGCTTGACCACATAGGCGTTGGCGCCCAAGGCGT
AACTTTCGGCCAGGTCTCGTTCTTCCCGCGACGACGTGAGCATGACGACGGGAATCGGAC
GCAGATTACTATCGGCCTTGATCGTGCGCAAGACCTCCAGTCCGTTGACTTTCGGCATCT
TGAGGTCGAGAAACACGACGGCCGGGTTGCCTTTGAGGCGGGACTTGAATTGCCCGCGGC
AATAGAGATAGTCCAGCACCTCCGCGCCGTCGTGGCACAGGACGACCTTGTCGGAAATGT
GCTGCTCTTCCATGGCCGCCAGCGCCAGCTCGGCGTCGCGCGGGTTGTCTTCGGCCAGCA
GGATCGGCTTGACGGCGGTCATGACTGCGGCCTCCTCGTGGGGAGCGCCACGTAGAAGGT
CGCGCCCTTGTCCGGAGCTCCCTCGGCCCAGGTCCGCCCGCCGTGCCGGTGCACGATGCG
CCGGACGTTGGCGAGCCCGATGCCCGTCCCTTCGAATTCATCCGCGCGGTGCAGTCGCTG
AAAGACCCCGAACAGTTTCGCGGCGTATTGCATATCGAACCCCACTCCGTTATCGCGCAC
ATACAGGACCACTTCCGACGGCGTCCGGCGAGCGACGCCGACGTCGATCCTGGCGAGCGC
CCGCGTGCCCGTGAACTTCAGCGCGTTCGTGATGAGGTTCATGAACACCTGGCGCAGCAT
GGCCGGATCGCCCGGCACTTCCGGAAGCGTCTCAATTCTCCAGGATATCTCGCGCCCTTG
CAAGTCAAGACGCAAATCGTAAAGGATCGTCTTGACGAGCTGATCCAAGTTCACCGTCGT
GTGCAGCATCTCCTGCCGGCCCATGCGGGAGAAGACCAGCAGATCGTCGATCAGCTGCCC
CATCTGTTTCGCCGAATCCGAAATCGTCTGCAGATAGCGGGCGGCCTTCTCGTTCAGCGA
CTCGCCGACGGCCTTGCGCAGCAGCGACGCATACCCGTCGATGTGCCGCAGCGGCGCGCG
CAGGTCGTGCGACACCGAATAGCTGAAGGCTTCCAGCTCCTTGTTCGCCGCTTCGAGCAA
CTCGCCGCGCCGTTGGAGCTCCGCGGCGACGCGGCGCCGCTCGGTGATGTCGTGCCGGAT
CAGATAGTAGACGGCCGCCAGGAGCACGAGCTGCAGCAGAGCTCCGATGCCGAGGAGCCC
GATGGTACTGCGTGTCCAGGCCGCGGATTGCACCACCCGTCGGCGGAGGGCCTCCCGCTC
GTGCGCTTCCATGTCGGCGATGATGCGGTGAATGGCGGCCAGCTCGCGCTTCGCGGCGCC
TTCCAGCGCCAGCTTCCGCACCGCCTCGAAGCCGCCCCCGTCGCGCTGGGCGATCGCGCC
GGCTTCGGCGTTGACCTGTTGCTGCATGAGCCGCTCCAGCCTGGCGACGCGCTCCTGCTG
CTCCGGCGAGTCCTTCGTCAAATCCTGAAGGTACCGGACGAACGTCGGCTTCTCCTCCAC
CATGGATCGGTAGGCGCGCAGATAGGCGGCTTCCCCCGTCACGAGGTAGCGGCGGTGGCT
CTGTTCCGCCTCGTCCATCGCGCCGTCGATCGTGCCGAGGAGCTGCACCAACTCGTGGCT
CCGCTGGTCCTGCGCGCTGTTGGAAAGCAGGACGGTGGTGTTGCGGTAGGACACCGCGCT
GATGACCAGGATTCCGGTGAAGACCAGGCTGAAGCCGGCCAGGATCCGCCGCTCGATCGT
CAGGGAGCGGAACCAGACGACCGCCTGTCTCCAGAGGCGGCCTGCGCGCCCCGCAGGACC
TGCCGCAGGGGGCGCCTGCGCCGGCGCGAGGGTGTCTGAAGACCGATCGTGGGTGGCCGA
TTCCATGGGATGGGACGGACCGCGGGGCGGCGATGCGACAAGCGGTCCCCGCTTGTCCGA
CGCGTCATTCTAGCAGAACTTCGTAGAGGCGAAAGCAGAAAACTATCCGCCGACCGGCGG
GATCGGCGGCGCGGCGACGGCGGGCGCCGCGAACTGCGAAAACATCAGCGTGGCGGACAC
GACCCAATCGATGAAGGGTTGCGGGTAGATGCCGATCAGCAGCGTGCCCGCCAGGCCGAC
ATAGACGACGGCCTTCATGGGTCCGGAAATCGACACCGGCGACGGATCGATCGGCTCGTT
GATGTACATCTTCTTGACGACGATCAGGTAGTAGTACATCGAGATCACGATGTTGATGAG
GCCCACCGTGATGAGCGTGTACAGCCCCTCCTTGATCGCCGAGACGAAAATATAGAGCTT
GCCGATGAAGCCGGCCAGCGGGGGCACGCCGGCCAGCGACAGCAGAAAGAGCAGCATGGC
GAACGCCAGAAACGGCGAGCGGCGGTTCAACCCGCGATAGTCGTCGATCTCATCACTGCC
GATGGCTTGGCTGACGGCGATGACCACGGCAAAGGCGCCGATGTTCGCGAACAGATAGGT
CAGCAGGTAAAACAGGATCGCGTCCGTGCTCATTTTGGTGCCGGCGGCGAGCCCGATGAG
GACGTTGCCGATCTGCGCGATGCCGGAGTAGGCCAGGAGGCGTTTGATATTCCGCTGCGC
GATGGCCACGATGTTGCCGTAGGTCATGGACAGGATCGAGGCGCCCACCAGCAGGAATAC
CCACATCGGTTTGAACGCCGCCAGGGCGACGAAGAAGATCCGGAGCAAAATGGCGAATGC
GGCGCCTTTGGGCGCGATCGACAGGAAGGCCGTCACCGGCGTCGGTGAGCCGTGATAGGT
ATCGGGGATCCAGGAGTGGAACGGCACCGCGCCGATCTTGAAGCCGAGGGCGGCGAAGAT
GAGCAGGAAGCCGATCATCAGCCCCGGCGTGGCGGGCACCGCCCCCATGTCGGAAAAGAC
CAGCTTGCCGGTTTCGCCGTAGACCAGGCTGATCCCGTAGGCCAACAGCCCCGCGGCAAA
GACGCCCAGGATGAAGAATTTGAGCCCGGCTTCGTTCGAGGCGAGATCTTCTCGGAGGTA
GGCCACCAGGATATAGAAGCCGAAGGTCGAAAACTCCAGCGTGACGAACATGGACAGGAG
GTCGTTGGCCGAGGCCATGAACATCATGCCGAGCGCCGACATGACGACGAGGAAGTAGTA
CTCGCCCCGGAAAAAGCTGAAGCGGTGGACGTATTCCATCGACGCCAACACCACCAGAAT
GGTCGCGCCGACGATGAACATCTTGAAAAAGAGCGCCATGCGGTCGAGCACGAACATGTT
GCCGAACAGCGCGCCCGAGATCTGGTTGACGTCCAGCCAGGCGAGGACCCCCAAGGTCAG
GACGAGCCCCACCACGCTCAAGTATGCGAGCTGCTCCTTCGGCAGGCGCGGAAAGGCGAA
GTCCACGATGAGGACGACGCAGAGCCAGCAGGTCAGCAGAATCTCCGGCGCAAGCAAGAG
GAGATCGCCGGGCGAAATGGTCAAGTCGAAGGTCATGGATTGCTCCGTGACGCGTGATGC
GTGACGCGTGACGCGTCCGCCTGCGCTTCACGCTTCACGCTTAACGTGTCACGTTCCTGA
GAGGCCACCGGCACCACCTGCGTGATCTTGGCCACCAGCGGATCCACGCCCGAGCGGACG
ACGTTATACAAGTGCATCGGGAAAATGCCGAAGCCGATGCTGACCGCGATCATGACCAGC
AGCGGGAGGCGATCGACGGCGGCCACGGCGTCGTGGGAATGGCTGTATTGTTGGTCCATC
GGGCCATAAAAGAGGCCGCGCATCATCTTGAACAGATAGGCCATCGTGAGCACGATGCCG
AGGACGGCGATGATGACCTGGAAGGGGTACTTGTTCCAGCTGCCCACGATGATCATGATT
TCCGCGATGAAATTGACGGTGCCCGGCATGCCGATCGAGGCCATGCAGGCCACGATGAAG
CAGGCGGCGATGAACGGCATCTTGTTGGAGAGCCCGCCCAGCGAGGGAATGTCGCGCGTG
TGCGTCTGGTCGTAGACCCAGCCGGCCATGGCGAAGAGCATCCCCGTGGCCATCGCATGC
GCGAACATGTAGATGACCGCCCCGCTCAGGCTGATGTAGTCGAGGGCCGCCATGCCGAGG
AAGACGTAGCCCATATGGCTCGAGCTGGAATAGCCGATGACGTATTTCGTGTCCTTCGCG
TAGAACGCGACGAACCCGCCGTAGACGATGCTGAAGATGCAAAGCACGGCGGCGATCGGC
ATCAATTCTCTGGTGGTCTCCGGCAAAATTTCAAAGGCCACCCGGATGATGGAAAAATGC
CCCAGCTTCATCAGGACGCCCGCGTGCAGCATGCTGGTGGCGGCGGGCGCGGCCGCATGG
CCGACGGGAGACCAGGAGTGCAGGGGCCAGAGGGGCGCGATCGAGGCGAACCCGAAGAAA
ATCAGCACCCAGATGATCTTGTCCAGGGTCGTGCCGAGGACCGGAATGTTCATCAGCTTG
GCCTGCTCGCGGAGGACCAGAATATCGAACGTGTTCAGGCCCGAGTACTTGTAGATCAAC
AGGATGCCCATCAGGGCGACGACGGCGAAGGCCGAGAGAAAGAGGACGAGCTTCATCGCC
GCGTACTCTTTGCTGTTCGACGCGAAGTTGAAAATAAAGCCGACGGAATCCCGGAGCTTG
AGCCCTTCCGGATCGGTCATTTCGAGATACTTTTTCGTGTGGCTGCCCCACATGCCGAGC
AGCAGGTACATCGGGATGACCGACATCTCGTAGAAGAAGTACAGGAAGAAGAGGTCCAGC
GACATGAAGACACCGATCGTGGCCGCGGCGAGAATCAAGAGCCAAATATAAAACTCCTTC
GTCCGATCCTTGATGTGCCACGACACGAAAATGCCGGCGAACAAGAGAATCGACGACGCC
AGCACCAGCGGCGTGCCGATGCCGTCCACGCCCAGATAGAGCGAGATGCCCAGTTGCTTG
GACCATTCGTAGCGCTGGACGAACTGGAAGCCGCCTTTCACCGGATCGTAGGCGTAAAAG
AGGTACAGCGACGCGACGAGGGAAATGAACGCGGAGCCGGCCGCGATGCCGCGGACCAGC
AGCGGCTGCCGGTTCGACACGAAGATCAGCGCGAGGGCGCCGGCGAAGGGTGCGAAGAGA
ATGTAGAGCAGTGTGTAGTCGGCCATGGTTTCAGTGACGAGTGACGGGTCCCTCCACACG
GCTCGGGACGGTGAGCTTGTCGAACCGTGATGAGTGATCGGTATAGTCTGCGGCGACCGT
ACCGTGATTCAGGCGATCGACCAACGCCTGCACCGAGCCGTTCATGATCCGCAAAAACGG
CGCGGGATAGAGGCCGATCCAAATGATCATGATGGACAGCGACAGGGCGATGACGAGCTC
CCGCAGTTGCAGATCCTGCATCGTGTCTTTCACGGCTTTCCCGACCGGTCCCAGCATGGC
CCGCTCGTAATACCAGAGAAAATAGGCGGCGCCGAAGATGACGCCCAGGACGGCGATCGC
GCCGAACCACCACTTGGCCTTGAACGCGCCCAATAAGATGAGGAACTCCCCGACGAACCC
GTTCGTGCCCGGCAGCCCGATCGAGGCCAAGCCGATCAGCAGGAAAAATGTGGCCAAGAG
CGGCACCTGTTTGGCCATGCCGCCGAAGGCCGAGAGCTGCGTGGTCTGTTGGCGCGAATA
GAGAAAGCCGGCGATGAAGAAGAGCCCCGCCGTGCTGAAGCCGAGGTTGATCATGGTCAG
CAGGCTGCCCTGGAGCCCCTGATAATTGAGCGCGAACAGCCCGACGACGACGAACCCTAA
GTGGCTGATGCTGCTATAGGCCAAGAGCCGCCGGAAGTCCGGCTGGATCAAAGCCATCCA
GGCGCCGTAGAGAATCGCGCAGAGGCCCAGAACGACGACCACGGTCACGACGGTCTCGCT
CTTGGCCGCATCGGGCAAGAGCGGAATGCTGAACCGCATGAACCCGAACGTGCCGAGCTT
CAAGCCGGCCAACACGACGGCCATGCCGATGGGCCCTTCCAGGAGGGCGTCCGGCAGCCA
GGTATGAAAAGGAAACACCGGCGCCTTGAAGGCAAAGCCCAAAAACATGAGCCAGAAGAT
CAGGATCTGTTGCGAGAGCGGCACGGGCACCGTCAGCAGCTCCAGGAGATCGAAGGAATA
GACCTGGTCCGTCCGATGGAGGGACGCCCATTGATGGAAATTGATATTGAGCAGGGCGAT
GCCGACCAGCATGAAGACGCTGCCCAACAAGGTATAGAGGACATACTTCAAGGCCGCATA
GTGGCGCTCCGCGCCTCCGCCCCAGAGCTTGATCAGGAAGTAGCTGGGGATCAGCATCAG
CTCCCAAAACACGAAGAACAGGATCAAATCCAGCGACACGAAGACGCCCATCGTCGTCGT
TTCGAGCGCCAGGAGACACATCATATAGAGTTTGACCTGATGGCGGACCGTGTCCCAGGA
ATAGATTACGACCAGCACGGTGAGGAAGGCCGTCAGGCCGACGAAAAGCACGCTGATTCC
GTCCACGCCCAGGTGGTAGCTGATGCCCAGGGCGGGAATCCACTGGATCCGTTCGGCGAA
TTGGATGGCCGCCGATTCCGGCACGAAACGGATCAGCACGAAGACGGCAAAGACGAGCTC
CACCAGCGACACGAAGAGCGCCGCGGTGCGCACCATATCTTCTTCGTCGAACAGCCAGAG
GACGGCGGCGCCGACCACCGGGAGAAAGAGCAGGCAGGAAAGGAAGGGAAAACCGGCCGC
CAGTTCTTCAAGCATACTCGTCCGCGCCTGTTCCTACAGTTGAATGACGATCTGGACCAC
CAGGGCCAAGAGAAAGAGCCCGGCGACGATCATCGCCGCATAATGGTGGACCATCCCGCT
CTGCAATTTCCGGCCTTCGCGGGCCGCAAGATGGTTGCCGTAGCCGATGATATTCAAGCC
GGCATAGATCACGTGCTTCTCGACCCACGTGGAACCGGCCGAGCCCCAGTCGGCCAGACG
GCCCACGCCCCGCACGATTCCGTCCACGACCGTCCGGTCGAACCAGTCGAGCGCTTCGCC
CAACCGCTTGGTCGGCTCGACGAACAGGAAATCAAACAGCTCGTCGACATAGTACTTGTT
CAGCAACGTCCGGTAGACGCCGGAGAATTTCTCCGCCCACCGATCGGCCGTGCCGGGACT
GATGCGATAGAGGTAATGCGCAAGCCCCCAGCCCAGGAACGCGATGCCGGTGGCGGCCAT
CATGAGCGTCAGGACGAGTCCCGCGCCGGCCTCATGCTCGCCGCCCGCTCCCACGACAGG
GGCTAGAAAACCGTGCAGCCATCCGTGCTCGGGGGGAAATCCCAGCGCGCCGCCGAGGAG
CGACAGCAGCCCCAAGGCCATCAACGGTCCGACCATCACCATCGGCGATTCGTGGACATG
TTCCTCGGTATGGTGATCCATGCGGGAGGGCCCATAGAACGTCAGGTACGTCAGGCGGAA
CATATAAAAGGACGTGAGCAGCGCGCCGACCGCCGCCATGCCGTAGAGGAGATACTGGTG
GTGCGTGAAGGCATGGGCCATGATCTCGTCTTTGCTCCAAAAGCCGGCCAAGGGCGGAAT
ACCGGCGATGGCGATCGTGCCGATCAGGAACAAGCGATGGGTCCAGGGAATCTTCGAGGC
CAAGCCGCCCATCTTGCGGATGTCCTGCTCGCCGGAAAGGGCATGGATGACCGAGCCGGC
CGAGAGGAACAGGAGCGCCTTGAAGAAGGCATGGGTCATGAGATGGAAGATCGCCGCCGT
GTAGGCGCCGATGCCGGCACCCAGAAACATGTAGCCCAATTGGCTGACGGTGGAATAGGC
CAGCACCCGTTTGATATCCGTCTGCACGAGGCCGATCGTGGCGGCGAACAAGGCTGTGCA
GCCGCCGATGAGCGCGACGACGGTCATCGCCGTCGGCGACAGATCGAAGATGACGTGGTT
GCGGACGATCATATAGACGCCGGCCGTCACCATCGTGGCGGCATGGATGAGCGCGCTGAC
CGGAGTCGGGCCTTCCATGGCGTCGGGCAGCCAGGTGTACAGGGGGAGTTGGGCGGACTT
CCCCACCGCGCCGACGAGCAGGCACAGGGCGATGGCCGTCGCCATCTCCGGGGACAGCTG
GCCGACCTGCGCGAAGACCTTCGTATAGTCGAGCGTCTTGAAGTTGACGAAGACGAGGAA
GATGGCGAGCAGGAAGCCGGCGTCTCCGATGCGGTTGACGACGAAGGCCTTGGTCGCCGC
TTTCGCCGCCGAGACCTTGTCGTAGTAATAGCCGATCAAGAGATAGGAGCAGAGGCCCAC
GCCTTCCCATCCGATGAACAGGACCACATAGTTGTTCCCCATCACGAGGAGCAACATGGA
GACCATGAACAGGTTCATATAGGTGAAGAAGCGCGTGAATCCGGATTCGCCGTGCATGTA
GCCGACGGAATAGACGTGAATCAGAAACCCCACGCCGGTCACGACCAGCAGCATGGCGCA
GGTCAGCGGATCGACCAGAAAGGCCAGATTGATCGTGAGGTCGCCGCCGAAGATCCATTG
GTACGCGATCACTTCACGGGCCGTGCCGGTGCGCAGCACGTCGCTGAACACGCCGATCGT
GCAGAGGAACGACAACCCGACCGACCCCCAGGCCAGCCGGTGCGCGACCTCGTGGGAATA
GCGGCTCCCGAAAAGGCCGTTGGCGATCACGGCGAGGAGCGGGAACACCGGAATGAGTTT
GATGAGCAGATCGGTTAAGTCGGTCACGTTACCACTTGAGTAAATTCATTTCGTCGACGT
TCGTGGAAATTTTTCCGCGGAAGACGACGATGATGATCGCCAGTCCGACCGCCGCCTCAC
CGGCCGCGATGGCGATCACGAACAGGGCGACCAACTGGCCGGCCATGGATTCGAGATAGT
GCGAAAAGGCGACGAGGTTGATATTGGCGGCGTTCAACATGATCTCCACCGCCATCAGCA
CGATGATGAAGTTGCGCCGGATCAACACCCCGAGGAGTCCGGTGAGGAAGAGCACAGCGC
TGACCGCGACGTAGGCGTTGAGCGGAATCATAGCCCTCGTGATGCGTGATGCGTGATGGG
TGATGGCTTTGAAACCGGTTTCTTCTTGAACTCGTCACTCATCACTCGTCACCCGTCACT
TCTTTCATCGATCGGCTTCGGCGTCTTCGCCAGCACGATGGCGCCGATGATCGCGCCCAG
CAGAAAGACGCCGACGATCTCGAATTGAAGCAAATAGTCGCTGAACATTTTGATCCCGAC
CGCGGCCGTGGCCCCCTCCTCGAGCACGGCGGCGGTGGGGGCGTCCCCTTTCGCGCCCCC
GAACGGCGAGCGCAGGAGAAGGGCCAGCACATAGAGCGACCCCAGGACCGCCGGAGCCAG
GAAGTACATGAAGGAGGAGTGAAAGTACCGTTCGTCGGTCTTGAGGTTCAGCAGCATCAG
CACGAAGAGGTACAGCACCAGGATGGCGCCGGCATAGACGATGACCTGGACGGCCCAGAG
GAACTCCGCGTTCAGGAGGACGAAGAGCCCCGAGACGTGCAACAGCAGAGCGAGCAGCGC
CAGGCCGCAATGGACGGGATTTTTCAGCGCGACGGTCAGCACGCCGGCGGCGATGCTGAC
CAGGGCAAAATAAGCGAAGAACACAACGACCATGTCGGCGGCTCAACTCAGATGCTTGGG
AGGCGGCTGTGTCGACTTCAGCACCGACTGGGGAAAGTAGTATCGGTACTCGCGGCTCTC
TTCAGCATTCTTCTCCTGGTTGTGGGCGTACAGATATTTTTTCGCGTCATCCAGATGACG
CTCACCGATCTCGTAGAGCCGCTTCTTGTCGAAGAGCAGAGTCCGCTTGTCGTGGGTGGA
ATACTCGTACATTTTGGTCATCGCGAGCGCGTTGACCGGGCAGGCCTCGACACAGTAGCC
GCAAAAGACGCATTTCGTCACATCGATGTAGAACTCGCTGGCGTACCGCTGCAGGGGACG
GGACTTGTCTTCCTGGCTGATCACCTTGATGCAGTGCGACGGGCAGGCGGCCTCGCAGAG
GTCGCAGCCGACGCACCGTTCCCGCCCGTCGTCATAGCGCAGCAGGCCGAGCGCGCCCCG
GTGCGTATCCGGAATCGCCCGCTGCTCGCGCGGGTACTGAAACGTGATGGGCCGGTGAAA
CATGTGCCGGAAGGTGACCTTCATCGCGTCCCAGATCTCGTAGAACAACGCGGCATGGAG
GATCTTCTTGGTCAATGTTCCGACGCTCATCGTTCTCTCCTGCTCACCGCCGCGGGAGTC
TACACATCCCGCGAGGCCGGTTCAATGCCGACCCACGTCAGTTTGAACGCCGGCACGCCG
GTCGCGGGATCGACCGACACGGTCATCAAATCTTTTACCGGCGGCTCGTTGAAGTGCTCG
GGGAAGAAGCAGGTCCCGGGCGCCACCGAGAGATCCGGCTGGACGCCGAGCTGCAGCGAT
CCCCGCTCCGACGTCAGGCGCACCTTCACGCCTTCGTTGAGGCCGAGCCGCTCCATGTCC
TGCATGTTCATCCGCAGTTTGCCCGTATTCGGCGCGATCTTGATCAACCCCGGCGCTTCG
GTCGACAGCTTGCCGGAATGGACCAGCACTTGCCCCATCATCAGAGCGAAGGGCCGCTTC
GAGTCGGCCGATGCGGGCGCCGGCCGGTAGCGCGTCGCCACCTCGGCGCTGTATCCATTG
GCGAGATAGTGATCCGGCTGAGGAACGACTTTGCGCGGCTGGCCGAGGTTGTAGTACCCC
GGCAGCAACTTCATGATCTCGGCCTGGATGTCGTTCGGCGATTGATAGTCCCACTGGGCG
CCGAGGCCGCTGGCGAGCGCCGTCATGATGTGCCAGTCCGGCAGGCTTTCGCCGACCGGT
TCCATCGCCTGGCGGACACGCAGCACGCGGCCTTCCAAATTGGTAAAGGTCCCGTCCTTT
TCGGCGTAGGTGCAGGCGGGCAAGACGACATGTGCGTGGCGGGCCGTGTCCGTCAGGAAC
GGATCTTGGACGACGAGCAACTCCAGCCGCTCCAACGCGGCGCGCACTTCCACGGAAGCC
GGCAGCGTGGCGAGCGGATTTTCTCCGATCACGTAGAGGGCCTTGATCTGGCCGCTCTTG
CAGCGTCTCAGAATCTCCATGAGCGAGGCGCCGGACTGCGCGGCGGGCAGCGAGCCGTCC
CAGGCTTTGGCGAAGCGGTCGCGCGCGGCCGGATCATCGAATCGGGCCTGTCCCGGCAGA
AACTCCGGCGCCGCACCCATGTCGACGGCGCCCTGCTCGTTGGCTTCTTCGGTCAGCGTG
TTCACGCCGCAGCCCGGTTTGCCGAGCTTGCCGGTGATCCAGGCCAGGTCGTGAAGCTTC
AGCACGTTCTGATAGCCCTGCGGGCGGCGGACGATCCCTTCGGCGCAGATGACAATCGAC
CGCGGCGCTTCGGCAAAGATGCCGGCGATCTCGCGAAAATCGTCCGCCGACAGGCCCGTC
TGCATCGCCAGCTGCTCCAGCGACAGTCCCGCCACGGCCGATTTCAACGCAGAGAACGCC
TTCGGATGCTTGCCGACGGTTTCTTCATCCACCAAATCCTGCTCGATCGCCGCCTTCACC
AAGCCGTCGATCACCAGGCCTTCCGTGCCGGGCTTGATCAAAAACGGATGGGAGGCCAGC
TTCGCCATGTTCGTCACGGCCGAGTCCAGCGTGACGACCTGCGCCTTGTAGACGCGGATG
GCTTCCTTGATGCGCACCGCGGTCAACGGGTTCGTCTCGGTGATGTTCGAGCCGATCAGG
AGCACCGCCTTCGCTTTGGTGAAGTCTTCCCAATCGTTGGGCGTCCGTCCCAGGCCGACC
GCCTGCTTCGAGGCGCAGACGAAATTGAGATGCCCATACCGAGCGCTGCTGTCGAGCTGA
TTAGTGCCGAACACCGTGCGCATCAGCTTCTGGAACAGATACAGCTCTTCGTTGGTGCAG
CGGGCGGTGATGACCCCGGCGATGGCGTCGGCCCCGTGCTTCTGCTTGATCTCGGCGAAC
CGGTCCACCACCTGGTGCATGACGTCGAGCCACGGTTTCTCGACGAGCTGGTTGCCTTCC
CGGACCAGCGGCTGTGTCAGGCGGGTCTTCGCGTCCAGGTACTCGAAGCCGAACCGGCCG
CGCACGCAGAGCCCGCCGTGGCCCTTGGCGGTTTCCGACCGGTCGCCCCACTTGTTTTTC
CACGACAGGGGCGACGTGACCCGGATGACTTCCGCGTCTTTCGTTTCCAGGTACATCTGG
CAGCCGTCCCCGCAATAATTGCACGTGGTCGTCGTCTTCTTCATCTGCCAGGGCTTGTAG
AGGTACTTGGAAAATTTGTTGGTGATCGCCCCGACCGGGCAGACGGCGAGACAGTCGCCG
CAGAATTCGCAGGACAACGGCAGGTCGCCCTTGGCGACCACCTGGTTGAAGCCGCCCTTC
TTCATGAACTGTAGCGCGTCGATCATCAGCACGTCCTTGCAGACGTTGATGCACTCGGCG
CAGGCGATGCAGCGGTTCATGTTGAAGTCGAGCACCAGGCTACGGGTGTCTTCCGGAATG
AACTTTTGCTTGGCGTTCGCGAGATTCGTCACCCCGTGCTGGAAGGCCATGTCTTGCAGC
TCGCAATGGCCGTCCGCGTCGCAGACGGGACAGTCGAGCGGGTGCACCGAGAGGTGCTTT
TCGACGGCCTTCTTGCGGGCCTGGAACAGATCGTCTCCCTCGGTCCGGATCACCATGCCG
GCCGTGGCCTTGGCGGTGCAGGAGCGGACCGGGGCCTTCTTGCCTTCCTGCATGACCAAG
CACATGCCGCAGGAGCCGAAAGGGTCGAAGGTGTAGTGGTAGCACATGGCCGGAACGATC
TTGCCCGTGCTCGAAATGACGTCGTACAGCGAGACCCCGTCCTTCGCGGTCACGGTCTTG
CCGTCGATGCTGAGCTCGATCGTCGCGGCTTCGACGTCCGGATTGGTCGCTGGTTTCAGT
CCCATTGATTGCCTCAAGTACGATTGAGCGATGTGGTGATTTGGCGAAGTGGGGAAATCC
GTCCGTTCACTTCATCACATCACTCAATCACCCCATCACAAATTCTCACCGGTCGCATTC
CCCCATCACGATGTCGTAGGTTCCGAAGAGGGTGATCGCGTCCGCGATCATGTAACCCCG
CGACATGAAATCGAACGCGCCCATGTGAATGAACGACGGGGCGCGGATTTTGAGCCGGTA
GGGTTTCCCCCCGCCCGTGCTGACGATGTAGAAGCCCAGCTCGCCCTTGTGGGCTTCCGT
CCCGCAATAGATTTCGCCCGGGGGCGCGTTGAACCCCTGCGAGAACAGTTTGAACTGCTG
GATCATGGCCTCCAGATTCGTGAAAACCCGCTCCTTCGGAGGCAGCGTCACGCTCGGCAC
GTCGGCCATGATCGGCCCCTCCTGCATCTGTTCCAGACATTGCCGGATGATCTTCACGCT
CTCGTACAGTTCCATCACGCGGATCCAGTACCGATCGTAGGTGTCGCCGTTCTTGCCGAC
CGGCACGCTGAACTCGCATTTGGGATAGGCGGCGTAGGGCTCGTACTTCCGCAGATCGTA
ATCCACGCCGGACCCGCGCAAGGTCGGTCCGCTCAGACCGAAGTTCACCGCGTCTTCCGC
CGAGATGACGGCGACCCCTTTGGTGCGCGCCAACCAGATCCGGTTTTTTTCCAAGAAGAC
GATGTACTCGTCGATCTTCGGGGGGAAGTAATCGAGAAACTGCTTGAGCTTCTGAATCAA
CGACGGCGTCAGATCGCGCTCGACCCCGCCGATCCGGTACCAGCTCGTCGTGAGCCGCGC
CCCGCACAATTCGTCGAACCAGTCGAGCAGAATCTCGCGATCGCGGAAGCAGTAGAAGAA
GACCGTCATGGCGCCGATGTCGAGCGCCTGCGTGCCCAACCAGAACTGATGGCCGATGAT
GCGTTGCACTTCCGCCACGATCGTCCGGAGATACTCCGCCCGTTCCGGGACTTGCAGGTT
CATCAGCTTTTCGACGGCGCGGCAGTAGGCGAAGTTGTTGTACATCGCGCAGACATAGTC
GAGCCGATCGGTATGCGGGATGAACTGGTGGTAGGTGCCTTCTTCCGCCAACTTCTCGAC
CCCGCGATGCAAAAATCCCATCACCGGTGTGGACTTCACCAGCCGCTCGCCTTCCAATTC
GAGAATCACCTTGAGCACCCCGTGCGTGCTGGGATGCTGCGGCCCCATGTTGAGCAGCAG
TTCTTCCGTCCGCAGCGTCGGGAGCGTCTCGCTTTCCGGGTGCTCCGGATCGACTTTATA
GACGGTGGTCCGTTGATCTTCGAATGCCATCGTTGCCGCCTTACCGGGGAACTTCGTCGA
GGAAGTCGAACGTATCGCGCCAGCCTTTGCCGCGCAGAGGAAAATCCTTCCGCAAGGGAT
ACCCCTCCGTGTAGTCGTCCGGCATGAGGATCCGGCGGAGATCCGGGTGGTTCCGGAACC
GGATGCCCATCATGTCATAGACTTCCCGCTCCATGAAATCGGCGCCCTTCCAGATATCCG
TCAACGAATCGACGATGCAATCGGATTCGGGGACCCGGGTTTTCAGCCGGATGCGGTGCC
GCTTGCGGATCGAATACAACTCCCACACCACTTCGAATCGTTCCTCGTCGTCGGGCCAAT
CAACCGAGCTCACGTGCACGATGTAGTCGAAATCCATCGCGGGATCGTCGTGGAGGAATT
GGGCGACCTCGTGGACTTTGTCCCGCCGGACGGTCACCGCCACATCCCCGCGCCATTCGG
TCCCCTGCACAACGCCGGCGGACATGTTTTCCTGGACCCGTTGAATCAATGGATGCATAA
CCGGCTTACGCTTTCAGGCTGGTCTTCACCTGCTCAGGCTGTTTGACGAAGACCCGCTTC
TGCATGATGCGTTCTTGCAGCTTCAGGATGCCGTCGAACAAAGCTTCGGGCGTCGGCGGG
CAACCGGGCACGTAGATGTCGACCGGCACGAAGCGGTCCACGCCTTGCACGACGCTGTAG
CTGTCGTAAATATTGCCCGACGTCGCGCAGGAGCCCATCGCGATGACGTACTTGGGCTCG
GGCATCTGGTCGTAGATCTTCCGAATCACCGGAGCCATGCGTCGGCACACGGTACCCGCG
ACGATCATCAGATCCGATTGGCGCGGCGATGCGCGAAACACGCCGGCTCCGTAGCGGTCC
ATATCGTAGCGCGACGAGACCGCCGCGATCATTTCAATGGCACAGCAGGCCAGGCCGAAC
GTCATGGGCCAGAGCGAGCCCTTCCTCGCCCAGTTCACCGCTTTTTCAACGGTGGTGGTA
ATGACGTCGGGGGCGCCGTCTTTGTCGTGCCGCCCCAGTTGGATCAATCCCATTCCAACG
CCCCTTTGCGCCAGGCATAGATGTAGGCCACGAGGAACAAGGCGATGAAAATCATCATTT
CGACAAGCCCGATCATGCCGAGTTTGTTGAACACCACGGCCCACGGGTAGAGAAAGATCA
CTTCGATGTCGAAGATGACGAAGAGCATCGCAAAAATGTAGTAGCGGACCGGAAACGGCA
TGCGCGCATCGGAAAACGGCTCGGATCCGCATTCGTACGCCGAGAGCTTTTCCGGTTCGG
GGTATTTCGGTTGCACGAAGTAGCTAATGAGCAACGTCACCACGCCGAACGCGAGGGCGA
CGAACACGAACAACAAGATCGGAAAATATCTGGTCAAATACTCCAAGAGGAGCTCTGTGC
CGCTCATGGTGTCCGTCTCACAAGATGTTGACCAGCAAAGAAGAGTTGAGATCTTAGTGC
CGGGATCGCGGGGATAGCAAGCGGACAAAGGACCTAACAAAAACGACCCGAAAGCCCTAC
GGAAGATCGAGGGGGCACGCCGTCATCGCAGGCGACGCATGCACGCTCCCGCCTGTCGAA
GGAGACGCAAACAATCAACGTCCGTTCTTCTCTTTCGAGGCAGGAGGCTCAGCCGTCCGC
GACATGCGCAATTGCTCCGGCGGTCCGGGGTGCGAGCTGTCCCATTCCGATTCCAAAGGG
GACAGCGCCCGAGCCTTTCGGCGGCGATGGATTTGAGTGTCGATCCGGCGTCCCTGCGGT
GGCGTTCCGTCCATCGGTTCGTGTCCGCTCATGTGAATACCCCCACGCGATGGAAACTTA
TCATCCGTCTCGCGCAAGGGTCAACGCCACCGAAACGGTCCAAATTCTTGACTCTACAAG
GTGATTTGCTATCGTGTGCGAAGCGCGACTAGCCTCAAACAAGGACACATCCTATGACAC
ATCCTACGCGACTCATCGTTGTTCTGTTCGCCGCCACCGTAGGGCTCTCACCCGTGACCA
CTCAGGCGCAGGACGCCAACTCGGTCCGATTCGGTGAAGCGGCGTTGGCCTTTTCCGCCG
GCTCCATCCAGAAAACCACGCCGCGCGACGGGATCGTCAACCTCATCACCGGGGACAATC
AGACCACCGGCAATCGGATGATCCTCGGCAGGCTCGACCAGTTCTATTTGAAACTCGATC
ATCCGGGCGACGTGGCGATGGGCGATCTGTTCACCGTCTACCGCCGGGTTCGACGGGTGT
TTCATCCGATGACGAGAGAGTATCTGGGTTTTGCGACCATCCGGCTGGCGGTCGTGAAGG
TCGTGCAAGTGGATCCGGATCTGGTGACGGTCGAAACAGTCAGAAGTTACGGGGCCGTCT
CGCCCGGCGATCTCGTGATGCGGTTCTCCCCTCCCGCCGCCGAGGAGCCGAGAGCCGTCG
CAGAGGTCGGCGATGTCTCCGGGATGATCGTCGAGCTGCAAGCCGACAAGGCCGTCACTC
TTCTGTCACAGGGCGAGGTCGTCTATCTCGATCGCGGTCGGGTTGACGGCCTGCTGCCCG
GGGATCTGCTGGAACTGCGCCGCAAGAGCCCCGGACTCCCATCCCGCAAGATCGGCCAGC
TGAAAGTCCTGTCGGTCGAAGACCGAACCGCTACAGCCAAGGTGACGAAGGCGACGACCC
GTACGATGAGAGGCGATCGATTCCAATTCACCGGCGCCTCCTCGCCGCTCATGCAGCCGG
CGGAGCCGGCGCCCGCTCCGCAGTCGTCCCAGGCGGTCCTGGCGAAGGCCGAGCCCACGC
CCCTTCCGGCCGACCTGGTGGCGAGCAAGCTCAAAGTGCAGGATGCCGCCGGCGAGAGCC
GGATCAATTTGGGCGAGCTGCCCAGCCTGCTGCGCTACGATTCGGGCGAGGCGGCCATCA
AGCCGGAAGGTTACAAGCTCCTCGACCAACTGATCGAGTATCTCCGGACCAGCGGAGACG
CCCGCTTGGTGCGTGTGGAGGGACATGCGGACAACGTCGAGATCGGTCCCTCGCTCAAGT
CCCGCTATCCGAGCAATTGGGAATTATCGAAGGCCCGCGCGAGCGGCGTCGTCCGCTACC
TGATCGAAAAAGGCGGCATCGATTCGGCGCGCCTGAGCTCCGTCGGATACGGAGACAGCC
GGCCGGCGGCGGCGAACACGAACGAAGAGGGCCGGACAAAAAATCGCCGCGTGGAAATTC
TGCTGCATGCCCCTCAGAACGAGCCGCCGGCTTCCGTGGACAGGCCGCAGCAGGCGCAGC
AACCGGAGGGCGGCCCCCCGGCGATCAGCGCCCGCGACTCCGCCGCCTCCTCTTCTGCTC
CGCAAGCCACTCCGCAAGACACGGGAGACGGAACGCTCTCGGTGGGACCTGCGGCTCCGC
TTCCTCTCGGCGATGGGCCGGACGCCGGCAACCAGCCTGCCGGTGATGGCAAGGCGCCCG
ATCAACCCATGACCCACGATCCTGCGCCTCAAGACGGGGCGCCGCTTCAATAGGATACGG
GGTATGGGGACAAGGGGATAAAGGGGTAGCCGTACCCCCTTAATCCCGCCACCCCATTAC
CCCTTACCTCCTGTCCTCTGTTTTGCGGCGCTGCTACAATGTCGCATGCATAGCGGCGTC
GCGGTGCCCGGTGATTCGTCTCCCCTGTACGCCGATGTCCTCGTTCCACGCCATATCCAC
AAGTCGTTCACCTACCGCATTCCGGCCGCACTGAACCGGGCCATCGCCGTCGGACATCAC
GTGCTTGTGCCGTTCGGCCGAGGCACGTTGGCGGCGACGGTGGTCTCCCTCAGCCCGTTC
CCTCCCGCCGGCGTGGACCCGGCCATCATTAAAGACATCAGCTCTATGGCGGACGGCGCG
CAGGATGCGAAGGTCGCGGCGGTTCTCTTTGCACTCTCCCGCCGGGTGGCGGACGCCTAT
GCGGCTCCGTGGGGACAATGTCTCCGGCTCATCGTTCCCCGCCGCTCGAAGGCGGTCAAC
ACCCGCAAGCACCGTGGGCCGAGAGCCACAGCAGCCGCGACAAGGGCTCACACCGCCCAG
CCTCTGCCCGATCTGCATGGGCGGGAGCTGCCGCAGCCGGATCCCGCCTGGTCCGCGCGG
ATTGCAGAAGCGCTGAACCAGCCCGCTCCCGCCCGCCTGCTGGTCCATGCGCCGTGGCTC
CAGCGTCAGGCCTTGCTTGCGAGCGCCATCCGTCAGACCCATGCAAAGAAGAAGTCCACC
CTCATTGTTTGCGGGGAAGCGGCCAAGGCCGAATCGCTGCGTCACCTGCTGGAAGCCGCG
ACCAAGCTGCCCATCGGCCTGCTTGAACCGGTCGGCGCCGGAACAGCGACGCAGAATGTG
ACAGCACCCTCGATCCTCATCGGCACGCGCGCGGCGGTGTTTGCGCCGGTTCCCTCGGTG
GGTCTCATCTGGATCGAAGGCGAAGAGGACCCGGCGCTGAAAGAGCCGCAGGAGCCGCGC
TATCACGCCCGGGAGGTGGCCTCGATGAGGGCGGAGCTCGAAGGCGCGCTGGTCGTGTTC
GCCTCCGCCCACCCCTCGATGGAAGCGTACCGCGATCCGGACGCCGACGACTGCCTGTTC
CATCGGTCCGCTGCAGCCAGGGCGGCAATCAACGTGGTGGATCTTCGGCGCGAGCCGGCC
GGTCTGCTCTTGAGCGATCCCCTCGTCCGCGCGATGGAAGCGGCCCTCGCCGTGGAGGCC
GGCGTACTGCTGTTCTTGAACCGTAAAGGCTATGCGGGCGCGCTGGCTTGCCGGGACTGC
GGATGGGTGCCGCGGTGCGGCTCTTGCGCGGTGGCGTTGACCTACTATCGGGAGTCCGCG
AAGCTCGCTTGTCGCTACTGCGGCGAGCGATGCGGCTTACCCGACGTCTGTCCAACGTGC
GGGGCGGCCCGCTTGAATCCGGTTGGAGAAGGAACCGAACGGGTGGAGTTGGAGGCCCGC
CGCCTGTTTCCCCGGGCCAGGATTGCGCGATTGGACGGCGACACACTCCGCGGGCCGAGC
CAGGCACGCCGATTATGGGCTCAGGTGTACGGCCGGGAAGTGGACATCGTCGTCGGTACG
CAGGCGGTCTTTCAGCGCGGGCCGCTTCCCGCCATGGGACTCGTCGGCATCGTGCAGGCG
GACGTGGGCCTGCATGTGCCGGACTTTCGCGCGGCCGAACGGACGTACCAATTGTTGGAA
GAAGCGGTGGCCGCGGCCCGCCCCGCAGCCGATGGAGGGAAGGTGGTGCTGCAAACCTTG
TTGCCGACACACCATGCCATTGAAGCGGTGACGTTTGGCGAGCCGCGCCGATTTTATGGC
GAGGAGTTGGCGGCGCGCCGGTTGTTGGGCTATCCGCCGGCCGTGCATCTCGCCGGCCTG
TCGGTGTCCGGCAAGTCTTCAGACTCCGTCGACGAGGCGGCGCGGCGCTGGCGCATCAAG
CTGGGCGAGACAACCGGTGCGGAAGACACCCTCACGATCCTCGGGCCGGTGCCGGCCCTG
GGCGGCCGCCCGCGCGGACATCACCGCCGGCACATGCTGGTGAAAGGCCCGGACCGAACG
GCGCTGTGCAACATAATCAGCCGGTCGGTGGAAGAGTTGGAGCGTGAATATCCAAAGAGG
CAGGCCAAGTTCGTCGTGGACATCGATCCTGTCGAGATGAGCTAGCGCTTTTTCTTGGCT
TTGATCGGGTCCGGTGTGGGCTGGACGGGGGCCGGATCCGCCGGCTGCTCAGCCGGCTCG
TTGCTCCACGCCCGTTTGAAGAGGCCGTAGGCAAAGGACATCCAAAAGACGGATGAAAAA
AGCCCGAGCACGACGGCCGAGAGGACGGTGCCCATGTCGTCGTCTGATGGCGCGGCCGCC
GCGGACTTCAATTGCACCATCAGCACAACCGGCCACGCGAAGCTTTCCAATCCCAAGAGC
AGCGTCGACCAGGCCCACACTTCGGTGACGGTCCGGGCCTTCCACCAGAGGAAGCCGCCC
ACCGCCGCGATCCACACCAGCACGGCGGCCGGCGCGACGGCGCCCCAGAGCAGCCAGAAT
CCGATGGCCGCCACAGTCGTGCCCAGCAGCTGGTTCAGCAGCATCATGGATGATCGTGCT
CCTCTGTGAGCGCGAGTCTGACGAGTGACGGCCGAGATGTCAACGCGCGGCGGCGGGGAT
GGAGACGGATGCGATCAGGCGCTCAGCTCGGCGGCGGCGGCCTCGAGGAGGGTTTTCATC
TCGAACGGCTTCTGCAAGGTGCGGCGGGCGCCGAGCATCTTGGCCACGTCGAGAAAATTC
AGGATGCCGATCATGTCGCTGCCGCCCGTGATGGCGATGACCTTGGAGGCGGGAAACTCC
CGGCGCAGCGTCATGATGCTTTCGAGGCCGTCCTGGTCGGGCATGAGGATGTCCATGATG
ACGAGGTCGGCGGGCTTGGCACGGTACCGCTCCAAGCCTTCTTTGCCGTCACGGGCTTCC
TGGACTTCGTACCCCGCCTGCTCCATCGTTTCGCGAATGAGCTGACGGATCTGATCTTCA
TCGTCAACGACGAGTACTGACGGCATCGGCGTCCTCTTCTACGAACAGGGTGACGGCGGT
CTGCGCGGCGCGCGGGGATCCGCCAGTGTCGCGGGCATCCAGCAGACGGCGGATGGCATG
GGCCAGATCGTGCAGCGCGAGCGGTTTCAACAGATACTCTGCGGGCCCCTGCACGCGCGC
TTCGGCGGCGGACCGTCGCTGGTCCGATCCGGTGCACAGGATGACCGGCAGGTCGGGCCT
CAACCGCCGGCACTCTTCGGCCAACAGGTCGCCGCCCATGCCGGGCATGCACTGGTCGGT
GATCAGGAGATCGAAGCGCTGCGGAGCGATGCTGAACGCCTGCCAGGCGTCCGCCGCGTT
CATCCGAACGACCGGAAAATATCCGAGCGACTCTAGCATCTCGCCGCCGAACCGGGCAAG
GGATTCCTCGTCGTCCACGAAGAGGATGCACTCATGCCCGTGGGGCGGCGGCACATCCGC
CGTCGCCGGCGCCGCGGCGCGCGGGGGCAGCGCCGGAAGATAAACGGACACCGTGGTGCC
GACGTCCACCTGGCTCTCCACGAGTACGGTGCCGCCGTGCGCCGTCACAATGCTGTGCAC
AACGGAGAGTCCCATGCCCCGCCCTTCGCCGAGCGGCTCGGTCGTGAAGAACGGATCGAA
GATGCGGCGGACCACTTCCGGGTCCATCCCCTCGCCGGTATCCCGGATCGTGAGGCAGAC
ATAGCACCCGGGCGCCAGGCGGCCGGAGGGGCTCACCTGCTCGACGTCGAGCTCCCGATC
TTCGAGCCGGATGTCGAGGATGCCGCCGGACTGCCGCATCGCATGCAGGGCATTCTCCAC
GAGGTTCAACATCAGCTGATGCATATGCGTAGTATCGGCGGAGATCGGCCGCGTCGGGGC
GGCGATCCGTTCCCGCAGTTCGATCCAGGCGGGAATCGTCGGGCGCAGCAGCTTCAACGA
TTCTTTCACGAGCGTATGCAGCGAAAGCGGGCGTTTCACGTGGTCGCTCTGCTGGCTGAA
CGTGAGCAATTGATGGACCAGCTCGCGGGACTTCCGGCCCGCAGCCACCACCTGCTCGAT
ATGACGATGCGCCTTACTGTCGGCGGGAATCAGCGGCAGCGCCAGCTCGCTGAATCCCAG
GACGGCGGTCAGGCTGTTGTTGAACTCGTGGGCGATCCCGCCGGCCAGCGTGCCGATCGC
TTCCATCTTCGAGGCGTGGCGACGCGACGCTTCGGCCTGTTTCAGATCGGTCACATCGAC
GACGGCGCCGATCGTGCGGACCGGGGCGCGCGCCGACCCGTCGCCTTCGAACCAGGTATG
GGAACGGACGCTCACGTACCGGATAGACTTATCCGGTCTCACCAGTCGGTGCTCGACGAG
AAATTGTCCGCTTCCGGCGGGATCGTGCGCCTGGCGTAAGGCATCCAGCACGGCTCCTCG
GTCCTCCTGCGGGATCAATTCGAGGTACCGTTGCAAGGATCCCGGTTCGTCCGCGGACAG
ACCGTAGATCTCCCGGAGCGCCGGCGACCAGTACAGGGTGTCCGTTCGATGGTCGTGTTC
GAAGATGCCGACATGGGCGGCTTCGACGGCAAGGTCCAAGCGACGTTGGCTTTCGCGGAC
AGTCCGCTCCGCTTCGCGTCTGGGCGTGATGTCGACAATCGCCGCCAGCACCATGCGGCC
CGATGACGTCTCGAGGGGATTGAGCCCGATTTCAAGGGGGAACTCCGTCCCGTCTTTCCG
TAACCCGTACAGCTCGCGACCCGTGCCCATCGCGCGGGTGGCCGGAACCGAGAAGAAGCT
GCGACGGGCGTCGGGATGCGCCGACCGGAACCGCTCCGGCACCAATAATTCGACGGAGCG
CCCGAGCAGTTCGTCGCGCGTGTAGCCGAACAGGCGCTCAATCTGTCCGTTGACCATCGA
GATGATGCCGTCCTGGTTGGCCATCAACATCCCGTTGGGGGCCGACTCGACCGCCAGCCT
GAATTGCGCCTCCCGTTCCTGGGCGACGGATTCGATGAGCTTGTACTGCGTGAGATCCTG
GACGGTGCCGGCCATGCGCACCGGTTGCCCCGCCGCGTCGCGCGTGACGGCGCCGCGACA
GCGCACAAACCGGATGGTGCCGGACGGCTGAACGATCCGGCAATCCACTTCGTAGGGGGC
GCCGTCGGCCAGGGTCTTCTCCACGGCGGCCACGACGCGCGCGCGATCGTCGGGATGGAG
CGCCGCGGTGAAGGTCTCGTACGTGGGCATGACGGAGCCCGGCTCGTAGCCGAAGATGCG
GTATTGCTCGTCCGACCACACTTGCGTTCCGTCACGGATGGTCCAGTCCCAGCTCCCCAC
GTGGGCCAGCGCCTGGGCGGACTGCAGGTGTGTATCCAGCGTGCTCGCCGGGGAGGAGTT
GGGAGGCGCCTTATGGCTCTGCTCCGCTTGCTGGCGCTGGGTCACATCGGTCATGACCCA
AATGAACTGGGTCACTTCGCCGAGCGGGTTTCTGACGGGCGAGAGGGTGACTTCGTTCCA
AAACGGCGCGCCGTTTTTGCGGTAGTGGCGCGCCACGACGCGGCAGGGCCGGCCGTCCTG
CAGCGCCAGGGCGAGTTTCTCGATGGCGACCCGGTCGGTCTGCGGACCGTGCAGCAGGGA
GAGCGACTGGCCCAGCACCTCCTCGTCGGCGTAGCCCGTCAGCAGCCGGAACGCGGGGTT
CGCATAGATGACCGGATGGCGCGGGACGGCGGCGTCGGTGATCGCGACGCCGCAACTCGC
GGCCGCGATCACTTTGCTCTTCAGCACCCCGTCGCGCCGCTGGTGCCATCCATGCCACGT
GGAGAGGCCGAGCAGCAGCAGAGCGCCGATCAAGAGAACGGTGTTCAATTCCACGAAGTC
TGACCGCCTCCCGACGACGGGGTCTGACGTACAGTGATGGGAAGCGGGCCCGAGGTCCTG
CGCCGATAGAGAAGCGGAATCGCTCTCAGCGCAGGCACACCGGATATGGGCTTGCGACAG
GCGGCCGACATACAATCCTCCCAGACCCCGCGGCCTGTGTCGACGGCCGAACGGGAGCCC
GAACCAGCTGCCATGCTGAGAACGTAAGATACTGAAAATCTGCGAAAATCTCTAGATATG
GAAGGCGAATGGAGGTATTAATTTTTGCCCCTACGGTGTTAGAGCCGAATGTCTCCGGCT
AGCCTTGCCGTTTGACGAAGAACGCAGCCGCTTGGGCGCGCCGCGTGATCCGCAGTTTTT
GGAACACGTTGGCGAGATAGTTCTTCACCGTTTTGTCGCTCAGCCCCAAGGCGTTCGCGA
TTTCCTTGTTCGTTTTCCCTTCGGCCACCAATGCGAGCACGCGCTCTTCCTGCGCTGACA
ACTGTTCGATGCCGGCCGCGTGCGGCGCCGTGCCGAGCCCCCTCAGCCAGCGGAGCGCGC
GCTCCGTGACCGTGGGATCGAGGATGGAGCGGCCCTCCGCCACGAGGTGAATGGCGCGGA
TCAAGGCCGCTGAATCGACCTCTTTCAACACGTACCCGTGCGCGCCGGCCACTACCGCGG
CGAGCACGGAATCGTCGTCGGCGTACGAGGTGAGGAAAATGACCCGCGTGTTGGGATTCT
GCTCGAGGATGTCGCGGCAGGCCTCCACCCCGCTGCCGTCCGGCAGGCGCACGTCCATGA
GAATCACGTCGGGCTTGAGCCGGAGGGCGTCCTGGACCGCCGCGGCCATCGTGCCCGCTT
CCCCAACGACGGCGACGCCGCTTTGCTGGGACAATACGGTTTTCAAGCCGACCCGCACGA
CCTCGTGGTCGTCAACGAGCAAGAGGCGAATCGGTTTGGCTTTCACGGTGAGCATGCGGC
TCCTCCTTCGGTACGTTCAGAATGATGGTCGTCCCCTCGCCCGGGGTCGATTGCACGTGA
AACTCGATCCGGACTTTTCTGGCGCGCGCGGCCATGTTTCCGAGGCCGTATCCGGTTCCC
GCCGCGGTGCGAACGTCGAACCCCACGCCGTTATCGTCGATGCGCAGCCGGATCGTCCGC
CGCAGGCGGCGCAGCGACACCGACACCGCCGTCGCCCGGGCGTGCCGCACGACATTGCTC
AGCGCCTCGCGCAGGATGTTGAGCAATTGCAGCGCGCGTTCCTTGGAAATCGACGGCAGC
GCGTCCGGTTCGATGCGGACACGGCACCGGATGGGATGGGCGTGCATCAGCGTGGCGATC
ACGGTTCGCACGGCGGTTTCCACGTCTCCGCCCTGCAGCACCTGCGATTCCAAGCCAGCG
ATGAAATTCCGCACTTCCGTCATCACCGCGTTGAGCTGAGTCACCGCCTGCGCCACCGTC
GCGAAGGCGTCTTTATGCCTGCGCTGGGTGATCAGCGGCTTGCACGATTCCAATCCCAGT
CCGACGGCATAGAGCGACTGCAAAATGCCGTCGTGCAAGTCCTGGCTGATGCGCTCCCGT
TCTTCCAGGGCCGCGCGCAGGTCGCGCTCGCGCTGGCGCAGCGTTTCTTCCATCCGCTTG
CGTTCGGTGATGTCGGTCGCGGCGCCGAGCACCATCGTGGCCCGGCCGGCTTCGTCGAGA
ATCGGCCGCTTCACCGTCTGCAGCCAGCGGGTCCTGCCGACGGCGTCGGTGATGACCTCT
TCCGGGATGAACCGCTCTTGCCGCGAATCCATCACCTCCAAATCCAGGCGCCGGAAAAAC
TCCACCTCGTCCGGGTGGGAATTGAAATCGGCGTCCGTCTTTCCGATCAAGGCCTCGACC
GTCGTGCCGTAGGCGTCGGCGACGGCCTTGTTGACCAAGGTAAAGCGCCCCGCCCGGTCT
TTGGCAAAAACGAAGTTGGGATCGATGTCGATGACTTGGCGGATAAACGCATGGGACTGC
CGGAGCTCTTCTTCGGCCCGCTTCTGTTCGGTGATGTCGTGCCCCACCGTGACCATGCAC
GGCGTGCCGTGCAGGTCGATCAGCTCGGCGGAGACCAGACATCGGCGGACCTCGCCCGCC
TTGTTCCGTAAGCCGACCTCGAGGTTGCGGATGGAACCCGCCTGCTTCAAGCGCTGGACG
AATCGCAGACGGTCTTCGGGGGAGGGCCAGAGGCGCACGTCGTCGGCCGTGCGACCCACC
AGGTCCCCGCGGGTGTAGCCGAAAATCTCAAATGAGGCGTCGTTGGCGTCGAGAAACAGA
CCGGATTCCAGCTCGGACAGCACGATGGGATAGGGGCTGGATCGAAAGGCCTTGGCGAAG
AGTTCTTCGCTGGCCCGCAGCGCGCTTTCGGCCTTTTTCCGTTCCGTGATGTCGTGTCCG
ACGGTCAGGAGGCAGCGGGTGCCGCGGAGCTCAACGAGATCGGACGAGACAAGGATGTGG
CGAAGCTCACCCCTGTTGGTCCGAAAACTCATCTCCCAGTTGCGCACCGGTCCGCCGGTC
CGCAACCGGTCGATCAGCCGGAGGCGGTCCTCGGGATTCGGCCAAATGCCGAGCAGCAGC
GTGGTCCGGCCGACAACCTCCTCGCGGCGGAAGCCGAAGAGCTCCAGGCAGGCGTCGTTC
ACGTCGAGGCAGCGGCCGGACTCGACCTCGGTGATGCCCACCGGGTTCGGGCTGGCGCGG
AACGCTTTGGCAAACAGTTCCTCGCTGGCCCGCAACGCGTCCTCCGCCGCCTTGCGCTCG
GTGATGTCTTCGGAAATCGTCAGGAGATAGGCCGGCTTTCCGTCGTCGCCGGGGATGGGA
ATCTTTTTCGTCAGCAGCAGGCGTTCCTCGTGACCGTGGTTCAGCAGGACCTGCTCGGAC
CGCGTCACGCTGTCCGGCTGCATGAGCGCCTCGGTGTCCGCCTCGAAGACCCGGTCCGCC
TCCGCTTCCCGCAGCACGTCGTGCGCGGTCTGGCCGATCACGTCCTGCCGCGGGCGGCCG
AAGAGCCGCTCCCCGGCCTTGTTCAACATGATGTACCGCAGGTCGCGGGCGTCCTTGACG
GTGATCATGTAGGGGATATTTTCGATGATGGATTGGAGGAAGACATGGGTCCGCCGGAGG
GCATCCTCCGCCTGCTTCCGCTCGGAAATATTCTCATGCGTGATCACCGCTCCGCCGGCT
TCTCCGGCCAGGGGGGTGGCGCGCAGGACGAACCACCGCTGCTCCGTCGCGGAGTGGCAG
GCATATTCGGTCGAAAAACTGGACCGCCGCCCGGCGCGGACACCCTCGATGCCGCGGAGA
ATATACTGTGCCGGCTCGTCGTCGCTCGTGGCGCGCCCGCAGAGGTTGAGATAATTCACG
CCAACACCGATCCCGGGCGAGTTCGGCGCGCCGTTCGCGGCGGCGAACCGCTGCCAGGCG
TCATTGACCGCCACAATGGTGCCGTCCTTGTCGAGGACGGCGATGTGGGCGGAAAGCGAA
TTCAGCACGACGCGCCCGAACTCTTCACTGGCCCGCAAGGCTGCTTCCGTCTGCTTGCGC
TCGGTGATGTCGCGGGAGATGCCGAAAAGACCGGAGACAGCTCCCTTCGCATCGAACAGC
GGGCCTTTTGTGGAGAGGAACGTTCGATACGTCCCGTCTGCGGTCGTGACGTGGTCTTCA
TATGTGGCGGTCTTGCCGTTGGCCATCACGTCGCGGTCTTTTTCCATGACGGCTCTCGCA
TCGTCCGGCGGAAAGATGAACGTGTCATCGTGACCGAGCACGTCTTCCGGTTTTTTGCCG
ACGAAACGACCCGCCGCGGCATTGAACAGGAGGTAGCGGCCTTCACGGTCTTTGATGAAC
ACCGCATCCGACGTTCCTTCTACGATGGCGTGCAGCTGTTGGCGGCTTTGGCGTAAAATT
TCCTCCACGCGCTTGCGCTCGGTAATATCCCGTGAATTGACGATCACACGGATCTGTCCT
TGCGCGTCCCGAACCGCCCGGCCGATCCCCTCGAACGTGCGCCAGGATCCGTCCTTGTGC
CGGAAACGGAATTCGGCGGACCGGGGTTCCCCCGGTTGCCGCACGATGGTCTCAAACCGT
TCCAGGACGGCCGCCAAGTCGTCTTCATGCACGAAATCGAACGCCACCCGCCCATTCAGC
TCCTGTGCGGCGTATCCCAACAGCCGCTCGAACGAGGGACTTTCGAATCGGATCGTACCG
TCCAGGTCCAACACGGTGATGATGTCGGAGGAATGCTCGATCAGCTCGCGAAAGTGCGCC
TCGCTCTGCTGCAGCGCCGCCTCGGCCTGCTTCCGCTCGGTAATGTCCAATGTGCTTCCG
AACATGCGGACGGGCCGGCCGTCGGCGTCTCGATCGACTTCGCCGCGGCAATGGATGGTG
CGGACTTCACCGTTCGGCAGGACGATCCGGCATTCGACGTTGTAAGCGGCCGTACCCCGT
AAAGCCTCGTTGACGGAGGCGAGAATGCGGTCATGGTCCTCGGGAAGCAACGCGGTCAAA
AACGTTTCGTGGGTGGGCGACATCGATTGCGGTTCATGGCCGAAGATCCGGAACTGTTCG
TCCGACCATTCCATCTCACCCGACGCGAGATCCCATTCCCAGCCGCCGACATGAGCCAGA
GCCTGGACCGCCGAGAGTTGCTGCAGCTGTCGGCGGAGCTCCGCATCGGCGCGGGCTCGC
TCCTGTTCGAGGCGCGTATAGTGTGCTTGGAGGGAGCGGTCCTGCTCGGCGAGCGCGCGG
GTGAGGTCCGCCACCTGCGACCGCAGCGATTCCAGTTCGGGCATGTGGCCGGTCTGGCTC
ATGGCACGATTCCTTGCCGGGTGGCGCGTTTGTCAACGGTTCGGCGCTGCGAATCGACGG
ATGTCCGGGGGGCGAGCCGGCGTGAACGGTGAGGAGGACGATCGCTGGGCAGGAATGCGC
GGCTGAGACGATTCGACGGCGGGACATGGCGGCGCACAGCCGGACTCCAACACGACATGC
CGAACACCCCGTCGGTGAAATCGGTGAAGGCGGGCGGTAGTGTCCTACGAAGCTAGGTAA
AAGTCCAGGCCTAGTTTTAGGAAATCACTGAAGAGCGGGCGGCACGAGCAAGTCGAGACG
GAAGAATCATGGTGGTAATTATCCGGCGGCAATAATTCGAAGAGAGGCTTCGCCTGATGA
GCCGCGGATACTAAGTAAAAGGGAACCAAGAAACACCGAAGGTCTTATCCGCCGACAAGG
AAGACGAAAAATCAATGAAGAGTCGGCGGTACGAGCAAGCTTGGTTTGGTGCCGAAGGCG
GGACTTGAACCCGCACGGCTTGCGCCACACGCCCCTCAAACGTGCGTGTCTGCCATTCCA
CCACTTCGGCCCTAAGCAGGATGTTGAAACAAGCCTGCGACGGCGTTCTCGCATCGTGCT
GAGGCTCCACGTACGAGGACTGTACGCGTCGCCTCTTCACTCTGCTGCGGCCCTGTCGCA
GACTTGTTTGAACATCCTGCAACTTAAGCCGGCCGGAAGTCCTTCGCAGGCAGAGGGAAC
GACATTATAGAAGGCCCGTAAAATTGTTGTCAACGAAACACCCCTCCGGTAGAATCCGTC
CGGCTTCAGGTCCACAACACGCGAGTGCCGATTCGCTCTCTATCGCTATGGCCGTTGTCA
CTTCCCGCACATCGCACCGCCTCGCCAGTCAGGTCGCCGCGTTTTTCGACGTGGATAATA
CGGTGCTGCCCGGATTGGCCAGCGAAGTGCGGTTTTTTCAATGGCTGTGGCGGTGCCGCG
TCGTCGGCTGGCCGGAGCTCCGCGCCAGTCTGAGATGGTGGGCGCGTCATTGGCCGTCGG
CGTCGCTGCAGCCGCTCCGCGAGCGGAAGCTGTATCTGGCCGGCAAACCGGCGCAGGTCA
TCGAACCGTTGGGGGAAGAGTTTTGCCGGGAGCGATTGTGTCCGTCCGTCTCGCCGGCTG
CGATGCGCCGAATCGACGAACATCGGCGGGCCGGCCATGCGATCATCCTCTTAAGCGGCT
CGCTGGATTTTCTGATCGAGCCGATCGCCGGCGCGTTGCAAGTCGACCGCTGCTTCGCGG
GAGTCTTGGAGCAGGTGAACGGACTCTACACCGGTCATATTGTCCCGCCTCTTCCCTATG
GACAGGGCAAGCGGCAGCTCCTGGAGCAATTGGCGCAGGATCTGGCACTGGATCTTTCCG
CCTGTTATGCCTACGGAGACAGCCCGGGCGATCTGGACCTCTTGGGCTCCGTAGGGCACC
CGACCGTGGTGAACCCCATCCGCGGGATGGCCCGTGTCGCTCGGCGGCGAGGCTGGCCGG
TTGTGGAGTGGACGTAACAGGGGATCCAATCAAATCGTGTGGTCTTATGCTGCGCGTCAC
GGAAATTTTCCATAGCCTCCAAGGCGAGTCGACCTTTGCCGGCCGGCCCTGTGTGTTCGT
GCGCCTGACCGGCTGCCCGTTGCGCTGTACCTGGTGTGACACCGAGTACGCCTTTTACGG
TGGGACGGAACAGTCGATCGATGACATCATTGCGAGAGTCCGGGCCTACGGTTGCCCGTT
GGTGGAAGTCACCGGTGGAGAACCGCTGGCCCAGCCGGACGCGGCCGCGTTGTTGAAACG
TCTCTGCGACGAAGGATTCACGGTGCTGCTCGAAACCAGCGGCGCCCTCGATGCGGCGGC
AGTGGACCAGCGGGTGCACATCATCCTCGATATCAAGTGTCCGGGAAGCGGAATGGCCGA
ACGGATGCACTGGCCGAACGTCGAACGCCTGCGATCGCAGGACGAGGCGAAGTTCGTCCT
GCAGGATCGCGCCGACTATGAGTGGGCCAAAGACGTCATGATCCGGTACGGTTTGACCGA
GCGCTGCACCGTGCTGTTCAGCCCCGTCTTCGGCGTCCTGGATCCGCAACATCTGGCCGA
ATGGATTCTGGCGGACCGTCTGCCGGTTCGATTCCAGCTGCAGATGCACAAGTTTATTTG
GGCACCCGACATGCGAGGGGTGTGAAGACGTGAAGCGTGATTTGTGAATCGTGGAGCGCG
AGAGATGAAGGAGCGATGAATGAACGTCATGCAGGTTGAAGCGAAAGCAGGACGGGTCGA
GGCGGAGACGGCCGAGGCGCTGGTGCTGACGCATTGCGAAGGCGAGCCGCTGGCGAAGCA
GGATGCCGCGGTGTTGGATCAGGCGCTGGGCGGCGTGCTCCGGGACTTGGTGCAGTCGAA
AGAGTTTGAAGGCAAGGCGAATGAAGTGATGTTGGTTCACACGCAGGGCAGGGTGCCGGC
GAAGCGGATCATTCTGGTCGGTCTCGGAAAAAAGAAGGATCTCGGGCTCGACCACATCCG
GCAGGCGCTCGGCCATGCGGCGAAACGGGTCCGCCAAGCGAAGGCCGGGTCCTTCACGGT
GGCGCTGCCGAGCGTGACTCCGCGAGGTTCCTCACCCATCGATGTCGGGCAGGCGATGGC
GGAGGGCGCCATTCTGGGCACCTATCAGTTCACGGTCTACCGCAGCGAGCCCGCGAATCG
GGAGATCGGCTCCATGACCATCCTGGCGCCGCAGAAGGCGCAGACCCGCCCGTTGATCGA
GGGCATCCGTCGCGGTGTCGCCACGGCGGAAGCCACGGTGTTCGTCCGCGATCTGTGCAA
TCATCCGTCCAACGTCATGACGCCCACCAAGATCGCCCACGAGGCCAAGGCGGTCGCCAA
GGAAACCGGCGTGAGCGTCAAAATTCTCGAGCAGAAGGAGATGGAAGCGCTCGGGATGGG
CGCCCTGCTCGGCGTGGCGAAGGGCAGCCATGAACCGCCGAAGTTCATCATCCTCCAGTA
TCATGGATCGAAGAAGAAGGACGAGCGCCCGGTGGTGCTCGTCGGTAAGACGATCACCTT
CGACACGGGCGGCATCTCGCTCAAACCGGCCGAGAATATGGAGCAGATGAAAGCCGACAT
GACCGGCGGGGCAGAAGTGCTGGCAACGATACGGGCGGCGGCCCGGCTGAAGCTGCCGCT
GAACCTGATCAGTATTTTGCCGGTGGCCGAGAACATGCCGGGCGGCCGCGCGATGCGGCC
GGGCGACGTGGTGAAGACACTCTCCGGCAAGACGGTGGAAGTGCAGAACACCGACGCGGA
AGGGCGGCTGATTCTGTCGGACGGCTTGGCCTATGCGACGCGGTTCAGGCCGGCTGCGCT
CATCGACATCGCGACGCTCACGGGCGCCTGCGTCGTGGCGCTGGGGCAATTCGCCATCGG
CATGTTCGGAACCGACGCGAGACTGAAAGAGTCCATTCGCAAGGCGGGCTTGCGTGCGGG
CGAGCGGGTGTGGGAAATGCCGCTGTGGGACGAATATTTCGAGCAGCTCAAGAGCGATGT
CGCCGACATGCGCAATATCGGCGGGCGCGGGGGCGGGATGATCACGGCCGCGTTGTTCCT
GAGCAAATTCGTGGGCGACAGTCCCTGGGTGCACCTCGATATCGCGAGCACCGACTGGAG
CGAGCGCGAGCGCGCCTATATTCCGAAAGGGCCCACCGGGATCGGCACGAGGTTGCTGAT
TCAGTATCTGATCGATCGGACGCTGTAAATCGCCGGCGGGGGGCACGGCATGATGATGTC
GCGGGAAAAAATCGGGCAGCTCTTTATGGTCGGCTTCGACGGGACCGCGGTCACTCCGGA
TCTCGCCTCGTTCATCAAGGAGTACAAGCCCGGCGGCGTCATCCTCTTCGCGCGCAATCT
CGAATCGATGGAGCAAATGGTCGAGTTGACCAACGATCTCCAGCGGTGTAGTTCCCATTC
CCCGTTGCTGATCTCGATCGATCAAGAGGGAGGGCGCGTCTCCCGCTTGCCGAGGTCCTT
CACGATCTTTCCCCCCAGCGACCTGCTGGGGCGCTGCCGGTCGTCGGAATTGGCCTATGC
CGCCGCGGCGACGACGGCCAAGGAGTTGCGCGCGGTGGGCGTGAACATGAACATGGCGCC
GGTGCTGGACGTGAACAGCAATCCGGCGAATCCCGTCATCGGCGACCGGGCGTTCGGGAC
GACTCCGGATTTGGTCTCCGACCTGGGGCTGGCGACCATCGGCGGGTTGCAAGATCAGCG
CGTCGTCGCCTGCGGGAAACATTTTCCGGGCCACGGGGACACCAACGCCGATTCGCACAA
GGAATTGCCCGTGGTCACGGCATCGCGCGAGCGGCTGGAGGAGATCGAGTTCCCGCCGTT
CCGCGCCGCGGCTGTTCACGGCGTGGCGACGATGATGACGGCGCATGTGCTGTATCCGGC
CCTGGACGATCAACGGCCCGCCACGCTCTCTCCGGCGATCATCGGCCGGTTGCTCCGGGA
AGAGATGCGGTACGACGGCGTCGTGCTGACGGACGATCTGGAAATGCTCGCGATCATCGA
CCATTACGGCATCGAGGACGCCACTGTCCGCGCGATTCTCGCGGGATGCGACATGCCGCT
CATCTGCAAAGATCGCAACCGCGAGGTGGCCGCGATCACGGCGCTCGACAAGGCTGTGGC
GGACGGGACGATTTCCGCCGAACGGCTGGAGCAATCGTTGAATCGCATCGCCCGGCTCAA
GCAACGGTTCCTGCTGCCCTATCGCCCGGTGGTGATCTCGGATGCCAAGCTGACCGTGGG
GTGCCGAAGCCATCGGGCCCTGTTGCATTCCATTGACCAAGCGCGAGAGCGCCTGGCGAA
AACGCCGGTGTGAGCGCCGGCTGCGCCTCTCGTTTCGCCTGCCACACCGCTTGCCCGACG
AAGGGATTGATCGATGGCTGTGAAGAAGGGCGATATTCTCGACGAGCACAAGCGGCATCC
GCAGGCCTGCGGCCTGGTCGTGAAAGTAATGGGCGGCGGCGACGGGTTTGAAAAGATCGT
CTGCTGCGATCACGAGCTGACCGATCAGGACGTGGTGGCCGAGATGGGCTCGCCCGCCGG
ACGCAAGAAAGGCCTGTTGCCGCCGGCGGTCGTCTTGGACGAGAAAAAGCTTTACCCGGA
TTCCTGCGGCCTGCGGGTGATGATCATGGACGGCGGCGCCGGGTTCAAGGAAATCCGCTG
CTGCGGCCACTCGCTGACCATGACTTCGATGCGCGAGCTGAAGTTCGGCCAGATGCGGGC
CCCGGAGCCGGAGCCCAACAGTCCGGCGGGGAACGCGTAGCAGGCTGTTCAAAAAGGCCG
TCCAGCAAGGCCGCAGCTAGCGAAGAGGCGAGACGTACTCCTAACCGGTACGTTGAGCCT
CTGAGCGACGCGAGAACGCCGCTGGCGGGCTTTTTCAACAGCCTGCAAGATCATTCGGAC
AAAGGGGGCGCTATGGCAACGGCGGACTCGGCCGCGTATCGGAGCGAAACCATGAAACGG
TGGTGCGGCTACATGGAATGGCTGGACCGCCTGGGCTACATTACCGCGGGATTCAGCCTA
CTGCTCTTGGGCATGTTGATCTTCGCCCACGCCTGGTACAGTTTCGCCGTGAAGTCCTCG
CATATCGGCCTGCTGCCGGCCGGGCTCCGGCTGCTGAACGATCTGCTGCTCGTCATCATC
CTCCTGGAGCTGTTCCGGACCGTCATCCGGTTCCTTCAAACCGAAGTGCTCTCGCTCGAG
CCCTATTTAGCCGTCGGCATCATCGCCTGCACCAGGCGGGTGCTGACCGCCGGCGCGGAG
CTGTCCCACCAATCGAATATGACTGAGACGCAGTTCTATCAATATTTGATGGACGTCGGC
ATGAACGTCGCGGTCATCATGGTGCTGACGCTCGGTGTGTTCTTGATCCGCACGCGCCAG
GGGGACAAGACGGCGGCAGCGGGCGTCTCTTCGTGAACCGGGCGGTCGCCTCTCGTCTTG
CCCTCCTCTCACCTCTTGTGGCATCATGCGCCCTCTTGGAGGCGGCATGGCTGCGTTGCT
GGAATACGTCGGCTGCGTGCACATTTATCTGGGCCCCTATCGAGGCAACCCGATCGCCTT
GTACTTGAAGCGCACGGAGTCCGGCTGCCAGATCGGTCCCCAAGTCTATCCTTGGAATGA
CGTGGTGGGAGTCGGAGAGACGCCCAATAAAGCCGCCGCGGATTTCGAGGAAAAGTGGAA
GGGCAAAGGTCTCACGGCCGACATGTATTCCGGCCCCGCCTGGGAAGGCGGTATTAAGCC
GGAAAAGCCGGCGCCTCCGAAACCGGCCGCGCCTCCGAAGCCGGCTGCCGCCGCTTCAAC
CGCTCCCGCCACCGGTGCTCCCGCTGCCTCAGCGGCTTCGACTGCGACGTCTTCCTCCCC
TGCTCCGGCCCCGGCCCCGGCTCCCGCAACCGCTTCAACACCCCAGTCGGGCTCTCAGAC
GAATTCCTGAAGACCACAAAGATCAGTGCCCTGCAGCGCCGGCCGCGAGCTTGCTGTGCC
GGAGTCCGTACCAGGCGTAGACCAAAACGCCTATGGCGGTCCAGACCCCGAAACGTATCC
AGGTGAGCCCGGGAAGGAAGGCCATGAGGCCCAGGCACGCCAGCATGCCGAGGATCGGCA
CCAGCGGCATCAGCGGCAGGCGGAACGGGCGCGGGTGATTCGGCTTGGTATAGCGCAGCA
CGATCACACCCAGACAGACGAGGACGAAGGCGAAGAGCGTCCCGATATTGGTCATGTCGG
CGGCATCGCTGATCGGAATAAAGGCAGACAGCACCGCCACGCCGATTCCGGTGATCACCG
TGGCGCGATGCGGCGTGCCGAAGCGCGGATGCACCGCGGAAAGCCATGGTCCCAGAAGGC
GATCGCGCGACATCGCGAAAAACACCCGAATCTGCCCTACCATCATCACCACCAGCACGC
TGGTGATCCCCGCCACCGCCCCGATCGCCACGATGGCGGCGCCCCATTTGAAGCCGACCA
GCCGCAACGCATCGGCGACGGGCGCATGGATATCGATCTGGGTATGGGGAATCAATCCCG
TGAGCACGGCGGCGACCGCGATGTAGAGGACGGTGCAGATGGCGAGCGACGCGATGATGC
CGACGGGCAGGTCGCGCTGCGGGTTGCGGGCCTCTTCAGCGGTGGTGGAGACGGCGTCAA
ATCCGATGTAGGCAAAAAAGATGATGGCCGCCGCGGCGCCGACGCCGGCGAAGCCCTGCG
GCATGAAGGGCGCCCAGTTGGCGGCGTTCACCGACGGAGCACCGACGCCGATGAAGAACA
GAATCACGGCGAGCTTGAGCGCCACGATGATGCCGGTCGCTCGGGCGCTTTCTTTGATGC
CGATCACCAGAATGACGGTGACCAGCAGCACGATGACGGCCGCCGGGATATTGGCGAAGC
CGCCGTCGGGACCGCCGGGTGGGTGGGTGGCCCAATGCGGCAGCTCAAAACCGGCCAAGA
GCAGCAGATTGTTGAAGTAGCCCGACCAGCCGATCGCGACCGCGACGCAGGCGACGCCAT
ATTCCAGGATCAGATTCCACCCCGTAATCCAGGCGAGGAATTCGCCCAAGGTCGCATAGG
AATAGGTATAGGCCGACCCGGCGACGGGAATCATCGCGGCGAACTCCGCATAGCAGAGGG
CGGCCAGCGCGCAGGTCAGGCCGGACAAAACGAACGAGAGGATGATGCCGGGGCCGGCGC
CTGGCCGGTGTGTGTCGCCGACGATCGCCGTGCCGATCAAGACGAAAATGCCGGTCCCGA
TGATCGCACCGATCCCGAGCGCGGTCAGATCCCAGGCGGTCAGTGTTTTTTTCAGCCGAT
GGTCGGGATGGTCGGCGTCGGCGAGGATCTGATCGATAGGTTTCGTGCGGAAGAGGCGGT
TGATCACAGAGCCTTTGGTGAGCGGCTGAGCCGAAGAGGCGGCTGGATCGAAGGCCTGAG
GTTCCATATGCCGTCAAGTATAGCAGGGAGGGTGCCGGCTACGGACCGGAAAGCGATCAC
GCGCCGGTCCGTCTCGCGGCGCGCAGCAGCGCTTCGAAGAGGCGGCGATGGGCCTGATGC
CGCTCGAACAGGAATTCCGGGTGCCACTGCACCGCCAAGAGAAAGCGGTGCGCGGGCGAC
TCGATCGCTTCGACGATGCCGTCCGGTGCGACGGCGCTGGCGACGAGGGACGGGGCTACG
GTTTTCACCGATTGATGGTGCGAGCTGTTCACCTTCAGCGTGGCTTGATTCACGATCTTC
CTGAGGAGGCTGTTCGGCGCCACCTTTACGGAATGAGCCACGTGAACGGCCGTGGTTTTC
TGGCGGTGTTGCAGCGCGTCGCGCACTTGCGAGGGAATGTCCTGGAACAGACTGCCCCCG
CAGGCGACGTTCACGGTCTGCATGCCGCCACAGATCCCTAACAGGGGCAGATCCCGCGCG
TTGGCCTGGTGAACCAGGTCCAACTCAAAATCGGCCCGTCGCTCGCTGACGAGGGGGAAC
GGATAACGTTGGCGTTCTCCATACAATCGCGGGGGAAGATCCGGGCCGCTGCCGGTGAGC
AGCAGGCCGTCGACGCCGTCGAGCAGCCGCCGGCGCGCGGCCCGCCCGGCGACCAACGGA
AGGATGAGCGGGATGCCGCCGAGCTCTTCGATGGCCCTGATGTAGCGGGCGCGCAGGAAG
TACGTTGGCTCGCTGCCGCCCATGTCTGTCCTCTCACCGGCATTGAAGTCCGGCGTCACG
CCGATGACAGGTTTCATATCACCGGACTGGTTCTACAGGAGCGGCCAACGGAGCCGCTTC
GGCCGGAGCCGGCTCTTCGGCCGCCACACCGAGGAAGCGCACGGCCCGGTCGCCGGACAG
ATGTTCCGGCGTGATGACGTAGGTGCCGTACATGCTGGGGATCCAGATGTTTTTCGCCGT
TTGTTCGCTGCCTCCCGAAAAGGCGTAGGCGAGGCCGCCAACGATGCCGCCGCCGATTGC
GAAGGCGGCTTTGAGGGGGAAGTAGAGGATGGTCGCAACGGCGGACGCCGCCTGCATGCC
GGCGCCGGAGGCGGTACCCTGCTGGGTGTCGGTGGCGGATGATTGGCTCCAGGCCGGAAC
GGTCACCATGCAGCAGAACGCGACGATGACGATCACTGTGACGAGCGGGACGGTACCGAA
GAGTCCACCGTGTTTCACGTGAAAATCCTCCTTCCTCTCGAACAGGCCTGCGCAAACATC
CGCACAGGCGCCGCATGCGTTATAGCAAATTCATCCATGAATGCAAACCCCCCGCCCTTG
CCGCGAAGTCAGTGCGATGAAGGAGATGCGCCGCCGTCGGCCACGTCCAGTTCCGTCAAG
ATGTAGGACAATACATACTCGGTCCTTGTCGGCATGACGGCGGCCAGCTCGGTCTCCAGC
TCGCCGGCCGGCAGCCGCTGGTTTTCCTGCGTGATGCCGCGGTCCAGTTGCAGATCGAGC
TTGCACCAGGCCACCGCCTGCGCAAAGAGGTCCGGCACACGCGCTTCATAATCGGCGCGT
TGCTCCGGATCGATGTGTCGCATGCACGAGGAGAGACGATCGGAGAGGCCGAGCTGCTCG
GCCAGCGCGGACAGTTGCGCCGTGCCGATTTCCACCGACACCTGGATGCCGGCTTTCCAG
CTCCGTTTTTTGACATTGAACACGCAGGCGACGTGGTGCGGCTGTTCGTCGACCGGGTCC
GGCCCGAAGAACAGAGTGACGCGGTAGGGTCCGGATTCCGGCGGCGATGCGAGCGGCATG
CGCCCGCATTCTAACACGTCCCGCACGTTGACGCCTTTTGCCGGCCGACGATAAGATGCC
GGCCATCATGCTGGCGGCACACGATCAGCGGATCGCGGCGATCCAAGAGGCGCTGCGCGA
GAGCGACGGGCTTGACGGGTGGCTCTTCTACGACTTTCGCGTGAGCGATCCGCTCGCCTA
TCGCGTGCTCCTGCTCGATCCCGCTCGGCACGTGACGAGGCGCTGGTACTACTGGATTCC
AGCGCAGGGCGATCCCGTGAAGCTGCTCCACCGTATCGAACCGCATGCACTTGACGAATT
GCCCGGGCAGGACCGGTTGTATGTCTCATGGGACGAACAGCGGACGGCACTCGGCTCCAT
ATTAAAAGGCCGCCGGCGCATCGCGATGCAGTATTCGCCGCTCAACGCCGTGCCGTATGT
CTCGCGGGTCGATGCCGGCACGGTGGAGCTCGTCAGAAGTTTCGGCGCGGAGGTCGTCAG
CTCGGCCGACCTGGTCCAGCGGTTCGAAGCGGTGTGGACGGAAGAACAGCGGGCGTCGCA
CGAGTATGCGACGGTCGCCCTGCGGCGCATGGTCGACGAGGCGTTCGCCCACGTGGCGGC
GTCCGTTCTGAAGGGACGGTCCCTCACCGAATACGATGTGCAGCAGTTCATCCTGGCAAG
AATCCACGATGCAGGGATGACGACCTCCAGCGCACCGATCGTCGCCATCGATGCGCACAG
CGCGGACCCCCACTACGGACCGAGCGCCACCGATTCATCCCCGATCGGCCGCGACTGTTT
GGTGCTGATCGATCTGTGGGCGAAGCGGAGGGAATCCGGTTCGGTCTACGGAGATATCAC
CTGGACCGGCTACACGGCGGGCCGCGTCCCGGACAAACAGCGGACGGTGTTCGCGGCGGT
GCGGCGCGGGCGAGATGCGGCCTTGGCCTTTGTCCGTGAACGGGCGGACAACGGACGGCT
GCCGTTCGGTTGGGAAGTCGACGAGGTGTGCCGCAATGAAATCCGGCAAGCCGGCTACGG
CGACTTCTTCGTGCATCGGACCGGTCATTCCATCGGAGAAGAGGTGCACGGCAACGGAGC
CAACATCGACAATTTGGAAACCCGGGACAGCCGCCGGCTCATGCGGCGCACCTGCTTTTC
CATCGAGCCCGGCATCTACCTGCCGGGGGAATTCGGGATCAGAAGCGAACTGGATGTGTA
TCTCGCAGATCGGGAGGCCTTGGTGTACGGGCAACCGCTCCAGACGGAGATCGTTCCCAT
CTTGTGATGGCCGCGCTTTCTTGACACCACCTTCTTGTGGCGGCTAGAGTCAACCCACTC
ACTGCCATCGATATTTTAAGCGAGAGGTGCCGGCATGTTCGGGACGATGGGCATTTCGGA
ATTGATCATCATTCTAGCCATCGTGCTGATTATTTTCGGAGCCGGCCGGCTGCCGCAGAT
CGGCGAGGGGGTCGGCAAGGCCTTGAAGGGCTTCAAGAAGGAAGTCAACGAAGTTCCTCC
TCCCGTCGCTACCCAGCAGGAGACGGCTCCTCCGCAACCGGTGCCAACTCAAGCGGCGGC
TCCTTCTCCGCCGCAACCGGCCGCTCCGGCGACAGGGACGGCACCAAAACCAAACGTACC
GTATGTACCGGGTCCGGAAATGACGCCGGGCACCACGGCCTCGCTGTTGTATAACATGGG
CCCGCAGGGACCTCAGACCGCACCCAGGACTGCCGCTCCCTCCCCCGCGGCCACGCAGAC
TTCTGCGCCGGCGGGCGCACAACCAGTGGTCTCCATGGAAGAACGCGCCGCTGCGCCGGC
TCCCGTTTCGCGCGCCCAGTACCCACCCTTGCCGCCCGGCGCGCAGGCCAAGCCGGCGGC
GAAACGGCCGTCGGCGATCGTGAACAAAGAGGCCGTCGCGCGGGTACAGGCGCAACAGGC
CGCGCTCAAGGCGAAGGCCGCGCAGGCGCAAGGCGGAGGGATTTCTCCGAACGACATGCA
GAGTCTTGGAGAAGGCGTCGGCGATATGCTGCGGACCTTCCGCCAGGCGGTGACGGATGT
GCGGAACAGCGTAGACCCGCAGATGCGGACCATTCAGGCTGAGATGGATGCCGCGCAAAA
AGAGATCGAACAGTCTATCGAGGCGGCGAAGGAAATGCCGGTTGTGCAGGAAGAGCCGCC
GAAACCTGCGTAATCTCCTCAGAGCGACCTTCTGACGAACTTCCGCATGTCGCCGGCTCT
CTTTGGATGCCTCCTCGCCTGCAGCTGCCTGCTGCTGGCCGGTTGCTATCGGGAGTCGGC
GCCCTCTCCTGACACCGCTGTTCAGGTTCTGATGGAACTGATCCGTGACCGGGATGCCTC
GGTGCGGCGCACCGCCGCGGAGGCCCTCGGCAAGATCGGTGATCCGGCGGCCGAACCGGC
GCTCGTCCAAGCGCTCCATGATCCGGAGCCGGCGGTGCGGGAGGCGGCCGCGCGTAGTGT
TGCCCGGCTGCCGTCCTTCGGCGAGGCAACGACCCATCAGCTCATCTCACTCTTGAAAGA
TCCGGAGCCGCCGGTTCGCCGCGCGGCGGCGATGGGATTGAGCGGGGCGGAGGAAAACAG
CCGGCACGTCCGCGCGATCGGTGAGGTGTTGACCAGCCCCGATCCGGATTTCCGGCGATC
GGCCTCCCATGCCCTCCTGTATCTTGAGGACCCCCGGGGACTGGCGACCGGCGCGCTGTC
GCAGGGGGCCAAGGATCCCGATCCGGCCGTACGGCAATGGGCCCTTGCCGCCCTGGCGGA
AATCGGCGGGCAGAGCGCCGTGCCGGTGCTGATGGATCGGCTGCTGCATGATGCCGTGGA
GGCGGTCCGCGTCGAGGCGGCCTATCGGCTCGGCTTTGTCGGAGATGAGTCGGTGGTCGA
TGAGTTGAAACGAGTCGTGGAGAAGGAAACGAGTGCGACGCTTACCGGATGGGTCGGGAA
GACCGCTGCGTCCCTTACGAAGGCGTCCGGCTTTGATTCAGGGCTTCCACCAGATCCACC
AGCAGAGCCTGGGCCTTCGCATCGATCTCCGTAAACTGCACTCCCATACCGGGAAACAGG
AGGTAGCGCTCGGGCTTGTTGCGCGTCCAGGCGACCTTGGCTTTGGCCTTCAATTTCTCC
CACGGGCGATCGGGCAGGGCAAACTCCACGGCGAGCTCCGTCCCGGGAGCCAGCGGCATC
CCGCTTTCAATGAAGAGGCCGCCTCCGCCGATGCCGCCGGTCAGGCTGTCGAACTGTTTG
CCTTCGGGGGTCGTGTATCGCACCTTCACGGCCAGCGGCGCCCGCGGGTGCGTTCGACAA
TGGGCGAAGCGCCCGTCGTCGTCGCACGCCAACACGCGCTCGATAATGGCTCCCCAAGGC
ATGGCGCCCAACAGCGCACCGGACGCATCGTGGACGAGGATTCGTTCGTGGTCCGTGTCG
ATGGTCAGTGATTTGCCTTGATGCCCTGCCGTGGAGGTTACCGGAACTTTCATACCCAGT
CCTGTCGTGAGCTGACGCCGTTCAAGCCGCTCGGCCGGTTCCCTGCACCATTTTGACCAA
TTTCAAAATGCGATCCCTGGTATCGGGGTTGATGTCGGAGAAGCGCACGCCCATGCCGGG
GCTGAACGTGTATTGATCCGCTTTCGGACAGACCCACGCGACGACGCCTTTGGCCGGAAG
CCATTCGGACGGCTGCTCCGGCAGCGAGAATTCCATCGCGAGCTTCGTCCCGACCGGCAG
GGGCGCCTGGCTTTCGATAAAGAGGCCGCCGCCGCCGATGCCTCCCGCCCGGCTTTCGAA
GCGCTGCCCCTCCGGGGTGTTGTAGCGGACCTTGAAGGCCAGCGAAATGCGGGGCTCTGA
CCGCACTTCTTTCTGCACCGGCGGCTTACGGTACGCGAGGATTTGGTCGATCACAAAATC
CCACGATAGGCTCCCGATCGGCTCCCCGTTAATGCCCATCAAGGTGACGACTTCGCGGGC
CGCGTCAAGCTCCAGGACTTTCCCCTTGTGGCGCAGACTGGACGAAACCGGATATTTCAC
GGAGCCCTCCCTTCACCGGTATGCCGCCAGTATAGCTCAGTATGCAGACTTGTCGAGCAA
AGCCTCGACTTTTGCAGAACACGCCGGAGGGAATCGATGCGAAGGGGGCGTCGACCTCGG
GAGGACTGCCGGCCCGCGCAGCCGCTCGAAAAGCGGCCGCGCGGGCCTCAGCGAATTACG
CGCTCTTGGCGTCTTTGTCCTGTTCGAAGATGCGGATCGGCGGGTTTTTGCCCGCGATCG
CGTCTTCGGTGATGACCACTTCCTTGATCTGTTTCTGCGAGGGCGCGTCGTACATGACGT
CCAGCATGACTTCTTCCAGAATCGCCCGCAGCCCGCGCGCGCCGGTTTTTTGCGCGTAGG
CCTTCCGCGCGACCGCGCCCAACGCCCCGTCGGTGAATTTCAGCTTCACCTTCTCGAACG
ACAGCAGCTTCTCGTACTGCTTGGTCAAGGCGTTCCTCGGCTCCGTCAGGATGCGGATCA
GGGCCCGCTCGTCCAATTCTTCCAGCGTCGCCACCACGGGCAGCCGTCCCACGAACTCCG
GAATGAGACCGTACTTGAGGAAGTCCTCCGGCTGCACTTTCGCCAGCAGATCCCCCAGGC
GCACTTCGCTCTTGCCGCGCACTTCCGCGCCGAATCCCATCGATTTGCGGTTGAGCCGCT
GCTCGATGGTCTGGTCCAGGCCGACAAACGCGCCCCCGCAGATGAACAGGATGTTGCTCG
TGTTGACCTGGATGAATTCCTGGTGCGGGTGTTTGCGCCCGCCTTGCGGCGGAACGTTCG
CCACGGTGCCTTCGATCAGTTTCAGAAGCGCCTGTTGCACGCCTTCGCCCGAAACGTCGC
GGGTGATCGACGGGCTGTCGCTCTTCCGGCTGATCTTGTCGATCTCGTCGATGTAGACGA
TGCCGCGCTCCGCCCGCTCCACGTCGTAATCCGCCGCCTGCAGCAGCTTGAGGATGATGT
TTTCGACGTCTTCGCCGACGTAGCCGGCTTCGGTGAGCGTGGTCGCGTCGGCGAGCGTGA
AGGGCACGTCGAGATACTTGGCGAGCGTCTGGGCCAGGAGCGTCTTCCCCGTCCCGGTCG
GGCCGACCATCAGAATGTTGCCCTTTTGGAGCTCGATGTCGTCGACTTCTTTTTCCTTGG
AGGAAATCCGCTTGTAATGGTTGTGCACCGCCACGGAGAGAATCCGCTTGGCGCGCTCCT
GGCCCACGACGTACTGGTCCAGGTGGTGCTTGATCTCGGCCGGCTTTTTCAGTCTCGACG
AGATCTCCTCCTTGGCCTCTTCCCAATCCTCGGCGATGATGTCGTTGCAAAGGTTGACGC
ACTCGTCGCAGATGTAGACCGTCGGTCCCGCGATCAGCTTCCGGACTTCATCCCGGCTTT
TTCCGCAGAACGAACACCGCAAATGTCGGTCCATCTTCTCCTGCTTGGCCATGCCTCCTC
CTGTGTTACTTTTTGGCCGCGTCTTTTCCGTCGCCGGACTCCGCCGGCTTGACCATTTTC
GGTGGTCGTGTGATGACCTCGTCAATAAGGCCGTACCGTTTCGCCTCTTCGCCGGACATG
AAGTAGTCGCGTTCGGTGTCGTGCGCGATCTTCTCGATCGATTGTCCGGTGTGTTTCGCC
AGGATCTCGTTCAGCCGCTCGCGGATCTTCAGGATCTCCCGGGCATGGATGTCGATCTCC
GTGGCCTGGCCCTGAAAGCCGCCCAGCGGTTGGTGAATCATCACGCGGGCGTTCGGCAGG
GCAAAGCGTTTGCCTTTCGTGCCGGCCGTGAGCAGCAGCGCGCCCATGCTGGCGGCCTGG
CCCAGGCAGATCGTGTTGATCGGCGGCTTCACGTACTGCATCGTGTCGTAAATTCCCAGG
CCGGCGGTGACGCTGCCGCCCGGCGAATTGACGTAGAGATTGATGTCTTTTTCCGGATCT
TCCGCTTCGAGGAACAGCAGTTGCGCAATGATGAGGTTGGCAAACACGTCATCGATCGGC
GCGCCCAAGAAAATGATCCGATCCTTGAGCAGGCGCGAATAGATGTCGTAGGCGCGTTCG
CCTCGATTGGTTTGTTCCACTACGATCGGCACCAGCATGTCGTCAAATCCTTTCCGTGAC
GGCTGCGGCGGCCTTTGGGGCGGGCCGCCTTCCGCCCCTATCCTTGAATCACCGCATGGC
GGTAGACGAAGTCCAACGCTTTGTCGGCCAGAATTCGTGCCCGCAGCTCCTCGATGGAAT
CCTGGCCCCCCGCTTGAATCATCTTCACGAGGTCGGCCATCGGGAGCCGAAGCTCCGTGG
CGAGCCGCGACACCTCGTTGTTCAAATCCTCCTGGCTGACCGAGAGCCCCTCCTTCTCGG
CGATCGCTTCGAGAATCAAGCCGATTTTGACCCGCCGATTGGCCTCGTCCCGGTGCTCCT
CACGGATCTTTCTGATCTCCTCCGCTTCCACGGCGGGCGAGAGATCGGTGGCTTTGCCGC
GCTGCCGTTCCTGCAGCTTTTGCCGCACGATGGCGTCGAGCTCCCGCTGAACGAGCGTCT
CGGGAAGGTCGAAGTGATGCGTCTCGGCGAGACGCTTGAGGATCGTGTCTTTGTAGGACT
CTTCGATGTCCTTCTTCAGGGCCTTTTCCATCTCGGCGCGCAGCTTGTCCTTGATCTCCT
GCAGCGATGTATAGGGCCCGCAGTCTTTCGCAAATTCATCGTCGAGGGCCGGCAGAATCT
TGCGCTTCACGCCTTTGACGGCGAGGCGGAACGTGACCGTCTTTCCGGCGACGCGCTGAT
CGGGGTGGCTGGCCGGATAGGCCTGTGGAATTTCGACGATCTCTCCTTCCGTCTTGCCGA
TCAAGTGGGCGTCGACGTCGATCCCCAGAATGGCGGCTTTCGATCCGATTCGATGGAGCT
GGCCTTCCTTGGCGGTGCCTTCGAGCGGCGCGCCTTCCAAGAATCCTTCCATATCGACGA
CGGCGTAGTCCCCCTCCGCCAAAGCGGTGCCGGCCGGTGCGGCGTCGAGCCGCGCCTGTT
GCTCGCGCAGGACCTCCAACGCGCGGTCCACCTGTTCGTCGGCCACCGTGCGTTTGTCGG
GCTTGAGCGAGATGGGGTTCGGCGCCTTGTAATCGCGGAGCTCGATTTTCGGCTTGATCT
CCACCGTGGCGGTGAAGGTGAACGGCGAATCTTTTTTGATTTTCACCCGCTCCAGCGGCG
GGATTTCGACGAGCACCGGGTTGATGCCGGCTTGTTTGATGGCCCGATCATAGAAATCCG
GCACCAGGCTCCGGATCACATCTTCTTCCACCGCTTTCGCATAGCGCTGCTCGAGAATGG
CCCGCGGCGCTTTGCCCGGACGAAAGCCGGGGACCTGCACCTGGCGATTGAGCTCGGTAT
AGGCCCGTGAAAACCGTTGCGTCACCTCCTCGGCCGGCACTTCGATCTTCAGCGCCCGCT
TCATCGGGCCGAGCTCGGTGACCTCCAGATTCATCGTCATAGATCCTTGTCCTTTACCCT
GTGGCCGGCATCCCGGCGACGGTATCGTGGTGGTGGTGCGAGAGGGGGGACTTGAACCCC
CACGGTTACCCACGAGATCCTAAGTCTCGCGCGTCTGCCAGTTCCGCCACTCTCGCACGG
TGGGGATGTCCGCGGGGCTGTCGTGGTAGTGCCTGAGACAGCAAAAACACGCGATGTTGT
ACAGCTTTTGTACCGTCGGGAGTATCCAAGTGTCAACCCATACGACTGGTGGGTTTTGGT
GCCAGCGACGCGGACGGCGCGCAGGTATTTCTTCTGGAGGAGGAGGGCGGATCTACGCGG
GAGGAACCTGGGGCATGAGGTTTGCGGGTGGACGAGGTATAATGCCTACACATCTGTAAG
AACTGGGTATGAGTCCTCTCACGATCCGGATTCATCCTCCCGTTCCGTTTATTCCTTTAT
GCGCGGTACGCCTTTCGTGAAGGAGGTGTGTATATGCGACAGCTATCCAAGCTGCTTGTC
GTGATCCCCGCCGTCATGGGGATATGGGTCAACGCCGCTTCCGCCTACCGGGAATACTTC
ACGCCCGAACAAAAGACACAACTCGCCAAGATCCAGACGGTGCTCGTGGATGCGATCGCG
TTGACCGACAAAGGCTCCGTCGATGCCGGCCCTCTCGCCGAAGTCGCCGCCCGCCGCCTC
GGTGAATTGGGATACACCGTCGTGCAAGACAGCGGGAAGCCTCACGACGTCGTGTTTCGG
GTGAAGTGCGAGCAACGTAAGACCTGGGAGGGCACGACGGCTTCCGGCGGCGACGCCGAT
CTGCCCGACGCCCCGTCCCGGCTCTGGAAAGGACCGGCGTGCCAGTTGACCTATCTGTTG
GGCGGGATGAAGATCAAATGGCAAAAAGAAGTGCGCACCGATTTCGAGGACGCCGCCGCG
GCCGCGCAAGCGGCGCAAGCCGGCGAGCCCGGTCCGTTCGCCATGGCAAAACTGAAAGAC
GTGCTGGAGAAGTACGAATTCCCGCTCCTGCTCACGGCCGAATGGGGGCAACCGGACCGC
TTGCTGAAATTGCTCGACGCGCCGAATACGAGTCAGTCCCGCAAGATCAAGATCATGTCG
CTCTTGGGCGAAATGCAGGCCGATGAAGCGCTGCCCAAGTTGAAAGAGGCGCTGAAAGAT
CGCGACCTGGCGAAACAGGCGCTGGTGGCGATGGGCAACCTCGGCAAAGACGGCATTCCC
CTTCTCGTGGACATGATGAACACCGCGCCGCAAGTCGAAGTCCAGGCAGCGGCCGCCAAG
GGGCTCGGGCAAATCGGCGGCATCCACGGCGATGCCTCGGTCGTTCTGCCGTTGCTCGCG
AAATTGAACGACCCGAAAACCGACTGGGCCGTATTGACCGAGGTCGCCTGGGCGCTCGGG
AAAATCCCCGATAAGCGGTCGATCCAGCCGCTCTACGACATCGACAAGAAGCTGCAAGCC
ATCCGCGACCCCGAGAACGTCCAATTGAAGAAGCTGAAAGAAGCCGTGTTCTGGGCCATC
AAACAGTGCGATACATGGGATCAATACAGCTAGCCGTCGGTTGACATTCCTTCTCCTCCC
TCCTATCGTGCTCCGAGCCGGCCATCACCGGCTCGGAGCCGCCCGTGTCAGCATCAAATG
ATGATCAGGCGCATGGGTATCGCCGGTCGACCACAGGAGGTAGGTATGAGACCATGTTCG
CGCAGAAGATTCTTGGAAGTCACGGCCGCGACCGGCGGGGCGCTGCTTTTCGGGGATCTG
ATCAATCAGGTGCTCGGCTTGGACGGGAAGGCGCGCGCCGCCGGAGGCGAACCGATCAAG
GTCGGCATCATCGATCCGCTGTCGAGCCCCTATAAAACGTCGTCCATCCATGACGTCCAT
GGCGCGAACGTCGCCGTCGATCTCTACAACAAGCGCGGCGGAGTGCTCGGCCGGCAAGTG
GTGATCCTGGAGGCCGACGACGCCTCGAGTCCCGAGCAGGCCGTCAAGGCCGCGACCAAG
TTCATCAAAGACGACCGCGTTGATTTTCTCATGGGCACGTTCAACGCCGATTGCGCGCTG
GCCGTGTCCGAGGTGGCCAAGAAGGAGAACAAGCTCTTCATGGTCACCGCTTCGCATGAG
CCGGCCCTGACGGGCGCGGCGTGCAACTCACACACGTTTGTCTTCATGCCGAACGCCGTC
ATGCTGGCGAAGGCTGTCGTGCCGCAACTCGCCAAAGCCTACGGGACGCGATGGTACATG
CTCACGACCGGCACATTGGACGGCAAGGCGATGGCGCAGGCGATCGTGGCGGCGGGGCAG
GCGCATGGCGTGGAGTTCGTCGGCGAGGCGCTCCTGCCGTTCGGCGCGACGGATTTTACG
TCGGCGTTGACGGCGGCGAAAGACAAACATCCGACGCTGCTCGTCCTCAATCTCTACGGC
TGGGATCTGGTCAATGCCTTGAAAGGCTATACCAAACTGGAGTTGGCCAAAGACAAAATC
GGCGTGGGCGGCTTGATCGGCGGCGAGCAGATCGGGCGGCCGCTGGGCTATGCGAACAAC
GCGGGCGTGTGGGGGCTCATCTGGGATCCCAAGATCAACACAGACGGTTCCAAGCGGTTC
ATTCAGGGCGTCATCGACAAGTACAACCATACGCCCACGTCCCGCTGCTATCTCGGCTAT
GCCGCGATGATGCAAATCCTCGAAGCGGTGCGGCGTGCCGGAACGACTGATACCGCCGCA
GTCATCAAGGCCTTGGAAGGGCATGAGTTCGACGGGTTGAAAGAAGGCCGCTCGTACTTC
CGTGCGTGGGATCACCAACACGTGCAGGATGTGCTGGTGGGGGAAGCGTTCGGCAAGGAG
ATGGGACTCGGTCACTATAAGATTCTGGCGACCGTCCCGGGAGACGCGGTCGCCGGCACG
GTCGAACAGAATACCTGCAAGCTCTAAACAGGGACCCGGCGGGGGATCGTTTATGACGTG
CCCCCGCTCTTGTTCGCGACTCGACGCTTACTTCGTCACCCGCACTTCGACGCGGCGATT
CTTGGCGCGTCCCGCGTCCGTCGTGTTCGCCATCACCGGTCTCGTGTCCGCGTAGCCGTG
GATTTCGGCGGCGGCGAGGCCGCCCTCCGTCAGGGCCAGCGCCGCGTTCGCGGCCCGCGC
TTCCGACAGTTCCTTGTTGCTGGGGAATTTCTTCTTCAACTCGCTGCGGATGGGCCGATT
GTCGGTATGGCCGTCCACCGCGACCTTGTACTCCGGGAAGTCCTTCAAAATCGATCCGAC
CTGCTTGAGCGCTTCGGCGCCGGCCGGCTTGAGCTGGTCTTCCCCGGAGCCGAAGAGATA
GCCGGACGCCAGGTTGATCAAGAGCCGCTCGTTGTTCAGATCCACCATGATGTTGCCCTT
GTCGATCTGCGGCCGCAACGCTTTGATCAATCCCCGCTGGGCTTCCTTCAATTTCGCCAT
TTCCGCGGAGAGATCGCCACGCAGCCCGGACAATTCCTTGTCGCGCTCGGCCAGTTGCCG
TTCGCGTTCGGCGAGGCGCTGCTTGGTCGCCGCCAGTTCCATGGCTAGAGTCTCCTTTTC
GCCGGATATCCCTTGCAGGCCGGCAAGTTGTGCTTCGAGGGACGCTGCACGCTGCTCGGC
GGCCGACAAGTCCGCCGCCAGTCTATCCCTCTCTCCCGAAGCGGTCAGAAGGCCCGAAGC
CTCAGAGTGCGCTGCGGCAAGCTGCGCTTCCAGCTCCGCGTTCCGCTGTTTGGTCGCCGC
GAGATCGGCCGCCAGCCGATCTTTGTCTCCCGCCGCTCCGCTCAAGGCCGCGAGTTGGGC
TTCCAGGTCCGTGTTTCGTTGTCTGGCGGAAGCCAACTGTTGTTCGAGATCGTTCGCATG
TTGTTGCGCCCGACTGAGGTCTCCCTGCGCGGAAGACAGTTGCCCGGCGAGCCGCGCGGA
ATCTCCGGCTGCGGAGCGAAGCGCGGTCAGGTCGCGGTCGCGGTCGGCGAGCTGCCGCTC
GAGATCGCTCACACGGCCGCTCAGGGCGCCCGTCTGTTTCCGCGCCGCGTCCAGTTCGTC
GGCCAGGCGCTGCCGCTCCCGTTCCAATGCTGCGAGCCGTGCGGCCATCTCCGCAGAGGC
TTTGTCGGCGTCCCATTGATGACGATGGCGGTATTCGTACCCTCCGTCGCAACAGATGGC
GGTTTTATCCCAGGTGGAACAACCGGCGACACCAGCCAAGGTGGCCGCCAGGATCGAAGT
GGTGATTCGCTTCATGAGCGTCTTCTCCTTGTTGAGTGATGAGCGACGAAGCCGTTAGAC
GGCGGAGGTGCAATGCGCGCACTTGCTTGCATTGATGGGAATGGTCGACAGGCAATGGGG
GCAGTCTTTGGTCGTGGGAGACCCGGCAGGCGGCTGCTTTTTGAAGCGGTTGACCTGCTT
GACCAACAGAAAGATGACGAACGCGATGATGATGAAGTCGAACACCGTCTGCAGAAACAC
GCCGTAGTTCAGTGTCGGCGCACCCGCCACCTTGGCGGCGGCGAGCGACGGCTGGGGCGT
TCCTGATAGATTGATGAAGAGACTGGAGAAATCGACGTGCCCCAACAACAGGCCCAGCGG
CGGCATCAGCACATCGCTGACGAGCGACGAGACGATTTTTCCGAACGCGGCGCCGATGAT
GACGCCGATGGCCATGTCCAACACGTTGCCTCGCATGGCGAAGTCCCTGAACTCTTTCAA
CATAACCCCTCCTTGCAAGGATGGCAGGTGAAGTGCGCGTGCTATCGCTTCCGAGTGGTA
TCGAAGCTGTACCCCAGCGTGATGAGATACAAATTGTCCGTATCTCCCGTGCCCGGCGCA
GGGCGGCTGTTGTACCGCGTGGTGATCTGGAAGCTGCTGACGAAGCCCTCGATCAGTTTG
AACCGCACGCCGTTGTCCATCGTCAGATAGTAATCGCTGAAATCTTCGAGGGACGGGTAA
AATTCGTCGAAGTGGTACAGCGTGATGCGGTCATCCCACAGCGGCCAGTTGAATTTTACG
GACCAGCGGCCGCGGAACGAACTGGTGTCGGGCGCCGTGCGAAAATCCTCGTTGAAGTAG
GAGAGACCGGCCTCCGCGTACAGGCTCATGCTTTTCAGGATGCCGCCGAAGTCGCCGACG
TCGATGATCTGATAGCCGGGCCCCGACGCCAGCGCCGTCCGCATCTTGAGATCTTGAAAG
CGGTCGTTTTCAAAGTAGGCGGAGGCGAACCAGAAGAGCCGCTTCGTGATGAAAAAGTCC
AGTTTGGTCGTGACGCGAGCGTTGCGCGCGATCAGCGTATCGGCGTTGTCGCCGTAGACG
TATCGTCCGTTGATCGTCAGCCGCAACTGCTCGCTCCGGGCCACGAAATCCCCGAGGAGG
CTGGCGTTCCGCAGCTGGCTGTTGCCCGTCGTTTGAGAGAAGCCGCCCGTGAGGGCGCCG
ATGTAAATGATGGGCCGTTGAATCAGCGGATTGACGGCCGTCACGGACTCCATCGGCACG
GACAGGGTTCCCTGCATTGGCTCGACCGTGAGGCGCAACGTCCCCGCCGCGCCCTCTTCC
ACCGTCCCGACAAGAACGGTGCCTTCTTTGAGATGGAAAGGAAGCGGATGCGAAATCCGA
AGCATACGGACCTCCGCCCATTTCACTTTGATCATGTCGGCGGCGGCGGGAGATTGGATG
TGCAGGAGGCCACCGCTCATTTCAATCACTTCGCCCATGATCACGCTGCCGTCCTTCAAC
GTCACCACATCGACGTGGGTTGGCTCCGCGGCGGACACGGATGCCATGCTGTGCAACCAG
AGCGCTGCAACCAACCACATGAGCCAGTTCATGTCGCCAAAACCTCCTCGACAGCCTCGG
TAAATACCTAGGGCTGTTTGACCTTAGGTTGAGGGTCTATAGCCGAAACGTGCTGGCACT
AGCAAGGGCCTAGCCAGGCACACGTTGATCGGAACGGAGCGTCGGGACAGACGGGCGGAT
CACCGAGCAGGGATTCCCGGGACTGATGCACGGCCACTCCGGCTGAGTCATGCCTAGAAG
CGGCGGAGGCGCCGGCACCCTATCGGCCGAAGAGGCCTTTGAGCAGTTCTTTCCCCTGCT
GCTTCAAGTCTTCCGGTTTCGTGGTGCCTTTCAGCAGCCCGCCGACGGCTTCCTCGACCT
TCTTCTGGACCTGTTCCTGCACCTTGCCGGTCATGCTCTTCATGTCGAGCCCGTAGGAAG
GCGCTTGGACCGTTCCCGTCACGGTGAGGGGCAGCGTGACCCGCCCCTCTTTCATCGCCA
GCTTGATCACCGGAGAGGCGCCGGCCAGTTGTTGACTCAGCTCCTGCGAGAGGTGAAGGT
TGAGGGCCAGATTCAACCGTTGATCAAATCCGATCGTGCCGCCGCCGGTCGCTTGAAAGT
CGTGACTGTCCATCAGCAGGCGCTCCACGATGACAAGGCCTTGCTTGACGGTCAGATCGG
TTTCGATCGTCGAAAAGGCCGTTGCTTTTGGATTGTCGATGGCGATGCCGGCGATCTTGA
GGATCGCGACGGCTTCCTGCAGCAAATTCACGCCTTCAATCTTGCCGTCCTTGACGGCGA
TCCGTCCTGTCCCCTCCAAGGCTTTGGTCAGGTCCGGCATAGTGAAGCCGCGGCCGCGCA
ACGCCAGGTCGGCTCCGGCCGTGCCGGTGAGCGAAACCTGTGTCGCGGCGACGGCATCCA
AGGCAGGACCCAATTGCAGCCCCTGGACCGCCGCCGTAGCCTCGAAGGGCGGCGCGTCGG
CTCCGCTCGTGAGCTTACCCTTGGCCGTGACCTGCCCGTCGAAAAGCCGGAAGGAGAGCC
CCTGCAGCAACACATCCTGGCCCCGAGCTTCCGCGGCGACGTGCAGGTCCTTCACTGAGA
CCGGCTTCTGCAACGGCAGTGCAATCGGCAGCTCGGCGGTATTGATGTCCGCCGAGCTAA
TACTGATACTGGCATTGCGCCCCGCCGTCTTCCCTGTGATGGCGAATGTCGTCTTTCCCA
CCGCCAAGCTAAGATCGATGGCGTCGAGATCGGTCGTCTCTTTGAGCGGGCCGAAATGGC
CGTCCAGTGTCACGGGCGTGTTCAACGGCTGCACCAGCGTGTCGAGATGCAGCGTCGGCG
TCTGGCCGAGCCGAACAGAAGTCAGCAACGCATCCACGTCCTGCAGGACGTACTCGGTTT
GCTTCGGGGTCGAGAGATCGCGATAAGTCAGTGTCCCGCCATCAATGGAAACACGATCCA
CCGCCAACAAGCCGAGGATTCTCAACGGGCCTTCAGTCGACGGGATGGGAGCGCGCGAGG
GAGTCTCGGGCGCCGGGACGCCGGGCCGCCCGATGGTGGCGATGTTCAATACACCGCGCT
GGTTTTTTACCACCGTAATGACCGGTTCGCGGAGGGTGATCTCTTCCACCTCCACCCGGC
CGCTCAGCAGCGGCAGCAGTTGGACGCCGACATGCAGTGACGCGAGAGAAGCAAACGGGC
CGGACCCGAAGGCCGGATCGTCCAATACGGTGAATCGGCCGACGCGGGCGCCGATGCGCG
GCCAGATCGTCAGGCGGATCTCTCCAATGTCAATCTTACGGTTGAGCGCCGCTTCAATCG
CCGGCTTGTACCGGTCTTGATACCGGCTCAGATCGATCAGGAAGGGCAGCGCCAGGATCG
CGCCGAGGATCAGCACGAGAACAACGACGAGTCCGATCACGATCTTCATTCGGCACCTCC
CTTAGTGGCGGTCAGTATAGGAACGAGCCGAGAGAGGGTCAACCGCTGGAGGAGCCGGTC
CAGTCCGCGCGCACTCTGCGTCCGTCGCCTTGCCGCTCCAAAATCCGGCGTGCTAAGATG
CCTTTTCTTCTGACGATCGACGCGGAGAGGTGCGAGAGTGGACGAATCGACATGCTTGGA
AAGCATGCGTCCCGGCAACGGGACCGTGGGTTCGAATCCCACCCTCTCCGCCAAACAGCG
CTCGCTCGTGTCGGCGAGCCAGGCAAAAGGAAAAAGCTAAACGGTAAACGCAGGCGGTTT
CGAAGAGAGGGTGGGATTCGAACAGGGGGCCCGCGGGGGAAATATCCCCCGCGTGGGGAG
CGTACGAGGGGGCTGGCCCCCTCTGTAGGAGCGCGAACAGCGCGACGTCGAATTCCCACC
CTCTCCGCCAAACCAAGCGTGCGCGACCGCGAGCCCTTGTAATGTTCTTGGCGAGCGGAT
AAAGCACCGTAAGTGTTTTAGGGGCTGGGCCCTGTGCAACAGAACCCTGTGAACCCCGCC
AGGTCCGGAAGGAAGCAACGGTAAGCAGAACGTTTTGTGTGCCGCAGGATCACCTGGCCC
CACTTGCAAAAGAAGTGACGAGTGATGGGTGACGAGTGATGAGCGAATGCGGGCGGATAC
GCCTAGAACTTCTGTAATCTTCACTCATCACGCATCACTGTTTTTATGGACTACCAAGTT
TCCGCCCGCAAATACCGGCCCGGCACGTTCGTCGACGTCATCGGCCAGCCCCACGTCGTC
CAGACATTGATGAACGCGGTCGATACCAAGCGGATCGCCCATGCTTATCTCTTTTCAGGC
ACGCGCGGCGTCGGCAAGACGACCGTGGCGCGCATTCTGGCGAAGGCGCTGAACTGCGAA
CAGGGCCCGACCGGCCGTCCCTGCAACATGTGCGTGAACTGCCAAGAGATCACCCAGGGC
AACTCGGTCGATGTCATCGAAATCGACGGCGCGTCGAACACCAGCGTGGACGACGTCCGG
GAGATCCGCGAAAACGTCAAGTTCACTCCCTTTCGCGGGCAGTACCGCGTCTACATCATC
GATGAAGTGCACATGTTGTCCAACTCGGCCTTCAACGCCCTCTTGAAGACCTTGGAAGAG
CCGCCGCCGCACGTGGTCTTCATCTTCGCGACGACCGAAATCCACAAGATCCCGGCCACC
ATCCTCTCCCGGTGCCAACACTACAACTTCCGCCGGATCGCCCGCGCGGAGATTATCGAG
CGTCTGCGCCACGTCGCCGATCAGGACGGCTTGACCATCGAGCCCCGCAGCTTGACGGCG
CTGGCTCGGGCCAGCGAAGGCAGCATGCGCGATGCGTTGAGTTTGCTCGATCAGGCCGTG
GCATTCGGAGGCAAGACCGTCGGCCATGCCGATCTCGAAGTGTTGCTGGGAGCCGTTCCG
CTCGAGTTGGTAGGCGGGATGATACGCGCCATTCTGGCGCAGGACAGTCCCGCCGCCTTG
GCCGTGCTGGCGAAGGTGTTGGATCAAGGTCACGATCTGAAGGCGTTCTGTGCAGAGATC
GTCGAGCACCTGCGCAATCTGTTGGTCGCGTCCGTCGTGCCCGCCGCCGATCTGGGCGGC
TTGGTCGAAACTTCGGAAGAGGATCTGCGACAACTCGCCGCTGAAGCCACGGCCCTGCCC
CCCGAGCGCTTTCAGGATCTGTTGACCATCTTCGCCCAGGCGGAAGATGCCCTGCGCTTG
AGCGCCCATCCTCGCTTCGTGCTAGAAGCGGCGGCCGTGCGCGCCACGCGGGTGTCGCAA
ACGCCCGATGCATCCGTGCGACCTGCTGCTCAAGCAGCCTCGCCCCCTCCTGCTCAAAAG
ACTCCTGCGAAGGGCGAGCCGGTCAAAACGGAGGCCGCGCTGACCCCCACTCCACGACCT
ACAACGCCGCCGGTTTCCAAGACCGTCTCGCCCGCCGCCCCTGCGGCTGGCCAGAAGGCG
GTTTCGAAGCCGCCCGAGACTCCGAAGTCGGCAGCGGGTGCCGTGGCACCGCCGGCGTCT
GTGCCGGCCGGTACCGCCACGATCGCTGCGCCGACGTTGGATTGGGAGTCGGTGCAGGAA
GAAGTGGCCGCGGCCTACCCGAATATCGCTCCGTTCCTCGAAGCCGGTCGATTCGTCGGC
CTCGAAGGCGGGGTGGTGACGATCGGGTTTGCGAAGCAAGTGACGTCGGCGCGGGCCATG
TTGGAGAAAGAGGACAATCTGAAGACGTTGGCCAAGCTCTGTGAACGACAGACGGGGCAT
TCGATGCGGGTCCGAGTCGTCGAGCTCTCGGACACGGATTCTGCGGGGCCGACGATGGCG
CAGATCCGGGCCGCCAAGGAACAGGACCAGCGGCTTGTGCTGTTCGACCGCGTGCGGTCG
AATCCGGTGGTGAAGCAGGCCCTCGAAATGTTCGGCGCGGAGTTGGCCGACGTCCGAACC
GTGCCCCAGAAGGAGGCGGAATGAAAAATCCCTTCGGCAATATGAGCAACATTCTGAAGC
AAGCGCAGGCCATGCAGGAGCAGATGGCCAAGATCCAGGAACAGGCGGCTTCCAAGACCG
CCAGCGGCACGGCGGGAGGCGGCATCGTCACGGTGACGGCGAACGGCGCCATGCAGATTG
TCGGCGTGGCGATCGATCCGGAAGTCGTCAAAAGCGGCGATGTGGAGATGCTGCAAGATC
TGGTGGCGGCGGCGACGAACGACGCGCTGCGCAAAGCCAAGGAGTTGATGGAAGGGGAGA
TGAAGGCGCTCACCGGCGGCCTGAAGATTCCCGGGTTGATGTAGCCGTCGAGCCATGAGC
CTCCCGGGGATTCGCAGTTACTGACATATGGCGGTCGATCAACAGGGATTGCTGGCCCGA
CTGGTTAAAGAACTGGTTCGCCTTCCGGGCGTCGGGCAAAAAAGCGCGCAGCGGCTGGCC
TTTCATCTCTTGAAGGCCGAACGGGAGGACGCTTTGCGCCTCGCCGATGCGATCCGGGCG
GTGAAGGACGGCCTCGCCTTCTGCCGGCAATGCCGCAACATCGCCGAGGGGGAGCTCTGC
GAATTTTGCCTGGACCCCAAACGGGACCGGACCAAGATTCTGGTCGTCGAGGAACCCAGC
ACGCTCTACGCGGTGGAGCGGGCCGGCGCGTACCGCGGCCTCTATCATGTGCTGCTCGGC
GCGCTGTCGCCGCTTGACGGCGTCGGTCCGGGCGACATTCGGGCCGAAGAACTGGTCGAG
CGCGTGAAAGCGGGCGGCGTGGAGGAGGTGATTCTCGCCACGAATCCGACGATCGAGGGC
GAAGCGACCGCGATTTACCTGACCCGGCAGCTCAAGCCGTTCGGCATACGCGTCAGCCGC
ATCGCCTATGGCATCCCTGTCGGGATGGATATCGAGTATGCGGACGAAGTGACGCTCCTG
AAATCGATCGAAGGCCGGCGGGATTTGTAACCGGCCCGGCTTCTCCTCCCGTTGACCCTC
TCTTCCGCGTCCTGTTATAGTCGCGCCTCGTTCGGCATTCACTCCGTCGTCGACTATGGC
AACAAAGGCACGTGCGTCGTCCAAACGGGCCGCTTCGACGAAGCCCTCCACTCCGCTTTC
CGTTACCCGAACCAACGCGAAGCAGTCGGCCGGCAAGAAAGCCAAATATCCCGATATCCG
CCGGGATCTCGAGCGTCAGCGGGCGGCCATCCTCGATGAGGTGGGCGATGCGCTGACGAA
GCGATCCGGCCAGGAGGCGTTCCCCGACGTGAGCGATCAGGCGTCGGCCGAAATGGACCA
GAATTTCTCGATGCGGATCCGCGAGCGCGAGCAAAAGTTGCTCAAGAAGATCGAAGAAGC
CCTGGAGCGGATGAAATCCAACACCTATGGCATCTGCGAGCGCTGCGGCGGCGAGATCCC
GTACAAACGCCTCAAGGCCCGTCCTGTCACGACCCTCTGCATCGAGTGCAAGACTCTCCA
AGAGCAGGAAGAACGAGCCCGTCGGTAATTTGCTGGCGGGCCTTCAAAAGTGCAGAGCCA
CGCCGCCCACCACATGTCCGGTGGCGATGGTATAGCGCTCCTTGTAATCCGAGGGAAGGC
CGAGTCCGGCAAAATTAAATGAATGCCATGCCTGCGTCCATTTGAACTCGCCGAAGACCG
CCAGGTTTTTGACCAGAAAGATTTTAGCACCGACAAGACCTTGAAAAGCCGGCGAATAGC
TTGTTTCTCGGTGCCCTGTGCTCGACTCGGTTAAACGTGCCCGTTGGACGCCTCCCCCTA
TCCCTACATAGGGATACCATCGCCCTTGCGGCATGTCCGTTGTGGCCCATATGGGATAGC
GGAAGAGCAAATTCACGGCCAGTTGGTTCACTGCAAACTCACTGGTACTCCCGAACGTCA
TCGCGCCGAGCGGCAACCCGCTCATTTTGCCTACGCCCTCCCCCGGAACAGTCTGAGGTT
GGAGGTCAGCCGTAAAACTGGTCCAGTCCAGTTCGACGCCGATCTGGGGCTGCCAACTAA
GCCGTCTGGGTAAGTACCAGGCAGTGAGCTTGGCGCCAAAGGAGTCAGAGTTATCGAAGT
TGAGGCCGATCGCTTTCGCGTCGACCGGTTCGAACCCCGCCGGCGTGATGGCGTAATTGA
ATCTCGCCGTAGTATTGGCGTGATAAGCCCGCCCACCGAACGCTCCGAACGAAAACTCCC
ACTTACGCTCGGCTTGCGCTTCGTTCAAGGGCAGGGCGGTCAGCAATGCGGCAAGCAACG
GGGCACAGATCAACGCGCGGCGCATAACTCCTCCCTCTTCTATGGTTAGCAAGACAAATA
GCAAGCTATCAGAGGGGAAGCTGAATGGCCTAAGGAAATGTGTTTGTGTGCAAGCGGGAA
ACGGCGAGGGAAACATCAACGCTTCAGGAGTTTGATGCGCTCGCGGACATGGGCGGCTCG
CGCCTCTTCGTCGGGATTGCCTTCCACCAGCGCGAGGAATGTCTCGTATTCGGCGAGGGC
GCGTTTGGGATTAGTCGGCTCGTAGGCTTCGGCGAGATTATAGCGGGCGACGGCATAGTT
GGGCCGCAGGGTGACGGCCCGTTCGAAGAGGCCCAACGCGGCCGCCTTGTCGCCCATCTT
CTCATGGACGGTCCCGAGATTGTTCAACACCTCGGGAATATTCGGCCTGATCGCCAAGGA
CTGAAGCATTTCCGCCTTCGCCTTCTCGAGCTCACCTTTCGCTTCCCACGCCAGTCCGAG
CTTATGGTGCGCCTCCGCCAGCCACACTTTGTTGGTAAAGCCGCCGGCGATCGCTTTCTG
ATAGGCGTCGGCGGCGATGTCGTAGTTCTTGTCGCCGCAATAAGCCAGTTGCGCCGCTTG
TCCGCGCGCGAATTGCTGCAGCGAGACGAACGGCTCCCTGTCTTCGCTGCCCTGACTCTC
GACCGTCCGGCCGCCCGCGCCGCCGGACGGATTCCGCAAGCGATCCAAAAATTCTCGGCG
ATACGGCGAGAAAAGCCGGACATACGGGTCGATCGTGAAAGAGGCCGCGAGCAAGATCGG
CCGTTCCCGCGACCCGGTGACCAAATATTGCGTGGTGCTTTTTTCGTCGCCGGTTTCGAA
CAACGCGCTGGTGTCCATGTTGGCTTTGGTCGCCAGTTGCGCCACCGTCAGATAAAACTC
GAGCGAAGGCTTGAGTTGCGAGAGGGTGCGCCGCAGCACGGGATAAGGCGTCAGATCCAG
ACCCTGCGGGAACGTGAAGAGGGCCCCGACCAAGCGGCCGTCTTCATCGAAGAAATAGGA
CTCGTCGGCATGGGAGGCGCTCTGGGCTTGCTGGATACGAATTTCCTGCCCGCTTCCCCA
CGCGCGTCCCGCTTTCGGAGCCGCGGGGAGTTTGGCATGGAAGTCTGCCGTGCGCTCGCA
CAGGGCCGATTTTAACAGCGTCAGGTCGCTTTCCGACGGCGGCAAATCGGGCCGCACGGA
TGCGGTGCCGCATCCGGAGAGCAGCGCGAGCGCCAGCATGGCGCGGCACGAGGAGGCGAG
ATTCGCAAACGCACGGCTCATATGGGCGTAGGACGACGGGGGATTTTCAAACCATACACG
ATTTGATGGGGGCAATGCGAAGGGAGAAACACGAAGGCCCGCTTCACGAGGAGACAGCGG
GCCTTGCAGAAGATCACACGGGCTTACCGGCGTTGCTGATCGACCATCGCGTCTTCAGGG
GTGTAGCCGAACAGATAGGGGAACGTGCCGGCGAGTGTGTAGAGCGGCCGGTTAATCGCG
TAGTCGAACGCATGTCCGATCGGGTGGAGAAGAAAACCGAGCCAGCGAAAGGGATTGTCG
TAGACCGGCGAGGCCGCAGCCGGATCGGAATAGACCAGCGCCGTGCTGTCCATCACGTTA
TAAATGCTGGTCGGGGGGGTATATTCGCGGTCATCCGGATACGCGCCTTGCTGGGAAGTT
GTCCCGCAGCCCGAAGCCAGAACAGCCATGATGACGACAGCCAATGCGTACGACGTTACT
CTCATACCGAACCTCGCTTGTTGTGGTCCACCGTTACGCCGGCGTTCCTTCAAGACAAAT
ACAGGGGAAGTGTAGCCGACATCCGAACATCTGTCCAGAAACCGGAGGGTTTCACCTGCC
TTAAGGAAATCGGTTTGAAGGGCCGCCGCTGGAGGGGGGGTGGTGGGCGATACAGGTATC
GAACCTGTGGCCTCTTCCGTGTGAAGGAAGCGCTCTACCACTGAGCTAATCGCCCACGCC
AGCGGAGTCTAGCACGGCGTTGCGAAACGGAGCAACACGGACCTCCCGCCCGCCTCTGCC
TTGACTTCCCCAAAACACGGTTTCTAGAATGAGCCCTTCTATTTTTCCCCGCAAGGAGCA
CGGGTCTATGAGAGATGACGTGGTCATCGTGGGCGGTGGTCTGGCCGGCTCGGAAGCGGC
CTGGCAGGCCGCCAACCGGGGCGCGAAGGTGACACTCTATGAGATGCGTCCCAAAGAGAT
GACGCAGGCCCATAAGACGGGCGGCTTGGCCGAGCTGGTCTGCTCCAATTCGTTGGGATC
TAGGGACCCGCACAACGCGCCGGGAATTCTGAAAGAGGAAATGCGCCGCCTGGGGTCCTT
GATTATCGCCTCCGCGGAGCAGGCGCGGGTTCCCGCCGGATCGGCGCTGGCCGTGGATCG
GGATCAATTTTCGCTGGCCGTCACACGCGCGCTCGAAAGCCATCCGAATATCCGGATTGT
GCGCGAAGAAATCGCCGGGATCCCGAGGGACTGCCTGTGCATCATCGCGACCGGTCCTTT
GACGTCCGAGAAGCTGTCGGACGCCATCCGCCAGGTTACGCAGTCCCAGCATCTCTACTT
CTTTGACGCGATCTCGCCGATCGTCGACGCGGATTCGATCAACATGGATATCGCCTTCCG
CGCCTCCCGCTACGACAAGGGCGGCGACGATTATCTGAATTGTCCGATGACCGAGGAGCA
GTACAATCGGTTTTACGATGCACTCATGGCGGCCGAAAAGGTGCGGCCGAAGGAATTCGA
AAAAACGCCGTACTTCGAGGCCTGCATTCCGATCGAAGTGATGGCCGAGCGCGGCCGGCA
GACCATGCAGTTCGGGCCGCTCAAGCCGGTCGGCCTGGAAGACCCGAGGACCTGCATCCG
GCCCTACGCCGTCGTTCAATTGAGGACCGAGAACGTCCACCGCACCTGCTACAACTTAGT
CGGCTTTCAGACCAAGTTGACCTACCCGGAGCAGAAGCGCGTATTCCGCATGATTCCCGG
CTTGGAGCAGGCGGAGTTTCTGCGCTACGGCAGCCTGCATCGCAACACCTTCATCAACTC
GCCGCAACTGCTGCTGAACACCCTGCAATTCAAAGCGCGCGGCACATTGTTTTTCGCCGG
GCAGTTGGTGGGCGTGGAGGGCTACACCGAGTCGGCCGCGATGGGCGGGCTCGCCGGCAT
CAACGCGGCGCGCGCGTTGGCGGGGTTGCCGCTGGTCAGCCCGCCGCCGACGACGGCGCA
CGGGTGTCTGGTGGCGCACATCGCCCTGTCGGACCCGCGCCATTTTCAGCCGATGAACAC
CAACTTCGGCCTCTTCCCTCCGCTGGCGACCGCGCCCAGGGACAAAGAGAAGAAGCGCCG
CATGATCGCCGAACGGGCCTTAGAGGACTTCGAATCATGGAAGGCGCGATCGGGGCTTTC
GTGAATTTTCTCCAAGTGGAGCGCAACGCGTCGCCGGAAACCGTCCGGAATTACCGGTCC
GATCTCCGCCAACTGGCCTCGTTCCTTCACCAAGGCCGGCCGGCCGGCGACTCCCTCAAC
CCCGATCACGTGACGGCTCAGGATCTCCGACGCTATCTGCATTGGCTCGATCGGCAGGGC
GAAAAGGCCTCGTCGCTCGCGAGAAAGTTGGCGTGTCTGCGGAGTTTCTATCGGTTCCTC
GTCCGTGCACGGGTCGTGCAGTGGAATCCTGCCGAGGACATCCGCAGTCCCAAATTGCCG
AAAGCCCTTCCCCGGGTGCTCACGAAAGACGATGCCGGCGCTCTCATGGAGTCGCCGTCC
GGATCGTCGCCGTTGTCCCTACGGGATCGCGCGGTGCTCGAAACGCTGTATTCGACGGGC
GCGCGCGTCAGCGAGGCGGTCGGGATGAATGTGGCCGATCTGGACGCCGCTGAGGGACTG
GCGCATTTGCGCGGCAAGGGGCGCAAGGAGCGGGTGGTACCGATCGGGGATGTCGCGCTG
CAGGCCATTCAGGACTATCGCCGGTCGTTACAGCCGTCCGCGCGTCACCGGGAGCGGTCC
GCGCCGCTCTTCCTCAATCATCGAGGAGGGCGTCTGACGACGCGCAGCGTGGCGCGGATC
GTGGCGAAGTACTCCAGCCGTCTGGCCGGCGGCGCCGTGAGCCCCCACGCTCTCCGGCAT
TCGTATGCGACCCATTTATTGGATGAAGGCGCGGATCTGCGGTCCATTCAGGAAATGCTG
GGCCATGCCTCGCTGAGCACGACGCAAAAATACACGCACCTGGCTGCTGATCAACTCATG
GCTGTCTATGACCGCGCCCATCCAAGGGCCAAAACCGGGGCCGGATCGCGGGCCAAGAAA
GACCAGCCGCCGTCATGAGGATTCGGTCCACCACCATTCTCGGTGTGCGGCGCGACGGCC
GGGTGGCCATGGGGTGCGACGGGCAGGTCACGGTCGGCACCACGGTGATGAAGCACAACG
CGAAAAAGCTCCGCCGCCTGCATCACGATCAGGTGCTGGCCGGCTTCGCGGGCGCCACCG
CGGACGCGTTCACGCTCTTCGAGAAATTCGAGAGCAAGTTGGAAGAGCATCGCGGGAATT
TGACCAGGGCCGCGGTGGAGCTCGCCAAAGACTGGCGGACCGACCGGGTGCTGCGGCGTC
TGGAAGCGCTGCTGGCCGTCGCCGGCCGGGAGCACTCCTTCATCATCTCGGGCACCGGCG
ACGTCGTGGAGCCGGAAGACGGGATCTTGGCCATCGGATCTGGCGGCCCCTATGCGTTGG
CCGCGGCCCGGGCGCTGCTCCATCATTCAGCGCTCGACGCCGCGACGATCGTCGCCGAGT
CGATGAAGATTGCCGGCGGCATCGACATCTATACGAACGAACAGATCATCGTCGAGGAAT
TACGAGGATAACCGTATCGTGGAATCGCGTACGCCAGATATCGGCCAGCTGAACGTCAAC
AGCCTGACACCGCGCCAGATCGTGGAGGAGCTGAATCGGTATGTGATCGGGCAGAAGGAC
GCGAAGCGGATGGTCGCGATCGCGCTCCGGAACCGCTGGCGCCGCCAACAGCTGTCGCCC
GATCTGCGCGATGAGGTCATGCCGAAGAACATCATCATGATCGGGCCGACCGGCGTCGGT
AAAACGGAAATCGCCCGGCGGCTCGCCAAGCTGGCGCAGGCCCCCTTCATCAAAGTCGAG
GCGTCGAAGTTCACCGAGGTGGGCTATGTCGGGCGCGACGTGGAGTCCATCGTCCGTGAT
CTCACCGAGCTCGCGATCAACATGGTGAAGACGCAACGCCTCGAAGTCGTACAGCAAAAG
GCCGAACAGCAGGCCGAGGAGCGGCTGCTCGACCTGCTCTTGCCGCCGCCCCCGCCGAGG
CCTGGCTTCTTCGACACTGCGGGCGATGCGGCCGCCCAGGCGCCGGCGGATACCCCTGAC
ACCACCCGGTCCAAGCTCCGCTTGCAACTCCGCGAAGGGAAGCTCGACGAGCGCACGGTC
GAAATGGAGGTCAAGGAGCGAACCCTCCCGGTCGGCGTGATTTCCAACGTCGGCGGGCTC
GACGAGCTGGAAAGCAATCTGCGCGACATGTTGGGCGGCATGTTCCAAGGCAAAAAGAAG
AAACGCCCGATGAAAGTGCCGGAAGCGTTGAAGCATCTCGCGCAGGAGGAAGCGCAGAAA
TTGATCGATATGGATGACGTGGTGCGCGAAGCGATCACCAAAGTGGAGCAGACCGGCATC
GTCTTTCTCGACGAGATCGACAAGATCGCCGGGCGGGAACGGACCATGGGGCCGGACGTC
TCCCGTGAAGGCGTACAGCGCGACCTGCTGCCGATCGTTGAAGGGTGCACGGTCACGACC
AAACACGGGCCGGTGGCCACCGACCATATCCTCTTCATCGCCGCCGGCGCGTTCCACGTC
GCGAAACCGTCGGACCTCATTCCGGAGCTCCAGGGCCGGTTCCCCATCCGCGTGGAGCTG
AGCCCCTTGTCGAAAGAGGATTTTGTGCGTATCCTCACGGAGCCGAAGGGCGCCCTGGTG
CGGCAGTATCAGGCGCTGCTGGCGACCGAGGGGCTGACGGTCGACTTCTCCAAAGAAGGC
GTGGAGGAAATCGCCGACATCGCGGTGCAGGTGAACGACCGGACGGAGAATATCGGGGCG
CGGCGCCTCTTCACGATCATGGAACGGCTGCTCGAGCAGATCTCGTTCGAAGGGCCGGAG
TGGCCGGACAAGCGCATGGAGATCACCGCCGGCTATGTTCGGGAACGTTTGAAAGACATC
GTGAAGGACCAGGATCTGAGCCGCTACATTCTTTGAGCGATCAGCGTGTGGGCCTGATTG
CTGACAGCCGAGAGCTGACAGCGAGGAGAAACGCATGAACCGACTCATCAAAAAAGCGAA
CGTCCTGATCGAGGCCCTGCCCTACATCCGGACGTTCCGCGGCAAGACCGTGGTCGTGAA
GTACGGCGGCCATGCGATGACCGACGCCTCGCTGAAAGAACGGTTCGCGCAGGATGTCGT
GCTGCTCAAGTACGTCGGCATCAACCCGGTCATCATCCATGGAGGCGGGCCGCAGATCGA
CAAGATGTTGGACCGGCTCGGCATCGAGGCCAAGTTCCGCCACGGCGTCCGGGTGACCGA
CGAAGCGACGATGGAAATCGTCGAAATGGTGCTCGCCGGCAAGATCAACATGGAGATCAC
GGATCTGATCAACCGGCACGGCGGCAGCGCCGTGGGATTGAGCGGCAAGGACGGCGGATT
GATCCTGAGCAAGCCGCTCACGGCCAAGGCGTGGGCGGAGAGTCTGGAACGCGATCTGGA
TGGGGAAGACGGGGACGGCGACTTCGGATTGGTGGGCGATATCGAAAAGGTGGACCCGAG
CCTGCTGCATAAGCTGCAAGGGGATCACTACATCCCCATCATTGCGCCCATCGGCACGGA
CCGTGAGGGGAACACCTACAATATCAATGCGGATCTGGTGGCGGGAGCGGTCGCGGGAGC
CTTGCGCGCCGAGAAACTCGTCATGATGACCGATATCAAGGGCATTCGCGACGCCAAGGG
CCGCCATCTCTCGACGGTCTCGCGCAAAGACGTGCAGCGGATGGTGAAGAAAGGCACGAT
TACCGAGGGCATGCTGCCGAAAGTGCATGCCTGTCTCGACGCGCTGGCCGGGGGGGTCGG
CAAGGCCCACATCATCGACGGCCGCATCCCCCACGCGATCCTGCTCGAGATCTTCACGCA
TAAAGGCATCGGCACCGAGATCGTGACCTAGCTCTGTCGCCGGGAAACCGACTGCGTGCC
CGCCGCCGCCGACCGCTTTACTCACGATCTTCACCGCCTCGTCAGGGAGCGGCATCCCCT
CGCCTCTCCCGCCGCATTACGCGAGACTGCGGACTATCTGCGCCAGCGCTTCGCGACTCT
TGAGTTGACGGTCACCCGGCATCGATTTCCAGCTCTGGGCGATACCTACGAGAACGTCGT
TGCCACCCTTTCTGGTCCATCCGGCGTCGGTAAACCTCTCATCCTGGCCGCCCATTACGA
TACCGTCGCCGGCTCGCCGGGCGCCGACGACAATGCCAGTTCGCTGGCAGTGCTGATAGA
TGTCGCGAGTCAAGTAGGCAGACTGGCCCTTGAACGGCCGGTCCAGTTTATCGCCTTCAG
TTTGGAAGAGCAGAACCTGCTGGGCAGCCGGGCGTATGCCGCTCACTTGGCCGCCAGCGG
GCAATCCATCGACGGCGCCATCGTCTTGGAATGTGTCGGCTATGCTAGCCAGGCGGAAGG
CTCGCAGCAGACTCCTCCGGGCGTGCCGGTTCCGGTTCCGACGACCGGAAACTTCCTCGC
CGTGGTCGGCAATGAGCGATCGCAGGCCTTCACCGGCTCCGTTGCGCAGGCGATGAGCCG
GTGCCTCCCCATCGTCCCCCTGATCGTACCGGGCAATGGCGAGCTGCTCCCCGATACCAG
ACGGAGCGACCACACAGCCTTTTGGGAGCAGGGCTTCCCGGCCGTCATGCTGACCGACAC
GGCAAACTTTCGAAATCCCCATTATCACCAGCCGACGGATCGGCTCGACACATTGAATCT
CGACTTCATGGCGTCGGTGGCCGACGGCATTGCCGCGGCGGTGATGGCGCTGGCCGGGAA
AATGGAACATCCATGAACTCTACTCGCATACTCCGCGGCACAAAGACGGCGATCGCCTCC
ATCTTCGGCAGGCTCGATTACAAGCGGCTGGGGCCGGTGTATTGCCATGAGGGCGGCGAT
GAGTTCTGGGCGGCGAAGCGCCAGCCCTGCGTCAGATTCGGCACGGTGGTGGCCGAGGCG
TTATTGAAACGATTGCCGGTCGGCGGGCGGAGCCTCTACGTCGGCGCCGGCGTGGCGGAG
CTGCCGTGCCTCCTTGCGGAAGCGCTGGACGGTCGGCGACTGGTCGAACCGTACAATCTC
CGGCGTGCAGAGGTCGCGGTGCTGAATCGTGCCTGTGAGGGCCTGCCGGTGCGCTTCCGC
GCCAGTGATGCGTCTCTCGCGCAAGGGCGGTTCGACCATGTGTGGATGGTCAGCGTGCTG
AACGATCCGGAGCGGTTTCCCCATCTGGCGCCGCTGTCCTACGGCAATGCCGATCCGGTC
ACGTTCGACCCGGTCAAGTTCCAGCGCGAACGCCGGATCGTGCAATCGATCGTCAATCGG
TGTCTGGCCAAGCTCCAAGTGCCCGGGTGGGTCACGACATCGACGGAAGAAGTTATCTGG
ATTGCGGACTGGTGCCATCGAAGGAGAATTCCCTATCGCGTGGAGCGCCGGCAGTACGCC
ACAGCGCTCGTCGGTGACCCGCTCTGTTTCATGAAAGTCGGGAAGGGGTAGGGCCAATGA
TCACAGCCGGAAGCCGGTTCTTGCCTGGGTGGCAGTGACCATGTATTGGCCTGCGTACTT
CACGTAGTTGTCCGCCGACTCCTTGATCCAGGCCAATTCGGCCTCGGTGGTGGGACGCCG
GATCCTCGCCGGCGATCCGAGGATCAGGCTCTTCTGCGGGACGACCGTGCCTTCGACGAC
CAGCGCGCCAGCCCCCACGATGGAGTCCTCGCCGATCACCGCGCCGTCCATGATGATCGC
GCCCATGCCGACCAAGACGCGATCGTGAATCGTACAGCCGTGCAGCACGACGTTGTGCCC
GATGGTCACGTCGTTTCCGATGACGAGCGGATGCGTATCATGGGTGACATGCAACATACA
GAGATCTTGGACGTTGGTCCGGCTGCCGATCCGGATGTAATGCACGTCGCCCCGGATGAC
CGCATTGAACCACACGCTGCAGGCCTCGCCCATGACCACATTGCCGATGAGGACGGCGGT
GTCTGCGATGAAGCAGGACGGTGGGATGGTCGGGGTGACACCCTGGAACGTGCGGATCAT
GATGGCACTGTAGGCGAGTTGGCGGGGCCGGCGCAAGTCTCGCGTCTCATTGACAGTCTT
TTTGACCCTCCCGTAGACTGCCCTGCATGTCTTCACCGCTCATCATTCCGCGGCGTGCGA
AGCCCAATGTGCTAGCGCAGGGGGGCAGGCACGGCTCGGCTGAGCTCGCCGACGTCCGGC
CTTCGCCGAAGGCTTCGGCTGGAGCCAGTCCCCACGCGAAGACCACGATCGGCTTTGTGA
ATCTCGGCTGCTCGAAGAACCAGGTCGATTCCGAAGTCATGCTCGGCACGCTGGTGAGCG
AAGGGTTTCAACTGACCGGGGACCCGAAGACCGCCGAGGTGGTCATTATCAACACCTGCG
GCTTTATCGAAGAAGCCAAGCAGGAGTCGATCAATACGATTCTGGAACACGGGCATCTCA
AGCAAACTGGCGCCTGCCGCGTGCTCATCGCGGCCGGCTGCCTGGCGCAGCGGTATCAAG
GCGATCTGCTCAAGGAGCTGCCGGAGCTGGACGGCGTAGTCGGGACCGGCGAGTTCGGGA
AGATCGCCGAGATTTGCCGAGATCTCCTGGCCCCCAAGAAGCGGCAGCGGCGTCTGTGGA
TCAGCCAGCCGCCGTATCTCTATGACGAGCTGGCGCCGCGCATCAGGCTCGGCAAGGCAC
ACAGCGCCTATGTGAAGATCGCCGAAGGCTGCAACCGCAATTGCGCCTTCTGCGCGATTC
CGCTCATGCGCGGCAAGCAACGCAGCCGGCCGATCGAATCCATCGTGGCGGAAGCGCGGC
GGTTGGCTGCGGACGGGGTGAAGGAAATCAATCTCATTTCGCAGGACACGATCAATTACG
GCGTCGATCTGGGCCTGCGACAAGGGCTGGCGAGCTTGCTGCGCGAGCTGGTGAAGGTGA
AAGACCTGCGCTGGATCAGGCCGTTTTACTTATATCCGCAGCAAGTGACGGACGATTTGC
TCGATCTCTATGCCGGGGAAGAGAACATCACGAAGTACATCGACATGCCGCTTCAGCATA
TCAACGATCGGATGCTGAAGCGGATGCACCGGCTGGGTGACCGCGCGGCGATCGAGCGTC
TGGTGGAGCGGATCCGCTCCAGGATCCCGGGCGTCACGTTCCGGACCGCGTTCATCGTGG
GATTTCCCGGCGAGACGGAGGCGGCCTTCGACGAACTGAAGCGCTACGTCGGCGAGGCCG
AGTTCGACCGGGTGGCGGTCTTCCTCTATTCCGATGAAGAAGATACTCCGGCGGTCGCGT
TCGACGACAAAGTCGATCGCACGCTCATGGACGAGCGCCGCAACGAGCTGCTGGCCATCC
AGGACGGCATCGCGGCGGCCAAAGGCCGCGCCAAAATCGGATCGCACATGAAGGTGATGA
TCGAAGGGCCGTCCGAAGAAACCGAATGGCTGCTCGAAGGCCGGCATGAAGGGATGGCTC
CTGAAATCGATGGCGTGGTTTACCTCAACGAGGACGAAGTCCAGGACGCGCCCGGCCCCG
GACCGGGCGAATTTGTGAACGTCGAGATTACCGATGCGGGCACTTACGACCTGGTGGGGC
GTATTCTGAAGTAATTCGCGTCTCACTGCGGCTCTGTCGCCCTCTGTGAGATTTCGACCA
CATCTCTTCGCAGGACGTGATCGTGGCGCATAAAAAAGATTCCGTCGTCCTCCTGGTTCA
CTGTAAGGATCGCAAGGGTATCGTCGCCCGCGTGGCCGGCTTCATCCATGACTTCGGCGG
GAACATTCTCGATTCGGATCACCATACCGACGAAGAGACGAACGATTTTCTGATGCGGAT
GGAATTTGCGACCGAGGGGCTGCAAATTCCGGTTGACGACATCCCGGCGGCCTTTGCGCC
GGTCGCCAAGGTCTTCGACATGCGGTATGAAGTCCGGCCCTTGAGCCGGCGTACGCGCGT
CGGCATTCTCGTGTCCAAACAGGACCATTGCTTGGCCGATCTCCTGCAGCGTCAGCGGCG
CGACGAGCTGCCGATCGACATTCCGCTCATCATTTCCAACCATGACACCTGCGCGAGCTG
GGCCGAGCTGTTCAAGATTCCGTTCATGGTCTGTCCGGTGACGAAAGAAACCAAGCCGCA
GCAGGAGCAGCAAGTCCTGTCGCTGCTGAAGGCCCAACAGGTGGAATTGGTGGTGATGGC
GCGCTACATGCAGATTCTGAGCGCGGATTTTCTGGCGCAGGTCGGCTGCCCGGTCATCAA
CATTCACCATTCCTTTTTGCCCGCCTTTATCGGGGCCAACCCCTACCGGCAGGCGTACGA
GCGCGGCGTCAAGATCATCGGGGCGACGGCGCACTATGCGACGGAGGATTTGGACGAAGG
TCCGATCATCGAACAGGATGTGATCCGGATCGGCCATCGCGATACGGTGGAAGATTTGGT
GCGCAAAGGGCGCGATTTGGAGGAAATCGTGCTGGCGAGGGCGGTCCGCCGGCACATCGA
GCGCCGGGTGCTGGTGTATGGGAGAAAGACGGTGGTGTTCGACTAACAGGCTGTTGAACC
GCCGCGTTCGAACCAAGAAGGGGAGCGGGTCGACGACCCGCTCCCCTTCTTGCTTGCGGG
ATTACACCTTCGCCGAGAGGAACAGCGAATTCCCACGCCGGTTGATGAGGATCAACACCG
TGTCGCCTTTCTTCACGTCGGACGACACTTTCTCGAAATCCTTCACCGACTTGACGGGTT
GCCGGTTGATCTCTTTGATCACGTCGCCCGGCATGAGCCCCGCCTTTTCAGCGCCGCTGT
CCGGCTCGACCTTGGTCACCACCACGCCCTGCGGCTTGCCCTTGAGGCCAAGCTCCTTGG
CGGTGTCTTTATCCAGGTCTTGAACCGCCACGCCGGCGAACGCATAGTCGCCTTCGCTGG
AATCCGCCCTGGCGATCCTGGTCGTGTCCGGCTGTTCGCCGACGGTCACCGTCAGCTCGC
GCTCACGGCCGTCGCGAATCACTTTCACCGGCACCTTGCTGCCGACCGGGGTTCTGGTCA
CGAGGCGCTGCAGCACCACCGCGTCCTCGACCGGCGTCCCTTGATATTCGGTGATCACGT
CGCCCTGCTTGAGGCCGGCCTGATCGGCCGGGCTATCTTCCTTCACGTCGCTGACCAGCG
CGCCCTTGGAATCTTTGATGTGGAACGACTTGGCCAGGTCCTGGTTCAGATCCTGGATGC
CGATGCCGAGATAGCCGCGGACGACCTTGCCGGTCTTGACGAGACTCTCGTAGATCGGCT
TGGCCATCGTCGCCGAGACGGCGAAGCCCACGCCTTGATACCCGCCGCTCTGGGAGAAGA
TCGCGGTGTTGATGCCGACGAGCTCGCCCTTGGTGTTGACCAGCGCGCCCCCGGAGTTGC
CCGGGTTGATGGCGGCGTCGGTCTGGATGAAGTCTTCATACTGGGTGATGCCCATGTGGC
CGCGGCCGACGGCGCTCACGATCCCGAGCGTGACCGTCGAGTTCAACCCGAACGGATTGC
CCACCGCCAAGACGTACTCTCCGACCTGGAGCTTGGACGCATCGCCCCAGGGCACCACGG
GAAGGTTCTGAGCGTCGACTTTCACGACGGCGAGATCCGTCTTCGGATCGGTCCCGACGA
TCTTGCCCTTGAACTCGCGCTTATCCGGCAGAGTGACGTTCACCTCGCGGGCGTTTGCGA
TCACATGGTTGTTCGTGAGGATGTATCCGTCCGAGGAGATGATGACGCCCGATCCTTGGC
CTCCCCGGGGTCCGCGATGTTCCCAGGGACTCTGCTGCCCCCGACCTCGGGGTCCGAAGG
GCTTCCCGAAGAATTCTTCCATGCGTTCGCGCAATTCGTCGGGCAAGGATTGTCCGTCGG
AAATCTTCTCCGTCATGACGGTGGTGATGTTCACAACCGCGGGAGTGACTTGCTTCGCGA
CCTCCGTAAAGCCATTGGCCGGCGCGGTGACGGCCGCGGGCGAGGCGACCGCCGCGGCCG
CGCCGGACGCACTGAGAGAGTGGCCGCCCCAGACCAGGGCGCCGCTCATGAGGCCGATTC
CAATCACTGGACCGACCATCCGATGCAGGTGTGATGACATACTGCCTCCTTGTGGTACTG
GTTAAAGCTGCCGACCGTGGATACAACGATGGATGCCGTCGTGGAGGGCTCGTGAATCCC
TCTGCTTTGAACTACGAGGGAACGTAACAACCGGTAATGAGAATACGATTAGCGGCGCAT
TAAAAGTCGCTAAGCCGGAGGACGGCTCAGCGGGAGGACGACGGTGAAGGTAGATCCTTG
GCCGACGTCGCTCTGCACCTCCACGCGGCCCTTGTGCGATTCGGCAATCCAGGCGCAGAT
GGCGAGGCCGAGACCCGTGCCCTTCTTGGTGTGCGCGCGGGCCTCGTCGGTGCGGAAAAA
CCGGTCGAAGATGCGTTTGTGATCGTCCTTGGCGATGCCGATGCCGTGGTCCGTCACCGA
GAGCCGGGCCTGCTGCCCGTCGTTCAGCAGCGAGACTTCCACCTTGCCGCCCGGATGGGA
ATATTTGACGGCGTTCTCGACCAGGTTGAGCAGCAGCTCCCGCAGGCGCAACTCGTCGCC
TTGCACGACGGCCGGCATGACGGTCCCGAGCACGACCTCGACGTTCCGATCCTGGCCGAG
CAACGTGGCTTGTCGGTAAATGTCCTCGACGAGCGACTCCAGCGCCACGGGCAAGGACTC
CATCTTGACCTCGCCCATGTCGGCGCGCGAGAGGAACAGTAGTTCATCGACGATATGGGT
CATGCGGTCGATTTCCTCGAGATTGCTCTCGAGCACGGTTTGGTAATCTTCCAGCGGCCG
CGGCCGGCGGAGCACCAATTCGGTTTCGCCCTTCATGACGGTCAACGGCGTCCGCAGCTC
GTGCGAGGCGTCGCTCGTGAACTGGCGGATCTGCCGAAAGGACGCATCCAGGCGGCCGAT
CATATCGTTGAACGTGCCGGCCAGCCGTCCGATCTCGTCCGGCGAATCCAGCACGGACAA
GCGCTGGCTCAAGTCGCCGGCGGCGATCCGTTGCGCGGCCAGCGTGATGGTATCCACCGG
GCGCAGGGCGCGGCCCGCCAGAAACCAGCCCCCGGCCAGGGACACGGCCAGGGCGATCGG
GATGGCCACGATCAACAGGACGAGAAATCGGCGCAGCGTGTCCTCGATCGACTCCATGGA
GGTCCCGACCTGGACGATGTAGAGGAGATTCCCGCGGTAGATGATGGGCACGGAAATCAG
GCGCAAGGGGGGTTCATTCGGATACTTGGCGGATTCGAAAATCGTTTGTCCCTTGAAGGT
GGCTTCGAGCGCGGCGCGGCTGAGCGGCACTTCATGTTGCTTGATATTGGGCGAGCGGAT
GGTGATGGTCCCGGAGGGGCTGAAGATTTGAAAGAACTTGTCGATGCGCGCCAGCTCGGG
AAACTGCGACAGCAATTCCTCCTCGTCAATGAGCGGGAGGAATCCGCGGTCCTCCAGCGA
GCGCACCGCGGTCGCGGCGGTTTCCTCGAGAGATTGATCCACGGCGTCGCGGAGATTGCG
CGCCGTGATGGCATAGAGCACGATCGAAAAGATGATCAGGACAGTCGCCAGCGCGCTGCC
GTACCAGAGTGTGAGCCTGACGCGCAGAGGCATCAGTCGGCCTTCAGCATGTAGCCGCTC
CCGCGGATCGTATGGATGAGCTTGCGCGGGCGTCCGCGGTCGATCTTGTTGCGCAGATAA
TTGACGTAGACGTCGATGACGTTGGTGAACGTGTCGAAGTCGTGGTTCCAGACATGTTCG
GAGATCATCGGCCTGGTCAGCACCCGTCCCGTGTGGCGCATCAGGTATTCCAGCAAGGCG
TACTCCTTGAGCGTGAGGTCGATGCGCTGCCCGCCGCGCGTGACCTCGCGGGTCGCCGGA
TTCAGCATCAAGTCGTCCACCTGGAGGATGCCGGGGCTTTCGGTGGCCCCGCGGCGGAGC
AGGGCCCGCACGCGAGCCAGCAGCTCGTCGATGGCGAACGGCTTCGTGAGGTAGTCGTCG
GCGCCGGCATCGAGGCCCTTCACCCGCTGATCGACCTGGGATTGCGCCGACAGAATCAAA
ATCGGCGTCTGGACCCGTTCGCGCCGGAGATTCTTGACGATGTCCAGGCCCGGCATGGAG
GGCAGCATCAAATCCACCACGAGCAGATCGTAGTTCGTGCCCAGCGCCATCTCCAGCCCT
TTCGCGCCGTCCTCGCACAGATCGACGGCGTAGCTTTCCTCCTCAAGCGCGCGCTTGATG
AAGCAGCCGACTTTCGTTTCGTCTTCGATGACCAGGACGCGCATGGGGGCTCCGGCGGTC
GTTGATTATATCAAACCATGATGTGTGGATCTGCAGCGGGAGGGGCCCGGGACCGGGATC
GGGACTCGGCGAGAAGGAGGATCCTTGCTTAGGTCGAATCGCCCGGCACCACTTGTTCGA
GCGAGACGATCAGGGGCTTGTCGCCGCGCATCCGGATGATCCACGTCTCCTCTCCCTCGA
TCTTCAGCTCCCGGTGCCGATGGCGGAGAGTTTCCGTGGATTTGAGCGAGACTTTGGCGC
TCCGTTCGTCGGGCGCCAGCGCGATGTGGGTGCTGACACGGGTATAATCGTTCGCGCTCG
GAAAGGCGAATCCCATGTTCAGGGCGGTCCGATATTCCTCGCGCGTTAAGGTCACGAGCT
GTTGCTGGGCTCCCTGCTTGATATGGACGGTGATGACGGCCTCGGGGGCGAGATGCCGGA
GCAGGCCATCCGCGTCCTTGCGCCGCCTGGCTTGATCGAGAGTGTCGAGCAGGAATTCAA
TGGATTCGCGTGTGAGCCGACGGTCGGCGTCTTTCTGAGCCGGCGGCCGATCGGACGCGA
GGTCAGGGGCCGCCGGGCCGCTCGTGCCGAAGGGAACCCATCGGTGGCCCGGCGCAAGCC
GCTGGTCGAACACCGCATAGGCGATCACGACCGCCACGATGATGGAGGCAATCGCCATGG
CGGGGCCGGCTGCAGGACCGGATCTCCTTCGCGGCGGTGCCGGGCGGGCTGGGGCTTCTT
CAGGCCGGGTGTTGTGCGCAAGAGCCATACAAGACGGCGGACCGGTTCCGCCGCTATTAT
CGATCCCACCATAGCGAAAAACGAACGGAATGCAATCAAACCGGCTCGATTCGCGGCGCC
CTCCGCCTGTCTGCCACAACGATCTTGGAAAAGGCTCGCTGCCGTGCTACCCTTGCCGCT
GAGTGACAGTCACTTCTCAGCCGACGCCTCCAGGCGATACACTTGTCATATGACACAGCG
GAATTTTCTCGACCCCTCCGATCGTTTTGTCCACCGGCATCTCGGGCCCCGCGAAGACGA
CATCCAGGAGATGTTGGCTGTGCTCGGCTTGCCTTCGCTGGATGCGCTGGCGGATGCCAC
CGTGCCGGCCGACATCCGTTTCCGCCGCCCCCTTGATCTTTCCTTGAACCGGGGCGAGAA
GGAGGTGCTGGACGAGCTGAAACGTCTGGCTTCGGCGAACCGCGTATATCGCTCGTTGAT
CGGGATGGGCTACTACGATTGCGTGACGCCTCCGGTCATCCAGCGCAACATCCTGGAAAA
TCCGGGATGGTATACGCAGTACACGCCCTATCAAGCGGAAATCGCCCAAGGCCGGCTGGA
AGCGCTGGTCAACTTCCAAACGATGGTCGCCGATCTGACCGGCCTGCCCCTCGCCAACGC
CTCTTTGTTGGACGAAGCCACGGCGGCGGCGGAAGCGATGGCCATGTGCCACACGATCGT
CCGCGCCGCCGGCCAGGAACGGAAGGAATTCTTTGTCTCTCAAGATTGCCATCCGCAGAC
GATCGCCGTGATGCAGACCCGGGCGGAGCCGCTCGGTCTGACGATCCGCGTCGGCATGAC
GAGGACCCTCGATGTCCGTGACGGGCGGCTCTGCGGACTGCTGCTGCAGTATCCGGCTAC
GGACGGCTATGTCGGGGACTACAGCGCGCTGGTCGAGCAGGCGCATCACGCCGGCGTGCT
GGTGGTGGTGGCGACCGATCTGCTCGCGCTCACGCTGCTCCGCTCGCCCGGCGAATCAGG
CGCCGATATCGCCGTCGGCTCGTCCCAGCGCTTCGGCGTGCCGGTGGGATTCGGCGGACC
GCACGCGGCGTTTCTGGCGACCAAAGAAGAGTACAAACGGCAAATGCCCGGCCGGATCGT
GGGCGTGTCAAGAGATGTGACGGGGAAGCCCGCCTGCCGCCTGGCGCTGCAAACGAGGGA
ACAACACATTCGCCGCGAAAAAGCAACCAGCAATATCTGCACGGCCCAGGTGCTGTTGGC
GATCATGGCCGGCATGTATGCCGTGTACCACGGTCCGAACGGTCTCCGGCGCATTGCCGA
ACGGGTGCGCGGGTTGACATTGGTGCTCGCCGAAGGGCTGCGGCGATTGGGCTTCGACGT
GGCGCCGAAGCTCTTTTTCGATACGATCCGCGTGCCGGTCCCCCGCGCCCAAGCTGAGCA
GATTCTGGCCCGGGCGGACGAGCAACGCATGAACCTGCGGCGCCACGAAGACGGGTCCAT
CGGCCTGTCGCTCGATGAGACCAGTTCCCCGGACGAGGTCCGCCGCTTGTGGGAGATTTT
TGTGGGCCACGATCGGATCTCGTTCACCGTGCAGGATCTGACAGCGGCGGTCGCGCTCGA
CTATCCCCCCTCGCTGGCGCGGACGAGCGCGTATCTCACGCATGACGTGTTCAACCGGTA
TCACTCGGAACATGAGATGCTCCGGTATCTGCACCGCCTGCAGGCCAAAGATTTGTCTTT
GGTCCACTCGATGATCCCCCTCGGCTCCTGCACCATGAAGCTGAATGCGACGTCGGAGAT
GCTGCCGGTCACGTGGCCGGAGTTCGCCTCGCTGCATCCGTTTGCGCCGGCTGAACAGAC
ACGCGGCTATCAGGAACTATTCCGGCAGCTGGAAGCCTGGCTGGCGGAGATTACGGGCTT
CGCCGCGATTTCCCTGCAACCGAACGCGGGATCGCAGGGGGAGTATGCGGGGCTCATGGT
CATTCGCGCCTATCATCGCGCGCAGGGGGAAGGCCATCGGGATGTCTGTTTGATTCCGGT
CTCGGCGCACGGTACCAATCCCGCCAGCGCCGCCATGGCCGGTATGACCGTGGTGCCCGT
CGCCTGCGACCGGCACGGCAACGTCGATCTGGCCGATCTCGAAGCGAAGGCGGCCGAGCA
CCGGGACCGGCTCTCGACCTTGATGCTCACCTACCCCTCGACGCATGGGGTGTTTGAACC
GGGTGTCCGCCGGATGTGCCAGATCGTGCACACGCACGGGGGACAGATTTATATGGACGG
CGCCAACATGAACGCGCAAGTCGGGCTTTGCCGCCCGGGCGACATCGGCGCCGACGTCTG
CCATCTCAACTTGCATAAAACGTTTTGTATCCCGCACGGCGGCGGCGGCCCGGGCATGGG
GCCCATCGGCGTCGCGCGGCACCTGACGCCTTTTCTACCGGGCCATCCCGTTACCCAGCT
GGGCGGCCCGGAAGCGATCGGCCCGGTGTCCGCCGCTCCCTATGGCAGCCCCAGCATCCT
GCCGATCTCCTGGGTCTACATCGCCCTGATGGGCCGGGACGGCTTGACGAAGGCCACGCA
GGTGGCGATTCTCAACGCCAATTACATGGCCAAGCGGTTGGAAAAGCATTATCCCATCCT
CTACACCGGCACCAGTGGCCTGGTGGCCCACGAATTCATTCTGGATCTCCGGCCGTTCAA
AGAAAGCGCCGGGGTCGAAGCGATGGATGTGGCGAAACGCTTGATGGACTACGGCTTCCA
TGCGCCGACAGTGTCCTTTCCCGTGGCCGGCACGTTGATGATCGAGCCGACGGAGAGTGA
AGCCAAGGGCGAGTTGGACCGGTTGTGCGAGGCGCTGATCTCGATCCGTGCCGAGATTCA
AGACATTGCCGAGGGGCGCCAGCCGAGGACGAACAATCTGCTCAAGAACGCGCCCCATAC
CGCCTCCGCCGTGACGGCGAACGAATGGGAGCGTCCCTACAGCCGAGAACAGGCGGCCTT
TCCCGCTCCATGGGTGCGCCAAAACAAGTTCTGGCCGAGCGTGGGCCGGATCGACGAAGC
CTATGGCGATCGCCATCTCGTCTGTAGTTGTCCTCCGATGGAGAGCTACCAGTCTTAGCA
TCACACTCGTCCCCCCTATACATGCCGCGTCTCTTGGGGTTACAAGCCGGCTCTTTCTTC
CTGAGCCTCTGGTGTTGCCTCGCTTCCGTTGCGGCAGATGTAGTGCCCGTCGCAACGGCC
GATTCCAGCCCAGCCGTGGAGGGACAGCCCGGCCAGTCTTACGGGCCCGGGACCCGGCTC
CTGATTCCCCAAGGCCGCGCCTCCTTCGTGATCCCCGCCGGCTGGCAAGCACAACGACCC
GATGACTCTGAGACCATCGTGGCCGTGTCCGACTCCGGCGCTGGGTTCATCATGGTCTTC
ATGCTCCTCCATATGACCGAAGAGCAGCTCACGGAGTTGCTGGCCGAACCACAGCCGCTG
ACACACGATCTCGTCTTCGAGCCGACAGGAACCGTCGCGAAGAAGGGAAACCGGTTGACC
GCCTCCTATGAATCCGGGTCCCTTTCCGGACGCGCGCTGGCCGTGATGGGACCGGATCAG
GCGGTGTTGTTTTTTCTCGGCAGCCCGCATACCGACTCCGGCCATGCCGATCGAGTGCTC
GACGAGTTGGCCGACTCCACGGAATTCCCCGCGCCGCAGTAACGCGACTCTGATCGACCC
TCCTTGCCGCTCGTTTCATTCCGGCAGTAGAGTGGAAGTCAGCGCCTGACAGGGAGAGGA
GGACGCGTATGCAGGGCATCGATCGGCGTCAGTTTCTCGTCCGGACCGGGCTGGCGCTGG
GCGCGGCCGCGCTTGCGCGCGGCCTGCCTGACACCGTGGCCGCCGACCCCGCCGTCCGCT
TCGACGACTGGAAGACAGTCAAAGCCCAGTTTCCTCTGTCGCCGGAATTGATCCATCTCG
CCGGCTTCTTTTTGGCCTCGCATCCGACCCCGGTGCGCCGCGCCATCGAGCGGCATCGCG
CCGGCTTGGATGCGGACCCGCTCGGCTACTGGCTGGACCACGAAGAAAAACAGGAAGCGA
GCGTCTTGCGGGCGGCGGCGCGCTATCTGGGGGCCGAGCCGACGGAGATCGCGCTCACCG
ACAGCACCACGATGGGATTGGGGCTGCTGTACGGAGGCCTGGATCTTCGGCCGAGGCAGG
AAATCCTGACGACTACCCATGACCATTACTCCACCGACATGTCGCTGCGTCTGCGCGCCG
AACGGACCGGCGCCACGGTGCGCAAGGTGACGCTGTATGAGACGGCCTACACGGCGTCCC
GCGACCAACTCATCGAGCGCCTGGTCAAACAGATCAGACCCGAGACCCGGATCGTCGCCG
TGACCTGGGTGCATTCGGGCACCGGGCTCAAGCTGCCGATCGCGGACATGGCCCGCGCCA
TCGCGCAGATCAATCGCAATCGTGACGAGAAGGACCGCGCGCTCTTGTGCGTCGACGGCG
TCCACGCGCTGGGCGTGGAAGACTTCAAGGTACACGAGGTCGGCTGTGACTTTCTGATCG
CCGGGACGCACAAATGGATGTTCGGTCCGCGCGGAACCGGTTTGGTCTGGGGCCATCCCC
GCGCATGGCCGATCGCGAACGCGATCATTCCGACCTTCAACACCGAAGCCTATGACCAGT
GGATGCAGCTTTACCCGCCCAAGCCGCTGCCCCAGCCCGTCTATCTGACTCCCGGCGGCT
TTCATTCTTTCGAACACCGCTGGGCGCTCGACGAAGCGTTCGCGTTCCATGAGGCGATCG
GCAGGCAGCGGGTGACGGAGCGCATCGCCGAATTGAGCCGGCAACTGAAGCAGGGCCTCG
CCGCGATGAAACACATCATCCTGCACACGCCGCTGTCGCAGGAGCTCTCCGCCGGAATCG
TTTGTTTCGAAGTGGCGGGGCTCACGCCCCGTCAGGCGGTGGAGAAACTTCGGCAGCGCG
GGATCGTCGGCAGCGTGACACCCTACGCGACGCAATACGCCAGGCTGGCGGCCGGCGTCT
TCAATACGCCGGAAGAAATCGACCGGACATTGGCGAGGGTGCAGGAGCTGTCAGCGTAAG
GAGCCGGTGTTCAATTTTGTCACGCCCAACCCCCTTCCTTTGGGGCATTGTTCTCTCTGT
GCCGGTTCGGCGATAAGTAGGCCTCGCAACGAAGAGCTAACCGGCGATGCCTCAGATTCT
CAACTTCAGCCAACATGCCAGCGACGACGAGGTCCAGTATCTCACCACGCTGCTGCTGTA
TCATCTCGTCGAACGGTGCGGCGGCCAGCTCCAGTTCACCGCGCAGGACGTCTTCCACAT
CCGGCAAAGCCTTTCGACCAAAATGGTGCAAATCCAGCTCGGCGACGACGTGAAACTCCG
CATCATTGATCGCGTGCCGGAGCTGCAGTAAGCTTCGGGTCCTATCTCGACGAACAGCCC
GACCGTCCTGCTCCGCTCATCTCCCGGCGGGGGCCCTCTCGTTGCGCTCGCCCGGTGACA
GATAGCGTCTGGCGCGGTCAGGCGGGCGGGTGAGACCGTTCACCGACTTGCCGAGTCACC
CACACATACACACACCACAATATCGAACGGAACCGCAGTCGCTTAAGAGCTGCCCCTGAA
ATGACCGCTTAAGCTGCCGTGACGACATCATAAGGCACGGTACGCCGCGGCGCTGCTTTC
GATAGCCTTACCTTCCAGGCTTTTCTGCTTCCCATGGTTACTTCAGCATGAGACTTTCGG
CGTCTGATTTATTTATTATGGGGCATTATGAAGGCCTAATGGTACGAGATCGAGGAGTGT
AGTTTGTCCGGCCATGGACAGGGCGCTGCAAGAAAAAGCAAGAGCTGTGTCATAGAGCCG
TGTCTTATGGTACGGGAAGCCGAGTCATCAAGTAGCGACAGTATCGGAAACTTTATAAAG
CTTTTGACAGCGGCATGCGATGGTTTGCAGTCAATATGGCTCATTGGTTCCAGAGCGAAC
GGCACAGCGAAGCCAGATTCGGATTGGGATCTTCTCGCCTTCGGAAGTCCAGCTGTATTG
GCTTATCTTAGAAGCTGTCCTGAATATCACAGATCCGACATCGACTTTCTCGTCGTTACA
GACGGTGACCACTTTGAAAATGCCTGGGGCATGAAGAACAAATCTGGCTCAATATCGAAC
TGGGAATGGTGTCAAATATCGGATGAATATGCTTATTACACTGGAGCAAAGGCAAGTGGC
ACGGACGACATCGTCGTCGATCGCCAAATCAGCCTATTGCTGTGGGCGCGAGTCCCTACT
ACTCGAAGAAGAGGGTCAACGTCGTCATTGGACTAGATTAGCAAGAAGGACAATTTATGA
ACCACGTCAGCATAGTTCTTCAGAGGAAAGCATCCATGGCATTATCGTCTTTAATACTTT
TGCTACTGTTGACGCATGTTGACTCTGTGCAAGGAGAGCCTACAACGCTTGAGCTTGTGT
CGAATCAGAGGCGGTGTGAGCAGGCTGCAGATAAATCTCTCAAATGCGAATATAAAATTG
GAAAGACGCTACATATTTCAATTGACGGTATCGGACAGCCCGACACAGGAATCACTTTCA
TGAAGTCTGATTTTGACGGAGACTTTTATGCCAGCTTTGGTGTATTGCACGGTTGCATAA
TTGTCAAAAGTGGCCCCAAAAGTAGCTCCCCAAACGCGCTGGATTTTGCTTTCATCTCTC
CTCGGAACGGAAAAGCCTATGGGAATTGGGAAGATTGTCAGTCTGATATGTAGTTCCCTT
GTAGATGCTCTCGATGCTGCACATATCGTCTCACGTTACCATTCCCGATTCCGAAATAGA
CATTCATGCCGTCCGATCCCAGGGGGCCGGCGGGCAGAATGTCAACAAAGTCGCAACGGC
CGCCCATCTCCAATTCGATATCCGCGCGTCCTCGTTGCCTCCGTTCTACAAAGAAGAGCT
GCTTAAGCTGAAGGATCATCGGATTTCGGCCGACGGCATCATCACGATCAAGGCGCAACA
GCATCGGACCCAGGAGCGGAATCGGGAAGACGCGCTGGAACGGCTGCGCAGCCTGATTCA
AAGCGTGGCGATTCCCCGGAAAAAACGAAAACCCACGAAGCCGACCAAGATTTCAAAACA
GCGGCGGCTGGAAAGTAAAGCGAAGCGAGGGCGCCTGAAAGCGCTCAGGCGAACGATTGA
GTAGCCGTTGTCCGTATCTCGTAGAGTTTCATGCGCTTCACGCTTTACGAGATACGCTTC
ACGTTACTCCATCGAAGCCAGTGATCCCAAAATGTGATAACCCCCGTCCACATAAATCAC
CTCACCGGTGATGCCCCTGCCCAAGGGACTGACCAAGAATAACGCGGTGTCCCCTACCTC
TCCCTGTTCGGTCGCCCGGCGCAGCGGCGCAAATTCTTTGTGGTGGTCCACCATCTTGCT
GATGCCTGATACACCGCGGGCGGCGAGCGTCTTGATCGGTCCCGCGGAGATGGCATTCAC
CCGAATGTTTTTCGGGCCAAGGTCATGCGCCAGATAGCGCACGGAGGCTTCCAACGCCGC
TTTGGCGACGCCCATGACGTTGTAATGCTGCACGACCCGTTCGGCGCCCAGGTACGTCAG
CGTGACGATGGAGCCGCCGTCGGTCATGAGCGGCAGCGCGGCTTTCGTGACGGCGACGAG
AGAATAGGCGCTCACATCCAGCGCGATCGCAAACCCCTGGCGGGTCGTATTGACGAATTG
ACCGGTGAGTTCCTCCCTTGGCGCGAAGGCGACGGAGTGAACGAGAAAGTCGAGCCGCCC
GAATTCCTTCTGCGCATGCTGCATCAGCGCAGCGATCTCCGCATCGTTCCCCACGTCGCA
AGGGAAGGCTTTGGCGCCCGGCATGGTGGCGACGAGTTCCTCGACGTTCTCCCGCAAGCG
CTCATTCTGATAATTGAAGAGGAGCTGAGCCCCCTGGTTCGACACGGATTGCGCGATGGC
CCAGGCGATGCTGTGTTTGTTCGCCACACCGATGACCAGGCCTTTTTTCCCGCTCAACAA
CATAGACGCTCCCCTGACATATGGACGAGTGACGGATAGCCCTTCCAGGGCGCGCTGAAG
ATAGCACGATTTGCGGGACGGTTCTAGAAGGTAGCCGTAGCCCGTTTCACTGGGTGGCGA
TGACCAAACGGTTATTCTCGACCCTGATGGATGCGATCTGCGGCGGCAATTGAAAGTGGT
CGCGATTCTGCGGTGAGTCGAAGAGCTGATGGACGACCTGGTTCAGGGTCGCCGACGGAA
TGGGTAGTGTTCCCAGCTTCCCGCCGTCGGTTTCAGGCGCAGCATGCCGCCCTGCGTTTC
GAGCTCTCCGTCCAGTTGCAGGGGAAATATCTCTCCCATACAAGGTAAAGAGCGCGTAGG
CCCGGAGCTGATGGCCGGTGAGCGCGACCCGGAGGTCTTTGAGCGCCGATTGCACCTCGT
GAATCGTAGCCTCGTGGCCGGGCGGTACTGAGATTCCCGCTTGCTGCGCTTGATGGGCTA
CGGCGACGGCGAGATTGTCCCGCATCCACTGATTCAGCTCCGCTTCGTTGAGCGTCACCG
TCCGGGGCAGGCCGCCCTCCATCGCCAGCTGTAACTGAGCCATCTTCTCCGCCACGCGCT
CCGCCGCCTGTGGATCGGTCTGTATCGGGAGCGGCGGGGCCTGGCGAAGAATCAGCGTCA
GCACCGTCGTTGTGCCGAGAAGCGAGATCCATGGAAGCCAGGCCAAGAGACGGGCGATCA
TGCCCGAGGCAGGCGCATCCACTCGCCGCACATCTCTTTCGGAGCGGGACCGTTCTGCGG
CCGGAGACGGCGGTTTATATTTGGAAAAGACGATCCCGCATCGTCGGCAGTCGAGGTCCC
CGATCTGTTCCCACCCGCATTTCGGGCAAGCGAGGGTGGGATTGCGCTGTAGTGCAGCGG
GGAGCAGATGAAAAGAAATACGTAAATAGCCGCCGGCTAACGCGGCGAACACCGCGCCGC
GGCCCGGCGGAGATCCCGAAAGGCGGTCAGCATCCGAGCATGGGAGTAATGGGCGTTGCG
CCCACTGGGATTGGGGAGGAGGAACACCGGCACGCCGGCCAGGCGGGCACGGGTTCTGCC
TAGTTCCCCGTAATCTTCATCTGGGAAAATGATGTGAAAGATGGTCACGCCCAGCAACGC
TACGAGGCGGGGTTGATAGCGCCGAATTTTTCGGAGGAGACTCCTGAGGCCTCGGCGATA
TTCAGCCGGCTCCAGCGTGTCAATGCCGGCACTGCAGCGGGCGATGATATTCGTGAGACC
CAGGCGCCATTCAGGCAGCCGCCAATCGTCCCGATACATGAGCGGTTCGGTGACCAGTCC
GGACTCGTACAAGAGTTTCCAAAATCGGTTGGAATGGCCCGCAAAATGATGACCGGTAAG
GGCCGAACGCAGCCCCGGGTTGATGCCGACGAAGAGAATCCGCATGCCCGGTTTCATGTG
ATCCGGGAGACGGCCAAACGTGGTGCGGCGCCGCTTCATAGGCTTGAGGCAGTTTAGTGG
GGGTTTCACCATTCCGCCACAGAAAAGCGCGGGAGGAGTGAATTCCATACATAAGGCAAG
TTCGATCTAAGTGATGGAAAGATAAACGATTTGAAATGGCATGTCGGTCGGCACCAAGCT
TGCTCACTCTCGAGGCCAACGCCGAATGGTCGGCGTGAATCCCCAACCTTAAAGGAGGTG
ACTTCGTATGAAGCGCATGCTTATGGCAATCATGGCGGTGGCAGTGGCGATTTCCTTCAG
CGCGCCTTCTTTCGCGGATGAAAAGAAGAAGGACGAGAAGAAGTCCGGCGGAAAGCTCAT
CGAGCAGGTCTACGGTGAGGAGAAGAAGGACAAGAAGGACGAGAAGAAGGGCGGCCATGC
CGACACCTTCGGCGAGAAGAAGGACGAGAAGAAGAAGGACGAGAAGGGCAAGTAACTTCC
GTCCATTGGCGAGGCTTAGCTGGCTTGAGAGGTTCCCCGCGTCCTGCGGGGGACCTCTTG
GGCGGTTCCCCTACCGAGCGATTCCCCGAAGATAGGCCGCCTGCACACCGACGATCGTCT
TGGCGTCTCGAATCGTTCCCTCCGCTATCTTCCTGACCGCTTCGGCCAACGGCATTTCGA
CCACCTCCAGGACCTCATCCCGATCCAGTTGTTGTCGTCCCTTCGTCAAGCCGGTGGCTT
GATAAATATGGATGACTTCGTCGGCGAAGCCCGGCGCCGTGAAGATGCTGGTGAGCAGGA
CGAAGGACGCGGCTCGATAGCCCACTTCTTCCTCCAGTTCTCGGGACGCACAGTGGAGCG
GGTCCTCGCCGGGATTCAGCTTGCCGGCCGGGATTTCATAGATGAAGCCACCGGCCGCAT
GGCGGAACTGGCGGATCAACACGACCGTACCGTCGTCCTTCACCGGGACCACCGCCGCCG
CGCCGGGATGGCGGATCGTTTCCAGATCCACCGTCACGCCGTTGGGCAGCTGTACGGTCT
CGATGTTCAGCGTCACGACGCGGCCGTTGTAGATATTTCTGATCATGAAGAGCCGACGAC
TAACGGCTTATAGCCGATAGCACAAACAACAAAAAGATTCCGATGGTGTTCGTGCTCTCA
GCCATCAGCTATACGCTCGTGGGTTTTTTATAGAACGGTGTCTTGACGACCTGGGCCGGA
AGGGTTTTGCCGCGGATGTCGATTCTGAGGACGGTGCCTGGTTGAGCATAGGGGGATGGG
ACATAGCCCAGCCCGATCCCTTTTTGGAGGAGCGGCGAGAGGTTGCCGCTGGTGATTTCT
CCGATCGGTTCGGCTTGGTTCCGGTCAAGAATCTTATATCCGTGGCGCGGGACGGCCTTT
TCGAGCAACTCCACTCCGACGAAACGCCGCGGGACCCCGCGCTCGTTCTGTTCTTGAAGA
GCGGCCCGTCCGATGAACTCCCCTTTGGAAAAATCCACCGTCCACTCCACGCCCGCTTCC
AGCGGAGTCGTCTCTTCGCCGATATCGTTACCGTAGAGCAAATAGCCCATCTCCAGTCGC
AGCAAGTCTCTGGCTCCCAGCCCGGCCGGCTTCAGCCCTGAGGTGCGACCTTGCTCCATG
AGGCGTTCCCACAAGGAGGCCGCCTGATCGGCCGCGACATAAAGCTCGAAACCCAATTCG
CCGGTGTAGCCTGTTCTGGCGATCAACACGGGGATCGAGGCCACCTTCGCATCGCAGGAC
CGATGCAGCTTGAGGCTCGCGGCTTCGGAAGCTCCGAGCGAGGCGAGAATCTCACGCGAC
CGGGGACCCTGTAGCGCGAGTTGCGCGAGGGCGTCCGATTGATCTTCGAGGACGACCGTG
CCGCCCCCCGAGCGCTGCTCGAGCAGCCAGGCCACGATCTTCCCGCGGTTGGAGGCGTTG
ACGCAGAGCAGATAGTCGTCGGCGGTGCGGCGGTAGACGAAGATATCGTCCTTGATGCCG
CCGCGTTCGTTGCAGACCATGGAATACTGGGCTTGGCCGACGGCGAGCTTGCCGATATCG
TTGGTCGTGGTGCGTTGGAGAAACGCCGCTGCGCCGGATCCCGCGACCAGCACGCGCCCC
ATGTGGCTGACATCGAAGAGGCCGGCCTGGGAACGGACGGCATGGTATTCGTCGACCACG
CCGCTGTACTGGATGGGCATTTCCCATCCGGCAAACTCGACCAGCTTGGCGCCGGCTGTC
CGATGCTGTCTGATCAGCGGCGTCTGCAGCATGCGCTACCGCAGGCCGAGCAGTTCGACG
TCAAAAATCAACGTGGCGTGGGGAGGAATCACCCCGCCTGCTCCTCGTGCGCCGTAGCCC
AGCTCCGCCGGAACGGTGAGCTTCCGCTTGCCGCCGACTTTCATTCCCTGCACGCCTTCA
TCCCATCCCTTGATGACGCGCCCGGCTCCCAGGGGAAATGAGAAGGGCTGGCCTCGGTCG
ACGGAGCTGTCGAATTGTTGGCCGTTGGTCAGCCAGCCGGTGTAGTGCACGGTGGCGGTT
TTGCCCGCGACGGCCGCTTCTCCGGTGCCGATCACCTGGTCGACATACTTCAACCCCGAC
GCGGTCGTGATTTCCTGTGCGCTCTTGTCCGCTTCTGCCACATTCCCTCCCCATCCCGCC
GCCGGTATGCCGATCAGCGTGATCGTGATCATGAGTCGGCCTATACAACGTGTCATGGCT
ACTCCCTGGTGCAACGCTTGAGACCGCGAGCCCGCCTAGTGGTGAATCGTGCCGGTCGGC
CGCTCCGCGAAAATGGCCAAACTGGCCGTATACCCGTGGAGAAAATTCCGTCCGCCGACC
GGGCCGATTTCACCCTGGGCAAAAAAACCGGCCAGCGGAATCGTGCCCAACCGCTCCGCG
GCCGTCTCCGAGTCGTGGTGCAACCGCCCGAACAACCCCTGGCCGCGCCCGCAGCAACTG
AACATCAGGGCCCCGAGCGGCGGATTACGATGATGGGCGCGGTCCGCGGCGAGGAGGAGA
TTCAGGTCTTCGCTGGCGGACTGCGCGTCGCGCAAATGGAACTGTACCGTCTGCCCTTCC
TGCACGATATCGCCGATGGCGACCGCTCCGGTCGCCTGGTCGGCCCCGACCAGGTTACGC
ACGAGGAAATCTCCCCGCTCAAAGTGATTTCGCTGCTCGTCGATGACGATGCCGATGTGG
AGCGCGCGATGCGCCCGGCGCCGGTCCTCGCTTCCCAACGACTCGTAGACGGCTTGCAGG
CGTTGGAGGGCGGGCGCGCCGCTCAATTCGTGAATGAGGTTGTGCTCGGCTTTGGTCACC
ACATAGCGCTCACCGATGGGGCGGCAGCCCTGGGAGATGATCGGACGAACGTCCAACGGA
CCGGACAGACGCGCGCCGACCAAGCCGTCCTCGAAAACCTCTTCCTGGAGGATCAGGCGA
TTTTCTCCGGCATCCTGTCCGCCTCCGGCCAAGCCCCCGACAGCCGGGGTTCCCGGATAG
CGGTGATTGAGCATCGTGAGGACTTCCTGCATCGGCGTCGTGAAAGGATCGGCCAGCAGA
AGAAAGGAGGCATCCGGTACATCGGGATCCGGCCATCCGGCTAAATCGAATCGATCCTGC
GCCGGCGAAAAGGTCAGCCGCACCGGCTCGACCGTGACAGCCGGGAGACAGGCTGTCCAG
AGCGCCACCGCCGGGGCGGTTTCCAACTCCTCCGGACCGGCGATCACTCCCTCTCCGCTG
CATCCGATCATCAGGCGCGGGCGAAGTCGTTCGACGAGGATCTCCGACAGTAAGGAGACC
TGCCCGCGGTGATGGGAGGAAAAAAACAAGCAGGCCAGATCAGACGGTGAGGCGTTGAGC
TTCGCTTGAATGTCGTCGGCGAGGTCCCGCGCGGCCGCTTCGGTGTCGGTTTTCCGTGAA
AGGGAGGCGGCAAAGTGAAAACCGGTCGTCGGCCGGGATGAGGTGGAAGAAAGGCTAGGC
ATGAGCGCGACCCGACAGCTTAGACGCCTGGGTCCATCCGCTCCGAGCGGGCCTGGGCGA
GCTTTTTGTAATACCGCCACATATAGGAATAATAGTCGTCCAGTTGCGCGAGGAGATAGT
GCAGCTCCGTGGGATCTTCAGTTTCCAAGGCTCGAACCATGCGGGTCTTAAGAAAATCGG
CAAAGGCATCGGTTTTTTCCACCGCCGTCAGCAGACGCAGTCCGCCGCCGATCTGGTATT
CGTTCATCGCTGGTCCCCACCTCTCCGACCCCACGGCAGAATAACGAGCCGCGAGAGCAA
AATGCAAGTCGCGGACATCCGTCAACGGCCGCGGCCCACCAGCGTCTTGAGGCGATCGAG
ATCAATGGCCTCAACCCGGTGGCCGTCCCGCCCGACGACGGTCGTCGCCATGGTGAGGGC
ATTCAGGATGGCTTCTTCCGTGGCCTCGACCGTCGCGGTGAACAAGGGATTCAGATAGGT
GTCGGCCAGATGGGTCAGGCTATACGTCGGTTCTTTTGGATAGTGCGGGATCACGTTGGC
CGTGGAGAAAGCCAGGATGAAATCCCCGCTGCCATGCCTGCCGGTGGAGCCGGTGCGCGC
AAGCCCCAGCGCCGCGCGCTTCGTGAGCCGGGTGAGCTGGCGGCCATCGAGCGGAGCGTC
GGTGGCGATCACGATGATAATGGAGCCTTCGCTCAGGCCCGGGTGGACGGGTTGCGCCAG
CGGTGGGGGGACCTCATACAACCGGCCGACCGGCACGCCGGTGACGAGCAGTTCCGACCG
GCGGCCGTGATTCGCATTCACGAGCACGCCGACGGTATACCCGCCCTCGCCGCTCGGGAG
ACTCCGTGACGCGGTGCCGATGCCCCCCTTGAATCCGTACGACACCATGCCGGTTCCCGC
ACCCACCGCGCCTTCCGGCACCGGACCTCCGGCGGCGTTGTCCAAGGCCGCCATCACATC
CTGCTCGGACACGTGGCGGCCTTGAATGTCGTTCAATCGCCCGTCGTCGCATTCCGCCAC
CACCGGTGTGAGCGTATCGTCCGAGATGCCGATTTCAGGATACTTCCGGATCATCCAGCT
GATGACTCCATTGGCCACGCGCGGCACGTTGAGCGTATTGGTGAGCGCCACCGGATACTC
TAGAAATCCTGATTCGGCGATCCATGACACGCCGGTCATTTCCCCGGTGCCGTTCAAGAC
GAAGGCGCCTGCCGCCACTTTGTTGTGCCACACGTCGCCGCGGGGAATGACGACGGTGAC
GCCGGTTCTGACCGGCCCCTCGCCCGGCTTGAGCGGCCCTTCGCCGCGGATGAGCGTCGT
ATGTCCGACTGTGACGCCCGCTACATCAGTAATGGCGTTCAGCGGGCCCGGGTCGTACTG
TCCCACCGTGATGCCGAGTTCCCGCACGCGGTGGCGCCCCTCACCTGATTCCGCAGCGGC
GGCCGTGACGCCCGCGAGGAGCGCGAGAAGGCAGAAAGCCGGCAGCGCCGCGTGCAGCGG
CGGGCCGCTGCGAAACGATCCGAAGCCGTCACACGTCATGGGTACTGCCTCGGTGAGGAA
TACGGACGTCGAGCGCGGGATGCTCGGCCTGGATGGCTGCGCCCAATGAAAGGGCCTGCT
TTTCTTCTCCATGCACGAGGAACACGATACCGGGCAAGGGGTCGATAGCCCGGATATAGG
CGAGCAGATCGTGGCGGTCGGCGTGGGCCGAGAGCCCGTTGAATTTCACCACCTGAGCGC
GGCGCGGCGTCGGCACGCCGAAAATCGGCACGACGTCCCAGCCCTCGACGAGTTTTCGGC
CCAACGTATGCTCGGCCTGGAATCCCACAAATACAATGACGTTGGCCTCGTCCTGAATGG
CATGTTTCAAATGGTGCAGGATCCGGCCCCCTTCGCACATGCCGGACGACGAGATGATGA
CACAGGGGCCTCTCATCGCGTTCAGCCGTTTGCTGTCCTCGACGGTGGAGACGAAGTGAA
TATACCGCGAGGCGAAGGGATCGCCGTCCGCCGAAAACGTCTTAGAGGTCTCTTCGTCGT
AGCACTCGGGGTGTTGCCGGAACACGGCGGTCGCCCGCGCCGCCAGCGGCGAGTCGATAT
AGATGGGGATCGGCTCGATGCGGCTTTCTGTGACGAGCTCCTTGATCCGCATGACCAGTT
CTTGGGTCCGCCCGACGGCGAAGGCCGGCACGATGATCTTGCTCTTGTGGGCTCTGGCAT
GGGAGATGAGCGCTTCGGCCTTCTTTTTCATCTCTTCGGCGGCCTGCTCGTGCAGCCGGT
CGCCGTAGGTCGATTCGAGGATCAGGATGTCGCAGGGCGGCGGCGGATCCGGGTCGCGCA
GGATCGGCATGTTGGCACGGCCCAAGTCTCCGCTGAACAGGACCGTCGTGGTGTTCCCGC
GCGCGGTGTATTTGACGCGGATGGCGGCGGATCCCAGGATGTGTCCGGCGTCATGGAACG
ACGCCGTGACGCGGGGCTCAAGTTTCAGCGCATCGCGATAGCGGGCGCCCGCGAACCGCC
GGGTGATCGCCTCGACGTCGTCCGAATCGAAAAACGGACGGACGCATTGCATGCCGCGCC
GCCGTTCCTTCTTGTTGACGTAGGCGCAGTCGCTCTCCTGAATGCGAGCCGCGTCCTGTA
ACATGATGGCGGCCAGGTCGGCCGAAGCTCGCGTCATATGCACCTTGCCGGAGAAGCCGT
GTTTGGCCAACACGGGGAGCGCTCCCGAATGGTCGATGTGCGCATGCGACAGCAAGACGG
CCGACAGGGATTTCGGCTCGAATCCCAGCTCGCGATTCTGCCGGGCCGCTTCCTCTCGCC
GTCCCTGGAACATGCCGCAGTCCAATAATAAGCGGGACGTGGGCGTCTCGATGAGATGGC
GGCTTCCCGTCACCGACCGGGCCGCGCCGTAGAACGAGAGCTTCATGCTGGCCTCGGGCG
ATGGTGTTCGAGGATGAGGTCCCAGGCCTCTTGCGCGGTTTCGGCAAAATGGAATAGGCG
CAAGTCCTGCGTGCTGATGAAGCCGTCGTCGACGAGCATGTGCCAGTTGATCGCCCGTTC
CCAAAACGCCCGCCCGATGAGAATCACGGAGAGCCCGACGGCCTTGCCGGTTTGAAGCAG
CGTGAGCGTCTCGAACAGCTCATCCATCGTGCCGAAGCCGCCGGGAAACGCGACGAGCGC
TTTGGCGCGGATGAGGAAGTGCATCTTGCGCAGGGCAAAATACCTGAACTGGAAGCACAA
CTCCGGCGTAATGTAGGCGTTCGGCCGTTGCTCGTGCGGCAAGGTGATGTTCAAGCCGAT
GGATTTGCCTCTCGCATCCGCCGCCCCCCGATTTGCCGCCTCCATGATGCCGGGTCCACC
GCCGGTGACGATCACGTAGTCGCACCGTCCGTCGGTTTGACAGGTGGCGGAGACCAGCCG
TCCGAATTCGCGGGCGATGTCGTAATAGGCGGACAGCTCAAGCTGCCGGCGGGCCGCGGC
CGCCGAGCGGGCGAGCTCCGCATCGCCAGGAGCCCGAGCCGCGGCGTCTTCGGCGAGCCG
GAGCGTTTCCCGCGCGGTGGCTGGTTCTTGCAGCCGGGCGCTGCCGAAGACGACGATGGT
CGACTGGATTCCCTGCTCTTTTTGAATCAACTCCGGTTTCAGCAGCTCAAGCCCGAGGCG
GAAGGGACGGAGTTCTTCGCGTTGGAGAAAGTCGAGATCGCGATCGGCGGGAATGTAAGA
AGGAGCGGCAAGAATGGCGTCAAGGAAGCCGGAATCCCGAGCAGGCGGATCGGACATGGG
ACGGCATTATAGCCAGACGGACAGAGGGCGGCAATCCGATCCCTCGTTCAGCGGGCTGAC
TCGCGGAACGGCCAGAAACGGAACTCGGAGGAATTGGCGTGCCAGGCAAAGGCATGCTCG
CGGACGACCCACTGAGCGTCGCACGTCACTTGGAAAATATCCGTGCCGAACCCGCCGCCT
CCGAGCACGAGATCCGGCGCGAGGAACGGGATCACGAAGCGCAATCCCCACCCATAATCG
GCACGGAAATACTTGCCGTCGGAAAAGTGATAGCGTGCGATGACGGACTCTCCGACGGAC
TGCACCTCGTCCGGAGCGCCGAGGCGGCCGACGACTTCCGTGAGGTGGGTCGTTCCGTCG
GTAATGAACGCGATCTCCTGTTCCGAGATGTGGTCATTCAACGTCAGCCGCTGCCACGCC
AGCGGACCGCGCAGGCAGCCGGCCAAGCTCCCGGCGAGCATGAACGCGAGGACGCTGCGG
AGGACCACGGCCAACATGGCTAGGGCCAGTCGAAGGGCCAGAATTGGAACTCGAGCGGCG
GCTTCTTTCTTCCGACGAGGACTTCTTCGACGATGCCGGCCTTGTCATAGATCACAAAGA
CATCTTCGCTCTTGATGTTGGTCCTGGAAAAAAAGAGCACAAAGCCCGATTTCACGTCGA
ATCGATAGTAATGGTGGATTTCATGATCGTTCGCCTCGACAATCTTGTCCGGGGCGCCCA
GGACCGCAGCCACGTCCGCCCGCGTGCTGACGCCTTTCTTGATCGCCGTCACGTCTCCTT
GGTTCACCTCTTCTCCATAAGTGCCGCGGACGAAGGCACAGCCCTGTGTGAGCACGAGCA
GAACGAGCAAGCCGATCAGTGTCTTGGCCCCCGACATAACGCTCCTCGGTTAGGCTTCAT
CGGGACGGTCCTGCAAGACCGGCCGACGGGGATATAAAAAGTCCTGCTCAAAGACGACGT
AGGGCGACGGAGTCAGCCCGACCCGCCGGTAGGCGGTCTGCGCGATGCGATTGGTTTCGT
CCACATAGAGCCGGATTCCGCAGACCGCGGGATCAGCCTGGGTTCGGGCCAAGATGGCGC
CGTGCAGGCGGCGAAAGACCCCCTGCCGACGCCAGGCCGGATCCACGTAGACGCTTTGAA
TCCACCAGAAGACACCGTCGCGCCAATCGCTCCATTCATAGGTCACCATCAATTGGCCGA
CAATGCGCCCTTCGGTTGTCGCCTCGGCGACCTGGAAGAACCCATACCTCGGGGAATCGA
GAAATGTCACAGTTCCACGCCGGAGGCGCTCGCGGTCGAGGTGTCGGCCCTCGGTTTCCA
TCGCCATGGCGGCGCTGAAGGAGACGATCGTGTCGACGTCTTCCATGCGAGCGGGTCTGA
CGAGAAGGGGCGATACGGGTTCCACGGTGTTCGTCAACGCGGGGACTGTAACCAGCCCCG
CTGAGGCTTGAAGAGACCGGCGGAAAATTCCATTTTCATCGCGTCCTCCGGCAAAAGATT
CAGCCGATGCACGTGGTCCTCCGGAACAAAAGCCAGGTAGCCGGTGAACGGATGAATGGC
CGTCGGGACGAACACCATCAGCAGTCGGCCCAGTGTGCCGATTTGGAGAGCGGCGGGAGC
TGTGCCCATGACGAAGCCCAGCGCCCAGAGTCCATCTCGGGGGAACGGAAAGGCCACAAC
GGTGCTTCGGCCGAACCGGGACCGGAAGTGAAAGAGATCCGTCATGCCCTTGAGGGTCAA
ATAGATGCTTTGGACCAGAGGAATTCGTTCCAGGCGTCGTTCAAGGCGCTCCAGCACATG
TTGGTCCAACACATGGGTGGAGAGAGCGCCCGCGAAAAGCAAGAGGAGCACCAGCAGGAG
CACACCGAGTCCGGGCACCGGGTATGGTATATAAGCTCCGACCAGGCTGTCTAACGCCCG
AAAGAGGGCGAGCAGAATGAAAAGAGTCGCCCAGGCAGGCACGATGAGCAACAGGCCCGT
GAGGAAAATTTTCCACGCCGTGGTGAGCATAGGCTGGATCACGGTGAAACCCGACAGTCC
GGCCCTAGTGTAACAGAATCGCCACGCGGAAGGGACAACGGATCCTCTTGTCCTTGGTGG
GGCGCTGCTCTATGCTACAACCATCTCGTGAAGAGAGGGGGCATCCATGAGCATCGACAA
AGATCTTCTGGCCATCTTGTGTTGTCCGGAAACCAAGCAGCCGGTCAGTCTGGCGGACCC
GGTCTTGGTCAACAAAATCAATGAGGCGGTGAGTCGCGGCAAACTGCAGAACAAAGGGAA
GAAGAGCGTGGCGGAGCCTCTCGATGGAGGACTGGTCCGCGCGGATCAGAAAATTCTGTA
TCCCATCAGGGAAAACATTCCGGTCATGCTCATCGACGAAGGGATTCCGCTTGAACAAGT
CAATTAGCGGGTTCAGGGCACGGCCGCGGGTTCCGTATCCGCCATGCCGACCGGCGGTTT
TGCTAGGAGCCCGGCGTCGTAATGGAAGCTTGCGGGCCTTCGGTCTTGGATCCCGTGGAT
GTCCCGCATTGCATGCAGAGATACTCGTAGAGATTGCCGGTGGGCAGAACCAATAACAGC
CGCTCCCTTGTCGGCGTTGCGACGCGGCAACGGGGACAGTACAGCAACGACGCCTTGAGT
GACTCGAACTGATCCTGCTGGTCCGCCGAAGGGCTCAACCTGGTCGACCGACGCCCCACG
CCGGGCGGCCATGGAGGCGGTGGTTTTCGAGGAGGTTGCATGGCGCTATTCTAGGCAGAG
CCCTCCCGATGGTCAACGGTGCGGAACAAACCCTCAATAGCGGCGAGGCTGAGAATCAGA
GGAGCTGTTGTTCTTTAGGAGGTGCCAGAGCCATCGTGCCAGTTGGACCATCACATAGAC
GGCCAATCCGCTGAGCAAACCGTACAACCCAGCCCTGCTCCACGGCCACAGATCGGGAGC
GTGAAGGACGAAGGCCAGCGCAATATGCCCGCCTATTCCCAAGCATAGCGCGAAAATGAC
CCACTCTCGGATCAACGCCATACAAGACAAGATCCTGCGGGGGACGTCGGGAAGACCGGA
ACGCAAACGGGAGGACTATACCGATGTCTTTGCAGACTCGATCTCTGTCGCCGTGATGAG
GCTGGACAGGTAATCGGCGACAAAGTTCAACGCTTCTTCTCGGCCATCCGCTCGACGACC
CTTCTCACGCCTCTGCACCGAAAGCTCATGGTCCAGGTCCGATTTCACTTCTCCCAACAC
ACGCTGTAGGGAAGAAGGCGTGAGATTCGCGTCCATTTCTTCGAGCTCTTGACAACGGTC
AAGGACCCAGTTGAGGCCCTCGATGCGTCCGGCATAGTGCTCTTGCTCGGCGGTATCGAT
GCGCGCCATCGCGGTCGCGAAAGTTTGGGCTTCATACACCAAGTTGTAAAAACTGGTCAC
GGCTCGCTGTAGGGATGGATTCATTGAGGCTCCCTTCTCTCGTAAGTGAACCAGTGAATT
ATACATGAGATTGAGGGCGTCACAAGGGTTTTTTTACACCCTTTTTACGCCTTATGTGAA
GAGAAGGGAATGGAACTCGTTCATGAACCCATAATACAGGGGAGCGAAGTCTTTGAGGCT
TTCCGGGCTGGTCTCTTTGAGTCGTTTAAAGAAGAAGACTTGCGCACGGGGGTCCAGCTG
CTCGAGCAACTGGCTGAGTTGAGCCATCGTATAACTACCTGTCGGTACACTGAGGACGTA
ATGAACGAGACGTTCGACGAATTGCTGAGCAATATATTCGCTGGTCAGGTAGCCGTCCGG
CAGCTTGCCCGAAGCCAGGAATTCGTTGAAAGGTATAGCCTGCGCCGCAAATGGGAGCGC
CTGCTGATGAGAGGTCACGCCAGAGCCCTCGGTAAACCAAGCGATTGGTGCGATCACTCT
ACTGGGTCCCCTATGGGCCGTCAAGTGCGCAGATGGAGCACGTGTGTCTGAGGCTAAAGG
CGAACGGCCGCTGGGTATGACGCGCGCCTTTTGTACTGTCTTCCCCGTTCTTGTCAGCCG
GTAGACCTACTTGAAACTGATCACGCTTCTTTGGCTGGAGGTTATTGCCGAAGCAGAAAG
GGCGAGGCCCCTTTCGGAACCTCGCCCTTCCATGAAGCGATCCCTAGCTGAAGCTTACAG
CCAGGTTACGCGCTCGGCCGGCCGAATGTAGATCGGCTCTTCGACCTGGATGCGCGCCAC
TTCCTTGCCCGACTTGTTGAAGCCCAGCACGGTGTCGTTGTACATCTCGAACCGCTTCCC
GTGGATCTGGGTTTCGAACACCTTCGGGCCCGGAATCACATCGTACCGGAAGATGATCTG
CTGGCTCGCTCGCCAGAGCTGGAGGACGGCCAACAGTTCCCGACTCGGTACCAGGTACTT
CTCGATGGCGTTGTCCACGCCCGGGCCGAACATCTGCCGCGCATACCCGCGCGGGCTGTG
CCGCGGCGGAATGTAGTAGCCGTTGGGCTCCGTCCCCCACTGCGGGTATAGCGGGAGCGC
CACCTGCTCCACGCGGATCGCGTAGTACAGGGGATGCCACCGGTCTTCGGCCCACAGGCC
GTCCTCCCCGATGCGCACCAGGCTCTGCATGCGGATCTTCCCCACGCAGGCCGCCATACA
GCGCGTCTCCATCGGCTCGCCGCCCGTCAACGGATCTTTGCCTTCGATCCGCGGATAGCA
CGCGATGCACTTCTCGCTCACGCGCGTCGTGCCCCGGTACATCGGCTTCTTGAACGGGCA
CTGCTCCACGCACTTCTTGTACCCCCGGCAGCGGTTCTGGTCGATCAACACAATGCCGTC
TTCCGGCCGCTTGTAGATCGCCTTCCGCGGGCAGGCCGCGAGGCAGCCCGGGTACGTACA
GTGGTTACAGATCCGCTGGAGGTAGAAGAAGAACGTTTCATGCTCCGGCAGCGAGCTGCC
CGTCATCTTCCACGGCTCGTCCCGCGAGAACCCGGTCTTGTCGATGCCTTCGACCAAGGC
CCGCATCGAGGTCGCCGTATCCTCATAAATATTGACGAACCGCCACTCCTGGTCGGTCGG
GATGTAGCCGATCGCCGCCTGGCCCACTTTGGCCCCGGCGTCGAAAATGGTCATCCCTTC
GAACACCCCGTAGGGCGCATGGTGTTTGCGGCCCACCCGCACGTTCCACACCTGCCCGCC
CGGGTTCACTTGCTCGATCAGCTGCGTGATCTTCACGTCGTAGAACTGGGGATACCCGCC
GTAGGGCTTGGTCTCCACGTTGTTCCACCACATGTACTCCTGCCCTTTGGAAAAGAGCCA
GGTGGACTTGTCGGCCATGCTGCAGGTCTGGCACGCCAAGCACCGGTTGATGTTGAACAC
GAAGGCAAACTGCCACTTCGGATGCCGCTCCTCGTAGGGATACAGCATCTTCCGTCCCAG
TTGCCAGTTATAGACTTCTGGCATTGTGACTCCTCCTTCTCATAATCAAATGGTTAACGG
GCTTACACCTTGATCTTAATGTGCTCACCTTTGAGCCACTTGATCATGAACTCGTTCTCT
TGGCCCGGGGTAAAGCCGGTCCGGACCGGTTCCCACGGCCCGCGCGCCCCGATGCCGCCG
TCTTCCGCCTTGGTGATGCGGATCAGACATTCCTTCGGCACCGTGTTGATCGCGTGGTGG
TCGACCTGATAGCCCCACTTGAACTTCCAGGCAATGGCATGTTTGCCCGGCAAGCTGTCG
GTCTGGTGCATCGGCATCAACCAGTTCCGGGTAAAGGACTGCTGCGCCCCGTACCGGAAG
TTGGATTGATAGCCGGTGTCGACCGCAATCGCTCTGCCGTCGGGTCGGGTCTCGTGGCCC
TTCACCGACTTCGCCGTCGACACGTACGGGGCGTGCTTCGCCATCGTGACGTGGTACGGG
TAGCTGGGGTTGTACTTGGCCCGGATCATCAACCGCGCGACCTTGTAGTACGGGTCCGAG
GGCTTCCAGCCGCGATAGGGCCGGTCCACCGGGTTGCCGTCCACATAGACGTAGTCGCCG
TCGTTGATGCCGCGGTCTTTGGCCGCCTGCGGGTTGATGTGCAACTGGTGCTCGCCCACG
CCCGGCGTCCGCTTGTCCATCCGGTACGGATCGCCGAAGTTGCTCTCGTAGATCTGCACC
CAGTCGTTCACCGACCACTGGCTGTGCACCCGGTGCCGGGTCTTCGGGGTCACGCAGTAG
AACTGGTACCCCTTCTCCCACAACGGATTGCTGTGCCGCTTGATCTCGTGCCACGACAAC
TTGATGTTGCGGACCGTCTTGTCGTCGTGGTGTTGCGCCGTGATGGGAATGCCGTAGTCA
TCCGGCCGACAGTACGGGTTCGTCGTAAAGATGGCGTTCGGCAGGTACGGCGTGGCCTCC
GGGCCTTCCCGGTGGCTGATGAAGTTCTCGCCGTACTCGATAGCTTCCGGCTCGATGCGA
TAGTTCTCGTACCGGCCGCTGCGGGTCCACATGGGCTTCGACTCGTTGGTCTCTTCCCAG
AACGGATGCCGCGGATACGTCCGGACCATCACCATCCAGCCCTTTTCCGACTTCAGCATC
GTATCGGCGCTGTAGCCGTAGAAGGTGCTGGAGGCGTCGAGCATGCGCTGCGCATAGACG
TCCACGCGATTCAGATAGACCATCGCGAAGTAGTCCTTCATGCGCTTGTCGCCCGTCATT
TCACTGAGCTTCGCCGCCGTGCCCGCAAAGGTGTCGAGGTCGTTGCGGGTGTCGTACAGC
GGCCGGATGCCGCCCTTCCAGATCTGCACCCAGGGATTGGACACCGTCACCGTCATTTCC
GGATAGGTGAACTCCATCCAGGAGTTGCAGGCAAAGGCGATATCGTTGTGGTTCACGTCC
GAGGTCATCTCGATGTCCTGCGTGATCAGGGTCTCGATGTTCGGATCGACGTTGCGCACC
ATGTCATAGTGGTGCTTCGCATTGTTGAGCACGTTCACGTTGGTCACCCAACGCAGTTTG
CTGGGCGTCGGCATGTGGGTCTTGCCGGTGAAGACCTTCCGCCCATATTTCGGGGTATTC
ACAATGAGGGCGGTATCCCCGTGGTTCCAATAGCCGACCTCTTCACCGTAGTAGTACGAC
TTGGTCTTGATCTCCTTGCCGTGCGCGTTCGGATCCGTGGTGATGTTGAAGGGATCCTCA
CCCGTGTGCACGGCCAGACCCGCGCCGGACCACGGCGTGGCCGTCCAGGTGCCGGCCTTG
TAGTTGCCGGCCCAGGTGTGCTGCCCGGTGCCGAACTTCCCGACGTTGCCGGTGATGATG
AGCACCATCGCGGCGCCGCGGGCATTGATGGTCTGATGGAAATAGTGGCAGGTGCCTTCA
CCGTTGTGGATCGCGGCGGGCTTGATGGTGCCCGAATCCCGCGCCCACCGGACGATCAGG
TCCTTCGGTGTCCGGCAGATCTGATGCACGGTGTCCAGGTCGTAGTCCTGGAAGTGCACC
AGGTACATCTGCCAGACCGGCATCGCGTCGATTTCGCGGCCGTTGAGCAGCTTGACACGG
TAGGTCCCGGTCAACGCGGCATCGATGCCGCTGTTCACGTAATGCCAGCCCACCTGTTCA
CGATGGAGCGGCACGGCCTGCTTCTTGTTGAGATCCCAGACCATCATGCCGCCCAAGCGC
TCGATCTGCTCCGGCTTCAAGGACTGAATCCGGCCCGAGTAGCTCTTGGAGAAGTCCGGG
AACTTGTAGTCCGCCACCACGTCGCGCGGATCGAGGTATTGCAACGTATCCGTGCGAACG
AGGATCGGGGCGTCGGTGAAGCTCTTCAGGAAGTCGATGTCGTGCATGTTCTCATCGACG
ATGATCTTCATGGCCCCCAGGAACAAGGAGCCGTCCGACTCCGGCCGTAAGGGCATCCAG
TAGTCGGCGCGATAAGCGGTCGGATTGTATTCGGGCGTGATGACGACCACGCGGGCGCCG
CGCTCGATACATTCCAACTTCCAGTGCGCTTCCGGCATCTTGTTCTCGACGAAGTTCTTG
CCCCAGCTGGTGTTCAGCTTGGAGAAGCGCATGTCGGAGAGGTCGATGTCGGAGCCTTGC
GCCCCCGACCACCAGGGATGGGCCGGGTTCTGGTCGCCGTGCCAGGTGTAGTTCGACCAG
TAGCGGCCGCCCTGCGCCTGATCCGGGCTCACCTTGCGGATCCAGGTGTCGAGCAACGCA
TTGATCCCGCCGTTCATGCGGGTGTTGCCCATCTTGCCCAGGATGCCGAGGACCGGCATG
CCGGCGCGGTGCTTGAAGCAGCGCGTGCCCGCGCCCTTCATCATCTCGATCATTTCCGGC
GCATAGCCCTGCTCGCGCAGCCGCCGCGCGCCCGCTTCACCGCTGTAGCGGGTGGCCACG
ATGATCATCGCCTTGGCGGCATAGGTGAAGGCCGTGTCCCAGGACACGCGCAGCATGTCG
TCCAGGAAGCGGCTGTCGAATTTGTACTTGCGCTTGGTTTCGGGCGTCAGCTCGGGGGAG
CCGTCGTCCATCCATTGCTTCCAGCCCTTGCGCATCAATGGGCCCTTCAACCGATACGGG
CCGTACACGCGGCGGTGGAACGTGAACCCCTTCAAACACATGCGCGGGTTGTGGGCAAAG
GTCCCGCGGTTCCCGTAGAGGTCTTCGTAGGTCTGGTGGTCGTAGTTCTGTTCGACCCGC
ATCACGACGCCGTTCCGGACGAAGGCCCGGATGCGGCAGGCGTGTGTGTCGTTGGGGGAG
CAGCACCAGGTAAAGGATGAATCATACCGGTATTGATCGTGATAGACGCGCTCCCACGAC
CGGTCCGGATAATCGCCCAGCGGGTTCCCGACTTCGATGACCGGCTGCAACGCGGTCAAC
GCCAGGACCTTGTCCGCCACGGCCACGGCCGCGACGGTCCCCGCGGAGACTTTCAAGAAT
TGCCGACGTGACAAAAACATTGTGGACACCTCCTAAGTTGAGGGCTGCCGTCAGCCCACG
CTTCCTGACTCAAACTCCTGAAATTTTTCCCACCCCCTTCCGTCCTCAAGCTGCCAACCA
GACCGAATAAAAAGGGTTGATTTACGGATCGCGGATGAGGCGAATCTTTCAGTTCTGGTG
GGCATAACGGTCTATTATGGTTCGCAATAACCAAACCATAGGGCCGGATGGTCTTCTGAA
ACAGGAGAGCAGTATAAACGTAAGACAAATAAAGAGAATATTCTTACATGGAGAAAGGAA
GCCAGAGAGGAGAGAGCCTGCTCTTGAGTAGTTCTGGTACCAGAATTACAATATCCTCAA
ATGAGAACACACAAAAATACTAACGAAATCAAAACTTTGTGATGAACTGAAGGGGAAATA
TCTGACGTTACTGCAGAGTAACGGTTTCTGGAGCTGTAACCTAACACTGTGAGGATTCAG
AGCCGTATCGTTGCTTGACAGCGCAGCTGTGTGTCAGTAGAATCCGCCCCTCTTCAACAC
GCCATGATCGAGCGGGAATAGCTCAGTGGTAGAGCATCGCCTTGCCAAGGCGAGGGTCGC
GGGTTCAAATCCCGTTTCCCGCTCCAAACCGCACTTCGTGCGATCCGGATGCCGTTCATC
ATCCCTTGCCGGGGATGCCCGGAGGACAGAGGTCAGGGTGCCGGACCCGATCCGCCGTTC
GGGATTTGTAGCCTGATCGAGACTGCATGCCCGTCCGCCGTCATCGCCGCCTCGATTTTG
TCACCGGTCTTCAGCTTGCCGGCGACTCCTTCGATCTTGGTCTCAGCGTTCACATGCAAG
CGCACTTCGCGGCCGCTCATTTCTTTGACGACCAACTCCTCGCCTTCCCAGTACAGCACG
TCGCCTTTGACTACGGCGCTGGGCTTCGCGCCCTCCTGCGACTGGGCGAGGGCCCCGGTC
GGCACCAGTGCGAACAAGAGCAGAATGAACCACGCCATACCGTCCTCCTTCCGCACAGCC
TATGAAAAGTCCGTAAGCCCTGTCAATGAAGAGAACCGGTATGGGCGTGTTGGCTGGACG
TAGCCGAAGCACTATATTCGTTCGGTAGCCGACAGGACGGCGCTCACCGCGGTGGTGGCA
TGAATGAAACCCTGTCGTTTTCTTCCATCCTTAGAGCGGCGGACACGTTGCGCGGGGTCG
CGCATGTGACGCCGGTTGTGACCAGCGGACAACTCGATCGGCTGGCGGGCGCGCATGTAT
TCATGAAATGCGAGAACCTTCAGCGGACCGGCGCGTTCAAGTTTCGCGGCGCCTACTATG
CCCTCTCACGTGTGAAGTCCGGCGGGACTGCCCGGACTGTGGTGACGCTCTCGTCCGGCA
ATCATGGTCAGGGTGTCGCTTTGGCTGCCCGCCTTTTTGATCTGACAGCCCATGTGGTGA
TGCCGGCGCCGCGCTCGGCGGTGAAGTGTGAAGCCGTGGTCGGCTATGGCGGCATCGTAT
GGCCCACCGACGATCGGCAGTCGGCCGAACGCAAGGTGGCGGATCTCCAGGCCGAGGAGC
GGGCCGCTTCTATCCATGCGTTCAACAACCTGGATGTCATGGCGGGACAAGGGACGGTCA
TGCTGGAGCTGCTCGACCAGGTCGAGTCGGTCGATGTGCTGTTGGCGCCGGTCGGTGGGG
GCGGGCTGCTGTCCGGGCTCTGCGTCGCAGGACATCAACTTCGTCCCGCGCTGAAGATCT
TTGCGTGTGAACCGGAAGGAGCGGCGGATGCCGGGGAGTCGATCAAGCTGGGTCGGATCG
CTCCGATGCCGAACCCCCGGACTATCGCCGACGGATTGCGAACGAGCTTGGGGAGCAGAA
CCTTGCCGATCCTCCGCGAGCATCTCGCCGGCATGTTTCTCGTCAGCGAACAGGAGATCG
TCGGAGCGATGCGCTTTGCGTTCGAGCGGATAAAAATAGTGATCGAACCATCAGCCGCCG
TCGCGCTGGCTCCGATCCTGCGCGCGGAACCGCGGCTCGCCGGCCGACGGATCGGCGTGG
TCCTCACGGGGGGGAATGTCGACTTGACGGGCTTGTGGAGTTCCCTGACGACGACGTAGA
GGAGCGGTGTTCTACGCCCGCTCCAAGGCGAGTAATTCCCGAAGCGAATGCTGCGCTTGG
AGTAGGTCTTCTTCCGACAACGCAGCCGGGCCGAATCGTCCGCGGCAGTACAGGTCCGTG
AGGATCGCCGCGGGGGCGCCGGCCTGGGTCCATTCCTGCCGGATCAGGGCAAGAAACTCG
AGCGGCCCGCTCGCGTCGGGTTTGGCGAAGCCGTTTCGCGCGAAGTGATGAAGCATGGCC
TTGTAAAGCCGGGTGATCGGTTGTTCTTCTCTGCGTACGGCGGTCGATCCCAACCCTCTC
CATGGGCGCTTCCAAGCCAGCCAGATCATAGCCCCCAATCCCAGAAGAACCAGGCCGAGA
AACTTGCCCATGAGTCGGACGTTGCCTTCGCCGGCATAGGCCACAAGACTGCCAATTTTG
TTCGCCAGCGGATTCAGAAGCGATGCAAAGGAATCCCAGACGCGGGTGCGCACCGTCTCT
CCGCCGGCTTTCAACTCCCGCACGACGGCGAGTTGGTCGGCCGCGCTGTATTGGACGAAA
AAGCGATTCCACCGCAGCCGGAAGCTGTCCACGATCCGGCTGAACGCCTGCCAGCCGGGC
ACCGAGACGGCTTCTGTCACGCTGGGCGTGGGGTCCATCGTGATCCAACCGGAATGGGGC
AGGTGGACTTCCACCCAGGCATGGGCATCCTGTTGGCGCACCACATAGTAGTTCCCATAC
TCGTTCCATTCGGTCGCCAGAAACCCGGTCACGAGGCGAGCGGGAATGCCGATCGCGCGG
AGCATCAAGACCATGGCCGTCGCATAGTGCTCACAGTAGCCGGTCTTCCGCGTGAAAAGA
AATTCATCGATCGGCCGGGCCTGGTCGGAGAGCGGGACATCGAGGCTATAGCGGAAATTC
GTGGAGAGATATTGTTCGATCGCGAGGGCTTTTTCGTAGCGGCCGGATTTGTCCTGCGTG
ACGGCCACCGCGAGCGCAGCGAGACGTTCGGACTGCCCAGGAATCTGCAAGAAGTGCCGG
ATGAAGGATTCAGGATAGGCGACGGATTGGGGTTGCAGATCGGCCGGAAGAAGCGGATTG
ATCCGGGACAGGACGGAGTACTCAATGCGCGACGAGGCCGGGAACGGCAGCGACAAGGCT
CCCGCCGCATCGGCATGGACGGTTAAGAAGCGGCCGGAGACACTTTCCGCAAACGGGGCC
GCGAAGAGCACCGCCGTGTCCAACGGCTCCAGCAGAATGTTCTGCCGGACGGCGGCGGAC
TTGGCGGGCGGGCGTGACGGGTTCGGGCGGACCGAGAAGGTCATCGGCGCCGTCTCCGCC
AGGGAGCGCCGATGGGTCAGTTGATTCGTCCAGGAAGTCCCGTCGTACCGGTCGTAGGCG
GCTCCGCGAAGATACAATCGTCCCACGTCACGAGCGGATCGTTCGGAGAGCTCCACCCGC
ATGACGATGCTGGGGTCACGTTTGATGGGACCGATGGCGCCCAAGTCGACCGTGTCCGAG
AATCCGGACGTGCGAATGCTGTCGCCATAGCCCTTCTGAAACAATCCCGCGCTCACCCGG
GGAATCGCAAAGAAAATCACGAGGGTCAGGCAAAGGGCGGCGGCCGCCAGCCCGTTCGCC
AGCCAGAACAACTGCGGAGTGACGTGGCTGTGGGGTGGTGGCTGATGCTCGGACTGGCCG
GGTGTGTCGTCCGACTTCTTCGACAACTGGAACAGCAGCAGCGTCCAGACGCCGGTCAAG
AGATAGGCGAGGAAAATGGGGAGATACCAGAGATCCGTCGTCAAGGCGGCGGAGGCGACG
ATGGCCATCAGGCTGATGGCGTACAGATGCAGATAATCGCGGCGCGTCTGTAAATTGCAC
AGCTTGATCACCATGAGGACCAAGAGGAAGTGAATGCCCGCCGGGAGGAATTCAGCGGAG
ATCCACAGCGCATCCATCCAGAACCCGGCGAAGCCGAGAATGAGCAGGATGTTCCAGGTC
GTCGTCGACAAGACGATGAGATTGGCCAGACGCTCCATGGCCTGTACCCGTAAAGCGCGC
ACCAGCACCAGAATGAGAACGGAGCCGGTCAGCAGCACCAGCCACTCCGGCAGGCTGGCT
CCCAGCGCCAGGCCGATGAAAGAGGCCGACGCCAAGAGAATGGACGTAAGCCGCAGCGCG
TGATCAAACGACATGCGAGACTCCGACGACATGAGCCGCATCAAGAACCGTCACGCCCTG
CCCGGCCGGTGGATCGGCTCCATCCCACGACCGTACGAAAATCGTCATAGCTTCTCCGGC
CTGGCCGGTATCGAACGAGGCCTCCGCCGATGGGGCGGCGCTTCCGGGCGGGCGCCGTTC
GCAGAGCGCGACCGTACGCAACAGCTGGATCATGTGAGGCTCGCCTTGCCCGAAGGAGGA
CGCGGCGTCGCCGGCGACCAGCCGGAGATGATACCCGCGCTCGGCCAGATGGACCATCAA
GGACGCGGTGAACGCCACCGCTGCTTCGAATTGGGCCTCGTGCGTCGCGGGTGCCGTGGT
CGGGAGATGAATCGTGGCGCGGCGTTGGTCCTCCGCTTCGGTCTCGCGCACGATCAGTTT
GGACGTCTTGGCCGTCGTCACCCAATGGATGTTGCGCGAGTCGTCTCCCGAGTGATAGAG
GCGCAGATTGTACAGATCGCTGCCATGCCCTCGCCGATAGGCATGCTGCTCGCGCCCGGC
TGAGACGAGGCCTTGCACGAGCGACTCATCCAGGGGGGTGATCTTGGGACAGGCGACCGT
GGCGCCCTGGATCGGATAAAAGGCTTTCTTTACGAAGAGGCCGAAAGGAAAGGACGTTAC
GACACGGATGCCGTCCAACTGCAAGAAGCCGCGCTTGCGGGCTGTCAGCGGATAGGACAA
GAGCCCGCTTCCGCCGGGAAGCAGCTGGCGAATCGCCAACCCGCGGTCGATATCCTGCCC
GTCGATCACGTCGAAGAGCTGAAGCGAAAAGCTGGGCAGCCGGCCGTTCCCGTTTTTAAT
GACCAGCGAGACCGTGGCCGGTTCCTCGACGAACAGCACATCGGGGAGATGTCGGTGGAA
CTCCAACCGGCGCAGGCAGTGTTCCGCCACGATACCCGACAATAAAATGAGGCTGAGCAT
CATGGACAGGAGCAGGTAGAAGAGATTGTTGCCGGTATTGATCGCCGCCACACCGACTGC
GAGCGTGAACAGCAGGAATTGCACGCCCTCCGATGTAAAGCGCGTGGACCGATGTCGCGT
GAGCCGGTGAACGATCGTGCGAAGGCGAGACAGCATGCGTCACCAGACGTTGGGGCGGAG
AGCCGGAGCCTAGACCGGAACGGGGACCGATTCGACGAGGTCGCGGATGAGGCGTTCGGC
TTGCTCGGAGCTGCGCTGGCGCAATCCCTGTCCCCGCGCCAGCATGACGCGATGGGAGAG
GACCACCGGGGCGAGCTCCTTGATGTCGTCCGGCAGGCAGTACGTCCTCCCCCGCGCCAG
AGCCAGAGCTTTGGCCGCCCGACTCAACGCCAAGGCGCCTCTGGTGCTCACGCCCAACGA
CAACAACTCGGTCTGCCTGGTCGCCAGCACGATGGCGAGGAGATAGTCCATCAGGCTTTC
TTCCATCAGCACCTTGTCCACCTGGGCCTGCAGGTCCAGCACATCCTGGGCGGCGAGCAC
CGGTTGCAGCTCCTCGGCGGGATGGAGACCTTGTGGACGGTCCAGGACTTTCTTTTCTTC
GTCCGGCGTGGGATAGCCGATGCGCAGGCGCATCAGAAATCGGTCGAGCTGTGATTCGGG
GAGTGGAAACGTCCCGTGGTATTCGGCCGGATTCTGCGTAGCAATGACCATGAACGGCTG
GCTCAGCGGGTAGGTCTGGTTATCCACGGAAATCTGCGCCTCGCTCATCGCCTCCAACAG
GCTGCTCTGGGTCTTCGGCGTCGTACGATTGATTTCATCGGCCAGCACGATATGGGCGAA
AATGGGACCCGGCATGAATTCGAAGGCCTGTTTCTGTCGATTGAAGATCGACACTCCCAC
GATGTCGGACGGGAGCAGATCGCTGGTGAACTGAATGCGCTTGAAGGAGCAGTCGAGCGA
GCGGGCCAGGCTGTGGGCGAGCGTGGTTTTCCCGACGCCCGGCACGTCCTCGAGCAAGAG
ATGCCCGCGCGCCAAGAGCGCCACGACGGTCATCTCGATGACCTGCGGCTTGCCCTTAAT
GACCCGCGCAATATTCTCCTGAATGGCCTGGACCGTTTGGGTGGCGTTCATGATGGGAAA
TTAAATGGGATGATGACGGGTGAATGGGTGGTCAACAGACACCGCTGAAGTCTAGCAAAG
GGTCGTAAGACGGTCAATTTTTCGCGCTCTTCGCACCTAATGTCGCGGTCGCCGGTGGTT
ATGATGGGACCAACGCCAGACACCAGGGGGTCGTTTCCTCGATCATCGAAGCAAATTTGC
GGGCCGTGCTGCTGGCAGGCGCGTCGGGAAACGTGGGGCCTCGCCGTACTTGAACGTGGC
GGAAGGAGGGAACACCCACAGCCTTTCGCATCGAGCTAACGTCCGCCAGGTTGAGAGACG
AACCGATCGGCATCCGGTCGAGTCTTCGATAGACCTCGCCGAAGACCTCCGGGATATTGT
CCGGCGTGAACGGCGTTTCGGACGGTCGATAGCGATCGTCGTCGAGCAGCTGCGCCAGAG
TTTCCCAGAAGACTTGCGCATCCACTGCGCCGAGGACGCACAAGGAGCCGCGCCGCGCGA
GGAGATTTAGGAGCGCCAACGGACCCACGATCTCGAATTTCCAGGGAGGAAACAGGAGCG
TCCGGTCGCCGTGCTTCACTTCCAGCGCCGCTTCGCCCTCCACTTTGGTGTGCCGGAACG
TCCCCTTGGTGCGTCTCAAATGCTCGGCGATCGTCGCCGCGGACAAGCGGGAAGGCTCAT
AGGCGAAGGTCGGAGTGGCCGGCGCCCAGCAGGCCGCGATCGCATAGCGCGGGGCGAGCT
TGCCCTGTTCGTCCAGGGAATCGAGCGCGAACATGTCTTGATCACCGAAGAATCCGAACG
AAGGGCCCAGCCGCTCCCGCAAGGAGCGCAGCCGTTCCGCTTCCGGATGGAGCGGGCCGC
CGAGCTTGGAATAGGGATGGAGACGGTCTATGCAATGCAGGATGAGAGGACGATTGTTTT
GTTGCAAGTGCGGGAGATAACGATCGGTCAACTCGGCGGCGAAAGACAAGTCGCCCGCGC
CGAGATCCAGCACGGAGGCGACCTCGCTCCCGAGCAGGAGATCGAAGGGGTTGGGACTCT
GCTCCGAAATGCGTTCGACGATGTCACTCGACATCGTCGGCACCGGCCAGCGGGCCGCCG
GATGCTCGACCAACTCGAAATAGACGCACAGCGCCCGGACGGCTTTGGTCGCCGGCAAGC
CGGTCAGCTGCTTGAGGGCATCCCCATCGAGATCATGAATGCGGTGCGCTTGTTGACCGA
GGGCCAGACGCAACCGGTCTTGGACGGGCCCGGGCAGCGCGTGCTCTTGAGAACAGACGC
GCAGGCGTTCCAGCGTGGAAGGAACCAGATCATCCTGGATGAGACGCCGGGACCCTTCCC
ACTGGGCCGCCGACTGTTTGGCGCGCCGGCTGACGAGTTGGCGAAATTCGGTGAGAGGGT
CCGGCGAAGACGTCATGAAAGAGTCCGAAGCAGGCGATGACGACGAAGTGCAGGATAGTG
GCGGGCCCACGGCATCGTCAAGGCAAGGCTTGTGGCCCGTCGCGGCCCTGTGCTAGGAGA
TGAGCATGCTTGTGTCATCGTGGATTTCTGCGGCGCGACTGCCGGCGCTCATTATCCTCG
TTCTGAATCTCGGCTGCAGCCCCGGCATTCATACCGTTTCCACTGCTTCACAGGCCGAGC
CATGGCAAGCCGGGCAAGTGATCGAGACGAAGAGCGGCCGTGTGGTGTCTCCTGCTGAAC
TGCTGAAGGAGTTGGAACAGTACGACATCATTTATATAGGCGAGGAACACTACAACCGGC
ACCACGTTGAGGCGGCCATCGGTGTGCTGTCCGGATTGCTGGCGGACGGTTTCAGTCCGG
TGCTCGGGATGGAAATGTTCGCGTGGGATGCGCAGCCGGCGGTGGATCGTTATCTGGCGG
ACCCCGGCGTCGGCAGGGGCGCGTTTCTCGAACAGGCCCAATGGAAGGCGAACTGGGGCG
GTGAGTTCGACAACTATGAACCGCTCGTGACGTTGGCGCAAGCGCGCCATCTGCCGTTGC
GGGCGCTGAACCCTCCCAAGGCGCTCATCCGGCGGGTGGTGAAGCTCGGCTTGGCCCAAG
CCCGCGACGGAGACGATTGGAAACGATGGGGATTGACCGAGGAAGAAATCGTCGATGATC
CGGCCTACCGCGCGAAGATCCTCGATCAGCTTCGCCGCTGTCACGGAGGAGGAGCCGAAG
AAGATTATCGGACCATGTATGAAGCCTCGATGGTTCGGGACGAAGGCATGGCGAAAACGC
TGGCGGCGGCGGTTCGTGACACCGGCCGCAACGCAGTCGGACGCCGCCACATCGTAGTGA
GTTACACCGGCGGCGGGCACATTCAGTACAACCTTCCCGTTCCCAGACGGGTGGCGCGGC
GTCTGGGCGGTGACATCCGTCAAGCGACCGTCTATCTCACTGCCTATGATCCAACCCGGA
CGGACGACATCCGGGAGCTTCTCAAGGAGCCGATCGCCGATTACCTGTGGCTCACGCCGA
CGGCGGGATCGGGGCCGGTCCAACGCTGCCGTTAGACCGGCCAAGCCACCTCGCGTTCCC
GTGCTAAACCAGGCTGTCCTTGACAGGACGGGGCTTGCTCGTCAGACTGGGAGCACGCGT
TGTGCCCGGAGCGCGCCGCCGATGCGAAACAAGATACCCTGCAGCGCCGATCGATTAGGC
CTCCTGGATCCGCAGATGATCCAGGGCGTATCCGAACCCTCGGCCTTTCAAATCGGCCAC
CAGTATCTGACCGAAAACCGCGTCCGTATCGTGGAGGCCGACGACGCGCAGATTTCTTCC
GCCGTCATCGGCAACTCGGGTCTCTACGAACAAACCATCCGGCTCAAAGACGGCCACCTC
ATTTCCAAGTGTTCCTGTACGCTGCCGGAAGAACCGATGTGCCGGCATTCCATCGCGGTG
TTGCTGGAGTACCACCGGTGGGCCCATCCCCGTCAGTCGCGCAAACCTCCAGAATCACGG
GAGGCAAAACCGCAGCCCACGACCCAGACCCATCCGGCCGGCAACGCCCAAGCTTCCACG
ACCGAGGCCTCTCCGCCTGATGTCAAATTAAGTGAGGTGATGCAGTTCGTGGAATGGCTT
CAACCGGCCATGAAGGCGATTGAAAAAGGCGCGCCGATCCCCGAGGCTCCCAAGCTGCAT
CCCGGCGAGGTCGCCACCTGGATTCAGACCATACGCAACCTTGAGGACCGGCGGCGCGAG
AGCGAAGAGGTGCAGGTCAATCTCGAAGCGGACATGAGGGATCGTGAAGCCTACGTCGGC
CGCTTGACGCAGCAGCTTCAGGCATCGATCGCCGAGGCCAAGGCGGCGCAGGCGGCGTCC
CAGGATCTGCAACGTGAAGTGGCGATGTATAAGGGCATGTTGGCCAAGGTCGGCGAGCTG
GCCGGTGAGGTGGCCCGGTACGATACCCAGATCAAAGCGGTGGCCGGCGACCTGCTCGGC
AAAGGCGCCCAACTCGATAAGCTCGCGCAGTCCTTCAAGGAAGTGGCCGAGGCGCTCAAA
TCGGCCGCCAAGCCCCACGACTCCCGATAACCCGGCCCTGCCGTTTTCTTCACAACGGAA
GCCTGTCAGAGTCCTCTTGCGCCATCGCGGGGGACTTCAGTACAATGCGCCCACTTTTTT
GCCATAGGGAGGAGTGCCATGAGGAAGGTCCTTGCGCAGGTTGGTGCGATAGCGGTGACG
CTGTTTCTGATCGCTGCCTCTCAGGTGTCGGCGAACGCTCCGGCGGCCGACGGACATGTC
GACTATAGCGGGATCACCGGCATGTATTATACGCTGATCGGGTTGATCCTGGCCTACGGC
GTGTACGACACGTTTCTGAAAAAGTCTTAATTCCCTCGGACACCCAGTGTGTTTATCTCC
TGCCCGGCCTCTGAGGCTGGGCGGGGGAAACCCTTCCGTTCCGGTGATCCAGTATGGGTT
GCAGTGTCGTCAGGATCTGGCTGACGATCACCCGGTACCCTTCTTTCGTCGGATGAATGC
CGTCCGCTTGGTTCAAGGTGGCTGACGCGGCCACGCCTTCGAGAAAAAACGGGATCAACG
GCACGTCATGGCGCGCCGCCAAGGCCGGATAGATCGCCTCGAAGCCGTTCCTGTACTCGG
CTCCGTAATTCGGCGGCAGTTTCATGCCCGCCAGAATAACTTGCACCCCGGCCGCAGAGA
GTTGTTGCATAATCCGGTCGAGGTTCTGTCTCGTCTGGGCCGGACTCAAGCCTCGCAGGC
CGTCGTTCGCGCCGAGTTCCAGAATCACGAGGTCCGGTTTGCTGTTCAATATCCACGGCA
CCCGGCGCACGCCGCCGGCGGTCGTATCGCCGCTCACGCCCGCGTTGATCACGCGAGCGC
GATACCCCAACTGGTCCAAGCGCTGCTGCAGTTGCGCGGGGTAAGATTCATGAGGGCCGA
CGCCGAGTCCCGCCGTAAGACTGTCGCCGAAAGCCACGATGCGGAGCGCCGGCTCGTCCG
CCTGCGACCATGGCGGAAGCAGGACGACCTGAAGACACCACCACAGGCCGATGAGCCATC
GAGTCGAGATCATATGCCGCTGGTTCACTCGGAATCGCGCCTCCGTCTAGGAGTCTGTCG
GACAGTGATCTTCTACTGTGGCGAACGGCAATGTCGGACGGACTCCTAGTATAATACCAG
CCAATCCTCGCACAGGGACGGGAAGGAGCAGTGATTCATGATTGCGGTGAGCCATGTCTC
GATGGTGCTGGAGGCGGCCGGCCGTTCCGTCACGATTCTGGACGATGTGACGGTGACGAT
TCCGGCGAAACAAACGGTGGCGATCGTCGGGCCGTCGGGCAGCGGCAAGTCCACTTTGCT
CGGGCTCATGGCCGGGCTCGATCGCCCGACGTCGGGCTCCATCGAATTGGACGGCGTCGA
CATTACCCGCATGTCCGAGACGGTCATGGCGCGGTTTCGGCGTGAGAACATCGGCTACAT
CTTTCAATCCTTCCATCTGATCCCCACCCTCACGGCGCGCGAGAACGTGGCGGTGCCGCT
GGAACTCGCCGGCGATCCCCACGCCGGCGCGCGAGCCGCCGAGTTGCTGGCGGCCGTGGG
GCTCGCCGACCGCATGGACCATTATCCCGTGCAGCTCTCCGGCGGCGAACAACAGCGGGT
GGCCGTCGCGCGGGCCTTTGCCTGCCGGCCGCCGATTTTGCTGGCGGATGAGCCGACGGG
GAATCTGGATACCGCGACCGGCACGCAGGTGATCGAGCTGCTGCTCTCGCTCCATCGCGA
TCACGGCACGACGCTGGTACTGGTCACCCATGATCCTGCGTTGGCGGGATCGATGGAGCG
GGTCGTGTCTTTACGCGACGGGCGTATCGAGGCCGATTCCCTGCCGCCGATCGGCGCGCA
TGCGGGAGACTCCTCCGCGTGATCCCGTTTGTCCTCACCATGGCCTGGCGGGAAACGCGG
GCCGGCTGGCGGCATTTTCTCTATTTTCTCGTGTGCATCGCGGTGGGCGTCGGAGCCTTG
GTCGGCGTGTCGCTCTTCGGCGCGCACGTCGAACGGGCCGTGACCAAAGAAGCCCGAGGG
CTGTTGGGCGGCGATCTCGAAGTTCGGCTGTCGCGCCCCATCAGTGCCGACGGCCGGGCC
GTCCTCGATTCCTTGTTGGAGCGCGGTGTCGAAACCACGCATGTCAGCGAGCTGGTCGCG
ATGGCGGCAACACTCCAGCCGGCACCGGGTCAGGGACAGCCGACTCAAATCATCGAATTA
AAGGCGGTCGAGCCGCAGTATCCGTTCTATGGCTCCGTCAACGTGGAGCCGGAGGGGCGC
CTACAAGAATTGCTCGCGCCTCGTGCCGGATGCCAGGGCGCGGCGGCACCCGAGACCTGT
TACGGCGCGGTGGTGCAGGAGTCTCTGTTGATCCGGATGGGACTCCGCGTCGGAGACGGG
CTCAAGATCGGGCAGGCGTATGTCACCATCACCGGCGTCGTCCGGACGGAGCCGGATCGG
ATGGCCAACGCCTTCAGCCTGGGGCCGCGCGTCTTGATCTCACAGGAAGGGCTCCGCGCG
ACGGAGCTGGTCCAAGTGGGCAGCCGCATTCGGGAGCGGTATTTGCTGAAGGTCCCGTCC
GGCTTGGCGCCGGAGCCGCTGGTCTACGAATTACGCGGGCGGTTGTCGTCCGAGGCGGCC
CGTGTGTCGGGCTATCGGGACGCCCAACCGCAGCTCAAGCAGTTTCTCGAGCAACTGACG
AGATATTTGGGGCTCATCGGACTGACGGCCCTGTTCATCGGAGGGCTGGGCGTCGCTACG
TCCGTTCACGCCTTTATCCTTGAAAAGTTGAACACCATCGCCATTCTGAAAACCGTCGGT
GCCGGATCGGCGACGGTGATCTGGGCTTATGCCCTGCAGGCCTTGATATTGGGCTCGATC
GGAAGCGCCGCCGGTCTGGTCATCGGCATTCTGCTCCAGCAGGCGCTGCCCTGGGTCATC
GCCGGCTTCTTGGCCTCCGATCTGCTGGCGCAGCTTGGGTTTACGGCGGACCTTGGCCTG
TCGTCGCTGGTTCCGCTTGGGAAGGGCATGGCGCTGGGGCTCTTGTCCACGATGCTGTTC
GCCCTCTGGCCGCTGCTCACGATCCGCGAAATCAAGCCCGCGATGATCTTTCGCCGTGAT
GTGGCGCCGTTGGCTTCCGATCAACCCGATCGGGTCTCTCAATGGGGGCGATCATGGAGG
ACGATCGACCGGGTGAAAGGGGCGACGGCTTCCGGCATCGGCATCGGCCTGGTCGGACTG
TCCATGTGGCAGGCGGGGTCGTGGAAAGTCGGAGTCTTGTTCATCGGCGCGTTTCTCGCC
GCGGTCATCGTCTTACGCCTTTCCGCCTCCGCCGTGGTGCAGGCGCTGAAGAAAAGCCCG
CGTCCCGCCGCCCTGACTCTGCGCCAGGCGCTCGGCAACGTGATCAGGCCGGGGAGCGGG
GCGGTCGGCATCACCATGGCGATCGGCATCGGCGTGATGGTCGTGGTCACGGTGTCGCTC
GTGGAGCGGTCGCTTCTCCTGCAGGTGGGGGAAAATCGTCCCACCAATGCGCCGACGTTC
TTTTTCATCGACATTCAGCCCGATCAGAAGGACGGCTTTGAACGGCTGATAGGAGAGCTG
GCTCATGATTCCGCGCCGCAGCTCACGCCGCTGGTCCGTTCCCGGCTGTCCGCGGTGAAC
GGACATCCGATCAAGCTGGAAGCCGCGACGGAGGACGAGGAGCGGAAGGAGCAGGACGCC
GAGAAGGACGAGCGGCGGAAGAAGTGGTACTTCACGCGCGAATACGTCCTGACGTTTCTG
GACGACCTGCCGAAAGACAACGAGGTGGTGCAGGGAGCATGGTGGAAGCCCGGTGAAGTG
TTTTCGACGCCGCTGGTGTCGGTGGAGGAAGAAGCCGCGAAAGCGTTGGGACTGGGGATC
GGCGGCACGGTGGAGTTGGATATTCAGGGAACGGCGATCACGGCCGCAGTCAGCAGCATC
CGGAAGGTGGAATGGGGCAACTTTTCGACGAACTTTTATTTGATCCTGTCGCCCGGTTCG
CTGGACGGTGCGCCGATCACGTACGTCGCGACGGTGCGCGTCCCTCCCGCTCAGGAGGTG
CCGGTGCAACAGGCGGTCGTCGCCGCCTTCCCCAATGTGACGGCGATCAATATCGGCGAC
GTGTTCCAGACCTTTGCGACTGTGCTGGATCGGTTGTCGCTCGCCATCCGCGCCGTCGCG
CTGTTTTGCGTCTTGTCCGGCGCTCTGGTCATGGCCGCGGCGTTGGCGGCCACGCGCTAT
CGCCGGCTCTATGAATCCGTCATCCTCAAAGCGATGGGGGCCACGCGGGGCGTCATCGCC
CGTTCGTTTGCCGCCGAGTACGCCCTGCTCGGCGCGGTGGGGGGCTTGCTCGGGTGCGCG
CTTGCGAGCGCCCTATCCTGGGGCGTGCTGGCCTTCGTATTCGATCTTTCCTGGAGTCTT
CAGCCGATGATTCTCCTGGCCGGTTTTTCCGCCACGATCGCCCTCACCGTGCTCGTAGGG
TTCTTGAGTACATATCGGATACTGGGGCAACCTCCGTTGGCGGTCCTGCGATACGAGTAG
GGGTCGTTGAAAAGGCGGGACGGCCGTTTTGAACGACCCCCATAATAGAATAGAACGACT
AGGGTTGAGATTCGGCCTGTTCGGGCAGCCAGAGATCGATGATCTGCCTGATGCGCCGCT
CGTCTGCCCGTTGTAGCTGTACGAAGCGGAGCCCGATGCCGTCCTCCGTTATGGATCGGA
CGACTGCCTCATCGATGGTGATGGGGAACGAGGTGTCGGCGTACTGGAATTCCAACTCCA
CCCGTGTTCCGAGCGCGAACGGCGTCTCAGCACGGATGCGACACCCACGAAGGGATAGGT
TCTCGAGAACTCCCTCCCGGCCCATATGCAGCGGGGGAGCCGGTCGTGGTTTGATCCACA
CCGGAAAAGAAACCGACACCCGCTCGAAGCCGCGCCGCGGCAGCTTCGCCCGGTGTCCGA
GAAAGGTGCGGAACCGTTTCGCGCACAGCTGACAACGGAAGGGATAGATGGTGAAGGCGC
TACAGAGGCTATCCGACAGAGTCTTGCGCGGAGCCAGTTTCGTCTTGATGGTCCCGCAGC
GCGGGCAGCGGCGGCTGGTCACGCAAGCACCTCCCAAGGCTCGGCGCCTTGAGGGTACCG
GGATGGGGGATGGCGGGGCAACCCTTCTAGAGAGGTAGAAGGGGGCGGTCTTGAGCGAGC
CGGCCGCGCGCATCAATTCGGCGCAATGCGCCACAGGCCGCCGCCCTGCGTCAGGATATA
CAGCTCGCCCTGGGCGTCTTCGCCGAAGCTGGTGACGAACCGTCCCGGCGGGCGGAGGGT
CGGCCAGTCAAATTGATCGAGCACCTGGCCATTCTGAAAGCGGAAACTTCGCACGAAGCC
GGCGCAGAAATCGGCATAAAAATACGTGCCGTCGAGTGCGGGGATGGCGCTCCCGCGATA
GACATAGCCGCCCGTGATCGCGCAGGCCTCGCCGGTACGGGGGTAATCAAGCACGGGGCC
GTTCAATGTGGCTTGCGCGCAATTCGCGTCGAAATTGAACGTCTGCTGGGTACCTTCCAT
GCAGCGCCACCCATAATTGACGCCTCGTCCGCCGCCCTGCGCTTGAAGCACGACGTTGAT
TTCCTCCCGGGCGCTTTGGCCGACGTCGGCGATGTAGAGATCGCCGGTCCGGCGGTCAAA
TGAAAAGCGCCAGGGGTTCCGCAGCCCGATGCTCCAGACTTCCGGAGCGCCGCCCGCTAA
GAACGGGTTGAGCGTCACGTTGCTGCAAGGCCCTCCGGTCTGCGGATTGAGCCGAAGCAG
TTTACCGAGACGCGATGATGGATTTTGGGCATGGTTATCGGGATCGTTCGCACTGCCGCC
ATCGCCAGGGCCTGCATACAGACAGCCATCCGGGCCAAAGGCCAACATACCGCCGTTGTG
GTTCGTAAAGGGATGAGGAATCGTTTGAAGAATGATGCCGGTCGTGCCGGCGAGATTCGG
ATTGCTTGGATTTCGTTCGTATCGGGCGATGACGATGTCGCCGTTCAGGTCGGTGTAATG
CACGTAGAACCGCCCGTTCGTGCCATAGTCGGGATCGAACGCCATCCCGAGCAGCCCTTG
TTCCCCGCCGCTTATGATGATGCCCGCAATAGTGAGGAACGGCGTGGAAAGGAGTGCGCC
GCTGGTCAGATCGAATATTCGAATTGCTCCCCCTTGTTCGACGAGAAAGAGGCGCGTGTG
GTCTCCCGGAGCCGAGGTCATGAATACCGGATCCGCGAGGCCGCCGACGATGGGCTCGAG
TCGAACACTGATTGACGAGGCGGGCGGAGGCGCCGGTTCTCCTCCCGCGGGGGCGGAGTC
GTTTCCTCCGCCGCAGGCCGACATGATCCCCGCCATGGCGAGGGAGCCTATGATGAAGCC
AGTTCGCATTGTGCGCTCATCCTCAGGCGCGATCAGGATGACGAAGGCGTTCGCAAGGAA
TATTCCCGTGCGCCTGGAAAGCAGAAAGCTTTCCAAGTTCAATCCCTTGGCAGATCGAAC
GGAATAAAGGCGCGACTACCTGAAACCAGATAATGACTTCAGTGTAGGAGGCGGAGTACT
AGGGACCTTCCCAGGCGTTGAAGATCGGCGCGGTTCTTCGCTGGAAGAGAGAAGACGGCC
GGGCAAACGAAAGGATCAGACCTTCAGGCGGTCTTTCAGGGTGGGCAACTCGCGCTCGCG
GAAGGCGACGGTCACGCGCAGGTGTTCCAGATACTGCTCCAGCGTTTTCCCGCCGAGGTC
GATGTGGCGCGAAGCGAAAAACTCGCGGACGTCCCGTTCGAGCGCGGGCGTCGCGAGGGC
CACGATCCCGCCGCACATGCGGCGCAAGCCCTGTTTGGGGAAGAGGCGGTCCATCTGATC
CCAGTTGGTCTTCACGAAGGTCCAGGCCAGCTCCCGCCCATAGACGTTGCCCAGCACGGC
GCTCACGATGAAGGGCGCGTCCTGCGTGCGGATCTCCCCGTTGATCGTGCGGGACAGGGT
GCGCGAGAGGAGCGCCGGATCCCGGAAGGACGCCAGCGAGAACAGATAGCGCCGCTCCTC
TTGGGGAGTGGCCGCCGTTTTATAGTGCTGTGAAAACTCTTCATAGCGAGCGGCGTCACC
CAGGTACGCCAGAATCTTCACGAACGCCGGGATGACGTTCGGATCGACAGACGCAGGATC
AGTTCGATACCGCCGATAGCGGTCCACGGCCTGCCGTTGGGTGGCCGGATCGTTGCCGAG
CTTGCCGAGCGCGCCCAGCAGCTCGCCGCGCAATTGGCGGGTGAGATCCGATTCGCCGGG
ACGGGGATCCCAGCCGAGATCCTTGACGGCCGGCTCCACCCGGTCGCGGACGAAGGCTTC
GAGGGCCGGGCGCTCGGCCGGCGTGATGATCCGATTCAGAAACGAAAACGAGTCGAGCAA
GACCGTCCAGACGTTCTTGTCGCGCTCCTCTTTGAACTGCGCAGTGAGGTGGAGGTATTC
GGCGAGCGGCATCAATCCGGCCACGGTCGTGGCCCAGGCGTCGCTCACGAGGTTGAACCG
TTCGATGGGCGCCAATCGTGCGAGCCCTCCGTCAATCAATTGCCGGAGCAAGGGAGCGCG
GTGGCGGACGCGGTAGAATCCCTGTCCGCCCGCGTTGACGAACAAGGCCGTGACGCCGGC
CGGCAGCGCCACCGTGACATCGCGCTCGGTCAACAACAGACGACGATAGTCCTCGCGACC
GCCGATGGAGAGGCGAATTTGGATCGGAATGTGCCACAGTTGCTCGGACGCCGGCTCTTG
CGTCACATAGGTGAAGCGCTGTTGTGAGAGCCGGAGTTCCCGCTCGCTCTGCAGCTCCGC
CGTGACCAACGGGAAGCCCGGCTGGAAAATCCAGCCGTTCATCAGCTCGGGCACCGGTTG
GCGGGCCACGCTGCCGAGCGCGATCCACAAGTCCTTCGTGTCGGCGTTGCCATAGGCATG
GGTCCGCAGATACTCACGCACGCCGTCGCGAAAGACGGCGGGGCCGATGTGCTGCTCCAA
CATGCGCAGCACCGAAGCGCCTTTTTCATACGTCAGCACGTCGAACATCGCTTCGGCGTC
CTTGGGGGCGCGCACCGGATACTCGATCGGCCTAGTGCTGTGCAGCCCATCCAGGGAAAA
GGCCGCGGCCCGCGAAACCGCGAAGGTCTCCCACCGTTTCCATTCCGGTTTCCAGGCGTC
CACGGCCAGCATCTCCATGAAGGTGGCGAAGGCTTCGTTCAACCACAGGCCGTTCCACCA
GGACATGGTGACGAGATCGCCGAACCACATGTGCGCATTCTCATGCGCGACGACATCGGC
GACTCGTTCCAGCTCGCCGTGCGTACCGGTGCGCTCATCGACCAGCAGGGCGGTTTCGCG
GAAGGTGATCGCGCCGAGATTCTCCATGGCGCCGGAGGCGAAATCGGGAATCGCCAGCAG
GTCGAGCTTGTCGCCCGGATAGGGGATGCCGTAATAGTCCTCGAAAAACTTGAGCGAGGC
GGCTGCGATGTCCAGGCCGAAGCGGGTCAAGGCGTGCTTCCCGGGAACGGCCCAGAGCCG
CAGCGGCGTTGGGCCGACAAACACCGGTGCGGTCGATTCGATGCGCCCGACGATGAACGC
GACAAGATAGGTGGACATCTTCATGGTGTCTTCGAAGCGCACGGTCTTCTTGCCGCCCTC
CACCGATTCCGACGCAATGCGAGTATTCGAGACCGCCGTCAGCGCCCGGTCGATGACCAA
GGTCGTGGCGAACACGGCCTTGAAGTCCGGCTCATCCCAGCAGGGAAAGGCCCGGCGCGC
GTCCGTGGCCTCGAACTGTGTGGCGGCGATGGTCTGGGTGGCTCCGGCGAGGTCCGTATA
GGTGCTGCGGTAAAACCCGCGCAGCTTGTCGTTGAGGATCCCGGCGAACGTCAGATGCAG
GCGCCACCCGCCCGGCGCGATCGGCTGTGGAAACGACAGCCGGCACCGTTGAGTGGCGGC
CTCCATCTCAACGGTGGCTGTAAGCGGTTGTGTGTTCGGTCGGTCGATCGTGGCCGACGA
GATGGCGAGATCCAGCGCATTGAGCAAGATCGTGTCGGTGACCTGATGGACGGTCAGGCT
AATGGTGACCAGGCCGGAAAAGCGAGCCGACGCCAGATCCGGCTCCAGCCGGAGCTCGTA
TCGATGCGGAACGACGTGGCGGGGCAGGCGATAGGGATCGATGGTCGGGATGGCACTCTC
GGAAGTCATGTCCTCCTCTTTCGGCCGACCGGCGGCAGCCAGTATGGAAGTCGGCCGCTG
CGCGAGCGGGACCGCGAGGAAGGCGCAAGCCCACTGAGCGAGGCATCGGAGCAGCCGCCG
CCGGCCGACCGGCCCGCTCATCGACGCGGCGCATACTGCACGTCGACGCCCTGCGGGGTC
CCGACGATCAGGATATCGGTGCGGCCGACGAAGAGACCGGTTTCCACCACGCCGGGAATC
AGGTTCAACGCCGACTCCAGTTCCTCCGGCCGGTCGATGCGGTCGATATGGGCGTCGACG
ATCAGGTTCCCCGCTTCGGTTCGAAACGGATTTCCCTGGCGTTCCCGGAGCACGACGCGA
CTCTTGGTCAGGCGCTCGATCTCCCGCGCGGTGCTGCCCCAGCCGAACGGCACGACTTCG
ATCGGCAGCGGAAAGGTGCCGCCGAGCGCCGGCACGCGCTTCGTATGATCCACCAGCACG
ATGAACTGCCTGGCCGAGGCGGCGACGATCTTTTCTTTCAGCAGCGCCCCCCCGCCGCCT
TTGATGAGATTGAACGCCGGATCGACCTGGTCGGCCCCGTCGATCGCGACATCGATGTCC
CATCGGTTCTCGGTATCGATCAGCGTGATACCAGACTGCCGCGCCAACGCGGCGGTTTCC
TGCGACGTCGGCACCCCGCGCAATGTCATCCCGGCCTTCACCTTCTCGCCCAGCGCGATC
ACCATGTGTTTGGCCGTCGAGCCGGTGCCGAGGCCGATGACCATCCCGTCTTTGACATAG
TCCACCGCCTTCAGCGCCGCGGCCTGCTTGAGTTGATCCAGGTCTTGGAGGGTCGTCATG
GTGCGGGTGTATAGGCGGCCAAGGCGGCGGCCACCGAGGCGGCGCCGAGCAGGCCGGTCT
CTTGGTTCATCACGACCTTGACCGGGATGGTGCTGAGGAGGCGTTTGTACCGTCCCTTAT
TGGTAAAGGCCTTCATGAAGGTGCCGTCCTTCATCTTTTGAATCAGCTTCGGCGCGATGC
CGCCAGCGACATAGACCCCATCGAGCGACAAGGCCTTCAAGGCGAGGTTCCCGGCCTCCG
CTCCGTAAATGGACGCGAACAGATCGAGCGCCTGCTTCGCGATGTCCGCCTGTCCTTTCA
GCCCGGCTTCGGCAATTTCCGCCGCCGGGATTCCGGCCTTGATCTTTTCCGCCAGCCACG
TCGGCTCGTTCTTCTTGGTGTCCCGAATGAATTCGTAAATGGCATGCAGGCCCGGACCGG
ATAACACCCGCTCATAACTCACGTGGAGATATTGGCCGCGCAGATACCGGAGCAGCTCGA
TTTCATAATCATTGTTGGGCGCAAAATCCGCATGCCCCCCTTCGGAGGGCATGGGACGGT
ACGACTTGCCGTCCCAAAACAGAATCCCTTCGCCCAGTCCGGTGCCGGCGGCGATCAGCG
CCAAGGCTTGGCGCTTTTTCGGCGGATTGCCCAGATTGAGCACCTCAACCTCGTCAGGCC
GCAGCCAAAGAATGCCGTAGGCCGTCGCTTCCAAGTCGTTCAACAGCTGCACAAGCGGAA
TGTCGAACTGTTTGGCGATGGAGGACCCGTCGATCACCCAGGGCAAATTCGTCGTGCGGC
TCCGGTTCTCTATGACCGGCCCCGCGATGCCGAAGCAGGCGGCGGTGAGCTTCACCGGTT
CAGGCGGCGGCTCGTCGGGTTTCTCGCCCTCGTCGCCTTCATCTATGGCGTCCAGGGGTG
TCGGCGGCTTGGGCGGCGTCAAAAACTCCACCAGAATGTCTTCCAGCGATTTGTAATCCG
CGCTGTGAAAACTTTCCATCCGGACCGGGTCCACCCGCTCGGTGGTCCAGTCATACAGAG
CCAAGTTGGTTTTCGTGCCGCCGATGTCGCCTGCGAGAATCATGTCGCGTTCTGTCCGGT
CGCTACGCCGTCCGCAACTGTGCGGCGGCGGACTGATCCAGCATCCATATGAGCCGGCCC
GATGCAGGGGAGACCCTCGCGGCGGGCAACGCACGGTCGGCCTCGGATTGCGGTTCGACG
ACCCTCCGCACCATCGAGGCCTTGCCGGATCCGGTCACGAGGAACAGTACCACAGACGCC
CGGTTGATCACACCTAGGGTGAGCGTGAGGCGCAGCGCAATGCCGGCCGGCGCCCGGCCC
ACCGTGACGAGATGGGATCGGTCGTTCAGCGCTTCAGTACCGGGAAACAGCGAGGCGGTA
TGGCCGTCCTCACCCAAGCCGAGAAGGATGAGATCAATTTCGGGCATGTCAGGCGGCCGA
CAATCGGTCAGGCTCCTCAGGGTGTCCTCGTACTGCCAGGCCGCCTCCATCGGCTCCGGC
AGCTCGCCTTTCATCCGCGAAATCTGGGCGGGAGGAATTCCGATCGGCTGAAACAGCTCC
CGATCCGCCATGCCGAAATTGCTTTCGGGGTGATCGGGCGGCACGCAGCGCTCGTCGCCG
AACAGGAAATGCAGGCGCGGCCACTCACATCGCCGTTTCCACTCCGGCTGTGCGAGGGTG
CGGTAGAGGGTTCTCGGCGTGGAGCCGCCCGAGAGGGCGATCAGCATTCGCCCGCGCGCT
CGGATGGCATGGTCGCAGATGGAGCGCAGGAATGTCGCGGCCTCATGCGCCCAAGCCTGA
CCGTCGCCGGCTATGCGGATCTCAGGCTTGATCGACATGTCAGCGGCGGCTCTTGGCGCC
CGGGCGCTTCGCCGGGCGCCGCTGGCTGTGCGAGCGAGGGGAAGTCAAGGCGGCCAACAG
GGCGGAGACCGTCGCTGCCGGGTCTCGGCCGAATTCGACGGAGACAGCGATACGCTGGTG
GGCCCGGAGTGATTCCAGATCGCCGGCGGCCTGCGCGCGGGCCAAGGTTCCGAAGGAGAA
CCGTTTTCCGGGAATCGGCAGATCGGGGGTCATACGATCGATCAACTCAAGAAAGATCCC
GCTGTTCGGTCCGCCCTTATGGAGCTGACCGGTGGAATGGAGGTAGCGCGGCCCGTAGCC
GAAGGTGGTCGCCGCGCCATGGCATGAGACGAGCGCCGCGCGCAGCCGGCGGATCGCCGA
CTCCAATGAACGCGAAGGGGTCGTATAGGCCAGGATGGCCACATACATGCCGGGCTCTGC
GCGGGCCGTCAATTCCTGAGCGGCCTGGGCCGGTGAGGAGCGGGACTGTTTCGGCAGGCG
GCCGGCCGATTCGAACTGGGCGAGGACCCGGTTCGTGTTGTCTTTGCTTTCTTGAACGTT
CGGTTGGTCAAACGGCTGGATGCCGAGGACATGCCCTGCCACGGCGGTGGCGAATTCCCA
GCGAAAGAACTCCGCGGCCAGGTCGTAGCGATCATTCAGATCGAAACGGAGCACCGGGTG
GGAGGCTTTGCGCAGGGCCTGCTCCTGACGATCCAGTTCCGTGTTCTTGTCGCCCCTGAG
CCGGAGGTAGAGAAAGAGGCGATCGCTTCCATACAGGCGGGGCGCCACGAGCGGCTCCTG
CGCGACCGGGATCAGGCCGGTGCCTTCCTTGCCGGTGCTTTCCGCCAACAGTTGTTCCGC
CCAGAGGCCGAACGTCGCGATGGACGGCGACGCCATGATGGTCGTCTTGTCGCGGCCGGC
TTTGGCGAGCGCGCCCATCGCCGCGCCGAGATACGCGCCGGGGTTCGCTGCGGACTCCGC
CTTGCGGCAGCGCTGAGCCATCCCACCGGCGCGGGTCAGCAATCGCTCGACGTCCACACC
CATCAGCGCGGCGGGAACCAGGCCGAACAGCGAGAGCACGGAATAGCGCCCGCCGATGTC
CGGAGGATTGATGATCACCTGCCCGAATCCATACTCCAACGCCATCCGTTCAAGGCCGGT
CCCGGGATCGGTAATCGCGACAAACTGCCGGCCGCCGTGGTTGCCTTTGGCGTTGGAGAC
CAGGTCCCAGAAGTGCGCGAAGAGCGACAGGACCTCGATCGTGCCCCCCGACTTGCTGGC
GACCAGAAACAGGGTCCTGGCAGGAACGATCGCGTGGGACACCTGTTTGACCCAGCCGGG
TACGGTGGAATCGAGCACCCACAGACGCGGCGCGCCTTTCTGTCGTCCGAAGGACGTGCG
GAGCACCTCGGGACCGAGGCTGCTGCCGCCCATACCGAGCAGCACGACATGTTGGATGCG
CAATTCATTCGCCATCGAGACCAGCGAGCGGAGCTCATCGACCCGCTCCGGCATCTGCTC
ATGAAGGGTCAGCCAGCCGAGTCGATCGGCAATCTCCCGCGGCTCCGGTTTCCAAACCCG
ATACTCTTTGGCCCAAATTCGGTTGATCAAGTCCTGCTCGTTCAGTTGCCGGAGAGTCGG
GCTGATCGCGTCGGCAAAGGCGGGGGGAAGTGTGTGTCCGGTAGGGGTCGCCATAGCGGT
CCTCAACAACCCGTTCAAAAGCAATCGGGTCATCTTAGGTAGAGGAGGAGGAAAAAGGCA
ACGCCAAACGAGCGCGCACGGATCCTTACGGGTGTGAGGAAGCGGCGGGGCGACGGATCA
CCAACGCCATTCCGTCCACCAACGACCAGGCGAGGGATCGGGCGTCCTCGGCGGAGAGCG
TCAGCTGGAGGTGCGGCGGCGATGGCCGATCGCGGTCGCCGAAGAAGCTGCGGCTCCACT
CGATGAAGGAGCGCCACCAGATTCGGCGCGAGGACCAGGCCCATTGGAGAGGATGCTGCG
CCACGCTGGGCACGACCGCCAGCGTCAGCGCCGGCGTGCAGGACAGATCGTAAGCCACCG
GCATGTCGGCGAGCGAAATCGGTTCTTGCTCCACGGTCGCGGTCGGATTGATCTTGCGCC
GCACCACCGGGGGGCGCTCGACGATGCGAAACACGCCCGTCGCATCCTCGCCCGCGGCAA
AGGACCATCGTTCGATCGGAAGTCGATGCAGCACGACGCCGCGGCCTTTGATCAGGACGG
AGGCGGCGGCGAGATCGATTACCAGATAGGTCTGCGGCTTGGCCGCCAGCTTGACCTCTT
CTTCCAACACGCGGGCGGCTTCCTGGAGCGAGACCGGATCGTCGAAACGCAGGTTGGGAA
ACGGTTCCGGTTCGGCCGCGAAGCCCGGCGTCGTGAACGAGAGGAGCAGGAGGACGGTTG
CGCAGCGGCTCATGAAGGGGTGTCTGGGCCGGATCGGCGTGGTCAGAAAATCAGGATCGG
CGTCCCGACCCGCGCCAATTGGTAGACGCTCTTGAGGTCGCCGTCGTTCAATCGGATACA
GCCGTGCGTCACGTTTTTGCCGAGGAGGCGCGTATAGAGTGTGCCGTGAATGAAATAGCC
CTTCCCGAAGCCGAGCGCATATTCGCCCAGGACTCCCTGCTCCACCCGGTCGGCGGGGTT
CTTCGGCACCGCCAGGCCCTCTTCGATGAAGGCCCAGTCTGGTTTCACCCAGACCGGATT
CGTCAGTTTCGACTGGACGAGAAACTCGCCTCGCGGCGTATCGAAGACCCATTGCCCGCT
GGCATCGCCGGGCTTGTCCAGAATGGTCCCGCTGCCGGTGGAGGCAATCGCGTCGAGCAT
GATGTCTTGGTGGTGCTTTACGTACAGATGGTTCCGGGCCGTATCAACCAGGATATACGG
TTGCTGTGGCATCAACTGGGACAGTTGCTTGGAGAGGCTGCGATAGCGGGCTTGCAGGGC
ACGCAGGTTCGCGTCGTTCCGAACGGAAGGCTCGGGCGGATCCCTCTCGGTGGAGACCTG
GCTACTGCCGGGGACGGTCGAGGCCAGGAGCCCGATCACCACGAATGCGGACAGGGAGGG
CAGCACTCTTGGCATAGGGCACGCTCACGTGTCTTCTTTTTGCTGCCCGAGCTGCGCCAA
CGCCAGCGCCACGGAGTTGTTGCCGGTCAAGGCTCCCACGATCGTCACCGGCGTGCCGGG
CGACACCCGCTCGAACAGCACGGCCATCTGCGGATTCTCGAGCATGATGCAGCCCAGCGT
CTGGGCCATCAGCTCATTGTCCACTCCGTGGATTTCGATCTGGCCGCCGATGCTTTTCGT
GGTGGCGATGCGGCCGGCCTGCTTCGCAGACTCGAAGCGCCGCCGATCGTCGGCGTTGGG
ATAATCCAGCGCCAGCGCCCGGTAGAACTGGGTGTGACCGGGGCCGCGCTTGGCGGTGAT
ATGGTACCGCCCTTCCGGCGTGGCCCCGTCGCCCTGATATTGCTTTTCCCGGATCCCATT
GAATCCCAACCGGACAGGGTATGTTAGCACTTTGCGACCGTTCTTGTAGAGGATGAGCAT
ACGGTCGGCCTTGCTCACCACGATGGCGGCCGCCTGATGGGTTCGGGACCATTCCACCGT
CCGTTTGACCATCGTTTGCCAATGGCTGATGCGGGCATCGTCGGCGTAGCGGCCCAGCTC
GCGCGCGAGCACGGTCGTCTGCGCGGCGACGGCGTGGGCGGCCTTCTCCGCCGCGTCGAT
CGAGCGGTCATAGTCGCCTTGCTCGAAGAAGGCGCGTGCCTGCTTGAGCAGGAGATCGGT
CTGCACCGGCTTGTCGCCCAGCACGATCCGCCCGTCGATCGAGTCCACCTGCGCGGCGAT
CGTCTGCAGCCGTTCTTCCACGCGATGGAGCTTGGCTTCCGCCAGCTGCCGGCGGGCGCG
CAGGCGTTCCTGCAGCCGGCTCACCGTCGCGCCGCCTTCCTCCTGCAACCGGTGGAGCGC
CTCTTCGAGGTCGTTCGACTCCCAGGGCCATCGGATGAGATCGTCTTCCGCCTGCACGCG
CGCCCTGAGCGATACCCATTGCTTGACGAATTGTGCGTAGTCCTCCGGCGCCGCCTCCGG
CGCCCGCACGGCGATCAGCTCCCGATCGATCGACTCGACGGCGGCGATCAGATCGGACGG
CACGGCCTGGACGCAGCCGGCGGCCGCGAGCGCGCCGAGGCCCATGCAGAAAATGAAGAT
GATGTGTGGCCGCACGTTCATACCGGTCGTCCGCCGCGGGAGCGCCTACTTCTTTTTCGC
CGGCGCGGGCTTGCCTTTGCCGACCTTCGCCAGCGCCTGCTGGATCTCCGCCGACACGGC
TTGGCTCTTCTCGTGAATGGCCTTGGCCTGAGTTTGGGCGGCCGGATAGTCCTCTTTGTC
GATGGCGATCTGCACCTGGTTCAGCGACGCCTTGAGCGCCTCGGTGTCGTTCTTGATCGC
TTCCAGCGCGGCGCGATCTTTTCCGACGGGAGCCTGCGCCACCAAATCGACCGTCGATTT
CACCGCTTCCTGCGCGACTTGCTGGGCTTGCAGGGCGGCGGCCTTGGCTTCCTCTTTTTT
CTTGGCCGCCTCGGTTTTCACGCGCTCGGCGTCGGCCTTCATGGAGGCGGCCAATTGCTC
GGCTTTGCCGTAGTCGCGGAACAAGGCAAACTTGGCATCCTGCTCGCCGACTTCCTTCTT
CAACGCGGCGAGGGTGCCTTCGAGCTTTGCGTATTCATCCGCCGTATAGGTGGCGGCGCC
GCTTTGCCGCGCCTCCGCCACGGCCTTTTCCGCCGCGTCGATCTGCTCCGTCGGCGGTTT
GGCGCAGCCGGCGGCCAACACCACGGCCAGGGCGACGGGCCCAAGGATCTGTCTGGTCAG
CTTCATAGTCTCCTCCTCGTCATACTCGACGGATGTCGCGGCGCGAATCGTGCCCTGTTC
CTCGTTCGGATTCTAGTGGTCAAAACAGGCGGACGCGATACATTTCACACAACCTGCAGC
CGGCGCCGCCGGACTTTTCGCGGACCCTGCGGCTTCGACCGGACGGCTCCGGCTACCCGT
TCTTCTTGTCCTTCTTCTTACCCTTGCCGCCTTTCTTGCCCTTCTTGTGCTTCTTCTCCT
TTTCCTTTTCGCCGTCCATTTTCTTCTCGGGCTCAGCAGGGGCCGGAGCGGTGGTCGGCG
GAGCGGCCGGAGCGGGGGGCGGCATGCTCGGGGCGGTTTCCTGCGCGCGAGCGACCGTGC
CGGTCGCGAACGTTGCCAGCACAATCAGGGCCAATCCAGTCACGAGCACTTTCGGCATGA
TTGATGACCTCCCTTTCACGGTTGATATCGTAGGCCGCTGCCAGGCCGCGGCAGGATGCG
AAACCTCTACTCTCTGGCAAGGGCAGTGCCACGGGCCATGCGCTCAAACGGGACAAAAGA
ACCACCTAATCCGATGTTTAGCCAAAGTTTTCTCGGTTGCCGTGGGGTGTTCTGTGGCGG
TCTGGCGCAGCAAGGGCAAAAGCGCCTCAAAAATCCCGTGCAGCTTGCCTTGTGCATCGC
GCATCTTTGCCTTACGTTGGCCAGCCATGCCGGTCTTCTCTAAATTGACAGCTCTGGAAG
CGGCTCATATAATGCGACACTTAATTCGCGCTGCAATGAATCACCAAAGAGGAGCGTCAT
GTCATTCACCTATCAGCAGCCGTCCAAACTGAAGCGCAAACGCGAGCACGGCTTTCGGAA
ACGCATGAGTACCAAGAACGGACGGAAAGTGTTAGCCCGGCGCAGGGCCAAAGGTCGGGC
GCGGCTGACTGTCTAGGGTCCGGGCGGTGGGCCTGACTGTGGGCGGTCCGGGCGTAATCT
CCAGCCCCTCCACGCTTCTTCGATAGAGGCGTGCTCCCTGAATCCGTCGCGTGCGTACCT
GCCACTTGCTTTCCTGAACGGTATCACGAGTAACGCGCCGGTGTGGAGTTGTCATCAGAG
ATGATGCCGAAGCAGCGAGGACCGGGCATCTTCTTGCGCGCCAGCCGGGACATCGAACTG
GTGAAGCGCCACGGACGGCGCTGGTCCACCAGTTTCTTCAATCTGCTGGTGTATAAGATG
GAGGGCGCGCCGAGTCGGGCCGGTATTGTGGTCGGAAAACGGTTCGGCAACGCGGTGCGC
CGGAACCGCGCCAAGCGCGTGTTCCGCGAGCTGATCCGGCAATCGCAGCCGGACCTGCTC
CCGGGGCAGGCGCTGCTGGTCTTTCCCAAGCGCGAGGCGCTGCTCCAGCCCTTTGGAGAG
ATGAAACAGGTATGGGAGGCGACGCTACAGAGAATGCGCGTGGTGCGGTCGAGGCCGGTC
TGATGCGAGGGCTCTGTCTCTCTCTCATACAGGGCTATCGCGTCCTCGTCTCTCCGTTGC
TCGGCCCGGCCTGCCGGTTCGAGCCGACCTGCTCCCGCTACGCCATGGAGGCCGTCTGTC
GATACGGCGTCTTGCGAGGATGCGGGATGGCCGTGTGGCGGTTGCTGAAATGTCATCCCT
TTCATCCCGGCGGAGAAGATCCGGTCCGGTGAACATGAGACGTCTGTAAGGATCTATCGC
CGATATGGAGAAGCGCGTCATCGTTTTCCTGGTCCTCTCCCTGGCCATTATCTTTGGCTA
TGAATTTGTGTTGAAGGAGTTGGGGCTTGCCCCGCTGCCGGCGGTCACGACGACCGAGAG
CCCGGCGTCGCCTCCGGCGACTGAGGCTCCACCGTCGGCGGTTCAAAGCAAGACCGATGC
TGCTCCGTCTCAAGCGGCCGTCGAGCGCGCCGAGGACCAGGCGGCTCAAACTCCGGCCCC
TCCTCCAGCGGGCAAACCGGAGGCGGTGGAAGTCTTCGAAGTCGAGACGAACCTGTATCG
CGCGACGTTCACCACCCGCGGCGCGGTCCTTACCGGCTGGGAGCTCAAGCAGTACCGGGG
CGCGTCCGATGGGCAACAGCCTGTTCAACTGGTGCGGCAGGGAACGAAATTTCCCGCGCC
GCTCACGGTTAGCACCGACGGCCCGGCCGCGCAGGAATTGCGCGAGGGCCTCTATGCGGT
GGAGAAAGATTTTGCCGCCCTGGATGCGGCCCATCCGACCGGCCACGTCACGTTTCGCTA
CGACGGCGGTGCGACCGGAGTTCGGCTGGAAAAGCGGCTGACCTTCCATGCCGACAGCTA
TCTCGTCGACGTGGCGTTGACGCAGCGAGGCATCGACGGATCGATGACGGTGGTGCTCGG
CACCAATTTCGGCATCGTCGAATGGGGCGACGGATTCATCGGGCTGATCGGCTCGGCTTC
TCTGGTCGACGGAAAGGTGGAGAAGGACACGCCGGAGCAGGAAGCCGAGCGCAAAGGCCA
TATTGAATGGGCGGGACTGCAAGACAAGTATTTCCTTTCCGTGTTGATTCCCAAACAGAC
CGGGACCGTGCACGTAAGGAAAGAGGGAGACAAGCTGGTTTCCACGAGTGTGCGCTTGCC
GGCGCCGCCGTCCGAAGGCAGGGTGGATCTGCAACTGTATGCCGGCCCGAAGGAATACGA
TACGCTGCGAAGCCTGCAAATCGGACTGGAGGATACGATCGACTTCGGCTGGTTCATCTT
CGGCAGCTGGGGCGTCGTCAAGGCGGTCGCCAAGCCGATTTTCTATGTTCTGCGGTTTTT
GAACGAATTCACCCACAACTACGGCCTCACCATCATCCTGCTCACGATCGGCATCAAAAT
GCTGTTCGTCCCGCTGCAATACAAGAGCTACAAGTCCATGAAACAGATGCAGATGATTCA
GCCGAAAGTAGTGGCGGTGCAGGAAAAGTTCAAGGACGATCGGGACCGGTTGAACAAGGA
ATTGATCAAGCTCTATCGTGATCACAAGGTCAATCCGGTGGGCGGCTGCCTGCCGATGGT
CCTGCAGATGCCGGTGTTCGTGGCGCTGTTCAATATTCTGTATATGACGATCGATCTCCG
TCAGGCTCCCTTCATGCTGTGGATCCAGGACCTGTCCGCGCAGGACCCCTATTATGTGCT
GCCCATCATCATGGGCGTGACCATGGTGATTCAGCAGAAGATCACTCCGACGACGATGGA
CCCGACGCAAGCGAAGATCATGCTGATGCTGCCGGCCTTCATGACCTTCCTGTTCATCAA
CTTTCCCGCCGGGCTGGTGCTGTACTGGCTGACGAACAACACGCTGACCATCATGCAGCA
AGTCGTGACCGACCGATTCATCTTCCGGAACAAGCCGGCCGCGCCGGAACAGGCCGACAG
TTCCGGCAAAAAGTAGTGATGCGGGTTCCGCTATGGATCAGGCGCCTGAGGAGACCATTT
GCGCCATCGCCACTCCTCCCGGTGAAGGGGGGGTGGGGATCGTCCGTATCAGCGGCGCCG
GCGCGCTCCAGATCGCCGAGAAAGTCGTCCGCCTGCGGTCTGGTCTCCCGTTAGCATCGG
TCCCATCCCATACGCTGCATCTCGCCGATATCAGTGCGACCGGCCTCTCGGGGTCGAGCT
CGCCGTCTGCTGTGGCTGCTCCTTTGGACGAAGGACTGGTCGTCTATATGGCGGCACCGC
GATCTTACACGGCCGAGGATGTGGTCGAGCTTCACTGCCATGGCAGCGCGCTCGTGCTGG
CCCGGGTCTGTGCCGCCTGTATCGCGGCGGGCGCCCGCCTGGCCCGAGCGGGCGAGTTCA
CCAAACGGGCATTTTTGAACGGGCGGATCGACTTGTCCCAAGCCGAGGCGGTGTTGGATA
CGATCCGGGCGAAATCCGATGAAGGACTGAGGCTGGCGCAACAGCAGTTGCGCGGTGACT
TGGGCCGTGAAGTGGAGCGGTTGCGCGCGAGGCTTCTGACGCTGTTGGCTCATGTAGAGG
CCGGTATCGACTTCGCGGATGAGTCGATCGAGTTCGTCGGCCGCGACGAGTTGCTGCGAT
CACTCAAGGAGACCACGGCATCCATTGAAGCCATGCTTACCACCTGCCGCAGCGGCCGAG
TCTTGAGGGAGGGGGCGCGGGTCGTCATCGTCGGGCGGCCGAATGTCGGGAAATCCAGCC
TGTTGAACCGGCTGCTTCAAGAGGAGCGGGCCATTGTCACCAGCATTCCGGGCACGACGC
GCGACGTCATTGAAGAAGGGACCGTTCTGGACGGTGTGCCGGTGACGCTGGTCGACACAG
CCGGGTTGCGTGAGACGACCGACGAGGTGGAGCAGCAAGGCATTCAACGGGCGAAGGCGG
CGCAGGAGGAGGCGGACATCATCCTACAGGTGCTGGATGCCGCCGAGGTGGCAGCGGACC
GGACGCCGGAGTTGCCGGAGGACGCGGTAGCCGGAAGGCGGCTGGTGCTGTTGAACAAGA
TGGATCTCTTCGGAGAAGAACGCGGGCGCCGGCTGGCCGAGGTTCTTCGTCATCGGACGA
ACGCTCCGGTGATCCCGGTGTCCGCCGTGACCGGTGTAGGGTTGGACGACGTCAAACAAG
GCATCCGATCACTGCTGTCGCCCGGCTCCTTGGAATCGCGCGAAAGCGTGGTGGTGACGA
ACGTGCGGCATCAAGCGGCTTTACAACAGGCGGCTTCATCTCTGCAGCAAGCCTATGCTT
CGATCGAGGCACGGATCGCTCCGGAATGTGTGGCGGTGGATCTGCGGGGTGCCGCCGACG
CGTTGGGAGAGATCACCGGCGCGATCACCTCCACCGAAGTGCTGGAACGGATTTTTTCGG
AGTTTTGCATCGGAAAGTAACGATCGAATGGCGCAGGAATTCGACATCATTGTGGTCGGA
GGCGGCCATGCCGGCTGCGAGGCGGCCCTCGCGGCCGCCCGCATGGGAGCCAAGACGCTG
CTGCTCACGATGGAGAAAGATCGGATCGCGCAGATGTCCTGCAATCCGGCCGTGGGCGGC
ATCGCCAAAGGACATTTGGTCAAGGAGATCGACGCGCTGGGCGGTGAGATGGGCCGGAAT
ACGGATCGGGCCGGGATCCAATTCCGCTATATCAATACGAGCAAAGGTCCGGCTGTCCGG
GCGCTGCGGGTCCAGTGCGACAAGGCCAGGTACCGCAGCGCGATGCAAGACACGCTTGCC
GCCTGTCCAGGTCTCACGATCGGCGAAGGAGTCGTGGATCGGCTGCTGACGTCCGGCGAG
CGCGTGTCCGGGATCGTCACCGGATCGGGAGCCGCGATCGCGGCGCGGGCAGTGATTCTG
ACATCAGGTACATTCCTTAAGGGACTCATCCATATCGGGCTCAATCATTTTCCCGCCGGC
CGCGCGGGTGAAGTGTCCGCGGAGCATTTGTCCGACTGCATGAGGGACCTCGGGTTCGAG
CTGGGGCGCCTCAAGACCGGCACGCCGCCCAGGCTGGACCGGCACACGATCGACTTTTCC
GTCATGGATCCTCAGCCGGGCGACGATCCACCACCGCCGTTTTCGTACCGGACCCAGCGC
ATCACCACGCCGCAAGTGTCGTGTCACCTCACGTACACGAATCAGCAGACGCACGAGATC
ATCCGGGAGAATTTAGATCGATCTCCGTTATACAGCGGCGTGATCGATTCGATCGGCCCT
CGTTACTGTCCGTCGATCGAAGATAAAGTGGTTCGATTTGCAGAAAAAGAACGCCATCAA
ATTTTTATCGAGCCGGAAGGCCTCCACACGGATGAATTTTATCCGAACGGGATTTCGACC
AGCCTGCCGGTCGATGTGCAGGCGGCCATATTAAAGACTATACCAGGGTTACAACAGGCC
AAGATGCTGAAGCCCGGCTATGCGATCGAATATGACTACTTTCCTCCGCGTCAGCTTCAC
GCCACGCTGGAGACCAAGCGTATTAAGGGTCTGTACCACGCTGGTCAGATTAATGGGACG
TCAGGATACGAAGAAGCCGCGGCGCAAGGGCTGATGGCCGGCATCAACGCCGTGCTTAAA
TTGAAGGGCGAGGCGCCGCTGGTTCTGGATCGTTCTCAGGCCTACATCGGCGTACTGATC
GACGACCTCATCACGAAAGATACGCTGGAGCCCTATCGAATGTTTACGTCTCGGGCCGAG
TATCGTCTGTTGCTGCGCCACAGCAATGCCGACCTTCGGCTCATGGAAATCGGGCACCGG
CTAGGGCTAGTGAATGCCGATGCCTATGACCGGCTCGTCCGTAAGAAAGATTGCATCGAC
CGGGAACTCCGGCGATTGCACGAGACCAAGCCGCGTGTGACGCCCCAGATGGTGGATCAA
ACCAAAGGAACATTCCTCGATGACCTCTCTGCCGCTCAGACTGTCGCCCAGCTCCTCAGG
CGACAGGACGCGACGTACCAACATCTTCTGCAGATGTTGGACATGCCGTTTGTCGAAGAC
CAGGAAATTTCTGATGAGGTGGAGCTGCAGATCAAGTATGATGGCTATATCCGACGCCAG
CTGAAGCAAGTCGCGCAAGTGAAGAAGTTTGATAGAAAAGTCATTCCACCAACATTGGAT
TACGATGGCATACCAGGATTCTCACGAGAAGTCAGAGAGAAGCTCAAGAAGGTCCGTCCG
GAGACATTAGGTCAGGCGTCCAGAATCTCCGGCGTCACGCCAGCGGCGGTCTCGCTGCTC
ATGGTCGCGATTGAGAAATTCAAAACCGGCAGCCGAGCCTAAAACCATTCCTTCCATATT
GATCTTTTTCTTCCGTTCAAGTAATTGTTCCACGTGGAACGTGGGCATCTCGCCGAATTC
TTGCGAAGCAGCACACGCGACCTCTTCGGCATTCCACTCGCCGATCAACAGCTTGAGCAG
CTTATGATCTATCTTGATCAGCTGAAGGCCTGGAATGCATCCACGAACCTGACCAGCATT
ACCGTTGACGAAGATATTGTCGTGAAGCACTTCATTGATTCCCTTGCTGCTCTATCAGCA
GACGTGATCAGTCAGGGAGTGAAGGTGCTCGATGTCGGATCAGGGGCCGGATTCCCTGGG
ATTCCAATGAAGATTGTACGACCAGATCTCTTTGTGACGCTGTTGGAGCCGGCACACAAG
AAAGCCTCCTTCCTCCACTTTGTTGTCGGTGTATTAAGACTCCCAGGTGTGAGCATTGTC
GCTGAGACGCTAGAGCGATTTATCACTGAACGCGGCGGGCAGTTCGATTACGTGGTCACC
AGGGCACTCAGGTATGACATTGTCTTGCGATTCGCTCGTTCACTATTGAAGCAGGGTGGA
AAGATCCTTCTCTATACATCCAGGCCCATTGCGGCTGAAGGCCGCCATGATTGGTCCCTT
GTTAAAGAATTTCAATTTGATCTGCCAAGGCAGGGTGGAAAGCGGGTGGTTTCTGTTCTG
CAAGCGGCAGCTTGAGCACAGAGTTCCACGTGGAACAATGATGAGAAGGTCTACGTGATG
GGGCGCATTATCGCTGTTGCTAACCAGAAGGGAGGTGTTGGGAAAACAACTACTTGCGTC
AATCTTTCTTCTGCAATCGCCATTCAAGGCAAGTCCGTCCTCCTCGTAGATCTTGATCCA
CAGGGCAATGCGACCAGCGGTCTCGGTGTCGATCCAAGATCATTAACTAAAACTGTCTAC
AACTGCTTGATAGAAAAAGATAATCCAAAAGATATTTGGATAAAGACCGATGTGCCGGGA
CTGTTCTTGCTGCCGGCGAACGCAGATCTTGCCGGCGCTGAGATTGAGCTGGTCAATGTA
GAAGGACGGGAACAACACCTCAAAGAGGCCTTGCTCAAGGTTGCTGGGCTCCATGATTTC
GTCTTTCTCGACTGCCCTCCGGCTCTCGGACTGTTGACGATCAATGCCTTGAACGCCGCT
CAGTCGGTGCTTGTCCCCGTTCAATGTGAGTATTACGCCATGGAAGGACTGAGTCGTCTT
CTAAGCAGCATTGACCGTGTTCGCCAATCCTGGAATCCCAGTTTAATACTTGAAGGCATT
GTTTTGACGATGTTTGACGCTCGCAATACCCTCGCTCGACAAGTTTCGGAACAGGTTCGT
TCCCATTTTGGAGCGCAGGTGTTCCAGGCCGTGATTCCCCGCAATGTGACATTGGCCGAG
GCGCCCAGCTATGGGCGCCCGGGAATCCTGTATAACGCGGCCTCGTCCGGATCACAGGCC
TATGTGGCCCTAGCCAAGGAGTATCTTTCCCATGGAGAAAAAAGCGCTCGGTAAAGGACT
CGATGCCCTCCTGCCGTCTGCGAAACCCGCTCAGCCGGCCGAAGGGGCGGAAGTGCAGTA
TCTCCGCGTCGACTCGATCGTGCCGAATCGGTACCAACCCCGGCATGTCTTCGCGCCGGG
GGAACTGGCGGAGCTCACCGCGTCCATCAAGGAGAGCGGGGTGCTGCAGCCGGTCATGGT
CCGCCGGAAGGGAGACGGCATGTATGAGCTCATCTCCGGAGAACGGCGTTGGCGGGCTTC
GAAAGAAGCCGGATTGGAAACGATCCAAGCGGTGATCCGGAATTGCAGCGATCAGGAATC
GCTGTTGCTGGCCCTTGTCGAAAATTTGCAGCGTGAAGACCTGAACCCCATGGAAACGGC
CCGCGCCTATACCAGAATGATGAAGGAATTCGGGCTGACTCAGGAAGTCATCGCACAGCG
CGTCGGCTGTGACCGATCCTCGGTGGCCAACGCCGTGCGCTTGATGAATCTGCACCCCGA
CGTGCAATCCCTCGTCGAATCCGGAACCATTTCAGCCGGACATGCCAAAGTGATTTTGAG
CCTGGAGTCGCCGGAAAGCCAGGTCCGCATCGCCCGCATGGCGGCGTCCCACGGCCTCTC
TGTGCGCGAAGTGGAAAAGCTCGTCGAAGCGGCCCTGGCCGGAAAAAAACGGACTCGCAA
GTCCGCCACCGTCTCTCCGTTTGCGGACTTGGAAGCGCGGCTCCAGAAAAAGCTCCGCAC
CAAAGTCCTGATCCAGCCAAGAGGACAAGCCGGCAAGATCGTCATCCATTATTTTTCTTC
ACAGGAATTGGACGGCCTCGCCGAGTCGCTGTTGTCCTGATCGCGGCCTCGTTCACCGCC
TGAATCCGCCCGCCTTGTCGGGAAAAGGCATATTGATTGCTTTTTTCTCGATCAACGCTA
AATATCTTCTTCAGACAGACCGATACAGCACACAACGGTCCCCAACCCTTTATCAACGAC
CCTGTCAGCGGAGAAGAGGAGGCAGCGCTATGTGGAAGCAGGATAAGCAGGACGGGAAAC
GCTCCGACGAGATCGAAGTCGAAGACAACGGCTCGCCGGCACAGTCCACGAGGCCGGAAA
CCGGCGAGGACGTGAGCGCGTTCGTCGGAAAAGGCGTCGAGTTCAAGGGCACGATCACCT
ACAACGGGACCGTCCGCATCGACGGATTCCTCGACGGGGAGATCCATACCGAAGGTGTGC
TGTTGGTCGGCGAAGAAGCCGTGATCACCGCGAAGGTCACCGCCGGCACGATCGTGTGCA
AAGGGAAGATCACCGGGGACATCAACGCGAAGGAAAAAATCAAGCTGCGGGCTCCGGCCG
TAATCAACGGCGGCGTGAAAACGCCGATGCTATCGATCGAGGAAGGCGTGCTGTTCAACG
GGACCCTCGAGATGGTGCAAGGAGTTCGCGACGCGCAGCGCGAGGCACAGTTGCATCCCA
TCGGGGTCGCCGGGACACAACCCGCGGTGCGAAGAGTCAATGGCTAGTATTTAATCCTAG
TTAATTAACCTCGTTTACGGGGCGCCGCAGATGGAATCAGCGGGAGCAGGAGACACGCAT
GTGGGCCATCGGCGATAAAAAAACGCAGGATGGAAGCGATCAGGAGAATTTCACGTTCCT
CGGCAAAGGCGTCGATTTCAAAGGTGTCGTCAATTTCGACGGCACGGTCCGTATCGACGG
CCGGCTGGAGGGGGAAATCCACACCACCGGCACCCTCATCGTCGGCGAGCATGCGGTCAT
CAAAGGAATCATTTCCGCCGGTACGTTGATGACCAGCGGCAAGATCAATGGGACGGTGAC
GGCGACGGACAAGATTCAGATTCTCAAACCCGGCATTCTGATCGGCGACATTCGCACGCC
GGCCATCTCGATCGAAGACGGCGCGCATTTCCACGGCATGTGCGACATGGGCGCCCATAA
ATGGGTGGAAGACCACACCGCGCCCGGCAAGAACGTCCACGATCTCACCGTCCATCGCGG
AAAAGTCCGGAGCGCCGATCTCTAGCCGGCCTCCATGCGGGCTGGCCCTTTCACGCCTCA
CCCAGTACAATACTGGTCCTATGGACCGTCCAACCGTGCTGCTTGGGATGAGCGGCGGAG
TCGACAGCTCCGTCGCGGCCGCCCTTCTGGTTCGCCGGGGCTATGACGTCCACGGCGTGA
CGCTCCAGGTGTGGGAGCACGAAGACGAAACCGTCGCCGCATCGAAGAAGTGGCAGGAGC
GCGGCTGTTGCAAAGTCGGCATCGCCCGCCATGTCGCCGGCCGCCTGCAGATCCCCCACG
AAGTCATCGATACCCGCAGCCGATTTCATCGGGCGGTGATCGACGATTTTCTTGCCGGCT
ATATGGCCGGCACCACACCGAATCCCTGTGTGCGCTGCAACGAACGCGTCAAGCTCCGTT
CGTTGATCGATTTGGCCGATGCGCGAGGCATTCAATATGTGGCGACGGGACATTATGTCC
AAACCGTCTGCGAGGACGGCCTGCGCCGCTTGCACCGGGCGGAAGATTCCAGAAAAGATC
AAAGCTACTTCCTCTATCGCATCCAAGGCGCCTGGCTTCCGAGACTCCTGTTCCCGGTCG
GCGCCCTGCAGAAGGCCGATGTCTGGGCGGAGGCCGAGGCCCTGGGTCTTCCCGCCGACG
AACTGAAGGAAAGCCAGGAAATTTGCTTCGTGAGTCATGGCGACTATCGGACATTCATCG
AAAAGGAGAAGCCCGAAGCCAAGCGGCCCGGCCGCATGGTAGATGAGCACGGCCGCTACC
TGGGCGAACACGAGGGCATCGCGTTCTACACGCCCGGTCAACGCCGCGGTCTCGGCGTCG
CCGTGGGTGAGCGTCTCTATGTCCGGGAAGTCCACGCGGCAACCAACACCGTCATCCTCG
GGCGGGAAGAGTCGCTGCAGCGCAGCACCTGCGAAGTGGCGGATCTGAACCTGTTCGATG
ACACGCTGCTGGCACGTGACGCCACGCCGGCGGAAGTCAAGATTCGCTACGCGACCCCTG
CGGCGCCCGCCACCGTGCGCCCGATCGGACCGGGGCGCTTGCGGATCGACTTTGACTCGC
CGCAGCGGGCACTGGGTCCCGGCCAGTCCGCCGTGTTCTATCGCGGCGGCGCGGTCCTCG
GGGGCGGCATCATCCAACCCTTCGCGTGATGAATCCTGCCGCATCGTATTGACAGTTCCC
ATCATCCAGTGATACGTTTCTGGGCCATTTTTTCGTGCGACCCGCACGGAAGCTTCCCGT
TTGTCTCAAGAGCAAAGAGCGGATCTGGACAGTGATTAAGACAGCGGTTGCGCGACGTTA
CGCCCAAGCACTCTTCGAGCTTCTCGATTCAGCTCACATCGAAGCGACGCGGAGTACGCT
GAACGGCCTGAGCCGGGCATTGAAGGAATCCGTGTCGCTCCGGCACGTCACGGCTTCGCC
CGCGTTCGGCATGGAGGAGAAGATCGGGGTGCTGACCGCGCTCGGCGATCGACTTGGATG
CCCGCCGGTCGGCAAGGTCTTTCTCGGACAGTTGGTGAAAAAGAACCGCGTCGGGTTTCT
CCCGGACATTGCCGAGGCCTTCGCCAAATTGGTCAATCAATCCAAAGGTACACAGCAAGT
CACCGTGTCCTCCGCGGCGGCCCTGCCGTCCTCGGAGCAGGAACGGATCAAGACCCGCCT
CCGCGAGACCCTCAAGCGCGATGTCGATGTCACCTTTCAGCACGATGCCGGCCATCTGGC
CGGGCTGCAGATCCATATCGGCAGCATCGTCGTCGATAGTACCGTCCGCGGCCGGTTGAA
CAGCCTGCGCACGACGTTGACGCGCGACTAGCCGAGATCCCATTCAAGGAGTAGCCATGC
AGATCAAAGCGGAAGAGATCAGCGCGATCATTAAAGAAAAAATCAAAGGCTTCGACAAAC
AAGTCGACGTCAAGGAAACCGGCTCGGTCATCCAGGTCGGCGATGGCATCGCGAAGGTCT
ACGGCCTCGAGGGAGCCATGGCCGGCGAGATGCTGGAGTTCCCGGGCGGCCTGTACGGCA
TCGCGCTCAACCTGGAAGAGGACAACGTCGGCGCCGTGTTGATGGGCGACGAGGTCGGCA
TCAAGGAAGGCGACCCCGTGAAGCGGACCGGCCGCATCGCGGAAATTCCCGTCGGCGAAG
CCTTGATCGGCCGCGTGGTCAACGCCATCGGCCAGCCGATCGACGGCAAGGGGCCGATCA
AATCGTCACTGTCCTCCCGTATCGAAGTGGTAGCGCCGGGGGTCAATACGCGTCAATCGG
TGCGCGAGCCGCTGCAGACCGGTATCAAAGCCATCGACGCCATGATTCCGATCGGCCGAG
GCCAGCGCGAATTGATCATCGGCGACCGGCAGACCGGGAAGACTGCCATCGCGGTGGACA
CGATCATCAATCAGAAGGGCCTCGGCGTCTTCTGCATCTATGTCGCCATCGGCCAAAAGC
GCTCCACCGTCGCCCGCGTGGTCAAGACGCTCGAAGAAAACCATGCGATGGATTACAGCA
TCGTCGTGTCGGCGACGGCCAGCGACGCGGCTCCCATGCAGTTCCTGGCGCCCTTCGCCG
GTGCGGCGATCGGCGAGTATTTCCGCGACAACGGCAAGCACGCGTTGATCGTTTACGACG
ATCTGTCGAAGCACGCCGTCGCCTACCGGCAGTTGTCCTTGTTGTTGCGCCGCCCGCCGG
GCCGCGAGGCCTACCCGGGCGACGTGTTCTATCTGCATTCACGCCTTCTGGAACGGGCCG
CGAAATTGAGCGACAAGCTGGGGGGCGGCAGCCTCACGGCGCTTCCGATCATCGAAACGC
AAGCCGGCGACGTGTCGGCCTACATCCCGACCAACGTGATTTCGATCACCGACGGCCAGA
TCTATCTCGGCAGCGATCTGTTTTATTCGGGCATCAGGCCGGCCATCAACGTGGGTCTCT
CCGTGTCCCGCGTCGGCGGCTCCGCGCAGATCAAGACGATGAAGCAGGTCGCCGGCACGC
TGCGGTTGGATTTGGCGCAGTATCGCGAGATGGCGGCCTTCGCGCAGTTCGGCAGCGAAC
TGGACAAGGCCACGCAGATGCAGCTCGCCCGCGGCGTCCGAATGGTGGAGTTGCTCAAGC
AGGGGCAATACAAGCCGATGCCGGTGGCCGATCAAGTGCTCTCGATTTATGCGGGCGTCA
ACGGCTTTCTCGACGATGTGCCGGTGGACAAAGTCCAGCAATTCGAAGCCGACTTGCTCC
ATTATGTCCAGCAGCACCATCCCGAGGTCAAAAAGGAAATCGTGACCATCAGCAAGATCG
ACGACAAAGTCGGCGGCCGGCTCAAAGAGATCATCACCACCTTCAAACAGAAGATGGGAT
ATGGGGGAAAGTAAACATCGGTGATTGGGTGATTGGGTGATTTGGTGAAGTGAGGGAATC
AGACGGATGTCTTCATACTTCATGAAATCACCACTTCACCCACTCGTACTTTCGTAATCG
ATGCCAAGTCTACAAAGTCTCCGCCGCAAGATCGCGGCGTTCAAAAATACGCAGAAGATC
ACCAAGGCCATGAAGATGGTGGCCGCGGCGAAGCTCAAGCGGTCGCAGGACCGCATCCTG
GCCGCGCGCCCCTACGCGCACAAGATGCGCGGCGTCCTGGGCAATCTGAGCCAACGCGTG
AACCGGGCCGCCCATCCCCTCTTGCAGAAGCGGGAAGGACGGAAGGTCGAAGTGCTCGTC
ATCACCAGCGATCGCGGACTGTGCGGAGCCTTCAACGGCAATATCGTCAGAAAGAGCGCG
GAATTCCTCCGGCAATGCGAGGCGCGCGGCCTGCACGTGAACCTCAGCATCGTCGGCCGC
AAGGGACGCGACTACTTCCGCCGGCGTGCCTGGCCGATCCGGCAAGAATGGACCGGGGTG
TTCGACAAGCTGTCTTTCGAGCATGCCCTCGACATCGGCGGCGACCTGACCGACAACTTC
ATTAAGGGCACCTTCGACGAACTGTACGTCGTCTACAACGAATTCAAGTCCGCCATCCAG
CAGCGGGTGATCGTGGAAAAGCTGTTCCCCATCGATCCGGCCGTCGAGTTCGGCATGCCC
CAGACCGAGTCGGCGGTGGGCGGCAGCTATCTGTACGAGCCGGACGAGGGTGATCTGCTC
AATGCCCTCGTCCCCAAACATTTTCAGGTGCAGACCTATCGCATTCTCTTGGAATCGGCC
GCCGCGGAGCACGGCGCCCGCATGGCGGCCATGGACGGGGCGACGCGAAACGCCGGGCAG
CTGATCAAGAAGGTGACGCTCTATTACAACAAGACGAGGCAGGCCGCGATCACCAAAGAG
CTGATGGATATCGTCGGCGGGGCAGAGGCTCTCAAATAAAATGTTGAATGGTCAAGGTTC
AATGTTGAATGGCTGCTGTCCTGCACGGCATTCCGTCATTGAACATTCAACATTCAACAT
TCAACATTTCAGTGAAGGTGAAAGATGAGCACAGGAAAAGTCATTCAGGTTATCGGCCCG
GTGGTCGACGTCGAGTTTCCGCCCGGCCGTCTGCCGAACATTTACAACGCCCTGAAAGTG
AATCAGGAAGAGAACAAGGCGGCGGGAAAGCCGGCCGTGCGCTTGACGCTGGAAGTCGCC
CAGCACCTCGGCGAAAACCGCGTGCGCGGCGTCGCCATGTCATCGACGGATGGCCTGACG
CGCGGGATGGAGGTTCAGGACACCGGCGCGGCCATTGCCGTCCCGGTCGGGCGTGAGACC
CTCGGGCGCTTGATCAACGTACTGGGCGAACCGGTCGACGAGAAGGGGCCGATCAAGGCG
AAAAAGACTTATCCGATCCACCGGCCTGCTCCCAAGCTGGAAGATCAGGAGACGAAAACT
GAAGTGCTCGAGACCGGCATCAAAGTCGTCGACCTGCTCGAACCCTACAGCAAAGGCGGG
AAGGTCGGTCTGTTCGGCGGCGCCGGCGTGGGCAAGACCGTCATCATCATGGAGCTGATC
AACAACATCGCGCTGCACCACGGAGGCTTCTCGGTCTTCGCCGGCGTGGGCGAGCGCACC
CGCGAAGGCAACGATCTCTGGCATGAGATGCAAGAGTCGAAAGTCATCGATCCCGATGAT
TACACCAAATCGAAGGCGGCGCTGGTGTACGGCCAGATGAATGAGCCCCCCGGCGCCCGG
CTGCGCGTCGGCTTGACCGGCCTGACGGTCGCCGAATACTTCCGAGACGAAGAAAATCAG
GACGTGCTGTTGTTCATCGACAACATCTTCCGGTTCACCCAAGCCGGCTCCGAAGTCTCC
GCCTTGCTGGGTCGTATGCCGTCCGCCGTCGGGTATCAGCCGAACCTCTCGACTGAAATG
GGTGCGCTTCAAGAGAGGATCACCTCGACCAAGCGCGGCTCCATCACATCGGTTCAAGCC
ATTTATGTGCCGGCCGACGACCTGACTGATCCGGCGCCGGCCACGGCGTTCGCGCACTTG
GACGCGACGACGGTGTTGTCCCGGCAGCTCGCCGAGCTCGGGATCTACCCGGCGGTGGAC
CCGCTCGACTCCACGTCTCGTATTCTGGACCCACAGATTATCGGGGAAGAACATTATAAA
GTGGCGCGCGGCGTGCAATCCGTCTTGCAGCGGTACAAAGACTTGCAGGACATTATTGCG
ATTCTCGGTATGGACGAGTTGTCCGAAGACGATAAAACGGTCGTCGCGAGGGCGCGCAAA
ATCCAACGGTTCCTCTCCCAGCCGTTCCACGTCGCCGAAGCCTTCACCGGCGCGCCGGGT
AAGTACGTCAAGCTCAAGGATACGGTCCGCAGCTTCCGGGAGATCCTGGACGGCAAGTAC
GACCACCTCCCGGAGCAGGCGTTCTACATGGTGGGGCCCATCGAAGAAGTGGTGGCGAAG
GCGGAAAAGATGGGCGTGAAAGTATAGGCGGAGCAAGCGAGATGTCCTCCGTGCTCGCGC
ACCCCCCACGATAAAACTGTGGTCGGTGCATGCGCGCAGTTTGAGGACATCCCGCTCCCT
CCGCCTGGGTGAAGTGCAATAGAGGAAGGGAAGATGCCAGGCAAGATTCTGTTGGAGGTC
GTCACTCCGGAAAAGCAGCTCTTGAGCCAGGAGGTCGATGAAGTCATCGCGCCGGGCTCG
GAGGGCGAGTTCGGCGTATTGCCCGGCCATTGCCATTTTCTGTCGACGCTACGGATCGGC
GAGTTGCGGTATCGGATTGCCGATCAGGTCAACCACATGGCCGTCCTCTGGGGCTTTGCC
GAAGTCACGCCGAACAAAGTGACGATCATGGCCGAGATCGCCGAGAAAGCCGAAGACATC
GATATTGAGCGGGCCACCGCCAAGGTGGCTGAAGCCGAGCGGCGTCTTCAGGTCGGAGGC
CTGCCGTCCGAAGCCAAAGAAGCTCAAATTAGCCTTGAAAAAGCGCGCCTCAGAAAAAAA
ATCGCCGAACGGTCCCGCCGAAGCGGTGCTCCTGCCTGAACGTTCCAATCCCCTCTTCCG
GACTTGTAAATTCAATAGGCATGCTCCCTGTCCAAGGGTATGCTAAGGACCGTAAGCACC
CTATCGCCACTGTTCGGGTATGATCCATGGCGAGAATTCTCGTCGTCGATGATGAGCCGT
CCATTCGGGATCTCCTGCAGACCGTTCTGACTCGGCGCGGCCATGAAGTCATCACCGCTT
CAACCGGCCGCAACGGGGTGGCTCGTTTTCGTGAAGATCGCCCGGGCCTGACGATCCTGG
ACCTGGCCATGCCGGATATCGGAGGGTTCGAAGTGCTCAAACAAATCCGGACCCTCGACC
AGGCGACGCCGGTGATCATCCTGACCGGGGTCGGGACGGAAGAGCATGAGGCCCAAGCCA
AAGAATACGGGGCGACGGACTTTCTCCGTAAAGGCTTCTCGCTCCATGCGCTGGGCGAAT
CGTTGAAGCGAGCCTTGCGGGAATAGACGCCGGTTCCCCTCCTGCCCTGTCGGCCCATCA
TCTCATCAACGTACCCGAGCGGATGGAGAGGCCCAATTCTCTCCATCTGCTCCGCCTGCG
CGGCATGCGTGCGCCGCTTGCAAGACTCCCCTCAAGCCTGGTACCTACCTCTGCCGCCAA
TGATCACTGAATTCATCGTGACAGCCGGCGAACAGCCGAAGCGACTGGACGTCTTTCTGG
TCAACCGGGAACGGGACATCTCCCGCTCGGCGCTCCAACGCTTGATTGAGTTGGGCCGCA
TCCGGATCAACGATCAAATCGTCAAGGCCAGCCACAAGATCAAGCCGGGCGACAAAATCA
CCATGGATGTGCCGAAGCCCGAGCCGCTGGAACTCAAAGGCGAGCCGATCCCTCTGGAAG
TGCTCTACGAAGATGATCAGCTCCTCGTCCTCAATAAGCCGGCGGGTATCGTCGCGCACC
CGGCGCCGGGCAACTGGACCGGCACATTGGTGAATGCGCTGCTGCATCATTTCCAAACGT
CCGGCGGAACGGTCTCGACCATCGGCGGCAAGGAGCGGCCCGGCCTCGTCCATCGCTTGG
ACAAGGAAACGTCGGGCATCATGGTCATCGCCAAGACCGATGTGGCGCATCGCGCGCTGG
CGGCGCAGTTCAAGCTGCATACCATCGCGCGCGTCTATGAGGCGCTGGTCTGGGGCGTGC
CGAAGAAAGGCCATGGGCTCATTGAGCTCGCGATCGGCCGCGATACCAAAGAGCGGAAAA
AGTTTTCGCCGCGGACGACCAGCCCCAAGGCATCCATCACCGAATACGCGGTCGATCGAC
GATACGGCAAAGCGGCAGCTCATGTGCTCTTATACCCGCGCACGGGGCGGACTCATCAAT
TGCGCGTGCATCTCACGTCAATCGGGCATCCGATTCTGGGCGATCCGACCTATGGCGGAC
GCAAGGTGTGTCTGGTCGGCGGGATCGACATTCCGCGGGTGATGCTGCACGCCCGGACGT
TGGGATTTCGCCATCCCACCAGCGGAGCCTGGCAGGAATTCACCAAATCCTTTCCGTCCG
ATATGGCGGCGGTGGCAGAGGCCTTGGCGGTGGCGCGGCACGAGCCATCGGCGAAATCTT
GACCGGCTCTTCGGCCTATCGAATGGACTGAACCGGTCCTGATAGGATACGGACATGCAG
ACAGCGGACGTTCTCGACGCCATCGGTGGGCTTACCTCGCAGCTCAAAAGCTACGCTTCG
AAACTGCCTCCGGTGGTGCATCTGGCGGCTGTGCCCACCGGTGTGAAACCCAAACCGGAA
GCAGTGGACGACTATGAAGAGATCGTGACGCGATTCCGGCAACAGACGGCCGGGACGCCC
TACAAGGGACTCACCGAGTCACTCATCGAATCGCTGGAGGCTTTCGAAGCAGGAAAATTG
CTTGGGTCGGTGCAGCCGTTGCTGGCCGTGCTGGATCATCTGGAGCGGATGCAGCGGGAC
AAGGAGATCGAAGTCGGTCGGATCGACGAAAAACGTCTCGCCGAATACCGGGCGGCGCTC
CACAAGATTCTTCCTGGGAACAAGCCCGAGCTGGACGGTGCGGGACGGGGAATGTAAAAG
AGGTCGCAACTCACGCCTGCGTAGAGCTAATGGCCCATTTTGGGCCCGGTCGCGTTGGCT
CCTTCGGTCACGAGTTTGAACCGGACCGTCGAGCCGCAGTGGGGACACTTCGCGCGGACG
GTCCACTCATCAAGCGGCTCGTACTGGTCGGTTTTCAACCACATCAATCGGAAACATTTC
GGGCAGCTACGGACTTGCGTTGACATGCGTTTCCCCGTACACTCGCACCCCTTGGCATTT
CTGTGACCGGCGTAATTTAATACAAGATGCCCTCGACCCTCAAGAGCGCCATTACCTTCT
CTGAAAAGAAGGATCTGAGTCCCGAACAACTCCTGAAGCTCTTTCACCAGGCTCCCTGGG
CCAAGACCCGGACGCTGGAGGACGCCCGTGAAATGCTGCGCCATACGGATGTCGCGCTTT
GCGCCTGGGATGGTGACCAGCTCGTCGGCTTCGGCCGCGTGTTGACCGATTTTGTCTATC
GCGCCACCATCTGGGACGTGATCGTCGACAAGGGCTATCAAAAGCAGGGCATCGGCACGG
ACATCGTCCAGCGCATTCTCAACCATCCCCGTCTCAAGAAGGTGGAACTCTTCTGGCTCT
GCACCAGACGTCCGGGATTTTACGAGAAGCTGGGATTCAGCTCGAAAGAACAGACCGGCA
TGGTCTGGAGCCGAAATAAACCGGCTCGGACTGAATAGCCGGTCGGCGGTACCGGCTGCT
AAGGCGGGTCAAGGTCCCGGTGCCCCTTCAGAACACCGGGACGCCAGCACTTTTCTAGAA
AAACAGCTTCGCACCAACCAAGAAGCCGAACGACGACGCATTCCAGTCGTCCACGCGGAG
GCCATTGATCGTGGCGTGGCCGTCGTTTCGCTTGTAGGCCATCTCGGCGTTCAGCGCGAA
TTGCCTCGTCAACATGTAATCGGCGCCCCAGCCGAGGCGCCATGCGAAGGTATTGCTGGG
AGAAATGCGTCCAACGCCGCGGTCTTCGCCAAAGCTGTTGACGTTCACACCGAAGCTCAT
ATTCACATAAGGGCTGATGGGGCCGAATTTGATCGGACGAAGCTCGACGGTCGGCAAGAC
TGAAACGGTATCCTGATGCCCCAGGTCGGCGGACGGACGTTCCTGATCGACGGCGTGCCG
CTCCCATTCCAGCATGAGGCCGACCAGCAGCCACGTATTGAGGCTGTACATCGCTTGGAA
GTTGACCAGTGAACCAACATCCGTGGAGCTCCGGAAGCTGTCTGTGATCGATTGTGTCAG
CGGAGCGAAACCGGCCCGCATTCCGAGCACCCATTTACCTGCTTCGATGCCGCCAAAATT
TTGCCGGCCCTCCTCGGCCCACGCGCTCGGCAGTGGCGCGAGAATCGTGAGAAGCGCTGC
CGTGAGTCCTATCACCATCCCGGACCGTACCTGTACGTGCATTGACCCCTCCTGTATGAT
GGACGACACAGTATCGTTATCCTGAGACTAAGCCGCAAGTCTCATGCCTTGGTGATTCTG
CACTGGGAACGCACGAAGAAGCGCGAAGGCAGTGAGTTTCCTCGGTCACGGTGTACCATC
TAAGCATTGGTGAGTACTCTGTGACACAGGCCTGTACGGATGAACCTACACGTGCAGCAC
CGAACTCAATGAGAATGTGCGTGCAGAGTCGTTCGCCTACGCTTCGGCGAGAAAAACACT
GACAGAAAGAAGACTGTGGTGGCAAGAAGGACAATGGCGGGACCTGAGGGCACATCCCAC
CGGGCCGAAATCAGGACGCCGGTGATGGCGGTGGCGACGCCGATCACCACGGAATACCAT
GTCAGCGTCGTCAAGCTATTCGTCAATTGATAGGCGGTGGACGCAGGGATCAGAATCATG
GCGAAGACCAGAATGGCGCCCACGGTCTTCAATGAGACGACCACCGTCAATGCGACCAGT
GTCAGCAAGAGGAAAAAAATACGGCGGGCCGGAATACCGGAGGCTTCGGCCATTTCTTGG
TCGAACGCGATGAAGTACAGTTCCTTTGAGAACAGCAGCAGGAGGCCCAGCACTAAGACG
CTGAGCGCCCCGATCACTCGTAATTCCTCCTCCGTCACCGACAAGACGCTGCCGAACAGA
TAGCCATACACCTCGGCATTGTAGGTCTTCATCAATCCGATGAAGAGGATGGCGAGCGCC
ATGGTCGTCGTGTAAAGAATCCCGATCGACACATCCAGCTTCATCCGACCCTTTTCTTCC
ATCCATCCGGTAATCCACACCGTCGCCAGGCCGAACAGAATCGCCAATCCCAGCGGCGGC
CAGCCCATCAAATAGCCGAGCGCCACCCCCGCAAACGCCGCATGCGACGTGCCGGCTCCG
ACGAAGGCCAGACCCCGCAGCACCACGAACACGCCGATGATCGAACAAAGCCCGCCCACC
GTCGCCGCCGCGAGGAGAGAGCGCTGCATGAAGTCGTAGGTCAAAAGATCGAGCATGGAA
TCAAGCTACTGAACTAGTGATGATGGTGATGATAGTCCTCCACGATGATGAGGTCCCTGT
CTGTGATCACCAGGTCTTTGCCGTACACTTGCCTCAAAATATCTGGCTTCAGCACGTCGG
CCGGAGGCCCGGCCGCAAACAATCTGGTCTTCAATAAGACCAATCGATCCACCCGTGTGC
GGATCAAGTTGATGTCGTGCGTGATCAGTAAGACCGTCAGCTTTAGCTCTTCATGAAGAT
GTTGGACGAGTTCGATCACGTTATGCTGCGTGGTGATGTCGAGTCCCGTGGTCGGCTCGT
CGAGGATCAACACTTTCGGCTGCTGGGCGAGCGCGCGCGCGATGAAGACCCGTTGCTGTT
GGCCGCCGGACAACTGGCCGAGTGCGGTATCTTTGTGGCTCTCCATGCCGACATGAGCGA
GCGCGTCCATCGCGATGTCCCGATCGTTTCGGCTGGGCCGGCGGAAGAGGCCGAGTGCGC
CGTAGCGTCCCATCATGACGGTTTCCAGCACCGTCACCGGGAAATTCCGGTCCACCACGC
CCTTCTGCGGCAGGTAGCCGATCTGCGCCCGATGGTGGCAGCGCAGTTCGTCGCAGGCGC
AATCGAAAATATGGAGATGTCCCTGGCTGGGCGCCATGAGGCCCAGCACCGCCCGGCACA
GGGTCGTCTTTCCAGATCCGTTGGGGCCGATGACACCGACGAACTCGCCGGCCGTGATCG
ACAGGGTAATATCTTTGAGAGCGACCACGCCCCCCGGAAATTCGAAAGAGGCCTGATCGA
ATCGAATAATGGGTTCGCGCGACTGGCCCACGGACACGATGCTCCTTCCGGCAGGCGCTC
GATCGACTACGTCGTCTCCAGAGCGTTGCACAATTGGAGCACATTATAACGAAGCATGTC
GAGGTAGGTTCCCGTCCCCGGCACGCCGCCCGGAAGGGTGGTCAGCACGACGACGCGGGC
TTTCGTTTCCTTGGCAAGGAGATCGGGAATCTTCTGGCTCAGCTGCACCTCGGACACAAT
CACCTTAATCCGCTCTTTCTTGATCCGGGCGATCAGCGATTGCAGATGGAGCGCGGACGG
TTCGGTCCCTGATTGCAGTTGGATGACTCCTGCGATCTCGAACCCGAACCGCCTGGCGAG
ATACGGCCAGGCCGGATGATGCGCGATGAACCGGCGGTCCGATACCTGGCGGACTCGGAT
GGACAGGTCCCTGACGAGGCGATCCAGTTGTTGGAGATAGGCGGCTTGATTATTCCGAAA
GTCGGCGGCATGAGCTGGGTCCGCCGCGATCAGCGCTTCCGTAATATGGCGCAGCATGAT
GGCGGCATTTTCCGGGTCCAACCAGATGTGCGGGTTCCCGGCCGCTTTCCTGTCCTCACC
GGTCTGGTGGTGATCGTCCAGTTGATCGCGCACGAGGCCGATCCCCTGCGATGTGGTGAC
CACCCGCAGCGACGGGGTGCCGGCATTCTTGACCAGCGAGGAGACCCATACCTCCAGTCC
GACCCCTACTTCGAACAGCAACCGCGCCTTCCGGACCGCCACCAAGTCGCTGGGCTTCGG
TGAATAGGTGTGTTCATTTTCATAGCCGCTCAGCAACGATGTGACGCGGACATGGCCCTT
TCCGACTTGTTCGGTCAAATCCTTGAGCACCGGGATGGTGACCACGATGTTGACCGGCTC
CTGGGCTACCGCCGGTGGAATGATGCCGGCGAACATGACCAGTGCGATGAGAAGCGGTGT
GACTCGCTGTCCTGCGGATCGGACTGAAAACATCGGCGCGGACCGTAACATCCGGATCGC
GCCCTGTCAACGAGGGACGCCGCCTTCTTGACCGCAACGGAACATTCGATTAGCGTAGCG
CCGGCTTGGCACTGGAAGTTCGCCTCACACAGACGTCACATTCCGAAGAAAGGATGCTAT
GAAAGTCGTTGGGTTGATGTCGGGTACATCCGGTGATGGAGTCGACGCGGCCCTCGTTGA
GATCGGTCGCCTGAAATCAGGGCTGCACGTGAAAATGCTGGCGTTTCAGCCGCTCCCCTA
TCCACGCTCATTGCAGCAACGCATTCTGGCCGCCTCCGTCTCAGGGACGGTATCGGAACT
CTGCCATCTCAACGCTCTGTTAGGGGAATGGTTCGCCAATGCCGCGCTCGGTGTCATCCG
CGCGGCCAATGTGCATCCCAAAGACGTCGGGCTCATCGGATCGCACGGCCAAACCGTGCA
TCATTTGCCGCACGGCATCAAAGATGCCGGGGTGGGTGCAATCCGCTCCACATTACAGAT
TGCGGAACCGGCCGTCATCGCTGAGCGAACAGGCATTACGACCGTCGCCGATTTTCGCCC
CCGCGACATCGCAGCCGGTGGACAAGGGGCTCCGCTGACCCCGGCGGTCCATGCACTCCT
CTTTCGCCATCCGAAGCGGGCCCGCCTGATCGTGAATCTCGGCGGGATCAGCAACGTGAC
TTATCTGCCGCCCGGCAGCGGCTATGCGGGATTAGTGGCGTTCGATACCGGTCCGGCCAA
CATGGTCCTCGACGGCCTCATCGCCCGGATGACGAACGGACGGTCGTCCATGGATCGAGA
CGGGCGGCTGGCCGGTCGCGGACGCGTCGATGGAAGGCTGTTGGCTAAGTTGCTCGCCCA
TCCGTACCTGTCTCAAGTGCCGCCCAAATCGACCGGTCGGGAAGCGTTCGGCGCCAAGAT
GATCGACGAGCTGGCGGCCTTGCAACAGACGCGGAACTTGTCCATCGAGGATCTGCTCGC
AACCTGCAGCCGGTGGACAGCCGAAGCGGTGGGGACGGCCAGGCGATGGATCGGCGGACG
AATCGACGAAGTCCTTGTCGGCGGCGGAGGCGTGCGCAATCGGGCGATCATGGGCTATCT
GGCCGACGTGTTCGCCCCTCTCCCCGTCACGACCGTTGAAACCCATGGATGGGACAGCAA
GGCGCTGGAGGCCGTGGCCTTCGCGATTCTCGGTTATCAGACGGCCATGGAGCAATGTGG
GAACGTTCCGGCCGTCACCGGCGCCGATCATCCGGTCCTTTTGGGCTGCATCGTGCCGAG
CGGTCCCGGCTGGATGGCGCGACTCCGGAACGGCGGAAGGGCGCCGAGGCGCTGAACGTG
GAGATCACACTTCTTGTCGGCGGCGCCGCCTCGTTGTTGGCGATTGTGTGGCTCTCCCTG
CGTGGCACACGGCCATCGGCCGAGGGGGCACCGCCGCCGGTCCTCTCTCCCGGCGTACAG
ATCAGCCCGACCCCGCTGCTGACTGAATCGGACCTCTCACTCTACAACATGATCCGGTTG
GCCGTTCAGGATCAGTTCCTCGTGTTGGCGCAGGTTCCGCTCCTGGCGTTTGTCTCCGTG
GAGGCGATGGGGAAGGCGCGCGCGCAGGTGCTCAATCGGATGGCACTCAAGCGGGTGGAT
TTCGTCCTGCTGCATCCGGGGTCGAGACAGGTGGAGCAGGTGGTGCAGATCGAGGAGCCC
TCCCCCCGTCCCCATCAAGTAGAACGTCAACGGGTGATTGAGGCGGTGCTGGACGCGGCG
GGGATCAAAGTCGTGAAGGTGCGGGCGCAGAAGGCCTACAGTACGCCGGACCTCGCTACG
CTCTTAGGGCTTCAGTCCGAAGAGTGAATTGGAGTTGGGCTGGAGAACTTATTCCGTCTG
GGGAGAAGCGTCCGACTTACCGGCCGCCAGTTCGATCGCCTTCCGCGCCAGTTCCGCCTC
GGAACTGTCCGGGTACTGGTCGACCACGCGGTCGAACATCATGCGGGCCTTTTCGTGATC
TCCCAACTTGCTGTACGTCTGGCCGATCTTCAGGGTCGATGCCGCGAGTTTCGGGCTGAG
GGGATAATACGACACGACGTTGTAGAAGGAATTGAGCGCGTCTTTATAACGCCCCAGCCG
GTATTGGCATTCGCCGATCCAATATTGGGCGTTGGCGGCCAAGGCGGACTGGCCGTGTAG
TTCCATGAACAGTCGGAAGCCGGCCAACGCGGCTTCATAGTCACGATGCTTGAACTCTTC
CATCACCCGGTCGTACAAGCGGCGAGAGGTATCGTGCATCTGGGCTGGAGCGGCGATGGC
CGGAGCCGCGACTCCCAAGACGGCAACGAGCAGGAACGACGAACAGAATATCCGTGCCAT
ACGGTGCCTCCCTACTGCTCAGGCGAACGTTCCGGTGATTACGCAATCGCTGTGCCATAT
GGAGGCCGCCATGCTCCGGTGAAGAGACATGAAAACAATGGCTTACGCGTGAATCCTGGG
TACAGAAGCAGAACAAATTTTGTCCCTTCCAGCGCCGCCGACAGATTTGTACGACTTGTG
TCTGATCCGCCTCGATACGGTCATCGCCGCCGTATCGACGGAAACGTTCAGGCCGGTGAC
GGAATGAACAGCAACGGTGGTGGGATATGAGCGCGGCTGCCGACTCGATTCCTCCCAATC
CGCACGGAGGCAGGACGCTCATTGTGGATGCACAGGATGCCCGGCATTATCCGCGGCCGA
GTGCCGCGCTCGAGGAGGCAACCGAGCATGATCAAGTGTACGTCCGGCCGGGGAGGTATG
AGGACAAAATATTTCTCAGTGACCGGCCCGTGTGGCTGATCGGTGCGGGCCGCGATGCGG
TGCAGATCTTCAATCGGCGGGGCGGTCCCTTGTACTTGCAGCGAGTGTCAGCAGGACGGA
TCGAGGGCATCACGTTCCGCTACGTCGGCAGTGATCAGCATGCGGCCATGAACGTGCTCG
ATTCCACCTGCGTCATTACCCATTGCCGGGCAACGGAAGGCATCCTGTCCGGCGTGCTGC
TGTACGGCCCGGACTGTCGCGTGGTCCTGGCGGAGAATGAGGTCTGCCGCAATCGCGAGT
CCGGTATTTTTGTCTTTGCCGGCGCGCAACCGCGCATCGTGGGCAATCAGTGCCGGGAGA
ATCACCATTTCGGGATTGCGGTCCGGGACCCGGGGAGCCAGCCGGAAATCGTCCGCAATC
ACTGCGAAGGGAATATGCTCAGCGGCATCCTGCTCTTTCACCATGCCGCAGGCCTGTTGG
CGGACAATGTCTGCCACGGCAACCAGCAATGGGGTCTCGTCCTGACGCCCGATTCCCGTC
CCAACCCATCCCTCCAAGAGCTGCCTGCCGCCAACCGGCTCACGGGGAATCCGCGTGGAG
CCTATGCTCTGTTGGACCAGCCGCTGGCCGATATCGGACGGTAGCCCGATGTGTAGGCTG
GATGTGCTTACGACGATGTGGAGGACAGCGAAGGACCGGACGCGTGCAGCGGCGTATGGA
ACTGGAAGGAATTGCCCCCTTGCTGTTTCGCGCGGTACATCGCCGCATCCGCGTGTTTCA
GCAGGACATCGATCTCGTGGTCATCGGACGGATAGACGGTAATGCCGATGCTCACGCCGA
TGGAGGCCTGGTGTTCCTTCAGAATGAACGGTTGGGCGAGTGATTCGGTAATGCGCCGTG
CGACGATCGCAATATCCCCTTCGCAGGAGAGCCCCTCCAGAATGATCGTAAATTCGTCTC
CACCCATTCGCGCGACGGTGTCGACCTCCCGCACGCAGTCCTGCAGCCGTCCCGCCACCG
CCTTCAGCAAGTGATCGCCCACGTCATGCCCCATCGTGTCATTGACGGCCTTGAAGCGAT
CCAAATCGAGCAACATCAGCCCCAAGGGTTGCTGTAGGCGCTTGCTGCGGGCCATGGCTT
GGATCAGCCGATCGCGAAAGAGGGTGCGATTCACCAATCCCGTCAGTTGATCGTACTGCG
CCAGATAAGTCAGCCGCTCTTCGGCGCGCTTGCGCTCGATCGCGTAACGGATGGAGCGCG
TGAGCAATTCCGGTTGGCCTTGTCCCTTCACCAGATAATCCTGCGCGCCGTTCTGCACCG
CCTGCAGCGCCAAGGCCTGATCACTGACTCCGCTCAACACGATGATCGGGATCGTGGGGT
TCGCCGCCTGAACCTGACGGAGTGTCGGCAGCCCGTACCCGTCCGGGAGCGAGAGGTCCA
GCAGCACCGCGTCAAATCGTTCCTTCCCCAAACGTCCGAAGGCCTCGCTCAGCCGGGTGA
CGTGAACCACGTCGAACTGCTCGATGCTCCATTCGGCCAGAATATCCTGGGTCAGATGGG
CATCGACGTCGTTATCTTCGACCAGCAAAATCTTGATCATCGCTCTTCAGGCGCGGTGAC
CTGTGTCTAGCGCCAATTATAGCGTAAGCCGTTGTGCCAACAAGCGATTGCTGGTTTCGG
GGGAATCGAACGCAGTCAGGGGCCGCAGAAAGCAGGCCTCAGGAGAAGAGGCGGCACGTC
GTGCCGCCTCTTCTCCTCAAAGAAAGGCTTAGCTGCAGTGCAGGGCTTCGGCTCGCCGGC
GGACTTCTTCGGCTTTCTGCGCCTGGCCCAGGTTTTCATACAAGGAAGCGATATTCGCAT
GCAGATGGGAGAGAAGCTGGCCGAGCTGTGCCTCTTGCGCGATCACGTTGGCTTCGAGCG
CCAGCTTCTTTTCCTCGCTCCGGCGGAAGCGCTCCTCCAAACGCTGCACCAACTGGATCC
AACCGCGCACTTTGCCCGAGTCCAGATCAGGCAGGGCGGGAAGCGGTTCTGCGCGATCAA
GCGCCTTCTCCGTTTGGTTCATCCAGTTGATGAACACCAGAAAGTCGCCCAACGTGATTT
TCAGTGCGGATGATGTGCCCTCTTCTTCGATGACGAGATCTTCCATGCGTACTCCTTTGT
CTGCTCTGATCGTCCAGAGAAAAGTATTCCCGTCCCCTCTCTTTGCTGATGCAGCCGGCA
CAGAGCGATGATGTTGTCTTCGGTTCAGGCACCCGGCGCGCAGGACCAATACGCCGGCTG
TCCGCTTTCACCTCCCTTCCTCTGAAACGGATGGGGAAGATGCGACTCCTCGGCACCCAC
AACATCATGTGGAGGCGGAGTAATACTGCGCAACGGCCGGTGTTGTCAACGGTGAAATCT
ACTGGAAAGGGTTTTTTTCTACTGGTTTCGTTCGAAAGGGCCGACGGCGCTGAAGGAACC
GGTCATCGTGGTAGGCGTAGGGGGTATGTGAAAGGTCTCCATGGGATAGGCGCCGCTCGG
AAGCTCTTCGGGGCCAACGGCCGCTTCGCAGGCATAACCCGGCTCGAACGGCCATAGGAG
CGAACGACCGACGGTGGATCCTCTGACGTGGATATGACGGAAGGTCACCCCCAGCCGGGC
GGCGTCCGCTTTCACCTCGTCCAAGCACCCCTCGGGACTGAATGCGCGGCGGGAAATGAT
GAGAGGGGCGCCGCTCTGGCTGTGATACACGATGAATTCCTCAGCGCACCCGCCCAACAG
GCAGCCGATGAGACCGAACGCTGTAAAGAGAGAAGCTTTGGCTCGCATCCCAGTTCCCTA
TTACGCCGACCCTCTCCTCATAGCATAAGAGCCCCTTATCTGTCCTCCCTCAATGCGAAT
ACGACAAAGTGCGGTTCGCTGACAAAAAACGCCTGTGGCCGAGCAGCGCATTCCCTACGG
AAGTTGGGATGGAGGACGGGACCTAACTGATTGCTTTACCAATGGAAAAGACATTCTTCT
CGCAGCAACGGAATGGCATGGAAGGTGCGCATATCCCTGCCGTGCGGGCGAGCAGACAAT
GGAACACCTGTCAGCCACCTAGCTGATGGAGGAGGAGGAGATGAAGATCAAGACGCTGAC
AATCGCTGGACTGGCGACCCCCAGCAGAGATGGGATGACGTCCACTTATGGGTTGATTCG
GAAGGGGCGCCTGGCGGGCTGGGCTGCCCTCATGATCCTTGTAACTTCGACCCCGTCAGT
CCTGGCGGATGCCGACATTTATCGCTACGTCAGCCCGAACGGGACTGTCTATATAACCAA
TGTGCCGTCTGACGCGGCATTCACGCCGATGACGGGCAAAGGACGCTACCACGCGTCGAT
CTCCGATCGTGAGCTGGAAGAAGCGGTGGCGCGCTATGCTCGGGAATACCGGCTGTCGCC
CGCCCTCCTCATGGCGGTGATGAAAGCGGAGTCCGACTTCAATCCCACCGTCATCTCCAA
AGCAGGCGCCGTCGGCCTCATGCAGTTGATCCCGGAAACCGCCATTCGTCACGGCGTGCG
CAATCTCTATGACACGGGGGAAAATATCGCCGGCGGCGCCAAACATCTTCGCTATCTGCT
GGACCGCTTCAATGGAAACATTCGCCTAGCTCTGGCCGCGTACAATGCGGGCGAACGCAA
AGTGGACCGGTACCGACAGATCCCGCCGTTCAAGGAAACGAAGACGTACGTGAAGAAGGT
GATGGGCTTTTATCGGGATTACCGTTCGAGCACGACGGTGATGGCACTGAACGACACTCT
GACCTTGAGATGAGGGTGAACGGACGGCTCTGGACGTATTCCGAGCTAGACCGGCTTCTC
GGCGATGTATTCAATGTACTTCCAAAACTCCTTGGCTTCTTCTTCGTTGAGCACTACGGG
CGTATTGTTCGCCATCCCCGTCATATAAATCTTCACCGATACTGCATCGTGCCACACCTG
CACCTCGCAATGCGTGACGCGATCGAGGTTCAGCGCGCGGTTGCCGATCCGGACGAAATG
CACGGAACACTCCCTTCGTCGCGCTGGCGATAGTACAACAAGTCGCTGAATGGGTTCAAA
GAGGAGAGAGGAAAGAGAGGCGATTGGTTGCGGGGAGAGGATTTGAACCTCTGACCTTTG
GGTTATGAGCCCAACGAGCTACCAGGCTGCTCCACCCCGCGGTCGGATGCTAACAAAGCG
CTGAACGGCAAGTCAAGCTGATGGGCCACGCGATTGCATTCCCAGGACCGCGGTGCTAAA
GCCTTAAGCATGCGTATCGTTTTTATGGGCACACCGGATTTCGCGGTGCCGTCGTTGGAG
GCGTTGCTGCGCTCGGATAATCAAGTCGTCGGCGTGGTGACGCAGCCGGATCGTCCGAAG
GGACGGGGCCAGCACCTCATGCCCCCGCCGGTAAAGCTCGTCGCCGAGCGCGCCGGCATT
CCTGTCCTGCAGCCGCTGAAGATCCGGACACCGGAATTTCTTGCAGCTCTCTCGGCCTGG
AAGCCGGAGCTGATCGCTGTGACGGCCTTCGGGCGGATTCTGCACGCGCCGATCCTGCGG
CTTCCACCGAGGGGCTGCGTGAACGTGCATGGCTCCCTGCTGCCGAAATATCGGGGCGCC
GCGCCGGTACAATGGGCCGTCATCAACGGCGAAACAGAAACGGGCATCACCACCATGTTG
ATGGACGAAGGGATGGATACCGGGCCGATGCTGCTGCAGGAGAAGCTCGCGATCCTACCC
GAGGATACGGCCGGCACGTTAGCCCCTCGCCTGGCGAAGCTCGGCGGACGGCTCCTTGTC
GAGACGATCGCACGGCTCAAGGCCGGTACCCTCACGCCGCAAAAGCAGGATGAGACGGAG
GCCACCATGGCACCGCTTCTCAAGAAGGAAGACGGCCTGATGGATTGGACGATGGGGGCT
CAAGCGCTGGCGAATCGCGTCCGCGGCTTGTCGCCGTGGCCCGGCGCCTATACGTTTCTC
AGTGCGGAGCGGTGGAATATCTGGAAGGTGGTTCCTAACGCCGCTTCGTCCACGGACAAG
CCGGGAACCATCGTCGCGATGACGAAACAGTCTATCATTGTTGCGACGGGCCATGGTCTT
CTGGAAATTCTCGAAATCCAGACAGCCAACTCCAAGCGCATGCCGGTCGCGCAATTTCTT
GCCGGCCATCGTGTGGCGGCCGGCCTTCAGCTGGGCACGGCTGCTCCATAAGACTGTTTA
ACATCCCGCTCTCATCGCAATCGGCTCACAATGCCTGCTGAACCAATTCAGCTTGCCGAC
ACACCGGCCTCCTCCTCCCGGGCCATGGCGCTTGCTGTCCTCCTCGCCTGTCAACGCAAC
GATCGTGGGCTCGATGAGCTGATCGAGCAAAAAACTGCGGCCTTGCCGGATCCTCGGGAT
CGCGCGTTGGTGATGGAGCTGGCCTATGGCGTGCTGCGGCGACAGGAAACGATCGACTGG
CGGTTGGGCGCTCTTCTCGGCAAGCCACTGTTCCGGCTTCCGATGATCGTTCAAATGTTG
TTACGGTTGGGGACTTACCAGCTTCTCTACTTGGATCGGATCCCCGCTCGCGCGGCGGTG
GATGAGACCGTCACGCTGGCGAAATCCTCTGGCAAGCACCTGGGGCGTGATTGGAGCGGA
TTGATCAATGGAGTCTTGCGCAATCTGATCCGTCTGCCGGAACCACCGCTGCCGGATGCG
GCCGCTCATCCTGCAGAAGCCTTGTCTGTCCGTTACGCCGTTCCCTTATGGCTTTGCCGC
CGATGGATCGAGCGCCTGGGGGCCGAGCAGGCGGAGGCTGCCTGCCGGGCGAGCAGCACG
ATCCCCGGCGTGACGCTGCGCGTCAATCGCCGTCGTGTCGACAGGGAGGCGTTGCTGGAG
CGTTGGCGGCAAGAGGGGATCCCGGCCCATCCGACCTCCGTCAGTCCATCCGGTGCGACA
CTCGACAAAGGCCAACCGGTGACCTCCTTGCCGGGATTTCTGACCGGTGACTTCTATGTC
GAAGACGAAGCGGCTCAGCTCATCCCGCCGCTCCTCGATGCGCGACCGGGGCAAGTGGTC
TTCGATGCCTGTGCGGCGCCGGGCGGGAAGACTACTCATCTCGTCGAATTGATGGACAAC
CGAGGCCACATTGTCGCGATGGACCGGCAGCAGGAGCGGCTCAAGCTGCTCCAGGAAAAT
TGCCGGCGGCTCGGTGCCTCGGTCGTTCAACCGGTGCTGGGTGATGCGCGAACGCCGATC
GCAGCCTTGAAACAGGCGGCATCCCCGGGAGCATTCGATCGGATCCTGCTCGATGCTCCT
TGCAGCGGTGTAGGCGTGTTGCGCCGCCATCCCGACGCGAAATGGAAGAAGCACACCGGC
ATGTTTGAGCGGCATCGCCAGTTGCAGAGAGACCTCCTCACCGGGGTCTCCGCTGTCTTG
CGGCCCGGCGGGGTGCTGGTCTATAGTACGTGTTCGACGGAGTGGGAAGAAACCGAAGCG
GTGGTGGGCTGGTTCTGCGAGGCCCATCCCGAATGGACGCGCGAATCCGTGGCCCCGTGG
CTTCCCCCCGCCGCTCTCCCCTTTGTCACCGTTCGCGGCGCGCTCTCGACCATGGGCAAT
GATTGCGGAATGGACGGCTTTTATGCCGCCCGTCTGCGAAAGAAAACGTGATGGGTCATC
CGATTTACATCGCTCCGTCGATTCTCTCGGCGGATTTTGCCCGCTTGGCCGATGAGGTCG
CAGCGGTCGAGCGGGCCGGCGCGGACCTGTTGCACGTCGATGTGATGGACGGCCATTTCG
TGCCCAATCTGACCGTCGGCCCGCCCATCGTCGAAAGTCTGAAGAAGGTGACCAGGCTGC
CGCTCGACGTCCATTTGATGATCACCAACGCCGATGCCTTCATCCCGGAATTTGCCGAGG
CCGGCGCGGATTATTTGACCGTCCATGTCGAAGCTTGCCCGCACCTGCATCGTACGATTC
AGTCCATCAAGGAACGCGGGGTCAAAGCCGGGGTGACGCTCAACCCTGCCACCCCCATCG
GATCGCTGCAAGAGATCCTGGGTGATGTCGACTTGGTCTTGATCATGTCGGTCAACCCGG
GATTCGGCGGCCAAAAGTTCATTCCCTCGGTGCTCAAGAAGATCGCGGCCGCCCGGACCA
TGCTGGACCAGATCAAGAGCCATGCGCTGCTCGAAGTCGACGGCGGAGTCAAAGCCGACA
ATGCGCGCGAGATCGTGGCAGCCGGCGCTACCGCTCTCGTCGCGGGGTCGGCCATTTTCT
GCCAGCAGGACTACACCGCCACCATCGCGGCCCTGCGCGCGGCGGGAGAAACGGTCGCGT
CTCCGACGCCGCGAGCCGCCGCCCATCGATAGGCAATCAGGGTGGACATTTCCGCACTCA
TCGACAGTCTGCATCCGTTGGAAGTCAAAGTCCTGACGGCTTTCGGGACCCGTCCGCCAG
GGACCGTGCTCGACAGCGAGCAGCTGGCGGCTGCGGCGGAGTTGGAACCGTCTCAGCTCA
GCATGGCGATCGAGTGGCTGCTGGCCAAGTCCCTCATCGCGGTTCACGCGGAGACCGTGA
CTCCCATCGTGTCGCTGACCAAGGTCGGGGAGCAGTATGTCGCCGCCGGCGCCCCGATTG
AGCGGGTATTGGCCGCCGCGCGGGAAGCGTCCGGCACGGGCAAGCGGCTCACCATTCCCG
ATCTCCAGGCGCACGATGGGCTGGATCCCTCCGACGTCAGCAAAGCCATCGGACGACTGA
AGAAAGAAGGGGCCGTGCTCATTGTTCAGGGAGGGTGTATCGAGTCGACCGGGCGCCCCA
GCCAGACCGTTGAAGCGCTCCGCACCCTGCTGCGGCAAGTCCGCGAGTCGTCGCGTGAGC
TGCAGAGCTTTCCCGAGGCCCATCGGCAGGTAATCGAAGACAATGCCGTCAAACGCGGCA
ACGCCCAAGAGCCGTTCCGGGTGGACGAACGGGTGGCGCGCTCCTTCACACTGTCGTCTG
CGGGAGCCGGGGCGGCAGAACAGTTGCTGAAACAAGGCGTGGCGGAAGAGGTCTCCCAAT
TGAGCCCGGAGCTGTTGAAAGACGGCAGCTGGCGACAGAAGCGCTTCCGGAAGTACACCA
TCAGCCTGCGCGCCCCCCGTGTCGGGATCGGAAGGAAGCACCCCTATCGCGAATTCCTCG
ATACGGTGAAGACGAAGCTGATGAGCATGGGTTTTCAGGAAATGCGCGGGTCGCTGGTCG
AGACGGAATTCTGGAACATGGACGCCCTTTTCATGCCGCAGTTCCATCCCGCCCGCGACA
TTCACGACGTGTACTTCGTCAAGCAGCCAACTCACGCGACGAAAATCACCGAACCGTTTT
TGACGCGCGTGGCCCAGGCGCACCAGGACGGAGGGAAGACCGGGTCCACCGGGTGGAACT
ATGCGTTCAATACTGAACGGGCGAAGCGGTTGGTGCTGCGCAGCCAGGGAACGGCCGTCT
CGGCGCGGACATTGGCGTCGGCTCCGGCCGTCCCGGGGAAATATTTTTCCATCGCGCGTT
GCTTCCGCTACGATCAGGTCGATGCCACCCACGCCACCGACTTTTTCCAGGTGGAAGGCA
TCGTGCTGGGCGAGGACATCAATTTTCGCACGCTGTTGGGACTGCTGAATCTCTTCGCGC
GCGAAGTCGCTCAGGCCAAGGACGTGAAGTTCCTGCCGGCCTATTTTCCGTTCACCGAGC
CGTCGGTCGAAATGCACGTGCGCCATCCCCGCCTGGGCTGGATGGAGCTGGGCGGCGCCG
GCTTGTTCCGCCCGGAGGTCACGTTGCCGCTGGGCGTCGGCGTACCCGTGATTGCCTGGG
GGCTCGGCCTGGACCGGATGGCGATGGTCGCGCTCGGCATTCACGACATTCGCCAGTTGT
TTACGGACGACTTGGACCTCGTTCGGACGATGCGAGGCATCTTCTAGACACCGCCATGCC
GACGATTTCCATCTTCAAAGACGATTTCGAAGCGCTGCTCGGCGGCAAGGCGAAGGGAGT
GGTCTCGATCGAGCAACTGGAGGAGTGGCTCACGCTCGTAAAGGGCGAGCTGAAGGGGCA
CAATCCCGAAACGGGGGAATTGCGCGTCGAGTTGCAGGACAGCAACCGTCCCGACCTCTG
GTGCTGTGAAGGGATCGCGCGGCAGATCCGCATCAAGCAGCAGGGGAAACTGAAGCCGTA
TGCCTTCTTTGGGAACAAACGGAAGTCGCATCAGCGCCTGATCGTCGGGCAGGGCCTCGA
AGAAGTCCGTCCCTACGTCGCCGCCTGCATGGCCAAGGGTTACCGAGTGACCGACCAGGG
ATTAGCTCAGCTGATTCAAACACAGGAAAAGTTGGCGGATATTTTCGGTCACAAACGCAA
GACGGTCTCCATCGGGATCTATCAACTGCCGAAAATCGTGTTTCCCGTCGTCTATGAGTT
GGTGAAGCCGGACGAGGCGCGGTTCACGCCGTTGGGCATGGAAACCGTGATGACCTTGTC
GGAAATTCTCATGGTCCATCCGAAGGGCTTGGAGCATGGGCATATCTTGGCCGGGCAAAA
GCTGGTGCCCTTCTTGCGTGACGCGCAGCATCAGCCGCTCTCGTTCCCTCCCATCATCAA
TAGCCGCGAGATCGGGGAAGTGCGGGTGGGCGACGAAGAACTGTTCGTCGAGGTGACCGG
GACCGACCTCTCGATGGTGATGCTCACATTGAACATCTTCGCGGCGAATCTAGCCGACCG
CGGCGCCGACGTCGAGCCGATCGAAGTGCAGTATCCACGAACCACGCCGCTCGGCAAACG
GGTCGTGGCGCCGCGAGACCTCGGCCGGCCGCGGACCATCGACATCACCACCATCGAACG
GGCGCTTGGTCAGGAACTCGGCGCGAAAACGGTCAAGCAGGCTCTGGAAGTCTACGGATA
CGACGTCTCGATCGGAAGAGGGACGGTCAAGGCGAAGCTGCCGCCCTATCGCCAGGACCT
CATGCATGCGATGGACGTGGTCGAAGACGTGGCGATCAGCCGCGGCTATGGCTCCTTCCT
GCCGGTCATGCCGGCGCAGTTCACGGTGGGAGGGCTCTCGCGAATCGAACAGACGTCCGA
CCGGGCGCGCGAGCTGATGGTCGGGATGGGCTTTCAGGAAATCATCTCCAATATTCTCGG
CTCGCCGGAGAACTATTGCAGCGCCATGCGCCTGGACGGTACGGAATGGGGCCGAATGGT
CGAGGTCGATAACGCCATGGCCGCGACCTTTTCCTGCCTGCGGCAATGGATGCTGCCCTC
GCTGCTGCGCGTCGAAGCCGCGTCGAGCCGGGCCTTCTATCCGCATCGGCTCTTCGAAGC
CGGCGAGGTGGCGATCCCTGACGGTTTTCATGAGTTGGGGTCCCGCAGCGAAACCGTACT
GGGAGCCGTCATCGCCCACGCGTCCGCCCATTTCTCCGAAATCCACTCCTGCCTCGACGT
GCTGTGCTATCACCTGGGCAAAGAATACGGCCTGGAACCGGTCCAGCATCCGTCCTTCCT
TGAAGGCCGCGCGGGGCGGATCGTCGTTGGAGGCCAGTCGCTCGGCGTGATTGGCGAGGT
TCATCCGGAAGTGCTGGAACGGTGGCAGATCGCCGTGCCGGTGGTGTCGTTCGACCTCAA
CCTCACGCAGCTCATTGAGGCCGGCGGATAACCTCTCGCCGCGAAGAAGCATTCGACAAG
GGGCGGCAGATCGCCGCCCCTTGTGTTGCCCATGTGCGCCAAATCGGAAGAGCGGACGGA
GTTACGCGGTGGCGGGAGCCAGGTGCTGTTTGGCCAGACCGCACAGCTTTTCAAAGCCGG
CGGCATCCTTGATCGCCATGTCGGACAGGACCTTGCGATCCAACAATACATTGGCTTTCT
TCAGCGCGTTGATGAACCGGCCGTAGGTCAAGCCCTGCGCCCTGACCGCCGCGCTGATCC
GCGCGATCCACAATTGTCGGAAGTCCCGCTTTCGGTTCTTGCGTCCGGTATAGGCATAGG
TCAAGCCCTTATCGACACTCTCCGTAGCCGACCGGAAGAGCCGACTCTTGCCGCCGTACT
GTCCTGACGCCAGCTTAATCCGCTTCTTACGACGTTGTCTGGTTTTTGATCCACCCTTTG
CGCGAGGCATAATCCATACTCCTTTTCGTGACGACCGTCTCGATTTCCGGTGTTAGCAAT
AGGGGAGCAACCGATTGAGGGCCATGGTGGCGGTCGTATCCACTACGTCGGTCCCGCTCA
AGCGCCGCTTCCGGTCCCGTCCCTTGTGGGTCAGGAGATGCCGTCTGCCGGCCTTCCGCC
GGACGATCTTCCCCGTTCCCGTTTTTGCGAAGCGCTTGCTGGCGCCCTTGTGCGTTTTGG
CTTTCATAGGTCTTCCTTTGGTTAATCCGTTCGCTGTTCTTCAGTGCTTCGGCGCCACGA
TCATGATCAGACTGCGGCCTTCCATGCGCGGGGCATATTCGATCGTGCCGGCGTCCGCGA
GTTGCTCGATGACGGAATTCATCACCGCCCGTCCCATTTCCTGATTGGCCATTTCGCGTC
CGCGAAATGTCAGAGTAACCTTGGTCTTGTTGCCTTCTTCCAGAAACCCCTTCATCTGCC
GGATCTTGATCTCTAGATCGTGCTTGTCGGTCCGGGGCCGCAATTTGATTTCCTTGACCT
GGGTCGACTTCTGGTGCCGCCGGCTTTGGTGCTCCTTCTTGCTCAGTTCATATTTGTACT
TGCCGTAGTCCATGATACGGCAGACCGGGGGCACGGAGGTCGGCGCGACTTCGACCAGAT
CGTAGCCCTGCTCCTGTGCTTGACGGAACGCTTCAGGCGTGGGAAGGATGCCAAGCTGCT
CGCCCTCGGGACCAATCACCCGCACTTCTCGCACACGGATTTCACGGTTCACGCGCAGTT
TTGGGACGATAGGCCACCTCTTAGTGTGTAGGTTGAAGATCCTGCTGCGGCCGGGCGGTC
TCCTTGCGGAGAAGATCCAGCACTGCCGTCACGGTCATACTGCCCAGGTTTGCCCCGCTC
CGTCCTCTGACCGACAAGGTGCCGCTTTGGACTTCGCGGTCCCCCGCCACCAGCATGAAC
GGCACCTTGGCCTTTTCCGCCTCACGGATTTTGAATCCGATCTTTTCGTTCCTCAGGTCC
GCTTCGGCCCGGAAGCCGGCCGCCTTCAACTGAGCGACCACGGCGGCGACGTAATCACGC
TGATGATCGGTGATATTCATGACCATGGCTTGCACCGGAGCGAGCCAGGTCGGAAACGCG
CCGCCGTAATGTTCGATCAAAATCCCGAAGAACCGCTCGATGGAGCCCATCAATGCGCGA
TGGATCATAATGGGCTGATGCGGCTTGCCGTCTTCGCCGATGTAGGACAGCGCGAACCGC
TCCGGGTTGTTGAAATCCACCTGCACGGTCGAACATTGCCAGGAGCGGCCCAGCGCGTCT
TTGATCTTGATGTCGATCTTTGGCCCGTAGAACGCGCCGCCGCCGGGGTCCAGCTCGTAT
GGAATGTTGCGGTTTTTCAGGGCTGCTTCCAACGCGCTGGTCGCCAGCATCCAATGTTCA
TCCGAGCCGACCGATTCTTTCGGCCGCGTCGACAAAAACACCTCGAACTCGTTGAAGCCG
AACGTCCGCAGAATGAAGAACGTGAAATCCAGCACCCGGCTCACTTCCATTTCCATCTGG
TCCGGGCGGCAGAAGAGGTGCGCATCGTCCTGCGTGAATCCGCGGACACGCAACAATCCA
TGGAGCACGCCGGTCCGCTCGTAGCGGTACACCGTCCCGAGCTCTCCGTACCGGATCGGC
AGATCCCGGTAGCTCCGCAGATGCGATTTGTAGATCATGATGTGATAAGGACAGTTCATC
GGCTTGAGCTGATATTCACTGCCCTCGATCTTCATCGACGCAAACATATTGTCGCGGTAG
TAGTCGACGTGGCCGCTGGTCTTCCAGAGATCCAGGCGGGCGACATGGGGCGAATACACC
AATTCGTATCCGTCCTTGATGTGCTGCTCGCGCCAGAAGTTTTCGATCAGGAGGCGGATC
GCCGCCCCCTTGGGATGCCACAGGACCAGACCGGGACCGATCTCGTCCTGCACGGAAATC
AAATCCAATTCCTTGCCGACTTTCCGATGGTCGCGGCGCTTGATTTCTTCGAGCCGCGCC
AAGTGCGCATCCAACTCCGCCTGGGTCGGAAACGAGGTGCCATAGATGCGCTGCAACATC
GGATTGCGCTCGTCGCCGCGCCAATAGGCTCCCGCGGTCGTCAGCAGCTTGAAGGCCCCC
ACGCGGCCGGTCGCGGGCACATGCGGGCCTCGGCAGAGGTCCACGAAGTCGCCTTGCGTG
TAGGCCGAGATCGGTTCGTTGTCGGGAAACCCTTGGATCAGTTCGACCTTGTAACCCTCG
CCGCGCGACTTGAAGAACTCAATCGCGTCGGCCTTCGTGAACTCGCGCCGTGAAATGGTC
AAATTGCGCTTGATAATTTCGTTCGCCCGTGCCTCGATTTTCTCCAAATCGTCGGGCGTA
AAGGGCCGTTCGAAGGCAAAATCATAATAAAAGCTGTCTTCCAGCGCCGGCCCGATGGTC
AATTGGGCAGAGGGAAATAACTCCTTCACCGCCTGGGCCATGATGTGGGTACTGCTATGC
CGATAGACTTCGCGTCCTTCGGCACTGGCGAACGTAATGGGCTCCAAGGTGGCGTCTTCA
TGCAGAGGTTTGGAGAGGTCCACGATCTGTCCGTTAACCTTGGCAGCGAGCAAGTCGCCG
CGATCCCTGACGCCCAGCGCCGCGAGTGCCGCCCCTACTGTTTCACCGGGCCGCACCTCG
CTGCTGCGACCGTCGTTCAGTGTGATCTTCATGGATGTAGAAGGTTCTGTCCCAAAAACG
ACAAAGGCACCCGCCTCCGAGAGGCAAACGAGTGCCCTCAGTTGGATGGTAGGCGCGGAC
GGTCTTGAACCGTCGACCTCTACCGTGTCAAGGTAGCGCTCTCCCCCTGAGCTACGCGCC
TATCGTCCGGATGGGCATGCTAATATAGGCCACGAGGCAGTGTCAAGAAATGCACAGCGA
AGGAGGCGGTCATTCAATAGGAAAACCGCCTCCTTCGCGACGGCAGGATGATCCGTGCGG
ATAAAAAACTTATTTCACAGCCGAGCGGAGCTCTTTCCCGGCGGAAAACTTCGGAACCTT
GGCGGCCGGGATCTTGAGAGCTTCACCCGTTCGGGGATTGCGGCCCATGCGGGCCTTGCG
CTTGGAAATGGTAAATGTGCCGAAATTGACCAGCGATACCCTTTGGCCCTTCTTCAGCGA
GGACGTGACGGCTCCGGTAAACGCTTCGAGGGCGGTACCGGCGGCGACTTTGGTGATTCC
GGCTGAGGCGGCCATCTTCGCGATGAGTTCTTCCTTCGTCATCTAGTCCCCTCCTTGGTT
AGTTGAATGATTCGCCCACATTGATTGCGTACAGGCCCAACTTCATGGAGCTATACCGTA
CGGACGGCTTTCGTCCTGATGCGCTTCAAGGGAATATGAAGATCGACGATTTTCTTCCGC
AGCGTGTTGCGATTGAGCCCCAGCAGTTCCGCAGCCTGGATTTGATTGCCCTGTGTTTCA
CGGAGCGCGGAGGCGATCAACGGTCGTTCGACCGCAGAAATGAGAATCGGGTGCAGATTG
CGGGCCGACCCATTGCGCATGCCTTTGACGAAGTCGCCCATTTTCATTTCGAGGTAGCCT
TCCAGCGAGGCGTCGCGGAACTTGCCGTTCAGCGCATGGCCGTTGGGCTGAGTCATCGAT
TGCATCACCTTGGCGGTGCGCTTCAGGACGGTCCGCGAGCCGGTCAGGATCAACGTACGA
GAAGGGTCGATGTATGGTGGCAGCGCTGCGGCGGCGTCCTGCCCGTCCCGAGCCTCCACG
ACGACGGCGTCGAACGGCCGTTTCAGCGGTTCTTTTTCAAGCGCAGCGCGATCGCGCACG
ATGGTGATAGAGGCGTCCTTGAAGAGTTGTTTGAACTGCGCCTGCACATCCGCATCGGCC
GTGAGCAGCAGGACTGTAAAGACAGATGAAGAGACCGGCATGAAGGCACCACGCGAAGAG
GGCGGGATTATTGCCCAGGGTGCACAGGATGTCAATTGCTATTTGGATCAATCGGCTGCG
ATCTCCGACTGGTCTGACTTTCCGACAATCGGGTTTGAAAATGCGCGGGGACTTTCCCGG
CACATAAAAAAGGTTGTTCACGGGAGACAATAGGACATCGGATGAGGAGATCATTCGACC
GAACCGGGTCGCCGGTTCACAAAGGAGGTCTTGACACAAGCTATCAAGCGTCTGTATAAG
AAGCGGTATTTCCTACCGGAATACTAGAGTATGAAGGTGTCCCAGCGTGTAACTTATGGA
ATCCTGGCAGCAGTTGACCTCGCTATGAACGGCAAGGAGATGCCGATCCAGGCGCGGGCG
ATCGCGCGCCGCCAAGGAATTCCGGTCCGTTTTCTGGAACAAGTCCTCCATGCGATGAAA
AAAGCCGGCTTGGTCGAAAGCCAGAGAGGGGCACAGGGAGGTTATCTCCTGACACACGAA
CCGGCGGCGGTCTCGATCGCGGACATTCTCGAAGCGTTGGAAGGACCGGTGTTTCATCGA
TCATTTGCCGGCCATGGAGTCGGCGCCCGACGCGCCACCAAACCGGAACTGTTATTGGGC
GATGTCTGGGAACAGGTGCAGCAGGCGGAGCGGAAAGTGCTCGAAGGGATTACCGTCGAA
CAGTTGGCGGGGCGCCAACGAGCGATCGACGCCCAACGCAACCCGATGTACCACATTTGA
CGTGCAGCCCTCCTTTACGACGAGAGAGGAGACGAGATATGGATTCGGTCCAGCCCCTCG
CCATTCCCAAAATTGAAACCAGTCCGATCCCCCCGGCGATCGCTGAAGAAATCGAAACCT
TCGAGGCCGAGGCCCAACGGGCGTTGACAGGAGAGGTCTCCGGCGATCTCTTCAAACCCT
TCCGCCTGCAATACGGCATCTATGGGCAGCGGCAGCCCGGCGTGCAGATGGTGCGGATCA
AGATTCCATTCGGCGGCATTTCCGCGAATCAGCTCCGCCGGGTGGCCGAATTGGCCGATC
GTTATGCCACCGGCGTCGGGCATGTCACGACCAGGCAGGACATCCAGATGCATTTCGTCG
AGCTGAAGGATGTGCCGGCCATCATGCGCGGCTTGGCTGAAGTCGGCCTCACGACCAGGG
AAGCATGCGCCAATACCGTTCGCAACGTCACCGCCTGCCATCTGGCCGGGGTGTGCCAGG
GTGAAGTGTTCGACGTGACGCCCTATGCGAAGACCGTCGCCTATCATCTGCTGCGCAACC
CGCTGAACCAAAGTTTGCCGCGGAAGTTCAAAATCGCCTTCTCCGGTTGCCTGCACGACT
GCGCGCTCACGCCCATTCACGACATCGGGCTGCTGGCCTTAAAAAAGACCGACGGCACGA
TCGGCTTTCGCATGGTGGCCGGCGGCGGGCTCGGCGCCGCGCCGCGCTTGGCCCAAGTGC
TCCGTGGGTTCACGCCGATGGACGAGTTGATCCCGAGCATCGAAGCGGTCATCAAGGTCT
TCGATACATTGGGGAACCGGAAGAACCGCAACAAGGCTCGCATGAAGTTCGTCATCGAAA
AGTTGGGGTTCGAGGAATTCAAGCGGCGCTGGGAGGCGGCCTATACCGCCATGGGCTTCG
CGCTGCCGAATCACAAGCCCCTCACGCTGCTCCAACATCGGGACGCTCCACCGCCGCTCA
TCATGCCGACCCGTAACGGTACAGTGAATGGGAACGGGAACGGCAGCGGCGTCCATGCAA
CCGGTCGCGAAACGCCGTTCGAGATGTGGAAACGCACCAACGTCGTGAAGCAAAAGCAGG
ACGGCTACGTCACGGCGGCGGTCAAATTGTTCATGGGGGACATCACGGCCGAGCAGATGT
TGTTTGTGGCGGATCTGGCCGAGCGGTATTCCAACGGCAATCTCCGCACGACGATCAACC
AGAATCTGGTCATTCGCTGGATTCCGGCCGACATGATCGCGGACCTCTACGAGGACCTCG
CGTCCCGCGGCCTGGCGGATCCGGGCGCTGAGCTGGTCGAAGACATCATCGCCTGTCCCG
GCACCGATACGTGCGGTCTCGGCATCACCTCATCCAAAGGCCTCGCGCGGGCTTTGGCGG
AAGTCTTTCCGGCCGGCCGCGTGCCGGCGGATCTCCAGGATGTGAGCGTCAAGATCAGCG
GCTGCCATAACTCCTGCGCGCAGCATCATATCTCCACGATCGGCCTGCACGGGGTCGGCA
AGCGGCTCGGCGACCATGTCGCCCCGCACTATGAATTGCACCTCGGCGGCTCCGTCGACG
GCACGCCCAAGATCGGCCAGATGACCGTGAAGCTGCCAGCCAAGGCGGTGCCGGCCGCGA
TTTCCCATTTGATCGACGTCTATCGGCGCGACCGCCGACCGAACGAAGGACTGCCGGCCT
TCATCGCCCGCGCCGGCAAGAACAAACTCAAAGACGAATTGATTCCCTACACCATCGTGC
CGCCCTACCACGAGGACCCCACCTTCTACTACGACTGGGAAGGCGAGGAAGAATTCGTCC
TCGAGGATCTCGGCCCCGGGGAATGCGCCGGCGGCGCGCTCGAAATGATCGAGAACGGCA
TCCTGGAGGCGGACCAGGAGCTGTATCAGGCCAAGCTGCTGGTCGAGAAGCATCAATATT
CCGTGTCGGTGAACAAGTCGTATCGCGCCGTGCTGGCCGCGGCGAAAGCGCTTCTGGTTA
CGGAGGGATTGGATCCGGCGACCGATGCGGAGGTGTTTCAGGAATTCGAACGCCGCCTGG
CGCCCAAGGGCATTGTCCCATCGATGTACCGGGATCTCGGTAAGCAAGTGGGAGATCTGG
GCCCGAAGGATACGACGGCTCAATCGGCGCAGGAGAAGATGACCTTTGCCAAGGGCTTTG
TCGATGCCTGCCGTGCCGCAACAGAGAAGATGGGCAAGGACCTCAAGTTCGGCGCCGTGC
CGGAAGAACCTCGGCAGGCCGTCGCAGCCAAGCCAGCGGCGATTCAACCTGCGCCTGCGC
CGGCCGCGCCCGCTCCCACCGGCGCGCCGGTCTACGATCTGCGCGGCGTCGCCTGCCCGC
TGAACTATGTGAAGACGAAGCTCAAACTGGAAATGATGGATGCGGGCGAGCGACTGGAAG
TCTGGCTGGACGCCGGGGAACCGATCAAAAACGTGCCCATGAGTCTCAAGAACGACGGAC
ACAAGATCCTTTTGCAAGAAGCGCTGGAGCCGGAAGCGGCCCATTACCGCGTGCTGGTGG
AAAAGGTCGAAGCATAACGGAACGGATCACTGTGTGACTGGGAACGGACAGGCGGACAGC
GCCAAAGAGTTGAAGACCTGGAGCGATTCATTCGAAGCGAAGCAGCCGCAAGACGTGTTG
GCTGCCGTGATCGAACGCTACGCGCCCAAGATCGTGCTCGCCTGCAGTTTCGGGGCGGAG
GACGTCGTTCTGTTGGACATGGTGCATCGGCTCAATCCGACCGTGCCCTTGTTTTATCTC
GACACGGATTTCCTGTTTACCGAGACGTATGAAACGCGGGACCGGGTGATCGAACGGTAC
GGTTTAAAGCCGGCGCAGGTCATTCAGATGAAGTCCCTGCTGACTCCCGAGCAACAGGCG
GACCAGTATGGCGCGGCACTCTGGTCCACCGAGCCGGATCGCTGCTGTCAAATCCGTAAA
GTGGAACCGCTCACCCGCGTCCTGAAAGGATTCGATGCCTGGATCACCGGCATCCGCCGG
GACCAGGCGGCCACCAGAGCCCATGCCGGCTTGATCGAGTGGGATACCAAGTTCCAGCTC
GTGAAGGTGAATCCGCTCGCCCGCTGGACGTGGGCGGACGTGTGGACCTACATCAAGGTG
TACGAGGTGCCGTACAATCCGCTCCACGATCGGGGCTATCCCAGCATCGGCTGCACGCAT
TGCACCGCGCCGGTCGCGCCGGGAGAAGATCTGAGAGCCGGCCGCTGGAAAAATTTTGCC
AAGACCGAGTGTGGGTTGCACAAGTCGTAAGATGTCGTTCCAACCGATCCTCGCAAAAAT
CGCCAAAGGTCCCAAGGTCTCCAAGGATCTGACCTGGGAAGAATCCAAGCAGGCCATGAA
GGCCTTGATCGAGGGAGACGCCACGCCGGCTCAGGTGGGCGCGTTTCTCATTGCGATGCG
CTTCAAAATGGAGTCGGTGACCGAATTGGCGGCGTTCACCGCCGCCGCGCGTCAGTATGT
GGCTCCGCTGCCGATCTCAAAAGATCTGGCGCTCGTCGACGTTCCCACCTATGCGGGCAA
GCACGATACGTTTCACGCCTTGGTGGCCGCCTGCATTGTCGCGGCTTCTGCCGGGGCCGC
GGTGTTGATGCATGGCTACGATGGAGTGCCCGGCCGGCTCGGTGCCGCCGGCGTGCTGAA
GGCCTTGGGCGTCCGGATCGATGCGGAGGCGAAAGCCGTTGCCGAAGAAGTGAATCAGAA
AGGGTTCGCCTATCTCGATATCGGCCTCTATCATCCGCCGGTCTATCGCTTCCTCGAGAT
GCGGCAGGAATTGGGCGTGAGAAACGTCTTCCATCCAATCGCGCGGCTGCTGAACCCGGC
CAGGGCGCGCGCCCAGCTGGTGGGGTTGTCGCATCCGCCGCATTTCGAGAAAACCGCCGA
AGCCCTGCGGATGCTCGGCTCTCCCCGCGCGCTCGTCGTGCGCGGGGTGGAAGGCGACCC
CGAATTGTCGGCGTCGATGACGACGCGCGTGCTGGAGCTGCGGGACGAACGCCTCACGCC
GTTGGGGGTCAGCCCGAAAGATTTTGGGATGAGCGTCGCGTCGTCGCGGGACATGGCCGG
CTTTCCTCCCGATCAACGCGAGAAGGAAGCGGATCTGCTCAGGCGCCTTCTTCACAACCA
GGTCCAGGGCGGACAAAAGGACTGGGTGCTCATGAACGCCGCAATGGTGCTGTACGCGGC
CGGCAAAGGCGCCTCGCTCGCATCCTGTCTCCCGCTGGCCCGGACGGCGATCGAGGGCGG
AGCGGCGGCCCGCAAGCTCGAAGAATTGGTCCAGCAGCCGATCGCCGCGTAAACCACGAC
GCAGAGGAAGGGAGCCAGGGTCGTGAAACATCTCCGGCAGCTCGAAGACCAAAGTGTCTA
CATTCTGAGAGAAGCCTACAAACACTTCGACAACCTCGCCATGCTGTGGTCGATGGGAAA
AGACTCGACGGTCCTGCTGTGGCTGGCGCGCAAGGCTTTCTTCGGCCATGTGCCCTTTCC
GCTGCTCCATGTCGATACGAGCTATAAGATTCCCGCCATGATCGAGTACCGCGATCGGCT
GGCCCGCGAATGGCGGCTGAATCTGGTCGTCGGCCAGAACAAAGAAGCCCTGGCCGCCGG
CATGAACCATACGATGGGTCGAGTCGTCTGCTGCACGGCGCTGAAGACCAACGGGCTGAA
GCAGTTGCTGGAGAAAAAGGGCTACACCGGCGTGATTCTCGGCGTCCGCGCGGACGAGGA
AGGGACGAGGGCCAAAGAGCGCTATTTTTCTCCCCGCGACAAACACGGCGATTGGGATTT
CCGCGATCAGCCGCCGGAACTTTGGGATCAGTACAAGACGACCTTCCCGCCCGGCACGCA
TATCCGCATCCATCCGCTGCTGGATTGGACCGAAATCAACATCTGGGAATACATCAAGCT
CGAAAATATTCCGTTCATCGATCTCTATCTCGACAAGGGCGACGGCACGCGTTACCGCAG
CCTCGGCTGTGCGCCTTGCACCACGCCGATCAAATCGACCGCGAAGACCGTCGACGACAT
CATCGAAGAGCTGCGCCATACGACGGTGGCTGAGCGATCAGGACGGGCGCAGGACGAAGG
CCGCGGCATGGAATTACTCAGGAAGGATGGTTACATGTAGCCATGAGCAACGCGCCGGTC
GTTTCAAAACCATCCGAGAACCTCAATATCGTCATCGTCGGCCATGTCGATCATGGCAAG
TCCACCCTGCTGGGCCGGCTCTACGCCGATACCGGTTCACTCCCTGACGGCAAGCTGGAG
AAAGTCCAGGCGATCTGCCGCCAGCAGGGCAAAGAATTCGAATACGCTTTTCTCTTCGAC
GCCTTTTTAGAAGAACAGGAGCAGGGCATCACGATCGACACGGCCCGCACGTTTTTCATG
TGGAAGGGTCGGCAGTACATCATCATCGACGCGCCCGGACACAAGGAATTCCTCAAGAAC
ATGATCTCGGGCGCGGCCCGCGCCGAGGCGGCCTTGCTGCTCATCGATGCGCTGGAAGGC
GTGAAAGAGCAGTCGAAGAAGCACGGCTATTTGTTGTCGCTCTTGGGCGTCCGGCAATTC
GCGGTGATCGTGAACAAGATGGACCTCGTCGGCTACCGCCAGGACGTCTTCGACGGCATC
GAAAAGGAATATCGGGAATTTCTGGGACAGTTCAAAGCGGTGCCGGCGCAGTTCATCCCC
GTGAGCGCCAAGCTCGGCGACAACATCGTGAGCCGGAGCGAGCAGATGCCGTGGTACAGC
GGTCCGACGGTCCTCGATACGTTGAGTTCATTCAAGAAAGAAACCGCGCGGGTCGAGCAG
CCGCTCCGGCTGCCCGTGCAGGACGTGTACAAGTTCGACGCACGCCGCATCATCACCGGC
CGCATTACGGCGGGACGGCTCAAGGTCGGCGATCACCTCGTCTTCTCGCCGTCGAACAAA
CGGGCCAACATCCGCACGGTGGAAGCCTTCAACATCGAACCGCAGCCCACTGAAGGGCAG
GCGGGGCAGTCCATCGGCATCACGCTGGACGAACAGATTTTCGTGGAACGAGGAGAGATC
GCCGCGCACGCGGAACACCTGCCGCTCGTGTCGACGGCCTTTCGGGCCAATCTCTTCTGG
CTCGGCAAGCGGCCGCTGGAGAAAGGCCGCAAATATCAATTACGCGTGGCGACCAAAGAA
GTGGACTGCGAAGTGGCGTCGATCCATCGGATCATCGACACGATGGACCTCGCCCAGCAA
CAGGGCAGCAGCACCGTAAACAAGAACCAAGTGGCCGAACTGATGCTGCGCACGAAAGCG
CCGGTGGCGTTCGACCTGTCGTCTTCGTTCGAAGCGACCGGCCGGTTCGTCCTGGTCGAC
GAATACGACATCGCGGGCGGCGGCATCATCACCGAGCTGGTCCACGACGATCAGGAATTC
CTCCGCGAGGAAGCCAGACGCCGGGATTTCGCCTGGGTCAAAGGCGAAGTGACGGTCGAA
GACCGGGCGCAACAGTACGGTCATCGCGCGGCCGTCATCCTCATCACCGGCGGGCGGCAC
ACGGGCAAATCGTTCTTGGCGAGAACGCTCGAGGGGCGTCTGGTGGCCGACGGCCGGCAT
GCCTATTTATTGGACGGCCAGAACCTATTGCGTGGGCTCGATGCGGATCTCAGCGAAGCC
GAGCGCGGGCAAACCGCGGAAATGGCCCGGCGCTACGGCGAAGTGGCGCGACTCCTCATC
GATACCGGCTTGATCGTCGTCTCCACCACGAATCCCTTCGGCTTGGCCTATCGGGAAGCC
TCGCAGGTGATCCGGACGCTGGTGCATCCCGCGCCGGTCATCGCGGTTCACATGAGCAAG
TCGGAGGAAGAGTCGCCGCCGAATACCGACGTCGTGCTCAGCGGTCCCATCGACTTCGAT
GCGGCGACGAAGCGGATCATGGAAGAACTGAAGCGGCGCGGCGTGCTGGCGCAAGCCATC
GGAGCCAAGCCGACGTTTCAGTATTCCATTTAGCCGTGGCGCATCGGCCGGCGGCAAGAA
AGAATCGGCTGTTCAGATGCGTGCTGCTTCCTTTGGGTGGTTTGACTCGTCAGAAATCGC
TGTGCTACCGTACCTCCCTTAACGTTCCCTTTCACGGGGTATGGAATGGATATGGCGCCT
GAAAAAGACCTCAAGACGATCCTCGGGAAGCTCCAATATTCCGACGACGCCAAGGTCATC
CAGCAGATTACAGAACAAACGAAGCAAGTCCATGCCCGTATGGCGGGCATCAAGCACAAG
CTGGTGGTGATGAGCGGCAAAGGCGGGGTGGGGAAGAGCATGACCACCGTCAACCTCGCG
CTGGCCTTCGCCCGCCAAGGTTCGCAAGTCGGTTTGCTTGACGTGGATTTGAACGGTCCC
TGCGTGCCGCGCATGCTGGGGCTCCATGGGCATCAGCTCACCATGACGCCTCAAGGCGCC
GTGCCTCCGACCGGACCGCTGGGAGTGAAAGTGGCATCGATGGATTTTTTCCTCGACGAC
GCGTCACCCGTCCGCTGGAAGGGGCCGATGGACGTGAGCCCTGTCTGGTTGGGTCTCATG
GAAATGAACGTCATTCGCGAGTTCCTGGCCGATGTGGCTTGGGGCGAGCTGGATTATCTG
CTCGCGGATTTGCCCCCTGGCGCCGCGGCCGATAAGCCGCCGGTGATCGCCGGCTTCATT
CCGGACTTGGCCGGCGCGATCGTCGTCACCACGCCGTCGGAGGTCGCTTCAGATGTCGTC
CAAAAGTCGGTGACGTATGCGCGCGACATGGGGATCAAGGTGCTCGGCATCGTCGAAAAT
ATGAGCGAGTACCGCTGCCCCTCCTGCGGCGAGTTGAACGAATTGTTCGAAGGCAATACC
GAAGCGATGTGCGAGGTGCTCGATCTGCCGCTGCTCGGCCGGATTCCGTTCGACCGCAAA
CTGGCCCGCACCTTCGACAAGGGCGCGCCGCTGTTGGATGAGTCGTACCCGACGATCCAG
CGGTACCAGGAGATCGCCGGCCGCATCCGGACGTTGCTCGACTATAAGAAAGTCTTGGCG
GAGAAACTGTAAGCCTCTGCCGCCGAGAGAGGAGTCTCTATGAAATTTGTTTGCCTCAAC
TGCGAAACCTACATGAACTTCGAAAAGGTCGAGAAGCCCGGCGAAGGATCGCTCGGGGTC
TTTTTCGGCTGTCCCTCGTGCAACGCGAAGTTTTCGATGGTGACCAATCCCGGCGAAACC
CAGATGGTCAGTTCTCTGGGCGTGAAGCTCGGCGGACGGACGGACGCCGCGGCGCCGTTT
GAAATGACGCGCGGCACGTTGAAGGACGAAGCGCAGGCCGGTGCCGGCCAGATGGGCGCC
TATCTGAACGAGAAGATCCAGGGTGGCCAGCCGGTGGCCGCTGCCCCTTCTCCGGCCAAA
TCGGGCGAGAAGACCGGCGGCGGCTGTCCCTTCTCCGCCATGGTGGCCGAGATGGGGCTG
GCGACGGGCGGCAAGCCGGGCAACGGCACCACGCCGGGACCGTCCGAGTTCACCTGGACT
CCCGATGCGAAAGAAAAGCTGGATCGGCTCCCCTCATTCGTGAAGCCGATGGTGCAGGGC
AGCGTGGAGGCCTACGCCCGCAAGCAGGGGTTCAAGACCATCACGCTTCAAGTGATGGAC
GACTCGAAAAACGACTCGCCGAACGGCATGACCTGGTCGCGTGAGGCGGAGCAACGGTTG
GAAAACATCCCCGACTTCATTCGCCCCATGGCACGCAAGGAGATCGAGCGTCTGGCGAAG
GAACGGGGGCTTGCCACCATCACGGCGCAGGTGATGGATGACGCGAAAGACAAGTTCATG
AAGTTCATGTAGCCGCGCTCGCTCGACGGTATGCAGTCGAATTCACCAAGGCCCATCCGG
CCGTCCGGATGGGCCTTTCGATTCTTATCCCTCCCCCGTAAGGTGCCGGTCCTGTTTCTC
GGGCTGCTCCTGCTGCTCGCTATTTTTACCGAGTCGACTTCAGCGCAGCATGGCGCAGAG
GGGTACGAGCCGGATCATGATTCCGCCTCACCGCATGAGCACCGTGGAGCGGCGTCAGCC
GATGCCTGGGAAGGCTCCGTCGCCGGGGTGGCCTATTCGGAATTCAACCATCACGTGGCC
GGGTGGCTGCTGGTGCTGCTTGCACTCGCCGAACTGCGTCTGGCTCTGCCGCCACCGGTG
CCACGCTGGATCGGGTTCTTATTGCCCGGAGCGCTGGGAGTCACGGGGATCTTCCTGTTG
ATATGGAGTGATCATGAAGCCTGGCCCATTGGATCGATGAGCCTGTCCCAGACCTTTCTC
AGCGGCGACCGTGAAATCCTTCAGCACAAGATCTATGGCGTCTTGGCGTTGACGATCGCG
TGCATCGAAGTGCTCCGCCGATCGGGGATGATCAGACACGCAGTCTGGATGGTCCCGCTT
CCCGCCTTCGCCTTGATCGGCGGGTGGATGTTGTTCAGCCATTCTCATGGAGTTCATCCC
TCCGCAGACAAGATCGCCGTCCACCATGCCATCATGGGCACGCTCGCCATCACGGCCGGC
TCCTCCAAGCTCGTCGGGGTCTGGAAGAACGGCCTCTCGCTCCCCGTTTCGTCGCGCTGG
GAACTCCTGTGGGCTGGATTGATTCTTCTGATCGGCGTGCAATTGCTCTTCTATAGCGAA
TAGACACGTCCGCTTCGTCCTCCCCAAAAATTCGGTGACAGAAGGAATTCGATTTTTCCT
CGGCACAGCCGCCGTTTCATCTTACTATCCGGGGATGCATCGCGCCCCCCTGACTGATCA
GAGCAATCCCGCCACACCGGTTCTTTTTGCTGGGACGAGCCGCGTGCCGGAAGGTGAGCA
GCTAGTTTCTGCCATGTCTGCGGGGATCCTGGGACTGTGCTGTTCCCCAAGCCTCTTCAG
ATGGTCCCCCGGAGGCTCGCGGCCGAGATGAGATGGACATTTCAGCCGGCCGCTGAAACG
TTTTCCCGTTATCGTTCTTTCTGGGACGAGATCAACCGCGCCAACGGCAATCACATCCTG
CTGGACTCGGCCTTTGTCGGACCGCTGCTGTCCCACTTCGGGTCGAAGCGGATACTCCTG
GGACTGCTCGATAGAGATCACGGCCGCGGGGCCGCGCTGCTCCGCCACGTGCGGGCGGGC
GCATGGGAAACCTTTACTCCTTCCCAATGTCCGCTCGGGCTGATCGTCTTGGAAGACGAC
ATCGAGGCCGTTGAACAAAGCCATGCGCTGTTGAAATCGCTGCCTGGCTATCCGCTGAGC
TTCTCCGTATTGCAGCAGGATCCCCTGGCAACTGCGTTCACCGACGCGGACTGTGTTGGG
TTGGCCGAAAAGATGGAGTATATTGAGACCCCCTGGCTGGCCGTGAAGGGGCGCTTTGCC
GACTATTGGCAAACCCGCAACCGCAACTTCGCCCGCAATCTCGCTCGGCAAGAACGGCGG
TTAGCGGAGAAAGGGATCACCCTGGCGCTTCAGACGATCCGCGCGCCGGGCCTCGTCTCG
GATTGTATCGCTCGCTACGGTGCGATGGAGTCGAACGGCTGGAAAGGCAGGGAAGGCAGC
GCCGTGTCGGCGACGAACGCACAAGGACTGTTCTATCGCGAGTTGCTTGAAGGATTCTGC
GAGCGGCAGGAAGGCGTCGTCTATGAGCTCACGGCCAACGGCAAGACGATCGCCAGCGAC
TTGTGCCTGGAGCGAAACGGATCGCTGATGATCTTGAAAACCGCCTACGATGAAAGCCTC
AACGGGATCTCACCCGGTCTCTTGCTGCATAAGTTGATCTTGCAATCCCTGTTTGCCGAA
GGGCGCATCCACACGGTCGAATTCTGCGGCCGGATGGTCGAATGGAACAGGAAATGGACC
AACGAGGCTCGTCGGCTCTATCATGTGAACGTGTTTCGGCACAGGTGGGTCCTGCGGGCC
CGCGAAGCCGTGAGGACTGTCGCGAGATTGTGGAGCGGCATACCGATGGGTATCGGATCG
TTCGGGAAGAGGCCGGACGGACGGCCCGCCGCAATGGAAGATCGCGTGGCCTGACCGCCG
TGATCGATGTCAGTTCGTGAGTGACGGTGGCATGACCTATATCCTGGGACTCTCAGCCTA
CTATCATGACAGCGCAGCCTGCCTCATTCGGGATGGAGAGATCGTCGCGGCGGCGCAAGA
GGAGCGCTTCAACCGCAAGAAGCACTACGCCGGATTCCCGGCGCAGGCCGTCCGTTACTG
CCTCAAGGCCGGCGGGATCTCGCTCGCCGAGCTGACCTACGTCGTCTTTTACGATAAGCC
CCTCCTGAAGTTTGAGCGGCTTCTGGAAACGTACCTCGCCTTTGCCCCCGCCGGGCTTCG
ATCGTTCCTTGCCGCGATGCCGGTGTGGCTGAAAGAGAAGCTCCTGCTCAAATCGCAACT
GCAAAAGGAATTGTCCTCCCTGCACCCGACCGCGTCCAAGGTCGGGTCGCTTCCGATTCT
GTTCGGCGAGCACCACGAGTCCCATGCGGCCTCGGCTTTCTATCCGTCGCCGTACGAGCG
CGCGGCGGTGCTCTGCATGGACGGAGTCGGCGAATGGGCCACCACGTCGGCCTGGGTAGG
AGAAGGACAGGCCCTGACCCCGCTGTGGGAGATTCCCTTTCCGCATTCCCTGGGGCTTCT
CTATTCGGCCTTCACCTACTACACCGGTTTCAAAGTCAACTCGGGCGAGTACAAGGTGAT
GGGGCTGGCTCCTTATGGGAAGCCGAAGTACGTCCAAGCGATCTACGATCACTTGGTCGA
TCTGAAAGCCGACGGCACATTCCGCCTCAACATGACGTACTTCAATTATTGCACCGGACT
CACGATGACCGGATCGCAGTTCGACCGCTTGTTCGGCGGGCCGCCCAGAAAGCCGGAGAG
CCCCTTGACCCAGCGGGAGATGGACCTGGCTCGGTCTATTCAGGACGTGACCGAAGAGGT
GATGCTGCGGCTGAGCCGTACGCTGCATCGGGAAACCCGGATGGACCAGCTCTGTCTCGC
GGGAGGGGTGGCCTTGAACTGTGTCGGGAACGGAAGAATCCTCCGCGAAGGACCCTTCAC
GGGGCTTTGGATCCAGCCAGCGGCGGGCGATGCCGGGGCCGCAGTGGGCGCGGCGCTGGC
GGCCTGGCACCGGTTCGAAGATCAGCCGCGCCGCCCGGCGCCGACCGGCGACGGGATGAA
GGGAACATATCTGGGACCGGCCTTTAGCGACGAAACAATCGAGCAGGCGCTCGCGACAAG
GGGCGCCGCCTACAGCCGGCTGCCCGATCATATCCTCTTCGATCGGGTGACGGACGAGTT
GGCTGCGGGAAAAATCGTGGGGTGGTTTCAGGGGCGCATGGAGTTCGGCCCTCGGGCGCT
CGGCGGACGGAGTATTCTAGGAGATGCGAGAAATCCCACAATGCAATCCGTGATGAACCT
CAAGATCAAGTACCGGGAATCCTTTCGGCCGTTTGCTCCCTCGGTGCTCAGAGAGCGCGT
GTCCGACTACTTCGATATGGCGGTCGACAGCCCCTACATGCTCCTGGTCGCCCCCGTAGC
CGGCAAGCGACGGCTGCCGACCACCAACCAGGACGGTGATCGGTGGGGAATCGAGCGGCT
CAATATTCCACGATCCGATATTCCAGCGGTGACCCATGTGGATTATTCCGCTCGTGTTCA
AACCGTCCACGAAGACACGAATCCCCGCTACTATGCGCTCCTGAAAGCTTTTGAAGCCAA
GACCGGCTGCGCGGTTCTGGTGAATACCTCGTTCAACGTCCGAGGGGAGCCGATTGTCTG
CACCCCGGACGACGCCTATCGGTGTTTTATGCGGACCGGTATGGACGTGCTGGTCATCGA
AAACTGCCTGCTGCAGAAAGCGGATCAGAAGCCATTGGACGGAGATTCCAACTGGCAGGA
AGAGTTTTCGCTGGATTGAAGGGGAGAGAGCCATGCAGGACGGCGACGGAAAGGCGCTTC
GTTCGTTCGGTTTGATTGTGGGAGGGGTCTTTGCGGCCATCGGCGCCGGCCCCCTGCTAT
TCGGTCGGGGCCTCCGAGGCTGGGCGCTTCTGTTGGGCGGCCTACTCATCGTGTCAGGCG
TGGCGTGGCCCGCTGCTCTGCAACCGGTCTACCGGATCTGGATGGCCGCCGGCCATGTGC
TGGGACGGATCAACACGGCCGTGCTCCTCAGCGTCGTGTTCTTCGGCCTCATCACTCCGA
TGGCGGTGGTGATGCGAATGCTCGGCAGAGATCCCATGCGGCGGAGTTTGGCGCCCCAGG
CGGAGAGCTATCGGGTCGTGCGAGGGGCGCGACCGGGAGCGCACATGAAGCGCCAATTCT
AGAAAAAGGAGCCCTATGAAGGAATTGCTCGGCGAGCTGTGGGCGTTCATGCGCGAGCGC
AAGAAGTTTTGGCTTCTGCCGATTTTTGTCGTGCTCATTTTGCTCGGCACGCTGATGATC
CTGGCGCAGGGCTCCGCGGTCGCCCCGTTTATCTACACCTTGTTTTGAGCGGATCTATTC
ACGACGGTATCACCATGGCGCTTCGCGAACGCATCGAGAGAACGCTGGTGTGGGTGAGGG
ACGCGTGGAGCATCGCGGGAATATCCCTGCTCTTGCTCATCGTGGGGCATTACGCCGTCG
GGGCCGCCTTGGGCCTCAGGCAGGGCTCCGGCGGCTCCGGTGGATCGGACCCTCGGGCCA
ACCTTCCGGTCTACGACGGTTTCCCGGAGAAACATGCATTTTGGAAAGAGCAACTCGAGG
CGCGGAAGGCGAACCACTTCGAGCCGTACGTCCATTGGAAGAAAGACGGATTCACCGGCA
CCTACACGAACATCAGCCCGGACGGCGTTCGACGCACGGTCAAACAGCAGAAAGAGGCCG
GGACGACGACCGTGTACATGTTCGGCGGTTCCGCGCTCTGGGGAGACGGCGTCCCGGATC
AAGAGACCATCCCCTCCCTCGTGCAGTCGGCGCTGGGTGGCGCCTACGACGTCTATAACT
TCGGCGAAATCGGCTATGTGTCCGCGCAGGAACTGAACGCACTGCTCTATCTCCTGAGCT
TCGGGAATACTCCGGACATCGTGATATTCTATGACGGAGTGAATGACGGCTATGCGGGCG
CCTATTCGCCCGCCATCCCGCGCGATCCCGAAAACCTCCGGGAGAAATATAAGCGGGAAC
GCCACCCACCGAGCCCGGTGGTGGAGCTTTTCAACCGCACCACCTACAAGCTGCTGGGCG
ACTATCTCATCGCCAAATTGGCCGGCGGCGGTGGTGCCAGCCATGCGTGGGATGAAAAAG
TCGCGCCGCATATCGAACAGAACGCCAAGGCCGTGCTCGACGTCTACGAGGCCCACATCA
GGCAAGTGAAGGCGCTCGCGGCGGAATACGGCTTCAAGCCGTTGTTTTTCTGGCAACCCA
ATCTCCTCAGCTTGACGAGAACGGTCTTGCCGTATGAGCAAGACATCATTAACGGACATT
CTCCCGTGATGGTCCGGTCGCAAACCGCCGTGTATGAGCAGGCCCGACGTCGGCTGTCAG
GACGTGAGCGAGAAGGGATCGTTTTCTTGGGAAATGTCTTCGATAGCGTCCAGGAACCGA
TTTACATCGACTATGTCCACTTGGGCCGACGAGGGAACGAAATTATTGCCGATGAAATGG
TGAAATCGCTGCGGAACTATGAGGGCCTTCCGCATGTGGTGAAAGAACACCGCCTTTCAC
GGTCGTGAGCGATCCTCCGCCTGACGGCCGGCCTCCTTCGCCGTTCGGTTCCACCGGCTC
GACGATGTCTCCCGCCAGAGCTTTCGGGGGAACCCGCGCGTCAATTGACACTTCCGGCAG
CCCTGTGTTACCTGTACGAATCCCAAATCAAACCGCGAGGCAGATCTGGATCGGATGCCG
ATCCAGGGGAGGGTTCCATGGGCGGCCATAGCCATTGGGCGACGATCAAACGCCACAAAT
CCGCGCAGGACGCCAAGCGTGGCAAGATCTTTACCCGCATCATCCGTGAGTTGACCATCG
CGGCTCGATCCGGCGGCGATCCGGACGGCAATCCCCGCCTGCGCCTCGCGATCGCCAAGG
CTAAGGAAGCCAACATGCCCGGCGATACCATGAAAAAGGCGATCCAACGGGGAACCGGCG
AGCTCCCGGGTGTCACGTACGAAGAATTTTCATTGGAAGGATACGGTCCCGGCGGGACGG
CGCTGCTCATTGAAATCACCAGCGACAACCGTAACCGGACCGTCGCGGAAATCCGCAGCC
TGCTCACCAAAAACCACGGCAACATGGCCGAGGCCGGCTCCGTCGCCTGGCAGTTCCAGA
AGAAGGGCCTGATTACGATCGAGAAGGGTAAGGTGGACGAAGACACGTTGCTCAGCCTCG
CGCTCGATGCGGGGGCTGAAGACGTGAAGGTCGGTGAAAAGGTGTATGAAGTCGTGACGA
GCCCCCAGGATTTTGAAGCGGTGAAAAAGGCGTTAGGCGATGCCAAGATCGAGACGGCCT
TGGCCGAGATCACCTACATTCCCCAAAATACGATCCGCCTGGAAGAGAAGTCCGCCGAGC
AGATGCTCAAACTCATGGAAGTCATGGATGAGCACGATGACGTGCAGAAAGTGCACGCAA
ATTTCGACATCCCCGATGAAGTGATGGAAAAGGTGGCGGCCACCGCCGCGGGATAGGCCC
TGCGGCATGGCGCCATCCGGCACAGGTCAAACAGACTGGATGAGATGATCGCCTTTCTGA
CGGGGCGGTTGGCGTTCAAATCCCCCACTCACCTCACGCTCGATGTGCAGGGAGTCGGCT
ACGAAGTCCATATTCCCCTCAGCACGTACTACGCCCTTCCGAATCTCGACGAGACCACCG
CGCTCAACATCCATACGCATTTGCGTGAAGATGCGATCCAGTTATTCGGCTTTTTGTCGC
AAGCCGAAAAGGAATCGTTTTTGCTCCTGACCACCGTATCGGGAATCGGCCCGAAGCTGG
CCCTGAGCGTGTTGTCGAGTCTCTCGGTGACCGATCTGCTCTCCGCCATCCAATCGGAAG
ATGTCGACAAACTTTCGACGGTGCCGGGCATCGGCAAAAAGTCGGCCGGCCGCATCGCGC
TCGAGCTCAAGGATAAGGTGGGCAAGATTCACCTGCCCGGTGCGTCGCGCGCCGTGGCGG
ATCAATCCGACCTGGGAGGTCCCTACGAGGATGCCTGGTCGGCACTGGTCAATCTCGGCT
ATCGTCCGCAGGACGCGAGGGACGCCCTGAAACGGGTCTCCAAGAAATCCAACGGACCCG
TTGTGCTCCAAGAATTGATTCGTGAAGGGCTGAAAGAGCTGACAAGGGGGTAAGCATGTC
TCGATGTTTCCGGACGACCCACTTCCTCGGCCGATCTGTTGTGGCGCTGGCGTTGACCAC
GATCCCCGTCGCCGGTTTGGCCGAAGACGCCAAGGAGCCGAAAAGCATCAGGATGACCTG
CGGGGCCTGCCCGGAGGGCTACGCGACAACCGGTGTCACGCAATCGCCGGAAGTGTGCAA
GGACGGAGATCCCACGTTGGTGCAATGTGTGCCTATCGGCGCCAACATGTTGCCGGTCTG
CGGGTCCTGTCCGGAGGGGTACAACGAGATCGGCAGTTCGTCAGTGCCGGCCCGCTGCGG
CAGCAAGGACGGAGGCCGGTTGACGCAATGCCAATTACGGAGCATGGAGTCGAATCTGCC
GGATCCGACTCAGGGATTCAAAAAGTGCCCGCCCGACTGCGGCAGCACCGCAACACCGGG
GCAAGGCGCCCTCCCGCCGCCGCCCAAATATCAACCGGCTCCCGAGAACAAGTGAAAGAG
CCTCGATGAGCGAGCGCCTCATGACGAATCGCATCACGGAGGAGGAACGCAGCATCGAGA
ACGTGCTGCGGCCTCAGTCGCTGGACGACTACGTCGGTCAGGACAAGATGAAAGAATCGC
TCCGGATTTGCATCGAGGCGGCCAAGCAGCGGAGAGAGGCGCTCGACCATGCGATTTTCT
ATGGTCCCCCCGGACTGGGCAAGACCACCATCGCGCACATCATCGCCAAAGAAATGGGCG
CCGCGCTGCGGAGCACCTCGGGTCTCGTCCTCGCGCATGCGGGAGATCTCGCCGCGATTC
TCACGAACCTCCAGGAGTATGACGTGCTGTTCATCGACGAAATCCACCGGTTGCCGGCGT
CGGTGGAGGAAGCGCTCTACCCGGCCATGGAGGATTATCAACTCGATCTGGTGATCGGGC
AGGGGCCCGCCACGAGGACGGTGAAGCTGGACTTGCCGCGGTTCACGTTGGTCGGCGCCA
CGACGAGAGCCGGGGCGCTGACTTCTCCGCTCAGAGACCGCTTCGGCCTGGTCTATCGCC
TGGAGTTTTATTCGCCGGCTGAGCTGGAAGCGATCGTCGTCCGCTCCGCCGGGGTGCTGG
GGATCGGCATGGACCGTGAGGGTGCGGCTGAAATCGCGCGGCGGGCGCGCGGCACCCCAC
GGATCGTCAACCGGTTGATCAAGCGGGTCCGGGACTACGCTCAGATCAAGGCCGGCGGAC
GGGTCACCCGCCGGGTGGCCGAAGAGGCCCTGGCTTGGCTGGGGATCGATCAGGCGGGAT
TCGACGACATGGACCGCAAGATCCTGCTCACCATCATCGAAAAATTCAACGGAGGTCCGG
TCGGCATCGAATCCCTCGCCGCGGCGGTCCAGGAGGATAAGGGCACGCTCGAAGACGTGT
ACGAACCCTATCTGATCCAGGCCGGGTTTCTTGAACGAACCGGGCGCGGACGCCAAGTCA
CTCGGGCGGCCTTCGATCACTTTCACAAGCCTTCCACGCTCCTGATTTAGGACCCGCCGT
TCACGCACGGCGCCGTGGCGGATCGCTCCAAAGTTTTTGAAAGTACAGGACTATCCTTGC
AATCGCCTCCACCGTTCCGGTAAGATTCACCACTTGTCCCAGCGGGTTCAAGCCGTCCGA
AGAGAAATCGGAGCGTCTTCAATTCCAGCCGTTCGAGGTACGGTCGCCCATGTCGAAGGA
TCTGTCCGACTATCGCAAGGAAATCGACCGGATCGACGACGAGATCCTTCGTCTGCTGAA
CGAGCGTTCGAAGAGCGTCATCGAGATCGGTAAGCTCAAGAAGGAGCGGGACGCAGGGGC
CAACTTGCACACTCCGGGGCGGGAAGCGGCGATCATCGAACGGCTGACCAAGCAGAATAC
GGGACCGTTTCCGACCGACGCGATCCAGTCCGTGTATCGCGAGATCATGTCGGCGTCGCT
GTCGCTCGAAGGCCCGCAAAAAGTCGCCTACCTCGGCCCCAGAGCCACCTTTACCCACAT
GGCGTGCATGCAGAAATTCGGCTCTTCGGCGCAGTATGTGCCTGTCCACAGCATCAAAGA
CGTGTTCAGCGAAGTGGAACGGGGCCGCGCCAACTTCGGCGTCGTGCCGATCGAAAACAC
GACGGAAGGGGTCGTCAATCATACGCTCGACATGTTCATCGACTCCAACCTGCTGATCTA
CGGGGAGGTGCTTCAAGAGGTCTCACACCATCTCCTGTCGACGTCCGGCCTGTTGGACGA
TGTCAAGAAAATCTACTCCCATCCGCACGCCATCGCCCAATGCCGCAATTGGCTCGAAAC
GAACCTCCCCCACGTGCCGGTGTCCGAGGTGGCGAGCACCGCCCGAGCGGCCGAGCTCTG
CATGGACGAACCGTCGTCCGCGGCCATCGCCTCCGAATTGGCCGGGCAACTCTACGGGCT
CAAGGTGGTCAAGGCCCGCATCGAAGACAATTTGAACAACTTCACCCGCTTTCTCGTGCT
GTCGCAAAAGCCGCCCGAGCGGACGGGCAAGGATAAGACGTCGTTGATGCTCTCCGTAAA
AGACAAAGTGGGCGCCCTCTATGACCTGTTGCGGCCCTTCGCCTCGCATGGCTTGAACAT
GACGAAGATCGAATCGCGGCCCTCTCGCCGGAAGGCCTGGGAGTATATCTTTTTCGTCGA
TGTGGAAGGGCATATCGAAGAGGAACGGGTCAAGAAGGCCGTGGAAGAAGTTACGCCGCG
CTGTCTGTTTCTCAAGATCCTCGGCTCCTATCCCGCGCACAGTTGATTCCATGGCACTGC
ACGTCCACCACGATATTGCGTCCTTGAGCCCCTACGTTCCGGGCAAACCGATCGAGGAAC
TCCAGCGGGAACTGGGGCTGAGCCGGGTCGTCAAGCTCGCGTCCAACGAAAATCCGCTCG
GACCGTCACCGAAGGCGTTGGCGGCGCTGGCCGGGGCAGAGACGACGCTCCATCGCTATC
CGGACGGCGGCGCCTATCGGCTCAGACAGGCGATCGCCGACCGGTGGAAGGTAGCGATGG
ACCAGGTCATTCTCGGCAACGGCTCCGACGAGATCCTCGGCTTGTTGGCGCGGGCGTTCC
TCGCGCCGGGCGACGAAGCGGTCATGGCGGATTGCACCTTCGTCATCTACAAAATGGAAG
TCACCGCCGCCCACGGCAAGCCGGTGGTCGTGCCGCTCAAGGAGTGGACGCACGATCTGG
AGGCGATGGCCGCGGCCGTAACCCCTCGCACGAGATTGCTGTTCGTCTGCAATCCCAACA
ATCCCACCGGGACGATGGTGTCGGCCGAGGCGGTCCGTCGCCTCATGGCGAGCGTGCCGG
AGGATGTCATCGTCGTCTTCGACGAGGCCTACTTCGAGTACGTCCGCGATCCGCATTTCC
CCGATGCGCTGGACTATGTGAAGCGGGGCCGGAACGCGATCGTCCTCCGCACGTTCTCGA
AGATCTACGGGCTCGCGGGGCTGCGGATCGGCTACGGCATGACGACGCCGGAGATCAACG
GCTATTTGAACCGCGTTCGGCCGCCGTTCAACGCCAATACGCTGGCGCAGCGCGCGGCGC
TGGCGGCGCTGGGAGACGACGAACACGTGGCGAGAAGCCGGGCGGTCAACGCGGCCGGCA
TGGAGCACATCGAAAACGGCCTGCGAGCGCTGGCATTCGACCCGGTGCCGAGTGAAGCGA
ATTTCCTATATTTCGATGTCCGGCGCGACGGGCGGCAGGTGTTCGACGCGTTGTTGCGCG
AGGGGATCATCGTGCGGCACATCGAGGGCCCCATGCTGCGGGTGACCGTCGGGCAACCCG
AGGAGAACAGCGCCTTCCTGCACGCGTTGAAAAAGGTTGTAGCGTAGCGAGAGCCGAACA
GCGAGGGAATTATGATCATCGTCTTGAAACCTGAGGCGACGGAACGGGAAGTCGATCATA
TTATCGATCGGCTGCGCGAGTTGGGGCTGAAGTCGCAAATTTCCACTGGACAGGAGCGCA
CGATCATCGGCGTGATCGGCGACGACCGGATTCTTCAGAACCAGCCCCTGACTGCGCTGC
CGGGCGTCGAAAGCGTCCTGCCGATTCTGGCCCCATGGAAGCTGGTGAGCCGGGAATTCA
AGCGCGAGGGCACGATCATCGAAGTGGGCGGCGTGAAAATCGGCGGGAAGAAGCTCGCCA
TCATGGCCGGTCCCTGCGCCGTGGAACGGCTGGAGCTGACGGTCGGCATCGCGCACGAGG
TCAAGTCGGCCGGCGCGACGGTGCTCCGCGGCGGGGCCTACAAGCCGAGGACGTCGCCCT
ATTCCTTCCAAGGCTTGGGCCGCGAGGGGCTCGATTATCTGGTGGAGGCCAAGAAGCAGA
CCGGGCTGCCGGTCGTGAGCGAGATTCTCGATACCCGCGACATCGAGCTGTTCCTGGAAA
AGGCTGACATCATCCAGATCGGCGCCAGGAACATGCAAAATTTCGAGCTGCTGAAGGAAG
TGGGCGCCTATGACAAGCCGGTGCTGCTGAAGCGGGGCTTGTCGGCGACGATCAAAGAAT
TCCTGCTGTCCGCCGAATATATCATGTCGCGCGGCAACCGGAACGTCATGCTCTGCGAGC
GCGGCATCCGAACCTTTGAAACCCAATACCGCAACACGCTCGACCTCGCCGCCATTCCGA
CCCTGAAAGAACTATCGCACCTGCCCGTCATCGTCGATCCCAGCCACGCCACCGGCAAAT
GGAACCTGGTGGCCCCGATGTCCAAGGCGGCTGTGGCGGCCGGCGCGGACGGCCTGTTGA
TCGAGGTCCATTCCAATCCGGAATGTGCTCTGTGCGACGGGGAAGAATCGATCAAGCCGT
CCAAGTTCAAAGAACTGATGCACGATCTCAGCAACATCGCCCGCGCTGTCGGCCGAGAGA
TTTAGACGAGCACGGTCATGGCCGTTCATTTCAAACAGGTGGCGATCGTCGGCGTAGGCC
TCATCGGGGGATCGCTCGGGATGATTCTGCGCCGGAGGGGTTTGGCTGATCAGGTCGTCG
GCATCGGGCGCCGGGTGGAGAATCTCAAAACCGCCGTCGAACTGGGCGCGATCGATCGGT
ATGTCTCCGATCCCAAGGAAGGCGTGCGCGGAGCGGATCTCGTGGTGCTCGCAACGCCGG
TGGATACCTACGATCGGCATCTCAAAGACTGGGCCTCTTGCCTCGCGCCGGGGGCGATCG
TGAGCGATGTGGGGAGCGTGAAGGGCCCTTTGGTGGAGCAGTCGGAGCAGGCCATGCCGG
CCGGCGTCCATTTCGTCGGGGCACACCCCATCGCGGGGAAGGAAAAAACCGGCGTCGCGG
CCGGCACCGATCAATTGTTCCAAGGCGCGCGCTGCATTCTAACCCCCACGGCGCGAACCG
ACCGGCAGGCGCTGGAGCGGATTCACGAGCTGTGGCGGGAGACCGGCTCCATCGTGCTCA
CCATGGATCCGTACCTGCACGATCAAATTCTGGGCGCCGTCAGCCACTTACCGCACGTCG
CGGCCTTTGCCCTGATGAACGCGCTGGCAGAATTGCGCGATCGACAATTGCCTGCGCTTG
ATTTGGCCGGCCATTCGGGCGGCGGCTTGCGGGACACGACGAGGATTGCCGCCAGCTCGC
CGGAAATGTGGCGCGATATTTTTGTCTGGAATCGGGCCAACGTCGTGGCTTTCATCGAAC
GCTATGAACGGGCGTTGGGAGAATTAAAACGCTTGATCCAAACCGGCGATGCGGCGGGCA
TCGAAAAGGCGTTGGAACGGGCCAAAGCCGAACGCGAGAAGTTGAACGCGCGTCCTCCCG
TCACGGTATGAGCAGCATGACCGCACTGACCATTACCGCCGGCCGGCCGTTGGCAGGCAC
GACGACCGTGCCGGGCGACAAGTCCGTTACCCACCGGGCGATCATGCTCACGGCCCTCGC
GGAGGGAACCAGCGTCATTTCACGCTACTGCCGGGGCGAAGACTGCCTCAATACGATGCG
GGCCTTGCAATCGCTCGGCGTCCCGATCGACGAGACGCCCGAACAGTTGACCGTGCACGG
GAAAGGGTTCTGGGGACTGACCGAACCCCAGGGCCCGATCGATTGCGGCAATTCGGGAAC
CGGGATTCGCCTGCTGGCCGGCCTGCTCGCGGGCCAGGATTTTTTTACGGTGCTGACCGG
CGACGAGTCCATCCGCCGCCGGCCGATGGGACGGGTGGTCAAACCGTTGCGTCAAATGGG
GGCGGTGATCGCCGGCCGTAAGGGCGGCGAGCTGGCTCCGCTCGCGATTACCGGCACGCG
ATTGTGCGGCATCGACTACCGGTCACCGGTCGCCAGCGCCCAGGTGAAGTCGTCCCTGCT
GTTGGCCGGTCTGTTCGCCGAGGGCGCCACGCGCTTTTCCGAGCCGCGGCTCTCGCGGGA
TCATACGGAGCGGATGTTCCGGTTTTTCGGCGTCCCTCTCACCCGGGAGGGCGACACGCT
GGTGCTGCAAGGCCGCCCGGCGGTCGGGTGGACCGGCCGCGACCTCGTCATCCCCGGAGA
TTTTTCGGCGGCGGCGTTTTTCGTCGTGGGAGCGACGATTGTCCCCGGCTCGGATATCAC
GATTCGGAACGTCGGGATCAATCCCACCAGGACCGGCCTGCTCGACGTCATGCGTTCGAT
GGGCGCGGACATCCAGGTGCTCAATACCCGGGAGGAAGCGGGCGAACCGGTGGCCGACCT
TCGGGTGAGGTCCGCGCCGTTGAAGGGCGTGACGATCGGGGAGGATCTGATTCCGCAAAC
GATCGACGAATTTCCCGTCCTCTGCGTGGCGGCCGCCGTGGCGGAGGGAGACACGGTCAT
CACGGGTGCAGAAGAGTTGCGCGTCAAAGAGAGCGATCGCATCGCCACGATGAGCGCGGA
ATTGCGGGCCATGGGAGCCCGCATCACGGAACGATCCGATGGGATGGTGATCCAGGGCTT
GGGCAAGGCCGCTGAAAACGGGAGGCTCCAGCCGGCGCGGCAGGCGCAGAGCCATGGCGA
CCACCGTGTCGCCATGTCGCTCGCGATCGGCGCCTTGACCGCCGCGTCACCCATGACGAT
CGGGGACACGGCTTGCGTAGAAACCTCGTTCCCGGACTTCGAATCGACGCTGACCGCGTT
GTTGACGGAGCCCGCGCGAGGGCTATAATACGGCTCCCTATGATGCAGGGCCGAGTCGGA
GGATGGACCAGGGCGTGATCATTGCGATCGATGGACCGGCGGGAGTCGGAAAGAGCACCG
TCGCCAAACGGCTGGCGGCGCGCTTGGGCTACTTGTATCTGGATACGGGCGCGCTGTATC
GCGCCGTCGCCTGGAAGGTGCTCCAGTCCAAGATCGAGCCGGCCGACGCGGAACGGGTGG
CGCGCGTGCTCGGCCATACGACGCTGCACATGCAGTTTCAGCACGGCGCCATGCAGGTCC
TCGTCGATGGACAGGACGTGACCGCGTTCCTCCGCACGCCGGAGGTGACCGCCGCGGCCT
CGGTCGTCTCCGCGATTCCGGCCGTCCGCGAGTGGCTGCTGCCGGTGCAACGGCAGATCG
GCCAGCGCGGCTCCGTGGTGGCGGAAGGCCGCGATGTCGGGACGAAGGTCTTTCCTTCCG
CGCCGGTCAAGTTTTTTTTGGACGCCGATGCCTCCGTGCGCGCCGAGCGCCGGCACCGGG
AACTGGTCGCCGCCGGGCATGGGGGGGCGCTCGAAAAGACGCACCAGGAATTGTCCGGCC
GCGACAACCGCGACCGCAGCAGAGCCGTGGCGCCCTTGATGGCCGCCGCCGATGCCCGCC
ATATCGACACCTCGACGCTGAGCGTCGACGAAGTGGTGGAGCACATGATGGCCGCGGTAT
CCGCCGTCTCGTGAGCAGCGTCGCGTATGCGGTCTTATGGCTCCTGACCCGCGCGATTGC
GCGGCTCGTGTTTCGTTACCGGGTCGATGGGGAGGTGCCGTTGACGGGCGGGGTGCTCGT
CGCCGCGAACCATGCCAGTTACCTCGACATTCCGCTGCTCGGCTGCGGCATGAGGCGGAG
GGCCTGGTATCTCGGCCGCAGTGATTTGTTTCCGGTCCCGATCGTCAATGGGATGCTGCG
GTCGCTGGGCTGGATTCCATTACGGTTGGGACGGTTGGATCGCGAGGCGTTCGGTAAGGC
GATCAGCCTGATTCAGGCGGGAAAAGTCGTGGTGATCTTCCCCGAAGGGGGCCGGAGCCA
CGACGGGCATTTGCGGCAGCCGAAGGCCGGTATCGGCGTGATCGTCTCTCAGACCGGCTG
CCCGGTGGTGCCGGCCTATATCAAAGGGACCTTCGAGGTCCTCCCGACCGGGGCTCGGTG
GCCGAGGTTCCGGCAAGTCACCGTCCGGTTCGGCGCGCCGCTCACGTTCCAGACAGGCGG
CCACAAAGAAACGGTGGAATCCAAGCGGTTTTATGAACAGGTCAGCCGAACGGTGATTGA
ACAGATTGCTGCCCTCGGCAATGTTCCCCTGCCGAAGGGGCATCACGAGGCAGCGCAGGA
GACACCGAACAGGACGGCCGCCGGGACTCGCAAGGCTGAGTGAGCCCGGCCATTTCACCA
TCAGCACCCGGCGCAAGCCGGAAGAGTAGGATGCTCACATGGGTACCGTGTCCACAGGCA
GTGACGCACAGTTAGACCGCAACGCCCTCGCGGCGTTGTACGAAGAGACCTTCCGCAATC
TGGAGGAAGGAACGATCACCGAAGGCCGCGTCGTGGCCCTCACGAAAGACAAGGTGGTCG
TCGACATCGGCTACAAGTCGGAGGGGATGATCCCGGGCGACCAGTTCTCCACGGAAGAGC
TGCAGAACCTCAAGCTCGGCGACAAGCTCCAGGTCTACATCGAAGAATGCGAAGACGCCG
ACGGCAATCTCGTCCTGTCCAAAGAAAAAGCGGACAAGATGAAGATTTGGGAAGAATTGG
AAAAGCTCTACAAGGAAGAAAAGAGCATCGAAGGCAAAATCATCTCCCGCATCAAGGGCG
GCATGATGGTCGACATCGGCGTGAAGGCGTTCCTGCCGGGCTCGCAGATCGATCTCCATC
CGGTCCGCGACCTGGACGGCCTCGTCGGCAAGACGTTCCCGCTCAAGATCATCAAGATCA
ACCATCGGCGCGGCAACGTCGTGGTCTCCCGCCGTGTGCTGCTGGAAGAAACGCGCGACA
AGAAGCGACAGACGACGCTCGCCAATTTGAAGGAAGGCCAGCTCATTCAAGGCATGGTGA
AGAACATCACCGACTACGGAGCCTTCATCGACCTGGGGGGGATCGACGGGCTGCTCCATA
TCACCGACATGTCGTGGGGCCGCGTCGGCCATCCCTCCGAGATGTTCAGCGTCGGGGACA
AAGTCGAGGTGACGGTGCTGAAGTACGACCGGGAAACCGGCCGCATCTCGCTCGGCCTCA
AGCAAAAGAGCGCCGATCCCTGGACGAACGTGGCCGGCAAGTATCCGATCGGCACGCGGG
TGCGCGGCCGGGTGGTCAGCCTGACCGACTACGGGGCCTTCGTCGAATTGGAACCGGGCG
TGGAAGGGCTGGTGCACGTGTCGGAAATGTCCTGGACGCACGAAGTCCGGCATCCGTCGC
GCGTCGTGGCCGTCGGCGACCAGGTGGAAGCGGCCGTGCTCAATGTCGATCCTGCGAGCC
GCAAGATCTCCCTGGGCATGAAGCAGACCGCGCCCAATCCCTGGGATATGATCGAAACGA
AGTATCCGATCGGGACACGGATCGAAGGCAAAGTGAAGAGCCTGACCGATTTCGGCGCCT
TCATTGGATTGGAAGAGGGCATCGACGGGTTGATCCATATCTCGGACATGTCCTGGACCA
AGCACATCAAACATCCGTCCGAGCTGTTCAAGAAAGGCCAGAAGGTCGAAGCGATCGTGC
TGCGGATCGACAAGGAAAAGGAGCGGCTGTCCTTGGGCTACAAGCAGCTCACCAGGGATC
CGTGGGATGACGAAATCCCATCGCGCTACCACGTCGGCGATTCGGTGACCGGCAAGGTCA
GCAAGGTCGCCGATTTCGGCATCTTCGTCGAATTGGAGGGCGGCGTCGAGGGTTTGATCC
ACATCAGCGAAGCCGGTCTGGAATCGCAAACCAAGCTCGAAGAGAAGTTCAAGCTCGGAG
AAGAGGTGACGGCCAAGATCATCAAGGTGGACCGGGAAGAGCGAAAGATCGCGCTCAGCC
TGCGCGAGCACCATTTGGATACCGATCGCCGGCAGATGGACGAATATCACGCCTCGCAGG
GTTCGCTGGATCAAAGTCTGGGTCGGGCGGCGAAACAAAGCCGGAAACGTCAGCAGTCGG
ACGATTAGTCAAAGCCGGACCGGCACAAGGTGATGCGCCATGGCGGATGACCTGACACCA
GCGGAACGCAGCCCAAAGCGCCGGCCGTGGCGCACCTTCTTCTGGGTGCTGGCGGCCGGC
TTCGGGCTGTTGGTGCTGTTGAATATCTTTTTCCCCGACCTCGATCTGTCCACCGAGGAT
CGGATCGCCTTGATTCGCGTGGAGGGGGTCATCCTCGACTCGCACGAGACGGTGGGCGAG
CTGAAAAAGTTCAGCGAGAACCCGTCGGTGAAGGCGATCGTGCTCCGCATCGACAGCCCG
GGCGGCGGCGTGGTGCCCTCGCAGGAAATCCATGACGCAGTTCAGCGCGTGCGGACAAAA
AACAACAAGGCGGTCATCGCCTCCATGGGGAGCGTCGCGGCTTCGGGCGGCTACTACATC
GCGGCGGCCACCGATCGGATCGTGGCGAATCCCGGCACGCTGACCGGCAGCATCGGCGTC
ATCATGGAGACGGCGAACGTCGAAGGGCTGCTCCAAAAGATCGGCGTCGAAGGCGTCGTC
ATCAAGAGCGGCAAATACAAGGACGTGGGCTCGCCGTTGCGAAAAATGAGCGAGGAGGAG
CGCGGGTTGTTGCAGACCGTCATGGACGACGTACACAAGCAATTCATCGAGGCGGTCGCC
GCCGGCCGTGCGCTGGAGGTGACGGACGTACAGGCCTTGGCGGACGGGCGTATCTTTACC
GGCCGCCAGGCAAAAGAGGCCCGGCTGGTCGACGAGCTCGGCGACCTGGAAGATGCAATC
CAACTGGCCGCCGACGTCGTGGGGATCGAAGGGGAGCCGAAAGTGGTGGAGCCGAGACGG
CGGTTTTCGATCCGCGAGCTGCTCGATTCGCAGCTTTCCGGCCTGTTTCCCAAGCTGGAC
TTCCATCCGGGCGTCAGCCTGAAATATCTTATGGCTTTTTGACCGCGCGGGGCGCGGAGG
CACTTGTCCACCGACGAAGGGGGAACGGACATGACCAAGGCACAGATCATCGAACGGGTT
TCCGAGCAAGTGACCACCTTGACGAAGCGGCAAGCCGAAGTCGTCGTCAATACCATCTTC
GACTGCGTGCGCGATTCGCTCAAGAACGGGGACAAGACGGAGATCCGGGGGTTCGGGAGC
TTTCGGCTGCGCGCGCGGCGTATGAAGGAAGGCCGCAATCCGAAGACGGGTGCGACCGTC
GCCGTGCCCGCCAAGCGGGTGCCGTTCTTCAAAGCGGGCAAAGAGCTCAAGGAATTATTG
AACCAATAGCCGCCGTAAGGAGTCGCCATGTCAGCTTCAGATTCCTCGGAGTCCGTCGCC
GCCGAGGTCCGCTGGACCGAGGGCGCGCTGAAACGGATGGAGCGGGCGCCGTCGTTCCTC
CGCGGGATGGTGCGCCGGCTCGCCGAAAAGAAGGCCCGCGAGCTGGGCTATGAAGAGATC
ACCGAAGAGATCCTCGATCGGTTCAAAGGCCAGATGATGGGCGGCATGGGCGGGGAGGCC
GGCATGGCGTCGGCCGCCGAAGCGATGGCGCAGGGCCAACTGCCCTGGACCGCCGCGGCC
AAAGACCGGCTCGCCGCCGTGCCCGAGTTCATGCGCGGCATGATCAAACAGATCGCCGAG
GAGATCGCCAAAGAACGCGGTCACCTGGAAGTCAACGTGGAGCTGTTCGAAAAGGTCGAG
GCGCTCGGCGATCTCCAGGAATCGGCCGGTCCGCCGCTGGAGTGGACGGACGGCGCGCTG
GCGCAGCTTCAAGACAAGCTGAAGCAGTCGCCGCCGATCGCATTGGACTTCGTGACCGAC
ATGTTGAAGCGCGATACCGAGGATCTGGCGCGGGAGAAAGGGCTGGCCCGCATCGACGAA
GCCGTCCTACGCGAGCTGTGGGACGCGCCGCAGGAACGGATCGCCTGGACGGACGAAGCC
TGGAAGCGGCTGCAAACCTCGCCGGACTTCGTGCGCAGCGGCATCAGGAAAGCCGCGGAA
CGGCGGGCCCGGAAACTGGGTCTCAAGGAAATCGACTCCGAGCACCTCACCTCCTTCCGC
AATCAAGCGATGATGAAAGCGGTGAAGCGCATCCGTTCGTTCGGCTATCACGAGCTCACG
TTCGACGCCTTCGAGATGGCGCTTCAAAAGACCAAGCGCCTGCAGGGAAATGAGCAGGCG
GAAAAACGCCTGCAGGAAATCCGCGGACATTTTGCCGACCCCTCGACGAAGAAACCGGAG
GGCGGGACGCTGGGAGCCGAGCTGATGGATCGCTTCCGCAGATACCTCAAGGGCGAAGGG
TCGCTCTAAGCCGTCTTCTTCCGGCGCTCGCCTGTGCGGAAGTCCGCATCGCGAACAAAA
GGTCTCCGAGAGGATTACCGGAACCGCGGAAGCGGCTCCGGCGCACACAGGATGTCAGTG
CGTGACGACCTGTTTCGGCCAAAACTTGTGGCGGATCTGCGGAAGCGGTTCGTTGTCGAA
GTTCGGGATATCGTAGAGACAGCGGTCGATCGTCGCCACTTCTTCTTCGGTCAGCTCAAG
CGTGACTTTCTTTTTCCAGAACTGGTCCAGAGTGAAATAGTCGCCGGATTGAGGCTTCTC
CGCCAGCAAGGCCTTCATCTTCTCGAATCCGGCGGTATCGACGCCGGAGATGCGGCCTTT
GTTGCGGTCATGGCACCAGTGCAACACTTCGGCGATGCCATACATCGTAATGTCGATCTT
CACGGTAGTGCCCATGGGATTCCTCCTCAAAAGAACGCCATTCTAGCGCAACCCGACACT
GGATTTCAAAGCCCGAGGCGGCGATTGCCACGGGAAAGAAGCCCTCGGTATACTGGTCTT
CCGCGTTGAACATGCTGGGCCTTTTGGTCCGGGGCGATGATCATTTGAGGACGCTCGTGC
ATCGGTCTCATCGGTTTCGTGAAGGCCTGACCCTCATCACCGTGCTCTGGCTATCGCTGG
TCTCGACGGGACTGCAGGGCTGTTCCAAAGCCGATCCCTACAACCCCCCAGATGTCTTCT
ATTACTTTGCCAGCTATAAAGTCGGGAAAAATCCGACGACGATCACGACCGGCGATCTGA
ACCATGACTCGTTTACCGATCTCGTGACGACGAACATTTCGAGCAATACGCTGTCGATCC
TCTTGGGGAACGGCGACGGGACCTTCAAGGACCAAGTGCAGCTCAACGTCTGCAAGGAGC
CCCGCGCGCTTGTGATGAACGACTTTAATCACGACGACCATGGCGACGTGGTCTTGGCCT
GCTCGGGGGGCGACGAAGTTGCGCTGCTGCTCGGCCACGGGAACGGCAAGTTCGAGGAGG
GGCCGCATTACCCGGTGCACCGCACGCCGGTCGCGCTCGCGAGCGACGACCTGAACGGCG
ATCAACACCCCGATCTCGTCGTCGCACTCCGCAACGACAAGGTCAAAATCTTTCTCGGCA
CCGGCACCGGCGAGTTTCGGCACGGCGCTCAGTACGAGTACGGCGACACGCCCACCTCCG
TGGCGTTGTCGGACCTTAACGGCGACGCCAAGCTGGATCTGGTCGTCACCAACGGCGGGC
CGATGTCGAACGGCGTGTCCATCTGGTTCGGCAACGGGGACGGCACCTTCCGGGATCCCA
AAGACTACCGCACCGGCAAACGACCGCTGGGCGTGAGCTTTGCGGATTTCAACAACGATC
GGCAGCGCGATCTGCTGGTCATCAACGGCGAACGGGACAGTTTCACGACGTTCTTGGGCA
ACGGCAACGGCACCTTTCAGGCCGGTAAAGATTCCGGCGCGGACGCCGGCCCTAACTTCG
GTCTGGCGCGGGACTTCAACGGCGACCGCCTGATGGACGTGGCGATCGTCAACCTCCAGT
CCAACGACCTGTCGATTCTGTTCGGTAAGGGTGACGGGACCTTCCACTATCCTCCCCGAA
ATTACCGGACCAAAAGCGGGCCGTTTGCCGTGTCCTCGTTTCGCGTCACGACCACGGGCG
TGGAGGAGCCGGGGCTCGCCATCGCCGACAATGGAGACGGCAGCGTCTCCATTTTTCTCC
ATCGCGGACTGAAAGGCGTTCGTCCGCCGGCAGAGCAAGACGGCGAGCCGCGACGAGAGG
GACAGTCGGCCGCCCGTTCTTGACAGCCGCCGGACCCTCCGCTACAGTGCCCCCGGCAAG
CCGGCGTTCCTTCCTGTCGACTCATGGCCCTTCGCTCATTCGCATGGTGGTTTGTCATCG
GGTCGCTCATGACCCTCTCCGTGCTGATGGTGCAAGGGGGCCTGCGCGATCTGTGGGAAG
GGACGCAGCCGAGCGGAGGGACGAACGCCGTCGTCTATTTCGGCACGACGATCTTCGGCG
GGGGCTTGTTGGCCGGATGCGTCGCGTTGGTGCTGAACCGTCTGCGCTGAGCGGAACGCC
CAGGTGCATGATGCAATGTCTCAAGTGCAAGGGCTTCATGATGGTCGAGCGGCACTACAC
GGTGGTGAACCGGCGGATTTACGCCCGCTGCCTCAACTGCGGGTTCTGGATCGACCTGGC
CGACCTCTTACGCTTTTTCCACAAAGTGATTGATAGCGGCGTAAAAGGTGGTAAGGTGCG
GGAATCATTCACCCTCTAAGAGGCGGCGGTTCATGCGGCACACTCGGCTTTGTGGCTTCG
CGCGGCGTCTTCTCCTTCGACGGCTTTCGTGCTTCGCGTTGTTCCTCGTCGGTGCCTTCC
TTCAACAGGCGCTTTGGACGCCGGCGGTATGGGCGGGAACCGCGCCTGCCGGCAAGCGCC
CGGTGCGCGCGGTCGGTCTCCTGCCGGAGACGTTGCCGTGGCGGATCGTGCCGGCGCACA
GCATCCTGCTCAAAGAGCTCCGGTCCGGGCGGGTGTTGTACGAGCATGAATCCGAGAAGC
GCTTATCGCCGGCCAGCCTCACCAAAATCATGTCGGCTCTGGTCATCCTCGAAAAGGGAC
GTCTCGAGGACCAGGCGACGGTGAGCAAGAACGCCGCGCGGGCGCACAAGACGCACCTGC
GGCTCAAGGCCGGGGAAGTGTTCCGCTTGGAAGATCTTCTGAAGGCGATGCTGATCGTGT
CGGCCAACGACGCCTGCTTGGCGGCCGTGGAACACGTCGGAGGGGATGAGGGTCAATTCG
TGATGCTGATGAACGCGAAGGCCGCCGCATTGGGATTGGCGGACACGCACTTCAGCAACG
CCTGCGGCTTCGACGCCTCGGACCATTACTCCACCGCCGAAGATCTGGCCAAACTGAGCG
AGGTCGCGCTGCAACATCCGGTCTTCCGCGAGCTCGTCCGGGAGGAACGGGGGATCATCA
CGCCGATCACCGGGCACAGGGCCTATGTGCTGCACAACACCAATCGTCTGCTCGGCCGCA
TTCCCGGCGTCGAAGGCGTCAAGACCGGGTTTACCTCCAAAGCCGGCCGGTGCCTCATCG
CCAAGGTCTCTCAGAACGGCAGCGACCTGCTGCTCGTCATCCTCAACAGCAATCGTCGCT
GGAACACCGCCAAAAGTCTGATCGATTACGGACTCCGCGTGACCGAGGCGATCCGCTAGT
CTTCGGCGCTCAGTTCAAGTCGGTAGGCCGCGCGCTTCTTCATGCCATGACACTGGACGG
CTGTATCGCAGTGGGTGAGTCGGAACGAGGCGGGATTCAGTGCGGCGCGGCGAATTCGAT
GTTGATGTCCTTCCCGAGATAGTTCACCTGGAATCCCTGCTTGTCGTAGGCCATCACGGC
GCCCATCACGTTCTCGTCCCCGTACTCTTCCTTGCCTAAGAGCTTGCGGATGTCGTCGGG
ACTCTCGCTGTTCAGGACGTTTCTGAAGATGCCGCGGGTCTTGTGGGCGAAACGGTTGTT
GATGAAGATGAGGTCCACCTTTCCATCCTGGACCCGCACGCCGGCCATCGGCCCCGTGGG
CTTGCGCTGATCGAGCAGAAAAATGAAGGTGGCTTCCTGCTCGGCCTTGATGCCGGAGAT
TTTCTCGTTGACCAGCACGTCCAAGGCCTTGGCTTCCGGATCGCCCAGCTTGACGCCGAA
GAGTGAAATATTCTCGCTGCTGATGCTCTTGGGATCCATCACGTCATTCTTGCTCAATTC
ATAGGGTTCCGCCTGCACGAAGACCGGTGTCCCGAGGGCCGCCACGGCCAAGGCTGCTGT
CCAGAATCCACGTGTCTTCCTCATCGACTCCTCCTTCATCTCAGACGCGTATGGCGTGAT
GATCGGCGCGCGAGCGGTTTATTTGAGGTAGGCTGATAAACAATGCGCCATTCTATCCAA
GCGGCGGTCACACTTGCAACAAACCACGATTCCGCGGGCAGCGCCCGCACCGCGCTTACG
GCCGGATCGCTGTGGCGAGCAGCCGTTCGCCGAGTTGTCGGAGCCGCAGAAAGTAGGTCT
GCGAATCGCCGTCCAGCTCCGAGGTCAAATCGTCCAAGTCGTCGATGCAGTCCTTGAGAA
TGCCGATCCGCTGCTCGTCCAGTCCTTCGGGTGTGTCAAGATAGAACACCGCGCAACCGC
TGATGACGGTGTCCAGGGTCATCAGTTGGCCTTCATGCGGGCTCGAAAACCGGGGCCATC
CCTCGGCGCAATGTTGCGCCCAGGCTTCTGCAATGTCGGTCCTCGTCATCGCCGGTGCCG
GTCCTGTTCTCTCGATGTGTGGACCACTGTGTGCCAGCCTAGCGCAGGACGGAAGGGCGC
CGCAACCCGCCCTCTGTCACGGATACAGCCCGCGCTGGGAATGGGCCTCCGCCACTTCCT
GGATGCCGCTCATGAGTGCGGCCATGCGCATGGAGGTCCGGCGCTCCGTCGCGAAATGGA
GCGTGCGCTGGAAGGCCGACGTGATGATGGACTGCAGGCGGCTCTGAATGTCGGTCGCGC
TCCAGAAGAAACGCTGTAAATCCTGCACCCATTCGAAGTACGAGACGATCACGCCGCCGG
AGTTGGCCAAAATGTCGGGAATGATGAACACGCCGTTGTCCCCCAGGATCCGATCGGCGT
CGAGCGTCGTCGGTCCGTTGGCGCCCTCGGCCAGCACCCGGCAGCGGAGCGTGTGCGCAT
TCTTGCCGGTGATCTGTTCCGAGAGGGCGGCCGGGACGAGCACCGTGCAGTCCAGTTGAA
GCAACTCCTCGTTCGTGATCGCGTCCCCCAGCTTGGCGTCCTGCAGTCGGGTGCCGGCGA
TACGGTACCGGCGAACCAGCTCGGCGACGTCGAGGCCCTTCGGGTTATAAATCCCGCCGG
ACACGTCGCTCACCGCGACAACCTTCGCTCCGTGCTGCTGCATGATGAGAGCCGTGTGCG
AACCGACATTGCCGAACCCTTGAATGGCGACGGTGGTCCGATCGATGGGGATGTTGAGAT
GCTTGAGCGCTTCCAACGTGACGTAGACTACGCCGCGGCCGGTGGCTTCCTCGCGACCCA
GGCTGCCCCCGAGGACGAGCGGCTTGCCGGTAACGACGCCGGGCACGGCGAACCCGACCT
GCTGGCTATACGTGTCCATGAACCAGGCCATAATTTGTGCGTCCGTGCCCACATCCGGCG
CCGGCACGTCTTTGTCCGGGCCGATGAGGGGATAGATCTCCGCCGCGTAGCGCCTGGTGA
GACGCTGGAGCTCCCCGGATGAAAGCTTTTTGGGAGCGACCTTCACGCCGCCTTTCGCGC
CGCCGTAGGGCAGGCCGGCAAGGGCGCATTTCCACGTCATCCACATCGCCAGGGCGGCGA
CCTCGCCGAGGTTGACATCCGGATGGTATCGAATGCCGCCTTTGCAGGGACCGCGAGACG
AATCGTGTTGCACGCGGTATCCGGTGAAGACCTCCACCCGTCCGTCGTCCATGCGGACCG
GAATACTGACGACCAAGGATCGCTGCGGAAGCTTCAGGCGCTGCCGGAGGGCCGGATCGA
GTTGCATGGCCTCGGCCGCCTCATCGAATTGCGCGACCGCCAGCCGAAACGTATGGGTGT
CGAGTTCCTGCATGGCCCCTCACGTAGGCAAGGTGGATGAAGAGAGCGACGGGATAGCAG
TGATCGGCCAGTGGACGCCTAAAACCTCGGTGAGGTGACGGGCCAAGTCCTGCTTTACCC
GGTGAAGCTCCGGGGTTGTTCCGATCTCGTCGGCGATCGAGGTCATCCGGCAATCAGCGA
AGCCGCAAGGCTGGATGACTCGAAAGGGGGAGAGGTCCATGGCAACGTTCAACGAGAATC
CATGGAGGGTCACGCCCTGTTCGATGCGGATGCCGATGGACGCGATCTTCGCCGGTCGCG
CCTCTCCAATCCAGACGCCGGGCCTTCCGGCGACCCGGCGACCGGCGATACCCCACTGTC
TCAGCAAGCGCAACGCGGTCTCTTCGAGAAGCCTGACGAACTGCTTCGGCCCGCGCGCAT
GGTCGCTGAGCTTCAAGATCGGATAGACGACGATCTGTCCCGGGCCGTGATAGGTCACGG
AGCCACCCCGGTTCACCCAGTGCAGGTCCGCTCCCAGGCGGCGCAACGATTCTTCATGCC
CTCCCCAGTGCGACAGATCCGTGCGCCGCCCCAGCGTGTAGACGGGGCGATGTTCGAGGA
GCAACACGGTATCCGGACGGCCGCCGCCGACTCGGCCGCGATGCAGCTGTACTTGGTGCT
CCCAGGCTTCGGCATAGGGGACCGACTGATGAACGAGAAACACTCGACCGGGAAGCAAAA
GGCGGGGCTCAAACGTCTCCGACGAAACGTCCAAGACGACAGCCCGTCGGTCGCTCACTG
GCTCACCCTTTGTGAAGAGGGCCGTTGCAGAATCACGGTGGAGAGCCCGCTCTTGCCCTG
CACCGTGAGTTGCATGGTGCGCGGTTCTCCTTCCCGCATCACGCTGTGCCAGAAGTCGCC
CAAATTGTAGATCTGATGCTGATCCAACGCCGTAATCACATCACCGCTTTGGAGCCCGGC
CTGAGCCCCGGTCTTCGTCGGGTCCACGTTGAGCACGAGGATGCCGTGGTCCGCCTCCAG
CCCGAAACTGGCGGCCAGACTGGGCGTCACGGTCACCGGAGTGAAGCCGAAATCCGGCCT
AGTCACGGCTCCGCGCAGGATCATCGACTGAATATGGGCGTACACGGATTCCAGGGTAAT
GGCGTAACTGATGGCCTGTGCCGACGGTGCGATGGCGACGTTGATGCCGACGACCTCCCC
GTGCAGATCGACGAGCGGCCCGCCGCTGTTGCCCGGGTTGATCGCGGCATCGGTCTGAAT
CAAGTTGTACAACGTCTCGCCGTTGGGCGTCAGCACCGAACGGTCGAGGGCGCTGACGAC
GCCGACGGTCACCGTCGAGCCGCCCTTCAGCGCCAAGGGATTGCCGATTGCAATCACCGT
TTCGCCGATTTCCAGGTGCGCCCGCTGGTTCAGAGTGGCGGGAACCAAGTCCTCGGCCGT
GATCTTGACCAGCGCCAGGTCGAGCAGGAAATCCCGCGCCACGACCCGTCCGGGAGTCAG
GCGGCCGGTGTGTAGACCCACCACCAGGCTTTTCACGCCTTCAACGAGATGGTTGTTGGT
CAGGATATAGCCGGTCTGGTCGATAATGATTCCCGAGCCGGAGCCGGATTGTGCCGAATG
GGGCAGAGGGCTGGCGGGGGCTCCTCGGCTCAAAATGGTGACGACGGAAGGACGGACTTT
TGCTACGACCGCCGGAACGGAGAGAACCTTGTCCTCGGCAGAAACCAACTGGCCCCCTGC
CACGGTCATGAAGAGGGCCGCGGCAGCCATCGACAGGAAGTTGGAGGGTCTGCGGGGATG
AACGAATGGGAACGGCCGCGGGAGCTGCGGGGAACCTGCGCGCGGACAGACATTCCACAT
AGGCGAACGTATTGTCGCATATCCGGCCGGGAATGCCAAAGCGTAGGCACGGAGGATGAT
CCTCCGTGCCTGTCCAATGCAGGAGTTACTTGATGGCGGCGAACAGCTCCTTGATCTCCG
GCGTCTTGAGCTTCTTCAGCGCCTTCGCTTCAATTTGCCTGATCCGCTCACGGGTCACCG
AGAGGCTTTGGCCGACCTGTTCCAAGGTGCAGGCCTCGTCGTACCCGATCCCAAACCGAA
GCCGAATGACCGTCTGCTCCCTGGGCGTCAAGTGACCGAGGATGCGATCCAACTGCTGCG
TCATTTCGGTCCGATGGACGTTGGCGTCGGGCGGCACGGCCTGTTGATCGGGGATCATGT
CTCCGAACTCTGTATCGCCGTCTCCGATCGGATTTTCCAAAGCCACCGGCTCCTGGAAGG
CCTGCACCGTTTCATGCAACCGCTCCGGTCTCATCCGGAGGACGTGGGCGATCTCCTCCA
GCCTCGCCGGCCGGCCGAACTGTTGCCCAAGTCGTCGGGTCACGCGCAGAATCCGGTTCG
ACGCTTCCGTCTGGTGTACCGGAATGCGGATCGTCCGCGATTGATCGGCGAGGGCGCGGG
TAATCCCTTGCCGGATCCACCAGGTGGCGTACGTGCTGAACTTGAATCCCTTGCGATACT
GGTACCGCTCCGCGGCTTTCATGAGGCCGATGTTGCCTTCCTGCACCAGGTCGAGCAGAG
TGAGGCCCCGTCCGGTGTAATGCTTGGCCACATCGACCACGAGGCGGAGGTTGCAGCGGA
CCAACTCGTCCTTGCCCTGTTCCAAGATTCGCCTGGCCGTCTGCACTTCCGTCAATAACG
TCTTGAGCCGCTTCGCCGTGGCCGCCGCAGGCTTCATCTCACGGGCCGCCGGTTTCATGA
CAGCCAGCAGCGCTTTCTCGGCGTTGTCCAAGGCCGTCGCGGAAAAGCCGCTCAGCCGTC
TCACCGTCTGCAGCGTGTTCAGCGATTCCGTGAGCACCGGGGTTCGTTTCGCACAGGTCA
ACGCCTTGACCGCATGACGAAGGGCAACGCGGATCCGTCGTGTGCCTTCGTCCACGCGCT
TGGCCAACGCCACCTCTTCGTCGCGCGTCAGGAGCGCCCGCTCTCCGAAGGAGCGGAAGT
ACAACGATTCCAGCAGGAAGGGGCTGGCGCCCTGGCTCGTGCGCATGACCGGCGCCGGCT
TTTCCTCGGGAAGGAGGTCCTGCGTATTATCGCGACCGATCGCTTCGAGGATGCCGCTGG
CCTGCGAGTCGTCCGCATCGACATCGGGAATGATCGCCGCCTCATCCTGGGGGTTGACCT
CATCGGTCAGGCGGAGTTCTTCATTATTCATGGAGTCACCTTTCATCTCGTCATGTCTCA
TCTGTCCACTCCTGTTTAGAGCCGCGGGGCGCTCGGAGGATTCAGCGAGATCATATCGTT
CTGCCCATAACTACGAAGCAAAACGGATGCTGGATTGAAGATGAGAAGCGGCGGATCTGA
TCCGGCCGGAATTGCAGGGAGATTAAAGGGGTTTAATGAGGAGGCGCGGGAAGAAATGTC
TCATTCGTGCGGCAAGGGTGTAGCATCCGCACAGAGTGCCCGCCGATCCGCCACACTACG
GCCGGTTCAGACCCTTGATGAAAGGAGCCAGCGTGTCGATCGGAATCGGGAAGATGGTGG
TGGAGTTCTTTTCCGCCGCGATCTCCACGAGGGTCTGCAGGTAACGGAGCTGCAGCGCGG
CGGGGTTCTGGCTGATCACATTGGCCGCATCGGCCAGACGTTGCGAAGCTTCGTACTCGC
CTTCGGCGTGGATGATCTTGGCCCGCCGCTCCCGCTCGGCCTCCGCTTGTCGCGCAATGG
CGCGTTGCATCTCCTGCGGCAGGTCCACATTCTTCACCTCGACGGCCGTCACCTTCACGC
CCCACGGTTCGGTCTGCTGATCGATGATCCGCTGCAGCTCGGCGTTGATCTGTTCGCGTT
TCGCCAGCAGGTCGTCGAGCTGGCTTTGGCCCAACACGCTTCGCAGCGTCGTCTGGGCCA
TCATCGAGGTGGCGTAGAGATAGTCTTCGACCTGCACGATCGCGCGCTGCGGGTCCACGA
CGCGAAAGTAGATCACCGCGTTCACCTTGACGGTGACGTTATCCCGCGTGATCACGTCTT
GCGGCGGAACATCCATGGCGACGGTGCGCAGACTCACTCGGATCATCTTGTCGATGAGCG
GGAGCAGAATGATCACGCCGGGGCCGTTCCCGCCCACGAGGCCGCGCGCCAGCCGTCCCC
ACCGGAAGATGACCGCCCGCTCGTATTCGGGCAGCACTTTGAACCCCATGAAGACGATCA
CCAGCAGGAGGATGAGCAGCGTGAGCGGGCTGAGCAACATGTTAGGCCTCTTTCTTGTTG
AGCACCGGAGTGACATACAGGGTCAGTCCTTCGACCCGGAGCACTTTGGCGAGGGCGCCG
CGGTCGGCCGGGGTGTCGCTGACCGCGTCCCACAGCTCGCCATGGATGGAAAGCTTGCCC
CGCGGAGACAGGGCGGTTTGGGCGACGCCGACCGCGCCGATCATGCCTTCGCTGCCGGTT
TGCGGCGGCCGCCGCATCGCGCGCACGCCCATGCCGATCAAAAACAACGAGACGCTGGCC
GACGTGATGACGACGGGAATAATCACGGCCCAGGAGATCTGAAAAAACTCCGCGTCCGAT
TTGATGAGCATCAGCGATCCGAAAATCATCGAGGCAACCCCGCCCAGGGCGAGCAGCCCG
TAGCTCGTCACGGTCGCTTCCAGGACGAAAAACACGATGCCCAGGATCAGCAGCAGCACG
CCGGCGTAATTGATGGGGAGCGACTGCAACGAGTAGAAGGCCAGAATGAGACTGATCGCT
CCCACGACGCCGGGCAGGATCGCGCCGGGGTTGTAGAGCTCGGCCAGGATGCCGATGGTG
CCGATCGTCATCAAGAGATACGCGATATTGGGATCGCTGAGCGCCTTCAAGAGCTCCAGA
CGGAGTCCCATGGGGAACTCCCGAACGGTGGCGTCCTTCGTCGTGAGGGTGACGGGGCCG
GCGGGGAGCGTGACGGTTCTTCCCTGCAATTGTTTGAGCAGCGCGGGGACGTCTTCCGCG
ACGAGATCGATGATCTTGAGCTTCAACGCTTCCTGCTCGGTGACCGACGCGCTTTTCCGG
ACCGCGTCTTCGGCCCAGACGACGTTCCTCCCGCGCTGCTCCGCGATGCTCTTGATATAG
GCGACGGCGTCGTTTTCCACCTTCTCCTTCATCGTGGTATCCATCTCGCCGCCGCCCATC
GCAACCGGATGGGCCGCGCCGATGTTGGTTCCGGGTGCCATGGCGGCGACATGCGCTGCT
AGGGTGAGAAAGACACCCGCGGAAGCCGCACGGCCGCCCGAGGGCGCGACAAAGACAACC
ACGGGAATGGAGGCGCTGGTGATGTCTTTGATGATCAGACGCATCGAGGTGTCCAAGCCG
CCCGGCGTGTCGAGTTTCACGATCAACGCCTTCGCTCCGCCGGCTTGAGCGGATTCGAGG
GCATCGTGCAGGTATTCCGCGGCGACGGGATTGATGACGCCTTCGTAGGTCGCGAGGACG
ATCTCGTCGGCTTGCACGATCGTCGCAGTCGTCAAGGCCCCGAGGCCCATGACGAGAAGC
AGCGCGGTGATGATACCGATGTGAGGTGACAGGACGCGCCCCCTGAGGTGAATCCGAGAC
ATCGACGACTCCCTGTCGCCCGGCAGGAGTTCGTGAGGTTTTGCGATCCGCTTCCCACCC
TATCAAGGAAGCCGGTTCGGTTGCAAACCACGGAATGAACCACCTAGAATGCGCGCCATG
TCGCAGTTGAAAACCGGCGAACGCGTTCACCTGGTGGACAAGAAAGGCCGCCAGTATGCC
CTGACATTGAAGGCCGGCGAAACCTACCAGTTCAGCGGGCAAACCATCCCCCATGACGCG
CTCATCGGCCGCCCCGACGGGACGCTGGTGACCTTGTCGGGCGGCAAGAGAATGCTCGCC
CTGCGCCCTACCTTCGGTGAGTACGTCTTGAAGATGCCGCGTGGAGCCCAAGTGCTCTAC
CCGAAAGACTTGGCCTTGATTCCGATGTGGGCCGACATCTATCCGGGCGCGCGGGTCTTC
GAAGCGGGCACCGGCTCGGGGGCCCTGACCATGGCGTTACTGCGGGCAGCGGGCCCGAAG
GGCCTCGTGGTGACCTATGAAATGCGTGAAGAGTTCGCGCGCATCGCCATGACGAACATC
GATCGCTACATGGGCGTGCCGTCCAACCTCGTCGCGTTGCGCCAGAACGCCTATGACGGC
ATCGCCTTGCCGGAGGACGGTGTCCCGTTCGATCGCATCGTGCTCGATTTGCCGGAGCCC
TGGCAAGTGGTGCCGCATGCGGCGCAGGCGCTTCGCTCCGGCGGCCTCTATCTGAGCTTC
GTTCCCACTGTGCCGCAGATCATTCAGACCGTCGAGGCGCTGGAACGGGCGACCGTCTTC
GGCATGGTCCATACCTTTGAAACGCTGCTGCGGACCTGGTCGGTGCAAGGGCGCAGTGTT
CGGCCCGACCATCGCATGGTGGCACATTCCGGGTTTATTACCGTGGCGCGCAAGGTTGAG
CCGGGACTTCTGGAGCCGACCCCGAGACTTGGGGAGGACGATAGAGAGCACTCCGGCGGC
GAGTCGGTAGACGAAGATGAGGACCGGGCCGCATGAATCGGCTGGCAGGGAAAGTCGCCC
TGGTCACGGGAGGCAATGCGGGGATCGGCGAGGCGATCGTAAGGGTATTTGCCAAAGAAG
GAGCATCGGTGGTCGTCACAGGCCGCCGGCAAGCGGAGCTGGATCGGGTCGTTGAGGACA
TCGGCCGAGAGAATGGACGAGCGCTCGCGGTCGCCGGGTCGGTGACCGATGATCGGCACG
CGCGGACGGCCGTCGAACAGGCGGTGCGGCAATTCGGCGCGCTCGATATTCTGGTCAACA
ATGCCGGCGTGGGCGAGTTCGGCCGCCGGATTCACGAGCTGGATGATGCCACGTGGGAAC
GAGTCCTCAACGTCAATCTCACGGGCGTCTTCCACATGACGCGCGCCGCCGTCCCTCACA
TGTTGGCGCGGCGGCGCGGGTCCATCGTGAATATTTCCTCGGTTGCCAGTGTGGTCGGAA
TCCCGATGCTGCCCGCCTATGCCGCGTCCAAAGGCGCGCTCGACGCCCTGACCAGGGCCG
TGGCGATCGATTACGCCCAGGACGGCATTCGGTGCAACGTCGTCAATCCCGGTCTCATCG
CCACGCCGATGGCGGCTCCGCTGATGGCGAATCCCGAGCAGTTGGATCCGATTCTTGCGC
ATTACCCGATTCGCCGTCCGGGAACGCCCGAGGAAGTAGCTTACCTCGTACTGTACTTGG
CGTCCGATGAAGCGGCATGGGTGACAGGGGCCACCTATATGATCGATGGAGGAAAGACGG
CCTGGTGACGGCCGCCCTCCAGAATGATGACCATGGACATCAACGCCCAGACTCAGTTTT
GCGGGGTGATCGGCAATCCCGTCGAGCATTCGTTGTCGCCGGCGATTCATAACGCCGCCT
TCCGCAGCGCCGGCGTCAATTGCGTGTACCTCGCCTGGAAAGTCGAGGCGATCGCCGACG
CGATCCGTGGGCTTCGCGCGCTGGGCAATTTCCGCGGCGCCAGCGTGACGATTCCTCATA
AGGTCGCCGTGATTCCGTTTCTCGATCAGATCGAGCCGACCGCTCAAAAGATCGGCGCGG
TCAATACCATCGTCGCAGACAAGGGAGTGCTCACCGGCTCCAACACCGATGCGACGGGAG
CGTTGCGCGCGTTGAAAGACGCGGCGGTCGATCTGCGCGGCCGGCATGTGGTGATTGTGG
GATCCGGCGGCGCGGCGCGCGCCATCGCCTTTGCCCTGGCTGCGGATGCTCAGCTTGAGC
GATTGACCTTGCTGGGGATCGATGATGGGGAGCGTATCGCGTTGGCGAAAGACCTCCATG
CTTTCTGCGCGCAGCCTGTCGACGAGGGGCCGCTCGATGAAACCGCTCTCGGCAAAACGC
TGCCTCGAGCCCACGTTCTGATCCATTGTACGCCGATCGGCATGTCCCCGAAAGTCGATG
GGAGCTGCGTTCCCCCGCCCCTGCTCCACGCCGGCCTCGCCGTCATGGATATCGTCTACA
ATCCACGCGACACCCGGTTGTTGAAGGACGCCGCGCGGGCCGGGTGCAAGACGATCCCCG
GCCTGGAGATGTTTCTCCATCAAGCGGTGGCACAGTTCGAACTCTGGACCGGGCGGCACG
CTCCGATCGACGTGATGCGCCGGGTGCTGGAGTCGCGCTTTCAATGAACGTCGTCTTGAT
CGGCTATCGAGGGACGGGAAAAAGCACGGTCGCCAAAGCGCTGGCGGCCCGTCTCGGGCG
CACCGCCGTCTCTACAGACGCGGAAATCGTGAAGCGGGCACAGCGCGGTGTGCCCGAGAT
CGTCGCCGAACATGGGTGGGAGTACTTTCGGGATCTGGAATCGCAAATCTGCCGGGAGGT
GGCGGCCAGGGATCACCTGGTCGTCGATACGGGCGGGGGGGCTATTCTGAGACCGGCGAA
CGTCGACGCGCTCAAGAAGAACGGGCGTCTGTTCTGGCTCCGGGCTTCCGTGGATACGAT
TGCCTCCCGGATCGGACGTGACATGCAACGCCCATCGTTGACCGGCACCAAATCCTTCAT
CGAGGAAATAGACGAGGTGTTGCAGGAGCGGACTCCCAAATATCAAGCGGCAGCCGATCA
CGTCATCGAGACCGATCAGCGTTCGATCGTCCAAATTGCCGACGAGATTCTCGCACGGCT
ATGACAATCCTAGGGCCCGCATTCTTGACAACCGGTCCCCGACATGTTTGAAGTGAGCGG
CGTGCGCCCGTAGCTCAGTTGGATAGAGCGCCGGGCTTCGAACCCGTAGGTCGCAGGTTC
AATTCCTGCCGGGCGCACCAAATCATTTCAAGGACTTAGCGGATCACGGTCACACGTCAG
ACACCGCAAAACTCCTCCGGTGTCGGTATCTGTATCGGCGTTTCGCAAGACACACCTCCC
GAAGGCTTCAAGCTCCACCCTTCGGAGCTGTCTAAAGTCATGGCGCAATCCAGCGCCCGG
CTAAGGTTCGACCCCCCTACGTCCGAATAGCTGACTGACCCCTCTTCCTGGGAAGGCGAG
TGACACCGCTCCCTTGGTAGCCTGGCATAATATGAGCCATAACTATGAATAGGCACGCGT
CCACAGTACGCGGGAGCGAGCGATCGGATGAGGTGACGGAGAACGAGCGCCGCGGGCGTC
GGGTGGATCTTTCGTGCCGGGTGTTTTTCTTTGGCAAAGACGACTTTGAAGGAGAAGCCG
TGCTGGTTGATGTCTCAACCGGCGGATGTCAGATCTCTACATCTGAAACGATTGCTGTCG
GCGCATTGTTGAAACTCTCGATCTTCCTCCCGGACCACAAGTGGCCAATGCGTGTTGATG
AGGTCATCGTGAGGTGGGCTCAAGACGGACGGTACGGAATCGAGTTCACCTCAATCCGGT
TGGCGCAGCGGGAGCGGCTTCGGGCGCTTGTCATGAAAGGTAAAGGGTAACGGGTCATAT
GGCCAAAGTCTTAGTCATCGAAGATGATGCCCGAGACCGAGAACTTCTCGCTGCTGTCTT
GGAGGAACGAGGGTATGAGGTCATTGTGGCGGACAATGGTCGAACGGGGTTAACGTTATG
TCATCGAGGGCATCCTGATGCCGTCGTGTTAGACCTCCACATGCCGGGGATAGACGGGCG
CAGCGTACTCCGGCAATTGCGGACACTCCACCCCAAGCTACCCGTGGTCGTCTTTAGTGG
GCACAGCGCCGAAGAGGTTCAGCAAGAAATGCTGAACCATGGCGCCACAGCCTTTATTCA
GAAGGCCTTTTCGCTGGATCACCTCGGGTTGGCATTGCAGGAAGTTTTGCCGTCGCCCTC
AGACGCTCACACCTGATATCTATCGCGGCTGAACGCCCGGCCGGTATCCGGCTGCAGAGG
TGGTGACCGTCCCGTATCTGTCTCCTCCGATTTCCGCTTCTCCCAAAAAAGTACCGAAGC
TGAGACAGCAAAAGGGGGCAGCGGGCAGGTCTTTGAAGATAGGTCACCAACGGCGCACTC
TTCGATCGCCAGGAATTCTGAGCTGGGCTGATCCATGAGCTGCTACCAGGCGCACCAAAT
CCTTTGGGTCAAGGTCTTAGCGACACAGCTCCGTCTTCTTGGTCCCCCTCCTAAGCGGCA
TAGAAAGTTCAACGCTCTTGATCTACACTCTCGTCAAAAGCGACAATACCGCTGTTATGC
TGTGGAGCCCTTGAGCCGAGAAGATATGCTAGCGCGCAAGGACGACTGGTCATCAAACGA
GGGGAAAAGAGGGGTCTGGACTAGACAGTGTCCCTGTTGTGGGAGGGTCTTGCGCAAGGC
CGATCCGATGCATCCTTGGGTCTGCGAGTGTGGATGGCAAAGCGGATAAGACGAGCAAGA
GGAGGGGAGGAACATGGTCCCTGTATTGCACGATGTGAAAGCGGGTTTCGTCCTGGTGTT
GGCCCTTGCGTTTCTCCTGTTGATCTGTGCGGTGGCCGGGTTGGGGGCTGTGTTGCGGCC
GGTTCGGTGGTCTGATCGGAAAGCGCTCCGCTAAATCGGTTTCCGTTGTTACGATTCTGT
TTACCTGCCTCAGTGGTTTCCCGCTTTTCTTCCTGATCCTCCATAGTCGCTTCGTAGTCG
CTTCCGCCCTGTCCCGCGCAGATCGCACCTTCTAAGCCTTTGATTTTTATCGACCCGTAG
CTCTCCGGCGAGAGAGCATGCGCTGGACCGGCCGTTTTTCGGGCCGGTGCTATATTTGTC
CTGAAGAGTCAACGTCATCGGGACAAGTCCGGATCTGTGCCGAACAATAGAGGAGAGGGG
CCATGAAGAGAACGGTGAGAACGTCGGGGTTAGCGGTGGTGTTGGGCATGTCGGTGTTGC
TGAGCCAGGGCTGCGGCACGAAATGGCTACGGTCCGGCGGCGACAACGAAACGGGCTCTG
CGGGGTCAGGCACCGCGGGATCTGCCTCCACGGGATCGGGTTCCGTGTCGGGCAGCGGCG
GCTCAAGCTTTCCCGGCTTTTCGGGCAGGAACTCGAGCGGCGAGTTGAGCGGTTTCTCGC
AGAACCCCTCCGAAGAGCGCCTCGCGCAAGCGCAAGGCGGGTTCGCGACATCGCTGTCTC
CCTCGGACGTCGGTGTCAGGCGGAGAGCCGAATTGACGAAAGAGGAAAAGGCGGCACTGG
AAGCCGGTCTCCAGGACGTGTTCTTCGGATACGACCAATGGACCATTTCAAGCGCCGGGA
TGGAGTCGCTGAATCGTGATGCGAGTTATTTGAAAGACCACCCGGGCGCCGTGCTGAAGA
TCGAAGGCCACTGCGATGAACGCGGCACCAGCGACTACAACATGGTGCTCGGCGACAAAC
GCGCCAAAGCGGCGCGCAGTTATTTGATCGAAGCCGGCGTGAGCCCGAAACAGGTGGCCA
TCGTCTCGTACGGCAAAGAGCGGCCGTTCTGCTTCGATCACGACGAGTCCTGCTATCAGC
AGAACCGCCGGGGGCACATGTTGTTGGGCATCAAGAAGTAAGTGCCTTGTGCGGAGACCG
CCGGGGTTCCCCGCGATGGGAGGCCTGGCAAATGAAACGGAACAGTCTGGCAAGGATGTC
GGAGAAGCAGATGGGCGTATCGGCCAGCCGGCGGCTCACTTCCCCGTTCGCTCCATCCGC
CAAAACATCCGTGAAGCGATCGTCTCGGGAACGACGCGTTCAACCGCGCTTCACCGCGCA
ATTCCGCGGCACGTTTTCCGGTGTGCGCGACGAAGGACAGGGGCGGACGCTCGATATCTC
AGCCGGGGGCTGCAAGATCGAAAGCGACATGCCGGTGACCGTGGGCGAGTCGTTCGAATG
TCGACTTCATGTGCCGGGCTTGGACTGGCCGCTTCGGATCGACGAGGTGACCGTCCGATG
GGTGGAGGGGAAGCTCTCCGGCATCGCTTTTACCCGCATGCGACAGGACGAAGCCGTCAA
ACTCACCAGGGTGCTTGGAGAACTGGAGCAGAACGACTAAGCCGATCCTTCAGCATTGGC
TCACAAGGGCTCGCATCATCTCCCGCCACGTTGATCGTCCCTCCTGCGCGCTATCTCGGT
TGACACCGCGACCGCGTCTATCAGAAAGTGAAGCTTCGCTCTTCAGCGAGCGCGGGTGGG
CAATTCGTGTCAGCCGGCATCTGGACAGCGGTACACTCTGGCGAACAGCGAAAGGAGAGG
CGTGTGGACCAACAGTACGCAATCACGGTGAAGTTTCTGGTCAATGCGGATTCGGCGGAA
GACGCCGAAGAGATGGTGGAGACCGCCTGCGAAAAAGCGGCCGCCGCGTTTCCCGACATG
AGTTACGAGGGCATTGAAGATATCGAAGAAGAGGAAGAAGAGTAAGCATGGAAATCGCGA
CTCTCGCCGGCGGCTGCTTCTGGTGCTTGGAGGCGGTCTACGATCAGGTCACCGGCGTCG
AATCGGTAGAGTCCGGCTACATTGGCGGGAGCCTCGATCACCCGACCTATGAGGCGGTCT
GCAGCGGTCGCACCGGACATGCGGAGGCGCTGCGGATCACCTTCGATCCGCGCGCCATCT
CCTATCGCGAGCTGCTGGAAATTTTCTTCGTAATCCACGACCCCACGACGTTGAATCGCC
AAGGGAACGACATCGGCACCCAGTACCGATCGGCCGTCTTCTATCATTCTCCCGAGCAGA
AGCAGGTGGCGGAGTCGCTCCTCGAGACGTTGAATCGTGAGAAACTCTATTCCGATCCGA
TCGTCACACAGATCGTTCCGGCAACGCAATGGTATGAAGCCGAAGCCTACCACCAAGCGT
ATTTTGCGCGGAATCCTTTGCAGGGCTATTGCCAATTTGTCGTCGGGCCGAAGGTCGCCA
AGTTCCGCAAACAGTTCGCTGCACGACTGAAGTCGTAGAGCGCGCCGCCTCACCGACCCA
GAAGATACGTGAGAAGCTCTTGCGCCTGCTTGAGGACATCGGGCTTCTGATAGATCTGAT
GGGCTTTGAGGAGTACCTCGGCGTGGGGAGGACAGAAGGGCCATTCGATGGCCGGGTTGC
CCTGGACTTGGGCAAGAATCGCCTCGTCCGGCTGATCACCGGGAGTCCCGATGATAATCA
ATGGATTGCCCGGATCGAGCAGGCAGATCTCGCCTTCCTGAAGTGAAGACGCTCCGGATG
CCGTCCTGAGCAGCACGCGCTGTTGCCCCTCAGAAAAGATCGTATCCCCTTCCCGCAGCG
GGCCGCTGGGCGCCAGCGAGTACAACACGAGGGGAGCCAGCAGAATGACGACGACTGCAA
GACCGATCGACCAGAGCGGAGGCTCCGATCGGCTGAGGCTGTCTCGATCTCCTGTGCCCA
TGCGGCGATGAATCGATCAGGGGCAGGGCTGCACGCAAAAACTGTCAGAGCGCGCCTTGC
GGTTCTTGATCCAACCAGCTGTCTCCTTCCGGCGCGACATCGTCCGGCGCGGCAAGCGAG
CCGAAGTCGAACAACCGCCGATCCATTAGGAGTGATGGTGCCACGTTTGCCAGCGCCGCG
GCGATGCTGTCCGAGCAACCGGGCGAGGCGGTTTCCCAATCTCGGAGGAAGGCCTTCACC
TTTTTGCGTTTCAAGTCTTCCTGTGAGCCGCACAAATCGCAGGGAATGATCGGAAATGCC
CGCAGCTCGGCGTAGCGCGCCAGATCCGACTCCTTCACGAAGGCCAACGGACGGATGACA
ACATGGCGGCCGTCCTTCGACCGGAGCTTCGGCGGAATGGCCTTCAGCTTGCCGGTATAA
AACAGATTTAAGAATAGGGTCTCGACGATATCATCCCGGTGATGACCCAAGGCGATCTTC
GTGGCGCCCAGCTCGCCGGCGATCCGGTACAGATGGCCGCGCCGCAACCGCGAACAGAGG
GAGCAGGTGGTCTGGCCTTCGGGAATGAGGCGTTTCACAATGGAGTAGGTGTCCCGTGTT
TCAATGTGATACGGAATGCCCCGGGTTGCGAGATAATCGGGCAAGATGTGCGCCGGAAAT
CCGGGCTGCTTTTGGTCCAGGTTGACGGCGACGAGGTCGAAGCGGACGGGAGCGCGGCGT
TGCAGGACCAACAAAATGTCGAGCAGGCCGTAGCTGTCCTTTCCGCCGGACAGACAGACC
ATCACTTTGTCGCCTTCTTCAATGAGGCGGTAGTCGGCGATCGCCTGCCCCACCAGCCGG
CACAGGCGCGTTTGGAGCTTGTCTGTTTCGTCGTCGAGCTTCAAGGGAGAGCGCGTTGGA
GTCGTCGAGTTGCGCATGGGCGGCATTCTACCTGCTCCCGCATTTCTCTGTCGACGGACC
GGGGGATCGATGAAATCTGAGCAGGCCCTTCCGTTGATTCTGTTCGTGTGCACGGGCAAT
ATCTTTCGCAGCATGGCGGCGGAGCATGCGCTGCGCGCTCAGTTGGGGCGCTATAGCCCT
TATCTCGTAGGATCGGCCGGCATCGAAGCCAAGCCGCAAGCAGTCCATCCAATCGTCCGA
GCACGACTTATCCAAAAAGGCATCGATCCCGCCAAGCATGTGCAACGGCGGCTCACGGCT
GAATTGATTCAGGATGCCGCGCTCATCATCGCCATGGGATATGATCACCAGATGCATATC
GCCCAGGCATTCGGCCGGCACGCACCGCTCTTCAATCAGGTATCGAGCGGCTCCGAGACG
CCGATCCTTGATCTCCATGAAGCCCTGCCCGAATGGGAGCGCGATTTGGAAGCGGCGAAG
GCCTATGTCGAATCGATTGTGGATCACATTTGGAACGCGACGCCGACATTGATGGCACGA
TTGCCACAGTTTTTCGGCTAAGGAGCCCGTTTCGCGCCCTTCTCGGTTCATTCTTGTACC
CCTCGGGACAAATTTTTCCTCTCCCGGCGCGGCGAGCGGGCCTCCAGCCGCTCGTACAGC
GGTGATTGGCGGCCCGCATGCTATATTTTTTACGGAGATGGCGCGATCAGAGGCTGAGAC
CGGACCATGCAACGTGCTGCCGCCGACGTGCTGAAGACGCCCGTGACCGGACAGGAAGAG
CCCCACTGGGCCTCATGGTCCGACGAGGCGCTGTTGGATCTCCCCATATGCGATCTCCAC
GTGGACATCAAAGGCGGATTTCTCGCCGGCCCGATCGCCGAATTGACTCGTGAGTTGGAA
GAGCGGCGTCTTCTGTTTCGCCCCCATTTCTGGCTCTCGAACGAATGGTTTACACCGGAC
GGCGTGCCGGGGATTGCCGTCCCCTTCTATCTGGCCCATCCCCGCCTGGCCAAACTGGAA
CTGGCGCAGATGTTGGAAGTGGAGGGGGGCACGCCGGAATGGTGCCTGCGTATCCTCCGC
CATGAAGCCGGCCATGCCATTGAGAACGCCTATAAGATCCGCCGGCGGAAGACGCGCCAA
CAGATGTTCGGCCGTTCCTCGCAGCGCTATCCGCGGTATTACACACCGAGGCCGTACAGC
CGGAGCTTCGTCCGGCACCTGGATCTGTGGTACGCGCAGAGCCATCCCGACGAGGATTTT
GCGGAAACGTTCGCGGTGTGGCTCACGCCGGACTCGCTGTGGGAAGAGCGCTATCGCGGT
TGGCCCGTCTTGAAGAAACTCCGCTATATGGATCAGCTGATGAACGAGCTGGTCGGGACA
ACTCCTCCCGTGACGACTCGCGAAGAGGTCGATCCGCTCTCCAGCCTGAAGAAAACGCTC
CGCGAACATTATGAGCACAAACGCAGCCATTACGGCGTGGAACGGCAGTCGCTCTACGAC
CCGGACCTCAAACGGCTGTTTTCCAGCGCGCCGGCCCACGGCGGCAAACCCAGCGCAGCG
ACGTTCTTGAATCGCTTTCGACGGGAAGTGCGCCGCAAGGTCGCGGCCTGGACCGGAGAA
TACCAGTACACCATCGACCAGGTATTGGAAGACATGATCCGGCGCGCCCGCGAGCTGGAC
TTGCGCGTGCCGATCCCCGAAGAGCAGGCCAAGCTGGACTTCACCATTCTGCTGACCGTC
CACACGATGAATTTTCTGCGAAGCGGTCGCCACCGGGTGGCCCTATGAAACGTCTGCGCG
TTCTGGTGTTGATGCACGAAGACCTCGTGCCGCCGGACCACGCCAACGGGCACGATCTGA
AGACCGTGGAATGGCGGACGGAGTACGACGTCGTCTCGACGCTCAGGAGGCTGGGCCATG
AGGTGCTGCCGCTCGGCGTCAAAAGCGACTTGGGGGTGATCCGCACGGCGATCGAGCAAT
GGAAGCCGCACATTGCGTTCAACTTGCTGGAAGAATTCGACGGGGTGGCCGTCTACGATC
AACACGTCGTGTCCTACCTGGAATTGCTGCGGATGCCCTATACTGGGTGCAATCCTCGCG
GGCTCATGCTCGCCCGCGACAAAGCGCTGACGAAGAAGGTCCTATCGTTCCATCGTATTC
CCTATCCGGAGTTCATGGTGGTGCCGCAAGGACGGGCGGTCAAACGGCCCAAGTCGCTGA
CGTTCCCCCTGATCGTGAAATCGGTCAGCGAAGAAGCCTCGCTCGGCATCTCGCAGGCCT
CGATCGTGGAAGACGACGAGAAGCTCCGAGAGCGGGTGGTTTTTATCCACAACAGCGTCG
GCTCCGGCGCGCTGATCGAGCGCTACATCGAGGGCCGAGAATTCTACGTGGGCGTGATCG
GCAACGGCCAACTGCAAGCCTTGCCCGTCTGGGAATTGATTCTCGACAAGCTGCCGGAGG
ATGCGAAGCGGATTGCGACGGAGCGAGTCAAGTGGAGCCGAAAGTATCAGGATAAGTACG
GCATCACTTCGCGCGAAGCGAAGAATCTTCCGGAGGGCAAAGCGGAGGAAATCCAGCATC
TCGCTAAACGGGTCTATCGGGCGCTGGGACTGAGTGGCTATGCCCGCATCGACATGCGGA
TGGACGAGCAGGGGCAGCTCTATGTGCTCGAGGCGAATCCCAATCCGCAGATCGCGCATG
ACGAAGACTTCGCCGATTCGGCGGAAAAAGCCTGCTACGACTATAAGAATCTCCTCCAGG
AGCTCTTGAACGTCGGGTTACGCTGGCGGCCGGCCAAAGCGGCGTAAGACATCAGGAGAC
CCCCCTCCAAGCGGCGGAAGGACCAGCGGCCTTCCGCCGCTTCTTTTTGTCGAGGGCATA
GGAGAATCGATTACGGGCCCCAGCGGAATCCGAACAGCAGAGACACGCTCGTATGATCAT
GCTCGGGCAGGGATGGAGACAGATTGATGTCGTGCAGGTTGACGATGAGGGTCGTGGCGA
GGGCGATGTTGTGGACGACTTGATATTCCAGCGACACGCCAATGGGAATATACCAACTGG
TGTCGTTGCGATCGATGCGCGAAGGGCCGGTGCCCTTGTCGAGGCTGGCGTGAATGAGTC
CGATCCCGGTGAACGGCACGATATTGAGGCCGTTGCTCAAACGGACGTGGTACTTTCCCA
CCCCGGCCAGCGCGATTTGAAACAGATCGCCCGTCGGCGTGATCTGCATCATCGGGCCGA
AGGAAAAATTACGGTCGGCATAGTAATCGAGATGGAATCCGAGATTGAACACCGTGTCGT
TCACGGTGCCGGTCATCAAACCTAAGTCTGAGCCGAATCCCCAACTGCCGGCGTGCGCGG
GGCGGATGTGGAGGCAAACCGAGACGAGAGCGGCGCACAGAAAAGCCACTGCGCGACGAG
AGTACCGTGTCACCATGCGGTGTCCTTTCTCCGAGGGCGAGCGGACTCTAGCATAGGCCG
GTAAGGCGGACAAGCCGCTTGAGAGACGATGGGACGCTCCAGTATGCTCCGTTGACCTTC
ACCAAAGGACGACAGCTCGTGACGCCAGCAGAAGCCGCCGCCGCCCTCTTTCAGATGATG
CCGCAGCCGTTGTCCGCTCCTCAGTTGGAAGAGTACGGCATCGAGGCGACGGAGGATCAC
GCGCGCCACATCGCGCGGGAAATCCTCTCGCTCAATTTATATTGGATACTGGCCGCCATC
GATGCGCATATTCCGCAGAAATATCGCGCGGCCATTCGCGACGCGTTGTTCCAGCGGATC
CGCACTGAATGGTGGGAGCAGCAGCGGCTGGGACCTGGGACCTGGGAGGAGTATCGAAAG
GAATTGGATGAGCGCCGGGCCGGCTACGCGCGTCTCGTGGATCAGGAAGGCATGAGCCAC
ATGGCCGTGAGCGCGGAAGCAGCCTCGCTCATTGAAGACCAGGGGTTGGTGACGCCGGAG
GACCGGCAGAAACTCCTCGTCCTCCTGATCGACTACGCGCCCGCCGCGGAATACGGCCAG
CTGCTCGATAGCGTCGGCTAGCGGGCGAATTCACAAGTACCGGTGCGACACGACATTCCC
GTTCTGGTCGAACTCGTACAAGAGCGGCGCCCCGGTGGGGATATTGAGCTCCAGCACCTG
TTCCCGCGACAACCGTTCCAGCTCCATCACCAGGGCCCGCAAACTGTTGCCGTGCGCGGC
GATCAGGATCGTCTCGCCTTTCAGTACATAGGGTTTGATGTGCCGTGCATAATACGGAAG
GACCCGCTCGGCCGTGTCCTTCAAACTTTCGCCGCCCGGCGGCCGGACGTCGAAACTGCG
CCGCCAGATCTTGACCTGCTCGTCGCCGTACTTTTTGGCCGTTTCGGCCTTGTTCAACCC
TTGCAGTTCGCCGTACATTCGTTCGTTGAGCGCCTTGTCCTTCTCGATGGGAATGGTCGT
CTGGCCGATGGCCTCCAATACGATCCGTAAGGTCTCGTTGGCGCGGACCAACACGGATGT
GAAGGCGCGGTCGAATGTGAATCCGCGCAGTTTGTCTCCCGCATTCTTGGCTTCCTGCAT
GCCGCGCTGCGACAGCGGCACATCGACCCAGCCGGTGAAGCGGTTCTCCAGATTCCATTG
CGACTCTCCATGCCGCAGCAAGACCAAACGCCCCATACGCAGCCTCCCATCCAAGAAGAA
TGGTTCAACATTTACTGGATTGTGTACCCAAGTCAAGCGGTTGCTTTCATCGTCACGGCG
GCAGTACCATCCGCCCACTTCCCACCGGAACGCGGTCACGATGGCCACTGCCCAGCCCAA
CGACACGAACTGGCCCGCTCTTGAAGCCTGGTGGGGGGCGATGAGCCGGCGCCTCCAAGT
GGCGGATCGGGCTGAGGCGTTCTTCGCGGGCGCGAAAGCCGGACGGTTGTTCGACCGCAT
CGCACAGGTGGGCGGGCAGCTGGACTATGTGCTCTTCGTGCTGATGCGCTACTGGGTGCC
CACGGTGTTGCCGCCGGCCGGGCGCGAGCGGCTCACGAAGAACGATCCCGATTATTGGAT
CGAGTCCGAACAGATCCTCAAGGCTGCGGCGGCGCGCCTGCGCCAGCTGAAGCCGCTGAT
TGAATTGCTGGCGACCCCCAGCCCTCTGTCGGAGGCGCCGCCCGGCAAGAGCGGCAGTCC
GTCGCCGGTGGCGGAATTGGAGCTGTCCGGCATCATCGAAGGCATCGCCGAAGCGGCGGG
CAGTTATGGCGGTCCGGACTATACGTCGATCGTGAAGGCCTTCGACCCGGTTCCTCTCCG
CCAGACGCAGCCCTTCAAGCACAACAAGAAACACAGCGCCGAATTATGGGTCGTCTTTCT
CCTGCGCGAGCATTTCCGCAGCCTGGGCCTCGGCAAAGACCGCTACTGGCCCCTCGTCGC
TCCCTTGTGCACCGCAGCCGGGATTCTGAACCAGAATGGGCAGGCCTACAGCCCGGACGA
GCTCAAAGCCTGGTGGCAGAAAAACTGGCCGCGCACCTACCAGCAGTTGGAACAAAAACA
AGAGGCCGCCGATTCCGGCGGCGCCGCATATGAACAAGATTTTCAGTGGTTCCAGGCCTG
GATGGCATGGCAGCGAAGCAGACCGGCATAGATCAGAAAGGCCTTACGCACTGCCGACAG
CCGTCGGTTTGCCGGGCTTGGTCGGCATCTTGTCGGGCGGGCCGCCTTCGATCATCTTGG
CGAGGGTGGCGAAGAAGATCAGGTAGAGTACCACACCGACCCAAATGACGTAGGGCTGCA
CGCCGCCCGCCTCCTTCAAGGCCGCCGCCTGCGCGGCGTCATTCAGCCTCGTTGTTTTCT
TGATCTCGGCGATCTGCTCCTTACAGTGCCAATAGTAGAGGTAGTTCGCCGTGCCGCCGG
CCATGACGCTCCACACGATCCCGACCGTGATATCACCCGTGACATAGGTCGAGATCATCG
GTCCGACGGCGTAGACCAGCGCGTGCAAGTACATCTTGCGGTAGAGGAACCAGAGAAACG
AAATGAACAGGAAGGCCGGCCAGTTCCAACTGAGCGCAAACCGCGGTTGTCCGTTCATCG
AAAATTTTTTGAACCGTGCCAGATAGTGATCGGCATTCGGGCCGATGAACTGCCGCCACA
ACGCCTCGTCGGTTTGAACCGCCGTGATCCGAGGGACGGAATCGCCAGCCACTGCCTCCG
CGACGGGGGCCGGCGATCCCAGCGCCGTTCCACATTGATGGCAGTAGTTCGCGTCCTCCG
GATTCTCCTGACGGCACTGTGGACACATCTTCATGGCGCGGCAGCTTAACACAGTTGGAA
CGGGCGGCGTCCTCCTTGTTGCTTTCACCGTGACCCTGTGCTAACTTCCCTTTCTTTCTG
AGGGGATACGTTTGCCATGCCGACTGAAGAACTGAAAGACGATGCAGCGAAGTACCTCAT
GCAGACCTATGCGCGCCAGCCGGTGTCGATCGTGCGCGGCCGGGGCTCCAAAGTGTACGA
CTTGGAAGGCCGCGAGTACATCGACTTCGTGGGCGGCATCGCAGTGAATATCCTGGGCCA
CGGCCATCCCGATCTGGTGCAGGCGATTCAGCGCCAAGCCGCACAGCTCATTCACGTTTC
GAACCTCTATTACACCGAGCCGCAAGTCAAGCTGGCGCAGATACTGGTCGACCACTCGTT
TGCCGATCGCGTCTTCTTCTGCAACAGCGGCGCCGAAGCGAACGAGGCGGCGATCAAGCT
GGCCCGGCGCTATGGACACGAAAAGCACGGAGCGGGCCGGTTCGAAATCATCACGATGAA
GAATTCCTTCCACGGCCGGACCCTGGCAACCATCACGGCGACCGGTCAGGAAAAGGTCCA
AAAGGGATTCGAGCCCCTCATGCCGGGCTTCGCCTATGCGCCCTTCAACGATTTCGGCGC
GATCGAGAGCCTGATCAGCGACAAAACGGCGGCGGTCATGTTGGAGCCGATTCAAGGCGA
AGGCGGCGTGTATGTGGCGGATGAAGAGTATCTCAAGAATCTGCGCGAGCTCTGTACGCA
GAAAGACATTCTGCTCATTTTTGACGAAGTGCAAACCGGCATGGGGCGCACCGGGACGCT
CTTCGCCTATGAACAACTGGGCGTCGAGCCGGATGTCATGACGCTGGCGAAGGGGCTCGG
CGGCGGTGTGCCGATCGGCGCCTGTCTTGCGAAGGACTCCGTGGCGGCCGTCTTTACGCC
CGGCACCCACGCCTCGACGTTCGGGGGCAACCCTCTGGCTTGCGCGGCGGCTTTGGCGGT
CTGCCGCGTGCTGCTCGAAGGCCGCATGTTGGAGCAGGCCAAGCGGATGGGTGAATATCT
CGCCAAGGGGCTAGCCGATTGCAAAGATCGCCATCGGGTGGTCCGCGATGTTCGGGGGCG
CGGGCTCCTGCAGGGCATGGAATTGGACATCGACGCCAAGGCCGTCGTCGCCGACTGCCT
GGCCCGCGGCATCCTAATCAACGCGACCAGCGAGCGGGTGTTGAGATTCGTGCCGCCGCT
CGTGATCACGCAGCGGGAAATCGACAAGCTCGTCGACACGTTGTCTGCGATCTTCAACCA
GCGGTTGTTGGCGGGAAAGGACACGCATCACTGATGGCGGGCAAAGGTCAGAGCCTGCGC
CGTTCGGCCGCCTATGCCGGGGATCTGCTCGACGTCGCGGCGATCCCGCGCCGGCAAGTC
GAAGCGTTGCTGCGGCTGGCTGCCTCGTTGAAGGTCAAGCAGCGACGCGGCGTGCCGCAT
CGGCTCCTGGCCGGGAAGACGCTCGGCCTGCTTTTCCAGAAGCCCTCCACGAGGACGAGA
GTCTCCTTTGAAGCGGGGATGAACCAGTTGGGCGGCCATGCGCTCAGTCTTCCGATGGCG
GACATTCAACTCTCGCGGGGGGAAACGGTCGCCGATACGGCCCGGGTGCTCTCGCGCTAT
CTGGACGGCATCGTGGTCCGGACCTACGACCATGCGACCGTCGAGGAATGGGCCCGAGAG
GCGACCATGCCGGTCATCAATGGACTGACCGACCACAGCCATCCCTGCCAGGCCCTGTCG
GATTTGCTCACCATTCAGGAGATCAAGGGCCGCCTGAAAGGCCTGACGATCGCCTACGTC
GGGGACGGCAACAACGTGGCGAACTCGCTTATCGAAGCGGCGGCCAAAATGGGCATGCGG
ATGACGGTCGGTTGTCCGGTGGGTTACCAGCCGGATCAGCACGTCGTCGATCGAGCCCGG
GCGGAAGCGGAGACGACCGGCGCAGAAATCGAAGTCATGGACAATCCGCAGGTGGCCGTG
AAGGAAGCGGACGTCGTCTACACCGACGTGTGGATCAGCATGGGGCGGGAGCGCGAACAG
GCACGGCGGTTGAAGACCCTGTCGCCGTATCAATTGAACGGCCGATTGCTCCAAAAGGCC
AAACCCGATGCGATCGTCATGCATTGTCTGCCGGCCCATCGCGGGGAGGAAATCACCGCG
GAAGTGCTCGACGGTCCGCAATCGGTCGTCATCGATCAGGCGGAAAATCGCCTGCACATG
CAAAAGGCCATCCTCGTACAACTGCTCTCCAACAAGAAAGGCGGGACGTAGCCTCCCATT
ATGAAGCACAAACCGATCAAGAAAATCGTTTTGGCCTACTCGGGCGGGCTGGATACGTCC
GTCATTCTCAAATGGCTCCAGGAAACCTATCAGGCCGAAATCATCGCCTTCTGCGCGGAT
CTCGGACAGGGGGAGGATCTGCAGGCGATCAAGGCCAAGGCGCAGTCGCTGGGCGTCAAA
AAAGTCTATGTCGAGGACCTCAGGGAAACCTTTGTGAAAGACTATGTGCTTCCGATGCTC
CGTGGGAATGCCATGTACGAAGGCTGCTATTTGCTCGGCACCTCGATCGCCCGTCCGCTG
ATCGCGCGGCGGCAAGCCGAGATCGCGCTCAAGGAAGGGGCGGAGGCCGTTTCGCACGGC
GCCACCGGGAAGGGCAATGACCAGGTGCGGTTTGAAGTGACCTATCAGGCGCTGGCCCCC
AATCTGAAGATCATCGCGCCCTGGCGCGAGTGGGCGATGCGATCGCGCCGCGAACTCATC
GAGTACGCGGACCGCCACGGCATTCCGGTGACGGCGACCAAAGCCAAGCCCTACAGCATG
GATTTGAACCTGTTCCACGTGAGCTACGAAGGCGGCATCCTGGAAGATCCCTGGGAATCC
CCGCCGGACGAAATCTTTCAAATGACCGTCTCGCCGGAGAAGGCGCCGAACAAGCCGCTC
GAAGTGGAGATCGACTATGAAGCCGGCAATCCGGTCGCCGTGGACGGCAAGCGGATGAGC
CCCGCGACGCTGCTGGCGCACTTGAACAAGCTCGGCGGCGCCCACGGCATCGGCCGGGTC
GATTTGGTGGAAAACCGCTACGTCGGCATGAAATCACGAGGTGTCTACGAGACGCCGGGC
GGCACGATTCTGCATGTCGCGCATCGGGGTCTGGAATCGCTCACGATGGACCGGGAGGTG
CTGCACTTGCGGGACAGCCTCATTCCGCGGTTCGCCGACCTGATCTACAACGGGTATTGG
TTCAGCCCGGAGCGCGAAATGCTGCAGGCGGCGATCGACGAAGCCCAGAAAGACGTCAGC
GGGACCGCCCGCGTGAAACTCTATAAAGGCAGCTGCACGCTCGCCGGCCGGAAGTCCAAG
AACTCGCTCTACCGCCTCGACATCGCGACCTTCGAAGAAGACGACGTCTACAATCAGAAG
GATGCCGAGGGCTTCATCCGGCTCAACGCGCTTCGGTTGAAAATCAGAGCCCAACGGAAG
AAAGCCTCCTCCTGATGCCGCAGGCAAAAGGAAAATCTCGGCCGCGCGGCGTGAAGAAAG
CCTGGGCCGGCCGTTTTGCGGAGCAGACCGACCGGCTGGTGGAGGCCTTCACCAGATCCA
TCGAGGTCGACCGCCGGCTCTATCGCTACGATATCGACGGGAGTATCGCGCACTGCCGAA
CGCTGACGAAAGCCCGCATTCTGACCGGCCGTGAATCGGCGGCGATCATTCGAGGACTGG
AATCGGTGCGAGCGGAACTGGAGCGCGATCAGTTCAAGTTTCTCCCGGAGGACGAAGACA
TCCACATGGCGATCGAGCGGCGGCTGACGGAGCTGATCGGCCCGTTGGGGGGTAAGCTGC
ACACGGGCCGCAGCCGCAACGATCAGGTGGCGCTGGACGCGCGGGTATACGTGCGTGATC
GACTCGCTGTGATGATCAACCGGCTGAAAGCATTGCAGCGGGTCCTGGTTCGCCAGGCGC
AGGCCAACCGCGACGTTGCCATGCCGGGCTACACCCATCTGCAGCGCGCGCAGCCGGTGT
TGTTCGCCCATCATCTGCTGGCCTATGTCGAAATGTTCGAACGGGACAAGGGCCGATTAA
GGGACGCGCGAACGAGAGCGAATGTCATGCCGTTGGGCTCGGGCGCGCTCGCCGGATCCA
ATTATCCGATCGACCGCCGATATACGGCTGCGCTGCTGAACTTTCCGGCCCTGTCGCAGA
ACAGTCTCGATGCCGTGTCGGATCGCGATTTCATGGTCGAGGCGGTCGCCGCCATGGCCC
TGCTCATGATGCATCTCTCGAGGCTGAGCGAAGAATTGATCCTCTGGTCGACGCAGGAGT
TCCACTTCGTGGACCTCCCCGACGCCTTTTGCACCGGCAGCAGCATGATGCCGCAGAAGA
AGAATCCGGACGTACCCGAGCTCGTGCGCGGCAAAACCGGACGGGTCTACGGGCATCTCA
TGGGCCTGCTGACGACCCTCAAGGCTCTGCCGTTGAGTTATAATCGAGATTTACAGGAAG
ACAAGCCGGCGCTCTTTGACGCCTTCGACCAGACCGACCGTGCCGTGGAAGTGATGACGG
AGCTGATGCGTCGGCTCGCGGTGGATCGTGAAGCCGTGACCAGGGCGCTGAGCGGCGGCG
GTATGCTGGCGACCGAGATCGCCGATTACCTGGTGACGAAGGGCGTGCCCTTCCGGGAGG
CCCATGAAATCACCGGGCGCATCGTGCGATGGGCGCTGGATCAGGGACGGGAGCTGAGCG
AGCTGTCGGTCGAGGAGCTGCGACGATTTTCGGAGAAATTCGACTCGTCCGTGCTGCAGC
GACTGACCGTCCGCGGCGCGATCGACCGGAAGGCGCAGATCGGGGGGACGGCGTCCAAGC
AGGTGGATCGACGCCTGCGCGACTGGGCCAAGACCTTGTCATGAGCCGCGCGACCTGGGA
TTGGCGGGCGTGGTCTGTCGCCGGCGTCGTGTGCGGCCTGGTCGGGTGCGGAACCGTGGG
CCCCCCCGTCCCGCCCGAGGATGTCGGCGTGGCGCCGTTGATCGAGCGGCAGAAGAAAGA
GCAGGCCCGGCAAGGAGGGCCGGGATCTGCGCTTGACACCCGGCAGACCGACGGGTCACA
GTTGACGGAGCCCGTCGGACAAGACGTAGATTTGCCGCCGCTGAGGCCGGTCGGCGGGCG
ATAAACGAATACACAACGAATCTCTACGCTACGGCACCGCGCATTTCCGGTGAACGAGAC
CGGGCGCGGCATGAGGAGGGACCAGATGAAGCAGCTCATCCAGCCGACGAGGGTTGCACC
GGATCATGGACGCACGGTCGCCAAACGGCGGCTGCTCTTGGTCGATCCGTACCCCCGGAA
CAATCCCTATCATCTGACGGCATCCGAGCGCCGTGCCGTCTGGTTTCCCAAACTGAGCCT
TCCGACGATCGCCGCCTATACTCCCGACAATTGGGACGTCGATTTGGTCGATGAAGCGGT
GGAGGACATCGATTTCGACGATCCCTGCGAGATGGTCGGCCTCTCGATCATGACCTGTTA
TGCGCCACGGGCCTACGAAATCGCCGCGGAGTTCCGTAAGCGCGGGAAGATCATCGTGAT
GGGCGGCGTCCACCCGACCTATTGTCCGGAGGAAGCACTCCAGCATTGCGACGCAATCGT
GTGCGGGGAGGCGGAAGATCTCTGGCCCGAATTAGTGGCCGATTACGAAGCCGGCCGGAT
GAAGCGCGAGTACCGGATGACGTCGTTCCCCTCGCTGGAAAACTATCGGAGTCCCCGCGT
TGAGCTCCTGAGCCCCGACGCCTATATGACGCGGCAGTGCAGCTTTACGACGCGCGGATG
CCATTTCGACTGCGAGTTCTGCAGCGTCTCGCCCTTCAACGGCAAGACGACCAGGCGGCG
GCCGGTGCAGGAAGTGGTCAGGGAAATCGTTCAGGTTCAACGATGGGTGCGGAGCGAGCT
GATCGAGCGCATTTCGAACGAGCCGTTCTGGCAGGCGTTGAAGACCACGTTCCGCATCCG
AGTCGGCATCGACGACGGCGGCATCGTGGCCTTCGTGGACGATCTGCACAACAGCAACCG
CGCCTACTGCCGGGAGCTCTGGGCGGCCTTGAAGCCGCTCAAGATCAAGTGGGGTTGCCA
GTCCACCTTGTTTCTCGGCGACGACGAAGAAATGGTGAAGCTGGCGGCGGAGAGCGGCTG
CGTGTCGGTCTTCGTGGGCATGGAATCGCTCGACGAAGATTGCCTGGAAGAAACGAACAA
GCCCTTCAACCGCGTGCAGAAGTTCTCGCAGGAGATCAAGATGTTTCACGACCACGGGAT
CATGGTCAATCCCGGGATCGTCTTCGGCTTCGACAACGACGACGAATCGGTCTTCGAGCG
GGCGGTGGAGTTTCTCACCAAGAACCAAGTGGAGCTGGCCTATTTCAACGTGCTCACGCC
GTTGCCCGGCACGGCGCTGTTCGACCGCTACAATGCGGCCGGCCGCATTTTCGATCGGGA
CTGGGCCAAGTATGACGGGAAGCACGTCGTCTTTCACCCGAGCCGCATGACGCCCGAGCA
ATTGCAGGAAGGCTTCCACTGGGCGAACCATCAATTCTACTCCTTGCCGAACATCTGGCG
CCGCCTGTCCGGCACGCAGCAGCGGCTGATCGCCCGCTGGGAAATGAACCGGGAGTTCCG
CAAACTGGTCAAGCGCGCCTGTCCGAAAGGGCGCCTGTCCCCGACCGCCAAAGTCCTCAA
GAATCTGCAGGCGAAACTGCCGACCTTCGACACGGAAAATTTGATTCCGAGCGCGCTGCA
CGCCATCAAGCAACGGCTCGATCACAAGCCCGCCGCGCAGAACCTGGTGTTGAACATCAA
AGCCAAGCGGCACGACAAGTTTGCGGCGCTCTTCGTCGATCTGGAGGGCGCGCTCGACCG
GCTCAACGCGCAGGAATTGCTGCAGCGCCTCAAGGAGGCGTCGGAGAAGGCTCGCATGGA
CGTCATCATCAATTTCGAGCACCTCAAGCAGGCCACGCCGGATGCGTTGCGGACCTTGAT
CGATTCCGACGCGATCAAGGCGGCTATCCCGCACGTGAAGGTGCGCTACCGGAAGTTCCG
CGACGCGTTCGAGGCCTCGCTGCAGGGCCTGTCGCTGGCGGGCATCGAATTCTTACACGA
GGATTTCCAAGATGCATGATTTCCACTATCGCGACGGCGAGCTGTACTGCGAACAGGTGC
CGGTCAGCCGGATCGTCAAGGAGCTCGGCACGCCCTGCTATGTCTACAGCCATGCCACGC
TGGTCCGTCACATCCGGGCCTACGACGGCGCGTTCAGGAACATTCCCCACATCATCGCCT
TCGCGATGAAGGCCAACTCGAATCTGGCCATCTTGCGTCTCATGGCCAAGGAGGGGAGCG
GCGTCGACATCGTGTCGGGCGGCGAGCTTTTCCGGGCGCTCAAAGCCGGCGTGCCGCCGT
CCAAAATCGTGTTCGCCGGCGTGGGCAAGAATCCCGATGAAATTCGGGACGCGCTCAAGG
CCGACATTCTGATGTTCAACGTCGAATCGCCGGCCGAGTTGCAGGCGATCAACGACGTGG
CCGCGTCGCTGGGGCTGAAGGCGCGCGTCGCGCTGCGGATCAATCCCGATATCGATCCGA
AGACCCATCCCTACATTTCCACTGGATTGAAAAAGAGTAAGTTCGGCATCGCGGCTGACC
GGGCGCTGGAGGAATTCAAGATCGCATCCACCCTGCGCCACATCGAAGTCGTCGGCGTCC
ATAAGCACATCGGCTCCCAACTGACCGAGGTGACACCCTTCGTCGAGGCGATGAAGAAGA
TTCTCAAGCTGGTCGAAGCATTGAAACAGGACGGCATCGACATCCGCTACATCAACATCG
GTGGCGGTCTCGGCATCACCTATGCCGACGAAACGCCCCCGCAGCCCCAGGATCTGGCGG
ACGCGATGTTCCCGCTCGTGCGGGACCTCAAGGTGACGCTCGTGATGGAGCCGGGACGTG
TGATCGTCGGAAACGCCGGCATTTTGGTGACGAAGGCGCTGTATCTGAAGGAGGGAGAAT
CGAAGCGGTTCGTGATCGTCGATGCGGCCATGAACGATCTCATCCGTCCGAGCCTCTACG
GGGCCTACCATGAAATCAGGCCCTTGAAAGAAGAAGCCGGTCATCGGCCCAAGCATCAAG
TGGACGTGGTCGGACCGGTCTGCGAATCGGGAGACTTCCTGGCGAAGGACCGCCCGCTGC
CCGACGTGAAACCGGGCGAGCTCTTGGCCGTCATGAGCGCGGGGGCCTACGGCTTCGTCA
TGTCATCCAATTACAATTCGCGTCCGCGCGTGCCGGAAGCGCTGGTAAAGGACGGCGAAG
TGCACGTCATCCGGGCGCGCGAGACCTATGAGGATCTGGTCCGAGGCGAGACGATTCCTG
CATTCTTATCGTAAGAAGTTCACAGGAGCAGATGTATGTTTACCGGTTCACTCGTCGCCA
TCGTCACGCCGTTTCGCAAGGGCAAGGTCGATGAGCGGACGCTCGCGGAGTTGATCGAAT
GGCAGATCGCCAAGGGCACGAACGGGATCGTCCCCTGCGGTACGACCGGAGAATCGGCGA
CGCTGTCCCATGAGGAGCATAATCGCGTCATCGAGCTGACGGTCGAAGTCGCCAACCGGC
GCGTGCCGGTGATCGCCGGCACCGGCTCGAACAGCACGGACGAAGCGATCGCCCTCACGA
AGCACGCGAAGCAGGCCGGGGCCGATGGAGCGCTGCTCATCACACCTTACTACAACAAGC
CGACGCAGGAAGGGCTCTATCGCCATTACAAAGCGGTTGCGGAGGCTGCCGACCTCCCGT
TGGTCCTCTACAACATTCCCGGACGCACCGGCGTCAACATGCTGCCGGCCACCGTCGCCC
GTCTCTCGGCGATCAAGACGATCGTCGGGATCAAGGAGGGCAGCGGGTCGGTTCAACAAG
CCTCGGACATCGTCCAACTCTGCGGCGACCGCCTGACGCTCCTGGCCGGCGACGACTCCT
TGACCCTTCCGATGATGGCGGTGGGTGGCAAGGGCGTGATCACCGTGACGGCGAATCTTT
TGCCGGCGGAGATGGCGGCGCTCGTGAAGGCGTTCGCACAGGGCAAGGTGGAGGAAGCGA
GGCGCCTGCACTTCCAGCTCTCGCCGCTGTTTGCCGCGCTGTTTTACGAAACCAATCCGA
TTCCCGTCAAAGAGGCGCTCGGGATGATGGGCAAGATCGATCCCGAATTGCGCCTGCCCC
TCTGCCCGATGGCGCAGGAGAACCGGGACAAACTGGTCCGCGTCCTGAAAGACGCCGGGT
TGATCTGATTCAGCTGACCGAGGGGCATGGCGCGATGATCAAAGTCGTGGTGGCGGGGGC
GGCGGGACGGATGGGTTGCCGTCTGGTGTCGCTGGTGCGCGACTCGACCGCCTTGACGCT
CACCGGCGCGCTCGAAGGCAAGGGCCACCATGCCTTGGGCGAAGACGCGGGAGAGACGGC
CGGCTCGGGTCGGGTCGGCGTGCCGATCACGGATAATCTGTCGGCGCTGATGGAGCGGGG
GGAAGTGGTGATCGACTTCTCGGCTCCGGAGGCCTCGTTGGAGCATCTGCGGATCGTCGC
GCAGCACCGCCGCGCCATGGTGATCGGCACGACCGGATTTTCTCACGTTCAATTGGACGA
ATTGAAGTCGCTGGCCCGCCAGGTTCCCTGTGTGTTTTCCCCGAACATGAGCGTAGGTGT
GAATCTGCTCTACAAGGTCATCGGCGAAATGGCCAGGACGCTCGGCGACGATTACGACAT
CGAAGTGATCGAGGCCCATCACCGGCTGAAGAAAGACGCCCCGAGCGGAACGGCGTTGAA
AATCGCCGAGGTCCTCGCGCGTGCCGTGAACCGGGATCTCAATCAGGTGGGCGTCTACGC
GCGCAAGGGACTCATCGGCGAGCGGGCGAAGGGCGAGATCGGCATTCAGACGATTCGCGC
CGGCGACATCGTGGGGGACCACACGGTGCTCTTCGGCGGGATGGGCGAGCGCATCGAAGT
CACGCACCGCGCGAGCAGCCGGGACACGTTCGCCCGCGGCGCCCTGCGCGCAGCCCGCTG
GGTCGTTCGCCAACCGCCTGGTCTCTACGACATGATGGATGTGCTGGGCCTGCGCTGACC
ATCTCTCGTCTTGACTCAGCCGAGACTCAGCACCGAGAAGCCCATCTTGGTAGAAGCTGG
AAGCGAGGTCAGGGGAAGGCAGCAGCGGTGGGCGCCGTCACACGGCGCACGAATCGCGCC
GGTTCACAAAGGCCGGAGGCGACCGTCTGCTCGTCAGTCGACGGGTTCGATTCTGTCATG
CGGTCAATGTCTGGCCGTCAAAGGCCGAGGTTCCTGGTCCGCTGCTTTTCGACGACCACA
GTTCAGGCACGCAAACACTGTGATCGCGAGTCCGGCGTCCAAATCCACCGCCCGCTCCGG
CAACATTGTTCCGCGGCACTTATCGCAAGTCTTCATGGGGCCCACTCTAACATTCCCGGA
AATACCAGCATATCCTTCTGAAGTACTGGATGACGAAGAGCAGAGTCCCCATGATCGGCC
CTATCCATGGGCCTTTTGGGCCGCGACGGCCCGTAGTATTCCAGAAGGAGCGTGCCAGGC
TTTCGCTTGACACCTCCCACCCTGTCTCATAGGATTGTGGTCCCGCAGCCTATTGCCCAC
TATGTATAGACTCCTGCTGATTCTCGCCCTGCTTCTGCTGCTCTACTTCCTGCTGCGCCG
GGCTTTCCGTGAATTCAAGCATCGGCACCTCGATGACCGAGGGGTGTCCGGTGATCCCGA
CCAAATGGTGCAGGATCCGGTCTGTCACACGTTCGTACCGAGAAAGACGGCGTTCGTCGA
GACGGTCGGCGGGCAAACCTACTGTTTCTGCAGCCGCGCCTGCGCTGCGGCGTTTCAGCA
ACAACTGTCGCGCTAACAACCGGAGTAGCTATAGTCGGAGAGTTTGTCTTCCTTGTCGAA
CTTCAACGTGATCTGGCACTGATTCGGAGAAAAGTTGAAGAGGGGAGGACCGGATTTTCC
ACCGGCGATGCGGTAATAGGTCCAGGTTTCGCCGCCGAAAAACCGCGACGCCTTGCCGTC
CGGCGCGCCCCAATTTTTCTCAAACCAGGCCTTGTCCTTGCCTTGCAACTCGGCCGGCTT
CAGCGAGGCTTCCAGGTAGGGATTCCCGCCGCCGCAGGCGGTGAGCAGGAGGCACAGAGA
CAAGAGCCAGATCGATCGTCGCATCATGAACTCCTCGGGCGAATGGCGTATGCACATCAA
CGCGGGAGCGCGTCGTCGGTTGACGGATTCTAGCGGCCGGTCGGGGACCTGTCAAACTAC
GCAGAAGGAATTTGCAGCGCCGTCGAGTTCACCATAGAATAGCCGATAAGAAACGCAGCC
ATCTTTCCATAGCGAAAGGAATTCCCATGAAATTCTATCTGGACACCGCCAGCGTCAAAG
AAATTCAGGAAGCCGCGAGCCTCGGTCTGTTGGACGGCGTCACGACGAATCCGTCCCTGG
TCGCCAAGGAAGGACGGGTCTTCCGTGAGGTCCTCGTCGAGATCTGCAATATCGTCGATG
GGCCGATCAGCGCGGAAGTGGTGAGCATCGAAGCGGACGCGATGGTGAAGGAAGGCAAGG
AGCTGGCGAAGATCCACAAGAACATCGTCGTCAAAGTGCCGTTGATCCCCGAGGGCTTGA
AGGCCACGAAGCGGCTGGCCGCCGAGGGCATCAAGGTCAACGTCACCCTCTGCTTTTCGC
CGACCCAGGCCCTGCTCGCGGCCAAAGCCGGCGCCTGGTGCGTCTCGCCCTTCATCGGGC
GGCTCGACGACGTCAGCTCGAACGGCATGGAACTGATCCGCCAGATCCTGACGATCTACA
AAAACTACGACTTCCAAACATTTGTGTTGGTGGCGAGTGTGCGACACCCCCAGCATGTCG
TGGAAGCGGCGCTGGCCGGCGGCCACATCTGCACGATGCCCTTTGCCGTCTTCCAGCAGT
TGGTGAAGCATCCGCTCACCGACATCGGTTTGAAGAAGTTCCTCGCCGACTGGGAGACGC
AGAACAAAAAGTAGCCTGCGCTAAACAGGACCGGCCTTGTTCAGCTCGCGCCGCGCGGCG
GCGAACACCGAATGGAACATCGGGCGGGTGAGTTTCCCCGTAAACGTATTTTGCTGGCTG
GGATGGTAGGAGCTGAGCAGCAACACGCTCCACGGAAGCCGGTATGAAACGCCGTGCCCG
AATTTCGGAACGGGAGAGGGAATCGCCAGGCCTTCGAGTTGGCAGACTTTAAGGTAGTGG
TCGAACGCGATCTTGCCCAGCGCAATTACGACCCGTATCCGATCCAGCAACCGGACTTCT
TCCCGCAGAAACCGCCGGCACCGTTCAAATTCGTCGGGCAGCGGCTTGTTATCCGGCGGC
GCGCAGCGCACCGTCGCGCCGATGTAACAATCCGTGAGAGCCAATCCGTCGTCACGATGG
ATCGACGTGGCCTGGTTGGCGAACCCATACCGGTGCAGCGCGCCATAGAGCCAGTCGCCG
CTGCGGTCGCCGGTGAAGATGCGGCCCGTGCGATTGCCGCCATGGGCGGCGGGGGCCAGG
CCCAACACGTAAAGCCTCGCGGTGGGATCGCCGAATCCGGGGACCGGCCGGCCCCAGTAG
ATCCAGTCCTTGAACTGGCGCCGCTTGGTTCGCGCCACCTCCTGGCGATAAGCGACCAGC
CGTTCGCAGGCCGTGCAGTCCACGATCGCGGCGTTCAACACGTTGAGGCTTCGCATGCCG
CCGGAGTCTACCATGAACGAGAACCGCATTCCGCTTGCCGGTGGTAGGGTGAGCTGTTAG
CATGGCGTCGCCGGGTCACCTGCTTACGCTCTGCCGGGAGGAACGTCCTGCATGATTGCC
GCGACCGTACGTGTCTTCTGTTCCGCCGTCGTGCTCAGTCTCTTCATGACGATACCCTTC
AAAGCCCAGGCCGTGACGGATGCCGGAGACGGCAAAGACGCCGCCAAAGAGACGGAGCGG
GATCTGATCGTGCCCGAGCCTCTCGAAGGACCGCCGGAGCCGGAGGATCGTCTGGTGATC
CTGCCCGAGATCAAGCGGGAAGGGGAGCGGTTCTTCCTCAGTTCCTTCAAACTGCCCGAC
AAGCTCATGTTTGCGGGGCAGCCGGTTCCCTTGGACAATTGGCAGGTGCGCGAACGGATC
GAGTACGAGTTCTACCAGTTTTTGGAAGACCAGGGCGAAAGCATCATTCTCGCCAAGCGC
ACGGGGCGTTGTTTCCCGCCGGCCGAGAAGCAGCTCGCCGAGGCGGGCCTGCCAGATGAT
CTCAAATACATGCTGCTCGTCGAAAGCAAATGCGTCGCGGCGGCCTATTCGCGCGCCAAA
GCGTCGGGGCCCTGGCAATTCATCGGGTCCACCGGACGGCGCTATCAGCTGAAGAGCGAC
GCCGTCCGCGACGAGCGCCGGAATCTTGAAATGTCGACCGAGGCCGCGATCAAGTATCTG
CGGTATCTGAAGGATTTCCAGCACGGCGACTGGTTCCTGGCGATGGCCTCCTACAACGCC
GGCGAAGATCGCGTGCGGAAACTGCTCAAGGAACAGAAAGTGACGGACTATTGGAAGATG
CACGGGCCGCGGGAAACCATGCGCTACGTGCCGCGCATCATCGCGGCCAAGGAAATTTAC
TCGCAGCCGGAGAAATATCTCGGCCTGACGAAGAAAGACCTCTATACGCCGGTGGAGACC
GAAACCGTCACCGTCAATATCAAAGAAGCGCAGCGCGCGCTGACCTCCGTGGCGGAAGAA
TACGGGACCTATTACCTGGAATTGCGGATGTTGAATCCGGAGTTCAAGAAAGACGTGTTG
CCGCGAGGGACGTACCAGATCAAAGTCCCGCGGCAATCTTGTCCGAACCGGTGTTTTAAA
CAGGACAAAGCGCCCTCGCCCGCTCCGTAATGCCGCTGCGCGTGCCAGCGTCGCCGGTCC
GATCGCTTCTGCGGAAGACGATTACCGCGGGGCTGCAGGCGGCCGATCCCTTCCAGGCGG
TTCTCCGCGCCGTCTCGTTCACTGGCGCCTCGCTCCGCGTCGGCCGCCGTCGATACGACC
TTTCCCGGTATGACCGCGTCATCGTGATCGGAGCAGGAAAGGCGTCGGCCCGCATGGCGC
AGGCGCTTGAATCACTGTTGGGTCCTCGGGTGGACGGCGGCCTCGTTGTCGTCAAGCGGG
GACATGGAACCCGGACCAAGCGCATTGAGATTGCCGAAACAGGCCATCCGATTCCGGACC
GTGCCGGGCTGCGGACAGGCCGGCGCATCAAAGGGATGGTCGAAGAACTGACGCCGCGCG
ATCTCGTCATCGTCGCCTTGTCCGGCGGCGCATCCAGTCTCTTGCCGGCCCCCCCGCCCG
GCGTGAGTCTGGCGGAGAAACAGCGCACGACTCGATTGTTGCTCAGAAGCGGCGCGACGA
TTCAGGAGATCAACGTCGTCCGCAAGCATCTGTCGGTGTTGAAGGGCGGCGGCTTGGCGG
CGTCGACGAACGCGACGATCGTGACGCTCATCCTGTCCGATGTCATCGGCGACGATCTTG
GTTCGATCGGCTCCGGGCCGACTGCGGCGGATCCTTCCCGGTTCGCCGACGCCATCGCTG
TGCTGCGGCGGTACAAGATCTGGAATCGGATTCCAGAATCTGTGCGCCGTCATTTACGAG
GCGGCCGGCGCGGCCTCGTCCCGGAAACGGTGAAGCCCGGCGCGCGCCTGTTGCGCCGAG
TCCACCACGAGATCGTCGGCAACAATCGGCTCATGCTGGCCGCGGCGGCGGATGCGGCTC
AACGAGCCGGGTTCCGCACGATCCTATTATCGACGGCCATCACCGGTGAGGCGCAGGAGG
CGGCGCGGCGGTGGGCGGCTCTGGCTCATCTGATTGCAAGCGGAAACAAACCGCCGTTAC
GGCGGCCCTGTTGTGTCGTCGCGGGGGGCGAGACGACCGTGACGGTCACCGGCCGAGGCA
AGGGGGGACGGGCACAGGAGTTCGCCGCCGCGGCGGCGCTGGGCATCGCAGGCCTTCCGA
AGGTCTGGGCGGCGGCGCTGGGGACGGATGGAACCGACGGCCCGACGGACGTGGCCGGCG
CGGTGGTAAGCGGAGGCACGGCGGCGGTGGCTCGGATGATGGGAGTCGATCTGCGGCGCG
CGCTCAAGCGGCACGATACCTATCCGGCCTTGCAAGCCCTCGGCTGCCACATCGCCACCG
GTCCCACCGGCACCAATGTCAATGATCTTTACCTCCTCCTGCTTCCGTAGCTACTATCCG
AGCGGATGGCACGCCCACTCATTCTTCCGTTGTCCCATTGTTCCGATGCCAGGTTGGCTG
GCGGCAAGGCGGCGGGCTTGGCTCGACTGTTGGGCGCCGGCTTTCCCGTGCCGCCCGGCA
TCTGTCTCACCACGGAAGCGTATCGCCGTTACGTCGAAGGGCAGGCGCTTGTCGAGCCCG
GTCTCTGGCGCAGTGCCCTTGGGTTGCCGGAAGCAGAACGGCTGGCGCTGCTTGCGGATA
GCCGACGCCGTATCAAAGAGCTGAACCTTGCCGAGTTGGCGGGGCAATGGGAGGCGCAGC
TCGAATCGTTGCATAGCCCGCCCGATACCACATGGGCCGTCCGCTCGTCGGCGACCAACG
AGGACCTCGGCGCGGCGAGCTTTGCCGGGCTCTATCGGACCCATCTCGGTCTCGCCCGTG
ATCGTATTGAGGCGGCCGTTACGGATCTCTGGGCATCGCTCTGGGAGGATGCGGTCGTGC
GATACCTACTGCAACGCTCCGCCGCCCCTGCCGCTCCTTCCATGGCGGTGGTGGTCCAAC
CCACGATGGAAGCCCGAGTCTCCGGTGTCTGTTACTCGATCCATCCGGTGACCGGACGAT
CCAACCGCGTGGCGGTGAACGCAGTGCCGGGATTGGCCGAACCGCTCGTCGAAGGACGAG
TCATGCCGGACCAGTACGTCGTGGAAACGAGCGAGACCGGCCGCCCGGTATCCATCCGGA
CACGCACCATCGCCGAGAAATCGGAACGACTCGTTGTGACCCGCGACGGCCTGCGGTGCG
ACCCTCTCCCGGACGCCGCCCGGCATCAGTCTGCTCTGTCCGACGAAGAGCTCCTCTCAT
TGGCGCACACGGCCAAGGACGTGGAGCGCGCTTTGGGCCATCCGGTGGATCTCGAATGGT
TGTTCGACGAGCGGCAATTGTGGGTCGTGCAGGCCCGGCCGATCACCGCCGTCCGGCCGT
CCTCGGATCTGACGAACGAAGACTGTGAGTGGTCGCGGGCGAATTTCAAAGAGACCATGC
CGGACGTGCCAAGTCCGTTAGGCCTCTCCTTCCTCGAATATTTCATGGAGGCCTATATCG
TCGCGAAGTACCGCCGACTGGGCTGCCGGATTCCCCAGGGAGTGACGGCGGTGCGCACCT
TGCACGGTCGTCCCTATCTAAACGTCACGTTGTTCCACAGCTTCATCGGACAATTGGGCG
GCGACACCTCCTTATTGACCGAGCAACTGGGAGGCGAACCGCTGGCCCGCCCGCCGGCGG
TGAAACGGCTGGCGGGGGTGAAGCTGGCCCGGGCCGCCGTCCTGATCTTTGCCGAGATGA
GACGAGTCCAGAAGGATGGCCCGCGTCTGTTCGCCGAGATGGAACAGCTGGCGAGCACGT
ATCGTCAGGACCGGGTCAAATCGTACTCGTTGGACGAGCTGGCGAGGCATCTCGATGAAC
TGGGCCGCTGGCTCGATCGCCACGAGGTGACGTTCGGCATCGCGGCGGCAGTCGGGCAAT
GTCTGCAGGCGTTCAGCTCGCTCCTGCCTCGTTGGCTCGGGGACGATTGGAGAATGCTGC
TGAACGATGCCCTGCGGGGGCAAGGGACCGTGATCAGCGCACAACAAATCGTTCGGCTGG
CTGAGGCGGCCAACATCGCGCGGCATGAGAAAGAAATCCAGCACGGTCTGGTGCAGGACA
ATTGGGATCTCGCAGCGTTGCGACGGTACGCTCCCTCGTCGACCTTTACGGCGGCGTTTG
ATCGATATCTGGAGGACTATGGCCACCGTGGAATTGCCGAGTCCGATATCATGTCGCCGA
GAATGTCCGATCATCCGGATGCCATCCTCGACGTCATACGCACTCAGCTGCGAGGACCGG
CGCGCAACCCCGAAGACATGCTTGACCGCCAACGCCGCGTGCGAACGTCGGCGCTTGCGA
CCATCCGCACCCGCTTGGGATGGCGATGGGATCGCCGGGCCGTCTTTTCCTGGTGGTATC
GCCGCCTCTGCCGGTTCTTCGCGCTGCGTGAAGCCAATCGGCACCATCTGATGCACTATT
CCACCGCCGCGAGAAACCTCTTGTTGTGTTTCGGTGAGCGGCTCGTCGAGCGCAGGATCT
TCCGTTCGCCTGAGGACATCTTTTTTCTCACGGTGAACGAACGGACGGCCGTGCTTTCGG
AGAGCGGACGGAACTGGGCGGCGCTGATTCAGCGGCGGCGGGTCGATCGGGAGCGCTGGC
TCGCCATCCAAGTGCCGGATACCATCAGGGAGTGGGAAGAGGCGGCCGGCGGCTCGGCGC
CGGCCGCCGATCCGGATCGTGACGGTCTCTTGCGGGGGATTCCGATCAGCAGCGGCATCG
TGACGGGTCCCGTACGTCTCCTGCGGTCGCCGGAGGACTGGAGCCGCATCGGACGGGGCG
ACATCATCGTGGCGCCGGTGATCGATCCCGGCATGGCGCCGCTCTTTGCCGTGGCCGCCG
GCTTGATCGCCGAACTCGGCGGCACGCTGTCGCACGGCGCGATCATTGCGCGGGAGTACG
GACTGCCGACCGTCGCCAACGTGCCGGGCGCCATGGCGCGTTTGCAGGATGGACAGCGCG
CCATACTGGATGCGGGCGCCGGGACGATCCGCGTCGGGGAGCCTCCTGATTCGTGATCCT
TAGCGAGAAGGGCTAGGGCCGATTGACTCTGGCAATTGCTGTTCTTGACGTTTGGAGATC
CTTTGCGTACCCTTCGGCAGCTTTCTCCCCCGCATGATTCACCACCGATCGATGGTCAAT
GTTCGCGCCCGATGGCGCGGTGACGAGAGGCGAGCGCATGAGTGAAATCATTACGCTTGT
GACGGTCGCTGCCGCCGGCGTGCTGCTCGGCGCCGCCCTGGCCGGCCTTTGGGTCTCGGT
TCGCCTGCGTGCCCAGTCGCAGCGGGCGGAAGCGACGGTCGACGAGCTCCGGAAGCAGCT
GGATCGCGAACGTGACGCGGGGGCGGAGCTGCGCCGGGAATTGGACGAGAGCCGACAGGT
CCGCGTGGCCGCCGAGACGAGGCTCGCCGACACGGTCAAGCAGGTGGCCGATCAACAGGC
GCTCCTCGACCAGGCGCGCCACGAATTGGTCGCGTCCTTTCAAGCGCTGTCCGGGGAAGC
GCTCAAACAAAACAACGAAGCCTTTCTGAAGCTGGCCAAGGTCTCGTTCGAGGCGCTGCA
GGCCAAGGCCGAAGGGGATCTGGCCCAGCGGCAGCAGGCGATCGACGGCCTCGTGCGGCC
GCTGCACGAGTCGTTGCAGCGGTACGACGAACAAATGCGCCTGTTAGAGCAGTCGCGCCA
GTCCGCCTACGGCGGGCTGGATCAGCATTTGAAGCTGCTGGCGGAATCCCATCAACGGTT
GCAGCAGGAGACGGGCAATCTCGTGAAGGCCTTGCGTGCGCCGACCGTGCGCGGTCAGTG
GGGCGAGATTACGCTGAAACGGGTCGCGGAACTAGCCGGTATGGTGGACCATTGCGATTT
TGTCGAACAAACGACGGTCGGCGGCGATGAGGGCCGGTTCCGGCCGGACATGGTCGTCAA
TTTGCCGGGCGGGCGGCAGATCATCGTCGATGCGAAAACGGTGCTCTCCGCCTATCTCGA
TGCGCACGAAGCACCGGACGACCAGCAGCGGACTGAGGCGCTGCGCCGCCATGCAGGCCA
GGTCCGGAGCCGCATGGAAGAGTTGTCGCTCAAGGCCTATTGGACGCAGTTCGACCGCGC
ACCCGAGTTCGTGGTGCTGTTTCTACCGGGTGAACAGTTTCTCGGCGCCGCCTTGGATCA
GGACCCGCGCTTGATCGAAGAAGGGTTCGCCCGCGGCGTCGTGCTCGCCACCCCGGCGAC
CTTGATCGCGCTCTTGCGGGCCGTCGCCTACGGCTGGCGGCAAGAGCAGCTCGCCGCGCA
TGCGGAAGAAGCCGGCAAGCTGGGAAAGGATCTGTACGAGCGCATGGCGGTCCTGGCGGA
ACATCTGAACGATGTCGGGCAGGCACTCGGGAAAAGTGTCTCGGCCTACAACCGGGCGGT
CGGCTCGCTGGAGACGCGCATTCTGCCCGCGGCGCGGCGCTTCAAAGAGCTGGGCGTGTC
GTCCGACAAGGAGATTCCGCTGCTGGAACCGGCCGAGCTGCTGCCGCGCAAGACGCTGCC
GTTCGAATCGGAATAAAGGAGCCCGCATGACCCGCGAGCAAGCCATGGTCGAGGAGTTTC
ATCGCACGTTCGACATCCTGGTCCAAGATCGGCCGGCGGTTCCCGCCGCCGGGACGAAAG
AGTTGCGCCTGCGCCTGATTCAGGAAGAGTTCGATGAACTGCGGGAGGCCATGGGACAAG
ACAATCTGGCCGCCGTCGCAAAAGAGATGGCCGACTTGCTCTACGTCGTCTATGGCACGG
CGGTGTCCTATGGGATCGACATGGAGCCGGTGTTCCGGGAAGTGCATCGCTCGAATCTGA
GCAAGGTCGGTGGCTACAAGCGAGCCGACGGGAAATGGGTCAAGCCGCCGACCTATTCAC
CGGCGTGCCTGCAGCCCATCTTGGATCAACAAGCCGAGCCCGCACTGACGACCGGCGCAG
CGGCTCACCGCGGTCCATCCGATTCGCAGGTTCCATGAGACACCTGCATTGTCCGACCTG
TGGCACCCCCTTCGTGCGGGTCACCGCCCAGGAAGGGACTATGGAGCGGCTGCTCAATCG
CGTCAACGTCTTCCCCTTCCGCTGCCAGCTCTGCACCGCGCGTTTCCATGCCTTCTGGAC
CGGGTCGCCGAACGGCACGCAAGCGGTCGATCGCCGGCAATACAAACGCTTGCCGACTTC
GCTGCGCGCGCAGCTGCTGGCCGACAATGCCGTACGGACGAACAATCGCGTGACGGATAT
TTCCATGGCGGGATGCACCTTGGAGGGCGCGACGGCGTTGCCGCGCGGCACGTTTCTCGA
ACTGCGGATCACCCCGGTGTCGGATGAGGAAGAGATCAAGGTCGACACGGCGATGATCTG
TTCGCTTCGGCCGGATTCGACGGGCGTGCGGTTCCTGGAATTCCATGCGAACGAGAAGCA
GCGTCTCAGCCGACTTGTCCTGAGCCTGCTCGTCGGCCAGAGCGTCCATCCGAATCCCTA
TTCGTAACGCTCCACGTCAACGCTTCACCCCGACAGTGACCAGCAGATTATCGATGAGCC
GGACGGAGCCCAGGCGCACGGAGCCCAGCAGGACGGCCCGCCTGTCTACGGCGGTCAGAG
GCTCCAACGTCACCGGATCGCACACGGCCAGGTACTCGACCGTGACGGAGGCTTCGCGCC
GGACGACGTCCGCCATGACGCGTTCGACGGCCGATCCCTCCCGCACGCCTCGGCGGATCG
CTGCGGCGCCGGCTTGCAGGCTCCGATACAGAAGCGGCGCGGCGGCCCGCTGGTCGGCGG
ATAGATAGACGTTGCGGGAGCTCATGGCGAGCCCGTCCGGCTCGCGCACGGTCGGCTGCA
CCGCGATCTCCACGCCCAGATTCAGATCCGTCACGAGCCGCCGGACCAGCGCGGCCTGCT
GAAAATCCTTTTGCCCAAAGAGTGCGATATGGGGCCGGACGATCCCGAAAAGTTTCGTAA
CGACGGTCGCGACGCCGGCGAAGTGGTGCGGCCGTGCCTCGCCCTCCCATCGGCGGGCGA
TTCCGGGCACCGATACGATCGTCTGGAAGCCTGGCGGATACATGGCGGCGGCGGTCGGCT
CGAAACAGATGTCCACACCCTCCGCCCGGCACAGCGCCCGATCCCGGGCAATCGGCCGCG
GGTACTTCGCCAGATCTTCCTGAGGTCCGAACTGGGTGGGATTCACGAAAATGCTCACGA
CCAACGCGTCGCAGGCGAGCCGCGCGGCCCGGATGAGCGAGCGATGGCCGTCATGGAGGG
CGCCCATCGTCGGCACGAAGCCGATCGTCACGCCTTCGCGCCGGAGGCGATCGCTCCAGG
CGGTTACGGCAGCCGGGGCACGAACGATTTTCATGATTCCGCGCGTGGACTGCACGAGGG
GCGGGAGCCGTAGCGGGTCGAGGGCTGCGGAAAGAGCAACCGGACTTCCGGCCGATCCGG
CACCTCGGCCAGCAACTGGCTGATCGACTTATGCAACGTCGGATGTTCCCAGAGGGGATC
GAGCTCGCTCATCGGCATGAGGACAAAGCGCCGGTGGTGCAGGCGGGGATGCGGTACGGT
GAGGTCCGGCTCGTCGATTACCATCTGATCGTAAAAGAGAATGTCCAGATCGATGGTCCG
CGGGCCCGAGCGATTCTCTTCGTCGCGCCCCAACGAGCGTTCGATCTCGCGCAGCACGGT
CAAAAGGCTCTTAGGGGTCAGGTCCGTCTCCAGCCGCACCACGCCGTTGAGGAACCACCC
TGTTCCCGGCTGCGCATGGTCGTAGACCGGTTCGCTTTCGTACAGCAGCGAGACGCCCGT
GAGTTGAGAATGCGGCAGCAAGCTTAGCAGCGTCACGGCCCGATCGCAGAAATCGACGCG
ATTGCCGACGTTCGAGCCGAAGCCGATGAAGACAGTTTCTCTCATAGCGACGAGTGACGA
GTGACGAGTGACGAGACAAGCAAGGACGGACATGCACTTACTTGTCACCCGTCACCGGTC
ACTTGTCACGGTAGTTCAAAATCCCGCCTTCTTAATCCGCTCCACCGCCTCGGCCAGCCG
CTCTTTGGTCGTGCAGACGGTCATGCGGATGTAGCCCTCGCCCGGGGCGCCGAACCCGTT
GCCCGGCGTCGTCACGATGCCGGCCTTTTCCAACAGATGCGCGGTGAAGGACGCGGAGGT
[truncated: 4,266,123 more chars]
