# Supplementary material for: Regions Enriched with Reverse Complement Triplets in Bacterial Genomes
Source: Int J Mol Sci. 2026 Feb 28;27(5):2301. doi: 10.3390/ijms27052301 (PMC12985086; doi:10.3390/ijms27052301)
Supplement: Supplementary file 1 [file ijms-27-02301-s001.zip › for_send/45/Planctomycetota/class/mirror.txt]

SMAX=  462.00     KMAX=     991   
NOM=     8    13    15    20    29    30    31    33    38    40
NOM=    42    49    50    51    55    56    57    59    60    64
NOM=    72    78    80    83    84    87    90    91    94    95
NOM=    96    98    99   104   107   108   117   118   120   124
NOM=   127   133   137   140   141   144   146   148   150   155
NOM=   156   157   160   171   176   178   179   180   184   188
NOM=   189   190   192   193   194   195   197   200   204   205
NOM=   208   213   215   217   219   226   231   232   234   236
NOM=   239   245   248   250   255   256   259   260   262   267
NOM=   270   271   274   275   276   277   278   280   282   283
NOM=   285   287   289   292   293   295   296   297   298   299
NOM=   303   304   305   308   311   314   321   322   323   325
NOM=   326   328   330   334   335   339   342   345   346   350
NOM=   354   356   358   360   361   362   363   369   370   378
NOM=   383   387   391   392   394   395   400   411   412   413
NOM=   414   415   418   419   422   423   424   426   427   434
NOM=   435   436   437   457   460   462   467   468   469   473
NOM=   478   480   482   489   492   493   498   502   505   513
NOM=   518   521   523   524   526   534   535   540   541   542
NOM=   544   546   547   549   552   553   557   558   559   560
NOM=   563   566   567   568   572   575   576   580   582   583
NOM=   585   587   589   591   593   594   596   601   602   604
NOM=   605   608   609   610   619   620   623   625   626   627
NOM=   631   633   634   637   643   650   661   663   664   667
NOM=   670   671   672   676   678   679   680   682   685   686
NOM=   688   691   692   693   697   698   700   706   711   712
NOM=   715   718   719   727   729   730   731   732   733   737
NOM=   740   742   744   745   746   748   756   757   758   759
NOM=   762   763   764   770   774   775   776   780   781   784
NOM=   785   786   790   791   792   799   802   803   807   809
NOM=   812   813   818   821   823   825   826   831   843   844
NOM=   848   849   854   856   862   865   866   867   868   870
NOM=   872   873   878   883   885   886   889   890   892   897
NOM=   898   905   912   914   915   916   920   932   935   939
NOM=   940   942   944   952   963   969   977   980   982   986
NOM=   987   988   991   995   999  1001  1002  1006  1009  1011
NOM=  1013  1015  1018  1021  1025  1026  1027  1030  1041  1043
NOM=  1045  1050  1051  1054  1059  1063  1065  1066  1067  1071
NOM=  1073  1074  1075  1076  1085  1089  1093  1097  1100  1112
NOM=  1114  1115  1120  1127  1128  1129  1130  1132  1137  1138
NOM=  1140  1141  1144  1145  1146  1148  1152  1154  1158  1164
NOM=  1167  1169  1170  1173  1174  1175  1178  1180  1183  1188
NOM=  1189  1192  1193  1195  1197  1199  1201  1203  1208  1209
NOM=  1213  1215  1224  1225  1232  1235  1238  1240  1249  1251
NOM=  1252  1253  1254  1255  1258  1259  1261  1263  1264  1265
NOM=  1266  1267  1270  1271  1273  1275  1277  1278  1279  1288
NOM=  1291  1295                                                
KK= 7238545  LL= 7239564  Z=    6.47  JJ= 7238395  DL=  1020    
GGAACCCGAACGAGTACACGCTCATCGTCTCGACCGGTTTGGGCGGGTCGAGGTACGCGATCGGCTTGGGCGGGTCCTTCACGTCGGTCACCCGGAGCACGGCGAGGTCGCGCTCCTCGTCGGCCGCGACGACCGCCGCCCGGTACTCGCGCTCGGCCACGGTTCCGCTGCCGAACACCACGCGCACGGTCGCCGGCTTCGGCGGGGCGCCGGGCGGCGGCTTGAGTACGACGTGGTGGTTGGTGACCACGAGCACGTTGTCCTTGTCGACGGTGACAACGAACCCGGACCCGGAGCCCTTCCAGTCGTCCCCCTCGACCCGAACGTAGACCGAGGCGGACTTGGTCGCGGTGACAGTTTCCGGGGCGATGGCGTCGTCGGCGCGAGCCGGTAGCGCGGCAACGACGAGAAGGCCGAGGGCGAGGGCGCGTGGCATGAGCACCGTCCGAAGTTCGGGTGACACGTTTTCATCGAGTATCGGCGTGTGGCGCGACACAGTCAACACGGGGCGGCCGGATAACGAATTGAACAGATGCTCGGTCCGTTCCGGTCATGTCATTACGCACGAACTCGCGATGACATCCCGGGCACGGCGCGATTGAGCACGGCAGCGGCCCGACCGGGTGCGCCGATAGTCACAGAGAAGGTTCAAGAACCGAACGGCGCCCGCTTTACCGGCCGGCGTCGGCGAGGAAGCGCTGAAGCAGTCGACCCGTGTCCGCACTGAACGGCGAATCGAACTCGGCGAGCGCGCCTTCTCCCCCGAACCGCGCCGAGGGAAGCTCCCCCGCTTGCGCCGCGAAGTACGAGCGCACGCGCCCGGCCGTCGCTTCATCGACGGCCCGCACGCGCAGTTGCACCTGCGGCTGCTCGCCGAGGCGCACCGCGAGCGTACCGCCCCGCCCGTCCTTCACCGCCGTCAACCACTTCTTCACCTCGGGCGCGTTGCCGAACAGCTTCAGCGCGGGTTTCTGCGTCCAGTCGCGGTCGTCGTCGGCCGCGGCCCACACCGCGGCGTCC                                                                                                                                                                                                                                                                                                                                                                                                                                                                                                                                                                                                                                                                                                                                                                                                                                                                                                                                                                                                                    
A===      234      231      334      134      223      113      343      131      133      111      243      132      233      413      333      323      313      244      314      224      123      1
B===      341      241      344      342      411      422      434      242      442      222      431      142      441      423      444      414      424      331      324      311      412      2
RRR=   7477.3   1544.7    854.1    492.6    370.4    322.1    301.6    209.5    122.5     84.0      7.5      3.6      0.0      0.0      0.0      0.0      0.0      0.0      0.0      0.0      0.0      0
M=    24612.    17237.    29234.        
M=    29129.    17265.    24076.        
M=    48121.    53574.    40095.        
M=    39468.    53254.    47925.        
J=   1       6.1 -43.2  37.0            
J=   2      37.9 -41.8   3.9            
J=   3       4.2  30.8 -35.0            
J=   4     -36.3  31.2   5.1            
SMAX=  295.00     KMAX=     163   
NOM=     2     3     4     5     6    10    12    19    21    22
NOM=    28    32    34    37    45    54    65    66    69    73
NOM=    82    89    97   102   103   105   111   114   121   123
NOM=   125   132   134   142   143   151   152   153   154   163
NOM=   165   168   169   170   174   175   177   183   186   187
NOM=   199   207   218   228   241   243   244   251   253   254
NOM=   258   263   266   268   273   279   284   286   288   301
NOM=   302   306   309   310   313   319   320   336   341   347
NOM=   348   355   365   367   368   373   376   388   393   408
NOM=   416   432   433   439   440   444   449   451   452   453
NOM=   459   463   466   471   475   481   483   487   488   490
NOM=   494   497   500   504   506   507   510   512   514   522
NOM=   525   527   537   543   573   579   581   586   595   598
NOM=   599   600   607   612   613   624   630   632   636   638
NOM=   639   645   646   647   648   651   660   662   665   666
NOM=   669   673   674   677   681   684   694   695   696   703
NOM=   704   705   708   714   717   726   735   739   741   743
NOM=   747   749   750   751   754   769   772   779   793   797
NOM=   798   805   810   811   815   820   830   842   845   846
NOM=   847   852   853   857   859   861   876   877   893   894
NOM=   909   910   911   913   917   926   933   938   941   943
NOM=   948   962   964   965   967   971   972   974   975   981
NOM=   983   992   996   998  1005  1010  1014  1019  1020  1024
NOM=  1028  1029  1033  1034  1036  1038  1044  1053  1055  1058
NOM=  1062  1064  1070  1072  1081  1086  1090  1092  1095  1096
NOM=  1098  1101  1104  1110  1119  1122  1126  1134  1142  1149
NOM=  1150  1153  1156  1159  1161  1162  1163  1172  1182  1185
NOM=  1186  1187  1191  1194  1198  1204  1206  1210  1211  1212
NOM=  1216  1217  1227  1231  1237  1244  1245  1246  1247  1248
NOM=  1260  1274  1280  1285  1293                              
KK= 1187050  LL= 1188099  Z=    6.74  JJ= 1186960  DL=  1050    
GGTGAAGAACAGTTCCGGCTCGTTCGCCTTCACCGCGCGGCGGTGGTCCGCGAACGCGACGCTCATCACGTACTTCCACCGCGCTTCCAGTTCGCGGTCGCCCAGACGGGGGGCACGGCCCGCGAGGCCTTCAGCGAAGTCGAGCTGGTGGGCGAACTCGTGCAGCACCACGTTATACCCGCCCGCCGGGTCGCGGCCCTCGCGCTGAACCTCGTCCCACGCGAGCAGCACCGTCCCGGTGTACACGGCCTGCCCGCTTGAAATGGTGTCCGAGAGGAAATCATCCTCCCAGCCGTCCTCGGGCCGCGGGGTTTGGAACGTGGTCGGGAACACCACCACTTCGCGAACGGAATCGAAGTACTCGTGCTCGCGCCCGAGCAGCAGCAGCGCCGCCTGCGCCGCGATCGTTACCCGCATCTCTTCGCTGACGAACAGCCCGCCGCGCCCGAGCCACTCCTTTTCGGAAAGGAGAATCGTCGTCGCGTCGCGGAGCCGCGCCCGAAGAGGTTCTGGGAGCAGAGCTTCGTGTCCGACGTTCCGTTCGATGATGGCGGCGTAACGAACGGGGAACGCGTTCGCAAGGAGCTTACGCCGCCGCCGGGCGCGGAGCCAGGAGAAGATCATGCCGTCATTCTACGCCGGGCACGCGATCGGAAGGCCGCACGTGATGACTGACGCCGCGAAGCGGGCCGCTTCGCCGGATGTGCGAGCGGTTCGAGCGAACGGTCACGAGCGCGCCGGTGCAACACCCGCGTCGGGCGCGCGAGTTGCTGCACGGCCCCGCACTGCAACATGTCATTGGAGGCCGCCGTGCCGTACCAGCCGATCGAGAACTACGGGGTAATCGGGAACATGCGCACCGCCGCGCTCGTCGGGCTCGACGGGTCGCTCGACTGGCTGTGCCTCCCGCGGTTCGACTCGCCCAGCGTGTTCGGGGCGCTCCTCGACGACCGCAAGGGGGGCTTTTTCCGCATCGCGCCGACCGCCGAGGGCGTGCGGCACAAACAGTACTACTGGCCCGACACCAACATCCTTGTGACCCGGTTCCTG                                                                                                                                                                                                                                                                                                                                                                                                                                                                                                                                                                                                                                                                                                                                                                                                                                                                                                                                                                                      
A===      223      323      413      343      113      123      114      313      314      111      334      433      133      132      244      131      333      112      121      124      243      2
B===      411      414      423      434      422      412      322      424      324      222      344      443      442      142      331      242      444      122      212      312      431      3
RRR=   6061.7    749.2    476.8    402.2    354.7    342.9    330.6    147.2    113.2     59.7     15.9     15.5      0.8      0.0      0.0      0.0      0.0      0.0      0.0      0.0      0.0      0
M=    12996.    20600.    12300.        
M=    12445.    20838.    12871.        
M=    30486.    24820.    35435.        
M=    35033.    24702.    30354.        
J=   1     -19.2  44.1 -25.0            
J=   2     -24.4  45.3 -20.9            
J=   3       1.5 -33.1  31.6            
J=   4      30.6 -32.6   2.0            
SMAX=  122.00     KMAX=     442   
NOM=    17    35    39    62    71    74    76    77    81    86
NOM=    92    93   109   164   166   167   182   201   202   216
NOM=   229   230   246   249   252   329   338   380   389   402
NOM=   407   417   420   438   442   443   470   472   474   476
NOM=   477   499   516   519   532   548   564   570   578   597
NOM=   603   617   621   652   690   709   722   728   734   736
NOM=   795   800   801   806   814   816   817   819   824   850
NOM=   860   880   882   887   891   895   899   930   931   934
NOM=   945   946   978  1008  1016  1017  1023  1035  1037  1039
NOM=  1046  1047  1048  1068  1083  1084  1088  1102  1103  1107
NOM=  1108  1117  1118  1133  1135  1143  1147  1160  1207  1214
NOM=  1218  1220  1223  1226  1229  1230  1256  1257  1262  1282
NOM=  1286  1287                                                
KK= 2723901  LL= 2724890  Z=    9.69  JJ= 2723781  DL=   990    
TTCAGCACGATGTGGAACCCGCCGACCGCGTTCTCGATCCCTTCTAGGTCGAACGGCGGGGCCGCGATCCGGGCGCGGTTGTCCTTCGCGAGCAGCAGCGCGGGGTATCCGGGCTGAGCCGGCGAGACGAGCTTCCCGCCGCTCACCTGAACGCCGACGACGTCCTGCTCCTTCTCCTCATCCTTGTGGATCGGGCCGAACGGCGCCGCGTTGATCGCCAGTTGCAACTTGTGGCGCTTCAGAAACGTGCTCGTCTTCAGCCCGTCGGTCTCGCCGGGTCGGTCGCCGTTGCCCGGGGTGGCGAGGAACCCGATGCCCGCCGCCTTCAGATCGATCCGGACCGCGTGCCCCTTCATGAGGCGCGGCGTGTCGCCGATCAGGTCGGTGAGTTCCACCCCGCTGAAGAGCGGTTTCCAGACGGGCGGGGCTTTGAACGGGCCGTCGGCAGCGGGGAGCAGGCCGGCCGTTCCGGTTGCCAGCACCACGAACAGAACAGAACGCATCACGTAGCCTCGGCGGATCGGGACGCGGCGGGGCGGAGCGGTTATGATACCTCTCCCATTCCGTTCAACGCGAACGGGTTAACGAAACTCACACACCCTTCACGGGCCGCCGGTTCATGGACCACTTCGACTACCGCGACCGCACCCTGTTCTGCGAAGACGTCCCCGTTCCCGAACTCGCGGAGAAGTACGGCACCCCGCTGTACGTCTACTCCGAGGCCGCGCTGGTCGCGAACCTCAACGAGGTGCAGACCGCGTTCCGGGACGCCAACCCCGTCATCTGTTACAGTGTGAAGGCGAACGGCAACCTGTCGATTTGCCGCCTGATGGGGCAACACGGGTCCGGCTTCGACGTCACCTCGCAGGGCGAGTTCCAGCGCGCCCTGAAGGCCGGCCCGGCGGCCGCGAAGGTCGTGTTCGCCGGCGTCGGCAAAACCGACTCCGAGATCGAGTTCGCGCTGAAGAACGGCGTGTTCCTGTTCGACGT                                                                                                                                                                                                                                                                                                                                                                                                                                                                                                                                                                                                                                                                                                                                                                                                                                                                                                                                                                                                                                                  
A===      113      223      234      224      334      123      343      143      133      134      313      243      233      244      314      413      333      323        0      231      214      1
B===      422      411      341      311      344      412      434      432      442      342      424      431      441      331      324      423      444      414        0      241      321      3
RRR=    870.2    654.3    379.8    141.0    100.5     63.7     48.8     23.8     14.4     12.9      0.0      0.0      0.0      0.0      0.0      0.0      0.0      0.0      0.0      0.0      0.0      0
M=     6870.     6786.     6310.        
M=     6501.     7041.     6672.        
M=    12741.    13185.    13773.        
M=    13528.    12628.    12885.        
J=   1       2.7   1.6  -4.4            
J=   2      -3.0   3.8  -0.8            
J=   3      -4.5  -0.4   5.0            
J=   4       4.8  -3.6  -1.2            
SMAX=   43.00     KMAX=     907   
NOM=    68    70   129   131   237   264   333   343   344   381
NOM=   382   385   386   396   397   398   399   428   430   445
NOM=   446   448   461   484   485   486   539   588   592   837
NOM=   838   839   841   896   906   907   958   960  1007  1056
NOM=  1155  1168  1233                                          
KK= 6674387  LL= 6674986  Z=    6.68  JJ= 6674057  DL=   600    
GGTGCATCTGGTGCCCGAACCGCTCGACCTGGGCGACGGCACCATCGCGTTCGACACGCCGGGCACTTGGCCCGTGTGCGTGAGCACCACCACAGGCCGCGCCAACTGGATCGAGACGCTGTAGTGCCGAACCTGGCGCTGCACCTGACACCGCCCGCTCGTTTGTGACGCACCGCTCATCGGGTGATGGCGGTGCAGGTGAGCTTTATGTTCGGCAACCATCGCGTGCATGAGGGCGCGCGTGCGGCGGTGTGCGTGTGGTCCGCGGTGGTGAACCGCGCGCGTCGGGCTTCGCGTGGTGCCGGTTGGGGCTGGCGCGGCTCGTCGCCGCGAGCTTGCGGTGGTTGTGGCCGGGTGCGGATGGGGACACGGTGGTGCGGGTCGGTGGTGCTCCGCTGAGACCGATCGGTCGCGGGCGCGGCTCATCGCCGCGTGTGGCGGTGGTGGGTGGCCCCCGATGTGTCGGGACACGGCGCCGTGGTTCGGTGGTGCTCCGCCCGGTCGCACCGGTGGGCGGGCATCCGCGGATGCGCGGCGCGGATGTGAGCGAGCCGAACCCGGCGCTGCACCTGACACCGCCCGCTGACTTGTGACGCACCG                                                                                                                                                                                                                                                                                                                                                                                                                                                                                                                                                                                                                                                                                                                                                                                                                                                                                                                                                                                                                                                                                                                                                                                                                                                                                                                                                                                                                                                        
A===      313      133      343      234      124      123      113      334      131      223      243      233        0      244      314      413      333      323      231      224      132      1
B===      424      442      434      341      312      412      422      344      242      411      431      441        0      331      324      423      444      414      241      311      142      2
RRR=    850.4     92.2     71.1     29.4     17.0     12.9      8.4      5.8      5.6      4.7      0.0      0.0      0.0      0.0      0.0      0.0      0.0      0.0      0.0      0.0      0.0      0
M=     1437.     1789.     1396.        
M=     2069.     2290.     1930.        
M=     4460.     4025.     4509.        
M=     5414.     5276.     5545.        
J=   1      -2.7   6.5  -3.8            
J=   2      -0.6   4.3  -3.7            
J=   3       2.1  -4.9   2.9            
J=   4       0.0  -2.0   1.9            
SMAX=   41.00     KMAX=     495   
NOM=    14   100   106   122   136   138   161   162   191   203
NOM=   265   291   359   421   465   495   533   561   577   590
NOM=   611   622   642   687   701   702   869   888   918   970
NOM=   973   979   994  1004  1078  1124  1136  1177  1236  1242
NOM=  1243                                                      
KK= 3894298  LL= 3895467  Z=    4.69  JJ= 3894298  DL=  1170    
TGTCGAGCAGGTGCGGGTGCATGAACGGCTCGCCGCCGACGATGCCGAAGAACACGTTCCCCATCTGCTTCGCTTCGCGGACGAGTTGGTGGAACGCCGCAGGTTTGATCGTTTCCTGCTTCATGCTCACGTCGACCCAGCACCCCTGGCACCGCAGGTTGCAGGTGTTGATGATGCTGACGTACAGGAACGGCGGGAACACCTGCCCCTGTTTGAGCCGCAGCTTGTGCCGGTGAACAGACAGGGCGCCTTTGAACCCCATGTTGTACGCCAGCTTCCACAGGAGCCGCTTGTCTGTTTCCAGCAGGACGCGTTTGGCGAGTCCGAACGAGGCGCGCAGCGTCACAGGTGTTCTCCGGTGTTGGGCACAGTGTGAGTTTATCGTTTCGGCTCCCCGCTGCGCAGCCGATTCCCATCCGTCCGGCTCAGCGCGCGGGGGCCGACGGCACCACCGCCGCAAGAAAAAAACAATCAAATAATACGACCATGTCTAAAATCACCTCAGCGCGCAGCATCACTTTAACATTCACTCGCATTACTAGCACACCGTACACCTGCTCTCTTGTTCACAATCTCCACCATCCCGGGCGCCGTTCCACATTTCCCACCCATCGTGAACCCGGTGTGAATCCCGCGCCGTTCGATCCCGGGACGGCTATCATGTCCGCTGCCCATTCATCATATCCTCTCCCGATTCACTCGAGGCACTCGATATGAGATGCGCCTTGCGGCTCGGCGTGCTCACACTGGCACTCTTCGTCCACGCGCCCGCGGCCCGCGCCCAACCCGACCAGACCGACACGCGGCTGCTCACCATGCCGGCGGTCAGCGCGAAGAACATCGCGTTCGTCTACGCCGACGACCTGTGGGTCGCCGACGCCGGCGGGAAAAACCCGCGGCGCCTGACGACCGATTTGGGCCTCGAAGCGTACCCCGTGTTCAGCCCGGACGGGCAGACCATCGCGTTCAGCGCCCAGTACGACGGCAACGTCGACGTTTACACCATCCCCGTCACCGGCGGCGCGCCGACGCGACTCACCTCGCACCCGTCGCCCGACACCGTGCGCGGGTTCACGCCGGACGGCAAGAGCGTGCTGTTCTCATCCCCGCGGCACGTGTACAGCAACCGCTACACGCAACTGTTCACGGTCCCGCTGACGGGCGGAATGC                                                                                                                                                                                                                                                                                                                                                                                                                                                                                                                                                                                                                                                                                                                                                                                                                                                              
A===      231      131      134      234      334      343      243      244      113      133      111      141      233      413      333      323      313      314      224      223      123      1
B===      241      242      342      341      344      434      431      331      422      442      222      232      441      423      444      414      424      324      311      411      412      2
RRR=    599.0    303.1    217.7    123.4    120.8     27.0     11.5      8.1      4.2      4.1      3.1      0.1      0.0      0.0      0.0      0.0      0.0      0.0      0.0      0.0      0.0      0
M=     2153.     1208.     2586.        
M=     2693.     1153.     2100.        
M=     4048.     4920.     3105.        
M=     3066.     4679.     4169.        
J=   1       3.9 -17.9  13.9            
J=   2      16.4 -19.2   2.7            
J=   3       0.4  15.0 -15.4            
J=   4     -15.2  11.9   3.3            
SMAX=   32.00     KMAX=      85   
NOM=    36    53    85   139   147   206   235   307   327   366
NOM=   455   614   658   675   683   723   725   753   783   788
NOM=   794   827   829   919   951  1091  1166  1181  1202  1219
NOM=  1228  1284                                                
KK=  788402  LL=  789541  Z=    5.30  JJ=  788402  DL=  1140    
CGGGAAGATCATGGGCCAGATGATCTACGGCGTGGTCGCGTTCGCGACGCTGCTCAGCTTCATCGGGACGGTGCTGGGCGGCATCTGGGCGGACCAGTCGTGGGGCCGGTTCTGGGGCTGGGACCCGAAGGAGAACGGCGCGGTCCTCATCGTGCTGTGGAACGCCCTGATCCTGCACGCCCGCTGGTGCGGGCTGGTGAAGGACCGTGGCGTGGCGGTGCTGTCGGTGTTCGGGAACGTGATCACCGCGTGGAGCTGGTTCGGGACCAACCAGCTCGGCATTGGGCTGCACGCCTACGGGTTCGACAGCCGGCTTGCGGACGGGTGCTTCAACTTCTGGCTCTTGCAGTTCGTGATTCTGGCCGTGGGTGGAGCAATCCCGCGGCACTTCTGGGAGAGCGGGTTCCGCCGGGCCGCTCCGGCGCCCGAAGCGCCGGTCCCGGTGACGCCGGTCGCTCCGCCGCCGGTGGAGCCGCTCGCCGCCCCGGCGCTGGCCGTGAGTACGGTTCCGGTCAACGGCTCGCCAAACGGGAACGGTCACTCGCCTCGTGACAAGAAGAAGTCCGGCAAGCGGCGTTGAGCCGCCCGCCCACCGGTCCCGCACCGAGTTTCGGTGCGGGACCGGCGGGAGCGGGTTACGTGTTTTTCACCTCTTTTGGTTTTGCGGCCCGCGGGCGGCTGAGGAGCCACGCGGTCGGGGCGATCACCAGCGCGGTGCCCGCCGCCGCGATCTCGTTCACCCCGCGGCCGAAGGCCCACGCGCACAGCCCCATCACGAACACGATCTGCGTCAGCCCTACCACCGACACCTTCGCGGGCGCGCCGCGGCCGAACGCGAGCGTGAGGAACACCTGTCCCGCGGTGGCTGCGACTCCCATCCCGATGAGGCGAGCCATTACGCCGAACTCCAGTACCCGCGTCACGGGCTGCTGGCGCGGTGTGAGGAAGAACGCGCCGGCACAAAACACCGTCGCGACGACGGAAAAGTGAACGACCACGGACCGCGGGTCGATGTCGCGGAGCCGGTTCAGCCCGAGCATCGCGACCGCGGTAAACACCGCCGCCGCCAGCGCCGCGAACACCGCCAGCCTCCCGGCCTCAAGGTGCGGCTGCTCGACCAGGACCACGCCCGTAATGCCG                                                                                                                                                                                                                                                                                                                                                                                                                                                                                                                                                                                                                                                                                                                                                                                                                                                                                            
A===      133      113      223      143      123      313      224      334      234      231      243      233      244      413      343      333      323      314        0      214      124      1
B===      442      422      411      432      412      424      311      344      341      241      431      441      331      423      434      444      414      324        0      321      312      2
RRR=    395.1    115.7    114.6     28.8     28.6     20.4     11.6      2.0      1.5      0.0      0.0      0.0      0.0      0.0      0.0      0.0      0.0      0.0      0.0      0.0      0.0      0
M=     1685.     1646.     1287.        
M=     1165.     1552.     1673.        
M=     3023.     3226.     3746.        
M=     3667.     3116.     2834.        
J=   1       3.8   2.8  -6.6            
J=   2      -8.0   2.4   5.6            
J=   3      -5.7  -1.9   7.6            
J=   4       8.6  -1.7  -7.0            
SMAX=   30.00     KMAX=    1290   
NOM=     9    18    58   101   116   135   149   238   242   441
NOM=   458   511   538   629   720   833   858   874   900   924
NOM=   993  1022  1057  1060  1077  1082  1131  1157  1241  1290
KK= 8871156  LL= 8871905  Z=    4.78  JJ= 8871156  DL=   750    
TTGCTGGCGTTCGGCGCGGACCCGAACCTGCCCAACCCGGACGAAAAGACGACCCCGCTGAAGCACGCGAAGCGGATGTACCGCGACATGGGGTTTGCGCCGGCGAAGAAGCGGGACGCGCTGCTCGACGGGATGATGTCGCTGGTGCGAGAAGCGGCCGGCGAGCGGTTTCACGACATCCAACTGCGGCTCGAAGAGATCATCCGGCTGCTCGAAGCTGCCGCGAAGACCGAGAGCTGACACGAATCGGTCACCAAAAACGAAGGCATGAAGAGAAACTGGCCACAAAAAAGCACAAAGGGCACAAAAGGAAAGCGAAGACCAAGACAATAGAGTGAGTTCAAACGCACTTGTCTATTGTCTTGGTCTTCGCTTTCCTTTTGTGCCCTTTGTGCTTTTTTGTGGCCAGTCTGCCTTTGTTCTGTGCTTTTTGTGGCCGATCTGCCTTTACTTTGCCACGGGCGGGTGAACGAACCCTTCGGCCAGCGCGGCGCACTGCTCGACGGTCATTTCCCCTTCCTGCACCCACACCCGGTACTTGAGCTTCAGCGGCTTGTCCGCGGTGAGGTCGTACTCGAAGTAGTCCCCGAACCGGCCGTAGTCGCGCTCGCTGCCGCGCGTCTCCTTCGGGTTGTCCGGGTGGTTGATGCGGACCACCGTGTACCGCTTCCCGCCGGTCACGAAGCTGCACGCGTTCCAGGGGAGGTTGATCGTCTTCGGATTCGGCTCCTTCGCCTTCGGCTCCCAGTT                                                                                                                                                                                                                                                                                                                                                                                                                                                                                                                                                                                                                                                                                                                                                                                                                                                                                                                                                                                                                                                                                                                                                                                                                                                                                                  
A===      114      413      111      223      323      343      433      113      314      313      123      244      243      234      121      112      334      333      233      231      224      1
B===      322      423      222      411      414      434      443      422      324      424      412      331      431      341      212      122      344      444      441      241      311      3
RRR=    501.1     82.8     63.4     63.1     24.2     19.5     17.0      9.8      9.1      8.7      8.2      0.0      0.0      0.0      0.0      0.0      0.0      0.0      0.0      0.0      0.0      0
M=     1283.     1809.     1073.        
M=     1069.     1920.     1382.        
M=     2612.     2017.     2858.        
M=     2866.     2084.     2517.        
J=   1      -2.9  11.6  -8.7            
J=   2     -10.5  12.5  -2.0            
J=   3       2.5 -10.1   7.7            
J=   4       8.0  -8.6   0.6            
