# Supplementary material for: Regions Enriched with Reverse Complement Triplets in Bacterial Genomes
Source: Int J Mol Sci. 2026 Feb 28;27(5):2301. doi: 10.3390/ijms27052301 (PMC12985086; doi:10.3390/ijms27052301)
Supplement: Supplementary file 1 [file ijms-27-02301-s001.zip › for_send/45/Planctomycetota/class/selection.txt]

KOK=         1
KK=    2641  LL=    3690  Z=   13.59  JJ=    2641  DL=  1050
A===      111      112      113      114      121      123      124      131      132      133      134      141      143      144      211      213      214      223      224      231      233      234      243      244      313      314      323      333      334      343      413      433
B===      222      122      422      322      212      412      312      242      142      442      342      232      432      332      221      421      321      411      311      241      441      341      431      331      424      324      414      444      344      434      423      443
RRR=   -0.232   25.365    2.172   -0.649   -0.179    0.178   -2.722   -0.217   -2.090   -1.524    3.340    0.602   47.333   -0.599    0.542    0.640   -1.767  110.039    0.411    7.376   -4.302    3.069    3.821   -4.213    0.368   -0.075   -0.073   -0.013    6.607   38.989    1.271   23.303
X1==    0.300   11.279    2.297   -0.499   -0.721   -0.329    7.989   -1.165   -1.182   -0.994    2.196   -0.499    6.181   -0.423   -0.721   -1.182   -1.304   11.407   -1.324    2.229   -1.027    6.600    0.989    2.585   -0.367    0.488   -1.027    0.013    2.054    8.266   -1.789    5.367
X2==   -0.774    2.249    0.945    1.300    0.249   -0.541   -0.341    0.187    1.769    1.533    1.521   -1.207    7.658    1.415   -0.751   -0.541    1.355    9.646   -0.311    3.309    4.187    0.465    3.861   -1.630   -1.003   -0.153    0.071   -1.032    3.217    4.717   -0.711    4.342
CD1=        1       12        4        1        0        1       12        0        0        1        7        1       14        3        0        0        0       15        0        4        1       15        5        9        2        4        1        5       11       26        0       19
CD2=        0        3        3        3        1        1        1        2        4        7        6        0       17        5        0        1        3       14        1        6       12        4       10        0        2        3        4        6       16       20        2       19
GCTTCAATTCGGCCGCGGCTATGAGCCGCGGAGAACGGGCTGGTGCAGGGGTTCGCGCCGCCCACGCAGCAGGCTTCAATTCGGCCGCGGCTATGAGCCGCGGAGAACCGGGCTGGTGCAGGGGTTCGCGCCGCCCACGCAGCAGGCTTCAATTCGGCCGCGGCTATGAGCCGCGGAGAACGGAGGCGCGGCGGCTCACCGGCATCGAGCGGTACGGGCTTCAATTCGGCCGCGGCTATGAGCCGCGGAGAACCCGTTCCTCGCGCAGCACGCGGTGAAAGTGCTCGTGGCTTCAATTCGGCCGCGGCTATGAGCCGCGGAGAACGCCGATGGTGGCCTGAAAATCGCGCATGGCCTGTCCGCTTCAATTCGGCCGCGGCTATGAGCCGCGGAGAACGGGGCCGTTCGCGTGCCCACTGAACGAGTGCGAGGAGCTTCAATTCGGCCGCGGCTATGAGCCGCGGAGAACGTCGGTGAGCGAGGCGATGTCGCGCGGCGTGAGGCCGCTTCAATTCGGCCGCGGCTATGAGCCGCGGAGAACAGGGCCGGACGGGGAACGTCCCCGCTCCGGGTATCAGCTTCAATTCGGCCGCGGCTATGAGCCGCGGAGAACCTCGTGTTCGTAAAGCAGGGCGGCTTGGCGGTTGGTGCTTCAATTCGGCCGCGGCTATGAGCCGCGGAGAACGCCGCGGCCCGCCGAGTGGCTCGCGGTGGTGCCGGTGGCTTCAATTCGGCCGCGGCTATGAGCCGCGGAGAACCGCGGCCGGGTGGGAACGCGGCGTACATCGAGCACCTGGCTTCAATTCGGCCGCGGCTATGAGCCGCGGAGAACGCGATGGTCTCAAGATGCTTGCAACGACGGTGCGACTGGCTTCAATTCGGCCGCGGCTATGAGCCGCGGAGAACTGCTGTCCCCGCGCCCGGTGCGGATGGTCCAGTCCGTGCTTCAATTCGGCCGCGGCTATGAGCCGCGGAGAACCCCCGGGCACGCTGTTCTCGTTCTGGGGCGGTGGCGGCTTCAATTCGGCCGCGGCTATGAGCCGCGGAGAA
KOK=         2
KK=    3871  LL=    4860  Z=   11.35  JJ=    3841  DL=   990
A===      111      112      113      114      121      123      124      131      132      133      134      141      143      144      211      213      214      223      224      231      233      234      243      244      313      314      323      333      334      343      413      433
B===      222      122      422      322      212      412      312      242      142      442      342      232      432      332      221      421      321      411      311      241      441      341      431      331      424      324      414      444      344      434      423      443
RRR=    0.014   31.045    7.679    0.050   -0.996   -0.252   -2.206    0.264   -0.157    1.265    0.971   -0.148   19.960   -0.025   -0.083    0.758   -5.321   76.808   -3.674   20.488   -2.643    5.514   -1.035   -0.037    0.079    1.960    3.719    0.304   14.147   23.903    1.057   22.060
X1==   -0.018    5.092    4.119    0.120   -0.908    0.409    4.209    0.245   -1.231    1.339    1.715    0.120    2.873   -0.176    0.092   -1.231   -1.287   10.987   -1.215    5.328   -0.949    3.853    0.790    0.611   -0.475    1.135    0.970   -0.287    3.161    5.880   -0.602    5.427
X2==   -0.806    6.097    1.864    0.416    1.097   -0.616   -0.524    1.077    0.128    0.944    0.566   -1.228    6.947    0.139   -0.903   -0.616    4.134    6.991    3.024    3.845    2.784    1.431   -1.311   -0.061   -0.167    1.726    3.835   -1.058    4.476    4.065   -1.754    4.065
CD1=        1        6        7        2        0        2        7        2        0        5        6        2        8        3        1        0        0       14        0        8        1        9        4        4        2        5        4        4       12       18        2       17
CD2=        0        7        4        2        2        1        1        3        2        5        4        0       15        3        0        1        7       12        6        7        9        6        1        3        3        6       11        4       17       16        0       16
ACGGCTTCAATTCGGCCGCGGCTATGAGCCGCGGAGAACACCCGTCCAACAGTTCGGCGGCCTTGCGAATGTGCCCGCTTCAATTCGGCCGCGGCTATGAGCCGCGGAGAACGACGAGGCGGCGGTGGAGATGTTCGCGGACAAGGTGCTGCTTCAATTCGGCCGCGGCTATGAGCCGCGGAGAACGACGGTCAACAGCGACCCGGGCCCGGCGAATTCGTAGGCTTCAATTCGGCCGCGGCTATGAGCCGCGGAGAACTCGAAGTTGGCGCCCAGGGCCTGGGGTGCGGCCGTGCTTCAATTCGGCCGCGGCTATGAGCCGCGGAGAACCCAGAGCGCGAACACGTTCGAGGTCCGCAACAGTTCGCTTCAATTCGGCCGCGGCTATGAGCCGCGGAGAACCTGACGCTCCCTGAGGTGTCGAGTTTCCGCCGCGGCGCTTCAATTCGGCCGCGGCTATGAGCCGCGGAGAACTTCATCCTGCGCGAAGCGGGCGACAGCAAACGATGCCCGCTTCAATTCGGCCGCGGCTATGAGCCGCGGAGAACGGTGGCGGTGGGTACGAAGTGGAAGATCTGGCTAGAGCTTCAATTCGGCCGCGGCTATGAGCCGCGGAGAACGTGGCAGCCCCAATAAACCCTCGCTGCATGGCTGCGTGGCTTCAATTCGGCCGCGGCTATGAGCCGCGGAGAACCCCTCGGGACCGCCGGCAGTTTCGGCACCGCTGCGCTGCACCGCTTCAATTCGGCCGCGGCTATGAGCCGCGGAGAACCGAGGCGGGCCGGGTCGAGGACCGCGAGGAGCTGACGCTTCAATTCGGCCGCGGCTATGAGCCGCGGAGAACGCGAACGATCCATGTCATCATGTCCGCAGTGTCGTCGCTTCAATTCGGCCGCGGCTATGAGCCGCGGAGAACCTTGCACGGGACATTCGGCCATTAACACACCACTGGCTTCAATTCGGCCGCGGCTATGAGCCGCGGAGAACTTC
KOK=         3
KK=   39391  LL=   40290  Z=    7.87  JJ=   39361  DL=   900
A===      111      112      113      114      121      123      124      131      132      133      134      141      143      144      211      213      214      223      224      231      233      234      243      244      313      314      323      333      334      343      413      433
B===      222      122      422      322      212      412      312      242      142      442      342      232      432      332      221      421      321      411      311      241      441      341      431      331      424      324      414      444      344      434      423      443
RRR=    1.141   -0.101    0.656    0.864    0.414    5.398    0.790    0.032    0.328   -0.109   -0.183    0.158   14.216   -0.085   -0.101    0.073    0.386   86.087    5.194    0.073    1.097   20.415    0.008   -0.214    0.495    0.243   -0.496   -0.513    1.283   23.665   16.663   15.584
X1==    0.619   -0.515    0.101    1.071   -0.515    2.542    1.566    1.101    0.718   -0.083   -0.130    2.071    3.956    0.493   -0.515   -0.194   -1.125    8.149    1.786   -0.194    1.279    5.906    0.026   -0.610    1.994   -0.130    1.279    0.914    1.721    3.066    4.638    4.860
X2==    1.845    0.196    6.498    0.807   -0.804    2.124    0.504    0.029    0.457    1.323    1.408    0.076    3.593   -0.173    0.196   -0.377   -0.343   10.564    2.909   -0.377    0.857    3.457    0.293    0.351    0.248   -1.870   -0.388   -0.561    0.746    7.718    3.593    3.206
CD1=        1        0        1        2        0        4        3        2        2        2        2        3        8        3        0        1        0       12        4        1        5       13        3        2        5        2        5        7        9       12        9       16
CD2=        3        1       11        3        0        4        2        2        2        6        6        2       10        3        1        1        1       12        4        1        4        8        3        3        4        0        2        5        8       25       10       14
GAGCGAGACGTACCGGGCGGCCCGGATGAAGGTGCGGTCGGGGATCAAGAAGCTGAACGCGGCGTTCATCGCCCAGCAGAACGCGCCGTGCGGCGCGACCCGCCCGGCCGAAGAGGTCGCGGCGGCCGAGGAGAAGCCGGCGACCGGGTTCCACGAGACGATCACCACCGCGTTCGTGCGGCTGGTCGCCTCGCGCATGAAGCCGGGCGAGAAGTTTTCCGGGTTCCGCAAACGCAACCCGGACCTGTTCGACCGGAAGCTGACGGCGCTGCTGGCCCACTACTCGCCAGAGGCGCTCTTCTCCGAACAGGCGAAGACGCAGTTCGTTGAGCCGGACCGCGAGCCGCTCCCGAAGCCGTGGCTCGCGGCCGTCGCGGTATGAGGGCAGATGGGTTCACCACAAAGAGGTTCTCCGCTTGCGGGGAACCTCTTTGTGGTGAACCCGTCTGCCTTTTCCCTCACTTCTTCTCTTTGACGTACCACTCGCGCCAGGCGGTCGCGGCGGCGGTCTTCTGCTCGGCGGTCGGCACTGCGGGCGGGCCGAAATCTTTACCGGTCAAGCTCTTTAACCCGGCCTTCGCGGCTCGCGTTACTGCGTCGTCGGCGTCCGTGATCGCCGCGATCAGGTCCGGAATGTGGTCCTTGTCATCCTTCATCGCGCAGGCGAGCGCGGCGGACCGGCGTAGCTCGGGTTCGTCGGTTTTGAGCATCGCGCGGAGCGTCGCGGCGTTCATGCGGCACAGCCGTTCGGTCAGTGCCTCGCGTGCCGCCGCCTTTCGGTCGCCCGCGGAGTGTGTCGCGGCGAGCACCAGAGCCCGGGTTTGGGTGGTCCCCTTTGCGTCGCGCGTTTCGGCGAGCAGCTTCGCCCAATCGCTCCCCGACGCCTTGAGTATTTTCGAC
KOK=         4
KK=   66151  LL=   67230  Z=    7.07  JJ=   66061  DL=  1080
A===      111      112      113      114      121      123      124      131      132      133      134      141      143      144      211      213      214      223      224      231      233      234      243      244      313      314      323      333      334      343      413      433
B===      222      122      422      322      212      412      312      242      142      442      342      232      432      332      221      421      321      411      311      241      441      341      431      331      424      324      414      444      344      434      423      443
RRR=   -0.188   -0.249   13.185    0.889   -0.245    9.911   -0.161   -0.687   -4.967    6.308    1.463    0.290   -0.280   -0.180   -0.245   -0.889    1.358   69.128    3.141    2.005   -0.010    9.588   -1.290   -1.278    2.464   -2.754    9.905   -0.625    9.480   47.412   10.106    7.021
X1==    0.379   -0.557    5.756    1.212    0.443    3.461    0.551   -0.300   -1.103    3.588    0.955    0.396    0.398    0.160    0.443    0.722   -1.171    9.549    2.525    1.635    0.236    4.142   -0.557   -1.285    0.637    1.512    3.348   -0.945    3.014    6.841    2.069    4.927
X2==   -0.496    0.447    2.291    0.734   -0.553    2.864   -0.292    2.291    4.502    1.758    1.531    0.734   -0.704   -1.123   -0.553   -1.231   -1.160    7.239    1.244    1.226   -0.043    2.315    2.315    0.995    3.867   -1.821    2.959    0.662    3.146    6.931    4.884    1.425
CD1=        1        0        8        3        1        5        2        1        0        9        5        2        4        4        1        2        0       11        4        3        3       10        2        1        4        6        8        4       15       25        7       20
CD2=        0        1        4        2        0        5        1        4        7        7        6        2        2        1        0        0        0       11        3        3        4        8        8        5       11        0       10       12       18       29       12       13
AAACGGGGCGAGCAACTCGAACGCCAGCCGGTCGGCGGCCTCTTCCGCCTCGTGCGCGTCGTCGCCGGTCACCCGGCCCCACCGGTCGCGCTCAAGGAAGTGCGTGAGGGGGCCAACGGGGGCACCGCGGAGCGCGCCCGCGAACCGCTCGGCATACGTCGCCTCGCGGGCGCCGTCCAGAACTTCGAGGATGGCGGGGCCGAACCGGCGCACCGCCGCACGGCGCGGTTCGCACCAGTCGCGAAGGAAGTGAGCTAATTCATGCGCGAACGTGAACCGGAGTTGGTCGGGTTCGTCATCGGGATCGATGAGGATGATAGCGCGTGTACGCGCGCCGAAGCACCCGCACAGCGGTCGGTCGTGCGTCGGTTCGGCGCAGGGGACACCTTCGCGCCGGAAGTGCTCCGCGGCGCGCGACAGAGTGAGGCGCGGTACTTCTTGAACGGTCAGATCGGTGAGCCAGCACGCGACATCGCGCAGGTTGCGCGGGAACGGCGGCGGCGGGCCGACTTCGGCCCAGAACCGGGCTGCGAGATTGGACACCCGGACCGGCGGCCGAACGGTCATGACGTTGTGCCCCGGTCGCGCGCCGCCAGAACCGCGCCCGCGGGTTCGGTCGCACCGGGGCGCGCCAGTGCTTCAACCGGGACCGCCTTGGCGGCCTCGGCGAGTGCGACCGTGTTCAGACCGAACTTGGTGGCGATCGCGGTGACATCTTCGCGGTACGCGGCGCTTGAGTCGAGTCGCGGCGCCCGGCACAGGCGCACCTGCGCGAGTACCGGAACGGCGCAACCGAGTCGCGCGGCCAGGGCGGGGTCGTCGAGGCGCTCACGCGCCGCGAACGCCTTCAGCCGAGATCCAAGGAAGAACGGTTCCGTGGACGCTCGCTCCGCGAGCCGGTCGAGTGGGAACGTGGTCATGGCCGACCTCCGACGGCGCGCCGCAGTCGCGCCTTGAGGGTGTCTTTGATCCGTTTGACAACGATCGCGACGTCCGGGCGGTCCGTGTTCAACCCGAGCGCCCGGGCGAACGCGCCGGTGTCGCGGACGCCGTCGCGCAGGAGCCCGAACGTGGTCTGTT
KOK=         5
KK=   72241  LL=   73410  Z=    4.77  JJ=   72241  DL=  1170
A===      111      112      113      114      121      123      124      131      132      133      134      141      143      144      211      213      214      223      224      231      233      234      243      244      313      314      323      333      334      343      413      433
B===      222      122      422      322      212      412      312      242      142      442      342      232      432      332      221      421      321      411      311      241      441      341      431      331      424      324      414      444      344      434      423      443
RRR=   -0.116   -0.250    9.818    8.676    0.502   38.713    0.704    0.219   -0.239   -0.171    4.822    0.181   -1.636    2.043   -0.250    0.643   -0.193   89.500   -0.785    0.666   -0.656    0.701    1.159   -0.498    3.747    2.330    4.253   -0.652   10.716    8.679   58.621   16.210
X1==   -0.617    0.333    5.117    2.365   -0.667    4.058   -1.193   -0.466   -0.547   -0.034    0.908   -0.269   -0.745   -1.675    0.333    0.220   -1.193    8.233   -0.428   -0.547    1.256    0.199   -0.861   -0.576    3.475    3.663    1.739    1.452    4.324    5.022    5.316    5.022
X2==    0.188   -0.752    1.919    3.669   -0.752    9.540   -0.590   -0.470    0.438    5.078    5.312   -0.672    2.195   -1.220   -0.752    2.920    0.162   10.871    1.836   -1.217   -0.522    3.513   -1.346    0.865    1.078    0.636    2.446   -0.449    2.478    1.728   11.028    3.228
CD1=        0        1        8        4        0        7        0        1        1        4        5        1        2        0        1        2        0       13        1        1        7        4        2        2       11       10        8       15       21       23       13       23
CD2=        1        0        4        7        0       13        1        1        2       12       14        1        8        2        0        5        2       14        4        0        2       10        1        6        5        5        7        5       14       12       25       16
CACATCGGGCTCGCGATCCGCGCGTTCCTGCGGCTCGAGTGGCACCGGCTCAAGTCCGGCGTCAGTTGGTTCGCGGCCAAGACGGCCATCGTGCGCGAAGCGGTGCGAACCTACCTCGCCGCACCTACATACCTACTTACCCAAAAGTCAACTACGTAAGTCCTATTCTCCTGTCGTGTCCGGGCGCGGTTCGATCGCGCGGCCGCTCGCCACGTCCAGAACGGTCACGACAGAATCCCGGTCCCGGATGGCGTACAGCGTCCGGCCGTCCGCGCTGAGCGCCGCCCGCTGGCTCGTTCCGGGCTGGGGAATGCGGCCAACTTCCTTCGCCGTGGCGGTGTCCCGAACCGTCCACCCGACGTGCCGCCGGAACGTGGCGACCCGCGAGCCGTCGGGGCTGATCGCGATCGAGTCCTCGGCGTACGGCCCGTCCCCGTCGCCGAGCGTTCGCGCGGTTTTCGCCCCGATGTCCCAAACCTTCAGCACCGCCTTTTCCCCGTCCAATCCCCAGAACACAAGCGCCCGTCCGTCCGGAGTCGGAACCGTCAGCCGCGTGTCTTCGGTCAAGGCCCGGATCGTGGTCATCTGCCGGCCGTTCTCCCCGCCGAACCGGAACTCCCCGGTTTGCTTCCCGGTCGCGGCGTCGAACGCCCGGAAGCTCGCGCCGTGATCGACGAGCACCACGGTGCGGCCGTTGGCGGAGAACTGGACCGAGAGGCGCAGGCCGCGGCCCAGCACGGCGATTTCCTTGTTGCTCGCGACATCGAACAGCGTGTAGGAGATCGGTCGGGGTGCGGTCGGTTCGATCACGGCTGCCCCCGCGTCCCAACGAACGATGCGGCTCCCATCCGGGCTGACCGCCACGCCCCCGGCGACCGGCGCCCGCGTCAGTTCCCGTCCCGTTCGCGGGTCGAACGAGACGACCGAGTACCTCTTGTCCTCACGCCCGTTACCGTCAGCTCTGATGCCCCGAACGGCGTCGGCGGCAGCGAACAGCGTCCCGAACGACCGGCCGCCGGTGTCCGCTCCGATTTCGACCCGGAACAAACGTCGGCCGTCGCCCGCGTCCCACGCCGACAGCCAACCGCCGCCGCGGGCGTAGACGGTCCCGCCGTCCGGCGAAACGGCGAGGAGTTCGATCGGTTCGGTGTGCCGGAACCGGACCGACCC
KOK=         6
KK=  128431  LL=  129330  Z=    5.82  JJ=  128281  DL=   900
A===      111      112      113      114      121      123      124      131      132      133      134      141      143      144      211      213      214      223      224      231      233      234      243      244      313      314      323      333      334      343      413      433
B===      222      122      422      322      212      412      312      242      142      442      342      232      432      332      221      421      321      411      311      241      441      341      431      331      424      324      414      444      344      434      423      443
RRR=    0.754   -0.934    6.788   -1.019    0.492   14.081    0.751    4.919   -0.125    1.245    3.502    0.105   -0.852    1.138   -0.198   -0.907    0.448   73.804    3.013   -0.125    0.602   -0.848   -0.683   -1.686    5.362    4.339    6.357    0.677   31.687    1.049    3.371   10.555
X1==    2.263   -0.713    3.120   -0.422   -0.713    6.703    1.271    2.261   -0.282    2.190    2.517   -0.422   -1.093   -1.214    0.287    2.337   -0.388    8.628    1.333   -0.282   -0.937   -0.443    1.391    1.731    0.925    3.118    2.280    1.070    6.131    0.344    4.321    3.460
X2==    0.333    1.310    2.176    2.415   -0.690    2.101    0.591    2.176    0.442    0.569    1.391   -0.249    0.780   -0.937   -0.690   -0.388   -1.155    8.554    2.261    0.442   -0.643    1.915   -0.491   -0.974    5.799    1.391    2.788    0.632    5.168    3.050    0.780    3.050
CD1=        3        0        5        1        0        9        3        4        1        6        7        1        1        1        1        4        1       11        3        1        1        2        5        6        4        8        6        7       19        6       10       13
CD2=        1        2        4        4        0        4        2        4        2        4        5        1        4        1        0        1        0       12        4        2        2        6        2        1       13        5        8        8       18       13        4       13
CGACGGCAGCGTCGCCGTGTGGAACGTGAAGACGGCGGCCGTCGTGAAGGTGTTCAACGCCAGCCCCGGCATTGCGGCGAAGGAGGCCGAGCCGAAGAAGAAGTGACGGTTGCGTGGCCGGCCGGGTCTGGTAGCATGGAGCGGGTCTGTGAAATCAACGAGACCGTGCCCATGATCCGAGCCCAAACCGGGCCTACGTTCGCCCTTTTTCTTGTGTGGCTCACGGGGTGCGACATGCCCGTGCGCGACGCGCGGCCCCGCACCCCGGCGCCGAGTCTTGCCGGCCCGGCGCTGGAACTGGCCCCGCCCCCGCGGGAGCGGGTGTACCTGGAAATCACACCAGCGGCGGCCCACGAACTCCGGACGCACGTCGCGGGTCTGAACATCGATCGGTGGTGGCTGCGGTACACGATCAAAGGCGGCGGGTGTACTGGTTTCCAGAACAAACTCGATATCGAGGCCGCTCCCCCGGGGGACGACGATTTCGAGTTCGTGGTCGACGGGATTCGGTGTGTGGTGCTCGAGTGGCAGCGCCCGTACGCCCGGGGCACCCGAATCGATTTCGGCGCGGTAGACGGGAACCGGGGCTTCATCGTGACGTTCCCGCAGTCCCGGTGCCCGCAAAACGCCGCGGGGAAATCGATCACAGACGAGTTCGAGCAGCGGGCCGCACACGACCGCGCGGCTCAACAGAAGTAGGCATGAACAAGACCGCCGTAACATCGGCGGTTGTGAGCCACGGGCGGCCGGTTCCGAGACCTTCTCTGCGGCGCTCCGCCGCGGGTGCAGTTGCTCGCGATTGCGTTCCCGCGAGCGTTGTTCGTTTCGCCGGTGTGGTACAGTGTCCCGCCGGCTGAATCAACCTGCGTTCCGGTGGGACACTGTACCACACCCAGGGCC
KOK=         7
KK=  131491  LL=  132390  Z=    4.78  JJ=  131221  DL=   900
A===      111      112      113      114      121      123      124      131      132      133      134      141      143      144      211      213      214      223      224      231      233      234      243      244      313      314      323      333      334      343      413      433
B===      222      122      422      322      212      412      312      242      142      442      342      232      432      332      221      421      321      411      311      241      441      341      431      331      424      324      414      444      344      434      423      443
RRR=   -0.191   32.005   19.505    0.263    8.639    3.945    0.369   -0.320   -0.865   -0.117    4.447    0.846   -1.492   -0.270    0.480   -0.030    0.369    3.719    5.130    0.639    1.062    8.139   -0.343    0.657   10.490    1.500    6.183    1.519   16.589    9.328    0.073    3.663
X1==    1.464    4.976    5.588    0.108    3.225    2.087   -0.625    0.668    0.677   -0.100    1.267   -0.631   -0.519    0.252    0.599   -0.027   -0.625    1.394    3.095    2.087    2.183    3.668   -1.108    0.889    3.300    0.671    1.614    0.951    4.110    2.668    0.076    4.591
X2==   -0.131    6.432    3.490    2.437    2.679    1.890   -0.591   -0.480   -1.278    1.167    3.511   -1.341    2.872   -1.072    0.802    1.098   -0.591    2.668    1.658    0.306    0.486    2.219    0.310    0.739    3.178    2.234    3.830    1.596    4.036    3.497    0.958    0.798
CD1=        3        7       10        2        5        5        1        3        3        3        5        1        2        3        2        2        1        4        6        5        7        9        1        4        9        4        6        7       13       10        3       14
CD2=        1        8        6        5        4        4        1        1        0        4        8        0        7        1        2        3        1        5        4        2        3        6        3        4        7        6        8        6       11       10        4        5
CTCATCGCAATTACCATTCTGGCCATGCTCCTTGCTTTGTTGCTGCCCGCCGTTCAAAAGGTCCGGGAAGCGGCTCAGCGAGTGCGGAACACGAACGCGCTCAAACAAGTGGTGCGAGCCTCCCACAACTTCGCCGGTGCGAATAAAGATGCTTGGCCGAACGTAGCTGGCAATAATGTCGACCCAGACCTTCTTGCCGTAGGCGTCATCCCTCTGACTCGCCAGTCCCGCAATCGTTCATCCGGGAGGGCTGCTGTGCGGGTTCGGGGACGGTAGCGTGAGGTTGTTGGGGCGGGATGTGAGCGAGAGCGCCTTCTGGGGCGCCGTCACGCCGAATCGGGGGAGAAGTCATCCCCGTCGATTAACTGGATATGGTAAGATAATTTTTACATTTCGATCGTGTATATAAATATTTATTTATAATATCATATCGGTATTGCGTTGTTGCGTCGAAGCGAGAGGTTCTCAGGGATAGCTCGGGGTGCCCCCGCCTCGACCCGCTCGGCCGCGTGCCCGAGAGATCGGAACTGGTTACGGCCGTCACGTCACCCGACACTCGCCAACTCCCCGATCAGCTCCGAACGTGAAGAGCTGCGCACGGATCCACACGCCGCAACGTACCCAACACCAATTCGCGCGCAACACGAACCCGTTCACGGCAACGTTTTGCTCCCGCCCTTGGGACGTGTAACGACGGTCGGCTCGCCCCCCGGCCTAACTCAAAAACGCCGCGCGCCCGGTCCGCAGGCCCTTGAGCGGCCGCCGCCGCGGCACGAGTGACACGCGCGGCGACTGTTCGTGTCGGTGCCGCGCTCCGGGGCGCAGAACGCCACATCGCGTAACACCTCACTCTCGGACCACAGGTGAAATTATTTCACTGCCATAATTCGACCGGCAATA
KOK=         8
KK=  197371  LL=  198060  Z=    4.56  JJ=  196861  DL=   690
A===      111      112      113      114      121      123      124      131      132      133      134      141      143      144      211      213      214      223      224      231      233      234      243      244      313      314      323      333      334      343      413      433
B===      222      122      422      322      212      412      312      242      142      442      342      232      432      332      221      421      321      411      311      241      441      341      431      331      424      324      414      444      344      434      423      443
RRR=   -0.254    0.235    0.108    0.975    0.235    0.871    0.901   84.989   -1.100    0.637    7.363    2.822    2.878   -0.738    0.235    0.214    0.173    0.804    0.832  114.581    5.114   58.618    3.873   30.406    2.095    2.095    2.095    1.472   10.655    9.006    2.095   -0.919
X1==   -0.490   -0.574   -0.123   -1.031   -0.574   -1.157   -1.117    9.322    1.461    2.120    4.245    0.924    1.659    1.156   -0.574   -0.284   -0.214   -1.254   -1.211   10.187    2.278   10.848    3.076    7.010   -1.630   -1.574   -1.768    0.826    4.901    2.318   -1.574   -1.987
X2==    0.519   -0.410   -0.883   -0.946   -0.410   -0.753   -0.806    9.117   -0.753    0.300    1.735    3.054    1.735   -0.638   -0.410   -0.753   -0.806   -0.642   -0.687   11.247    2.245    5.404    1.259    4.338   -1.285   -1.331   -1.185    1.783    2.174    3.886   -1.331    0.463
CD1=        0        0        1        0        0        0        0       11        3        6        9        2        5        4        0        1        1        0        0       13        7       21        8       14        0        0        0        8       17       11        0        1
CD2=        1        0        0        0        0        0        0       10        0        2        4        4        4        1        0        0        0        0        0       12        4        8        3        7        0        0        0        6        7       10        0        4
TGACCGGCCTGCTGTACGCGCTCATCGCGCTCGGCTACACGATGGTGTACGGCATCATCGAGCTGATCAACTTCGCCCACGGCGACCTGTTCATGCTGGGCTCGTTCCTGGCGCTCCAGGTCGCCATCTGGGTCGGGGCCGCGACCGCCACCGGCGAGGCCACCGGCGCCGCCGCGCTGCCCACCATCCTACTGATGCTGGTCGCGGCGCCGGTGTTCTGCGCCGGGCTCAACGTGACCGTAGACCGGGTCGTCTACAAGCCGCTGCGGAACGCGCCGAAGCTGGCCCCGCTGGTGTCCGCCATCGGGGTCAGCTTCATTTTCATGAACATCGGCGTGTTCTGGATGGGCACCTACGACCTGAACTTCCCCAAACTGGTCCCGCAGGACAACCTGACCCCCGGCGCCCGGATCGCGCTCAACTACAAGCACATCATGGTGCTCGCGGTGACCCTCCCGGTGATGGTCGCGCTGACCGTGTTCGTGCGGTACACGTCCCTCGGGAAGGCGATGCGGGCGACCGCCCAGAACCCGACCGCGGCCCAGCTCATGGGCATCAACGTGGACCGCGTGATCGCCGCGACGTTCGCGATCGGCGGCGGGCTCGGCGGGGTCGCGGCGGTGGTGTACGGGCTGTACAACAACACCGTCGGCTACATGATGGGGTTCCAGACCGGGCTGTACGCGTTCA
KOK=         9
KK=  214501  LL=  215250  Z=    4.57  JJ=  214201  DL=   750
A===      111      112      113      114      121      123      124      131      132      133      134      141      143      144      211      213      214      223      224      231      233      234      243      244      313      314      323      333      334      343      413      433
B===      222      122      422      322      212      412      312      242      142      442      342      232      432      332      221      421      321      411      311      241      441      341      431      331      424      324      414      444      344      434      423      443
RRR=   -1.773   -0.197   -0.186   59.617   -0.940    8.325    0.448   -0.691   -0.814    1.264   -0.961   -0.074   -0.887    1.237   -0.197    1.079    1.266    6.380   -0.423    1.594    0.255    4.846    0.883   -1.063    1.984   12.668   -0.470   -0.170    5.346   25.588   10.821   -1.294
X1==    2.379   -0.660    0.717    5.495    1.340    3.285    0.713   -1.107   -1.141    1.069    3.887   -0.137   -0.835   -0.772   -0.660    1.514   -1.109    1.400   -0.259    0.629   -0.330    1.062    1.717    1.183    1.069    2.538    6.036   -0.298    3.715    5.176    4.562   -0.667
X2==   -0.745    0.299   -0.259   10.850   -0.701    2.535    0.629    0.625    0.713    1.183   -0.247    0.541    1.062   -1.603    0.299    0.713   -1.141    4.556    1.629    2.535   -0.772    4.562    0.514   -0.899    1.856    4.991   -0.078    0.569    1.439    4.944    2.372    1.940
CD1=        3        0        2        7        2        5        2        0        0        4        8        1        1        1        0        3        0        3        1        2        2        4        5        4        4        6       12        4       12       15        9        3
CD2=        0        1        1       14        0        4        2        2        2        4        2        2        4        0        1        2        0        6        3        4        1        9        3        1        5       10        2        5        7       14        6        8
CGCCACAAGGAAACGGACCGCATCGCGGCGCTCGCGATCGAACTGCGCAAGCTCGGGGCCGAAGTCGAGGAGCGCGAAGACGGGCTCACGATCACCCCGCGCCCGCTCAAGGGCTGCGCGATCGACACGTACAACGATCACCGAATGGCGATGAGTCTGGCGCTGGTGGGCCTCAAGGTGCCCGGAGTTGTCATTCGGAACCCGGGCTGTGTCGCGAAGACGTACCCGGGGTTCTGGGAAGACCTGGAAGTGCTGCGCAAGTGAGTCGCAAGTCTCAGGTCCGCAGGTCGTAAAGTCGACTGCTGACTTTACGACCTGCGGACCTGAGACTTACAGACCTGGGACTTGCGACCGGCCGGCCGATCACTGCCCTTCCGGCTTGGGGGTCGGCTTCCACAGCGGGCTGTGGCGCTTGATCTTGTACAGGATCTTCTCGCGGGCCTCGCCGGTCGCGGTCTCCAGCTTCGCCTTCAGCTTCTTCATCTTCTTCTTGCGGCTGTACCGCCGATCCAATTCGATGCGACGCTCGACCATATACTGCCCCTGAAAAGAACGCGCGGCGTGTCTCGCGGCCTGGCGCAGCGAAGCGCTGCTTCACGGCCGCTCCAAATACGGACGCGATGTCTCAAACTTACGCACCACCGCCCCCCGCGACAAGCGAAGCGCACCGGCCGCTCCGTCGCGTGCTGCTGGCCGTCTGGGCCGTGCTGACGCTCGCCGCGCTGGCGTTCGTCGCGACGATCGGCACGA
KOK=        10
KK=  256711  LL=  257790  Z=    4.96  JJ=  256681  DL=  1080
A===      111      112      113      114      121      123      124      131      132      133      134      141      143      144      211      213      214      223      224      231      233      234      243      244      313      314      323      333      334      343      413      433
B===      222      122      422      322      212      412      312      242      142      442      342      232      432      332      221      421      321      411      311      241      441      341      431      331      424      324      414      444      344      434      423      443
RRR=    0.558    3.186    0.787    4.052   -0.805   39.612    2.767    0.365    0.514   18.038    0.020    0.605   -0.022    3.363    0.405    0.137    1.461   45.421    0.124   -0.684    0.217   -1.005    1.462    0.135   22.978    8.296   29.165   -0.343    1.616   26.304   24.417   17.944
X1==    2.477    2.395    2.318    1.600   -0.605    6.029    1.326   -0.290   -0.439    4.709   -0.078   -1.113   -0.078   -1.715   -0.605   -0.439   -1.198    8.436   -0.507   -1.247    1.564   -0.864    1.256   -0.193    4.161    2.769    6.661   -0.579    2.170    3.616    3.908    4.701
X2==    0.225    1.330    0.339    2.533    1.330    6.570    2.087   -1.261   -1.172    3.831   -0.256   -0.544    0.286   -1.960   -0.670   -0.311   -1.220    5.384   -0.245    0.549    0.139    1.164    1.164   -0.700    5.522    2.996    4.378    0.591    0.744    7.274    6.249    3.817
CD1=        3        3        4        3        0        9        3        1        1       12        3        0        3        0        0        1        0       13        1        0        7        2        6        3       11        8       17        7       14       18       10       21
CD2=        1        2        2        5        2        9        4        0        0       10        3        1        4        0        0        1        0        7        1        2        3        5        5        2       13        9       10        8        9       26       15       17
GCACTCGCGGATCGCCGACGGCTTGCCGGGCAGGTTCACGATGAGCGACCGGCCCCGGATGCCCGCCGTCTGGCGCGACAGGATGGCGGTGGGCACGCTCTTCAGCGACACCGCGCGCATCAGCTCGCCGAACCCGGGGAGCAGTTTGTCGCACACCGCCTCGGTCGCTTCCGGGGTCACGTCGCGCCGCGCCGGCCCGGTGCCGCCGGTGGTGACCACGAAACAGCACCCCTCGTCGTCGCACATGGCCTTCAGGGTGGCCTCGATGTGCTCCTGCTCGTCGGGAATGACGAGCGCGTGTGGCTCCCATGCGCAGGTGAGCACGTCCTTCAAGAATTCGAGGATCGCGGGGCCGCCCTTGTCGGGGTACTCGCCGCGGCTGGCCCGGTCGGAAACGGTGAGGACGCCGATGCGTATCATCGTCGTGGTTCGGAACGCGGAATTCGGAATGCGGAATGAAAGCCACCCCGCGCCGCTTATACTACCCCGAAATTGTGGCGGCATCACGCGTCTTGATTCCGCATTCCGAATTCCGCGTTCCGAACCACGACCATGCGCACCTGGTCCTTCTCCTCCGCCGGCGCCCTGTTCTTCGGCCGCAACGCGGTTCAGATCCACCTCCGCGACGCCTGCGAGCGGCTGGGCGCGAAACGCGCCTTCATCGTCACCGACGCGGTGCTGGTGCGCGCGGGAATCCTGGCCCAGGTCACCAAACCGCTCGCCGCCCTCGGCGTGGCGTTCGAGAGCTTCGACCGGATCACCCCGGAGCCCGGCGTGGAACTCGTGCGCGAGTGCGTCGCGGCGGCGCGGGCTGCGGCCCCCGATGTCATCATCGGCCTGGGCGGCGGCAGCAACATGGACACCGCCAAGCTGGTGTCCATGATCCTCGCGCACGGCGGCGACCCGCTCGATTACGCCGGCGACTGCCGCGTCCCGGGGCCGGTGACGCCGCTCGTCTGCGTCCCCACCACGGCGGGGACCGGCTCCGAAGTGTCCGCGGCGGCGGTGTTCACCGACACCGCGAACCACATCAAGGTGTCGTGCCTCAGCCCGTTCCTGCGGCCGGCGTTCGCGATCGTG
KOK=        11
KK=  258631  LL=  258990  Z=    4.82  JJ=  258001  DL=   360
A===      111      112      113      114      121      123      124      131      132      133      134      141      143      144      211      213      214      223      224      231      233      234      243      244      313      314      323      333      334      343      413      433
B===      222      122      422      322      212      412      312      242      142      442      342      232      432      332      221      421      321      411      311      241      441      341      431      331      424      324      414      444      344      434      423      443
RRR=    0.068    0.497   -0.324    0.115    0.438   -0.154    1.386   26.597    0.675    0.081   -0.817    1.354    0.102   -0.007    0.110   -0.154    0.030    0.041    1.020   -1.811   24.032    1.914    3.675    1.883   10.943    5.733    0.077    0.209    1.604   -0.149    0.092    1.037
X1==    0.491    0.387    0.324    2.289   -0.613    0.185    1.143    3.324   -0.815    0.102   -0.944    1.289    0.056    0.007    0.387    0.185    0.143    0.018    2.945    2.185    4.769    1.761    1.761    1.664    4.102    2.056   -0.080   -0.179    2.476   -0.230   -0.944    0.672
X2==    0.138    1.285   -0.999    0.050   -0.715   -0.829    1.212    8.001   -0.829    0.791    0.865    1.050    1.827   -1.032    0.285   -0.829    0.212    2.313    0.346   -0.829    5.040    1.087    2.087    1.131    2.668    2.789   -0.960   -1.172    0.648    0.648   -0.097    1.543
CD1=        1        1        1        3        0        1        2        4        0        1        0        2        1        1        1        1        1        1        4        3        6        3        3        3        5        3        1        1        4        1        0        2
CD2=        1        2        0        1        0        0        2        9        0        2        2        2        3        0        1        0        1        3        1        0        6        2        3        2        4        4        0        0        2        2        1        3
ACCGCTCACGGAGTGAGCGGACCACACTCCAGGCCAGAACCGCGGTACGGCCCGAACTTGAAACTACTGGTGGCGGAATGGGCGGCTGGTCGTGGCCTCGTCTCGGCCATGCGGGCCTCGTGTATGAAGACAATTTTGACAGGATAAACAGGATTCAAGATTGGTCTGTCTTCATCCTGTTTATCCTGTCGATCCTGTCAAAATTGTCTTCGCTCGTCCATCGCTTCAGTGTCACATTGCCGTTGTTAGTGTCTGTTTTGGCTGTTGTCTTTGTGGCACGGACATTCCTGTGTGTGCGGCGCAAGAAGACCGCACACACAGGAATGTCCGTGCCACAAGCAGCAGGCACGAGCACCCGGA
KOK=        12
KK=  269551  LL=  270300  Z=    8.18  JJ=  269101  DL=   750
A===      111      112      113      114      121      123      124      131      132      133      134      141      143      144      211      213      214      223      224      231      233      234      243      244      313      314      323      333      334      343      413      433
B===      222      122      422      322      212      412      312      242      142      442      342      232      432      332      221      421      321      411      311      241      441      341      431      331      424      324      414      444      344      434      423      443
RRR=   -0.223   -0.759    9.447    0.024    0.349    0.577   -0.177    0.589   -2.197   15.472    7.574   -0.801    1.312   -0.102    0.165    1.401    0.021   65.550    0.586    1.178    4.083   20.518    1.232    0.133   14.020    1.253    1.162    1.282    7.960    5.515   -0.575   -0.972
X1==   -0.572   -0.554    2.821   -0.135   -0.554    0.936    0.852    0.888    1.917    5.616    3.322   -1.075    0.576    0.476    0.446    0.936   -0.103    5.970    0.899   -1.028    5.033    3.421    1.329   -0.146    3.499    1.262   -0.702    1.106    1.971    2.475    1.949   -0.547
X2==    0.390    1.370    3.348   -0.176   -0.630    0.617   -0.208    0.663   -1.146    2.755    2.280    0.745    2.280   -0.214    0.370    1.498   -0.208   10.981    0.652   -1.146    0.811    5.997    0.927   -0.911    4.007    0.992   -1.655    1.159    4.038    2.228   -0.295    1.776
CD1=        0        0        4        1        0        2        2        2        3       10        7        0        3        3        1        2        1        7        2        0        9        7        4        2        7        4        1        6        8        9        5        3
CD2=        1        2        5        1        0        2        1        2        0        7        6        2        6        2        1        3        1       14        2        0        4       12        4        1        9        4        0        8       14       10        2        9
CCGACCCGAGCACTGGCTGTTCGCGGGAACGAATCTGAAGCGCGGCGACGCGTTCGGCGCGAAGCTGCCAGGTTACAAGGTGGTGGGGTACGAGTGCGACGGGTGCGAACTCGTCTGGAAGGACGGGGTGCCGTTCCCGACGCACGCCGACGGCACCCCGAAGGGCTTCGAGGTGCTCGCGACCGCCCCGGCCCGCTGGCACCCCGACGATTGCGAGTGGTACGAGCGGTGGCAGAAGGGGCGAACCGGGAACGCGGTGATGGGCACCTACACCCGCGGCGGGACCGTGGTGACCGTGGGCACCACGGACTGGGCGTTCGGCCTGCGCGGGAACGATCCGAACGTCGTTCGCATCACGAAGAACGTTCTGGACAGGCTCGGGAAGTAATTGGCGCGCCAGCGGGTTGTCCGCCTGTTTGTAAGCGCGGACAACCCACTGGCGAACCGACAGACGGCTGGATTCAGGCGTTCTCCGATACCACCAGCTTTACACCCGAAACGTAATCCTTCACCTTCTCGCGGTACTCCACCATGTGCGGGGCGTCCGTGTGCGCGTAGAGCGCTTCGACGCTCTCCCACTTCTCGACCACCGTGACCACGTTGTCGTGCGGGCCGTCCTGCACTTTCATCGTGGTCGGCACGTCGACGGTCGCCTGGTACTCGATGCAGCCGGCTTCCGCGCGGACCAGCGGCGTGACCCAGCGGAACACGTCCAGGAACGGCTTCCGCACGCCGGGCTTCAGGGTGATC
KOK=        13
KK=  288061  LL=  288600  Z=    7.71  JJ=  287821  DL=   540
A===      111      112      113      114      121      123      124      131      132      133      134      141      143      144      211      213      214      223      224      231      233      234      243      244      313      314      323      333      334      343      413      433
B===      222      122      422      322      212      412      312      242      142      442      342      232      432      332      221      421      321      411      311      241      441      341      431      331      424      324      414      444      344      434      423      443
RRR=    2.895   -1.499    1.678   -0.023   -0.909    0.855   -0.842    0.190   -0.012    7.225   11.459    2.277    0.357    0.716   -0.212    0.134    1.019    5.900   -0.070   -0.159    8.528  101.240   -0.413    0.811    0.369   -1.350    0.172   -0.706    7.854    2.241   -0.497   -1.059
X1==    1.166    2.330    0.810   -0.188   -0.670    1.084   -0.968    2.696    0.084    2.781    2.639    0.730    1.064    1.732    0.330   -0.916   -0.968    1.264    0.222    1.084    2.473    9.356    0.593    0.513    0.356    1.064   -0.228    0.602    2.531    1.180    1.064   -1.522
X2==    2.483   -0.643    2.071    0.120    1.357    0.789    0.870    0.071   -0.147    2.598    4.343    3.120    0.335    0.414   -0.643   -0.147   -1.052    4.668   -0.313   -0.147    3.449   10.821   -0.698    1.579    1.037   -1.268   -0.757   -1.174    3.103    1.899   -0.466    0.696
CD1=        2        3        2        1        0        2        0        4        1        5        5        2        3        4        1        0        0        2        1        2        4       12        2        2        2        3        1        3        6        4        3        0
CD2=        3        0        3        1        2        2        2        1        1        5        7        4        2        2        0        1        0        7        1        1        7       17        1        4        3        0        1        1        8        6        1        4
CCGCGAAGGTCGTATCGAGCGACGCTCCGGCGCGAAACACGACGGCGTTGGAGACATAACTGCAGTCCGCGTGACTCGTTTCGGGAACCGGTGTCGCGAAGGTCGGGTCGTAGCGACTTTGGAGGAACCGCGGGTGGTTGTAGCTCTCGCTCGTGCTCGTCGAAATCTCCAGGTAATTTCCGAGCGAATCGAACAGCGACAAACCGAGCGACGGCTCAACGTAATCGACGTTGGGCAGTTTCCCCTGATGGTCCGCGGCGAAGGCGTGTGCCGCGAGGCCGATTTGGCGGATCTTATTCAACTCCTCGGTTCGGGCGCCAGCAGCCCGAACCCGTTGAATCGCGGGAAGGAGTAACCCGACGAGGACGGCGAGGATCGCCACCGCGACGAGGACTTCGATGAGAGAAAACCCGCTCCGACGGCGATCCATTGTCGACCTCCTCTTCGATCCGGCCCGCGCGTCCACAGACGGTTCACTCGTCCGGCAGAACCTCACATGCTGTGAAGGTCCACAGGACGAGCTAAACAGAAATCACGGAA
KOK=        14
KK=  325501  LL=  326640  Z=    9.34  JJ=  325501  DL=  1140
A===      111      112      113      114      121      123      124      131      132      133      134      141      143      144      211      213      214      223      224      231      233      234      243      244      313      314      323      333      334      343      413      433
B===      222      122      422      322      212      412      312      242      142      442      342      232      432      332      221      421      321      411      311      241      441      341      431      331      424      324      414      444      344      434      423      443
RRR=    0.175    0.062   -0.609    0.577    0.568    0.010    0.212   -0.095   -0.093   -0.382    3.524    2.075    0.411   -1.581    1.266   -2.198    0.442    0.456    0.212  281.413   -0.396   15.786    0.836    5.246    9.998   -0.317    1.883    0.206   14.198   14.040   -0.181    4.681
X1==   -0.458   -0.117    0.666    0.191   -1.062   -0.039   -0.667   -1.114   -0.039    2.971    3.228    2.032    0.949    4.902    2.721   -1.440   -1.392    2.925   -0.318   16.079    0.645    2.412    0.262    6.513    3.853    1.405    1.685   -0.207    1.701    5.103   -0.419    1.701
X2==   -0.382   -0.535   -0.914    3.021   -0.535   -0.249   -0.318    0.086    2.414   -0.129    1.092    1.021    0.433   -0.323    0.465    1.526   -0.318    0.156   -0.667   17.502   -0.614    6.544    3.194    0.805    2.595   -0.225    1.117   -0.996    8.346    2.752    0.433    2.752
CD1=        1        1        4        3        0        2        1        1        2       12       12        6        7       15        4        0        0        5        1       25        5        8        4       15       14        8        7        9       14       24        4       14
CD2=        0        0        0        4        0        1        1        1        4        2        4        2        3        2        1        3        1        2        1       21        2       15        9        5        6        2        5        3       25       12        3       12
TGGCAGCGCTCAGGAACCTGACCTCGCTCAAGCTGATCGGCCCGGTGGTAACGGACGCGGGGCTGAAAGCTCTGGCCCCGCTCAAAAAGCTCACCACCCTCCAACTGACCGCTGCCAAAGTGACGGACGCGGGCGTGAAGGAGCTGGCCTCGCTCGCGAGCCTCACCACACTCGACTTGGCGAGCACGAACGTAACGGACGCGGGTGTGAAGGAGTTGGCCCCGCTCACCCGCCTCACCGCACTCGATCTGAGCGGCACGAAAGTGACGGACGCCGGGCTCAAGGAGCTGGCGCCGCTCAAGAACCTTGTCACGCTCTCTCTGGGCAGCACGGCGGTAACGGGTGCGAGCTTGAAGGAGCTGGCCCCGCTCACGAACCTCAAGACGCTCCACCTGTACGACACGAAGATGACGGACGCCGGGCTGAAGGAGCTGGCCCCACTCACGAGCCTCACAACGCTCACGCTGGCCGCCACGAAGGTGACAGATGCGGGCCTGAAGGGGCTGACCCCGCTCAAGAACCTCAGCGACCTCAACCTGGGCGGAACGAAGGTGACGAGCGCGGGCCTCAAGGAACTGGCTGCGCTCAAGAACCTGACCGTGCTCGACCTGGACGTAACGGCCGTCACGGACGCGGGCCTCAAGGAGCTGACCCCGCTCACGAACCTCAAGGTGCTTCGGCTGGTCGGCGCGAAGGTGACGACCAAGGGCGTGAAGGAATTTAAGGACGCCGTCCTGAAGTGCATCGTCTTCAAGTGACGACGCGGGCACGGGCGCCGAAACCGTCGCAACCGGGGGGCGGGCGCGGCGCCACGCCGAGCGGCTCCATCGCCCGTGCGGGTCCAGTAGACAGGGCGGTACGAACGCCCCGCGTATCGCCCGCCAGAACGATCGCTCCGCGTTCGCTACTTCGCTACTTCGCTTCTTCGCTGAGGTGCTCGGCGAGTGCGGCCCGGAGCCGCGCTTCGAGCGCCGGCGGCAGCGGGCCGCACTTCGGCAGCGCCCGCACCACCCGCACCGTGCGCGAGTACGTGGACACGTACACCTCGCACTTCGGGCACCCCTTCACGTGGACGGTCACCGTCTCGTGGCGCTCGTGCGCCACCACCAGGACGCCGTCGGCGCCCACGTAGTCGGCCAG
KOK=        15
KK=  350671  LL=  350970  Z=    6.57  JJ=  350161  DL=   300
A===      111      112      113      114      121      123      124      131      132      133      134      141      143      144      211      213      214      223      224      231      233      234      243      244      313      314      323      333      334      343      413      433
B===      222      122      422      322      212      412      312      242      142      442      342      232      432      332      221      421      321      411      311      241      441      341      431      331      424      324      414      444      344      434      423      443
RRR=   -0.157    5.474    0.559    0.117   -0.269    0.562    0.393   14.785    0.562   -2.014    0.012   -0.127    2.328   -0.738    0.199    0.393    0.393   -1.246    0.644    0.562   -0.031   41.810   -0.774    1.254   -0.059   -0.064   -1.938    0.021   -0.068    4.118    0.774   11.731
X1==   -0.357    3.575    0.424    0.481    0.575    1.313   -0.620    3.424    1.313   -0.929    0.162   -0.519    2.162   -0.756   -0.425   -0.687   -0.620   -0.819    0.261    1.313   -0.104    8.000    1.000    1.098    0.071   -0.838    2.776   -1.243    0.564    2.306   -0.838    3.177
X2==    0.441    1.531    1.318    0.244   -0.469    0.428   -0.634    4.318    0.428    2.167    0.077    0.244    1.077    0.976   -0.469   -0.572   -0.634    1.521    2.469    0.428    0.302    5.226   -0.774    1.142   -0.833    0.077   -0.698   -0.017   -0.121    1.786   -0.923    3.693
CD1=        0        4        1        1        1        2        0        4        2        0        1        0        3        0        0        0        0        0        1        2        1        9        2        2        1        0        4        0        2        4        0        5
CD2=        1        2        2        1        0        1        0        5        1        3        1        1        2        2        0        0        0        2        3        1        1        6        0        2        0        1        0        1        1        3        0        5
CGTTCGAATCGCGTTGCCACGCTGCAACTCTGAAGCCAAATCGCGATTGCCTTGCGAACAGGCAGTTGGAATCGAAATCGGTCGTGCCGATCGGCGATTTCGCGACCTTGCGGCACAGCCTGTTCAATAACACCTGGTCGAACAGGCTGTGCCTCAGATGCGCTCACTCCAGGTTCGCGCTCGGGCGAACCACCGAATCCGCACTTTGCCCTCGAATCCAGCAGCAACGCTCTTGTTTCGCGCAAGGGCCGAATCGCTTCTGGTTGTGGGCTCACTTGTCAATCGTCGCGCGGATGGTGT
KOK=        16
KK=  353491  LL=  353790  Z=    6.74  JJ=  352861  DL=   300
A===      111      112      113      114      121      123      124      131      132      133      134      141      143      144      211      213      214      223      224      231      233      234      243      244      313      314      323      333      334      343      413      433
B===      222      122      422      322      212      412      312      242      142      442      342      232      432      332      221      421      321      411      311      241      441      341      431      331      424      324      414      444      344      434      423      443
RRR=   37.019   -0.100   -1.090    0.305    0.712    0.040   -0.160    0.170    0.040    0.577   -1.614   21.748    1.537    0.327    0.712   -0.160   -0.160    0.035    4.824    0.040    7.287    0.057    0.596   -0.154    5.017    0.327    0.577    0.358   -0.922    0.358   -0.884    2.917
X1==    5.250   -0.811    1.260    2.260   -0.811    0.200    0.200    1.260    0.200   -0.730   -0.730    5.260    1.270    0.270   -0.811    0.200   -0.800    0.135    2.135    0.200    3.211    0.211    2.211    0.211    2.270    0.270   -0.789    0.280    1.280    0.280   -0.730    1.280
X2==    7.052    0.123   -0.865    0.135   -0.877    0.200   -0.800    0.135    0.200   -0.789    2.211    4.135    1.211    1.211   -0.877   -0.800    0.200    0.260    2.260    0.200    2.270    0.270    0.270   -0.730    2.211    1.211   -0.730    1.280   -0.720    1.280    1.211    2.280
CD1=        6        0        2        3        0        1        1        2        1        0        0        6        2        1        0        1        0        1        3        1        4        1        3        1        3        1        0        1        2        1        0        2
CD2=        8        1        0        1        0        1        0        1        1        0        3        5        2        2        0        0        1        1        3        1        3        1        1        0        3        2        0        2        0        2        2        3
CAAAGAAGCACAAAAGGCACAAAAGAAAACCGAGGAATCAGAAGAGGATTGGCCGCAAAAAAGCACAAAGGGCACAAAAGAAAACCGAAGAGAAAGAGAAGTGTCTTGAACTCACTATTTTTTATTCGTCTGTGGTTTCCTTTTGTGCCCTTTGTGCTTTTTTGCGGCCAATCCTCTTCTGATTCCTGTGCTTTTTGCGGCCAATCTTCTTCTGCTTTTGTGTCCCGTCCTCACGGGGTCAGGCTGGCGCGTTTCCAGGCGACTTCCAGCGCCTGCGGACCGTCGATGTTGTACTGACGC
KOK=        17
KK=  358561  LL=  359760  Z=    4.57  JJ=  358561  DL=  1200
A===      111      112      113      114      121      123      124      131      132      133      134      141      143      144      211      213      214      223      224      231      233      234      243      244      313      314      323      333      334      343      413      433
B===      222      122      422      322      212      412      312      242      142      442      342      232      432      332      221      421      321      411      311      241      441      341      431      331      424      324      414      444      344      434      423      443
RRR=    8.179    0.291   20.144    0.187   -1.187    0.005    1.321   -0.231    4.848   23.693   10.824    9.055    5.331    2.544   -0.782   -1.975    1.884   25.696    2.002   -0.020   -0.710   15.028    3.973    0.775    7.620   -0.319    0.340   -0.593    7.187   23.669    1.401   14.810
X1==    2.495    1.901    7.120   -0.149   -1.029    0.034    1.536   -0.192    2.910    4.788    3.428    2.550    1.436    1.014    0.924    1.472   -1.383    4.149    3.461    0.034    1.793    2.416    1.878   -0.769    2.825    0.440   -0.859   -0.677    3.089    3.827    0.938    3.827
X2==    3.278    0.153    2.829   -1.258    1.153    0.162    0.860    1.202    1.666    4.949    3.158    3.552    3.712    2.509   -0.847   -1.342   -1.363    6.193    0.578   -0.590   -0.396    6.221    2.116   -1.008    2.697   -0.725   -0.396    0.876    2.326    6.184    1.494    3.870
CD1=        4        3       13        2        0        2        4        2        6       14       11        6        7        6        2        4        0        7        6        2        7        8        7        2       10        5        2        6       16       18        6       18
CD2=        4        1        5        0        2        2        3        3        4       12        9        6       10        8        0        0        0       11        3        1        3       16        8        2        8        2        3        9       13       23        6       17
TGCCCTTCTGGTAACGGCGAATTGGTGAGCGGCACAAACAACGCGTGCCGCCGGTTCTACTGCTGCGGTGCCGTCCGAGCCTATTTTCGGAGAGCGTGCGGTGCGAGTTCTGGGAACATCTGGGTCGGTGCGGGGCGGCCAAACCCCTTCTTCCACTCCGCTGGGCACACCCCGCCGTCGGTGACCCGTGGCGCGTACCGCACCACGTTGGGACGGATGTTTCCGATTCGAAGCACCAACTCGCCCGGTTCGAGAGCGGATTGCCAGCCGTATTCGTTCAGCAGTTCCTCTAATGCCTTGTCCGTTGGCACGGCCGCAAACTCACGAACGACGCCCGGCGCCCACGCCGGTGGTTGCCCGTTCGGCAACCGCGACAGCACCCCGACCGCGCACACGCGACCGGCCGCAGTGGGCGCGGCGTACCGCTTGACTACCAGGCACCGCTCTTCCGTCGTGAACACGCCTCCGAACGCGACGACTTCCCAGGCGAGAACCGAAACCGGGCCGCGGTCGGCCGCGTTCGGTAGTGCCGTGTTGAGGTCCGCCATGCGCCAGGCCGCCGGCGCGTCTTTTTCGCGTGCCGTGGGGGGATCACCAGCCGCGACTGCGGACAGCAGCCCGGAGACGACGAGGGTTAACAGATAACGGGGCGAAACGGACCGCATGCAAGCACCTCCTGCGCGCTCTGGTGGCCGAACTCGTGTGTTGCGTGACACCTCGTGTAATCGCGAGGAACCTCGCGGCGTGAGCTGTGTCAACCGCCAGATCAGGAAAGCTAACAAGTTTTCGCACCGGACACAAGAACACATGGCGGACCGTAAGCCGCGTGAAAGGGGCAAAGAGGGCTGTAGGGGCGCGGCCGCATTCCAGTAACGGGGACCGGTCCCGTACAATACCCGGCATGTCAGACGAGCAACCTGAGCCGCCGAAGAAAAAGAAAAAACGTCCGTTCTGGCGGAAGCGCGTCCGGCGCTCCACCGCCGAGGGGGCGCACATCCCGGTCCTGCTCGCCGAAGTGCTGGCCGCGCTCGACCCGCGCCCGGGGCAGACGGTCGTCGACTGCACGCTCGGGTTCGCGGGGCACTCGCTCGAACTGCTCCGCCGGGTCGCGCCCGACGGCCTGCTGATCGCCACCGACCTCGACGTGGGGAACATCGAACCCGCGCGACCCAAACTCGAAGAGGCCGGCGGGCTGTTTGG
KOK=        18
KK=  380491  LL=  381630  Z=    4.98  JJ=  380461  DL=  1140
A===      111      112      113      114      121      123      124      131      132      133      134      141      143      144      211      213      214      223      224      231      233      234      243      244      313      314      323      333      334      343      413      433
B===      222      122      422      322      212      412      312      242      142      442      342      232      432      332      221      421      321      411      311      241      441      341      431      331      424      324      414      444      344      434      423      443
RRR=   10.591    1.573   -0.620   81.609   -0.344   -8.148    0.093    0.194   -0.134   -0.575   -0.265    1.067   -0.833   -0.067   -0.035    1.049    0.879    3.844    1.902   -1.949   -0.050    5.067    6.063   -0.238   -0.992    8.632   10.165   -0.164    6.618   34.416   14.854    6.760
X1==    4.315    1.113   -0.317    7.310    1.113   -1.338   -1.352    1.398    0.171   -0.450    1.935    1.362    1.331    0.689    0.113   -1.338   -0.604    1.133    1.751   -0.584    0.243    3.393    2.330    1.745    5.639    3.744    3.999    0.226    2.328    6.629    1.935    2.758
X2==    2.454    1.413    1.954   11.164   -0.309    6.088   -0.069    0.139   -0.783    1.276   -0.137    0.783   -0.625   -0.098   -0.309   -0.783   -1.456    3.394    1.086    3.339   -0.204    1.493    2.602   -0.136   -0.176    2.305    2.542   -0.727    2.842    5.192    7.678    2.451
CD1=        5        2        1       10        2        0        0        3        2        2        6        3        5        4        1        0        1        4        5        1        4       10        8        7       12        9       11        6       11       21        6       12
CD2=        5        3        6       21        1       11        2        3        1        7        4        4        3        4        1        1        0        6        3        7        3        6        8        3        4        9        8        5       14       20       20       13
TGCTCGAAGTGAATTGCAGCGGCGAAGAGAGCAAAGGGGGCTTCTCCCCGGCCGAGGTGCCCGCGCTCGGCGACACGCTCGCGGGCCTCGGCGGCGTGGACGTGCGCGGGCTAATGACCATGGCCGCCTACTCGGACGACCCCGCATCGGCGCGGCCGACGTTCGCACGGCTGCGGGAGCTGCGCGACCAGCTCCGCGCCCGCACCGGGCTGGCGCTGAACGAGCTGTCGATGGGGATGAGCAACGATTTCGAGATCGGCGTGGAGGAGGGCGCGACACTAGTTCGCGTCGGCACCACACTGTTCGAAGGTCTGGGCGAAGATAGATAGTAACCGCAAGAAATATGACAGCAGAGGATTGGCCGCAAAAAAGCACAAAGGGCACAAAAGGAAGCCGAAGACGAAAACAGCAGAAGTGTGTTGAACTCACTCATCTGCTTTGGTCTCTGGTTCCCTTTTGTGCCCTTTGTGCTTTTTTGCGGCCAATCCTCTGCTGCTTTTTGTGGCCAGCCCTCGATCTGCCTGCTTACTTCTCCTTCTTTGGCGGCTCCTTCGCCTTCTGTTCCAACAAGTACGCGAGCAGGTTATAGAACTCGCTCTCCGGGATCACGTCGGCGAAGTTGGCCGGCATCGCGGAGAGCTGCGTCTCGCGGTTCTCCGCGATGTCTTTCAGCGGGATGCGCTTTTCCTTGCCCTCCGGGTCCGCGACGACCAGCACCTCGCCGTCCGCGCGGAGCACCAGGGCCGTGATGGTGCGGTCGTCGGTCGTGGTGATTGACCGCGCCCGGAACGCCTGGTCCACGTTGCGGTTCGGGTCGAGCACGTCTTCGAGCAGGCGCTCGGCCCCGCGGACGCCGATGCCGTCCAGTTGCGGCGCGATCTTCCCTCCGGCGTCGCCGATCTTGTGGCACGCGGCACAGTGCTTGGTGAACAGCTTCGCGCCGTCCTTCGGGTCCCCCTTTGATCGCGCGAATCCGGTCGCACGGTCCTTCAACACGGCCGCGATCCGCTGGTCCGCGGGCGGGATGTTCTTGGTGAGGTCGGCGACCTGTTTGTCCCACCCGGGCAGATTCGACGACTTGAGCCGCTCCAGAATCGCCTTCTCCTGAAGGAGCCGCTGCGGGGCCTTGCCGTCCTTGAC
KOK=        19
KK=  485191  LL=  486210  Z=    5.76  JJ=  485041  DL=  1020
A===      111      112      113      114      121      123      124      131      132      133      134      141      143      144      211      213      214      223      224      231      233      234      243      244      313      314      323      333      334      343      413      433
B===      222      122      422      322      212      412      312      242      142      442      342      232      432      332      221      421      321      411      311      241      441      341      431      331      424      324      414      444      344      434      423      443
RRR=   -0.059   -0.044   13.036    5.748   -0.044   15.048    1.023   -0.259   -1.576    2.963   -0.031   -0.736    0.827    0.562    0.178   -1.576    1.706   24.786   23.847    1.006    2.053   27.175   -0.320   -0.186   14.298    4.538    0.421    0.200   18.797    9.298    9.507    2.166
X1==   -0.219   -0.180    2.824    1.594   -0.180    4.228    0.923    2.192   -0.926    1.711    0.126   -0.625   -0.915    1.377    0.737   -0.926   -1.338    5.683    4.834   -0.926    2.286    4.447   -0.327    0.847    4.386    4.291    0.469   -0.480    3.440    5.282    1.688    1.231
X2==    0.270    0.242    4.615    3.605    0.242    3.559    1.107   -0.118    1.701    1.731   -0.250    1.178   -0.903    0.408    0.242    1.701   -1.275    4.362    4.933   -1.086    0.898    6.111    0.978   -0.219    3.260    1.058    0.898   -0.417    5.464    1.760    5.634    1.760
CD1=        1        1        7        4        1        9        3        6        1        9        4        1        2        5        2        1        0       11        8        1       10       12        3        4       15       12        6        9       17       22        7       11
CD2=        1        1        6        6        1        5        3        1        3        4        2        3        1        4        1        3        0        6        8        0        3       12        4        3        6        4        3        2       14        7       11        7
GTCGCAGGCACACCAGCCCGAGTTTCTCGAACCACTCCTCGGTCATGGCGCGGTGGGCGGCCTCACTGCCCGCCGGACGCCACCAACCTTTGCCCTATGAACTCGTCTGACGCGTCCCGTTCGGGAACACGGGCCCGACGAAGGAAATCGGCGATCGCACCCGACCGCTTACACTCCTTCAACCGCACGCAGCGCAGCTTCCGCCGAATCCAGCCATCCACATCCGGTAACAGGCTCCGCATCGCCGCATGGCGGAAGTACGTCACCCACCCGGTGAGGAAGCTGTTCAACTCGCCGACCACCCGGAGTAAGCCGATTCCGCGGTTCCTTCGGGTGATCTGCCGAATACGATCTTTGGCCCGCTCCAGACTCTTGGGCGCCATCCCCAACCGCCCGTCCCCCAGGAGTCGATCGCCCAGGAACGTGCGCTCCTGGACCGGCGCCACCGCGCTCTTCTCCCGGTTGACACGCAATCGCAGCTTGCCTTTTGACACGCAATCGCAGCTTGCCTTCCAGGAATCGGATCAGCGACGCCATCACCCGTTCGCCCGCCCCGGGCGACTGCACATCCACGTTGCAGTCGTCCGCGTACCGACAGAACCGATGACCGCGTCGTTCTAATTCCCGGTCCCAATCATCCAACAACAGGTTCGCCAGCAACGGCGAAAGTGGTCCGCCTTGCGGAGTCCCCTCATGTCGCGCGATACAGACACCGTCTTGCATCAGCCCCGCTTCGAGGAAGCGGCGCACGACCCGCAACAGGTGCTTGTCGGCCACACGTCGGGCCCGCCGCGCCATCAGGATGTCGTGGTTCACCCGGTCGGAGAACCGTTCCAGGTTCACCACGATGGTTCGTCCCTCCTCCACGTACCGCTTCGCCGCGGCCAAGGCGTCGTGCGCCCCGCGCTTCGGACGGAAGCCGTAGCTGGAGTTCGAGAAGGTCGGGTCCAATAACGGTGTGAGCACTTGCAGGATCGCTTGCTGCACGAGTCGATCCACGACCGTCGGTATCCCCAACTG
KOK=        20
KK=  551461  LL=  552450  Z=    5.79  JJ=  551461  DL=   990
A===      111      112      113      114      121      123      124      131      132      133      134      141      143      144      211      213      214      223      224      231      233      234      243      244      313      314      323      333      334      343      413      433
B===      222      122      422      322      212      412      312      242      142      442      342      232      432      332      221      421      321      411      311      241      441      341      431      331      424      324      414      444      344      434      423      443
RRR=    0.668   -0.246    0.628    1.195   -0.246   18.199    0.123    6.547    1.720    2.800   16.353    1.764    0.097    0.135   -0.201   -0.790    0.237    2.935   -1.154    1.720    0.624   40.916   11.773    2.958    3.997    0.314    0.624    0.003   31.075    8.817    0.606    0.572
X1==    2.386   -0.688    0.455    0.592   -0.688    4.226   -0.397    2.120    1.079    1.934    3.915    1.465    2.205   -1.104    0.312   -0.495    0.428    1.617    1.044    1.079    0.586    7.810    3.498    1.586    1.934    0.495    0.586   -0.057    5.841    3.217    0.495    0.967
X2==    0.280    0.358    1.380    2.019    0.358    4.306   -0.309    3.088    1.595    1.447    4.177    1.204    0.044   -0.122   -0.642    1.595    0.554    1.815   -1.105    1.595    1.064    5.239    3.366    1.865    2.066    0.635    1.064   -0.051    5.320    2.741    1.225    0.592
CD1=        3        0        2        2        0        7        1        4        3        7       10        3        7        1        1        1        2        4        3        3        5       18       10        6        7        4        5        8       23       16        4       10
CD2=        1        1        3        4        1        6        1        5        3        5       10        3        3        3        0        3        2        3        0        3        4       11        8        6        6        4        4        5       18       12        5        7
AAAATCGGCTCGCGACCGCCATCAAGGACGTGGGCGGTACGCACTACGACTCGTTCGGCGCGCTGACCCTCGGGGACAAGCGCATCGCGTGGGTCCACAGCCACGAGCGGCACCAGTTGCGCCAGTTGGAGAACGCGGACTTCTTCGATTACGTGTTCTACGGCCACACTCACGTCCGCGAGCAGCACCGCACCGGCCGCACGCTCGTCGCGAACCCCGGCGCGCTGTTCCGCGCCAACCCGAAAACGTGCATCGTGCTGGACGTGGCGACCGGTGAGATCAAGCCGATCATTGTACTCGGTAAGACGGCGGGGAGCGTCGCCAGCGCGCCCGCCGTGCCCGCCCCGGGCGAAGAAAGTGCCGGGTCGATCGTGGTGCCGCCGAGCCCCGTGCCGGACGCCCCTCTTCCGCCGCCCACTCCTGGCTAGTGCGTGTGGACAGCTACCGTAGTAATATCACGATGGGCACGATGTGAGCGCGTGCTAGGAAGTTGCGCGGGGTTTCGTCACATCGTGTCGCAACTCGTCGGTGTTGCGGAACCTTGGCTCCGAACCGCTCGGCCTGGTCCTTGTACCGGCCGGTATCGATGTCCCGTCGCGTGGTCCGGTTCTTGCCGCTCGGGATCACCACCGCGGCGCTGCGGGTCGCGATGCCATCCACGAAGTCCGGCGTCTGCAGCCTCGTCGGCGATGAAAGCGGCCGCCGCCGGCCACCCGGCACCAGTGCCTCGGCATGCGTGAGTGATGTCGGCGTCCGGACCTGGGCTCCGCAGTGCCCGGGCGGGCAACCCGAGCCCGTTCGCCCGGACGTGGATCTTGGTTCCGAACCCGCCACGACTGCCCCCCAACGCCTGTTCCTCTTGTCCCCCCAATCCCGTCGGACTTTTTGTGCCCCAGCCGCGCACGGGTGCGCCCGGATCGCCATGGGATCGAGGAGCCGCTACCGCAGATCCGGATCCGGGAGCGGTTCGACCGCTCGTGCCCGGCACGA
KOK=        21
KK=  561331  LL=  562380  Z=    7.79  JJ=  561181  DL=  1050
A===      111      112      113      114      121      123      124      131      132      133      134      141      143      144      211      213      214      223      224      231      233      234      243      244      313      314      323      333      334      343      413      433
B===      222      122      422      322      212      412      312      242      142      442      342      232      432      332      221      421      321      411      311      241      441      341      431      331      424      324      414      444      344      434      423      443
RRR=    1.030    0.437    6.696    6.341   -0.137   -0.810    0.424   -0.263    1.584   17.439   14.361    1.289   -0.008    1.034   -0.137   -0.810    1.584   62.051   -0.505    0.421   -0.518   11.650    0.420    0.018    2.445    1.451   12.263    0.329    7.114   33.100    6.100    1.907
X1==    0.328    2.284    3.832    1.320   -0.716   -0.429    0.388    0.476   -1.241    5.742    4.020    1.320   -0.027    3.452   -0.716   -0.429   -1.240    8.953   -1.281    0.384    0.415    4.343    0.421   -0.134    2.855    1.708    3.213   -1.005    1.802    7.003    1.708    0.602
X2==    3.138    0.191    1.747    4.802    0.191    1.888    1.092   -0.551   -1.276    3.037    3.572    0.976    0.305    0.300    0.191    1.888   -1.277    6.930    0.394    1.097   -1.247    2.683    0.997   -0.132    0.856    0.850    3.817   -0.327    3.948    4.727    3.572    3.169
CD1=        1        3        6        3        0        1        2        2        0       13       10        3        3        9        0        1        0       13        0        2        4       11        4        3        8        6        9        4       11       24        6        8
CD2=        4        1        4        8        1        4        3        1        0        9       10        3        4        4        1        4        0       10        2        3        1        8        5        3        5        5       10        6       17       19       10       15
ACCAGATCGGCGACCTCGTCGGAGCGCTGGAGGACCACCAGAAAGCGTTCGAGATCGACCCCGACGACGCGGCCACGCTGAACCACCTCGCCTGGATCCGCGCGACGTGTTCGCAGGACGACCTGCGCGACGGCGCGGCCGCGCTGCGTGACGCCCTTCGCGCGTGCGAGCTGACGAACCACGAGGCGCCGGGGTACGTGGACACGCTCGCGGCGGCCTACGCGGAGCTGGGCCGGTTCGAGGAGGCCGCGACGTGGCAGGAAAAGGCAGTCGAACTCGCGCCGGAGGCGAGCAAAGCCGATTACGAATCGCGGCTCACGCTTTACCGCGAGGGCAAGCCGTTTCGCGACCCGCCTCCCGCAGAACCTCAAGTCTGAAGAGTGTGATTCGGCCTTTCGGTCCGCAGGGCGGTGCTCACGGTTTGTGACCCGCGGGCTTGTGGCTCGCCGGGGTCGTGAACACGCGGAGCAGTTCGTCCGTGTCTTCTTCGGCCGGTTCGGGTTTATCGGGCTCCGGTGCGGTTCCCTTCTTCGCGCCGTACTCCTTCGCTTCGCTGATGAGCCAGTCGGTGAACTCCTGGCACGACGCGACGCCGCACCCGGCCCGGCGCGCGGCGTCGGCGATGCGGGCGTCGTTCGAAACGACCGTCACGGTCCGGGGCTTCGGCTCCACCTCGACCAGCTCTTCAATCACGTCGTCCGCGGTGCGCTGGTAGGCGAACCGGACCCGCACCCCGCGGTGAACCATTTCGAGCGACGGGGCGGGGGCCTGCTGCGCGTCGAACACGACGCGGGCGCTCGCAATGCGGCCCTTCAATCTGCTCGCCAGCCAGTCGAGGAACTTGGTGCGGGCGCGTTCGAACTGCGGCGCCGGCGTCTTGCGGCCCACGAGCCCGAGGGCGAACATCAGGTTGTAACCGTCGATGAGGAACGTCACGGCACACCTGCCCAAGTAATGAACGTGATGTGATTATATCATGAACCGGCCTTCCCTGCGGAGCGCGACCGCTCCCGAGGCGTTCTCCGCGGTCCGTTCTTCTCTTACACGAAC
KOK=        22
KK=  569491  LL=  570630  Z=    4.87  JJ=  569461  DL=  1140
A===      111      112      113      114      121      123      124      131      132      133      134      141      143      144      211      213      214      223      224      231      233      234      243      244      313      314      323      333      334      343      413      433
B===      222      122      422      322      212      412      312      242      142      442      342      232      432      332      221      421      321      411      311      241      441      341      431      331      424      324      414      444      344      434      423      443
RRR=    2.600   -0.901   10.653   15.013   -0.082    0.561    5.515    9.752   -0.395   10.477    7.263   -0.117   -0.081    0.234    0.096   -0.872    0.905   41.139    0.913   -0.048   -0.868   12.636   -1.280    0.026    5.938    2.395   11.605   -0.546   12.567   11.220    4.737    5.833
X1==    2.465    0.865    3.425    4.766   -0.093    0.873    1.587    4.122   -0.614    2.997    2.951   -0.770   -0.279   -0.303   -0.093   -1.358   -0.629    8.259    0.298    0.873    1.712    2.251   -0.622    0.499    2.455    0.798    4.604   -0.329    3.420    3.420    1.336    3.420
X2==    1.055   -1.042    3.110    3.150    0.889    0.642    3.474    2.366    0.642    3.496    2.461    0.152    0.292   -0.772   -1.042    0.642   -1.439    4.981    3.064   -0.055   -0.507    5.614    2.057    0.053    2.418    3.003    2.521    1.658    3.674    3.281    3.545    1.705
CD1=        4        2        7        9        1        3        4        8        1        9        9        1        3        3        1        0        1       12        2        3        6        7        2        4        8        5       11        5       14       14        6       14
CD2=        2        0        6        6        2        3        7        5        3       10        8        2        4        2        0        3        0       10        7        2        3       15        8        4        8        9        9       11       16       15       10       11
GGATCAACCGCCCATGAAGATGCGCCAGATGTCGCGCATGAAGCCCTTCGTGCTGGTGTCGCGGGGCGGGTTGGCTGGGTCCACCGACCCGGCTCCCGAGCAGGTGAAACAGCGCTCGGTCTTGCCTTCAACGGTTGCTTCGCGTCGCCCTTCACAGGTCGGGCACATGAACGGCATCCACCCGAGCGGCCCGGGTTCGTACTCGTACACGCCGCTGCCGGCGCACAGCTTACAGTCGGGGTTCCGCCGACACGCACAACGAATTCGCTTCGGCATCGCAGTGATCTCTAAAGGAGAGAGTTCTATCGACATTTTACAGCGCAGAACCGGGTCCGCGGGTTGACGCCCCTGTTCGGGCCGGCTCGAACAGGGGTCGAACCGGCCCGTTTCCGATCTTCCGCTTCGTCCGGTTCCTGCCGGATGTCCTGGCACGCGGTTCGCAAATGACACAGCAGGCGGTTCACGGGCGCCACGAACCGAGTGGTTCAGCGGGTGCCGAACTCTCGAAAGGTTAATGCCATGCGCGCAATACTCACGACCGCGACCCTGTTCGTACTGGCGGGAAGTCTGTCGGCGGGGGACAACGAACCGGTGCTCGACCCGGCCAAACTCGTCGGGAAGTGGGAAGCCAAGGGCGACCCGGAGAAGCGACTGGTTGTGTTTGAGTTCGAGGAACAGGGCGGGCTCGTCGTGCGGATCACCCGCAAGGGCGAGGAGAGTAAGGCCGCGGGCAAATATCAAATCGAAGGGCGTACCCTCACGCTCACGCTGAAAATCGCGGGCGTGGAAGACTCGCGCTCGGTCACCGTCGCCAAGCTGACCGACGGTCAACTGTTCGGAACCGGTGAGAAGGGGCGTCCGCTGCTCCTCGTGCGCATGCGGGACAAGTGAATGCGAGCGAACGGCGCACACTTGAGCCAACGAACGCGCGGCCGACGGCACCCGCCGGCCGCGCACCATTTCACCCCTCCATGTGTGCCTTAGCAACAGTCACTTCGACGTCACCGCTGGTGTCCGCGGGGTCGTAACGCAGAGTCACGGGCCGCGCCGCGGCGACGACCGGGTGCAACTCCACAACGACAACTTCAATGTCGCTCCAGGACGTGTCGCCGTTGTACAGCACGTCGGTCGCGCCGCAGC
KOK=        23
KK=  608011  LL=  608910  Z=    5.19  JJ=  607861  DL=   900
A===      111      112      113      114      121      123      124      131      132      133      134      141      143      144      211      213      214      223      224      231      233      234      243      244      313      314      323      333      334      343      413      433
B===      222      122      422      322      212      412      312      242      142      442      342      232      432      332      221      421      321      411      311      241      441      341      431      331      424      324      414      444      344      434      423      443
RRR=    0.340    5.501   15.528    6.651    1.409    0.129   -1.295    4.373    1.272    1.969    0.312    1.123    0.665   -0.446    1.244   -1.352   -1.728   -1.084   11.986   22.678    0.001    3.274    5.572    4.139   -0.063    0.442    0.553   -0.300   39.181    8.218   10.064   -0.133
X1==    0.190    3.737    4.908    2.366   -1.222    0.212    2.124    1.382    0.979    1.062    0.138   -0.902    1.957   -0.132    2.084    1.745    2.834   -0.379    2.549    5.577   -0.005    1.092    3.069    2.607   -0.900   -0.468   -0.716   -0.466    5.497    2.684    6.202   -0.129
X2==    1.795    1.472    3.164    2.811   -1.153    0.608   -0.610    3.164    1.300    1.854    2.264   -1.245    0.340    3.379    0.597   -0.775   -0.610    2.857    4.702    4.066   -0.225    2.997    1.816    1.588    0.070   -0.943   -0.773    0.643    7.127    3.062    1.623    1.029
CD1=        2        6        9        6        0        2        5        4        3        4        3        1        6        3        4        4        6        1        5        9        2        4        7        7        1        2        1        2       13        8       13        3
CD2=        3        3        6        5        0        3        1        6        4        6        6        0        3        7        2        1        1        7        9        8        3        8        6        5        3        1        2        6       18       10        5        6
TACGACTTGCGGACTTGGGACTTGTGGACTTGCGACTTTTGACCTACCGCCACCGCACGGTGAAGCAGGAGTTGCCCAGGACCATCAGTTCGCGCTCGGCGTAACCCTGACACTCGAGCACGTCGAGGAGTTCCTCGGCGTCGCTCAGGGCGGTCACGGTCGCGAGGTTCCATTCGCTCAGAGTAACGGCCTGAAAGTGACAGCCGGTGGCGAGCGTGTCCGCGGCCGGATCGGACAGGCCGACGACCGTGTTGTCGCTCGCGAGCACCACTTCTTTGGCTTTCGCGGTAACCATGTAAGCCGCCGCAAGGCTGAGGGCAACGCCGCCGACCGTTAGAAGGGTGAGCATCATGATCAAGCCCTCAAGGTGCCAAACTCCAGATGTAGCGGAACCGTAGAACAGGAAGCCAACGCGTCTGAGAAATTCGTCCGAAAAACCGGAATATTCGGAACCTTCCGCGCCGGGCGGAAGAGATCACGTCAGGCGCGAAGCAAGTGACGTGCAATTACGTTTAGGCGAATGCTTACCCAGACTAGCTAAGTTAACAAAAGCAATTGTGGCCGACCTGCCGGTAGTCATTATACCCGCCCCAAATCGGTGCAGGTGGCGACTAGAACGACTGGGAAGATAGCGAAAGCGGTGCCGATTTTTGTGGGAAGTGGTGTGCGGTTAAGGTCTTCGGGTCACAAGTCGTCAGGCCGGTAAGTCATAACGTTACAAATACAGCGGCGGCAATGGCTTGCGACGTTATGAATTGCTGACCTGACGACTTGTGACCCGAAGACCTTAACGGGATGGTGAATTAGTAAGCGCGGGCGAACACGACCTTTCGTGCGCTGGGCTTGCCTGTGAAGATGCAGGTCCCGGACTCCTGCGGCCCGTCGAACGGTAGGCACCGG
KOK=        24
KK=  624421  LL=  625200  Z=    4.64  JJ=  624421  DL=   780
A===      111      112      113      114      121      123      124      131      132      133      134      141      143      144      211      213      214      223      224      231      233      234      243      244      313      314      323      333      334      343      413      433
B===      222      122      422      322      212      412      312      242      142      442      342      232      432      332      221      421      321      411      311      241      441      341      431      331      424      324      414      444      344      434      423      443
RRR=   -1.287    0.293   20.896   -0.999    0.293    1.389   -0.056    2.142   25.169    2.546    7.000    0.013   -0.396   -0.026   -0.811   -0.183   -0.759    6.282    0.015    0.653   -1.282    2.464    0.417   -1.200   10.960    0.425    7.522   -0.809   -0.542   27.338    7.040   11.006
X1==    2.444   -0.552    4.626   -1.107   -0.552    1.797    0.728    2.729    5.605    1.166    2.291   -0.195   -0.934    0.217   -0.552   -0.107    0.728    3.724   -0.179    0.845   -0.837    2.313    1.018    1.477    3.179    1.001    1.856    1.164   -0.429    6.912    2.937    2.783
X2==   -0.527   -0.531    4.517    0.902   -0.531    0.773   -0.076    0.785    4.491    2.183    3.055   -0.068    0.424   -0.120    1.469    1.702   -1.043    1.687   -0.084    0.773    1.531    1.065    0.410   -0.812    3.448    0.424    4.052   -0.695    1.264    3.955    2.397    3.955
CD1=        3        0        6        0        0        3        2        4        7        4        6        1        1        3        0        1        2        5        1        2        1        6        4        5        7        4        5        7        4       20        7       11
CD2=        0        0        6        2        0        2        1        2        6        6        7        1        3        2        2        3        0        3        1        2        5        4        3        1        8        3        9        4        8       14        6       14
GAGCACCGCGCCGACCAGCGCGCGAACGGCCGTCTCGTCGGTCAGGTCGGCCGGGAACGTGTCCGCCTCGACGCCGTGGGCGCGGAGTCGCGCCGCGGTGCTCGCGGCTTCGGACGCTGAACTACGGTAGTGAACCGCGATCGCGTACCCGCGGCGGGCGAGCGCTTCGGCGACGGCCGCCCCCACCCGCTTCGCCCCACTGCCGGTAACGAGTGCGACCCGATCGGTTGCCATGTGTCGGTTTCCTTCTCTAGTGCCAGTGCGGGCGCCGAGCCAGAGGCGCGGACACACGTCCGTGAACTGAACGGGACACAACCCGCGAGGACCGCACGTATCGCCGAAACGGACCGGGTGTTCGGACCCCGGACCGTTGCACACATCACGCGCGACGTTCTCGGATTCTACCGCCGCTGCACACTGACTTCAGCGACTGCATGTATGCACGGCTCGGGCCGTACCACGACTACTGTTGTGCTCAGCCCCCGAGTGAACTGGAAAGGGGAGTTAAGAAGTCACTGTACCGCTGCTCGCAGTCGGCGCCTTCGCCTGACAAGGGCGGATGCCGGAATGGGTAAACGTGGCCGAAGGGCGCGACCGTCACCTCGCGCCGACCGAACGGCGGTGCTCGTAGCCGCGGTGGCGGCCGAGTTACCTTCGGGTTTGTAGTGGGGCAAATGGAACTAGCGCCGGACGTGGAGTGTCGTCGGACCCGGGTGGCAGGTTGCGGTTAGTCACCCGACTGGGCGGGGCGGCTGACGGCGTGCCCAGTCGGAGTCGTGC
KOK=        25
KK=  676891  LL=  677880  Z=    4.61  JJ=  676681  DL=   990
A===      111      112      113      114      121      123      124      131      132      133      134      141      143      144      211      213      214      223      224      231      233      234      243      244      313      314      323      333      334      343      413      433
B===      222      122      422      322      212      412      312      242      142      442      342      232      432      332      221      421      321      411      311      241      441      341      431      331      424      324      414      444      344      434      423      443
RRR=    0.063   23.468   11.453    0.838    0.055    2.845    5.861    0.193    1.802    5.089    3.324    0.820    7.996    0.171    1.057   -0.585    1.802    9.105    7.738    6.626    2.970    1.958    1.367   -0.959   15.886    8.012    6.783    0.103   11.464    5.078   -0.048   -0.361
X1==   -0.062    4.858    4.545    0.970   -1.026    0.878    2.540    0.110   -1.357    2.688    1.156   -1.323    3.482    0.111   -1.026   -0.612   -1.312    5.415    2.583    3.859    1.605    1.780    0.608   -0.467    3.251    2.319    1.605    0.168    2.112    5.663    2.319    0.780
X2==   -1.022    4.831    2.520    0.864   -0.053    3.239    2.307    1.753   -1.328    1.893    2.875   -0.620    2.296    1.542   -1.030    0.956   -1.374    1.681    2.996    1.717    1.850    1.100    2.249    2.056    4.887    3.454    4.226    0.612    5.428    0.897   -0.021   -0.463
CD1=        1        6        8        3        0        3        5        2        0        8        5        0        9        3        0        1        0        9        5        7        6        6        4        2        9        7        6        6       10       18        7        7
CD2=        0        6        5        3        1        6        5        4        0        6        8        1        7        6        0        3        0        4        6        4        6        5        7        7       11        9       10        6       17        7        3        4
CTCTTGCGGCAACGCGAGCACCACTTCTCCGCAGCACACGGGCCACCCGTGGTGCGCGAACTGTCGGAGCTGATCGTACCCGAACGGGGTCCGCCGCTGGCAGCTCGCGCACCACCACGCGAACGGAAGTGCGGGCGGTTCGGAACGAGGTCCCGTACCCGGCGTCGTCGTCAATGTGTCGAGAGCGGCAGCCGTCAGCGTAATCATGAGCACATGAACTCGCGGTGTTGATGTACCGCAGATTATTTGCGATCGTCGGACATCATGTTGTCAGAGGTGTGGGTAACGGTGCGTCAGGGAATTCCACCTTCGCTCAACTTCGTTCCTTTGCCTTTGACGAATGTCCGCCTCCGGGCGCGCGGTATGCACAACTTCCGATTCCACCTGGGAGGGACCGCCATGAACGCCGACAACAAACCGCAGGCGCAAGACAGCACCGAGAGCGGTCGCGCACAAGAGCCGCGCGAGAGCGTGCTGACCCGCGTGCGCGCCGCTGCTCACGACCTCGGGGAGCGCGTGCGGAAGGCGCTGGGGCGGGACGACGACACGCGACCGCCCGGATTCAATGGCCTCATGCTTGTGGCGTGAGCGAATGCTCAGATTTGAATTCGCCCGCTCCGTCTGCTGATTGCCCAGAGCTGTTACGGTTCGTTCCCAAACGCTACAAACATCCCCGCTGCGCGCTTCAGCGGCCCATGCGGTAACGGTTCACGCCCGAATCAACCTTCAGATCGGTGACTGTCTTCCCGCTCCCGGCATACGGAGCAAACCGATCCCGCCGCCGGAGGGTCAGTTCGGCACGCATCAGTAAAGAGGGGAATTCCCTCCACAACCTCAAGCGTGCGCCGGCTTCCGGTTCACGATCGGCTTCGAGCTTCACATCCACGGGGCGAACGCGTCTGGTGCCATCAGCCTGATAGGCGAGTTGTTTCCGCCCGCGTGTTCGTGAATGCGATTCCGACCCGGCCGAGCCGGTGCCATCAGCCTGAT
KOK=        26
KK=  681241  LL=  682230  Z=    5.30  JJ=  681061  DL=   990
A===      111      112      113      114      121      123      124      131      132      133      134      141      143      144      211      213      214      223      224      231      233      234      243      244      313      314      323      333      334      343      413      433
B===      222      122      422      322      212      412      312      242      142      442      342      232      432      332      221      421      321      411      311      241      441      341      431      331      424      324      414      444      344      434      423      443
RRR=   -0.198   -0.291    6.733    0.095   -0.291    4.447    5.820    2.785   -0.232    6.846   -0.943    0.095   33.956   -0.054    0.216    1.347    4.320    6.776   -0.102   -0.648    8.326   30.162    0.048    0.015    9.043    0.065    0.308    0.252   10.711    9.649    0.505    9.705
X1==    0.478   -0.508    2.321   -1.136   -0.508    2.388    1.580    1.451   -0.259    2.524    2.088   -1.136    7.675   -0.078   -0.508    1.505    1.580    2.454    0.722    0.623    3.169    6.136   -0.097   -0.028    1.976    0.412    0.390    0.469    2.728    2.728    3.205    3.083
X2==   -0.414    0.574    2.901   -0.084    0.574    1.863    3.683    1.919    0.895    2.712   -0.452   -0.084    4.424    0.687   -0.426    0.895    2.734    2.761   -0.141   -1.041    2.628    4.916   -0.493   -0.551    4.576    0.158    0.789    0.537    3.926    3.537    0.158    3.148
CD1=        1        0        4        0        0        4        3        3        1        8        7        0       17        3        0        3        3        4        2        2        9       14        3        3        7        4        4       10       16       16        9       17
CD2=        0        1        4        1        1        3        5        3        2        7        2        1       10        4        0        2        4        4        1        0        7       11        2        2       10        3        4        8       17       16        3       15
GATCCTGACGCCGTGCTTCTACGGCATCGACATGAGCACCGTGAAGGAGCTGTTCGCGCCGAAGTTCATGTCCACGAAGGTGCCGACGGTGGCGGAACAGGACGCGATGGCCAAGGCGCTGGGCGCGGACTCGCTGTTCTACCTCCCGGTCGACGCGGTGGCGCGGTGCATCGACCTGCCGACCGATCGGCTGTGCCGGGCGTGCCTCACCGGCGACTACCCGACCGCGGCCGGCGAGCAGATGTACCAGCTCTCGCTTCGGAACCACGCCACCGGCGGGGACTCGGGCCGCACCTACGAGCGCCCGCCGGAGCCGCTCATGTGTTCGGTGACCGACGCCGGGCGGACGTAGCCTGTGACGGCCGCGGGGCTCGCGCCCGGCTGCACGAGCCCTGCGGCGGTTGTCAGCCGGCGCGACGCGGCCCGCCCGTGCCGGTCAGTTCGTCCACAAGCGCGTCGCGAACCCGGTCTGGGTGGTAGCGCGCGAGCACGTAGTCACGACCCGGATCGCCCCAGCGGCGGCGCGGGTCGGGTTCGGCGAGGATCTGCTCCAGCCCGGCGACGAACGGCTCCGCGCCGCGGTACGCCAGCCCGCCGCCGCTGACCCGGGCGTGGTCCGCGAGCACCGCACAGGCTTCGTTCACCAGCACGGGGGTTCGCTGGGCGAGCGCCTCCAGCGTGGCGAGGCTGAAACTCTCGTAGGCCGAGGGCATTACCACGGCGGTGGCCCCGGCCATCAGCGAGAACTTCTCCGCGTCGGACACCACGCCGCGGTATTCCACACCCGGGCGGCCGCGTATGCCCGTCATGTGTTCGGCCCCGACGAGTACGAGCCGCAGCCGGTTGGGGTGCTTGAGCCGGAACCGCTCGAACATCTCCAGCAGCTCCCGGCACCCCTTCGCCTCGTCGATGCGCCCGCAGTACAGCAGGTACGGCGTGCCGGACGCGGGCGCCGCCGGCTCAGTGACCACCGGCATCGCTACTAGCAGC
KOK=        27
KK=  734221  LL=  734820  Z=    7.70  JJ=  733621  DL=   600
A===      111      112      113      114      121      123      124      131      132      133      134      141      143      144      211      213      214      223      224      231      233      234      243      244      313      314      323      333      334      343      413      433
B===      222      122      422      322      212      412      312      242      142      442      342      232      432      332      221      421      321      411      311      241      441      341      431      331      424      324      414      444      344      434      423      443
RRR=    0.527    0.259    0.283   -0.331    1.697   -0.021    0.008    0.948   -0.558   -0.038    1.139   16.538   12.700    0.169   -1.179    0.649    0.138   35.683    6.766   -0.088   13.684    6.710    2.310   -0.538    1.068    0.317    3.290   -0.003    0.224   26.011    0.976    7.012
X1==    0.556    1.438    0.271    1.100    1.438    0.076   -0.133   -0.729   -0.924   -0.182    0.431    4.100    2.088    0.876    1.438    1.076   -0.133    7.281    2.140    0.076    2.848    3.780    2.305    0.455    0.737   -0.398    1.212    0.022   -0.281    5.567   -1.226    3.618
X2==    0.948    0.180    1.044   -0.301    1.180   -0.275   -0.061   -1.300    0.603    0.208    2.642    4.034    6.081    0.193   -0.820    0.603   -1.036    4.901    3.161   -1.153    4.804    1.775    1.002   -1.182    1.449   -0.796    2.715   -0.132   -0.796    4.672   -0.796    1.938
CD1=        1        2        1        2        2        1        1        0        0        1        2        5        4        3        2        2        1        9        4        1        5        7        5        3        2        1        3        2        2       11        0        8
CD2=        2        1        3        1        2        1        1        0        2        3        6        6       11        2        0        2        0        6        4        0        9        4        3        0        5        1        6        4        2       12        1        7
GCGCAAAACAGGTCTCGCCCGGCTCGCCGTTGGGGGCGGCGTGAGCGCGAACAAGCCGCTTCGAGCCGCGCTGGAAGCGATGTGCAAGAAAGAGGGAGCGGACCTGTTCATTCCCCCGCTGTCGCTGTGTACGGACAACGCCGCAATGGCCGCGCTGGCGGTCGAGAAATGGAAGCAGGGTGCGTTCGCGCCCGACGACCTGGACGCCGAGCCTAACTGGCTTTGATAGAAGAGTATTCACCGCGGAGAGAGGGCGCGGTAGTGTCGGTTGGTGTGGAGGGCGTGGTAAAGAGTATTCACCGCAGAGAGCACGGGAAGGCGCAGAGAGGAGGCATAAGAAAAGAGTTCAGTTAACTCTCTTGGTGCCTTCTCTCCGCGCCCTCCCGTGCTCTCTGCGGTGAATACTCTTGCTCTTGGTTTTATGCCTTGGCTTCTTCGGGAGCAGGAGCGGGCGCGGCGGCCGGCTTCGGAGCGGCCTTCTTCGCTTTCCGCTTGGCTTCGCGTTCGGCCTTCACCTTGGCGAGCCGTTCCTTCTCGGCCGCGGCGAATTTTTCCATCTCGGCGTTCACGGCAAGGCGTTCTTGCTTCGGAAGGTAGACG
KOK=        28
KK=  750661  LL=  751050  Z=    9.64  JJ=  750601  DL=   390
A===      111      112      113      114      121      123      124      131      132      133      134      141      143      144      211      213      214      223      224      231      233      234      243      244      313      314      323      333      334      343      413      433
B===      222      122      422      322      212      412      312      242      142      442      342      232      432      332      221      421      321      411      311      241      441      341      431      331      424      324      414      444      344      434      423      443
RRR=   -0.661    0.249    0.360   -2.553    0.250   -0.225    0.586    0.046    0.242    2.854    0.024   22.145    1.194    1.266   -0.271    0.586   -0.201   27.402   -0.121   -0.859    0.020    0.595    1.325    0.016    9.461   -1.738   60.059    0.236    3.972    0.542    0.024   -1.191
X1==   -0.455    0.521    0.314    3.254   -0.479    0.278   -0.786    0.314    1.278    1.951   -0.119    5.254   -1.070    0.708    0.521   -0.722   -0.786    5.239    0.172   -0.722   -0.085    0.756    1.684   -0.258    2.942   -1.070    7.649    0.360    2.574    0.238   -0.119    1.795
X2==    1.451    0.479    1.146   -0.785   -0.521   -0.811   -0.745    0.146    0.189    1.463   -0.202    4.215   -1.116    1.788   -0.521   -0.811    0.255    5.230   -0.707    1.189   -0.236    0.787    0.787   -0.064    3.215    1.624    7.852    0.656    1.544    2.279   -0.202   -0.664
CD1=        0        1        1        4        0        1        0        1        2        3        1        6        0        2        1        0        0        6        1        0        1        2        3        1        4        0        9        2        5        2        1        4
CD2=        2        1        2        0        0        0        0        1        1        3        1        5        0        3        0        0        1        6        0        2        1        2        2        1        5        3       10        3        4        5        1        1
GAGCACCTGTTCTTCGGGACCAAGCCGTTTTCGAAGGTCAATGAGGTGCTCGAGGCCGCGGGTGAGGAACCGATCGACTGGCGACTGCCGGAAAAGGCAGAGGAGTAAGAGTGTAGGAGTGTTCACCGCAGAGGGCACGAGAGGGCGCCGAGAGAAGAAGTGTTCACCGCAGAGGGCACGAGAGGGCGCAGAGAGAAGACCAGAGAAGTGAGATTTTGAGCCCGGCTCTCCCGGATTTTGGTTTTCTCTGCGCCCTCTCGTGCCCTCTGCGGTGAACACTTCTTCTCTCGGTGCCCTCTCGTGCCCTCTGCGGTGAACACTCCTTCTCTCGGTGCCCTCTCGTGCCCTCTGCGGTGAACACTCCTACTCCTCACTCCGCGACCAGCGGGA
KOK=        29
KK=  792091  LL=  793230  Z=    6.15  JJ=  792061  DL=  1140
A===      111      112      113      114      121      123      124      131      132      133      134      141      143      144      211      213      214      223      224      231      233      234      243      244      313      314      323      333      334      343      413      433
B===      222      122      422      322      212      412      312      242      142      442      342      232      432      332      221      421      321      411      311      241      441      341      431      331      424      324      414      444      344      434      423      443
RRR=    0.463    1.126   29.955   -0.226   -0.226   -0.449   -0.314    7.385   -1.443    3.082    8.838    0.249    0.430    0.238    0.693   -0.504   -0.537    0.080    7.227    5.307    1.758   45.335   -0.956   -0.046   16.415    1.456    0.082   -0.226   25.037   32.823    1.065   -0.335
X1==    0.408    4.306    3.890   -1.199    0.306    1.061    0.256    3.043    3.409    0.921    3.078    1.322    0.337    0.306    0.306   -1.288   -1.298    0.053    2.187    2.626    1.072    6.616    1.541    2.506    4.235   -0.759    0.050    0.397    3.592    7.555    1.434    2.151
X2==    1.135    0.261    7.701    0.188   -0.739   -0.423   -1.228    2.427   -0.423    3.348    2.871    0.188    1.275    0.778    2.261    0.391    0.413    1.499    3.304    2.021    1.640    6.853   -0.620   -0.018    3.876   -1.918    1.640   -0.569    6.969    4.344    0.743   -0.156
CD1=        1        5        6        0        1        3        2        5        6        5        9        3        4        4        1        0        0        2        5        5        6       17        7        9       11        2        4        9       18       29        6       14
CD2=        2        1       12        2        0        1        0        5        1       10        9        2        6        5        3        2        2        3        5        4        6       15        2        3       11        0        6        6       26       19        5        7
GCGCACGTTGCGCGTTCGCTCACCCCTGCCCGAAGGTCTGGTGCGCGAACTGAAGGGGTGGTTACTGTTCCGCGCCGAGGTGCTGGCGGAGTTCCCGGCCGCGTTCCTGAGCGGCACGATGCCAATCCCGACGCGCTTGCTGAAGCCGTTCGTCGCGCGGTGTGCCGCGTGCGGGGCCGAGTGCCTGCCCGCGGTCGGTGCGGTCGCCCGTCCGTTCGCCACGTGACGCCGCGACTACGCCGCCGGCCGATTGCGCCGGTGGTGCGGGCTCGCGCGGCACGCGTTCCCGCGGCCCGCTCCGGGATCGGAAATCGTTCGCGCGTGGGTACGGTCTTGTGGTCAAACTGGATGCGTCGGGCTTCACTCTGAGAGGACGCACCATGAAGCGCTTCGGACTCGCGGCCGTTCTGGTCGCGGCGCTCGGCCACTTGGCCGGCGCACAACCCGCGCCTACCCCGGCGCCGACCGTCGTTCAGCCGCCACCCGTTTATCCACCGAGTACGCCCCCGCCGCCGGCGCCGCCGGTCGGCGTCAACCCGACGCTGGAGGCCCCTCCGGTTGGGGCGCCGGCGCCGAACGTGTTCGTGCCGCCGGGGACGCCCCCGGGACCGGCGGTCCCGTTCGCCAAGAGCGGCGGGCTGGTGGTCGGGGTGTACGGGTACTACCCCTATGACACGGGCGTGTGGCTGCGAGGCGGGACCGACGGGCTCACCCGCCAGAGCGGCGCGTTCACGATGGTGTACCCCGAATCGACGGGCGAGGTGGTCGGTCCGGTGTCACGCGGCCACTTCCACGGTAAGCTGCGGTGCGGCCCGTTCGGTCGCTGAGTGCAGTGAGATCACGGTTGTGTCCCGGCGGCGCACGGTTAACCGACCGTGCGCCGCCGGGACACAACCGTTACGGTCGTTGTTTGCCTAATTAGCCTCGGTCACTTCTCACGTCAGGGAACACGGAACAAACAGCCCCCACGACTCGCCGGGGCTTTTGCCGCGCCGGTCCCAACACGGAACACAGAACCGAAATTTAAAACAACAGAATGTTGTGTGAGTGCGATTGCAACGGGGTCGTGAGCCGGGTATAAGACGGTGAGTTACGCCGCAACTCGGTCCACGTCCTGACACACGAAACACCGGCTCGGCC
KOK=        30
KK=  802141  LL=  803160  Z=    6.15  JJ=  801961  DL=  1020
A===      111      112      113      114      121      123      124      131      132      133      134      141      143      144      211      213      214      223      224      231      233      234      243      244      313      314      323      333      334      343      413      433
B===      222      122      422      322      212      412      312      242      142      442      342      232      432      332      221      421      321      411      311      241      441      341      431      331      424      324      414      444      344      434      423      443
RRR=   -0.579   -0.140    3.853   -0.227    0.287   -0.379    0.061    0.591    3.748   10.679   20.526   -2.465    0.882   -0.126   -0.385    0.032   -0.670   10.853   -0.007   40.729   -0.610   38.369   -0.934    7.251    3.425    1.148    3.244   -0.924   14.282   23.970    0.416    2.251
X1==    0.668   -0.427    5.163   -0.967   -0.427    0.892   -0.221    0.163    1.859    3.389    4.879   -0.967   -0.929    0.709    0.573   -0.075   -1.121    3.081    0.314    6.693   -0.439    5.049    1.629    3.381    2.003    0.361    3.845   -1.466    3.639    6.108   -0.284    2.816
X2==   -0.866    0.328    0.746    0.235   -0.672   -0.425   -0.277    3.618    2.016    3.151    4.207    2.549   -0.949   -0.178   -0.672   -0.425    0.598    3.523   -0.022    6.085    1.387    7.599   -0.573    2.145    1.710    3.176    0.844    0.630    3.925    3.925   -1.465    0.799
CD1=        1        0        6        0        0        2        1        1        3        7       10        0        1        4        1        1        0        5        2        8        2       12        6       10        5        3        9        2       15       21        2       13
CD2=        0        1        3        2        0        1        1        7        4       11       12        5        2        3        0        1        2        5        1        9        6       16        2        6        8       10        5       12       20       20        1       11
CTGTCGGGTGCGCACGTCGGTGATGCCGAGCTAACGGAACTGTGCCGCTCACCGCTGCTGCCATCTCTCCGCGAACTGTGGCTGACGGGTTGCGAGGTGGGCGACGAGGGTGCCGTGGCGCTGGCGAACAGCCCGGCCGCGAGTGGTCTTCGGGTACTGAGTGTGTTCAGGAACAACATCGGTCCGGACGGGCTCCGGGCGCTCGCCCGGTCGCCTCACCTGACCGGGCTCCGGCGCCTCGAACTCGCTCAGAACCCAGGCGGCCGGTACGCCGAGGTGAACGCGGAACTGCAGGCCCGGTTCGGGCACATGTCGCGGTTCCGCGTTTGACGCACGCTCACTTCGCAGCACGGTACGTGAGGCCGAGCCCGCTCACGTTGGCGCTCTTCCGGCCGACGATGCCCGTCACCGGGGCGCCGTTGCCGCTGATGTCCGTGGGCCAACCGCCCGCGCCTCCCAATCGCTCGCTGGTGTACGAGTCGCTCTTGTCGAGCCACTCGCCGTTTGCCTTCATGAAGGTGACGGTAATGGCGTCGATGGCGATCGCGGCCCGGACGTTCACCGCTCCGACCACGTACCCGGGTTTGGCCACTAACCGCGTTCCCGACTGGGTCGGGGTGCCGTGAACCTGCCCGAGCGCGTACGCGTTGTTGACCCAGTAAATCGGCCGGATCGCACCGATGATGTCGTTGTTGACAAATTTGCTGTACCACACGTCGAACCCGACGAGCCACCCGCCGGCCGGGGCTTCGTCGCGGAACGTCGGGTCGGCCGGGTGCCCCACGATCTTCTCGGCCGGCGGCGTCGGGCGGAACGGGGTGACGGCCGGGTTGGGCAGCGACGCGGCCGGCGGGGGCGGAGGCGGGGGCAGGTCGCTCGGGCGGCCGAGTGCGGGGCCGCCGAAGGGCGGCGCGGGGGCGCCGAAGGGCGGTGGCGGGGTCATTGGGAGCGTCATCGGTTGTGCGGGCGCCGGGCTCCCATTTCCGGGGCCGGGTGTGGCGCCGCTGGTCAACCGGAACG
KOK=        31
KK=  810571  LL=  810930  Z=    5.68  JJ=  810241  DL=   360
A===      111      112      113      114      121      123      124      131      132      133      134      141      143      144      211      213      214      223      224      231      233      234      243      244      313      314      323      333      334      343      413      433
B===      222      122      422      322      212      412      312      242      142      442      342      232      432      332      221      421      321      411      311      241      441      341      431      331      424      324      414      444      344      434      423      443
RRR=    0.611    3.406    1.971   -0.195    0.022   -3.056   -0.109    0.350    0.020   -0.032    2.253   -0.157   -0.004    0.024    0.296    0.873   -0.904   21.506    2.234    0.224    2.203   30.709   -1.006    0.875    2.253   -0.004    1.133    3.158    0.877   16.502    0.870   -0.014
X1==    0.223    1.151    2.187    0.187   -0.849    3.111    0.111    0.187    1.111    1.149    1.149    2.187    0.149   -0.851    0.151   -0.889   -0.889    3.028    2.028    0.111    1.070    6.070    1.070   -0.930    1.149    0.149    1.070    3.109   -0.891    4.109   -0.851   -0.891
X2==    2.743    2.960    0.901   -1.045   -0.026   -0.982   -0.982    1.875    0.018   -0.028    1.961   -0.072   -0.028   -0.028    1.965   -0.982    1.018    7.101    1.101    2.018    2.059    5.059   -0.941   -0.941    1.961   -0.028    1.059    1.016   -0.984    4.016   -1.022    0.016
CD1=        1        2        3        1        0        4        1        1        2        2        2        3        1        0        1        0        0        4        3        1        2        7        2        0        2        1        2        4        0        5        0        0
CD2=        4        4        2        0        1        0        0        3        1        1        3        1        1        1        3        0        2        8        2        3        3        6        0        0        3        1        2        2        0        5        0        1
TCAATCGAGTTAATTCTATTTTTCGAAGTGTCGTTTTGCGAAAGTGCGATGCGATCGGGATTTAGACGATTCCTGGAACCTGAGCGTTCCATTTCCCGCCTCTGTTTGCAATCGACTACGCGTCGCCGAGCGGGAACATGATAAAAGTGTGCTCCCCACCGAATCCGAGTGTCGAATACGGAAGGTAAAGAAAACGGGTGTCGCCCCAGACGATTGTTTGAAGCGACTCGCCGCACCAGCCGTCCCATCTGAAGAATTTTGACCGTGTTCGCGCCCGGCGAAGTTGCGAACTTAATTGGGTCGCACGGAGAAAACAATTGATTCCTATCGCTCATCTATTCTTGCTCGCAACAGTTAGTT
KOK=        32
KK=  828541  LL=  829350  Z=    4.50  JJ=  828421  DL=   810
A===      111      112      113      114      121      123      124      131      132      133      134      141      143      144      211      213      214      223      224      231      233      234      243      244      313      314      323      333      334      343      413      433
B===      222      122      422      322      212      412      312      242      142      442      342      232      432      332      221      421      321      411      311      241      441      341      431      331      424      324      414      444      344      434      423      443
RRR=    5.200    0.079   10.103   12.810   -0.927    1.241    0.301    0.375    0.301   -0.195   -0.303    1.353    0.740    1.601   -0.199    3.368    1.353   37.103    1.389    0.085    2.539    0.317   -1.129   -0.195   15.942   33.073   53.817    0.579    7.036    7.565   10.784    8.056
X1==    2.288    0.283    3.090    4.198    1.283    0.516   -0.254   -0.328   -1.187   -0.424   -0.950   -1.136    0.331   -1.527   -0.717    2.219   -1.140    7.294    0.621   -0.335   -1.662    0.957   -0.320    0.459    5.119    6.096    7.545   -0.547    1.936    2.399    2.253    4.717
X2==    2.273    0.278    3.270    3.052   -0.722    2.403   -1.187   -1.144   -0.254    0.459    0.319   -1.191    2.234   -1.049    0.278    1.518   -1.187    5.086    2.236   -0.254   -1.527    0.331    3.534   -0.424    3.114    5.425    7.132   -1.058    3.635    3.153    4.787    1.708
CD1=        3        1        5        6        2        2        1        1        0        2        1        0        3        0        0        4        0       10        2        1        0        4        2        3       11       12       15        4        9       10        6       15
CD2=        3        1        5        5        0        4        0        0        1        3        3        0        6        1        1        3        0        7        4        1        0        3        8        2        7       11       13        2       12       11       10        8
GGCTGCGCGGCCGTTGCCCTGCTCTTCCTGCTCTGGCAGCTCGCCCACGGGTTCGGGATGGAGCGGGCGATCCAGCAGCAGATCGCCGAGGAGTTCGCCGAGAAACGGGCGGCCGCGGCCAACAGCCCCGCCGATCTCGCAAAGGTCGAGTACCAGGAGAAGCAAAAGTTCCGGGCGTTCGATGTCGAGTGGACGACATGGCTGTACCTCGCGCTGCTGTGCAACGTGCTGGCGGTCGGCGCGGTTGTGACCCGGGTCGCGCTGGACAGCCGCGGCAACAAGCCGCCGCCCAAGCTGTTGCTGCACTACTGATCGGATCAAGTCAAAAGTCGAAAGGCAAAATCAGCAGCTTACGACCGCTCGTTTTTGCCTTTCGACTTACTTCTCCTTCCAGCTCGCGGCCTCTTCGCCGTCGAGCCGCAGCGTCAAGCACTTCGCGCTGCCGCCGGCTTTGAGGAACTCGTCCAGTTCCACCTCGATCGACCGATAACCGGCGCGAGCCAGCTCTTCCGCCAGTCGCGGGCACCGGCTGTTGTGAACCACCGTTTTGCCCACCACCACCGCGTTGCACCCGAACCGGTGCGCCTCCTCCTCCACGACCGGAATGAGCTTCGGGACGTGCGTGCTCAGCACCCGCTGGCCGTAGGTGTCGAACGCATTCGGGAAGTAGAGCGCTTCGCCCGGGGCGAGCGGGCAGAAGCAGGTGTCGAGGTGATAGAACCGCGGGTTCACCAGCTCCAGCGGCAACACGCGAACGCCGAACTCCTTCCCGACCCACTGGTGCGCGCTGGCGTCCGATCGGGTCCGGTA
KOK=        33
KK=  833041  LL=  834030  Z=    4.83  JJ=  832981  DL=   990
A===      111      112      113      114      121      123      124      131      132      133      134      141      143      144      211      213      214      223      224      231      233      234      243      244      313      314      323      333      334      343      413      433
B===      222      122      422      322      212      412      312      242      142      442      342      232      432      332      221      421      321      411      311      241      441      341      431      331      424      324      414      444      344      434      423      443
RRR=    3.799   -0.012    4.226   -0.493    1.014    6.915   -0.559   17.356    0.903   11.951    6.617    0.781    0.966    0.012    0.983   -2.389    0.173   13.850    1.665    3.156    0.076   28.158   -0.793    0.653   -0.747    3.275   -0.528   -1.470    9.742   35.083    0.960   -1.008
X1==    4.024    1.987    2.486   -0.543   -1.008    3.901   -0.578    7.059    0.902    3.386    2.873   -1.313    1.715    0.011    0.989   -1.348    0.179    5.268    1.621    3.151    1.015    6.755   -0.650    1.103   -0.629    1.136    1.015   -1.089    2.442    4.627    0.557    2.005
X2==    0.944   -0.006    1.700    0.908   -1.006    1.773    0.967    2.459    1.002    3.530    2.304   -0.595    0.563    1.099    0.994    1.773    0.967    2.629    1.027    1.002    0.075    4.168    1.220    0.592    1.188    2.884   -0.520    1.350    3.989    7.582    1.724   -0.503
CD1=        5        3        5        1        0        7        1       11        3        9        8        0        6        3        2        0        2        9        4        6        5       15        2        5        2        5        5        3       11       16        4       10
CD2=        2        1        4        3        0        4        3        5        3        9        7        1        4        5        2        4        3        5        3        3        3       10        5        4        5        8        2        8       14       22        6        4
GATGCGTGACCGGAATCGCGTGGCGCCCGGGCGGCGCGTGCCGCGGCGCCAACGGCCGGTTCGTGGCGGCAGAGTAAAGTCGGACCGGTCAGGAAAACGGCATTTCATCGTTCGACCTCGGCACCGATCGGGAACCGAACCTTGTTCGTCCGCCGCCGCTTCTCAACGCCATCGCTACAGACTGTAACCCCCGTTACACCTGATACACGTATCCGGTGGCAGTGTCGCTTTTGTTGACGAGCCGCGACCGCCGGGGAGCGGTGCCACGTATCCCGCTCCCCGGCGGTCGCGGCTCGTCAGAAAGCGACACCTACGGCGGGTCATGTACGAGACGCTTGCCCTCAATCGCAGCGCACAAGGCTGCTGTTCAGCCTGATCATCTCAACCCCGGTGACCGATCGATTCGGAACGTTCCGGACAATCGGTCGCAATTTCGTGTCAGCGGGGCGGGGAAACTGTGGTAGCTCGGCGGTAGTCCGTGGGTAGCGGAGCGACTTCTGGTGAGGTAGTCGGTAGCCGGTTGCCACTTGTTCGGACCTTATCGCGTTCCCGACACATCGCCTCACGGCGTCACTGAGTTCGCGCCGCCTGCCGCTCTTACGCCCTTCGTAAAGCCTTTAAATCTCAGCCTCACGGCGGTCCGACACATCTCAAGTTAACTTGCTACGACGCGAACCGCACACGACAAAGAATCGCGCCGCGACGTTAGGTAACGTGGATCGAACATCGGTCCGCGCGCCAAAAGCTTCCGCCCGGGGTGTTCGTTGGGGCCGAGCGCTTCGCGGTGCCTCCGGCGCGAACGCGAGCAGGCGCGGGAGCGCACCCCTACGGCTGATGGCACGGCTCTCGAATGTGGTGCCGCCTGCGACTCCCGCTTTGTCGCGGGGGGGGGGCGGGCTGACAATTTTGCCGTTCTGTCGAACAGCGCTCGCGCGAGAGGAACAAAAATCGTGGGCAACCGAACTCGGTTCGACCGAACGACTGCCAACC
KOK=        34
KK=  867841  LL=  869040  Z=    5.17  JJ=  867841  DL=  1200
A===      111      112      113      114      121      123      124      131      132      133      134      141      143      144      211      213      214      223      224      231      233      234      243      244      313      314      323      333      334      343      413      433
B===      222      122      422      322      212      412      312      242      142      442      342      232      432      332      221      421      321      411      311      241      441      341      431      331      424      324      414      444      344      434      423      443
RRR=   -0.270   -0.259    3.332   57.445   -0.211    7.353    0.460    0.459   -0.130    7.028   -0.173    1.524    0.294    2.730    0.391    2.422    1.524   87.289   -0.162    0.477    0.339    0.604    0.119    0.501   40.194    0.192   20.135   -0.271    2.880    5.985   73.373   33.920
X1==    0.409    0.398    2.995    6.279   -0.602    3.781    1.254   -0.362   -0.379    1.918   -0.280   -1.211    0.258   -1.909   -0.602    2.117   -1.221    8.678   -0.414   -0.379   -0.818   -0.310   -0.310    0.720    5.172    1.872    2.946    2.339    4.725    2.272    7.789    5.076
X2==   -0.661   -0.650    1.113    9.148    0.350    1.945    0.367   -1.269    0.343    3.664    0.620   -1.259    1.138   -1.430   -0.650    1.144   -1.248   10.059    0.391   -1.258   -0.414   -1.951   -0.385    0.696    7.771    0.102    6.835   -0.116    0.609    2.634    9.420    6.683
CD1=        1        1        5        9        0        6        3        1        1        7        3        0        4        0        0        4        0       12        1        1        2        3        3        5       13        7        9       15       22       15       18       23
CD2=        0        0        3       13        1        4        2        0        2       11        5        0        6        1        0        3        0       14        2        0        3        0        3        5       19        4       17        9       11       17       22       29
GGCGGGGGCGACGTGGGCGCGCTCGGGGAAGCTCGGCTTCTTCGCGTGGAACCGGAAGTCGTCGAAGTTGATGTGCCCCCACCCGCCGGCGTGCCGGTCCACGACCCGGACGAAGATCTCCTTGTCCTTGTGCTTCGTGAGATCAACGGCGACGCGGGCCATGTCTTCCACCTCGGTCCCGGTGGCGCGGAAGATCACGTCCTTACCGCTGACCAACTCAACGCACGTTTCCGTCGCGTGCTGGCCGCCGCCGACCAGGAAGCTGGCCCACGGGTGCGTCACCTTGAACGGGGCGCTGGTGAGGGCGCCGGTGGGGCGGTCGCCGGCCTTCTCGTACCCTCCGATCCAGAACCGCCCTTGGTGCCGGCTCTGCATGTCGCCGCGCCGCGCCTTCACCGTATCGTCCCGGACCGGCTGCCCCTTGAAGGCGGCGCCGTCGAGGGTCCAGTCCTTCAGGTCGCCGGTTTCGAAGTCGAGGTTCAGCGGCTTGCCGTCCGCGCCGAGCGGGAGCACGCCGAGGTCGTTCGGCACCGGGTCGGCGACGGGCAGGAGGAGCGCGGCGGAGAGAATAGCGGTGAACACGAAGGGATCTCATGGGAGGGCGGCGGGGCCAGTGCCGCGGCCGTGACCGGTGGGGGCGGGCCGGTCGCAGCCGGCGCCCACGCCGGAAGTGTACACGACCCGCCCCCGGGTCCGCCAGCGGGTATCCGCTGGCCCGCTTGCGGCCGCGCGCGCCGCGCGGTACGCTCGTCGCCTCCCACCCCGCCGAAAGGTCCCCACCCGATGCGCCGGCTCCTCCCGTTCGCGGCCCTCGCCGCACTCGCCGTCACTCTTCAAACCCCGGCCGCCGACGACTACGCGCCGGGCGAAGACTCGGTGCCCCACGCGGGCGTGCCCAAGGGCACGGTCACACCGTTCCGCTGGAAGACGAGCAAGGTGTTCGAGGGCACCGAGCGGGACTGCTGGGTGTACGTGCCGGCGCAGTACGACGGCAAGACCCCGGCGTGCGTGATGGTGTTCCAGGACGGCAGCGCGTATGTGGGCGAGAAGGGCGCGTTCCGCGCGCCGGTCGTGTTCGACAACCTGATCCACAAGGGACAGATGCCGGTCACGGTGGGGGTCTTCATCAACCCCGGCAAGTTCCCCACCCCCAAGCGCGAGGAGAAGGACTGGCGCTCCAACCGGAGCTTCGAGTACGAC
KOK=        35
KK=  887281  LL=  888240  Z=    4.94  JJ=  887281  DL=   960
A===      111      112      113      114      121      123      124      131      132      133      134      141      143      144      211      213      214      223      224      231      233      234      243      244      313      314      323      333      334      343      413      433
B===      222      122      422      322      212      412      312      242      142      442      342      232      432      332      221      421      321      411      311      241      441      341      431      331      424      324      414      444      344      434      423      443
RRR=    0.320    0.148    2.335   -0.242    0.028    2.335    4.294   -0.849    0.120   27.996   -0.269    0.962    8.809    0.698   -0.202   -0.105   -0.353   19.194   36.950   -0.227    2.973   17.180    2.045   -1.265    0.454   -0.812   -0.243    0.245   18.146    1.550   -0.013    2.996
X1==    0.318    1.230    0.618    0.461    0.230    1.273    3.435    0.618    0.444    5.465    3.186    3.801    1.971    0.535    0.230   -0.386    0.288    4.180    9.009    0.444    1.335    3.946    2.801   -0.796    0.338   -1.675   -0.477    1.540    4.774    0.334    0.148    3.442
X2==    1.008    0.121    3.781   -0.524    0.121    1.834    1.250   -1.374    0.271    5.123   -0.085    0.253    4.469    1.305   -0.879    0.271   -1.224    4.592    4.102   -0.511    2.227    4.353    0.730    1.590    1.345    0.485    0.509    0.159    3.801    4.639   -0.085    0.870
CD1=        1        2        2        2        1        3        6        2        2       11        8        6        6        4        1        1        2        7       14        2        5       10        8        2        3        0        2        8       16        6        3       13
CD2=        2        1        7        1        1        4        3        0        2       13        3        2       11        5        0        2        0        7        6        1        7       10        4        5        6        4        4        7       15       17        3        8
AGCAGGAGCCCGAGGACGTTGATGTTGAACTGGCGGTGGAAGTGCTCTTCGGTGATCTGCTCGATCGCGCCGAACTCATACACCCCGGAGTTGTTGACGAGGACGTCGAGCCGGCCGTAGTTCTTGACGGCGGCATCAATGATGGCCTCGGCGTCGGGCTTCTTCGCCACGTCCCCGCCGACCGCAACCGCCTTGCCGCCCTTGCTCGTGATGTCGGCCACGACCTTGTCGGCCCCCGCCTTGCTGCTGGCGTAGTTGACCACCACGGCCGCCCCTTCGGCCGCGAGGTGCCGGGCGATCTCCGCTCCGATGCCCTTCGACGCGCCCGTTACGACCGCTACCTTGCCTTCGAGTTTCTTCGCCATGACCGGCTCCCACTTGAGAAGTTGCAAGTCGCAACTGGCGGGGTATACAATAGGTAATGGTTGCTCCTTGCAACCGAATTCCAGAATTCTCCCACAACGGGGGAAAAGCCATGAAGCGTAAGAGTTTAGAGAACGAAGAGTGCCCGCTTGCCCGGTCCCTGGATGCGATCGGCGACGCGTGGTCGGTGCTGATCGTGCGGCAGGCGTTCGCCGGGGACCGCCGGTTCGGAGAGTTCGAGAAGAGTCTCGGGGTGGCCAAGAACATCCTGACGGTGCGGCTGCGGAAGCTGGTCGCACTCGGGGTGCTCGAACAGGTCACGGTTGAGGGGAGTGCGTACCAGGAGTACGTGCTGACCGAGAAGGGCCGCGGGCTGTTCCTGGTTTTGATGGCGATCCGGCAGTGGGGCGAGGGGTGCGGGGGCGACAACCCCTTCGTGCTGGTGGACAAGCGGGACCGGAAGCCGGTCCGGCCGCTGGCGTTCCACGCCCACGACGGGCGAGAACTCGGCCCGGACGACATGGAGTTGCGACCCGCCGCCGAGTCCGGCTGCCAGGCCGGGCCGGCGCGGCGGGTCACCCCACCAGCTTCTTGAGC
KOK=        36
KK=  917521  LL=  918420  Z=    6.23  JJ=  917281  DL=   900
A===      111      112      113      114      121      123      124      131      132      133      134      141      143      144      211      213      214      223      224      231      233      234      243      244      313      314      323      333      334      343      413      433
B===      222      122      422      322      212      412      312      242      142      442      342      232      432      332      221      421      321      411      311      241      441      341      431      331      424      324      414      444      344      434      423      443
RRR=    3.081    0.084   42.115   18.256   -0.356    0.286    1.880   -0.639    1.039   18.373    4.692   -0.005   10.564    1.114    0.453    3.269   -0.759   11.334   -0.335   -0.468   -0.159    0.230    0.177    0.555   14.839   -0.807    1.039   -0.480   11.679   26.285   -0.829    6.338
X1==    1.986    0.191    5.261    4.657   -0.809    0.418    2.983   -0.636    0.418    4.674    1.494    0.154    4.272   -1.239   -0.809    2.063   -1.205    2.575   -1.077    0.418   -1.065    2.693    2.074   -0.981    5.765    0.939    0.760   -0.944    3.261    4.499   -0.727    2.848
X2==    1.551    0.440    8.005    3.920    0.440    0.683    0.630    1.005    2.486    3.931    3.139   -0.032    2.473   -0.900   -0.560    1.585    0.630    4.402    0.311   -1.119    0.149    0.085    0.085   -0.566    2.574   -0.859    1.367    0.508    3.582    5.843    1.140    2.226
CD1=        3        1        9        8        0        2        5        1        2       12        6        2       11        1        0        4        0        4        0        2        1        7        6        1       14        5        4        4       14       17        2       13
CD2=        2        1        9        5        1        2        2        2        4        8        7        1        6        1        0        3        2        7        2        0        3        3        3        2        6        1        5        6       13       18        4       10
CCGGCGGGAAACACCGCCCACGCCCCCGCCGCTAGTCCTCCCCACGTGAACAGCACCAAGGCAAGCACGAAGACCACCGGTGGGGTGCGTCGCGGGAGCGGGGGTACACCGCGCAGATCGATGCCGTGGTCGTACCGGAGCCACGAGGTTGATCCGGCCGCCCGCCGGCCCAGCGCGGCCAGCCGTGCGACCCACGGAAGCGGCTCGCGCCGGTGCCGCACCGCGACCGTCAGTCCGACCCCGACGAGCGCCAGGGCTGCGGCGCCGTCGTGCAAGTCGGATGCGGCGTACCGCCCGGCGATCTCTAACCCGATGACGAATGCGCACACTGCGACCGTGAACCAGGTTCCGGCCGGCAGTACCCGCCCGTTCAGAGTGAACACCGAGGTGAGCAACTTCATGAAGGCGTTTAACCACACTACGGGGCCGCATGCGTCACTCCCGCCCGGGTCCGCGGACCCGGGCGGGAAGGCACGGGCCATTCTACCACTTCTATCGGAACAAGTTGCGGGCACGGGCCGGAAATGTGTTCGTGGCTCACGACGCCATCAGCGGGCGCAGTTCGCCGGCCAGGAACACGCTGCCGGTTACGCACACCAAGTCCGTATCAGTTACGGTGGAAACGGCCGCGTTCCAAGCCTTCGGTGCGGTCGCATGAAGCGTGAACGGTTTACCCGGCGCGACCGCGGCGAGTGCGGTGGCGAGCGCTTCGGTCGGCACGCCTCGCGGGTTGTTGCTGTACTTTGTGAAGTAGAAATGGTCGAAGTAGCTCGCAAGAACGCGAAGTATCTCAGCAAACTGCTTGTCCGACGACACCGCAAACACCACACGCTTCGTGCCCGCGTTCGGGAACGCCTCGCGCAGCGTGGTCACGAGTGCCTCTGCGCTCGGCACGTTGTG
KOK=        37
KK=  945301  LL=  945990  Z=    5.02  JJ=  945061  DL=   690
A===      111      112      113      114      121      123      124      131      132      133      134      141      143      144      211      213      214      223      224      231      233      234      243      244      313      314      323      333      334      343      413      433
B===      222      122      422      322      212      412      312      242      142      442      342      232      432      332      221      421      321      411      311      241      441      341      431      331      424      324      414      444      344      434      423      443
RRR=    1.025    0.113   -0.021   -3.023    0.113    3.890    0.692    0.039    0.681   -0.844   -0.573    0.692    0.071   -1.072    0.113   -1.285    0.692  101.125   -2.403    0.026   -0.514   -0.619    0.920    0.099   -1.335   25.415   63.285    3.993    5.315    1.109   13.788    1.287
X1==    1.722   -0.284    0.348   -0.743   -0.284    1.334   -0.758   -0.652   -0.666   -0.432   -0.568   -0.743    0.196    0.727   -0.284   -0.666   -0.758   11.321   -0.774   -0.666    1.160   -0.590   -0.590   -1.439    2.826    7.074    8.420    1.832    0.963    4.499    3.253    1.974
X2==    0.595   -0.397   -0.059    4.069   -0.397    2.915   -0.913   -0.059   -1.024    1.953    1.008   -0.931    0.362   -1.475   -0.397    1.930   -0.913    8.933    3.106   -0.039   -0.443    1.050   -1.560   -0.069   -0.472    3.593    7.516    2.180    5.517    0.246    4.239    0.652
CD1=        2        0        1        0        0        2        0        0        0        1        1        0        2        3        0        0        0       12        0        0        3        1        1        0        5       11       12        7        6       13        6        8
CD2=        1        0        1        5        0        4        0        1        0        6        4        0        3        0        0        3        0       10        4        1        2        4        0        2        2        8       15       13       20        7        9        8
CGCGATGCCCTCGAGCTGGTACGGGTACGGCTCGAACGGCACCTCGAGCTGCCGGCCGTCGAAGAGGCTGTCGAGCGGCGGCTGGAGCAGGTACAACAGCCGGTCCTTGAAGAAGACGGTGTCCGCGGTGGGCTTGGGGCGGATGCGCGGCTTCGCCGGCTCCTGCTGGTCGGGCAGGGCGGGCTGCGGGATCGACTGCCGGCCCGCCCGCGGCTCTGTGGCGGGGCGCGGGGCGGAATCGAACCCCGCCGGCGGGGCGGGGAACTTCCACCCCTCGGTGGTGACGCTCAGCTCGAGGCGCCCCAGCGCGCGCACCCACGGGGCGTCCGTCAGGAGCTTGGCCTCGCGGACGTTCGGTTCGAGCGGGTGATCGAGTTTCGAGAGGCCGAAGGTCTCGACGACGAGACCGATGCCCCGTTCCCCGGCCCCTTCCCCCAGCGCGGGCGGCGGCGCGTGCAATTCGCCCGCCAGCTCACGCACTTCGGGGCGAGGGAGTTCGGGCGTCGCGTCGAGCGAAAAGAACTCGTCTCCTTCCACCGAGAGGGAAGGGCTCAGAACCGGAAATGAAGCGGGTTCGGTTCCCCCTCGCGTTTCCGGGAAGGGGGGGAGGGGGGCTGCCGCCGCGAACAACTCCTGTCCCAGAGCCAGCGCCGTCGGGACCACTTCTTCGCCTTCCAAGCCGTCAGGCCG
KOK=        38
KK=  976831  LL=  977970  Z=    5.84  JJ=  976801  DL=  1140
A===      111      112      113      114      121      123      124      131      132      133      134      141      143      144      211      213      214      223      224      231      233      234      243      244      313      314      323      333      334      343      413      433
B===      222      122      422      322      212      412      312      242      142      442      342      232      432      332      221      421      321      411      311      241      441      341      431      331      424      324      414      444      344      434      423      443
RRR=    0.105   -0.010   36.420    5.453    0.883    3.696    0.004    2.519    0.523   10.374    1.735    0.205   16.202    1.672    0.056    0.176    0.345   21.043    3.939    0.014    8.375   32.012    0.641   -2.106    0.099    0.570   -0.903    1.595   22.560   10.498    1.131   -0.133
X1==   -0.797    0.148    5.935    2.729   -0.852    2.564    0.239    1.937    0.243    3.356    1.636    0.334    4.487    1.060   -0.852    0.243    0.239    4.640    4.630    1.016    3.682    5.880    0.913   -0.747    2.785   -1.215   -0.739    1.565    3.192    3.601    1.066   -0.489
X2==   -0.132   -0.065    6.136    1.998   -1.036    1.441    0.017    1.301    2.155    3.091    1.061    0.615    3.611    1.578   -0.065    0.728    1.447    4.535    0.851    0.014    2.274    5.444    0.702    2.818    0.035   -0.469    1.222    1.019    7.067    2.915    1.061    0.273
CD1=        0        1        9        5        0        5        2        4        2        9        6        2       11        5        0        2        2        8        8        3       10       14        5        2        8        1        2       10       14       15        5        5
CD2=        1        1       11        5        0        4        2        4        5       10        6        3       11        7        1        3        4        8        3        2        8       14        5        9        4        3        6       10       26       15        6        8
GGGCGATTCGGACACCGGGATGTTCGGTGGCAACTCGAACTGGCGCGGGCCGGTCTGGTTCCCGGTGAACTTCCTCATCATCGAGAGCCTTCAGAAGTTCCACCACTACTACGGCACCGACTTCAAGATCGAGTTCCCGGTGGGCAGCGGGAAAGAGATCACCGTTCAGGAAGCCGGGGTCGAACTCACCCGGCGCCTGACGCGCCTGTTCCTCCGGGACGTGAACGGGCACCGGCCGTGCTTCGGGAAGTACGACAAGCTCCAGGACGACCCGCACTTCCGGGACTACCTGCTGTTCCACGAGTTCTTCCACGGCGACCACGGCGCCGGGCTCGGCGCGAGCCACCAGACCGGCTGGACCGCGCTGGTGGCGAAACTGCTGGTGCCGCGCCGCGGTGAGAAGCTCTACGACGAGTTGCTGGCCGCGGAACCGGCCCCGATTCAGGGCCAGCCCGCGGGCGTATCAGTGGGAACGTCCGCACGTACCGGACAACATTGAGTTCCGGATCGAGTAGTTTCAAGTTCGTAGCATGTGTGCGCCACCCGCCTGCTGACGCAGGCGGTTCGACAAACTACGGTCGAACCGCCTGCGTCAGCAGGCGGGTGTAGCCCCGTTTTGGTACGCGTATTGGATCGAATGCGGCGGGCGGTAGATGTGAGCCCTCTGCTCACGAGCGAGCAGAGGGGTTGTTGCCGCGGCGTGCTCACCGCTTGGCGGTCTGCTCTTCCACAACGAACTCGTGCCGGCCGCCGCGCACCGTGACGCGGAAGATCGTTTCCTCGATGTGTTCCGACCGGCGGCCCTTGAACCCGGTTTCGAGCCGCGCGAGTTGCTCCTCCAGCTCTTTCGGGAAGAACGCGAAGAACGTTTTCGGCGTCACGTCCAGCCCCAGCGCGCCGACCACCCCCACGACCGCGTCCCGGCGAGTATCGCCGAACTGAATCTTGCGCGCGAGCCGCCGGAAGTCGTCGTCGGTCGCGGTCCGCTTCTGCGAGGGCTTGTTCAGGTCCGGGAACAGGATGCTCTCCTTATCGTTCGGCGGGAGCGGGACCAGGATCTCGGCTCCCATCGCGCGGAGCTGTTCGAGGTAGTCGCGCCCGTTGGCGACCTGGAACCGGAGCACCCACCGCAGCCCGCGG
KOK=        39
KK=  999121  LL= 1000260  Z=    6.97  JJ=  999061  DL=  1140
A===      111      112      113      114      121      123      124      131      132      133      134      141      143      144      211      213      214      223      224      231      233      234      243      244      313      314      323      333      334      343      413      433
B===      222      122      422      322      212      412      312      242      142      442      342      232      432      332      221      421      321      411      311      241      441      341      431      331      424      324      414      444      344      434      423      443
RRR=    0.155    0.630   46.225    2.779    0.356    6.476    0.125    0.091   -0.186    0.413    9.064   -0.468   21.049    0.275    0.356    1.599   -1.039    8.478    6.521    0.193   -0.891   35.892    0.317   -0.646    3.910   -0.274   -0.687    1.222    7.152   44.013    2.475   -0.953
X1==    0.330    1.318    8.572    1.217   -0.682    2.436   -0.435   -0.563    0.173    1.656    2.590    0.401    3.609    0.327   -0.682    0.927    3.613    3.139    2.757   -1.336    2.546    6.068    0.510    3.000    2.607   -0.469   -0.753    1.283    2.833    6.044    1.061   -0.378
X2==    0.469    0.478    5.393    2.283   -0.522    2.658   -0.288   -0.162   -1.078    0.250    3.500   -1.169    5.832    0.841   -0.522    1.724   -0.288    2.701    2.366   -0.144   -0.350    5.915    0.621   -0.215    1.500    0.585    0.911    0.953    2.524    7.281    2.334    2.524
CD1=        1        2       13        3        0        5        1        1        2        8        9        2       11        4        0        3        6        6        5        0       10       16        5        9       10        3        3       16       19       29        6        9
CD2=        1        1        7        4        0        4        1        1        0        3        9        0       13        5        0        3        1        4        4        1        2       13        4        3        5        4        4        8       13       25        7       13
AGCACGTTGAACGTGCCCAGCGAGCGCGCCCGCTCGTCCGGGTCGTGGAAGAAGTAGATCAGCGACAGCCCCTCGGGGAACCGGTCGACGTACCCCACCCCCACCAGCTTCTCGCCCAAGTAGTAGCACCACTCCTGCGTCACGAACGGGTTGTCCACGAACGACTCGGCGTAGTCCGCGGCGCTCTTCGGGCCGTGGTCGTTCCAGCCCACGTGGTCGCTCTGGAACGCGTGGAACCGGTCGTACAGGTCGAGCTTGTCGTCCGTCACCTCGGGCGCGCCGATCTCGAGCCGCACGTCCCCCGCGTTGGCCGCGAGGCAGCGGCGCTGCGACCGGTCGGGCTTGAACGCGGCCACCGGTACCCGCAGCGACTGGCACGCGGTGCAGGACGGGCACGTCGGGCGGAACAGCGAGAACCCGAACCGCCGCCACCCGGCCTTCAACCGCTCCTGGTACTCCGCGGCCGTCATCCGGGCGACGATCTCGTAGGTGAGGGCCGCGCGCCGGTCCGGCAGGTAGCTGCACGCGCTCGGCGGGCTGGTGAAAACCAACAGCGATTCCATGCGCACCCCGGTTGCGAACGCTCACCCCGAACGGGAACCCGCGTGCCGAAATTGTAATTGGCCGCCCGCCCCGCGCGAGCGCGAAATCGGCCCGGCGGCGGTTGTGTGCGCCCGCCGGGCGACGCATATTACACCGAGCACCCGCTGCGAGGCGCCCGATGCCGTTCGACCCGCAACTGTCCGCCCGCGCCGCCACCCGCGACTATTTCGTCCGGCGGGCCGAGCGGTTCCCCGGGCTCGTCGTCCTGCTGGACGAGTTCCTCGCAGACCCCACGCTTGGTCGCGCGTCGCACCTGCTCCGGGCGTACTTCCGCGCCCACCGCGCCGGCGACGTTGAGGCGCTGCGCGCCCTCACCTGGACCTTCGCCGACAAACGGGTCGTCCGCGCGGTCGTCGATTCCGTACTCGCGGACGAAGAGGCGCTGAAGGCGATCGCGGCCCGTTCGTACCCGCACCCGATCGGGTTCGACAAGCTCGTGCTCGCCGACGACCGCGCGGCGGGCTTCAAGCTGCGGCTCCACGTGTACTGGCGCGGGGCCAACTTCGCGTCGCTCGAGCGGCTCCACCTGCACCGGTT
KOK=        40
KK= 1008001  LL= 1009200  Z=    4.80  JJ= 1008001  DL=  1200
A===      111      112      113      114      121      123      124      131      132      133      134      141      143      144      211      213      214      223      224      231      233      234      243      244      313      314      323      333      334      343      413      433
B===      222      122      422      322      212      412      312      242      142      442      342      232      432      332      221      421      321      411      311      241      441      341      431      331      424      324      414      444      344      434      423      443
RRR=    1.576   -0.804    2.168   -0.681    0.036    0.086   -0.130    2.966    0.125    3.816   32.171    1.475    3.011    1.993    0.875    3.581    0.877   19.944    2.152   33.753   -1.376   38.459    3.464    5.618    1.024   -2.097    0.073   -0.309   13.392   14.807    2.717    3.917
X1==    0.692    0.940    1.810    0.540   -0.042    0.052   -1.370    2.475    0.052    3.827    5.468    0.540    0.964   -1.494   -1.024    1.500   -1.370    4.226    1.143    7.289   -0.836    6.284    0.847    5.906    2.351   -1.038    0.767    0.437    3.514    3.886    2.966    1.287
X2==    2.278   -0.854    1.198   -1.262   -0.854    1.640    0.095    1.198    2.388    0.997    5.883    2.731    3.124   -1.334   -0.854    2.388   -0.640    4.719    1.882    4.630    1.645    6.120    4.088    0.951    0.436    2.020    0.095   -0.708    3.811    3.811    0.916    3.044
CD1=        2        2        5        3        1        2        0        6        2       12       15        3        6        1        0        4        0        7        3       12        2       15        5       14        9        2        5        9       17       18       10       11
CD2=        3        0        3        0        0        4        2        3        5        5       14        5        9        1        0        5        1        9        5        8        7       16       12        6        4        7        4        5       17       17        5       15
CGACAACGCACCTGAGCCGGACGTCGCCGTCGTCCAGGCGCCGAAACAGCAGTACACGAAGCGGCACCCGACGGAAAAGGACGTGACGATCGTCATTGAGGTGTCTGACACTTCGCTCGACGAGGACCGGCGGTTGAAAATCCCGCAGTACGCGAAGGCCAAGTTGCCCGTGTACTGGATCGTAAATCTCGTGGATCGGTGCGTGGAAGTGTACACGCAACCGAAGGGCGGCAAGAACCCGACGTACAAGACACGCGCCGACTACGGCCCGGGCGACGTGGTGCCCGTAGTAGTTGACGGCGAGCAGGTCGGTACAATCTCAGTAACCGATTTGCTGCCTTGAGCTTCCGCCGCGACAAGCAGGGCGAACGCGAGTGGCGCCTGTGGGTGGCGGCTAACGAGGCCGATCTCATCGCCGTCGGCGTCCCGCGTGAGGTCTGGGCGGACCGGCTGACATGGTGGCGGTTCGTCGATCACGGTTACCACCCGCCTGTTTCCAACGCTTGCGACGTGCGGTTCCGCCTGGCGGACTTGTCGGGCGAACAGCAACACCTGCTGTACCTGTTTCTCGACCGCGTGTTGCCAGAAGAGCGGCACGGCTTTGCGCTCTGGGCGATCCTCCATAGCCGGTTCGGGCCGGCCGACGGTTCATCATGATCTACCTCGATAACGCCGCGACCAGCTTCCCGAAGCCCGAGAGCGTGTACGTCGCGATGGACCGCTTCGCGCGGCACTCGCTCGCCAACCCGGGGCGCTCGGGGCACCGGATGGCGCTGGAGTCCGAGCACGCCCTCTCCGACGCGCGGCACCGGCTCAACCGCTTCTTCAACGGCCGCAACCCGGAACGCTGGGCGTTCACGCTCAACTGCACCGACGCCCTCAACATGGCGTTCAAGGGCGTACTGAACGACGGCGACCACGTCATCACCACGGACCTCGAACACAACAGCGTGTCGCGCCCGCTGGTGGCGCTCGCGGAAGCCGGGCGCATCACCCTGACACGCGTTCCGGCCGACAGCGGCGGCACGATCGACCCCGAAGCGGTGCGCGCCGCGATCGGGCCGAAGACCCGGCTCGTCGCGATGACCCACGCCAGCAACGTGCTCGGCACCGTGCAGCCGATCACCGACGTGGGGCGCATCTGCCGCGAGCGCGACGTGCTGTTTCTGGTCGACGCCGCACAGACCGCGGGGGCGATCG
KOK=        41
KK= 1011241  LL= 1011990  Z=    4.72  JJ= 1011121  DL=   750
A===      111      112      113      114      121      123      124      131      132      133      134      141      143      144      211      213      214      223      224      231      233      234      243      244      313      314      323      333      334      343      413      433
B===      222      122      422      322      212      412      312      242      142      442      342      232      432      332      221      421      321      411      311      241      441      341      431      331      424      324      414      444      344      434      423      443
RRR=    0.343    3.067   10.696   -0.211    0.452    5.455    6.161   -0.122   11.439    2.070    2.839    0.915   -0.362    3.828    0.452    0.189    0.285    0.888   -0.262    0.045   11.828   36.242    0.976   -1.743    9.415    2.346   -0.005   -0.831    0.716    6.838    0.485    7.218
X1==    1.403    2.350    2.550   -0.096   -0.650    3.231    2.576   -0.191    3.231    1.648    1.199    1.819   -0.153    1.399   -0.650   -1.153   -1.099    0.480    1.498   -0.276    3.308    4.919    0.376    1.902    3.585   -1.505   -1.029    0.939    0.237    4.555    1.199    3.596
X2==    0.244    1.305    4.194    2.199   -0.695    1.688    2.392    0.640    3.540    1.256    2.367    0.503    2.367    2.737   -0.695   -0.164   -0.260    1.851   -0.175   -0.164    3.575    7.368    2.596   -0.916    2.626   -1.558    0.005   -0.885    3.020    1.501    0.404    2.007
CD1=        2        3        4        1        0        5        4        1        5        5        4        3        2        4        0        0        0        2        3        1        8       10        3        5        8        0        1        7        5       14        4       12
CD2=        1        2        6        4        0        3        4        2        5        4        6        2        6        7        0        1        1        3        1        1        7       13        6        1        6        0        2        2       10        7        3        8
GGCTCGCCACACACCGGACACGGAACCTGTTCGGGCACCTTCCGGGCCTGCTGGTGGAGCATCTGCTGGAGGGCACCTTCGGTGAGCCCTTGTGCCGCCGCGGTGGCGATCTGCTCCATCGTCCGGAAGTCCACGTCCAATCCCGGCCCGTCGTCCCCGAACGCCCGCTTGGAAACGATTTTGCCCCACTCCGCCGCCAGTGCTCGAAGGCGGTCGAGTTCCTCGGCCGTGAAACGCGGTGTGCTCATGACTCGCCCCGCACGAGAGTTGCGGCGAAATCGCCCCGCGCTTTTCCTATCCCGTGCCCCGAGGACCGCAAGGCCTACTGCAAACCGTGGCGTGACCTCGAAATCGAGTCGCAACGTTCTTGTTCTTCACACGCCCGACCGGGTAATTTCATGGATGGCACATCACGTCGTCATGGAGACTCGCAATGACGTTCGGGATGGTAGTTCGGCTGCCGGTGAACGGGGCGTTTGGAACGGACGAGGATTTCGACCTGCGGACTCGGCTCGAACACGACCTCGACGCGGCCCTTCTCGCGCGCGCCGCGGGAGAATGCGGACGCGGGGCGACCGACGCGGGGTTCATCAACATTCCGTTGGAATCCATCACCGCCCCCGACGCGGCACTGATCGTCGTGAAAGACGTTCTCGCGCGGCACGGGCTCTTGCCCCGAGTCACGATCGTACTCGAATCGCCGGATGAAGACGACCCGGACGACACCCTGCGCCGGGTGCTGTGGCCGCT
KOK=        42
KK= 1103251  LL= 1104330  Z=    4.51  JJ= 1103161  DL=  1080
A===      111      112      113      114      121      123      124      131      132      133      134      141      143      144      211      213      214      223      224      231      233      234      243      244      313      314      323      333      334      343      413      433
B===      222      122      422      322      212      412      312      242      142      442      342      232      432      332      221      421      321      411      311      241      441      341      431      331      424      324      414      444      344      434      423      443
RRR=   -1.434    1.673    1.123   12.629    0.499    0.182   -0.543    4.269   16.803   -0.061   27.510   12.629    0.720    2.159    0.499   -0.110    1.544    3.009   -0.647    1.970    4.950   84.373    1.755    1.396    0.062    0.276    0.775   -0.021   53.798   12.346    0.194   -2.942
X1==   -0.644    1.305    0.405    3.057   -0.695   -0.492    1.218    3.680    2.661    0.800    3.201    3.057    2.085    1.715   -0.695    0.296   -1.234    0.947   -0.495    4.238    2.702    9.936    0.793    0.961   -0.815   -0.149   -1.449   -0.074    6.795    3.836   -0.149    1.987
X2==    2.225    1.282    2.769    4.131   -0.718   -0.371   -0.446    1.160    6.314   -0.076    8.594    4.131    0.345    1.259   -0.718   -0.371   -1.252    3.178    1.306    0.465    1.832    8.492    2.213    1.453   -0.076   -1.854   -0.535    0.282    7.918    3.218   -1.304   -1.481
CD1=        0        2        2        5        0        1        3        6        5        5        9        5        7        6        0        2        0        3        1        7        9       22        5        5        2        3        1        8       26       18        3       13
CD2=        3        2        5        7        0        1        1        3        9        3       19        7        4        6        0        1        0        5        3        2        6       18        7        6        3        0        2        7       27       15        1        3
AGATCACCGAGTTCGAGGTCGTCCGCGGCCCGGTCGCGCAGTCCCTTCAGGAACGATCCGAAGGGCAAGCGGCGCCCGAAGTGGGCGTCCAGCCGCTCGGCCAGCACGACGAGGTCGATGGACGCCAGCCCCAGATCGCCGAAGGCGCGGGTGGACGCATCGACCGCGTCGGGAAAGTCGCGGTCGGGGAACGTCTGGCGTACCACGTCGCTCAGCGCGGAGAGGACTTCGTCGGCAGTTCGCATCAGGCCGGCTCGCACAGGGTGGTCGCGACGACCGCGTCTTTGTTACGGGCCGTCTGAACGCGGAACGCGGCCCCGCCCGCGGTCACCCGCGCGGCGCCGGTGTTCGCGTCGAGTGATTGTAGGGTGCAGCCCTCGCGCGGAACGCCCAGGGCGTCGGCAACGGCCCCGCATGCGACCGCTTTCCGGGCCTCGGCGTCGGCTTCCGGCGTCGCGTTCTTGGGAACCGTTTGAAGGGCGATCCCGACCCACTCGGCGAACGCCGCGAACGCCGCCACCTTCCCGTCCGCAACAGCGACCGCCACGTTCGGGAACGCCTCACTCTTGGCAGCGCCGCGCGGCCGACACACGATCCGCCCGTCGGCGGTTTCCGTTTCCATGTCGGCGGGGAACATCGCTTCGCCGTGCTTCTGCGACCACGCGCTGCGAACCGCGTCCTTCGCGAGCATCCGCCCGAAGAACCAGTCGTTCAGTTCGGCGTCGGTGCCCGTCCAGGTGCCGAACACGTCCAGTTCGGCCGGCGTCATCGTCACGCGCGCCCCGGCGGCACGCAGCACCGGCTGCTTCAGGTCCGCGGGCGGTTCCAGGAAGTAGCACTTTGCAAATGCGGAGTGCGGAGTCGAATTGCCTTGTGTCTTCTGTTCCGAATTCCGCGTTCCGAATTCCGCATTTCCCGCAGCGGCTTCCGCCCACTCGCGGCTCAGGTAGTACTCGTCCTTCGGCCCGAAGAAGTTGACGTGCCCGAACGGCAGGTAGAACCGCCAGTAGCCCGCGCCGGTGAGCCGCAGCCACACGTTACCGGTCTCGTCGAACACTTCGAGGCCGTGCCGGAAGTGCC
KOK=        43
KK=    1022  LL=    2011  Z=   12.10  JJ=    1022  DL=   990
A===      111      112      113      114      121      123      124      131      132      133      134      141      143      144      211      213      214      223      224      231      233      234      243      244      313      314      323      333      334      343      413      433
B===      222      122      422      322      212      412      312      242      142      442      342      232      432      332      221      421      321      411      311      241      441      341      431      331      424      324      414      444      344      434      423      443
RRR=   -0.133   37.176    0.986   -1.081   -0.957   -3.109    5.985   -0.331   -0.234   -0.171    1.926   -1.263   27.853    0.801    0.673    0.210   -1.409   39.721    0.669   32.277   -1.444    6.258   -0.398    0.078    0.826    0.027    0.850    1.698   28.209   30.067    0.044   17.745
X1==    0.165    7.185    3.674   -0.524   -0.815   -1.219    5.002   -1.234    0.436    0.778    1.726    1.030    3.467   -0.749   -0.815   -0.392   -0.499    7.169    1.911    7.885   -0.409    5.897    0.613   -0.156   -0.443   -0.015    0.209   -0.881    3.712    6.322   -1.176    5.017
X2==   -0.806    5.174    0.268    2.062    1.174    2.550    1.196    0.268   -0.537   -0.220    1.116   -1.227    8.034   -1.069   -0.826   -0.537    2.822    5.541    0.350    4.094    3.528    1.061   -0.648   -0.496   -1.863   -1.767    4.070   -1.927    7.600    4.756   -0.037    3.537
CD1=        1        8        6        1        0        0        8        0        2        4        6        3        9        2        0        1        1       10        4       11        2       13        4        3        2        3        3        3       14       20        1       17
CD2=        0        6        2        4        2        5        3        2        1        3        5        0       17        1        0        1        5        9        2        7       10        5        2        2        0        0       11        2       25       18        3       15
TCCTGACCGCTTCAATTCGGCCGCGGCTATGAGCCGCGGAGAACCCCACCGATTCGGCGGCTTGTCGCCCCGCGCCTTGCGGCTTCAATTCGGCCGCGGCTATGAGCCGCGGAGAACCGCGGCTCGGTACGGCATGGCACGGCTGAGCGGGGCATGGGCGCTTCAATTCGGCCGCGGCTATGAGCCGCGGAGAACAATGAAAGTCCGGCCGTCGAGGATCGGGGTGAGCAGGGCTTCAATTCGGCCGCGGCTATGAGCCGCGGAGAACGCCGTCGAGCGCTCGCTGGCGGCCGAGATCGCGAGCCGGCTTCAATTCGGCCGCGGCTATGAGCCGCGGAGAACCAGGTTTTGGGCCTCGTCGCCGATAACGATTTGCGGTCGCTTCAATTCGGCCGCGGCTATGAGCCGCGGAGAACTTGGTACGGAACGCATTTCAGCGGAGGCTTGTAGTGCTTCAATTCGGCCGCGGCTATGAGCCGCGGAGAACACGTTAAGGCATCATCAACGTCCTCAACGGCTCTCGGCTTCAATTCGGCCGCGGCTATGAGCCGCGGAGAACCTCAGTGTTGAGGTTCACATCCGGGACGGCCCCGACGCGCTTCAATTCGGCCGCGGCTATGAGCCGCGGAGAACCGGCGTAGATCGCCGGGTCGTCACTGCACCCCCGCGCGCTTCAATTCGGCCGCGGCTATGAGCCGCGGAGAACGGTGCTGGACCGGCTTGACGAGGTCGTGGGAACGGCGCTTCAATTCGGCCGCGGCTATGAGCCGCGGAGAACCCGACGATCGCCCATCACGCAAACGACGTGCTGCTTGCTTCAATTCGGCCGCGGCTATGAGCCGCGGAGAACGCGCCGCCCGGCGTGGGCGAGCGGCGGAAGCGCGGGGAGCTTCAATTCGGCCGCGGCTATGAGCCGCGGAGAACAGGAGCACGTGTGGGTCGCGGGCAACCTCGACTTCGCGCTTCAATTCAGCCGCGGCTATGAGCCGC
KOK=        44
KK=    5312  LL=    6361  Z=   12.19  JJ=    5282  DL=  1050
A===      111      112      113      114      121      123      124      131      132      133      134      141      143      144      211      213      214      223      224      231      233      234      243      244      313      314      323      333      334      343      413      433
B===      222      122      422      322      212      412      312      242      142      442      342      232      432      332      221      421      321      411      311      241      441      341      431      331      424      324      414      444      344      434      423      443
RRR=   -0.670   50.034   -1.271    0.363    0.093    0.507    6.926    0.774    0.270    0.193   -0.141    0.708   28.496    0.175    0.015   -1.283    0.735   42.456   -1.080   17.189    0.200   -3.102    0.007    1.570   -0.268    0.016    2.565    0.822   40.966   38.211    0.683   14.118
X1==    0.940    8.078    3.068    0.758    0.078    0.286    6.337   -0.628   -0.499   -0.156   -0.248    1.478    4.099   -0.339    0.078   -1.285    0.212    9.648   -1.240    4.214    0.059    4.008   -0.032   -1.248    0.401   -1.334    0.651   -0.767    6.114    5.703    0.296    5.291
X2==   -0.713    6.194   -0.414    0.479    1.194    1.769    1.093   -1.233   -0.541   -1.235    0.568    0.479    6.953   -0.517    0.194    0.999    3.463    4.401    0.871    4.079    3.409   -0.774   -0.228   -1.257   -0.669   -0.012    3.942   -1.072    6.701    6.701    2.309    2.668
CD1=        2        9        6        3        1        2       10        1        1        3        3        4       11        3        1        0        2       13        0        7        3       10        3        1        4        1        4        4       21       20        4       19
CD2=        0        7        1        2        2        4        3        0        1        1        4        2       15        2        1        3        6        8        3        7       10        2        3        1        2        3       11        4       23       23        7       13
GTCATTAATCGCGGCTTCAATTCGGCCGCGGCTATGAGCCGCGGAGAACATGGTGCGCCTGCCGGAGGCGTACCGGGACAGGCTGCTTCAATTCGGCCGCGGCTATGAGCCGCGGAGAACCGGGCGGACGCGCGGCACGCCGCGCGGCAATGGATGGCTTCAATTCGGCCGCGGCTATGAGCCGCGGAGAACGAGCGTCACGTCCTGGTGAGCGCCGGCGATCGCCTGGCTTCAATTCGGCCGCGGCTATGAGCCGCGGAGAACAAGGCGGTTCCGCCGGGGACCACGGGCCGCGCATGCTTCAATTCGGCCGCGGCTATGAGCCGCGGAGAACCGCGGGGCTCTCACGTGGCCGATCCCGTCAGCGCCGCTTCAATTCGGCCGCGGCTATGAGCCGCGGAGAACTTAACTGAATCCAATCATTAGGGAGAGCGTGCGGGAGGCTTCAATTCGGCCGCGGCTATGAGCCGCGGAGAACCCGGGGTACGCGCCGTCGTCGTCCGCGAAGTAGTCCGCGCTTCAATTCGGCCGCGGCTATGAGCCGCGGAGAACAAAGATTCGTTCGCGATCAAATCGCACCGCCTGATGCTTCAATTCGGCCGCGGCTATGAGCCGCGGAGAACCCGCCCACCTCGGAGACTCCCGCGTGACCCGCGACGCTTCAATTCGGCCGCGGCTATGAGCCGCGGAGAACGCCCGTTCCCGCGTCGCCGATGCCGGCCCCCGCGCCGGCTTCAATTCGGCCGCGGCTATGAGCCGCGGAGAACGTCTTTCAGGCTCATGCGGACATCCTGAAAGTGCAGTGGCTTCAATTCGGCCGCGGCTATGAGCCGCGGAGAACATCCGTAGACGTAAATAAAGATCAGGTCGCGGCCCGGCTTCAATTCGGCCGCGGCTATGAGCCGCGGAGAACTCGATCTCGACGCGGCGGACGGCACCGCGGAGTTCGCAGCTTCAATTCGGCCGCGGCTATGAGCCGCGGAGAACTCCGCTGGGTCAAGACCGGCACCGAGCAGGGGGCCGAGCTTCAATTCGGCCGCGGCTATGAGC
KOK=        45
KK=    6692  LL=    7591  Z=   14.61  JJ=    6422  DL=   900
A===      111      112      113      114      121      123      124      131      132      133      134      141      143      144      211      213      214      223      224      231      233      234      243      244      313      314      323      333      334      343      413      433
B===      222      122      422      322      212      412      312      242      142      442      342      232      432      332      221      421      321      411      311      241      441      341      431      331      424      324      414      444      344      434      423      443
RRR=   -0.264   23.015   -2.974   -0.771   -0.253    0.599   15.028    0.368    0.382    1.089   -0.155   -0.289   42.286   -0.050   -1.157   -0.309   -0.742   89.597    0.402    2.631    6.139    8.300   -0.901   -0.173    0.526    0.185    0.882    0.028    3.043   43.765    1.667    7.189
X1==   -0.915   10.096    2.573   -1.303   -0.904   -0.515    6.506   -1.303   -1.295    1.099    0.525    1.023    5.695   -0.050   -0.904    1.045   -0.515    8.919    0.283    1.826    1.128    5.175    2.863    0.550   -1.774   -0.625    0.550    0.141    0.996    7.406   -1.774    4.415
X2==    0.289    2.280   -1.156    0.592    0.280   -1.163    2.310   -0.282   -0.295    0.990   -0.296   -0.282    7.425    0.990    1.280   -0.295    1.441   10.046    1.418    1.441    5.440    1.604   -0.315   -0.315   -0.296   -0.296    1.604    0.201    3.055    5.909   -0.940    1.628
CD1=        0       11        5        0        0        1       10        0        0        5        4        3       13        3        0        3        1       13        2        4        5       12        8        4        0        2        4        6        8       23        0       16
CD2=        1        3        0        2        1        0        4        1        1        4        2        1       14        4        2        1        3       13        3        3       11        5        2        2        2        2        5        5       11       17        1        8
CCCACCGCACGCTTCAATTCGGCCGCGGCTATGAGCCGCGGAGAACGCAACCGGGTCGGTGAACGTGGCGGCATGAGCAACCGCTTCAATTCGGCCGCGGCTATGAGCCGCGGAGAACGGCTACATTGGTTGTCGAATTAGTGCCGTTCTTTAAGGCTTCAATTCGGCCGCGGCTATGAGCCGCGGAGAACCCGCGCTCCAACGGTAGCACTGTTCGAGCCCGCGTGCTTCAATTCGGCCGCGGCTATGAGCCGCGGAGAACCGGGCTGCTGGTGCTGCGAACCTCGGGCCAGGTGGTGCTTCAATTCGGCCGCGGCTATGAGCCGCGGAGAACTTCCGGTGACCGCCCGAGCTATTACGTTTCCATCATGCTTCAATTCGGCCGCGGCTATGAGCCGCGGAGAACCTTCCGGTCGAGAACGCCCCCGCCGCTCCTACCGCGGCTTCAATTCGGCCGCGGCTATGAGCCGCGGAGAACAACCTCATCTCGCGCATCAACGCCTCACCCGAATCGGCTTCAATTCGGCCGCGGCTATGAGCCGCGGAGAACGCGGGGGTGGACGCGGGCGGAGATACGGAAGCGGGTGCTTCAATTCGGCCGCGGCTATGAGCCGCGGAGAACTCCAGCGACCCCGCCATCTCAGCGCCCCGTGAGTGAGTGCTTCAATTCGGCCGCGGCTATGAGCCGCGGAGAACCCGTCACAGGCGCGGGCGAACGAATGTACGCCCCGGGGCTTCAATTCGGCCGCGGCTATGAGCCGCGGAGAACCCGGGTGGTCCAGGGGTACCGCCCGAACGGCGGGGCCTGCTTCAATTCGGCCGCGGCTATGAGCCGCGGAGAACTTCAGAAGCTCCTTACTGCCGTCCTCGTACTTGGAGCGCTTCAATTCGGCCGCGGCT
KOK=        46
KK=    8582  LL=    9571  Z=   11.58  JJ=    8402  DL=   990
A===      111      112      113      114      121      123      124      131      132      133      134      141      143      144      211      213      214      223      224      231      233      234      243      244      313      314      323      333      334      343      413      433
B===      222      122      422      322      212      412      312      242      142      442      342      232      432      332      221      421      321      411      311      241      441      341      431      331      424      324      414      444      344      434      423      443
RRR=    0.503   44.053    1.793   -2.627   -0.190   -1.349    8.908   -1.420    1.484    0.190    0.030    0.151   47.427   -0.411    0.503    0.147   -2.527   49.842    1.603    7.707   -4.987   10.375   -1.144    0.016    0.353    0.693   -0.639    0.128   16.774   22.340    2.621   15.583
X1==   -0.710   10.308    4.727   -1.230   -0.692   -1.178    7.097   -1.193   -1.178   -1.087    0.013   -0.409    6.449   -0.660   -0.692   -0.322   -1.214    7.505    1.325    3.959   -1.058    6.572   -1.128   -1.773   -0.484   -0.572   -0.448    0.184    5.900    5.062    1.184    5.481
X2==   -0.708    4.274    0.379    2.137    0.274    1.145    1.255    1.191   -1.259   -0.175    2.214   -0.371    7.354    0.623   -0.726   -0.458    2.081    6.642    1.209    1.947    4.712    1.579    1.015   -0.009   -0.730   -1.213    1.425    0.696    2.843    4.413    2.214    2.843
CD1=        0       11        7        0        0        0       10        0        0        1        3        1       14        2        0        1        0       10        3        6        1       14        1        0        2        2        2        6       20       18        5       19
CD2=        0        5        2        4        1        3        3        3        0        3        7        1       16        4        0        1        4       10        3        4       12        6        5        3        2        1        6        9       14       18        7       14
GGTGGCAACGGGGATGTCGCTTCAATTCGGCCGCGGCTATGAGCCGCGGAGAACGACCGACGCGCAGAAGGCGGCCCTCCGCGCCCACCTGCTTCAATTCGGCCGCGGCTATGAGCCGCGGAGAACGTCAGCCACCCCGTGCCCCCGGCGGCGGTACATCAGGCTTCAATTCGGCCGCGGCTATGAGCCGCGGAGAACCGCGGGCGTTCGGTCGCCGGGGTTGTCCCCGCACGCGGCGCTTCAATTCGGCCGCGGCTATGAGCCGCGGAGAACAACCAAGGAGACGGAGATGCCCCGGAATACGGACGTGGCTTCAATTCGGCCGCGGCTATGAGCCGCGGAGAACATGGGCTCTCGACCGCGATTCGTGCAAATGCTGCGTGCTTCAATTCGGCCGCGGCTATGAGCCGCGGAGAACGCCGTCGTCGGTGTGGGCTGGGTAGGAACCCCGGTGGCTTCAATTCGGCCGCGGCTATGAGCCGCGGAGAACCCTCGGCCCCGGGCCATCGTGTGCGACCACGACGAGGAGGCTTCAATTCGGCCGCGGCTATGAGCCGCGGAGAACTTCGCCCGCTTCCGCTTGGCCCGCGGGGGTGTCCGCGCTTCAATTCGGCCGCGGCTATGAGCCGCGGAGAACTCGACGGCGCTGTTCCAGATCACCCTGCTCGGTCTGGCTTCAATTCGGCCGCGGCTATGAGCCGCGGAGAACCGCCGCCCCAGTTGGTCACGTCGGGGGAGCCGGACTTGCTTCAATTCGGCCGCGGCTATGAGCCGCGGAGAACGCCGGCAGTCCGTTCGCCTGGGCAAGCCGCCGCACGCTTCAATTCGGCCGCGGCTATGAGCCGCGGAGAACCGTCAAGCCGGCGATCAAGCGGGCCGAGGCGATCCAGCTTCAATTCGGCCGCGGCTATGAGCCGCGGAGAACGGCCGGTCTGTGCGTTGACGAGCAATGCCATGGACGGCTTCAATTCGGCCGCGGCTATGAGCCGC
KOK=        47
KK=   10052  LL=   11191  Z=   10.89  JJ=   10022  DL=  1140
A===      111      112      113      114      121      123      124      131      132      133      134      141      143      144      211      213      214      223      224      231      233      234      243      244      313      314      323      333      334      343      413      433
B===      222      122      422      322      212      412      312      242      142      442      342      232      432      332      221      421      321      411      311      241      441      341      431      331      424      324      414      444      344      434      423      443
RRR=   -0.584   42.515    5.238   -0.538   -0.262   -0.105   -0.012   -0.052   -0.015   -0.150    0.078   -0.289   42.236    0.283   -0.904   -0.105    2.602   50.340    0.639   18.292   -0.963   -1.281    0.089   -0.367    1.132    2.809    0.334    1.547   28.866   32.376    0.641   22.016
X1==    0.595    9.177    3.437   -0.167   -0.147    0.132    4.311   -0.751    0.132    0.408    0.246    0.504    6.685   -0.432   -1.079    0.132    0.734    8.258    0.203    4.599   -0.518    2.798    1.653   -0.203   -1.267    0.782    0.077   -1.855    7.063    5.343   -0.828    4.913
X2==   -0.981    4.633    1.524    3.212    1.786   -0.799   -0.003    0.069   -0.117   -0.369    0.317   -0.575    6.318   -0.656    0.838   -0.799    3.547    6.096    3.140    3.978    1.861   -0.458    0.054    1.812   -0.894    3.590    4.321   -0.834    4.087    6.060   -0.774    4.481
CD1=        2       11        7        2        1        2        8        1        2        4        4        3       16        3        0        2        3       12        2        8        2        8        6        3        1        5        3        1       22       18        2       17
CD2=        0        6        4        6        3        1        2        2        2        3        4        1       15        2        2        1        7       12        7        8        8        3        4        7        2       10       13        5       17       22        2       18
GCTTCAATTCGGCCGCGGCTATGAGCCGCGGAGAACCCGGGCCGCTGATCCAGGCCGCGGCCGAATTGACCGCTTCAATTCGGCCGCGGCTATGAGCCGCGGAGAACCCGCGCGTTGGCGTTGGGGCTGGCTGGCGTCAGGGTCAGCTTCAATTCGGCCGCGGCTATGAGCCGCGGAGAACCATCACTTGCCCTCACGGATGGCCTTGCGGTAAAGCTGGCTTCAATTCGGCCGCGGCTATGAGCCGCGGAGAACATCGGCCGCACGTGCCGGCCGCTCGGGGGCAGGCTGCTTCAATTCGGCCGCGGCTATGAGCCGCGGAGAACTTCTGAGGCGGCGCCGTGTACCGCGGAATACGTGTGCGCAGTTGCGAATTGGGCTTCAATTCGGCCGCGGCTATGAGCCGCGGAGAACCCGTGCGGTGAAACTCCAAACCTGTCAGACGAGCCGTGGCTTCAATTCGGCCGCGGCTATGAGCCGCGGAGAACGTGACCGCGACTCAAACCAAAGCGGCCGCATACAGGCTTCAATTCGGCCGCGGCTATGAGCCGCGGAGAACGAAACGCTATACACAATCGCTCAACGCGAGCAGACGGCTTCAATTCGGCCGCGGCTATGAGCCGCGGAGAACGCGGTTCCGGGCAAGGGCCAGTTTACGCCGTTCGTGGCTTCAATTCGGCCGCGGCTATGAGCCGCGGAGAACATCGCCAGCCGCCACAGGCCCGCTTCGCACGTCAGTGTGCTTCAATTCGGCCGCGGCTATGAGCCGCGGAGAACCTGGCAGCGGGCCTGCAAGGCGGCCCACCCGGGTGCGAAGCTTCAATTCGGCCGCGGCTATGAGCCGCGGAGAACCTGTGCCGTCCGGTGTAGTGCCTGCGGTTAAGTCAGAGCTTCAATTCGGCCGCGGCTATGAGCCGCGGAGAACTAGAGCCGGGTATTAGCATCACCACCAAACCAAGTAGCTTCAATTCGGCCGCGGCTATGAGCCGCGGAGAACAGCCGAGCTAGCTGCTGGCCGCGCAAGAACCTTTAAGCTTCAATTCGGCCGCGGCTATGAGCCGCGGAGAACCTGTTCAACGTCTTTAGGGCAGCGAGCTATGGGAGAGCTTCAATTCGGCCGCGGCTATGAGCCGCGGAGAA
KOK=        48
KK=   17912  LL=   18871  Z=    4.99  JJ=   17762  DL=   960
A===      111      112      113      114      121      123      124      131      132      133      134      141      143      144      211      213      214      223      224      231      233      234      243      244      313      314      323      333      334      343      413      433
B===      222      122      422      322      212      412      312      242      142      442      342      232      432      332      221      421      321      411      311      241      441      341      431      331      424      324      414      444      344      434      423      443
RRR=    8.491   11.351   16.373    0.121    0.596   -0.061    1.064    1.045    2.684   -0.792    4.478    1.064   18.584    0.520   -2.308    0.484   -0.073    1.044    9.937    8.851   11.607    7.354    3.229    1.011   -0.100    4.554    0.317   -0.383    4.547   19.165    7.907    3.118
X1==    2.289    3.327    5.780   -0.214   -0.535   -0.254   -0.760    2.688    1.048   -0.391    2.628    1.106    3.742    0.669   -0.535   -0.905   -1.455    1.267    3.746    4.956    3.091    3.545    1.199    0.883    0.131    1.513   -0.206   -0.571    2.994    3.936    2.628    2.053
X2==    3.710    3.411    2.833   -0.564   -1.114    0.239   -1.399    0.389    2.559    2.025    1.704    0.962    4.967    0.778    4.317   -0.535    0.050    0.824    2.653    1.786    3.755    2.075    2.694    1.145   -0.761    3.009   -1.537    0.671    1.519    4.870    3.009    1.519
CD1=        5        6       12        2        1        2        1        7        4        3        8        4       10        4        1        1        0        4        7       10        9        9        5        4        4        6        3        4       11       13        8        9
CD2=        5        5        5        1        0        2        0        2        5        5        5        3       10        4        6        1        2        3        6        4        8        6        7        5        1        7        0        4        6       12        7        6
GCTGCTACCGAAGCGACAGAAGGCGGAAGGGGAATGGACCAAGTTGCGTACAGAATTCGCTCAGCTTTATCGGGTCGATGTGGACGAAACCGCTGCAACCCGACAAACGCGAGCAGTTCAAGCAGCGGTCTATCGTTGGGAGCTGACTTTACAGCCCCCGGAGCAAAACCATTGTCGCGCGGCGTATTTTGAGTGTTGTTTGCTGCATCAAAATAAAAGGGCAACCCTGACAATTTCGCTGTCCGCTGCAAACAGTTTTCCCTGCTGCTGCTGTCCCAGGTCAGGCTCTTAAGAGCGGACAGCATCGGGTTAGCCATCGACAGAACGAATTGTTTCGCCGCCCAAGTCTTGAGCAGCGTCACGCCAGATTTATCATTCCACCACCAATCCAACCAGAAATCGAACGGAGCGGGGATTTGAACTCGCTCAACTTGCCAAGCCTTTCGCAATCGCTCTTTATCTTGCTTGTCCAGTTCCGTTAGTGTCGATTTGTCGGCACTCAGTAGGCTGCCAAGCCGCTTCAATCCGTCGTCGCCGAGCGAACTAACGAATCGCAGGCAGACAAGCTGGTCAATTAACGTTGCGATATCACCCGTCGACACATGAAACGTTCCGTCCTCGAACCAACCTTCCGCGCCGGGCCAGAGACGGTCAGCCAACTCCAGCAACCCGCAGCACGCAAAGAACTGGCCCGGATTAGTCGGGTCCACAGCTACGCTGAAACTCATTTCACGCCCTCCGTCACGAACGCCGACGGCTTGGCACTTGCGGCGTAGTCCGCGGCGCGCAACAGCGACTCCAGGTACGCCAGCCCCCACCGCCCGTACTTGCGCTGCAATTGCGCGAACCGACGCGGCACCTCGCGGGCAACCGTCTTGGCGTCGGCGTCCGGGCGCTCGGGGTCGAACGCTTCGGGTTCTGGGAAATGCGGGCGACCGCGCCCGTGGTGCGTCGCGATGA
KOK=        49
KK=   25892  LL=   27061  Z=    4.70  JJ=   25862  DL=  1170
A===      111      112      113      114      121      123      124      131      132      133      134      141      143      144      211      213      214      223      224      231      233      234      243      244      313      314      323      333      334      343      413      433
B===      222      122      422      322      212      412      312      242      142      442      342      232      432      332      221      421      321      411      311      241      441      341      431      331      424      324      414      444      344      434      423      443
RRR=   -0.533   -0.721    0.836    1.470    0.289   -2.892    0.356    9.505    1.461   12.154   55.624   -0.142    0.852   -3.171   -0.283   -3.962    0.401    5.989   -0.484   15.017   -1.019   21.396   -0.013    0.020    1.535    0.416    3.453    0.200    7.918   39.247    3.312    1.299
X1==    1.296    1.428    1.119    1.831   -0.572    2.384   -0.299    2.710    3.266    2.336    6.394    1.050    2.219   -1.994   -0.572    3.266   -1.164    1.901    0.868    3.266   -0.549    2.861   -0.027    0.473    1.804    0.132    1.216    0.299    4.399    7.210    2.219    0.885
X2==   -0.411   -0.505    0.747    0.803   -0.505   -1.213   -1.190    3.507    0.447    5.203    8.699   -0.135    0.384    1.591    0.495   -1.213   -0.344    3.149   -0.557    4.599    1.855    7.479    0.467    0.043    0.851    3.156    2.839    0.671    1.800    5.443    1.492    1.469
CD1=        2        2        3        4        0        4        1        5        5        8       16        3        8        0        0        5        0        3        2        5        2        8        3        4        7        4        5        9       21       29        8       11
CD2=        0        0        2        2        0        0        0        5        2       13       19        1        4        6        1        0        1        6        1        7        8       19        5        4        5        9       10       12       15       26        6       14
CTCTTCGCGCGCAGCGCCGAGGTCCGCGACCAGCTTCAGGGGAACTGGGAGGAGCTGACGAAGACCTACCTCGCGGTGGTCGAGGGCCGCCCGGAGTCGTCCGAAGGGGGGGTCGAGAACTACCTGACGGAGGGCCGCGACCTGCGGGTGCGCGCGAGCCCGCGCCCCGGGCCGGACGGGAAACGCGCGGCGTCGCGTTACACGGTCCGGCAGACCCGCGGCGGCTACTCGTTAGTGGAAGTGGAGATCGAAACGGGGCGCAAGCACCAGATCCGCGTTCACCTAGCCGGGCTGGGGTGCCCGGTCGCGGGCGACAAGATGTACGGCGCGACGACCGACCCCGTCCGGCGCCTGGGCCTGCACGCGTGGCGGTTGAGCTTCGACCACCCGTTCACGCTGGAGCGCCTCGAACTGGAAGCGCCGCTCCCGTCGGCGCTGGCGCGAATCGTGGGCTTGTGACCCACGAGAAAAGCCCACCACGCGAAGCGAGGGGACCGCCACCTCAACGAACAAGAGCCGCCAACGGGTATCAATCGCACAGGTTGTGGCACACCTGACTGGTGATCGCGCCGACGAGCCGGTCCCCGTGCGGCGAGTGCCCGACCGCGAGCAGCGTCACCTCGCCGCACGGCCAGCCGCCGGCGTGGAGCAGGACGTACCAGAGCCGCCCGCGCACGTACCCCTTCAGCGCGCCGTGCGCCCCCGCGTCCTCCGCCCCGGCCGTCTCGTGGTTGAACAGGCACTGGTCGGCGAAATCGGTGTGGACCTCGTCGTTGAGCGTGTGCGGGTGGTAGCCCGGGTACGGGATCGCGGTCGCGTCCAGCGTGTCGATGTGGTCGCTGCGGAAGCCGCCGGCGCGGACCGCGTCGATCACGTCGCGCCCGGTGAGCGGGTGCCGGCCCGGCTCCAGTTGGCACACGAACCCGTACATCGGGCAGTCCGCGGCGCCGTAGCAGCACTCGCCCCACTCGACGCCCGTCAGGAACGCGAGGTCCGCGAGCAGCCCCTCGTCCCACTCGTCGGGGGCGCAGAACTGCGACCCGAACGTGACCACCCGGCCGCGGGTGCCGACCGCTTCGGCGAACGGGTGCGGCGGGTCGTCGTGCTGGAACCGCACCGGGGCGAACGGCTGCGCGAGCGTGGTCATGAACGCGGTCCACGCCGGCTCGA
KOK=        50
KK=   41672  LL=   42511  Z=    5.15  JJ=   41522  DL=   840
A===      111      112      113      114      121      123      124      131      132      133      134      141      143      144      211      213      214      223      224      231      233      234      243      244      313      314      323      333      334      343      413      433
B===      222      122      422      322      212      412      312      242      142      442      342      232      432      332      221      421      321      411      311      241      441      341      431      331      424      324      414      444      344      434      423      443
RRR=    0.767    0.490    0.994   -0.139    0.191    0.306    1.124    2.043   12.534   36.339   -3.131    0.629   -0.037   -1.097    0.255   -0.108    0.249    0.666    0.602   32.908    0.065  102.811    2.064    1.418   -0.241    2.559    0.085    1.754   25.671    9.555    0.488   -0.581
X1==    1.047    0.300    2.993    0.192    0.300   -0.337   -1.138    1.534    3.063    6.352    5.154    0.192   -0.262    1.576   -0.700   -1.187   -0.252    0.964    1.056    6.463    0.131   10.984    0.906    1.734   -0.928   -1.887   -0.473    0.915    4.287    2.348   -0.803    0.797
X2==    0.732    1.636    0.332   -0.726    0.636   -0.909   -0.987    1.332    4.091    5.721   -0.608    3.274    0.141   -0.696   -0.364    0.091   -0.987    0.691    0.570    5.091    0.491    9.360    2.277    0.818    0.260   -1.356   -0.179    1.918    5.988    4.069   -0.608   -0.729
CD1=        2        1        6        2        1        1        0        4        5       16       13        2        3        6        0        0        1        2        2        9        3       20        4        5        2        0        2       10       18       13        2        9
CD2=        1        2        1        0        1        0        0        2        5        9        1        4        2        1        0        1        0        2        2        6        3       17        6        4        2        0        2        8       17       13        1        3
CGGTCGGCCCCGGCACCGCGAGCAGCCCCGCGAAAAGAACGGTGAGACGGGCGGCGGTTGCGATCACAACGCGGTCCCTCCGAACACGAGCGAAATGGTGAGCCCTATTCTAACATCGTGGCGAGTGCGACGCGACCGCGAACCGTTCCGCTCGCGCCGGGGCGCGGGTTTGGTACTGTAACAGGAAACGACCACACCTCACCCCCAAGGCTCCGATGGCGAAGTTCTTCAAGTATAAGTCGGTCGCGGACCTGGAAGCGGAAAACGCCCGCCTCGGCACCGACCTGCGCTTCTCCGACGACCTGGCCCCCCTGTTCCGTCCGATCGCCGTCGGCCCGCGCACGGCCGGCAACCGGTGGTGCGTTCACCCGATGGAGGGGTGCGACGGGGAACCCGACGGCGCCCCCGGCCCGCTCACCTTCCGGCGCTACGCCCGGTTCGGGGCGGGCGGCGCAAAACTGATCTGGGGCGAAGCGTGCGCGGTCACGCCGGGGGCGCGGGCCAACCCGCGCCAGATCGTGCTGAACCCGAACACGAAGCCCCACTTCGCGCGGATCGTCGAGGAGTGCCGCGCGGCGCACCGCGGCGCCAACGGGACCGATTCGGACCTGCTGTTCGGGCTGCAACTGACGCACTCGGGCCGGTACAGCCACCCGCACCCGATCATCGCCACCCACGACCCCGTTCTCGACCCGCGCACCGTCGCGAACAAGGCGACCGGTGAGAAGGTGACGGCGGACTACCCGCTCATCACCGACGACGAACTCAAGCGGCTCGTGGACGATTACGTTGCGACCGCGAAGCTCGCGGTAGAGGTCGGGTTCGACTTCGTCGACGTGA
KOK=        51
KK=   77372  LL=   78121  Z=    5.02  JJ=   77282  DL=   750
A===      111      112      113      114      121      123      124      131      132      133      134      141      143      144      211      213      214      223      224      231      233      234      243      244      313      314      323      333      334      343      413      433
B===      222      122      422      322      212      412      312      242      142      442      342      232      432      332      221      421      321      411      311      241      441      341      431      331      424      324      414      444      344      434      423      443
RRR=    7.825   -0.260    0.990    1.142   -0.260   -0.100    0.470   17.782    1.138    2.062    5.996   -0.468    2.052   -0.339   -0.816    8.396    1.252   -0.725   -1.770   -1.624    2.643   55.137    4.357    2.756    0.633   -0.158    1.621    0.173   -3.743   17.014    0.036    1.387
X1==    3.275   -0.703    0.566    1.479   -0.703    0.611    0.646    4.898    1.490    1.596    2.301   -0.275    1.655    0.405    1.297    2.370   -1.134    0.655   -1.117    1.490    1.021    6.977    1.728    2.451    0.319   -0.284    2.965    0.168    3.572    3.094   -0.284    0.703
X2==    2.389    0.370    1.749    0.772    0.370   -0.163    0.727    3.631    0.763    1.292    2.606    1.702    1.240   -0.836   -0.630    3.543   -1.103   -1.107    1.584   -1.090    2.589    7.903    2.521    1.125    1.983    0.557    0.547    1.029   -1.048    5.500   -0.126    1.974
CD1=        4        0        2        3        0        2        2        7        3        5        6        1        5        3        2        4        0        2        0        3        4       13        5        6        3        2        7        5       12       11        2        6
CD2=        3        1        3        2        1        1        2        5        2        4        6        3        4        1        0        5        0        0        3        0        6       14        6        4        5        3        3        6        2       15        2        8
GGCTACAAACTCATGCGCGGCGTGGGCCAGTGTTGGGATCGTGCGGCAATGGAGAGCTCCTTCGCCGGTCTGAAATAAGGAACGGGTTCGCGACGAGGGCGACGCCACCCGCGACGACGCGCAGGCGAGCATCTTCGAGTACCCCGAAGCGCTCGACGACCGGGTCCGAAGGCACTCGTCACTGGGGCACGTTGCCCCGGACGAGTACGAACACCCATCAAAACCCACCGCTAAAAGCTGTCCACTTTTCGTGGGGACCTCCAGTATGTGCGTCCGTGTCGCGTGGCGAAGGTCCGCCAAACATCTTTCGGCGCTTACCTCGGCGGGCCAGAGGCCCAATGGGTTCGCAACTACCGAATTCGCGTTGTAGACATCGCGCGCGCGACGGGTTACGCTCTCGGCACCCCTTTTCTCTCCGCCGGAGTGCTTCCATGTCCCGTATCACTCGCCGCCGCGCGCTGCAACTCGGCACCGCGGGCGCCGCCGGTTACCTGCTCACCGCATCCAGTGCGTCAATGCGCCGGGTTTGGGGCGCGGGCGACAAGATCCGCGTCGCCGGGATCGGCGTCGGCGGTAAGGGCTCTGGCGACATCGAGCAGGCCGGGAAGTTCATGGACGTCGTCGCGCTGTGCGACATCGACGACCAGCGGATCGCCACACGCGCCCGCACGTGGCCCGACGCGAAGCAGTTCTTCGACTACCGCGTGCTCTTCGACAAAATGGCGAAGGACATCGACGCCGTGGTGGTGT
KOK=        52
KK=   91262  LL=   92311  Z=    9.69  JJ=   91142  DL=  1050
A===      111      112      113      114      121      123      124      131      132      133      134      141      143      144      211      213      214      223      224      231      233      234      243      244      313      314      323      333      334      343      413      433
B===      222      122      422      322      212      412      312      242      142      442      342      232      432      332      221      421      321      411      311      241      441      341      431      331      424      324      414      444      344      434      423      443
RRR=    1.633   -0.172    3.368   -0.601   -0.172    0.678    7.570   -0.222    0.169   16.577   -0.031    0.588    6.786    0.189   -0.172    0.169    0.170   25.961   57.754   -0.109    5.214   29.055    0.357    0.380    8.266    1.345    0.064   -0.136    9.941   36.921   -0.239   -0.526
X1==    1.400   -0.672    2.989   -0.248   -0.672    0.311    2.153    0.474   -0.481    3.580   -0.035    0.640    3.426    0.166   -0.672   -0.481   -0.363    6.142    9.035    0.311    3.689    3.585    0.312   -1.764    3.580   -1.765    0.080   -0.076    2.899    5.919    1.119    2.899
X2==    1.167    0.256    1.127    2.426    0.256    2.179    3.515   -0.468   -0.351    4.630    0.884    0.919    1.981    1.140    0.256   -0.351   -0.469    4.227    6.392   -0.351    1.413    8.105    1.145   -0.216    2.309   -0.762    0.800    1.801    3.429    6.237   -0.213   -0.182
CD1=        2        0        5        1        0        2        4        2        1       10        3        2        9        3        0        1        1       10       13        2       11       10        4        0       10        0        4        8       15       23        5       15
CD2=        2        1        3        5        1        4        6        1        1       11        5        3        7        6        1        1        1        6        9        1        5       17        5        3        7        2        4       10       15       22        3        6
CCGCAACAACATCGACCCGGCCACGTGGCTGAACATGGGACCGATCGCGGACGGCGCGGTCATCAACCTCGACTGAGCGAGGTGAAACGCTCGGTGCTTCCGACCGGCCGCCGAGCGTTTCACGACCGCTTCGGTCACTTGTCCTTGCCCTTCTCGTCCTTCACCTCCACCTTGCCCTTGGCGAGCGTCGCCTTGAGCAACTCCACCTCCTTGAGCGCGTCCTCTTTCTTCTCGTGCGGGACGTAGTTGCCGGCGATCGCCTTGCCGCTCGCGTTCAGCACCTTGAACCGCCACCCGTCCTTGGCCTTCCACACCTCGACCGTCCCGACGTCGTCGCTTTTCTTATCGACGGCCTTTTTGTCCTCGGGCTTCTTGTCCTTGTCTTTCTGAAGCGCCGGGGCGAGCCCGCCGCCGGATGCGACCAGTGCGGCGATGGCGGCGGACAGCGCGAGCGCGCGGAACGCGGTGTACATGTGCGTGCCCTGTGGTGAGAGGCGCGCCGCGGGAATCCGCGGCGCGGGGAGGATTATGGCACGCGCTGCCGGGTGCCGCAAGCGCCGCGGCGGACGGAACGCGCGGTCCGGCGGTACAATGTCGCTTTCACCCGACCGGACCGACCATGCAACACCCCGCGATGAGTCCCCCGCTGTTCACCGCCGACCTGCCGGGGGTCGGCGGGCGCATCCGCGCCCGCGACGAAGACTTCGAGGTCGAAGAGGTGCCCTCCTACGAGCCGAGCGGCTCGGGCGACCACCTGTACCTCTGGGTCGAAAAGAAGGGCGTCGCGCCGGAGTTCTTCGCCCAGACTATTGCGCGCAAGCTGGGCACGCACCCCGGGAACGTCGGCACCGCGGGCCTCAAGGACCGCCACGCGGTCACCCGGCAGTGGGTGTCCGTGCCGCGCGAGTGCGAGCCCCGCGTCGGCAAACTCGACGGCGACGGCGTGCGGGTGCTGAAAACAGGGCTGCACGCGAACAAGCTGAAGCCCGGTCACCTGCGCGGCAACAAGTTCACCATTCTGATCCGCGACGCCGATCGCTCCGCGCCCGC
KOK=        53
KK=  161792  LL=  162841  Z=    5.24  JJ=  161762  DL=  1050
A===      111      112      113      114      121      123      124      131      132      133      134      141      143      144      211      213      214      223      224      231      233      234      243      244      313      314      323      333      334      343      413      433
B===      222      122      422      322      212      412      312      242      142      442      342      232      432      332      221      421      321      411      311      241      441      341      431      331      424      324      414      444      344      434      423      443
RRR=    0.268    0.281   16.266    2.936    0.281   14.805    1.353    0.618    0.036   16.551    6.920    0.599   42.047    1.222    0.281    0.440   -0.541    7.890    6.753   -0.414    6.205    6.026    4.626    0.344    2.869   -0.137   -0.332    5.403    8.949    1.972    2.113    1.574
X1==   -0.254   -0.383    4.278    2.210   -0.383    2.800    2.585   -0.722   -0.086    4.876    1.849   -0.790    5.881    2.278   -0.383   -1.047   -0.175    2.634    1.655   -1.047    2.812    4.729    3.631   -0.897    0.663   -0.166    0.516    3.856    4.281    1.858    1.177    0.647
X2==   -1.055   -0.734    3.802    1.328   -0.734    5.288    0.524   -0.855   -0.420    3.394    3.742   -0.758    7.150    0.536   -0.734   -0.420    3.081    2.995    4.081    0.395    2.207    1.274    1.274   -0.383    4.326    0.821   -0.643    1.401    2.090    1.062    1.794    2.433
CD1=        0        0        5        3        0        4        4        0        1        9        5        0       11        6        0        0        1        5        4        0        8       12       10        2        3        2        4       15       17       11        4        8
CD2=        0        0        8        4        0        8        2        1        1       12       12        1       19        5        0        1        5        4        5        2        7        5        5        2       14        6        2       14       15       12        8       16
GTCGCTGGAAACGCTGATGTTCGTGGTGGTCCCGGCGCTCGATCTGGCGTTCCTGGTCGCGCTGCCGCTGTTCGGGCTGGCGCTCAAATGGGCGCTGCTGGGGCGGGTGCGCCCGGCCACGCGCGGGCTGTGGTCGTGCTGGTGCAGCCGGTGGGACTTCAACTACATCGCCTGGCACTACCTCGCGCTGGCCCCGATGCAGGCGCTCGAGGGCACGATCCTGCTCAACTACTACCTGCGGGCGCTGGGTGCGAAGGTCGGCCGGGGCGTCGTGATCGGGGACGTGTTCGCCTGCGTGGTCGATCCCGACATGCTGGAGATGCGGGACGGGGCGACCGTGAGCTGCCTGTTCCAGGCGCACACGTTCGAGGACCGGGTGCTGAAGATGGACCGCGTGGTGATCGGGGCGGGGGCCTCCGTGGGCGTCGGTGCGGTGCTCTTGTACGGGTGCCATGTCGGTGCGGGCGCCCGGGTCGCGGGGCACAGCGTGGTGATGAAACGTGAGCGACTGCTGCCGAACCGCGCCTACGCCGGGTGCCCGACCGTCGTGGGCTGACGGCACCGGTTCCGTGAAGGCAACCCACCCCCAACCCCTCCCTTTAGGTTAGGGAGGGGTTGGGGGTGGGTTGCCTTCGCCCCGCTCAACTCACGGCCCCCTCCGGGTGCGGCAACTGCGGCTCCTCGCTCAGCTCGAAGCCCAGCAGCGGCTCGTCGGCCAGGCGGGCGGCGATGCGCACCGTGAAGGTGCTCCCGCGGCCCAGCTCGCTGTGGACCGTCACGTCCCCGCCGAGCAGCTTCGCCAGCTCCCGCACGATCGACAGCCCCAGTCCGGTGCCCCCCTGCTCGCGGGTCATCGGGTTCGCGGCCTGCCGGAACTTCTCGAAGATCAGGTCCTGCTCCTCGGGCGCGATGCCGACCCCGGTGTCGGTGACCGTCAGCACCAGGTCGGTCCCGTCGGTCGCCGCCTTGAGCGTCACCCGGCCGCCCTCGGGGGTGAACTTCACCGCGTTGGACAGCAGGTTCGTGATGATCTGGTGCACCTTGCCGGCG
KOK=        54
KK=  165032  LL=  165961  Z=    7.27  JJ=  165002  DL=   930
A===      111      112      113      114      121      123      124      131      132      133      134      141      143      144      211      213      214      223      224      231      233      234      243      244      313      314      323      333      334      343      413      433
B===      222      122      422      322      212      412      312      242      142      442      342      232      432      332      221      421      321      411      311      241      441      341      431      331      424      324      414      444      344      434      423      443
RRR=    0.351   -0.270   31.361   -0.703    0.351    2.270    5.653   -0.557    0.997    2.453   -2.461   -0.868    2.352    2.377   -0.214   -0.611    1.311   80.468    0.959   -0.218   -0.281   -0.065    0.033    0.554    7.373    0.301   18.024   15.215    2.210   20.922    2.260    0.056
X1==   -0.609   -0.621    3.896   -1.144   -0.621    2.993    2.333    0.506    1.315    1.552    2.338    3.262    1.171    1.960    0.379   -0.363   -1.156    8.752    1.422    1.315    0.943   -0.032   -0.032   -0.495    2.113    1.755    3.722    5.073    0.817    4.318    0.588    0.039
X2==   -0.577    0.435    8.049    0.614   -0.565    0.758    2.423   -1.102    0.758    1.581   -1.053   -0.266    2.008    1.213   -0.565    1.683   -1.134    9.195    0.674   -0.166   -0.298    2.063   -1.029   -1.119    3.489    0.172    4.843    2.999    2.705    4.845    3.844    1.421
CD1=        0        0        6        0        0        5        4        2        3        6        7        5        5        6        1        1        0       12        3        3        5        3        3        2        7        6       10       21        9       18        4        7
CD2=        0        1       10        2        0        2        4        0        2        5        1        1        6        5        0        3        0       11        2        1        2        6        1        1        8        3       10       12       12       17        9        9
GCTCACCGCCGCGCGGAAGTAGTCGGCGTCGATGTTGAACGGCTCCGGCCCGAGTTCCGCGTTCATCTCCGATTCGACCGCCGCCCGGTCCGCGAAGAACTCCGCCGACCCGAACCGGCGCTGGTCGCGGAACCGCAACTCGTGACCGTTGTCGAGCGCGAACACTGCGTGCAGGTGGTCGGGCTCGGGCGCGTCCGCCGGAACAACGGTGAACTGCCCGGTCATGCCCAGGTGAACGCGGAGCAGGGGGGAAGACCTACCCCCCGGCCCCCTCCCTAAAGGGAAGGGGAGCAAAGCCACGTTGGAACCGATTTGCGAATCGAGTTCGCGAGACGTTGCGCCCGAACTCCCCCTCCCTGAAGGGAGGGGGTTGGGGGGTGGGTCTGCCTTCCTCCCCCTCCCTTCAGGGAGGGGGTTGGGGGTGGGTCTGCCTTGCACTCCAGGTCAACGAGAATCCACTTCCCCCGGCGCCGAACGGCTTCCACCCGGGTTCCCGCGAGTGCGGCGGCCCAGGCGGGGTTCCACGTTCGGCGCAGCTTGAACGCGCTGCGCCGGACGGCGGTAATCACCCGCCCGGTGAGCAGCGGGCGCAGGTCGCGGACGACGGTCTCAACTTCCGGCAGTTCGGGCATGAACGCTCCACCGCGCACAACGGGCAGAGAAATTATGGCGCATCCGCCCCCCGGCGCGAACCCCGGTCGGGCTGCTACAATCAGACTCTGGCCCGTTTCGCTTCCCGTGTCACTCCCCGGTACTCGACATATGGCAGTAGCGACCCCCGCTCCGGTTTCCCAGGTGCCCGACGCCCGCGGCCGGTTCGGCCCGTTCGGCGGCCGGTTCGTGCCCGAAACGCTCATGTTCGCGCTCGAGCAGCTCGACGCCGCGTACCGCGAGGCCAGGTCCGACCCGGCGTTCATCAGCGAGTTCCAC
KOK=        55
KK=  191912  LL=  193081  Z=    4.55  JJ=  191882  DL=  1170
A===      111      112      113      114      121      123      124      131      132      133      134      141      143      144      211      213      214      223      224      231      233      234      243      244      313      314      323      333      334      343      413      433
B===      222      122      422      322      212      412      312      242      142      442      342      232      432      332      221      421      321      411      311      241      441      341      431      331      424      324      414      444      344      434      423      443
RRR=   -0.471    0.291   17.324    2.328    0.208    1.267   -0.138    2.278    8.091    5.820    1.797    5.880   16.366    3.193    0.208    1.267    1.267   -0.237    1.133    6.516    8.512   72.061   -0.196    1.790   -0.007    0.953    0.442    0.867    6.551   25.874   -1.006    9.100
X1==    1.388    0.495    4.357    1.226   -0.505   -1.141   -0.216    1.149    5.037    2.010    3.681    2.045    4.195    1.213   -0.505   -1.141   -1.117   -0.064    0.970    1.507    3.708    7.258    0.467    3.441    1.001   -1.467   -1.281    2.472    1.680    5.274   -0.952    2.333
X2==   -0.340    0.588    3.976    1.899   -0.412   -1.111    0.639    1.982    1.606    2.896    0.488    2.876    3.901    2.632   -0.412   -1.111   -1.135    3.714    1.168    4.324    2.295    9.929   -0.419    0.520   -0.007   -0.649   -0.345    0.351    3.901    4.906    1.057    3.901
CD1=        2        1        7        3        0        0        1        3        7        8       11        4       12        6        0        0        0        1        2        3       10       16        4        9        6        1        1       18       15       26        2       17
CD2=        0        1        5        3        0        0        2        3        3        8        4        4       10        8        0        0        0        6        3        6        8       23        3        5        3        2        3       10       21       24        5       21
CACGCGGGCCGAGCCGCGTTGTCGGTTGTGCGCGCGCCCGGGAGCGAACCGGTTCGGCGGGGCGCGTGTCCGTCCGGGTGTCCCGTGTCTCACGACCCGGAGCCTTGATGGACGAAGAAGCCGGCTTCCTCGCCGCGATCGGCCTGGCGCCCGCCGAGGACACCACCCGCCTCGCCTACGCCGACTGGCTCGACGAGCAGTCCGACCCGGGGTGCCGGGCGAAGGCGGAGTTCATCCGCCTCGAAACGCGCCTCGCCACCGAACCGGTCGACGATTACCCCGCCCTGACTGCGCACCTCCGGCAACTGGCCGCGGGGCTGAACCCCGACTGGCTGGCGGTCGTCAGTCGCCCGCCGGTCGAGAACTGCCGGGGGCGTCTGGACCAGGAGTGCCCCGGCGCCTGGTCCCGGCTGGTCCCGAGCGAGCTGAACGCCCGGACGTGCGGCTCCTGTCTGAAAACGGTTCACTACGTCCGCTCCCTCGCGGACGCGCAGCCCCACGTGCGCGCCCGGAGCCCGGTCGTCGTCTCACTCGGGGTGGTGCGCGAGCCCGGCGACATCCCGCCGAGCCGGCTGCTCTGGAACGCGTGCTGGGAGCGGCCGGCGCTGCTCGAGCGCAAGCGCCTGTCGCGGAACGGGAACGGGCCGCGGCCGGACCCGCCGCACCCGGGCGCGGAGGAGGCACGCGAACCGCCCCGGCCGGCCCCGCCCCGTCGGCAGAACCGGCGGCCCCGCCGCATCGAACGCGAGAACTGGGAGGAACTGGAATAGCCGCCGCCGAGGGGCGCCCCCAAAGGGCGTCCGTGTTTCTCGAGCCTGAATGCGGAGACGACCCCATGAACGACGAAGCCGGCTTCCTGCGCGCGCTGCTCGACGCTCCGGCCGACGACACCACGCGCCTGGTGCTCGCGGATTGGCTCGACGAGCGCGGCGATCCCGAGAGCCAGACGAAGGCGCACTTCCTGCGGGCCAGCGTGCGACTCGCTGGAACGAACGAGGGAGCGAATCACCCAACGGAACTGCGCGACCTCGCACACGGGCTGCCGCCGGAGTGGGTCGCGGTCGCGAGCAAGGTTCCGGTCGAGCGCTGCGCCGACCCCGCGGCCAAGCCCTCGGGGCGCCCGAACGCCGAAGCCGAGTTCCAGCGGCTCGGGGTGCGGTTCAACTTCAT
KOK=        56
KK=  213182  LL=  214171  Z=    4.56  JJ=  213062  DL=   990
A===      111      112      113      114      121      123      124      131      132      133      134      141      143      144      211      213      214      223      224      231      233      234      243      244      313      314      323      333      334      343      413      433
B===      222      122      422      322      212      412      312      242      142      442      342      232      432      332      221      421      321      411      311      241      441      341      431      331      424      324      414      444      344      434      423      443
RRR=   -1.020    0.312    3.630    0.113   -0.690    1.863   -0.812    5.103   -0.495    9.566    9.802    1.725    0.484   -1.315    0.312    0.255   -0.812    1.761    0.370   19.070    9.996  108.485   24.126    6.657   -1.009   -0.327    1.079    0.024   19.486   15.532    1.254    0.026
X1==    2.297   -0.623    1.998   -1.248    1.377    0.550   -1.174    2.808    2.272    3.666    2.545    1.985    0.345    3.075   -0.623   -1.171   -1.174    3.468   -1.105    3.132    3.528   11.094    4.675    2.906   -1.298   -1.855   -1.739    0.256    4.382    4.759   -0.755    0.240
X2==   -0.444   -0.501    1.817   -0.090   -0.501    3.386    0.691    1.817   -0.218    2.610    3.852    0.869    1.402   -0.428   -0.501   -0.218    0.691    0.508   -0.335    6.088    2.833    9.779    5.160    2.291    0.777    0.176   -0.621    0.094    4.446    3.264   -1.661    0.110
CD1=        3        0        4        0        2        2        0        5        4       10        8        4        4        9        0        0        0        5        0        5        9       22       11        8        1        0        0        8       19       20        2        8
CD2=        0        0        3        1        0        5        2        3        1        7        9        2        5        2        0        1        2        2        1        8        8       20       12        7        4        3        2        7       18       15        0        7
CCGGTTCGGCGAGTGCATCTGGATCGACGTGGAGGCGAACGGCTTCCTCTACAACATGGTGCGCGCGATCGCCGGGAGTCTGGTGCAGGTCGGCCGCGGGTTCTGGCCCGAAACGCAGATCGCCGACGTGCTCCACGCGATGGACCGCCGACTCGCCGGCCCCACCGCGCCGCCGGAAGGGCTGTTCCTGATGCGCGTGACCTACCCGGAATCCGGCGCCGATCGCCCGGCGCCAGGGGAGACAGACGCGAGCCGTTCGTGATAATAGCCGCATGTCGCACACGTACCCTGCCGAACTCGAAATCCAGCCGCTCGCCCGGTCGGTGAGCGCGACCGTCACGGTCCCGGGCAGCAAGAGCATCACCAACCGCGCGCTGGTGCTCGCGGCGCTGGCGAAGGGGGACGCGCCGTGCGAACTGCGGGGCGTCCTTCGGAGCGAGGACACCGAGGTGATGCTCGGCGCGCTCGCCCAGCTCGGCTACTCGGTTCACGAGGACTGGGCGACGAACACCGTTCGGGTCACGAACCCGACGCCGCGGACGATCCCGGCCGACCGCGCCGACCTGTTCGTCGCCAACTCCGGAACGTCGATGCGGTTCCTCGCCGCGATGGTGAGCCTCGGGGCCGGGCGGTACCGGCTCGACGGCATCCCGCGCATGCGCGAGCGGCCGATCGAGGATCTGCTCTCCGCGCTGCGTGCGCTGGGGGTGAACGCGACCAGCGAAAGCGGTAACGGGTGCCCCCCGGTGGTGATCGAGGCGAACGGGCTGCGCACCGGGCCGGTTCACATCAAGGTCGCGAAGAGCAGCCAGTTCCTCAGCGCGCTGATGATGGCCGTGCCGTTCGCCCGCGCCAGCTCCGAGCACCCGGCCACGATCGTCCACCTGGACGGCACGGTCGTGTCCGAACCGTACATCGAGATGACGGTGCGGATGCTCGAAAGCTGGGCGATCCGTGTCGACCGCGTGGCCCCCAACGCGTACCGCATCG
KOK=        57
KK=  227552  LL=  228691  Z=    4.78  JJ=  227522  DL=  1140
A===      111      112      113      114      121      123      124      131      132      133      134      141      143      144      211      213      214      223      224      231      233      234      243      244      313      314      323      333      334      343      413      433
B===      222      122      422      322      212      412      312      242      142      442      342      232      432      332      221      421      321      411      311      241      441      341      431      331      424      324      414      444      344      434      423      443
RRR=    0.418    0.574   11.667    0.857    0.049    0.534    1.640   26.800    3.495   19.022   38.484    0.857   10.157   -2.180    0.203   -1.409    0.629   -0.071    2.067   17.910   -1.583   41.586    1.519    3.445    1.722    1.798   -1.832    2.164   42.706   30.398    0.623   -1.169
X1==    0.906   -0.846    4.910    1.375    0.154    1.887   -1.279    3.500    1.887    5.706    5.681    1.375    6.193   -0.979    0.154    1.096   -0.490    1.526    1.516    4.259   -0.619    6.255    2.814    1.654   -0.964   -1.483   -1.768   -1.273    4.703    6.575   -0.972   -1.284
X2==    0.462   -0.678    2.376    0.624    0.322    0.283   -1.282    7.657    1.852    3.334    6.774    0.624    1.640    2.225    1.322   -1.286   -1.282   -0.047    1.363    4.206    2.559    6.649    0.540    2.083   -1.787   -1.212    1.036   -1.700    9.080    4.624   -0.642    0.910
CD1=        2        0        9        4        1        4        0        7        4       15       15        4       16        2        1        3        1        3        3        7        2       14        8        6        2        1        0        4       20       25        2        4
CD2=        1        0        4        2        1        2        0       10        4        9       15        2        6        7        2        0        0        2        4        7        9       17        5        8        0        1        6        3       32       20        2       10
GGACGGGCGGTTCGGCCTTCGTCGGCTCCGTCACCGGCGTGGTCGGCGCGGCGGTCCCGTTCGCAGTCGTGGTGCCCGGAGTCGTACCGGCCGGGCGGGCGGTCAGGTCCGTGAACTCGACGGACACGGTCGCGCCGGCCCGCACCACAACCTTCTCGGTGACACTGACGATTTTGCCGCCGCGCTCGTACTGCGCGGTGAACCGGTACACGAACTCCTGGTCCCGCGGGAGTTCGGGAGAAACGAACCGGCGCTCGGTGCCCACGAGGGTGAGTTCCCGCCCCTCCGCCGAGAGGCGCGCGTCGACGGGAAGGCGCACCACCACCGTGGCGCGAGCCGCTTGACCGTTGGCGACGGTCGCCGAAGGAGCCGTGTGCGCGGCGGGGCTCAAGCCCGTTGCTTCCGCCGGGCGCGGTTCGGCGTACGGAATGTTCGGCTGCGCTGGCGTCGGCGGGAACTGATCGAACGACGGCGGCGCGGGGTAGACCAGCCCGCCCTGGCACGACAGCCCGCCGGTCACGATCGGCGTGTACGAGATCGCCGGGCCGCCGAAGCACGAGTACGCCGACCCGCTGCACGAGTACCCGGAGCACGAGTAACTCGAACCGGAGCAGCCGTAGCTGTGCGACCCGCAGCACCCGTAACTGTGCGATCCGCAGCACCCGGTGCGCGTGTCGCGCTCGAAGAAGCTGCGGACGCGGTCGCCGATTCCCAGCCCGAACACGTGGCCGCCGTTGCACGACGACCCGCAGCACCCGCTGCACGACGCGGGGTACGCCACCGACCCGGAGCACCCGCCGCCGTAGCAACTGTACCGCACCCCACCGGAGCAGCCGTTACACCCGTTACAACTGTTTCCGAAAAACAGGTCGCGGAAGTAGCCGTTGAACCCCGGCGCGTCCGGCGCGGCCGTGAGGGCGGTCATCATCACAACGCTGTACATAGTCGGTCCCTCGCGGCCGCGGTAAGTTGCGGGCTTTACGAAGCCCTTATCGCGAGGATAACTGGCGCAAGAGGGGAGGACAAATCGACTGGCGGTAATCTTTACAACCAGGTCGGTTGCGAAGGTTCAACTCCCGCGCAACACGAACGAAGTGTATAATCCGTGCAATCGGAGGAGTCGAGAACCGGAACACCGCG
KOK=        58
KK=  239042  LL=  240031  Z=    7.71  JJ=  238982  DL=   990
A===      111      112      113      114      121      123      124      131      132      133      134      141      143      144      211      213      214      223      224      231      233      234      243      244      313      314      323      333      334      343      413      433
B===      222      122      422      322      212      412      312      242      142      442      342      232      432      332      221      421      321      411      311      241      441      341      431      331      424      324      414      444      344      434      423      443
RRR=   13.465    0.138    4.870   61.771    1.474    0.399   -0.398    1.476    0.270    0.834   14.741    1.619   -0.990   -0.471   -0.040   -1.122   -0.040    9.623   13.749    0.208   -0.024    3.813    3.371    0.699    0.527   -1.828    8.852   -0.052    0.484    7.063    6.800   24.495
X1==    3.375    0.196    1.332    8.320   -1.327    0.466    0.576    0.729   -0.198    1.748    4.094    1.478    3.551   -1.820    0.196    1.794   -1.478    3.004    3.184    1.794   -0.017    1.286    1.884    1.432    0.168   -0.792    3.459    0.067    0.682    2.105    4.094    4.477
X2==    3.989    0.703    3.657    7.424   -1.111    0.857   -0.691    2.025   -1.366    0.477    3.600    1.096   -0.279    0.259   -0.204   -0.625    0.027    3.204    4.318    0.116    1.347    2.965    1.790    0.488    3.144    2.307    2.559   -0.785    0.709    3.355    1.661    5.471
CD1=        7        2        5       16        0        3        3        4        2        7       11        5       10        0        2        5        0        6        6        5        3        5        6        5        4        2        9        5        6        9       11       14
CD2=        5        2        6       11        0        3        1        4        0        3        8        3        2        3        1        1        2        7        9        2        5        8        6        4        7        6        7        2        5       10        5       14
CGACGCGTTTCACTTCGTGGACTCGGCGTCTTTCAACGCAGACGGCCCCCGGGTGGCGGCCTACGGCGCGAGCGTCAAACTGGCGCCGGTCGCGACCGACAACCAACCACTGCTCGACGTTCTGTCCGCCTCGTCCGGCGACGAATCGCGGATCTTCGTTCGTGATGCGACTGATAAGAATTTGTGGCACGTCGTCGGAACCACGCAACGAACGTCGGCTGGGTTCTTCGCCTCGAAGGACCGCGTTCAGCCGGACGAGTTCGCGCCCGCAGACCTGATTCAACCCGCTGTGAACAAGTAGGCCCTTACTCCCGAACCCATTACGGAGCCACATTCATGAAGCGAACCGTGTTCGCGCTGGCCCTGGCCGGCTCAGCACTACTGACCACCGTGAGCATTTCAGGCGAGCCGACGAAGGCGGAAACCAAGCTGACGAATAAAGACATCGCGAAGTTGATGAAGGAGACGCACGTCGGAGCGAAATCCCCCCACGCCCTTACGCTCCAGGAGTTGGGCTGCGAGTCGCCGGACTGGGAGCGGGTGGTGAAAGACGCAAAGGCGTTCGTTACGATGGGCGAGTCGTTCAAGAAGACGGACCTCGGGTACACGTCGCCCGACAAGTACATTGCCGGCGCCGCCGCATTGAGCAAGGCCGCCAGCGCGAAGAACAAGAAGGCCGCGACGGACGCGTTCACGAGCCTGACGAAATCGTGCAGCGCGTGCCACTACGGCGACCCGAGCCGTAAGTAAAAGGCCGAAGACGAATGGCCGCAAAGAAGCACAAAACAGGCAGAAAAGGATTGGCCACAAAGAAGCACAAAAAGCACAAAAGGGAACCAAAGCCAAGACAATAGAGTTTGTTTGAACCCACTCTGCTGTCTTGGTCTTCTGCTTCCTTTTGTGCTTTTTGTGCTTCTTTGCGGCCAATCCTCTTTGGTTCCCTTTTGTGCTTCTTTGTGGCCAATCCTCTTCGGCCTTTTACTCCCCCTC
KOK=        59
KK=  266642  LL=  267691  Z=    5.00  JJ=  266522  DL=  1050
A===      111      112      113      114      121      123      124      131      132      133      134      141      143      144      211      213      214      223      224      231      233      234      243      244      313      314      323      333      334      343      413      433
B===      222      122      422      322      212      412      312      242      142      442      342      232      432      332      221      421      321      411      311      241      441      341      431      331      424      324      414      444      344      434      423      443
RRR=   11.859    0.099    0.118   -1.734    0.908    0.034   -0.112   15.148    2.375   14.125   27.496    2.220   -0.514   -0.285   -0.001   -0.132    1.772   -1.304    4.192   40.563    0.119   58.799    4.162    8.281    0.745    1.118   -0.676    0.263   52.511    4.504    0.465    0.114
X1==    3.745    0.981    0.113   -1.433   -1.010    0.221    0.087    3.072    0.989    4.505    7.953    5.627    0.860   -1.960   -0.015    0.221   -1.379    1.924    2.477    4.828    0.066    6.697    2.733    3.521    0.505   -1.868   -0.527   -1.000    9.820    2.208   -0.777    0.094
X2==    3.167    0.101    1.038    1.210   -0.899    0.152   -1.285    4.931    2.402    3.135    3.457    0.394   -0.598    0.146    0.101   -0.598   -1.285   -0.678    1.692    8.401    1.815    8.781    1.523    2.352    1.476   -0.598    1.282   -0.263    5.348    2.040   -0.598    1.213
CD1=        5        2        2        0        0        2        2        6        3       11       18       10        5        0        1        2        0        4        5        8        3       15        8       10        4        0        2        3       29       11        2        6
CD2=        4        1        3        3        0        2        0        8        5        9        9        2        2        3        1        1        0        1        4       13        7       19        6        7        6        2        6        6       19       11        2        9
GGTTCGACTGGCGCACCGACGAGCAGTCCGCGTCCGCCGGGAAGTCGAGCACAACCGGGGCCGTCAGCGCTTACAAGATCTCGGGGGGCGGGCAACTCGCCACCGTCCGCGACCTCAACGCCGCCGACCACCAAACGGTTGCGACGAGTCACCACGTTCTGGTGATCGACGTGACCGCGCGAGGGGCGGGCTTCCTTCAGAGTGGCAGCGGGATCGATCTGACGGTGATGGCTGAGATGGTGTACCTGGGGCGGTAATCGAAATGCAAGATTGACAATGGATGGGCACGATTTTCAATCGTGCTTGTGTTGTGTGAAATGGCCGGAAGCTTGTTCGCTCCGGCCGTTGATTTCAAGCGAGCTTAAATAACGCCTGGTGCCAGTGTACTGTTGCTCGGTTGCCCGCGAGTTGGGCCGGACGTTCCCGGGTTGAAAAACACCGGGGTTTGGTTCGACGTGTAGCTCGGCGGCGAGAACGCCCCGGAGTTGAAGAACACCGGGCCGCCCGCTTGGAGCCCCTGAGTGGCACCCGGTGCGATCAACCCCTGTTGGCTCGCAAGACCGGTGCCCGCGAGCCCGGCGCCGGCGAACCCGGCCGTTCCCGCGGTGGGGCGAGCCGCTCCCGTGAACGCACTCGATCCGAGCCATGAGTTGCCGAAGAACCCGAACCCCTGGAACCCGTTCAGACTGTCCAGCGTGGTCAGGCCGTTGGTCAGCGAGAACGCCGAGATCGACGCCGCGGAGTTTTGCCCCACGGACGAGCTTAGCACGTCGAGTATGCCGTCACCGTTGACGTCGGCCAAACCGAGTCGCACGTCGGTCGGGTTACTGAACCCGGTTTGGAACGTGGCCCCCGGGACGAGTGCCGTGCCGCCGAACGAGAACGGGTCCAGAGTGAACGTGCTGAACTGCGACGCCCCGCTGATCGGGGCAACGAACAGTTGCCCGTTGTTCCCGCCGGCGACCGACACGCCGCCCAGGTAGCCCGGGTACGGGAACGACTGCGAAACCGGGTTCACGAGCGTCGCGGGGCCGATCTCGCCGATGCTGA
KOK=        60
KK=  294002  LL=  295171  Z=    5.05  JJ=  294002  DL=  1170
A===      111      112      113      114      121      123      124      131      132      133      134      141      143      144      211      213      214      223      224      231      233      234      243      244      313      314      323      333      334      343      413      433
B===      222      122      422      322      212      412      312      242      142      442      342      232      432      332      221      421      321      411      311      241      441      341      431      331      424      324      414      444      344      434      423      443
RRR=   16.923   -0.344   38.614   -0.459   -0.344   -0.423   -0.133   -0.213   -2.190   -0.045   15.726    1.610   15.415    0.295   -0.761    0.793    0.606    1.128    0.785    8.965    1.452   26.402    9.925    3.072    3.832    0.485   -0.258   -0.510   11.032   22.769   -0.681    0.772
X1==    5.133   -0.227    8.276   -0.774   -0.227   -0.755    1.306   -0.065    2.728   -0.259    4.017    0.606    4.555    0.227    0.669    0.639   -0.769    2.043    0.623    2.728    0.834    4.035    3.496    1.307    1.364    2.405    0.291   -0.330    3.414    4.673    0.792    2.156
X2==    3.297    1.515    4.666    0.592    1.515    0.560   -0.102    3.300   -0.803    0.174    3.915    2.655    3.384    1.297   -1.138    1.242   -0.788    0.552    1.261    3.286    1.742    6.544    2.839    2.351    2.809    0.202   -0.887    1.545    3.231    4.872   -0.859    0.358
CD1=        7        1       14        1        1        1        4        2        6        3       11        3       12        4        2        3        1        5        3        6        5       11       10        6        6        8        4        5       14       17        5       11
CD2=        5        3        9        3        3        3        2        7        1        4       11        6       10        6        0        4        1        3        4        7        7       16        9        8        9        4        2       10       14       18        2        7
CTGAACCGCAGCGCGGGGCGCGACCGCCGGCCCCACCACCACGCGACGAACAGCGCGAGCGGCGCCAGCCACAGGAGCTCGGGGTTCTCGAACGACAACTCGCCGGCCATGCCTTCAAAATGCACGAACCGCGCGCGAGGCAACTCGCGCCCGCCAACATCGGGCGCCCGCCGCACGGGGCGCGCGATACCAGCTTTCGATTTCGACGCCATTACTGCCGGCGCCCGGCCGCAGGCGTGATGGTAGCAATCCACGCTGGTAAGCGGGGACGTTGTGTGTTGGTGCTGAAAAGTAGGAGAACGCTCGGTGTCAAAATCCTGATTCACGGTCCGGCTGGTTGTGTCTGTTTCTTGTGGCGCAGGAATTCATGCCTGTGCGATCTTTTATTTGTGGTGCATGTATGAATGTCTTTGCTGCAAAGACAAAAAAAAGACGGAAGCCAACAACCGGTTGGTGTGCGATGCTCAGCAGCACGCGGTGCGAAGCAAATCTACGTTTCCTCAGCGGAACGGATGACTCGCTCTTCGTGTTCGTCGACCGCTTCCCAACTAAGGAATGAGGCGACCTTGATGGCAAGCGACTCGTACCAACTCTCGTCGCCATCTCCGCAGATCAGTTCCACTACGTTCGCGGTCGGTTGGGCAAGCGTGTTAACCGCGTAACAGCCAGTTTCGTCAGCCGTCGCCATGACGAGGACGACCCACGGTGAGGTTGGAGCGTTACGGAACTCCTGCGGTCCGGTTTGCACGAGTTCGAGTGACGAGAGTATGTAGCCAACCAGCGGCTCGGTATGTGTGCTGCGGGAGTATGTGGGGTCCGAGCGTATGGTGAGATACCACGGCATTTCAGAGCGCTTCCCGTGCTCGGAGACCTATTAACCTGCGAGAGCCGGCTGGGCTCTTCAATTCACACCGCCGGCTCGCGCCGGCAGTTCGACCGAACCAGTACTGCGCCCCCGCGGTGCCTACTTACGCAAGCTCTTGCACCACTCGGTCAGCAGTTCGACGCCGGCCCGGTCCACGCGGGCCGAGGACAGCGGCGGCATCTGGCCGGTGTTCGGGCCGCGCTGGGCGATCCGGTGCAGCACCACGCTCCGCTCGGGCGCGCCCGGGGCGACGAGCCGCGCGTCCGCCAGCCCGAACGACTGGTGGACCGGCTTCGCGTCGATCA
KOK=        61
KK=  297482  LL=  298621  Z=    5.72  JJ=  297422  DL=  1140
A===      111      112      113      114      121      123      124      131      132      133      134      141      143      144      211      213      214      223      224      231      233      234      243      244      313      314      323      333      334      343      413      433
B===      222      122      422      322      212      412      312      242      142      442      342      232      432      332      221      421      321      411      311      241      441      341      431      331      424      324      414      444      344      434      423      443
RRR=    1.061   -0.874    5.217    1.562    0.064    9.047   -0.487   35.441    3.622   10.417   35.205    4.912    3.647   -0.011    0.064    0.117   -1.068    3.403    1.350   -0.656    1.822   26.483    0.845    0.208    9.262   -0.135   -0.213    1.921   36.663    3.326   -1.322    0.378
X1==    4.986    0.904    2.097    0.423   -0.066    3.397    0.785    5.627    1.834    3.905    6.537    2.390    1.775   -0.114   -0.066   -1.292    0.785    2.296    1.155   -0.510    0.908    3.529    1.774   -0.787    2.197    0.188   -0.351    0.984    8.281    1.864   -1.400    0.581
X2==    0.213   -0.967    2.488    3.697   -0.967    2.663   -0.620    6.298    1.975    2.668    5.385    2.055    2.055    0.094   -0.967   -0.091   -1.361    1.482    1.169    1.286    2.006    7.504    0.477   -0.264    4.216   -0.721    0.606    1.952    4.427    1.784    0.944    0.651
CD1=        7        2        5        3        1        6        3       10        4       10       16        6        7        4        1        0        3        4        3        1        4        9        6        2        7        4        2        7       25       10        1        7
CD2=        1        0        5        6        0        6        1       10        5        9       13        4        7        3        0        2        0        5        4        4        9       19        5        3       12        2        6       14       19       12        5        9
GCGCGCCGAGCCGGTCCAGGTCGTACTTCGGGTAGAACGCGTCGAACCGTGCCCCGGCGGCGTTGACCTGGAACTCGTAGTACCCAAGTTTCTCCGCATCCGGGCGCAAGAACAGCTCGAACACGTCGTTCTTCCACAAACCGCCGTCGTGCTCGGTGATGTCGGCGAAGAGGTCCGAGTCCTCCATGTCGGCGTGGAAGTAGATGTACTCGCGATCCCAGAGCAGTTTCGCGGCGGTCGCGGTGCGGGACATCCGGGCTTTGTCGCCCAGCCACGGCACGTGGAATGCAGATATCGGTTGTGCGAGCGCCCACGCGGGTTCGTCCGCGAGCCCGTCGAGAACGATCGGAGTGTCCGCCCACCGGCACTCGAACGAATGGGGTGGGGCTTGTTTGTACGGCTCGGGCACCGGGTGCTCGGGTCGCTTGTCGGCCGGCGACCGGGGCGACCCGACCGCAGCGACGGCGAGCAAAAGGGCGAGCGTAGCGAGGGCAAGGGGTGTGCGAAAGCGAAACATGCTGTGTCAGAACCCAGCGTGTAAGTTTTGAGCTTCGCACATAGTAACCGGATGTGGATGCGGAAGGAATGCCCTGGCTCTGGGGAGAGCCGGGGCGAAGCGGTCACGGAACCACCGGTCTTTGACAAGTCGGGAGCAAAAGGCGCAAACACACGAGCGGAGCGCCGCCGTGCCGGCCGCGAGCGATCAGGGGAGTCGCTCGCGGCCGGTGCGGTGTGCCGCTCCGAGGCCCGGGGCCGTCCCCGGGCAGTTCAGATTGTGGTCACGTGGTCAAGACAGCTCTTCACACGCCCACCGTAACGATCACGAAGTGATTCCCGTGCCCTGCCGCCTCTCTGGGGCCGGATACGGGACGAAGCAAACGCCACACGAACCACACATCTGGCGAGCGAAATACAAAAGAAAGCCGCGCCCACACAACGTCGTGTGAGCGCGGCCGGCAAAAAAAAATCGATTCGTTCGACAACCTTTAGCCGACGAAGACGCCGGTGCTGGTGCCCGGGACCGTGTCGATCCAGCGGACGCCGAGCGGGTTCGGCGGCAACAGGTTGGAGTTGGTGAACACGGCGATGCGGCCGTTGTTCGCGCCGGCGGTGGCCGCGATCAGGTCCATCCGGCCGTCG
KOK=        62
KK=  310982  LL=  312181  Z=    5.63  JJ=  310982  DL=  1200
A===      111      112      113      114      121      123      124      131      132      133      134      141      143      144      211      213      214      223      224      231      233      234      243      244      313      314      323      333      334      343      413      433
B===      222      122      422      322      212      412      312      242      142      442      342      232      432      332      221      421      321      411      311      241      441      341      431      331      424      324      414      444      344      434      423      443
RRR=    0.058    0.289   42.356    1.693    1.131    1.495    2.893    0.188    1.135   10.881    2.779    0.080    1.335   -0.674    0.584   -0.156    0.999   35.083   14.592    0.988    9.847   32.067    4.120   -3.772   -3.082    0.042    0.066    1.263   12.310    1.234    2.968   12.429
X1==    0.173   -0.973    5.165    1.845   -0.973    3.079    1.492   -0.454    2.338    3.534    3.363    0.278    3.934   -0.710    1.027    0.857   -0.676    5.351    3.815    0.857    4.600    6.507    1.232   -1.983   -0.565   -0.066    0.817    1.022    4.227    0.879    1.649    3.390
X2==    0.334   -0.297    8.201    0.918   -1.163    0.485    1.939   -0.415    0.485    3.079    0.826    0.287    0.339    0.950    0.568   -0.181   -1.478    6.556    3.824    1.152    2.140    4.928    3.346    1.902    5.456   -0.635    0.081    1.235    2.913    1.404    1.800    3.667
CD1=        1        0        8        4        0        6        4        1        5        9        9        2       10        2        2        3        1       10        8        3       12       16        6        0        2        3        5        8       16        8        6       14
CD2=        2        1       16        4        0        3        5        2        3       11        6        3        5        6        2        2        0       11        7        4        8       13       10        7       16        3        4       11       15       11        8       17
CATCGCCTCGTTCGTTCCGGCGGTCAAGGACTTCGCCCGCCTTGATGAGAAGTTCCGGCTGCCCGAGGGCGTGTGGGTGAAACTGCCGCAGTACAAGGAGTTCGGGTTCGCCGTGTTCAAACTGAAGAAGCCCGAGAAGGACCTCAGTAAGGTTCACCCGATGGCGTTCGAGTTCCCGCGGGCCGACAAAAAGGTCCTGTTCTTCCCGACGGTCCACATCCACGACGGTACGGTGAGCGAGAAGGCCGACTTCGACCACTCGCTGTTCTGCCAAGTGGAGGGGAACGGGCTGATGGCGTGGGACGAGTCGGCGCAACTGGCCGAGTCGTTTGTGAAGGTCAAAGAGGCGCACGGCATCGTGGACGGTAACGCCCACGTGTACCGCAAGGTCATGAAGGGCGAGTTCGAGAACAAAGACATCCTGGTGTGATGCGGGGGACCGCCGTGGTCAGGAGCCGAGTTCCGTTTGCGGTTGCCGGAACGATTCCCGTGGGCGAACGGATCATCTGATTGAAGATCCGGTCGCGCCCGACACCGTTTCCAGAGACGGCGCCGGGCGCGGCGGACGGTCACTTCTTCTTCGATTGCGGAACCGGCGGGGTGGTGCGGTCCGGGTGCGGGCCCGACTTGTACTTCCCGCACACCACGGACGTTAGCCAGAGCAGTTCATCGTCCTCGTCTTGTTTGCCTCGGAGCGCCTCCATGAACAGCGGCGTTCCGAACGGGCCGGCCTTAATGTCTTTGATCGTGATCGCATCGTCCTCGACCCGCACTCGGAACGAGAACGGCAGGTCGGTTGCAACCGCACTGATGGGCGCCAACGCAAACCTTGACTTATCGGCCTCGGGGCCCGTCACGCCGAAGTCCACTCCCGTGATCACCCCGTACACGGTGCTCTCGCGGTTGACGCAGAAGTCTGCGTCCGCAGAGACCGTCAGCGCGTGCCCTTCACTGCTCCCATCGGCTTGAACGTGCAACCGGTCCTCCGTGAACGTGAGCGTGACGTGCCCGAAGGGCTTCAGCTCGCGTGTGTAGCTCCCGAGCGGCCGGCGCACCACCAGTTCCTTGGCCGGGGCGTTCGTCGCTGCGGCGTTCGACGGCTGCTCGTCCGTCTTCGCAGGGACGCCGCGGTCGGCCCGCTCCGTCTTGTCGGCCGCAAGCGGTTTCTTGGTGTCGCCCGCGTTCGCCTCGGCCGTGCCG
KOK=        63
KK=  319562  LL=  320161  Z=    4.75  JJ=  319022  DL=   600
A===      111      112      113      114      121      123      124      131      132      133      134      141      143      144      211      213      214      223      224      231      233      234      243      244      313      314      323      333      334      343      413      433
B===      222      122      422      322      212      412      312      242      142      442      342      232      432      332      221      421      321      411      311      241      441      341      431      331      424      324      414      444      344      434      423      443
RRR=    1.508   -0.361   16.867    0.882   -0.361    2.161   -1.202    2.001   -0.016   -0.698   -1.029   -0.058    1.062   -0.535    0.239    6.087    0.873    4.213    4.211   -0.016   -0.173    6.403    5.577    0.878    9.358   -0.613   -1.887   -0.352    1.653   52.236   -0.755    0.527
X1==    0.655    0.600    3.291    1.273    0.600    1.179    1.158    1.291    0.179    0.456   -0.406    0.273    0.419   -0.433    0.600    2.179   -0.842    2.050    2.025    0.179    0.245    1.746    2.514   -1.345    3.800    3.722   -1.311    0.597    1.708    6.944   -0.406    0.545
X2==    2.304   -0.601    5.125    0.693   -0.601    1.832   -1.037    1.550   -0.090   -1.533    2.532   -0.212    2.532    1.237    0.399    2.793   -1.037    2.056    2.079   -0.090   -0.707    3.667    2.218   -0.653    2.463   -0.165    1.440   -0.590    0.968    7.523    1.858    0.968
CD1=        1        1        4        2        1        2        2        2        1        2        1        1        2        1        1        3        0        3        3        1        2        4        5        0        6        6        0        4        6       15        1        4
CD2=        3        0        7        2        0        3        0        3        1        0        6        1        6        4        1        4        0        3        3        1        1        7        5        1        6        2        4        3        6       19        5        6
CGCCTTAAACGTGCGACTCGTGTGGTAGCGACGCACCAGCGAACAGCCAGCCGGAAGGTAGCAGATGTCCAGTCGGCGTCCACCCGCGCGGCGCTGTAAGCCCCGTTACAGTCGTGTGAGTTCGGACCGCGAAAGGAGTCATACCGAATCCGGTCGTTTCAAGTTCGCGCGGCTTTGTACATGAACGCGCAATGTCTGTGCCACAGAAACAGGCACAACCGCCGGACCGTGAATCAGGATTTTGACGCGGAGTTCCCTTTTCCAATAGCAACACACAACGTCCCCGCTTACCAGCACAGTTGCCGCCGTCAAGCCTGCGGCCCTGCAGTATGTGGCGTCGAAATCGAAAGCTTGGTATCGCGCTCCGCGTGCGGCGCACGCCCGATGTTGGCGGGCGCGCCTTGCTTCGCGCGCGGGGTTCGTGCATCTTGAGGGGATGGCCGGCGAGTTGTCGTTCGAGAACCCCGACTTCCTGTGGCTGGCGCCGCTCGCGCTGTTCGTCGCGTGGTGGTGGGGCCGGCGGTCGCGCCCCGCGCTGCGGTTCAGCGACGTGAGCCGGTTCGGCGCGCGCCCCGGGCGGCGCGCCACCGCCGCGCGCCG
KOK=        64
KK=  333902  LL=  335071  Z=    4.59  JJ=  333902  DL=  1170
A===      111      112      113      114      121      123      124      131      132      133      134      141      143      144      211      213      214      223      224      231      233      234      243      244      313      314      323      333      334      343      413      433
B===      222      122      422      322      212      412      312      242      142      442      342      232      432      332      221      421      321      411      311      241      441      341      431      331      424      324      414      444      344      434      423      443
RRR=   -0.102    0.388    2.604    5.932   -1.330    2.229   -1.203    1.514   -0.384    0.475   22.476    0.387    0.508    0.081    5.384   -0.384   -0.635   28.101   29.286    1.297    1.060   51.796    3.158    2.391   -1.047   -1.481   -0.321    6.341   21.978    1.633   -1.911    0.445
X1==   -1.320    0.442    1.487    3.213    1.271    3.233    1.776    0.865    0.530    1.045    3.920    1.385    0.935   -0.149    2.929    0.530    0.454    4.487    5.048    1.882    0.912   11.601    1.351    1.240    1.553    2.428   -0.190    2.511    3.164    0.722   -0.558    0.315
X2==    0.077    0.877    1.751    1.846   -1.046    0.689   -0.677    1.751   -0.724    0.454    5.733    0.279    0.543   -0.546    1.838   -0.724   -1.400    6.263    5.802    0.689    1.163    4.465    2.337    1.928   -0.674   -0.610    1.683    2.525    6.947    2.261    3.427    1.410
CD1=        0        2        5        8        3        7        5        4        3        6       12        5        6        4        5        3        3        8        9        5        5       25        6        6        7        9        3       12       14        8        3        7
CD2=        1        2        4        4        0        3        1        4        1        4       13        2        4        2        3        1        0       12       11        3        6       12        8        7        2        2        7       12       22       11        9        9
CAATCGCATTAACCGCGTAACAGCCAGTTAGGTCAGCCGTCGCCATGACGAGGGCAACCCGCGGTGCCTTCGGAGACCGTCGCCGATGTGTGGCGGCTCCGATGTGTTACGGCCGCGGAAGCTCTTCCGTGGCACCGAGTTGGTGCGGCGCGAGGCGACTAAACGGTTCGGCCGGAACGTTACGCAGGACACCAAACAAGAGAATTGCGGTGAGGGCAAACCACATCGTGACACGCTGGATGCGGCGGGCACCGAACTGAAGAACGGGTAGCAGCGGGAATATTAGAAACACGATTGCGTTGTAAGCAATCGCTTGCCCGATGTGACCGTTAAGCAGGGCGTGAGCGGCCCGCGTCGTGCCGCACCCGGGGCAGTGCAAACCGGTGGCGGAATGAAGGGTACACTTGGGGTACCACGCGTTGCCAGTGGGGGGCACCGTGGAGAGCACGTAGCCGACGGCACCGAGAAGGATCAGAACCAGAACCCCGAGCGCCAGACGGACCGATCGGGTCAAACGGACCCCGGAGGCCGTAAGCCCCCGGGGTCCCGCGCCAACAGTTATGCCCGAAGCGGTTCGCTCGGACGAAGGCTCACTTGAGGGCATTGTTCGTCACGCCACTGACATACAGGATGACGTTGAGGATGATCCCAGCCACGCCCGCCACGAGCACGATAATCGAGTTCCGCTTGGAGTCCGGGTTCTTGCAGGTCACCAGACCGATGATGCCCAAGATCACGCCCAAGGGCCAGCAGCAGCAAAAGCTGAAGAGCGCGAACAGAACGACGGAGACCGTCCCGTTCATCAATCCGTCGATGCCCGTCAACTTCTTGGGGCGGTTCGGCCGGTAGTCGTCGTCATCGTCCTCATCGTCGTCGCGCGAGCGGCCGCGCCCCCGTGGCGGTTCGTCGTCGTCGTCGCGCGAGCGGCCACGCCCCCGTGGCGGCTCACGCTCGTCGTCCTCGTCGTCGTAACGGTCGCGGGCCATTCGACCTTCTCCGATTCAAGATTTGGAAATAGCGAAGTGCTAGGGGTCTAGCTGTGCACAGGTTAGCCAACTCCGGGCGGGGTAGCAAATCCGTTTCCGGCGGATCGTCCGAGATTCCGCGCCCCGGTGCCGTTCGCACCAACCACTTGAACTTTCCGGCAGAGTCCGTGTCTTTCTCCGTACT
KOK=        65
KK=  337352  LL=  338281  Z=    5.39  JJ=  337082  DL=   930
A===      111      112      113      114      121      123      124      131      132      133      134      141      143      144      211      213      214      223      224      231      233      234      243      244      313      314      323      333      334      343      413      433
B===      222      122      422      322      212      412      312      242      142      442      342      232      432      332      221      421      321      411      311      241      441      341      431      331      424      324      414      444      344      434      423      443
RRR=   -0.184   -0.199    2.138   80.607    0.373   13.089   -1.914   -0.233    0.357    0.048    4.092    0.221   -0.025    2.913   -0.279   -0.751    1.333   39.116    0.347    0.349    0.569   -1.991   -0.008    0.251    3.484   33.666   14.708    3.904    0.616   11.348   24.657   11.550
X1==    0.330    0.348    1.353   11.267   -0.652    3.122   -1.196   -0.342   -0.314    0.036    2.859   -1.213   -0.030   -1.798   -0.652   -1.174   -1.196    5.809    0.530    0.545   -1.110    1.189    0.017   -0.623    0.624    8.637    7.838    1.991    1.456    2.263    6.326    3.070
X2==   -0.557   -0.573    1.580    7.154   -0.573    4.192    1.600    0.680   -1.136    1.343    1.431   -0.182    0.815   -1.620    0.427    0.640   -1.115    6.733    0.655    0.640   -0.513   -1.675   -0.458   -0.403    5.580    3.898    1.876    1.961    0.423    5.014    3.898    3.762
CD1=        1        1        3       15        0        5        0        1        1        3        8        0        3        0        0        0        0        8        2        2        1        5        3        2        4       18       16       11       10       12       14       14
CD2=        0        0        3        9        0        6        3        2        0        5        5        1        4        0        1        2        0        9        2        2        2        0        2        2       12        9        6       11        7       18        9       15
ACGTTCCAGTGCCGCCCGGACGAACTGCCCACGCGCGTCGGGGCGCTCCAGGAGCAACTGAAGGCGGCCCAGGCGCAGCTCAAGAAAGCAGTCGCCGCGGCCCTCACGGGGGTGGTCGACGAGTTGATCGCGTCGGCGCCGGACGTGGGCGGGTCGAAGGTGGTCGTGGCGAAGCTGCCCGACGGTGCGAGCAACGAAACGGTCCGCACGCAGATCGACCGCGTGAAGCAGAAGTGCGGATCGGCGTTCGTGGTGTTCGGGTGGTCGGAAGGCCCGGAGAGCGCGTTCCTGATCGCCGCGCTCACGCCGGACCTCGTGAAGAAGGGGCTGAAGGCCGGGGACGTGGTGAAGCAGGTCGCCCCGGTGATCGGCGGCGGCGGCGGCGGGAAGCCGGAGCAGGCGCAGGCCGGCGGGAAGGAGCCCGCGAAGCTGCCCGAAGCGCTCCAAAAGGCCGATCGCCTCGGGCGCGACCTGCTCGCGAAGTGATGCCGCTTCGCCCGCCCGAATTCTGGTATCTGATTGAGCTTAACGCGCTCGGCACAGACGCATCCCGTCTGTGCCGAACTCTCAACACCAGGCCGGTGGCTCTCACTTCTTGCTCTCGGGGATCTCGACGTACACCTCGACGGCTTCCCAACTCCCGCGCCCCGGTGTCACCATTCCGGCCTTCGCGCCGCCCGGGTGCAGGGACAGAACGGCGCCCTCCGTCGTCTCCTTCGGAACGATCCCGAACGCCAGCCCGCTCGGCTTGTTCAGGCGCATCTTCAGCGGCTGACCGTCGGCCCGCTTCGCGGTGAGCCGGTACTGACCGACCGGGATGTTGTTGATGGCGAAACCCGTGCTGAACACGGCCTTCCGGACCACGAACGTCTTCCCGACGCTGCCGTCCAGCAGGCGCCCTTCGGGGGTCAGGGTGACCTCGATTTCCGT
KOK=        66
KK=  378122  LL=  379321  Z=    4.61  JJ=  378122  DL=  1200
A===      111      112      113      114      121      123      124      131      132      133      134      141      143      144      211      213      214      223      224      231      233      234      243      244      313      314      323      333      334      343      413      433
B===      222      122      422      322      212      412      312      242      142      442      342      232      432      332      221      421      321      411      311      241      441      341      431      331      424      324      414      444      344      434      423      443
RRR=    0.720    4.617    7.719    3.870   -0.188    1.279    0.642   -0.348   -0.389    2.858    5.094    0.829    0.008    3.759   -0.073   12.491    0.694   53.820   -1.849    0.438    0.006    0.005    0.205    4.973   10.529   25.134   23.737    0.343    6.217   17.158   52.591   20.378
X1==   -0.814    2.207    3.360    1.025    0.207    0.290    0.287    0.253   -0.496    1.393    2.474   -1.301    0.299   -1.877   -0.793    4.222   -0.499    7.496   -1.268    0.290   -0.195   -0.199   -0.199    1.996    4.114    4.104    4.765   -0.412    2.646    4.561    7.366    4.561
X2==   -0.885    2.092    2.298    3.774   -0.908    4.408    2.239   -1.374    0.783    2.052    2.059   -0.637    0.027   -2.002    0.092    2.958   -1.390    7.180    1.459    1.508   -0.030   -0.025   -1.028    2.492    2.559    6.124    4.981   -0.834    2.350    3.762    7.140    4.468
CD1=        0        3        6        3        1        2        2        2        1        6        8        0        4        0        0        7        1       11        0        2        3        3        3        7       11       11       12        6       14       19       17       19
CD2=        0        3        5        7        0        8        5        0        3        8        8        1        4        0        1        6        0       12        4        4        4        4        2        9        9       16       14        6       15       19       18       21
TGGTGGGACCAGCCGATGCGCCTGGAGGTGCGCGACCTGTCCTCGTCGGCGGGCCTGAGCGACGGCACGTACCCGTACAGCTACGCGGGGAAGCTGTGGTTCCGCCCGACCGGTGCGGCGGTGGTCGGCATTCACGGAATGACGCTGCTCTCCTGGTCACTGCCCGCCGGCGGTGCCCCGCGGCTGACGCGCAACGACAACCGCAAGCACTTCACCGCCCTCGCGTACCACCCGAACGGGCGGCGCCTGTTCGTCACGAGCAACGACGAAACGGTTAACGAGTTCGATGCCGACACCCTTGACCGCACCAATCGGTACACCTGGCAACTCGACCGACTGAGTGCGATCGCGGTCAGCCCGGACGGCAGTCTCGCTGCGGCCGGTTCTGCCACCGGCGACGTGGTGGTGTGGGACCTGGAGTAGTGCGGAACGCGGAATTGAAAGTCGCAAGCCCCAGAATGGGGCGGTCATACGCGTTCAATTCCGCGTGCCGAATTACTTCTTCCGCCACACCTGATCGGCGGTGAGGCCGAGGCGGGCCATCGTGGGCTGAATCGCGGCGTAGAACCGCTTGGCGTCCACGGGGTAGCCGGCGGTCGGGGCGAGGCCCGGCACGCGCGCCGCCCAGAAGCGGTTGAACTGCCGCATACACATCTCCCGCAGGTACTTACACAGCATTGATGCGAGCGCGACCGCCACGCTGTCGCCGTCGGCACGCGGGCGGAAGACGACCGTTACGGGGCGTGACAAGTTCTCGACCCGGTAGCGGCTCTCCGCTGCGCCCTCGCGCTCCGTGACGACCCATCCGGTCGGGAGTGACGCCTGCACGATGGCCGAATAGAAGTTCCGCCCGCCCTGCTTGTCGCACAGGATGAGGAGCGGTTCGCCGTCGTCCGGGAGGGCGGCCGTCACCGACTCGATCAGGTCGATCAGCCCGCAACTCAGCACCGTGGCCTTCGAGCCGGACCCGTCCACGATCTGATTGAACCGGGGCGTCGGTACGATGCGGTAGTCCCCAGTCCAGCTTTCGTTCAGCGCCGCGCGCAGCGGTTCGGACGCGGCCCATTCGGTTTCCGCGTCGATGTGGAACGGCAGGAGGTCGTCGCCGTCGAACCAGAACTCCGCGCGCAGGTGCTCGCCCCAGAGCGGCAATTCGTCCCCGTGCCAGAGGTAGTCGTGAACGCGGGCCGGTTCGGCGCC
KOK=        67
KK=  417272  LL=  418081  Z=    4.58  JJ=  416942  DL=   810
A===      111      112      113      114      121      123      124      131      132      133      134      141      143      144      211      213      214      223      224      231      233      234      243      244      313      314      323      333      334      343      413      433
B===      222      122      422      322      212      412      312      242      142      442      342      232      432      332      221      421      321      411      311      241      441      341      431      331      424      324      414      444      344      434      423      443
RRR=   -0.024    0.149   -2.347   -0.137    0.149    0.599   40.464   15.618    5.844    7.650    0.098    2.941    5.747   -0.128    0.149    0.839    0.897    0.849    0.284    0.123   -2.017    0.990   -1.335    6.813   22.173    0.444   -0.066    0.046    3.489   20.260    0.098   -1.360
X1==    0.139   -0.527   -0.665   -0.369   -0.527    2.622    5.118    4.427    2.622    2.332    0.450    2.143    3.275   -0.267   -0.527   -1.087   -0.882    1.282   -0.540   -0.160   -1.005    0.746   -0.691    1.261    6.759    0.450    0.870   -0.159    0.719    2.640    0.450    4.177
X2==   -0.173   -0.282    3.528    0.372   -0.282    0.228    7.906    3.528    2.228    3.281    0.218    1.372    1.755    0.480   -0.282   -0.772   -1.017    0.662   -0.525   -0.772    2.007    1.327    1.931    5.402    3.281    0.986   -0.076   -0.286    4.850    7.673    0.218   -0.325
CD1=        1        0        1        1        0        4        6        8        4        9        4        4        9        2        0        0        0        2        0        1        1        3        1        3       18        4        4        9        9       14        4       18
CD2=        0        0        4        1        0        1        9        4        3        5        2        2        4        3        0        0        0        2        1        0        5        5        6       14        5        3        2        3       15       21        2        4
AGTGCGCCAGCGTGTGCGGCCAGAGCCACTCCCCATCCCACCGCCAGGTCGCATTGTCGGTCAGCGACTCGCCGCACAGCGAACATGGGCAGTAGCTCGGCTGCGTGGACCAGCACACCGGCGTCTGCCGCAGGTACTCCAGCAGTTCCGCTCGGTCCGCCACCTGCCAGGACGCATCGAGGAGACGACCGAGGGACGGGAACACATCGTCCTGCGTGGACTCCCAGCAGAAGAAGCCGAACCATCGGTGGGGCCAGTCCCGCCACAGGTCTGCCACCGCCTAAGCCCTCTCTTGCCGAACATAAAGCTCACCTGCACCGCCATCACACGATGAGCGATGCGCCCCGGATCAGCGGGCGGTGTCAGGTGCAGCGCCGGGTTCGGCTCGCTCACGTCCGCGCCGCGCATCCGCGGGAGCCCGCCCACCGGTGCGTGCGAGCGGAGCCACCACCGACCCCACGCGCCGTGTCGCGGCACGCCGGAGGCCACCCACCACCGACACCCGCGGCGATGAGCCGCGCCGACCACCGGCGGGCGCCCCGTGGAGCACCACCGACACGCACCACCGTGTCCCCACGCATCACCGGCCACGCCCAACCGCACCTCGCGGCGGCGAGCCGCGCCACACACCCACGGGCACCACGCGGAGCACCACACGCGGGCGTCACCTTCGCGGACCACACGCACACCGCCGCACGCGCCCTCATGCACGCGATGGTTGCCGAACATACAGCTCACCTGCACCGCCATCACCGGATGAGCGGTGCGTTCCGAATCAGATGGCGGTGTCAGGTGCAGCGCCGGGTTCGG
KOK=        68
KK=  419342  LL=  420241  Z=    6.11  JJ=  419162  DL=   900
A===      111      112      113      114      121      123      124      131      132      133      134      141      143      144      211      213      214      223      224      231      233      234      243      244      313      314      323      333      334      343      413      433
B===      222      122      422      322      212      412      312      242      142      442      342      232      432      332      221      421      321      411      311      241      441      341      431      331      424      324      414      444      344      434      423      443
RRR=    0.257    0.070    1.494    0.167    0.070    2.176    0.222   -1.710   -0.023   10.227   -1.319    0.546    1.195    0.083   -0.103    0.037    0.653   12.349    0.265    0.352   -0.265   26.893    6.589   -0.337   54.646    0.193    0.155    0.169   14.210   11.193    1.264    8.120
X1==    0.285   -0.404    2.289   -0.368   -0.404    0.912    0.186   -0.645   -0.061    6.422    2.712   -1.205    0.632   -1.125    0.596   -0.061   -0.814    4.399    0.539    0.912   -0.478    4.031    2.655   -0.502    7.792    0.632    0.125   -0.859    2.960    1.979    1.152    2.306
X2==    0.902   -0.173    0.653   -0.453   -0.173    2.386    1.198    2.653    0.386    1.592   -0.487   -0.453    1.890   -0.074   -0.173   -0.614   -0.802    2.807    0.492    0.386    0.554    6.671    2.481    0.671    7.013    0.305    1.236   -0.197    4.801    5.654    1.098    3.521
CD1=        1        0        5        1        0        2        1        1        1       19        9        0        5        1        1        1        0        5        1        2        2        8        6        1       22        5        3       10       19       16        6       17
CD2=        1        0        1        0        0        3        2        3        1        3        1        0        4        2        0        0        0        4        2        1        3       14        7        5        9        2        4        4       17       19        3       14
GCATCGCAACGGTGGCCGATGGCGGTGTCAGGTGCAGCGCCGGGTTCGGCTCGATGCCCTCGGCGGTTCCGGGCGCGCTCAGTGCCGCGCATCTGCGGATGCCCGGGCCACCGGTGCGACCGGGCGGAGCGCTACCGACCCGATGCGCCGTGTCGCGGCCCATCGGAGGCCGGCACCAACCGCACCTCGCGGCGATGAGCCGCGCCGGCCACCCACGGGCACCACGCGGAACACCACCGATCCGACCCGCCGTGTCCCCACCCACACCGGGCCACGCCCACCGCACCTCGCGGCGGCGAGCCGCGCCAGACCCGACCGGCACCACGCGGAGCCCGACCCGCGGGGTTCACCCACGCGGGCCACACGCACACCGCCGCACGGGCGCTCCAGCACGCTCGGGTGGCCGAACAGAAAGCTCACCTGCACCGCCAGGATGGAGTGAGCGACACAACGGCGGCTGATGGCGGTGTCAGGTGCAGCGCCGGGTTCGGCTCGCTCGCCTCCGCGGTTCCGGGCGACACGCCGAGCTTGGCGCATCCGCGGAACCCGCGGCACCGGTGCGGCCGAGCGGAGCCCCACCGACTCGAATCGCCGTGTCGCGGCCCACCGGTGGCCACCCATCACCGCACCTCGCGGCGACGAGCCGCGCCCGCCCTGACGCGCGCCACGCGGAGCACCACCGACCCGAACCGCCGTGTCCCCACCCGCACCCCGGCCACGCCCAACCACACCTCGCGGCGACGAGCCGCGCCCGCCCCGACCGGCACCACGCGGAGCCACCACCGACGCGTGGGCGTCACCTTCGCGGACCACACGCCCACCACCGCACGCGCGATCCAGAACGCGAAGGTGGCCGAACCAGTGTTTAGTGTGCGAGGCTTCGCACAATAACACGGGACT
KOK=        69
KK=  438812  LL=  439951  Z=   10.85  JJ=  438782  DL=  1140
A===      111      112      113      114      121      123      124      131      132      133      134      141      143      144      211      213      214      223      224      231      233      234      243      244      313      314      323      333      334      343      413      433
B===      222      122      422      322      212      412      312      242      142      442      342      232      432      332      221      421      321      411      311      241      441      341      431      331      424      324      414      444      344      434      423      443
RRR=    0.101   -0.207    3.163   -0.132    0.455    3.342    0.139    0.611   -0.159   28.290    0.571   -0.536    5.380   -1.005    3.070   -1.463    0.575  134.279    9.973    0.451    4.611   32.126   -0.511    0.770    3.555    0.070   -0.200    2.407    3.334    9.094    3.403   17.531
X1==    0.264    0.313    1.053    0.329   -0.687    2.796    0.428   -0.510    0.370    4.349    1.840   -1.265    1.305   -0.775    1.313    1.179   -1.222    8.837    5.650    1.179    1.920    5.909   -0.733   -1.802    1.727   -0.300   -0.793    2.722    1.810    6.148    3.980    2.533
X2==    0.382   -0.662    3.003   -0.400   -0.662    1.195    0.325   -1.199   -0.429    6.504    0.310    0.424    4.124    1.297    2.338   -1.241   -0.471   15.195    1.765    0.383    2.401    5.437    0.697   -0.427    2.059   -0.235    0.252    0.884    1.842    1.479    0.855    6.921
CD1=        1        1        3        2        0        5        2        1        2       12        7        0        6        2        2        3        0       12        8        3        7       14        2        0        7        3        2       16       13       25       11       15
CD2=        1        0        5        1        0        3        2        0        1       15        4        2       11        6        3        0        1       21        4        2        8       14        5        3        7        3        4       10       13       12        5       27
CCTGCCCGCGGTCCCGAAGGAGGTACCGGCGCCCGCACCCCCGCCCAAACCGAAACCCGCCCCGCCGGCGAAACCGAAGTCGCCGACGGCGGCGCCGGAGTTCGACCCGAAGAAGAAGGTCGCGGACCCGCACGCGGTGGTGCGCCAACCGCCTCGCACCGGACCGGCGCCCAAGGGGCCGGCCGCCAACCGCGCCGGCGCCGCGGCCGCGAAGGTGAAAGCGGCCGCGACCGCGACGGGGGCGCCCGCGGTCCCGCCCCGGGCCGACGGCAGCCCGAATCTGCCCGCGCTGAAGAAGAGCGTGGACGCCGGGATCACCACCGGCCGCGCGCTGGGGTGGAACTACGAGACCACCGCGGCCCGGGCGGCCCTGAAAGCCGCGGAAAAGCAGATCGACGATTACGCGCGGAAGTTCCCGCGGAAGCTGGCCCCGCTGGCGCGCGAGGTGACGGGCGAGGCCCCGGACTCGACCCAGGACGCGGTGAAGAAGCTCAAGGCCTGGGTGGGCGAGACGCTCGACCTGCTCGACCCGGGCGCGCGGCAGAAGGGCCGCACGGCCCACATGAGCGAACGGGCCGTGGTCGCGGAACTGCGCGGGCGCTTGGCAGGCGTGCGGGCGCTGTGCCGGGCGCTGGCGGGCTGATCTCACGGTCGGCGCCGCGGTTAGTCGCATCGCGACGACAGCTGTCGAGGTGCGGTCGCCCTTGAGGTCGAGACCGCCGTTTGACTCGGTACGACCCTCACTTGGGTTTGACCCGCTCGTAAGTGTACATCACCTCGCCCTCGGCTTCCGTTTTGAACTCCGTCGGTCGGTCCCCGCCGGCACGGAACACGGCCTTCATCTGATCGCCGTTCAACTCATAAATGCCCTTATCGGTGCGGCCCCGGGCGTTCGTCACGTCGATCCATTTCGGCTTCTTCGTTGGGTCGAGCGCGATCGTTGTCTTCAGCGGCGGCAGCCCCGAGTTGGGGTCCGAAATGGAGGACTTCCCGTCCGCGGTGTACACGACAACCGACTTCGATTTGACCGCCTTTCCGCCGCTCTCGGCTTTGACGACCTTCCACTCACCTTCCAGCAATTTGAGTTCGTCCTTCACGGCCTTCGGCTGCTCTTCGCCCAAGGAAACGCAGGTGGTGAAG
KOK=        70
KK=  455912  LL=  456901  Z=    6.01  JJ=  455882  DL=   990
A===      111      112      113      114      121      123      124      131      132      133      134      141      143      144      211      213      214      223      224      231      233      234      243      244      313      314      323      333      334      343      413      433
B===      222      122      422      322      212      412      312      242      142      442      342      232      432      332      221      421      321      411      311      241      441      341      431      331      424      324      414      444      344      434      423      443
RRR=   -0.133   -0.314   -1.820   -1.166    0.183   -0.290    1.130   11.729    0.027   16.742    6.770   -0.006    0.078   -0.001    0.318   -1.204   -0.854    1.473    0.616    3.008    0.765   18.986    1.495    4.747   82.700    4.879   -0.432    6.686   -8.535   -0.620    5.614    4.619
X1==    0.421   -0.497   -0.435   -1.139   -0.497   -0.278   -1.054    2.805    0.597    4.970    1.955   -0.255   -0.229    0.079    0.503   -1.152   -1.054    0.822    1.053    1.471   -0.808    3.574    0.629    3.560   13.487    1.409    0.272    1.625   -1.388    2.702    3.593    3.384
X2==   -0.315    0.632    4.181    1.024   -0.368    1.045   -1.071    4.181    0.045    3.368    3.463    0.024   -0.338   -0.013    0.632    1.045    0.810    1.793    0.585    2.045   -0.947    5.312    2.375    1.333    6.132    3.463   -1.587    4.115    6.149   -0.230    1.562    1.365
CD1=        1        0        1        0        0        1        0        5        2       14        7        1        3        3        1        0        0        2        2        3        2        9        4        8       31        6        4       16        5       17       10       19
CD2=        0        1        5        2        0        2        0        5        1        7        8        1        2        3        1        2        2        3        2        3        1       12        7        6       11        8        0       15       22        6        5       10
GTGCGAGAACGCGGGCGGGTGCTCGTGCCAGGTGCCGCCCGGCGCCCCGTCCGGCACCTGCGCCCAGGCGGCCGGGGCGTGCGTGCCGCTGCCCGTCACCACCACGGCCGCGCCGACCACCACCGCCGGGCCGCCCACCACGACGACCACCACCACCACCGCGCAACCGTTCTCCTGCTGGCAGTGCCGGTATCAGGGATTCGTTCGGTTCGTCTGCACGAACGAACCGGGCCACCCGTGCGAGAATTACGAGACCCCGACCCTGCGGTCGCAGTTCCCGTCCGAGGTCGCGTGCACCAACGGTTGCGGCCCCGGCGGCGGCACGACCGCGGCGCCGACCACGACCACCAGCACCACCACACCCGCGCCGACCACCACCAGCGGCGGCCCGGCGGTGGACTACTACTGCTGCCAGTGCCCCGGGGGCGTGGCGCGGTGCTCCTTCGATCCGATTAACCAGTGCGCGGGCTGCACGGTCACGGGGCCGATGTCCCTGGCGTCGTGCAACGGCACCTGCGCGGGCGCGGGCACGACCACCACACCGCCGCCACCGCCGCCGCCCGTAACCACCGGGCTCAGCACCAGCAGCCCGTTTTGACCGGCCCCAGCTTCACGAGACGAGCGACATGAGCAGCCCGCTGACGATCGGCATGGCGACCCGGGGCGAGCCGGACCACGTGTGGTTCGTGCTCTCGGCTTTGCACGCGAACCACCCGAAGGTCGAGTACCTGGTGGTGGACAACACCCCAGCGCGGGACCCGCGGGTGGAGGCGATCACCCGGGCCGTGGGCGGCCGGTACCTGCACCGCCCGGACCTCACCGGTACGTCCAAGCCCCGGGACGCCGTGTTCCGGTTCGCTCGCACCCCGTGGGCCCTGTGCATCGACAGCCACGTGATTCTGGAAACGGGCGCGGTGCAGGCGGCCCTCGACTTCGCCTCACGTTATCCGGACTCGCGGGACATCGTGTCCGGGCCGCTGGTGTACGACG
KOK=        71
KK=  494852  LL=  495901  Z=    6.64  JJ=  494702  DL=  1050
A===      111      112      113      114      121      123      124      131      132      133      134      141      143      144      211      213      214      223      224      231      233      234      243      244      313      314      323      333      334      343      413      433
B===      222      122      422      322      212      412      312      242      142      442      342      232      432      332      221      421      321      411      311      241      441      341      431      331      424      324      414      444      344      434      423      443
RRR=   -2.429    0.126   29.608    0.129   -1.394    0.550    0.476   -0.687    4.810    5.280   18.890    5.190   14.293    0.990    0.412    0.131    0.476   13.680    2.803   -0.684   -0.845   29.839    0.841    0.854    8.293    0.464    0.375   -0.085    0.417   40.237   -0.753    2.509
X1==    3.420    0.398    4.993   -0.294   -0.602    1.414   -1.183    1.483    3.998    1.786    4.051    1.442    3.470    1.097   -0.602   -0.309   -1.183    2.190    1.304    0.552    3.995    6.193    2.203   -0.680    2.373   -0.593    1.113    0.129    0.069    5.932    0.568    2.023
X2==   -0.710    0.316    5.930   -0.440    2.316    0.389   -0.402   -0.463    1.203    2.956    4.663    3.599    4.119    0.902   -0.684   -0.425   -0.402    6.245    2.150   -1.239   -0.211    4.818    0.382   -1.255    3.495   -0.782    0.337   -0.663    6.044    6.783   -1.327    1.240
CD1=        4        1        7        1        0        3        0        3        6        6       10        3        9        5        0        1        0        4        3        2       10       14        7        2        7        2        5        7        7       22        4       12
CD2=        0        1        9        1        3        2        1        1        3        9       12        6       11        5        0        1        1        9        4        0        3       12        4        1       10        2        4        6       24       26        1       11
CGGGCCAACTCCTCGTCGATCACCCGGCGCAGCTCGGCGTTGTCGTCGGGCGGCTCCGGGCAGGCCGGTTCGGCGGCGGTGGGCACGACACGGTCCTCGGCACGGCGCCGGGCGGCGCGGGCGTCCAGGGCGGTGCGGAACGCGACGCCGTACAGCCAGTTCGCGAGCAACTCCGGGCGGCTCAGGTGTCCTGCGCGCTTCGCCAGAACGAGGAAGGCCGCCTGGAACGCGTCCTCGGCGTCGTGGGCGCGCCCGGTGACGCGGCGGCACACCGCGAGCACCATCGCCCCGTGCCGCCGCACGAGTTCCGCGAACGCGTCCTCGTCGCGTGCGTTCACGAACCGCGCGAGCAGGTCGCGGTCTGGCACGTCCGGCGTGCCGAGAACGACCCGGAGCAACTGCCGGGTGAGTGGTCGGGCTTCGGTGGGCATCGGTGTTCCCGCTGAACGCGTCACAACTGGTACTGGGGTGAAACCGCCCCGCGCGTCGGAGAAATTGAAAATTTATTCACGGCGGGGCGCGACGGGTGAGGAGAGGAGCACGAGCGGCGTTACTCCCTATTCTTCTCTCTGCGCCCTCAATCGCACTGTTTGCGGTGAACACGAGGTTACCTATGCCCACCGTCGCCGAGTTCGCCGCGTACCTGGAGCGGTTCGCCCCCTGTGCGACCGCCGCGGATTGGGACAACGTCGGGCTGCTGCTCGGCGACCCGAAGGGAGAGGTGGGCCGGGTGCTCACGTGCCTGACTCTCACGCCCGACGTTGCCGCCGAGGCCGTGCGCGAGGGCGTACATCTGATCGTCTCGCACCACCCCGTGCTGTTCCGCGGCGCGAAGAAGCTGACCGCGAACACCCCCGACGGCGAGGCCCTCTTGCCGCTTCTGCGTGCAAACATCGCAGTCTACTCGCCGCACACGGCGTTCGACAACTGTTCCGGCGGGATCAACGACGGGCTGTGTCAGAAACTCGGCGTGACGAACGCGGTTCCGCTGCGGCCGCGCGAAGCGAAGCGGCAGTGCAAACTCGTCGTGTTCGTACCCGACGCCGACCT
KOK=        72
KK=  501122  LL=  502081  Z=    6.28  JJ=  501002  DL=   960
A===      111      112      113      114      121      123      124      131      132      133      134      141      143      144      211      213      214      223      224      231      233      234      243      244      313      314      323      333      334      343      413      433
B===      222      122      422      322      212      412      312      242      142      442      342      232      432      332      221      421      321      411      311      241      441      341      431      331      424      324      414      444      344      434      423      443
RRR=   -1.022    0.007   11.054    0.216   -0.006    1.713    3.919    5.949   -0.514    2.857    7.552    5.012    2.487    5.236   -0.039   -0.140   -0.180   11.045   -3.898   27.485   -0.365   92.581   -0.539    0.484    0.002   -0.038    0.306   -0.555   19.666   11.878    0.388    0.069
X1==    1.034    0.006    3.370    0.206    0.006   -1.317    0.919    1.814    0.984    2.445    4.091    4.792    0.589    1.662   -0.994   -0.550   -0.588    3.202    3.097    5.587   -0.567    8.012    1.107    2.719    1.257   -0.578   -0.567   -0.448    4.841    4.394    0.589   -0.075
X2==   -0.988    1.040    3.280    1.046   -0.960   -1.300    4.264    3.280   -0.523    1.168    1.846    1.046    4.221    3.150    0.040    0.255    0.306    3.449   -1.258    4.919    0.643   11.555   -0.487    0.178    0.002    0.065   -0.540    1.238    4.063    2.703    0.659   -0.922
CD1=        2        1        6        2        1        0        3        4        3        7       10        8        4        6        0        1        1        6        6        9        2       17        5        8        5        2        2        4       16       15        4        5
CD2=        0        2        6        3        0        0        7        6        1        5        6        3       10        8        1        2        2        6        0        8        4       22        2        3        3        3        2        8       14       11        4        3
GTTCCTCGGGAATCGCCTGGGCCTTACCTGCGATCAACTCGCACGCTACGGCATTTCTTGTTGGCCGTGGCTGCCGCTACCCGAAACAACGCTCTCGTCCGATCCAGAAGATGAGTACGACGATGACGAAAACGATAGTGAGGAGCCGCTGCATTCTGATCATGACGAAGGCGAAGAACCGGACATCCTCCGGTTGTTCCGCTTGCGTCGTCTGAGGGTGGTAGGGGGAGACCGGCCCCGCAGGCTCGGCTGTTGGCAGCTCATCGCTTCGCCGCGGCTGACGAACCTCGAAGTGCTCGATCTCAGCGCCCTTGGCCTGTCGAGTCGGTACGCCGAACAGTTGCTTGCCCCTGATCGCTTCCCCCGCCTCCGAGAGGTTCGGCTGAACGTGTTCGATTCGAACGGACCGCGCATCGGCTCCGCCGGGTGCTTGACGGCAGACATCGACACGTCCGCCATCTATCTCGCTCGATTGCGGCGCCGGTTCGATGCGCGATTCGAAAAGGTTGTTTGGTGCACGGACCCATAAATCGCGGTTGTCGTGGGCCGTGTCATCCGTCGTGTATGATGGAACCATTCACGGCGCGACACGGGCACTCGCGGGACACATGTCACACTCCATTCTCATCATCGACGACGAAGAGCCGATCGCGTGGGCGCTGCGGCGGGCGTTCGAGCGCGACAAGCACCGGGTGGCGGTTGCGGCGACCGCCGAGGACGGTCTCGTCAAGGCCCGGCTGCACCCGCCGGACGTGGTGTTCCTGGATGTCAAACTGCCCGGAATGGACGGACTCACTGCGCTCGGCGAACTCAAGAAGACGGCGCCCAACGCCGCGGTCGTCGTGATCACCGCGCACGGGAACCTGAACACCGCCGTTAAGGCGGTTGAGGGGGGCGCGTTCGACTACCTGGCGAAGCCGTTCGAACTGGCGCAAGCGGTGGACGCGACGAAACGCGCGC
KOK=        73
KK=  506132  LL=  507301  Z=    4.62  JJ=  506102  DL=  1170
A===      111      112      113      114      121      123      124      131      132      133      134      141      143      144      211      213      214      223      224      231      233      234      243      244      313      314      323      333      334      343      413      433
B===      222      122      422      322      212      412      312      242      142      442      342      232      432      332      221      421      321      411      311      241      441      341      431      331      424      324      414      444      344      434      423      443
RRR=   -0.326    0.792    2.531    8.211    0.022    9.453    0.019    0.061   -0.800    6.620    0.715   -0.855    2.348    0.863    0.212    1.570   -1.370   37.924   22.099   -0.457    4.695   17.676    4.487    0.303    5.759    0.999    0.426   -0.941   12.392   24.403    6.465    2.123
X1==   -0.142   -1.017    1.170    4.079   -0.028    4.949    0.086   -0.169   -0.717    2.211    1.431    2.002    1.431    0.587    0.960    1.408   -1.378    6.144    3.344   -1.425    3.085    5.949    3.321   -0.785    3.173    0.933    1.050   -0.564    3.207    5.721    2.923    0.694
X2==    2.304   -0.779    2.163    2.013   -0.779    1.910    0.225   -0.359    1.115    2.994    0.500   -0.427    1.641    1.469    0.221    1.115    0.994    6.172    6.609    0.320    1.522    2.971    1.351   -0.386    1.815    1.071    0.406    1.667    3.863    4.266    2.212    3.058
CD1=        1        0        4        8        1        9        2        2        1        9        7        5        7        5        2        4        0       10        6        0       10       15       10        2       11        6        6        7       17       24       10       10
CD2=        3        0        4        4        0        4        2        1        3        8        4        1        6        6        1        3        3       10       11        2        6        9        6        3        6        5        4       10       16       17        7       14
AGGTAACGACGCGGCGCACGCGTTCGCCGAGCACTTCGGCCCGCGGTTCAAGTCGGTGGGCAAGGAACAAGACCCGGTCGCGAGCTTCGTCGCGCAGATGAACGCCACCGCGAAAGCGCTCAAGATGGGCGAGACGAACTACCTGGACCCGCACGGGCTGACCCGCAACGTCGCCAGCCCGCGCGACTTGGTCACGCTCGCGTTCCACGCGATGAAAGACCCGGCGTTCGCGAAGTACGTCCAGACGCGGCGCCATAAGTGTACGGTCACGGACAAGGACGGCAACGCGCGCGAGGTGACCTGGAACAACACGAACAAGCTGCTCGACATTGAGGGCTACGAAGGCATCAAGACCGGCACCACGACCGCGGCCGGTGCGTGCCTGGTGTCCTGCGGCACCCTCAACGGGGACCGGCTGATCGTGGTGGCACTGGGCAGCACGTCGAGCGACAACCGGTACACGGACTCGCGAAACCTATACCGCTGGGCCTGGGCCGAACGCGCGAAGAAGTAAAGGCGGGTTTCACCGCAGAGGGCACGAGAGGGCGCAGAGAAAGAACATTACTCCTATCTCTTGGCTTTCTCTGCGCCCTCTCGTGCCCTCTGCGGTGAAACCCGCCTTTTGGCTTTTACGCCAGTTCGCGGATCGCCTGTGCGTCGGCGTCGATCGGGAAGTGCGGGCGGCCGTTCGCGTCGTACTCGCGGACCGCGTTCGGGTCCAAGCCGAGGTTCTTGTACAGCGTCGCGAAGATCTCCTGGTGCGTCACCGGCCGCGACGACGCCCGCTCCGCAAGGCGGTTGGACGAGCCGATCACCTGCCCCGTCTTCATCCCGCCGCCGGCGAGCAGTGCGCAGCTCAGTTGCGGCCAGTGGTCGCGGCTCGCCATGTTGTTGATCTTCGGCGTGCGCCCGAACTCGCCCCACACGATCACCGACACGTCCTTGTCCAACCCGCGGTCGTGCAGGTCCTCGACCAGCGCCGTGATGGCGGTGTCGAGCAGCGGGAAGTCCTTGCGGGCCTGCACGAAGTTCTTCCCGTCCGGCCCGTGCCAGTCCCACCGCGTGAAGTTCATCGTCACCACCCGCGCCCCGGCCTCCACGAGCCGCCGGGCGACGCAGAAGTTCCGCACCATCCGCGGCGCGCCGTCGCGCTCGAACGCCGGGTCGTCG
KOK=        74
KK=  509282  LL=  510301  Z=    5.36  JJ=  509282  DL=  1020
A===      111      112      113      114      121      123      124      131      132      133      134      141      143      144      211      213      214      223      224      231      233      234      243      244      313      314      323      333      334      343      413      433
B===      222      122      422      322      212      412      312      242      142      442      342      232      432      332      221      421      321      411      311      241      441      341      431      331      424      324      414      444      344      434      423      443
RRR=    0.848    0.601   52.762   -0.559   -0.443   21.979    2.926   -0.251    1.128    3.701   20.341    0.012    2.300    0.512    0.782   -0.564    0.677    6.321    3.861    0.006   -0.379   12.537    0.087    1.972    0.096   -0.725    0.025   -0.645    1.989   15.348    7.382   14.697
X1==    0.550   -1.044    6.543    0.534   -1.044    3.475    0.937    0.268    0.667    4.652    3.865   -0.143    0.899   -0.316    1.845   -0.737   -0.576    5.001    2.198   -0.035   -0.962    6.446   -0.183    1.272    1.440    4.853    0.064   -0.403    0.761    2.575    1.888    4.752
X2==    1.541   -0.576    8.064   -1.048    0.424    6.325    3.124   -0.936    1.692    0.796    5.263   -0.086    2.557   -1.623    0.424    0.765   -1.175    1.264    1.756   -0.162    0.394    1.945   -0.476    1.550    0.067   -0.149    0.394    1.598    2.615    5.961    3.910    3.093
CD1=        2        0       13        3        0        7        3        3        3       15       12        2        6        3        3        1        1        8        4        2        2       15        3        5        8       14        4        8       10       15        8       21
CD2=        2        0        9        0        1        8        5        0        3        3       10        1        6        0        1        2        0        3        4        1        3        6        2        6        2        2        3        7       10       17        8       11
GAGGTTGCGGACGCCATCGTGCGCCGGGTACTGGCCACCCGAAACGCGCGTGAAGCTCTCCATGCGGCTCGCAAACAGAAATGACGACGGGGCACGGGTCCGAGAACCCGCGCCCCGCGTGCAGCGTTCGGCTTCTTAAACCGTCGTGCGACCACTCCGGTCGGCGGTCAGCGCGATGTAGCCCCACAGCACGATCACGCCGCCGATGACGGACATGAGCCAGCCCGGCCACATGCGGTCGACGTTCGGGTCGTTCGCCCACGTCGGCCAGAAGGCCGTGGAGATCAGACCGCCGACCGCGGCCCCGATCACGCCCAGCGCGACCGTCAGGATGAGCCCCATCGACTGGCGCCCGGGCACCAGTGCCCGCGCGATCAGACCCACGACCAAACCCGTCACGATCCAGCTCAGCAACGACAACATGACTCGCTCTCCAGGTGGTTTTCGCAACCGGCTCAGTGCGGCCGGAACACCCGGAGATAAAGCAAGGGCCGTGCCAGTTTCGCCGCTCAGCGGCCCGCGGTTGCGGTCACGTCGTTGGTTACTACGATCACATCGCAGTTGCGATAAAAGTCGTAGTGCTTTGCGACCACTTGGGTTTGGACGGTCATCTTCGGTTCGACCCGCTCGGTCCACGTTTTCTCGGGGATGAACAGGTATCCGGGAGTTGGGAGCGAAAAGAACTCGGCGACCTTCTCCGCGTTCATCGTCTCGACCACCTCGCGCCGCGCGTAAAACACAACGCTCGGCTGGAACCAGTCGCAGTGGGCGAGTCGCACGTCACGCGACGGGTCGTCGACGCCGCTCGCCCGCACCAGTTCTTTGGGCGCCTTGTACGGGTCGATCACAAGCGCCGGGAACGCAGCCGTCAGCCCCGTGAACACGACCGCTCCGATGCCGGCCGCGCGCACGAACCGATCACGGTTCCCCGCCCGGAGGGCGAACGCCATCACGACGGCCGTTGCCAGCGGCACCAGCCCGATGACGGCCCACGGCCCCAACCCCGGGAACATCCGTGCG
KOK=        75
KK=  556712  LL=  557701  Z=    6.04  JJ=  556622  DL=   990
A===      111      112      113      114      121      123      124      131      132      133      134      141      143      144      211      213      214      223      224      231      233      234      243      244      313      314      323      333      334      343      413      433
B===      222      122      422      322      212      412      312      242      142      442      342      232      432      332      221      421      321      411      311      241      441      341      431      331      424      324      414      444      344      434      423      443
RRR=   -0.205    3.846   15.036   -1.055    0.534    2.146    1.244   -0.881   -0.522    0.489   -0.631    0.825    5.089    0.325   -0.038   35.652    0.651   29.498    0.456   -0.536   -0.977    0.171    1.269    0.685   -1.328   -0.485    6.212   -0.226   32.695   22.435    0.490    4.726
X1==    1.394    1.260    4.113   -0.216    0.260    1.907    1.214   -1.149    1.113    0.100    2.661   -1.118    2.045   -0.972   -0.740    8.264   -1.236    4.354    0.853   -0.477   -0.250    1.524    0.965   -1.203    1.898    2.045    3.012    0.360    6.855    5.163    0.197    2.625
X2==   -0.147    3.052    3.655    4.884    2.052    1.125    1.024    0.766   -0.469    4.902   -0.237   -0.738    2.489   -0.335    0.052    4.314   -0.527    6.775    0.535    1.125    3.916    0.112    1.314   -0.570   -0.700   -0.237    2.063   -0.629    4.769    4.345    2.489    1.800
CD1=        2        2        6        1        1        4        3        0        3        3        7        0        6        1        0       12        0        8        3        1        3        6        5        1        6        6        9        7       22       18        3       12
CD2=        1        4        7        9        3        3        3        3        1       12        3        1        8        3        1        7        1        9        2        3        9        3        5        2        2        3        6        4       17       16        8       10
TCCCGGGACAAAGCGGCGCAAGTACCTGGAGGAGAACGCCGCGGCTGCGGCGGTGCGGTTGCAGCCAGCGGAAGTAGCGGAGTTGAGTGCGGCGGTCCCAACGGATGCGGTTGCGGGCGAACGGTACTCGGAGGCGAGCATGAAAACCATCGACCGCTGATCGGCCGGATTGCTCCGGTTGTTTCGATTGCGCCGGGCGCCAGCGCGCCGGGCTGCGGTACTCGGAAAACGGGTCGCCGGTGAGCGGAACAAGAGATGCTTCACATCCTTATGCCCAATTATCGCCCAAGGAAGTGAGCACCCATGACTCGCATTCTCCTAACTTTCACGGCCGCCCTTGCGCTTGCAACGGCCAGCGCCCGGTCCGCTTCAGCTCAGATCGTCGTTTACAACGGAAACATACCCTCTCCTCCGGGATTCTACGTCGCCGACACCCCGCCGTTCTACAACGGATTGCTGTTCAGCAACGGTGTCATCACGGCGTTCCCGGCACCTCCGCCCGCTTACTACTCGCCGTTCGGTTATGCTGCGCCGTATTCGTACCGCTCGGCGTACCCGGGGCGGTACTACTACTCGTCCCCGGCACCGAGCACGTGGCGCCCGCGAGTCACGGGTCCGTGACGCGACGCCATTGCGTGTTCGTGTCCGCGCACCGGGCCGCCGCGGGCGTTCCACTTGGAGGAACGCCCGCGGCGGCCCGGTGCGCGGAATGCGTTATTCCGTCAGCCCGAAGTCGATCGGGAGCCGGCGCCAGGCGCTGTGGATGTGGTTCGCCGGGGTCTTCGCGCTGTCGGCTTGCACGTTCAGGAACTCTACCACGAACTCCGGACCCTGTACGCGGTAGGTGTACGGCTCGCCCGGCTTCGGGCCGCCGCTGTACGCGAAGTACAGCTTCTCGTCGGGCGTGCCGGTCACCTTCTTGATCTCGGCCGCCGCGAACTCCTCCGGCATCCGGTCCGCGTACGCCGTCACGAGTTTCAGCAGTGTCGC
KOK=        76
KK=  616262  LL=  617461  Z=    4.63  JJ=  616262  DL=  1200
A===      111      112      113      114      121      123      124      131      132      133      134      141      143      144      211      213      214      223      224      231      233      234      243      244      313      314      323      333      334      343      413      433
B===      222      122      422      322      212      412      312      242      142      442      342      232      432      332      221      421      321      411      311      241      441      341      431      331      424      324      414      444      344      434      423      443
RRR=   -0.034    0.662   14.630    0.149    0.083   15.527    7.121    0.035   -0.466   11.381   -0.358   -0.111    9.341   -0.228   -0.775   -0.925   -0.013   20.456   37.921   -0.035    1.337   26.145    0.687   -2.220    3.376   -0.158   -1.954   -0.398   21.594    2.350    5.626    2.297
X1==   -0.048    0.889    3.532    0.130   -0.076    2.745    1.557   -0.718    0.649    4.693    0.807    0.130    2.964   -0.099   -1.042    0.649    0.090    4.044    5.114   -0.050    1.533    4.466    0.211    2.085    4.179   -0.271    2.546   -0.157    4.034    4.034    1.347    0.894
X2==    0.703    0.744    4.142    1.141   -1.094    5.657    4.573   -0.049   -0.717    2.425   -0.444   -0.855    3.151    2.318    0.744   -1.426   -0.149    5.058    7.415    0.699    0.872    5.854    3.251   -1.065    0.808    0.584   -0.767    2.535    5.353    0.583    4.178    2.570
CD1=        1        2        7        2        1        6        4        1        3       13        5        2        9        3        0        3        2        8        9        2        7       12        4        7       12        3        9        7       17       17        6        9
CD2=        2        2        8        4        0       10        9        2        1        8        3        1       10        9        2        0        2        9       13        3        5       15       10        2        5        5        2       12       20        8       12       13
GAGATCACCGCCCACTCGTCGATGACCCCGTCGCGGTTGCGGTCCAGCCCCCACTTGGTGCCGTTCGGGCCGACCCAGCGGAACTGGAACGGCTCCTTCGGGTCCGGCATGTACACCTCGCGGTACGCCTCGACCCCGTCGAGGTAGTACACGATGATGTTGAAGCTCTTGTCGTCGTAGCTCACGAACTGGCGCACCGGCTTGTCGTCTGGGCCTTTGAGGAGCGAGCCCATCGACTTGCCGCCCGCTTTCGGGTCCGGGTTCAGAACGGGCGTGATCCGGCACCCCGTTGCCGGCGGGGTCGAAACGTTCACCCCGGGCTGCTTAGGGTTCTGCTTGAGCGCCCACTCGACCGTCACCGGGGCCGGCTGGGCACGCGCGGCAGCGGCGAACCCGACCACCAGCGTCAGCGCAGCGAGCGTCCTGACCGTCACCTGCGAAGTCGTCATCCCTGACTCCTGTGAAGTGCGCGCCGGGCTGGGCCATCCGGCGCATCCGTCACGACCTGTTTCGGCAGATTGGGCCGTCCGGGTTGACACTTGAGCCGAAAGACCGCATCCGGCGTCGCCGTTCTCCCCAATCACGAAATGGCACGCAGATCGCATTAGTGTGGGACATCCCAATAATATACTGACATTTTGTCACCCTGCTGTCCGCCCCTTTCGCCGTAAGTTACGGCATATCGGGCGGTTGCTTCGGCAGGTCCGGCTCTGACGTTCCGTGTGCCCGCTGCCGTGACGGTGGCAGCGGCTTCCGATTTTCTGGGGTTCAAACGATGGCCGCCGAAACGCTCGAGTTCAAAGCCGAACTGAAGCAGCTCCTGCACCTCATCACGCACTCGCTCTACTCGGACCGCGAGATCTTCCTCCGCGAGCTGATCTCCAACGCCTCGGACGCCATCAACAAGGTGCGGTTCGACGCGCTGGCCAACGCCGACAAGCTCGAAGGCAACACCGACTGGAAGATCAAACTCACCCCCAACGCCGAAGCGAAAACGCTGACCATCTCCGACAACGGGATCGGGATGACGCGCGAGGAGGTGATCGCCAACCTCGGCACGGTCGCCCAGTCGGGCACGAAGGCGTTCCTGGAGGCCGCGAAGCAGGCCGGCAAGTCCGGCGAAGCGCCGGGGCTGATCGGGCAGTTCGGCGTCGGCTTCTACTCCGCGTTCATGGTCGCCGACAAGGTGACGGTGGTCAC
KOK=        77
KK=  641252  LL=  642301  Z=    5.05  JJ=  641222  DL=  1050
A===      111      112      113      114      121      123      124      131      132      133      134      141      143      144      211      213      214      223      224      231      233      234      243      244      313      314      323      333      334      343      413      433
B===      222      122      422      322      212      412      312      242      142      442      342      232      432      332      221      421      321      411      311      241      441      341      431      331      424      324      414      444      344      434      423      443
RRR=    1.597   -0.154   37.916    0.262    0.471    7.767    2.612   -0.020    0.892    8.488    3.376    2.286   23.830    2.859    0.471   -2.509    0.159    6.290   -1.674   -0.849    0.048   26.781    0.105   -1.255   -0.668    0.936    0.058   -0.173   24.454    8.471    0.307    2.805
X1==    1.494   -0.625    7.165    1.588   -0.625    1.260    2.006   -0.179    0.434    3.706    1.811    2.489    5.937    1.138   -0.625   -1.220   -0.430    3.856    1.544    2.087    2.442    5.519    1.268    1.176    1.906   -1.136    2.983   -0.264    3.524    2.749    1.222    0.809
X2==    1.069    0.246    5.292    0.165   -0.754    6.163    1.303    0.113    2.057    2.290    1.864    0.918    4.014    2.513   -0.754    2.057   -0.370    1.631   -1.084   -0.407    0.020    4.852    0.083   -1.068   -0.350   -0.824    0.020    0.657    6.938    3.082    0.251    3.468
CD1=        2        0        9        3        0        3        4        1        2        9        6        4       13        5        0        0        1        7        4        4        8       14        6        6        6        1        9        6       16       14        5        9
CD2=        2        1        9        2        0        9        3        2        4        8        7        3       11        8        0        4        1        3        0        1        3       11        3        1        3        2        3        9       25       15        4       16
GATCCCGATGGAGGCCGTGCTGCGGACCCGAACCCTTTCCGAAACGCGGGGGTTCCTGAAGGCCCTGATCGGGGCGGACGATCGCGTGCTGGGGTTCGCGGCGTTCGGCCCGGGGGCCGGGGAGCTGCTCGCTCCCGTGCAGGTGGTGATGGCCGCGGGGCTGCCGTACACCGCCCTCCGCGACATGATTCTGACCCACCCGACCTTATCCGAGGGGCTGGGCGTCCTCTTCGGGGTAGTCCCAAGCCGCGCGTAGATGCTACCGGTGGCGGCCGAACTGATTCCCGTCGTTTCAAGTTCGCACCTTGGAGCGGTGCGCTGGTTCGGAGTATGGTCCGCTCACTCCGTGAGCGGTCGCTCCGCGTATCTGATCCGCTCCCGGTGTCATTCGCTCGGTCGTTGTGTGCAACGCGCATTCGAGGTGCCGAGCGACCGCTCACGGAGTGAGCGGACCACACTTCAGGCCCGAACTTGAAACGACGGGATTCGCAGTCCCGGGTGGTTTTGTTTTCGTGGCACAGACATTCCTGCCGGTGCGGCGCGAGGGGGCCGCACCGGGCGGTTCCTCGGTGGGTTGCTCTCCTGCCTTCGAGAAAGACAGCGGGCGCGCACGCGAACACCGTACCGCGACACACCAACCGGATGTGGTTCTGTGGTCGGTTTCCGAGTGTCTCGCCGCCCCGGCGCGGCCGAACCCGACATTAGCTAACGGCTGAATCGACGAACCGGGGCGCGATGCCCAGTTCGTGCAGCCGGCGGCGGAGCGTCAGCCGCGCGACCCCGAGAACCCGGGCCGCCCGCACCTGGTTGCCGCGGGTCAGCTCCATCACCATCGGCAGGAGGAACCGGTCCAGCTCCAGCCGCGCTTCTTCGAGCAGGTTCTCCGACCCGTCACTCAGGCGCCGGCGGACGAACTGGTGCAAATCGGCGCGCGCCGGCGGCTCGGAAGCCGGTGCCGCGCTCGGGCCGGCCATGTCGGCGAGCGCGCTCGGGAGCAGAACCGTTCCGGTGGTTCGGAGCAGCGCCTGCTTCAGCACGCTCTGCAACTCG
KOK=        78
KK=  651212  LL=  651721  Z=    5.22  JJ=  650702  DL=   510
A===      111      112      113      114      121      123      124      131      132      133      134      141      143      144      211      213      214      223      224      231      233      234      243      244      313      314      323      333      334      343      413      433
B===      222      122      422      322      212      412      312      242      142      442      342      232      432      332      221      421      321      411      311      241      441      341      431      331      424      324      414      444      344      434      423      443
RRR=    5.712    1.816    0.669    0.676   -0.311    1.194    0.676   -0.063   16.102   -0.004    5.540   -0.773   -1.067   -0.621    0.188    0.307    0.676   -2.012   -0.985    0.053    4.567   33.807   -0.602   -0.186    4.988    1.589   -0.376   -0.128   21.634    7.118   -0.048    2.202
X1==    1.648    3.623    0.342   -0.724    0.623    0.295   -0.776    2.342    5.295   -0.210    2.293   -0.724   -1.175    1.248   -0.377    0.295   -0.776    2.246   -0.830    1.295    1.478    4.652    0.460   -0.477    3.424   -1.175    0.599   -0.203    4.130    2.853   -0.308    1.575
X2==    3.466    0.501    1.958   -0.933   -0.499    4.041   -0.872   -0.027    3.041    0.018    2.416    1.067    0.909   -0.498   -0.499    1.041   -0.872   -0.896    1.186    0.041    3.090    7.267   -1.306    0.390    1.456   -1.352   -0.628    0.630    5.238    2.495    0.155    1.398
CD1=        2        4        1        0        1        1        0        3        6        1        4        0        0        3        0        1        0        3        0        2        3        7        2        1        5        0        2        2        9        7        1        5
CD2=        4        1        3        0        0        5        0        1        4        2        5        2        3        1        0        2        0        0        2        1        6       11        0        2        4        0        1        5       13        8        2        6
GGGCGAACGTCCCCTTGCCGAGGAACTCGACGAGGGTGAACCCGAGGACGTGATCGCCCGGGCGCCACTCGCGCCGCGTGGTCGCACCGCCCACGGCCGGATCGAGCGAGTCCCACACCGCCGTTTTCGGGTTCTCGCAGTCGGTGCCGACGGCCGGGCCGGGCTGGAACTGGGCACTCATGTGCGGGCGGGTCCGTTACTGTATCGAGGGCCGAGCGGCCGAATTCCGTTCGGAGTCACAACCCGTTCCGGTCGCTCGATAATTCATCGAGTGCGCGAGGCACACAAACAGGCCTCGCTCGTCGGGACGTGCCGGTTGCTCGGATTATACCGCACGCGGTCGCGCCCCAACGCGCGACTGTCGGGGTGTCTCACGGATTTACGGATAATCGCTTCATCGATTCGGGAAGGACGGGAAAATTTCGCGTGCGGGCGCGACGGCCACGAAATAGGCGTGTACGGTACCGTACTTTTACGGCCCGTGGCGGTAAACGATCGCGGGCCGTGTTC
KOK=        79
KK=  660632  LL=  661681  Z=    6.24  JJ=  660602  DL=  1050
A===      111      112      113      114      121      123      124      131      132      133      134      141      143      144      211      213      214      223      224      231      233      234      243      244      313      314      323      333      334      343      413      433
B===      222      122      422      322      212      412      312      242      142      442      342      232      432      332      221      421      321      411      311      241      441      341      431      331      424      324      414      444      344      434      423      443
RRR=    0.131    0.782   43.021   13.566    0.222   -1.470   -2.095    1.649    6.335   14.796    5.495    0.008   -0.622    1.533   -0.668   -0.361    1.712    6.484    0.531    0.337   -0.879   12.618   -4.232    2.293    3.952    2.358   12.455    0.041    0.468   43.160    3.102    3.334
X1==   -0.665   -0.751    6.054    3.870    0.249   -0.350    3.500    0.671    3.030    8.295    2.060   -0.351   -1.029   -1.172   -0.751    0.495   -1.271    2.709    1.645    0.495   -0.409    3.488   -1.170    1.973    3.046    1.442    3.919   -0.694    0.444    7.704    1.442    3.167
X2==   -0.197   -1.041    7.107    3.505    0.890    4.205   -0.599    2.459    2.091    1.784    2.668   -0.022    0.604   -1.309    0.890   -0.729   -1.348    2.393    0.323    0.681    2.147    3.618    3.618    1.162    1.298    1.636    3.178   -0.059    1.053    5.602    2.152    1.053
CD1=        0        0        8        6        1        1        6        2        5       15        6        1        1        1        0        2        0        5        4        2        2        9        1        7        7        5        9        3        6       22        5       12
CD2=        1        0       13        7        2        8        1        6        5        8        9        2        5        1        2        1        0        5        2        3        8       10       10        5        7        7       10        8       10       22        8       10
AACGGCGCACGCATGGAGTGGGTGCCGCGGTGTGCCCGCTCGAACCCGTGTTGGGTCGAGTTGATGCGCTGGCGTTTCAGTGGGGCGTTAGCGACGGGAACTGATTCGATCGAGCTGTGGACGGCCGGCGTTTCGTGTTATCTTGAGCGCATAAAGGATTTAAGGGAGGGGGCATATGGAACTTCCCGTACTCGTGTCGCCGCAACAGGTCGGGTTTCGCGCGTCGGCGGGCAGTCCGTTTGATCTCACCGCCGACGGTTCCACACCAGACGAGGCTGTGGACGCGCTTCGCTCGCTGATCGCCGCGCGGCTCCACAGCGGGCAAGTCCGCGCGGTGACGGTTACGGACGCAACCGCGGTTGTCGACGCCGCGCGGAAGGTGGGCGAGAGCCCGCTGTTCGAGGACTGGGCGCGCGAGGTTGAGGAGTATCGGCGGCAGAACAACACCGTGCCGGCCGCCGGGTGATGGCGCTTTACTTGCTCGACACCACCACCCTGACCTTGCTCCAGCGGCGGCACACCCGGGTTACGGCCGCGGTCGTCGCACACGCGACCGATACCCTTGGGGTGACCACCGTGAACGTGGAGGAGGTGGTTGGTGGGTGGTTCGCGCTTCTCCGCCGAGCCAAGACGACTACCCAGGAAGGGCAAGCGGCCCAGGCGCTCGCGGATGCGATGGGGTTGCTCGCTCGGTTCGCCGTGCTCCCGACGACCGAGGCCGCGCTCGATCGCTTCGATCGACTCGTCAAGCTGAAGCTGAACGTTGGTAAGATGGACCTGAAGATGGCAGCCGTTGCGCTTGAGGTCGGCGCGACGGTTGTTACCAACAACGCACGCGACTTTGCCCGTGTTCCCGGCCTGTCGTGGGAAGACTGGGCCGTTTGATCAGTTACCCTTTGCCCAGCACCAGATCGACCACCCAACACCCGCGCGCGTGCGGTCCCTCACCGCGGCAGTGGCTCAGGATGTCGTCCGAGTCGCAGCCCGCATCTTGGAGCGCGTCGGCCAGAATCGGCATCGCGCCGAAGTCACGCGACTCGTACATCTGCG
KOK=        80
KK=  676022  LL=  676681  Z=    4.70  JJ=  675662  DL=   660
A===      111      112      113      114      121      123      124      131      132      133      134      141      143      144      211      213      214      223      224      231      233      234      243      244      313      314      323      333      334      343      413      433
B===      222      122      422      322      212      412      312      242      142      442      342      232      432      332      221      421      321      411      311      241      441      341      431      331      424      324      414      444      344      434      423      443
RRR=    1.729    0.312    2.907   -0.076   -0.367    2.776    0.822   -1.473   -0.232    0.730    7.960    0.846    4.386    0.026    0.174    1.072    0.822   12.525   -0.355    0.076    0.862   40.267    6.183    3.446   -0.073    0.419    0.468    0.276   29.904    1.715   -1.004   -0.147
X1==    0.771    0.679    1.471    0.342    0.679    3.258   -0.923   -0.529    2.258    0.707    3.660    0.342    2.843   -0.654   -0.321    1.258   -0.923    3.902   -0.260   -0.742    1.761    7.523    1.985    2.706    0.707   -0.425   -0.550    0.106    5.696    0.808    2.843    0.264
X2==    2.242    0.460    1.976   -0.224   -0.540    0.852   -0.890    2.784   -0.103    1.032    2.175    2.475    1.543   -0.040   -0.540    0.852   -0.890    3.210    1.365   -0.103    0.489    5.353    3.115    1.273   -0.104   -0.985   -0.851    2.609    5.250    2.124   -0.353   -0.555
CD1=        1        1        2        1        1        4        0        0        3        2        6        1        5        1        0        2        0        5        1        0        4       13        5        7        2        1        1        3       14        5        5        4
CD2=        3        1        4        1        0        2        0        5        1        5        6        4        5        2        0        2        0        4        2        1        3        9        6        3        3        1        1       13       17       10        2        4
CCGTTCATCGATTTCGGAACCTACCGACGCGACTCGGTTGCCGGCCTCGAACGTGCATGGTTTTGCGCCCCATCCGCACCGCCATACCGGCGTCGGATTCAAGGGGGGGAACGATGTCAACCGGGGAGCGACGCTCGGTCGTCGGGGTGTTCGATCTGTGCGAGCGGGCCGAGCGGGCGGCCGCACAACTGGTGTCGGACGGGTACGGTGCGGAGCACGTTCGGGTCGTCGAGCCTGGGGCGCCGGGTGGCGTCGCCGATCTGGTCGCCGGCGGCACGACGGCCGAAGCCGGGACGTACTACGCGAGTGAGACGACGGCGGGGCGGTGGTTGGTTGTCGTGTCGTGCCGTCCGGAGTTGGTGGCCGGGGTGCTGAGCGCGTTCGGGCGGAACTGCGGCTCGCTTTGCATCCCGCCCGCAGTTCGCGACGGCACGGCCTGATACCAACTCCGGGCGGCCCGGGGCTTGCGCTCGGCGGCGCGGCGAGTCGCCCGCGGGTTGGATCGGGAAATCGGCGCCACGGGAATGCGGTCCGGACTGCGTTCGAGCTTCTGTCCACTTCGCGAATTCCCGACCGCGGCTTTCTGCACCCTCTGACACGCCGGGGACTGAAATAGTAGTATCTGTTTTTCCTCGACGTGACGCCCGAGTTGCGAGGTCG
KOK=        81
KK=  699482  LL=  700381  Z=    5.12  JJ=  699482  DL=   900
A===      111      112      113      114      121      123      124      131      132      133      134      141      143      144      211      213      214      223      224      231      233      234      243      244      313      314      323      333      334      343      413      433
B===      222      122      422      322      212      412      312      242      142      442      342      232      432      332      221      421      321      411      311      241      441      341      431      331      424      324      414      444      344      434      423      443
RRR=    1.239    1.288   19.318   -0.281    0.239    9.542   -0.703   -0.040    0.019    7.853    6.383    0.121    0.389    0.192    0.239   -2.006    1.167   29.703   -0.172   -0.250    0.185    7.124   -0.041   -0.049    9.514    0.765    3.713    0.199   16.132   20.409   -0.077    7.382
X1==    2.531    0.513    5.780    2.562   -0.487    2.768    0.676   -0.061   -0.099    2.332    2.001   -1.101    2.612    0.527   -0.487    1.812   -1.122    5.491    5.033   -0.099    0.318    4.903    0.102   -0.114    4.280   -1.666    1.593    0.234    4.033    3.212    0.168    3.623
X2==    0.489    2.508    3.342   -0.110   -0.492    3.447   -1.040    0.660   -0.196    3.368    3.189   -0.110    0.149    0.365   -0.492   -1.107   -1.040    5.409   -0.034    2.536    0.582    1.453   -0.405    0.430    2.223   -0.459    2.331    0.851    4.000    6.354   -0.459    2.038
CD1=        3        1        7        4        0        4        2        1        1        6        6        0        7        4        0        3        0        7        7        1        3       11        3        3        9        0        5        6       16       14        3       15
CD2=        1        3        5        1        0        5        0        2        1        9        8        1        3        3        0        0        0        7        1        4        4        5        2        3        7        2        7       10       17       23        2       12
GCGTCGCACGGCGAGCACCCGTTCCCCGCCGCGTACTTGGTGGTGCCGAAGTGGCCCGCGAGGGCCACCGATCCGACGCTCAGGACCGCGATTGCCGCGAGCCACGGTGCGCCCTGACGAATTGCCATGACCTGTCGCCTCCTGCGGTTCGATCGGTTCCCGCGCCGGCTCCGCGGCGCGGGTTCACGGCGGGCTCCCTCGGCCGCCGCGGACCGTCCCGACTTGGTTGCCCCGTTCGCAACGACGAGCATGCCGAACGGCGGAATCCTGTCCCCCAGCTCGTCTGCTTCGAATATCGGATGAGGCGTTCGTACCGAATGACGCGGCCGTGCCCCGCGGAGCCGATTCGGTGCCGCCGGGCGCACGGTGGGGGCGCGTGTGCCGGGGGTGGCGACGGGGCGGGTTGTTCCGACAGTTGCGCGCGTCCGGCCTTTGGTGCCTGGCGCTTGCCCGGCCGCCATTTCGCGCCACGGTAACGAGTTGAACCGCGCAAGTGAGCCGCGGTGTGATGCGCGCGAGCACAAACGATACGAGCCGGCGGGCTCCGTGAGCCGCCGGCCGTGGGAACGTGTCGGTTTTGAAGAGAGCGGGGGCGGGTCCGGTTCGGGGGCGCTCCCGAACCGCCGGGGGGAATTCATCAGGGATGCGAAGCCACTTTGCGGGGGCCGGTCGTTCGGTGCGCCACCAGCCAGCACTCGGAGGCGACGGAACACGAAGCACCCTGCGTGCCAAGCGCGGTACGAAGACCGGGCGTGGCCGCGTTCGGGCGCGGGGGCGCGAAAAGCGGGTGCCTTGTCGGGACGTTCGGATCGGGGCTCGCTCGCCCCGCGCACCGAATTGCACTTGCGCGAGAAGGGCGGAGCGCACCGTCGCAAAACCTGACACGAAATCGGTAACAAC
KOK=        82
KK=  715022  LL=  715561  Z=    4.67  JJ=  714902  DL=   540
A===      111      112      113      114      121      123      124      131      132      133      134      141      143      144      211      213      214      223      224      231      233      234      243      244      313      314      323      333      334      343      413      433
B===      222      122      422      322      212      412      312      242      142      442      342      232      432      332      221      421      321      411      311      241      441      341      431      331      424      324      414      444      344      434      423      443
RRR=    4.378    3.263   27.354    0.034    1.034    5.905    1.098    0.012    0.458    2.447   -0.780   -0.197    0.535    0.553    0.059    1.228    0.282   31.700   -0.631    0.378    0.064   -0.287    0.542   -0.572    2.447    4.627   15.210    0.562    1.210   13.210   -0.780    1.206
X1==    3.864    2.844    5.561   -0.247    0.901    2.980    0.619   -0.355    0.466    1.523   -0.554   -0.247    0.983   -0.444   -0.070   -1.210   -0.264    7.923    0.595   -0.372    0.039    0.953    0.953   -0.461    1.523    3.290    4.382    0.266    1.117    3.110   -0.554    0.453
X2==    1.133    1.148    4.919   -0.140    1.148    1.981    1.773   -0.033    0.983    1.607    1.406    0.800    0.544   -1.246   -0.852   -1.014   -1.070    4.001   -1.061   -1.014    1.639   -0.301    0.569    1.241    1.607    1.406    3.471    2.111    1.083    4.248    1.406    2.665
CD1=        5        4        8        1        2        5        2        1        2        4        1        1        3        1        1        0        1       11        2        1        2        3        3        1        4        6        8        3        4        7        1        3
CD2=        2        2        6        1        2        3        3        1        2        3        3        2        2        0        0        0        0        5        0        0        3        1        2        3        3        3        5        4        3        7        3        5
CGGAACGGGTCGGAACGGATTACCGAACACTTCGCGAAGGATATTGGACAGTTGTATTTTCCCCTGTGCTCTGCCCCCAAAATACAGGTTATAGCGTTCGTCTTCGTTGGTTCCGCCCTCTTCGCTGAGTTCCGCGTGAACGGCTTCGATCATGTTCCAGGTAATCCAACCAACCGCGGATGGGTTGGGATCAACCGTCCGCCCTGCGGCATGGGCCGCAGTCACGCAAACGTCTCGATCAGTTTGCAGATCAGATATCGCGTTGAAAGCCTGCTCAAAGGTCAGCGGTAAGCGATGCGCCATTTCAGGGGCATCAGCGACGTGTTCCGCGAGGTTAACGGCCTCGCGGCTTCTCGAATCGATGAGCAGGTCAACAAAGGGGGACACAATCGCAACTGCAAATAGCCGCAGCTTGCGCTGACTGTGACCGCCACGGAGGAACTCTGTAAAAATCTCGGGCTCAGCGCACGTGAGCCATTCCTCTCGCGTCATCCGACATCCTCAGCGACTTTTCCGAATCACCTCTTCACCGAAGCGTTC
KOK=        83
KK=  739232  LL=  740191  Z=    4.61  JJ=  739202  DL=   960
A===      111      112      113      114      121      123      124      131      132      133      134      141      143      144      211      213      214      223      224      231      233      234      243      244      313      314      323      333      334      343      413      433
B===      222      122      422      322      212      412      312      242      142      442      342      232      432      332      221      421      321      411      311      241      441      341      431      331      424      324      414      444      344      434      423      443
RRR=    0.213   -0.770   20.117   -1.323    0.563    1.139   -1.542   -0.238   10.828   13.520   15.361    1.004   13.305   -0.523    0.563   -0.043    0.491   -0.275   -1.079   32.938    2.210   34.976    4.377   -3.680   -0.254   -0.318    0.298   -0.325   19.300   18.236   -0.356   -0.397
X1==    0.089    1.155    4.475    1.121   -0.845    1.708    1.257    1.547    3.227    4.139    2.613    0.325    4.837   -0.474   -0.845    0.189   -1.221   -0.493    2.253    4.746    0.728    6.307    2.271   -0.993   -0.465   -1.278   -0.333   -0.756    5.918    3.577    0.945    0.454
X2==    2.381   -0.667    4.496   -1.181   -0.667    0.667   -1.226   -0.154    3.355    3.267    5.879    3.094    2.751    1.103   -0.667   -0.229   -0.402    0.559   -0.479    6.940    3.037    5.546    1.928    3.706    0.547    0.249   -0.895    0.431    3.261    5.099   -0.377   -0.874
CD1=        1        2        8        3        0        4        3        4        6       12        8        2       12        2        0        2        0        1        4        8        5       14        7        1        3        1        3        6       22       16        5        8
CD2=        3        0        6        0        0        2        0        1        5        7       12        5        7        5        0        1        1        2        1        9        7       12        6       10        3        3        1        5       12       16        2        3
GTGGACCAACCGCCGTGCTGGAGTAACGCAAACTGCAATCCCAGTCCGATCGATACCGCCAGCGGAGCGCGGCGCCCCAGCACCACACCCACCAGACCGTTTAAGATCAGGTGAACGCTCGTTGGCAGCACAGCGAGCTTGATGTGAACGCTCGACGCCACGAAGAACGCGGCCGTCAGCACCCCGATGCGCGGGACCTCGTCCTCGCGCACCCGGTACAGCGCGACCGCTAGCAGCAGCGCCATCCCGGCGAACCCGGACGCCAACCACACGTCGGAAAGCGCCCCATCGCCCAAGTGAACCGCGAACAGTGCTGTGTGCATGCGTGCGTTTCTGGAGCGCGGACCTCTGGTCCGCAAATGCGATCGTGTTCAGTCCGCGTGACCGAACCGCCGAGCGCACTTGGCACTCGAACGGTCCGTGGACCCAAACCCCGGGCGCGTTACTTCCCACCCACCACCGCGACGCGGGCCGGCGACTTCTCCACGTCGTCCAGTTCGATACGCAGGTCGTCGGTGCGCTTCGAGCGGTCGATCAAGATTGTCACTGTCTGGACGCCGGTCTTGAGGTCGAGCACCGTCTCCGGCTTCGGTTCGACCGGGACGTTGCCGACGTAGGCCGTCAATCCGGCTATCGCGTTGAACTTGAGCTTCGCCGCGCCCGCGGTTGTCACGTCCAACTGGAACCGGACCACGCTCTGCGGCGCGGTGTCGGCCCACACGGTGAACTTCGGCAGCTCCGCGAGCGGTAAATCGCCCGACGTTTTCGAGTACCCCTGCGACCACGTGAACGGCGCGTCCGGCTCGGCCGCGGCGCTCACGCGGGCGCGACGGAACGCGTTCAGGTTCGTCGGGCTCGGGTCGATCACCTGCCACCGGCGCACCAGCCGCGCCTTGCTCGGGGCGTAGCTCCCGCCCACCTTTCCGAGTTCCGACAGGTACTTCACGAGGTCCGCGAAGT
KOK=        84
KK=  746042  LL=  746731  Z=    5.53  JJ=  745922  DL=   690
A===      111      112      113      114      121      123      124      131      132      133      134      141      143      144      211      213      214      223      224      231      233      234      243      244      313      314      323      333      334      343      413      433
B===      222      122      422      322      212      412      312      242      142      442      342      232      432      332      221      421      321      411      311      241      441      341      431      331      424      324      414      444      344      434      423      443
RRR=    5.179    3.740    7.748    3.712   -0.294    0.868   -0.842   -0.340   -0.387   -0.210   13.787   -1.200    4.259   -1.007    0.240    0.868   -0.065    1.023    0.751   22.824    7.645   33.157   -0.385   -0.818    0.615   -0.129   -0.063   -0.093   14.968   24.789   -0.134    0.941
X1==    3.561    1.466    3.693    2.117   -0.534   -1.170    0.898   -0.110   -0.307   -0.500    4.551    1.117    1.857   -0.585   -0.534   -1.170   -1.040    2.626    0.611    3.145    3.033    7.510   -1.056    0.578   -0.500   -1.510    0.304    0.309    4.413    4.841   -0.163    1.844
X2==    1.454    2.551    2.098    1.754    0.551   -0.742   -0.937    3.098    1.258    0.420    3.029   -1.074    2.293    1.720   -0.449   -0.742    0.063    0.390    1.229    7.258    2.521    4.415    0.365   -1.414   -1.231    0.085   -0.206   -0.300    3.392    5.120    0.821    0.510
CD1=        4        2        5        3        0        0        2        1        1        2        9        2        5        1        0        0        0        5        2        5        9       15        1        3        2        0        4        8       16       17        2       10
CD2=        2        3        3        3        1        0        0        4        2        2        6        0        5        5        0        0        1        1        2        8        4        7        2        0        0        2        1        2        9       12        3        4
TCCTGTTCGGCCCCCCGGCGCTGGTCGCGTTCGATGCCGTTCACACCTGACCGCGGACGTGTCGGCCCGCGATGAGGGCGAAAGCAACCGTGCCGACGCTCCCACCGCGGACCCGCCAAACAAGTCTCCGCTCCTTCCTTTCGTGTTTGTCGCGCCGGCGCCCGCGGGCTTCGTGCTAGGCGCGAGGCGGCGCCGCCTCGCGCGCTTCCGCTGGGTAACGGCGCTAACACGTCGCGCCCGAAAAGTTGACGCGCGTGGAATGGAAATAAGCGGCGTTTCATTTGATATCCCGCAATTTTGGTTCTAATTTCCGCCTTTTCCCGGCTCCGCTCGGCTTCGGAACGCAAATCGCTTTTCCCGACGCTCACCCCCCTGAACAGACGCGCCCGCCGCTCACGCGTCGGAGCGTCACCGGCGGACACGTGTCCGCCGGCGCACTCGTTCCGTTGACGGAGACTCGGCCCGTGAAGTTTGTGACTCGCCCCGCCCGCCCGAACCGGTTCGCCCCGAAGCTCGAACAGCTCCAGCAGCGCGACGTTCCGGCCCTCCTGGTCCCCTCCTCGCTCAGCGGTTTCGTGTACGTCGATGCCGACTGCGACGGCCGCTTCGACGCGGGCGAACAGCCGATCGCGGACGTGACCGTCACCCTGAGCGGCACGGAAGCCGAAACCGGCCTCGCGGTCAACGCGA
KOK=        85
KK=  788402  LL=  789541  Z=    5.30  JJ=  788402  DL=  1140
A===      111      112      113      114      121      123      124      131      132      133      134      141      143      144      211      213      214      223      224      231      233      234      243      244      313      314      323      333      334      343      413      433
B===      222      122      422      322      212      412      312      242      142      442      342      232      432      332      221      421      321      411      311      241      441      341      431      331      424      324      414      444      344      434      423      443
RRR=    0.882    0.106   23.240    3.504    0.446   13.173    3.495    0.627   -0.082   49.314    5.440   -0.345   26.361    0.265    0.446    0.130   -0.356   19.847   -1.278    0.130    1.306   -0.394    1.157   -0.124    1.587   -1.493    0.033   -0.553   18.856   15.194    2.620    1.904
X1==    0.388    0.385    5.661    1.325   -0.615    3.933    1.315   -1.179   -0.330    7.378    3.260   -1.198    5.513    1.486   -0.615    0.523   -1.202    3.065   -0.369    0.523    0.499    0.994    0.994    0.366    0.510   -0.682   -0.072    1.540    4.464    3.325    1.570    4.464
X2==    2.271    0.275    4.105    2.644   -0.725    3.349    2.659   -0.532    0.249    6.684    1.669    0.288    4.782    0.178   -0.725    0.249    0.296    6.475    3.464    0.249    2.618   -0.397    1.164   -0.339    3.109    2.188   -0.455   -0.359    4.224    4.570    1.669    0.427
CD1=        1        1        8        3        0        6        3        0        1       16        9        0       13        6        0        2        0        5        1        2        4        5        5        4        4        2        3       11       19       16        6       19
CD2=        3        1        7        5        0        6        5        1        2       17        7        2       13        4        0        2        2       10        6        2        9        3        6        3       10        8        3        8       21       22        7       10
CGGGAAGATCATGGGCCAGATGATCTACGGCGTGGTCGCGTTCGCGACGCTGCTCAGCTTCATCGGGACGGTGCTGGGCGGCATCTGGGCGGACCAGTCGTGGGGCCGGTTCTGGGGCTGGGACCCGAAGGAGAACGGCGCGGTCCTCATCGTGCTGTGGAACGCCCTGATCCTGCACGCCCGCTGGTGCGGGCTGGTGAAGGACCGTGGCGTGGCGGTGCTGTCGGTGTTCGGGAACGTGATCACCGCGTGGAGCTGGTTCGGGACCAACCAGCTCGGCATTGGGCTGCACGCCTACGGGTTCGACAGCCGGCTTGCGGACGGGTGCTTCAACTTCTGGCTCTTGCAGTTCGTGATTCTGGCCGTGGGTGGAGCAATCCCGCGGCACTTCTGGGAGAGCGGGTTCCGCCGGGCCGCTCCGGCGCCCGAAGCGCCGGTCCCGGTGACGCCGGTCGCTCCGCCGCCGGTGGAGCCGCTCGCCGCCCCGGCGCTGGCCGTGAGTACGGTTCCGGTCAACGGCTCGCCAAACGGGAACGGTCACTCGCCTCGTGACAAGAAGAAGTCCGGCAAGCGGCGTTGAGCCGCCCGCCCACCGGTCCCGCACCGAGTTTCGGTGCGGGACCGGCGGGAGCGGGTTACGTGTTTTTCACCTCTTTTGGTTTTGCGGCCCGCGGGCGGCTGAGGAGCCACGCGGTCGGGGCGATCACCAGCGCGGTGCCCGCCGCCGCGATCTCGTTCACCCCGCGGCCGAAGGCCCACGCGCACAGCCCCATCACGAACACGATCTGCGTCAGCCCTACCACCGACACCTTCGCGGGCGCGCCGCGGCCGAACGCGAGCGTGAGGAACACCTGTCCCGCGGTGGCTGCGACTCCCATCCCGATGAGGCGAGCCATTACGCCGAACTCCAGTACCCGCGTCACGGGCTGCTGGCGCGGTGTGAGGAAGAACGCGCCGGCACAAAACACCGTCGCGACGACGGAAAAGTGAACGACCACGGACCGCGGGTCGATGTCGCGGAGCCGGTTCAGCCCGAGCATCGCGACCGCGGTAAACACCGCCGCCGCCAGCGCCGCGAACACCGCCAGCCTCCCGGCCTCAAGGTGCGGCTGCTCGACCAGGACCACGCCCGTAATGCCG
KOK=        86
KK=  789542  LL=  790441  Z=    4.62  JJ=  789542  DL=   900
A===      111      112      113      114      121      123      124      131      132      133      134      141      143      144      211      213      214      223      224      231      233      234      243      244      313      314      323      333      334      343      413      433
B===      222      122      422      322      212      412      312      242      142      442      342      232      432      332      221      421      321      411      311      241      441      341      431      331      424      324      414      444      344      434      423      443
RRR=   -0.065   -0.341   45.947   -0.074    0.233   14.773    1.384   -1.513    0.113    8.426    1.130   -0.203    5.616    0.448    0.233    7.149   -0.104    1.667    2.519    1.421    0.004   10.687   -0.270    1.040   12.256   -0.330    0.004    0.138   19.232    0.755   -0.405    2.373
X1==    0.218   -0.575    7.429   -0.456   -0.575    5.357    0.791   -1.277   -1.094    7.018    0.990   -1.259    4.922    1.056   -0.575    2.593    0.791    4.127    2.152    1.671   -0.290    2.364   -0.249   -1.533    4.802   -0.133   -0.290    0.048    3.685    0.125    2.114    2.103
X2==   -0.299    0.594    6.185    0.161   -0.406    2.758    1.749    1.185   -0.103    1.201    1.141    0.161    1.141    0.425   -0.406    2.758   -0.132    0.404    1.171    0.850   -0.013    4.521    1.083   -0.678    2.552    2.474   -0.013    2.876    5.219    6.037   -0.192    1.129
CD1=        1        0       11        1        0        7        2        0        0       16        5        0       12        5        0        4        2        5        3        3        2        6        2        0       12        3        2        7       16        7        7       12
CD2=        0        1        7        1        0        4        3        2        1        4        4        1        4        3        0        4        1        2        3        2        3       11        5        2        6        6        3       13       19       21        2        9
ACCGCGATCGCGATCATCACCCGCCCGCCCGGCGCCTCGCCGTACAGCGGCCAGGAAATGAGCGCCACCCACAACGGGAACGTGTTGGTGAGCGTGACCACGTCGTTCGCTGGCAGGTTCCCGAAGGCGTAGAACGTGCCGACCATGCTGCAACTGCCCGCGACGCTCCGCACCCACAGCCGCCCCGGCCGGAACCACACCAGCTTGGCCCCGGCGTGTTTCGCGAGCGCCGCCGCGAACAGCGCGACCAGGGCGGCGCGGAACACGGCCATCGTTTGCCAGTCGCACAGCGGGGCGCCGCCCGGGCGGGTGCGGGTCAGGTCTTCGGCGAGCACCGCCATCACCGAGAACGCGAACGCGCCGCACAGCATCCACAGGTACGGCCGGGGGTCGGACTGACTCATTCAGCAACCTTAGAGCGCCGGGCCGCACCGGGTAGGCAACGCGGGCGGCACCGGAGTACAATCGAGGACGCCCGCCCCGCGCCCGCGGGCCGATCCGCCGTGCAACAGCTTCGCGGGGCACACCTTGGGAGGGACCGATGTACCCATCGGGCCGCTGGGACGGGTTCTGGGTTCAGAGGCACATGGGCCGCCAGGCGATGACACCGTTCACGCTGCACTTTACCGACGGTACGGTGACCGGCGAGGGGCGCGACGTGGTGGGGCCGTTCACGTTCGCCGGCACCTGCGATGAAACGACCGGCGCCGTGCGGCTTGTGAAGCAGTACGTCACGACCGACGGGCGCCGGCGGCATCAAGTGCTCTACGTCGGCCGCCCCGACGGCGAGGGGAGCATTTCGGGGACGTGGTCCCTCGGTCCCCACGACGCCGGGCCGTTCCTGTTACGTCCGCGGGTGCAAAAACCGACCGGCGACGAACCCATTCACGAGATCGGCTG
KOK=        87
KK=  798662  LL=  799741  Z=    5.18  JJ=  798662  DL=  1080
A===      111      112      113      114      121      123      124      131      132      133      134      141      143      144      211      213      214      223      224      231      233      234      243      244      313      314      323      333      334      343      413      433
B===      222      122      422      322      212      412      312      242      142      442      342      232      432      332      221      421      321      411      311      241      441      341      431      331      424      324      414      444      344      434      423      443
RRR=   -0.167    0.173    8.492   -0.605    0.340   -5.606    0.272    6.923   -0.438    4.045   18.328    0.458    2.251    6.534   -0.266    0.274    0.419   -0.283    1.467    2.088   -0.176  100.723   26.649    2.714    0.868    0.878    0.025   -0.253   15.660    7.795   -0.207    0.151
X1==    0.330    0.394    1.986   -0.401   -0.606    4.761    0.566    2.794    1.362    2.381    4.131   -0.401    1.404    3.164   -0.606    0.513   -1.165   -0.235    4.349    3.911   -0.122    9.110    3.953    1.174    0.774   -1.324   -0.122    1.363    2.223    2.587    0.313    1.859
X2==   -0.507    0.439    4.276    1.508   -0.561   -1.178    0.481    2.477   -0.322    1.699    4.437   -1.141    1.603    2.065    0.439    0.534   -0.359    1.204    0.337    0.534    1.441   11.057    6.741    2.312    1.122   -0.663   -0.207   -0.186    7.044    3.013   -0.663    0.081
CD1=        1        1        4        1        0        7        2        5        3        8       11        1        6        9        0        2        0        1        6        6        3       19       10        5        5        1        3       12       14       15        4       13
CD2=        0        1        6        3        0        0        2        4        1        6       11        0        6        7        1        2        1        3        2        2        6       24       16        8        5        2        3        7       27       16        2        8
TTGTCCTGTTCGAGGTGCGGTAGGATCAGCACGGCCCACGTCACCCCGCCGCGCTCCAGCGTGCTTACCGGAAAGTGCCCGGCAGCGCTTTCGTACAGGTGCATCGCCAACCCGATTTGCTTGAGGTTGTTGGCGCACGACGTGCGCGCCGCGGCCTCGCGCACCTTCTGGACGGCGGGCAACAGCAGCCCCATCAGGACCGAGATGATCGCAATGACCACGAGCAACTCGATCAGGGTGAATGCGGTTCGTCTCGACATCGAAGCACCTCCTGTTCGGCGAACGGTTACGGCAGCGGCTGGCGGGCGGTGAGCGACACGCGGAACGAGACATCGTCTCGCGATCCAACGGGCGCGCCGGTCAGGTGTACGCGAACAAGCTCCGCCCGCCGGGTGGGCGGAGCGAACACGAACACCACCTCGGACGTGTGACCGGGCAGCACACGCTCGGTCGGCTTGCCGCGGTCCGGTTCCCAGCCCGCGTCGAAGGCGGCGGGGGCGAGCGGTCGGTCGGTCGAGTCCAGGACGCGCACGCCACTCGCCCCCCGCCCGGCCGCCCACCCCGTGAGCGGCAGCGCCTGGTCGGTGCCGGTGTTGCGTACCCGCAGCGCGATGCGCAGGTACGGTTCCCGTGTGGCCCGCTTCGCCCCGTTCGGACCGGTCAACTCGATCGGCCCGACGGACGCGTCGCGGACGACCACGCGCGCGTCTCCGAACTGCCAGGACACCTTGCTCGCGTCGAGCCACCGGCCCGGGGCGATCGGCTCTGCTTCGCCGGTCGCGTGGCTCACCGCGACCGGCCCGGTCGGCGGTTTTGGGCCGTCCTCGTCGGGGCCGCTCGCGAGCCCCACCCAGGACGGAAGGAGCAGCAAAATTGCGGCGACGGCGGCGTGCATCAGCACCGCGGCGCTCGCTGCCAGCCGGGCCTTACCATTGGCACCGAAACTCATCAGGCCGGCCAGCAACCCGAGAGCGGCGATCCCGGTGCCGATCGCGCGCCCGAACGGCAACTGGGTGGCTAACATCGCGGGGCCGACGAGGATTATCGCCCCGAGGGCGACCACCAGTGCCGTGTCAGCGG
KOK=        88
KK=  810032  LL=  810361  Z=    5.76  JJ=  809582  DL=   330
A===      111      112      113      114      121      123      124      131      132      133      134      141      143      144      211      213      214      223      224      231      233      234      243      244      313      314      323      333      334      343      413      433
B===      222      122      422      322      212      412      312      242      142      442      342      232      432      332      221      421      321      411      311      241      441      341      431      331      424      324      414      444      344      434      423      443
RRR=   -0.201    1.011    3.210    1.244    0.146    0.383   -0.212   19.165   -1.402    1.985    0.995    0.145    0.995   -0.050    0.146    0.383    0.383    3.304   -0.734    1.907    0.979   -2.083    0.032    0.101   -0.124   -0.931   -0.050   -0.050    8.010    5.066   41.656   -1.176
X1==   -0.347    0.630    2.442    3.396   -0.370   -0.595    0.357    4.442   -0.595    1.103   -0.970    0.396   -0.970   -0.048   -0.370   -0.595   -0.643    2.366    1.315    1.405    1.045   -1.026   -0.033   -0.113    1.103   -0.970    1.045   -0.372    4.423    2.797    7.030   -0.454
X2==    0.580    1.606    1.315    0.366   -0.394   -0.643   -0.595    4.315    2.357    1.799   -1.026    0.366   -1.026    1.045   -0.394   -0.643   -0.595    1.396   -0.558    1.357    0.938    2.030   -0.970   -0.897   -0.113    0.960   -0.048    0.133    1.811    1.811    5.925    2.593
CD1=        0        1        3        4        0        0        1        5        0        2        0        1        0        1        0        0        0        3        2        2        2        0        1        1        2        0        2        1        7        5        8        1
CD2=        1        2        2        1        0        0        0        5        3        3        0        1        0        2        0        0        0        2        0        2        2        3        0        0        1        2        1        2        4        4        7        5
AAGCGGCTCCACCGGGTCCCGCCGGACGACCGCGGGAAGGACGTGCTGACCGAGTTCATTCTGAAGAACAACCGCACCCCGCCGCCCGGCTGGGACGGCGTCGTCCCGCTCGCGGCGCGGGGCTGACGCCGGCCTCCGCGATTCTTGGGGGGCGTTGTCCTTTTGTCCGTTCGAAACTGCTCAAGACGCGGAGTCGGAAGTTGTTGAAGTTCAACATTCTTTATGCACGGTCCGGGTGGTAGTGACTGTTCCTCTTGTGGCACAGACATTCCTGTCTGTGCGGCGCGAGAAGACCGCACAGACAGGAATGTCTGTGCCACAAAGACAGAA
KOK=        89
KK=  819572  LL=  820711  Z=    5.26  JJ=  819542  DL=  1140
A===      111      112      113      114      121      123      124      131      132      133      134      141      143      144      211      213      214      223      224      231      233      234      243      244      313      314      323      333      334      343      413      433
B===      222      122      422      322      212      412      312      242      142      442      342      232      432      332      221      421      321      411      311      241      441      341      431      331      424      324      414      444      344      434      423      443
RRR=    1.032   -0.863   12.371    2.233    0.135    0.072    1.102   -1.489    1.073    0.967   -4.161    0.909    0.653    3.331    0.135    0.221    1.102  128.347   -3.920    1.073    0.134   -0.137    0.525    0.725   -1.975   36.630   60.849    0.434   -3.424   51.252   41.447   11.612
X1==    0.817    1.730    2.355    1.318   -0.270    0.046   -1.007   -0.645   -0.954    0.483   -1.563   -0.682    0.384   -1.609   -0.270   -0.954   -1.007   14.030   -1.227   -0.954   -1.303    0.235   -0.301   -1.442    2.485   10.118    6.405   -0.374    2.638   12.140    4.926    1.231
X2==    1.263   -0.499    5.253    1.695   -0.499    1.555   -1.094    2.309   -1.126    2.002    2.662   -1.332    1.703   -2.071   -0.499   -0.232   -1.094    9.148    3.195   -1.126   -0.103   -0.585   -1.747   -0.503   -0.795    3.620    9.500   -1.160   -1.298    4.222    8.413    9.435
CD1=        1        2        3        2        0        1        0        0        0        3        0        0        3        0        0        0        0       18        0        0        1        4        3        1        6       18       15        7       16       43       10       12
CD2=        2        0        9        4        0        3        0        5        0        9       10        0        8        0        0        1        0       10        4        0        3        2        0        2        3       12       20        8        7       25       22       42
CTCGGCCCAAATCTCGAATTCGCGCGCCAGCCGTTCGAGCGCCTGCGTCTGCTTCTCCAGTTCTGTGAGGGCTTCGACGGTGCGGCCGGCGGCGGCCAGTTCGGTCACCTTGCGGAACTCGTTCGCCCGGGGCGGCCCGACGCCGACGAGTCGGGCCGCCGTTTCCGTGGCGACCAGCAGGCGTTCGGCGCGCCGGGCCTGCTCGTCCTGGTCGGCGGCGAATCGAGCGATCAGTGTGGTGCGGGCGTCGGCAACCGTCCGCTGGCTCGCCGCGTCGAGTTCGCTTGCCGCGTTGGCCAGTTCGGCGAGGTCGCGAGCGAACCGGCCGGCCTCCTCGCTGCGCCCTCCTTCGAGCGCCCGCCGCAAGGGCTCGCTGTCCGCGATCAGTGTGTTCAGCCGGGCAACGAGTTCGCGCTGGCGCGCCCCGAACTCGTTCGCGCTCAATTTGGCGCCGGCGAGCGCGGCCTGGTCGGCGGCGAGCGCACCGAGCCGGGCGCGGTCGAGTCGGGCGCGGGCCAGCGCGTCGTTCTGGGCGAGAAGTGCGTCCAGTTTTGTGTGAGCGGCGGACAAGTCGGCCGCCGCGGTCGCGAGCCCGTCGGCGCGCCCGCCGCCTTCCGCGTCGGCGCGGCCCAGCGCCTCCTTGGCGCCTCGAAGCTCGTGTGTCGTGAGGTCGTGCGCCGCGGTCGCGAGCGGGCGGAACTCGGGCGCCAGCGCGGCGTCGCGTGCGAGGGCGGCCAGCGCGGCCGCGGCGAACCGCACCCGCTCGCGGGCGACGTTCAACCGGACCGCCTGGTCCACGCTCAGCGGACCGGCCGCCGAGACCTCGGCGCGAACGGCGGCCACCGCGTCGACCGCTTCGCGCACGGGGCCGCGGGCCGCTTCCGCCGCCGCCCGGAACGTGTCCCGCTGGTTCCGCGCGTCCTGCTCTTCGAGCGGTGGCGCGGACGCGTTGAGCGTCAGTTCGCTCCACCCGGTCGCGGGGTACAGCGTTTCCTGGGGAAACAGCTTCGGGTCTTCGGACGCGCGGTTGTCGGTCACGCGGACCCGGAAGCGGATCGTACCGCCGGGCGGCGCGACCGCCGACGGATCGAAGTCGAGGCGCCCGCTCGCGCGCGCGGTGCCCGTGCCGGTGAGGGGAAT
KOK=        90
KK=  857492  LL=  858481  Z=    5.59  JJ=  857402  DL=   990
A===      111      112      113      114      121      123      124      131      132      133      134      141      143      144      211      213      214      223      224      231      233      234      243      244      313      314      323      333      334      343      413      433
B===      222      122      422      322      212      412      312      242      142      442      342      232      432      332      221      421      321      411      311      241      441      341      431      331      424      324      414      444      344      434      423      443
RRR=   -0.158    0.183   20.603    2.187   -0.225    7.888    4.998    0.367    0.053    3.051    2.592   -0.098    5.172   -0.017    0.183   -0.428    1.132    0.113    0.210    0.053    1.949   44.139   -0.702   -0.461   22.165   -0.273    0.489    0.599   13.895   22.161    1.089   -0.301
X1==    0.326    0.448    4.795    1.347   -0.552    1.758    1.724   -0.329   -0.127    1.890    0.656    0.500    1.844    0.621    0.448   -1.069    2.659    0.070    0.054   -0.127    1.763    6.959    1.721   -0.268    6.681   -0.531    0.442    1.756    3.792    3.792    0.656   -0.397
X2==   -0.485    0.408    4.297    1.624    0.408    4.486    2.898   -1.116   -0.417    1.615    3.950   -0.196    2.805   -0.028    0.408    0.401    0.426    1.597    3.875   -0.417    1.106    6.342   -0.408    1.718    3.318    0.515    1.106    0.341    3.664    5.844    1.660    0.758
CD1=        1        1        7        3        0        3        3        1        1        6        4        2        6        4        1        0        4        1        1        1        5       13        5        2       14        2        3       10       15       15        4        5
CD2=        0        1        6        3        1        7        5        0        1        6       10        1        8        3        1        2        2        4        7        1        6       16        3        7        9        4        6        9       18       24        6       10
AAATCTTGACGGGTGCCGGTCACCGCGGCTTCGCGGTAGTCGCTTTCGCCCAGCCACCAGCCGCGCACCTCCGGCTCGGCGCCGCCCAGACCCACAATCACGTGGACGACGGTCTCGCCGTAGGTGTTATTGGCGAGGTCGCGTGCGCTCGGCACCGGGGCGGACGCGGGGTGCGAGTGGTAGACCGCCAGCAGTTCCAGACCGCCCGCCCGCATCGCGCGGAACGCGTCGAACATGCCGCGGGCGTCCGTCAGGTAGTCGGTCGGGCTCCGCAGCGCGTTCCGGATTGGGAACCGCGCGGTCGCCACCCCGGCGCCGGCGTCGATGGTGCCCGCGAGCAGCCCGCAGCACTCGAAGGGGAACTCGCCGCGGGCGTGCGCGACCACTTCGGCGCGCAGGGCGTCGGGAAGCACGAGGGTGGTGAACGGCGGCATGAAGGGGAACTCCGTGTGCAACGCCGGCCGAGTTCCGTAATCCTATCCGTCAGCAGCTATCAAGGGACACCGAAATGACCACCGTTGCCGACCTGAAGGGCCAGACCGTTGCGTTCGCCGCGAGCGGGGGGCTCGACTCCTGCACCGTCACCAAGTGGCTCACCGAGAGCGGCGTCAAGGTCGTGTGCTTCACCGCCGACATCGCCCAGCCGGACGAGTCCAACTTCGACGAGGTCGGGACCCGGATGCGGGCCTGCGGGGCCGCGGACTACGTCGCCATCCCGCTGCACGAGATGATCGCCGAGAGCGGCCTGGAGGTGATCCAGTTCCAGGCGAAGTACGAGGGCAACTACTGGAACACCACCGGCATCGGGCGGCACGTCATCGTCGCCGGGATGATCCCCGAGATGAGGAAGCGCGGCGCCACCGTGCTGAGCCACGGGGCCACCGGCCGCGGCAACGACCAGGTGCGGTTCCAGCTCTGCACCAACATGCTGGCCCCCGAGGTCACGGTGTACGCCCCGTGGCGGGACCGCGAGTTCCTCAAGCGGTTCCC
KOK=        91
KK=  876002  LL=  876901  Z=    4.58  JJ=  875822  DL=   900
A===      111      112      113      114      121      123      124      131      132      133      134      141      143      144      211      213      214      223      224      231      233      234      243      244      313      314      323      333      334      343      413      433
B===      222      122      422      322      212      412      312      242      142      442      342      232      432      332      221      421      321      411      311      241      441      341      431      331      424      324      414      444      344      434      423      443
RRR=   -0.972   -0.187    4.717    5.121    0.182    7.680    0.076    6.864   -1.182   -0.021    8.262    0.722   -0.530   -0.584    0.182    1.438    1.082   -0.140    0.212    5.547    0.556   32.199    1.109   -0.935    0.307   17.338    9.805   -0.116   15.622   10.277    6.130    2.990
X1==   -0.577    0.507    2.146    2.462   -0.493    2.508   -1.039    2.146   -1.113    0.756    2.213    0.669   -1.214    1.389   -0.493    0.698   -1.039   -0.050   -0.917    5.224   -0.614    5.137    1.436   -0.878    0.222    5.640    2.270    1.400    4.117    4.851    1.642    1.178
X2==    1.684   -0.369    2.198    2.080   -0.369    3.062   -0.073    3.198    1.062   -0.028    3.733    1.080    0.436   -0.420   -0.369    2.062   -1.041    2.782   -0.231    1.062   -0.905    6.268    0.772    1.064    1.383    3.074    4.320   -0.083    3.795    2.118    3.733    2.537
CD1=        0        1        4        4        0        4        0        4        0        5        7        2        1        5        0        2        0        1        0        7        2       11        5        1        4       13        7       13       19       21        6       11
CD2=        2        0        3        3        0        4        1        4        2        2        8        2        3        2        0        3        0        4        1        2        1       13        4        5        4        7        9        5       15       11        8       12
CTCTGCGAGCCGACCGCTGTTCGAAACCGGCGCGTCCAGCAGCCACGTACACGGCCCGGCGCCCCACGCCGCAAGGAGCCGCGCCGCCAGATCGAGCGCCGGCTGCGTCTCCTCGACTTTCCGGTACGTGCCGTGGACGCTGGCGAGGTCGCGGAACGAGCCGTCCCGCCCGCCGATGATGACGCCCCCGCCCAGCGCGGACTCCAGCGTGAGGATCAGGTTGAACCCGTCGATCCGCAGCGGGCGGCCCCGGAGCGCGGCGACCCCGACCTGCCGCGCCCGCCGCCCGGCGAGCGCCCCGTCCGAGCAGGCCGAGCGGAGCACCGCGGTTCGCTGGCGCTCCACCAACGCGTACCGATCCCCGACCAGCTTCAGCGACGACGGCGCGGCGTACCCGCGCGACAGCAGCCACGACAGGTCCGACACCGCGGCCGCGAGCGCGGGGCGTGCGTCGGGGCCGAACCACTCCGGGTCCTGCGGGCCGGGACCGCGGTGCTTGCGGGTATCGGGCATACGTTCTCCGTTCTCCTGCTGACCTCGACACGCGGCGGCCCCCTGATCTACTCTCCGCTTTCCCACCGGAGGGGCCAGAGATGCCGCGAAGTGTCGTCACGCAACTCATGTTCGAGGGCAAGGCCGAAGAAGCGATGAACCTGTACGTTTCGCTCTTCAACGGCTCGGTGCCCGCGGTCGAGAAGTACAAGGCGGGCGAACACGGCCCGGAAGGCACGATCAAGCGGGCCGAGTTCACGATCGCCGGGCACCGGCTCGCCTGCATCGACAGCCCGATGCCGCACGCGTTCACGTTCACCCCGTCCGCCTCCCTGTTCGTCGAATGCGCCGACGAGGCCGAACTGGACGCGGCGTTCGCCACCCTGTCCGCGGGCGGTGCGGTACTGA
KOK=        92
KK=  878702  LL=  879691  Z=    4.95  JJ=  878702  DL=   990
A===      111      112      113      114      121      123      124      131      132      133      134      141      143      144      211      213      214      223      224      231      233      234      243      244      313      314      323      333      334      343      413      433
B===      222      122      422      322      212      412      312      242      142      442      342      232      432      332      221      421      321      411      311      241      441      341      431      331      424      324      414      444      344      434      423      443
RRR=   -1.145    2.118   27.076   -1.458    0.001    4.463    0.433   -0.077   10.205    0.974    2.942    0.162    2.582    0.028    0.024   -0.885    0.696   32.515    0.554   -0.490    4.155   36.090   -0.469   -0.229   -0.042    1.291   -1.723   -0.623    4.180   18.263    0.075    3.936
X1==    1.114    1.047    5.006    1.080    0.047    2.460    1.708   -0.498    2.460    0.575    1.747    1.080    2.329   -0.578    1.047    1.701   -1.330    7.396    1.551    0.943    3.233    6.616   -0.128   -0.122   -0.006    1.164   -0.695    0.627    5.391    3.229   -1.748    3.229
X2==   -1.028    2.023    5.409   -1.349    0.023    1.814    0.254    0.154    4.149    1.692    1.684    0.150    1.108   -0.049    0.023   -0.520   -0.523    4.396    0.358   -0.520    1.285    5.455    3.665    1.866    6.883    1.108    2.480   -0.993    0.775    5.655   -0.043    1.219
CD1=        2        2        8        3        1        5        4        1        5        4        6        3        7        2        2        4        0       12        4        3        9       15        3        3        3        5        2        7       18       13        0       13
CD2=        0        3        9        0        1        4        2        2        7        6        6        2        5        3        1        1        1        7        2        1        5       12        9        6       15        5        7        3        7       18        3        8
AGCCGTTCGACTTGGCCACGCTTCGCCCGACACCGAAGAAGTAGTTACTCGAGCGGCCCCGGTTCGGTCGCCAATCACGAGCCGGCGGCCCCGCCGGGCGAATGCCCCTACCGGACGCGACGGGTTGAGTGCCGACCCGGACGCGCTGGCGTTCCTGTCCGGCGAGTTGAACCTGATCGAAGTCGTCGCGTGCCCGAATCGCTGAACGCGGTTGCACCGGGCACTGTGTCCATGCAGCACTTCCGGAAGTCCGGACCGCGCCCGACAGAGCAAGCCGTGCCGGTTTCCGTTCGCGGAGTGAAACGATCTCCGCGAATCGGTTCCGCCGCAAACAGCATCGTGTAAACGTCTTGTGCAATTTCATTCGGAGCCACGTTCCGTTCATTCCGACGCCGCGTGCGGGTTTTGCAGGCGCGATTCGGTGGTAGCGGTGCCCCAGCGAACCGCCCGCTCTCGACCCGTCCGCCGGCAGCGAATGTCCAGTCCGCGACCCGTTCGCATACCGCCAGTACCGCACTGTAACCCTCGTTACAGCCGCCGCTCGCTTGTGAAACGACTCGCGTAAGCGTGCTGTGGCTACCATCGGCGAACGCAGCCGGCGGCGAGCCGTGGGAGTTGCTGCCGGCGGCCAGGTGCGCAACTCGCCTGATGCCAGCGAAGCCGAGCCCCCATCAAACTGATGGCATCGCGTCCGCGTTCGTGATTCGGAAAGTTAGTTCCGATGGGGGCGCGGTGATGGAAGTGGAGCGGGTGGCAAAGACGTATCCTTACGCCTCGCCCCCGCAGGTTGCTCGATCGCCATTCACGAGTCGATTGGAATTCCGTTCGGGGGATGTGGGAAGAGCAGAGAACAGGAGAGAAGCCTACTTCATATCAGGGCCAGCGGTGGTGTTGAGCGCGTTCGGTGCTCGCGTGGCTTCGATCTTCTGAATCGCCTCCAGTGCGGCGATGGCGATTTCGAACTCCGCGCCGTCGCGCAACTCGCGCAAC
KOK=        93
KK=  885452  LL=  886591  Z=    4.87  JJ=  885422  DL=  1140
A===      111      112      113      114      121      123      124      131      132      133      134      141      143      144      211      213      214      223      224      231      233      234      243      244      313      314      323      333      334      343      413      433
B===      222      122      422      322      212      412      312      242      142      442      342      232      432      332      221      421      321      411      311      241      441      341      431      331      424      324      414      444      344      434      423      443
RRR=    0.517   -0.806   29.913   -3.510   -0.145   30.080    0.313    0.691   -0.134   10.411   11.918   -0.447    5.928    1.970   -0.145   -0.998    0.105   10.469   13.531    0.475    8.629   15.823   -0.001   -0.108    2.351   -0.938    0.230    0.109   12.567    1.374    1.688   14.964
X1==   -0.747    1.219    7.740   -1.270    0.219    7.510    0.253   -0.578    0.115    2.887    2.709   -1.270    2.190    2.487    0.219    0.854    0.253    4.390    6.259    0.854    2.731    3.069    0.023   -0.314    1.897   -0.924    0.311    0.052    2.759    0.366    3.746    5.837
X2==   -0.692   -0.661    3.865    2.763   -0.661    4.005    1.238   -1.196   -1.169    3.606    4.400    0.352    2.707    0.792   -0.661   -1.169    0.416    2.385    2.162    0.556    3.159    5.156   -0.035    0.345    1.239    1.015    0.739    2.105    4.554    3.758    0.451    2.564
CD1=        0        2       12        0        1       12        2        1        2       10        9        0        8        8        1        3        2        8       10        3       10       10        4        3        8        2        5       10       17       10       11       26
CD2=        0        0        6        5        0        6        3        0        0        9       11        2        8        5        0        0        2        4        4        2        8       12        3        4        5        5        4       11       18       16        4       13
CAGAGGTGCCATGAACCCGAAAATCGTGCCCGCAGGGGAAGGCCGCCGCCTCAACGTGCTCGGGGACAACCAACTCGTCCGCCTGACCGGCGCCGACACCGGCGGCTCGTTCACCTTGATCGAACAGACCAACCCGCCCGGGGTGGGGGTGCCGCTGCACGCTCACGCCAACGAGGACGAACTGCTCCACGTGCTCGAAGGGGCGATGGACTTGACCGTGGGCGGCCGCACCACCCGGGCCGAGGCCGGGGCGGTGGTGCTGCTGCCGCGGAACGTGCCGCACGCGTTCGTGACCGTCGGGCCGGGGATCACGCGCTCAACGGTCACGGCCTTCCCGGCCGGGATCGAGCACATGTTCGAGGAGTTGGGGGCGCTGCCGCCGGGGCCGCCGGTGATGGAGACGGTGTTCGAGATCTGCGGCCGCTACGGCATCCGCTTCCTTCAGCCCGCCGAACCGGGCGACGACCTGGCGGGCGTGTGATACCAAATCTGGTTGAAGAGTAACGGTGGTCGGGAGCGCCACCCGCCTGCTGACGCAGGCGGTTCGCCCGTAGCTCTTCGAACCGCCTGCGTCAGCGGGCGGGTGGCGTGCTCAACGACCACTACTCTTCAGTCGGACTTGGTCCTTACACCTGGGCCATCCCGCCGTCCACGAACAGCTCCACCCCGGCCACGTAGCTCGCGTCGTCCGAGGCCAGGAACACGGCCACCTTGGCGATCTCGTCCGGGGAGCCCATCCGGCCGAGCGGCACCTGACTCGCCATCCCCGCCTTGAACTCCTTCGACTTCTCCTCGGACCCGGCGATGGCGTCGATGGCCGGGGTCTCGATCGGCCCCGGGCTGACCGCGTTCACCCGGATCTTGCGGGCCTTCAGGTCGTTGGTCCACGACCGGGCGAACGACCGCACCGCCGCCTTGGTCGCGCTGTACACGCTAAACGCTTCCATCCCCTTGATCGACACGATCGAGGCGTTGAGGACGATCGCCCCGCCGTCGGGCATCAGCGGGAGCGCCTTCTGGACGGTGAACAGCAGCCCCTTCACGTTCGTGTTGAACGCCTTGGCGTAGTGCTCCTCGGTGATCTGCCCGAGCGGCGCGAACTCCCCGCCCCCGGCGTTGGCGAACACCACGTCCACCCGC
KOK=        94
KK=  895472  LL=  896431  Z=    5.11  JJ=  895442  DL=   960
A===      111      112      113      114      121      123      124      131      132      133      134      141      143      144      211      213      214      223      224      231      233      234      243      244      313      314      323      333      334      343      413      433
B===      222      122      422      322      212      412      312      242      142      442      342      232      432      332      221      421      321      411      311      241      441      341      431      331      424      324      414      444      344      434      423      443
RRR=   -0.751    0.273   13.941   -2.153    0.273    2.544    0.026    5.695   -0.746   17.393   42.647    0.025    3.096   -0.465    0.273   -0.919    1.241    0.439   -0.071   36.765    0.524   26.905    3.362    1.065   -0.189    0.095    0.069   -0.436   18.891   15.331    0.095    0.342
X1==   -0.341   -0.424    4.075   -0.869   -0.424    1.733   -0.077    3.075    2.669    4.135    6.990    0.131    2.393   -0.145   -0.424    0.797   -1.043    0.481    0.571    5.479   -1.212    2.995    1.814    1.979    0.950    0.423   -0.066    1.257    4.294    3.485    0.423    0.247
X2==    2.200   -0.644    3.421    2.476   -0.644    1.468   -0.343    1.852   -0.279    4.207    6.101    0.194    1.294    3.208   -0.644   -1.153   -1.190    0.912   -0.124    6.710   -0.433    8.982    1.853    0.538   -0.199    0.225   -1.045   -0.347    4.399    4.399    0.225    1.382
CD1=        0        0        5        0        0        3        1        4        4        9       13        1        6        2        0        2        0        2        2        7        1        8        6        6        4        3        3       10       17       15        3        7
CD2=        3        0        6        5        0        3        1        4        1       11       15        2        6       10        0        0        0        2        1        9        2       18        6        4        3        4        1        6       19       19        4       11
CGTCTGGACGCGGCCCGGGTGCCGAACCTGTTGCCGCCGGGCACGGGGGCGCCTCTCACCAACACGATCCGCCCGGCCCCGCAGTTTAACAGCAGCGGGTACTTCGTCCAGGGCATCAGCTTCGGTCTCATGTACCGCTGGTGATCATGCCCCGATCGGTCAACGGTGCGGGCCGGCAACCTGCAGGTTGCCGGCCCGCACCGTTGACCGATCGGGGTTACGCGTAGCCGAGATTGAACCTGGGCGCTTGCGGAACGCCCCGCGCCGTCGACCCCTTGGCATCCCCGACGACGGGTTCACGTTCCGGCACGTTTGTGCGTCAACGGGCGCCGTCTGCGCCACCGGCGCGGAGCGGGTGACCGTGAACGGGCGCCGGTCAGCGCTCCAGCCACGGGTCGAGCCAGGAGGCGTGGGCCAGGTGGTTGAACCCGCTCTGCATGCGCGCCTCCAGTGTGAGCACCTTCACGCCGGTCACGTCGATGTCGAACCCGGCCGTGTCTCCGGGCGCGCCGACCCCGGCCGACTCCCACAACTGGCGGCCGTCGCCGTACACCGCGAACACGACCGGGCCGGACAGCGTGCCGATGCTGTCGCCGACCCCGGCCCACCCCTTGAACCGCTTGAACTCGCGCCCGGGCACGAAGCTGACCCGGCACGCGCCTTTCTCCGGCGGGTGCGTCGAGAACCCGTACCGGTACTCCTGGCCTTTGACGCGGATCGGCGTTTTCAGGTCGTCACCGCGCACCCCGACCCCGAGCTTCCACGGGCCGGCCTGGTAGTCGAACGGCGTCAGCGACGCGAGGTACGCTTTGGGACCGGTGTCCTTCGCCTTCGGGTCCACGTCGAACGGCGGCTTCGGCACGGCGACGGTGGGCGGGGGGCCTTTTTTCGGAGCCGGTTTCGGCTCCGACGGCTTCACCTTGGGCGGATCAACGGACGCGGGTCCGTTGCGCGGTTCGT
KOK=        95
KK=  896552  LL=  897301  Z=    5.07  JJ=  896102  DL=   750
A===      111      112      113      114      121      123      124      131      132      133      134      141      143      144      211      213      214      223      224      231      233      234      243      244      313      314      323      333      334      343      413      433
B===      222      122      422      322      212      412      312      242      142      442      342      232      432      332      221      421      321      411      311      241      441      341      431      331      424      324      414      444      344      434      423      443
RRR=    0.008    0.639   11.500    4.745   -0.253    0.092    0.299    5.179    3.241    2.742    7.630    0.237   -0.091   -1.100   -0.793   -0.147    0.440   17.855    0.314   15.467    2.121   16.247   -0.607    3.271    1.306    0.192    0.598    1.459   27.287    3.502    0.031    1.666
X1==    0.006   -0.892    4.422    2.635   -0.892   -0.328    0.434    1.992    1.381    1.050    2.183    0.280    2.816    0.787    1.108    0.526   -0.394    6.089    0.590    4.798    0.587    5.143   -0.192    1.655    1.050    0.286    0.587   -1.427    5.642    2.067   -0.979    2.578
X2==    1.357   -0.716    2.600    1.800    0.284   -0.279    0.689    2.600    2.348    2.611    3.494    0.847   -0.032   -1.397   -0.716   -0.279   -1.118    2.932    0.533    3.223    3.613    3.159    3.159    1.976    1.244    0.673    1.019   -1.023    4.836    1.694   -0.032    0.646
CD1=        1        0        7        5        0        1        2        4        3        4        6        2        7        4        2        2        1        8        2        7        3       10        2        5        4        3        3        1       15        8        1        9
CD2=        2        0        4        3        1        1        2        4        4        6        7        2        2        0        0        1        0        5        2        5        8        7        7        5        4        3        4        2       13        7        2        5
TGTTCAGCACATAGTACAGGCCGTAAAACGGAACAAACATACACATCAGCAGTGTTCCGATTCCGTCAGAGGCCGCGACGATCATCAGCCACACCCACCCGGTCATAAAACTGAGCAGGCCGGTGATGAGGGCCAGCGGCATCAGCACCGGCCGCGTTCCGCTGGCCACGGCCGCGATCAGGAGGAGCGCCAGCGGGAGCAGGCCGCCGCCGAGCCAGATGACGGCCGGGAGCCACGCGGGGATTCCGGCGGGGAGCTGGAAGGTGTTGGAGCGGTTGCGCTTCTTACCGAGGTCGGTGTACTCGCGTTCGTAGGGCCTGGGCATGGCTCACCGTTAGGCGTCAGTAAGAATCCAGTCGTTTCAAGTTCCAGGTTCCAAGTTCCAAGTGAAGTCACGAGCGACACGAACCGCCGGCGCTTTTGACGAGCGGGGTTCCGACTTGGAACCTGGAACTTGAAACGACTGGATTCTATTCGCACCAAGTATAGCCGCACGGTCGTTCCGGTCCAGGTTCGCTTCGGCCGCGGACGGGTTCGGGCGAGCCGATCCGGTGTTCTGACACCGAGGCGCGCCGGCGTCATTTTCGCTTGAACTCGATGCCGGCGAGCGTCAGCGATGTGGCCTTTCCGTCGCTCACGCCGAACCGCACCAGATCGCTCTCGAAGAACGCCCCGGTGATGCGGAACGTGTCGCGCTCGAAGTGCTCGAGCGGCAGCGAGAAGCTGCTGAACTTCGCCGTCAGCGCCCCG
KOK=        96
KK=  912872  LL=  913921  Z=    5.31  JJ=  912782  DL=  1050
A===      111      112      113      114      121      123      124      131      132      133      134      141      143      144      211      213      214      223      224      231      233      234      243      244      313      314      323      333      334      343      413      433
B===      222      122      422      322      212      412      312      242      142      442      342      232      432      332      221      421      321      411      311      241      441      341      431      331      424      324      414      444      344      434      423      443
RRR=    6.242    0.052    4.435   -0.090   -0.048    0.329    0.033    9.771    1.626    3.139   15.926   -2.378    9.202    0.434    0.915    1.568    1.776   -0.049    0.029   33.223    4.459  116.426   20.707    3.322   -0.039    0.216    0.135    1.087   17.509    3.637    0.176    0.035
X1==    3.018    0.050    0.935    0.161    0.050   -0.545    0.208    3.962    0.993    3.302    4.953   -0.591    4.389    0.981   -0.950    1.762   -1.321   -0.511    0.254    4.838    2.262   10.243    5.663    1.056   -0.098   -0.118   -0.617    0.552    3.908    3.061   -1.245   -0.750
X2==    2.068    1.037    4.744   -0.558   -0.963   -0.605    0.159    2.466    1.637    0.950    3.216    4.024    2.097    0.442   -0.963    0.890   -1.344    0.096    0.113    6.867    1.971   11.366    3.657    3.146    0.394   -1.820   -0.219    1.970    4.481    1.188   -0.142   -0.047
CD1=        4        1        3        2        1        1        2        7        3        9       12        1       11        5        0        4        0        1        2        8        7       21       13        5        3        3        2        7       15       13        1        4
CD2=        3        2        8        1        0        1        2        5        4        5        9        7        7        4        0        3        0        2        2       11        7       24       10        9        4        0        3       11       17        9        3        6
CCGGCACGCCGAGGTGCTGTTCGTCGATGCGGTAGCTCGCGAGCAGCTCACGCTGGCCCGCGGACGTGGCCCCGCCGTGTGACCCCATCGCCGCCACCACGAACGGTTGCGCGCCCAGTTCCTTCAGGGCGTCAACGGTCGCCTTTGCGATCGCCAGGTAGTTGTTGATGCCGCGGCTGCCGCACGCGACGGCCACCTTCATACCGGGGCGAATACGTTTGGCGGTCTTCGAGTTGAGCCACAGCTCGCGCGTCGTCTGGGCGACGTCGGCGACGGACGGTTGCGGGGCGGTCTGACGCACGAGTTGGACGCGGGGGATGAACACGGCGGTCTCTTGTTTGAATAGGGAGGGAACATCGCGTATTTTCGTCTCGCGCCTGCCGAATGCAAGTCGAGCCGCGACAGGCTGCCGGTTGTGCAAGGCCCGGCAAACACATTTCGCTCCGAAACTCCTGACCCTCGACTTGCACCCCCGGAAATTTTAGCGCACATATTTACACTGTCCCGTCCATGGTGAACGGGTGAACCGTGGAGACCGCGCGATGCCGCTCCGGTACCTCTTCATCGACATGAACTCGTTCTTCGCGTCCGTCGAGCAGCAGCACGACCCGGACCTGCGCGGGAAGCCGATTGCCGTCATCCCGACCCGGGCAGAAACGACCGCGTGTATCGCGGCCAGTTACGAAGCGAAAGCGTTCGGGGTGAAAACCGGCACACCGGTGTGGGAGGCCCGCAAGCTGTGCCCGGGGATCATACTCGTTTCGACGGGGCACAAGCGATACGTCACCATGCACAACCGCATCCTCGCGGCCGTGCGGAGCGTCCTCCCGATCGACAGCGTGCGCTCGATCGACGAGATGTCCTGCAAGTTGACCGGTAGCGACCGAGAGCCGGCGCGGGCGCGGGCGCTCGCAGAGCAGGTCAAACGCGCGATTCACGATCTGGCCGGTGAGTGCATGACGTGCTCGATCGGGATCGGTCCCAACGTGCTGCTGGCGAAGGTGGCCGCCGACATGCAAAAGCCGAACGGGCTGACCCCTCTCACCGACG
KOK=        97
KK=  956972  LL=  957991  Z=    4.85  JJ=  956822  DL=  1020
A===      111      112      113      114      121      123      124      131      132      133      134      141      143      144      211      213      214      223      224      231      233      234      243      244      313      314      323      333      334      343      413      433
B===      222      122      422      322      212      412      312      242      142      442      342      232      432      332      221      421      321      411      311      241      441      341      431      331      424      324      414      444      344      434      423      443
RRR=   -2.868    0.005    3.757   12.703    0.165   12.360    1.959    0.044   -0.059    4.910   -1.679    0.030   -2.348   -0.083   -0.023    0.226   -1.130  100.055   -0.617    0.106    3.154    4.933    0.049   -0.020    1.661    2.253   11.360    1.768   10.044    5.436   13.378    6.488
X1==   -0.903   -0.030    1.901    2.637   -1.018    2.357    0.831   -0.479   -0.616    2.482   -1.130   -0.502    1.827    0.600   -0.030    2.357    0.831    8.300    1.287    0.127    2.663    2.040    0.932   -0.215    1.884    2.418    3.223    0.878    2.606    2.606    6.557    3.946
X2==    3.174   -0.162    1.976    4.817   -0.162    5.244    2.357   -0.091    0.096    1.978    1.486   -0.060   -1.286   -0.139    0.764    0.096   -1.360   12.055   -0.479    0.831    1.185    2.418    0.053    0.091    0.881    0.932    3.524    2.013    3.854    2.086    2.040    1.644
CD1=        0        1        4        5        0        5        3        1        1        7        1        1        6        4        1        5        3       14        4        2        8        7        5        3        6        7        9        7       11       11       14       14
CD2=        5        1        5        9        1        9        5        2        2        7        6        2        1        3        2        2        0       17        1        3        5        7        3        3        5        5        9       10       14       10        7        9
GAAGTGCCGCCAGTGTGACGGCGGCGTGAAGTGGGCGCATACGGGTTCTCCTTCGCGTGGTAGGGCGGCCGACGGCAATGATAGCCGCGACCTCCTCTCCGCGAAGGTGAACTTGAGAGGCTCCTTACAACCGCGTTACGCGGGCGGCGCCGGTGGCGGCGGGGCCGCTTGCTGTTTGAGGAGGTCGCGGATCTCGGTCAGCAGCTTTTCGGTGGGGGTGGGCTCGACGACCGGCGCTCCCTCGTCGCCTTTGAGCACGTACTTGTGTAGTGCGTTCATGCCCTTCACGACGAGGAACATGCAGAACCCGACGATGACGAACGTGATGACCGTCTGCGCGAACGAGCCCCAGGCGAGTTTGGCGTCCTTGTAAAGCGTGACCGACTGCGCCGACACGTCGAACCCGCCGGTGAGCAGCCCGACGATCGGCATGAAGATGTCGCGCACCAGCGAATCGACGATCTTGCCGAACGCGGTGCCGATCACGACGCCGACCGCCAGATCGACCACGTTCCCGCGCAGGATGAACTTCTTGAACTCCTCGAAGAACGACCGCATGGAACTCGCCCGGGGTTAGGAAATGGAGCCGTTGCCGCGTCGAGAAGCGAAAACCGTTCCGAAGGGGACATCCTGCCGTGTGATGCGATGCGGCTCCGGCGGTATCGTTCCACCAGTACCGGTTACCCGGTCGCCGGACCGAACTACTTTTTCGGGTCGATCGTTTGTAGCGGGAAGTTCGAGTTCGGCGTGTGCTCGTTCTTCAACCGCTTTTCGAGCCGGGCGAGGACCGCGGGATTCTTGGCCGCCACGTCTTCCTTCTCCGACGGGTCTTTGGCGAGGTTGTAAAGTTCCGTCTTCACCCCACCCATTCCGAGCGCCTGACGGACCGCTTTCCATTCGCCTTCAATGACCGCCTGCTGGCCGCCGTACCCCGAGAACTCCCAGTACAGGAAGTCGTGCGTTGGCTGCTTCTCACCCTTCAGCAGCGGCAAGAAGCTGATGCCGTCGATCGCACTCGGG
KOK=        98
KK=  963182  LL=  964201  Z=    5.82  JJ=  963002  DL=  1020
A===      111      112      113      114      121      123      124      131      132      133      134      141      143      144      211      213      214      223      224      231      233      234      243      244      313      314      323      333      334      343      413      433
B===      222      122      422      322      212      412      312      242      142      442      342      232      432      332      221      421      321      411      311      241      441      341      431      331      424      324      414      444      344      434      423      443
RRR=   12.584   -0.863    8.459    1.838   -0.863    0.304   -1.778    4.436    0.756    1.764    0.838    5.304    0.428    0.391   -0.141   -0.176   -0.232    0.450    0.978   12.469   -0.056   77.511    6.162    0.099    1.768   -0.070    0.004   -0.069   14.366   25.896    2.469   -0.030
X1==    3.146   -0.859    2.681    1.181   -0.859    1.878    2.786    2.681   -1.280    4.025    2.420    1.181    1.237    0.133    0.141    0.299    0.364    2.653    1.161    2.667   -0.036    5.945    2.404    0.123    1.132    0.054   -0.036   -0.743    4.996    3.694    1.237    1.522
X2==    4.000    1.005    3.154    1.556    1.005    0.162   -0.638    1.654   -0.590    0.438    0.346    4.490    0.346    2.943   -0.995   -0.590   -0.638    0.170    0.843    4.675    1.577   13.038    2.563    0.805    1.563   -1.303   -0.114    0.093    2.875    7.011    1.996   -0.020
CD1=        4        0        5        3        0        4        5        5        0       10        7        3        5        3        1        2        2        5        3        5        3       13        7        3        5        3        3        4       17       14        5        9
CD2=        5        2        6        4        2        2        1        4        1        4        4        8        4        9        0        1        1        2        3        8        6       27        8        5        6        1        3        6       13       23        7        6
GCGGGGCTCGAGGTGGCGATTAGCTCGGCACGACCTCAACCGCGTCACCGACCGCCACCTCGCCCCCGCTCACGACGGTTGCGAGGACACCGAGCCGGCCTTTGACGAGACCGCGCGGCCGGCCCTGGATCATCTCGAACCGCGCGCACCCGGTGCGCAGAATGCCGACCTCGATCACCGCACCGCCGAGCCTGAGTTGCGTGCCTTCCGCGAGCGCCGCCGGGGCGAGGCCGGTGAGCACGATCTGCTCGCCCATTTCGCCCGGTGCGACCTTGAAGCCCTCGGCGCCGAGTTCGGCGAGCGTCTCGGCGAGCATGATGTTGAGTTGGCGCTTCGTGGAACCGCCCTTCTGGTCGCCGACGATTCCCTTGAACGGGGCGAGTTGCACGCGCTCGGCCGGAACGCGCTCGTAGCGGTCTTGGGGACGGCCGGTCTTTTTCGGACGGTAAACGATGCTGGTGACGTGCGCCATACCTCCATCACCTCTCAAGTCAGACGGGCGTGGACGCGCCCGGAAGATCGCAGGTCGTAACATTTTGGCCTACCCGGCCAGTCACAGCGAGAGCGCTTCGGTTTGAGAAAATTGTCACGGCGCGAAGGGGTTTTCGACAGGATTAACAAGATATGACAGGATCGAAGAGGAAGGTCGGATCTAGCGCGCGACCGTCTTTGAAATCCTGTCTATCCTGTCAAACAGTTTTCATCGCACGAACCGGAAGACCAGTTTGCTATGCGGACTTCGGGCGAAGCGTGACCGCGGTGCCGTAGGCCAACACCTCGGTCACGTTCGGGGCGAACTCGGTCGCGTCGTAGGCCATGCCGATGACGGCGTCGGCACCGATCTCGCGGGCCTGCCGGGCCATCCGCTTGAACGCGTCCGAGCGTGCCTGCTCACACACCTCTTCGTATGCGGCAACATTCCCCCCGAAAAAGCTGCCGAACGCGCCGCGAATGCCCTGTGTGATGGTCGCGGCGCGGACCACGATCCCGCGCACCACGCCGAGGTACTCGGCCACCTCG
KOK=        99
KK=  997922  LL=  998371  Z=    6.57  JJ=  997682  DL=   450
A===      111      112      113      114      121      123      124      131      132      133      134      141      143      144      211      213      214      223      224      231      233      234      243      244      313      314      323      333      334      343      413      433
B===      222      122      422      322      212      412      312      242      142      442      342      232      432      332      221      421      321      411      311      241      441      341      431      331      424      324      414      444      344      434      423      443
RRR=    0.092    0.092   14.445    0.093    0.092   -0.764   -0.796    7.827   -0.764   12.279    3.287    1.069    0.522   -0.462   -0.167   -0.289    0.415    1.049    0.128   -1.353    0.391   42.321   -3.071   -1.679    4.655    0.196   -0.685    0.068   15.427   11.230    0.074   -0.147
X1==   -0.477   -0.356    4.058    0.190   -0.356    1.296   -0.605    3.058    1.296    3.071    1.917    2.190   -0.480   -0.324    0.644   -0.704   -0.605    0.474    1.548    2.296   -0.334    8.116   -1.102   -1.021    2.329   -1.279   -1.190   -0.363    3.353    3.353   -0.480   -0.668
X2==   -0.194   -0.259    3.560    0.488   -0.259   -0.589    1.315    2.560   -0.589    3.999    1.715    0.488   -1.088    1.427   -0.259    0.411   -0.685    2.211    0.083   -0.589   -1.168    5.215    2.786    1.645    1.999   -0.153    0.575   -0.186    4.601    3.350   -0.153    0.220
CD1=        0        0        5        1        0        2        0        4        2        6        4        3        1        1        1        0        0        1        2        3        1       10        0        0        5        0        0        3        9        9        1        2
CD2=        0        0        4        1        0        0        2        3        0        5        3        1        0        3        0        1        0        3        1        0        0        8        5        4        3        1        2        2       10        8        1        3
CGACCCCAACGTGCGCCCGTTCGACATCACCGGTAAGCCCATGAGGGGGTGGGTGAAGGTCGAACCGGCCGGGTGCGCCACCGACGACGAACTTCGCGACTGGGTTCAGCAGTGCGTGGCGTTCGTGCGCACGTTACCTGTGAAGTAGCCAACGAACCTCCGCGGCCGGTTCCGTGTCCGAAGCGCACGACACGGAGCAACGCATGTATCCCAAACGCAGTCGGGCCGCCACGATCGCACGCGACACGCTCGACATCGTCGCCGCGGGGCGGTACCAGAACCGACGCGGCGAGACGGTTCCCATCGCCCACCTTGTTGAGGCCGCACGCGACGGCACGCGCACCTACTCGCCCGACGAACCGCTCCCGCGGTTCGATCCTTCGGGCGCGGCCGGCGTCTTCGAGACGGTCAACGACACCACGCTCGCGGCCTCGCACCAACTCGTCAGAG
KOK=       100
KK= 1003232  LL= 1004221  Z=    4.85  JJ= 1003142  DL=   990
A===      111      112      113      114      121      123      124      131      132      133      134      141      143      144      211      213      214      223      224      231      233      234      243      244      313      314      323      333      334      343      413      433
B===      222      122      422      322      212      412      312      242      142      442      342      232      432      332      221      421      321      411      311      241      441      341      431      331      424      324      414      444      344      434      423      443
RRR=   11.937    2.089   10.984    0.229   -1.140    2.707   -0.330    5.558   10.617    3.559   15.056    1.695   -0.198   -0.600    0.126   -1.526    0.284    0.057   -0.208    5.248    1.428   18.598    1.290    1.826    0.689   -0.198    1.101    2.240    0.643   45.679    1.996    3.074
X1==    3.736    0.982    2.915    0.116   -1.010    2.394   -1.312    1.475    3.892    2.459    5.982    0.856    0.404    0.518    0.982   -1.350   -0.542    0.260    0.341    4.640    2.141    4.623    0.564    0.679    0.832    0.404    0.449    1.164    0.496    6.399    1.519    1.761
X2==    3.195    2.129    3.768    1.980    1.129    1.131    0.251    3.768    2.728    1.447    2.517    1.980   -0.490   -1.157    0.129    1.131   -0.525    0.219   -0.608    1.131    0.667    4.022    2.287    2.687    0.829   -0.490    2.451    1.924    1.296    7.138    1.314    1.745
CD1=        5        2        6        2        0        5        0        4        7        8       14        3        4        4        2        0        1        2        2        8        7       11        4        4        5        4        4        9        7       21        6       10
CD2=        4        3        6        4        2        3        2        6        5        5        7        4        2        1        1        3        1        2        1        3        4       10        7        8        4        2        7        9        8       21        5        9
CCGGTGGGGGCGGGGGGACGTGCCGTCGGGGCGCGGCGCCGGCGCGCACCCGAGGAGCGCCGCCAGACCGATGACGGGGAGCACGAAGACCGCCCAGCGGGCGCAACCGCGCAACGTGACCATGCCCGCTCCGTACCCGCGACCGGGTGCGGTGTCAACGCGGTTCTCGGCGCGCTAACGACGCGCCGAACGTGTGAGCCACGACGCAATTTTCCCTAATTTGCGTTGCCAGGGCGGCAGAATCACCGTATCCTTCTTCCAACGCACCGCGTTCGAGCGGCCGTTTTGAAAATTAAAGTTGGTGAGTATCTTATCCAGAGTGGCTGAGGGGCCAGGCCCGACGACGCCACAGCAACCGGTCCGTTTCGATTCGAGCACACAACTCGGGTCTCGGATGCAGGTGCTAACTCCTGCCCGGCAAACGCCATCGTCTCCCGAACTGAGACGTGGTATGGCCGGGGAAGATAAGATCTCGTGTAGGGCCGTTCTTTACGGCCCCGCCGTACTCTTATCTCACCACCCAGCCGCACACAGGGACGCGTTGCGGCGCATCTGGCTAAGCACTCACCCCGTAACGAAATCGACCGCGTAACTTCGCTCCGAAAAGCGAGTTGCGTTTGTCTCTCACCAGGGGTGTTTCTGTGGCGAGTAACGACTTCGTTCTGGGCCTGAAGTGTCGCGTGTGCGGCAAACTGTACCCGAAGGGCGCGCACTTCTTCTGCGCCGACGATTCCGGGCCGCTCGAAGTCGCCTACGATTACGAAAAGATCAAGCCGCACGTCAGCCGGGCCAAGTTCCAGTCGCGCCCCAAAAACATGTGGCGGTACCGTGAGCTGCTCCCGCTCGACGGCGAACCGACCGTCGGCCCGCAGGTCGGCGGCACCCCGCTGATCCGCGCCGACCGGCTCGCGGACGCGCTGGGCGTCGAGCGGCTGTGGATCAAGAACGACGCGGTCAACTTCCCGACCCTCTCGTTCAAGGACCGCGTCG
KOK=       101
KK= 1016282  LL= 1016581  Z=    8.53  JJ= 1015382  DL=   300
A===      111      112      113      114      121      123      124      131      132      133      134      141      143      144      211      213      214      223      224      231      233      234      243      244      313      314      323      333      334      343      413      433
B===      222      122      422      322      212      412      312      242      142      442      342      232      432      332      221      421      321      411      311      241      441      341      431      331      424      324      414      444      344      434      423      443
RRR=   33.678    0.100   -0.508   20.677    0.100    0.657    0.657    2.399    0.657   -0.458    0.157    2.553    0.047    5.181    0.798   -0.060   -0.124    7.041    1.317   -0.060    0.080    0.512    0.729    0.827    9.964    0.512    2.914    0.108    0.126   -0.160    0.047    1.451
X1==    6.190   -0.135   -1.112    4.691   -0.135   -0.917   -0.841    1.647   -0.917   -0.970    0.110    1.813    0.110    2.183   -1.081    0.083    0.159    2.305    1.362    0.083    0.265   -0.675    0.325    0.381    4.030   -0.890    1.265    0.222    0.286    0.286    0.110    3.286
X2==    5.440   -0.738    0.457    4.408   -0.738   -0.717   -0.781    1.457   -0.717    0.472    1.425    1.408    0.425    2.374   -0.738   -0.717   -0.781    3.055    0.967   -0.717    0.304   -0.758    2.242    2.174    2.472   -0.575    2.304    0.488    0.442   -0.558    0.425    0.442
CD1=        9        1        0        6        1        0        0        3        0        0        1        3        1        3        0        1        1        3        2        1        1        0        1        1        5        0        2        1        1        1        1        4
CD2=        6        0        1        5        0        0        0        2        0        1        2        2        1        3        0        0        0        4        2        0        1        0        3        3        3        0        3        1        1        0        1        1
CCTTTCGCTCTTCACTCACCATGGGCCTCCAATGGAAAAACAAGATTGGCCGCAAAAAAGCACGAAAGGAAACCGAAGACGGAGACAGAAGACAGCTTGGCCGCAAAAAAGCACAAAGAGCACAAAAGGAAACCAAGGTAGAAGAGAGAAGGGCACACAAGAGAACCAAAGGCAAAGATAAAAGAGTGTGTTCAAAAATACGCCTCTGGTCTTCGTCTTCGCTTTCCTTTTGTGCTTTTTTGCGGCCAATCTGTCTTCTGTCTCCGTCTTCGGTTTCCTTTCGTGCCCTTTGTGCTCTTT
KOK=       102
KK= 1017872  LL= 1018891  Z=    6.39  JJ= 1017722  DL=  1020
A===      111      112      113      114      121      123      124      131      132      133      134      141      143      144      211      213      214      223      224      231      233      234      243      244      313      314      323      333      334      343      413      433
B===      222      122      422      322      212      412      312      242      142      442      342      232      432      332      221      421      321      411      311      241      441      341      431      331      424      324      414      444      344      434      423      443
RRR=    5.226    0.574    0.649   -0.114   -0.206   15.937   -0.271   -2.652    0.138    3.117    7.297   -1.037    0.003   -0.040   -0.162   -4.462    1.556   85.367    1.327    0.138   -0.056    2.148   -1.061   -0.896   27.387    3.427    0.837    0.077   14.371    4.973   10.340    8.228
X1==    4.256   -0.780    2.082    0.296   -0.780    4.394    0.228    2.082    0.362    1.211    2.118   -0.492   -0.128   -0.293    0.220    3.588   -1.311    9.745    0.913    0.362    0.527    0.886    1.983    2.244    2.976    0.995    0.527    0.066    6.264    1.842    6.050    3.048
X2==    1.228   -0.736    0.312   -0.385    0.264    3.627   -1.186   -1.274    0.380    2.573    3.445    2.107   -0.026    0.137   -0.736   -1.244   -1.186    8.760    1.454    0.380   -0.107    2.426   -0.535   -0.399    9.204    3.445    1.590    1.178    2.294    2.699    1.709    2.699
CD1=        5        0        4        2        0        7        2        4        2        5        7        1        3        3        1        6        0       14        3        2        4        5        7        8        8        5        4        6       22       11       14       14
CD2=        2        0        2        1        1        6        0        0        2        8        9        4        3        3        0        0        0       12        3        2        3        7        2        2       20        9        6       10       12       13        6       13
TCGCCCGAATTTGTGGAAACAGAACTGTGGAGCCACGGGGTCGTGACGTACCCGACCGAACCGGCCGGCGGGCTGACGTTCGGCGACGGCGCGGTGAAACTGCGATACCGGTTCGAGTTCGACCACGGCGGTGATCCGAAACGGGTGGCGGAAGGCAGGTGCAACGTCGCTTGCGCCCACCGGATCGCCGACGCCGCCGGGCGCGTGTGGGAGGCGCGCACGTGCTTTCGCCCGACGGTGTTCGTTCACCGGCTCACCGATCTGGGCGGTTCCGAACCGCCGAGGTGGGCGCACCGTGCCCCCGGGCGCTCGGAAGCCATCGCCGCCCGCCCGCTGCTGCGTGGTGTGAAAGTGACAGCGGACGACCGGTCCTACCGGCGGTTCTGGGTCGATGACGCCCTGCTCGAGATCCAGTTCAAGTACCAAGGGCTGACGATCGACGTGGGGCACCGGGGCGGTGCGCAGGTGGCGGTTCGGGTGAGCGGGTTCTTCGGAAGTTGGGCGCACGTGCCGATGCAAGACGAGGGTACCGTGCCGATCTGGAAGGGCGGGACACTTCAGGCGCCGGTCGTCGGGAAAGAAGACCAGGTGTTCGATCCCGCCGACCCCGACGAACCGGAACCGGACGCGGTGCCCGGCGGCTGGTTCGACAACTTGTCACCGATCGTCTACTCGCTGTTGGAGCGCGAGTTCTTGTTCCGCAACGACGCGACTTGGGATTGCGAATACCCCATGTATGCCGATCTCCCGCGCCCGATCGTGTTCCGACAAGTGACGGGTGAAACGGGAGCGCCGCAGCCGAACGTGACCTTCAAACCGGTGTAACCGCCGCTCAGAGCCAGCCGTGCCCCTCGTCGCGCAGGATGCGCGCCATGCCCTCGATCCACTTCGGGTGGGCGTTCAGGCAGGTGCCGTTCTTGAGGTGCTCGCCGCCGGCGTGCTCGAACACCTCACGGCTCTCGGTCCCGATCTCGTCGATCGTCTCCAGGCAGTCCGCGGTGAACCCCGGCAGTGCGACGT
KOK=       103
KK= 1019702  LL= 1020901  Z=    4.92  JJ= 1019702  DL=  1200
A===      111      112      113      114      121      123      124      131      132      133      134      141      143      144      211      213      214      223      224      231      233      234      243      244      313      314      323      333      334      343      413      433
B===      222      122      422      322      212      412      312      242      142      442      342      232      432      332      221      421      321      411      311      241      441      341      431      331      424      324      414      444      344      434      423      443
RRR=    6.706    1.522   39.861   26.824    0.133    4.016    1.387   -0.455    0.040    7.452    0.859    0.073    0.574    2.705    0.133    4.016    2.038   44.850    2.038    0.040    0.128    2.138   -3.485    0.126    3.016    3.208   37.094    0.330    5.310    3.857   48.651   19.260
X1==    3.784    1.872    7.180    6.488   -1.037    1.473    2.205   -0.695   -0.685    4.469    0.757   -1.408   -1.377   -1.371   -1.037    1.473   -1.401    7.274   -1.394   -0.685   -0.303    1.314   -0.829   -0.284    1.809    0.757    8.784    0.169    1.376    4.956    6.624    4.161
X2==    1.772    0.813    5.552    4.135   -0.128    2.727    0.629    0.655   -0.058    1.667    1.136   -0.052   -0.417   -1.974   -0.128    2.727   -1.455    6.166   -1.461   -0.058   -0.424    1.627    4.202   -0.442    1.667    4.240    4.223    1.952    3.859    0.778    7.345    4.629
CD1=        5        3       12       11        0        4        5        1        1       12        5        0        1        1        0        4        0       12        0        1        3        6        2        3        7        5       20        7       10       19       16       17
CD2=        3        2       10        8        1        6        3        3        2        7        6        2        3        0        1        6        0       11        0        2        3        7       12        3        7       12       12       12       17        9       18       19
GTCAGTTGTCCGCATTCTTCGCGGTTCGCCAACCGGTTCGTACCGGATTCCGGCAAGGCGACGCGAAGGTGCTGACGATGGACCCGCACCAACGACCAGGGACCGCGGTCACTTCTTCTTGCAGTCCGGGCCTTCTTTGGCCGGGGCCTTCTCGGTGATGTGCGCGTCGCCCCCGGCGGACTTGAGGGCGCTCGCCCGCTCGGCGTTGAGCTGAATGAAGCTCGACCACTGGGACGGAACGTTCGGCTCCGAGTAGATCGCCTCGACCGGGCACTCGGGCACGCACGCCTCGCAGTCGATGCAGTCCTCGGGGTCGATGTAGAGCATCGTCTCGTCCTGGTAGAAGCACTCTACCGGGCAGACGACGCAGCAGTCGGTGTACTTGCAGTCGTTGCAATTCGAGGTAACGACGTGTGGCATCTCGGGCTCAACCTCCGTCTTCGTGTGGGCGCGCTGGTTGGGGAGAGTAATACCGCCCCCCGCCGTAACGTCAAGTTAACCGGTAACATCGGCGCGCCGCCACGGTATGCTCGCGTTTTTTCGCTTACTGAGACGGCGTCTCGCGGTACAAATGCCCGTTGTGTTTCGGGGCCGCGACGTCGGTGAACGTTCGCGTGTAAAATGGCCGGTATGGAGAAGAACCTCGATCGCGAAGAGATGCTGGCCCTGATCGGCGGCGCGGTGAAGGGCGACGGGTTTCGGCGCGCCACGTTCGCGGGCGCCACCCGCGGTTACTCGTGCGAGTGGGTCCGCGTTGTCATTCGCCCCGTAGAACTGCGGGGGGACCGGCACTTCCAGTTCGCGTACCAGGGCGCCAAAAAGGCCGTCACCAAGAACTTCTCGCCCGACGAACTCGACGCCCCGCTCGACGAACTCGTCGGCTACGGGTTCGCCGGCGTTCACATCACCACCAACGGCGAAGAGCTGGACGTCCGCACGAGCCGCAAGGGCCGGGTCCACGTCGGGCGGCACAAGCCGAAATCCCCAACCGAACTGTCGGAGCCCGAAGCACACAACCGCGTGAAGGACGTTCCGCTGCCCGAAGGGCGCGCCGACGCGCTGCTCGAGGTGATGGGCGTTTCCACCCCGGACGGGCGCGTGAAGCCCACCATGCGGGCCAAGTTCACCCAGATCAACGAGTTCCTCAAACAGCTCCGACACGTCTTCGGGGACGCCAAACTGGCCGACCTCGGCCGCGAA
KOK=       104
KK= 1022012  LL= 1023031  Z=    4.97  JJ= 1021862  DL=  1020
A===      111      112      113      114      121      123      124      131      132      133      134      141      143      144      211      213      214      223      224      231      233      234      243      244      313      314      323      333      334      343      413      433
B===      222      122      422      322      212      412      312      242      142      442      342      232      432      332      221      421      321      411      311      241      441      341      431      331      424      324      414      444      344      434      423      443
RRR=    9.508    0.056    9.010    0.139   -0.130    0.112    0.629    8.638   -0.301   12.927   10.186   10.121    1.796   -0.466   -0.245    0.112    0.629    3.566   -0.255   27.332    0.262   19.976    2.431    0.278    0.092    0.427    0.035   -0.034   18.026   28.710    0.121    0.709
X1==    2.233    0.186    4.218    0.330    0.186    0.203   -0.529    1.860    0.966    2.990    4.186    2.722    1.441    0.401   -0.814    0.203   -0.529    2.341    0.912    4.782    1.214    3.955    0.755    2.445    0.824    0.342    0.163   -0.151    4.492    7.154    1.990    0.309
X2==    4.258    0.301    2.136    0.422   -0.699    0.550   -1.189    4.644   -0.311    4.324    2.433    3.718    1.247   -1.160    0.301    0.550   -1.189    1.523   -0.280    5.716    0.216    5.051    3.218    0.114    0.112    1.247    0.216    0.225    4.013    4.013    0.061    2.297
CD1=        3        1        7        2        1        2        1        4        3        9       11        5        6        4        0        2        1        5        3        8        6       11        5        8        5        4        4        7       19       26        7        8
CD2=        5        1        4        2        0        2        0        7        1       10        7        6        5        1        1        2        0        3        1        8        3       11        8        3        3        5        3        6       15       15        3       11
TCGCGCAACTCGCGCGCGCAGAACAGCAGCGCCCGGAACTGGCCCCGCTCTTGACGTTCGCGCGTGCGATCAACGAGCTGTACGCCGCGCGGCGCATCTCGCCGGCGGTGGGGGCGTCCCTGGCCCCCGCGATGTACGAATCCGGCTACCGCGAGGTGAAGCACGTGTGGCACCCGTTCGCCACGGACGAAAGCGTGTTGGAGAACATAGCACTGATTTACGACGAAGTGTGCGACACGCTCGCGGCCCTCAACATCATTACCGCCGGGGAGATCGTTGAGCAACAGAAGGCGCTCCGCGCGCTACCGCTCGGCGATCTGCCCGCCGTTTGGGGGCTGCACCAAGTCACAGCGGTGGTGTGACGCCTTCCTCGCGAAACGCAGTCGCCCGACTGGTGCTACTCGCTCATTTGTTTGAATCTTCACCGTCGCACCGCAATTTGGCGGCATGCGCAACGCGACGTTGCCGCGAACCAGGTCTGTTTTCGCAGATTCCTGCTCTGCATGAACTACGCTCTCGTCAGAGCCGGTACCGCGCCGGGCGGGTGCTGCTGGTGGCGTCCGCGGTGACGACCTGGGGCACGTCGTTCGCCGGTCCGCGTGACCCTGATCGTTGTACGGCGTGGCCGACTGGCCGTGACTGGAGCACACGGGGTGTGAACTCGCCAGGGCCGCGCACCGCGAACGGTGGCAGACCCAGGAGCCGTTCCGCCGGGTGTTCGACGACGCGGCCACCGGTAGATGGCGCCGGTCGCTCCGGACAGGCGGTTCCTGCGGCCGAACCGCACCCGGTACGAGCGCGTCAGTTACCCCGAAACGGAACCGCTCGCGACCGATTTCCGGACGATCACGCAACCGACGACCTTCCGGCCGACGAGGGGCACGCGCACCGTCTTCTGGCCGTCGGTGCCCGCGCGCACCAGACGGAGAAATAGTACTTCCACACAGACGGGCGCGCGGTCTGGATTTTGCTCGTCGTCTGGCCGGTCCCGGACGCGGTCGACTGGCCGCGCCGCTTCGT
KOK=       105
KK= 1063712  LL= 1064611  Z=    5.44  JJ= 1063562  DL=   900
A===      111      112      113      114      121      123      124      131      132      133      134      141      143      144      211      213      214      223      224      231      233      234      243      244      313      314      323      333      334      343      413      433
B===      222      122      422      322      212      412      312      242      142      442      342      232      432      332      221      421      321      411      311      241      441      341      431      331      424      324      414      444      344      434      423      443
RRR=   39.122    0.441    5.385   37.523    0.148    4.235    0.470    0.476    0.476    0.422   -0.393   -0.885   -0.489    0.507   -0.144   -5.205    1.050   26.399    0.501    0.035   -0.335   -0.213    4.412   -0.269   18.238    5.253   14.262    1.042    3.361    5.398   10.906   12.332
X1==    6.222   -0.357    3.553    6.705   -0.357    2.945   -0.606   -0.715   -0.676    1.395    0.919   -0.644   -0.346    0.402   -0.357    3.670   -1.354    3.787    0.194    0.049   -0.388   -0.293    2.282    0.466    3.844    0.919    5.220   -1.419    0.841    4.108    2.816    3.563
X2==    6.287   -1.234    1.515    5.597   -0.416    1.438   -0.776   -0.666   -0.704    0.302   -0.428    1.375    1.415    1.261    0.403   -1.418   -0.776    6.971    2.579    0.724    0.862    0.727    1.934   -0.576    4.745    5.716    2.732   -0.734    3.998    1.314    3.873    3.461
CD1=        9        1        7       11        1        6        1        1        1        5        4        1        2        3        1        7        0        7        2        2        2        2        6        3        9        4       11        1        5       11        7       10
CD2=        9        0        4       10        1        4        1        1        1        3        2        4        5        5        2        0        1       12        6        3        4        4        6        2       10       12        7        2       11        6        9       10
ACCTGCCTGGAGGCGCTCGCGGAACTGCGGGGCACGCTGAAGGACGTGAAGGAGCCCGAACGGGGCAAACGCGCGCGGCTCCAACTGGTGCAGGCGCTCCTCAACCACAACGACTTCGTCACCGTCCGGTGATACGCAGAATGGCAGAGGTGCCACAAAAAGCAGAAGAGGAATGGCCGCAAAAAAGCACAAAAAGCACAAAAGAAAACCAAGACCGCAGAGAGTTCAAAAGACGGAAGAGGAACGGCCGCAAAAACGAGGTAACGAATGAACACGATAAAACCTTGGAGCAGCGTGTTCGAGCTGTGCGATATCGTCCGCGAAACAGGGTTCGCGATCCACGAGTACCTGCGGAACGGGCACCTTGAAAAGGTGTACGAGAACGCTCTCCTTCACCGGCTCCGGAAGCAAGGCGTTGCGGTCGTCGCTCAGCACCCGCTCTCGGTGCGTGACGAAGACGGTACCGTTCTGGGCGAATTCTTTGCAGACCTGTTCGTTGAAAACGTGCTTTTGGTCGAACTGAAGGCCGTTCGGCACATCGTCGATGAGCACGCCGCCCAACTTTTGGGATACCTCCGCTGCTCACGTGTCGAACACGGTTTACTGATCAACTTCGGTGGCCCGCGCTACTACATCAAGAAGTACATCCTGGCCGACGCTCTTGATTGATTCGCCGCTCAATGTCTTCGGTTTCCTTTTGTGCTTTTTGTGCTTTTTTGCGGCCATTCCTCTTTTGCCTTTTGAACTCTTCTGTGGTCTTTTTGCGGCCCTTTATCTTCCGTCCCGGTGCCTTATGAACCGTCGCGATTTCGCCTCCCTCGCTCTCGCCGCGATGCTCCACCGCGACGGCTACTCCTCCGACGCGGCGTGGGCGCCGCCGGACGGGAAGCCCCACTTCGC
KOK=       106
KK= 1076342  LL= 1077181  Z=    4.61  JJ= 1075982  DL=   840
A===      111      112      113      114      121      123      124      131      132      133      134      141      143      144      211      213      214      223      224      231      233      234      243      244      313      314      323      333      334      343      413      433
B===      222      122      422      322      212      412      312      242      142      442      342      232      432      332      221      421      321      411      311      241      441      341      431      331      424      324      414      444      344      434      423      443
RRR=    0.265    0.755    0.674   -0.047   -0.288   -0.741    0.010    4.681    0.021   -0.273   18.838   -0.047    6.078    5.284    0.228   -0.364    1.115   -2.809    0.724   71.979    0.784    5.311   13.843    1.354    1.436    2.615    1.438    0.051   17.227   20.215    0.968   -0.905
X1==    0.455    0.484    0.651    1.665   -0.516    0.731   -0.119    1.542   -1.101    1.785    3.773    1.665    2.561    3.378   -0.516   -0.185   -1.065    2.696    0.908    8.059    0.724    3.347    3.347    0.347    1.198   -1.682    1.327    0.039    4.639    5.443   -1.076   -0.590
X2==    0.582    1.559    1.036   -0.028    0.559   -1.013   -0.084    3.036   -0.019   -0.153    4.992   -0.028    2.373    1.564   -0.441    1.970   -1.047   -1.042    0.797    8.931    1.083    1.586    4.135    3.902    1.199   -1.555    1.083    1.287    3.714    3.714   -0.900    1.533
CD1=        1        1        2        3        0        2        1        3        0        6        9        3        7        8        0        1        0        4        2       10        4        8        8        3        5        0        5        7       18       20        1        5
CD2=        1        2        2        1        1        0        1        4        1        2       10        1        6        5        0        3        0        0        2       10        4        5        9        9        4        0        4        8       14       14        1        9
CTCCTTGTTGTGGCACCGCCCTGTATGGAGAGATGATGACGGACGGGATGCAAGTGACGCTGAACAACGTTCGGGAAGCCGCACAGCACGTGCTTGCCGAGTTCGGTGGCAAGCGCCCGCCCGTACTGCCCGAGAAGCTCGCCGATTACCTGTCCAGCGGGAGCGCGACCGGCACCGTGTACCGGATTCCGGTGCTCAACCCCCGGGCGGGCGCCCGGGTCGCTCTGGTGAGCCCGGTCCTGCGCGGCTTCATCGTCGTCAGGCTCGACCGGCCGCCCGTGGAAGGCGCCAAGGTCGAATCGATTCGCACGGAGGGCGTGCCGCCGTCCACACACGGGGCAAGCTGAGGCTTGGCGCGTCGGCACGCCCGTTTCACGTTCGCCGGCGGTGACGCGAATCACGCGGTGCTTGTTTTGAGTGCCTGTAAGGGCGCCGGCCGTAGCCAGGGCGCGGAGCGAGTTCGCGAGCGCAACCCCTGGGCACGTATATGGTACAAGGCCGAGGCGTGAGGGGGACAACGGTGCCCCCTCACGCCTCGGCCTCCGGATCAAACATCACTGCTCCCGGCTCAGCCCACGTAGACGCCGCCGCTGAAGGACGGGGAACCGGCCAGCAGGCTCAGCTCCTGCACGCCGTCCACGAACCCCTTCACGTGCGGGCCGGCGCCCGGGCCGGCGCCCGTCAGCACGTAGGTCCGGCCGTCGATCACGCCCACGCCCACGCGCACGCCGCCCGTGAATTGCGCCCCGTACGCCAGGAAGCTCTGCTGCTGCGCCCCGGTCCGGCCGCTGAACACCTTGACGTGCGGGGCCGCGCCCGCGCCCGCACCGGTCACAATGT
KOK=       107
KK= 1079102  LL= 1080001  Z=    5.95  JJ= 1079102  DL=   900
A===      111      112      113      114      121      123      124      131      132      133      134      141      143      144      211      213      214      223      224      231      233      234      243      244      313      314      323      333      334      343      413      433
B===      222      122      422      322      212      412      312      242      142      442      342      232      432      332      221      421      321      411      311      241      441      341      431      331      424      324      414      444      344      434      423      443
RRR=   -0.094   -0.190    0.334    1.026    0.197    0.135    1.104   22.219    0.057    0.173   12.793    4.323    0.424   -0.973   -0.820   -0.990    1.104   -1.160    0.974  261.789    0.525   30.448   -8.646   29.948   -3.633    1.078    0.509    0.027   74.326   18.334    0.287    4.214
X1==   -0.291   -0.387   -0.792   -0.868   -0.387   -1.030   -1.079    3.208   -0.053   -0.794    1.729    3.132   -0.238    0.885    1.613    0.924   -1.079    1.355   -1.246   15.584    1.864    2.768    5.617    7.391    1.949   -0.894   -0.519    0.052    7.076    5.867   -0.238   -2.190
X2==    0.324    0.492   -0.421   -1.182   -0.508   -0.131   -1.024    6.927   -1.071   -0.218    7.400    1.380   -1.780   -1.100   -0.508   -1.071   -1.024   -0.856   -0.782   16.798    0.282   11.001   -1.539    4.052   -1.865   -1.206   -0.981    0.515   10.504    3.125   -1.206   -1.924
CD1=        0        0        0        0        0        0        0        4        1        1        5        4        2        4        2        2        0        3        0       17        6        8       13       17        5        1        2        6       24       21        2        1
CD2=        1        1        1        0        0        1        0       10        0        3       16        3        0        1        0        0        0        0        0       19        3       19        0        8        0        1        1        9       34       15        1        2
CGGTGACTGCCACCGTGTCCGCCACAGCGGCCCCCCCGGCGAGCGTCAGCGTGCCGCCGTTGAGCGCGACCGGGCCGGTGAACGTGTTGGCACCGGACAGGGTCAGCGCCCCGCCGTCGAACTTGTTGATCCCGCGGGCGCCGCCGGTCTCGGAGATGACGCCGGAGAGGGTCACCGTGGTGGCCGGCGGGACGACGATGGTGCTGACCGCCGCGTTGAGCGTGATCGCGTTGGCGACGGTCCGGTCCGCGTCGAAGATCAGGGTCCCGCCGCCGAGCGTCAGCGCGCCGGAGCCGAGGGCGTCGTCGTTGGCGACGACCAGTCCGCCGGCGCTAACGGTCGTGCCGCCGAGGTACGTGTTGGTCCCCGAGAGGGTCAGTTGACCGGCTCCGGTTTTGGTCAGCCCGCCGGCCCCGGTGATCGCCCCGGACAGCGTCACCGCCGTGGCGTTGTCGACCGTGGCGGCCCCGTTCAACGTCACGGCGTTGCCGATCGAGGTGGCACCGGTCACCTGGAGCGTGGCGCTGCCTCCCAGCGTGAGCGCACCCGTTCCCAGGTTCGTCCCGGCGGACACGCTCAGCGTGCCGGCGTCGACGGCGACCGTTCCGGTGTAGGAGCTGTTGGTCCCCGACAGGGTGAACGTGCCGGTGCCCGTCTTGATCAGATTGCCGCTGCCGGTGAGCGTGCCACTGAAGGTCGTGTCGCTGCCGTCGCCCGCCGTCAGGGTGGAGGTGCCCAGGCTGACCGTACCGCCACCGGTCAACGACCCGATGGTCTCGTCGGCGCCGTCCAGGATGAGACTCGCGCCGGTGTTCACGGTGACCGCGACCGTGTCCGCCAGAGATTCGGTGGCGGTAATGGTGAGGGTTCCGGCGTCGATCGTCACCGTACCCGTGAGCG
KOK=       108
KK= 1082822  LL= 1083421  Z=    4.73  JJ= 1082342  DL=   600
A===      111      112      113      114      121      123      124      131      132      133      134      141      143      144      211      213      214      223      224      231      233      234      243      244      313      314      323      333      334      343      413      433
B===      222      122      422      322      212      412      312      242      142      442      342      232      432      332      221      421      321      411      311      241      441      341      431      331      424      324      414      444      344      434      423      443
RRR=    0.173   -0.257   21.171   -0.125   -0.229    1.251    0.766    0.236    6.691    3.811    3.784    0.155    0.491    7.475   -0.229   -0.839    0.766    2.462   -1.979   -1.641    5.398   40.275   -0.414    9.532   -1.367   -0.089    0.709    0.047    2.211   26.798   -0.109   -0.145
X1==   -0.414    0.599    4.172   -0.891   -0.401    1.197   -0.864    3.172    2.197    1.838    1.677    1.109    0.164    4.435   -0.401   -0.803   -0.864    1.222    2.162   -0.803    2.703    5.583   -0.559    3.065    1.838   -1.348   -0.482   -0.174    0.775    6.173    0.164    0.235
X2==   -0.417   -0.430    5.074    0.140    0.570    1.045   -0.887    0.074    3.045    2.074    2.257    0.140    2.987    1.685    0.570    1.045   -0.887    2.015   -0.915    2.045    1.997    7.214    0.741    3.110   -0.744    0.066   -1.471   -0.271    2.854    4.341   -0.664   -0.616
CD1=        0        1        5        0        0        2        0        4        3        4        4        2        2        8        0        0        0        2        3        0        5        9        1        6        4        0        1        3        5       15        2        4
CD2=        0        0        6        1        1        2        0        1        4        5        5        1        6        4        1        2        0        3        0        3        5       12        3        6        1        2        0        4       10       13        1        3
GCCTGGAACTGTCGCGGTTCGTTGGGGGCTACGAGGAACGCGCGTACGGTCGCGCGGAGGTGACGGTCGAGGGCGACAAACTGCACGTGAAGTGGGGACGGTACACGTTCCGCGCGGAGCACTACCACTTCGACACGTTTACGCTGGTTCCCATCGAACCGAAGGGCGACATCGTCTCGCTGGACCGCAGCACGTTCGACCTCCAGTTCCGGTTGGGTACGAACGGCGAGGCGGAGGGGATGAAGTTCCTCGAACAGGAGTTCCGCCGCGCGCAGAAATAGGGGCCGCCGGGCGCGCCGGCTGAGATTGCGACCCGCGCGCGTTCGGTGGTATTGGTTGGTTTTCTCGGATCGCCGCGCAGGGATCGCCGTTGAACGCACCATCCGGGCTCACGATCACCGCCACCGACCTCGGGGAGTACGTCCGCCACCACTCCTGCGACCGCCGGTTCCACCTCGCGGTCCACGCCGCGCGCGAGACGGAGCCGCTCCCGTTCTTCGACCGGCTGCGCACCGACCTCGACCCGGTGCTGGCCGAACTCGGGCGCCGGCGCGAGAACCAGTGGGAAGCGGAGCTGAAGGCCGCGGGGTTTCGCGACCT
KOK=       109
KK= 1090442  LL= 1091341  Z=    5.87  JJ= 1090142  DL=   900
A===      111      112      113      114      121      123      124      131      132      133      134      141      143      144      211      213      214      223      224      231      233      234      243      244      313      314      323      333      334      343      413      433
B===      222      122      422      322      212      412      312      242      142      442      342      232      432      332      221      421      321      411      311      241      441      341      431      331      424      324      414      444      344      434      423      443
RRR=   -0.395   -0.314   41.449    0.386    0.308   -0.494   -0.429   -0.400    1.848   21.664   12.095    0.386    0.517    5.122    0.308   -0.331    0.202   -0.815    2.577    6.205   19.408   14.044    1.037    0.208    3.736    1.128    0.519    2.373    2.031    3.189    2.225    7.514
X1==   -0.703   -0.622    6.973   -0.374   -0.622   -0.286    2.411   -0.410    2.329    3.837    3.394   -0.374    0.522    2.347   -0.622    2.329   -1.137   -0.162    0.816    2.329    7.290    3.210    0.771   -0.398    1.014   -1.201   -0.501    0.845    3.737    1.749    2.245    3.340
X2==    0.562    0.505    5.944   -1.032   -0.495    1.729   -0.178    0.975    0.794    5.646    3.564   -1.032    0.991    2.182   -0.495   -0.142   -0.178    5.019    3.160    2.665    2.662    4.375    1.346   -0.523    3.683   -0.939   -1.037    2.809    0.544    1.823    0.991    2.250
CD1=        0        0       10        1        0        1        4        1        4       10        9        1        4        7        0        4        0        1        2        4       15        8        4        2        5        1        2        9       16       11        7       15
CD2=        1        1        7        0        0        3        1        2        2       11        8        0        4        6        0        1        1        7        5        4        7       10        5        2        8        1        1       12        7       10        4       11
GGGCGGACTGGTCGGGCGTCCTGAGCCACGACGGGTTCGCCTCCTACGAGCGATTCGAGGGGGCGATCCACCAGCAGTGCCTGGCCCATGTGCTCCGCCGCGCGCGGGAACTGCTGGAGCGGGGGACCCGCGGGGCCGTGCGGTTCCCGCGCCAGGTGATCGCGCGGTTCACCGAGGCGATCCACTGGCGGAATGAGTACGCGCCGGGGACGTGGACCGACGACCAACGGGACGCGCACGGTCGCAGTTCGACGACCGCCTGCTGGAACTGGTGACGCGACCGCGGGCGGTGCCGGCGTACGTGACGCTGGCGAAGCACCTGTGGAACCATTTCGAGCAGTGGTTTACATTCGTGTTCGACCCGCGGGTCGAGCCCACCAACTGGAAGGCCGAGCAGGCGATTCGCCCCGCGGTTGTGAACCGCAAGGTGTGGGGCGGGAACCGGACCGCCGCGGGCGCGAAGGCGCAAGGCGTGTTGATGTCCGTGTTCGAGACGTGCCGCCGCCGGACCCTCTCGGTCGTGGATCACATCAGCCAAACGTTGCGATGGTTCGGCAACCGGCTCCTACCTCGCCCTGTGCTACTACCGGCGCGCTAAACAAGTACGTCTCCGGAGTGCGGTGCCCCAACTCCTCCACGCCGCACCCGCTCTTGAGAGCCTTGTGATACTCCTCAATGATCGGCCGTTGACAATACCAACCGGCCACCTCACGTAACCCCGCGGCCGTGTCCAGGGCCCGATCGGTGAGCAGGAACCACTCCACCGGGTCGACACCGTCCGGCGGGTTCGGTTCCCACACCCGCAACGCCCACACCCCCAACGCCGGGGCCGAACCGGACGGGTCCGGCAACTCGACGCGCACCCCGGCCGCCGACAGGTCCGCGGTGCGGGTCGAGCCC
KOK=       110
KK= 1116182  LL= 1116931  Z=    4.61  JJ= 1116122  DL=   750
A===      111      112      113      114      121      123      124      131      132      133      134      141      143      144      211      213      214      223      224      231      233      234      243      244      313      314      323      333      334      343      413      433
B===      222      122      422      322      212      412      312      242      142      442      342      232      432      332      221      421      321      411      311      241      441      341      431      331      424      324      414      444      344      434      423      443
RRR=    7.237    0.246    1.244   -0.255    0.222   -0.469   -0.008   36.105   -0.234    0.944    9.874    0.681    0.010    0.022    0.246   -0.234    1.028   -0.176    1.434    5.138   17.408    8.145   -0.376    9.969   -0.466    0.302   -0.907   -0.257   16.955    4.713    1.208   14.147
X1==    4.220    0.386    3.347   -1.169   -0.614    0.588   -1.036    4.898   -1.157    1.788    3.003    0.559    0.047   -0.228    0.386   -1.157   -1.036   -0.044    2.160    2.333    3.663    3.123    0.465    3.073   -0.337   -0.544    0.679    0.424    3.949    1.098    1.230    4.357
X2==    1.715    0.638    0.372    0.218   -0.362   -0.797    0.008    7.372    0.203    0.528    3.287    1.218    0.214   -0.098    0.638    0.203   -0.992    3.983    0.664    2.203    4.752    2.608   -0.810    3.244    1.384   -0.554   -1.336   -0.608    4.293    4.293    0.982    3.247
CD1=        5        1        6        0        0        2        0        8        0        7        8        2        3        2        1        0        0        1        3        4        9        7        3        6        3        2        4        9       16        9        5       17
CD2=        2        1        1        1        0        0        1        8        1        2        6        2        2        2        1        1        0        5        2        3        8        6        1        8        3        1        0        2       12       12        3       10
GCCTCGACGACGCCATAAGCGTCGCGGCCCAGATGGGGTGCCCCGGCGGCCCCGCGCGGCCCGGCGTGGTGATGTACCGGCGGACCAACGACCCCGCCCGCTCGGTGTACGCTGTCACGGCCAACATCCCCCTCCAGGGGGCCGGGCTGTTCCCGTCGGTGCCCGGGATCGACCGCGCGAAACTGCCGACCTTCCTGAGCGTGTGGCAGCCCGAACTCACCATGGAAAGGCTGGGCGGGAAATAGTCCCGGCGGCGCGGCCCCGGCCCGGAGCCGCGCCGCCCGCGACCACCCGGCGAACGCACCGGTTCCACTCGCCCGGCCCACCAACTTAGAAACGTGCCCGGTGGTCGTGTCGCATTTCTTGACGGCCCCGACCCGCCCGGAACGGGACACGAACGCGGTGGGATGAAGGCCATTTTTGACAGGATCGACAGGACGAACAGGATTTAAAATCGGTCAGTCTTCATCCTGTTCGTCCTGTCGATCCTGTCAAAAATGGCCTTCCGAAACCTGTGCCCCGCACGGGCCGCAAAAAGCCGCCCGTTCTCGTACACGTGACCGGCGTTCGCGGCTCGTCAGAAGCGGCCCCCGCGCCCGGCCCACCATCTCAGGAACGCGAAAACGCGCCGCCGGCGCCCGGCACTTGCCCGCGGCGCGCCGAGCGGGCACAATTCAGGTCTGGGAACTCAACCGGTCCCGCGCCCGTCCAACACCGGTAGACCCACTTCTCGCTCGCACACCCGACGAA
KOK=       111
KK=    7593  LL=    8492  Z=   10.20  JJ=    7383  DL=   900
A===      111      112      113      114      121      123      124      131      132      133      134      141      143      144      211      213      214      223      224      231      233      234      243      244      313      314      323      333      334      343      413      433
B===      222      122      422      322      212      412      312      242      142      442      342      232      432      332      221      421      321      411      311      241      441      341      431      331      424      324      414      444      344      434      423      443
RRR=   -0.358    6.997   -0.774   -4.594   -2.450   -0.264    8.755    0.461   -0.782    0.206   -0.495    2.608   16.593    1.940    0.494    0.772    0.266   73.036   -0.759    0.772   -0.508    9.472    0.194   -0.333    3.602   -0.254    7.730    1.747   10.650   28.532   -0.025   29.601
X1==   -0.851    5.264    2.895   -1.294   -0.736    0.633    3.839   -0.402    0.633   -0.375    1.252    3.396    3.627   -1.251   -0.736    0.633    0.478   10.371   -0.214    0.633   -0.165    4.147   -0.319    0.737    1.503   -1.124    1.852   -1.688    3.599    6.768    0.064    5.410
X2==    0.420    1.329   -0.268    3.550    3.329   -0.417    2.281   -1.147   -1.235   -0.551   -0.395    0.768    4.574   -1.551   -0.671    1.220    0.556    7.042    3.556    1.220    3.075    2.284   -0.608   -0.452    2.396    0.226    4.173   -1.035    2.960    4.216   -0.395    5.472
CD1=        0        6        5        0        0        2        6        1        2        2        5        6        9        1        0        2        2       12        1        2        2        9        2        4        5        1        5        1       13       20        3       17
CD2=        1        2        1        5        4        1        4        0        0        2        2        2       10        0        0        3        2       11        6        3        9        7        2        2        7        3       11        4       13       16        2       19
TGAGCCGCGGAGAACTACAACTTCTGGGCGGAAATCCGCGGAGTTCTGTGCTTCAATTCGGCCGCGGCTATGAGCCGCGGAGAACTCATCGCGGCCCTGGCCCGGGTGTACGGCCACGCGCACGGGACGGTCGAGCTTCAATTCGGCCGCGGCTATGAGCCGCGGAGAACGGCGCGGAGCAGGTTCAGCTCCACTTCCGTGCGGTAGCTTCAATTCGGCCGCGGCTATGAGCCGCGGAGAACGCGGCGCTGGTGGACGCGGCCGGGTCGCACGTCTGGCTTCAATTCGGCCGCGGCTATGAGCCGCGGAGAACTTCTCCGCGGGACTCATGCCGGCGAGCCGGAAGCCGAAGCTTCAATTCGGCCGCGGCTATGAGCCGCGGAGAACGCTGCCGGGCGAAGACAGCCAGACCGCTTTTGGCCGCTTCAATTCGGCCGCGGCTATGAGCCGCGGAGAACCGCGCGACTCGCAAACCCCGGCGTGCCGGACTGCGGCTTCAATTCGGCCGCGGCTATGAGCCGCGGAGAACGCGACACCTCGGGGTAGTCGGCCGCGAGAAGCTCGTTGCTTCAATTCGGCCGCGGCTATGAGCCGCGGAGAACACGTCCGTCTGAGGTGCGACATGCCCGCGTACATCGCTTCAATTCGGCCGCGGCTATGAGCCGCGGAGAACTCGATCGCGGTGTCGTGGGCCGAGGAGAAGGCGAGCCGGCTTCAATTCGGCCGCGGCTATGAGCCGCGGAGAACCACCTCGCCCGCGTACCGCGAGTGGCAGGCGAAGGCGGCTTCAATTCGGCCGCGGCTATGAGCCGCGGAGAACCAGGACACCACCGTCAACGAGCTGTGCAAGCGGTACATGGCTTCAATTCGGCCGCGGCTATGAGCCGCGGAGAACTGCGA
KOK=       112
KK=   11223  LL=   12212  Z=    6.87  JJ=   11103  DL=   990
A===      111      112      113      114      121      123      124      131      132      133      134      141      143      144      211      213      214      223      224      231      233      234      243      244      313      314      323      333      334      343      413      433
B===      222      122      422      322      212      412      312      242      142      442      342      232      432      332      221      421      321      411      311      241      441      341      431      331      424      324      414      444      344      434      423      443
RRR=   -1.173   20.194    3.258   22.188    3.029   -0.413   -4.155    0.044    0.261   -0.341    1.222   -2.779   16.546   -1.452   -0.042   -0.413   -5.532   33.769    1.123    8.258   -1.872    1.094   -0.110    0.083   -0.072    0.033    3.986    0.670   23.304   22.640   -0.612   23.826
X1==   -1.048    4.996    3.218    3.677    0.996    0.303    3.193    0.184    0.303    2.502    0.515    2.227    2.809    0.877   -1.004    0.303   -1.339    9.486    0.291    2.675   -1.001    2.478    0.088   -0.073    0.103   -0.058    0.874   -0.738    4.095    6.369    1.089    3.641
X2==    1.119    4.042    1.012    6.034    3.042   -1.363   -1.301    0.239    0.862   -0.136    2.371   -1.247    5.891   -1.656    0.042   -1.363    4.133    3.560    3.856    3.087    1.870    0.441   -1.248   -1.139   -0.697   -0.562    4.561   -0.908    5.690    3.555   -0.562    6.544
CD1=        0        6        6        7        2        2        6        2        2        7        4        5        8        5        0        2        0       13        2        5        1        7        3        3        3        3        4        3       14       19        5       13
CD2=        2        5        3        9        4        0        0        2        3        3        7        0       13        0        1        0        7        7        7        6        7        4        1        1        2        2       12        4       19       14        2       21
AGTCGAGCTTCAATTCGGCCGCGGCTATGAGCCGCGGAGAACAAGCCGACTCGTGGCGGACGGACCTGGGGCACAAGCCGCTTCAATTCGGCCGCGGCTATGAGCCGCGGAGAACGTACTGCCCCCGCGGAAAGCCTTCTAGCTCGGTGAGGCTTCAATTCGGCCGCGGCTATGAGCCGCGGAGAACCCCTTCTCGGTCACGGCGGCCCGCGCGGCCGTGTTGACCGCTTCAATTCGGCCGCGGCTATGAGCCGCGGAGAACACCCGTCCGGGCTCGCCTCGAACGTCACCGCGAGGCTCGTGCTTCAATTCGGCCGCGGCTATGAGCCGCGGAGAACCCCCGACTACCTCGCGGGCGTGCTGATGGGCAAGCAGCTTCAATTCGGCCGCGGCTATGAGCCGCGGAGAACCGGCTGCGGGTGGCGGTGGGGGCGTACAACCAGACGCACGCGCTTCAATTCGGCCGCGGCTATGAGCCGCGGAGAACGCCCGCGAGCTGCTCAGCGGCACGGCCGCCAACGGGCTTCAATTCGGCCGCGGCTATGAGCCGCGGAGAACCTGTTGGAGAGCTTCCTTTTCCTTGGCCGTGCCTTGGCTTCAATTCGGCCGCGGCTATGAGCCGCGGAGAACAAGTGCTTCGAGTTATTCGGACGCAGTCTTCGCTGCTTCAATTCGGCCGCGGCTATGAGCCGCGGAGAACGTAGTGGTCAAGGGCGTCGAGACTGTCGCGGCGGCCAGCTTCAATTCGGCCGCGGCTATGAGCCGCGGAGAACGAGGAAGAGGACGACGAAGAGGAAGCAACTAAGGTCGCTTCAATTCGGCCGCGGCTATGAGCCGCGGAGAACCCGAAATATCGAATTTGCGGTTTACACCGCAGAGTGTGCTTCAATTCGGCCGCGGCTATGAGCCGCGGAGAACCCGATCGACGGTAAGTTTGTCATAATACCAGTTGACGCTTCAATTCGGCCGCGGCTATGAGCCGCGGAGAAC
KOK=       113
KK=   12243  LL=   13292  Z=   13.14  JJ=   12183  DL=  1050
A===      111      112      113      114      121      123      124      131      132      133      134      141      143      144      211      213      214      223      224      231      233      234      243      244      313      314      323      333      334      343      413      433
B===      222      122      422      322      212      412      312      242      142      442      342      232      432      332      221      421      321      411      311      241      441      341      431      331      424      324      414      444      344      434      423      443
RRR=    0.189   38.319   -0.181    0.013   -0.224    0.085    5.295   -0.456    3.406    0.408    0.007    0.034   38.563    2.012    0.522   -1.028   -2.284   71.174    0.918   22.236    1.845    9.794    0.064   -0.095    0.079    0.712   -2.733    0.957   18.008   32.155   -2.169   13.776
X1==    0.376    6.836    1.956    0.431   -0.439   -0.109    6.982    0.584    2.630   -0.585    0.402    1.089    5.974   -1.910   -0.439   -0.793   -1.544    9.447    0.415    4.683    0.568    8.176    2.616    0.217   -0.585    0.402   -1.752   -1.088    3.978    5.396   -1.827    4.451
X2==    0.504    5.605   -0.093    0.031    0.511   -0.776    0.758   -0.781    1.295   -0.696    0.016    0.031    6.455   -1.054   -1.188    1.295    1.479    7.534    2.212    4.748    3.246    1.198    0.025   -0.436   -0.135    1.772    1.560   -0.880    4.527    5.959    1.187    3.095
CD1=        2       10        5        3        1        2       13        3        6        2        4        4       14        0        1        1        0       16        3        9        4       18        8        4        2        4        0        2       13       16        0       14
CD2=        2        8        2        2        2        1        3        1        4        2        3        2       14        1        0        4        4       13        5        9        9        5        3        2        3        6        6        3       14       17        5       11
GCTGGCTGCTTCAATTCGGCCGCGGCTATGAGCCGCGGAGAACAAGGCCACCGCTGCCGCTTGACCCGTGGCGATTTGATTGCTTCAATTCGGCCGCGGCTATGAGCCGCGGAGAACGCATCGGTCTTCTGACGAACTTCGACTTGATCCTTCAGCTTCAATTCGGCCGCGGCTATGAGCCGCGGAGAACTGCATCAGGGCGGTAGTCATTTTGTCGAGACAACGCTGGCTTCAATTCGGCCGCGGCTATGAGCCGCGGAGAACTCGTGCTGTTCTACGAGAAGTGGCCGATGAATGGTGGCGAGCTTCAATTCGGCCGCGGCTATGAGCCGCGGAGAACGCTCGTCCCCGGTATTCAGAAGTTGGTGGACGAAGGGCTTCAATTCGGCCGCGGCTATGAGCCGCGGAGAACGCCGAGGGATTCCAACTCGCGTAGTCAAGGTAGAAGTTGCTTCAATTCGGCCGCGGCTATGAGCCGCGGAGAACTCATTGTCTTCAACTTGAATGTACGTTGGCACTGCGGCTTCAATTCGGCCGCGGCTATGAGCCGCGGAGAACTCAGCCGTCGCAGGGCTGACAGTCTCGCCGCCCGGCTTCAATTCGGCCGCGGCTATGAGCCGCGGAGAACCGGAATCCGCGCGACCGGTGCCGGTATAACCGTCAGGCTTCAATTCGGCCGCGGCTATGAGCCGCGGAGAACGTTATCGTCAAAGATCGCATAACCAGTGCCCAACTTGCTTCAATTCGGCCGCGGCTATGAGCCGCGGAGAACGGCAGGAACCGAAGTTCCTGCCTTGCAAATTTCAATGCTTCAATTCGGCCGCGGCTATGAGCCGCGGAGAACCCTTCACGAAACGGGTGCTGAATGGGCAGCACCCGCTGCTTCAATTCGGCCGCGGCTATGAGCCGCGGAGAACCTGCTCGATGCGGATGAGTACACGGTGGAGCCGCTGGAGCTTCAATTCGGCCGCGGCTATGAGCCGCGGAGAACTTCGATTCTCAGAAATTATATCGTCGCAACGGATTATCGCAATCTCCGCGAGCGGTTGA
KOK=       114
KK=   20223  LL=   20972  Z=    4.66  JJ=   19863  DL=   750
A===      111      112      113      114      121      123      124      131      132      133      134      141      143      144      211      213      214      223      224      231      233      234      243      244      313      314      323      333      334      343      413      433
B===      222      122      422      322      212      412      312      242      142      442      342      232      432      332      221      421      321      411      311      241      441      341      431      331      424      324      414      444      344      434      423      443
RRR=    1.483    1.928   -0.068   39.117    0.684    9.555    0.552    0.045    0.250   -1.498    0.739    1.302   -0.026    0.830   -0.385    0.254    0.178   54.391    6.331    1.393    0.021   -0.228   -0.724    0.201    3.251    7.384   27.216   -0.322   11.899   19.994   25.768   -0.083
X1==    0.509    2.360    3.066    4.121   -0.640    3.446   -1.077    0.066   -0.199   -0.589   -1.304   -0.879   -1.304   -0.462    0.360    0.712   -0.138    6.724    1.239   -1.110   -0.212   -0.125   -1.493   -0.743    2.435    4.149    5.762    0.338    2.168    6.717    3.370    2.168
X2==    2.912    0.817   -0.022    9.493   -1.069    2.773   -0.512    0.684   -1.255    2.543   -0.567   -1.480    0.020   -1.795   -1.069    0.356   -1.294    8.090    5.109   -1.255   -0.097    1.821    0.485   -0.270    1.335    1.780    4.723   -0.950    5.489    2.977    7.647   -0.038
CD1=        1        3        4        5        0        5        0        1        1        1        0        0        0        1        1        2        1       10        3        0        2        2        0        1        5        7       11        4        7       15        6        7
CD2=        5        2        2       16        0        5        1        3        0        7        2        0        3        0        0        2        0       10        7        0        2        5        3        2        5        6        9        2       15       10       16        4
CGAGGGCGGTAAGAACCGCTGGAAAATCGGCTTCTTCACGAGGTCGTCGCGTTCCAACCCGCGAAGGGTTCCGGTCAGTTGCTCGAACAAACCTTTCGGGAGCTTCTTCGTGACTTTATCAACGTCATCAACTTTGCGGACGAAAACCAGAATCGCACTGCCGGATTCTTTGTGCTTCAGCGCAAGGTCCGCAATCTCGTCCGCGAGTTTCTTCTCGTCCTTGTTCGGCTGGAGGTGAAGCGCCTTCTTCGCGCCGACGCGTCGTTGAACGGTTTCGTCCTTGTAATCCTCGTCGGAGAGGGTGAACGGCGGCGGGCCATCGGCCCGCGAGGTCGCGGTCAGTTCCACCACCCGAAGCGGCCGGAAGTCCTTGCACCGCTGCTGTTCCTTTTCGATCTCTACGAGCAACTCCTGAAACGCCGGTTCCAGGTGCGCTTCGTCGTGGACGATGAGCGCGTCCTGGCCCAAGAACCCGGCGTGCAAGGGGCGCGTCTTGAACCCGCATCCGTACCCGCTGAACAGCAGCCGCGAGCCGATCATGTCTACGGTGCCGCAGATCACCGCCGGGCGCGACGGGTCGGCGCTCCACTCGCGGTTGTCCGCGAATTGGCCGCGTAGTGTGCTGATCGCGAGCGGCCGGTCCTTCTTCGGGTCAGGCTTCTCTGGGCGTGTCGAACACAACGCCCAAAGCGCGGCTTCGACCTCCGGGACATCCGGCAAGCGCTCTCGGAGATTCTCCACTTCATTTGT
KOK=       115
KK=   29133  LL=   30002  Z=    4.90  JJ=   28983  DL=   870
A===      111      112      113      114      121      123      124      131      132      133      134      141      143      144      211      213      214      223      224      231      233      234      243      244      313      314      323      333      334      343      413      433
B===      222      122      422      322      212      412      312      242      142      442      342      232      432      332      221      421      321      411      311      241      441      341      431      331      424      324      414      444      344      434      423      443
RRR=    2.350    0.347   18.422   -4.876   -0.014   14.310    0.415   -0.025    0.208    4.294   -0.284   -0.005    6.216   -0.058    4.057    5.269   -0.283   18.379    3.785    0.518    0.158   12.434    1.186   -0.652   -0.053    1.288    1.209    0.157    6.475   26.649    0.005   15.778
X1==    3.277    0.187    4.096   -1.127    0.187    2.904    2.187   -0.279   -0.399    2.339    0.471   -0.231    1.803   -0.127    2.187    2.904    0.496    4.936    1.924   -0.399   -0.433    2.781    0.265   -0.939   -0.914    1.137    0.796   -0.673    1.897    6.866   -0.195    6.369
X2==    0.717    1.855    4.498    4.327   -0.076    4.927    0.190    0.091   -0.521    1.836   -0.604    0.023    3.448    0.457    1.855    1.814   -0.570    3.724    1.967   -1.299   -0.365    4.471    4.471    0.695    0.058    1.133    1.518   -0.233    3.413    3.881   -0.025    2.477
CD1=        4        1        6        0        1        5        4        1        1        6        3        1        5        2        3        5        2        8        4        1        2        7        3        1        1        4        4        3        8       18        2       17
CD2=        2        3        8        8        1        8        2        2        1        6        2        2        9        4        3        4        1        6        4        0        2       10       10        4        3        5        5        4       12       13        3       10
CCGCGCGAACGTCAAATCGCGTTCGCCATCGCCGATAGCGGGAGCATGGCTGTGCTCGTTTGTACCGCTTTGGAATACCGGATGGAGGAACTTCGCCCCCTGTTCATGTTCATCGCCCGGTCGCTTCGCGTTGGCGCGGCGGCACTGGAGTAGGTAGGCGAACAGGTCACCGTCCCGGTGGCGCAGCTCTAAGCTGCCCGAGGCACCGCAACGGGTGCGGGAAGGGCGAACACGCCGGAGGCGTCACCGGCAGCCTTCCAGTTCGAACAGCATCTGCTTGGTCGCGAGGCCGCCGGTGAAGCCGGTCAACGCGCCGGACGAACCGATTACCCGGTGGCGGGGGCTGATGATCGAGATCGGGTTCTTCCTGTTGGCCGCACCGACCGCTCGGGCCGCCTTCGAGGCGCCGATCCGTTCCGCGAGTTGTTGGTATTACGGCGGCGCGCAAGATACGCATTAATGGCAGCGGCCCGGTAGTAATTCCCTGCGATTTCCAGCGATTCGGCTCTGCTTATCTAACGCGCCGCCGTAATAAACCCGGCCGCTCCAAGTTTCAGGCTCGATTCTGGTGTTTCCCGTTCGCTGTTGTACGCTCCCCTACCTGCTGACGCAGGCGGGCGATGCTACGCAAACCGCCCCGGCCGGCGGGCCAACGGGTTTTGCGCCACTTATTCGCGGCGGCCGCCAACGAGCCATGCGCAAGCGAGCCACAATCGACGCGTTCGGATTTCGCGACGAGCAGCTCTTCCAATCTCTGGCAAAATTTGGACAGCGGCCGGTAACTTTTGCGTCCGCCGATTACAACGAGTTGTAGTTCCTACCCGCCTCAAAAACCGGCTTTGTAAAGCACGCCGCGGCCCAAAATCGCGC
KOK=       116
KK=   48483  LL=   49232  Z=    4.79  JJ=   48483  DL=   750
A===      111      112      113      114      121      123      124      131      132      133      134      141      143      144      211      213      214      223      224      231      233      234      243      244      313      314      323      333      334      343      413      433
B===      222      122      422      322      212      412      312      242      142      442      342      232      432      332      221      421      321      411      311      241      441      341      431      331      424      324      414      444      344      434      423      443
RRR=    0.298    0.300    3.601   11.746   -0.216    0.894    1.024   -0.333    0.112    1.081   -0.597    1.007   -0.181    0.141   -0.282    2.540    0.000   15.622    5.787   -0.011    0.002   -2.947    4.407   -0.802   -0.112   35.179    4.205    0.100   -0.358   37.884    7.637    8.080
X1==    0.596    0.582    2.118    2.025   -0.418    1.087   -1.009    2.118   -0.913    0.778    1.983   -0.975    0.601   -0.892    0.582    3.087   -0.010    2.054    1.920    0.087    0.002    3.257    2.578    1.010   -0.674    4.748    2.858    0.389    1.107    5.834    3.366    2.052
X2==    0.499    0.516    1.701    5.800    0.516    0.823   -1.015   -0.157   -0.122    1.390   -0.301   -1.033   -0.301   -0.158   -0.484    0.823   -0.022    7.605    3.013   -0.122    0.849   -0.905    1.710   -0.794    0.166    7.409    1.472    0.257   -0.324    6.493    2.269    3.937
CD1=        1        1        3        3        0        2        0        3        0        3        5        0        3        1        1        4        1        3        3        1        2        7        6        4        1        9        6        5        7       17        7        9
CD2=        1        1        3        7        1        2        0        1        1        5        2        0        2        2        0        2        1        9        4        1        4        1        5        1        3       14        5        7        5       21        6       15
TACCAGCAGGCACTGGCCGCCAGCTTCAACCAGCGGGGCCTGCTCCACCGCGACCTCGGCGCGCTGGACGAGGCGAAGGCGTCGATCGGGAAGGCGGTGGCGATCCGCAGTCAGTTGTTGCAGGCGCGCCCGAACGACCCGTGGACGGCGGTCCTCCTGGGCGGGGCGCTTTGCAACCTGGGCGCCGTCCTGTGCGATCAGGGCCGTTACCCGGAAGCGCTCGACCAGTACGAGCAGGCCGTCCCACTGATTGAGGGCCAACTTGCGGAACGCGCGCGCGTGGGCTTGTCCGCCCTCTGGGGCTGGCTCTTCCCGCGCGCGCGGTCCCGCCGGCGCTCGCTGGAATCGACGGCGCGGTCGTACCTGGCGAATACCCAGGCGGGTCGTGCGAGGGTCCTTGAACTGCTGGGGGGGTAGGGGGGCCGCCAAACAGCCGAACCCGCCGCTACATCGGACCGCGACCCCTGGGTTTTTCCCGGCACCGGTCGCGGGGGGTGCGGCGGTGAACTGTAAGTTCAACTTCGGAAGGCGTGCCGCGATGAAGAAGTCGGAGCGGGTTGCGAAGGCGGTCGCGCGGCAGGCCCGTCGGCAGCAGTACGCACACGAGGAAGCCGCTATGCGGGCCTTCCTCCGGGAGTGTCGCGCCTGCTTACCAGCTTCCAAGACGCTTGCACGGCCCCCGGCCCTCTGCGCGGAGAGTGTGAGTCACTTCTAACGGTCGCGCCGGCCGTAACGGTTAAATGACCCGCA
KOK=       117
KK=   59343  LL=   60512  Z=    4.53  JJ=   59343  DL=  1170
A===      111      112      113      114      121      123      124      131      132      133      134      141      143      144      211      213      214      223      224      231      233      234      243      244      313      314      323      333      334      343      413      433
B===      222      122      422      322      212      412      312      242      142      442      342      232      432      332      221      421      321      411      311      241      441      341      431      331      424      324      414      444      344      434      423      443
RRR=    5.706    0.206   17.432    0.065    0.063    2.428   -0.406    5.182    8.280    5.284    5.429   -0.686    0.418   -0.058   -1.153   -0.073    0.815    8.456   -1.800   28.064    6.753   36.505    3.665   14.506    0.201    0.232    0.499    2.613   44.766    5.351    0.884   -0.538
X1==    2.604    1.865    2.682   -0.137   -0.071    1.502    0.708    1.991    5.121    2.691    3.579    0.541    1.040   -0.055   -1.039    0.054   -1.422    3.982   -0.611    7.293    2.464    5.536    2.876    4.835    0.620   -1.500    0.294    0.847    7.987    1.874   -0.484   -0.419
X2==    2.191    0.110    6.500   -0.475   -0.890    1.617   -0.573    2.603    1.617    1.963    1.517   -1.269    0.402    1.049    1.110   -1.358   -0.573    2.123    2.944    3.848    2.741    6.594    1.274    3.000    0.323   -0.155    1.697    3.085    5.605    2.856   -1.827    1.285
CD1=        4        3        6        2        1        4        3        5        9        9       11        3        6        4        0        2        0        7        1       12        8       14        9       13        5        1        4        9       28       12        3        6
CD2=        3        1       10        1        0        4        1        5        4        7        6        0        4        5        2        0        1        5        6        7        9       16        6        9        4        3        7       15       21       14        0       10
GGTTGTTCAGCCCGTGGAGGACATCGAACTCGCAGCGCTCGCCGGCCCGGGCGCGAACCAACTCCAGGAACTCGGCGCGGAGTTCGGGATCGCACAGGATGCGATCGACCGAACAATCGACGGGATGGGACTTCAGCATCACCCGGTACGACTCGATCAGAACCGGTTCCATGTCGCGGCTCCGTGGGGGCGGTTCCGCGAGTTGTTCCGGCCGGGTGGGCGGAGTTCGACAAAAAATTCCGCCGCTCACGACCGCCCGGAGCAGGTGCGGCATGCAACGGCGCATGCGCGGGGTGGTTGCGGGCCGCGCGCCGATTTGTTAGTCTCACGCACAGTACAATCTCAGTGGTTTCAAGTTCCAGGTTCCAAGTTTCACGTAAAACTCAAAAGGCATACGAATGGCCGGAGCTTTTACTGGACTGATTCCCGACTTGGAACCCGGAGTTTGAAACTGCTGGATCCGAGCAATCGGCCTCGGTGGCGACTGGTTTTCGACACGAATCCGGTCCGCACGGGGCACCGTCGTCCGGTGCGCCGGGCTCGTGCCAAATCAGACAAACCCCGCGGCTCGTTGCTTCGCGAACGTCACTCACGCCGGAGGAGCGGGACGGATGGCCGAATCTACCTCTGTTCGATCGATGGTCAGCGCCAATGCCACCGCGGTCGTCCGGCAAAGGCCGTCGGTTCTGCTCATGATCGCTCGCGTTCGGGCCGCCGGGGCCACCCTGGACGCCTCACTGGCTGAGATGCACCAGTTGGCAGACGACACCGTGCGCCGGCTGATGCGCCTGGGGGCCACCCGCGCCTGGGCCGGCGATTCGCACCCCGACGATCAGGCCGACCCCGACCCGATCGCCCGGATGCGTGCGGCCGCCGGGCGCGGCGCGCGGGGAGCGACCCCGGAGGACCGGCGGGGCGTGAACGTGGCGGTGGCGGCCACCTGGGACATTACCGGGCTGTCGGCCGACGCGGTGTTGAGTTTGGTCGATCAACTCCGGTTCGATGTCGCGGCGAACGTCAACCCGTCGGAGCCGACGTCGGAGCGGGAGCCCTTACCGTGGGCCGACCCGGCGGCACAGATCCAGCATATGATCGCAAAAGCGACCCAACCGGAGGACGACCGCTCGCCCAAATTCGTGTACATCGCCCGGCCGACCGATGAGCAACTGA
KOK=       118
KK=   68223  LL=   69392  Z=    6.11  JJ=   68223  DL=  1170
A===      111      112      113      114      121      123      124      131      132      133      134      141      143      144      211      213      214      223      224      231      233      234      243      244      313      314      323      333      334      343      413      433
B===      222      122      422      322      212      412      312      242      142      442      342      232      432      332      221      421      321      411      311      241      441      341      431      331      424      324      414      444      344      434      423      443
RRR=    0.636   -0.230    5.059   -0.557   -0.230   11.273    0.579   -0.667    0.498   22.831    0.699   -0.097    0.202    1.977    0.349    1.923    0.467   14.273   -0.309   -0.651    2.621   59.196    0.892    1.636   37.516   -1.636    0.011   -0.331   16.460    1.711    2.429   10.277
X1==    0.476   -0.579    1.394   -0.287   -0.579    3.652    0.438    0.537   -0.422    4.469    3.518   -0.287    0.277    0.889   -0.579    3.652   -0.390    3.351   -0.493   -1.237    2.543    6.759    0.588    4.837    6.065    1.897    0.011    0.857    4.353    0.629    1.357    2.999
X2==    1.334    0.398    3.630    1.936    0.398    3.087    1.322   -1.242   -1.180    5.108    0.199    0.338    0.729    2.224   -0.602    0.526   -1.199    4.260    0.626    0.526    1.031    8.758    1.516    0.338    6.185   -0.862    1.031   -0.386    3.781    2.718    1.790    3.427
CD1=        1        0        3        1        0        6        2        2        1       12       10        1        4        5        0        6        1        6        1        0        9       17        5       13       15        7        4       12       22       11        6       18
CD2=        2        1        6        4        1        5        3        0        0       13        4        2        5        8        0        2        0        6        2        2        5       19        6        4       15        2        5        7       19       16        7       18
GTTGCGCGAGCGTGCCGGCGGTCGGCAACCGCTGGTGGTCGCGGTCACTGGGTGCGGGTCCGAGGAGGACCGGTGGCGCTCGGCCGACGCCGGCATCGACCTGCACCTCGTGAAGCCGGTCGCGCCGGCCGACCTGATTCGGCTGCTCGACTGGGTCGGTGGGCACCTCGCGGCCCGCACGGTGCCCACTACGGCGTGCGGGTGATCGAGCCCCCGTATTGGGTGAGCGGCGTGCTCTGGAGCACCGGTTCCCGCCGACCCGCCACGAGGGCGTGACGTTCCGTACTCAGGGTGTGGTGGTTCGTGAAACTGTTCCGCGTGGGTTGGTCGTACCATCCCTCTCAATACATCGCGTCTGTTCAGTGCCGAGCAGCCGCGATGTCGCGACGTGTTTGGCCTCGGGGAATCGGGTGCGGGGCGGCTTCGGTTTTTTCGGCCCGCGGGTGGCCTTCCGATACCGCCCCAGGTTCGCACCCCGGGCCGGCTCCTTGAGCCATTCGGCCATCGGCCCGACCGACCACGCTCCCAGACCCGCCCATGTTTCGACCGGAACGGCGATCCACGGTCCCGGGCACGCACCCGACACTTCCAACTCCGGGTCGCGGCGTGCCGGCGGATGACGAACGAACCGTTCCGTAGGGCGATCCCGAACAGGAACCCGGTGTGCAGAAGTTCCGGTCCGCGACCCACACGTCGTTCTCGGCCACCGTCGCCAGGATCGGGGCGGGCCGGGACCGCTCCTGGGCGTGCCCGTCCTCGCAACAGACCACGTCGATCGCCAACCCGAGGGCCGGGTCGAGAGCCACCAGGGCCTGGCCCGGCGACCACGTCCCGCAGCGGCTTGAGCCGCCTGTGGGTCTTGCACACGTGGTTCCCGTCGAGCACCTTTACCCGGTAACCGGCCAGCGGGTCCGGGGCCGACCCGCCCATCGCCCGGATGACCGGCCCGAGGCGGTCGGCGGTGTGCCGCACCCGTTCCCGTCCCGCGGCCGTCGGGACACGGGCCAGGCGGGCGCACACGGCCGATACGGACACCGACACGCGTGGCCGTCGGCCGGATACGCGGCGTGGACCGAGGGCTTCACCCGGCACACGACGTTGGCCATCAGCTCGACGCACGTGGGGAACAGCAACTCGCGGTCGTCCCGACCCCGGCGATGCGAACGAACA
KOK=       119
KK=   70713  LL=   71762  Z=    5.65  JJ=   70623  DL=  1050
A===      111      112      113      114      121      123      124      131      132      133      134      141      143      144      211      213      214      223      224      231      233      234      243      244      313      314      323      333      334      343      413      433
B===      222      122      422      322      212      412      312      242      142      442      342      232      432      332      221      421      321      411      311      241      441      341      431      331      424      324      414      444      344      434      423      443
RRR=   -0.192   -2.129   55.002    0.092   -0.206   -0.657   -0.462    0.077   -0.287   24.361   -3.516   -0.212   14.674    0.012   -0.286   -0.287   -0.462    2.000    2.017   -2.137    6.610    9.972    2.603    0.115    5.222   -0.359    0.022   -0.276   28.992    9.674   11.660    1.388
X1==    0.370   -0.614    7.668   -0.345    0.386   -0.408   -0.319   -0.434   -0.408    4.834    3.034   -0.345    3.579   -0.083   -0.614   -0.408   -0.319    1.281    1.442   -0.408    1.773    5.880    0.913   -0.614    1.179    0.310    0.186    0.299    7.304    2.703    2.489    3.057
X2==   -0.521    3.466    7.173   -0.265   -0.534    1.611    1.447   -0.178    0.704    5.039   -1.159    0.615    4.100   -0.142    0.466    0.704    1.447    1.562    1.399    5.240    3.729    1.696    2.850   -0.187    4.430   -1.159    0.117   -0.924    3.969    3.579    4.684    0.454
CD1=        1        0       11        1        1        1        1        1        1       13        9        1       10        3        0        1        1        3        3        1        7       14        5        2        6        4        4       10       29       16        8       17
CD2=        0        4        9        1        0        3        3        1        2       11        1        2       10        3        1        2        3        3        3        7        9        6        8        3       10        1        3        4       17       16       11        8
CGGACCCGGGCGACCGTGTAGTTCTCGCCCGCTTCCACGGCGTACAGCGTTCGGCCGTCCGGTGCGAACGTCAGCGCAACGGCTTCAAAGCCGTCGCTCTCCCCGGCCCACAGTGGCTTCCCGGTGGCCGCGTCGAACAGGCCCATAGTACCCGCTCGACGGGTCGCCGCCCAACCGCCGGCCAGCGCGACGGACCGGCCGTCGGGGTTGACCGCCAGTGCCGTCCCGACCGCCCCGCGCCCGGTGCCGGCCGTGGCCGTCCAGAGCGTCTTCCCGGACTGCCCGTCGAACGCGATCACCCGCCCGGAATGAGCCGCGAACACCCGCCGCCCGGTCTGATCGAACTCGGCGTGAACGAAACCGAGATGAAACCCCTCTTCCGCCCACACGATTTTACCCGTGCCCGTATCGCTCACGTCCGCGAACCGGTGAGACGAATCGGTTCGGAACACACGCCCGCAGTCGGCAGATACGGCCCACCGCGAGGACCAGACCGGCTTGCCGATGGGGAACGGACCGGACCGGCTCGCGACCCGGCCGGTTGCCGCGTCCCACGTGACCAGCGCACCGTCGGCCAGCGCGGTCAACCGGCCCGCGCGGTCGAACCGGAGGTCGGTTATTTCTCTAGGACTTACGCAGTTGCGCTGGCGCAGGATTTGCGCATGGTGTGTTGTTGGTCTATGATCGGGCCATGAACGCACCACGTGCGAGCGCCGAGGACTACATCCAATTCCTGATCGCCACCCCCAAGGTGGCGTCGGCCGCGGAAGCCGCGCGAGCCCAACCGGACCATCCGACGGCGCCCGCGCATGATGCGTTCACCCGACTGCTGCACCGGCTGGAACCGGACCCAGCGGCGTTGTGGGACGAAGCCCGGTCGTCGGTCCGCCCGGGCGGTGCCGTGGTGCTCGACGACTCGGTGCTGGACAAGCCGTTCGCCCGGCACATGGGGCTGGTGCGCCGGTGCTGGTCCGGGCGGCACCGCCGGGTGGTGAGCGGGATCGGGCTGGTGACCCTGCTGTGGACCGACGGGGCCGCCCTGGTACCGTG
KOK=       120
KK=  144183  LL=  145322  Z=    4.89  JJ=  144183  DL=  1140
A===      111      112      113      114      121      123      124      131      132      133      134      141      143      144      211      213      214      223      224      231      233      234      243      244      313      314      323      333      334      343      413      433
B===      222      122      422      322      212      412      312      242      142      442      342      232      432      332      221      421      321      411      311      241      441      341      431      331      424      324      414      444      344      434      423      443
RRR=    0.777   -0.547    0.580    0.271    0.530    2.239   -0.194    4.409    0.724   10.603    9.870   -1.198    1.048   -1.162   -0.009    0.616    1.589   56.226    5.680    2.239    5.075   36.177    7.316    0.551   -0.820   -0.229    0.583   -0.221   14.171   17.760    4.526    0.531
X1==    0.655   -0.539    2.024    0.106   -0.539    1.204   -1.185    2.024    0.389    3.183    2.837   -0.894    0.301   -0.869   -0.539   -1.239   -1.185    8.253    1.247    1.204    1.319    5.129    3.090    1.274    1.362    0.301    3.272   -0.289    3.390    7.595    2.837    0.331
X2==    1.188    1.016    0.286    2.548   -0.984    1.860    0.164    2.178    1.860    3.331    3.479    1.341    3.479    1.337    0.016   -0.497   -1.341    6.813    4.555    1.860    3.848    7.053    2.368    0.432   -0.602   -0.759    0.178    0.765    4.181    2.338    1.595    1.602
CD1=        1        0        3        1        0        3        0        3        2        8        7        0        3        1        0        0        0       15        4        3        7       14       10        6        5        3       11        7       16       27        7        8
CD2=        3        2        3        7        0        4        2        6        4       11       12        5       12        8        1        1        0        8        6        4        9       15        7        4        3        3        3        9       19       14        8       12
TGCCGGGCGCCGCGGCGACCCGCCGCGTGGTCGTCGTCCGGGCCGGCGAGCACGCGATCGCGGTGTCGGCCGGGAGCGGGGTGCAGGTGGTCCCCGCGGCGCTCCCGAGCGTTCCGCTGCGGCACCGACTGTCGCTCCGCACGGACCGACTGCTCGGGGCGTTCGACACCACCGACCTCACGATTCTCGTGCCGCGGTGGACGGACCTGCTCGACGGGGAGTGAGGCCGACGCGCGCTCGCGCGCAGATCGACGGCTCGCTCATTCTCGCGTCGGTCGCGGGCCGCCGGGTGACGGCGCGCGCGATCCGCGCCAGCTCGGCGCGAGCGGGGCATCGTCTCGGCCACCCGTCGGGGCGGCTTGGCGCACGCCCGCTCGTCGGCACCTCAGCCGCGCCAACGGGCGCGCCCCGGTGCCGTTCGTCTGGGCCACGCCCTTCGTCGTGCCCCGCGCGATCCGCTCCTCGATCCTTACCACGCCCCGCTCGCCCGTTCCTTGTGCACGGTGGCGTAGTTGATCTCCTCGGGGAAGTGTACCTCGGGCACGGACGCGAAGTCACACGCCTTCAGAACAGCTCTTCGTCTTCGGTTTCCTTTTGTGCCCTTTGTGCTTTTTTGCGGCCATTTCTCTTCTGCTCTCGTTCTGCTTGTGTCTTGGTGCCCTTTGTGCTTTTTTGTGGCCAACCCTCTTCACACTCTTAATTCAGTGACGTTTCGGTGAAACTCGCCCGGGCCGCTTCCCGGCGCGTTGACCGCTCTTCCGCGGATGTCCTACAATCACCACCGCCCGGGTCGACGCTGCACGTCTTACTTTCGGCCCGGCGCGTTCGCTCTCGCACTTCGGACACGCTGACAAGGAGAACTCACATGTTGCGTTCGCTCTGTGCCCTCACGGCCTGCGGTCTGCTCGCGGTTCCCGCCCTGGCCGCGGATGAAAAGGTCCGGATCGTGAACGTCGAAACGGGCAAGGTGCTCGCGGTCGTCGACGACTCCGACGAGGCCGGCGCCCGCGCCGCGCTCGCCAAGACCGATCCGGCCAACAAGGCCCAGCAGTGGGAGATCAAGAAGGACGGGAAGTCCTTCTCGCTGGTGAACGTGAAGAGCGGCAAGGCGCTCGACGTGTTCGAGGCGTCGAAGGACGA
KOK=       121
KK=  148503  LL=  148982  Z=    5.56  JJ=  148443  DL=   480
A===      111      112      113      114      121      123      124      131      132      133      134      141      143      144      211      213      214      223      224      231      233      234      243      244      313      314      323      333      334      343      413      433
B===      222      122      422      322      212      412      312      242      142      442      342      232      432      332      221      421      321      411      311      241      441      341      431      331      424      324      414      444      344      434      423      443
RRR=    0.966   -0.260    0.256    9.446    0.374    0.038   -0.861    0.058   -1.223    5.248    0.530    0.348    0.505    0.535    0.150   -0.066    0.567   59.030   -0.712   -0.328    1.492    1.555   -0.375    1.492   -0.925    2.639    5.055   -0.008    2.483    8.702    5.008   15.554
X1==    1.633   -0.410    0.198    4.289    0.590    0.105    1.206    0.198   -0.895    3.247   -0.446    0.289    0.364   -1.182   -0.410    0.105   -0.794    7.000    1.113   -0.895   -1.413    0.973    1.740   -1.250   -0.572    1.174    5.822    0.096    1.450    2.004    3.604    4.221
X2==    0.592    0.634    1.293    2.202    0.634    0.367   -0.714    0.293    1.367    1.617   -1.187    1.202    1.390   -0.452   -0.366   -0.633   -0.714    8.433   -0.639    0.367   -1.056    1.598   -0.215   -1.193    1.617    2.249    0.868   -0.086    1.713    4.343    1.390    3.685
CD1=        2        0        1        5        1        1        2        1        0        6        1        1        2        0        0        1        0        8        2        0        0        3        4        0        1        3       10        4        6        7        6       11
CD2=        1        1        2        3        1        1        0        1        2        3        0        2        3        1        0        0        0        9        0        1        0        3        1        0        3        4        2        2        5        9        3        8
TGTGCACTGGTGATGGGCCTCGAAATTACGCGGGCCGGCGAATCGAGCCGATGCGAACGGCGGACCTTCTCGTTGAGTTTTTGAACCGGCTTCGCTAGAATCCGATTCAAAGAACCCGCCGGCCGGTACTGCTCTCGAATATTCGCTCGCACACCGCCTGAACGCCTTTCTGACCGGGAGACCTCGATGGTGCTGCGCCCCGTTCTTCTCGCGCTGCTCGGTACCGCGACCGCGGGCAGTCTCGCCGCCGGGTTGCTCCTCGCGCGCGGCGAACAGGCGAGCGCTACCGCCCGCGACGCCCTCCCGGTGCGCGAACCGGTCAACCTTGATGGTTTCGCCGGGGCCGAAGCGTTCGTCCGCGCCGCGCCGCCGGCCCAGCCCGAAGACCCCGCGTTCAAGGACAAAGTTCTCCCGTTCCTCCAGAAGTATTGCGTCGACTGCCACAAGGGCGAGAAGGCCAAGGGCGGTCTGGCGCTCGAC
KOK=       122
KK=  168693  LL=  168992  Z=    4.84  JJ=  168003  DL=   300
A===      111      112      113      114      121      123      124      131      132      133      134      141      143      144      211      213      214      223      224      231      233      234      243      244      313      314      323      333      334      343      413      433
B===      222      122      422      322      212      412      312      242      142      442      342      232      432      332      221      421      321      411      311      241      441      341      431      331      424      324      414      444      344      434      423      443
RRR=   -0.228   -0.209    3.284    0.169   -0.209   -0.376   -0.823    8.096    0.425   -1.128   20.929   -0.211    0.788   -0.004    0.373    0.668   -0.245   -0.564    1.995   -0.376   -1.011    2.203   12.847    0.788    0.733    0.184   -0.412    0.079    0.511   18.983    0.184    0.544
X1==   -0.378   -0.360    2.498    0.380   -0.360    0.522    1.410    3.498    1.522   -0.667    5.176    0.380   -0.824   -0.017    0.640    0.522   -0.590   -0.454    1.439    0.522   -0.634    2.217    3.217   -0.967   -0.667    0.176    0.366    0.114    1.846    3.782    0.176   -1.059
X2==    0.603    0.582    1.315    0.445    0.582   -0.721   -0.584    2.315    0.279    1.691    4.043   -0.555   -0.957    0.225    0.582    1.279    0.416    1.242    1.386   -0.721    1.595    0.993    3.993   -0.815   -1.099    1.043   -1.128    0.688    0.277    5.019    1.043   -0.514
CD1=        0        0        3        1        0        1        2        4        2        0        6        1        0        1        1        1        0        0        2        1        0        3        4        0        0        1        1        1        3        5        1        0
CD2=        1        1        2        1        1        0        0        3        1        3        5        0        0        1        1        2        1        2        2        0        3        2        5        0        0        2        0        3        2        8        2        1
ACACGACTCCGGAACCGTCAGGGTACGCTGGCATCGAGACAACTGTAAACGACACGCACGCGCGGAACACGTGCGCGTGCGGGGGCACGAGTCCGCTCGATGAGTTGCAAGTTTCGCACGAACCCGTTACCTTGTTACTGCTCATATTGTGAAGACGGTATTCGTGCGGTAACTATCGCGGTCGTATTGGGCTGCCCCGCACGTGCGGGGGCAGGGGAAACGGTTCCGTGTCGGTGCGCGAGGCTTCGCACACTAAACACTGGTTCGGCGGCAGGAGGACAACCGATGGTTGCGACGTTG
KOK=       123
KK=  262713  LL=  263732  Z=    5.11  JJ=  262563  DL=  1020
A===      111      112      113      114      121      123      124      131      132      133      134      141      143      144      211      213      214      223      224      231      233      234      243      244      313      314      323      333      334      343      413      433
B===      222      122      422      322      212      412      312      242      142      442      342      232      432      332      221      421      321      411      311      241      441      341      431      331      424      324      414      444      344      434      423      443
RRR=    0.016   -0.247   12.661    0.071   -0.826    7.888    0.141   -0.055    0.572   -0.622    3.481   -0.385    1.648    0.174   -0.131   -0.582    0.467   49.326   23.214    0.187    6.104   13.102   -4.840   -0.580    9.977    1.291    1.461    3.351    8.098   11.986    4.330    3.361
X1==    0.411    0.304    2.305    0.647   -0.696    2.725    0.406   -0.296   -0.467    5.161    2.428   -0.243    0.651    0.759   -0.696   -0.467    0.406    8.174    4.692   -0.467    2.333    3.586   -1.325    0.979    2.275    0.651   -1.389    1.559    4.121    3.328    3.020    2.931
X2==    0.040   -0.812    5.494    0.110    1.188    2.895    0.348    0.185   -1.225   -0.121    1.434    1.588    2.531    0.230    0.188    1.247    1.150    6.035    4.948   -0.401    2.617    3.654    3.654   -0.593    4.385    1.983   -1.051    2.149    1.965    3.602    1.434    1.147
CD1=        1        1        4        2        0        5        2        1        1       12        7        1        4        4        0        1        2       13        8        1        8       10        1        5        7        4        1       11       17       15        8       14
CD2=        1        0        9        2        2        5        2        2        0        3        6        4        8        4        1        3        3        8        7        1        7        9        9        2       11        7        1       11       11       15        6        9
GCAGTGGGGCAGCGGGGTGCTGTTCGTCGGCGACAACGGGATGCTGCTGTCGGACTACTCGAAGTACCTGTTGTTGCCCGAAAAGCGGTTCGCCGATTTCGTGCGGCCGAAGCCGTTCATCGAGAAGTCGAAGGGCCATTACGCGGAGTGGATTCACGCGTGCAAGACCGGCGCGCCGACCACCTGCAACTTCGAGTACGCGGGGTGGCTGACGGAATCGAACCACCTGGGCAACGTCGCGTTCCGGGTCGGCAAGCGGTTGGAGTGGGACGCCGAGAAGATGAAGGCGACGAACTGCCCCGACGCGGACCCGTTCATCCGCCGCGAGTACCGCAAGGGCTGGCAGCTCGTGTGACCGCCGGCGCGACGCAGAGATGGAACCCGGCGGGGGACCGGCTTCTAACCCAGTCGCCCGCCACGCGTACACGTGATCCGGCCGCACGCGGCGCGCCGGCACCGTAGTGGGGGCAGTGGCGGCTGGTCGCTACCCCCTTCGCTGGCCGCACGCTGGCACCGGGCTGACGATTCGCGGGTCGGTCGCTACCCGCGAATCGCGCCCAAAAGCCTTGTGGATGGTGGCTGTTGTCTCACTCGCCGCACGCACCGAACCGGGAGCGGGCATGTCACTTCAGCTTCAGGGTGCTGGACGGGAGGCACACCCCGTCCTTGCACGCGTTGATGGACACTCGCACCTCGATCTCGCCGTCGCCCGCCGGGAAGCGGCCCTTGATGGTCGTTGCGCCTTCGTAGATCGCATATGCGCCGACGACCTTGTCCGCAATCTCTTTGCCCTTGGGGTATTCGATCTTCGCGTCCACCTTCTTCCCGCCCACGAACACCGTGACCTCGGTGCGCGATTCGGCGAGCGTGTCCGCCCCGGCCGGGTTCGCGTACAGGTGCCACGGCGCCTCCACCGTCAGGGCCACCGCGAACTCCCGCACGCCGCCCTTCGCCGGCTCCAGCGTGAGCTTGCCCGTCACCACGTCTTCCGACTTCCGCGGCTTCTTCGCTTTCGGCTCT
KOK=       124
KK=  268023  LL=  269012  Z=    5.43  JJ=  267843  DL=   990
A===      111      112      113      114      121      123      124      131      132      133      134      141      143      144      211      213      214      223      224      231      233      234      243      244      313      314      323      333      334      343      413      433
B===      222      122      422      322      212      412      312      242      142      442      342      232      432      332      221      421      321      411      311      241      441      341      431      331      424      324      414      444      344      434      423      443
RRR=    4.629    2.585    2.760   -1.033   -0.073   15.069    0.220    5.214    0.391   -1.289   23.803   -0.289   -0.335    0.762   -1.117    2.113    0.653    5.239    0.570    8.154    3.157   44.742    2.582    0.592    1.847   -0.414   -0.009   -0.566   10.029    3.081   -2.282   20.146
X1==    2.017    2.095    0.916    0.872    0.095    3.418   -0.529    3.928    1.065   -0.692    4.819    0.872   -0.174    4.716   -0.905    1.065   -0.529    2.033   -0.443    1.849    2.936    5.169    2.281    0.498    0.992    0.381    0.013    0.478    5.394    1.657   -0.729    4.149
X2==    2.295    1.234    3.011   -1.184   -0.766    4.409   -0.416    1.327    0.367    1.862    4.940   -0.331    1.927    0.162    1.234    1.984   -1.234    2.578   -1.286    4.409    1.075    8.656    1.132    1.189    1.862   -1.087   -0.640   -1.184    1.859    1.859    3.132    4.856
CD1=        3        3        3        3        1        6        1        7        3        2       12        3        3       12        0        3        1        4        1        4        8       12        7        4        5        4        3        7       19       10        2       16
CD2=        3        2        5        0        0        7        1        3        2        6       11        1        6        3        2        4        0        5        0        7        5       18        5        5        6        1        2        3       10       10        8       17
GGCGTAAAAGTCCGAGATCAGGACGGCCTGGGATGAGAACCGGGCTGCGCGACCGTCGTAGATCCGGATCCGCGAGCCGCTCCCGGCCCCCGGGCCTTCAGCGGTGATGATGTCGGCGACGCCATCGGCGTTCACGTCGCCGCTAGCGGATCGTACTTCGATCGAGAGGTTGTCGAACGGATCGAATACCCCGCCGCCGAACGCGTTAGGTGTAAAAGTCGCCGGCACGCTCCGGTCTTCGAGCGATTCGGCGTTCAGTTTCGAAGGGCGTGGCGTATGGCGAACCGCCGGGCCGTGTGAGGCCCGCGGCCGAGAGGACCAAATCATGGTTGAATCTCACGGGTGTCGAGGGCGAATCGCCCAAGGCAGGGCGGTTAGGGGTTTTGCAAGTGCCGTTCCAAAGATCCGGTCCGCGGACCGCGGGAATCGTTTGCCCGAAGTCCCCTCACGCCGGTACACTGCGCGGCACCCCACCGTCACTTAATCGGTGCCCGCCGATGAACGAATCCGTTAACCGCCGCACCGTCCTCCGTGCCGGTTCCGTGGCCGCTCTTGGCGCCTCGTTGACAGGCCACGCCGGGGCGCAGCAACCCCGGCGGCCGCTGATCGAAGCCTACGCGATGCCCCAGAGCTACGCCGCCGGTGAGGACGTGAAGGTGCGCCTGTCGTGTCAGGGCGATTCGTACTGGTACAAGGTGTTCCGGCTCGGTGCGACGAAGGAAGAGGTCGCGAGCGGCATGGTCGAGAATCCTCGCCCGTACGACATCCCGAAGGACGCGTCCGCGCGCGGGTGCCGCTGGCCGGTGGGGCTCACGATCCACACCACCAATTGGAGCAGCGGCTACTACGCCGTCACGTTCGGTAGCACGAAGGGGCCGAACGTCGATCTCGCGGACGCGTTCTTCGTGCTCCGCCCGCGGCGCCCGGGGCGTGACACGAACATACTCATCCAACTCGCGACCAACACCTATAACGCGTACACGAACTGGG
KOK=       125
KK=  274623  LL=  275642  Z=    9.79  JJ=  274623  DL=  1020
A===      111      112      113      114      121      123      124      131      132      133      134      141      143      144      211      213      214      223      224      231      233      234      243      244      313      314      323      333      334      343      413      433
B===      222      122      422      322      212      412      312      242      142      442      342      232      432      332      221      421      321      411      311      241      441      341      431      331      424      324      414      444      344      434      423      443
RRR=    0.452   -0.586    0.444    5.237    0.105   -0.148    0.957   -1.256   -0.007    4.159   -0.126   -0.059    0.063    0.705   -0.241   -0.803   -0.936  100.405   -1.628    4.205   -0.165    2.124   -0.716    0.489    5.333   -3.136   30.569    0.031   61.542   18.308    1.495   -2.142
X1==    0.629   -0.345    2.663    4.950   -0.345   -0.070   -0.949   -1.077   -0.070    1.828   -0.094   -1.012    0.474   -1.084   -0.345    0.898   -0.949   10.001   -0.884    3.804   -0.737    1.205    0.618    0.245    1.828   -1.228    3.688   -0.037    8.261    3.993    0.474    4.978
X2==    0.718    1.697    0.167    1.058   -0.303    2.105   -1.009    1.167    0.105    2.276    1.343    0.058    0.133   -0.651    0.697   -0.895    0.986   10.039    1.843    1.105    0.224    1.762   -1.159    1.995    2.918    2.553    8.290   -0.856    7.450    4.585    3.158   -0.430
CD1=        1        0        4        6        0        1        0        0        1        7        3        0        4        1        0        2        0       11        0        5        2        5        4        3        7        1       10       11       35       22        4       25
CD2=        1        2        1        2        0        3        0        2        1        6        5        1        3        2        1        0        2       11        3        2        3        6        1        7        7        7       16        5       29       21        8        7
GTGCTCGCGCTCAAGTCACTCGACCCCACCACCGGACGGTTCCTGAAGGCGCGCGGGCGGCTGTTCCGGGCGGCCCACGACAGCGCCACGCGAGAGGCGTTCGCCCACTTCGAGGCCGGGCGCTACGATCGCGCGTTCGGGGTGGCCGTCGCGCACGCGGTCGACTGGACCGGGACCGCGGAACTGCTCGGCGAGCCCGAGCGGAAGGCGGTCCTCGAGTTCCGGGCGACCCACGAGTTCTTTGCCGCGCTCGCGGCGAAAGCCGAACCGCGGCTCGAGGTGGCCCCGCCGCCGCGTTCAAGGGCCAGCACCGAACCGCGGCTCGAAGTGGCCCCGCTGCCACGTCGGCCCGGCGGTGCCGAATCGCGGTTCGAGATCGCGCCGCAACCGCGCCCACGTGCTGGCGCCGAACTGCGGTTCGAGGTCGCTCCGCGACCACGGTCAAGTCGCAGCGCCGAGCCGCGGCTTGAGGTGGCCCCGCCGCCACGTCGGCCCGGCGGTGCCGAACTGCGACTCGAGATTGCGCCGCCGCCACGCCGGCCCGGTGCCGGCGCGGAGCTACGCCTTGAGTCCGCTCCGCCGCCCCGGCCGTCTGGTGCCGCCGAACCGCGACTCGAGGTTGCCCCGCTACCACGGTCCAACGTGAGCGCCGCGCCGCGGCCTGAGACCGCGCCGCCGCCGCGCCCCGGTGTCGAACAACCGCGCCGGCCCGATGCGGACGCCGAACCGCGGTACGAAGTCGCCCCGCCGCCGCGGCCTAAGCCGTGAGGAACTGGCTCATGCGCCGGAGATCGCTGCTTCCGCTCGCCGCGCTCGCGAGCGTTCTGCTGATCAACGCGCCGGGGTGGGCGCCCCCAGCACCGCGCCTGTCGGCGCAACCACCCGCACCGCGTCCGCCGGTTACAACCCCGCGTCCGCCCGTCGCGGCGCCGAATTCGGCCGGTGTGGCTGCGCTGGTCGCGGCGGCCCGGCAACGCAACGCGGCCGAAGCCGCGGCGTTGTTGCGCCAACAAGGCGCCA
KOK=       126
KK=  303063  LL=  303362  Z=    6.46  JJ=  302883  DL=   300
A===      111      112      113      114      121      123      124      131      132      133      134      141      143      144      211      213      214      223      224      231      233      234      243      244      313      314      323      333      334      343      413      433
B===      222      122      422      322      212      412      312      242      142      442      342      232      432      332      221      421      321      411      311      241      441      341      431      331      424      324      414      444      344      434      423      443
RRR=    5.327    0.530   -0.081   -0.036   -0.149    0.072    0.392   52.665   -0.198    0.175   -0.055    1.520    0.666    0.001    0.952    0.535    0.535   -0.330    0.399    0.072    4.735    0.473    0.666   -1.860    0.478   -0.055   -0.058    0.621    2.275    2.279    4.733    1.187
X1==    2.512    0.422   -0.616   -0.571   -0.578    0.270    0.324    7.384    0.270    1.223   -0.720    1.429   -0.720    0.333    0.422   -0.730   -0.676   -0.864    1.199    0.270    2.080    0.147   -0.853    2.209    0.223   -0.720    0.080    4.020    2.092    1.092    2.280    1.092
X2==    2.121    1.258    0.132    0.064    0.258    0.267    1.210    7.132   -0.733    0.143    0.076    1.064   -0.924    0.003    2.258   -0.733   -0.790    0.382    0.333    0.267    2.277    3.220   -0.780   -0.842    2.143    0.076   -0.723    0.155    1.088    2.088    2.076    1.088
CD1=        3        1        0        0        0        1        1        8        1        2        0        2        0        1        1        0        0        0        2        1        3        1        0        3        1        0        1        5        3        2        3        2
CD2=        3        2        1        1        1        1        2        8        0        1        1        2        0        1        3        0        0        1        1        1        3        4        0        0        3        1        0        1        2        3        3        2
CGGCCCCACGTGCGGCCCTCACGTTTACGAAGAGTGATTTTGACAGGATCGACAGGATTTACCGGATAAAGACCGATCGATTTGAAATCCTGTTTATCCTGTTGATCCTGTCAAAAATCTTCTTGGCTCGTCCATCGAGCGATGGTGTTACTGCCCCCCCCCCCGGGGCGCGCCGTTACTCATACACGAACCGGCTGTTGGTATCCGTTTTGGTTTTGTCTTTGTGGCACAGACATTCCTGTCTGTGCGGCGCGAGAAGGTCGCACAGACAGGAATGTCTGTGCCACAAAAACAGACACA
KOK=       127
KK=  308523  LL=  309362  Z=    5.11  JJ=  308523  DL=   840
A===      111      112      113      114      121      123      124      131      132      133      134      141      143      144      211      213      214      223      224      231      233      234      243      244      313      314      323      333      334      343      413      433
B===      222      122      422      322      212      412      312      242      142      442      342      232      432      332      221      421      321      411      311      241      441      341      431      331      424      324      414      444      344      434      423      443
RRR=   -0.476   -0.801    5.864   -2.986    0.181    0.830   -0.848    3.224    0.830   -0.810   38.985   -0.137   -2.171   -0.813   -0.310   -1.576   -1.070    2.751   -1.076   22.070    0.324   43.443    5.132    0.367   -0.091    0.239    0.233    0.087   53.584   12.764   -0.031    0.001
X1==   -0.328    1.632    1.175   -0.877   -0.368    1.074   -0.984    2.175    1.074   -0.752    5.978    0.123    3.939    1.754    0.632   -0.926    1.016    2.918   -1.055    4.074    2.430    6.120    0.982   -0.390    1.348   -0.138   -0.216   -0.095    6.283    4.111   -0.818    0.201
X2==    1.449   -0.491    4.993    3.406   -0.491    0.773    0.862    1.483    0.773    1.077    6.522   -1.115   -0.551   -0.463   -0.491    1.702   -1.052    0.943    1.020    5.417    0.133    7.099    5.228   -0.940   -0.068   -1.730   -1.077   -0.911    8.528    3.105    0.038    0.006
CD1=        0        2        2        0        0        2        0        3        2        1       11        1        8        5        1        0        2        4        0        5        6       12        4        2        4        2        2        5       20       15        1        6
CD2=        2        0        7        5        0        2        2        3        2        5       14        0        2        2        0        3        0        2        2        7        3       14       11        1        3        0        1        5       29       15        3        7
CGTCGGTGACGGTGCGCCGGCCGTCGCGCACCCGCACGCACGTCGCCGTGTCCGACGGGTGGAGCGGCGACGCACTCAGGTACGCGCCCGCGGCACTCAGTTCCCGGCACAGCGCCGCCGCTTCACTCATCGCGGCGGTCATGGCTTCGGGACCGGCCGCGCGCCACGCGGCTTCGTCGTCGTGGCTGAGCAGCATGAACGGCGCGCGTCCCGTTCCGGTCGCCGCCGCGGCCGGTTGTGAGGGCGGGAGCCCGTCGAGCGCGAGCAACGGGCGTATTTCGACCGTGCTGCGGGCGATCCCGGGTAACCGGGACGCGACCGCAATCGCCTCATCCAGGTCGGGAAGATCGAGCACGAAGTAGCCGCCGAGTTGCTCGGTGGTTTCCGCGAACGGGCCGTCGGTGACGAGCACGTCGCCGCCGCGGACCCGCACCGTAACGGCCGTCGCGGCCGGTTGCAGCGGCGCGGCATCAAGATATCGTCCTTGGGCGGCGAGTTCGTCACACAGTACGAGTGACGCTTTGACGCAGGCCGTCCGCTCGGCGTCGGTCCAGGCGTCCTCGGCTCCGTACACGAGCAGCATGTACTTCATTCGCGTTCTCGGTGAGCGAAAGCGGCTCGTCCGCGTTCGTCGTTCGGTAGTCGAGTGGGCCGGGGCCGAATCGACAGTGACGCAGAAATTCCGTTCGGCCCGAGCCCCGGGGCTGTGCGAGCGGTCGTCAGAACCGTTCGAGCTGCGCCAGCCGGCTCATCAGGAACCGGCGCTCGGGTTCCTGACGCACGAGCGCCAGGGCGCGCTCGTAGGCGGCCCGCGCGGCGACTCGGTCGCCGAGCCGGCGG
KOK=       128
KK=  405273  LL=  406262  Z=    5.86  JJ=  405243  DL=   990
A===      111      112      113      114      121      123      124      131      132      133      134      141      143      144      211      213      214      223      224      231      233      234      243      244      313      314      323      333      334      343      413      433
B===      222      122      422      322      212      412      312      242      142      442      342      232      432      332      221      421      321      411      311      241      441      341      431      331      424      324      414      444      344      434      423      443
RRR=    2.808    2.635   -0.970    3.404    0.351    1.141    2.276   10.872    0.004    0.523    5.344   -0.205   -0.158    0.537    3.792   -0.160    0.965   27.472    9.390    2.433    4.198    0.746    0.701    0.269   14.471    3.080    2.047    0.574   26.412   30.310   -0.936    1.263
X1==    2.649    3.072   -0.223    1.760   -0.333    0.717    1.436    3.068    0.004    0.357    2.573    0.441   -0.189    0.370    1.370   -1.420   -0.705    4.086    4.869    2.854    1.874    0.688   -1.105    0.096    3.666    3.678    1.874   -0.836    5.195    6.585    0.916    1.024
X2==    1.060    0.858    4.344    1.934   -1.054    1.592    1.585    3.543    0.852    1.465    2.077   -0.464    0.837    1.449    2.769    0.113   -1.370    6.724    1.929    0.852    2.240    1.084   -0.634    2.793    3.947    0.837    1.092   -0.687    5.084    4.603   -1.022    1.233
CD1=        5        5        2        5        1        3        4        7        2        4        8        3        3        4        3        0        1        7        8        6        6        4        1        3       10       10        6        3       16       19        5        7
CD2=        2        2        7        4        0        4        4        6        3        5        6        1        4        5        4        2        0       12        5        3        7        5        2        8        9        4        5        3       15       14        1        7
GCCACCTCGGCGCGTTCCTTCCACCCGGCCCAAGTACCCTTGGGCTTGCGGTCACTCGATTTCGGTTCCATAGTTAGTGTGCTCCGGGGCTTGCGCGGAGGGAGTTTCCAAGGCCACCGCCGCGCGGGTTAGGGACCACGCCGGGGAGTTCTTCCCCGGCGTGCTTCGTGTACGGCACGCTTCCAAATGCGCGACGCGAATCACTCGTGTCGCAGATCCGTTCCGGCACATCTGTCTGCGGAATCAGCTCCAGAACCGAGCGACCTCGAGCAGGAACCAACTCCAGCGAAGGAGCAGGTTACCCCAGCGGTACGCCAGTTCGATCCGCTCCTTCCTCTCCGCCCTGGTCAGGGCGCCATTCACTTTGATGACCATCGGTCAACACCTCCGGAGGTGCCGCGGCGGGAGTTTACAAGGCCACCGCCACGGCAGTTAGGGAACCAAGCCAGGGGACGCCCCCGACTTCAACAGGTGTGTACACCGCGTTCCAAACGCGCGCCGTCCGGAGTGGCGAAAAGGACTAATAATCGTGCGTCACACGAAAACCGTGTGACGCACACGTGGGAAGTGTGAGCTGACATGTTGCGCTGGAATTTGCTTAATTTCCTGGTCGTTCAGTAATGTGAAACGCATCCGGGGTTGGGCGATCGTGGTGCCAAAACACCGAGAATGTGAAAAACAGAATTGAGATTAAAGTGTTAACCGCGCGGTTAACGCGCGTTAACCGCGCGGTTAACGCGCGACGAACGGTTGCGCCTCATCAGTGAACCTAAGTGCTCGCCGGTTGCGCCGTCATTCCGAGAACCGGAAACGGTGGCCTGAGGAACCGGAACGAAGAAACGCAAGGCGGTGCCGATTTCAGAGATCAGGCAGCGATGGACAGCCGAACGAACAGCTCACCTGCACCGCCACCATCGGATGAGCGGCGCGTCCCGAATCAGCCGGCGGTGTCAGGTGCAGCGCCGGGTTCGGCCTCTGGGCCACACGCCA
KOK=       129
KK=  413043  LL=  413822  Z=    6.58  JJ=  412623  DL=   780
A===      111      112      113      114      121      123      124      131      132      133      134      141      143      144      211      213      214      223      224      231      233      234      243      244      313      314      323      333      334      343      413      433
B===      222      122      422      322      212      412      312      242      142      442      342      232      432      332      221      421      321      411      311      241      441      341      431      331      424      324      414      444      344      434      423      443
RRR=   -0.030    1.255    1.349    0.318   -0.364   -0.338   -0.942    0.052   -0.062    5.910    0.474    0.556    0.517   -1.019   -0.105    0.591   -0.171   -0.276    0.309    1.625   -2.195   15.742   28.973    1.659   51.614   -0.088    1.723    2.176   11.653   24.122   -0.131    0.600
X1==    0.258    1.551    0.809    0.619   -0.449   -0.138   -0.786    0.078   -0.138    1.464    0.937   -1.144    0.382   -1.518    0.551   -1.075    0.214    0.305    0.523    3.610   -1.138    3.546    5.678    0.534   10.246   -0.174    0.632   -1.288    2.314    4.791    0.382    1.253
X2==   -0.115    0.810    1.667    0.514    0.810    2.450    1.198    0.667    0.450    4.037    0.506   -0.486    1.356    0.671   -0.190   -0.550   -0.802   -0.908    0.591    0.450    1.928    4.439    5.103    3.106    5.037    0.506    2.728   -1.689    5.035    5.035   -0.343    0.479
CD1=        1        2        3        2        0        1        0        2        1        8        5        0        4        0        1        0        1        1        1        5        1        7       10        2       27        3        4        8       15       22        4       12
CD2=        0        1        2        1        1        3        2        1        1        5        2        0        3        3        0        0        0        0        2        1        4        9       10        9        6        2        5        0       14       14        1        5
GCATCGGCCGTGCCCGAGCCCGCGACACGCGCGGTGCCGTGCGGCCCACCGCGGCATCACAACCGGGGCCGCGGCGACACCCGCCACCTCGTGCGACACAACCGTCTTACGCACCGCGGACCACACGCCCACCGCCGCCGCACGCGCGTTCATGCTCGCGATGGTAGCCGAACGTAAAGCTCACCTGCACCGCCATCGCCGGATAAGCGGTGCGTCCCGGATCAGCGGGCGGTGTCAGGTGCAGCGCCGGGTTCGGCTCAATGCCCTCGGCGGTTCCGGGCGCGCTCAGTGCCGCGCATCTGCGGATGCCCGCGGCACCGGTGCGGCCGAGCGGAGCACCACCGACCCGCACCACCGTATCCCGACCCATCGGAGGCCGCCCACCACCGCACCTCGCGGCGATGAGCCGCGCCCGCCACCCACCGGCACCACGCGGAGCACCACCGACACGCCCGATCGTGTCCCCACCCGCACCCCGGCCACGCCCAACCGCACCTCGCGGCGCTGAGCCGCGCCCGTCACACTCGGGCACCACGCGGAGCACCACAGCACCGCCGGACGCGCCGCGGACCACACGCTCACCACCACCGCCGCCGCCCGCGCTCATGCACGCGATGGTGGCCGAACAAATAGCTCACCTGCACCGCCCCTCCCAAGGAGCGATGCGTTCCAAGTCAGCGGGCGGTGTCAGGTGCAGCGCCGGGTTCGGCCTGCTTGGCAACCACAGCGAGCAATGCGCCGACCGACGACCGCGCCGCAATTCTGCTCTCCAATACCGCA
KOK=       130
KK=  424503  LL=  425552  Z=    5.67  JJ=  424503  DL=  1050
A===      111      112      113      114      121      123      124      131      132      133      134      141      143      144      211      213      214      223      224      231      233      234      243      244      313      314      323      333      334      343      413      433
B===      222      122      422      322      212      412      312      242      142      442      342      232      432      332      221      421      321      411      311      241      441      341      431      331      424      324      414      444      344      434      423      443
RRR=    0.136   -0.356    0.124   -0.109   -0.356   24.726    0.010    1.285   -0.067   40.999    1.738   -0.521    0.030   -1.748    0.136   -0.067    1.034   -1.101   -0.301    7.956   -0.601    4.069   32.999    0.646    1.642    0.250    0.963   -0.373   15.217   34.647   -0.520    0.869
X1==   -0.982    1.449   -0.280    0.179    1.449    3.979    0.011    2.300   -0.314    8.673    0.790   -1.334    0.790   -0.659   -0.551   -0.314   -0.989    3.234    0.445    6.555   -0.211    0.996    4.853    0.170    3.296   -0.178    0.338   -1.600    3.809    5.373   -0.178    0.368
X2==   -0.138   -0.246   -0.441   -0.609   -0.246    6.214    0.881    0.559    0.214    4.727    2.200    0.391    0.037    2.651   -0.246    0.214   -1.046   -0.340   -0.676    1.214    2.852    4.086    6.800    3.807    0.498   -1.405    2.852    0.233    3.995    6.449    2.921    2.359
CD1=        0        2        2        2        2        6        1        6        1       27        6        0        6        2        0        1        0        4        1        9        3        4       10        2       14        4        4        9       23       28        4       12
CD2=        0        0        0        0        0        7        2        1        1        7        5        1        2        7        0        1        0        1        1        2        7       11       16       13        2        0        7        5       16       22        6       12
TCCACCACCGCACCCATCCGCGATGCCCTCTGCGGCCGAACAGAAAGCTCACCTGCACCGCCATCACACGATGAGCGGTGCGTCCCAGATCAGCGGGCGGTGTCAGGTGCAGCGCCGGGTTCGGCTCGATGCCCTCGGCGGTTCCGGGCGATACGCCGAGCGCCGCGCATCCGCGGAGGCCGCGCCACCAGTGCGGGCGGGCGGAGCACCACCGACTCCGCACGCCGTGTCGCCACACATCGGGGGCCGCCCACCACCGCACCTCGCGGCGATGAGCCGCGCCGACCACCCACGGGCACTACGCGGAGCACCACCGACCCCCAATCACCGTGTCCGCACCCGCGCCCGGCCACGACCAACCGCACCTCGCGGCGATGAGCCGCGACACACACCCACGGGCGCCACGCGGAGCGCCACACGCGGGGTTCACCCGCGCGGATCACACGCCCAGCACCACACGCGCCCTCACGCGCGCGATGGTTGCCGAACATAAAGCTCACCTGCACCGCCATCACACGATGAGCGATGCGTCCCGGATCAGATGGCGGTGTCAGGTGCAGCGCCGGGTTCGGCTTCTGCGCGGGCCGTTGCGGTTCCGCGGAGCCCGCGCTCGTACCGCGCATCCGCGGAGCCACCACCGCCCCTGCGCGCCGTGCCGCGGCACACCGGTGGCCGCCCACCACCGCCACCCGCGGCGATGAGCCGCGCCCACCACCGGCGGGCACCACGCGGAGCACCACCGACCCGCACCACCGTGTCGCCGCACATCACGGACCATGCCCAACCGCACCTCGCGGCGGCGAGCCGCGCCAGACCCGATCGGCACCACGCGGAGCACGACGCGCGAGGTACACCCACGCGGACCACACGCACACCACCGCACGCGCGATCAAGCGCCCTTCTGGGTGCCGAACAAATAGCTCACCTGCACCGCCACCACCGGATGAGCAGTGCGTCCCGAATCAGCCGGCGGTGTCAGGTGCAGCGCCGGGTTCGGCTCGCGGACCACCGCGGTTCCGGGTCGCACGCCGAGCACCGCGGCTCCGCGGA
KOK=       131
KK=  426903  LL=  427892  Z=    5.17  JJ=  426723  DL=   990
A===      111      112      113      114      121      123      124      131      132      133      134      141      143      144      211      213      214      223      224      231      233      234      243      244      313      314      323      333      334      343      413      433
B===      222      122      422      322      212      412      312      242      142      442      342      232      432      332      221      421      321      411      311      241      441      341      431      331      424      324      414      444      344      434      423      443
RRR=   -0.447   -0.328    7.839   -0.095    0.172   16.249    1.600    7.713    0.635    5.121    0.099   -0.095    4.950    0.137    0.172    0.135    0.134   -0.060    0.072    1.586    0.252    9.962    2.215    8.164   49.668    2.480    0.814    1.294   12.282   13.632    0.221    1.464
X1==   -0.619   -0.499    1.837   -1.152   -0.499    3.190    0.913    3.400    0.581    1.736    0.263   -1.152    2.959    0.120   -0.499    1.451   -1.034   -0.072    0.143    1.451    0.240    1.897    1.897    2.505    8.492    2.420    0.776    0.984    2.228    3.907   -0.815    2.228
X2==    0.722    0.656    4.268    0.083   -0.344    5.093    1.753    2.268    1.093    2.950    0.377    0.083    1.673    1.141   -0.344    0.093   -0.129    0.829    0.499    1.093    1.049    5.251    1.168    3.259    5.849    1.025    1.049    1.315    5.512    3.489   -0.271    0.657
CD1=        0        0        4        0        0        5        2        6        2        8        4        0        9        3        0        3        0        1        1        3        4        6        6        6       22        8        5       15       16       21        2       16
CD2=        1        1        5        1        0        6        3        3        2        6        3        1        5        5        0        1        1        2        2        2        4       12        5       10       10        4        4        8       20       15        2        8
GTGCTCCGGCGTGTATTTTACCAACTCGTGGGCAACTCGCGTCAGCGCCGCTGTCCAGCGAGGGTCGGCCAGCGAATCCAGTGGGTTCATGCGACTCCCCCCATCCGCGTGCCTCCGGGCCGAACATACAGCTCACCTGCACCGCCCGTCCCGATGAGCGATGCCTCCCGAATCAGCCGGCGGTGTCAGGTGCAGCGCCGGGTTCGGCTTCTGCGCCCACCGTCGCGGTTCCGCGGAGCCCGCGCCCGCGCCGCGCATCCGCGGAGCCACCACCGACCCGCACCACCGTGCCGCGGCACACCGGTGGCCGCCCACCACCGACACCCGCGGCGGTGAGCCGCGCCCGCCAACCACGGGCACCACGCGGAGCACCACCGATCCGATGCACCGCCGACCACGCCCAACCGGACCTCGCGGCGATGAGCCGCGCCACACACCGGCGGGCACCACGCGGAGCCCGACACCGGAGTTCACCCACGCGGACCACACGCCCACCACCGCCGCACGCGCGATCCAGCGCCCTCGGGTTGCCGAATGTGGAGCTCACCTGCTCGCGCGCCCTGGAGGGGGCGATCCCCGAGTTCTGCATGCGCGAGTCTGGTGCAGCGGAGGGTTCGGCCCCGCGCCCCACCACGCCGAACATGGGCTGCCCGTGAAGGTGAGCTCCACATTCGGCCCCGCTCATGCAGCCCGGCAGATGAGCTACACCGATCCGCTCGCGCCTCGGGGGTGGGCGCGGGTCGGGCCAGCCACTTGGGATGGGGGGCTGGCTACCCTATCGACATCGCGCCCACCCCCGTGGGTCTCGGCGCGGGGCCGAACGATCAAGCTCACCTGCACCGCCCCCTCCCAGGGAGCGGTGCGTCGGAAACCACCTGGCGGTGTCAGGTGCAGCGCCGGGTTCGGCTGCCTTGCGCCGGGACCACGGATGCCGCGACACATCGGCGGAGCTGCCGCACGACACGAACTACACCGCCGGGTCCGGTGCCC
KOK=       132
KK=  479193  LL=  480242  Z=    5.82  JJ=  479163  DL=  1050
A===      111      112      113      114      121      123      124      131      132      133      134      141      143      144      211      213      214      223      224      231      233      234      243      244      313      314      323      333      334      343      413      433
B===      222      122      422      322      212      412      312      242      142      442      342      232      432      332      221      421      321      411      311      241      441      341      431      331      424      324      414      444      344      434      423      443
[truncated: 3,527,337 more chars]
