# Supplementary material for: Regions Enriched with Reverse Complement Triplets in Bacterial Genomes
Source: Int J Mol Sci. 2026 Feb 28;27(5):2301. doi: 10.3390/ijms27052301 (PMC12985086; doi:10.3390/ijms27052301)
Supplement: Supplementary file 1 [file ijms-27-02301-s001.zip › for_send/45/Planctomycetota/Gemmata_obscuriglobus_gca_003149495.ASM314949v1_.dna.toplevel.fa]

>Chromosome dna:primary_assembly primary_assembly:ASM314949v1_:Chromosome:1:8998893:1 REF
TCCGCGTTGCTTCAATTCGGCCGCGGCTATGAGCCGCGGAGAACCTGGCCCAGTCCGGCC
GGATGTTGTGCAGCCGATCGCCGCTTCAATTCGGCCGCGGCTATGAGCCGCGGAGAACGC
CCGGCCCGTGCTCCCGTGCGGCCCGGGTCAGACCGCTTCAATTCGGCCGCGGCTATGAGC
CGCGGAGAACTCTGCTTCGCGTCCTCCGGGCTGTCCGCCTCCACGCGGCTTCAATTCGGC
CGCGGCTATGAGCCGCGGAGAACGTGGACACCCACGAGCCGGTCGTGCTCGTGGTGTCGC
TTCAATTCGGCCGCGGCTATGAGCCGCGGAGAACCAGTGCCCGCACTCGGCGTAGATCGG
CTCACCGTCCGCTTCAATTCGGCCGCGGCTATGAGCCGCGGAGAACGTAGCTCCGGCAGT
GTCACAGCTTATCAACATCTCAGCTTCAATTCGGCCGCGGCTATGAGCCGCGGAGAACTC
GGCTCGCGGGCGCGACGATCTTGCGCGCGATGTACGCTTCAATTCGGCCGCGGCTATGAG
CCGCGGAGAACCGGGTACAAGCGGCAGATCGACTCGCGCATCGTGCCGGCTTCAATTCGG
CCGCGGCTATGAGCCGCGGAGAACCGCAAGGGGTACGGGTGGCAGGCGTGCAAGCGGGGC
GCGCTTCAATTCGGCCGCGGCTATGAGCCGCGGAGAACTGCGGTCCGTGCCCGACGGCCC
CCACTCGTCGCCGAAGCTTCAATTCGGCCGCGGCTATGAGCCGCGGAGAACTCCTTGATC
GCGGCCCGCACCAGCGGCGTGAGGGGCACGGCTTCAATTCGGCCGCGGCTATGAGCCGCG
GAGAACGACCTGGTTTTCGCTGACCCGGACGAGTCGGCGGGAGCTTCAATTCGGCCGCGG
CTATGAGCCGCGGAGAACCATCCTGAAGTGCGTCGGATCGACGTGGGATTGGGCGCTTCA
ATTCGGCCGCGGCTATGAGCCGCGGAGAACTACGCTCTCGTCCCCGCCGTTCTGCTCGCC
CTCCTGACCGCTTCAATTCGGCCGCGGCTATGAGCCGCGGAGAACCCCACCGATTCGGCG
GCTTGTCGCCCCGCGCCTTGCGGCTTCAATTCGGCCGCGGCTATGAGCCGCGGAGAACCG
CGGCTCGGTACGGCATGGCACGGCTGAGCGGGGCATGGGCGCTTCAATTCGGCCGCGGCT
ATGAGCCGCGGAGAACAATGAAAGTCCGGCCGTCGAGGATCGGGGTGAGCAGGGCTTCAA
TTCGGCCGCGGCTATGAGCCGCGGAGAACGCCGTCGAGCGCTCGCTGGCGGCCGAGATCG
CGAGCCGGCTTCAATTCGGCCGCGGCTATGAGCCGCGGAGAACCAGGTTTTGGGCCTCGT
CGCCGATAACGATTTGCGGTCGCTTCAATTCGGCCGCGGCTATGAGCCGCGGAGAACTTG
GTACGGAACGCATTTCAGCGGAGGCTTGTAGTGCTTCAATTCGGCCGCGGCTATGAGCCG
CGGAGAACACGTTAAGGCATCATCAACGTCCTCAACGGCTCTCGGCTTCAATTCGGCCGC
GGCTATGAGCCGCGGAGAACCTCAGTGTTGAGGTTCACATCCGGGACGGCCCCGACGCGC
TTCAATTCGGCCGCGGCTATGAGCCGCGGAGAACCGGCGTAGATCGCCGGGTCGTCACTG
CACCCCCGCGCGCTTCAATTCGGCCGCGGCTATGAGCCGCGGAGAACGGTGCTGGACCGG
CTTGACGAGGTCGTGGGAACGGCGCTTCAATTCGGCCGCGGCTATGAGCCGCGGAGAACC
CGACGATCGCCCATCACGCAAACGACGTGCTGCTTGCTTCAATTCGGCCGCGGCTATGAG
CCGCGGAGAACGCGCCGCCCGGCGTGGGCGAGCGGCGGAAGCGCGGGGAGCTTCAATTCG
GCCGCGGCTATGAGCCGCGGAGAACAGGAGCACGTGTGGGTCGCGGGCAACCTCGACTTC
GCGCTTCAATTCAGCCGCGGCTATGAGCCGCGGAGAACTGCCCAGGTTGCGGTACAGCGG
GTGCGGATCACGGTAGCTTCAATTCGGCCGCGGCTATGAGCCGCGGAGAACGCCGCCGAC
GATCGATACAGCCCTGGACAAGGTAGCAGCTTCAATTCGGCCGCGGCTATGAGCCGCGGA
GAACCGACGCCCTCGGGAAGCTCGCGAACTACCTGGGGCTGCTTCAATTCGGCCGCGGCT
ATGAGCCGCGGAGAACGCGGCAAAATCGAGATGCTGAGTGCGGACGGGGTGTCGCTTCAA
TTCGGCCGCGGCTATGAGCCGCGGAGAACCTCCTCCGGCTTCACGCCGCTCGCGCTCCCA
ATACTGCTTCAATTCGGCCGCGGCTATGAGCCGCGGAGAACCGCTGGCGCCCGTGACGCG
GCGCTTCGAGGACATCGTGCTTCAATTCGGCCGCGGCTATGAGCCGCGGAGAACGGTCAG
GCTGGGCACCGCCGGGGGCAGCGCGGTCGGGCTTCAATTCGGCCGCGGCTATGAGCCGCG
GAGAACCCTCCGAAGCCGGTCAAGCCCGCGGCGCCACCGCCGGCTTCAATTCGGCCGCGG
CTATGAGCCGCGGAGAACGGTGAGCGGGGTGCGCCACCACGGCTGGCCCGCGTTCCGCAT
GCTTCAATTCGGCCGCGGCTATGAGCCGCGGAGAACGGGCTGGTGCAGGGGTTCGCGCCG
CCCACGCAGCAGGCTTCAATTCGGCCGCGGCTATGAGCCGCGGAGAACCGGGCTGGTGCA
GGGGTTCGCGCCGCCCACGCAGCAGGCTTCAATTCGGCCGCGGCTATGAGCCGCGGAGAA
CGGAGGCGCGGCGGCTCACCGGCATCGAGCGGTACGGGCTTCAATTCGGCCGCGGCTATG
AGCCGCGGAGAACCCGTTCCTCGCGCAGCACGCGGTGAAAGTGCTCGTGGCTTCAATTCG
GCCGCGGCTATGAGCCGCGGAGAACGCCGATGGTGGCCTGAAAATCGCGCATGGCCTGTC
CGCTTCAATTCGGCCGCGGCTATGAGCCGCGGAGAACGGGGCCGTTCGCGTGCCCACTGA
ACGAGTGCGAGGAGCTTCAATTCGGCCGCGGCTATGAGCCGCGGAGAACGTCGGTGAGCG
AGGCGATGTCGCGCGGCGTGAGGCCGCTTCAATTCGGCCGCGGCTATGAGCCGCGGAGAA
CAGGGCCGGACGGGGAACGTCCCCGCTCCGGGTATCAGCTTCAATTCGGCCGCGGCTATG
AGCCGCGGAGAACCTCGTGTTCGTAAAGCAGGGCGGCTTGGCGGTTGGTGCTTCAATTCG
GCCGCGGCTATGAGCCGCGGAGAACGCCGCGGCCCGCCGAGTGGCTCGCGGTGGTGCCGG
TGGCTTCAATTCGGCCGCGGCTATGAGCCGCGGAGAACCGCGGCCGGGTGGGAACGCGGC
GTACATCGAGCACCTGGCTTCAATTCGGCCGCGGCTATGAGCCGCGGAGAACGCGATGGT
CTCAAGATGCTTGCAACGACGGTGCGACTGGCTTCAATTCGGCCGCGGCTATGAGCCGCG
GAGAACTGCTGTCCCCGCGCCCGGTGCGGATGGTCCAGTCCGTGCTTCAATTCGGCCGCG
GCTATGAGCCGCGGAGAACCCCCGGGCACGCTGTTCTCGTTCTGGGGCGGTGGCGGCTTC
AATTCGGCCGCGGCTATGAGCCGCGGAGAACTCCATCCCAGTGCAACGCCAATCGCGACG
CCCGCGGCGCTTCAATTCGGCCGCGGCTATGAGCCGCGGAGAACGCTGGCCCCAGGTTGC
CCCGTGGCGTGCCACGAACTGCTTCAATTCGGCCGCGGCTATGAGCCGCGGAGAACCGGC
AAGCCGCTGACCCAGCCGTTCGACCCAACGACGGCTTCAATTCGGCCGCGGCTATGAGCC
GCGGAGAACACCCGTCCAACAGTTCGGCGGCCTTGCGAATGTGCCCGCTTCAATTCGGCC
GCGGCTATGAGCCGCGGAGAACGACGAGGCGGCGGTGGAGATGTTCGCGGACAAGGTGCT
GCTTCAATTCGGCCGCGGCTATGAGCCGCGGAGAACGACGGTCAACAGCGACCCGGGCCC
GGCGAATTCGTAGGCTTCAATTCGGCCGCGGCTATGAGCCGCGGAGAACTCGAAGTTGGC
GCCCAGGGCCTGGGGTGCGGCCGTGCTTCAATTCGGCCGCGGCTATGAGCCGCGGAGAAC
CCAGAGCGCGAACACGTTCGAGGTCCGCAACAGTTCGCTTCAATTCGGCCGCGGCTATGA
GCCGCGGAGAACCTGACGCTCCCTGAGGTGTCGAGTTTCCGCCGCGGCGCTTCAATTCGG
CCGCGGCTATGAGCCGCGGAGAACTTCATCCTGCGCGAAGCGGGCGACAGCAAACGATGC
CCGCTTCAATTCGGCCGCGGCTATGAGCCGCGGAGAACGGTGGCGGTGGGTACGAAGTGG
AAGATCTGGCTAGAGCTTCAATTCGGCCGCGGCTATGAGCCGCGGAGAACGTGGCAGCCC
CAATAAACCCTCGCTGCATGGCTGCGTGGCTTCAATTCGGCCGCGGCTATGAGCCGCGGA
GAACCCCTCGGGACCGCCGGCAGTTTCGGCACCGCTGCGCTGCACCGCTTCAATTCGGCC
GCGGCTATGAGCCGCGGAGAACCGAGGCGGGCCGGGTCGAGGACCGCGAGGAGCTGACGC
TTCAATTCGGCCGCGGCTATGAGCCGCGGAGAACGCGAACGATCCATGTCATCATGTCCG
CAGTGTCGTCGCTTCAATTCGGCCGCGGCTATGAGCCGCGGAGAACCTTGCACGGGACAT
TCGGCCATTAACACACCACTGGCTTCAATTCGGCCGCGGCTATGAGCCGCGGAGAACTTC
GCTGCGTTACAAACTTGGTTTGACGTCCGGCTGCTTCAATTCGGCCGCGGCTATGAGCCG
CGGAGAACACGATCGCACCGTTCAAAACGCGCTTTCGAAGGCCCGCTTCAATTCGGCCGC
GGCTATGAGCCGCGGAGAACATCGAACTGAACCCTGCGTATCACGAACTGATTCGGCTTC
AATTCGGCCGCGGCTATGAGCCGCGGAGAACGCCGGTGCGGTTTGCGGCCTCAGAGAGCG
GCCCCAGGCTTCAATTCGGCCGCGGCTATGAGCCGCGGAGAACCAACGCCCAGGTGCGGA
TCGGGGTGCTGATGGCCAAGCTTCAATTCGGCCGCGGCTATGAGCCGCGGAGAACCACAA
CGCCCAGGTGCGGATCGGGGTGCTGATGGCCAAGCTTCAATTCGGCCGCGGCTATGAGCC
GCGGAGAACAGGGGTTGAACTGATTTGGATGGTCATTAATCGCGGCTTCAATTCGGCCGC
GGCTATGAGCCGCGGAGAACATGGTGCGCCTGCCGGAGGCGTACCGGGACAGGCTGCTTC
AATTCGGCCGCGGCTATGAGCCGCGGAGAACCGGGCGGACGCGCGGCACGCCGCGCGGCA
ATGGATGGCTTCAATTCGGCCGCGGCTATGAGCCGCGGAGAACGAGCGTCACGTCCTGGT
GAGCGCCGGCGATCGCCTGGCTTCAATTCGGCCGCGGCTATGAGCCGCGGAGAACAAGGC
GGTTCCGCCGGGGACCACGGGCCGCGCATGCTTCAATTCGGCCGCGGCTATGAGCCGCGG
AGAACCGCGGGGCTCTCACGTGGCCGATCCCGTCAGCGCCGCTTCAATTCGGCCGCGGCT
ATGAGCCGCGGAGAACTTAACTGAATCCAATCATTAGGGAGAGCGTGCGGGAGGCTTCAA
TTCGGCCGCGGCTATGAGCCGCGGAGAACCCGGGGTACGCGCCGTCGTCGTCCGCGAAGT
AGTCCGCGCTTCAATTCGGCCGCGGCTATGAGCCGCGGAGAACAAAGATTCGTTCGCGAT
CAAATCGCACCGCCTGATGCTTCAATTCGGCCGCGGCTATGAGCCGCGGAGAACCCGCCC
ACCTCGGAGACTCCCGCGTGACCCGCGACGCTTCAATTCGGCCGCGGCTATGAGCCGCGG
AGAACGCCCGTTCCCGCGTCGCCGATGCCGGCCCCCGCGCCGGCTTCAATTCGGCCGCGG
CTATGAGCCGCGGAGAACGTCTTTCAGGCTCATGCGGACATCCTGAAAGTGCAGTGGCTT
CAATTCGGCCGCGGCTATGAGCCGCGGAGAACATCCGTAGACGTAAATAAAGATCAGGTC
GCGGCCCGGCTTCAATTCGGCCGCGGCTATGAGCCGCGGAGAACTCGATCTCGACGCGGC
GGACGGCACCGCGGAGTTCGCAGCTTCAATTCGGCCGCGGCTATGAGCCGCGGAGAACTC
CGCTGGGTCAAGACCGGCACCGAGCAGGGGGCCGAGCTTCAATTCGGCCGCGGCTATGAG
CCGCGGAGAACCCCGGCGGGGAACGTGGTCCGCATTGAGGTGCGGTGGATGCTTCAATTC
GGCCGCGGCTATGAGCCGCGGAGAACTCGTAAGCGGCCCACTGCTCTCGCGCTGCCGCCA
CCGCTTCAATTCGGCCGCGGCTATGAGCCGCGGAGAACCCGACACCGACCGGCTGCGGTC
GCTGCTGAGCGACCTGCTTCAATTCGGCCGCGGCTATGAGCCGCGGAGAACGCGCCCACC
AGTGCCCGGCCTACTTCGATCCGAGAGCGCTTCAATTCGGCCGCGGCTATGAGCCGCGGA
GAACCTGGCTGTGTGCCGGTCTGAGCGACTCCCCACCGCACGCTTCAATTCGGCCGCGGC
TATGAGCCGCGGAGAACGCAACCGGGTCGGTGAACGTGGCGGCATGAGCAACCGCTTCAA
TTCGGCCGCGGCTATGAGCCGCGGAGAACGGCTACATTGGTTGTCGAATTAGTGCCGTTC
TTTAAGGCTTCAATTCGGCCGCGGCTATGAGCCGCGGAGAACCCGCGCTCCAACGGTAGC
ACTGTTCGAGCCCGCGTGCTTCAATTCGGCCGCGGCTATGAGCCGCGGAGAACCGGGCTG
CTGGTGCTGCGAACCTCGGGCCAGGTGGTGCTTCAATTCGGCCGCGGCTATGAGCCGCGG
AGAACTTCCGGTGACCGCCCGAGCTATTACGTTTCCATCATGCTTCAATTCGGCCGCGGC
TATGAGCCGCGGAGAACCTTCCGGTCGAGAACGCCCCCGCCGCTCCTACCGCGGCTTCAA
TTCGGCCGCGGCTATGAGCCGCGGAGAACAACCTCATCTCGCGCATCAACGCCTCACCCG
AATCGGCTTCAATTCGGCCGCGGCTATGAGCCGCGGAGAACGCGGGGGTGGACGCGGGCG
GAGATACGGAAGCGGGTGCTTCAATTCGGCCGCGGCTATGAGCCGCGGAGAACTCCAGCG
ACCCCGCCATCTCAGCGCCCCGTGAGTGAGTGCTTCAATTCGGCCGCGGCTATGAGCCGC
GGAGAACCCGTCACAGGCGCGGGCGAACGAATGTACGCCCCGGGGCTTCAATTCGGCCGC
GGCTATGAGCCGCGGAGAACCCGGGTGGTCCAGGGGTACCGCCCGAACGGCGGGGCCTGC
TTCAATTCGGCCGCGGCTATGAGCCGCGGAGAACTTCAGAAGCTCCTTACTGCCGTCCTC
GTACTTGGAGCGCTTCAATTCGGCCGCGGCTATGAGCCGCGGAGAACTACAACTTCTGGG
CGGAAATCCGCGGAGTTCTGTGCTTCAATTCGGCCGCGGCTATGAGCCGCGGAGAACTCA
TCGCGGCCCTGGCCCGGGTGTACGGCCACGCGCACGGGACGGTCGAGCTTCAATTCGGCC
GCGGCTATGAGCCGCGGAGAACGGCGCGGAGCAGGTTCAGCTCCACTTCCGTGCGGTAGC
TTCAATTCGGCCGCGGCTATGAGCCGCGGAGAACGCGGCGCTGGTGGACGCGGCCGGGTC
GCACGTCTGGCTTCAATTCGGCCGCGGCTATGAGCCGCGGAGAACTTCTCCGCGGGACTC
ATGCCGGCGAGCCGGAAGCCGAAGCTTCAATTCGGCCGCGGCTATGAGCCGCGGAGAACG
CTGCCGGGCGAAGACAGCCAGACCGCTTTTGGCCGCTTCAATTCGGCCGCGGCTATGAGC
CGCGGAGAACCGCGCGACTCGCAAACCCCGGCGTGCCGGACTGCGGCTTCAATTCGGCCG
CGGCTATGAGCCGCGGAGAACGCGACACCTCGGGGTAGTCGGCCGCGAGAAGCTCGTTGC
TTCAATTCGGCCGCGGCTATGAGCCGCGGAGAACACGTCCGTCTGAGGTGCGACATGCCC
GCGTACATCGCTTCAATTCGGCCGCGGCTATGAGCCGCGGAGAACTCGATCGCGGTGTCG
TGGGCCGAGGAGAAGGCGAGCCGGCTTCAATTCGGCCGCGGCTATGAGCCGCGGAGAACC
ACCTCGCCCGCGTACCGCGAGTGGCAGGCGAAGGCGGCTTCAATTCGGCCGCGGCTATGA
GCCGCGGAGAACCAGGACACCACCGTCAACGAGCTGTGCAAGCGGTACATGGCTTCAATT
CGGCCGCGGCTATGAGCCGCGGAGAACTGCGAGCCTGCGCTGAGGGCGAGACGGTGACGA
TCACCGGGCTTCAATTCGGCCGCGGCTATGAGCCGCGGAGAACCCGCACGAGCACCTGCG
CGGTGGCAACGGGGATGTCGCTTCAATTCGGCCGCGGCTATGAGCCGCGGAGAACGACCG
ACGCGCAGAAGGCGGCCCTCCGCGCCCACCTGCTTCAATTCGGCCGCGGCTATGAGCCGC
GGAGAACGTCAGCCACCCCGTGCCCCCGGCGGCGGTACATCAGGCTTCAATTCGGCCGCG
GCTATGAGCCGCGGAGAACCGCGGGCGTTCGGTCGCCGGGGTTGTCCCCGCACGCGGCGC
TTCAATTCGGCCGCGGCTATGAGCCGCGGAGAACAACCAAGGAGACGGAGATGCCCCGGA
ATACGGACGTGGCTTCAATTCGGCCGCGGCTATGAGCCGCGGAGAACATGGGCTCTCGAC
CGCGATTCGTGCAAATGCTGCGTGCTTCAATTCGGCCGCGGCTATGAGCCGCGGAGAACG
CCGTCGTCGGTGTGGGCTGGGTAGGAACCCCGGTGGCTTCAATTCGGCCGCGGCTATGAG
CCGCGGAGAACCCTCGGCCCCGGGCCATCGTGTGCGACCACGACGAGGAGGCTTCAATTC
GGCCGCGGCTATGAGCCGCGGAGAACTTCGCCCGCTTCCGCTTGGCCCGCGGGGGTGTCC
GCGCTTCAATTCGGCCGCGGCTATGAGCCGCGGAGAACTCGACGGCGCTGTTCCAGATCA
CCCTGCTCGGTCTGGCTTCAATTCGGCCGCGGCTATGAGCCGCGGAGAACCGCCGCCCCA
GTTGGTCACGTCGGGGGAGCCGGACTTGCTTCAATTCGGCCGCGGCTATGAGCCGCGGAG
AACGCCGGCAGTCCGTTCGCCTGGGCAAGCCGCCGCACGCTTCAATTCGGCCGCGGCTAT
GAGCCGCGGAGAACCGTCAAGCCGGCGATCAAGCGGGCCGAGGCGATCCAGCTTCAATTC
GGCCGCGGCTATGAGCCGCGGAGAACGGCCGGTCTGTGCGTTGACGAGCAATGCCATGGA
CGGCTTCAATTCGGCCGCGGCTATGAGCCGCGGAGAACGGCTCGGTCTTGGGCAGAGGCT
AACGGGCACGAATTCGCTTCAATTCGGCCGCGGCTATGAGCCGCGGAGAACCCCATCCAG
TGAGAAGTCGTCCGCATTAAACTCTTCGCTGGCTTCAATTCGGCCGCGGCTATGAGCCGC
GGAGAACTCTGCAAGTCAGCGTCAGGTATGACCAGAACTTCACACGCTTCAATTCGGCCG
CGGCTATGAGCCGCGGAGAACGCCGTCTCTGAAGTAGGGTGAGATCCACACTTCCCGCTT
CAATTCGGCCGCGGCTATGAGCCGCGGAGAACACGGGGCCAGGATCTGTGACAGCTCCTC
GGCGCTGGGCTTCAATTCGGCCGCGGCTATGAGCCGCGGAGAACCACATCCCCGCCCGCA
CGCTGGTGGTGAGCGACCTGCTTCAATTCGGCCGCGGCTATGAGCCGCGGAGAACGACCA
GTGCGGAATACCAGTTCGACCACCGGCAGCGGCTTCAATTCGGCCGCGGCTATGAGCCGC
GGAGAACCCGGGCCGCTGATCCAGGCCGCGGCCGAATTGACCGCTTCAATTCGGCCGCGG
CTATGAGCCGCGGAGAACCCGCGCGTTGGCGTTGGGGCTGGCTGGCGTCAGGGTCAGCTT
CAATTCGGCCGCGGCTATGAGCCGCGGAGAACCATCACTTGCCCTCACGGATGGCCTTGC
GGTAAAGCTGGCTTCAATTCGGCCGCGGCTATGAGCCGCGGAGAACATCGGCCGCACGTG
CCGGCCGCTCGGGGGCAGGCTGCTTCAATTCGGCCGCGGCTATGAGCCGCGGAGAACTTC
TGAGGCGGCGCCGTGTACCGCGGAATACGTGTGCGCAGTTGCGAATTGGGCTTCAATTCG
GCCGCGGCTATGAGCCGCGGAGAACCCGTGCGGTGAAACTCCAAACCTGTCAGACGAGCC
GTGGCTTCAATTCGGCCGCGGCTATGAGCCGCGGAGAACGTGACCGCGACTCAAACCAAA
GCGGCCGCATACAGGCTTCAATTCGGCCGCGGCTATGAGCCGCGGAGAACGAAACGCTAT
ACACAATCGCTCAACGCGAGCAGACGGCTTCAATTCGGCCGCGGCTATGAGCCGCGGAGA
ACGCGGTTCCGGGCAAGGGCCAGTTTACGCCGTTCGTGGCTTCAATTCGGCCGCGGCTAT
GAGCCGCGGAGAACATCGCCAGCCGCCACAGGCCCGCTTCGCACGTCAGTGTGCTTCAAT
TCGGCCGCGGCTATGAGCCGCGGAGAACCTGGCAGCGGGCCTGCAAGGCGGCCCACCCGG
GTGCGAAGCTTCAATTCGGCCGCGGCTATGAGCCGCGGAGAACCTGTGCCGTCCGGTGTA
GTGCCTGCGGTTAAGTCAGAGCTTCAATTCGGCCGCGGCTATGAGCCGCGGAGAACTAGA
GCCGGGTATTAGCATCACCACCAAACCAAGTAGCTTCAATTCGGCCGCGGCTATGAGCCG
CGGAGAACAGCCGAGCTAGCTGCTGGCCGCGCAAGAACCTTTAAGCTTCAATTCGGCCGC
GGCTATGAGCCGCGGAGAACCTGTTCAACGTCTTTAGGGCAGCGAGCTATGGGAGAGCTT
CAATTCGGCCGCGGCTATGAGCCGCGGAGAACGGTTGCACGGCTACCCTGCACACATGGC
CAAGTCGAGCTTCAATTCGGCCGCGGCTATGAGCCGCGGAGAACAAGCCGACTCGTGGCG
GACGGACCTGGGGCACAAGCCGCTTCAATTCGGCCGCGGCTATGAGCCGCGGAGAACGTA
CTGCCCCCGCGGAAAGCCTTCTAGCTCGGTGAGGCTTCAATTCGGCCGCGGCTATGAGCC
GCGGAGAACCCCTTCTCGGTCACGGCGGCCCGCGCGGCCGTGTTGACCGCTTCAATTCGG
CCGCGGCTATGAGCCGCGGAGAACACCCGTCCGGGCTCGCCTCGAACGTCACCGCGAGGC
TCGTGCTTCAATTCGGCCGCGGCTATGAGCCGCGGAGAACCCCCGACTACCTCGCGGGCG
TGCTGATGGGCAAGCAGCTTCAATTCGGCCGCGGCTATGAGCCGCGGAGAACCGGCTGCG
GGTGGCGGTGGGGGCGTACAACCAGACGCACGCGCTTCAATTCGGCCGCGGCTATGAGCC
GCGGAGAACGCCCGCGAGCTGCTCAGCGGCACGGCCGCCAACGGGCTTCAATTCGGCCGC
GGCTATGAGCCGCGGAGAACCTGTTGGAGAGCTTCCTTTTCCTTGGCCGTGCCTTGGCTT
CAATTCGGCCGCGGCTATGAGCCGCGGAGAACAAGTGCTTCGAGTTATTCGGACGCAGTC
TTCGCTGCTTCAATTCGGCCGCGGCTATGAGCCGCGGAGAACGTAGTGGTCAAGGGCGTC
GAGACTGTCGCGGCGGCCAGCTTCAATTCGGCCGCGGCTATGAGCCGCGGAGAACGAGGA
AGAGGACGACGAAGAGGAAGCAACTAAGGTCGCTTCAATTCGGCCGCGGCTATGAGCCGC
GGAGAACCCGAAATATCGAATTTGCGGTTTACACCGCAGAGTGTGCTTCAATTCGGCCGC
GGCTATGAGCCGCGGAGAACCCGATCGACGGTAAGTTTGTCATAATACCAGTTGACGCTT
CAATTCGGCCGCGGCTATGAGCCGCGGAGAACACGGCGGTAGTGGAATAAACGTGTGCGA
TCGCTGGCTGCTTCAATTCGGCCGCGGCTATGAGCCGCGGAGAACAAGGCCACCGCTGCC
GCTTGACCCGTGGCGATTTGATTGCTTCAATTCGGCCGCGGCTATGAGCCGCGGAGAACG
CATCGGTCTTCTGACGAACTTCGACTTGATCCTTCAGCTTCAATTCGGCCGCGGCTATGA
GCCGCGGAGAACTGCATCAGGGCGGTAGTCATTTTGTCGAGACAACGCTGGCTTCAATTC
GGCCGCGGCTATGAGCCGCGGAGAACTCGTGCTGTTCTACGAGAAGTGGCCGATGAATGG
TGGCGAGCTTCAATTCGGCCGCGGCTATGAGCCGCGGAGAACGCTCGTCCCCGGTATTCA
GAAGTTGGTGGACGAAGGGCTTCAATTCGGCCGCGGCTATGAGCCGCGGAGAACGCCGAG
GGATTCCAACTCGCGTAGTCAAGGTAGAAGTTGCTTCAATTCGGCCGCGGCTATGAGCCG
CGGAGAACTCATTGTCTTCAACTTGAATGTACGTTGGCACTGCGGCTTCAATTCGGCCGC
GGCTATGAGCCGCGGAGAACTCAGCCGTCGCAGGGCTGACAGTCTCGCCGCCCGGCTTCA
ATTCGGCCGCGGCTATGAGCCGCGGAGAACCGGAATCCGCGCGACCGGTGCCGGTATAAC
CGTCAGGCTTCAATTCGGCCGCGGCTATGAGCCGCGGAGAACGTTATCGTCAAAGATCGC
ATAACCAGTGCCCAACTTGCTTCAATTCGGCCGCGGCTATGAGCCGCGGAGAACGGCAGG
AACCGAAGTTCCTGCCTTGCAAATTTCAATGCTTCAATTCGGCCGCGGCTATGAGCCGCG
GAGAACCCTTCACGAAACGGGTGCTGAATGGGCAGCACCCGCTGCTTCAATTCGGCCGCG
GCTATGAGCCGCGGAGAACCTGCTCGATGCGGATGAGTACACGGTGGAGCCGCTGGAGCT
TCAATTCGGCCGCGGCTATGAGCCGCGGAGAACTTCGATTCTCAGAAATTATATCGTCGC
AACGGATTATCGCAATCTCCGCGAGCGGTTGAGCGCGAAACGCTGTCATGACGTAAACTC
TGGGACACCAGTTGCCACAACCCGCTGACCAAACCGTCGGTTGCGACTTGCGAGCGGTGG
CGAACTGGCGCCCGGTGGAAACTCGTTAGTTGTCAAAGACCTTCGGCGCGAAACGCCCGA
CGACGCGTTTCACCACCGGGCCGCTCGCGTGTCAGATCACCCGGTCAGGCCGGGCAGGTT
CGGCGTCTTGCCGACCAGAATGCGCGAGGTCCGGAACACCGAAGTGACCCTGAACCCGCG
GAGCAGATCGGCCTCCCAGGATTCGGTCTGGAGGCCCCGCAGGGACAGCATTGAGGCCGC
CCCGTCGGCTGTCAAGCACGAATCCCACAGCGGCCACAGCCAGAACGTACTCGCCGCGCG
GTTGCCCCGGAACCCGCGGGGTGCGCACGCGGTCCCCGTCCGGGAACGACGGGAACAACG
GCCACGCCTCTAGCGCCAGCCGGTTCGCCCCGAGCATGCCGCCGGTTTCTCGGCTCCGCG
AGTTGGTCGGCACCAGCCGCTGGTACGCGTGGCCGTTACGACGCCGCCCGTGGAAACCAC
CGTGGGTCCACGAGTTGGTCGGCACCAGCCGCTGGTACGCGTGGCGGCGGTCCTCGCTCG
GTTCCCAGTGCAGCGACTGGTTGTTCAGCGAGTCGCGGTAGTCCCACGGGGCGAAGAGGG
CGCGGAGCACGTGATCGGCCCCAGTGCGGTGCATCACCGACCGAATGTTGCCGGTTCCAT
ACACGTTTGCAGGCGGTCACAGCGCTCTGGACGGAGTGAAGTTACTGTAATCACTGTTTG
AGACCTTTTCGCACTGATAACAAACAGTCACGCCGATTTGGTCAGGCGTCTTGATGTGTC
GCACCTCCGACCCGTCTCGCGGAGCCGCAAGAGCCCCGAGTACGGATCGCACCGAACTAA
GCCCCCAAGCAGGTTCCCAAATCGGCCAAGTGAAGAATGGGCGGCGGTCAAGCACGAGGA
ATCCCGTGGTGACGAGACGGGAGCCCCGTGCGAAGCACGGGAACAGCGGCAGAGCCTCGA
ACGCCAAGCGATTGGCGCCGAGGACGGAACCCTTCTTCCCCTTTGATTTGTCCTTGCTTG
GGTTGTGAAATCGCGTCGCGTAGCGAAGGTCGTCCCGCGGATCCCACCTCAACGACAACC
CCTCAAGCGGGTCGTCATAAGTCCAGTACGCAAACAACGCCTTCGTGAGATGCTCTTGCG
TCGCGGCTGTGGCGATCTCCAAAGCCTGCTTCAGCAGCTTTTGCTGACCTGCGATGAAAT
AGAACTCCGTCGGTTTAGTCTTCCCGGCGTTCGGACCGCCTTGGATCGTTACGAGTGGAT
TGGCGCAAGCGACAAGGAATTCTGAGAACTCCCGGTCGGTATGGATCGCGAGACGGGCCT
CCCGCTCGAAGGCACAAAACTCTTCGGCCAGAATTTTGACATCTTGAGCGAACGTGACGC
ACCGTCGGGTCCGAACGGCTTGTGCGAGAAGGTTCGCGATTAGGGCCGTTGGGGTGATTT
CTTGCGGAAGGTGGAGAACCGGTGTCCAACTCCCTTGTGCTTTCCAGCTCAGGCGAGTCC
CCGGGTACGCACGCTCCGCCAACCGGAGCGTTCCCAAGGCGGCGAGGAACGCGAGCGGGT
TCGCCCCATCGAGCCCCGTCAGTGGGAGCGCATAACCTTCCGCCCGCGACGCCAGCGCCG
GCCGCGACACCCACCCGGTTGCCACCGGTGCCGGGGCCGCGTCGCGGATCTGCTCGGCGG
CGCTCTGCGCGTGGTCCGCCAACCGGAACACCGCCTCCCGGTAGGCCGCGCCCCACCAGC
CCCACTTCCGCACCACGCGCCAGAACCGCTCCGGCAGTTCGGCGTTGAGGTCCGTACTAC
TCGGCGGCGAACACTCCCAACCCGCGATACCGCCCGGCCCCGACCGCCAGCGGCCCGCGA
ACCGGGTGCGCGAACCGCACCCGCACGTGATACCGGCGCCCGTTGAGCCGGTCGGGCAAG
GCGTAGCGCGAAGCCAACTCGGCCCCGGCCCGGAAACCCACCGGGCGCCAGTCCAGTTCG
GTGATGGCATCGACCACCGCCCGCGCAAAGCCCGCATCCACGAACGCTTTCCGCAGGAGG
CGAGCAGCCTTCTCGGGGTCGTGGTCGTCGTGCCCCGGCCATATCACGGGCGTCACCGTG
GACCACGTCTGCGCATTCTCGGTGTACCGCCGGAGCACCCAGTCCGAATCCGGCAGTGCG
TTCAGAAGGCCCTGCGCCCGGTTGTCCCAGACGAGTTCCTGCCCGGGCAACCGGCGGCGA
ATCCACTCGATGCGCTCCCCGAACCCCGGCGGCGCGGCGACCAGCACCCGGCGGATTGCT
CCGACGTGCTCCCTTCGGTCGCCCCGGCGTTCGATGCTCGGTAGCGGGAGGTACATGAAC
CGCTCGTCGGCACGTTCCCCCTTCGTTTGCAACCCGCTCTCGGTGTGCCCGTGAACGAAC
GAGGCGAAATCGGAAAACGGCCAGTTCCGGCACACTTCGCCGGTCGCGTGCCGCACCCAC
GCCGCCACGTCGCGGCACTTGGCCGGGGCGTCGAACGACGGGTTCGGGGCGTCCGGATCG
ACCGACGTGATGCGGAACGCGACCCACTCGCGCGCGGCCGGTTCGGTGTCGCGCCGGTAT
CCGACCGTGTCGAACACCGTCAGCGGCGGCACCGGCTTGAACCCGTCGGCCGAGAGCCGG
TTCAGAAACGCCTCGTGCTTCTGCGCCAGTGCGTTCAGCGTCCCGGCGCGCGGGGCGCGG
AGTTGGGTTGTGGACGCGCCCGCCGCCGGGCGCCAGTGCTCGCCGGTGAGGTTCGCGGCT
TCCTCTTCGGACAGCACACGCGCGTCCCCCGCGACCATGTCCACGCCCCAGCCGAGGTGC
GTGACGCTCCGCGCCGCGGTGACGAGCGTTTCCTTGTGCGTGGCGAACTCCGAATCGGTG
TCCCCAATGGGGTAGAGGTAATTAACCGCCGGGAGCTCGTCGCTTTTCCCGATCAGATGC
GTGGGGCGAACGTCCTTTTCGGTTCGGGAATCCGCGATGCTCGCACTCGTATTTCCGCCA
CTCCACGCCTTCGCCACCTTATCGGCCACATTATCGGGGACGTAAAGGCGGTATTTCACG
CCCGATGGCACGCCTTGCGACGCGATCACCGTAGGCGCTGGTTGCTTCGCGAGCCACTCA
AGGGCGGGCACAGCGTATTCAAGTCGCGTGCGCTCGTTCCACCGAGCCGCAGCCGCGGCA
ACGAGCGCCTGAAACACCCGTAACGGTGACGGCGGCCACTCAGGTTCTTCGCCGTCACCA
CGTCCGTGCGCACATGGCTGAAGAAACCGCACCGTAATGCAGAATTGAGAAGGCACTACT
GGGCCTCCTGTTCGGGCGTTTCCTCAGCACTTTTCTCTTTTGATTTCTTCGCTTTTCCTT
TCGTTTTTTTGTTCCCCTCTTTCAGATCAGTCTTCGCCCGCTCCTTCTCGAAAGGCACCG
TTCTGCTATCACCGACGCCGAACTCTTTTGCGCTCGCGGTGGCATACTCCAGCGCCACTT
TCGGCGTAATCGTTACTGGCTTCCGCTCGCCGGAAGGGTGAACTTCAACGAACTCACGCG
GCTTGTCCGAATCGAGGACGAGCAAACACCCTTGCCGCAGGTAGCCAGATGGGTTGTGCG
TAAACGCGACCAGCGCGAGGCCAAGGATGTAGCGGCGAAGTGCGAGTGTCCGCGCCGGGT
CCTTTCCCGCGTGAAGCAGACGCAGAGCCGCAAGACCGAGCGTAGCGTCGCGCCGAACAC
CGCCGTCCGCGATGACGCCGCCGTGAGACGCTGACGCCGGAACGTGAACGAATCCGCGTT
TCGCTAACGGGCTCTTGTTGTCGCCTTCGGCTTTCGCTTTCTCTTCTTCGCTGAACACTT
CAAGAGCCGCGTAATCTACCGGCGGCATGTAGACTGCGCCGCGTGTGAGCGGGCGCACCT
GTTCGGCACGAACCGTAGACGCTACGACTCGCGGGAGTTTGGCCTGTGTGTCACGCGAGT
CCCACACGCCGAAAACCAGTGATGTCGGCGCAATCTTCGCGAGCTTTGTAGCGTCACCTT
TCAACACGTCATTAAATGCGTCGTGCAGTTCCCTCTGAAGTGAAGAGCAACGAACGATTG
CATCGCCGGCGCGATGTCCGGCTTCGAGGATACTCACCTCTTTCTCTCCAGCTTTCACCA
CGATTTGCGGAACGAGGTGCGCGTACTTGCCATCACACTTGTCAGGCATGAACATCGGCT
CGATGCGATTCGCTTGCGACCCTACGCTGTCGATGAGGCAGACGTTTTTACCACTCGGAT
CGGTGTCAATGTTGTAACCACCTGGAAAATTGCCACCGGGCGCGAACGTTGCCGGGAAAA
GCACGCCATCCGCACCTTCGGCTGGCATTAGCCATTCGCGGATGACAAGCGCCGCGGGGC
CGTCAGCGCTCAGGTAATTGTCGAACTTGGTTAACTCGCTCATTTGACACCTCGCACGGC
TTGGGCAGGAAGAAACGCTTTCATATACTCAGTCCGGTAAAGCATGCGGAATTCAAAGGC
TCGACTACCTGTCACGTTCAACATCCCCGCTGCTGCTACCGAAGCGACAGAAGGCGGAAG
GGGAATGGACCAAGTTGCGTACAGAATTCGCTCAGCTTTATCGGGTCGATGTGGACGAAA
CCGCTGCAACCCGACAAACGCGAGCAGTTCAAGCAGCGGTCTATCGTTGGGAGCTGACTT
TACAGCCCCCGGAGCAAAACCATTGTCGCGCGGCGTATTTTGAGTGTTGTTTGCTGCATC
AAAATAAAAGGGCAACCCTGACAATTTCGCTGTCCGCTGCAAACAGTTTTCCCTGCTGCT
GCTGTCCCAGGTCAGGCTCTTAAGAGCGGACAGCATCGGGTTAGCCATCGACAGAACGAA
TTGTTTCGCCGCCCAAGTCTTGAGCAGCGTCACGCCAGATTTATCATTCCACCACCAATC
CAACCAGAAATCGAACGGAGCGGGGATTTGAACTCGCTCAACTTGCCAAGCCTTTCGCAA
TCGCTCTTTATCTTGCTTGTCCAGTTCCGTTAGTGTCGATTTGTCGGCACTCAGTAGGCT
GCCAAGCCGCTTCAATCCGTCGTCGCCGAGCGAACTAACGAATCGCAGGCAGACAAGCTG
GTCAATTAACGTTGCGATATCACCCGTCGACACATGAAACGTTCCGTCCTCGAACCAACC
TTCCGCGCCGGGCCAGAGACGGTCAGCCAACTCCAGCAACCCGCAGCACGCAAAGAACTG
GCCCGGATTAGTCGGGTCCACAGCTACGCTGAAACTCATTTCACGCCCTCCGTCACGAAC
GCCGACGGCTTGGCACTTGCGGCGTAGTCCGCGGCGCGCAACAGCGACTCCAGGTACGCC
AGCCCCCACCGCCCGTACTTGCGCTGCAATTGCGCGAACCGACGCGGCACCTCGCGGGCA
ACCGTCTTGGCGTCGGCGTCCGGGCGCTCGGGGTCGAACGCTTCGGGTTCTGGGAAATGC
GGGCGACCGCGCCCGTGGTGCGTCGCGATGACGTGCAGCACAAACGCTTTCAGGTCTTCT
GAGAGGCCCGCGAAACCTGGGGCTAGATCCGGATTCGCGGTGTCGATGAGCGAGCCGAAC
TCGTGCCGGTATGTCTCCGCGATCCGCCCGCCCTTTTGACCCGATTTTGCCAGCGTGACC
GCTGGATAGGCCCGGTTACCAAGAACGGTCTGAAACACCTTGCGCCTCTTGCCGAGGTCG
TGACACTTCGCCGCGATCTCGAAAGCCTTGACCAAGTCTCCCAGGCCAAGCTTCTCGACG
ATCGCCGCCGTGTTTTTCACCACATCGTCGGTGTGAACCTGCCACAGTACGGCTCCCGTC
GTGTTCTTGGAACCGTCCCCGTCGCCGCCGGATGATAGCTCGAACCAGTACCAGAAGCGC
GTGCCGGTTTCTTCTTCCTCTGCCTCTTCCGCATCGGGCTTGATGTCGATCGCCTTGCGA
ATTCGTCGCATTCCGCTGGGCACGGTGTCATCGTCCCAGACGCGAATGCGGCGGTGCCGT
GTCCGCAATTCGTCCGCGAACCATCGGTCGGCCACGTCATCTGCGGAGGTCGATGTCGCG
TCCAACATTCCGTTCGCAAGCCCACCGGCTCCGGGCGGGAGGAGAACGGTTCGGCGCTCG
ATGGCCTCTTTACCCGCGTCGATCAACTCGCCGAGCGTGGTGACGCGGACGGAATCGTCA
TCGTCCACGACCCATACAGGAGTTCCTGCATCGGCCTTCAACTTCTTCAGCCGATCGAAC
ACGCGGCCCGAGTTGTCGCGAAGCAGTTCGTGCGGCTTCAGCGGATAATCTTCGAGCAGG
TCTTGGGGCGGATACTGCGTCAGCAGGGCGCCCGTAATGCAGCCCACTTCCTCGCGCCAC
GCGACGTGCGCTTCCGGCGGTTGCCATTCTGCCAATCCGTGCAAATACGGTTCGACCGGC
GGGCGCCCGGGCAACTTGGCGCGGATGGTTGTGAGCGCCCACGCATCGAACAGAATGTCG
GACACGGGGAGGATGGTCGGTGTCGGCGCGAACGCCTCCTGGCGCGCCTTCGGGTCGAGC
ATCCCGAGTGCGGCCGGACTGCCTTGGCCGTTAAGTTGCAGAAGCAAAGTGAGAGTCCGC
ATCCGCCGCACGTCGATCGTATTCTCGCCATCGAAGTCCGCTTCTCTTGGGTGAACGACG
TGAATCTCGGTGTCGGTACGTTCCCCGAAGCGGTTCACGCGGCCGAACCGCTGGGCCATG
CTCTCGAACGTCGAGAGGTCGCAGACGAGGTGATCCGCCGAAATGTTCACCCCCACCTCG
CCCGCGCTCGTGCAGACGAGGTACACCGTGCCCGGTTGCGGTGCGGCGGTCGTGTTGCGG
TTCGAGGGCGGTAAGAACCGCTGGAAAATCGGCTTCTTCACGAGGTCGTCGCGTTCCAAC
CCGCGAAGGGTTCCGGTCAGTTGCTCGAACAAACCTTTCGGGAGCTTCTTCGTGACTTTA
TCAACGTCATCAACTTTGCGGACGAAAACCAGAATCGCACTGCCGGATTCTTTGTGCTTC
AGCGCAAGGTCCGCAATCTCGTCCGCGAGTTTCTTCTCGTCCTTGTTCGGCTGGAGGTGA
AGCGCCTTCTTCGCGCCGACGCGTCGTTGAACGGTTTCGTCCTTGTAATCCTCGTCGGAG
AGGGTGAACGGCGGCGGGCCATCGGCCCGCGAGGTCGCGGTCAGTTCCACCACCCGAAGC
GGCCGGAAGTCCTTGCACCGCTGCTGTTCCTTTTCGATCTCTACGAGCAACTCCTGAAAC
GCCGGTTCCAGGTGCGCTTCGTCGTGGACGATGAGCGCGTCCTGGCCCAAGAACCCGGCG
TGCAAGGGGCGCGTCTTGAACCCGCATCCGTACCCGCTGAACAGCAGCCGCGAGCCGATC
ATGTCTACGGTGCCGCAGATCACCGCCGGGCGCGACGGGTCGGCGCTCCACTCGCGGTTG
TCCGCGAATTGGCCGCGTAGTGTGCTGATCGCGAGCGGCCGGTCCTTCTTCGGGTCAGGC
TTCTCTGGGCGTGTCGAACACAACGCCCAAAGCGCGGCTTCGACCTCCGGGACATCCGGC
AAGCGCTCTCGGAGATTCTCCACTTCATTTGTCGTCTGATCCACCACGGTGCGCCGGTTC
ACAACGTACACCAACCGCCGCGGGAGCTTGTTGTTCACAGACAGAGCGAGCAGCCAGACG
TGGATGACCGATGTTTTGCCCAAACCGGTTGGCAGGTTACACGACGCCGGGATGTCACCA
GCGACGAACCGCTTATACAACTCCCACTGCCAAGGAAAAGGGCCGGGAGTGCCCGCGAGC
GTCGCAAAGGCGGTGGCAAACTCGTTCTTATTCATCGGGCGAACTCCTCACAAAATCATC
ACCACGTCGTTCTTATCGTGCGGGTCGGTCGGTCGGCCGATCGCCTCCATGCGCTGCAAC
CCCTGCTCCGAAAGCGGGATGAACAGCACTTGGTCTTCGCTCAGGTCGATGATGTCATAC
AAGCGGGAACGCAATCGTACAAAGTCGGTAGCGCTCACGCGAACCAGAAAGACAGATAAT
TGCTTGCGATACCCGAAGTCCTCGCACGTCCGCGCGACCTTGCGGAGCCGCTTCGGGTTC
GAGATGTCGTAACACACCAGGTAGCTGTCCATCACCGCACCGTGAACCCGGTGTAGCTCG
GGACGCCGCCGCGCACGAACGCCGCCAGCATCCGGGCCTGCACCTCCAGCATCCGCGCGT
AGCTCATCCGGTACCCGTACACCGGGTGCGTCACCACCGTCGCCTTCCGCTGCTCGTACG
CCGCGAAGAACGCCCGCCGCCCCTTCTCCGTGAGGCTGCACGCGTCCCGCCAGATGATGA
AGTCGTCGGGCGTGAGCGCCTCGTTGTTGATGAGCGTCAGCACCACCGAGTCCGCGATCA
CCGGGCGGAACTCCTCCATCAGGTCCAGCGCCAGCGACGGCTTCCCGTGCCGGCCCACGT
GAAAGAAGCCCTTGTACGGGTCGAACCCGACGGTACACGCGACCGAGAAGCAGTCCTTCG
CCAGCATCGCGTACGCGAACGACAGCAGCGCGTTCACCGGGTCGCGGGGCGGGCGCCGGT
TGCGGGTGGTGAAGTCGAACCCCTTCCCGGTCGGCGGCTGCTTCAGGAACCGCCCGAAGT
CCCCGAAGTACAGGGCCGCGCCCTGGCCCTCGATCCCGAGAACGGACTCCACCGAGGTCT
GGGCGTCGAGCGCCCCGAGCAGCCCGTAAATGCCCTTCGCCGAATACTCGTGACTGCCGC
GCGCCTCGCCCTCCCCCCGCAAGCTCCGCATGAGCAGCGCCCGTTGGTTGCTCAGCTTCG
CCCGCACTACGGCCTTCGCGAGGTCGAGGCACGCGGAGGGGTCGTTGAACGTGCGGAACT
GGGCCTCGCGCAGGGACACGTTTTTGGCGGGCGCGGGCACGAACGAGCCGATGAACCGCC
CGTGCCCGGTCACATACGCCACCGCGATGTCGTTGGCCGCCAGCGTCTCCAGTGCCTGCG
TGCTCACCTGCACGTTCCCGCACACCACCACCTGCCGGATCGCGTGCATCGGCACCCGGG
TGAGTTCCTGGCCCTCCTTCTTCACCACGAGGTGCTCGCTGCGCTTGCCCACCGAGGTGC
CGGGCTCCTGGAGGTACAGCACCGCGCCGTCGTCGGTCATCGGGATGACCTTCTTCAGCT
CCGGGACCGGCTTCTCGGCCGCGTCCGCCCCCGGGGCCGGGTGCCCGAGCTGGTACAGGG
TCTCTTCGGGCAGGCACACCGGCGCCAGCGAGCACCCGAAGCACCGGTGCCGCAGCTCGG
GCGGAAGGGGCGGCGGCGGGGCGGCGAGGGCCGCCAGCTCCCGGCACCGGGCGACGGCGT
CGCGGGTCTTCTGGCGCAGCTCGGGCGCGAACTCCAGCGGCACCCGCTCGCGGCTCCCGG
CGTGGAACTGGAACCCGTGCGGCACCGGCTGCCCGAACGCCTCCTCCAGCAGCATCGCCT
GGGCGCACAGTTGGACCGCGTCGTTGTCCCACACGGTGGGCTTGCCGTCGGCGTCGTGCG
GGGCGCTCCCGTGCTTGGTCTCCACCGGGTACCGAGCGCCGCCCTTCTCCTCGAGCACGT
CGAGCACGCCGGTGACGCCGAGCCGCTCGCTGGACAGCGCGACCCCGCGGCTGGTGGCGG
TGCCGCGGTCGGTGCGGGTCTTGTTCTTCAGGTCCGGGGCGTCCACCCGGCGGTGGTCGT
GCAGCCCGCCCTCGACGTGCTCGTTGGTGGGCATCACGCAATCGACGTACTGGAGGTAGT
ACAGGCGCGGGCAGTACGTCACCTGGTTCAGGGCGCGCACCGGGATCAGGTCTGTGGTCG
CAGACATGGGGAAATTCCGGGGTGGTGAAAGGGGAATCCAGTCGTGGCGCAGCGAACGCG
GCCCGCCGAGCCGCGCGCGGCGTGGACCTTGAGCGCCTCGCAGTACGCCGAAATCAGCAC
CGGTCCCGTGACGACGGCTTCCGCGGAGGTGGCACGTCGGTTGTTCCGCGGTCGCGGGTG
AAGTTCGACCGTCGCGCGCGGAATTTGTGTCGCGCGTGTGTCGGAGGTGCGGGACTTGAG
TGCGGCCCGGTCAGGCCGTGAGCGGATACTCGGGCCTCAGATGTGTGTGGCACCCAGCAA
CAGGGTCCGCAAGCTCACGAAGCTGATCGGACGCGCGGCGCGACTTCGGGAGGGCGCGCC
GTGACGTTGGAAGGCGCGCAGGGCGGCATGCTCGCAGAGCGAACCGGGCGCGCCGAGCAA
CCGCTCACAGAGTGAGCGGACCACATTCAACGGCCCGAATCGCACTGCGCGAACGTGAAA
CGACTGGGCGCCGGTCGTGCTCCTTTCGGGGAGGGCACACCGGGCGGGCGCCCGGTCCGC
CGGGGCGTGCCCCACTACGCCCGCTGCTCCAGCGGCACGTACTTCACGTCCGTCTTGCCG
ATGCTGATCTGCTCCGGCCGGAAGATGCGGTTGCCGACGAGCTGCTCCGTCCAGTGGGCG
AGCCACCCGCTCACGCGGGCGATGGCGAAGATCGGGGTGAACACGTCGGTCGGGATGCCG
AGCGACTGGTACACCACGCCCGAATAGAAGTCCACGTTCGGGTAGATGCCCTTCGGGCCG
TAGATCCCGGCGCAGAGCCGCTCCAGTTCGAGGGCCGTTTCGTAGGTCTTGGGCCGGGCG
GTCTCGGCGAACATGTGCTCGGCGATCTCTTGCAGCACGGTGGCGCGGGCGTCCTTCACC
TTGTACACCCGGTGCCCCATGCCCATCACCTTGTACTTCGAGTCGACCGCACGCTTGGCG
TCCAGCCAGCCCTTCACCTGTTCCGGGCCGCCGATTTCCTCGAACTGGCGCAGCGCCTCC
TCGTTCGCGCCGCCGTGCAGCGGGCCGGACAGGGAGCCGATGGCGGACGCGATGGTGTGG
TAGGGGGTCGCCAGGGTCGAGCCGGTGACGCGGGCGGTGAACGTGCTGGCGTTCATCTGG
TGCTCGGCGTGCAGGATGAGGCACGCGTCGAGCACTTTACGGGTGGCGGGCGACGGCTCC
TTGCCGAACAGCATGTAGTAGAAGTTGCCGGCGTGGTCCAGGTCGCTGCGGGGGTCGAGG
ATCTCCTCGCCCCGGCGGACCCGGGCGAACGCGGCCACGAGGGTGGGCAGCGCGGCGATC
AGGCGGCAGGTGGCGTCCCAGTTCTTGGCGGGGTTGCTGACGGTCGGGCACGGGTAGAAC
ATCCCGAGCGCCGCGACGCCGGCGTGCAGGGCGTCCATCGGGTGCCCGTCGGCGGGCATG
CACTTGATCAGGTCTTTGAGGCGGAAGTGGATGGCCCGGCGCTGGCGCAGGTCGTGGTCG
AACTCGGCGAGCTGCTTCTGGGTGGGCAGGTCGCCTTTGACCAGCAGCCACGACACCTCT
TCAAAACTGCTCTCTTTCGCGAGGACCTCGACCGGGATGCCGCGGTACTCCAGCACCGCC
TTTTTGCCGTCCAAGAAGCTGACCGCGGATTTCGCGGCGGGCACATCCTCAAGGCCCGGT
TTGTATTCGATTTCGGTGCTCATGACGGTCTCGATAGGCGGCGGTGGGATGCGTTACAGC
CAGTGTATAATGGGCAGCGGGCCGTGGGCAGTAAGGCCGGGCAGAAAGCGGCCGGCGGCG
GCCCGCCCGGAACCGGTACGATCGGTTCCGGGCGGACCGCCGCCGGCCCCTCATCCCCCG
CCACGGGCTTCACTTTTTGACGATTACCGGGGCGATCTTGTCAGCCCGCCCGGCGCCCGC
CGCTTCGTCTCAACGTTCTGGTGCCGCACCACGTCGTTGAGCACCACCTTGACGAACGTG
GCGTTGGCGACCTTTTCCCGCCCTCGAACTTGGGCGCCTGGAAGTTGATGACGAACTTTT
GCCACTCGCCCGGCTTCTTGCCAAGGGCCGCCAGTTCCGCGCGACCGCCGGCCCCTCTCC
GCGTAGTACTAATCGGAAGCGGCCGCGAATGCGTTTGCAGAACGAGCCCCGGCGGTGAAC
GCACTCGTTCAGGGGCCGGCTGTTGATATAGGCTTTGGTTTTTGTCCTTGTGGCACCGAC
GCCGTTCTGGCGCCGGTGCGCGGCGCCGCAGGCACGTGATGGTCCCATGCAGAACCTGTC
TCCACCTGCTTCCGAAACGCCGATGCTGGAGTTCTTGCTGGCGGCGCTCGCGCCGATGAA
CCGCACCCGCGTGAAGCAGCTCCTTCGCTCCGGGCGGGTGGTCGTGAACGGTGCGTCCGT
GACGCGGCACGACCACACGGTTCGGCCCGCCGACAAGGTAGGCGTGGCGCGCGAGGCGCC
GCCCGCGCCGCCGTCCGCGTCCGGGCTGGAGATCGTTCACGAGGACGCGCACCTCGTCGT
GATCGACAAGCCGTCGGGACTGCTCACCGTGGCGACCGAGTCGGAGAAGCTCGACACCGC
GTTCGTGCGCCTGAGCGACTACCTGCGGGCGCGGAACGCGGGGCGGCCCTTCGTGGTTCA
CCGGCTCGACCGCGACACATCGGGCCTGCTGCTCTTCGCGCGCAGCGCCGAGGTCCGCGA
CCAGCTTCAGGGGAACTGGGAGGAGCTGACGAAGACCTACCTCGCGGTGGTCGAGGGCCG
CCCGGAGTCGTCCGAAGGGGGGGTCGAGAACTACCTGACGGAGGGCCGCGACCTGCGGGT
GCGCGCGAGCCCGCGCCCCGGGCCGGACGGGAAACGCGCGGCGTCGCGTTACACGGTCCG
GCAGACCCGCGGCGGCTACTCGTTAGTGGAAGTGGAGATCGAAACGGGGCGCAAGCACCA
GATCCGCGTTCACCTAGCCGGGCTGGGGTGCCCGGTCGCGGGCGACAAGATGTACGGCGC
GACGACCGACCCCGTCCGGCGCCTGGGCCTGCACGCGTGGCGGTTGAGCTTCGACCACCC
GTTCACGCTGGAGCGCCTCGAACTGGAAGCGCCGCTCCCGTCGGCGCTGGCGCGAATCGT
GGGCTTGTGACCCACGAGAAAAGCCCACCACGCGAAGCGAGGGGACCGCCACCTCAACGA
ACAAGAGCCGCCAACGGGTATCAATCGCACAGGTTGTGGCACACCTGACTGGTGATCGCG
CCGACGAGCCGGTCCCCGTGCGGCGAGTGCCCGACCGCGAGCAGCGTCACCTCGCCGCAC
GGCCAGCCGCCGGCGTGGAGCAGGACGTACCAGAGCCGCCCGCGCACGTACCCCTTCAGC
GCGCCGTGCGCCCCCGCGTCCTCCGCCCCGGCCGTCTCGTGGTTGAACAGGCACTGGTCG
GCGAAATCGGTGTGGACCTCGTCGTTGAGCGTGTGCGGGTGGTAGCCCGGGTACGGGATC
GCGGTCGCGTCCAGCGTGTCGATGTGGTCGCTGCGGAAGCCGCCGGCGCGGACCGCGTCG
ATCACGTCGCGCCCGGTGAGCGGGTGCCGGCCCGGCTCCAGTTGGCACACGAACCCGTAC
ATCGGGCAGTCCGCGGCGCCGTAGCAGCACTCGCCCCACTCGACGCCCGTCAGGAACGCG
AGGTCCGCGAGCAGCCCCTCGTCCCACTCGTCGGGGGCGCAGAACTGCGACCCGAACGTG
ACCACCCGGCCGCGGGTGCCGACCGCTTCGGCGAACGGGTGCGGCGGGTCGTCGTGCTGG
AACCGCACCGGGGCGAACGGCTGCGCGAGCGTGGTCATGAACGCGGTCCACGCCGGCTCG
AACTCGTCCCCCAGGGTGCCGAACACCCCGGCCGCTTGCGGCCCGGCAGACGAATCGATC
AGCCCGGCGAGCTGGACCTGGAGCCGGACGAACTCGGCCCGCGGGTCGGCGCGGTCCTGG
AGCCAGTCGGCGTACACGAGCTTCAGCGTGGTGTCGGCCGGGTTCGCGAGGAGCGCCCGC
TGGAACGCAACGTCGTCGTCGGTGAACATGCCGTCATGCTAAACCGCCCCCGGCCGCCTA
GCGATCGCATTCCGCAACGCGCGTTCGCGTCGACCAGGATCGGCGGTAAGCTATCGCGAA
ATGAATGGGAGCCCGCGATGAGCGAAGAAGACGCGCTGCTGGCCGCGATCCACGCGAACC
CCGACGACGACGACCCGCGCCTCGCTTACGCCGACTGGCTCGACGAGCACGACCGGCCCG
AGCGCGCGGAGTTCATCCGCGCGCAGGTCGAATGGTCACGCCTACGGAGCGACGAGGCCG
GGCGGCTTAAGAACCGTACGGACGAGCTTCTCGCCACAAATTTTCAGAGATGGACGGCAG
AGATCGGGCCACTCGATCCGGAGAAGGTGCAACTGCGTTTCGAGCGCGGGTTCCCGACCG
AGTTGACCATCCGAGACGCTACGGAGGAAGAACTGTCGATTCTCCGCCAACTGCCCACAA
TCCGATTGCTAGCCCTAGAAGGCCAGTGCGAGCTGACGCCATCGGTGTTGGCGTTAATCA
TCGCACTGGGGCACTTGGACGTCCTCCTGATTACTGAGGCGGAAATCAACGTCACGGTTT
TGAACGCACTCGAATCGCTACCACCCTGGGTTTTTCTGAGGCTTTGCACCCGTACTTGCG
GCAATGAGGCATGGCTGGCGTTCCGCGCACGTCGGCTCGCGCGGTTCGAACAACTGCCGC
CCGACGAACAGCGCGGTGGGGCGATCCGAGCGCTTCGGTTCTCGAGCTACCATCTGCCGC
GCCCCTGCGAACTCGTGAAGTCCCTCGACGTTTCGCCTACCGATGACGAACTTCGGGTGT
TCACGTCAATTAGAGAAGTGGAGCACGTTCGTATCGCCAACGGCGATGTCACCACGGCTG
GCTTGTACCATCTTCCCCGACTCTCAAAGTTGAAGACGCTGGAGATCGATTCGTGCCCGG
TCGATTCGATCGCTCCACTGACGGCGTGCCCCAACCTAACGGAGCTTGTAATCACAGCAG
AAGCGGGCACCGAGCGGCGTGCCGTTGTCAACGATACCGGCACCGCGGGGTTGGAGAAGC
TCACGAACCTGCGCCGGTTGAAACTGGATTGGTGCGAAATCGGTGGGCAAACGCTTCGGC
GCCTCGCTGCGTTGCACCGACTTCGCTCGCTGGAACTGATGCTGTTTTGGGGTCAGCACA
TTAGTGGCACCGACCTCGCCGAATTAACTGGGTTGCTGGAACTTGAAAAGCTCACACTGC
ACCCAATTCCTCCTTGGGCGCTTGAGTACATCGGACCGTTGCGGACGCTGCGGACATTGA
CACTGTCTTTGTTCGGCGAGGGTGATTCAGAGTTCCGGCATCTCGCGCAACTCACGAACC
TGTGCTGGCTGAAGCTGACCGGGCCGGCCGTGACGGATTGTGCGCTGGGCCACCTCCGCA
CGCTGCGAAGCCTTCGCACACTGCATATCAGTGAGTCGGCCGTTACCGCGACCGGGGCAC
TAACGCTCGCGCATCAACTGCCGGCCGCAAAGATCATTTCGGATACGGTTGTGGCGTGGT
CGCCGAACACAGCGCTGACTTTTCACCGGCGCGTCGTAGCTGGATTCGCATCCGTGTTGG
TGCCCGTGGGGTGGGACAAGCCACAAGAGCATTCCGATCCGTTCGGGTTTGAGTTACAAG
AAGACGGCTGGGATCCGGCCGATGCCACGCGAACCACAGGTACCACACCGGCCAGAATCG
CACTGGAGGTTTGCGCTGCGACTTCGGCTGAGGACGGCCTTCGGAGTTGGCTTCAGCGCG
ACGGCGATTACACGTTCGATGTAATCACGCGCCGGCCAACCGTGCTGGCCGGCCCTGATT
CTGCCGTGTGTGAGTACAGCGACCGTCTGCTGCCGCGCGAACGTCAAATCGCGTTCGCCA
TCGCCGATAGCGGGAGCATGGCTGTGCTCGTTTGTACCGCTTTGGAATACCGGATGGAGG
AACTTCGCCCCCTGTTCATGTTCATCGCCCGGTCGCTTCGCGTTGGCGCGGCGGCACTGG
AGTAGGTAGGCGAACAGGTCACCGTCCCGGTGGCGCAGCTCTAAGCTGCCCGAGGCACCG
CAACGGGTGCGGGAAGGGCGAACACGCCGGAGGCGTCACCGGCAGCCTTCCAGTTCGAAC
AGCATCTGCTTGGTCGCGAGGCCGCCGGTGAAGCCGGTCAACGCGCCGGACGAACCGATT
ACCCGGTGGCGGGGGCTGATGATCGAGATCGGGTTCTTCCTGTTGGCCGCACCGACCGCT
CGGGCCGCCTTCGAGGCGCCGATCCGTTCCGCGAGTTGTTGGTATTACGGCGGCGCGCAA
GATACGCATTAATGGCAGCGGCCCGGTAGTAATTCCCTGCGATTTCCAGCGATTCGGCTC
TGCTTATCTAACGCGCCGCCGTAATAAACCCGGCCGCTCCAAGTTTCAGGCTCGATTCTG
GTGTTTCCCGTTCGCTGTTGTACGCTCCCCTACCTGCTGACGCAGGCGGGCGATGCTACG
CAAACCGCCCCGGCCGGCGGGCCAACGGGTTTTGCGCCACTTATTCGCGGCGGCCGCCAA
CGAGCCATGCGCAAGCGAGCCACAATCGACGCGTTCGGATTTCGCGACGAGCAGCTCTTC
CAATCTCTGGCAAAATTTGGACAGCGGCCGGTAACTTTTGCGTCCGCCGATTACAACGAG
TTGTAGTTCCTACCCGCCTCAAAAACCGGCTTTGTAAAGCACGCCGCGGCCCAAAATCGC
GCCCCGCCCCAGACTGCTACGCCGAGCGCCGGAGCCGGTCCGTGGCGCGAAACAAACCGC
GCCGCGCACACCGAAAAGCCCTCAAGTCTCGGCCGGGAAAATCCGCACGCCGTTGTGGCA
CGGCCGCTGCTTAATCACACGCATCGCCTCCACCCGCCAAAGCCAAGAGGGCTGAAGCAT
GCAAACCATCGCACTGGACCGCGACGAACTGAACCGCATGGCCGACGACGGGTGCCCGCA
CGGAGACGACACCGACTTGTGGCTCGACGGAAGCAACTCCGACTGAGCCGCCGCGTGGCA
GGGGCCACGCGATGAAGGCCCGCTCGAACTTGCTTCTCTCCCAGAGCCCCGCGGCGCCAG
TGTCGCGGGGCTCCTTCATTTTCAACCGCTCCCATTCGCCCGGTCTTGGCGAGGTGCGGA
CGCCCGCCCGTACTCGCACCCGGCGAACGCGGCGCTACCCGCCCACGGGCTGGGCGATCG
GAGTGGCGGCCCACACGTACTCGTGCGGTTCGAGGTCGTCGGGTTCGGCCGCACCCGCCG
CCCCGCGCCACACCACCGACGCAAACGCCCCCGCTTCGGCCACCGCGTCCGGGTCTGTCG
CTTCGCGCGCCTCAAGCGGGAGCAGCACCACGAGCCGCTTCGCGCCGTTGGGGCGCCCGG
GGAGCAGTGCGTAGAACTTGTCGAGGTACGTCGGGTTCTCCAGGCACGCCGCCAGGAGCG
CGTTCAGGAGCGCGGGGCCGAGCACGCGCTGCACCGATTCGGCATCGGGCGCGGACGGCT
CGAGCACCACCTGTAGCGTCGTATACGGGTTCACGTCGAGCGACTGGCGGATCAGGCGCG
CGATTTCGGCGCTGTGCCGGGGCAGGTCGGCGGCGCGGAACCAGAGCGTGAGCGCCTGCG
CCCGCTCGGCCGGGGCCGGGGCGGTGTCGCGGGGGCCGTCGAGGTCGACCCGCCACACGC
GGGTCCGGTCGTGCGGGCCGAAGTCGAGCACCGGCGGCGGGGCGGCGTCGAACTCCACGT
CGAACACGTCCTGCGCCTCGTGCATGAGCCCGAGCAGCGCGGCGCGGTCGAGCGTGGGCG
TGCGGAGCACGTAGTACGGCGGGCGCGGCTGGAAGTGCAGCCCGAGTTCGCCGGCCTCGT
GGCGGAACGCCGTGCCGGGCAGCACCGCGAGGTTGAACACCTGCGCGCGCGAGTACAGCC
CGCCGTCGCGCAGGTAGCGGAACCCGCGGCGCACCGACTCCTCCGTGTCGCCGGGCAGCC
CGACGATCAGGTCCACCGTGACGCTGATTCCCGCGTCGATCAGCGCGCGGACGCCCTTCT
CGAACGCCTTCAGGTTGTTCCGGCGGGCCATCAGGTCCATCGCGTCACGCTCGACCGACT
GGAGCCCGACCTCCACCTCCGTGAACCCGGCTTCGGCCAACAGGGACGCGATTTCGGGGG
TGATCCCCTCGGCCCGCAACTCGCCGAAGTACTTGAACTTGCGCCCGGGGTTGCCCCGCG
CGAGCAGCCGGACGAACTCGGCGAAGTCCTTCCGCTGGTTCAGGGTGGGGTCGAGCAGGA
ACACCTCCTCGGCGCCGCGGGTGCGGGCGTGCGCGAGGCTGGCGCTCACGAGGTCGGTGG
AGAGGTAGTACTGCTTGTCGTAGCTCTTGGGGTAGTAGCAGAACTTGCAGTTGAACACGC
ACCCGCGGGTCGTTTCGAGCAGCAGCATGCGCTCGTCGGCGGCGTCGAGGACGCCCGCGA
GGTACGGCGACCCGAGCCGGTCGAGGTCGGGGAGCGGGGTGCGGAACTTCGGCGCCAGTT
CGGGGCGGAACCGCTCGCCCGCGCCGGGCGGAACGTACAGCCCGTCGATGCGGACCGGGG
GCACGTCCTCCCCGCCGAGCAGCCCGAGGAGCAGCGCGGCGAACGTCTGCTCGCCCTCGC
CCACCGCCGCGAAGTCGTAGTCGGCCGAGCCGAGCACCCAGGCGTTGTCGGTGGTGATCT
CCGGCCCGCCGACCAGCACCTTCACGCCGGGCCGGAGCCGCTTCAGCTCGCGCGCGACCC
AGAGGGTGCGTTCGACGTTCCAGAGGTAGCAGGTGAAACCGACGAGCCACGGCCCGCGGG
CGGCGAGCGCCTCGGCCAGCGCGCGGTCGCCGAGCGTGTTGGCGAGCGGCGCCGGGAACA
CCTCGATGTCGTAATCGGCGCCGAGCCCGCGGGTTTCGGCGTACAGCTTGAGGTACGCCC
CGGCGAGCGGCACGTTTCCCCGGATGGGGGCCGGGCCGAGGGGCGGGATCGGCAGTTGGA
CCAGAAGGACGCGGCGCGTGCTCATGCCCTGATTGTAGCACCCCCGCGGGCCGCTACGCC
CCGGGTACGGTCGAGGCGAGAGCCGGGTATACGAGAACGCCCTCGACATCGATCCCGCCG
AGGCGCGAGCCATCGAACCGGGTCATGAACGGGGACGGCTTCGGCTGCCACGGCTTCGGC
TCGATCAGCTTGGCCGCCGCAACCGCCATCGTGTCGGACGGGGACACGAGCCGCACCTCG
AACGGATCGAGACCTACGTTGTCAAATCGGCGCTCGTGCAACGTGAGATCGCGGTACGCC
TCGTGCCCACCCTTTTCGTCAACGACCGGTGACGCCAAGTAGAGGAACCACTGCTCGTCG
CTCGGCCGCGCCCAAAACGCCACCGCGATCGGGAACCCGACCGCGGACAGTTGCGCGAGG
AACCGTTTGCCGGCTTCAACGCGCTCGGTCACCAGTGCGTCTTGATCCACGCGAAGACTC
CATCAGAAGGGTCAACAACCGCCGCGTAGAGTCGCCGCGCCTCAGGTTCCGTGACCCGGT
GATACCGTTTGTGCTCGGACCAGTCCTTGACCGTCTTCCAGTTGACATCGAAGTTGACGT
TCGCCGCGGCGAAAGCGGTACGCGCCGCACTTAGTTGAGCGAGGTCGACTAACGGCTCAA
TGGCGTGAGTGTAGCAGTTGTGCGAGAAATCCTTTTTGGGGAACGCGTCGGTCGCCATCA
GCACTTTGATGATACACGCCTTGAGCGCCAGCTCCACCGCGTACCCGGTTAGGTAGTACG
CCCCGTCCCAGTGCCCGAGATCGAGGAGCGCTTTCGCCTCGACGAGGCGCACCTCGGCCA
GTTGCTGGAAGTCCGCTCGGGTCTGGATGGGCGTACTCACGTTCCGACCTCGGTTCGGCG
CCGTGATAATAGCCCACGGCGCCGCAATGCGGAAGGGGCCAATTACACCGACGGGCACGC
GAGCGTCGCGCCGCCCTGCCGCGCCGACGCCAGACACGTGTCCATCACCACCTGCGTCTT
CAGCGCGATCTCGCCCCACGTCGGGTCGGGCGTGCCGCCCAGGACCAGCCCGCTGAACGT
GCGGACCATGTTGGTCTCTTGCGCGTCCGGCGCGCCGTCGCTGTACTCGGTCACCGCGAA
CCGCTTCGGGTGGCTCTCCCAGTGGTACCGGGTGCCCTGCACGTTGAACACCGGGCGGTC
CGCGACGAACGCCGCCTCGCACCCGTAGTACGGGAGCACGAAGTCCTGCACCGCGATGCT
GCCCTTCGTGCCGCTCACGTGCGCCCACTGCTGCAGCTCGGTGTTGAACGAGCAGTAGAA
CGCCGCCGACACGCCGCCGTCCCAGAACAGCTCGCCCGAGAACTCCAGCGGCACCCCCTG
GTGCTCCGTGAGCAACCGCCCGCTCACCTTCGCGGGCATCTGGTACTTCATCACGAACAG
CGAGAAGCGGAGGTTGTACCAGCCCAGGTCGCCCAGCGCCCCGAGCGGCTCCAGCGCCGT
GCTGACGCGGATGTTGTTCTTCAGGAAGTCGTCGCCGGCCGCGAAGGTGAACTGCGTCGC
GATGCGCCGCAACTGGCCCACCGTCTCGCCGTCGTCGATCGTGCGGCGGAGCAGCGGGAG
CCGCTTCCCGTGCATGAACATCACGCCGTCCATGAACTGCACGTTGTTCGCCTGGCAGGC
GTTGAGCATCGCGCGCAGCTCGCCGGCGTCGGGGCCGCAGGGTTTCTCGCACAGCACGTG
CTTCCCCGCGCGGGCCGCCTTCACCACCCACTCGCGGCGCACGCCGGTGGGCAGCGGGAT
GTACACCGCGTCCACATCGGGACTCTTCAGCAGCTCGTCGTAGGTGACCGCGGCCGGGGC
GGTCGGGAACGGGCACTCCGCCTGGTTGGCGTCGATCCACTCTTTCGCGCGGGCCGGCTC
ACGGCTGGCGACGGCGGTCAGGGTCGCGTTCTCCGCGAGCCGAATCGCCTTCCAGTTCTT
GCGCGCAATGTTGGCGGCGCCCAGAATCCCCCACCGGCACTGAGAAGCCATGTCCTGCTC
CGAGTTGCAACCACGAACCCAAGTGGAAGGGGTACGCGGCGCGGACGGCGTCGGCCACCC
GGAGGCGCGCACCCGAGCGCGAGGGGCGCGCGGGTCGGTGCGGTCACGCTCGTTCGAGGA
GCGCGGCCACCTCGTCCCACCCGAGCGCCCGGGCGAGTTGGAGCGGCGTCAGCCCGAGGT
CGGTGACCGCGCCCGCGTCGGCGCCGGCCTCCAACAGCACCGCGACCGTCGCCGCCCCGC
CCGCCGCGGCCTCCTGGTGCAACAAGGTCCACCCGTTGCCGTCGGTTTCGGAGAGCGCGG
CCGGCTCCTGCGCCAGGTGGTCCCGGAGTGACGCGGCGAGGTTCTCGTTGAAGGTCGCGT
GTTCGCTCTCGGTCGCGGTTCGAATCTGGAGCGGGTCGCCGAAGTCGAGGCCCCAGGCCG
CGTCGTGCTCGCGGCGCTCGCGCGCGTCCATCCGCGACCGCATGAGGTTGATCGTGTAGC
CGCCGAATGCGGCGCCGCTAATGGCGTACATCCAGTCGCTGATCTGTTCCAGCGGGACGC
TCACCGCGTCGCCGGCCGCAACCGTCCGCAGCCGGTTCGGGCTGTTCACGAGCGTGCCGC
TCACGGTCCGGCCGTCGAAATCGATGTCCGACAGCCACATGTGTTCGGTGTCCGAACCGC
CCACGTCGGAAAAGGGCGCTTTGACGCACGCGAGGTCGAGGGCGGGAACGATCCGCCGCC
GGTCGCGGGCCACCTCGCGCCAGAAGTAGCGGAACGCGGCGCGTGCGGACTCGTAAGCCC
GCTGCATCGCGGGGTCGCTGTTGTCGAACATGAACACCGGGGACGACTCGCTCACGCGAA
GCTCCTCTGTTCCGTGGCACCAACCAGGTCTCACGCCGCGCAACTTAGTCGATCACACGA
CGCGGCACAATCACCGTTCCCGCCGCGGCCGGGCGCCTCCAAAACACGACTTCCCCGGTT
AGGTTTCGACCTGTCCCCCGTCCCCGTTGGGCGTAAACTCTAGTTCAGCCCCTCGCGTTC
CACCCCGGAAGGATATTGCATGCGTTCGCTACTCGCGCTGGCCGTGATCGCCGGGCTCGT
CGCCCCGGCCGCCGCCGAAGAGAAACTGAAGGTCGGCGACAAGGCCCCGGCGCTCAAGGC
CACCACGTGGCTCCAGGGCGCCGAGGTCAAGGAGTTCGCCACCGGCAAGGCGTACGTGGT
CGAGTTCTGGGCCACCTGGTGCGGGCCGTGCATCGTCATGATGCCGCACATGGCCGAACT
GCAGGCCCACTACAAGGACAAGGTCACGTTCATCGGTCACACCTCCAAGGACGACAACAA
CACGCAGGAGAAGGTGGCCGCGTTCGTCAAGAAGCGCGGCCCGAAGCTCGGGTACACGTT
CGCCTACGCGGACGAGCGCGCCGTCTACGACGCGTGGATGACGGCCGCCGGGCAGCAGGG
CATCCCGTGCTGCTTCGTGGTCGACACCGCCGGCAAGATCGCGTACATCGGGCACCCGAT
GTTCCTCGGCGCGGTGCTGCCGAAGGTGGTCGCGGGCAAGTGGACCCCCGCCGACGTGGA
GGGGCTCAAGGCGGTCGAGAAGGAAGTGGACGCGGTGTTCGAGGCGACCGGGAAGATGGA
CCCGGAGGCGTTCCTGAAGGCCCTGGCCGATTTCGAGGCGAAGCACCCGGACCTGGGGCA
CATCCCGTACTTCGACGCCCCGAAGCTGGTTTCGCTCCTCAAGGCCAAGAAGACCGACGA
GGCCAAGAAGATGGCCGAGGCGCTGCTCGCCAAGGGCATCGCGACCGAGGACCCGAGCGT
GCTGCGGAACGTGTCGGGGCCGCTCACCAGCCCGTTCGCGCGCGACAACAAGGAACTGGT
GGCCCTCGGCGTGAAGGCGGCCGAGACGGCCGTGAAGCTCGCCGGCGATAAGGACGCGGT
CGCCCTGTACTTCCTGGCCGAGGCGTACTTCGCCAGCGGCGACAAGGCGAAGGCGAAGGA
GACCGGCGCGAAGGCCGTCGAGGTGGCGGACGGCGGCCTCAAGAAGCAACTCGAGAGCAT
GACCAAGAAGTACAGCGAAGAGAAGAAGGACGAGAAGAAAGAAGAGAAGAAGTGACCGGA
CTGGCGGCCCGCGGCAATCGCTGCCACGGGCCGCCCTCGCTCTCGCGAACGCACTTCACG
CACTCAAATCACGCCCGCTGAACGGATTATCAAGGTTACCTGCCCCGGCTCCAGGGCTGC
GGACGTGACGCACGGCGAGGACCGGTGCCGGGTGCGGCGCGGTCACGCCCCGCGCGTGTT
GGCGTCGCTGCGGAACGTAGCCGTGTCCCTGTTGCGGAACGCCAAACATTCCGGTGTGAC
GGCCGCGACCCGGGCCATAGTCGCCCGCCCCGCCCTCGCGCGAGACCTGCTTACACCTTG
CCCGGCTTCAATCTCTGAGCGACTCCTGTGTGACCAACTGGAAGGCTTCACACCTCACCA
CACCCGCAATCCGGTAGCGTGAGGAAATACAGTAACGCGCGCCGGTCACCCATCGCCGCC
GCAGAGCCCGCCGGTGCCGAACCCGCGGCCCGCGAGCAAACTTTCGAGCTTCGCCACGAG
CCGGCGCAGTTGCTCTTGCTCGTCGGCGCTCAGCGCGCGGAACAGCTCCGCCACCTTGTC
GAGGTGCCCGCCCGAAGCCATTTCCAGACCGTATTTTGCTCCCGCCGGGGTCAGCTCGAT
CACCGTCGCGCGGCGGTCGGTCGTGTGCGGCACCCGGCGCACCAGCCCCTCGCCCTCCAG
CGCGTCCACCAGCGCGGTCACGTTCCGCGCGGTCACGCCCAGCTCTTCGCCCAGCTCGCT
CATGATCTTCGGGCCGGACGAGTGCAGCGCCCCGAGCAACTTCATGCGCGGGAAGCTCAC
CCCGCTCTCGGCGAAGCACGCGCGCAGCCATTTGTAATACACCGGCCCGAACGACGCGAA
CGCGCGAGCGAGCATCAAGGCGTCATCCGGTTCGGGAGGTGGTTCGGTTGGCATTGCTGA
ATAGGTACATTATCCGTTATTTCAGAAACACGGGCGGGGCGCCCGCGGTAGTGCTATTGT
CCGGGTCCGAAGTGCGAACACAACACGAAGGCACAAAGGAGGAGCGATGGACCTCACTTC
CGACGGCTTCGAGGCCGAACGGCCGCAACCGATCCGGTCGGGCTGGCGGCGCGCGCTGCT
GATTTTCACCGCCCTCGGGGCCGGCGGCTTCGCGGCCGGGCGGATCGCGTACCGGCTCGA
TTCGGTCACGTTGCCCATGTCGCTGGTCATGTTGAGCACACTGGCCCCGTTCTTCGCCCT
GCTCGGGTTCGGGCTGTGGTGGCTGGTCTTCGGCGACTACGGCCGGGTGACGCGCGTCCT
CTTGGCGCTCGCGGCGGCGGCGGTGGTGGTGGCGGTTCCGTTCCTCGCGCACGGCTTCTG
GGTCCCGCAACCGGGCGGGATGAAGATGTTTGGGCTCATCTGGGGAGCGCCGCTCGCGAC
CGCAGTTGCCGGCCTGGTGCTGGCGTTCGTCCCCGCACTACGCGGGTGGCCCGCGATTCT
CGTGGCAATGGTTGCGGTAAGCCCGTGGCTGTTGACGCGCACGGAGGGCGTGACCGGGGC
GTTCGACCTCGACGTCTCGTTCCGCTGGAGCACCCCGCCGACAGCCGCGGCGGAAGAGCA
GCTCGCGGGCCGCGCGACGGTGGCCCCGACGGCTGCCGTCGCGGACGTGCCGGTCGGCCC
GGCCGACTGGACCGGGTTCCGTGGCGCGGACCGCGCGGGCGTCGCGCCGGTCGCCGCGTT
CCAGGGGTGGGACGGGACCGCGCCGAAAGAGCGCTGGCGGAAGAACCCGATCGGCCCGGC
GTGGTCGTCGGTGTGTGTCGCGGGCGACTTTCTGTTCACGCAGGAGCAGCGCGGCGAATC
GGAGTCCGTGGTCTCTTACCGCACCGCCGACGGCACAGAAGTGTGGGCGCACGGCGACGC
CGGCAAGCACACCGACTGGGCCAGCGGAGCGGGTCCCCGCGCGACCCCGACGCTCGCAAA
CGGGCGGCTGTTCGCCGCGACCGCGAGCGGCGCCGTTGTCGCGCTCCAGGCCGGCTCCGG
CGCGCCGCTCTGGCGCGTCGATCTGAAGGAGAAGTACGGGGCCACCAAGCCGCCGTTCGG
GTGGTCCTCGTCGCCCCTCGCGGTCGGTGAGCTGGTGGTTCTGAGCCCGGCGGCGCCCGA
GGCCCCGCGGCTGGTGGCCCTCTCGGCCGCGACCGGTGAACTCAAGTGGCAGACCGAAGC
GAAGGGCACCTACGGGTACTCCTCCCCGCAGCTCTCGACCGTTGCGAACGTGCCGTTCGT
GTTGATGTTCAACGGCGAGGGGCTGTTCGCCCACGACCCCGCGACCGGGGCCGAGGTGTG
GCGCTACGACTGGAAGGTGCAGGCCAACGAGCCCGCAACGGTTCAGCCGTTGGTGCTCGC
GGGCGACCGCATCGTGATCGGGGGCGGCATCAAGGGCACCGGCACGCGGTGCCTGGCGGT
CGCCAAAAGCGGTGAGAAATGGTCGGTGACCGAGAAGTGGGCCACGACGAAGTTCACCCC
GGTGTTCAACGACGTGGTGCGGTTCGGCGATTTCCTGTTCGGCCTCGACACCGGGCGGCT
CGTGTGCCTCGATCTCGCGAGCGGCTCGATCCGGTGGCGCGAGGGGAACTACGGCTCGGG
CCAGTTGCTGCTGGTCGGGGACAAGTTGCTCGTTGCGTCGGAACAGGGCCGGCTGGCGTG
TGTGGCCGCGAGCGGCGACGAGTACGAAGAGCTGTGGGCGCTCCCCGCGGTGAAAGGCAA
GACCTGGAACCACCCGGTGGTCGCGGGCGGGCGGCTGTATTTTCGCAACCCTACGGAGAT
GGCGACTTACGATTTGCCCGGGTATATGGGTAGAAAATGAAATTGCGGGTGAACCTGTTC
GCTCACCCGTGCATCTTTCCGACACCCTTCGTGAGGAGCCGCGGCGATGACCGACGACAC
GTTCCTGACCCGGTTCGAACAGTGCTCGCTGAACCGCGCGGACTGGACCCACGAGGCGCA
CGTCCGCATGGCGTGGCTGTACGTGGCCCGGAGCGAGACGTACCGGGCGGCCCGGATGAA
GGTGCGGTCGGGGATCAAGAAGCTGAACGCGGCGTTCATCGCCCAGCAGAACGCGCCGTG
CGGCGCGACCCGCCCGGCCGAAGAGGTCGCGGCGGCCGAGGAGAAGCCGGCGACCGGGTT
CCACGAGACGATCACCACCGCGTTCGTGCGGCTGGTCGCCTCGCGCATGAAGCCGGGCGA
GAAGTTTTCCGGGTTCCGCAAACGCAACCCGGACCTGTTCGACCGGAAGCTGACGGCGCT
GCTGGCCCACTACTCGCCAGAGGCGCTCTTCTCCGAACAGGCGAAGACGCAGTTCGTTGA
GCCGGACCGCGAGCCGCTCCCGAAGCCGTGGCTCGCGGCCGTCGCGGTATGAGGGCAGAT
GGGTTCACCACAAAGAGGTTCTCCGCTTGCGGGGAACCTCTTTGTGGTGAACCCGTCTGC
CTTTTCCCTCACTTCTTCTCTTTGACGTACCACTCGCGCCAGGCGGTCGCGGCGGCGGTC
TTCTGCTCGGCGGTCGGCACTGCGGGCGGGCCGAAATCTTTACCGGTCAAGCTCTTTAAC
CCGGCCTTCGCGGCTCGCGTTACTGCGTCGTCGGCGTCCGTGATCGCCGCGATCAGGTCC
GGAATGTGGTCCTTGTCATCCTTCATCGCGCAGGCGAGCGCGGCGGACCGGCGTAGCTCG
GGTTCGTCGGTTTTGAGCATCGCGCGGAGCGTCGCGGCGTTCATGCGGCACAGCCGTTCG
GTCAGTGCCTCGCGTGCCGCCGCCTTTCGGTCGCCCGCGGAGTGTGTCGCGGCGAGCACC
AGAGCCCGGGTTTGGGTGGTCCCCTTTGCGTCGCGCGTTTCGGCGAGCAGCTTCGCCCAA
TCGCTCCCCGACGCCTTGAGTATTTTCGACGCCAGCGTGATCGCCTCGTCGCCAGTCGGG
TTCGGCAGGTCGATCGTCTGCGCGGGCACGGCCGTGCTCGTTCGGGTCGGCACCACATCG
ACCGGCTTCTGCACCCCGGCCCGCATTTCCGTGCTGGTCGGGTCTTTTTGGACCTTGGAC
GACAGGTCACGGGCCAAATTCGACCGGCACAGGAACAGCACCGCGAACGGCGTGTTCACT
TCGGCACCGTAGGAACCGCCGATGGTCCAGGTGCCGTCGCGGTTCTGCGACCGCACCAAC
GCGGTGGACCCGATGTCGTACCAGTCGAACCCGCCGATTTTCTCCTGGCCGTACACGACC
CCCACGCGTTCGAGGGACCACAGGAAGTACAGGTCACCGATGCCGTGCCCGCCGCCCTCG
CTGGCGAACAGCAACCCCTTGCCGGTGCGGATCTGGTCGGCGATGGTCAGCCCCAGCCCG
GCGAAAGCGCGCTGCACCACCGCGTCGCGCTCGTCGGCCGGTCGGGCGGGGGCCTTTTTC
GGCGCCGGTTCTTTCGGCGCCGGCGGGTTGTAGAACGGGTCGTCGAGCTTGTCGGACTTG
GCCGGCTCCTTTTTGGGCGGTGGCACCTCCGCCTTGAGCCGCCGCTCCTCGCGCCGGGCC
ACCCCGGTGGCCATCCCCAGCAGCCCGGCGCAGTACATCGACGGGCTGCCCACCCCCATC
CCGGCCGCCGCGACGCCGCCGCTGTACGCCCAGTTGCCGGTGCGCCCGTCTTGTGAGGCG
ATGAACCGCTTTTCGATCAAATCGAGCGCGGTGTCCACGGGCACCCCGTGCTTACGCGCC
ATCCACATCGCGATCACCGCGAACTGCGTGTTCGAGTTGTCGTCCGTCATCCCCGCGCCG
TTGGTCTGGGCCTTGGCCGCCGTTAACGCTTGCCCGTACCGCTCCGCGTCGGTGTGCAAC
TTGGGCGGCTTCCCGGCGGCGCCGGCGACCAGTTGGTTCGCCTTCAAATTGGCCTTCAGC
CAGTCCACGTCGGTCTGCGGAATCGAGGGGCAGCACTCGTAGGTCCACCCGCCACCGGCC
GTTTGTCCGACGAGCAGCCGGACCGCGAGCATCTGAATGAGGGGCACGTCGTTCGAGTCC
CCGAACCGGTCCAGGAACATGAGGGACAGCGCGACGTAGTAGGTGCGGTTCTGCGTGTAC
GCGTGGGTCCGGACCGTGTTCGCGATGGATTTCACGGCGGGATCGTTGACCGGGGTGCCG
GCTTCGAGCAGCGCCAGCCCCGCGAGGCACGCCGCGCCGAGGGTGGTGTCCTGGGCGCCG
ATCGCCGGCCCGCCCTTGTCGTATCGGGCTTTGAGGGCGGCGGTGCCGGCCTGGATCGCG
CGGTCGATCTCGCGCGGCGTGGCCCCGTGCGCGGTCGGCCCCGGCACCGCGAGCAGCCCC
GCGAAAAGAACGGTGAGACGGGCGGCGGTTGCGATCACAACGCGGTCCCTCCGAACACGA
GCGAAATGGTGAGCCCTATTCTAACATCGTGGCGAGTGCGACGCGACCGCGAACCGTTCC
GCTCGCGCCGGGGCGCGGGTTTGGTACTGTAACAGGAAACGACCACACCTCACCCCCAAG
GCTCCGATGGCGAAGTTCTTCAAGTATAAGTCGGTCGCGGACCTGGAAGCGGAAAACGCC
CGCCTCGGCACCGACCTGCGCTTCTCCGACGACCTGGCCCCCCTGTTCCGTCCGATCGCC
GTCGGCCCGCGCACGGCCGGCAACCGGTGGTGCGTTCACCCGATGGAGGGGTGCGACGGG
GAACCCGACGGCGCCCCCGGCCCGCTCACCTTCCGGCGCTACGCCCGGTTCGGGGCGGGC
GGCGCAAAACTGATCTGGGGCGAAGCGTGCGCGGTCACGCCGGGGGCGCGGGCCAACCCG
CGCCAGATCGTGCTGAACCCGAACACGAAGCCCCACTTCGCGCGGATCGTCGAGGAGTGC
CGCGCGGCGCACCGCGGCGCCAACGGGACCGATTCGGACCTGCTGTTCGGGCTGCAACTG
ACGCACTCGGGCCGGTACAGCCACCCGCACCCGATCATCGCCACCCACGACCCCGTTCTC
GACCCGCGCACCGTCGCGAACAAGGCGACCGGTGAGAAGGTGACGGCGGACTACCCGCTC
ATCACCGACGACGAACTCAAGCGGCTCGTGGACGATTACGTTGCGACCGCGAAGCTCGCG
GTAGAGGTCGGGTTCGACTTCGTCGACGTGAAGCAGTGCCACCGGTACTTGCTCAACGAA
CTCCTCGGGGCGCGCAACCGCCCGGGGCCGTACGGCGGCAGCTACGAGAACCGCACCCGG
TTCGCCCGCGAGGTGATTCAGGCGGTTCGCGCCGCGGTGCCGGCCCACGTCGTCGTCGCC
ACGCGAATGAACCTGTTCGACGGCATCCCCTTCCACAAGGGGGAAGACGATGCCGGCGCG
CCGGACGCGCACGCGCTGCCGCTCGTCAACGGGTGGGGCATGTCGGAGACGGAGCCGTTC
GCGGTGGACCTCACGGAACCGCTCCGGTGGATCGGTGAGATGCGCGCCCTGGGTGTGACG
CTCGTCAACGCGACGATGGGCAACCCCTACGCGCAGCCGCACTACGGGCGCCCCTTCGAG
TACCCGCCGCCGGACGGGTACGAGTCGCCCGAGCACCCGCTGATCGGCGTGGACCGCCAC
TTCCGCGCCGCCGCCACGGTTCAAGCGGCGTACCCGGATCTGGCCCTTGTGGGGACGGGG
TACAGTTACCTGCAAGAGTTCCTGCCGCAGGCGGGGGCGGCGAACGTGCGCGACGGGCGC
ATCAACATTGTGGGGGTGGGGCGCGCAACGCTCTCGCAGCCCGACTGGGTGCGCCAGCTC
CTCGACACCGGTAAGCTGGACCGCAAACGGGTGTGCCGGACGTTCAGCTACTGTACGGCC
CTGATGCGCACGAAGCAGCACCCGCTGGGCCAGTACGAGACCGGGTGCCCGCCGTTCGAC
AAGGAGGCTTACGGCGACGTGTGGAAGGAAGTGCAGCAGTTGCACGTGAAGAAAGCGTAA
CCAGAGGGCGCGACAGCAAGGCACTTGCTTGCAGGCCAGCCCCAAGCCCGGTATAAGTCT
TTAGGCTTGATACCAGGCTTGGGGCTGCTGGGCGTTCCTTCGCACACCAAACACTGGTTC
GGCGAGGGAGGGCGATGGGACATGGGGCGGTGGGGCACCGACACCTTCCAAAGCGACGAC
GCCTGCGAGTACGCCTGCGGCCTTGCCCGGCAACTCGTCGCCGAGCTCGACCGGTTCGCG
GCCGATCCGGAGTTGAACGTCCACGACGTGGACGACGAGGTGGCGGCTCGGCTGGTGGTA
CTGGCTTTCCTGGTCGAGCGGTGCCGGGCGCACGTGGACGCGGCAATCGTGGCCCGGTGG
TCGGCACGGTTCCTCGGGGTATGCGACTCGGACGAGGGGCTGGACAGCTACTACCGGGAT
GAGGACGTGGCACCGCGGCGGGCCTCCATCGCGGCGCCGCTGGAGGCGATGCAGCAGAGG
GCCGGGTAAGGTGTTCAGGCCGAACCCGGCGCTGCACCTGACACCGCCATGTAGTTTGGA
CGGCATCGCTCATCGGGTGATGGTGGTGCAGGTGGGCTGTTCGTTCGGCACCCGAGGGCG
CAGGCGCGCGTGCGGCGGTAGCCCAGTGGAGACGGCACCTGTCCCGTCGCGTAACCGCGT
CGGGCCGGGGTGGGGTTCACCTTCGGGTGACGACCTTCGCGGGTTCGAATCCCGCCCGCC
GCATTCGTGTCCCGGGAATGCCGTGCATCGCGCATTCCCTGCGCGGCCGAGGCCGCCCCA
GACGCTGCACCTGACACCGCCGGCTGATTCGGGACGCACCGCTCATCCGGTGATGGCGGT
GCAGGTGAGTTCATTGTTCGGCAAGGGAGGAGCGATGCGGGTGGGTAAAGGCGAGCAGTC
GTCGCGGCGGTGGAAATGGGTTGCCGTCGCGTCGATGGTCGCGGCGGCCGGTCTGCTCGC
CGCTCTGGTGGTGGCGGTTGCGGCCCCCGTTCGACTCACCCGCATGACCGACGACCGGCT
GCTCGGCACCTGGCAGTCCGACGCCGACCGGACCGTCGCCGGCATCCGGGAGCGGAAGCC
GGTGGACGACAAGCAGGAGGCCGCCCTCCGCACCCTGTTCGGCAAGCTGCGCGTGACGTA
CACCGCGACGGCCCTCACGACCGACCTCAACGGCCAAGCGGAGACGGACCGGTACGCCGT
GCTGGGCAAGGACAAGCACTCGGTCGTCATCCGCGAGATCAAGGACAAGCCGTCGCCGCT
GGACGGCGTGATGGAACTGAGCGAGTTCACGATCATCCAGTTCGACGGCCCGGACGCGTA
CTGGGTGACGACCCAGATCGGCGGCATCCGCGAGTACTTCAAGCGGGTCCGGTAGCGGCT
GGCACCAAAGGCACGCCGCCTCCGGCGCGGCACCTGACACCGCCGCGGTATTGCGACGCA
CCGCGGCTCGGGGCGTGGCGGTGCAGGTGAACTGTTTGTTCGGCGAGGGAGGGCTCCGGG
GTGCAGCGGTTGTGGAGTGAGATCGACCTCCATGTCGCCGCGATGCTCCTGATGCTCGCC
CCGGCGGCGTGCCTAAGTTGGTGGGGGCTGGCGATCCCGCTCCTGGTTCCGCAGGGTCGG
ATCGGCACTCGGGCGTTCGTGGACTATCCGGCGTTCAAGCAGTGGCGGTGGGCGTACTTG
GCCGTCAACGAGGTTCTGGTGTTCGGAACTGTTGGCTTGCTGGCCGGAGTTCGGTTCGCC
GTCGCCTCGGCAGCGTAGGACGCCGAATCAGTCGCGGCACCTAACACCGCCGCAGTATTG
CGACGCATCGCGGCTCGGGACGTGGCGGTGCCGGTGGGCTGTTTGTTCGGCAAGAGAGGC
GCTGGGGTGGAGTCGGTGTTCAACAAGAATCCTGGCTACCGCCCCGAGGCCGAGTGGCGG
CGGATGCTCGGCGGACTGGTGGAGTCGCTGTCCGCCCACACCGGCATCCGGTTCGCGCCG
ACCTCGTGGTTCATTGAGGATCACCCCGGCTACGCCAACTCCGGCGGGTGCGTGGACGTT
CGCGGCCCAGTCAGCCCGGCGCTGCGGCTGGAGGCGTGCGGCGTGGTGTGCATCAGCGTC
AACCACGGCCAGGCGGCCTCAGCGTCAGCCGCCGTCCTGCTGTTCTCCGGCGGGCGGCGG
GTACTCGGGCCGGACGCCCAAGAGGTAGTCGTGTTCCGTTACACCCCGAACGGGTGGGTG
GATCACGGTTGGGTGTGCGGAGAGTGTGGCGAGTGGGAGAAGGGCCAGTACCCCACCGAC
GCGAGGTGGCAACGCGCCGAACCTGACACCGCCGGCTGATTCGGGACGCATCGTTCATCC
GGTGGCGGTGCTGGTGGGCTGTTCGTTCGGCAGCGGAAGGCGCGAATGCGCGGGGGGCAT
CAGTTGGCAACTGAGACGACGCTTCTAACGATCTCCTTCCTCGTCGATCAGGACCCCGAG
GTTGCCCGCCGCACCTTATTACCGTTGCAAGCGGATGAGCAAATCCGCAAGGCTGTGCTC
GCGGCATTGGCGGCGGTGCTGAGTGAGGAGCGGCCGGACGTGCGGGTGGAGTGGGAGTCG
ATGTCCCTCGTTCCGCTGGAGGGCAAGCCGGCCGTCGGTCGGTGTGCGGTGTGCAATCGG
TGGTATACGACCTGGAGAACGCCACCGAACTGACCCCGACGCGGATCAGTCGCGGGGCCG
TCGTGGCCGGGCGGTATCGGTGCGACGAGCACCTGCCGCCGGAGCACCCGGTGTGCTTCG
GCCGCGGGTACGACGGGCCGGTCCCGGACGCCGTAGTGTAGCTGCGGCGTCGGCTGCTTC
CCACAGGTCAAACGCAACGCGGCGTCTACGTCGCCAGTGGGCAACGTTACCGCGGTCCGG
TTCTTCGCCCGGAAGCGGGTGCTCGACAACGGCGGGTTCGGACCAACGCGCCACAAGTTC
CACGGAGGGGAGCGACATGCGCCGCACCGGGTTCACTCTGATCGAGCTTTTGGTCGTCAT
CGCGATCCTCGCGGTGCTGATCGGCCTCCTCCTCCCCGCGGTCCAGAAGGTCCGCGAGAC
CGCGGTGCGCATGCGCAGCTCGAACAACATGCGACAAATCGCCCTGGCCCTTCACAACGT
GGCGAACACGCACGACGGGCGCCTCCCCTCGATTGATGCGAGGAAGGGGAGCATTAACCA
CCCGATCGACTCTCCGTTCGATTTCGTTCTCCCCTACGTCGAGCAGGACGCGCTGTACCG
GCTCCGGCGCGAGAACCGGGCGTTCAACTACGTCTGTCCCGTCTACCGCAGCCCGGCGGA
CCCGACGCTGACCCCCGACGTCTCCTTCGCCACCCTGACCAGCTACGCCGTCAACGCGTT
CGCGCTCGAGGGCTCGCCCTCGTTGGCCGCGACGTTCACGGACGGCACCTCGAACACCGT
ACTGCTGGCGGAGCGGTTCGCCCGGTGCGCGGACACGGCCACCGAGTACACGTACACCGA
TGTGGCCGTCGTCGCGCGGCGAGCGACGTTCGCCGACGGCGGCCCGGTCGCCGGCGGCCG
CAACTTGAACGACGTTTACCCCGTGACATCGGCGGCCCCGCCCGTCAGTCGCGGCAGCCG
GGGAGCCGTGACGTTTCAGGTTCTGCCGATGCCGTTCGCCGAGAGGTGCGATCCGTCCCT
CGCGCAGACCCCGCACCGGGGCGGGATGATTGTTGCCCGCGCGGACGGGTCCGTCGGAAC
CGTCTCGCCTTCGATCGCCGAAACGATTTATTGGGGCGCCATAACGCCAAACGGTGGCGA
GGTCCTGGACGAACGATAAGTGCCGCCAATCGGTACGCACAGAATAATTGGTATCACGGG
ACAATTCACGCCGTTCGCGGTGTTGGTCACCTTAACGGTGTGCCCAGCCGCGACCGCCCG
CCGCGACCCCACCCGGCGTTCGAGCACGCCTCGATCACCAGCACCGCGCCCGGGTATCGG
GCCAACAGTTGGTCCATTGTCGCGGGGGCGTGTCCAAGGTGCGGAACGTGTGCTCCTGAG
TGCTCCGCTGGTAACCGCACGCCACGCTCTTGTACCGACCCAGGTCGATCGCCAGAATGG
TGTCCGATGCCGTCGCAAGCCTCCGAGATCCCAAGGGCGAGCAGCCCTCACCGTGGCACA
CATTGCTTGCATGGATTCGTTCGGCACCCGGAGGGAGGGTGACTGGTGGCGTTCGTGAAA
CTCCTCCCACCCGAAGGTGGCGCCCCCCTGTCGGTCGCGGACGTGATCCGCCGGTTGGCG
GACGAGTTCGCCGAGGTTCACGCCGATCCGGACGCAGGCCAAGACCATGTGGCAGGCATG
ATCGCTGCCACCCTGCGGTTCTCAGACGCGCTGCCCGGCAAGTGGGAGCGACTGGCGAGA
CTCCAGTCGGTTCAGCATGCGGCCGTGTGTGTCTCGTTCGGCGACGACCTCGGCAACGTG
GCCGCCTGTTGCGTCATGCCGGACTCGGAGCTGTTCTTCGGTAGCCCGGACGAGGTGGAC
GGCCCCGCCTGGCCACTGGTCGAGCGCGCGGCCTCGGCGCTGGGATACAGGGTGGATGCG
GGGTGAGCGCCGATCCGAACCCGACAGCGCCGCGGAGCAGTTCACCTGCACCGCGGCTCG
GGACGTGGCGGTGCAGGTGAACTGTTCTTTTAGCGGCGGATGGAGCGATGCCAATCGACT
GGTATTACACCCTCAATGGCGTCGAGCGCGGCCCGGCCACGGTATCCCAGATCGATCAGT
TGGTGGCCGCTGGGGTTCTCCGGCCCACCGATCTGGCGTGGCGTAAGGTGGCGGCGCGAG
GTCGGGAGGCCCAGTTCCTTGTTGCGAACCTCCTCGGAGGGGAGCCGGAAGACGAAGGCC
AGCGGCTGGTGGCCGTGGCCGCCCGCGGGCGGTCGATGGGCGGCGGGCTGAGCACGGGGC
ACTGGCACGACGCGTGCGCGGCCCACCAGGAGGCGACGTGTTGGGCGCTCGCGGCGCTTG
CCGCCCAAGCCGCCCTCCGCCGCCCGGACGTGCCCGCGAACGCGGCGGCTCTGGCCGAGT
GCTACTTCGCCCTCGGCGCGCTCCACCAGTCCGCGGGCCGCCTCGGCAGCGCGGGGTGGG
CGCTCGACGAGGCGGGCGCGATCCGCGAGCGGCTCGCCCGCTCCGCGCCCCGGGACCACG
AGTACCAGCAGGCACTGGCCGCCAGCTTCAACCAGCGGGGCCTGCTCCACCGCGACCTCG
GCGCGCTGGACGAGGCGAAGGCGTCGATCGGGAAGGCGGTGGCGATCCGCAGTCAGTTGT
TGCAGGCGCGCCCGAACGACCCGTGGACGGCGGTCCTCCTGGGCGGGGCGCTTTGCAACC
TGGGCGCCGTCCTGTGCGATCAGGGCCGTTACCCGGAAGCGCTCGACCAGTACGAGCAGG
CCGTCCCACTGATTGAGGGCCAACTTGCGGAACGCGCGCGCGTGGGCTTGTCCGCCCTCT
GGGGCTGGCTCTTCCCGCGCGCGCGGTCCCGCCGGCGCTCGCTGGAATCGACGGCGCGGT
CGTACCTGGCGAATACCCAGGCGGGTCGTGCGAGGGTCCTTGAACTGCTGGGGGGGTAGG
GGGGCCGCCAAACAGCCGAACCCGCCGCTACATCGGACCGCGACCCCTGGGTTTTTCCCG
GCACCGGTCGCGGGGGGTGCGGCGGTGAACTGTAAGTTCAACTTCGGAAGGCGTGCCGCG
ATGAAGAAGTCGGAGCGGGTTGCGAAGGCGGTCGCGCGGCAGGCCCGTCGGCAGCAGTAC
GCACACGAGGAAGCCGCTATGCGGGCCTTCCTCCGGGAGTGTCGCGCCTGCTTACCAGCT
TCCAAGACGCTTGCACGGCCCCCGGCCCTCTGCGCGGAGAGTGTGAGTCACTTCTAACGG
TCGCGCCGGCCGTAACGGTTAAATGACCCGCAGTCGGTCGGCGGTGCGATGCGTGGTCTG
TAACGGCTGGGTAAAATGGGTGCCGTGAGCTATTTTTGCTAGGCTCCCTGATAATGCTGG
AGCCGCGACCGCGCACGGCGGACCCTTTCATTGTGACCTCCGACGACCCGAGCGATACAG
ACGACCTGTTTCCGGATTATCTGGTCGAATGCGACGAGCATCTGACCGGGGCGCGGAACC
TGTTGCTCGCGCTCGAAGCGAACCCCGGCGCCGCCCGGCCCGAACGCCTCGACGAGCTGT
TCCGGCACTTCCACACCCTCAAGGGACTGTCGGGGATCGCGGGCGTCGGGCAGGCGGAGT
CGGTCGCCCATCAACTGGAGGAGTACCTCGGCGCGGTTCGCAAGGGGCGCGCCGCGCTGA
ACCCGGAAGGGATCGCCGCGCTGGTGGACGGGGTGGCGGCGCTCGAAGCCGTCATTGCCG
CCCGGCGGGACAACACGCCCGCGCCCGAAACCGGCGCGCTGGCCGCACGCCTGGCCGCGC
TAACCAGCGCCTCGGCCGGTGCCACCGCCCCCCCGAGTCCGGAGCCCGCCCCCGCGTCAG
AAACAACCGGACCCGCGGGAGGCGCGAGCCGAACGTGGAAGGTCACGTTCGCGCCCACTC
CGGCGCTGGCCGCGTCGGGGGTGAACGTGGGCACCGTGCGCGAGCGCCTGCGCGCCGCCG
GCCAGATCGTCCGCGCCGCACCGGTGGCCACCCCCGGGGGCGTTTCGTTCACCTTCGTCG
TTACCAGTTCTGACCCGCACTTTGAATCGCTCTTCGCCGCGGACGGGCTGGGCGTGGAAC
CCCTCGATCGGCCCGCCCCGGTGCCGGCGGACGAGCCGGCGCGGGTGGCGCCGCTGGCCC
CGAGCAACGTCGTCCGCGTGGACCTCACGCGCCTCGACGAGCTGATGCGCGCGGTCGGGG
AGCTGGCGATCACCCGGGCGCGCCTGGACGGGGCGCTGGAGCGCGTGGCGCAACTGCTCC
CCGCCGCCGAGCGGCGCGAGCTGCACGAAACGAGCCTCACCGTGGGCCGGCAGTTGCGCG
ACCTGCGCGACGGCGTGATGCGGGTCCGGCTCGTGCCCGTGCGGGACCTGTTCGCGCGCA
TGCGGCTGGTGGTCCGCGACCTGGCCCGCGAGCCCGGGCGCGGCGTCGATCTCGTGCTCA
CTGGCGAGAGCACCGAGATCGACAAGTTCGTAGTCGAGCGGCTCGCCGATCCGCTGCTGC
ACCTCGTCCGGAACGCCGTCAGCCACGGCCTGGAACCCGCGTCGGAGCGGGCGGCCGCCG
GGAAGCCGGCGCGCGGGCGCATCGACCTGCGCGCCGCCGCGGCCGGCGGGGCGGTGGTGA
TCGAGGTCGAGGACGACGGGCGCGGGATCGACCCCGAGCGGGTGTTCGCCCGCGCCCGGC
AGGCCGGGCTGGCGCCGCCCGGCGGTTGGACCGACCCGGGCGCCGTTCTGGACCTGATCT
GCGCGCCCGGGTTCTCCACACAGGACGCGGCGGACCGCGCGAGCGGGCGCGGGGTCGGGA
TGGACGTGGTCCGGCGCGCGGTGGAGGAACTCGGCGGGACCCTCGACCTGACGACCCGGC
CCGGCCGCGGCGCCCGGTTCGCCGTCCGGCTCCCGCTCACGCTCGCCATCGCCGACGCCC
TGATCGTGACCGTCGGCGGGCAGACCTACGCCGCGCCGCAGGCGGCGGTACGCGCGGTGC
TGGCGGTCGAACCGGACGCCGTCACCGCGCTGGAGAACAACGAGCTGATCCGGAACCACG
AGGGCGTGCTCCCGCTGCTGCGCCTGGCGGACCTGTTCGGCGCGCCGCGGCCGGCTGGGG
CGTTCCCGGCGCTGGTGGTGGGCGAGGGGCGGTCCGCGCTCGCGCTGGGCGTCGATCGCG
TGATCGGGCTGCGCGAGGTGGTCGTGCGCCGGCTCGCCGACCCCCTGGTCCAGGTGCCCG
GGCTGGCAGGCGCGACCGAACTCGGCGACGGCCGCGCGGTCCTCATTCTCGACGCCCCCG
GGCTGGCCCGGTACGCCCGCACGCGCGCACCCCGCTGACCACCAACGAGGCGAACTGACC
GTGGCGACCGCAGAACCGTACGTCCTGTTCGAGCTGGCCGGGACCGCGTATGCGGTGCCC
AGCGCCGCCGTGCAGCGGATGGAGATGGTCGAGCAGGTGACGCCGGTGCCGAACGCCCCG
GCGTTCGTCGACGGGGTCGTGTTCTCGCGCGGCCAGGTGGTGCCGGCGATGAGCCTGCGG
GGCCGGTTCGGGTTCCCGCGCCGCGGGTACGACGCGGCGACGCGCCTCATCGTGGTCGCG
CACGGCGCCCGGACCGTCGGCCTGATCGTCGATTCGGCCCGCGAGTTCGTGACCATCCCG
GCGGACGCGGTCCACCCGCCGCCCGAGGGCATGGCCGGCACCAGCGGCAAATACCTGGGC
GGCGTCGCCACGGTCGGCGGCCGCGTGGTGCTGATCCTGAACGTGGCCGAAGTGCTCGGC
CACACGAACGCTCACTGATTTCAGTCGTTTCAAGTTCCAAGTTCCACGTAAAGCCAAAAG
GCACACGAAGGGCACGGCTTTTGTTCAGCCGGTTCCCAACCTTGGAACCTGGAACTTGAA
ACTACTGGATTTACGATCCGGTTGCTGGTGTCAGTTTTTGGCTTTGTGGCACAGACGTTC
CTGTCTGTGCGGCGGGGTAAGGGCGCCCAGACAGGAATGTCTGGGCCACAAGAAGCAGTC
ACCGTCAGCCGGATTGTCGGGTACGGGTCCGCAGCGGCACAACGAACTCACCGGAGAACC
ACATGGCCACCGAGTCCGCCGACGCCGCCGTTCCGCTCGCCGCCGCCGCGACGGACGAAC
TCGCCCGCATTGTGGACGCCACGCTAACCGGCGCGAGCGCCCAGGCCCAAGCGCTGGACG
CGGCGGCGGCGGCGGCGAGCGGAACGGCGGCGTCCCTCAAGGAGACCGCGGGGCAGGCCG
GCGCCGTGGCCGGCGCGATGGAGGAGTTCGCCTCCTCGATCAACGAGATGGCGGCGTCCG
TCGAGCAACTGAACGCCACCACCGCCGAGTTCAACGTCGGGCTCACCGAGACCGCCGCGG
CCACCGAGGAGGCGGCCGCGTCCGTCCGCGCGGTGACCGGCAAGGCGCAGGAAATGGGGG
CCGCCGCGGCCACCGTGCGCGGCGCGATGGCCGAGGTGGCGGCCTCGGTGAAGGCGGTGA
GCGGCGACACGGCGGCCCTGGCCGCCTCAGTGGAGCAGGGCGCGACCGCGGTCGAGCAGC
TCGGCCGCTCGATCCGGCAGGTGGCCGGGAGCGCCGACGAGATGACCGCCGCGGCGGAAA
CCGCGGCCTCCGCGATCAACCAGATGGCCGCGTCGACCGAGCAGATGGCCGCGACCGCGG
AGAGCCTCAGCGCCGAGGTGGAGGGCGTCGCCACCGGGATCGAGCAGGCCGCGCGGTCCG
CCACCGGGGTGGCCCAGAGCGCCGAAAGAATCACCGACGTGGCCGCCGGCGCGGCCGCCA
GCGCGACCCAACTCGACCGGTCCATCCGCGCCGTCGCCGACCTCGCCAAGGAGGCCAACG
CGGTGACGGCCCGCATCGCCCGCGAGGCCGAGGAGGGCGGGGCGGCGGTGCAGAAGTCGA
TCGCCGGGCTGGGCCGGGTCCGCGACTCCATGACCCAGTCGGCCGGGGCGATCAAGGAGA
TGGGCAAGCGGGCCGGGGAGATCGGCGGGATCGTGTCGACCATCAACACCATCGCCGAGC
GGACCAACCTGCTGTCGCTCAACGCGTCGATCGAGGCCGCCCGCGCGGGCGAGGCCGGGC
GCGGGTTCGCGGTCGTCGCGGAGGAGATCCGCAACCTCGCCAACCGGGCCGCCCAGGCGA
CCGCCGACATCGCCGTGATCGTGCGGGGGCTGCAAGAGGCGGTGCAAGAAGCGGTCGCCA
CGTCCAACGAGGGCGCGAAAGTTGCTTACGAAAGTGGGCAGCTCGCCGAGGACGGCATCG
CCGGGTTGAAGAAGATCCTCACGGGCGTTCAGGGAACCACGCAAATCGTCGCCCAGATCG
CCCGGGCGTCGGAGGAGCAGTTTCAGGCGAGCAACCAGGTAGTGAGCGCGATCGGCACCA
CGGCGGCGCAGGCGCGACAGGTGGCGGCGGCGTCTGCTGAGCAGACCCGGGCGCTACAAG
GGACCGTTCTGTCGACCGGCCAGATGCGCAAGATCTCGCGCCAGGTCGCGCAGGCGATGG
GCGAGCAGGGCCGGAGCACGCGGGACATCATCAAAGCCGGCCAGGCGACCCGGCTCCTCG
CCCAGCAGGTCCGGCACGCAACCAACGAGCAGGCGGCCGGGGCCGCCCAGATCACGCAGT
CGCTGGTGTCCATGCGGAAGGTCGCGGCGAGTACGGCGCGGGCCGTCGCCGAGCAGTCGG
CGGCGACCGACCAAGTGGCGGCGGAAACGGACCGGCTCGTCGCGCTGATCGCCGACGTGA
CCCGCGCCACCGCCGAACAGGCGACGGCGGCCGACCAGGTGGCGAAGGCGGTCGGGGGGA
TGCGCCGCCAGTCCGGGCAGGTGGGCCAAGCGCTCGGCGAGCAGACCCGGGCCACCAAGG
ACATGACGGCCACGGCCGAGCACGTGTCCCGGCAGATGGCACTCATCACCCGGGCCAACC
GCGAGCACTCCGCGGCGTGCGAGTCGGTGCTCGGCACGCTGGCCGCCGCCCGCGAAGGGA
CCGAGCGCACGCTCCAGGGCGCGCGGGAATCGCAGCGCCTGACCGAGGGGTTGCGCGAGC
GCGTGGCGGCGCTCAGCGCGGTGGCCAGTAAGCCCCGGCGCCCGGCCCCGAAGCCACGCC
CGCCGAAGGGTAACAAGCCGTAGCGGCGTGGGGCGGTGCTGGCAGGCGGGTGCAACCGCC
TCCCTGCCGAGCCGTTGCTCTTCAACCGGCTTTGGTCTGAATTACGGGAACCTGTTCGAT
GGGGCCGAAAACGTCGAAGCGCGCGCGGGGGGGGGGCCCCCGGGCGCGCGCGTGCCGCCG
GCCGGTAGGGGCACCCGAGCGCCCGGCCGGGTGCCGGATATGACGCCGGCCGGGGAGCAG
CCCGAACTGCCGCTCGGGACCTTCGTCATCTTGCGCGACCTGATCCGCGACCGCATCGGC
GTGTCGTTCGAGGATGAGAAGCGCGACCTCCTGGGCAGCAAACTCACCGACCGCGTCCGG
GACCTGAAACTGGACTCGTTCCTGGACTACTACTACCTACTCAAGTATGGCCCGGGGTCG
GACGAGGAGTGGCCGCACCTGACCGACGCGCTGTCCGTTCAGGAGACGTACTTCTGGCGC
GAGCACGAGCAGGTGCGGGCGCTCGTCGACGTGCTCGTGCCCCAGCACGTGGCGGCGGGG
CGCGGCCCGGTCCGGGTGTGGTCGGCCGCGTGCGCCACGGGCGAGGAGCCGCTCAGCATC
GCGATCGCGCTCAACGAGGCCGGCTGGTTCGACCGGGCCGATGTCGAGGTGTGGGCCAGC
GACGTCAGCCCCGCGGCGCTCGAGAAGGCCCGGCGCGGCGTGTACCGCGAGCGCTCGTTC
CGGGTCCTCCCGCCGCACCTGCGCGAGAAGTACTTTGCTCCCGCCGAAGGCGGCACGAAG
GTGGCCCCCGAGCTGCACGCGCGGGTCCAGTTCCGGCCGGCGAACCTGCTGAACGCGGAC
GACACGCGCGCCCTCGCGGCCGCCCCGTTCATCTTTTGCCGGAACGTGTTCATCTACTTT
TCCGCCGCGACCGTTGCGCGGGTCGTCCGCGGGTTCGCCGAGCGGACGCCGGCGCCGGCG
TACCTGTTCACCGGCGCGGCGGAGTCCCTGCTGCGGGTGGCGAGCGCGTTCCAGTTGGAA
GAGATCGCCAAGGCGTTCGTGTACGTCAAACGCTGATCGCCCGGGAGAGCCGTGAACGAC
ATCGTGCGTGTCTTGATCGTGGACGACTCCGCGTACGTCCGCAAATCCGTCCGCCAGATG
CTGGCCCGGAGCCCGTTCCTCGAAGTGGTCGGGGTGGCGCGGGACGGCGACGAGGCGCTC
GAACAGGTGGAGGCGCTCCGGCCGGACGTGGTCACGCTCGACCTCCACATGCCCCGGTCC
GACGGGCTCGACTTCCTCAAGCGGCAGATGGCCAAGCGGCCGCTCCCGGTCGTCGTCCTG
AGCACCGCGGGCGAGAGCGACGAGCTGGCGGTGCGTGCCCTCGAGGCCGGCGCCGTCGAG
GTGGTCCAGAAGCCGACCGCGCTGGCCACCGAGAAGGTGTTCGAGGTGGCCGACCGGCTG
ATCGCGACGGTGAAGGCCGTCGCCGCCGCGCGCGTGGCCCCCGTGGCCCGGGGGCCGCTC
CCCGGTGCGCCGCCCCCGGCCGCCGCGCCGAAGGCCAAACGGGCCGACGTGCTGGTGGTC
GGGGTTTCGACGGGCGGGCCGCAGGCCCTCAAGCACCTCGTCCCCCGGTTCCCGGCGGAC
TTCCCGGTGCCGATTGCGATAGTCCTGCACATGCCGGTCGGCTACACTGAGCTTTTCGCC
AGGAGCCTTGCAGCGGTCGCGCGCGTGGCCGTGTCCGAGGCGCGCGAGGGCGATACGTTT
CGTCCGGGCGCGGCGCTGGTCGCGCCCGCCGGACACCACCTGACGTGTGCCCGCCAGCGG
GACGGAACGGTGGCCGCCCGGCTGAGCCTGCACCCGCTCGACACGCCGCACCGGCCGGCG
GTGGACGTGCTGTTCCGCTCGGCGGCCGAGGTGTACGGCGAACGCACGCTCGGGGTGGTG
CTCACCGGCATGGGGTCGGACGGCACACAGGGGGCGGCGTGGATCAAGGCGCAGGGCGGC
CGGGTGTTCACCGAGGCCGAGTCGTCGTGCGTGGTCTACGGGATGCCGCGGTCGGTGGCG
GAGGGCGGGCTGAGCGACCGGGCGGTCCCGCTGGATCAGATGGCCGAGGCGATTCTGGAG
GCCCTGTGATGGCGAAAATCCTGGTGGTGGACGACTCGGCCCTGTCGCGGCGGGTCTCGC
GCCGCATCCTGGAGGGCGCGGGGCACAGCGTCGCGGACGTGCCGGACGGGCTGGCCGCGC
TGGAGCGGTACGCGCTCGACAAGCCGGACCTCGTGCTGCTCGATGTGACGATGACCGAGA
TGAACGGGCTGGAGGTGCTCCGGCAGCTCCGGGTGATGGACCCGGGGGCCGTGGTGGTGA
TGGCCACCGCCGACGTGCAGACCTCCACCCGCGAACTGGCCGACGCGGGCGGGGCGTCCG
GGTTCGTGCCCAAGCCGCTCGCCGCCGACGCCGTCCTCCGGGCCGTCGCCGCCGCGCTCG
GGCGCCAGGGGGCCGCCCAGTGAGGCTCACCGAGGGGCAAACGGACGCGGTCACCGAGGC
GGTGAACATCGCGTTCTCGCGGACCGCGGCGGCGCTGTCGGAGATCACCGGCAACCGCGT
CGAGCTGGCGGTGCCGGAGGTGTCCGCGCACCCGATCGCCGAGCTGCTCCCGGCCCTCCA
CCGGTTCGTCCAGGGGGAGGTCGCGACGGTCCACCAGATCTTCGGCGGGCCGGTGTCGGG
GGACGCGTTCCTGCTGCTGGACATCGACGGGGCCTCCAAGCTGGTCGGGCTGCTGGCGGA
GGCCGGGGCGCCGACCGGGCAGATGGGCGACTCCGCGCGCGAGGTGCTGGCCGAGATCGG
CAACATCCTGCTGAACGCGTGCCTCGGGGTGTTCGGCGATTTGCTCCAGGTCCGATTTAC
ATTCGCGGTGCCGCGGCTACACTTAGATTCACTCGGCTCAATGCTGGACACGCTGGTCAT
CGGCGCGGACGAGATCCGTCACGCGCTGCTCGTCGGCGCGCGGTTCAAGGTCCGCGCCAG
CGAGGTGACCGGGTGCATGGTGCTGGTGCTCGGCATCAACTCACTTGATCTGTTCGTTCG
GGCGATCGAGGACTGGGCCGAACGGGCCGCCAGCGCGTGAGGACACCGGGGCGCACGCGA
ACGAGTGAACAGATGGTTGTATCGGCCGATCTCGTTCGCGAACTGGACGCCGTCGGGGAC
TGGGGCCTCCTCGCGACGGACGCCGGGCTTGTCGTGACCGGTTGGAACCGGTGGCTGGAG
CGGGCCAGCGGGTGGCCCGCCGCGGCGGTGCTGGGGCGCGGGCTGCTGGACCTGTTCCCG
GATCTCGCGGCCCGCGGGCTCGAACGGTACTACCGGCAGGCGCTGGCCGGGCAAACGGCG
ATCCTCTCGCAACAGTTCCACAAGTACGTGCTTCCCATCCCTACGCCCGTGCCCGGGGCG
CCGCAATCGCTAATGCAGCAGTCGGTGCGGGTGCTCCCGCTCGTCACCGGGGTGAACGCC
GGTGGCACGCTGACGCTCGTCGCGGACGTCACCGAGCGGGTGGTCCGCGACGCCGAGCTG
CGCGCCCGCGGGCGGCAGCAGGCGTCCCTCGCACAGTCCGCGCGGGCCGCGCTGGCGGGC
CACGACATCGTGGAACTGTGCGGCGACGCGGTCCGCCGGCTCGCCGAAACGGTGGGCGCC
GAGCTGGCCGAGGTGCTCGAACTCCTGCCCGGCGGGGGCGAGTGGGGGCGGCTCGCGGGT
TCCGGCTGGGCCGAACCGTCCGCCCTGCTGCGCCCCGGCACAAGTCCCCGGATCGACACC
GCGCTGCGCTCCGAAGGGGCCGTCGCGCTCGGCGACCCCGGGGGCGGTGCCCCGCTGGAC
CCGGACCTGAAAGCGGCGGGCGCCGCGAGCGGGCTGGTCGTGCGCATCCCCGGCCGCGGC
CCGCGCCCGTTCGGGCTGCTCGGCGCGTACACCCACGCCCCGCGCCGGTTCACCCCCGAC
GAGATCCAGTACGCGCAAGCGCTGGCCGACGTCATCGGCAGCGCGGTGGAGCGGAAGCGC
CTGGAAACCGAGCTGCGGCTGCGCGCCAAAGAACTCGCGGACGCGGACCGGCGCAAGGAC
GAGTTCCTGGCGATGCTGGCCCACGAGCTGCGCAACCCGCTCGCCCCGGTGCGCAACGCC
GTCTACGTCCTCCAGTCCACCAAGTCCGACGACCCCGACGTGGCCCGGCTGACCGGCATC
CTGGGCCGCCAGGTGGGGCAGATGGCCCACTTGGTGGACGACCTGCTCGACGTGTCGCGG
CTGACGAGCGGGAAGGTGACCCTGCACCGGGAGCGGGTGGCGCTCGCGGACGCGATCGCC
CGGGCGGTCGAAACGGCCCGCCCGCTGATCGAGTCCCGGCGGCACGAGCTGATCGTTTCC
GTCCCGCCGGACCCGATCCCGCTCGACGCCGACCCGACGCGGCTGACCCAGATCTTCGGC
AACCTGCTGAACAACGCCGCGAAGTACACCGACCCCGGCGGGCGCATCGAGCTGAGCGCC
GCGCGCGAGGGCGGCGGGGCGGTGGTCCGCGTCCGCGACAACGGGATCGGGCTGAGCCCC
GAGATGCTGCTGCGGGCGTTCGACCTGTTCACCCAGGAGCCGCGCACGCTGGACCGCGCG
CAGGGCGGCCTCGGCATCGGCCTCACCCTCGTGCGCAACCTCGTCGAGCTGCACGGCGGG
AGCGTCGAGGCGCACAGCGCCGGCCCCGGGCGCGGGAGCGAGTTCGTGGTCCGCCTGCCG
GCCCTCGGGACGGGCACCGCGGGTACACGCCCGAACGGCGAGCCGACGCACGCGGCCCCC
GCGACCCACCGGCTCTTGATCGTGGACGACAACGTCGATTCGGCCGAAAGCCTGGCCGAG
CTTTTGTCGCTGAGCGGCCACACGGTGCGGACCGCGCACGACGGCCCGGCCGCGCTCCGC
GACGCCGCGGCGCACCCTCCCGGTGTCGTGCTGCTCGACATCGGGCTGCCCCGCATGAGC
GGTTACGAGGTCGCGACCCGGTTGCGCCAGATCCCGGGCCTCCGGGACGTGACGCTCATC
GCGATGACCGGCTACGGCCAGGACGACGACCGGCGCCGGTCGCAAGAGGCGGGCTTCAAC
CACCACCTCGTGAAGCCGGTCGACCTCAACGAGGTGACCGCCCTGCTCCAGTCGATTCCC
GCCTCGCCCCACACGCTTTAATCACGGTCCGGTTGCCGACGCCGGGTTCGGTGCGGGCCG
CTGCGCACAGCGGGCGCGTGGCTCGTCGTCGTCGCGCCGCGGGAGCCGGCTCCGTTTGCG
GAGGTTGTTCAGCCCGTGGAGGACATCGAACTCGCAGCGCTCGCCGGCCCGGGCGCGAAC
CAACTCCAGGAACTCGGCGCGGAGTTCGGGATCGCACAGGATGCGATCGACCGAACAATC
GACGGGATGGGACTTCAGCATCACCCGGTACGACTCGATCAGAACCGGTTCCATGTCGCG
GCTCCGTGGGGGCGGTTCCGCGAGTTGTTCCGGCCGGGTGGGCGGAGTTCGACAAAAAAT
TCCGCCGCTCACGACCGCCCGGAGCAGGTGCGGCATGCAACGGCGCATGCGCGGGGTGGT
TGCGGGCCGCGCGCCGATTTGTTAGTCTCACGCACAGTACAATCTCAGTGGTTTCAAGTT
CCAGGTTCCAAGTTTCACGTAAAACTCAAAAGGCATACGAATGGCCGGAGCTTTTACTGG
ACTGATTCCCGACTTGGAACCCGGAGTTTGAAACTGCTGGATCCGAGCAATCGGCCTCGG
TGGCGACTGGTTTTCGACACGAATCCGGTCCGCACGGGGCACCGTCGTCCGGTGCGCCGG
GCTCGTGCCAAATCAGACAAACCCCGCGGCTCGTTGCTTCGCGAACGTCACTCACGCCGG
AGGAGCGGGACGGATGGCCGAATCTACCTCTGTTCGATCGATGGTCAGCGCCAATGCCAC
CGCGGTCGTCCGGCAAAGGCCGTCGGTTCTGCTCATGATCGCTCGCGTTCGGGCCGCCGG
GGCCACCCTGGACGCCTCACTGGCTGAGATGCACCAGTTGGCAGACGACACCGTGCGCCG
GCTGATGCGCCTGGGGGCCACCCGCGCCTGGGCCGGCGATTCGCACCCCGACGATCAGGC
CGACCCCGACCCGATCGCCCGGATGCGTGCGGCCGCCGGGCGCGGCGCGCGGGGAGCGAC
CCCGGAGGACCGGCGGGGCGTGAACGTGGCGGTGGCGGCCACCTGGGACATTACCGGGCT
GTCGGCCGACGCGGTGTTGAGTTTGGTCGATCAACTCCGGTTCGATGTCGCGGCGAACGT
CAACCCGTCGGAGCCGACGTCGGAGCGGGAGCCCTTACCGTGGGCCGACCCGGCGGCACA
GATCCAGCATATGATCGCAAAAGCGACCCAACCGGAGGACGACCGCTCGCCCAAATTCGT
GTACATCGCCCGGCCGACCGATGAGCAACTGACCCGGGCTTCAGCCGAGGCGTACCGGGC
CGCCCGGGGCCGCGCCGAGCGCCTGGCCCGGGCGGCCGGGCGGCAACTCGGCGTGGTGTC
TTCGCTGAACTACGGGCACGCCGCCTCCGTCCGGCCGGACCGCATGATGACGGATCAGCG
GTGCAGTGCCCTACTGGCCGCGGTCGGTTACGTGCTTGAGGAAGACGAGGTCGCGTCGGA
CGACCCGCGTGCGACCGAACTGGCCGTGACCGTCCACGTCTCCCACTACCTCGCGGAGTG
ACCGCCCTTGTGTCCGTGCCACGCACTGCCCAACGTCTCCGATTCTGCTCACACCGGGGC
GCCAGCCTTTCGGCGTGGGGCAACCGAGTGTTTACTCGCCGGGGCTTCGGAGCAGACTTA
GCGTGCGCCGGAAAAGGCGGGCGGCGTCACGCGTTTGCGACACACCAATCGAGGCGAGCG
TCAACCCCGCGTTTCGAGCCGCCGGGCGATGACGTAATCGCAGTAGTTGAAGGTGAACGT
ACCGTCCACGTCGTAGACCTGGAGCAAGAACGTTTTGTTCAGGCAGAAGTTTCGGTTAAT
CGCGGACCAGTACGGATTGCTGTATTTCCCGAAATCGATCGAGAGGAACGCTTCCGCCGC
CTCGATCAGCAATTTGTGGTACACGAGCCGCTTGCTGTCTGGTTCGTTGTGCCACGCCTC
GTACTCATCTCGAATCAGCGACCCGTCGGACTCGGCTGAGAAGTAATATTTCCACGCCGC
GATGTCGTCGGATCTGTCATCGCGGGTCTGGATGGTGACGGACGACATGCGGTGCCAGGG
TACGAACTCGTAGAGCACCCCGCGCAGGTCATGATCGGCCCACTGCTCGGCGGGAATCTT
GGCAAGCAGTTGCTCGATCTCGCGCCTGAACTTGGCTCGCACATCCGGCCCCGGGGCGTA
AGTGGCGGTCTCAACCACGATCATTCCTCGGTCGGAGCCAAGTTGGTGAAACCGATTCGG
TGCGTCGCGCCGTCGTGATGCACCAACACCTTGAGTACCACCAGTATCCCGGTTGAGCGA
AGGGCGGATCGATTGGCGCGGCCTATTCTTTGTGCTGCCGGGTCATGTTGCGTTGATATA
AGTTTCCGGAGACTTACGATGAATTTGTCGTAAATCGCATCTGGCGCGGAGATGCTCCGT
GAGAGCTGTTCCTGGTGGCAGTGTCCCGCTCAACGACATCTAACACGCGCTGGCTGCCTT
TGCAGATCGCACAATCTCTTCTGCTCCTCCGTATTTAAGCAGCGCGCATGTCTTTGCATC
GTCTCGGGTGCGCCACTCCTTGCACGTGCCCTTCTCGGTGCTGAATGTCTCGCCTGGGCG
GAGGCGATCCACTGCCACCCGATCCCGCGCTTCAGCGACGCAGTCCGCGCGGATGCCGAC
GAACCGGAACGGGAGCGTCCGGCCTGACTCTTGGTCACTTCGTACCGCAGCACTCCTGCT
TCGCTTGGCGTGACAACACCTCAGCCGACAAGGCTACAGACCACGGCAATGTGGCCGCTC
ACCAAAGCGTTGTCGTCACGGCGACTGGCTCTTCGCGTGCCGTGCCATCAGTTAGATAGG
CGAGTTGTTTCGCCCGCGGTTGGTCTTTCTCGCGGATCGCGTCCGAGGGCCATCGAGCGG
TTTGGGCGGTCCCGGCTCACGCGGGGCAATGCTGGACCGTGGCCGTGCGCAATCGAACGG
ATTGAGCCAGTGCGGGTTGCGGGAACGTGCCGGGGATGCGGATAACCGATGGGGCGCCGA
CTGGACATTCGCTGCCGTTGGACTGGTCACGAGCTACCGATTCGCTGGGTGGTCGCTACC
ACCGAATCCCACGCTCGGAGCGTGCCAGAAGTGCCCGAGACGAGCGGAGGACAGTTTCAG
CGCCGTCCGCGCAACGCGATGCAACGTCATACCGAATAGACCCTTGCGGCGGTTCTGGTT
CGGATGTGCTGTGCGATTGTCCTGGGCAAAAACTTGATGTCGGTCACCCCAAGAGCTGCC
GTTCGGACTTTTGGAAGTGCGACGTGGGAGAAATGCGATGGAACAATACCCGATGCACCG
GCGATGCGGTCGCCGGCGCCCACGAGCGAGAGTGGGGATTTCCAAGCCGATCACAGGGCG
TGTTGGGGCCAGCCTCTCATTCCGCCAGACGCAGCTTCGCTTGGCTCGGGTCGATGCTGA
CCAACAGCGGTCGGGCGAAGTGCGGAAAGCTGACCACCGCCTGACCCGGGGCGAGGTTCG
GGAGCCGGTCCCAGAGTCCTTCGTCCACGCCGCCGACGGTGCGCTTCAGCAGCGTCACCA
CCTGCGGGTCTTGCAGCTTGTGGAGGATGAACGAGTTGCACAGCCCCAGCACCTGCTTCG
GGAGGTGCGCGGGGAGCTGCGTGACGAAGCACAGCCCGAGCCACCGCTTGCGGCCCCGCT
TCGCGATCTTCGCCACCTGCTCGAACAGCACCGGGGTCTTGTTGATCCGCTCCTCGCTCA
GGAACTCGTGCGCCTCCTCGATCACGATCAGCACCGGCGTCGGCGCCGACTTCTGCTGCT
CGGCCTTTTCGCACGCGAGGTCTTGCGCGTCCTGGATGCCCCGCAGGATGTCCGCGATGA
CGAGGTTGTTCAGCTCCGAGAACCCGGTGTCCGACAGGTCGATCACGGACAGCGCGCCGG
GCTTCAGCAGGTTCGCGTACTTCAGCGGCTGGGTGCCGTCGCGGGTCTCGTCGAAGAACA
CCTTGAGCCGGTTCAGCCGCGACAGCCGGCCGTGGACCGCGTGCCACGACACCGTGTTGC
CCGGCGGGTTCGCCGCGTGGACCCGCTTGTTCAGGTGGTCGACCGCGCCGGACTGCTTCA
GCTCGCGGCACCACGGGTCGAAGGTCGGGGCGTCGTCGGCGTCGTCGTCGCCCTTCTTCC
CGCGCTTCTTGTCGCCCTTGGGCTCGGCCCGCAGCGCGCACGCGCGGGTGATGTCGATGA
GCAGCGGGACGGTGACCCGCGGGTAGCCGCGCTCGAACTCGTCGAGGTCGAGCGCCATCT
GCTCCTGCTCGGGGTGCCCCCTTTGCGGGAAGATGTCGAGGTCGCGGAGGAGCGGCTTGG
CGATGTCGTACACCTTCAGGAACCGCTCCTGCTGGGCGTCGGAGAGGTCGAGGATCTCCA
TCACGGCGTAGGGCGAGAGCCGGGCGAACTGGAGCGAGAACGGCTTGCAGTTCGGGAAGT
CCGGGTTCGCCGTCCCGCGGCCCACCAGGTGGTAGACCGTCATGTCCTGCTCGGGCACGC
CCGCGGGTGCCAGCCCCCGGGCGCGGAGCCCGTCGCACATCGTCTTGTGGTCGGTGGGCT
GGTGCAGCGCGGTGTACTCGCCTTCCACGTCGAGCACGACGACCGCCATCCCGGCCGCCC
GCGCCCGGGCGATGAGGCCCGCGACGGTGGTGGACTTCCCGCCGCCGGTGGTGCCGAGCA
CCGCGGTGTGGCGGGGGAACACGGCCTTGGCGTGCGACGGCGCCCCGACCTCGACGGTCT
GGTGCCCCACCGCCAGCCCGAGCCGCACGTTCCCGCCGCACTTCAGCACGCGGGCGGCGT
CCGCGTCGTCGAGCACGAACACCGGGCTGTTGGGGAGCGGGCGCAGGCGCGGCGGGGCCA
GTTCGCCGCCCTTGAGTTCTTCGCCGAGGATGGTCACCTGAACGCGGCCGTGGAACGGCG
GCAGGTAGTCGCCGCGGTGGGTGGCGACGGCCTTGAGGATGTCGGAGTCGGCGCGGAGCC
CGTCCGGCTCGGCGAACGGGCCGGCGGTGACCACCCCGAGGTAGTTGCGCTCGTCCTTGC
GGCTCTTGATCCGCACCAGCGACTGCGACGGCGCGAGCTGAAGGTGGTCGCGCCCGAGCA
GCACCGTGACGGTGAGGTCGTCGCTGCCGGGCAGGTCGAACATGGTGACGCCGACCGACC
CGGCGTCGTCGGGGTGGGCGAACTTCGGCCCGCCCGCGCGGGCGATCTCGTTCGCGAGTT
GCTGTTGCGGCTCGGTCAGCACGCCGTTCGATCCGGGCATTGGAACGCCTCCGAGAAGAA
AGAGGTTTCGCCGCAGAGGGTACGAACGGGCGCAGAGAGGGGAAACCGAACGATGAAGAT
CGTCTGGCCAATTTTCCGCGCGCGGCGCCCTCTCATGCTCTCCGCGGTGAGACCCGTTTT
GTTGTTCTCACTCCGGCCGGTTCTGGCGCTCGCTGCCGTACCGCACGCCGACCCCGGCGC
GGGCGTAGGCGGCGGTCGCGATGTCTCGCAGGCTGCCCCCGCCGTACACCGACTTGCAGG
TTCGGTCGGCCAGATCGATGAGCGCCGGGAACCCACGGTCCCCGAGCAGCGCGCTGTCGG
CGATGGCGATGCGGGCCGCGGTGTGGACGTGGTCCCGGTGCGCGTAGAACATTTGCGGCG
GGGCCAGCAGGGACGCCCGGTACACGCCCACCAGCACCTGCGGGGCCACCTCGTCGAGGA
ACCGTGTCGCCCACAGTTCCGGCGACAGCGGCTTGTCGTCCCAGGTGTCGTCGACGGTCA
CACGCCCGGAGAACTGAAGGTCGCCGACGAACCGCTCGATGCGCTGGTCGAGGGAGCCGA
CGACGGCGTACTCGCAGGGGCGCAGGGCCTGGCCGATCGAGAGGTACAGACGGTCGCCCG
GCTCGCTGGCGACGAACACGAACCGCTTGTGGCCGGCGATCAGCCGGCGGAGCAGGCGGA
CGGACCGGATCATGATGTCCGGGTTGCCGGCCCCGCTCAGCAGTTGGTACGGGGCCGGGC
TGCCGTGCCCCATCTTCCAAGGCGCTGTCGAGTGCTCCACCAGCACCGCCGCCTCGGCGT
AGCTCATCACCGCCCGCTTGGCCAGTTCGGACAGCCCGTCGCGCCGGTCCGGCTGGTTCA
GGCCGCCGCGCTTGGCGCGCGCTTCGAGCAGCGCGACCGTTTCCGCGACCGGGTCGCTGC
GCGCCTCGTTCAGGTCGCGCCGGTACAACCGTTGGCTCCACTGGCCGCGGTTGCCGGCGT
AGGACACCAGGCACACGCCGATCTGGTAGATCGTGAGCGCGAGCGAGTCGTGAACGTCCA
CCGTGCCGTCGCAGCAGTCGGTGCCGCCGTTGAACAGCAGGCCGTTGTGCGTGTCGCGGA
CCTCGTCGGGGGTGACGGACCAGTGGCCCGCTTCGGGCGGCGCGCCCGCGAACGTGCGCA
ACTTCTCGACCACGTGCGCACGCACCCGGGCTTCGTGCGCCCGCTCCGCGCGCACCGCGA
GAGCGATCATGTCGCCGAGGTGCGTGTACACCCGGGCGAGGTCTTCTCCCGCGTGCCACG
TGGCGAGGTTGAGCACGTTATCGAGCGGCTCGCCGAAGCAGCGCTGGAACGCATCGCTGG
TGGCGCCGCTGGGGCGCGAAACGGGCAGCTCGACGGCCGAAGTTGAGTCCGACATAGGCG
ACCTCCGTTAAGCCGTTCCGCGTCGGGAGGCTGACATCGACACGATTTTGATGATTTTTC
GGGAGGCGTGTAGTGGTCTTTTGTGAGAAGTGGTTAGCGGAGCAGCGCCGCGGCGTATGT
TCGGGCCGGCTCGGGCGGCAGCCCGCAGGTATCGGCGAGCCGTGCGGCGAGCGATCGGTG
CGTGTCGGACGCGGAGGGGGCCACGGTCTCAAACGGGGCGAGCAACTCGAACGCCAGCCG
GTCGGCGGCCTCTTCCGCCTCGTGCGCGTCGTCGCCGGTCACCCGGCCCCACCGGTCGCG
CTCAAGGAAGTGCGTGAGGGGGCCAACGGGGGCACCGCGGAGCGCGCCCGCGAACCGCTC
GGCATACGTCGCCTCGCGGGCGCCGTCCAGAACTTCGAGGATGGCGGGGCCGAACCGGCG
CACCGCCGCACGGCGCGGTTCGCACCAGTCGCGAAGGAAGTGAGCTAATTCATGCGCGAA
CGTGAACCGGAGTTGGTCGGGTTCGTCATCGGGATCGATGAGGATGATAGCGCGTGTACG
CGCGCCGAAGCACCCGCACAGCGGTCGGTCGTGCGTCGGTTCGGCGCAGGGGACACCTTC
GCGCCGGAAGTGCTCCGCGGCGCGCGACAGAGTGAGGCGCGGTACTTCTTGAACGGTCAG
ATCGGTGAGCCAGCACGCGACATCGCGCAGGTTGCGCGGGAACGGCGGCGGCGGGCCGAC
TTCGGCCCAGAACCGGGCTGCGAGATTGGACACCCGGACCGGCGGCCGAACGGTCATGAC
GTTGTGCCCCGGTCGCGCGCCGCCAGAACCGCGCCCGCGGGTTCGGTCGCACCGGGGCGC
GCCAGTGCTTCAACCGGGACCGCCTTGGCGGCCTCGGCGAGTGCGACCGTGTTCAGACCG
AACTTGGTGGCGATCGCGGTGACATCTTCGCGGTACGCGGCGCTTGAGTCGAGTCGCGGC
GCCCGGCACAGGCGCACCTGCGCGAGTACCGGAACGGCGCAACCGAGTCGCGCGGCCAGG
GCGGGGTCGTCGAGGCGCTCACGCGCCGCGAACGCCTTCAGCCGAGATCCAAGGAAGAAC
GGTTCCGTGGACGCTCGCTCCGCGAGCCGGTCGAGTGGGAACGTGGTCATGGCCGACCTC
CGACGGCGCGCCGCAGTCGCGCCTTGAGGGTGTCTTTGATCCGTTTGACAACGATCGCGA
CGTCCGGGCGGTCCGTGTTCAACCCGAGCGCCCGGGCGAACGCGCCGGTGTCGCGGACGC
CGTCGCGCAGGAGCCCGAACGTGGTCTGTTCCGCAGGGGAGAGGGTGGCGAGTTCCGCCG
CGAGCGCCGGGTGCGCCCAATTCGGCCCGTCACCGGTCCCCGGGAACCTGTTCCCGGCAG
CAGGCGGATCCGCGACAAAATCGAGCGAAACTTCGCGCCGCCGGCGCCGGGTTTCGCGCT
CACAGGCGGTGGTCAACTTGCGTCGCGCGGCCATCCGCAGGTACGCGCACACCGGAAGTT
GTTTCGGGTCATACTGTTCCGGGTGTTGAATCAGTTTCAAGATCAGATCGCCCGCAACGC
TCACAAGCAGATCCTCGGGGACGTGGCGGTAGGTGCGGGTCAGGTATGCGCACAACGGAT
CGTAAAATGCGTCAGCGAAAGTGGATGTGGCAGCCGGATCGGTGCCGGGCAGGGTCGCGT
GAAGTCGGCGGCCCTCGTCTTCGCTCGGCCATTTGAGGGGATTGGGCATTTTGGACCTCC
TGTTACGCACAAACCCTAAGCGAACGGTTTTCGCGCGCCGATGTACGTTGCCGATTTTCA
CGGTTCGGAGGCGGTTCACCGACGCGGCTCGTCAGGAGAAAACCCATTTATGAGCCGGCG
TCTGCAAGATCAGGGTTTCGATTGTTGGGTGACTGCGTAAAATGTTCCGCGTACCAACGG
TATCGACGGCGGTTGGCTGTGACGCTGGCTGCGTAGCACGGACACCGTGTACGTCGACCC
CCTGTGCGCAACCCGCGCCCTTCTCGAGCGTATTGGGCGGCGAATGCCGTCCGGGCGCCG
AACCCGCCCGATCGGACCGATTCGATGAACTTGACGCCGCGCCTTCCCCTCTCTGTGCTG
GTCGTTGAAGACCAGCACGATTGCGCTCAGTCAACGGCCGAACTCCTTACCATGTGCGGC
CACGCCGTCCGGGTCGCCACGTGCGGTCCGGACGCGCTCCGTGACGCCGCAGTCGAGATT
CCGGACGTGGTCCTGCTCGACATCCAACTGCCCGGCCCGAGTGGGTGGGAGGTGGCGAGC
CGGTTGCGCGAGCGTGCCGGCGGTCGGCAACCGCTGGTGGTCGCGGTCACTGGGTGCGGG
TCCGAGGAGGACCGGTGGCGCTCGGCCGACGCCGGCATCGACCTGCACCTCGTGAAGCCG
GTCGCGCCGGCCGACCTGATTCGGCTGCTCGACTGGGTCGGTGGGCACCTCGCGGCCCGC
ACGGTGCCCACTACGGCGTGCGGGTGATCGAGCCCCCGTATTGGGTGAGCGGCGTGCTCT
GGAGCACCGGTTCCCGCCGACCCGCCACGAGGGCGTGACGTTCCGTACTCAGGGTGTGGT
GGTTCGTGAAACTGTTCCGCGTGGGTTGGTCGTACCATCCCTCTCAATACATCGCGTCTG
TTCAGTGCCGAGCAGCCGCGATGTCGCGACGTGTTTGGCCTCGGGGAATCGGGTGCGGGG
CGGCTTCGGTTTTTTCGGCCCGCGGGTGGCCTTCCGATACCGCCCCAGGTTCGCACCCCG
GGCCGGCTCCTTGAGCCATTCGGCCATCGGCCCGACCGACCACGCTCCCAGACCCGCCCA
TGTTTCGACCGGAACGGCGATCCACGGTCCCGGGCACGCACCCGACACTTCCAACTCCGG
GTCGCGGCGTGCCGGCGGATGACGAACGAACCGTTCCGTAGGGCGATCCCGAACAGGAAC
CCGGTGTGCAGAAGTTCCGGTCCGCGACCCACACGTCGTTCTCGGCCACCGTCGCCAGGA
TCGGGGCGGGCCGGGACCGCTCCTGGGCGTGCCCGTCCTCGCAACAGACCACGTCGATCG
CCAACCCGAGGGCCGGGTCGAGAGCCACCAGGGCCTGGCCCGGCGACCACGTCCCGCAGC
GGCTTGAGCCGCCTGTGGGTCTTGCACACGTGGTTCCCGTCGAGCACCTTTACCCGGTAA
CCGGCCAGCGGGTCCGGGGCCGACCCGCCCATCGCCCGGATGACCGGCCCGAGGCGGTCG
GCGGTGTGCCGCACCCGTTCCCGTCCCGCGGCCGTCGGGACACGGGCCAGGCGGGCGCAC
ACGGCCGATACGGACACCGACACGCGTGGCCGTCGGCCGGATACGCGGCGTGGACCGAGG
GCTTCACCCGGCACACGACGTTGGCCATCAGCTCGACGCACGTGGGGAACAGCAACTCGC
GGTCGTCCCGACCCCGGCGATGCGAACGAACAGGGCGTCGAGGTCGGATTGAGGGCGCAC
TCGGACGCACCACGGACCGCGACCGCCATCGGGCTTCGCTCCACGAAACGCTCAACGACC
GCGCCCAGTAACGCCCCTGCACCTCAATAATGCTCACGCAACATCTATCCCCATAGGCTA
TTACGGATCACTCACCCGTGTTGAAAGGGATGCGCGAGAGTAGATATCGCTTTGCCGCGA
TAAAGTGCAGAAGATACGGTAGGGCGATCGCACCCGTCGGGGGGCAGGGCCGGGGTCGTG
ATCAGGTGGCCGCACCACCAGCACGCTTTCGGTATCGTCTTCGTTCCAAAGCGCCTCGGC
GCTTTTGGAACCGGTGATTGATCTACTTGATCAGCGCCCCACCCACGAGCGGGTACTCGG
CGGAGCCGGCTAGCGGTACTTGTTCACGGTCCGTTCCAGGTTTGTGTCGTTGTGGCCCCG
GGCGTTGCAGTCCGTTCACCCTCCAGGAGCCGCGCAGATGGAGACGACTAAAATGCAATG
ACACAAGATCAATCAACCGGATCGTGGATCGGATTCACTTCCCACTGAGCCGCTTTCCCG
CGGCCTTCGCTTCCTGGGCCAAGAGGCCACCCGCTTCCGCCCACTCACCAAGTAACTTCG
CTGCGGCCGGGGTGCCGATCGCCTCGACCACTTCCACCGCCCGGACGACGCGGAGTTCCT
CTCCCGCCGGTTTGGCGTGCGCCAGCACCGCGTCGAGCCGCTGCCGCACTTCGGGCCATT
CGGACGCCTCTCGCGCCTTCCGGAGTTCGGGCTCCACCAACCGGGCGACCTTCGCCAGCG
CGGCCGAGGCCCGCTCCCGCGTCGCGAAGTCGGCCGAACTGAGGTCCGCAACCCACTGAT
TCACCGTTTTCAGATCCGGCGGGCGGACGGCCTTCATCCGCTCGCGCAGAACGGGAATCG
CATCCGAACCGGCAGCGAGCAGCCGGACCGCGCGGAACGCCACCTGCGCGTCTGCGCCGG
CCAAATCGTCCCACCCCTTCCCCAGGGCATCCGGGGCGGGAAGCGGCCTGCGATCGGCGG
ACGTGCCGTACACGTCCCACAGCAACACCGGCGCGTCCGGGCTGGCGGCAGCGAGTACCC
GACCATCGGGGCGGAACCGAAGGGCACTCACCCGCCCCTCGTGGCCGATGAACGTGTGCC
GCAGCCGCCCCGTGAGCGGTTCCAGCAGGTGGACGTGGCGCCCGGAGGCAACGGCCAGGG
TCCGGCCGTCCGGACTGACGATGGCCACTCGCGGTAGCGGCGTGGGCACGTTGAAGGTGG
TCACGACCTTTCCCGTACCGGTGCTGTACGCGCGGACCCGGGCGACCGTGTAGTTCTCGC
CCGCTTCCACGGCGTACAGCGTTCGGCCGTCCGGTGCGAACGTCAGCGCAACGGCTTCAA
AGCCGTCGCTCTCCCCGGCCCACAGTGGCTTCCCGGTGGCCGCGTCGAACAGGCCCATAG
TACCCGCTCGACGGGTCGCCGCCCAACCGCCGGCCAGCGCGACGGACCGGCCGTCGGGGT
TGACCGCCAGTGCCGTCCCGACCGCCCCGCGCCCGGTGCCGGCCGTGGCCGTCCAGAGCG
TCTTCCCGGACTGCCCGTCGAACGCGATCACCCGCCCGGAATGAGCCGCGAACACCCGCC
GCCCGGTCTGATCGAACTCGGCGTGAACGAAACCGAGATGAAACCCCTCTTCCGCCCACA
CGATTTTACCCGTGCCCGTATCGCTCACGTCCGCGAACCGGTGAGACGAATCGGTTCGGA
ACACACGCCCGCAGTCGGCAGATACGGCCCACCGCGAGGACCAGACCGGCTTGCCGATGG
GGAACGGACCGGACCGGCTCGCGACCCGGCCGGTTGCCGCGTCCCACGTGACCAGCGCAC
CGTCGGCCAGCGCGGTCAACCGGCCCGCGCGGTCGAACCGGAGGTCGGTTATTTCTCTAG
GACTTACGCAGTTGCGCTGGCGCAGGATTTGCGCATGGTGTGTTGTTGGTCTATGATCGG
GCCATGAACGCACCACGTGCGAGCGCCGAGGACTACATCCAATTCCTGATCGCCACCCCC
AAGGTGGCGTCGGCCGCGGAAGCCGCGCGAGCCCAACCGGACCATCCGACGGCGCCCGCG
CATGATGCGTTCACCCGACTGCTGCACCGGCTGGAACCGGACCCAGCGGCGTTGTGGGAC
GAAGCCCGGTCGTCGGTCCGCCCGGGCGGTGCCGTGGTGCTCGACGACTCGGTGCTGGAC
AAGCCGTTCGCCCGGCACATGGGGCTGGTGCGCCGGTGCTGGTCCGGGCGGCACCGCCGG
GTGGTGAGCGGGATCGGGCTGGTGACCCTGCTGTGGACCGACGGGGCCGCCCTGGTACCG
TGTGATTACCGGCTCGCCGACCCGGCCCGAGCCGAGACCAAGAACGACCACTTCCGAGCC
ATGCTGGCGGTCGCCAAGGGACGGGACCTGTCGCCCCGGGTGGTACTGTTCGACACCTGG
TACTCGGGCAAGGACAACCGGAAGGCGGTGCGGGCCCTGGGGTGGCACTTCCTGACCCGG
GTGCGGAGCAACCGGCGGGTGAACCCGGATCGCACGGGCAATCGGGCCATCGAGGGGTGC
CCGATCGGGGCCGCCGGTACGGTGGTGCACCTGGAGGGGTTCGGATTGGTGAAGGCGTTC
CGGATCGCCACCGGTGATGGGGGCACGGAGCATTGGATCACCAACGACCTCGACATGGAC
GAGGCCACTCGTGCGGTTCTGGCCGGGCACGCGTGGGGCATCGAGGAGTATCACCGGGGC
CTCAAGCAGCATTGCCACGTGGACCGGTGCCAGGTGCGCATGAGCCGGGCCCAAGCGGTC
CACATCGGGCTCGCGATCCGCGCGTTCCTGCGGCTCGAGTGGCACCGGCTCAAGTCCGGC
GTCAGTTGGTTCGCGGCCAAGACGGCCATCGTGCGCGAAGCGGTGCGAACCTACCTCGCC
GCACCTACATACCTACTTACCCAAAAGTCAACTACGTAAGTCCTATTCTCCTGTCGTGTC
CGGGCGCGGTTCGATCGCGCGGCCGCTCGCCACGTCCAGAACGGTCACGACAGAATCCCG
GTCCCGGATGGCGTACAGCGTCCGGCCGTCCGCGCTGAGCGCCGCCCGCTGGCTCGTTCC
GGGCTGGGGAATGCGGCCAACTTCCTTCGCCGTGGCGGTGTCCCGAACCGTCCACCCGAC
GTGCCGCCGGAACGTGGCGACCCGCGAGCCGTCGGGGCTGATCGCGATCGAGTCCTCGGC
GTACGGCCCGTCCCCGTCGCCGAGCGTTCGCGCGGTTTTCGCCCCGATGTCCCAAACCTT
CAGCACCGCCTTTTCCCCGTCCAATCCCCAGAACACAAGCGCCCGTCCGTCCGGAGTCGG
AACCGTCAGCCGCGTGTCTTCGGTCAAGGCCCGGATCGTGGTCATCTGCCGGCCGTTCTC
CCCGCCGAACCGGAACTCCCCGGTTTGCTTCCCGGTCGCGGCGTCGAACGCCCGGAAGCT
CGCGCCGTGATCGACGAGCACCACGGTGCGGCCGTTGGCGGAGAACTGGACCGAGAGGCG
CAGGCCGCGGCCCAGCACGGCGATTTCCTTGTTGCTCGCGACATCGAACAGCGTGTAGGA
GATCGGTCGGGGTGCGGTCGGTTCGATCACGGCTGCCCCCGCGTCCCAACGAACGATGCG
GCTCCCATCCGGGCTGACCGCCACGCCCCCGGCGACCGGCGCCCGCGTCAGTTCCCGTCC
CGTTCGCGGGTCGAACGAGACGACCGAGTACCTCTTGTCCTCACGCCCGTTACCGTCAGC
TCTGATGCCCCGAACGGCGTCGGCGGCAGCGAACAGCGTCCCGAACGACCGGCCGCCGGT
GTCCGCTCCGATTTCGACCCGGAACAAACGTCGGCCGTCGCCCGCGTCCCACGCCGACAG
CCAACCGCCGCCGCGGGCGTAGACGGTCCCGCCGTCCGGCGAAACGGCGAGGAGTTCGAT
CGGTTCGGTGTGCCGGAACCGGACCGACCCGAGCCGGGCGAGAGCCCCGGATGGCAGACC
GGGATCGGCAGGTGCGTTCGTGACGACGCGCGGTGCGGGGGCCGTGGGCGGCGCCTCGGG
GCGGGCGGGCGCCAGGCCCCCGATTGCAACGGTAGCCGCGACCGTGAGCCCGGCGACCAA
CCCGACGACAGCGGCCCACCGGCCCGAGCCGAGTTCGGCCCGAACCAGGTCCGAAACCCG
ACCGGTCACGGGGCCGGTCCCGAGTTCGAGCGGCATCGAGCGGCCCGGGCTCGCAGCCAC
CGCGAGGGCCGTCAGAACGGCCCCGAGTTCGACGCCCCGGCGGCCGAGACGCAGGCGCAG
CCGGTCGCGCCCGGCCGCCAGCCGGCGCCGGACCGTTCGGACGCTCCACCCGCAGACGCG
CGCCGCTTCGTCCTGGGTGAGGCCTTCCAGGTAGCACAGCACGAGTGGCACCCGTTCGCC
TTCGGGTAATCGAGCGAGTTCGTCGTCGAGCACGCGCAACAGGTCGCTCCACCCGGGATC
GCACGGGGCCGGGGCCGAGAGGTCGGCGCGGAGGGTCGCGGCTCGGTGCTGCCGGCGCAC
GCGCACCGCCCGCAGCGCGACCCGGCGGCTGACCCCGAACAACCACCCGGCGAGTTGGTC
CGGACGGGTCAGCCGCTCGGCCTGACGGGTGAGAATCAGGAACACCGCCTGCAAGACATC
ATCCGCCGCGTGGCGGTCCCGGAGAGCGCGATAGGCCACGGACCGGACCATCGGACCGTG
GCGGCTAAGCAACTCGGCGAACGCCGCCTCGTCCCCCTCGCCGGCGTATCTGGCGAGCAG
GTCGGCGTCGGGCGCGGCGGCGCACGGTCCCGGGCGGATGAGGCGGGCGAGCGTAATGTG
GGTCACGACGCACTCCAGCGAGTGGAACTCGATCCCGTGATACTGCCAGACCGGGCCGCC
GAGCGGACAGAAATCCGTCGGTTCAAATTCCAGGTCCGAACGGTGCGCTTCACCGTCCGG
CGCGACCCGCTCGTGCGCCGGACGGCACATGAACTGCATCCTCCCGACCGGGAGGGGTCA
CATGGCGAAAGCATCTCCGAACCGCCGCGCGCCGCGCTCGGACACGAAGCCGAAGCGCCC
GGCCGCGCACCGCAGCCCGACGTTCGACTACGCGCTCGACTTCCGCACGGTCAACTTCCG
CGACCACCCGGAACTTTATAAAGTGGGGCGCGGCGAGGAGGGCGTGCTGCTGGTCGAGCC
GTACAAGGGCGAGATCCTGCCGCACTGTCGGTTCGCCACGCCGGACGTGGCCCAGGAGTC
GTCGCGGGCGATCTACGCGCTGTTCCTCGGTTACAAGGGGCGGGGCGATTTTGTCGGCAT
GGACATGGCGCGCAAGTTCCTCCAGATGGGGTACACCCGCGCGCGGCGGTACGCCAACCA
CAAGGGCGGCCGGAAGTACGGCGCCGACGGGCGCGTGCGGCCGTACAAGAACGATCCGGT
GAAGGCCGAAGCCGCCGCGGTGTTCTACACCGTCTGGAAGCAGGCCGAAGCCGACCCCGA
GTACACACGGCTCAAGACCGAGCACAAGCAGAAATACGGCTGAGCGCCGCGGAACAACGG
ATGGCGGCGCCCGGCGCGCCCGGGTACAACGGAGAGCGTTCCGGTCGTTTCCGGTTTCGG
GTTCCGGGGCGGTGCCGCGGGCGACACACGTCGCCCGGAGCTCGACCGAGCCGGTCCCCG
ACCGGAAACGTGAAGCGACCGACCCGCTCCCCGCTCAACCAACCCGGCTTTTGTTATGCG
ATACACGCGCGCGGCGCTGGCTCTCGTGCTTGTGGGAGGATGGTTCCCGATGGCGCATTC
CGACGAAGGGATGTGGCTCCTCAACGACCCGCCCCGGCAGCTCCTCAAGGAGCGCCACCA
GTTCGACCTCACCGACCCGTGGCTGAAGAACGCGATGCTCGCGTCGGTGCGGCTCAACAG
CGGCGGGTCCGGCGGGTTCGTGTCGCCGGACGGGCTGTTCGTGACGAACCACCACGTCGC
GGCCGACTCGCTTCAGAAGCTGAGCGCGGCCGGCCGGGATCTGCTCCGGGACGGCTTCTA
CGCGGACGCCCGCGACAAAGAGCTGAAGTGCCCGGACCAGGAGATCAATGTTCTCCAGGA
CATCGCCGACGTGACGAAGGAGGTGAACGCGGCGGTCAAACCGGAGATGACCGCGGCCGA
GGCGTTCGCGGCCCGCCGGGCGGTGATGGGCCGCATCGAGAAGGAGTCGCTCGACAAAAC
CGGCCTGCGGTCGGACGTGGTCACGCTCTACAACGGCGGGCTCTACCACCTCTACCGCTA
CAAGAAGTACACCGACGTGCGGCTCGTGTTCGCGCCGGAAAAGCAGATCGCGAGCTTCGG
CGGCGACGTGGACAACTTCGAGTACCCGCGGATGAACCTCGACGTGACGTTCTTCCGCGC
CTACGAGAACGGCCAGCCCGCGAAGACGCCCCACTTCCTCAAGTGGAGCCAAGTCGGACC
GCAAAGCGGCGAGCTGGTGTTCGTCACCGGGCACCCGGGCACGACCCAGCGGCTCGAAAC
GCTCGCCCGCCTGAAACACCGGCGCGACGAACTGCTCCCGTACACGCTGTACCGGTTGCG
CACCCTCGAAGCGGCGCTGAAGCAGTACGGCGAGCAGAGCCCCGAGTGCGCCCGCCAGGC
CGCCACCGACCTGCACAGCGTGGCGAACGCCCGGAAGGCGTTCAGCGGGCAGCTCCAGGG
GCTGCTCGATCCCAACATCATGGAACAGAAGCAGGCGGCCGAGCGCGACCTGCTCCTCGG
GGCCGCCCGCGCCGCCGAACCGAAGGGCCGGTCGGCGTTCGATGACGCCATGAACGCGCT
GGCGAAGGTCGAGGCGGTGCAGGCGAAGCTGCGCGGGTTCGAGAAGGCGCACGCGCTGGT
CGAAACCGGGCACGCGTTCTTCAGCCCGCTGTTCGGCATCGCCCGGCACTGCGTGCGCAT
GGGCGACGAGCTGCCGAAGAAGTCGGCGGACCGGCTCCGCGAGTACCGCGACAGCAACCT
GGAGTCGCTCAAGTACCAGCTCTTCAGCCCCGCGCCGCTGTACCCCGAGCTGGAGCGCGC
GAAGCTCACCGCGTCGCTCACCTTCCTGGCCGAGAACCTGGGCGGGGAGCACGACCTCGT
GAAACTCGCGCTCGCGGGCAAGAACCCGGCGGCGCGGGCCGAGGAGCTGACCGCCGGCAC
GAAGCTGTTCGCCCCGGCCGAGCGCAAGCGCCTGGTCGAAGGCGGCGCCCAGGCAGTCGC
GGAGAGCAAAGACCCCCTCATCCAGCTCGCCCGGGCGATCGACGCCGAGGCGCGCAAGCT
CCGCGCCCGCTACGAGAACGAGGTGGAGGAGCCCGAGCGGCAGGCGTACGCGGCGCTCGC
CGCCGTGCGGTTCATGACCTACGGGAGCACGGTGGCCCCGGACGCCACCTTCACCCTGCG
GCTCGCGTTCGGGACCGTGCAGGGGTACGAGGTGGGCGGCGAGAAGCTGAACTTCCACAC
CACCTTCGGCGAGGCGTTCGAGAAGTCCGCGAAGCTCGGCGGCGCGGAGCCGTTCGACCT
GCCGAAGCGCTGGCTTGACGGCAAGGACAAGCTCGACCTGAAGACGCCGTTCAACTTCGT
CTCGACGGCGGACACGATCGGCGGGAACTCGGGCAGCCCGGTGCTGAACCGCGCCGGCGA
GCTGGTCGGCATCAACTTCGACCGCAACCGGCACGGGCTGGTGCGGAACTTCGTGTACAC
CGACGTGCAGGCCCGGCACATCGCCGTCCACTCGAAGGCGGTGCTGGAGGCGCTCCGCAA
GCTGTACCCGGCCGCCCCGCTCGTCAAAGAACTGGTGAGGCAGTAGCCACGCCGGGCGCA
ACTCGATCGGGCACCGAATCCGGCTGATCCGTATCCACGCCGTATTCTGTAGCCGGCCTC
TGCCGGGCGATTTCGAAGCGCACCCTTACTCGGCTACAAACTCATGCGCGGCGTGGGCCA
GTGTTGGGATCGTGCGGCAATGGAGAGCTCCTTCGCCGGTCTGAAATAAGGAACGGGTTC
GCGACGAGGGCGACGCCACCCGCGACGACGCGCAGGCGAGCATCTTCGAGTACCCCGAAG
CGCTCGACGACCGGGTCCGAAGGCACTCGTCACTGGGGCACGTTGCCCCGGACGAGTACG
AACACCCATCAAAACCCACCGCTAAAAGCTGTCCACTTTTCGTGGGGACCTCCAGTATGT
GCGTCCGTGTCGCGTGGCGAAGGTCCGCCAAACATCTTTCGGCGCTTACCTCGGCGGGCC
AGAGGCCCAATGGGTTCGCAACTACCGAATTCGCGTTGTAGACATCGCGCGCGCGACGGG
TTACGCTCTCGGCACCCCTTTTCTCTCCGCCGGAGTGCTTCCATGTCCCGTATCACTCGC
CGCCGCGCGCTGCAACTCGGCACCGCGGGCGCCGCCGGTTACCTGCTCACCGCATCCAGT
GCGTCAATGCGCCGGGTTTGGGGCGCGGGCGACAAGATCCGCGTCGCCGGGATCGGCGTC
GGCGGTAAGGGCTCTGGCGACATCGAGCAGGCCGGGAAGTTCATGGACGTCGTCGCGCTG
TGCGACATCGACGACCAGCGGATCGCCACACGCGCCCGCACGTGGCCCGACGCGAAGCAG
TTCTTCGACTACCGCGTGCTCTTCGACAAAATGGCGAAGGACATCGACGCCGTGGTGGTG
TCCACCGCGGACCACTCGCACGCCCCGGCGTCGATGCGGGCCATGAAGCTGGGCAAGCAC
GTGTACTGCCAGAAGCCGCTCACGCACACGGTCCACGAGGCCCGCGTGATGCGCGAGCTG
GCCGCGAAGGCGAAGGTCTGCACCCAGATGGGCAACCAGGGCTCGGCCCTCAACGGGCTG
CGCCGGGCGGTCGAACTGGTCCGGGCCGGCACCATCGGCGCCGTCCGCGAGGCCCACGTG
TGGACCAACCGGCCGGCACAGTACTGGAAGCAGTCGCCCGACATCGTCGCGCGGCCGAAG
GAGGCGCCCGTCCCGAAGCACGTCCACTGGGACGAGTTCATCGGCCCGGCGCCGATGCGG
CCCTATGCCGTGGCGTTCGCGCCGCGGCCCGCGTACCACCCGCACGACTGGCGCGGGTAC
TGGGACTTCGGCACCGGCGCGCTGGGCGACATGGCGTGCCACACCGCCAACATGACGTTC
CGCGCGCTGCAACTCGACGCGCCCGTGGCGGTTGCTGCTGAGGCCGCGGAGATCAATTCC
GAAACGTTCCCGGCCTGGGCACACATTCAGTACCTGTTCCCGGCACGCGGGGACGCGCCG
GCCTGTACGCTCCACTGGTACGAGGGGAAGAAGGACGGCAAGACCGTGCTGCCGCCGGCC
GAACTGCTCGCGAAGCTGCTGAAGAAGGGCGAGAAGCTCGCCGACAGCGGGTCGATCCTC
GTCGGCGAGAAGGGAATCCTGTTCTCGCCCAACGACTACGGCGCGCAGTTCCGGATCACG
CCCGAGAAGGACTTCACCGGGCTCCAGACCACCAAGCCCGAGAAGCTGCCCGCGGGCGTG
GACGGGGACCAGGACGTCCACATGAAGCGCGAGTGGGCGGAGGCGATCAGGGCCGGCAAG
CCGGAACTGGCGTCGTCGAACTTCGACTACGCGGGCCGGCTGACGGAGGCGATGCTGCTC
GGCAACATCGCGGTGCGGTTCGCCGGCACGAAGCTCGACTGGGACGCGGCGAAGCTCGCC
TTCACCAACTCGGCCCCCGCGACGAAGCTCGTGAGCAAGGAGTACCGCAAGGGCTTCGAG
CTGCCGCCGGTGTGAGCGGGGGCGCGGCCCGCGGTTCGTTTCACTTCGCGGGCGAACCGC
GGGCGTTCCGCGGGTGTCGCTCCGCACACACCCGCGGAGGTTCGTCATGCCCGAGATGCG
CAAAGAGTTCCTCACCGAGCGCGACGACCTGTTCGTGATCCACGACTTCTTCTCGCCGGA
CGAGTGCGATTACTACATCACGATGACCGAGTCCGCGGGTTACGGGGACGCGCCCATCAC
CACGACGGGCGGCCCGGTCATGCGCAAGGACATCCGCAACAACGACCGCGTCATGATCGA
CGACGCCGGCATCGCGCGGTCGGTGTGGGAGCGGCTCCGGCCGTTCGTGCCGGACCGGGT
GCAGTTCTGGCAGCCGGTGGGGCTGAACGAGCGCTGGCGGTTCTACCGGTACGACCCGGG
GCAGCAGTTCGACTGGCACTTCGACGGCGCCTACGAGCGGTCGCCGGCCGAGCGCAGCGC
GTTCACGCTCATGATCTACCTGAACGGCGGGGTTTCGGGCGGGGCCACCGAGTTCAACTT
GCGCTCGCACGGGGGGACTCGGGGCGACGACCCCATCGTGCGGGTGCAGCCGGAAGCCGG
GAAGGTGCTGGTGTTTCCGCACCGCCTCTACCACCGCGGCGCCCCGGTCGCCGACGGCCG
CAAGTACGTGATGCGGTCCGACATCATGTGCCGCTGGCTCGGCGGCGACGAGTGACACGT
TCCGATTTTTCCCTTCCAATCCGCCCCAGCGGCGTCAACTAAGTAGCAAAGAACCGCTCC
CTTTGCCGAACCGCTTTTCCGGCGGGGTATAGTGGACCCCGAAAACTGGACCGCCGGTTA
AGCTATACCGGAGGCCCAGGAAAGGGGAACCCATGGCGGGCAAGCGGAAGAGTCACTCGG
CGGCGTTCAAGGCCCAGGTCGCGCTGGCGGCCCTCAAGGGCGACAAGACCATCAACGAAC
TGGCGAGTCAGCACGGCGTCCACCCGACCCTGATTCATGGGTGGAAGAAGCAGTTGCTCA
CCGGGGCCGAGGCCGTGTTCGCCTCGGGGGCGAAGGGCACCGGCCCCCCGGAAGACAAGA
CGACCGAGTTGTACGAGCAGATCGGCCGCCTCAAGGTGGAACTCGACTGGGTGAAAAAAA
AATCGGCCGCCCTCGGCTGAGGCCAAGCGTGCCCGGATCGAGGCCGAGCACCCGGAGCTG
AGCGTCCGGCGCCAGTGCGAGCTGATCGGATTGAACCGCTCGACGGTGTACTACGAGCCG
ACCCCGGAGAGCGCGGAGAACCTGACGCTGATGCGGTTGATCGACGAGCAGTACACGACG
TGCCCGTTCTACGGGAGCCGGCGCCTGGCCGCGTGGCTGGGCACCCAGGGCCACGAGGTG
AACCGCAAGCGGGTGCAGCGGCTGTTGCGGATCATGGGGTTGGAGGCCCTGTACCCCAAG
CCCAAGCTGTCGGTCGGGTCCGGGCACAAGGTGTACCCGTACCTGTTGCGGGGCGTGGCC
ATCGACCGGGTCCATCAGGTGTGGAGCACGGACATCACGTACATCCCGATGCCCACCGGG
TTCATGTACCTGGCCGCAACGATGGACTGGTTCAGCCGGTACGTGGTGGCCTGGCGACTG
TCCAACACGTTGGACGGGTCATTCTGCCAGGACATGCTGGAGGAGGCCTTGGGCCGGGGC
AAGCCGGAGGTGTTCAACACGGACCAGGGAGTCCAGTTCACGGCCGCCGCGTGGGTCGGG
CGATTGGAGCGGGCCGGGGTCGCGGTGAGCATGGACGGGCGGGGCCGGTGCCTGGACAAC
GTGTTCGTGGAGCGCCTGTGGCGGAGCGTCAAGTACGAGGACGTGTACCTCAAGGGTTAC
GAGTCGGTGCCGGCCCTGGAGAGTGGGCTCCGGGCGTACTTCGGGTTCTACAACACCGAG
CGGTTACACCAGTCCCTGGACTACCGCACCCCGGCTCAGGTGTATGGCGTCGGAGCCACG
AAGGCCCCGACGAAACAGTAGCGAAGGATAGCAACTTTTTGGTCTAGACAATGGGGTCCA
CTGTAGGGTGCGGTTCTTCTCGCCCCGGCCCGCGTGCGGCCGGTCACCTCTATTCCACGC
GCAGGTGTTCGACATGACCGTGAACGCCGACGCGGGGCCCGACGCGCCCGCCGCTCCCTC
GGACGGCACGCCCCGCCCCGCACAGGACAAGCACAAGCTGTTCTTGCGACTGTTCCTCCA
GAACGAGCGCCGGCTCTACGCCTACGTGCTCACCCTGCTGCCGCACCGCGCCGACGCGGA
CGACGTGCTCCAGGAGACCAGCCTCACCATGTGGGACAAGTTCGACGCGGACGCGCCCCC
CACCGAGTTCATCGCCTGGGCGCGCAAGGTCGCGTACCACAAGGTGCTCGACTTCCACAA
GAAATCGACCCGCGCGCAGGCCCGGCTCAGCGCCATCTTCGTGAAGCGGCTCGCCGAGAC
CGCCGCCGCACAGGCCGACGAGCTGCAACTCGAGGAGCGCCGCGCGGCGCTCACCCGCTG
CGTCGAAAAGCTCCCCCAGCCGGACCGCGACCTGCTCGCGCACCGGTTCGCGGACGGGGC
CACCACGCAGTCCGCCTCCGAGCAACTGGGCCGCTCGCTGGACGCCGTTTACAAGGCGCT
GGCGAAGGTCCGCGAGAACCTGTTCCGGTGCGTCCAGAACTCGCTCGTGCAGGAGGGGCA
GGCATGACACCCGCGTCCGAAATTCTCACCGAACTGCAGCCGCTGCTCGACGCGCTCTGC
GAAGAGACGATCACCCCCGAGCAAACGCAGCGGCTCGAAGAGCTGGTCCTGATGCACCCG
GAAGCCGAGGCGCATTACATCCGCTTCATGAGCTTCCAGGCCGACCTGATCGGGCACTTC
GCCGGCCTGCCCGAACCGGCGACCGCGCCGGAGCCCGGCACCGCTACCGCCGAACCGAAA
GCCGACCCCGCAACGGCCAAGAAGGCGAGCCGGGTGCCGTCGTGGCAAGCGATCGCGTGG
GTGGCCGTCATCGGCACGGTGGGCGGGCTGATCGGCTCGCAGGTGTACGGCTACGCCGCC
CGGGCGCGCGATGTCGCCCGGGCCGAAGAAAAGATCGCGGAACGCCGCGCCGAACTTGCC
CGGGTCCAAGCCGAGCAGGCTGCCACACGCGAGGAGCAGCGGAGGCCGCTCGCCGCCGCC
CTCGCGCGGGAGGCCGAACTCGCCCAGGAGTACACCACGGCGCGGAACGACGCCCGCAGA
GCCATTGAGGAGAAAGAGTTCGTCGTCCGCCTGTCCGGCCCGACCCACGTCCAGCCCGGC
GCGCCCAACAAGTGGACCGTCGAGACCTTGCGCCACGGCGCCGTCGGGCGGCCGAAGCGG
CTCGACCTGATCGTCAAGGACGCCCGCGGCGGCGAACTGCTGCGGAAGACGGACGACAAG
CCGGTCGGGGCCACGAACCTCGAACTCCCGGTCGCGTTCTGGGAGCGGGTGAAGCCGGGC
ACCGACCTGTTCCTCGAAGTCGTCGCCCACACGAACGACGACCGCAAGAGTGTGCTCGCC
GAGCGGCTGTCGCTGGCGCGCCCGGTGTACGTCACGCACCTGGTCACCGACAAGCCGCTC
TACAAGCCGGGCGAGGTGGTGCGGTTCCGGTCGCTCACGCTCGACCGGTCCACCCTGAAG
CCGCCGGCCCACGAGCAGCACCTCGCGTTCAAGCTGCGTGACCCGGCGGACACCGTCACC
CCGCTCGCAACGGGCAACGGCCGCGTGCTGCGCGACCTGAAGCCCGTTAATGGCCCTGAT
GACCAACCGCTTCGCGGGCTCGGGGTGGGCGAGCACGCGCTCTCGGCCGACGCACCGGGC
GGCGAGTACAAGCTCGACCTGTACGAGGTCGAGAGCGGCACGCAGAAGGAAGTGCTGCTC
GAGACGCGCAAGTTCATCGTGAACCGGTACGTGCCCGACGTGTTCGAGAAGAAGCTGGAG
TTCGACGGCAAGAGCTACGGCCCCGGCGACGTGGTGCAGGCGCGGATCGAGGTCTCGCGT
ACCGCCGGCGGCCCGATGAAGGACGCCCGCGCGAACGTGGTCGCCGCGTCCGGCGACAAG
CCGTTCCACGAGCAGCCGAACGCGCGGTTCACCACCTCTGAAGGGAAGACCTACCTGGAC
GTGCGGTTCAAGCTGCCCGCGGAGGTGTTCGAGAAGGTCGCGCCCGGTGCCGTTCCCAAC
GCCACCCTGAGCGTGAACGTGGTGGACGGCAGCGACGCCGAACCGATCGTGCGGCCGATC
CCGCTCGTCACGAAGAACCTGAAGGTCGAGTTCTTCCCCGAGGGCGGGGAGATGGTCGAG
AACGTCCCCGGGCGCGTCTACTTCATGGTGCGCACGCCCGGAGCTGCCGGGAAACCGGCG
GATCTGAAAGGCACGATCACCGACGGCACGAACACGATCGCCGAAGTGAGCACCCTCACG
GACGCCGAAAATCCCGGCGTGAACCGCGGGCACGGCGCGTTCGTACTGACGCCCAAGCCC
GGCGTGAAGTACTTCCTGAAGGTTTCGTCGCCGCTCGGCATCACGCCGCCCACCCCGAAC
GGGTTCCCGCTGCCGGCGGCCAAGCCCGACGGCGTCGCCCTGACCGCGCTCGACGCGGCG
ACGCCCCGCGGCGGCGCGGTGCGCGTGCGGCTCCACAGCGCCCGCGGCCCGAAGACGCTC
CACGTCGGCGCGTACGCCCGCGGCAACCTCGTCGCGCACCAGAAGGTCGAGTTGGAGGCG
AACGCGCCGCTCGACGTTTCACTGAAGGGCGACGAATCGGCCGGCGGCGTGACCCGCGTG
ACGGTGTTCGAGGAACTGAGCGGCGACGCCCCGGGGCGCACGGCGCTGGTTCCGCGGGCG
GAGCGACTCGTGTTCCGCGGGTCCGGCGAACACCTCGTTCTGGACGCCAAACCCGACCGC
GACCGCTACACCCCCGGCGGGAAGGTGAAGCTCGACCTGTCCGCCCGGAATGAGAAGGGC
CAATCAACGCCCGCGGTGCTGCTGGTCGGCGTGGTCAACCGCAGCGTCATCACGATGGCC
GACAACAAGCACGACCGGCTCCAGTCGACGCACTTCCTCCTTTCGGGAGAGGTGCGCAAC
TCGGCAGAACTCGAGCACGCGGACTTCCTGCTCACCGATCACCCGAAAGCGGCGGTCGCG
CTCGACCTGCTGCTCGGGACCCAGGGCTGGCGCCGGTTCGCGGAGCAGGACGTGGCCCCG
CCGCAGGCCGAGGACCGCGCCGACGTGGACCAGATGCTGGTGGCCCACGGCCAGCGGCTG
ACGGCGCCGCTGGAACTGTTCAAGCTCGAAGAGCAGCGGATCGCCGCCGAGTTCGCGCCG
CGGGTCGAGCAGGTGCGGCTGGCGACCGCGGCGGTCGAAGACGAATTCAACGCTCTGAGT
GCGAAGGGGAACGAAGCGGTCACCGCGGCCAACGCCGCCGTCTCCGCGGCGCAGATCAAG
AAGTCCGTCGCGACGAGTGAACTCAACGAGTACAGCGAGCGTTTCGATACAGCGCGCGAC
GCGGCCGTGCCGGTGCTCACGGTCGTGCTCGTCCTGACGCTCGCGTTCCTGGGGTTCAAG
GGCCTCGTGGCGGCGACCGGAGCCGGCCGCTCCCGCGCGACACTGGTAACGGCCGGTCTT
GTGGTGCTTGGAGTCCTGGTGCTGATTGCCGTGAAGTCCGTGACGAGTGCGAAGAAGTCC
GCCCCCACGTTTGAGTTCGTGGGCAGTTCGATTAAGCCGCCGGGTGCGGGTGGCGGCGAG
CTGTTCTTCCGGAAGTCACCGCTTGAAGCGGACGCGCGAGCGGCGATGGAAGCCGCGCCG
ATGGCTCCGGTTCCCCTCACGGGAATTGGTCCGCAGGGACCACGAAAGGGGATCGACCTG
GCGGGCGGCACGCCCGCCCCCAAGGGACCGACGCCGGTGGGCGTTCCAAGCTCACCCGCT
CCAGCCGGCTTCTTCCCGGCCGGTCGCGGCCTCGTACTCGACCGCAACCAACGGACGCCC
CCACAGGTAGGAGTCAAGCCGTCGCCCGAAAAGGAATGGCTCGCCCACGCGCTTGCCCAG
CGACCCGTGGGTGGCAAGGTGGCTCTCGGGCCACCGGTACGAGACGGTTTCCCAGAGGCG
CCGGTGCTCGACCCGGTGGCACAGTCGACAGCACGGCCGGTCACACCGACGGTCACGCCA
TCCGTTGTGCGCGAGTACGCCCACGAGCGCGACCCGGCGCTGGGCGAGGTGCGAGCCGAC
TTCGCCGAAACCGTGTACTGGCACCCCGTGCTGGTGCTGCCGGCGACCGGGACAGCAAGC
GTCGAGTTCCAGCTCTCCGACGACATCGCCCGCTATCAGGTGCTGGTCGCCGGGCACACG
CTCGACGGCCGCGTCGGCGCGATCACGAAAACCATTGAGGCCCGCAAGCCGTTCAGCCTC
GACCCGAAGCTGCCGCTGGAGGTCGCCCACACCGACACCATCGACGTGCCCGTACGCGTC
ACCAACGACAGCGCCGTGCGCCGCAACGTGGCGTTCGCGACCACCGCAACGGGCTTCAAG
ACGGACGGTTCGCTGAAAGGCGCGATCAACCTCGACCCGTTCAAATCGGGCCGCCAGTTC
CTGAAGCTGAACGCCGACACGCGCGACGGTCCGGCGAGCCTCGTGATCGAGGGCACCAGC
ATCCCGGCCGCCGATAAGGACGTCATCCGGCGGACCGTCCGCGTGGTGCCGGACGGGTTC
CCGGGGGTGGGCGCGTTCAGCGACATGCTCGAGAAGGGCCGCGCGACCAGCAGCGTCACG
CTCCCGAAGGATGTGGTGCCCGGGACGCTCAAGGTGCGCCTGGAAATGTACCCCACGTCG
ATGTCCGATCTGGTGAAGGGGCTCGACGGGCTGCTCCGTGAGCCGCACGGGTGCTTCGAG
CAGACCTCCACCACGAACTACCCGAACGCGCTGATCCTGGACTACCTGAACCAGTCGAAC
CAGGCCAACCCCGAGGCCGCGACGCGGGCGCGGGGGCTGCTCGACCGGGGGTACGGCCGG
CTCACGTCGTTCGAGTGCCCGGACACCCCGAACCGCGTTAAGCACGGGTTCGAGTGGTTC
GGGAAGGCCGACAGCCAGCACGAGGCGCTCACCGCGTACGGGCTCCTGCAGTTCAAGGAC
ATGGCCCGCGTTCACCCGGTGGACCCGGAACTAATCAAACGCACACAGGCGTTCCTGCTG
TCGCGCCGGGACGGGAAGGGCGGGTTCCTGCGGAACGCCCGCGCGCTCGACGGGTTCGGC
GGCTCCCCGAAGCCCACCACCGACGCCTACATCGTCTGGGCGCTGGTCGAGAGCGACCCC
GAGGACAAGGAGAAGCTCGACCTCCGGACCGAAATCACGGCACTGAAAACCGCGGCCCTC
GACGAGAACTCCGCGACCGGCAGGGACGCGTACACGGTGGCGCTGGCGGCCAACGTGGCG
CTGCTCCGCGGCGACCGCGAGACCGGCCACAAGCTGCTCGACCGGCTCAAGGAGAAGCAC
GCGAAGGGCGGGGCGGTGACCGGCGGGATCATGAGCATCACGCGGTCCGGCGGGCGCGAC
CTCCAGATCGAAACCACCGCGCTTGCGCTTCTGGGCTGGCTCCGGGCGAACGACCCGAGC
TACGCGACCGCCGCGAAGGAGTCGATCAAGTGGATCGCGCAGCAGCGCGGGGGCTACGGC
GGGTTCGGGTCCACGCAGTCGACCATCATGGCGCTGAAAGCGCTGGCGCTGCACGCCCAG
AAGAACAAGCACCCGGCCGAGGCCGGGGAGCTGCGCCTGCTGGTAGACGGCACGGTGGCC
GCGACCCGCACGTTCACCCCGAACGACGTGGACGTGATCGGGCTGGACGTGCCGAACCCC
GAAACCGTCTTCAAGCTCGGGGGGCGGAACGAGATCGCGATCGCCACGGACGCGAAACAG
CCGTACCCGTTCGCCCTGAGCTACACCTACACCACCCTGACGCCCTTGAGCGCGGAGCGG
TGCGCGGTGCGCATCGCGACCAAACTCGCGAGTGCGGAAGCGGCCGAGGGCGACACGGTG
CCGCTCGCGGTCACGCTGGAGAACCGCCAGAAGCAGGGCCAGGGGATGACCACGGCGGTG
ATCGGCATCCCGGCCGGGATGAAGGTGCCCACCGACCTGAAGCAGCTCACGGACCTGCGG
GAGAAAGGCGCCGTCGCGTACTTCGAGCTGAAGGGCTCGCGCGAGCTGGTGCTGTACTGG
CGCGAGCTGGCCCCCGAGCAGAAGGTCGAGTTGAGCATCGACTTGGTGTGCGACGTGCCC
GGAACGTACCGCGGGCCGGCGAGCCGCGGGTACCTCTACTACGACGCGGACCACAAGCAC
TGGGTGGAGCCGCTGTCGATCCGGATCGCGCCGGCCGCCGGGAACGAGTAACCGCGAGTG
CGGTAGCGACGCACCCCCGCTTGCTGATGCAGGCGGGGGTAACCTTGGGGGATTTGGTGC
CATCAGTGCTGCCGATTCCCACATTCAATTCGGTGCCTTACCGGACGGCGGCGGGCTGGC
ACTTTTCGCGTCCTCCACGCGTTTCCGGGCGAACTTCAGCCGCACGTCGAACGCCTTCAG
CTCGGCGAGGCGGATCTCCAGTTGAGGGCCATCTTGACCTCCAGTTTCGCCCGATCGAAC
TCCTCGACGGCCAGGGCTCCGCCGCCCAGCGCCTTCTTGAGTCGCACCGCCCCGAGTTCC
GCCGCTTTCACTCCGACCTCGGCCGCCTTAATGTGCGCCTTGTTCACGTCCCGTTCGGCC
TCCAGCACCTCGGCCTCTTCTTCCACCTGGGCCAGCCGCGCGGCCGGGCGCACCGGCGGC
GGTTGCCGCTCTTGAGCCGGCCCCGGCGCCACCGTGGCACTCACCAGCGCGACGAACAGC
GTTTGACGCATCGCACGTCCTCCGTTGTGAACTCACCCACGGGCGCCCGACCCATCACAC
CCCGAGCCGGGCGCTTTCACGCCCGGCGGCCCAGCAATTGCCGTTCCCAACGCCGCGCCG
GTGTGCGATGCTGAACGCTCTGAACCGTTGTCCGCCCCGATCCGCTGAGGCCGATCGCTT
ATGCGCTGGCTCGCACTCGTTTTGCCGCTCGGCTTCGCACCCCTGGTGCTGACCGCACCG
CCCGCACCGCCCGCACCGGTCCAGCCCGCCGCGGCCGATCCGGTGCCGAAACCCGCCGCC
GACCCGAACCGCTACGGCCCGGCCTACCGGTACACGCAAGACGGCTGGGTGGTGCTGCAC
ATCGAGGGCGAGCCGTACCCCCGCGGGTACCAGCACGGACGGCTGCTCGCGAAGGAGATC
GCCGCGTACGTCCGGATGCTCGCGACCGAGTGCAGCCCGAAGGCGCCCGCCGACGGGTGG
AAGGCCGTCCGGCTGATCACGAACGCCGCGTTCCTCCGCAAGATCGATTCCGAGCTGCTC
GAGGAGATGAAGGGCATCGCGGACGGGGCCACCGACGCGGGCGCCAGCTACGAGGGGCGC
GACATCGACCTGCTTGATGTCGCGGTGCTCAACGTGCAGATGGAGCTGGCGAGCCTCGAG
TCCGCGCTGCACACCATGCCGACCGGGCTGGAGGGGAAGACGTTCCCCCGCCCCGGGCGG
CCTCGCGCGCCGGCCCCGCGCCCCAAAAAGGTGGACCACTGCTCCGCGTTCATCGCGACC
GGCCCGGCGACCGCCGACGGGAAGATCGTGTTCGGGCACATCACGATGGCCGGGCTCACC
GCCGGGCCGTTCGTCAACTACTGGATCGACGTGGCGCCGCACAAGGGCCGCCGGTTCGTG
ATGCAGGCGTTCCCGGGCGGGGTGTGGTCGAGCCAGGACTATTACATCAACGACGCCGGC
GTGCTGCTGTGCGAGACGACCATCGACCAGACCCCGTTCGACGCCGGCGGGGTGCCGCTC
GCGAGCCGCACCCGGAAGGCGATCCAGTACGCCGAGGGCATCGACACGGTGGTGAAGGCG
CTGTCCGAGAAGAACAACGGGCTGTATGCGAACGAGTGGCTCGTTGGCGACCTGAAGACC
AACGAGATCGCGATGTTCGAGCTGGGCACGAAGGCCCAAAAGCTGTGGCGCAGTTCCAAG
GACCAGTGGTTCGGGGGCACGAAGGGGTTCTACTGGGGCTGCAACAACGCGAAAGACCGG
GCGGTCCGCCTCGAGGCGCTCCCCGCGGACGACGCCGACCGGCCGACCGGCACGGAGTGG
GAGCCTGACGAGCGCGACAAGGAGTGGCTGGCGCTGTACAAGGCGCACGCCGGCAAGATC
GACGCCGCGTTCGCCAAGAAGGCGTTCACCAACGAGGTGCTCGCGCAGGACACGGCGCTG
GACGCGAAGTACACGACGGCGGCGCTGGCTGCGAAGCTCTCCACCCACGCGCTCTACGGC
CCCCCGACCGGGAAGGTGTGGAAGCCCACGCCGGAGCAACTGCGGGACCACCCGGAGATC
GTCGCACTCGAACCGCACCCGTGGACCGTGCTGACGGCGGACCCGCCGGCGAGGAAGTGA
GGCCGCACGAAATGTGGGTGCTTTCACCCGTTTGGCACTTGCGTCCCGTTTGAGGAGCGA
GCTACCTTTTCCTATCGCTCACAACCCCGCACCGTTATGCCTCAGGTGCGGGACAACCAA
CGTCCGCTGCTAACGCGATGCTTGTAGCGTTCACACTCGCGCACCGAGTCCAGCCCTTGC
GTGGCGCGGCCGTTCTCACACTGGTGTGCGTCCTGCTTTCGGGCTGCGGCTCGTCCGAGC
CAAAGAAGTATCCCGTCACGGGCACCGTTCAGTACAGGGGCGAGCCGCTCAAGGCCGGGA
CAATCACGTTCCGCTCGCCCGACCGGGCACACATTGCGGTCGGTACCATCGCCGAGGGCC
GCTACAACATTCCCGCGGTTTCGGGCCTCCCCGCCGGTCAGTACCAGGTGACCGTCTGCT
CGCCGGACCCGAAGGCCCCGGCGCGCCCGGCTGACGAGGGACCCGGCGATTATTCGAACC
CGGCCAAAGAATACCTTCCGGCCAAATACAATACGCGCACCGAACTCTCGGCCGAGATCA
AAGCCGGGGCAGGCAACGAGATCAGTTTCGACCTCAAATAACGTGCGGCACCGCACGCCG
CGTTCGTTCATTCATTAGAGGTGTGATTCATGAAGCGGCGGGGCTTTACGCTCATCGAGC
TGTTGGTGGTGATCGCGATCATTGCGATCCTGATCGGGCTGCTGCTGCCGGCGGTCCAGA
AGGTGCGCGAGGCGGCGGCCCGCATGAAGTGCAAGAACAACCTGAAGCAACTCGGGCTGG
CGATGCACAACTACCACGACAACGGCGGCAACGGCAAGCTGCCGGCGATGCTCGGGAGCG
GGTGCTGCTGGGGCACCTGGGTCGTTACGATCATGCCCTATGTCGAGCTTGAAAACGCGT
TCAAGCTGTACCAGAACTGGGGCGGCAACGACAACTTCAACTCGAACTACCCGGCTCCGG
GCGTCCCCGGCACGCCTCCCCGGTTCAGCACCGCCCCGAACACGACCAACGTCACCACCC
GCCGGTATTCCGTTCTGACGTGTCCGGGAGACAACGACAACACCCCGTACAGCAACATCA
CGACCAACAACTACGCCGTGTGCGCGGGGAACCGGAGTACGGTCGGGGGCTTGGGGGCCG
TGGTCCCCTCTCCCGCTGGGTACACGCCGCAGGCCGGCATGTTCGACGCGCTGGCACCCG
CAACGATCCTCTCGGGCGCGGGAGTGACCGCAACGCAGGCACCGAACGTACGGTTCACCC
GGCTGATCGACGTGGCGGACGGGCTCACGAACACGGTAATGATCGGCGAAGTGCTCCAGA
GCCAGGGGAAGGATTTCCGCGGGCTCACCTGGTACGGCGAGGCGGCCGGGTTCAGCACGT
TCCAACCGCCGAACACCGCGACCCCGGACCGGATCTCCTTTGCCACCTACTGTAACAACC
AGCCCGCGCAAGGGCTGCCGTGTGCGGCCAGCGACTCGGCCAACCCGATCGTCTACTACA
GCCGGAGCCGGCACAGCGGCGGGGCGAACACGTGCCTCGGCGACGCCAGCGTGCGGTTCA
TCCGCAACAACATCGACCCGGCCACGTGGCTGAACATGGGACCGATCGCGGACGGCGCGG
TCATCAACCTCGACTGAGCGAGGTGAAACGCTCGGTGCTTCCGACCGGCCGCCGAGCGTT
TCACGACCGCTTCGGTCACTTGTCCTTGCCCTTCTCGTCCTTCACCTCCACCTTGCCCTT
GGCGAGCGTCGCCTTGAGCAACTCCACCTCCTTGAGCGCGTCCTCTTTCTTCTCGTGCGG
GACGTAGTTGCCGGCGATCGCCTTGCCGCTCGCGTTCAGCACCTTGAACCGCCACCCGTC
CTTGGCCTTCCACACCTCGACCGTCCCGACGTCGTCGCTTTTCTTATCGACGGCCTTTTT
GTCCTCGGGCTTCTTGTCCTTGTCTTTCTGAAGCGCCGGGGCGAGCCCGCCGCCGGATGC
GACCAGTGCGGCGATGGCGGCGGACAGCGCGAGCGCGCGGAACGCGGTGTACATGTGCGT
GCCCTGTGGTGAGAGGCGCGCCGCGGGAATCCGCGGCGCGGGGAGGATTATGGCACGCGC
TGCCGGGTGCCGCAAGCGCCGCGGCGGACGGAACGCGCGGTCCGGCGGTACAATGTCGCT
TTCACCCGACCGGACCGACCATGCAACACCCCGCGATGAGTCCCCCGCTGTTCACCGCCG
ACCTGCCGGGGGTCGGCGGGCGCATCCGCGCCCGCGACGAAGACTTCGAGGTCGAAGAGG
TGCCCTCCTACGAGCCGAGCGGCTCGGGCGACCACCTGTACCTCTGGGTCGAAAAGAAGG
GCGTCGCGCCGGAGTTCTTCGCCCAGACTATTGCGCGCAAGCTGGGCACGCACCCCGGGA
ACGTCGGCACCGCGGGCCTCAAGGACCGCCACGCGGTCACCCGGCAGTGGGTGTCCGTGC
CGCGCGAGTGCGAGCCCCGCGTCGGCAAACTCGACGGCGACGGCGTGCGGGTGCTGAAAA
CAGGGCTGCACGCGAACAAGCTGAAGCCCGGTCACCTGCGCGGCAACAAGTTCACCATTC
TGATCCGCGACGCCGATCGCTCCGCGCCCGCGGACGCGATCCTGGACCGCATCCGCACCC
AGGGGCTGCCGAACTACTACGGCCCCCAGCGGTTCGGCCGCGACGGCGGCACCGTGGACC
TCGGCTTCCAGTGCCTCGCGGGCAAGGCGCCGCGCCGCATCCGTCCGTTTCTCTTCCGGT
TCGCGCTCTCGGCGGTTCAGTCGCTGCTGTTCAACGACTACCTCTCGCGCCGGATGAAGG
ACGGGCTGTTCCGCACCGTACTCGACGGCGACGTGATGACGAAGTGGCCGTTCGGCGGGA
TGTTCGTCGCGCAGGACGTGCCCGCGGAGCAGGCGCGGTTCGACGCGCGCGAAACGGTGA
CGGCCGGGCCGATGTTCGGGAAGAAAACGTTCCCGGGGGCCGGTGTGGCGGCGGAACGCG
AGGCCGTCGTGCTGAGCGACAACAAGCTCTCGGTGGCGTCGTTCGCCGGGTTCGGCAAAC
TGGTGATGGGCACCCGGCGCCAGAACATCGTCTACCTCGACGACCTCACCTCCGCGTGGG
AGGCGGACGGGTTGCGGCTGTCGTTCACGCTCCCGGCGGGCAGCTACGCGACGGTGCTGC
TCGCGGAGGTGATGAAGGCCAACATCGCGGAAGACGGCGACGCATCGGACGGTGCAGACG
AGGACGAACAGTAGCGGAGGGGACGATGTGGGTTCAAAAGCTCGCGGCCGGGGTGGCGGC
GATAGCGTTTGCACCAGACGGGCGGACACTATACGTTGCGGACCGCGGCCGCGCGGTGAC
CGCTTGGGACACGATCACACGCACCTGCCGCCCTTTGTTCAAGCTCACGCGCAACGACCA
CGCGGCGATCGTCCGGTTGTTCATCGCCGGTGCGGGGCGTTACCTCGTCGCCCTGGTCGG
CCGCGCGATGCGGGCGTACGACCTTGAAACGGGAGCCGAACGCGCGCGATTGGAGCTGCC
GGGCATCCCGCGCGACCGGTTGGACTTGCCTGCCGTGCGCGAAATGGTCCCGCTTCCCGG
GACCGAACCTCGGGTCGTCTACGCGGCCGAAGACTGTCGCAGCCTGTTGGTCTGGGTGCC
CAACGGCCGAGAGCCCGGCGCTGTGTTTGCCGGGCCGTTTGAGAAAGGCATCTGGAGCTA
CGACCTCAGCCCGGACGGGCGCACCGTCGCAGTGCTGTATGTCATGGAGGCCGTCGTCTT
GTTCGACCCGGTGACAGGAGTTGTGTCGGCGCGGTTCCCGATCCCGCGGGACCAGGCCCT
CGGTATGAACCGCGTAAAATTCACCCCGGACGGGCAGTCACTTATGTTGTTCCACTTGGG
GCACGTTCAGAGATGGGATGCCGCCCGCGGCGAAACGGTCGGGCCGGCGGTCCGGCTTGG
CGGGCGTAACCGGTACGAGACCACCGCGTTTCACCCAACCGCGCGGGTGTTCGCCGCCAT
AAACGACAGCGGGCACCCGACGCTGTTCGACCTCGACACCGGCGCGGCGCTCCGCGCGCT
CGATTTTCAACTGGGTACTCGGGCCACGTGCCTCACCTTCTCGCCCGACGGCCTCACCTG
TGCGGTCGGTGGCAGTAACAAGCAGTTCGCGGTGTTCGACGTTGACCTTTGAGGCCGGGC
CAGCGCGCCTCCTGCCCCGGCCTTTACACCTCCTCTGGGGCCGAAATTCTTGTGCGGCCG
AATCAGATCATTTCCCCAACATTTCGACGGTTCGCGTTCTACAGTTGAGACGGCGCCCTG
CTTATACTCGTCCCGGCACGCCCCATGCCACCGGTCACCACCGCCGACAGCGGCACCTCA
CGACCGTACACGAAGCTGGCAGGCACCGAGCCGTTGCCCGGGTACAAGCTGCTCGCGCCG
CTCGGCCGCGGCGGGTTCGGTGAGGTGTGGAAGTGCGAGGCCCCCGGCGGACTTCACAAG
GCCGTCAAGTTCGTCACGTCCGAATCCGAAGACGGGCGCGGCGACGAGCGGTTCGAACAG
GAACTCGCGGCGTTCGAGCAGATCAAGGCGATTCGGCACCCGTTCCTACTCACCCTCGAG
CGCGTCGAGCAGATCAACGGTGAGCTGATCATGGTGATGGAGCTGGCCGACCGCCAGCTC
CAGGACCGGTTCTGCGAGTGCCGCACCTGCGGGCTGCCGGGCATCCCGCGCGACGAACTG
CTGGCGTACTTCGCCGATGCCGCTGAGGCGCTCGACGTGATCGCCGCCAAGTTCGGCCTC
CAGCACCTCGACGTGAAGCCCGCGAACCTATTTCTTGTGTCCGGGCACGTGAAGGTCGGC
GACTACGGGCTGGTGGCGCAGCTCGAAGGCCCGGACGCCGGGAACCGCGGGCTCACTCCC
CGGTACGTCGCGCCCGAGGTGCTCCACGGCACCCCGAGCAGCGCCTCGGACCAGTACAGC
CTCGCTCTGGTGTACCAGGAGCTGCTGACGGGCGAGTTCCCGTACACCGGGCGCACCCCG
CAGCAGTTGATGCTCCAGCACGTGTCGGCCCAACCGAACCTGTCGGTGCTGCCGCCGGCC
GATCAGGAGCCGGTCGCGCGGGCGCTGGCGAAGAAACCTGAGAACCGGTTCCCCTCGTGC
CTGGCGTTCGTGCAGGCGCTCATGAGCGCCGAGAGCGCCACGGCGCTGCCGAACGCGAGC
GTCCTCATGCGCCGGGCGCGGGTCGACCGCTCGGTGGCCGAAATGAACCTGGGCGACGCC
CCCGGCGACTCGTCGGTGGCCGAGCGGAGCGATCCGACGCACCCGGGGCGCGGCCGTCAG
ACCCACCTCACGCAGAGCTTCACGCTCCCGGCCAAGCCGTCGCTAACCGTGCCCGGGGCA
CCGCGAGGTGGGCTGCCGCCGCTGGTGGCGAACACCCAGAAGGGGCTGACCCGTCCCGGC
ACCGCGAGCCCCACCGTTCACGGGCGCCCGGCGCCGGTTGGCGCCCCGCACCCGGCGGTG
CCGGCGCCGCCTCCACCGCCGCTGTTCGCCGACGAGTTCGAGGCCGGGCTGGTGGTCCTG
GAGCAGATCACTTCGGTGATTCCGGTCGCGCTGCTGCTCGGCATGGAGCCGACGGGGCAA
CCGCCCGACCCGCAAACGTTCGCGGCGGCCGTGGTGGGGGCCGCCGCCGGCGGGTACGTT
TCTCACGTGCCCGGCGACGTGAACCGGCTTCCGGACGGCGGGTGGGAGTGCCGGTTCCCC
ACGACGGTCCCCGTGTCGGTGGTGCCGCTCAAGCTGGCGGTGCTGCGCGAGAGCTGGGGC
GTGTCGGTCGAGCAGCCTGACCCCGGGCGGCTGGTGCTCAAGCGCACGGTGGGCGGCGGG
GGGCTGTTCGGGGGCAAGAAGTTCGGGTTCGAGGTGACGGTGACGCTGCCTCCGGCCGGA
CGCCCGATCGGGGAGATCGGCACGACGGCCCAGTTGGTCGGCACCCCGGACCCGAAGTTC
GCCCGGGACTCCGAGCGCATACTCCCGGAACTCCTCGGGGACATCCGCGGGCAACTGTGC
AACGTGCAGGACCGGCGCAAGACGCCGCGGATCGCGTCTGGCGGGGTGCTGACGGTGTAC
CCGCTGCACGGCGACGGCGGGGTGGACCCGGCGGTCGAGGGCCGGTGCCGCGACGTGTCC
TTGGGCGGGCTCGGGTTCGCGACCCCGGTGCCGGTCGCGACGAAGTACGCGTACATCGCG
TTCCCGAACGTCGGCCCGGCCGCCGGGCACGCGGTGCTGGTGCGTCTGATCCGGGTGCAG
CACACCGGCCGCGAGCACGTCTTCGGCGCGCAGTACCGTACCGACCTATAACGCCGCTCA
CCAGCCGAACCAGCCGAGGGCGATCAGCGCCTCGCCCAACCCGAACGAGCACAGGTTCGC
GAGCACGATCGCGCCCGCGTCCCGGAGGGCGGCGCGGCGGTCGGGCGGGAGCGGGCGCAC
GAACGCCGCCCAGAAGATCGCGCACTCCGCGGCCGGCGCGAACGTCTCGGCGGTCAATAG
GTACAGCCCCCTCTCGTCGGCGCCGAACAGGCCCGGCAGTACCAGCCACACCACCGGGTA
CGTGCAGGCGGTGAGCCACGCCCCCGCGAACAGCCGCGCCCCCACCGGGTGCCGGCGGGA
CAGCAACAGCAGCAGCACCACCGTTTCTACTGCGACCGTGATGCAATAGCCGACGAGCAT
CTGTTGCAAATAGGGCATCGAGCGAACCGATTGCGAAGGATGAAAGGTCTCGCCCCACAG
GCACACATGCGCCTATGTGGCGAGCCCGTCCGCTTCTAGATCATGCGCAGCAGGAACGGC
ACCTCGGCCAGCACGTGCAGCATCGCGACGGTGAAGTACACGCGGCGGGTCGTTTCGTAA
TCGATGCCGAAGCACACCCACAGCGCCACCACCGCCGACAGCCCGAACAGCAGCACGGCG
GCGACGCCCCGCGCCCACGTCGGGCTGCGTCGCGCCGCCGGGATGGCCTTCAGCTCCCAC
GGGCGGGAGCGCAGGCCGATCAGCGGGATCAGAAGCACCCACACGCCGTAATGCACCATT
TCGAGGAACGTGTGCGCGGCGACCAGGAAGTGCGGCGACACGTCCGGCAGCGCCCACGCC
CCGGAGTGGTCCGCGAGTGTGTCGGCACGCAGCGCCGTCGGCGCGAACGCCAGGGTCACT
TGGTCCGTTCCCGGCAACCCGGGCGCGTCCTTCAGCCACCACCAGAGGGCCACCAGAAAC
AGCGGCACGCACAGCGCCGCCACGCGGAAGGCCTTGCGCCAGTGGGGGCGCGAGCGGGCC
AGTTCGCGGTCCAAGAGCCAGAGGGCCATGAGCGGGTGGAGGTACACCAGCGCGATCGGC
AGCGCGAACGGGCTCAGCCACGCCCCGGCACACAGAAAGAACGCCAGCGGCCACACCCAC
CCGCCGTCGAACCGCGGGTTCGTGCGGGACCGCATCCACACCAGGAACGCCACCCAGAAC
AGGAAGGCCGAGCACCACACCGCGTACAGTTCGGGACCGGACACCAGGTCCGCGGGCGAA
ACGAGGAACGGGAGCGCGGCGTACCCGGTGGTCAGCCCGACGATGCCGCACACGCTGACC
GCGAAGAAGCCCCAGAGCTTCCCGGCCCGGGCCGGGAGCCGCCCGAGGGCGTAACGGGCC
TCGAACCAGTTGTGCGGCCCGGCGAACAGGAACACGGTCGCCAGCGCGAACCCGACCGGC
AGCGCGCCGGACAGCGCCGCCGCACCGGCCGCGAGGGCGACGAACCCGCCCGCGAACGCC
AGCCCGCTCGTTCGCCGTGCACCTGCGTGGAGAGAGGCAGGGGCCGATACGGACATGGGA
TCACCCCCGCAGTGCCGCCCGACGCGAGCGAACGAGCCACACACCCGCAAACACCAGCGC
GGCCGCGGTGGCGAGTCCCGCCACGACATGCGCCGTCAGCTCGCCCGGTGGCGGTGGCGG
TGGGGGCGGGGGCGGCATGATCACATCCGCGCGAACGTGGCTCGCGCTGAGTAGCGCGGA
TACAAGCGCGGCCGCAAGGAGTCGCTTCATGTTCGCCGCTCTGAGACGTTGGGTGAGTTG
ATTGTCCGCGCCGCCGCGCCCCGAGTCAACAACCGGGCGCGCGAACCGCGGATCACGCCG
CCGTGTCGGTAGCCTGCTCCAGGTGTACGGTTCTATTCGAGGTTTTGGTGTTGAGTGCGG
CCCGCCCGAGCCGCGAGCGGTGCTCTGAGCATCAAATGAACCACATTCGTGGCACGAGGG
CACGATGTTGCAACCGCTCGCGGAGCGAGCGGGCCACACTCAAGACCAGAAGCCTATTAG
ACGGAGTGTGACGTGGGCGCAGCGCGCGAGATCCGGGCGGATTACGACCGGGACACGATC
GCCATCTATCAAGCGTACCCGCCGGCGATCGCCGACGCGGCGCTGGCCGCGGGGCGGTTC
GTGCCGCCGTTCTCGTTCCACCGGATGACGTGGATCAAGCCGTCGTTCCTGTGGCTGATG
CACCGCAGCAACTGGGCACAGAAACGCGGTCAGGAGCGGGTGCTGTGCGTGCGGGTGCGG
CGGTCCGGTTGGGAAGCCGCCCTGGCGCAAGCAGTTCTCACGTCGTTCGAGCCCACGGTG
TTCACCGACCCTGACACGTGGGCGGAGCAGTTCGCTACGGCCCGGGTTCACCTCCAATGG
GACCCCGAGCGGTCGCTGCGGGGGGCCGGTTTGCCGTACGATAGCATTCAGGTCGGGTTG
AGCCGGCACGTGATCCGCGAGTACGCGGACGACTGGGTGGCACGGATCGAAGACTACACG
CCGGTGGTGCGGAAGGTCTACACTCTGCTGCAATCCGGTCGGGCGGACAAGGCCCGGCGG
TTCCTTCCCCCGGAGCGCGTGTACCCGGTCGGCGGCGAGCTGGGACGACGGCTGTCGCTT
CGCGCGTGAGAGCGCACGGGGCTCACGACAGAAACCTGTCGCTTCAGTTCGGCAGTTCAG
CGCAGTTTGGAAATGCGGAAACGTCCGATCGCGTTGCCGTTACTCGTTCACGACTTCAGC
CATGCCCGCGTTGAAGCGGTCGCGGTCGGGCCGCGGCGAGAGGTCACGCTGTCCGTTTCG
CCGCTGGTTTGGGATGGGGGCGCCGGCCGGTACGCGGCCCCCGTCCCGGTGCGGTTCGGC
GAGATCGAGAACGTCTCGGAGGTGTCGGCGTTCTTTGCCGGCGCCCCGCACGCGCGCTCC
GAATTGGCGTGGCTACGGTACGCCGATCATCCTCGGTCCAGACCAGGGGGCTTGTTCCTT
GAACTGGCGTTCGAGCGGGTGGATGTCCGGATCGTAGTGCGGTGCAGCCGCCTGATGGTA
GGCGACCCGGACCCGGCTCGCTGAGCGGTTCTGTGCCGGACGGCTTCCGGACTTGAACCG
CGGGGCGCCGTATTTCAGGGCGTTGCGGCGTTCGGAGATTGCCCTCCGGAAGCGGGCACG
ACAGGACCCGTGCCACCAGATTCGACGGGCCTGGGAGGTCGCGGGTGGCGCGACAAAATG
GGCTGTTGGCCGTCCACAAGAACCCCGATTACCTGCCCGTCCGGGCCGTAACTGAACCGA
ACGGTCCGGCCCTCAATACACTGCTTGGCCGCGCTGTAGAGTTCCACCGGGGTGGTAACG
ACCTCGCTCAGACCGAGGGTGATGCAGAACTCCATCACACGGTAGATGATCTTTTCCTGT
TCCGTCAGCTTGCGGTGAGTTCGGAACTCGTCGAACGGTTGCTCCCCGTCTCCGCTAACA
GTCGGCCGACCGAAGGAGTTGTGAACCTGCTCGCGCGTCTCGAACGTGTTCAAGTCGGTG
CCGCTGCCGACGATGAAAATCGAGCAGCCGGTTGATAAAAGGGTTGCGGCGATGAGTGTG
TAAAGGCCCTTCATGTGCGCCGGCGCCCCCGGTTGTGTTACCAGGGACATAGCTGCCATA
GCGGGGCGGTCAAGATGAATCGTAAGGTCGAAACATCGCTGTGCCTTTTGGAAGCGATCA
ACCCTCACGTGTCCCTGCCACGGCCCGTGCGAGTGACGATCGACCGCTGTGGTTATGAGG
CCGGTCGTTACCCGCGCACCCCGTGGCAACGTCACGCCTTGAACCCAGTGTCCTGTTTCG
GCGCCAAGAGAGACTTGTGACCGGCACGCCGCGGCGGACGGAATGGCTTTTGTGACAGTC
CGGCGCCTCACATCCTCTGCAGCAAATGCCGGCGCCAGGGCAGGGAAATAATATCGCCGA
ATTCACTTGATCGCTCGCTGTTGTGACGTTAGCATCCGCGGTGTGCAAATATTGTCAGAT
TTTTAATTGCGTTCTGGCTGATCGATCGCCAGGCCGATTTGCCAGACACGTCACCGGTAC
GCGCCCTTGCTCGGTCTATCGGGTGACAGATGACCACCGCAGTATCCAGTCGGAAATCGC
TACTCACGCACGCAGCCTTGGTGCTGTTGCGGACGACCCGAGCGACATGCGAGAGGGAGA
GCCGGTCCGGCGGTTCGTCACCATCCGGCACATGGCCGGCACGCCAATTCGGCTGATCGG
CAGCAAAGTATCATGCGCCCCTGTTTCGTGGTGGTGGGCGACTGGCCGAGTGCATTGGTA
ACCGCTCGACCGATTACGCCGGGACTTGCGCACCAGTGGCGTGCGTCGGCTGTGTGATGG
TGCGCGGCCTCTGCTACTGTCCGCTTTACGTGTTCTGACCTGTCGGGTCCCGCCAGGCGC
GGCGGGCGTCGCACGTGGTTGGTGGGCTGTATGCGATTTCCGACCCGCACGCGCGAGACG
GAGGGGGCCATGTGGCTCGTGGTTCGATGTACGGCGACGGCTCTCGTGCTCACGTCGCCC
GGTTGGATTGGGGCCGACGATGCGACGTTGACCCGACTCAAGGTCGAGGGCCGGCCGGCG
TGGCGTGCGCTCGAAGAGTCGGCGACCAGCCGCTCGTGGACCGGTCGGGTTACCGACGAG
GTGCAGAAGCCGGGCGAGGCGAAGGTGCCCGGGCGCTACCACAACATTGAGGTCGCGGTG
CGCCGGCGGCCGGACCGGCTCGCCTTCGAGGCTCACCGGAAGGAGCTGCCGGACAAGCAA
AGCGCGGCCCACTCCGCGATCGTCTTCAACCCTACGTACTCCTTTATCGCCACGAAGCCC
CAGTTGACGACCAAGAACTGGTCGCTCAGCAACTTGGCGGTCAGCGAGGCCGAGGCCGTC
CGTATGCGGGACGGGGTCGAACTGGAGCACGGCTGGCTGATCGCGCCGCACCGGTTCTAC
GCCGGCGTTCGCATGGACGAGTGGTTCGATCAGCCCTTCGTCAAACTGCTCCACGCGGAC
ACCGTCCGCGAGGACGATCGCGAACTCGTGCGGGCGACGTTCGATTTCACCTTGCCGGCG
GACCCCAACCGCACCGCCCTCCAGGGCGAAGCGGTGTACGACCCGGGGCGGGGGTGGGCC
ATGCTCCGGCGGGTCATCAGCCGTCCCAAAGCGAGTGACGAGGCGAAGATCCAGTACGCG
GCGTCCGAGCCCTCCCCGCTCGCCTGGGAGCGGGTGACGGTGACCAGCAAGCTGCCGTCC
CGCGAGTTAATTAAAACGTTTACGATTGAATCGATCTCGCAAGACCCGACCCCTGACGAA
TCGTACACCCTGCCCGCCTACGGGTTGCCCGAGATCGGCGCCCCGCGCGATGACCAAGCC
GGCGGCCAAACACCTCCCACCCCACCTCCCAGTTGGCGCTGGGGCTGGATCGGGCTGGCC
GCCTTTAGCGTCGTGGGGCTGTGCCTCGCTGCTACCGCCGTTTACCGGAAGCGGCGAACC
GCGTAGCCCGATGCGGCCGCCAGGGCGGAGGTCGATGACATGCGTATGGTGAGAGCTTTG
GTTTTGTGTGGCGCCGGCGCGCTCGCCGGGTGCGACTCGCACGCGCGGTACAGCCAACCG
CCGTCCGTTCGCGATCAGGTGACGGTTAATCGGTCGATAGACTTGGGGCGCGTGTCGGCC
GGGGCTGAAGCCGTGGCCCGGTTCGGTGTCACCAACGACGGCACTTCGGACCTTGTACTT
CTTGGGGGACAGGGGTGTTGCAAAGTGGAAGGGTGTGCCGAACTGGCGGGCGAGTTCCCC
CTGACACTGCCCCCGGGTCAGACGTGTACTCTGGAGGCGGCCTGTACCTTTAAACGCCGC
GGCCACTTCGTGGGGAAAATTGTGCTGTATACAAGTTCGGCACAAGACAAGGTCGTTGAA
CTTTCGGTGCTTGCCGAGGTGGCGGAGTGAGCCGGTTGACCCGCGCGCTGCGTACAACCG
CTTGCCACGCCCGCGTTCGTTGCGTCTGCGGTCGGCGCGGTGCTCATCGCAGCCCGGGCC
TCAAACTGGTGGTCGAGCCGGCCGACCTGGTTAGTCCCGTGGCGGGGTTGCCAATCGTTC
TGGCCTTGGTGATCGATTTCGGGCTCGGGCGCTGGCCGGCTTCCGGTTGGTGCCCACGTC
TGGCCGTCTGGCCACCGTGTACACCGGCTGACTCGCTTCGTATCATCGCTCTTCCAGCGC
TCGACACCGGCCCGTGGGTAGGGACGCGAGCCGCATGGCCCGCGTCGAGTGGTTCGGGTG
GAACCTGCGACAATAGTGTTATCTTTTTGTTATCGCGACAATCAGGTTGTATGATTCGCG
ATCCGGTTGGGTTTGGTTTTGTGGTACAGACGCTACCAGCCGGACGGTGGATAAGGCGCT
CAGAGGGCTACCTCGGCGCTTGACGGTACTTCATCAGGCTTTACAGTCAGTTCCGGCAGA
AGAGCCGCTACCTTCTGGCGGCCTGAGCGAAAACGTGGCGTACGGCTTCTTCGGTCGGGC
GACTGCTTTTCGCGGCGCGCGCGAACTGCTAGACTGTTTCATGCGTCACCTACGCGTGGC
AAAGGCGCGGGGCGCTGTTCGCAGCGCGTCACCACGCCCCCGGCCTACCTGAAAAGAGGA
TGGTGGCAGTTAAAGCGTTTTTAAAGGACGGATGTGTCAACACGAAGAGCGTGACCGAAG
TGATAGGAGCGTAAGGATTTGGAAGGGTGGCAGAGTGGTCGATTGCACCGGTCTTGAAAA
CCGGCAACGCCGAAAGGCGTTCCAGGGTTCGAATCCCTGCCCTTCCGCTGCAAATCTCAA
CGAATCGCAGCAAAACTGTACTTTCCGCGAATTTGTAGGCCGGGCGGTGATGGTGGTACG
TTCGGAGTAGACGAATGCCGGCCCGTCCGGGAGGATGGCGTTACCACACGACCTCCCAAC
CCGAACGGACGCGGCGATGCCATCTTCGCACACTCCGGCCCCGCGGTGCCAGTGGTTTTC
GATTCTGGCCGGTGCCTTGGATCGGCGCTCGGGCCGGCGGTTGGCGCTGTTGTTCCTGGG
GGTGCTGTTGGCCCGCGGGCGACAGGCCCGGAGTTGCTGGATCCGAGCCGCCGGGTTGTC
GTCCCAGTACCGCCGCTGCTACCCCACCGCGGCCGCCGTCGGGCGCCGGGCCGAGGCCAT
CGCCACCCGGTTGTTGGTCGAGGTGCTCCGGCCGTTGGTGACCGGGCCGCGGGTCGTGCT
CGCGTTGGATGACACCCCGACGGCGCGGTACGGTTCCCAGGTGCAAGGGGCCGGGGTGCA
CCACAACCCGACCCCCGGGCCGGCCGGGAGCGGGTTCGTGTACGGGCACGTGTGGGTGGT
CCTCGGGTTGCTGGTGGCGCACCCGCTGGGCGGGGTCGTGGCGTTACCCCTGTTGGCCCG
GCGGTACATCCGGAAGGCGAACCTGGGGGCGGTTCGGGCGGCGGACCGGCCCCCGTTCGC
AACCAAGCTGACCATGGCCGTGGGCTTGGTGCGGTGGGCGCACGGGTGGCTGGCGTTGTG
GGGGAAGGCGGTGTGGGTGGTGGCCGACGGGGCGTACGCCCAGGGGCCGGTGCTCAAGCC
GCTGCGGAAGCTCGGGGTGACGGTGGTGAGCCGACTGCGCCGGGATGCGGCCCTGTGCTC
GGTGCCACCGGCGCGAGTGCCCGGGCGGCCCGGGCGGCCGCGGGTGTACGGGACCGAGCG
GGTGTCGCTGGCCAAGCGGGCCGCCCACCCCGGCGGGTGGAGCACCGGCATGTTCACCGT
GTACGGGAAGTCGGTCGAGAAGCGGTACAAGACGTTCGTGGCCACGTGGCGCCCGGCCGG
TGGGGCGATCCGGGTGGTGTTGGTGGACGAGCCCCACGGATGGGTCGCGTTCTTCGGCAC
CGACACCACCGCGACCGTGGCCGACATCCTGGAGCGGGTGGCCGACCGGTTCACCCTGGA
GACCTGTTTTCGGGATCTCAAACAAGTCGCCGGGGCGGGTCAGCAGCAGGTGCGCGGGGT
GCCGTCGAACGTGGGGTGCTTCCACCTGTGCGCGTGGGCCCACACCCTGACCGAGGTGTG
GGCCTGGAACCAGAACGCCGAGGCCCTGGTGGGGCACCGATCCGCATCCCCGTGGGACGA
CCCGAACCGGCGCCCGAGCCACGCGGACAAGCGCCGGGCCTGGCAACACGAGCTGTTGGC
CCAGGAGATTCAGGCCGTTGTGGGCGAGCACCACGACCACGCGAAAATCCGCGACCTCGC
CCACCGGTGCTTGGATCTGGCCGCGTGAGCGCGGCCGATTCGCGGAAACTACAGAGCAAA
AACAAGCTGCTGCCGAATCCGGTCCTGATACACGTACCCGGTGATACGGCCGCTTTCTTG
ACGAGCCGCGACCGCCAGGGAACGGGACCACGTATCCCGCTCCCTGGCGATCGCGGCTCG
TCAAGAAAAGCGACACCGTAGGCGGGTTGAATGGCACTTCCGTGAGTTTCTGTTTGTGTA
AATTACTCGCTGCCTTATTGGCTAACAGCTCGGCGCGTCGTTCGGCTCGCGGCTTCGTCA
TCCACCAGTCGCTTTTGGGGCGTCGCTTGACTTCCCGAGGCTCGCACCGACCCGGGCGAC
GACCGACGCGCCGACCCCCGATCGCATGCAACAGCACCGCGACCTTCTTCTCCCACCCGG
CAACGGTCTCGGTGGATAAGGACTCGCGGAACGCATTCAACAGATCCCGCGCACCGGTCA
CGCTGATCTGACGCGGGCACCGGTTCCGCGCACGCGCCGCCTGGGCGATCACGTGGCGCA
CCACGTTGTACGCCAACAGGTGGCACCAGATCTCGCGACGTAGCATCTCCGGCGTCTTCC
CGCCTAACACGTCCATTGCCAACGTCTGCTTGATGTCGCGGATCCAAAGCTCGACCCGCC
ACCGGTGGTGGTACAACTGCGCCAGGTCCTCGCGTGTGTACGCGGTGGCGTCCGTTAGTG
TGGTCGCCACGACGATCTCGCGGGTTCGATACCCGGGGCGCTTCACCCGGAACCGGACCT
CGCGAATCGTCACGGCTGTCGGCATCGCGTGATACGTCGCCTTGTCCATCCAATCGGGAC
GCGCGGGTCGGTCCCACGTGACCACGTGATCGTCATCGCCCCGGCGGGGGGCCGGCGCCG
AAGTCGTAGTGCCGGGATTGGTGCAACCGGATGGCCACATCGACCCCACGGGCCTGTAAC
GCCGACACCAACCAGTACGAGCAATACGCCCGGTCGGCGACGAACACGTCGCCCGCTTGG
AACCGGTCGAGCAACTCCCGCAGTAGGGCCATCTCACCGGCCTCCTTGCCTTTGGCCGGT
CCGATCGCGGCCCCGACCAGGGCCCCGGTCGCGAACCCCAGGAGTACAACCACACGGATC
AGCGGGAACCCCAGGCCGCGCTTCTGGTTCGTGTGCTGGGGGTACGCAGCTTGGTTCGCG
GGGGTATCGGGGCCCGACAGCGTCGTGCCATCCCCGAGCAGCACCCGCCGTCCTTTCCAT
TGCCACTCCTTGGGCGCGTGGCGCTCGAGTTCGTCGCCCGACTGAGTGGCCAGTCGGGAG
AGCAAGGCGACCGGGAGCTTGGCGCGGGCCTTACAGTAGGCCCCCGTCGCTTCGGAGCAC
GGATGCAACCCGAGGGTGACGCGCAGAGCCACCGCCGCCGCCGCCGCACAGGACGTGGAC
GTGCTGAGGCACTGGGTCAGGAAGGTCCAGAGCGTGCGCGCGGGCGTCCAGACGTGATGA
CCTTCGGTCGCGAAGTCGACGCCCAGGTCCGCGCCGGCGGCCTGGATCTGGTCGACCGTG
AGCAACGCACGCGCGGGCAGATCGGGAGCCGGTGCGAAGGTGCGGAGCACCGTTTGGAAC
GAGGGCGCCGGAGCGTATAAATGAGACATCGAGCCCGACCTCGCCCGTACGACAGCGCGA
CCCGTCGGAGCGTGGACGACCTCGATGCTGCTCTTACGGTAGCGTTGGAAGACCCGGTAG
CCAAGGCGGCACAGCCGTCACAACGCGATTGTTCCGGATGCCTCGGGCGTCCCAGGTCAG
CTATTGGACCGAACGCCCAAAAACACCACGGAAGTGCCATTCGACGGTGGCACCGCGTAC
TGGGCCACCAACGACCTGGGGATGACGGACCTAACCCGGTTGCAATTCGCCGAGTTCTCC
CGGGCCATCGAGCACGACCACCGGTGGCTCAAGCAATGCACCGGGGTGGAGCGGTGCCAG
TGCCGCTCGGCCCGCGCACAGCGGAACCACATCGGGCTGGCCTTGCGTGTTCCTGCGGTT
CGAGGCCCATTGCTTCGCCACCGGGGTCAGTTGGGTCGAAGCCAAGACGGCGATCATTCG
TGAGGCCGTCTGAGCCTACCTGGCGCGACCTCGCATTGGCTTCCCAAAACAGCGCACTGC
GTAACACCTAGTTCAGTGTAGCGGTATTGATTCCATACCCGCAGTGCCGGATGTACCGTC
GGCACTCGTCGGGTGCGAACGCATCCAACACTTTTCCCAAGACGTCCCACAAGCCGTCGA
TGGTTCGCTTCCCGGCGGCTCGGAGCAGTCCCTTTACTGCGTCCCGGGTAGTTAACGTTC
CCTACTTAGCGGCCATTGATAGGCTCGGCAGTCGTGCTTCCCGGATGAATGCCTTCAACA
GGTTCGGGGAGGACTTCGCGGTGCCCAACTCGTCGATCACATGATCCCACAACTCGTCCG
TGTCGTTAGCCGCCAGGTTGGACAGCCGCCCGTACTTGGTCCACCCCCACACGCCCTCGT
CCGGGTTCAGGTCCGGAGCGTACCCCGGGAACTTCTCGGTCACCACCCCCGGGTGCCCCG
CCAGCCACGCCCGCACGCACCCGGACTTATCGTGGATCGCCCCGCGGTCCCAGACGACCG
TCAACGGTCCCAACCGGCGGTGTAGGTCGGCCAGGAACGCCACCACCTGCTCGGCATGGA
CGGTGTGGTCGAACACCTCGAAGAACAGGTTCGGGCGAGCCACCACCGGGCTGACGGTAA
TGGCACGGATCGCCGACAGTCGATCCCGACGGTCCCACCCCGTCAGGACCGGGGTCTTCC
CCCGCGGGGCCAGGGTGCGACGGACGGTCGGCGTCAGGAAGAACCCCGACTCGTCCAGGA
AAACCAAGTGGGCCGTGCGGCGGAACGCGTCCCGGACGATCCGGGGGAACTCGTCACCGA
CCCACCTCGCCACCTCCTTGTCGTTTCGCTCCCGGGCCTTCCGGCGGGGCTTCTGGCTGG
TCCACCCGAGCCGCCGCTTGAGGATCTCCCGGACGTGTTCCGGGTGGTACCGGATGTGGA
ACTCGTGCTCGATCAACCGGGCAACCCGTGCCACCGTCCAGAGCTGGTTGTGCCACCCGT
GGGCCTTGGCCCCTTGGAGCAGCAACTCGGCCAATCGCTTGAGGTCGTCGTCCGTCAGGC
CTGGGGTCGGACCCGGGTGGACCTTGGCCGCCACGCCGCCGGGCGTGCGTGCGGCCCGGA
CCCAGCGGGACACGGTCTTGACGTGAACCCCCAGGACCGTCGCGACCGTCTGGCGGGCCG
GACCGCCCGCAACAGCTTGTACCGCCTGCTGACGGCGGCGTTCCAGTTCGACAGGCGTTC
CGATGGGTCTGCTCATACCAGTTACAGTAGTTTCAAGTTGGGCGATTTATGAGTAGCGGG
CCGCATGGGTTTACCGGTCAATGGTGGTTACCACGCCTCCACTGTCGGAGCCCCCATGCG
ACCCAAACGTCAGTCTATCCGAGCCACCCCGGCCCACGCCACCCGGCACCTCCGTCCGGT
CCTGACCGACTGGCTCGGCCGTGCGGTCCAACTGCCCAAGCGTCGCCGCACCTGTACACC
CGAGGTGGTGTGGCGGGTGGTGCTGTTCGCCGCGGCGTTCGCCCGCTCGGTGGCCGCGGC
CTGTGCCGCGATCGCCGACGCCCCGTCCGGGCAGGCCATCTGGGATTGCTTGTACCTCAC
GCTGCCCAAGCGGCGCCGCACCCTCGAGCGGCGGTTGCGGCCGGCCCTCCACGCCCCGCT
CGGCAAGCGGAAGCGGGCGGCTCGGGTCGCGATCGACTACCACCGGATCGGGTACTTCGG
GACGCCGAACCGGGACACCACCCGGTCCAAGGGGGCCGGCGGCACCCACACGTTCCACAC
GTACGCCACCGCGTGCCTCGTCGGGGGACCGGACCGGTACACGCTCGGGTTGACGGCCGT
GGGCGAGAAGGAGCCGATGACCGCGGTGCTCACCCGGCTGTTGGATCAGGTGACGGCGGC
ACGGGTTACGGTCCGGGTCGCGCTGCTGGACAAGGCGTTCTTCTCGATCGCGGTGATGCG
GTTGCTCCAGGCGCGGGGTGTGCCGTTCGTGATCCCGGCCGTGGTCCGGGGCCGCAAGCC
CCGGCCCGGGGTGAAGGGGGTCGGGTTGCGGGCCGTGCGGCGGCGGGGCGCGGGTCGATA
TGCGTACACCCACGCGGATCGGGGCACCTCGGTGCGGGTGCACGTGGTGATCGCTCACAA
GAGCTACCGGTACCGGCGGACCGGGGGCCGGCGGAGCAAGAAGTTACTGTACGCGGCGTG
GCGGGTGAGCGGGAGCCCGGTGGCGATTCGGGACCTGTACCGGACCCGATTCGGGATCGA
GAGCAGCTACCGCCAGTTGGGGCAGGTTCGGCCCCGGACCTCGACCACCGATGGGGTCGT
GCGACTCCTGTGGGTGGCCGTCGGGCTGATCCTGCGTAACGCCTGGTTGTGGTCCCGCTC
AGCCCGCGGCCTCGGGTGGACACTGGCGGCGGTATGCCTGATACTGTTGGCCGATGGGCT
GGCACCTACAGATGGCGAAAATAAGTCCATTACTACTGCACGATCGGCCAACAAAACCAA
GCCGCCAACTTGAAACTACTGAGTTAGAGAGCATCCGTGACCAAAGGGTGCGTTAACTAC
CCGGGACGCAGTAGCTTGGAGAACGCCAACTCGATGGGGTTCAGGTCGGGGCTGTACGGT
GGCAGGAGCAGCACCCGGGCCCCCCGCGGCCTCGATCGCCTGCCTGGCCGCGACCCGCTT
GTGGCAGATCACGTTGTCCATCACTACGACATCGCCGGGCCGTAGTGTCGGCACCAAGAT
CTGCTTCACATCGGCCACGAACAGGTCCCCGGTCATGGCCCCATCGATCACCATCGGGGC
CGCCACGCCATCGGCCCGTAGGGCCGCCACGAACGTCGTCGTTTTCCAGTGCCCGTGCGG
GGCCGGGCACACCAGCCGCTCCCCTTTGGGGCTCCGGCCGTAACGCCGGGTCATGTTCGT
GCGGGCCCACGTCTCGTCGATGAACACCACCTTGTCCACGTCCGGCGCCGGTTGGGCGGC
CTTCCAATCGGCCCGCTTCTGCTTCACGTCCGGGCGCTCCTGCTTGGACGCCCGCTGGAC
TTTTTTCACCGTCAGGCCGAGCTTGGCGACGGCTCGCCACAGGGTCCCGAGGGAGACCGT
GACACCTAACTTGACCTTAAGTTCTTCGAGGGTCCTGTCGGGCGTTGCAGTGATGGCCTC
ACGGATCCGCTCGGCCTGGGCGTCGAGTTGAGGCCGGCGGTTGTTGCGGCAGGACTGGGG
TTCGGTCCGCCCGTCCTGGCGCCGACGCGGCTTGAGGCGACGTACCCAGGACTCGCTGAC
CTCGTACCTCTGGGCCACGGCCTTGGTCCCCATACCCGCGCCGCAGTCCTCAAACACCCG
CTTCCGCAAGTCCATCGACAGCGAGTTCATGGCATCCCCCGGTCGGATGCCCCCCCCTAT
AATCGATTCCAAACCTCAGCGCTACGCTGAACTTAAGAAGAGACTAATCCCGCCGCGTAC
CTGCGCCGGGGCGGCGCAGGTACGCCCGAAAGCGAGAGCGCCCGCGGGTTCCTCCCGCGG
GCGCTCGTTGGGTTCCCCCTCCCCAATTCGGTCACGCGCTCTTCTTGCCGGGCTTCTTCT
CGCTCAGCTTGCGCTCGCCGCGGACGACCTCGGCGGTGATCACGTGCTTGCCCTTGTGCT
CCATTTCGGGCAGGTCGTACATCACGTCGAGCATCACGTCTTCCACGATCGCCCGCAGCC
CGCGGGCGCCGGTGTCGCGGGCCTTGGCCAGCCGCGCGATCTCCTTGAGCGCGTTGATCT
CGAACTCGACCTCCGCGCCCTCCATCTCGAACAGCTTCTGGTACTGCCGCACCAGCGCGT
TCTTCGGCTCGGTGAGGATGCGGAGCATCGCCTCCTCGTCGAGCGGGTCGAGCGGGGCCA
GCACCGGGAGCCGGCCGACGAACTCGGGGATCATCCCGAACTCGATCAGGTCGTCCGCGG
TCACCTGGCTCAGCAACTCGCCGAGGCTCTTCTCGCGCTGCTCCTGGTCCACCGCCCCGA
ACCCGATGCTCTTGCGGCCCAGCCGCCGCGAGATGATGTCCTCGAGCCCGACGAACGTGC
CGCCGCAGATGAACAGGATGTTCGACGTGTCGACCTGGATGTACTGCTGCTCGGGGTGCT
TGCGCCCGCCCTGCGGGGGCACGTTGCTCACCGTCCCCTCGAGCATCTTCAGGAGCGCCT
GCTGGACGCCCTCGCCCGACACGTCGCGGGTGATCGAGACGTTCTGGCTCGTCTTCGCGA
TCTTGTCGATCTCGTCGATGTAGATGATGCCGCGCTGGGCCGCCTCGATGTCGAAGTCGG
CGGCGTGGAGCAGCTTCAGGAGCAGGTTCTCGACGTCCTCGCCGACGTAGCCGGCCTCGG
TGAGGGTGGTGGCGTCGCCGATCGCGAACGGCACGTCGAGGATCTTCGCCAGCGTGCGGG
CCAGCAGCGTCTTGCCGCTGCCCGTGGGGCCGACGAACAGGATGTTGCTCTTCTCGATCT
CCACCTCGTGCCGGCTGGCCGGGTCGAGCGAGAGGCGCTTGTAGTGGTTGTGGACCGCGA
CCGACAGCACCTTCTTGGCGCGCTGCTGGCCGATCACGTAGCCGTCGAGCTTCTCCTTGA
TCGTCCGCGGCGCCGGGGTGTTGGAGGTGGTGGTCTTCGGGCCGCCGCGGCGCTTCTTCT
CCTGGTCGATGATCGACTGGCAGAGCTCGATGCACTCGCCGCAGATGTACACGTCGCCGG
GGCCTTCGACGAGTGGCCCCACGTCGCGGTGGCTGCGCCGGCAGAACGAGCAGTACGCGT
TGCGGTTGCGGCCGGCGGTGCCGGGGGGGCGGCGTCCGCCAGAGTCACCACCGGTAGTGC
GGTCCGAAGCCATTGGGCTCCCCGATCTAAAAATGTCGGTTGAGGTAACGTTTGCGTTGT
GCGGGCCGCTCGGGCTCCGCGCACCGGGTATTTGCGGGTCGCGACGGCGGGTCGGCCGCG
ACTTCAGCCTAATCATACCGTCCGGTCAGAGTCGAGGCGCGCAGGAACCGGAGAACAGGC
GCAATCGCGTCCACTGGCCGGCGAGCGGCGCCGGTTGCGCCTGCGGCGCCGGTTAAGCGG
TTCCGGCCGGCGGGGGCAGTTCGGTCGGCACGGTGGGAGCGTCCGGATCGTGCCGGGGGC
CTGCGGCGGGCGGCGCCGGCGGGGCGAGCTTCGCCGGGTCCGGGCGGCCGGTGGGGTCCG
GCGCCGGCGGCCGTGCGGGCACCGGCATGTTCTTCACCTTCTCCGCCACCCGGCGGCGCA
GCTCCGCGTACTCGCCGTCGGTCAGCTCGCCGTGCTCGTACATGTCCCGGTAGGTGGTCA
GCATGTCCGTTCCGTCGACCCCGGCCGGCGCGGCCGCGCGCTTGCGCCACCGGTCGGCGA
GCGAGATGGCGATGGCGCCGCCGAGCAGGGCCAGCACGAGCCCGGCGATGCCGTACAGCA
GTTCGGGCCGGCTCAGCGGGTCATCGGCCGGGCCTTCGGCCGCGAGAAGTGCAAGCGCCC
ACATGCGAATCGCCTCGTACCGTCAACAACGGGCAATCTTTGCACAGTTTACCCCGAGCG
CCAGAGCCCGACAATCCAAAGATCAGGGAAGGTCGGCGCCCCGGGTGCCGCAACACGAAC
GACAGGAAGAACCGGACCCGAGGGGCAAAAGCATCACCGCGAAGGCACCACGTGTGCACC
GAGAAGACGGGCGCGACGGCACGACAGGCAAGAGGCCAAAAGTATAAAATACGCTTAAAG
GAACGCCGGGGCAGAGCCGGCGCTCGAGATCGACACCCGGACCCTGTTGTCTTGGTGCGC
CTTCGCGCCCACTTCGTGCCGCGGCGAACGCCGACGCCGTCATCTAAACGGGCGGCATCT
AAATGAGTGACCGGAAGCGTTTGATCTTCTCGCGGTACTTCTTGCTCTGGTCCTCGTCCG
TCTGCGCGTCGAACAGTTCGGTGAGCCGGGCGATCGCCTTGAACACCTCGTCCTTGTCCT
GGTTCACCACCGTTTCCACCCAGAGGAACATCCACATCGCGTCGCGGGGCTTGCCGGCGG
CGAGGTACAGCTCGCCCATCATCGCGTACCCCGCCGCGTGGACCGTCGGGTCCTTCGTTT
TGTCCATCGCGGCCTTGATCTTGTCCACCCCGTCGAGCGGTTTGCCCTCGCCGCCCGCCT
TCGCGGCCAACTCGTAAACGGCCAGGCGCTCCTTGCGCGAGCCGGTCGCCTTCTGCATGT
CCGGGTCCGCCGCCGACAGCGACGCGTTCGAGTACGCCTTGGCCCGGATCTGGAAGTCGA
TCTCCTGGAGGCCGGCCTCCAGCCGCGCGTCCGCGGGCAACTCCTTGGACCGCCGCAGGC
TCCCCCAGACCGACGCCGCTTCGTCGTACTTGCCGCGCTCGGTCTGGACCCGGGTCGCGA
TTCGCGCCGCCGACCACACCTCCCACCCCATTTTGCCCGCCGCGTTGTACGTGCTGATGA
AGTCCTTCCAGTCCGCGGCGACCTTGTCCGCGGCCTTCCCCCACGCCTCTTTGCCCGCCG
GGTCGGCGGCGTCCATTTCGTCCACCGGGCGCTGGTTCAGGGACACCACCTTGAAGTCCA
GATACCGTTTGGTGCGGTCCGGCAGGCCGGACGCTTTCCCGAGTTCCCGGTACGCGGTCA
CCGCGTCCGCGTACTCCTTGGTGGCCGACTTGTTCCCTTTGACCTTGAGCGCCGCGTCCT
CCTTCTCCCGGACCGCCGCCAGCACCTCGGTCTTGATGTTGGGCAGGTCGCCGACGGTGA
CCTTGACGATATCGTCCGGGGCGATGGGCTCGCTGGCCTTATCGAGCTTGTCGCCGGTGA
GCACCTGGAACCCGGCCGGGCCGACCTTCAGGTACCCGCGGTAGCTCTTGGTGGTGCCGT
CCTTGCGGTTCCGGATCTCGATCGTGTCCGGGTTGGCGTTCTGGGCGCGGGCGGTGGCCG
CCGCCGCAACGACCAGACCGAACAAAGCCAGACTGCGGATGATGTGCCGTTTCATTGGAA
TGCCTTCGGGAGAGGGGTGCGGTCAACTTACCTTGTGCCGGCGGGTACGGCCAGAAGCCG
CGACGCGCCCGTTTGTTGGTCGCGGTAGCCGGTCCGGGCGCTCCCGAATCCAGCAGTTTC
AAGTGGGCGGTAAACAGTGGGCGAGAAACACGATCGTTCCGATCCGCATCGGGCCTGAAG
CGGACGCAACGCCCACTCTTCACTGACCACTTGGAACTGTCAGAATGGTAGCGGAAAGAA
ACAGAGGTTCTGGAAAAAGCCAGAGCTTCATTCATTACGCCACCCTGTTCTTGCGGTGAA
CCGGTTCGTCATAGCTCCCCCGCCCAGAAAAGCCCTTGCATTACAAGGTGATTAAAACGC
GCTAATGATTGCGAGGGCTACTCTGTGTCGTTCCGAGCCCACGCCAGCAAAGCGCGGATC
GGGCTGAACCACGATTGGCTAACCGAAAGGATGCGCTCCATCTGTTCGAGCGGTACGAGT
TGAGCCGGGAGGCCATCGTACGTTCCGTTGAGAGCCCCGGCGTCCGGCGGCAAGTAGTTC
GCGCCGGGGTGATCGACGACGGCGAACGGGGCGCCCTCGTGGTCGATCACGGGCATCCAA
GAGCTGGCGCCGGGGAGCGGAAACAGCATCCACGGCGGCAGCCAGCAGAGCAAAAGGAGC
CCCGTTGCTCCGACCGGAAGCGTCCCGCGCGCCCCGTAAAACGAGACCGTCGAGAACGGG
GGCCGTCTCTTCAAACGCTTGAGCACGCGTACCCGCGTTTTCGGACCCGGCGGCGGGTCG
ACCCCAACGACTCGAACCAGACAGGCGTACGCCGTCCGCTCCAAGTCTTTCAGCAGGCTG
CATCGGGACAGTCGGTACGCTTCGACGAATTCGGCATATTGATCACTCCAGAAGAGTTCG
TCGAGTTCGTACTCCGAACCGAGTGGGCGATCCAATCCGGAGTCGAGGAGCTGGTTTTGG
ATTTCAACACAGCGCCGAACAATCGTTCGGCATTCCGGTGCCGGGCTCGTCTCAAAGCGT
GCAACGAGTGCCTTCAGTTCTGCCTTTAGCTGGTCCTCATTCATCACATACCTGTACCTT
TAGAATCGCGGCACGTTGCGCGACTCACACCCAACCGCCGGTGACCGGGAGCACCTGGCC
GGTGATGTACCCGCTCTCCTCGGACGCCAGGAACAGCACGGCGTTGGCGATGTCGTCCGG
CTTGCCGAGCCGCCCGACGGGGATCTGCTTCAGGTACTCGGCCATTACCTCGGGCTTGAT
CTCGCCCAGCATCGGTGTCTGGATCACCCCGGGGGCCACGGCGTTGGCCGTGATCTGGCG
CCGGGCCAGTTCCTTCGCGAGCACACGGGTGAGGCCGATCACGCCGGCCTTCGCCGCCGC
GTAATTGGTCTGCCCGTGAAACCCGACCAATCCCGCAACGGACGCGACGCTCACGACGCG
CCCGCCGTCGCGCATGATTTCGGTCCCGTATTTGCAGCAGTGGAACACGCCATCAAGGTT
CGTCTGGATCACCGCATGCCACTCGTCGAGCGTCATCTTCTTCAGCGTGCGGTCCTTGAT
GATGCCCGCGTTGTTGACGAGCACGTCCAACCCGCCGAACTGCCCTTTCACGTGCGCCAT
GAGTGCCTCGACCTGCGCGGCGTCGCGCACGTCGGCCGGGAAGGGGTGAACCGCCGGCTT
GCTGTCGAGCCCGCGCAGTTCGGCGGCGAGCGCCTCGGCGTCTTTCTGGTTCGCGCCGTC
CGGGTCGGCCCAGTAGTGGAGCACGCACGTCGCCCCGGCCCGGGCGAACGCCGACAGCAC
CCCCGCGCCGATCCCGCGCGAGCTGCCGGTGACCAGAATCACTTTCCCCGGGAAGCTGTA
GGTAATCATGGGAGAAACGGGGCGTGCAGAATCGTGAATGCGGTATCGTAAGACAGCAGC
ACCACCGCCGCGCTCGCCGCACGTGGCGAATTTTATCCCTTACCCCCGAGTTCCGCACCC
CGCAATGGTGAGACTGGCCCACTTCAGTGACATCCACCTGACCGCCCAACCGCTGGGGTG
GCGCGTGAGGGACACGTTCAACAAGCGGAGCGTCGGATGGGTGAACGTCCGGTTCCTGGG
CCGGGGCGCCCGGTTCCGGTATGCCAGCGACGTGGCCGCCGTGCTCCGCCGCGAGTTCGC
GACCCGCGGGTTCGATCAGCTCGTCTTCTCCGGGGACGCGAGCACGATGGGCTTCGCCGC
GGAGCTGCGCGAGGCGGCGACCCGGATCGGTGTTGGGGACGACTCGCTGCCGCCGGGGCT
CGCCGTACCGGGGAACCACGACCTGTACACCGGCCGCGCCATCCGCGACCGGTACTTTGA
GGACGCGTTCGCCCCGTGGCAGCACGGCCAGCGCGTCGGCAACGAGGTGTACCCCTTCGC
GCGGAAGGTGGGGCACGTGTGGCTGATCGCGCTGAACTCCGCGAAGCCGAACTTCCTGTT
CTGGGACGCGACCGGCCGGGTCGGGCACGCGCAATTGGACCGGTTCCGCCGGCTGTGCAA
ATCGCTCGACGACGGCCCGCGTATTGTGGTCAGCCACTACCCCCTTCTGAAGGAAGGGCA
CACGGTAGAACCGCGGTGGCACCGGCTGCACGACTGGCACGCCGCCCGCGACGCCGCGGC
CGAGTGCGGCGTGAGCCTGTGGCTGCACGGACACCGCCACCACTGGTACGTTCTGCCGGT
CGCGCCGAACCTGCCGTTTCCGACCATTTGCACCGGCAGCTCGACGCAGACGAAGCGCTG
GGGCTACCACGACTACACTATCGACGGCCGACGCCTGACGGGCGCACGCCGGGTGTACGA
CTTCGCAACCGGCGAGTTCCTGGACGCGGAACGGTTCGAACTCGAGTTGCCTTAGCCAAG
GGTCTCAGGTCGGCGAGGTCTCAAGTCTGCAAGTCGCAGGTCTCAAGTCGAAGACTGTTG
CAAAGGATCTTTTCGGCTTTGCGACCTGCGACCTGACGACTTGGGACTTGTGACCTGCAA
CCCGCAGACGGTTGCTTCCGCGTCTCCGCGCCTTAAAACGCCATCAACCGGTTTGGTCTG
TTTAGCTCGTCGCTCTGCGACAGGACGATGTTGCGTCGTCCGGGCTTCTTCCAATGCTTT
CGCCGCGGGGAGCGCTGTTCCAGCACCGCTATCGGGTGATCACCCAATTGCAATATCGGT
GTCTGAAACAACCTCGCCGGACGTGGTTCACCGATATTGCAATTGGGTGATCACCCGGCG
GTGCCGTGAGCGCTCCGCGCCACAGGTTAAGAAGTAGACGGCTGGCCGGTTACTACGAAA
GCCCGCGAACGTGGTTCGCGGGCTTTCCGTTTCCCTCACAGGTGGCACGATGGCGAAGCA
AATCGACTGGCTGTACGAGCGGCGCGGGTGAATGACGTGCCAGAAAGCCCAGGGGTTCCT
TGGGTCCGAATCTGTGCCCGTTACCGAAGCCGTCAACGCCGCCAAGGTCCGCTACGGGGC
CGACGAGGCCCTCGCGCTGCTCGACGGCGTTGAAACCCTCGTCGCCGCGAAGGGCAAGAA
GGTGGAGACGTTCGACCTGACGACCGACCGCCCCGACGACGCGACTCTGCTCGCGCGTAT
GATGGGTCCGACCGGAAACCTCCGCGCCCCGACCGCCCGCGTCGGGCGCACGCTCGTGAT
CGGGTTCAACGAGGAGATGTACGCGCGGGTTCTGGGCGGGTGACCGCGAATCCACTCGCG
GGGGGCGGGCTCTAACTCTCGTGCCCGTCTTCCCGCGAGGGTTTTGTGAATTACAATCGT
TATCTCCGGCTCTTTTCCCAACTCGATCTCAACGACGACGAGGCCGCGATGAATCTGTTG
TCGCTGCTGGTGGCGGTCGGTGTCGCCGCGCCGGCCGAGGGCAAGCCCGAGGCGCACGAG
AAGCACGCCGACATCGCGTACCGCACGGACAAGGACGCCGACAAAGAGCGGCACGTCCTC
GACGTGTACACGCCGAAGGGCAAGAAGGACTTCCCGACCGTGCTGTTCGTCCACGGCGGC
TCGTGGAAGTCCGGCAACAAGAACCTGTACGAGGTGCTCGGGAAGTCGCTCGCGGCCGAC
GGCATCGGGTGCGTGATCTGCAACTACCGACTCTCGCCCAAGGTCCAGCACCCGGCGCAC
ATTGAGGATGTCGCGAAGGCGTTCGCCTGGACCCGCGACAACATCGGCAAGTACGGCGGG
AAGAAGGACCAGTTGTTCCTGTGCGGGCACTCGGCCGGCGGGCACCTCGTCTCGCTCCTG
GCGACCGACCCGCAGTACTTGAAGGCCGAGCGGTGCAGCGCGGCGGACATCCGGGGCGTG
GCGTCGCTGAGCGGCGTGTACAAGATCCTGCACACGGAGCGGGTGTTCGAGGTGCCGTTC
GGCAAGGACGAGAAGGTCTGCACGCTGGCGTCCCCGCTGACGCACGCGACCGGGAAGTGC
CCGCCGTTCTTCATCGCCTACGCGGACACCGACTTCCCGCTGCTCGACAAGATGGCCGAG
GACATGGGCGCGGCGCTGAAGAAGGCCGACAGCCCGTTCGAACTGATGAAGTGCAAGGAC
CGCAACCACTACACCATCATCTTCCAGTTCGTAAGTAACGCGGACCCGCTGAACAAGTCG
TTCCGCGAGTTCGTTCAGAAGAACAGCAAGTAGCGCCGGAGCGTGGCCGCCACGGACTCA
CCGCGAACTCATTCGCTTCTCCCGCCGGGCGTGGTTATTCTGCGCGTGTTCGCTCACAAG
GAGAGCATCATGCGTGTACTTGCCGTCGCCACCCTGACCGCGGCCCTTTGGCTCATCCTC
CCTTCTCACGCCGCCCTTGCACAAGAGAAGGCGGTCCCAAAGTGGGAGTACGCCGAGCTG
TCGTTCCGGGGCTCCCCCGCACGCCCGGCCGGGAAAGACAAAGACGGCAACGAGGTTCCT
GCGGTCGAGGGCACACTGAACCTTCGTTGGGCCGCGGGAACCGAAGAGTTCGCTGTCAAA
GAGTGGAGCGAACTGGCCGAGAAGTTGAAGCTCACGATCAAGAAAGATTCGTCGCCGACG
AGCCAGAGGATGCAGGTGCTCAACGGCCTCGGTGCGGCCGGGTGGGAACTGCTGGACCGA
CAGGTTCCGACACCCGGTGTGGCGGGACGTGCGGGTACGCCGGTTACCAACATGCTGTTC
AAACGGCGCGTGCCGTGACGCCAGCGCCACGGCACGCGCCGTCGCTTCACTTCAAGTCCT
TCGGTTCAAGTTTCAGCAGCGTGAACGGGTAGATGACGGTCGCATAGAAAGTGCCGTCCT
TCGTCTGGATTAGCGCCATGTGCGCGTGAAGCGGCGTGTGTATGCCGTCGGGCAGTTTGT
GAAACCCGTGGGTCCAGGGCTTCGGCTTCCCGTCCGGTCCGGGGCCGAAGTCGAACCAGC
CCGGGTTCTTAACCCCCAGCACCCCGCGGTCCGTCGGCGTCTTGGTCGCCGGGTCGTAGG
TGACCAGGTGGTGCAGGTAGCCGGTGCCGAACTTCGTGTCGTTATCGACGCGATAGAGCG
CGTGGACCTTCCCGTCCGCACCAACGATCAGCGACCCGCGCGAATCGAACCCCTTCCCCT
CAATCAACCGCCCCAAGTCCGCGACCGGCACCGTTGCCCCCTCGGCCGCGAGGTCGAGCC
GGAACAGTCGCGGATCCGACATGCGCACCAGATAGGCCCTCTTGGCGTCAGCGGTCAGCG
CCCAGCACGCCGGGCCGAGTTTGTCATCGGCCGAGCCGACCGGCTTGCCGTCCGACGCCA
GTTCGAGCACCGCGAGTTTGCTGGTCGCGGGGTCGAAGCGCGCCAGCTTGAAGTCACGCG
TAAGAACTACCGCGCGCCCTTTGCTGTCGATCAGCGTCTGGGCGTAAGGGGTGACGCGCA
GGTTCGGGTCCGGCTCGCGGTACTTCTTGGTCTTCAGGTCGAGGACCATCCAGTGGTGGT
CCTCACACGTCACCACGTATGCAAGGCCGGCAGCTTCGTCGGCGGTCACATCGTTGACGC
CCTCGCCCTTGAGGGGCATTCCGAGGTTGTCGGTTTTGCCGGTTTCGGGATCGTAGGCCA
TGACGTAGCCGCCGGGGTAGTCCGCGGTGTCGTCCTTGCCACGCCGGTAGCCCTGCTTGC
TGCCCACGTAGATCTTGCCCGACGGCGCGACGAAGTTCCGCGTGTGGATCTTCGACTGCG
CGCCGTAGGTCGGGGTCTTCGGTGTCGGCAACCCGCACACCTGGTTCACGTCAACGACGA
CGCGCTGCTTGCCGGTTTTCGGGTCGAACTCGACGAGGTATGCGTTGAGCCCGTAAGCTG
CGGTGCCCACGTAGACCTTGCCGTTCTTCCCCTCGCACAGCGAGAAGTAGCCCGACTCGT
CGGTGTGCGTGCCCGGGAGGATGTGGTACGCCGTGCCCATCGCGTAGCGGAACGGTGCCT
TCGGCGCCTCCTTGGGCTGCGCCTGACATGGCGCGGCGAAGAGAACAAGCGCGACGAGCG
GTAGAGAGGTTCGCATGGTCACAACCTCGAAGGGGAGAGCGCGGTGCTTGGTGTGAAGGC
TGTCCCCGGGACCGCGGCCGTCCCGGCCGCTGCTCTGCCCGCGAAACAGCCTGGCGGTCT
GTTGCCGAGCGGCGCCAAACGCAGAGCAGCGGCCGGGACGGCCGCGGTCCCAGGGGCAGA
CAACGACAGCCTCACCGGTCGATCAGCAGCATGTCCGCGACGTTCAGCGGCATCACGATC
TGGATGCCGCCTTTGACCTGCGTGTACTTGATCTCGCCGCGCTCGACGCTGCGGACCCGG
CTCACCTTGTCGAGCCCGCGGACCGTGATGGTGAGCGAACTCGCCTCCGCACCGGCCCAG
TTGACGAGCGGGATCGCCAGCCGCGCGGGCGCGTCGCCCTTCGCCGGGGTGTCGATGCAG
GTGGTTTCGACCAGCCCGTCGGTGGTCACCACCGGTTTGGCGTCGCGGCCGGCGGCCCCG
AGGAGGTCGTCGGTGAGCCGCGGCAGCAGGTGCAGGCGCATCCCGGTGGGCAGGAAGTGC
GCGAAGCTGTCCGCGGTCGCGCCGCGATCAACCGGCCGCACCGGCAGCGCGCTCTGGAGG
TACGCCTGCCCGGGCAGGAACCCGAACAGGATCGAGCGGCCCCGGCCGTGCGCCTTCACC
ACCACCGCGGGCGAGCCGTCCTTGAACTTCCCGATCGTCGTGCCGTCGGTCACCGTGAGC
GGCTGCTTCCACACGAGCACCGGCACGTTGAACACGTGGTTCGGGCTCGGGTTCGGGTCC
GGGTCCTGCTTCGACAGCCCCCCGATGTGCCACTGCGCCATGTCAAGCGGCTCGTACTGC
GGCAAATCATGCTTCGTCAGCAGCGGCACGTTGTCCTTCAGGAGGTACTTGGACACGAGC
TTCGGGTCGGCGTTGATCGTGCTTCCCGTGGCGCCGTAGAACTTCGGCGTCGCCGGGTTC
TCCTTTTGGAACTCGTTCCAGTACCCGCCGCCGGCCATCGCCACGACCGTGCCGCCCGTC
TCGCACCACTTCTGGAGTACGCCCATGCACTTCGAGTGGACGTACTGCTGGGTGAGGTAG
ATGACCTTGTAGTCCTTCGCGCGCCCCTCGATCACGTCGTCCTCGGAGAGGAAATCGACC
GGCACCTGCGCGTGCCGCAGGGCGTAGTACAGGGCCTTGCGCTCGTTGTTGTGGACCGCC
AGCGAGAAGTTGTTCACGCCGGTGATCAGTTCGTCCGTGGCGGAGAGCAGGAGCCCCACC
TTCGCGGGCCGCACCTTCCCGTCAACGATGTAGTCCTCGAAGACGCCGGCCTCGTGCGTG
CAGGTGTAGATCTCCTTCCACATCTTGAGGTCGTAGCTGTCCACGTAGTTCTCGGTGGCG
CCCACCGCGGACGGGGTCGCGCAGAAGTAGTTGATCATCTTCGCGCCGTGGGCGATCGAG
GCGTAGAAGCTCTGCCGGAACTCGGTGGGGATCTGCCCGGGCGAGTGCGGCATCACGTAC
ATGTGGATGGGGAGGTCGTCGTACTTGGCGCCGGCCCGCAGCCCGCTCGCGAGGTACCCG
ACGATCTGGGGGCTGAACTCCGCGATCTGCCACGCGTAGTCCTCCGACCACGGCATCGAC
ATGGCCTTGAGCTTGAAGGGCCGGATGTAGTCGAGTTCGGTGACGAGGTAGTTCGCGTGC
GGCGAGTAGTTGGCGCCGGTCCGCACGCCCTTCGACTTGTAGTAGGCGGTGCCCGGCGCG
TACTTCGCGGCGCCCTTCTCCTTGGCCGCGATCTGCGAGTAGTAGTAAAGCGGGGCCTTC
CGGTCGGTGGTGTACTTCACCGGCCCTTCGACGGCGACGCCCTTCTCCTTCAGCCACGCG
GCCAGTTCGTCGTCCGTGAGCGGGACCGCGGGCAGGTGGATCTCGTCCCCGTAGCTCACG
ACGGCGAGGTCGTCAAACCCGCCCTTGCGCGACGCTTCCTGCTTCTTGATCCACTCGACG
GACGGGTCGCCCCAGTGCGCCACCAGCTCGCGCTTCTTGCCTGCGGCGTTCACGGCGGTG
TTGTCGCCCAGCGCGAGCGCGAGCTGCTTCGCCTCGGGGAACGCGTCCAGCGCGCCGCCG
AAGCCCATGATGTTGTAAATCGGCAGCCGCTTCGGCGCGCTCCCGACCTTCGGGAACTTC
GCGACCTGGGCGTTGAGGTAATCGAGCACCTCTTTCTGCGTGCGGATGTCGGGCTTCCAG
TACCGCTTTAGCAGCGCGAGCAGGTGGTCCTGGTTGGGGTTCACGCACCCGGGGATGTCG
AAGCACGCGGGCGAGAGGTTCTGGGCCGGCCCTTTCACGGTCACGTCTTTGACGACCTTG
ACGCCCCCTCGCCCGTCCGGAATCCCGAACTCGACGCGCAGGTACACGCCGTCCGCCTTG
GCCTTCGAGACGACCTTCGGGAACCACTGCGAGTAGTTGAGCGCGTCGAGCGATTGCCCG
ATCGGCACCCACCCCGACGTGTCACCGGGGCGGAGGAACTCGCCGTCGGGGATGTCGCCC
TTCGGCACGTCCACCACTCGCGCCAGGGATTCGGGCTTCACCTTCGCCGAGCGCGGCCCG
GCGTTGACGAACGCCGTTTCGCTGACCGCGCGCCCGCTCTTGAGGACGTGCTGCGTGGGC
CAGTCGCGGACGTGGACGTAGTACGGCGAGTGCTGCCCCTGATCGAACGGGGCGACGACA
GGCACCACCGGGGCCGGCGCGTCCTTCGGGTTGGTGAAGCGGACGAACACGTCGCCGTCC
TGCACTAGCCAGCCGTCGAACTCGAGGTAGCGGGTCTTCTCCTGGGCCTTCATCCCGGCC
TTATCGTTCGTGAGACACACTACGTCGATGTTGCGCTTCGCGGCATTCACCCGGGGCTTG
TCGCCGTCCTTCTGCTCGGACGCGATGAGGCGCAACTTCGCCTGCCCGGCGTCGAGCTTC
ACGCTCCCGGGCTGTTGCCACACGATGTTGTCGGTGCCGCCCCACTGGTACCGCTCCATC
GGCACGCGCTTGTGGTCGTTGAACGCCCAGACCTTTGGATCGGTCAGGCGGCCGCATGGG
AAGCTCGCCAGCACCTTGCCCCCCTGCTCGACCTCGACGGTGAACTCCGCGGCGAACTGG
AACGGCTGCTCGTACCGCACCATCACCTCGAAGGCGTCGGCGTAAGGGATCGTGACGGTC
TGCTCGGCGACGGCCTTCCGGTCCGGGCCGATCTCCTCGGGCGCGCTGAGGCACGCCATG
CGCGAGAGGAACGTGATCGCGAACGTGCCCGCGTAGTAGTTGTCGCGGAACGGCAGCACC
TTCCAGCCGGACGACGTGACGGTGAAGTCCTCGGCCTCCGCGAAGAGCCGCACCGGTTTC
TTCTCTTGAGCGGCGAGCGGCAGGGGCGCGGCAATGGCGAGCAATGCGACGAGCAAAAGG
CGCGTCATGTTGAGTTTCCGCAAGACCGAACAAAACCGGGGCGGGCTGCTGATGGTACTC
CGGCGCGCGCGCCGGCGGTAGCGAAAACGGCTCGGCCCGTGGCAGTGCCCCGGGCCGAGC
CGTTTCGCGCTTGACCAACGTTACTGGTTAGTAGCCCGTTTCGCCGCTGAACCCGAGTTG
CTTACCGCCGAACCCGCCACCGCCGATGTTGAATCCACCGCCGCCGATGCCGCCGATACC
GCCGAACCCGCCACCGCCGATGTTGAACCCGCCGATGCCGCCCTGAATGCCAGCGATGCC
GCCTTGAATGCCACCGATCCCGCCGATGCCGCCTTGAATGCCACCGATCCCGCCGATGCC
GCCTTGAATGCCACCAATCCCGCCGATGCCACCACCGATACCGCCAATCCCGCCACCGAA
CCCGCCGGCAATCCCGCCGATGCCACCAATCCCACCAATCCCACCTTGAATCCCGCCGAT
GCCACCACCGATACCGCCAATCCCGCCACCGAACCCGCCGGCACCACCCAGGTAGCTGCC
GATGGAGGGGAAGGTGACAATGTTCCCGCCGATCCCGCCACTGATGCCACCGATACCACC
AATCCCACCACCGATGCCACCGATACCGCCGCCGATCCCACCGATCCCGCCCCCAATCCC
GCCGATGCCACCTTGAATGCCACCGATACCGCCGCCAATCCCACCGATGCCGCCTTGAAT
GCCACCGATGCCACCACCGATCCCGCCGATGCCGCCACCGATACCTCCGATCCCACCGAT
ACCGCCTTGAATGCCGCCGATCCCGCCTTGAATGCCGCCAATCCCACCAATGCCACCGAT
CCCGCCCTGGATCTGGCCACCGATACCACCGATGCCGCCTTGGATTTGACCGCCGATCCC
ACCTTGAATCTGGCCGCCTTGAATCTGGCCCCCTTGAATTTGTCCGCCGTTGCCGATGTT
GTTTTGCGTGCCGTTAAAACCGGCAGGACGCCAGGCGCCTCGCGGAACGTAAGAGTAGCT
GCCTGCCGGCCGTGCACGGCCGGGTTGTTGTGCCTTCAGCACCCCTGTGAGCGGGAGCAA
ACTGAGCGCGCCGAGGGCCAGTGCGAACCACGTCAAGCGACGCTGGATGGAATGAAACAT
GCAACACCCACTAAAAGTGCCGATCGGGGAGGTTCTCAGCTACCGGGCGTGAGGCCACTG
AGGGGGCCGGCGCGGGTGCGCACCGCCTCGCTGCGATTATACCCGCGCCTTTCTGCCTCC
TTACACGAGTTGGTGCCCGATTGACCACATGTTACATTTCCCCGCCTGCACCTCGTTTTC
TCCTGACAAAGACCCGGCGACTCTTATCGAACTTTTCACAAGGCGATCGTTATTCCGGAA
ATGCGTGAATGTGGTGTGGGTGTCTTCTCTTAAACTGGTTGTGGCCGCGACCATACGGGA
GCGACAGGATCGCCCCGCGCGGTCGCGGCCACGTTCAGATGCCTGTTGGCGGACTCTCGT
GCGTCAGGCACCGGCCAGTTGCATTGCGGTCACGTAGGTTTCGCGAGCGATCGCCTCCTC
ATCCCCGTAGGCGCGCAAGTTCTTGTTCGGCTCGCGTTCCCCTTCCGACTTCTCCGCGGG
CGGCGGGGGCGAATCCGGAACGCGTTTGCCGACCTCCGACAACAGCATGCCGGCCCAGCG
GTAGATGTTGTGGTCGTCGACCTGGGCGCGCATGCGGCGCATGCGGCGCTCCTGCTCGGC
GGCGGGCATGGTGAGGGCGGCGTGCAGCCCGTCGGCCAGTTCGTCCACGTCGAACGGGTT
GGCCAGCACCGCGTCGGTCAGCTCCCGGGCGGCCCCGGTGAACGTGGACAGCACCAGCAC
CCCGCGATCGTCGGCGCGGGCGGTGACGAACTCCTTGGCCACCAGGTTCATGCCGTCGTG
CAGCGAGCTCACCACGCACCCGGCCGCGTCTCGGTACAGCGCGAAGATGTCCTCCGGCCC
GTGGTGCGCGTTGAGGAACACCACCGGCTGCCAGCCCGCCGTCCCGTGCTCCCGGTTGAT
CCGCGCGGCCAACCCGTTCACCTCGGCGGTCAGATCCCGGTACGCCGGGATGCTGGAGCG
GCTCGGGGCGCCCACCTGCACGAAGTGGAACCCGCCCCTGAGTTCCGGGTGCCGGTGCAG
CACCCGGTCCACCGCCCGCAGCCGCTCCGGGATCCCCTTGGTGTAGTCCACCCGGTCCAC
CCCCACGATCAGGGGCCGGTCCCCCAACCCGTGCCGGCGCCGGATGGCCCCGGCCCGAGC
CGCCCAGTCGTCCCCCAGGTACTCGTCGGCCAGGGCCGGGTCCACGCTGATCGGGAACGG
CTTGACGGTGGTCGCCTGGCCGCCCCGCTGGACCGCGAACCGCTCCCGGTCGATGCGGCA
CTCCAGGGCCCGGTCCACGCACTCCAGGAAGTGGTTGCAGTCGTGCTGCGTGTGGAACCC
CATCAGGTCGTTGCCCAGGAGCCCGTCCAGGATGTCCCGGGCCCACGGGCACACCAGGAA
CTTCTCCGGGCCGGGCCACGGGATGTGCCAGAACTGGGCCGTCACCAGGTCCGGGCGGGC
CGCCTTGAGGAGCCGCGGGAGCAGCGCGAAGTGGTAGTCCTGGATGAACACCAGGGCCGG
CCCGCCCTGGGCCTCCTCGAGCACCGCGTCGGCGAACGTCTGGTTCACCCGGCGGTACGC
GTCCCAGTGCCCCGGGTCGAACGCGGGGCGGGCGAACACCTGGTGGCACAGGGGCCACAG
CATCCCGTTGGCGGCCCCGTAGTAGTACCCGTCCTCCTGCTCCGGGGTGAGCCACACCCG
CCGCAGCACGTAGTTCGGGTCGTCCGGCGGCACCCCGACCCGGCCGCTCGGGTCGGTGAC
CGCCCGGTCCGCGTCCCCGGACCCGTGCGCCACCCACACCCCGCCGCACGCCTGCATCAC
CGGGTCCAGCGCCGTGGTCAGCCCGCCCGCCGGGCGGATCCACTCCACAGCACCGTCCGT
CGCGTACCGGTGGATGTACGGCTCCCGGTTCGCCACCACGATCAGCTTCGCGCCCCCCAG
ACGTGTGCGGGCAACTTCTTCCAGACGTTCCTTGCTCCAGCCCATAGTGACAAGGACCTC
GCGGACTTGGGTTGGGGGCGACGGGTTCGCGGCCGGGCCGCCGCGTAGGGGCGACGGGCG
AGAGCTACGAGCGGCGAGTACCGTCTCGTGCGATCCGTCGCAAATCGACCGTCCAATTGT
GCGGAAGCACTACTTTGAGTGGCAATGTAAGTTGCAAACCGGGTGCCGGCACGGTGCCGA
AAAGTCGGAAAAACGCGACTCCAGATCGGGTGATCAGTTCTTGTCCACGCCGGTAACTAA
CTGTCCGAACATCGGACGACCGGTTGTCAAGATGCACCGTTTGGCGAGCTTGATCGGGAG
CCCACAGTAGGGGGCGGATTGTCGAAATGTGGTGAAGTTCGCTCGCACCGTGTCAGAGTT
ACCTGTCGGCAGGAAAAAGCTACCGATCCGGTCGTAATTCAGGGATTTAGCAACCCAAGA
CACCCTGAGTGGATGCTCGATCCCTTGTAGTACCCTGCGGCGTGTTGGCCTCCGCCGTGT
GCTCAGGGAGGGGACGCGAGTTCGTTCTTCGGCCCGATCTCGTTGCTCCCGCTCCCGACA
TCCGTTACACTCACTCCCAAACCTGCCCCGACTCACTTTCTCCGAGACACCCAGTCATGC
TGCGCCACCGATACTGTGCGTGCGTCCTTTGCGCAGTCGCCGCGCTGATCGCCTCATACC
TCTTGCTGTTCTCGGACCTGCCGGCGGCCAACGCCCAGAAGCCCGTCAGCTTCATCAACG
ACGTAGCCCCGATCTTCAAGGAGAACTGCTTCGCGTGCCACGACTCCAAGAAGAAGTCGG
GCAAGTACGACATGACCACCTACGAGAAGATCCGCGCGGGCGGCACCGGCGGCGACCCGA
TCGTGCCGGGCAAGCCCGACCAGAGCGAGTTCCACGCGCTCCTGGTCACCACCGACCAGC
GGCGTATGCCGCCGCGCGACAAGGGCGAGGCCGTTCCGAAGGGCAAGGCCGATCTCGTCG
AGCGGTGGATCAAGGAGGGCGCGAAGCTCGACGCCGGCATCGACCCGAAGGGCGACCTCG
TGAAGGAGTTGCGGGTGCGGTGGCAGCCGCCGGTGCCGCCGAAGGCGTACCCGTTCGCGG
TCATCGTCAACGCGCTGGCGTTTACGCCGGACAGCAAGTCGGTGGTGGTGGGCGGGCACC
ACGAACTCACCGTGTGGGACGCGACTACCGGGAAGCTGACGAAGCGGGTCCGTACCCGGT
CCGAACGCGCCTACGGTCTGGCGTTCCTGCCGGACGGCAAGCTGGCGGTCGCGGGCGGGC
GCCCGGGGCAGGAGGGCGACGTTCGCATCTACGACCTCGCTGCGAAGGGGAAGGCCGGAG
GGGGGCAGGGGAACCCGCAGGGGGGGGGGCCGCCAGAGGGGAAGACGGGGTCGAGGTGCT
CGACGGCGTGAACGACCCGAAGGTGCTGGTGAAGCACCTGTTCGACGTGGAAGATTCGGT
GCTGTGTCTGGCGGTCACCCCGGACGGTAAGACGCTGGCGGCCGGCGGCTGCGACCGCGC
CGTGCGGGTCTTCGACCTGTCCGAGGGGCTCGATAAGGCGAAGCCGGTTCAGACGGTCGA
GAACCACGCGGACTGGGTACTCGGCTGCACCATTTCGGCGGACGGCAAGTACCTGCTGAC
CGCCGGGCGCGACAAGACCGCGAAGGTGTGGGACCTGAAGGCGAAGGAGTCGGTGGTGAC
ATTCCCCGAGCACCAGAACATCGTGTACGGGGTGGCGGTGAAGGCCGACGGCTCGGCCGG
GTACTCGGTAGGGGCGGACAAGCAGCTCCGCACCTGGAAGCCGAACGGCGAGGGCAAGCA
GGTGAAGAACGCCGGCGGGCACGGGGACGAGGTGTTCAAGGTCGTGGCGAACCCGAAGCA
GCCGCTGCTCGCCACCGCGAGCGCCGACAAGACCGTGCGGCTGTGGAACATGGACACGCT
GGCGGCGGGCAAGTCGCTGGCGGGCCTCACGGACTACGTGTACACGGTGGCCTTCAGCCC
CGACGGTGAACTGGTCGCGGGCGGCAGCTACGACGGCAGCGTCGCCGTGTGGAACGTGAA
GACGGCGGCCGTCGTGAAGGTGTTCAACGCCAGCCCCGGCATTGCGGCGAAGGAGGCCGA
GCCGAAGAAGAAGTGACGGTTGCGTGGCCGGCCGGGTCTGGTAGCATGGAGCGGGTCTGT
GAAATCAACGAGACCGTGCCCATGATCCGAGCCCAAACCGGGCCTACGTTCGCCCTTTTT
CTTGTGTGGCTCACGGGGTGCGACATGCCCGTGCGCGACGCGCGGCCCCGCACCCCGGCG
CCGAGTCTTGCCGGCCCGGCGCTGGAACTGGCCCCGCCCCCGCGGGAGCGGGTGTACCTG
GAAATCACACCAGCGGCGGCCCACGAACTCCGGACGCACGTCGCGGGTCTGAACATCGAT
CGGTGGTGGCTGCGGTACACGATCAAAGGCGGCGGGTGTACTGGTTTCCAGAACAAACTC
GATATCGAGGCCGCTCCCCCGGGGGACGACGATTTCGAGTTCGTGGTCGACGGGATTCGG
TGTGTGGTGCTCGAGTGGCAGCGCCCGTACGCCCGGGGCACCCGAATCGATTTCGGCGCG
GTAGACGGGAACCGGGGCTTCATCGTGACGTTCCCGCAGTCCCGGTGCCCGCAAAACGCC
GCGGGGAAATCGATCACAGACGAGTTCGAGCAGCGGGCCGCACACGACCGCGCGGCTCAA
CAGAAGTAGGCATGAACAAGACCGCCGTAACATCGGCGGTTGTGAGCCACGGGCGGCCGG
TTCCGAGACCTTCTCTGCGGCGCTCCGCCGCGGGTGCAGTTGCTCGCGATTGCGTTCCCG
CGAGCGTTGTTCGTTTCGCCGGTGTGGTACAGTGTCCCGCCGGCTGAATCAACCTGCGTT
CCGGTGGGACACTGTACCACACCCAGGGCCTTTCCTTATTTCACCTTGCTTACACGAGGG
AACGTGGCTATGTGGGGCGCCTTCTCGCAGCCAGGAAGGTACCCATGTCTCCTTGCACCC
TGGTCGATGCCCTGGCGGCGGTTCCCGATCCCCGCAGCAAGCACGGCCTTATCCACCCAC
TCGCCCCCTTCCTCGGACTCGTCGCCCTCGCCATGCTCATGGGGCGCACCAGCCTCAATG
GCATCGCTCGCTTCGGGCGACAGCACGGACCCGCCCTCGCCCATGCCCTCGGCTTCCGAC
GCGGCAAGACCCCGGCCGTTTCCACGCTCTCCCGCACCCTGCGACGCTTCGACGCCGACC
AACTGGAGCACGTCCTCTCGTACTGGATCGCCAGCCGCGTCGACCCGGCCGCCTTCACAC
ACATCTCCATCGACGGCAAGACCCTTCGAGGCTCTCGCAACGGCGCGATCCCCGGTCAGC
ACCTGCTGGCCGCATACGCCCCCACCGTCGGTGCCGTACTCGCCCAGGTCAAGGTCGATG
CGAGCACCAACGAGCACAAGGCCGCCTTGACGCTCCTCGGCATTCTGCCGCTGCGAGGGA
AGGTCGTGGTCGGCGACGCCATGTTCTGCCAGCGAGACCTGGCCGAGGAGGTGGTCGGGG
CCGGCGGCGACTACGTGCTCACGGTGAAGGACAACCAACCCGGATTGGGGATCGACATCC
GAGCCGGGTTCGCCTTCGAGACCGCCGCCCGATCGATCGCGGCGGCCACTTCCCCCTGGG
GATCGGCCTCCGCCCGCCCCGAGCCGCATCGCCACGACCGTCGATAAGGGTCACGGCCGC
ATCGAGAAGCGGACGCTGCAAACGACCTCGATTCTGACGTGCTCGCCGACGTGGGCGGGG
GTGAAGCAGGGCTTCCAGTTGACGCGTGAGCGGACGGTCCGAGGCCAAACGACGGTCGAA
GTGCATTTCGGCATCACGAGCCTGTCGGCCGAGAAGGCGGATGCGGCCACACTCCTGAAC
CATGTGCGGACGCACTGGCGCATCGAGAACGAACTGCATTACGTGCGTGACGTGACACTG
GGCGAGGACGCGTGTCGTGTGCGCATGGGGCACGCACCACAGGTGCTGGCGGCGCTGCGG
AACGCCGTGGTGCACCTGTGGCGTGAGGTCAAGGCGGTGAGTTGCCCGGAGGCGATCGAG
CGGCTCCAGATGGACCCGGCAATGGCCAAGGGACTTATCGGAGTTACGTAGAGTGAATCA
AGGAAAGGCCCTGGTACCACACCGGCGTGGTGAACGCTCTCGGTCCACGATTGAAGTCGG
AACCGGTCGCCTTGGATACAACTCAGAAGAACTTCCTGACGACGCGCACGTGAGCGGCCT
GCAACCGGGCGAACACGGCCCGGAATGTGGTCACGGTCCAACCTGCGCCGCGAAAGCTGC
GGCGTGATCTAACTGGAAAAATGGCAGGTTACCGGAGATGAACAACTGGAAACTATTGCC
GGTGTTCCTATCGTAGATGCGTGCAAGCTGTTCACGCGCCTGTAGCTCAGCTGGTAGAGC
AAGCGGCTTTTAACCGCTTGGTCCTCGGTTCGAATCCGAGCGGGCGCACTGTTTGTAATT
CCTTTCTGCCGAAGCAGTTAAGCTTACCTCTCGACGTTCGGGAGTGCGGCCGGATCAGTC
AGGAAGCGGCGTAGTCTTACGCCGTATCCCTAGTGAGCCATGCCGCCGAAGAAAGAATCC
GTCCCCGTCTACGCCCACCACAAGCCTTCCGACCAAGCCGATGTCCGCTTTTCCATGGGC
GGGAATCGCCGGACTGTTTACCTCGTAATGCACAATTCCCCGGAATCGATCGCGGAGTAC
AAACCGCATCGTTGCGGAACTGCGCGCGGGGAGCGTGCCCAACGCCCTGAGCCTGGCTGA
TGCCGATTCTGTGACCGTCCGCGGTCGGGTGCGTGAGGGGCGCTGAAGCACCTGCGGCGC
ACGGGCGGCCGTCATGAGTTTGCCACCCGGCGCTCACGACCTCGTGCCTGTTCGGGCTTC
CCGCTTCACCAAACTCACGTGCCGACGACTCTCGGTATTGATGGCCATGGACCTGGTGCG
CGACGGCCGCAGTAGCTTTGCCAGGGCTTCTATGGGAGTGCCATCGGAATGGCTCGTCAA
TTGAGGCCGGCATTTACTCTGATTGAGTTGCTCATCGCAATTACCATTCTGGCCATGCTC
CTTGCTTTGTTGCTGCCCGCCGTTCAAAAGGTCCGGGAAGCGGCTCAGCGAGTGCGGAAC
ACGAACGCGCTCAAACAAGTGGTGCGAGCCTCCCACAACTTCGCCGGTGCGAATAAAGAT
GCTTGGCCGAACGTAGCTGGCAATAATGTCGACCCAGACCTTCTTGCCGTAGGCGTCATC
CCTCTGACTCGCCAGTCCCGCAATCGTTCATCCGGGAGGGCTGCTGTGCGGGTTCGGGGA
CGGTAGCGTGAGGTTGTTGGGGCGGGATGTGAGCGAGAGCGCCTTCTGGGGCGCCGTCAC
GCCGAATCGGGGGAGAAGTCATCCCCGTCGATTAACTGGATATGGTAAGATAATTTTTAC
ATTTCGATCGTGTATATAAATATTTATTTATAATATCATATCGGTATTGCGTTGTTGCGT
CGAAGCGAGAGGTTCTCAGGGATAGCTCGGGGTGCCCCCGCCTCGACCCGCTCGGCCGCG
TGCCCGAGAGATCGGAACTGGTTACGGCCGTCACGTCACCCGACACTCGCCAACTCCCCG
ATCAGCTCCGAACGTGAAGAGCTGCGCACGGATCCACACGCCGCAACGTACCCAACACCA
ATTCGCGCGCAACACGAACCCGTTCACGGCAACGTTTTGCTCCCGCCCTTGGGACGTGTA
ACGACGGTCGGCTCGCCCCCCGGCCTAACTCAAAAACGCCGCGCGCCCGGTCCGCAGGCC
CTTGAGCGGCCGCCGCCGCGGCACGAGTGACACGCGCGGCGACTGTTCGTGTCGGTGCCG
CGCTCCGGGGCGCAGAACGCCACATCGCGTAACACCTCACTCTCGGACCACAGGTGAAAT
TATTTCACTGCCATAATTCGACCGGCAATAAACACCCATGCGAATTTGACCACGTTCGGT
TCGTCCCGCATGCTTACGGTATTCCCGACAGTCTGAAACAAAAAATAAACGAATTTGACT
TGCTATGCAGCCGTCAATGTCGCCAAAGCTGGTCCACTTGCTCCGCGAGGCCATGAAGGC
CGCCCACGGCGGCGAGAAGGCCCGCGCGCACGCGCTGTTCGGGGAAATCACTGAGCGGGA
CCCCCGGAACGAAGCCGCTTGGCTCTGGTACGCCAGCACCGCGGAAAAGCCGGTCGACGC
GCTGATCGGGATCCGGGCCACGCTGAACCTCAACGCCAGCAACCCGACCGCCCTCGCGGC
CCTGCCGCAGGCCGTGTTCCGGGCCGGGGTGGAGGCCGCCCGGGCGAACGACCGGGCGGC
GGCCGCGCGACTGCTCACCGAGGCGACGGAACTGGACGCCACCAACGAGGCCGCCTGGCT
GTGGCGCGCCGGGGTCACCGACGACCCGGGCACCGCGATCACGTTCCTCGAACAGGTGCT
CAAGCGCAACCCCGCCAGCGCCCAGGCCAAGGCCGGGCTGGCGAAGCTGCGGGCTCGGCT
CGGGCCCGCCCCGGCCCCCCCTGGCGCTGCCCGCTGTGCGAGCACTCCGCGGCGGCCGAC
GACACCGTCACCACCACCTGCCCGGGGTGCGGGGCGGTGACCGCCCTCGACCGGCCCGAA
CTGTTCGACGCCCCGGCCCCCGGGGTCGACCGGGCACTCGTTGAGGCCGCGGCCCGGCGT
CTCAAGGCCGCCTGGACCACGGACCCCAGCGCCGACACGGCCCACGCCCTGGGCCTCGCT
TACCTGAACCTCGGCTACACCGACTTCGCGGTCCGGGCGCTTCAGGCGGCGGTCCAAAAG
GCCGCGCCGCCGGGGCCGCCGTGGCGCGCCGACGCGGTCCGGTTCCTCAGTGCCCAGCGG
GAGACCGGCGCCGGCGCGGCCCGCGCCGAGAGCGCCCCGGCCCCGGCCCCCGCCCCCGGC
CCCAAAGTGATGGTCGTGGACGACAGCGCCACGGTGCGCATGATGGTGTCCAGCCTCCTC
ACCGCCGCCGGGTACTCGGTGGTCCTCGCGCACGGCGCCGAGGAGGCGTCCCGGCTGGTC
CGCGACTCGGGGCCGCCGCAGCTGTTCATACTCGACATCAACATGCCCGGGATCGACGGG
TTCGGCCTGTGCAAGTTCTTGCGAGCCACGGCCGAGACGGCCACCGTGCCGGTCGTGTTC
CTGACCGGCAAGACGGGGCTGCTGAACAAGCTCCACGGCCGCTGGGTCGGGGCCGCGGAC
TACGTGACCAAGCCGTTCGAGGCCGACAAGCTGCTGGAAACCGTGACCCGGCTGGCCCCG
ATCGCGAAGGCGCCGCCGGGCTGACCCGTGCCGCGCCGGCGGACGGCCGGCGCGGGCGAC
CCGCCTTTTGTTCTTTCAACCGGAGATGCTTCGATGCCGAACGACACGATCCTCGTGGTA
GACGACAGCCCCACCGAACAGCGGGTGGTGGTTTCCGCGCTCCAGGCCAAGGGGTACCGC
GTGATCACCGCGGCCGACGGCGACGAGGCCATCGAGAAGGCCGGGCGCGAGCAGCCCCGC
CTGATTGTGCTGGACGTGGTGATGCCCAAGAAGAACGGCTACCAGGTGTGCCGACAGCTC
AAGTCCGCGCCCGAGACGCAGCACATCAAGGTGCTCATGCTGACCACCAAGAACCAGGAC
GCGGACAAGTTCTGGGGCATGAAGCAGGGGGCCGACGCGTACCTCACCAAGCCGTTCGCG
AGCGACGAGTTGATCACAAATGTGACTCGGTTGTACTGATTTTTAAAATTACTATTCGAT
AATTATCAAGGGGCCGGGCACCCTTCCGCCGAACCCTCGGGGCCGCACGTGACGCCGAAC
GATCTCCCGGATTGGCTGACCGCCCCCGGCGCGGACCTCCCGCTGTTCGCGGGCCTGCCG
CTGCCGGGCCTGCCGTCCGATCCCACCGATCCCGGTGCCGCGCCGTCGGGCGCGGCGGAC
CCCGGCCCGCAACCGGTCCCGCCGCCCGCCGCTCCCGCGGGGGCGACCGCGGGCGAGCCG
CCGGCGCCGCCCACCGCCCTGACCGAAACGCCGCAGCCGGTGCGGACCCCGCCGCCGCGC
GACCCCGCGCCGCGCGACTGGGCGGTCTCCCCGCTCGCGGTGCAACACGCCCCGACGGAC
CCGCCGGGCGACGCGCTGTACCGGTTCGCCGTCACGGCCCCCGCCGGCCCGGTCGCCCAC
GAGTGCCGGGTCGAGTTCCCGCTGCCGCGGGGCGTCCCGCGGGTCCAGGCCACGCGCCCG
TCGCGCCGCACCGCCGCCGGGCTCGTTTGGGAGCTGGGCGCGCTCCGGCCCGGCGCCGCC
GTCACCCTCGCGGTGCGGTTCCCGATCACCCCCGAAACGGCCCCGCTCGTCGCGGCCCCG
CGGACCGCGCTGGTCGCGTTCCGCCCGGTCCCGGCGCCTGCCCTCGCCCTGTCCTGCGGC
CCGGTCGCGTTCGACCCCGCCGGCCGCCCGGCGCTCCCGCTCACCGTGACCAACACCGGC
GCCGCCCCGTGCGGCGAGGTCCGGGTGGGGGCACGCCCCGACGGGCCGGGCGGCCCGTGC
GTCGCAGAAGTCGCCCTGCCGCCGCTGGCCGCCGGCGAGTCCCGGGCGGCCGAGCTGCTG
CTGACCGCGGCGGGGCACCCGGTCCGGTGGGCGGTGGAGGCGGCCGCCGCGGACGGCCCC
GCGGGCCGGGCGGTCATTGAGGTCGCGCCGCCGCCGGTCGAACTGGCGGTCGAACTCGGC
GCCCCCGACCGGATCGCGACCGACGACGAGGCGACCTTCGAGGTGCTGGTCACGAACCGC
GGGGCCGCGCCCGCCGCCGGCGCGCGCGTGACCCTCTCGGTGCCCGACGAACTGCTGTTC
CGCTCGGCCTCGGCCGGCGGCACCCTCTCGATCGCCGGCGACCGGGTCGAGTGGCCGGCC
GCGGACCTGCCGCCCGGCGGATCGTGGCGCCAGACCGCCCGGCTGGCCGGGTTCGCGCCC
GGGCGGCTGCGGCTCACGGCGGCGGTCACGGCTCCCGGCGCGCCCGCCGCCGCCGCCGAG
CGCGCGCTCGCCTGCGAGGTGAACCGGTCGGCGGCCGGGGCGTCCCTGGCCGAGCTGCTC
GCCGGGCTGGCCCCCGCCCCGCTCGCCCCGGGCGCCGGCTTCGGCGCCGCCGAGGCCGCG
CCGGCCCGCCGCACCGGCCGGGACCGGCACCTGGTCGTCCGGGCCGCCGGCCGCACGCTC
GCCCTGCCGATCGAGAGCGTCCGCGAGGTCCGCCAGCGGCTCCCGCTCACCCCGCTCCCG
GGGGTGCCCGGGTGGGTCGCCGGGGTCGCGAACGTCCGCGGGGACGTGGTGACCGTGGCG
GACCTGGCCGGCCTGCTCGGCCTGCCCGCGGCGGGCACCGCGGCCCGGCTGGTCGTGATG
CACGGCGCTGCCGGGGACAGCCCGCTGGGCCTCCTGGTGGACGAGGTCGCCGGCATCCGG
GCGCTGGACGCCGCGGCGCCGGCCGCGCCAGCCGACGCGCACCTCGCGCGGTTCCTGACC
GGCGTCACGGTCGACCCGGGCGGCCTGGTCCACCGCCTCGCGCCGGCGGAGCTGCTGGCC
GCCGCGGAAGCCGACACGACCGCGCCCGCCTGACCGGCGCCCCCGAACCACACGAACTAC
TTCCGAGCCCGGGCGCCTGGGGCCACCCCCGCCCGCCGCAACCCATTCGAGGTGACGACC
GATGGCCAAGATCCGACTGCCCCAACTGGTGAGCTTCCGGCGCCTCAAGGTCTGGCAGAA
GTGCGCCCTCATCGCCGTCCCGTTCTTGTTCCCGATCGTGTTCCTCACCTCGGTCGTGGT
CCGCAAGAGCAACGACGCGATCGACAACACCAAGCGGGAGCTGCGGGCCCTGGAGATGCT
CCGGCCGATCAAACAGTTGAGCCGGCAGCTCACCCAGCACCGGGCGAACACGCGCGAGAT
TCTCAACGGGGCCGCCGAGCGGACCGCCGAGCGGAACCGGGCGGCGGCCGACGTTGACGC
AAGCCTCAACGAACTCGACGCGGCCCTGGCTGCCGATAAGGACGAGTTCAAGTTGGCCGG
GCGGGTGGCCGCCGTTCGTGACGAGTGGGGCGCACTGAGGGCCGCCGTTGCCGGCTACCA
GGTGGGTGAGGACGCGGTCAGCTTCCAGCGGCACAACGCGCTGATCGCCAAGGTGTTCGA
GCTGAGCCGGGACATCGCCGAACTCGCCGGCCTTGCCCTCGATTCTCAGGTGGACGCCTA
CTACCTGCAGAGCATCCTCACGCAGCAGGCGCTCACGGAGGCGGACGCGATCAGCCAGAT
CCGCGGCAAGGCCAACGCCGTGCTCCTGCGCGCGCAAGCGAACAACAACGACCTGAAGAA
CACGCTGACCCTCGACGAGCGAATTTATCTGGCCGTGCTGCTCAGCCAGATCGACGACGC
CCGGAGCGACATCCGCCGCCAGATCGACAGCGCGGTCCGGTACAACCCGAGGCTGGCGGC
CGCCCTCCGGCCCGCGTTCGACGAGCACACCCGGCAGGTGGACGCGTACGTCGCTCTGGT
CCGCGAGGAGCTGCTCGGCGCGGACACCGTGAAGCAGTCGCAGGGCGTGTACTACGACAA
GGCGAACGCCGCCGCCGCCGCCGCGTACAAGCTGTTCGACGCCATCGATCCGCTCCTGGT
CGAACTGCTGACCGAGCGGGTGTCGCGGGACCGGTACACCAACTGGACCTCGATCGCCGG
GATCGCGGTCGGGCTCATGGTCGTGGGCGTCGTGGTGCTCGTCGTGACCCGCAGCATCAC
CCGGCAGGTCGACGGGCTGAGCGCCACGTTCGCGAAGATCGAGGCGGGCGACTACACGAC
CCGCGTCGCGGTCGCGTCCGAGGACGAGCTCGGGGCGATGGCCGGCTCGCTCAACAAGAT
GCTCGACAACACGCTGGTGCTGATCCAGTCGCGGGGCGAGAAGGAGGAGATCCAGCGGTC
CATCATGAAGCTGCTGGACGAGGTGAGCGGGGTGGGCACCGGCGACCTGACCAAGGACGT
CGAGGTGTCCGCCGACATCACCGGGGCCATCGCCGACTCGTTCAACTACACGGTCGAGGA
GCTCCGCAAGATCATCAGCCGGGTGCAGTCGGCCACGCGCCACGTGTCCAGCGCCGCGAC
CGAGATCCACTCGTCGGCCGAGCACCTGGCCGGCGGGTCCGAGACCCAGGCCGAGCAGAT
CGTGAACATGTCCGCGGCCATCGACGAGATGGCCACCAGCATCCAGCAGGTGTCCGACAA
CGCGGCCGTCTCCACCACGGTCGCCCAGCAGGCGCTCCAGAACGCCAAGCAGGGCAACAC
CGCCGTGCGCAACACCATCGACAGCATGAACCGGATCCGCGAGCAGGCCCAGGAGACGGC
CAAGCGGATCAAGCGGCTGGGCGAGACCTCGCAGGAGATCGGCCAGATCGTCCAGCTCAT
CGACGACATCGCCGACCGGACCAGCATCCTGGCCCTGAACGCGTCGATCCAGGCCGCCGC
GGCGGGCGACGCGGGCCGCGGGTTCGCGGTGGTCGCCGAGGAGGTCGAGCGGCTGGCCGT
GCGGTCCACCGAGGCGACGAAGAAGATCAGCGTGCTGGTGCGGGCGATCCAGGGCGAAAC
GAACGAGGCCGTGGCCGCGATGGAGCGGAGCATCCAGGAGGTGGTCGGCGGGTCCAAGGT
GGCCAACCAGGCCGGCCAGTCGCTGGGCGAGATCGAGGACGTGGCGGCCAAACTGGCCGA
CCTGATCCAGTCCATCTCGCTGGCGTCCAAGCAGCAGGCCCGCGGGTCCGAGTCGCTGGC
CCGGTCCATGTCCGACGTCAGCCAGATCACCCAGAGCACGGCGGCCGGGACCAAGCAGAC
GGCGGAGGCGGTGAACGAGCTGGCCCGGCTGGCCGACGACCTGCGCGGCTCGCTCAGCGC
GTTCCGGCTCCCCGCGCACATGATGGTGCAGGCCGAGCCGGCCGCCCCGGCGGGCAAGAA
CGGGACCCGGAAGAAGCAACTCGCGTAACCGCCGCGCCCGGAGGGCGTCATGGTCGAGCT
GACCGACGCGGAGTTCGCCCGGTGGCGCGAGTCGGTCGAGGAGCGCTCCGGGATGTCCCT
GGGCGGCGCGCGGGCCCGGGTCCTGGGCGAGGTGGCGGCCGCCCGGGCCCGGGCGTGCGG
GTTCGCGGCGCCCGCCGAGTACGCGCGCCACCTGGCGGCGTGCCCGGCGGCCCCCGAGTG
GGACCGGCTGCTCGACGGGCTGCTGAACGGGGACACCCGGTTCTTCCGCGACCCGGCCGC
GTTCGCGGCCCTCACCGGGTTCGCCCTGCCGGCGGCCCGCGAGCGGCGGCGGCGGGAGGG
GGGCGCGCGGGTCGCGCTGTGGAGCGCCGGGTGCTCGACCGGCCCGGAGGCGTACTCGCT
GGGGATCGCCTGCCTGTCGGACCCCGGGCTGGCCGGGTGGCAGGTGGAGGTGGTGGGCAC
GGACCGGAGCCCCGCGGCGCTGGAGCGCGCCCGCGCCGGGTGCTACCGGGCGCACGAGCT
GGCGGCGGTGCCCCCGGGGGTGCTGCGCCGGTTCTTCGAGGCGGCCCCGGCCGGGTACCG
GGTGGGGCCGGACCTCCGGGCGGTCACCCGGTTCGAGCCGTGCGACCTGCTCGGGGGCGG
CCCGGCGCGGCCGCCCCAAGACGTGATCTTCTGCCAAAACGTGTTGATCTACTACCGCCC
CGAGGCGCGGGGCGAGATCCTGCGGCGCCTCACCGCGGCCCTGGCCCCGGGGGGCTGTTT
GGTGCTCGGGCCGGCCGAGGCGCTGGGGCTCGACACCCCGGGGCTGGAGCTGGTCCGCCT
GCCGGACGCCTGGCTGTACCGCCGAACCGCGTGAGCACACACAGAGACGGGCGATGTCGC
AACTGAACCGCGAGCTGATCCTGGGGTTTGTCGCCGAGGCGGCCGGCTACCTGCCGGCCA
TCCGGGCCGGCGTGGCGACGCTGCGCGCCGGCCCGGGCGACCCGGAGGTGCTGCACGAGG
CGTACCGGTGCGTCCACATCATCAAGGGCGCGTCGTCGATGGTGGGCCTGGCCGAGCTGA
GCCACTTCGCCTTCGCGCTGGAGGAGGTGGTCGAGCTGCTGATGCACGAGCCGGACGAGG
CCACGCCGGAGCTGCTGGACGGGATCGAGGGCAGCATCGCCCACATCGAAGCGTACCTCG
CCGGGGCGCGGGGCGGGGCGGACCGGCAGCCGGAACTGGCCGCGGCCGCGCTGGGCCACG
CGCAGCAGTTGCGGTCGCGGACCCGGTCCGGCCCGCCGGCCCCGCCGCCCGCCGCGCCGG
CCGCGGACGGCCGCACCGGGGACGAGGGCCGCGGCCCGGACCGCCCGGCCGTCCCCCCGG
AGGGCGCGCCGGCCGGACCGGGCGCCGCCCCCCCGTGGGCGGAGGGCGCCCTTGACCCGC
CGGACTTTGAGACCGCACCCGGGCCGGCTCCGGACGTGCCGGACTTCGGGGCACCGCCCG
CGGGCGCCGATCTGGCCCCGCCGGACTTCGCGGCCTTGGGGCCCGGCGCGGACCTGGCCC
CGCCGGACTTCGGTGCGGCGGCCCCGGTCGTCAAGCCGGCCCCCGCCCCCGAGCCGCGCG
GCGCCGGCCGCGCCGGCATCACGCCCGAGCTGATGGCGGTGTTCCGGGCCGAGTCCGAGG
ACCACATCCGGACGCTGGTGACGCTGCTCCCCGAGGCGCGCGAGGACCCGGCCGACGGCG
AGCGGTGGCAGGCGATCCGCCGGGCCGCCCACAGCCTCAAGGGCACCGCCGGGCTGGTCG
GGCTGCACCAGGTGACCCAGCTCGCGCACCGCATGGAGGACCTGCTCGACCTGTACTACG
AAGGCGCGCGGGTCGCCACCGCCGGGGAGGTCGAGCTGCTGATCGCCGGCGCGGACCTGA
TCGCCGAGTCGGTCGAAGGGGCGGGCGCCCCGAGCGGGTTCGCCGACCTTCACGCCCGGC
TGACGGCGGCCCTGGGCGCCGCCGCGCCCCCGCCGGCCGCGCCGGCGCCCGCCGCCGACG
CGGAGGCCGCCGAGCCGGAGCCGGAGCCGGAGCCGGCGGTCGCGGCCCAGGAGGCGCGCG
AGGCCGCCGAGGCGTACGTCCGGGTCCCGATCCGGCGGCTCGACGAGCTGGCCAAGCTGA
TCGGCGAGCTGGTGATCACCCGCACGGCCCTCGAGCAGCGGGTGACCGAGTTCGCCCGCC
TGCTGGGCGAGGCCCGGCCCGCCACCGCCCGGCTGGGGCGCGTCACCGACCGGCTCAGCA
TCGGGTACGAGGCCAGCGCGCTGGCCGGCAGCCGCGCGGGCGGGGGCGGCGGGTACGGCG
ACGGGTACGGCGACGGCGACGGGTTCGACGCGCTGGAGCTCGACCGGTACACCGAGTTCC
ACCTGCTCACCCGCGAGCTGGCCGAAACCAGCACCGACGTGCAGACCGTGTTCGGCGAAT
TCGGGCACCTGCTGTCCGAGTTCGACGGCCAGCTCACCCGCCAGGCGCGGCTGACGAGCG
AGACCGAGGACAAGCTGATGCGGCTCCGGATGGTGCCCCTGGCCACCGCCGCGGCCAAGC
TGCACCGCGCCGTCCGCACCGCCGCCCGCACCGCCAACAAGCCGGCCGAGCTGGTGCTGG
AGGGGGAGCGGACGGGGCTGGACAAGACGGTGCTGGAGGCGCTGGCCGACCCGCTGATGC
ACCTGCTCCGCAACGCGGTGGACCACGGGCTGGAGCCCGCCGAGGTGCGGCTGGCGCTGG
GCAAGCCGGCCGCCGGGCGGATCACCCTGCGGGCCGCGCACGAGGGCAACAACGTGGCCC
TCACGGTCGCCGACGACGGCCGCGGGATCGACTTCGAGCGGGTGCGCGAGGCGCTGGTGC
GGCGCGAGCTGGTCACCGCCGAGGAGGCCGCCGCGCTGACCGAGGAGCAGCTCCCCGAGT
ACCTGTTCCGGCCCGGGTTCAGCACCCGCGAGGAGGTGTCCGAGCTGTCCGGGCGCGGCG
TCGGGCTGGACGTGGTGAAGACCAAGGTGGAGGCGCTGAAGGGGACGGTCGCGGTGGCCT
CCGCGTTCGGCCGGGGCACCACGTTCACCATCCGCATCCCGATGACCCTGGCGGTGATCC
GGGGGTTGCTGGTCCGGGCGGCCGGCCAGACGTACGCCCTCCCGCTGGAGGCGGTCGAGC
ACATCATGCGGGCCCGGGACGAGGACGTGGACCGGGTGGGCCGGGCGCCGGTGCTGCGGC
TGGGGGCCGCGGTGGTCCCGCTGGTCCCGCTGGCGCGCGCGCTCGGGCTGCGCGGGGCGG
ACGAGGAGGCGGCGCCCCGGTCCCCGGTGGTCGTGCTGAACGTGGCCGGCCGGCGCGCCG
CCCTGGCGGTGGACCAGCTCGTCGGCGGCCGGGAGGTGGTGGTGAAGTCGCTCGGCCAGC
AGCTCCGGCGGCTGCCCGGGGTGTCCGGGGCGACGCTGCTCGGGGACGGGAGCGTGGTGC
TCATCCTCAGCCCGGCCGACCTGGTCCGCGGGGGCGCGGCCCCGGCCGCCCGCGGGGCCG
GCGGGCCGGCCCCGGCCGCGGCCCCCGGCAAGGCGGGCCTCACGGTGCTCGTCGTGGACG
ACTCCCCCAGCGTCCGCCGGGTGGTGTCGGGCCTGCTGGGCGGGGCCGGGTGGCAGGTGG
CGGTCGCCAAGGACGGGCTCGAGGCGCTCGAGCTGCTCCAGCGCGGCGGGGCGCTGCCGG
ACGTGGTTCTCACGGACGTCGAGATGCCGCGGATGGACGGGTACGAGCTGCTCGCCGCCG
TCCGGGCGGACGCGCACCTGGCGCGCCTGCCGGTGGCCGTGCTCACCTCGCGGGCGGCGG
ACAAGCACCGGCGGAAGGCCCTGGCGCTCGGGGCCTCGGCGTACGTGGTCAAGCCGTACC
AGGACCAGAACCTGCTCGACATCCTGCGCCAGGTGTCCCGCTCCGCGGCCGCGCCCGGCG
CCCGCCCGTGAGTCACCCATGGCACCGCCCATCCGCGTCCTGATCGTGGACGACTCGCCC
ACCGTGTGCCGGGCGCTGGCCGCGTACCTCGCGGCCGCCCCGGGGATCGAGGTGGCCGGG
CTCGCGCACTCCGGCGAGGCCGCCCTCGCGCGGCTCACCGGCCTGCTCCCGCACGTGGTG
ACGCTCGACCTGGACATGCCCGGGATGGGCGGGCTGGCGGCCCTGGAGCGGCTCATGGCC
ACCCGCCCGACCCCGGTGCTTCTCCTCTCCGGGCTGAGCCGCGGGGCGGCGGGGCAGACG
GTGGAGGGGCTGGCGCTGGGGGCGGTGGACGTGCTCACCAAGTACGCGCCGGGGCACGAC
ACGGACCCGGCCGAGTTCGCCCGGGCGCTGGTCGCCAAGGTGCGGACCGCGGCGGGGGTC
AAAACGGTGCGGTCCCTGCCGCCTCGCCCCGCCGTGGGCGGGGCGCCCGGTGTGCCGGCG
GCCCCCCGGTCCCGCCCCGCCCCGGACCGGGCCGCCCTGGACCGGGCCGCCCCGGCGGTG
CTGGTCATCGGGGCGTCCACCGGCGGGCCGCCGGCGGTGCGCGAGCTGCTCGCCGGGCTC
CCCGCCCCGCCCCCCTTCGGCGTGCTGCTGGTGCAGCACCTGCCGGCCCGGTTCACGCGG
TCGCTGGCCGAGCTGCTGGCCCGGCAGACCGGGCTCCCCGTCCGCGAGGCGGGGGACGGC
GAGGCGCTCGAGCCCGGCACGGTGCTGGTGGCCCCGGGGGACCGCCACGCGGTGCTGGGC
GCCGACGGCCGCGTGCGGTTGAACGGCGGCCCGGCGGTGAGCGGGCACCGGCCGTCCATC
GACGTGGCGATGGAGTCCGCGGCCCGGGCGTTCCGGGGCCGCGCCACCGGCGTGCTGCTG
ACCGGCATGGGCGAGGACGGGGCGCGGGGGCTGGCCGCCATCCGCGCCGGCGGCGGGCGC
ACGTTCGCCCAGGACGAGGACTCGTCGGCCGTGTACGGGATGCCGCTCCGGGCCGTTCAG
CTCGGGGCCGTGGACGAGTGTGACACGCCGGCCGGGATCGCGGCCCGGCTGGCGGGGAGA
AGTTAGAATGGTCGCAGTGCAGGCGCGCCACACGGTGAACTGGCTCCGGTGCGCGGTCGG
TGACGCGTCCGTCGGGATCGACCTGGCCCAGGTGGTCGGGGTCGAGCGGGGTGAGCAACT
GGCCGCCGCCCCGACCGAGACCGAGCCGGGCCGGCTCGTCGTCCGCGGCGCCGGGGTGCC
GGTGTTCCCCCTGGCGTGGTGGTTCTCCGGCGGGCCGACCGTCCCCCGGGCGGGCGGCCA
GGTGATCCTGGTCGCGACGCCGCGCGGGCGGTTCGGGCTGTTGGTGGACCGGGTCGCGCC
GGTGGCCCGCGTGTCGGCCGGGGAGGTGGTCCCGCCCCCGCCCGGCCTGGGCGCCGCCGC
GGCGCGGCTGCTGCACGGGGTCGTGCTGTCGGGGCACGGGCCGGTGGGCCTTCTGAACGT
GGACGCGCTCGACCCCGCCCACGAGCCGGGGCCGCCCCCCCCGGCACGGCCGGCCCCGCG
ACCCGAGGTGCGCCGGTCCGGCGGTACGGGCGGGGTCGACCGGCTCCTCACGTTCGCCCG
CACGGAGGTGCCCGGCCCGAACGGGCGGGCGGTGGCGCTGGGCCTGCCCGTGGGGGCGGT
GGATGAGGTGTGCGATGTGCCCGTCGGCAGCCCGGTCGCCGCCGCGGACGAGCACGTCCG
CGAGCTCATCGCGGTGCGCGGCCGGCCGCTGGCCCTGGCGGACGCGGCCCGGTGGGTGGG
CCTGCCGGGCGCCGCGGCGACCCGCCGCGTGGTCGTCGTCCGGGCCGGCGAGCACGCGAT
CGCGGTGTCGGCCGGGAGCGGGGTGCAGGTGGTCCCCGCGGCGCTCCCGAGCGTTCCGCT
GCGGCACCGACTGTCGCTCCGCACGGACCGACTGCTCGGGGCGTTCGACACCACCGACCT
CACGATTCTCGTGCCGCGGTGGACGGACCTGCTCGACGGGGAGTGAGGCCGACGCGCGCT
CGCGCGCAGATCGACGGCTCGCTCATTCTCGCGTCGGTCGCGGGCCGCCGGGTGACGGCG
CGCGCGATCCGCGCCAGCTCGGCGCGAGCGGGGCATCGTCTCGGCCACCCGTCGGGGCGG
CTTGGCGCACGCCCGCTCGTCGGCACCTCAGCCGCGCCAACGGGCGCGCCCCGGTGCCGT
TCGTCTGGGCCACGCCCTTCGTCGTGCCCCGCGCGATCCGCTCCTCGATCCTTACCACGC
CCCGCTCGCCCGTTCCTTGTGCACGGTGGCGTAGTTGATCTCCTCGGGGAAGTGTACCTC
GGGCACGGACGCGAAGTCACACGCCTTCAGAACAGCTCTTCGTCTTCGGTTTCCTTTTGT
GCCCTTTGTGCTTTTTTGCGGCCATTTCTCTTCTGCTCTCGTTCTGCTTGTGTCTTGGTG
CCCTTTGTGCTTTTTTGTGGCCAACCCTCTTCACACTCTTAATTCAGTGACGTTTCGGTG
AAACTCGCCCGGGCCGCTTCCCGGCGCGTTGACCGCTCTTCCGCGGATGTCCTACAATCA
CCACCGCCCGGGTCGACGCTGCACGTCTTACTTTCGGCCCGGCGCGTTCGCTCTCGCACT
TCGGACACGCTGACAAGGAGAACTCACATGTTGCGTTCGCTCTGTGCCCTCACGGCCTGC
GGTCTGCTCGCGGTTCCCGCCCTGGCCGCGGATGAAAAGGTCCGGATCGTGAACGTCGAA
ACGGGCAAGGTGCTCGCGGTCGTCGACGACTCCGACGAGGCCGGCGCCCGCGCCGCGCTC
GCCAAGACCGATCCGGCCAACAAGGCCCAGCAGTGGGAGATCAAGAAGGACGGGAAGTCC
TTCTCGCTGGTGAACGTGAAGAGCGGCAAGGCGCTCGACGTGTTCGAGGCGTCGAAGGAC
GAGGGCGTGCAGATCATCGTCTGGGACGCGAAGGACGAGGACGCCGACAACCAGCGCTGG
ACGTGGGAGGAGAAGGACGCGGAGCGCCGCATCACGAGCAAATTGAGCGAGCTGGTGCTG
GACGTGGACGACGAGGGTCGCATCATTCAGAAGAAAGCCGACGCGAAGGCGAAGAAGCAG
TTGTGGAAGATCGAACCGGTGAAGTGACGGCCCGCCCCGACGTGACCGACGCCGGGTGCC
GCGACGCGGTGGGGGCGCTGGCGCACGAGGGCGCCCACGCGGTGCTCGACACGGGCCGTT
ACCTCCTGCGGTTGACCGTCTGGGGGAGCGGCCCGCCGCTCGTGATCCTGCACGGGCTGT
CGGACGCGGTGCGCGGGTTCGCGATGGTGATGCACCAACTCGCCCCGCACTTCACCTGCG
TGGCTTACGAGCTGCCCAACGGCCTCGACGACGGCGCGCGGCTCGGCGCGTACCGGCACC
GCGACCTCACCTCCGACCTTTACGCTCTGCTCGATCACCTGAAGTTGGGGCGCGTGGCGC
TGCTCGGGTCGTCGTTCGGCACGACGGTCGCGTTGCGCGCGCTGGCCGAGCGCCCCGAGC
GGTTCACGAAGTGTGTGCTGAAGGGCGGGTTCGCGTTTCGCCCGCTGCGGTGGTACGAGC
GGTTCGGGGCGCGTCAGGGCCGCTACTGGGACGGGCGGCTGTGCGAACTCCCGTTCCGCG
AGTTCGCGATGCGGCGCGCCTGCCCCGCGACCTGGGGCGGGTGTTCGCCGCTGGCACGCG
CGCTGTTCCTGGACTGCAACGGCCGGACCCCGATCCGCGCCGCGGCCCGGCGGGCGGTGG
CACTCGATTCGCTCGACCTGCGCCCGCTGCTGCCTACAATCGCCGCCCCCGTGCTCCTGA
TCGGCGGTGACCGGGACCGGATCGTACCGTGGGGCTGCGAGGCGGTTCTTGCACGCGGAT
TGCGGGACGTGCGCCGGGTGGAGTTTCAAGATTGCGGCCACTACCCACAGTACACGCACC
CCGGGGCCACGGCCGCCGCGGTGCGGGCATTTCTGGCCGAATGAAGAGATTCACACCGCC
CTCTTGAAAACGGTCCCTAACCCGCAATAATTCCTCAAGAGCAGTTCCCCGCGGGAGTGG
CGGAATGGCAGACGCACCAGCTTGAGGGGCTGGCGGGAGCAATCCTGTGCAGGTTCAAGT
CCTGTCTCCCGCACTGAATCGCTAAACGGCCCGGGGAAATCCCCGGGCCGTTTGTTTTTG
ATCGCGTCACTTTCGTTCACTCGTTCCCAACACTGTTGCCCGCGTTGGTTTGCAGCACGC
AATGTCGCCTGCGCACCGCTCCGACCCGTCGCTGACATCAGCCGTTTACCCGCTCTCGCT
ACGGGGCTCGTGTGTGGTTCTGTCTGGAGTGCGGCCTGCGCGTGTGCGCTACCGAACGAT
CATGGTGGGCACAGCGGATTTGATTCGCGGTTCGGTTGAAGAGAGGCCGGCTACAGAACA
CGGAGTGGATACAAACCAACCGCGTTCGGTATCAGGTGCGCAGCACCACTCGCGGAGCGA
GCAGGCCACACTCAACGGCCAGAACCATACGAACCCCGGAACGAGAGCACGTCGCTGTAA
CCGGGGGTACAGCGACGCACTGCCAGTACCCGACGGGGCACGGACTGGACATTCGCTACC
GCCCGACTGGTAATTTGCTGACGGTTCGCGGTGCAGTCGCTACCCACGAATCCTCGCCTG
GAACTCGGCTAAGGTGCCCGATCGGAGCCGGACGCCGGAATCGGACGCGGTCGGTTGATG
TGATGTAAGTTTCAACTGTGTAGGGTTTTGCGATCGGTTGTTTTGCGCGTGTGAGTTCGC
CGTGCGGGTCGAAACCCGGTGCCGGTTGCTCGGTTGAGCGTGGTACGAGGGGAAAAAGAG
GTGGGAAATGCCGATGTGACGACTGCAGTTCGGTAGGTGTGGAGGGATCTTTCCCGCTTC
CGCCTGGTATCCGCAACGCACCAACCGCCTCGGGTGGCCTTCAGCGGCGGATAACAAAGT
GTGGGTGCCACAAGTTGTCAGTTAGGACTTACGTAGTTGACTTTTGGGTAAGTAGGTATG
TAGGTGCGGCGAGGTAGGTTCGCACCGCTTCGCGCACGATGGCCGTCTTGGCCGCGAACC
AACTGACGCCGGACTTGAGCCGGTGCCACTCGAGCCGCAGGAACGCGCGGATCGCGAGCC
CGATGTGGACCGCTTGGGCCCGGCTCATGCGCACCTGGCACCGGTCCACGTGGCAATGCT
GCTTGAGGCCCCGGTGATACTCCTCGATGCCCCACGCGTGCCCGGCCAGAACCGCACGAG
TGGCCTCGTCCATGTCGAGGTCGTTGGTGATCCAATGCTCCGTGCCCCCATCACCGGTGG
CGATCCGGAACGCCTTCACCAATCCGAACCCCTCCAGGTGCACCACCGTACCGGCGGCCC
CGATCGGGCACCCCTCGATGGCCCGATTGCCCGTGCGATCCGGGTTCACCCGCCGGTTGC
TCCGCACCCGGGTCAGGAAGTGCCACCCCAGGGCCCGCACCGCCTTCCGGTTGTCCTTGC
CCGAGTACCAGGTGTCGAACAGTACCACCCGGGGCGACAGGTCCCGTCCCTTGGCGACCG
CCAGCATGGCTCGGAAGTGGTCGTTCTTGGTCTCGGCTCGGGCCGGGTCGGCGAGCCGGT
AATCACACGGTACCAGGGCGGCCCCGTCGGTCCACAGCAGGGTCACCAGCCCGATCCCGC
TCACCACCCGGCGGTGCCGCCCGGACCAGCACCGGCGCACCAGCCCCATGTGCCGGGCGA
ACGGCTTGTCCAGCACCGAGTCGTCGAGCACCACGGCACCGCCCGGGCGGACCGACGACC
GGGCTTCGTCCCACAACGCCGCTGGGTCCGGTTCCAGCCGGTGCAGCAGTCGGGTGAACG
CATCATGCGCGGGCGCCGTCGGATGGTCCGGTTGGGCTCGCGCGGCTTCCGCGGCCGACG
CCACCTTGGGGGTGGCGATCAGGAATTGGATGTAGTCCTCGGCGCTCGCACGTGGTGCGT
TCATGGCCCGATCATAGACCAACAACACACCATGCGCAAATCCTGCGCCAGCGCAACTGC
GTAAGTCCTAGTCAGTGAACCCGAAGTGGCCGAATTTGCGACACGCGGTTGCGGTCGCGA
GATGTGCACTGGTGATGGGCCTCGAAATTACGCGGGCCGGCGAATCGAGCCGATGCGAAC
GGCGGACCTTCTCGTTGAGTTTTTGAACCGGCTTCGCTAGAATCCGATTCAAAGAACCCG
CCGGCCGGTACTGCTCTCGAATATTCGCTCGCACACCGCCTGAACGCCTTTCTGACCGGG
AGACCTCGATGGTGCTGCGCCCCGTTCTTCTCGCGCTGCTCGGTACCGCGACCGCGGGCA
GTCTCGCCGCCGGGTTGCTCCTCGCGCGCGGCGAACAGGCGAGCGCTACCGCCCGCGACG
CCCTCCCGGTGCGCGAACCGGTCAACCTTGATGGTTTCGCCGGGGCCGAAGCGTTCGTCC
GCGCCGCGCCGCCGGCCCAGCCCGAAGACCCCGCGTTCAAGGACAAAGTTCTCCCGTTCC
TCCAGAAGTATTGCGTCGACTGCCACAAGGGCGAGAAGGCCAAGGGCGGTCTGGCGCTCG
ACGGCTACGTGTCCGAGGCCGCCGCACGCAAGGACCGCAAGAACTGGAGCGCGATCCAGC
ACACCATCTCCTCCGGCGAGATGCCGCCGAAGGCGTCGAAGAAGCCCCAGCCGACGAAAG
ACGAGAAAGAGTTCGTCGTCGAGTGGATCGCGTCCTCGCTCACGCGGGTCAACTGCTCGC
CGGACGTGCCCAAGGACCCGGGCCGGGTCACCATCCGGCGGCTGAACCGCGCCGAGTACA
ACAACACGATCCGCGACCTGTGCGGCGTGGACTTCAAGCCGGCCGAGGAGTTCCCGTCCG
ACGATGTTGGGTACGGGTTCGATAACATCGGCGACGTGCTCTCGTTCCAGCCCATTTTGC
TGGAGAAGTACCTCGCGGCGGCCGAGAAGATCCTCGGCACCGCGCTCAACATCCCCGAGC
CCCCGAAGAGCGCGAAGCAGACGTACCGCCCGCAGAACATCCTCGCCACCCCGCGCGACG
CGAAGTCCAAGGACCCGGGCGTGAAGATCGTCTTCAAGTCGGAGGGGCAGGGGTTCCTGG
AGAAGTTCAACTTCTCCGCCGAGGGCGAGTACCTGGTCCGGTTCCGCGGGTGGGGCTCGA
ACGTCGGCGGCGCCCACCCCAAGGTGACCGTGCGGGTGGGCGGTGAGGACGTGAAGACGT
TCACGGTGGACGGCGAACCGGGCAAGGCCAAGACCTACGAAGCGCCGGTAAAGGTCCGGG
CCGGCGAGAAGCGCGTCGCGGTCGCCTTCACCAACGGGTTCGAGGACAAGAACGAGAAGA
AGGTCCGCGAGTTCGGACTGGAGCTGATCGAGATCGAAGGGCCGTTCAACCCGGTCCCCC
CGCCCGATTCGGCGTCCGTGAGGCAGCTCCTGATCGCCCGCCCCGGCGCCGGCGTTGACG
CGCGTGCGGCGGCCGAGACGGTGCTGACCAACTTCACACGGCGCGCGTACCGCCGCCCGG
TGAAGCCCGACGAGGTGGCGCGGCTGCTGAAGCTGTTCGACCTCGCGACCAAGCAGGGCG
AGCCGTTCCACGTCGCGCTCAAGCTCCCGATGAAGGCGGTGCTGGTGTCCCCGCACTTCC
TCTACCGCATTGAGGACGACCCCAAGAACGCGAACGACGTCCGCACGCTCAACGACTTCG
AGTTCGCCACCCGGTTGAGCTACTTCCTGTGGTCCAGCATGCCCGACGAGGAGCTGTTCC
GGCTCGCGGCCAAGGGCGAGCTGCGGAAGCCCGCGACCCTGGAGGCGCAGGTCAAGCGGA
TGCTGACGGACCCGAAGGCGAAGGCGCTGTCGGAGAACTTCGCGGGGCAGTGGCTCCAGT
TGCGGAACCTGAAGACGCTGTCCCCGGACAAGGGCTTCTTCCCGGGCTGGGACGATCAGC
TCCGGAACGCGATGGTGGGGGAGGTCGAGGCGTTCTTCGAGTACGTGGTGCGGAACGACC
GGCCGGTGCTCGACTTCCTCGACGCGGACTACACGTTCGTGAACGGGCGGCTCGCGGAGC
ACTACGGCCTCAAGGACGTGAAGGGGGCCGAGTTCCGCAAGGTGACGTTGCCGGACGTCC
GCCGCGGCGGCATCATCACGATGGCCAGCACCCTCACCGTGACCTCGAACCCGACCCGCA
CCAGCCCGGTGAAGCGCGGGAAGTGGATTCTCGAAAACGTGCTCGGCACGCCGCCCCCGC
CGGCCGCCCCCGACGTGCCCGAGCTGCCGCCGACCGGTCAACTCAAGGGGACGCTCCGCG
AGCAGATGGAGCAGCACCGGGCGAACCCGAGCTGCGCCACCTGCCACGCCAAACTCGACC
CGCTCGGGTTCGGGCTGGAAAACTTCGACGGCATCGGCGGCTGGCGCGCCCTGGACAACA
AGAAGCCGGTGGACGCGAGCGGCGAACTGCCCGGCGGGCTGAAGTTCAACGGCCCGGCCG
AACTGCGCAAGGTGTTGCTGGGCAAGGCGGACCAGTTCCGGACGTGCTTTGCGGAGAAAT
TGCTTACCTTCGGCCTGGGCCGCGGGTTAGAGTATTACGATAAGTGCGCTCTGGACGAGA
TCACGAAGGCGTCGAAGGAGAGCGGGGACAAGTTCTCCGCCATGGTGCTAGCGGTCGTGA
AGTCCGACCCATTCCAGAAACGGAAGGGCAAACGGAGCGAATAACCTGGTGCCGACCGAC
GAACTGTGTTGTTAACCCGACCTGCCACCGAGATCGACCTGCCGACCGACGATCGAATCA
CACCCGAAACCGATCACCTCGCCCGCAAGGGCGGGGGCGCCTCACAGCGAGCTGCCAATG
CCGAAGTCCATTTCCCGCCGGACCGCACTCAAGGGCCTGGGAACGGCCATTGCGCTGCCG
TTCCTCGAATCGTTCGCTTCAGCCGCGCCGGCGTCTTCGGTGGCCGCGGCTGCTCCCAAG
CGGCTCGCGTTCGTGTACGTGCCCAACGGCGTGAACATGTCCCAGTGGACGCCGTCCGCG
ACCGGCGCGCTGTCGGAACTGACCGGCATCCTAGAGCCGCTCAACGCGCATAAAGAGTAC
GTGAACGTGATCTCGGGCCTGGCGCTCGACAAGGCCCGGGCCAACGGCGACGGCCCCGGG
GATCACGCGCGGGCGATGTCCGCGTTCCTCACCGGCCGCCAGCCCCGCAAGACCCACGGC
GCGGACATCCGGGCCGGCATGTCGGCCGACCAGCACGTCGCGAGCGTGATCGGCGACCAG
ACCCGGTTCCCGTCGCTGGAACTGGGCATCGAGCGGGGCCAGCAGGCCGGCAACTGCGAC
TCCGGTTACTCCTGCGCGTACTCCTCGAACCTGTCGTGGCGCGGCGAATCGACGCCCAAC
GCCAAGGAGTGCGACCCCAAGGCCGTGTTCGAGCGGCTGTTCAGCGGCAACGACCCAAAG
GAGCTTGCTGAGGCGCGGGCCAAGCGCGAGCTGTACAACAAGAGCGTCCTCGACTTCGTG
ATGGAAGACGCCAAGGGGCTGAACGCGACGCTCGGCTCCGGCGACCAGAAGAAACTCGAC
GAGTACCTCAGCAGCGTCCGCGAGGTCGAACTCCAGATCCAGAAGGCGCGCGAGGCGAAC
AAGAAGCCGGTCGCGAAGCCGGACATGGCGGCCCCGACCGGCATCCCGAAGGAGGTCCAG
GACCACATGCGGCTGATGGCCGACCTGATGGTGCTGGCCTTCCAGACGGACCTCACCCGG
GTGGCCACGCTGCCGTTCGCCAACGACGGGAGCAACCGCCCGTACAAGATGATCGACGTG
CCGGAAGGGCACCACGACCTGTCGCACCACGGCCGCGACCCGAAGAAGCTGGAGAAGATC
GCGAAGATCAACGCGTTCCACATGCAGCAGTTCGCGTACCTCGTCGGCAAGATGAAGGCC
GTGAAGGAGCCGAACGGCAGTTGCCTGCTGGACAACGTGATGCTGGTGTACGGCAGCGGG
ATCGGCGACGGGGACCGGCACAACCACGACGACCTGCCGATCCTGCTCGCGGGCAAGGGC
GGCGGTACGATCACCGGCGGGCGGCACATCGTGTTCCCGAAACGCTCCGATGTCCCGCTA
ACGAACCTGTACTTGGCGCTGTTCGAGCGGATGGGGGCGCCCGCCAAGGCGTTCGGCGAC
AGCACCGGCGTTCTGAAGATCTGACGCGCCGAAGCCAGTAGCCGCAGCCGATACTGTGGC
GGGCGGGGGAGGGGATTTGTCCCTCACCCGCCTCCGTTCCCAGGACGAGAGGACGACGGC
CGAGTCACGAACCCCGACCGCAGCGAACCAGTCGGCCGCTTCCAACCGTTCTAATGTCGC
CACGGTGCGGGGGGCATGATCGGCATACCTCCTTCAGGGCGGTTATTTCTTCTTGCAGTA
GCTCAGCGCCATCAGGGCGTAGCCCGTGACGAGGTTCTTGTCGCCTTCCATCCAGCGATC
GTTCTTGTTCACGAAGCTGCCGTCGACCTCCTGGCGCTTCGTGATGGCGGCGAGCAGGTC
GGCGCGCCAGTCGTGCTTTACGCCCTTTGTGTCGGTGAACTCGTCGACCCCCAACGCGTC
CATCGTTTTGGCGAAGGTGTGGTAGTAATAGTACAGCCCGCGCTGGCTGTTCTCCTCGGG
CATGCCGGGGTTGCTGTCGAGGGTGTAGTTCTTGCCGATCCACTCCAGCGCTTTCTGTAC
CCGTTTGTCGTCCTTCGACAGCCCGCAGTAGATCATGCTCTTTACGCCCGCGTAGGTCAT
GCTGCCGTAGCCGCCGGTGTCGCCCTTCGTGTCGTCGCTGCGGCGGTTCTCGCCGCCGTT
GGCGCCGGTGTAGATGAAACTCCCGTCGTTGGCCTTCGCGGCCCACGGCGCCTTGTTGAA
CTCGCTCTCCAGGTTCTGGCACTTGCTTACAAACACCAGCGCCTTCTTAAACGCGGGGTC
GTCCTTCGGCACGCCGGCGGTCTTGAGGGCTTCGAGGAAGAACGCGGTGTTGGACAGGTC
GGGGCGGGACTTGTCGCCGGCGTACCCGGCGCCGCCGTAGTAGTCGCTGTCGTCCTTCTT
CCCGCGGTTCTCGTCCCACTGGTACTCTTTGAGGTACTTGGCCGCGTTGCCGATCACGCC
CTTGTACTTGTCGGCCTTATTGGCGGCGCTGAGCGCCTGGATATTGATGCTGGTGGTGTA
GTTGATGAGCCCGGCCTTCGAGTCGTTCCCGGCGATGTGCCCGGCCTTCTCGTTCACGAG
GCCCTCAATGAACTTGATGCCCTTCGCGACGGGTTCCTCATCCGCCCCGGTGCCGGTGCG
GATCAGCCCCGTCACCACGATCCCGGTGACGCCGCGGTTCTGCGGCTCGGCGGACCAACT
CCCGTTCTCGTTCTGCGACTTCTTGAGGTACGCGGCGGCCTTCTCGACGGTCGCCTTCAG
TGTGTCATCTTTCGGCTGAGCGCGCGAGGACGAAGGGACCAGTGCCGTCGCTGCCGTGAG
CACCAAGGCGGGCAAGAGCAAACGCAGTTTGAGCATCAGGAGAACTCCACAGATAGGGAA
CGTGGTGTCATGCTACGGAGCAAAACAGAGTCCGAAGTGAAAACGCGACGACGCGCGAAG
CAGGGGCACCGGCGATGCCGAATCCGGTAGTTTTAAACGTGCTGGCTGTGGCTGATACCT
GTCTGTGCGGACGTGACTGTTGTGATCTGTAAGGCTATCTTGCGATTGTCAGCGATGTGC
AATGCCGCTCGACATCCGCCGCCCCGAATTGGTTGAAGCGAGAAAAACACGAACCGCCCG
GGTACTGGTCGCCTCTCCCCTCGACCAGATACCCGAGCGGTTGTATTAAGCGAGAACCTT
CTTTCCTCAACAGTTGGTCGGCCAGCCTCTCCCCTCTGCCCGACTCGCTGTTCAGTTTCA
GGTTCGCTACTAAACCTATGGCAGTACGCGTGCCAATGTCGCGAAAGGATGCGTCATGTG
CGTGGATTTTTGTCGCAAGTTGATTGTGGATATTGCTTTGTGTCTCGGTTTTTAATGGAA
TTTTGGCCCCCTTCGAGGTCACCTACCTCTTATGGCTGCTATTGCCACAGGCAGCGAAGA
TGCTCCACTGCTGCGCCTTGTGACACTTCCGACAAAGTTCGTGGTAATCCACGTGCCGTT
CGACCCCTCTGGGCCACTTTCCGTGTCGTTGACGGTCTGTAGCTGCCGACCGTAACATCG
GAATAGCGTGTGTGACGCCCGGCGCCGCTTCTCACACGCTCAACGGGAGCACACATGGCC
ACGGACGTTCGACTCAAGGAAGAGCTGCCCAGCATCACGGACGAACTCGTCGAGACGTAC
ACCGAGTGCAGCCGGCTCAACCACCTCGCGCACGAACCACTGCCGAACCGCGACGCGGTG
GCCAACATCGCCGAAGACCTCTTCGAGGTGCTGTACCCCGGTTACGGAAAGCGTCAGAAC
CTCCACATCGGTAACATCGCGTACTACGTTGGCAGCCTAGTCGACGCGCTGCATGACAAG
CTCACCACACAGATCGCACGCGCGCTGCGCCACGAACTGTGCCACGAGAGCCCACACGCG
GACTGCGAGAAGATGGCCCAGCCGAAGGCCGTCGAACTGCTCCGCCGGCTGCCCGCGGTG
CGCAAAACCCTGGAACAGGACGTGGACGCGGCATACCGCGGCGACCCGGCGGCCCGGAGT
CACCACGAGATCATCTTCTGCTATCCCGGGCTCGAGGCCATTACGATTTACCGCGTTGCG
CACGAGTTGCATCGACTCGGCGTGCCGTTCATACCGCGGATGATGACGGAGCTTGCCCAC
GCGAAAACCGGCATCGACATCCACCCGGGCGCGACCATCGGGTCTGGGTTCTTCATCGAT
CACGGTACCGGCGTCGTCATCGGTGAAACGTGCCACCTCGGCCAGAACGTGAAACTGTAC
CAGGGCGTGACGCTCGGTGCGCTCAGTTTCACAAAGGACGAAGAAGGCGGACTGCTGCAC
GGCACCTACAAGCGGCACCCCACGCTCGAAGACAACGTCATCGTGTACGCGAACGCCACA
ATCCTGGGCGGGCAGACTGTGATCGGCGCGCGCGCGGTGGTCGGATCGAACGTGTGGCTC
ACGGAGAGCGTCCCGCCGGACACGACTGTGGTGCTGGAGAAGCCTAAGCTGAGGTTGAAG
GGCGCGAAGCCGGTGAACGAGCCCCTCACCTATGAGATTTGATGGCAGCGGCGAAGAATC
ACTCTCGTCCGGTCCCCGATCAATGAGCACCCACGAATGAACCCTTCCGACACCACGCGG
CTCGACGATTACCGGTTCCAAATGGGACACGACGCCGGGAACCTAGCGCTGGTGCTCGAT
TCGCTCACGGACGCGATCACCGCGCTGAACCAGCACTTGGTGTACTACCGGCTCGAACAG
GGGCAGAGGCACTCGCCCCCGCCGGACCTCGCGCCACTTCGCGAGGTTCTTGCGGACGCG
AAAGGGCTCGTGCAGGAGTCGCTATTGCGTTTGAAAGGCAAAGATTGATTCGCCGTGCCA
GGGGCGGCTACATCACGAGTCGGGGCTTGGCGGACCGCGCCGCGTTACACGCGGTACAGA
TGCCGCGGATCACCAGCGTGTGCCCTTCCGCCCGGAATAGGTGCTCCTGAGCAACCTTCT
CCAGAATCGCTTCCAGTTCCGCGCTCTGGAACTCGGTCATCGAGTGGCACGTCTCGCACA
CGAGGTGATCGTGGGCAGGGTAGCCGTAATCGTGATCGAACACGGTGCGAGCGCCTAACT
CGATCCGGCGCAACAGCCCTGCGTCCACCAGCTTCGACAGGGTGCGGTAGACGGTGGCTC
GGCTCACCCGCTTGCCCGCGGTCTTCAGATTGTCGATCAGTTGCTCGGCGTCGAAGTGGG
AGTGCCGCGCGAACACGTGCGCCAGCAACTCCCGCTGCTGGTCAGTAAACCGCTGCGGCT
TGGGGCGGCTGGCGAGGTACTCCCGGAACTTGTCTTCCGGGGTTTGAGAGACCGCGATGG
CTGGCAGTGACACGAGGTGCGCTCTCCCTAACTCGAACGGGCGCGAGCAATACTGACACC
AATTGTAGTGCGATTCGATCAGAACTTGCGTGAAGACGACGAGAAAGCCGACCCACGCTG
GGTCGGCTTTCGGGAGCGGAACCGAGGGCGGGGGTCAGATCCGGCCTTCCGCCCGGCGCA
ACAGCGCCTCCTCTGCCAGCAGCCACTTTTCTTCTGTGTCGTAGGTGCCGTCGGCAATCT
GTTGCCGAACGCGGGCCACCAAATCGTGCCGAATACCGTCCAAGTTCTTCGCCTCCGCGG
CCAGCACTATTGGGGCCGGTTCTGCCACGGGCGAACCGCTACGCCGCGTAAACCGGTCTA
ATGCCGGGGCCGCGGGGGCGGATTGAACGACGGCGACGCGCCAGCGGTGCCAGCCACGTG
GTGAAGTCTCACGCATGGGAATAACGTCTCCCTGCCGGCGCGGGTGGACCCGTGCGGCAG
TCGGTCGGTGTGCGCAGGCGCCGACGGGGCGGCACCTCACGCACGCGGTTCACCCTCTCC
CGGACCGGCGCAACTCGGGTGCCGGAGCCCCCGAACGTCCAGTCCAAACCGGCGGTCGCG
GGCCCGAATCCTGGCCCCGCGGTCGTCAGTTTCGGTCCTGCGTAGAGCGGAATCCGCCGC
CCACCGGGACACGGTTCACCTGTTCAGTGAGCCGCGTCCCATTCTACGCAGGTGTATCGT
CGTTCGCGCGCAACCGCTCGCAGGAAAATGCGCACTGGGTTGCTCGCCTTTGGCCCTCAG
GAGTCGTCGCGCGCTCGTTACTCGGGTGGTGCTCAGCGGGGGGCTCACGCGGTCGCCCCG
GCCCCCGTTCGCTGTTCACTTTGCCGGAATCAACTCAAGCTCCCGCCGGGGGCCGCGTTC
AGGAGGCGGTGATCCGTATCGGTCGCATGGCGGTTGCATCAATGCACGGGTCAACAGGCC
CAAAACCGGACACGCGATCCGAAACACCAGGCCCGAACGCTAAACTCCCGCAGCGGTTCG
CAGCCGTCCCGCGGCGATGTGCGCCGCGCGGGTCGGAGCCGGGTGCCGATAGCCGCTCAA
TGTCGCTCGAACCAACTGGGTGGCCGACGCGACATCAATCCGGTGCCCCGGCGACACGAA
CACCGGTTTCACGCCGGTCGCGGAGCGGACGACAGCACCGACTTCTGCCCCGTCAACGGA
CAGCGGCGAGGCCTCGCCAGCGGTGCGGCCCGGCTCGGCGTAATCGCCCACCAGCCAGCT
CTTCGCGCACCCCACGCACGGCAAGTCTAGCCACAATCCGAGGTGGCAGGCCAGCCCGAA
CCGGCGCGGGTGCGCGATCCCCTGTCCGTCGAGCATAACTGCATCCGGGGTGTGGCGCAA
ATTGCCGAACAGTTCCAGCAGGGCCGGCACCTCACGGAACGACAGCAGGCCCGGAACATA
CGGGAAAGTCACTTCCCGCGACACCGTAAGCTCTTCGACCACCGACAGATCGTTCATCTT
CAAGATAACGACCGCCGCGAACAGCCGCGGCTCGGTCAGGTGGTACGCGATGTCGCATCC
CGCGATCAAGCTGATCGTACCCGGGGGCGGCGCGGAAACGTCCACGCGCTCGCGGAGCGC
GTGCTGGATCGCGACCGCTTCGGCTTCGCTCGCGGGCCAGTCGTGGAGGCGATTGATGAG
CATCGTGGTTTACACCGGCTTGAGCTTGGCAATTATTTCGATCGTAACGACGAACTAATG
GGTCGGTCGGTTCGTGGCGAAAAGAAACCCCGCGGCGTAGAGTGTGTTAAGAATTGGAAC
AGATGTAACCGTTTTGCCGGCTCGCCGGGTTGGAACCCGGGCATTTTCCCTCGGTGCGCA
GGTTGCGCGGCCGCCGGGCACAGGCCGACGCGACCGGGCGAGCGAACACCGACGAGACGC
CGAGCACCGTGATTTCTCCTCATTCTCTCACCGATCCGTGCCCCTCGGCCGGGAGCGGAG
TGAATCCGCGACTGCTCAACGACTTCTTTACCCGGGCGGCCCGGTTGTGGCCCGGGAACG
TCGCCATTGACGCCCCGCCGTGCCCCGCCCGTTCGGCACGCCGCACGGTCACCTACGCCG
AACTCGACCGCCGCTCCGACGCCCTCGCCGCGCGGCTGCGCGAGTTCGTAGCTGGCGAGT
GTGTGGTCGCGGTCGCGCTGCCGCGGAACTCAGAACACGTGTACCTCGCGCAGCTCGCCG
TGCTCAAGGCCGGGGCGGCGTATGTGTGCCTCGATCCTGCGTTCCCGGACGCCCAACTCG
GCATCATCCTCGGTGACGCCCGCCCGGCCGCCGTGCTAACGGACGGCCCGGGACTGGCCC
GCGTGCGTCGGCTCACCCCGGCGTGCGCGCTGGACGCGACCGCGGCCGAACACTTCGGCC
CCCACACGCCACTCGCGCCGGCCCCCTGGCTCACTACCGAGAGCCTGGCGTACCTGATCT
ACACGTCCGGCACCACCGGTCGGCCGAAGGGCGTGATGGTCGAGCACCGGGCCATCGCGA
ACCTGGTGCGCGGCGACCTGGCCACCTTCCCGGCCGCGCCCGGCGACCGGGTCGCCCAAA
GCTCCTCGTGCGCCTACGACTCGTCGGTGGAAGAGGTCTGGATGGCGCTGGCGGCCGGGG
CCACGCTCGTGGTCATGGACGACGACGCGGCCCGGCTCGGGCCGGACCTCGTTCCGTGGC
TGCGGGACGAGGGCGTAACCGTGTTCTGCCCGCCCCCCACGCTCCTCCGGGCAACGGGCT
GCGAGCACCCGGGCCGTGATCTGCCGGAGCTGGCTCGCATCCACGTCGGCGGCGAACCGC
TGCCGCAGGACATCGCCGACCGGTGGGCGCCCGGGCGCCTGCTGGTGAACGACTACGGCC
CCACCGAGTGCGCCGTGGTGGCGCTGCGCGGGGCGGTCGGCGCCGGCGACAACATTCACA
TCGGGACGCCCGTCCCCGGGATTCGCGCCTGGGTACTGAACGAGCAACTCGAAGAGGTGC
CCGACGGCGAAACCGGCGAGCTGTGCCTCGGCGGGGCCGGGCTCGCACGGGGATACCTGA
ACGACCCCGAGCTGACCGCCCGCAAGTTTCCAGTTCACGCGCGGCTCGGTCGGATCTACC
GCACCGGCGACCTTGCCCACCGAACGGCCGATGGCACCTACGTCTGCCACGGCCGCATCG
ACTCGCAGGTGAAGGTGCGCGGGTACCGGATCGAGCTGGAGGCGATCGAGTCGCGCCTCG
CCGCGTGCCCCGGCGTGCGCGCGGCCGCGTGCCGCGTGCAGGGCGAGGGGCCGCAGCAGC
AGATCGCGGCGTTCATCGTACCCGCCGACTCCACGAACGTGCCGCCCTTCGACGCACTCA
AGGAGGCGCTCCGCGCGCAGCTCCCGGGGTACATGGTTCCGGCCCACTTTGGGCTGCTGT
CGGCGCTGCCGGTGTCGGTGAGCGGGAAGCTGAACCGTCGGGCGCTGCCCGAACTCGCGG
CCCACGTTCCCGAAGCGCACGAGCGTGTGGTGGAGCCGCGCGACCCGACCGAGCGGCTCA
TCGCCGACGCCGCCCGGCAGGTGTTGGGACTGACCGAGCGTGTGTCGGTCGATCACGACT
TCTTCCACGACCTCGGCGGCGATTCGCTCCGCGCCGCGATGCTGGTTTCCGCCCTCCGCG
ACGATCCGCTGACCGCCGGGCTGGCGGTGCGCGACCTGTACGAGGCGCGGACGGTCGAAG
GGCTGGCCCGGCGCGCCCGGCAGGCCCCGCCTCCGGCGCACGAAGCACCTGCGCCTGCCG
CGCCCGCGCCTCGTGCGCACCCGCTGTTCGCCACCGTGGTCCAAACCTTGTGGCTGCTGC
TCGGCGTGTTCACGGTCGGGCCGCTGGTGTACCTGCTCGCGTTCCACATCGTCCCCGACG
CGACGGAGCGGCTCGGGCTGACGCCGTTTCTGCTCACCGCCCCGCTGCTGTACGCGGCCG
GGGTCGCGCTGTACGCGGTCGGTTCGGTGCTCTTCGCGGCGGTCGTGAAGTGGCTGCTGA
TCGGCCGCTACCGGCCGACCCGCGCGCCGATCTGGGGCAGCTTCTACGTCCGCAACTGGA
TCGTCCAGCAGACCGCGCGGCTGATCCCGTGGAGCTTCCTCGACGGCACCGTGTTCACCG
GCGCCGTGCTGCGGCTGCTCGGCGCGAAGGTCGGCCGCGGGGTTCACATCCACAAGGGCG
TGGCGCTCGTTCACGGCGGCTGGGACCTGCTCGAGATCGGCGATAACGTGAGCATCGCCC
GCGACGCCACGCTCCGGCTGGTCGACCTCGAAGACGGGCAGATCGTGGTCGGCCCGGTCG
CGATCGGGAGCGGCGCGACGCTGGACATTCGGTCGGGTATGGCTCCCGACACGCGCCTCG
GCGAAAACGCCTACCTGACGGCACAAGCGTACCTGGTGCCCGGCGCCGCGGTGCCGGCGG
GCGAAACGTGGTCGGGCGTTCCGGCGGCTCCGGCCGGGCGCGCGCCCGCCGCGCCGCCGC
TCCCGGCCGGGGCGCGGGGGCTGCCGCCGGTCGCCCACGGGTTGCTGCTGTGTGGCGCGA
AGCTCGCGCTGGCCGCGTTCACGTTGCTCCCGCTGGCCCTGGCCGCCGTGCTGTACTCGT
GGGCCGCCGGGATCGACACCTCCGCCGCGACCGGGTGGTTCCTCCACCCCACCCTCGGAC
CCGATGAACTGCTCGTCGGCGTCGCTCTGTCGGTGCTGTCCGTCCCGGTGCTGCTGGTGT
CGCGCTGCGTCTCGATGCGCGCGATGGGCGCGATCCCGGAGGGCGTGGTGAGCCGGTGGG
GCGTCACCTACGCCCGCGTGCTGCTCAAGCGCGACACCCTCGACTGGGCGAACGACTGGC
TCAACGGCACGCTCCTGTGGCGCGCGTGGCTCCGCGGCGCGGGCATGAAGATCGGGCGCG
ACACCGAGGTCAGCACGATCTTCGATACCGTGCCGGAGTTGGTGGAACTCGGGCCGGGCA
CCTTCTTCGCCGACGGCATCTACCTCGGCGCCCCGCACGTCCACCGCGGGACCGTGACGC
TCGCGCGCACGACGCTCGGGTCCGGCGTGTTCCTCGGGAACTACGCGGTCGTACCGGCCG
GGCAGCACGTTCCGGACGGCGTGCTGCTCGGCGTGTGTACGGTCGCCGACGATCGCGTCA
TGACCACAGGCACGTCGTGGTTCGGGGTGCCGCCGTTCGAGCTGCCCCGGCGCGAGATCG
TCGAGGCCGACGCCGGGCTGACGCACCGGCCGTCGCGCGTCCGGTACGTGAACCGCGTGT
TCTGGGAGCTGCTGCGGTTCGCCCTCCCGGTGGCGCCGCTCCTGCTGGTGGTGACGTGGT
TCGCGGCGCTCGAGGCGGCGCAGCCGCACGTGTCGCTGGAAACGCTGATGTTCGTGGTGG
TCCCGGCGCTCGATCTGGCGTTCCTGGTCGCGCTGCCGCTGTTCGGGCTGGCGCTCAAAT
GGGCGCTGCTGGGGCGGGTGCGCCCGGCCACGCGCGGGCTGTGGTCGTGCTGGTGCAGCC
GGTGGGACTTCAACTACATCGCCTGGCACTACCTCGCGCTGGCCCCGATGCAGGCGCTCG
AGGGCACGATCCTGCTCAACTACTACCTGCGGGCGCTGGGTGCGAAGGTCGGCCGGGGCG
TCGTGATCGGGGACGTGTTCGCCTGCGTGGTCGATCCCGACATGCTGGAGATGCGGGACG
GGGCGACCGTGAGCTGCCTGTTCCAGGCGCACACGTTCGAGGACCGGGTGCTGAAGATGG
ACCGCGTGGTGATCGGGGCGGGGGCCTCCGTGGGCGTCGGTGCGGTGCTCTTGTACGGGT
GCCATGTCGGTGCGGGCGCCCGGGTCGCGGGGCACAGCGTGGTGATGAAACGTGAGCGAC
TGCTGCCGAACCGCGCCTACGCCGGGTGCCCGACCGTCGTGGGCTGACGGCACCGGTTCC
GTGAAGGCAACCCACCCCCAACCCCTCCCTTTAGGTTAGGGAGGGGTTGGGGGTGGGTTG
CCTTCGCCCCGCTCAACTCACGGCCCCCTCCGGGTGCGGCAACTGCGGCTCCTCGCTCAG
CTCGAAGCCCAGCAGCGGCTCGTCGGCCAGGCGGGCGGCGATGCGCACCGTGAAGGTGCT
CCCGCGGCCCAGCTCGCTGTGGACCGTCACGTCCCCGCCGAGCAGCTTCGCCAGCTCCCG
CACGATCGACAGCCCCAGTCCGGTGCCCCCCTGCTCGCGGGTCATCGGGTTCGCGGCCTG
CCGGAACTTCTCGAAGATCAGGTCCTGCTCCTCGGGCGCGATGCCGACCCCGGTGTCGGT
GACCGTCAGCACCAGGTCGGTCCCGTCGGTCGCCGCCTTGAGCGTCACCCGGCCGCCCTC
GGGGGTGAACTTCACCGCGTTGGACAGCAGGTTCGTGATGATCTGGTGCACCTTGCCGGC
GTCCTGGCGGGTGGCCGGCGCGTGCGGGTCGGCCGCCACCCGCACGTCGATGTTCTTCTT
CTCGGCCTGCGGGCGGATCTGGGCCGCCGCGTGCTCGCACGCGGCGGCCGCGTTGAACGG
CTCCGGGTGCAGCCGCATCTTCCCCGCCTCCAGCTTGGCGAGCTCCAGGATGTCGTTGAT
GAGCGCCGTCAGCCGCTGGCCGCTGGTCATGATGTTGCCCGCGTACCGCTGCTGCTTCTC
GGTGAGGTTCTCGGCCGCGATCAGCACCTCCGAGAACCCGATGATGCTGTTCAGCGGGTC
GCGCAGCTCGTGGCTCATGGTGGAGAGGAACTCGCTCTTGAGCCGGTTGCTCTCGAACAG
CGCCATGTTCACCCGGGCCAGCTCGTCCACCTTGCGGTCCAGGTCGGCGATCAGCTTGCG
GTTCCGCTCCTGGATGTTGGTGAGGTTGCGGAGCATCCGGTTGAACGCGTGCGACAGGTC
CTCGAACTCGTCGCCGGTCTGGATCTCGCTGCGGATGTTGAGCTCGCCGGCGGCGATCGC
CTCGGACACCTCCTTCAGGTGCTTCACCGGCTTCACGATCACGTACCGGATGATGAGGTA
ACTGCCCGCGATGATGAGCAGGGAGGTGCCGATGGCGAACGAGAACAGCAGCGCCCGGTT
CGTGTGGAACCCCTCCTCGATCGACTGCGTGGAGATGCGGATGCGGACCACCCCCATCAC
CTGCCCGGGCTGCAGGTCCGGGTTGACGGCCTTGACGCCGGCCCGCAGGGGGTCCTTGTG
GCACTCCACGCACGAGGGCTGGGCGCGGACCGCGGCATAGTAGTAGAAGGCGTTCTCCTT
GGGGGCCTTGCGGGTCTCCTCGTTCTTCAGCGGGTCGGTGGTGAGCTTGGTGAACACCGG
CAGGTCGTCGCTGTCGGGCTTGTCGGCGTCGTCCAGGGCCTTCGGCTTGAGCAGCCGGAC
GTTGTACCCGCGGAGCGTCTGCGGCCAGTGCCAGTCCCCCTCCGCGAGGTGCTGGAACTC
GTCCACCGCCTTCAGCACGTCCCCCTTCACGTGCATCCGGGCCACGCTCGGCGCCAGCAA
CGCGCGGCCGGTGGTTTCGAGCTGCTCGGAGGCCAGGTCCTCGGTCTGCTTGGAGTAGAC
CCAGAAGCTGCCGGTCATGAGCACCAGAACCCCGGCCCCGAGCAGCCACCGGCACTTCCG
CTCCAAACTGGTCTCACCGACCAGCCGCTTGAACGCCTTGTAGGACATGGCAGAGGGGGC
AAGAGTTAAGGGTCAGGGGTCAGGAGTTAAGAGTTAGGGCGCGCCGTCAGGAATGTCGGC
ACATCGGGCACTTCCCCATCGCATTTCCTCGCATACCGCTTCCAGAAGTTTTGCTTTTCG
TCGCGACCGCCCGCCGCAGAGTCTTCGGCACCGGGTTCCGTTCGCCTGCTCCAGCCGATT
TCACGAAGGGTTCGGATTCGTAAATCGTTTTTCAGCAAGATATTGTGTCGCGTCTCTCGG
ATGCTTTCGGCTCCGATACCGGTCGCTCTCGGGCACGTCTCCCGGGGCTTGAGGGGCCGG
ATTCCGTGGTAGCGATGCCCCAGCGGGGCGGTAGTCCGTTGCCCGCGAATGTCCAGTCGG
TGACCCATCGCCTGCGACCGGTCGGCGCTGTAACCCCCGTTACACCTTCGTCCGAAGGGG
GACGACGTGCAACCGGTCGGAACCTTCGCCGGTCGGCACTGTAACCCCCGTTACACCACG
GTCCTGGCGCCAGCGGGTTTATGTATCGGGCTCACTTGCCGCGCGTCGTCCGCTTCTTCT
TACCGGTAGCCGGCTTCTGTCCCTCGGGGGCCTGGCACCGGGGGCAGAAGTGCGAGGCGC
GGCCGGCGTAGCGGGCGCACACCACCGCCGCCGCGCAGGTCGGGCACGGCTCGCCCGTGC
GGCCGTACACCGCGAACTCGTTCTGGAACCCGCCGCGCAACCCGGACCCGCCCACGTAGT
CGCGGATCGTGCTCCCGCGCGACTCGATCGCCCGCGTGAGGACGGCTTCGACCGCCTCCC
GCAGCGCGTCGCACTCCCCGGCGGTCAGCTTGTTGCCGGGGCGCCCGGGGTGCAGTTTCG
CGCGAAAGCACGCCTCGTCCGCGTAGATGTTGCCGACGCCCGCCACAACCGTCTGATCCA
GCAAGACCGCTTTAAGGTTGCGGCCCGTGCCGCTCACCGCCGCGCGGAAGTAGTCGGCGT
CGATGTTGAACGGCTCCGGCCCGAGTTCCGCGTTCATCTCCGATTCGACCGCCGCCCGGT
CCGCGAAGAACTCCGCCGACCCGAACCGGCGCTGGTCGCGGAACCGCAACTCGTGACCGT
TGTCGAGCGCGAACACTGCGTGCAGGTGGTCGGGCTCGGGCGCGTCCGCCGGAACAACGG
TGAACTGCCCGGTCATGCCCAGGTGAACGCGGAGCAGGGGGGAAGACCTACCCCCCGGCC
CCCTCCCTAAAGGGAAGGGGAGCAAAGCCACGTTGGAACCGATTTGCGAATCGAGTTCGC
GAGACGTTGCGCCCGAACTCCCCCTCCCTGAAGGGAGGGGGTTGGGGGGTGGGTCTGCCT
TCCTCCCCCTCCCTTCAGGGAGGGGGTTGGGGGTGGGTCTGCCTTGCACTCCAGGTCAAC
GAGAATCCACTTCCCCCGGCGCCGAACGGCTTCCACCCGGGTTCCCGCGAGTGCGGCGGC
CCAGGCGGGGTTCCACGTTCGGCGCAGCTTGAACGCGCTGCGCCGGACGGCGGTAATCAC
CCGCCCGGTGAGCAGCGGGCGCAGGTCGCGGACGACGGTCTCAACTTCCGGCAGTTCGGG
CATGAACGCTCCACCGCGCACAACGGGCAGAGAAATTATGGCGCATCCGCCCCCCGGCGC
GAACCCCGGTCGGGCTGCTACAATCAGACTCTGGCCCGTTTCGCTTCCCGTGTCACTCCC
CGGTACTCGACATATGGCAGTAGCGACCCCCGCTCCGGTTTCCCAGGTGCCCGACGCCCG
CGGCCGGTTCGGCCCGTTCGGCGGCCGGTTCGTGCCCGAAACGCTCATGTTCGCGCTCGA
GCAGCTCGACGCCGCGTACCGCGAGGCCAGGTCCGACCCGGCGTTCATCAGCGAGTTCCA
CACGCTCCTGAACGAGTACGTCGGCCGGCCGTCGCGCCTCTACTTCGCCGAGCGGCTCAC
GAAGGAGGCCGGCGGCGCGCGCATCTACCTGAAGCGCGAGGACCTGAACCACACCGGCGC
GCACAAGATCAACAACGCGATCGGCCAGGCGCTCATCACGAAGCGCATGGGCAAGAAGCG
CGTGATCGCCGAGACCGGCGCCGGGATGCACGGCGTCGCCACGGCCACCGCCGCGGCGCT
GTTCGGGCTCACGTGCCGCGTCTACATGGGCACCGAGGACATCCGCCGCCAGGAGCTGAA
CGTGTTCCGGATGCGCGCGATGGGGGCCGAGGTGTACCCCGTCGAGAGCGGCAGCAAAAC
CCTCAAAGACGCCACCAACGAGGCCATGCGCGAGTGGATGTCGAGCGTGGAGCACACGCA
CTACATCATCGGCAGCGTGGTGGGGCCGCACCCGTTCCCCGCGATGGTCCGGGACTTCCA
GAGCGTGATCGGCACGGAAACCAAGCAGCAGAGCTTCCAGCAGTTCGGGAAGATGCCCGA
GGTGGTGGTGGCGTGCGTGGGCGGCGGCTCGAACGCCGCGGGCATGTTCTACCCGTTCGT
GGACGAGCCCGGGGTGGAACTGGTCGGCGTCGAGGCCGGGGGCCGCGGTGCGAAGGCCGG
CGACCACGCCGCCACGTTGAGCAACGGCAAACCCGGGGTGCTGCACGGCAGCTTCAGCTA
CGTGCTTCAGGACGACGACGGCCAGACCGCGGACGTTCACAGCGTCAGCGCGGGCCTGGA
CTACCCCGGCGTCGGCCCCGAGCACAGCTACTGGCACGACGCGAACCGGGTGCAGTATTG
CAGCGTGACCGACGAGGACGCGCTGGACGCGTTCCACCTGTGCGGGCGCCTGGAGGGCAT
CCTGCCGGCCCTGGAAACCGCTCACGCGGTGGTCGAGGCCATGCGCATCGCCGCCAAGCG
GCCGAAGGACGAGGTGGTGGTGGTGTGCTTCTCGGGCCGCGGCGACAAGGACTGCGCCGA
AGTCGCCCGGCTGATGGCCGCGAAGAAGTGAAGAGGCAGTAGCCGCGAAGACGTGAAGAG
GCAGTAGCCACAAAAACGCACAAAGGGCACAAAAGAAAACCGAAGAGAAAAGCAGAAGAG
GCAGTAGCCACAAAAACGCACAAAGGGCACAAAAGAAAGCGAAGAGCAAGAGGGTGTTCA
ATGCACCTGCTGTTTGGTTTCCTTTTGTGCCCTTTGTGCGTTTTTGTGGCTACTGCCTCT
TCACGTCTTCGCGGCGCACCACTGACAACCACAAAACCGATGAGTGCCGACGAGCCCGTG
TCGCCATGAACTTCCGAAAGCTCGTTCGCAGCCTCACGATCGGTTGCGCCGGCCTGATCG
ACGTGATCCGGTCTGAGCAGAACATGCGGATTCACTGCGTGGTTGCGGCGGGGGTGACCG
CCGCGGGGGGCGTGTTCGCGCTCGCCGCCTGGGAGTGGGTTGCGGTCGTGCTCTGCATCG
GTCTGGTGCTCTCCGCCGAGTGCATGAACACCGCGCTCGAACGGCTCGCCGACCGCGTTA
CGCAAGAGCGTGACCCGCTCATCAAGCAGGCGAAAGATTGTGGCGCGGCGGCGGTGCTGG
TGGTCGCGCTCACGGCGGTCGTGGTCGGCGGCGCGGTGTTTGTGCCCAAAATCGGGGCCG
CGGTGGGGTGGTGAGTCATGTCCGACGGAAGCCCCATCACCGATGACCACGCGCCCCCGT
TTCGCTGGTGGCTGCTCCCCAGTTGGCTGGGGCTCGACGCCCCGTGCGTCGCGCTGACCT
GGACCTGGGCCACCGGCCGCGCGTCCGGGGTCGCGCTGCACGCCCGGCCCGCGGCCGCGA
TGTTCCTGGTGGTGTGGTTCATCTACCTGTCCGACCGGCTCATTGATGTCGCCCGCTGCC
GGGACTGGACGCACGCCACCGGCCGGCTGCGGTTCGGGCGGAGCGCCCGGCCGCTGTTCG
GCGTCTGTCTCCTCGTGTGTCTGGTGGGCATCGTCGCGCTACTCGGGGCTGGCTTGCCGG
CCGAGGTGATTCAGCGCGCGGCGCTCGTCGCGATCGGGGTGGGTCTTCACGGGCTGCTGT
TCGTGGTCCCGGTTTTGTTCCGGACGAAGCTTCCCGGTAAAGAGTTCGGCGTCGGGCTGT
TCTTCGCGCTGGGCGCCTACGCGTGCCTGGGTGAGGCGGCGCGGACGTGGCCGCTTCTGG
TATCGGTGTTCCTGGTGGTGACGTTCGCCTGTCTGGTGATCGCCGCCCGTGACGCCGACA
GCGACCGGGTGAACGACCCCGGGGGCGCGTCCCGCTGGTGGCGGACCATGAACCGCGATC
TGGTCTGGCTCGGAGTCGCGCTGACGCTGGCCGCGGCCCTGACGGCGGTTGGTGGCCGCG
CGTTCGGCCTCTCGCTCGCGGTGTCCTTCGCCGGGCTCACGGCGCTGCACGGCGCCGCCC
ACCGGCTGAGCGGCGACGCCGTGCGGGCGCTGGCCGACGTGCTGCTCCTGACGCCCGTTC
CGATCCTGGGCGCGTTCGCGCTGCTGTGAGCGTGACCGGCACGGGAACGCGCGGAGAAGT
GGGGCCAACCGCAGAGGAAGAAGTAATGGCCGCAAAGAAGCACAAAGGGCACAAAAACGA
GCCAAGCCAAGTCCAATAGCCTCCGACTCCCGGCCGAAAACCAACTCATCCGAAGCTCCG
GGCGATTCATTCGTCCCGTGACCGTGCTCGAAACACGACTCCGGAACCGTCAGGGTACGC
TGGCATCGAGACAACTGTAAACGACACGCACGCGCGGAACACGTGCGCGTGCGGGGGCAC
GAGTCCGCTCGATGAGTTGCAAGTTTCGCACGAACCCGTTACCTTGTTACTGCTCATATT
GTGAAGACGGTATTCGTGCGGTAACTATCGCGGTCGTATTGGGCTGCCCCGCACGTGCGG
GGGCAGGGGAAACGGTTCCGTGTCGGTGCGCGAGGCTTCGCACACTAAACACTGGTTCGG
CGGCAGGAGGACAACCGATGGTTGCGACGTTGCTTCTTCCGGTGGTGCTGTCCATCCCGG
CTCTCGGCAAAGCTCCGGAAGCAGCCGACCCGTACCGGGATGCCCTCGTCGAGGCGATCC
ACCACTTCGCGGAGGACGGCCAGCTGGCCCACCTGCGAGCCGTCCTCGAGAAGCACCCGA
AGCTTCTCGACGCCAAGCGGGACCGGCAGCTCGGCAGGCCCACCCACGGCGACGACTACA
CGCCGCTGCAGACGGCGGCCCGGCACGGCCGGGGCGAGGTCGTCGCCTTCCTGGTCGAGA
AGGGGGCGGGCGTGAATGTGGCCGATGGCTACGGGTACACGCCGCTGCACCTGGCCGCCG
AGGGCGGGCACCTGGACGTGGTCAGGCGGCTGGTGAAGGCCGGCGCGAAGGCCGATGCCA
GGACGACGGCGTTCCCCGAGAGTTTCGCCCCGGGCGGCCCGCCGGACGCGGCCCCGGTGA
AGTTCCCCGCCGTCCCGGCCCGCACCGCGCTGCAGATCGCCGAGGACACGAAGCGGACCG
AGGTGGTGACGTTCCTGAAGTCGGTCAAGTAAATCGCCGCGGGCCGAAGCCACGCTGAAC
CCGGCGCTGAACCTGACAACGCCAGGTGGTTTCCGACGCATTGCTCCCTGGGAGGGGGCG
GTGCAGGTGAGCTTCATCGTTCGGCCACAGAGGGTGCTTCAATGGGATCGCCGGATCAAC
GCCGCACCCTTACCGCGAAGCTCGCCGTCAGCGCGGTCGCTGGCACCGCCTTTCTCGTCC
ACATGGCGTCAGAGCGGACACGGCTTGACACCACCGGGCTCGCCCTGATTGGATTGGCCA
TTCTCCCTTGGCTCGCTTCTGTCCTAACACGGGCCGAGTTGCCCGGCGGGTTGAAGGTCG
AGTTCCAAGCCGTGAAAACCGAGCAGCGCCGGCAGGCTCAGGAGATCGATGCGATCAAGT
TCCTATTGGCCTACTTCCTTACCGAGCATGAGTGCCGTCACCTGGAAGGGCTGGCTGCCA
ACAAGTCGTATCCCGCCCGTCGCAACTCGACGACCTCGTTTTTCGAGGCCGAAATGCGGC
GGCTCAAGTCTCTCGGGTTCGTCGTCGGACGGCCGGGATGTGGCATCCGGTCACTGTTCG
GAGCAATCGTTGAGGCGGCCGGAAAGGAGGTCAACGTCCGAGACCACTTCGAGATCACGC
CGCGGGGCCAGGACTACCTTCGACTGCGCCGCGAGATGCTGACCCCGCTCGGGGGCGGAG
CACCGGAGGCTGAACCCGGCGCGGCACCGGACGCCGCAAGCTGATTCGGGACGCACCGCT
CATCCGGTGATGGCGGTGCAGGTGAGCTGTAGTTCGGCAAGATGAGGGCTGACCATGAGG
TGCGTGTTGTTTGGGGCGGTGTTCTGCGGCGTCAGCTTTCTCCTCAACCCCGCCCTGGCC
GATCCCCCGACACCCCCCGCGAGTTCACCCCCACGCGACCAGCCGGCGTGGGTCGCCGAG
ATCGAGGCGGCAGTCAAAGTCCAGAAGGGCCGTGAGCGGAAGATGTACGAGGAGTACGCC
GCGAGGGGCGGGAAGGCGAAGGCCCCGGCCGAGCAGGACGCGGTCGACAAGTGGGCGGCC
GACGCGGGCGAGGAGCTGAAGACGACCGACCGCGCCGCGGCCCGCGCCCTCATGCCGCTG
CTGCGCGAGCACGCCGCAGACCCGCAGGTGTACATGGGGCTGGCCTTTGCAACGATGCAC
GGCGGCAGCGACGACCGGGAGGAGGCCGGTGCCCTGATGGGCCGGCACCACCTGTCCAAC
CCGATCGTGCTGAGCTGGGCCCAATTTGGGCGGGGTGGGGGGTGCGACGACTTCCGCGAG
CCGATCATCCGCGGCCTCCTCGCCGAGCGGGCTAGGACCCCGAAGGAGCGGGCCTTGCTG
CAGTTCGCGCTGGCCGTGCACCTGAAGGAGAAGGCCGAGGTCGCCCGGATGTCCGACCCG
TCGATCGCCCGGCGGTACGGCCGGGACTTCATCTCCAAGGTCCGCAAGCGGGACGCGGCC
AAGCTCGAGGTCGAGGCGCTGGGCATCCTCGACCAACTGGTCGCGAAGCAGGTGCCCGGC
GAACTGCACCGCGGCGTGTCGATCGTGGAGCGGGCCAAGGAGGAGGCGTACGAGGTTCGC
CACCTGGCGGTCGGGAAGAAGGCGCCGGAGGTCGTCGGCGAGGACCTCGACGGCCGGGCG
ATGAAGCTGAGCGACTACCGCGGCAAGGTGGCGGTGCTGACGTTCTGGCACAGCCGGTGT
GGGCCGTGCCACGTGTTCGCGCGGCAGGAACTGAAGCTGGTCGCGCGGTTCGCCGGGCGG
CCGTTCGCGGCGGTCGGGGCCAACGTCGACGAGGACCGGGACGCGGCGAAAGCCGTGGTC
GAGGGGCTTAAGCTGCCGTGGCGGTCGTTCTGGTGCGGGCCGAAGGGTAACGCCGGCGAG
GTCCCGCGGGCGTGGAACGTGAGCGGCTGGCCGACGGTGTACGTAATCGACCATGCCGGG
GTGATCCGGGCGAAGGCGGTCCGCGGCCCGGAGCTGGATGGACTGCTCGACGAGCTGGTG
AAGAAGGCGGAGGCCGACGCCCCAAGGTGACCGGCGGCGGCGGGTGAGCAACACGTTCGG
CAAGTGGAGCAGGCATGCAGCGACGAATCGCACTGCTGTCGGTGGTATTCGCCACGATCG
TTTTGCTCAACGGGTGCAGTCGGTCGCCAAGCGGCCCCGGCGTCGGGGCGAACGTGGACC
CGCGGGCAAAGGCTGACGAACTGGCCGCGCTCGCGGGGACGTGGGTGTACGAGCGGCAGA
TTGTTGAGGGTAAGGAGATCCCGGCTGCGGAGATGGGTAGGAGCACCATCGTCATCCGCG
AGGACACCATGACGCGGGAAGTGCACCGCGCCGACGGTCAACGGCTGTCCCCGATCAAGT
CCACCATCTGGGTCGATCCGACTGCCAGCCCGAAGCAAATGGACGACGACGCGGCGATGC
CGTTCGGGAAGAAGCGCCGGCCGGGGATTTACAAATTGGAGGGCGACCGACTCACCGTCT
GCTACGACAACACCGGTGCGCAACGCCCGACGTCATTCGATTCGCCCGCCAATTCCTCGC
TCGTGCTGACGGTACTCCGGCGACAAGGCAAGTAGCCGGCTGAGTTCAGGCGCCGAACCC
GGCGCGGCACCGGACGCCGCAAGCTGATTCGGAACGCATCGCTCATCCGGTGATGGCGGT
GCAGGTGAGCTTTCTGTTCGGCCACAGAGGGCAGCACGGTGGAAGTGACCCGCGAAATGG
TCGAGGAAGCATTCCGCAATGACCACGCCGCGACGACCGTTCTGTTGGCCCCGCTTTGGC
TCCAGTCCCACCCGGATGATCTTGGCATCATTCTCAATTACGCTGAGATGTTGTACAAGA
TGACGCGGTACGAGGAGGCCATCGGCGTATACGAGAACGCACTCGGCAAGATCGAGGAGG
ATGGACGTTGGGCGATCTACAACCAGCTCGGACGCATGTACCAGTACTGGGGGCACCCCG
CGCGAGCGGAACCGTGGTTCCGGAAGGCGATCGAGATCGAGCCGGATGAACTCGCGAGCT
ACATGTTCCTCGGTGCGTGCCAAGCTCGTCAGGGGAAGCTGAACGAAGCCGAGGCGACGC
ACCGGGCCGCGACCCAGTGGGCGGAATCTTGGCTGCGGGACGAAGCGTATCACAACCTCG
GTCTTGTCCTTCGCGGACAAGGCCGATTGAGCGAGGCGGCCGAGTGCTTCCGAAAGGCAA
TCGAGATCGACCCGAAGTACGCAGACGCCATCGAGGCGCTGGTCGATGTTGAAAAGGCGA
TGGTGTTCGCCCAAGGTGGCGCGGCCGAACCCGGCGCGGCGCCTGACACCGCCATCGGGT
CTGGAACGCACCATTCATCCGGTGATGGCGGTGCAGGTGAGCTCATCGTTCGGCACACAG
AGGGCTCTCGACCGATGAAGGTACCAGCCGAGGTGCTTGAGCGGTTGCGGAAATACCCGC
AGCACTTCCCGTTGCCACTGGAGCCGATGCACGGCTGGCGGTCGTCGCCGGACGAGGGCG
GGCACACGCACTGCGAGTCGTGCCGTGCCACCATCTACCGGGGCGACCCGGTGGTCGGCC
GCTACCTGAAGTACGTCAGCGTGGTGTTCTGCCCGGACTGCGTACGGGACAATCCGGAGT
TGTTCCGCGAGTGGCTGGCATCGCTGCCGGTGCGAGCCGCAGAGTCCGAACCCGGCGCGG
CACCTGACACCGCCGGGTGATCAGGGGCGCACCGCTCATCCGGTGATGGCGGTGCCGGCG
AGCTTAATGTTCGGTCACAGAAGCCGAGGAGGGGCGATGGACTACGCATCATTGCCGAGC
TATCCACCACCCCCGTCGCACGCGCCCGAACCGCAACCGGGCAACGAGCGGCAACTCACC
CCGCGCCAGACCCAAGTCCTCATCGACCTGACTTGGCTGGCCGGGATCATGGTCCTGATC
CTTTGGACGCGGCATGCGGTCACCAACATCGAGCGGGCGCAGGCGGCCGAGCGCGCGCGG
GCTGTTGCCCCACCACCGACGCCCCTCGACTTCGGTCTAGTTGCAGAGCGATTCGGCCAG
ATTCAGGCGGGAGCAAGCCGGGAAGAGGTCGAGCGATTACTCGGGCCTCCGACGGAGCGA
CGCGCGTGGGGGCCGGAGGTCGAGGAATTCGAACTGCGGTGGTGGAACGGGGGCAAGAAC
ATCTTCCGTGCGGACCGGGAGTGGAACCGCTGGTCCGACCCGGCCAATCCGAACCGATGG
GCGGCGGTCGTGTACTGGAGGTGGCCCGAGAAGGAACAGGCAGTGTATGGTAAGCTCAAG
AAGGGGTTCTGAGCAAAGGCGAGCCGAACCCGGCGCCGCACCGGACCACGGCAAAATGTC
TACTTTCCCGATCGGATCGCGGCTCCCCGCGGCCAGTGAGCTGATGTTCGGCGGCACCAC
GCAAGCGGTGAGCCTCGGGCACGAGGCGGATGAGAAGCTTGAATTGGCTTCGAATCTCGG
AACGCTCTCGACTCGGGGTGCAGAACACGGAGATGTGTATGAAGCGATGGGGTCCACTCG
CCAGCACGTCGGCCCTTGCGTTCCTGGTGACGTTTGTGTCCGCGGCCGCGCCGGTTCCGA
AAGAGGACGGCGACACACGGTTGCGTCGGCTCTACGGCACACCCGTCGATCCGGACAAGG
ACTGTACTTTTGAACTCAAGCGGGACGCGCTCCAGATCACGATCCCGGCGACCCGTCATG
TGGTCGAGGACGCGAGCCGGATGAACGCTCCCTACACCTGGAATGAGGTCAAGGGAGACT
TTACCGCCACCGTCCGGGTCGCGTTCCCGATCCGCGTGGTCACGCCCCCGGGCGATAGTC
AGAGGGCGGAGTCGAGGGCTGGTCTGCTCGCCATGGCCGGGGGTGAGGTGGTGCAGGTGG
TGCGGACAGAGTTCACGTTCCCCCGGCCGATCCCCAACCCGCAACAAGAGAACTTTCACT
TCAACCATTACACCACCAATCGCAGTTACGGTGCCAGCGCGGTTGACAAGGACGGGCCGG
GAGATGCCGGCTACGTGCGGCTCACCCGAGCCGGAAAGGCGGTCGCATCTTTTTGGAGCC
GTGACGGCAAGACGTGGCACGAGATCAAGTCGGACCACCGGGTCGGCTGGGAAGAGACGG
TTCGCGTCGGGGTGGTAGCCGAGAACTCCTACCAAGCCCAGTTCGAGGTCACTATCGATC
AGTTCCGGCTCACGCAACCGGCGAAGTGACTCGCCCACGTCGGCTCGGCACCTCGCCCCG
CAAGAGGCCGAACCCGCGTGGCACCGGACCCGGCCACGTGATCGGTTTCCCGCTGCTTGC
CGGGTGTCCGTCTGCGCGACTGGTGCCGCGGCCGGACCGGTGACCTTAATGTTCGGGGGC
GGAGGGCGCACCGATGGGGCGGCGTGCTGGGGGGATCGTCGCGGGGGCCGTCATCGGCCT
GATCGCCGGTGCCTTGGCCCCGGTCGTATTCATCGCCGCCTGTGTATGGGACGGCCGTGC
GGAGTGGTCCGCGCTCACCGAGTCGGAATCCGTTCCGTACATCGCGACCTTGGTCGCGCT
GGGTGCCGTAAACGGAGCGGTCGGTGCGTGGGACGGGTGGCGGTCAAGCCTGTACCGGGT
GTGGCCGGTTGCCTGGGTGCCGGCCCTGCTGTTCCTGTTCCCCGCCGTCCAGTTGGTCCA
ATATCCTTCGGACTCGAAGACTTGGGGCGCGGCCCTTCTGGTGGTCGGTATCGTGGCCCC
GTTCGTTTGGGTGGCCGGCCGGGTCGGGCAGGAAGTCGGCGTTCGGGTGCAGCCCAGGCA
CGTCGAACCCGGCGCTACACCTGACACCGCCATCTGATCTGGGACGCATCGCTCATCCGA
TGGTGGCGGTGCAGGTGAGCTCATTGTTCAGCCGCAGAAGTGGAAAGGAGTCCGGGAATG
TTCTCTTTCATGGCCGTCGGTCTGGTCTGCCTTCTACCGGGCGATCAGGCGATCCCTCCG
GATCGATACCCGACGTCTGCCGGAGGCCACCTGCGGCTGTTCCACCAACCGCAGAACGGC
GACCGGGGGGGCTATGGCCAAATTGCTCCGGGAGGACAAGGCATGGGGCCGGCTCGGCCG
TCAGACCTACCACAACGGGCTGCCGTTCCGGGTCGGTGATGAGGACTACAAGTGGGACGT
CTCATACGACGCGGTCCGGGCTGTGGGCGGCGGCTTGCGGGTGTCGGTGTCGTACTCGGT
CACGGACGCCCGTGGCGAGAAGGAATTGCTGCGCGGGTCGGCCGAGGTGCGATGCGACCC
CAAGAAGCCGGCCCGGTTCCGGCTCGCCTCCGACTTCCGCGGGGGCGAACTGTACGCGGA
GCTGTCCCTCCGCCCGGAGGGGCTTGTGGATCGGCAGCCGAACTTGGTACCGACACTCAT
CACGGCACTCGGGGCGGACGAGCCGATCCGTTCCGATGCGTTCCAGACGCTCGACTATCT
CGGGTCCGACGCCGTCCCGGGTTTGGTCAAGGGGCTAAAGTCGGGGGACGCCTCTGTCCA
GCCGTTGGTCGCCCAACTGCTGGGTCGGATCGTGGAGCGGGAGCCGTTCGTCCGTGATGA
CGTGGTCGGACCGCTCACCCGGGCGGTTCGGAGTCCTGACGCCGGCGTGCGAAAGGAAGC
AACGCGAGCGTTGAAGTTGGCCGTCGTGGGGAGTCGCCGGCCCGGTCCGCCCTGACCTGC
CGAACCCGGCGCGGCACCTGACGCCGCCGGCTGTATTGTGACGCACCGCTCATCCGGTGA
TGGCGGTGCAGGTGAGCGGTTTGTTCGGCAACCTTGAGGGCTGCACGGCGTGAAGCGGGT
CCAGCGACATCAGGAGTCGTGGCACGTCCCACCCCCTCCGCCGGCGGTCGCGGTGTTCGC
ATGCCGAGGATGCGGAACCGCGCTGACCGCGCCGCTGCGGCGGTTGGACGACGCGGCGGC
CCTTTGCGAGAAGGAATTGGCCCCGCTCGTACCGGAGAAGCATTACTGGCCGGTCGCGGC
CGGGCACCTGCCGAGCAACTTCGACGGCCAGCCGGTGGACTTCACGGGCTGTTTCGCGGT
CCGACCGGGTGCGCTGGTCGGGGTGGGCAACCACCCGGAGCGGGGGCGTTGGATCGGGTG
CTGCGGGCCGAGCGGTGCCCACGGCCCCAATCGCATCTGTGCGTGCGGCCGCGTGGTCGG
CACCGAGCGGTCGGACTGCATGTGGCCGGTCGCGGTCTACCTCGACCCACAGGCCGTCCG
TGCCGTGGAGCAAGGCGCCGAACCCGGCACGCCACCGGACACCGCCGGCTGATTCGGTGC
GCATCGCTCATCCGGTGGTGGGCGGTGCCGGTGATCAGTTTGTTCGACGTGCTGCGTGTG
GTAGAGCAAGGAGGAAGGTCATGCGAACGGCGTCGTTGCTCCTGATCGGGTGTTTGTGTC
TCGTGGGCGCGGGCGGTGCTTCCCGCGCCGAGGAGCCCAAACGTACCGATCCTGCCGTCC
TCAAAGCGCTGCACACGACGTTCGCCGATGGAAAAGACGACGCGATCCTGAAGCTGGTGA
AGCAGAACCCGTCACTCGTCCACGACGCGGACGAATCCGACTGCACCGCTCTGCATTACG
CGGCCCGGTACGGCCGCGTGGAAACGGCCAAGTGGCTGATCGATCAGAAGGCCGACGTGA
ACTCCGTCTCCTACAACCGGTACACCCCGATGCACGTCGTCAGTAACGCGGCTGTCGCCA
AACTTCTGATCAAGGCCGGGGCGGATCTGAACCGGAAGGACGCTTGGGGGAACACGCCTC
TTCAACGGGCGGCCGAGGACGAACACGCGGATGTCGCCGAGGCCGTCCTGGCCTCCGGCG
TCGCGCTCGACTTGCGGTCGGCGATCATGCTCAAGAAGCGGGACGCGGTCAAGAAGATGC
TCAAGGACGATCCGAAGCTGGCGCGGCGGCCGTCCGAGGGATCGAACCTGTGGGGAAGTA
TCACCCCGCTGGGGCTGGCCGCCGGCCGGAAGGACAAGGAGATCGTTCAACTCCTTCTGG
ACGCCGGGGCCGACGTGAACGAGGGGACGTTCATGCCCAACGCCGGCGGGGAGGCCACCG
CTTTGACAAACGCGGTCTGGGCCGGGGACAAAGAGATCGTCAAGCTTTTGCTCGCTCGGG
GGGCCAAAACGGACGTGACCGGTGGGAAGTTTTACCCGAACATCCTGGACTACGCGCGCA
AGCACTCCAGCCAGGAGATCGTGGAATCGCTGGAGAAGGCCGGAGCCAAGGTATCGGGCC
AACGGAAGTAGCCACGTCGGGTGACGCCGAACCCGGTGCGGCACCGGGCACCGCCGGCTG
ACTCGGGACGCACCGCTCATCCGGTGGCGGCGGTGCCGGTGAGGTTGTTGTTCGGTACGC
GGGGGAGGCGAGGGTTGCGTGGATGCGATTGCAGTGTACGAAGCGGTCACGTTTGAGGGC
CGGCACCGGTTCGTGCTGTTACTTGATGCGATCCGTGTCACCAGCACGATCTTCCTTCGG
GGCGAGATCGAGGCCATGCTGCCGCTGGCCGGACTGCAACCGCGAGTGGATTGGTTGCGG
CTGAGGAGCAGTACATTTTGGTCGGGACTCATGGGCGCGACGCTAGCGGGGTGCGGCTGG
CCGGTGCTTGTGGAAGGGCTCAAGCTCGACCCCCTGGGGCTCGGTGCCGTTCTCGTCGGT
GGGGTCGGCCTGGTCTGTGCGTCGGTGGCATTGGCAACCGTCCGCAAAACCGAATTCGCT
CAGCTCGTGACCGATGCGGGTGTACCGGCGCTGCTCATTGCTCGGGCACGGCGCGGAGTT
GGAGACTTTGATGAGTTCGTCGAGCAGGTGCATCAGCAGATCCGAGTATGTAAGGGGCTC
AACTGAGTCGCGCCAGCCGCGGCGTGCCGTAAAGCCGGTGAAGGTGTTGTTCGGCCACAG
AAGGGGTCCGGTATGAAACGCTGGTGTGTGGGACTCTTCTGCGCCATCGTCCTGGCGGTG
GTCGGCGGGTGCCGCCGGTCGCCGACCGCGCCAACCGATTCAGGGGCGCCCGCCCGAGTC
GTCCGCGTCGCGCCGGCCAAGCTGCTGACCGGAGAGCTCGGCCGCCTCTCCCCTCACCTT
GACCTGACGGCGACCGGCTGCCTCCGTCTCGACGCCCCCGACGAGGACCTCTTTTTCGGC
TTCGAGCCCGAACTCTGGGAGATGGGAAAGCCGCGTACTCTGGGCTCGTCGAAGTCGCGG
GTGCGCGGGCCGAGTGAGGTGTCGTTCTCCATTCGGGAGGCACACGACTCCAAAGGGGGC
CGAGTGTACCGGCTGGTGACGGCGGTGGCTACGCCGTCCGGTCAGGGGGCCTCGCACTCC
TACACGGCTGCCGTCCCGGAAGTGTCGGACATGGGGCAAATGAGCCGCGCGGTGGACCTG
GCCGAGCCACGGGAGTTGGCGGAAGGCGAGGTGGTACCGGTGTGGGCGTTCGTGGTCCGC
ACGGACGGGCGAATGGACGGAGAGCCGCTGGAAGAGGCGGTGAAGAAGGCCCGTTGGGCA
CTGGTCGTCAAAGCTCGCTGGGAGCGGCCCGAAAACCGGTAGATGCCGGCCCAGGTGCGG
CCCTGACACCGCGGGCGGATTCGGGGCGCGCCGCGGTGCAGGTGATGGCGGTGCCGGTCA
AGGTTGTTCTTCGGTGGAGGCGCAGTGGACTGGCCACGGGTTTATCGTCCGCGGCGCGAC
CAGGGGTGGCTGGTCGTGAGTATCGCCGCCGTTGTGCTGATCGTCGGCTTGGGCGCCGGC
CTCCGCGGGCACCCGGGCGACGCGGTCGGCGTGTGTTGCTTCCCCCCGTTTGCGGTGGCG
GTGGCCCTGCTCGGCGTCGCCCACCTGCGGACACGGGTGGAGGTCGGCCCCGACGGCGTC
TCCAGGCGGCCCCGGCTTGTGGGCGGGTTCGTCCTCCGGTGGGCGGCGGTCGAGTGGTGG
TCCGTGGTGGACCTCCGCCGGGAGGACGACGCCGACACGTTCAGCGACCGGGCGGTGCGG
TTCGCGGTCGGGTGGCGGCGGTTCGAGGTGCGGGAGTCGGAGGTGTACTGGCCGGGGTTC
GAGCCGTTCCTGGCGGACGTGCGGGCCTGGGCCGGGGGCCGCGAGCGCCCCGAACCCGGC
ACGGCACCGGGCACCGCCGGCTGATTCGGCGCCGCGGTGCAGTTGATGGCGGGGTCGGTG
AGTGGTAAGTTCGGCGCCAGCAAGGAAGCACGTATGGTTGCAAACTCGGTGATGCGATTC
GCTCGCGTGATGCTCTGCGGCGGCGCGCTCGTTTGGACGGCGGGCTGTGCCTTCCAAACT
GATCGTGATATGACCGCGCTCGACGCGCTGATGAGGGAGCAGCAACTGAGGAACAACAGC
GCCGAGACCACGGTATGGGTTCACAACCGAACCGGGGTGCCGATCCAAGAATTCGGGATG
AAGTGTAAGTCGGTGGATCGTCCGGACAAACGCCGCTCGTATGCCACAAACTGGACGCGG
AAGGCCACCATCGAAGGGGAACCGCTGGAGGTTTGGAGCGAGAGGTATCCCGAGCCGCTC
GTTCTGGAAACACTCAAGGTGCGGTTCGGCGACGGCGGATGGCACGAATACCAACTCGGC
CATCGTTGCCAACCGGGTGACAAGATAACATTGGTGGTCGAGACCGAAGAGCGCGTACTG
ATCAGGGCCAAGGAATAGCGCCGCGCCCGGGGCGGCGCCGGCGGATTGGTGACGCACCGC
TCATCCGGTGATGGCGGTGCCGTGAGCTTGATGTCCTGTGGGAGAGGGCGACCCGCGTGA
GCGAAGCCGAGCAACAGATCCTCCGTCTGCTGACCGAGATCCGTGACGCGCAGCGGGAGG
AGTTGGCCTACCGGCGGCGGGTGTTGGACGAGTCGTTCGACCTCCAGAAGAAGTCCGTCG
CCCTCCAGAAGGGGGCCGTCCGGGCGCAGCGGGCGTACATGTGGGTCGTGATCGTCGGTG
TCACGCTCGTGGTCGCGCTGATGGCGCTGGTGAAACTGCTGACCGGGCCGTAGGTCGCCG
AGACCGACCCCGGCGGTGCCGGTGGGCTGAATCTTCGGCGAGCGGAGGCTACCGGCGTGC
GGTCCCTGTTGCGGCAGTTGCGAGAGGCGTTCCCGGACGCACCGCTCCCTCCGCGTCCGA
TCACTGAGCACCGGTGCCCGGAGTGCGACGCGGCCGACGTGTTGCTCGGGGGGCAGCCGT
GGCCGGAGGTGGCCGCCGGTTTTCCCAGGGAATGTCACCACGCGTTCCCGCTGCTCACCC
CGGCCGCCCAGCGGTACTACCTGCCGGCGTTCATGCTGTCGGCATTCGGGTCCAATGGCA
TGCAGGTCGACTCATTGGAGGCGGCGCTGACCGGCGGTGAGTTCGCCCCCCAATCCTTCA
CCCAAGACCAGCGGTCTGCGATCGGGCGATGGGTGGTCGAGTACTGGGGCAGTTGGATGG
GGTGGGAGGAACCGCCCCCACAACTCGCCGCGTGGTGGGCCGAGGCCGGGGGAAGCCGGG
CCGAACCCGGCAACGCCGGCTGATTGGTGACGCATCGCTCATGGGTGATGGCAGTGCAGG
TGAGGTTGTTGTTCGGCAAGCAGAGGGCGCGATGTTTGTTCCTGTGCCTCCGCCGCCGGA
AGCCGCGCGCGCCGGGGAGGGGCGCTCGGCACCCGTGCGGCGCGGGACGCGGGCCGGAGC
GGCGGTCGCGGCTTACCGCCGTGCGCGGTGGTGGGCCACCCGCGTGATGGGGCTGTCGTT
CCCGTTCGTGCTCGGGGAGGCGTGCGTCGCACCGCTTTCGGGCCGTGGCGGCTGGCTCGT
AGGCATCGGAGCCGCGGTGCTGTTCTGTGCATTCTTTTGGGCCTTCTGGATCGGTTGCGC
GGTCACCGCCGCGTGGTGCCGGAGGGACTGACCGTGCGGGCCGTCGGGTGCGAGGCGTCG
GCCGCGTGTAAGGCCGAGCCGAACCCGGCGTGGCCCCCGGCGCCGCCGCTGATTCGGGGC
GCACCGCTCAGCCGATGGTGGCGGGTGAGCGGGTTGTTCGGCGAGCGGAGGGCGTGACGT
GATTCGAATCGCGATCCGTGGGTACGCTTGCGTCTGCTCCCCGGGGCCGCACGAGGACCC
GTGTCAGGTGGTGACCGACCCCGACATCCTGAGCACGCTCGACGGCCTCGTCGCCGACGA
CGAGACGTTCACCGACTACCTCGGGCCGGGCGGCCTCCACCCGACGCCGGAGGAGCTGGA
ACTGGCCGCGGTGCTCGAGCCCGGCGGGGTCATCACCTTCGGGCACCGCGCCGGCGAGCC
GTTACTGACCGCCACGACCGAGTACCGGTCGCCGCGGCCGCTCGCGCCGGCCGAGTTGCG
GGCGCTGGTCGAGTACACGATGGGGCAGTGGTCGGACGGGATCGGGGACAACCTGTTTCA
GAACTCCATCCACCCCGTGTACAGCCTCGAGTGCCTGTGGTCCCGAGAGGTCGTGCTGAG
CCGCTGCCCGGGCGCCCACGTCGGGGCCGAGTACCCGACCGTTGAGGTCACCGAGGAGTA
GAGGCACGCCGAACCCGGTGCCGCACCGGACCCTCCCTGCACGTGGTCTGTTCCTCCTTG
CCCTCACGCGTTCGTGTCGCGGCCGGGCCGGTGAGCGTGTCGTTCGGCGGAGGGAACAAG
GTGGGTGAACGCGTCGCGCCAGAACCGGACCACGCCGGCCTCCTGCGCCCGTTCCTGTCG
AGCCGGTGGCGGTCCCGATACGACGCCCTCCGGCCCGGCTCGACCCGCCGGGCGGAACTG
TTCAACAGGCTGGCCCTTCGGTACGCCGAACTGCTCGACTGGCGGTACGCCGCGCCCCGC
GGCGCTCGCGGCGTTGGAAAGGGCGTTGCGAGGGCAGGGGGGCGGCGGACCTGTGCGACT
GCCTGTGCGGCCCAGACGAGCTGGTGGGTTCTCAGCGCTTATTGCGCCTTGGCAGCCGAG
CGCCGGCGGCCGTTCCAGTTAGTCGAGGTAAAAGAGCGCTGTGGCGAGTAGGCCGAACTG
GCCGCGGTGGTATACGGGTCGGCGGCGCGGGCTCCGCGGAGCCGCGTCGTGCCGAGCCCG
GCACCGTATGCCGTGATCGCAGAGAAAGACGAAACTACGGCCACAAAAAGGCACAACGGG
CACAAAAGGGAACCGGAGACAGATAGTCAATTGAATCAGTCCTCTGCCTTCGGCTCCCTT
TTGCGCCCGTTGTGCCTTTTTGTGGCTAATATCCTGGCTATCAGATGATCCCCACGCTGA
TCCGGCGCCGGGGCGCACAGCACATCGCGGAACAAGAGGCCACGGGGCGCCGGCCGGCGT
GCCCGCCCGCTCCCCGCCGCTCGCAGTCGTCCAACTGATCCCCGAATCGGTCGCACGCGC
GCACACCGTACTGGCCGTGCGACTCGACGGCCGCACCGTTCACGTCGCCACCGCCTACCC
GTCGGACGTCCTGCTCCGGGACAAGCTGTCGTTCCTCCTGAACAAGTACATCGCGTTCGC
GCAGTACCCGCGGGACGAGATCCGGGACGCCATCGACCGGCTGTACGGCCGGACGGAAAC
GGAATCGGTCGAGCCTGCGCACCGAGCCGGCGATCGAGGTGGGCACCGAGATCGACCCGA
CGCGCAAGCGCCAGGAGGCGGAGCAGGAGGTGCGTGCCGGACCGACGAGCGGCAGCGGGC
GCACCTGGGGCGGCTCAAGGAGCTGGGCGTGGACCTGACCGCCCTGCTGACGCAGGGGCG
CGCCGACCGGGTGATCGAGCTGCGGGGCGGCCAGGGGGTGAGCCCGCACCTGCACCTCGA
CGGTACCGACGCGGACGCGTGACGGCGGCGTGATACCGGGGGCGGTCGTTTCCGGTTGGC
GGCCCGGGCCAACCGCGGCGATGTGCGCCGCGGCGCCGGGCCAATAAGCGGTGCGGGCAC
GGAACGTTCGACAACGACCGCCTGCCGTGGCCGGGGCGATCGGGACTCGGGACATGCGCG
GCCGCGGGTCGTCAGGCACGCGAGCCAAGCGACGCTGGACGGGCTCGTGACGGGGCCACG
GTTACGAACGCGACGGCGAACATGGACGGGCGGAAGGGGTACGGCGGGTTGCCCCAGGCC
GATCGGACCCATGAGCCGGCTCGTTGCGCGCCGGCCAACCGCGGGTGGGTCCGGGATGAC
GACGGGGACGGGGCTCGTGAGACGCGCACCAACACCACGGAAGGCGCCGGGACCGGGCTC
CGTAACTTCTTGCGCCTGTTCCGCCGCGTGAGTAAGTGGTTCCTGTCCCAGTATGTCGCC
CAGTTCCAATGGAGACATAACCTCAGGGTCGCTACCGCCACGCATTCACGAATGATCCGA
GCTAGCCGGTTGAGGACGAGGTACGAACGCAAAAAGGGATGGCGGCGGATGTTTACTGGA
CTTCGCAGAGGACAAAACAATTATATGCTTGTTTTCCGTCGGCCCATGATCCTTCGACTT
CGATCCGGAGACTTCCTCGAAACTCTGGCTTGCTGCATAAATCCAAGCAAATCGAAAGCA
AAACCGTTTGCTCTTCTCCTCCCTCTTGCACCTGTTGGGTGACCGCCAAACAGGTGCAAC
TTACGCTCGGCGGCGCGAGTCGCCCGGACTGGTTCTGTACGACCGGCACTCTCAGCAAGC
CTTTTGCGGTTCCGCCAGCCTTAACCACCCCGAGGTGGAGCTCCGCAGGGGGATGCGGTC
CCCCGATCGTGGAGGGGCTCGTCAGTCCGACGCCGGTCGTCAGGGCCGCGGCCGAGAGCG
AGAATACCGCCGCGGCTGCGAGGAACCGGGGACTCGCGGGCCGGGGCCGGGGTTTCAGTG
CGGCCAGTGCGACCAGGGCCAACCCGTCGAACGCGGCCATGGCCGCCGGTGCGATCCGGG
CGGCCCCAAAGCAGGCGCACGTCGCCTCCCCGGCGGCCGCCTTCGCCGAGGCGACAACAA
AGAAGACGGTGAACATGGCGGCCGCCGCTCCCCGGGCCGTGGCGGGGGCCGCTCCCGCGG
CCAGCCAGGTCCCGACGCAGAGTTCGGCCGTCACGGCCCCTGCCCAAACGGCCCGTCCGC
CATACGGCCCGAACCCGGCGTGCCCTTGCCAGGCCGACACGAGCTTCAAGACGGCCGCTG
TAACCAGGACGGCCCCAAGGACCACCGCGACGCACCGGTAGGCCCGCTCTGTCGTCCCGC
CGCGGTCCAACATCGTAGTCATTCCAGTACGACGGTTTCCCCGCCGGCTCGGGTCGAAAG
GGCGTTCATAATGGGGCGGCTGTTGTACGTTAGCACTACAGCGCTAAAATCCGTAAGTGC
TGTGGTTATTTGGACTAAAACATCCTCTGCCCCACCGTGGAGGGATGCGATGACGGAAGT
TCAACTGGAGGCGCTGGGACCGGCGCTGGCGACGTTCCTGGAGGGTTTCCGAGCCCACTT
CCGATCGGCCCCGACGTTCGAGCACCTGCGCACGTACTCCCGCGGGTTGCTGTCGGACCT
GCCGCGGAAGACGGCCGAACCGGTGGCCCTGGCCGCGGGCACCCCGGTGCGGACCCTCCA
GGAGTTCCTCCGGGACCACCGGTGGGACCACGTGGCCCTGGGCGACGACCTGCACAAGCG
GATCGCCCGCACGTTGTCCACGCAACCGGGCGATGAGACCGGCACGGTCGGGCTCATCGA
CGAGACCAGTGCCCTCAAGAAGGGGGACCGGACGCCCGGGGTGGCCCGCCAGTACTTGGG
GTGCGTGGGCAAGGTGGACAACGGCATCGTGACCGTGCACCTGGGCGTCGCCCGGGGCTC
GTACCGGACCCTCCTGGACGCCGACCTGTACCTGCCGGCCGACTGGTCCGCGGACCGCCC
CCGGTGCCAGGCCGCGGGTCTTCCCGACGACGTGGCCCACCGGCCCAAGTGGCGCATGGC
CCTGGAACAGGTGGACCGGGCCCGGACCAATGGGGTGCACCTGGACTGGCTCACGTTCGA
CAGCGAGTACGGTAAGAGTCCCGAGTTCCTGCGGGGCCTGGGCGAACGCCGGCAACCGTT
CGTGGGTGACGTGCCGTCCACGTTCTCGTGCCGGGTGGCGGCTCGATCCGGGGCCCAACC
GACCCCCGGGGTGAAGGGCCAAGAGGCCCGGGACGTGGTCCGCCAGGCGGGCGCATTCCG
GTCCCAGGAGTGGCAGATCCTGCGGCTGTCCCGGGCCACCGCCGAGGACCAGGTGTGGCG
CGTCAAGCGGGCCCGGGTGTGGGCCTCGGGGGCGGACGGTTGGTCGGCCGGCACGTACTG
GTTGGTGTGGGCGTGTAGCGACCACACGGGCGAGGAGAAGTTCCTGGTGTCCAACGCCCC
AGCCGAATGCACGGCCGAGGCGCTGGTGCGGGTCGGGTTCCGCCGGGCGGCCGTGGAGCA
CGTGTTCCGGATCTGTAAATCGGAGCTCGGGTTCACCCACTTCGAGGGCCGCAACTATGT
GGCCCTGCGGCGGCACCTGTGCCTGTGCGTGGCCATGCTCGAGTTCGTGGCCGAACACAC
CCAACAACTGCGGGGGGGAAAATCCCCAGGTGACCGCGGAGCAGGTGTGCCGGGTCCTGG
CCCTACTGAGCCGCGAGTGGCTCGAGCGGGCCCGGGAAACGACGACACGGGTCTGGGTGC
TGGAGGTCCTCGCGTACCACCAGCGCCGCAACAAGGCCGCCACCGCGTCCAAACAGCGAC
GCGTCGTTCAGCCACGCACACGCAAAATACCGAGAATGCCAAAACCAAAACGGCCGGCAA
AGTCTACAGTTAGGTCAAAGTATCGCTGTAGTGTTAGGAACCGGACCGACCCGTCCGCGA
GCAGGAAGTTCGCCCCCCCCCGGGTGGGTGCTCCAGTAGTGGAACATGGCACACGGGTCC
GCGGGCACGGCCGGACCGAAGGCGTGCGGGCCGGTCGGACAGTACCAGGTCCCGCGGTCC
TTCACGTTCACCTCGGCGACGCCCAACACGGAGTCCAGGGAGCCGGTCCCCAGTTGCCCG
TAGCCCGCGTACCACCACCCGAACCAGAAGTCAAAACTGGGCGGCCGCTCCCCGGCGACG
AGGGTGTTCGAGGTGCCGTCGATCACGTCTGTCGGCCGAACTTTCGACCCAAGAAACAGG
ACGCCGTCGAACTCCCGTAAGTCCCGCCCCGAAACTCCGACGTAGCTGGTCAGCCCCACG
AGGAGGTCGTTTCGGGTGACCTGCGCCCGGCCGGCCCGGTCGTCCGACGGGCAGGCGAAC
ACGGCAACCGGCTTCGACATCGGGGGGTGGGGCGGGGACCCGAACGGGGACGGGTCGGCC
TCGTACGCTTGCCCGGCCTCCCGCCACAACGGGTCGAGTTCCAGATACGGCAGGAGGCGG
GCCAGCCAAGTCAGGTTGGGCATTCGGTCTGGAGATCCGGCCGGAGTCAATCCCTGGGGG
AAGGCTCCCCGCGCGCCGGCGTGGTTGTGGAGGGCCAGACCCAGTTGTCGGAGGTTGTTG
GTGCATCGCGTCCGGGCTGCTGCTTCCCGGACCTTCATAACCGCCGGGACCAGCAGCCCC
AGTAGGACGGCAATGATGGCGATCACCACCAGCAGTTCGATGAGGGTGAAGCCGGCGGAA
CGAAGGAAGTGCGGTCGTCGTCTCGGTGGCCGGACCATCAGAGGGCTCCTGCGGTGCTAC
GGTCTTACGGCTGCGCCACGGGGGTCACTCGACGGTTCCAGTCAAGCGCACGGTCGTCAC
CAAACAGCCTGGGATGTCGGTGTAGATCTCGAAATTGCACGAGTAGGGTCCGGGCTCCCA
CCGCGTACACAATAGTACCAGTTCCAGGTGCCCCCCCGGGGGCACGACGGCCGGCAGCTC
GGTGGCCGTTTTTACGCACCCGTCCGGGGTGCAGGTCTCCAACACCCCGACGACGTGGAC
CGGCTGACCCGAGGTGTTCCCAATCTGGAGTCGAACTTGCCGCGGCTCGGCGCCGGGCCA
GCGGCCAAGTTCGACGGCCGCCGGAACGTCGAGGACGGGGGGCGGGGGGGGCGTCGGACC
CGTCGGACCCGTCGCCCCGGCGGTGTCCACCGGGCCGGCGCGTAAGAAGAATGCCCCGGC
GAGGACGCCAGCAGCAAGTACGAGCAACGCCAGACACACCTTCGTTCGCACGCTAAACCT
CCGTGGGTCGTTCGGTTCGAAGAGCGACGGCCTGGCGGTGAACCGCGACTTGGCCCCAGA
ACAATGACCGTTCTTGAACGCCTGCCCTCAGCAAGCACTCATTTCCGCCTCAAGAAAAAG
AGGCCGACCGCCCCAATCCCCAGGCCGCCTGCCAGGAAATACGCCCATGTCCCGAGTCGC
CACCTACCGGAACTCGGGGACGGGGACGGGGACGGGGACGGGGGCGGGGGGCTTGGCTCC
GGGAGGCCGTAATGGCCCAGGCGGAACGTCTCCTCACCGGCGGTGTCCGCCGGCCGGACC
TCCACGAGATCGTACGTGAGCACATCGAAGAACTTGCCGTCGTCGTTTCGAGCCTCCGAC
CTGAACGTCGAAACGACCGGGGTGTCATACTCGGCGGGCCGGGTGTACTCAAAAGTGGAC
ACGTACTTCAACCGGGGCTTGCCCGGACCGAGGTCGGGCCGCTGGGTGATCTCCCGGATC
ACCCAGCGGTTATTTCGGTCGAACACCACGCTACATGTGTCTCGTACCCCCGGCCCAGCA
GCCTCGGCCCAGTGCTATGCACATCTTGGATTTGTATAACTGATTGCGGATTGCTGATTT
AGGGTTTTCACTGCGACGAAATTGGGGTTAACCGAGTGGTCGTGGGACGCGGGGTGGTGC
GGGGTCCGCGACCCGGGACATGGAGGTCACCGTGATTCTGCCACCTCATCAGCGCGTCCC
ACGCTCCCAACCGCACGCGCCCACGGACTTCGCGCGCCAGGTCCTGGAGGGCCTGCCACT
GGCCCACGCGTCGCTCGCACTCTTCGCCTATGGCGTTCCCGACCCGGTCCTCGCGGACCT
CTACGAGCGACATCGGGGACGCGGCTATGAGGACGTCGTGACCTTCGCCCAACTGGTCAC
CTGGATCTTCGATGCGCTCATCGAACACCAGGGCTCGGGGCGGCAGGCCCACCTGCGACG
CCACCGGCAACCCGACGACGGGTGCCACGAAGCGTTCTACGGCAAGCTCCGGCGCATCCC
CCGGGGCCTGAGCGAAGCGTTCCTGCGGGACGTCACCGACCGGTTCACCGCCCTGTTCCC
CGAGGTCGTCGCGCACCGCCTTCCGACCTCCTTCGACCGCCTGGAGGTTCTGATCCTCGA
CGGCAAGAGTCTCAAGAAGGTGGCCAAGCGACTCGTCGACACGCGGGGCACACCGGGCAA
GCTCTTGGGCGGAAAACTGCTCGTGGCGTACCGGCCCCGTGACGGGTTGGTGCTCGACAT
GGCGGCCGATCTCGATGGCGAAACCAACGAGGCCAAACTGATCCCCGATTTGATGCCCCG
AGTGCACGCCCGAGGCGGTCCGGCGAAACTGGTGGTCGGGGATCGGTTGTTCTGTGCGTC
GAAGCACTTCGCCGAGTTCACCAAGGACAATGGTCATTTCGTGGTGCGGTACGCGCGGAC
CCTGTCGTTCGAACCCGACCCGAAGCGCCCCGCGGTCACGACCGCGGACCCATCCCAACG
AGCCGTGGTCGAAGAATGGGGGTGGGCCGGGAAGCCCAAGGACAAGCTCCGCCGGTACGT
CCGGCGGATCACCGTCGCGCGCCCGGTGGGCGAAGCGATTACAATCCTCACGGACCTGCT
CGATTCGGCCCCATACCCGGCGACCGATCTGTTGGACCTGTACCGCATCCGGTGGACCAT
CGAAGGCACGTTCCAAAAGGTGACGGCGATCTTCGCCCTGGGTCGGTTCATCGGTTCGAC
ACCGGAGGCGACCGTGTTTCAGGCGTCGATGTGTTTCGTCCTCGCGAACGTGGTGCAGGT
CCTCCAGGGCTATGTGGTTGCGAAGCGGAAGGTGACCATCGACGACCTCTCGACGGCGCA
GTTCTGCACGGACTGGCATCGTCAGTTGGCCGCGCTCAAGGAGTTGGTCGAGGTGTCGAT
GATCGTGTCCCTGATCCCGACGGATCAGACGGCAGAGAGTGTGGGAACGTTGTTGGATCA
GTTATTGGGCACGATGTGGAAGCCGGGCTGGGACAAGACACGCAACAAGGCGCCCCGTGC
CCACCCGCACGCCGCGAAACAGAAGGGGGCACACACCTCCGTCCAACGGCGTCGACAAGC
CCACAAGCCCAACGAGGATCCCTGAACTCAGTTGTGCACAGCACTGGCCTCGGCCGCCGG
GGTCGTCAGAGTGACTTTGGTCAGGCCCTGGGACGGGTCGTCGTCGACAACGGAGACAAT
GTCGGTGCTGTCGGCGGCGATGGCATCGGGCAACCCGGCGTGCAGGAATACCTGCCAGGG
CTCGATAGCGAGCAGGTAGCGGTTCGCCAGCATGCGTTGCATCTCCCCGTCGGCAGTCTT
CCCCAACCCTTGAAGCGACCAGGGCTTGCCACCCCCGCCCCGGCCGACGATGAAGGTGTA
GTCGGGGTTCACTCCGTAGGCGGCCCGAGCGCCCGCGGCCGGCATCGTCTTCTCGGCCTC
CACGACCACCCGGGCACCGGCCCCCCTGCGGTAGGTGATGGACTGGCGGAGGATGACCTT
GCCGTTGTGGGTGTTAGCGGCGGCATACACCAGATGGGCGGGTTTGGCGTCCTTAACGTT
CCGCCAGCCCTCGGCCCGGTCGATCAAAGTGCCTTTGAGATCGCCGCTCTCGCCCGCGGC
CGACCGGTTGGCGTGGCCCGCCCAGATGGAAAAGGCGGATAAAAACGCGAGTAGTCGCAG
GGGGGTGGTCATCGGGGAGCATTCACTCGGGATTGTTACGGCAGAACAGACGAGTTTGAC
CCGAGCCACCGGGCGGTGCGCCCGGTGGCTACCAGAGGTTACTGACAGTCGTACACGCCA
AGGACTTGGTAACAGGTGCATGAGCCGATGATGTGACCAGTGCACGATTTGCCGACCTGA
TAGTTGCCGTTCTGGTCGACCCGGCAAGAGGCTAAGAGGCAAGGGGCCGCGTAGTCCTCA
ACAGGAACGGGAACAGGATCGTCCGCGCGAACGAACCCACCGGCGGCCAAGATGCCGGCG
AAGGTTAACATGGCCACCGACAGGGTGCAGAGGGCCTTGGCCGCGATCCGGTTCAGCGTG
TTGCTCATCCTCAGACCTCCTCAACCCCACCGCCTGCGCACGATGTTTGCACACGCCCGG
GAAGTGCGCGGCTGGAGCAGGGTTGTTCTCAAATAACCTCTTCCCGGGTGTGTTTCCGAG
CGGTCAACCGCGGGAAGTTACGCCGACCAGTTTGACCCGCAGTTGCCGAATGTGTTGCTC
GTCGGTGAAAAACGCCAGCTTACTGACGAACGGCCCGGGGGCGGCCGGGAAGACCACCTC
CACTGGTATCGTGATTGCCCCCCCTGCCGGGATCTCAACGGGAAAGGGGGCATCAACCAT
CAAGCAGGTGCAGTCCTTGTAAACGCCGAGTACCCGGGCCGGAGCTGGAGAGTCGTTGAC
AAGTTGCACGCTGACTTTTGCGACGTGCCCCGCTTTGTGCTCGCCGAGATCGAACTCGGG
GGTTGTCACGGACAGGCCGGCCGGAGTGCGCTTGCCAGCCACCTGCAACACGCCAGCGAC
GCCGGCGTATCCGCCCCCGGCCAACAGACCCGTCAAGAGTGCCCATTTGGCAACAACCGC
CCATTTCGCGTGCGAAATCATCAAATTAACTCATGTTAATACAAAAATATAACATATCAA
AGTAACAACCTATCTATAAATATACACTGCTGGAATCATCCCCTGCGACTTCGTCATTAT
TAACGCGATGGCGAATGTTAGTCCCGTTCACCCGTGTCTGTCAACGTTTTTTCGTAATTT
CCGGCGCTGCACGCTCCGCCGCAAATAACAAAGAATTTACATATCAAAACACTATTAATG
CATTTATTGATTGTTGTATAACTAACCAGCCTGCGCCGCTTCGACGGCCGCTGCATGCGA
TGAACTGCGCGCCGGCGGACCGAGCAGGCGATCGAGGTGGACACCGAGATCGACCTGACG
CGCACGCGCCAGGAGGCCGAGCGGACCCAGAAGGAGGCGGAGCGCGCGTCCCAGCGCGAG
CAGCGGCGGCGGGACGCGGAGTCGGAGCAGGAGGTGCGGGCCCGGGCCGACGAGCGGCAG
CGGGCGCACCTGGGGCGGCTCAAGGAGCTGGGCGTGGACCTGACCGCCCTGCTGACGCAG
GGGCGCGCCGACCGGGTGATCGAGCTGCGGGGCGGCCAGGGGGTGAGCCCGCACCTGCAC
CTCGACGGCACCGACGGGGACGCGTGACGCCCGGAGCGAAATCCGAGTCGACCGCCCGCC
CCGCGTGACGCCGAATCGACCACATCGAATGCACGCGGGCCGAGCCGCGTTGTCGGTTGT
GCGCGCGCCCGGGAGCGAACCGGTTCGGCGGGGCGCGTGTCCGTCCGGGTGTCCCGTGTC
TCACGACCCGGAGCCTTGATGGACGAAGAAGCCGGCTTCCTCGCCGCGATCGGCCTGGCG
CCCGCCGAGGACACCACCCGCCTCGCCTACGCCGACTGGCTCGACGAGCAGTCCGACCCG
GGGTGCCGGGCGAAGGCGGAGTTCATCCGCCTCGAAACGCGCCTCGCCACCGAACCGGTC
GACGATTACCCCGCCCTGACTGCGCACCTCCGGCAACTGGCCGCGGGGCTGAACCCCGAC
TGGCTGGCGGTCGTCAGTCGCCCGCCGGTCGAGAACTGCCGGGGGCGTCTGGACCAGGAG
TGCCCCGGCGCCTGGTCCCGGCTGGTCCCGAGCGAGCTGAACGCCCGGACGTGCGGCTCC
TGTCTGAAAACGGTTCACTACGTCCGCTCCCTCGCGGACGCGCAGCCCCACGTGCGCGCC
CGGAGCCCGGTCGTCGTCTCACTCGGGGTGGTGCGCGAGCCCGGCGACATCCCGCCGAGC
CGGCTGCTCTGGAACGCGTGCTGGGAGCGGCCGGCGCTGCTCGAGCGCAAGCGCCTGTCG
CGGAACGGGAACGGGCCGCGGCCGGACCCGCCGCACCCGGGCGCGGAGGAGGCACGCGAA
CCGCCCCGGCCGGCCCCGCCCCGTCGGCAGAACCGGCGGCCCCGCCGCATCGAACGCGAG
AACTGGGAGGAACTGGAATAGCCGCCGCCGAGGGGCGCCCCCAAAGGGCGTCCGTGTTTC
TCGAGCCTGAATGCGGAGACGACCCCATGAACGACGAAGCCGGCTTCCTGCGCGCGCTGC
TCGACGCTCCGGCCGACGACACCACGCGCCTGGTGCTCGCGGATTGGCTCGACGAGCGCG
GCGATCCCGAGAGCCAGACGAAGGCGCACTTCCTGCGGGCCAGCGTGCGACTCGCTGGAA
CGAACGAGGGAGCGAATCACCCAACGGAACTGCGCGACCTCGCACACGGGCTGCCGCCGG
AGTGGGTCGCGGTCGCGAGCAAGGTTCCGGTCGAGCGCTGCGCCGACCCCGCGGCCAAGC
CCTCGGGGCGCCCGAACGCCGAAGCCGAGTTCCAGCGGCTCGGGGTGCGGTTCAACTTCA
TTTGTGACCAGCGGTGGGATGAACTGCGCCCCACCGGGGACGCCCGCGTGCGGCACTGCG
AACGGTGCCAGAAGTCCGTCCGCTACTGCGACACCATGGAGGCGGCCCGGGCACAGGCGA
AGTTCGGGAACTGCATCGCCGTCAGCCCGGCGGAGGAGCGCGAAACGGGCGACCTGGACA
TCGCTTCGAAGATGCTCACCCTCGGCGCGCCGGGGCTGATCTGACGCCGCCGGCGCGCCC
ACGCCGCCACTCAAACGGAGACCTCTCGATGAGCGACGAAGCTGGCTTTCTCGGCAAACT
GCTCGAAGCCCCCGCCGACGACACGACGCGGCTCGTGTACGCCGACTGGCTCACCGAGCG
GGGCGACCCGGAGAGCGCCGCCAAGGCCCGGTTCCTGCGGCTCACGGTCCGGTTCCGCCA
GAGTGGGCGCACCAACGAACACCAGCAGGCCGAGCTGCAACCGCTGGCCGCGGCGCTGCC
GCCGGAGTGGCTCGGGGTGGTGAGCAGCCTGAAGGTCGAAGGGTGCCCGGCAAAAGCGCC
GGGACCGGCACGTGCCGGTCTCCGCCGCGGCGGTCTGTTCCGGTTCGTGTGCGATCAGGG
CTGGGATGAAATGACCCCGACCGGTGAGCCGACCGTCCGGTATTGCGCGCAATGCGGTGA
GACCGTTCACTACTGCGATACAATCACGGAAGCGCGGAAGCACGCCGACGAGGGCCACTG
TGTCGCGGTCGATCTGGGGATCGTCCGGCGCAAAGACGACCTCGCCCCGCCCCGGCGCAT
GATGATGATCGGGCGCCCGAGCCCCGAATCGATACGACGGGAAGAAGAGCGCCACAAGCT
CGACCCGGTGTCCGAAGCCCGCGAGGCACGCAAGCGACGAGACGCGGCCGACGCCGCGGG
CTGAATCCCCGCAGGAAAACGTCCGGAATCTGCCCCGGGGGCGCTGGCGCCGACGCTCCC
GGTTGCTAACCTCAACTGCACACCTCTCCCACACCAACCTCACAGGTCGCCGCGATGCGC
GCCGTCCTGCAACGTGTACGCCACGCCCGGGTGACCGTCGGCGACGAACCGACCGGCGAA
ATATCCCGCGGGTGGCTGGTGCTCCTCGGGGTCGGACCCGGCGATACGCAAAAGTCGGTC
GACTGGCTGGCCGATAAAGTCGCCAACCTGCGTGCGTTCGAGGACGCCGCCGGCAAGATG
AACCTGTCCGTACAGGACGTGAGCGGCGGCGTGCTGGTCGTCAGCCAGTTCACGCTGTAC
GGCGACTGCCTGAAGGGGCGCCGGCCGAGCTTCACGGGCGCGGCCCCGCCCGCGGTCGCG
GAGCCGCTGTACGAGGCGTTCGCGACGGCACTGAAGATGCTCGGGGTGCCGGTCGCGACC
GGGCGGTTCTGCGCCGACATGCTGGTGGAACTGGCGAACGACGGCCCGGTGACCTTTGTG
CTCGATGTCCCGGTTTGACGGACACTCTCCATGAACCGCCGCGCGTTCCTCGCCGCCGCT
GCCGCATCGAGCGCCGCCCCGCTCCTCGCGGCCCAGCCGAAGGATAAGGTCAAGCTCGTG
TCGAGCCTGCCGCGGACCGGTAGCGCGAAGGGCCAGACGGACGGCATCGTGAACGCCATC
AAGATGGCGATCGCGGACTTCGAGAAGGTCGTGCCGTTCGCCGTGAGTTACGAGGACCTG
GACGACGCCACGCCTCAAACGGGGGCGTGGGACACCGATCAGGAGACGGCCAACGCGGAG
AAGGCCGTCGCGGACAAGGACGTGGTGGCGTTCATCGGGCCGTACAACTCCGGCGCCGCC
CGGGTCTCGGCCCCGATCCTGAACCGCGCCGGGCTGGTGCAGGTCACGCCGTCGGCGTCG
TGGCCCGGGCTGACCAAGAGCGCCCCCGGGGCGGACGCGGACGAGCCGGGGCGCTACCGG
CCGGGGAAGGAAATCACCTTCTTCCGCGTGTGCCCGCACGACGCCAGCCAGGGGCCGCTG
TCGGCCGACTTCGCCGCAAACGATTTGAAGGCGAAGAGCGTGTACGTGCTGAACGACAAG
GAGCTGTACGGGGCGTCCGTGGCGGGCGGGTTCAAGACGCGGTGCGAGGCGCTGAAGGTT
AAGGTGGCGGGCGACGAGGGCGTCGGCCCGGGCGCGGACTTCCGGGCGCTGGCCAAGCGG
ATCGGGGCGGCGAACCCGGACGTTGTGTACTTCGGCGGCACCAGCCAGAGCGGCGGCCCG
CGGCTCGCACGCGCCCTCCACGCGGAAAAGGTGAACTGCCCGCTCCTGTTCCCGGACGGG
TGCTACGAGCCGGCGTTCGTCGAGGCCGTCGGGGCCGACGTGCTGGACGAAATGAAGGTG
TTCGTCACCGTCGGCGGGATCGCGCCGGCGCACCTGAAAGGGGCGGGCGCCGCGTTCGTG
AAGCGGTACACGGCGAAGTACGGCAAGGCGCCCGAAGCGGTCGCGGTGTACGGGTACGAG
GCGGCGGCGGTGGTGCTGGAGGCGCTCCGGACGGCCGGCAAAAAGGACCGCGCGGCGGTG
CGCAAAGCCGTCGCCGCCACGAAGGAATTCGACAAGGGCGTGCTGGGCAAGTGGGGCTTC
GACGCCGACGGCGACACGACGCTCCAGCCGCTCACCGTGGCGGTGATCGAGAAGAAGGAG
TTCCGGGCCGTAAAGGTGCTCGGGACGAAGTGAGCGGCCGCGCCCGTGAGGCGCGGTGCG
AGCGGCCGCGAGGGCGGGCCGCAGGGCCGGGGCGGCCGCGGTCCCGGGGATGGCGCTAGA
CGCGGGCCGGCCGCGAGCCTACATTCTGGCTTGATACGGACCCCGAAACACCACCACAGG
TTCACCGAAATGGAAAACCGCGCAGCCGGGCCGAACATGAACCGCCGCAAGTTCCTCGGC
GCAGCCGCCGCGGCGGCCGTGCCCGCCCTGGTCACCGGGTGCGGCGGGGGCGGCTCCACC
GACGACGGGAAAGGCGGCGGGGGAGGGGGCGGGGCCGCCCCGGGCACCCCGGGCGTGATC
CGCATCGTCTCCAGCCTGCCGCGCACCGGCAGCGCCAAGGGGCAAACGAACACGATCGTC
AACGGCATCCAGATGGCGATCGAGGACTACGGCGGGAAGGGCGGCGACTTCAAGATCGAG
TACTCCGACTGGGACGACGCCACCGCCGCGTCCGGGTCGTGGGACGGCCCGACCGAGAAG
GCCAACGCGCAGAAGGCGGTCGCGGACCCGGACGTGATGGCGTACATCGGGCCGTACAAC
TCGAACGCGGCCAAGGTCAGCATGCCGGAGCTGAACGAGGCCGGCCTGTTGCAGGTCTCG
CCGGCCGTCACCTGGCCGGGGCTGACCAAGAAGATCAAGGGCGTCGCCCCGGACGAGCCG
GAGAAGTACCGGCCCGCCAAGAAGAAGAACTTCTGCCGCGTGTGCACCACCGACGACCTG
CAAGGGCCGCTGGCGGCCGACTTCGCCGCCGAGGTGCTGAAGGCCAAGCGGGTCTACATC
CTCAACGACAAGGAGCTGTACGGCGAGGGGCTCGCCAAGCTGTTCCGCCAGCGGTGCGAG
GAGCTGAAGCTGGAGATCGTCGGCGACGAGGGCATCAACACCACGAGCATCGAGTTCGGC
GGGCTGATGACCAAGATCAAGGGGCTGAACCCGGACCTCGTGTACTTCGGCGGCACCACC
CAGAGCAAGGGCGGGCAGGTCGCGAAGGACATGGTCGGCGCGGGGCTGACGTGCCCGATC
CTCGCCCCGGACGGGTGCTACGAGCAGGCGTTCATCGACAGCGCCGGGGCCGCGAACCTG
AACGGCCGCGCCTACGTGAGCATCGTGGGCCTCGACCCGTCGCAGCTGACCGGCAAGGGG
GCCGAGTTCGTCAAGCGGTACAAGGAGAAGTACAAGACGGCCCCGGAGGCGTTCGCGCTG
TACGGCTACGAGTGCGCGAAGGTGGTGCTGGAGGCGATCAAGAAGGTGAACAAGAAGGAC
CGCGAGGCGATCCTGAAGGAAGTGCTCGCGACCAAGAACTTCACCGCCGGGGCGGTGGGC
GGGGCCGAGGGCTGGGGCTTCGACAACAACGGCGACACCACCCTGCGGCAGGTGACGATC
AGCGTCGTGGAGAACGGCAAGTTCGTGCCCAAGAAGACCGTCACCAAGTAGCCGGCCCGC
GGGGCGCGCCCCCGCGGCCGAACGGACCCACGCGCCGGGGGGCGCACGCCCCCCGCCCGC
AGAGACCACGCCCGCCACGAGTTCCGATGCTCGACTCGCTCGCCACTGCCCTCGGCCCCG
CGTTCTACCAGTACCTGCTCATCGGGCTGGTGACCGGCCTGCTGTACGCGCTCATCGCGC
TCGGCTACACGATGGTGTACGGCATCATCGAGCTGATCAACTTCGCCCACGGCGACCTGT
TCATGCTGGGCTCGTTCCTGGCGCTCCAGGTCGCCATCTGGGTCGGGGCCGCGACCGCCA
CCGGCGAGGCCACCGGCGCCGCCGCGCTGCCCACCATCCTACTGATGCTGGTCGCGGCGC
CGGTGTTCTGCGCCGGGCTCAACGTGACCGTAGACCGGGTCGTCTACAAGCCGCTGCGGA
ACGCGCCGAAGCTGGCCCCGCTGGTGTCCGCCATCGGGGTCAGCTTCATTTTCATGAACA
TCGGCGTGTTCTGGATGGGCACCTACGACCTGAACTTCCCCAAACTGGTCCCGCAGGACA
ACCTGACCCCCGGCGCCCGGATCGCGCTCAACTACAAGCACATCATGGTGCTCGCGGTGA
CCCTCCCGGTGATGGTCGCGCTGACCGTGTTCGTGCGGTACACGTCCCTCGGGAAGGCGA
TGCGGGCGACCGCCCAGAACCCGACCGCGGCCCAGCTCATGGGCATCAACGTGGACCGCG
TGATCGCCGCGACGTTCGCGATCGGCGGCGGGCTCGGCGGGGTCGCGGCGGTGGTGTACG
GGCTGTACAACAACACCGTCGGCTACATGATGGGGTTCCAGACCGGGCTGTACGCGTTCA
CCGCGGCGGTGCTCGGCGGGATCGGCAACATCCCCGGGGCGGTGCTCGGCGGCATCATCA
TCGGCCTCGTCCGCTCGCTCGGCAGCGCCTACGTCGGCGAGCAGTGGAGCGAGGCGCTCA
TCTTCGCGATCCTGATCGTGATCCTGATTTTCCGGCCCAACGGTATCCTCGGGGCCCGCA
CGCGGGAGAAGGTATGAGTCTGGTGCGCGGCGCGCTCGGGTACTGGATGGTCGCGGGGTT
CGTGCTGCTGGCGGCGGTGCCGTTCCTGCCGTACCGGGACGCCCCGATCTACGGCACCCA
GGCCATCCCGGTGCTGTGCTTCGTGATCCTGGCGCTGGGCCTGAACGTGGTGGTCGGGTA
CACCGGCCTGCTGCACCTCGGGATCGCGGCGTTCTTCGGCATCGGCGCGTACACCGCCGG
CGTGCTCACCACCACCGCGTTCCCCTTCGGCTCCAGTTTCGTGGTGGTCGCGGTCGCGTC
CGCGCTGGCCGCGGCGGCGGTGGGCGTGGCCACCACCGCGCCCACGCTGCGCTTGCGCGG
CGACTACCTGGCGCTGGTCACCCTCGGGTTCGGGCTCATCACCATTTACGTGATCCGCAA
CCTGGCCGCGATCACCGACGGGACGCAGGGCCTCACGCCGGTGGCGCCGGACTTCTTCCC
GGGCATCGACGACCCGGTGCTGCCGAAGTCGCGGCCCGGGTGGAGCAACAGTTGGCGCAA
GTACCCGTACCTGTACTACCTGTGCCTCGGCCTCCTGGCGGCGGTGGTGGTCTTCCTGCG
GAACCTGGAGCGGAGCCGCCTGGGCCGCGCGTGGGTCGCGCTGCGCGAGGACGAGCTCGC
GGCGTCGTGCATGGGGCTCAACCCGGCCCGGCTGAAGCTCTCGGCGATCGCGCTGGGCGC
CGGGCTGGCCGGGCTGGCCGGGGCGCTGTTCGCGGTGTCGCAGAACGGCACCACGGAGCC
GAAGGCGTACGGGTTCGAGCGGTCCATGATCGCGCTGTGCTGCGTGATCCTCGGCGGGCT
CGGCAACCGGCCCGGGGTGATTCTCGGCGTGGTGCTGCTGGTGGGCTACGACCAGATCCT
CACCCCGCTGCTGGACAACTGGCTGCAAGCGCAGAAGCTGAACCCGAACGGCAAAGAGTA
CCTGAAGGTGAGTGGGTGGCGGCTGTGCATCTTCGGGCTGGCGCTCATCCTGATGATGCG
GCTGCGCCCCGAAGGGCTGCTCCCGTCCGCGCGCCAGAAGCGCGAGCTGCACCCCGAAAA
GGACGAAGCCGCCGGCGAGGCCGCCGCGCGGGCGGAGGTCGAGGGGCACGAGGCCGGCGG
GGCCGCCCGCGCGTGAACCGTTTCGGGGCGCGGCGCCCCTTCGCGCCCCTCACCTGATCT
CTGGCCGGCTTCCCGACGCTCGATTATTCCTGCCTCCTGCCCCCTGAGCCTATGGCCCTC
TTGAAGGTTACGAAGCTGATGATGCGGTTCGGCGGGATCACCGCCGTCAACGGCGTCGAT
CTGGACATCGAGCGGGGGCACATTTTCTCCGTGATCGGCCCGAACGGCGCCGGGAAGACG
ACCGTGTTCAACGCGGTCACCGGCATCTACGAGCCGACCGCCGGGGCGATCGAGTTCGAG
GGCCGATCGCTCGTCCGGCCGTTCACCTGGCGGGTCGCCGCCGGTGCCGCGCTCACCGGG
CTGGCGGTGGGGCTCGTCCTGACGCTGTTCGCGGTGAACGCGGACACGCTCTGGAAGCGG
TCGATCCGGGCGGTGGAGGCCGCCCGGCAGGAGAAGATCGGCCTGCGCGTTGTTGAAGAG
ACCGAAAAGAACGCCGACGCCGACGCCCGGCTCACCGACGCGGAACTGCAAAAGGTCGAG
GAGGCCCGGAAGAAGGCGGCGGTCGCGGCGTTCCCGTTCCCGTGGGGCGACGCGGCCCGG
GCGGCGCGGGCGCACGTGGCCGACCGGCCGCTCACGGCGGGGCTGGCCTTCGGGCTCGGC
ACGCTGATCGGGACCGCCGGCGCGCTCGTCACGTGGCGCCGGTCCCGGCGGTCGGCGGAC
GTGATCTCGCAGAACGGCATCGCCCGCACGTTCCAGAACATCCGGCTGTTCCACTCGATG
ACGGTGCTGGAGAACGTCCTCGTCGGCATGACGCGCGCGATCCCCGGCAGCCCGGTGCTG
GCCGCGTGCGGGGCCGGCGCGGCGCGGCGCGCGGAGTCCGCGGCCGAGCGGCGGGCGGCC
GAGCTGCTCGCGTTCGTCGGGCTGGCGGGCAAGCACAACGAGCTGGCCAAGAACCTCCCC
TACGGCGACCAGCGGCGGCTGGAGATCGCCCGCGCCCTGGCCACCGCCCCGCGGCTCTTG
CTGCTCGACGAGCCCGCCGCGGGCATGAACCCGAGCGAGACCGTCGACCTCATGGGGCTC
ATCCGCCGCATCCGCGACACCGGGGTGACGGTGCTCCTGATCGAGCACCACATGAACCTC
GTCATGGGCATCTCGGACCGCATCGCGGTGCTCAACTTCGGGGTCAAGATCGCCGAGGGC
ACGCCCGCCGAGATCGCCCGCGACCCCAAAGTCATCGAAGCGTACCTCGGGTCGGAGGAA
GTGTCGTGAGTGCCCCGCTGCTCGAAGTGCGCGACCTCGAAGCCGGGTACGGCCCGATCA
ACGTGCTGCACCGGCTCTCGCTGACGGTGAACCCCGGCGAGATCGTGACCATGATCGGCG
CCAACGGCGCCGGCAAGACCACCACCCTCAACGCCGTCTCCGGCGTCGTGAAGACGCGGG
CCGGGAGCGTCACGTTCGACGGGAAGCCGCTCGCCGGGGTGCCGGCGCACAACATCGTGC
GGCTGGGGCTCGCGCAGTCCCCCGAGGGCCGCAAGATCTTCGCCCGGCTGACGGTGCGCG
AGAACCTCGAGATGGGCGCGTTCACCCGCGCCGACGCCGACGGGGTCCGGGCCGACATCA
AGAAGGCCTACTCGATGTTCCCGATCCTGGAGAAGCGCCAGGCCCAGCCGGGCGGGCTGC
TCTCCGGCGGCGAGCAGCAGATGCTGGCCATCGCCCGCGCGCTCATGTCCCGGCCCAAGC
TGCTGCTGCTGGACGAGCCGTCGCTCGGGCTGGCCCCGCAGATCGTGGTGCAGATCTTCG
ACGTGATCCGCACCCTGAACCGCGAACAGGGGATGTCGGTGCTGCTGGTGGAGCAGAACG
CCCGCATGGCGCTGAAGGTGGCGCACCGCGGGTACGTGCTGGAGACGGGCCGCATCACCT
GCACCGACCGCGCCGACGTGCTGCTCCACGACCCCCGCATCCGCGAAGCGTACCTGGGCG
AGTAGCCCGCGACGACCCGGCGTACCGGCTGCTGTTGGTCGGGGTGAGTCTGCGGGTCCG
CGCGTGGCGGATGACCGGAGGCACCGGCCCACCCGTCACCACCTGCGGGGACCGGATCAT
CACCTTCACACCCAACACCGCCGCGAACACCAAACCAACGGCGCAGGCCCCAGCGGCCAC
CGCACTACCGAATACGCCGTAGCCGTGGCACAGACGGGAACCTGTCCGTGCCACGAGCAG
CAAACGCCGCCAACCGAATCGCGTATCAGAGCGCCGTGCAATCCGGCCCGCCGCCCCTTA
TTCTTGCCCCGCTCCTCGCGCGCCGAGGGCTCCGCGGGAACGCGAACCGGCCGCGCCACA
GCGACCGGTCAGCGAACGGCTTCTTCCACACCGAGAGTACGAGTGATGACGCACCCGTTC
CGATGCGCCGTGGTGGTTCTGCTGGGGGCACTGGCCGGCCCGGCCGGCGGCGCCGAGCCC
GGCCCGATTCCCGACCGCGTGCGCGAGGAGTGGAAGCTCGACCGCTTTTACCAGAAGTAC
GCCGACGCCGGGGTGCTGGTGGTCGGCTCGGCGAAGGTGTCCGACCACGCGCTGGCGGAA
GCGGCCTGGATCGTCGACCGGATGCTCGACGGGCGAAAAGACATCCTCGACGCGATGCGT
AAGAACCGGGTTCGTGTCGTGGTGATGGCCGCGACCGAGTACACCACCGACGTGCCCGAG
CACGCGCGCATGAAGCCGAAGCTGTACTGGGACCGCCGCGCCCGCGGGCTGGGCGCGACC
CTCGCCAACCCGGCGGTCAGTTGCGGCGAGGAGAACCTGCTGGGCTACGCCGGCGACCCG
TACCCGGGCGAGAACATCTTCGTTCACGAGTTCGCCCACGCGATCCACGGCACCGGCTTG
AGCACAACCGACCCGACCTTCGACAAGCGGCTCCGGGCGGCCTACCAGGCCGCGCTCGAC
CGCGGGCTGTGGAAGAACACGTACGCCGCCACCAACCACAGCGAGTACTGGGCCGAAGGG
GTGCAGTGCTGGTTCGACGACAACGCCCCGCCGGACGCGCTGCACAACGAGGTGCGCACC
CGCAAGAAGCTCACGGACTACGACCCGGCCCTTGCGGCGCTCTGCAAGGAGGTGTTCGGG
GACAAGGACTGGCGGTACCAGCGCCCCGCGAAGCGCAAGCCGGAAGACACCAAGCACCTC
GCGGGGTACGATCCCAAACGCGCGCCGCGGTTCGAATGGCGCGACGCCCCGCTCGGCGCC
CGGCCCCGGGCCACGCTCCAGACCGAACTGGGCGACTTCGATGTCGAACTCGACGCCAGG
GCCGCGCCGGAGGCCGCGGCCCTGTTCCTCAAAATCGCGCTCGAGGGCGGCTACCACAGC
GGCGCGTTCGACCGCGCCACGCGAACCGGGCAAGCGCCCCCGACCGGAACAATCGGCGCG
AGTCCGAACGCCGCGTGGATCGAGCGCACCGCGAAGGGGCCGAAAGTCGAACTCGCGGCG
TCGAAGGAGAAGCCCGCGGACGGCACCATTGCGCTGGTGCGCGGCGGAACCGCCCCCGGG
GCGTTCGTGGTGTTCGTCGGCGTGCCGCCGGCCGGCGGAACGGGCGACGTGGTCCCGTTC
GGAAAGGTAGTCAAGGGCGCGGACGTGGTCGCGAAGCTGCTCGCGGCCGAGCGCGACGGC
AAGCTGAACGTGGGCGTCCGCCGGGTGATCCGCGCCGAATAGTCTGTTCCCGGGCACACG
CAGTGCCGCGGCGAGTGGCGGCTTTGAATGCGGTCCGCTCGCGGGGCGAGCGGTTGCAAC
ATCGTGCAGGGGCCGTTGGACGCAGTAATATACCTCATTCACGATAGCGTGAGGGTGTTC
GGCCCCCTCTCCCCATCCGGTGCTCAAGCGGCCTTGGCCCGGTGGTCGAGCATCCGATTG
ACCAACCCGGCCGCGGCCTGAACACGCCGCGGGTGCCGGTTCACATGGGATCGGGAGCGG
AACCGGCGGGGCCGCCCGATCGCGTGCGCGACCCCGATGCGGCGGCGGAACACGCGGTCC
TCGGGGCGGCCGCTCCTGCCCGCGCGGCGTGCGCCGGGGGGCACGCACCCGACGGGGGCC
GGTCCCGAATCCCTGTGTACCCCAGATCCCCGCGTGCCCCGCACCGTCCGGGAGCCGGTT
CAGGAGCCCCGACCCGCGTCCGGCATCCGCATGGTGTCCCGGCCCGCCTTGGCTAGCACC
GGCACGCACCGGGTGCGGACCCGGCTGGCGGTCGAGTCGGACACCCCGAACAGGAACCCG
AGTACCCCGTTGGTCGGGTTACTGGCGCGGCCAGATGACGGTGAGCGGCAGTTGGTCCGC
GGTGGACCGATCGACGTGGTCGCCCCCGCCCACCGCCCGCGGCCGGTCCGGGCGGTCCAG
CTTCCTGCGGTGCCCCGCCTCCACCACCGGGGCCAGGTCCCGCACCAGCGCGTCGGACGC
CGCGACCGTCAGCCCGGTCAGGTGCCCGAGCACGGCCCGGTGCTTCCGCAGGTTGTCCAG
ACGCACGATGATGGGAACCCTCACCGCGACGAGATCGGCACCGCTCGAATACGAATCCGC
GGATATCGTGAATGAGGTCTATTACTTACCCCCGCTCGGCTCCGCTTGTTTTGCCTGATC
TACCAGAGCCAATTGCACTCCGAACCCTCAAGCCAGAGCTCTGGTAAGGTTTAGGATGTT
CAGTCCACCGAAGAAGGGTTGTGTCGAAACTGCTACGATTTACACGGGTAGAAATGACGG
GCGCGGTGATGATCTCGAACACCGAATGCGGAGGGTGTGTCGTCTGTCCCTGGGACCGCG
GACGTCCCGTCCGCTGATATGCGTGTGAAGCGTGCGACCCGGCATTCCGCCAAGCGACCG
AATCCCCGGAGCAGCGGACGGCACGTCCGCGGTCCCAGGCGCGGGCACCCGTGTGCGTTC
ACTTCGGCTTCGGTTCGGGAACCGGATCGGACTTCGGTTTCGGTTCCGGCTTGGGCGCGG
CCTGCTTCCAGAACTCGGTGAATGTCGGTGCGTCTGGTGGCCCTGCTTTCCGGTCGGACA
CGAGCAACCCGTACTCGCGTACGTAAAACGTCCCGCGGCCGATGTCCTGAAAGAGTTGAA
GCCACGCCCCAATCGGCAGCGTCTCGCCTTCCGAAATGATGGTGGTCGCAAGAGACTCGC
CGCCCACTGTGCGCCGGTCCAGGAAGATCCGTTCGACATCCCCACGAATAGGGATATCAA
ACCCGGCCTGTTTCTGAAATGCTTCCAAGGCTTTATCGAAAGTCACTTTTTCGCCCTTCG
GACCAACTTTCACCGGCTTATCAAGGACAGCGCGGAGCCGGTCCGGGATCGGGCCGGTAA
TCGGAGCCGGGCTCGCGCCACTTCCATACCAGCGGTACGCACCCGCGTTCGGCGCCTGCT
GCGTCGGCGGGCTGAAAGACAATTCAATGCGCTGATCAGCTAACGATTCATATAAACGAA
TTATTTTTGCCTCCCCATTATTGTCCGGCCCGGTAAGCAACTTCCACTCGGCCTCGGCAG
CCGCGAGCGTCGCCTTCGCCGTTTCAAACTTGCTCCGCGGGGCAAACAGCTCCGACTCGG
GCACGACCTTGGCCTTAAAGCTCAATTCCTGATTGGCTAGATGTTGTTCGGCCACGCGCA
GCTCTGCCTTTCCTTGCTCCACTCGCGATTTCAGCGCCAGCACCTTGAGCGTGATCGTCT
GTCTCGCCTTCGCCAGTTCGGCCTCGGCGAGCTGAATCTTGGCCTGGGCCATCTTCACGT
CGGGGTCGGTGGCCAGCGCCCTCCCGATGGCCGCGTCCGTCGCGTCGACCGGGTTCGGGA
CCGGCTTGTCGGCCTTCTTCGGCGGGTCGGCCTTCGGCGGTTGCCCGCTGGCCGCGGTGA
CCGCCAGCGCCAGGGCGAAGGCGCCACTAATCGTTACGAGCCGTCGCATAGATCTTCTCC
TTGAAAGTCGCGTTCTTGATCGAAACGAGCAGCCAGGAATCCCCGGACTCCGGTGCCAGT
GCCGCGTCTCCGGCGCGATCCAGGAACAATCGGTAGCAGCGGGCCGCGTTCGCGTAGTCC
TGTCGCGCGGTCAGGTAGGCATCGCCGGCGCGTCGGTATAGGGCGGCGGCGGCCGAACCG
TCGGCCTGTTCGGCGTCCAGTTCGAGCCTCCCCGCCGACAGCACCGGTTGCGCCGGCGCA
GGCGACTCAGGCTCGGCCCCGCCGCCCCCCACCGGAACGACCACGGGCACCGGCACGGCG
ACCGTTTCGACCTCGTGCACGGTCACCACCCGTTCGCGCACGGGCGCCCGCCACTCGCCC
ACCCCGACGCCGAGCGCGAAAACGGCCGCCGCGCCCGCCAGTTTCGCCCCGCGCCGGAGC
CACTTCACCCACACGAGGTGGTTACTCGTGCGCCGGCGGAGCGCGTCGCGCAGCCCCGGC
GTTTCGCCCCCGCCCGGCGGCCCGAGGAGTTCATCAAGTGGGTCAGTCATGGGACTTCTC
GTACACCTCGCGGAACGCCGCGCGGGCGCGGGCCAGCAGCGATTCCACCGCCTTGGCCGA
TTCGTTCCGGTGCGCGGCGATGTCCGCGACCGCTTGCTGATCGAGGTACTTGGCCCGGAG
CACGGCCTCGTACCGCTCGGGCAGTTCGGCGAGCGCGAGGGCGACGCGCTCGGCCCGTTC
GACCGCCCCGCCCTCGTCCGGCGCGGCCCTGTCATCGGCCGGTTGGAGGGCACGAACCCG
GGCCGTGCGGCGGTAGCGCGAGCGGACCGCGCTGCGGGCGGCGTTGGACGCAATCCCGCA
CAGCCAGTCGAAGAAGCTCCCCTTCGCGGGGTCGAAGTCGCGCACCCGGCGCACGGCGGT
GAGCCACGTTTCCTGGATCACGTCGTCGGTGAGGTCGGGCAGCCCGCCGCACCGCCACCG
CGCGTAGCGCGCGAGGGGGGCGTAGTGCGCGTCGAACCACCCGTGCCACGCGTCCGACCT
GCCGGCCAGCACCGCGTCGCGAATCGCCCGCTCGTGCCCAGCGTCGGCCGTGCTCATTGA
GGGGATATTGTCCCCGCGCGGCGTGAATCCTTCGCGGGAATTCGGAAATGCTTCTCTCTG
CGGAGCGGGCGGGGCGAACAGTACCGCTTTGCAGACGCCCGCGCGCCGCTCACTTCAGCC
GTTCGCCGATGTCGATATCGATGTACGTGTGCCCGACATGGCACCCGTAGCAGAAGTGGT
ACTTGCCGGCCTTCGTCCCGCTGTAATGGTCCCCGGCCAGGGCGTAAAACGAGGCGGACC
GGCCCTCGGAGTCGGTTACCCCGGACGACCACCGGAAGACTTTCCCGTCGGCCCCCAGCC
CGGCGAGCACGGTCGGGGCGCTGGGGTCCGCGGGAACCCACGTCTTGAAATCCCCCCACT
GCACTTCTGTGGTAAAGAGTTTCTCCCAGCGCCCCGGAACGCGCGGGAGGTGAGGGTCAT
CGAACCGGTCGCGGTGGGAAGCGTAAAAGGCGATCTGTTTGATGCCGGTCGGGGGCACCG
ATACCGACCGCTTTCCGGTGTCGGTGGTCTGGCCCGGGAACGGGGTGTTGACCTCCAGCA
GGATCGCGTTGTTCTGGACGAGACCGAGCGGGCCGCTGTACCGCCGGCCGGGCAGCGAGA
GGAACGCCGGCATGTTCGAGGTGTCGGCCGGGGCCAGTTCGGGGAAATGCGTCCGCGTGA
CCCGCGGGTACGCCGCAACCGGTTCCGCATCGACGTAGCCGGGGTCGTCGAACAGCAGTT
CCCCCGCGCCCCCGTCGCCGGACTCCCAGGCGTGCGACACCAGGTACAGTCCGTAGCTCC
CCGGGAGCGGGGCGCGGTCCGGGTCGTGCGCGGCGCCGGAAAACAGCACCCCGTCCGGCG
GGCAGGGGCTCGGCGTCGCGGCCGAGAGGGGCCGCCCGTCCGGACCGCGGTCCGGGCCGA
ACTCGAACGCGCCCCCGGACTGGCGGGGCATCCGCTCGCCCGCGGGCAGCGCGCTCGGCG
CGTTCCGCAAATACCCCCAATCCGCCTGCGCGATCCGATACCGACCGGCCGTCGGGGAGT
CGGTCATGAAAACGACACGGTTGTTGAAGGTGGGGCGCGGCCGCCAGACGGGGTGCGGGA
TCTTGACGGCGTAGCCGAATTGCGCCGTGTCCGTGTACGTCCGCGCCCCGACCCAAACGT
CGGTCGCGGCCGTCGCGAACGCCCGCCCGGGCGAGACGGGCTGGATGTCCCGTTCGTCGG
CCGTCACCGCCTCCTGGTTCCGACTCCAGAGGCTGAACAAGATGGCCCCCTCGGACGTCG
GGAACGGCCAGCGGTCGTTGTTCCGGTTGGCGGTGATCGGGTGCGGGGCGGCGTCGCCCG
GCGGGCGGTGCCAAATCTGGGTCGCTCGCCGGGCGTGCCCGCGGCCGAGGTCCGGGAGCC
GGCTGGAGGCGAACAACAGCCCACCGTCCCCGCGGTCGGCGGGGTCGATGTCGTCGTAAT
CCAACCGCCGCCGCTCGTCCTCGGGGAGCACACCGCCATCGGCGGCGAACCGCATCGGCG
GGTTGGAAACGCACCCCGGGTCGTCCGGGCCACCGGTCAACTGTCGGAGGTTGTCGCCGT
TCAGTTCGACCTCATAGATCCGCCACCGTCCGGGGTCCGGTGCGGCCCGTCGGCCGGCGA
ACAGCACGCGCCGCCCGTCCGGACTGACCGTCGGGCTCATCACGTCAATGAGGGTTCCCC
CGTCGGGGAGCGGCCGCCCCCACGTCAGTTCGTACACCCGGCCGTTCGGGTCCAGGCGCC
GGAGCCGCCCTTCCGCCGACGCCCAGGGGATCGTTCCGGGGTAACGGAAGCCCTCCGCCT
CGGGGGCGGCGGCGGCGAAACTGCTCGGGTCGGTCCGGGAGGTGAACACCACCGGGACCG
GCGGCTTCGCCCGGACGAAACGGCGCAGGTCCGGTGCTTCAGCGACCCCTCGCGTGGCGA
GATAGAAGCCGACCGCGACGAGCCCCGCAACAGCGGCAACGCTGACGCCGACGAGCAGCC
GAGTTCGACGGCGGGAGAGACCGGCGACCATGATGCGCCCTTCGCTCGGGTGGCCGGGAC
CAAGTGGCGGAACGGCCACACCCGGCGGCACCAGAAAAGAAAGGAACCGGGACACAGGTC
CCGGTTCAGGTGTCACGAAGTATCCGCTCGCCTCAACGCGGATCAGAAGTTGGGGACCGG
CTGCCCGTCGCTCGCGGAGTTGATGAGGTACCAGTCTCGCGGGTCGATCGAGTTGGTAAC
GAACCGAACGCCGCCGTCGCCCATCGCGCAGTTCACGCCGCCCGTGTGGCGCGACCGGGC
GGTCGCCTGGGTGCTGGCGCCGCACGTCTCCCAGCAGCTCATGCCGCCCGGGTTGTCCGT
CTTGCACCCCTGCACGTCGTCCGCGTTGCCGATGTTGTAGTTGGGCGCCAGGCAGTCGCC
GACGCCGTGCCCGGCGATCACGCTGGAGCCCGGGAAGCCGACGGCCCAGGTGCCCCGCGG
GTCGCCCGAGACGACCCCCGAGCGGACCTCGGAGAGCAGGACGGTGTTGGAGCTGCCGTC
GCCGATCTGCTCGATCTTCATGCTCTTCCGGCTGCCGGTCACAACGGTGAACGGCCCCTG
GCCGCTCAGGTTGTAGTTGTCGGACGAGGAGCTCCCGTTCAGGGTGTAGTAGAACCACTG
CGGGCCGCAGTTGGCCGCGTAGTTCCCGCGCGCCCACCCGCCGGTCGGGCCGGTGCTGAT
CGTCCCGTTCGAGGCCGTCTGGTTGGACCCGTCGGACGGGCACAGGAGGGTCTTGATCGT
CGTCCCGCCGATCGCCCGCCAGTTGCTGTCAGTGGTCAAGCCCGAGGTGTGGGAGTTGAC
GCTCGCGGTCACCGCCTGGGTGAGCAGGTTGCCCTGCTCGAAGTTCGGGAGGATGAACAC
GATCCAGTTCGGCCCCCACCGCGTGTCGCTCGGCTTGCACGACGCGTTCTGGTCGGCGTA
CACGGCTGCATTGTTGATCATGGCCGGGGGCAGGCCGCCGGCGGTGTCCGAGTACGAGTG
ACAGGCGAGCGCGAGCTGCTTGAGGTTGTTCTGGCAGCTCATCCGGGCGGCGGCCTCGCG
CACCTTCTGCACGGCGGGCAGCAGCAGGCCGATGAGGATCGCAATGATGGCGATCACCAC
CAGCAGTTCGATCAGTGTGAAGGCGGACCTTCGGCGAATAAAGTTCGGGCGCATAGAACG
GACCTCAGAAGTGTGGAGAGTGAGGAACAGTTACAAGAAACGAACAAAAAGAGCCGATTG
AGTATATATAATACCTGTTTGAAACGTTGAAAACAACGTGAAAAATATGCGAACCGCGTT
CCGCACCCGCCTGCCGGATGCGTGCGACGCCAGATTTCGCGCAATACAATAAATACGATG
CGTGCCGCCTGTGCTGCGCACGCATGTCTCCTGTCGTTGCCTGCCGGTGAAGTCGTTCGC
ACGGTCAGCTCGCGTCGAGCGGGTACATCGGCCGCTTAATGTGTTTGTACTCGAACCGGG
CCGCGTTGATCGCGGTCAGGCCCGGCGTGTCCACCTCGATAATGGTTCCGCCGATCGGGG
CGTACGCGGCCTTGTACGCGACGGCCGCCTTCAAGACGATCACCCGCACGTGCTTCGGGT
CGATCCCGAGCGAGGTGAGCTGCCCCAGGCTGAACGGCGGGGTGCGGAGCGTGTTCACCA
CGAGCAGGTTCCCGTCCGCGAGGTCGATGACCGCGGTGTGGCCCTGGTCGTTCTGCCGCT
TCCCGCCGTGGCGCGGCTCCACCTCCACCCAGCGTCCCTCGTGCAGCGAGCGCACCGTGC
CGCGCACGGTCAGCGGCGGCCCGTGCAGCGCGCCGGTGCTGCCGCCCACCTTCACCTCCA
CCCGCCCGCCCACACCGGCGTCCTTGGCCTGCGCCACCGCCGACGGCGCGTGAAGCGTCA
CCACGAAGCCTTTCGCCCGCTGCTTGAGCAGTTCCGCGAGGAGCACGGTCCCGTCGCCGG
CCGACCCGCCGCCGATGTTGTCCCCGAGGTCGATCAGCAGCGCCGGCAGGTGCGTACACG
CCAGCGCCTGGCGCACCGCCTCTTCGGGGGCCGGGCACGGCACGTTGAGCCGCTCGCGCA
CCGCCCACATCGCGTTCGCCAGCTCGTCGGCGGCCGCTTTCGCGCGGGTCCGGTCCCCGT
CGGCCACCACGATCACGCTGGCGCCCATCTCGGGCACGTCCGCGTAGGGGAACCCGGCCA
TCAGGCTCACCGAGAGGACGCCGGGCTGCTGCTCCATCGCGCGGGCCATCCGCATCAGCC
CGGCCATCGGCTCGCGGGCCGTGTCCTGCCCCAGCAGGTTCAGCAGCATCGGCGGCTTCG
CGACGTGGCACACCGGGCGGACCGCCTTGCCCACCGCCCGCGCGACCAGTTCGGCCGCGG
CCACCCCGCGCTGCCGCTGGTCCACGTGCGGGTACGTCTGGTAGCCGACGAGCGCGTCGG
CCGCTTCGGCCATCTGCGGCGAGACGTTCGCGTGGAAGTCGAGCGTGACCACCAGGGGCA
CGCTCGGCCCGAGCGCGGCGCGAACCCGGCGCAGCACCTCGGTGTCCGCATCGGGGTGTC
TGGGCGTGACCATCGCCCCGTGCAGGGCGAGCAGCACGCCCTGCGCCCGGGCGAGCCGGA
ACCCGGTCACGAGGGCGTCGGTGAAGTGGTCGAAGAACTCGTCGCTCACCGGGCCGGCCG
GGGTGGCCCACGCCATCGCGACCGGCACCGGGGTGAACCCGAACCGCCGCCCCCCTTCGA
TGAACCCGCCGATCTCGTGGTGCGCCTCCTGCCAGCTCGGGATCACGGCGTCGCCGTACG
TGAGGCTGCCGTCGCGGAACCGCGACAGGTCCGTGGGGAGTGGGGCGAACGTGTTCGACT
CGTGCATGAACCCGCCGATCGCGATCCGCATCGTGTCTCTCCGCCGTCCCACGGGCCGGG
CGCCAATACCGCGCCCGCTGTTCACGAGATTTCATATGGTTTCTGTGAGGGCGGCGTCCC
TCACTTCTCCAATTACTGAGGTGCTCCAGTGCCTGTGAACGTGGCGGTGGTCGGCGCAAC
CGGTGCCGTGGGCGATCTGATCCGGAAGGTGCTCGCGGAGCGCAGCTTCCCGGTCAAATC
GATCAAATTCCTGGCGTCCGAGAAAAGCGCGGGCAAAACCGTCGAGTTCGCGGGCAAACC
GTACCCGGTCGAGGCGATCCGGGCCGAGGCGTTCGAGGGCGTGCAGATCGTCCTGAGCAG
CACCCCGAGTTCGATCAGCAAGGAGTTCTCCCCGATCGCGGCGAAGGCCGGCGCGATCGT
GGTGGACAACTCGTCGGCGTGGCGCATGGACCCGGACTGCCCGCTGGTGGTGCCGGAGGT
CAACGCGCACGAGCTGCACAACGCGAAGAAGGGGATCGTCGCGAACCCGAACTGCGTCGC
CATCCCGCTGTGCGTGGCGCTGAAGCCGCTGCACGACCTCGCGCCGGTGCGGCGCGTGGT
GGTGGCGACCTACCAGTCCTCGTCCGGTAAGGGCGCCAAGGGGCTCGCGGACTTCGCGGC
GCAGGCGAGCGCCTGGGCCGCGGGCCAGCCGGTGCCCGCGCCGACGGCGCACCGGGCGCA
GCTCGCGGGGAACGTGGTCACCCTCGACTGGACGCTCGACCCGAACGGGTTCACGGAAGA
AGAAAACAAGGTCATCAACGAGACGCGGAAGATCCTCGGCGACCAGACCATCGGGGTCTG
CCCGACGTGCGTCCGCGTGCCGGTGAAGGTGGCCCACAGCGAGGCAGTGACGGTCGAGTT
CGCCCGCCCCGTTTCCGTCGCCGACGCCAAGGCGGCGCTGGCGAAGGCCCCGGGCGTGGT
GTTCATGGACGAGGTCGTGGACGGGCGGTTCCCGCAGCCCATCCACGCCGAGGGGAGCGA
CCACACGTTCGTGGGCCGCGTGCGGCAGGACCCGAGCAACCCGAACGCGCTGTGCCTGTG
GGTGGTCGCCGACAACCTCCGCAAGGGCGCGGCCAGCAACGCGGTGCAGTGCGCCGAGGA
GCTGGTCAAGCGCGGCATTGTGAAGTAGCCGAACAGAAAAAGCAGTGTTCACCGCAGAGG
GCACGAGAGGGCGCGGAGAGAAGACCAAGGACTTCGGGTCAAAAGCCCGATCATCAGAAA
GTTATAAAGCCACAAACCCAGTTTTAATAATGGCTTGTGACTTTACGACTTGCTGACTGA
CGACTTTTGACCCGGAAGTCCTTGGTCTTCTCTCCGCGCCCTCTCGTGCCCTCTGCGGTG
AAATCTCTTGAATGCGTAACCTCAAACTCATCATCCGCTACGACGGGACCGACTTCTTCG
GCTGGCAGACGCAGCCCGGCCGGCGCACGGTTCAAGAGACCGTCGAAAAAGCCATCGCGG
AGATCACGCGCGAGCCGCGCGTGCGCCTGAACTGTAGCGGGCGCACGGACTCGGGCGTCC
ACGCGGTCGGCCAGGTCGCGAACGTGTACACCGCGTCCAAACTCTCGTGCGCGGTGCTGC
TGAAGGCGATCAACGCGAAGCTGCCCGAAGACGTCGGCGTGCGCGAGGTGACCGAGGCCC
CGCAGAGCTTCTGCGCGAACAAGGACGCGGTGCGGAAGATGTACCGCTACGTCGTGCAGG
ACGGCCGGCTGCAAGACCCGTTCTTGCGGAAGTACGCGTGGTTCGTCCGCCAGCACCTGA
ACGCCGAAGCCATGGCGCGGGCGTCCCGGTGCCTGGTGGGGCGCCACGACTTCCGCTGCT
TCGAGACGGAGTGGCCGAACCGGCTCACCAGCGTGCGGACCATCACGCACCTGAGCGTGA
ACCGGTTCGGCGAGTGCATCTGGATCGACGTGGAGGCGAACGGCTTCCTCTACAACATGG
TGCGCGCGATCGCCGGGAGTCTGGTGCAGGTCGGCCGCGGGTTCTGGCCCGAAACGCAGA
TCGCCGACGTGCTCCACGCGATGGACCGCCGACTCGCCGGCCCCACCGCGCCGCCGGAAG
GGCTGTTCCTGATGCGCGTGACCTACCCGGAATCCGGCGCCGATCGCCCGGCGCCAGGGG
AGACAGACGCGAGCCGTTCGTGATAATAGCCGCATGTCGCACACGTACCCTGCCGAACTC
GAAATCCAGCCGCTCGCCCGGTCGGTGAGCGCGACCGTCACGGTCCCGGGCAGCAAGAGC
ATCACCAACCGCGCGCTGGTGCTCGCGGCGCTGGCGAAGGGGGACGCGCCGTGCGAACTG
CGGGGCGTCCTTCGGAGCGAGGACACCGAGGTGATGCTCGGCGCGCTCGCCCAGCTCGGC
TACTCGGTTCACGAGGACTGGGCGACGAACACCGTTCGGGTCACGAACCCGACGCCGCGG
ACGATCCCGGCCGACCGCGCCGACCTGTTCGTCGCCAACTCCGGAACGTCGATGCGGTTC
CTCGCCGCGATGGTGAGCCTCGGGGCCGGGCGGTACCGGCTCGACGGCATCCCGCGCATG
CGCGAGCGGCCGATCGAGGATCTGCTCTCCGCGCTGCGTGCGCTGGGGGTGAACGCGACC
AGCGAAAGCGGTAACGGGTGCCCCCCGGTGGTGATCGAGGCGAACGGGCTGCGCACCGGG
CCGGTTCACATCAAGGTCGCGAAGAGCAGCCAGTTCCTCAGCGCGCTGATGATGGCCGTG
CCGTTCGCCCGCGCCAGCTCCGAGCACCCGGCCACGATCGTCCACCTGGACGGCACGGTC
GTGTCCGAACCGTACATCGAGATGACGGTGCGGATGCTCGAAAGCTGGGCGATCCGTGTC
GACCGCGTGGCCCCCAACGCGTACCGCATCGAGCCCCAGCGCGGGCACCGCGAGCGGTAC
GACATCGAGCCGGACGCCTCAGCCGCTTCCTATTTCTGGGCCGCGGCGGCGGTTCTTGGC
GGGAGCGTTACGGTGCGCGGGCTGAACCGGGCGTCGCTGCAAGGGGACGTGCGGTTCGTC
GACGTGCTGGGACAAATGGGCTGTCGGATCGAGGAGAACGATGGCGGGATCACCGTTCAC
GGCGGCCCGCTCCGCGGGGTCGATGTGGACATGAACGACATCAGCGACACGGTGATGACG
CTCGGGGCGGTGGCACTGTTCGCCGACGGCCCCACGACCGTCCGCAACGTCGCCCACATC
CGCCACAAGGAAACGGACCGCATCGCGGCGCTCGCGATCGAACTGCGCAAGCTCGGGGCC
GAAGTCGAGGAGCGCGAAGACGGGCTCACGATCACCCCGCGCCCGCTCAAGGGCTGCGCG
ATCGACACGTACAACGATCACCGAATGGCGATGAGTCTGGCGCTGGTGGGCCTCAAGGTG
CCCGGAGTTGTCATTCGGAACCCGGGCTGTGTCGCGAAGACGTACCCGGGGTTCTGGGAA
GACCTGGAAGTGCTGCGCAAGTGAGTCGCAAGTCTCAGGTCCGCAGGTCGTAAAGTCGAC
TGCTGACTTTACGACCTGCGGACCTGAGACTTACAGACCTGGGACTTGCGACCGGCCGGC
CGATCACTGCCCTTCCGGCTTGGGGGTCGGCTTCCACAGCGGGCTGTGGCGCTTGATCTT
GTACAGGATCTTCTCGCGGGCCTCGCCGGTCGCGGTCTCCAGCTTCGCCTTCAGCTTCTT
CATCTTCTTCTTGCGGCTGTACCGCCGATCCAATTCGATGCGACGCTCGACCATATACTG
CCCCTGAAAAGAACGCGCGGCGTGTCTCGCGGCCTGGCGCAGCGAAGCGCTGCTTCACGG
CCGCTCCAAATACGGACGCGATGTCTCAAACTTACGCACCACCGCCCCCCGCGACAAGCG
AAGCGCACCGGCCGCTCCGTCGCGTGCTGCTGGCCGTCTGGGCCGTGCTGACGCTCGCCG
CGCTGGCGTTCGTCGCGACGATCGGCACGAACGCCCCCTATGCCGACGAGTGGGAGTTCG
TACCCGCACTGCTGGGCGACGAACCTGCCGGCGAGTGGCTCTGGCGGCAGCACAACGAAC
ACCGGATGCCGCTCCCGCGGCTCGTGGTCCTCATTTACTTCAAGCTCACGCACGACTTCC
GCACCGGGATGTTCCTCCAGATTGCGATGCTCTCGGCCCTCGCGCTCGGGCTGATGCGGC
TCGCAGGGCAGTTGCGCGGCCGCCCGCACTGGGCCGACGCGTTCTTTCCCGTCTCGCTGC
TGCACATCGGGCACTGGGAAAACTTCGTGATGGGCTACCAGGTGTGTTTCGTACTGTTCG
CAACCCTCTCAACCCTGCTCGCGGTCGTCGCGTTGCGGATCACCCGCGCGAACGCGTTCC
GGCTCGGGGCGCTGGCGGCGCTGCTCCTGATGCTGCTCGCACTGACCAACGGGTCGGGAT
TGGTGCTCGTGCCGCCCGTGGGCGCGTGGCTCGTGTTCGTCGCCGTCTCGCTGTGGCGAG
GTGGTGAGAAGGGGAAGGCGATTCTCCTCCTGGCGCTGACGGCGCTGCCGGTTGTGTACG
TCGCGGCGTATTTTCAGGGATACCACCGTCCCGAACACCACCCGCCGCCCAGTACCGACG
CGGTGCGGGTCGCCACCGTGACCGGCGAGGTGCTCGCGATGTCGCTCGGGATGGGCCTCG
GTGCGGTGTGGCCGCTCGTGGCCGGCGGGGTGATCGCGGTCGGCGTGCTCACGCTCGCAC
GGGTGCTCCGCGGGTGGAAGGAGCCGGATCAGAGGCTCTCGGGCGCGGGGCTGATCGCGG
TCGCGGCCGGGGTGACGGGTGTGGCGCTGGCGATCGGGGTCGGGCGCGCCGGGTTCGAGG
GCTGGGAAGACATGGGGCTGTGGTCCCGTTACTCGATGCTCACGTGGCCGCTGCTCGGCG
CCGCGTACCTCGTGTGGGCGAAGGCCGGTAAGAAATGGGTGCCGATCACGCTGTGTGTCG
CGGCGGCGCTCGCCTTTCCCGGCAACACCGGCACCGGCATGGTGAACGGCGGCCAGGTGC
GGGCCGACTACAACGCAATCGCCGCCGACCTCGCGGCCGGCTTGAGTGCCGAGCAGATCA
CCGACGCGAGCGACCCGCGGCGGGCGTTCCCGCGGAGCCACCACGGCGCGCAGACCGAGC
GGGCGCTCAGGGCCATCCCCCTGCTCCGCCGGGACCGGATCGGGATTTTCGCGAGGTAGC
GCGATGGACCCAGCGAGCATGTGGTGGTTGGCCGGCGGCCTGGGCGTCGTGGCGCTCGTC
GCGCTCGGGGTGCGCTGGCTCTGGCACCTCGGGCGGGCGGTCCACGTCGAGCGGTGCCGC
GAGCTGTTCCGGCTCCAGCACGAGCGGTTCGAGGAGCAGTTGTTGAAGGCCGCCGGCGCC
TCCGGACTGCCCCGGGGGCTGCGCTGGGTGAAGTGCGCCATCACCGGCGACGCGGTTCTG
GTGCGCGACACGGCCACCGGCGCGATCGTCGCGCTGGTGCCGGTGCGGATTGATTTCGCG
CCCGTCGAGGGGGGCGACATGGAGGACGTGCCGGCGGCGAAGGAGCCGCGCCCGGCCACC
GCCGTGTTCAGCTTCCATCAGGGGAACTGGCACACCGCCGGGCGGGTCGTGTTCAACCAC
ACGCCCGATCAGACCGTGAACGCCTTTCCCGAGTTGCAGCCGTTGCCAGACCACCTGTAG
ACGATTGGTTTTTGTCTTTGTGGCACAGACATTCCGGTCTGTGCGGCGCGAGAAGATCGC
ACAGGCCAGAATGTATGTTTCACAATGATCTAAGTTGGTAAGAGCAAAATGGAATTTACG
AAGAGAATTTTGACAGGATGAACAGGATCCACCGGATGAAGACAGATCAGCCCAAAATCC
TGCCTATCCTGTAGATCCTGTCAAAATCTGCTGGGCTACCCGATCGAGTTTTGGCGCTAC
ACGCCCTCGCCTCGTACCGGCCGCCTCTTCGGCCGTGCTCATGGTGTTGCCCCGTTACGC
GCAACCGTCCCATTCGCTGCCGTTCGTCAGCCGGGCACACTTCTTTTGCGACTTCCAATT
ATTCCGTGGCGCGTCCCCACCACTCCGGGTGGGGATAGAGGTAGCTCATCCCCAAAACGC
CAGCGACATCACTTCCGTTTTGCCAGCTCCAGAAGGATGTCGATGCCGCGGGCGAGGGTG
TCGTCGGAAGCGGCGTAGGACACGCGGAAGTGCGTGTCGCGTGCGCTGAACACGCCGCCC
GGGATCACGAGCAGGTTGTGTTTCACGGCTTCCGTGACGAACTCGGTGCCGGTCCCCCAG
GGCGCCTTCGGGTACAGGTAGAACGCCCCGCCCGGCACCGCGAACTCGAACGCGCCTTTG
AGTGCCGCGACGAGCTGGTCCCGCTTGCGCCGGTAGTCGGCGACGATGCCGGAAACGTCG
TAGTCCATCGCCGCGACGCCGCCCCACTGCACGACGCTCGGCGCGCACACGAACGTACAC
TGCTGGAGCTTCGCCATCTCCTGAACCAGCCACTTCGGGCCGTGCGCCCAGCCGAGCCGC
CACCCCGTAACACCGTACGTTTTGCCGAACCCTTCGATCACGAGGACGTTGGGGTCGAAC
TCGGCGGGCGAGTGGGCCGGCCCGTCGTAATGGAACGCGCGATAGATCTCGTCGCTGATC
AGCAGGATGCCGCGGTCGCGGGCGAACTGCGCGAGCGCCTTCTGGGCGTCGGCGTCGAGC
ACGGCGCCGGTCGGGTTCGACGGCGTGGACAGCAAGATGACCTTGGTCCGCGGGGTCACC
GCCGCCTCGATCTGCGCGAGGTCGAGCCGGAAGTCCGGGTACGTATCGACCGTAACCAGC
TTCCCGCCCGCGAGCGCGACCATGTTCGGGTACGCCACGAAGTACGGGTCGGCGGTGATC
ACCTCGTCGCCGGGGTTCACGACCGCCAGGAGCGCGAGCAGCAGCCCGCCGCTGGTGCCG
CTCGTGGCGAGCACGTCGCGGTCCTGCCCCGGGAACCGCTGGTGCAGGTCGGCCCGCAGC
CGCGCGAGCAGTTCGGGGATGCCCTGGGTGACGGTGTACCCGTTGTGGTCCGCGTCGATG
GCGGCCTTCGCGGCGGCCTTGATGGGGTCGGGCACCGGGAAGTGCGGCTGCCCGATGCTG
AGGTTCACCGGGCTCTTGAGCGACTTGCCCAGCTCAAAAATCTTCCGCACACCGGACACC
TCGACCGCCCGCGCGCGGTCCGCCAACAGCGACTCGGAAATCACAACGCACCTCGGCGAC
CAAGAAAGAGGAAGAAGATTGGCCACAAAAAAGCACAAAGGGCACAAAAGAGAACCAAAA
CGAAAGCCAGAGCAGTGCTTCTGAACTCACTCTTCTGTCTTGGTTTCCTTTTGTGCCCTT
TGTGCTTTTTTGCGGCCAATCCTCTTCTTCGTTCTACTCACCCGGGAGCAAATGCCGCGG
GTCGGTGTGCGCGTAGCCCTGCCACATGGCGGTCAGCTTGGTCTGCGCCTGCTCGATCGG
TATCGCCACGTACCGGTGGTCCCGCTTCACCACGAGCCCGGCCCGCATGAGCTTCGCGAG
CGCGTCGATGATCTCGAAGTTCACCTCCGCCGGGAGCCGCTTCTTCAGGTCGCGCTCGAT
GTAGAAGTCCAGGTCTTCCGTGCCCCAGCCCCGGTCCCCGCCGTACTTCCAGAGGAAGAA
GTACGCGAGCAGCGACTCGCGCACCTCCTGCTCCTCGGCCTCGTCGAGCGCGCGGAACAG
CACGCTGCCGTTGTTCGCGAGGTTCTGGTAGAACAGGCTCTGCCGCAACTGGTGCAGGTA
CGTCTGCCGCGACGAGTGGAACGCGTGCCACGTCTTGTACCCGTACCCGGCGAGCAGCGC
CAGCGGGGTGTACAGCGCGACCAGCACGTTCACCCCGAACCCGCCCAGCAGCGACATCAG
CGGGAACTGGCTCAGCTTCCACAGCAGGTACGCGCCCGAGCTGGCGAGCGACCCGCCGAT
CTTGAGCCGGTCGAACCGGGGCATCCGGATGCGCCCGCCGGGCAGCAGCATCTCGATGTC
GATCTGCGGCATGTCCTTGAACAGCTTCATGTAGACGCCGGCGTGGTCGGTGCCCTCGTC
CAGCCGCTTGTGCGGGCGCGTCTTGAACACCACCGCGGCGCGGGCGAACGTGGCCACCTC
CACCGGGAACCGGCGCCAGAACCGGACCAGCCCGGGCCGCTGCCGCGTGGTCGTGCCCCG
GCCCCGGTAGAACACCTCGACCTTGTCGAACGCCTCCCAGGCCACGTCCATGTCCACGCC
CCACGCGCTCGCCCCGCGCATGATGCCCTCCATCTGGTCGCGGGTGAGCCGGATGTAGTT
GGCCCGCCGCATCAGGTGAACGAGCGTGTCGAACAGGCGGTCGAGGGCCGCGGCGCGCTC
CGCACCCTGCGGCGGGCTGAGCGGCCTGGGGTCCGCGTCGGGGTCGAACGCGGCGTAGGC
GTCCTTGAGCCGGCGGATCTCGGCCAGGTACAGCGTGTGGACGTGCTCCGACACCGTGCG
CGCGAACCGGGTGAACGCGGCCCGCTGTTCGGCCGAAAGCGGCCGGTCGCCGAGCGGCCC
GGCCTCCTCGCACAGGTAGCCGACGAGGTCGGCCACGCGGATCGGGATGTAGTGCTCTTT
CATCATCAAAAAAGCAAAAGTGAAAAGGCGAAAGGCAAAACGGGCACAGCAGCGAGTCGG
TTCACCGGTCCGATTTTGACTTTTGCCTTCTCACTTTTGCCTTATTCCTCCAGTACGCCC
GGGTCGTCGAGCTTGGCGGCGGCCTCGTCGGCGAGCTGGTCGAGCGTGCCCTGCACGTGG
CTCATGCGCTCCGGGCGCTTGGTCGCGTTCGGCTGGAGGCACTGGTGGATCAGGTCGGCC
AGCCCCTCCGGGACCAACGGGTTCGCGGCCCGCACCGGCTTGAGCTGCTCCTTGAACAGC
TTCTTGGTCATCGGCAGCATGCCGTCCCCGGCGAACCACGACGGCGGGAGCTGCAGCGTC
GCGAGCCGGTACATCGTCGCGCCGAAGTTGTAAATGTCCGTGCGCTCGTTGACGAGCTTG
TGCTCCACCGTTTCGGGCGCGATGTACTCGGGCGTGCCCTGAACCCGGTCCTTGCTCTCG
CCCCGCACCCACGCCAGCCCGTAGTCGAGCACCTTCACCCGGGTGCCGCGGTCGTACATG
AGGTTGTTCGGCTTCATGTCGGCGTGGCACACGCCCTGTTTGTGCATGTGGGTGAGCCCG
TCCGCGATCCGCTCCAGCACGCGCAGCAGTTTCGCCATTTTGAGCAGGGGCAGGCGGTCC
ATCGTCCGCCCCGGAACGTATTCGATCAGGAGCTTGGCCTTTTTCGGGCCGGAGAACCAC
CCGCCCTCGGTTTCGAGGGCGTACACCTTCACTAGATTGGGATGATTGAGCATCTGCCCC
ACGCGGAACTCGTGTTTCGCCTGGTCCAGGTACTTCAGGTCCTCCTTCCCGCCGATGTCG
ACGAGCTTGAGCGCGTACTCGCGGTCATCGTCCGCCCGGCGGATTTGTAAAATGCTGCTG
TGGGCACCGCTGCCGAGCGTGTTGAGTACGGTGAACTTGCCGATCTTGTCGATCACCATT
GGGGCACCGAACGGGTGAGCGGGAGGTCCGGTGAATCGTACCTTATTTGATCCAAGTTGG
CGAGCCGCGCCGGTGCCCGAGAGTGAGTCACCATGTCGTCTACGGTTACGAGCCTCGATG
AGCGAACCAAAGAGTACGGGCGCGAGATCTTCGCCCGGCTGAACCGGCAGGGGCCGGTGC
TGTTCACCCGCGCGTGGGTCGAAGACAAGCTCATGGGCCTGGGGATGCACGACCCGGCGC
TCAAGGTGCAGCTCTTCCGGTTCGTGGACACGCTCCCGTACCTCAAGGAGCCGAAGGAGG
TGGCCCGGCACCTCCGCGAGTACCTCAACGAGGCCAAGGACGAGCTGCCGTGGTGGGTGC
GATTGGGCACGAAGCTGATTCCCGATAGGGGGATTCTGGGTCAGGGGTTGGCGTTCGCGT
CGCAGAAGGGCGCGGAGCAGATGGCCCGCAAGTTCATCGCCGGGTCCAACGTGCAGGAGG
CCGTCGCCGCGGTCCACCAGATGCGCACCCGGCGGCTCGCGTTCACCATCGACCTGCTCG
GCGAGGCCACGATCACGGAGGTCGAGGCGGACCACGTCCAGAAGCAGTACCTAGACCTGC
TCGCCGGGCTCACCCGCGAGGTGAACGACTGGCCCGAGGAGCCGACGATCGACCGCGACG
ACCGCGGCCCGATCCCGCGGGTGAACGTGTCGGTGAAGCTCTCGGCGCTGTTCAGCCAGT
TCGACCCGATCGACCCCGCGGGCACGTCCCGCGCCGTGTGCCGGCGGCTGCGGCCCATTT
TGAGCCTCGCGAAGCAGACGGGCGCGTTCGTCAACTTCGACATGGAGCAGCACAGCTTCA
AGGACGTGACGCTCCAGATCTTCCGCGACATCCTGACCGAGCCCGAGTTCCGCGACTGGC
CGCACGTCGGCATCGCGATCCAGGCGTACCTGACGGACACCGAGGCGGACCTCCACGCGC
TGCTCGCGTGGGCGCGGGACGTTCGCAAGTGCCCGGTCTGGATCCGGCTGGTGAAGGGGG
CGTACTGGGACTACGAAACCGTGGTCGCGGCGCAGAACCACTGGCCGGTTCCGGTCTTCA
CGAAAAAGTGGCAGTCGGACGCGAACTTCGAGAAGCTCACGGAGTTCCTGCTGGCGAACG
TGGAGTGGCTGGTGCCCGCGTTCGGGTCGCACAACATCCGCAGCATCTCGCACGCCCTGG
CGGTGGCGGAGAAGCTCGGCGTGCCCCCGCGGCGGTACGAGTTCCAGATGCTCTACGGGA
TGGCCGACCCGATCAAGGAGGCGATCCAGTCGCTCGGCCACCGGGTGCGCATCTACACCC
CCTACGGGCAACTGCTCCCCGGGATGGCGTACCTCGTGCGCCGGCTGCTCGAAAACTCCT
CGAACGACTCGTTCCTGCGGCAGGGCTTCGCCGAAGGGCTGGCCGAAGAGTTGTTGCTGA
CGAACCCCGCATCCAATGCGGAACGCGGAACGCGGAACGCGGAACCGAAGGACACCAACG
GGACACACGACATGGGCAGCGCCGGGCACGCGGTTGTTGAGGCACACGGTTCGCAGGCCC
CGCGTTCCGCATTCAAGAATGAGCCGCTCACGGACTTCTCCGTCGCGGCGAGCCGCACCG
CCATGAGCGCGGCGCTCGATCAGGTGCGCAAGGAACTCGGGCGCACGTACCCGATCGTCA
TCGACAACAAGCCGCAGCCCGTCGGGGCCGTTCTGGCCCGCGAGAACCCGTCGCGCAAGT
CCGAGGTGCTCGGCAAGGTCGGGATGGCGACCGTGGACCAGGCGAACCGGGCGGTGGCGT
CGTGCCTCGCGGCGTTCGACGGGTGGCGCGACACGCCCCTCGCCGAGCGCACCGGGCTGC
TGCGCCGGCTCGCGGAGCAGTTCCGCAAGCGGCGCTTCGAGCTGTCCGCGTGGATCGTGC
TCGAGACCGGCAAGCCGTGGCGCGAGTCCGACGCCGATGTCGCCGAGGCGATCGACTTCT
GCGAGTATTACGCGGTTGAGATGGAAAAGCTCGGCGCGCCGCAGGCGCGCGACGTGCCCG
GCGAAGACAACCGCTACTTCTACGAGCCCCGCGGCGTGGCGGTGGTGATCGCGCCGTGGA
ACTTCCCGCTCGCGATCCTGGCGGGGATGGCGACGGCGGCGCTGGTGGCGGGCAACACGG
TCGTCCTCAAGCCCGCGGAGCAGTCCGGCATCATCGGCGCGAAGCTGATGGAGTGCCTCC
AGGCCGCCGGGGCGCCCCCGGGCGTCGTGAACTTCCTCCCCGGCGACGGCGATGTCATCG
GCCCGCCGCTCGTTCAGCACCCGGACGTGGCCCTCATCGCCTTCACGGGGTCGCTGAAGG
TCGCGCTGCTCATCAACGAGCAGGCGTCGAAGACGCCCGGCGGCCAGAACTTCGTGAAGA
AGGTGATCGCGGAGATGGGCGGCAAGAACGCCGTCATCGTGGATTCCGACGCCGACCTCG
ACGAGGCCGTGAAGGGCGTGGTCGATTCGGCGTTCGGGTACGGCGGGCAGAAGTGCTCGG
CCGGGTCGCGGGCGATCGTGCTGGACGGGATCTACGACCAGTTCTTGAACCGGCTCGTCG
AGGCGACCAAGAGCCTCGCGGTGAAGGCCGCGGACGATCCGGGCTGCTCGCTGGGGCCGG
TCATCGACGCCGAAGCCCGGGACCGCATCCTGAAGTTCATTGAAGCCGGAAAGCGTGAGT
CGCGTCTGGCCCACCAGACCGACCTCGGCGCGCTCGCCGAGCAGGGCTACTTCGTCCCGC
CGACGATCTTCGCGGACGTGCCCGAAACGGCCGGCGTCGCGCAGGAGGAGATCTTCGGGC
CGGTGCTGTCGGTGCTCCGGGCGAGGGACCTGGACGACGCGCTGCGGATCGCGAACGGCA
CGAAGTACGCGCTGACGGGCGGGTGCTACAGCCGCAGCCCGAGCCACCTGGAGAAGGTGA
AGCGCAAGTTCCGGGTCGGGAACCTGTACATCAACCGCAAGTGCACGGGTGCGCTGGTGG
ACCGCCAGCCGTTCGGCGGGTTCAAACTGAGCGGGATCGGCTCGAAGGCCGGCGGCCCGG
ACTACCTGTTGCAGTTCGTGCTGCCGCGGACCATCACCGAGAACCAGATGCGCCGCGGGT
TCGCCCCGGAGACCGCCGCGGGGGAGTGATTGAAGCGCCGCTCCAAACTTCTCCGTGCGA
GTTCGATGCGTGCGCGAGGGACAACGTTGTCCCTCGCACACGCCCCGGGCGCCTGCCTTA
GCCAGCATCGAGGCATCCGATGATGCTCCCCCAAGTTATCATCTTCGATTCCGAAGCCGA
AGGTAACGAAGGGATAATTTCTTGGCAACCGCGCGTTCAAGAAGCTGAAGGCGTGAAGGG
ACTTACCCAACTCTTAATCGAGTTCCGTGAGTTCATCCGTGCAGAGCGCAAGGTGCGCGG
CCGTTCTTTGACGACCTTGGCTGCGATCAATAACGAAAACCTTGGGCTCTTACTTACCCT
AGCATACCGCGCGAGCTTTCGTACGGACGAGGGGAGATCGATACGCGCCCGAGTGGTTGT
GAAGGCAGAATCTTGGCTACCACCAAATTCCATTTCTGCTCTTGCGCTACGGATATTGGC
CGATCCTTTCATCAGGACGCACCTCGCTGAGGAGGACCAAAAGCACCATAGCTACCGATT
CACTGAACCTATACCCCTCACAGACTACAAACCACTCATCAAACTCGCGCCGTTGCTAAT
CAAACCTGACGGTGCTATCACTGTCACGGAAGAAAACGGGACGCTACAAGTAACAGGTTT
GGCTCTTCTGGACCGGGAAGGCCGTGATCGCGGCGTGCTCGATATGCCAAGCCTGTGGAG
CCCCTCTTCTGCTCTTTTGATTGAAATTGTTGGCCCCGGCCATCTCCGCGTTTCCGAGGG
CAGAGCATCCTTCGCATTGCACGCAGACCAGTTCGTTACGCACACCCCGTTTTTTAGTGT
TGAACCTGTAGGACGATGGCTCGCAGAATTTTCTCGCGAATGCGTTAATAAGTTTAAAGA
ATTGCCGTAAGCGTTCATGGGGGTGCGCCACCCGCTTTTGCCCGTCATTTTAGCCCGTTT
GGATACGCGGTTGCCACAAGCGGGCATGTTCCGTAATCGAGCAGACGTCATGACGCCTGT
TCCTCAACCGCCGGAACTGCCCGATAACTTACCACCGGCGGTGGTGGCGTATATTCGCGC
CTTGGAGGCCACGATCACTGCTCTGGTGGCCGAGGTCGCCGAACTCAAGGCCCGACTCAA
CCAGAGCTCCACCAACTCGTCGAAGCCGCCCTCGTCCGATCCTCCGCAGGTGAAACTGGC
CCCGCCCAAGGCCCCTTCGGGGAAGCGTCGGGGCGGGCAACCGGGGCATCCCAAAGCCGA
GCGCACGCTCCTGCCACCCGATGAGATCCGGACCCTCAAGCCGTCCGTGTGCCGGGACTG
CTCGCGGTCGCTGGCCGGGGACGATCCGGCTCCGGCCATTCATCAGGTCCACGAGTTGCC
CGTTATCAAACCCCACGTGACCGAGTATCGGTGCCACCGGCTCCGGTGCCCCCACTGCGG
CACGACCACGGTGCCCGCGGTGCCGTCGGAGGCGCGCACCGGATACGGCCCCGGGCGCAG
GCGGTGGCCGCGCTTCTCACCGGCTCGTGCCGTCTGGGCAAGCGGGGCACGAGCCAACTG
TTCGACGATCTGTTCGGCCTGCCCCTGAGCCCGGCCATGGTGTGCAAGCTCCAGCACCGA
ACCGCCGAGGCGCTGAAGCCGGTGGCCGAACAGGCCCTGGTGTACACCCGCGGGCACCCG
GCCAACGTGGACGAGACCGGTTGGAAGCAGGGGCGTCAGCGGGCCTGGCTGTGGGCCGCC
GTGACCACGTTCGTGGTGGCGTTCCTGATCCGCCGGACCCGGGGCCGGGCCGCCTTTGAT
GACCTGCGTGCCGGGTCCACGGCCGTGCATACGACGGACCGGTATCCGGTGTACACGCAC
CTCGACAAGTACAAGCGTCAACTCTGCTGGGCGCACCTGCGACGCGATTTCCAGGCGATG
ATCGACCGGGGCGGTTCCGGACAGGCGATCGGCGCGGCTCTGTTGGCGTGTTCGGACGCC
CTGTTCGAGAACTGGTATCGGGTGCGGGACGGAACCCTCGCGCGGTCCACATGTCGCTCG
ACCTACATCCCCGCGTTGCGTCGTCAGGTCGGCACGCACCTGCGGAACGGGGCGGCGTGC
GGCTGCGCCAAGACCGCCACGACCTGCGCGGAACTGTTGTCGGTCGAGGCGTCGTTGTGG
ACGTTCGCGCGTGTCGTCGGCGTGGAACCGACCAACAACGCGGCCGAGCGTGAGGTGCGT
CACGCCGTGTGCTGGCGCAAAACCAGCTTCGGGACCGACAGCGAACGCGGGAGCCGGTTC
GTGGAACGAATCCTCACGGTGATCGCCTCGTGCCGCCGCCAGAAGCGCAACGTCTTGGCG
TTCCTCATCGACGCCGTCACCGCACACCGGACCGGCGCGAAGGCACCGACGCTCGTTCCA
GCTGAAGCTCAACAACAGAACGTTGTGAATCCGCTACTCGCCAACTGTTGATACACTGCC
GCATCACCCGTGAACGCTTACGAATTGCCATATAGTGTACCTGATTGCAAGTCGATAATC
GAAGATTACGATAAGCTAGATGCAATTTTGCAAGAAAACGCACACTTATCAACTCCGAAT
ATACATAAAGACATATTCATCGCATTATCGTTGATCCTACGCGAGGCAATTGCACTCGGG
CATGGGGGTGCGTTTGCTATTTTGCCCGACCCCGGGTCCGCGCCACTGAAAATTGCAAGT
CCGATTGCTCCTGTCGATCTCGGCGAGGAGTTGCGCGACTTATGGGCTTCACTCAGTGTG
CTCTGGTCGTCAGCTCGGGGCCCGAACACAGACCACTTGGATGCGGTAGAACTGAAGCGA
GTGACCGCGCACAGATGGCGCCGTCGGCTGTCTTCTGTTGGCCACCTCGCAGCCGCAGAT
GGGTGTGTAGTGCTCGACCGACGATTAGTGCTTCGTGGCTTTGGCGGCTCTATCGAAAAG
AATGCAGAAGGCGTTCTTGGCGACTGCCACGACCTCGCAAGCAAAACCGATGTGCCGGCC
GCAATATTGCTGAAATCGTTCGGAGAACGCCACAAATCTGCCTACGCCCTGTGCCGTCGC
GTTCCACAAGCTTTGGTGTTCGTGATTTCCCAAGATGGTGACCTTCGGCTGTTCGCAAAC
GACAACGGTCGGGTATTATTCGCATCCAATTTGAGCTACTAACGCCAAAGTAGTCACGTG
CTTTCGATGGGTGATCTCTTTGCCCCCCGCGCGAGCGGGGGCGGGGGTACCAATTGGCAC
ACCCGCCCCCGCTCGCGCACCACACCCTCTTAAACCGCAACTCTCCCCCGGCCCTACTTG
CTGAGCCCGGTGAAGTCCACGGTCACGCGCTCGCCGGCGCGGAACGGCACCTTCTGGCTC
AGCGTCTCGGGCCGCCCGTCGCGCATGATTTCTGCCTTGAGCAGGTACGCGAACTCGCGG
TTCGCGGGCAGCGGCGGGGTGGCGAACTGGCGCACCGCGTCCTTCGACGGGCTCTTCTTG
TCGTCAACGTAAAGGGTCGCGCCCGCGGGCAGCTTCACCGTGATGGTCGCGCGGTCGCTC
GCCGGACCGGTCGGCGCGGCGGGGGTGTCGCGGACGGGCGGTTCGGCCTTCGTCGGCTCC
GTCACCGGCGTGGTCGGCGCGGCGGTCCCGTTCGCAGTCGTGGTGCCCGGAGTCGTACCG
GCCGGGCGGGCGGTCAGGTCCGTGAACTCGACGGACACGGTCGCGCCGGCCCGCACCACA
ACCTTCTCGGTGACACTGACGATTTTGCCGCCGCGCTCGTACTGCGCGGTGAACCGGTAC
ACGAACTCCTGGTCCCGCGGGAGTTCGGGAGAAACGAACCGGCGCTCGGTGCCCACGAGG
GTGAGTTCCCGCCCCTCCGCCGAGAGGCGCGCGTCGACGGGAAGGCGCACCACCACCGTG
GCGCGAGCCGCTTGACCGTTGGCGACGGTCGCCGAAGGAGCCGTGTGCGCGGCGGGGCTC
AAGCCCGTTGCTTCCGCCGGGCGCGGTTCGGCGTACGGAATGTTCGGCTGCGCTGGCGTC
GGCGGGAACTGATCGAACGACGGCGGCGCGGGGTAGACCAGCCCGCCCTGGCACGACAGC
CCGCCGGTCACGATCGGCGTGTACGAGATCGCCGGGCCGCCGAAGCACGAGTACGCCGAC
CCGCTGCACGAGTACCCGGAGCACGAGTAACTCGAACCGGAGCAGCCGTAGCTGTGCGAC
CCGCAGCACCCGTAACTGTGCGATCCGCAGCACCCGGTGCGCGTGTCGCGCTCGAAGAAG
CTGCGGACGCGGTCGCCGATTCCCAGCCCGAACACGTGGCCGCCGTTGCACGACGACCCG
CAGCACCCGCTGCACGACGCGGGGTACGCCACCGACCCGGAGCACCCGCCGCCGTAGCAA
CTGTACCGCACCCCACCGGAGCAGCCGTTACACCCGTTACAACTGTTTCCGAAAAACAGG
TCGCGGAAGTAGCCGTTGAACCCCGGCGCGTCCGGCGCGGCCGTGAGGGCGGTCATCATC
ACAACGCTGTACATAGTCGGTCCCTCGCGGCCGCGGTAAGTTGCGGGCTTTACGAAGCCC
TTATCGCGAGGATAACTGGCGCAAGAGGGGAGGACAAATCGACTGGCGGTAATCTTTACA
ACCAGGTCGGTTGCGAAGGTTCAACTCCCGCGCAACACGAACGAAGTGTATAATCCGTGC
AATCGGAGGAGTCGAGAACCGGAACACCGCGGGACTGCTATCCTGAGCCCCGGGCCGGTT
GCCGGCGCCTGTGCCACAATGACAGTAGCCGGGAACGGGCGCCGAACCGTCTCCTGACGC
CGGGTCCCGATTTCCGCCCCTGACTTCCGCCCCTCTCCGAAGGAGAGCGAATGCCGCTTC
GCAACCTCGCCTGGCTCGTCGCGGTGCCCGCGATCATCGCGCTGGGCCTGGCGATCAGCT
ACAGCGCCCCGGCGCCGGACAAGGACTACCGACTCGTTCGGCAGGTCGTGGACGTCATCG
CGGAGGTGGACGCGAACTTCTACCGCGAACTCAGCGACGACGAGCGGCAGCAGTTCGTCG
AGGACATGATTAACGGCGGGCTGCGGAAACTGGACCCGCACTCCGAGTACCTCAACGCCG
AACACCTCAAGCGGTTCGAGACCGACGCGCAGGGGAGCTTCGGGGGCGTGGGCATCGTCC
TCACGATCGACCCGGAGACGAAGTTCCTCAAGGTCGATCACCCGATGCCCGGGACGCCGG
CCTACGACGCCGGGATCATCGCCGACGACCTGATCGTGAAGGTCGGGGACAAGTCCACGG
AGGGGATCACGGTCCCGGACGCGCGCAAGCTCATCACCGGCGAGCCCGACACGAGCGTCA
CCCTGACCACCCGCCGCGCCGGCCGCAACCCGGCCGAACAGCAGGTCACGCTGAAACGCG
CCCAGGTGGCGCAGCACCCGGTTTCAGGTGTCCGGCGTCGGGCCGACGATCCGCAAAAGT
GGGAGTGGTTCGCGGACAAACCGGGCGGGATCGGCTACATCCGCGTCAGCGGGTTCAGCG
AGCTGACCACGAAAGAGATCAAAGCGGCCGTCGAGGAGATCGAGCGCGACGGCGGGAAGG
CGATCGTCCTGGACCTGCGCGAGAACCCGGGCGGGCTGCTAAGCGAGGCCGTTTCGGTGT
CCGATCTGTTCCTCACCGAGGGGAAGATCGTCTCGACGCGCGACCGGCGCAGCAAGGAGC
GCACGTTCGAGGCGAAAAAGGACGGGACCATGTTCCTGCCGGCGGAACAGAAGCCCATCG
CGGTGCTGGTGAACGACGGCAGCGCGAGCGCCAGCGAGATCGTGGCCGCGGCGCTCCAGG
ACAACAAGCGGGCCGTCGTCATCGGCGAGCGCAGCTTCGGTAAGGGGAGCGTTCAGAAAC
TGCTGCGGCTGCCCGGCGACCCGCCCAGCGCGGTGAAGCTCACGACGGAAACGTACTGGC
GCCCGAGCGGGGCCAACATCGACCGCATTCGCGCCTCGAAGGACGCCCCGGACCAGTGGG
GGGTGAGGCCCGACATCGAGGTCCCGACCACGAAGGAGGACAAGCTCCGCGCGGAGGTCG
AGCAGTTGAAGCGCCAGTGGGTGGCGGGTAAGCCGGACGTGGTCGGCCCGAAGCCGCCGG
CCGCGCCGAACCCCAAGGGCATCGACGGCAAGCCGATCGTGGACGACAGCAAGCCGTACA
CGGATCAGCCGCTGAACAAGGCGCTCGAGGTGCTGCGGAACAAGCTCCGCGGGGTGGGCA
CCGCGCCGGCCCCGGCCCGGCGACTTCCGGAACGGGTGCTGGGATAGCGGTGTTCGCCCG
ATTCACGGTCCGGTTGTTGGTCTCTGTTTTGGTTGTTGTCTTTGTGGCACAGGCATTCCT
GTCTGTGCGGCGTTCTCGCGCCGCACAGACAGGAATGCCTGTGCCACAAGAAGCAGACAC
AGCGCCGGCGTCACCAAGCCGCGGTGAGAACTGACCCGCGCAACCGTTTGTTGAACCACT
CGGGGGGCTCACGCCCCCCGCTCGCCTTCAGGCACCATGAACGACTCCGCCGCACTGCCG
CTCGCCGTCTTATACGAAGACCACCACCTCGTCGTCGTGAACAAACCCGCGCCGCTGCTC
ACGCAGGCGCCGCCCGGGGTGCCGAACCTCGAAGAGCGGGTGCGCGCGTACATCAAGGAC
AAGTACGCCAAGCCCGCGGGCGTCTACCTCGGCGTCCCGCACCGGCTCGACCGGCCCGTC
AGCGGGGTCGTGTGCTTCGCGCGCAACACCAAGGCGGCCCAACGGGTCCACTCGCAGTTC
GAACACCGGAGTGTGCGTAAGGTGTATTGGGCGCTCGTAGAAGGGGTCGTCGAGCCGGAC
GCCGGCGTGTGGGACGATTACATCCGCAAGGTCGAGAACGAGGCCCGCGCCGCGCGCGGC
CACGAGGGCGAGCCGGGCGCGAAGCTCGCGACGCTCGAGTTCCGCGTGCTGGAGCGGTTC
GCCGCGCACACGCGCATCGAGTTGCACCCGCTTACGGGGCGGATGCACCAGCTCCGCGTG
CAGTCCGCGTGGCGCGGGCATCCGGTGATCGGGGATTCGCTCTACGGCAGCGTGCGCCCG
TTCGGCCCGCCCGCGGAACTGCCGCGCGACCGCGTGATCGCCCTCCACGCCCGCCGGCTC
ACCTTCGAGCACCCATTCACCAAGCAGGAACTGGTGATCGAAGCCCCCGTCCCCGCGTAC
TGGCACCCACTTCCGGACGACCCGGTGGCGTGACGGCACGCGGGTCGCTACGATGCTCCT
GCGCCCAACCACGCGCCCGCTTCCACCCCTCCGCAGGAACGAACATGCTGAACCGTCGCG
AACTGTTCCGCTCCGCCGCCGCTGGTTCCGCCGCGCTCGTGCTCCCCTCCCTCACCCGCG
CCGACGACGCGAAGGGGTTCGCGCTGCCCAAGCTGCCCTACGCGTTCGACGCGCTCGAAC
CGGTCGTCGACGCCAAGACGATGGAGATCCACCACGGCAAGCACCACCAGGCTTACGTGG
ACAACCTGAACAAGGCACTGGCGGGCAAGCCGGACCTACTGGCCAAGCCCATCGTGGAGC
TGGTGCGCGACTGGAAGAAGCTGCCGGCGGACCTCCAGGCGCCGGTGCGCAACAACGGCG
GCGGGCACCTGAACCACACGTGGTTCTGGCAGATGATGAAGAAAGACGGCGGCGCGCCGA
AGGGCGAGCTGGCCAAGGCGATCGACGCCAGCTTCGGCAGCCTGGACGGGTTCAAGAAGG
AGTTCGCGACCGCCGCAACGACGCAGTTCGGCAGCGGTTGGGCGTGGCTGGTGAAGGGCA
AGGAGAAGCCGCTGGCGGTGGTGAAGACCCCGAACCAGGACAACCCGGTGACCGACGGGC
AGGCCGTGCTGCTCGGGTGCGACGTGTGGGAGCACGCCTACTACCTGAAGTACCAGAACA
AGCGCGCCGACTACGTCAACGCGTGGTTCAGCGTGGTGAACTGGGACTTCGTCGCCGAGC
TGTTCGCCGCCAAGTGACATCGAATTGGCAATAGCCGTGATGGGGTCAATCGCCGGCTCG
GAACACGCCCAGGTGGCACCCGTCGGCTGACGCCGGTGGGTGGCGCCCACAGCCAGCAGG
TCCGCGCGAATGTCCGGTGTGCCGAATCCGCCGTCCGGAAAGGGGCGCCCGCGCGGCAGC
GGCGGGTTCGGGTGGCGCGCGTTCTTCCACCACTCCGCGACCCCCGTGTTCGTGCTGGGA
AAAGGCAAACGGTTGCGGTACGCGAACCCCGCGTGGGAGCGGCTCGCCGGCGTGACGCTG
AAAGAAGCGCTCGGGATGGTGTGCTCCCAGCGGCGGCACAGCACGCCACTCGCCGCGGCG
CTCGCGCCGACGCCGGAAGCGCTCGCGGGGCGCCACGACCGCGCCCGCCGGCCCGCACCG
CCGGGGCGGAACGGGCCGCCGTGGTGGGACGTCACGTTCGCCCCGCTCGCGCCCGGCGCC
GAACCGCCCGGGGACGCGGCGGACGCGAAACGCGGGAAAGAGACGTTCGGAATCGTCGGG
TTCGTGACGGTGGTCGGTGAGCCGGTGCCGGCCGCGGCCAAGAAGGTGCCCGCGGCCGTC
TCGGCGCTGCGCGACCGCCGGGCCGCGCACTTCGGGTTCGACCTGCTGGCCGGCGAAACG
CCCGCCGCGGGCCGGCTGGTGTCGCAGGCCCGACTCGCGGCAAGCGTAGCCGCACCGGTG
TGGATCGTCGGGGAGCCCGGCAGCGGCAAGGAAACGACGGCCCGCGTGATCCACCACGCG
AGCGCGAACCGCGACCGCGCGTTCGTGGGGATCGACTGCGCGGGCCTTCAGCCGTACCTC
GTCGAGAGCCTGCTCTTCGGGCACGGCGGGCTGGCCGGGGCGGACCGCGTCGGCACCCTG
TATTTGAAGGAGCCGGCGGCGCTCCCGCGCGACCTGCAACAGCGACTCGCGGACCATTTC
ACCGACACCCCGGCGGCCCGCCTGATTTGTGGCTCCGAAAGAACCGCCGGCGACGGCGTG
ATGAGCGGCGGGGCGCTCGTCCCGATGTTTCAGACGGCTCTGTCGGCGTTTGAGGTGCGC
GTGCCGCCGCTCCGCGAGCGCCTGGGGGACCTCCCGCGCCTGGCGGCGCGCCTGCTGGGA
CGCCCCCTCGACCCGGCCGCACTCGCGGTGCTGCGGGAGCACTCCTGGCCCGTGAACCTG
CGCGAGCTGGCGGGCACCCTCCACGAGGCCGCCCGGAGCGCCGAGAGCGGACCGGTGCTG
CGCGAGCACCTGCCGCACGAACTGCGGGTGAAGGTCGGGATCGCGCGCACGCACCCGCCG
AAATCGCTCAACCTGGACGAGATCCTCGCGGCGGTCGAAAAGAAGCTCATTCAGCTCGCG
CTGAAGAAGGCCAACAACCACCAGACGGAGACGGCGGAACTGCTCGGGGTGTTCCGGGCG
AAGTTGTGGCGCCGGCTCGACGCGCTGGGCATCCCGATCCCGCCACAGCCGCCCAAACCG
CGGAAGCCCGAGGGCGGGGACTGATACCAAATCCAGTTGAAGAGCAACCGCTCGGCAGAG
TGTAGGTTGCACCCGCCTGCTGACGCAGGCGGTTCGACCGCCGCTTGTCGAACCGCCTGC
GTCAGCAGGCGGGTGGCGCTCCCAACCACCGTTACTCTTCAACCGGATTTGGTATGAATC
GCTCTCGCGTGGACCTGGGGGGAGGTACGGCGTGCGCGCCCCGCAACTGGTGATCGTCGA
AACCGACGGGTGGATCGCGCGGATGCTGGCCGAGTTCACCGCCGAGAGCGCGTGGCTCGT
GCGCGCCGCGCGGGCCGACGCCGCGGCGGCGCTCGTGCGCGACCGCCGGCCGTCGGTCCT
GGTGGTCCAACTCGACCCGGGCGACGACGCCGCGACCGCGGCTGCCCTGGCGCTCGTTTC
CGACGTGTCGGCGCGGCTCCCGGACGTACCGGTGGTCGTGGTGAGCGACGTGAAGTTCAA
CGACGCGGACCGGGTGGCGTGGACGGCGGCGCTGTTCGACCTCGGGGCGCGGTACGCGCT
GTTCCCGCCGCTCACCCGCCCGGTTTTTGAGGACGTGGTGAGCGGGCTGATGGCCGCCGC
GGGCCGCCGCGCCGGGACTGCCGCCCCGCCCGCGCCGCAACCGGGCGAACCGGCAAGGCT
CAAACCGCGCCGCAAGAAGCCGGAGCCGGAGGAAGAGGTGATCGACCTGGCCGACGAGGA
GGACGTGAACGAGTGAACCCGCTCGGCGAACTGCCGGTGCTGCTCGACGCGCGCTGCATT
GGGTGCGGCGATTGTGTGGCGGTGTGCCCGGTGGGGTGCCTCGCGATGGCCGGCCCGCGG
CCGTGGCTGCCCCGCCCCCGGGACTGCGTCTCGTGCTCGCTGTGCGAGCTGGTGTGCCCC
GCCGACGCGATCGAACTCCGGCCCGCCGCCGGGTGACGCCGGGGGCTCGGCCGGTCGCGT
GGGGCGCCTTCCTTCCCGTCTTCACACGTTCCCGGTTCCCACCGCGCCGCGGATTGGTAT
ACTATTATCTCGACATCGAGAGACTTTGTCCCTCTCCATTTACCGAGCGACCTAACAATG
GCCGACCACGGGACCACCAGCGCGACCCCGACCGCCACCCCGATGAGCGGGGCCGACATC
CTCGTTCAGGCCCTCATCCGGCACGGGGTCGATACGGTCTTCGCGTACCCGGGCGGCGCC
AGCATGCCCATCCACCAGGCCCTCACCCGGGTCCAGGGCAAGCTCCGCACCATCCTGCCG
CGGCACGAGCAGGGCGGCGGGTTCATGGCCCACGGGTACTGCCGCACCACCGGCAAGGCC
AGCGTGTGCGTGTCCACCAGCGGCCCCGGCGCCACGAACTTCGTGACGTGCATCGCCGAC
GCGAAGATGGACAGCATCCCGGCCATCTTCATCACCGGGCAGGTGAGCACCAACGTCCTC
GGCAACGACGCGTTCCAGGAAACGCCGATGGTCGAGATCTGCCGCGGGATCACCAAGCAC
CACTACCTGCTCACCCGCACCGAGGACATCACGCGGGTGATGAAGGAGGCGTTCCACATC
GCCACCACCGGCCGCCCCGGCCCGGTGCTGATCGACGTGTGCAAGGACGTGCAGACCAAG
TCGGTCGTCCCCGACTGGGACGTCGCGATGGACCTGCCCGGCTACCGCCCGGTGCGGAAG
GCGCCGCGGGCCGAGCTCGAGCCGGTCATCGCCGCCATCCGCGCCAGCAAGAAGCCGTTC
ATCTACGCGGGCGGCGGGGTGACCCACAGCGACGCCGCGGCCGAGCTCAAGGAGTTCGCG
GAGCTGGTGGGCGCGCCGGTGGGCCTCACGGTCCACGGGCTGGGGAACTTCCCCGCCGAC
CACTACCTGTGCCTCCAGATGCTCGGGATGCACGGCACCGTGTACTCGAACTACGCGATC
AACGACGCCGACCTGCTGCTGGCCTTCGGGGTGCGGTTCGACGACCGCGTGACCGGCAAG
CTCGCCGAGTTCGCCAAGCACGGCAAGATCGTCCACGTCGACATCGACAAGTCGGAGATC
CACAAGAACAAGTTCGCGCACGTCCCGGTCCACAGCGACCTGAAGCACGCGCTGCACGGG
CTGAACGCGCTGCTGAAGGAGGAGAAGAACGCCGACCTCACCGCCGGCGGCCGGTACACC
GACTGGTGGCGCCAGGTGGACGCGTGGCGCGACGCCGAGCCGCTCAAGTTCGCCGAGCCG
GACAACTTCATCATCCCGCAGTACGCGATCAAGCGGCTCTGGGAGATCCTGCGCGACCGG
AACCAGCTCGACGACACGATCATCACCACCGGCGTGGGCCAGCACCAGATGTGGGCCGCG
CAGTTCTTCCACTTCAACAAGCCCCGGAAGTGGATCACCAGCGGCGGCCTCGGCACGATG
GGGTTCGGGCTCCCCAGCGCGCTGGGCGCGAAGGTGGCGTTCCCGAACAACCTCGTCATC
GACATCGACGGCGACGGCAGCTTCCTGATGAACGTGCAGGAGCTCGCCACCGCCTACGCC
GAAAAGATCCCGGCGAAGGTGCTGCTGCTCAACAACCAGCACCTGGGCATGGTGATGCAG
TGGGAGGACCGGTTCTTCGGCTCGAACCGCGGGCACACGTACCTCGGCGCCGGCGAGGAC
CACGCCCCGTACCCCGACTTCTGCAAGATCGCCGAGGGCTTCGGCGTGACGGCCAAGAGC
GTCATCGACAAGGCCGACCTGGACGCCGCGCTGATCGAGATGATCGAGGCCCCGGGGCCG
TTCCTGCTGAACGTCCACGTGCCGCACCAGGAGCACGTGCTGCCGATGATCCCGGCCGGC
TCGACCGTCAAGGACATCATCAAGGAATAACGGACCGCCGGTCAGATTAACGATTCGTTA
GCCCGGCCGATCGGCCGGGCTTTTTCATTGCGCCGCGGTCGAACCGGGGCATACACTCGA
CCTCACCGGCGCCGCGCCCGGCCGCGCGGCCGACCGTTTCAATCAGGAGAGCCCGATGCC
GATCCGTTTGGTGTGCCCGTCGTGTTCGGCGGCGCTGTCGGTGAAGGACGAGTACGCCGG
CCGCGCGGTCAGGTGCCCCAAATGCGGGGGCGTGATCCCGGGCACTGCGTCTGCCGCGGC
CCCTTCTGCATCGAAGCCGGCATTACCCTCGCCGCTCCCACCGGTGCCCCAAGAACCGAA
GGCGGCGCAGAACCCGTTCGAGGTCGTCAACGAAACGGAGGAGCCGAAGGGCGAGAGGCC
AGCCGAGCCCCGGACCGATAGCCGCACGCGGGGCGACGAACGGGGCGAGAGGCCCGCACG
CCGGGACCGCGGCGACGACCGGAACGACGAACCGGTCGCAAAAAGGAGCAAGCGCAAGAG
CCCCGACGACGACTACGACGACCGCCCGGTGAGGAAGAAGCGCCGACGCGACGACGACTA
CGACGATGACGGAGAACGGCCCGCTGGCAAAAAGGGTCGGTCCAAACTGCCCCTCATTCT
CGCCATCGTATTCGGCTCGTTAATCTTGTGCTGCAGCGGCGTGTCGTTCGGCGTCTATTA
CGTCCTGCAAAAGGCCGGCGACCGGGTTCAGGAGGTCGCAAACGATCTGAAAAACAAGGC
CGATCAGGCCGAAAAAAACGCCAACAGGCCACCGATCAGCATTACGGCCGAGGAACTGGT
GCGCGAGTTTAAAGCCGACGCCACCGCCGCCCGCGAGAAGTACACGAACAGGACCCTCAT
CGTTGAGGGCAAGCTCAGCGACATCACCGAAGGCATCAAGGACGAGGCGATCGTGTCTCT
GGACGGGCTCCCACCACCGCCGGGACAGTTCATCGGCATGAGCGTGCGCGTTCAAATGCG
AAAGGACGACACGAACAGATTCTTTAGCGCGTCCCGCGGGCAAACGGTCAAGGTGAAGGG
CAAATGCGTGGGAAATGTCGCTGATCTGTATGTAAACGTGACCGACGCCACTTTCGAGGG
TGCCGGCCTGGACCCGAACCCGACGGTTCCCGCGTCCGCGCTGCTGAACGATTACGCTCG
CGCCGCGGGCGCGACCGACGAGAAGTACAACGAGAAGGCGATCACGATCACCGGCGCGTT
CGTGGAAAGGGTGGAGAACGAGTCGATACTGATCGTGACCGGCCCCGGCAAAAAGGGCGG
CGGCAAGGGTAAGATCCGGGCCGCTCTGTCGTTCCACACCAAGTCGCAGAGCGATCGGTT
CAAGCCGGGCTCCCCGGTGACCATCAAGGGCGAGTATGCCGGGTCGCGTGACGGCACGAT
TCTCATCAACCGCGCCTGGATCGCACCTTAGCCGATCTGATGCCGCAGCAACCCTGGCAT
GCTTCGCCGGGGACGCCCTCCGTGCAGCACCGGAGGGCTTTTGCCCAACCTTCCGATTCC
GGTCACGTTACACCATCACTCCCGTCGCGGACGCGCCGCCGCTCGGCGGCACCCGGGGCG
TTTTTCGTTTCGCACATTTCTCGGGATCAATTCGTTCGACCCGTGGGAAAGAATGGCAGA
ACCGCGGGCGGCCACCGCGGGGCCATGACGGGCCAGAACCGATGCGTTCACTGATCCACC
GCGTCCGCTCCCGACTCCAACCGGGAGCGGACGAAGCGAGCGACGAGTGCCTCCTCACCG
AGTTTCTCACGAGCCGCGCGGACGACGCGTTCGCGGCGATCGTGCGCCGGCACGGCCCGA
TGGTGACGGGTGTGTGCCGACGGGCGCTCGGCAACAGTGCCGACGCGGACGACGCGTTCC
AGGCGGTGTGGCTGGTGCTGCTCCGCAAGGCGGACGCGGTGCGCCCGCGGAGCCGGCTCG
GGAACTTCTTGCACGGGGTCGCGGTGAACGTGGCCCGCCGTAGCCGCGACGCCCGCGCCC
GGCGCGGGACGCAGAGCCTCACGGTTGAAGTGCCCGAGCGAGAGGCCGCGAGCGGCGACC
TCCGCGAGGCGCTGGACGCGGCGCTCAGCGAACTGCCGGCCGTGTATCGGGCCGCGGTGA
TCGCGTGCGACCTGGAGGGACACACCCGAACCGAGGCCGCCGGGCGGTTGGGGTGGTCGG
AGGGCACGGTCGCGAGCCGGTTGGCCCGCGGACGCGCGATTCTGGCCGACCGGCTCACGC
GCCGCGGGCTCGCGCTCCCCGCCGCGGGCCTCGTAACGGCGCTCGGGTCCGACGCCGGTG
CGTCGGCTTCCGGGCCGACCGTCGCCGCGCGACTCCGGCACCCCTCACCGGCCGCAGAGC
GGCTGGCGGCCGAAGTCGTGCGAGCTACGTTCGCGAACAAGTTACGGGGCGCGGCCGTGC
AGCTGTTCGCAATGATCGGGGTCACCAGCGTCGGTGCGGCGGCCGTGTGGGCGTGGAACG
AGTACGAGCAACCAACGCCAGAGGTCGCTACTGACAGACCGGCGGAAGCCCGCGCACCGC
AAACGCCCGACGCGGGGGCTGTGAGGAAGCCAAGCCGGTTCGTGCTGCGGAACCCGGCCC
GCGACATCACCGTTGTGACCGACCGGCCCGAGACCGTTCCCGAGTTCTTCCGCCGCCAGC
CGGTGCTGGTGGCGCGGGTCAAGTCGGAGTTGTGGCGGCAAATGCTGGAGGGTAAATCCG
ACGACGCGTTTCACTTCGTGGACTCGGCGTCTTTCAACGCAGACGGCCCCCGGGTGGCGG
CCTACGGCGCGAGCGTCAAACTGGCGCCGGTCGCGACCGACAACCAACCACTGCTCGACG
TTCTGTCCGCCTCGTCCGGCGACGAATCGCGGATCTTCGTTCGTGATGCGACTGATAAGA
ATTTGTGGCACGTCGTCGGAACCACGCAACGAACGTCGGCTGGGTTCTTCGCCTCGAAGG
ACCGCGTTCAGCCGGACGAGTTCGCGCCCGCAGACCTGATTCAACCCGCTGTGAACAAGT
AGGCCCTTACTCCCGAACCCATTACGGAGCCACATTCATGAAGCGAACCGTGTTCGCGCT
GGCCCTGGCCGGCTCAGCACTACTGACCACCGTGAGCATTTCAGGCGAGCCGACGAAGGC
GGAAACCAAGCTGACGAATAAAGACATCGCGAAGTTGATGAAGGAGACGCACGTCGGAGC
GAAATCCCCCCACGCCCTTACGCTCCAGGAGTTGGGCTGCGAGTCGCCGGACTGGGAGCG
GGTGGTGAAAGACGCAAAGGCGTTCGTTACGATGGGCGAGTCGTTCAAGAAGACGGACCT
CGGGTACACGTCGCCCGACAAGTACATTGCCGGCGCCGCCGCATTGAGCAAGGCCGCCAG
CGCGAAGAACAAGAAGGCCGCGACGGACGCGTTCACGAGCCTGACGAAATCGTGCAGCGC
GTGCCACTACGGCGACCCGAGCCGTAAGTAAAAGGCCGAAGACGAATGGCCGCAAAGAAG
CACAAAACAGGCAGAAAAGGATTGGCCACAAAGAAGCACAAAAAGCACAAAAGGGAACCA
AAGCCAAGACAATAGAGTTTGTTTGAACCCACTCTGCTGTCTTGGTCTTCTGCTTCCTTT
TGTGCTTTTTGTGCTTCTTTGCGGCCAATCCTCTTTGGTTCCCTTTTGTGCTTCTTTGTG
GCCAATCCTCTTCGGCCTTTTACTCCCCCTCGCGGCTCGCGCCGGGCACCCAGAGTACGT
CGCCTTTGCCGTTGTCGTTAGCGACGCGACCGAGCACGAACAGCAAATCGCTCAGCCGGT
TCAGGTAGATGAGCGCGTGCGGGTTGACCTTTTCGGTGTGCGTGAGCGTGACCACCGTGC
GCTCGGCCCGGCGGCACACGGTGCGCGCCAGGTGCAGCCAGACCGCCGCCGGCGTGCCGC
CGGGCAGGATGAAACTCCGGAGCGGTTCCAGCGGTTCGTTCAAGCGGTCGATCGCCTTCT
CCAACCGCTCGTACTGTGCCGGAACGATTCGCAGGCCCTGGTTGCCCCCTTCGCTCTCCG
GTTGCGGCACGCACAGGTCCGCACCCACATCGAACAGGTCGTTTTGGATCGTCCGGATGA
GGGCGCGTTCGGGGCACTCCGGGCAGTTCGCGGTGACCAGACCGAGTACCGCGTTGAGTT
CGTCCACCTCGCCGTAAGCCACAACACGTGCCGCGTCCTTTGGAACGCGAGAGCCGTCGC
CGAGGCCCGTTTCGCCCGCGTCGCCGGACTTCGTGTAGATGCGGTTTAAAAAAACCATGT
GCAGGACTCCAGGGTTCCAAGCCAGCTCATCAGGCCATTCACGGTCGATGAGGAGATTAT
GAGATTCGCGACCATGGGATTTTCAAGCGAATCGCGAGTGACAATGCACTGTCACTCACG
ATTTGGCAACAACTGGCAATGGCCACCTATCCGCTAGAATGGCGGAAGATATTCAAGCTA
AAAGACTTCAGCCAATAGCGACCACCGTGAATGGCCTGAAGCCAGCCCATCTTACGTGTA
GGGATTTTTTTTATTGACTTGGATTGGTGTAGCATTTATGATCATCACCATACTTGGGCT
TGTTACGCTCAGGTTTACTAGGGGGTTATGTCATGCTGGATCGAGCATCCTTGGCTCGCT
TACTGGTCTTTACTCTCGGTTTAGTCGGTGTCTTGTCGCTGGTGATTGTCGCTGAACCTG
CCGACGTTGCCGCTGCTGCTGCTGCTCCCGGGCCCAAAATCGATTTCAACAAGAATCCGG
CTGGGGTCGGCAACCCAGCCGCAAAGGGGATTCTCGAATACAAGGTGACGTGGACTAACT
GCACCAACGCACAGAAGCTCGAGGTCACCATCTACAAAGTCAACGCTCTCGGCGTTCCCC
CGACGGTGATTGGGGGGACCGCGATCGACCCAATCCCCGGCGGGGCAAACGGAAATTTGA
CTATAACATCCGGTGGATTAACCACGGGTGACACAGTGCTTTTTAAAGTTAAAGTGGTTG
ACAACGGTACGCCTCCGCTAGTGATCGCAGAAGCAACTTCAGCCACAGCAGTTGTGCCCT
AAGTTGCGGCACAACCGGCCTCGCCATGCCCGGTTGCTCTGCAATAAAGAGCAACCGGGC
ACGGCTCGGATTGCCCTGGTACAAACCAGTCTTCACAATCACTCCTTTCTTGTCAGGAAC
GGAAAATCCGTGATAAAGCAATTCAAATCAGCTTGCCGCACGGGGTTCACGCTTCTGGAG
TTGCTCGTCGTGGTTGCGATCGCCGCGATCCTCATCGGACTGCTGCTCCCAGCGGTGCAG
AAGGTTCGCACGGCAGCGGCACGGATGAAAATCAGCAATCAACTCCGACAGTTTTCAATT
GCCACTGCCAATTACGCCACCGCGCACAACGATAAATTTCCCGCTGCGGATGGGGAGGGT
AGCCGCGACAATGCCGCAGCGTTTTATCAGTTGCTTCCATATGTGGAACAGGGTGCCGAA
GGTTGGCTCCACCAGCCAGATGGGCCACCCATCTTAAGAAATCCTTATGACCCTACTTGG
CAAGGATTCCCGCCCAACTCAATGGGCGGTAATGTCAGCTTCTCGCTCAATGCCCTATTA
TTCCGCAGCGGATTAACGTGCAATAATCTGACAGACGGGGCGTCGTCAACTATGGCAATT
GCGGAAAGGTATGCAACTTGCGGCAAATTCTACGCAGACTGGCAGATGCCAAAGTATAGC
TGTTACAGATACGAAGATGGAAAAATGATACTGCTGCAATCATGCAGTAGTGGGCGACGA
CGGCCTACTTTTGCAGACGCTTTCTTCAACGATGTTACTCCTGTAACCGATCTAGTCACG
AACACAACATCACCTTCTGTTGCCAGCCTCACGTTCCAAACCCGTCCACTAAGCATTGCG
GATTGCGACAGTCGTATCCCGCAAGCCACGTTCGACGCTGGCATTTTGACAGCATTCGCG
GATGGCAGTGTGCGTCTCCTCCGGCCAGCAACTAGCCCCAACGTATACTGGGGAATGGTC
ACACCACAAGGTGGGGAAATCGTCAGCGATTAGGTTGCGTGGACAGTCGCAATTGACACT
CGCCACAAGTCCTGAATCAGTTTAGCGTAGTGTCACAATAGTCAGGATTCAAGTTATCGC
AACTGCCTGCCAGCGATAGGCGGTTTGTGATCCGACTGTCTACAAATTCCACTGTTTCGC
AGTCGCGTGTTCAAGTTGCTTTATTTTATGCCTAGTGAAACTCTGCCCTTCGCCACTGTG
ACGCCAATTGCCGCTGCGGTCAACTCGCTCCGCCTTGCGGCTCAGCAACACGTTGACCAC
TTTGAACTAAGTGATCGCCCGTGCACTACAAGATGCCCACCCAACTTGCTGTCGGCGATA
TTACCCCTGTTGCAGCGTTTAGGTAGTGCCCTGCGAGTATTGCACGGAGTCAGAATCGCC
TGGAAAACCGCAGTCTCACCTGTCAAATCTGACCGGGAAATCGCAAGTGCAATGCTCGCA
GGGCACCACCAGCGTTCAGGTGTGCGCCGAAATACGAGCCGGCAGCTTTAAGAAGTATCT
CGGCGCATTGCCAGAGAAGGCAATAATTTCAATGGTTGATAGTGAAAAAAACGATCACCA
CCTGCTAAGCAGGCGGCCGTGGTTGCATTGCGCGTTTTGACGAGCCGCGACTGCCAGGGA
GCGGGATACGTCACCCGCTTCCTGGCGGTCGCGGCTCGTTTTCAAACGTTACAACCAGCC
TCGGCCGCGTGCTTAGGCTACACGTCTTCGGCTTCCTGGAAAATCTTACATTTGCGATAT
TTTCCGGCAAATTGACATCACGCCCTTGAAATCTGTCAAAGGCGTCCGGCGGTCCCTCCT
CGCACACGACTTTGCCCAGCACCCAAACTGGGCAACTGGCAAACTCACAACTTCTGACTA
AACTCTCCGCCCGGCGTGTCCGATACATCCGCTACGGACTGTTGAACCGTCAAGCCACGG
GGGGCGAAGTATGTCTTGGATTCGGCGGAAACTCTGGGTTCTGGCGGTCGGCGTCCTTGC
GGGCGCGTCCGGTTGCAACCCCTTCACGCTCGGGTTCCTCACCCCGATCCCGGTTCAACC
GTGGGTCGCGGAGCGGATGGACCAGAAGTTCAACCACCAGAACGACGGCCGGGTTCCGAT
CATGCCGCCGGTCCGCGAGGGGTTCCCGCCGCCGATCTGCGAGGACGCGCCGAGCGACCA
GGAGGTGCTCCGCGCCATGCCGCGAGTGCCGCGCGGCGTGCCGGGCGTGTTCGAAACGTT
CCGCGACGACATTGTGATCGTCACGAACCGGCTCGTGGACAAGATCGACCCGCCCCGCTT
CTTCCCGCTGGTCGGCCAGGCACAACTGCACCACTGCCACTGGGAGTGCGTGGTGTACTA
CACCGAACTGGTGCAGTCCGACTACCCGTTCCCGACTTACCGGAAGAAGCAGCGGGTCCA
GGTCATCTACATCGATAAGGACCACCTGCACCTGTACGTCGGGTCAGACCCGGCGACCCA
GAAGCAGATCACGCAGGACCTGACCCGGTATTGAGCCGCCACCGGTCGGCACCGGGCCGA
ACGAACGGGTGCTGACGTTCCGGCAGCACCAGAACGAGGCGGACGAACACTTGGCGTGAG
CCGAGCGTTCGTCCGCCTTGCTGCGCTGGATACCTGTCGGAAACGACAGTTCAGCAGATT
CGGACCTTTCGTGTGGCCCGCTCGCTTCGCGGGCGGGCGCCTGGGGCATCAAACGAACGA
CTTCGAGTCACAAGTCGTCTGGTCCGCAAGTCGCAAAGTCACGAACCACTATTATCACTG
AATTTGCGACTTTACGACTTTCGACGATCGGACTATTGACCCGAAGCGATAACCCCATCG
AAGGCACCCGGCACGATGTTGCAACCGCTCGCGGGCGGATCACACGGAAGGCCGGAACCC
CGGAGCCGGTGATTTCGAGTTTGGTGTAGCCAACGCCACCCGTGTGCCAGCGGGTAGACC
GGTACGTCTGCCCCCGCACCCGACCTCATCAAGACTACGCAAAATGGACTCCAGTAGTTT
CAAGTTCGCGCGGCAGCGGTGATCGGCTGGAAAACCCGAGTACGCCGAGGTCACACTCGC
CAGCGTCAGCAGGCGGGTGGCGCACAGCGGTATAACTAACCGGAAACGACTCGACTCGTT
CGGGCGCGTGCGGCTACGGAAAGCCCCCCGCCGCACCGCTCAGGTTCAGTCGCAACAGTA
AGATGAGCCAGTTTAAAGGGAAGGACGACCGCAACCCCGATGCGCCGCGCAACGCGGGCC
AACTGAAGAGCGCAAGAGAGCGGGCCGGAGGGCGACATGCGCCCTCCGGCCCGATCGCGA
TCCAGACACTCACTTCGCGATGACGCAATCGGTCAGTTTCACGAACTCGTTCACGCGCCC
GGCACACAGGCCGCGCACCTTCACTTCGTCCCCGCGCTTGCACGACGCGAGCGCGTCCTT
GGTCTTCGCGACGAACTCACAGCTCACGGTTTTGGTCGCGTTACCGGTCGCGAGTTCGAG
GGCGTAAAGCCCGCGGGGCTCGTCGCGAACAACGCGGACCACCTTCCCGGACACGGCAAG
CACCTTGTCCTTGTACTGCACGTCGGCGGCAACCGGGTTCGTGTCGAACTCGTCTTCAAG
ATTCGTGGCGGAGACCGCAATGCCAGGGCCGTTGCGGATGATCTCCTTGATCCGGTCCTT
CGCAATGTCTTCGAGCAACTTCTTCTCAAACGCCTCGTCTGCGGCCTTCGGATCAACCGG
CGGCTTCTGCTCAGCGGGCGCCTTCTGCTCCGGTTGCACCTTGCGCGCCGGCACCGGGAC
AGGGACCGGAACCGGGCGACCTTCAACCTGCGGAGCCGGGCGATGGGATACGGCGCGCTT
CTCACTGAACACTGTGCCGAGCATCGCAAACCAGAGGAGCGAAATGATCAGCGAAGAGCC
ACTGACCGCGGTCGCCGCGACCGGGTACCCCGTCGCCTGCCCCGACTGACGTGCCACAAT
GAGTGACAGGACGGCCAGAAACAAGGCCACCAGGGCAGCGGGGATGGCAACCACCCCGAA
GCACGGGATCAGGCTCACGATAAGCGCCAGAAGCCCGCCCACGAACGAGACGACGCCGAG
CGTACTAACCGGACGATAGGTATCGTAACCGTCTTCACGGCGGCGCATCCGGCGTCGGGC
GCGGCGTTCTTCGCGGTCGCGATCGTAATCGTCTCTCATGGAACCGCCTCCGGCGACCTT
CAACCCGTTTTTTTATTGTGACCGCGGTGACGGTCAGCACGCAACGGTATTCGGTACTGC
CTCACAGATATTTAGCCCCGAACTTCTGGACCGCAGCCCGCGTGCAACTTTGGCCCGATA
CGAACACACCAAACGCACAGCGGCCGAAACCGCCCAACGGATCACAACTGCAAGCCCAAA
AACAATTTCCGTCATACAACGGCGTGAGCCGACCGACACTGCGAAACGAGAACAATTCAC
CCGCCGCGAAGTGAGCGATCGCTTTCATTATATCTTCTAATGCTCAGTAATTTTTGATAT
CGCCCGATCCTCTCCCGTCGAGCCGATCCAAGACGCGGAGGCGGAAGTTCTCGAAGTTCA
ACATTCCTTGGGCCAGCCACACGACGACCCGCAACCCGTGATCTCAACCTTCGGTTCGTC
CAGCGGCGAATAAGCACCTCGGGGCCGCCACCTGTTGTTGCCGACGCTCGACTAAGGCAT
GCCCGCACCCCTCGGGGCCTTCTGTGGTGCCGATCTCACGGCACGAGAGCGATAGGTTCG
CGGACATCTCGGTTGAATAATCCGAATAATCGCACCCAATTATCTGGCCAACTGCTCTAA
ACTCACTGAGCAACGTGAACCGGAGGGAGTTGTGGCTGATGGAAGAAGTGGCCGAGAGCG
TGCTCGCCTTTATCCGTTGGACCGACGAGCACCCGCTACCACCGAACGCGCCCACCCGTG
TCGTGCTGAATGCACTGCGGACGCATCTCGACGCCAAGGTGCCGGGATGGCGGCAACGGG
CTTTCGAGAATGACAGCAGCCAGGAGGCTGTGGAGATCGAAGTGCATTTGAGTGGCGGTC
GCATCGTCCGCGGAACGCTCCTCCAGCGGCCGAGTACGGTTCAAGATGGTGCGGCGTGAA
CGTGCGGCGTTCGTGTGCAGCAACCGGAAGAGCTGCGCGCACCGCAGGCACTACCGGAAG
TGTTCACCGTTGTGAGTGAGCATACGAGACGAGTGAAAACCCTTTGAAAATAACAACTTG
CGACATTTTTTGCTCGAACGCAGGTGATTGGCGCGAGGTATGCCTTAGTCTATATCATCG
AAGCGGTTCGGTCAGCAGGACGGTGGGAGAGGCGTGCTGCTGACCGAACCGTTATCGAAC
AAAACACACCACCCGGACCTGTGACAGAGGGGAGAGGCTGTCACAAATCCGGGCGGTGAT
GTTTTCAGGCCGGTGAGAGAGTGGTCGGCCTGACAGTCGGTTCCGCACTCCTTGAGAGGG
GGCGCCAACTGATAATGAGAGTGTGTCCGAGTCACATCCGCGTGTCAATCCCCCTGTTCA
CCAAATTGTCGATGCGGCCCGTCGGGGTCGAGTCACTTGCTTGACCAAAAAGGCCAAGCC
GCCCGCACGAGCCTGCCCGTCGCCGCGTGCACCGACGCAGTACAGTGGTGCGCGACAGGC
GATAACTATCGACAGAGTGCCAACTTTTACGATCATCCCCAAAACAGGACTAATAACTGA
TCCGCCAAGCGAAGCCGCTGGGAATGTGTTTCGGCGCGCCCTGTTGGGTGGCAATGGCGC
GGTAGAGAACACGGTCCGGAGAGTCGGCCGAGAAGTCGTGAGCGGTGCGGCGCGGCGACA
CCAACAACGCCCGCTGCTCGCACTAGCGACTGACAGAACTCAATCACCAGTACTGTCTGC
GACAGAATGAGCCCTGGGTGGCATCGCATGGCCGCCCAGGGAGCGGGCGCGTGGCGCAAA
CGTTTCGACGGAATTTACATGATAAAAAATTTCAAATCGATCACTCTTCATCTGGTGAGC
CCTGTCAATCCTGTCAAAATCCGTCTTTGTGAACACGAGTCCCGTATGGGCCGAAACGAA
GCGGCGCCCGTTCCGCTGCCAGTTCTTTTTTACGCGCCCGGTGACGTACTCACGTGGCCC
GACACCCTCCACAAGTTGGCTCCGCTGCCGGCGTGCCATAAGTCGAGTATATGGCCAGCT
TCAACATCGAGTTACGGACCGGCGCCAGCTTACACCCGGACGGCGAGCCGAGCGATTTCG
TGTCCGAGTACGCGGGCGTCATCACCTGCGTGGACGACGAAACCGGGGCCGTCACAAAAG
TTGGTCGCGTGGCCGCGATGCGGGTCCACGCCGCCCTGGCCCACAACGCGGGCGAGTCGC
TGTTCGACGTGTGCGACAGCCACAGTGGCGAACTGAATTACCTGCACGCCCTCCTGTACG
AACCGGAACGCTACCACTTCCGCGAGGAGGTGATGGCCCGGTTCGATGCCGCCGAACCCG
ACCTGCTGGTGCTCGACTACGTCGTACTGTCACCGAAGTGGCGGAAGCTGAAGCTCGGGC
TCCTGGCCGTCCGCAAATTGGTAGACCTCATCGGGAGCGGGTGCGGGCTGGCGGTCAGCG
ACATCTCTCCGCTCCGGCACGATGCGGCCGGGTCGCTCCGGGTGCCGCCCCGGTGGCTCA
CGCCGTACGCGACCGACGAGGAGCGGCGGGCCGCGACCGTGCGACTGCGGCGGTACTACC
GGCGCATGGGGTTCTCTCGGCTCGGCCGCACCCCGTACTACGCACTGCCGCTGAATCGGG
TCACGCCGACCGCCACAGAACTGCTCGAACCGGAACAGCGGTGAGCAACGTCGCGGGCGC
GCGACCGGGCGTCGGCACCGTCACCTTCCTACCCGATGCCAAAGCCCGCTTCCTTCGATA
CCTGACGAGCCGCAATTCTGAGCGCGGCGGCGTGCCGGTCTGGACGCATCAGCTCAACAC
CAGCACTGACACGGGGCGGTTGCACGGGGTCTTCCGAGGGGGCGGACCTCTGCACGTGCC
GACGATTGACACGCCCCGCGGTGGCCTTGCCCTTGTTGCTCGGCGCAACCGCTGCTAGCG
TGCAATGCCGCCCGGCCCCACGCACCTCCCGGGCGGCGCACAGGAGCCTGACATGCCGCG
CGCGCCGATCCCGACCTGGTGCTTCGCCCTCGTGGTGGTGCGCAAGGGCGATCAGTTCCT
GATCGTGCAGGAGAACAAGCCGGGGCAGCCGTGGTACCTGCCGGCGGGGCGGGTCGAAGA
GGGCGAGTCGTTCGCGGCAGCGGCGGTGCGCGAAACGTTCGAAGAAGGCGGCATCCCGAT
CCGCCTCACCGGGGTCGTCCGCGTCGAGCACACCCCGCTCCCCACCGGGGCGCGGATGCG
CGTCGTCTACCTCGCCGAACCCGCCGACGACACCCCGCCCAAGTCCCGCCCCGACGACGA
GTCGCTCGGCGCGCGGTGGGTCACACTCGACGAGCTGCGCGGCTACCACATGCGCGGGGA
CGAAGTTGCGGAGCTGTTCGCCTACGTCGCGGGCGGCGGCACCGTTCACCCGCCGGATCT
GATCAAGGGGGAAGGCGAGCCCTACCGGATCAACCGTTAGCGCCCTTCTTCGTGCCTTCG
CGCTTGCCTCTTTGGTCACGCCCGGTAGTTTGTAAACACCCTTTACGAATTCCCGCTTCT
CCCTCGAACTGGGTGCAACCGTGTCGATCGTCCTTCGCGTTTCGGTGATCGCCGCGCTGG
CCGCGGTTCTGGCCTGCGTGCCCGCGTGCGGCAAGAAAGACGGGGCCGGCAAGGCCAAGA
TCGGTGTCGTCACCAACTGCACCGACGAGTTCTGGGACATCTGCGACGCCGGCGCGCGGA
AAGCGGCGGCCGAGTTCAACGTGGACCTCCTGTTCCGCCAGCCGGAACAGGCGTTCGACG
CGAAGGCCCAGATGGAGATTGTCGAGTCGTGGGCCAAGCAGGGGCTGGACGGGATCGTGG
TGAGCGTGATCAACCCGAAGGGGCAGACCGAGGACCTCACCCGCATCGCCCAGAAGACCC
CGCTGGTCACGATGGACAACGACGCCGACAAGACCGGGCGCAAGTGCTACGTCGGGGTCG
ACAACTACGAGGCCGGTAAGGCCGTCGGCCGGATCGTGAAGAAGACCCTGCCCCAGGGGG
GCACCGTCGCGATGTTCATCGGCGACACCAAATCGGCCAACGCCCAGGCCCGCACGCAGG
GCGTGCTCGACGAGCTGGCGGGTGAGAAGGACGCGAAGGGGGCCGACGGTACCCACCCCC
AGAAGCCCGACCTCGACGTGCGCACGTACGGCAAGTACCACCTCGTGGACCGCGCGCCGA
AGGAGGACGGCGGCCCGGACAACGCCCAGAAGACCGCCGGCGCGGTGCTGGCCCGCGTGA
AGGGGCTGTCGGACCTGTGCATGGTCGGGCTGTACGCGTACAACCCGCCGGCCATCCTGA
ACGAGGCGAAGGCCCGGTCGATGACGAAGGAGATCAAGATCGTCGGCTTCGACGAGAAGT
GGGACACGCTCCGGGGCATCGAGGCCGGCGAGATCGAGGCCACCGTGGTGCAGGACCCGT
TCGCCTACGGTTACGAGTCCGTGAAGGCGCTGGCGACCAAGAACTTTGACGTGAAGCCCA
TCCCGTACCGGGTCGTGACGAAGGACGGCAAGCCGGACCCGGCGCTCGGCGGCGAGGCGG
TCGAGGCGGCGAAGTTCCAGGCGGACCTGCGGGCCAAGATCGGCGCCGCCCAGAAGAAGT
GACCCACAGACACACGGCGCGCGACGGTTCGCCCGGCCGGCCCGGGCCGGGCGAACCGTC
GCGCGCCCGGCCCTGAGCTCCCTCCCCCATGTCCCACCCTCGGCTCCAGGTCACCAACGC
GCGCAAGCAGTTCCCCGGCGTGCTGGCGCTCGGCGGGGTGTCGCTCACCCTCGCGCCGGG
CGAGGTGCTGGCCGTCGTGGGCGAGAACGGCGCCGGCAAGTCGACGCTCATGAAGATCGT
CGCGGGCGTGTACACCCCGGACGCGGGCGCGGTGCAGCTCGACGGCCGGCCGGTCCAGTT
CCGCGGGCCGGCCGACGCGATCGCGGCCGGGGTGAGCCTGATCCACCAGGAGCTGAACCT
GGCGGAGAACCTCACGGTCGTCGACAACCTGTTCCTCGGCCGCGAGGTCACCCGGGGCGG
CGCGCTCCGGGTGCTCGACCGGGCCGCCATGACGGCCCGCGCCGCGGGGCTGCTCGACCG
CGTGGGGCTCCCCGCGAACCGCGCCCAGGCCCGCGTCGAGAGCCTGCCGCCCGGCGAGAA
GCAGCTCGTCGAGATCGCCCGCGCGCTCGGCACCGACGTCCGCGTCCTCATCATGGACGA
GCCCACGTCGAGCCTCACGCAGAAGGAAACCGAGCAGCTCTACCGGGTCATCGACGCGCT
GAAGGCGGCCGGCGTGTCGGTCCTGTACATCTCGCACCGGCTCGCGGAGGTGAGGCGGGT
CGCGGACCGGGCCGTTGTGCTGCGCGACGGGCAGAACGCGGGCGAACTCGCGCGGGGCGA
GATCACGCACGACAACCTGGTGCGGCTGATGGTGGGCCGCGACCTGAAGCAGTTCTACCC
GAAAACGCACCGCACCGGGGCCGGGGGCGCGCCGGTGCTGAGCGTCCGCGGCGTGCGGTA
CCGGAACGGCCCGGCCACGCCCGCGAGCTTCGAGGTCCGGGCCGGCGAGATCCTGGGCAT
GGCCGGGCTCGTGGGCGCGGGCCGCACCGAGCTGTCGGAGGCGGTCTTCGGCGTCCGACA
GCTCACCGCGGGCGAGCTGCTCCTTAACGGCGAACCGGCGCGCATCGGCTCGCCGCGGGA
CGCGATCGCGAGCGGCGTGCTGCTGGTGCCCGAGGACCGCCGGCTGCACGGGCTGGTGCT
GGCCGAGGGCGTGGGCTTCAACCTGAGCCTCCCGAACCTGGACCGGCTCGGCTCGCCGCT
CGGGGTGAACCGCCGCGCCGAGGCCGAGCTACACCGCACCTGGATCGACCGGCTCCGGGT
GAAGACGCCCCGCGCGGCCCAGCCGGTCGGGCTCCTGTCCGGCGGGAACCAGCAGAAAGT
GGTGTACGGGAAGTGGCTCGCGCGCGGGCCGCGGGTGCTGATCCTCGACGAGCCGACCCG
CGGCGTGGACGTTGGCGCGAAGGCCGAGATCTACGCCCTCATCGACGAGCTGGCGGGCCG
GGGCGTCGCGGTGTGGATGATCACCAGCGACATGGAAGAGCTGCTCGGCATGTCCGACCG
CGTGGTGGTGATGCACGAGGGCCGCGTGGCCGGCGAACTGCTCGGCCCGCGGGTGACCGA
AGAAGCGGTGATGCGACTCGCGACCGGGGGGACCGCGTAATGACTCGCCTTCTGGGCGTC
CTGGGGTTGGTGGCGGCGCTGTACGTGGCCCTGTTCCTCTCGCACAACCGGGCCGGCGAG
GCGAGCAACCTGATCGACGTGGCCAGCTACCAGGGCCAGTACGGGATCATCACGCTCGGC
GCGGCGCTGGTCATCATCACCGGCGGCATCGACCTGTCCATCGGGTCGGTGGTGGCGTGC
GGGGCGGTCCTGTTCGGGTTCCTGGTGAACCGCGGCGCCCACCCCTACGCCGCGCTGCCC
GCCGTGCTGCTGTTCGGCGCCGGCGTCGGGGCGGTGAACGGGCTCCTCGTCACCCGGGTA
CGGCTGCAGCCGTTCCTCGTGACCCTGTGCGGTATGTTCGTGTTCCGGGGCGTCGCGCGG
CTGCTCGAGGGCACCGTGGGGTTGAACCAGACGATCGAGGCGCACCAGGAGTTCGCCGGC
GCGTTGCGCACGCTCCGGTTCGTGCTCACCGGCAAGAGCCCCGAGAACGGCGCGCTCCTG
TTCCCCGCCCAGTTCGTGCTGCTGCTGGCCCTCGCGGCGGTCGCGGGGTTCTTCCTGCAC
CGCACCGCGTACGGGCGGTACTGGTACGCGATCGGGCACAGCGAGCTGGCCGCGAAGTAC
GCCGGCGTGGACGTGAACCGGCACCGGTTGACCGTCTACGTTTCCTGCTCGACGCTCGCG
GCCCTGACCGGCGTGCTGCTGTTCCTGCACGCCCCGTCGGTCCAGTCCAACAACGCCGGC
CTGGGGTGGGAGCTGTACGCGATCCTCGGGGCGGTGCTCGGCGGGTGCAGCCTGCGGGGC
GGCGAGGGCACCGCGGTGGGCGTCGTCCTGGGTGCGATGGTGCTGCCGGTCATCGAGAGC
ATCGTGAACTTCCAGGGCGCCAAGGGCGACGTGATCCCGGCGATCGTCGGCGTGACGCTG
CTGGTCGGCACGGTGGTGGACGAGCTGATCCGCCGCCGGTCGCGGGTCCACCGGTAGCGG
CGCCGTGCCCGAAAACCACTTCGACAAAGCCGCGCGGTTCGCGGCCCAGTTGGAGCCGCC
CGAGTTCCTCGCGTGGCTCCTCGACCGCCCCGCGACCGCCCTCGGGTTCGCCGGCTGGCT
CGACACGCGCGGCATTCCCTTCCCCGGCGAGCCGGACCGGGTGGGCGATACGGTCGCGCG
CCTCACCCCGCCCGACGGGAGCGGGCCGCCGTGGGCGCTGGCGATCGAGTTCCAGATCGA
CCCGGACCCGCTCATGTTCGGCCGCCTCCTCGGCTACCTGTCCCAGCTCTGGACGCGCCT
CAAACCGGACCCCGAGCGCGGCAGCCGGTTCAACGTGGGCGCGGCCGTCGTGAACCTCAC
CGGGGCCGGCTCGGCGTCCCGCGAGATGCGGCTCCCGGGCACGCCGGTCGGAACGCACCT
GGCGGTCGCGGAGCGCAACTTGGCGGGCGAAAATGCCGATCATGCGATCGGGAGGATCGA
GGCCGGCGCGTCGGGCCGGAGCGTCCTCCCATGGCTGCCATTGATGGCCGGCGGCGGAGA
GGGGACAATAATTGAGCGGTGGAAGCGGCTCGCCGAACAGGAGCCCTCGAGCCGGCGCCG
GTCGGAGCTGGGCGGCCTGGCCCTGGTGTTCGCCGAAGCCGCCGGTTGTCGCGAGAACTG
GGAACTCGGACTGAAGGGGTGGAACGTGCGCGAATCCGCGGTGGTGAACGGGTGGAAGGC
CGAAGCTCGTGCCGAAGCTCGTGCCGAAACCCAAGTCGAGGAACGTGCCGCGGCGGTGCT
GGCGGTGCTCGAGGCCAAGTTCGGGACCGTTCCGGCCGACCTCGCGGGCGCGGTGCGGGC
CACCGCCGACCTCGCCCGGCTCCAGCAGTGGATCGCGCTGGCGGCCCGGGCCGACACCCG
CGACGGGTTCCGCGCCGCGGCCGGCGTGTGACCGCGGGCGGTCAGTGACACAGCGGTGTC
ACTGTAATTGAGGGCCGACCTCAAGCGCCGCCCCGGTTCTTCGCGCGGGCTCGCGCCAAC
CGCTTGCTTTCCCGCCGCGCCGTCCCTACCATCATGCCCATGTCACTGCGGCCGCGGCGC
GGTCGCGGTGCGTTGCGGCCCCATCGGACGGGTGCCCACGGGCTCGGCGCCCGACGACGA
ACGGGCGGCCCGCACGGACGCGCGGCCTCTCCCCGCACCAGGACGGAGTCGACTCGATGG
GGAGGAAGAAGGTGGGCGCCGCCGCGGTCTCACTCACCTCGCCCCGGGCGGCGCGCCTGT
ACCGGCTCATCACCCTGCTCGGCACCGGCCCCCAGACCCGTGCGGCGCTGCTCCGCCGGC
TCAAGCTCGACGTCCGCGGGTTCTACCGCGACCTCGAGGCGCTCCGCACGCTGGGCATCG
AGGTGGCCGCCGGCGACGACACCAAGTACGCGATGGCCGGCGCCGTGGACGACGCGCTCG
CCAAGCTGCCGTTCCCGGACCCCGGGCTGAACGTCCGCGACGCGCTCCAACTCGCCAACG
GCAGCACCGCCGCGCACCGCAAGCTCAAGCAGCGCGTGAACTCGTTCCTCAACGGCCCCC
GCGGCGGCGCGGCGAAGCCGCGCTGACCCGCCGCACCGCTCCGCGGTCAGTCGTACCGCC
CGCTGCACTCGATCGGCCACACCGCCTCGACCCGCCCGCCCCGCACGGCCGCACACGCGC
GGTGCAGGTTCATCGTCGCGCAGCAGTGGGCCGGCAGCACCTCGGCGGCCTCGCCCACCG
CCGGAACGGCACCGTCCGCCGCCACGATCGTGTGCTCCTCGTTCAGCCGGAGCACGCGGT
CGCCGGGCCGCCCCTTGATCTCGGGCGTGCCGAAGTCGCGCGAGATCGCCTTGCTGCCCG
CGTCGAGCACGTACTGCCCGGGGCGGCGGCTCACCACCGCCGCCCGGACCGACAGCGCGC
ACCCGAATTCCGGGCGCACCTTGTGGTACGCCGCGTCCATGATGACGAACGACCCGGGCT
GCACCTCCGTGACGCCCGGCACCGCCGCGGCGAACTCCCACGTCCCCGTCCCGCCCCCGG
TCACCAGCGCGACCGGGAGCCCGGCGCGCTCGACCTGCCGCCGGGTGTCGGCCAGCGCCT
CCGCGCCCGCCAGCGACTGCGCCTGGCGGCTCTCGTAATCCGGGAGCATCTGGAGGTGCC
CGTCGTACCCCTGGAGCCCGTAGAACCGCAGCCCGGGCAGCGCCGCCACCGTCTGGGCCA
GTTCGACGGCGGCCGCGCCGGGGGGCACCCCGCACCGCGCCATCCCGATGTCCACCTCTA
CCAGCGCGCGGATCTGCGTGCCCTCGGCGACCGCCGCCGCGCTCAGGGCGCGGGCGTTGT
CGGCGTCGTCCACGCACACGATCAGGTCGGCCCGGCGCGCGAGCCGCGCGGCCCGGCGCA
GCTTGTGCAGCCCGACCACCTGGTTCGCCAACAGGATGTCCGTGACACCCGCGTCGGCCA
GGGCCTCGGCCTCGTTGAGCTTCGCCGCCGCGAACCCGTCCGGGCCGGCGGCCGCCACGT
GCCGCGCGAGGCCGGTACATTTGAGGCTCTTGAAATGGACGCGGACCCGGACGCCCCGGC
CCCGGGCCGCAGCGAACATGCGCCGAACGTTGCCGTCCACAACGTCCAGGTCCACAAGCA
ACTGCGGGGTGTCGAGGTCCGCGACGTCCGAACCGGGGGCCGGTTCGGTCGGGCTGGGGT
GCGTCATTCCGCTTCCTTCACTGAGTCGAACCGGTCTGTTGAACGCCGCGCGTTCAGCCC
AAAATCAGCCCGGCGCCTCGCACGAGGCGCCCGTCGCGAGTCCGTTACTTCTTCGCGCCT
TCCATCCCGTCGAGCCACTTCGACACGACGACGCTGTAATACACCCCGCCGATGCTCGAC
GTGCCGCCGGGCGTCGTGGCGTATCCGCCGTCCTTGTTGCGGTGCTCCGCGATGAACTCG
CGGAGCTTCTTCGCGTCCTTCGGCGGCTCCTTGAGCAGCATCAGCGCCCGCATCACGCGG
TAGGTCGTTTCGATGTCGGACACCTTCGCCCCCTGCTTCCCCCACCCGCCGTCGGCGCGC
TGACCGTCGGCGAAGATCGACTTCACGTTGTTCGGCGGGAGGTCGCGGCCGAGCCGCAGG
AACAGCGCGACCAGCGAGCCGGTATCGCGCGCCCCGCCGTCCTGGGGCGAACTCGCTGTG
CCTTCGCCGTACTTCATCCCAACCGCGAACCAGTCGTCCAGCTTGAACGGGCAGTCCTTT
ACGCCCCACGCTTCGACCGCGGCGGCGGCGATGCGCACCTCCTCGAAGGTCTTGGCGTGC
CCCTTGAGGTAGTCCATCGCCTTCGCGAACTTTTCCTTCGGAACGCCCACCTCGACCGCG
GCCATCACCCCGATGCTGGTGATGGTGACATCGGGCTTTCCGCCCGGCTCCGCGAACGCC
CCGGTCTTCGGGTCGTAGCACGTCAGCACGAACGCCGCGTGCTTGTCCGTGTTGGGAACG
TCCGCGCCGAGGTACTTGAGCGCCCGGACCGCGCTGCTGGTCGCGCGCAGGCTGGGCCGC
GGCGCGGCCCCCGCGCTTGGGTTCTGCGGGGCCGGCGAAAAGCCCCCGCCCGGAACCTCA
AGTGCCAGCACCCACCGGACCGTTTCCTTCTTCTGCTCCGCGGTGATCTGCGCCGCCGCG
AGCGACGGCACCAGGAGCACCAGCGCGAATGACAACCGCATGTCACGTTTCCTGTTGGGT
ACGGGGTGAGGGCGCCAGTACGACCGGCTCGAATCTAACACCTATGAGCGCCACCCGCCT
GCTGACGCAGGCGGTTCGACAGCAATTGGTCGAACCGCCTGCGTCAGCAGGCGGGTGCGA
GTAAACCAACAACGCTGTGCGGTACGAGCCCAGGACACCGGTCGCTCACTGGCCGGGCCG
GAACGCCTTCACCACCGCGTCGTTCGTGGTGAGGTACGGGCCGCCGATGAGATCGACGCA
GTACGGGACCGCCGGCATGACCGCGAGGAGGCACTCGCGGATCGCCGACGGCTTGCCGGG
CAGGTTCACGATGAGCGACCGGCCCCGGATGCCCGCCGTCTGGCGCGACAGGATGGCGGT
GGGCACGCTCTTCAGCGACACCGCGCGCATCAGCTCGCCGAACCCGGGGAGCAGTTTGTC
GCACACCGCCTCGGTCGCTTCCGGGGTCACGTCGCGCCGCGCCGGCCCGGTGCCGCCGGT
GGTGACCACGAAACAGCACCCCTCGTCGTCGCACATGGCCTTCAGGGTGGCCTCGATGTG
CTCCTGCTCGTCGGGAATGACGAGCGCGTGTGGCTCCCATGCGCAGGTGAGCACGTCCTT
CAAGAATTCGAGGATCGCGGGGCCGCCCTTGTCGGGGTACTCGCCGCGGCTGGCCCGGTC
GGAAACGGTGAGGACGCCGATGCGTATCATCGTCGTGGTTCGGAACGCGGAATTCGGAAT
GCGGAATGAAAGCCACCCCGCGCCGCTTATACTACCCCGAAATTGTGGCGGCATCACGCG
TCTTGATTCCGCATTCCGAATTCCGCGTTCCGAACCACGACCATGCGCACCTGGTCCTTC
TCCTCCGCCGGCGCCCTGTTCTTCGGCCGCAACGCGGTTCAGATCCACCTCCGCGACGCC
TGCGAGCGGCTGGGCGCGAAACGCGCCTTCATCGTCACCGACGCGGTGCTGGTGCGCGCG
GGAATCCTGGCCCAGGTCACCAAACCGCTCGCCGCCCTCGGCGTGGCGTTCGAGAGCTTC
GACCGGATCACCCCGGAGCCCGGCGTGGAACTCGTGCGCGAGTGCGTCGCGGCGGCGCGG
GCTGCGGCCCCCGATGTCATCATCGGCCTGGGCGGCGGCAGCAACATGGACACCGCCAAG
CTGGTGTCCATGATCCTCGCGCACGGCGGCGACCCGCTCGATTACGCCGGCGACTGCCGC
GTCCCGGGGCCGGTGACGCCGCTCGTCTGCGTCCCCACCACGGCGGGGACCGGCTCCGAA
GTGTCCGCGGCGGCGGTGTTCACCGACACCGCGAACCACATCAAGGTGTCGTGCCTCAGC
CCGTTCCTGCGGCCGGCGTTCGCGATCGTGGACCCGCTGCTGACGGTCAGTTGCCCGCCG
AAGGTGACGGCCGACTCCGGCATCGACGCCCTCACGCACGCGATCGAGGGGTTCTGCGCG
GTCCACAACGACGAGTTCCCGCTGCCGAGCGGCGAGAAGACCGTCTACCAGGGCAAGAAC
CCGATGGCCGACCTGATGGCGCGCGAGGCGATCACCCTCGTCGGCCGGTTCCTGCGGCGG
GCGGTGCGGGACGGCTCCGACCTCGAAGCCCGCGACGGGATGGCGCTGGCGGCGACGCTC
GGCGGGCTGGCGTTCTCGAACGCCGGGGTCGCGCTGGTTCACGCGATGGAGTACCCGGTC
GGCGGGGCGGTCCACGTCTCGCACGGGGCCGGCAACGGGCTGCTGCTGCCGTATGTGATG
CGGTTCAACCTGCACCACCGCGTCGAGCAAACCGCTGTGATCGGTGAATGGCTCGGCGTT
CGCGCGGGCGGCCACGGCATGATGGAGTACGCCGAAGCTGCGCTCCGTGAAATCGAGCAA
CTCCGCGCCGACACCGGCATCCCGACGCGCCTGCGCGACATCGGCGTGAAAGAGGAGATG
TTGCCCGGGTTCGCGGCGAAAGCGTTCGCCATCAAACGGTTGATGCGCGTGAACCCGCGG
ATGCCCCAGAGCGAGGACGAAATCCTCGGCATCTACCGCGCCGCGTTCTAAGAAACGGTG
GCCCGTAGTTTCAAGTTGGTGTGGAGTACCCGTGCCGTGGTTCTGAGCGTGGTCCGCTCA
CTCCGTGAGCGGTCGCTCCGGGTCTCGGATACGCATTGCGCGCAACGCAGGGGCCGGCAC
GTCCGCGGAGCGAATCGGATGCTCGGAACGACCGCTCACGGAGTGAGCGGACCACACTCC
AGGCCAGAACCGCGGTACGGCCCGAACTTGAAACTACTGGTGGCGGAATGGGCGGCTGGT
CGTGGCCTCGTCTCGGCCATGCGGGCCTCGTGTATGAAGACAATTTTGACAGGATAAACA
GGATTCAAGATTGGTCTGTCTTCATCCTGTTTATCCTGTCGATCCTGTCAAAATTGTCTT
CGCTCGTCCATCGCTTCAGTGTCACATTGCCGTTGTTAGTGTCTGTTTTGGCTGTTGTCT
TTGTGGCACGGACATTCCTGTGTGTGCGGCGCAAGAAGACCGCACACACAGGAATGTCCG
TGCCACAAGCAGCAGGCACGAGCACCCGGATCGCGTACTAAAACCGATCCTTCCATGCCG
CCGAAGCTCCGCACGCTACTCGTGGCCCTCGTGGGCGGGGCGGCGGTCGGACGGGTGGTG
AACACGAGCTTCGTGGGGCGGCACAACGGGACCGACCGGAACCGGTGCGGCCGCAAGGTG
CGGAAGCGCGACGGGTTCTCGAAGGACGGGGCCGTGCATCGCGGGGCCACGGTGTTCAGC
GACTTCAGTTACAACTTCTGCTGGCTCGTCCGCACCCTGCGTGTGAAGGGCGAGGGCGGC
CGGTGGGAGACGCGCACCCCGGCGACGGCCGCCGGGTGAACGGATCACGTGTGGTCCTTG
GCGGTGTGGCTGGCCGACCCCGCAAGGTTCGTGCAGCGCAAGCAGGTCACCGCCGATTCA
TTTTGGTCTTCACAGGGCGCAGCGTGAAACAAGGAACGGCCCTGTGACTTCACTCTGCCG
CCCTGCCGGCCGGCACTTCGCCTTGTGTTCTCTCCGCGCGCCGCTATGAGGCGTGAGACA
AACACGGTGCGGAGGGAGTAGACATGCGGGCGCTGATCGCGCTGGTCGTCGCGTGCGCGG
CGATCGGGTGTCACCACGACAAGTACGACGTGCGCCGTCCGAAGGTGGAGGAGTACTACG
ACCCACCGAACGAGCCGCGGTACAACGAGCCCGATAAGGCTACGTACCGGCCACCGCCCG
CGCAGAAGAAGGAAGAGAACCTGCGCGACCGCAACAAGGGCGGCCCCGGCGGCGGCCCCG
GCGGGTTCTAATACATGTACCCGCAATGGGTATCGCTTTGCTTGACGAGCCGCGACCGCG
AGGGAGCGGGGACGTGGCACCGCGAGGGAGCGGTCGCGGCTCGTCAAGCACACACTACCG
CCGGGCACGTATGTAAGGACGTTGCCGCCCGTGCCGGTTTGATGGGCGCACGGACGGGGC
GGTTGTGGCCCGTGCGCCGGCGGTAGCGGGCCGGTGGCCCGCCTCGCCTTCCCATTTTCA
CAGAACTCCCACAACACAAACGCTCCGAGACCGATCTCTTACTGATGTCCCCGGGTCGCC
GCCGGGGGCGCAGTGGAGTCTCTCGTGTCACGCACCCAGATTGCCCTCGTTGCCTTGGCG
GCGTTCTCGCTACCGGCGCTGGCCGGGCCGACCAACCCGTTCTCGCGTAAGCCCCGGCTC
GACGAGGCGAAAGCCCACGCGCTGGTTGAAACGCTCAAAAGTGATCGCGACGAGAAGAAG
AGAAAAGCCGCGGCCGACGAACTCGGGCGCGCGGACCCGCGGCTCAGTCCCGATGTGGCG
CCGGCCCTCGTGCGCGCGCTCCGCAACGACGAATCGGCGTCGGTGCGGGTGGAAGCGGCT
GCGTCGCTCCGCGAATTAGGCGAAGTGTACCCGCAAGCGGCGGTCGCACTGAGCGAGGCG
GCCGAAGGTGATTCCTCGCCGCTGGTGCGGTTGGCCGCACAGCGGACCCTGTGGGAATAC
CACCTGAGCGGCTACCGGGCGGCCAAGGGGGGCGACGGGCTGCCGGCGCAAACCGTCGAG
CCGCCGATCGCGAGCCCGGCGGGACCGCGCCAGGCGGTCGCTCTGATCCCCGCGCCGCCG
GTTCCCGCGGTTCCGGCACGGCTCCCCCCGATCGCCACCACCGCAACGCTCCAATTGCCG
GCGGTGGTGTCGCAACCGGTGGGGATGCGGCCGCCCGCGACGCAACCGTTGCCCCCGTCC
GGCCCGCGACTGCTCTGGCCGAACGTGTTGCCCGGAGCGCGGGCGGCCGTTCGCTCGATG
TTCACCCCCGCCGCGCCGACACCCGCCCCGCCGGCCGCACCAACGGCGGCCCCGCCTTCG
GTATCGAACCTGACCAGCGAGCCGCCGGTTGCAAAGAACCCGCCGCGTGTCGCGATAGCC
CCTTCTCGGCCCGCACCGGCTCCCGAGCCGCCGCAACAGGTGCCTGTCGCGGTTCCGGAT
TACGTGCCGACGCTGCCGCCGTTCCGCCCGGACCTGCCCGGAGTGGTGACGCCGCCGTGG
GCCACTCCGCTGCCGGTGCCGAAGACCGGCCCGCAACCGAAGTAGCGCGGCTCGGAAGAG
CGGCGTGCCATCTGCCGGTATGGACGGGCCGCCCGCTCCGCGCCGCACCGGCGAACCGAC
GGATTCAAATCTGACGGGGCGTGGGGCGTGGATCAGGTGATCCGCCCCACGCCCCCGCCC
ATTAAGACACGCTCGGAAACCGTTGGCGAAGGTGTTGCACTGGTGCGCGGTGCTGGCGAC
TCGGTGTGTTGCGTGCAACTATAGATTGGTTGCGGGGTGGCATCGGTACGGGGCGCCGAC
TGGACATTCGCTGCCGATGGACTGGTCACGAACGGGCGATTCGCTGGGTCGGAACTACCA
CCGAATCACACGCTAAAACTCGGTTACAGTCGCTGGGGCGAGCCGAACCTAGTTCCAGAT
GTGCCCGGATCGCTCGCCGTAACATTCATTCGGCAAGGCACTTGGAGCGGAATCGGTCGA
GGCGAACGGTTACACTGCCCCGGCAGAAGATTGGCACCGGTTACGTTATTTGGGGTGGAG
TGAGCTTCCGGAACTACCACACGAGCGAAAATGCCCGAAACGCTCGCCACTGAACCAACG
ACGATTCGGCGAACGGAGAGATCGTTCCCCGCTACAGGCGTTCGGGCGGGTGGGCGTCTT
CGGTGCCTTTCTGCTTGTGCGAGCGACCTCGGGCGCGATAATGGCCCGCACCCACCTTCC
GGAGGCGCATTCATGTCGCGCACCCTGTCACGTCGCTCGCTGCTCAAAACGTCGGCCGTC
GCCGCAACCGCGCTCGCGGCGCCGAACTACATCCGCGCCCGCAACGCCAACGAGAAGCTC
AACGTCGCGATCATCGGCGCCGGCGGGCGCGGCGCCGCCAACCTCAACGGCGTGGCGTCC
GAGAACATCGTGGCACTCTGCGACGTGAGCACCCCGGCGGTCGAGAAGGCCGCGGAGAAG
CACACGTCCGCCCGCAAGTTCACCGACTTCCGCAAGGTGTTCGAGCGCGCGAAAGAGTTC
GACGCGGTCGTGGTCAGCACCTGCGAACACACGCACGCGTTCGCCACGCTGCTCGCCCTT
CAGCACGGGAAGCACGTGTACTGCGAGAAGCCGCTGACGCACAACATCTGGGAGGCCCGC
GTCATCCGTGAGGCGGCGGCGAAGACCAAGCTCGCTACCCAGATGGGGACACAGATCCAC
GCCGAGGACAACTACCGCCGCGTGGTCGAGCTGGTCCAAACGGGGGCCGTCGGCCCGGTG
CGCGAGGTTCACGTGTGGGTCGGCCGCGCGTGGGGGCTGCAATCGGCCGAGGAGGCGAAG
GCGAACAAGGACATCCTGTTCGTCACCGAGCGGCCGAAGGACGAGGTGAAGCCCCCCGCG
GACCTCGATTGGGAACTGTGGCTCGGGCCGGCGCCGGCCCGTCCGTTCAACCCCGTGTAC
GTGCCGGGGCCGAAGTGGTACCGGTGGTGGGACTTCGGCAACGGCACGATGTCCGACCTC
GGCTCGCACTGGAACGACCTGCCGTTCTGGGCGCTGAAGCTGAAAGCGCCGACCGCGGTC
GCGGCGAACGGCCCGAAACCGCACCCCGAACTCGCACCGGCGTCGATGCAGGCCGTGTAC
GAGTTCCCGGCCCGCGGAGACATGCCCGCGGTCACGATGACGTGGCACCAGGGCAGCTTC
AAGCCGCCGCAGTGGACCGAAAAGAAGATCCCGCAGTGGGGCAGCGGGGTGCTGTTCGTC
GGCGACAACGGGATGCTGCTGTCGGACTACTCGAAGTACCTGTTGTTGCCCGAAAAGCGG
TTCGCCGATTTCGTGCGGCCGAAGCCGTTCATCGAGAAGTCGAAGGGCCATTACGCGGAG
TGGATTCACGCGTGCAAGACCGGCGCGCCGACCACCTGCAACTTCGAGTACGCGGGGTGG
CTGACGGAATCGAACCACCTGGGCAACGTCGCGTTCCGGGTCGGCAAGCGGTTGGAGTGG
GACGCCGAGAAGATGAAGGCGACGAACTGCCCCGACGCGGACCCGTTCATCCGCCGCGAG
TACCGCAAGGGCTGGCAGCTCGTGTGACCGCCGGCGCGACGCAGAGATGGAACCCGGCGG
GGGACCGGCTTCTAACCCAGTCGCCCGCCACGCGTACACGTGATCCGGCCGCACGCGGCG
CGCCGGCACCGTAGTGGGGGCAGTGGCGGCTGGTCGCTACCCCCTTCGCTGGCCGCACGC
TGGCACCGGGCTGACGATTCGCGGGTCGGTCGCTACCCGCGAATCGCGCCCAAAAGCCTT
GTGGATGGTGGCTGTTGTCTCACTCGCCGCACGCACCGAACCGGGAGCGGGCATGTCACT
TCAGCTTCAGGGTGCTGGACGGGAGGCACACCCCGTCCTTGCACGCGTTGATGGACACTC
GCACCTCGATCTCGCCGTCGCCCGCCGGGAAGCGGCCCTTGATGGTCGTTGCGCCTTCGT
AGATCGCATATGCGCCGACGACCTTGTCCGCAATCTCTTTGCCCTTGGGGTATTCGATCT
TCGCGTCCACCTTCTTCCCGCCCACGAACACCGTGACCTCGGTGCGCGATTCGGCGAGCG
TGTCCGCCCCGGCCGGGTTCGCGTACAGGTGCCACGGCGCCTCCACCGTCAGGGCCACCG
CGAACTCCCGCACGCCGCCCTTCGCCGGCTCCAGCGTGAGCTTGCCCGTCACCACGTCTT
CCGACTTCCGCGGCTTCTTCGCTTTCGGCTCTTCCTTGGGCGCGGGCTTGTCCGGCTCGC
CCGCCGCGTCCAGCAGTTCGTCCAGCGTGCGCAGCATCAGGGGCATTGAGGTGGGGGCGG
TGCGCAGCGCGAACGAGAACGCCTTTACGGTACGGATGCCGCGGTCGCGGTAACCTTCGT
CTTTTGTCTTGGTCCCCAGTCGCAAAAGGTTCCGTGCCATCTGTGAGTTACCGGACGGCT
GCACGCCGTCGTAGCTGTCCTTCGCGCGGGCGAACAACTTCTCGCCGTCGGCCGCGGTGA
AGTAGAACCCGCCGTTCACGGGGTCCGCATAATGTTTCACCGCCAGATCGGTCAGCCCCT
TTGCGGCGTCGAGCCACTTCGGTTCGCCCGTCGCGTCGTGCAGGTTCAGCAACCCGTGGA
TCAGGTAGGCGTAATCGTCGAGGAACGCCGCCCCCTTCGGCGCCGGCTTGCCGCCGGGGG
CCGCCGCGTACATGCGGTACAAGCGACCGTCCTTGTCGCGCAGCTTCGTGAGCAAGAAGT
CGGCGGCGTCCGCGGCGGCGCGCACGTATGCCGGCTCCTTGAAGACGCCGCCGGCCCTGG
CGTAGCCCGCGATCATCTGACCGTTCCAGGCGGTAATGACTTTTGTGTCGAGGAACGGCC
GCTCGCGCTTCGCGCGGTGGTCGAACAGCTTCTTTTTGAGCGGTTCCAGTTTCGTCAGCA
GCGCGTCCTCGGTGAGTTTCAGTTCTTTCGCGATCTCCGCCAGCGGCTTCGGCAGCCGGA
GGATGTGGAACTTGTCCTCGAAGTTGGGCGCGGTCACGCCGTACACGGCCTTCACAATCG
CGGTGTCGGCGTCGGTGCCGAGTACCTTCGCGACTTCGTCCGCGGTCCAGACGTAGAACT
CGCCTTCTTTGTCGTTGCTGTCGGCGTCGAGTGCGGAATAGAAGCCTTTCTCGGGCGCGG
TCATCTCGCGCCGGACGAATTCGAGCGTTTCGGCCACCACCCGCTTGTACTCGGGCCGCG
GGGCGAGGGCGTAGGCTTCGCTATACAACTCGACCAGTTGGGCGTTGTCGTAGAGCATCT
TCTCGAAGTGCGGGACGGTCCAGGTGCGCTCGGTGCTGTACCGGTGAAACCCGCCGCCGA
GGTGGTCGTAAATGCCGCCTTCGAGTATCTTCGCGAGGGTGTTGTGCGTCAGCTTCGCGA
GCCGCTCGTTCCCGGGCTTCTTGGTCTGCGTGAGGACGAACCCCCACACCGGCGGGCGCG
GGAACTTGGTACCCTTGTAGTCGCGCTTCTTGCTCCCGGTGCCGCCGTGTTCGGGGTCGA
TGTCGAAGGCGTCCAACCCGTCACTCACCAAGTCGCGTTTGAGCGGGACGAGCGCGATCG
CCCTGCTGTTCGCGTCGAGGGCTTCGACGGTCGCTTTGGCCACGCGGTCGGCCTGCTTCT
CAAGGTCCGCCCGGTCCTTGTCGAACTCCATGACCTTGTTCAGAACCGTTTTGAACCCGG
GAACGGTGTCGTCCCCGATCTTTCGGTCGTCGGGGGGAAAGTAGGTCGCGCCGAAGATCG
GTTTGCCGTCCGGGGTGAGGAACATGTTGAGCGGCCAACCGCCCTGCTCGCCGGTGGTGT
TGAGGGCGGTCATGTAGATGTCGTCGACGTCCGGGCGCTCCTCGCGGTCCACTTTGATGC
ACACAAAGTTCGCGTTGAGGATTTTGGCGACATCCGCGCGCGAGAACGACTCGCGCTCCA
TGACGTGGCACCAGTGGCACGCACTGTACCCGATGCTCAGGAAGATGAGCTTCTTCTCTT
TCTTCGCCCGCTCGAACGCCTCCGGCCCCCACGGATACCAGTCCACGGGGTTGTGGGCGT
GCTGGAGCAGGTACGGGCTGCTCTCCTTCGCGAGCCGGTTGGGCTTCCCTTTCTCTTTCG
GCTTCTCCTGGCCTTTGGGTTGGGCGACCGCGTCCGGGGTGACGGTCGGCAGCGCGCACG
CGGTCGACAACAGCAACGCGAGAAGGGTGAGGCGCATGCGCGAACTCCGAGAAGAACAGC
CCGACGGGCCAGCAGAGCTTTAAAGCGACCGGCTGATACGGTTCAAGCGGTGGGGAGCGG
CCAGCGGTCGCCGGTGTTCGCCCCTTGGGGCACGGGCGTGTTCATGAAGTACGCCCACAC
GTCGCCGCGGCCGTCGATTTCGATCCGCTCGCGCACGAACGGGCCGGGCACGCCTTCAAA
GTCGTCCAGTTCGGCGAGGCAGCAGTCACTGACCGCGAACAGCTCGCCTCGAACCGCGAG
CCCCTGGAGTTCGTCGCACACCAACCCGGGGTACGGGCCGAGATCGATCACGCGGTATCG
GGGTGCTGTGGTCGCGGGGCCGAGAAACGGCTGGTCCGCGAGTAAGTGGTGGTTGCGCTC
GCCGCGCTTGAGGGTGCCGTACACGAAGAGCGTTGCCGCGGCGTCCATATGGGAACCTCG
TGTAACAGCGATCCTCGGGGGCGGGGGCGTGCGGGTGACGGCGGGGCAAGGGGCGAGCGC
CGCGGTAAGCCCGGCGGTACCTTTCGTATGGCGATCTTACAATCCGGCGCTTTTGTTGTC
CCGGGCGCAGGGGTTGCGAAGAATGGTCCGCCCGGAATACATCCGGTACGGAGGCCGATC
ATGTCCGCGACACGAACGCTTCTCGCTCCGGTCGTCGCGCTGGCCGTTTCCCTCGGCGGT
GCCGCGACCGCGAACCCCACAGACAACCCCTGCGCGCCCGCCGCGCCCCACGATACGCCC
CTTTCCGGTACGGTCCGGACGCTCCCGGTGCTCTCAGTGTCGCTGGCCGTCGGCAGCACC
GGGCGAGAGTCGAAGCGGGCCGTTTACTCGCCCCCGCCCGGGTGGTACGTCCGCAGCCAC
CGGGTTCAGGTGGCCAGCCGTTACGGCACCGTGACTTACGCGGTGAGCACCGTCCCGGCC
GGGTTCGACTGGCGCACCGACGAGCAGTCCGCGTCCGCCGGGAAGTCGAGCACAACCGGG
GCCGTCAGCGCTTACAAGATCTCGGGGGGCGGGCAACTCGCCACCGTCCGCGACCTCAAC
GCCGCCGACCACCAAACGGTTGCGACGAGTCACCACGTTCTGGTGATCGACGTGACCGCG
CGAGGGGCGGGCTTCCTTCAGAGTGGCAGCGGGATCGATCTGACGGTGATGGCTGAGATG
GTGTACCTGGGGCGGTAATCGAAATGCAAGATTGACAATGGATGGGCACGATTTTCAATC
GTGCTTGTGTTGTGTGAAATGGCCGGAAGCTTGTTCGCTCCGGCCGTTGATTTCAAGCGA
GCTTAAATAACGCCTGGTGCCAGTGTACTGTTGCTCGGTTGCCCGCGAGTTGGGCCGGAC
GTTCCCGGGTTGAAAAACACCGGGGTTTGGTTCGACGTGTAGCTCGGCGGCGAGAACGCC
CCGGAGTTGAAGAACACCGGGCCGCCCGCTTGGAGCCCCTGAGTGGCACCCGGTGCGATC
AACCCCTGTTGGCTCGCAAGACCGGTGCCCGCGAGCCCGGCGCCGGCGAACCCGGCCGTT
CCCGCGGTGGGGCGAGCCGCTCCCGTGAACGCACTCGATCCGAGCCATGAGTTGCCGAAG
AACCCGAACCCCTGGAACCCGTTCAGACTGTCCAGCGTGGTCAGGCCGTTGGTCAGCGAG
AACGCCGAGATCGACGCCGCGGAGTTTTGCCCCACGGACGAGCTTAGCACGTCGAGTATG
CCGTCACCGTTGACGTCGGCCAAACCGAGTCGCACGTCGGTCGGGTTACTGAACCCGGTT
TGGAACGTGGCCCCCGGGACGAGTGCCGTGCCGCCGAACGAGAACGGGTCCAGAGTGAAC
GTGCTGAACTGCGACGCCCCGCTGATCGGGGCAACGAACAGTTGCCCGTTGTTCCCGCCG
GCGACCGACACGCCGCCCAGGTAGCCCGGGTACGGGAACGACTGCGAAACCGGGTTCACG
AGCGTCGCGGGGCCGATCTCGCCGATGCTGAACGCGTTCGAGTACAGCCGGATGTCCGAC
TGCGTGGTGCCGGCGCCGGACGCGGTCACGAGCATCGGGGAGGTGTTCGGGGCCCGGCTC
AGCGTGGTCACCCGGATCTCACCCAGGAACCCGGGGTATGCGAAGAAACTGGTTCGCAGG
GCGGGGTTATTGCCCGCGAACGATCCGTTGTTGTTGAAGTCGAACACTTTGACGTGTCCG
CTCGCTCCGGCCCCGGCGGACGTGGCCACCTCGGCGAACCCGTCGCCGTTGAAGTCGCCG
GCCGCGACGAACACGCCGCCCGCGAACCCCGGCGCCTGGCTGGCGCCGGGGACGTTCGAG
TAGGCGTAAAAGTCCGAGATCAGGACGGCCTGGGATGAGAACCGGGCTGCGCGACCGTCG
TAGATCCGGATCCGCGAGCCGCTCCCGGCCCCCGGGCCTTCAGCGGTGATGATGTCGGCG
ACGCCATCGGCGTTCACGTCGCCGCTAGCGGATCGTACTTCGATCGAGAGGTTGTCGAAC
GGATCGAATACCCCGCCGCCGAACGCGTTAGGTGTAAAAGTCGCCGGCACGCTCCGGTCT
TCGAGCGATTCGGCGTTCAGTTTCGAAGGGCGTGGCGTATGGCGAACCGCCGGGCCGTGT
GAGGCCCGCGGCCGAGAGGACCAAATCATGGTTGAATCTCACGGGTGTCGAGGGCGAATC
GCCCAAGGCAGGGCGGTTAGGGGTTTTGCAAGTGCCGTTCCAAAGATCCGGTCCGCGGAC
CGCGGGAATCGTTTGCCCGAAGTCCCCTCACGCCGGTACACTGCGCGGCACCCCACCGTC
ACTTAATCGGTGCCCGCCGATGAACGAATCCGTTAACCGCCGCACCGTCCTCCGTGCCGG
TTCCGTGGCCGCTCTTGGCGCCTCGTTGACAGGCCACGCCGGGGCGCAGCAACCCCGGCG
GCCGCTGATCGAAGCCTACGCGATGCCCCAGAGCTACGCCGCCGGTGAGGACGTGAAGGT
GCGCCTGTCGTGTCAGGGCGATTCGTACTGGTACAAGGTGTTCCGGCTCGGTGCGACGAA
GGAAGAGGTCGCGAGCGGCATGGTCGAGAATCCTCGCCCGTACGACATCCCGAAGGACGC
GTCCGCGCGCGGGTGCCGCTGGCCGGTGGGGCTCACGATCCACACCACCAATTGGAGCAG
CGGCTACTACGCCGTCACGTTCGGTAGCACGAAGGGGCCGAACGTCGATCTCGCGGACGC
GTTCTTCGTGCTCCGCCCGCGGCGCCCGGGGCGTGACACGAACATACTCATCCAACTCGC
GACCAACACCTATAACGCGTACACGAACTGGGCCGGGTACAGCCTGTACGCGTACCACGG
GCGGCACAAGGTTCAGGGGCGCCGCGTCTCCTTCGACCGGCCGCAGTTTTCGCAATTCCC
GCGCTGGGAAGAGCCGTTCGTCCGGTGGGCCGAGAAGTCCGGGTACGCGCTCGACTACTG
CACAAACCTCGACCTCCAGTTTCACCCCGAGATCCTGAAACACTACAAGCTCGTGCTGAG
CGTCGGGCACGACGAGTACTGGTCCGCGCCGATGCGCGACGCCGTGGAGAAGTACATCGA
GAACGGCGGGAACGTCGCGTTCTTCAGTGGGAACACCTGCTGTTGGCAGGTGCGCACCGA
AGAGGAGGGGCGTGCGCTGGCGTGCTGGAAGCAGTCGTTCGGCGACGACCCCGTGTACAA
GAGCAGCGACCACAAAACGCTCACCTCGCTCTGGAGTCATTACCTCGTGAACCGCCCCGA
GAACACGCTGACCGGGGTGGGGTTCCTGTGGGGCGGGTACCACCGCAGCCACGAGCAGTT
CATGGACGGCAGCGGCGCGTTCACCGCGCACCGACCCGAGCACTGGCTGTTCGCGGGAAC
GAATCTGAAGCGCGGCGACGCGTTCGGCGCGAAGCTGCCAGGTTACAAGGTGGTGGGGTA
CGAGTGCGACGGGTGCGAACTCGTCTGGAAGGACGGGGTGCCGTTCCCGACGCACGCCGA
CGGCACCCCGAAGGGCTTCGAGGTGCTCGCGACCGCCCCGGCCCGCTGGCACCCCGACGA
TTGCGAGTGGTACGAGCGGTGGCAGAAGGGGCGAACCGGGAACGCGGTGATGGGCACCTA
CACCCGCGGCGGGACCGTGGTGACCGTGGGCACCACGGACTGGGCGTTCGGCCTGCGCGG
GAACGATCCGAACGTCGTTCGCATCACGAAGAACGTTCTGGACAGGCTCGGGAAGTAATT
GGCGCGCCAGCGGGTTGTCCGCCTGTTTGTAAGCGCGGACAACCCACTGGCGAACCGACA
GACGGCTGGATTCAGGCGTTCTCCGATACCACCAGCTTTACACCCGAAACGTAATCCTTC
ACCTTCTCGCGGTACTCCACCATGTGCGGGGCGTCCGTGTGCGCGTAGAGCGCTTCGACG
CTCTCCCACTTCTCGACCACCGTGACCACGTTGTCGTGCGGGCCGTCCTGCACTTTCATC
GTGGTCGGCACGTCGACGGTCGCCTGGTACTCGATGCAGCCGGCTTCCGCGCGGACCAGC
GGCGTGACCCAGCGGAACACGTCCAGGAACGGCTTCCGCACGCCGGGCTTCAGGGTGATC
GTCGCGATAACGTGAATCATGCGCTCGCTCTCGTTGTGGCCCGGCGAATCACGCGGCGTC
GAACAGCGCGGGCTGCGTCCAGGTCGGCTCCGCCGGCTCGGGCACGGCCGCGAGCAGGTC
GGGGCCGTCCGCCGTCGTCGCGTTCACCTGATCGCCGACCGCGTACCGCTCCATGCGCTC
GACCGGGTACGGTCCGAGTAATGGTAGGAGTTTGGACGGCCGCGATTCGCGCGGATCGAG
CCACGCGCCGAAATGCTCCCCGCTCAGGATCGCGGGCATCCGGTCGCGGAACGGCTTCAC
GAGGTCGTTGGCCGGCACGGTCAGGATCGCGAACGTCTCCACCACCCCGTTCGGCCCTTT
CCAGCGGTCCCACACGCCGGCGTACACGAGCGTTCCGCCCCCGGCCTTGCGGAAGTAATA
GGGGTGCTTCCGTTTGCGGACCGTTTTCCACTCGAAGAAGCCGTCGGCCGGGACCAGGCA
CCGGCGCCAGCGGAACGGGTCGTGGAACGCGGGCTTGCCGGGGGCCGTCTCGGCGCGGGC
GTTGACGAACCCGGTGTGCTTCGGGTTCGTGTTCCAGAACGGCACGAGGCCCCACCGCAG
TTCCGTCACCTCGCACCGGCCGTTGGTCGTGCGGACGACGGGAACGAGGGCCGACGGGCC
GACGTTGTACCCGGTCCGTGCCGCCGGGTTCGGCGGGCTCATGTCGTAGGCGAGGCCGAA
CAGGTCGGCGACTTCCGCTCCGGTTGTAGCGGCTGTAATGCGTGCGCACATATCGAGGGG
TCTCACGACGTTGTGGTGGAAAGGAGTATACCATCACGCGCAATGACACCCCGATGTCAG
TGGCGAGAGTCAGCCCCTCAGTTCCTTCATCGTGATCGGCTTCTTCTGGTACACCGCCTC
GCGCACCAGCAGGCACGCGAGCACCGCGTCGCGGCCGTGCTCGACCGTCGCCACCGGCGC
CTTGCGGGTCCGCACGCTGTCGGCGAACGCTTCGAGGCCCAGGCGGGTGTTGTTGATCGC
GCCCTTCGCGCTGTGCCCCACCTTGTCCGGCAGGTTCAGCTCCTTGCGGTACGCGATCAC
CCCGGTGTTGAAGTCGATCCCGGCCTTGACGCCGTTGAGCCGCGTGTACTCGTCGTTGAA
CTCCTTCGTGAACTTCCCGTTCTGGCCCGGCGCGACCCAGGAGTGCAGGATGTTCACGAT
CACCCCGTTCTCGTACTCGACTACCGCCGAGTAGTAGTCGTGAACGTCGCGGTCCGGCTG
GAACGCCTTGAACAGCCCCGCCCGCCCCATGCCCATCGCCCGCACCGGGAGCCCCCTGCA
CGCCCAGTTGATGACGTCCCAGTTGTGGCACGCCTGCTCCACCATCCAGTCGCCGCTGCG
GGCCTTCTTGCCGAACCAGTCGCCCAGCGGCCCCCACGAGTTCGACCACATCACGCGGCC
CTCCACCAGCGCCCCGAGTTCGCCCTCGTGGATCAGCTTCATCGGCTCGATGAACCGCGG
GTCGGCGCGGCGCTGGAACCCGATCTGGACGACCTGCTTGCTCGCGCCCGTGGCTTTCAC
CACCCGGTCGCAGTCCTGCGGGGTGAGGCACATCGGCTTCTCGCCGTACAGGTCCTTCTC
CGCCCCGATGGCGTCGAGGTAACAGGCCGCGTGCAGGTCGCACGGGAGCGCCGACACCAC
CGCCTGCACGTCCTTCATTTCGAGCAGCTTCTTCCAGTCCTCGACCAGCGTCGGCGCCTT
CTGGCCGGCGCCGGTGACGAGCGCGGAGGCGCGCTTCGCGTGTTCGTCCTTGAGGTCGCA
CACCGCGACCACCGTGCCGAGTTTCGCGTCCAGGAAGTTGCGGAGCAGGGCCGTCCCGCG
GCTGCCCACTCCGATGAAGCCGACGCGCAAGGCGGCGCCGTCGGCCGCGGAGAGGCGGGC
GGCTGTGGCGGTGGTGACGGCGGTCGATGCGAGGAAGGTCCGGCGGTTCGGGTTCGACAT
GGGGCACCTGGGGAAGAGGGTCGAAGCGCACCCAGAGTAACACCCGGTATCGCACAGGTG
TTGCGCTTTCCGGTTGCCTTTGGACCGCAGCAAATCGACAATCCAGAGGAGAACCACGGC
CGCTCCCACCGGAGGGCCGTGGCCCGTCCCCCCAATCGGAGCTTCTCCCGCGATGAACGT
TCGCACGCTGCTGCTGGTGTCCGCCGGCGCGCTGACCGCGCTGGGCGCGGTCGGTGCCCT
TCAGAAGGAGTACAAGAGCGGGGTCGTGTGGCCGGAACCGGCGGTCGTCACGCCCGGTAA
GAACCCCGGCGACGCCCCGTCCGACGCCACCGTCCTGTTCGACGGCAAAGACCTGTCGAA
ATGGCAGGGGGGTGAGAAGTGGGAGATCCGGGACGGTTACGCCATTGTGAAGGGCGGCGA
AATTACCACGAAGGACGCGTTCGGCGACTACCAGTTGCACGTCGAGTTCGCCACCCCCGA
GGAGGTGAAGGGCAGCGGGCAGGGCCGCGGCAACAGCGGCGTGTTCCTCGCGAACCGGTA
CGAGGTCCAGGTGCTCGACTCGTTCGACAACAAGACGTACTTCGACGGCCAGTGCGCGAG
CCTGTACAAGCAGACCCCGCCGATGGTGAACGTGTGCCGCAAGCCGGGCGAGTGGCAGAC
CTACGACATCGTCTTCACCGCGCCGCGGTTCGATGAACAGGCGAAAGAGGTGAAGGTGCT
GAAGCCCGGTTACGTCACGCTGATCCATAACGGCGTGGTGGTGCAGAACCACTTCGAGCT
TCAGGGGAACACCTACTACGACCGCCCCGCGAGCTACCAGAAGCACCCGCTGAAGCAGCC
GATCCGCTTGCAGAACCACGGCAACCCGGTGAAGTTCCGCAACATCTGGATTCGCGAGAT
CAAGCCGCTCGAAGGCAAGAAGCCCGAGGGCAAGTGACCGGGCGGCACCGACGCGGTGAG
CCCTCGCCGCGTCGGGCGCACGAAGCGTTCGGCACATCCGGCACTTTCGCACCCTATTTC
CCGCATTCGGACTTCCGGAAGTTTTCTCGGCGCCGAGTATCGCACACGGCGCCGGATTTT
GTTGGTAACGCGGTGCTGGGTGGGCTAAGATTTCTAGCTGTAAGTGATATCTGGATAAGA
TATTGCAACTTGTGAACCGGTTGGCGCTGGGACCGGCCCCCGGGATTATGGGGCGCGATT
CGGTGGTAGCGGTGCCCCAGCGAATGACCCGTCGGATGGCAGCGAATGTCCAGTCCGTGA
CCAGTCGAGCGCGATCAGTCGCTAATGTCACCCCCGTTACAGCGGCCCGCCCGAACCGGG
ACGGCACAGCCGAATCTGACGCCGGCACTTGGCAGAAACGGCCCTTCGCACCGGTCAGCG
GGACGGGCCGCGTTCTATTCTCGTGTGTGTGCAACACCTGATTCCTCGACGCCACTGTTG
AGTTGTTTTCGCGCCTTTCGGGGCGCCGACTCACGAGGTTCGTTATGTCCTCGCCCGCGC
CCCCCCCTACTTCCCGATGGCAGCAGGTGCCGTTTGCGGTCGCACTCGTGGGTGTGGGGT
TCGTGATCGTGTGGCAGGGGTTCGGGCTGGCCGGTTTCGGCACGGACCTGCACCCCGCGC
GAGTCGGGATTGCTCTGGTTCCGCTGTTCCTGTGTGCGATGCTCGTGGCACAACCGGACT
TGGGGGGCGCCGTCCGCCTGATCGCGGCGGTGGTAGGCCTGTGCGCCGCCGGGTACGCGT
GGTGGGACGTGCGGCCGTCCGGGTTCAAAAGCGCGATGGCGCTGGGGGAAGCCGTTCGCA
CACGCGACTGGTACAAGCAGCGGTTCGCGATCGCAACGGCGGAAGAGGCTGAAAAGTCGG
AAGGGCTGCGCGGCGTTCGGCCGCTCCTCGAGCAGTACCCGTCGCTCTGCAAGGGGATGA
CCGCGGAGTACGACCGCTGGGGCGACGCGGTGGCCGACGACATCGTCTCGCGCTACAACG
CGCTGCCGCGGGACGACTTCAAAGGCGCGGAGGCTCTGATTAATCCGGCGAAAACGCTGG
CGGCGGTGCGCCCCGTCGTCGGGAGCCGGCTCGACGCCGCGCGACTGGCGTGGCGGGCCG
ACGCGGTGCGCGTGCGGGTGAACGAGTTGTCCGCCGCTCGGCCCGGCGACTGGGAGGCGT
TCAACCGCTCGGCGTTCGCCCGGCGCACGCTGGCCGAGGCCGTCCCCGACGCACGCGACG
TGCTGCTGCGCGCCGAGACCGAATGGGTCAACTCGTCCGTTGAACTGCTCGTCGCGCGTG
CCCTCGTACCGAAGGCCGGCGGGGGCACGACGCGCGAGTTCTTGAAGCGGTCCGACTGGG
AGGTGCTCGCGCTCAAGTCACTCGACCCCACCACCGGACGGTTCCTGAAGGCGCGCGGGC
GGCTGTTCCGGGCGGCCCACGACAGCGCCACGCGAGAGGCGTTCGCCCACTTCGAGGCCG
GGCGCTACGATCGCGCGTTCGGGGTGGCCGTCGCGCACGCGGTCGACTGGACCGGGACCG
CGGAACTGCTCGGCGAGCCCGAGCGGAAGGCGGTCCTCGAGTTCCGGGCGACCCACGAGT
TCTTTGCCGCGCTCGCGGCGAAAGCCGAACCGCGGCTCGAGGTGGCCCCGCCGCCGCGTT
CAAGGGCCAGCACCGAACCGCGGCTCGAAGTGGCCCCGCTGCCACGTCGGCCCGGCGGTG
CCGAATCGCGGTTCGAGATCGCGCCGCAACCGCGCCCACGTGCTGGCGCCGAACTGCGGT
TCGAGGTCGCTCCGCGACCACGGTCAAGTCGCAGCGCCGAGCCGCGGCTTGAGGTGGCCC
CGCCGCCACGTCGGCCCGGCGGTGCCGAACTGCGACTCGAGATTGCGCCGCCGCCACGCC
GGCCCGGTGCCGGCGCGGAGCTACGCCTTGAGTCCGCTCCGCCGCCCCGGCCGTCTGGTG
CCGCCGAACCGCGACTCGAGGTTGCCCCGCTACCACGGTCCAACGTGAGCGCCGCGCCGC
GGCCTGAGACCGCGCCGCCGCCGCGCCCCGGTGTCGAACAACCGCGCCGGCCCGATGCGG
ACGCCGAACCGCGGTACGAAGTCGCCCCGCCGCCGCGGCCTAAGCCGTGAGGAACTGGCT
CATGCGCCGGAGATCGCTGCTTCCGCTCGCCGCGCTCGCGAGCGTTCTGCTGATCAACGC
GCCGGGGTGGGCGCCCCCAGCACCGCGCCTGTCGGCGCAACCACCCGCACCGCGTCCGCC
GGTTACAACCCCGCGTCCGCCCGTCGCGGCGCCGAATTCGGCCGGTGTGGCTGCGCTGGT
CGCGGCGGCCCGGCAACGCAACGCGGCCGAAGCCGCGGCGTTGTTGCGCCAACAAGGCGC
CACGGCGCTGAGCCGCGTACACCGGGCCACGTTGCTGAACGTCATCACCCACGACACCCT
GCACCAGAAGCAGACTGTCCCTCTCGCGGAGTTGCGCCGGTTGCGCGCGGACTGGGTCGC
ACTCGGTCCCGGCTCGGGCCTTGATCCGATCGTGGCGATGCAACTCGAGGCCGCAGAGGC
CGGCGCCGAGCGGTTGTTCCTCGCGGACGGGCTCGAACTGATCGCCGCCGGGCGGTTCGC
CGAGGCTTTCGCCAGATTCGAGCCGCTCGAACTGCCCCGCTACCTGCCCGTATCCGCGGT
GCGGGCTCTGCCCGAACTGCGGGAGGCGCTCCGGCGCGTCGCCCCGTTCGCTCAATCGCA
GGCGGCCCTGCGCGCCGGGGACGCCGACGCGGCGGTTCGAGCGCTGAGCAAACTGCCGAA
CGAGCACAAGCCGCTCACCGTTGCCAACGCCGACGAGGCGCGGCTCCCGCTGGTGCTCGC
GCGGGCGACATTCGGAGATGGGGGGACCGGGGCCGAACTGAGCTTCGTCCGCCGACTGTT
GGCGGACGTGGAAAAGCACCACGGGGCCACGCTGGCGCGTCAGCTTCGCACCGAACTGGC
CGCGCGGTTGTTTCTCGCCGGCCGCGCGGCCGATGCGACGGCACTTGTGGGCGACGGGGT
CGATCCGGCGCACGCCTCGCAGGTGCTGGCCGACCTGCGCGCCGCGACGCTCGGGCGCGA
CGAGTTGAAGAACCCGCAAATCGCGGCGGTCATTGCGGCCGATCGCACGCAACCCCCGGC
GTATTCCGCCATCATCCTGCCACCGGACCGGCTGGCGCAGTGGCGGCCGGCGGTTCCCAA
CCCCGGGAACAAAATCGTCGATGTGGCTGAAGCCGCCGCACGGGAGAAGGTCACGACCGC
CCTCAATGCGGAAGTCACCGCGGGCACCGCGCGGGTGCGTGCCGCGGCCGAGCGCATCCG
CGAAGCACTGGCGACCGAGGCCGCGCCCCGGAAGGCGTTTCTGGACAAGATCGAGGTGGC
TCGCGGGAAGCCGTTCGTGACGCCCGCGGAGCGCGAACTCGCCCTCGTTGCCGGAACGAG
GGGGCACACAGTGGCCGAGGCCGTTGGTGTGCTCGCGGCGGAACCGGACCGACCGGCCGC
GGCGGTCCGGTTGCTCGCCGTGGTTCCGGCGTTCGTTCACGCCGGGGAGTTCGCGGCGGC
GGTGGAACGGTCCGGCCGCGCGCCGGCGGCGTTCGCGGCTTACCCCGCTGCGGGAGACAA
GTTGCCCCCGGCGTGCGACCGCTCCCGGGTTCGCGAGGCGGTTCACGCCGCCCTGCACGC
GCAGGCCGGGCATACCGTGTCGGGGCGCGAGCCCCCGCCGTTCGCCCGTTCGGAGTTCGA
GGCCGGGTTGCGCGACCGCCTCAAGCTGCCGCCGGGCGAGACCCCGAGCGCAGCCGAGTG
CGTGCAGGGGTTGCTCGACGTGTGCCGCGACGGGGCTGCCGAGTACGCGCAGCTACTGGA
GGCGTTCGGCGACCTGAACCAGGCGATTCCGGACATCGAGCGCGGGGTGTACGACCGAGC
GAACGCCACACGCAAAGAGCTCGAGACGGCGCTGAAGTTGCGCCGGCTGTCGGTGCTGGC
CGACAAGAAGCGGTGCGAGATCGGTTTGGCGGTGGGCTGTCAGTTGCTGAGCGCCTACGG
TCCGGACGCCGCTCCGGCGCGTGACTGGCTCCGTGCGCAGAGCGAGGGAACCGGGACGCC
GTGGGGCGCGAGCGCCGCAGACGCGCTGGAAAAGATTGGCGCGAAGTAAGTGGTGTTCGT
CTGGGACCGCGGACGTCCCGTCCGCTGCTCCGAGAATGGTATCGCTCGGCGGAACCTCCG
CATCACGAAACGATGCGCGTGCCAGCGGGTTCCGCTGGTAATTTTAAGTTGGTTCGGCGT
GGCCGGGCCGGGGCGCGACGGAGTGGTGTTTGCCTGGGACCGCGGACGTCCCGTCCGCTG
CTCCGAGAATGGTATCGCTCGGCGGAACCTCCGCATCACGAAACGATGCGCCTGCCAGCG
GACGAGACGTCCGCGGTCCCAGGGAAACAACGCCCACATGCGTCAGCGGGCGGGTGACAC
GCCGTCTCTGCTTTCTCTGTGACTCGCGTTTTAATCTCTGCTTTCTTTGTGTGTGTCTCT
GTGGTGAGTCCTTCTTTCGGAGCGCTTGTTTGGCGCGGCCAACTCCGCCGGGGCCTCGTT
CATCCGGCCGTTTATCCGGTGATCGCTTGCGCTACATCTCCTCTCCCGAAATCGTCCGGT
AAGTGGCCTTCACCGCCCACCCGACCTCGCCCGCGATGCCCGGGTGAGCCGTGACGTATC
CAAGGATCAGACCCTCGAAATCTTCCTCCGTCCACTCATGGGTCTTGAGCCGCAGAACGT
AAACCTTCGCCGTGACGCGGTGCAGGATCTCGTTCACCCACTTCATCCGATCGACCTTCT
CGGTGTCGCTGATCCGTTCGTCGGACCAGATGCCCCGTACCGCAACGGTCAGGTTGTGGG
CCAGTACCTCGTAGTAGTGCAGCCGCTGTTCCTCAGTGAGTTCCCCCATCTGCTTTGCGA
ACTGCATGGCCAAGCCCTTGTTCACCGGTTTCTTTCAGCCCTCACGCGCCGCGGGTGCCG
GTGGGGCGCTCGCCGGTGATGAGCCGCGCCGTGCGGTTGCGGGTCACGTAGTTCCAGAAC
CACTGGAACAGCACCAGCATCCGGTTCTCGAAGCGAGCCAGGTACATGATGTGGATGAAC
AGCCACGCCAGCCACGCTAACAGGCCGCTGAACCGGAACCCCATGCTCTCCGCGACCGCC
TGCCCGCGGCCGATCGTGGCCATCGTGCCCTTGTCGAAGTAGCGGAACGGTCCCTTCGGG
GTTTCGCCCTTGAGGCGCCGCACGATCACCCCCGCGACGTATTCGCCCTGTTGCGTCGCC
ACGGGCGCCACCCCCGGCAGCGGCTTGCCGTTAGCGCCGGGCAGGCTGGCCATGTCGCCG
ATCACGAAGATGTCGGGGCGGTTGCCCACCGTGCAGTCGGGGTTCACGGGCACGTGCCCC
CCGCGCCCCACCGTGACCCCGCCGATCGCGTCCGCCAGCACCTGGCCCAGCGGGGACGCC
TTCACCCCCGCGGCCCACACCACCGTTTCCGTGTCGATGCGGACCGGCGCGGCGGCCTTA
TCGTCCGGCTGCACGAGGACGTAGTGCGGCTCGATCGCGTTGACGTGCGCGTCCAGCATC
ACCTCGATGCCCATCCCCTGGAGCGCCTTGAGCGCCTTCGCGCTGAGCCTCTCGTGGAAC
GCGCCCAGCACCTTCGGCTGCCCCTCGATGAGCACGATGCGGGAGGTCGCCGGGTCCACG
CTCCGGAAGTCGGCGCGGAGCGTGTGCTTGGCCAGCTCGCTGATCGCGCCGGCCATCTCC
ACCCCGGTCGGCCCGCCGCCCACCACCACGAACGTCAGTTGCCGGGCGCGCTCCTTGGGG
TCGGTGGCGCGCTCGGCCCGCTCGAACGCGGACAGCACCCGGCGCCGGACCTCGGTCGCG
TCCTCAATGGTCTTCAGCCCCGGGGCGCGCTCGGCCCAGTCGGTCTTGCCGAAGTAATGG
TGCGTCGAGCCGGTCGCGACGATGAGCGTGTCGAACGGGACGCGGGTGCCGTCCTTCAGC
AGCACCGCCTTCGCCGGGACGTCGAAGCCGGTCACCTCGCCGAGCAGCACGTGCGTGTTC
TTCTGCCGCTTCAGGATCGACCGCAGCGGGGACGCGATGTTGGCCGGCGACAGCGCCCCG
GTCGCCACCTGGTACAGCAGCGGCTGGAACAGGTGGAAGTTGCGGCGGTCGATCAGCGTC
ACCTCGGTCGGCGTCTTGTTCAGCGCCTGGGCCGCGACCAGCCCCCCGAACCCGCCGCCG
ATGATCACCACCTTGTGCGCCGTCGTGCCGTCCGACATGTGCCGCCTCCGCGCGTGTCAA
TGAGGTGACATTCTACGAACGTGCGCCGGCCAGTAGGGCAGAAGGCACAGCGCCAGCGCC
GCCGGCGCAACCCACCAGTACGCATGAAGTGCGCCCGGGGTCGCGAACGTCATCACCGTG
ATAACCGCCTGCCCCGCGACGAACACCACCGCCCCCGTGCGGCGCCCGGTGCGGACGAGG
CGGGCCAGCGCCCACGCCACCGGCACCAGCAGCACCGGCAGGTCGAAGATCCACCCGCCG
TAGGGCGTGGTGAGCACGGACACCGCGACCACGAGCGGCAGCTCGTGCCCCCAATCCCAC
GCGGCCCCCTGCCGGAGCCGGCGGGCGAGCAGCGCCGCACACGCGACCGCGCACGGCACG
AACTGCACCCAGAAGCTCTCGCGCGCGAGCCACACGCGGAGCCAGTACGCCGGCACGGGG
AGCGCGTACCCGGACAGCGGAATCGTTTCCGGCCGCGGGTTCCGAGCCGCCGTGACGAAC
TGTTCCAGAACGTCCGGGTTCGGCACCAGCGCCACCACCAGCGCCGCGGCCACGGCCCCG
GTCCCGGCCGCGAGGGCGCGCCGGCCGCGGCGGGAGAGCGCGTCGGCGATGAGGAGCACG
CCGAACGCCGCGAGCAGGTGCGGCTTCAGCGCGGTCAGCGCCGCGCACGCGCCGGCGGCC
AGTGGCCGGTCGCGCCGCACGAAGTGCAGGAACCCGGCCAGCCCGAGCAGCATGAACCCG
GTGTTCTGCCCGTAGGTCACGACCCACCAGGTGCCCACGAACGGCAGCGCCGCGGCGGGC
GCGCGCCACGGCCGCCCGGGGGCGTACTCGCGCCACAACAGCGCGCACGCCCCCATCACC
GCGCCGAACTGCGCCACGCACCAGAGGAGCGCGGCCCATTTCGCCGGAACCGCGCCCAAT
GGCATGTACACCGCCAGCGCCGGCGGCGGGTTCCACATCATCAGCGCGCCGTCGCGGTGC
GGTTCGACCGACTGCTGCTCGGCCAGCACCTGGCGCGGGTCGTAGGGGTTCCCGCCGCGC
AGGTTCACCCGCCCGGCCGCCCAGTATTCGATGAAGTCGCGCGGGGAGAACAGCCCGGGC
GTGGAGACGATGCGGTCGGCGACGGCCGCGACCGCCGCACCGCCCACGAGGACCACGAGT
AGCGTGCGGAGCTTCGGCGGCATGGAAGGATCGGTTTTAGTACGCGATTCGGGTGCTCGT
GCCTGCTGCTTGTGGCACGGGCATTCCTGTGTGTGCGGCCTTCTTGCGCCGCACACACAG
GGATGCCCGTGCCACAAAGACAACAGCCAAAACAGACACTAACAACGGCAATGTGGCACT
GAAGCGATGGATGGGCGAAGGCAGTTTTGACAGGATCGACAGGATAAACAGGATGAAGAC
AGACTAATCTTAAATCCCATTTATCCTGCCAACCTGGTCAAGATCGTCTTCATGTACGAA
ACCCACATGGCCGAAACGAGGCCACGGCCAACCGCCCATTCCGCCACCGTTACTTAGAAC
GCGGCGCGGTAGTCGTGTCGCATTTCTTGACGAGCCGCGACCGCTACAGTAGGTTCAAGG
GTTTGGATGTGCCGCATGGGAGCTCCTAAGGTCAATGCTATCAGGCACTTGAGCGGAAAT
TTCCTATGCGACGCAGTTACTCTACGATCACCCCGGCGGTGGTCCATGCGTTGTCCCGGC
GAACGTTGGCGCGGGCGCTCGGCGGGACCGATTACAAGCCGTCGGTGACGCGCCCCCCGT
TGTTGGACCTGGTGCTGTTGATCGCGGGAACCACCCGCACCCGGTTCGCGGTGGTAGCCC
GGTACTTCGGGTTCTCCCACCAGACCGCGCGACAGGCGGTGCACGCGAACCTGGGCTCTC
GGGATCAGCGGACGGCCCGGCTGGTGGGTCCGCGCCACGACGTGGCACGGCTTGCCCGCC
GGGACCGGCCCCGCGGTGGACGTGTGCCATCGACGTGCATTACATCCACTTTTACGGGGA
CCGCAGCGCCCCGGGATCATCCGCGGACCCAAGAAGACCGGCACTCACTCACTCACTCAC
TCACTCATGCGTGTGTCAATGGCGATCTGATTAATATGAGTATAAAATGTTGCCGGGTGC
GTGTATGAGTGGGTGTCAGTTGGCCGCCGTCATCCGGCTGCGCCGGAACTGCGGCTTCTC
GATCTCGTCCAGCAGAGCCGCCGCGTAGTCCTCCGCCGAGATGCTGCTGTTGCCCGCGTC
GTCCACCACCAGTTGGTCCCGGCCCGTTCGGTACCGCCCCGTCCGCTGCCCCGGTTGGAT
CAGCGCCGCCGGTGCGAAGAACGTCCAGTCCACGTTCGCGGTGCGATAAACCTCATAAGC
GTCGATGTGGGCCTGCGCGATCGGCTTCAAGAACGCCGGGAACGTCGGCGTGTCGATCAC
CCGCACCCCCGGCCCGACCTCCAAGCCGCCGGCCCCGCCCACCACGACCAGCCGCGGCGG
CGGCTCGGCCGCCCCGACCGCTCGGACGAGCGTCCGCGCCACGTCCGCCACTTGCCCTTC
GTGCCCCTGTGGCGGGGCGAACGCGCTCACCACCACCTCCGCCCCCGTAACCAGCGACTG
CACACGCGCCGGGTCCGACAAGTCGCCCCGCACAACACTCAGGTTGGGCGCCTGAGCGGT
CACCTTCGACGGGTCCCGGGCCACCACCGTCACCGCGTGACCGCGGTTCAGCGCCTCGGT
CAGCACCCGCTGCCCGATCATGCCCGTCGCCCCGAACAGTACGATTTTCATCACCGGCCC
TCTGTAACAAGATGAGTTACAGTACCGAACAAAAAAGCACCCCTTACGGAGATTCCGCCC
CAAGTCGTCCCACGAGGTCCGCGACACTCGTCCCGGCGAGCGAGCCCAGAAGGGCCGTTT
CGGCAGCGCGAAGGGTCGGTTCGAGAGCGGACTGAATGCCCCCGCCGACGGGGCAGAGCG
GATTCGGGTCGCGCGGGTGAAGGGCGAACAGCGCGTCCGGCTCGACCGCTTCGTACACCG
CCCGCAGGGTGATCTCCGCGGCCGGCTTCGCCAGCCGCCCGCCCCCGCCGGTCCCTTCCT
GGGTGGCGACCAGACCGGCCCGCGCCAGCACCGCCAGGATGCGGCGGATGACGACCGGGT
TCGTGTTCACGCTCCCGGCGATGTACTCCGAGGTGAGCGCCCCGTCGCTCCGGGCGAGGA
GCGTGAGCACGTGGGCGGCCACAACGAACCGACTGCTCCGCGTCATCACTTGCCCTCACA
CAACGGCCCCGGCGACTGAACCGGCGTCATTTGCATTATTCACACGACGGCCGGCGGTGT
CGGATTCTTGTTTCGCAGACCTTACTGTCTATTAATCGCAAGAATAAAGCGCAGACAGGA
GAGTCTGTGCCACTAGGCCAAAACCAAGGCAGAAGCTGACAACCGGGTCACCCATCATAC
ATGAACCCGCCGTGGGTGATGCTGTCTGACGAGCCGCGACCGCCAGGGAGCGGTGCCACG
TACCCCGCTCCCTGGCGGTCGCGGCTCGTCAAGAAATGCGACACGACCACCGGACCGCGA
ATCAGGCGGCGCGTGTGCGCAAGTACGCCTTTGCCGAGTCCGCCATCGTGACCAGCGCCG
CCCCCATCATGATCGCGTCCTTGATCACCAACCGCCCGCGCCCGCTCAGGTACGGGAACC
CGTGCTGCGCGTCCCCGAGCGCCGGCACCCAGCTTTCCGGGGTGGTGACGAGGAACGAGA
GCGTCACGAACGACATCACGAAGACCAGGAAGCTGCCGACCGCCGCCGCCTGCGGCAGCC
AGGGGTGCAAACAGAGCAGCAGCCCGTAAAGGACGATCACCGCGCCCAGGCCGTAGGCGA
ACGCGTAGGTCCGGTTCGTTTCGTGCCAGGCCCGGTTTTCGGGCACCAGCTTGCCTTCCG
GGTTCATGTGCGCCTGGTAGTGCGCGGGGTCGGTGTAGAAGAAGCTCATCGCGGGGCTGT
TGGCCACGAACGGCACGATCCCGTCGGCCTCGTACCGGAACACCTTCAGCCCGCCGATCC
ACAACAGGACCACGATCAGCCCGACCCGGGTCACCGCCACCCCCGCCCGGTCCGCTCGCG
CCGCCAGTTCAAACAGTTTCCGCGGGTTCATTGTCGTGTCTCCGAGTGGAGCCTTCGGTG
CCCCCGCCCCCGGTCCTTCCGAGAGCGTCGGCCCCCACGACTGAATGATCCGCACCGCCG
ACCGTTTGGAGAATGGACGCCCGGCCCGAAGACATGGACAGATTGCTCCCGCCCCGGACC
GCCGTCTCGAAGTCGCGGAAGTAGCGCGGGGACACGCCGGTCGCCTTCTTGAACAACCGG
CTGAAGTACAACTCGTCGCCGAAGCCCACCTCCTGGGCGATCTCCTTCACCGGTCGGAGC
GTGTGCAGGAGCTGCCATTTCGCGTGGGTGAGGACGCGGTTCCGGATCAGGTCCGTGAGG
GTGGTGTTGAGGTGCTCGCGGACGAGCCGCCCGAGCACCTTCGCCGTCACATGGAGGGCG
TCCGCGTATTGAGCCGGTGCGTGCCAGGTGCGATAGTTCTGCTCAATCAGGAGCGCGAGC
CGGGACAGAACCGGGTGCCGGTGGGCCGCCGCGGTTCCACAGCCCGCCCCGCCGCCGGTT
TTCAGGCGCGTGGAGAAAATCAGGAGCACCTTCAGGTAAGCCAGCGACGCCTCGACGTGC
GCCAACCCGCGCTCGGTTTGCTCCCGGCGGATGCGGGAAAACAGGTCCGAAACTTCGGCC
GCCGCCCCGTCTTCGAGAGCGACCAGGGGAACACCATACGGGTCGTTAAAGAGGGCGCCG
CTGCACCCCACCTCCGCGTGGAACGTTTCAACGCAAAGGAAGTTGGCGTGGAACTCGATC
ACCTCACCGCCGACGGGCTGGTCGGCACTGAACCGCATGTACTGGTAGGGGACGAAGAAC
AACAGCGACGCGGGGCCGAACGGGTGATGAGCGTCGCCGGCGGCAACGGTCCCCGAACCC
GAATCGATCCGGTAGATCGCGAAACAGTTCGTGCGGGCCGGCTCGTGCGCGCCGCCTTCG
ATGCGTACCCCCCGCACGCGCAGGGCCTGCCCGCCGGTTCGCGGGTCGTAGAAGTCGGAC
CCGGAAGGGTGTGAATCGTCCATGCGGCGGTTCCTGCTGCCGAGCTATCCTATCCAGCGC
GGGTGCTGGACAGCCACGGCGAATGCGAGTCCCGTCGTTTCGAGTTGGTGTGGCGTACCC
ATGCAGTAGGCGTTGAGTGTGGTCCGCTCACTCCGTGAGCGGTCGCTCCGGGTATCGGAT
GCGCGTAACGCACAACGCCGGAGCCGGTAAGCCCGCGAAGCGAATCTAACGCGCGGAGCG
ACCGCTCACGGAGTGAGCGGACCACACTCAAAGGCCAGAACCGCACTGCGTGAACGTGAA
ACTGCTAGAATCCGATTTGGTTCAGTTTGCCAGTGAGGTGTCGCCCAATGCCGATGCGCC
CAAAGAACCGTTGCGCTAGCTGCGGCTATCGGTGGTATCCCCGTGGCAAGAACGTGTCAC
GGCGGTGCCCCGAGTGCGCAAGTACGAATGTCGAGGTCGTCAGATTTTTGCCGTCGTTCA
ACCGAGGCGGTAGCGCCACCAGTCGGGGTTCTGAAGGCGCTATAGCAGTGGTAATCGTCG
GTTCGATTGGGGCAGTAATGCTGCTCTCCTGTGTGCTGGGTGGCACGCTCCGCCCGAAGG
AGGGTGCACAAAACCGGGAAGAACCAGAGATCACAAAGGCCCCGGCAATCGATCGTAAAC
GCCCGGCCGAACCGCCCAGAACGGAACCGGTTTTAGATGACTTTCCGGAGGACGGTCCAT
TACCGCCGCGACCGGCTAGCAAACCGCCCATCGACATCGCCCCGACCCGGAGAGCAGAGC
CCGAGCCGGCGAAGTCAGCGGTAGAGGCGCCCCCCCTACTCGCGAAGGAAATTGCTCCGC
TCCCAAGGCTGCTCCCACTCAACCGCCCGCCCGAAGGCTTCGTGTCAAAGTGGGACCGAC
GCGGCAACATCGAAACGCGTGTCGTCGGAGCAGTAGTGATGCGCCCGATCCTCACGAGGG
ATCGCGAGAGCGACGAACTCGCCCCCGAGCCGATGCTGATAATTTGGGTGGAAACTCGCT
GCCTCCCGGGAGGCCGGGCCTCCGTGTCGCGGTGGCAAGGTACGTTCAATGACGCGGTCG
AGCTAACGGCCGCAAACAACGACAAGATTGCATCTGCTGTGGTGCCTGACGGATACCGAC
TCGGTGGCCAACTGAGAGGGCAACCATCGTTGAAGCCCGGCGGGCCGGGGGTGACGGACA
CGCTAGCGTTTAAGGTGCCGCCGTCCGCAGCCGGTAATCTGTGGCTAAAGCTTCGCGCCA
ACCACGTTGGGGAGTCTGGATGGTTCTTCCACCTGATTCCCAGCGATGTTTGGGATCAGA
AGCGTAGGTGACGGGAAGGAGTACATGCGAGCCGACGAGTTTGCCCCCGATCTTGCGCGT
TTGACGGTCTGTAGTGGCCCCCTTTGTGCCGCAATAAGGCCGCACTGCGGCGGCTTTTCC
ATCAGCCTTTCAGTGGTTTTGATCGGCTCGGCGACAATCACCGTTTTGCTTGAGCTAGCG
AACAAGATCCGTGCAGCGTTATCCACGCCGCATTCTGTAGCCGGCCTCACAGAGACGGGC
TACAGAAGAACGTCACTCTTCAATCGCATTCGGTATCACTTGGGCGGCATGGCGCCCGGA
ACGACCGCGCCCGGCATGATGGTCGGGCCGGCCGGAACCCCGTACGCGCCCGGGTGGCCG
TATTGCGAGCCGTGGTAGTAGCCCGGTTGGCCGGGGTAGTAGCTCGGCTGGCCGTAGTGG
CCCGGCTGACCGGGGTAGTAGCTGGGAGCCCCGCCACACGGGTCACACGCCGGTGCGGCG
TAGGTCACCATGGCCGCAGCTTTTTTCTTGCGCTTGCCACAGGCCGACGCGTCGGCGGTG
AGAGAGACAACCGACGCCAGGGTCAGGGCGAACAGTGCGAGAGCGCGCATCAAAAGCACC
TCAGAGAGTCGAGCGGCCGACGTGGCCGCGCTGCTCCGGCAATGTGCAACCGTCGCGCCT
GTTTCACCCGCCATCGCATATTACCCAAACTCCCCACATCAGCCTCTTCTCTCATTACAC
TGGTCGTAATCCTGCGTACAAAAAGCCATTCGCACCCGTGAGTTCGCGCGAGCTGGCGGT
GTGAAACCGGACGCCGGCCAGCGATTGCGACATCGTACCGCTCGCGTGGCCATCTTGCCC
ACGGTCCGTCTGCGGCGGTAAGAAGCTCTTCGACCGCAGTTCCGGAGGCTCACCGATGCG
CGTTCTCGGCTTCTTGGGGGTTCTGTTGCTCACTCCGGGGCAAGTCCGTGCCGACGAAGG
CGCGGAAAAGGAGCTGTTACGGTTCCAGGGCGAGTGGCAAATGGTGGCCGTAACGAAAGA
CGGGGAGACGGTTCCGGCGGACAAACTGAAAAACCGCGCGTGGACGTTCACTGGTGACAA
GCTGATCCCACAATACAACAAAGACGACGCGGCAACACTGAAGCTCGCCCCCGCCCAAAA
GCCCGCAGCGCTCGACCTGACGGACAGGAACGGCGACAAGATCGAAGGCATTTACAAGTT
CGACGGCGCGGACAAGTTGGTGATTTGTTTTCGCGGCGATAACAAGCGGCCGGCGGAGTT
CGCGGCGGGGCCGAAATCGGGGGCGATCCTGTTCGTGTTCGAGCGGGTGAAGCCCCCGCG
GTGAGTTTCGGGTGGCGTCCCGTTTGCCTTACACGCACCACTGGCGCGACGACTCGAACA
CACACCGAGCCTCGACCACGTTCAGCGATTCCAGCTACAGTTTCTTCTGTTGGCTCGTGC
TCACCAGCACATCAAGTGCGGGGACGCGCCGATACCAAATCCGAACCTCGGCGATGGCCG
CCGGGCTCACTGGTGACATCGGATCACTCATCGACCGGTTGGCCTATCTCGCCGTGCAAC
GACTCAGGGCATCACCGCCCCGTGCGGCCTCACAGGTGCCTCTTGCCACACGAGCCTCAG
AAGGGCTCTACCAATCGGCGATGATTTCTCCTCCTGCCGGCGTTACCGCACCCCAAAAGA
CCGTGGGATCAATGGATGGTCGAATCAGGCGCCCGCTTCCGTCGCCGAGAGCGACGAGAA
GACCATCCGTGAAAAACGATTGGAGCACGCGAAAATTACACTCCGTTGGCAAAGGCCGGA
TCTGGAACGTCACCCCCGGCGTCGTACCGGTACTGGCAGGCGGTGCCCCCCGGGTCAGCG
GCAGGACATCGTTGTAACCATCATCGGCGAAGGTGGCGCGGCGGGTGTGAGGAGGGTCGC
AAGGAATCCGTCGGTTGGTGCCATACTCGAAGCACGACGGGCCGAGCAGCGACCAAGAGC
ACGCGGCCGGGCCGCACTTGGCGTAGTGCTGAGAGAAGGCGATGGTTGAGGACGTGCCGT
CCGCGAAGGTCGTATCGAGCGACGCTCCGGCGCGAAACACGACGGCGTTGGAGACATAAC
TGCAGTCCGCGTGACTCGTTTCGGGAACCGGTGTCGCGAAGGTCGGGTCGTAGCGACTTT
GGAGGAACCGCGGGTGGTTGTAGCTCTCGCTCGTGCTCGTCGAAATCTCCAGGTAATTTC
CGAGCGAATCGAACAGCGACAAACCGAGCGACGGCTCAACGTAATCGACGTTGGGCAGTT
TCCCCTGATGGTCCGCGGCGAAGGCGTGTGCCGCGAGGCCGATTTGGCGGATCTTATTCA
ACTCCTCGGTTCGGGCGCCAGCAGCCCGAACCCGTTGAATCGCGGGAAGGAGTAACCCGA
CGAGGACGGCGAGGATCGCCACCGCGACGAGGACTTCGATGAGAGAAAACCCGCTCCGAC
GGCGATCCATTGTCGACCTCCTCTTCGATCCGGCCCGCGCGTCCACAGACGGTTCACTCG
TCCGGCAGAACCTCACATGCTGTGAAGGTCCACAGGACGAGCTAAACAGAAATCACGGAA
CCGTGCAACCGTTGAACGACACGGGAACACTGGTTGCGTCGAGCGGCCCGGCGGTAGCGA
CGACTTGTGCAATGTTCGGCGCGTTGTCGAACACGGGTCCTTCGGCGATGGAGAGTGCGG
CCCCCCCGATGCAATCCCGTCACGGTTCCAGCTTTGCGTTCCTTGTGGCAGAATTGGGTT
CTTTGGTCACCGTCGACACTGGCTGAGACGTTTCGAGTACGCTCAACGCTTTTCAGTGGT
GCCTTTTGAGACTTATAGCCCCTTTTACCTTGCCCCCGCGCCGCCCGTCGAGGGTGTTCT
CTGGGGGTAAATGAGGCCGGCAAGCGCCAGTTCCCAGGTGGTTTTGCCAGAAGAACGGTA
ACGCCCCCGCAGAAAATCGGGTTTGCACCCGCACCCGAAACCGCGCCTTGCCCACCCTCG
CATAACCGCTACAATACTCTATCCTGCGTAGAAATCAGGTTCCGGGGAGGATAAGGTCAT
GGCACACAAGAAGGGTCAGGGTTCGGTTCGTAACGGTCGCGACTCGCTGTCGAAGCGCCG
CGGGCTGAAGGCCTACGGCGGACAGGCCGTGACGGTGGGGAGCATCATCGTGACGCAGTG
CGGCACGAAGTTCCACCCGGGCCGTTTCGTGCGGATCGCGAAGGACTGCAGCATCTTCTC
GCTGGTGGAAGGCAAAGTGTACTTCGACCAGGGCGGCCGCCGGATCAACGTGCAGCCGAA
CGACCCGACCTCGACCGCCATCTGCTGAGTTGGCGAACGGATTCACCCGAAGCCGCGCGG
CTCACGGCCGCGCGGCTTCTTTATGTAACGCGTCGAGCAACTTCAGGCAGAGATCGTCCG
GGGCACCGATCTGCCGCGTGACGATCCGATCTCACCGCTTCGGCAGTTCCTTGAATCCCT
TGGGCGCAGCGCTCCGCGCATCGAGCCGCGCCACCGCCGCTCGCGCCGCCTCGGTCAGTT
CCGCACCACGCGCTCCGCCCGACCACACCCGTAGTGCCTCCCGGGCCTCCGCCGTGCCCA
CGCGCTCCAGCACCTCCACGGCCCGCAGCGCACGCAGCCGATCACCCGTGCGAACCGGAC
CGCCCAGCGGCGCCAGCAGCTTCGTCAGCCGCTGACGCGACTCGGCGTCCGTCGCCTGCG
CCAGCGCCGCCCGGAGCCCGTCCGCCGCACCCTCGCCCAGCGCCACCAGTTCCTTCTCCG
ACTGCTCGCGCGTCACGAAGTCCTCGCTCCCCAGCTTCCCTACCAGACCCGCGACCACCT
TCGGGTCCGCCGGCGGCACGGGGCGCACGCCCTTCGCGAGCGCCACCGCGTCCACCGGAC
GGGATGCCAGGTAGCGCACCGCCCCGAACCCGACCGCCGCGTCCCGGTCCGACAGCCGTG
CCCACGCGTCGGCCGCGTCCTTCGGCTGGTGCTTCGGGTCGATCGGCAGCCCCGCCCCGG
TCGCGTCCCACGTCACCGCCGATCTGTCCCCGCTCCCGGACACCAGCAGCGCACCGTCCG
GAGAGAACGCCAGTTCCAGCACGGCGCCACGGTGACCCGAGAACCGGAGCCGCTCGCCAC
CCGTCGCCAACTCCTGCATCCGGACGACTCCGTCCGCACCGCCAACCGCCAGCAACCGAC
CGTCGGGCGAGAACGCGACCGCGTACACGCTGTTCGCGTTGTGTTCTGATGGAGCGGGGC
GAAGGTTCGTGTCGAACTCGCCCACCTGTTTTCCGTTCCTCAGATCAAACACCCGGGCGT
GCCCGTCCTTACCACCGGCCGCCAGCAGCCGACCGTCGGGCGAAAGGTCCAGTGTGTAAA
TGAACCCTCCCCCGGCGTCGAACGTGAGCACCTCTTTATCCGCCGCCCGGTCCCACACGC
GCACCTTGGTCTTGTCGCTCCACTGGCGGAACACCACCCACTGGCCGTCCGGCGTGAACC
GTACCCAGTTCGCGACCTCGCCCGCAGCGACCACCCGGACCGGCTGACCGGTGGCCGTGT
CGAACACCCGGATACCGGGCTCGTTCCCGCCGACGATCAGTTCCTTGCCGTCCGGGGAGA
AATCGGTCGAGTGCCCGGTGAGCCCCTTCAGGTCGATGGCTCGCAGTTCGGTGAGCGTGG
TTGCGGACCACAGCCGTGCCTTCTGGTCACCGCCGGTGGTGGCGATCAGCGCCCCTGCCC
GAGAAACGGACAAGCCGCCAAGCCCGCCGTGTTCCCGGAACACCCCGAGTTTGCGCCCGA
TGCGCGGGTCCCAGAGCAGCGCCGACCCGGCGCTGGTGAGCAACCGGCCGTCCGCGATAA
AAAGCACCTCGTGGAGCGAGGACGTGTGCCCGCCGAAGTCGTGGACCGGCTTCCCGGTTG
CCACATCAATAACGTTCACGTCGTCGAGCCGGGCGGTCACGATCCGCTTGCCGTCCGGTG
CGAACGCGGCGGCCCAGGCCCCGTGCGCGAGGCCGCCGTAGTCCCGCACCTTCTTGCCGG
TGGCCACCTCCCACATCCGCAGCGCACCGTCCGGGTTCGACCCCAGCACCAGTTTGCCGT
CAGGGGAGAAGTCCCTCACGTCGACACGATCCCGGAACGGCTCGGCCGGGGCCGGCAGTT
GCTTCTTGGTAGCCACATCCCAGAGCTGAAACGTGGCCGCTCCGGGCTGCACCACGGCAA
GCGTCTGACCGTCTGGCGATAGTAACGCGTGCCCGAGAAGGTTGCCGCCCCCCTCGACGG
GCACTTTCAGTGTCGCGGCCCGTTTCTCCATATCCCACACTTCGTAAGTGCTCTGGAAGT
GCATCAGCACCGCTCGGCCGTTGGCCGCCGGGGTCAGTCCGAACAGGGGGCCGTCGCCCA
CCTCGGCGAACACAACCGGCCGGGGCTCCTTCGCGGTGAGGTCGGCGGCGTACACCGTCT
TCTTGGCGGCGTTGTTGTCGGAAGTCGTGTGCGTCCACAACATCCATTTGCCGTTCACCG
AAAGTTCCGGTTCGCGGTCCGACGTAACGAGAGGGCGGGTGAGGACGTGCGCAAGGGACG
CGGGGACGCGGGCGACCTCCTCTCCGGTCACCACATCGAGCACCCGGGTGAGCGGCTTCT
CTCGGTCCGGGACGACCGCGACCACCCGGTCGCCGAACGGCGCGACCGCGGCCTCCCACT
GGACCGCCGCGCTCATCCCTCCCATCGATCCGGTGAACCGAGCGTTAGCCGGCATGCCCT
TCGGAACCTGCTCGCGTCCGGTGGCCAGCTCCCACACCCGGTAGCCGGTGTGCGAACCGT
AGGAGACGGCCCACTTACCGTCCCGTGACACCGTTAGCCGGTGAATGTTCGACCCGTGGT
GGAACCGCGACGACCCCATCCGGGCCAGCGCCCCAACCGGGAGCGGGTCCCCGGCTGCGT
CGCTCTTCGCGACCGGCTCGCCCTTCTCGGATCGCTCGGTCTGGGTCGCTTTCGATGCGG
TTGCAGGCGGTTCGGGCGGCGCGCCGGACGCGTGGAACCCAGCCAGCCCGGCGCCGGCAA
CCGCCGCCGCAACGAGCACGAACGCGGCGGTCCATTTCGCCCACCCGCCCACAACGCTGG
TGGCACCGCGCACCGCCGCCAGCGTGGACTCGCGCAGCCCCGCGCTGACAACCGGCGCCG
TCCCACCCACCACGACCAGCACCGCCGGCAGTCCCCACCGCCCGAGCCGCCCCCGTAACT
GCTCGCGGCCCCGCTCCAGCCGCCCCCGCAGCGCGCCCGGCGAGCACCCGAGGCGACGGG
CCGCGTCCGCGTAGCTGAGGCCCTGCACGTAGCACAACAGCAGCGGCAACCGGTACACCT
CCGGGAGCCGGGCCAGCTCCGCGTCGATCCGCTCCCGCAACTCCGCCCACAGCGTGTCAT
CGGCCGGTGAAGGGGCGGGCCGCTCGCGGTTCGCGCTCTCGCGCTTCTGGCGCCGGGCGG
CGCTGCGCCGGATCTTTCCCGCGGACCGCACCGCCACCGTGTGCAGCCACCCGGCCACGG
ACGCGGCACGGGTCCGCCCGGTGGCGTGCCGGGCGAGTCGGATGAACGTGGACTGGAACG
CGTCGTCGGCGTCGGCCGGGTTGTGGAGCACGTTGCGGCACGCGCGCAGCACCAGCGGGC
CGTTGCGCCGCACCAGCTCGGCGAACGCGGCCTCGTCGCGCGATTCGGCGTACCGGCGCA
GCAGCTCCCCGTCGGGCACCGGCGCGGCCGCACCCGGAAGGCGATGGAGCAGAACCAGCG
GAGCAGTCATTGCGGACCTCGTGGCGGGTCAACTTCCCGCCAACATAACCCCACCGACCC
TCCCTCCGACGCGCGAAAAAGCGCCGGGCGCTGGCGCCGAGCTGGGCGACACGTCGCGGC
CCCGAACCTTGTGCGTGAGGTTCCGGCTGCAACGGGCATTGATGGGGCCGGCCGGGTGCC
AGTCGCCGTGGCAGTGCTATAAGAAGTCTTCGACGTTTCCTCCTGCCGAACGCCCCGCCC
GGGTGGCGCTCGCGCACCGACTGCTGACCAAAGGTCTCGGCATGGACCTGCCCCCGCCGG
ACGGCCTCACGACCGCCGAAGCCCGCTCCCGGCTCGACGCGCACGGGCCGAACGAGGTCG
CACCGGCCGCCCGGTCGGGCGGCCCGCGGCAGCTCGCGGCGACGGTGCTGAACCCGCTGA
CGCTGATCCTCCTGGTCGCGGGAACCGTTGCGGCCGCGGCCGGGGATTTCGCGACCGCCG
CCGTCATCGCCGTCGTGGTCACCGTGAGTGCGGCGATCCAGTTCGTCCAGACCCTGCGGT
CCGATCAAGCGGTCCGCCGGCTCCAGGACCGGGTCGCGGTCACGGCCACGGTGAAGCGGG
CCGGGGCGTGGGCGGAGCTCCCGCGCCGGGACGTGGTCCCCGGGGACCTCATCCGCCTCG
GGGCCGGGGACCTCGTCCCGGCCGACGCCCGGCTGGTCGAGGCCCGCCACCTCAACCTCC
AGCAGGCGGCGCTCACGGGCGAGTCGCTCCCAACGGAGAAGGAGGTGGGGGCCACCGGCG
CCGACCCGAGCGGCCCGGCCGCGCTGGACCGGACCGACCTCGTGTTCTTCGGCACCTCGG
TCGTGAGCGGGACCGGGACGGCGGTGGTGACCGCGACCGGCCGGGGCGGCGCTGATCACT
GTAGGGGGCGCCCGAAAGCGTCCTCGCCTGCTGCGAAAGCTGGGAAGACGGACCCGAAAT
TCGCCCCCCCGACGCGGTCACCCGGGACCGAATCGAGGAGCACGTCCGCGGCCGGGCCAC
GGACGGGTACCGCATCCTCGCGGTCGCCACGCGGACCGTCGAACCGAAGGGCCGGCTCTC
CGCCGCGGACGAAGCCGGCCTAACGCTGGCCGGGTTCCTCTCGTTCGCCGACCCGATCCG
GGAAGACGCGGCCGAGACGGTAGCGCGCCGCCCGGGGTGCGGGCCGAAGCGGCTCACGTC
GCTGAACCGCAGCGCGGGGCGCGACCGCCGGCCCCACCACCACGCGACGAACAGCGCGAG
CGGCGCCAGCCACAGGAGCTCGGGGTTCTCGAACGACAACTCGCCGGCCATGCCTTCAAA
ATGCACGAACCGCGCGCGAGGCAACTCGCGCCCGCCAACATCGGGCGCCCGCCGCACGGG
GCGCGCGATACCAGCTTTCGATTTCGACGCCATTACTGCCGGCGCCCGGCCGCAGGCGTG
ATGGTAGCAATCCACGCTGGTAAGCGGGGACGTTGTGTGTTGGTGCTGAAAAGTAGGAGA
ACGCTCGGTGTCAAAATCCTGATTCACGGTCCGGCTGGTTGTGTCTGTTTCTTGTGGCGC
AGGAATTCATGCCTGTGCGATCTTTTATTTGTGGTGCATGTATGAATGTCTTTGCTGCAA
AGACAAAAAAAAGACGGAAGCCAACAACCGGTTGGTGTGCGATGCTCAGCAGCACGCGGT
GCGAAGCAAATCTACGTTTCCTCAGCGGAACGGATGACTCGCTCTTCGTGTTCGTCGACC
GCTTCCCAACTAAGGAATGAGGCGACCTTGATGGCAAGCGACTCGTACCAACTCTCGTCG
CCATCTCCGCAGATCAGTTCCACTACGTTCGCGGTCGGTTGGGCAAGCGTGTTAACCGCG
TAACAGCCAGTTTCGTCAGCCGTCGCCATGACGAGGACGACCCACGGTGAGGTTGGAGCG
TTACGGAACTCCTGCGGTCCGGTTTGCACGAGTTCGAGTGACGAGAGTATGTAGCCAACC
AGCGGCTCGGTATGTGTGCTGCGGGAGTATGTGGGGTCCGAGCGTATGGTGAGATACCAC
GGCATTTCAGAGCGCTTCCCGTGCTCGGAGACCTATTAACCTGCGAGAGCCGGCTGGGCT
CTTCAATTCACACCGCCGGCTCGCGCCGGCAGTTCGACCGAACCAGTACTGCGCCCCCGC
GGTGCCTACTTACGCAAGCTCTTGCACCACTCGGTCAGCAGTTCGACGCCGGCCCGGTCC
ACGCGGGCCGAGGACAGCGGCGGCATCTGGCCGGTGTTCGGGCCGCGCTGGGCGATCCGG
TGCAGCACCACGCTCCGCTCGGGCGCGCCCGGGGCGACGAGCCGCGCGTCCGCCAGCCCG
AACGACTGGTGGACCGGCTTCGCGTCGATCAGCCGCATCTTGTCCCACGCGGTCGCGTAG
CCGAGGTCCATCTGCGCGTTCCCGCCGCCCGCCTCCACGTGGCAGCTCGAGCAGTTCACG
TGCAGGTACGCCTTCGCCCGCTCCGCCAGCGGCTGCGTCTTGTCGTAGGGGTTGGCCAAC
CGCTTCAGCCCCGCGGGCGGCGCGGGCAGCATCCCCGTCGGCTTCGGCTCGCGCTGGTCC
GGCTGCTGCCGCGCGCTGGGGTCCTTGGCCTCGCCGGCCCACCCCACGTCGAGCAGCCCC
AGGTGCTCGAGCACGCGGAGCTGGTTGTCGGTGCGACCGTTCGGGTAGGTGTGGTCCTTG
TTCATCTGCACCTCGCACAGCCCCAGCACGTAGTTCGCGGCGCGGCTGTGGCACACCATG
CACTCGGCCCGGCTCGGGTAGTGCCACGACTGCTTCGCCGCGCCGGCGGCGGTCCGGACC
GTGAACTCGCGGTCCAGCCCGGCCGCGTCCACGAGGGTCGCGTCGGTGCCGGCGTCGTTC
CAGACGTAGGAGTAGCCGTACCACTCGCCGCCCTGGCGCGTCATGAACCGCGTCTCGATC
CACGTGCGGCTCGCCGGGTCGCCTTCGCGGGTTTCGAGCGCGAAGCTCTTCACCAGCACC
GCCCCGTCCGGGAAGTCCCAGCCGCCGGCGCGCTTGTACGAGACCTTCCCCGCGGGCACC
GCCAGGAACCGCTCCTTGTGCAGCCCGTCGGACCAGAACGGCGCGTTCACCGAGTACGGC
ACCACGCCCGGGGCCATCGTGTGGTCCTTGACCGAGGCGAAGAGGCCGCTCTCGCTCAGC
TTTTTGGGGAACCCGGTGTCGGCCTTCGCGGTGTTCGGGGTGAGCGTGTAGAACCCGCCC
TCGCCCGCGGGGGCGTGGTGGCAGATGACCAGTTCGCCGTCGCGGTCGAGCGCGAAGTTC
GTGATCTTCAGCGTGGTGATCGCGATCTTCTTGTGCCACTCGATCTTCTCGCCCGTGTGC
TTCACGGCCCAGATGTGGCCGGTGCTGTAGTCGCCGTAGACGTAGGCGCCCTTCAGCCCC
GGCAACTTGTCCCCGTGGTACACTACCCCGCCCGTCAGCGAGCGCGCCTCGGAGTGGTGG
TGCTCCACCGTGGGCTTGGTGATCGGCGTCGGCCCCGCCTTGCGGTTCGGGTAGAACGGG
TGCGAGCCCTCCGTCACGCTCCACCCGTAGTTCTCGCCCTTCTTGACCAGATACGCCTGC
TCCCACAGGTCCTGGCCGTTCTGCCCCACCCAGAGCTGGTTCAGCTTGGCGTCGTAGGTG
ACGCGCCACGGGTTGCGGAGGCCGTAGGCCCACGTCTCGGGCGCGAACTCCTTGCGACCG
ATGTAGGGGTTGTCCTTCGGCACGCCGTACATCTTCCCGTCGGCCGGGTGGTCCACGTCG
ATGCGCAGCACCTTCGCGAGCAAGAGGTCGGTGCGCTGCCCCGTCAGGTTCGCGTCGGAG
TCCGCGGTGCCGTCGCCGCTCGTGACGTACATCATCCCGTCCGGGCCGAAGCACACCGCG
GCGCCGTTGTGCCCGTCGGACTCCCACTCGATGACGGTCCGCTCGCTCTTCGGGTCGAGT
TCGTAGGGCGCCTTCGCGGTCATCGTGTAGCGCGAGATGATGCTGGATTTCTTCTTCCGC
CCCGTGGGGGAGCCGTTCCAGCCGATGTAGACGTACCGGTTCTCGGCGAACTTCGGGTGA
AACGCGATGTCGTAGGCGGTGCCCCCGTTGGGCGTGTCGAGTTGCTTCACCGCGTCCTTG
TCGGTGGCGCCGGGGCCGAACGGGACGCGCAGCACCTTCGTCGGGCCGTAGGCGTGCGGC
TGCGTGATGACGAGCGCTTCCGACGTGCCCGGGATCGGCTCCACGCGGATCGGGTATTCC
GGGCGGTATTTGCCGAGGATGCGGGTCGCGACGAACGGCGGGGGCGGGTCCGGGAACCCG
ACCACCTTCGACGCCACCGGCTCGCGCGCCTCGATCCCGTATGGCTTGGCGGTGGCCGCC
GTGGGGCCGACGAAGGTGAGGGTGGCGTAGTCGTCGCTCTGGTGGAAGAACGGCGGGATC
TTCTTCTTCGCGATGGGCGCCACGCACGACAGCTCGGGCTCCGCCCAGTCGGCGCTGTAG
TCGAACCGGCACAGGTTGAGCTTCCACTTCTCGCCGGCGACCGGGCGCCCGCCGGTGCGC
AGGAAGTCCCCCCACGGGATGCGCCCCTCCACGCTCCAGCCTTTATCGGCGTCGTCGCGC
GCGTTGAGCGTGCCGCGCAGCTTCACCTTCGCTTCGAGGCCGAACGTCCCGGCCTTGGCG
TGCGCGCCGAGCCGGTCCAGGTCGTACTTCGGGTAGAACGCGTCGAACCGTGCCCCGGCG
GCGTTGACCTGGAACTCGTAGTACCCAAGTTTCTCCGCATCCGGGCGCAAGAACAGCTCG
AACACGTCGTTCTTCCACAAACCGCCGTCGTGCTCGGTGATGTCGGCGAAGAGGTCCGAG
TCCTCCATGTCGGCGTGGAAGTAGATGTACTCGCGATCCCAGAGCAGTTTCGCGGCGGTC
GCGGTGCGGGACATCCGGGCTTTGTCGCCCAGCCACGGCACGTGGAATGCAGATATCGGT
TGTGCGAGCGCCCACGCGGGTTCGTCCGCGAGCCCGTCGAGAACGATCGGAGTGTCCGCC
CACCGGCACTCGAACGAATGGGGTGGGGCTTGTTTGTACGGCTCGGGCACCGGGTGCTCG
GGTCGCTTGTCGGCCGGCGACCGGGGCGACCCGACCGCAGCGACGGCGAGCAAAAGGGCG
AGCGTAGCGAGGGCAAGGGGTGTGCGAAAGCGAAACATGCTGTGTCAGAACCCAGCGTGT
AAGTTTTGAGCTTCGCACATAGTAACCGGATGTGGATGCGGAAGGAATGCCCTGGCTCTG
GGGAGAGCCGGGGCGAAGCGGTCACGGAACCACCGGTCTTTGACAAGTCGGGAGCAAAAG
GCGCAAACACACGAGCGGAGCGCCGCCGTGCCGGCCGCGAGCGATCAGGGGAGTCGCTCG
CGGCCGGTGCGGTGTGCCGCTCCGAGGCCCGGGGCCGTCCCCGGGCAGTTCAGATTGTGG
TCACGTGGTCAAGACAGCTCTTCACACGCCCACCGTAACGATCACGAAGTGATTCCCGTG
CCCTGCCGCCTCTCTGGGGCCGGATACGGGACGAAGCAAACGCCACACGAACCACACATC
TGGCGAGCGAAATACAAAAGAAAGCCGCGCCCACACAACGTCGTGTGAGCGCGGCCGGCA
AAAAAAAATCGATTCGTTCGACAACCTTTAGCCGACGAAGACGCCGGTGCTGGTGCCCGG
GACCGTGTCGATCCAGCGGACGCCGAGCGGGTTCGGCGGCAACAGGTTGGAGTTGGTGAA
CACGGCGATGCGGCCGTTGTTCGCGCCGGCGGTGGCCGCGATCAGGTCCATCCGGCCGTC
GCCGTTAACGTCGGCCGCCGCGGTACGCAGGCCCGTTGCGCCGTCCCAGGCGATGGTGCT
GAGCAGTTCCACCGGCCCCTGGCCGTTCGACAGGCCCCGGCCGCTGAACACCCGCAGGTG
TGCGGCGCCGGCGCCGGGCGACGCGGCGATGTCGGCGTAGCCGTCGCCGTCGATGTCGCC
CACCGTGATGTTCAGCCCGGCGGTCATGGACGGGGCGAACGCGAAGAAGTCGTTGGCGAG
CAGCTTGGGTCCGGCGCCGCCCGCGAGCGCCTTGCCGTCGAACGTCCGGACGTGCGGCCC
GGCACCGTACCCGGCCCCGGTCACGAGGTCCGCGAACCCGTCGCGGTTCAGGTCGCCGAC
GCCCACCCGCACGCCGCCGAGGAACCCGACGGAGTACGCGTAGAAGCTGGCGATCTCGTT
CACTCCGCGGCCGTTGAACACCTTCACGTGCGGCACGTTGCCGAGGTCGGTGCCGAGCGC
GATGTCCGCCGCCCCGTCGCCGTTGATGTCGCCGGCGGCCACCCACAGCCCGCCCTGGTA
CCCGGCGAACGGGACGAAGTCCGCGATCATGGCCGCGTTGACCCCGCTCCACACCCGCAC
CCGGCTCTCGATCCCGGCGCCGCTGACCGTAATCAGGTCGATGACGCCGTCGCCGTTGAC
GTCGCCCCGCGCGACCCGGACCCCGCCGCGGTACCCGTCGCCGAACGGGGTGACGGACAT
GGAGAGGGTGCCGTCGGACCGGTACACGTACACCCGCGAGGCCGTAGCCCCGCTGTCCGA
GGCCACCGCCCAGCCGCTGCCGGCGGCGCTCCCGCCGGTCACGGCGCCCGCGGCGGGCGT
GGTGGAACCGGGCTTGGTGGTGACCGGCGGCGTGGCGGACACTGGCGCCGTCGCCGACCC
GTAGGGCGCGTTCACGTCGACCGGCGTGTAGTCGGTGCGGACCGGGTTCTTGTTCCCGTC
CACGGTGCTCGTCGCCACCAGCCCGGCGAAGGTGGTCTGCCCGTTGTACGTGGCCGCGAC
CGGGTACAGGAGCTGGTTGCGGATCGGGTCCGTCTGCGAGTAGATGGTCTGGGTCGACCA
CGCCCCGCCCGCGAGGGTGGCGAGCCGGATCTGGCCCGCGAACTGGTTCGCGTAGCTGAC
CGGCAGGTGCTCGGCGGCCTCGTCCGAGAACACGATGTTGGCCTGGCCGCTGGCGTCGAA
GTAGAGCTGCGGCGCGAACCCGGTGAACCGGGCGCCGTCGCCCGCGACGTAACCCGCGGG
GGTGCTCGCCACCACGCTGTGCGTCCACCCGCCCGCGGTGAGCGTGTGGTACATGAGCTG
CGAGGTCTGCGGCGAGCCGGTGTTGTACCGGTCCACGTAGTAGCTCGCGACCGCGATCTG
GTCCCCGGGGCCGACCGCGACGCTGGCCCCCAGCCCCGCGTCGGCGGTCCCGTCGCCGGG
CGCCATCAGGGTCTGCGAGTTCCACGCGCCGCCGCGGTTCGTCGCGTACATCAGCGTGCT
GTTGACCGTCGAGAACGCGCCCGCGATGTAGAACTGCGGGGTGTAGGTCACGTGCGCGTA
GTTGAGCGAATCGACCGCGAGCGACAGGAACCGCGGCGCCCACCGGCCGCCGGTGAACCA
CACGTCCTGGCCCAGGTCCGCCGTGTCCGCGACCTTGGCGAACCCCCACGAACCGCTGGC
GTTGGTGGAGTACCACAACTGGCCGGCGCCGAAGTTCCCCACGCCGGTCGCGGCGGCCGT
GGTTTCGGTGAAGATCAGGTGGATCGAGTTGTTCGCCCCGGCCTCCGCGACCAGGTTGTT
CGGCCCCCACGACGACTGCCAGGTCGGGGTGATCGTCTCGACGTGCTGCCACCCGGCGGA
CGTGCGCGCGTAGTGCTGGATGAGCGTCTGGTACGAGCTCCCGGCCCACACCTTTTCGAG
GAACAGCGCGTGCGGGGTCCCGTCGCTGGTGAACACGAGCTGCGCGGTCTGCGACGCCTT
CTGCACCGCGTCGGTGCTGTTGTACTCGCCCGCGGTGAACACCCCGGACGCCGCCACGGT
CTCCGTGCTCCACGCACCGGCGACGCGCGACTGGTAGACCAGGTTGCCGCCGTTCCACAG
CAACTGGCCCAGCTCGCCCGTCGGGCTGTACTGGGTCCAGTTGAATTCACCGGCGGGAAT
GACGGAACCGGCCGGGTTGAACCGGTCCTCGAGCTGTTCCACCTGAAGCGCGGGCGAGTG
CGCGCGTCGGAGCATCAGGTCACCTGATTTGTGCGAGGTTCGGGACGGGGGAATCCGAAC
GATCGGGCTCATAGCGTCGCCACGAGCTGCGGTCAAGACCGTTTCGTCTGCACGTGAGCC
ACCGGGCGTTGGAGCAGTTTAGCGCCGGACTACGGGGGCTGAAAAGATCGTCTTGCACTC
TGCGGCGCTTTCACTTCGCTGGCCCTCGGGCGCAACCCGGCGGACCGGGCGCGGCTCACA
CATCCGGCACGGCTCACCGCCTTTTGCCGGCTCTCACTGATCGGCACGTGCGTGCCTACA
ATGGGGGCATGGAACCCCCGGCGATCCGCACCGAAGGACTGACCCGCACGTACCGCAAGA
GCCGGAAGCGGCGCTGGTGGTGGTCGAAACCCGACCCCGCCGCCGCCGCGCCGGCCGACT
TCGTGGCGCTCGACGGGGTGTCACTCGAGGTGCGCCCGGGCGAGCTGTTCGGGCTGCTCG
GCCCGAACGGAGCGGGCAAAACCACGCTCATCAAGATCCTCACCACCCTGCTCGCGCCGA
CCGCCGGGACCGCCCGCGTGGACGGCCTCGACGTGGTCGCCGAGGCCGACGCGCTCCGGC
CGCGGATCAACATGGTGTCGGGCGGGGAGTCCAGCGGGTACGGCATCCTCAACGTGCGGG
AGAACCTGTGGCTGTTCGCACGCATCTACGGCGTCCCCACGAAGGTCGCCGAGGAGCGCA
TCGACCGGATGCTCGGCATCGTCGGCATGACCGACAAGGCCGGCAGCCGTATTAGCCACT
TATCGACCGGTCAGCGACAAAAGATGAACTTTTGTCGCGGGTTCATCACCGACCCCAAGA
TCCTGTTCCTCGACGAGCCGACGCTGGGGCTGGACGTGACCAGCGCCCGGGCCATCCGCA
CGTTCGTCCGCGACTGGATGAAGGAGCGGCCGGAGCGGACCCTGCTGCTCACCACGCACT
ACATGGCCGAGGCCGACGAGCTGTGCGACCGGCTGGCGATCATCGATAAGGGGAAGGTGC
TCGCCTGCGACACCCCCGCGAACCTGAAGCGGCAGGTGCAGAAGTACCCGCTCTACGAAA
TCTCCCTCGCCCCGGGCGCCGGGAGCTGGGCCGCGGCGGGCGCGCTGCCCGGGGTCCACC
AGCTTACCACGACCACGACCCCCACCACGGTGGAGCTGAAGGTGTCGCTGCTCGACGAGC
CGGTCATCGGGACCGTGGTGCAGGCGCTGGTGACGGGCGGCGCCCGCGTGCTGACGATGA
AGAAGGTGGAGCCGACGCTCGAAGACGTGTTCATCGAGCTGGTCGGCCACGGGCTGAACG
ACGGCGCGGCCCCGCCGGGCGCGCCGTAGCGCCGCGTTTGGGCACCGCCACCGTACACGA
GCACACCGCATGGCCTCGCTCAAGCTGTTTCTGCAAGCCGCGCAGGCCCGGACCTACCCC
CGGGTGGCGTGGCTGTTCCGCAACAACTCGTGGATGATCCAGGAGACGATACTGCCGGTG
CTGGCGGTGTCCGCGTTCGCCTACGCGTACCGCGCGATGCAGGCGCCGCCGGAGTACACC
GGCGTCTTGGTCCTCGGCGCCGCCATGACCACCTTCTGGCTCAACGTGCTGTGGGGGCTC
GGGGCGCAACTCTACTGGGAGCGCGACTCCGGGAACCTCGAACTGTACGTCATGTCGCCG
GCCCCGATGACTGCGATCCTCACCGGCATGGCGCTCGGCGGGATGATTACCACCACCATA
CGGGCGGCGGCCATCACCACCGCCGGGGTGCTGCTCTTCGACGTGCCGCTCCAGCCGTCG
AGCTGGTGGCTGCTGGCCGCGGGGCTGCTGATAACGCTGGCGGCGCTGTACGGGCTCGGG
ATGATGTTCGCGTCGCTGTTCCTGCTGTGGGGCCGGGAGGCGTGGCACCTCATCAGCCTG
TTGCAGGAGCCGATTTACTTGATGAGCGGGACCAACTTCCCGGTGAACGTGCTGCCCCGC
GCGGTCGCGCTGGTCGCGAGCCTGATCCCGCTCACGCTGGGCATGGACGCGATGCGCCAG
GTGCTGTTCCACACGCCGGGGCTGTTCGACGTGTGGGCGGAGCTGAGCGTGCTGGCGGTC
CTGGCGTGCGTGTTCATCTCCGTGGCCCGGATCGGGCTCCGGTACATCGAGCGCAAGGCC
CGCGAGGGGGGCAAGCTCACGGTCCGGTGGCAGTGACGCCGACCCCGGTCGTGTCCGATC
TCCGGCCCCACGTGCGGCCCTCACGTTTACGAAGAGTGATTTTGACAGGATCGACAGGAT
TTACCGGATAAAGACCGATCGATTTGAAATCCTGTTTATCCTGTTGATCCTGTCAAAAAT
CTTCTTGGCTCGTCCATCGAGCGATGGTGTTACTGCCCCCCCCCCCGGGGCGCGCCGTTA
CTCATACACGAACCGGCTGTTGGTATCCGTTTTGGTTTTGTCTTTGTGGCACAGACATTC
CTGTCTGTGCGGCGCGAGAAGGTCGCACAGACAGGAATGTCTGTGCCACAAAAACAGACA
CAACCAGCCGGACCGTTACCCAGGGCGGGATTCATTCCGCCCCCGTTCTGACCCCAGGTC
CGAACGAGCCGCCGCAAAGCTCGCCCGCGGTGACTTCACTTCTTCGCGGGCAGCTCTTCG
ATGGCGATGTTCTTGTAATACACCTTCGCTTTCGCGCCGCCGTGGATCTGTAACGCGATC
ACGCCCGAACGTTCGATCTTCGTGTCCTCCTCGGTGTAATCGACGGTGAGCGTGCCGTTC
AGCCACAGCTTGATCCGCGGCCCCTCACAGCGGACGACGTACTCGTTCCAGTCGTCGTGC
TTCACCAGCTTTTCGATCACGTCCTTGGCGGGCTTGGCGAGGATCTTGTTGCGGCGGCTC
TCGTCGTAGAGGGCGCCCCAGTAGTCCTGCCCCACATCCGCCTGGTAGCCGATGACCTCG
TGGTGCTTCGGGATGCGTTTCGTGCGGAACTGCACGCCGGCGTTCGCCTTCGCCTTGTCG
CCGGTCAGCTTGAACGTCACCTTGAGCTCGAAGTCCTCGTAGGTCTTGGTGGTGCAAAGG
AACTCGTTCCGCGGCACGACGGCGTCGAGCGACCCGGCCGTGATGGCCCCGTCCTCGACC
TTCCAGGTCTTCTCGGTGTCGCCCTCCCAGCCGGTGAGATCCTTGCCGTTGAAGAGAGGA
ACGGGCTTCTCGGCCGCAGTGGCCGCGGTCGAGAGTGCAAGAAGCAGCGCGGAGAGGATG
AGCCGCATGTGATCTCCTGCTGGCGAATGGTCCGTGAGCGCCAAGACCAGCACTCTACAC
CAAGTGCCAAAAGAACCGAAACTGGTAGTGCGATCTTGTCTTCCTTGCTCTCCTAGCGTC
GAAGGCTTCGGAGCGTCAGTTGGTGTTCAGGAGGAGCATCCTCAACACGCCGGTACTTGC
CGCTCTCGCTTGTGCGGTAGTTCAGGATGATGTATTCACCGCTGGCGTCGAGGGCGTAAA
CCCAATCATGGCTTCGCTTCCAGCTTGCCAGATCATCCGAAAGATGTTCTTGCGTCTCTC
GGCTATACAGGTGCAGCTTCCGGGGATTATCCGGCCCTCCTCCAGTTTTGGCAATCGTCC
ATGTTCCGTCTCCGAAGCTGTCCACGGTGTCTTTTCCATCCGTGTATTTTTGCGGCTCAC
CACAACCCAACATGACGGAAGCAATCACGGCTACAGTGAGCAAACGTATCGGTCTCATAC
AGAACTCCTTCAACGGCATTTGCCATATGCAAAAGAAATGTGCCGGACCAAGGGGTGAAT
TGTCTGATTACCGGAACAGGTTCCTCTGGAGCGCGCGGGTGCACAGCTTCCCTTGCATCC
TACAAGCCCGCCAGTTATGGCCCCCTGACGACCGCAGGACTGGAGAGCGAGATGATGCGA
AGGTTCGTCGCTGTTCTCCTCATGCTGCCCCTCCTGACGCTGGCGAGCGGTTGCGGCACG
TTTTGCAACACCGTCTGGTGGATACCGAGCGAGGGAGGGCAGCGTGTCTACGGCGGGGTG
AGGGCCGAAGCGGGTGAGGTGAAGAGATTGGCGGTCAGCCCTTCGCCCCACGAAACCGCT
TGGGACCGCTTCCGAGTTGCCAGCCTCCTTGTTCTTGACCTGCCCTTATCTGCTGTTGGG
GATACCCTAACGCTTCCCTACGTCCTCTGGTTGGGGCGGTCCGCAAGCATCCGACCTGCA
CCAGATCAGCCCACCCCGCCTGACAAGTCGCCCGTCCCTGCCAGCAGCAAGTGAGAGGCG
AATTCATCAATTACCAGGACAGGTGTTGGGGGTATATTTCCAACTCTCGGCACTACCCGT
TTGAGCGTTACGACTTCCCGAGCACCAAATCCAGCGCCCAGCAGCCAAGTACATGCGGGC
CGTCGCCGCGGAGGTGGTTCAGCACGTCGTCGCGGCTGCACCCGGCGTCCTGGAGGGCAT
CGGCCAGGATCGGCAGGCGGTCGAAGGCACGCTCGGCGTAGATGCCGGTGGCGAGGGCGA
CGACATCGGACGTGAGCCAACCGGGTTCGGCGGTTACGGGGCGGAAGGGGTTGCCGAAGA
CGCAGCGGATGAGGAGGGCTTGCGAACCGAGTTCCTTCAGCCATGCCTCGTGTCGTCTGA
GGGGCTTCTGTTGCATCCGCACCGCATCCGCCAAATGCTTCGCCCCACTCCTTGCCGCAA
CTAGAGCATCCGGTTGCAACGCCCAGCCGGTGTGGTCATGGGGTAGCCCGAGACGAACCT
GCCACGCCGCCTCTCGTTCGGCCGGCCCCGACACCAAACCATCGGCAACCCGTTCCGCGA
CTTCCAGCGCGGTTCGACTTCTCTTATCAGGCATCAGATGCAGTAAACGACGGCAACATC
CGCAGGCAAAGAGCCTCAACTTCCGGTCGCTCACCTGTCCTCGTAGGAACTCCAGCATCG
GCTTCGGATCGGTGCACGCCAGCCATTCGGCTTCGGTCATCGGCCGCCCTCGGGTTGCGT
CCAGTATGGCGGGCGGAAGGCGGTGGGTGAAGCGCGACCGGCCGCGCCGGGCGGAGGTGA
ATTGGGCAATTAGCGAAACCGCTCGTGTTCGGCCAGTCCGGCAAGGGCAATGTGGCACTC
AATCGCGGTGAATGGGAAGGCAATTTTTGACAGGATCGACAGGATAAACAGGATTTCAAC
TCGATCGGTCTTTATCCGGTAAATCCTGTCGATCCTGTCAAAAACTGCCTTCATACACGA
AACCCACACGGCCGACCGGCACCGTACCGGAGGCGTCACGCGCGGTATTTGGCCGCGGAC
TCTTCGTTGAGCGTGAGCCCCAGGCCCGGGACGGCGTGCGGGACCATCTTCCCGGCCTCG
AAGCCGGGGCCGCCGGTGAACACGTCGCGGAACCACGACACGCAGTCCACGTGCGGCACC
GACGCCAGCCCGCACGCCAGGTGAACGCCCACCTCGGTCATCCGCACCGGCGACACCGCG
ACGTGGTACGCCTCCGCCACCGCCGCCACCTTCAGCAGCGGGGTGATGCCGCCGAGCCGA
CACACGTCCGGGCGAACGGTCCGCACGGTGCCCGCGCGGATCACCTGGAAGAACGCCTCG
CGGGTGTCGAACGTCGAGCCGACCGCGATGGGCACTTCCGCGATCCGGGCGAGCTTCTCG
TAGCCGGGCGCGTCGGCGGTCGGGATGGGGTCCTCGAACACGTCGACGCCCACGTCCTCG
AAGAAGTGCGTGAGCGCCAGCGCGGTGCTCAGGTCGAACCGGCACTCGGCGGTCACGGCA
ACCCAGCCGTTTTCGCCCAGGCCGCCCTGGATCTCGCGCACCCGCTCGGCGTCGGCCTGC
ACGTCGCCGCCGCCGATCTCGATGCGCACGCCCATCGCGCCGTGCTTCAGGTGCGGCTTG
AGCGCCTTCAGCGCCTCGGCCGGGTCGCGCCCGACCGTTGCGGCGTCGGACACCACGAAC
GCCGCCCCCGGCTTCGCGTTGCCCAGCAGTTTCGCCAGCGGAACGTTGGCGGCCTTGGCC
TTCGCGTCCCAGAGGGCGGTGTCGATCGCGGAGTACGCCCGCGCCGCGAGCCCGCCGAAC
CCGGCGGCCCGGAACCGCGCTTCGGCGCGGGCGAAGAGGCGGTCCGTGTCGCGCGGGTCC
TCGTTGAGTACGATCGGCGCCAGTTCGGTGTCGATCAGCGACCGCAGCGCCGCGGCACCC
GCGCCGAGCAGGTAGGTGAACCCCAGCCCGCTGACGCCGGCGTCGGTTTCGAGGTGAACG
AGGACGAGTTCGACCGCGTCGGGCGCGGCCGGCTTCGGGTCGGTGAGCGAGACCCGGGAC
GGTTTCCCGAACGGAACGCGCAGGCGGTCAGTGGAGAGGCGGGTGATTTTCATGGGGCTC
GTTTTACGAGCCGGACGCGCGAGCGTGAGCGCGCCCGCGATTCGCATAACGCGCTCGCCG
TCTGTGCGGGCGCTGAGCAACCAGTACGCCGGGTCGTCGCGGGTGGTACAGGCCAGGCAC
ACGCACACGCCCCGTTGCCGATACGAGGTCTCGGCCTCGAACCGGGATCGGCCCACGGCG
GCTACCCGGGGCACCGACGGACCGCCGGTCCAGTGCAGCACGTCGGAGCGCGCACCCACT
CAGGTGCGTCTGCTTCGCACCGCGTATGGGGTACATTGGAAACGGCGCATGGCGAACTCC
GCTCAATGGGTTGGCAGCACAAACCATTGAGCGGAAACTCGTGCGCCGCCCAACCGCCGT
GACAACTCCAGATCCATGCCTGTGCCACGAAGACAACAACCAAAGCAGACACGAATAATC
GGACCGTGACCGGTGAGGGGGAAAAGCGCGTCCCCGGGAGGGAGCCCGGGGACGCGAGAC
GACTTACGGAGAGCAGATTGTGGTGGGCGAGCTTACTTCTTGCGCACCAGTTTCATGCAG
CCGCAGTGGTCTTCGGCCGGCTTGCCGTTCACCCAGGCGACGCCGGAGAGCTCCACGTGG
TCGGCGTCCACGAAGGTGAGCGTCGCTTCGTGCATGTGCATGTCCTTGGCCGGGTCCAGG
TTGCTACCGCCGGCGAACTTGAACTTGATCTGGTTGGTCGGCGACTTCGGGTCGGCCTTC
ATCCGCGGCTGGTTGCCGAGCACGCAGTAGTGCGTCATCACCAGGTCGCCGCCGTCGAGG
TGGTACACGGACACCATCTCCTGCGGTTGACCCGGGAACGTGGTTTCCTGCACCGCGCTG
CCGCCGGCAGTCACCTTGATGACCGACACCACCTTGTCCGTCGGCTTGCCGTCCTTGTCG
GCCTCGACCCAGGTGCCGGCCAGCGCCTTGAGCTTCTCCAGGCCGGGGTGAGTCGTTGCG
GCCTTGGCCGGCGCGTCCGCGCCGCGGGCGCCGGTGCCGAGGGCGATTACCAGCAGACCG
CAGGTCAACATCCGTTGCAACATACCGAACTCCGCTGAGGGGGAGGGGCGAACCGCGGCC
CCGCGCCGGGCGGGACCGTTTTCCTGCATCACTCCAGTGGTCGATCGGGGGCGCCCCGAA
TCGACACCGGGTGTTTTTTCACATGCTGTTTCGCAGACTCGACAGGTCAACCACCGGGCG
CACTTCAACCGTCCCGAAACGCAGGCCCGGGTGCCGGGCGGCGATGGCCGCGGCATCCGA
CGCGGATTCGGCCAGCACCAGGTAGTATCCGCCGAGCACCTCGCGCGCTTCGGTGAACGG
GCCGTCGGTGACGGTGCGCCGGCCGTCGCGCACCCGCACGCACGTCGCCGTGTCCGACGG
GTGGAGCGGCGACGCACTCAGGTACGCGCCCGCGGCACTCAGTTCCCGGCACAGCGCCGC
CGCTTCACTCATCGCGGCGGTCATGGCTTCGGGACCGGCCGCGCGCCACGCGGCTTCGTC
GTCGTGGCTGAGCAGCATGAACGGCGCGCGTCCCGTTCCGGTCGCCGCCGCGGCCGGTTG
TGAGGGCGGGAGCCCGTCGAGCGCGAGCAACGGGCGTATTTCGACCGTGCTGCGGGCGAT
CCCGGGTAACCGGGACGCGACCGCAATCGCCTCATCCAGGTCGGGAAGATCGAGCACGAA
GTAGCCGCCGAGTTGCTCGGTGGTTTCCGCGAACGGGCCGTCGGTGACGAGCACGTCGCC
GCCGCGGACCCGCACCGTAACGGCCGTCGCGGCCGGTTGCAGCGGCGCGGCATCAAGATA
TCGTCCTTGGGCGGCGAGTTCGTCACACAGTACGAGTGACGCTTTGACGCAGGCCGTCCG
CTCGGCGTCGGTCCAGGCGTCCTCGGCTCCGTACACGAGCAGCATGTACTTCATTCGCGT
TCTCGGTGAGCGAAAGCGGCTCGTCCGCGTTCGTCGTTCGGTAGTCGAGTGGGCCGGGGC
CGAATCGACAGTGACGCAGAAATTCCGTTCGGCCCGAGCCCCGGGGCTGTGCGAGCGGTC
GTCAGAACCGTTCGAGCTGCGCCAGCCGGCTCATCAGGAACCGGCGCTCGGGTTCCTGAC
GCACGAGCGCCAGGGCGCGCTCGTAGGCGGCCCGCGCGGCGACTCGGTCGCCGAGCCGGC
GGAGCAAGTCTGCGCGGGCGGCATGGGCCAGGTGGTATGTGCCGAGTGCGCCCTGTGCGA
GGATGGCATCGATCAGCGCGAGCCCGGCCGCCGGGCCGTCACGCATCGCAACCGCAACGG
CCCGGTTCAGTTCCACCACCGGCGACGGGTGGGCCGCACGGAGGGCGTCGTAGAGCCGCG
TGATGTGGTTCCAGTCGGTCGCTTCGGGCGTCCGCGCGCGGGCGTGCGCCGCAGCGATCG
CGGCCTGAAGCGTGTACGGCCCGGCGCGGCCGCTGTTCAGCGCCCGACCGACCAACTCCA
ACCCCTCGGCGATGAGGGCAGCGTTCCAGAGTGATCGGTCCTGATCGGCCAGAAGAACGA
CATCCCCCTCCGGCGTCGCCCGCGCAGGGCGGCGCGACTCCTGAAGGAGCATGAGCGCGA
GCAGGCCGACGGCCTCGGGATCGGGGAGCAGTTCGGTGACGAGCCGGCCGAGCCGAACCG
CCTCGCCGGACAGGTCCGGGCGGGTGAGCGCGGCGCCGGATGTGGCGGCGTACCCTTCGT
TGAACACCAGATACACGACCGCCAACATGGCGCCGAGGCGGTCCGCGAGTTGGTCCGCTT
CGGGGACCGTGATGGGGATGCCGGCGTCGCGGATCTTGGCCTTGCCGCGCACCAGCCGCT
GCGCCATAGTCGCGGGCGCGGTCAGGAACGCGGCGGCGATCTCCTCGGTGGTCAGCCCGC
ACACCTCGCGCAGCGTGAGCGGCACTTGAACGCTCCGGTCGAGGGCCGGGTGACAGCAGG
CGAACACGAGCCGCAACCGGTCGTCTTCGATGTCCTCGCTGGCTCGAACCGCGTTGGCGG
CGGCGACTTCTGCCGCTCGCTGGGTCAACTCGGGGTGAAGGGCGGTGAGGTGCCCGCGCC
GGCGCAGCGCGTCGATCACCTTGAACCGGCCGGTCGAAACGAGCCACGCCCGCGGGTTAT
CGGGCATTCCGTCCGCGCCCCACTTCTCGACGGCCGCCGCGAACGCTTCGTGCAGCGCCT
CTTCGGCCAGATCGAAGTCCCGGACCAGTCGGACCAGCGAGGCGAACACGCGCCGGCCCT
CGGCGCGGTAAATGGCGTCGATCCGCGTGCGGACGTCGGTCGGTGGGGTTGGTTGGTCCA
TCACGTCAGGGTTCGGCTGTTCGCTCGGGAGGACAGCGGGACGATACTGCGGCGGGGCGG
GCCGCGGCAGGTCAGTAGGCCGCTTCTTTTCGGACGGCCCGGTGATTTGCACCGGCCGTC
GCGTGTGCGATAATGCTAATACCTCTCGTCACCCCAGGGCTTCGCTCATGTGCTGCTTCT
CCAAGTCGGTCGACGTGGTTGCGGACACCAACATCTTCGCCCGTGCTTCGAAAGACGGGC
GCCAGTTCTTGGTGTACAGCATGCAGTTCGGGGCCGAGCACGACCTCGCGATGATTCTCC
CCATCCCGACGCCCAAGGGGAGCGCCGAGGACGCGGTGAAGTTCATCAGCCTCAAGAAGT
ACGAAGCGTTTTTCGACGACCTGCGGAAGGGTTTTCCGATTCAGAAGGGGCGTGGGCCGA
AAAAGGAGCCGATGCTCGGGGGCCTCGGCGCGGCCCTTCCCGTTGTGGAAGTGGGAGACT
TCATCGCCTCGTTCGTTCCGGCGGTCAAGGACTTCGCCCGCCTTGATGAGAAGTTCCGGC
TGCCCGAGGGCGTGTGGGTGAAACTGCCGCAGTACAAGGAGTTCGGGTTCGCCGTGTTCA
AACTGAAGAAGCCCGAGAAGGACCTCAGTAAGGTTCACCCGATGGCGTTCGAGTTCCCGC
GGGCCGACAAAAAGGTCCTGTTCTTCCCGACGGTCCACATCCACGACGGTACGGTGAGCG
AGAAGGCCGACTTCGACCACTCGCTGTTCTGCCAAGTGGAGGGGAACGGGCTGATGGCGT
GGGACGAGTCGGCGCAACTGGCCGAGTCGTTTGTGAAGGTCAAAGAGGCGCACGGCATCG
TGGACGGTAACGCCCACGTGTACCGCAAGGTCATGAAGGGCGAGTTCGAGAACAAAGACA
TCCTGGTGTGATGCGGGGGACCGCCGTGGTCAGGAGCCGAGTTCCGTTTGCGGTTGCCGG
AACGATTCCCGTGGGCGAACGGATCATCTGATTGAAGATCCGGTCGCGCCCGACACCGTT
TCCAGAGACGGCGCCGGGCGCGGCGGACGGTCACTTCTTCTTCGATTGCGGAACCGGCGG
GGTGGTGCGGTCCGGGTGCGGGCCCGACTTGTACTTCCCGCACACCACGGACGTTAGCCA
GAGCAGTTCATCGTCCTCGTCTTGTTTGCCTCGGAGCGCCTCCATGAACAGCGGCGTTCC
GAACGGGCCGGCCTTAATGTCTTTGATCGTGATCGCATCGTCCTCGACCCGCACTCGGAA
CGAGAACGGCAGGTCGGTTGCAACCGCACTGATGGGCGCCAACGCAAACCTTGACTTATC
GGCCTCGGGGCCCGTCACGCCGAAGTCCACTCCCGTGATCACCCCGTACACGGTGCTCTC
GCGGTTGACGCAGAAGTCTGCGTCCGCAGAGACCGTCAGCGCGTGCCCTTCACTGCTCCC
ATCGGCTTGAACGTGCAACCGGTCCTCCGTGAACGTGAGCGTGACGTGCCCGAAGGGCTT
CAGCTCGCGTGTGTAGCTCCCGAGCGGCCGGCGCACCACCAGTTCCTTGGCCGGGGCGTT
CGTCGCTGCGGCGTTCGACGGCTGCTCGTCCGTCTTCGCAGGGACGCCGCGGTCGGCCCG
CTCCGTCTTGTCGGCCGCAAGCGGTTTCTTGGTGTCGCCCGCGTTCGCCTCGGCCGTGCC
GACCGTCGAGCGGCCGAGCCCCAGACCGAGCAGCACGGCCGCCAGGAGTCCGATCCCGAT
GGCCGCTTTGAATTTGGTTCCGATCATCGCTCGCACCACTCCGTTCGTGAGAGGTAGAAC
CCGTTCCGACACCAGTCCGTTGTCCACCGGCTCGCCGGCGGCGAGTGCCGCCGCGGCCGG
CGTGATTCGACCCGCGAGCCGTGCCGCGGCGTGCGGCGTGACGCGCCCCGTGAACACCGC
GGCGAGCCCGCCCGCGAGGGTGACGCCCCGCTGGCTGAGCCGAGCGCCGAGCCGCTTCCG
CGCCCACGCAAGGCGCGTCAGCAGTGTGCCTTTCGGCCACCCGAGCTGTCGGGCCGCTTC
GGCGGTCGGTGTACCGGCCGCGTAGCACGTCAGCACCGCGATGCGGTACACCTCGGGCAG
CTTGCCGATCTCGTCCAAAACCGCCGCCAGTGCCAGCCCGTCGGTCCCCGGTTCGTTGGC
CGGGGTCGAATCGGGATCGACCCCGGCGTTCCGGCCACTGCGGCGCACGTTGTCGGTGCG
GAGCCGGTTGGCGGTGCGCCACGCGACCCGGCACAGCCACGCGCCCAGTGCGGCGCGGTC
GCGCACGGCCGCGGCCCGCCGGACGAGCACCAGGAACGTGGCCTGGGCCGCGTCGTCGGC
GTCGTTCGGGTCGCTCAGCACCGAGCGGCACACCGCGAGCACCGCCGGTCCGTGCCGCGC
GACCAGTTCAGCAAACGCGGCCTGATCGCGGGCGTCGAGAAACCGGCCGAGCAGTTCCGC
GTCGGTGTTCTCGTTGAGACGCGGGTGCGCGTCCGCGAGCCGACGGACCGCGGCGTGAAT
GCTGTGCGGTTTCATGCCGCTCCTGGGCGTTCGTGAGGCAAGTGTCTGAGAAGCTGGAAG
TGATTTTCCGATTTTGCGGACGGTAAGTAAACCGAAACCGGCCGTCCGGTTTGCGCGGGA
GCTTTCGCTACATGTGTGGTTCGCAGATGTGCCACGCCTTTGCGATGTGTTCGGCGGCAC
CTGCTACCTGTTCCGACGCGGCCTGAAGGGCGGCGGCGAGTTTCCCGCGCCCGCGGGTGC
TGTCCGCGAGCGAATCGGCTTCAAGCTTCGCCGCAAGCTCCTCCAGAAAGGTCGCCAGCG
CGTCGTAGCGGAGGTCGCCGAGTTCGGTGGCCAGTTCCGCCAGCGTGCCGGGGTAACGCT
CGACGTGGTTCGCGTGCGACATAACAGGCGCTCCGTAGGTCAATCAAGCTGTTGAAGGGC
GGGGAACACGAGACGTGGGATCGTGCCGTCGAGTACTAGCGGCGACCAGTCTGGAAAGCG
CGGCATGTCGAGGAAGAAGCTCACCGGCTGGCCGCTGGCGGCTTCCGCCGGTGCTTCAGA
GGCGAACGCTCGACTGAGGAGCCCGTCCAGTCGAGTCAGCGTCTCGTCTTTCTCACCGGG
TGCGACCGCGACAACGAACTCGGATCGCACACGGGGCGGAGCCGGAAATTCGCCGAGGAC
ACGTGTCGGCGCGTACCACTGGATCAACCGCACCAGTTCGCGTGCGGAGAGTACCGGCCA
GCGAGTAACGTCACGGAAGGCGGGAACCTGTGAGCCGAGCACACGGAGCGATTCGTCGCG
GAAGAGCGCGGGGCCGTTGCTTTGAATGCATTCGGGCGGTCCGTACTCGAACACCGCCCC
TTGCGCGCTGGTGCGGGAGGAGCTATCAAGTTCGTTTGCCATCTCGCGGAAGCACGGAAC
GAGTACGAGGGCGTCACCGAACCGGCGGGGAGACACCCAGCCGCCCGACACGCAACCGAC
CTGACCGCACTGGCCACACACTTGGACTTGCACAGGGTCGGCGGGTATGACGAGGTCGAG
GGCGTTGATCAGGTGGTGCCCGTCAGCGTACAGAGCGGTTGAGGCGTGTGAGCCGAGCCC
GGCCGACCGGAAATCCAGCTCGACCGGGCGAAACTCGAGCTGTCGGACCTCCCACATCAC
TCACGCCCCCTCGTTCTGCTCCAACTCGTCGAGCAGGTGCCCGAGCTTTTCTTTCTTCGT
TTGCAAGTACCCGCGGTTGTGCTCGCCGGGCGGGAGCTGGATCGGCACGCGCTCCACGAT
CCGCAGCCCGTAGCCCTCCAGGCCGATCACCTTCCGCGGGTTGTTCGTCAACAGGCGGAT
GTCACGGACGCCCAGGTCGTGCAGGATCTGGGCGCCGATGCCGAAGTGCCGCAGGTCCGG
GGCGAACCCGAGCCGCGTGTTCGCCTCCACGGTGTCCAGGCCCTCTTCCTGCTGGAGTTT
GTAGGCCTTCAACTTGTTCAGCAGCCCGATCCCGCGGCCCTCCTGCCGCATGTACACGAT
CACCCCGCGCCCGGCCGCGGCGAGCTGCCGCATCGCGTACTGCAACTGCGGCCCGCAGTC
ACACTTGGTCGAGTGCAGCGCGTCGCCGGTCAGGCACTCGCTGTGCATCCGCACCAGCAC
GGGCTCCGTTTGCACGGAGATCTGGGGGGGCGCGCCGGGCTCCGCCTCGGTCTGCACCCC
GATCCCGCCGAGCGTCAGGGCCAGGTGCGGCTCCTGGTCCACCATCGACGTGTACGCGAA
CAGGTCGAACACGCCGAACTCGGTGGGCAGCTTCAGCGCGATCGCCCGGCTGATGAGGCG
CTCCTTGCGGCGGCGGTACTCGATCAGGTCGGCGATGGTACACATCTTGAGTTCGTGCTT
GACGCAGAACTCGCGCAGGTCCGGGAGCCGGGCCATGCTCCCGTCCTCGTTCAGGATCTC
GCAGATCACCGCCACCTCGCGCATGCCCGCGAGCCGGCACAGGTCCACGCTCCCCTCCGT
GTGCCCGGCGCGGACCAGCACGCCGCCGGGCTTGGCGATAAGGCCGTCCACGTGCCCCTT
GTCGCGCACGAGGTCCTGCGGCCCCGAGTTGGGGTCGGCGCACACCTGGACGGTGCGGCA
CCGGTCGAACGCGGAGATGCCGGTGGTGATGCCGTAGCGGGCGTCGAAGTTGTGCGTGAA
GGGGGTGGCGGTGGGGTCGAGGTTCACCCCGGGAAGGAGTTCGAGCCCGACCCGCTCGGC
CTGTGGGCGCGAGAAGGACACGCACAGCCGGCCGCAGGCGTGGCGGATCATGAAGTTGAT
GGCGGCGGGCGTCATCGCCTCGGCCGCCATCACCACGTCGCCCTCGTTCTCGCGGTGCTC
GTCGTCCACGAGCACCACCATCCGGCCGGCGCGCAGCTCGTCGAGTGCGACATCAATGGT
GCAGAAGCCTTCGGCCGAGCGCGGCATGGGAGCGGTCTCCGTGTGGGGAACTACCGCATA
TTGTACCCGGCCGGCCCGGTCGTCTGTCGCCGAATCAGTGACCGGGGCCGCCGGGACCAC
CGGACCGAGCGTCACCGGCGGCCGGGCCGAGCGTCACCGGCACGAGGTCCGACTCGACCC
GCACCACCCGCCACCGGACCGACGCCCACCGCTCCAGGTCGGGCGGCGGGTTGAGGCTCG
GCTGCTCGCCCGCGACCGCCGCCGCTTTGCGCTGCTTCAACTCCTCAAGGAGCGCCGGGT
CCTTGGTGGCCACCACCAGCCGGCCGCGAGCGGTCTCCACCTTGTTGACGTTCGGCAGCG
GCAGCTCGACCGGGAGGTAGACCTCGACGGCGGTGTCGGTCACCTTCAGCGTTGGGTCCT
TGTCGGCGACGTTCCCACCGGGGTCCTTGAGCCGGCGCCCCGCCTCGAACAGGCCGAGCG
CGTTCCAACCGCTGATGAACCGGTCCAGCTTGGTCGATTTCTCGCCCCCGGGGGCGGTGA
AGAACCCGTCCGGGAGGCCGCCCGGGTTCGCGTTCGGGTACGCGGCGGCGGTCGGGATCG
CGAACGCGATCTGGAGGAACGCGTCACGCGCCACCGTGAGCCACTTCGTGTCCCCGCCCT
CTTCGACGAACGCCCGGTACAGGTACTGGCGCCCGGCCGGTCCGGCGCCGACGTGGTCCA
CGAACGCCTTCGCGAACGCCCCGCCGTTGGCCTCCAGCATCAACAGCATCCAGCCGTAGG
TGGTGCGCTCGGCCTTGTCCTGTCGGATGAACCCGCCGCCCTGCGGCCGCACGATCATCC
ACTGCCGGCCCACGTCGGCGCCGGTCACCCCCTCCACGCCCTTGAGCCCGACCACCACCG
GGAACTTCCCCTCCGGGCACGTGACCTCCCCGTTGGAGGTGCAGTCGATGGTGCCGGGCT
TGTACGACCACTCGGCCACCTCGCCGGAGGTGAACCGGAACTGGTCGCCGTTGCGCTGGG
CGAGCTTCACCAGGTCGGTGCCCTTGAACGCGAGCAGCTCTTCGCCGTACCGGCCGCGCA
GGGCGATCTTGTCGTTCTTCGGGACGCCCTGTCGGGCGCCGGGCGGGATGGTCAGGTAGA
ACGCGTCCTCGGGGTCGCCCTTCTGCACCAGCCCGATCCACCGCTCGACCTCGGTCTTGG
CCTCGCGGCGCACTGCGAAGCTGATCGCGAACAGGTAGGCGAAGTACGCCAGCCCGAGCA
CCAGCGACAGCCACCACGCCGCGTTGGCCAGCGCCTCGCCGGTCCGGGTGCCTTCCGAGT
TGCGGATCAGGCGCCGGGCCGCGAAGCTGAGCACCACCCCGATCACCGGGAGCACCAGCA
GCTCCTCGATCAGCAGCGGCTTCTTGTTGACGAACGCGCTGATCCCGAGCACCAGGAGGA
GCACCGCGAACAGCCCCGCGACCGTGGCCGCAGCAACCGCGCTCCAGGCAATGGGAACGT
AGGGTGTGGTGTCCGCGGTGGACGGGAGCGCCGGCGGCTGGGTCGGTTCGGCCATGACTG
TGTGTGGACTCTGGACAGAATGGCGGTTGGAGCCGTTGTAGCGTCCAGAGGTACTACGGT
ACAGCCACCCCGCCGGTTCGATCGGCTGATGGCAGCAGCGGGGAATCAGGAATCAGGGTG
GCACGAGAATTGTGCGGGCCGGCTCCTGATTCTTCATACCGACGGATTGGGGGTTCTGGT
CTTCAGTGTGGCCCGCTCGCTCCGCGAGCGGTGCTTCGGGCATCAAATTAGCGACATTCG
ATGCACTCTGCACACGGTTGCAACCGCTCGCGGAGCGAGCGGACCACGGAACACCAGAAC
CGGCCTCACTTCCGATCACGGCGCGGTGCGCTGGACGTACCCGATGACGACCGCCTTCAC
GGCTTCGGGCAGGGCGTTGAACTCCTTTTCGTCGAGCTTGCCGTCGTCGTTGGTGTCGAA
CCGCTTGAAGCGCTCCTTGAACTGGTCGGGGATCACGATCCCGTCCTTCGGAAACTTGAA
GTCGGCCGCGGCGCCGGGGCGCAGGTTGAGTAACCCGCCCGCCGGGGCGCCCGGGGCGAC
CACGAACTCGACGTACCCCAGGTGCATCTCGTCGGCGGTCTGCGGCCCCCACCGCACGGG
CCTGGTGGCGTCCGGGTTGGCGGGGTTCTTGTCGCTGTTGTCGTACCACGCCGTGTACGT
CAGCACGCTCCCTTTGGGCACCGGCACCGGCTCGGCGAACCGGTACTGCAACTGCCAGTT
GAAGTCGTAGTGCGGCACGTCGAGCAGGGTGGTCGTCTTGCCGCCGGCCCTCAGCTCGTA
CCGGGCCGCCTTGCCGCGCAGGTGGGCGTGCGGGAACAGCGCCAGGACGTGGGCGTCGAA
CGGCACGTACGGGATGCTAGCGTTCACGCGGTGGTTCTCGGCCCCGGCCGGGATCGTGAA
CGCCGGGTTCGCGATGCCCGTCACCCGCACCTCGTACCGCGGGGCCGTGTTCGCGAACAC
CAGCCCGATGCGGGTGCGGTCGGTGGTGGCCGTGCCGTTCGGGGTGTAGTGCAGCTGGAA
CACCAGGTTCGCGCCCTTCGGGAGCTTCTTCGCGTACCCCTCCGGGTACACCAGCGCGGT
GCTGCCGGGCACATAGGCCGCGAAGAACCCCTGCGCCTCGCCGCCGATCCGCTGGCCCTT
CGGCAGCGCGAACACGAGGACGTGGTGGACGACCTCGCGCGCCCCCGGCTGCACCTCCAG
GGCCTGCACCCACTTGTCCTCGTCGAACTCCGTTGGAACGCTCACCACCTGGTACGGCAT
CGTCCCTTCGGCCTTGATCGCGACCGGCTTGGGCAGTTGGAACACCGCGTCCGGTTTGCC
GAGCCCCCACCCGCTCTCGTCCTTCCGCGGGAGCGGGGCGTCGGCCGGGTCTCCCTTCTT
CAGGTCGCCCGCGAGCCACGCGAGCAGGTCGCGCTTGTCGCCCTCGGTCAGCGTGCGGTC
GTTGGCGAACGGCGAGTGCTCGCCCTTTTTTGGCGGGGCCGCGAACCACGGCGGCATCGT
CCCCTTGTCCACCACCTTGCGGATCATCCCCTTGTTCGCGACGACCGCGTCGTAGGTGTC
GAGCACGAACGGGCCGACGCCGCCCTTGCGGTGGCACTCGGCGCAGTTCGCCTGCACGAT
GCGCTCGACCCGGGCGTGGTACGTGAGCGCCACCGCGGGCGCCTTGGCGCGGTCGGGGGC
CAGCTCGCACCCCGGCGCGGTGGTGGCCTGAACGACGGGCCGCTTGTCGGCGAGGAGGTC
GTTCAGCGCGGTGGCGAGGTAGTTCGCGCGGGGCGCGTCGAGGGCGTACCCGAGCCCGTA
CTGGTCGCTGACCGCGCCGCGGTACTGGACCGTTCGCGCCGCGTCGAGAACGAACACTTC
GGTGGTGCTGGTCGCGCCGAGCGCGGCGGTCAGCGTCCCGTCGGTGTCGTGGGCGTAGCG
CCCGGCGAAGGTCGTGGCGTCCGGCTTGTCGCCCCTCGTCGGGTTCACGAACAGGAAGCT
CACGCCCTTCGGTGCGAACTCCTTTTCGAGCCGCTGAAGGACCGGCGTGTACTTCTTGCA
CAGGGGGCAAGTGGTGTTGGTGAACGCCACCACGAGCAGCTTGCTTTGCTTGAAGTCCGA
CAGCTTGCCCGCCTTGCCCGCGAGGTCGGTGAAGGGCACGTCCGGGATCAACCGGCTCAC
CCCGGCTTCGCCCGGGAGGCGGAGCTTCGGCGCCTCTTTCGGGTCGGCGTCCGCACCCTT
TTGGGCACGCGGCGCGGGCAGGGCGTCATCGGCCGCGACCGTGCAGGCGGTGGCGAGCGT
GAGGACCAAGGCGGTCAGTCGCATGGGTCGAGTTCCGTGTGACGCAAGGGCGCGGGCCGT
GTGCCCGGCGACCGGTTCAGATCAACAACCCGCCCCTCGGTACGGAGTTACCCGGAATCT
GAACTTCGGGTTTCGGACTTCACGTCGGCTCCGTACCCGACTCGTTCGCACGTCGGGCAT
TTCCCATCCAACGTCAGGTGTGCCGGTTGCTTTGGACACAAATATCACGATAGCAATGCT
TTGTGTCGAATCACATTGAGCGTTTCCGGGCTGACGCCGTTGTCTCGGAGGCACGTTTTA
ACGCCTTAAACGTGCGACTCGTGTGGTAGCGACGCACCAGCGAACAGCCAGCCGGAAGGT
AGCAGATGTCCAGTCGGCGTCCACCCGCGCGGCGCTGTAAGCCCCGTTACAGTCGTGTGA
GTTCGGACCGCGAAAGGAGTCATACCGAATCCGGTCGTTTCAAGTTCGCGCGGCTTTGTA
CATGAACGCGCAATGTCTGTGCCACAGAAACAGGCACAACCGCCGGACCGTGAATCAGGA
TTTTGACGCGGAGTTCCCTTTTCCAATAGCAACACACAACGTCCCCGCTTACCAGCACAG
TTGCCGCCGTCAAGCCTGCGGCCCTGCAGTATGTGGCGTCGAAATCGAAAGCTTGGTATC
GCGCTCCGCGTGCGGCGCACGCCCGATGTTGGCGGGCGCGCCTTGCTTCGCGCGCGGGGT
TCGTGCATCTTGAGGGGATGGCCGGCGAGTTGTCGTTCGAGAACCCCGACTTCCTGTGGC
TGGCGCCGCTCGCGCTGTTCGTCGCGTGGTGGTGGGGCCGGCGGTCGCGCCCCGCGCTGC
GGTTCAGCGACGTGAGCCGGTTCGGCGCGCGCCCCGGGCGGCGCGCCACCGCCGCGCGCC
GGGGCGGCCCCGCGCTGCGCGGGCTGGCGTGCCTGCTGCTGGTCGTCGCGTGCGCCGGGC
CGCGCCGGCCGGACCTGGTCACGCAGTTGCCCGCGAAAGGGATCGCGCTGGTGGTGGCGC
TGGACGTGAGCGGCAGCATGGGGGCCGAGGACGTGGTCTGGACCCCCGGCGCCCCGTCGG
TCTCGCGGCTTGAAGCGGCCCGGCGCGCCCTCAAACTGTTCCTCGCCGGCGGCGCGGCTC
CGGACGGCACCGCGTTCGACCCGCGCCCCGGCGACGCGGTCGGGCTGGTCGCGTTCGCCG
CGGTGCCCGAAACGGTGTGCCCCGCCACGCTCAACCACTCGGTGCTGTTCAAGGTGGCGG
ACGCGCTCCAGCCGAAGGGCGGCGCGGACGCCGGGACCAACATCGGCGACTCGCTCGCCG
AAGCGGTCATCCGCCTCGACGCCGCCGACCAGAAGTCGCGGGTGCTGATCCTCCTGAGCG
ACGGCGAGCACAACATCCTCAAGGAGGACGTGCGCGACGCGCAGCGCCCGGGCATCGACC
GCACGCTGAAGCCCCGGGAGGCGGCGCAGCTCGCCGCGAACCTCGGGGTCCGGGTGTACA
CCATCGACGCCGGCGGCGACCCGCCCCTCGGCGCCCCGCCCGACGCCGTCGCGCAGCGGT
TCGCCGGCCGCAAGGCGCTCAAGGACGTGGCCGAGATGACCGGCGGCAAGTCGTTCCAGG
CGACCAGCGGGGCCGAACTGCTGTCCGCGTACCGCGAGATCAGCCTGCTGGAGAAGACCG
ACGACCGGGCGCCGATCTACCGCCGGTACTTCGACTACTACGCGTGGTGCGCCGGGGCCG
CGCTCGTCTTACTGCTGTCGGCGCACGCGCTCGACCGAACCGCCTGGCGCACCATGACGT
GAGCGGCGGTTGAAACGCTCGCCACGAAGGCGCACGGGTCCTTCGTTCCCACTGTTTGTG
GTCCCAAGCGGTTACCGCTTTATGCTCCTCTTCACGGCGTCTTCCGGCCTGGGCGGGCTG
CTGACCGACGGGCGCGAGTTCCTCGCGGCCGTGCGGCTGGGGCGCCCCGCCGCGCTGTGG
CTGCTGGCGCTGCTCCCGCTGCTCGCCCTGCTGAACCGCTACGCCGCCCGGCGGCGGCGG
GCGGCCCTCGCGGGCGTCGGGCGCCCGGCGGCGCTCACCGGTCAGCTCACGCACCCGCGG
CCGCGGCGGCGCTGGGCCGGGCTGACCTACCCGCTCGCGTGGCTGCTCCTGGTGGTCGGC
CTCGCGGGGCCGCGGTGGGGCGAGAGCGACGAGCCCGGCGTCGCGGTCGGGCGCGACACG
GTGATCGTGATCGACCTGAGCCGCTCGATGCTCGCCGAGGACATGGCCGACCCCGGGGCC
AAGTCGCGCTGGGAGGCCGCGCGGTCCGGCGCGCTCGACCTGCTCGCCGCGATGGAGCGG
CGCGGGGGGCACCGGGTCGGGGTCGTGCTGTTCGCGGCGCGGCCGAAGCTGGTGTGCCCG
CTCACCACCGATTACAAGCACGCGCGGGCGGTTCTGCGGGCCGTGAACGGCAGGTTCCCG
CCGCCCGAGTGCCGGCCCGGCCCCGAGGCCGACGCCACCTCCGGAACACGGTTCGGCGCG
GCGCTGGTCGCGGCCGTCGCGGCGCACGACCCGCGGTTCGTCGGGGCGCAGGACATCGTC
CTCATCTCCGACGGCGACGACCCCGAAGAGTCCGACCGCGAGTGGGTGCGCGGGGCGAAC
GCGGCCCGCACGGCCAACGTCCCGGTCCACACGGTCGGCGTGGGGAACCCGGGCCAGCCC
ACCGTGCCCGACCTCGGGCCGGACGCGGTCGAGCCGTTCAGCACCAAGCTCGAAGAGGGC
GAGGACAAGCCGCTGAAGCTGATCGCGGGGGAGACGCAGGGGGAGTACGTGGCGGCCCGC
ACCGGCCCGCCGCGGCTCGGTGAGTTCTTCCTGAACTGCATCGAGGGGCACAAGCTGCGA
ACGGTGGTCGGCGACGACCAGGTGCCGCAGCCGAAGGAGCGGTACCCGTGGCTCCTGGCC
CCGGCGCTGGCCCTGTTTTTTGTCGGCTGGCTCCGCGGGCGCTGACGCGGCGAAATGTGA
TGGCGGCGGATACAATGTCGAACGTGGCCCGCAACGAACGGGGAACGGCAATGCGTCTCA
CCCGTAGCCTCTTTTGTCTGTTGTCGGTCGTCGTTTGCCTGCTCGCCGCGGCGGCCCCGC
CGCACGAGGACGCGCCCGACGACCTGATCCGACAAGCGAACGCGCTGTTCCGCGAGGGCG
ATAAGGCCGGCGCCGACCAGTTCTACGCCCGGGCGGAGGAGCGCACCGGCGACCCGGGGC
TGGTCGCGTTCAACCGCGGGGTGGTGCTGTTCGACCGGCAGAAGTACCGCGACGCCGAAC
AGCTCTACGCGTGCGTCCTGGACGACGCCGCGTGCCCGCCGGACCGCGCCGCGCGGGCGT
GGTACAACCGCGGCACCTGCCTGCTGCACCGGGGCGGCTCGTGGGAGGTGTTCCGGGCCG
CGGTCGCGTGCTTCGAGCACACGCTCGACAGCCCCGCGACCGACGAGCGGCTCCGCGCCG
ACGCCCGCCACAACATCGAACTGGCGAAGCTGTTGTGCGCGAAGGAGCGGGCGAAAGAGG
AGAACAAGAAGAAGTCGCCCAACACGGACGTGCCGCCGGAAGAGACGCACCAGCCGCGCC
AGCGCCCGGACCAGCAGCCGGGCGGCGGCGACCCCGACCCCAACGGCGGCGAGCAGCCGA
CCGACTCGGGCGTGTCGAAAGGCCCCGGGGGGGCTCAGGCGCAGCAGCAACAGGGCACGA
CCATCAAGCCGACCGAAACCGACCAGACCACCGCCGGCAACAACGCGGCGCTCGAGGTGC
TCAAGGACGACGCACAGGTGCAGCAGTTGAGCGAGAGGGACGCGCGGGCGACCCTCGCCG
AGATCGAGAAGCGCAACCGCCGGGAGCAGCAGTCGCTGCTCCGCACCCTGTACGGCCCCG
AGCGCACCGCCGTTCGGGACTGGTGAAGGCCGCGACGGGCGACGAGCGACGGGGGCACAT
GCTTTTTCTTGACCGTAACACGTTACGCGGCGCCCTGCTGCTGGCCGCGCTCGGACCGCT
GCTCGCCGCTCACCGGCCGTTATGGGCTGGACAGCCGGCCTTTTTCGAGCCGAAAGAGCA
CTACTACAAGGCGAAGGGGAGCAGCATCAGCGTGCGGTGGGTGGTCGAGCCGCGGGAGGT
GCTGGTGGGCCGCGACCTGACCGCCACGCTCGTCGTCACGGGCGCGACGAACCCCACCGA
AATCGTGAAGCCCGACCTGCGGAAGCTCCCCGGGTTCGACGTGTTCAAGGTGACGGACGT
GCCCGACCCGACCCGCTCCCCGACCGACAAGGAAGTCCGGTTCGTGTACAAGCTGGCCCC
GCGCGGCACCGACGTGAAAGAGGTCCCGCCGCTCAAGTTCAGTTACTTCAACCCGGGCGC
GCCGCCGGGCAAGCAGCAGTTCCCGTCCACCCGCACCGACCGCGACGAGGACACACCCGC
CATAACGGTTCGTGAGGCGCCGAAGGTGGAGCGCCGGGTGGTGCCGCTCGAGGCGCCGGA
GCGCCTGTTCCAGCTCGAAACCGGTGCGGACCCGCTCGGCCGCGGGCCGTTCGTGCCCGG
CGTGTGGGCGTGGGGCGCGGCTGTTCTGGCGGGGCCGCTCGCGGCCGTCGGGTGGTTCCT
CGTGTGGCGCCGGTTCAACCCGACCGCGGCGCGGCTCGCGCGGGCGCGGCGGTCCCGGGC
CGCGCGCCGGGCCGTCGAGCAGATCCGAAAGGCGAACCGCGCCCCCGACCCGCCCGCGGC
GATCGCGGGCGCGGTGCTGGGCTACCTGCGGGCGCGGTTCCTGCTACCGGAGAGCACGGT
CACGCCGTCCGAAACTGTGTCCGCCCTGCGGCAACTCGACGTGCCCGCGGACGTGGCCGA
ACGGGTCGCCGAGGTGCTCCGCGCGTGCGACCGCGCGCGGTTCGCGCCGACCGGTGCGGA
AACGGCCCTCGCGACCGAGGCCGAAGCGCTGCTCACGCGGCTGGAGGCGCTCGCGTGAAG
CGGCTAGCCCCTGTCGCACTCTTGGCCGTTCTCCTGACGGTCGCCGCCGCGGGCGCGACC
GCGCCCGAGGACACGCTCGCGGCGGCGGAGCGGGCGTTCGCGGAGGGCGTGGAGTCGCGG
GCCGACGCCGAGACCGCCCGCCCCGCGTTCGCCCGGGCCGCGGCGGCCTACGACGACCTC
TGGGCGCGGGGGCACCGCAACCCGGAACTGGCGCTGAACCGGAGCCGCGCGCACCGGCTC
GCCGGGAGCCTGCCCCGGGCCGTCGCCGCCCTTCACGACGGGCTCGCGGTCGCCCGGTTC
AGCCGGCCGCTCCAGGTGGAACTCGAAGACGCCCGCGCGGGCGTACTGTACCCGCTCGAA
GGCGAGCTGGCGGCGCAGGGGAAGCCCGTGCCGGTCCGCACCGTGAGCACGCGGCTGTCG
GCCCTCGACACGTGGCTGTTGAGCGGGCTGATGTGGCTGGTGGCGTGCGGCAGCGCGGCG
CGGTTCGTCGCCACCCGTCGCGCGGCGTGGCTCGCGTGGGCGACGGTCGGGCTGTGCGGC
CTGGGCGCGCTAGCGGCGCTGTGGGTGCAGGACGCGCGGGCACGCGGAGGGGCCGAGTCG
CTCCCGCTCTTGGTGGTGGCGGAAGACGTTCACTTGCGAAAGGGGAACGCGGCCGAGTAC
CCGCCCCGCATCGAGCCGGCGCTGCCGCGGGGGGCGGAGGTGCGCGAGCTGTCGCGCCGC
GGCGGGTGGGTGCAGGTGCAACTGCCCGGGGGCACGGCCGGCTGGCTCCCGGAACCCGCG
GTCCTGCCGTGCGGGCGGTGAGGAGAGCATTTCAACTGACGGTTCAGATCACGTCGCGTC
GGCGGCCCCCTTCCGGGGAGAGCCGGCGCGCCACCTCAACGCGGCCCGCTCGGGCCGACG
CACGCCTGCGCGGTCGTGAGCCATCCCCCTGCTTTTGATGGCACACTCTCAGTGGCGAGG
GCCGCGCCCGGAACCGCTCGGGCGCGAGAGCCCGAGTTCGGCGTGCTATGTTCCAGACGC
TGGCCCCCAATTGCCCCCCCCGCCTGGAGCAACGGATGTTCAGAATGTTGGCTCTCGCCT
CGGCCGTTTCGGTCCTTTTCGCGTGGGCGCCGGCCCGCGCGGACGACGCCGAGGACAAAG
CGGCCGCGTTCGCCGAGAAGCTCGGCTGCAGTGTGACGCGCGACACGACCAAACCGGGTC
GACCGGTCACAGCAGTGGGCATGGTCGGCAACAAGATGACGGACGCAGGCATGAAAGAGC
TGGCAGCGCTCAGGAACCTGACCTCGCTCAAGCTGATCGGCCCGGTGGTAACGGACGCGG
GGCTGAAAGCTCTGGCCCCGCTCAAAAAGCTCACCACCCTCCAACTGACCGCTGCCAAAG
TGACGGACGCGGGCGTGAAGGAGCTGGCCTCGCTCGCGAGCCTCACCACACTCGACTTGG
CGAGCACGAACGTAACGGACGCGGGTGTGAAGGAGTTGGCCCCGCTCACCCGCCTCACCG
CACTCGATCTGAGCGGCACGAAAGTGACGGACGCCGGGCTCAAGGAGCTGGCGCCGCTCA
AGAACCTTGTCACGCTCTCTCTGGGCAGCACGGCGGTAACGGGTGCGAGCTTGAAGGAGC
TGGCCCCGCTCACGAACCTCAAGACGCTCCACCTGTACGACACGAAGATGACGGACGCCG
GGCTGAAGGAGCTGGCCCCACTCACGAGCCTCACAACGCTCACGCTGGCCGCCACGAAGG
TGACAGATGCGGGCCTGAAGGGGCTGACCCCGCTCAAGAACCTCAGCGACCTCAACCTGG
GCGGAACGAAGGTGACGAGCGCGGGCCTCAAGGAACTGGCTGCGCTCAAGAACCTGACCG
TGCTCGACCTGGACGTAACGGCCGTCACGGACGCGGGCCTCAAGGAGCTGACCCCGCTCA
CGAACCTCAAGGTGCTTCGGCTGGTCGGCGCGAAGGTGACGACCAAGGGCGTGAAGGAAT
TTAAGGACGCCGTCCTGAAGTGCATCGTCTTCAAGTGACGACGCGGGCACGGGCGCCGAA
ACCGTCGCAACCGGGGGGCGGGCGCGGCGCCACGCCGAGCGGCTCCATCGCCCGTGCGGG
TCCAGTAGACAGGGCGGTACGAACGCCCCGCGTATCGCCCGCCAGAACGATCGCTCCGCG
TTCGCTACTTCGCTACTTCGCTTCTTCGCTGAGGTGCTCGGCGAGTGCGGCCCGGAGCCG
CGCTTCGAGCGCCGGCGGCAGCGGGCCGCACTTCGGCAGCGCCCGCACCACCCGCACCGT
GCGCGAGTACGTGGACACGTACACCTCGCACTTCGGGCACCCCTTCACGTGGACGGTCAC
CGTCTCGTGGCGCTCGTGCGCCACCACCAGGACGCCGTCGGCGCCCACGTAGTCGGCCAG
CAGCGCCTTCAACTCGTCACACGTCATCACGCGTTCTCCTCGAAGTGCGGAGCGAGCAGG
TCGCGCATCCGCATTCGCGCGCGGTGCAGGCGGCTCTTCACGGCGGCCACGCTCAGGTCC
AGCATGCTCGCGATGTCCGCGTTGGGCAGCCCCTCAACGTCGGCCAGCAGGTACACGTCG
CGGAACGGCTCCGGCAGTTCGGCGATCGCCCGCTCGATGACCGCCGCCTGCTCGGCCGCG
AGCACCGGTTCGTCGGGCGCGACGTTCCACCGCTTCACCTCGCCCTCCGGCGCGGCGGCC
TCGAGCACGTCGTCGGCCACTTCGCTGCCCTCGTGCTTCTGCCGGTTCGCCCGCCGGGCG
CGGTGGGCCAGGGCGGCGTTGACCGTCACCCGGTGCAGCCACGTGGCGATCTGCGACTCG
CCCCGGAACGTGTCCAGTTTGCGCACCACCTGGAGCAGCACGTCCTGGGTCACGTCCTCG
GCGTCGGCGTCGTTGCCGAGCATCCGGCGCGCGATGTTGTAGATCCGCGGCGCGTACTCG
CGAAAAACGAGTTCGGGGGTCAGCTTCTCGGGCAGCGGTGCAACCATTCGGCGGCTCGGG
GGCGAGGGTCCGGTCCCGTTCACTTTAACACAGCGAACGGGGTGTGTCCGTAGCAACCCG
TGTGCCCGCGCGCCGCTCAGGCGCTCTGCGCCGCGGGCCGGGCGGCCGGCATTGCGCCGC
GGGAGGCGTGCCGCTTTATCAGGGCCGCGGCACTCGCGACCGCCCACCAGCCCAGCGCGG
CGGCCGCGCTACCGGCCATGGCGCCGGCGGCCCCGCACGCCTCCAGGTGTGCCGCCCCGG
CCGCGGCGCAGAGCCCCACCGCGCCCACCGCCCCGCCGGCCGCGCCGACGATCCCGGCGG
GCGTCAGCCCCCGCTCGAACAGCGGTTCCGCACCGCCCGCCCCCCGCTCGTTCATGGCAC
CCCCTCCACCAACCCGAGCGCCCGACACAGACGGATCGAGATGGCACCAAAGTGACATCT
CTAGTTCTACACCCCTTTCTTCACGAAATCTACACGATGCGCAACATCACCCGAAATTCT
GACAGCGCGCGGCGCGTTGGCCGACCGCTACGATAAGGGAACGCCGACGCACACCGCACC
CGAGGGACTGATGCCATTCCGCGCCGCGCTCTTCGACTTCGACGGCACACTCGCCGACAG
CTTCGCCGCGATCACGTCCAGCACCAACCACGTCCGGCGGAGCTACGGGCTGCCGCCGAT
GACCGAGGCGGAGGTGCGCGGGTACGTCGGGTTCGGCCTTGATAAACTCATGTCGGACCT
CGTTCCGGGCGCCCCGGTGGGCGAGGCGGTGGCCCGGTACCGCGAGCACCACGCGGGCGT
GATGGTCTCCGAAACCCGGCTCCTGCCGAACGTCGGGGACACGGTCCGGGCGCTCGCCGG
GCGCGGGCTGAAACTCGCCGTGTGCAGCAACAAGCGGGTCGAGTTCACGCGCGAACTGGT
TCGCGCGCTCGGCCTCGACGAGTATTTCGCCTACGTGCTCGGCCCGGACGACGTCGGGGA
CCGGGCGAAGCCCGACCCGGCCATGCTGTTAGAGGGGCTGAAGCGGCTCGAGGTTTCACC
CGCGGAAGCGGTGTACGTCGGGGACATGGTTGTGGACGTGCGCACGGCCCGGGCCGCCGG
GGTCGAAGTGTGGCTCGTTCCGACCGGGACGACGGACCCCGGGGAGGAACCGGACCGCCG
GCTCACCTCGTTCGAAGAACTGCTCGCACTGCTCGCCGGGTGAAGCTCGCCGGTCCGTAA
AAACGGCGCAGGGGCCGCGGGGGCTGACATCAGCTCCCGCGGCCCCTGCGCCGTTTTGCG
CCGTTACGCCCAGTCGTTACCAGCGCCACGGGGACCCGTAGCCGCGGTAGCCGTAGCTCC
CGTAGTACGGACGGCCGTAGTAGGAGTTGTACCCGTAGTTCGGGTAGACGGAGCCGCTGC
CGAAACTGAAGCCCCCGCGCGGCCCGCCGACGCTCAGCCCGAACCCGCTGCTCGGGTAGC
TGTAGCCGCGGTAATAGCTCGGGTACGCGTACCCGCCGCGGTATCCGCTGTAGTGGTTGT
GGTGATGGCCGCCGTAATAGGCCGGGGGCCGGGCGTCGGCGGCGCCCGCGGACACCGCCA
GCGCACCGGCGGCAACGAACGACAGTATGGCGAACTTCATTGCAGGTCTCCTCGGTGTGG
TTTGAGGAGCCGGTCGCGGAGTTGGGCGGCAGCGCGTCGGGCGTCGGCTCCGGTTGTCGA
ACGCTCTCGGCCGCCGGACTTGCGCCCGGCGGCCGAGAAGAGATACCGATTCGACCGAAT
TTGCTTACGCGATGCCGAAGTGGTGCTGGAGCTTCTTGATCGCCTTGTACTTCTCGTCGC
TGACCCGCTCGACGGTCGTCGCCAGCTCCGTGGCGATCTCCGGAACCGGCCAGCCGTCGG
CGGTCAGCTCCAGGATGCGGCGCTGCCGCGGGCTGAGCTGCTCGGCCGCCTTGGCGACGG
CGTCGCGGTCGTCGCGGGTGGTGTTGGTGACGGGCCGCCGGTCCGGCAGCTCGTGCGACA
GCGCCGCGAACTTGCGGGCGCGCTGGGTGCGCTTCTTCACCGCGTCGATGGCGCGGAGGA
ACTCCCGGCGCTCGCTCGTCTCGCTGTCCACCAGCACGGCGCCCCACTTGTCCGCTTCGA
CCCGCTCCAAGAGGCGGACGAAAACGGCCTGGGTGCAGTCCTGCCAGCGGTCGGCGGGCA
GGCGGGCGTTCCGCCAGCACGTCTGGCAGTACTTGCTGATGTCGGTGACGGCTTTCGCGC
TCGGCTCCGCGCCGCGGGCCACGGAGGCGCCCGCCCGCGCGGGCGAGGTGGCCAGCGCGG
TGCCGAGCACCATCGCCACCATCACGCCGCGCGACGGCTTCGAGGGCAGGTAACGGGTCA
TGCGGTCACGTCCCTAAGACCAAGTTGCGAACTTCGTCCATTATACTGACGCGGCGGGAC
GCCTTTCTCGCCCGAACCGTACAAAAAACGGGAAGTCAATTAAAGCCCGTTTCGGTAGGG
TGGGACAAAGCTTCGCGGTCTCACCGGCCCTCCGCGGTTGGCCCCCGGTCGTGCGCCCGT
GTGGTGACCGCAGTGCCCGCGCGGGCGCACGACCGGGGGCCAACCGCATTCCGCCACGCC
GAACGGCGCAAAGCCTTGCCCCGCCATCTGATGCGAGCCCATCTATGCGTCGACTGCTGC
CCCTGTTGGTTTTCATTCCGGCCGTTTCGCTCGCGCAGGACGCGAAACCGCCCGAGGTGC
CGAAGGGCACCTCATTCAGCTTCGCGTTCGCGAAGAGCACGGTTTTCCCCGGCACCACCC
GCAACGTAACCGTGTGGGTGCCGGCCCAGTACGACGGCAAAACGCCCGCGTGCGTGTACG
TGAACCAGGACGGGCTGCCGGGGTACGTCGGCCCGACGTTCGAGAAGCTCATCGCGGCGA
AGGAGATGCCGGTCACGATCGCGATCGGCGTGACCCCGGGCGAGGTCAGGGCGGGCGACC
CGAAGGCGGCGCTCACCCGGTACAACCGGAGCTACGAGTACGACGGCCTGGGCGACGCCT
ACGCCCGGATGCTGCTCGACGAACTGCTCCCGGAGGTGGAAAAGCGGACCACGAAGGACG
GGAAGCCGATCGTGCTCTCCAAGCGGGGCACCGACCGGGCGATCGGCGGCGCGTCGAGCG
GCGCGATCTGCGCGTTCACGGCGGCGTGGGAGCGCCCGGACGAGTTCTCGCGGGTGTTCA
GCACCATTGGCACCTACGTCGGGCTGCGCGGCGGCGATATCTACCCGACGCTGGTCCGCA
AGTTCGAGCCGAAGCCGCTGCGGGTGTACCTCCAGGACGGCACCAAGGACCTGAACATCT
ACGGCGGCGACTGGTGGATGGCGAACCAGACGATGGAGCGGGCGCTGGTGTTCGCGGGCT
ACGAAGCGAAGCACTCGTGGAACGACGGCGGGCACAACGGCGGGCTGGCCGCGGGCGTGT
TCCCCGAGGCGATGCAGTTCCTGTGGAAGGACTGGCCCGAACGGCCGAAGGCCGGCAAGG
GCTCGCAGCCGCTGCAAGAGCTTCTGATCCCCGGCGAGGGCTGGAGGCTGGTGGGCGAGG
GGTACAAGTTCACCGAGGGGCCGGCGACGAGCCCGACGGGAGAGGTGTTCTTTAACGACG
TCGGCTCGTCGAAGACGTACAAGGTCGTGGACGGCAAGCCGGTGGAGTGGCTCGCGGACA
GCAAGCGCGGCGACGGCCAGCGGTTCGGCCCGGACGGCCGGCTCTACGCGAACGCCGCGG
GCGAGTCCAAGCTCCTGGCGTGGGACGGCGCGGGCAAGCCGAGCGTTTTCGCCGAGGGCT
TCAAGGGCAACGACCTCGTGGTGCTGCACAACGGGGCGGTCTACGACACCGACCCGTTCG
AGACGCCCAACAACAGCAAGGTGTACTACGTCTCGCCGAAGGGCGAAAAGAAGGTCGTCG
ATACGGGCCTGAAGTTCGCGAACGGGATCACCGTGTCGCCGGACCAGACGCTCCTGTACG
TCGCGGACAGCCGCACGCGCTGGGTGTACAGCTACGTGATCCAGCCGGACGGCACGCTGG
CGAACAAGCAGAAGTATTACCACCTCTACGTCCGCGACGCCGACGACGATTCGGGCGCGG
ACGGGCTGCGGTGCGACCGCGACGGGCGGTTGTGGGTCGCGACGCGGGCCGGGTTGCAGG
TGTGCGATCAGGCGGGCCGGGTCAACTGCATCATCCCGACGCCGAACGGGAAGCTGTCGA
ACCTGACGTTCGGCGGCGCGAACATGGACGTGGTGTACGCGACCTGCGGGGACAAGGTGT
ACAGCCGCAAGGTGAAGGTGAAGGGCGCGAACGCGTTCGAGCCGCCGTTCAAGCCGGCGC
CGCCGCGGCTGTAACCTCGATGCGAGCGGACGATGAACGCCCTCCGCTCGCCTTCCCGAG
GGCGAGCCGAACGCGAACGGTTCGGCGCCTCTCGGAAAGAAACGCACCACATCTCCAACA
GCCATTCCGAAACCGCGCCGGGTATCAGACGGGTGTGCCGGTCACGGCACCGCGGCCGGT
GCCGTGCGCGCCCCCAATCTTCCCACTGTAAACGTCACGCTTGCCGTCGGTATGTTGAGG
AGCGTCCGTTCGCATCGACGTTGAGAGTGCGCCGAGCGAATTCTTGACTCGGCTCAATTG
CAACTCAATGGGAATCGGTGTACTCCGCCGCTGGAGAACCCTGGGAGAATTTTGACCCCA
GATATGACCCGGCGGCCATTAAGTTGATGTCGCCGCGCGGAAGGATGATTCAGCTTTGAC
AGGAACCGGTATACCTCTCTCGCCATTACGATCACGCCCAAAATGATACGGATGATGTGG
GCGCCGCCCCCGGAGTCCAACGTCTCCCCGTTTCAGCCTTCCGGGTTTCACCCGGCGTTT
TTTTCGTTGTTTTGAGGTTTATCTACGTGATGCCTACAGTGCTTGTCGCTACTCGCCGGC
GGGTGGGTTTTACCCTCATTGAGTTGCTGGTGGTGATCGCGATCATTGCGATCCTGATTG
GGCTTTTGCTGCCCGCCGTTCAGAAGGTCCGCGAGGCGGCCTCGCGGATGAAGTGCCAGA
ACAACCTCAAGCAGATCGGGCTCGCGGCACACAACTACGAGAGCACGTTCGGCCGGCTGC
CCCCGGGGGCCGTCGCCCCTGGCCCCGATAACGATGTGGGGATCAGCGCGCTCGCGAGCA
TTTTGTCGTACCTGGAGCAAGCGAACAGCTACGCGCTCATCACCAACGACGTGCTCACCG
GTAAGACCCGTTGGTGGGCGGATTCCACGAACAACGTGGCCGCTCAACAAAAGGTGAAGG
TGTACTACTGCCCCTCGGACTCGCTCGACTCTTACAACGGCGCGGTGATCATCCGCATCG
GGTACGTCAACAACTCCGACGGCACCGTGGGCACCAACGGCGCGCTGTTCGGCGCCCCGA
ACACCTGCGGGATGACGAACTACATCGCCAGCGGCGGGCACTCGGGCAAAACGGGCAACG
CGACTTATGACCCGTACTGCGGCCCGTACTACCAAGGCTCGACGACCAAGCTGACCGACA
TCTCGGACGGCACCTCCAACACGATCGGCTTCGGTGAAACCCTCGGCGGGAACGGGGGCA
TCAGCGGCGCCCGCGACTACAGCTACTCGTACATGAGCCCCGGATTCCTCGGCACCAAGC
AGGACCTCATCCGGCCGTCGTGGACCACGTTCGGGAGCAAGCACACCGGGAACGTGCAGT
TCGTCTTCTGCGACGGCTCCGTTCGCGGGATCAGGTCGATGGCGTCGGCGACGGACCCCG
GCGTCGGCTCGGACCGCTGGTGGACGTTCCAGCGGTTGGGCGGCATGGCCGACGGCGGCG
TCGTGAACTCGTCGCTGGTGGAGTGAGGTCATAACCACCCCGGCGGGCGCTTCATTAAGA
AAGCGCCCGCCGGGGCGTTTTCGTGCGGCGTGTCTCGTGGCCGAACCGGCCCTCACATGA
CGCCCATTATCGCAACAGCTTCGCCCGCCCCGCCGCCTGACGATCGAGACTGTCGATCCC
ATCAGATCATGTGATCGGCTGCAGTCAGTCGCGGCTACACCGTGGAATCATGAGACGCAA
AATGTCAATTCGCGTGCGCCATCTGTTAGGGGCCGCAACGATCGCTCTGATCGCACTAAG
CGGGTGCGGCAAAGAGTCGCCGGCCACCCCCGCGACGCCTCAAGCCGCACCGACTCCCGC
ACCGGCCAAAGGCGGATCAACCGGTCCCGGCGGCAAACAGATTATGATCTTAAAGGAATA
GCGATTGGTCGATCGCGTGAGGTGATGAACTGAGCAAATCGAAGACAGCTAACCCCTCCG
CGCAATTATGTGTAGGGGGGAGACTTAACGCTCAATCCGTAATCATTCACAGGGATAGCC
GGTTGTAGTGACCTGGGAGCGCATCGCGGGCAACTCGAAGGCCGGTGTGCCGGGAGTTGC
GGCGGTTGGGCGGAGCCGAGTAACCGGGCGTCGCGCCACGCCGTGCGCTGGTGCAAGACC
CGTTGTGGCACCCACTCGGAACGCGGTTCCCGGTTAGTAAGCGTGCGCTCACCGCCATCG
CCTCGTGCCAACAGCAGACAGCAACGTCCTCACCTTACGGCGCCATTCAAGCGGCCCGCA
ACGGCACGCCCATGCACCCACTTCTCCCGGCGCCGATCGCCAATCCGTGCACGGATACGA
GCAATCGCATTAACCGCGTAACAGCCAGTTAGGTCAGCCGTCGCCATGACGAGGGCAACC
CGCGGTGCCTTCGGAGACCGTCGCCGATGTGTGGCGGCTCCGATGTGTTACGGCCGCGGA
AGCTCTTCCGTGGCACCGAGTTGGTGCGGCGCGAGGCGACTAAACGGTTCGGCCGGAACG
TTACGCAGGACACCAAACAAGAGAATTGCGGTGAGGGCAAACCACATCGTGACACGCTGG
ATGCGGCGGGCACCGAACTGAAGAACGGGTAGCAGCGGGAATATTAGAAACACGATTGCG
TTGTAAGCAATCGCTTGCCCGATGTGACCGTTAAGCAGGGCGTGAGCGGCCCGCGTCGTG
CCGCACCCGGGGCAGTGCAAACCGGTGGCGGAATGAAGGGTACACTTGGGGTACCACGCG
TTGCCAGTGGGGGGCACCGTGGAGAGCACGTAGCCGACGGCACCGAGAAGGATCAGAACC
AGAACCCCGAGCGCCAGACGGACCGATCGGGTCAAACGGACCCCGGAGGCCGTAAGCCCC
CGGGGTCCCGCGCCAACAGTTATGCCCGAAGCGGTTCGCTCGGACGAAGGCTCACTTGAG
GGCATTGTTCGTCACGCCACTGACATACAGGATGACGTTGAGGATGATCCCAGCCACGCC
CGCCACGAGCACGATAATCGAGTTCCGCTTGGAGTCCGGGTTCTTGCAGGTCACCAGACC
GATGATGCCCAAGATCACGCCCAAGGGCCAGCAGCAGCAAAAGCTGAAGAGCGCGAACAG
AACGACGGAGACCGTCCCGTTCATCAATCCGTCGATGCCCGTCAACTTCTTGGGGCGGTT
CGGCCGGTAGTCGTCGTCATCGTCCTCATCGTCGTCGCGCGAGCGGCCGCGCCCCCGTGG
CGGTTCGTCGTCGTCGTCGCGCGAGCGGCCACGCCCCCGTGGCGGCTCACGCTCGTCGTC
CTCGTCGTCGTAACGGTCGCGGGCCATTCGACCTTCTCCGATTCAAGATTTGGAAATAGC
GAAGTGCTAGGGGTCTAGCTGTGCACAGGTTAGCCAACTCCGGGCGGGGTAGCAAATCCG
TTTCCGGCGGATCGTCCGAGATTCCGCGCCCCGGTGCCGTTCGCACCAACCACTTGAACT
TTCCGGCAGAGTCCGTGTCTTTCTCCGTACTGCACCCCCCGGCGCCGCGCCGCCGACCGG
GTGCGCCATCACACGCGAGAACCGCATGCTTTCTTCCAGCGAAATTCGTCAGCAGTTCGT
CGACTTCTTCTGCAAGAAGCACGGGCACACGAACATCGCGTCGTCGCCGGTGGTGCCGCT
CAACGACCCGACGCTGCTGTTCGCCAACGCGGGCATGAACCAGTTCAAGCCGTACTTCCT
CGGCACCGAGAAGCCGCCGGTGGTGCGGGTCGCGAACACCCAGAAGTGCATCCGCGCGGG
CGGCAAGCACAACGACCTCGACGACGTGGGCCGGGACACGTACCACCACACGTTCTTCGA
GATGCTCGGGAACTGGAGCTTCGGGGACTACTTCAAGAAGGACGCGATCGCGTGGGCGTG
GGAGCTGCTCACCGAGGTGTGGAAGCTCGACCCGACGCGCCTGCACGTCACCGTCTTCGA
AGGCGACCCGGCGAACGGCATCCCGCGCGACGACGAGGCGGCGGGGTTCTGGAAGGCGGT
CGGCGTGCCCGAGGAGCGCATCCACCTCGGCAACAAGAAGGACAACTTCTGGGAGATGGG
GAACACCGGGCCGTGCGGGCCGTGTACCGAGATCCACATTGACCGCACGCCCGACAAGAG
CGGCGGCCCGCTGGTGAACGGCGGCACGGACAAGGTCATCGAGATCTGGAACCTGGTGTT
CATCCAGTTCAACCGGAACGAGGACCAGAGCCTCACGCCGCTGCCCGCCCAGCACGTCGA
CACGGGCATGGGGTTCGAGCGCATCTGCTCGGTGGTGCAGGGGAAGAGCAGCAACTACGA
CACGGACGTGTTCACCCCGCTGTTCGAGGCGATCCAGAAGGTCACGCTGTGCGACCGGCC
CTACGGCGGCGACCTGAACGACCTGAAGGACACGGCGTACCGGGTGATCGCGGACCACAT
CCGCACGCTCACGTTCGCGCTCACCGACGGCGCGACCATCGGGAACGTGGGGCGCGACTA
CGTGCTCAAGCGCATCCTGCGGCGCGCGGAGCGGTACGGGTACCAGGTGCTCGGCACGAA
CGAGCCGTTCCTCTACCGGCTCGTTGACACGGTGGTGGAGCACTTCGGCGCGGCGTTCCC
GGAGCTGAAGAAGAACCCGCACAAGGTCAAGGACCAGATCCGCGACGAAGAGGCGGCGTT
CCTGCGCACCCTGCGGCGCGGGATCACGCTGTTCAACCGCATCGCCGCGCAGATGAAGGA
CGAGGGGCGCACGCAGGTGAGCGGCAAGGAGGCGTTCAAGCTCCACGACACCTACGGCGT
CATCATCGACATCACGCTCCAGATGGCCCAGGAGCAGGGCCTGACGGTCGATGTGCCGGG
CTTTGAAGAGGAGATGAAAATCGCCCAGGACGGCGCGAGGGCCGGCGGGAAGAAGTTCGC
CGTCACGGCCGTGAAGGGCGACCTGCCCCCGACCGACGACGCCCCCAAGTACGACGCCGC
GGTCGTCGACGCGACCGTGCTCGGCTGGGTCGTTGACAACGAGGTGGTCCGGACCGGCGC
GCTGAAGGCCGGCGATTCGGCGGCGCTGCTGCTGGACCGCACGAACTTCTACGCCGAGCA
GGGCGGGCAGGTGGGCGACACCGGCACCATCGACCGGCCCGGCACCGCCGGCGCCGAGTT
CGAGGTGGAAGACACGCAGCGGCTCGGCGAAACGGTGCTGCACGTCGGCGCGCTGCTCGC
GGGCGAGTTGAAGGTCGGCGACCGGGTCACCCTTCAGCAAACCACGACGCGCCGCATTGA
CGTGATGCGGAACCACACCGCCACGCACCTGCTGAACCTCGCGCTGCGCGAGGTGCTGGG
GCACCACGTCGAGCAGAAGGGCTCGCTCGTGGACGAGGAGAAGACCCGGTTCGACTTCTC
GCACGACAAGCCGGTGACGGCCGAGGAGCTGCGCGAGATCGAGCGCCGGGTGAACCGGCA
GGTCGTGCTGGATCAGGTGGTCACGGCGCAAACGATGCCGCTGGCGCAGGCCAAAGGGCT
GCCGGGCGTGCGCGCGGTGTTCGGCGAGAAGTACCCGGACCCTGTGCGCGTCGTCATGAT
CGGCGCCGAGGCGCCCGAGAAGGTGACCCAGGACATGTCGGTGGAGTTCTGCGGCGGGAC
GCATTTGCCGCGCACCGGCACCATCGGGTACTTCAAGATCGTCTCCCAGGAAGGCGTGGC
GAAGGGCATCCGGCGCATCACCGCCGTCACCGGGAAGCCGGCTTACGAGGACGTGCAGAC
GCGCAGCGCGATCGTGGACGAACTCGCGGGCACGTTCCAGTGCCGCCCGGACGAACTGCC
CACGCGCGTCGGGGCGCTCCAGGAGCAACTGAAGGCGGCCCAGGCGCAGCTCAAGAAAGC
AGTCGCCGCGGCCCTCACGGGGGTGGTCGACGAGTTGATCGCGTCGGCGCCGGACGTGGG
CGGGTCGAAGGTGGTCGTGGCGAAGCTGCCCGACGGTGCGAGCAACGAAACGGTCCGCAC
GCAGATCGACCGCGTGAAGCAGAAGTGCGGATCGGCGTTCGTGGTGTTCGGGTGGTCGGA
AGGCCCGGAGAGCGCGTTCCTGATCGCCGCGCTCACGCCGGACCTCGTGAAGAAGGGGCT
GAAGGCCGGGGACGTGGTGAAGCAGGTCGCCCCGGTGATCGGCGGCGGCGGCGGCGGGAA
GCCGGAGCAGGCGCAGGCCGGCGGGAAGGAGCCCGCGAAGCTGCCCGAAGCGCTCCAAAA
GGCCGATCGCCTCGGGCGCGACCTGCTCGCGAAGTGATGCCGCTTCGCCCGCCCGAATTC
TGGTATCTGATTGAGCTTAACGCGCTCGGCACAGACGCATCCCGTCTGTGCCGAACTCTC
AACACCAGGCCGGTGGCTCTCACTTCTTGCTCTCGGGGATCTCGACGTACACCTCGACGG
CTTCCCAACTCCCGCGCCCCGGTGTCACCATTCCGGCCTTCGCGCCGCCCGGGTGCAGGG
ACAGAACGGCGCCCTCCGTCGTCTCCTTCGGAACGATCCCGAACGCCAGCCCGCTCGGCT
TGTTCAGGCGCATCTTCAGCGGCTGACCGTCGGCCCGCTTCGCGGTGAGCCGGTACTGAC
CGACCGGGATGTTGTTGATGGCGAAACCCGTGCTGAACACGGCCTTCCGGACCACGAACG
TCTTCCCGACGCTGCCGTCCAGCAGGCGCCCTTCGGGGGTCAGGGTGACCTCGATTTCCG
TTCCCGTTGTGAGGTTGTTCGGCAGCCCCAGCGCCTCGCCGGGTTCGTTGAGGTGGTGCC
CGATGTATAGCGAGCCGCCGTAGAAGTTGCTCCGCAGCCGCGGGTTCTCGCTCAGCCCGT
CTTTGTCCGCCGCGCCGTAAGTCCAGAGCACGAAGTTCTCGACCGACCCGTCGGCCGAGG
CGAACGAGGTGAGTTTCCCGTCAGCCGGATGAAGAGACAACGCGGCCCGGCCGTCGGCGT
AGTCCACCGTGTACCCCGCGGCGTAGAAGTGGGCGGCCCCGAGCGGCACCTGGACCTCGT
AGTAGCCCTTCTCGTCCGACTCCGCGTGAGCGCCCGAATACCGGCCGCCGACGACGGTCG
ACCGGACGCCGATGTAAGCCCCCTGGAGCGGCTTCCCAGCGGCGTCCTTGACGTACCCGC
GGAGGTGCCCGGGCTTCTTGTCCAGTGCCGGGAACGTCGGGACCGGCGGCGCCTCTTTCG
GGATCAGGTTGACGTAGTTCGGCTCCTTGCCGACCGCCACTTTGACAACCGGCGGCGGGC
CGGACGGTTTGGGAGCAGCGACTTCCGGCGCCCCTGTCGTTTCGGGCGCGCGGTCCGGCT
TGGCGACCGGTGGGGCCTCCGTCGGCGCGTTCGTTGATGAACTCGCGGCCGGCGCTGTCG
CCGCTCCCCCTTGCGGACCGCACCCGCAACACGCGATCCCAATCAGACCCGCCAGCACCA
CCGGGCTCCCGTTCCGCAAGACCATATCCGTCCTCCGCCACTTCCGTTCTGCCGCTCGTC
TCTGCGGGACCGGCTACGGAAGGGAACAACACAGGGCTCCTACCTGTTCGTCGGAGAGCG
GTAGAACTCTTACCCCAGCGGCCGTTTTTCGGTGCCGAGAAGCCCGGGAATCATGATTCT
GTACTCCCGCAATTTCGTCAGCGATCTGCAGCCCTGACCGACTCAACTCAAACGCTCTTT
CAGTTCTGGTGAATCACTCCCTCCCTCGATCAGACGCCGGAGGTAGTCCATCGCCGGGGG
CACCTGATCGCCATCCCAGTCGCCGTACTCCCCCTGCCCACCGGCGCCCCACACGATGAT
GTATTCCAGGTCGGGATCGATTTGAACCCCAGCCCCTCCTCGGTGCAGGTCGAATACGGC
GTACACATGCTCAGGTTGCAAGGACCACCGCAGAAAGCGGACGCCGGCCGCAACCGCCGC
GAACTCGCTGAATGCGGCGCGGAAGAACCTTTGCCCGAACGCCGGGGTCCGAGTGAGAGC
GTCGTTCTGTGGCTCGACGACCCAGGTGCCCGCCACGCACCTACTGCGGGGATCGTGTTC
GGGAATGTCCAACGGGCTTCTCGCTTTCACAACCGCGCAATGGACCGGAACCGGGCCGCC
CGGGTGATGACAGATTTTCGGCCCTAACGCCACGCATGTTATTGTATTAGACCAATCGAA
AATCAGTCTGCCGGGCGATCGCGGCGATCCCAGAAGTGAGTTCGCAGGCGCCAAACGCAT
CGCACCCGGGCCTTGAAGATCAAGACCCGGGTGCGAAGGTACTCGGTTACGGCCACGGCC
GGCTCAGCGGATGAGGCTCAGCGGCAGGTCACGGCCGCGGAGCCGGCTCGGCTGGCCGGT
CAGGAACTCGTCCACGTGCCGGGCGGCCTCGCGGCCCTCGGCGATCGCCCACACCACCAG
CGACTGCCCGCGGCGGCAGTCGCCCGCCGTGAACACCCCGCGGACCGATGTCGCGTACTT
CGCGTCGCTGCGGATCGCGCCGCCCTCCGTCATCGCCAGCCCCAGCCGCTCCGGCAGGCT
CCGCTCTGGCCCCGCGAAGCCGATCGCCAGCAGTACGAGGTCGCACGGGAACACCAGCTC
CGAGCCGTGCAGCTCCTCGAACTGGCGCTCGCCGTCTTTGTCGAAGTAGTGGTGGACGCG
GACCGCGTGCAGCTCCGTGACGCGCCCCTGGTCGTCGCCGGCGAACCGCTGGGTCTTGAT
CTGCCAGTCGCGCTTGCCGCCCTCCTCGTGCGCGGGGGTGATGCGCAGGATCTTGGGCCA
CAGCGGCCACGGCGTGTCCGGGTTCACGTTCTCCGGCGGGCACGGGTTGTAGTCCAGTTG
CAGCACCGACTTGGCGCCCTGCCGGTGGCAGGTGCCCAGGCAGTCCGCCGCGGTGTCGCC
GCCGCCGATGATGATGATGTTCTTGCCGGCGGCGCTGATGCTGTCGGCCGGGAGCTGGTC
GCCCAGCCCGCGGCGGTTCTGGGCCGTCAGGAACGTCATCGCCTGCACGACGCCCTGGAG
GTTGCGGCCCGGGATGTCGAGTTCGCGCGGCCGCGTGGCGCCCACGGTCAGCACCAGCGC
GTCGTGCTTCGCCCGCAGCTCCTGCGGGTCCACGTTCTTGCCGATGTCGGCGTTCGTGAC
GAACTCGACGCCCTCCTCGCGCATCTGGTGGATGCGCCGGGCGACGTAGTCCTTCGACAT
CTTGAAGTCGGGGATGCCGTAGATCAGCAGCCCGCCCAGCCGGTCGTCGCGCTCGTACAC
CGTGACCGCGTGCCCGGCCCGGCGCAACTGCTGCGCGGCCGCCAGGCCCGCCGGCCCGCT
CCCGACGACGCCCACGGACTTGCCCGTCGAGTGGCCCGGCGGCTCGGGGACGATCCAGCC
CTGCTCCCAGCCGTGGTCGACGATCGCCTGCTCGATCGTCTTGATCGTGACGGCCGCGCC
GTTGAGCGCCAGCACGCACGACGCCTCGCACGGGGCCGGGCACGTCTTGCCGGTGAACTC
CGGGAAGTTGTTCGTGTCGTGCAGCGCGGTCAGCGCCTCCTGCCACCGGTTCCGGTGGAC
CAGGTCGTTCCAGTCCGGGATGCGGTTGCCCAGCGGGCACCCGGTGTGACAGAACGGGAT
GCCGCAGTCCATGCACCGCGTCGCCTGCGCGCGCGTGCTCGCGACCGGCATCGGCTGGTA
CAGCTCGTCGTAGTCGCGGACGCGCAGGTGGATCGGCCGGGGGGTCGGCTTCTGCAACTC
GACGTTCAAGAACCCACGCGGGTCTGCCATTGTGCTCACGATCGGCGCTCGACGCCGCCG
CTCCTCCGTTGAGGCGCCGGGGTTTTCGCCCCGGGCTATTTCCCGCGACCCCGTCGGGGT
CGAAAACCTGTTCCCCCGACCCCAACGGGGTCGCGGACAATAGCCCGGGGCGAACGCCCC
GGGCACGGGGTTGTTGAAGTCGCTCGCGCCGACCGTCAGCCGTTGACCAGCTCCCACTGG
CGCTGCACGGCTTTGTTCTGCTCGAGCACGCGGCGGTAGTCCTTCGGGTACACCTTCACG
AACTTGGGCAGCGCCGAACCGAAGTCGTTCACGATCTCATTGCCGACCGCGGAGCCGGTG
TACAGCACGTGCCGGTTGATGAGGTTGCTGAGCGTCCCGACGTCCTTGTACTCCTCGACC
GGCAGCAGGTCGACCATTTCGAGGTTGCAGTTGTCGCGGAACGTCCCGTGCGGGTCGTAC
ACGTAGGCGAACCCGCCGCTCATGCCGGCCGCGAAGTTGCGCCCGGTCGGGCCGAGCACC
ACCACCACGCCGCCGGTCATGTACTCGCACCCGTGGTCGCCGATGCCCTCGACCACGGCC
TTCGCGCCGCTGTTGCGGACCGCGAACCGCTCGCCCGCCCGGCCCCGGAAGTACGCCTCG
CCGCCGGTCGCGCCGTACAGGGCCACGTTCCCGATCACCACGTTCTCTTCGGGCACGTAC
CCGGCCTCGGGCTGCGGCGCCACGATCAGCTTGCCGCCCGACAGCCCCTTGCCCACGTAG
TCGTTGGCCTCGCCGCGCAGGCGGAGCGTGATGCCCCGGGTGAGGAACGCGCCGAAGCTC
TGGCCGGCGGTGCCGGTGAACCGCAGGTCGATGGTGTCCTCGCGGAGCCCCGCCTCGCCG
TACCGGGCGGTCACGAAGTAGCTGAGCAGCGTGCCCGTGGTGCGGTTCCGGTTCGTGATC
GGCATCGCGAGCTGGAGCCGCCGCGGGTGCTCGACCGCCTCCTTCGCGGCCCGCACCACC
TCCCAGTCGAGCTGCTCGGCGAGGATGTCGGGCTGGCGCTCGACGTTGCGCACCACCGAC
CCGAACGGCACGTTGGGCCGGGCCAGGAGGGCGGACAGGTCGAGGTGCTTCGCCTTCCAG
TGCCACGACAGGTCGATCGGGGCGAGCAGGTCCGGCCGCCCGACGATCTCGTCGAGCGTG
CGGAACCCCATCTCGCTCAGCAGCTCGCGCACCTCTTCGGCCACGAAGAACAGGTAGTTG
ACCACGTGCTCCGGGGTGCCGGTGAACTGCGCCCGCAGCACCGGGTCCTGGGTCGCGATC
CCGACCGGGCACGTGTTCAGGTGGCACTTCCGCATCATCACGCAGCCCATCGCGATGAGC
GGCGCGGTCGCGAACCCGTACTCCTCGGCCCCCAGGCACGCGGCGATCACCACGTCGCGG
CCGGTCTTCATCTGGCCGTCCGTCTGGAGCCGCACCCGCCCGCGGAGCCCGTTGCGGACG
AGCACCTGCTGCGCCTCCGCCAGCCCCAGCTCCCACGGCACGCCCGCGTGCCGGATGCTC
GACAGCGGGCTCGCGCCCGTGCCGCCGGAGTCGCCGCTCACGAGGATGCGGTCGGCGTAC
CCCTTCGCCACGCCCGCCGCCACCGTGCCCACCCCCGCGGCCGCGACCAGCTTCACCGAG
ATCTCGGCGTGCGGGTTCGCGTTCTTCAGGTCGAAGATGAGCTGGGCCAGGTCCTCGATG
CTGTAGATGTCGTGGTGCGGCGGGGGGCTGATGAGGCCCACGCCCGGGGTGCTGTACCGG
GTCTTGGCGATCGCGCTGTCGACCTTGTGGCCCGGGAGCTGGCCGCCCTCGCCGGGCTTG
GCCCCCTGCGCCATCTTGATCTGGATCTCGACCGCGTTGGCGAGGTAGTTGGCGGTCACG
CCGAACCGCCCGCTGGCGACCTGCTTCACCGCGCTGCCGCGGCGGTCGCCGTTGGTGTCC
GGCTTGAAGCGGGCGGGGTCCTCGCCGCCCTCGCCGGTGTTCGAGCGGCCGCCGACGCGG
TTGAGCGCGATCGCCAGCGTCTCGTGCGCCTCTTTGCTGATGCTCCCGAAGCTCATCGCC
CCGGTGAAGAACCGCTTCACGATCTCCTTGGCCGGCTCCACCAGCTCCAGCGGGATCGGC
TTGTGCGTCTTCTTGACGCCGAGCAGCCCGCGGAGCGTGCACAGCCGCCGGCTCTCGTCG
TTGGCCGCCTGCGCGAACTCCCGGTACGCCTCGCGGCTCTCCTTGCGGACCGCGTGCTGG
AGCGTCTGCACCGTCTCGGGGTTCCACATGCGGTGCTCGCCGCGGCGGCGCCACATGATC
TCCCCGCCCACGTCCAGTTCGGGGGGGGAGACCTCGTGCCCCTTCCCCGCCTCGGCCGGC
TGGGCGTCCGGGAACCCGACCGCGTGCCGCGTCAGCGACTCGCGGGCGATCTCGTTGAGG
CCGATGCCGGCGATCCGGCTCGGGGTGTCGGCGAAGTGCCGCTCGATCAGGTCGCGGTTC
AGCCCGATCGCCTCGAAGATCTGCGCGCCGCGGTAGCTCAGCAGCGTGCTGATGCCCATC
TTGCTGAACACCTTCAGCAGGCCGGCGTTGATGGCCTTGGCGTAGTTCTTGAACGCCTTC
GTGAGCTCGAGCGGCCCGCCGTGCGCGTCGACCAGCATCCCCTCGGCCGCCAGGTCGCGG
TACGTTTCGAGCGCCAGGTACGGGTTCACCGCGGCGGCGCCGTACCCGATCAGGAGCGCG
AGGTGGTGCACCTCGCGGGCCTCGCCCGTCTCGGCCACGAGCCCGCACTTCACGCGGAGG
CCGGCGCGGATCAGGTGGTGGTTCACCGCGGCCGTCGCGAGCAGCGACGGGACCGGCACC
TTGTGCGCGTCCACCCCGCGGTCGGAGAGGATCAGGATCGTGGCGCCCGCCCGCACCGCG
GCCTCGGCCTCGGCGCAGAGCGCGTCGACGGCGCGGGCCAGCCCGGGCTCGCCCGCGGCC
CGGTCGAACAGGGTCGTGAGGGTGCGGACCGTCAGCCCCGGCCGGTCGAGGGCGCGGACC
TTCGCCAGCTCCTCGTCGTTGAGGGTCGGCCCCTTCAGCCGCAGCAGCCGCGCGTGCTCG
GGCGTCTCGGCGAGGATGTTCTGCTCGCACCCGATCAGCGACTCGGTGTTCATCACCACC
TTTTCGCGGATCGGGTCGATCGGCGGGTTGGTGACCTGGGCGAAGTGCTGCTTGAAGTAG
TTGAACAGGAGCTGCGCGCGGTCGCTGAGCACCGCGAGCGGCGTGTCGGTGCCCATGCTG
GACACCGGCTCCTGGCCGTCCTGCGCCATCGGCAGCAGCACCCGGGCCACGTCCTCCTGG
GTGTACCCGAAGGCGTGCTGGCGGTTCCGCACGGTGGCGAGGTCGGGCTCGACCGGGGCC
GCAGCCGGCAGGTCGTCGAGCTGCACCTGGTTGGCGGCGACCCACTCGGCGTAGGGCCTC
TCGCGGGCCACCTCGAGCTTGATCTCGTCGTCCAGGATGACCGACCCGCAGGAGGTGTCC
ACGATGAACATCTTCCCGGGCTGCATCCGGCCCGCGGTCCTCACCGCGCCCGTCGGGGTC
GGCAGCGCGCCGATCTCGCTGGCCACGATCACGCGCTCGTCGGTGATGACGTACCGGCCC
GGGCGCAGCCCGTTGCGGTCGAGCATCGCCCCGATGACGGTGCCGTCGGTGAACGACAGG
CTCGCCGGGCCGTCCCACGGCTCGGTGAGGCACCGGTGGTAGCGGAAGAACCCGCGCACG
GCCGGGTCGAGCTGCTTCTGCTCCTCGTACGCCTCCGGCACGAGCATCATCATCACGTGC
GGCAGGCTGCGGCCGCTGTGCAGGAGCAGCTCGACGGCGCGGTCGAGCACGGCGGAGTCG
CTGAGCCCGTCGAGGTCGAGCGGGAGCACCTTCCGGAGGTCGTCGCCGAGCGCGCCGCCC
TCCATCAGCGCCTGCCGCGCCTTGAGCCAGTGGACGTTCCCGTTCAGCGTGTTGATCTCG
CCGTTGTGCGCGAGCACGTTGAACGGGTGCGCGAGCGCCCACTGCGGCGACGTGTTCGTG
CTGTACCGGCTGTGGACCAGCGCGAGGGCCGACTCCGCCCCGGGGTCGGCCAGGTCCGGG
AAGTACGCCTCGAGCTGGTCCGGCTTGAGCATCCCCTTGTAGACGATCGTGCGGGCGCTG
CAGCTCGTGATCGCGAACCCGGCGCCGGCGGGGTGCGTGGCGGCCCAGTGCTCGGCGCGG
CGGCGGATCACGTAGAGCTTCCGCTCGAAGGCGTCCGCGGGCGTGCCGGCGCCGCGGCCC
ACGAGCAACTGCTCCATCACCGGTTCCGTGGTACGCGCCAGCCAGCCGATGGCCGCCGAC
ACCACCGGCACCGGGCGCCAGCCCAGGACCGTCTGCCCCTCTTCCGCCGCGACCTTTTCG
AGCGCGCGGCGGCACGCGGCGGCGCTCGCCGCGTCGGTGGGGAGGAAGCAGAACGCCACG
CCGTAGCTACCGACCGGGGGCAGCGCGACGTTCAGTTTGGCCGCCGCGGCCCGGAAGAAC
GGGTCCGGCAGTTGGAGCAGGATGCCGGCGCCGTCGCCGGTGTCCTGGTCGCACCCGCAC
GCGCCGCGGTGCTGGAGGTTGCGGAGCAACTGGAGCGCGTCGCTCACGGTGGCGTGCGTT
TTGCGCCCGCGCAGGTCGGCGACGAACCCGACGCCGCACGCGTCACGCTCGAACGACGGG
TGGTACAGCCCCTCGGGGACGAGGGGCGAGGGGACGAACGCTAAAGTCTCTGGCTGCATA
TGCGTTTAGTACGGGGTTGAGCCGCTTCCGGCCAACTCGGGAGAGGCAATGTGGCAGAAA
CCGCGTGAATGTAGTGCCAATTAAATCGCTCGAAGTCAAATATCTCGATAGCGAGACATC
TTGGCAAGGCGCGTTCTTGCTGGAGCGAGGGGCGCCGGCCCGCTTGTGCCCCGCAGCCGG
TGCCGCCCGATCGAACCCTAATGCCGCCTCGCACCTCGGCAGAAGCGGGCGACCACGCCC
CCGCGGTCAACCGCGGAGCCCGTCTGCCGCGCAACAAGCGGGCGAGACGCCCGCGGCCCC
AGGGGAAGGCGCTCACCCCGTGTTCTTCAGCCCGGACGCGACCCCGTTGATGCTCTCCAG
CACCGCCGTCACCAGCTCCTCGCGCGGGCCGCTCTGGTTCCGCAGCCGGTCGAGCAGCAC
CAACTGGATGAAGCTCAGCGGGTCCACGTACGGGTTCCGCCGCTCGATCGACGTCCCCAG
CACGGGGGACCGTTCGAGCAGCGCCGACTGGCCCGTGATCCGGCACACCGCGTCCACCGC
CGCCCGGTACTCCCCCTCGATCCGCCCGTAGATGCGGGCCGCCAGGGCCTGGTCCGTCAC
GAGGTCGGCGTACAACCGGGCGATGACCATGTCGGCCTTGGCGAGGATCATCTGCGAGTT
GTCGATCAGGGTGCGCCAGAACGGCCAGCGGGCGTACATGTCAGAGAGCATCGCGAGGCC
GTCCGGGTTCGCGCGCAGGAACTCCGCGACCGCGCTCCCGAGCCCGAACCACCCGGGCAG
CGTGTGCCGGCTCTGCATCCAACTGAACACCCACGGGATCGCCCGCAGCTCTTCAATGCT
CCGCGCGCCGCTCCGCCGGGCCGGGCGCGACCCGATCTTCAGCTCCGCGATCTCGCCGAT
GCAGGTCGCCTGCTCGAAGTACGTGAGGAACCCCGGGTCCTCGTACACCAGCCCCCGGTA
GTGCTTCCGGGCCGAGTCCGCCAGCGCGTCGAGGGCCGCGAGCCACTTCGGGTCGGCCCC
CTCCGCCGCGTCCGGGAAGCTGGTCCGCAGGACCGCGTCCAGCACCTGCTCCAGGTGCCG
CTCGGCGACGGCCGGGTGCCCGTACCGGTCGGCGATCATCTCGCCCTGTTCGGTGATCCG
GATGCGGCCGTCCACGGTGCCCTTGGGCTGGGCCAGGATCGCGTAGTTCGCCGGCCCGCC
GCCGCGCCCGACCGCGCCCCCGCGGCCGTGGAAGAACTGGATCGTGACGCCCGCCCCGCG
GCCCAGCTCGGTCAGCTCGGCCTGGGCGCGGTACAGCGCCCACGCGGACTGCAGGAACCC
GCTCTCCTTGTTGCTGTCCGAGTACCCGATCATCACCTCCTGCCGGTTCCCGCGCAGCTC
GACCTGCCGCCGGTACACGGGCAGCTCGAGCAGCCGGGTGACGATCCGGCGGGCCGAGCG
GAGCGGCTCCAGGGCCTCGAACAGCGGCACCACGTCGATGCGGCTCACGCCCTCCGCGGG
CCGGAACAGCCGCGCCTCGCGCGCGAAGAGGAGCACCTCGAGCAGGTGGACCGGCTCGGT
CGTCGAGCTGATGATGTACGTCCCGAGCGCCTCCGGGCACCGCTGCTCCAGGACCGCCGC
CATCGTGCGGAACGTGCGGACCACCTCCGTCGTGTCCGGGGTGAACGGCAGGTGCGCGGG
GACCAGCGGGCGCGAGGACTCCAGCTCCTTCGCGAGCACCGCGAACCGCTCGTCCGCCGA
CAGGGCCGCGTAGTTCGGGCACACCCCGGCCGCGGCCAGCACCTCCGCGGTCGCGGCCTC
GTGCCTGGCGCTGTGCTGACGGATGTCGAGCGTCAGGAGGTGCAGCCCGAACACCTCCAC
GAGCCGAATGAAGTCCCGCACGGCCCCGTCGGCGCTCGCGGTCGCACCCGCCCGGCGCAG
GTCGTCGGCGATCAGGGTGAGGTCGGCGAGCAACTCGCCGCGGCCGACGTACACCCCGGC
GGGCGGGGCCTGCGCGTCCGCGCCCCAGTCGTCCGCGTGCGTGCGCACGAACGCGAGGGT
GCGCCGCAGCTTCTCGGCGATCATCAGGCACTTCGCGCGGTACGGCTCGCCCGGCTTCCC
CTGCGCCACCCCGGGCAGGAGCTTCGCGTCCGCCGCGAGCGACGCCGCGAGCGACGGGCC
GGCCGCGACGAACGGTGCCGAGTGGCTCAGCTTCCCGCCCAGCGCCTCGATCCGCTGGAG
GTAGTGGGCGAGGACCGTTTCCTGCTGGAGCCGGACGGCCTCGGCGGTGACGGCGTGGGT
GACGTTGGGGTGGCCGTCGCGGTCGCCGCCGATCCACGACCCGAACTGCAAGAACGCCGG
CACGCGGCGCCCGTGGTTCGGGTACACCTTCTCGAGCGCCGATTCGAGCTTGCGGTACAC
CTTCGGGACGACGTCCAGCAGCCGCGCCTCGACCACCCCGAGCACCTGGCGCACCTCGTC
GAGCACGGAGGGGCGGGCCGACCGCACCGCGTCCGTCAGCCACAGCGCCTCGACCTCCTC
CGCGATCGCGTCGGTCAGCGCGTCGCGCTCGGACGGCGTCGGCTGGCCGTACTCGAGCTT
GTCGAGCAGTTGGGCCACCGCGGCGAGCTTCTCCAGCACCGAGCGGCGGCGGGCCTCGCT
CGGGTGCGCGGTGAACACGGGCACGACCAGCGCCCGGGCGAGGTGGTCCGCCACCTCCTC
AACCGGCACGCCGCGCCGGGCGATGCTCTGGAGGGCGGACTCGGCGTTCTCGGCGCGGGC
CGGGTCCGGCCGGGCGGCCCGGTGCCGCAGCGCCCGCACGCGCGCCTGCTGCTCGGCCAG
GTTGATGAGGTCGAAAAACACGCTGAACGCCCGGATCAGCCCGCGGAGCGCGGGCACGTC
GAGCGTGCCGAGGCGGTCGCGGAGCCGCCGCGCGGCGTCCGGCGAGGGGCTGGCGCGCAG
CTCCTTGGCCGCCGCCCGCACCTCCTCCTCGAGGTCGAACGCGGCGTCCCCTCCCAGGCG
CCGGATCGCTTGGCCGAGCAGGTTGCCGAGGAGCCGGATGTCGGCGCCGAGCGCCTTCTG
TGCCGCCACTTGCATGAACGCCCCAAGGGTCAAGGCAAACGTGAAAAGGAAAAAGGCAAA
AGCGGAAGGCAAACAAGAAGAACGCGCTCGGCTTTTCCGTTTTGCCGTTCAGCTCATCCG
AACACGGGCGGCTGGCCGGTGGACTCCAGCACGCTCAGCCACAGGTCGCCGTTGGGGTCC
ACGGTGTGACGGGCGCGGACCGCCAGCGGGATCGGCAGCAGCACGAACCGCCCGTGCCAG
CGGCTCACCACCACCTCGGTGCGCCCGGCCATCGCGGCGTGGACCGCGTTGTGCGCCAGC
CGCAGGCAGTACACCGCGTCGAACGGGTTCGCCTTCACGCTCCGCACGAAGTAGCTCGGG
TCGAAGTACTTCAGGTTCAGCTCGAGGTTCGCGGCGGCGAAGTCCTCGGTGATTCTCTGC
TTGAGGAACACGCCGATGTCGTTGAACCGCGGGTTCCCGGACGCGTCCCGCTCGTCGCTC
CCGGGCGTCAGGTCCTGCCCCGCCCCTTCCGCGACCACGATCACCGCGTGCCCGGACCGC
TGGACCCGCTTCCGCAGCACCGACAGGAACCCGCGCTCGCCGTCGAGCGCGAACGGGACC
TCGGGGATGAGCACGAAGTTGGCGTCGTTGCGCGCGAGCGACGAGTAGCACGCGATGAAC
CCGGAGTGCCGGCCCATCAGCTTCACCAGGCCGATGCCGTTGGGCGACGCCTTCGCCTCG
GCGTGGGCCGTCTGGATCACCTCCGCGCCGGTCGAGAACGCGGTCTGGAACCCGAAGCTC
TGGTCGATGAACATGATGTCGTTGTCGATCGTCTTCGGGATGCCGACGACCGCGATCTTG
GTCCCGCGCGCCTCCACCTCGCGCGCGATGGCCTGCGCCCCGCGGAGCGTCCCGTCGCCG
CCGATCACGAACAGGACGTTGATCCCCATCCGCTCCAGGCAGTCGACGATCTCGGCCGGG
TCCTGCTCGCCGCGCGAGGTGCCCAGGATGGTGCCGCCCTGCTCGTTGATCTGGCTGACG
AACTGGGGGGTGAGTTCGAGGACGGGCCGCTTGTACTTCGGGATGAACCCCTGGTACCCG
TTGCAGAACCCGTGGATGCGCTGCACCCCGTACAGGAAGTGCAGTTCCATCACCAGCGCG
CGGATGACGTCGTTGAAGCCGGGGCACAGCCCGCCGCAGGTGACGACGCCGGCGCGCGTC
TTGGACGGGTCGAAGAAGATCTTGCGCCGCGGCCCGGCCGGCTCGAACCCCGGGATCTGG
TCGACGGGCACGCCGCGCCCGGCGAGCGCCGACGCGGTGTCGTCGAAGAGCACGCGGTCG
GCTTCGTCGACGTTGTAATAACTTCTCTTGCGCTGCTCCAACAGCGGGAGCATGGGCGAA
TCGATCCGGCACGGCCCGAGCGACTTGACGACGAGGTCTTCGCGGCTGACCAAAAGACGC
CCCCGTGTGTTTACCTGTTCGGCGTCTGTGCGCTGGAAGAGTTTTCAACGCACCCGCACC
GCGGGTTTTAAACGGTTGAGTCAGAAAAAGCGTTCGAATCGCGTTGCCACGCTGCAACTC
TGAAGCCAAATCGCGATTGCCTTGCGAACAGGCAGTTGGAATCGAAATCGGTCGTGCCGA
TCGGCGATTTCGCGACCTTGCGGCACAGCCTGTTCAATAACACCTGGTCGAACAGGCTGT
GCCTCAGATGCGCTCACTCCAGGTTCGCGCTCGGGCGAACCACCGAATCCGCACTTTGCC
CTCGAATCCAGCAGCAACGCTCTTGTTTCGCGCAAGGGCCGAATCGCTTCTGGTTGTGGG
CTCACTTGTCAATCGTCGCGCGGATGGTGTCGGCGACGAGCTTGTTCCCCGCGTCGTTCA
GGTGAACGGTGTCGGTGGTCAGGACGCCCCTGTCCTTATCGGCGGAGTTGTTCTTGGCGA
TGTGGTCCACGAACGCCTTGCGCAGGTCGCACAGTTGCGACCCGGTTTCCTTCGCCACCT
TGCGGCTCACGTCGGCGTACTCGTCGAGCTGGGCGTCGAGCTTGTTCGCGCCCGCCTTTT
TCTCGCCGATGACCGTGGGCGTGCAAAGGACCACCCGCGCCCCGCCGTCCTTGATCTTAC
CAATGATCTCCTTCAGCCCCGCCTCGAACTTGTCCTTCGGGGTGCCCCTTGCGGGGTCCT
TCTCGCCGTGCCACACGTCGTTGATCCCGATGTAGATCACCACCAGTGTCGGCTTCTTCG
CGAGCACGTCCCTTTCGAGCCGCCGCTGGAGGTCGGGCACCTTGTTCCCGCTGATGCCGG
CCCCGATCACCTCGATCCCCAGGTCCTTGTGCGCTTCGTGGAGCGCCCCCTTGATGACCG
TGACGTACCCCTTGGGGCCGACCCCGGCCTGTGTGATCGAATCGCCGAGGAACACGATCT
TCTCGCCCTTTTTGAGCGGGGGCGGGGCGTCCGCGGCGGCGGCAAACGGGGCAGCGCAGA
ACAGGCCGGCGAGCACGACCGGATGAGCAAATCGCATCGCGTGCGTCCTTTCTGGAAGGG
AGAGCGGGAGGGTGATTCTATGAGCCGGCCCGCGCGGAGACACGCGCGCAAGCCGCGATA
CAATGGCCGTTCCGCCATGACGGCCATCGCCTCGACTCTCCGGAGCGACATGGAGTCCAC
GCGCTTACATGACAGCTTACCTCACCCCAGCACGCTCCCGCTCGCCGGGGGCGGCGGCAC
GACGGACGAGTTGACCGCCCACTACCGCGCGATCCTCTCCGGAACCGACCCGGGCTGGGC
CGCCGGGTGCCGCGACCTGAACCTCGTCGGCCGCGGCGGGCAGGGCGTGGTGTTCTTCGC
GCGCCGCGAGGGCTCCGACGGGTTCGCCCTGCCCGTCGCGCTGAAGGTGTTCTCGCCGGA
ACAGTTCCGCACCGCGGAGGCGTACACCGAGGACATGGCCCGGATCGCGGCGGTGGCCGC
GCGGGTCGCCGCGGTGCAGCACGAGAACCTGGTCGCGGTGCACCACTTCAGCGAGCACCG
CGGCGTCCGCGTCATGCGGATGGAGTGGGTGGACGGCATCGACCTGCGCCTGGTGCTCAC
GCCGGCCACCCTGGAGCGGACCCGCGCGCGGCTCGGCCCGGAGCACCTGCGGTTCGTCGA
GGACGTGGTGCTGACGGACGGCCCCGCCCAACCGCGGATCAAGCCGGGGGTGGCGACCCA
CATCCTCCGCGACTGCCTCGCGGCGCTGGCCGCGCTCCACCGCGAGGGGATCACGCACGG
CGACCTCAAGCCGGCCAACGTGATGCTCAAGCGGACCGGCTCCGCGAAGGTGGTGGACGT
CGGGTCCGCGGCGGACCTGCGGTCGGCGGAGGGGCGCCGCGCGTGGTCCCCGCTGTACGC
CGCCCCGGAGGTGCTCGACGGCGCGCCGGTCACCCCGCAGTCCGACCTCGCGAGCCTGGG
GTACGTGCTCATCGAGATGATGGCCGGGCGGTCCCCGTTCGAGGGCTTCGTCGGGGTGTC
GGGGCTGATCGAGTCGAAGCGCACGCTCGAGCACCGACTGGCGGACGTGCTGCCGCACGA
GGTCGTCGGGAGCGACCTGCTCGTCAGCCTGTGCCGGCGCCTGGTCGCCGCCGACCCCGA
GAAACGGTTCCCGGACGCGGAGGCCGCCGACCTGGGGCGCCGCGGCGCGGCCGCGTTCCA
CCGGCAGCTCGTGAAAGGGGACCTCGCGAGCGAGTACGGCAACGACCTGCGCGTGTGGCT
CGACGCGCTGGCGGGTGACGGCAGCTCACACGGGTAGAAGGCAACGACCGCCTCGCGCCC
GATCGCGTTCAGCCGCGCGGGGTCAGTTCGGCGATCGGCCCGGCGAACGCGGGCCACTTG
GCGGTCAGCTCGGCGCGGGTCGCGCCCGTGTAATCGGCGTAATCGAACCCCGGCGCGACG
GTGCAGCCGAGCAGCGCGAAGCCGCTGTCGCCGGCGAGGCGGGTGCCCTGCCACACCCCG
CCGGGTACCACGAGCTGCGGCACCTCGCCGGCCGCAACGTTCGACCCGAGCACGACCTCG
CGGCCGGTGCCGTCGGGCCACAATTGCAGCATCCGCACCGGCGCGCCGAGGTAAAAGTGG
AACACCTCGTCGCCCGGAAGGACGTGCAGCTCGGACACGTGACCCGGCTTGAGCAGGTAG
TAAATTGCGGTCGATACGCTGCGGTCTGCCTTGTGCGACGGCAGCGCCGCGGCGGGGAGG
GTCGCGGCGGAGCGGTACGTCTCGCGGAAGAACCCGCCCTCGACCGGGTGCGGCTGCAAC
TGCAGCAGGCGGATCACGTCGTCTGCGGTCATCGGTCGTGTCCTCTAAAAGAGGAAGAGT
GGTGGGCCGAAGGCGGAAGAGGATTGGCCGCAAAGAAGCACAAAAGGCACAAAAGAAAAC
CGAGGAATCAGAAGAGGATTGGCCGCAAAAAAGCACAAAGGGCACAAAAGAAAACCGAAG
AGAAAGAGAAGTGTCTTGAACTCACTATTTTTTATTCGTCTGTGGTTTCCTTTTGTGCCC
TTTGTGCTTTTTTGCGGCCAATCCTCTTCTGATTCCTGTGCTTTTTGCGGCCAATCTTCT
TCTGCTTTTGTGTCCCGTCCTCACGGGGTCAGGCTGGCGCGTTTCCAGGCGACTTCCAGC
GCCTGCGGACCGTCGATGTTGTACTGACGCCGCAGCGCCTGCGGGGTGCCGTACCGCTGC
GCGTCGTTGAGGAAGATCTTGAAGTGGCGCTCGCCCTTCAGCTTGATGAGGTAGTCCGTG
ACGCTCACGCTCTGGCAGTAGAACCCGGTGATCTTGTCGGCCGGGAAGTCCTTCAACTCG
AACAGCGCCGCCAGGGTGCGGAGTTCGCCGTCCCGGGCGCAGCGGTCGAGCGTGCGCGTG
TACCGGTCGATTTCCGCAGGTGCGCCGGCGAGGATTGCCATGCCCTCCAGCGCCCACTTC
GGCGGCGGGCGGTCGGCGAACAGGTCCGCCAGAACCACGTGCGTCAGCTCGCGCGGGAGG
GCGTTGGTCGCCAGCACGGGGTCGTCGGCGCGGAGATCGATGCGGCGCGCGGTGGGGCGG
CCGTTCGTGAGGCTCACGCTCGCGTGCCCGGTGAGCGCGGCGGGTTTACCGGTGGCTGCC
GCGTAAGCGTCGGCGGTGGCGTGGATCACGACATCGCACTTCGGGTTCCAGCTCCCGCCC
GGCGGGCCGCTCCAGCGCTCGAAGGTCGCTTTCCGGTTCGCCTCCGCGGCCTTCGCCACG
GCCTCCCCCAGCGCGCGGTCGCCGCCGTGGTGGACCCGGAAGCTGGCCGTTTCGAGCACG
TCGGCCGATGCCGCAACGAGGACGACCGCGGCGGCGCTGCCGGCCTTCGCCTGCGCCGCC
TTCAGCACCTGCTGGGCCACCTTGTAAAGCTCGGCGCCCGGCGGGATCAGTTGAATCGCT
TCGGACACCTCTTGCACGGCAGCCGCCGCGGTGGCAGGGGGGCAGTCGGGCGCGTTCACG
CGGTCCGCCGCGAGCTTCACCCGACAGTACGCCCATGCGAGTTTCTGCTCGGCCGAGAGC
CGGGCCGCGCCGAGCGCGGCGAACAGGCGGTCGGCGTCGGCGTAGTTCCGGCTCTTGAAC
GCGTCGGCCGCGGCCGCGCCGGCGCCGGCCGTCGGGGCGGGCGGGCTCCCGGCTGGAGGC
ACCGGCGCGGCCGGTTCTTCTGTTACGGACGGGGGAACCAGCGACGGCCCGAGGTTCGGT
GCCGGAACCGCCGCGATCGGGGCCACACCGACGGATGCGGGGGCCGGCCTAAGTTTGCCA
TTGAGTATCGCCAGCCGGCGCTGGAGTTGTTCCGTCCGCTTTTGGTCGGGAACGGGGTTC
TTTTCCGACTGGGCCAGTTCGGCCTGATACGCTTCCCGAAGGAGCGAAAGGAACGCGGTG
CTGCCGTCGGCGTTGGAGATTTCCTTTTCGAGTTCCACGACCGCTTCGGTGGGCCGGTGC
GCGCCCAGGTGCTCGCGGGCGTTCACCATCGCGGCCTGAACCGCGAGTTGCTTTTCGGTC
GGGTGCGGCGGGAGATCGGCAGCCGGTGCGCAGGGCGCAAGAACGAGAACGCCCGCGAGG
GCGGTAACGAGCACGCAACGGAGCATGAGCTGGCGTCCTTGCCAGGAAGCGGCGGGCGGG
GCGATCTGCACCCGCCGCGGGGGTGGCACTCTATACGCAGCCCGGCGAAACGGGACAAGC
CGAGGTTGAAGTCGTCGAAGCGGCGGAGAACGGCCAAAAAGAGGGCGACAACTGCTCAAC
TCTTCCTGAGTCTTCTCTGCGTCCTCTCGTGCTCTCTGCGGTGAAACCTCTTATTTCTTG
ACCGGCGCGGCGAGGAGCTTGTCGAGCGGCACCTTGACCTCCTTCGAGGCGGCCGCTTTC
ATGATCGCCGCGTTTGCCTTTTCGAGGAGTTGCTGTTCGAGATCGGGCTTGATCGCCTTC
ACGAGGTCGATCACGAACTCGCCGGCCTTCTGGGCGTCGGCGCCGTCGAGGCCGGCGGTG
TGGTCGATCACCACCTTGTCGTAGAACAGGTTCGCCTCCGTCGCCTTGATCGTGATCGTC
ACCTCGGGTAGGAACGACCCGGGCACCGCCTTCGTTTTCGTGAGGACCTCGGCCTTCATC
TTCAGCCCGGCTTTACAGTGCCCGCGGGTCTCGCCGGAGTACAGTTGCAGCCCCCGCTTC
CAGAACTGGTGCTCGACGCGGAAGTCGATGTCCATCACGGTGTCGAGGCCGAGGCGGGCG
GCGTCCGGGCTGAGCTTCACGAGTTCCGGGATCGAGACCCCGAGCGTCTCGTTCGGGTTC
CGCGCGGTGACCGTGATCCGGCGCCACAGCCCGTCGTTGATCTGCACCCGGGGGGCCTCG
GGACCGAACTTCTTGGCGTTGCGCAACATGACGCGGCCCTCGACGAACTCCTTCTGCTTG
CCCCACCCCTTGTCCGACTTCACCAGCGGGGTCGGCAGGTGCGCGAGCGCCAGCGTGCGC
AGCGTTTTTTCGAGCGACTCGAGTTCCGCCCGGGTGGGCTGCGGAACGTCTTTCGGCGCC
TTGAGTTTGATCGGCAGTGGTGCCGCGGGCGCTGGGGCCGGCAGCGGGAGCGGCGTCGGC
TCGGGCGGCTGAGCGGTCGCCACCGCGACCAGCAGCGTGCCGAGAAGGGCGGTCAGGGTG
AATCGCATCAGTGGAATCCTCCCGCTCAGTGCGCGGCCTTCAGTATGCGCTCGATGTACG
CTCTCACGTCGGCAACCGCAACACCGGTCGCGACGCGGGCGTTCGGCGGGCCGGTCGGGT
TCGCCCGGGTGTCGATCACGGTCATGCCGCGGGTCAACTCGCCCTTCGTTTCGACATCTA
CGAAGTGCGGCTCGCTGCTGACGCACCCGGCAACAGCCACCGCCACCACCCCGAGCACGT
CCTTCAGGTGGAACCCCTCGATCCCGTACAGGTTGGAACTGGCGCGGATGCCGAACGGTA
CAATTTGGCGCAAAAACTGGCACGCCCGCGAGTCCGGGTTCGGGAGGTCGAGTAAGTCAC
GCGGGGAGAAGATCAGCTTGCGCGTGGCGTCGAGCGGAATCAGCAGCGGGTTCAGTTCGC
CGGCGAACACCCGTTTGGCGGCGTCGGGGTCGAGGTGGATGTGGAACTCGGCCGCGGGGC
CGGCGTTCCCGGGCTCGCGCCAGCAGCCCCCGATGATGACCGTCTGGTCGAGCACCGCGG
GCAGCACCGGATCGCGGTCGAGGGCCGTTGCGAGCGTGGTGAGCGGCCCGAGGTTGATGA
CGGTGATCTGCCGCGGGTGCTCGTGGGCGAGTTCGCAAAGCACCTTGTCCGCGGGGTGCA
GCGTGTGCCGCGTGGCGGACGGGAACGTGACCCCGCCGAACCCGCCCGGGCCGTGGAGCG
CGGTGCCGTCGGCGTCGTACCGGACGGGCAGCGCCGACCCGAGCTTCGGCCACTTCGGGG
GATCGAAGACATCAATGAGGGTGTGGACGTTGGCGGTGGCCTGTTCCGCGGACACGTTCC
CGGCGGTGGGGAGGAGCCCCACCACTTCAAGGCTCGGGTCGTTGAGTGCGAGCGCAACGG
CGAACGTGGTGTCGATGCCGGGGTCTGCGACGATGACGACCTTGCGTGGCATGTCGTGCG
GTCCCGAGGTGATTTGGAGAGGGCGAGCCGCGGGCGAATCCGCCCCGAATTGTACCCACG
GGCGCGCCGGAGGGGAATCGGGTACCGCGAAGTGGAACCGATTGGCCGGTGCCGGGAGCG
TGGGGACCAAAACCGACCGGCACCGTTTCACCAGATGAAGGAACGACTCGTCCGCACGTG
GAGCTTGGAACGGCCGAATTCCCCTTCCGACCGAGTTGAGCGCGGCAGAACGCCGCCGGG
TAGAATGCGGTGTAACGCCCGTTACGAGCGCTCACATGAACGTCCGGATCGGCACCGCGG
GGTACGCGTACCCCGCGTGGGTCGGTGGGTTTTACCCGCCCGGCACCGCCCAGCACGACA
TGCTCCCCTTCTACGCCACGCGGTTCGCGTGCGTCGAAATCAACTCGTCCTTCTACCGCC
CGCCGACGCGCGAACAGGTCGCCAAAATGGCCCGCCGCTCGCCGCCCGGGTTCGGCTTCA
CGCTCAAGGTGCCCAAGACCGTCAGCCACGAGCGCTCCGACGACGACGTGCCGGCGTTCA
AGACCGCGGCGGACCACCTCGCGGGCGCCGGGAAGTTGCTCGGGCTGATTTTTCAACTCC
CCGAGAGCTTCCGCAACACCGCCGACAACCGGAACTGGCTCGCGCGGACCGGGGGGCAAC
TGCGCCCGCACCGCGTGGCCGTGGAGTTCCGGCACCGGTCGTGGGCCGCGCCCAACCTGT
CCGAGTGGATGGAGCACATCGGCATGGATCTGGTGAGCGTGGGCGTGCCGGACGTGCCGA
CGCTGTTCCCGCGCGGGCTACGGGTCGCGAACCGGCGCGTGTACGCACGGCTCCATTCGC
AGACCGCCGAGAACTGGTACCAGGACGGGAAGTTGCGGTACGCTTACGACTACACCGAGG
GGCAACTGCGCGAGTGGGCCGACGGGCTGAGGCGGATGGCGGAGGCGGACCGCGCCGACG
AGGCACTGGTTTTCTTCAACAACTGCGTGGGAACGCGGCCCCCGAGTCTGGAACCCACGG
CAGACGAGTACCAGCGGGCCGGAATGCCGGACGCCATCGCGAACGCCAAACGCCTGGATA
AGGTTCTCCGTGACACGCCGGGCATTTCGGTGATCGCCCCCGCGCCGACGCCCAGCCTCT
TCGACGAGTGAGCGGCCGGTTGCGCCCTTCCACGGAGCACTTGTTATTACGGCGGCGCGA
AAGATAAACAGAGCTGAATCACTGGGAATCACAGGTAATGAGTGCCGGACTGCTGGCATT
AATGCGTATCTTGCGCGCCGCCGTAATATGGAACATGCGGACACGTCCGCTCGGCCGTGA
TGCCCTTCTGGTAACGGCGAATTGGTGAGCGGCACAAACAACGCGTGCCGCCGGTTCTAC
TGCTGCGGTGCCGTCCGAGCCTATTTTCGGAGAGCGTGCGGTGCGAGTTCTGGGAACATC
TGGGTCGGTGCGGGGCGGCCAAACCCCTTCTTCCACTCCGCTGGGCACACCCCGCCGTCG
GTGACCCGTGGCGCGTACCGCACCACGTTGGGACGGATGTTTCCGATTCGAAGCACCAAC
TCGCCCGGTTCGAGAGCGGATTGCCAGCCGTATTCGTTCAGCAGTTCCTCTAATGCCTTG
TCCGTTGGCACGGCCGCAAACTCACGAACGACGCCCGGCGCCCACGCCGGTGGTTGCCCG
TTCGGCAACCGCGACAGCACCCCGACCGCGCACACGCGACCGGCCGCAGTGGGCGCGGCG
TACCGCTTGACTACCAGGCACCGCTCTTCCGTCGTGAACACGCCTCCGAACGCGACGACT
TCCCAGGCGAGAACCGAAACCGGGCCGCGGTCGGCCGCGTTCGGTAGTGCCGTGTTGAGG
TCCGCCATGCGCCAGGCCGCCGGCGCGTCTTTTTCGCGTGCCGTGGGGGGATCACCAGCC
GCGACTGCGGACAGCAGCCCGGAGACGACGAGGGTTAACAGATAACGGGGCGAAACGGAC
CGCATGCAAGCACCTCCTGCGCGCTCTGGTGGCCGAACTCGTGTGTTGCGTGACACCTCG
TGTAATCGCGAGGAACCTCGCGGCGTGAGCTGTGTCAACCGCCAGATCAGGAAAGCTAAC
AAGTTTTCGCACCGGACACAAGAACACATGGCGGACCGTAAGCCGCGTGAAAGGGGCAAA
GAGGGCTGTAGGGGCGCGGCCGCATTCCAGTAACGGGGACCGGTCCCGTACAATACCCGG
CATGTCAGACGAGCAACCTGAGCCGCCGAAGAAAAAGAAAAAACGTCCGTTCTGGCGGAA
GCGCGTCCGGCGCTCCACCGCCGAGGGGGCGCACATCCCGGTCCTGCTCGCCGAAGTGCT
GGCCGCGCTCGACCCGCGCCCGGGGCAGACGGTCGTCGACTGCACGCTCGGGTTCGCGGG
GCACTCGCTCGAACTGCTCCGCCGGGTCGCGCCCGACGGCCTGCTGATCGCCACCGACCT
CGACGTGGGGAACATCGAACCCGCGCGACCCAAACTCGAAGAGGCCGGCGGGCTGTTTGG
CCTCCACCACACGAACTTCGCGGGGCTCCCCACGGTGCTCGCGATCGAAGGGGTGACCGC
GGTGGACGCGGTGCTCGCGGACCTCGGCATGTCGAGCATGCAGGTGGACGACCGCGACCG
CGGGTTCTCCTTCATGCGGGACGGGCCGCTCGATATGCGCATGGACCGCACCCGCGGGCG
CACCGCGGCGCAGCTCCTCGCCACGCTTTCGCGCGACGAACTCGCGGCCTGCTTCTCCGA
ACTCGGCGACGAGCCCCAGGCCGGGGCCATTGCCGATGCGGTCGTGCGCGAGCGGCAAAC
GGCGCCCGTCGAGCGCACGAAGCAGTTGCGCGCCCTTATTGAAGCGGCCGCCCCGGTGCG
GATCGACCGCGCCCCCGGGGCGCCGCCCGAGCGCAAGCAGTTGCTCGCACCGGTGACGCG
GGTGTTCCAGGCGCTCCGCATCCTCACCAACCGCGAGCTGGCCAGCCTCCAGCAGCTCCT
GCGCGTGCTGCCAACGGTTCTGAAACCCGGCGGGGTGGCCGCGATCATTTCGTTCCACAG
CGGCGAGGACCGGCTCGTGAAGGCCGCGTTCCGCGACGGGCTGCGCGCCGGCGTTTACAG
CTCCGTCAGCCCCGACGCGATCCGGTCCACCTTCGAGGAGCGTCGCGCGAACCCGCGGGC
GCGGTCCGCGAAGCTCCGCGTCGCCCGCCGCGCGGAAGCCCCTCCCGATGCCGAACCGGC
GGGCTGACACACTTTTTGCACTTTCGCTGTCCGTGGTCCGGGGCGCGGAGCGTTTGTTTC
GCGCAAGGGCACAACTGGCGCCGCGGTATCCGCCCGTTCGGGTATCATGGCGCCGGGCGC
GACAGCGGGAGGACACGCCGTGTCGATCTTTGATAAGCGCTTGATCGACCCCGACGAGGG
GGCGCTGGCGGGCGCGCTCGGCCGGGCGATGCGGGCCGCGAACCGCGACAACCGGTATCA
GGATAACCGGATGTCGCGGGACGCGGCGTTCTGGGGACGGTTTTCGCAGGACGTACTCCG
GAGCGGCGGCGCGGCCGGGCGGCGGCGGTCGTGCAAGGGCGGGCGGGCGGTGCCGGAGGT
GATCGCCGGCTGGTGGACCGACCCGGCCGGGCGCAAGCACGTGCGCGTAATCGGCCGAAC
GCGGTCGCGGTACTCGCGCGCCCGGAGCGAGACACAGCTCCGCGTCCTCCCGCCGTGGTG
GCACGTGTACCCCGAGGCGGTGCTCGGCGTGCGGGGCGCGCGCGGCGACGGCGAGCGGTA
CGTCGCGGCGTGCCGGTGCGGGGCGATCGGCACGCCGGAGTCGCTCGGGTGGATGGGGGA
CACCTGCGGCCCGTGCTTCGACCAGCTCTCGGACGGCGGGCGGCCGGCCGGCGGGTTCGG
CCAGTTCGCCGGGTGGAGCGTGAACCTGACGCGGTTCGGGTTCACGACCGACGGGCGCGG
GCTGCTCGGTCAGGGGCTGTCCGGCGCGTTCCGCACCGTGTCCCGCGCCGACGGGAGCGA
GGTGACCGGGCGCAAGCGGCTGAGCAACCACATCTCGGCCATCGCGGCGGGGGCGGGCGG
CGCCGTGGTCGCGCTGCACGACGGCGGCATCTACCGGTGGGACGACGGGACGGCGGACCT
GGAGCACGTGCTGCGGTCGCGCCAGGTGTGGGGCCGGGTCGCGCTGGCCTCGAACGCGAC
CCGGTTGACACTGGTCGCCTACCAACAGGCGCTGACCGTCGACCTCACCGCCGACCGGCC
GCAGTACGAGCGGAGCCCGGCGGTCGAGGGCGTCAGCTCGCTGAGGTACACGCCGGACGG
AAAGCGGCTCATCGGCCTCACGTTCACCGGCGAGCTGCGGGAACTGGACGTGGCCCGCGG
CAAAGCGATCCCGATCCGGGCGGGGGCGTTCGGCGACCAACCGGGCGGGTACGCGCCGTC
CACCGAGTTCGCCCTGACGGCCGACGGCTCGGCCGCGCTGGTGCGGCGCCAGTCGTACAA
CCCGCACCGCGTGCTGGTGCGGCACGTGCCGCTCGCCGGCGGTCCGGTGGTGGAACTGAA
GGTGCCGGACTGGCACCAGCCGACGGCGCTGGCGTACAGCCCCGACGGGGCGCACGCCGT
GACCGCGGAGACCGAGAGCGGGTGGGTGGGGTTCTGGGACGTGTCGAGCGGGAAGTCGCT
CGGGTTCGTGCGCGCGGTGCTCGAGGACCACGCGTGGCGCGGGGGGCAGGCGGAGTTCGC
CCCGGACGGCTCGGCGGTCGCGGTGTCGTACAGCACCGGGCACCCGGGCCACGGCTCGAC
GGTTGCGGTTTGGCCGTGGCCGGACGTGCTCCGCGCCGCCGGGGCGTGAGCCGCTCTCGT
TTTTCGCGCGGCCCCGCGAGCGGACACCGGCACGAGGGCCTTCGCGGCTGAACCCGTGGA
GGGTGCGACGCCCGCCGTTAGTCCATCCGCACCTTCGCGCCGAAGTCCTTCTTGTGGTCG
CTGACGAAGTAGGTCGCGCAGGCGGCGTCGATGAGGTCCGGGCTGAAGTTGACCCGCTCC
ATGTTGTACTTCGCGATGCTCATCATCTGGTCCAGGATGTCGCGCGGCTGGCACATCCGG
AACGGCCGGCTCGTCGGCTTGTACCACTTCTGAACCAGGTAATCGACGCCGCGCGGGTCG
AACTCCACGCGCCGCCCCTTGCACACCAGCTCCCAGATGCGTCGGTACTGCGCCTCGTCC
GGGTCGCGGATCTCGATCTTGAACTTGATGCGCCGCAGGAACGCCTCGTCGGCGAGCTGG
TGCGGATCCAGGTTCGTGCTGAAGATCAGGAGCTGGTCGAACGGCACCTCGATCTTGGTC
CCGTTGACCGTGTTGAGGTAGTCGTACTTCTTCTCCAGCGGCACGATCCAGCGGTTCAGC
AGGTCCATCGCCCGCACCTGCTGGCGCCCGAAGTCGTCGATCATGAAGATGCCGCCGTTG
GCCTTCATCTGGAGCGGCGCCTCGTAGTACTTGCCCACCTCGTTGTACTTCAGGTCCAGC
ATCGGCATCGTGAGCTCGCCGCCCACCACGATCGTCGGCCGCTTCACCCGGATGAACCGC
TGGTCGAACAGGGTGCCCCGCTTCAGGATGGTTTCGGTCACGTCCTGCTGGTCGGCGTCC
TGGACGGGGGTGTGCTGGATCGGGTCGAACAGCTTGATGACCTGGCCGTTCGCCTCCACC
GCGTGGGGGATGTAGATCGCGTCGCCCATGAGCCGGGTGATGCGCTCGGCCACGCTGGTC
TTCCCGTTGCCGGGGTACCCGAAGAAGAAGATGCTCTGCGCCGAGTTGATCGCGGGGCCG
ATCTCGTTGAACGCCTCGTCGGTGATGATGAGGTCCTCGAACGCCCGGCGGATGCTGCGG
CGCGTCACGACGAGCCGCTTGATGGTCTGGGCCATCACGGACTCGACGTAGTCGGCGAAC
GGCACCGGGGCGGGGCCGGTGTAGGTGGTCTTGTCGAGGGCGTCGCGGAGCGCGTCCTCG
CCCTTGGGCGGCTTGATCGCGTACACGAAGCTGGCGTCGCCGCTGTTGCCGCGCTGGGCC
ACGATGTCGATCAGCGACTGCTTGCGCATCGCCTGGAACACCGGGTTGATGATGGCAAAC
GGGACGGCCATCGCGGTGGCCAGCTCGCCCCCGGTGACGTGCCCGCGCGTGTAAATGGTG
CGCAGCGCCATCTCGAACAGGTACGGCAGTTCGAGCCCCAGGTCTTCCCACTTGGCCGGG
ACGCGCGGGGCGTACGCGTTATCGGTCGCCGGGAGCGCCTCCTCGTCGGTGGGCGGCGCG
TCCCCGAGCAGCGTCACGTCCTCCGTGAGGGTGCCGGTGCGCTCGGCGTCGGCGAGCAGG
GCCTCGTAGTGCAGCTTGTGGAGCTTCAGGTGCGCGACGGCCTCCTGGTCGCCCTTCTCC
TCGGCCGCGGCGAGGCAGTCGAGCACCGCGGGCGCCACCGCGTACTTGACCCCGTCGATG
TACATGTGGTGCAGGTACTCCCCCGGCCGGACGTAGCAGTCCGGGGTGTGTCCCGGGGTG
GAGATCATCTGCTGGTAGAACTCGTTGGCGATGATGAACCGCATGGCGCTCGGAGTTCCT
GCGTGGGCGAGTGAGTGTCGTTCGCGCCAAGCATAGAACACGCCACCAGTTCAGGCGTGG
GCGTCGAGCTTTGCACGGAAGTTAACGGCTCCCACCGGGCAGCGCAAAAGCGCCGCGACG
CGGGGAAAGTGCGCGTCCACCCAGCCGTTCGCGGCAGCGTCTTCCCAGGAACTTCCGGTC
GGGACATCGACCGACTTGAGCAGCACCAGCCGCTCGGCGCCGAACACCAGCGCGGCCCGA
GCGGCAATCGAGTCGGTGGTGACGTCCCAGGTGTGCGGCAGCGCGCCGGGGCGGGACTCG
TCCTCGCGGGCAAAGGTGTAGCAGTCGAGGACGCGGGGACCTACCCCCCCGGCCCCCCCT
CCCTGAAGGGAAGGGGGGAGAAAAGCACCTCGGAACCGGATCGCATATCCGACGCGCAGG
ACGCGATTCGTGAATTCTCCCCCCTTCCCTTCAGGGGGGGGGGGCGGGGGGGGTAGGTCT
GCCTACGATCCGCTCCAGGAACGCCGCGGTCACACTCAGCGCCCGCAGCGCGACCCAGTG
CGCGGCCTCTTCTCCCAGCGCGTGCGTGCGGTCGAGGGCGCGCACCGCGTCCGCGACTTC
ACCGCCCCCGGGTACGAATAGCACTTCCGCTGGTTGGAGCGATTCCACGAACGCGCAGAG
CGCCGGCCCGAGCGCGGGGTGATCGTAGAGGCTCCCGCCGACCTTCACGACGATCATGCC
GGACGCTCCGCGGCCAGCACCGCGACCGCATACGCCGGTGCGCAAGCGGACACCTCGGGA
CCGAGTTGGTCGTTCAGCGAAATGTCCGCGGACGTCGCCGCCCGTGCGAGGAACTCGCCG
GAGCCCGAGACGATTTCGCAAATCTTTGGGCCTTCGGTGAGCAGGTCGTCGCCGCCGTTC
TCGAGGAGATCATAAGAGGGCTCTCCCGTCTTTTCGAAACGCTTGAGTATGAGGCGGCGT
AAGAACGACGTGCTGCCGTCCGCTTGCATATATTTCAGCCGATCCCGAACAACGCCGACG
GCATGGCGGATCTTTGCGAGTTGTTCGTCACGCACCCCTTCGGCCAGCGTGCGGGTGTGG
TCCTCTGGCACTTCGGTCGCGTCCGCACAGTACATTCGGGCGAGCCGGGCGTGGGCGTGC
TTTCGGGTTGCCGGGCGCCCATCGGCGGTGTCGCAGTCATTCGGGTTCTCGGGAATCAGG
TTGAGGGTCAGGTACACGTCGAGCGTGGTGGCGAACAATTCGGCAGCGGTCAGCCACGGT
TTGATCGCGCACACCGGTGTGCGCCGGGTGCCGGTGTAAATCAGTTCGTGGTTAAACAGC
CGGTCGTAATCGGTCAGCCCGCGCGGCACCGGTTTGCCGTCGAGGATCGGAATAATGTCG
GTGGTGGTGGAACCGACATCGACGAGAATCGCGCGCCCCTCGGGTACGTACTGGCCCGCC
AAGGTCGCCAGCGCGTGCCAGTTCGCCGCGGCCACCTTCATGTGGTGTGCTTTCGCCTCC
TCGCTGTTAAGAAACGCCCCGTCGGTGCTCCAGACGCGGATCGGCCGGGCCGCGCTCGCG
AACCGGACGGCTTTAATGATCGCGTGGACGCCGTCCCGCTTCGTCTCGAAGCAGTCGCAC
AACTCGCCGGTCATCGTGACGGCGAGTTCGTCGGCGTCGGGAAATTTGGCGACCAGGTCC
GCGAGAGCGGCCGGCAACTTGTCCGGTTGCTTCCACAGCGGGAACGGCACCGAAACCGCG
CGCTTGTCGTGCGTCGCCGCCTTCAGGTTTGCGCCGCCGATGTCCAGCCCTAAGATTGTT
GTTGCCATGCGGTCACGATACCGCCGAAGGCCGTCCAGTCGCAAGTTGTGCGTCCCCACG
GACCCGACTTCCGCCCCGCCTTCGACCTTACGACTTGCGACTTTACGACTTGCGACTGAC
TATGGGACGCTACCTCGTCGGAATCGATCTCGGCACCACGAACATCGCGGTGGCCTACGT
GGACACCGCGAGCCGGGCCGCCGGCGGGCCGCGGCTCAACACGTTCCACGTGCCGCAGGT
GGTCGCGGCCGGTCAGGTGCAGAGCCGCGAACTGCTGCCGTCGTTCCTGTACATCCCGGG
GCCGCACGACCTCGCCCCCGGTGCGATCGACCTCCCCTGGAAGAAGGGGCCGCCCGATAC
GGCGGGCCTGTTCGCCCGCAACCACGGGGCGAAGGTCCCCGGAAGGCAGATCTCCAGCGC
GAAGTCGTGGCTGTGTCACCCGGGGGTCGATCGTACCGCGCCGCTGCTGCCGTGGGCGGG
GCCGCCGGACGTGCCCCGGCTCTCCCCGCTGGAAGTGAGCGCGAAGTACCTCAAGCACAT
CGTCGAGGCGTGGAACGCGGCCCCCAACCGCAAGCCCGAAGACAAGCTCGAAGAGCAAAC
GGTCGTGGTGACCGTGCCCGCGTCGTTCGACGACGTGGCCCGGAACCTCACCGCGGAGGC
GGCCAAACAGGCCGGGTTGAAGCACGTCACGCTGCTGGAGGAGCCGCAAGCGGCGTTCTA
CGCGTGGCTCGGCACCCACTCGCCCCAGGAAGCCGGGATGCTGAAGCCCGGGATGCGGTG
TCTTGTCGTGGACGTGGGCGGCGGTACGTCGGACTTCAGTCTGATCCGCGCCGGCGAGGA
GCAGGGGGAACTCACGTTCATCCGCGACGCGGTGGGCGATCACCTGCTGCTCGGCGGCGA
CAACATGGACCTCGCGCTGGCGAAGGCGGTGGAGGCGAAGCTCCCCGGCGGGCGCCTCGA
CGCCGCACAGTTCGGGGCGCTCGTTCAGGCGTGCCGGACTGCGAAGGAAGCGCTGCTCGC
CGATCCCCCGCCCCCCAGCTACCCGGTCACGGTCGTAGGTAAGGGGCGCAGCGTCGTCGG
CGGAACGGTGTCGATCAACATCACCGCCCAGGACGTGGCCGCCGCCCTGTTCGACGGGTT
CTTCCCGAACGCGCCGTTCGACGCCGACCCCGCGAAGGGGCCGCGCACCGGCTTGCAGGA
GATGGGGCTCCCCTATGTGAGCGATCCGGCCGTTTCGCGTCACCTGGCGGCGTTCCTGCG
CCAGCAGTTGCAGGACGGGGCCGGCGCGCGTGTGGACGCGATCCTGTTCAACGGGGGCGT
GTTCCAGCCCGAGGTGCTGCGCCAGCGGGTGGTCGAGGTGATGCGCCCGTGGTTCGAGCG
GACTGAGAACAAAACAGGAGGTGGTTCCCTCACTAAATGGGACCCGCTCGTGCTCACCAG
CCCGTCGCTGGACCTGGCGGTGGCGTGGGGCGCGGCGTACTTCGCGTGGCTCAAGCACTC
GGGCGGGCGCCGCATCGGGGGCGGCATCCCGCGGTCGTACTACGTCGCGGTGGAGGCGGA
CGGCGGAGCCGCGCCGGGCGTCCCGGTGTTGTGTGTGGTGCCGCGGCGCATGCAGGAAGG
CGAGGAGGTGAAGATGCCCGAGCCGGTGCTGGAACTGGCGCTCGGCGAGCCGGTGCTGTT
CCCCCTCTTCACCTCCACCGTGCGCGGCGACGACAAGCCGGGGCAGGTGCTGCGCCTCGC
CGAAGAGTCGCTGATGCGGCTCCCCCCGCTGCACACCATCCTGCGCGGCGGGAAGCGGGC
GGGCGCCAAGCGGGTGCCGGTCACGCTCGCGGCCAAGTGTACCGAAATCGGGACGCTGGA
GCTGTACTGCGAAACGAAGGAAGGGAACCGGTGGCGGCTGGAGTTCAACGTCCGCGACGT
GCTCCGCGAGCCCACCAAGGAGGACACCGAAGCCGACGCCGCCGGTGCGGTGATCGACGT
GTTCCCCGAAGAGAAGGTGCAGGCCGCCGGCGGGCTGGTTTCCGCCACGTTCGGCGACCC
AGCGCCGGCCGACGCGCCGTCCACGTCCGATCTGCCCAAGCTGATTGAGGCGGCCCTCGA
ATCGCCGCGCGGCGACTGGCCCACCGGGCTGTGCCGGCGGCTGTGGGAGTTCCTCGAACC
GGCTGCCGGGGGCCGGTCGAAGTCCCCGGGGCACCTGTCGCGGTGGTACAACCTCACCGG
GTTCGCACTACGCCCCGGGTTCGGCGACCCGGTGGACCGCTACCGCGTTGAGGCGCTCTG
GAAGCTCATCACCGCCGCGGCAAGCGGCCAGGCCGCCGGGGGCGCGAAGAAGGCCACCGT
GCCCGAGGGCGGGGCCGATTACTGGATCATGTGGCGGCGGGTGAGCGGCGGGCTGAACGC
CGCGCTCCAGCAGGCCCTGTTCTCGCGGCTCAAACCGACCCTGTTGCCCGTAAAGGGTAA
GGCCTTCTCGCGCCCGCCGGCTAACGAGTACGCCGAAATGTGGCGCGCCGCCGCCAGCCT
CGAACGGCTCGACGCCAAGACCCGCGAGACGCTCGGCGCCGCGGTGCTGCGCGACTGCAA
GAAGGCGCCCGTGCCGACGTACGCGTTCTGGGCGCTGACCCGCCTGGGCGCGCGGGTCCA
GTTCTACGGCCCGTTGAATTCGGTGGTCCACCCTGAGATAGTTGAGCAGTGGATCGACGA
ACTGCTGCCGTTCGCGCCGGGCAACGAGAGCGAGAAAAACGCCTGGCTGTTCTGCCTGTC
CCAGCTCGCCCGGCGGAGCGGGCTGCGCGCCGTCGACGTAAGCGAATCGACGCGCCAGCG
CGTGCTGGAGGCGCTGCGGGCGCACCCGTGCCCGGCGGCGTGGCCGCGGATGGTGGACGA
GGTCGTCGCGGCCGAGGGCGAGGAGGCGTCGCGGCTGTTCGGCGAGAGCCTCCCGATCGG
GCTGCGGCTGTCGCGAGGGTGATGCGGAGGTGCCACCCGCCCGCTGAGGCCGGCGGTTCG
AGAAATTACCGTCGAACCGCCGGCGTCAGCGGGCGGGTGGCGGGCGCAAGCTGCTCGACT
TGGACCGCTGCTGTATGCGGTCGCGTCCCGATCTGCGGAACATCCCATGCTCACGCTGAC
CATCAAGAACAACCTGGAGACGCAGCAGCTCACGCACCAGAGCGGGCCGCTGGAGCTGGG
GCGCGGGCCGATGCGGTCCGGCGTCAGCCGGGTGGTGGTGCGCGACGCGTTCGTGTCCCG
GGACCACATCCGACTGGAGGAGCAGCCCGGGCGCAAGGTGAAGGTGGCGAACCTCAGCAC
CAAGGCGCCGGTCACGGTAGACAACCACGCGGTGCTGAACCCGGGGGCCGACTGCGACTA
CCTGCTGCCGGTGCGGCTGGCGATCGGCGAGACGGTCATCGACGTGGACTCGGGCGACTC
GGAGCCGGTGTCGGTGAACGTGCTGAAGACCATCGCGGCGCCGGTGCGGGCCGTCGGCGC
CGCCGGGTCCGGCACCCAGCCGGCGCTGATCGACCGCAGCGAGGGTGCCAAGCCCGAGGA
GATCGTCGGGTGGCTCGAAACGGTGGTGAACGTCCAGAAGGCGGGCGAGCCCGACGCCTT
CTACAAGCAGGCCGCGGCGGCGCTGGTCGAGCACATCGGGCTGGACACCGGCATCGTCCT
GACCCGCGACGGGGACGCGTGGCGGGTGGTGGCGCAGGTGGTGCGCGACGAGAAGCAGCC
CGGGCGGGCGTTCAGTCACGCGCTGGTGAACCAGGCGCTGACCGAGAAGCGCACGTTCTA
CGTGGGCGCGGCGGCGGCCGGCGGGGGCGAGAGCCTGGTCGGGGTGCAGGGCGTGGTGGT
GTCCCCGTTCTTCGACGCCAAGGACCGCGTGGTCGGGGTGGTGTACGGGAGCCGGATGCA
GCGCGCCCGGGGCCGCGAGATCGGGCCGCTGGAGGCCCAGGTGGTGCAACTGCTCGCGAC
CGCGGTCGGGGCCGGCCTGCAGCGCCTGGAGAAGGACGACGAGACCAACCGGCTGCGGGT
GGCCAAGGAGGCCGCCGAGGAGGCCGACCGCACCAAGAGCGGGTTCCTGGCGACGGTGAG
CCACGAGCTGCGCACCCCGCTCACCACGATCATCGGCTACTCGGAAATGCTGCTCGAACA
GGCCGCGGTGGACAACCTGCCGCAGTACACGGCCGACCTCCAGCAGGTCCACAGCGCGGG
GCAGCACCTGCTGGCGCTCATCAACGACATCCTGGACTTCTCGAAGATCGAGGCGGGCAA
GCTCGAGATCGCCAACGACCCGTACGCGCCCGCGAGCCTGATCCACGACCTGATGGTGTC
GGTGGAGCCGCTGGCGAAGAAAAACAACAACCGGATCGAGCTGGACTGCCCGCCGGACCT
GGGCCGCGCGATGGGCGACCCGACGCGCATCCGCCAGTGCGTGCTGAACCTGGTGGGCAA
CGCGTGCAAGTTCACGCGGGACGGGCTGGTGAAGGTGACCGCCCGGCGGGCGCCGGTGTC
CGGGGTGGACTCGGTCCAGGTGGCGGTGTCCGACACCGGTATCGGGATGACGCCGGAGCA
GGTGGGGCGGCTGTTCCAGGCGTTCACCCAGGTCGATTCGACGGCCGGGCGCAAGTTCGG
CGGGACCGGGCTGGGGCTGGCGATTAGTCAGCGGCTGTGCGCCGCGATGGGCGGGCAGAT
CACCGTCCGCAGCGAGCCGGGAAAGGGCAGCACGTTCACCATGACCATCAAGGCCGTGCA
GTGAGTGGGGCGGCAGCAGCGCCGCCCGGGCGCAACGTCCGCACGTTACACAACGACCCG
ACCCGGCGCGAACCCGTGGACGTACACGTCCGCGCCGGACGGCTCGAACGTCACCCCTTC
GAGCGTCAGCGCCTCCGCCATCCGCGCGGCGCCCGTACCGCCGACGGGCGTCAGCGCCGC
ACTTCCGCCGACCACCTTTGGCGCGATAAACACGTGAAACTCGTCGATCGCGTCCGCATC
ACGAGCCGCCCCCAATAGCCCCGCGCCGCCCTCCAGCAGCACGTTTGTGAAGCGCCGCCG
GCCCAGATCCGCGAGAACGGCGTCGAGGGTCAGCTCACCGAAGCCGACGACCTCCGCGCC
GTCGGCGGCCCACCCGCCGAGCTTTCCGGGGTTGGCGGTGTACACGAGGACGGGCGCCTC
GCGCGCGGTGGCGCGTAACTGACACGCCGCCGGTAGCTCTCCGGACGCGGTCAGCACCAC
CCGCGCGGGCACGCGCACGCCCGCGGGCCGGGCCGTTAGGAGCGGGTCGTCCGCGACGAC
CGTTCCGCGCCCCACGAGGATCGCGTCGAGCCGCCCGCGCAACTCGTGGACGCGCCGGCG
CGACTCGGCACCGCTGATCCATTTGGAGTCGCCGGTCCGGGCCGCGAGCTTGCCGTCGAG
CGTCATGGCCCATTTTGCGTGGACCCACGGGCGCCCGGTGCTCAGCAACTTCAGGTACGG
CGCGTTGAGCGCCCGCGCGTCCGCTTCGCACAACCCGACTTGAACGTCCACCCCGGCGGC
GCGGAGGAGCGCCAACCCGCCCCCGGCGACGCGCGGGAAGGGGTCGGCCATCGCCGCGAC
CACGCGCGCCACACCGGCCCGCAGCACCGCATCGGTACAGGGCGGCGTTTTCCCGTGGTG
GCAGCACGGCTCAAGGGTGACGAGGAGTGTTCCGCCGCGGGCACGTGCCCCAGCGGCCTG
AAGGGCGAACACCTCCGCGTGCGGGCCGCCGAACTTCTGGTGCCAGCCCTCGCCGACCGG
CTTCCCGGTCGGGTCGAGCACCACCGCCCCGACCATCGGGTTCGGCTCGACGGCCCCGCG
GCCCCGGGCGGCCAGCGCCAGGGCGTGCCGCATCCAGCGTTCCAACTCGCTCACCGTTCG
GTTCCCAACACGGGGACAAAATAAAATCGGTTTCGTGCGAACCCGCTTATAGGTTCCGCG
TCTATCTAGCGTACACCGCGAGTGAGGGGCAACAATCCCCGCGGTCAACAACAACGGATC
ACAGCTTACACACGATACAACCATGACCCTCTGGCACGCGAGCACCGAACTTCAAGCGAC
GAGTGATGCCGTCGCCGCGAAGGCGACGTATCTCGCGGCCGGTTGGGAAGCGGGTTATGC
GTTAGGTCTGGGTCTTGATACGGCCGCGCGTCTTGAAGTCGAAGTCGAAGCGGCTCTGAG
CGGTCTGAGCGATACGAGCGGATGAACCCCTGGCGAGCCATGTGAGTGGCGACCGCGCCG
GCCGGGGGTACAAGCGACCCCCGGCCGGTTTCGTTTTGTGGCCGGGGGGCGGACGACACG
GGAACGCCCCGTTCGACTTCCGGTGAGGTCGGCGGTCTTTCAAGCCGCTTAGGTCGGGTT
CGACTCCCGCACGGGGTACTGGGAATTACAGGTGGTGAACGCGTCTGGGAACGCACTCGG
TCTCCAAAACCGACGGCTCCGTCCTGTGGGGTTCGATTCCTCCGCCACCTGCTGGTCGAA
GTGACGTGTACGGTCCAGAAGCTCCGTTGGTAGAGCAGCCGCCTGTCGAGCGGAAGGGTG
CGGGTTCGACTCCCGTGTGGACCGCTGCCCGCGAGGGCGAGCCGGAAGTGTGTCCGACGT
TGGCTAGGGGCCTGCCTCTTAAGCAGGTGTACGTGGGTTCGATTCCCACCGCTTCCACTG
GTTTGTGATGTGATTGATACGCGCCCATGATGTAGCGGTAGCCTATCGCCTTGCCATGGC
GGATGTGCGGGTTCGACTCCCGCTGGGCGCTCTCCCGAATTCGGAACGAGGGGTTCGGAA
CATGAAGTTGAAGACGTGATATGTACGGCCCTTGTGATGTAGTGGCAGCTTGCCGTTTTG
GTATGACGGACGCGCGGGTTCGATTCCCGCCGAGGGCTTGGCTGAGCGGGTGTATCAGCG
GAGTGAGTTGATCGGTGTTGTGTTCGAGTTCTTGATTCCGAACTCCGTGTTCCGAATGTC
GCAATGATCGTGTGGCACGGTACGCCAACCGGGAGTGCGGCCAAGCTCAAACCTTGGTGC
GTGTGGGTTCGAATCCCTCCCGTGCTACTCCGACGACCGACGGTTACGCCTCCGGACGCG
CGGTGGGCCGCCAGGCTGCCTGTAAAGCAGCCGTCCTCACGGACAATGTGGGTTCGATTC
CCACCCGGGGCACTTGTTAGGAGTTGGGTACAGACCGGGAACTAACGGCTCGTTCGTCTA
ACGGTTCAAGATGTCAGGTTGTCAACCTGGAGACACGGGTTCAACTCCCGTACGAGTCGC
CTGATGAGACGGTTGTGATGTGAGCGTGTGATATACGGCCCGTTCGTCTAGCGGTTCAGG
ACGACAGGTTCTCAACCTGTAAACGGGGGTTCGATTCCCCCACGGGTCACTGCCGGCGCG
AGAGCGGCCGGCGCGGCGGTCGAGCCGCCGCAGGTTTGATGAGGTGATGTAGACCAACTG
GCAGGAGTCGCCACGCTCAGAACGTGGACAGTGTGGGTTCGAATCCCACCGTCACCACTG
GACCGAAACGATTGCGGGCGGGCCGGAGCTCGGCCGGGTCTCATAAGCCTGGCTGCTCAG
TTCGACTCTGAGGCCCGCAACTGGACGAGCTGATGTTTCGCGGGCGGGCAGGCGCTCGGC
TGGGTTTCATATGCCCGGTTGCTGGGTTAGAGTCCCAGGCTCCGCGACTCCGCGCCGCAG
CGGCGCGAACGTTGGCCCGGTGGTGGAACTGGTAGTCACCCCGGTCTCAGAAGCCGGTGC
CGTAAGGCGTGAGGGTTCGACTCCCTCCTGGGCCACTGTTGGTGGCGGTGCGTCGTGAAC
GGACGGTTCGTTCACGACACCGCTCGCGACGAATGACCTCGTGCTGTAACTGGTAGCCAG
AGTCGGTTGAGAGCCGGCTGCCGCGAGGCGTGTGGGTTCGACTCCCACCGAGGTCACTCA
GCGGGTTCCAGGTTTCAAGTTGGGGCGCGAATCGGCGCCGCTCTCAACTCGGAACCCGAA
CTCGAAGCTCGTCAAACGGGATCGCTCGCGGGCGAGGGCTGTGCCTTGCAAGCACGGCCA
CGGGGTTCGACTCCCCGCGGTTCCACTGGAGTTCGGGGCGCACCGGGCCGGACTCCTGTT
GCTGTGGGCTCGTGGTCTAGGCGGGATGACGCCGGTATGGCATGCCGGCAGCCCGGGTTC
GACTCCCGGCGGGTCCACTCGATCGGTGCGCGTGCGGCGGGCGCGGGGTGCGGGCTTACC
AAAGGTCCGGCCGACTGGGGTTAGTTCCGCACCCCGCACTCGCCGCACGCGCGCCGATCA
CCGCCCGCTCACTTGAGCGGGCCGACGGACGGGAGCCGGATACGGCTTGGCCGGGCCGCT
CTGCTAAAGCGGTTGCCCTTAAACGGGTATGTGGGTTCGAATCCCACCCCCTCCGCCTGA
AGGTCGCGCGGAACGTATCGCGCGGGGTTCGGAACGTAAGATGCGAACGCTCCGAACCCT
GCACGCTACGTTCCGCGCTCGAACGGTCGATCCCGTGGCCCAGTGGTTCAAGGCGCCTCC
CTGACACGGAGGAGGTCGGTGGTTCGATTCCACCCGGGATCACTCAACTGACAATCGCGA
ATCGGAACGCCGCGCGCGCGGCTTTGAACCGGAGCGGTCGGTCGGAGGATTCTTCAGTTC
TTGCGATGCGGCATGTGGTGTAGCGGTAGCACGTGGCCCTGTGACGGCCCAGGTGAGGGG
TTCGACTCCCCCCGCGCCGCCTGTGAGCACGAATGAAGCAGTGATGGGCAAATTTTGCCC
ACCACAGAGCGAATGTTTACCTCCAAGATCATTCGCCAGTGTGGCACGACACAGAAAGGC
ACCGCGTTCGTACCTCGGGACATGCGGGTGCGACTCCTGCCGGCCCTCATTCTTGTACCA
CATTACCGATCCGTCCGAACGACGCAAATGCACCGCCCCCAAGCGGCTCAATTCATTCCT
ATTTCCGTTTGGACGGTGGCATGACGCCATTTCGATCTATACTATTTCAACTCCACAAAT
TGCCCGCCCTCGCCGCAGGTTGCGGTGTCCACTGGTGCCGAAATGACCGAGTTTGCCGAA
GCTCGCAAGGTGGCCGCGCTGCTCGCCGCCGTGGCCGAGCCGACCCGTCTGCGTGTCCTG
TGGCAGTTGGCCAAAGGCCCCGAACACGTCGGGAACCTTGCAGAACTAGTGAAGATTAAG
ATGGTCAACATGTCGCACCATCTCGGGGTGATGCGGCAGGCGGGCGTGCTGGAAGACGAG
AAGGACGGGCGCCGGGTGATTTACCGGCTGCGGCCGGACATCTTCACCCCGGGAACCACG
CCCGACGTGCTCGGGGTGCTGATGCTCGGGAGCTTCCGGGTGGTGCTTCGGGCCAAGCCC
GAGGCGCCGCCGGTGTCGCCGACCGCTGCCGTCGCCAAGACCCGCCGGAAGACCGCCAAG
AAGTAAGGGTTGGGGCGACCGGCGGTCGGCGCCGCGGTCACTAAGATGTGGGCATGGACA
CATCGGCTCCGCAGGACGCGCTATCTCGCCCGCTCGGGCGGCAGGTGCTCGTCCTCGCTC
TGCCCGCGCTTGCACAGCAATACCTGCACCTCGTCGTGCAGCTCTCCGACCAGTTTCTCG
CGGGACGATTTCAGGTATCCGATCCGGCGGCCCGGGTCGGGTACCTGTCTGCGTTGAACA
CGGCCGGATACCTGTACTGGTTCGTGTCGAGCTACACGGTTCTGGTCAGCGTCGGGAGCA
CCGCCCTTGTGGCCCGTTTCGTTGGGGCGCGGGACTTCGCACTCGCCAACCGGGCCGCCG
GCCAGTCCATCGTTTTGGCCGTTGTGTTCGGCGTTGTGGGCGCGGTCGCGGCACTGGTGG
GGCTGCCGGACCTGATCCGCGCCCTGAAGCTCGAGGGCGACGCGGCGCGGGTGTGCGTCG
AGTTCCTGACGCCCCTGGCGGCCCTTCTCGCGTTCCAAATCACCGAGTCCGCGTGCGCCG
CGTGCCTCGCGGGCGCCGGGGACACGCGCACCGGGCTGAAGGTGCTCGGGCTCGTGGCCG
TGCTGAACGTGCCGTTGGCGTGGGGGCTGTGCTTCGGGTTCGGGCCGTTCCGGGGCTTCG
GGTTCATCGGGATCGCACTGGGCACGGGGCTCAGTCACGTAATCGGGTGCATCACACTAC
TCGTCATTCTCTCGCGCGGCCGGTCGGGGCTGAAGCTGCACCTCGCCAACTTGGTTCCCG
ATACCGGCCTGATCCGGCGTTTGCTGTGGGTCAGCGTTCCGGCCGCGATCGACAGCCTGT
CGGCCGCGTTCTGCCAGTTGTGGTTCCTCAGCATCGTGAACCGGCTCGGCGACACCGCAG
CGTCCGCGCACGGGATCGCGCTGCGCTGGGAAGCCCTCGGGTTCCTCTCCGGGGCGGCGT
TCGGCACCGCTGCGATGACACTGGTGGGGCAGAACCTGGGCGCCCGCACCCCGGACCGCG
CCGCCCGGAGCGTGTGGGTGGCGTTCGCGATCGGCGGGGGGCTCATGTGCTGCATGGGCG
TGCTGTTCGTGCTCCTGGCGGAACCGATGTTCAAGGTGTTCTGTCCGGGCGCCGACCTGC
AACCCATCGTCGACACCGGCGCACCGGCGCTGCGGCTGATCGCGTGCGCGATGCCGGCTC
TGGCGAGTCAGATCATTTTTACCGCCGCGCTGCGCGGGGCCGGCGACGCGCGCGTGCCGG
TGCTGTTCAGTTGGCTCGGGTTCTTGGGCGTGCGGATTCCGCTGGCGTACCTGATGACCG
CCCCGCAGGTGGATCTCGGCCCGCTCGGGACGGTCCGAGGTGCGGACATGGGCCTGCTGG
GCGCGTGGGTCGCGATGTGCGCCGACCTGTGGCTGCGGGGGACCTTTTTCGCACTGCGGT
TCGCAAGCGGAAAGTGGAAGAAGATCGAGGTGTGAGCGGCCCGGCGTGGTGCGATCGTTC
TGATCGCACGGCTTCGGCTTCGTGTGGTGTTTCCGTTCGCGGTCGCGTTCCGAGGCGCCC
GCGCGGCGCGGAGAAAACGCGCCAGCGACCGTGCGGCCCCGTTACCCTGAACAACCTCGC
TCTTTCGCGCCCCGCGTGCTGCGATGCTCCAGCTCCCGCCGTCCGGTCAGCCTCACTACA
CGGTCGCGTTTTCGCCGGACGGTCGCTGGCTGGCGGCGGGTGGCCTCGGCTCTGCGGTTG
ACTTCTGGGACCTGCACGCGCCGTCGCTCCCATCGCGGCGGGTCGGTCCGTTTTCGGCGA
CGGTGATCCGGGTGCAGTTCACCCCGGCCGGTCGGCTCGTGCTGGCGACCACCGAACGAG
CATTCGTTTTCGAGTTCGCGAGCGCGGGCGCCCCCCTGTCCCTCCAAGGCGACCTCCCGC
GATCGAGCCGTGCGGTCTGTTCGCCCGACGGCAGTAGTCTGGCAACGGTCGGGGCGGTGG
TGACCACTTGGGGCCTGCGCGGCGCGGTTCCGGTCGTGCGGCGGCGGCACAACATTTTCA
CAGCGAGTGACGCAGCATTTACGGGCGATTCGCGGCTTCTGGTGGCGAGCGAGGAGGGCA
TTACGGTGCTACCGGAATCGGGCGGCACGGGGCACCAGATTCCGGTCTCTGGGTGCCCGC
ACCGAATCGCGTGCTCGGCCGACGGCGACCTCGCGGCCGTTCTCGCGCTCGGCAACCTCT
CGGTGTGGCACCTCCCAACTCGCGCCGCCGTGGTCGATCGGTACGCGCGCACGCACGGCG
GGTGGCTGTCGGTGGCGTTCGCACCGCACGGCCGGCGCGTGGTGACCGGCGGGATCGATG
GCACGGTGGCCGTGTGGGACGCGGCCGGCTCCGGTCCGCCGCTGCGCACGTTTCAGTGGG
ACCTCGGCCCGGTGTACGCTGTGGCGTTTGATCAGAACGGGCAGTGCGCCGCGGCGGCCG
GTCGTGCCGGCGCGCTCGTTTGGGACGTGGACGACTGACCCCGATTCGCGCCGCCCCTCT
GGCGCGGGGGCGCGGCGCGAGTTAAGGTTCCCGGTGGGGGAAGGGTATGCTCGTCCTGAA
AACGGCTTCTGCGGAGGTGCTCGACCTGGCGTTCAGCCCGGACAGTCGCGCCGTCGCCGC
CGCCGTGGACGGGGCGCACGTGTTCCTCTGGAACCTCGACTCACCCAACATTGCCCCGGT
GCGTCTGGACCTGGGGGGGAAGTACCGGGCCGGGGGCCTACGGTTCTCCGCCACCGGGCG
CCGGTTGGAGTGGCAACTCGCTACCGGGTACCGAGTCTACGACCGTGACGAGCGCGACGC
GACCAACGAGTACCCATCGTTCCTGACCACGGCCACGGTCTGGAAGGTCGGCCCCGCCGG
CGACCGGATCGTTTCGAGCCACGGGATGCCGGACCACTTTCTCGCCGGGTGGCAGTTCAA
AGACGGCGACTGGGTTCGCCAGTGGGTGCTGTCCACGCGCGAGTTGTCCGTCGAGAGCGT
GACCATCTCGCCGTCGGGAGACCGGTTCGCGATGCTGACCCGTCCGGCGGCCCCGGGGCG
CTGGTGGGACCAGCCGATGCGCCTGGAGGTGCGCGACCTGTCCTCGTCGGCGGGCCTGAG
CGACGGCACGTACCCGTACAGCTACGCGGGGAAGCTGTGGTTCCGCCCGACCGGTGCGGC
GGTGGTCGGCATTCACGGAATGACGCTGCTCTCCTGGTCACTGCCCGCCGGCGGTGCCCC
GCGGCTGACGCGCAACGACAACCGCAAGCACTTCACCGCCCTCGCGTACCACCCGAACGG
GCGGCGCCTGTTCGTCACGAGCAACGACGAAACGGTTAACGAGTTCGATGCCGACACCCT
TGACCGCACCAATCGGTACACCTGGCAACTCGACCGACTGAGTGCGATCGCGGTCAGCCC
GGACGGCAGTCTCGCTGCGGCCGGTTCTGCCACCGGCGACGTGGTGGTGTGGGACCTGGA
GTAGTGCGGAACGCGGAATTGAAAGTCGCAAGCCCCAGAATGGGGCGGTCATACGCGTTC
AATTCCGCGTGCCGAATTACTTCTTCCGCCACACCTGATCGGCGGTGAGGCCGAGGCGGG
CCATCGTGGGCTGAATCGCGGCGTAGAACCGCTTGGCGTCCACGGGGTAGCCGGCGGTCG
GGGCGAGGCCCGGCACGCGCGCCGCCCAGAAGCGGTTGAACTGCCGCATACACATCTCCC
GCAGGTACTTACACAGCATTGATGCGAGCGCGACCGCCACGCTGTCGCCGTCGGCACGCG
GGCGGAAGACGACCGTTACGGGGCGTGACAAGTTCTCGACCCGGTAGCGGCTCTCCGCTG
CGCCCTCGCGCTCCGTGACGACCCATCCGGTCGGGAGTGACGCCTGCACGATGGCCGAAT
AGAAGTTCCGCCCGCCCTGCTTGTCGCACAGGATGAGGAGCGGTTCGCCGTCGTCCGGGA
GGGCGGCCGTCACCGACTCGATCAGGTCGATCAGCCCGCAACTCAGCACCGTGGCCTTCG
AGCCGGACCCGTCCACGATCTGATTGAACCGGGGCGTCGGTACGATGCGGTAGTCCCCAG
TCCAGCTTTCGTTCAGCGCCGCGCGCAGCGGTTCGGACGCGGCCCATTCGGTTTCCGCGT
CGATGTGGAACGGCAGGAGGTCGTCGCCGTCGAACCAGAACTCCGCGCGCAGGTGCTCGC
CCCAGAGCGGCAATTCGTCCCCGTGCCAGAGGTAGTCGTGAACGCGGGCCGGTTCGGCGC
CCGAAATGGCCCACACACCGCGCTCGAGCGCTTCGAGCCCGCCGCGGGTGTACACCTTCT
TGGAATCGTCGATCAGAACCCGCCCGTCGGGCTTTTCGTGCGCCCGCCGCACCACCGACT
TGAGGGTGTCCCAGCCGGCCGGGTCGCTCTCGGGCAGGCGCAGCGCGATGGCGGCCTGCA
CCAGCGGACCGAGGTTCGGCCCGTATCCGGCCTCATCGATTCCGACCACCCAGGGCATCA
GAAGAACCTTTCCACCCCTCCGAACGGTGAGGGGCTCCAAAACCATCGATCTGTTCCGCA
ACCAGTGGCAGAGGTGCCCTCGCGTCCCGATTCCCTCATCAAGGGCTGTGGGCTCGGTCC
CCTCCCTCTTTTTAGGAGAGGGGGTTGGGGGGAGGGGTTCTTCGCGCGTATGGTAACCGC
ATCCGCACCCGCAGGGGACCTCGAATGCTCGCCGACAACCTCTTCCTCAAGATCATCGAC
AAACGCATCCCCGCGAAAATCGCCCACGAGGACGATTTGTGCCTCGCGTTTCACGACATC
ATGCCACAGGCGCCGGTTCACGTTCTGATCATCCCCAAGAAGGTGATCCGCACGCACGCG
GACATCGCGCCCGAAGACCAGGCCCTCATCGGGCACCTGCATTTGGTCGCGGCCAAACTG
GCGAATGAACTCGGGCTGGTGCAGGGGTATCGGCTCGTGATCAACTGCGACGAACACGGC
GGGCAAACGGTGCCGCACCTGCACATGCACCTGCTCGGCGGGCGCGACATGACCTGGCCC
CCGGGTTGAACATGAACACATCCGACCTGCAAACGGTACTGTCCGAGCGGTTCGCGGCGG
TCAAGGGGCGCATCGCCGAGGCGTGCCGGCGCGCCGGGCGCACGCCCGACGGCGTTACAC
TTGTAGCGGTCACCAAGACGGTGTCACCGGCGGTGGCCGCGCTGGTGCCGCCGTTAGGGG
TACGCGCCCTCGGCGAGAGCCGCCCGCAAGAGCTGTGGCGCAAAGCGGAGGCGGTCGCCG
GCGCGGACTGGCACCTGATCGGGCACCTGCAGCGGAACAAGATCGACCGCACGGTTCCGC
TGGTGTCGTTGGTTCACTCGGTCGACAGCGCGCGCGTGCTGGATGCACTGAACGCGTTCG
GCCAGAAGCGCGGGGCGCCGGTCGCGGTGCTGCTCGAAGTGAATTGCAGCGGCGAAGAGA
GCAAAGGGGGCTTCTCCCCGGCCGAGGTGCCCGCGCTCGGCGACACGCTCGCGGGCCTCG
GCGGCGTGGACGTGCGCGGGCTAATGACCATGGCCGCCTACTCGGACGACCCCGCATCGG
CGCGGCCGACGTTCGCACGGCTGCGGGAGCTGCGCGACCAGCTCCGCGCCCGCACCGGGC
TGGCGCTGAACGAGCTGTCGATGGGGATGAGCAACGATTTCGAGATCGGCGTGGAGGAGG
GCGCGACACTAGTTCGCGTCGGCACCACACTGTTCGAAGGTCTGGGCGAAGATAGATAGT
AACCGCAAGAAATATGACAGCAGAGGATTGGCCGCAAAAAAGCACAAAGGGCACAAAAGG
AAGCCGAAGACGAAAACAGCAGAAGTGTGTTGAACTCACTCATCTGCTTTGGTCTCTGGT
TCCCTTTTGTGCCCTTTGTGCTTTTTTGCGGCCAATCCTCTGCTGCTTTTTGTGGCCAGC
CCTCGATCTGCCTGCTTACTTCTCCTTCTTTGGCGGCTCCTTCGCCTTCTGTTCCAACAA
GTACGCGAGCAGGTTATAGAACTCGCTCTCCGGGATCACGTCGGCGAAGTTGGCCGGCAT
CGCGGAGAGCTGCGTCTCGCGGTTCTCCGCGATGTCTTTCAGCGGGATGCGCTTTTCCTT
GCCCTCCGGGTCCGCGACGACCAGCACCTCGCCGTCCGCGCGGAGCACCAGGGCCGTGAT
GGTGCGGTCGTCGGTCGTGGTGATTGACCGCGCCCGGAACGCCTGGTCCACGTTGCGGTT
CGGGTCGAGCACGTCTTCGAGCAGGCGCTCGGCCCCGCGGACGCCGATGCCGTCCAGTTG
CGGCGCGATCTTCCCTCCGGCGTCGCCGATCTTGTGGCACGCGGCACAGTGCTTGGTGAA
CAGCTTCGCGCCGTCCTTCGGGTCCCCCTTTGATCGCGCGAATCCGGTCGCACGGTCCTT
CAACACGGCCGCGATCCGCTGGTCCGCGGGCGGGATGTTCTTGGTGAGGTCGGCGACCTG
TTTGTCCCACCCGGGCAGATTCGACGACTTGAGCCGCTCCAGAATCGCCTTCTCCTGAAG
GAGCCGCTGCGGGGCCTTGCCGTCCTTGACGGTCGCGAAGAGCACGCCCGTGCCCTCCTT
CGTCCCGGCGAGGCTCAGGCCGATCTGCACCGCGACGCGGTACGGCACGTCCTTGAGTGC
GTCACGGGCCACAGACTGCGCGTCCTTCGAGTTCGACGCCGCCAGCGCGAGCAGGCACCC
GACCCGGACCGGTTCTGGCGTGGTGCCGTCGGCCAGTTGTTTGCGGATCGCTTCGACCGC
GTCCGCCGGAACGTATTTCAGCAGCGTCTCGGCCGCTCCGACGCGCACCTCGTCAGGCGC
TTTCGTGGAGAGCATGGTTGTGAGGGCGGCGACGGCGTCCGGCGTGAGCTTGAGCGTACC
GGTGCCGACGGCGGGCAGTGCGTTTAGCACCCGCAGCCCCCACGCAACGCTCTTGGTGTC
CGCGAGTGCTTTCTGTGCGTTCCGGAACAGATCGATGGTGGCCGCAGCGTTGAGCTTGGC
GCCGCGAGCCTGCACCCCGCGGAACCCGGCCAGTATCGCGTCCGCGTTCGCTTGTTCTGC
GAGCGCCGCGAAGAGTACCGTTTCGAACGCCTCCCCGCCGTGCCGGGTGATGTGCTCGGC
CGCGGCCGGTAACCGCTCCGCCGGGAGCTTTTTCTCACACAGTTGCACGGTCAGGTACTT
CGCGGCCTCGAACTGAGGGATCGCGAGGGCGACGTCGGCGTAGGTCGCGTCGTACCCGTC
CGGCCACGCCTTCGGGTTGTCGCGCAGACAGTTCCGGAGTGCGATCCGCGCCGCCTGGCG
CAGGAGCGTGTCGTCCGCGGGGCACTTCGCGAGCACCTCGACCAGCGGCTTGATGTGCTC
GGCCTTCGCCCCCCAACCCATCCACTCCGCGGCGGCCCGGAGTGTGTGCGCGTCGGCCCT
TTCCAACCGGGGCTGCTGACGCCGTGATTGCTCGCCGTTAGGGTGCTCACGGCCCCACTC
GTCGTGCGCCCGCCGCGCCCGCAGGGCGTGCGAGGCCAGGAGCGACGAGTCGCGCCTGGG
TTCTGCCTTTTCTGCCGCCTGCCCGTGCCGCCACGCGCGCGCCGCGTCCACCCATAGCCG
GTGAACCTGATACACGTCCGAGCCGTCTGCGACGGACTTTGCGTTCACGTCGCGGGCGAT
GAGCTGGTTCGTTGCCGCCAGCCGCACCGCGAGGTTCGGGTGCCCGAGCAGCTTGTCGAT
CGCTTCGGGCTTCTCCGTCGTGAGGTCCGTGTACGCGAACTTCGGCGCCGGCGCTTTGCC
GTCGGTACCTTTCCACACGATGCGCCAGATGCGCCCGCGGTCCTTGTCGCGCCGGGGGTC
CTTCAGGTCCACCTCGTAGTGCCCGATGATCTTGTTGTAAAAGTCCGCGACGTACAGCGC
GCCGTCCGGCCCGAGCTTGATGTCCACGGGGCGGAACCACCGGTCCGTGCTCGTCAGGAA
GTCGGGCCGCTCTTGCGCCACCGGGGTCGAGCCCTTCCACACGATCTTGTCGGCGCTGAT
GCAGTTGCTCACCACGTCGCCGAGCAGCATCACGTCCTTGTATTCCTTCGGGAAGTGGTC
AGCGTCGTACCACACGAGCCCGCACAGGCCGGTGCTCTTGTGCGGGTGCGCGGTGACGTG
CGGGGTGAAGCCCAGCCCGTCGTGCGGCTTGCCGAAGCTCTCGTAGTACGCCCCGGGGAC
GAGTTGCGTGATGGGCTTCGAGTGGCAGTCCGCGGTGTAGAGGTTGAACCACGGGTCGAC
CGCCATCCCGAACGGGTTCACCTGCCCGCGGGTCCAGGTTTCGAGCCGCGAGCCGTCCGG
GCGGAACCGGAACGTGTTTCCGGACTGCATCTGGATCTCGTGCCCGTCCTTGCCCCTCAC
CTTGCTGTCGTTGTTGAACCCGTGGCACGCGTACACCCAGCCGTCCGGCATGAGGGTGTA
CGAGTTGTACATGCCGTGCGTGTCGCGGAACCCGAACCCGCTGAACAGCACCTCGGACTT
GTCGGCTTTGCCGTCGCCGTCGGTGTCGGTGTACTTGCGGATCTCGCCGACGCTCGACAC
GAGGCAACTGTTGCAGTCCGGCAGCGGCAGAATGCCGATCGGAATGTTCAGGTCACTGGC
GAAGGTTTGCACCTTGCGGGCCTTGCCGGTTTCCGGGTCGAAGTCGGACAGGATGAACAG
CTTGTCGGTGGCTTTCGCGTTCGCGGGCGGGAACGGGTAATGGTAGGACGATGTCACCCA
CATCCGGCCCTTGGCGTCGAAGGCCAGTTGCATGGGCTTCTGGATGTCGGGCTCGCTCGC
GACGAGCTGGACGTCGAACCCCGGCGGCACGGTGAACTGCTTCCGCTCGTCGGCCGGCGA
GAGCGGGTCGGTCGGAGCCATCAGGTGGGGCGGCAGGTTCGGCGGCTTAGGCTGCGCGAC
CGAGCGAGCGGGACAGGTGAGTCCCCCGAGTGCGACGAGCGCTAAGGAGAGGGCGGTCCG
CATGCGCGGGCCTCCGGCGGGATGGAAGGCGGGCAAAAAAGCGAGTGCTGATTAAACCAT
GCCGAAGTGCGAGGGGCAACGCAGAAGCGCCGTAACCTCTCCCGCCGGTCACCGCACGTG
GCGCAAACCGGTTGTGGCCGCATCACTTCGGCGCCGGGGGCGTGGACGCCCGGAACTGCT
CGGCTGGCTGGCGTCCGAACGCGCGAGCTGCGAGGAGGCGCCGGCCCGCTACGCCCGCGC
CGCCACCGCCGCACAGCACGCCGCACTCGTTCGGGGGCACGGGGCGAGTTGGGTTCACGT
TGGCACACTCGGTCGGTGTCGGTATGATCCGGGGGATTGTACCGCCCCTCGTTCCCGGCA
GGAATTCGTGATGGTCGCGGGCCTTCTGATCGGTGCGGTGCTGTGCCCGTCGGCCGACCC
GGCGCCGGGCGCGATGGCCGAGGGCCGCCGCGACGCCCTCGCGCGCTACGGGGCCGCCGT
GTGGAACTTGCGGCGCGAGCGGCTGCTCACCGCCGCCCGGCAGCTCGAGTCGGCGGCCAA
GCAGGACCCCGGAGCGACCGCACCGCTCCGCGAGTTGGCCCGCCTCTACGCGCAGCTCGG
GCGCGACCCCGACGCCATTCGGGCCGCCCGCACGGTCGTCGCCAGCGACCCGGCCGATGC
CGACACCGCGGCGCTGCTCGCGCGACTGCTGTTCGACGCGGGCGAGCCGGCCGACGCGCT
CGCCGCCGCGAAACTCGCGCTGGCCAGCTCGGCCCTGCCCGAGCGCCCGGATCGGGCCGT
CCGCGTGTACAAAGAGATGGCCGCGCTGGGGGAGCGGGCGAAGCAATTCGACCTCGCCGA
GCGCGCCCTCCGGGCGGCGCTGGCGCTCGTCGCTGACGGGCGCGCCGAGGTGGTCCGCGG
CGGCGCCTTCACCCCGCGGGACGCCGACACCGAAGCGGCCGAGTGCTTCGAGCGGCTCGG
GCACCTGTGCGTGAAGGCGGGGAAATTCGACCCCGCCGCCCGCGCGTTCGAGTCCGCCGC
CGCGCTGTACGCCGACCCGCGCCGCGCCGGCGACGCGTTCGGCGCCGCCCGGCTCGGCTG
GAACCTGTCGGGGGCGCTCCAGAAGGCCGGCCGGCCCGAGCCGGCGCTCAAGCACCTCGA
AGAGTTCCTCAAGCTCAAACCGCAGGTGCCCGGACCGTACCAGCGGGCCGCGGAGTTGTT
CCGCGCGGCGAACCGGCCCGACGACATCATACCAGCACTGCGCCAGCACCTCGCGCGGGA
CAAGGAGAACCGGGCGCTGGCGGCCGTGCTGGCCGCGGAACTGGCCGCCGACTTCCCCAC
CCGGCGCGAGGGGGACGAGCTGTTCCAGTCCCTCACGACGTACAGCGCCCGGCTCAACCC
CGAGGTCGACCCCAAGGTCGTCGCGGTGCAGGTGAAGTCGCACCTCGACACCGGGCGGGC
GCGCGACATCATCGCGGACCTGGACCGCACGTTCGTGCTGCTCGAGGACAAGGACCGGAA
GAAGGAAAAGGGGCCGGCCCCGACCGACGCCGAGAAGCGGTTCGCCGCCGACAAGGCGCG
GGCGGTGGCGGACGCTCTGAAGGAACAGCCGGAAGGGGTGAAGGCGCTGGTCACGGCGGC
GGCGGACGACTTCAAGGCCGGCACCAAGCGGGCGTACGGCACGCACCATTTCATCGGAAC
GCTGGCGGCCCGGCACAACCATCTCGACCTCGCAGAGCTCCAGTTCGGTCAGGCCGCCCG
CGAGGCCCCGAAGGAGGCCCAGCTCGACGCGCTGTCGGGGCTGATCGACGTGCTGTGGCG
CCGCCGCCGGCCGGACAAGGTGGAGCGCGTGTGCCGCGGCGCGATGGACGCGCAGGTGCT
GGAAGTGTTCTTCAACTTCCACCTGGCACTGGCGCTGGCCGAACAGGGGAAGGAAGAGGA
AGCGGTCAAGGTGGCGGACCGGTGCATCCTGCAAGCGGGCGACACGGACCGGCTCACGGT
GCGGCTCCGCAAGCACCGGGTGCTGGGCGCGCTGGGCCGGTGGGACGAGGCGATTAAGTA
CGGGGCGGCGCTGCTGGACGAGTTCGACGCCCCGGCGGACCGGCAGCGCATCCGGTACGC
GCAGTCCGGGGCTTATTGGGCGGCCAAGAAGCCGCGCGAGGCGGAGGCGGTGCTGCGGGC
GCTGCTGGACGACGACGCGGACGACGCGAGCGCGTGCAACGACCTGGGGTATCACCTGGC
GGACCAGGGCCGCAACCTGGACGAGGCGGAGCGGCTGGTGCGGCGCGCGCTGATGCTGGA
CCGGATCGAACGGCGCCGGGCGGGTAGCGCCGAGCCCGAGAGCGCGGCGTACCGGGACAG
CCTGGGATGGGTACTGTTCCGCCGGGGGAAGCTCGCGGAGGCGCGGGCAGAGCTGGAGGG
GGCACTGGCGCTGTCGGAGGGCGCGACAGACCCGGTGGCATGGGACCACCTGGGCGACGT
GCTGTTTCGCTCTGGGGACAAGGCGGGCGCGCGGGAGAAGTGGACCCGGGCACGGGAGCT
GTACGAGGCGGACCTGCGGCTGTCGTCGCGGGGCCGGCGGGACGGGCGACTGGACGAGGT
GAAGCGCAAACTGGCGCGCGTTCCGGAGTGAGCGGGTTCGGTGAGAACTGCCGTTCCCGC
GCGGCCGCGAGTCATTAGAATGCTGTGACCGGGTCTGAAGCTCAACGGTCGAGCAGGGTG
CTCATAACACCTTGGAAGTGGGTTCGACTCCCACCGGACCCACTCTTGAAAACCAAGCGA
TTCGCACCGAAATCAAGCGGATTACCATAGTTCCGCACCTTCAGCTTGCATGTCCGATTG
TTCACTGAGACGCACCGGGAATCACGAACGGACGGCAAGCTTGCCGGCAAGCTACGAGCC
CGCCGGCTTGCCCCGGCGCAGCTTCGCCACGTCCGCGGCCAGCTCGTCCGATTCCGGGCG
GTGGTAGTGCTTCGCGGTGAGGTCCGGCGTCGAGTGCCGCATCAGCTTTTGCGCGCGGGG
CAGACTGACGCCAGCGCGGTCCAGATCCGTCGCGAACTGGCCCCGGAGCGAGTGGAAGTC
GTACACCCGGCCGTCCGGGGCGGTCGGCGGAATGCCCGCGGCCACCAGGTCGGCGCGGAT
GAGCCGCGCGCCGAGCAGCCACCACGCCTGGGACTCCGCGCCGCGGTTCGGCCAGACGGT
CCCCTTTCCCACCGCGGCCAGGATCGGGCGGAGCGCCTCGACGACGTCCGGGCCGAGCGG
CAGCACGTCGGTGGCTCGCTTCTTCGTCTTCGCGGGCCGATGAACGGTAACCGTGGCGCC
GACCAAATCGAAGTGCTCGGGCTTGAGGCGGGCCAGCTCCGAGGCGCGGAGCCCCGTCGA
GCAGGCCGTGAGGTAGAGCGCGTGCCGCTCCGGTCCGGTGAGCCCGTACACCTCCGCCGT
GCTCGCCCGGGCGGCCGCGAGGAGCTTGTCCAGGTCGTCGGGCAAGAGCGATCGGCGGAC
GTGGACACGGTCGTCCGGCCCGGGGCCGCTCTTTTCGAGTCCGGACAGGTGGTCCACCGG
CTCGCACTTCTCGACGACGCAGCACCAGCGCGTGAAGGACTTGGCCGCGCCGATGTAGTT
CGCGGCGGTGCCGACCGAGATGCCGTCGCCCGATCGGCCGCCGCTCTCCCGCTGCGCCTC
GATCCACTCCAGGACCGCCGACGGCGTCAGGTCGGCCGGCTTGGCCGCGCTCACCCCGTC
GCACACGGCCTGGGCGTGCCGCCGCTGCCGGCGGGCGCCCTCGTCCGACGCGCCCCCGTG
CTTCACGTGGCGGTGCCAGCGGTCCAGGAGTTCGGTGAGCGAGAGTCGGGGCCGGACGGC
TTCCGGGGGCAACAGGCCCGCGTCGACGCGGGCGCTGGTGCGGACGAGCTGGGCGAGGAG
CGCTTCTGAAGCCGCCTTGTCGGCGTATCCCGGAACGGTCACCTCTTTGCCCTTGGTGTG
GTCGAAGTAGGTGACGTACCAGTTGGCCGATTCGAGGCGGCACCGGCCGCCCGGCAGCAC
GACGCCCACCTGCCACTGCTTCGACTTGCCGCGCCAGCGCACGCACGGCACGCCCTTGAC
CGTGACCCGCTCGGCCCCGGCGGGGATGGGCTTCGTGTACTGCTTCCTGTGAACGCGCCC
CATCAGTTGCTCGCGGCGAGTGTGGCCGGCTCTTCGCGGTCGCTCATGCGGCCCGCGAGT
TGCCAGTCGCCCAGCACGCGGACGCGGATCTGTTTGGTGCCCTCCGGCCCCTTGATTTTG
ACGACCGCCACCTTGTGCCGCCCCGAGTCGTCGACGGTGACCAGTTCGCACCGCACCGCG
AGGGGCGCCGCGGGCCGTCCGGTGCGGCCCGAGTACCGCACCCGCTCTTGCTTCCCTTCG
GCCAGGTGACTCGTGCCGGTGTCGTCGGTGATCACCAGCCCGCCCGTCTCGAAGTCGTCC
TTCTCGCCCGGCACCCAGATCAGCTTACCGAACATGTCCTGCGCTCCCGTTCGCGGCGGC
ACGACATCCGCACCGCCGACGTGGGAAGCATGGGTGATGGTGGCCGCCTGTTCAAGTGGG
CTATGTGTTCCGTTTTCGTTCGGAACACCCTCGTCGTCGGTAATGGTGCCCTGTTTCGGC
TCGGGCCGGGGACCCATGACCCAACCGCCGTCCCCGTGCTGGTGAATGATGCCAAGCTCC
TGAAGATCGCTTAGCGCGTGCTGAATACTGCTCCGGGGGGCGTCTTTCCGCTGCGTCTTG
TCCGGCTCTGCGCGAGCGTACTCGGCGAGCAGCCAGGTCCGAATGGGCTTCGGCATGATC
GGGTCCGGCCGGCGGTTCGGGTCGTTCCAGATCGCCACGAACGCGCGGTACACGTCCTGC
ACTTTATCCGATGTTCGCCGGACTTTTCGCGGCAAGCTCGGGTCGGCCCCAATGTCGTCG
TTACGCCCCTTGAAAGTGATGGAGAACGGGCCGCACGTGTAGGTCTCGTCGATCTCGTCG
CAACCTGACAGAGCCATTGATCGCGCAAGGTGGGGAACGAACCAGGTGCACAGGTCAAGC
GGCTTGGCGTTCGGTCCGAACATCGGGCGTGTCCTTTGAGCGGGGTGTTCCGAAAGCATT
TGGAACACATACGGCGGTTGGCAGAGCGCGAATCGTTGGTTAGAGTTCAGTTCGCGTGTG
AACGGGTGTCGAGTCGGCCAAAGGAGTGGGACCGTGGCTGTTTCGGACAACAACGGGGAC
ATCACAGAAGAACAGTTCCGGGCATTCGTAACCCGGTACGCGAGGCAGGTCTCACCGGAT
TGCCGGTTCATCCTCTTTGAGGCGTGGAGCGGCGAGTTGGGCGAGGAAGAGTCGTGCGAC
TACCGCACGGCGATCAAGATCAAGAGCCCTCCTCCTCTTCCATCTGAAGCTCCGCCTCAG
CCCGGTTCATCCAGCCCTCAAGGTGAGTGACCACAAACCAGCCGAGCGCTCGCTTCTTCC
TCCCCTGCCGACGACGGCGCTTATTGATCTTGTGAGCAATTTCGGTGAGCCGCTCCATAA
ACTCGAGCGGCACCTTCAGGTGCGCGGTGTACTTCGGGTCTTCGGCATCGCCACCGTCAG
CTAAGGGGCTGTTCTCGTCTTCCGGTTTCGGTGGCTGAAGCGATTTCGCCACAGGCGGCT
CCCTGAGCAACAGTTCAGGCACGACACGTCCCCGTTAACAAATCTAATTGGTCACTCATC
CACACTTCAACTTTCTTCGCCCAGAATGGCTTGACATTACCGGGGTGAAAAGTTAACTTT
TCTACTAGTGGCAAAGGAGAAGGGGTAACAAGCATGCCAACTAATGTGGCTTCCTGGCTC
CCGGCGCCCGAGGCGGCGAGGCTGTTTGACATCAACTACAAGCAGCTTTGTGCCCTCGTT
CACGAAGGGGTTTTCACCCGCGGCAAGTTCGGCGCGGCCAAGAAGCGGCCCCCGATCTAC
CTGCGAGTTGCCGAACTCGAAGCGTGGAAGCGAGGCGGCGTTCCCGCAGTCGCGCCGATC
AAGGCCGCCTACGAGGCGGAGCAAATCGCACACAGCGGCGGGGGAGCGTGACCCATGTCC
TCGCCCGATTTCAATGCCGTCATTGAGCGACTGGACCGGATCGAGGCCGCACTCACGCGG
CTCTCGCCCGCTCCCCGCGCTACCGCCGCGCCGACCGCCAAACGCCTGACCTCGGGCCAA
GCGTGCGAGACCCTGGGCGTCTGCCGCAACACGCTCCGGAAGTACGCGGCGATGGGCCTG
TGTTCGGTGATCCGGCCGAGCGGCCAGCGGGGGCCGAACAAGCGGATCTACTTCCTGCCG
GACGAGATCGCGGCGCTGGCCCTGGGTGAGGATGTCGCCCGCGAACACATGGCCCGGAAG
AAACGCAAACCACGAAACCCCTGAGAGCACCCGTCCGGGGTCGAGTCCGCCGCGTTGGGC
GACCGGCCGTGACTCCCCCGGCGGGCCAGACACACCGGGCCGGGGTGCGCGAACGGACGC
GCCCCGAGCTGGGAGCGAGGTGCCAACTGCGGGTGCTCCACGGCGTCGGTCGCCGCACCC
TCCACCCGCAGGCGGCGGCCCCGGCCCGGTTCGTTCACGAACCACTAAGGAGAGCGGCGA
TGGCACTCGGGCGAGTGAGAGCGGACCGCGGCGCCCCTGGGCGCCCCAGTCGCACCCCGG
GCGCGGTCGTCCGGCTGACGCGGATGGAGACCGGGCAGGGGATCGGGTGGCTGACGCTCG
ACGAGGCCCGGCTGCTCCTGGGCGAACTCCAGGTGGCGGTGCGCGGGATCGAGACGGAGC
AGACGGCGCAGCGCGAGGCCGAGCGGGTCCAGGAGGCGCGGTCGTGAACACGCTGCTGGT
GGCCGTGCTGGTGCTGGCGATCGCCGGCGGCGCGCTGATCGACGTGCGGCTCGCGCTGTG
GGTCTGGGCCGCGTGGTCCGACCACCGCGCCGAGCGCCGGGCGAGCGACCTGGTGCCGCA
CCTGGAGCGGGCGCACCGGCAGCTCCGCGACCAGAACGCGCGGCTGAAGGAACTGGAGAC
CCAGGCCGCCCAGGTGCAGCAGCACCTGTGGGGAACGAACCAGAACTGAGACACGCGCCC
GCCGGGCGCTGGAGCTCCCGCCACGGACGGCGGGCGTCGGGAGGGTGATGCCGCCACCTG
ATTCGCGGCACCTCGAAGCGCCGGGTCGGCGCTGCCTGCTCGTGGTTGGTGCGCCCCGCC
CGCACGGAGCGTTGCGGGGCGCAGAACGGGAGCTTTCTTCAACCTTCGCGGCACGGACCG
GCCGCTCACCGGAGCACGCCTCGTGCAACTGTACACCGACTCGTCCGACACGCACCCCCT
GGCCGAGGGCGACCTCGTGGACGTGGGGCGCGCGATCCTCTCGCAGTGCACCCCGGAGCA
GCGGGCGGAGATCCTCGCGCCCGCCGGCCCGCCGCCCCACCGCCCGGCCGACGAGCGCCG
CCGGTACCGGGCCGAGGAGCTGCAGGCGGCCCGCGAGGGGCGGGGCCTGTCGCGGCTGCG
GGTGTGGGAGCCGGACGACGAGGCCCGGTACGACGGCCCGTACGTGCCGCTCCTGCGCGG
CGGCGGCTACGTGTTCGATCCGACCGAAGGGGACTTGGTCTCCGAGACCGAACCCCTCCC
GTTCGTCCCGGCCCCGGACGACGCGCAGCTCGCGTCCGCCTGACCCCGTTCCCCTTCAAC
CGCCAGACGGAGAGCCTCATGGTGATGCCGAACGCCGACGCACCCCAACCGGAGAGCAGC
CCGCACCCTCAGAACCGCTCGACCGCCGAGCCGGCGTTCCTGGCGCTGGTCGCCACCAGC
GCGAACGTGATGCACGCCCGGACGGCCGCGCTCGAGGCGTGCCGGTGCCCGCAGTGCCTG
CTGCTGGCGAAGCAGGCCCGGGTGAGCGCGTTCCTGCTGAGCGAGACGCTCCGGGCCGCG
GTCACCGGCGACACCACCGGCCTCGACCTGGTGCTCGCCAAGGTGAAGCAGATCGAAGCG
CGGACGTGACCGGTTCGGCCGGGCGGGGCGTATCCGCTCGGTTCCGCGGGGTGGAGCAGT
GGCAGCTCGGCGGGCTCATAACCCGCAGGTCGCAGGTTCGATCCCTGCCCCCGCGACTGT
GTGTGTCCGTTCGTGTCCACGTCCCGAGGCCCTGTCATGGGTATCCTCTCGTCCGTCACC
ACGACCGCGCCGAACCTGCCGCCCCGGTTCGTCATGTACGCCCCCGAGAAGGCGGGCAAA
ACCAGCTTCGGCGCGCAGTGGGAGAACCCGCTGTTCCTGATGACCGCCGGTGAGACCGGG
CTGCTCACCCTCATCGAATCGGGCCAGGTGGGGCCGACCGCGCACCTCCCGTCGTCCGAG
GAGAACCCGACCGGGTTCCTGAAGTGGGACGACCTGACCGACGCCGTGCGGGCCGTCATC
AACGAGCCGCACGACTACCGCACGCTGCTGGTCGACACGGGTAACGGGGCCGAGAACCTG
CTCGCCCAGCACGTGTGCGACACGGACACCGAGTTCCTCGGCAACTGGGGCGAGTTCAAC
TCGTTCGGCCGCGGGGAGCGGCGGTGCGCCCCGGTCTGGGCCGGCTTCCTGAACCTGCTC
GACCAGGTGCGGGTGCGGCGCCGGATGGCGGTGGTGCTGCTGTACCACTCGAAGGCCAAG
CAGTTCAACAACCCGACCGGCAAGGACTACGAGCAGTGGAAGCCGGAGGGGTACGAGCGG
CTCTGGGGGCTGACCCACAAGTGGGCCGACGTGATCGGGTTCTACGGGCTGCGGGTGCAG
GTGAACAAGGACGATAAGGCGTACAAGGAGGAGCGGTACCTGCGGGTCCAGCCGTCCGCG
GCGATCGTGGCCGGGAACCGGTACGGGCTGCCCGACGAGGTCACCAGCGCGCCGAACGCG
GTGGCGCTGTACCGGGCGTTCGACGCCGAGTACCGCAAGGCCAAGGCCCGGGGCGTGACC
GCCCGGAAGTGGTCGAAGGAGGAGTTCTCGGCGCTGCTGACCCGCAAGGGCAAGACGTGG
CGCAACGCGCTGAGCTGGATCGACAAGTCGTTCGGCACCACCCACCTCGAGGCGAAGCCG
GACTTCGCCAGCGTGTCCGCGGAGCACGTCGCGCTGTACGCCGCGTGGCTCGGGAACCAG
CCCGACGCCCCGCCCCCGCCGCCGCCGGCGAGCCCGCCCCCGCCGCCCCCTCCCGGGCCG
GTGCCGGCGCCCGCACCCCTGCCGGCCGCGACCGACGACGTGGAGGGTGAGGATCGCTCG
[truncated: 8,749,021 more chars]
