# Supplementary material for: Regions Enriched with Reverse Complement Triplets in Bacterial Genomes
Source: Int J Mol Sci. 2026 Feb 28;27(5):2301. doi: 10.3390/ijms27052301 (PMC12985086; doi:10.3390/ijms27052301)
Supplement: Supplementary file 1 [file ijms-27-02301-s001.zip › for_send/45/Pseudomonadota/class/mirror.txt]

SMAX= 1478.00     KMAX=    1554   
NOM=     1     2     3     4     5     6     7     8     9    10
NOM=    11    12    14    15    16    17    18    19    20    22
NOM=    23    27    29    31    32    33    34    35    36    37
NOM=    38    39    41    42    43    45    48    49    50    51
NOM=    53    54    55    56    60    62    65    66    67    68
NOM=    69    73    75    76    77    78    79    83    84    85
NOM=    86    87    88    89    90    91    93    94    96    97
NOM=   102   103   107   108   109   110   111   112   113   116
NOM=   117   118   119   120   122   123   124   125   127   130
NOM=   131   132   134   136   138   139   140   141   142   143
NOM=   144   145   148   149   150   151   152   153   154   156
NOM=   158   159   160   161   162   163   164   170   171   174
NOM=   175   176   178   180   181   183   187   188   189   190
NOM=   191   192   194   195   196   197   198   199   200   201
NOM=   202   203   204   205   207   209   210   212   213   214
NOM=   215   216   217   218   219   220   221   224   225   226
NOM=   227   229   230   231   232   233   239   241   242   243
NOM=   244   245   246   247   248   249   250   251   254   255
NOM=   256   257   258   259   261   262   263   264   265   266
NOM=   267   269   271   272   273   275   276   277   278   279
NOM=   280   281   282   283   284   285   287   288   290   291
NOM=   292   293   294   296   297   300   303   306   307   308
NOM=   309   310   312   314   315   316   317   318   319   321
NOM=   322   323   324   330   331   332   333   334   337   338
NOM=   340   342   343   344   346   347   349   350   351   353
NOM=   354   356   357   359   360   361   362   365   366   367
NOM=   368   369   370   372   373   374   375   376   377   378
NOM=   380   381   384   385   388   389   390   391   392   394
NOM=   395   396   397   398   400   401   403   405   407   408
NOM=   409   410   413   414   415   416   417   418   419   420
NOM=   421   422   425   429   430   431   432   434   436   437
NOM=   438   440   442   443   444   445   446   451   454   456
NOM=   457   458   459   460   462   463   465   466   467   468
NOM=   469   470   471   472   474   475   476   477   478   479
NOM=   480   483   484   485   486   487   490   491   493   494
NOM=   495   496   498   499   500   501   502   505   508   509
NOM=   510   511   512   513   514   515   516   518   519   520
NOM=   522   523   526   527   529   530   531   532   533   534
NOM=   536   537   538   539   540   541   543   544   546   550
NOM=   551   552   553   554   556   557   559   560   561   562
NOM=   563   564   565   566   567   568   569   570   571   572
NOM=   573   575   576   577   579   582   583   584   585   586
NOM=   587   588   589   590   591   592   595   596   597   598
NOM=   599   600   601   602   603   604   605   606   607   608
NOM=   610   611   613   614   615   621   622   623   624   626
NOM=   629   630   631   633   634   635   636   637   639   640
NOM=   643   644   645   646   647   648   650   651   652   654
NOM=   655   656   657   658   659   660   661   662   663   665
NOM=   666   667   668   669   670   671   672   673   675   676
NOM=   677   678   679   680   684   685   686   687   688   690
NOM=   691   695   696   698   699   700   701   702   703   704
NOM=   705   706   707   709   710   711   712   713   714   715
NOM=   716   717   718   719   720   726   727   728   729   730
NOM=   732   736   737   738   740   741   742   743   746   748
NOM=   749   750   752   753   754   755   756   757   760   761
NOM=   762   763   764   766   767   769   770   771   772   773
NOM=   775   776   777   778   779   780   781   782   784   785
NOM=   786   788   789   790   791   793   794   795   797   798
NOM=   799   801   802   803   804   805   806   808   809   810
NOM=   811   812   819   820   821   823   824   825   826   829
NOM=   832   833   834   835   836   837   840   841   842   843
NOM=   844   845   846   848   849   850   852   855   856   860
NOM=   861   862   863   866   867   868   869   870   871   872
NOM=   874   875   877   878   882   885   886   888   889   891
NOM=   892   893   894   895   896   897   901   902   903   904
NOM=   905   906   907   908   909   910   911   912   915   916
NOM=   917   918   919   920   921   922   923   926   927   929
NOM=   932   933   934   935   936   937   940   941   944   945
NOM=   946   948   949   950   951   952   953   954   955   956
NOM=   958   959   960   961   962   964   965   966   967   968
NOM=   970   973   975   977   978   979   984   985   986   987
NOM=   988   989   990   991   992   993   995   996   997  1000
NOM=  1001  1002  1003  1004  1007  1009  1010  1011  1013  1014
NOM=  1015  1016  1017  1018  1019  1022  1023  1024  1026  1029
NOM=  1030  1033  1034  1035  1036  1037  1041  1042  1043  1045
NOM=  1047  1048  1049  1050  1051  1052  1053  1054  1055  1056
NOM=  1060  1061  1062  1063  1064  1065  1066  1067  1068  1069
NOM=  1073  1074  1075  1076  1077  1078  1079  1081  1082  1083
NOM=  1084  1085  1086  1088  1090  1091  1092  1094  1098  1099
NOM=  1101  1102  1104  1105  1107  1109  1110  1111  1112  1114
NOM=  1115  1117  1118  1119  1120  1121  1122  1124  1125  1127
NOM=  1128  1129  1131  1134  1140  1141  1142  1143  1144  1145
NOM=  1148  1149  1151  1152  1155  1157  1159  1160  1161  1162
NOM=  1164  1166  1167  1168  1169  1172  1173  1175  1177  1178
NOM=  1179  1182  1183  1185  1188  1190  1193  1196  1197  1198
NOM=  1200  1204  1205  1206  1209  1210  1211  1212  1214  1216
NOM=  1217  1220  1221  1224  1227  1230  1231  1232  1233  1234
NOM=  1235  1237  1238  1239  1242  1243  1244  1245  1246  1249
NOM=  1252  1253  1254  1255  1257  1259  1260  1262  1264  1265
NOM=  1267  1268  1269  1270  1271  1272  1273  1277  1278  1279
NOM=  1280  1281  1283  1285  1289  1290  1292  1293  1294  1295
NOM=  1296  1297  1298  1299  1300  1301  1303  1304  1305  1306
NOM=  1307  1308  1309  1310  1311  1312  1313  1314  1315  1316
NOM=  1317  1320  1321  1322  1323  1324  1325  1326  1327  1329
NOM=  1330  1331  1332  1333  1334  1337  1339  1340  1341  1342
NOM=  1343  1345  1346  1348  1351  1352  1354  1356  1357  1358
NOM=  1359  1361  1362  1364  1365  1366  1367  1368  1369  1370
NOM=  1371  1372  1374  1375  1376  1379  1380  1382  1383  1385
NOM=  1386  1388  1392  1393  1394  1395  1396  1397  1398  1399
NOM=  1400  1401  1404  1405  1406  1407  1408  1409  1410  1412
NOM=  1413  1415  1416  1419  1422  1423  1424  1426  1427  1430
NOM=  1431  1432  1433  1435  1437  1438  1439  1440  1441  1442
NOM=  1444  1445  1446  1447  1448  1449  1450  1452  1453  1454
NOM=  1455  1456  1457  1459  1460  1463  1464  1465  1466  1467
NOM=  1468  1469  1470  1471  1472  1473  1474  1475  1476  1477
NOM=  1478  1479  1481  1483  1484  1485  1486  1487  1488  1489
NOM=  1490  1491  1492  1494  1495  1496  1497  1498  1502  1503
NOM=  1505  1506  1507  1508  1510  1512  1513  1514  1515  1517
NOM=  1518  1519  1521  1522  1523  1524  1525  1526  1527  1528
NOM=  1529  1530  1531  1532  1536  1537  1538  1539  1540  1541
NOM=  1542  1544  1545  1550  1552  1553  1554  1555  1556  1557
NOM=  1558  1559  1560  1561  1562  1564  1565  1566  1567  1568
NOM=  1569  1570  1571  1573  1575  1576  1577  1578  1579  1580
NOM=  1582  1583  1586  1587  1588  1591  1592  1593  1594  1596
NOM=  1598  1599  1601  1602  1605  1607  1608  1610  1611  1613
NOM=  1614  1615  1616  1619  1620  1621  1623  1624  1625  1626
NOM=  1627  1628  1630  1632  1633  1634  1639  1641  1644  1645
NOM=  1646  1649  1650  1651  1652  1653  1656  1657  1658  1659
NOM=  1660  1661  1662  1663  1664  1666  1667  1668  1670  1671
NOM=  1673  1674  1675  1676  1677  1679  1681  1682  1683  1684
NOM=  1685  1686  1687  1689  1690  1693  1696  1699  1700  1701
NOM=  1702  1703  1704  1705  1707  1708  1709  1710  1712  1713
NOM=  1716  1717  1719  1720  1721  1722  1723  1724  1729  1730
NOM=  1731  1732  1734  1735  1738  1740  1741  1742  1744  1746
NOM=  1747  1751  1752  1753  1754  1755  1757  1758  1759  1760
NOM=  1761  1764  1765  1766  1769  1770  1771  1772  1773  1774
NOM=  1775  1776  1778  1780  1781  1782  1783  1786  1787  1788
NOM=  1789  1790  1791  1792  1793  1794  1795  1796  1798  1799
NOM=  1800  1802  1803  1805  1806  1808  1809  1811  1812  1813
NOM=  1814  1815  1816  1819  1822  1823  1824  1825  1828  1829
NOM=  1832  1833  1834  1835  1836  1837  1838  1840  1841  1842
NOM=  1843  1844  1845  1846  1850  1851  1852  1853  1854  1855
NOM=  1856  1857  1858  1863  1864  1865  1866  1867  1868  1869
NOM=  1871  1872  1873  1874  1875  1876  1879  1880  1883  1885
NOM=  1886  1887  1889  1890  1892  1893  1894  1895  1897  1898
NOM=  1899  1900  1901  1902  1903  1904  1906  1907  1908  1909
NOM=  1913  1916  1918  1919  1922  1924  1925  1926  1927  1928
NOM=  1929  1931  1932  1933  1935  1938  1939  1940  1942  1943
NOM=  1944  1945  1947  1948  1949  1950  1951  1954  1957  1958
NOM=  1959  1960  1961  1963  1964  1965  1966  1969  1970  1972
NOM=  1973  1975  1976  1978  1979  1981  1982  1983  1984  1985
NOM=  1986  1987  1988  1989  1990  1991  1992  1993  1994  1995
NOM=  1996  1997  1998  1999  2002  2003  2004  2008  2011  2012
NOM=  2013  2015  2016  2017  2018  2019  2022  2024  2025  2027
NOM=  2028  2029  2033  2034  2036  2037  2038  2040  2041  2045
NOM=  2046  2050  2052  2053  2054  2055  2057  2060  2061  2062
NOM=  2063  2067  2068  2069  2070  2071  2072  2073  2074  2075
NOM=  2076  2077  2079  2080  2083  2085  2086  2088            
KK= 3600333  LL= 3601292  Z=    9.13  JJ= 3600183  DL=   960    
TTTTTGTTCCCGCACAAATAGCGACGGCTTTGGCATCGCCAGGTGAACGCGGGCGCTTTTTACCGGCCCCAGCGTCTCGATCGTCCGGGCCAGTTCACCTTCCAGCGCGCGCTGATAATTCACCTGCTCGCTGAACTGGCTGATACCGAATTTTTCCTGATCAAGCAGTTCAAAGCCTACCGCGCCGCCTTTAGGCAGCCCCTGCTGCGCCAGACGCAGACGCAGTTCATGCACTTTGTCGGCGGGCACTTCAATCGCGCCGCTGCCATTGGCAAAGCGATAGGGGATATTCATCTGGGTCAACTGCGCGACGATCGCGCCGCCGTCCTGATCGGAAAGGTTGCTAAATAGCGTGCGGTAATCGGGCGTTTTGGCCCACAGCACCATCGCAACGACGATCGCCACGGCAGCGGAACCCGCCACAATTAACGGAATTCGGGGATTCGCGCGTAGGCGATTAAGCCACTCGAGAGGTTTAGGTTGGGTTGCAGTCGATGCAGTCGCACTCATCTCGCACCTCGTGACTGATCGTGGACGGCGTTTTTTGCAAAGTGGAACAAGACTCACTCCCGGGTCAGCAAACTCGAAAAATTGACGGTCTCATTATTTGTGGTTTCGAATTTTTCTATGCGCTAAAAACCGAGGTTTTTTATCGTTATTTAACGCCTTTATCTTATTGACAAACTGGTAATCTCTGCTGCGTAAAAAATCATCCAGGGGAATAGCATGGCAGCAATACAGGGGATTGAAGGGGTTATTAGCCAGTTACAGGCGACGGCGATGGCCGCGCGCGGGCAAGACACGCACTCGCAGTCGACGGTGAGTTTTGCCGGCCAGCTACATGCTGCGCTGGATCGTATTAGCGACAGACAAGCGGCGGCGCGCGTTCAGGCGGAAAAATTCACTCTGGGTGAGCCGGGCATTGCGCTTAATGACGTGATGGCCGATATGCAAAAAGCG                                                                                                                                                                                                                                                                                                                                                                                                                                                                                                                                                                                                                                                                                                                                                                                                                                                                                                                                                                                                                                                                                
A===      314      111      343      123      433      112      223      124      134      113      133      244      243      234      313      323      413      334      333      233      231      1
B===      324      222      434      412      443      122      411      312      342      422      442      331      431      341      424      414      423      344      444      441      241      2
RRR=  18349.9  12081.2   8867.2   3782.7   3191.8   3133.1   2594.8    440.0    119.9     18.5      9.8      0.0      0.0      0.0      0.0      0.0      0.0      0.0      0.0      0.0      0.0      0
M=   101058.   120302.    76030.        
M=    76310.   120750.   101291.        
M=   121641.    92591.   127416.        
M=   126981.    92347.   121253.        
J=   1       6.4  70.0 -76.4            
J=   2     -76.4  70.3   6.1            
J=   3      24.1 -66.1  42.0            
J=   4      41.8 -65.9  24.0            
SMAX=  198.00     KMAX=    1697   
NOM=    13    26    44    46    59    63    64    74    95   101
NOM=   129   137   155   166   169   184   185   208   222   274
NOM=   289   304   305   311   313   320   325   327   335   336
NOM=   339   341   348   358   363   382   383   386   424   433
NOM=   441   447   450   488   504   521   524   535   545   547
NOM=   549   555   574   594   612   616   627   628   638   641
NOM=   653   693   694   721   722   725   731   733   744   745
NOM=   758   759   765   768   774   783   800   807   814   818
NOM=   827   847   864   881   890   924   931   942   943   971
NOM=   980   981   982  1025  1027  1039  1044  1057  1058  1095
NOM=  1103  1106  1126  1130  1133  1135  1136  1154  1156  1163
NOM=  1170  1187  1191  1195  1202  1208  1215  1219  1236  1261
NOM=  1274  1302  1318  1336  1347  1349  1350  1360  1363  1387
NOM=  1390  1425  1428  1434  1436  1443  1461  1462  1493  1500
NOM=  1501  1511  1535  1543  1547  1548  1574  1581  1604  1617
NOM=  1635  1647  1665  1692  1697  1706  1739  1743  1745  1748
NOM=  1749  1779  1797  1804  1818  1861  1870  1896  1912  1917
NOM=  1921  1923  1930  1934  1946  1952  1955  1962  1971  1980
NOM=  2001  2007  2009  2010  2014  2020  2021  2023  2043  2048
NOM=  2049  2056  2058  2059  2064  2065  2081  2087            
KK= 4010408  LL= 4010887  Z=    5.48  JJ= 4009778  DL=   480    
AACCCCGATCAGAATATCCGGCTTCACGTTACGCACCACATCCAGCAGCGACAACACGTCATTTTCGGTATCCCAGTGCTGGAGATTGTCGCATTTCTGCACCAGTTTTGCCTGGAACGGCAATAAATTAGGCATCCGGTCCGTCAACAGGCCGAAGCGATCAACCATAAAAACGTTCTGTCGAGCGGCATCTTCGCTTAAACCTTCACGCTGAGTCTGCGCGATGATCTGTTCAGCAATCCCACATCCGGCGGAACCCGCGCCGAGGAAAACGATTTTCTGCTCGCTAAGCTGACTGCCGGCAGCGCGGCTGGCGGCGATCAACGTACCGACGGTCACGGCTGCGGTGCCCTGAATATCATCGTTAAAGGAGCAAATCTCATCACGATAGCGCGTCAACAGCGGCATTGCGTTTTTCTGCGCGAAATCTTCGAACTGTAGCAGGATATCTGGCCAGCGCTGCTTAACGGCCTGAATAAA                                                                                                                                                                                                                                                                                                                                                                                                                                                                                                                                                                                                                                                                                                                                                                                                                                                                                                                                                                                                                                                                                                                                                                                                                                                                                                                                                                                                                                                                                                                                                                                
A===      314      123      223      111      433      133      343      112      113      124      134      413      243      234      244      313      334      333      323      233      231      1
B===      324      412      411      222      443      442      434      122      422      312      342      423      431      341      331      424      344      444      414      441      241      2
RRR=   2593.7   1214.1   1102.9    559.0    539.9    199.1    161.8    137.1    118.5     25.3      6.3      6.1      0.0      0.0      0.0      0.0      0.0      0.0      0.0      0.0      0.0      0
M=    12046.    14545.     8298.        
M=     8049.    14328.    11869.        
M=    13181.    10788.    15931.        
M=    16874.    10489.    14052.        
J=   1       4.0  28.1 -32.2            
J=   2     -32.8  28.4   4.4            
J=   3      -1.1 -22.8  23.9            
J=   4      27.4 -29.6   2.2            
SMAX=  175.00     KMAX=    1551   
NOM=    21    28    30    40    70    72    80    81    99   105
NOM=   106   114   126   128   133   135   173   177   182   186
NOM=   206   223   234   235   236   238   240   253   268   286
NOM=   301   329   355   364   371   393   406   427   428   449
NOM=   455   473   481   489   492   503   517   528   542   558
NOM=   580   581   593   609   625   642   674   681   708   747
NOM=   796   816   817   822   851   853   854   858   865   876
NOM=   879   887   899   914   930   938   939   957   969   983
NOM=   994   999  1020  1028  1031  1040  1046  1072  1089  1093
NOM=  1096  1100  1116  1123  1132  1138  1146  1147  1165  1180
NOM=  1181  1199  1201  1213  1218  1223  1225  1226  1240  1241
NOM=  1256  1258  1276  1291  1319  1328  1344  1355  1381  1402
NOM=  1411  1417  1429  1451  1480  1482  1504  1516  1520  1551
NOM=  1584  1585  1600  1603  1606  1629  1637  1643  1654  1655
NOM=  1695  1711  1714  1727  1728  1736  1737  1750  1762  1767
NOM=  1768  1784  1785  1810  1817  1820  1821  1827  1830  1831
NOM=  1839  1847  1878  1884  1891  1937  1941  1968  1977  2031
NOM=  2035  2042  2044  2047  2078                              
KK= 3583773  LL= 3584852  Z=    6.79  JJ= 3583743  DL=  1080    
CCATAAACCCCGATAAACCAGGCAGCGTGGCGAGCTTCTCGCCGGAAAGAAACGCCGCGCAAAGCAATACCACGCCCGCCGCCAGCATTTCAATCGCACCCGCCATCATGCCCACAGGCAGGGCGATGCGCGAGCCGTAAACGGAACCAAATGCCCAGCTCATCGAACCTATCAGGATCAAAATCGCGCCCCACGGATTGCCGCTTAAGTTGCCGCCGCTGTTCAGCAGAATAATCCCGGCAAGTCCAATGGCAATCCCCACCCATTCTAATTTGCGCGTTTTAATACCAAAAAAGTAGCTAAAGCACAGCGTAAATAGCGGGACAGTGGCGACCACGACGGCAGCAATGCCCGATGGCACGTTTTGATGCTCCGCCACCGTCACCAGACCGTTACCCACCGCCAGCAGCAGTAGACCAATCAGCGCGGCGTTGATGGTCTGGCGCAGCGGCGGAAGTTTTTCGCCGCGCAACAGCAAAAACGCCATGAGCAACATCCCCGCCGAGAGAAAACGTACGCCTGCCATCATCAGCGGCGGCCAGCTTTCAACGCCTATGCGGATAACAAAATAGGTAGACCCCCAAATGATGTACAAGGCAAAAAGCGCGCCAAAAAGAGGTAATAACTGCCGGAAACGCATAATCACTCACGGTGAAATAAAAAGGGTGAATATAGTAAACGTCAAAATTATTATGCTGGCGAGCATTATAATTGTCCTTTTGGAATAAAAAGGCGTTGACCCGCGCCGCCGGTTTCGGCATTGCGCGTTTTGCTACATACTTAACGTCTTAGAAGAAAAGACCGAGGAAATCATTTTGGCAGGAAGTAGCTTACTGACATTACTCGACGATATCGCCACGCTGCTGGACGATATTTCGGTAATGGGCAAATTGGCCGCGAAAAAAACCGCGGGCGTACTGGGGGATGACCTGTCGCTCAATGCGCAGCAGGTGACCGGCGTTCGCGCTAATCGCGAGCTGCCGGTGGTATGGAGCGTGGCGAAAGGATCATTAATCAACAAGGTTATTCTGGTGCCGTTGGCGCTGTTGATAAGCGCATTTATCCCGTGGGCCATTACGC                                                                                                                                                                                                                                                                                                                                                                                                                                                                                                                                                                                                                                                                                                                                                                                                                                                                                                                                                        
A===      343      111      244      334      231      243      211      121      224      234      113      112      124      233      413      323      314      313      333      223      132      1
B===      434      222      331      344      241      431      221      212      311      341      422      122      312      441      423      414      324      424      444      411      142      2
RRR=   2401.1    593.1    518.5    347.1    309.4    189.1    120.2     35.5     26.1      7.4      3.4      1.7      0.2      0.0      0.0      0.0      0.0      0.0      0.0      0.0      0.0      0
M=    11674.    11227.    14641.        
M=    14620.    11094.    11476.        
M=    14925.    15405.    12049.        
M=    11821.    15314.    14874.        
J=   1      -7.8 -12.0  19.8            
J=   2      20.8 -12.2  -8.6            
J=   3       7.0  11.3 -18.3            
J=   4     -19.3  11.6   7.7            
SMAX=   52.00     KMAX=     121   
NOM=    24    52    61   100   121   157   211   252   260   298
NOM=   411   412   448   464   482   620   734   735   739   839
NOM=   857   900   998  1006  1012  1021  1070  1087  1097  1153
NOM=  1250  1263  1353  1389  1414  1509  1546  1549  1609  1618
NOM=  1622  1631  1638  1640  1678  1688  1698  1726  1801  1826
NOM=  2006  2039                                                
KK=  208652  LL=  209701  Z=   10.69  JJ=  208562  DL=  1050    
TTAACAAAAGAATTCAAACAACGGCTAAAGGATTAGTTATGATTTTCTAAAAAAGCTTTTTATTTAAGCAAAAAGATAAAACCCGCCTGATTATCAAATAAATTCTAATTATATTTTTTTGCCTGTCTGGATCACATAATCATTTTATTTTCCCGGTATGTTAATCGCAGTCATGCTTCACACCGTCGTTAAAAAGGAAGACAGATGAAAATCAGTCGGGAAACACTCCATCAGCTTATCGAAAATAAGCTTTATAAAGCCGGACTAAAACGTGAGCACGCCGCCATCGTCGCCGACGTACTGGTTTATGCAGATGCCAGAGGTATTCACTCACATGGCGCCGTACGCGTTGAATATTATGCCGAACGAATTTCAAAAGGCGGCACCAACCGGGAGCCGACGTTCCGCATTGAGAATACCGGTCCCTGTACGGCGATACTGCATGCCGATAATGCTGCCGGACAGGTCGCAGCCAAAATGGGAATGGAGCATGCTATTGAAATAGCCAAAAAAAATGGCGTCGCGGTTGTCGGCATTAGCAGAATGGGCCATAGCGGCGCCATCTCTTATTTCGTCCGCCAGGCTGCTCGCGAAGGCCTGATTGGTCTGTCTATCTGTCAGTCCGATCCTATGGTCGTGCCGTTTGGCGGGGCGGATATTTACTATGGCACTAATCCGCTGGCCTTTGCCGCGCCGGGCGAAGGCGATGACATCATTACCTTTGATATGGCCACCACCGTGCAGGCCTGGGGAAAAGTCCTCGATGCACGGTCCCGCAATGAGTCCATTCCGGAGAGTTGGGCCGTTGATAAAAATGGCGCGCCGACACATGATCCTTTTGCCGTCAATGCGTTATTACCCGCCGCAGGCCCGAAAGGTTACGGCCTGATGATGATGATCGATATTCTGTCCGGTATTCTGCTGGGGCTGCCGTTTGGCCGCCAGGTCAGTTCGATGTATGAAGATTTACACGCCGGACGCAATTTAGGACAACTTCATCTGGTCATTAATCCGGCGTTCTTTTCTTCCTGTGAATTATTCCGCAAACAT                                                                                                                                                                                                                                                                                                                                                                                                                                                                                                                                                                                                                                                                                                                                                                                                                                                                                                                                                                                      
A===      433      111      112      314      123      343      223      124      133      113      121      313      244      243      323      333      413      114      334      234      233      2
B===      443      222      122      324      412      434      411      312      442      422      212      424      331      431      414      444      423      322      344      341      441      2
RRR=    595.0    234.1    165.0     88.7     85.7     76.9     71.3     20.0     15.1      2.3      1.3      0.0      0.0      0.0      0.0      0.0      0.0      0.0      0.0      0.0      0.0      0
M=     3811.     4232.     3034.        
M=     2884.     3923.     3844.        
M=     3577.     3458.     4663.        
M=     4688.     3347.     3419.        
J=   1       2.0   9.3 -11.3            
J=   2     -11.7   6.5   5.1            
J=   3      -5.4  -7.4  12.8            
J=   4      14.7  -8.0  -6.8            
SMAX=   27.00     KMAX=     104   
NOM=    82    92   104   147   172   179   228   326   328   345
NOM=   548   618   619   649   723   815   884   925  1008  1222
NOM=  1338  1421  1756  1777  1860  1905  1967                  
KK=  129032  LL=  129391  Z=    5.33  JJ=  128642  DL=   360    
TTCGATCGCCTGGATGATACCCTGCGGGTCAACAACAAAGGTCGCACGGTCTGCCAGACCTTCATCTTCACGCATGTTGTCGAAGTTACGGGTCAGGGCGCCAGTCGGGTCGCCGATCATCGCATATTTGATTTTTGCGATAGTTTCAGAGCTGCTGTGCCATGCTTTGTGCGTGAAGTGAGTATCGGTTGAGACGGAATAAACGTCTACGCCCAGCTTCTGCAGTTCTTCGTAATGGTCGGCAACGTCACCCAGTTCAGTCGGGCAAACAAAGGTAAAATCGGCCGGGTAGAAGAAGAAGACGCTCCAGCGGCCTTCGGTATCTTTCTCGGTGACTTCAATGAATTCACCGTTTTTGAA                                                                                                                                                                                                                                                                                                                                                                                                                                                                                                                                                                                                                                                                                                                                                                                                                                                                                                                                                                                                                                                                                                                                                                                                                                                                                                                                                                                                                                                                                                                                                                                                                                                                                                        
A===      223      314      133      123      113      111      433      343      413      124      313      244      243      112      323      333      131      132      334      234      233      2
B===      411      324      442      412      422      222      443      434      423      312      424      331      431      122      414      444      242      142      344      341      441      2
RRR=    401.4    188.7    156.1     98.7     80.1     60.2     16.7     10.6      4.1      1.1      0.0      0.0      0.0      0.0      0.0      0.0      0.0      0.0      0.0      0.0      0.0      0
M=     1480.     1703.      915.        
M=      944.     1747.     1497.        
M=     1477.     1213.     2115.        
M=     2049.     1287.     1423.        
J=   1       3.2   9.5 -12.7            
J=   2     -12.6   9.8   2.8            
J=   3      -3.3 -10.2  13.4            
J=   4      12.2  -7.9  -4.3            
SMAX=   23.00     KMAX=    1595   
NOM=    47    71   165   193   237   617   751  1005  1080  1113
NOM=  1171  1228  1247  1251  1384  1458  1563  1595  1648  1672
NOM=  1715  2026  2032                                          
KK= 3863617  LL= 3864726  Z=    4.91  JJ= 3863557  DL=  1110    
GCGGGCCGCCATATCGTCTGGGGGTTTTGAAACCGCGCGGCCCTGGCAAAGCGCTGCATCTCCTGGCCGGGCAGTTCGCGCACGGGCAGACGGCAAAACGCCTGAAATATCGCCGCTACCCGCGCCTGAAAACCGATAAACCCAATGATCTGATTGATGAGTACGGTATCCCGGGCGGTTAATCCCACCTCTGCAAGCTGTTCGCGGGCCCGCGTATTGATAACGGAGGGGGAGCCGGCAAGCTGACGAGCGTATTGCGTAATTTGCGCCAGCCGTTGATTGCTCTCTCTTGAGGCGTCAGGGCCAGGTAGCGGCGCCAGACGCGCGGCATAATAGCGACACAAACGCTGAACCCCAAATACCTGAGCGGCGGTCAGCGCGGTGCTCATACGTTCATAGGCGCTAAACGTATGAAGCCGGTCGTTGAGAACCGTGCGGGGAAATAAGACATCCGCCAACTGGCGAGCGGGCTTTAACCATGACTCAAAAGGCGTCAACGCGGTTTCTGCTACCGTTAAATCCAGTAAAAAACGATCGTTAACATACGCGGCTTCCGGCATTAGCGAAAGCGGGGTTTGTGACGACATAGTGGATTGTGTTTCATGATACCAGTGGCTTTTACCCGCTTTTCGGCATTGTTCCATAGGGTTTCCCGAGGATGAAATGGCGATCGATAATGATTCGGCGTCGGATCGTTTATGCTGGATTATCCTGGCGTATGCGGGAAAGGGATGAAAGATTGTTAGGTGATAACAAATATCAGAACGCTATATAACGAGATGAGTGGTGAGTGAGGGGAATGGGGCAGCACAGCCGTGCCGCCCGCTAATAAACTTAATGCGCTTACTTCAGTTCCAGTTCATTCATTGCCGCAATGCTGAACCCGCCGTCAACATGGACGACTTCGCCAGAAATGCCTGCCGAGAGATCGGAACACAGAAACGCCGCTGAGTTACCCACATCTTCAATGGTCACGGTGCGACGAATTGGCGTAACGGCTTCACAATGCGCCAGCATTTTACGGAAGTCTTTAATACCGGACGCCGCCAGCGTGCGGATTGGACCCGCAGAGATGGCGTTGACGCGAACCCCTTCCGGTCCCATAGCGTT                                                                                                                                                                                                                                                                                                                                                                                                                                                                                                                                                                                                                                                                                                                                                                                                                                                                                                                          
A===      343      111      112      113      121      334      123      433      231      211      124      313      244      243      234      314      114      333      323      413      233      2
B===      434      222      122      422      212      344      412      443      241      221      312      424      331      431      341      324      322      444      414      423      441      3
RRR=    350.7     33.7     25.4     16.4      7.7      6.9      5.4      4.8      3.7      1.9      0.1      0.0      0.0      0.0      0.0      0.0      0.0      0.0      0.0      0.0      0.0      0
M=     1629.     1568.     1477.        
M=     1447.     1418.     1418.        
M=     1622.     1624.     1653.        
M=     1582.     1670.     1732.        
J=   1       1.9   0.3  -2.1            
J=   2       0.5  -0.3  -0.3            
J=   3      -0.3  -0.2   0.5            
J=   4      -2.0   0.2   1.8            
