# Supplementary material for: Regions Enriched with Reverse Complement Triplets in Bacterial Genomes
Source: Int J Mol Sci. 2026 Feb 28;27(5):2301. doi: 10.3390/ijms27052301 (PMC12985086; doi:10.3390/ijms27052301)
Supplement: Supplementary file 1 [file ijms-27-02301-s001.zip › for_send/45/Rhodothermota/class/mirror.txt]

SMAX=  208.00     KMAX=     445   
NOM=     1     4     6     8     9    11    15    19    22    28
NOM=    29    31    33    35    39    40    41    43    45    46
NOM=    47    48    49    51    53    54    56    58    60    61
NOM=    63    65    68    69    71    72    73    74    76    77
NOM=    78    79    81    84    85    86    88    89    91    92
NOM=    93    96    97    99   100   105   109   110   114   117
NOM=   122   123   124   125   132   133   136   140   142   144
NOM=   145   146   147   148   149   151   152   155   156   157
NOM=   159   161   162   163   164   166   167   169   170   174
NOM=   176   182   190   192   193   195   196   197   198   200
NOM=   203   204   205   206   208   209   210   212   216   217
NOM=   218   222   227   228   229   231   233   234   235   237
NOM=   239   240   241   246   250   254   256   257   258   261
NOM=   269   272   273   279   280   281   283   284   285   286
NOM=   287   290   292   294   295   298   300   303   305   308
NOM=   309   310   312   314   316   318   321   327   328   331
NOM=   335   340   341   342   346   349   351   353   354   355
NOM=   356   357   359   361   362   364   367   371   375   377
NOM=   378   379   389   394   396   397   398   403   404   405
NOM=   406   409   413   416   419   421   429   431   438   441
NOM=   443   445   446   447   449   450   452   454            
KK= 4247187  LL= 4248386  Z=    6.03  JJ= 4247187  DL=  1200    
CTGCGCCTCTCCGAAGCGCGGGCCGCCGCCGTCCGGGATTATCTCCTGGAACGCTTCCCCGGTATCGACCCGGGCCGCATCACGGCACGAGGCTACGGCGAGGCGCGACCCATCGCCAGCAACGACACCGAAACCGGGCGCGCCCTGAACCGGCGCGTGGAGTTCGTCGTCGTGGGTGAGGGCGACGCAGGTTCGGAGTGACGAGCAGGGCACGGCAGGGAACGGGGCGAGCGCCGCGGCGTCCCTGATCCGGTGGACCCTCTCCGTCGGCCTTCTCTGCAGCAAGAAACGTCCATGCCGACCGATCCGTCACGCCTGATCGATCTGTTCGACTACACCGGCTGGGCCAACGACCTCATCCTGGATGCGATGGAGGCGCTCGAAGACGGCACCGAGCCCGCCGGGGAAGCGCTCCGTCTGATGAGCCACGTCGCCCGTGCGCAGGAGATCTGGCTGGGCCGTGTACAGGGCACCGAGGCTGCCCGGCAGCCCATCTGGCCGGTCTTCTCGCGGGAGGAATGCCGGGTCCGTGCCGGGGCCAGCCTGCAGGCCTGGAGGACGCATCTGGCCTCCTGCACCACGGAGGCCCTGGATGAGCCGATCGCCTACCGGAACAGCAAGGGCGTGGCCTTCACGTCGACGCTCGGCGAGATCGCGCTGCACGTGGTCAACCACGGCACCCACCATCGGGCGCAGGTCAGCCGGATCCTGCGCATCGCCGGCCACCCGCCGCCGGCGACGGATTACATCTTCTACCGGCGCCGGCCCGGAGGCGGCTGAGAGGCGCCGGGTCCGGCCCGTTTACCCTCCCCCGATCACCGTTCCGACCGCCTCGCCGAAGCCCACGCGATAGCCGTCGCCTTCGGCCCAGGCCGTCATGATGACGGTGTCGCCGTCTTCCAGGAAGGTGCGTGTTTCACCGGAGGGCAGCGCGATGGGGTTTTCGCCGCGCCAGGTGAGTTCGAGGAGGCTGCCGTAGCTGCCGGGTGTCGGGCCGCTGATGGTGCCGGAGGCCAGCAGGTCACCGGGGCGCAGGTTGCAGCCGCCCACCGTGTGGTGGGCGAGTTGCTGGGCCATGCTCCAGTAGAGGTGCCGGGTGTTGGAGCGACAGAGGCGATGAGGCGTTTCCATGCGTGCGGTCCGCAGCGACACCTCCAGGTGGATGTCGAAGGCACCGAGGGGGTCCGGCGGCCGCAGGTA                                                                                                                                                                                                                                                                                                                                                                                                                                                                                                                                                                                                                                                                                                                                                                                                                                
A===      223      123      314      323      413      433      124      111      213      313      113      134      243      244      114      333      112      343      334      234      233      2
B===      411      412      324      414      423      443      312      222      421      424      422      342      431      331      322      444      122      434      344      341      441      2
RRR=   2339.5   2284.5   1649.5   1032.8    478.8    375.7     59.7      8.3      7.4      6.6      4.4      4.3      0.0      0.0      0.0      0.0      0.0      0.0      0.0      0.0      0.0      0
M=     8926.    15302.     7413.        
M=     7706.    15578.     9021.        
M=    22749.    17503.    26815.        
M=    26459.    17457.    22591.        
J=   1     -16.2  47.6 -31.4            
J=   2     -30.3  47.7 -17.3            
J=   3       2.8 -34.5  31.7            
J=   4      30.6 -33.6   3.0            
SMAX=  102.00     KMAX=       3   
NOM=     2     3     5     7    10    12    13    16    20    21
NOM=    26    32    36    44    52    55    64    82    94    95
NOM=    98   104   111   113   119   120   121   127   128   131
NOM=   134   135   158   160   172   175   180   188   194   211
NOM=   213   214   219   220   221   226   236   242   244   245
NOM=   249   251   255   266   270   277   278   288   291   293
NOM=   296   297   299   301   302   304   306   311   313   315
NOM=   325   332   333   337   344   345   347   350   358   363
NOM=   366   369   383   384   387   391   392   395   402   407
NOM=   411   412   420   423   424   426   427   430   434   444
NOM=   448   455                                                
KK=  155761  LL=  156810  Z=    7.71  JJ=  155641  DL=  1050    
GACCCGGAACGGCATTCCGCTGACGATTCGCCCGATCCGGCCGGAGGACGAGCCGTTGCTGGTGGCCTTCCATCAGGCGCTCTCCGAAGAGAGCGTGTACATGCGCTACGCCGGGCAGTTGCACTACGACCAGCGCGTGGCGCACGAACGGCTCTCACGGCTCTGCTTCATCGACTACGACCGCGAGATGGCGCTGGTGGCCGAGTATGCCGACCCCGACACGAAGGAGACGCGGATCGTCGCCGTGGCCCGGCTGACCAAGAGCTACAGCACGAACGAAGCCGAGTTCGCGCTGCTCATCCAGGATGCGTTTCAGGGGCAGGGGATCGGGACCGAACTGCTGCGCCGCATCATCGAGATCGGTCGCCGGGAGGGGCTGGAGCGGATTTATGCGGACATCCTCTGGCAGAACCGGGCGATGCAGCACATCTGCAAGAAGCACGGCTTCGAGCTGATCCGCAGCGACGATCCGGCCGACACCATGGTGAAGGCCGTCAAAACCCTGTAAGGCCGCCGGGGGCGCAGGATCAGGAGCGGGCCTGGCCGTAGGTCCATTGCACGGCGTACTGGAGCAATTCGGCGACGGTGTCGAAGCCCAGCTTTTCCTTGGCACGCCGGCGGTAGGTTTCCACCGTCTTGCGGCTCAGGTTGAGCCGGTCGGCGATGTCCTCGACGTTGTGCCCCTGGCCGAGCATCTGGAAGACGGCCATCTCCCGGTCGGTCAGTTCGTCGATGGCGAAGCCGAGATGCTTGCTCCGGCCCTTGACCACCTTGCTGAGGATACGGGAGGCCATGCGGCGGCTCAGGTAGACCTCTCCACGCATGACCGTGCGGATGGCTTCAATGACGCTGTAGGTGGGCTCGCTCTTCATCACGTAGCCCAGGGCCCCGGCGCGGATGGCTCGCTCGGCGTACGCCGCCTCGTCATACATGGAAAACACGACCACCTGCACGTCCGGGTACTGATCGCGGATGTTCTGGACCAGGTCCAGCCCGTGCGCATCTTCGAGCGAGATGTCGACGATGGCGACGTCGGGGTGGAGTTTGCTC                                                                                                                                                                                                                                                                                                                                                                                                                                                                                                                                                                                                                                                                                                                                                                                                                                                                                                                                                                                      
A===      234      124      143      123      233      134      334      144      224      223      243      114      433      343      413      333      323      314      244      313      231      1
B===      341      312      432      412      441      342      344      332      311      411      431      322      443      434      423      444      414      324      331      424      241      2
RRR=   1060.2    512.2    130.5    103.3     72.7     63.3     28.2     24.9     11.9     11.3      9.6      9.3      0.2      0.0      0.0      0.0      0.0      0.0      0.0      0.0      0.0      0
M=     5666.     5078.     5724.        
M=     5765.     5037.     5825.        
M=    12402.    12736.    11263.        
M=    11547.    12529.    12568.        
J=   1       2.4  -5.7   3.3            
J=   2       3.1  -7.0   3.9            
J=   3       2.6   5.8  -8.4            
J=   4      -6.4   3.0   3.4            
SMAX=   21.00     KMAX=     373   
NOM=    17    25    27    66    87   102   126   130   141   177
NOM=   184   247   248   263   268   348   373   386   433   436
NOM=   453                                                      
KK= 3828134  LL= 3829183  Z=    7.71  JJ= 3828014  DL=  1050    
GCTCGACACCGTGTACATCTACGGCGACCAGCAGCGGTTCCTGCCGGTGCTGGCCGAGCGATACGGGTACCATGTGGCCGAGGTGGACCTGCCGCAGGCTCCCCGGGGCGAAGGCGGTGGCCCTCGTGCCTCGTTCCTGCCGGCGGCCTACGTGCGGCGCTTGCTGGACCTGCTCTCGATCTTCTTTCTCGTCAACTACACCATCAAGCCCCTGCGCTTTTTTGGCCTGACGGGGCTCGTCACGTTTCTGGCCGGGACGATCATGACGCTGTATCTGGCGGCCGAGCGGGTGTTCATGGATGAGTCCCTTGCCGACCGGCCGCTGCTCCTGCTGGGGCTCCTGCTCGTGGTGCTGGGCGTGCAGCTCTTTGCGATCGGGCTGATCGGAGAGCTGATCATCTACATCCACGCCCGCAACCTGACCACCTACACGATCGAACGGCTGGTGGGCTTCGAGGCCTCTGCGGGGGAGGATGACGGGGCCATGTCGGCCGGTGTTACGCCCGCGTCGGATGAGGCCTCCGGCGGCGAAGCGCGAGCCCTGCACCCGGCAGCAGACCGGCCACGCTGAGCAGGTAGGCCGGCCCGAAGGCCAGCGCGTCGGGATGGAAGCTGAGCCATCCGAGCAGGGGGAGGGGCAGGATGGCGATCAGGAGCGCGAGCCGGCGCCGCCGGACCCGTTGCTCCTGCAGCTGCCAGAGCGGAGCCAGCAGCAACCCCGTCAGCCCGAACACCAGCAGGTAGTACGCGGCCGTCCAGTACGGCACCATCGGTTCGGCCAGGTCGACGACGATCGAGCCGAGCCCCAGGGCCATCGGCAGGCTGCTCAGGATACTCATCTCGGGGGTGATGGCGGTCGTCCGGGGACCGGGACGGCGCTGATCGTAGACGGTGAGCCGCCCGGTGTCGTAGCTGACGACGAAAGCAACCGACGTGTCGGCATCAAAGAAGCCGGAGAGCCGCCAGGCCAGCCGGGTGCCGTTGGGGCCGGCCCGGGGTGTTCGGATGCGAACCACCAGGGCGGTGCCGTCCTGGCCGACGGTGAGGTTG                                                                                                                                                                                                                                                                                                                                                                                                                                                                                                                                                                                                                                                                                                                                                                                                                                                                                                                                                                                      
A===      143      123      234      144      124      134      233      114      334      243      113      224      214      433      343      413      333      323      313      244      314      2
B===      432      412      341      332      312      342      441      322      344      431      422      311      321      443      434      423      444      414      424      331      324      2
RRR=    247.4     68.9     41.5     24.5     20.3      9.0      8.9      4.8      4.1      3.4      1.5      0.6      0.3      0.3      0.0      0.0      0.0      0.0      0.0      0.0      0.0      0
M=     1331.      995.     1078.        
M=     1020.      956.     1343.        
M=     2550.     2743.     2588.        
M=     2609.     2816.     2501.        
J=   1       6.0  -4.3  -1.7            
J=   2      -2.7  -4.6   7.3            
J=   3      -1.6   2.4  -0.8            
J=   4      -0.7   3.6  -2.9            
