# Supplementary material for: Regions Enriched with Reverse Complement Triplets in Bacterial Genomes
Source: Int J Mol Sci. 2026 Feb 28;27(5):2301. doi: 10.3390/ijms27052301 (PMC12985086; doi:10.3390/ijms27052301)
Supplement: Supplementary file 1 [file ijms-27-02301-s001.zip › for_send/45/Rhodothermota/class/selection.txt]

KOK=         1
KK=    3481  LL=    4230  Z=    5.22  JJ=    3481  DL=   750
A===      111      112      113      114      121      123      124      131      132      133      134      141      143      144      211      213      214      223      224      231      233      234      243      244      313      314      323      333      334      343      413      433
B===      222      122      422      322      212      412      312      242      142      442      342      232      432      332      221      421      321      411      311      241      441      341      431      331      424      324      414      444      344      434      423      443
RRR=   -0.220    0.231   13.894    1.754    0.231   67.907    3.632    1.046    0.082   -0.630   -0.073    0.039   -1.044    1.368    0.231    0.002    0.082   42.364    0.121    0.023    1.262   -0.414    1.352    0.747    6.979   36.412    6.655    1.705    5.739    2.934   19.793   11.408
X1==   -0.451   -0.470    3.020    1.933   -0.470   11.896    1.849   -0.980   -1.015    1.984   -0.173   -0.038    1.170   -0.909   -0.470   -0.022   -0.081    4.797   -0.123   -0.022    1.203    2.397   -0.892   -0.957    1.984    5.200    3.911    1.123    1.885    0.964    4.529    3.266
X2==    0.488   -0.491    4.600    0.908   -0.491    5.709    1.964   -1.068   -0.081   -0.318    0.424   -1.037   -0.892   -1.504   -0.491   -0.081   -1.015    8.831   -0.980   -1.045    1.049   -0.173   -1.516   -0.781    3.518    7.002    1.702    1.518    3.045    3.045    4.371    3.493
CD1=        0        0        4        3        0       13        3        0        0        5        2        1        4        1        0        1        1        6        1        1        4        6        1        1        5       10        8        7        9        7        9       12
CD2=        1        0        6        2        0        7        3        0        1        2        3        0        1        0        0        1        0       10        0        0        4        2        0        1        8       13        5        9       12       12        9       13
ATCCCGGCCATGCGGGCCACCGGCGGGGGGAGCATCGTCTTCATCACCTCCATCTTCGGCCGGGAAGCCGGCGGGCCGGGGCTGTCCATCTACAACACCACCAAGTCCGCGCTCATCAGCGCGGCGAAGATCATGGCGCTGGAACTGGCCGGCGAAGGCATCCGGGTCAACAGCGTCGCCCCCGGGTCGATCCGGTTTCCGGGCGGAAGCTGGGACCGGCGGGTGCAGCAGGACCCGGAGGGCATGGAGGCCTTCGTTGCGCAGCACCTCCCGATCGGGCGCTTCGGCACGGTGGAAGAGGTGGCGAACTTGGTCACGTTCCTGGCCTCGCCCCGCGCCAGTCTCATCACCGGAGCCTGCATCAACGTCGACGGCGGGCAGTCGAAGTCGCTGATCTAGCCGCGATCCGGCCGGGGGCTGCGCCTCCGCCGGCTGCGCCTCCGGCATCGCCGTCGTTCGCCGGGGCAGGGAAGGGGCCGGCCCGGTGCCTCAGTCGAAGCGCACGAAGCGGACGTGGAGGCGGCGGGTCTGGCCTTCCGGTCGGTTCCACTGGACCAGGATCGGGCTCTGGTACTGCCCGTGGATGATGTGCCCGATGCCGTGCTCGTCCGTGTTGTTGATCATCAGGTTCACCGAGCGCTTCATCCGCAGGAAGCGAGACGCCCCGGCGGCGAAGAACTTGTCGATCAGCCGCTCCACGACGGACTGGTGCAGCCCGAGCACGTCGATGAACTCGTTGACGACCTGGAC
KOK=         2
KK=  136261  LL=  137310  Z=    6.12  JJ=  136141  DL=  1050
A===      111      112      113      114      121      123      124      131      132      133      134      141      143      144      211      213      214      223      224      231      233      234      243      244      313      314      323      333      334      343      413      433
B===      222      122      422      322      212      412      312      242      142      442      342      232      432      332      221      421      321      411      311      241      441      341      431      331      424      324      414      444      344      434      423      443
RRR=    0.338   -0.228    0.502    8.010    0.513   -0.973    7.410    2.459   -0.130    4.887   17.578    0.149   15.798    6.902    0.513    0.502    0.149    0.705    0.180    1.443   35.380   47.318   -0.753   -0.242   -0.919   -0.940   -1.268   -0.679    5.213    6.629    2.016    2.830
X1==    1.308    0.308    0.442    2.915   -0.692    2.101    2.088    1.271   -0.387    3.373    5.637    0.434    5.066    1.626   -0.692    0.442    0.434    2.101   -0.393    1.271    5.090    6.779    3.925   -0.651   -0.635   -0.643   -0.635    0.562    1.735    2.528    2.212    0.942
X2==    0.259   -0.741    1.135    2.748   -0.741   -0.463    3.549    1.934    0.336    1.449    3.118    0.344    3.118    4.243   -0.741    1.135    0.344    0.336   -0.458    1.135    6.950    6.980   -0.192    0.371    1.449    1.463    1.999   -1.209    3.005    2.623    0.911    3.005
CD1=        2        1        2        5        0        4        4        3        1        9       13        2       12        6        0        2        2        4        1        3       12       15       10        2        2        2        2        8       11       13        7        9
CD2=        1        0        3        5        0        1        6        4        2        6        9        2        9       11        0        3        2        2        1        3       16       16        3        4        6        6        7        4       15       14        5       15
AGAGGATGCGGACGCGGGCGCCCTCACGTACGAGCTGGCGGGTCAGCTCGGCTCCGAGGAATCCGGTGGCACCGGTGACGAGGATCGACACGTGCGTGTGAGGACTACTCGAAGGTGACGAGCAAGGCGTTCTTCCCGACGGCGTCGCCCGGCGCGACGTGTACGGAGGCCACGACGGCTTCACCCGGTGCCCGCAGTTCGTTTTCCATCTTCATGGCTTCGAGCACCAGCAGCGTATCGCCTTTGCGAACCGTCTGCCCGGCTTCCACCTGCACCGAGAGCACCAGGCCCGGCATGGGAGCGCGGACTTCCCGTTCCGCCGCCGTGCTCCCGCCGGCCATGCCGAAGCGCTCCAGCAGCAGGTCCTGCTCGTCTTTCACCCGGACCTCCGCCCGGCGGCCGCGTGCGGTGACGCGCATCCGGCCGCCGGGCAGTTCCTCCACGACGACGGGCAGGCTGCGGCCTTCCAGCAGCAGCGAGAAACAGGCGTCGGACAGCGGCTCGAACGAGTAGGAGACGGAGCGGCCATCGATGAAGAGGGTGTCTCCCTCCAGGCGCAGCTCGAAGGTGCGGTCGCCTACCTCGGCGCGGTAGGTTCCGTCGGGCAGGGGATGCGTCGACACGGGAGCGGGCGGTTGTGGTGAACCTGGTGGCTGTCGTCAAGATACAAACGGCTGGATCACACGCAGACCTTCCCTGTGAAAAGCCGACGGATACGGGGTCCATGGTAATCGACTTGACGCCTGAACGGCTGCTCCATGCCTATGCGAACGGCCTCTTCCCCATGGCGGACCCCGACGAGGAGGACGCCGTCTACTGGTTTGCCCCCGACCCGCGGGGCATCCTGCCCCTCGACGCCTTCCACGTACCCCGGTCCGTGGCGCGCCTCGTGCGTCAGGAGCGCTTCGAGGTGACGGCGGACGAGGCCTTCGGGGCCGTCATCCGTGCCTGCGCCGATCGGGAGGAGACCTGGCTGTCCGCGGAGCTCATCGCCGCGTACGAGCGGTTGCACGACCTCGGCCATGCGCACAGCATCGAGTGCTGGCACGA
KOK=         3
KK=  155761  LL=  156810  Z=    7.71  JJ=  155641  DL=  1050
A===      111      112      113      114      121      123      124      131      132      133      134      141      143      144      211      213      214      223      224      231      233      234      243      244      313      314      323      333      334      343      413      433
B===      222      122      422      322      212      412      312      242      142      442      342      232      432      332      221      421      321      411      311      241      441      341      431      331      424      324      414      444      344      434      423      443
RRR=   -0.025   -0.048    0.583    0.872   -0.048    6.208   43.567    1.782   -0.050   -0.871    4.808    0.030   12.937   -0.826   -0.020    1.513    4.162    1.004    4.497   -1.159    5.511   59.618   10.246    0.781   -0.011    0.447    1.850   -0.114   19.432    0.505   -0.157    1.597
X1==   -0.956    0.049    0.252    0.885    0.049    1.038    6.881   -1.301   -0.519    2.980    4.992    0.138    2.162    1.392   -0.951    1.816    2.391    0.267    4.656    1.816    2.997    7.285    2.745    1.405    0.037    0.464    2.407    0.381    4.059    0.183    1.030    1.045
X2==    0.026   -0.979    2.318    0.985   -0.979    5.982    6.332   -1.370    0.097   -0.292    0.963    0.218    5.984   -0.594    0.021    0.833    1.741    3.758    0.966   -0.638    1.839    8.184    3.733    0.556   -0.292    0.963    0.769   -0.299    4.788    2.751   -0.153    1.529
CD1=        0        1        2        3        1        3       11        0        1        8       12        2        7        6        0        4        5        2        8        4        8       16        8        6        3        4        7        6       15        6        5        8
CD2=        1        0        5        3        0       10       10        0        2        3        5        2       14        2        1        3        4        7        3        1        7       18       10        4        3        5        5        6       18       13        3       10
GACCCGGAACGGCATTCCGCTGACGATTCGCCCGATCCGGCCGGAGGACGAGCCGTTGCTGGTGGCCTTCCATCAGGCGCTCTCCGAAGAGAGCGTGTACATGCGCTACGCCGGGCAGTTGCACTACGACCAGCGCGTGGCGCACGAACGGCTCTCACGGCTCTGCTTCATCGACTACGACCGCGAGATGGCGCTGGTGGCCGAGTATGCCGACCCCGACACGAAGGAGACGCGGATCGTCGCCGTGGCCCGGCTGACCAAGAGCTACAGCACGAACGAAGCCGAGTTCGCGCTGCTCATCCAGGATGCGTTTCAGGGGCAGGGGATCGGGACCGAACTGCTGCGCCGCATCATCGAGATCGGTCGCCGGGAGGGGCTGGAGCGGATTTATGCGGACATCCTCTGGCAGAACCGGGCGATGCAGCACATCTGCAAGAAGCACGGCTTCGAGCTGATCCGCAGCGACGATCCGGCCGACACCATGGTGAAGGCCGTCAAAACCCTGTAAGGCCGCCGGGGGCGCAGGATCAGGAGCGGGCCTGGCCGTAGGTCCATTGCACGGCGTACTGGAGCAATTCGGCGACGGTGTCGAAGCCCAGCTTTTCCTTGGCACGCCGGCGGTAGGTTTCCACCGTCTTGCGGCTCAGGTTGAGCCGGTCGGCGATGTCCTCGACGTTGTGCCCCTGGCCGAGCATCTGGAAGACGGCCATCTCCCGGTCGGTCAGTTCGTCGATGGCGAAGCCGAGATGCTTGCTCCGGCCCTTGACCACCTTGCTGAGGATACGGGAGGCCATGCGGCGGCTCAGGTAGACCTCTCCACGCATGACCGTGCGGATGGCTTCAATGACGCTGTAGGTGGGCTCGCTCTTCATCACGTAGCCCAGGGCCCCGGCGCGGATGGCTCGCTCGGCGTACGCCGCCTCGTCATACATGGAAAACACGACCACCTGCACGTCCGGGTACTGATCGCGGATGTTCTGGACCAGGTCCAGCCCGTGCGCATCTTCGAGCGAGATGTCGACGATGGCGACGTCGGGGTGGAGTTTGCTC
KOK=         4
KK=  172861  LL=  174030  Z=    4.73  JJ=  172861  DL=  1170
A===      111      112      113      114      121      123      124      131      132      133      134      141      143      144      211      213      214      223      224      231      233      234      243      244      313      314      323      333      334      343      413      433
B===      222      122      422      322      212      412      312      242      142      442      342      232      432      332      221      421      321      411      311      241      441      341      431      331      424      324      414      444      344      434      423      443
RRR=    0.649   -0.298    5.751    0.167    0.868   44.739    6.717   -0.166    0.218    3.811    5.812   -0.660    4.980   -0.258   -0.298   -0.031    0.059    4.194    0.610    0.931    2.934    2.190   -2.669   -0.137    7.255   38.297    3.768   -4.122    4.092   -0.575    5.432   34.430
X1==    0.738   -0.511    2.315    0.202    1.489    9.272    2.774    0.315   -0.290    1.664    2.033   -0.798    1.335   -1.570   -0.511    0.579    0.358    4.626    0.561    1.448    1.905    2.984    2.481   -0.343    3.168    7.609    2.447   -1.251    1.552    1.116    2.730    8.526
X2==    0.880    0.583    2.484    0.827    0.583    4.825    2.421   -0.526   -0.751    2.290    2.859    0.827    3.729    0.164    0.583   -0.054    0.164    0.907    1.086    0.643    1.540    0.734   -1.076    0.399    2.290    5.033    1.540    3.293    2.637   -0.516    1.990    4.038
CD1=        1        0        3        1        2       12        5        1        1        4        5        0        4        0        0        2        2       10        4        3        7       10        9        4        6       13        8        2        9        8        6       25
CD2=        4        2        9        5        2        9        5        3        1       12       12        5       14        5        2        2        2        2        2        3        6        4        1        3       12       17        6       20       16        7       10       20
TGTTAGCACTCTCCACTGTTGAGTGCCAGCCGTTCAACAGGGCCGAAAATCATCTTGTTCCAGTGTTCTCGTTCGCCTTTTCTCCTTTTTGATGAATCGTCCCGTACCTGAGGTGCCGGCTCGTCCGGTCGTCGCTCCGGAAGCCACGGAGCCGGGCTTCTCGTGGGCGTGGGCCGGGACGCTGGCCGCGACGCTGCTGCTCGTCGGGGTGATCGTGGCCCCTCCGTTTCTTCCGCCGGAGATCCGCCGGTGGGTCATGGCCGGGTTCCGCGTGGTGTGCCATCAACTGCCGTCGCGCTCGTTCCACATCGACGGCGTGCCGCTGGCGGTCTGTCATCGCTGCCTGGGCATCTACGCGGCGATGCCGGTGGCCGTGCTGGCCTTCGCCTGGTTCGGTGCCGGGCGGCCGGTGCTGGATCGTTATGCGCCCTACGTGCTGGCGGCGTCGTTGCTGCCGCTGAGCATCGACTGGCTGGGCGACGTGCTGGGATGGTGGACCAACACGCCCGCCAGTCGCACGATCACGGGTGGGCTGTTCGGGTTGGCGGCCGGGTATTACCTCATGCAGGCGGTGGCCCGTGCTGCCAGACCGTCGCGGGATGCGGCCGGATACGCTGATCCGGGTGACGACGGGCCGTAGTTCCGGGTGACGATGGGCCGTAGTGCGCTTTCCTTTCTCGGTGCCGGGTTCCTATAATCGGGCAGGTGCGTTGTCGCCCGCTTCGCTTTTTCGCCATCGTCTTTTTCGATGCCATGCCCGATCAGAAGCAATCGATTCTGCTGGGTGCCCTCGTCACGGGGGTGCTGTCCACGTCGTATCTCGGCTTCATCAACCTGCTGTGCTGCGCCGGGATCATTGCCGGCGCCATGGTGGCCGTCTGGCACTATACCGAAACGAACCGGTTGACCCTGGCCTCGGGGCAGGGGGCCGTGATGGGGTTGCTGACGGCCCTCGGTGGGGTGGTGATCTCTTTCGCGTTCAACTACCTGCTCAGCCTGATCGGGCTGGATGCGCAGGAGGCCGTCCAGCGGTGGATCCTCGACTTCTACGAGGGGACGCTGCCTCCGGAGCAGGTCGACCAGATCCGGGAGCAGATGGAGGCCGGGCAGAGCTGGGGGCAGCGGATCTTCGGCGGAGCCGTCGCGCTGGTGGTCGCGTCGATCTTCGGG
KOK=         5
KK=  206491  LL=  207540  Z=    6.82  JJ=  206401  DL=  1050
A===      111      112      113      114      121      123      124      131      132      133      134      141      143      144      211      213      214      223      224      231      233      234      243      244      313      314      323      333      334      343      413      433
B===      222      122      422      322      212      412      312      242      142      442      342      232      432      332      221      421      321      411      311      241      441      341      431      331      424      324      414      444      344      434      423      443
RRR=   -0.858   -0.197    0.585    8.477    0.458    3.837   38.675    0.153    0.144    0.101    4.516    0.184   -0.098    2.522   -0.241   -1.236    0.945    8.347    1.923    0.144    5.945   40.161    5.516    3.771    5.736   -0.504    0.989    1.855    3.931   -0.040    0.829   32.367
X1==    1.304   -0.655    0.496    2.809   -0.655    1.455    6.313   -0.349   -0.287    0.080    2.222    0.377   -0.066    0.886    0.345   -1.158    0.464    3.364    0.551   -0.287    1.413    6.521    4.164    3.853    2.463    2.794   -1.042    3.454    1.491   -0.537    2.222    5.141
X2==   -0.658    0.301    1.178    3.018   -0.699    2.637    6.126   -0.439   -0.501    1.267    2.033    0.490    1.480    2.848   -0.699    1.068    2.038    2.481    3.490   -0.501    4.207    6.158    1.325    0.979    2.329   -0.180   -0.949    0.537    2.636    0.075    0.373    6.296
CD1=        2        0        2        5        0        3        9        1        1        3        7        2        3        5        1        0        2        5        2        1        5       14       10       10        7        8        1       14       10        5        7       19
CD2=        0        1        3        5        0        5        9        1        1        6        7        2        6        8        0        3        4        5        6        1       12       15        6        5        8        3        2       10       15        8        4       25
GTGGGGGTGCGCTGGTCGTTCTCGTAAAAGGCCGAGTAGGAGTCGATCTCCGGGCGGAAGCCTTTGCGGAGGATGAGTTCGGCCTTCGTGGTGTGCAGCGCCGGGTGGAACGCCGCGCCCGGCGTGCCCTGCACGCAGTGGTCGGGCCAGAGCACCTGCGGGCCGTAGGGCATGGTCACGGTGTCGAAAGGCGCCCGCCCCGGATGGGCGCTGGCAAAGGATCGGTGGTCGGGCGGATGCCAGTCCTGCGTCAGGATCACGTGGTCGAAGGCCTCGATGAGATGGTTGACGACCGGGAGGATGGCGTCGCCGTCGGGGACCGCCAGGGCGCCGCCCGGGCAGAAGTCGTTCTGAACGTCGATGACGAGAAGCGCATGCATGGGAGCGAACGGAGTGTGGGGACAGATTATGCAAAAAAGGGGTGATGGCTCGCGGGGATGCGTGATCCGTGGTATGTTCCCCCGTCACGATCCATCCATGCAGCGAGCCCATGTCACACGTTTCGAACCGGGCGATCGGGGTGCTGGTTCTCGTCGGACTGCTGGCGGCCTGCCGCCCGGCCGAGTCCCCGCCGACCCCGCCCGACGTCCTGCGCATCGCCACCTACAACATCGAGGACGTACGCACGGCGGACCTGAAGAACCCGGCCCATCCCCGCTTGAAGGCGGCGGCGGCCCTCATCCAGCATCTGCGGCCGGATGTGCTGCTCATCAACGAGATGACGTACGACCAGCCCGGCGACCCCGGCTACACGCCTGGCGACCCCGAGGGGCAGAACGCCCGGCGCTTTGCCGAGGCCTTCCTGGCCGTTGCTCAGGCGGACTCGCTGGAGCCCCTGCACTACCGGCCGTTCATGGCGCCGACCAACACCGGCCTGGCCAGCGGCTTCGACCTGGACAACGACGGCCGGGCGGTGACGACGGTCCCGACGTTGCCGGCCACCACCGCCGACGGCAGCCCGCCGCCGCAGACCCCCGAGGGCCGGGCCTACGGCAACGATGCCTGGGGCTTTGGCATGTATCCCGGCCAGTACGGCATGGCGCTGTTCAT
KOK=         6
KK=  247621  LL=  248610  Z=    4.51  JJ=  247621  DL=   990
A===      111      112      113      114      121      123      124      131      132      133      134      141      143      144      211      213      214      223      224      231      233      234      243      244      313      314      323      333      334      343      413      433
B===      222      122      422      322      212      412      312      242      142      442      342      232      432      332      221      421      321      411      311      241      441      341      431      331      424      324      414      444      344      434      423      443
RRR=    0.826    0.347    0.326    0.711    0.565   26.798    1.337    0.083    0.292    0.724    2.760    0.432    2.951    0.154   -0.227   -0.334    0.337   27.236   -0.082    0.873   -0.180    0.162    0.162    0.991    9.219   80.258   39.326    3.864    1.472    4.554   19.858   16.332
X1==    0.333   -0.604    0.500    0.437    0.396    6.863    0.580   -0.346   -0.246   -1.157    4.516   -0.391    1.654   -0.140    0.396   -0.246   -0.290    4.521   -0.190    0.643    0.800   -1.093   -1.093   -0.555    4.107    9.096    5.712    2.320    2.160    1.762    3.371    3.355
X2==    2.480   -0.574    0.653    1.628    1.426    3.904    2.307   -0.239   -1.188   -0.626    0.611   -1.106    1.784   -1.098   -0.574    1.358   -1.162    6.024    0.430    1.358   -0.225   -0.149   -0.149   -1.785    2.245    8.824    6.885    1.666    0.681    2.584    5.891    4.868
CD1=        1        0        2        2        1        9        2        1        1        1       11        1        6        3        1        1        1        6        1        2        4        1        1        2       10       19       12       12       12       11        9       15
CD2=        3        0        2        3        2        6        4        1        0        2        4        0        6        1        0        3        0        9        2        3        3        3        3        0        7       18       16       12        9       14       13       20
GAGGCCACGGCCCTGCGCGAGGCGCACGAGGAGATCGGCCTCCCCCCGGAACAGGTCGAGCTTCTGGGGGCGCTCACGCCGCTCTACATCCCGCCGTCCAACTTCTGTGTCTATCCCTTCGTCGGCGCCCTGACGGCCCCGCCCGTGCTGTATCCGGCCGACGAAGAGGTGGCCGAGATCCTGCACGTGCCGCTGTCCCACCTGCAGGCTCCCGACACGCGCCGCGTCGAAACGTGGCGCCTGCACGGCCGGGAGGTCGAGGTGCCCTTCTTTGCTTTGGCCGGGCACAAGGTCTGGGGCGCTACGGCGATGATGCTGTCCGAGCTGCTGGCCCTGTTCGAGGCGGCATGAGCCGCGCCCGGAGGCGAAGGGTGCCGGTCGACGGGCCTGGCGACGCACGAAGCGAGCAGCCCTCAGCCCTCAGCTTCCAGCAGCCAGCAGCCCACAGCGAGCAGCCAGCCGCCCTCAGCTACTCGCCTCCGTTTTCCGCGCGACCTCGTGTTTGATGCGCTGGTAGATGGCCGAGAGGCCACGCGTGCGCTGCATCCCCAGTAGCCCCGTCAGGCCAAGCCGGTGCAGGATGTCCGGCGGGGCCTCGGCCACGACCGAGGGCGGCTGGTCGTTGAAGGCCTCGAGTAAGAGGGCGACGAAGCTGCGGGCCGTGGGGGCTTCCTCGGGCACGTCGGCCAGGATCTTCACCTTGCCGTCGACGACGTCCACCATCAGGAAGACCGGCGCCTGGCATTCATCGACCCGGTTCAGGCCGGCATCGCGCAGCGCGTGGTAGGCCTCCGGCAGGGGCGGCAGGCGGTCGGCGTACTCCAGCAGGATCTCCAGCCGCATCGCATCGTCGGCAAAGCGCAACTCATCGGCGAGGGCATCGAGGGTGGTCATGGGCAAAGGATCGGGATAGGGGGACAGGGATGAAACGGGCGCAGGGCCCGACCCGCAAGAGGGGATCGGACCCTGCGCGCCAGGGAAACGTGAACG
KOK=         7
KK=  297691  LL=  298860  Z=    7.29  JJ=  297661  DL=  1170
A===      111      112      113      114      121      123      124      131      132      133      134      141      143      144      211      213      214      223      224      231      233      234      243      244      313      314      323      333      334      343      413      433
B===      222      122      422      322      212      412      312      242      142      442      342      232      432      332      221      421      321      411      311      241      441      341      431      331      424      324      414      444      344      434      423      443
RRR=    0.381    0.381    7.371   -0.096    0.381   15.866   24.508   -0.337    1.493    1.318   22.240    0.566   13.795    0.912    0.381   -0.754   10.858    2.665    0.495   -0.074   18.438   30.729    7.602    0.367    2.414    0.673    0.982   -1.895   -1.013    2.110    9.856   17.968
X1==   -0.546   -0.559    4.159   -0.311   -0.559    3.212    4.767    0.626   -1.154    0.547    7.187   -1.171    2.688    0.331   -0.559    1.465    3.066    1.422    1.323   -0.281    3.353    6.507    2.059    1.908    1.701   -0.686   -0.642    1.436   -0.228    0.513    3.813    6.439
X2==   -0.697   -0.681    1.772    0.308   -0.681    4.940    5.141   -0.539   -1.294    2.412    3.095   -0.483    5.132    2.760   -0.681   -0.514    3.541    1.874    0.374    0.265    5.499    4.722    3.692    0.192    1.419   -0.981   -1.529   -1.319    4.445    4.114    2.585    2.791
CD1=        0        0        6        1        0        5        7        2        0        4       16        0        8        4        0        3        5        3        3        1        9       15        7        7        6        2        2       11        7        9       10       25
CD2=        0        0        4        2        0        8        8        1        0        9       10        1       14        9        0        1        6        4        2        2       15       13       11        4        7        2        1        6       23       22        9       18
CGTCATGGCGGAGCACGCGGCGTCCTCGGATCCGTACGTCTGGGAGACGCAGCGCTACACGCTCGATGCCGGCAAGGCCGAGGTGCTCTACGAGCGTGTCCTGCCGCCCGTGCGGCTGGTGATCTTCGGCGAGGGGCACGACGTCGGCCCCCTCGTGCGGTTTGCCGCCGGCCTCGGGTGGCGCGTGCAGGTCGTCGGGCGCAAACCGGCCGCCGAGTTGCAGGAACGCTTCCCGGACGCCGAGGCCTGGACCTACCTGATGCACCCTGAGGACGCGCCGAAGCACGTGACGGTGGATTCGCGCACGGCCGTGCTGGTGATGAACCATACCTACCTGCGGGACCGCCGCCTGCTGCAGACGCTGCTACAGGCAACGCCGCTGCGCTACATCGGGATGCTCGGGCCGCGGGAGCGGACGGCGCGGATCATCACGGAGGTCGAGATGAACCAGCCGCTCACGGACGACCAGCGCGCGCGCATCTATGGCCCCATCGGGCTGGACATCGGCACCGAGACCCCGGAGGAGATCGCCCTGGCGACGCTGGCCGAGGTGCAGGCGGTGCTGCACGGGCGCCCGGCCGGGTTTCTGCGCGAACGCGAGGCCCCCATCCACGGTGGCCGTGCGGGCCTTCCTACGACGATCTCGTCGTGGCCGTGAGCGTGGCGTAGGCCTCCGGCGTGTCGATGTCCCGGACGACGTGATCCGTCGCCATCGGCACCTCGGTCACGTGGGTCCGGTGGCGTTTGATCAGCCCCCGGCAGCCCGTCACGGCCTCGTGCGCCTCGATGGCCGGTCGGTAGGCCGCGGAAAACAGCACGGGGTTGCCGGGCCATCCTTCATAGACCGGACGCACAATGCACTGCGAGTCCGCCGCCAACGCCTTCCGGAAGGCCTCCGCCAGGTACGTGAACTCGGCCGCCTCGATGAGCGGCAGGTCGGACAGGCAGATCATGAACCCGTCGTGCTCGGCCGCTGCGGCCCGGACGCCCGCCCGGATCGACGTCGTCATCCCGTCGGCATAGTCCGGGTTGAGCACGGTGCGGACCGGGTAGGCCGCGAGCACGGGCCGGATGCGCTCGGCCTCGTGGCCGAGCACGACGACGGTTTCGTCGACGTCCGCGTTCGTCAGGGCGTGGACGACGTGCTCGATGAGCGGGCGGCCCTGGAAC
KOK=         8
KK=  333751  LL=  334440  Z=    4.54  JJ=  333361  DL=   690
A===      111      112      113      114      121      123      124      131      132      133      134      141      143      144      211      213      214      223      224      231      233      234      243      244      313      314      323      333      334      343      413      433
B===      222      122      422      322      212      412      312      242      142      442      342      232      432      332      221      421      321      411      311      241      441      341      431      331      424      324      414      444      344      434      423      443
RRR=    0.236    0.258    3.443    0.083   -1.471   11.448   -0.256   -0.625    0.970   -2.813    0.181    1.014    0.042    2.147    0.258   -2.976    1.010   96.985    0.125    0.970    0.056    0.168    0.168   -0.750   17.645   14.201   51.263    1.297    8.378   -1.027    2.547    6.380
X1==    0.429   -0.576    1.623    1.781   -0.576    1.606   -0.124    0.712   -1.114    2.133    1.702   -1.064    0.396   -1.497   -0.576    3.419   -1.068   10.614   -0.133   -1.114    0.237   -0.269   -0.269    0.525    2.760    2.354    5.854    0.634    3.567    3.115    3.007    2.212
X2==    0.549   -0.447    2.122    0.047    2.553    7.129    2.055   -0.878   -0.871   -1.319    0.106   -0.953    0.106   -1.434   -0.447   -0.871   -0.945    9.137   -0.937   -0.871    0.236   -0.625   -0.625   -1.428    6.394    6.033    8.757    2.045    2.349   -0.330    0.847    2.884
CD1=        1        0        3        3        0        3        1        2        0        6        5        0        3        0        0        5        0       13        1        0        3        2        2        3        7        6       12        7       13       12        7       10
CD2=        1        0        3        1        3        8        3        0        0        0        2        0        2        0        0        0        0       10        0        0        2        1        1        0       10       10       13        7        8        3        3        9
CGGCGTCTCGCTGCAGGCCCGCCGGATACGCCGCCCGATCAGATGCCGGGGCTCGCGGGGCAGGAGTGGGTGCACCCCGTGGGCTTCGAGGACGACGAAGCCCTTCTGCCGGCCGGGCCGCACACCTTCTCGGGGTATCGCCTCCTCCAGGAATACCTGTGCTTCCAGCGCAAATTCTGGTTCGTGGACCTGCAGGGCCTGCACCGTCTCCCGCTCTCCGGCGATCTGGAAGCCTTCGACGTGGATGTGTGGTTCGACCGCGCTTTTCCCGAAGAACGCCGCTTCGGCACGGAGGAGATCCGGCTCTTCTGCACACCCGTGGTCAACCTCTTCGAGGAGGATGCCGAGCCGATCCGGGCGGAAGGGTTCGAAGCCGAGTACCGGGTCTTGCCGAGCACCCGCCACCGCAAGAGCCTGGAGGTCTACGACGTTCGCTCCGTTACCGGCATCGAAGATGCCACGGGGCGGCGCCACACCTACGAGCCGTTCTATGCCTTCCGGCATCTGGCCGGCGTTCCGGGAGGGCGCCATTATACGACCACACGCCGCCTGGATGCCGGACGGCGACCGCACGTGTACCTCTCCCTCGGCGTGCCCGAGCATGATCCCGAAGCGGACCTGAAGCCGGAGACGCTCTCGGTGAGCGTGCGGGCCACCAACGGCAACCTCCCCCACGAAAAGCTGCAGGAG
KOK=         9
KK=  350971  LL=  351750  Z=    5.32  JJ=  350881  DL=   780
A===      111      112      113      114      121      123      124      131      132      133      134      141      143      144      211      213      214      223      224      231      233      234      243      244      313      314      323      333      334      343      413      433
B===      222      122      422      322      212      412      312      242      142      442      342      232      432      332      221      421      321      411      311      241      441      341      431      331      424      324      414      444      344      434      423      443
RRR=    0.114   -0.785    0.033    0.448   -0.177   44.408   17.307    0.109    0.033    7.962   -2.553   -0.320   -0.220   -2.350    0.432    3.662    0.274    6.003   -0.791    1.871    0.069    1.482    0.497   -0.191    2.710   31.258    3.548   -0.384    6.890    6.195   -0.691    1.340
X1==    0.392   -0.608   -0.091    0.697   -0.608    9.513    5.228   -0.091   -0.091    4.335    2.569   -0.209   -0.145   -0.954   -0.608    2.791   -1.115    2.791    0.697    0.870    0.023    0.534    1.891    0.968    2.179    5.283    1.460   -0.291    4.088    2.049    1.891    0.520
X2==    0.290    1.290   -0.365    0.643    0.290    4.668    3.310   -1.204   -0.365    1.837   -0.994    1.532    1.519    2.465   -0.710    1.312   -0.246    2.151   -1.135    2.151    3.023    2.775    0.263   -0.197    1.244    5.916    2.430    1.319    1.685    3.023   -0.366    2.577
CD1=        1        0        1        2        0       11        7        1        1        8        6        1        2        1        0        4        0        4        2        2        2        3        5        4        5       10        4        3       12        8        5        5
CD2=        1        2        1        2        1        7        5        0        1        6        1        3        5        6        0        3        1        4        0        4        8        7        3        2        5       12        7        9        9       12        2       11
ATGGGGATCGGGGAGGACTGGCGCGATCAGACGATCCATGTGCTGGCCGGACCCGTAACCGACGGCATCCAGCACAACATCACCATCACCATGAGTACTGATCTGCCCGAGATGCCGCTCGTGGATTTCGCGGATCTGCAGATGCAGGCGCTGGAGGAGCAGTTGAAGGGATGCCGCCTGCTACTCAGGGAGCCGATCCACCTCGACGGCGGCGTGCCGGCTTACCGGGCGATCTTCGTCTGGTGGCCCGCCGAGGAACGACGCCTGTACCAGGAACAGATCTACGTGCTGCATGGCACCCGGGGCTACATCCTGACGGCGACGTTCACCCGGAAAACCCGCAAGACCCTGGGGCCGCAGATCGAGCGCATGATGCGCAGCTTCCAGCCGCTGGATTGAACGGCGCGGCGGTTGCACCCGGTGCAGGAAATGGGTACCATCCTTTCGTCATCTCTGGCGTTTCTCTCACATTCCGGGACGGGTCCGGCGCTGCCGGGGGCACGCGGGTCGTGCGGATCCACGGAAGGACGCGTTGCCTATGTCCCGCACCCTGTACGGTGGATTTGAGCGGGTGGACCTGCTCGTCTTGCCCGATGAAGCCGAGGCGCTGGCCCATCTCCGCCTGCATCGGGCCGATGCACAGGACATGGCGACCCTGCGGCGATTGCTCGATGAAGAGATGGGCCTGCGGGGGGTGGACCGTCTGACCGACCAGGAGGTCCTCGAGCAGGTGGCCCGGCTGATGGCCGGGGGGCGCATTGCCGGTGCCGGGTACACGCC
KOK=        10
KK=  375391  LL=  376560  Z=    4.89  JJ=  375361  DL=  1170
A===      111      112      113      114      121      123      124      131      132      133      134      141      143      144      211      213      214      223      224      231      233      234      243      244      313      314      323      333      334      343      413      433
B===      222      122      422      322      212      412      312      242      142      442      342      232      432      332      221      421      321      411      311      241      441      341      431      331      424      324      414      444      344      434      423      443
RRR=   -0.021   -0.033    0.765    4.866    0.003   20.339   23.062   -0.390    0.013   -0.431    6.654    0.134    2.366    2.933    0.878   -1.063    2.059    0.746    2.863    1.399   11.043   46.380    0.369    0.093   17.727    3.019   -0.207    2.845   28.295   -6.202    0.179   -0.003
X1==    1.138   -0.911   -0.540    3.182    0.089    3.897    3.754   -0.540    0.151   -0.747    2.959    0.168    3.497    1.231   -0.911    1.649    2.288    4.444    2.862    0.900    1.848    7.491    0.152    0.064    3.106    1.342   -0.295    1.728    5.059    5.059    0.265    0.029
X2==   -0.018    0.037   -1.417    1.529    0.037    5.220    6.144    0.722    0.089    0.577    2.249    0.800    0.677    2.383   -0.963   -0.644    0.900    0.168    1.000    1.555    5.976    6.191    2.420    1.454    5.707    2.249    0.703    1.647    5.593   -1.226    0.677   -0.089
CD1=        2        0        1        6        1        7        7        1        2        2        9        2       10        6        0        4        5        8        6        3        7       18        4        4        9        6        3       11       20       20        4        7
CD2=        1        1        0        4        1        9       10        3        2        5        8        3        5        8        0        1        3        2        3        4       15       15        8        6       15        8        5       12       22        4        5        7
CAGGTGCGGATCGTCGGGCCGATGGCTTCGACGCGGATGGTGTTCCACTCACCCTGTCGGAAGGCAGCCTGCCCCTCGGGGTTGCGCGAGAGCGGATAGAGCCAGCCCCGCCGCGCCTCGTCGTAGATGCCGCCCGTGTAGGCCCGCGGGCTCGGATCGAGTTCGACCTGGTAGCCGTGGACGCGGCCGTTGCGATACTCCGGCGTGGAGAGGCTGCGGATCTGCACGCCCGAGTTGAGCCGCGGATCGACCATCACGTCGTACTCCAGGATGAAGTCACTATAGTTCTGTTCGGTGCACAGGAAGCTGTTCGGGGTGTTCAGCTTCGAGATGCCGACGATGGTGCCGTTCTCGACGCGGTACTCGGCCTCGCCGTTGCGCTGAATCCATCCGTCCAGGTTTTCGCCGTTGAAGAGCATCGTCCAGCCGTTGGCATCGTCCTGTGTGGGGGGGGCTGGCCGGGTGAAGCCGGCGGTCAGGCCCACGAGCAGCAGCGTCGTGGCAAGGAGTAAGGATCGCATGGGTCGTAGAGGGGATGAATGAAGAGGACCAGCGCGCCGGGAGCGCTTCCGGGTGTATTCCTGAAAAGTAGGTATTCCGGGGGGTAAAGTGCCACCCTTCGATTCGTCGTCTCGATGCCGCCGGAACCCTCTTCGGCCTCGCTGGATCGAAGTCCCCCGTTCCCTTTCCAGCCACGATCCCACACGCCATCATGCACACCCGTCAACTCGGTACCAGCGATCTGCATCTCACCACGGTCGGCCTCGGCACGTGGGCGCATGGCGGCTCCGGCTGGCGCTTCGCCTGGGGGCCGCAGGACGACCGGGAATCCATCGCCGCCATCCACCGGGCGCTTGACCTCGGGATCAACTGGATCGACACCGCCGCCGTCTACGGCTTCGGCCATGCCGAGACGGTCCTGGGCCGGGCACTTCGCGAACGCTCGGACCGGCACGACGTCATCGTGGCCACCAAGTGCGGTCGCGTCTGGGACGAGGGCAACCCGATGCCATACGGACGGCTGACCGCCGCCAGCGTGCGCCGGGAGTGCGAGGACAGCCTCCGCCGCCTCGGCATCGACGTCATCGACCTCTACCAGATCCACTGGCCCGACCCGGAGGCGGACATCGAGGAAGCCTGGACGACCATCGCGGAGCTGATCGAGGAGGG
KOK=        11
KK=  391891  LL=  393060  Z=    5.73  JJ=  391861  DL=  1170
A===      111      112      113      114      121      123      124      131      132      133      134      141      143      144      211      213      214      223      224      231      233      234      243      244      313      314      323      333      334      343      413      433
B===      222      122      422      322      212      412      312      242      142      442      342      232      432      332      221      421      321      411      311      241      441      341      431      331      424      324      414      444      344      434      423      443
RRR=   -0.188    0.208    0.025   -0.208   -0.201   35.711    6.752    0.025    0.387    1.605    3.498    0.428    1.805    1.109    0.208   -0.670   -1.907   -1.221    0.277   -0.318   -1.658   25.702    5.971    3.341   11.258   20.683   14.306    0.109   38.796   -0.304    6.039    9.380
X1==   -0.396   -0.409   -0.062   -0.148   -0.409    5.650    1.654   -0.062   -1.051    0.682    1.651    0.784    1.651    1.429   -0.409    1.821    1.654    3.642   -1.116    0.863   -1.732    4.382    2.693    1.346    6.051    5.653    4.140    0.121    6.248   -0.483    1.651    3.768
X2==    0.475   -0.508   -0.401    1.405    0.492    6.321    4.083   -0.401   -0.368    2.352    2.120    0.546    1.093    0.776   -0.508   -0.368   -1.153   -0.335   -0.248   -0.368    0.957    5.866    2.217    2.481    1.860    3.659    3.456    0.905    6.209    0.629    3.659    2.489
CD1=        0        0        1        1        0        7        3        1        0        4        6        2        6        6        0        3        3        5        0        2        0       11        8        6       13       13       10        8       26        7        6       19
CD2=        1        0        1        3        1        9        6        1        1        9        8        2        6        5        0        1        0        1        1        1        6       15        8        8        8       11       11       15       31       13       11       19
GAGCAGGAGCTCAGCGCCACGCGGTTCACGCGGACGACCGACATCGACCTGGAAGTGCGGATCCACCGGGTGCTGGGCTCGGAGCTGGGGCTGGCCGCCGGCTACACGTACCGGGCGCACCAGTGGTATGCCGGCTCGATGTCGGCCGTCCGGGATGCCTTCGGGGGACTGCACGCCGCCTCGGTCGATCAGCGCGCCCGGCAGCACAGTCTCCGGGTGGGACTCGTCCTGTAGGAGCGCCCGTGGAGCGACGCATCGAGACACCCCGGACGCACCGGGAGGCCCCGCCCCGGCTGCGGCTGTGCCTGACGATCTGGGTCGGGCTGCTCTGGGCGATGGTGCCGGCAGCGGCCCCGGATCGTCCCGAAGCCGGCATGCGTCAGCCGGAGGTCGTTCCGGCGGCGTCCCGCGCGACGGATGACCCGGCGGGCACCGCATGGGGCTGGACGGCCGGGCCAACGACCAGCACCGGGCAGGAGGCCTCGCTCAGGAGGGAGGCGATGGCGGTGGTCGGGTCGTCCCCGCTGGCGTCCGGCAGATGCACGACCAGCAGGTCGGTTTCTTGCGTGCGGGCGACCTCCCGCCATGCCTCCGGTCCGGCTCCGTAGCGGTCGGCCACCGGGGCGTCTTCGGCCGGGTGCGGCACCGCCAGCCGTGCCCCGTACGCCGTCGCCAGGGCCTGCGCCAGCGTCACGGCCGGTTCATGCGCCTCCGCGGGGTCGGCCACGACGACGATGCGCTCGAAGGCGGCACCCGGCGGGAAGCCGGGGGGACGGTCAGCACGGGACACGGGGCCTCTCGCACGACGGCGAGCACGGTGTGGCCCGGGCGTCGCCGCGTCCGGCCCCGCCGACCCGAGAGGCCCATCACGATGAGGTCAGCTTCGCTTGCCCGGGCCTGGCGCAGGATGCCGGCGCTTACCGAGTGGCTGTGGGGTGCGTCGACCGTGATCTGCACCTCGTCGGTACGGAGGCCCCGGAGCTGGCGGTCGATCAGATCCCGCAGCATCTTCTCGGGCGACTCCCGTAGCACGGCCTGTTCGGGAGAGAGCCGCAGCGGGCTCCAGGCATCGTCCTCCAGCGCCCGGCGGATGTACATCACCTGAACGGTGGCGCCGTGCCGGCGGGCGAGGCCGATGGCTAGGGCCAGCAGATCCATGGCATCCTCCGA
KOK=        12
KK=  452131  LL=  453180  Z=    5.70  JJ=  452101  DL=  1050
A===      111      112      113      114      121      123      124      131      132      133      134      141      143      144      211      213      214      223      224      231      233      234      243      244      313      314      323      333      334      343      413      433
B===      222      122      422      322      212      412      312      242      142      442      342      232      432      332      221      421      321      411      311      241      441      341      431      331      424      324      414      444      344      434      423      443
RRR=    0.633    0.633    0.601   -0.100    0.633    2.116   33.599   -0.525   -0.136   -0.098    3.233   -0.210    5.602    4.269   -0.136    1.224   14.587    6.671    7.221    8.084    6.820   26.148    1.477   -1.013    0.956    4.453   -0.521    0.607   12.745    0.843    2.014   14.286
X1==   -0.814   -0.823    1.893    0.236   -0.823    1.868    4.825    1.101    0.293   -0.103    1.462   -0.536    2.014    2.407    0.177    1.080    7.128    3.408    2.493    1.868    3.252    4.175    0.884    1.837    0.463    2.014   -1.248    0.694    5.693    1.338    0.911    3.714
X2==   -0.778   -0.769    0.318   -0.424   -0.769    1.133    6.963   -0.477   -0.465    0.951    2.211    0.391    2.782    1.773   -0.769    1.133    2.046    1.958    2.896    4.329    2.097    6.263    1.670   -0.551    2.064    2.211    0.418    0.874    2.239    0.630    2.211    3.847
CD1=        0        0        4        2        0        4        8        3        2        3        6        1        7        8        1        3       11        6        5        4        9       11        5        7        4        7        1        8       21       10        5       16
CD2=        0        0        2        1        0        3       10        1        1        5        7        2        8        6        0        3        4        4        5        7        7       14        6        2        7        7        4        9       12        8        7       16
GGCCGAGGCCACGGTGCTGGGCTATGACCGCCGCGGCCGCCTGGTGACGCTGCGCGAGGGAACGAACGACCTCGTCTGCGTAGCCGATGAGCCGGGCGATGAGCGGTTCCATGTCGCTTGCTATCACGAATCGCTGGAGCCGTTCATGGCGCGAGGCCGGGCGCTGCGGGCCGAGGGCAAGTCCCGCGGTGAGGTCATGCGCATCCGCGAGGAGGAGGCCCGTGCCGGTACGCTCCCGATGCCGGAGCAGGCCGCCATGCTGTACGTGGCCGATGGAGACATCGCCCGCTTCAACCCGGAGACGAACGAGGTCGAAGGCCTCAAGACGCGGTACGTCGTCTACCTGCCCTACGCCACGGCCACGAGCACCGGCCTGCCTACCAGCGCCCCGCCCGGCGAGCCGTGGATCATGGACGAGGGCAAGCCCTGGGCACACATCATGGTGATTCCGAAGCAGTAGGGTAGCCGTCAGCGGTCAGCCGTCAGCCTTCAGAAACTTAGCTGACGGCTGACGGCTGACCGCTGACATCTCAATCGTCGCTGCCGGGCTGGTCCGTCGGCGCGGTGCCCTTCACGTAGTGGTCATACCAGGCCAGGTAGCGCTCCCAGCGGTCTTTCTGGAACGACGGCCGGCGGATGCCGTGATGCTCGCCGGGATAGACGACGAGCCGGGTCGTCCGGCCGAGCCGCCGCAGGGCCTGGTAGAGTTGCTCCGAGTTGAGGATCGGCACGTTCCAGTCCAGCGCCCCGCCCATGATGAGCGTGGGGGTGGTGATGTTCTCCACCGCATTGAACGGGGAGATGCGTTCCCAGGCCTCGGCATTGCGCCAGGGCAGGCCCAACTCGGCTTCCCATTGCCGCTGGTAGTGATCGTGGCCGTAATTCGAGCGGTAGAGGACCTCGCTGGCCCCGGTGATGGCCGCCTTGAAGCGATCGGTCCTGGTGATGACATAGTTCGTCAGGATCCCGCCATAGCTCCATCCCCCGACTCCGAGCCGGTCCGGGTCGGCAAAGCCCTGCTCGATGGCATAGTCGACCCCGGCCATCACG
KOK=        13
KK=  458191  LL=  458970  Z=    8.22  JJ=  458041  DL=   780
A===      111      112      113      114      121      123      124      131      132      133      134      141      143      144      211      213      214      223      224      231      233      234      243      244      313      314      323      333      334      343      413      433
B===      222      122      422      322      212      412      312      242      142      442      342      232      432      332      221      421      321      411      311      241      441      341      431      331      424      324      414      444      344      434      423      443
RRR=    0.148    0.360    0.461    5.783    0.360    2.703   15.466    0.373   -0.276    0.848    5.018    0.194    9.087    8.834    0.360    2.893   33.211    0.031    3.778   -0.584   10.540   25.029   -0.086   -0.426    1.443    0.151    0.360    0.157   19.842    2.835    4.089    3.355
X1==    0.477   -0.565    1.017    3.505   -0.565    1.890    4.175   -0.983    0.915   -1.369    3.208   -0.176    3.208    3.240   -0.565    0.915    5.061   -0.137    3.932   -1.035    2.858    8.166    0.377   -0.552    0.854    0.512   -0.710   -0.802    3.859    1.381    1.860    2.868
X2==    0.310   -0.638    0.454    1.650   -0.638    1.430    3.704   -0.380   -0.301   -0.619    1.564   -1.101    2.833    2.727   -0.638    3.162    6.562   -0.223    0.961    0.565    3.688    3.065   -0.228    0.772    1.689    0.296   -0.507   -0.196    5.142    2.052    2.198    1.170
CD1=        1        0        2        5        0        3        6        0        2        0        7        1        7        8        0        2        7        1        6        0        6       15        3        2        3        3        1        2       12        7        5       10
CD2=        1        0        2        3        0        3        5        1        1        2        5        0        7        6        0        5        8        1        2        2        9        7        2        3        6        3        2        6       17       10        6        8
CATGTACACCGAACTCGGCGCCGTGCTGGCCGAACTGGGCCGGCAGCCACGGACGGCCCGGGCCTTCCTGATCCGCTACCAGGATCGCGTGCTCATGGGCAAGGACGCCTACGAGCCCTCGGAGTACCACGTCTATTTCCGCACGCTGGAGACGGACGATGAGTACTTCGACTACTACCGCAGGCGCCACGCCTTCTGGAAGCTCTACGGCCTGGACCTGCCCGACGAGGTGCTCCGCAAGATCTACTATGAAAACGCCCTGCGGATCATCCCGGGGCTGGACGCTTCCCTGTTCGGCGGGTCGTAGGAACGGGTCATGTCGGCTGCGCTTGCCGGTCCAGCCGGTAGGTTTCCCGTACGAGGTCGTACGACAGGGCGCGGATCATCCTGCGGGCGTCCGACAGGTCGATGACGTGGCGGGCGACGAGGTCGGCCAGATAGTTGGCATCCACGCGGCGGCAGAGGTCGTGCCGGGCCGGGATCGAGGGGAAGGCGCGTGTGTCGTCGTTGAAGCCGGCGGTGTTGTAGATGCCGGCCGTCTCGGTCGTCAGGCGGCGGTAGCGCGTCATGCCCTCGATGCTGTCGAAGAACCACCATGCCGGCCCGAGCCGCAGCGCGGGGTAGTGGCCGGCCAGGGGCGCCAGCTCGCGGGCGTACGTAGACTCGTCCAGCGTGAAGAGCACGAGCGTGAAGTTGGGCTCGGAGCCGTAGGCGTTGCAGAGTTCGTAGAGGTTGCGGGTGAACTCGGTGCGGATGGGAATGTCCGCCCCTTGTCCGGGC
KOK=        14
KK=  509011  LL=  509370  Z=    5.46  JJ=  508201  DL=   360
A===      111      112      113      114      121      123      124      131      132      133      134      141      143      144      211      213      214      223      224      231      233      234      243      244      313      314      323      333      334      343      413      433
B===      222      122      422      322      212      412      312      242      142      442      342      232      432      332      221      421      321      411      311      241      441      341      431      331      424      324      414      444      344      434      423      443
RRR=    0.100   -0.315    1.308    1.315   -0.315   -0.780   -1.789    0.341   -0.219   -0.491    0.992   -0.626   -0.420    0.967    0.100    0.611    0.341    1.285    1.264    0.341   -1.281    1.061    0.207    1.088    0.642  185.697   43.775    1.047    1.458    3.050    2.918    0.038
X1==   -0.626   -0.415    2.081    2.032   -0.415    1.391    3.359   -0.919    0.391    0.567   -1.205   -0.968   -0.357   -1.238   -0.415    1.391   -0.641    0.597    0.575   -0.609    1.107   -0.941   -0.941   -0.991    0.567   16.614    5.107   -1.429    0.645    1.349    1.340    0.645
X2==   -0.159    0.760    0.628    0.647    0.760   -0.561   -0.533   -0.372   -0.561   -0.867   -0.823    0.647    1.177   -0.782   -0.240    0.439   -0.533    2.153    2.196   -0.561   -1.158   -1.127   -0.220   -1.098    1.133   11.177    8.572   -0.732    2.261    2.261    2.177    0.058
CD1=        0        0        3        3        0        2        4        0        1        2        0        0        1        0        0        2        0        1        1        0        2        0        0        0        2       21        6        0        3        4        3        3
CD2=        0        1        1        1        1        0        0        0        0        0        0        1        2        0        0        1        0        3        3        0        0        0        1        0        2       12       11        1        5        5        3        2
GTACTGGTTCTGCTCAGCCTGGTCGTCCCGGCGCGCGTGGCTCACGCGCAGGCGCTCAAGGTCGGGTTCACCGACCACGAACTGCTGATCCTCAACATGGAGGAGTATCGCCAGATCCAGCAGCAACTGCAGACCGAGGCGCAGAACATGCAGCAGGGCCTCCAGACTTCCATGCAGGACTACCAGGAGAAGCTGGACCGCTACCAGAAGCAGCAGGCGTTGCTGTCTCCGGAGCGGCGGCAGGAGCGGGAGCAGGAGCTTCTGCAACTGCAGGGCGAGATTCAGCAGTCCGCCGCTCAGGCCGAACAGCAACTGGCAAACCGGGAGGCCGAACTCATGCGGCCGCTCCTGGAGCGCGTG
KOK=        15
KK=  548281  LL=  549000  Z=    5.43  JJ=  547981  DL=   720
A===      111      112      113      114      121      123      124      131      132      133      134      141      143      144      211      213      214      223      224      231      233      234      243      244      313      314      323      333      334      343      413      433
B===      222      122      422      322      212      412      312      242      142      442      342      232      432      332      221      421      321      411      311      241      441      341      431      331      424      324      414      444      344      434      423      443
RRR=    1.339   -0.278   -5.424   -0.001   -0.224   41.859    0.002   -0.767    1.043   -0.002   35.427   -1.829    0.329   -0.769    0.245    8.271    1.057   15.036   -0.037    0.109    1.995   -0.334    0.679   -0.311   -0.007    6.213   -0.180    1.879   -0.000    1.595    8.434   32.380
X1==    0.544    0.532    5.043   -0.001   -0.468    9.018   -0.027   -0.957   -0.982   -0.005    6.201   -1.001   -1.462   -1.496   -0.468    3.018   -1.018    3.992    0.925   -0.982    0.662   -0.106   -0.794    2.521   -0.005    2.021   -0.042    2.381    0.292    1.750    4.808    7.098
X2==    2.464   -0.523   -1.076    0.868    0.477    4.642   -0.066    0.801   -1.062    0.356    5.713    1.827   -0.225    0.514   -0.523    2.741   -1.038    3.767   -0.040   -0.111    3.016    3.153   -0.856   -0.124    1.646    3.074    4.323    0.789   -0.001    0.911    1.754    4.562
CD1=        1        1        6        1        0       10        1        0        0        2       11        0        0        0        0        4        0        5        2        0        3        2        1        6        2        5        2        9        5        8        9       19
CD2=        3        0        0        2        1        6        1        2        0        3       11        3        2        3        0        4        0        5        1        1        7        7        1        2        5        7        9        7        5        7        5       15
GTGCCGGCCGGTACGACGTTGGAAGTCCGCTGGATCGACCTGGAGGACATCGAGGCGCCGGAGGATGACCTGCGCCTTCGGGGCTACGAGGCCGGGGCGGCCCGCTTCGCCCGTGGCGAAGGGATGTGGTACGGCCGCGATGCCATCTACTTTGCCTGCACCAACGGCGGCTCTGCCCGCAAAGGACAGATCTGGCGGTATGTGCCTTCCCCGGACGAAGGCCGGCCCGGCGAGACGCAGCGCCCCGGCCGCCTGCAGTTGTTCGTCGAGCCCAACGACGGCGGCCTGATCGACAACGCCGACAACCTGACGGTCGCCCCCTGGGGTGATCTCATCGTGTGTGAGGACGGATCCGGCGAACAGTTCCTCGTGGGGATCACGCCCGCCGGAGAGATCTACAAGTTTGCCCGAAATGCCGTCAACGATTCGGAGCTTGCCGGTGCCACGTTTTCGCCGGATGGCACGACGCTGTTCGTCAACATCCAGACGGCCGGGGTGACGCTGGCCATCACCGGCCCCTGGCGGCGAGCCTGACCCTGTGCCGGCTGGCGCGTATTCCCCCGGCGTCATGAACACCGAGATCGAGCGCAAGTATCTCGTACGCACGCTGCCGGACGACCTGGAGCGCCATCCGGGCGTCGTCCTCCGGCAGGGGTATCTGGCCGTGACGGACGACCCCGTCGTCGTGCGCGTGCGCGAGGAGGGCCAGCGGTACGTGCT
KOK=        16
KK=   37982  LL=   38881  Z=    6.25  JJ=   37682  DL=   900
A===      111      112      113      114      121      123      124      131      132      133      134      141      143      144      211      213      214      223      224      231      233      234      243      244      313      314      323      333      334      343      413      433
B===      222      122      422      322      212      412      312      242      142      442      342      232      432      332      221      421      321      411      311      241      441      341      431      331      424      324      414      444      344      434      423      443
RRR=    0.375   -0.971   -0.275    5.030    0.145   16.471   38.225    0.053    0.209    1.648    7.072   -0.078   16.433   16.642   -0.182    1.313    2.762   -0.304    2.049    2.212    1.624   11.100    5.081   -0.113   -0.138    0.022    0.574    2.932   12.928    4.863   -0.007    5.364
X1==   -0.534    1.443   -0.133    1.684    0.443    3.509    7.947   -0.133   -0.175    1.011    4.124   -0.165    4.760    4.006   -0.557   -1.095    0.698   -0.217    0.638    1.667    2.825    4.597    2.104   -1.049   -0.282   -0.965   -0.975    1.699    3.356    1.596    0.307    2.916
X2==   -0.702   -0.673    2.075    2.987    0.327    4.694    4.810   -0.399   -1.198    1.630    1.715    0.472    3.452    4.154    0.327   -1.198    3.955    1.405    3.213    1.327    0.575    2.415    2.415    0.107    0.490   -0.023   -0.589    1.726    3.852    3.047   -0.023    1.840
CD1=        0        2        1        3        1        5       10        1        1        4        9        1       10        9        0        0        2        1        2        3        7       10        6        1        2        1        1        9       13        9        3       12
CD2=        0        0        4        5        1        7        7        1        0        6        6        2        9       10        1        0        6        3        5        3        4        7        7        3        4        3        2       11       16       14        3       11
CCGGTCATGGGATGCCCCCCGACGAAGGCGAAGCGGTCGGGGAGGACCTCCCGCGCGTGCGCCAGCACCGGCGCTTTCACCGATCCCACGTCGGTGATGATCGCGTCCGGGCGGACGTGGGGGGCGATGGCGTCGAGCAGGTGCAGGATGGCTCCGATGGGGGTGGCCAGGATGACCAGGTCGGCCTCCTGCACGGCGGCTGCGGGATCGGCCGCGCGGGCGTCGATCACGCCCAGCCGGAGCGCTTCGTCGAGCACGTCCGGGCGGTCATAGCCGATGATGGTGAGCCGGTCGGTGCTGCGCTTGAAGGCCAGCGCCAGCGAACCACCGATCAGGCCGACGCCCAGCAGGGCGACGCGTTGAATCATGATACGGGCATGTCTGAGCGAAGAACGAGGCGGCGGGGCGGGGCGCCTCCGGGGGGGCAGGCTTTCTCCAGCGAACTGCCGTACATTGCAGGCCCCTCCGGGCGGACCGGTCCGCCCGGCCGGTGAGACGCAACGGAGGAATCTACGATCCGGCGTCTCCAATCCGTAGTGCCCCGCGCGACAAACTGATCCTGACGGCCATGCTGTTCCCCATCGGCGATGATGACCGCGCCCTCCGGCGCCCCGCCTATATCACCATCGGGCTCGTGCTCGCCAACCTGGCGGTCTTCTTCTTCCTCCAGCAGGCCGGCTACAACGAGGCGTTCATCTACGGATGGAGCGTGATCCCCCGCGAGATCGTCACGGGCGAAGACCTGGTTCAGCCGCAGACGGTTCGGCTGGGGCCGGATCAGGTCGTGCAGATCCCGCAGGCTCCGGGGCCATCGCCCATCTACCTGACGATCCTGGTCGCCATGTTCATGCACGGCGGTTACGCGCACCTGTTCGGCAACCTGCTCTATCTCTGGATCTT
KOK=        17
KK=   40232  LL=   41011  Z=    5.33  JJ=   40082  DL=   780
A===      111      112      113      114      121      123      124      131      132      133      134      141      143      144      211      213      214      223      224      231      233      234      243      244      313      314      323      333      334      343      413      433
B===      222      122      422      322      212      412      312      242      142      442      342      232      432      332      221      421      321      411      311      241      441      341      431      331      424      324      414      444      344      434      423      443
RRR=   -0.409    0.173    0.646    1.786    0.173    0.624   14.726    0.821    0.898   -0.645   12.671   -0.014   35.814   12.527    0.173   -0.030   24.690    0.012    0.553    0.891    0.112   -1.006   -1.434    1.879    1.577    2.225   -0.439    1.599    3.306    0.373    1.505   12.478
X1==    0.702   -0.357    1.314    2.130   -0.357    0.177    2.905   -0.686   -0.823   -0.465    2.844    0.130    5.692    4.724   -0.357    0.177    4.871    0.012    2.467    1.177    1.539    5.595    1.688    1.129    1.136    2.844   -0.656    1.253    1.128    2.550   -1.428    3.024
X2==   -0.582   -0.485    0.492    0.839   -0.485    3.529    5.069   -1.197   -1.091    1.388    4.455   -0.111    6.292    2.652   -0.485   -0.167    5.069    1.016    0.224    0.757    0.073   -0.180   -0.849    1.665    1.388    0.782    0.669    1.276    2.932    0.146   -1.054    4.126
CD1=        1        0        2        3        0        1        4        0        0        1        6        1       10       10        0        1        6        1        4        2        4       11        5        5        3        6        1        6        7       10        0       11
CD2=        0        0        2        2        0        5        6        0        0        6       10        1       13        6        0        1        6        2        1        2        3        2        1        4        6        4        4       12       14        7        1       17
GTACCTGCTGCTCACCTCCATCGGGGCGAAGGCGGACCTGCGGGCCGTGCTCGACGTCCCCGGCTACCTGCTCGTGGGGGTGGTGTGGATCGCCATCCACGTGGCCGTGCTGATCGGTGCCGCGAAGCTGTTCCGGGCGCCGATGTTTCTGGTGGCCACGGGCAGCATGGCCAACGTGGGCGGGGCGGCGAGTGCGCCCGTCGTGGCCGGCGTCTACCATCCGGCCCTGGCGCCGGTGGGGCTGCTGATGGGCATCAGCGGCTACATCCTGGGCATCTACGCCGCCTTCGCCTGCGCCTACCTGATCTTGCTGGTGGCGGTGTGAGAAGCTGCTGGCTGAGGGCTACGGGCTGCTGGCTACGGGCTGAGGGCCAGCAGCCAGCAGCGCGTAGCCAGCAGCCCGGGAGCTAGAAACCAGCCCCCGGGGCTTCGTCGTCGAGCTTCTCGAACAGGAAGAACTTGAGGTAGGCCGTCTCGGGCATGGCGTCGAGGACGGGGTGGTCCGGGGGATGGCCGCCGCGGTAGAGCAGGCGCAGCCGGGCGCCGGCTTTGCGGGCGCTGTAGCGGATGATCTTGAGGAAGGCCTCCTCGCTGACGGCCTGGGAGCACGAGGCCGTGGCCAGCAGCCCGCCGGGAGGGAGGAGCTGCAGGCCCGTGATGTTGATGCGCTGATAGGCCCGCGTGGCGTCGTCCACCTCGCGGCGCTGACGGGCGAAGCCCGGCGGGTCGAGCACGACGAGGTCATACGTGCGGCCCTCGGCCACGTAGTCACCGAGGCGA
KOK=        18
KK=   41462  LL=   42631  Z=    5.38  JJ=   41462  DL=  1170
A===      111      112      113      114      121      123      124      131      132      133      134      141      143      144      211      213      214      223      224      231      233      234      243      244      313      314      323      333      334      343      413      433
B===      222      122      422      322      212      412      312      242      142      442      342      232      432      332      221      421      321      411      311      241      441      341      431      331      424      324      414      444      344      434      423      443
RRR=   -0.613    0.424   -0.186   27.889    0.424   12.874   20.006   -0.007    1.527    0.008   17.118    0.988    1.656   10.251    0.424    0.058   12.803   -0.823    5.748    0.127   -1.234   18.892    1.104   -0.144    0.055    1.607    1.696    0.899   31.743    6.081   -0.182    5.477
X1==   -0.518   -0.552   -0.132    5.726   -0.552    3.448    4.641    0.808   -1.106    0.312    3.512    0.554    1.176    2.921   -0.552    0.716    2.970   -0.259    1.994   -0.195   -0.414    7.260    1.031    0.113    2.220    1.760    2.669    1.073    4.550    2.162    2.344    2.958
X2==    1.182   -0.768    1.408    4.871   -0.768    3.734    4.310   -0.008   -1.380    0.025    4.874    1.783    1.408    3.509   -0.768    0.081    4.310    3.185    2.883   -0.650    2.980    2.602    1.070   -1.269    0.025    0.913    0.635    0.838    6.976    2.812   -0.078    1.852
CD1=        0        0        1        8        0        5        7        2        0        3        9        2        5        9        0        2        5        1        4        1        2       16        5        4        6        6        7        8       18       12        7       14
CD2=        2        0        4        8        0        7        7        2        0        5       14        4        7       10        0        2        7        6        5        1       11        9        6        1        5        6        6       15       32       19        4       16
CAGACGGACGTCCACGTCAGCACCGATCCGTACCGGTCCACGATGGTGCCCGGCAGGCCGTCGCTTTCGCTGTAGACCAGGCGGTAGTGCGTCGTCTCGCCGAAGACGGTTTCGCGCAGCCGGAAGGCCCGTTCCAGGCGGGCGCGGAAGAAGGCGTCGTCGATGGGACGGTCGGGGTCGCTGGTGAGGAAGCGTACGGCGATGAGGGAGTCGGCGTGGTAGAAGCCCTGCCCGTAGACGTGCCCGTCGGCCCCGGCGATCTGGACCACGTCGCCGGTGGCCGGGTCGCCTTCGACGCGGTCGATCAGGTTGGCGAAGATCCAGGGGTAGCCCTGGCGGATCAGCTTGTCTTTGCGGGCGCGGAGGACGATGCGGGCCATCGGGTCGGGCAGAGGGGGGATGGTGAAGGAGAGCGGCCGGTGCGACTGTGCCGGGCCTGAACCTCGGGCTCCGGGCCTGAACCTTCGCCGGGCCGGAGGGTTGGATGCAGGCACACGGCCGGGACGGCTCCGGCATGGGCTTTGTCCGGTGCGTGCCGGAGCCGGTCGGAGGGCGGAGGCCGGCGAGATGCCGGCGTGGCCGAGCCGTGCGGCCGGGCCGGACCGTAGACCCGAAACGTACGCAGAGGCGCGAGCAGATGCGCGAACACACGAATTCTTTGCGATGGGGCATCGTCTGGATGACCCTTCTGGTGCTGGGGATGCCCCTCCGGGCGGAGGCCCAGCGGGTGGCGAAGTACGGCGCGGACTTCCTCTCAGGCGGCGTCGGGGCGCGGGCTCTCGGGATGGGCAGCGCCTACGTCGGGCTGGCGCAGGACGTGACGGCGGGCTACTGGAACCCCGCCGGGCTGCACGGCCTCGACTACCCCGAGGTCGCCTACATGCACGCCGAGCGGTTCGCCGGCATCGTCTCGTTCGACTACGGCAGCGTGGCTCTGCCCGTCAACGCCCGCTCGACCGTCGGCCTCTCGTTCTTTCGCAGCGGCGTCAACGACATCAAGAACACGCTGGACGCCTGGGACCCCGAGCGGGATCAGCCCAAGCCGCGCCCGGAGACGTATTTCACCAGCTTCTCGGCGGCTGACTATGCCTTCTTCCTGAGCTACGCCCGCGCGCTGGGCGAGCGGCTCTCGGTCGGCCTCACCGGCAAGATCATCCGCCGCACCATCGG
KOK=        19
KK=   45392  LL=   46471  Z=    5.05  JJ=   45362  DL=  1080
A===      111      112      113      114      121      123      124      131      132      133      134      141      143      144      211      213      214      223      224      231      233      234      243      244      313      314      323      333      334      343      413      433
B===      222      122      422      322      212      412      312      242      142      442      342      232      432      332      221      421      321      411      311      241      441      341      431      331      424      324      414      444      344      434      423      443
RRR=   -0.428   -0.106   -0.138    4.445    0.365   17.587    0.748   -0.089   -0.124    0.901    1.365   -0.022    0.452    3.272   -0.410    0.228    0.109   96.305   -0.237   -0.572   -0.072    0.004   -0.960    0.020   27.491   43.098    2.738    0.969    3.444    0.756   18.529   44.611
X1==   -0.397   -0.471    1.111    1.787   -0.471    3.852    0.586    0.111   -1.031    0.719    0.952   -0.112    0.315   -1.794    0.529    1.899   -0.286   14.118    1.139    0.922    0.415    0.014   -1.157    0.135    5.711    7.960    0.415    1.217    1.455    1.885    5.412    7.906
X2==    1.080    0.226   -0.125    2.488   -0.774    4.566    1.277   -0.805    0.120    1.255    1.433    0.201    1.433   -1.824   -0.774    0.120   -0.383    6.821   -0.208   -0.621   -0.175    0.288    0.830    0.147    4.814    5.414    6.601    0.796    2.367    0.401    3.424    5.643
CD1=        0        0        2        3        0        5        2        1        0        3        4        1        3        0        1        3        1       17        3        2        3        3        1        4       10       15        3        7        9       10       11       24
CD2=        2        1        2        5        0        8        3        1        2        8        7        2        7        0        0        2        1       10        1        1        4        4        5        3       16       15       18       15       17       11       11       27
GATGCCCAGGATGAAGAAGGAGCGCGGGCTGGTCCGGCGGAGGGCCAGCACCAGCGAGGCGGCCAGCAGCCCCACGCCGAGGCTGGCGAGCGCCGCGACGACCCCGTCCAGGAAGGTCGGCCCGGCGGCGACCCGCAGGCTGCCGCCGACGAGGAGCAGCACCACGGCGAACGCGGCGATGCGGGCGTCCCGCCCGGCCCGGTGGGGGCGGCTGGCGTCCCAGGCGAGCAGCAACAGCGCGAGGACGATGAGGGCAGAGGCGGCAAGCGGCATGGCGAGCAGGACGGTCAGGAACGGTCACGCCTTCGATTCGCCGGCACCCGTGCCGGGTTCGGCCGGTCGGATCGCGTGGATCTTCACGGGCGTGCCCCACATGGCGAACGAGAGCACCTGTACGGGTTCCACCTCGGTTTCCACACGGCAGCCTTCCTTCCGGACCGCCTCGGGGAGGCCATCGAGGGGGCGGAGGGCCTGGCCGTCGTCGGCGACGATGCCCCAGAAGCCGCCTTCGAAGTCGTTGTACACCACGGTGCCGGTGATCGTCATGGTCGGTGCGTGTCCGTGGAGGGGTGTGGATCGGGCGGCGCGGTGGCTCCGTCCCGGCGTTTCAAGGCTACGGCACGTGCCGGGCGGAGTTTCGCCCGTCAGGGGAGCGGCGTGGGGCGGGGCCGGCGGGTGGGTGCCGGGGCGGTCCGGCTTGTATCCGAGGCAGGGGGACGATAAGTTGGACGGATCCCGCCCGGCTCTGCGCCGTTGGCACGGCGTTTTCTGGTGTGATAGAGCCTTCTACGGACAAGTGCATCTCCCGACGTGTCACGCAACGCTGAAATCATTGCGCTGCTGCTGGCGGACGCCGTGGCCCTGTTCCTGGCCAACTGGCTCTTTCAGGTGGCGCGGTTCCAGTGGGGGTTGTTCACCGAGCCGGTGTTCGAGATGGCCGTCGTCTGGACGCCCATCGTGTTGCTGACGGGCTTCTGGCTGGTGCTGTTCTTCTTCGCCGGGCTGTACCGCGAGCGCTACGCCGCCAGCCGGTTCGACGAACTGGTGTCGCTGATGAAGGTGGTCACCGTCGGGATCCTG
KOK=        20
KK=   89342  LL=   90241  Z=    4.76  JJ=   89342  DL=   900
A===      111      112      113      114      121      123      124      131      132      133      134      141      143      144      211      213      214      223      224      231      233      234      243      244      313      314      323      333      334      343      413      433
B===      222      122      422      322      212      412      312      242      142      442      342      232      432      332      221      421      321      411      311      241      441      341      431      331      424      324      414      444      344      434      423      443
RRR=    0.453    0.453    2.097    8.941   -0.231    5.135    0.861    0.262    0.854    1.370   14.510   -1.857    5.114    8.798    0.453   -0.457   -1.336    1.350   -1.211    5.135    7.860   69.218    8.623    8.966   -0.686   -3.525    0.138    3.188    1.603    1.751   -0.313    0.325
X1==   -0.631   -0.662    0.763    2.128    0.338    2.503    1.206    0.763    0.694    0.552    5.710   -1.210    2.640    4.804   -0.662   -1.115    1.206    0.625    1.120    2.503    3.795    7.302    1.902    4.607   -0.810    3.254   -0.861    2.472    1.348    2.255   -0.430    0.894
X2==   -0.718   -0.685    2.748    4.203   -0.685    2.051    0.714    0.343    1.231    2.483    2.541    1.534    1.937    1.831   -0.685    0.410   -1.107    2.158   -1.081    2.051    2.072    9.480    4.534    1.946    0.848   -1.083   -0.160    1.290    1.189    0.776    0.729    0.364
CD1=        0        0        2        4        1        4        3        2        2        3       12        0        7       12        0        0        3        2        3        4        8       15        6       12        1        8        1        9        8       10        2        7
CD2=        0        0        5        6        0        4        2        2        3        8        7        3        6        5        0        2        0        4        0        4        7       18       10        5        5        1        3       11        9        8        4        7
CAGGAGGCAACGCAGGGCAGCAGCAGGCATGGCGGTGCGTCTCAGCCCTCGATCTCCGTGACGAGCTGGATCTCGCGCAGGACGCCCTGCACGCGGAAGCAGTCTTCGAAGGACCCCTCGAAGACGGCGGCCTTGCCCTGGGTATGCACCCGCCAGGCCAGCTCCTCGGCACGGGCAGGGGTGCATCCCGTGGCCTTGACGAGTTGCAGGATCACTTCGTCGAACGAGTGGATGTCGTCGTTGTAGAGGATGACGCGCCAGGGGTCATCCAGCCGTTCGTCGGTGGCGACGTCGACGAGGACGTCCGTCTCCGGCGTCGCCGGGCGCGGGGCGTCGGCCAGGACGGGCAGGGGGGGCAGCGTGGAAACCGGCACCGTCATGGAACAGCGAGATCTCGGGTGCAACGATACGGATGCGTTCAGGCGGGTTCGCCTTCGACGCGTTCCAGTTCGATCGTGAAGTCTTCCATCACCGGGTTGGCGAGCAGCTTCTCGCAGGCCTCCCGGACGATGGCTTCCGCCGCCGCCTCGTCGTCTTCTTCGACCCACAGCTCGATGTACTTCCCGACGCGCACGCGCTCGATGGCCGTGGCCCCGAGGTTGTGCAGGGCGTGCTGGATGGCCTTGCCCTGAGGGTCGAGGATGGAGGGACGCAGCGTGACGGCGACGTGGGCTTTGAACATAGCGGTGATCGGTAGAAGATGGACGATAGCGGGCGGTTGGTTCCCCGTGGCCCGGTGTCAAGATACCATCCGGGCCGGCTCTGTCACCACGTAGTTTCCACGAAATCAGGGCGGTTCAGCGGCGTCCGTGGGGGCGGGGGGCTCCAGGATGGCGCGGACGAGCCGGTAGCCGGCCTGGCCGATGCCGAGCAGCAGGTAGGCGATCAGCCCGAGCAGGA
KOK=        21
KK=  143822  LL=  144781  Z=    4.67  JJ=  143702  DL=   960
A===      111      112      113      114      121      123      124      131      132      133      134      141      143      144      211      213      214      223      224      231      233      234      243      244      313      314      323      333      334      343      413      433
B===      222      122      422      322      212      412      312      242      142      442      342      232      432      332      221      421      321      411      311      241      441      341      431      331      424      324      414      444      344      434      423      443
RRR=    0.561    0.399    4.578    1.425    0.399    1.425   42.545    1.374   -1.345    3.861    4.336    0.468    1.327   -0.222    0.399    0.851   -0.439    1.425   -0.746    0.851    5.500   41.265    7.138    0.337    5.628   -0.504   -0.222    0.007    5.366    4.487    2.228    8.090
X1==    1.297   -0.703    2.842    2.026   -0.703    2.026    6.920   -1.237    1.210    2.639    2.081   -0.421    5.987   -0.152   -0.703    1.210    0.395    2.026    3.657    1.210    2.639    7.103    2.639    1.523    2.081   -0.152   -0.152   -0.023    1.514    1.129    1.523    2.282
X2==    0.432   -0.568    1.611    0.703   -0.568    0.703    6.148   -1.112   -1.112    1.463    2.084   -1.112    0.222    1.463   -0.568    0.703   -1.112    0.703   -0.204    0.703    2.084    5.809    2.705    0.222    2.705    3.326    1.463   -0.301    3.545    3.973    1.463    3.545
CD1=        2        0        5        4        0        4       10        0        3        8        7        1       14        3        0        3        2        4        6        3        8       16        8        6        7        3        3        7       11       10        6       13
CD2=        1        0        3        2        0        2        8        0        0        5        6        0        3        5        0        2        0        2        1        2        6       12        7        3        7        8        5        5       14       15        5       14
CACCATAACCGGTGCCGGCACCTTCACCGTCGACGACGGCCAGCGACTGACGACGGCCATCGAGGCCTGCGGCGTCGACATCGGGCATCGATGCGGCGGTCATGCGCGCTGTACCACCTGCCGCGTCCGTTTCCTCGAGGGCGAGCCGCCCACGATGACCGGCGCTGAGTATGAGAAACTCAACGCGCAAAAGTTGCTCGGGGAGGTACGACTCTCCTGCCAGATCCTGACGGCCGGCACCATGCACGTCGAACCGCTCATGCGGGTCGAGACCATGGGCTGGGACGACCCGGGGCCGGCCCTCGACCCGGAGGTGCAGCCGGAAGCCCGCTGGTATCCCATCGAGGCCCTGGACGCAGAGGCGAACGAGGCCGGGCCGACGGGGTCGTGACCGGAATGTCGCCGCCGGCGAGGAAACCGCCCCCTGCGGGGACCTTCCCCCTGTGCGGTCAGCTTTCAGCGGTCAGCCATCAGCCAGCCGCCCACAGCGCTCAGTAGAACAGGTCGTCCGTTCGCTGCTTCACCTCGGCAAACGAGCGTGGTGCCGGCGTGCCGTGGGCGTCGGTGCGCATGGCGTCGTAGAAGGCATCGTCGTACGTGCGGGTCTTGACGACGATGGGCATCGGCACGGCATGGCCCAGGAGCAGCGCCTGCTGCTTGGAGTCGAGCGAGGCCAGCACCTGGCGCAACGCCGAGGCGTCGCGCGTGCCCACGAGCGCGGCGCCGATGTCCTTCTCGTCGTTGAGCTGCGCGACGAGCTTCGTGCCGATCTGGCTCAGCACCTCCTCGTCGATGGCGCTCGGCCGCTGGTCCACCACCAGCAGCGAGACGAAGTACTTGCGCATCTCCCGGGCGATCTTGCCGAAGGGCGTCTCCCGTGCGATGCCGGGCGTCAAGAACTTGTGCGCCTCCTCGATGGTGATGATGAGCTGGCGCGGCCTGTCGGCCTCACGGCCCGTT
KOK=        22
KK=  160142  LL=  161311  Z=    4.84  JJ=  160142  DL=  1170
A===      111      112      113      114      121      123      124      131      132      133      134      141      143      144      211      213      214      223      224      231      233      234      243      244      313      314      323      333      334      343      413      433
B===      222      122      422      322      212      412      312      242      142      442      342      232      432      332      221      421      321      411      311      241      441      341      431      331      424      324      414      444      344      434      423      443
RRR=    0.757    0.728    4.486    0.041    1.382   41.708    0.201    0.128    0.088    2.817   12.002    0.077   -0.367    1.977   -1.255   -0.210    1.926   18.064   -0.620    0.607    1.240    4.567    2.235    0.000    0.928   18.733   14.381    1.069    1.418    0.505   12.511   27.965
X1==    1.086    1.113    3.140    0.050    2.113    6.718    0.091   -0.308    0.596    2.114    1.865    0.050    0.673    2.966    1.113   -0.279   -1.378    3.300    0.877    4.094    0.748    1.941    2.545    0.017    0.697    5.439    4.343    0.586    1.343    0.361    4.248    6.253
X2==    0.696    0.654    1.428    0.819    0.654    6.209    2.211   -0.416    0.148    1.332    6.436    1.552   -0.545    0.667   -1.128    0.754   -1.397    5.475   -0.706    0.148    1.656    2.353    0.878    0.023    1.332    3.444    3.311    1.826    1.056    1.398    2.945    4.472
CD1=        2        2        5        2        3        9        2        1        2        5        6        2        4       10        2        1        0        5        3        6        3        6        7        4        3       12        8        4        7        5       10       17
CD2=        2        2        5        3        2       13        5        2        3        9       17        4        3        4        0        4        0       12        1        3       10        9        6        3        9       11       14       19       12       13       10       22
AGGGACCTGGTAGAGCGCCTCGGCGCCCCGGTTGAAGAAGGTGATGAGCCCCTGCGTGTCCACGGCCAGGACGGCTTCCTCGATTTGGGCGATGATCTGTGCCTGCAGGCGCAGTTGCTCGCGCGTGCGATGCTGGTCGGAGAGGTCGACGAGGGTGCAGACGATCCCGCCTCGCGGCAGGACATCGTCCTCGGGCAGGAACTGCGCCGAGACGCGCGTTGGCAGGATCTGGCCGTCGTGCGTGCAGAGGTTGGTTTCTTGCGTGAAAGGAGTGTCGTGCCGGAGGACGTTTCGGAGGCGGGCAGAGACCTCCGGTTCGGGGAAGAGCGCCAGCAGGCCTCCGGCGGCATTCATCGTGGCGCGGTCATAGCCGTAGCGATCCTCGAAGGCGGCGTTGTGGTACACGACCGTGCCGTCCGGATCCGCGATCAGAACGGCATCACGCAGGTGCTCGACGGCACCGAGCAGCGGAGGGGGCAGAGGCAAGTCCTGCGGCATGGGTACGGATGCTTCGTACGCGGAGCGTGTGGCTGGGTGGAGGGAGCCGTTGAAGGCACCGGCCATGAGGCCGGCGGGATCGGGTCAGAGAGGCGGGCCGGCACCGGGCGGAAGGGGCGTCCGGTGTCGGGATGCGGGGGGACATCGTGTGGACGAACGGCTCGAAAGGGGAGCGTCAGCATCGAACCCGAATATAATCCTCGATCCGAAAAAGGGGGGCGGGCCGCGTTCAGTTGGGCTGCGTCTGCTGGTCGAACTCGAGCCAGATCAGCATCGCCTCGTCTTCCAGGCCGAAGGGGCAGCCGGCATCGGCATAGGCACTCCAGGCGTTGAGATATAACTTCTCCAGATACCGCCGCAGCGCCGGGGGCATATCCTCGTCCGGAAGGGTGAAGCGAAGCGGGTAACGGGTTTTCATGCCGGATCCCAGGGAGGTGGAACGGGACGTCTCGACCGGTGATATCGGCCCGTAAACCGGGGAGTTAAAACGCATGAGAGGATGGACGTGGCAGGGTGGGTTGCAATCGAAACGGAGGATGCTCAGATTAACGTCCTCTTCTGACGGATACGCGTCTGCTTCGGTCATCACCCATCGGTACGGCGTGCATGGAGATTCGTGATCGTGTGTTTCTCATCACCGGCGGAGGTTCTGGCCTGGGTGCCGCCGCCGCC
KOK=        23
KK=  189332  LL=  190381  Z=    5.64  JJ=  189242  DL=  1050
A===      111      112      113      114      121      123      124      131      132      133      134      141      143      144      211      213      214      223      224      231      233      234      243      244      313      314      323      333      334      343      413      433
B===      222      122      422      322      212      412      312      242      142      442      342      232      432      332      221      421      321      411      311      241      441      341      431      331      424      324      414      444      344      434      423      443
RRR=   -0.056    0.552   -0.365    2.405   -0.309    1.317   27.140   -1.745   -0.183   12.582    4.396    0.230   24.229   10.949   -0.309    3.494   -0.346    8.983   -0.439   -3.118   28.147    8.616    6.314    0.119    2.312    0.308    0.407   -1.237   10.594    2.528    1.715    6.791
X1==   -0.609   -0.642   -0.236    1.448    0.358    1.450    5.585   -1.129   -1.160    2.720    2.561    1.448    5.591    2.405    0.358    1.450   -0.344    2.198   -0.399    2.320    4.382    3.588    1.817   -0.624    1.475    0.137   -1.074    0.670    3.497    0.949    2.561    4.346
X2==    0.093   -0.861    1.545    1.661   -0.861    0.908    4.860    1.545    0.157    4.626    1.716    0.159    4.333    4.553   -0.861    2.410    1.005    4.086    1.100   -1.344    6.423    2.401    3.476   -0.190    1.567    2.240   -0.379   -1.847    3.030    2.663    0.669    1.563
CD1=        0        0        1        3        1        3        8        0        0        7        7        3       12        7        1        3        1        4        1        4       10        9        6        2        5        3        1        7       14        8        7       16
CD2=        1        0        4        4        0        3        8        4        2       13        7        2       12       12        0        5        3        7        3        0       16        8       10        3        7        8        3        3       16       15        5       12
TTCCGCACGCCGCCCCGAGTCCATGAGCGCGGATCGCATTGCCAGCCCGAACCTCGAACGCCCCTGGCCGCCGGGGCAGACGTCCGTCGACACGTTTCCCATCTACGACATCATCAGCCCCCGTCCGGTGTTCAACCCGGCCACGTATCGGCTGATCGTGCAGGGGGCGGTGGAGCGGCCCTTCGCGCGGACGTGGCCGGCCTTGCAGGCGCTCCCCACCGTCGAGGTCGTAGCTCACTTCCACTGTGTGACGAAATGGTCGAAGGAGCGGCTGGTATGGGAGGGGATACCCACCCGGCTCCTGGTCGAGCGGGCCCGGCCGAAGGCGGAGGTGGTGCAGGTCATGGCGCGTGGGCTGGACGGCTATACGACCAACGTGCCGCTGGAGTACCTGCTGGAGCCGGATACGCTCCTGGCCTGCCGGCTCAACGGCCAGCCCCTTTCGCCCGAGCACGGAGCGCCGCTCCGCCTCGTCGTGCCGCAGTTGTATGCCTGGAAAAGCGCGAAATACCTGTCCGGGCTTGTGTTTCAGACGGACTGGGTGCCCGGCTTCTGGGAAGAGCGCGGCTATCACCTCATCGGAGATCCGTGGGAAGAGCAGCGGTACACCGAACCCCTGGAGCAGGTCCGCCGATGGTGGCGTGCGGTGCGCCGGACGGAGGTGGAGCGGCCCTGACCCGGTGTGCGAGCAACCCGGCCCTCGTAGCGCATCAGGGCGTCGAGCGGTGCCGGTACTGCAGGATGCGCACCGGTTCCATGGTGACCAGCCCTTCCCGGACGTGCGCGTCCAGGTAAGGCAGCAGTTTTTCGATCTGTTCGGCCGTGTCGACGATCTCGACCACGATCGGCAGGTCTTCCGAGAGCCGCAGGAGTTTGGCGGTGTGGAGCCGGCTGGAAGCACCAAAGCCGGCAATGCCGCGCAGCACCGTGGCGCCGGCCAGGTTCAGCGACCGGGCTTCCTCTACGATGCGCTCGTAGAGCGGCCGGCCGCCTTCCCGGTCCGATTCGCCCAGGAAGATGCGGAGCAGGACGCCTTCATCGGGAAGCTTC
KOK=        24
KK=  213362  LL=  214531  Z=    4.90  JJ=  213362  DL=  1170
A===      111      112      113      114      121      123      124      131      132      133      134      141      143      144      211      213      214      223      224      231      233      234      243      244      313      314      323      333      334      343      413      433
B===      222      122      422      322      212      412      312      242      142      442      342      232      432      332      221      421      321      411      311      241      441      341      431      331      424      324      414      444      344      434      423      443
RRR=    0.590   -0.023   -0.106   -2.728   -0.706    0.989    4.596    1.181    0.989   -0.011   32.679    1.629    5.405    3.280   -0.306    1.720   -0.388   -0.397    0.027  103.922    8.980   46.551    8.609   22.448    0.998   -1.205    0.206    0.859   23.348    6.589   -0.001    1.640
X1==   -1.126    0.033    0.458    2.430    1.033    0.927    0.918    1.782    0.927    0.870    6.248    2.430    2.327    2.800   -0.967   -1.337   -1.340   -0.309   -0.315    9.228    4.338    8.225    2.086    5.411    0.870   -2.084   -0.138   -1.008    4.460    2.999    0.367    0.441
X2==   -0.524   -0.683   -0.231   -1.123   -0.683    1.066    5.007    0.663    1.066   -0.012    5.230    0.670    2.323    1.171    0.317   -1.286    0.289    1.282   -0.087   11.262    2.070    5.660    4.128    4.148    1.148    0.578   -1.496   -0.852    5.235    2.197   -0.003    3.716
CD1=        0        1        3        6        2        3        3        5        3        6       17        6        9       10        0        0        0        1        1       14       11       18        7       13        6        0        3        5       20       16        5        9
CD2=        0        0        1        0        0        3        8        2        3        3       12        2        7        5        1        0        2        4        2       16        8       15       12       12        5        4        1        5       21       13        3       17
CGGCGTGGCCGTGCGGTCCTGCACGATGCCCGTCTCGGCCGTCGGGCGCCGCGCGATCACCACCATCGAAGGCCTGTCCGAATCGGGCGACCATCCGGTTCAGCAGGCCTGGCTGGAGCACGACGTGCCGCAGTGCGGCTACTGCCAGGCCGGGCAGATCATGACGGCCGTCGCGTTCCTCCAGTCGAATCCCGACCCGAGTGATGAAGACATCGAGGCCGTCATGAACGGCAACATCTGTCGGTGCGGGACCTATCTGCGCATCCGGGCCGCCATCAAGACGGCGGCGCAGCGCATGCGGTGATGCGCTCCGGACGTGACAGCCGGGCTTCATTCATCTTGACGAGCTGAGAACCGTGGCACGGATCAACACGACACTCAACCGACGCGCCTTCCTGAAAGCGTCCGCGCTGGCCGGTGGCGGCCTGATGCTGGGCTTCAACTGGGCCGGCTGCGCTCCGTCCGAGCCCCCCGTGAAAGGGATGCCGGATACGTGGGCGGACATCAATGCCTACCTCAAGATCGGAAACAACGGGCTGGTGACGATCATGTCGCCCAACCCGGAGATCGGGCAGAACGTGAAGACGTCCATGCCGATGATCGTGGCCGAGGAGCTGGACGTCGACTGGAAGGACGTGATCGTCGAGCAGGCTCCGCTGGACACGCACAAGTTTACACGGCAGCTGGCCGGTGGCAGCCAGTCCATCCGGCAGGGCTGGCGGGGGCTCCGCCTGGCCGGCGCCACGGCCCGCCGCATGCTGCTCGAAGCCGCGGCCCAACGCTGGCAGGTCCCCGTCGAAGAACTGACCACGAAGGCCGGCGTCATCCATCACGAGCCGAGCGGCCGGACCCTGGGGTACGGCGACGTCGCGGCCGACGCCGCCGGCATCCCGGTCCCGGAAGACGTGGCGCTGAAGGACCCGCGCGACTTCACGATCATCGGGACCACGCGCAAGAACGTGGACGGCCCCGCCATCGTCACGGGCAAGCCGCTCTTCGGCCTGGATACGCAGCGGGAGGGGATGCTGATCGCGATGATCGAACACCCGCCGGCCTTCGGCATGACGATCAAGTCGCTGAATGCCGAGGCCGCGAAAGCCATGCCGGGCATCCACGACGTGTTCACCATCGACGCGGCGCCGGACGGCTTCGACCGGCAATGGTCGGACG
KOK=        25
KK=  227882  LL=  228931  Z=    5.81  JJ=  227882  DL=  1050
A===      111      112      113      114      121      123      124      131      132      133      134      141      143      144      211      213      214      223      224      231      233      234      243      244      313      314      323      333      334      343      413      433
B===      222      122      422      322      212      412      312      242      142      442      342      232      432      332      221      421      321      411      311      241      441      341      431      331      424      324      414      444      344      434      423      443
RRR=    0.352    0.352    0.860   17.786   -0.693    8.196    0.281   -0.153   -0.123   -0.447    5.765    0.100   19.636    0.938   -0.321   -0.204   -0.618    0.831    8.611   -0.014   16.243   39.982    3.479    3.561    0.946    3.556    0.588    0.341   18.309    0.506    0.301    8.976
X1==   -0.560   -0.523    0.794    3.151   -0.523    4.771    0.660   -0.141   -0.071   -0.239    3.162   -0.304    6.795    0.411    0.477   -1.040    1.554    0.998    1.687   -0.071    3.252    5.894    2.135    1.710    1.072    1.951   -0.818    0.987    3.965    0.550    1.345    3.965
X2==   -0.628   -0.673    1.082    5.645    1.327    1.718    0.426    1.082    1.718    1.868    1.823   -0.327    2.890    2.282   -0.673    0.196   -0.398    0.832    5.105    0.196    4.996    6.783    1.630    2.083    0.883    1.823   -0.719    0.346    4.618    0.919    0.224    2.264
CD1=        0        0        2        5        0        6        2        1        1        2        8        1       14        4        1        0        3        2        3        1        7       12        6        6        4        6        1        7       15        7        5       15
CD2=        0        0        3        8        2        4        2        3        4        8        7        1        9        7        0        2        1        3        8        2       15       17        7        7        6        7        3       12       23       12        4       16
GATGCTGCTCGGCGGCGATGAACTCTCGCGCACGCAGCAGGGCAACAACAACCCCTACTGCCACGACAGCGAGCTCAACTGGTACCACTGGGACCTGAACGAGCGGCGCAGAGCCTTCCTGATGTTCGTGCAGAAGGTCATTGCCTTCCGCAAGGCGCACCACAACTTCCGCCGCCGCCGCTTCCTGACGGGCGAGCCCGACGAGCGGGGCGTCCGGGATGCGCTGTGGTGGCACCCCGACGGGCGGGAGATGACCTGGGAGGACTGGAGCCGGGAGGACCTCCAGGCCTTCGGGCTGGTGCTCCGCGGCGATCGCATCGAGGGTATGGACCGCCGCGGGCGGCCGCTCAAGGACGACACCTTCTTCCTGATCTTCAACGGCGGGGAGGACCCCGTTTCGTTCCACCTGCCCGGCGACCCGGCCGGGACGCCGCCGTACTGGTCGGTGGAATCGGACGTAGGGGCGCATCTGGGCACGCCCACACACGCCGCGGACGAGGTGCTGGAGGTGCCGGCCCACGCGGTGGCCGTGCTGCGCGCCCATCAGTCCGGCGAAGACCCCCCGCCCGTCGATGGCGCGGCGGCGGTCAGCGTCCGAACAACACCATCCAGGGCAGCGGCAGCGACGAAAGCGTGAGTTGGTAGGTGGGCGGGATGTGGACGCCGCTGAGCACCTCGGTCCAGGTGTAATCGGCCAGCGTGTCCGGCATGGGCAGTTCGGGCACGGGTCGGTTGCGACGGTGCTTCGGGTGACGGGAGACGACGACGAGCAGTGCCTGGTCGTGCGTTTCGCGGGCGAAGGCGATCCAGTGTGCCTGTCCGGGGCCTTCCAGGGACAGGTCCCGGTATCCGGCGTGTTCGAAGAAGTCCGCGTGGTCGCCGCGCAAGCGGAGCAGCCGGGCCAGGACGTAGCCCTTGAAGCGGGGGTCCCGGGCGTGCATCATCGAGCGCAGCGTCGGGATCTGCGGGGCCTCCAGCAGCGGCGCCAGTTCGTCGAGCAGCGCCTGGCGACGGGCATAGTCCACGGGCCGGCGGTTGTCGGGGTCGACG
KOK=        26
KK=  286952  LL=  288001  Z=    5.07  JJ=  286802  DL=  1050
A===      111      112      113      114      121      123      124      131      132      133      134      141      143      144      211      213      214      223      224      231      233      234      243      244      313      314      323      333      334      343      413      433
B===      222      122      422      322      212      412      312      242      142      442      342      232      432      332      221      421      321      411      311      241      441      341      431      331      424      324      414      444      344      434      423      443
RRR=    5.780    0.014   -0.051   -2.917    2.361    8.663   27.340    6.362    0.537    0.631   16.962   -0.199    0.077   -0.579   -0.193    1.991    0.259    6.329    0.379    0.129    8.383   36.380    2.359   -0.392    4.433   -1.446   -0.266    2.735   22.180    0.971   -1.889    2.578
X1==    1.719    0.070    0.125    2.596    1.070    3.747    6.248    3.096   -0.391    2.429    4.094   -0.127    2.465    1.927   -0.930    1.264   -0.575    2.597    0.495    1.264    3.079    7.384    1.340   -0.732    1.836    0.836   -0.878    1.140    6.306    0.226   -0.794    1.095
X2==    3.363    0.208   -0.408   -1.124    2.208    2.312    4.376    2.055   -1.371    0.260    4.143    1.565    0.031   -0.300    0.208    1.576   -0.450    2.437    0.765    0.102    2.723    4.927    1.760    0.535    2.414   -1.731    0.303    2.398    3.517    4.292    2.381    2.355
CD1=        3        1        2        6        2        6       10        6        1        7       11        2        8        8        0        3        1        4        2        3        7       15        5        2        6        5        1        7       20        6        2        8
CD2=        4        1        1        0        3        5        7        4        0        4       10        3        3        2        1        4        1        6        3        2       10       13        7        4        8        0        5       15       16       18        7       13
TCCCGTTCGGGCAGCACCCCGGCACGGTCGTTCGGGGGGTTGCCCGGCTCGGGGACGCGCTCCCGGTTGTTTTCAGGCCGGGGCCGGGGCACACCGGTGTGAGAGAGCGCGTCGATGAAGCCGGCGTAGACCACCAGCGAGTCGCCGGCGATGCGTTCGGCATCGAAGGGGATGGCGGCGTCCGGCCCGACGGCGGTGATGAGGCCGTCGCGGATCACGATGGTGGCGCGATCCAGCACCCGGCCGGGCGCCTGGACGACGCGGGCGTTCTCGATCGCGTACGTGCGTGTCACCGTCGGTACGACGATGTCGTCGTTCGACTGGGCCCGGGCCGGGATGGCGAAGGCCGTCAGGGCGGCCAGCATCAGGAGCACACCGGGCCGGGCAGGGGGGCGAAGGTGCATCATGGAAAGCAACACAAAAGGGGTACAGGCAGGCGTAGAGGGCGATCGGCGCCGGTCGGTGGCGTCACGACGCACACCGCCGGAACCCGGGCATCATCCGGGCGGATCCCGGCCGCCGATCCACTACGGAAAGATACAGGCTACACCAACGATCTGCACGCGTGGAGGAAGGTCGTTACAGCCCCTCCGAAGAGAACATGGATCTTTTCCTCCACCCGACGCGCCCGGGCCGGCACGGCGTTCGGCGGTCAGGGTCACGGGAGAACGTCATGCGATATGAGGACAGGTGTACACGGTTAGAACAGGGCACGAACGTCGACGAAAGGATGCCCCGGGTGGGGTGGAGGGCCCGCGATCCGGCGGGCGGTGCACCGCCGATCGGAAGGATCGAGTGCCAGGAATTTGTAAAATGAGCAGGCCGGGAAACCCCGGGCGGATGTGCGAGTATGCTGCGCGTTTTTGTGCGTATTTCTCGCTATGTTCCTATCCATCAGCCCCCCGTTCTCATGTACAGCACCCGAGGCATCGACGCCGTCGCCACCATCACGGAACTCCGGTCCAACACGTCCGATCTGGTCGAGCGCGCCAAGCAAATCGACCGGGGGATCCTGGTGCAGAAAAACAACGAACCGTATGCTGTTTTGCT
KOK=        27
KK=  311642  LL=  312811  Z=    5.24  JJ=  311642  DL=  1170
A===      111      112      113      114      121      123      124      131      132      133      134      141      143      144      211      213      214      223      224      231      233      234      243      244      313      314      323      333      334      343      413      433
B===      222      122      422      322      212      412      312      242      142      442      342      232      432      332      221      421      321      411      311      241      441      341      431      331      424      324      414      444      344      434      423      443
RRR=    0.519   -0.094    1.446    7.823    0.519   -4.091    2.131    0.121    0.910   -0.487   13.815    0.438   42.592   20.788    0.519   -0.439    5.672   -0.877    6.847    0.011    2.904   26.520   10.110    0.074    7.073   -0.248   -2.485   -0.030   17.189    0.577    2.667    3.944
X1==   -0.553   -0.614    2.645    4.669   -0.614   -1.139    1.918   -0.149    0.629   -0.281    4.066    0.475    8.719    2.770   -0.614    0.629    5.103   -0.362    3.200    0.629    1.407    6.993    3.679   -0.064    2.301   -0.587    2.020   -0.050    3.926    0.278    2.903    1.899
X2==   -0.940    0.154    0.547    1.676   -0.846    3.590    1.112   -0.810    1.446    1.733    3.398    0.922    4.885    7.505   -0.846   -0.698    1.112    2.424    2.140    0.017    2.064    3.792    2.748   -1.172    3.074    0.423   -1.230    0.605    4.378    2.077    0.919    2.077
CD1=        0        0        4        7        0        0        4        1        2        2       10        2       18        9        0        2        8        1        6        2        5       16       10        4        6        2        6        5       16        7        8       11
CD2=        0        1        3        4        0        7        3        1        4        9       11        3       14       17        0        1        3        5        4        2        9       11        9        1       12        5        2       14       23       16        6       16
GGCGGGGGAGGAAGCCGGGCAGGTCGAGACGATCGGCGGGCTGGCCAACATCGACCTGATCGGGGCGCCGATGCTGCACCTGCGGGTGGGCTCGGTGCTCAGCACCGACCTGATCGTCCGCTGGATTCCGGCGGGCCTCGTCGATCAGGGCATTCAGGCGGCGGGCGGCAACCCGGACGAGGTGGGCTCGGCCGAGCTCTTCGGCCTGGGCGTCCGGCACGGGCTGAACACCTACCTGCCTGTCCTGCCGATGGATCTGGCCGTGCAGGTCCTGTGGCAGCGGGCGCGTCTGGCCGACGCCGCCGAGGAGGAGATCCTGCGCGTCGATGCGTTTGCGGCAAGCCTGCAGGCCAGCAAACAATGGCGATTCGTTTCCCTCTACGGCGGCGTGCAAACGGAGGAGACGAAGCTGCGCGTGCAGTACACCTTCGAAGACCGGGGGGCCACGGTGCCGGTCGACTTTACGTTGACGGGTGCCATGAAGACCCGGCTGGTGCTCGGTACCGCGCTGCACCTGGGGCCGGTGCTGCTGAACGCCGGTGCGACCTTCGGCTCGTTCACGACCTACACCGGCGGGCTGGGCCTAGCATGGTGAGCCTGTTGAGGCCCGTGACTGGCTGCCCTGGCTGAAGGCCTCTGCTGAAGGCCTCTGCTGAAGGCCTCTGCTGAAGGCCCACGGCTCAAAGCCGCACGGCCAGCCCCAGTCCGCCTTCGAGCCCGCCGAACGTGCCGGTGGTGTAGACGAACCGGCTGCGGACCGTGAGCTGGTCGTTGACTTCGTAGTGCGGAGACAGCCCGATGTCGAGCACCGTCTGGCGGTCGAAGTCGGCCGTGGCGTCGTAGTAGCGGCCGTGCAGCAACAGCTCGGCGGAGACGTCCGGGGCGAGGCGTAGCATGACGGCGGCGCGGAGGTCGCCGCGGCTCGGGACGGTCTGGAGTTCGTCGAGCAGGACGCCATCCACGGCCAGGTTGCTCGTCGTGGCGGCGCGGTAGCGCAGCGCCAGGCGCCCTTCGTGGAAGCCGAAGAGCCGTCGGAGTTGCACGGCGGCGGTCAGCTTGTTGCCCGCCTCGAAGGTGCGTCCGTCCGCGAGTTCGTCGGTGCCGTAGAGGGTGTAGGTCAGATCGAGCGAGACGGACGTCTGCGGGTTGAAGCGGTAGTCCAGCCCGCCG
KOK=        28
KK=  338492  LL=  339061  Z=    5.71  JJ=  338102  DL=   570
A===      111      112      113      114      121      123      124      131      132      133      134      141      143      144      211      213      214      223      224      231      233      234      243      244      313      314      323      333      334      343      413      433
B===      222      122      422      322      212      412      312      242      142      442      342      232      432      332      221      421      321      411      311      241      441      341      431      331      424      324      414      444      344      434      423      443
RRR=    0.276   -0.312    0.110    0.878    0.276    6.248   10.167    0.903   -0.020    0.124    2.959    0.829   -0.052   -0.299    0.218    0.204   -0.019   70.432   -1.810    0.912    1.754   17.839   -0.574   -0.765    1.731   -1.633    0.860   -1.463    6.490    8.711   10.600   -1.334
X1==   -0.425    0.531    0.114    0.256   -0.469    3.022    2.178   -0.886    0.022    0.115    1.985   -0.744   -1.256   -0.267    0.531    3.022    0.178    8.636   -0.907   -0.978    1.391    2.538    0.994   -1.209    1.603   -0.446    0.682   -0.962    3.838    3.838    3.606    2.137
X2==   -0.650   -0.588    0.961    3.430   -0.588    2.068    4.667   -1.020   -0.932    1.080    1.491   -1.114    0.042    1.123    0.412    0.068   -0.105    8.156    1.995   -0.932    1.262    7.029   -0.577    0.632    1.080    3.664    1.262    1.521    1.691    2.270    2.940   -0.624
CD1=        0        1        1        1        0        4        3        0        1        2        4        0        0        1        1        4        1       10        0        0        4        5        3        0        4        1        3        2       10       10        6        7
CD2=        0        0        2        5        0        3        6        0        0        3        4        0        2        4        1        1        1        9        3        0        3       11        1        3        3        7        3        5        6        7        6        2
CGGGATCCGCTTCGATTACCAGGACGACGTCATCGAGCGCATCGCCGAGCGGTGCACGCAGGTCGATACCGGCGCCCGGAACGTCGACTTCATCATCGACCGCAACGTGTTGCCGGAGGCGTCCCGGGCCTTGCTCGCCAACCTCGTCGAAGGCCACCAGCCCGGCCGCCTCGAACTCGGCATCGACGCGGAGGGTAACTTTACCTACACCTTTGCCTGATGCCGGCTCCCGATGCCGGGGAGTCGCCGATCTCCGTGTAGTGCATCCCTGAAGACCGACGCTGCTCCAAGGCCATGCCCGAACTCGACGCGAACGTCTCCCGCTTCTACTTCGAAGCCGAATCGCTGCCTGCCGACACCTTCCAGGTCGTCCGGTTCTCCGGGCTGGAAGAACTCTCGCATCCGTTCCGGTTCGAACTGACGCTGGTTTCGGAAGACCCGGACATCGACTTCGCGGCGGTGGTCAATCACGCGGCGACGTTCACGATGCTGCGCGGTACGGAGCGCGTACCGCGCTACGGGATCGTCTCGCACCTGGAGCAAGCCGGTCGCACCGGGGATTTCTTCCTC
KOK=        29
KK=  376742  LL=  377881  Z=    5.77  JJ=  376742  DL=  1140
A===      111      112      113      114      121      123      124      131      132      133      134      141      143      144      211      213      214      223      224      231      233      234      243      244      313      314      323      333      334      343      413      433
B===      222      122      422      322      212      412      312      242      142      442      342      232      432      332      221      421      321      411      311      241      441      341      431      331      424      324      414      444      344      434      423      443
RRR=    2.063   -0.357    1.591    1.105    0.300   30.309    1.366    1.353    1.366    4.853    1.976    0.428   -0.235    1.686    0.300   -0.027    0.092  120.053   -0.149    0.015    0.768   -0.115    1.097    0.220    1.190   47.844   44.555    0.355    2.938   13.738   75.409   18.241
X1==    1.555    0.544    1.013    2.445   -0.456    4.976   -1.143   -0.987   -1.009    1.233    1.326   -1.128   -0.483   -1.381   -0.456   -0.011   -0.260    9.819   -0.285   -0.011   -0.836    0.077   -1.114   -0.356    0.553    7.957    9.925   -0.393    5.235    1.960   11.574    4.007
X2==    1.327   -0.657    1.571    0.452   -0.657    6.091   -1.196   -1.371   -1.354    3.935    1.491   -0.379    0.486   -1.220   -0.657    2.368   -0.354   12.227    0.523   -1.354   -0.919   -1.493   -0.985   -0.617    2.154    6.013    4.489   -0.903    0.561    7.008    6.515    4.552
CD1=        2        1        2        4        0        6        0        0        0        4        5        0        2        1        0        1        1       11        1        1        1        3        1        3        3       16       17        4       19       11       22       16
CD2=        2        0        4        2        0       10        0        0        0       14        7        1        5        1        0        5        1       18        2        0        3        1        2        2       10       16       15       11       13       34       17       26
GCGGGGCTGCTGACGGGCAAGTTCTCGAAGGCGACCGTCGAGCGCCTGCCCGAGGACGACTGGCGCAAACGCTCGCCGTTCTTCACCGAACCGCAACTGAGCGCCAACCTGGCGCTGGTCGAGAAGCTACGCCCGATCGCCGAGCGCCACGGCCGGACGCTCCCGCAACTCGCCATCGCGTGGGTGCTGCGTCGGCCCGAGGTCACGGCTGCCATCGTCGGGGCGCGCCGCCCGGCGCAGATCGAGGAAACCGCCCCTGCGGGCGACTGGCGCCTCGGCGAGGAGGACATCGCGGAGATCGACGCGCTGCTGGCGGAACGGGACGCGGCGCTGGCGTAGCGGCAGGGGCGGGGCGAAGGGCGAAGGTCGCCCTTCTGCTCATCCCGTTCTGCGCCGGCCACCGGTGTTGAACCGGACGCACGCCTTGCCGAAGTAGATCAGGTCGCCGTCCTGGAGGGCAACGGGTTGCTGGCGGACGGCGATGGGGACGTGCAGGTGCGTGCGGACGACGGAGGTGCCCCAGGTGCTCTGGTCGTCGTGTACGCGGAAGACGCCGGCGGCCTCGTCGAAGCCGATGCGGGCGTGGATGCGGGAGACGGTTTCGAGGATCGCCCGCTCCTCGGGCGGCAGCGTCTCGTCTTCGTAGTCGGCGAAGGCGAGGGCGTTGCGCCGGACGATCCGGCCGCGCTCGTCGACGACCTCCTCCAGCCGCCCGATGGTGAGGGTCTGCCGGCTTTTGACGACGTAGCGGGTCTTCGGCGTGCGGCCTTTGAGGACGGTCAGCGTGGCGGTGGTAGCCGTCCGCCGCCGGGTGAACTCGACGTAGAACGGCCGTTCGCCAAAGCAGCCGGTAAGGCGTTCGGGAATGCTCCGGTAGAAGCGCCAGCGCACCTGCAGCGGCTCGGGCACGGGGATGCGGGCGTCGGCCAGGCGGCGGTGGACGGCGTCGCTGAAGGGTTCGTCCGGGCCTTCCAGGGCCGCCTCGAACAGGTGCCGGGTGCGGTTGGATTCGGCCAGCAGGTGGATGGTGAGGCGGTTGAAGGCGAAGTGCCGGCGGTGCGGCTCGGCGGCGCGCTCGACGTCGTCCAGGATGGCACGGCGGAACTCCAGCGGCTCGGCCGGGGCACGCTGGAACAGGGC
KOK=        30
KK=  394652  LL=  395701  Z=    5.12  JJ=  394562  DL=  1050
A===      111      112      113      114      121      123      124      131      132      133      134      141      143      144      211      213      214      223      224      231      233      234      243      244      313      314      323      333      334      343      413      433
B===      222      122      422      322      212      412      312      242      142      442      342      232      432      332      221      421      321      411      311      241      441      341      431      331      424      324      414      444      344      434      423      443
RRR=    0.149    0.149   -0.028   -0.063   -0.280    3.043   17.585   -0.316    0.004   -0.303    5.177   -0.613    4.008   -0.444    0.149    0.004   -0.877   -0.472   -2.251   -0.073    1.617    7.460   -0.071   19.525    0.150   15.344   13.286    0.305    6.515    2.476   35.268   23.939
X1==   -0.304   -0.347    0.099    0.056    0.653    3.930    4.760    1.099   -0.028   -0.412    3.743   -0.944    1.330   -1.137   -0.347   -0.028   -1.041   -0.160   -1.112   -0.028    3.446    2.155    4.417    6.445    0.205    3.743    4.024   -0.328    3.467    0.971    6.156    3.467
X2==   -0.489   -0.429   -0.288   -1.131   -0.429    0.774    3.694   -0.288   -0.155    0.734    1.383    0.650    3.013    0.391   -0.429   -0.155    0.843    2.953    2.024    2.632    0.469    3.461   -0.016    3.029    0.734    4.100    3.301   -0.930    1.879    2.550    5.730    6.905
CD1=        0        0        1        1        1        5        6        2        1        2        9        0        5        1        0        1        0        1        0        1        9        7       11       15        3        9       10        7       18       11       13       18
CD2=        0        0        1        0        0        2        5        1        1        5        6        2        9        4        0        1        2        4        3        4        4        9        3        8        5       11        9        7       15       17       14       30
CTCGACGCCGGCTGCACGCCGGACGAGCTGCGTCATGCCGCGCTCCTGGCCACGACGACTCTGGGATTCCCGAGCATGATGACGGCCCTCTCCTGGATCGAAGACGTCCTCGAGCCCGACGAAGCGTGACGGAGCGTCCGACCGGGTTGATCCTGGCCGGCGGCGCCAGCCGCCGCTTCGGCTCCGACAAGCGCCGGCACCTGGTGCAGGGCCGCGCCATGATCCACCGCGTGCATGACGCTGTGGCGGCCGTGGCGGCGCCCGTCTGGGTCAGCGTCCGGGATCCGGCCGACGGCCCCCTCGGGCCGTCCGTGCCGGTCGTGGTGGACGCCGTGCCGGGAGCCGGGCCGCTGGCCGGAGTGGTGGCCGGCCTGCAACGGCTGGAAGCGGAGTGGCTGCTGGTGGTGGCCTGTGATCTGCCCCTCCTGCGGGCCGATGCGCTGCACACGCTGATCGACGCCGCGCAGCCGGGGACGGCGGCGGTCGTCGCCAGGGGGGGGATGGCCGTCCGCAGCCGCTCTGTGCCTGCTACCATCGCACGGTGCGGGACGTGGCCGAGGCGCATCTCGCCGCCTGGCGGCTGGCCCTGCACGACCTGCTGGCGGCGCTCGACCCGGTGCGGTTCGTGCGGCTGCCCGACGACGTGCTCCTCAACGTCAACCATCCCTCCGATACGCCCGGCTGACGGCCGAGCGCGGTCTACACCCCGTGCAGGTGAGCCAGATCCCGGATCAGCCCGCGGACGTCGACGGCGTCGTCCGGGGCGTCCGCGGCGGCGTCGCGGGCTCCGGCCTCCGGGTCGAGCAGCATGCGGACGGTTGTCTGCACCGAGTCGGCCAGGGCGTCGGCATGGTAGCCGCCCTCCAGGACGGCGACGAGCCGCCCGTCGCTGTGGGCATCGGCCCAGGCCATGACCTCCTGCATCAAGGCTCCGAAGGCCGCCGCGTCCAGATGCATGGCGCCCAGGGGGTCCTGCCAGTGGGCGTCATAGCCGGCCGAGACGAGGATCCACTCGGGGCGGAAGCGGGCGACGACCGGCTCCAGGAGGCG
KOK=        31
KK=  415262  LL=  416431  Z=    5.96  JJ=  415262  DL=  1170
A===      111      112      113      114      121      123      124      131      132      133      134      141      143      144      211      213      214      223      224      231      233      234      243      244      313      314      323      333      334      343      413      433
B===      222      122      422      322      212      412      312      242      142      442      342      232      432      332      221      421      321      411      311      241      441      341      431      331      424      324      414      444      344      434      423      443
RRR=    0.848    1.451    2.292    0.385   -2.818   31.401   31.912   -0.830   -0.062    0.496    5.479    1.473   -1.170    0.198    1.101    1.594    0.108   31.785   -0.266    0.480    0.242    1.044    0.269    1.862    2.439   17.101    6.076    3.508   30.706    6.693    5.941    1.981
X1==    0.266    1.074    2.870   -0.347   -0.926    6.660    6.198   -0.410    0.080    1.116    2.448    2.190   -0.523    0.179   -0.926    0.811   -0.586    4.967   -0.162    0.811    0.585    1.256    0.196   -1.319    1.692    3.042    1.614    3.151    5.081    5.081    1.854    2.146
X2==    3.192    1.351    0.799   -1.111    3.044    4.715    5.148    2.024   -0.783    0.445    2.238    0.673    2.238    1.103   -1.189    1.966   -0.184    6.400    1.641    0.592    0.414    0.831    1.372   -1.412    1.441    5.622    3.764    1.113    6.043    1.317    3.205    0.923
CD1=        1        2        5        1        0       11       10        1        2        5        7        4        2        3        0        3        1       10        2        3        5        6        4        1        6        8        7       14       18       18        6       11
CD2=        6        3        4        1        5        9       10        6        1        5        9        4        9        7        0        5        2       10        4        3        4        5        6        1        7       16       10        9       22       10       11        9
ACGTACGAAGCCCGCATGAAGCGGCATCGCCCCCATCATCGGCATCTGGTCGAGATCGTGGCCGGGGCCTTCGAGGTGCCGATGGCGTTCGTCACGATGATCGACATCAACCAGCAGCGATTCAACGCCTGCTACGGGGTGCATCTGCCCCCCATCGACCGACGTCTGTCGCTCTGTGCGCACGCGATGCTGGAACGCGGCGTCACCGTCGTCCCCAATGCGCGGCAGGACCCGCGCTTCATGCGGAATCCGCTCGTACTCGGCGAGCCCAACATCCGGTTCTATGCCGGCGCTCCGCTGCGCACGCCCGCCGGGCACGTCATCGGCACGCTGGTCATTGCCGACGCGCAGCCCCGGGAGCTGGGTCGGGGACACCGGGCGTTGCTGGAGGAGTTTGCCCAGATGATCATGGACGAGCTCCAGCGCGAGGAGTCCCGGCCGACTGCCCCGCTGACGCTGGAAACGTTCTGATCCTCGCGTCCGCTACGGCACCTGCGCAGAAGAGGGCATCTCCGAGAGGGGATGCCCTCTTCGCGTATCCGGGCTCACCGGGGTAGGTATGCACCGCACAGGGCGGATGAACCCCCTGGTGCCTGTGCAACCGTCATCTCCCGACTCGATCGGGGATTCAGAACCATGGAACGGGATGGGCCGGATTCCCGCTCAGGCAGAAACCGCAGGTTCCCGGTGGAAATGCCGCTGGCGGTCGTCGTAGCATCGACAGGAGTCCTGCGTGCGGAACGCCGCCGGCTCCGTGGCCGGCCGTCCGCAGAAAGCGCTCGTCCCGGGGGGTTTTGTATCGGCAAAGTTGTATATTCGCGCCGTCCTGAACGCACCCTGTTGATCAGTCCACCGGCCGGACCGCCGCAGGTGTGAGTGCTTAACGGGATTTTTGATTGCTGTCGGTACCGGCAATGGGTACCTTCGATTTTTGTGTAGTCAACGCGGCCCCCGACCTTCCCCCGATTCTGTTGACCGCCCCCGGTTTATGGTAGCGCAACTGCTTTTTTTTCTGCTCGCGATCGTCGCCATTGCGGCGGCCCTCGGGATGCTCATCGCGCGCAACCCGGTGAACAGCGCCCTCTGGCTCGTGCTCAATCTGTTCTGTATCGCCGGGCTGTACCTGACTCTCAATGCGCAGTTCATCGGGATCATTCAGATCCTTGTCTA
KOK=        32
KK=  514712  LL=  515881  Z=    6.84  JJ=  514682  DL=  1170
A===      111      112      113      114      121      123      124      131      132      133      134      141      143      144      211      213      214      223      224      231      233      234      243      244      313      314      323      333      334      343      413      433
B===      222      122      422      322      212      412      312      242      142      442      342      232      432      332      221      421      321      411      311      241      441      341      431      331      424      324      414      444      344      434      423      443
RRR=   -0.518    0.653    6.053    7.924   -0.085   -0.859   12.298   -0.355    1.717    2.890    7.483    4.498   22.299    3.170    0.653    1.729   -0.535    1.118    7.608    3.123   41.779   41.718    2.671   -0.400   -0.023    1.604   -0.071   -0.023   10.204   -0.635   -0.944    8.601
X1==    0.868   -0.885    2.792    2.000    0.115   -0.506    2.533   -0.730   -1.289    1.146    3.606    2.000    4.115    1.970   -0.885    1.841    0.995    0.581    2.239    1.841    5.720    5.559    2.730   -0.718    0.108    1.056   -0.038   -0.022    6.671    2.146   -0.983    3.277
X2==   -0.597   -0.738    2.168    3.961   -0.738    1.696    4.856    0.486   -1.332    2.523    2.075    2.249    5.418    1.609   -0.738    0.939   -0.538    1.925    3.398    1.696    7.305    7.505    0.979    0.557   -0.215    1.518    1.877    1.044    1.530   -0.296    0.961    2.625
CD1=        2        0        6        5        1        1        5        1        0        6       11        5       12        8        0        4        3        2        4        4       13       13        8        2        4        6        3        7       25       13        2       16
CD2=        0        0        4        6        0        4        8        2        0        8        7        4       13        6        0        3        1        5        7        4       19       19        6        5        3        6        8       11       12        7        5       15
TCGGCCCCGCCGGTTTCCTCGCAGGCCGTCAGCGCCACGATGACCTGCCCGCCCGGAGGTCGCCAGCCCTGCCGCGCCAGATCCAGCACCGCCGTGAGCATCGCCGCCCCGCTGGCCTTGGCATCGACCGTCCCGCGCCCGTACACCTGCCCGTCCCGCTCGACCGGCTCGAACGGGTCGAAGGGATGATCCTCCGAGGGAGGAACCACGTCCAGGTGGCTGTTGAGCAGCAACCGATCCTCGCCCTCACCCAGCCAGCCGTAGACGTTGTCTCCGAGCCGTCCCGTCGGCAGCCCGGCCTCCTGCAGGTAGTGCTCCACGAAGTCCGCCAACGGGCCTTCTTGCCGGCTCAACGAGGGAAACCGCACGAGGTGTTTCAGCAGATCGAGGACGGGAAGCACGGGCGCGAAGGTCGGATAGAAGGCCGGATGGAGGGAGAGAAGGCGAATGCCGCACGATCCTGTATGATACCGGCGTGCGCCATCGAAAGCCGTCGAATTCTCTTGAAAAAGCAACGGGTCAGGGGGTGACATAGAGATGTCACCTCGGTCGGGTATGTTGGGGAGCACAGACCCGGCCGGAGCAGGGCCACGCAGGCCGTCGACGGCCGGGATGGTTGAACAACCGTGAGAGGGACATCATGGAACGCACACGCATCAATCCCCTGAGGCGTCGCCCGCGCGGGCACCGGCTGGTCGTCGCCGTACGCGGGGCGGCCGGTACCGGCAAGAGCGTCTTCGCCGCCTCGCTGGCGGACGCCGGGCTCGGGCGGCTCTGCTTCTTCGACACCGAGCGCAAGGCCCGCCTGCTGCCGGGAAGCAACGGCAGCCGCTTCGACGCCATCGAGATCCGGCATCCCGACGAGTTGCCGGAGTTCATCGAGTGGGCGCTCGAAGGCGAGGGCCGTGCGCAGGAGTACGGCTGCTACGCGCTCGACTCGTGGGCCATGTACTTTGCCCGCAAGCACCGCGAGAGCCTGCTGGCCGTCCGCGAGCGTACGGCGGACCCGCTGGCCCAGCTCAGCGCGGAGGATCTGGCGAACGACCAGGTCGTCTTCCAGGAGGTGCTCCGCCGGCTCTGCATCGACAGCGGGGCCTGTGTGGTCATCACCGATCAGATTCCGGCGAAGGGCAAAGACGATCGGGAAGAGAACGAGATGGGCCGGGTGCT
KOK=        33
KK=  543932  LL=  544981  Z=    6.70  JJ=  543842  DL=  1050
A===      111      112      113      114      121      123      124      131      132      133      134      141      143      144      211      213      214      223      224      231      233      234      243      244      313      314      323      333      334      343      413      433
B===      222      122      422      322      212      412      312      242      142      442      342      232      432      332      221      421      321      411      311      241      441      341      431      331      424      324      414      444      344      434      423      443
RRR=   -0.184   -0.194   -0.192   -2.327   -0.935   34.154    1.005    1.549    0.488    2.042    6.833    0.483   -1.222    0.472    0.532    1.911    0.524   46.201    0.533    3.424    6.965    6.778    0.605    2.166   -0.751   35.242   18.963    0.012    9.019   -0.779    6.833   12.824
X1==   -0.716    0.267   -0.462   -1.220   -0.733    7.416    2.851   -1.262   -1.277    3.532    2.099    0.434    0.979   -0.601   -0.733    4.255   -0.417    5.737   -1.249    2.674    2.912    2.031    0.372    1.080   -0.259    4.898    2.912   -0.614    2.989    4.133    2.099    3.752
X2==    0.257   -0.726    0.415    1.908    1.274    4.605    0.353   -1.228   -0.382    0.578    3.256    1.113   -1.248   -0.785   -0.726    0.449   -1.255    8.053   -0.427    1.280    2.392    3.336    1.628    2.005    2.905    7.196    6.512   -0.020    3.017   -0.188    3.256    3.418
CD1=        0        1        1        0        0       11        5        0        0       10        7        2        5        2        0        7        1        9        0        5        9        7        4        5        3       12        9        6       15       18        7       17
CD2=        1        0        2        4        2        7        2        0        1        4        9        3        1        2        0        2        0       11        1        3        7        9        6        7        8       16       14        6       14        6        9       15
GGTGTCAGCCGCATCACCGTTCGCCGTGCCCTTCAGACCCTCGAACACGAGCACCTCATCTACCGCCGGCAGGGCCTGGGCTCCTTCGTGCAGGATACCCGCGTACGGCAGGGCCTCGTGCGCCTGACGGATTTCCTGGAGGATATGCAGCAGGCCGGCATCGAAGGGACCTCCCGGGTCCTGCATCAGGGCGTCGTCGAAGCCGAAGCCCGGGTAGCCGAAGCCCTGGAGGTCGAACCCGGCACCCGGGTGCTCCGGCTGGACCGGCTGCGGCTGGGCGACGGCGAACCGATGGCCTTCGACCAGACCTGGCTGCCGATGGCGTATGCCCGGCTCATCGAGGGACGAGACCTGACCCGTGATACGATCTATGGCATCCTGGAGCGGGAATACGGCCTCCGTATCGAACGCGGACGCTACCGCATCGACGCCGTCAACGCCCCTGCGGAGGTGGCCGAGGTGCTCCAGGTGTCTCCCGGACGTGCGCTGCTCCTGATCGAACGTACCTCGTTCGGTGAGCTCGGCCGCCGCATCTACTTCCAGCGTCGCTACTACCGGACGGATCGCGTCACCTACGAGATGGAGCTGGAGCGGGACCCGGGGCAGCCGTCCACCGCACACGGAATGCCCCTGCAGGAGTTCGAGCCGGTTTTCCGTTTTCCCTCCACGGACGAATCATAGTGCGGCGTCGAGCCTGTGCCGATCAGCTTCGATGCCGCACCAGGTGTGGGGCGGGCCCCGCTGCCGCCGGGACCCGCCTCGACGTCGTCCGTCAATGCGGCAGCCGCGGGCGCAGCGCCGCGTACGTCCACGTGCCGAGCATGGCGCCCGCGATGGCCACGATCATCACGCTGATCCCGCTGCCGAGGAGGGCAAAGATGGGGCCGGGGCAGGCGCCCAGCAGCCCCCAGCCCAGCCCGAAGATCGTTCCGCCGATCCAGTAGCGATAGCCTTTCCCCATCTCTTTCGGGGGGATCGTGATCGGGTTGCCGTGGGCATCTTTCACGCCCAGCTTCTTGATGGCCGCGACCGAGGCCGCCGCCACGATCA
KOK=        34
KK=  576542  LL=  577111  Z=    4.60  JJ=  576542  DL=   570
A===      111      112      113      114      121      123      124      131      132      133      134      141      143      144      211      213      214      223      224      231      233      234      243      244      313      314      323      333      334      343      413      433
B===      222      122      422      322      212      412      312      242      142      442      342      232      432      332      221      421      321      411      311      241      441      341      431      331      424      324      414      444      344      434      423      443
RRR=    0.848   -0.141   -0.374   -0.259   -0.012    4.041   78.096    4.040   -0.062    2.037   -1.384    0.454    0.735    1.132    1.980    0.399   -0.249   -1.090   -0.079    1.256   -2.482    1.800   -0.291    0.604    1.003   20.118   -0.209   -0.481    1.445    0.326    2.052    6.565
X1==   -0.814    2.180    0.946    0.828    0.180    1.917    4.593    1.933   -0.048    1.459    2.150    0.828    0.469    1.162    2.180   -1.031    0.815    2.879   -0.137   -1.031   -1.168    2.131    0.457    2.756    1.459    3.830   -0.297    1.006    1.606    0.117    1.309    2.351
X2==   -1.042   -0.065   -0.395   -0.313   -0.065    2.109   17.002    2.090    1.277    1.396   -0.644    0.548    1.567    0.974    0.909   -0.387   -0.305   -0.379    0.572   -1.219    2.125    0.845   -0.635    0.219    0.688    5.253    0.702   -0.479    0.899    2.792    1.567    2.792
CD1=        0        3        2        2        1        3        6        3        1        3        4        2        2        3        3        0        2        4        1        0        0        4        2        5        3        6        1        3        4        2        3        5
CD2=        0        1        1        1        1        4       21        4        3        4        1        2        4        3        2        1        1        1        2        0        5        3        1        2        3        9        3        2        4        7        4        7
GAGCGGTTCCTGAAGGGAGGGCAGCACATGCACGAGCATGGCCGAGCGGCGCAGCGGATCCTGCATCATCTGCTGCATCATCTGCATATGATGCCGCATCATGCCTGTCATAGGGCTGTGCATCATGTCTATCATGACCCGGGTCCCGCCGGCCTCTTCAGGGGCGGACCGGTCTGGGTGATGGATCTGGTGCTGGGCGACTGCCGGACGTGTGCCGACCAACAGGAAGAGCATCATCCCTGTTAACCATGCCATCAGCAGTCTCCTGCGTTCATCTAGTCGGGTAGTCATGGAACACCTCATTCGAATGGTTAACGGAATCATTAAACAGCGTCGGTAGCGTGGTAGAGTTTGTGGCTGCACTGGGGGGATACCGTCGTTGCCGGTGCCCGCTTCCTGCCAGCTTCTGCTTGTGGCCGACGTGATAGAGGCAGGCTAGCGTCGAGCACGATCCAGCAAACGAGCAAGAATAACACCCATAGTGTCATTGCAATGATGAACCATACCATAGCGGATCTTGCTGGCTTACATGGACGCACTCGATTACCCACAAGACCGGGATGGACGCCT
md=   0  K3=       3  K4=  582852  IDL= 4653221
KOK=        35
KK=    6153  LL=    6962  Z=    4.84  JJ=    6063  DL=   810
A===      111      112      113      114      121      123      124      131      132      133      134      141      143      144      211      213      214      223      224      231      233      234      243      244      313      314      323      333      334      343      413      433
B===      222      122      422      322      212      412      312      242      142      442      342      232      432      332      221      421      321      411      311      241      441      341      431      331      424      324      414      444      344      434      423      443
RRR=    2.210    0.711   -0.294   -1.946   -0.262    6.307    9.949   -1.848    1.139    0.098    0.935    0.150   -0.353   -0.329    0.263   -0.088    1.139   77.766   -0.702    0.060    0.392   -0.037    0.368    0.342    3.165    7.976   56.930   -0.353    3.511    8.037   27.936   25.181
X1==    1.471    1.499   -0.110   -1.078    0.499    3.856    2.799   -1.061   -1.032    0.427    1.019   -0.142    1.019   -0.962   -0.501   -0.054   -1.048    9.002   -1.020   -0.054   -0.828   -0.198   -0.864   -0.900    3.719    2.315    6.613   -0.437    2.654    3.105    6.850    5.361
X2==    1.503    0.474    2.681    1.805   -0.526    1.636    3.554    1.742   -1.104    0.229    0.918   -1.057   -0.347    0.342   -0.526    1.636   -1.086    8.639    0.689   -1.104   -0.473    0.189   -0.427   -0.380    0.851    3.446    8.609    0.807    1.323    2.588    4.078    4.697
CD1=        2        2        1        0        1        5        4        0        0        3        4        1        4        1        0        1        0       10        0        1        1        2        1        1        8        6       12        4       11       12       13       17
CD2=        2        1        4        3        0        3        5        3        0        3        4        0        2        3        0        3        0       11        2        0        2        3        2        2        4        8       17        8        9       12        9       17
GTGCGCCGCGTTGAAGAGCCCCTCGCGGCGCAGCTTCTCCTTGAGTGCCTCGAAGGCCTGCTGGAGGGCGCCTTCCCCCGCCGGTTCGAGCCGCTCCACGATCATCTGGAGGTCGCCCCGGCGTTCGTAAATCGAGACCTCGCCGTGCGCGCGCACGAGCAGCCCGTCGCGCGGTTCGAAGAAGAGGGCGCCGGCCCGGAACCGCCACATCACGCAGCGGAGCTGAGCGTCGGCGTCTTTGAGGGTGAAGTAGCAATGCCCAGAGGCCGGCCGCCTGACGTTGGACAGTTCGCCCTCGACGCGGACGTGGCCGAAGCCGCGCTCGACGGCCTCCTTGAGATCACGGACCAGCTCCCGGACGCTCAGAATGGCGGGCTCGGCCGGGTCGAACAGCGAGGGACCTTCGGGGCGGGAACGGCGGTTATTCATGCGGCTTCAGGTGCCGGCGAGTGTCACGAACACGGCAGGGCCCGTCGGGCCCGTCGGGCGGGGCCGGCCGGCCCGGGGAGCCGCTCCGTACCTCCAGGCCGTATGATACGAGATTTTACCGACCCTATGACGCGTGTTCTGTTCGTCTGTCTCGGCAACATCTGTCGCAGCCCGCTGGCCGAGGGTGTCTTCCGCCATTACGTCCGGAAAGCCGGGCTGGAAGACCACATCGAGGTCGACTCGGCCGGCACCGGGAGCTGGCATGTGGGCGAGCCGCCGGACCGCCGCATGCGGCGCACGGCCGAGGCCCACGGCATCTCGCTCGACGGGCAACGCGCCCGGCAATTCGAGAAAGAGGACCTGGAACGCTTCGATCACATC
KOK=        36
KK=   14013  LL=   14552  Z=    4.94  JJ=   13983  DL=   540
A===      111      112      113      114      121      123      124      131      132      133      134      141      143      144      211      213      214      223      224      231      233      234      243      244      313      314      323      333      334      343      413      433
B===      222      122      422      322      212      412      312      242      142      442      342      232      432      332      221      421      321      411      311      241      441      341      431      331      424      324      414      444      344      434      423      443
RRR=    0.274    2.163    2.223   -1.399    0.274    6.152   18.013    0.101   -0.206    3.293   -1.067    0.192    0.735    1.766    0.274    0.823    0.787   -1.669    0.045   16.339   -0.164   25.358   20.601    2.553   -1.624   -0.045    0.264    1.165    2.763   -0.257   -1.942    3.037
X1==   -0.711    1.403    1.048    2.278   -0.597    3.200    5.511    0.048    0.200    1.537    3.122   -0.312   -0.616    0.874   -0.597   -0.800   -1.076   -0.671    0.040    4.200   -0.069    6.085    6.085    3.290   -1.137    0.132   -1.041    0.996    1.009    2.305    1.627    2.954
X2==   -0.385    1.541    2.122   -0.614   -0.459    1.922    3.268    2.122   -1.029    2.143   -0.342   -0.614   -1.193    2.020   -0.459   -1.029   -0.732    2.486    1.129    3.890    2.373    4.167    3.386    0.776    1.428   -0.342   -0.253    1.169    2.739   -0.112   -1.193    1.028
CD1=        0        2        2        4        0        4        7        1        1        3        6        1        1        4        0        0        0        0        1        5        1        9        9        7        0        2        0        3        4        6        4        7
CD2=        0        2        3        0        0        3        4        3        0        5        1        0        0        3        0        0        0        4        2        5        6        7        6        2        4        1        2        7        8        3        0        5
TGGATGCGCATTGAGGGGGGCGTTTGCTCATGTCGCATGGTTCATGGGGCGATCCCGTTGTGAGTGCCCGGAGGTGGATCGGCCGGCGGAGCAGGGTGCGAATGCTGGTGTGGGAAGATGGTGAGAACGTGGGATCGACGGGCCGTGGATGCGGTTGGTAAGCAACGGATTCGAGCCGCAGACGGGATCGGCTGCTCGCAGGAGGGCAAGAATCGACGCATGCCACGCATGGACGACGGAATGCCCCGAGACGAATGGATGCCCCGATGGCCGGCCGGTCATGGACCGCATGGTCAGGGTGGGGAAGAACGATCAAGCCTGAACGATCAAGCATGAACCACGACGCATTCGAATTCGTCGAAGCCTCCGGTGGCATCGAGGCGTATCGCCTGCCGGCCAACGGCCTCGACGTGCTGCTGCTGAACCAGGCGGCGGCGCCGGTGGTGACCTTCATGGTGACCTACCGCGTCGGCAGCCGGAACGAGGTGCCGGGGCACACGGGGGCGACGCACTTCCTCGAACATCTCATGTTCAAGGGCA
KOK=        37
KK=  104943  LL=  106112  Z=    6.19  JJ=  104943  DL=  1170
A===      111      112      113      114      121      123      124      131      132      133      134      141      143      144      211      213      214      223      224      231      233      234      243      244      313      314      323      333      334      343      413      433
B===      222      122      422      322      212      412      312      242      142      442      342      232      432      332      221      421      321      411      311      241      441      341      431      331      424      324      414      444      344      434      423      443
RRR=    0.068    1.534    1.083   44.922    0.131   31.716    3.260    0.951    1.978    4.232   32.036   -0.265   -1.339   -2.329   -0.972   -1.920    0.112    5.373    9.371    3.176   -0.832    1.774    3.734   -0.042    7.117    2.603    2.351   -0.006   11.181   14.316    9.793    1.393
X1==    0.520    1.883    0.722    8.943   -1.035    7.718    1.640   -1.419   -1.240    1.289    5.291   -0.892    4.191   -1.016    0.911    1.203   -1.352    3.564    1.380    2.018   -0.804    0.886    1.513   -0.040    1.887    1.442    1.243   -0.036    2.386    3.310    4.191    1.924
X2==    0.131    0.815    1.500    5.023   -0.127    4.110    1.987   -0.671   -1.595    3.283    6.055    0.297   -0.319    2.293   -1.068   -1.595   -0.083    1.507    6.791    1.574    1.035    2.002    2.468    1.033    3.772    1.805    1.892    0.171    4.686    4.326    2.336    0.724
CD1=        2        3        3       16        0       11        4        0        0        5       13        1       11        2        2        3        0        5        3        4        1        4        5        3        6        6        4        4       10       12       11        9
CD2=        1        2        4        8        1        9        5        1        0       11       15        2        3        7        0        0        2        6       14        5        8        9       10        6       12        7       10       10       21       20        8       10
ATGCCCGGGGACAACACGCGGTTCAAGGTGAAGCTGATCGTGCCGGTGGCGATGGAGGAGGGGCTTCGGTTCGCGATTCGCGAGGGAGGCCGCACGGTGGGCGCCGGCGTCGTGACGAAGATCCTTGACTGATAAACGAGCCGTCAGCGGTCAGCACCCGGCTTCCGGGCGCGCTGGCCGCTGACGCCTGAATGCTGAACGCTATATATGGCCAGCCAGAAGATTCGTATCAAGCTGAAGTCGTTCGATCACACGCTGATCGACAAGAGCGCGGAGAAGATCATCCGCACGGTGAAGTCGACCGGTGCGGTCGTCAGCGGGCCGATCCCGCTGCCTACGCAGAAGTCGATCTACACCGTGCTGCGCAGCCCGCACGTGGACAAGAAGAGCCGCGAGCAGTTCGAGACGCGCAGCCACAAGCGGTTGATCGACATCCTCTCGACGAGCAGCAAGACCGTCGATGCCCTGATGAAGTTGGAGTTGCCCAGCGGCGTCGACGTGGAGATCAAGGTGTGAGTGGCGCGCTGCCGCACCGCACACGCTTAACTTAATCCGGCCGCACGGGCGGCCTCAAGCACGGATTACAATGAGCGGAATCATTGGACGAAAGGTCGGGATGACCAGCCTCTTCGATGCGAACGGGACGAGCATCCCGTGTACCGTCATCGAGGCGCTGCCCAACGTGGTCACCCAGATCAAGACGCAGGACGGCAGCGACGGCTACGACGCCGTGCAGTTGGCGGCCTTTGACAAAAAACCGAAGCGGACCTCGCGGGCCTTGCAGGGGCATTTCGAGCGTGCCGGAACCACGCCCAAGCGGGTCGTGAAGGAGTTCCGTGGCTTTGCGCTCGATGTGAACCTCGGGGATGAGGTGCGCGTGGAGGATCTGTTCCAGGAAGGCGAGGTGGTAGACGTCGTCGGGGTGTCCAAAGGCAAGGGGCATCAGGGCGTCGTCAAGCGCCACGGCTTCGGCGGGGTGGGCATGCGGACGCACGGCCAGCACAACCGCCAGCGCGCGCCGGGCTCGATCGGCCAGTCGTCCGATCCCTCGCGCGTGTTCAAGGGAACGCGCATGGCCGGGCGCAAGGGCAACGACCGCGTCAAGGTCAAGAACCTGCGGGTCGTGCGGATCCTGCCGGATCACAACCTGATTCTGATCCGCGGCGCCGT
KOK=        38
KK=  106653  LL=  107822  Z=    5.28  JJ=  106623  DL=  1170
A===      111      112      113      114      121      123      124      131      132      133      134      141      143      144      211      213      214      223      224      231      233      234      243      244      313      314      323      333      334      343      413      433
B===      222      122      422      322      212      412      312      242      142      442      342      232      432      332      221      421      321      411      311      241      441      341      431      331      424      324      414      444      344      434      423      443
RRR=    0.442   -0.202    2.213   24.447   -0.032   48.900    0.002    0.502   -1.006    3.996   19.860   -0.215   -0.463    0.505    0.139   -1.296   -2.389    3.788    3.763    0.028    9.608    8.642    0.153    0.032    0.003    5.317    2.552   -0.268    6.765   26.333    3.877    0.874
X1==    1.160   -0.170    4.032    7.725   -0.170    7.930    0.012   -1.614    0.749    0.857    3.747   -0.378    0.825    0.792   -0.170    2.185   -1.415    1.242    1.218    0.030    2.671    5.415    2.630    0.376    1.347    1.799    0.990    1.143    3.771    3.771    1.312    0.337
X2==    0.381    1.186    0.549    3.165    0.186    6.166    0.176   -0.311   -1.344    4.662    5.301    0.568   -0.561    0.638   -0.814   -0.593    1.688    3.050    3.089    0.909    3.597    1.596    0.058    0.084    0.002    2.956    2.579   -0.235    1.794    6.982    2.956    2.592
CD1=        3        1        9       15        1       13        2        0        3        6       12        2        6        6        1        5        0        3        3        2        8       13        8        4        7        8        5       10       17       17        7        8
CD2=        1        2        2        5        1       10        2        1        0       11       12        2        2        4        0        1        4        7        7        3       11        7        4        4        3        8        9        6       11       24        8       13
GCACCCGCGATCTGCGCGCGCTGTTGCAGGCGCTGGAGGTGGACGGGCGGAAGGTGCTCATCCTCACCGGTTCGCACGCGCCCAACGTCTACTATTCGGCCCGCAACCTGCGGGGCGTGACGGTGCGCGAAGCCCGCAACGCGTCGACGGTCGACCTGCTCGACGCGGCGGTGATCGTGCTCCAGGAGGGCGCTCTGGCCGTCCTGAGCGAACAGCTCGGCGCTGCCGAAGCGGCCCACTAATCCGATAACGACGCTACGTCATGAGCAAGAAGAACATCCTGATTCGCCCCTACGTCACGGAGAAGATGTCGAGCCTGATGGAGGATCGGCACTACGCCTTCGTGGTGGACCGGCGGGCGAACAAGATCGAGATCCGCAAGGCCGTCGAAGAGCGCTATCCGGGCGTCCGGGTCAAAGAGGTGCGGACGATGGTGGTGCGTGGCAAGCGCCGCCGCCAGTTTACCAAGCGCGGCCTGATGGAAGGGCGCACGGCGTCCTTCAAGAAGGCCGTCGTCACCCTGGAGCCGGACAGCCAGGAGATCGACTTCTTCGAGAACGTCTGATGCGGCGGCGTTCGTTTTTCTCTGTCAACCCGGGGCGCAAAGCTCTTTCCGCGTCGCACGGATCGAGCAAGTAAGCCCTCAGCGACCAGACTTCCATGGGTATCCGAAAACTCAAGCCCGTAACGCCCGGCCAGCGGGCGCGCTCGGTGGACTCCTTCGAGGATATCACCAAGAGCACGCCGGAGAAAAGCCTGCTGGCTCCGCTCAAGAAGAAGGGCGGGCGCAACAACCGGGGGCGCATCACGACGCGCCACCAGGGCGGCGGCCACAAGCGCCGCTATCGCATCATCGACTTCAAGCGCGACAAGATCGGCGTGCCGGCCCGCGTCGCCAGCATCGAGTACGACCCGAACCGCTCGGCCCGTATCGCGCTGCTGGTCTACGCCGACGGTGAGAAGCGCTACATCATCGCCCCGAACGAGATTCAGGTCGGTCAGACCGTCTCCAACGGTCCCGATGCGTTGCCGGAGCCGGGGAACTGCCTCCCCCTGGCGAACATCCCCGTCGGTTCGACGGTGCACGCGATCGAGTTGAAGCCAGGCAAGGGAGCGCAGTTGGCCCGATCGGCGGGTACCTACGCGCAGCTGACCGCGCGTGAAGGCAAG
KOK=        39
KK=  131913  LL=  132632  Z=    5.03  JJ=  131823  DL=   720
A===      111      112      113      114      121      123      124      131      132      133      134      141      143      144      211      213      214      223      224      231      233      234      243      244      313      314      323      333      334      343      413      433
B===      222      122      422      322      212      412      312      242      142      442      342      232      432      332      221      421      321      411      311      241      441      341      431      331      424      324      414      444      344      434      423      443
RRR=   -0.320   -0.192   -0.001   -0.024    0.339   33.683   14.746    0.001    1.146    2.088    1.159    0.224   -0.044    0.333    0.339    3.067    0.194   46.386    0.664    0.008    2.343    0.175    0.573    0.282    1.198   27.801   12.035    2.115    5.180   -1.189    6.541    5.533
X1==    0.486   -0.531   -0.002   -0.036   -0.531    7.864    5.757   -0.002   -1.022    2.198    0.695   -1.023   -0.015   -1.459   -0.531    1.940   -1.040    5.761    0.854   -0.035    1.407   -0.760    1.336    0.577    0.755    5.665    2.827    2.184    2.595   -0.483    2.825    3.621
X2==   -0.659    0.362    0.633    0.682   -0.638    4.283    2.561   -0.253   -1.121    0.950    1.667   -0.219    2.964   -0.228   -0.638    1.581   -0.186    8.052    0.778   -0.220    1.666   -0.230    0.429    0.488    1.587    4.908    4.257    0.968    1.996    2.464    2.316    1.528
CD1=        1        0        1        1        0        9        7        1        0        5        3        0        2        0        0        3        0        7        2        1        4        1        4        3        3       10        6        8        9        3        6       11
CD2=        0        1        2        2        0        6        4        1        0        4        5        1        7        2        0        3        1       10        2        1        5        2        3        3        5       10        9        7        9       10        6        8
CCATGCCGGAGCCTTCCGGGGGATGGGCGGTTGGAAGGGCGAACGCGTTCCGTATCCGAAGGCATTGAGCACGCTATGCATCGAATCTGGCTTCTCGTGATGGCGCTCGGGCTGGCCCCCGGTGCCGTGCTGGCCCAGCAGCAGATCTCCTGGGATACGCTGGCCCAGGTACAGATCGTCCGGGGCGAGCAGGAGCAGTTCGTCCCCCGGTTCGAGCCGCCCGTGCAGGCCCTGGCCGGAAAGGAAGTCCGGCTCAAAGGCTTCATGATGCCGCTGGACCAGGCGGCCGAACAGCAACACTTCATCCTCAGCGCGGCGCCCGTTGCCAACTGCTTCTTCTGCATGCCCGGCGGCCCCGAGTCGCTCATCGAAGTGCTGGCGGCGGAGACCGTACCGTTCACCTACGACCCCATCGAAGTCACCGGCACACTGGAGCTGCTGGAGGACGATCCGATGGGCATGTACTACCGCATCCGCGATGCCCGCGTCGCGCGTTGAACCGTTCAACCCATCGGATCATCCCATGAACATGACGAACCAGAGACGCCGGTGGTCGGGTCTGCGGCGGCCGGGCCTGGTGCTGCCGGGCCTGCTGCTGATGCTGGCCGTCGTACCCGGTTGCACGCAGGAATCGCAGAACCGCATTGGCCGCTCGATCCAGAACTGGACCGGGACGGACGGGGTGCTGGAGGTCTATGCCGGGCATGTGCTCGTCCGGCG
KOK=        40
KK=  139713  LL=  140702  Z=    4.82  JJ=  139503  DL=   990
A===      111      112      113      114      121      123      124      131      132      133      134      141      143      144      211      213      214      223      224      231      233      234      243      244      313      314      323      333      334      343      413      433
B===      222      122      422      322      212      412      312      242      142      442      342      232      432      332      221      421      321      411      311      241      441      341      431      331      424      324      414      444      344      434      423      443
RRR=    0.019   -0.357    2.213   11.220   -0.658  105.021   -0.731    1.375    0.438   -0.304    0.106    0.017   -0.595    2.179    0.410   12.340    0.394   40.128   -0.001    0.438    1.361   -0.337    1.351    2.215    6.351   35.978   33.652   -0.437   10.005   17.182   36.566    8.444
X1==   -0.390    0.466    1.031    4.972   -0.534    9.310   -0.329   -0.969   -1.156   -0.262   -0.326   -0.013    0.310   -1.634   -0.534    5.822   -1.182    8.353    0.076   -1.156   -1.275    0.851   -1.329   -1.384    1.688    4.125    5.411   -0.402    3.581    4.806    6.033    6.849
X2==   -0.049   -0.767    2.146    2.257    1.233   11.280    2.221   -1.419   -0.379    1.160   -0.324   -1.388   -1.920   -1.333   -0.767    2.120   -0.333    4.804   -0.017   -0.379   -1.067   -0.396   -1.016   -1.600    3.763    8.722    6.219    1.088    2.794    3.575    6.061    1.233
CD1=        0        1        2        6        0       12        1        0        0        2        2        1        3        0        0        8        0       13        2        0        1        5        1        1        5        9       13        5       15       18       12       23
CD2=        1        0        5        5        2       15        4        0        1        6        3        0        0        1        0        4        1        6        1        1        1        2        1        0       11       20       13       10       14       16       15       10
GACGCCATCGCGCCCCGGTATGATTTCCTCAACCGTCTGCTGAGCCTGGGCATCGATCAGTACTGGCGCAAGCAGGCGGTCCGATTGCTGCAGGATGAGCATCCGCGCCGCATCCTCGACGTCGCCACCGGCACGGCCGACCTCGCCATCCAGGCCCTGGATCTGGAGCCGGAGAAGGTCGTCGGGATCGACATCTCGGAGGAGATGCTGCGCTTCGGGCGGGAGAAGCTGGCCCGCCTCGGGCTGGACGACCGCATCGTGTTGCAGCGCGGTGATGCCGAACGGCTGCCGTTCTCGGATCGCCAGTTCGATGCCGTGCTCGTGGCCTTCGGCGTGCGCAACTTCGAGAATCTGCAGCGCGGGCTTCGGGAGATCCGTCGGGTCCTCAAGCCCGGCGGGTCGATCGTCGTGCTGGAGTTCAGCCGCCCGCGGGCCTTCCCGATCAAGCAACTCTACCGGCTCTACACGCGCTACGTGCTGCCGCGCGTGGGCGAGGCCGTCTCCCGGGACAGCGGGGCGTATGCGTACCTGCCTGCGTCGGTCGAGGCGTTCCCCGACGGGCCGGCCTTCCTGGCCGAACTGGAGGCCGCCGGATACCACGACCTGCACGCCCGACCGCTGACCTTCGGCATCGTCTCGCTCTACAAGGGGCGCGTCTGAGCGGCCGGGCTACGGCGCAGAGGGAGTCGGCGGCGCCCCGTTGCGGGCCCGGTTGCCGGTGCGGTACTTGGTCAGCCGGACTTCGTTGATCCGGCCGCGGGTCCGGTATTCCACGTGGTCCATGAGCCGGCGCATGATGTGGACGCCGAAGCCGCCGGCGCGGCGTTTCCGGGCCATCTTGAAGATGTCCGGCGCCTGGTACTCCTCCGGGCGGAATGCCTCGCCCTGGTCCCGGATGCGTACGGTGAAGCGATCCGGGTCCACGATCACGGCGATGTCGATCAGGTGCGTCTCGTTCCCCTTGTACGCGTGCTTGATGACGTTGGTGCA
KOK=        41
KK=  168993  LL=  170132  Z=    4.87  JJ=  168963  DL=  1140
A===      111      112      113      114      121      123      124      131      132      133      134      141      143      144      211      213      214      223      224      231      233      234      243      244      313      314      323      333      334      343      413      433
B===      222      122      422      322      212      412      312      242      142      442      342      232      432      332      221      421      321      411      311      241      441      341      431      331      424      324      414      444      344      434      423      443
RRR=    3.638   -0.337   -0.549    0.760   -0.619   17.700   19.637   -0.549    0.011    4.774   10.265    0.221    0.116   -5.580   -0.619   -0.807    0.270   20.715    0.664   -0.353    7.377    2.446    1.192    1.676   11.795   44.165   29.150    0.399    1.444    1.108    8.873   24.908
X1==    1.399    0.328    0.642    1.496   -0.672    6.365    4.620    0.642   -0.360    3.851    3.179   -0.265    0.144   -1.693   -0.672   -1.200   -0.379    6.685   -0.493    0.481    2.881    0.524    1.098   -1.792    3.239    6.214    5.200   -0.323    0.477    0.477    5.000    4.264
X2==    2.601   -1.030   -0.854    0.508    0.920    2.781    4.251   -0.854   -0.031    1.240    3.229   -0.834    0.805    3.297    0.920    0.672   -0.714    3.099   -1.345   -0.733    2.561    4.669    1.085   -0.936    3.642    7.107    5.606   -1.238    3.027    2.324    1.775    5.842
CD1=        2        1        2        3        0        9        7        2        1        9        8        1        3        0        0        0        1       10        1        2        8        4        5        0        8       13       12        5        7        7       11       16
CD2=        4        0        1        3        2        6        8        1        2        7       11        1        6       11        2        3        1        6        0        1        9       13        6        2       12       19       15        5       17       15        8       25
CCGGATGGCCGTTTCGCCGGACTCATGGGGACGCGCCTGGACGTCACCGACCGCCGCGAAGGCCGGCAGCGACCGGCCGCTCCACACGACGAGGCAGAGGCGGTAGCGTGTCTGACGTCATCCCTGCTGTCCAACCTCACCCACGAAATCCGGACACCGCTCACGGTGATCCTGGGGTTCACGTCGATGCTCACCCGGGGCCCGCAGGAGGAGCAGCGGCGGTTCGTGCAGGTCATCGAACGCAGCGGTCGACGGTTGCTGCGGATGCTGGATGCGCTCGTGGATCTGGCGCAGCTGGAGGCCGGCACCCTGCAGGTGAAGCTGGCCGTCGTCAACGTGGCCGACGTGCTGCGTGGCGTGGCGGAGGAGATGCGACCCCGTGCCGAGGAAAAAGGTCTGGTCTTCGACGTGGCCTGCGGCGAGGCGCCCGTGCTGGCCGAACTCGATCACGAGGCCCTCGCGCGGGCACTGGCGCATCTGGTCGATAATGCCATCAAGTTTACCGACCACGGTTTCATCCGGCTCTCCATGGACGCGGACGACCGGCAGGTGTATCTTCGGGTCGAGGATACCGGCATCGGCATCGGAGCTTCCTTTTTTCCCTATATGTTCAAGGAGTTCGCGCAGGAAAGTACCGGGCTGGCCCGTACGCATCAGGGCACGGGGCTTGGCCTCGCCGTGTGCGAGCGGTTCGTGCATCTCATGGGCGGCTCGATCCAGGTAGACAGCGGCAAAGGTCACGGCAGTGTCTTCACCCTCTGCCTGCCGCGCCAGGCGCGGGAGCAGGTTTCGGCATAGTTTCGGCGTATCTGCCTGTCCTTCCCCTCCACGCTTTCCCTCCGGCATCGTCATGGCTGAACCCGACACCCTGGGGCCGCTGCGCCAGCTGGCCTACCTTTACCTGGTCCTGGCACACGGGAGCGACGATTACCTGACCAGTGCCGAACTCGACGTCATCGTGGAACGCCTCGGGGCGCGCCGCCCGGACCTCGATCCGGCCGAGGTGCAGGACATCGTCACCGAAGCGCTGGCGGCGTATCTCGACGCCGAAGAGCCGCACCGGCCGGCCCTGGAGGCCGTCATCGCCCTGCGGGATCACCTCACGCCGGCGCAGCGTCGGGCCGTGCTGGAGGACCTGGT
KOK=        42
KK=  212163  LL=  212702  Z=    4.79  JJ=  212163  DL=   540
A===      111      112      113      114      121      123      124      131      132      133      134      141      143      144      211      213      214      223      224      231      233      234      243      244      313      314      323      333      334      343      413      433
B===      222      122      422      322      212      412      312      242      142      442      342      232      432      332      221      421      321      411      311      241      441      341      431      331      424      324      414      444      344      434      423      443
RRR=    1.661    0.503    3.321   14.475    0.366    1.052    3.381    0.198   -1.137    9.436   21.983    4.611    6.686    1.362    0.503    0.787   -0.682    0.821   -1.393    0.101    1.130   17.824    9.896    0.012    0.006    0.624    0.060    1.990    0.474    0.474   -0.880   -0.096
X1==    1.331   -0.701    2.083    3.605    1.299   -0.961    1.641   -0.917    1.039    3.359    4.346    4.542    3.544    2.160   -0.701    1.039    0.725    0.993    1.552    0.039    1.476    3.405    4.973   -0.058   -0.232   -1.269    1.476    0.979    0.571    0.571   -0.467   -0.116
X2==    1.248   -0.718    1.595    4.015    0.282   -1.094    2.060   -0.215   -1.094    2.809    5.058    1.015    1.887    0.631   -0.718    0.758   -0.940    0.826   -0.897    2.610    0.766    5.234    1.990   -0.209   -0.026   -0.492    0.040    2.032    0.829    0.829    1.887    0.829
CD1=        2        0        3        5        2        0        3        0        2        5        7        6        6        5        0        2        2        2        3        1        3        6        8        2        1        0        3        3        3        3        1        2
CD2=        2        0        3        5        1        0        3        1        0        6        8        2        4        2        0        2        0        2        0        4        3        8        4        1        2        1        2        7        4        4        4        4
GCGTCTGGCTTGAACTTGAAGACCACGACGTGCCGGACGGGTTCGGCCGGGTCCGGGACGAGGCCGGTGGCAACGAGCAGCATGGCGGTCAGACCCAGGAGGGTGAAGAGAACGAGAACCGGTTTCATGGAGCGGATAGGGCTGGGTAGAAAGATGCGCACGTCGTGCAAGATAGGAGGAGGGCGGTTGCCATGCTCGGAGGTAAAGGCCGGCCTCAACGTCCGTTGCCCGTGCAACAAAAAAAGCCCGGCTGCGGAAGCAACCGGGCTCTTCTCGTACTGAAGGTAGAGGCCTGTTAGAGCAGGCTCGTCGTGCGCTCGACGCGTTCGACGTTATGGGCGTTCAGACCTTTGGGCGTACGCTCGATCTCATACTCGACCTCTTCGCCGTCCCGAAGTCCTTCGTCCCAGCCGAGGCCGGGGACGTTGTTCCGGTGTACGAAGACATCTTTGCTCCCATCACGGGGCTCGATGAAGCCGTAGCCTTTTTCGATGCTGAACCACTTGACTCGTCCGTTTTGCATAGACCTGGGGTGTTGGT
KOK=        43
KK=  251973  LL=  252842  Z=    6.37  JJ=  251943  DL=   870
A===      111      112      113      114      121      123      124      131      132      133      134      141      143      144      211      213      214      223      224      231      233      234      243      244      313      314      323      333      334      343      413      433
B===      222      122      422      322      212      412      312      242      142      442      342      232      432      332      221      421      321      411      311      241      441      341      431      331      424      324      414      444      344      434      423      443
RRR=    1.927   -0.159    2.827   -0.784    0.323   26.368    4.028    0.485    1.237    1.215    1.948    0.401    0.056   -1.416    0.323   -0.142    1.237   60.224   -0.435    0.022   -0.613   -0.679    1.635    0.566   -2.489  102.964   23.100   -0.532    4.124   -1.656   15.302   29.301
X1==    3.179    0.330    2.502   -0.397   -0.670    3.036    2.551   -0.558   -1.193   -0.870    1.650   -0.397   -0.067   -1.648   -0.670    2.190   -1.103    6.409    1.015   -0.347   -0.568   -0.343   -0.976    0.562    1.782    7.372    5.292   -0.616    2.968    3.766    3.367    4.564
X2==    0.606   -0.483    1.130    1.975   -0.483    8.684    1.579   -0.870   -1.037   -1.397    1.181   -1.012   -0.838    0.859   -0.483   -0.065   -1.121    9.397   -0.429   -0.065    1.080    1.978   -1.676    1.008   -1.397   13.966    4.365    0.863    1.390   -0.440    4.545    6.420
CD1=        4        1        5        1        0        5        4        1        0        2        6        1        3        0        0        4        0        8        2        1        2        2        1        3        7       16       12        6       14       16        9       18
CD2=        1        0        2        3        0       10        3        0        0        0        4        0        1        4        0        1        0       12        1        1        4        6        0        5        0       23        9        6        8        4        9       19
CGGCGCTTCCAGAGCACGCTGCATGCCTGCATCGAGCAGCTCCAGGCCGGCCGCTACCCGCTGCTCTACCGCTACCTCAACGACGACGGCGTCGGCGGGCCGGAAGGGGCCTTCCTGCTGCCGTCGTTCTGGATGGTCGAAGCCATCGCCCTGTCCGGCAACCTGCGCGTCGCCCGCGCCACGCTCGCCACGCTGATGGGGATGATGAGCCCGCTCGGCCTCTACGCCGAGGAGATCCACCCGGAAGACGAATCGCTGCTGGGCAACTTCCCGCAGGGCTTCAGCCACCTCGGCCTCGTCAACGCCATCTTCCGCCTGGAAGAACTCAAGCGCCTGCAGGAAGGGTGGTGAGGCGTCTGGGATGAGGCCGAGGGCCGGGGAGGACGTCGACCGAGACTGACGCGCGATGGGCAGGCGGACGCCGCGTTGCCTCGCCCGCCCGTCGGGCTTCGTCCTTCACCCTTTTCCCGCATCGTCCTCCTGCCGTTCCCTCAACGAACACACCCCCAGGTACAGCATCGCCGGGATGATCTTGCGCTGGGCCGGACCCTGCAGGTCGGCGAACGCCCAGCCGGCCGAGACGCCCCAGCTCACCGGACCCACCCACCGCAGCCACCACGGAAACCGCCCGGCGAGAAAGCCGAACAGCCGCTGCGAGAGCTGACGGCCGATGATCCGGGAAATCGTGCCAAAGACGATGTTCTTGATCAGCCCCTGCACCACGAGCAGGTCGAACGCCTGGATCAGCGCCGGAACGGCAAAGACCCCGGCGGACCTGCGGATGAAGGCGGCCGCACGCTCCTGCTCGACGCCCAGCGAGACGAGCATGTTCTGCTGCGCTTCCGGCGACAGCCGGGCGAACTGTTGCGT
KOK=        44
KK=  291993  LL=  293042  Z=   10.19  JJ=  291843  DL=  1050
A===      111      112      113      114      121      123      124      131      132      133      134      141      143      144      211      213      214      223      224      231      233      234      243      244      313      314      323      333      334      343      413      433
B===      222      122      422      322      212      412      312      242      142      442      342      232      432      332      221      421      321      411      311      241      441      341      431      331      424      324      414      444      344      434      423      443
RRR=    0.362    0.157   13.640    7.534   -0.215   -0.752   17.229    0.021    0.183   -0.940    3.168    1.452   25.704    4.516   -0.266    0.183    2.231    0.008   -0.840    1.577   10.743   76.617    1.705    0.252   -0.155   -0.505    0.395   -1.338    4.003   22.152    0.237   16.651
X1==    0.571   -0.423    3.449    2.612    0.577    0.738    4.509   -1.105   -0.180    0.855    2.586    0.762    4.799    1.559   -0.423   -0.180    0.783   -0.165    0.804    1.655    2.535    9.318    0.959    0.465    0.310    0.926   -0.758   -0.891    2.877    3.881    0.373    5.220
X2==    0.633   -0.372    3.955    2.885   -0.372   -1.020    3.821   -0.019   -1.020   -1.099    1.225    1.907    5.356    2.897    0.628   -1.020    2.849   -0.048   -1.044    0.953    4.238    8.222    1.777    0.542   -0.500   -0.545   -0.521    1.503    1.391    5.707    0.635    3.190
CD1=        1        0        5        4        1        2        6        0        1        5        8        2       12        6        0        1        2        1        2        3        8       20        5        4        4        5        2        7       18       21        4       25
CD2=        1        0        5        4        0        0        5        1        0        1        5        3       12        8        1        0        4        1        0        2       10       17        6        4        2        2        2       12       12       24        4       17
GCCTCGACGAAGGCCGGCACGGCGATGGCGCCGCCGGCGGTCACGAGCAGCGCACCGTGGGGGGCGTGCACGGCCGGGTAGCGTTCGGTCACGGCCGGAGCCGGCAGCCAGCACGCCCGGTCGGGAAACCGGTCGGCGGTCTGCCGGAAGGGCTCGGCCTGCCGAGCGTCCAGCGCCGGGCGGAGCACGCCGGCGGCTGTGAAGGCCGCCTCCGCGTCGGCGCGGGCGCGGGCTTCGTGCAGGGCATCCAGCGCTTCCGGCATGCGCCAGACGGGGCGGGCGCGCCGGCCCATGAACGGGTTGGCCAGCCCCGCCGCCGCGCCCGAGGCGCCGGCCGCGGGCCGCTCCGCCTCCAGCACCCGCACCCGGTGGCTTTCGCTCAGAAACAGCGCCGCACACGCGCCGGCCAGCCCGGCGCCCACGATGAGGATGTCGTTAAAATCGCGCATGCAGGGCGGAGGGTGGATCGTTCCGGGGAGCGGCTGTATAAAGAACGACCTACCTTCGCGCAGGTTGTGGAGGGCCGCCGGATCTCCCGGAGACCCTGCCCCTGACGTTCGGGGGCGCTTCCCTCATCATCGCCCTTCGGTTCCATGACCGATCCATCCATCCTGATCGTAGGCGGCGGCGCCGTCGGCCTCGGCATCGGCTGGGAACTCGTCCGGCAGGGCCGTCCCGTCACCATCTTCGACCGCGGCCTCGCCGGGCGGGGGCCTCCTGGCTGGCCGCCGGCATGCTGGCCGCCGACGCCGAGTTGCAGTTCGAAGAACCGGAGCTCTACCGCCTCAGCCGCGAGAGCATGCGCCGCTGGCCGGATTTCGCCCGCGCACTCGAAGCCGCCGCCGGCGACACCGTCGACTACCGCGACGAAGGCACGCTGCTCGTCGCCGACGACCCGGACAGCGCCGCCGCGCTGCGTCGCCGCTATACCTTCCAGAAGGAGCAGGGCCTCGCCGTCGAGTGGCTGACGGGGGCCGAGGCGCTGGAGCGCGAGCCCTTCCTGGCCCCGCGTCTGGCGGCCGCCGTCTTTGCACCCGACGATCATCAGGT
KOK=        45
KK=  294783  LL=  295952  Z=    5.50  JJ=  294783  DL=  1170
A===      111      112      113      114      121      123      124      131      132      133      134      141      143      144      211      213      214      223      224      231      233      234      243      244      313      314      323      333      334      343      413      433
B===      222      122      422      322      212      412      312      242      142      442      342      232      432      332      221      421      321      411      311      241      441      341      431      331      424      324      414      444      344      434      423      443
RRR=   -0.401   -0.581    3.124    4.189   -0.171   39.503    1.541    1.313    0.429    2.732   35.070    2.487    4.162   -2.445   -0.171   -0.320    0.427    0.371   -0.131   -0.320    4.676   -0.319    0.995   -0.796    1.536   19.279   11.519    0.010    5.537   12.182    3.395   29.286
X1==    0.627   -0.410    2.906    3.882   -0.410    7.365    3.608   -1.024   -1.074    3.005    4.768    0.938    1.227   -1.726   -0.410    0.802   -1.075    0.664   -0.233    0.802    2.143   -0.118    1.573   -1.248    0.642    3.588    2.707   -0.053    2.092    4.602    2.407    6.037
X2==   -0.640    1.418    1.075    1.079    0.418    5.363    0.427   -1.282   -0.400    0.909    7.355    2.652    3.392    1.417    0.418   -0.400   -0.397    0.559    0.562   -0.400    2.182    2.708    0.633    0.638    2.393    5.373    4.255   -0.195    2.647    2.647    1.410    4.851
CD1=        1        0        4        5        0        9        5        0        0        8       11        2        5        0        0        2        0        2        1        2        7        3        6        1        4        9        8        8       14       21        7       25
CD2=        0        2        3        3        1        8        2        0        1        6       19        5       11        7        1        1        1        2        2        1        8        9        5        5        9       15       12       10       19       19        7       26
CCCGCGCCTCCTCGCCGCTCGAAGGGCGGGTTGGCCTGGGATGAGCGGTGCCGCCGTGATGCCACGGCTCGCCCTCGTCGCCGATCGCTTCACCGAACCGAGGCGGGCCGCGCGCGTCGTGGCCCTCGTCGAAGCCGGGGTGCGCTGGGTGCATCTGCGGGATCATGCCGCCGGTGAGGCCGCCTTCCGCCGGGCGGCCGCCGGGCTGGTGGAGGCTCTACGGCGGGTGGCCCCGGACGTGCAGATTGCCGTCAACACCCGCCTGGCCGTTGCCGAGGCGCTGGACGTGGATCTGCACGTGGGCGGGCGCGGGCCGGCCGTCGCGGCGGCGCGGGCGCGGCTCGGTGCCGGGCGGCGGCTGGGGTACTCGGCCCACGGGCTCGAAGACGCCGTGAAAGCCCGGCAGGCGGGGGCGGATTACGTGTTCCTGAGCCCTATCTTCCCGACGCCCAGCAAGCCCGGCCATCCCGGCCAGGGGCTGGCCCGGCTCGTCGCGGTCTGCGCAGACCCCGCAGCCCGGCCCGTGCTGGCGCTGGGCGGCATCACGCCCGACCGCGTGGGACCATGTCTCCGGGCCGGTGCCCACGGCGTCGCCGTGCTGTCCGGCCTGATGGACGCCGCCGACCCGCGAGCCGCCGTCCGGGCCTATCTCGCTTCGATTCACGCCCACTCGTCCGAATTTCCATGAACGTTGCCCTGACCATCGCCGGCAGTGACTCCGGAGGCGGTGCCGGCATCCAGGCCGACATCAAGGCCATGCAGGCCAACGGCGTGTTCGCGGTCTCCGTGCTGACGGCCGTCACCGCCCAGAACACGCAGGCCGTGACGGCGGCATACGAGCTGCCGCTGGATCTGATCGAGGCCCAGCTCGACGCCGTGCTCGACGACCTGCCGGTGGCGGCCACCAAAACCGGCATGCTCTCCTCGTCCGCCATCATCGAGACGGTGGCGCGAAAGGTCGAGGAGCGCGGGATCGAGCCGCTCGTGGTGGATCCCGTCATGATCTCCAAGAGCGGGTACCCCCTGCTGCAGGCCGAGGCCGTCGAGACGCTCAAGACCCGGCTGCTGCCGCGGGCGACGCTCGTGACGCCGAACGTTCACGAAGCCGCCCATCTGACGGGGCTGACCATCCAGACGCTGGACGATGCCCGGGAGGCGGCGCAGCGGATT
KOK=        46
KK=  307593  LL=  308372  Z=    5.79  JJ=  307323  DL=   780
A===      111      112      113      114      121      123      124      131      132      133      134      141      143      144      211      213      214      223      224      231      233      234      243      244      313      314      323      333      334      343      413      433
B===      222      122      422      322      212      412      312      242      142      442      342      232      432      332      221      421      321      411      311      241      441      341      431      331      424      324      414      444      344      434      423      443
RRR=    9.124    0.006   -0.026    3.009    0.728   25.276    6.609    2.219    0.085    1.370    0.012    1.792   -0.569   -0.074    0.728    0.392    1.426   46.668    0.162    0.085    1.924    2.310   -0.087    1.359    1.008   -2.280    9.101    3.652    4.425    5.511    2.854    4.012
X1==    3.353    0.253   -1.011    1.495   -0.747    4.489    4.509    2.981   -0.157    0.331   -0.029    1.495    1.383    1.482   -0.747    1.701   -1.234    7.487    0.202   -0.157    1.615    5.029    0.424    0.564    0.331    1.383    3.849    2.895    2.156    1.590    1.383    1.590
X2==    2.721    0.025    0.026    2.013   -0.975    5.630    1.466    0.745   -0.541    4.142   -0.411    1.199   -0.411   -0.050   -0.975    0.230   -1.156    6.233    0.802   -0.541    1.191    0.459   -0.205    2.409    3.048   -1.648    2.365    1.262    2.052    3.467    2.063    2.524
CD1=        4        1        0        3        0        6        7        4        1        2        2        3        4        5        0        3        0       10        2        1        4       10        3        4        2        4        7        7        7        6        4        6
CD2=        4        1        2        4        0        9        3        3        1       11        2        3        2        2        0        2        0        9        2        1        5        3        2        5        9        0        7        9        9       12        6       10
GCCATCGATGGAGATGACTTCACCGGTGGTCTCTTCACCGGTGGTCTCTTCGACTACCGAGGTGACCCAGTGCCGAAAACAGGTCTCGAAGGCCTCCGGGTTGATGCGCGAGATGACGCGTCGGAACGTGTCATCTGAGGGCACGCCATGGGGCAGTTCGAGGTGGCGTCGGAGCCAGTCTTCTTTGGCGTGGGCGAACGCTTCAATGTCTTTCCATCCATCGGCCCCACAGATGGCGGCGCAGATGGTGATGAAGAGGATGTCGTTGAATGTGTGGAGTTTAAAGCGATCCCATCGAGGATCTTCGAGATCTTGGAAGTAGGCCAGGAGCGGAGCCATGGTCGGAGCCGGATTGAGTGTAGAAAGACTCAACCAAGCTACGAACAAACACTTACGAAGATGAGGTGGCCCTTCATGCAGGGAAGATCGTCGAGGCAGAAACGAAGGCCGCCCGGGAAGGCGGGGGCGCTTGGCACAAAAGCGGGGACGGTGCTTGAAGAAGCGCCTTCGAGACGCTACCATGTAGCGGTGTGCCGGGCTCGCGCGATGATGCGGTTGCCGCCGGTGAGTCCGATGCACGGCTCCTCTCCGGGTCGCCGCCCCGGACGCTCCGTGGGACCCGGGATGAGGGTCCGGCATCGGAGCCCCTCCGCGGTCGGGGCCTGCGCTTCATCTCTCCTCCTTTCGCGTGCGGGTGCATGTTCTCTCTTCTTCGATGCCTCGGGCGGGGGACCGGCCTTTCCCTGGTGCTGGTCGGGTGCCTGGCGGGTGCCTTCGGGG
KOK=        47
KK=  318183  LL=  319352  Z=    5.02  JJ=  318183  DL=  1170
A===      111      112      113      114      121      123      124      131      132      133      134      141      143      144      211      213      214      223      224      231      233      234      243      244      313      314      323      333      334      343      413      433
B===      222      122      422      322      212      412      312      242      142      442      342      232      432      332      221      421      321      411      311      241      441      341      431      331      424      324      414      444      344      434      423      443
RRR=    1.576   -0.219    0.928   -0.871    0.537   13.540    0.916   -1.430    0.803   -0.638   24.798    1.149   -0.146    1.901   -0.174   -0.388    1.622   57.680    0.874    7.205   -1.539    1.628   -0.111   -0.965    0.263    5.145   10.350    0.451    8.550    6.460   13.429   18.930
X1==    1.154    0.290    0.357   -0.636   -0.710    2.366    0.351    2.773   -1.147    3.658    4.133    0.838   -0.778    3.449   -0.710   -0.269   -1.256    7.573    0.603    5.001   -0.911    1.264    0.669   -1.329    0.082    4.133    2.987    0.325    4.748    2.313    3.042    6.778
X2==    1.366   -0.755    2.598    1.371   -0.755    5.723    2.609   -0.516   -0.700   -0.175    5.999    1.371    0.188    0.551    0.245    1.441   -1.292    7.616    1.450    1.441    1.689    1.288   -0.166    0.726    3.212    1.245    3.465    1.386    1.801    2.793    4.414    2.793
CD1=        2        1        2        1        0        4        2        5        0        9       11        3        2       11        0        1        0        9        2        7        1        5        4        1        3       11        7        6       18       12        9       23
CD2=        2        0        5        3        0       10        5        1        1        4       15        3        4        4        1        4        0       14        4        4        9        7        4        5       11        6       13       16       15       18       12       18
GCGCCGCGGGTGTCGCTGCGCTTCTTCCGGCGTCAGCAGGCCGTCCCGCCGGAGCTGCTCGACCAGCGTGTGGTCCGTCGTGAGGAGGTCGATCCGGCCCTCGCGGATGCGGTAGGCCCGGCTGTCGCCCACGTGGGCGGTGTAGAGGAGCCCGCCGGAGAGCGCCAGCGCCGTGCACGTCGTGCCGGGCCGCGTCCGTTCGTCGAGGGCACGGGACTGGCCGTAGACGCGCGCGTTGGCTTCCAGGAAGGCCCGGCGCAGGCGGTCTTCGGGCGGAAGCTCGGGGTGCGCGAAGAACACCGCCGGGATGGTGGCGACGGCCAGGCGGCTGGCCTGCCGACCGCCCGTGTGGCCGCCCATCCCGTCGGCTACGATGAACAGCCGCTCCGGGGGGGCATCGGAGGCGCCCTCGGGGAAACAGCCGTAGGCGTCCTGGTTTTCAGAGCGGACGAGCCCGATGTCGGAATGCCCGCCCGTGCGGAGGAGGGTCCTGTGCTTCTTTTTGAACCAGAGAGGCATCAGGCCGCGGAAGAAAGACGACGATGACAACGGGCACCCGGCGGGGGAGCCGGGAGGGGAAGCGGCACAGGTACGACCCGGCATTCGGAAGCCGCCGATCAGACGGATCGACGCGGGCGTGCGGATCGAAGGGCGCAAGAGGGGGCACGCACGAAACCGAATAAAACGCATGCCGGGCGATCTGTGCAAGCCGACGTTCGATTATTCGCCCGAACCGCTGCGGAACCGAGGTCGAACAGGGCGGTGGCCATGGGCGGAATCCGCCGGGACGGCAGGCTCGATGGGGATGTCCCTTGATTTGTCCGGGAGGCCCGCCATACATTGCGCACGGTTCCAGACAACCGGGAACCGCAACGTCTTGCGGTTGGCCGGACCGGGGCGTCCCCCGGATGGACCGTGCCGGTGCGGGGGAGGGAACGTCTCGAAGCGTCTGGATTCACCCGGCACTGCGCTCAGGACGCCGACTCATCATGCCCGTCAATCTCTTTGTCAGAAAGGCGTCGGACACCGCTGCGCCCGACCTGTACACCTTCGACGAGGAGGTGATCACCATCGGTCGGGACGGTGCCAACGTGCTGACGTTGCCGGACCCCAACCGCGTCATCAGCAAGCGGCACGCCGAGATTCAGTGCCGGGAGGACGGGGCCTATC
KOK=        48
KK=  325863  LL=  326612  Z=    4.93  JJ=  325503  DL=   750
A===      111      112      113      114      121      123      124      131      132      133      134      141      143      144      211      213      214      223      224      231      233      234      243      244      313      314      323      333      334      343      413      433
B===      222      122      422      322      212      412      312      242      142      442      342      232      432      332      221      421      321      411      311      241      441      341      431      331      424      324      414      444      344      434      423      443
RRR=   -0.590    0.089    0.005    0.652    0.089   20.878   -1.373    0.652   -0.017    3.172   -0.057    0.652    0.545    1.093    0.089   -3.636    0.652   66.450    0.646    0.639   -3.256    0.594    2.229   -1.741   -0.286   63.287   24.037    0.441    4.925    3.988   16.277   18.793
X1==   -0.339   -0.360    0.014   -0.910   -0.360    8.782    2.034   -0.986   -0.046    3.059   -0.401   -0.910   -0.401   -1.575   -0.360    5.840   -0.966   12.275   -1.016   -1.027   -1.183   -1.089   -1.692    2.762   -1.114    8.281    2.870    0.235    1.222    3.442    5.180    5.291
X2==    1.739   -0.246    0.339   -0.716   -0.246    2.377   -0.675   -0.661    0.377    1.037    0.142   -0.716   -1.358   -0.694   -0.246   -0.623   -0.675    5.413   -0.636   -0.623    2.752   -0.546   -1.318   -0.630    0.257    7.643    8.376    1.877    4.030    1.159    3.142    3.552
CD1=        0        0        1        0        0       10        3        0        1        8        2        0        2        0        0        7        0       14        0        0        1        1        0        7        1       16        8        9       11       17       11       22
CD2=        2        0        1        0        0        3        0        0        1        3        2        0        0        1        0        0        0        6        0        0        5        1        0        1        2       12       12        8       13        7        6       12
CAGGCCGGCGGAGCCGTCATCGCCGCCGCCCGGCGCAGCTTCGCCGAACGGTGGCGCCGGGAGGTCTACGACCCCTTCCAGCGCATGGCCGAGCAGTACCCCTTCACCCCGGATGCGTCCGCGCCCGATGCCGACTACGGCGTCGTGCGGGACTACTTCGACCCGGACCCGGGGATCGGACGCGTCGCCGCCTTCCGGCGGGATCTGGAGCCGTTCCTGGAGCGCGGCGACCTGCGCCGGCCGCGCCGGTGGCAGGGCTACGGCCTCGAACTCGACGCCATCCGCCCGGCGCTCGAACAGGCCGAAACCATCGGGCAGGCGCTGGCCCGCGGCAACCTCACCTTCCGGATCCGACCGGACCGCACGGTTCGCGGGGAGGGTGCGCCGCCGGCCGGACCGCTGATCCTGACCCTGCACGGCCAGCGTCGGCAGTACGACCAGGGCCGCTTCCGCGAGTGGTGGGCCTTCCAGTGGCCCGGTACCGAGCGCGGGCTGGAACTCCAGGTCGCCGGACCCACGGGGCCGCTGGCCCGCCTCCAGACTGACGGGATCTGGGCGCTCTTCCGGTTCATGCAGCAGGCCCAGGGGGAGGGCGAGACCTCGCCCGGCATCTTTGAACGGGTGTGGATCCTGCCCGGAGCGGGGGGCAGCTTTACCTACCGGCAGCCTCTGGAGATCGAGGTCGACCGCGCCGGCGAGGCCATGCTGCTCACCCCCGGTCGCTTCTTCAGTTTCCGTCCACCCGCCGCC
KOK=        49
KK=  354213  LL=  354842  Z=    5.69  JJ=  354183  DL=   630
A===      111      112      113      114      121      123      124      131      132      133      134      141      143      144      211      213      214      223      224      231      233      234      243      244      313      314      323      333      334      343      413      433
B===      222      122      422      322      212      412      312      242      142      442      342      232      432      332      221      421      321      411      311      241      441      341      431      331      424      324      414      444      344      434      423      443
RRR=    0.387    1.005    2.464   -0.078   -1.007   31.646    2.437   -0.120    0.729   -0.002   -0.970    0.729    0.966    1.970    0.142    1.312    0.729   17.176    0.729    0.729   -0.075   -0.017   -0.100    1.969    9.904  108.446    5.696   -1.119   13.560   -0.160    5.565   18.049
X1==    0.605    0.617    2.141    0.097   -0.383    5.167    1.124    0.141   -0.833    1.575    1.467   -0.903   -0.694   -1.451   -0.383    1.167   -0.876    4.193   -0.849   -0.833    1.642   -0.661    0.071   -1.428    2.314    8.671    1.642   -1.042    4.316   -0.132    3.628    6.787
X2==    0.640    1.629    1.151   -0.807    2.629    6.124    2.167   -0.849   -0.876   -0.001   -0.661   -0.807   -1.392   -1.357   -0.371    1.124   -0.833    4.097   -0.859   -0.876   -0.046    0.026   -1.415   -1.379    4.281   12.506    3.469    1.074    3.142    1.212    1.534    2.659
CD1=        1        1        3        1        0        6        2        1        0        4        4        0        1        0        0        2        0        5        0        0        4        1        2        0        5       14        4        2       13        4        7       18
CD2=        1        2        2        0        3        7        3        0        0        2        1        0        0        0        0        2        0        5        0        0        2        2        0        0        8       19        7        7       11        7        4       10
GAGAACTTTCACAAGCGATATTATCTGACGATCCTGGAAGCCGTTCGCACCGTGGTCGGGCTCCGGCAGGGCGGGCCGGATCCGGCGCGGTATCAGATCGGCGATCCGCCGGACCTGGCCGGTCCGGTGCAGCCGCTCCGGGAGGACGCCGACTTCGCGCCGCTCGCCGAGGCCGTGCAGGCCGGTGTGGCGCTGCTGGATCAGGGCATCACCGACGTCCAGCGCATCAAAGATGCCATGCAGCAGCGGCTGCAGCACCATCACCTGCCCGAACGATACATCCGGGTGCTCCAGGCGAATGATGGCACGGAGGCCGCCGACATTCCGGACGAAAACACCCGGCTGCTGCTGGCCGTCGGCAGCGAGGCCGGCGGGACGCGGCTGCACGTCGCCTCCTGCGGGCAGGCCCGGCGCATCCAGCCGGTTGTGGAGATGCCCGATGCCTACCGGGCCGATGCCGGGACCGTGCTGCTGCATCCGCCGGCCAACCCGGTACGGCAGGCCGTACGTCTGCGGTCCACAGGCCTGTTCGAGGGCCACGGCACGCTGTCCTGCTCGATTCCGGGCGTGCGCTTCTTCCTGCAGGAAGAAGGAGGGGCGGCGCTGGACCTGGGAGGGCATGCGTTCTCC
KOK=        50
KK=  371313  LL=  372212  Z=    4.51  JJ=  371283  DL=   900
A===      111      112      113      114      121      123      124      131      132      133      134      141      143      144      211      213      214      223      224      231      233      234      243      244      313      314      323      333      334      343      413      433
B===      222      122      422      322      212      412      312      242      142      442      342      232      432      332      221      421      321      411      311      241      441      341      431      331      424      324      414      444      344      434      423      443
RRR=    0.585   -0.174    0.336    2.438   -0.292    9.313   -0.455    0.912   -0.529    5.185    4.632   -0.538    5.003    0.378   -0.174   -1.462   -0.343   -1.088   -0.470   41.364    2.689   59.408    4.548    0.023   -4.904   -2.228   -1.186    3.756   15.844    1.977   -0.554    0.923
X1==    1.188    0.296    0.492    2.511   -0.704    4.324    0.418    1.335   -1.113    2.260    2.909   -0.554    5.239    0.183    0.296   -1.113    2.063   -1.035    1.508    8.854    3.341    8.997    1.497   -0.094   -0.945    2.326   -1.474    1.798    3.888    1.667    0.579    0.779
X2==    0.493   -0.586    0.683    0.971    0.414    2.154   -1.091    0.683    0.475    2.294    1.593    0.971    0.955    2.064   -0.586    1.314   -0.166    1.051   -0.312    4.671    0.805    6.603    3.037   -0.246    5.191   -0.958    0.805    2.089    4.075    1.186   -0.958    1.186
CD1=        2        1        2        5        0        6        2        3        0        6        8        1       12        4        1        0        4        0        3       11        7       17        5        3        1        7        0        8       14        9        4        7
CD2=        1        0        2        2        1        4        0        2        2        7        5        2        4        5        0        3        1        3        1        7        5       14        8        2       12        1        5       13       16        9        1        9
GGCCAGGAAATCAGCGTGTTTCGACGATCACCGGGGTGCTCAGCGCGCCCCGCTGCGCGAAGTTGAGCGTCAGGGTGAAGTGGTCGCCTTCTTGGAGGGGGCCGGTCAGGTCCAGCAGCATCAGGTGATAGCCCCCCGGTGCGAGCGTGACGCTCGCGCCCGGATCGATGGTGATGTGCTCGACCGGGCGCATGCGCATGACGCCGCCGTCTATCCGGCTCTCGTGTAGCTCGACGACCCGGGCAACGTCGGCCTCGGCACCGATCAGGCGATCGGCGGCGCGGCCGGTATTGCGGATCGTCAGGTAGGCCGCGGTCCGGGCCAGAGGCGACGTTGTGACCGCGGGGGCGAACGGGGCCGGGCGGGCCCAGGCCTCCTCGATGTGCAGTTCCGGGGTGGTCGCCGCCCCGGAACACCCCGCGGCGAGGAACAGGAGCGCCGTCAGAAGACGGCTCAGTGGGGAAACGCGAGGATCAGACATAGACGGGTCAGGAAGCACGAATCAATTGGCGAAGGTCTGAGGCCATCTCGTCCGGGGACGTATCGAAGGGCCAGAGCAGCCAGGTGTCCCCCTCACGGTTGAGGACGAACGTGGTGGCGGAGTGATCGACCATGTAATCGTTGGCACTGGAGCCTTCGACCCGGTCGTAGAAGACACCGAAGTCGGCTGCCACGGCGGCGATCTCGCCCGGTGTGCCTGACAGCCCGATGAAGCGTTCGTCGAAGGCCCGGGTGTAGCGGGCCAGCCGCTCGGTCGTGTCCCGTTCGGGATCGACGGTAATCATCAGCACCTGCACCTCGTCAGCCTGCGGTCCCAGCAGATCCAGCGTTCGGGCCAGCCGGGCCAGCGTGGCAGGGCAGACGTCCGGGCAGGACGTGTAGCCGAAAGTGAGCACCACG
KOK=        51
KK=  372453  LL=  373502  Z=    5.08  JJ=  372303  DL=  1050
A===      111      112      113      114      121      123      124      131      132      133      134      141      143      144      211      213      214      223      224      231      233      234      243      244      313      314      323      333      334      343      413      433
B===      222      122      422      322      212      412      312      242      142      442      342      232      432      332      221      421      321      411      311      241      441      341      431      331      424      324      414      444      344      434      423      443
RRR=   -0.034    0.660    0.358   -0.937    1.119   21.287    0.280    0.358   -0.251    5.312    8.771    4.741    1.021    3.308    0.660   -0.367   -2.229   16.791    0.232    0.727   -0.001    1.613   -1.609   -0.118    1.009   16.642    6.977    0.020   13.176   -1.844   32.601   19.698
X1==    0.049   -0.843    1.039    0.797    5.157    5.388    0.239    1.039    0.431    1.818    3.127    1.525    0.364    1.644   -0.843   -0.395    1.785    2.357   -0.410    0.431    0.883    1.193    1.193    3.625    4.179    3.679    2.761   -0.053    3.425   -1.201    4.784    4.266
X2==   -0.695   -0.783    0.344   -1.176    0.217    3.951    1.173    0.344   -0.582    2.922    2.805    3.109    2.805    2.012   -0.783    0.929   -1.249    7.122   -0.566    1.684   -0.001    1.352   -1.349   -0.033    0.241    4.523    2.527   -0.370    3.847    1.536    6.814    4.618
CD1=        1        0        3        3        6        8        2        3        2        6        9        4        4        7        0        1        4        4        1        2        4        5        5       10       10       10        7        5       14        3       12       16
CD2=        0        0        2        0        1        7        3        2        1        9        8        5        8        6        0        3        0       12        1        4        4        6        1        3        4       11        9        7       17       11       15       19
GGCGGCCTGCACTTCGCGCGCGACGGAGCGGATGGCGTCGACGAGGTCGTCGGCCTCGGGCAGCCCGAAGCGGAAGCGAGCGCGCTCGATGCCCCAGCCGTCAACTAGCACGAAGACCGGGTCGAAGGCGAAATGGCCGTCCGGCTGCGACGCATAATAGACCCCGAAGCCGTCGCCCACGGTCTGCTGGATGGCTTCAGCCGAGCCGGTGGCAAAGTGCCAGCGCGTCGAGTCGGCCCCGAGGCGTTCAGCTGTGGCTGCGAGCACCGCCGGGGTGTCGTGCTCGGCGTCGAAGCTGATGGTGACCAGCCGCACCGGAACGTCGCCGAGGTCCGTCCGGGCCAGCCGATCCTGGACGGCCTGCATCACCGGCAGGACCTGACGCCGGAGGTCCCGGGCTCGCGTGTAGGTGAACGTGTAGAGGACGATCTGGCCGCGCAGATCCTCGCTGGTCAGGCGCCGGCCCTGGGCATCGACCAGAGACCAGCCGGGGGCGAAGGCCAACCGCGGCAGCACATCGAGTTGATACAGACTCACATATAGCACGAAGCCGAGCAGCACGAGCCCGCTCGAAAGTCCAAGGCCATATCGATATAGACGCTCCATGCCCGGCGATTCCGTGCTCCGGACGGCGGTCGGGTCGGGGGAAGAACGAGACATGGACGTTATCTGGACGCTCCTGAAACGGGTGTGTGGGATGGGGCGTCTGTTCTGTAGAGTACTGTTTCTGCTACCATCCGGGCAACCTCATGATCACCCTGTATCGACCCGCCGCCTGTAGCTTCTGCGACGACGTGGCCGACCGATTGCGTGCGGCCGTGCTGGCTCATCGGGTGATGGTCCTGGACGCGGAGGAACCGGTGCCGGGGTTACCGGCCTCCGTCCGCCCTCTGGTGCTGGTGGAGGGGCGTCAGGCCTACACGGACCGGGCCTCGATCGAGGCGTTCCTGGACGAGGTCGAGCACGAGGTGATGATGGATCGCCAGATCTCGGGGGATGCCTGCTACCTCGACCCGGACACCGGGACGTGCCTCTGAAAGGACAAAGGGC
KOK=        52
KK=  401943  LL=  403112  Z=    6.86  JJ=  401943  DL=  1170
A===      111      112      113      114      121      123      124      131      132      133      134      141      143      144      211      213      214      223      224      231      233      234      243      244      313      314      323      333      334      343      413      433
B===      222      122      422      322      212      412      312      242      142      442      342      232      432      332      221      421      321      411      311      241      441      341      431      331      424      324      414      444      344      434      423      443
RRR=   -0.228   -0.340   -2.009   12.034   -0.107    1.501   50.027    0.860    0.564    5.656   11.291   -1.259   22.743   13.710   -0.107    0.408    0.981    1.454    3.402    0.564    0.228   30.822    0.057    0.008    0.005    0.628    0.525   -2.036    6.976    9.916    1.618   15.638
X1==   -0.144   -0.817    1.899    3.256    0.183    4.382    5.991   -0.813   -0.448    1.387    4.844   -1.492    7.807    3.362    0.183    0.357    0.357    2.771    1.815   -0.448    0.605    3.531    0.020    0.020    2.375   -1.082    0.605   -1.441    2.173    3.980    1.387    3.980
X2==    1.587    0.416   -1.058    3.696   -0.584    0.343    8.350   -1.058   -1.259    4.078    2.331    0.844    2.913    4.078   -0.584    1.143    2.745    0.525    1.874   -1.259    0.376    8.728    2.833    0.376    0.002   -0.580    0.867    1.413    3.211    2.492    1.167    3.930
CD1=        1        0        5        7        1        7        9        1        1        7       14        0       20       11        1        2        2        4        3        1        4        9        3        3        9        2        4        4       14       19        7       19
CD2=        2        1        0        5        0        2       12        0        0       10        7        2        8       10        0        3        5        3        5        0        5       22       10        5        3        2        6       12       17       15        5       19
AAGACGATGCCCGGCAGGAGCGCGACGACGCCGAGGCCTGCGGCGAGGAAGCCGAGCGAGCCTTCCACCGTGCGGTTCGTCCCGCCCCAGCGGTGCCGCCCGAAACGCCGGCCGATCAGCGCCGCCGCGGCATCGCTGATCATGAACATCACGAAGGACGCCACGGCGATGTGGAGGGGGAAGACGAGGAGCAGGAGGGTGGCCGAGACGAGCACCCACGTAGCCCCGTTGATCGCCACGGGGCCGCCGACGGGCGGCTGCTCCTCGGCCCGCATCAGGTAGCCGAAGACCCATCGGATGAAGCGGGCGAACGCCTCGGAGCGCACGCGCAGGACGTCGGCCGTCAGCGCCAGCAGCGTCAGCGGGACCAGCACGAGCAGCGCCGTCGCCTTCCCGAGCAGCGTCATGCCGAGCGGGATGACGAGCGCGAGCAGGTGGATAGCCTTGCGCAGCAACTCAGCCCGGTACGGGATGGCGTCGGACGGGGGCGGTTCCATCGGGCGGTTGGCCGGTGAACACGACGAACTGCGCCCTCAACGACGGGCATCGTAACAAGGTTCGAACCGTGGGCGTTCGTTTCTTCGAAGCCTCGAACATGAGGCGGGGCTTGCCGGTACGTGGTAGCACATCCCACAGACAGACCTCACCCATCACCCATCGTTCAACGACCATGCGACCCCTCTTTTTATTTCTCCTGAGCTTCGCGCTGCTGGCCGGATGCGGCCAGCGTTCCGACTATGCCGGCGAGATGGCCGAGCAGCACGCCGACGACACCACCGATCCCACGCCCATCGTGCAGGAGCCCATCTTCCCGGTCGAAGCCCGCACCGTGGTGTACGGGGAACTGGACGGGCAGGCCCTCACCGGCTACTACGCCGAACCCCTGCAGGCCGACTCGGTCGCCCGGGCGCTGGGGCTGGCGAGCGCCGACGAGATGCCCGCGCTCATCGTCATCCACGAATGGTGGGGGCTCAACGACAACATCGAGGCCATGACGCGGCGCCTCGCCGGGGAAGGGTACCGCGCGCTGGCCGTCGACCTCTACGGCGGCTCGGTGGCCGACGCCCCCGAGCAGGCCATGGCGCTCATGCGGCAGGCGACGCAGGACGAGGCAAGCGCCGTCGCCAATCTGGTGGCGGCCCATACCTACCTGCGCGACGAGGTGGGCGC
KOK=        53
KK=  465483  LL=  466652  Z=    5.14  JJ=  465483  DL=  1170
A===      111      112      113      114      121      123      124      131      132      133      134      141      143      144      211      213      214      223      224      231      233      234      243      244      313      314      323      333      334      343      413      433
B===      222      122      422      322      212      412      312      242      142      442      342      232      432      332      221      421      321      411      311      241      441      341      431      331      424      324      414      444      344      434      423      443
RRR=    0.338    0.327   20.838    0.029   -1.235   76.189    0.339   -0.132    0.242    7.052    4.819    0.376    0.154   -3.266    1.340    5.076    0.251   45.855    1.141    1.394    3.584    0.006    3.507   -0.477    3.132   41.969   13.162   -0.035    7.223   -0.242   35.599    8.633
X1==    0.592    0.690    3.234    0.376    3.399    8.937    0.494   -0.568   -0.498    1.783    2.146   -0.272    1.017    3.163   -1.116    2.647   -0.175    5.262   -0.771   -1.284    3.316    0.006   -1.744    0.925    3.770    7.790    4.686    1.702    2.843   -0.112    5.532    2.350
X2==    0.572    0.474    6.444    0.076   -0.364    8.526    0.686    0.233   -0.485    3.956    2.246   -1.383    0.151   -1.033   -1.201    1.918   -1.431    8.714   -1.480   -1.086    1.081    1.028   -2.011   -0.515    0.831    5.388    2.809   -0.020    2.541    2.164    6.435    3.673
CD1=        2        2        6        3        5       13        3        1        1        5        7        2        5       11        0        5        2        8        1        0        7        3        0        6        8       17        9        6       10        4       13        9
CD2=        2        2       13        2        1       17        3        3        2       14        8        0        4        1        0        6        0       18        0        1        8        6        0        2        7       14       12       10       14       13       16       17
CTTGTAAGGTTCGTAGAGGAACCCATCACCTTTCTCCGGATCGTTCTCCACGGCGGCCACGATGCGCTGGTTGTCCGGGCGATACGTGATTCCGTCCGACGTTTCAACGGCCTGGATGGACAGGACGGCGTACTGGAGGGGCTCGTCGATCGGGGTCTGAGCCACGAAGAAGTTCAGGTTGGTGTCGAAGCTACGCTGGGGCGGATGGATGAACGAGAGTACATCGCTCGGATTGACCGCACTACGCAGGCTCGGGCGAACCGGGTTGAGCAGGGTGATCGTCTGCGTATTGACACCCTCCGGGCTGAACTCCATGATGGCGTTGTGTGGGAGAATCGGCGAGTTCAGCAGGTTTACCGGACCCCGGCGCGAGACGCGGATGCGGTTGTCGGCCAGGACGGTTACGCCTGTGAAAGCCACGTCCTGGTCTGTATCGATGGGATCGGGACGGTTGAACTTGCGTGAATCGTCATCGAAGGGGTGCCAGATGAGGTCTTCGGTGGTGGGGTTTCCTGTGGTCAGGCCGGAGATGCGATAGATCACGGGCAGGTTCCAGGTCTGTCCGTTGACGACGGTATCCCGGCGAGCCGCCACATACACATGGAAGCGCCGATCCTGCGTAACGGCGGTGGCTCCTTCGAGGGGGAAGAGAAACTGAGGGCGGCCGGCGAGGTCGAGAACGTGCAGGCCCCGGGCGTCGACGACATAGATGAACTCGTCGTAGCCGACGTACACGTCGGTAGGAGCCTGTAGCGGGCCGCCGAAGCCCTGTTCGAAGAAGGGAATCAGCGGTACATAGCCGACGTCCTCGACGAGGGTTGGGTCGATGCGCCCTTCCTCAAAGATTTCCTCGGTCGTGGCATCCGATTTGGACCCGAGCAGGTCATCACAACCGGCCGTCAGCAGAGCGGCGGCGGTGAACAGCAGAACGACGATGCGGGATGGCATGGAGAAGAAGGCTGGCATACGCCCGGGGGCGGAGTGGATTACAGGCTGAGATGGAGGCCGACGCGATGGAGTGTGCCGAGGCGTTCCATGCGGTTGAAGCCGTAGTCGAACCGCAGGTCCGGACCCAAGCCTGGCACGATCAGGCCGAGACCCAGGCTGGGAGTGGTGACCTCCTCGACGCCGAAGCGGTATCCGGTACGCAGTATCAGGAGGTCGTTCCAG
KOK=        54
KK=  484353  LL=  485342  Z=    4.54  JJ=  484323  DL=   990
A===      111      112      113      114      121      123      124      131      132      133      134      141      143      144      211      213      214      223      224      231      233      234      243      244      313      314      323      333      334      343      413      433
B===      222      122      422      322      212      412      312      242      142      442      342      232      432      332      221      421      321      411      311      241      441      341      431      331      424      324      414      444      344      434      423      443
RRR=    1.217    0.584    0.152    5.957   -1.048    5.067    3.169    0.072    0.304   -1.650    4.080    0.024    5.230    1.782    0.392    1.854    0.101   76.319   -0.097    0.282    0.256    0.937   -0.693    0.301    3.534    6.381   25.200    0.019   18.182    3.599    1.795   20.571
X1==    2.000    1.280    0.165    2.932   -0.720    2.411    2.213   -1.342   -0.250   -0.664    1.929    0.766    2.473   -1.963   -0.720    4.184   -0.337   12.077   -1.005    0.637    0.479    0.329   -0.950   -1.660    2.740    3.017    4.479    0.153    3.640    1.172    7.368    4.462
X2==    0.608    0.456    0.923    2.032    1.456    2.102    1.432   -0.054   -1.216    2.486    2.115    0.032    2.115   -0.908   -0.544    0.443   -0.299    6.319    0.096    0.443    0.535    2.853    0.730   -0.181    1.290    2.115    5.626    0.125    4.995    3.069    0.244    4.610
CD1=        3        2        2        6        0        4        4        0        1        2        7        3        8        0        0        6        1       13        0        2        3        3        1        0        8        9        9        6       15        9       17       17
CD2=        1        1        2        3        2        4        3        1        0        7        6        1        6        1        0        2        1       11        2        2        5        9        5        3        5        6       15        8       20       15        3       19
CTCGAAGAAAGACGTCACCATCGAACTGCGTGACGACACGCTGACCGTGAGCGGCGAGCGGAAGTCCGAGCACGAGGAGAAGAAGGAGAACTTCCACCGTGTGGAGCGCTCCTACGGGCGGTTCTTCCGCAGCTTCACGCTCCCGCAGGCCAGCGACACGCAGAAGGTCAAGGCCCACATGAAAGACGGCGTCCTCACCATCGAGGTGCCGAAGCGGGAAGAAACCCGGCCGCGTCGGATCGAGATCTCGTAATGACCGGCCGAGCCTGAGCGGGCCGGAAACGGCTCGTCATGCTGAGCGCAGCCCCGGTTACGCCAGGGGCGGGCCCCCGTTCAGCGTAGCTGGGCGGGGGTTCTTTTTGCCCGGGCGCGGACCGCCCGACGAGCCGGATGCCCCCGGCCCAGCAGGCTTTCCACGACGCTATTCACCAGTCAGCAACGAATCGTATGCCGGCCATCAAAGACTATTACAAGGTGCTGGGCCTGAGCGAGGACGCCTCGGAGGCGGAGATCAAGAAGGCCTACCGGAAGCTGGCCCGGCAATATCACCCGGACCGCAACCCGGACAATCCGGAGGCTGAGGAGCGCTTCAAGGAGGTGCAGGAGGCCTACGACGTACTCGGCGATGCTCAGCGCCGTGCGGAGTACGACCGGCAGCGGAAGGACCCGTTCGCCGGGAGCCCCTTCGCCGGCTTCAGCGGAGCCGGTCGGGAAGGCGGGGCGCGCTTCTACCGGGCCCCGGACGGCACCTACGTGCGGGTCGAGACGGCCGGGTCCGGCCCCGATGCCGGCTTCATCTTCGGCGACGAGGACGGCTTCGGGGGGATCGGTGACCTCTTCAGCAGCCTCTTCGGCGAGCGCGAGCCCCGGCGGTCCGACCCGTTCGCGTCGCGGGGGCGGCGGCGGTCCGGCCGCACGCCGGGTCGCGACGTGGAAGCCACGCTCCGGCTGAGCTTCGACGAGGCGCTCCAGGGCGGTAAACGCACGGTG
KOK=        55
KK=  488253  LL=  489062  Z=    5.06  JJ=  487863  DL=   810
A===      111      112      113      114      121      123      124      131      132      133      134      141      143      144      211      213      214      223      224      231      233      234      243      244      313      314      323      333      334      343      413      433
B===      222      122      422      322      212      412      312      242      142      442      342      232      432      332      221      421      321      411      311      241      441      341      431      331      424      324      414      444      344      434      423      443
RRR=   -1.100   -0.300   -0.445    6.965    0.345   -1.468    4.775    1.186   -1.468    8.416   10.305   -0.076    4.833    2.586    0.345   -1.058    2.649    4.184   -0.063   13.821    4.976   54.244   -0.260    0.427    1.250    1.637   -0.066   -0.808   10.342    0.127    0.285    5.913
X1==    1.522    0.465    1.044    4.609   -0.535   -1.039    6.025   -0.956   -1.039    1.522    3.187   -0.121    1.844    0.829   -0.535    0.903    3.342    2.571    2.186    2.844    2.660    7.927    0.937   -0.574    0.794    1.172   -0.097    2.688    2.152    0.235   -0.171    2.631
X2==   -0.723   -0.645   -0.426    1.511   -0.645    1.413    0.793   -1.241    1.413    5.529    3.233    0.627    2.621    3.118   -0.645   -1.172    0.793    1.628   -0.029    4.860    1.871    6.843   -0.277   -0.743    1.576    1.396    0.677   -0.301    4.806    0.541   -1.665    2.247
CD1=        2        1        2        6        0        0        8        0        0        4        7        1        5        4        0        2        5        4        4        4        6       15        4        2        3        4        2        9        9        5        2       10
CD2=        0        0        1        3        0        3        2        0        3       13        8        2        7        7        0        0        2        3        1        7        6       13        2        1        6        5        4        6       17        7        0       11
CCCGGAAGCGGCCACGGTCGAGGTGATCTCGCCCGACCTGGGCGATCAGGTGGCCGCCGACTTCGTCCGCGCGCTCGGGGTGGCCTACGATCCCCGGAATGAAGTCCTGGAGGTGCTCCTCGATGGGGTCGATCACCTCGTCTATCACCCGCGCGAGGTGTGGGTGGTCGAGGAAGACAACGGGTTCGTGAGCACGCTGGAGATCGTGCGGGACGACGATACGCGCGAGGTGGTGCGCTTCCGGAGCGTGGGCATCGTGCCTCGCCCCGACGCGGCGGGATGAGCCGGTGATGAGCCGGTGATGGGCCGGGCAACGCGCCAGAGCGTCCCTCTCGCGCAGCCCGGCCCTCACGGCACGCAGGTGGCTGCCGGCTTCTGGCTGACGGCTGAAAGCTGACGGCTGAAAGCTGACGGCTGAAAGCTGACGGCTGAAAGCTGACCGCTGAAAGCTGACGGCATCAGTTGGTGGGATACCAGACGTAGGCGCCTTCCCGGTCGATGTAGCCGTAGCGCGTGATGGTGCGGTCGTCTCGTTCGGGGTCCGGGAGTTCCACGCGGATGAGGGCCAGGCCCTTCTCGAAGTCGCCCACCTCCTGGAACTGCGGCTCGACGACCATGCGGCCGCTCTTGTCGACGAAGCCCCAGAGCCCGTAGAGTTGCACGGCCGCCAGGCCTTCCGAGAAACTGCGGGCCTCGTCGAATTGCGGCTCGATGACCATGCGGCCGTTCTTGTCGGCGAAGCCCCAGGTGTTCGTGTTCTCGCGGACGGGCGCCAGGCCTTCGCGGAAGTTGCCGGCCTCGATGTAGCGG
KOK=        56
KK=  508293  LL=  508952  Z=    5.08  JJ=  507903  DL=   660
A===      111      112      113      114      121      123      124      131      132      133      134      141      143      144      211      213      214      223      224      231      233      234      243      244      313      314      323      333      334      343      413      433
B===      222      122      422      322      212      412      312      242      142      442      342      232      432      332      221      421      321      411      311      241      441      341      431      331      424      324      414      444      344      434      423      443
RRR=    0.488    0.355   -0.069    0.686   -1.513   -0.739   -3.578    0.086    1.109    0.857    2.083   -0.055   -0.890    0.848    0.355   -4.235    1.109   61.834    1.109    0.006    2.694   -0.557    1.067   -0.113   -2.490   55.187   87.034    0.424    3.311   -2.956   15.016    0.121
X1==    0.333   -0.623    0.846    0.654   -0.623    4.894    3.528   -1.060   -1.024    1.590    2.700   -1.132    1.311   -1.569   -0.623    3.908   -1.094    7.031   -1.056   -0.037    2.506    0.739   -1.417   -0.841   -0.632    7.563    7.104   -1.782    0.801    2.967    4.090    4.050
X2==    1.467   -0.571   -0.081    1.049    2.429   -0.151   -1.014   -0.081   -1.084    0.539    0.771    0.049   -0.679   -0.540   -0.571   -1.084   -1.014    8.794   -1.050   -0.151    1.075   -0.753   -0.753    0.135    3.939    7.297   12.251   -0.238    4.134   -0.996    3.672    0.030
CD1=        1        0        2        2        0        6        5        0        0        4        6        0        4        0        0        5        0        8        0        1        5        3        0        1        1       13       11        0        5        9        8       11
CD2=        2        0        1        2        3        1        0        1        0        3        3        1        1        1        0        0        0       11        0        1        4        1        1        2        8       12       21        4       12        2        7        4
GGGCTCCCGCGGGGGTCTCGGCCATCCTTTGAACGAGCACACGCCATGAACACCACGAGCACCCGGACCCTCCTCGGAGCGGTCGTCCTCCTGCTGGGTCTGGTCCTGCCGGCCCGGGCTCAGCAGAAAGTGGGCTACGTCGATTCGGAGTACATCCTGAGCCGCCTGCCGGAGTATGCCACGGTGGAGCAGCAGCTCGACCGGATGGCGCAGGAGTGGCAGGCCGAGGTGGAGGAGCGGCAGCGTGAGGTGGAGGAGATGTTCCGGGAGTATCAGGCCCGGGAACTGCTCTATACGAACGAAGAGCGGCAGCGCAAGCGCGAAGAGATCGTGCAGGCCGAAGACGAAGCCGAGCGCCTGCGCATGCGCTACTTCGGGCCGGAGGGTGAGCTGTTCCGGGAACAGGAGCGCCTCATGCGGCCTATCCAGGAGCGCGTGCTGGCCGCCATCGAGGAGGTCGCCACGTCCGAAGGATACGACTTCGTGTTCGACAAGAGCGGCGACTTCGTCTTCCTCTTCGCCCGTGAGCAGTACGACCTCAGCGACCTCGTGCTGGAAGAACTTGGCATCGACCTTGAATCGACGTCCGGGCGGGGCGGATCCTGAACGGGTGTCGTTCGTTCGCGCCTCCCGTCCCTGTTTCCAACCATCGGATGTTCA
KOK=        57
KK=  509403  LL=  510572  Z=    7.89  JJ=  509403  DL=  1170
A===      111      112      113      114      121      123      124      131      132      133      134      141      143      144      211      213      214      223      224      231      233      234      243      244      313      314      323      333      334      343      413      433
B===      222      122      422      322      212      412      312      242      142      442      342      232      432      332      221      421      321      411      311      241      441      341      431      331      424      324      414      444      344      434      423      443
RRR=    7.804    0.997    3.445   -0.011    0.066   11.116   58.585   -0.056    0.929   -0.150   17.538    0.630    0.293   -0.174    0.997   -0.137    0.429   29.377   -0.889    1.205    6.740    0.653    1.320   -0.103    9.692   14.419    9.789    3.153    8.911    6.469    1.622   12.574
X1==    4.027   -0.983    1.511    0.907    0.017    3.656    6.864   -0.666   -0.677    0.635    4.550    0.907   -0.822   -0.166   -0.983   -1.399   -0.605    4.343   -0.615    0.768    2.680    3.440    1.836   -0.183    2.713    2.938    3.197    2.077    3.107    3.107    1.327    3.107
X2==    1.938   -1.015    2.280   -0.012    3.939    3.040    8.535    0.084   -1.373   -0.237    3.855    0.695   -0.356    1.051   -1.015    0.098   -0.709    6.764    1.445    1.569    2.515    0.190    0.719    0.565    3.573    4.908    3.062    1.518    2.868    2.082    1.223    4.047
CD1=        5        0        4        3        1        7       11        1        1        5       12        3        2        3        0        0        1        8        1        3        9       10        7        3        9        9       10       13       15       15        6       15
CD2=        3        0        5        2        5        6       14        2        0        3       11        3        3        6        0        2        1       11        4        4        8        4        5        5       10       13        9       10       14       12        6       17
GGGCCTGGACATCGTGCTCCGCGGCCAGGGCATCCTCTACATCAACCCGGATCGCATCGTCGACATCACCCGGGCCGTGGCGATGAAACTCGGCATCGAGGTGGACGAGGAGACGGCGGCGGCCAACCCGTCGAACTGATCTGCGACCTCCCTCATCGGCCGGAAAAGGGCGCGTCGGGTACGGCGCGCCCTTTTTTTGTGGGGGTGCTTAAGCTCGCCTCATCGCAGCCCGATAGACATGAGTATCGCTTGCCATCTACGCCGGTGGAAGCGGTTCCGGCATCGCTCTGCTCCTGAGGCGGCCGGAAATGGTATGCCACCAACGAATCGGGAAACACCATGGGTTCCACCGTACACTGGGTTTTCGGCACGGCTGTTGTGTTCGGGATGCTGCTGTTCGGCGCACGGAAAGCATCCCGCCGCCGCCCCGAGCCGCCCGTGACACCGCTCTTCATCTGACGAAGGAGAACGGGCCATGCGCCGGGGAAACCCGGCAGGTGCGTGTGTGGCGCAGGGGGGGATGCGCCCGTTCGCGTGGCCTCACGCGGATCCCGGGAGGGATCTTGCAGGGCACCGCCGGCCCCTTTTCTCGTTACCCCGCATCGGCCCAGACTCGACGAGGTCCTGATGTCGCTCGTGCATGAACCCGACGTGTGGATGTGCCACCTGACGCTGCTGCCCGACCGTCAACTGCGGGCCGTCTATCTGGAGCAGGAACACACGCGCGCCACCGTGCGGGCGCTGCTGGATCATGCCTCCGGCCCGAAACGCCGCCACATGCAGCACCGCCTCGACGAGATCGAACACCGCGTCGAACGCATCGCCGCGGAGATGCAGCGTCGCGGCATGCCGATGGCCGCCTGAAGCCCGGCGCTCCGGTCGTTCCGGGGATCTCCACGTCCTCTTGCCGGCTGCTTCGGGTCGGAACGGATACGTGCTGCGGCGTATCACTTCCTCAAACCATCACATCGTCGGTCCGGGGTATCCCGTATCTTCTCCGAGCCAGCCGATGGCTGTCCCCGCCCGTAGCACGAATGATCGCAGGGGAACGATTGCCCCATGAGCACGCAGATCCGTTCGTCCGCCGTCCATAACGCCCGGCGTGTCACGACGCAAACGCTGCAGCAGATGAAGGCCGAGCAGACGCCCATCGCGATGCTGACGGCGTAT
KOK=        58
KK=  512463  LL=  513212  Z=    4.53  JJ=  512463  DL=   750
A===      111      112      113      114      121      123      124      131      132      133      134      141      143      144      211      213      214      223      224      231      233      234      243      244      313      314      323      333      334      343      413      433
B===      222      122      422      322      212      412      312      242      142      442      342      232      432      332      221      421      321      411      311      241      441      341      431      331      424      324      414      444      344      434      423      443
RRR=    0.301   -0.529   -0.086   -0.022   -1.310    2.027   12.220    0.207    0.876    0.046    4.609    0.889   -0.536    2.306    0.174    2.027    0.944   34.933   -0.011    0.149    0.677   -0.498    0.186    0.001   11.012   96.386   15.509   -1.888    2.151    7.002   20.045    2.045
X1==    0.693   -0.351    0.295    0.169    2.649    1.194    3.050   -0.705   -0.806   -0.490    2.258   -0.831   -0.663   -1.515   -0.351    1.194   -0.950    7.079   -0.083    0.194   -0.630    0.560   -0.807    0.272    5.051   11.751    6.041   -1.433    3.228    3.715    4.449    0.303
X2==    0.435    1.505   -0.293   -0.127   -0.495    1.698    4.007   -0.293   -1.087   -0.094    2.041   -1.070    0.809   -1.523   -0.495    1.698   -0.993    4.935    0.131    0.770   -1.074   -0.889   -0.231    0.004    2.180    8.203    2.567    1.317    0.667    1.885    4.506    6.757
CD1=        1        0        1        1        3        2        4        0        0        1        5        0        1        0        0        2        0        8        1        1        1        3        1        3        8       18       10        1       11       12        8        5
CD2=        1        2        1        1        0        3        5        1        0        3        6        0        4        0        0        3        0        6        1        2        1        1        2        2        7       16        7       11        8       11       10       23
TACGGCCACGAGCAGATGTGGCACGACGGGAACGGCCACTCGCACCTGCAGGCGACGATGCTCGGGCCGTCGCTCTCGGTGCCGGTCGGTGCGGGGCGGCTCCTGCTGGGCACGTGGCAGCAGATCTTCTTCCTGGAATGTGACGTCAAGCCACGCCGGCGGACGCTGGTGGTCACGGTGCAAGGGGAGTGACGCCTGCGCTCCGGCCTGGTGCCGTCACTCCGCCGCCTCGCTGATCCAGGGGCGGTGCCGTTGCAGGGCGCGGCGGACCTCGTCGGGACGCACCTGCCCCGGATAGCCGGCGACGTGATAGGCCGCCAGCGCTTCCTGCGGATCCGGTGCGTCGAGCGCGTCGACTGAGGCCGCGGCGGCGCGGTAGGCTTCGCGGAAGGGCACGCCAGCCTGTACCTGCCGCAGCGCCTCGGCCGTGGCGAAGAGTTCGGGCGAGCAGGCCTCCCGCATCCGGTCCCGGCGGAACCGGATACCGGGCAGCAGATGCCGCATCGCCGTCAGCACGTCCTGCGTCACGAAGGCGCTGCGCATGGCGGCTTCCTTGGTCAGCTGGAGGTCGCGGTGGTAGCCGGAGGGCAGATTGGCGGGCAGCGTCAGCAGGACCTGCATCTCGGCCAGGAGGCGATGGTACGTGGCCCGGGCCAGTTCGAGGACGTCCGGGTTCTGTTTCTGTGGCATGATGCTGCTGCCCGTGCAATACGCGGCCGGCAGTTCGACGAAGCCAAACTCGGCGGTATT
KOK=        59
KK=  524373  LL=  525542  Z=    4.66  JJ=  524343  DL=  1170
A===      111      112      113      114      121      123      124      131      132      133      134      141      143      144      211      213      214      223      224      231      233      234      243      244      313      314      323      333      334      343      413      433
B===      222      122      422      322      212      412      312      242      142      442      342      232      432      332      221      421      321      411      311      241      441      341      431      331      424      324      414      444      344      434      423      443
RRR=   -0.674   -0.292    0.135    5.692   -0.171    5.694   -0.811    0.076    1.526    4.213   12.745   10.455    2.861   13.560   -1.000    0.160   -0.482   13.385   -2.168    0.125    8.267   40.296   40.296   11.229    0.582    0.579    1.012   -1.542   24.532    1.470   -0.388    7.202
X1==   -0.545    0.413   -0.215    3.009   -0.587    5.791    2.000    0.686   -1.159    2.512    1.550    3.009    2.671    5.385    1.413   -0.291    1.189    3.820    1.835    0.578    3.453    5.684    5.684    2.522   -0.490   -1.254   -1.756   -0.967    5.884    1.746   -0.694    2.874
X2==    1.237   -0.708   -0.628    1.891    0.292    0.983   -0.406    0.111   -1.316    1.677    8.225    3.474    1.071    2.518   -0.708   -0.549   -0.406    3.504   -1.182    0.217    2.394    7.090    7.090    4.453   -1.187   -0.462   -0.576    1.594    4.169    0.842    0.560    2.506
CD1=        0        1        1        5        0        8        4        2        0        7        6        5        8       14        2        1        3        6        4        2        9       14       14        9        2        1        0        4       23       12        2       15
CD2=        2        0        1        4        1        3        1        2        0        8       20        6        6        8        0        1        1        6        0        2        9       17       17       11        2        3        3       16       22       12        5       17
CCGGCACGGAGACGCCGTCCGTCTTGCTGTGGTCCGTCTCGTCGGCGTTGCCGGCCTCGGAGGCGGCCGTCTCGGCCGTCGGGAGCAGCCCCGACGCGACCTGGATGGCTTCGTCCGTAAGGTCCAGACCTGCGCTTCGGGCGTGGAGCAGCAGCCGCCGGCCCTCGGCGGTCGCCTGCCGTACGGCCGCGAAGATGCCCTCGCGCACCATGCGGACGTAATGCGCCGCGCCGTTCGGACCGACGTGGTGCCAGCCACCGGCCGCCGGTGGGGCCAGCGCTTCGAAGACCGGTCGCAGCCGGTCGACGGCCGGCTCGGGGCCGCCCACCAGAAGCGTGAACCCGTCCGGGGCCGCCGGATGCAGGCTGGCGTCGAGGAACAGCAGGCTGCGGCGGTGCAGCATGGTGGCGCGGCGGCGGGTGTCCGCGAAGGCGCTCGGTCCGGCGTCGACCACGACGTCGCCCGGGGCGAGCCGTTCGGCCAGGGCGTCCAGCACGGCCCGCGTGCCCCCGTGCGAGGGGACCATCACCCAGAGCACGCGGGGCGGCTCCAGGCGCTGGAGCAGGGCTTCCAGCGTTTCCGCTACCGCGATGCCGTCTTCGACGGCCGCCTCGACGGCGCCTGGATTCCGGTCATATCCACAGACCTCGTGCGCGTGGGCGAGCAGGCAGCGGGCGACGTGCCGCCCCGGCGGGCGAAGGCCGATGAGTCCGATCTGCATGGGCAGGGTAGGGCGGGAGGGAACGTCAGGCTTCGGCTTTCGGTGGCGCGTCGGAGGCGGAGGAAACGGGCAGGTGCGGTTGCATCAGGAAGGAACGTTCGAAGGCCTTCGCCTCGTCGACGAACAGCTGCAGGTGCGGGAAGGGGATCTCGATGTCCGCCTCGCGGAGGGCTTCCCGGATCTTTTCGATGTATTCGAAGCGCACCGGCACGGCCTTGGATGGATCCGCCAGGTAGAGGCGGAGCGAGAGGTCCACACTGGAATCGTTCAGCGCGGTCACGACGACCTGCGGCGGGTAATCCGGGTGCAGCCGGTCATCTCCTTCCGTCAGCTTCAGGACCACCTCCCGGGCCTGCTGGGGATACTCTTTGTAGGCAATGCCGAAGGGCACCTCCACCCGCAGGATGCCCAGGATCGTGTGGTTGATCAGCTTCTGGTTGATCATCTGG
KOK=        60
KK=  532413  LL=  533582  Z=    5.28  JJ=  532383  DL=  1170
A===      111      112      113      114      121      123      124      131      132      133      134      141      143      144      211      213      214      223      224      231      233      234      243      244      313      314      323      333      334      343      413      433
B===      222      122      422      322      212      412      312      242      142      442      342      232      432      332      221      421      321      411      311      241      441      341      431      331      424      324      414      444      344      434      423      443
RRR=   10.499   -0.491    2.036   -1.028   -1.402   21.055    0.794   -3.425    0.371    4.254    0.333    0.145    0.107    0.529    0.862    6.993    0.631   77.453   -0.055   -0.199    4.207   -1.182    3.402    0.641   -0.038   14.000   24.881    0.544    1.882   26.729   -0.712   14.791
X1==    4.438    0.645    3.237    0.882   -1.132    5.856    2.631   -1.044   -0.839    2.869    2.086    0.257    0.670    0.781   -1.132    2.508    0.578   10.354   -1.345   -0.170    1.522    1.646    1.646   -0.342    0.098    5.390    5.565    0.185    0.678    4.613   -0.274    4.613
X2==    2.366   -0.761    0.629   -1.166    1.239    3.596    0.302    3.282   -0.442    1.483    0.159    0.565    0.159    0.678   -0.761    2.788    1.092    7.480    0.041    1.173    2.763   -0.718    2.067   -1.874   -0.386    2.597    4.471    2.942    2.775    5.794    2.597    3.206
CD1=        7        2        8        4        0       11        6        1        1       11        9        3        6        6        0        6        3       16        0        2        7        7        7        3        5       16       15        9       10       21        4       21
CD2=        3        0        2        0        2        6        2        5        1        5        3        2        3        4        0        5        3       12        2        3        8        2        7        0        2        7       11       12       12       19        7       13
ATCGAGCGCCGGGGCCGCCGGGATCCGGGACGGCTGGGCGTCGGCCGGGGCGGGGAGGAACGGCAGCAGCGCGAAGAGCAGCAGCGCGGAGACGCTGAGGTAGCCGCGCCGGGCACGCGGGAGAGCGGGTGGCATGGCAGGCAGGGAGCGAGTGGACCTGGGGCGTACGAGACGGCGTGCGGGGGACGGTCTGCATCCTCTATCGCAAACCGGGCCACCGTCGTATCACGGAAAGAGCCGTCGTATCCCGAGCAGAGGGCTTTCGACCCGGCCCTCCGCGCCTCGCTCCCGGCCCTCCGCGCCTCGCTCCCGGCCCTCCGCGCCGGTCGTCAAAAAAAATGTGGGTCGATGGAACACGCACCGATGGCTCGTGTAGGACGCCGCATGAAACGATGTTTCTGACAGCTCATCTAGAAGGGTGGAGGGACTAGGCCCTGCGAAGCCCTGGCAACCGCCTTCGCCTCCGGCGAGGAAAGGTGCCAAATCCTACTCCGGTATCGGACCGATCCGGTATCGAGAGAAAGATGAGCGGAAGGGAAACCCTTCGCGGGGTAGCACCTCTTCCGCTGGTGAGCAAAGCGGGGGAGGTTTTTTAATGCACCTCTCCTACGATGTTGCGCCGCGAAGTGCGGGTGGAGCCGCTGCTCCTCCACACGCTTCTAGATGAGGGTCAGACGCTGTTTCGAGCAGGCCGTCCGCACGGGCCCGGCGACGCCCTGCCGTTCACCGTGTCCCCTCAACGTTCCTCTACATGATTCCATGAGCAGCAACGGACAGCAGCGCACCCTGCACTTCGAAACCCTGCAGGTGCACGCCGGTCAGCGCCCCGATCCCGCCACGAAGGCGCGCGCCGTACCCATCTACGCGACGACCTCGTACACCTTCGATGATGCCGAACACGGGGCCAATCTCTTTGCACTCAAAGAGTTCGGCAACATCTACACGCGCATCATGAACCCCACCACGGACGTCTTCGAACAGCGCATCGCGGCGCTCGAAGGCGGGGTGGCGGCGCTGGCGACCTCCAGCGGTCAGGCGGCCCAGTTCCTGGCGCTGACGACCATCGCGGAAGCGGGTGACAACATCGTTTCGGCCAGCTTCCTCTACGGCGGCACCTACAACCAGTTCAAAGTCTCCTTCCCTCGCCTCGGCATCAACGTCCGCTTCGCC
KOK=        61
KK=  571323  LL=  572072  Z=    6.55  JJ=  571023  DL=   750
A===      111      112      113      114      121      123      124      131      132      133      134      141      143      144      211      213      214      223      224      231      233      234      243      244      313      314      323      333      334      343      413      433
B===      222      122      422      322      212      412      312      242      142      442      342      232      432      332      221      421      321      411      311      241      441      341      431      331      424      324      414      444      344      434      423      443
RRR=   -0.956    0.093    6.060    1.114    0.475   30.406    1.264    1.264    0.440    0.012    0.732    0.320    1.009    0.241    0.475    5.900    0.215  105.014    0.030    0.009   -0.287   -1.594   -0.255   -0.962   -0.078   14.082   52.337    2.115   -0.433    2.257   12.173   18.199
X1==   -0.715    0.356    2.704    1.444   -0.644    3.956   -1.104   -1.071   -1.015    0.151    1.994   -0.295    0.608   -0.323   -0.644    0.973   -0.188   11.081   -0.082   -0.021    2.677    1.525   -1.395   -0.845    0.151    4.766    5.844    2.488    0.904    2.565    3.380    3.672
X2==    1.336    0.262    2.241    0.771   -0.738    7.686   -1.145   -1.181   -0.433    0.077    0.367   -1.086    1.661   -0.744   -0.738    6.062   -1.145    9.477   -0.371   -0.433   -0.107   -1.046    0.183    1.140   -0.519    2.955    8.956    0.850   -0.479    0.880    3.602    4.956
CD1=        0        1        4        3        0        5        0        0        0        2        5        1        3        2        0        2        1       12        1        1        5        4        0        1        2        9        9        7        5        8        7       10
CD2=        2        1        4        2        0       11        0        0        1        3        3        0        5        1        0        9        0       14        1        1        3        1        3        4        2        7       19        8        4        7        8       16
TTCGAAATCGGGAAGGCAGCATGGGCAGGAGTGTCAGCGCCAGAGTCGAACCCCAACGATGAATCGAGCTTCGGTACGGGGGACTCCGCCGGAACGGGCCAGGTCGGCCGTTTTCCCGAAGCGGCTCAGCCAGTTTACCCCAACGTAAGGGGCCACTTCCCGCGTGATCTCGTAGCGGATCCGAAGGCCGATCTCCGCGTCGTTGAGCCCGCGTCCGATGCCCTGGTCCTCGACTCCCTGGAGGGCGGCGTTGACTTCGAGTCGGGGCTGGAGTAGCAGCCGTTGCGTGAGGAGCAGGTCGTAAGAGCCGGTGAACCGCGCCGAAACTTTGCCGGCGGCGCTGAGGAAGAGCGCCGGCTCCAGTTCGAACCAGTAAGGCGCCAGCCCTTCCAGGGCGACGACGAGGTGCGGTCGGGCGCGGATGTTTCCGGCGCCGATCTCGGTATCGAGCCGGAGGCCAGCCTGGATCTCGAAGAAGGCGCTGATGAGGCGGCTGTAGAGGGCCTGGAACTCGGCTTCACCCTCACGTTCCGCGAATACTCCTTCCCCTTCACCCTTGAGCCAGAAACGAGTGTAGTCATTGCCGATACGGTAGAGCCCTTCGAAGCGCACCGGAATGCCTGAGGCCGCGGGGGCGACCTCCAAGAGATCGAGGAGCGCCAGGCTGTAAAGCTTCTGGTCGGCCCTGACGGAGATGCCCGGTTCGAAGTCGGGGTAGTCGGGGAAGGGGGGATCATCCTGAGCCAGCGC
KOK=        62
KK=  605533  LL=  606582  Z=    4.70  JJ=  605413  DL=  1050
A===      111      112      113      114      121      123      124      131      132      133      134      141      143      144      211      213      214      223      224      231      233      234      243      244      313      314      323      333      334      343      413      433
B===      222      122      422      322      212      412      312      242      142      442      342      232      432      332      221      421      321      411      311      241      441      341      431      331      424      324      414      444      344      434      423      443
RRR=   -1.113    0.571    6.614   -0.028   -0.223    8.829   -1.626   18.196   -0.006    7.974   -1.260    4.111    8.603    3.563    0.539    0.997    1.099   35.122    0.485    2.400    4.609    2.289   11.334    3.360   -0.660   11.334    3.915    0.165    2.765   -0.011   -0.845   12.691
X1==   -1.137    0.493    1.612   -0.053    0.493    2.818    1.138    3.841   -0.014    4.607    1.781    3.438    4.125    1.456   -1.195    2.110   -1.523    7.265    0.301    2.110    1.259    3.761    3.203    2.256   -0.381    3.539    1.259    0.668    1.860   -0.111    1.195    3.337
X2==    0.979    1.157    4.104    0.521   -0.451    3.133   -1.429    4.738    0.472    1.731   -0.707    1.196    2.085    2.448   -0.451    0.472   -0.721    4.834    1.612    1.138    3.659    0.609    3.539    1.489    1.731    3.203    3.108    0.247    1.487    0.097   -0.707    3.803
CD1=        0        2        4        2        2        6        4        7        2       10        6        7       10        6        0        5        0       13        3        5        5       10        9        8        2        9        5        5        8        4        5       11
CD2=        3        3        9        3        1        7        0       10        3        7        2        4        7        7        1        3        1        9        4        4       10        4        9        5        7        9        9        6        8        5        2       13
CTACCTGGCGATGATTCCGTTGCTGGTGCGGGCAATCCAAGAGCAGCAGGAAGAGATCGATGCGCTCAGGGTCGTGTTGGAGCAGAACGGCCTTGATGTCAGTGCACTCGGCGACCGGCGCTGATGCTTGGATTTGAGCGATGAGGCACCGTGTGGGCCGGCGAACAACCCGGTCCAGCAAGGTGTGTCATCGCCTGTAGCAGAGGATCCTGAAACTGCATGGGGGAGATGGGCATGGCCCGGCGAAGTAACGTATTCGGCCCAGTGCTGGGGTTGTTGTTGACGGCCATACTGCTCGTTCTGGGCGGCTGTTTCGACGAGGTCTGCCTCAGCGGACCGTGTGGCTGTGAGGGCATCTTCGAGCAACTGCACACCTTTCCCGACACGCTTACGGTGGAACTGCGGCAGGAGCCCTACACCTTCGATCTGCAAGACCCGCCGCTCTTCCGGCACACAGCCGGGTACCAGTTCAGCTACCAGGCCGGCAGCGGAGATATTCAGGTTCTCGGTGCTTTCATCGGAGGAAGCTCTGGATCCATTCTGGAACTCTACACAAGATCGATCGGGACGACCAGAGTTAGCATCAGAGTTACCGACAGTGAAGGTTGTGAACAGTCAGCCAGCACCACCTTTCAAGCCCGCATTGTTGCCCCGACAGGATTCGTTTCAACCCGGTCCAGCAAGGTGTCGTCGCCTGTAGCAGAGGATCCTGAAACTGCATGGGGGAGATGGGCATGGCCCGGGGAAGTAACGTATTCGGCCCAGTGCTGGGGTTGTTGTTGACGGCCATACTGCTCGTTCTGGGCGGCTGTTTCGACGAGGTCTGCCTCAGCGGACCGTGTGGCTGTGAGGGCATCTTCGAGCAACTGCACACCTTTCCCGACACGCTTACGGTGGAATTGCGGCAGGAGCCCTACACCTTCGATCTGCAAGCCCCGCCGCTCTTCCGGCACACAGCCGGGTACCAGTTCAGCTACCAGGCCGGCAGCGGAGATATTCAGGTTCTCGGTGCTTTCATCGGAGGAAGCTCTGGATCCATTCTGGAACTGT
KOK=        63
KK=  669553  LL=  670362  Z=    4.55  JJ=  669193  DL=   810
A===      111      112      113      114      121      123      124      131      132      133      134      141      143      144      211      213      214      223      224      231      233      234      243      244      313      314      323      333      334      343      413      433
B===      222      122      422      322      212      412      312      242      142      442      342      232      432      332      221      421      321      411      311      241      441      341      431      331      424      324      414      444      344      434      423      443
RRR=    0.334   -1.606    9.049    0.240   -0.213   55.344    0.656    0.247    1.431   -1.105    7.241   -0.223    0.982   -1.551    0.269   -1.034   -0.581   13.460    2.956   -1.471   -0.468    0.429    0.128    0.420    0.846   21.728   33.173    0.140   18.913    4.185    1.333    4.239
X1==    0.151    2.116    2.612    0.559   -0.884   10.165    1.347   -1.295   -1.321   -0.694    3.950    0.559    0.845   -0.792    1.116   -1.321   -1.192    2.404    2.102   -0.556    0.348    0.762   -1.065    0.509    0.993    3.329    4.758   -0.127    5.313    2.174    2.708    3.071
X2==    2.210   -0.759    3.465    0.429    0.241    5.445    0.487   -0.191   -1.083    1.593    1.833   -0.398    1.163    1.957    0.241    0.782    0.487    5.599    1.406    2.647   -1.343    0.564   -0.120    0.826    0.852    6.527    6.972   -1.101    3.560    1.925    0.492    1.380
CD1=        1        3        5        2        0       15        3        0        0        2        9        2        4        1        2        0        0        5        4        1        4        4        1        3        5        8       12        6       17       10        7       12
CD2=        3        0        5        2        1        7        2        1        0        4        5        1        4        6        1        2        2        7        3        4        0        3        2        4        3       12       11        1       10        7        3        6
CGGGCCATCCCGGTGATCCGGCTCCACGATGCTCCGGCCGGTCCGGACATGTCAGGCAACCGTATCCGCCTCGATACCCTCCGCCACCCGGAACGAGAACTGCCCTTCAAACTACTGGAGATCATGCGCGCGCATCAGCAAGAGCAACAGGACCGGGCACGCATCGAGGAGCTGGAAACGCTGCTCCGGCAGGTTCGGACGCGGGTTTCGGCGGTGTATCACGAGGTCAACAACCCGCTGGCCATCATCTCCGGCAATGCCCAGTTGCTGCTCGAACTGGCCCGGGTCATGGAGATCGACCCAACGCTCCTTCAGCCGATCGAGGACATCGAGCAGGCCAGCCGGCGCCTCGCAGATCTCTTGCAACCATTGAGCGCGATCCGGGACACCCTGCGCGAGCACGGCATCGAACCCCTGGAGAATCCGCGCGACCTGCCGGAATGAGGTGACGAGCCGGATCGTCGGTTTCCGGTGGAACCGCCGGGGAGAGGTCCGGTACGATGGGCGTGTTAAGCCCCACCCGGCGCCGCCGATACGCTCTTGTGGAATCCTCTGGCGTCTCCTATCTTAACGCCTCACCTCTTTTCCTTCACGCTTAGCAACGGCATCTGCGTATCGAGCAAGGTTACGACGCCACGCTGACCGTCCGGCCTCCCCCCTCCGGCGACGTCCCCGTGATGACGAAGACAGCGTATCCGTAACGTTCTGTTCCTACCTGCTAAGCGCGGTTTCTGGCTCGCCTTTCGCGTCCCTGCCAGGTCGTTCCGTGCCCATCAGGTTGATGCGTAACCCTCGCCGCCCGATGCTGCT
KOK=        64
KK=  696313  LL=  697092  Z=    4.61  JJ=  696193  DL=   780
A===      111      112      113      114      121      123      124      131      132      133      134      141      143      144      211      213      214      223      224      231      233      234      243      244      313      314      323      333      334      343      413      433
B===      222      122      422      322      212      412      312      242      142      442      342      232      432      332      221      421      321      411      311      241      441      341      431      331      424      324      414      444      344      434      423      443
RRR=    0.140    0.140    3.238    0.350   -0.262    6.327   24.559   -0.061    0.873    2.476   22.315   -0.195   -1.866    1.853    0.140    0.076   -1.546    0.201   -1.391    0.064   16.382   10.968    5.626   14.150   -0.041   -0.910   -0.046    0.670   11.334    4.792   -1.409    2.369
X1==   -0.265   -0.347    1.291    0.187    0.653    3.072    7.724    0.291   -0.928    0.811    4.674    0.187    1.937    0.967   -0.347    0.072    1.884    0.716    2.220    1.072    3.541    3.692    1.894    5.463    0.079    0.568    0.335    1.336    2.210    2.210   -1.485    2.634
X2==   -0.527   -0.402    2.507    1.867   -0.402    2.059    3.180   -0.210   -0.941    3.053    4.775   -1.041   -0.964    1.916   -0.402    1.059   -0.820    0.282   -0.626    0.059    4.627    2.971    2.971    2.590   -0.525   -1.601   -0.136    0.501    5.129    2.168    0.949    0.899
CD1=        0        0        2        1        1        4        9        1        0        3        9        1        5        4        0        1        3        2        4        2        8        9        6       13        2        3        3        8       11       11        0       12
CD2=        0        0        4        3        0        3        4        1        0        8       10        0        1        5        0        2        0        1        0        1        9        6        6        5        2        0        2        8       18       11        4        8
TCAGCGCGTCCGCGTCGGCCCGGCTGTCATGCAGGAGCCGGTCCATCGCCGCGTCGTCGAGCACATCCCCGCCGGCGATGGCGTCGAGCAGCGGGGCGCTCCGGACCTCGACGAGGTGCCCGGCCTGGAGGGCATGCATCCGGGTCCCGCTGGCTTTGACCAGAAAGCGTCCGTCGCCGAGGCGGGCCGAGACGTTGCCTTCTCCCCACAGGGCCATGCCCGCGCGGCTCAGGTGATGAGCCAGCCGGAGGAGGTCCTGCCGGACGGCGTCCCCGGCGGACGCTTCAGGGGCGGCCGGGGCGGGTTCGGAGGACGTGGATGCGTGCACGGTTCGGGGATGGATGGGTAGGTGCGTGGGTTCGGGGAGCGGGTGGATGGTCGATGCCCTGCCGGGCCCCTCACGTCAGCCCGTGGTCGGTGCCGCAGACGAACGTTTCGATGCCCATAGCCTGGAACATGGCGACCTTGGCGGCGAGGGCCCTCCGGGCTCCCGCGGCATCCGGTGCGTAGGCCACCTGGATGTGGTTGGATTTGTGGCGGGCCATCATCTGGTCGCGCGTAACGCCATAGAGCACGGCGTGCATGATCGGCCATTGCGGCGTCGTCAGCTGCCACCGGCGCTCGGTTTCCTCCCGCGGCAGGGCGGCCACCCGTGCCCGCCCGACGTCCGCCCGCAGCCGGTCGTCCTCGACGTAGATGCGGCTCCAGACGATCTCGCCCGGCTTCGAGATGCCTTTGACGGTGCCGCCGCCGAGGCGGAAGTACATGGGCGGTTGGCGC
KOK=        65
KK=  736093  LL=  737022  Z=    4.69  JJ=  735973  DL=   930
A===      111      112      113      114      121      123      124      131      132      133      134      141      143      144      211      213      214      223      224      231      233      234      243      244      313      314      323      333      334      343      413      433
B===      222      122      422      322      212      412      312      242      142      442      342      232      432      332      221      421      321      411      311      241      441      341      431      331      424      324      414      444      344      434      423      443
RRR=    0.539   -0.066    3.788    0.061    0.783   39.294    2.618    1.472    1.472    2.702    0.055    1.472    2.434    1.163   -0.336   10.880    0.385    9.993    0.928    0.553    0.256    0.256   -3.327   -0.750   -0.282  123.597   23.422   -0.466    3.878    1.752   -3.256   11.482
X1==   -1.043    0.106    4.380    0.073    0.106    5.874    1.146   -1.400   -1.272    2.455   -0.222   -1.386    1.421   -0.740   -0.894    7.461   -1.259    2.335    3.261   -0.478   -0.518   -0.490   -1.091    1.359   -0.256   10.728    4.245   -0.499    0.783    0.783    3.611    8.618
X2==   -0.516   -0.625    0.865    0.836    7.375    6.690    2.285   -1.052   -1.158    1.100   -0.248   -1.062    1.714   -1.571    0.375    1.458   -0.306    4.280    0.285   -1.158   -0.495   -0.523    3.050   -0.551    1.100   11.521    5.518    0.933    4.955    2.238   -0.902    1.332
CD1=        0        1        8        2        1        9        3        0        0        8        3        0        6        2        0       11        0        4        5        1        2        2        1        5        3       23       10        5        8        8       10       27
CD2=        0        0        2        2        8        9        4        0        0        4        2        0        5        0        1        3        1        7        2        0        2        2        8        2        4       20       12        7       16       10        1        8
GCCGGTTGCTCCGGCACCGACCGTCCAGCGGGTGACGGCTCGCCGGGGAGGCCGGTAACGCCGGAGGCAGTACGCTACATCGAACAGATGCGGCAGGCCTATCATCTGGGCGCCTACCCGCAGGCCCTTGCCTATGCCGACAGCGCCGCTCGCTACGCTCCGGACGTTCCGGATATCCCCTATTATCGCGGCTTGATCTACACGAGGCTGAACCGGTTCGACCTGTCAGAGCCAGCGTATCGTCGGGCGCTGGAGATCGATCCCACCTACCGGGCTGCATGGTTCAAGCTCGGCAACGATGCGTTCTTGCAGGGGCAATACCACGAGGCAATCCGGCTGTATCGCAAGGAGCTGAATCTGATCCATACCTCGGATGCAGAGACCCGGCAGCGCTACCGGGAGGTGGATGAGGACGCCCTGCCGTTGATCTGGATGCAGATGGGCCGGGCCCATGCGCTGTTGAACCAGGCAGATAGCGCCCGGGCAGCCTACGTGCAAGCCATCGAACTGGACAGCACCAACGCGCAGGCCTATGCCTGGCTCAGCGAACTGGCCGAAAGCCAGGGGGAGCTGGACGAGGCGATCCGGCTGGCCCGCCGGGCACACGATCTGGAACCGCAGAACCTCGATTATGCTTACCTGCTCGGATCCCTGCTCAACCGGACCGGTCAGGCCGGGGCCGCCGTCCCCTTACTCGGGCAGGTTGTGCAGCATCGACCCTGGCACGAAGGCGCCACCTACAACCTCGGTCAGGCCCTGATACGGGCCGGACAGCGAGAGCAGGGGCAGGCTTTCCTCAGCCGGGTGGACACGCTGCAGGCCCTAGAAGCGGAGGTAGCCGCGGCACAGGCCGCCGCGTACCAGCAGCCCCAGAACCGCCGGCGCTGGCTCGATCTTGCCGACCTGCTGCTCGGCACCGGGCGGTTGCAG
KOK=        66
KK=  866413  LL=  867462  Z=    7.36  JJ=  866293  DL=  1050
A===      111      112      113      114      121      123      124      131      132      133      134      141      143      144      211      213      214      223      224      231      233      234      243      244      313      314      323      333      334      343      413      433
B===      222      122      422      322      212      412      312      242      142      442      342      232      432      332      221      421      321      411      311      241      441      341      431      331      424      324      414      444      344      434      423      443
RRR=   -0.074    0.401    6.423    6.080    0.401   -0.552   34.479   -0.288    0.104    0.722    2.671    0.633   60.697    8.777   -0.204    0.104    4.733    0.044    8.801   -0.060    8.417   12.059    0.059    2.522   -1.463   -1.884    0.315   -0.212   15.464   -1.524   -0.421    7.555
X1==   -0.475   -0.604    3.288    3.671   -0.604    2.642    8.878    0.633   -0.499   -1.341    0.557   -1.063    8.655    2.069   -0.604   -0.499    2.160    1.337    2.371    0.286    2.681    5.721    0.069    1.441   -0.800   -0.600    0.276    1.200    3.844    3.131    2.292    1.704
X2==    0.156   -0.663    1.953    1.656   -0.663   -0.209    3.884   -0.455   -0.209   -0.538    4.799   -0.596    7.013    4.241    0.337   -0.209    2.192    0.033    3.712   -0.209    3.140    2.108    0.861    1.751    1.828    3.138    1.142   -0.177    4.023   -0.487   -0.184    4.433
CD1=        0        0        5        5        0        5       12        2        1        1        4        0       18        6        0        1        4        4        5        2       10       15        4        6        2        2        5       13       19       17        7       13
CD2=        1        0        4        4        0        1        6        1        1        2       12        1       16       12        1        1        4        1        5        1        7        6        4        6        6        9        4        5       16        5        3       17
TTACCTGACCCGCAAGCAGGTGGCCCGCCTGGGCGTGCTGGCCATGAGCGCGCTCGCCCTCTCCCTGGGCGCGGTGGCCGCCGGCCACGAGGCCCTGCTCCCCTGGGCCCTGCTGCTGCCCGCGCTGGCGACGCTCTGGATCGGCCTGCTCGCCTGGACCATCCACCGCCTGCGCCAGCTCCGGCGCGTCGTCTGGTGCGTCAAGCTCTCCGACCGCCGCGTCATCGGCTACGACTACGCCCGTCGCCGCACCGTGCTGGACTGGACCGTCATCGAGCGCATCGAACTGACGGACTCCGGCCTGCTTTTCGTCGGGCCCCCTCCGGCATCGCTGGAAGTGCCCCTTCTCTTCCCGGACTTCGCCGTGCTGAGCCATCATGCGCTCGGCCATGCGGAGTTCTACGGCATCCCCGTCTACGTACACGGCCGCCCCTGGCAGGAGCTCGACGTGTACAACCTGTTCCCGTTCCTGGCCCCCTCGGCCGGACCGGCACGCCCCCCGGCCTGAACGCCTCGCCCAGGCTTCAATGCAGGGTTCAATGGACGAGCTGGGCCGACCCCTTGGTCAACCAGAGCGCCCCGCTTTCGTCCAGCGGCGCCTCGGGGGCGTCCTCGTCGAAGAAGGCCTCGAGCACATCGTGTTGCCGCCGCCCATCCTCGTAGCCGATGTTCATGAGCGTGGCCATGTACTCGCGGTCGAAGAGCAGCATGCTGAGCCAGTCCGGGCTCTTCGTCTCGTCCGACCCGAGGCCGCGGGTGAGCAGGCGGAGCGCCCCGGTGATCTTCAGCTCGTAGCCGCTGGCAAGCCGCCCCAGGTCGCGCGAGGGCCGGAGCAGCAACAGCCGGATGGGCTTGAGCCCGTCCCACTTGCGCGGGGGCAAGCGCCGCAACAACTGGTTGATCCGCCCGAGCGTGACGGCATCCTGGTCCAGCATGTCCAGGAAGATGGCGTTCATCATGATGCCCATGATCTGGGCCGTGGGCGGATAGCCGTGGATGACGGGCTGATCGGCCTCACCGCGGGAACGGTTGTAGCGCGTCGAGATGGCC
KOK=        67
KK=  935203  LL=  936252  Z=    5.78  JJ=  935053  DL=  1050
A===      111      112      113      114      121      123      124      131      132      133      134      141      143      144      211      213      214      223      224      231      233      234      243      244      313      314      323      333      334      343      413      433
B===      222      122      422      322      212      412      312      242      142      442      342      232      432      332      221      421      321      411      311      241      441      341      431      331      424      324      414      444      344      434      423      443
RRR=   -0.010   -0.098    0.048   17.995    0.038    3.937    1.199    1.872    0.224   -0.006   33.200    1.820   -0.435   -0.808   -0.098   -0.158   -0.854   -0.865   -0.032   20.668    5.285   39.048    0.031    0.006   -0.172    5.267    4.310    5.574   10.035   -0.351    4.302    6.685
X1==   -0.026    0.136    0.085    4.397    0.136    1.129    3.454    0.817   -0.467    0.836    5.617    0.776    0.784   -0.330    0.136    0.331    1.876   -0.290   -0.313    3.522    1.826    7.611    0.013   -0.027    0.293    2.932    1.826    2.686    3.398   -0.199    2.395    3.798
X2==    0.396   -0.718    0.563    4.092    0.282    3.488    0.347    2.291   -0.479   -0.007    5.911    2.344   -0.555    2.450   -0.718   -0.479   -0.455    2.982    0.101    5.868    2.894    5.130    2.430   -0.230   -0.588    1.796    2.360    2.075    2.953    1.760    1.796    1.760
CD1=        1        1        2        8        1        3        6        3        1        5       14        3        5        3        1        2        4        1        1        6        6       16        3        3        4        9        6       13       15        6        8       16
CD2=        1        0        2        6        1        6        2        4        1        3       13        4        2        7        0        1        1        6        2        9        9       13        8        3        2        6        8       12       14       11        6       11
TCGGAGAAGTCCAGCGCGGAGGCAAAGCCGGGATCCACGACGAAGGCCCCCGTGGGGTCGATGTAGCCCCAGTCCGCCCCCACCCGCACGCGGGCCCGGCCGCCGACGAAGCTGTAGGCCTCATCGTACGAGGGCGGGATCACGTAGTCTCCGTCCGGGTCGATGTATCCCCAGCTGCCCCCGTACTCGACGGCCGCCAGCCCTTCGCTGAAGCCAAAGGTCCGATCGAACCGGGGCTCGATGACGAGCCGACCCGTTGCGTCGATGAAGCCCTGCTTGCCGCCGACGGACACCGGGTAGCGAGCAGCGGGTGGAGGGGCCTGTGCCTGCACGGCCGCGGCACACACCGGCAGCATCCACAGAATGAGCAGGAGAACGACCGCCGGAGCGGTCGAAACGGGACGGGCCGAACGCATGGCGGAGACGGAAAACCGTTGAGGGGACACACCGGAGAGAGCCGCCCTCCGGTAAGGACGACCGAGGGCGCCGATCAAACGCTGATCGACTCGTCGGCGCCGACGACTTCGTAATCCCGGATCTCGCGCGGGTTGTTTCCTTCGTCGACGAGCACGACCCGTGGGCGATGCTGCCGGGCCTCTTCAGGGGTCATCTCGGCGTAAGCAATCACGATGACCTCATCCCCGCGGGCGGCCAGACGAGCCGCCGGGCCATTCAGGCACACCGTCCGGCTGCCGGGCGCTCCCGGAATGGTGTACGTCTCCAGCCGGGCCCCGTTGTTGACGTTGACAACCTGAACCTTTTCGTACGGGAGGATCCCGGCTGCTTCGAGCAAGGCTTCGTCGATCGTGATCGACCCTTCGTAGTACAGATCCGCCTCGGTGACGTGCAGGCGATGCAGCTTCGCCCGCATCAGGGTGATGGTCATGATGGATACAGCCTGAGCTATCGGTCGGAGGGCGACGGGATTCGGACGATGACGTTGTCGATCAGGCGCGTCTGGCCGAAGTAGACGGCCAGGGCGGCCAGGACCTCTCGCCCCGGCTCCAGGCGGTCCACCGGCTGGAGCGTCTCGGTGTCCACCAGCTCGAC
KOK=        68
KK=  939973  LL=  941052  Z=    5.64  JJ=  939853  DL=  1080
A===      111      112      113      114      121      123      124      131      132      133      134      141      143      144      211      213      214      223      224      231      233      234      243      244      313      314      323      333      334      343      413      433
B===      222      122      422      322      212      412      312      242      142      442      342      232      432      332      221      421      321      411      311      241      441      341      431      331      424      324      414      444      344      434      423      443
RRR=    0.042    0.101    4.042    1.461    0.438  106.889    9.545    0.722    1.490    7.131    0.790    0.259   -0.052    2.410    0.438    0.968    0.468   38.041   -0.208    0.391   -1.089   -0.820    2.384    0.637    0.412   16.877   62.170    0.038    2.748    9.212   57.618   28.280
X1==    0.081    0.236    1.487    0.895   -0.764    9.803    4.513   -0.678   -1.275    3.454    0.619   -1.350    0.101   -1.362   -0.764    0.308   -1.229    5.780   -1.119   -1.275    0.877    1.044   -1.793   -1.728    1.954    6.834    7.446    0.129    2.155    3.238    7.352    3.238
X2==    0.523    0.426    2.718    1.632   -0.574   10.904    2.115   -1.065   -1.169    2.065    1.277   -0.192   -0.512   -1.769   -0.574    3.143   -0.381    6.582    0.186   -0.307   -1.242   -0.785   -1.330   -0.369    0.211    2.470    8.349    0.292    1.275    2.845    7.837    8.735
CD1=        1        1        4        3        0       14        7        1        0       11        5        0        4        1        0        2        0        8        0        0        5        5        0        0        8       17       17        9       14       17       18       17
CD2=        1        1        4        3        0       14        4        0        0        6        5        1        2        0        0        5        1       10        2        1        1        2        1        3        3        7       18        7       10       14       16       29
GGGCAAACCATCTCTATCACCATCAACCGTGAAGGCGAGGAGATGACGCTCGACGTCAAGCTCGGCGCCGCCTCGGACGAGGAAACGGCCGGCCTCGGCAACGACGGCCGCCCCGGCCGCGATTCCGAGTCGATGATGGAGGGCCTCGGGCTCTCGCTGAGCGACCTCACCCCGGACCTGGCACGGCAACTCGGCCTGGAGGAGACGATCGATGGCGTCGTCGTCACCAACGTCGAGCCGACCAGCGAAGCCTACCGGGACGCCGGTATCCGGCGCGGGATGATCATCACCGAAGTCGACCGAAAGCCGGTAAAAAACCTGCGGGACTTCCAGGCGATCTACCGGGAGATCGAGCCGGGGGATACCTTCCTCGTCCGGCTCCGTGACGCCCAGAATGCGGGCTCGTTCATCACCGCGCTGACCAAGCCCGAATGACGGGACCGGCCCCGCCATCCAGCCCCCGCCTCCCTCCGAGGCGGGGGTTTTTTCGTTCCGGGCGCCCACACCGACAGGGTCCTACCGGATCCGCAGCACGATCTTGCCCACGTTGCGGTTCTGCGCCATGCGCCGGTGCGCCGTCTCCACGTCTTCCCAGTCGTAGATGCGGTCGATGACCGGGCGGAGGGTTCCGCGGGCGAAGGCTTCCCAGGCATGATCCTCGAGCGCCCGGGCCAGCGCGATCTTGTAGGCCAGATCGCGATTTCGCAGGGTGCTGGTGACGAGCCGTCCCCGACGGGCGAAGAGCGCCCGCAGGTCGAAGCCCTCCACCACCGCACCGCCCATCATGGCCAGCAGGACGATGCGCCCGTCCAGCGCCAGGGCGCGGACGTTGGGCTCGAGGTAGGGCGCCCCGATGACGTCCAGGATGAGGCCGGCCCCGTGGCCGTCGGTGAGCGCGCGCACGCGGGCAGCGAAATCCTCTTCGCGGTAGTCGATGGCAGCCTCGGCGCCCAGATCCAGACACGCACGCAGCTTGCCCCGGGAGGCCGTGACGAACGGATGGGCCTCCGCCAGCCGGGCGAGCTGGATCGCCGCCGTGCCCACTCCGCTGGCCCCGGCATGGATCAGGACGTGTTCCCC
KOK=        69
KK=  968323  LL=  968982  Z=    5.13  JJ=  967993  DL=   660
A===      111      112      113      114      121      123      124      131      132      133      134      141      143      144      211      213      214      223      224      231      233      234      243      244      313      314      323      333      334      343      413      433
B===      222      122      422      322      212      412      312      242      142      442      342      232      432      332      221      421      321      411      311      241      441      341      431      331      424      324      414      444      344      434      423      443
RRR=    0.119    0.362    0.149    0.071   -0.647   42.743    0.724    0.720    0.293   -2.289    0.140    0.769    0.205    0.421    0.362   -8.851    1.012   51.362    0.916    0.946   -0.172    0.859   -0.049    1.917   -0.334   -3.061  163.006    0.222   -0.065    0.951  141.024    0.715
X1==   -0.578   -1.009   -0.332   -0.139   -1.009    4.637    0.655   -1.603   -0.375    2.339   -1.229   -1.497   -1.798   -1.678   -1.009   11.319   -1.130    6.168   -0.727   -1.210   -0.752   -0.608   -1.356   -1.266   -0.327   -0.659    9.042    0.369    0.228    2.619   21.547    0.706
X2==   -0.206   -0.359   -0.449   -0.514    0.641    9.218    1.105   -0.449   -0.782   -0.979   -0.114   -0.514   -0.114   -0.251   -0.359   -0.782   -0.895    8.327   -1.260   -0.782    0.229   -1.413    0.036   -1.514    1.021    4.642   18.027    0.601   -0.287    0.363    6.545    1.012
CD1=        1        0        2        2        0        7        2        0        1        8        1        0        0        0        0       15        0        7        0        0        1        1        0        0        3        2       15        6        5       10       41        6
CD2=        0        0        0        0        1       10        2        0        0        0        1        0        1        1        0        0        0       11        0        0        2        0        2        0        2        6       25        3        2        3        8        4
CTCGACGAACCGATGCGCCGTCACCTCTACACCGTCCGCCCGGATGCAGCCCCTCCCCGGCGCCCGCTCTCCTTCACCCGCATCGAGGATCCCACCACCCTCGTCACCCTGGAGGTCATCGAGGAGCACTTCGGACAGTACGATGAAATCTACCTCACGCCGCTGCTCCGCAAGCTCTCGGAGGTCTTCGATGACCCCGCCTACGACCCCAAGGAGATCATCGGCCGCCTGGAAGAAGCCCATGCCGTCCGCCTCGAAAAACGCCATGGCACTCCCTACGACTACACCGTGCTGATCATGGAGCCGGACCACCCCGACGTCCAGCTCACCCGCGAGCGGGTCTACGAGGCCATCGAACGCGCTACCGGATACGACGCGGACGACGCGGATGGCGATGACCTGGAGTACGAGGAGGACGCGTACGACGACGCCTACGACGACTTCGAGGACGACGACTTCGAGGACGGGGACCTCGAGGACGGGGACCTCGAGGACGACTACGAGGACGACTACGACGAAGACGACTATGAGGAGGATCTGGACGAGGAGGATTTCGACGGGGAAGACTTCGAGGAGGAAGACCTCGACGAAGACGACCTCGCAGAGGACTACGACCTCGATGGCAACGACGAAAACCTCGTGGACGAGGACGTCTACGAT
KOK=        70
KK= 1010413  LL= 1011192  Z=    4.70  JJ= 1010053  DL=   780
A===      111      112      113      114      121      123      124      131      132      133      134      141      143      144      211      213      214      223      224      231      233      234      243      244      313      314      323      333      334      343      413      433
B===      222      122      422      322      212      412      312      242      142      442      342      232      432      332      221      421      321      411      311      241      441      341      431      331      424      324      414      444      344      434      423      443
RRR=    0.720   -0.072   -0.414   10.729    0.724    6.686    3.008    1.799   -0.458   -1.934    4.249    2.585   -0.211   -3.664    0.724    0.724    0.569   24.469   -0.852    8.604    6.864   18.821    3.413    4.102    8.142   -1.421    0.420    3.774   19.141    0.658    1.437   -1.145
X1==    0.236   -0.796    1.290    2.661   -0.796    2.850    1.647    1.290    0.397    1.360    1.910    2.661   -0.133   -1.330   -0.796    1.215   -1.102    3.543    0.671    3.668    3.052    3.812    1.143    2.380    3.793   -1.495    0.071    3.004    4.891    0.908   -1.495   -1.581
X2==    3.052    0.090   -0.321    4.031   -0.910    2.346    1.826    1.394   -1.154   -1.422    2.225    0.971    1.588    2.756   -0.910    0.596   -0.516    6.906   -1.270    2.346    2.249    4.937    2.986    1.724    2.147    0.950    5.891    1.256    3.914    0.725   -0.961    0.725
CD1=        1        0        3        4        0        5        3        3        2        5        5        4        2        0        0        3        0        6        2        6        8        8        4        5        9        0        3       12       14        6        0        1
CD2=        4        1        1        7        0        4        4        3        0        0        6        3        5        8        0        2        1        9        0        4        5       10        7        6        5        4       10        5       11        5        1        5
CCCCGTTCTGGGCGACCACCCGGACGATGGGAGCCGAGATCTCCGGATAGATGACGACCTGATTTTCCGCCTCGACGGTCCCACTCAGCCGCTCTTCCAGCGGCAACGAACCGTACTGTGCCCGCACGACCTCGACCGCCGGAATGACGGCCTCCCCTTCCGGGCCATCCGTCCCTCCCTCTGGTGGCTCGTCCGTCGTGGTGCAAGCCGCCGGCATCAGCGCCAGCATCCCGATCAGGATCCATGAAGTCGGTGTTCGCATGTGTCTGGGAGAGATCGTCCGGGGAGGTGACCAGAAAAGGACCAGAAAAGGCGCGTCGGGATCTGAACGGGTTGTCAGAAGAGGAGATCGGCCGCGTGTCACGAAGCGCACCCTCGTGTCACGAAACGCACGGCGGCTCTGGACCCACCGCTGCTTACCGGCACGGGACCCACGAGATGCCGACTCACCACCCCACGAACCGGTTCGTTACACGCCGTCCCTCAACGTCCTCGCCGACCCGCCTGTGCGCGCTACGTGAAAAGATGCCCTGCCTCCGCTGAATCATCCGGGAAATTTTGTCGGAGATCGTATGGGGATTCTCCCGACATCGGCTCCCTGATTTTCCCGAGCGCACCGAACCACCTTCGTCCGTATGATGGTGTCACGAGCGGATCGGGACAGGCGCTCACCCCCGGCTTCATCCCCGGGCACCGCCTCGGCTTCGCTCGCTTCGAACGCATGAAACATTCCCGTTTCCATGCGAGTACTTCTTCAGCCTGGAAGCGCTTTTTTACCTT
KOK=        71
KK= 1048603  LL= 1049652  Z=    6.67  JJ= 1048453  DL=  1050
A===      111      112      113      114      121      123      124      131      132      133      134      141      143      144      211      213      214      223      224      231      233      234      243      244      313      314      323      333      334      343      413      433
B===      222      122      422      322      212      412      312      242      142      442      342      232      432      332      221      421      321      411      311      241      441      341      431      331      424      324      414      444      344      434      423      443
RRR=    0.335    0.046   -0.102    0.439    0.611   20.718    4.979   -1.260   -0.911    2.402    4.220    2.026    0.174   -0.337    0.611   -0.408    0.220   32.502    3.681   -2.420   12.898   26.880   -0.590   -2.481    1.526   -2.147   10.428    1.503   11.160    0.540    7.881   32.139
X1==    0.295    0.254   -0.414    0.462   -0.746    3.504    1.190   -1.232   -0.473    1.566    1.669    2.132    0.521    1.187   -0.746    0.322   -0.432    7.197    1.873    1.913    2.512    8.214   -0.154   -1.222    1.566    2.817    3.059   -1.119    3.330    0.950    1.669    6.504
X2==    1.133    0.182    0.247    0.951   -0.818    5.913    4.183    1.022    1.925    1.533    2.528    0.951    0.335   -0.284   -0.818   -1.265   -0.509    4.516    1.965   -1.265    5.135    3.272    3.837    2.031    0.974   -0.762    3.409   -1.343    3.351    0.568    4.722    4.941
CD1=        1        1        1        2        0        6        3        0        1        6        6        4        4        5        0        2        1       11        4        4        8       18        3        1        6        8        9        4       15        9        6       23
CD2=        2        1        2        3        0        9        7        3        4        6        8        3        4        3        0        0        1        7        4        0       12        9       10        7        5        2        9        3       15        8       12       19
CCGGAAGGACATCGAGGAGATCAAGGACGAAGCCATCCAGGATCTCCAGATCGTCTACCTCCGCCGGATGGAGGAAGTCATCGAGCAGGTGCTCGAAGCGGAACCCGTCACGGACCCGAAGGCACTCTTCACCGTCCGGGCCTCAGAGGAGCACGACGGCTCGCCGGCCAACGGATCTACCATCATCGAGCAACCGGTGGTGAACTGATCGGCCACAGGCTCACCTCGACGCAAACGGGCTCCCTGCCACGGCGGGGAGCCCGTTCTTTGTTTGCCGAAGCGTAGCGCCCGTCAGCGATCCGCGGCCGTGCCCGGAGGCGGCGGCGATGTCGCCTCGCCATGCGTCCCGGACCGGTCTTCGACCTCTTCCAGGATCCTGGCGTCTTCCAGGTTTGGATCCAGCTCTTTCTTGAAGGCTTCCTCGGCCTCGATCCAGAGGTCGGCGGCGCGATGGATGGCCGCATCCAGCAGAGAGGCCGTCACCCGCACGGCCGCCCCGGTGACAAAGACCGCCTTGCCCAGCAGATTGAGCCGGTCGAATTGCACGATACGGTCGTCTCGGTCCGCCATGGGTTCGGTCGATTCAGGCATCAGGCAGCCTCGTCATCCGGCTCGGACGGCGTGCCGGAGGAGGCCGCACCGGAGGAGGTCCCGGTGGAGGACTTGCGCGAAGCCGTTCCACCGCGTTTCTTCGCCGTGCCAGAGGACTTCCCTCGCTGTTTCGCCGGGGCGTCGGTCGCCGCGTCGGTCGCCGCGTCGGTCGCCGCGTCGGCAGCCTCCGATGCCGCCTCGGGCGCTGCCTCCGCCGGCGGGTCGTCCTCATCGGCACCGCCAAAGCAACGGTCGAGTTCCTCGGCCAGCGCACGGCCGGCTTGCTCCACGCCCCGGGCGAGGGTGGAGGCCGTCGCCTCGATCAGAAACAGTACCCGGTCCTCGACGCCGAGGTGTTCGAAGGCTTCGCGGACCCGGTTGACGTGCTCACGGCGGGATGCATGCGGTTCGGCCATGGTGTTCCTCGGCTCTGGAGCAAATACCTACCGAAGCAGTAGA
KOK=        72
KK= 1057963  LL= 1059132  Z=    5.08  JJ= 1057933  DL=  1170
A===      111      112      113      114      121      123      124      131      132      133      134      141      143      144      211      213      214      223      224      231      233      234      243      244      313      314      323      333      334      343      413      433
B===      222      122      422      322      212      412      312      242      142      442      342      232      432      332      221      421      321      411      311      241      441      341      431      331      424      324      414      444      344      434      423      443
RRR=    0.544   -0.259    0.696    0.775   -0.133   46.845   15.821   -0.078   -0.741    3.237   15.620   -0.153    9.720   -0.991    0.544    1.778    0.343    6.670   -0.669    0.810   11.100    2.373    1.583   -0.665    0.708   13.696    7.765    0.118    6.253    9.113    4.218   16.285
X1==   -0.736   -0.803    1.708    0.289    0.197    5.153    5.430    0.190   -1.388    1.901    4.159   -0.497    4.671    0.732   -0.803    0.792    0.164    2.725    2.201    1.519    3.538    1.357    1.357    0.533    0.416    3.647    3.063    0.362    2.953    3.625    1.598    3.625
X2==   -0.740    0.322    0.408    2.683   -0.678    9.091    2.913   -0.412    0.534    1.703    3.755    0.308    2.081   -1.353   -0.678    2.245    2.087    2.448   -0.304    0.534    3.138    1.749    1.166   -1.247    1.703    3.755    2.535    0.327    2.118    2.514    2.639    4.492
CD1=        0        0        4        2        1        9        9        2        0        8       12        1       13        5        0        3        2        6        5        4       12        7        7        5        5       11       11       11       18       20        7       20
CD2=        0        1        2        5        0       12        5        1        2        6       10        2        7        1        0        4        4        4        1        2        8        6        5        1        6       10        7        7       12       13        8       18
GGATCTGCTGCACAGCGCCGCCGTGCGCACCTACGCCCCCTATGACCGGAAGAAGCTGAAGGCGCTGGTCGAGGGCTACTATGCCGGCGACGACGCCCGGGCGGCCGCGGTGGACTGGTGGCTGGCGTTCGAAGCCTGGCGACAGGCCATCGGGGCACGCTGACCGCCGCCGGGCCGGCGCGCTAGGCGGGCGGTGGCGCTGCCGTATCGGCCGGGGTCTGTGGCTCCGGGAGCCGGTGCGGGTCATGCCCCGGCAACCCGGCGGCCGGCCGCTGGCGTTCCAGCGCCTCCAGCCGCTCGACCAGCGGCGCCGTGGCTTCCTCCACCGCCTCCCGCAGCAGCCCCTTCAGTTCACTCGTGGTCACACCTCCCGCCCGGCCAACGCCCAGCCGCCGCTCCTCACGCCGATCCAGATACCCCAGGACGGACTTGACGATCGTGATGACCGCGCCGGCCCCCACGCTGATCGCCACGATGGCAATGATGAACACCTCGAACGGCATGGTCGACAGTGATCGGGTGGGTCAGGATGGATCAGGACGTGCGCCGACGGGAGGCCCGCACCGCCTCGGTGGAAGGTGGCTCCATGTCGTCCGCATCGAGCAGCCGCGTCATCTCAGCCTCGGGCAGCGCCGGGCGTTCCAGCCGCGCCATCTGTTCACGCAGGCGCTCGACCTCATCGACCAGCGGCGCCGTCGCCTCCTCGACGGCCTCCCGGAGCAAGCCCTTCAGCTCGCTCGTGGTCACGCCTCCCTGTGCATTGGCCACGCCGCCCTGTTGCAGCTTCGTGTCCCGCTTGTACTGGAGGATCTGCTTGATGACGCCCGTGATCGTTCCTGCCACGATGGCGATGATGATGATGGCAACGATTTCTTCCGGCATGAGCGCGATGGGATGGAACGTTACGAGAAGGCGGAGCAGGGAGCGATACGGCCGTCTGCAGCGCCGGTTGCGCCCCGGTTGGCCACGCTGGTCCGGTCGCTTCAGCCGGCAAAGGCATTGAGCCCGGTCAGGTCCTGGCCCACGATGAGGGTATGAATCTCGTGCGTACCCTCGTAGGTGATGACGGACTCCAGGTTCATCATGTGGCGCATCACCGGATACATCCCCAGCACCCCGTTGCCGCCGAGCACCTGCCGGGCCGAGCGAGCCACGTCGAGCGCCATCTGG
KOK=        73
KK= 1081783  LL= 1082742  Z=    5.79  JJ= 1081573  DL=   960
A===      111      112      113      114      121      123      124      131      132      133      134      141      143      144      211      213      214      223      224      231      233      234      243      244      313      314      323      333      334      343      413      433
B===      222      122      422      322      212      412      312      242      142      442      342      232      432      332      221      421      321      411      311      241      441      341      431      331      424      324      414      444      344      434      423      443
RRR=   -1.360   -1.291    4.056    2.984   -0.394   67.278    0.709    1.377   -0.021   -1.362    5.428    0.320    1.552    0.070   -0.394    1.396    1.428   51.382   -0.626   -0.041   -0.084    0.164    0.207    1.023    3.299   70.754   21.852    0.043    0.318   14.232    4.106   16.768
X1==   -0.932   -0.898    1.965    1.970   -0.898   11.160    1.234   -1.471   -0.743    2.780    2.903   -1.252    1.300   -1.620   -0.898    1.357   -1.228    5.718   -1.205   -1.443   -0.341   -0.782   -0.237    2.235    0.952    6.643    3.847   -0.088    0.288    3.858    3.437    5.286
X2==    1.459    1.439    2.064    1.514    0.439    6.028    0.574   -0.936    0.028   -0.490    1.870   -0.256    1.195   -0.043    0.439    1.028   -1.163    8.986    0.520    0.028    0.247   -0.210   -0.873    0.458    3.464   10.651    5.681   -0.485    1.105    3.689    1.195    3.172
CD1=        0        0        5        4        0       18        3        0        1       11        9        0        6        0        0        4        0       10        0        0        4        2        3        6        7       16       13       11        9       19       10       23
CD2=        2        2        3        3        1        7        2        0        1        1        5        1        4        3        1        2        0       10        2        1        2        2        1        4        6       18        9        2        6       11        4       10
TATGCCGTCTTCACCATCCCGGGCCCCGATGCGTGGACCGTGATCTTCAACAGCGGCCTCGGCCAGTGGGGCGCCTACAGCTACGATGCCTCGCAGGACGTGCTGCGCGTGACGGCTCCGGCGGAAACCATCGACCAGGATCACGAGGCCTTCACGATTTCCTTTGAGGATCGCAACGGTCAGACGTACCTCACGATGACGTGGGGACAGACGCGCGTCGCGCTCCCCGTTCAGGCGCAGTGAGCCGCCGCCCGCCTCCTTCCAGCGAAGCGCCGGTTCCCCTGCGGGATCGGCGCTTCTCGTTTTGCACCGGTTCCCCCATGGTTAGTAGTTTGGCGGGGCTGCGTCCGCTCCCCTGTGGCGGATCCACTTCCGCGCCCGTTCCCTCCACCCGCTCGTTTCCGACATACCGAACCCATGAGCACTCCTCAGACGCTGCAAGAAGAAACCCGTCAGGCCGGCATCAGCGCCCCCCTGAGCGAACACATTGCGCTCCTGGGAGACATGCTGGGCGAGGCCCTTCGCGAGCAGGCCGGGCCGGACGTCTTCGACCTCGTGATCGAACTGCGGCGACTCTGCCGGGATGCCGAGCCGGATCGGATCGCCTCCGCCTTCGCCGAAGTAGCCCACCGTATCCGCCCGCTCGACCTGGAAACCATCACCTGGCTGCTGCGCGGCTACACGGCCCTGTTCCACCTCATCAACAAGGCCGAACAGCAGGAGATCATCCGCATCAACCGCGAGCGGGCTCTCCACAGTAACCCCGACGCCCCGCGCCCCGAATCCATCGCCGAGGCCATCCACACCCTCAAGCAGCAGGGCGCCTCGCTGGACGACGTGCTGGCGCTGCTGCGCCGCCTCGACATCCAGCCCACCCTGACGGCGCATCCCACCGAGGCGCGTCGCCGCAGCATCCTCTTCAAGCAGCAACGCATCGCCGCGCTGCTGCACACCCTGCGC
KOK=        74
KK= 1089673  LL= 1090782  Z=    5.40  JJ= 1089613  DL=  1110
A===      111      112      113      114      121      123      124      131      132      133      134      141      143      144      211      213      214      223      224      231      233      234      243      244      313      314      323      333      334      343      413      433
B===      222      122      422      322      212      412      312      242      142      442      342      232      432      332      221      421      321      411      311      241      441      341      431      331      424      324      414      444      344      434      423      443
RRR=   -0.874    0.936   10.973    9.385   -0.355   37.590    0.848    1.865   -0.080   -0.094    1.925   -0.463    0.679    1.847   -0.153   -2.142    1.865   45.239   -0.022   -0.139    3.163    0.765   -0.022   -1.408    1.559   19.275  102.587   -1.364   11.401    4.629   19.275    7.532
X1==   -0.690   -0.859    2.924    2.280    2.141    4.582    0.241   -1.218    0.125   -0.076    1.252    1.418    0.659   -1.645    0.141   -1.360   -1.306    6.477   -0.072   -1.360    2.609    0.746    0.213   -0.731    2.204    5.404   13.358   -1.451    3.626    1.986    5.404    2.396
X2==    1.267   -1.089    3.753    4.117   -0.166    8.203    3.525   -1.532   -0.635    1.235    1.538   -0.327    1.031   -1.123   -1.089    1.575   -1.428    6.985    0.299    0.102    1.213    1.025   -0.105    1.925    0.708    3.567    7.680    0.940    3.144    2.331    3.567    3.144
CD1=        0        0        5        4        3        8        2        0        2        3        5        3        4        0        1        0        0       12        2        0        9        5        4        2        7       12       30        3       15       11       12       12
CD2=        3        0        8        9        1       13        7        0        1        6        7        2        6        2        0        4        0       10        2        2        5        5        3        7        5       11       16        8       14       12       11       14
GAGGTTGATGAGGGTGGAGCGGCTGATCTCCGCCTCCAGCGCGTCCTCGTCGATGAGTTCACCCCGCTCCTCCTCATAGCTGGTGCCCAGGTCGAAGACCATCGGATCCTCGTTCATGCGATCGAGGAACTCGTTCCTTCGCGGCGTGGCCTCCTGGATCAGGGTCTCGACGAGCGACTCCGGGGCGTATTTCAGCTCGAAGCGCTCCAGCTTGAGTTGCTGCAGGTGGCGATGCAGTTCGGGCCGGGTGGGATCGTGCGTGGCGAACTCCATCCAGCGAAGCCGGCCTTCGCTGTCCCTTTCCTGGCGGATCGGGATGAGCTTGAGACGGCTCAGTTCCTCCCACTGCTCCTCGGAGAACGTCTCGCAGAACTCGCGGATCAGCTTGATGACGTCGGCCTTTTTGATCAAGGCCTCCTCGAAGGCATAAACCTGGGCCGCCACCTTGAAGACCGTTTCCCGGTCGACCCCCTCCATCTGCACGAGCAACCGCCAGAGCGGCTCGCGGTGGCCCTTCTTGCGCAGCTGCACCCACCGGTACCAGGCTTCTTCAACCTGCTCCGTCCGCACCGTCTCATAGTAGAGGAGCATGATGACGACGCGGTCCCGCAGGTTGAGCGGCGAGAACGCACTCGACTCGTCCTCGTCGACGCCGAGGGGCGCTCCTTCCCGTATGTCATCGAGTCCGTTCGGACCCACCGCGGGTCCGCCCCCGCGCGATCTTGCCGCGGAGGCGACCGGTGGAACCGGCGCCGGGGTGTTTTTTTCAGACGCTCCGTTTTCCTCGTTTTCGACGACGGGAGAAAGGGTCACGGACGGATCAGCCTGATCGTGCATGCTCCAGTGGGGTTGTGCCCGCCGGCATCGACGGGCCATAGACTTGGGTCGCTCGGGGGAGCCGGCAAGCTTGCCCTGACTCCAGATCCGGTATCGGCCCGACGGGCTCCGTCTTAAGGCGACCTGCGCTCCGAGCGGAACGATCAGGCCGCCACGTCCACCGCCCGGATGTGCAGCACGGCCCCGGTCCGCCCCGGCGAAGCATCCGGCGATGCGCTCAACTGGATCTCGAAGTGATGCAGTCCGTCCTCCAGCCACCGTTGAATCAGCACG
KOK=        75
KK= 1097023  LL= 1098072  Z=    5.56  JJ= 1096993  DL=  1050
A===      111      112      113      114      121      123      124      131      132      133      134      141      143      144      211      213      214      223      224      231      233      234      243      244      313      314      323      333      334      343      413      433
B===      222      122      422      322      212      412      312      242      142      442      342      232      432      332      221      421      321      411      311      241      441      341      431      331      424      324      414      444      344      434      423      443
RRR=   -0.316    0.184    6.502   -0.961    0.184    6.573   -0.669    0.350    0.341    9.765   14.807   -2.021    9.510    5.782    0.184    0.341    1.327   -0.739   -0.295   -0.030   36.761   31.969    4.851    0.054   -0.075    2.344    0.020    0.467    5.797    5.305    2.522   14.383
X1==   -0.500   -0.493    2.101   -1.105   -0.493    2.133   -0.180   -0.386   -0.372    5.223    5.589   -1.105    2.913    1.794   -0.493   -0.372    0.737   -0.357   -0.166   -0.372    4.307    8.348    3.499    0.057   -0.143    2.913   -0.115   -2.209    4.322    2.094    0.773    4.322
X2==    0.632   -0.373    3.094    0.870   -0.373    3.081    3.708   -0.906   -0.919    1.870    2.649    1.829    3.264    3.224   -0.373   -0.919    1.802    2.068    1.774    0.081    8.536    3.829    1.386    0.949    0.520    0.805   -0.175   -0.211    1.341    2.533    3.264    3.327
CD1=        0        0        4        0        0        4        1        1        1       15       14        0        9        6        0        1        2        1        1        1       13       19       10        3        4        9        4        5       24       17        5       24
CD2=        1        0        4        2        0        4        5        0        0        5        7        3        8        9        0        0        3        3        3        1       15        9        5        5        3        4        2        5       10       13        8       15
GGTCCGCATTCCGTCGATGATCCGGGAGATCCGCCTGCCCGACCGCCCCTCTCCCCTGCCGGAAGCCTTCGAGCGCCTGACTGCGCCGGAGGCGCTTACCCGGCGGCAGTCCTTCCGCGTCCACTATGCGGATCTGGACATGAACCATCACCTCAACAACGTCCGCTACATCGCCTGGGCGCTGGACGGCATCGCGCCGGTGCTGGAGCCGGACTATCGCCTCGCCGAACTGGAGATCCAGTTCCGGGCGGAGGCCACGCTGGGCGATGCCGTGGTGGCAGGCAGCCTGGACGTAGCGCCGGTGCCCCGGCCCGTCGTTGCCCACCGGCTCAGCCACGCCGAGACGGACCGCGACCTGGCCCTTGCCCGTTCGGTGTGGGAGCCCCGCGCCTGACCCGGCAGCGTTTTCACCGCAGGGCGGCTCGCATCACGCGCACCACCGGCGCCTCTCCCGCTTCGGTCCAGGCCACGAACAGGTGCGTCTCCGTCCGCGCCAGCCGGGGAAACCCGCTGGAACGCGCCGCCGCGGTCGTTGCCACGGCCTGGCTCGGCGACGGCGTCCCGTCCGGGGCCACGCGACGCAGGCGAATCTCGGCGCGCCCGTCGACCTGCTCCATCCAGCTCACCACCGCCGACCCGTCCGGCAGGCGCACCACATCGACGCGGCCCAGCGGAGCCCCCTCGTCCACGTCGACCGGCGGGGACCACCGCTCGCCTTCGTCCGCCGAGAACGCGACCCGGACGTGCGGCACGTCGCCGGCGGCGGTGAACCAGGCCAGCACCACCGCCTCGCCCGCGGCATCCAGCGCCGGCCCGTTGACCGGGCATCCGGCTATCTGCCACCCGTCCCGGTGCACCGGCACCGGCTCGCTCCAGCGGCCGTCGTGATAGCGGACGACGCTGATGTCCCGCACCTCGGTTTCGGAGCGATCGCGGTAGGCGACGACGGCACCGGAAGGGGTTCGCACGGCGGCGGTCTGGCAACAGTCGCAGGTGCGGGCATCCAGGACGGCCTCTTCGTGGAGCCGCCCGTCGGCATCCAGCAGCGCG
KOK=        76
KK= 1129603  LL= 1130382  Z=    5.36  JJ= 1129213  DL=   780
A===      111      112      113      114      121      123      124      131      132      133      134      141      143      144      211      213      214      223      224      231      233      234      243      244      313      314      323      333      334      343      413      433
B===      222      122      422      322      212      412      312      242      142      442      342      232      432      332      221      421      321      411      311      241      441      341      431      331      424      324      414      444      344      434      423      443
RRR=   19.894    0.973    1.114   -0.392    0.047   13.084   12.091    0.679    0.200    5.763    3.538   -0.183    6.254   -0.670   -0.002    0.025    1.519   12.960   -0.152    0.597   -0.183   -0.002    1.175    1.161   -0.597   20.454   33.650    5.806    0.639    0.648    2.075    8.609
X1==    4.037   -1.024    1.639   -0.235    0.943    3.632    6.567   -0.606   -1.408    4.723    1.066   -1.129    2.376   -1.294   -0.041    0.032   -1.174    3.385   -0.394    0.752   -0.356    2.166    0.275    0.911    1.428    3.031    5.987    1.870    0.744   -1.663    1.066    3.151
X2==    4.928   -0.950    0.680    1.671    0.050    3.603    1.841   -1.122   -0.142    1.220    3.318    0.162    2.632    0.517    0.050    0.794   -1.294    3.829    0.385    0.794    0.513   -0.001    4.276    1.274   -0.418    6.748    5.620    3.105    0.859   -0.389    1.946    2.732
CD1=        5        0        4        1        2        7        9        1        0       12        4        0        6        0        1        2        0        7        1        3        3        6        3        3        6        7       15       11        6        1        4       11
CD2=        6        0        2        4        1        5        4        0        1        3        7        2        6        4        1        2        0        5        2        2        2        2        8        5        1       12        8        6        4        2        5        7
GGCTTCGCCCCCTTTCGTAGCTCGGTTCAGGGTTGGCTCCACCAGCCATTCACCCACCCAGAACGGCTCTGCCTCACGCAGATACTCCGGCTCCATACCTCGACGTCGCTGGAAAACGAGGAGATCTACCCACCTCTCTGCCCCGGTTCCTTCGGGTCGTCGAAACCGGGGTCAGCTCCCGAAGCAGCCCTTCACACCCGTCGTCCTCATCCTGGCCGGGAGCCGCTGTCTCGAATATCAGGGTTTATCAGCTATTAATCAGGAAAAACACAAGCTACCCTCAAAAAACAGCGGGTTTGCCCACGTTGATTATACGTGCGACACGGCGGGATGCCGGGTGCCGGGGTCGCCGATGTCGCATCCTGAGAGAGTTTCCCCGGCCCCGCTCGTTTCCTTACCCCACTCACCAAACTCCCTTTCACCGCCATGCACACCATCATCATGCATGCCCCCCTGGCAAACCGTATGCGCCACGCGGTCCTGCTCTTTGTCCTGAGCATGATGCTGTTGGGATCCATCGTATGGGCACATCCCGCACAGGCTACCGAGGGCGCCGCGAAGCTTCCCGTAGCACTCCCCATCCAGCCCGCTGATTCGAGCAGCATCATGGGCTGGCTCAGCGATAACCCGGCCTTTTCTCGTCTGGTCGATGCACTGGAAACCACCGGCCTTGACATGATGCTCGACACCGAAGGGCCGTTTACGCTGTTTGCCCCGACGAACGAGGCCTTCGATGCCCTCCCCGCAGACCTGGAGGAGCAGCAACTCGCTGACCTGCTG
KOK=        77
KK=  618314  LL=  618973  Z=    5.59  JJ=  617894  DL=   660
A===      111      112      113      114      121      123      124      131      132      133      134      141      143      144      211      213      214      223      224      231      233      234      243      244      313      314      323      333      334      343      413      433
B===      222      122      422      322      212      412      312      242      142      442      342      232      432      332      221      421      321      411      311      241      441      341      431      331      424      324      414      444      344      434      423      443
RRR=    2.051   -0.908    0.025   -3.108   -0.908   39.338   -0.252    1.054    0.231    1.061    3.082    0.103   -0.101    0.055   -0.726    0.183    1.075   52.265    0.204   -1.319    0.339    0.581   -1.373    0.110    0.293    5.701    5.204   -0.147   15.936    1.258    5.952   15.671
X1==    1.423    1.476    0.034   -1.058    1.476    5.122    1.995   -0.966   -0.878    1.095    1.593   -0.101    0.851   -0.083   -0.524    0.122   -1.005    8.203   -0.912   -0.878    0.440    0.247   -1.309    0.054    0.302    4.561    3.764   -0.438    3.980    1.095    3.077    5.135
X2==    1.441   -0.615    0.760    2.939   -0.615    7.680   -0.126   -1.091   -0.263    0.969    1.934   -1.019   -0.119   -0.658    1.385    1.502   -1.070    6.372   -0.223    1.502    0.771    2.355    1.049    2.029    0.969    1.250    1.382    0.336    4.004    1.149    1.934    3.052
CD1=        2        2        1        0        2        6        3        0        0        3        4        1        3        2        0        1        0        9        0        0        2        2        0        2        2        8        6        2       10        5        6       12
CD2=        2        0        2        4        0       10        1        0        1        4        5        0        2        1        2        3        0        9        1        3        4        6        4        5        4        4        5        6       13        7        5       11
GGGTGAATGCCGATCCGGCCACGGCAAGGCCCAGGCAGGAGAGAAACGAGCGCCGCGACCAGCGCCGGTGGTCTTCGGCGTGTGCGAGCCCGTGTTCCAGGCAGCTTCCCGGTCGCAGACCGGGCAGGAGATCGGCTTGATCCATGATGGCGTGAAGGGGAATCGGAGAGGCAGCGGAGTACGGAGCCGCCGTTCGAGGGCGCAGGGCCGGTGGGCGGCGGGTTCAACATCGTACGAGGAACGGCCGTGGATGTCATCATCCCGTGACGAAATCGGGCCAATTCCGTACCAGAGCCTCCCCGATTCCAGAAAAAAACCGCCCGGCGCATACCGGGCGGTTGGCAGGACGGACCGGCACGGGGCCGGTCCGCGCAGGGCTTACCCCGCTTACGAGATCTCGATGCGGCGCGGTTTGACCTCCTCCGCTTTGGGCACTTCGACCGTCAGCACGCCATGCTCGAAGTGCGCTTCGATGCCATCGACCTGGATGCCGCGGTCCAGACGGATCGAGCGGAAGAAGCGGCCGTAGGGTCGTTCTACCCGATGGAAGGTGGCGTTTTCCTCCTGCGGCGCCTTCCGTTCACCGCTGATCTGGAGCATGCCGTCCTGATAGCTGATGGAGACATCCTCCTTCGTCAGGCCCGGCAGGTCGAAGGCGAA
KOK=        78
KK=  639644  LL=  640513  Z=    6.30  JJ=  639314  DL=   870
A===      111      112      113      114      121      123      124      131      132      133      134      141      143      144      211      213      214      223      224      231      233      234      243      244      313      314      323      333      334      343      413      433
B===      222      122      422      322      212      412      312      242      142      442      342      232      432      332      221      421      321      411      311      241      441      341      431      331      424      324      414      444      344      434      423      443
RRR=    6.283    0.034    1.884    0.022   -3.070    3.969    0.936   -0.217    0.067    0.110    0.078   -0.356   -0.622   -1.947    0.976    0.067    1.608   66.558   -0.669    0.281   -0.149   -0.396    0.004   -1.327    0.517   80.485   67.478   -0.104    0.358   -0.141   25.025   21.464
X1==    5.505    0.035    0.475    0.014    3.035    0.720    0.255   -1.204   -1.106    0.149    0.329    1.446    1.610    1.405   -0.965   -1.106   -1.302   10.897    0.497   -0.193   -0.425    0.627   -0.069   -1.128   -0.601   13.777    9.363   -0.175    0.503   -0.070    3.531    5.087
X2==    1.141    0.978    3.967    1.531   -1.012    5.513    3.668    0.180   -0.061    0.735    0.236   -0.246   -0.386   -1.386   -1.012   -0.061   -1.235    6.108   -1.346   -1.454    0.351   -0.632   -0.059    1.177   -0.860    5.842    7.206    0.592    0.711    2.027    7.088    4.220
CD1=        7        1        2        2        4        2        2        0        0        2        3        4        5        6        0        0        0       12        2        1        1        3        2        1        1       24       13        2        4        3        8       12
CD2=        2        2        7        3        0       10        6        2        2        5        3        1        2        0        0        2        0       12        0        0        5        2        3        4        2       12       19        9        7       10       14       15
AGTGAAGGGGACGAGGCGTTCCTCATCCGCTGTCTGATGAGTGGCAAGCTGGACGGAGATCCAGGCTTCCGCAACGAGTCGGGCGAGGTCTGCCGGGTCGAAGCGAACGTCACCGCCTTCCTGATGCAGAAAGAAGAGCCGGCCCGGGAGCAGATTCTCGATCAGGCGGGCGGGGTCGAAGGAGGGACGCTCGGCAGGGGGAAGCAGGGTGGCCCGCTTGAGGGCCAGATCACGGGCGAGTTCAGAAGAGGTAGGCCACATAGCAGATCTCAGAGGGCTGGACGGTGGAGCAGAAGGCAGGCCGGGGAAGGAGCATCAGAGTTCGTCGTCGTCGACAGGAGCGAGTGCCGAGGCCTTGCGATACTCGGTGACGCGTCCCTCGAAGAAGTTTTGCTCTTTCTGAATGTCCATCAGCTCGGCCAGCCACGGGAGCGGGTTCGTCTGGCCGGGGAACAGGGGCGGCAGGCCCAGCCCTTCGAGCCGGCGGTTCGAGATGTAGTGGATATAGGCGACGAACTCGTCAGCGTTGAGCCCGATGCCGTCGACGGGCAGGCAGTCTCGGATGAAAGCTTCTTCCAGCGTGACGGCCTGGGCCATCAGGTCTTGCAGTTCGGCCTGAAACGGCTCCGTCCAGATCTCAGGATTCTCGGCGATCAGTTCGAGCAGGAGGCGGCGAAACAGCTCGATGTGGTTGGACTCGTCGCGGAGTGTATAGCGAAACATCTGGCCGATGCCGGGAAACTTGCCCTGACGATACAGGCTCAGCACCATGCCAAAGAGGCCGTAAAACTGGGTGCCTTCCATGCACTGACCGAAGACGAAGAGGTTTTTCGCCAGCAGTCGCTGGTTTTCGAGCCGGGTCAGGTCGAG
KOK=        79
KK=  769184  LL=  770353  Z=    5.34  JJ=  769154  DL=  1170
A===      111      112      113      114      121      123      124      131      132      133      134      141      143      144      211      213      214      223      224      231      233      234      243      244      313      314      323      333      334      343      413      433
B===      222      122      422      322      212      412      312      242      142      442      342      232      432      332      221      421      321      411      311      241      441      341      431      331      424      324      414      444      344      434      423      443
RRR=    0.026    0.275   -0.874    0.016   -0.799   39.129   10.997    2.690    0.830    1.823   -0.003    0.288   -1.363    0.048   -0.799   -0.029   -0.275    3.141   -0.020    7.866    9.855    1.379   -0.704    0.000    9.633   38.863    4.298    2.098   23.915    5.182   17.440    1.175
X1==   -0.662    0.256   -0.330    0.376   -0.744    7.595    6.331    1.374   -1.254    2.419    1.565    0.376    2.690    0.235   -0.744   -0.449   -1.319    0.949    0.046    5.182    3.202    1.799    2.331    0.001    3.601    5.501    2.086    1.610    4.025    1.671    4.939    0.886
X2==   -0.039    1.074    2.645    0.044    1.074    5.152    1.737    1.958   -0.662    0.754   -0.002    0.765   -0.507    0.203    1.074    0.065    0.209    3.308   -0.435    1.518    3.077    0.766   -0.302    0.437    2.675    7.064    2.061    1.303    5.941    3.101    3.531    1.326
CD1=        0        1        1        2        0       11       10        3        0        7        6        2        8        4        0        1        0        3        2        8        9        7        8        4        9       13        7       10       17       11       12        9
CD2=        1        2        6        2        2        9        4        5        1        6        4        3        3        4        2        2        2        6        1        4       10        5        3        4       10       18        8       13       25       17       11       12
CCTACCGGGCGCGGATCAAGACGAAGCTCAACCTGAACACCGCGGCGGAACTGATGCAGCACGCCGTGCAATGGGTCGAGGGCGAGCGCGTCGGCTGACGGCTTCGGGGTGCCTCCCCGCAGCCTGCCGGGGTGTGCCTTACACGGCGCGGCAGGCCTCCCCGTCAGGCGCCGGGTGGATTCACCGGCATCGCCGGGCCTGCAGGGGGGTATCCTGGTCGGAGAACATCGTGATGTTCTTTCCAGCCACGGATCACCCGACCGGCAGAGACGGCGAGCGGCGTCCTGTTCCGGTTCGCATCATGGCAGCTGGTGTGGACCAGGCGAACGGCGTCGCCGGCATCCGAGTCCCCTCCCGTTCACGGCGTCTTCGACAGGCATCTCTCAACCACGGCCGGGACGGTGCAGGATCCCGGGCTCGATGCAGGCTCTGTGATGGGGTGTGATGGGGTGGTACCGGGTCATTCGGTGCATCGCCGGGTGGCCCGGTACCGTTCTGGTGGTATCAGGAGCCGGCTTACAGCCGGTTCAGGAGAAGCCTGACCTCCTGTGAGGGGAATGCAGGGGATCAGATCCGGTCGTTTCCTGTCAGGATGGTCGTCCGGTTCGGGCTATGTTGCCCCGGGGGTCTTCCCCGAGCGTGGAGGAGGGGCCCGTAGACCCTCGAGGACGAACATGCGGAGGTACCATCATGATGCGTCTACGCCACATCCTGCTGGCGCGGGACTTTTCATCCTGCTCCGAACACGCGCTGGCCTGCGCGCTGGACCTCGCGCAGCGCATGGATGCGACGCTGCACGTCCTGTATGCAGACACCCGGCACGACGCGTTGCTTGCGCTCGATGAGCCGCAGATGCCCGTCGGGGAAAAGGCCCGCGACGTGATCCGCCGCCTGCTGGAGCAGGATGAGTCGGTGCCCCTGGCGTTCGATCCAGGGGATCTGCGGGTCGAGCACGTGATGACGCGGGACGTGGCGCCGGCCCGGGCCATTCTAACCTATGCGCAGGAGCACGACATCGACCTGATCGTCATGGGCACGCACGGACGGCGCGGCATCCGGCGGATGCTCCTCGGGAGCGTCGCCCGGGAAGTCGTGCAGCAGGCCCGGTGTCCGGTCCTGACCGTTCGCCCACGAGGCCGGACGTCATCCGCGCCCCCGTCCATCCAGCGG
KOK=        80
KK=  898874  LL=  900043  Z=    4.54  JJ=  898874  DL=  1170
A===      111      112      113      114      121      123      124      131      132      133      134      141      143      144      211      213      214      223      224      231      233      234      243      244      313      314      323      333      334      343      413      433
B===      222      122      422      322      212      412      312      242      142      442      342      232      432      332      221      421      321      411      311      241      441      341      431      331      424      324      414      444      344      434      423      443
RRR=    0.003    0.495    0.109   -0.219    0.495    1.026   18.647   -0.021   -0.458    0.053    8.300    1.596   -0.262   -1.254    0.076   -2.297   -0.681   25.594    0.197    0.338    2.173   17.761    4.781    0.974    3.125   27.388   13.062    0.519   14.815    3.210   25.425    1.379
X1==    0.006   -0.800    0.074   -0.084   -0.800    3.631    4.066    0.074   -0.429    0.198    2.482   -1.465    3.486    2.599    0.200   -1.241    1.761    5.218   -0.321    1.195    1.227    4.877    1.528    0.715    2.318    6.999    4.765    0.415    2.661    1.928    6.497    0.828
X2==    0.502   -0.618    1.467    2.602   -0.618    0.283    4.586   -0.279    1.067    0.269    3.343   -1.090   -0.075   -0.483    0.382    1.851   -0.387    4.905   -0.612    0.283    1.771    3.642    3.130    1.363    1.348    3.913    2.741    1.250    5.568    1.665    3.913    1.665
CD1=        1        0        2        2        0        6        7        2        1        4        9        0       11       10        1        0        4        7        1        3        5       12        6        5        8       18       11        8       15       13       17       10
CD2=        1        0        3        4        0        2        7        1        3        4        9        0        3        2        1        4        1        9        1        2        8       11       10        6        6       10       10       13       24       13       10       13
GGGCTGACGGCCCGTTCCCGGTGCTCAGTTGCAGCAGACGGACTTCAGGATGCGGCGGCGACCGTCCAGCTTCTCGCGCCAGCGTCGTTCGTCCGTCGGCTCGTCATCGACGTAGTAGCGCCAACCCTCGAGCGCATCTTCGCTGACGAACACCGGCGCGTGGAGATGAGCGACGCGCTTGAGCGTCGGCTCCATCCCCATCTGATGGACGAACGTCACCTGAACCACCCCGCCCTGATCCTCCCTGACCGTCAGCCAGTTGTCGCCGCAGACGTGGCACGAGTAGAAACGCGACTCCGCCCCCGGACTCCAGGGCGACTCCCGGGGATCCTCGGGGTCGATGACGACCTCCATCGGGACCAGGGACAGACAGCCACAGGTCTTGCACAGCAACGGTTTCATGGGCTGGCTCGTACGCTGCGATTCGAAGGGACGGGAACCCGGCTAACGAACGAGGGCCGTCGGGGTTCGTGAAGCCACGAGGAAGCTCATCCGGACACCGAAGCGGCCTGGTCGCCTTCGGGCCCCAGGAGTTTAGCGCTGGGCAGCACGGTGTAGCTCAGCCATTGCTCGAAGTGTTCGCGCCAGCGGTGGGCCTCATCGAGGACGAGGTGCAGCGTCCCGCCCCGCTCCAGCTCGAGCGAAAGGTTGCCCCGACCGTCGAGCGGGTGATAATCCAGGTCGAGGATCTGGGTCAGCGGGATGCGACGGACGCAGCGCCCGCGCCACGTCCAGTGGTGCAGTTCGATGCGGTCGCCGTAGAGGTAGGCACGGCCGAAGGGCGTGCGGCGGCCGGCGTAGCGGAAACGGTTCGAGCGCAGCAGCAGGTGGCTGGCCAGGCGCGCATCCCCGCCGGACCGGCGCGGGCGGGACCGGGCAGACGACGGGTTCGCCGGAGCGGGGCGAGAGGACATGGCAGGAGGGAGTCGACCGGAGCAGGGTGTGCGGACGGCACGGATCGGCCGCCACGGAGGCGGCCTGCGGATGGGACGTTTCAGGTGCGGCGAAGGTCCCCCGTCAGCGCAGCACGACGTCCCACGTTCCTGCTTCGAGCTGGTACGAGGCGGCCAGGCGCAGGTGCAGGTTCCACAGCGAGGCGAACCGCATCCGCAGGCCCAGCCCGGCGCCCACGGACGAGAGCCGCGCCGCCGGGTCCTCGGCGGGATGCAG
KOK=        81
KK=  913184  LL=  914353  Z=    6.76  JJ=  913154  DL=  1170
A===      111      112      113      114      121      123      124      131      132      133      134      141      143      144      211      213      214      223      224      231      233      234      243      244      313      314      323      333      334      343      413      433
B===      222      122      422      322      212      412      312      242      142      442      342      232      432      332      221      421      321      411      311      241      441      341      431      331      424      324      414      444      344      434      423      443
RRR=   -0.276   -1.069    0.937    0.414    0.069   28.487    2.140   -0.257    1.625    1.021    8.580    0.508   11.530   -1.866    0.525    4.284    1.625   25.484   -0.365    2.137   14.853    3.474    0.063    1.048   -1.489   48.577    5.495   -1.265   15.844    2.318    6.630   12.417
X1==   -0.802   -0.797    0.173    0.914    0.203    6.234    1.678   -0.582   -1.333    1.066    4.098   -1.341    3.589    1.028   -0.797    0.937   -1.338    4.741    0.934    1.694    5.685    3.610    0.041   -1.498    2.086   11.217    2.103   -0.917    3.909    0.795    2.064    4.256
X2==    0.345    1.341    5.418    0.453    0.341    4.570    1.275    0.443   -1.219    0.958    2.094   -0.379    3.212   -1.815   -0.659    4.570   -1.215    5.375   -0.390    1.262    2.613    0.962    1.520   -0.700   -0.714    4.331    2.613    1.379    4.053    2.918    3.212    2.918
CD1=        0        0        2        3        1       10        4        1        0        6       12        0       11        6        0        3        0        8        3        4       15       11        4        1        8       26        8        6       20       11        8       21
CD2=        1        2        8        2        1        7        3        2        0        5        7        1        9        0        0        7        0        8        1        3        8        5        6        2        2       11        8       11       18       15        9       15
GCTTCGGCCAGGCGCAGCACGGTTTCCGCTGCCTCGACGCTCGACGCATCGGGCATGGGATGCCCGGCGGTGTGAACGGCCAGCCGCTTCGGGCGGACGAACCGCGACGGGAGCGTCTCGGGATACCCGTGGGGGACGACGAGGACGCCCTCGACCGGCAGGTGCTCCAGGTGTGGTTCCAGCACGCAGCCCATGGCCAGCGCTGCCTTGCCGATCCCGACCACCCGGATGCGGCGGTATGCCTCCAGCGGCCGGAAGGCCAGCCGCTCCAGGTCGAGCCGGCCGAGCAGCGCATCGGCCTGCACCCCGCGCACACCGGCTTCGAAGACGGCCTCGGCATCCGCCGCCAGCCGGCGCTCGTCCTCCGGCCGCACGTCACCGCCGTGCCCGTCAGACGTCATCCGGCTCCTCCCGCAGCGGGCGGTTGCGGTAGTTGTACAGCACCACGAGCGAATCCTGACCGGGCTGGAGTTGTTCTTCGGCCCGTGTCTTTCCGTCGATCAGGAGCCGCAGCGTCAGCGCCTCGCCCGTCGAATCCTGCCGCAGCAGGCGGGCATAGATCTGCCGGTAGGTGCGGATGTCGTACGTCTGGTCGAAGGGCAGGCTCAGGGCCAGCGTATCGGCTTCGACCAGGAGGACCAGCACGGAATCGCGCAGGAACACGCCTTCGTCGTCGTAGACGGCCCGGCGTTGCGAGAGGAAGTTGCGGGAGACGATCAGGCGGGCGGGCGTCCCGGCGTTGCCTTCCAGGACGATACGGGCTTCATCCGGCTCGTCCTCGCCCAGCAGGCTGCATCCCCCCGGCAACGCCAGCACCAGCGCAAGCGCCAGCCACCGGCACACCATCTTCGGTCGTTTCATACCTGATCCGCGTACATCGTAGCAATTTGAGGACGGGAGGCCGTCATGGGAAACGTTCTGGCGAGGATCTCCGGTTCCCCCGAAACGCCGCGAGCCGCCCCCGGGGCGTCAGGAGCGGCTCTGCGGTCTTACGGGCGGATTCCGGGTTCAGCCTCCTCCCAGCAGCGGGTTGGCGCTGAGTTCGATGAAGGTGATCGGCAGGAACGTGCCGGGCTGCTGCATGGCCGTGCTGGAGGGCACCCACTCCGGCGAGGGCTCCTGGAACCGGTAGTGATCGGCCAGGCGGCGGCCCTGGAGGAACAGGTTCAC
KOK=        82
KK=  919484  LL=  920533  Z=    6.01  JJ=  919334  DL=  1050
A===      111      112      113      114      121      123      124      131      132      133      134      141      143      144      211      213      214      223      224      231      233      234      243      244      313      314      323      333      334      343      413      433
B===      222      122      422      322      212      412      312      242      142      442      342      232      432      332      221      421      321      411      311      241      441      341      431      331      424      324      414      444      344      434      423      443
RRR=   -0.204    0.135    0.002    0.794   -0.212   -0.191   51.024    0.002    0.042    4.710   12.337    0.794   15.431    0.623    0.135    1.073   -0.397   -1.951   -0.850   -2.019    3.098   28.953    1.260    0.165    0.552    0.610    0.395    0.985    6.609    8.489    9.553   18.181
X1==   -0.339   -0.347   -0.018    1.025   -0.347   -0.040    5.003   -0.018   -0.040    1.701    5.944    1.025    3.584    0.723   -0.347   -1.024    3.003    1.882   -1.013    1.926    2.785    5.841    0.589    0.082    1.123    0.635   -0.642    1.304    2.507    2.853    2.994    3.200
X2==    0.602   -0.389   -0.111    0.774    0.611    4.710   10.198   -0.111   -1.048    2.769    2.075    0.774    4.305    0.861   -0.389   -1.048   -0.132   -1.037    0.840   -1.048    1.112    4.957    2.139    2.015    0.491    0.961   -0.615    0.755    2.637    2.975    3.190    5.681
CD1=        0        0        1        2        0        1        6        1        1        6       13        2        9        4        0        0        4        3        0        3        8       13        4        3        5        4        2       13       16       17        8       18
CD2=        1        0        1        2        1        6       12        1        0        8        7        2       11        5        0        0        1        0        2        0        5       12        7        7        4        5        2       11       17       18        9       26
GGGCGTCCCGCTCCTCATCGACGACCACCTGGACGTGATGCTGGCGGTGGGGGCCGAGGGGGTCCATCTGGGGCAGACGGATCTGCCCATCGACGTGGCCCGGTCGATCCTCGGGCCGGAGGCCATCATCGGGGCGACGGCCACCACGCGCGCCCAGGCCGAGGCCGCCTGCGAGGCCGGGGCCAGCTACATCGGCTTCGGCCCGGTTTTCCCGACGTCCTCCAAGGCCCGCGTGGATTCGGTCAAGGGCCTCGACGGGCTCGAAGCGGTGTGCCGTTCCGTACCGATCCCCGTCATCGCCATCGCCGGGATCACCCCGCAGCGGGTCCGCCCGGTGTTGCAGGCCGGCGCCCATGGCATCGCCGTGATGACGGCCATCACGCTGGCCGACCGTCCGGACCAGATGACGGCTCGCTTCCGTCGCATCCTCGACGCCGCGCTGGCGTCCTGACACGCCGGCCCTATGCTGCCTGCAGCGCTGCCAGCAGGGCCTCAGGGGTGGGTTCGGCGGCTACTGCGGACGCGCGGATGCCCGCCTCGGCCAGGGCGCTGGCGGTCGTCGGCCCGATGGCGGCCACGCGCCATCCGGACGCCCGCACCTCGCCGGGGTGCACCGCTTCGACGCCGGAGGGGCTGAAGAACACCAGCCAGCCACCCGGCGACGCCGGCGGCAGCTCCACCCCGGCGCGCACGTGGGTCCGGTAGACGACGCATTCCTCCACGGCCAGACCGGCCTCCGTCAGCCGGTGGGGCACGTCGTCACGGCGGCGGTCGCCACAGAGAAAGAGGTAGGGGCGAGCGGCGCCCTCCGCATCGTGTTCGGCGGCGGTGATGATGATCCTGGCGAGCACGGCCCCGGAGCCGGCTTCCTCGCCCACGGGCGTCCACCCCAGCGCACGCACGGCCGCGGCAGTGCGCGGCCCCACGGCGTAGACCGGCTTCTCGCGCCAGGCCTCCGGCAGCGGCCCGTGCCGAGCACGCTGCCGCTCAATGGCTGCGACGGCCCGGGGGCTCGTCACGATGAGGCCGGCGTAGGCCTCGGGGCGGGCC
KOK=        83
KK=  931964  LL=  933133  Z=    6.74  JJ=  931934  DL=  1170
A===      111      112      113      114      121      123      124      131      132      133      134      141      143      144      211      213      214      223      224      231      233      234      243      244      313      314      323      333      334      343      413      433
B===      222      122      422      322      212      412      312      242      142      442      342      232      432      332      221      421      321      411      311      241      441      341      431      331      424      324      414      444      344      434      423      443
RRR=    0.209    0.209   -0.299    8.233    0.209    0.349   14.175   -0.299    0.167   18.729   11.902   -0.577   11.872    5.186   -0.247   -0.075    8.083    1.121    5.249    0.046   28.242   21.056    0.278    1.126    7.312    0.231    0.088    0.251   22.148    6.588   -0.500   13.101
X1==   -0.432   -0.458    1.493    2.653   -0.458   -0.324    3.421    1.493   -1.179    4.118    6.225   -1.078    1.901    1.666    0.542    0.530    1.609    1.277    3.260   -0.324    3.392    4.890    0.688   -1.268    2.589    0.279   -0.078   -0.246    5.232    2.062   -0.261    4.598
X2==   -0.483   -0.456   -0.200    3.104   -0.456   -1.077    4.143   -0.200   -0.142    4.548    1.912    0.535    6.246    3.113   -0.456   -0.142    5.024    0.878    1.610   -0.142    8.327    4.306    0.404   -0.888    2.825    0.829   -1.128   -1.018    4.233    3.195    1.912    2.849
CD1=        0        0        3        4        0        1        5        3        0       12       15        0        7        6        1        2        3        3        5        1       11       13        5        1        9        4        4       11       27       17        3       25
CD2=        0        0        1        5        0        0        6        1        1       11        7        2       15       10        0        1        7        2        3        1       17       11        4        2        8        5        1        5       21       18        7       17
CCTGCCCGAGGTCTACGACACCACGCGGTTCAAGACGCTGCTCGGCACCGCCGGCCTTAGCCGCCTCAAGCAATGGGTGCGGGACGGCGGAACGCTGGTTGCCATCGGCCGGGCCATCGAGGCGGCCCGCGGGCCGCTGGACCTGCTGGAGCTGGCCTCGTGGTACGAGGAGGAGGAACACGAGCACGCCCAGCGCATCACCGTGCCCGGCGCCGTCTACCGCGCCCGCCTCGACACGCTCGGGTGGCTGGCCTCCGGCTATGACGACCCGGATCTGCCGGTGCTGGTCTACTCGGACCGCCTCTACCGCGCCCCGGAAGGCCCGCCGTCTTCGAGCAAGCGGGTCGCGGCCCGGCTCGCCGGGGAGGCCCCGACGCGGCTGGCCGGCTTTGCCTGGCCCGAGGCGGACGAGCGGCTGCCGGGCTCGGTCTTCGTCTACGAACAGCGCATCGGGCAGGGCCAGGTCATCGCCTTCGCCGAGGACCCGAACTTCCGCGGCTACTGGCGCGGCGCGGACCGGCTCTTCCTGAACGCCGTCCTCCTCGGCCCCAGCGCGCCCTGACGCCGCCGGCCCTGGCCGGGCGGCTGCCCCGGCCTCAGACCTCCACCGTCCCCCGGAAGACCGTCTCGGCCGGCCCCTCCAGGAACACGTTGGCGACCTCCGTGCCGTTGACCTCGCACCCGACGGTGAGGACCCCGCCGGGCATCTGTACGTCCACCACGCCGGCGTCGACGTAGCCGAGCCACCGTGCCGTGATGCCGGCCGCCAGCGCGCCGGTGCCGCAGGCCAGCGTCTCGGCCTCCACGCCCTTCTCGTAGGTCCGCACGAGCAGCCGTGGCCGCCCGTCTGCGTGGGCGTCCACCTCCACGAAGTTGACGTTGGCCCCGTTGGGCGCGAGCGCCGGATCGGCCCGCCATGCCGGCCCGGCCGTGCCCACCGGGGCCTCGGCCACGGCGTTCACGAAGCACACCAGGTGCTCCGTGCCGGTCCAGATGTAATGCACCGGATACGGAGGCGCTGCTTCGAGTCGTACATCAGGTCGGAGGTCGCGCGGGGGTGGAACGAACAGCCGCACGGGCGCATCGGGTGCCGACGGCAGGTGCGCGCGGTACACGCCGGCGTCCGTCTCGAAGACCATGTCCTCGTCCTCGATGCCGGCCCACCGGGCG
KOK=        84
KK=  941894  LL=  942763  Z=    5.67  JJ=  941774  DL=   870
A===      111      112      113      114      121      123      124      131      132      133      134      141      143      144      211      213      214      223      224      231      233      234      243      244      313      314      323      333      334      343      413      433
B===      222      122      422      322      212      412      312      242      142      442      342      232      432      332      221      421      321      411      311      241      441      341      431      331      424      324      414      444      344      434      423      443
RRR=    0.892   -0.159    0.240    2.905   -0.886   46.162   30.753    0.125    0.352    0.040    1.006    4.033    0.125    0.208   -0.213    1.763   -0.318    4.238    1.434    0.352    4.161   -0.579    0.946    0.270    6.714   14.951    2.445   -0.144   14.737    2.191    6.679   12.962
X1==    0.278    0.218    0.505    2.168    1.218    6.095    5.225   -0.343   -1.239    0.164    3.776    3.009    0.139    0.717   -0.782    1.205    1.179    2.627   -1.299   -1.239    1.786    2.332    2.332   -1.182    1.995    4.383    2.373   -0.138    3.776    2.022    1.958    3.776
X2==    3.213   -0.727    0.475    1.340   -0.727    7.574    5.885   -0.365   -0.284    0.242    0.266    1.340    0.895    0.291    0.273    1.463   -0.269    1.613   -1.103   -0.284    2.330   -0.248    0.406   -0.228    3.365    3.412    1.031    1.045    3.903    1.084    3.412    3.433
CD1=        1        1        2        4        2        9        8        1        0        3        9        5        3        4        0        3        3        5        0        0        6        7        7        1        6       10        7        5       14       10        6       14
CD2=        4        0        2        3        0       10        8        1        1        3        3        3        4        3        1        3        1        3        0        1        6        2        3        2        8        8        4        7       13        7        8       12
CCCGGCGAGGATCTTGCGGATGGCCTGAATGACGGTGGTGTCAACCTCTTTCTTCATGATGTAGCCGCGTGCTCCGGCACGCACGGCCCGCTCCGCGTAGAGCATCTCATCGTGCATGGACACGACGAGCACCGGAAGATCCGACCGGAAAGACTGCAGCCGTTTGATCAGTTCGATGCCGCTCATCCCCTCCATCGATAGGTCGACCACCACCAGATCCGGCCGCGGGCTGACGTGCGTGATGCGATCCAGGGCCTCTTCGGCAGAGCCGGCCTCGCCACAGACCTGCAGGTCCGGCTCCCGGTTCAGCAGGGCCTGATAGCCTTTGCGCATGATGGGGTGATCGTCGACGATGAAGATGTGCTTCGGCATGATGTCACCTCCGTGTAGAACCGGATGGCGTTAGGATCCGGAAGAATCGGGCTGAAGACGCCGGGGCGCCCACCTGTCGGGCGCAAGCTATGAAAACGCTCTGGAGCCGGCGCAGGGGAAACGGTTCATTAGCCTGTCGGCCGTTTCCCGATGGCCGGTCCTCAGCGGTGGTCTTCGGTCGTGGCCGCCGGAACCGGGACGAGGCCGCCGTACACGCCCGGAATCTCGACGCTGCAGGTGAGGCGCGTACCCCTGCCGGGGCGGCTGACGATGTGCAGACGCGCCCCGATGAGCCGGGCCCGGTACCGCATCGTGTGCAGCCCCATGCCGGCAGCCTCGGCCTGTTTCAGATCGAAGCCGATGCCGTCGTCCTCGATGCGCAGGTGCAGGCGGGGCGGCGCAGCTTCGCGTTCTTCCCACAGCCGCACCCGGATACGCGAGGCCCGGGCGTGCTTCATGGCGTTTCCAACGGCTTCCTGCACGATCCAGTACAGTTGC
KOK=        85
KK=  974384  LL=  975433  Z=    5.27  JJ=  974234  DL=  1050
A===      111      112      113      114      121      123      124      131      132      133      134      141      143      144      211      213      214      223      224      231      233      234      243      244      313      314      323      333      334      343      413      433
B===      222      122      422      322      212      412      312      242      142      442      342      232      432      332      221      421      321      411      311      241      441      341      431      331      424      324      414      444      344      434      423      443
RRR=   -0.090    1.385    7.617   -2.996   -3.769   47.938    8.662   -0.000   -0.475   -2.536    4.649   -0.344   -0.792   -0.113    1.048    0.477    1.001   38.425    0.256   -0.382    5.881    3.742    0.114    0.602   12.086   57.708   -0.450    0.333    7.432    5.988   -0.086   10.320
X1==    0.128    1.201    2.912   -0.972    4.453    8.597    4.757    0.002   -0.953   -0.872    1.901    0.291    0.910    0.254   -1.239    0.957   -0.771    4.821    0.179    0.320    2.450    1.913    0.830    0.623    2.781    6.357    1.951    0.342    2.795    2.795    0.415    2.795
X2==   -0.705    1.154    2.616    3.083   -0.846    5.576    1.821   -0.163    0.499    2.907    2.446   -1.184   -0.870   -0.445   -0.846    0.499   -1.298    7.971    1.427   -1.194    2.400    1.956    0.137    0.966    4.346    9.078   -0.231    0.971    2.659    2.142   -0.207    3.692
CD1=        2        3        8        1        7       16        9        3        1        3        8        3        6        4        0        4        1        9        2        3        9        7        5        4       11       17        8        9       14       14        5       14
CD2=        0        2        4        5        0        8        4        1        2        6        6        0        1        2        0        2        0       12        4        0        6        6        3        5        8       16        2        5        9        8        2       11
CTTCCCCATGGAGGCAGATTCTGGTTCGTATTCGTCCAGCAGATCCCGATCATCCCGGCCCGCGCGGCCTGCCAGCCATACGTGCCGCCACGCATCCAGTGGTTGGTGTTCCGGAGCGCCACGCACCCCATGCCGTGTGCCTGCGCCAGCTCGATCGCCCGCGCCATGGCGATCTCGGCATTCAGGTTGCCGGGCCCGCGCCGTCCATCCCATCGCTCCAACACGCCGAACGCCTCGACGCACACCGGCTCGGCGGCCACGTCGATGGTGCCCTGCCGGATCATCGTGATGAACCGGGGGAATCGATTCAGGCCGTGGGAATAGACGCCGTCCAGGCTGGTTTCGGCAAACAACGTGGCGCAGCGCTCGGCGCGGTCCGGGGTGAAGCCTTCCTGGAGCAGGATGCGACGGAGTTCATCCCTTATCACATCAAACGAAATACGCACGAGCAGACAGGCGGACGATCAGGGTGAAGAAATGAAAGGACGATACAGACCATCCGGGTTCATTGCCCCGGAACACTACGGAAACGTCACGCCCCGCAAACCGGGCCCTGCCTCACAACATCTGCTGGATGGCCCGCTGGAACTCCTCCTTACTGCGATAGCCGCTGGCCGCGCCGATGATGACCCCATCCTTTCCGATGAAATAAGTCACCGGCACGGTCTGGGTCACCCCGTATGCGCGCGAGACCTGTCCCGTCGCATCCAGCAACAGCGGATACTGCACCTGATACGTTTCTGCGAAAGCCTCGACGGCCTCCTTGTGCGCACCATCCACCGCAACCCCTACCAGAATGAGCTGATCCCGGGAATACTCGGCATACAACTCGTTCAGAATCGGCGTCTCCGACTGGCAGATGTTACACCAGGTGGCGAAGAAGTGCAGCATCACGGGCGTGCCATGATGCTGCGACAACTGGAAGGTATTCCCCAGATGATCCTCCAGGATGAAATCCGGCGTCTGCTGATCCTGTTCGGTGGGCTGAGCGTTCCCGGAACAACCGGCCAGCACCGCCAGGATCACGAGCGCGGAGACGGCACGCAGCCG
KOK=        86
KK=  982994  LL=  984163  Z=    4.54  JJ=  982994  DL=  1170
A===      111      112      113      114      121      123      124      131      132      133      134      141      143      144      211      213      214      223      224      231      233      234      243      244      313      314      323      333      334      343      413      433
B===      222      122      422      322      212      412      312      242      142      442      342      232      432      332      221      421      321      411      311      241      441      341      431      331      424      324      414      444      344      434      423      443
RRR=   -2.694   -0.000    6.878   -1.070   -0.004   11.404    7.138   -0.302    0.731   12.427   17.672    1.871    7.942   -0.921   -0.000    3.142   -1.279   27.388    0.135    1.165    0.492    9.409   -0.532   -3.543    9.534   21.031   -1.779    3.852    6.298   -0.107   15.187   14.890
X1==    2.973   -0.004    1.995   -1.348   -0.004    2.715    2.422    0.612   -1.454    4.138    3.776   -1.348    2.213    0.454   -0.004    0.630    0.917    5.536    0.178    0.630    0.792    3.815    0.673   -1.792    3.174    5.861    3.211    2.299    2.616   -0.300    2.213    2.616
X2==   -0.906    0.085    3.447    0.794    1.085    4.201    2.948   -0.492   -0.503    3.004    4.680   -1.389    3.589   -2.027    0.085    4.985   -1.396    4.947    0.758    1.849    0.621    2.466   -0.791    1.977    3.004    3.589   -0.554    1.676    2.407    0.355    6.862    5.691
CD1=        4        1        5        0        1        6        5        3        0       13       11        0        8        4        1        3        3       10        2        3        6       11        5        0       11       15       11       16       15        7        8       15
CD2=        0        1        6        3        2        7        6        1        1        8       12        0       10        0        1        8        0        8        3        4        4        8        2        8        8       10        2        9       12        7       16       20
CTGTGCCGGCGGGTGGGCAGGCCATAAAAAAACACCCGCCACATCGCTCGAAGGAACGACACGGCGGGTGCTCCGACGTATGCTAGCGCTTCCATGCCAGGGGCACGAAAACGAAGGCTCCCCGCTCCGCCCGTACCGCAGACAGGCACGACCGTCACACGAACCGGCTCCTGTTCACGGGATGCAACCCGATCACAGCGTAGTAGCCGCAAACGCCTGGTACCGCTGTTCGACGGCTTCGGACGGCATGGCCCCGTCCATCACCGCAATCCGGTACCAGAACGTCGTGGAGGCGCCCTGATCCAACGAGAAGTTCAACGCCTGGGCGCCGTCGGTGAAGACGGCCTGCCCCAGCGGGTTGGCGGCGAACAGCCCATAGTCACGGGCGTGCCAGTAGGTCGGGAAGCCCACGTTGCTCGGGTGATCGAAGATGGCGATCGTCACGCTATCGCCTTCGACGACCCCCGACAGCGTCATCCACCGGGCTCGCTTACCCCAGACGTCGGGGTAGCCTTCGACGCCTTCGCTGTTGCGGTAATGCCCCGACACACCCGTATTGTCCAGCACCCGCTCGGGCATGGGCTGCCCCTGCTCGTCGGTCAGCAGGATGGGGCGCTCGGTGGGCATCTCCAACTCGCGCCGTACACGCAGGCCCAGCATCCCTTCCTTGTTGTCCTTGAACAGCACGTCCTGAACGGCCGTCAGCGTGGTGATCCGGTCGATGACGCGCACCCCCGGCTCGGCGTGGAATACGTAACGGGTCTCCTCCTGCAGCAGCACGTTCCCCTCGGGATCCACCCACTCGGCGGTGGCCGTGAGGCTGCCGATGCGGTCCCCCCCTCGGTCTGCGTGACGGCCACGTGACGGATGGTGCCCATCTGAGGCGCCCGTTCGGGCGGGATGGCCGTCGAGTTATTCCAGAAATCCAACCCGTTCACGTCGCCGTAGTTGAGCCACAGCCCCACGTGATGCGGGTGATCGGCTCGCTCCCCGGCGCGTTTCTCGAGCGGATAGCCGCGCGTGATGTCGGTCCCATCCGCCGTCCGTACCGGATAGAGCACCGGCTTCTTGAGCCCGGTCACATCGGTATCATACCGGTATGCCGTGAACAGCTCCCCGCCCACCAGGACCCGGACCTGCCGGGCCGCCTCGTCGTGCACCACCTCGACG
KOK=        87
KK= 1005254  LL= 1006423  Z=    5.04  JJ= 1005254  DL=  1170
A===      111      112      113      114      121      123      124      131      132      133      134      141      143      144      211      213      214      223      224      231      233      234      243      244      313      314      323      333      334      343      413      433
B===      222      122      422      322      212      412      312      242      142      442      342      232      432      332      221      421      321      411      311      241      441      341      431      331      424      324      414      444      344      434      423      443
RRR=    2.348   -1.168   -0.085    0.035   -0.758   46.814    8.770   -0.530   -0.302    6.081    4.336    1.030   35.137    0.325    0.603    0.032   -1.381    0.485   -1.062    4.500   13.567   11.793   -0.679    1.569    0.024   -0.101    0.003   -0.642   19.107    1.462   -0.143   12.945
X1==    0.975   -0.885   -0.129    0.078    1.115    5.894    2.624   -0.809    0.798    4.329    1.965    0.808    8.972    0.257   -0.885    0.070    1.059    0.269   -0.362    1.526    3.446    3.462   -0.290    1.117    0.134   -0.037   -0.048   -0.687    6.643    2.845   -0.037    3.190
X2==    2.408    1.319    0.655    0.445   -0.681    7.943    3.342    0.655   -0.379    1.405    2.206    1.275    3.916    1.263   -0.681    0.453   -1.304    1.806    2.935    2.950    3.937    3.406    2.342    1.405    0.180    2.776   -0.064    0.935    2.876    0.514    3.916    4.058
CD1=        2        0        2        2        2       10        5        1        3       14        8        3       22        4        0        2        3        2        1        4       11       10        3        5        5        4        4        8       28       17        4       18
CD2=        3        2        2        2        0       11        6        2        1        5        7        3       10        6        0        2        0        4        6        5       10       10        8        7        3        8        3        8       14        8       10       17
GACGGAGCTGATGGACGAGGCCACGATCAACCGCATCGTGGAGCGCACCAAGACGGGCGGCGGCGAGATCGTCAAGCTGATGGGCACCTCGGCCTGGTACGCGCCGGGCGCGGCCGCGGCGGAGATGGTCGAAGCCATCGTCAAAGACTCCGGGCGGGTGCTCCCTTCGGCCGCCCGGCTCTCGGGGCAATACGGCCTCAGCGACCTGTTCATCGGCGTCCCGACGCGACTGGGCCGCAACGGCATCGAGGAGATCATCGAGGTGGACCTGAACGAGGACGAGATGGCGCTCATGAAGGAATCCGCCCGGCACGTGCAGTCGAACCTGGAAGCGCTGGAGCGCGTCCTGGCCGCCGGCTGAGCCAGAGCCCGCACACCCACACCGATACCCTCAGAGAGCCGCTGTCCACATCGGGCAGCGGCTCTTTTGCATCACCGCCGTAGCTGAAATGGATTTCAGGTGCCTGGCGCACCTTCCGGGTCATAAGCGCGCCGGGCGTTCCTACCGCAGCCGGGGGGATCACCCGATTTTAGGCCGCATCCTGGATTTCCTCACCGTCCGCACCGCCGCGATGCTGACGTCCCGTGCGCTCCCCACGCTGATACGCAGCGGATACCGGCTGTACGAAACCGTCCCCACCAGCCTCCTCGTCGCTGAGCGAGAACGCGATCAGTTACGCCGTGAAGGGCATGACGCCGTCCTGCTGATCGCCGAACCGGCCGTGGCCCCCGAGCCGCTCTACTTCGTCTACTGGCGCCCCGGATGGTCCGCTTCCAGCCGTAAGCTTTCAGCCGTCAGCCGTCAGAAGGCCACCGCTGATCGCTGACCGCTGATCGCTGACCGCTGATCGCTGACCGCTTCAAGAAACCGGCTGCACCGCTGTCCCACCGCGCCGGCCAAAGCCCCAGTCGACCGCCCGGAGGCGCTCCTTGACCCGGTCGGCGCTGACGTAGACGACGGGGATCAGCAGCAGCGTGATGAGCGTCGAGGCCGTCAGCCCCCCGATGACCACGCGGGCCAGCGCCGCCTGGATCTCGGCCCCGGCCCCGATGCCCAGCGCCAGCGGCAGCAGCCCCAGGATGGTCGTCAGCGTCGTCATCAGGATCGGCCGCAGCCGCAGCCGCCCGGCTTCCACGACGGCCTCCATCACCGGCATCCCGTGTTCGCGG
KOK=        88
KK= 1014164  LL= 1015213  Z=    5.81  JJ= 1014014  DL=  1050
A===      111      112      113      114      121      123      124      131      132      133      134      141      143      144      211      213      214      223      224      231      233      234      243      244      313      314      323      333      334      343      413      433
B===      222      122      422      322      212      412      312      242      142      442      342      232      432      332      221      421      321      411      311      241      441      341      431      331      424      324      414      444      344      434      423      443
RRR=    1.173    0.465   -0.094   -0.695    1.956   73.792    4.400   -0.347    0.266   10.253    8.674   -0.062    3.325   -4.093   -0.060    0.284    1.481   13.582   -0.818    0.115   -2.004    5.928   -1.468   -8.479   -0.141   16.037    5.586    2.187    3.681   -0.707    0.713   23.014
X1==    0.727   -0.886   -0.911   -0.742    4.114    9.241    2.026    0.387   -1.336    1.483    2.937    1.359    1.441    2.408    0.114    0.175   -1.236    3.254   -1.059   -0.580    4.016    2.885    1.146   -1.621    2.408    5.430    2.941    1.140    0.643    1.000    1.940    3.499
X2==    1.614   -0.524    0.103    0.936    0.476    7.985    2.172   -0.897   -0.199    6.916    2.953   -0.045    2.307   -1.700   -0.524    1.620   -1.198    4.174    0.773   -0.199   -0.499    2.055   -1.281    5.232   -0.058    2.953    1.900    1.919    5.721   -0.707    0.368    6.578
CD1=        2        0        1        1        5       14        4        3        0        8       10        4        7        8        1        2        0        5        0        1       11        8        5        0       10       15        9       13       10       11        8       18
CD2=        2        0        1        2        1       10        4        0        1       12        7        1        6        0        0        3        0        7        3        1        2        7        1       14        2        7        6        9       19        4        3       21
GGGCACCACGATCGGGCCATGTCGGGTCCAGGTAGCTCCGCCATCCCGGCTACGCTCGACCCACGAGGCCCAGCTGCGATACGGGGCATCAGGCGGCGTATCGCCCCGGTAGCCGGCCTCGACCGACGTGCCGGCCAGCAGCGTGCCGTCGGCGAGCAGGATCGGTTTGGCACGGATCGGTCCCAGCTGGCCGGCAGGCAGGTAGGTGATGGGGCTCCAGGTCTGGCCGCCATCGGTCGAGGTACGATAGGCACCCAGCCACTCCCGCGGGCTCGGGCCGATCTTGAAGAACAGCCAGGTCTTCCGTGCATCCTGAAAGAGGACAGGGTTCCACAGCGGGATCTCCGGGAAATCCGTCATGGGCACCGGGGCCGACCACCCGCCGCCCGGTGATCGGCGCGCCAGCCAGATCTCCACGTCATCCTCTCCTTCATCCGTCCCTCCGAACCAGGCCGCCAGCAGATCCCCTCCGGGGACTTCCACGATGGTAGAGGCGTGGCTGCTCGGAAAGGGGGCTTCCTCGAATATGAACGAGCGTTCCAGCACGTACTCCGGCAGCGGCGGGGCCTGCCCACGGACGCCCGGAGGCCCCAGCCAGGACAGCACATGCAACAATACGACGAGATAGAGGAGGCGGGACATAGGGATCGGGGTATGCGTGGGATGATCGGTGGCAGACAACGCAGTGGCCGCTCGGGGATAATACCATCTTCGCACGAATCCCGCACACCCTCCTTTGCCCTGCACTCACCCGGTTTCGCCCTGCATGACGGCTCGCCGCGAGAGACGCCCCTGACCGCCTGCAGAAGAACCCTCGGCCCACATCACGGCAGGAGGATCAGCGGCTGCTGCCGCACACCGTCGGGCGTGACCAGCCGTACGACGTACATCCCCGGGGGCATCGCCAGCCCGTCCAGCCGCATCTCCCGCACGCCCGGTCGCCCCTCCCCCTCGAAGCGATAAACCACCCGCCCGAGCACGTCGACCACCGATCCCGACACACGGCCGGGGTGCTCCAGGCCAAACCGCAGCGTCACGGCCCCGCGGGCA
KOK=        89
KK= 1018424  LL= 1019143  Z=    9.15  JJ= 1018214  DL=   720
A===      111      112      113      114      121      123      124      131      132      133      134      141      143      144      211      213      214      223      224      231      233      234      243      244      313      314      323      333      334      343      413      433
B===      222      122      422      322      212      412      312      242      142      442      342      232      432      332      221      421      321      411      311      241      441      341      431      331      424      324      414      444      344      434      423      443
RRR=   -1.435    0.168   -1.470    0.024    0.168    0.463    1.116    0.466    0.776    0.009    0.432    0.445    0.432    1.796    0.168   -1.494    0.741   21.544    4.669    0.776   -1.144   -1.414    1.211    0.666    0.058  422.015  104.564    3.304   -0.680   -1.737    6.462    1.871
X1==   -1.545   -0.834    5.419   -0.096   -0.834    1.957    3.666   -1.716   -1.016   -0.295   -0.460   -1.800   -0.460   -2.100   -0.834    1.957   -1.065    2.636    1.600   -1.016    0.661    1.380   -1.182   -0.424   -1.908   22.140    6.029   -1.635   -0.367    5.674    3.135    2.421
X2==    0.929   -0.201   -0.271   -0.247   -0.201    0.236    0.304   -0.271   -0.764   -0.030   -0.939   -0.247   -0.939   -0.855   -0.201   -0.764   -0.696    8.174    2.918   -0.764   -1.729   -1.025   -1.025   -1.571   -0.030   19.061   17.344   -2.020    1.852   -0.306    2.061    0.773
CD1=        0        0       12        3        0        3        5        0        0        3        3        0        3        0        0        3        0        3        2        0        2        3        0        1        0       47        8        1        4       17       10       10
CD2=        1        0        0        0        0        1        1        0        0        1        0        0        0        0        0        0        0       14        6        0        0        1        1        0        1       20       32        0        7        3        3        5
GCCCAGAGCGCAACGCATCGCCTGCGCCTGCCCTCGCTGGCCGAGCAGTACCGCGAACTGGACGCCGCGCAGGACGAGGCGCAGCAGACGATGGAAGAACTGCTGCAGGAGACCGACCAGCTCCGCGACCAGTTTCAGGAACTGCGCGACGAACTGCGCCGGAAGCAGCAATCCGACTGGGAGGATGAGCGCCAGCTGGAGCAGGTGCAACAACGCCAGCAACAGATCGAACAGCGCGTCGAAGAGCTGAGCCGGGAGATGCAGCGGCTCTCCGAGCAGATGGAGGAGAACGACCTGGTCAGCCCGGAGACGCTCGAACTGTACCGGGAGCTGCAGAAGACCGTCGAGGAGATCAACTCGCCGGAGTTGCAGGAAGCCCTCCAGCGGCTCCAGGAAGCCATGCAGAACCTCGACCTGCCGCAGATGCAACAGTCGCTGCAGGACTTCGAGTTCAACGAGGAGCAGTACCAGCAGCGGCTGGAGCGGGCGCTGGAGTTGTTCAAGCGCATCCGCCTGCAACAGAACCTGGAGGAAGCCGCCCGCCGCGCCGAGGAGCTGGCCCGCCGCCAGGAACGCCTCGCCGAACAGACCCGCCAGCTCCGAGAGGAACAGCCGCAGGGCGAGCAGAACCAGGGCGAGCAGAACCAGGACGAGCAGAACCAGGGTGAGCAGAACCAGGGCGAGCAGAACCAGGGCGAGCAGAACCAGGGCGAGCAGAAC
KOK=        90
KK= 1019384  LL= 1020223  Z=    5.44  JJ= 1019054  DL=   840
A===      111      112      113      114      121      123      124      131      132      133      134      141      143      144      211      213      214      223      224      231      233      234      243      244      313      314      323      333      334      343      413      433
B===      222      122      422      322      212      412      312      242      142      442      342      232      432      332      221      421      321      411      311      241      441      341      431      331      424      324      414      444      344      434      423      443
RRR=    0.077    0.002   -1.022    0.194    0.228    9.768    4.464    0.622    0.835    0.009    0.532    0.639   -2.535    2.290    0.228    0.334   -0.405   -3.282   10.375    0.835   -0.201   -2.963    2.290    2.291    0.018  329.814   79.440   -1.748   -9.941    1.688    8.754   17.261
X1==   -0.617   -0.009    2.881   -0.518   -1.007    4.146   13.904   -1.753   -1.297   -0.907    0.583   -1.707    2.441   -2.146   -1.007   -0.519   -1.263   -0.919    4.128   -1.297    0.147    2.106   -1.628   -1.585   -1.813   26.135   10.455   -2.583   -2.130    2.970    1.512    3.698
X2==   -0.125   -0.226   -0.355   -0.374   -0.226    2.356    0.321   -0.355   -0.644   -0.010    0.912   -0.374   -1.039   -1.067   -0.226   -0.644    0.321    3.571    2.513   -0.644   -1.369   -1.407   -1.407   -1.445   -0.010   12.619    7.598    0.677    4.668    0.568    5.790    4.668
CD1=        1        1        8        2        0        7       19        0        0        3        6        0       10        0        0        1        0        0        5        0        3        6        0        0        1       61       20        1        2       16        8       18
CD2=        0        0        0        0        0        3        1        0        0        1        2        0        0        0        0        0        1        5        4        0        0        0        0        0        1       14       12        4       11        4        7       11
AACCGGCTCGATCAGGCGCAGCAGGGCCAGCAGCAGATGCAGCAGCAGCTCCAGCAGATGCAGCAACGGCTCCAGCAGATGCAGCAGGGCATGCAGGGGCAGATGATCCAGGTCAATCGGGCCGGTCTGCGCCGGGCCCTGGACGACATCCTCCGCCTCTCCCAGCAGCAGGAAAGCTTGCGTGGCGACGTGAGCCGCCTCGCCTCGGACAGCCCCCGGCTACGGACCTACGCCCAGCGCCAGGTCGAGCTCAGCGAAGGCCTCACGGTCGTCAGCGACTCGCTGCAGCGGCTGGCGCGGGAGATCCCGCAGATGAGCCGCCAGGTCCAGCAGCAGGCCGGCGAGGCCCTGCGCGAGATGACCTCGGCCACGGAGGCCCTGGCCGAACGCACGGCCGTCCGCGCCGCCGGGCATCAGAAAGGCTCCATGATGCACCTCAACGAACTGGCCCTGTTGCTCTCCGAGTTGCTCGATCAGCTCATGAACATGCAGCAGAGCGGCGGCAGCGGCTCGATGTCGTTGCAGCAGATGATCCAGCAGCTCCAGCAGATGGCCGGGCAGCAGCAGCAACTCAACCAGCAGCTCCAGCAGCTCCTCAACGACATGCAGGGCGACCGCCTCACGTCGGACATGCAGCAGCGCCTGCAGCAGATGGCCGCCCAGCAGGAAGCCCTGCGCCGGCAACTCCGGGAGATGAGCCGCAACCCGGAGGCGCGCGGCAAGCTGCTGGGGGATCTCAACAAGATCGCGGAGCAGATGGAGGAGACGATCCAGGAGTTGCAACGCAACCGTGCCAGCCGGCAGACCGTCCAGCGCCAGCAGCAGATCCTGACGCGCCTG
KOK=        91
KK= 1020224  LL= 1021393  Z=    6.26  JJ= 1020194  DL=  1170
A===      111      112      113      114      121      123      124      131      132      133      134      141      143      144      211      213      214      223      224      231      233      234      243      244      313      314      323      333      334      343      413      433
B===      222      122      422      322      212      412      312      242      142      442      342      232      432      332      221      421      321      411      311      241      441      341      431      331      424      324      414      444      344      434      423      443
RRR=    0.245    0.303    0.146   -0.185    0.383   44.319   -0.997   -0.622    0.729   -0.645   -0.340    0.314    2.313    1.601    0.707    0.376    0.318   47.597   -0.065    4.243    1.841    5.453    3.242    2.956    1.326    8.610   15.236    0.141    8.979    9.933   21.619    7.342
X1==    1.088    0.139    0.142   -0.634    2.139    6.372   -0.574   -0.605   -0.544    0.750    1.211   -0.634    1.737    1.141   -0.861    0.224   -0.574    5.842   -0.513    2.529    3.073    4.601    1.899    2.353    1.815    6.464    3.621    0.332    2.134    3.640    3.838    1.381
X2==    0.225    2.179    1.028    0.292    0.179    6.956    1.738    1.028   -1.338   -0.860   -0.281   -0.495    1.332    1.403   -0.821    1.678   -0.555    8.148    0.127    1.678    0.599    1.185    1.708    1.256    0.731    1.332    4.208    0.426    4.207    2.729    5.633    5.316
CD1=        2        1        2        1        3       10        1        1        1        5        6        1        7        6        0        2        1        9        1        5        9       12        7        8        7       16       10        8       13       17       11       11
CD2=        1        3        3        2        1       11        4        3        0        2        3        1        6        6        0        4        1       13        2        4        5        6        7        6        5        6       12        9       19       15       14       22
CTCGACGCGCAACGCTCCATCCGCGAGCGCGGCCGCGAAAACCGCCGCGAAGGCCAGCGCCCCGAGCAGGACCTGTTCGACCGCGACAGCCCACCGGCGCAGACGCCGGCCGAGCAGGCCGACCAGCTCCGCCGGGCCCTCATCCGGGCGCTGGAGAGCGGCTATGCCCCCGATTACGAAGAGCTCATCAAACGCTACTTCGAACTCCTGCAGTCGACCGACCAGTAGCGCCGGAAGGCGGCGACCTTCGCCGGCAGGACCTCGCGCCTCGGGCTAGAGGAAGCGATCCATCACGTCCGGCGTGGGGATGCGGCAGCTCTCCCGCCGGCCGAACCATGCGTAGCGGTTCCGGGCGATCCAGTCGTAGACGGCATCCCGGATGGGCCGGGGGACGACGATGAAGGCATAGAGCAACGGCCACGCCCCATCGAGCCGCCGGGCCACCCGCAGGGCGGCGTCGGAGTGGCGATACACCCGGTCGCCTTCGATCAGCACGATGCTGTCGAGGTAGTCGGCCTGCAGGCCGAAGTGCTCCAGCAGCGGAGCGGCTTCGTCGGACTGGAGAGCCGCCATCTTGAAATACCCGGCCGGATCGTGGTCGATCACGAAGTTGACCGAGGCATTGCACAGATTGCAGACGCCGTCGAACAGGATCACGGCATGCTCTTTCAGCACGTCCAGAGGATCCTTGCGGGGGTCGGCCATGGGGTCGTCGCAGGGTTCTCAAAAAGGGAAGGCGATGCGGGAGAGTCCAATTCCCCGGCAAGGCGATTGATCCGGTTCCGGCTCTGTGCGCGATGGGTTATCTTCCGGTCCCCTCGTCGTGAATCGCCTTCCCCCGTATGCCCTCTGCCTCCTTCCCGGACGGGACATCGCTCGGCACGCTCGCCCGGCTGTTCCTGAAGCTCGGCGTCATCGCCTTCGGTGGTCCGGCGGCCCACATCGCCATGCTGGAGGACGAGGTCGTCGAGCGCCGTGGCTGGCTGTCCCGGCAGCATTTCCTGGACCTGATGGGCGCCACGAACCTCATCCCCGGCCCGAACTCGACGGAGATGGTGATGCACGTGGGCTACGAACGAGGCGGGTGGCGGGGCATGCTGGTCGCGGGGGGCTGCTTCATTCTGCCGGCGGCGGTGATCACGGGGACGCTGGGATGGCTCTACGTGCGGT
KOK=        92
KK= 1050314  LL= 1051063  Z=    5.00  JJ= 1050074  DL=   750
A===      111      112      113      114      121      123      124      131      132      133      134      141      143      144      211      213      214      223      224      231      233      234      243      244      313      314      323      333      334      343      413      433
B===      222      122      422      322      212      412      312      242      142      442      342      232      432      332      221      421      321      411      311      241      441      341      431      331      424      324      414      444      344      434      423      443
RRR=   -0.616    0.239    3.604   28.644    0.239   20.812   -0.873    1.065    1.011   -0.504    5.882   -0.119   -0.426    1.081    0.239    3.732    1.065   34.844    1.044   -0.019    1.578    1.262   -0.197    1.376   18.823    2.531   51.688   -0.110    3.247    1.808   17.170   21.107
X1==   -0.428   -0.486    1.849    4.106   -0.486    3.416   -1.011   -1.045   -1.114    0.767    5.186    0.106    0.493   -0.640   -0.486    3.416   -1.011    5.620   -1.078   -0.208   -1.212    0.901    0.271   -1.469    5.039    0.493    7.965    0.412    0.969    0.969    3.845    3.958
X2==    1.440   -0.493    1.949    6.977   -0.493    6.092    0.863   -1.019   -0.908   -0.657    1.134   -1.123   -0.864   -1.688   -0.493    1.092   -1.053    6.200   -0.968    0.092   -1.302    1.401   -0.726   -0.937    3.735    5.132    6.489   -0.268    3.352    1.867    4.466    5.333
CD1=        0        0        3        5        0        5        0        0        0        4       10        1        3        1        0        5        0        8        0        1        1        4        3        0       11        3       17        8        8        8        8       15
CD2=        2        0        3        9        0        7        2        0        0        1        4        0        1        0        0        2        0        7        0        1        0        4        1        1        7       10       10        3       11        8        9       15
GGCAAGTCGTCGCTCCTCAACGCCGTCGAGCCCGGGCTGGGGCTGCGCACGGGCGAGGTCAGCCTCAAGACGCGCAAGGGCCGGCACACGACGACCTACGCCTCCCTCCTGCCCCTCTCGTTCGGCGGCTTCGTCGTGGACACGCCCGGCATCCGCGAATTCGGCCTGATCGACCTGGACCCGGCCGACCTCGGCCACTACTTCCGGGAATTCAAGCCCTACCTGCACGATTGCCACTTCCCCAACTGCACGCACGACCACGAACCGGACTGCGCCGTGAAGGCAGCCGTGGAGGAAGGCCACATCACCGAGGCGCGGTACACCAGCTACCTGAACATCCTCGATTCGCTGCATCTGGGCGAACGGGACGTGGGCCGGTGACGGCGGCCCGGCGTGGCGCCGAGCAGGCCGGCGACCCTGGCCACGCCCTCAGCCCTTCGCTTTCGACCGACGACGCCCGCCACGTTTGCCGCGAGAGGCCTCGCGTTCGCGGAGCAGCTCCAGCGCCTCCTCCATCGTGATGCCCTCGGGGTCCCGATCCTTCGGGATCGTCGCGTTCGTGCGCTTGTGCTTCACGTACGGGCCGTAGCGGCCGTTCCAGACCTCCACCACCTCGCCCGACTCCGGGTGCGTGCCGAGCACCCGCAGCGGCTTGTTCTTCGCCTCCTTTTCGGCGATGAGCTCGAGCGCCCGGTCGAGGTCGATCGAGAAGATGTCGTCGTCCTTCTTGAGCGAGGCGAAGGTGCTGCC
KOK=        93
KK= 1053044  LL= 1053913  Z=    5.33  JJ= 1053014  DL=   870
A===      111      112      113      114      121      123      124      131      132      133      134      141      143      144      211      213      214      223      224      231      233      234      243      244      313      314      323      333      334      343      413      433
B===      222      122      422      322      212      412      312      242      142      442      342      232      432      332      221      421      321      411      311      241      441      341      431      331      424      324      414      444      344      434      423      443
RRR=   17.133   -0.170   21.627    5.193   -0.205   14.130    2.868    0.227    1.431    4.982    0.185    1.786    0.237   -1.207   -0.205    1.777    1.431   24.830    1.431   -0.482   -1.233    2.951   -0.875   -0.004   -2.615    6.687   10.179    1.158    6.056    4.894    2.054   28.167
X1==    5.206    0.232    5.217    1.350   -0.768    2.879    2.273    0.366   -1.229    2.904    0.769    1.350    0.159   -0.953   -0.768    1.236   -1.172    6.310   -1.152    0.414   -0.541    1.457    0.837   -0.266    2.904    1.989    2.418    0.899    2.498    2.498    1.379    4.262
X2==    3.291   -0.733    4.146    3.846    0.267    4.907    1.261    0.619   -1.164    1.716    0.241    1.323    1.490    1.267    0.267    1.438   -1.221    3.935   -1.242   -1.164    2.280    2.025   -1.045    0.017   -0.901    3.362    4.210    1.289    2.424    1.959    1.490    6.608
CD1=        6        1        8        3        0        5        4        2        0        8        4        3        3        1        0        3        0        9        0        2        2        5        4        2        8        6        7        8       11       11        5       15
CD2=        4        0        6        6        1        7        3        2        0        5        3        3        5        5        1        3        0        6        0        0        6        6        1        3        1        8        9        7       10        9        5       19
GGCGATGTAGAGTTCCTCGGCGCCTTCGAGCGCCGCCTTCAGGCCGTTGACGACCTTCCGCTTCCCGGCCGGAATCACGTAGAGCGGCTCGAAGCCGTTGTCCACACGCACGCCCAGCCGCGCCCAGGCTTCGTCCTTCAGGCGGGACGGGATCTCCGAGGCGGACGAGGGCAGATCCCGCACGTGCCCCATGCTGGCCTCCACCTGGTATTCCGGCGGAAGAAAGTTGCGGATGGTTCGGGCCTTGGTCGGGGACTCAACAACAACCAGCCGTTTTTTCATGAGGAAGATCGAGGAATCGGAACGATGGATAGCGACGGTACAGGACGAAGAAACCACCTCCCCCTGACGGCCCTGTGTCATCGGGGTGAGCCGGCCTTCTGCGATCGAGGCGGCGAGCCGGCCGGCGCGGGCACGGTCCGGGGGGAAGCGGCGAGATCTCACGCTTGCCCCGGTCCCAACGTTCCTGCGGCTTCCCGCCGCCCTGCTCCGTCATGCCCCGGCCGCGTCCCATCGAGGCCGGGCAGAGCGTGGTTTAAGCGCAAATTCGCACAGACACGTGGCCCCGTTGCCGGCCGCTTTTTATCTTCCGCCCCTGCGTCGCTGCGGGACTTCTGCCCGCGCGCCCGTCGTTCTACCCTGCGAACCTCACCTACCGAACCACGCATCATGGCTGAGCACAAATACGTTTACCGCTTCGGCAACGGCACCGCCGAAGGGGATAAAAGCATGAAAGCCCTTCTCGGGGGCAAAGGGGCCAACCTGGCCGAGATGAGCTCGATCGGGCTGCCGGTCCCTCCCGGCTTCACCATCACCACCGAAGCCTGTAAGTCGTATTACGACAACGAGCGGACCTGGCCGGCGGGGCTG
KOK=        94
KK= 1070954  LL= 1072123  Z=    5.36  JJ= 1070954  DL=  1170
A===      111      112      113      114      121      123      124      131      132      133      134      141      143      144      211      213      214      223      224      231      233      234      243      244      313      314      323      333      334      343      413      433
B===      222      122      422      322      212      412      312      242      142      442      342      232      432      332      221      421      321      411      311      241      441      341      431      331      424      324      414      444      344      434      423      443
RRR=   -0.525    0.265   -2.157   -1.569    0.702   33.473    5.914   -4.189    0.291   -0.489   -6.908    0.160    1.431   13.174   -0.049    0.010   -3.797    0.456   -0.140    0.051    6.600   77.339   20.262    1.518    0.008    0.051    5.510    1.470    5.303    7.972    6.607   -0.865
X1==    0.836    1.065   -0.885   -1.380   -0.935    4.326    1.136    3.709   -0.692    1.397    5.599    0.083    0.526    2.156    0.065    0.025   -1.261    0.279   -0.280    0.025    1.925    8.685    4.255    1.441    0.029   -0.489    2.423    1.158    2.008    5.548    3.062   -0.470
X2==   -0.628    0.249    2.436    1.137   -0.751    7.737    5.206   -1.130   -0.420   -0.350   -1.234    1.936    2.723    6.111   -0.751    0.396    3.010    1.634    0.499    2.027    3.428    8.905    4.762    1.053    0.279   -0.103    2.274    1.269    2.641    1.437    2.158    1.838
CD1=        2        2        1        0        0        8        3        8        1        8       15        2        5        7        1        2        0        2        1        2        8       19       11        5        5        3        9       14       14       24       10        7
CD2=        0        1        4        3        0       11        9        0        1        2        1        4        8       16        0        2        6        4        3        4        9       21       13        7        3        3        7        8       13       10        7       11
GCATCGGCGTCCTCTACGGCAGGGAGGCTTTGCTCGATGCCATGCCGCCCTGGCAGGGCGGTGGGGACATGATCGAGACGGTCTCCTTCGAGCGGACGACCTTCAACGAGCTGCCGCACAAGTTCGAGGCGGGCACGCCGCACATCGCCGGCGGGATCGGGCTGAAGGCCGCGCTGGACTACGTCGAGGCCCTCGGACGGGCGGCCCTGGCCCGGCACGAGGACGCGCTGCTGGCCTACGCGACCGACCGGCTGACGGCCATCGAGGGGCTGCGCCTCATCGGCACCGCCCGAAAAAAGACGAGCGTCCTCTCTTTCGTGCTCGACGGCATCCACCCCTACGACGCCGGCACCCTCCTCGACCGGCTCGGCATTGCCGTCCGAACGGGCCATCATTGCACGCAGCCCCTGATGCAGCGCTTCGGCCTGCCCGGCACCATCCGCGCCTCGCTCGCCTTCTACAACACGACCGACGACGTCGACGCCCTGGTCGACGGGCTGCACCGGGTCCGCACCCTGCTGGCCTGACCGCCACCGCACCTTCCCCACGAGCCTACTCCGACCCTGCCATGTCCACCATCGCCGAGCGCGAACAGGAGATCATCGACGCCTTCGCGTTGTTCGACGACTGGATGGGGCGCTACGAGTACCTCATCGACCTCGGCAGGGAGTTGCCCCCGCTCGACGCCGCCTACAAGACGGACGCCTACAAGATCCACGGCTGCCAGTCGCAGGTCTGGATCCGCGCCGAGGAACGGGACGGGCGCATCTACTACGAGGGGGACAGCGACGCGCTCATCACGCGGGGCCTGGTGGCGCTGCTGATCCGCGTGCTCTCCGGCCAGCCGGCCGACGCCATCATCGAGGCCGACCTGAAGTTCCTCGACCGGATCGGGATGCAGGAACACCTCTCCCCGACCCGTAAAAACGGGCTCGCCTCGATGATCAAGCAGATGAAGCTGTACGCCCTCGCCCACGGACAAACGACCCGCTCGTGATGCCTTCCACCCACGCCGATCTCCCCATGCATACCGTCATCGAGAATCACACCGGCGACCAGGACCTCGAGGCCCGCGTCATCGAGGCGATCCGGGAGGTCTACGACCCCGAGATCCCGGTCAATGTGTTCGACCTCGGGCTCATCTACGTCATCGAGATCCGCGAGGACCGA
KOK=        95
KK= 1093484  LL= 1093903  Z=    4.77  JJ= 1092914  DL=   420
A===      111      112      113      114      121      123      124      131      132      133      134      141      143      144      211      213      214      223      224      231      233      234      243      244      313      314      323      333      334      343      413      433
B===      222      122      422      322      212      412      312      242      142      442      342      232      432      332      221      421      321      411      311      241      441      341      431      331      424      324      414      444      344      434      423      443
RRR=   -0.055    0.089   -0.493    0.045    0.089    0.782   -0.142    0.650    0.604   -0.176    2.005    7.654    0.170    0.171   -0.141    1.063    0.369    0.357   -0.084    0.464    0.551   54.482   26.595   -0.186    2.448    1.219    1.759   -0.631    0.131    2.313    0.093    1.586
X1==   -0.145   -0.230    0.572   -0.321   -0.230    0.318   -0.511    0.572    1.318   -0.241    1.048    1.679    0.048    0.286   -0.230    2.318   -0.511   -1.051    0.185    0.318   -0.729    7.792    5.327   -0.129    3.344   -0.952    1.414    1.189    0.110    1.935    0.048    1.326
X2==    0.382   -0.388   -0.863   -0.141   -0.388    2.458    0.278    1.137    0.458    0.732    1.912    4.559    3.509    0.597    0.612    0.458   -0.722   -0.340   -0.453    1.458   -0.756    6.992    4.992    1.443    0.732   -1.281    1.244   -0.530    1.196    1.196    1.912    1.196
CD1=        0        0        1        0        0        1        0        1        2        1        2        2        1        1        0        3        0        0        1        1        1       11        8        1        5        0        4        6        3        6        1        5
CD2=        1        0        0        1        0        3        1        2        1        2        4        6        6        3        1        1        0        0        0        2        0        8        6        3        2        0        2        1        4        4        4        4
GCTTTATCTTCGCTCCCACGACGATGCTCTGGTACTCCGTCGTACACAACGTCTACGGTGGAGAGTGGGGCACGCTGCAGATCGTCGTCATGGTGATCGCGGTGCTGATCGACCTGTCACCGGCCAGTAGCCGGCGCAAGGGATGATCCGTGCCGTCCGCGAGCGGCGATCTTTTCGCCCTGCGGCGCAAACCCACCCGCCGGTCGGGCGTACGCCTTGCTCCGTCCCGTCCACGCATCGCGCTGTCATGCATCGTCTTCGTCTCTTCCCGCTCCTTCTCGCGCTGCTGATCGGTGCGTGCGCCTCGGCCGAGCGTACGCATCCCACGACGTCCACGTCCCCCTCCGCGGCACTTCGCACCGAGAGCGTGCCGCCCGCCGATGCAGCGTCCCTAGACCTCGATGCCCCGCTGCTCGTCGA
KOK=        96
KK= 1120784  LL= 1121683  Z=    5.79  JJ= 1120694  DL=   900
A===      111      112      113      114      121      123      124      131      132      133      134      141      143      144      211      213      214      223      224      231      233      234      243      244      313      314      323      333      334      343      413      433
B===      222      122      422      322      212      412      312      242      142      442      342      232      432      332      221      421      321      411      311      241      441      341      431      331      424      324      414      444      344      434      423      443
RRR=   -0.113   -0.519   -2.058    0.096    0.275   -7.847   -3.349   -0.396   -0.009    5.194   -0.000   -1.972   -2.020   -0.103    0.275    0.102    0.066   12.417    1.103   -1.079   -0.127    1.048    0.130    0.552    0.315  163.329   84.714    2.998   -7.852   11.591   -0.967    0.314
X1==    0.558   -0.794    3.603   -0.155   -0.794    8.060    3.240   -0.922   -0.356    4.685    0.000   -0.829    1.518   -1.411   -0.794    3.852   -1.148    2.165    1.233   -0.356    0.282    1.745   -0.227   -0.792   -0.656   11.132    5.957   -2.493   -1.210    4.130   -1.012    7.182
X2==   -0.203    0.653   -0.571   -0.621   -0.347   -0.974   -1.034    0.429    0.026    1.109   -0.568    2.379   -1.330    0.073   -0.347    0.026   -0.058    5.735    0.895    3.026   -0.449    0.600   -0.573   -0.697   -0.480   14.673   14.220   -1.202    6.490    2.806    0.956    0.044
CD1=        2        0        8        2        0       11        5        1        1       14        4        1        7        1        0        6        0        3        2        1        3        5        2        1        3       26       12        1        4       18        2       26
CD2=        0        1        0        0        0        0        0        1        1        3        1        3        0        2        0        1        1        9        3        4        2        4        2        2        1       21       26        2       19       11        3        5
ACCTCGACTGGGACGGGTTCGACGGGCTCTACCTGCCGCGCCGTATGATCTTCCGGCGGCCGAAGGACCGGACGACGGCCACGATCTATTACCGGTCGGTGACGCTGAACCCGACCGGCCTGTCCTTCAGCCTGCGGATGAACGGCCAGACCACCCGCATCCCTGCCGAACGCATTCTGGACACCTTCGATGAGTGAGCCGACCGGTTTCATGCGCCTCATGACCGCCCTGCTGCTCCTGCTGCTGGCGGTGCCGGCCGCCCACGCGCAGGACGCCGCCGCCGAGCGGGCCGCCACCGAGCGCCGGCTGCGCGAGCTGCGGCAACAGATCGAGGAAAGCAACTACCGGCTGGAGGAAACCCGGGAGGAGGAACAGGCCTCGCTCCAGACCCTGCAGAACCTCGACCGGGAGATCGCCATCCGCGAGGAGTTGATCAAGACCTACCAGCGGCGGCTGGCGCAGCTCAGCCAGGAGAACCTGGAGATCACCGCCTCGCTGCAGGCGCTGGAGGCCGAGATCGAGCAGCTACGCCGCCAGTACCAGGGCCGGGCCGCGCACGCCTACAAATACGGCCGGATGCACGCCGTCGCGCTCATCCTGGCGGCCGAATCCATCAACCAGATGCTGATCCGGGCCCGGTACCTGCGGCGCTTCGCCGAAGAACGCCGCAGCAAGCTCCAGGAGATCCAGCAAGCCGGGCGGCAGCTCCAGGCGCAGCGTGAACAACTGGAGGCCACGGAGAACCAGACCCGCGAGTTGCTCCGGGCGGCCGAGGAGGAAAAACGCAACCTCAGCCAGCTCCGCCAGGAGCGCCAGCGCGTCGTCGCGAACCTGCGCCGGCAGCGGAGCAGCCTCGAACAGGAGATCCAGCAGACCCGCGCCGCGCTGAGCGAGCTGGAG
KOK=        97
KK=  614655  LL=  615434  Z=    4.69  JJ=  614475  DL=   780
A===      111      112      113      114      121      123      124      131      132      133      134      141      143      144      211      213      214      223      224      231      233      234      243      244      313      314      323      333      334      343      413      433
B===      222      122      422      322      212      412      312      242      142      442      342      232      432      332      221      421      321      411      311      241      441      341      431      331      424      324      414      444      344      434      423      443
RRR=    2.893    0.063   -0.042    3.088    0.533    4.679    0.078    1.972    0.077   -3.631    2.859    0.980    2.859   -0.740   -1.112    0.354    0.307   19.193    0.021   11.577   -0.495    1.868    0.166   -0.076    8.839   12.734   31.724    0.000    8.589   -0.501    2.751   10.469
X1==    1.953    0.178    1.778    1.086   -0.822    1.416   -0.264    1.006   -0.309    2.533    1.429    1.086    1.429    0.902   -0.822    0.554   -0.264    3.770   -0.039    2.279    0.510    1.275   -0.101   -0.038    3.137    6.363    5.897    0.174    2.207   -0.209    0.812    2.690
X2==    1.482    0.352   -0.024    2.844   -0.648    3.304   -0.293    1.960   -0.249   -1.434    2.001    0.903    2.001   -0.821    1.352    0.640   -1.163    5.091   -0.523    5.081   -0.971    1.465   -1.643    1.970    2.818    2.001    5.380    0.001    3.891    2.399    3.388    3.891
CD1=        3        1        4        3        0        3        1        3        1        7        5        3        5        4        0        2        1        5        1        4        3        4        2        2        8       13       11        5        9        4        4       10
CD2=        2        1        1        4        0        5        1        3        1        0        5        2        5        1        2        2        0        8        1        7        1        5        0        6        6        5       11        4       12        9        7       12
GGCCGGCTTATCCCAACCCGTTTAACCCGGTGACCGAACTACGCTTCGCGTTGCCCGAGCCCGCTCACGTTACTCTGACAGTGTATGACGTCATGGGTCGTGCTGTCGCCACTCTCATCAATCAGGAGATGAGGGCTGGCTACCACCAGACGACTTTTGAGGCGTCGAATTTGCCGAGCGGTGTCTACTTCGTCCAGCTTCAGGCAGGAGTCTTTTCGAAAACGCGTCGAGTGGTGTTGTTGAAGTAAGACGAACAAGCCCGTGCCGACCGAGCACATCCAGCAGTTCCCCGGCGATGCCAGGCCCCACGTCCACGGCGACGGCGCCGCGACCGACGTGGAGCCGCGGCCGAATCCCGAGCCGGCGTCCGAGGAAGACGGAACATCCTCGACGCGCTGAAACACAAAAGCGCCGCGTCCAACCCAGGGCGCGGCGCTCCGGTTTACATACTGACCGCTGACGGCTGAAAGCTGACAGCCAAGAGCCAACAGCCCTCCCTCACGTCAACTGAAACTCCGGCACCTGCATCAGGTAGCGGACGAAGCGTAGCAGCACGAGCGGAGCGCCTTCGAGCGACAGGCTCCACTCGTACCAGGGCACGTCTTCGAGGAAGATCTTCGCCAGCTCGCGTTCGTGCTCGGGGCCGTTGAGGATCTCGTCCGGCACCGGGGCGCTGCCGCCGGCGAAGTCGATGCCGCCGGCGTCGAAGCCGATCTCGGCCAGCGGGGCCGGCAGGAAGTGCTCGGCCAGCGCCACCGGAAGCTTGAAGGGGGCGAGCGG
KOK=        98
KK=  632265  LL=  633224  Z=    4.67  JJ=  632115  DL=   960
A===      111      112      113      114      121      123      124      131      132      133      134      141      143      144      211      213      214      223      224      231      233      234      243      244      313      314      323      333      334      343      413      433
B===      222      122      422      322      212      412      312      242      142      442      342      232      432      332      221      421      321      411      311      241      441      341      431      331      424      324      414      444      344      434      423      443
RRR=    0.652    0.003   -0.069    0.163   -1.395   -1.426    7.590    6.998    1.777   -3.945   14.502   11.357    7.131    7.229    0.702    0.401   -0.557   -0.909   -1.181    3.395    2.827  121.342   42.272   16.896    0.368    0.432   -0.907   -2.897   -0.470    8.687    0.078   -0.600
X1==   -1.084   -0.005   -0.087   -0.670    1.995   -0.617    2.608    4.053    3.097    2.633    4.040    2.228    2.422    2.731   -1.005   -1.360   -1.294   -0.461   -1.200    2.354    3.131   13.336    5.791    5.036   -0.449   -0.274    0.920   -1.559   -0.158    4.273   -0.274   -0.964
X2==   -0.602   -0.699    0.792   -0.244   -0.699    2.310    2.910    1.727    0.574   -1.498    3.589    5.097    2.944    2.647   -0.699   -0.295    0.431    1.971    0.984    1.442    0.903    9.099    7.299    3.355   -0.820   -1.576   -0.987    1.858    2.973    2.033   -0.284    0.622
CD1=        0        1        2        1        3        1        5        8        6        9       11        5        8        8        0        0        0        1        0        5        9       26       13       11        3        3        5        3        6       17        3        4
CD2=        0        0        2        1        0        4        5        3        2        0        8        7        7        7        0        1        2        4        3        3        4       18       15        9        1        0        1        8       11        9        2        6
GCATCTTCGATAAGCTGGAACGCATCGGATCTCCGTTGTATGACACGCTTCGCTACTTCGTCGAGAACGATCTGTTCTTCATGCAAGTCGAGTGCATCGAGGAGGCTCCAGCGGAGCCTACCTACGACCTGCATGTGGCAGATGACCACAACTTCGTCGCCAATGGGGTGATCGTCCATAACTGCATGGGCAAATACCACCCGCACGGGGACACGGCCATCTACGACGCGATGGTGCGCATGGCGCAGCCCTTCTCGCTGCGGGCGCCGCTGGTCGACGGGCACGGCAACTTCGGCTCGCTCGACGGCGACAGCCCGGCCGCCATGCGCTACACGGAGGTCAAGCTCCGCCCGCTCGCCATGCAGATGCTCGACGAGCTGCGCAAGCAGACGGTCGACTTCCGCCCGACCTTCGACGGGCAGCTCTTCGAGCCGGTCGTGTTGCCCTCCCGGGTGCCCAACCTGCTCGTCAACGGCGCCAGCGGCATCGCCGTCGGCATGGCGACGAACATCCCGCCGCACCACCTCGGGGAGGTGGTCGATGCGCTGATCTACATGATCGGCACTCCGGCGCCGCGGGTGGAGACGCTCGTGGCGAAGTTCATCCCGGGGCCGGACTTCCCGACGGGCGGCCGCATCCTCAACACCGAGGAGGAACTGGTCGAGATCTACCGGACCGGCGAGGGGACGATCCACCTGCGGGGGAATACGAGCTCGAAGGGAAGTCGCGCATCGTCATCACCTCCATCCCGTACGGCGTCACCAAGAGCGACCTCGTCGAGAAGATCGCCGAGCACATTGCCCGCGAGCACGTTCCCCAGCTCTCCGACATCCGGGACGAGTCGACCAACGACGTGCGGATCGTGCTCGAGTTGAAGCGGGGCGCCAGCGCCGAGGCGGCGATGGCCTACCTGTTCAAGCACACCCCGCTCCAGACGCGCTTCCACGTGAACCTGACGTG
KOK=        99
KK=  648915  LL=  650024  Z=    5.17  JJ=  648915  DL=  1110
A===      111      112      113      114      121      123      124      131      132      133      134      141      143      144      211      213      214      223      224      231      233      234      243      244      313      314      323      333      334      343      413      433
B===      222      122      422      322      212      412      312      242      142      442      342      232      432      332      221      421      321      411      311      241      441      341      431      331      424      324      414      444      344      434      423      443
RRR=   -0.379   -0.143   -0.068   -0.356   -0.334   81.251   -0.467   -0.043   -0.019    1.639    2.445    0.388    1.072   -0.404    0.405   -0.460   -0.569    8.190   -0.451   -0.019    0.497    0.969    0.101    0.004   -2.603   55.952   67.971   -3.222    2.273    5.822   36.540   14.787
X1==    0.484   -0.548   -0.089   -0.309    0.452    6.375   -0.370   -1.049   -0.149    1.118    0.669   -0.309    1.859    0.227   -0.548   -0.149    0.467    2.506    0.382   -0.149    2.281    0.548    0.548    0.107    3.105    7.214   10.642   -1.787    2.030    3.270    7.809    5.335
X2==   -0.784    0.262    0.762    1.154   -0.738   12.745    1.263    0.041    0.125    1.466    3.653   -1.255    0.577   -1.779   -0.738    3.095   -1.218    3.268   -1.182    0.125    0.218    1.768    0.184    0.037   -0.838    7.756    6.387    1.803    1.120    1.780    4.679    2.771
CD1=        1        0        1        1        1        8        1        0        1        4        4        1        6        4        0        1        2        4        2        1        6        4        4        4        7       15       19        1       11       14       16       19
CD2=        0        1        3        3        0       19        3        2        2        8       11        0        5        0        0        6        0        6        0        2        5        7        4        3        3       19       18       18       13       15       13       18
GAGCCGGCCGCCGTTCTGGGCGGAGCCCGCATCGTCCGAGAATAGCTCGGCCATCTCTTCGAGGCTGGCTCCGCCGGTGACGATGGAGTCGCGGATCGCAGTGATGATCTCCAGGGCCTCGGCGCGAGCCTCCGGGCTGGGATCGGGGTAGCGCACGACGTGCGAGGCGCGGATCGTCGCGGGCACGGTGGGCAGGGAGTCCTGCGGGATCTGCCGGAACCACGCGCGGACCTCGCTGGGCGTCACCTTGATCTGCTGGAGCTTGCGGTTCTGGTACTGCTCGGCCAGCAGGCGGTCGCGGAACTCCTCCCGCAGCTCGGCCCGGATCTGGACGACGCTCTTGCCATAGAGCTCCTCGAGCTGTGCCTGCGAGCCCACCTGGGCCGTCAGTTGCTGGATGCGCTGATCCAGAGCCTGATCGACCTCGTCGTCCGAGACTTCGATCGTCGTGTCGCGCTCGGCCAGGATCGTCAGCACGCGCTGGTCGATGAGCTGTTCGAGCGCCTCACGCCAGAGCTCCGGCGAGTACGTCGTCCGGCCCTGCTGGATGTAGCCGTAGACCAGGCCGTCGACGTCCGAGCGGAGGATGATGTCGTTTCCGACGATGGCGACGATCTCATCGACCACCTCGCCGTCCTGGGCCGCGGCGGGGAGTGCCGCGATCCAGCCGGCCAGGAGCGGGTACGTCAGCACGAAGAGGAGGCGGGTGAGGCGGGTACGAACGGGCATGAAGGTACGGGTCGATGCGCAGGGGAAGGACGTCGGCCCGGCGGTTGGCGGGCCGGGGGGCATCCGTCGAAACGGGACAGCCCGGAGGATATTGTGAAGGACGAGGACGGAGGCCGCGGCGGTGGCGGGCGCGGGCCGGCGTCAGAGGGGCCGGGGCGGAGCGGGAGGGAGGCCGCACGGTGGGCCGCACGGTGGGCCGGGCAGAGGCCGTGTCAGCGCAGATCCAGGGACTCCCGGGCCATCGCTTCGTTGCGCAGCCGTTGAACCTGACGGGCATACATCTGTTTCCTCGTCTGGATGACCAGCCGCTGCCGCACTTCGTCCTCCACCCAGGCCAGTTCGGGGATCGTGCCGGCCGGGACGCGCCGGGCCAGGTAGACC
KOK=       100
KK=  653415  LL=  654314  Z=    4.53  JJ=  653175  DL=   900
A===      111      112      113      114      121      123      124      131      132      133      134      141      143      144      211      213      214      223      224      231      233      234      243      244      313      314      323      333      334      343      413      433
B===      222      122      422      322      212      412      312      242      142      442      342      232      432      332      221      421      321      411      311      241      441      341      431      331      424      324      414      444      344      434      423      443
RRR=   -0.189    0.284   -0.373    0.537    0.284   17.713    6.563   -0.444    0.640    0.282    0.194   -1.625    8.277   -0.802    0.200    0.127    1.205   29.620    0.372   10.999    0.083    1.578   -0.053   -0.563    0.414    6.847   37.335    1.899   11.446    3.851    4.573    3.935
X1==    0.399   -0.641    0.395    0.641   -0.641    3.462    2.267   -0.420    0.303    3.194   -1.249    1.529    3.247    0.784    0.359    1.092   -1.172    4.799   -0.379    2.672    0.461    2.483    0.850    1.835    0.092    2.123    5.970    1.112    4.260    1.748    0.999    3.183
X2==   -0.473   -0.444   -0.943    0.837   -0.444    5.116    2.896    1.057    2.116    0.088   -0.155   -1.063    2.549   -1.023    0.556    0.116   -1.028    6.172   -0.982    4.116    0.181    0.636   -0.062   -0.307    4.499    3.225    6.254    1.708    2.687    2.203    4.577    1.236
CD1=        1        0        2        2        0        6        4        1        2       10        1        3        9        4        1        3        0        8        1        5        5        8        5        6        4        7       16       13       20       13        5       17
CD2=        0        0        0        2        0        6        4        2        3        2        2        0        6        1        1        1        0        7        0        5        2        3        2        2        8        7       10        7       10        9        9        7
TGAATCACTTCCTGGCCCAGCTCAAGCCGGACTACCGGGAGGTGCTGATCCTGCGTGAGTACCAGAACCTGAGCTATGAGGAGATCGCGGCGGTGACCCGGAGCACGGTCAGCGCCGTCAAGTCGCGCCTGTTCAAGGCCCGTCGCAAGCTGGCCGGCTACATGGAGCCGATCATGAACCGGGAGCGGCAGGGGGCACGCTCTCCGGCGTCAGCCGCACCGGATGCCGCAGCGGCATCCGGGTCCACGCCCCCTCCCGCATGAACCCGCCGTGGCCGGTCCGTGGCCGGCTGCGGCGTCGCCCGACCTCCGAGGCTTAAGCTGTGTAGATAGATCGATGAGTCCCGAATCCCCGTTCACGTCGCCGTCGGATTGCCGCGATCCGGTGATGGAGGAAGCCCTCAACCTGTACGTCGACGGCGAGCTTCCGCTGGATCAGCAGGCCGCGTTGTTCGGGCACCTGGCGGCCTGCCCGGCGTGCCGCCGCACCCTCGACAGCGTGCTCTCGTTCCGCCGGTGGAGCCGGCAGGAGCCGCTCGGCGTGCCCCCGGCCCTCGACGATGCGTTCTTCAAGCGCCTGGCCGAGCACAAGGCCCGCCATACCCGCATCGACCGCGCCGCCGATCGGCGTCCGCTCTGGCAGGCTCAGGCCCCCGTCACCCTCCGCGCCGGCCTCACCATCGCCATCGTGGTCTTCCTCCTCGGCCTGTTCGTGCCGTCGAACCTGCATCCCGGGCCTGCTCGCTCCGTCGTCATCGGCGAGGAGGAACTCGTCGAGCTGCCGGCCGTCGCGGCCTCCGAACCCGGGCGCGTCGAACCCCTCTACGTGTTCTACCCGGGGCTCACCATCGAGGCCAGCAAAACCGAGGAACCCGCGCCGGGAGAGTCGCTTTAACGACCA
KOK=       101
KK=  660315  LL=  661214  Z=    4.65  JJ=  660315  DL=   900
A===      111      112      113      114      121      123      124      131      132      133      134      141      143      144      211      213      214      223      224      231      233      234      243      244      313      314      323      333      334      343      413      433
B===      222      122      422      322      212      412      312      242      142      442      342      232      432      332      221      421      321      411      311      241      441      341      431      331      424      324      414      444      344      434      423      443
RRR=   -0.248    0.611   -0.281    1.850    0.318   -0.321    8.451    3.325    1.253    0.593   19.643    1.850    5.193    4.267    0.318    1.253   -0.094   -0.102    0.276    8.175    4.478   25.359   51.382    2.330   -0.249   -2.243   -2.738    0.744    7.018    0.928    0.517    2.757
X1==   -0.566    1.450    0.846    2.278   -0.550    0.889    3.218    0.846   -1.043    1.921    2.676    2.278    2.058    3.774   -0.550   -1.043    0.595   -0.049   -0.251    3.786    3.374    5.268    7.148    2.175   -0.807    2.058   -1.468    0.838    2.561    0.782    0.205    3.451
X2==    0.438    0.421   -0.332    0.812   -0.579   -0.361    2.626    3.928   -1.201    0.309    7.339    0.812    2.523    1.130   -0.579   -1.201   -0.158    2.094   -1.101    2.159    1.327    4.814    7.189    1.071    0.309   -1.089    1.865    0.888    2.740    1.187    2.523    0.799
CD1=        0        2        2        4        0        2        5        2        0        5        7        4        6       10        0        0        2        1        1        5        7       11       14        7        1        6        0        6       11        7        3       13
CD2=        1        1        1        2        0        1        4        6        0        4       15        2        7        4        0        0        1        4        0        4        6       11       15        4        4        1        7       11       14       10        7        9
CCATCCCGTAGGCGGGCTGTCCCGAGGTCACGAGCGCGCGCAGGCTCGACGCCGCGGGGTAGCCCTCGGCATGGGTGCTCAGCATGGGCTGCACCTGCTCGTAGGCGTCGATCACCCGGTGCATGATGTCCGGGCGCACCGCCTCGCGCTGCCAGGTCGAGGTCGTGGCGACCAGGCCTTCTATGTCGTATTCGTTGGCATAGACCAGAAACCGGATGAGTGACATCTGATCGTCCGGTTCGTTGCCGATGTCGCTGAGGACGAAGACGCGCGGCTTGCCCGGCAGGCTGTCGACCCGGGTGGCTTCGTCGGGCTGGGCCAAGGCCGTGGTGCCGCCGAGGAGAACCGGCAGGAGGAGCAAGACGTGCGTCAGGCGCACGAGCACGGACGAACAGCGAGAAGGCAACATGCGCACGTGGAACGACGATGGAGGGCGTGTTTGCCGCGTCAGCAGGCGAGGGGGAAGCCGGTATGAGATCCCGACCCGGGCCCTGCGACCGGTGCCGACGACATCGGCCCTGTAATGTCGAACATCACGGGTTGAATGTCGAGGGGCGGTGGCGGTGCGGTTCGTGCGCGCAGCGTCAGGAGCGGTCCTCGTAGGCTGCCAGCAGGCGCTCGGCGGCCGCCGTCGGCGCGAGCCGTCCGGCCATCACGTCGGCCTCGACGGTCGGCAGCGCGTCGCGGACGGCCGGGTGGGAGAAGAAGTGCGCACGCAGCCGTTCCTCGATGACCTGATGCATCCAGAGGCGGACCTGCTCCCGTCGTTTCCGGGCAAAGAACCCGCTGGCCTGCGTCTGTGCGCGGTAGGCCTCGATGGTGGCCCAGACCTCCGGGATGCCTTCTCCCGTCAGGGCCGAGCAGGTGAGGACCTGCGGGGACCAGCCGGACTCCGCGGGG
KOK=       102
KK=  667065  LL=  668234  Z=    4.59  JJ=  667035  DL=  1170
A===      111      112      113      114      121      123      124      131      132      133      134      141      143      144      211      213      214      223      224      231      233      234      243      244      313      314      323      333      334      343      413      433
B===      222      122      422      322      212      412      312      242      142      442      342      232      432      332      221      421      321      411      311      241      441      341      431      331      424      324      414      444      344      434      423      443
RRR=    0.029   -0.099    9.491   -0.050    0.379    2.137    1.019    0.934    0.131   10.533   16.312    2.552   63.695    5.667    0.379    0.607    0.149    0.133    0.057    2.725    7.167   12.616    5.523    6.831   -1.506   -2.236    2.528    0.421    3.725   10.903    3.534    0.747
X1==   -0.349   -0.477    3.067   -0.019   -0.477    0.643    0.516    2.067   -0.245    2.873    6.276    1.969    6.887    2.356   -0.477   -1.134   -0.334    0.194    0.070    1.532    2.509    4.859    5.906    2.978    3.510   -1.053   -1.318    0.920    1.786    2.922    5.054    0.272
X2==   -0.082    0.206    3.095    2.676   -0.794    3.322    1.973    0.452   -0.535    3.667    2.599    1.296    9.249    2.406   -0.794   -0.535   -0.444    0.686    0.814    1.779    2.857    2.597    0.935    2.294   -0.429    2.124   -1.918    0.458    2.086    3.732    0.699    2.744
CD1=        0        0        4        1        0        2        2        3        1        7       13        3       14        7        0        0        1        2        2        3        8       13       15       10        8        1        1        9       12       15       11        8
CD2=        1        1        7        6        0        6        4        3        1       13       10        4       24        9        0        1        1        2        2        4        9        8        5        7        4        9        0       12       16       21        6       18
CGTCGCCACGGTGTTCCGCCTGGTGATCGCCATCGGCACGGGGCCGGGCGTGGTGCTCATCCTGCGCTGGTTCTGGTGGCGCATCAACGCCTGGGCGGAACTGGCCGCGATGGTGGCGGGCTTCCTCGTCGGGCTGTTCACGACGCTCGTGCCGGTGCTGACGATCGACGACTTCGGCGTGCGGCTGATCGTCATCACGGGGCTGACGACGGCGGTGTGGCTGGCCGTGCTCTTCCTGACGCCGCCGGAGTCGGAGGCCACGCTGGAGGCGTTCTACCGGCAGGTGCGTCCCGGCGGCCCGGGCTGGCGGCGGCAGCGGGCCGCAACCGGGGTGGCTCCGGCCCAGTCGCTACGCCACGACCTCCAGCGCACGGCGGCGGCGGTGCTGCTGCTCTTCGGGCTGATGTTCGGCACGGGCGGCTGGCTGCTGCTGCGCTGGAACTCGGCGCTGGTGATGACGGCCGTGGCGGCGCTCGGCGGAGCCTGGCTGTGGCACCTCCGCCAGACGGGCGGCGACCCGGTTCGGACCTGAGGGCGCCCCGCCGTCCTGCGGCGGCGGGAGGGCGGCGACCCGGTGGAACCGTTCGGACCGCTTCCTGCGTCCAAGACCCCGTATCCCGTCCGACGGGTGCCTGCCCGCGCGGGCTTCCGGCGATCCTGTTGTGAACCCGATGATCCCGATGACCCGGATTTCCGGTCTGCCCCTGTTTCCGCTTGGTGTGGTGCTCTATCCCGGCGAGCGACTGCCGCTCTACATCTTCGAGCCGCGCTACAAAGCCATGGTCCAGTATTGCCTGGAGCGCGACGTGCCCTTCGGCGTCGTCCTGTTCAACGAGGACCGCATGGAGCGCGTAGGTTGCACCGCACGGATCGAGCGCGTCGTCAAGCGCTACGACGACGGTCGGATGGAGATCGTCGTCGCCGGGGAGCAGCGCTTTCGCGTGCTCCGCCTCGACCAGGAGGCGCCCTACCTGCGGGCCGAGGTGGAACTGCTCGACGAGCCGGACGTGGATGCGGACGTGGCGCTGCGCGAACGGGCCATCACGCAGCACATGAAGCTGCTCGAACTGGCAGGGCGAACCATGCGACCGAGTCTGTACCAGGACGTGCCGCACGTCTCTTATGTGCTCGCCCAGAACGCCGGCCTGCCGCTGGAGCAGAAGCAGGCCC
KOK=       103
KK=  688485  LL=  689534  Z=    4.89  JJ=  688395  DL=  1050
A===      111      112      113      114      121      123      124      131      132      133      134      141      143      144      211      213      214      223      224      231      233      234      243      244      313      314      323      333      334      343      413      433
B===      222      122      422      322      212      412      312      242      142      442      342      232      432      332      221      421      321      411      311      241      441      341      431      331      424      324      414      444      344      434      423      443
RRR=    0.004    0.493   -1.315    3.832   -2.089    4.558    1.533   -0.087    0.087   -0.560   14.265    0.266    8.575    8.907    0.061    0.087    6.003    7.522    0.154   13.247    5.565   19.551    7.414   -0.141    0.178   -0.997   -0.013    0.992    5.612   11.074    1.615   31.504
X1==    1.511    0.432   -1.024    1.627    2.432    5.288    1.345    0.943    0.722   -0.823    2.769   -0.195    1.514    3.480    0.432    0.722    2.191    3.897   -0.501    3.462    2.154    4.661    2.913    0.269   -0.146    2.142   -0.361   -0.804    2.820    3.254    1.514    4.122
X2==    0.002    1.141    1.285    2.356   -0.859    0.862    1.140   -0.092    0.121    0.680    5.152   -1.359    5.663    2.560    0.141    0.121    2.740    1.930   -0.307    3.827    2.584    4.194    2.545   -0.526   -1.214   -0.466    0.036   -1.235    1.990    3.403    1.067    7.643
CD1=        2        1        0        3        3        7        3        2        2        1        7        1        5        9        1        2        4        6        1        5        6       11        8        4        2        6        2        3       12       13        5       15
CD2=        1        2        4        5        0        3        3        2        2        6       14        0       15        8        1        2        5        4        1        7        9       11        8        2        2        3        4        6       14       18        6       30
TGACTCCGACGTGGCGGCCGAGCGCCAGGCCCGCCTCCGCCTCGTCCGGGCGATGACGCCACTCGATGAGGCGCTCCTGCGGGTCGAGAACGCCTTCCGATCGGGGCGCTACGCCGAGGCCGAGGCGCTGCTGGCGACGCTGCCGGTGGACGGCGCCCGGCCCGACGTTCGGGCGCGGGCGGCGTTCTGGCAGGCGCGCCTGCATCACGCCCTCGGCCGCTTCGATGAGGCGCTGGAGGAATACCGGAAGGTCATGTCGTTGCAGCCGAACGACCGGGATCGATACGCCCCCTGGAGTCAGCTCTACATCGCCGCCATCTATGAGCAACGAGGGGAGCGGGAACGGGCGCGCCGGGCCTATGAGGCCGCGCTGGCCTTCGGCAGCACGTACGATTATCACCAGACGCTGGAGCAGCAGGCGCGGGCGGCGCTCGAAGGGCTGGATTGAAGGATTAAAAAAAGGCGGACGGTGCTGCAACACCGCCCGCCACAGGGCTTCAATCCAGTTGGAGGCGCTAGATTGGAAGCTCGGTATGCGTTGCTATATCGACGAGGAGGCTTCGTTGTTCCGGGTTTTGGCGGCGTTCGTACCGGGCTGCCATCCGTCTAGCGAGTCAGTTCAGATGCAGCCGGTTCGGCACGTCGTAGGCTGTGGCCGGTGCCTGCCAGCAGGCCCGGGCAAGGGGGGCGGTCGCCGCGGGTCGGGGCATCTCGTCCCCGTTCTCCAGGCAGCGGGCCACGTCCTGAAGGCGGTGGGTGACGTAGCGCAGCAGCGCGAGGGAGAGCGCGAATTCGCCCATGGATTGCTCGGCGGAGTAGGCGGCTTGCGGGGTCTTCATGGGCGGCGGCGAGACGGTTGCGATGTCGTACGGCGTCAAGATCGCCTCGGCCGTCTGAACTCAGCCTGAACGGGGGCTGAAAATTCCTTCAGGCCGTTTCTGCTGCGGCCGTTCAGGCTGTTTCATCCGCCGGCGTCGTCGTCGCCCGACCTGCCGGTCCCGCCTCCGTGCGATCCGTCGGGGCATCGCCCCTGCCCACTGGCGTGTCGAC
KOK=       104
KK=  691005  LL=  692054  Z=    4.61  JJ=  690915  DL=  1050
A===      111      112      113      114      121      123      124      131      132      133      134      141      143      144      211      213      214      223      224      231      233      234      243      244      313      314      323      333      334      343      413      433
B===      222      122      422      322      212      412      312      242      142      442      342      232      432      332      221      421      321      411      311      241      441      341      431      331      424      324      414      444      344      434      423      443
RRR=    0.662   -0.345   -0.192   -0.210    0.690   15.737   23.722    1.653    0.226   -0.333    8.768    1.958   28.769   -1.154   -0.345    0.402    2.865    2.062    0.864    1.652    8.091   17.137    7.234   -1.607    3.050   -0.014   -0.006    0.232   12.292   -0.254    5.731    5.493
X1==    0.505    0.333   -0.041   -0.178   -0.667    3.051    2.689   -1.024   -0.342   -0.131    3.489    1.659    4.761    4.235    0.333    0.507    1.104    1.546    1.256   -1.190    4.140    4.186    3.087    1.606    4.629    1.582    0.028   -0.290    2.526    3.411    2.853    1.642
X2==    1.312   -1.035    4.666    1.180   -1.035    5.159    8.821   -1.614   -0.661    2.546    2.513    1.180    6.043   -0.273   -1.035    0.794    2.595    1.334    0.688   -1.389    1.954    4.094    2.344   -1.001    0.659   -0.009   -0.229   -0.800    4.866   -0.075    2.008    3.346
CD1=        1        1        1        1        0        5        5        0        1        2        8        3       10       10        1        2        3        4        4        0       10       11        9        7        9        5        3        4       11       13        7        9
CD2=        3        0       10        4        0        9       13        0        1       10        9        4       16        3        0        3        5        3        2        0        7       10        7        1        6        4        3        6       20        7        8       16
GACGGCGTACATGCTGGAAGAGACGGTGCTGGGGGAGAGCACGATCGGGGCCGTGGTGGTGCCGTCGCTGATGCTGGAGCTGAGCGCGCTGGTGACCGGGCTGGTCATGGCTTCGCGCATCGGGGCCAGCATGGCTGCCGAGATCGGGACGATGCGCGTCACCGAGCAGATCGACGCGCTGGAGGTGATGGGGATGAACGCCACGGCCTATCTCATCATCCCGCGGGTGCTGGCCGGACTGCTCATGTTTCCGGCGTTGTACGTGGCATCCTGCGCGTCCGGGATCGCCGGCGGGGCCTATGCCGGGGAGGTGCTGGGCTACGTCTCCACGCAGGCTTTCATCGACAGCGCGCAGATGTACTTCAAGCCGTTCGATCCTTTCTATGGCGCCTCGAAGACGGCCGTCTTCGGGTTCATCATCACGTCCATCGCATGCTTCAAGGGGTTTACCACCCGCGGCGGCGCCGAAGGGGTAGGGCGCAGTACCACGCAGGCCGTCGTCCAGAGCTGCGTGGCCATCCTGTTTGCCGACTACCTGCTGGCGGAGTTGTTGCTCTGAAGGCCGCCCGGCTTCAGCCTTCGCGCCATAGCTCGCGAATGCGTCCGTCGGCTTCCTCCCGATAGAATCCCAGATCGCGGCCGGTTCGCAGTTTGGCGATGTAGAGGATCTGGCCGGTGTGGGTCGCCATGTGCTCTACGACGTGGTAAACGGCTCCCAGCACCGTGGTTTCCAGCCCCTGGATCGTGCGGGGGTCGGACAGGTGCGAAGGTGGAAGCCCGGCCAGGACGGCATCCACCTCCTGCAGCGTCGCCTCGAAAAGCCGGAGCAGGTCGTCTTTGCCGGGGCCGTTTTCTGTGGCGAACTCCGTCTGCCGAGTGCGCACGTCCGCCGCTTCGCCGACGCCGTGGACGATCCACTGCCGGGCGTTCCCGCTCAGGTGCAGGAGCAGGTTGCCGATGCTGTTCGACGCCGCATTGGGCCGCCACCAGACGTCCTCGTCGGTCAGCAGCTGGAGGGCACGGCGGATCTTCGTCCGGTAGGTGTCGAGA
KOK=       105
KK=  695175  LL=  696044  Z=    4.72  JJ=  694875  DL=   870
A===      111      112      113      114      121      123      124      131      132      133      134      141      143      144      211      213      214      223      224      231      233      234      243      244      313      314      323      333      334      343      413      433
B===      222      122      422      322      212      412      312      242      142      442      342      232      432      332      221      421      321      411      311      241      441      341      431      331      424      324      414      444      344      434      423      443
RRR=    0.314    0.314    0.162    1.247   -0.345   21.588   26.933    0.094    1.228   -0.480    1.704    1.228    2.003   -4.538    0.314   -0.046    0.182   38.049   -0.081    0.015   -0.476    0.430    2.694    3.725    0.009    7.829   12.950    0.389   10.187    2.860   32.986   14.529
X1==   -0.430   -0.477    0.086    0.918    0.523    3.979    4.476    0.086   -1.010    1.490    0.505   -1.034    1.850    2.748   -0.477   -0.012   -0.161    6.525    0.617   -0.012    3.337    0.325   -1.594    1.256    0.043    7.232    4.025   -1.061    4.302    1.037    3.868    3.369
X2==   -0.730   -0.659    1.876    1.359   -0.659    5.425    6.018    1.087   -1.216   -0.322    3.373   -1.188    1.083   -1.651   -0.659    3.765   -1.128    5.831   -0.132   -1.216   -0.143    1.320   -1.690    2.965    0.210    1.083    3.217   -0.367    2.368    2.757    8.527    4.312
CD1=        0        0        1        2        1        5        6        1        0        4        3        0        5        7        0        1        1        8        2        1        7        3        0        5        2       13        8        2       14        7        8       12
CD2=        0        0        4        3        0        8        8        3        0        3        9        0        5        0        0        6        0        8        1        0        3        5        0        7        4        5        9        7       13       14       18       18
CCACGTGTCGGCCGGGATGCCGAAGGCCTCCAGGACCTCGGTGGACCACGTCTGCGTGCGGGCGTCCATCAGCTGCGACGTGCTCGCCAGCGAGACTTCCGCCACGGCCCGGCCGCCGAGCCGGTGGTTGAAGTAGTCGGCCATCATCAACCGGTTCCGCGTAGCGCCGAACCGCGCCGGCTCCTCCTCCTGATCAGCCAGGACCTGGTAGAGGGTGTTGATCGGCATGAACTGGATGCCCGTGGCGGCATAGATGGCCGGCGCTGGCAGGACCTCCCAGGCCGCTTCCATCCGACCCTTCACGCGGGGGTCACGGTAGACGAACGGGCGGCGGAGGGGGCGACCTTCGGCGTCGAGCGGGACGTAGTCGACGCCCCAGGAGTTGACCGATACGCTGCGCAGGTCCGGGGCGGCGTCCAGCGCCTTGCGCAGTCCTGTTTGCAGATGCCGCCAGATGGCGTCGAGGTCCCAGTACAGATGTCCTTCCTCCTCGATGATCGGCGTCTTGAAGCGGTGCAGTTCGTCCATGTGCATCCGATGGGCTTCGAGCCGGCCGAGGATGGCCCGGCCGCTGGAGGCTCCCAGGTCGAAGGCGAGGTACGCAGGCATGGGAAGGTCGGTCGTCGAAGGTCGGTCGTCGAAGGGCGGTGGTGGACGGCTCAGGTCCCCGTCAGCATCCGTTTGCGGTAGTGTTCATCCGGGCGGCCGGCGATGCGACGGACGTGTTCGGGGGGCAGGAAGACAGGGCCACCCAGCGCGGCGGCGCCGATGAACACCCGGGCGGCTTTCTCCATCAGGTCCACCGCCGCCATCGTCTCCTCGGCCGAGGCCCCGAGGGCGATCAGGCCGTGGTTCTGGAGCAGGATGGTG
KOK=       106
KK=  763095  LL=  764024  Z=    4.52  JJ=  762915  DL=   930
A===      111      112      113      114      121      123      124      131      132      133      134      141      143      144      211      213      214      223      224      231      233      234      243      244      313      314      323      333      334      343      413      433
B===      222      122      422      322      212      412      312      242      142      442      342      232      432      332      221      421      321      411      311      241      441      341      431      331      424      324      414      444      344      434      423      443
RRR=   -0.477   -1.128    0.323    0.127   -0.197   -0.260    0.600    4.058    0.110    0.129    2.563   18.246   -0.201    1.152    0.733   -0.663    0.197   -2.462    0.073  207.600   10.194   72.241   15.577   48.865    0.239    2.869    1.518    0.072   31.864    1.614    2.869    0.211
X1==    0.421    1.212   -0.232   -0.175    0.212    0.219   -0.490    5.134    0.219    1.983    1.509    2.585   -0.370    0.356   -0.788   -1.316   -0.490    2.415   -0.818   12.499    3.803   11.017    6.174    8.670   -0.452   -1.622   -1.955   -0.405    3.153    1.011   -1.622   -0.274
X2==   -1.131   -0.931   -1.393   -0.726   -0.931   -1.191   -1.226    0.790    0.504    0.065    1.699    7.057    0.543    3.237   -0.931    0.504   -0.402   -1.020   -0.089   16.609    2.681    6.557    2.523    5.636   -0.529   -1.768   -0.776   -0.178   10.107    1.597   -1.768   -0.767
CD1=        1        2        1        1        1        2        1        7        2        6        5        4        2        3        0        0        1        6        1       18       11       24       15       19        2        0        0        5       13        8        0        5
CD2=        0        0        0        1        0        0        0        3        2        3        6       12        4        9        0        2        1        0        1       21        6       12        6       11        2        0        1        4       26        8        0        3
CCCTCCCGGCGCTGACCACCGTGGCGCAGCGCATGGCGACGGGCCTCGACTCGTTCGCGCTGCTGGCGATTCCGTTCTTCATCCTGGCCGGGCAGTTGATGAACCAGGGGGGCATTGCCCGGCGGCTGATCGATCTGGCGAAGTCCCTGCTCGGGATGCTGCCGGGCGGGTTGGCCTACGTCAACATCCTCGCCGCCATGCTCTTCGGAGCCGTCTCCGGCTCGGCCGTGGCGGCGGCCTCGGCCATCGGTGGCATGATGACGCCGACGATGGTGAAGGAAGGCTACGATCGCGAATTCACCGCGGCCGTCAACATCACCTCGTCCACGACGGGGTTGCTGATCCCGCCGAGCAACATCCTCATCGTGTACTCCCTCGCCAGCGGGGGCGTCTCCATCGCGGCGCTCTTCGTGGCCGGGTACATCCCGGGTATCCTGACGGGCCTGGCGCTGGCCTTCGTGGCCGGCTACCATGCCTTCCGCAAGAAATACCCGACGGCCGAACGCCTCTCGGTGACGGTCGCCTTCAAGCGCTTCATCGACGCCATCCCCAGCCTCTTTCTCATCATCGTCGTGATCGGCGGGATCGTAGCCGGGATCTTCACGGCGACCGAGGCGGCGGCGGTGGCGGTGCTCTACGCCTTTCTGCTGTCGGTGGCCTACCGGGAGATGAAGATGAGCGACCTGCCCAGGATTCTGCTCGATAGTGCCAGGACAACGGCTATCGTGATGCTGCTGATCGGTACGTCGATGGCGATGTCGTGGGTGATGGCCTACGAAAACATCCCACAGAGCATCAGCGCGGCCCTGATCGCTTTGACGGACAGCCGCGTGGTGATCTTTCTGATCATCAACCTCATCCTGCTGGTCGTCGGGACGTTCATGGACATGACACCGGCGGTGCTCATCTTCACGCCGATCTTTCTGCCCA
KOK=       107
KK=  767925  LL=  769094  Z=    4.78  JJ=  767895  DL=  1170
A===      111      112      113      114      121      123      124      131      132      133      134      141      143      144      211      213      214      223      224      231      233      234      243      244      313      314      323      333      334      343      413      433
B===      222      122      422      322      212      412      312      242      142      442      342      232      432      332      221      421      321      411      311      241      441      341      431      331      424      324      414      444      344      434      423      443
RRR=    0.230    0.058    0.172   -1.005   -0.006    7.021   18.662   -2.490    0.394    0.600    6.965    9.121   24.014   14.128    0.058    0.098   -0.168    3.035   -2.063   33.871   18.600   13.618    8.192   25.167   -0.090    2.681    0.645    0.104    4.959    2.894    3.357    7.725
X1==   -0.330   -0.064    0.578    2.893   -0.064    2.608    2.255    1.948   -0.513    0.357    2.651    4.172    3.681    4.607   -0.064   -1.293   -1.387    1.535   -1.215    4.949    4.030    5.883    3.539    5.801   -0.745   -1.468   -0.362    1.239    2.498    0.836    1.621    2.498
X2==   -0.698   -0.908    0.298   -0.348    0.092    2.692    8.275   -1.278   -0.768    1.680    2.627    2.186    6.524    3.066   -0.908   -0.076    0.121    1.978    1.699    6.844    4.615    2.315    2.315    4.338    0.120   -1.826   -1.784    0.084    1.985    3.462    2.071    3.092
CD1=        1        1        3        7        1        5        5        5        1        4        9        9       11       14        1        0        0        3        0        8        9       13        9       14        2        1        2        8       12        8        7       12
CD2=        0        0        2        1        1        6       13        0        1        7        8        4       15        8        0        2        2        6        5       12       15        9        9       12        4        0        1        9       13       17        7       16
CCCGGCGGCAGATGGAGCGGGAGATCCTGCGGATCAGCGATCAGGAGCGGCGCCGCATCGGGCAGGACCTGCACGACGGCCTCGGGCAGATGCTGACGGGGATCGGCCTGATCAGCCAGAGCCTCGCCCGGCAGATGGAGAAAAAAGGGCTGGAGGAAGCCCGTCAGGTCCAGGAGATCGCCGAACTGATCCAGGAGGCGGATCAGTATGCCCGGAGCCTCACGCGCGGTCTGACGCCGGTGGAACTCGATGCCGGTGGCTTGATGACGGCGCTGCGGCGGCTGGCCTCCAACGCCGAGCGGCTCTTCGGCGTCCGGTGTGACCTGGCCGCGGACGAGGAGGTGCTGGTCCATGACAACTCGGTCGCCACCCATCTCTACCGCATCGCGCAGGAAGCCGTCAGCAACGCCGTCAAGCACGGCAAAGCCAGGCACGTGACCATCCACATGGAGCGCGAAGGTGATGAGGTGACCCTGCGTGTCGTCGATGACGGGGTGGGCTTTCCCGAAGTGCTGGACGAAGAGAAGCGCGGCATGGGCGTTCACATCATGCGATACCGCGCCCGCATCATGGGCGCCAAGCTCGACATCCGCGCCAGGGAGGAGGGCGGAACCGAGATTCGTTGTCAACTCCCACGCCCGGAGGCGGCCATGACGTTCTCTCGCGGCCATCGACCCTGACCTTTCAACACCAGACGGACACGACCATGTATAAGCTCATCATCATCGACGACCATCCCCTGATGCGCAAGGGGCTGGCCATGACGCTGGAAGCCGAGCCGGACCTCGTCATGGTCGGCCAGGCATCGAACGCGGAGGAGGGGCTTGAAGCGCTGGAGAAATATGACCCTGATCTCGCCATCGTGGATATCTCGCTGCCGGGCATGAGCGGGCTGGAGTTGATCAAGCACATGCACGCCCGGAAGCCGGACCTGGGCATCCTCGTGGTGTCCCGCCACGACGAGTCGCTCTATGCCGAGCGCGCGATTCGGGCCGGGGCGCGTGGGTACGTGATGAAGCTCGAAGCCGGCCAGGTCATCGTCAAAGCCGTGCGGCGGGTGCTCAATGGCGGCATCTACGTGTCGGAGGAAATCAACGAGCGCCTGCTGATGGGCATGGTGACGGGCCGGAAGACGCTGGCGCAGTCGCCCCTGGAGGTGCTCAGCGACCG
KOK=       108
KK=  779805  LL=  780284  Z=    4.54  JJ=  779475  DL=   480
A===      111      112      113      114      121      123      124      131      132      133      134      141      143      144      211      213      214      223      224      231      233      234      243      244      313      314      323      333      334      343      413      433
B===      222      122      422      322      212      412      312      242      142      442      342      232      432      332      221      421      321      411      311      241      441      341      431      331      424      324      414      444      344      434      423      443
RRR=    5.801    0.167   18.756   -0.971   -0.252    0.288    0.005    0.858    0.858    0.420    8.097   -1.019   -0.156    0.211   -0.231    6.393    0.149    3.322   -0.076    0.099    1.681    1.344   -0.167   -0.464    5.867   29.427   -1.663   -0.139    2.104   -0.169   -0.528   10.903
X1==    2.392    0.398    6.042    1.062   -0.602    3.052    0.072   -0.958   -0.948   -1.240    2.094   -0.938    0.434    0.463    0.398    3.052    0.072    3.062    0.081    1.052    1.246    0.449    0.449   -0.364    1.226    6.246   -1.233   -0.247    1.114    1.114   -0.396    5.770
X2==    2.425    0.419    3.104   -0.914    0.419    0.095    0.076   -0.896   -0.905   -0.339    3.866    1.086   -0.360    0.456   -0.581    2.095    2.076    1.085   -0.934    0.095    1.349    2.992   -0.371    1.273    4.784    4.711    1.349    0.565    1.890   -0.152    1.331    1.890
CD1=        3        1        7        2        0        4        1        0        0        0        4        0        2        2        1        4        1        4        1        2        3        2        2        1        3        9        0        2        4        4        1       11
CD2=        3        1        4        0        1        1        1        0        0        1        6        2        1        2        0        3        3        2        0        1        3        5        1        3        7        7        3        3        5        2        3        5
TTTCCCGTTCCAGTTGGGCCGCGCCGAATTTAATGAAAATCACGTCTAAAAAGGCGAGGCAGGCGCCGGCGTTCGGGAAACGTAAGCCGGTCCGGGCGTTAGAGCGATCCACATGGACCGGTGCGTTGCGTATCGCCTGCCGGCCGGCTATTTTACCAGTCTTTGTCCCGAAACCGAAACGCCGCCGGATGCAACGTTCGGCGTCCATCATCTCGCACGCTAATGGCTGCCCCTGTATCCCCCCCGAAGCACATCACGAAGCGCCACCAGGAGCTGCGGCAGGACACGGTCGTGACGGCCTATGCCCGTGCCTGGGGCTTTTTCGAGCAGAACCGAAACCTGGTCTTCATCGGCCTGGGTGTGCTGGTTGCCGTGGTGCTGTTCGCCATCGGGCTGGTGTTCTACCAGCACAATCAGGAACAGAAAGCACAGGAGGCGCTGGCCGCCATCGTGCCGGTCTACGAAGCGGGCAACTACCAG
KOK=       109
KK=  781335  LL=  782444  Z=    4.91  JJ=  781335  DL=  1110
A===      111      112      113      114      121      123      124      131      132      133      134      141      143      144      211      213      214      223      224      231      233      234      243      244      313      314      323      333      334      343      413      433
B===      222      122      422      322      212      412      312      242      142      442      342      232      432      332      221      421      321      411      311      241      441      341      431      331      424      324      414      444      344      434      423      443
RRR=    1.198   -0.206   16.676    3.585    0.737   74.963    0.299    0.541    0.297    1.261   -1.514    0.028    5.381    0.324    0.737   -1.557    0.745   11.959   -0.715   -1.119   -0.078    2.217    2.775    5.860    4.908   12.514   33.387    0.272    6.693   14.687   -0.268    4.059
X1==    0.920   -0.944    5.651    2.888   -0.944   11.379   -0.574   -1.428   -0.600    1.108   -0.915    0.023    3.254    0.704   -0.944    3.144   -0.574    5.062   -0.456   -0.600   -0.238    0.907    1.458    3.193    2.137    2.211    5.750   -0.506    1.078    4.885    4.296    1.840
X2==    1.302    0.219    2.951    1.241   -0.781    6.588   -0.521   -0.379   -0.495    1.138    1.654    1.241    1.654    0.460   -0.781   -0.495   -1.298    2.362    1.566    1.866    0.329    2.445    1.904    1.835    2.296    5.659    5.806   -0.538    6.207    3.006   -0.062    2.206
CD1=        2        0       10        6        0       17        1        0        1        6        2        2       10        5        0        6        1        8        1        1        3        5        6        9        8        8       14        6       10       20       12       12
CD2=        2        1        5        3        0       10        1        1        1        5        6        3        6        4        0        1        0        5        4        4        4        8        7        7        7       13       14        5       22       14        3       12
GATCCATCACCTCTCCGCCCGGCGCGACGGGCCGATCGTGGAGGTCAACTGCGCGGCGATCCCCGGTGAGCTGATCGAGAGTGAACTGTTCGGCCACGAGAAGGGCTCCTTCACCGGCGCCACCAAGCAGCGGATCGGGAAGTTCGAGCAGGCCAGCGGCGGCACGCTCTTTCTCGACGAGATCGGGGACATGAGCCTCTCGGCGCAGGCCAAGGTGCTGCGGGCGCTCCAGGAAAACCGGATCCAGCGCGTCGGGGGGATCGCAGCATCCCGGTGGACGTGCGCGTGCTCGCGGCCACGAACAAAAACCTGCTCGACCAGATCGCGGAGAACGAGTTTCGCGAGGACCTCTACCACCGTCTCAGCGTCATCCTCATCCACGTCCCCCCGCTGCGCGAGCGCCGGGACGACATCCCCATCATCACCCGGTTCTTCGCCGAACGGCTCGCCCGGCGCAACGGTCTGCCTCCGAAGCCCTTCTCGGCCGACGCGCTGGCACGCCTGCAACAGTACGACTGGCGGGGCAACGTGCGCGAGTTGCACAACGTGGTCGAGCGGCTGCTCATCCTCAGCGACGGCGAGGAGATCACCGCGCGCGACGTGGAACGGTACGTACAGCCCGGCGCCGCTGCGAGCAACCCGATCCTGAGCCTGCTCGATCAGTACGACGCCTTCAGCGATTTTCGGGACAAGGCCGAGGAACTGTTCATCCTGCACAAGCTGGAGCAGTTCGACTGGAACATCAGCCGCACCGCCGAGGCCATTGGCATCCAGCGCTCGCACCTCTACAACAAGATGAACAAGTACAAGATCGAGCGCGGCTAGCCCTCCGGTCTTGTTCCTCCGTGCACCTTCGTTCCGATCCGATGAGCCGGTCCGCGTCCATGCAGTCTGCGTTTCCGCCGGCAGAGGGTTCGGCGAGGCGCGGTGCTCCGCTGGTCGAGGCGCAGGCGCTCTGCAAGCGCTATCCGGCGGGCGAGCGGGGGGAGCTGGTGGTGTTGCAGGACCTCTCGTTCCACGTGATGCCCGGCGAGGTGGTCGCCATCGTGGGGGAGAGCGGGACGGGCAAGAGCACGCTCCTGCATCTGCTGGGCGGCCTGGACCGGCCCA
KOK=       110
KK=  786135  LL=  787304  Z=    5.79  JJ=  786135  DL=  1170
A===      111      112      113      114      121      123      124      131      132      133      134      141      143      144      211      213      214      223      224      231      233      234      243      244      313      314      323      333      334      343      413      433
B===      222      122      422      322      212      412      312      242      142      442      342      232      432      332      221      421      321      411      311      241      441      341      431      331      424      324      414      444      344      434      423      443
RRR=    0.534   -0.037   11.281   -0.049   -0.291   57.411    0.165    3.223    0.731    1.342    7.803    0.571   -0.286    0.097   -0.037   -0.174    1.820    8.255    0.268    2.271    0.319    4.223    5.490    0.034   -1.899   36.350    3.005    2.587   20.836    0.983   13.422    1.379
X1==    0.471    0.271    3.448   -0.213    0.271    8.802    2.539    0.716   -0.522    1.943    2.494    2.495    1.296   -0.526    0.271    0.255   -1.311    3.779   -0.226    1.032    0.086    1.584    2.607    0.013   -0.473    4.888    3.183    3.068    5.392    0.599    4.289    2.596
X2==    1.134   -0.138    3.272    0.229   -1.074    6.522    0.065    4.501   -1.401    0.691    3.129    0.229   -0.221   -0.184   -0.138   -0.681   -1.389    2.184   -1.182    2.200    3.719    2.666    2.106    2.722    4.012    7.436    0.944    0.843    3.865    1.642    3.129    0.531
CD1=        1        1        5        1        1       13        5        2        1        6        7        4        5        2        1        2        0        8        2        3        4        7        9        4        2       11       10       14       20        8       10       13
CD2=        3        1        8        3        0       11        2       10        0        6       11        3        4        4        1        1        0        4        0        5       10        8        7        8       13       20        5       10       18       12       11        9
CGTCGATGCGGCCGGGCGTGTCGGTGATCTCCAGGATCGCCAGCGTGTGGCCGGCGGCCCGGAGTTCGTCGAGCACGGGTTCGATGCGGGGATGGTAGGACCACGGCACCGTGTCCTGCGCGCCGAGCGCCGTCTTGTGCAGTCCGGGATGCTCCGGGGTGCCCGTGATGCCCGTCAGGTAGACGTGTTCCACCCGGGCTGCATCCGACGTGCGGAACATCGAGCCCACGTTGTAGAGCGAGCGGACGTTGTCGATGACGACGGCGATGGGATGGCGCGGCAGGCGCGCCAGGGTGTCCGGGTCTGGCCGTGGGATTTCGTGATGGCGGAGTTTTCGCATGAAAGATGGTTTAAATCGGAAGATCCGGGCCGGGGTGCAACCCGGGGCGTCGTATCATGTTATCCTGTGCCGTGTTCGTTGCTCCTCGTCCTTGCCCCACTCCGGCCATGTCTCGGACCCTGTGTGCCCGTGTGCTCCTGCTCATTCTGCCGGTGTTCGTCCTCGGCGGATGCCAGACGCTGCGGGAGATCGCCTCGCTCCGCCGGGTCGACTTCCAGATCGGTCGGGTGGATCAGGTGCACCTGGCCGGGGTCGACCTCGACCACATACGGTCCTACGAGGATGTCCGCGCGCAGGATCTGTTGCGGCTGGGGGCGGCGCTGGCCCGGCGGGAGATGCCCTTCCGCTTTCAGCTGCATCTGCTCGCCGAGAACCCGCCCGAGAACAGCGTGCAGGCCCGGCTGGTACGCATGGACTGGACGCTGTTCCTCGATGACAGGGAAACCATCACCGGCGTCTTCGATCAGAACCTGGTGTTGCCCCCCGGTGTGCCCACGGACGTCCCGATCGACGTGGAACTGGATCTGCTTCGCTTTTTCGAAGACAACCTCCGGGATCTCGTGGAACTGGCGCTGGCCGTTTCCGGTCAGGGAGGGCAGCCGAAACGCGTGACGCTCCAGGCCGTCCCCACCATCGACACCCCCCTGGGACCCATCCGTTACCCGAATCCCATCCAGATCGTCAGCCGCGACATCGGCTCGTGAGTCGCCGTTCCATGCCCTCTTCTTCCAGCGCCCTCATCATCGCCATCGACGGGCCCGCCGGCTCCGGCAAGAGCACGACGGCCCGCCGTGTGGCCGAGCGTCTGGGCTATCTGTATCTCGACACCG
KOK=       111
KK=  811335  LL=  812234  Z=    4.70  JJ=  811335  DL=   900
A===      111      112      113      114      121      123      124      131      132      133      134      141      143      144      211      213      214      223      224      231      233      234      243      244      313      314      323      333      334      343      413      433
B===      222      122      422      322      212      412      312      242      142      442      342      232      432      332      221      421      321      411      311      241      441      341      431      331      424      324      414      444      344      434      423      443
RRR=   -0.304    0.420   -3.504   -0.852   -0.063   13.042    9.532   -0.909   -1.311    1.383   23.642    1.809   -1.370    3.904    0.420    0.004    0.267    0.328   -0.229   23.942   -0.213   43.384   15.374    3.189   -0.123    0.990   -0.653   -2.001    1.381    2.057   -1.213   14.805
X1==    0.819   -0.869    4.529    0.887    0.131    3.267    1.369    1.174   -1.321    0.731    5.535    0.887   -0.321    2.426   -0.869   -0.556   -1.184   -0.285   -0.066    4.796    3.033    5.596    5.596    3.218    0.252   -1.386    0.853   -0.996    3.372    1.464   -0.853    3.372
X2==   -0.371   -0.483   -0.774   -0.961   -0.483    3.992    6.962   -0.774    0.992    1.891    4.271    2.039    4.271    1.609   -0.483   -0.008   -0.226   -1.152    3.446    4.992   -0.070    7.752    2.747    0.991   -0.486   -0.715   -0.766    2.009    0.409    1.405    1.422    4.390
CD1=        2        0        9        3        1        6        3        4        0        6       14        3        3        7        0        1        0        1        1        8        9       12       12        7        5        1        5        6       16       11        2       16
CD2=        0        0        0        0        0        5        9        0        2        4        8        3        8        5        0        1        1        0        6        6        2       15        7        5        1        1        1        7        5        7        4       13
ATATCCTCCTCAACAAACCCGACGACGTCATCACCACCGTCCAGGACGAGCGCAGCCGCCGCACCGTGATGGACCTGGTGACCCTGCCTGACGACGAAAAGGCCGCGCTCTTTCCCGTTGGCCGTCTCGACCGCCACACCCTGGGTGTGCTCTTGCTCACGAACGACGGCGAACTGGCGCATCGGCTGATGCATCCGCGCTATGCCGTCGAGAAACTCTACCGGGTGCGCACGCGCGAACCCATCCGCCCGCACGAACTCGATGCCCTGCGTCGGGGCGTGGACCTCGATGACGGCCCGGCGCGGGCCGACCGGGTGGCCTATCTCCATCCGCCGGATCACCACGAGATCGGCTTGATGCTCCACGAAGGCCGTAATCGCCAGGTGCGTCGCATGCTCGAGGCCCTGGGCCACGAGGTCGTCGAACTCGAACGCGTCCAGTACGCCGGCCTCACCACGGAAGGCCTCCGGCGGGGGAAGTGGCGCCGTCTCGAACCGCACGAGATCCGGCGGCTGCGCCGGCTCGTCAAACTCACCTAGCTCAACAGGCTCGCATGCAGGTCAGCGACTCCAAGCACCACAAGATCAAGGGCGAAGGCCTCACCTACGACGACGTGCTGCTCGTCCCGGCCCGCTCTGCCGTCATGCCCCGCGACGTCGACACCTCGACGCGGGTGACCCGCCGCATCCGGCTCAACCTGCCGCTCCTCTCGGCCGCGATGGACACCGTCACCGAGGCCGACATGGCCATCGCCATGGCCCGTGAAGGGGGCGTCGGGGTGCTCCACAAAAACATGAGCATCGAGCAACAGGCAGCCGAGGTGCGCCGCGTCAAGCGCTCCGAAAGCGGGATGATCATCGACCCGATCACGCTCCGGCCCGACGATACCGTTGCTGACGC
KOK=       112
KK=  829065  LL=  830234  Z=    4.85  JJ=  829035  DL=  1170
A===      111      112      113      114      121      123      124      131      132      133      134      141      143      144      211      213      214      223      224      231      233      234      243      244      313      314      323      333      334      343      413      433
B===      222      122      422      322      212      412      312      242      142      442      342      232      432      332      221      421      321      411      311      241      441      341      431      331      424      324      414      444      344      434      423      443
RRR=    0.246   -1.494    0.665   -0.144   -0.032    2.800    6.160    0.665   -0.242    0.161    5.332   -0.497   21.511   12.138    0.235    0.116   -0.137   15.294    4.067   32.107   -1.430   36.428    7.562    5.108   -0.800   -1.712    0.142   -1.226   17.326    1.864    2.107    5.858
X1==    3.171    1.537    0.353   -0.156   -1.131    1.105    2.681    0.353    0.445    1.682    4.959   -0.156    3.459    4.858   -0.242   -0.214   -1.462    3.922    1.411    5.721   -0.612    6.734    3.657    4.013    0.727   -1.039   -0.122    1.359    3.184    0.948    1.960    2.066
X2==    0.078   -0.972    1.881    0.922    0.028    2.535    2.298    1.881   -0.543    0.095    1.075    3.185    6.218    2.499   -0.972   -0.543    0.094    3.900    2.882    5.612    2.336    5.410    2.068    1.273   -1.101    1.647   -1.162   -0.902    5.442    1.967    1.075    2.836
CD1=        5        3        3        2        0        4        6        3        3        8       14        2       11       13        1        2        0        8        4       11        3       17       11       11        6        2        4       12       16       10        8       13
CD2=        1        0        4        3        1        5        5        4        1        3        5        6       14        8        0        1        2        7        6        9        7       13        7        6        1        6        1        3       18       10        5       12
GACGGGCCGTCACGGTGTGCACGGCGCTCATCGTCGCCAGCCACGGCCATGTCACCGACGTGCTGCCGGTCCCCTCGGACACCGTCGATGCGCAGATACAGCACGCGCTGGCCCACGCCGGCCCGACGGGCGTGAAAATCGGCATCGTCAGCGAGGCGGCGGCCGTGGAACGTCTCTTTCGGCGGCTGGACGATCAGCCCACCGGCCCGGTGGTGCTGGACCTCACCCTGAGCGGGCCCAGCGGCGAGGACATCATCAACCAGCAGGGCCTCGAAGCCCTGAAGGCACATCTGGCTCGGCCCGACCTCGTCATGGTCCGGCGCCGGGACGCTGCCCTGGTCGCCGGCATGGCGATCGAATCGCTGGACGATGCCCAGGTGGCGGTGCAGCGTCTTCATCGCCTCGGTGCTCGGAACGTTCTGCTTCGCTGCGGACAGCTGCCTTCCCGTTTCTTTGACGACCCGCAGGCACGGCCCGACCACACCGCTGACCTGTTCTACGACGGCTCGGAGTTTGCGCTGTTCGAGGCCCCGCACTTCGAGCTGCCGGGTCTGCACGGATCCTCCAGCCTTCTCGGCATGATCCTGCTAAAGGAATTGACAGAAAAAAAACCTGTGATCGAGGCGATTCAGCAGGCGAAAGGCTATGTTGCCGAATCATTGAGACGGAGCCATGAGCAGGGCCCGACTGACGTTCCGGCGTTTTTCTAAACCGGTTCGACCGTCTGGCCCCCCAACCTCGTTGCCACCCGAGTACGTCACCAGCAGGAGGATGCACCATGCCCCCCGAGAAAGCCAAAGCCACTATCTACGACGTCGCTGAGTACGCCGGCGTCGCGATCTCCACGGTGTCGCGCGTGCTCAACAACTCGCAGGACGTATCGGATCTGACCCGCGAGAAGGTGCTGAAGGCCATCGAGAAGCTTCAGTTTCGCCCGCACCGGATGGCGAAGACGCTGGCTCAAAAGAAGACGCACCTGATTGCCATTGCGCTGCCAACGTTCACGACGCCCTTTCACAACGAGCTGCTCAAGGGTGTTCGCAACTGCCTGCGGGACCGGGCCGAGGACATCGACCTCCTGCTCTGTGACCTCGGTTCGCGGGACCCCTACGGACGGCTACTCAGCTTCCTGAAGCGCGGGACGGTAGACGGGCTACTGCTGGCCGGGAT
KOK=       113
KK=  838365  LL=  839534  Z=    7.56  JJ=  838335  DL=  1170
A===      111      112      113      114      121      123      124      131      132      133      134      141      143      144      211      213      214      223      224      231      233      234      243      244      313      314      323      333      334      343      413      433
B===      222      122      422      322      212      412      312      242      142      442      342      232      432      332      221      421      321      411      311      241      441      341      431      331      424      324      414      444      344      434      423      443
RRR=    0.628   -0.247    0.829    1.878    0.035   11.160   16.479    0.275    0.714    3.318    0.878   -0.041   14.848   11.364   -0.807    0.389   -0.894    0.335   -1.484    0.914   54.915   72.131   -1.194   -1.465   -0.140   -0.668    0.077    0.003    3.256    3.256    0.108   12.427
X1==   -0.651    0.283    0.348    1.430    0.283    3.271    3.724   -0.454   -0.554    1.683    0.427    0.565    3.230    1.942   -0.717    0.211   -0.398    0.803    2.647    3.271    6.880    8.788   -0.303   -0.614    0.642   -1.255   -1.563   -0.019    3.374    3.374    4.351    2.641
X2==   -0.964   -0.875    2.382    1.313    0.125    3.412    4.425   -0.604   -1.287    1.971    2.057   -0.072    4.597    5.852    1.125    1.846    2.245    0.417   -0.561    0.279    7.982    8.208    3.947    2.387   -0.217    0.533   -0.049   -0.152    0.965    0.965    0.025    4.705
CD1=        0        1        2        3        1        6        6        1        1        7        4        2        9        6        0        2        1        3        5        6       18       20        3        2        5        1        1        9       17       17       11       15
CD2=        0        0        5        4        1        6        8        1        0        7        8        2       13       17        2        4        5        2        1        2       17       19       11        9        3        5        3        6       10       10        4       20
GGCCGCCGTCGTCCACGAAGCACTCCAGCGGTTGATCGGGCTGGGGCTGGAGGAGCCGGAGATCGAATACCTCTTCGCCGAGCAGACCGAGCTGTTCGGCACCGCCGGCCTCGGCCCCAAGCTGGTCTTCGTCGGACGCTACCGGGAGGAGGCCGACCTCTGCGCACGGCAGCTCACGATGTTGCTGCAACAGCCGGTCGAAGCCGCCACTCCGGCCGAGGTGTCCCGCCATCAGGACGCTGATTACGTCATCGCCCGGTATGCCGACCTGGAGACGACCCGGGCGCAAATCCCGCGGGCCGACGCCATGGGCGTCATCCTGTACCCGGCCCAGCCGGCCCTGGAGCGGGTCACGCGGCTCCTGCCGCACCAGACTCTCGGCCTCATTACCCGCTATACGGACGCCATCCAGCCGCTGACGCAGGACCTCCGCTACTGGACGCGCTTCGAGGGCCAGATCATCGCGGCATCCATCGAAGCCGGCAGCCGGCACCTGGATCCCTTCCTCGACCAGACCGACGCGATCCTCTACACCCCGGCGTGCCGCCGAAGCCTGTACGCTCACCTGGAATCGGCGCAGGAGGCCGTGGCCGTCGCACCGGTCATTGCCCGCGACTCGCTGGACCTCCTTCGCGAGCGGATCCCGGGCTGACCTCGGACGCATCGCCGGAGTCATTCCCTGCCGCTTCGTCCTCAGCCGGCGCCTCGTCACCGTTCGGAACCGACGGCTCTCCATTCGGCGCACGAAGCCGCCGACCGCCCATCTCCGGGTCGAGGCCCAGATCGTCCTCGTCGTCGGGTACCGGCGCGGAGGTCCGTCCGTCCGACCGGGCATCCGGCGGAGCGAAGGCTTCACCCGGACCGGCGGTGTCGGGCGCTGCCGCCTCCCGATCGGCTTCCACCTCCATCGGCTTATCCTCGGCCGCCTCCTGCGACGTCTCCTCGGGTTGTCCGGGGTATTTGACGCGCACGTGATAGATGCCCAGCAGCACCGAGAGAAACGTTTCCTTGATCCGGTTGAGGTCCCGAAACGTCAGGTCGGTATCGCTGAGCTGGCCGTCCTCGATGCGCGCCTTGAAGATCATGTCGATGAGCGTTTCCAGGCGCTTGTGGGTGGGCTCGGAAAGGCTACGGCTGGCGGCCTCCACCGAATCGGCCAGCATGAGGATG
KOK=       114
KK=  856845  LL=  857924  Z=    4.65  JJ=  856815  DL=  1080
A===      111      112      113      114      121      123      124      131      132      133      134      141      143      144      211      213      214      223      224      231      233      234      243      244      313      314      323      333      334      343      413      433
B===      222      122      422      322      212      412      312      242      142      442      342      232      432      332      221      421      321      411      311      241      441      341      431      331      424      324      414      444      344      434      423      443
RRR=   -0.227    0.157    0.214   -0.425    0.498  110.875    6.951    0.551    0.648    4.860    7.181    0.483   -3.321    2.025    0.355   11.386    0.401   10.450    0.228    0.010   -0.460    0.175    0.526   -3.068   18.976   21.558   13.485   -0.248   11.443   10.986   18.717    9.589
X1==   -0.583    0.341    0.268   -1.118    0.341    7.431    3.042   -0.512   -0.641    3.867    2.937   -1.118   -1.358   -1.019   -0.659    2.294   -0.343    3.368   -1.266   -0.641   -0.582   -0.502   -1.513    2.330    5.732    2.400    6.002    0.459    1.931    4.520    6.157    2.902
X2==    0.390    0.461    0.797    0.380    1.461   14.921    2.285   -1.076   -1.011    1.257    2.445   -0.432    2.445   -1.987   -0.539    4.963   -1.169    3.103   -0.180   -0.015    0.791   -0.347   -0.347   -1.317    3.311    8.983    2.247   -0.541    5.925    2.431    3.040    3.304
CD1=        0        1        2        0        1       12        5        1        1       13        9        0        1        1        0        5        1        7        0        1        4        3        1        7       17        8       19       15       16       24       15       19
CD2=        1        1        2        2        2       16        4        0        0        4        7        1        7        0        0        6        0        4        1        1        3        2        2        1        7       18        5        3       19       11        8       13
GAGGGCTTCGCGCTGCCGATCTGGCTGCGCCGGCGCGCCGTTTCTCCCGATGATTCCCGCTGACCCACCATGTCGCACCTGACCGCCCTGGCCGCCACGTACGGATCGCGCCTGCTGCGGCGCCATTTCCCCGACCTCCTCTGGCACCTGCCCCATGGCCGCCGGGAGGCCTACCTCACGTTCGACGACGGCCCCACGCCCTCCCTGACGGCTCGCCTGATCGACCTGCTGGATCGGTACGACGTGCGGGCGACCTTCTTCCTCATCGGAAGCCATGCCCGTCGCGATCCGGGGCTCGTCCGGGCCCTCCACGCCGCCGGCCATACCATCGGAAATCACACCTATACCCACCCGGACGCCTGGCGCACGCCGGTATCGCGCCTGATCTCCGAGCTGGAACAGACCACGGCGCTCCTGGAAGATCTCATCCAGCACCCCATCCGGTGGATGCGTCCGCCCTACGGCCGCTTCACCCGGGCGATGCGGGACTGGTGCCGCCTCCGCCGTCAACGCCTGACGATGTGGGACGTGATGCCGGCCGACTATCTTCCCGGCGTCACCACCGCACAGGTCATCCGCCGCGTGGACCGGGGGGTGCGGGCCGGCTCCATCGTCGTACTGCACGACAACCCCCGCACCACCCGCATCACACCGGCGGCCCTGGAAACGCTCCTGCCGCGCTACCGGGATGCCGGCTGGCGGTTTCGGGCCCTCTAGCCACGCTCAGCGCGGCGCGCGGTCGGTGTCGTAGAACGGATTGCGCTCCGGCCGCACCTCGCCCCGGTAGATCGCGCTGTACTTCAGGTAGTTCTCGGCATAGCGGCGGATGCTCTCCACCTCCTCCTCCGTGAGGCTCCGAACGACCCGCGCCGGACTCCCCAGCACCAGCGACCGCGGAGGGATCACCGTCCGCCCCGTCACCAGCGCCCGGGCCCCGACGATGCTGTCCGAGCCGATCACGGCGTGATCCAGGATGACGCTACCGATGCCCACGAGCACCCGATCTTCGATGGTGCACCCGTGCACGACGGCGCTGTGCCCGATGGTCACCTCGTCGCCGATACGGGTGGGGGCCGTGCG
KOK=       115
KK=  873315  LL=  873644  Z=    4.57  JJ=  872715  DL=   330
A===      111      112      113      114      121      123      124      131      132      133      134      141      143      144      211      213      214      223      224      231      233      234      243      244      313      314      323      333      334      343      413      433
B===      222      122      422      322      212      412      312      242      142      442      342      232      432      332      221      421      321      411      311      241      441      341      431      331      424      324      414      444      344      434      423      443
RRR=   -0.114    0.019    0.137   -0.223    0.019    1.001   -0.521    0.137    0.137   -0.017    0.115    0.137   -0.060    0.941    0.019   -1.247    0.137   -0.496   -0.164    0.137    0.086    0.106   -0.149   -0.617    2.039  125.106   30.940   -0.111    0.335    3.103   -2.771    1.756
X1==    0.856   -0.132   -0.378   -0.360   -0.132    1.654   -0.329   -0.378   -0.346   -0.989    0.059   -0.360    0.059   -0.895   -0.132   -0.346   -0.329   -0.316   -0.301   -0.346    0.095   -0.861    0.139   -0.819    1.011   14.059    8.095    0.262   -0.302    4.272   -0.941    0.351
X2==   -0.133   -0.145   -0.361    0.620   -0.145    0.605    1.585   -0.361   -0.395    0.017    1.952   -0.380   -1.025   -1.052   -0.145    3.605   -0.415    1.568    0.546   -0.395    0.901   -0.123   -1.073    0.753    2.017    8.899    3.822   -0.422   -1.106    0.726    2.944    5.003
CD1=        1        0        0        0        0        2        0        0        0        0        1        0        1        0        0        0        0        0        0        0        1        0        1        0        2       15        9        3        2        9        0        3
CD2=        0        0        0        1        0        1        2        0        0        1        3        0        0        0        0        4        0        2        1        0        2        1        0        2        3       10        5        2        1        4        4       11
GGCTCCGAGGTAGTGCCGGAGGTCCTCCAGGCGCAGCGCCACGAAGGCCTGCTCCAGCGCGGGGTCGCGGTCCTCCAGCGCCAGCAGGGACGTACGGAGGGCATCCAGGGCCTCGGCGGAAGCCCCCTCCTCCTGCCGGGTGAGCCACTGCCAGGCCAGCAGGGCGCGCTGCATCAGCACCGCGCCGTAGGGCGTGCCCGGCTGCAACAGCAGAAACGCCCCGTAGGCCTGGCCCAGCGCCGTCTTCTCCTGCTGGATCTCGGCCATGTGCTCGTGCAGATCCCCGTAGCGTGCCTGCAGCGCCGAGTCCGCCGCGAGGGCGGCCTGGAA
KOK=       116
KK=  921045  LL=  922094  Z=    6.12  JJ=  920955  DL=  1050
A===      111      112      113      114      121      123      124      131      132      133      134      141      143      144      211      213      214      223      224      231      233      234      243      244      313      314      323      333      334      343      413      433
B===      222      122      422      322      212      412      312      242      142      442      342      232      432      332      221      421      321      411      311      241      441      341      431      331      424      324      414      444      344      434      423      443
RRR=    0.282    0.282   -0.183    3.604    0.282   13.400    9.030   -0.666    2.228   -2.403   14.806   19.369   25.745    1.922    0.282    1.311    0.348   -0.552    0.323   12.035    4.558    9.553    4.634    0.520    4.432    1.840    0.059    0.440   17.772    0.270    0.699   15.068
X1==   -0.552   -0.538    0.643    2.209   -0.538    4.282    5.710   -1.134    1.581   -1.732    3.800    5.606    6.607    0.783   -0.538   -1.119   -0.311    1.632   -0.285    2.481    2.454    2.191    2.191    0.844    1.791    3.800    0.075    1.242    5.058    0.197    0.431    3.563
X2==   -0.510   -0.524   -0.285    1.632   -0.524    3.130    1.581    0.587    1.409    1.387    3.897    3.455    3.897    2.454   -0.524   -1.172   -1.119   -0.338   -1.134    4.850    1.857    4.361    2.115    0.616    2.475    0.484    0.783    0.354    3.514    1.366    1.622    4.230
CD1=        0        0        2        4        0        6        8        0        3        0       10        8       15        5        0        0        1        3        1        4        7        7        7        5        6       10        3       10       21        8        4       17
CD2=        0        0        1        3        0        5        3        2        3        6       10        5       10        7        0        0        0        1        0        7        7       11        7        4        8        4        5       10       18       12        6       20
CTGCCCGACGGCCGGCAGCATGAGAACCGGGTCGATCCGCTCACGGATCCGGTCGGTCCGCTCCAGCCGCACGACGCCGGCCGTGGCGAGGATCATCCCGTGCCATGTGCCGGCATCCAGCCGGGCCAGCCGCGTATCCACGTTGCCGCGCACCGGGACGATGGTCAGGTCGGGCCGCCAGGCCTTGAGCTGGGCGCGGCGGCGCAGCGAAGACGTGGCCAGCGTGGCCCCCTCCGGCAGATCGGCCAGCCCCCCGCCACGGACGGGTGGGCGATGAAGGCATCCCGCGGGTCGGCGCGTTCGGTGATGGCGGCCAGACACAGCCCCTCGGGCAAGGCCGTGGGCAGGTCCTTCAGCGAGTGCACGGCCAGATGAATCTCTCCGCGTAACAGCGCCTCGTCCAGTTCCTTCGTGAAGAGCGCCTTGCTGCCGATCTCGGCCAGCGGCACGTCCAGAATGCGATCCCCCTTCGTGGTGATGGTGCGGATCTCGACGGGATAGCCGGCGGCCGTCAGCAGGTCCCGGACGTGATGCGCCTGCCAGAGCGCCAGCGCACTGCCGCGCGTCCCGATGATGCGTGTGGGTCGATGCATGGCACGCGGCATGACGAGCCGCAGCGTCCTTAAGCGACGGAGGACTCACCGCCCCGCTGCGGGGACGCGACCGGGCAGCCGGCGGCCGGCTCCTCGGAGCGCGCGGGGGCCTCGGGCCGAGCCGGCTCGGTGAGCAGGCGGGACTGCGTCAGGGCCGACGACTCGGCCTCGGAGGCGTCGTCGCAGCCGGGCCGGGAGAAGAGCGTGCTGAGCAGCTTGACGCCCCGCACGAAGTCGATGCTGCCCGGGTCCGTGTCTTTCAGGCGGACGATGGGGACGGCCATGAGCTTCTGCATGATCGAGCCGGTCAGCCGCTCCAGCTCGCGGCGGTCCGCCTCCGAGAAGCGATGGGCGTGGCGCTCGATCTCCTGCCGGCGGATGGTCTCGAACGTCTCACGGATGGCATGGATGGCCGGCTGGAGGGCCTGCTGGTGAAAGACCCAGGTCACGAAGTCCT
KOK=       117
KK= 1033275  LL= 1034444  Z=    5.88  JJ= 1033275  DL=  1170
A===      111      112      113      114      121      123      124      131      132      133      134      141      143      144      211      213      214      223      224      231      233      234      243      244      313      314      323      333      334      343      413      433
B===      222      122      422      322      212      412      312      242      142      442      342      232      432      332      221      421      321      411      311      241      441      341      431      331      424      324      414      444      344      434      423      443
RRR=   -1.854    0.077   -0.889    4.674   -0.002   53.600   19.835   -0.054    0.956   -0.345    9.126    0.180    7.878   -3.099   -0.031   -2.135    1.935   10.829    0.373    3.353    3.981    5.665    2.584    1.549   -0.177    6.727   11.906    0.671    3.140    1.675   29.912   10.641
X1==    2.336   -0.079    1.824    2.571   -0.079    7.484    3.141   -0.180   -1.369    2.103    2.191   -0.139    1.672   -0.882   -1.043    3.057   -1.349    3.653   -0.392    2.320    1.592    1.667    2.814    1.160    1.079    2.191    2.157    0.521    1.004    1.403    6.347    3.401
X2==   -0.793   -0.970   -0.487    1.818    0.030    7.162    6.315    0.302   -0.698   -0.164    4.165   -1.295    4.713    3.513    0.030   -0.698   -1.434    2.964   -0.950    1.445    2.500    3.399    0.919    1.335   -0.164    3.070    5.519    1.288    3.129    1.194    4.713    3.129
CD1=        4        1        5        6        1       12        6        2        0        8        8        2        7        2        0        6        0        6        1        5        6        6        8        5        6        8        7        8        9       10       16       15
CD2=        0        0        1        4        1       12       11        2        1        3       11        0       12       10        1        1        0        7        1        4        9       11        6        7        3        9       15       10       15       10       12       15
CTCGACCCGGCCACGAGCGAGATGTACCGGGACGGCGCCTACGTCTTCTGGAAGAGCGACCCGGATCACCCGCGCAGCTCCGAGGAGATGGTCGAGTTCTGGGCCGGCTGGGTCGAGAAGTACCCCATCATCTCCATCGAGGACGCGATGCACGAGGACGACTGGGAGGGCTGGCGGATGCTCACCGACGCCATCGGCGACAAGGTGCAGCTCGTCGGGGACGACCTGTTCGTCACCAACACCACGCGGTTGCAGCGCGGCATCGAAGAGGGCTGTGCCAACAGCATCCTGATCAAGGTCAACCAGATCGGCTCGCTGACGGAGACACTCCAGGCCATCGAGCTGGCACACAAGCACGGCTACACAGCCGTCGTCAGCCATCGCTCGGGCGAGACGGAGGACACCACCATCGCCGACCTGGCCGTGGCCACCAACGCGGGGCAGATCAAAACGGGATCGGCCAGCCGGAGTGACCGGACGGCCAAATACAACCAGCTCCTGCGAATCGAGGAGGAACTGGGGTCGACGGCCGTCTATCCTGGGCTGAAGGCTTTCCGCTTCTGACCCTGTCCCATGCCCCGGAGCGGGTCGTCCCGTTCCGGGGCTTCATCCCCCTGCCGTCATGTCTTCGCTGCGCAAACGGACGCTCCTCATCGCCCTGCTCGCCCTCGGGCTGTGGCTGCTGTTCTTCGACAGTCACAGCGTCCTGCGGCGGGTGCAATGGCACCATGAGCACCATACCCTGCTCGAAGAAAATGCCCGCCTGGAGGCCGAGATTGCGACGCTGGAGGCCCAGATGGAGGCGCTCGACTCGGACCTCGTGATCGAGCGGATCGCCCGTGAGCAGTACGGCATGCGCCGCCCCGGCGAGACGGTATATCGCGTCGTTGAACCCTGAAACGAGCCCCGGATGCGGGCCTTTCCGTCCGCCCGGGGCTTCGTTGCGCCTGCTTACTCCGTACCCATGAACCACTTTGCCGTCGGAATCGACCTGGGAGGCACGATGATGAAGGCTGCGCTCGTGGAGCGCGGCCAGGGCCTGCGTCATCACATTGCCATCGACACCCACGCGGAGAAAGGCCCGGATCACGTCATCGGCCGGATCCAGCAGGCCATCGAGATGATGATGAAGGAGTCCCCGAACGGAGACATCGCCGGGGTGGGCATCGG
KOK=       118
KK= 1038345  LL= 1039184  Z=    5.53  JJ= 1038135  DL=   840
A===      111      112      113      114      121      123      124      131      132      133      134      141      143      144      211      213      214      223      224      231      233      234      243      244      313      314      323      333      334      343      413      433
B===      222      122      422      322      212      412      312      242      142      442      342      232      432      332      221      421      321      411      311      241      441      341      431      331      424      324      414      444      344      434      423      443
RRR=    0.315    0.334    0.064    0.712   -0.297    5.414    0.937   -0.063    0.429    0.874   16.009    4.877    4.090   18.833    0.094   -1.388    2.150    4.839   -0.539    0.069   10.929   50.209    3.136    0.216    3.890   -0.258    0.374    1.409   10.665    2.265   -0.937    5.335
X1==    0.224    0.240   -0.412    0.423   -0.760    2.094    1.286    0.407   -0.391    1.827    4.234    2.895    3.639    4.275    0.240    1.266    2.951    2.978    0.483   -0.391    2.480    7.919    1.309    0.126    1.235    1.260   -1.705   -1.991    4.060    1.905   -0.524    3.198
X2==    1.404    1.391   -0.155    1.685    0.391    2.586    0.729   -0.155   -1.097    0.479    3.781    1.685    1.124    4.405    0.391   -1.097    0.729    1.625   -1.114   -0.176    4.408    6.340    2.395    1.712    3.150   -0.205   -0.219   -0.708    2.627    1.189    1.788    1.668
CD1=        1        1        1        2        0        4        3        2        1        6       10        5        9       10        1        3        5        5        2        1        7       16        5        3        5        5        0        1       15       10        2       13
CD2=        2        2        1        3        1        4        2        1        0        3        8        3        4        9        1        0        2        3        0        1        9       12        6        5        7        2        2        3       10        7        5        8
CGACGACTTCATGATCGGCACTCGATTCCGAAGCCTTGCACGCCGTCTTCGCGGGCGTCCGCCCCGCGACCACCGGATGACGCTGAAGGATGAGCAGCTGGCGCGCCGGCTCTATCGCACCTTCGAGCACGACCTGGCCCTGGCCGATGTGCAGGGAATCCACTTCTACGTCCAGAACGGCATCGTCACCCTTTACGGGGTCGTACGGCACGATCTGGACCGGGAACTGCTGGTTTCCCTCGTCGAAGATTTGCCGGGCGTCGAAGGCGTCGTGGAACACCTCCAGGTCGTCGCCGAGCCGTTCCAGGATACCGAACCGGCCGCGCCCCGTACGCCGTCGTCAGAGGATGCGACGGACCTCAGCGAAGATATTTGACCCAGGCGTTCCCGACGCGCTGGAAACCGAGGTGGGCGTAATAGCTGGCGGAGATGTCGGAGTCGCGCAGCACCAGCTCCGTCCCCTTGCACCGCTCGAAGATCTCGTGCAGCAGCGCCTTCCCGACGCCGTGCCGCTGCACGTCGGGCTCGACGGCGAGGTCGCACAGGTAGCTGTAGAGCACCCCGTCGGTGAGCACACGGGCAATCCCGACCAGATCGCCGTCCCGCCAGGCCGTCAGGACCAGCGAAGCCTTCTCGAACATCTCCCAGACGCGCTCATTCCGGTCCACGGGCCGCAGGAGCGGGGCGCGGCGGTAGAGGGTGACGATGCGCGCCGGCGTGAGGCCGTCGAGGCCTTCCCGGATTTCCAGATGGATCGCAGCCTTTGCCGTGTCGTCTGCCATGACGGATCAGGTCCCTGATGTGGTGTCGTAGAGGAGCGGAGTGGGCTACCGGGCCGGA
KOK=       119
KK= 1060455  LL= 1061624  Z=    5.71  JJ= 1060455  DL=  1170
A===      111      112      113      114      121      123      124      131      132      133      134      141      143      144      211      213      214      223      224      231      233      234      243      244      313      314      323      333      334      343      413      433
B===      222      122      422      322      212      412      312      242      142      442      342      232      432      332      221      421      321      411      311      241      441      341      431      331      424      324      414      444      344      434      423      443
RRR=   -1.497   -0.223    3.207    1.531   -0.207    5.298   23.341    1.580    0.204    1.686   10.463   -0.698   36.803    4.626   -0.207    0.628   12.074   -0.079   -0.145    0.204    1.571   46.869    2.479    0.190    1.518   -1.041    0.003    0.186    6.813    3.465    0.573   10.758
X1==   -0.656    0.322    2.692    0.462   -0.678    1.825    2.875   -1.272   -0.514    4.119    8.295    1.296    6.686    1.021   -0.678   -0.514    2.875    0.218   -0.442   -0.514    0.974    9.151    0.707    3.164    1.569   -0.825   -0.029    0.465    1.511    2.207    0.784    2.207
X2==    2.282   -0.694    1.191    3.315    0.306    2.903    8.117   -1.243   -0.397    0.409    1.261   -0.538    5.505    4.530    0.306   -1.222    4.199   -0.362    0.329   -0.397    1.612    5.122    3.504    0.060    0.967    1.261   -0.090    0.399    4.507    1.570    0.731    4.875
CD1=        0        1        5        2        0        4        5        0        1       12       19        3       16        5        0        1        5        2        1        1        6       21        5        9        7        2        4       11       13       15        5       15
CD2=        3        0        3        6        1        5       12        0        1        4        6        1       14       13        1        0        7        1        2        1        6       13       10        4        5        6        3        8       20       12        5       21
TTTTCATCGTATGCATCGCGTTTTCACGCTGACCGCGTGTCTGCTTTTGATGGCCGGGTTGCTGGCCCCTACCGCCGCGGCCCAGTCCGAACGCACGCGCTATGGCATCGGGCTGAACCTGCAAGCCGACGTCCGCGAGGGCGTGGGGATGGGGCTGCGCACGCGCCTGTCGCAACCCCTCAACGCGGACCTCTCGGCCGCGCTGGACCTGGGGCTGACCGGCTTCATCTTCCTTGGGCTCGACGACGCCTCCTACCTGTTCGACCCGCAGGCCTCGCTCATCGTGACGGTGCCCCAGCAACCCGAACGGGCGCTCTACATCCTCACCGGCCTCGGCCTCTACATCCCCATCGGCGACGACGAAGGACGCCCGGCCAGCCCGTTCTTCCACCTGGGAGCCGGATGGGTGCAGCGGCTCTACGAAACCACGATCTACTACGAGGCGGACCCGCAGATGCTCATCGAAGAAGACAAGGTCCGCTTCGCCCTGCCGCTTCGCATCGGCATCATCTTCTGAATCGGCATCATCTGCTGCCCGCTCCGGCACGGACGGGTCGCCTTCAGACGACCACCCGGCGCAGGACGGACTGAAGCCGTTCGTGGTCGTCGTCCATCAGCCGGCTGAGCACGCGGCCGGCGGCCAGCAGCGCCTGCTCGCCCCCGTGCGGCCCGCCATGGGCCGCGTAGATCTGCCCCAGCAGCGCCACGAGCAGATCGTCCACGGGCACGGACGGGTCGGGATGGCGCACGAGGGTGCGCAGGTAGTCGAACGGCGCACCGAGCGCCTTCACCTCGTCGGCCGGGCACGGCACGACGAAGGCATGGATGTCGGCCGGCTGCGGCGGAAGGGTCTGGCGGAGCGGGCCGCCCTCGGGACGGTAGGCGACGACCTGGGCGCGGAACGTGGTGCGCAGCAGTTCGAGCACCTGCGGCATCTCCCGGCGCAGCTCGTCCGGCGTCTTACCGAAGGCCACCGCCCGCCGGTTGGGCTCGACGCTGCCGATCTCGACGTGGCTGACCACGGCGTAGAGCACCGCGGCCCCGCCCGGCACGCGCACCCACGCCCCGAACGAGGGCGGCTCGGCCTCCCGGTAGACCTCGGCCACGAACGAGCGGGTGCCGGATTCGATGACTTCCGCGATGGGCTTCCTCATGGTCGCGCGTGAGCCT
KOK=       120
KK= 1062345  LL= 1063514  Z=    5.03  JJ= 1062315  DL=  1170
A===      111      112      113      114      121      123      124      131      132      133      134      141      143      144      211      213      214      223      224      231      233      234      243      244      313      314      323      333      334      343      413      433
B===      222      122      422      322      212      412      312      242      142      442      342      232      432      332      221      421      321      411      311      241      441      341      431      331      424      324      414      444      344      434      423      443
RRR=    1.137   -0.178    0.905    4.974    0.782    7.768    9.305    0.676    1.801   -0.474   13.012    4.129    9.627    3.067   -0.847   -0.207    2.312    5.452   -0.043    0.026   32.195   29.912    6.052    0.205    5.473    1.587    1.105    0.711    5.220    4.635    3.221   10.357
X1==    1.273    0.186    0.317    1.223   -0.814    1.655    1.789   -0.477   -1.346    1.330    3.149    1.223    3.703    3.358   -0.814    0.155    1.016    2.831    0.081    0.155    6.636    3.818    1.722    1.354    2.405    1.487    0.534   -1.013    1.773    4.415    2.041    4.037
X2==    0.893   -0.960    2.858    4.068   -0.960    4.692    5.201   -1.417   -1.338   -0.356    4.132    3.377    2.600    0.913    1.040   -1.338    2.276    1.926   -0.530    0.169    4.852    7.835    3.515    0.151    2.275    1.067    2.069   -0.702    2.944    1.050    1.578    2.565
CD1=        2        1        2        3        0        4        4        1        0        6        9        3       10        9        0        2        3        6        2        2       17       11        7        6        8        6        5        5       12       19        7       18
CD2=        2        0        6        8        0        8        9        0        0        3       12        7        9        6        2        0        5        4        1        2       12       18       10        4        8        6        7        5       15       10        7       14
CGCTGGGCCGTGTCCAGCAGCGCCTCCAGCTCCCGCTCGTCCCGCAGGGCCGAGACGACCTCGCTCGTGGCCCGCTGGTCGAGCAGATCTTCCAGGTCGTCCATGGCCTCCTGCACCTCATCCCGGTGATAGCGGAAATCGGGAACGGCCTCCATGATGGGACGCTCGAGCGTGCCGTACTGGAAGGCGATCCGGCTGATGTTGAGCAGGTAGCACGTGGGCTGCACGTGGCGGTCCGGGAAGATCTGCGACCCGTCGGCCGCCACCACGGTGACGGGCGTCGGCCGCGGGGAGGCAGGGTGCGCCGCGCCGGGAGGCTCCCGGAGGCCGGCCACGAGCCAGCCCGGCCGTGCCGTCCGTGCCCGCTCGCGCAGGTCTTCCCAGACGGGATGGCAGTCCTTCAGCGCGGCGAGGGCGTCTTCCAGGCGGGCACGCATCCGCTGCTCCTCTCGCACCTGATAGGCACCGAAATCGGCGAACTGCTCCTGGAGGCGACGGAGATCGAGCACGGGATACGACCGGGGTGAGCTGTTCGAGGATCAGGTGGAGAATACGGCAGCGGCCTTCCATGCGCATCAATGCCGCAAGATCGGCGTTAGGTTCCCCGATCCCCTGCCGTCGCAGGGCGCTACCGTGCCGTTGTCCGTTTCTTTCGATCTCGTTTTCCGTGGCCGGCCTTTACCTGCACATACCCTTCTGCTCGCAGCGCTGCTCCTACTGCGATTTTTACTTCGTGACCACCCGCTCGTCGCACACGTCGTTCGTCGAGGCGCTGTGCGTCGAGATCGAACACTACGCGGCGACCTACGCCGCGCAGGAGCCCGTCGAAACGATCTACTTCGGCGGCGGGACGCCGTCGCTGCTGACGATCGACGAGGTGCAGCGCATCCTCGACACGATCGACGCGCACTTCGACACGTCGAACGTGCTGGAGACCACCTTCGAGTTGAACCCCGAGGACGTCGACCACACCTATCTGGTCCAGCTCCGGGGGCTGGGCGTGGACCGGCTGAGCATCGGCATCCAGTCGTTCTTCGCGGACGATCTGGCTTTCATGAACCGGAGCCACACCCCGGAAGAAGCCGCGGCCATCGTGCCCATGGCCCGCGCGGCCGGCTTCGAGAACCTCAGCGTCGACCTGATCTTCGGCCTGCCGGATCAGCCGCTCGA
KOK=       121
KK= 1065045  LL= 1066214  Z=    6.69  JJ= 1065015  DL=  1170
A===      111      112      113      114      121      123      124      131      132      133      134      141      143      144      211      213      214      223      224      231      233      234      243      244      313      314      323      333      334      343      413      433
B===      222      122      422      322      212      412      312      242      142      442      342      232      432      332      221      421      321      411      311      241      441      341      431      331      424      324      414      444      344      434      423      443
RRR=    0.024   -0.110    0.312    2.508   -0.158   19.059   15.920    0.761   -0.300   -0.794    9.736   -0.196   11.349    9.760    0.708    4.248   -1.490    6.811   -1.177   -0.224   19.352   46.492    5.469   -0.681   -0.350    9.736    5.914    0.111    4.608    7.770    3.518    4.847
X1==    0.186   -0.818    0.178    1.095    0.182    3.943    2.662   -0.578   -1.338    0.606    3.506    0.305    2.966    3.266   -0.818    1.680    1.085    1.668    1.862    0.171    6.261    6.177    2.411   -0.686    1.639    3.506    1.625   -0.105    1.263    2.374    0.809    2.744
X2==    0.130    0.134    1.749    2.290   -0.866    4.834    5.980   -1.316    0.224   -1.309    2.777   -0.643    3.826    2.988   -0.866    2.529   -1.373    4.083   -0.632   -1.313    3.091    7.526    2.269    0.993   -0.214    2.777    3.640   -1.058    3.650    3.273    4.350    1.766
CD1=        1        0        2        3        1        7        5        1        0        5       10        2        9        9        0        4        3        4        4        2       16       15        8        2        7       10        7        8       11       14        5       15
CD2=        1        1        4        5        0        8       10        0        2        1        9        1       11       10        0        5        0        7        1        0        9       18        8        6        3        9       10        4       17       16       12       12
TGGCTCTCCGGGCCGTCGCTGTCGCTCGACCGGTTGCGCATCGTCTACCGCGCCGGATCCCACCGCAGGTCCGTGCTCATCTCCCCGGAACCTCGTGCCGTCTTCATCCAAGCGCTGACCGAGCGCATCCGGGCGGCAAGGGAAGCCACCGCATAGCCGGAACCTCTGCGAGCGGAGCGGATCGGATGCGGGAGTTTCGTCCGTTCACCCGCCCCTGGTTTCGCCCATGCCCTGGTTACGCCTGCTGCTCGTGCCGGCCCTGACGCTCCTGCTGCTCGGCTGCAGCACCGACCAACCGGCCCCCGAGCCGCCCCTGCCCAGCATTCCTTTCCGCGAGGAGGGCACGCTGACGTTCCTGCGCGACGGCGAACCGTATCTGACCATTGCCATCGAGATCGCCGACGACGACTCCACGCGTGCCCGCGGGCTCATGCAGCGCACCTCGCTGCCGGATCGCAGCGGGATGCTCTTCATCTTTCCACGAGAGGAGATGCAGAGCTTCTGGATGGCGAACACCCAGATGTCGCTGGACATCCTGTTCGTCGACGCCGACTCCCAGATCGTGAACATCGAGAAGTACACGCGGCCCCTCTCGGCGCAGAGCGTGCGATCCGCTGCCCCCGCGCAGTTCGTCGTCGAAGTCCCCGCCGGCTTTACCGATACCCACGGCATCGCAGAGAGCGATAGGATTCGCTGGACGGAAACGTCCTGAGGGCGATGCCAGTCTGCGGCGCGTGCGGAGTAATGACGGGCCGGGCGCGTCAGAGCCCGAAGGATTCACCGCAGGCACAGGTGCGGGCGGCCTGCGGGTTGACGAAGTGGAAACCCCGGCCCTCCAGCCCGTCGGAGAAGTCCAGCTCCGAGCCATCGACATAGAGGCGGCTTTTGCGGTCCAGCACGATCCGCACGCCGTCGAGCTCCAGCACCTCGTCCGTCTCGGTCCGGGTGGTATCCCAGCCCAGGTCGTACGTCAGCCCCGAGCAGCCGCCGGGCACGACGGCGATGCGCAGCAGCGTCGTCTCCAGGTCGACGGCCTCCTCGCGGGCGATGTCGCGGATTTTGGCGAGGGCGCGATCGGTCAGGGCAAGGTTCATGGGAGCCTCCATACGATCGGTACAGCAGAACGGCGAGGCTGGCCGCACGGGCCTGTGCGAAGGCCATCGCGGCGAG
KOK=       122
KK= 1092135  LL= 1093304  Z=    4.95  JJ= 1092135  DL=  1170
A===      111      112      113      114      121      123      124      131      132      133      134      141      143      144      211      213      214      223      224      231      233      234      243      244      313      314      323      333      334      343      413      433
B===      222      122      422      322      212      412      312      242      142      442      342      232      432      332      221      421      321      411      311      241      441      341      431      331      424      324      414      444      344      434      423      443
RRR=   -0.371    0.778   -0.388    0.672   -0.063   37.159   17.348   -0.420    0.895    0.619   -0.069   -1.415   -1.413    1.005   -0.063    0.023   -1.874   24.227    0.822    1.369    0.677   35.993    5.181   -0.230    5.361    7.617    6.081   -0.179   10.385   10.910    6.724    4.080
X1==   -1.100   -1.028   -0.178    0.508   -0.051    5.007    5.047   -0.846   -0.701    0.357    2.836    1.179    2.345    1.884   -0.051    0.012    1.461    4.014    0.983    0.726    2.225    6.977    1.732   -0.876    2.312    3.327    1.703    1.061    4.706    2.179    2.345    2.901
X2==    0.338   -0.757    2.186    1.322    1.243    7.422    3.438    0.497   -1.276    1.738   -0.024   -1.199   -0.603    0.533    1.243    1.887   -1.283    6.036    0.837    1.887    0.304    5.159    2.992    0.263    2.319    2.289    3.571   -0.168    2.207    5.008    2.868    1.406
CD1=        0        0        2        3        1        9        9        1        1        5       10        4        9        8        1        2        4        7        3        3        8       17        7        2        9       11        7       11       21       14        9       16
CD2=        1        0        4        3        2       11        6        2        0        6        3        0        2        4        2        4        0       10        3        4        4       13        9        4        7        7       10        6       12       19        8       10
GAACAGGTTCCCCAGCGCTACGAGGAATCGCGAGCGGACGTTGAGCCGCGTCACCGCCCCGCCCAGCACCATCGTCTGGAGGCGTTCCGGTGCGATCTCGCCGAGGGTGCGGATCAGGATCGACCCCAGCGAGATCCCGACGAAATGCGCCCGCTCGATCCCCAGGTGGTCCATAACCTCCAGCACCTCCCGCGCGATGGCCTCGAAGGTGTAGCGCCGTTCGCGGACGGCGCGGATCAGCCCCTGCGACCGGCCATGGCCGCGCAGATCCACGAGCAGCACGTTGAAGTGCTCCTGGAACGCCCGCACCTGCTTGAACCAGATGGACGAACTCCCCCCGGCGCCGTGGATGAAGACGACCCAGTCCTGTGCCGGATCACGTTCGTAGGTACGGTAATGCAACAAGGCGGTCGCGCGGGTTTTGCTCGGGGGGTAGCGGGGGCGGCTACGCCGCATCACGGGCCGGCATCACGGGCCGGCATCTCACGCCGCCGCATCGGCATGGCATCGATATCGGCATACAGGACCTCCGGCTTCACCGGGGCGTCGTCGCGACGCTGCTCCGTGCCGTCCTTGCCGACGAGGATGACGGCAAACTGCCCGGGCGCCACGCCAAAGCGCTGACGGATGGCCTCGGCCTCGTCATGGGTCAGCCGGCGGTCGCCCAGGCGGCTCCCGCCGTCGGCGAAGAGGTGTGCCGTGAGCACGTCCCGCTCGGCGAGCGCGGCCTCCTCGCCGTCGAGGAGCGCGACCTGTGTCTCGTAGGCCGGATGCATCGTGTCGGCCGCGAAGATGAGCAGCAGCCGGTGCTTCCACCGATAGGGGCTGAGGACGTCGTCCGTCGGTTCCATGAGCGAGGGCGCAGAGTGAAGAGGACGGCCAGCACGATGCCGAGACGTCCGAGATAGACGGGTCGCCGCATGGTAGACGCCGCATAGCAGGCTTTTACATGCGAGATATGCCTTGTATGAGTCCGACACCCGGTAGATCCATGCATTGCCGATCTCGGACCCGGAACCCGGATAATTACCTGATGTTACGCAGCCGGTGTGACCTGCGCACAGAACACGAACCGCAGGGATGGACGAGATCATCCCGTTCCCGCGCGTCCGACAACCTGCGGCCCCTCGCCTGCGTAGGGAACCGGAGTGATCGTTCCTTCGACCCGGC
KOK=       123
KK= 1102155  LL= 1103234  Z=    4.54  JJ= 1102155  DL=  1080
A===      111      112      113      114      121      123      124      131      132      133      134      141      143      144      211      213      214      223      224      231      233      234      243      244      313      314      323      333      334      343      413      433
B===      222      122      422      322      212      412      312      242      142      442      342      232      432      332      221      421      321      411      311      241      441      341      431      331      424      324      414      444      344      434      423      443
RRR=    0.467    0.458    0.662    0.637    0.070   30.924    7.453    0.717    0.332   -0.130   28.913   -0.265    5.076   -2.315    0.501    2.887    0.616   21.435    3.497   -0.876    0.099    2.770   -0.020    0.883    2.538   40.243    8.208    0.111    3.510   10.919    0.429   22.096
X1==    1.162    1.181    0.095   -0.543    0.181    6.072    3.370   -0.640   -1.358   -0.086    4.757    0.226    2.687    1.910   -0.819    0.871   -0.518    3.168    2.653   -1.358    0.461    2.241   -0.376   -1.309    2.881    7.344    3.963   -0.105    4.033    3.683    0.100    4.033
X2==    0.402    0.388    6.978   -1.174    0.388    5.093    2.211   -1.120   -0.244    1.507    6.079   -1.174    1.889   -1.212   -0.612    3.314   -1.188    6.766    1.318    0.645    0.214    1.236    0.053   -0.674    0.881    5.480    2.071   -1.052    0.870    2.965    4.283    5.478
CD1=        2        2        2        1        1       10        6        1        0        4       13        2        9        7        0        3        1        6        5        0        5        8        3        1       10       18       12        9       20       19        4       20
CD2=        1        1        9        0        1        7        4        0        1        5       13        0        6        1        0        5        0        9        3        2        3        5        3        2        4       12        6        3        8       13       10       19
CGCCGCTTCCTGCTGCAGCAGCGCGGCCCGGTCGGTGTTCAGGTCCACCAGCGCCTGCCGCACATCCAGTTCCGACGCCGAGCCCAGATCCCGCCGCAACTCGGCGATCCGCAGCCGCTCTTCCGAGAGCGCCACCGCTTCCGCCTGCACGCGCCGCTGCTGCTCCAGGCTGATCAGCCCGTAGTAGGCTACCATCGTGCCGGCGATCACCTCCTCCATCGTGGCCGCCAGTTGCTCCTGCGCTCGTTCCGCCTCCGCGCCCAGGCGGTCATACGTGCTCAGCCGGCTCAACCCGTCGAACACCGTCCAGCTGAGTTGCAGCCCGGCGTTGTAGCGGGTGGTCTGCGCCCCCGTACGGTTGATGGCCTCACGGCCGATGAATTGCTGCCGGGTGTTGGCCAGGCTGCCGTTCGAGCCGGCGCTGAACGACAACGTCGGGTAGAAGCCGGCATTGCCCCGGGCATGGTTCGTCTCGGCAATGCGCGCCGTGTTGCGGGCCGTCTGCACCGTGTAGTTCCGCTGCGTCACCATCCCGACGGCCTCCTCCAGCGTGAGCAGCGGCTGCGCCACCGCCGGGCCACCGGCCAGGAGACCGAAGAACAGGATGAAAAAGCCAGTACGCATGAGGCATCGAAAGTCGAAGGTACGAAGGTCGAAAGGTGAGGCCGCACCTCGGGCGGGCCGACGGCATCGTACGGAGTTGATTCCGGCCCAGAGAGGCCGCCGAGACGCCCTCACACACCCACGGCGTGCCGTTCCGCCTCGTCCTGCTGCATGGCGGCCAGCGTCGGGGCGGCGGTGCGGCGGGTGAGGTATTCGTACATCGCCGGGACGACGTAGAGCGTCAGCAGCGTGCCGATCAGCAGGCCGCCGATGACGGCGACGCCCATGGGAACGCGGCTCTCGGCCCCGGCACCCAGCGCCAGCGCGATGGGCAGAATCCCCAGCACCGTGGACAGCGCCGTCATCAGGATCGGACGGAATCGGGCCACGGACGCCTCCAGGATCGCCTCGTGGATCGACAACCCGGCGGCCTTGCGCTGATTGGCGAACTCCACGATCAGGATGCCGTTTTTCGTC
md=   2  K3= 1163305  K4= 1746156  IDL= 4653221
KOK=       124
KK= 1163425  LL= 1164324  Z=    4.68  JJ= 1163425  DL=   900
A===      111      112      113      114      121      123      124      131      132      133      134      141      143      144      211      213      214      223      224      231      233      234      243      244      313      314      323      333      334      343      413      433
B===      222      122      422      322      212      412      312      242      142      442      342      232      432      332      221      421      321      411      311      241      441      341      431      331      424      324      414      444      344      434      423      443
RRR=   -0.168    0.399    0.007    5.959   -0.109   66.783   -0.029   -1.748    1.739   11.782    0.110   -0.153    0.019   -0.013    1.009    0.305    0.021   81.621   -0.723    0.305   -0.073   -0.452   -0.169   -3.267   -0.138   10.387   18.443    0.077   -0.009    0.963   19.191   20.483
X1==   -0.119    1.846    1.188    3.181   -0.505    9.907   -0.059   -1.737   -1.508    3.486    0.121    0.147    0.121   -0.269   -1.288    0.507   -0.059    9.485   -0.461    0.507   -0.039   -1.104    0.688    3.317   -0.530    1.683    3.992    0.630    1.277    0.830   11.575    3.513
X2==    1.407    0.216    0.006    1.874    0.216    6.741    0.494    1.006   -1.153    3.380    0.906   -1.039    0.154    0.048   -0.784    0.601   -0.352    8.605    1.568    0.601    1.900    0.410   -0.246   -0.985    0.260    6.171    4.620    0.123   -0.007    1.161    1.658    5.831
CD1=        2        4        5        8        1       17        2        0        0       11        4        3        4        3        0        3        2       14        1        3        3        1        4        8        3        7       10        7        8        7       26       13
CD2=        2        1        1        3        1        9        2        2        0        6        3        0        2        2        0        2        1       13        4        2        5        3        2        1        2       10        9        3        3        5        4       13
GAAGGAGGCCCGGAAGACCCGGCGTGGCCGCCGGAAGAAGATCCCTTTGGCTGCGAAGATCCCTTCTTCGGATGCGACCAGGTCGGCGGTGATGGCGCAGAGGACGAACCTGGCAGCGGAGAGTATGAAGACCCGTCGTGTGACCCGCAGGAGATCACCTGTGAGGCAGTATTGCCCTGGGGTAAGGCCATGCGGATCGGGCGCAAGATCCGCGACGCCGCCCGTCGGGGTGAAGACCTGCTCGACGCCACCACCTGGAAGCGTCTTGCGCAGGATGAGTGGGACGAACTGCTCTCCTGCGGCATCGATGCCCTCGACGCCACCTCAGGCGACCCGGTAGCCCTCATCCGTGTGCTCGACTGCGCCGCCAATCTGCTCCTCGGCGTCGGCTTCTTCGACATGCTGCAGAGACTGAAGCTGGCCGACCGCCTCGGCCTCTCCTGGTACGACGAGGTGGTCGACTGGATCACCCGCGCCAGCTTCTTTGACGACCTGGCGAGCCGCTTCATCGGCACCGGGCACGCCTGGACGAAGCACGGTAACGAGTACGCTGGCATCCTCAGCACGCAAGACGAATTCGTCGACCTGATCCAGAACATCATCCGCAATCCAGACGAGATCAAGACCTTCCGAACGGACATCCGGAAAAAGGCGTTCTGGGACAACGATACCGAGACCATTGTTATCTTCGACCCGGCTAACCCTGATCTGGGAACCGCGTTCAGGCCCGACATCTCCAGGTTCAATCCCCGCAAGACGTACTTCGACCAGCTTGGCGAATAGTCAAACAAACAACTTCACAGGAATGGACTGGATTTCAGACAACCCCGACGAGGTGGTTCACCCCATTGAGATCATGCCGGGATCATACAAGAAGAATAGACCCTACAGTGAAGAATC
KOK=       125
KK= 1166485  LL= 1167654  Z=    4.64  JJ= 1166485  DL=  1170
A===      111      112      113      114      121      123      124      131      132      133      134      141      143      144      211      213      214      223      224      231      233      234      243      244      313      314      323      333      334      343      413      433
B===      222      122      422      322      212      412      312      242      142      442      342      232      432      332      221      421      321      411      311      241      441      341      431      331      424      324      414      444      344      434      423      443
RRR=    2.198    0.154   -0.758    2.590   -1.174   46.463    5.039   -0.440    1.841    2.981    3.145    1.477    0.034    0.717   -0.161    0.730   -0.086   20.585    0.737    1.801    2.115    0.158   -0.653    0.631    5.155   13.472   33.366   -2.417   12.712    2.214   11.723   31.821
X1==    1.783    0.971    1.868    1.434   -1.013    6.322    1.630   -0.153   -1.433    1.233    2.053    1.434    0.022   -0.822   -1.013    0.682    0.139    5.270    1.049    0.682    0.982    0.207   -0.855   -1.248    1.713    3.576    4.999    2.126    2.953    1.499    5.606    6.223
X2==    1.232    0.159   -0.406    1.806    1.159    7.350    3.091    2.880   -1.285    2.418    1.532    1.030    1.532   -0.872    0.159    1.070   -0.619    3.906    0.702    2.640    2.154    0.764    0.764   -0.505    3.009    3.768    6.674   -1.137    4.305    1.477    2.091    5.113
CD1=        3        2        5        4        0       11        4        2        0        7        8        4        4        2        0        3        2        9        3        3        6        4        2        1        8       11       14       15       16       12       15       25
CD2=        2        1        1        4        2       11        6        5        0        7        6        3        6        2        1        3        1        7        3        5        7        5        5        3        8       10       15        3       17       10        7       19
TGAATCGATCTGGGATCGTGGTGAGGGAGAGAACGAACGGTACGGGCACAAAAAAACCGACATGCAACGCCCGTAGACGTCGGATGTCGGTCAACCTTCCGCGAGCCGGCTCGGGGAGCCTGCCCGTCGGCCTGTGTTCCCGTGAAGTATGAAGGCTGAAGGGACGACCCGCCGGCCGTGGCGCTTCGCCGGCTCCAGCGGGGTCAAAGATAGGATCGCCCCGCCCCGGATGCCACCCGGGAGGGCAGATCTTCACAGGATTGAAACAGCGGAGCTTCACCCGCCGCCCTGGAACCGGGCCTCCAGATCCTCGGCGAGGGTAAAGACGAAGATGCGCTCGCCGGTACGTGTGCTCAGGTCGGCGTGGAGCGTGACGACGTGCAGGCCCGTGTGGGCTTCCACGAGGCGTTCCAGCTCGCGGCTGGAGCTTTCGATCAACCGCGAACGCATCTGCTTGATGAGTTCGACGCCCCCCGGCTCGGTGGCGAGTTGCTGCTCGGCCGGGCTGAGAATGCCTGTGAGGCGCACGAGCACCATGTCCTGCACGATGAACGTCCGGGCTTCCCGCGGCCCCCGGCCCAGGTGCTCGCGCTCGAAGCGGGTGATGGCCGTGGTGATGGCGGCTTCCACCTGCCCTTTGGTCTTTCCTCCCTGTTCCATACGTTCCAGTTGTCGTATCATCATAGCAGGCCGGCAAGATACGCCCTCCGGCGGGGATCTGCCGCACCCGACCCGTAGGGGATTCCCCTACAGCGGCGGCCCGGCTCCGGCTTACAGGTCCCCCCCTGCCCACCCGTCAACCCTCCGGCGAATCGGAACGTATCCTGTCGCTGAAACCCTCGACCGGAAGCCCTTTTTTTGACATCGCTGACGGGATCTCGCATCCTGATGGAGCGAGATGCCCCACCGGACCGCCGGCGCTCCCGTCCACCCAGCCCGAGCACACGCGCCATGATCAAACGCATCCTCGTCGCCCTCGACCCCGACGCCGACACCCGGATCGCCACGCACTACGCGATGGACCTGGCCCGGCGCACCGGCGCGGAGATCACCGGCCTCGCCGTGGTCGACACCAAGCACATCGTGGCCGAGACGGGCATCGGCGGCTCCATCGGGGCACTCCACTACGCCGAGAAGATCCGCCGCCAGATGACCGAGAAGGCCCGTGAC
KOK=       126
KK= 1173475  LL= 1174644  Z=    5.29  JJ= 1173445  DL=  1170
A===      111      112      113      114      121      123      124      131      132      133      134      141      143      144      211      213      214      223      224      231      233      234      243      244      313      314      323      333      334      343      413      433
B===      222      122      422      322      212      412      312      242      142      442      342      232      432      332      221      421      321      411      311      241      441      341      431      331      424      324      414      444      344      434      423      443
RRR=    0.277    0.277    0.886    9.313   -0.291   23.596    3.170   -0.431   -0.102    0.254    6.800   -4.967   43.680   31.840    0.277    0.434    3.263   -0.064   12.178    0.088    6.867   10.686   10.492   -1.599    1.033   -1.167    0.729    1.101   11.337    1.300    0.114    4.230
X1==   -0.370   -0.487    0.843    2.820    0.513    4.588    1.329    0.843    0.443    0.360    2.102    3.785    3.780    5.599   -0.487   -0.386    2.171   -1.396    3.032   -0.386    2.693    5.733    4.267    0.922    1.463   -0.696   -0.677    0.626    2.048    1.392    0.982    7.296
X2==   -0.747   -0.567    1.051    3.303   -0.567    5.143    2.385   -0.511   -0.229    0.706    3.235   -1.312   11.554    5.687   -0.567   -1.125    1.503    0.046    4.016   -0.229    2.550    1.864    2.459   -1.734    0.706    1.676   -1.076    1.758    5.536    0.934    0.116    0.580
CD1=        0        0        2        4        1        7        3        2        2        4        7        5       10       13        0        1        4        0        6        1       10       16       13        6        6        2        3       12       16       14        5       32
CD2=        0        0        3        6        0        7        4        1        1        5       10        0       26       15        0        0        3        1        5        1        7        6        7        0        5        7        1       13       24       11        4       10
GCCCATCCTCCCGCTTCAGATCCTCTTCCTGAACCTGGTCACCGACGTCTTTCCGGCGCTGGCGCTCGGCGTCGGCCGGGGGGAGGACGACGTGCTCCGGCGCCCGCCGCGCCCGGCCTCGGAGCCGATCCTGACCCGCGCACACTGGCTCGGCATCCTGGCCTACGGGGTGCTCTTCACGGTTGCCGTGCTGGGCGCGTTGCTGATCGCGGGGCGCGGGCTGGGCAAGCCGCCCGAAGAAGCCATCACGGTGTCCTTCCTGACGCTGGCCTTCGCGCAGCTCTGGCACGTCTTCAACCTCCGCAGCGCCGGGTCGTCGCTCTGGCGCAACGAGATCACCCGCAACCCCTACGTCTGGGGCGCGCTGGGGCTGTGCTCGGGGTTGCTACTGCTGGCGGCCTACCTGCCCGGGCTGGCTCGCGTCCTCAGCGTGACGCCCCCGGACCTGGCGGACTGGGGCGTGATCCTCGGCATGAGCCTGCTGCCGCTGGTCGTCGGGCAGATGCTCAAACCCCTCCTGCGGCATCCGTTCACGACGCCGCGCCGGTGACGGGGGCTGCTGCATCGAGCACAAGCCGCCGGCCGCGCCGGTGTCGGGCTCACGGGATACGCAGGGCGTCCAGCCGGTCCCGGGCCGCACGGACGGCCGGGTGCGTCTCGTCGCCGTCGTGCAGCGCGCGGCGGATCGCCAGGGCCTCGGCCAGGTAGCGCTCGGCCCCCGCCCGATCCCCCTGGGCCTGCCGGATCAAGCCGAGACTCGTGAGACTGACGGCCAGGTGCGGATGGTGCGCTCCGAAGAGCTGCCGCCGCATCGCCAGCGCCTGCTCGTGCAGGACCACGGCCTGGACGGTGTCGCCCACCGCCAGCCGGATCTGCGCGATGTTGTGCAACCCCGTGGCGACCTCCCGGTGCGCCTCGCCGTAGAGTTCGATGTCCATCGCCAGAGCCTCGCGGAAGAGGGCTTCCGCCTCGGCGTAGTCCCCGGACCGACGCAGCACGAAGCCCAGATTGCCGAGGTTGTTGCTGACGTCCGGGTGGACTCCGTGGAACAGGTGCCGGCGCATCGCCAGGGATTCGCGGAGGGCCTCGGCAGCCGGGCCGTAGCGGCCGGCCTGATTGTACGCCAGGCCCAGGGCTTCGATGCCCAGCGCCAGGTTGGGATGGGGCATC
KOK=       127
KK= 1193515  LL= 1194684  Z=    4.88  JJ= 1193485  DL=  1170
A===      111      112      113      114      121      123      124      131      132      133      134      141      143      144      211      213      214      223      224      231      233      234      243      244      313      314      323      333      334      343      413      433
B===      222      122      422      322      212      412      312      242      142      442      342      232      432      332      221      421      321      411      311      241      441      341      431      331      424      324      414      444      344      434      423      443
RRR=    0.030   -2.499   -0.822   -0.674   -0.936   24.362   18.816   -0.407   -0.401    9.104   20.032    3.163    5.656    6.784   -0.155    0.276   -0.148    3.807    2.892    0.307    1.094   34.809    8.185    1.519   -3.637   -0.363    0.668    0.394   31.095    2.257    0.281    5.044
X1==    0.099    3.199    1.694    1.575    1.199    3.558    5.734   -1.334   -0.454    4.110    4.426    1.575    1.250    2.655    0.199   -0.454    0.269    1.368    3.748    0.348    2.846    4.916    3.233    0.317   -1.329    0.191   -0.612    0.498    4.927    1.103   -0.339    3.780
X2==    0.306   -0.781   -0.485   -0.428   -0.781    6.847    3.281    0.305    0.883    2.215    4.526    2.009    4.526    2.555   -0.781   -0.608   -0.550    2.783    0.772    0.883    0.384    7.081    2.532    4.790    2.736   -1.900   -1.092    0.791    6.312    2.046   -0.829    1.335
CD1=        1        4        4        4        2        6        9        0        1       11       12        4        6        9        1        1        2        3        6        2        8       12        9        4        1        4        2        8       20       10        3       17
CD2=        1        0        1        1        0       11        6        2        3        8       12        4       12        8        0        1        1        6        3        3        5       18        9       13        9        0        2       11       26       14        2       12
TCGCAGGGTCAGAGTTGCCGCAGCAGGTTGACCATCTCGATGGCGGCCACGGCCGCCTCGGCGCCTTTGTTGCCGGCTTTCGTCCCGGCTCGCTCGATGGCCTGCTCGATGGTGTCCGTGGTGATGACGCCGAAGATGACGGGGATGCCGGCCTGCAGGGCCACCTGTCCGGCGCCCTTGGCGACCTCTCCGGCCACCAGATCGTAGTGCGTGGTGGCCCCGCGGATGACGGCGCCCAGGCAGATCAGCGCGTCGTAGGCTCCGCTCTCCGCCATCTTGCGAGCCACCAGCGGCATCTCGAACGAGCCGGGGCAGCGGGCTACCGAGACGCGATCCATGTCCGCTCCGTGGCGGCGCAGCGCGTCCAGCGCACCGTTCAAGAGGGACTCGGTGATAAAGGCGTTGAACCGGCTCACGATGATCCCGAAGCGGGCATCGCGGGCCTGGTAATCTCCTTCCAGAAACGTGGGCATACCGGCGGGGGAATGCGATGGATACGGCCCGATCAGGCATCGGCCAGCCGCCGGGCCTGGTGGCGGTAAAGGCGTTCCAGACGACGATACGGCACGGTGTACCGGCCGAAGGCGGCCTCGTCGGTCGGGCGGGTGCCATGATAATCGGAACCACCCGTCTCAAGCAAGACAAAATCCCGTGCAATCCGGCGGTAATACCGGGTGAGAAAATCGTCGTGCGACGGATGTACGGTTTCGATGCCATCGAGGCCGTTGCGGATGAGGTGCATCAGGACGGCATCGGAGGTCCAGTGTCCCGGATGGGCGAGGACGGCGACGCCGCCGGCGGCGTGGACGAGATCGAGGGCCGCCTCGGCCGGAAACGACGGCTTCGGCACGAAGGCGGGCCCGCGGTTTCCCAGATAGCGCTCGAACGCTTCCTGGGGCGTGGCCACGTGGCCGGCGGCGACCAGGGCCGAGGCGACGTGCGGCCGCCCCAGTGCATCGCCGCTGGCCTGCGCTAGCACGTCGTCGAACGAGAGGGCCACCCCGAGCGCCCGCAGGTGATCCACCATCTGCTCGGCCCGCTCGGCCCGCTGGCGGCGAAACCGCTCCAGATAGTCCTGAAACCGCCCGTCGGCCAGATCCATGCCATACCCGAGCAGGTGATACTCGGCCCCGTCCACCGTCACGCTGAGCTCGACGCCGGGAACGACGT
KOK=       128
KK= 1197355  LL= 1198404  Z=    4.67  JJ= 1197205  DL=  1050
A===      111      112      113      114      121      123      124      131      132      133      134      141      143      144      211      213      214      223      224      231      233      234      243      244      313      314      323      333      334      343      413      433
B===      222      122      422      322      212      412      312      242      142      442      342      232      432      332      221      421      321      411      311      241      441      341      431      331      424      324      414      444      344      434      423      443
RRR=    0.197    0.197    2.932    3.611   -0.290   -0.107   19.753   -0.100    0.054    2.556    7.080   -0.697   22.586    0.444   -0.208   -0.836    1.338   -0.014    2.150    0.296    0.981   25.309    4.622   -1.050    5.834    0.025    0.268    0.471   14.700    2.079   -0.435   31.809
X1==   -0.413   -0.405    0.903    0.853    0.595   -0.046    4.740   -0.067   -0.046    1.962    3.663   -1.056    4.856    1.197   -0.405    2.895    0.884   -0.025    0.915   -1.027    0.179    5.544    1.325   -0.533    3.176    0.083    1.405   -0.824    5.122    1.356   -0.514    7.005
X2==   -0.477   -0.487    3.247    4.235   -0.487    2.320    4.168    1.490   -1.158    1.302    1.933    0.661    4.651    0.371    0.513   -0.289    1.515    0.551    2.350   -0.289    5.483    4.565    3.488    1.970    1.837    0.302    0.191   -0.572    2.870    1.533    0.846    4.541
CD1=        0        0        2        2        1        1        6        1        1        6        9        0       11        5        0        4        2        1        2        0        3       12        5        2        8        3        5        5       21       11        2       26
CD2=        0        0        5        6        0        4        6        3        0        6        7        2       12        4        1        1        3        2        4        1       14       12       10        7        7        4        4        8       18       14        5       23
TTACACCCGGCAGTTCCACGAGCCGGCGCGGGCCATCCTGGGGGATCGGCTCATCGGCGTGATCTTCGAGCAGGCCTACCAGCGTGTGGCCGACAGCCCGCCGCCGGAGGCCATGATCGCGGAACTGGATGCGTTCTTCCGCGACGTGCCCGACGACGTGCAGGCCCATCTGGAGCTGCGGTCGGAACACCTGCTCGTCCCGCCGTACTTCGCCTGGCTGGCGGATCGCGGCCTGGGGTTCGTCTTCAGCCACTGGACCTGGTTGCCGCCGCTGCGCACGCAATGGCGGCTGTGCGGCGGCTCCTTCTCGGCACGCAATGACGAGGCGGTGGTGCGGCTGCTCACGCCCCGGAACGTGAAATATGCCGAGGCCTACGCCCGGGCCTATCCGTTCGACCGGCCGGTGCCAGCCATCTCCGCGTCCCGCGAGGGGGTGGAGATGGTGCTGGACACCACGGCGCTCGTCTTCCAGGCCGAAGCGCAGCAGGCACGGCTGCATGTGATCGCCAACAACCGGGCCTGGGGCAATGCCCCGGATCTCGCCCGCACCATCGGCCACCGCATCCTGGACGAGGAGGTCCGCCGCGGCCGGGGGTGAGCCGCACCTACGTCAGCACCGAGCGCGCCGTGGGCAGGATGAGCTGGGCCCACTCGGCATAGTGTCGCCCCGAGGGATGCAGCCCGTCCGGCGCCAGGAACGCCGGGTCGCCGGCTCGGCGGCTCGTCAGCGGGGTGATGTCGACGTAGGCCGCACCGCACCGGGCCGCCTCGGCCCGGTTGACCCGGTTGAAGGCGGCGATGGCGGCGGCGACGCGCCGGCGGTCGCGCCCGGTGGCGAAGGGCGTGCGGCTCCAGTCGGGGATGGAGATGACGACCACCCGGCCCGGCTCGCCGCCGGCACGGGCCACGGCCTGCTCCAGCAACGCCGACAGCGCCGGCCGGTACGCCGCGGGCGTCCCACCGCGGTACTGGTCGTTCACGCCGATCAGCACCGAGACGAGGTCGTACGGACCGGCCGGCACGGTGGGCAGCGCCGCCAGGAGGTCGGCG
KOK=       129
KK= 1315615  LL= 1316784  Z=    5.24  JJ= 1315585  DL=  1170
A===      111      112      113      114      121      123      124      131      132      133      134      141      143      144      211      213      214      223      224      231      233      234      243      244      313      314      323      333      334      343      413      433
B===      222      122      422      322      212      412      312      242      142      442      342      232      432      332      221      421      321      411      311      241      441      341      431      331      424      324      414      444      344      434      423      443
RRR=   -0.028   -0.124    0.264    0.593    0.240   26.430   -2.694   -0.017    1.308    6.999   35.078    0.004    0.701   -4.024    0.240    2.139   -3.221    2.197    0.078    0.098    4.629    2.588    2.069    0.482   15.772   -1.050   22.766    0.457   46.597    2.038   10.380    1.940
X1==    0.104    0.340    1.298   -0.689   -0.660    2.762   -0.371   -0.082   -1.254    4.059    5.332    0.028    2.516    3.759   -0.660    1.156    2.969    1.730   -0.062   -1.254    1.211    0.864    2.499   -1.224    3.156    2.986    6.983   -1.152    6.821    1.247    1.578    2.176
X2==   -0.268   -0.364    0.203   -0.861   -0.364    9.569    7.268    0.203   -1.043    1.724    6.579    0.139    0.278   -1.071   -0.364    1.851   -1.085    1.270   -1.266   -0.079    3.824    2.997    0.828   -0.394    4.998   -0.352    3.260   -0.397    6.832    1.634    6.579    0.891
CD1=        1        1        4        1        0        5        1        2        0       14       16        2       10       12        0        3        5        3        1        0        6        5        8        1       12       11       17        8       33       15        8       18
CD2=        0        0        1        0        0       11        9        1        0        5       13        1        3        1        0        3        0        3        0        1       10        9        5        3       10        2        9        6       26       12       13       10
[truncated: 1,018,402 more chars]
