# Supplementary material for: Regions Enriched with Reverse Complement Triplets in Bacterial Genomes
Source: Int J Mol Sci. 2026 Feb 28;27(5):2301. doi: 10.3390/ijms27052301 (PMC12985086; doi:10.3390/ijms27052301)
Supplement: Supplementary file 1 [file ijms-27-02301-s001.zip › for_send/45/Rhodothermota/Rhodothermaceae_bacterium_ra_gca_001518995.ASM151899v2_.dna.toplevel(2).fa]

>Chromosome dna:primary_assembly primary_assembly:ASM151899v2_:Chromosome:1:4653222:1 REF
ATGCCCGAAGAGAACGTCCCGTCCGGTTCGATGGCCTGGGAGGCTGCCGCAACGTCCGAG
GCGCGGTCCGCCCGGGGGGCCCTCGTGCGGGCGTGGCTCATGCCGCTGGCGCTGGCCCTC
GTGGCGGCGCTCTTCATCCGGGGGTTCGTCTTCCAGGCGTTCCGCATCCCCACCGAGTCG
ATGGAGCGCAACCTGCTCGTGGGAGACTTCGTGCTCGTCTCGAAGCTGCACTATGGCCCG
CGGCTGCCCATCTCCATCGGCCTGCCCTTCACGGACTGGCGGCTGGACGGGGTGGAGCTG
CCGCCCCGGCGGTTGCCCGGCTTCCGGGACGTCCGCCGGGGGGACGTGATCGTGTTCAAC
TACCCGGCCGAGCGGGGCCCGATCGACCGCCGCACGCACTACATCAAGCGCGTCATCGCC
GGGCCGGGGGACTCGCTGAGGATCGTGGACAAGGTGCCCTACGTCAACGGCATCGCGCAG
CCGCTGGGCCCGCAGATGCAGCAGCGGTGGATCGCCTACGCGCGTCCCGGGGCGGTGATG
CCGCTGGAGCGGATTCAGGCCCTGGGCGTCCGGTGGCTCACCTCGGCCGGGCGGGCGCAC
AGCCGCATCGCCTTCGAGGGCACCGAGGCCATGGCCGCCGAGGTGGCGTCGTGGGAGGAG
GTGTCTGCCGTGGAACCGCTCGTCGAGCACGGCGACCCCGCCCACGGCCTGCGTATCTTT
CCCGAGGGCAGCGGTTTCGGGCGCGACCGCTACGGCCCGCTGTACGTCCCCGCCGCCGGG
GATACGCTCCACCTCTCGAAACGGACCTGGCCCGCCTATCGGGACCTGATCACCCGCTTC
GAAGACCACGACGCCCGCCTCCTCCCGAACGGCCTCATCGAGATCGACGGGCACCCGACC
GACCGCTACGTCGTCCGGCAGGACTACTTCTTCGTCATGGGCGACAACCGCGACGACTCC
TCCGACAGCCGCGTCTGGGGCTTCGTCCCGATGGATCACATCGTCGGCAAGGCCGTGCTC
ATCTATTTCTCCTGGGATCCCGAGCAGCAGCGACCCCGCTTCGACCGCATCTTCCAGCGG
GTGGAGTGAGGGGCGGCGTCAGTCGTCGCTCGTCAGGCCGCGGAGCTTGTCGAAGTATTC
CTGCTGCGGGGTACCCGGCGGGACGTCGTACGGGTTCTCCGGCAACTCCACGCGCTGAAG
GACCGGATACTTCTCTTTGTAGAGGAAGGGATGGGGGTGGTCGGTCGGGTCCTCGCCGAT
GACGAGCACCATCGTGCCCTGCTTGATGATGCGTCCCTGGCTGGAGCCGAAGCCGTCGCC
CCTGGTGGTCGTCCACGTGTCGGCCCAGTTGTAGATCCACCGCGCGTCGTAGTCGACGAG
GCGGACGCAGCCGTGGCTGGTCGGGCCGCCGGTGGGCATGGGGTACTGGTGCACGTGGAT
GCCGCGCGCGTCGTGGAAGTTGACGACCCAGTACATCTCCCACGGCTCCCCCGGCGGGCT
CAGCGAGGAGATGCGGTACTCGGTCTTCCAGTTGAAGTTGAAGCGGCCGTTGGGCGTGGG
GGTCTGCGACGGGTCGCCGGTGTTGACGATGCCCCAGCGCTCCAGCCGTCCGTACTCGTA
AGCCGCCCAGGCCTGGATGGTCTTGTCGATGATGAAGATTTTGTCGAGGTCGCGGGCGCC
GGCGTAGTAGCGCGGGAAGGGCGAGTACGCCCGCAGGTCCAGATCCCAGACGGTGGGGAT
GACGAGCGTATCCCCGACCTCGGCGCGCTCGACGAGCACGCGGTTGAGCAGACCCACGAG
GCGGGCGCGCTTGCGTCCCCGCTCCACATCGCCCTCGCCGATGATGCTGTAGAACGTGTT
GCGGGCGATGACGGAGTTGTTGCGTGAGCTGTAGAGCACGTAGTACTCGTACTGCACGTC
GGGCAGGGAGTCCAGGTCCTCGGTTCGGATGCTGAGGACCTCCTCCAGTTCGGTCTGGTT
GATGTACTGGCCCCGGGCCGGGAGGGCGCCGAGCAGCAGGCTCAGCGCCAGCAGCCGGCC
GATCGATCGGATCAGGCGCATGGCAAGGGGAGAAGACAGGTGGGTCAGGGAGGGGGCGAG
CCGCCGCCGGGGGCGTCAGGCCGGCTGGGGGATGCGGAACACCCGGGCGTGCCAGCCGGC
CGAGGCCGGCCGCTCCAGCCCCTGCGCCCGCAGCGCGCCGACGGTGGTCAGGCTCAGGTC
GAAGACGGGCGTGGCGCCCGTCACGGTACCGGCGCGGACGAGTTGCCGGAACCCGCTGCG
CGGCACGTGCCGGATCTGCCCCTCGTCGTCCCGGTAGAGCACTTCGAGCGGGGACAGCCA
GCGGACGCCCACCGCTTCGGCGGCCTCCTCCACGGCGTGGACGGAGGCGTCGATGCCACA
GCCGGAGATGTCCGCACCGCCTGCGAGCACGGCCGCGACCAGCAGGAACCGGTCGTGCAG
CAGGTGCATCGCCCCCTGCACCGGGCGCCCGTGGGACGTCCACGATGCCAGAAAAGGCAT
CAGCCGCCGGGTCAGGGTCGTCTGCTCCGCGGCCGTCAGGGGGCGGTCGGCGGCGTAGAC
CCAGAGGCGGGCTTCGTCGGGAAGGGTGGAAAACAGCGGGGAAGACATAGCAACACAGGC
CTGGTGGTCGGTTCGAACGGGGCGTGTAACGCTGGAGCGCCCGAAAAAGATCAGTCGTCC
TCCTCCAGCCTCAGTTCCTGCACGCGGAGTTCGGCGGCGTTCAGCCGCTCCAGGCAGAAG
CGGGCCAGCGCGACGCCTTCCTCGTAGGCGTGCAGCGCCTCTTCCAGCGTCGTCTCGTCG
TGTTCCAGGGTGTCCACGAGCGCTTCCAGGCGTGCGAGGGCGTGTTCGAAGGAGGGTGGA
GGCGGCGTGTCGGCCGCGTGGGGCGTGTCGGACATGATCTCGAGAATTGGGAGAAGAACG
GACGTCGGCTTGACCCTGACGTCCGGGATGGATAAATCGAAGGCCGGGTGAGAACGCTTC
TGCGGCCGGAAAGATACAGAATGCAGCGGGGGAGTTCCTGGTTTTCAGGACCGAACCGTT
GCCACGATCACACGACACACGGACAGCGTACACATACGACTCATGGACCTGGGTTTACGA
GACCGCGTCGCCATCGTTACCGGAGCCAGCCGGGGCATCGGAAACGGCATTGCCCACGGG
CTGGCGGCCGAGGGCTGCCACCTGGCGATCTGCGCCCGGGGGGCCGAGGCCCTCGAAGAC
GCCGCCGAGGCGCTGCGCGCGCACGGCGTGGAGGTGCTGGCCCTGCCGCTGGACCTCACC
GAGCCCGACGCGGCGCAGACCCTCATCGAGGCGACCATGACCCGCTTCGGCCGGCTGGAC
GTGCTGGTCAACAACATCGGCGGTAACCGCCGCAAGCCGTTCGCCGAGACGACGGAGGAG
GACTGGGACGAGCTGCTCAACCTGAACGTGCGCTCGCATTTCCGCTGCACGCGGGCGGCC
ATCCCGGCCATGCGGGCCACCGGCGGGGGGAGCATCGTCTTCATCACCTCCATCTTCGGC
CGGGAAGCCGGCGGGCCGGGGCTGTCCATCTACAACACCACCAAGTCCGCGCTCATCAGC
GCGGCGAAGATCATGGCGCTGGAACTGGCCGGCGAAGGCATCCGGGTCAACAGCGTCGCC
CCCGGGTCGATCCGGTTTCCGGGCGGAAGCTGGGACCGGCGGGTGCAGCAGGACCCGGAG
GGCATGGAGGCCTTCGTTGCGCAGCACCTCCCGATCGGGCGCTTCGGCACGGTGGAAGAG
GTGGCGAACTTGGTCACGTTCCTGGCCTCGCCCCGCGCCAGTCTCATCACCGGAGCCTGC
ATCAACGTCGACGGCGGGCAGTCGAAGTCGCTGATCTAGCCGCGATCCGGCCGGGGGCTG
CGCCTCCGCCGGCTGCGCCTCCGGCATCGCCGTCGTTCGCCGGGGCAGGGAAGGGGCCGG
CCCGGTGCCTCAGTCGAAGCGCACGAAGCGGACGTGGAGGCGGCGGGTCTGGCCTTCCGG
TCGGTTCCACTGGACCAGGATCGGGCTCTGGTACTGCCCGTGGATGATGTGCCCGATGCC
GTGCTCGTCCGTGTTGTTGATCATCAGGTTCACCGAGCGCTTCATCCGCAGGAAGCGAGA
CGCCCCGGCGGCGAAGAACTTGTCGATCAGCCGCTCCACGACGGACTGGTGCAGCCCGAG
CACGTCGATGAACTCGTTGACGACCTGGACGAGGTCGTATTTGGCGTAGTTCTTGGCTTT
GCTGCGGATGGCACGGGGATCCTGGAGCATATGCTTGCCCTTCTCCGCCATGAACCGGAG
GGGGTTGCGCAGGACCTCCATCAGGTCGTGCCGCATCAGCAGCGTTTCGTATTCGTTCAC
CGTCAGCCCGGCGTGGCGCTCGTCGGGAGCCAGCGAGATCTCCACGCGGCCCTTGGGGAT
CTCGAGGTGCCGAACGAGTTCGTCGAGTTGCTCGAAGAGGCCCAGCCGGGGATCCCGCAG
GTTGATGGAGTCCACGGCGTGGTGCGAGACGGGGACGGTCAGCTCCATCTCGCTGACGCG
TTCGTCCTGGTTGTAGCCGATCACCGTGGTCTTACGCGTCCGCACGCCGGCCTCGTGCAC
ACCGTCCAGGTCGATGAAGAAGACCGGCGTGGAGGGGTCGTTGACGTAGGTGACGCAGTT
CTCCAGACCCGCGCCCATGAACGTCAGGTGAGAGTCGGCATTGCGAGGCTCGCATTGCTT
CTGCTCGTCACTCAGCTCGTTGCGCAGGTGGAGCTGGTCGTGCCGGTAGGGTGCGCGCGG
GGGGAAGAGCTTCTGGAACGGCTCGACGAAGGCCTGCACGGCTTCCCGGTCGTGCCTGAG
GCGGGCGCACAGGCTTTGCTCCAGGTAGCCCGCCGTCGTGTGATACGAGCAGTAGAGCGC
CTTGCGATAGGGGACGAGCGCATCGCCGAACTGCTCCCTGACCCGGCTGGAGATGTCGAT
CACATCCAGGCGAGATTCCGGCTGCACTTCGAGCGTGATTTCGGACGTCAAGGTAGTCAT
GGGCGCGTGGTCGAAGCGGCGCAAAGGCTACGTGCTGATCCGGGGAATGTCAACGCGGCA
GGGCGTGAAAATCTTCTTTCTCACCCGCCTGGAGGGGCAATGGCAGGTTCGGCGTCGGCA
GGGATCAGGGGGCATTCCAATGCTGCACGGTGCCTTTTGTGCCCGGATACCGATAATGTT
CACCAATGTTCACCAATGTTCACAGAGATCGGATCGAGGCTGTGGACGGGTCTTCGACGG
GTGGCGGGGGAGCGGGATGAGGGCGGGCAGGTGGTTGCTTTTCAGGGGGATGCATCGGGT
TCGATGCGTGCCCTTCGGGCACCGTCGTGGAAGTGCAGCGTCACCGCATCGTCCGGGCGG
AGGTCAGCGGCGTTACGAACTCGTTGCCCGTGGCGCTCGATGCGGGCATAGCCCTGCCGC
AGCGGGCGCTCCGGGTCCAGCGCGTGGAGCCGGTCCTCCAGGTGGGCCAGGGCGCGGCGC
CGGTCCTGCAGGCGCTGGTGCATGGCGCGGTGGAGCCGGTCGGTGAGGTCGTCGAGCCGC
TGCTGCTCCTGCCGCAGCCGGTCCGGCGGGCGGTTGAAGGCATAGGAGCGGACGAGGTGG
CGGATGTGCTGCCGGTGCTGCATCAGGCGGCGCTGCATGGCGGAGCGCAGGGCATCCCGG
GCGCCGCGGACGGCCGCGATGAGGTCGCGCCGGTCGGGCACGACCAGTTCGGCCGCCATC
GACGGCGTGGCCGCGCGCACGTCGGCCACGAAGTCTGCGATGGAGACGTCCGTCTCGTGC
CCGACGGCGCTGACGATGGGGATCTCGGAGGCGAAGATGGCGCGGGCGACGGGTTCTTCG
TTGAAGGCCCAGAGGTCTTCGGCGGAGCCGCCACCGCGCCCGACGATGAGCACGTCCGGG
CGCAGCGGGTCGCCGGGGGGCAGCGCGTTGAAGGCGGCGATGGCCTCGGCGATGGCCGCC
GCGGCACCCAGCCCCTGCACCTGCACCGGGCAGACGAGCACGCGCACCAGGGGGTAGCGG
CGCTCCAGGATCGAGAGGACGTCGTGCAGGGCCGCCCCGCTGCCAGAGGTGACGATGCCG
ATGGCCTCGGGATAGGGCGGCAGCGGCTTTTTGTGCGCCGCGTTGAAGAGCCCCTCGCGG
CGCAGCTTCTCCTTGAGTGCCTCGAAGGCCTGCTGGAGGGCGCCTTCCCCCGCCGGTTCG
AGCCGCTCCACGATCATCTGGAGGTCGCCCCGGCGTTCGTAAATCGAGACCTCGCCGTGC
GCGCGCACGAGCAGCCCGTCGCGCGGTTCGAAGAAGAGGGCGCCGGCCCGGAACCGCCAC
ATCACGCAGCGGAGCTGAGCGTCGGCGTCTTTGAGGGTGAAGTAGCAATGCCCAGAGGCC
GGCCGCCTGACGTTGGACAGTTCGCCCTCGACGCGGACGTGGCCGAAGCCGCGCTCGACG
GCCTCCTTGAGATCACGGACCAGCTCCCGGACGCTCAGAATGGCGGGCTCGGCCGGGTCG
AACAGCGAGGGACCTTCGGGGCGGGAACGGCGGTTATTCATGCGGCTTCAGGTGCCGGCG
AGTGTCACGAACACGGCAGGGCCCGTCGGGCCCGTCGGGCGGGGCCGGCCGGCCCGGGGA
GCCGCTCCGTACCTCCAGGCCGTATGATACGAGATTTTACCGACCCTATGACGCGTGTTC
TGTTCGTCTGTCTCGGCAACATCTGTCGCAGCCCGCTGGCCGAGGGTGTCTTCCGCCATT
ACGTCCGGAAAGCCGGGCTGGAAGACCACATCGAGGTCGACTCGGCCGGCACCGGGAGCT
GGCATGTGGGCGAGCCGCCGGACCGCCGCATGCGGCGCACGGCCGAGGCCCACGGCATCT
CGCTCGACGGGCAACGCGCCCGGCAATTCGAGAAAGAGGACCTGGAACGCTTCGATCACA
TCTTTGCGATGGACAAGGAGAACCTGCAGGACATCCTCTACCTGGACGACGGGGACGCGT
ACGGGCACAAGGTGCGGCTCTTCCGAGAGTTCGATCCGGAGCCGGGCGATTATCAGGTGC
CCGATCCGTACTACGGCGGCCCGCAGGGCTTCGAGAACGTCTTTCAGATCGTCGACCGTA
CGGCGCGGACGCTGCTCCACCGGCTGGTGGAGGAGTATGACCTGGAACTCCGGCAATGAC
GGGGCTGCCGGCGTCCCTCGTGGCGGTGCTGGCCGCGCATCTGCCGGGGCCGATCCGGCG
GGTTGAGCCGGTCGGGGGCGGTTGCATCGCCCGGGCCGGCCGGCTCGAAACGGGCGAGGC
GGTCTACTTCCTGAAGTGGGGGGAGGCGTCGGTGGCCCGGACGTTCCCGGCCGAAGCAGC
CGGCCTGCGTGCGCTGCGGGCGGCGGGCAGCCCGCTGCACGTCCCCGAAGCGATGGCGGC
GGAGCCGGGCGGGCCGGGCCGTCCCGGGTTTCTGCTGATGGAGTGGATCGAGGAGGGCCG
GCCGGGGCCGGGGTTCTGGGAGGCGTTCGGGCGGGGACTGGCCGCGCTGCACCGCCACAC
CGGCCCGCGCTACGGCTTCGATCAGGACAACTTCATCGGCCGCCTGCCGCAGTCGAACAC
CTGGCACGACTGCTGGCCGGCGTTCTTCCAGGCGGAGCGGCTGGAGCCGCAGGTCGCCCG
CGCTCGCGCCTCCGGCCGCTGGTCGCACGACTGGGAGGCGCCGCTGGAGCGGCTCTATGC
CCGCCTCGATGAGCTGCTGCCGTCCACGCCCCCGCCCTCGGTCCTCCACGGCGACCTGTG
GAGCGGCAACGCCCTCGTCGCGGCCGACGGCACCGCTGCTCTCATCGACCCGGCCACGTA
CTACGGGCATCGGGAGACGGACCTGGCGATGACGGAGCTGTTCGGGGGCTTCGAGGCGGG
CTTTTACGAGGCCTACCGGGAGGCCTGGCCGCTAGAGCCGGGGTACGAGGCGCGTCGCGA
AGTCTACAACCTCTATCACCTCATCAACCACCTCAACCACTTCGGCAGCGGCTATGCCGG
ATCGGTGGCGTCCGTGCTGCGCCGGTTTGGCTGAAGGGAGCGCCGGAGGAAGCCGGGCCG
GTCAGGCCGCGTTCGGGTCGGAGGCGAGATGCCGGTCGGGGGTGAGGTCGCGGACGAAGG
CGGCGATGGCCTCGGCGGTGCGGTCGGGCTGGTCCTTCATCGGGGCATGACCGGCATCCG
CGATGAGGGCCACCCGGGCGTGAGGGAGGTCCCGCAGGATGCGCCGGAGGGTGCTGCGCG
GGAGGATCGGGTCGTGCTCTCCCCAGACGACGAGGGCAGGCAGGCGGGTGGCGCGGAGGC
GGGCGCGCAGGCCCGTGTGGTCGAGGTCCAGGGCCCGGTGGGCATGACGGAGCCGGAAGA
ACTGGGCGAGGCTCTCGGCGCTGCCGAGGACGGGGCCGAGCGGGGTTCGCGGCAACACGA
AGCGGAGGAACCAGTCCTGCCGGAAGAGCCAGTGGGTGAGTCGTGCTTCTGCGATGGGCG
GGAGCCAGCGTGCATAGCGGCTGAAGCCGCCGGGGTTGATGAGCACCAGCCCCCGGAACG
TCTCCGGGTAGAGGGCCACCGTCGCCGCCGCGATCTTGCCGCCGAGCGAGTGCCCGGCCA
GCACCGGACGGTCGAGCCCCTGTTCGCGGGCCAGTGCGGCCGTCAGCCGGGCGTAGAGGG
CGAGGGAGTAGCCGGCTTCGGGGGCAGCCGAGGCCCCGAAGCCGAGCAGGTCCGGCGCGA
GGGTGAGAAGGCCGGCCTCGGCCAGCCGCGGGGCGATGTAGCGAAACGTGCGATAGCCCG
TCGTCCCGAAGCCGTGCAGCGCCAGCAGCGAGGCCGCCGGCGGCGAGGCCGGGGGCCAGA
GACAGACATGGTGCTCGTAGCCGTGCAGCGTGAGGGAGCTCTGGACCATGCGCATCAGGC
GGCCCGATGCATGACGTGGCGGACGAACAGCGCGGGGTCGCGCAGGTCGTCCAGCAGCAC
GTCCGGGCCGAAGGTGGCGAGGTGATCCCGCGAGAAGTGGCCGGTGCAGACGGCCACGGA
GAACGCCCCGACGCCACGCCCGCAGCAGATGTCGTGTTCCGTGTCCCCGATGATGACGAC
GTCCGGGCCGTGGAACGTGTGTCCGGTGTGCGCCCGGGCCCGGCGGATGGCAATGGGCGG
CAGTTCGGCGCGGTCTGCGTGGTCGCTACCAAAGGCGCCGAAGGCGAAGTGATGGTCGAG
CCCGACGGCCCGGAGCTTGAGGTAGGCCATCGGTTCCACATTGCCCGTGAGCAGGGCCAG
GTGCACGTCCGGGCGGGTTTGCAGGTGCTCCAGCAGCGGCCGCACGCCGTCCAGGAGCCG
CACCCGCTCGGGCACGAGCAGCTCGTGCATGGCCTCGACGTACAGGGCCACCGCCTCCTG
CAGCAACGGCGCCGGCACGTCCGTCAGGCCGTGGGCGAGCAGGACCTCTCGCAGGATCTG
CGGGTCGGTTTTGCCGGAGAAGGGGATGCCCTGTGCGGAGACGGGCTCGCCGGTGAGGGT
GGAGAGCGCACGCTCGACGGCCTGACGACCCACGCCCTGCGTGGTCAGCATGGTTCCGTC
GATGTCGAACAACAAGAGCTTCATGGGAGCGGGCCGGGCGGTGGAGTCTGTCTTCCCGAA
TGAGTACCTTGCCGGCGGGAGCCTCCGGCGGATCGGCGCATTAAAATAGGCCGCCGGCGG
GCCGGTTCCGGTCGCTTTCTACGTCCTGTCCGTTCGTTCTTCCCCACGTATTCAGCCGTC
ATCCGCCTTCATGACCCAGGCCCAGCAGTCCGCAGGCGGTGTGGTGCTCGACGGTCACCG
GGCTCTGTTGATCCGCACCCGCACGCGAGGGGGCGGACGGTGTGGACGTTCCCCAAGGGG
CGGATCGAACCGGGGGAGGAGCGGCAGGAGGCGGCGCTGCGGGAGGTGCTCGAGGAGACG
GGGTATGCGTGCCGCATCCATCGGCCGCTGCGCTCCACCACGTTCCATTTCCGCCACGGA
GGGCAGCGGGTGGCCAAGACGGTGTACTGGTTTCTGATGGAGCCCGTCCGCAAGGCCCGT
CACCGCAGCCTGCGCGAGGTCGACGAAGCCCGGTGGGTGCCGCTGGCCGAGGCCTACACG
AAGCTAACGTACCGATCCGACCGGGCGCTGCTGGCCTGGGTGGAGGAGGAGCGGGCGCGG
GCCCGGCAGCAGGCCCGGCCCGGCGAGCCGGACCCCCCGCGGAAACCGGGCCGTAGAGCG
GGCATACACAACGCCCTCTGACGGATGTCTGGCCTGCCGCGTCGTTCGTGATGACTCCAC
TCCCTGAAGGAAGTGGCTTCTCGGAGCAACACCGCCTACGCGGTGCTTGGGCTCCGAAGG
CTGCATCCCAGCCCTACAGCAAGATAAAGCCGCTGGCAGGCATTTTTCAATCATATACTA
CGAATAAGGGCCGATTCCCCCGTCAGCTAAAGCAGACGGTCCCTTCGGCTCGCAGCCCTC
AGGGCTAATCATGGATGCCTCTCCCGCCGGATCGTGCTACGAGGACCGCTCGGTGTCCAC
GGGCGCGGCGCATGTATACAGTCTGCTGCTGGTGCTGCCGGCCGGGGCGCTGCTCGTGGC
GGGGTTCGTGGGCGCGTGGGGCCTGACGGCCTTCCGGGCCGCCTGGCACGCGGCGCTGGA
CGGGTTCGGCTGGACGCTGGCGGCGCTGGTGGGCGGGATCGTGCTTCACGAGGCGCTCCA
CGGCCTCGCCTGGGCGCTGTTCGGACGCACGCCGTGGTCGGCCATCCGGTTGGGATTCCA
GTGGAAGACGCTGACGCCGTATGCCCATTGCCGCGAGCCGATGACGGTCCGTGCCTACCG
GATCGGTGCGGCGGCCCCCGGCGTCGTCCTCGGTCTGATCCCGGCCGCGCTCGGCCTCCT
TGCGGGCCACGGCCTGCTGTTCCTCTTTGGCTTTCTCTTTACGGTGGCCGCCGCCGGGGA
TGCCCTCATCCTCTGGCTGCTCCGCCAGGCCCGGCCGGGCTGGCTCGTGGTGGACCACCC
GGACCGGGTGGGGTGTTACCTGCTGCCTCCCGGGGCTGCCGGTCCGCCGTCTGCGTCGCC
CACCGGCATCGGCCCGGATGCCAGACGCGTCCCGGGCGTCTGAACGTGTGTATCGTCTAC
GATTTACTCCATGCAACAGGAACTCGACTTCGGCGTGACCCCGGCCGGTGCCGTCCCCCC
GGCGCCTGCCGGTGATGGAGCCGGCAAACGGCTCTACCTGCTCGACGCGATGGCGCTGGC
CTACCGCGCGCACTTCATCTTCATCAGCCGTCCCCTCATCAACTCGAAGGGACAGAACAC
CTCGGCCACGTTCGGCTTCACCAACGCGCTCGTCAAGCTCATCCAGGATCATCAGATGGA
CCACATGGCGGTGGTCTTCGACGTCATGGAGGAGGGCGGTACCTTCCGCGACGCGCTCTA
CGATGCCTACAAGGCCCATCGCGACCCGCCCCCGCAGGAGCTGCTCGACAACCTGCCGAT
GATCAAGGAGATCGTCCGCGCCATGGACATCCCGGTCGTCGAGATCGGCGGGGTCGAGGC
GGACGACGTCATCGGGACCCTGGCCGTGCGAGCCGCCGCCGACGGCGCCGAGGTGGTCAT
CGTCTCGCCGGACAAGGACTTCCAGCAGCTGCTCGGCCCGCGCATTTCCATCTTCCGGCC
CTCGTATCGCGGGGAGGACTTCGACCCGATCACGGCGGAACGCTTCCGGGAGAAGTACGG
CCTGGAGCCCCGGCAATTCATCGACGTCCTCGCCCTCTGGGGCGATAGCAGCGACAACGT
CCCCGGCGTGCCGCTGATCGGGGAGAAGACGGCCGTGAAGCTGTTGCAGACGTACCCGTC
GCTCGAGGACCTGATCGCGCACGCCGACGAGATCGGCGGCAAGCGCGGACAGAACCTGAA
GGACTATGCCGAACAGGCCCGTATCAGCAAGCAACTCGTCACGATCAAGACGGACGTCGA
CATCGACCTGGACTGGCACACGCTGCACCGGGCCAACCCCGACTTCCAGCGGCTGACGGC
GCTCTTCGAGGCGTTCGAGTTTCGCCGCCTGGCGCAGAAGGCGCGGGAGGGGACGCTCTT
CGGGGCCCCGGCCGCCGACGCCACGGAGGCCGCCACAGAGGCCGCCGCGGGGGCGCCGGC
CGAGGACGTGGACCGGAGCGCCGGCCCGGACGAGACGCTGGCCCGGCTCGACGAGGAGCA
GGTCGACTACCGCATCGTGCGCAACCGCGAGACGCTGGCAGAACTGGCGCAGCATCTGGA
CGCGCTCGAACAGTTCGCCTTCGACACGGAGACGACCTCCACGGACCCGATGCTGGCCGG
GCTGGTCGGGGTGTCGGTGGCCTGGGCGCCGAGGCAGGCCTGGTACGTCCCGACCCCGCT
GCCGGACGGCACGCCGGTGGGGGCCGTGCTGGAGGCGCTGCGGCCGGTGCTCGCGCGTGA
GACGGTGCGCAAGATCGGGCAGAACCTGAAGTATGATATCCTCGTGCTCGCCCGGCACGG
CGTTCCGGTGCGCGGGCCGCTCTTCGACACGATGGTGGCGCATTACCTGCTGGCCCCGGA
GGAGGAACACAACCTGGACGCGCTTGCCCGGAAGATCCTGCACTACCGCATGGTGCCCAT
CGAACGGCTCATCGGCACGGGCAAGGCACAGAAGTCGATGGTCGACGTGCCCCTCGATGA
GATCGGGCCGTATGCCTGTGAGGATGCCGACATCACGTTGCGCCTCGCCGCTCCGCTGCG
CGATCAGTTGCAGGAGAACGGCCTCCTGGAGATCGCCGAGACGATGGAATTTCCGCTGAT
CTACGTCCTGGTGGACATGGAGCGGGCCGGCGTGCGCATCGACCCGGCGGTGCTGCAAGA
GATCTCGGCCCAGCTCGATCAGGAGATGGCGGCCCTGGAGCAGCGGATCTACGAGGTGGC
CGGCGAGACGTTCAACATCAACTCCACGCAGCAACTGGCGGCGATCCTCTTCGACAAACT
CGGCCTCCAGGTGGGGGCGCGGACCTCGACCGGGAAGCCCTCCACGAAGGAGAGCGTGCT
GGAGGAACTCTCGACCGAACACGAGCTCCCCGGGTTGATCCTGGACTGGCGCAAGCTCTC
GAAGCTCAAGAGCACGTACGTCGACAGCCTCGGCGATCTCATCCACCCCGAGACGGGGCG
CGTCCACACCAGCTTCAACCAGACCATCACCGCCACGGGGCGCCTGTCCTCCTCCAATCC
CAACCTCCAGAACATCCCGGTCCGCACCGAGATGGGGCGGGAGATCCGCAAGGCCTTCGT
GCCGGCCGAGGGGCACCGGCTCGTGGCTGCCGACTACGTGCAGATCGAATTGCGCATCCT
GGCCTCGATGAGCGGCGACGAGAACCTGATCCATGCGTTCGAGGCGGGCGAGGACATCCA
CACGGCGACGGCGGCGCGGGTCTTTGGCGTCGAGCCCGAAGCCGTCACCCGCGACCAGCG
CCGCAAGGCGAAGGAGGTCAACTACGGCATCCCCTACGGCGTCTCGGCCTGGGGGCTGGC
TCAGCGCCTGCGCTGCTCCGTCAGCGAGGCGCAGGCGTTGATCGACCAGTACCAGCGGTC
CTACCCGAAGGTCTCCCGCTTCCTGGCCGAGCAGGTCGAGCGTGCCCGCGAAAAGGGCTA
CGTGGAGACGAAGCTGGGGCGGCGGCGCTTCGTGCCCGGCATCAACGCGCGCAACCGCAA
CGAGCGGTCGTTCTACGAGCGCGTCGCCGTCAACATGCCGATCCAGGGGACGCAGGCGGA
CATGATCAAGATCGCCATGGTGCGGATCCACGAGGGCCTCCGGCGGGAGGGGCTGCGAAG
CCGGATGGTGCTCCAGGTGCACGACGAACTCGTCTTCGAAGCCCCCGAGGACGAGGTCGA
CCGCCTCACGACCCTCGTGGAGGAGGAGATGGTCCGTGCCCTCCCGCTCGACGTCCCCAT
CGAAGTGGACATCAAGGCCGCCGACAACTGGCTGGATGCGCATTGAGGGGGGCGTTTGCT
CATGTCGCATGGTTCATGGGGCGATCCCGTTGTGAGTGCCCGGAGGTGGATCGGCCGGCG
GAGCAGGGTGCGAATGCTGGTGTGGGAAGATGGTGAGAACGTGGGATCGACGGGCCGTGG
ATGCGGTTGGTAAGCAACGGATTCGAGCCGCAGACGGGATCGGCTGCTCGCAGGAGGGCA
AGAATCGACGCATGCCACGCATGGACGACGGAATGCCCCGAGACGAATGGATGCCCCGAT
GGCCGGCCGGTCATGGACCGCATGGTCAGGGTGGGGAAGAACGATCAAGCCTGAACGATC
AAGCATGAACCACGACGCATTCGAATTCGTCGAAGCCTCCGGTGGCATCGAGGCGTATCG
CCTGCCGGCCAACGGCCTCGACGTGCTGCTGCTGAACCAGGCGGCGGCGCCGGTGGTGAC
CTTCATGGTGACCTACCGCGTCGGCAGCCGGAACGAGGTGCCGGGGCACACGGGGGCGAC
GCACTTCCTCGAACATCTCATGTTCAAGGGCACCGAGCGCTTCAACAAGCGCCGGGGCAC
CTCCGTCTTCAACGTGCTCCAGCGGGTCGGGGCGCAGGTCAACGCCACCACGTGGCTGGA
CCGCACGAACTACTACGAGCTGCTGCCACGGGAGCACCTGGCCCTGGCCGTCGAGATCGA
AGCCGACCGTATGCGGGGCGCGCTCATCGACCCGGACGAGATGGAGCGCGAGCGGACGGT
GATCCTGAACGAGTTCGACCGGGGGCAGAACGAACCCATGCGCAACCTCTACCACGCCGT
CTGGAGCGCGGCGTACGTCGCCCATCCCTACCATCACCCGACCATCGGCTGGCGGAGCGA
CATCGAGACCGTCACTCCCGAGGGGCTGCGGCACTACTACGACACGTTCTACTGGCCCAA
CAACGCCACGCTGTCCATCATCGGCGACTTCGACCCGGCGGAGGCCCTCGACCTCGTGGC
CAGGCATTTCGGCCCGATCCCGGCGTCGCCTGCGCCCATCCCGGAGGTGCGCACCCGCGA
GCCCGAGCAGCGCGGAGAGCGGCGCCTGATCGTGCGGCAGGCCGGCCAGCTGGGCATGCT
CATGGTCGCCTTCAAAGCCCCGGCGGCCCTGGAGGCGGACACGGATGCGCTCGATGTGCT
GGCTACCATCCTGACCACCGGCAAGGGGAGCCGGCTCTACCGTCGCCTCACCGACGCCGG
CCTCACTACGAGCGTCTTCGCGGCGACTTCGCGCCTGCGCGATCCCGGCTTGTTCTACCT
GTTCGCCTCGCTCGCACCCGGCCACGGCCACGCCGACGTCGAAGCCGTTCTGCTCAACGA
GCTGGAAACGATCAAGGACGACGGCGTCTCGGAAGACGAGGTGCGCCGGGCCCAGCGCCA
GCTCCATGCCCAGGAAGCCTTCGGGCGGGATGGCCCCTTCTCGGTCGCCTCGCAACTCAA
CGAAGCCATCGCGGCGGGGGACTGGACGCTCTACACAACCTACCTCGATCGCATCCGGCG
CGTCACCCCGGAGGCCGTGCAGCAGGTCGCCCGGACCTATCTCCTGGAGGACCGCCGCAC
CGTTGGCTGGTACGTTCCCATCTGAGCCCGGGCGCCGCTGCCTTCTTCGTTGGTCGCTTT
CTTCGTTGGTCGTTGACTCCTCATGCCATGCCTGCCGATACGCCGACCCCCACCACCGAT
CTGCGCCCGTTTTCCGAGCGCGTGTACGAACGCACCCTGGGCTCCTGCCATGCCGTGTTC
CTCCCGACGCCCGTCGATGACGTCGTCACCTGGAAAGGGTCGTTCCTGACCTTCCCCGAT
TTCGCGGCGGGAGAGGAACTCGTCCAGGAACTGGTCATGGGCCTGCTCGACAAGGGGACG
CGCCGGCGGGATCGCTTTGCCATCGCCCGGATCGTGGACGACCGGGGCGCTCAGTTGCGG
TTCTACGCGGACGGGATCCGCTGCGGGTTCTACGGGCGGGCGCTGCGCGAGGACGTGCCG
GAGCTGATGGCGATCCTGGCCGAGCAGCTCCGCGAGCCGCTCTTCGATGCGGACGAATTC
GAAAAGGCCCGGGCGCACCTGATCGCGCGGGTGCGTCGGTCGATGGAGAGCACCGGCTCG
CAGGCTTCCGCTGCGCTGTCCCGCCGCCTCTTTCCGCCCGAGCATCCGAACCACACACCC
GCCCCGGAAACCCAGTTGGAGCGCCTGGCGACGGTCACGCTGGACGAGGTCCGGGCCTTC
CACGAACGCCACGTGGGGGCCAACGCGCTCAACCTGGCCGTCGCGGGTGACGTCGACCTG
CCGGCGATGGAGGCGGTGGTACGCGCGCATCTGGCCGACTGGCCCGCCGTCGACGTGCCG
GCCCGGTTCGGCAAGGACGGCGCGGACCTCCCGCCCGGGCGTACCGTCGTCCCCATGCCC
GACCGGGATAACGTCGACGTTCGCATGGGGCACGGCCTGGCCGTCCGTCGCCAGGACGCC
GACTACATCCCGTTGTACCTGGCTACCTACATCCTCGGCGGTAACTTCTCGGCCCGCCTG
ATGACGACGATCCGGGATGAGATGGGGCTGACCTACGGCATCCATGCCGGTCTGGTCGGC
ATCAGCACGCTGTACCACGGGTACTGGCAGGTGGGCGTGACGCTCAGCCGCGAGAACGTC
GAACGGGGCATCGAGGCGACGCTGGATCAGGTGCGCCGCTTCACGGACGAAGGCGTGACC
GCGGACGAACTGGAGGAGAAGAAGACGACCATCACGGGGTCGTTCGAGGTGGGGTTGGCG
ACCACGAACGGGCTGGCCACCGCGCTGCTGAAGAGCCTGGAGCGCGGCTTCGGCCCCGGC
TACCTCGACCGCTTTCCCCGGGAGGTTGCTGCGGTCGATCTGGATACGGTCCATGCCGCC
ATGCAGCGCCACCTCGACCCCGGGCGCTTTCACCTTGCCCTGGCCGGGACCCTGCCCGAG
GCGGACGCGGCCTCCTGACACGCGGGCCGCCGCTAGGCGTCCGGCATGACCAGGGCCAGG
ATGATGTAGGCCAGCACGCCCGGGAACGCGGCCGAAAAGAGGGTGAGCAGCACATAGGCC
ACGCGCACGAGCGTCGGGTCCCAGTCGAAGTACTCGGCGATGCCGCCGCAGACCCCGGCG
ATCTTGCGGTCGGTGGAGGATTTCGTGAGTCTACCGGTGGGCATGGTCAGTGATCTCGGA
TGATGGTGATGCGCTCCTCGGGGGGCAGCGACTCCGGTTTGGGCATGACGAACGACAGGA
GGATGTACGCGGCCAGGAAGGTGCCCTGAGACACGATCAGGCCGATCACGAAGGCGATGC
GCACGAGCGTAGGGTCGATGTTGAAATACTCGGCGATCCCCCCGCAGACGCCGGCGATCT
TCTTGTTGCGGGATTTCGTCAGGCGCTTCTTCTTCGGCAGAGCGTCGGTTTCGACGACGA
CCTTCTCCTGGCCGGACTGGAGGTCGACGGCTTTTTGACCTTCTTTTTCTTCTTCTTCGG
CCGCCAGGAGAGCACGCCGAAGCCGAGCAGGATGATGAGGATGCCGGCCAGCCAGGGAAG
CATCGCCGCGATGGCGCCGATGTCGAATCCGCTCCACAGGCCCATCTCCTGGAAGATATA
GGCCACGCCGACCACGATCAGCGAGAGGCCGGCGACGGTCGGGAGGTTCCAGATGCCTTT
CGAGTCCTCCTCGTCTTCCTCGAACAGGAGCGCCTCCAGCTCTTCGGTGGACAGGCTCTC
CAGGGTGTCGTCGCCCACCCGGAGGTCAGGTGTCTCGGACGACGTCGAGGTTCGGCGGGT
GCGAGTGCTCATGCGGGTAGGGGCCTGGTTTTGGAAGGAGGGGTACGGCGTGGCGCCGAC
GAGGTTACAGGGGCCGGGTCGCCGGCCGGGGGCGGATGAGGGCGTCCTCGGTGGCGATGA
GGCGGACGGGCACGTCGTGCGGTTCGGCCGGGAGCCGGTCCACGAAGCAGGGGGTATAGA
CCAGGCTCAGCGTGGGGGCCGTCACGTGGTGCAGGAAGGCATCGTAATAGCCCCATCCGT
GCCCGACCCGGTGTCCGCGGGTATCGACGCCGAAGGCCGGGACGACTACGAGGTCCAGCG
ACGAAACTGGAACGGTTTCGGCCCCCGATGGTTCACGCACGCCCCAGCGCCGGACGCGCA
GCGGCTCGCCGGGTCGATAGACGACGTGCCGCATCCGCGGCGGAGTGCCCGGTACCGGCG
GCTCCACCACCGGCAGCACCACCGTCTTGCCCTGCCCGATCAGCTCTTCGATGAGCGGGC
GGGTGTCGACCTCCCGCCGCTCGAGGATCGGCCAGTAGAGGTGGATCGTCTGCGCTTCGG
CCCACTCCGGTGCGGCGCGGACCTGATCCGCGATGGCCCGGCTGCGGCGTTGGTGCTCGA
CCGGGCTCAGCGCCGCCCGAAACGCCCGGAACCGCCGGCGCCACTCCGCCTTGTCGGCCG
GCGTCGTATCGATCAGGATGTCGGACCACGAATTCTCCATGAACAAACAGGCTCCTGCGG
ATCGACTCGCCGCGTTCGAGGCGTATAGAGACCGCCTCAATCACCGCATTCTGGAAGAAA
AAAGCCACCTCGGGATCAAGCGGTTCTTCAACCTCGACGCCGCCGCCTACCGCGACGGCG
CGCTCGACCGCCGGACGAAAGAGCTGCTCGGCCTGGTGGCCTCGATGGTGCTTCGCTGCA
ACGACTGCATCGACTACCACCTCATCCAGTGCGTCGACCTGGGCTTCACCGACGACGAGC
TGGACGAGGCCATGAACGTGGCGCTCGTGGTGGGCGGCTCCATCGTCATTCCGCATCTGC
GGCACGCGGTGGACACCCTCGACCTGCTGCGCGCACGCGCGGCGGAACGTGAAAACACGA
AGGAGGGTGAGGCGTTGCATTGATGCCGGCAGCGCCGTGCTGTATCTTATCCCTTCTGTA
ATGGCATCTCGTATCAGGCCCTTGCCGCACCCGGCGGTGAGGGTTTGTGCTGCGACGGAT
GCCCTGATGACGACCTCCGATCCTCATGTTCGAGAGCCTTTCCGAAAAGCTGGAAGGAGC
CCTGAAGACCGTCACCGGCCAGGGGCGCATCACCGAGCTGAACATCGCGACGACTATGCG
CGAGATTCGGCGGGCGCTGCTGGATGCGGACGTGAACTATCAGGTGGCGCGTGACTTCAC
CGAGCGGGTGAAGGAAAAGGCTCTTGGCGGAGAGGTGCTGCGATCGGTTTCCCCCGGGCA
GCAGCTCGTCAAGATCGTCTACGACGAACTGGTGCACTTCCTGGGTGAGACGCACCACGG
GATCGAGCTGGCGCCGGTGCCTCCCACCATCATCCTCGTGGCCGGATTGCAGGGGTCGGG
GAAGACGACCTTCTGCGGCAAGCTCGCCCGGTATTACAAGCGTAAGGGCCGTGCGCCGAT
GCTGGCCGCCGCCGACGTCTACCGCCCGGCGGCCGTCGATCAGCTCAAGAAGCTGGCCGA
GTCCATCGGCGTGCCGGTCTATGCCCTCGAAGAGGACGGGCAGGTCGTGCAGGACGCCGT
GCGGGTCGCCTCCGAGGCCGTCGCCGAAGCCCGTCGCAATGCGCGGGACATCCTCATCAT
CGACACCGCCGGCCGGATGCACATCGACGAGCGGATGATGCAGGAGGTGCAGGACATCAA
GGCCGCCGTCGAGCCGCATGAGATCCTGTTCGTCGTCGACAGCATGACCGGCCAGGACGC
CGTCAACACGGCGCGGGAGTTCAACGAGCGGCTGGACTTCGACGGGGTGGTGCTGACCAA
GCTCGACGGCGATACCCGCGGTGGGGCCGCGCTCTCGATCCGCTCGGTCGTCCACAAGCC
CATCAAGTTCGCCTCGACCGGGGAAAAGCTCGATGCCCTGACGGAGTTCTACCCGGACCG
CATGGCGCAGCGCATCCTCGGCATGGGGGACGTCGTCTCGTTCGTCGAGCGGGCGCAGGA
GCAGTTCGACGAGAAGCAGGCGGCGCGGCTGCAGAAGAAGATTCGTACCGAGGAGTTCAA
CCTCGAAGACTTTTACGAGCAGCTTCAGCGCATCAAGAAGATGGGCTCGCTGAAGGACCT
GCTCGGCATGATTCCCGGAATGGGGCGTCAGATCCGGGACCTCGACGTGGATGACGACGC
CTTCAAGCACATCGAGGCCATCATCAGCTCGATGACCGTGGAGGAACGGTTGAATCCGCA
GATCATCAACGGAAGCCGCCGCCGGCGCATCGCCCGGGGGTGCGGCCTGGAGGTCCACGA
CGTCAACCAGCTGCTGAAGCAGTTCCGGGAGATGAAGAAGATGATGAAAACCATGACCAA
GCTGATGGGCAAGGGTCGCGCCGTCGACCTGAGTGCCCTGATGGGCGGTCGGTAACTCTG
TTCGACGCGCAATCACCATCGATCGGCGGGCGTCGGGAGACGCCCGCAGGCTGACACACA
CCGACCATGGCTGTTAAACTTCGCTTACGACGCATGGGGCGGAAAAAGCGCCCCATCTAC
TCCGTGGTAGCCACGGACGCCCGTCATCCCCGTGACGGACGGTTCATCGAGGATCTGGGC
CGGTATCGGCCGCTCGACGAGCCGGCGCAGGTCTCGCTCAACGAAGAGCGGGTGCTGTAC
TGGCTCAAGCAGGGGGCGCAGCCAACGGATACGGTGCGCAGCCTGCTGCGCCGCTATGGG
CTCATGCTGGCGTTGCACCTGGAGCGCAAGGGCAAGTCCGCCGAGGAGATTGCCGAGGCC
GTCGAGGCGCATCGGGCCCGGTGGGCCGAGAAGGACCTCCAGCGCGTCAAGCTGACGCCG
GCCGAGCGCCGCAAGCAGGCCCTGGAGACCGAGCGTGCGCGCGTGCGTGAGGAGGAGGCC
GAAGAGGCCCGGCGTCAGGCCGAGCTCGAGGCACAGCGCCAGAAGGAGGCCGAAGAGGCC
AAGCGGAAGGCCGCCGAGGAGCGGGCCGCCGCGGCCGCCGCCGCCCAGGCCGAGCAGGAG
GCTGCCAACGAAGCCCAGGCGCAGGCGGAAGCCGAAGCCGCCGAGGCGACCGAGGCAACC
GAAACCCCGGCGGACGTTGTGGAGGCCGAAGCCCCTGCGGCGACCGAGGCCGGCGCAGAG
GCGGCCGGTGACGACGCGGACGCCGCCGACGAGACGAAAGAAAGCTGACGGGTGCCATGG
CCCGGGTCGATCCGGAAGCCCTGCTGCTCGTGGGCCGCGTCTGGCGCGCACACGGTACGC
AGGGCGAAATCAAGGTGATACCGGAAACCGACGACCCGCAGCGCCTGGCCGGCCTACAGA
CGGTCCACATCGGGCCGGACCCGGAGCACGCCACGCCGTATGAGGTCGAGGCCGTCCGCT
TTCAGTACCCCCGGCGCGGGCCGATCGCGCTGATTCGCCTGGAGGCGGTGGCGGAGCGGG
AGACGGCGGAATCGCTGCGCTCGCTGCGGGTCTATGCCGACGTGGCCGCCCTGCCGCCGC
TTCGTGACGACGAGTTCTTTCTGCATGACATCATCGGCCTGCGGGTCGTGACCGATGCCG
GTGCCCCGGTGGGCACGGTGCATGAGGTCATGGATCTGCCGGCGCAGAGCATAGCCGTTG
TACGGCGCGAGGGGGCGGCCGACGCCCTGATCCCTCTCGTGCCGGCGTTCATTGCCAACC
TGGATTTCGACGCTCAGACGCTGGTCATTCGTCCCATCGAAGGCCTGCTGGACTAATCGA
GCCTCCGACGATGCGTATCGACATCGTAACGGCGCTGCCCGGACTGGTCGCCGGTCCGCT
GGAACACAGCATCCTCCGGCGCGCCGCGCAGAAAGGGCTGGTCGACGTGCGCGTGCATGA
CCTGCGCGACTACACGACCGACCGGCACCGCCAGGTCGACGACTATCCGTTCGGGGGTGG
GGCGGGGATGGTGCTCAAGCCGGAGCCCATCTTCGCCTGCATCGAGGCGATCCAGCAGGA
GGCCGAAGCCGCCGGAGCGCCGGTCGACGAGGTGATCTACCTCACGCCCGACGGGGAGGT
CTTCGATCAGGAGATGGCCAACCGGCTCTCCCTCCGCCGGCACCTCGTGCTGCTGGCCGG
GCATTACAAAGGCGTCGACCAGCGCGTGCGAGACGCCCTGATCACCCGCGAGGTCTCCAT
CGGAGATTACGTGCTCAGCGGGGGGAACTCCCGGCGCTCGTCCTGGTCGATGCCATCGTG
CGTCTCCTGCCCGGGGTGCTCGGCGACGCGACCTCCGCGCTGTCCGACTCGTTTCAGGAT
CGCCTGCTCGATGCGCCCGTCTACACGCGCCCGGCCGAGTTTCGCGGCATGACCGTCCCG
GACGTGCTCCGCTCGGGCGACCATCCCCGCATCGAAGCCTGGCGGGATGCCGAGCGGCTG
AAGAAGACCCGTGAGCGTCGCCCCGATTTGCTGTCCAGACCCTGATGACCCGGTTTCGAG
CACCCGAGCCCCGTGCCTCCGGGCTGCTCCAGACCGCTCACCCTGACATACCCGAGACAT
TCCCAACGAAAACCATACAGGAGGTGCGCCATGTCGGATCAATTGATGAACCTGGTCGAG
GCGACCCAGTACCGCGACGATATCCCGTCCTTCGATCCGGGTGACACCGTGAGTGTGCAC
CTGCGCGTGATCGAAGGCAATAAGGAACGCATCCAGCAGTTCAAGGGCACGGTCATCAGC
ATCCGCGGCGGTGGCAACAACCGGACCTTCACGGTGCGGAAGGTGTCCAACGGCGTGGGC
GTGGAGCGTATCCTGCCCTTCAACTCGCCCAAGATCGCCAAGGTCGAGGTGCTGCGCAAA
GGTCGCGTCCGTCGGGCGAAGCTGTACTACCTGCGCAACCTGCGCGGGAAGGCCGCCCGC
ATCAAGGAGAAGATGGTCGACACCACCTCCTGATCCGGTGCGTCCACGTGCCGGCACCCC
GCGGTCGGTTCCATCCGCTTTTCCCGCCGGCTGTGCTCGCACGGCTCGGCGGTTTTTTTT
GAAGCGGCATCGTGCGCCCGGCCCCGGCCGCGTGCCATCGACGATCCGGCAATCCACCTG
GCAACCCACCTGGCAACCCACCTGGCAATCCACCCGGCAGCCCCATGAAGATCGCCCTCT
GGGATCATCCCATCGCCGATCCGCTGGCCGACGGCCTGGCCTCGGCCTCGGCGACCTACG
GCGCCTGTGTCCGGCGGCATCCGGCCGGTGACAGCGCCGACCTCGTGCGTGGCGGGCAGG
TGGATCTGGCGCTGGTGCCGTCGCTGGCCGCCCTGCAGGACCCGGACGCCTTCGACGTCC
TGCCGGCGGTGGCGGTCTCCACGTGGTCGTATCCGTTTGCCCGCATCGTGCTGAGGCGGC
CCCTGGGCGAGCCGATCCGTGAGGTCGCCTTCGACCCGGCCTACGAGCAGGAGCGGCACG
TGGCCCGGATGGTGCTGCGCGAACATTACGGCCTCGAACCCGTCTTCGTCCCCCGGCGCG
ATGTGCTCGGTAGGGAGGAGGACGCCGCGCTGCTCGTCTCGGACACGGTCGAGCCGGTGC
CGGCCGGCGGCCCGGTCCTGGACCTGGGGCAGGAGTGGTACGAACTGGCTCAGTACCCGA
TGGCATGGGGCCTGTTCGTGGCCCGGAAGGGGACGGCCACGGCGTCCATGATCCGGGCGC
TCCGGCAGGCGGCGACGGCCGCCGAGCAGGCGCGCGAGGCCTGGCTGGAGGCTCGCGCCC
TCCCCGACGAGCTGACCGCCTTCTACCGCGACAGCCTGCGCTACCGCCTCGACGACCTCG
TCATCGCCAGCCTCACCGAGTGGCGGCATCACCTGTACTTTTTCGGGCTGACGGAGGATA
TTCCCAACCTCGAGTTCGTCGCCCTGCCCGACGACGAGGAAGAGGCCGACGCGCCGAACC
CCCTGTTCTGACCGGCGACGGCCGCTCCCGATCCGCATGATGAGAGGCAGCCTGTATGGG
TGATTCGATCCGTGTCGTTACGACCAACCGCAAGGCGCGTTACGACTTTCACATCGAAGA
GACGCTGGAGGCCGGTATCGTCCTGCTCGGGACGGAGGTGAAGGCCATCCGGGAGGGTCG
GATCAACCTGCAGGATGCCTTCTGCACGGTGGAGCAGGGTGAGATGATCCTGCATGGCTG
CCACATCTCGCCCTACAGCCACGGCAACCAGTTCAATCACGACCCCGTACGTCCGCGCAA
ACTGTTGCTGCACAGGCGCGAGATCGAGCGGTGGGCGAAAGCCGCGCAGCAGAAGCAGTA
CACCATCGTTCCATTGAAGGTGTACTTCAAGAACGGGTTCGCGAAGGTCGAGATCGGGCT
GGCCCGGGGTAAGAAGCTGTACGACAAACGCGCGGACATTGCCGAACGGGAGGCCAAACG
CCGGATCGAACAGACCATGCGCCGCCGTTGACGCGGTGATGTACCCCCGGGTAGACACAC
ACGCCATGCAGGACGTCCACGAACTCGCCCTCCAGGTGGCCCGGCGGCTGGGCCGGGTAG
ACGGCATCGTGGCCGTGGCGCTCGGAGGCTCCTGGGCGCGCGGCGATGCCGGCCTGGACG
ACGATATCGACCTGGTCATCTATTACCACGATGACGCCCGGCCGAGCGTGCAGGACCTCC
GCGAGGTCGCGGCCGAACTCAACCCGAACCACGCCGTCCACCTCGTCGAGGACTACTGGG
AGCAGGGGCCGCTCGTGAACGGGCAGGCCTGGCTCTGGGTGGAGGGGCGCCGGATCGACT
GGCGCTACCGCGATCTGGAGCGAGTCGGCCGGGCGCTGTCGCAGGGGCGGAGCGGCTCCA
TCGGATGCCACTACCAGCCCGGATACCCCCATGGCTTCTTTTCCTACGCCTTCATGGGGG
AGGTGCACTATGCCCGGCCGCTGTTCGACCCCTCCGGTGTGCTGGCGTCGCTCAAGCTGC
GGACGGATCCGTATCCGGAGGCGTTGAAGCTCGCCATCATCCGCCATTTCACCGATGAGG
CGGATCAGGTGCTCTTCGGCGCCCAGCGCGCCGCCACGAACAACGATATCCTCTACGTTG
CCGGCTGCCTGTTCCGGTGCGCCGTCTGCCTGATGCACGTGATCCTGGCCGTCCATGAAG
TGTACTTCCAGAGCGAGCGGCAGGCGCAGCAGTGCCTGCCGCACCTCGAACAGACCCCGG
CCGGTTTCCTGGAGACCGTGACCGACGTGCTGGCCGCCCCCGGTCACACGCCCGAGGCCC
TGCAGGACAGCATTGCCCGGATGCGGGTGTACGTGAGTGAGGTGCAGGTCGCCCATCGCA
AACCGCTCACGCGTCCCTGAGGTGTGGCCCGCTCCGTCCGGCTCCCCCGCATGCAGCCGG
TCCCCTATTCACCCGATTGACGATCCCTACGTACGGCATGACCTTCCCAACCGTCGAAGA
ACAACTCCAGCAGATCCGCCGCGGGGTGGAGGAGATCATCCCCGAAGACGCCCTCATCGA
CAAGCTGAACCGCTCCCGCCAGACCGGCCGACCCCTCATCGTCAAGCTCGGCTGCGACCC
CAGCCGTCCGGATCTGCACCTGGGGCACGCCGTCGTGCTGCGCAAGCTGCGGCAGTTCCA
GGACCTGGGCCATCAGGCCGTGCTCATCATCGGCGATTTCACGGGCATGATCGGGGACCC
CAGCGGCCGCTCGAAGACGCGCCCCCCGCTGACGCTCGAGGAGACGCGCCGCAACGGGCA
GAGCTATTTCGAGCAGGCCACCAAGATCCTCGACCCGGAGCGCACCCGCATCCAGTACAA
CTCCGAGTGGCTCGACCGCATGACCTTCAGCGATGTGGTGCGGCTGGCCGGCCAGTACAC
CGTCGCCCGTATGCTCGAACGCGACGATTTCGAGAAGCGCTACAAGGCCGGCGAGCCGAT
CGGCGTGCATGAGTTCCTCTATCCGCTGGCGCAGGCGCAGGACTCGGTCGCCATCGAGGC
GGACGTCGAGCTGGGCGGGACGGACCAGAAGTTCAACCTGCTCGTCGGCCGGGACATCCA
GCAGGGGAGCGGGCAGGAGCCGCAGGTGTGCATCACGCTGCCGATCCTCGAAGGTACCGA
CGGCAAGGAGAAGATGTCGAAGTCGCTGGACAACTACATCGGCATCAGCGAGCCGCCGGA
GGAGATGTACGGCAAGACGCTCTCCATCCCGGACCGCCTCATCTACCGGTACTTCGAGCT
GGCCACCGACGTCCCCACGGCCGATCTGCCTCGCCTGAAGGCCTTCGCAGAGGCGGACCC
GCGCAATGCCAAGCACGAACTGGCGTTCACCATCGTGCGGATGTACCACGGCGAGGCGGC
GGCCCACGCAGCCCGGGCCTACTTCGAGAAGACGGTGATCCAGAAGGAGGTGCCGGACGA
CGTGGAGACGTTCCGGCCCACGCCGGATGAGGGGACGACCATCGGACTGGTGAACCTGAT
AGCCCAGGCCGGCCTGGCAGCGTCGAACGGAGAGGCCCGGCGGCTCATCACGCAGAAGGC
CGTCTCCATCGATGGGGTCAAGGTGACCGATCCGTTCCGCACCATCGACCTGGCGGCCGA
GGCGCCGTTCGTGCTGAAGGTCGGCAAACGCCGCTTCGCACGGATCGTCTACGGCGAGTG
ATGCGGCCGGCCGCTCTTGACGGAGGCCGTACCAGCGCGTACCCTTGGGCAAGCCTGTGA
ATCATCCCATCGGTGGCGACGTGCCGCACTTCGTTCGATGTCTGCTCGGCGTGCTGCTCT
GCGGGGCCGGCTTTGGTTGTGGGGGCGCTTCGGCCCCTGAGGGCGCTTCGGCCCCCGGGG
CGGCCGCGGCGCCGGCGGTGTCCACGGCTCCGGCGGCGTACGTGGGGGATGCCGCGTGCG
CTTCCTGCCACGCAGAGATTGCCCGGACCTACGCGCAGACGAACAAGGCCCGGTCCGTCA
CGCGGTTCGATCCCGCCACCGCGCCCGAGCGGTTCGACGCGGCTACCGTCTACAACGCCC
GCTCGGACCTCTACTACGAAGCCTTCGTCCGGGGCGACACGCTGTATCAGCGGGAGTATC
GGCTGGATGAGGACGGGACGGTCGTCCACGAGCGCATCCACCGGGCCGATTACGTCATCG
GTTCGGGCAACGCGACGCGCTCGTACCTCATGCAGGTCAACGGCTACCTGACGGAGATGC
CGCTGACGTGGTACGTGCAGCGGGGCCTCTGGGACATGAGCCCGGGCTATCACGAGGCCA
ACGATCGCTTCTCGCGGCAGATCAACCTCGAATGCATCACCTGCCACAACGGGCCGGTCG
AGCACAGCCGCTTCACACAGAACCATTACGCCGACCTGCCCCTTGGCATCACGTGTGAGC
GCTGTCACGGTCCGGCCGGCGCGCACGTCGCCTTTCGCAGGGCGAACCCGGACGCTACGG
TCGAGGCCGATTCGACCATCGTGAACCCGGCCCGGTTGGACCGCAGCGCCCGGCTCTCGA
TCTGCCAGCAATGCCATCTGGCGGGCGTCTCCGTCTTTCCCGAGGGGGAGGACCCGACCA
CGTTCGTCCCCGGTGAGCCGCTGGCCGCGCATCGTACGGTGTTCGTGCCGGAGGGGCAAC
TGACGGACCCGGACTGGGTCGGGATCGACTCGCATCCGGTGCGGCTGGCGCGCAGCGCGT
GCTACCAGAAGAGCGAGATGACATGCGGCACCTGCCACGACCCGCACCGCCCCGCCGACC
TGCTCCCACCCGATCATTACGACCGGGCCTGCCAGTCCTGCCACGGTGCCGACGCCGATC
ACGCCGCGCTGGAGGCGATGGCGCCGGGGTGCTCGCGAGCCGAGCACGGCGGCGAGGGGC
TGCCGGAGACGGCGAGTTGCGTGGCCTGCCACATGGCGACGAGCGGCACCAGCGAGGTCC
CGCACGTCTTCTTCAGCGACCACTGGATCCGCCGTCGGCCCCGTGCGGTGCGGCAGGACG
CCCGCGGCAACGCGGCGGTGGCAGGCCGGGAGCCGGTGCGCCTGGTGGCATTGCAGGAGG
CGGGGCGCAGCGCCGCCGTCATCGCCCCGCGCACCACGAACACGCCCCGGGACCAGCTGG
AGGCGGCGATTGCGTACCTGCATTTCTACGAGACGATGCACGCCCATCCGGCCTACATCG
AGACGGTGATCGAGGCGGCGCGGGCCGGGTTTGCCGGCGGAGCGGATCACGTGGAGGCCC
GCATCGCCCTGGCGCGCGCCCTCGGTGAGGCCGATTCCACGGCGGCGGCGCTGGCCGTCC
TGGACGCCGCCGCACAGGCCTATCCCGGCGATCCGTGGGTGCACTTCTGGCGCGGCGCCT
TCCAGGAGGTCGAGGGGCAGGCCGAGGCGGCCATCGCGTCCTTCCGGCGAGCCGTGGCCA
TCCAGCCCCGGCTCATCGAGGCACAGGTGAAGCTGGCGGACGCGCTGGTCCGTGCCGAGC
GGGTGGAGGAGGCGCTGGTCCAACTGGAGCAGGTGGTGGCGCTGGACCCCGTCCATCAGC
CCCGCGCCTGGTACAACCTCGGGACGCTGCGCCTCCGCCTCGGGCAGGCCGAGGCGGCCC
GGGATGCCTTCGCGCAGGCCGTCCGGCTCGACCCCGACCTGGCGCCCGCCCACATCCAGC
TCGGCTCGATGTACCTGGCCCGGCGGGCCTTCGAGGACGCCATCCGGCACTTCCGGCAGG
CCATCCGGGCGGCACCCACCGACCCGTCGGGGTACGGTAGCCTGGGCTTGACGTACCTGC
AGGCCGGCCGGCCGGATCTCGCCCGGCCCCTGTTCGAGGAGGTCCTGCGCCTCGACCCGA
CCAACCGGCACGCCCGGGCTTTGCTGCGGCAACTGGACCAGGAGCCCTAGGCATCCACGA
GCCGTCAGCCGTCAGCCCTCAGCCGTCAGCTATCAGCCGTCAGCCCTCAGCCGTCAGCTA
TCAGCCCACAGCGAGCCGCTCACAGCCAGCAGCCAGAAGCCCACAGCCTGGCCTATGCCG
GATACGACCCGGCCACGTAGTGCGTCAGCGTGTCTACCTGGGCGCGGGCCTGTTCCGAGA
TGGCGCGGACACAGTCGCCGATGGAAATGAGGCCGACGAGCGTGGTGCCGTCCAGGACCG
GCAGGTGGCGGCACTTCTGCCGGGTCATCAGCGCCATGCATTCTTCCACCGTGCTGCGGG
GGCCGACGCACAGCACGTTGGCCGTCATCACCTCCCGGATCTGCGTCGTCTTCGAGGTGC
GGCCCTGCAGGGCGATGCGGCGCAGGTAGTCCCGCTCGGTGAAGATGCCGACGACCTGCT
GATCGTGTACGACGACGATCGAGCCGACGTTGTGATCGACCATGCGGGCGATGGCTTCGT
AGACGGTTGCCTCGGGACCGATCGTGACCACCTGACGACCTTTGCGGTTCAGGATCTAGG
AGATGGGTGTGGACATGGCGGGCCTCCGTCGTTGGTGAGGGGGGCAGGGCAAAACGCCGC
GTTCGCATCCGCCGTCTCACCGGCCGGGCCGGCCGGCGGCCCCGCAGGCGAAACGACGGA
CCAGAGCTATTTCTAAGTGTGAAGTGTCGGTGAAGTTCCGGCGTTGCGCCTTCGCCCCTG
AATGCGGAAGTTGCAGATGGCCCTTCTTGCACGCCCTTCTCCCCATGTTCTCCGCTCCTC
CTCTCACGTCCCGAGGCCCGCTCCCATGAGACTCCGCATCGCCACGTTCAACCTCGAAAA
CCTGGACGAAACCGACTCCGCGCCCACGCTGGCCGATCGGATCCCCGTCCTCCGCCCCCC
GCTCGAGCGGCTCCGGGCCGACGTGCTCTGCCTCCAGGAGATCCACGGCCAGGAGCGTCC
CGGCGAGTCCCGGCAACTCCATGCGCTCCGGGCGCTGCTGGCAGGGACGCCTTACGAGGG
GTTTTACGTCGAGCACACGAAGACGACCCGCAACGAGGCCTACGACGTGCGCAACCTCGT
GATCGTCAGCCGCTTTCCGATCCGCGACGTGCAGCAGTTCCGCAACGAGTTGATCGACCC
ACCGCAGTACCGCAAGGTCACCGCCGACCCGCCGGAGGCCGAGGCCGATCCGGTTCGGGT
GGAGCGGCCCATCCTCTACGCGCAGATCGAGGTGGCCCCGCAGGTCATCGTCCACCTGAT
CAACGTCCACCTCAAATCCCGCCGTCCCTCCAACGTGCCGGGGCAGCAGCCGAACCGCTA
CACCTGGCGCTCGGCCGCCGGCTGGGCCGAGGGCTACTTCCTCTCGTCGATGAAGCGCGT
CAGCCAGGCGCTCGAGGTCCGCGTGCTCGTCGACCGTATCTTCGACGACGACCCCGACGC
CCGCATCGTGGTCTGCGGCGACTTCAACGCGCACCCGGGGGAGGTGCCGGTGGAGGCCAT
TGCCGGACGCATTGAAAACACGAACAACGCCGATCTCATCGGGCGGGAGTTGGTGCCCTG
TGAGAACACCATCCCGGCGAGCGAGCGCTTCACGTTCCTGCATCACGGCCAGAAGCGGCT
GCTCGACCACATGATGATCTCTCGCCGCATGCTTCAGCACTACCGCCGTTCGGAGATCCA
CAACGAGACGCTGCACGACGAGAGCATCGCTTTCCGCTACGAGCGGCAGTTCCCCGAGTC
CGACCACGCCCCGTTCGTGGCCGAGTTCGAGGTGGCCGGCGTGCCCTCGCCGGCTTGAAC
GGGTCCGGGCGGAGCCTCAGCGGGCCAGGGCACGGACGCGCGCGTCCATGTCCTCGACCT
TTTCGATCAGCTCCTGCTTGTAGGCGATCATGCGCTGCTGGAGGGCCGGGTCCGCGGCGC
CCAGGATCTGCACGGCCAGCAGCCCCGCGTTCTTGCCGGCACCGATGGCGACCGTGGCGA
CGGGGACGCCGCCGGGCATCTGCACGATGGACAGGAGGGAGTCGAGCCCCTGCAGGTGGC
GCGTCGGGATGGGCACGCCGATGACGGGCAGCGGCGTGGCGGCGGCGATCATGCCGGGCA
GGTGGGCCGCCCCGCCGGCGCCGGCGATGATGACGCGCACGCCGCGCTCGTGGGCGGCCT
TGGCGTAGGCCGCCATCGCCTCCGGCGTCCGGTGCGCCGACAGCACCCGCATCTCGTAGG
GGACGTCGAACGACTTGAGGATCTGCGCGGCTTCTTGCATGACGGGCAGATCGGATTCGC
TGCCCATGGCGATGCCGACGAGCGGCGTCTCGGAGTGGCTCATGGAGAAGGAAGGGGAAA
GGAAAACGATGAACGGAGGCAACGGGGTGGGGCTCAGAGGACGATGCGAGCGGCGGCGTC
TTCGGCGCGGCGGCGAACCTCGTCGGGGTCGGTGCCGGTGGCGGTGACGTGCCCCATCTT
GCGGCGGGGGCGGACGTGGGTCTTCCCGTAGAGGTGCACCGTCACGCCGGGAATCTCCAG
CGCCGCGCGGACGGTCTCGGCGCTCGGCGTGCCGTCGCGCCGGCCCAGCACGTTCACCAT
CGCCGCCGCCGGCGCCCGCAGGCCCGGGTCGCCCAGCGGCCAGTCGAGGATGCCTCGAAC
GTGGTTTTCGAACTGCGAGGTGTGGCTGCCTTCGATGCTGTAGTGGCCGGTGTTGTGCGG
GCGCGGGGCCAGCTCGTTGACCAGGATCTGCCCGTCCTCCCGCTCGAACAGCTCCACCGC
CGTCAGCCCTACGCCTCCGACGGCTTCCACCGCCGCCAGCCCGACGCGCCGGGCCTCCCG
CGCCACCGCCTCGGGGATGCCCGCCGGCACGACGACCGCATGGCAGCGGTGGTCGCGCTG
CTCGGTGTAGGCGACCGGGTAGATCACGTGCTCGCCGTCCGGCCGCCGGGCCACCAGCAC
GGACAGCTCGCGCACGAACGGCACCCACGCCTCTACCAGCAGCCCGTCGTCATCGGCCAG
GTCCGGCCAGGCCGCGCGCAGTTCTTCGTCCGAGCGGACGGTGGCGTTGCCGTAGCCGTC
GTACGAGCCGCGGTACTGCTTGAGGAGCACGGGGTAGCCGAAGTGATGCGCCGCCGCCAG
GGCATCCTCGACGGCCGGGCAGCGGCGGAAGGCGGGAACCGGCAGGCCGGCGTCGGCGAG
GGTCTGCTTCTGGCGGCCTTTGTCCCGGATGACGAACAGCGTCTCCGGGGCGGGCCAGAG
CGCCGTGCCCTCGGGCAGCACCTCCGCCAGGTGTTCCGCCGGCGCCCACTCGCTCTCGAC
CGTCACCACGGTGCAGCCATGTGCGAACCGCCGCAGCACGTCGGGATCCTTCCAGTCGCC
CACGGTGCCCTCGCCGAGGCCGTTCATCGGGCCGGAGGCGCGAGGGGCCAGCCACTTCAC
GCGCATGCCCATACGAATCGCCGCCTGCGCCGTCATCCGGCCCAGCTGGCCGTCTCCCAG
GATGCCGAGGGTGGGGAAAGCAGAGGAGGGGTGAGGCATGGAGAAGCGGGGGGCGGAGTG
TCTGGGGTGGATGTCCGGGGAGGAGAAGAAGGGGTCGGGACGCGGACGACGGACGGACGA
GGAACGATCCGCTGTCCGGGCCTCAGGTCGGGGCATTGCCGGCGTGGAGCAGCTCTTCCA
GCTCCCGCTCGTCGGCGACGAGCACCTTCCGGGCTTTCGAGCCTTCGAACGGGCCGACGA
TGCCGGCCTCTTCGAGCTGGTCGACGATCCGGGCAGCGCGGGTGTAGCCGACGGACATCT
TCCGCTGCAGGAGCGACACCGACCCCTGCTGGTGGCGTACGATGATCCGGGCGGCCTCCT
CGAAGAGGTCGTCGGTTTCCTCGACGTCGGCGGTGGAGGCATCCCCTCCGCCGAGTTCCT
CTTCGATGGAGGGCAGGATGTAGGGGCCGGGGCCGGGCTGTTCGGCGATGGCGTAGGTGA
CGCGGTCCACCTCCTCCACCGACACGAATGGCCCCTGTAGCCGGATCAGCTGGCTGCCGA
TCATGTAGAGCAGGTCGCCGTTGCCCACGAGCCCCTGCGCCCCGTTGCGGTCGAGGATCG
TCCGGGAGTCCACCTTCGTGGCCACCTGGTAGGCGATGCGGGCCGGGAAGTTGGCTTTGA
TGAGGCCCGTGATGACGTCGACCGAGGGCCGCTGCGTGGCCAGGACGAGGTGGATGCCGA
CGGCGCGGGCCATCTGGGCCAGCCGGGCGATGGGGCCTTCGATGTCCTTGCCCGCGGTCA
TCATCAGGTCCGCCAGTTCGTCCACGATGACGACGATGTAGGGCAGGTGGCGGTGGTCTT
CCCCCTGGTCGGCGAGCTTGCCCTCGGCCAGCTTCTTGTTGTAGTCCTTGATGCCGCGCA
CCCCGGCCTTCGCCAGCAGGTCGTAGCGCTCTTCCATCTCCTTCTCGCAACTCTTGAGCA
CTCCGAGCGCGAGCTGGACGTCGGTGATGATGGGGTCGTCGTAGGCCTCCGGCATGGCCC
CGAAGTGATCGACGATGCGCGCGTACTGCTGCAACTCGATCTTCTTCGGGTCGATCATCA
CGAACTTCAGGTTGGCCGGATGGCAGGCGTAGAGCAGGCCCGTGATGAGGCAGTTCAGCC
CGACCGACTTGCCCGAGCCGGTGGCCCCGGCGATCAGCAGGTGCGGCATCTTCGTGAGGT
CGCGCAGGAAGACTTCGCCCTCGATCGTCTTGCCGAGCACGACGGGCAGTTCCATGTGGG
CATCGCGGAACCGCGCCGTGCCGATCATGTCCCGGATGCGGACCAGCTCCCGGTGGCGGT
TGGGGATCTCCACCCCGATGGCCGACTTACCGGGGATCGGGGCGATCATGCGGATGCCGC
GCGCCGCCATCGCCATGGCCAGGTCGTCCTCGAGGGCGGTGATGCGGCTGATCTTGACGC
CCGGTGCCGGCGTCAGCTCGTACATCGTCACCGTCGGCCCGACGATGGCATTGATGTCGG
TGATCTGGATGTTATAGGTTTCGAGCTTGTCGAGCAGGATCTGCTTGTTCTCCTCGAGCT
CCTGGTAGTCGATGTCCAGTTCGCCGTCCTCGGCCTCGTCGAGCAGGTCCACGGAGGGGA
AGGCGTAGGGCAGGTCTTCGTCCGGGGGCACCTCGGCGGGCCGTTCGATCACGTCCGCCT
TCTCTTCCTCGACGCGCTGTTGCACGGTCATCGACGGCTCGCCCTCGGGCGGTTCCGTGG
CGGCGGGCACGGCCGCGGCGGGTTCCGCGTCGGGCGAGGGGGAGGCCGGCGGCTCGCGGA
ACAGGTCGTTCACGGTGGGCCGGACGGGGGCGGCGGGTTTCGATGCCGGCGGGAGGGAGG
CCGGGGTGGGGCGTGCCGGGGCCTGGGTGCGGGGCGGCGGGGTGGCGGTCGTAGCCGGTG
TGGGGGCGTCGGCAGCCGGGCGCGTACGCTCCGTCGGTTCCGGGCGGGGGGATCGGGCCT
GGCGCTCGCGGTCCCGTCGGGCCTGTTCGGCCGCTTTGCGACGTTCTTCCAGCCGTTGCC
GGCGCTCGGCCTGGCGCTCGGCGTGCCGGGCCTTGCGGTCGTTCCACCAGGAGCTCAGTC
CGGCCCGGGCCGCTCCGGCCACGTCTTCCAGCCGATCCAGGGAGCGCTGGATGTCGTGGT
CCACCACCAGCAGCGTCGTCACGGCCAGCATCAACAGCAGCAGGATCAGCGAGCCGATGC
TGCCGAAGAGGCTCAGCATCCAGCCGGCGATGCCCTGGCCGAAGAGGCCGCTCCAGCGGC
TCAGGTCTGCCTCCAGCGTCAGCCCGAACCAGCCGAACAGGGCCGCCAGCACGAAGGCCC
CCACCAGCAGCAGCGTCGTGATGAGCGGGAGGAAGACGGGTGTGCGCTGGCGAAAGACGA
CGTATCCCCAGGCGAAGAGCAGCCCGGTCAGCAGCAGCGACGTGTAGCCGAGGAATTGCG
GGACCAGCCAGTAGGCCAGCGCCGCGCCGACGAGGCCGAGGGCGTTGGCGGCGCGGTTGT
TCCCCGGATGCAGGGCCTCCTCGACGGACAGGCTGCGGGCAAGACCGTTATCGCCGGGGG
TATAGGTGACCACCGCGAGGGAGACGAGCAGCGCCAGCACCATCAGGATCAGGCCCAGCA
CCTCCTGCTTGCGCTGGGGAGGGACGAGCGGCGCCGAAGCCGTCTTTTTCGCCGGTTTGC
GCCGTTTCTTGCGCGATGTGGCCATGGGGAAAGAGGGCAGGGGTCGATGCGTCGGCACAG
GGGCGGGGGCGGCCCCGCCTGCGAAAAGGTACCAAACACAACCGTTATTACCAACGCTCC
GCCCGGCGCGATCAGCCGGCCTCGGCCTCCTCCAGCGCCTCGTAGAGGACGAGGCGGCTG
TCCCTGTAGATGGGCAGCACGGGCAGGGCGTCGATGCGGAAGCAGTACTCCACGTCGGCC
GCGTAGCCGCGCTCGACGAGCCAGCGGGCGTGGTGCGTGCGGCGGAGCGCCTGGTCCAGG
TGGTCCCGGTCGTGGCGGTAGAGCGAGTAGGCGATGTGGGCGGTGTCCGAGACCGTGGCG
GGCTCCTGGCCTTCCCAGAGGCGATCGAGCAGGAGCCCGGCGCAGAGCGTGTCCTCGAGG
GAGACGCGGTTGCGCCAGCCGGCGCAGATGATGATGACGTCGAGCCCGGAGGCCCGCGCG
AAGTCGACCACGCGCGAGGCGTTGAGGAAGGAGCCGATGACGAGGTGCTGCGCCGGGCGG
GCCCGGGCGATGGCCGTCGTGCCGTTGGTCGTGTTGAAGATGATGATGCGGTCGTGGACC
GTCGGGTGGGTGTATTCGAGGGGGGAGTTGCCCAGGTGGTAGCCCTCGATCTTCTCGCCT
CCGCGCTCACCGCCCATCAGGAAGCTGCGCTGATCCATGTTCGAAGCGATCTTGCCGGCC
TCGGCCATGTCCGGGGCGGGGACGACGGCCCGGGCGCCGTTGCTCAGCGCCGTGGCAATG
GTCGAGCTGGCCCGCAGCACGTCGATCACGATGACGGTCTTGTCCTTGACGTCTTCTTCC
GAAACGTTCGAACTCGTCAGGAAGACTTCCACGTTCATGGTCCTAACCAGGCTCTCCAGG
GTGAGACGTGCCGACGACCGGCGGGGGCGTGTGGGCCTGCCGGAGCCGCTCAATCTACGG
GGCGAGGCCGGAGCGGCGCAGGGCGGGGTGTCTCATTTTTTATGAAAAGGGGGGCGGTGC
ACCGTCGCCGCCAGCGTCCCGCGGCGCGTCGCGATGCGCAGGGGGGTGCCGGGCTTCGTC
CAGGCCGGGTCGTTGGGGACGTAGCCCAGGCCGATGCCGCGCTGGAGCACGGGCGAGAGC
GTGCCGCTGGTCACCGTGCCGACGGGGGTGCCCGCTTCGTCCTCGATGGCATAGCCGGGC
CGGGGGATTCCACGGCCGTCGGCGACGAAGCCGACGAGCCGCCGCCGGGGGCCGGCGTCG
CGGATCGCCTGCAGGGCCTCACGCCCGATGAAATCGCCCTTGTCGAGTTTCGTGATCCAG
CCGAGGCCGGCTTCCAGCGGGTTCGTCTCTTCGGTGATGTCGTTGCCGTAGAGGCAGTAG
CCGGCCTCCAGGCGGAGGGTGTCTCGCGCGCCGAGCCCCGCCGGTTGCAGTCCGTACGGC
TCGCCGACGGTCAGCAGGGCATCCCAGACGGCGGGGGCCTGTTCGGCATCGCAGTAGATC
TCCAGCCCCGGCTCTCCGGTGTAGCCCGTGTGCGACAGCAGCGCGAAGGTGCAGCCGAAG
AAGGCGCCGGGCGGGACGCGGGTGAACCGGTAGTAGGGGATGGCGCTGACGTCCACGTCC
GTGATGGCGCCGGCGATGTCGAAGGCGCGGGGACCCTGCAGCGCCAGCAGGGCCAGAGCG
TCGGAGGCGTCTTCCAGGACTGCCCCCATCGGGTTGTGGGCCTGCATCCAGGCCAGGTCC
TTCTCGATGTTGGCCGCGTTGACGACGAGCAGATACTCTTCCGCATCGAGACGGTAGACC
AGCAGGTCGTCCAGGATGCCGCCGTCGGGCCGGCACATACAGGTGTACATGGCGCGGCCG
TCGTGGAGCCGGGCGGCGTCGTTGGTGACGAGGTGCTGGACGAAGTCGAAGGCGCGGGGG
CCGCGCACGAAGATCTCGCCCATGTGGCTGACGTCGAACAGCCCGGCTCGCTCACGGACC
GCCAGGTGCTCGTCGATGATGCCGGTATACTGCACGGGCATCTCGAAGCCGCCGAACGCC
ATCATGCGGGCGCCCAGGGCCACGTGCTGGTCGTACAGGGGCGTGCGTTTCAGCGCGGTG
GACGACTCCTCCATGGGGCACGGTCGGGGAAACAGAGGGGATGGACGAGGGTCTGATCAG
CCGCCTCATGATACACTGCCCCGGCAGCAGAGTCAACGCAGCGAACCCCCAGAGACGGCG
CAGAGACGGCGCAGAGACGGCGGCGGAACGGCGCGAAAACGACTACAGGCGGTGCGCCTT
CAGGCCCGCCCGCCGCAGCGTCTCGATGGCCGTCTGCACGGTGGCCTCGTCCACGAAACC
GAGCCGGAAGGTGCCGCCCGTTCCCTCGCGTATCTTGAGCAGTTCGATGTCTTTGATGTT
CACCTCGGCCTCGTAGAGGGTCTGGACGATGTGCAGCAGCGCGCCCGGACGGTCCTCGGC
GTGCACGTAGAGGTCGGCCAGCGGGCGCAGGAACCCTTTGGAATCCCGGGGGATGGACTC
CCGCGCGGCACGCGCCTGCCGGAAGGCCTCCTCCAGCGCGTCGAGGTCCTCGGCGGCCAG
GCGGTTGCGGAGCCGCTGCAGGGCCGCGGCGCAGTCTCCCAGGGTGTCGAGGATGTTGCC
ATGGTTGGCCACGAGGATGTCGCGCCACATGGCGAAGGGGGAAGCCGCGATGCGGGTCAT
GTCCCGGAAGCCGCCGGCGGCCAGCTTCAGCACGGCCTCGTGCTCGGTGGCCCGTTCGGC
GGCGAGGTTCATGAGCAGGACGGCCAGGAGCTGCGGCAGGTGGCTCACCGTCGCGGCGAT
CCGGTCGTGCACGTCGGCCTCCAGCATCAGCAGCCGGGCCCCGGACCGCTGCAACAGCTC
GATCAGGCCGGCGAAGTCGCGGGTGGCCTCGATCGCGGGCATCCCGGCGGGCGGGCAGAG
CACGTACGTGGCGTTCTCGAAGAGGAAAGGGTCGGCGTGGGCGACGCCGCCGTGTTCGGA
GCCGGTCATGGGATGCCCCCCGACGAAGGCGAAGCGGTCGGGGAGGACCTCCCGCGCGTG
CGCCAGCACCGGCGCTTTCACCGATCCCACGTCGGTGATGATCGCGTCCGGGCGGACGTG
GGGGGCGATGGCGTCGAGCAGGTGCAGGATGGCTCCGATGGGGGTGGCCAGGATGACCAG
GTCGGCCTCCTGCACGGCGGCTGCGGGATCGGCCGCGCGGGCGTCGATCACGCCCAGCCG
GAGCGCTTCGTCGAGCACGTCCGGGCGGTCATAGCCGATGATGGTGAGCCGGTCGGTGCT
GCGCTTGAAGGCCAGCGCCAGCGAACCACCGATCAGGCCGACGCCCAGCAGGGCGACGCG
TTGAATCATGATACGGGCATGTCTGAGCGAAGAACGAGGCGGCGGGGCGGGGCGCCTCCG
GGGGGGCAGGCTTTCTCCAGCGAACTGCCGTACATTGCAGGCCCCTCCGGGCGGACCGGT
CCGCCCGGCCGGTGAGACGCAACGGAGGAATCTACGATCCGGCGTCTCCAATCCGTAGTG
CCCCGCGCGACAAACTGATCCTGACGGCCATGCTGTTCCCCATCGGCGATGATGACCGCG
CCCTCCGGCGCCCCGCCTATATCACCATCGGGCTCGTGCTCGCCAACCTGGCGGTCTTCT
TCTTCCTCCAGCAGGCCGGCTACAACGAGGCGTTCATCTACGGATGGAGCGTGATCCCCC
GCGAGATCGTCACGGGCGAAGACCTGGTTCAGCCGCAGACGGTTCGGCTGGGGCCGGATC
AGGTCGTGCAGATCCCGCAGGCTCCGGGGCCATCGCCCATCTACCTGACGATCCTGGTCG
CCATGTTCATGCACGGCGGTTACGCGCACCTGTTCGGCAACCTGCTCTATCTCTGGATCT
TCGGAGACAACGTGGAGCACCGGTTCGGGGCCGTGCCGTTCCTGCTGTTCTACCTGGTCA
GCGGTATCGTGGCGACCTTCGCCCAGATCCTGATCGACCCGGGCAGCGTCGTGCCCAACC
TGGGCGCGTCGGGGGCCATCTCCGGGGTCCTCGGCGCGTACCTCGTGCTGTTCCCACGCA
ACCGCGTCTACTTCCTCTTCTGGTTTTACGTGCTCTCCGTCCCGGCCGTCGTGGCGATCG
GGTTATGGATCGTGTTCCAGTTCGTCAACGGGTTCGGCGCGATCATGATGGCGGAGCAGA
CGATCGGTGGAGTAGCCTATGCCGCGCACATCGGCGGCTTCCTGGCCGGGGTGGTCCTGG
CCTTGCTGATGCGCACGCGCTACACGGACGAGGCCACCAACGTCTACCGGCGCTACGTCG
AGTGGGACGGTGCCCGGCGGTACTGGTGACCGGCCCCGTGTTCTATCGCGTCCCTTTCTC
AAGACTTTCCCGATCCCGCTCGTGATCACCGATCCCACCACGCTGTTCGCTGTCCTTTCG
GCCATTCTGGGCCTCGTCTTCTGGCTGAGCCGGCTGGGTCCGTTGCAGAAGCTGTTCGAG
ATCGTGCCGCCCGTCATCTGGGCCTACTTCGTGCCGATGCTGACGACGACGGCTGGCCTG
ACGCCGTCCGAGAATCCGCTCTACGACTGGATGTCTGCCTACCTGCTTCCGGTGGCGCTG
CTGTTGCTGATGGTGGCGGTGGACCTGCCGGCGATTCTGCGCCTGGGGCGGCTGGCGCTG
ATCATGATGCTGGCCGGGACGCTGGGCATCGTCATCGGCGGGCCGATCAGCTTCGGGCTG
CTGGGCGGGTTGTTCGATGACCCGGAGACGTGGAAGGGGTTCGCCGCGCTCTCGGGTAGC
TGGATCGGCGGGACGGCCAACATGGTGGCGGTGCAGACCGGCGTGGGGGCCTCGGCGGAC
GTGCTCGCACCGATCATCGTGGTGGACGTCGTCGTCGGCTACGGCTGGCTGGGCATCCTG
ATCTTTCTGAGCGCCTACCAGGAGCGGTTCGACCGCTGGACGCGGGCGGACCGGCGGGTC
GTCGCCGACCTGAACGCCGGGCTGGCGGCCCTCGACCAGTCCCGCCGTCCGCCGACGCTG
GCCGACCTGGCGCTGATGACGGGGCTGGCCTTCGGGGGGTGGCGCTGGCGCGGCTGGCAG
CCGGCGCGTTGCCGCCGGTGGGCGATCCCACCATCATCAGCCGGAGCACCTGGGTGATTC
TGATCGTGGTGACGGTGGGGCTGGCGCTGTCGTTCACGCCGCTGCGGCGGCTGGAGCAGG
TCGGGGCCTCTCGCGTGGGCTATCTGGCCCTGTACCTGCTGCTCACCTCCATCGGGGCGA
AGGCGGACCTGCGGGCCGTGCTCGACGTCCCCGGCTACCTGCTCGTGGGGGTGGTGTGGA
TCGCCATCCACGTGGCCGTGCTGATCGGTGCCGCGAAGCTGTTCCGGGCGCCGATGTTTC
TGGTGGCCACGGGCAGCATGGCCAACGTGGGCGGGGCGGCGAGTGCGCCCGTCGTGGCCG
GCGTCTACCATCCGGCCCTGGCGCCGGTGGGGCTGCTGATGGGCATCAGCGGCTACATCC
TGGGCATCTACGCCGCCTTCGCCTGCGCCTACCTGATCTTGCTGGTGGCGGTGTGAGAAG
CTGCTGGCTGAGGGCTACGGGCTGCTGGCTACGGGCTGAGGGCCAGCAGCCAGCAGCGCG
TAGCCAGCAGCCCGGGAGCTAGAAACCAGCCCCCGGGGCTTCGTCGTCGAGCTTCTCGAA
CAGGAAGAACTTGAGGTAGGCCGTCTCGGGCATGGCGTCGAGGACGGGGTGGTCCGGGGG
ATGGCCGCCGCGGTAGAGCAGGCGCAGCCGGGCGCCGGCTTTGCGGGCGCTGTAGCGGAT
GATCTTGAGGAAGGCCTCCTCGCTGACGGCCTGGGAGCACGAGGCCGTGGCCAGCAGCCC
GCCGGGAGGGAGGAGCTGCAGGCCCGTGATGTTGATGCGCTGATAGGCCCGCGTGGCGTC
GTCCACCTCGCGGCGCTGACGGGCGAAGCCCGGCGGGTCGAGCACGACGAGGTCATACGT
GCGGCCCTCGGCCACGTAGTCACCGAGGCGATCCAGGGCGTTGGCCTGCTCGACGGAGCA
GCGGTCGGCGACGCCGTTCAGCGCGGCGTTGTGCCGGACCCGCTCCAGGGCACGGCCGGA
GACGTCGAGGAAGTGGACGGAGGCCGCCCCGCCGGCGGCCGCGTGGAGGCCGAACCCGCC
GTCGGCGCAGAACACGTCGAGCACCCTTCGTCCGGCCGCCACCCGCCGCACCATCTGCCG
GTGCAGCCGCTGGTCGATGAAGAAGCCCGTCTTCGGTCCTTCGAGCACGTCCACGGCGAA
GCGAACGCCGTCCTCGTCGATCTCCACCGGGGCGTCGCAGGTCCCCCGCAGCACGCCGGT
GGACTCCGCCAGGCCATCCTTTTCGCGGAGCCAGGAGTCGTTGCGTTCGACGATGGCGCG
GGGGCCGACGAGGTCCTCCAGCAGGTCCAGCAGCCCGTCGCGGCGCTGTTCCATGCCGGC
GCAGACGGACGTCCACGTCAGCACCGATCCGTACCGGTCCACGATGGTGCCCGGCAGGCC
GTCGCTTTCGCTGTAGACCAGGCGGTAGTGCGTCGTCTCGCCGAAGACGGTTTCGCGCAG
CCGGAAGGCCCGTTCCAGGCGGGCGCGGAAGAAGGCGTCGTCGATGGGACGGTCGGGGTC
GCTGGTGAGGAAGCGTACGGCGATGAGGGAGTCGGCGTGGTAGAAGCCCTGCCCGTAGAC
GTGCCCGTCGGCCCCGGCGATCTGGACCACGTCGCCGGTGGCCGGGTCGCCTTCGACGCG
GTCGATCAGGTTGGCGAAGATCCAGGGGTAGCCCTGGCGGATCAGCTTGTCTTTGCGGGC
GCGGAGGACGATGCGGGCCATCGGGTCGGGCAGAGGGGGGATGGTGAAGGAGAGCGGCCG
GTGCGACTGTGCCGGGCCTGAACCTCGGGCTCCGGGCCTGAACCTTCGCCGGGCCGGAGG
GTTGGATGCAGGCACACGGCCGGGACGGCTCCGGCATGGGCTTTGTCCGGTGCGTGCCGG
AGCCGGTCGGAGGGCGGAGGCCGGCGAGATGCCGGCGTGGCCGAGCCGTGCGGCCGGGCC
GGACCGTAGACCCGAAACGTACGCAGAGGCGCGAGCAGATGCGCGAACACACGAATTCTT
TGCGATGGGGCATCGTCTGGATGACCCTTCTGGTGCTGGGGATGCCCCTCCGGGCGGAGG
CCCAGCGGGTGGCGAAGTACGGCGCGGACTTCCTCTCAGGCGGCGTCGGGGCGCGGGCTC
TCGGGATGGGCAGCGCCTACGTCGGGCTGGCGCAGGACGTGACGGCGGGCTACTGGAACC
CCGCCGGGCTGCACGGCCTCGACTACCCCGAGGTCGCCTACATGCACGCCGAGCGGTTCG
CCGGCATCGTCTCGTTCGACTACGGCAGCGTGGCTCTGCCCGTCAACGCCCGCTCGACCG
TCGGCCTCTCGTTCTTTCGCAGCGGCGTCAACGACATCAAGAACACGCTGGACGCCTGGG
ACCCCGAGCGGGATCAGCCCAAGCCGCGCCCGGAGACGTATTTCACCAGCTTCTCGGCGG
CTGACTATGCCTTCTTCCTGAGCTACGCCCGCGCGCTGGGCGAGCGGCTCTCGGTCGGCC
TCACCGGCAAGATCATCCGCCGCACCATCGGCGACTTCGCCGACGCCTGGGGCTACAGCT
TCGACCTCGGCCTCCAGTACCGCACCGGTCGCTTCGTGCTCGGGGCCAACCTCCAGGACG
TCTCCACGATGTTGCAGTCCTGGAGCATCAACCCGGATGCCTTCCGCCTGGAGGACGTCA
ACCCCGATACCGGGCAGCCCTACACCTTCGAGGAGGTCTTCGAGCAGGAACTGCCCGAGG
GAGGCAGTTACCTCGTCCTGCCGGTGGCCCGGCTCGGCTCCGGCGTCATTCTGCCGCTGG
GCGCCAGCCACCTCACGATCGGCCTCGACCTCGACTTCGCCTTCGACGGGCAGCAGGCCT
ATGCCTTCAACCTGGGTGACGTCTCGTTCCATCCGCGCCTCGGGACGGAGTTCAGCTACC
GGGGCGTACTCGCCTTCCGCACCGGCCTCAGCCGCATCACCACCTCCGAGCGATACGGCC
TGGACGTCGTCCCGACCGTGGGCACGGGGCTGCGCCTGAAGCAGGTGTCGCTCGACTACG
GCTTCGGCGACTTCGCCGGGCTGCCGTCGGATCTGGGCTATTCGCACCGGATCTCGCTAC
AGCTTCGCCTGGAGCAACCCGGCCTCGCCCGCTGACATCGCCCCGCCGCGGTGCCGATCA
CACGCGAACCTGCACCCGGCCTCCCGCATTCCAGAGTCCCATCACGGCCGTCAACCGCTT
CCTTTACGGACACCTTTCGGACGCACATGAACCTCAGCAAGAACGACTGGATCGGTCTGG
GTGCCAGCGTAGGGTTGCACCTGGTGTTGCTGGTGCTCTTCACCTTCATGAACCTCGGCG
TGTCCGATCCGCAGCCCATCGGCTACATCCAGGTCGAGTTCGGCGACTTCGCCGAGGGGC
AGCCGGTGCGCCGCACGCCGGATCCCCGCCCGGAGGTGCAGGAAGTCGTGCCTGATCCCG
AGCCCGAGCCGGTCGAGCAACCCGAGCCGCAGACGGCCCCGCCGGAGGAGGCTCGCCCGG
TCGACCTCCCGGATCAGCCGGAGGTCGTGGACGAAGAGAAGATCACCTCGCCCGAGACGG
AGACGATTTCGCCGGAGGAACAGAACGACCCGGCGCCGGTCGTCGGCCCCGAGCCGAAGC
CCGAGCGCCCGCCGGTGCAGCCGCTGGGTGGAGGCGACCCGGAGGGGCGTGCCGGTGCCG
AGCAGGGGGATGACGGCGAGGGGCAGGACGCACGAAAGACGGCTCCCTTCCAGATCGAGG
GCCTCGACCGGAGGCCGGTGCAGACGCCGCTTCCGGTGTATCGCGAGAAGGTCAACGCCA
CGATCCGCGTCCGCATCACCGTCGATCCCCAGGGCCGGATCGTCGGGCGCCTGCCGCTGA
TCAAGGGGAATCCCGCGCTGGAGCAGGCGGTGATGGACGCCCTGCAGCAATGGCGCTTCA
ACCCGCTTCCCGCCAACGCGCCGCAGGAGAACCAGACGGGCACGATCACCTTCGTCTTCC
GGCTCGAGTAGCACGGGGGCGAGGGACGAGGCTGCCCGGTGCCCGTCATCCGTCGCGCCC
GTCATCCGGCCTGCTTTTGCCGGTCCAGGACGGCTCGAATGGCCGCGCCGGCGTCGACCA
CCCGGCCGATCCGGTCGGTGTCTTCCACGACGAGGCCCGTCTCGTGCAGGATCGTGTAGG
CGTCCTCGGCCGAGAGGTCCGGGGCGAGGGCCCGCAGGACGCCGATCAGGCCGGAGACGA
AGGGGGCGGCCATGGACGTGCCGCTCATGGTGGCGTATCCGTTGGCCGGTGCCAGCGAGA
CGATGTTCACGCCGGGGGCGGCGATGGGGCGGCTCAGGCGGGCGGTGGTGTTGGAGAACG
GGGCCTTGCGGCCCTGCGCATCGACGGCTGCCACGGCGATGACGCCCTCCAGGTTCGACG
GCACGTGGTTCCAGGCGTCCCGGTTGCCGTTGCCGGCCGAGGCGACGAGGATCACGCCGC
GCTCCCGGGCGAAGTCCACGGCATCGGCCAGCACCTTCGGCGGGACGGGGGCGTAGTCGC
CCAGCGAGAGGGAGATGACGTCGGCGGCGTCCTGCGTGGCGTCGATGATGGCCTGGGCGA
CGGATTCGAGGGTGCCCAGGCCGGTGGCGTCGAGCGCGCCGTAGCCGGTCACCTCCACGA
AGCGGCCTTCCCAGTTGAGCGAGGCCATGCCGAGTCCGTTGTTCGTGGCGGCCCCGGCGA
TGCCGGCGCAATGGGTGCCGTGGCCGTGCCGGTCGGTGCGGGCCGGGCTGTCTCGGAACG
TGGCCGCCAGGTCCTCGTGCGCGCCGTCGACGCCGGTGTCGATGATGGCGATCCGTGCCT
TCCGCGCCGGGTGGAGGTCTTGCAGCAGCGCGTGCGCGGCATGGCCGCCACTCATCGCCA
GCGCCCATTGCTCGGCCGCCAGCGGGTCGTTGGCCTGCGCCAGGCCCGGAGCCGGCTCGG
CCACGGGGACCAGCACGGGCGGTTCCAGCCCGATGGATCGGTTGATGGTGACGTCATCCA
CGTTCTCGCGATCAGCTCGCAGGGCGGCCGCGAGGGCTTCGGCGGAGCGGGCGGGCACGT
AGACCAGGTAGACCTGCGCCAGGTCGATGTCCATCGCCCGGGTCACCGTCGGGAAGGCGC
GTTCATAGCGGGCGCCATGGCGGTCCAGCAGCGGGGCGAGTTCCTCGATCCGGTCGTCCG
GTCCCAGTTCGACGAGCAGGGCGAGTTTGGCCGTGCGGGGCTGGAGCAGTGCGCCGGCGG
TGCGCAGCGCGCCGGCCAGGGCCAGAACCAGGATGCCCAGGATGAAGAAGGAGCGCGGGC
TGGTCCGGCGGAGGGCCAGCACCAGCGAGGCGGCCAGCAGCCCCACGCCGAGGCTGGCGA
GCGCCGCGACGACCCCGTCCAGGAAGGTCGGCCCGGCGGCGACCCGCAGGCTGCCGCCGA
CGAGGAGCAGCACCACGGCGAACGCGGCGATGCGGGCGTCCCGCCCGGCCCGGTGGGGGC
GGCTGGCGTCCCAGGCGAGCAGCAACAGCGCGAGGACGATGAGGGCAGAGGCGGCAAGCG
GCATGGCGAGCAGGACGGTCAGGAACGGTCACGCCTTCGATTCGCCGGCACCCGTGCCGG
GTTCGGCCGGTCGGATCGCGTGGATCTTCACGGGCGTGCCCCACATGGCGAACGAGAGCA
CCTGTACGGGTTCCACCTCGGTTTCCACACGGCAGCCTTCCTTCCGGACCGCCTCGGGGA
GGCCATCGAGGGGGCGGAGGGCCTGGCCGTCGTCGGCGACGATGCCCCAGAAGCCGCCTT
CGAAGTCGTTGTACACCACGGTGCCGGTGATCGTCATGGTCGGTGCGTGTCCGTGGAGGG
GTGTGGATCGGGCGGCGCGGTGGCTCCGTCCCGGCGTTTCAAGGCTACGGCACGTGCCGG
GCGGAGTTTCGCCCGTCAGGGGAGCGGCGTGGGGCGGGGCCGGCGGGTGGGTGCCGGGGC
GGTCCGGCTTGTATCCGAGGCAGGGGGACGATAAGTTGGACGGATCCCGCCCGGCTCTGC
GCCGTTGGCACGGCGTTTTCTGGTGTGATAGAGCCTTCTACGGACAAGTGCATCTCCCGA
CGTGTCACGCAACGCTGAAATCATTGCGCTGCTGCTGGCGGACGCCGTGGCCCTGTTCCT
GGCCAACTGGCTCTTTCAGGTGGCGCGGTTCCAGTGGGGGTTGTTCACCGAGCCGGTGTT
CGAGATGGCCGTCGTCTGGACGCCCATCGTGTTGCTGACGGGCTTCTGGCTGGTGCTGTT
CTTCTTCGCCGGGCTGTACCGCGAGCGCTACGCCGCCAGCCGGTTCGACGAACTGGTGTC
GCTGATGAAGGTGGTCACCGTCGGGATCCTGGTGCTCTTCTTCCTGCTGTTCATCGACGC
GCTCGATGCCGAGTCGGCTCGGACCAATCTGCTGTTCTACTGGGCCACCGTGTTCGTGCT
GGTGGCGGCCGGGCGCATCGCTGTCCGGTCCGTGCAGAAGGCGTTGATCCTGCGCGGTTA
CGGTGTGCACAAGGCGCTGATCGTCGGGTGGAGCGAGCAGGTGGAACAGCTCTACGACGA
CGTGGCCCGCTATCCGGCGGCGGGTCTGCGGGTAGTGGGGGCGATCCGCATGCGGCGCGA
CGGCACGGTGCCGGTGCCGGCTGGCGGAGACGGCGCCTCGCTGGATCTGGGCGGCGGTGC
CGGGGATACCGACGTGCTGGCCCGGCAGGCGCTGGAGACGGAGGTACAGTCCATCGAGGC
GCTGCCTCGCCTGATCGACGAACTCGGCGTGCAGGATGTGCTGATCGCCCTCGGCTCGGA
GGACCGCGGGCCGCTGATGGAGGTGTTGCGCCTGTGTGACGGCAAGCCCGTCTCGCTCAA
GCTCGTGCCCGACTTCTACACCGTCATCGGGGGGATGGCGCGGACCGAGCACATCTACGG
CCTGCCGCTGATCGAGGTGATGCCGGAGCCGATGCCGGCCTGGGAGGAAAGCGCCAAACG
GCTGATCGACCTGAGCGTGTCCTTGCTGGTGCTGGTGCTCGGGCTGCCGCTGTGGGTCAC
GCTGGGCGTGCTGGTGCGACTGACCTCCCCCGGCCCCGCCATCTACCGGCAGGTGCGCGT
CGGGCGGCACGGGCGGCCCTTCACCATGTACAAATTCCGCACGATGCACCAGAACGCGGA
GGCCGAAACCGGACCCGTCTGGGCCCGCGAGGACGACCCGCGCTACACGCCGCTGGGCCG
CTGGTTGCGTCGGACCCGCCTGGACGAGATCCCGCAGTTCTGGAACGTGCTCAAAGGCGA
CATGAGCCTTGTCGGGCCGCGCCCCGAACGGCCGTACTTCGTCGAGAAGCTCGCCCGGGA
GATCCCCCTCTACAACCGCCGGCACCGCGTCAAGCCCGGCATCACGGGCTGGGCACAGGT
CAAGTGGAAGTATGACGAGAGCCTCGAAGACGTTCGCCAGAAGGTCAAGTTCGATCTGTT
TTACATCGAGAACATGAGCCTGCGGATGGACTTCAAGATCCTGTTTCGTACCGTCGTCAC
GGCCCTGCGGGGGGAGGGGCAGTGAGCACCGGGACTCGACCTGCCATGGGATGGATGCGA
CGGGGCCTGGCGGTGCTGCTGCTGGGGGCGGGGCTGGCCGGTGCGACGGCCGGGTGCCTG
CAGGAGGCACCCCGGGGCAACCCGCTCGACCCGCTCTCGCCCGACTTCGAGGACGTGGGA
GGGCTCGAGGGACGGGTGACCACGGTGTACCCGCCCTTCGGCGGACTGGCCGGCGCCGAG
GTCCGCCTGACGCCGGGGCCGTTCCTGGCCGTCACGGCGTCCGACGGGCGGTACGCCTTC
CCGGGCGTTCCCTCGGGGGCCTACCAGATGCGCGTGACGCGAGACGGCTATGCCCCGGTC
GATACGGCGGTGACGGTCTTGCTAGGGTCGGTGGTGCAGATGGACCTGGCGCTGCCCGGC
CGCCCCGCCGTGACGACGGCCGCCCTTCGGGCCGTCCAGATCCATCGCTGGTTCCCACAG
GAGCCCCTGCAGATCCTCGACGTGACGGTGGCCGTGGCTGATCCCGACGGCGTCCAGGAC
GTCGAGCGCGTCTGGCTGGAGGTGCCGGCGCTGGGCTATGCCGATACGCTGGCCGGCGCC
GGGGGGCCGGGGCAGTTTGCCGGAACGATCGTGGGGGCCGAACTGCCGGCCTCGTTGCAG
GCGCTCCAGGGGCAGGCCATGCACCTCGGCGTCCGTGATCGCTCCGGGGTGGTCGTCGTG
GTCGATGCCCCGCCGCTGGTGCGGGTGATCGACTTCGTGCCGGTGGCCGTGTCGCCGCAG
GGCCTCGAACCCGTCTCCGGGCCACCCTTCGAGCTGGCGTGGGAACCGGTCGTCCTGCCC
TATTCGTTCACCTTCCGCCTGGACGTCGTCCGCGTCGAAGCCGACATCCAGACGCCCGTC
GTCTCCATCCCCGACCTCAGCGCCGAGCTGAACACCTACACCCTGACCACGGCCCTCGAC
CCGGGCGATTACTTCTGGACGGTGTCCGTGGTGGATGCCTTCGGCAACCGGAGCCGTTCG
AGAGAGGCCGGGTTTCAGGTGGTGGAGTGACGGCACGGCCGGGGGATGCGCTGAGACGGC
TCGCCCGGCCGGACCCGCCTTCGGCTCCACCGGTACGCTCACCCCGGCATGCCCCCTGCT
CCCCCTTCGCCCGGACGTTCCCACACACTCACCTCCAGACCCGCCGCGCGCATGGACGCA
TCCGATACGCTGCAATCGTCCTTCGAAGCCCTGGCCGAGATGGCGCTGGCCATCAACTCC
ATCCGCGAGCCCGAGCGGGTCCTGGAACAGGTGCTCACCATTGCCATGGAAGCCCTCGAG
GCCGAACGAGGGTTCATCCTCCTGCAGTCGGACAGCCACCCCGATGGCTTCGAGATCGAG
AGCTGGCGCAACTTCACCCGGGATCAACTCGGCGACGTACAGCGGCTCTCGAAGAGCGTC
GTCTACAAGGTGCTCCAGACGGGCGAGCCGGTGGTGCTCTACGAGGCGCTCAAGGACGAC
GGCTACGGCGGCACCGAGAGCATCATCATCCAGCAGATCCAGTCCATCGCCTGTGTGCCG
CTGCGCCTGAAGGAGCAGCAGATCGGTGCCATCTACCTGGACAGCCTCCACAAGCGCGGC
CGCTTCACGCGCGAGGCCCTGCCGTTCCTGACGGCCTTCGCCAACCAGGCCGCCGTCGCC
ATCGAGAACGCGCGCCTCTACCAGGCCATGCGCGACGAGAACCGGCGGCTTCGGCACGAG
ATCCAGCGCATCCACGGCTTCGGGGAGATCATCGGCCAGAGTCCCCGCATGCGCGAGGTC
TTCGACCTGATGGCCCGCGTCACGGACAGCGATGCCTCGGTGCTGATCCTGGGCGAGAGC
GGCACGGGCAAGGAACTCGTGGCCCGTGCCATCCACTACAACGGCCCGCGCAAGGACCAG
CCGTTCGTCGCGGTCTTCTGCGGGTCGCTGCCGGACGAGCTGCTGGAGAGTGAGCTCTTC
GGCCACAAGAAGGGGGCCTTCACCGGGGCCACGTCCGACAAGAAAGGCCTCTTCGAAGTC
GCCGACGGCGGGACGGTCTTCCTCGATGAGGTCGGGGATCTGAGCCCGCGTATGCAGACC
GTGCTGCTGCGGGTGTTGCAGGAGGGCGAGATCAAGCGCGTGGGCGATCACGTGACCCGG
AAGGTGGACGTTCGCGTCATCTCGGCCACGAACAAGTCGCTCAAGGAGATGATCGAGGCG
GGGGAGTTCCGGGAAGATCTCTACTACCGGCTGGATACGATCACCATCGAACTGCCGCCG
CTGCGCCAGCGCCGGGGCGACGTGGCCCTGCTGGCGCACCACTTCCTGGACCGGTACGCC
GTCAAGTCGCGCAGCCACATTCGCGGGTTCGAGCCGGAGGCGATGCAGGCGTTGCAGGCC
TACGCCTGGCCCGGCAACGTGCGCGAGCTGGAGAAGACGATCGAGCGCGCCGTCGTGCTG
GCCCGCGGGGATCTCATCACCCGCGCCGATCTGCGCCTGCCCGAGACGAACGCGCTCCAT
CCGATGGAACACGGGCTGACGCTGAAGGAGATGGAGCGCCGCTTCGTGTTGCAGGCGCTG
GAGGACCACGGGGGCAACATCTCCGAGACGGCGCGCTCGCTGGACGTATCCCGGCGCTGG
TTGCACTACAAGCTCAAGGAATGGGAGACCGCCACGTCATAGGGTCCTACCAGCCGTTCG
CCGAGCTGTGCCGCGGGCCGGCCACGACGGTCTACAAGGCCTACGACCCGTCGGCCCGGC
GATTCGTGTTGCTGAAGGTGCTGCGTCCGGACCTGGCGCGGGAGGCCGCGGCGGTGCATC
GGTTCACGACGGAGGCGGACCTGGCCGGGCGGATCGACCACCCGAACGTCGTGCGCATCT
ACGACTTCGGGACGGTGGACGAGACGGTGTACCTGGCGGCCGAGTTCGTCGACGGCCCGG
ATCTGGCGGCCGTGATCGCACGCGGGGCGCTGCCCTGGGAGCTGGCGGCCTGGATCGCCG
GGGAGATGGCGCAGGGGCTGGCCGCCGCCCACGACCGGGGCATCCTCCACCGGGATCTCA
AGCCCTCCAACGTGCTCCTCGGTAGCGACGGCCGGGTGCAGCTCACGGACTTCGGGATGG
CCTCGCTCGCCGCAGAGGGCGAGGGGGCGGAGGAGGTGCGGGGCACGATGCCGTACCTGG
CGCCGGAGCAGGTGCTCGGCGAGCCGCCCGGCCCGGCGAGCGACCTGTTTGCGCTGGGGG
CGACCCTCTACGAGATGCTCGTAGGGCAGCCGGCCTTCCGGGGTGCCGATGCGGCGGCGC
TCCTCGATGCCATCGTCAACTACGACCCCATGCCGCGGCTCGCGGCCGTTTCGGCGGTGC
CGGAGGCCCTGAAGGACCTCGCCGGGCGGCTACTGGCCAAGGCGCCCGAGGCGCGGCCGT
CTTCGGCGCACGCCGTGGCCGCCGCGCTGGCGGACCTGCTCGACGGCCTTCCGGTGGATG
CGGAGCGGCTGGCGCTGTTCCTGGAGGATCCGGCGGCCTATCGCTCGTCCACCCCGCCGC
TTGTGCCTCCATCACAGGCGCGTCCCGCCGTCGAGGCATCACCTCCGACCCGGGAGGCTG
GAGATGCGGGAGCACGAGGCGCGGCTGGAGGGCGCGAGGAGGCTGGTCGCCGCTTCAGGG
GGCGGCGGTGGTCCGCCGCCGTGCTGGTCCTGGCCGCCTTGCTCGCCGGCACCGTATGGT
GGCAAACCCGCACGGAGCCGGCCGTGAACGAGCCGGCGGCGACCGTGACCGGTCCGCTGG
CAATGCGTGAGCCGGTGCCGGCGGACACGGCGGCCGCCTCCGGCGCGACCGCGCTCGAAG
GAGACGCCGACGACGGGGGCGAGGCCGCCGCGGAGGCGGTGGCGGCCGAGGACGGAACGC
CGCCTGCGCCGATGCCGCTCGCCGACGGTGCGGCCGGACCGGCCACCGCACGCGATACCA
CCGCCACACGCGACACCACCGCCGCGCCCCCTGCCGCCGGGGAGCGCCTTGCCGCCGGGG
AGCCGCCTGCCGCCGAGCCGGCGCCGGGACAGGTGCGCGTGGCCGCCACCCCCTGGGCTG
CCGTCTACGTCGGCGACGACTCGATCGGGGTGACCACCACCACCCTGACGCTCCCCGCCG
GCTCCCACGAGCTCGTCCTGCGGCATCCTCAGTTTCCTCCCTACACCCACACCGTCCTCG
TCCGGCCCGACTCGGTGGTTGACGTCACCGTCTCGCTGTGGGCGACCGTCGGCCGGTTGA
CGCTCGACGTGCAGCCGTGGGCGGAGGTGTACGTCGACGACGAATACCGGGACACCGTGC
CGCCGCAGGAGCGGCCGCTGATTCTCACGCCCGGCCGCCACACCCTCCGCCTCGTGCACC
CGACGCTCGGGGCCTGGGAGACGACGCTGGAGGTCGAGGCCGGCGTCAGCGAAACCCGCC
GGTTCGACCTCACGACGCTGCTCGCGCGGCGGTAGGTACGCCTCTTGCGTTATCATGGGG
AGCAACCCACAGAATCCGAAGCAAGCGCGCAGAAATTGCGCAGCACGCATGTGTAGTATC
CTGCCTCATCGGGTGATCCGGTGCGCGCTCCTGCTGGCGCTGCTGGGGGCCGCTGCGCCG
GCCGCCGTGCCGGCCGCCTGGGCGCAGTACCTCACGCCGATGCCCGAGCCGCGTGCCGGT
GCCGCGGCCGCCGTGGTCGGGGGGAAGATCTTCGTGATCGGCGGCGAGGATGCCCGCGGG
CGCGTCCTCGACAGCATGGTCCGATACGATCCGAAGACCGACACCTGGGAGACGAACCTG
CCGGCTCCCGACGAGGGCCGCGTCCACGCCGCCGCCGTCGTGGTCGACGGCAAGATCTAT
CTGCTCGGCGGGCGCGATGCCGACGGCCGCCCGACCAACGACGTGGAGGTCTTCGACCCG
GGAACCGGCCGCTGGACCGAGGGCGAGTCCATGCGGCGCCGGCGGGTGGGCCTCGCGGCC
GTGGTGATCGGACGGCGCATCTTCGCCATCGGTGGCCTCCGGGAAGACGGCAGCGTGGAT
GCGGCGGTCGAGTATTACGACGTGCCGGAGGCCGGCACTCCGGATGACGTGTCGGATGAC
TACGAAGGCGACTGGCAGGTGCTCGACGGCTGGACCTTCCGCACGGCCCTGGGTGGGCTG
GCGGCCGTGACGCTGGATGATGCGATCTACACGTTCGGAGGTGTCAGCCTGTTCGGGCCG
CTGAATCTCGTTCAACGGTACCGGCCGGGTGAGGGTGCTCTGGAGTTCAACGCCCCCCGC
GCCCGGGGATGGCTGCAGGCCGTCGCGCTCAAGCGCCGGATCTACGTGATCGGTGGCTAC
AGCCCGGCCACGTCCGGTCCGCTGGCGGACGTGGAACGGTTCGACCCCGAGACGCGGCGG
TGGCAGCTGGAGACGCTGCTGGCCACGCCGCGCTGGGACCACGTCGCCGTGGCCATCGGG
CGGGAGATCTTCGTGATGGGGGGGCGTGGTCCCCGCGGGAATCGGGATGTGCTGGCCTCG
GTGGAACTGATCACGCCCACCGGGGTGGCCGTGGAGCCCGGTGAGACGCCGGCCGCCTCG
ATGGGCCTGGACGCCTATCCGACCCCGTTCCGTGCGCGCGTGGACCTGCGATTCTCGCTC
CCGCAGCCCGCTCCGGTGCAGCTGGCGGTGTACGACCTGCACGGCCGCCGCATCGCCACG
CTGCACGACGCCTACCTGCCGGCCGGGACGCATACCCTGGCCTGGTCGGGGGATCGGGAC
GGGGGCGGCACGGTCCCGGCCGGGGTGTATCTGGCGCGCCTCCAGACCGGCAGCGAGGTG
GTGTCGACGATGCTCATCCGGGTGCGTTGAAGGCATGAAACGACAGGCACACGGATTCCG
GTGGTGGGCGCTGGTTCTTGCCGCATGGGTGGCGGTGGGGCCGGCCCGGGCACAGGCGCC
GGGGGAGGCGGTCGTAGCCGCCGTGCGAGCGGCCTTGCAGCAATTCGCCTACGCCGAGGC
CGAGCAGCAGGCCCGCGCCGCGCTGGCCGAGCCCGAACGCTTCAGCCTCGATCAGCTCAC
CGAACTGCACGCCCTGCTCGGGCAGGTGGCCTACGCGCAGGGCGAGGACGTGGAGGCCCG
GAGGCAGTTCGAAGCCGCACTGTCGCTCAACCCGCACCTCACGCTGGATCCTCTGCTCGT
CTCGCCCAAGATCATCGCCTTCTTTGAGGAGGTGAAGCGCACCTGGACGCCGCCGGAGGC
CCGTACCTCCCCGACCGATCCTCCCCCGCGGTACGTGGTCGTCCCGGATCCGCGCCCGGC
CGCGGCGCTGCGCTCCATGCTGGTCCCCGGATGGGGGCAGCTCTACAAAGGCGAGCGCCG
CAAGGGCCGGTGGCTCCTCGGCGCGTGGGTCGGCACGGCCGGGGCCACCGCCGCCGCTCA
CCTGGCCCGCGCCCGCGCCGAAGACGCGTACCTCGCCGCGCGCGAGCCGGACCGCATCGC
CGATCGCTACCAGCGTTTCGACCGGTGGCACAAGCTGCGCAACAACCTCGCCCTCGCCGC
GGCCGGCGTGTGGGTGGTCAGCTACGTGGATGCGCTCGTAGCTGCGGGCTCCGTACCCGC
CGTCGGCCGGCGGCTCGACCTCTACGTCGTCCCGGATGGCTCGGGCTGGCATGGCGGGCT
GCGGTGGCGGCTCCCCTGATACCGCCGCGGAGGATCATAGCCTGGCGTTGTCATCCGGTG
TGCAGGTTTTGCACAGGGGTGTAACCCCCGTGCACAACGTCACCCCTTCGTACGGCGGGC
GATGAAGCCGGTCCGGCCGATGCACCGGGGCCAGGAGCTCCTTTCGCCCGAAAAATGAGG
GTGTGTCGGGTTTTTTTTCGGGGAGGAGAGGGCTGGCACAGGCTTTGTCGAGAGAGGGGC
TGAGGCCGCCCCCGGACGGGGCGGCATCCATCGTGCAGTCCTCAAACGAACCGAGAGAAA
GATCATGAACGAGTTACTACGACTTCCCCGACACATGAACCGGCTGGCCGTAGCCCTGCT
GCTCATGCTGGCACTTCCCACCGCGCTCCCTGCTGCGCTCCGGGCGCAGACCGGCGAGAT
CCATGTGGAAGGGCGCATCCAGGCGCTGACGTCCACGACACTGACCGTCGGAGACGTCGA
GTTCATGCTCACCGACGCGACCGAGTTGCGCAGCGATCTGGAAGTTTCCCTGCAATGGGC
CGATCTGCAAGTCGGCTGGTGGGTCGAGGTGCACGGCCTCCGGGCACCCAACGCCACGGA
GTACGTCGCCCGGCAGGTCAAGGTCAAGACCGGCTCGGATGACAACGGCTCGGACGACAA
CGGCTCGGACGACAACGGCTCGGACGATAATGGTTCGGGCGATCACGATGAGGAGGTGGA
GGTCACAGGCCTGATCGAAGCGTTGACCGATACCTCGATCACCGTGGTCGGGCAGACCTT
CCGGGTCACCAACCGGACCGAGGTGGAGGTGCACGGCGTGGACGTGCCCTTCTCGATGCT
GCTGGTCGGCGTGCTGGTCGAGGTCGAAGGCGTCTACCGGGACGGGGTGCTCTACGCCTC
CGAGATCGAGGTCAAGCGCCGGGACGCGCCGGGTGCCGTGCGGGAGGTGGAGTTCAAAGG
CCGCATTACCGGCCTGACCGACAGCACCATCACCGTGCTGGAGATGACGTTCACCGTCAC
CCCGCTCACGGTCGTGATGGATGACGACCGCAACGTCATCCGGTTCAGCGAGCTGATGGA
GGGGCAGGTGGTGGAGGTCAAAGGCCTCTTCTACACGGAGCGCGGCGTGCTGGTGGCCGT
CCGCATCAAGGTGGACGATGACGATGACAACGATCTGCCCGGCTTCACCCTGCTGCGCGT
CGAAGGCGTCATCGAAGCCCTCACCGACACCAGCCTCACCGTCGGCGACACGGAATACTT
CACGCTGCCCTGGACGCAGGTGCGGGACGAGGACAACCGCCCGATCCGCTTCAGCGAGCT
GATGCCCGGGCAGGTGGTCCAGGTGGTGGGCGCGTTCCGCGGAGACAGCCCCGTCTACGC
CCTGCGCATCAAGGTCATCAACGACGACGACGATGAGGACACCACCGAAGGGATCGTCGA
GACCGAGGGGTATGTGCAGGCCCGCACCGACAGCTCCATCACCGTCAACACCATCACGTT
CTACCTGACGGCCGCCACGGTCATCAAGGGCGATGACCGGCGGCTGGCGCCCGAAGACCT
GATCGTGGGCGACTACGTCGAGGTCCGGGCCAAGCTGGGTAGCGACGGACTCCTCTACGC
GCTCTACATCAAACTCGAAGACGACGAGCGCGAGGTCGAGGTCGTCGGCCGCATCACCGG
CGTCGACCTGGAGCAGCGGCTCATCGCCATCGCCGGGTTGCAGTTCTACGTACCCGAGAA
TGCCGAGATCGAGGATGCCTACGGCCGGCCGTTGGTGCTGGCGGACCTCTCCGCCGGGAT
GATGGCGAAGGTGGAGGGCTACGTCCAGGGAGACGGTTCGCTGCTGGCCCGGGAAATCAA
GGTGCGGGTGCCGGTCGTCGCCAACGTCAACCTCACCGGAACGATCACGGAGGTGGGAGA
CGGGCAGATGGTCGTGCTCGGCCACACCTTCCATATCACGGCGAAGACGAAGATCGTGAA
GGAGGGTGAAGGCCGGGTGGACCCGTCGGCGCTGGCGGCCGGTCAGGTCGTACACGTGCG
CGGGATCATGCATGCCGACGGCACGCTGATCGCCCAGCACATCCGCATCCTCAGCCTGCC
GCAGCTGGAGATCTCCATCGCCGGCGTGATCGAAACCATCGGGGCCGATTCGCTCACCGT
GTTCGGGCTGACCTTCCACGTCGATGCCGCCACGAAGGTCTATGGCTACGACGGCTCGGA
GATCTCCTTCGCGGATCTGGCCGAAGGGCAGTACGTGCGGATCAAGGCCGAGCTGGTGGC
CGGCATCGGGCTCGTGGCCCGGCGCATCAAGCAGGTCGAGCACCTGATCACCACCGGGAC
GGTCAGCGCCCGGGCCTCGGGCCGGATCACGCTGAACGCCGCCGCCTTCGCCGTCGATGA
AAACACGCTCGTCGTGAATGCCGCGGGCGAGGTGATCGACCTGGAGCAGATCGCGGCCGG
GGCGCGCGTGGAGGTGTACGCCGAGGTCGAGGCGTCGGCCGAGGCCGGGCACACCCCCGC
CGGCACCACGACGCCGACTGCGACGAAGGTGGTCGTCCTGAGTGACGGCACCACGCTGTC
CACCGGCACGAACGGTACGGACGATCTGCCGACCGGCTTCCGGTTGCAGCAGAACTACCC
GAACCCGTTCAACCCGACGACGACCATCGCCTTCGAACTGACGCGGGCCGAGGCCTCGCC
GGTGTCGCTGGTCGTCTACAACCTGCTGGGTCAGGAGGTGCGGACGCTGATCCAGGGGGC
CTTGCCGGCCGGCACGTACACCGTCGAGTGGGACGGCCGCGACAACGCCGGGGCGCCGGT
GTCGAGCGGGGTCTACCTCTACCGGCTCACGCAGGGCGATCAGATGCAGACCCGCAGCAT
GGTGCTCATGAAATGAAACCCGCGCGGTGATGCCGGACACGGGAGCCCGCTGAGAGGGGG
CTCAGAGGCTCCCCGGGGGCGCAGGTCGGCGACGGCCTGCGCCCCTGTCTGTTTCGGGCG
ACGGGGGGCAGACGATGCACGGACGTCTCGACATTTCCAGCCCTTTTTCCGATACTGGCT
GGCACGCCGAACGGCGGCCGCCACCCCGCCCCGCATCCCGGGCGGGGTCGGCGTGCCGCT
GCGTTGCGCTGTCCCCCTCTCCACCATTCGTACCCGAACCGATGAAGTCGTTCATTAGCG
CGCGCCTGAGCGCCATGATGTTCCTCCAGTTTTTCGTCTGGGGAGCCTGGTACACCACCG
TGGCCGTCTACATGGCTAACCACGGCATGGGCGATCTGACGCACTGGCCTTACACGGTCA
ACCCGGTGGCGGCCATCGTGGCCCCGTTCTTCCTCGGCCTCATCGCCGACCGCTACTTCG
CCACGGAGAAGGTGCTCGGGGTGCTCCACCTGCTCGGCGGGGTGGTGATGCTGTTCGTGC
CGCAGACCTCCGGCACGCCCACCGTGTTCATCCTGCTGCTGCTGCTCTACAACCTGTGCT
ACATGCCCACGCTGGGGCTGTCCAACACGCTGGCGTTCCACAACATCCAGGATCAGGAGA
AGCAGTTCCCGCTGATTCGCGTCTTCGGTACGATCGGATGGATCGTGGCCGGGCTGTTCA
TCAGCTTCGTGCTGAGCGGCTTCGTGGAGGGGCTCAAGCCGGAGCAGACGGCACTGCCGC
TCTACACGACGGGCATCGCCAGCCTGGTGCTGGGGGTGTACGCCTTCACGCTGCCGCATA
CCCCGCCGCCGGCGGCCGGTGAGCGCGTGTCGCTGGGCAGCATCCTGGGCGCCGACGCCT
TTCGCCAGCTGGGCAGCCGTCCGTTCTACATCTTCCTCGTCAGCTCGCTGCTGATCTGCA
TCCCGCTGGCGGCCTACTACAACTTCACACAGCTCTTCCTGGAAGCCACCGGCTTCGAGA
ACATCGCCGCCACGCAGACGCTGGGGCAGGCCAGTGAGGTGATCTTCATGCTGCTGATGC
CCTTCTTCTTCGCCCGCCTCGGGGTGAAGTGGATGCTGCTGGTGGGCATGGGCGCCTGGG
TGCTCCGCTATGCGCTCTTCGCGCTGGCCGCCCCGGCCTCGGTCGTCTGGATGATCCTCT
TCGGCATCCTGCTCCACGGCATCTGCTACGACTTCTTCTTCGTCACCGGCCAGATCTACG
TCGACAAGAAGTCGACGCCGGCGGTGCGGGGGCAGGCGCAGGGGCTGCTCGTGTTCGTCA
CCTACGGCGTGGGGATGCTCATCGGGGCGCAGGTGGCCGGCAACGTGTACAACGCGTTCC
TGGGCGAGGCCACGTTGCTGACGCTGGAACAGTGGCAGAGCTTCTGGTGGATCCCGGCGG
CCTTTGCCGCGGCCATCGCCGTGTTCTTCGCGGTCAGCTTCCGGGACGACGTCTCGAAGG
AGATGCCCGCGCCCGCCGGTACGGCGGCGGAGGTCTGAGGGCACCTCGTACATCGTGCAT
CGTTTGCGTGAGGGCGCGTCGGGAGGCGGGCCCTCACGTGTTTTTTCATCGTCGTTCCGG
TCTGGTATGATACGCGATACACCCGGCCTCGTGGCCGATCTGGACGTCAAGGCGTTGTTT
GCGGCCCTGCATCTGCCGCGGGCCATCGAGGAAAAAAAGCTGCGGCTGATCCGGCAGGGG
CGGCTGCGGAAGTGGTTCAGCGGCTACGGGCAGGAGGCCATCGCCGTCGGCTGCACGTGG
GCGCTCGAGCCGGCCGACTACATCCTGCCCATGCACCGCAACCTGGGCGTCTGGACCACG
CGCGGCGTGCCGCTGGACCGGCTCTTCTGCCAGCTCATGGGCAAGGAAGGCGGCTTCACG
AACGGGCGCGACCGGACCTTCCACTTCGGACTGCCGGCGTATCGCATCGTCGGGATGATC
TCGCACCTGGCGGCGATGTTGCCCGTCGCCTGCGGGCTCGGGCTTGCGGCCCAGCTCCGG
CAGGAGCGGTTCGTCGCCTGCGCCTTCGTGGGCGAGGGGGCGACGCGGGAGGGCGACTTC
CACGAGGCGCTCAACCTGGCGGCCGTCTGGAAGCTGCCGGTGCTGTTCGTCATCGAGAAC
AACGGCTACGGCCTCTCGACGCCCACGCGCGAGGCGATGGCCGTGGAGGACCTGGCGACG
GCGGCGGCCGGATACGGCCTGCCGGGCGAGGTGGTGGACGGCAACGACGTGCTGGCCGTG
ATCGACGCGGTGCGCCGGGCGGCCGGGCGGGCCCGGGCCGGTGAGGGGCCGACGTTGCTG
GAGATGAAGACCTTCCGTATGCGCGGCCACGAAGAAGCCTCCGGCACGAAGTACGTCCCG
AACCACCTCTTCGCCCGCTGGGGGCCGCGCGACCCGATCCGGCGCTTCCGCACGTTGCTG
CTGGAGGAGGGCCTGGTCACCGAGCCGGAGCTACAGGCCATCGAGGACGAGCAGCGCCGG
CGGGTCGAGGAGCTGGCCGAGTGGGCGCTGCAGCAGCCGCCGGTCACCAGCACGCTGGAA
CGCGAACGGGCCGACGTGTTTGCGCCGGCCTTCACCGGCCACCGCCCGCCCGCGGGGCCG
GCCTCCGAGAAGCGGTTCATCGATGCCATCTCGGACGCCCTGCGGCAGGCCATGGAGGAG
GACGACCGCATCGTGCTGATGGGCCAGGACATCGCCGAGTACGGCGGTGTGTTCAAGGTC
ACGCAGGGGTTCGTCGGGAAGTTTGGCCGGGAGCGCGTGCGCAACACGCCCATCATCGAG
AGCGGAGCCCTCGGGGCGGCGATGGGGCTGGCGCTCGAAGGCTTCAAGCCGGTCGTGGAA
ATCCAGTATGCCGACTTCATCACGTGCGGCTTCAACCAGATCGTGAACAACCTCGCCACG
ACGCACTACCGCTGGGGCGCTCCCGTCAACGTGACGATCCGGGCCCCCTTCGGCGGGCAC
ATCGGTGCCGGGCCGTTCCACTCGCAATCGCCCGAGGCCTGGTTCTGCCACGTGCCGGGG
CTCAAGGTCGTCGTCCCGTCCACGCCGCAGGATGCCAAGGGCCTGCTGCGGGCCGCCATC
GACGAGCCGAACCCGGTGCTGTTCTTCGAGCACAAGTACCTCTACCGCGCCATCCGGGGG
CCGGTGACCGACGCTCCGTTCCACCTCGAACTGGGCCGGGCCGCCGTCGTCCGCCCCGGA
CGGCACGCGACGCTCGTCACCTACGGTCTGGGCGTGCACTGGGCGCTGGAGGAGGCCGCC
TACTGGCATGAGCAGGGGGTAGAGCTGGAGGTCATCGACCTGCGTACGCTGGTGCCGTGG
GACCGTGCCACCGTGCTGGGTTCGATCGAGAAGACGTCCCGGTTGCTGGTGCTCCACGAG
GCCGTCCGCACGGCGGGCTTCGGGGCCGAGGTGGCCGCGTCCGTCGCCGAGGAAGCCTTC
ACGCTCCTGGACGCCCCGCCGGTGCGGGTCGCCGCGGAGGACTTCCCCGTGCCGTTCTCG
GAGTACCTGGAGCAGGAACTGCACTCCCCCCGGCCCCGGCTCCGCCCGGCGCTGGAGCGG
CTCCTGCGCTTCTGATCTCCCGTCGGCCCCGCCCGGAGGTCCGTGAAGGCCTGCGGAGGC
CCGGCTGTACCGGCCCCGCCACGCTGCAGGTCCCGAAGTGATTCGGTATCTTCCCGGTCG
GCGCGCCGGGATCGGCCGGGCGGAACCTGCGCACGGTGTCTGCGTCGTCCGGCCCGTCGC
ATTCATCCACCCACCTTCGAGACGTCACCATGCCAGACGCCACGCCCATGCCCGAGGTCG
GGCAGCCGGCTCCCGACTTCGAAGCCCGGAACCAGGACGGCGAGACGATCCGCCTGTCCG
ACTACCGGGGCCGCAAGGTCGCGCTGTATTTCTACCCGAAGGACGACACCCCCGGCTGCA
CCAAACAGGCGTGTAGCCTGCGGGACGGCTACCAGGCGCTGCTCGATGCCGGGATTGCCG
TCCTCGGGGTCTCCGCGGACGACGTGGACTCGCACGCCACGTTTGCGGACAAGTACGAGC
TCCCCTTTCCGCTCCTGGCCGACCCGGAGCACGAGATCCTGAACCGGTATGGCGTCTGGG
GCGAGCGCAACCTGTACGGCCGCACCTTCATGGGCATCAAGCGCACCACGTTCCTGATCG
ACGAAGACGGCATCATCCGGCACATCATCAAACGCCCCCGCGTCGGCGAACACGCGCAGG
AAGTGCTGCAGAAGTTCGGCGTCGCCTAGCCGCGGCGATTCGGTCGAGCAGAGCGGGCGA
GGCGCGATGCGGCGACTCCGTTTCCCACGCGCCCGCCGATCGTGCTCGGTTGCTCTTCAT
TTCCCTACGTCTGTCCCTACCTACCTCATGACGCGACGGCTGGAAAACAGGTACGAGCCG
GTGATCGGGCTGGAGGTGCATTGCCAGCTCCAGACGCAGTCCAAGGCGTTCAGCCCGGAT
TCGGCCGCCTTCGGCGGCGAGCCGAACACGCACGTGGATCCCATCAGCCTGGGCCACCCC
GGGACGCTGCCGGTGCTGAACCGGCAGATGGTGGCCTACACGCTGCGCATGGGGCTGGCC
ACGCATTGCCGCATCGCCCCGCGCTCGGTGATGGCGCGGAAGCATTACTTTTACCCGGAC
CTGCCCAAGGGCTACCAGATCTCACAGTTCGACCAGCCCATCTGCACCGACGGCTTCGTC
GAGATCATGCTGGAGCCGGAAGGGGACGGCGAGCCCGTCGTCAAGCGCATCGGCATCACG
CGCATCCACATGGAGGAGGACGCGGGAAAGAGCCTGCACGATCAGGATCCCTACCACACG
CTGCTGGACTACAACCGCTGCGGGGTTCCGCTGATCGAGATCGTCTCGGAGCCGGATCTG
CGCTCGGCGCGGGAGGCGTACCTCTACGTCCAGAAGATTCGCCAGATCGTCCGCTACCTC
GGCATCTGCGACGGGAACATGGAGGAAGGCTCGTTGCGCTGCGACGCCAACGTCTCCGTC
CGCCCGCGCGGGCAGCAGGCCTTCGGAACGAAGACGGAGATCAAGAACATGAACTCGTTC
CGCAATGTGGAGCGGGCCATCGAGTTCGAGATCGCCCGGCAGATCGCGCTGCTGGAGGCC
GGCGAGGCCGTCGTGCAGGAGACGCGGCTGTGGGACGCGAACCGGCTGGAGACGCGGCCG
ATGCGTTCGAAGGAAGAAGCACACGACTACCGCTATTTCCCCGACCCCGACCTCGTCGAC
ATCGTCGTGTCCGAGGCGGAGCTGGAGGCGATCCGGGCTGCGCTGCCCGAGATGCCGGAG
CAACGCCGGCGGCGCTACATGGAGGACTACGGCCTGCCCGCCTACGATGCCGGGGTGCTC
ACGGAGGAACGCAGCGTGGCCGACTACTTCGAGGCGGCGCTGTCGGCGCTCTTCAAGCGC
ACCGGCGGTGGAGACACCCGCGCGCAGGCCAAGGCCGTCTCCAACGTCGTCATGACCGAC
GTACTCCGCGTCCTCAACGAGCGCGGCCTCGACGCCGGGGCGCTGCCCGTCGGCCCGGAG
CGCCTGGCCGGGCTGGTATTCCTGCGCCTGGAGGATCAGGTCAGCTCCAGCGGGGCGCAG
GACCTGTTCGCCGCCATGCTGGAGGACGACCGCGCGCCGGAGGTCATCGCCCGCGACCGC
AACCTGCTGCAGGTGTCGGACGCCGGCGCGCTGGGGCCGGTGGTGGATCAGGTGCTGGCG
GGCAACCCGAAGCAGGTTCAGCAATACCTCGAGGGCAAAGAGAGCGTGATCGGCTACTTC
ATCGGGCAGGTCATGCGCTCCTTCGACGGCTCGCCCGATCCCAGGCTGGTGCGCCGGCTG
CTCCAGGAGAAGCTCGAAGCCGCTCGCTCGTAAACGCCCGTCCGTGAAACGGATCGGCGT
CTGGCGCGTTGCGCGTCCGGCCCGGCCCTGTGCGGCCAGGCGATTCCCCGGATCCATTTT
CAGAGTAGGTTATGACGTATCGAGGAGCATGGCTGCGCGGCAGCCTCGGCGCGCTGCTGG
TGCTCGGCCTGACCGCGGGCGCGCTCGTGGCCTGTGGAGCCGCCGAGTCTGCCCCGCCGC
CGGTTCGAAGCTATCTGGAAGGCCAGATCACCGTCCGCGCCGAAGTCGATTCCATTCCGG
ACTACCGGGGCTTCGAGGTGCTCGTTGCCAGCTCCACCTCGCCCTCGGCCGACCTCGACA
CGCTCGGCTATGCCGTGACGGACAGCACCGGCTTCTTCCGCATGGACATCACGGCACCCC
ACCGCGGCATCTATGCCGTCGTCATCGCCCGGCGTGGGCAGATCCTGAAGGTGGACGAAA
TGGTCGTGGCCGACGGCGACTCCGCGCAGATGCGGCTGGTGCTGCCGGCCGGGCAGCGCC
CCATCGCCGTCCGCTCGCGCGAGAATGCCGCCTGGCTGGCCTTCCGCAACACGCAGGCCC
AGCACAATCAGGAGCTGATGAAGATCGTGCAGGAAGGCAACTTCCAGGAAGCCGAGCTGC
GGCGCAGCATCCAGCAGACGGCCACGATCCTCTGGAACCTCCAGGAGCAGTATCCCAACA
CCCTGGGCGGTGCCATGGCCGCCGCGCAGTCCATCATCACGCTGGACGACTGGAACGACT
CGCTGCTGGTCGCGCGTATGCGGCAGATCCAGCCCGACAACCCCCGCCTGGTGGACGTGG
TCCGCATTGGCCGGGGCGCCGTGGCCCGGCTGGCCGGGCAGGACTCGGCCATCGCCTTCG
TGCGGGCCTACCAGCGGCAGGTGACCGAGCCGGCGGACTGGGCCGCGTTGCAGTCGGAGA
TCGTCATCGCCTACATGGACAGCCTGCAGAACGACCGGGCGCTGGCGGCCGTGCGGGAGT
TGAAGTCCACCACGACGGACTCGGTCTGGACGGCCTGGGCTCGCCAGGCGGAATACGAGC
TGCAACACCTCATGCCCGGCATGCCGGCGCCGGGCTTCACCGCCACGACGTACGACGGCG
AGGCGGTGAGCCTCGAAGACCTGCGCGGCCGTCTCGTGCTGCTGGAGTTCTACCGGCCCG
AGCTGCCGGCCTTCCAGCAGGAGCTGCCCATTCGCAACACCCTCTACGAGGTGGCCGCCC
CCGGCACGTTCGACATCGTCTCGATCTCGCTCCAGCCGGACACGCTCCTCAACGAGGCCT
TCTTCGAGGGACGGGCCTTCCCCGGCATCCACATCATCGGCCCCGGCGGGCCGTCCTACG
ACGTCGCCGAGCGGTATGCCGTCACCGCCCTGCCCACGCGTATCCTGATCGACCCGGAAG
GCCGCATCCTGAGCAAGTACGTGGGCAATGCCATCATGGCCGTCCGCGACGATGTGATGA
CCCGCCTCGGCCTCTTCGAGGACCAGGCCGGCATCGACGGTCCCTGAACGAACCATCAAC
CTGCACGCTTCTTCATGCTGATTGCCGGAAACTGGAAGATGAACACGGACCTCCCGGCGG
CCGTGGCGCTGGCCGAGGCCGTCGTGAAAGAGGTCGGAGACCCCGGCGACGTCCAGGTCG
CCGTCTGCCCACCCTTCATCAGCCTCGCGGCCGTCCACGAGGTCGTCGACGGGTCGCCGG
TGCGGCTCGGGGCGCAGAACATGCACTTCGAAGAGCAGGGGGCCTACACCGGGGAGGTGT
CGGCGGCGATGCTGACCTCCGTCGGGTGCACCTACGTCATCCTCGGCCATTCCGAGCGGC
GGCAGTACTTCGGCGAGACGGACGCGCTGGTCAACCAGAAGGTCAAGCAGGCGCGTCGGC
ACGGCCTCGTGCCGATCATCTGCATCGGTGAGACGCTGGATCAACGTGAGGCCGGCGAGG
CGGAAGCCGTCGTGCGGACGCAGGTGGCCGGGGCGCTCGAGGGCATCGACGTCGAGGACC
CGTCCACGCTCGTGCTGGCCTACGAGCCCGTCTGGGCCATCGGCACGGGGCGGACGGCCA
CGCCGGAGCAGGCGCAGGCCATGCATGCCTTCATCCGGGGGCTGCTGCGCGAGCGCTATG
GCGAGGCCACGGCCGCGGCGATCCACGTGCTCTACGGCGGCAGCATGAAACCCGGCAACG
CCGCCGAACTGCTGGCGCAGGCGGACGTGGACGGCGGCCTGATCGGGGGCGCCAGCCTGA
AGGCGGCTGACTTTGCCGCCATCGTCCGGGCCGCCTGAGCCGGGCCGGAAGGGTCGCCCG
GGGCGAGGGGCGTTCGGGAGGATTCCGCCCCCCGGCCCCGCCCGAGGAAGGCGCCGTCCG
AGCCGGTTGCGCGAACCACAGCCACGCCAGACATGACGGCGCTTCGGTGGGGAATCGGTG
TGCTGAGCCTGATGCTGGCGGTGGGAGCCGCCGGCTGTGGCGGGGCGCGCCTGCCTGAGG
CCGGCGCCGGCCGGACGCTGGCCTTCGAGCCCGGCGTGCCCAACTTCGACCTGGAGGCGC
TGGCGACGTGGCAGGAGGGGACGCCCGGCGTGGACGTCTACCTCAGCATCCCCCGGCTGT
CGCTGGTCTTCGTCGAAGAAGCAGCGGGGCGGCGGTATCGGGCGCGGTTCGAGACGCTGG
TGCGGTTGCTGGACGAGCCGGGACGGGAGGTGCTGCAGGAGCACCTGCGCACGGACACGG
TGCAGGTGGCCACCTACGAGGCGACCCGGGCCTTCGAGCCGCTGCTGCGGAGCCATCGGC
TGGAGGTGGCTCCCGGCGCGTACGTCGTGGAGGTCACGCTGCTGGACCTGGAGAGCGGGC
AGCAGGCCGTGCGTCGGCAGCCCGTCGAGGTGGCGGATGCTTCGGCGGAGCCCGCGCTCG
GCGGCATCCGCCTGGAAGGCCGCCGCCCCGGGGCGGCGCCGGCGCCCATCGTGTCCCTGC
ACGTCCCCGCGGACGTCGACTCGCTGCGGGCGGTCGTCGAGGTGTACCGGGCCGGCCGGC
CCGGGGCGGCGACGCTGGAGATGACGCTGCTGCGCTTCGAGAGCGACACCAGCATCGCCA
CGCCGCCGTACTACGTCGGTCCGTCGTTCGGGTCGCTGGCCTACCGCGGCCTGCGCGACG
AACGGCCGGACACGCTGCAAGTCTCGCGCCGGAGACTGGCGGCCGAGGCGGGGGAGGCCG
TCGTCGAGTTCAGCCTGCCGGCGCTGGATCCCGGCGTCTACCGGGTCCGCATCACGGCCC
GACCGGACGGGCCGGCGCCGGGCGGCCGCCTGGAACGGGTGCGGGACTTCACCGTGCGTA
GCCCGTGGTTTCCCCGGCTCGTGCTGATCGACGAGATGATCGAGGCGCTGGCCTACATCG
CCTCCGAGCGCGAGCTGCGCGACATCCGCGCCGGCGAGACGCCCTGGGAGCGCAAACGCC
GCTTCGACGCCTTCTGGGGCCGGCTCGTCGCCAACCGTCAGGTCGCCGCCGACCTGATCG
AGCGGTACTACAGCCGCGTCGAGGAGGCCAACCTGCGCTTCTCCACCTTCAAGGAAGGAT
GGAAGACCGACCGCGGGATGATCTACGTGATCTTCGGCGCACCGGCCTACGTCGAGTCGC
GCATCGACGCGGAGGTGTGGCACTACGGCTACGTCGGCGACGATCCGCTGTCGACCTTCG
TCTTCCAGCGCGTCCGGCCCTTTCCGGCGGACCTGGTCTTCGAGCACTACCTCCTCGAGC
GCCGACCCTACTACGAGCGACCGTGGTCCCGCGCGCTCGAACGCTGGCGAAACGGCTCGG
TGCGCTGAACCGGTCGGTGGCGGGCGGCCTCGGGCAAAAAAAACACCGACGCCGGGAGAG
GCATCGGTGCGGAAAGGAAACGGCCGTGCCGCGATCAGTCGGTGCTCGAAGCGGTGCCGG
CCGTGCTGGAGGCGGACGTCTTGTTTTCGCTCTTCGTGCTCGTTTCGGCTGCGTCCGATG
AGGCCGACTTGCCGTTGCCATTGCCGTTGCGCGCGTAGTCGGTCAGATAGAAGCCGCTGC
CTTTGAAGACGAGGCCGGCACTGCCGCTGATGACCCGGGTGACGCGCTGCCCGGTCGTCG
GGCAGGTTTCCAGCGGCGCATCCGTGATGCGCTGTTCGATCTCGAACTTGGTGCCGTCCT
CCCGGCGATACACATACGTCGGCATGGTTCGTATGAAGCAGGTTGATGCAGGGCAAACCA
GGCGCATCCTGACGATCTGTCAGAAGCGCTCCGTGTAGCCCCCGTGGCAAAGAATGTTCC
GAAGGGGGAAGGGCGGTCTATCGACGCGTTTTCCCTTCCGCCCTACGACTTCCGCCTTTT
CATCATTCCCCGGCGGCCTGCCCGGGCAGCAGCGGCGCGGGCGGACCGGCGATGGCCTCG
TAGGCGAAGTCGGCCACCTGCGGCCGGATGGCGATGTGAGCGCGGTTCTCGCGGGTGGGG
TAGACGCGGTTGGTCAGCAGGATGACATAGAGCTGCTGGTCCGGGTCGATCCAGAGCGAG
GTGCCGGTGAAGCCGGTATGGCCGAAGCTACGCGGCCCGAAGTATTGCCCGGCCGAGGAA
TAGCCCTCGGGGCTGCGGGTGTCCCAGCCCAGCGCCCGGGTGTGCATGCCGGGGGCTACG
GGTGTGGTGAAGAGCCGGATCGTCTCGGGTTGGAGGAACGCCTGCCCGTTGACCCGGCCC
TCGTTGACGAGCATGTGGGCGAAGCGCGCCAGGTCTTCGGCCGTGGAAAAGAGCCCGGCG
TGGCCGGCCGTCCCGCCCAGGATCCAGGCCGTTTCGTCGTGCACTTCCCCCTGGATGAGC
CGCTTGCGGAAGCCGTTGTCGTATTCCGTCGGCACGACGCTCGCGTCCGTCTGCCCGACC
GGGCGAAAGCCGGTGTGTGTCATGCCCAGCGGTTCGAAGACCGCCTCCCTGACGTACGTG
GCGAAGTCCTGCCCGGTGATGCGTTCGATGACGAGCGCCAGCGTGATCATGCCCAGGTCG
CTGTAGCGCATGTCCGTGCCCGGCTCATAGACCGGCGTCTCGTTCAGGATCGCCTGGATG
ACGGCGTCTCGCGTGGTGAGGCCGAGCGTGTGGAAGGGGCGGAAGGGGACGAGGCCGCTG
GTGTGGGTGAGGAGCTGGCGGATGGTGATGCGGTCCTTGCCGTTTGCGCCGAAGGCCGGC
AGGTAGCGGACGACCGGCGCGTCCAGGTCGAGGCGGCCCTCCTCGTAGAGCTTCATGGCA
GCGGTCGTCGTGGCGACGACCTTCGTCAGCGAGGCCAGGTCGAAGAGGGTGCGCGGGGTG
ACGGGGGTTTCGGAGTCGTAGGTGAGGTAGCCATAGCCGTCGAGCTTGGCCAGCACGCCG
GCACGTCCGACGGCCACCGCCGCGCCGGGGAAGGCCCGCTCGTCGATGGCCGCGCGCAGC
AGCGAGTCGATGCGCAGCAGCGCGTGGGAGCGCAGGCCGACCTCCTCGGGGAAGCCGCGT
CGCAGCGTGGCCTGCTCGATCGTCAGCCCCTCGCCGAAGGCATGGACGCCGGGGATGGTG
ATGGGCAGCCGGCCGTCGATGCGGGCCTGCCCGAAGAGGGCCTGGGCGGCGGCCTTCTGC
GAGGCCTCGCTGGCTCCGTAGGCAGCCAGGTAGACCGCCGGCTGTCGCTCCAGCCCGATC
ACCATGTAGGGGTTGCCGAAGGAGATCACCACCACCGGCTTGCCCAGCGCGATCAGCCGG
TCCAGGAACCGCCGGTGCTCGTCCGAGAGCCCGATGCGGCCGCTGCTGTCGCGCACGTAG
AGGTAGGTCGGCACGATCACGACGTCGGCATTGCTGCGGGCGACGTCGGTCAGGATGGCC
TCCACGTCGTCCTCGTCCGAGCGGCGATCCAGCAGGCGCGTCTGGAGGCTGCGCATCGTG
CCGTGGGCGCGGAGCTGCCGCAGGAACGCCTGCCCGGTGGAGGGGTCGTCGCTGTCGCTC
AGGGTCACACTGAAGAGGCGTGGGGCGTTCAGCAGCGGGAGCAGGTCGCCCTCGTTGCGC
AGCAGCGTCAGCGAGGCGCGGGCGATGATCTCGGCGAGGGCCTGGTGATACGGGGTGTGT
ACGTGCCGGCCGATGGCATAGAGGTCCACCGCGCGCTGCTGCGGCAGGCCGGCCCATTCC
TTGGCCCGCAGGATGCGGTGCACCGAGCGGTCGATGCGTGCCTCGCTCAGCCGGCCGGTG
CGGATGGCCTTCAGCACGGCGGCGCGGGCGGCGTACTCGTCTGTCGAGAGCAGCAGCACG
TCGGCACCGGCCTCCAGCGCGCGGACGGCCGCCTCGCCCACGCCGAAGTGCTTCGTGACG
CCCTGCATCTCCAGGCCATCGGTCACGACCAGCCCCCGGAAGCCAAGGTCGCGGCGGAGC
AGATCCGTCGTGATGCGCGGCGAGAGGGTGCCGGGCACGTTGGGGTCCTCCTCGAGCCGG
GGGAAGGCCAGATGCGCCGTCATGACGCTCATCACCCCGCCACGAATGGCCGCCCGGAAG
GGGACGAGTTCGAGCGAATCGAGCCGGGTGCGGTCGTAGGGAATGACCGGGAGGTCGAGG
TGCGAGTCCACGTCCGTGTCGCCGTGGCCGGGGAAGTGTTTGACGGTGGCCATGACGCCG
CCGTCCTGCATGCCGCGCACGAAGGCCGTCACCATGTCCGCCACGAGGTAGGGGTCCTCG
CCGAAGGAGCGGACGTTGATGATGGGGTTGAGCGGGTTGTTGTTGACGTCGGCGACGGGG
GCGTAGACGTGGTGGGTGCCAAGGGCGCGGGCCTCGCGGGCCGTCACGTAGCCGACGGTG
TAGGCAAAGTCGGGGTTACGGGTAGCGCCGGTGGCCATCGTGCGGGGGAAGGTGGTCGTC
CGCTCGACGCGCATGCCGGGGCCCCATTCCATGTCCTGCGAGATCAGCAGGGGCACCCGG
GCGCGGCGTTGCAGGTCGTTGGCCATGAGCGCCTGGGCGACGGGGTCGCCCTGGAAGAAG
ATCACGCCCCCGATCTCGAACCGCTCGACGAGGTCCACGAGCTTGCGGTAGGCGGGGTCG
TCCTGGCTGGTATAGTACCCGTAGGCGCGGGTGGCGAAGAGCTGCGAGACCTTCTGCTCC
AGGGTCATCGTCTCCAGCGTGCGTGCGGTCCAGGCGCTGGAGGCGTCCCAGAAGTCCTCC
GGCGGCGGCTCCGGGGCGGAGGCACGCATCCCGAGCAGCGAGCAGCCTATGACGGTGAGG
GGGACGAGCAGGAAGAGCGCGGTGCGTGGGCGAGGGAACGACATGGGGGCAGCAACCGGA
ACGAACGAGGGGGACTACGTGCCGGCGAAGCCGGCGCAGAGGGGAAAATAACGCGGCCCT
CACAAAAGTTTCGCCTGCACACCGGGGGCAGTATGAAGTTACGACTCAGAGACGGGGGCC
GGGTCTCGGGCCGGGGTATGGGTTTCGTCCTCCAGGAGCGGTAACGTGACGCAGGCGTGG
GTGCCGCCCGAGGGCGGGCACGTGAATGACAGCGTGCCGCCGTGCCACCGGGCGATCTGA
TCGACCAGGGCCAGCCCCAGGCCGCTGCCGGGTACGTCCGGCGGAGCCGCGCGGAAGAAG
CGGTCCGTCACACGCCCTCGAACCGCCTCGGGGATGCCCGGGCCGGTATCTTCCACACAC
AGCACGGCGCGGCCGGCGTCGCAGCGGACGCGCAGCGTGACCGTGCCGCTCGGGGTGTAC
TTCACGGCGTTGTCCAGCAGGTTGCGAACGAGTTTGTGCAGCAGATCGGCCTGGCCCGGC
ACCCGGACGGGCGTCGACGCATCGAGGACGAGGGCGAGACCGCGGGCGTCGGCAGCCGGT
CGCAGGGTCTCGGCCACTTCCGCAGCGACGGCCGTCAGGTCGACGGGGAGCGAGGGGAGG
GAGGCCCCGGTGCGATCCAGACGGGCCAGCGTCAGCAGGCTGCGCACCGTCATAATCAGG
TGTGTCACCTCCCCTTGCAGCACGTGCAGCGTCTGGCGGTACGCCTCGACCGGCCGCTCC
CGTCGCAGGGCCACCTCGATGTGGCCCTGCAGGATCGTCAGCGGAGTCTGGAGTTCATGG
GCAGCGTCCGCCGTGAAACGACGGGTTTCCTCGAAGGCCTGCTGGAGCCGATCGAGCAAG
GTGTTGAGGGTCGAGGCCAGTTGAGCCGTCTCGCGGTCGGCGTCCGCAGGGATCGGGATG
CGACGAGACAGGTTGGCGGCGCTGAGGTCCGCGGTAGCGGCGGTGATGGATTCCAGCGGC
CGCAGCACCCGTCCGGCGATCCCCCAGACGAGCAGCCCGAGCCCGAGGAGTAGCCCGCCG
AGTCCGACCCCGAGCAGCAGGGCCACCTGCCGCAGCCACCCTGCAATGCCGGGGTCGAAC
CGAGTGATCTGGAGGTAGGCCCGCAACGTGCCCGAGGGGTTGCGGACCGGGTAGACCTCG
GCATAGAGCAGTCCGGCATCGGTGCGGATCCGAGACAGAGGCCAGAAGGAAGACGAGGTC
CGGGGCACCAGGGGAAGCCGGTGCGCCGGATAGCTGCCCGGCGGAAAGCTCCGAATGTTG
TCCGAGGCCCTCAACAGCCGGCCGGTGGTATCGAATACCTGCACGAAGTACGGGTCGATG
CGGGTATCAGCGAAGCGATGGTGAGGCTCAAACCAGGCGTAGCGGCTCACGTCCAGGCTG
TCATCCGGGGTAAGGATGTGGGAGGCGATCTCGCGGGCCTCTTGCAGCAGCAGGTCGCGG
TGATAGCGGTTGAGCCAGGCCGAGGTGGCGAACCAGGCCATCACGCCAATGCCGAGGAAC
ACGGCGGCCAGGGCAGAGCCCACGGTCAGCAGCAGCCGATGCCGGAACGAGAGGCGCTCG
GCCGGGGTGAGCGTTTCGCCGGCCGGTCGTTCACGCATGCGAGGCCTCCGCCGGGTCCGA
GGCTCCCGGCACGTATCGGTACCCGACGCCCCGTACGGTCACGAGCCGGCCGGGGCAGCC
GGCCTCCTGGAGTTTTCGTCGGACGTAGCCCACGTAGACGTCGATCAGGTTGGTCCCGCG
GTCGAAGTGGTACCCCCAGACGTCCCGGTGGATGTCATCCCGGCTCAGCACCTGCCGGGG
GCGGGCGAGAAAGTAGGCGAGCAGGTCGAACTCCTTCGGGGTGAGTTCCAGCGGTCGGCC
GTGGCAGGTACAGGTGCGGTCGAAGGGATTGAGCGTGAGCGGTCCGTCGATGAAAGGGAG
CGGGGGGGCCGCGATGGAGGCGCGGCGCAGCAGCGCGTCGATGCGGGCCAGCAGTTCGTC
GAAGGCGAAGGGCTTGGGGAGGTAATCGTCTGCGCCGGCGCGCAGGCCCCTCACGCGGTC
TTCCACGGCATCCAGCGCCGTGAGCATCAGGATGGGCAGGGCAGGATCGTGCAGGCGAAG
CCGACGGCATACCTCCACGCCGTCCAGGTCAGGCAGGCGGATGTCCAGGATCACCAGGTC
GAAGCGTTCTTCCAGCGCCCGGCGAAGCCCTGGTTGGCCTTCTGCCGCCCACGTTACCCG
GTATCCTTCTTCTTCCAGCCCGGCCTGGAGGAAGGCAGCGACGCGGGGTTCATCTTCTAT
CAACAGGAGTCGGGCTTGATCGCGCATGACGGAAGTCGGCCTGGGGCCGAAGGAGATACG
ACACACCCCATGGAACGCACCGTCCCTTCGAAAAACCAGTTCCCATCGGGCTTTCTCATC
GGATGCTCATGGTCCTCTCATGGTCCTCTCATGGTTCTCTCATGGTTCTGTTTCTGCCAG
CGGCTACCATGGCGCTCGTCCTGTGATTCCTGGTCCGTTGCCCGATGCTCCGATGAGACG
ACCCACATCCGGCTGTTCAACCGGTTCGCGCCGTCCCTGGAACGGCTTAGGTTTGCTGCT
CGTGCTGTTGCTCGCCGGTTGCGGCGGCGACGGGGGCCGGCAGACACCGCCCCCCGAGGT
GGGCGTGCCGCCGTCGCTGCGCGAGGACGCCGGGCCGCCGGTGCAGGTGGTGCGCCTGGA
CGAGCGGCAGGCCGCCGAGCTGTCCGTGCGGACGGCCCGCGTCCGGGCGGCGCTGGCGCC
CTACACGCTGAGCCTGCCGGGTGAGGTGCTGCCCGCGCCCGACCACTATGCCGTCGTCAG
CGCGCCCATCAGCGGCCGGGTGGCCCGCATCTACGCGCACGAGGGCGAGGCCGTCCGGCC
GGGGCAGGTGCTCCTCGAGCTCGAGAGCCTCGAATTCGCCAACCTGGCGGCGGACTACCT
GCAGGCACGGGCCGATGCGACCTACCTGGAGGAGCGGGTGGCCCGCCTGCGCACCCTCGT
CGAGAAGCAGATCAGCCCGCGCAGCACGCTGGATAAGGCCGAGGCGGACCTGGCCCGCGC
CCGCGCCGGCGTCGGCGCCGCCTTCGCCCGGCTGAAGGCCCTGGGCCTGAGCGATGCCAC
CATCGAGGGCTGGAGCAGCACCGACCGGGAGCGGCCCCTCCTGCCCGTCACGGCGCCCAT
CGGCGGCGTCATCGACCAGCACCGGGTGGACCTGGGGCGCTCCGTCACGGCCTACGACGA
GATGCTCACCCTCATCGACCCGGCCCGGGTGCTGGTGCGCGGGTTCGTCCCGCCCGAGGA
GGCCGCCTTCGTGCAGGTGGGCGACACGGTCGAGGTCGGGCCGCGTTCGGCGTCGGCCCA
TCCGCTCACCGGCCGCATCGCCACGATCAACCCGGCCCTCGACGAGGCCAACCGCGCCGT
CGTGGTCAACGCCCTGATGCCGACGCGGGAGGGCTGGCCCCGGCCGGGGCAGACCGTCAA
CCTCCGCATCCGCACCGGCACGCCGCGTCCGGTCATCGCCGTGCCGCTGGCCGCCGTGAC
GTACGACGGCGAGCAGCCCGTCGTCTTCGTTCGCACCGCGCCCGCCACGTTCGAGAAGCG
GCCCATCACCCTCGAGCGCATCGGCCCCGAGGAGGCCGTCGTCACCGCCGGCCTGGCCGA
CGGCGAGGAGGTGGCCGTCTCCCAGGTCTTCAGCCTCAAGGCCCTCAGTCGCTTCGAACA
GTACGCGGAAGAATAACCCCGGCCCCGACCGCCATGCTCAACCGCCTCATCGACTTCAGC
CTGCGCCAGAAGTTCGTCGCCCTCTCGCTGGTGCTGCTCATGGCCGTCGGCGGCGTGTTC
GCCCTGCTGCGCCTGCCCATCAACTCGCTGCCGGACGTGACGCCGGTGCAGGTGCTCGTC
ATCACGAAGGCCGGGCGCTACTCGCCCTACGACGTCGAGCGCCTCGTCAGCTTTCCCATC
GAGACGGCCATGAACGGCCTGCCCGACGTGAAGGAGGTGCGCTCGATCTCGCAGTTCGGC
CTCTCGGCCGTGACGGTCGAGTTCGAGGAGGGGACGGACATCTACTTCGCCCGGCAGATG
GTCAGCCAGCGCCTGCAGAGCGTGGCGGGCGACCTGCCCGGGGGCGTCGACCCGCCGCAG
CTCGGCCCCATCTCCACCGCCCTCGGCGAGATCTATCAGTACGTGGTGCGCGGCGAGGGC
TACTCGCTGACGCAACTGCGCGAGATCCAGGACTGGCTCATCGCCCCGCAGCTCAAGACC
GTCCCGGGCGTGACGGAGATCAACTCGTTCGGCGGCTTCGTCAAGCAGTACGACGTGGTG
GTGGCGCCGGCGCGGCTGCGGGCCTACGGGCTGAGCCTGGGCCAGGTGATGGACGCCATC
GCGCAGAACAACAGCGTCTCGGGCGGCAACTACCTGGAGCACAACCGCGAGCAGTACATC
ATCCGCGGCTTCGGGCTGATCCGCAACCTGTCCGACATCGAGAACGTGGTGGTGACGAAG
CTCGGCAACCGCCCCATCTACGTGCGCGACGTGGCCGAGGTGCGGCCCGGGCGGCAGCTC
CGCCAGGGCGCCGTCACGCAGGACGGGCAGGGCGAGGTCGTCACCGGCATCGTGATGATG
CTCCGCGGCGGCAACGGGCGCGAGGTCATCGCCGCCATCGAGGACAAGATCGCCGAGGTC
GAGCGTGGCCTGCCCGAGGGCGTGCGCATCGAGAAGTTCTACGACCAGAGCGACCTGATC
GAGCGGACGACGCACACGCTGCGGACGAACCTGATCGAGGGCGGCTTCCTGGTCATCGCC
GTGCTGCTGCTGATGCTGGGCGAGATCACCGGGGCGCTCATCGTGGCCTCGGTCATCCCG
CTCTCGATGCTCTTCGCCTTCATCGGCATGCGCGAGTTCGGGCTGGCGGCCAACCTGATG
AGTCTGGGTGCCATCGACTTCGGGATGGTGGTGGACGGCTCGGTGGTGATGATCGAGAAC
ATGGTGCACCGGCTGCAGGAGGACCGCGGGCGGCGGCCGGTGGTGCAGGTGCTCCGGCAG
GCCGGGCACGAGGTGGCCCGCCCCATCTTCTTCGGCGTGCTCATCATCCTGATGGTCTAC
GTCCCGATTGCCACGTTCCGGGGGATGGAAGGCATCCTGTTCCGCCCGATGGCGATCACC
GTCGCCACGGCCGTGCTGGGTTCGCTGATCCTGGCGCTCGTCTACGTGCCCGCCGTGGCG
GCGCTGGCGTTCCGGCGGGGTGTGAAGGTGCGCCGCAACGTCGTCATGGAATGGATGCAG
CCGCGTTACCGCCGCTTCCTGGAGAAGAACCTGGAGCGGAAGGGCCGCACGTTCCTGATC
GCCGGGGCGTTCCTGGCCGGGGCGCTGGCGCTGCTGCCCTTCCTCGGCACCGAGTTCCTG
CCGGAGCTGGACGAGGGTTCCATCCTGATCGAACAGGTGCGCATGCCGAGCGTGACGCTG
GAGGAGTCCGTCGAGAACGCCAACTGGCTGGCCGGGCAGCTCAAGGCGCACATCCCCGAG
ATCGAGACGGTCGTGCCCAAGACGGGCCGCTCGGACCTGGCCAACGACTGGATGGGGGTG
CACCAGACGGACGTGTGGGTCGTCCTCAAGCCGCGCGACGCCTGGCGGCCGGGCATGACG
AAGGAGCGCATCATCGAGCAGATCCGGCCCTACCTGGAGACGGAGCCGGGGCTGGCCTAC
AACTTCACGCAGCCCATCGCCATGCGCGTGGACGAGCTGACGAGCGGCGTCAAGAGCGAC
GTGGCCGTCAAGCTCTTCGGCGAGGACCTGGCCGTGATGCAGCGCGTGGCCGAGGACATT
GCCCGGCTGCTGCCGTCGCTGCCCGGCACGGACAACTTCTACGTGGAGCAGACCGCCGGC
CAGCCCTATCTGAACATCGAGATCGACCGCGAGGCGGTGGCCGCCTTCGGGCTCAACGTG
GCGGACGTGCAGCAGATCATCGAGGCCGGCATCGGCGGGGTGCCCGTCAGCCAGGTCTTC
GAGGGGCAGCGCCGCTTCGACATCGTGGTGCGCTTCCCCGAGGAGCTCCGCGACACGTTC
CGCGACCTGATGGACGTGCCGGTGCAACTCCCCGACGGGGGCACGGTGCCGCTGGCCCGC
CTGGCCCGCATCACCGCCGAGGAAGGCCCGCGCGAGATCGCCCGCGAGAACGGCTGGCGC
CGCACCGTGGTGGGCATCAACCTGGCCGGCATCGACATCGGCACGTACGTGGCCAACCTG
CAGCGGGCCATCGAGGAACAGGTGACGATCCCGCCGGGCACGTTCATCACCTACGGCGGG
TCATTCGAGGACCAGCAGCGGGCCATGCGGCACCTGCTCGTGGTCGTCCCGCTGGCGCTG
TTCATCATCCTGGGCCTGCTCTACCTGATGTTCGGGCAGATGCGCTACGCCTGGATGATC
TTCCTGTCGCTGCCCTTTGCGCTCACCGGCGGCATCTTCCTGCTGTGGCTGCGCGGCCTC
TACCTCTCCGTCTCGGCCAGCGTCGGGTTCGTGGCGCTCTTCGGCGTGGCGGTGCTCAAC
GGCGTGGTGATGGTGGCGCACCTGAACAACCTGCGCCGCCGCGGGCTCGGCGTGCGCGAG
GCCACGATCCAGGGGGCCACGGACCGCCTGCGGCCGGTGCTGATGACGGCGCTCGTGGCC
AGCCTGGGCTTCGTCCCGATGGCCTTCAACACGGGTCCCGGCTCGGAGGTGCAGCGGCCC
CTGGCCACCGTCGTCATCGGCGGCCTCATCACGGCCACGCTGCTGACGCTGCGCGTGCTG
CCGACCGTCTACAACTGGCTCGAACGCGACGACCGCATCCCCGGCGGCCCGGACCCCTTC
TCCGGCGACGGCGCCGCTCCCGAACCGGCCGAAGCCGTGGCCGGAGCGGAGGCCTGACGT
TCAGTTCGTTCGTAAACAGGAAAAGCACGATGCACGCACGTACGGGACTGATTTTGTTGC
TGACGATGCTGGGGGTGGGGAGGCCGTTGCAGGCGCAGCCGGCGCCGGAGCGGCTGGGCG
TGGCCGAGGCCGTCCGCCTGGCCGAGGCGAACAGCCCCGAGTTGAACCGGTTGCGGGCCG
CCGTCGAGGCTGCCCGCGCCGCCCGGCTGACGACGCTCGGCCTCGACGCGCCCACGGTGG
CCTACGCCCGCGAAGGCATCGGGGCCGGTGAGTTCAACGAACAGCGGGTGGCCGTCTCGC
AGGCGTTCGACGTTCCGACGACGGGGATCTACCGCTTTCGCCAGGCCGGCCGTGAGGCCG
ATGCCCTCGAACGCCGGCTCGACGCGCTGCGCCGCCAGACGAAGGCCCGCGTCAAGCAGG
CCTACACCCGGGTGCTCTACGCCCGCGAGATCGAGCACCTGCGGCAGGAGGAGCTGGCGC
TGGCCCGTGCCCTCATCGACGCCGTCACGGCGCGCCTCGAGGTGGGCGAGGCCAGCCCCA
TCGACCGCATGAAGGCCGACCTGCAGCTCGCGCAGGCCCGGGACAACCTCGACGCGGCCC
ACCGCGACTTCCTCAACGCCCGCTACGACCTCTTCCGCGCCATCGGCCTCGACCCGGACG
CCCAGCGCTACGAGATCGTCTTCCCCGACACGCTGGCCTACGTGCCGGTCGTGATCGGTC
AGGAGGCGGCGCTGGCGCGGCTGGACGGGCAGCCCGAGGTGCGGGAGGCCCTGACGCGCG
TCGAGGCGGCCGGCTACGGGGTGCGCGCTGCCCGAAGCAGCCTGCTGCCCCGTGTGCACC
TCAGCTACTGGCCGCAGGACTTCGGCACGGGATACAACTTCCACGCCTTCGAGGTGGGAC
TCTCCGTGCCGCTCTGGGGCTGGCTCGACGGTCGCGGGCGCATCCAGCAGGCCCGCGCCG
AGCACCACCAGCGCCAGTGGGAGGCCGAAGCCGCCCGCCTCGACCTCAAGCGGGCCATCG
AGCAGGCCTGGCACCGCTACGACGCCAGCCGGCAGGTCATCGAACGCTTCAACCAGACCG
TGCAGGAACGCGCCGCCACGCTGCTGGCCCTCACCCGCGAAGGCTACCGCCTCGGCGAGA
TCGACCTGCTTACCCTGCTCGACACGCAGCGCACCTATCTCGACAGCCAGCTCCGCTTCT
ACCAGGCACTGCGCGACTACTACCTGGACGTGATCGAGCTGGAGCGCTACCTCCAGCGGG
ACCTCGTCTTCGACGAACATTGAGAGGCTACCCGGATTGGTGTGTGAACGCCGTCATGGG
CTCCGTGCCCTCCACTCATCGTTCGGGGGTGTTGCTTGCCGGCGAACTTCGGCGGACGCA
TGACGTGGGGCGGGGAGTCGGATGAGCCACGATGGTTCGTCATCGCCGGCCTGATGGGCC
GATCCGGCCGGGATCCACCCGGCTGCATCATCCTGTTTCGGCGATGGCCCCTCTAACGCC
GTTCCATGCTCCACGGCTTCCCATTCTCCCCCTCCTTTCCGTTCTTACGGCCGTCCGTCT
GACCATCTCGCTCTGCCGCTGCCGTGACCCTCGCCTCGCGCCGCGTCCTGCCCGTGCTCT
TCCTCGGCGTGCTGATGGCGGCGCTCGACATCGCCATCGTCGGGCCGGCGTTGCCGGCGA
TCCGGGAGCACTTCGGGCTGGACGAGCGCGCCGTGGCGTGGGTGTTCAACGTGTTCGTGT
TGTGCAACCTCATCGGCCTGCCGCTGATGACGCGGCTGTCCGACGTGCACGGGCGGCGGA
CGGTCTATCTGGCGGACGTGGCGCTGTTCGCCGTCGGAGCGCTGATCGTCGCCCTGGCAC
CCGGTTTCACGGTGATGCTGGTCGGGCGCGGGTTGCAGGGACTCGGGGCCGCCGGCATCT
TTCCCGTGGCGAGCGCCGTCGTGGGCGACCTGTTTCCGCCGGAGCAGCGGGGGCGGACGC
TGGGCATCATCGGGGCGGTGTTCGGGCTGGCTTTCATCCTCGGGCCGATGATCGGGGGCA
TCCTGCTGCTGTTCGGCTGGCGGTGGCTGTTCGTGGTGAGCCTGCCGCTGGCGGCGGTCG
TGTTCCTGTGGAGCCTGCGGGTGCTGCCGGACACGCGGGCGGCGGAGGAACTGCCGCTGG
ACGTCCGGGGGATGGGGGTGCTCGGGACGCTGCTGGTGCTGCTGGCGCTGGGGGTCAACC
GGATCGAGGCCGGGGCGGTGGCGGCGAGCCTGGCGTCGGCGCGGGTCTGGCCGCTGCTGG
TCGGGGCGGCGGTGCTGGTGCCTGTGTTCGTGGCGGTGGAGCGACGGGCTGCCGCGCCCC
TGCTGCGGCCGGCGCTGTTTCAGAGCCGCCAGGTGGGCCTGGCAGCCCTTTTCGCCGTCG
GGGCCGGGCTGACGGAGGCGTCGTTCGTGTTCATCCCCGGCCTCGCCATCGCGGCGTTCG
GAGTGACGAAGTCGGCGGCGTCGTTCATGCTGTTGCCGCTCGTGGTGGCGGTGGCGCTGG
GCTCGCCGGTGGCCGGGCGGGTGCTGGACCGCGTCGGGTCGCGCCGGGTGATTCAGGCCG
GCACGGCGTTGCTGGTGGCGGGGCTGCTGGGTGTCGGGATGGCGGGGACGACCCGGCTCG
GGTTCTACACCGGAACGGTGGCGATCGGGCTGGGGCTGTCGTGCCTGCTGGGCTCGGCGC
TCAGCTACATCCTGCTCACCGAAGCCCGCGTGGCCGAGCGTACGGTGGCTCAGGGGGTGG
TCACGCTGTTCATCAGCATCGGGCAACTGCTGGGCGGGGCGATGATCGGGGCGGTGGTGG
CCTCGGCAGGGGCCGGAGCGGAGGGCTACCAGGCGGCTTTCCGCGTGATCGGTGCCGTGG
CGGCGGGGCTGCTGCTCGCCACCGCCGGCCTCAAGCGCCGGGCCGACGAACTGGCGACGG
CGCGGGCTCATGCCGCAGAGGAGGGCACCGGGCCGGTGGGATCGGCCTGAGCCGCCCGGC
GCCGCCCATCGGCCCGCGAACGCCCCGCCCGCTACCCGGCTGCAGCTTCCGAACTGCTAG
ACCCAGGCTCTGTCGACCGCGCGCAGCCGCTCCAGCACGTACTGCATGTCCTCCGGCAGC
GGGGCCGAGAAGTCGAGCGCCTCGCCGGTGTGGGGGTGGGTGAAGCCGAGGGTGTGGGCG
TGCAGCGCCTGGCGCGGCATCCGCTCGAACAGGTTGCGGAAGAACGCCTGCCGCTTGCCG
TGCGTCGGCCCCCGGCGGATCGCGGCGCCGTCATAGGTCGGGTCGCCCAGGACGGGATGC
CCGATGTGACGGGCGTGGACGCGGATCTGATGGGTACGGCCCGTCTCCAGGCGGAACGCC
ACGAGGGCCGTGAAAGCCAGCGGCTCGACCAGCTCGTAGTGGGTGACGGCGTGCTTGCCC
CGCTCGGGGGGCACCACCGCCATCCGCTTGCGATCCCGCGGATCCCGCCCCAGCGGCGCC
TCGACGCGGCCCGCGGGCGGGTCCGGCACGCCCCAGACGAGTGCCAGATACCGTCGCCGG
ATCGTTCGCTCGGTGAACTGCCGGGCCAGACCGGCGTGCGTCTCGTCGTCCTTGGCCACG
ACCAGCAGCCCCGACGTGTCCTTGTCGAGCCGGTGGACGATGCCGGGGCGGATGCCGGGA
TCGCCGGCGTACGACGGCGCCGCGTTCATCGTCGAGAGGCCCACCTCCTCGTCGGCCTCC
TTGTCCTCGACGTCGTCGACGTTCAGCGTGCCGGCCCCGACGTGGTGCAGCAGGGCGTTG
ACCAGCGTGCCGGTGCGGTTGCCGTAGGCCGGATGCACCACCATGCCGGCCGGCTTGTTG
ACGACGAGCAGGTGATCGTCCTCGTAGACGACGTCGAGCGGAATGGGCTCAGGGCGGGCC
TCGATGGGTGGCGGCTTGGGCAGGCGGCACACGATGCAGTCGCCCGCCTGGACGGTGTGC
GAGGGCCGGGTGACGACCGTGCCGTTGACCTGCACCCGCCCCTGCCGGATCCCCCGCTGC
ACCCTGGTCCGCGTGGCGTTGGGCAGGCAGCGCGTCAGGTAGACGTCCAGCCGTTCGTTC
TCGCGGTAGCCGGGCGGGACGTCCAGCGTGACGATGGTTTCTTCGGATAGCATCGGGTGT
GAAGCATGAGGGTGGGAACGCAGAGGGGACCGTGTACGCCGTTGCGGGCGTCAGGCTTCC
CTCCACGATGCGCCTGCCTCATGATCGCCCCGTGGCCTTTCAGGAGCCGTTGGCCGGCGA
GGTCGCATAGAGCGAGGGCGGCAGCACGTCGCTGAGCTTTTCGCCACCCACCACCCCGAA
GTCGAGGGTGCGGATGGGGAACGGGATCGTGATGCCGTGCTCATCGAATGCGCGTTTGAG
ACGCATGATCGCCTCGCTCTGGGCGTGCAGGAAGTCGGTCTGCTTGCGGAAGTCGATCCA
GAAGCGCGCCGTGAAGTTGATCGAGCTGTCGCCAAAGGCATTGTAGAACAGCTCCACCGG
CCGGTTCGGATCGCGGACGTCGAGGCCTTCCAGGGCTTCCAGCGCTACACGGCGGGCCTT
GTCCAGATCATCGCCGTACGCGACGCCACAACTCAGGTCGACGCGCCGCTGGCCCAGTTC
GCTGTAGTTCGTCAGGGGATTCTGGAAGATCTCCTTGTTCGGGATGATCACCAGCGGCCC
CTGGAAGGTGCGCAGCTTCGTCGAGCGCAGGTTGACGTCGGCGACGGTGCCGAGGTACCC
GTTGGATTCGATGATGTCGCCTTCGGTGAACGGGCGGCGGATGGAGAGCAGAATGCCCGA
GATGAAGTTGGTGGCGATGTCCTGAAAGGCGAAGCCGAGCGCCAGCCCGATGATCCCGGC
CCCGGCCAGCAGGGAGGTGACCGTCTTGTCCAGGTCCAGAATTCCGAGTGCGATGAACAC
GCCGGCCGCCAGGACGCCCAGATAGCCGATCGTACCCAGCAGCTTGTTGACCTGCCGGTA
CGCCGAGACCCGGTCCATGCCGCTCACGATCAGCCGTCGGACCAGCCGGGCCGCGAAGGC
GAAGCCGATGACGATCAGCACGGCCGCCACGAGGTTCGGCAGGGCCAGGATCAGGGCGTC
GAGCCATCCCTGAAGCTTGTCGACGAGGAGGTTGAACGTCTGGTTGAGATCCACGGCAAG
AGGGGATTGGTGAACAGGAGTCTGAACGGGCCGGGCGCCCACGTCGGGTTATCGAGCGGG
TTGACGGATGAAGTCTACCGCTATCGTTCTGCCACCCTCGTTACGCGTGGCCCGTTATTG
CTTGTACGGGCGTCGTCTCTCAGATGATCTCTGTGGAAGGGGAAGGAATGTGCCGTTCCG
GTGACGAGATGTGACAATGGTGTGAGGGAGCGACACAGGAGAGGTGCGGGTGTGGTGGGA
GCAGGGTATCAGGGGGCGAAGGCGGCAACGGCGTCCAGCGCCGCCTCGACCTCGTCCGGG
TGGTTGTAGTACGTGGGGGAGAAGCGGAGCAGCCGGTTGCGGAGCGCGGTGTGGATGCGA
TGCTGCCGGAGGTGTTCGAACAGCGCCTCCGGGGCGGGGTGGTGCACGGTGACGATGCCG
GAGGCGTGAGCCGGGTCGTCGGTGCCGTAGCGACGCAGGCCGAGGCCGGCCAGTCCCTCG
GCGAGCCGGCGGCTGCGGTCCAGCACCTGGGTCTCGCACCAGGCCGGCCCGGTTTCTTCG
CGGAGCGTCAGCGCCGCATGCAGAGCCGCGATGCCGGGCGCGTTCATCGTGCCGAGGTGG
AAGCGCCGCGCGTCCGGGTGGAAGGCCAGTTCGTAGTCGAAGAAGTGGTCCCAGTCGACG
GGTCCGTGGAGCCAGCCGGCCGGCGGGTCGATGCGGCTCTGCAACGCCTCGGTCAGATAC
AGAAGGCCGATGCCCTGCGTCGCCATCAGCCACTTGTGGCCGCCGCAGGCCAGGAAGTCG
ATGCCACAGGCTTCAACGTCGAGGCGCAGCGCGCCGAGGCCCTGGATGGCATCGACGCAG
AAGATGACGCCGCGTTCACGGCAGAGGCGCCCGATGGCCGGCAGGTCGGCGCGGTAGCCG
GAGAGGAACTGCACCCAGCTCAGCGTCAGCAGCCGGGTGCGCGGCGTCAGTGTGCGCTCG
ATGTCCTCCAGCGTGAAGGTGCCTTCGCGATGCGGGATGAAATCGACCGCCACCCCGTGC
CGCTGGAGGTTCATGAAGGGGTAGACGTTGGCCGGAAACTCACAGCCCGGAAGCGCGATC
CGGTCCCCCGGCTGCCAGCGGAGCCCCTGCGCCAGCACGTTCAGCGCGCTCGACGTGTTC
GGCACGAACGCGATGCGGTCTGCCCTCGTGCCGAGCATCCGCGCGATCTGCTCCAGCGTC
TCTTCGATGGTCGGCGCGAAGTCATAATAGTTCTCGATGTTCGTCCGGTGCCGCTCGGTG
AGGTAGGCATCCAGGGCGTCCACCACGCGCCGGCTGAGGGGGCTGACGGCGGCGTGGTTG
AGGTAGACGGTGTCGGCGGTGTGGGGAAACTGCCGGCGCAGCGCGGCAAGGCGGTCGGGC
ATGGGGGAAAGCGCGTGGGTGGGAAGCGAAACGCGTCGTGGTACGCACGCTGGTTCAGGA
ATGCTTCCTCAGGGTTACGTGCGAAGGACGAAGTGCGACGATCCGAAGGGAATCCCTGTC
GTTATCCCAACCGTCCTCCTTCGCCCCTTGCTAGGCCCGATAGAACTGCTTCCCCGCCAT
TTGCCGGACGAGCCCCTTGAACTCCAGGTTCAGCAGGTAGACGAGCGCCGTGGAGGGGTC
GAGGTCGGTCTGGAGGCAGAGGGCGTCGATGTGTTGCGGCTGCGGGGTGAGGGCGTCGTA
GAGGGTGCGTTCGACGCCGGAGAGCGGCGGTGGGGGTGGGGTTGCTTCGGGCGTCGAGGG
TGGAGGGGGAGCGGCGAGGCCGAGTTCGTCCAGGATGTCGCCGACCGTCAGGACGAGCTT
GGCGTGGCCCTGCTGGATGAGCCGGTTGGCGCCCCGGCCGGCCGGGCTGTGGGCTGGGCT
CGGCAGGGCGAAGACCTCGCGATTCTGCTCCAGCGCCAGCCGCGCCGTGATGAGCGCGCC
GCCCGTCTCGAAGGCTTCGACCACGAGCGTGCCCCGCGTCAGCCCGCTGATGATGCGGTT
GCGGCGGGGGAAGTTGACGGCGTCCGGCTTTGCGCCGAGGGCGTATTCCGAGAGCAGCGC
TCCCTGTTCGGTGATGGCACGAGCCAGCCGGGTGTGCCGGGCCGGGTAGATGCGATCCAC
GCCCGAGCCGAGCACGGCGAGCGTACGGCCACCCGCGTCCAGCGCCGCCCGGTGCGCCGC
CGCGTCGATGCCGTAGGCGAGGCCGCTGACGATGGTGAAGCCGTGGCGGACCAGCTCCGC
CGCGAATTCGGCCGCCAGCCGTTTGCCGTAGTCCGTCGCCCGCCGCGTGCCGACGATGGC
GATGGCGCGGTCGTCGGCATCGGTCAGCGTGCCGCGCATCCAGAGGAACGACGGCGGATC
GTAGATCTGCCGCAGCAGCCGGGGGAAGGAGGCGTCCCACGAGGCCACCAGCCTCGCGCC
GACGCGCGCGGCCTGGTCGAGTTGTGCCTCGACGGCGGCATGTGCGTCGAAGGCGCGAAT
GGCGCGTGCCGTCTGCGGCCCGATGCTCGGCACCTCGGCCAGCGCGGCCAGCGGAGCCTC
CATCGCCACGGCCGCCGAGCCGAACCGGGCCAGCAGCGCCCGCACCCGCCCCGGCCCCAC
CCCCGGCACCATCGACAGCGCCACGAGCGCCCGCTGCTCCCGGGCTTCGTCGGGCGCGTC
GGTGGTGTCGGCGTCAAAGAGCGAAGGCAATCCGGGAGACGGCACGGAGCAGGTGGCTGG
CATGGGCAATGGGAGGGACGCCCCCATAGACGGCCCACCGCCGGGTGTGTAACCTGAGGG
GGTAAGGAAGACCCGATCAGAACTCTGGTTGTGTTATCGAAGAGCTGTTCTGTGCCTGGA
TGAAGGCTCTCACCTCTTCAACCGTGTAGGGTGGTTGCCGGAGGTGAATGACCGCATGGC
AGTTCGGGCAGACGGGGCGCAAATCTTTTAGAGGATCGACGTTGTACGATTCTCCAATCT
CGGAAAGAGGCACTAGATGATGAACATGGATGTAGCCTTTAGCCACCTTACCATAGGTGC
GTTCGAAATCGAAGCCACAGATAAAGCATTGAGTGCCATAATGATCGATACAACGCCTGC
GAGCCTCATGATTGCGCTCGTAGGCATTGACTGATATACGGCGGATGGCACCCTCGATCA
GGTGGGAGGCCTCGTCCACTTCGTCGGGTAGCGACCAGGTAACAGGGTTCACCCAACCTA
GCATTTCGAGGGCATGCGCTACTTCTTGGCGCATGATCCAGTGCCATTCTCCCTGCCGTT
TTTCGAAGATCACCAGTGTACCCAGGCTCTCCGGTTGCGGATGGTAGTTCAGCACATCTC
CTACCTTGCGAGCCAGGATACCGTAGTGCAGGTTGGCGCTTCCGAAGTGTGCATAGCCCA
CTGCATGGGCCATCTGCTTCGGTGTGATCGTGCGTTCCGCTGCATGATAGTGTGCCTGAA
GCATGCTGATGTAGTGATTGCGGCTTCCAACTTGCTTCAGGGCTTCGAGGTAGTCCCCGG
CGTCGGGTGTATGGGGGGAGTGCGGAGTAGGCATGGGATCCGATTGTAAATCCCGCTAGG
ATATCAGGGTCTCTCGATGGTTCTTCGCTGCTCTGCACGTCGGAGCTCGTGCCCCCGCCT
ATCTCCCCGACGCCTCGGCTTCGTGCGCCCGTGCTGCCTGGATGTGTTCCCAGAGCCGCT
GCTTGAGGGGCTGGAGCCCGATCTGGGCGACGGCGCTGACAGGGAACAGCTCGACGTCCG
GCGGGAACCGGTCGCGGATCGCCTCGGGCAGGCCGGAGCGATCCTCGGGGGGAAGCAGGT
CGATCTGCGTCAGCGCCACCATGCGCGGCTTGTAGAGCATCTCGGGGTTGTACTGCCGCA
GTTCGTCGAGCAGCGTGGCGTACTCGGCGCCCGGGTCCTCGCTGGTGACGGGGATGACGA
ACAGCAGCACCGCATTGCGCTCGATGTGCTTCAGGAAGCGGTCGCCCAGCCCTTTGCCCT
CGTGGGCGCCTTCGATGATGCCCGGCAGGTCGGCCATGACGAAGGACTGGTACTCGCCCA
CGTAGACGACGCCCAGCGCGGGCTCCAGCGTGGTGAAGGGGTAATCGGCGATCTTCGGGC
GAGCCGCCGAGAGCGTGGAGATGAGGGTGCTCTTGCCGGCGTTGGGGAAACCGACGAGCC
CGACGTCGGCCAGCAGCTTCAGCTCCAGCGTGACGTTGCGCTCCTGGCCTGGCTCGCCGG
GCTGGGCATACCGGGGGGCCTGGTTCGTGGCGGACTTGAAGAAGGCGTTGCCCCGCCCCC
CGCGGCCGCCACGCACGAGCACGAGCCGGTCGCCGGGGGCGTTCAACTCGCCCAGGACCT
CCCCCGTGTCGGTGTCGGTGGCGACGGTGCCGGGGGGGACGCGCAGCACGATGTCCGCGC
CGTCCTTGCCTTTGCGGTTACCGCCCTCGCCGGGCAGCCCGTTCGGGGCGAAGTGGTGGC
GGTTGTAGCGCAGATCGAGCAGGGTGTAGAGGTGAGGGTCGGCTTCCAGGATGACCGAGC
CGCCGTGCCCGCCGTCGCCGCCGGCCGGGCCGCCCCGCGGTTCGAATTTTTCACGGCGGA
AGGCCACCGCTCCCGCTCCGCCTTTGCCGCTGCGAACGGTGATGGTGACGTAATCGACGA
ATTTCATAGAGGGCAGGGAGAAGACGAAAAGAGAGGCATACCGCGCTCCTAAACGTGCCA
GCCGCGTCGGGGTTTTCACGGGGCCTTGGAAGCAATGCCGCCGCGGCTCTGTTACCTTCT
CCACCTCCACGCATCCTGTCTCATCCCCCATGTCCAGACCCCACGTAACCATCTACACCG
ACGGCGCGTGCAGTGGCAACCCTGGCCCCGGCGGCTGGGCCGCGCTGCTGATCCACGGCC
GGCATCGCAAGGAGCTCAGCGGCTCCGCGGAGCGGACGACGAACAACCGCATGGAGCTGC
AGGCCGCCATCGAGGCGCTCCGGGCGCTCAGGGAGCCCTGCCGGGTGACGCTGCACACGG
ACAGCGCCTATCTGGCCCGGGCCTTCAACGACGGGTGGCTCCGCGCCTGGCGGCGGCGCG
GCTGGAAGACGGCCTCGAAGAAGCCCGTCGAGAACCAGGACCTGTGGCGACAGCTCATCC
CGCTCGTCGAGCAGCACGACGTCACCTTCGTCAAGGTCAAAGGCCATGCCGACGACGAAC
TGAACAACTACGTCGACCGCCTGGCCGTGGCCGCCATGGACGCCTACAAGCGGTGAAGGG
GGAGAGGCCTCAGGCTTCCGGGTCCAATGCCTCGTCTTCCAGCCGTTCCGCCCGGCCCCG
GCCGGCGAGGTGGTCGATGAACCGGGCGATGAGGGCGTCGGCCTCGGAGGCGCGCACGGC
GACGAGGAGTTCGGTGTCGTCGGTGTACCGGGTCTCCCGGATCTCGGCGTCGAAGGCCTC
GAGGGTGCGCATCGCGGGGGCAGTGTCGGCGTAGGCGAACTGCAGCCGCACAGGTACGCG
AACGACCCGCTCGACGAGGGTGGCCCGGTCCAGGGCGGCCGCGGCGGCGTCGCCGTAGGC
CCGCACCAGCCCGCCCGTCCCGAGCTTCGTCCCGCCGAAATAGCGCGTCACCGCGACGAG
CGTGTTAGTGAGGCCGCGGCCGTCGATCTGGCGGAGGATGGGGGCGCCGGCGGTGCCGCT
CGGCTCGCCGTCGTCATTGTAGCGGAAGGTCTGGCCGTCCCGCCCGACCCGATACGCCGA
GCACACGTGGGTGGCGTTGTATTCGCGCTTGCGGAGGACGGCGATCCGTGCCTCGGCCGC
GTCGGCGTCGGGGACGGGAAACGCCTCGGCGATGAAGCGTGAGCCTTTGACCTTGATCTC
GGCCCGGGACGGCCCGGCGAGCGTGCGGTAGGTGTCGGTCGGGCCGGACATGGCGGCGGG
CCTGGGGTGGGGCGGCCAGTCAGCGTTCCAGGAAGGCGCGCACGACGGGGCGCATCGTCT
CGCCTTCGCAGCCGGGGGCCAGGTGGCCGCAGGGGCCGGGCAGGACGAGCGTGGCGGCGT
CGATCTGCGACGCCAGGGCGAGGGCCGGCGCGGGGTTGACCATGTGATCCTGGCGGGCGA
CGACGATCAGGACCCGGGCTCGGACGCGGTCGGCGATGGTGTCGGGCGTGAGCCCGGTGG
CGGCGTAGATGTCGTGCGCCAGCATGGCCCGGAGCTGCGCGGCGCGGTCGTACGCATCGA
AGCGCAGCGTGGCGGATTGCTGGTCGGCCAGGTAGGTGTGGAAGGCCTCGGGTGGCATGG
CGGCCAGGTGGGCCGGCGTCGTCAGCGCGTAGGCCTGCATGGCCGCCACGGCTTCGAGCA
CCTCGGCCTCTGCGGCCTCGCCGCCTGCGATGGCGCCAATGGCGTCGATGGCCTCCAGCT
GGGCGGTCCAGAGCAGCCGGTCCGCCCCGGTCTGCGCCGGCGTTCCCACGATGGACACGA
CGCGGTCGACCCGGCCGGGGTAGGCGACCATCCAGTGCAGCGCCTGCATCCCGCCCATCG
AGATGCCCATCACGGCGTGCAACCGCTCCAGCCCGAGGACCTCCGTTGCCAGCCGGGCCT
GCGCGCGGACCATGTCCCCGATGGTGATGGTCGGGAAAGCCTCGCCGGCCTGCGTCGGGC
TGTTCGAGGGGGACGTGGAGACGCCGTTGCCCAGCGCATCGACCAGCACCACGAAGAAGC
GGGTGGTGTCCACCAGACCGCCGTCGCCGAGCTGTCCGATGAGTTGCTCGGAGGTGCCGG
TGAACCAGGTCGGGAAGAGGATGGCGTTCGTCCGCCCGGCGTCGAGCGTGCCGAAGGTCC
GGTAGCCGACGAGGCAGGGATCCAGCACCGCCCCGCCGTCGAGCGGGCAGCGGCCCAGGT
CGGCGCGGTGCAGGGTGCCCCGGGCGTGCAGGGCAGCGGGCGGCAGGAGCAGGCCGAGCA
GCAGGAGGCAACGCAGGGCAGCAGCAGGCATGGCGGTGCGTCTCAGCCCTCGATCTCCGT
GACGAGCTGGATCTCGCGCAGGACGCCCTGCACGCGGAAGCAGTCTTCGAAGGACCCCTC
GAAGACGGCGGCCTTGCCCTGGGTATGCACCCGCCAGGCCAGCTCCTCGGCACGGGCAGG
GGTGCATCCCGTGGCCTTGACGAGTTGCAGGATCACTTCGTCGAACGAGTGGATGTCGTC
GTTGTAGAGGATGACGCGCCAGGGGTCATCCAGCCGTTCGTCGGTGGCGACGTCGACGAG
GACGTCCGTCTCCGGCGTCGCCGGGCGCGGGGCGTCGGCCAGGACGGGCAGGGGGGGCAG
CGTGGAAACCGGCACCGTCATGGAACAGCGAGATCTCGGGTGCAACGATACGGATGCGTT
CAGGCGGGTTCGCCTTCGACGCGTTCCAGTTCGATCGTGAAGTCTTCCATCACCGGGTTG
GCGAGCAGCTTCTCGCAGGCCTCCCGGACGATGGCTTCCGCCGCCGCCTCGTCGTCTTCT
TCGACCCACAGCTCGATGTACTTCCCGACGCGCACGCGCTCGATGGCCGTGGCCCCGAGG
TTGTGCAGGGCGTGCTGGATGGCCTTGCCCTGAGGGTCGAGGATGGAGGGACGCAGCGTG
ACGGCGACGTGGGCTTTGAACATAGCGGTGATCGGTAGAAGATGGACGATAGCGGGCGGT
TGGTTCCCCGTGGCCCGGTGTCAAGATACCATCCGGGCCGGCTCTGTCACCACGTAGTTT
CCACGAAATCAGGGCGGTTCAGCGGCGTCCGTGGGGGCGGGGGGCTCCAGGATGGCGCGG
ACGAGCCGGTAGCCGGCCTGGCCGATGCCGAGCAGCAGGTAGGCGATCAGCCCGAGCAGG
AGGCCGGTCGCCTGCAGGAACAGCACCAGCAGGACGCCGCCCAGGTAGCCGATCGATTTG
TACGGATGGGCGCGGATGTAGCCGGGGGAGGGGCGAGGTGCCGCGTCGAACGGGATGTTC
GAGATCATCAGCGCCGAGAGGACGATCACGGCCGGCATCAGCACGTTGCGGATGCTGAAG
GGCGGTTCGCCGAACCACGAGGCGTCCTGCAGGTGCAGGATGAGCGCCACCGTGGCCGCG
GCCTGCATGGGGATGGGCAGCCCCGTGAAGTAGTCCTTCTTCTCGCCGTCGAACGAGACG
TTGAAGCGGGCCAGGCGGACGGCGCCGCAGAGGGCCGGCAGCGACGCCACGATCAGCCCC
GGCACCCCCAGTTCGCTCAGGCCGAAGACGTAGACCAGGTAGGCCGGAGCCACCCCGAAC
GAGACGACGTCGCACAGCGAATCCAGCTCCACGCCGAAGAGGCTCTGCGAGTGGGTGAGC
CGGGCCATCATGCCGTCGAGCATGTCGAAGAAGCCCGCCAGCACGATCAACCAGGCGGCG
TAGGCGAACTGTCCGTCGTGGATCTGCACCAGCGCCAGGAACCCGCTGAACAGGTTCATC
AGCGTGAAGAAGGAGGGCACGGCGGCCCGGGGGATCTGGCGGCGGGGGCGGCCCCGCCGC
GCCGCCCGGTAGGCCTGCAGGCGCTCGCGGAACCGGCGTTGCTTGCGGCCCGGCTCGGGG
GGGCGGCGGTGGAGGATCCGGTTGCGCAGCATCATGCGGACGGTGTCTCGTGAGCCGCGG
GCGCGAGCGGATCGGCCGCCGGGACCGGCGGGAGCGTGCCGAGGATCGACACGCCGGCCG
TCACCCGATCCCCCACCTGCACATGGACCGGCGTGCCGGGGGGAACGAGCACGTCCATGC
GCGAGCCGAACTTGACGATGCCGAACCGGTCGCCGGCCTGCACCACGTCGCCTTCCTTCA
GGTGGTACACGATGCGCCGGGCCACCGCTCCGGCGATCTGCTTGAAGAGCACCGGCGTCC
CGCTCGGGTGCCGCAGCCCGATCTGCGAGCGCTCGTTCTTCTCGCTGGCCTTCGGATGCC
AGGCCACGAGGTAATCTCCCGGTACGTACTCCACGTACTCGATGACGCCGTCGGCCGGGA
CGCGGTTGACGTGGACGTCCAGCGGGGAGAGGAAGATGGAGATCTGGAGGGCGGGCCCCT
TGAGGTAGAGCGGCTCCTGCGTCTCGCGCACCTCGACGACCTTGCCGTCGGCGGGGGCCA
GCAGCGTACGGCCTCCGGCTGCTTCGGGCGGCGGCACGCGCTTCGGGTCCCGGAAGAAAT
AGAGCGTGAAGCCCAGCGCGGCGACCCCGAGCAGGATCAGCGACCACTCCCACGGCCCGC
CGAGCCGGTGGCCGACGAGGAACAGGGCGATGGACAGCGCGAGCGCGGCGGCGATGAGGG
GGTATCCTTCTCTGGCGAACACAGGGATCAGATGGACGGCAAGGAGTGCGAAAACGACGC
GAACTGGAACGTTCGGGGCGATCAGACGTGCATGCCGGGCCTGCCGGGAGCCGGTTCCGG
CGGGTCCTCCCGCTCCGTTCCACCGTCCCAACGCCCGAGCCATGCCGCGCGTTTCGTTCT
ACACGCTGGGCTGCAAGCTGAACTTCGCCGAGACGAACACCCTGCAGCGGGACTTCGAGG
GGCGCGGCTTCGAGGCGGTCCCCTTCGGCCAGGCCGCCGACGTGACCGTCGTCAACACCT
GCACCGTCACGGCCGAGGCCGAGCGCAAGTGCCGCCAGGTCATCCGGCGCGCCCGGCGGG
CCAACCCGGACGGCTTCATCGTCGTCACCGGCTGCTACGCGCAGCTCCGCCCCGAGGAGA
TCGCCGCCATCGAGGGCGTCGATGCCGTGCTCGGCGCCCGGGAGAAGTTCCGGCTGTTCG
ACGTCCTCGACGACTTCACGCGGCCCGAACAGACGCAGATTGCCGTCTCGTGCATCGACA
CGGACGCGCCCTTCGGGCCGGCCTTCTCGGCCAGCGGCCGGACGCGAGCCTTTCTGAAGA
TCCAGGATGGCTGCGACTACACCTGCTCCTTCTGTACCATCCCCAGAGCTCGGGGCGCGA
GCCGCTCGCAGCCGATCGCCGCGACGCTGGCGCAGGCCCGGGCGCTGGCCGCCGACGGCT
TCCGTGAGATCGTGCTGAGCGGCGTCAACATCGGCCTGTACGGGCAGGAACACGGCGTCA
CCCTGCTCGATCTGCTCCGCGAACTCGACCGCGTCGAGGGGATCGAGCGGTACCGCATCT
CGTCCATCGAGCCGAACCTGCTGACCGATGCCATCATCGACTTCGTGGCCGGGTCGCGGG
CCTTTCAGCCGCATTTCCACATTCCCCTGCAGAGCGGGGACGACGCCGTCCTCGGCAAGA
TGCGCCGGCGCTATCGCCGCCACGTCTACGCCGGGCGCGTCGCCCGCATCAAGGAGCAGA
TGCCCGACGCCTGCATCGGGGTGGACGTGATCGTGGGCTTTCCGGCGGAGACGGAGGCGC
GTTTCCAGAACACGGTGCAGTTTCTGGACGATCTGCCGGTGAGCTACCTGCACGTGTTCA
CCTACTCGGAGCGTCCGGGCACGGCGGCCGTCGAGCAGCCCGGGCGGATGGGCGGGGCGC
CGGTGCCCGTGCGCGAGCGCTCCCGCCGAAACCGGGTGCTCCGGGCGCTGTCCGAGAAGA
AGCAGGCGGCCTTCTACCGCAGCCAGCAGGGCCGCGTCCGCCCGGTGCTCTGGGAGGCCG
AGGAGCGGGACGGGACGATGCTGGGCTTCACCGACAACTACGTGCGGGTGCAACGCCCGT
TCGACGAAGCCCGGGCGGGACGCATCGAGCCGGTCCGGCTCGGCCCGCCGGCCGGAGGCG
GTACCCTCCTGGCCGAGGACCCGGCGCTAGCTGTGCTGGGCTGAGGGCTTCTGGCTTCTG
GCTTCTGGCTTCGGGCTGCTGGCTGACGGCTTCTGGCTGCTGGCTGACGGCTTCTGGCTT
CTGGCTGACGGCTTCTGGCTTCTGGCTGACGGCTTCTGGCTTCTGGCTTCGGGCTGCTGG
CTGACGGCTGCTGGCTGACGGCTGACAGCTACGTCATTTCTTAACCATCGAGCGGCAAGA
CCGATACCGCCGGCGTGTTGATGCCGGGGGTGCTTTCGGCTACCTTTCCCCCGTCGCACG
ACCAGGAACTCACCCCTCGCGTATGGAACGCCAGACCAAGATCATCTGCACGCTCGGGCC
GGCTTCGTCGGATCGCGGCACCATCCGCCGCCTGATCGAGGCCGGGATGGACGTGGCCCG
GCTCAACTTCTCCCACGGCAGCCACGAGGACCACCGCCGCGTCATCGAATTCGTACGCGA
GGCCGCCGCCGAGATGGATCGCCCCATCCCGATCCTGCAGGACCTGCAGGGGCCCAAGAT
CCGCATTGGCAAGATGCAGAACGGCGGGGTACTCATCCACAAGGGCCAGCGCCTCGTGCT
GACGACCGAGCCCATCGAGTACGGAGACCGCCACCGCGTCTACGTCAACTACCCGACGCT
GGCCCAGGACGTCGATCCCGGCAATCACATCCTGATCGACGACGGGATGCTGGAGCTCAA
GATCCTCGAAGCCCGTGATGGGGAGGTCGTGACCGAGGTGGTCGTCGGCGGTCCGTTGCG
CTCGCGCAAGGGCGTCAACCTCCCGCACATCCGCACCTCCACGCCCGCGCTGACCGAGAA
GGACATCCAGGATCTGGAGTTCGGTCTGGAGATGGACGTCGACATCATCGCCCTCTCGTT
CGTGCGCAGCGAGGAGGATGTGGCCAACCTGATGCAGCGGGTGCGGGCCTCCGGCAAGCG
CGTCAGCGTCATCGCCAAGATCGAAAAGCCCGAGGCCGTCGACAACATCGACAAGATCCT
GGCTCAGGCCGACGGCATCATGGTGGCCCGCGGCGACCTGGGCATCGAGATGCCGCTGTC
CAGGGTGCCTCAGACGCAGAAGATCATCATCCGCAAATGCCTGGCGGCGGCCAAGCCCGT
TATCACGGCCACGCAGATGCTCGAGAGCATGATCGACAACCCCCGCCCGACGCGGGCCGA
GGCCAGCGACGTCGCCAACGCCGTGCTCGACGGCAGCGACGCCTTGATGCTCTCGGGAGA
GACGGCCGTGGGCAAGCACCCGCCGCGGGTGGTCGAGGCGATGGACAAGATCATCCGCGA
GGCCGAGGCCTTCCAGCATCAGTACGACGCCGGCTCCGGCAAGCCGATGTGGAACTCCGA
ATCGCAGGACGTGACCGAGTCGGTCAGTTACACGGCGGTGGAGCTGGCCGAGCAGGTCGG
CGCGCGCGCCATCGCCTGCCTGACGGCCACCGGCGCCACGGCCCGCGCCATCGCCCGGCA
CCGCCCCCGGATGCCCGTCTACGCCTTCACCGACGACCCTCGCCTCGTCGGGCAGCTCAT
GCTGATCTGGGGAACAAAAGCCTTTGCCATCCCTTTCCAGCGAGACACCGACCAGGGGGT
CGGCAGCGTGCACCGGGTGCTGACCGAGCGCGGGCTGGCCTACCCCGGTGATCTGATCGT
CATCACGGCGGGGATGCCCCTCCCGGCCAAGGGCCGCACCAACATGGTCCACGTCAGCCG
GATCTGACCTCGCCGCCGGGACGCTGCACCGACCGGGTGAATCCGACAGGATGGACGGCT
TCGTGCCTGTGACGGCTTCGTGCCTATGATGGACTGATACGATCGCGTCCCCGGTCCTGG
CCGGGCTCCCCTTCGATTCTCGATCCCCGTCCTTTCCGATGGTACGTCGGTCGCTTCCGG
TTCGGTGGCTCCTGGTGTTGTTGTGCCTCTGGCTCGTCGGCTGCAGCCGCATCCCGTTCG
TTAGCAGCCGCTACGACAACTTCACGGCGTATTACAACACCTTCTACAACGCCCGCAAGG
CCTACGAACGCGGTATCGAAGCCATCGAGCGGCAGAACGATCCGATCGACCGGGATCGTT
ACCTGCCGCTGTTCACCTCGCCGGACCGCGTCTCCAACACGCGCGACTTCGACGCGGCGA
TCCGCAAGAGCGCGGACGTGCTGCGCGATCACCCCGAATCCAAATGGGTGGATGATGCGC
TGCTGCTCATCGGCAAATCGTACTTCTACTTGCAGAACTACGTCGGCGCCGAGCAGAAAT
TCCAGGAGGTCATCAGCCTGGGGACGGCGCTCGAGGACGAGGCCCGGTTCTGGCTGGCGC
GCACGCTGATTGCGGGCGGATCGTACGAGGCAGCCGCCGAGCATCTCCGGCTGAGTCTGG
CCCGGGAGGACCTCTCCGACCGCTGGGAGCCGATGCTGCGCCTGGCGCTGGGCGAGCTGT
ACGTGCAGCAGCAGGCCTGGACGGAGGCCGCTGCGGAACTGGAGGACGGCCTCGCCCGCG
TGCGGGATCGGGAGCTGGGCGCCCGTGCGCAGTTCCTGCTGGCGCAGGTCTACGAGACGC
TGGGGGCCTACGAGCAGGCCGCGGAGGCGTACCGCCGCGTCGACCGGTACCGCCCGCTCT
ACGAGTTGTCCTATGCCGCGCAGGTCAGCGCGATCCGCGTCGAAGGTGAGCACGGCGATC
CGGAACGCGCGCTCCGGGATCTCCGCCGCATGGAGCGGGACGACAAGAACTTCACCAACC
GCGCCGAGCTGGCCTACCTGCGGGGCCGCATCTATCAGGCCATGGGCCTGGCCGATGACG
CCTTCGTCACCTACGACGAGCTGCTCTACGACGCGGACCCGAACATGAACATCACCGGGG
TGCGCGGGCGGGTACACTATGCCCTGGGCGAGCTCTACCGGGATGCCTACAGGGATTTCC
TGATGGCGTCGGCTCACTTCGACACGGCCGCCACCGCGCTGCGGTCCGGTGGACGCTCAG
GCGGCGCCCAGGCCGGACGGGCTGCGGCCGACCTCCCGGCGCCGGCGGCCATCCGCGACG
CTGACGAGCAGGCCGAGGTGTTCCGGACGTTTGCCGCCATGGCCCGGAAGGTGAGTGAAC
TGGATTCGTTGCTCTACCTGGGATCGCTGGACCAGGAGGCGTTTCAGGATCGCATCCTGG
AACTGCGCCGGGCGCGGGCCGAGGAGCTGGCTGCGCAGCAGCGGGAGCTGGAACGCCAGC
AGGCGCAGCAGCGCTTCCAGAACACCGCCGTCACTCGCCCCGGCCGCGCCGGCGGCAATC
CGGGGCCCGACGCCGCCGGTACGGGCGGCGAGGCCGGGTTCCTGTTCCATAACGACCCGG
CCCGGGTGCAGGAAGGGCGTATCACCTTCATCAATCGCTGGGGTAACCGCCCGCTCGTCC
CCAACTGGCGCCGGGAAGAAGCCGTGGCGATGGCTGTCAGCGAAGGGCGTGAAGCCGAAG
GCGAGAACGCCTTCGACGCCGGCCCCGCCGTGCTCGACCCGGCCGCCGGCCTGCCGCAGA
TCGACGTCTCGGCCGTGCCGCGGGACTCGCTCCGCCGCGCAGCCATGCGCGCCGAGCGTG
CCATGGCCCGCTACGAACTGGGCAACATCCTTTTTCTCTCCATGGCCCGGCCCGACTCGG
CCGCGGCCTGGTACCGCCTCGTGATCGAAGAAGACCAGGATCAGCCCGTGGCGCAACGGG
CCTACTATGCCCTGGCCGAGGTACAGCGGGCGCTGGGCGACACCCTGGCCGCACGCCGGC
TCGATCAGTACATCCTGACGACCTACCCCGACTCCGAACTGGCGCGCCGCCTCCGCACCG
GGACCCGCTCGGCCAATGAGCCATCCCCGGCCGACTCCCTGGCCCGCGCCGAGCGCGCCT
ACGCCGATGCCTACCGGCGCTGGCAACAGGCCGGACTGGCCGCTGCACTCAACGACGTGC
TGGACGTGTTGCCCTGGTACCTCCCCCCGCTTCGGATGGAGGAACCCTATCCGGCCGCCC
TGAACGAGATGCTCGGCGTTGCCGCCCGCTTTCCTGCGACCGAGATCGCGCCGCGGGCCC
TGCTCGCAGCCGGCTCTATTTATATGGAATGGGCCCGGCACGAGGCGCTGGACCTGTTCG
GCCGGTTGCCGCTGGCCCTCCCGGATTCCCTGCTGGAACGCACCTACCTCGTCGAAACCC
CGGCCGCTGCCAACCCCACCCCACCCGCAGGGGAGTGGACGGTCCCGACGGCCGACACCA
CTTCCGCCGACACCCTGGCCTCGCCCCCACCGGTCGCCCGCGACAGCCTCGATGCCGCCG
AGGGACTCGCTGCCCGCGAGCGGTCGCTGAACCTGACCGACCTGTACCGCCGCATCGTGA
GCCGCTACCCACGCACCCCGCAGGCCGAGCGGGCACAGAATGTGCTCCAGGCCCTGGCCG
ATCGGCAAGCCGCGCTGCGCGCCGATTCGCTGGCCCGCGCCGATTCCCTCGCCCGCCTCG
CTACGCCGGTGGACTCGCTTGCTGCGCCGGTGGATTCGCTTGCTGCGCCGGTGGATTCGC
TTGCTGCGCCGGCGGACTCTCTTGCTGCGCCGGCGGATTCAGCGGCGGTGCCTGTGACGG
CGTCGGCCGAAGCACCGGAGGCGGCGGCCGGTCCCCCGAGGAAGACCGCGCCGGTGCGCC
GCGCCGTTACGCTGTGGACCATCGTCGTGGCGTCCGAAGAAACGGCCAGCGAAGCTGAGG
AACTGGCTGCGAAGTATCGGGATTACTTCAAGGAACAGGGCTATCCGGCCGCCGTGTACC
CGGCCGAGACCGAAACCGGGACACGCTACCGTGTTGGCGTGGGGCGTTTCGGTTCGGAAC
GAGAGGCCGAAGGTATGCGCGCCCAGCTGGGGCAGCGTGTGCCACGGGCGATCTGGCCCG
AGGATAGCTGGGTCATGCCCGTTGAAGTGGATCTGTGATTCCCGGTTTGCGAGTCCGTAG
GCTTCCCTTTGTCGGGCCGCTCCGCAGGGGCACAGACGGAACCAATGCCGAACCAAGGGG
GTTCGGCATCAGACCCACACGCACACCCATTTTTCCGCTGCGACGGCCCTTCTGCACCGC
CTCTGACCCCGTGCCGGCCTGCCGGCTTTCCCGGTGTGCGGTGTCCGTTTTCCAACGGTT
GACTGCCGGGTCGTAGCTTCCCAATACCTGGATTTTCATGGCGCAGAACGAGCGCAACAC
CATCGAACGAGAAGGGGGAGAGTCATCCTCGAAAGGACCTCGTCTGCCGGACCGGCGGCC
GCGGCTCTCGCTGTGGATCTATCTGGCCATCTTCCTGGCCCTGCTCGTCCATTTTCTGCT
GTTTCTGGCCGGGGAAAACCCCAATACGATCGAGTACAGCACCTTTCTCGATTACGTCGA
GCAGGGGTACGTCGAGCGCGTCGAGATCATCAACGACGCACGAATCCAGGGCACCTATAC
GTCCGATGCGGTCCGAGAAGGGCGGGTGCAGGTTCCCGAGCCCCGGCAGGATCTGCTGGG
CGCCACCACGCCGGATGCCCGGCGCCGTTTCGTTACCACCAAGCCGGGCGACCATGACCT
GACCGACTTTCTGCGCGAGCACAACGAGCGGGTCGAGGCCGGCGAGCGCTCCACCCGGGT
GGCCTACACGGCCCGCCAGGAGGAGAACTGGTTCGGTGGGCTGTTGACGTGGATCTTCCC
GCTCATCCTCATCGTGGCGCTCTGGGTGTTTTTGCTGCGCCGCATGAATCCCGGCTCGCA
GGTGCTCAACATCGGCAAGAACAAGGCCGTCCTGTTCGACGCGATGGGTGAGCAGCGGCT
GACGTTCAAGGATGTGGCCGGTCTGGAGGAGGCCAAGGAAGAAGTCGTTGAAGTCGTCGA
GTTCCTGAAGAACCCGAAGCGCTTCACCCGCCTCGGCGGCAAGCTGCCCAAGGGGGTGCT
GCTCGTGGGGCCTCCGGGGACGGGCAAGACGCTGCTGGCCAAAGCCGTGGCCGGCGAGGC
CGGTGTGCCCTTCTTCTCGCTCTCCGGCTCCGACTTCGTCGAGATGTTCGTCGGCGTCGG
CGCGGCCCGCGTGCGCGACCTGTTCCGCCAGGCCAAGGAGAAGGCGCCGTGCATCATCTT
CATCGACGAGATCGACGCCATCGGTCGCTCGCGCGGACGCGGCATGATGATGGGTGCCAA
CGACGAGCGCGAGAACACGCTCAACCAGCTGCTCGTCGAGATGGACGGGTTCAACACGGA
CAAGGGCGTCATCATCATGGCGGCCACCAACCGCCCGGACGTGCTGGACTCGGCGCTGCT
GCGCCCGGGTCGATTCGACCGCCAGATCCTCATCGACCGCCCGGATCGGATCCAGCGTGC
CGAGATCTTCAAGGTGCATACGCGCAACCTGATCCTGGGCGATGACGTGAACCTCGAGGT
GCTGGCCGGTCAGACGCCCGGTTTCGCCGGTGCCGAGATCGCCAACGTGTGCAACGAGGC
GGCCCTGCTGGCGGCGCGGCGAGACAAGGAAGCCATCAACATGGAGGACTTCGAGGCCGC
CATCGACCGGGTGATCGCGGGGCTGGAGAAGAAGAACAAGCTGATCTCCCCCGAGGAGCG
CGAAATCGTGGCCTACCACGAGGCGGGGCATGCCATCACCGGATGGTTCCTGCGCTACAC
CGACCCGGTCATCAAGGTCTCCATCGTGCCCCGTGGGCTGGCGGCCCTCGGCTACGCGCA
ATCGCTGCCCGACGAACGCTATCTCTACACCCGCGAGGCCTACGTCGACCGCATGACGAT
GGCGATGGGCGGCCGTGTGGCCGAGGAAATCGTCTTCGGGCGCATCTCCAACGGGGCGCA
GAACGATCTGGAGCGCATCACGAAGATGGCCTACGCCATGGTCACCTACTTCGGGATGAG
CGAGCGGATCGGCTATGTCAGCTACAACCCGAACAACCAGCAGGGCGAAGGCCCCCTCTT
CGGCAAGCCGTACTCGGAGGAGACCGCGCGCATGATCGATGAGGAGGTGCGGGGCATCAT
CGACGAGGTGCGGCGGCGGGCGCGCGAGCTGCTCATGGAAAAGCGGGACCGCCTCGATGC
CATGGCGAAGGTGCTGCTGGAGAAGGAAGTGCTCGGCCCCCGGGATCTGGTTGAGATCCT
GGGGCCTCGGCCCCACGGTGAGTACGTGTCCTACAATGGCCACGAGACGGCTCCGGGGGA
GCCGGCCGATTCCACTTCCACCGATGAGCAGGCGTCGAGCGCCGATGAGCGGGCGTCGAG
CACCGGGGCTTCGGACGCCGAGGGCGACGGGTTGCCGGAGCAACCGCTCGACCGCGACGA
GGCCGTGGGCTGACCCGGGGCCCGGTGACACGTAGTCACGACGAAGGACGGCGACCCTCG
CCGTCCTTTTTTGTGTCACTGCCGTGCGATATGCGGTGATAGATCAGTAGATCGGTCGGA
GGAGCCGATGGAGCGAAAAATACCCGTCTGCGGCCTGCTATTAATCTTTTCTTGATCGAA
AGGATTGAACATAATATCCGTGCCATCTTATATTGCACGGCTCCGGAAAAATGCGCGGTG
CGCCGCGCTGATGCGAATACTCAGACATTCAGGGACGCTGTCGTGCCTACCATTCAACAG
CTCGTACGCAAGGGCCGTCGGCCCAAGGTGAAGAAGACGAAGTCCGCGGCGTTGCAGGCG
AACCCGCAGAAGCGCGGCGTTTGCACGCGCGTGTACACGACGACGCCGAAGAAGCCGAAC
TCGGCGCTTCGGAAGGTTGCCAAGGTGCGTCTGACCAACGGGATCGAGGTGATTGCCTAC
ATCCCGGGGGAGGGGCACAACCTGCAGGAGCACTCCATCGTGCTGGTGCGCGGTGGGCGT
GTCAAGGACCTGCCCGGTGTGAAGTATCACATCGTGCGGGGTGCGCTCGACACGGCGGGC
GTGTCCGACCGTCGTCAGGGGCGCTCGAAGTACGGTGCCAAGCGGCCCCGGAAGTAATCC
AGGTGCCGGTGGGGCAGTCGGTGGCTGTCCGATCCGGTGCGCACGTTCCAGGTTGATCCC
GAATGCCAGGCCGCTGCGTGCGGCTGAGCCCGAATTAAGCTATGCGTAGAAAAAGAGCAG
AAAAGCGGACGGTAACGCCGGATCCGATCTACAACGATGAACTCGTAGCCCGCTTCGTGA
ACTACGTGATGCGCGACGGCAAGAAGAACGTGGCGCAGCGCATCGTCTACGAGGCCTTCA
ATGTGCTCGAGGAGCGCACCGGCGAGAGCGGGGTGGAGGTCTTCAAGAAGGCCGTCAACA
ATGTGGCTCCGCTCGTGGAGGTGCGCAGCCGCCGGGTGGGCGGGGCGACCTATCAGGTGC
CCATCGAGGTGCGTCCGGACCGCCGGATGGCCCTTGCCTTCCGGTGGATCATTCAGTACG
CCCGTGCGCGTAGCGACAAGAGCATGGCCATCCGCCTGGCCAACGAGCTGCAGGCTGCAG
CCCGGGGCGATGGGGGAGCCATCAAGAAGAAAGACGACACCCACCGTATGGCGGAGTCCA
ACAAGGCCTTTGCCCATTTCCGCTTCTAGGTGGGGCTTCGCTGCCACGGACGGCGAACCG
CGAACCCTGAGAAACACGCACTATGGCGAACGATAACGTACAGTACTCGCTCGAGCGGAC
CCGCAACATCGGGATCTCGGCTCACATCGACGCGGGGAAGACCACGACCACCGAGCGCAT
CCTGTTCTACACGGGCCGCCTCCATCGCATGGGAGAGGTCCATGAGGGCGGTGCGACGAT
GGACTGGATGGAGCAGGAGAAAGAGCGAGGCATCACCATCACGAGTGCGGCCACGACCTG
CTTCTGGAAGGACCACCGCATCAACATCATCGACACGCCCGGCCACGTCGACTTCACCGT
GGAGGTGGAGCGCGCCCTGCGGGTGCTCGATGGGGCCATCGCGCTGTTCTGTGCCGTCGG
TGGCGTCGAGCCGCAGTCGGAGACGGTGTGGCGCCAGATGAACAAGTACAAGGTGCCCCG
GATCGCCTTCGTCAACAAGATGGACCGCACGGGGGCCAACTTCGAGGGCGCCATCAACCA
GATGCGCGAGCGGCTGAAGGCCAATCCCATCCCGGTGCAGATCCCCATTGGCGAGGGCGA
CATGTTCCGCGGGGTGATCGACCTGATCCTGAACAAGGCGATCATCTGGCACGACGAGAC
GCAGGGCGCTACCTGGGATGAGATCGACATCCCGCCCGATCTCCAGAAAGAGGCGCGTCA
CTGGCGCATCCACCTGCTGGAGGCCGTCGCCGAGCACAACGACGAGCTGCTGATGAAATA
CCTCGAAGGAGAGGAGATCACCTCCGACGAGATCCGCGCCGTCGTTCGCGAGGCGACCAT
CGCGCTCGACATCACGCCCGTCTTCTGCGGCTCGGCCTTCAAGAACAAGGGGGTTCAGCG
GCTACTCGACGGCGTCATCGACTACCTGCCCAGCCCGGCGGACCTGCCGCCCGTCACCGG
GCACAAGCCGGATACCGACGAGCCGGATACGCGTCCGCACGATCCCAATGCGCCGTTCAG
CGCACTGGCCTTCAAGATCATGACCGACCCCTACGTCGGGAAGCTGACGTTCTTCCGCGT
CTACAGCGGTACGCTGGAGAAGGGGTCGTACGTGTGGAACGCCACGACCGGCAAGCGCGA
GCGCATCGGGCGCATCCTGTTCATGCACGCCAACTCCCGCGAAGACGTGGAGGTCGTGCG
GGCCGGGGACATCGCGGCGGCCGTGGGGCTGAAGGACGTCAAGACCGGCGACACGCTCTG
CGACCCGGATCACCCGATCGTGCTCGAGAAGATGGAGTTCCCCGAGCCGGTCATCCGCAT
CGCCATCGAGCCCAAGACGAAGGCCGACAGCGACAAGCTGGGCGTGGGGCTGCAGAAGCT
CGCCGAGGAAGACCCCACCTTCCAGGTCTCCACGGACGAAGAAACGGGGCAGACGATCAT
CGCCGGCATGGGCGAGCTGCACCTGGAGATCATCGTCGACCGGCTGCGGCGCGAGTTCAA
GGTGGAGGCCAACGTGGGTAAGCCGCAGGTGGCCTACCGCGAAGCCATCCGGGCCACGGT
GGACGAGACCTACACCCACAAGAAGCAGACGGGTGGCCGTGGGCAGTTCGCTCACGTCCA
GATCGAGTTCAGCCCGCTCGAAGGCGGGACGGGCTTCGAGTTCGTCAACGACATCGTGGG
CGGTGCCATCCCGAAGGAATTCATCCCGTCGGTCGAGAAGGGCATCAAGTCCGCCCTCGA
CCAGGGTCCGCTGGCCGGCTATCCGGTGGAAGGCGTCAAGGCGCGGCTCTACGACGGCAA
GTTCCACGCTGTCGACTCCGATCAGATCTCCTTCGAGATCGCCGGCCGTATGGCGTTCCG
CAACGCGGCGCGCAAGGCTCGCCCGGTGTTGATGGAGCCCATCATGGCCGTCGAGGTGGT
GACGCCCGAGGAGTACATGGGCGATGTGATAGGCGACCTCAACAGCCGCCGTGGCCGCAT
CGAGAGCATGGGGCAGCGCGGCGACGCCCAGGTCATCAAGGCGCTCGTCCCGCTCTCCGA
GATGTTCGGGTATTCGACCGACATGCGCTCGATCACCCAGGGTCGCGCCATCTACTCGAT
GCAGTTCGATCACTACGCCGAGGTGCCGAAGTCGGTCGCGGATGAGGTGATCTCGGCCTC
GGTCGGGGCGACCGCAGCCTGACGGCCCTTTTCCCTAACGACATCGTTTTTCTAGCTCAG
ATCTGAGACCAAATACCATGGCAAAAGAGACATTTCAGCGGAGCAAACCGCACGTGAACG
TGGGCACGATCGGGCACGTCGACCACGGCAAGACGACGCTGACGGCAGCCATCACGCAGG
TGCTCAATAAGCGGGTGCCGGATCCGGCGAACCAGTTGCGCACGTTCGACTCGATCGACA
ACGCGCCGGAGGAGCGCGAGCGCGGGATCACGATTGCGACGGCGCACGTGGAGTACGCCA
CCGAGAAGCGGCACTACGCGCACGTGGACTGTCCGGGCCACGCCGACTACGTCAAGAACA
TGGTGACGGGTGCGGCGCAGATGGACGGGGCGATTCTGGTGGTGGCGGCCACGGACGGGC
CGATGCCGCAGACGCGTGAGCACATTCTGCTGGCGCGGCAGGTCGGGGTGCCCTACATCG
TGGTGTTTCTGAACAAGGTGGACCTGGTCGACGACGAGGAGCTGCTGGAGCTGGTGGAGA
TGGAGGTGCGCGAGCTGCTGGAGACGTACGAGTTTCCGGGGGACGAGGTGCCGGTGATCA
AGGGATCGGCGCTGGGCGCGCTCAACGGGGAGGAGCAGTGGGAAGACCGGATCATGGAGC
TGATGGATGCGGTGGACACGTACATTCCGACGCCGGAGCGGGACACGGACAAGCCGTTTT
TGATGCCGATCGAGGACGTGTTTTCGATCACGGGTCGCGGGACGGTGGTGACGGGTCGCG
TGGAGCGCGGGGTGCTGAAGGTGGGCGACCCGGTGGAGATCGTGGGGATGCGCGAGGAGA
AGCTGTCGACGACGGTGACGGGGATCGAGATGTTTCGGAAGCTGCTGGACCAGGCGCAGG
CGGGTGACAACGCGGGGGTTTTGCTTCGCGGGACGAAGAAGGACGAGGTGGAGCGCGGGA
TGGTGGTGTGCAAGCCGGGTTCGATCACGCCGCACCGGGAGTTCGAGTGCGAGGTGTACG
TGCTGAGCAAGGAGGAGGGAGGTCGTCACACGCCGTTTTTCAAGGGATACCGGCCGCAGT
TTTACTTCCGGACGACGGACGTGACGGGGGACATCGAGTTGCCGGAGGGAGTGGAGATGG
TGATGCCCGGGGACAACACGCGGTTCAAGGTGAAGCTGATCGTGCCGGTGGCGATGGAGG
AGGGGCTTCGGTTCGCGATTCGCGAGGGAGGCCGCACGGTGGGCGCCGGCGTCGTGACGA
AGATCCTTGACTGATAAACGAGCCGTCAGCGGTCAGCACCCGGCTTCCGGGCGCGCTGGC
CGCTGACGCCTGAATGCTGAACGCTATATATGGCCAGCCAGAAGATTCGTATCAAGCTGA
AGTCGTTCGATCACACGCTGATCGACAAGAGCGCGGAGAAGATCATCCGCACGGTGAAGT
CGACCGGTGCGGTCGTCAGCGGGCCGATCCCGCTGCCTACGCAGAAGTCGATCTACACCG
TGCTGCGCAGCCCGCACGTGGACAAGAAGAGCCGCGAGCAGTTCGAGACGCGCAGCCACA
AGCGGTTGATCGACATCCTCTCGACGAGCAGCAAGACCGTCGATGCCCTGATGAAGTTGG
AGTTGCCCAGCGGCGTCGACGTGGAGATCAAGGTGTGAGTGGCGCGCTGCCGCACCGCAC
ACGCTTAACTTAATCCGGCCGCACGGGCGGCCTCAAGCACGGATTACAATGAGCGGAATC
ATTGGACGAAAGGTCGGGATGACCAGCCTCTTCGATGCGAACGGGACGAGCATCCCGTGT
ACCGTCATCGAGGCGCTGCCCAACGTGGTCACCCAGATCAAGACGCAGGACGGCAGCGAC
GGCTACGACGCCGTGCAGTTGGCGGCCTTTGACAAAAAACCGAAGCGGACCTCGCGGGCC
TTGCAGGGGCATTTCGAGCGTGCCGGAACCACGCCCAAGCGGGTCGTGAAGGAGTTCCGT
GGCTTTGCGCTCGATGTGAACCTCGGGGATGAGGTGCGCGTGGAGGATCTGTTCCAGGAA
GGCGAGGTGGTAGACGTCGTCGGGGTGTCCAAAGGCAAGGGGCATCAGGGCGTCGTCAAG
CGCCACGGCTTCGGCGGGGTGGGCATGCGGACGCACGGCCAGCACAACCGCCAGCGCGCG
CCGGGCTCGATCGGCCAGTCGTCCGATCCCTCGCGCGTGTTCAAGGGAACGCGCATGGCC
GGGCGCAAGGGCAACGACCGCGTCAAGGTCAAGAACCTGCGGGTCGTGCGGATCCTGCCG
GATCACAACCTGATTCTGATCCGCGGCGCCGTGCCGGGGGCGAAGAACGGTATCGTCGAG
ATTTACAAGAAAAAGTGAGCGACCAGCTATCGGCGGCCTCGGGGCTCGCGCGTGTGCGGG
CCGGCGAGGTGCTCATAGCTGACAGCCGAACGCTGACAGCTGCAGAATCATGGAACTGAA
CGTATACAAGGCGGATGGCCAGGCGGCCGGGCGGACGGTCACACTGGATGCTTCCGTGTT
CGACGTCGAGCCCAATGACCACGTGCTCTGGCTGGACGTGCGCCGGATCCAGGCCAATGC
CCGCCAGGGGACGCACAAGGCGAAGGAGCGCAGCGAGGTAGCCGGGAGCACCCGCAAGCT
GTACCGCCAGAAGGGCACCGGCCACGCCCGCGCGGGCGATGCCAAGTCCCCGATCCGTAA
GGGGGGCGGTACCATCTTCGGCCCGCGGCCGCGTACCTACGGCATCAAGATCAACCGGAA
GACGCAGCAGCTGGCGCGTCGCTCCGCGCTGACCTACAAGGCGCGGGAGGAGGCCCTCCG
TGTGGTCGAGGACTTCGACTACGAGCAGCCCCGCACCCGCGATCTGCGCGCGCTGTTGCA
GGCGCTGGAGGTGGACGGGCGGAAGGTGCTCATCCTCACCGGTTCGCACGCGCCCAACGT
CTACTATTCGGCCCGCAACCTGCGGGGCGTGACGGTGCGCGAAGCCCGCAACGCGTCGAC
GGTCGACCTGCTCGACGCGGCGGTGATCGTGCTCCAGGAGGGCGCTCTGGCCGTCCTGAG
CGAACAGCTCGGCGCTGCCGAAGCGGCCCACTAATCCGATAACGACGCTACGTCATGAGC
AAGAAGAACATCCTGATTCGCCCCTACGTCACGGAGAAGATGTCGAGCCTGATGGAGGAT
CGGCACTACGCCTTCGTGGTGGACCGGCGGGCGAACAAGATCGAGATCCGCAAGGCCGTC
GAAGAGCGCTATCCGGGCGTCCGGGTCAAAGAGGTGCGGACGATGGTGGTGCGTGGCAAG
CGCCGCCGCCAGTTTACCAAGCGCGGCCTGATGGAAGGGCGCACGGCGTCCTTCAAGAAG
GCCGTCGTCACCCTGGAGCCGGACAGCCAGGAGATCGACTTCTTCGAGAACGTCTGATGC
GGCGGCGTTCGTTTTTCTCTGTCAACCCGGGGCGCAAAGCTCTTTCCGCGTCGCACGGAT
CGAGCAAGTAAGCCCTCAGCGACCAGACTTCCATGGGTATCCGAAAACTCAAGCCCGTAA
CGCCCGGCCAGCGGGCGCGCTCGGTGGACTCCTTCGAGGATATCACCAAGAGCACGCCGG
AGAAAAGCCTGCTGGCTCCGCTCAAGAAGAAGGGCGGGCGCAACAACCGGGGGCGCATCA
CGACGCGCCACCAGGGCGGCGGCCACAAGCGCCGCTATCGCATCATCGACTTCAAGCGCG
ACAAGATCGGCGTGCCGGCCCGCGTCGCCAGCATCGAGTACGACCCGAACCGCTCGGCCC
GTATCGCGCTGCTGGTCTACGCCGACGGTGAGAAGCGCTACATCATCGCCCCGAACGAGA
TTCAGGTCGGTCAGACCGTCTCCAACGGTCCCGATGCGTTGCCGGAGCCGGGGAACTGCC
TCCCCCTGGCGAACATCCCCGTCGGTTCGACGGTGCACGCGATCGAGTTGAAGCCAGGCA
AGGGAGCGCAGTTGGCCCGATCGGCGGGTACCTACGCGCAGCTGACCGCGCGTGAAGGCA
AGTATGCCACGCTCAAGCTGCCCTCGGGCGAGACGCGGATGGTGCTGGCGACGTGCATGG
CGACGATCGGGACGACGAGCAACCCGGATCACATGAACATCGATCTGGGCAAGGCCGGCC
GTAACCGCTGGCTGGGCGTGCGGCCCAAGACCCGCGGTGTGGCGATGAACCCGATCGATC
ACCCGATGGGCGGCGGTGAAGGCAAGGCCTCCGGCGGACACCCGCGCTCGCCCCACGGCG
TCCCGGCCAAAGGCTTCAAGACGCGCAAGAAGCGCAAGCAGTCGAACAAGTACATCATCC
GCCGCCGCAAACAGAAATAAGGAGCGGTCAGGGATCCGCTATCCGCGGTCCGTCCTTCCC
GGGCTACTGCAGATGGCGGCCGAGACCTGACGGCTGAAAGCTACACGCTGAATATGGCAC
GTTCGCTGAAAAAAGGCCCCTACGTTTACTACAAGCTCCAGCGTAAGGTGGACGCCCTGA
ACCAGTCGGGGAAGAAGAAGGTGGTCAAGACGTGGAGCCGGTCCTCCATGATCACCCCCG
AGTTCGTCGGGCACACCTTTGCCGTGCACAACGGCAAGCAGTTCATTCCGGTCTACGTGA
CCGAGAACATGGTGGGGCACCGGCTGGGTGAGTTTGCGCCGACGCGGTCGTTCCGCGGTC
ATGCCGGCGACAAGCGAGACAAGCGAGGTAAACGGTAGTCATTCCCGTCATGTGCTGCCT
GCAGGCAGCCAAGGATCCAGAGAATCATGGAAGCAAGAGCGGTACGTAAATACATCCGAA
GCTCGCCGCGAAAGATGCGCGCCGTCGTCAACGTGGTGCGGGGCAAGCGGGTCGCCGAGG
CATTGAACGCATTGAACTTCATGCCGCACAAGGCCACCCGCCCGATCGAGATCACCATCC
GCTCGGCCGTCTACAACCTGATGGACAAGTATCGGGAGGAGCGGTTCGACGAGGGTGATC
TGGTCATCCGCGAGATCCGTGTGGACGAAGGGCCGCAGTTCAAGCGGTACCGCCCCGCCC
CGCGTGGTCGGGCGCACCGGATCCGGAAGCGGACGAGCCACCTGACCGTCGTCGTCGGCA
CGGTCGACGAGCTTGCCGGGGCGGAGGAGTAGCCGCCCGCGCGATTCCCGACAGCCACGA
ACTCTAGATTGTAAGGGGTATACCATTGGGCCAGAAAACGCATCCCGTCGGTTTTCGTCT
CGGCATCATCCGGGGCTGGGACTCGAACTGGTACGCAGAGAAAGACCTGCCGGAGAAGCT
GGTCGAGGACGAGGAGATCCGTCGCTATCTCAACGCGCGGTTGCGGCGCGCCGGGCTGAG
CCGGGTCGTCATCGAGCGGACGCCGAAGCGGGTCATCCTCACGCTGCACACGAGCCGGCC
CGGTGTGGTCATCGGCCGTGGCGGCACCGAGGTCGAGAAGCTGCGTGAGGAGCTGAAGAA
GCTCACGAACAAGGACATCCAGATCAACATCAACGAGATCAAACGGCCGGAGCTGGATGC
CAGCCTGGTGGCGCAGAACATCGCGCAACAGCTGGAGGGCCGCGTGTCCTTCCGCCGGGC
GATGAAGCAGGCCATGACGGCCGCGATGCGCATGGGGGCCGAAGGCATCCGCATCCGCCT
GGCCGGACGCCTGGGCGGGGCCGAGATGGGCCGCGTCGAGCAGTACCTGGAAGGCCGCGT
GCCGCTGCACACCGTCCGCGCCGACATCGACTACGCCGAGGCGACGGCCTACACGATCTA
CGGCACCTGTGGCGTGAAGGTCTGGATCTTCCGCGGCGAGATCATCGGGAAGCCGGATCT
GAGCCCGAACGTGCAGGCGCAGCGCCAGCAGATGCAGCAGATGCAGCCCGAACGCCGGCG
CCGGGGGCGCGGGGGCGGACGCGGCCGCCGCGATCGCAGTTCGTCCTGAGTCCGTCCGGC
ACGTTCCTGCGAGCAAACGCCTACGAGCATACGACTGAGACGCGAAGGCCGGACCGCCGG
CCCTCCCTGAAAGACAGCGAGGTACCCCTATGTTAATGCCCAAGCGCACCAAGTACCGCC
GGATGCACAAAGGCCGCATCAAGGGCAATGCGGCGCGCGGTACGCGGATCAACTTTGGCG
ACTTCGGCATCAAGGCCCTGGAGCCGGGCCGCATCACGAGCCGCCAGATCGAGGCGGCCC
GTATCGCCATGACCCGCCGGATGAAACGGACCGGGAAGGTCTGGATCCGGATCTTCCCGG
ACAAAGTGATCACCAAGAAGCCGGCCGAAACCCGCATGGGTAGCGGCAAAGGGTCGCCCG
AGTTCTGGGTGGCGGTGGTCAAGCCCGGCCGGATCCTTTTCGAGGTCGGCGGTGGGGTTT
CCCAGGAACTGGCCTATGAAGCCATGCGCCTGGCCGAGCAGAAACTGCCGATCAAGACCA
AGCTGGTCACCCGGCCGGACTATCGGCCGGCCGAAGGCCCCACGCGCAGCTGACCGAGAG
CTGACCGAGAACCGGCTGCCCTGCCGGCAGCCGCAATCCGAGACATCCGATGAAGGCAAA
AGAGATTCGCGAACTCAGCACCGAAGAGATCGCCGAGCGCATCCGGGAGGAACAGGAGCA
GCTCGAGCAGCTGCGGTTCCAGCATGCCATCGCCCGGCTGGAGAACCCGATGGTGCTGCG
CCAGAAGCGGCGCCTGGTAGCCCGCCTCCAGACCATCCTGAACGAGCGTACCCGTCAACC
CGCCGGCCAGTAAACAGGCCTCGTGCCTGAACGCCGGCGTCACCGGTAGTTGGTGAGGAA
ACGGTTCACGGCTCACCAAGCCAGACACAGACTCCCATGGAACAACCGACCCGCAACGCA
CGCAAAGAGCGCATCGGCCTCGTCGTGAGCGACAAGATGAACAAGAGCATCACGGTCGCT
ATCCAGCGGCAGGTGAAACACCCGATCTACGGGAAGTTCATCAAGAAGACGACCAAACTG
ATGGCGCACGACGAGAACAACGAGGCCCACGAGGGGGACCTCGTGCGCATCATGGAAACC
CGCCCGCTGAGCAAGAACAAGCGCTGGCGTCTGGTCGAAGTCATCGAACGCGCGAAGTAA
ACCCTCATTGTCGAATTCCGAATGTCGAAGGACGAATGGCTCCATTCGACGATCGACATT
CGACAATCGAAACGTGATAGGCCATGATTCAGCAGGAAACCCGACTCAACGTAGCCGACA
ACAGCGGCGCCAAAGAGGTGTTGTGCATTCGCGTGCTCGGCGGGAGTGGCCGGCGCTACG
CGCGTGTCGGAGATAAAATCATCGTCTCGGTCAAGTCGGCCATTCCGGGCGGCAACGTCA
AGAAGGGCGATGTCTCCACCGCCGTGGTGGTGCGCACCAAGAAAGAATTTCGTCGTAGCG
ACGGCTCCTACATCCGGTTCGACGAGAACGCAGCGGTGTTGCTCAACCAGCAGGACGAGC
CGCGCGGCACGCGTATCTTCGGCCCGGTCGCGCGCGAGCTGCGCGAGAAGCAGTTCATGC
GCATCGTCTCCCTCGCCCCCGAAGTCCTGTAATTGCCGAATGACGATGTGCGCCGGTCGG
TTGCGAGCGTGAATCGTAGTCGCCGGCGCCCATCGAAAATCGAACATTCTACCATGCCGA
GAACCAGCAACAAGCAGAATAAGCTGCACGTGCGCAAAGGGGACATGGTCCGCGTGATTG
CGGGCAACGACCGGGGGAAAGAAGGCAAAGTCCTCCGCGTGTATCCCCGCAAGCAGCGCG
TCATCGTCGAAGGCGTCAACATGCGCATCCGTCACCGCAAGCCGACGCCGGCGCTGCCGC
AGGGCGGCCGCGTCGAGCAGGAGGCGCCGATCCACGTCTCCAACGTGATGCCGCTCGACG
GCGACGGCAACCCGACGCGGGTGGGCCGCAAGTGGATCGAGGATCCGGAGACGGGCCGCG
GCCACTGGATCCGCTACGCGAAAACGACCGGCCAGGAGCTCGACTGATCCGGCCCGGCCG
GCATCACCGCCCGCTAAAGCATCTATCGTCATGGCATACATTCCCCGACTCAAACAACGG
TACCGCGAGGAGATCGTCCCCGAGCTGATGAAGCAATTCGGGTACGACAACCCGATGCAG
GTGCCGCGCCTGGTCAAGATCTCCGTCAATAAAGGCGTCGGTGAGGCCGCGCAGAACAAG
AAGGTGCTCGACGACGCCATCGACGAGCTGCGCCGGGTGACCGGGCAGCACCCGACGGTG
CGCCGGGCCCGCAAGAGCGTCTCGAACTTCAAGATCCGCGAGGGCATGCCCGTCGGTGTG
AGTGTGACGCTCCGGGGCGACCGCATGTACGAGTTCTTCGACCGCCTGGTCACGCTCGCT
CTCCCGCGCGTGCGTGACTTCCGCGGCGTGCCGGATCGCAGCTTCGACGGCCGTGGCAAC
TACACGCTCGGCATCAAGGAGCAGATCATCTTCCCGGAACTGAGCGTCGACAGCATCGAC
CGCATCAGCGGGCTGGACATCACCTTCGTGACGACGGCACGGACGGACGAGGAGGCCTAT
GCCCTGCTCAAGGCCCTGGGCATGCCGTTCGTCCGGCGCGAAGCGGAGGCAGCGGCCTGA
CCGGGCACTCCCTCGAACCTGTAGCATCGATTTCATAGAGCAACGTTATGGCCAAGAAAA
GCTGGATGGCTCGCGACCGTAAGCGCCGTCGCCTCGTCGCCAAATACGCGGAGAAGCGCC
GCCGCCTGAAGGAGGCCGGTGACTGGGAGAGCCTGCAGAAGCTTCCCCGGAACGCCAGCC
CGGTGCGCATCCGCAACCGGTGCCCGATCTCGGGCCGGGCGCGGGGCTACATTCGCCAGT
TTGGCGTCTCCCGCATCGTGTTTCGTGAGATGGCGCTCCAGGGGAAGATCCCCGGCGTCC
GTAAGTCGAGCTGGTAATTCATTTCGGGTGGCGAGGGCGGCGGCCGGCGTGCGTGCTTCC
GGTCGTGGCTCTCGGCGCTCCCCAACCGCAACAGCATATGAGTGGCATCACTGATCCGGT
AGCCGATTACCTGACCCGCATCCGGAACGCCCAGATGGCGCGTCATCGGCACGTGGACAT
CCCGGCGTCCAAGCTCAAGCGCGCCATCACGCAGATCCTGATGGACAAAGGCTACATCCG
CAACTACCTGAACGTCGATGACGGCAAACAGGGACTGCTGCGGCTCTACCTGAAATACGA
CCGGGACGGCAACCCCGCCATTCAGACGCTGAAGCGCGTCTCCCGGCCCGGCCTGCGCAA
GTACGTCGGTGCCGATGCGCTGCCGCGGGTCCGCAACGGGCTGGGTATCGCCATCGTGTC
GACCTCCCGGGGGTGATGACGGACAAGGAAGCCCGTCGCATCAACGTGGGCGGTGAAGTG
CTGGCCGAGGTCTTCTAAACCCGGCGCGCCGCGCGGTCTTTTACCATTAGCGATAAAGAG
GTGAACAATGTCTCGTATTGGCAAGCTGCCGATAGCGACGAACGATAAGGTGACGGTCAC
CGTGGCGCCGGACAACACGGTCACGGTGAAGGGGCCGAAGGGCGAGTTGAGCCTGCAGGT
GGATCCGGACATCACCGTGCGCGTCGAAGACGGTGAGGTGCTGGTGGAACGGCCCACCGA
CCAGAAGCGCCACCGGGCCATGCACGGTCTCTATCGGTCGCTCCTGCAGAACATGGTCAC
CGGCGTGACCGAGGGTTACCGCAAGGAACTCGAAGTGATCGGGGTGGGTTACCGCGCCGC
CATGTCCAACGGTGTGCTGGAGCTGGCGCTCGGGTACTCGCATCCGATCTACTTCCTGCC
GCCGGAGGGCATTACGATCTCCGTGGCGGAGGTCAAGCGCGGCCAGAACCCGATCATCGT
GGTCGAAGGCATCGACAAGCAGATGGTGGGGCAGGTGGCGGCCAAGATCCGCGCGCTGCG
TCCGCCGGAGCCCTACAAAGGGAAAGGCGTCCGGTACGTGGGCGAGTACGTACGTCGGAA
AGCCGGTAAGACGGCGGCCCGGTAACGGTAACGCGGCCTCGTCCTCCTTCCGCATTCGCA
GGCATCCACGCCGGAGGGTCGGCAATCTTCCGGCACAGCAAAGAACGAGATGGCAACGCA
ACTCAAGAAGAAATGGGCGCGTCGGCTTCGGGTCAAGCGAAGCGTGCGCGGCAAGATCAG
CGGTACGCCCGAACGGCCCCGGCTGTCGGTCTACCGTTCGAACAAGCATATTTATGCCCA
GTTGATCGATGACCTGGCCGGACATACCCTGGCGGCCGCCTCCAGCCTGGAAGAGGGCGT
GGATACCAGCGCCAGGCCGGTGGAGGTCAGCAAGATCGTCGGGCAGCGTCTGGCCGAGCG
GGCCCGGGAAGCGGGCATCGAACGGGTCGTCTTCGACCGGAACGGGTATCGCTACCACGG
CCGCGTTCGCGCGCTGGCCGAGGGGGCACGCGAAGGCGGTCTGCAATTCTAAGCATACTT
TCATTGAACGCTGTAACGAGAATCGTTCGATATGGCAAAAGGTAGAGGGAAAAACCGTCG
CCGGGCGCGTGAGACAGAAGCCCAGCGGGACTGGGTGGAGCGCCTCGTGTCCGTCAACCG
CGTGGCGAAGGTCGTCAAGGGCGGTCGCCGCTTTTCGTTCAACGCCGTCGTGGTGGTCGG
AGACGGGCAGGGGCACGTCGGGGCCGGGCTGGGCAAGGCCAATGAGGTGGCCGATGCCAT
TGCCAAGGGCACCGAGGATGCCAAGAAGAACCTGATCTCGGTGCCGCTCAAGGGCGGGAC
GATCCCGCACCCGGTGGTCGGGCGGCAGGATGCCGGCAAGGTGCTGCTCAAGCCCGCGGC
TCAGGGTACCGGGGTGATCGCCGGTGGCGGCGTTCGCGCCGTGCTGGAATGCGCCGGGAT
CACGGACATCCTCTCGAAGTCCCTCGGCTCGAGCAACCCGCACAACCAGGTGGCGGCGAC
GATCGACGCGCTGTCCAACCTGGAGGACCCGATGGAAGTGGCGCGTCGGCGTGGCGTTCC
GCTGAAGAAAGTATTTGAAGGATAACCCGTGCCATCGGCCGGTCGGGCCCCGGCGCTGCG
TGGCAGCGTTCCGGCGGGGTTCGGGGCGGCCGGCGGCTGCAAGCTGACAGCGACCCCATG
GCCAAGTTGAAGATCACCCAGGTGCGCAGCGTCATCCGCCAGATGGCGTCGCAGAAGCGC
ACGATGCAGGCGCTGGGCCTCCGCCGGATGCACCAGAGCGTCGTGCACGAGGATACGCCC
CAGCTGCGGGGTATGATCGAGAAGGTGCACCACCTCGTCTCGGTCGAAGAAGTCAAAGGA
TAACGTCCGTCATCACGCGAGTCCGTCTCCTGGCCGCCGCCCCCCGGGGAGGGCGGAGCG
AGCGGGCGCATTAGCCGAGAACGACATGGATCTGAGCAAACTGAAGCCCGCACAGGGCGC
AACGAAGAAGCGCAAGCGCATCGGGCGCGGCGTAGGCTCCGGGCGAGGTGGCCACAGCGC
CACGCGCGGCACGAAAGGACAGCGCAGCCGGTCCGGGGCCAGCATCCCGGCCTGGTTCGA
AGGCGGCCAGATGCCGCTGCAGCGGCGGGTGCCGAAGTTCGGCTTCAAGAACCGGTTCCG
CACGGAGTACCGGGCGGTGAACGTCTCCATGCTGCAGCGCCTGGTCGACGACGGTCGGCT
GGATCCGGCCGAGCCCGTCACGCCGGAGGTGCTGGTGCAGGCCGGGGTGGCCCGCAAAAG
CGACCTGGTCAAGATCCTCGGAGGCGGGGACCTCAGCGCGGCGTTGCAGGTGTCGGCTCA
TGCCTTCAGCGCCTCCGCACGCGAAAAGCTCGAGGCGGCCGGCGGTAGCGCCACGATCGT
CGAGCAGTAGATCACCGGCCCCGGGCGGGGCACAACCGTGAGTTCGTTATGGCTGGGCTA
GCCGAGAGCCTTCGAAACATCTGGAAGATCGAGGAGCTGCGCCGGCGTATCCTGTACACG
CTGGGGCTGCTCATTGTGTACCGCATCGGGTCGTATGTGACGCTGCCCGGGGTGGACGCG
GCCGTGCTGGCGGAAGTCAATGCCAACCGCGACCCGAACGACATCTTCGGCTTCATCGAC
CTCTTCGTGGGAGGGGCCTTCACGCAGGCCGGGATCTTCGCACTGGGCATCATGCCCTAC
ATCACCGCGTCGATCATCATTCAGCTGCTGGGGGCCGTGCTGCCCAGCATCCAGAAGCTC
CAGCGAGAAGGCGAGGAGGGCCGGCGCAAGATCACGCAGTGGACGCGCTACGGCACCGTG
GGCATCACCGCCCTGCAGTCCATCGGGTACGCGATCAACCTGCAGTACGGCGCCACCGGC
CAGGCCATCGTGATCGGTTCCACCTTCTTCATGATCACCACGGTCATCGTGCTCACGGCC
GGTACCGTCTTCGTCATGTGGCTCGGCGAGCGGATCACGGAAAACGGTATCGGGAACGGC
ATCTCGCTGATCATCACCGCCAGCATCATCGCCTTCTTCCCGCAGGCGCTCTTCAATGAG
TTCGAGCTGAAGGCCAACTTCTTCATCTTCCTGCTGGAAATCGCCGCCTTCACGCTGGTG
ACGGCCTTCATCGTGCTGGTCTCCAGCGGCACGCGCCGGATCCCGGTCCAGTACGCCAAG
CGCGTCGTCGGGCGGAAGGTGTACGGCGGGGCCACGCAGTACCTGCCGATCCGGGTCAAC
GCCGCCGGCGTCATGCCCATCATCTTTGCCCAGGCCATCATGTTCGTGCCGGCCACCGTG
GCGCAGTTCTTCCCGGAGAGTGCGTTCATGCAGCGGTTCGGGGGCTGGTTCACCGACATC
TTCGGGCTGGGCTATTCGCTCATCTTCTTCTTCATCTGTGTGTTCTTCACCTACTTCTAC
ACCGCCATCGCGGTGAACCCGAAGGAGATGGCGGACACGATGAAGCGCCAGGGCGGCTTC
GTGCCGGGCATCCGGCCGGGCAAGCAGACGAGCGAGTTCATCGACAACATCCTGACGCGC
GTGACCCTTCCCGGAGCCATCTTCCTGGGCTTCGTGGCCATCATGCCGGCGCTGGCCGCA
CAGGCGGGCGTGACGCCGGGCTTCGCCACGTTCTTCGGCGGCACCAGCCTGCTGATCATG
GTCCAGGTGACGCTGGATACCCTCCAGCAGATCGAGAGCCACCTGCTGATGCGGCACTAC
GACGGCTTCATGAAAGGCGGGCGCGTGCGCGGACGCCGCATGTAACCCCGGGGCCTGCCC
CATGTAACCCCTGGCCTTGCCAGACGACGGAGACGGATGGTACACATCAAAAGCGAACGC
GAGATCGACCGCCTGCGGGCCAGCGCCGACCTGGTCGGGCGCGCCCTCGGTGAGGTGGCG
CGGCACATCCGCCCGGGCGTGACGACGGCGGAGCTCGACGCGATCGCGGAAGACTACCTC
CGGACCCACAACGGGCGTCCCGCCTTCAAGGGCTACCGCGTGGGCAACCTGCCGCCGTTT
CCCGGTACGCTGTGCGTCTCGGTCAACGACGTGGTGGTGCACGGCATCCCCGGGCCGTAC
GTCCTGCAGGAGGGGGATCTGCTCTCGGTGGATTGTGGCGTGGAGCTGGACGGCTACTAC
GGGGATTATGCCTACACGTTTGCCGTCGGCTCCATCTCCGAGGAGAAGGCGGCCCTGTGC
CGGGTGACGTACGAGGCGCTGCTCGAAGGGATCGCCCGGGCCGTCCACGGCCATCGCGTC
GGGGACATCTCGGCGGCGGTGCAGGACTACTGCGAATCCCGCGGCTACGGCGTCGTGCGG
GATCTGGTGGGGCACGGCATCGGGCGGAAGCTGCACGAGGACCCACAGGTGCCCAACTTC
GGGCGGCGCGGGACGGGGCGGAAGCTAAAGGAGGGCATGACGCTGTGCATCGAGCCGATG
ATCAACCAGCGGACTCCCGAGGTGGTGACCGACCCGGACGGCTGGACGGTGCGCACGGCG
GACGGCCTGCCCTCGGCCCACTACGAGCACATGGTGGTGGTGCGGCGCGGGCAGCCCGAG
GTGCTGAGCACGTTCGCCTACATCGAAGAACACATCGAGGCTCCTTATACAGCGGAGGCA
CAGGTGAGTCATGGCTAAGCAAAAGGCCATAGAGCAGGACGGGGAAGTCATCGAATCCCT
GCCCAATGCCCAGTTCCGGGTCCGGTTGGAGAACGGGCACGAGATCCTGGGGCTGCTCTC
GGGCAAGATGCGGATGCACTTCATCAAGATCCTGCCGGGAGATCGGGTCAAGGTAGAGTT
GTCCCCCTACGATCTGTCCAAGGGGCGGATCGTGTACCGATACAAGTAGGCCTCCGGCTG
CGGCGGGGCCTGCACGAAATTCTGATGAAAGGGGCGGCCTGAAGCCCCTGTTCGAACCAA
TCGGTGGGTCTTTGCGTTCAGCAAAGGCTTTGCCGGTCACACCATCGATCAACCGTCGAC
CAGTCGAAACGAGATCCTCATGAAAGTTCAAGCCAGCGTCAAGAAGCGGAGCAGCGACGA
CAAGATCGTTCGCCGAAAGGGCCGCATCTACGTGATCAACAAGAAGAACCCGAAGCACAA
GCAGCGGCAGGGATAACCCACTGACGAATCCCGAGTGACGACGAGTACCCGGGCGGCGTG
ATCCGCGCGGCCGTGTCATTCGCCAATCGACATTCAACTATGCCTCGTATTGCTGGAGTT
GACGTCCCCAACCACAAGCGCGGCGAGATTGCGCTGACGGCGATCTATGGCGTCGGCCGT
TCCCGGGCCCGAGAGATCCTGGAGCGGTGTGACATCGACCCCGATGCCAAGCCGGAGACC
TGGACCGGCGAGCAGACCCGCCAGGTGCGGCGTCTGGTGGAAGACAAGTACCTGGTCGAA
GGGCAGCTGCGCACGGAGATCCAGATGAACATCAAGCGGCTGATGGACATCGGGTGCTAC
CGGGGGCTGCGCCACCGCCGCGGCCTGCCGGTGCGCGGGCAGCGTACCCAGACGAACGCG
CGTACGCGCAAGGGCCGCCGCAAGACGGTTGCCGGCAAGAAGAAGGCACCGAAGAAGTAA
TGCTGCGCGATCAGCGCCCAGCCGTCCGTTACGGGGGGCGGCGGCTGATCGTCCCATGCT
GAACGCTGACAGCTTATCCCTACCATGGCGAAACGACAGAGAAAAGGAGGCCGCGCCGTT
CGTAAGAAGAACGTCGTCGTCGAACAGAACGGGCAGGCCCACATCCAGGCGACCTTCAAC
AACGTCATCGTAACCCTGACGGACCAGTACGGCAACACGATCTCGTGGGCCAGCTCCGGG
AAGATGGGCTTCAAGGGCAGCCGCAAGAACACGCCCTATGCGGCGCAGGTGGCTGCTTCG
GCCGCGGCGCAGGAAGCCTATGACCTCGGCCTCCGGCGGGTCGATGTCTATGTGAAAGGC
CCCGGTTCCGGCCGCGAATCGGCCATCCGAGCGCTGGCCGGCGTCGGTCTGGAGATCGCC
TCGATCCGTGACGTAACCCCCATTCCACATAACGGCTGCCGGCCGCCGAAGCGCCGCCGC
GTCTGAGGACGCTTCGCCTCCGGCTCTCTGTGCCCCTGCGGGTCGGTGAGCCGGGGTCGC
TTTGGCATGAGACCGGTTACGGATGTGCCGTGGGCGCGTCCGTACGTTTGTCCCGCATTC
ACCGTTTAGACAAACGAGAGGAGACCCAACATGGCCCGATACAGAGGCCCCAAACAGAAG
ATTGCGCGTCGGTTCAAAGAGCCGATCTTCGGGCCGAGCAAGGCCCTGGAACGCAAGCCC
TACCCGCCCGGCCAGCACGGCCGTGGCCGCCGGCAGAAAGAGAGCGAGTATGCCATCCAG
CTCAAGGAGAAGCAGAAAGCCAAGTACACCTACGGGCTGCTGGAACGCCAATTCCGCAAC
CTCTTCGAGAAGGCGTCACGCAAGAAAGGCGTCACCGGCGAGAACCTGCTGAAGTTTCTG
GAGGCCCGCCTGGACAATACGGTGTACCGCCTGGGCTTTGCCCGCACGCGCCGGCAGGCC
CGGCAGCTCGTCAGCCACGGGCACATCCTGGTCAACGACCAGGTCGTCAACATCCCCTCG
TACCAGCTGCGTCCCGGCGACATCGTGGCCGTCCGGCCCCGGAGCCGCCGCGTTCCGGCC
ATCGTGGAGTCCGTCCAGCGGAGCCGCCGGACGTACCCCTGGCTGGAAGTGGACCGGGAC
GCCATGACGGGCAAGTTCCTGGACCTGCCGAATCGCGAGGACATCCCGGAGAACATCCGC
GAGCAGCTCATCGTCGAGCTGTACTCGAAATAGGGATGACCCGGGCCGCAGCCTTCCGGT
GGGGCGGCTGCGCGGTGGCACGGCGAGGACCCGGACCGAGGCCTCGCTCTCGGTCGCTTC
CATGCAACCACAAAGCTGGTTAAACTTGATATGAGCAACTACGCGATTCAGATGCCGGAC
GGTGTCCAGGTCGAAGAAGCCACCGGAACCTACGGACGGTTCGCGGTGCAGCCCCTGGAG
CGTGGTTACGGCGTCACCATCGGCAATGCGCTGCGGCGGGTGCTGCTGTCCTCGCTGCAA
GGCGTCGCCATCACGGCGATCAAGATCGATGGCGTCCAACACGAGTTCTCGACCATCCCC
GGCGTCACGGAGGACGTGGCGGAAATCATCCTGAACCTGAAGGGCGTCCGCTTCAAGGCC
AACGAAGCCACGGACAGCAACATCCATCTCGTCCTGGAAGGCCCGCGTGACTTCACCGCC
GCCGACATCGGGGAGGCTACGAACGACTACGAGGTGCTCAACCCGGAGCATCACATCGCC
ACGCTGGCCGAGGATGCCCGTCTCAGCATCGAACTGCGCATGGGCCGCGGTCGCGGTTAC
GTCCCGGCCGATGAAAACAAACAGGCCGACGATCCCATCGGCATCATCGCCATCGACGCG
ATCTTCACGCCTATCGTGAACGTGAAGTACGTCGTCAAGCCGACCCGCGTCGGGCAGAAG
ATCGACTACGAGCGCCTGGTGCTGGAGGTCATGACGGACGGCTCGGTGGAGCCGGAGGAA
GCGCTCGCCCAGGCTGCCGCCATCCTGCGCGATCACGTCAACCTCTTCATCCAGATGGAC
AGCGAGCCGCAGCCCGCGCCGGAGGAGAAAGAGGTCGATGCCGAGGTGCAGCGCATCCGT
GAACTGCTGGCTCAGCCGGTGGATGAACTGGACCTCTCGGTGCGTGCGCACAACTGCCTC
AAGGCCGCCAACATCAAGAACATCGGCGACCTGGTGCGGCGTGAAGAGTCCGAAATGCTG
AAGTTCCGCAACTTCGGGCGCAAGTCGCTCATGGAACTGGTGCAGGTGCTCGATGAACGG
GGACTGCACTTCGGCATGGACGTCGAAAAGTACATGGAGAAAACCCCCTAACCCCGAGCG
CAGAAGTCGGCGGTTGGAGACGAGCCGGCCGGTTGCTGGCAGATGAAACCTGATATTCCC
GATGCGACACCGTAATAAAGGATACAAGCTGGGGCGGACGAGCGCGCACCGCAAGGCGAC
GCTGGCCGCGCTGTCGACCGCCCTGATCGAGCACAAGCGGATCACGACGACGGTGACCAA
GGCCAAGGCGCTCCGTATGTTCGTGGAGCCGCTGATCAACCGCGCCAAGGTGGACTCGAC
GCACAACCGCCGCGAGGTCTTCCGTCACCTGCAGAACAAGGCGGCGGTGAAGGAGCTCTT
CGGCGAGATCGCCACGCAGATTGGCGACCGCCCGGGCGGTTACACGCGCATCGTGCGCCT
CGGCCAGCGTGCCGGGGACGGTGCCGAGATGGCCATCATTGAGCTGGTGGACTATAACGA
CGTCAAGCCGGAGGGCAGCGCCGGCAGCGGTCGCAAGCGCACGCGGCGCGGAGGCGGCCG
GGGCCGCCGGCGCCGGTCCGGTGCCACCGCCGCGCCCGCCGCGGCGGCTACCGCCACCGC
AGCACCGGAGGCGACCGAGGACGCCGTAGAGGCCGTGCAGGACGCCGCAGCCGCGGAGGC
GGCCACGGAGGCGCCGGCCACAAAGGCGCCGGCCTCCGAGCAGACGGAAGCGGCCCCGGA
GACGCCCGCCGCCGAGGAAGTCGATACGCCCGCGGCGGAAGCGCCCGAAGCGCCCGAAGC
GTCCGACGAGGAAACGCCGGAGGCGGACGACGAGAAGAAGGACGGCTGAGGCGCGGCCCC
GCTCCGCTTCCCTGCTCTACCCTACTTCGAGACAAAGGCACGGTCGCTGCGGCGGCGGTG
CCTTTTCTCGTTCGGGGCCGGGCGGCTGCGTGCGGAAACTGCCCCCTCCTCGGGAGTACA
AGACATACCGTTTCCGTTTTTGCAGGAGCCATGAGAGCCCGCCCATGATCGAGGCCTCCA
CTATCTTGAAGGGCAGCGACCTGACGATTGCCCCGGAGTATCAGGAACAGTTCGATGCCC
TGTTAAAGGTGTGCCGGGAGACCCTTCCGGGCTGTGACGAAGCGTTGATCCGCCGCGCCT
TTCGGATCAGTTACTGGGCGCATCGCAACGACCGACGCGCTTCCGGCGAGCTGTACATCA
GCCATCCGCTGGAGGTGGCCACCATCGTCGCGAAGGACATCGGCTTCGATGACGTCAGCG
TGGCCGTGGCGTTGCTGCACGACGTGGTCGAGGACACGGAGATCGACCTGGAGTTCATCC
GGGCCGAGTTCGGGGAGACGATCGCCGGGATCATCGACGGGCTGACGAAGATCCGGGACG
TGTTCGATAGTCGGGAGCTGGGCCAGGCCGAGAACGTCAAGAAGCTGATGCTCTCGATGG
CCTCGGACATCCGCGTCATCCTGGTCAAATTCGCGGATCGGCTCCATAACATGCGCACCA
TCGACTCCCTGCCGAAGCCGAAGCAGCTCAAGATCGCCAGCGAGACGCTAGAGCTGTTCG
CACCGCTGGCCCATCGCTTCGGTCTGTTTGCCATCAAGAGCGAGCTGGAGGATCTGGCGC
TGAAGGTGCTCGATCCGGAGTCCTACTACGCCATCGTCAACGGCTTGCAGGCCACCCGGG
CCGAGCGGGAAGCCTACATCCGCCGCTTCATCGAGCCGCTGAAGCAGCGCCTGGAAGAGC
ACGGCCTGGCCTTTCAGATCTACGGCCGCTCCAAGAACATCTACTCCATCCACCGCAAGA
TGAAGCGGCAGAACAAGCCGCTGGAAGAAGTCTACGACCTGTTCGCCATCCGCATCGTGC
TGCAGCGCGGCGACCGTCAGGGCAAGGAGGACTGCTGGCGGGCGTACTCCATCGTGACGG
ATCTGTACAAGCCGCTCCCGGAGCGTTTCCGCGACTTCATCTCGGTCCCCAAGTCCAACG
GTTACCAGAGCCTCCACACCACCGTGCTGGGCCCGGAAGGACGCCGCGTGGAGGTGCAGA
TCCGTACGCAGGAGATGCACGCGGTGGCCGAGCGGGGCGTGGCCGCCCACTGGAAGTACA
AGGAGGGCGTTCAGCAGGCCGACCCGCAGTTCGAACAATGGCTCTCATGGGTGCGCGACT
TGCTCGAAAACCCGCGCCCGGAGCAGGCCACGGAGTTCGTCAAGGAATTCCGCCTCAACC
TCTACCAGGAGGAGATCTACGTCTTTACGCCCCGGGGCGATCTGCTCAGCCTGCCCAGCG
GCGCCACGCCCGTCGACTTTGCCTTCCAGGTGCACACGGAGGTGGGGTTCCACTGCATCG
GGGCGAAGGTCAACGGCAAGATGGTGCCGCTTTCCTACAAGCTCAAGAGCGGCGACCAGG
TCGAGATCATCACCTCGAAGAAGCAGACGCCGAACAAGGACTGGATGAAGTTCGTGGTCA
CCCACAAGGCCAAGAGCCGCATCCGTCACTGGATCAACGAGGAGCGCCGGAAGGCTGTCG
AGGTGGGCCGGGAGCTCTGGACGAAGAAGGCCCGGCGTGCGCACCTGCAGGTGGACGAGC
AGATGCTCCATCGCTATGCCACGCAGCTCAAGTTCCCCGACACGCAGCAACTCTTCTACG
AGATCGGCAGCGGGCTCTACGACGTCGAGGACCTGATTCGCTTCATCAAGAAGGGCGAGA
CGGAACGCGCCGAGGAAGAGGAGGCGCGTGCCTCGACGTCCGAGCCGACGCTCCGGCTGG
AGTATCAGGACTTCCTGGATTCGGCCCAGTCGAACGGGCAGCCGGCGCTCATGATCGACG
GGGAGCCGCATACGGACATCGTCACCCGCTATGCCTCCTGCTGCAACCCGATTCCCGGCG
ATGACGTCTTCGGGTACGTCAGCCGCAACGGGAGCATCAAGATTCACCGGGTCAACTGCC
GCAATGCCCCGAACCTGCTCATCAACCACCCGGACCGGGTCGTGCCGGTCGAGTGGAGCC
GGCAGAAAGACGTCCACTTCGTCTCGGCGCTGCGCATCATGGGAGAGGACCGGGTCGGGA
TCGTCAGCGACATCACCACGGTCATTTCGAAGAACCTCAAGACCAACATCCGCTCGATCA
CGGTGGAGTCGGAAGACGGCGTTTTTGAAGGAACGGTGGTGCTGTACGTCAGCGACCTGG
AGCACCTGCGGCGTCTCATCGAGCGGCTCAAGCGCATCCCTGGCATCTACGGGGTGTACC
GGTTCGAGGAGTGACGGGGGTGGCCCCTCCGCGCCGGCGGCGAACAGACCGTGAGGGGTG
GCCGTTCCGGCGCTTGATTCTGTGTGATAGGATTGTAGATTGGGTGAGGCACGCTTTGCC
TCAAGGGCCGGGCTTTTAACCGGTTAATGCGTGGTGCCTTGCCCGTCCCAGGTCCGTTAT
CTTCCATTCGTGCCGGGCGGAGGGCGGCGCGAGCACGTCCCTTGTCGCTGTCTCTTTCAG
ACCTCACCTCGACTCCGAAAGCCGCAACCCGAACAAGAAGTTCGCATCATGTCAAAACGC
ATGGACACCCTCACCAAGAAGGACGTCTCGCGCCGCGTGGCCGAGCTGATGAACGAACCG
ATCTACAAAAGCGAGCCCTGGGTCAATGCCGTCATCGAGGCACTCGGGGAGTTGATGATG
GAAGCCGACCCGGAGGTGCGTATCGAGTTGCGGGACTTTGGCGTGTTCGAGGTCAAGAAG
ACGAAGGCCAAGCCCAAGGCCCGCAATCCGAAGACGAACGAAACGGTCTTCATCCCGAGC
CGGCGCAAGACGCATTTCAAGCCCAGCAAGCGGATCAAGCAGGTGTTGCAGCAGCCGCTC
GCCGAACTGGACTACGACGTCCCCCCCGGCAGTGCGGATGCCGGTGCGATGGGTGACGGG
CACCATGCCGAGACTCGCCAGACAGCAGACGTTTCGGGGTGAGCGGCGGCAGAAATCCGT
TGGCGTGCGGCATGCGCTCCGGTCGCGGCGCGGGGTGCCCTGTCACGTCTCATTCCGGTT
GAGCATGCTTCCTCCTCCGCGACTGGTCGGCGTGGATTACGGGCGGCGGCGGGTGGGCAT
CGCCGTGGCCGATCCGCTGCGACTCTTTGCCCGGCCCTACGGCACGTACGCCCCGGAGGC
GGCCGTCGCGGCGCTGCGGCAACTGCACGACGAGGAAGGCATCGAGGTGCTGGTCGTCGG
CTGGCCGCTGACGCCGGAGGGAGAGGAGGGCGAGGCCACGGAGGCTGTGCAGGCGTTTAT
CAACCGGCTGCGCAAGGTGCTTCGCGGCGTCGAGATCGTCAAGTGGGACGAGCGGTTCAC
CTCGCAGCGCGCGCGGCAGGCCATTCTGGAGGCCGGCGCCCGGCGCAAGGCCCGGCGCGA
CAAGGCCCGCGTCGATGCCGCTGCCGCCGCGATCCTGCTTCAGGAGTACCTGGATGCCTG
ATCGGCAACGCGGCCGCTGGATCCGGCACCTTTCGGGCCGATTCTCGTTTATGCGGGCGG
CCGCATGCCCCTCCCTCACTCCCTGTATGAACGCGTCATGGTGCTTCCCATCCACGTCTA
CGGTGACCCCATCCTTCGCCGGCCGGCGGATCCCGTCGAAGAAAACGGCCCGGAGCTGCA
GCAACTCATCGAGAACATGGTCGAGACGATGCATGCCGCCTCCGGGATCGGGCTGGCCGC
GCCTCAGGTCGGCCGGACGGAGCGCCTCTTCGTGGTCGATCTGACGCCCATGGCCGACGA
GATCGACGAGGAGGTGCCGCCTCAGCCGATGGTCTTCATCAACCCGACGATCACGGAGGA
GAGCGAGGAGACGACCGAGTTCGAGGAGGGGTGCCTGTCCATCCCCGAGATCCGGGAGAT
CGTGCGGCGGCCGGAACGCATCCGCGTCGAGTACCGGGATCGTAACTTTACCCCGCAGGT
GCTGGAGGCCGATGGCCTGCTGGCGCGGGTGATCCAGCATGAACTCGACCATCTGGACGG
CATCCTGTTCGTCGACCACATCAGCGCGTTCCGCCGGCAGCTCCTGAAGCGGCGGCTGCG
GGAGATGGCCCGCGGCGAGGTGGAGGCCGACTATGCCCTGGCCCTGCCACCCGGTGAGGC
GATGCGCTAGCAGGGGACGTTCCGGCGGTGGAACCCCGGGCCCGTGATCGGGCGTTGTGA
GGGGGCCTGCCTGCCGCATCGCCATTCCGACTCCTGCCGCTCATGCCCGGCTTACACCGA
CGCCGACAGATGGCCCGGCTGTTGCTCGGGGCCTTTCTGCTGGGGGCCTGCTGGCCCCCA
TGGCGCACCGGGTGCAGCACGCACTCGTCTGGGAGGGCTTGCAGGATGCCTGGACCGCGC
GGCTGGCGGAGCTCTGTCCGCACGGCGGGCACGAGGGTGGATTTCTGCTTGGGGATGAGG
CCTACGATCCCCGCCCTGTACGTTGTGCGCCGGCGTGCTCCTGCGCGCGGTACTGCCGGA
TCCGGTGGTGGCCGCGGCGCCCGTCGCCCTCACCCACCATCTCCCGGAGGCCCCCCGACC
GTTGATCGCCGGGCTGATCCGGGTATTGATCCGGGGGCCGCCGGCACGGGGCTGATCCAT
TCCGTCGGTAGCAGATGGGCCGAGTGGGTCGGTCGGCACCCCTGGGGGTGTCTGCCGGCT
GTCGGCCGGACGTCTGCCGAATGGAGCGGCCTCCGGCCTCGGCGAGGCCGGAGGCTTCGT
CCGATGTCGTTCGCACAGGTCACAGGCACGTCGGGGCGATCGTCCCGATGCGGTGCCCCT
GCCCCTGGCGATCGTCTCGGGATCGGTTGCGATCCGATACGCCCCTTGCCCCATGAGACG
CAACACCCTGGCCATCGCGCTCGCCGTGATGTGCGCCCTTGTGCCGGGTACGGTGGTGGC
GCAGGCCATCACCGGACAGGTGCTCAGCCGTGACGACCGAGCCCCCTGCCGGGGGTGAAC
GTGGTCATCCCGGCGCTCCAGCGCGGTACCGTGACCAACGAGGACGGCCGGTTCGTGCTG
GCACCGCTGGAGCCCGGCACCTACACGCTCACCTTCAGCTACGTCGGCTTCCGCACCGTG
ACGCGGACGCTCGACCTCGGCACGGACAACGTGCGGCTGACGGTGCTCCTGCAGCCCGAC
GTCATCGAAGGCGAGGAAGTGGTGGTGACCTCCGAGCGCGACGCGCAGGACGAACTCACG
TACTCGCAGCGGTCCGTCTCGGTGCTGGAGGCCGAAGCGCTGAACCGGGCGCGGGGGCAG
ACGCTGGGTGAGACGCTCGAAGACCTGCCCGGCGTGACGACGATGGAGACGGGTCCGGCG
ATCTCGAAGCCGGTCGTGCGGGGGCTGCATAGCCAGCGGGTGCTGGTGCTCAACAACGGG
GTGCCGCAGGAAGGGCAGCAATGGGGGGGAGAGCACGCCCCGGAGATCGACCCGTTCTCG
CCCGCCCGCATCGAAGTGGTGCGCGGGGCTGCCGGCGTCGAGTACGGCATCGGGGCCATC
GGCGGTGTCATCCGCGTGGAGCCGCGCGAGTTGCCCGAGGCGCCGGGGCTGAACGGGTTG
GCCATGCTGAACGCCTACTCGAACAACCGGCAGGGCGCCGGGTCGCTGTTGATCGAGGGG
GGCTCCCGCGCGGTGCCGGGCCTGGGCGCGCGCGTGCAGGCCAGCTACCGCCGTGCCGGC
GATGCGCATACCCCTGACTACGTGATCCGAAACTCGGCCTTCGAGGAGCGCGATCTGTCG
GTCGCGCTGGGCTACCACGCCGGCCCCTTGGGCTTCGAAGCAGACTTCAGCCACTTCGGC
ACCGATCTGGGGATCTACAAGGGCGCGCACATCGGCAACCTGGAGGATCTCCTGGCCGCC
ATCGAACGGGGTGCCCCGGCCGTCGAGTACGATTTCTCGTTCGACATCGAACCGCCCCGG
CAGACCATCCGTCACAACCTGCTCGCCTTCAAGAGCCACTACCGGTTCCCTGCCGGCGAT
CGGCTGGAGGTGCACTACGGCTTCCAGCAGAACCACCGGCAGGAGTTCGACGCACACAGC
CGCTCGGGTGACCCCGGCCGCGAGCCGGCCTTCGACCTGACGCTGGAGACGCACACCCTC
GACGCGAAGCTGAAGCACCGACCCGTAGGGCAGGTGTTCGGGACCGTTGGCTTGAGCGTG
ATGAACCAGGCCAACGTGAACAACGAGGTGGGCTACCTCATCCCGAACTTCCGGGCCGTG
ACGGGTGGGGTCTTCGCGCATGAGACCTGGGTGCGGGGCGGCTGGACCATCGACGCCGGG
CTGCGCTACGACTACCGCTGGCTGCGGGCCTACCCGCGCGAGAACGGGCAGCGCGGTGGC
TTCGTGGCACGGACCCATCGCTACCAGAGCGTCACCGGCGTGCTCGGGCTGATCTGGCAG
TTTGCGCCGACCTGGTCCGTGGGGATGAACCTGGGGTCAGCCTGGCGGCCGCCCGGCGTC
AACGAGCTCTACAACTTCGGTGTGCATCACGGCACGGCGCAGTTCGAGGTGGGCAACCCG
GAGCTGACGACCGAGCGCAGCCGCAACGTCGATGCGACGCTCCGGCACATCGGAGCTCGC
AGCCGCCTGGAGGTGAGCCTGTTCCACAACCGGATGCAGGGCTTCATCTTCCTCTTCCCG
GAGGCCGAGCCGAAGGTGACCATCCGCGGCGTCTTCCCGGCGTTCCGCTATGCCCAGGCC
GATGCCGTCCTGCGCGGCGTCGACGGCGCCTTCTCCTACACGCTCGCGCCGTTCCTGGAC
GTGGGGCTCTCGGCGTCGCTGCTCCGCGGGGACAACCTCGACACGGGCGAGCCGCTGATC
TATATGCCGGCCGACCGCCTCGGCCTGCGGACCACCTGGCGCCTGCTGCGCTGGAGGGTG
CTGCCGGCCTCGGAACTGGAGGCCACGGCCCGGCTCGTCCGCCGGCAGACCCGCTATCCG
GAGGGGGCGGACTTTGCCCCGCCGCCCGACGGATACGCGCTCTTCGGCCTCGGCTACCGC
ACGGAATGGAAGGTGGGGGCCGTTCCCATCGCGTTCAGCCTGGAGATCGAAAACCTGCTG
AACACCACCTACCGCGACTACCTCAGTCGCTTCCGCTATTTCATCGACGATCCGGGCCGC
AACGTCATCGTGCGTGTGCAGGTCCCGATCGGAGAGTGAGCGGGGCGCCGACCGACGGTG
CCCGCGCTGCCTCACGATGTCCCTCTCATTGCCAGACAACGACTCATAGAACCATGCCAT
ACATCATCCGCACGTCCCACATCCTGCTGCTTCCCCTGCTTCTCGCCGGCGTCCTGTTGG
CCGGGTGCGACACGACCGAGCCCGAAGACGATGCCGGTGAGGGCGAACTCATCACCCGTG
TCGTGCTGTCGCTCACCGAGGCGGGGGCCTCGACCCGGACGATCACCGTGACGGCCGAGG
ATTCCAACGGAGATACGGTGATCGACAACATCCAGACCCTCACGCTGACGGCCGGACAGA
CCTACACCGGGTCTGTGGCTCTGTACAACGACCTGGAGGACCCGCCGGAGAACATCACGG
AGGAGGTGGAAGAGGAGGACTATGCCCATCAGTTCCAGTACACCGTGACCGGTGCGACCG
GTGTGAGCGCGTCGGACCGCGATCTGGACCGCAACGACCTGCCCCTTGGCCTGACGTTTA
CCGTTACCGTGGCCGATGATGCAACGGCGTCCGGCGATGCGGTGCTGCGGGTGGTGCTAC
GTCACTACGACGAGGCTGCCCCGGACAATCCCACTCCCAAGCAGAACGATGCGGGGGAGA
CGGACGTACAGATCGATTTTCCGCTCGTCATCACCAACTGATCCAGCCCGACGACCGCCG
GCGCCCGCCTCGGGGATCGGGGCGGGCGCGGCGGACGCGATGCCCCCATGGTACGTCTTC
ATCAGGTTCGTCACGTGTACGGCACCACACCGGTGCTCGATCTACCCCGCTTCGAGGCTG
CACAGGGAGAGCACTGGCTGGTGCTGGGGCTCTCCGGCAGCGGCAAGACGACGCTGTTGC
ACATCCTAGGAGGCTTGTTGCGGCCCACGCAGGGGATGGTCGTCGTGGCGGATCAGGACC
TGGGGGTGTTGCGCGGGGATGCGCTGGATCGCTTCCGGGGGCGGCACATCGGCATCGTGT
TCCAGGAAAACCACCTGCTTCCGACGCTGACCGTGGAGCAGAACCTGCTGCTGGCCCCCT
ACCTGGCCGGGCTTCCGCAGGATCGCGCCCGCGTGCGTGAGGTGCTCCGTCACCTCGACC
TCGAAGACCGGGCCGGCGCCTTCCCGGACGAACTCAGCACCGGGCAGCGGCAGCGCGTCG
GGATCGCCCGGGCGGTGATGAACCGCCCCCGCCTGCTCCTGGCCGACGAGCCGACCTCCA
GCCTCGACGACGTCCGCAGCGCCCGCGTGCTGGACCTGCTCCTCCGCGAAGCCGAGGCCA
TCGGGGCCACGCTCATCGTCACCACGCACGACCGGCGCGTGCAGGAGCGCTTCGAGCGGC
GACTCGAACTGGCACCCCCCGTTTCGGCCTGACGAGGCCTTTCCGTTGAACGAGTTGCTC
GCGTCGTCATGAACCTGTTCTCGCTCAGCTTCTCCTACCTCCGCCGCCGGCCGCTGTTGA
CGCTGCTGAATGTGCTGCTGCTCGCCCTCGGTATGGCGACCATCGTCGTGCTCCTGTTGC
TCGGGCGGCAGGTGGAGGATCGGCTCACACGGAATGCGCAGGGCATCGACCTGGTCGTCG
GCGCCAAGGGGAGTCCGCTCCAGCTCATCCTGGCGAGCATCTACCACATGGATGCGCCCA
CGGGCAACATCCCCGTCCGCAAGGCGCAGGCGGTGATGCAGAACCGGGCCGTCCGGCAGG
CCATCCCGCTCTCGCTGGGCGACAGCTACCGGGGCTACCGCATCGTGGGGACGACGCACG
CCTATCCGCAGCATTACGGCGCGGCGGTGGCGGCGGGTACGCTGTGGGAGGCGCCGTACG
AGGCGGTGCTCGGCGCGCGGGTGGCCGCCGAAACCGGCCTGGCCGTGGGCGATACCTTCG
CCGGCACCCATGGCCTGTCCGCAGGCGGCGAGGCCCACGGAGCCCACCCGCTCCGCGTGG
TGGGCCTCCTGGCGCCCACCGGCACCGTGCTGGATCGCCTCGTGCTCACCGGTACCGAGA
CGGTCTGGGCGCTGCACGGAGACGAGGAGGCCGGCACCCCTCCGGGCGATGGCGCGGATG
CCGCGGCCCACCGGCCCGAGCGGGAATACACCGCGCTGCTCATTCAGTACAGCTCGCCCA
TGGCGCAGGCGCTCTTCCCCCGCTTCATCAACAGCCAGACCACCCTGCAGGCCGCCGTCC
CGGCCTTCGAGATCAGCCGGCTGACGAACCTGCTCGGGGTCGGCATCGAGGCGATCCGGG
CGTTCGGCATCCTGCTGATCGTCGCGGCCGCGCTGGGCGTCTTCGTCGCCCTGACGACCG
CGTTGCAGGAACGCCGGTACGACCTCGCCATGATGCGGACGCTCGGGGCCTCGCGGGCGA
TGTTGATGGGGCACATCCTGCTCGAAGGTGTGATGCTGTCGCTGGCCGGCACCGCGGTCG
GGTTGCTCCTGGGGCATGGGGCCGCCGCCGTCCTGGGCGCGCGCGTCCGCCAGGCGCAGC
AGATGGACCTGACCGGCTGGACGTGGGTGGACGCCGAGGGCGCGCTGATCCTGCTGGCCG
TGGCCGTCGGCCTGGTCGCCGCGCTGATCCCGGCCCTCCAGGCCTACCGGACCGACATCG
CCCGGACGCTGGCCCGGGGGTGAAGGGTGTGGGCAAGGAAGGTGCTTCGAAGAACGATGC
CCCGCCGCATGGGAGCGCTCGGGTGGTTTCCTCCATGCCGGAGCCTTCCGGGGGATGGGC
GGTTGGAAGGGCGAACGCGTTCCGTATCCGAAGGCATTGAGCACGCTATGCATCGAATCT
GGCTTCTCGTGATGGCGCTCGGGCTGGCCCCCGGTGCCGTGCTGGCCCAGCAGCAGATCT
CCTGGGATACGCTGGCCCAGGTACAGATCGTCCGGGGCGAGCAGGAGCAGTTCGTCCCCC
GGTTCGAGCCGCCCGTGCAGGCCCTGGCCGGAAAGGAAGTCCGGCTCAAAGGCTTCATGA
TGCCGCTGGACCAGGCGGCCGAACAGCAACACTTCATCCTCAGCGCGGCGCCCGTTGCCA
ACTGCTTCTTCTGCATGCCCGGCGGCCCCGAGTCGCTCATCGAAGTGCTGGCGGCGGAGA
CCGTACCGTTCACCTACGACCCCATCGAAGTCACCGGCACACTGGAGCTGCTGGAGGACG
ATCCGATGGGCATGTACTACCGCATCCGCGATGCCCGCGTCGCGCGTTGAACCGTTCAAC
CCATCGGATCATCCCATGAACATGACGAACCAGAGACGCCGGTGGTCGGGTCTGCGGCGG
CCGGGCCTGGTGCTGCCGGGCCTGCTGCTGATGCTGGCCGTCGTACCCGGTTGCACGCAG
GAATCGCAGAACCGCATTGGCCGCTCGATCCAGAACTGGACCGGGACGGACGGGGTGCTG
GAGGTCTATGCCGGGCATGTGCTCGTCCGGCGCTTCCTGAAGATCGACAAGCTCACGACC
GCCACGGCGACGCGCGGGCAGGAGTCGCGCCCGTATCGCTTCGGCTACGGGGTGCTCGAC
GAAAACCTGAACGGCGTCGTCGATGATGGAGAGAAGCGCGTCTACTTCGAGTTCAGCGAC
TACTCCACCTCTTACATCTTCTTCGAAAGCCCGGACTGAGCCGGCACTCATCCGGCACCG
TGCTGGCCCCGACGGGGGCCGGGGGGCGACGCCCTTGCAGGGGTGCCGCGTGCGTCGTAC
ATACCAGAACCGACCGGGCTCTGCGGCCCCGGTCGCACGCTGTGTCCCCCTCACGATGCC
CCGGCTTCCATGACCCCCTCTGACCCCTCCGCCTCGCGTCGTCGTTTCCTGCAGAAGATC
GCCGCGACGACCGTCGTCACCTCTGGTCTCGGCTACACCGCCTGGGCGAGCCGGGCCCGC
ACGCTGGAGCGCCGCCCGATGCCGGCGGTGGCGCCGAACGACCGCATCCGGATCGCGACG
ATCGGGATGGGTATCATTGGCTTCATCGACACCGACACCGCGCTCCAGGTGCCCGGCGTC
GAGCTGGTGGCGGTGGCCGATCTCTACGAGGGCCGTCGGGTGCGCACGCGGGAGGTGTAT
GGCCCCGACGTCGCCACGTACGTCGATTACCGGGAGATCCTGGCCCGCGACGACGTGGAC
GCCGTGCTGGTCTGCACGCCCGATCACTGGCACCGTCCGATCTCCATCGAGGCGATGGAG
GCGGGCAAAGCCGTCTACTGCGAGAAACCGATGGTGCATACCATCGAGGAAGGGCCGGCG
GTCATCCAGGCGCAGCAGCGGACGGGGCAGGTGTTTCAGGTGGGCAGCCAGTATGCCAGT
TCGGTGCTCTACGAAAAGGTGCGTGACCTGATTGCCGGCGGGGCCATCGGCACGCTCAAC
ATGGTCGAAGCCCGGTACAACCGGAACTCGTCCATCGGGGCCTGGCAGTACTCGATCCCC
ACCGACGCCTCGCCGGAGACGGTCGACTGGGACCGGTTCCTGGGTACGGCGCCGAAGCGG
CCGTTCGACCCGGTCCGCTTCTTTCGCTGGCGCAACTACTGGGACTACGGCACGGGCGTC
GCCGGGGACCTGTACGTGCATCTGTTCACCGCCATTCACTACGTCCTCGACGCCCTCGGC
CCGACCCGCGTGATGGCGACGGGTGGGCTCCGGCACTGGAAAGATGGCCGCGACGTGCCG
GACGTGCACATGGCCCTGTTCGACTATCCCGAGGCGCCGGCCCATCCGCCGTTCACGCTG
GCGCTCCAGGTCAACTTCGTCGACGGCGGGGGCGGTGGCTCCAGCTTCCGCTTCATTGGC
GACGAGGGGATGATCGAAGTGGACTGGGGCGAGCTGCGTCTGTCGCAGGTGGGCATGCAC
CGGCATACGGCGCAGGAGGTGCTGGAGGGCTACAACTCGGTGCGGACCTTCTCCGAGGCG
CAGCAGAAGGCCTTCGCCGAACAGTATCGGGCCACGCACCCGCGGCCGGTGGCGCCCGAG
GTGGAGGCCGCCGGCACCTACCGCGTGCCGCGCGGCTACGACGACCGCTTCGACCATTTC
ACGTACTTCTTCGAGGCCATGCGCAACGGCCGGCCGGTCTTCGAAGATGCCGTCTTCGGG
TACCGGGCCGCCGCGCCGGCGTTGCTCTCCAACCTCAGCTACCGCGACGGCCACCCCATC
CGGTGGGATCCCGTCGCCATGCGCGTCCCGGGCTGAATCGGGTTCCTGCGGGGATTCACG
CCATCTGCATCGGCGAGGACGGCCGGACGGGATCCGGGTGTGTGGCGGAGCGTAGACCGC
GCAGTGTGTATTGAGTACACACTTTGGCGCATGTGGCATCCGCGTAGACCCCGTCCTTAC
TCATGGCCTCGTCCGGAATCAGCATCAAGTGGAGCGGCTGGGATCGCATCGGTATCGCTC
TGTCCGGGTTGTGCATCGTGCATTGTCTGCTGCTTCCCGTGGCGCTGGCGGTGGCTCCGC
TGTGGTCGGCGCTGGCGGCGGTACACGACGGGTTCCACCTGGTGCTGGCCGTGCTGCTGG
TTCCGACGACCGTGCTGGCGGTTCGCTCGGGGTACCGGCAGCACCGCGACCGCGGTGTGC
TCGGCCTGCTGAGCAGCGGGCTAGCGATCATCGTGGCAGCGGCCTTGCTGGGGCACGACG
TGCTGGGCGACGGCTGGGGCACCGGCCTGACGCTGATCGGCAGCGTGTTGTTGATCGCCG
GGCACTGGCGCAACTGGCAACGCCGTCGGGCCTGCCGGGTGAAGGTCGCATCGACCGTGG
CTTGAGATCCCGGACGGCCCGGGCATGCCGCGTGGCATTCACGAACCGATCAACCGACAG
GTTCATTTATGAAGCGGCTCAATTTTACGCTGGACGCTGCCACGGTGGAGCTGCTGGAAC
GGCTGGCAACGTCCTACTACGGCGGAAACAAGTCGCAGACGGTGCGTGCGGCGCTGGAGA
GCCTGGCGACGCACGTCGGGCACGATGGCTGGGTGGTGGCGGGGTACACGCCCGTCCGGC
TCGAAGGGCGTGCGGCCTGCCATACCTGCGGCGAGGCGCATCAGGAGGGGGAAGTGCTGT
TCCGGCCGGTGTTCGAGCGCGGCGTCAGTCCGCGGGCGTTGCCGCACATTCCGGCCGAGC
CCTGGCTGGACTGCCCGCGGTGTGTGGAGGTGCAACTGGCCCCCTGAGCGCGCGATCGGC
TTCAGGCGTTCAGGACAGCGGCCAGGCGGGCGGCGGTATCCCGGAACGGGCGGAAGGTGC
AGCCCAGCTCGCGCACGGCACGGACATTGCTGAACCGACGTGTCTGGATGGCGGTACGGG
CCGTCTCGCGCGTGAGCGGGGAGGGGTGGCGCGTGAGCCAGGCGGTGGCCTCGGCCATCA
CGGCCGAAGCCATCAGCAGCGTACCGGGGATCCGGAAGCGCGGCGGTTCGACGCCGAAGG
CCTCGGCCAGCGTGCTGAGGATGGCCGCCCAGGACAGGTTCTCGCTGCCGAGGATGTAGC
GCGCACCGGTGCGGCCACGGGCCATCGCAAGACGGTGTCCGGCGGCCACGTCGGCCACGT
CGACCACGTTGGTGCCGCCCGGCGGGATGCCCGGCAGGGTGCCGCGCCGCACGCGCTCTA
CGATCCGCATGGTGTTCTCGCCGGGGCGGCCCGGGCCGAAGATGAGCGACGGGTTGACGA
TGACGGCGTCCAGCCCCTCGGCGATGCCGCGGTGAACCTCCAGTTCGGCCTGGTACTTCG
ACCAGCCGTAGACCGTGGCAGAGCGGCCCGGTTGCCACGTTGCCGACTCGTCGACGAGTG
CCTCGCCGTTCTGCGGAAGCGCCGGTCCGCCCAGCGCGGCGATGCTCGATGTGTGCACCA
GCCGTTCCACTCCGGCTGCCAGAGCCGCATCGACCACGTGCGCCGTGCCCCGGACGTTGA
CCCGGAAGAGGCGCTCGCGGTCGCGCCGCCCGCCCATGCCGACGTAGCCGGCCACGTGAT
AGACCTGGCGGATGCCGTGCAGCGCCGCGGGCAGGCTCGTCGGGTCGGTGACGTCGCCCT
CGGCCACCTCCACGTGTGTGGCGGTCTCCCCGAGCAGGTCGAGCCGCGACGTCCGGCGGC
AGAGGATGCGGACGCGGGCGCCCTCACGTACGAGCTGGCGGGTCAGCTCGGCTCCGAGGA
ATCCGGTGGCACCGGTGACGAGGATCGACACGTGCGTGTGAGGACTACTCGAAGGTGACG
AGCAAGGCGTTCTTCCCGACGGCGTCGCCCGGCGCGACGTGTACGGAGGCCACGACGGCT
TCACCCGGTGCCCGCAGTTCGTTTTCCATCTTCATGGCTTCGAGCACCAGCAGCGTATCG
CCTTTGCGAACCGTCTGCCCGGCTTCCACCTGCACCGAGAGCACCAGGCCCGGCATGGGA
GCGCGGACTTCCCGTTCCGCCGCCGTGCTCCCGCCGGCCATGCCGAAGCGCTCCAGCAGC
AGGTCCTGCTCGTCTTTCACCCGGACCTCCGCCCGGCGGCCGCGTGCGGTGACGCGCATC
CGGCCGCCGGGCAGTTCCTCCACGACGACGGGCAGGCTGCGGCCTTCCAGCAGCAGCGAG
AAACAGGCGTCGGACAGCGGCTCGAACGAGTAGGAGACGGAGCGGCCATCGATGAAGAGG
GTGTCTCCCTCCAGGCGCAGCTCGAAGGTGCGGTCGCCTACCTCGGCGCGGTAGGTTCCG
TCGGGCAGGGGATGCGTCGACACGGGAGCGGGCGGTTGTGGTGAACCTGGTGGCTGTCGT
CAAGATACAAACGGCTGGATCACACGCAGACCTTCCCTGTGAAAAGCCGACGGATACGGG
GTCCATGGTAATCGACTTGACGCCTGAACGGCTGCTCCATGCCTATGCGAACGGCCTCTT
CCCCATGGCGGACCCCGACGAGGAGGACGCCGTCTACTGGTTTGCCCCCGACCCGCGGGG
CATCCTGCCCCTCGACGCCTTCCACGTACCCCGGTCCGTGGCGCGCCTCGTGCGTCAGGA
GCGCTTCGAGGTGACGGCGGACGAGGCCTTCGGGGCCGTCATCCGTGCCTGCGCCGATCG
GGAGGAGACCTGGCTGTCCGCGGAGCTCATCGCCGCGTACGAGCGGTTGCACGACCTCGG
CCATGCGCACAGCATCGAGTGCTGGCACGACGGGGAACTGGCGGGTGGGCTGTACGGTGT
GGCGCTGGGGGGAGCCTTTTTCGGGGAGTCGATGTTTCACCGCGTGCGGGATGCCTCGAA
GGTGGCGCTGGTCCATCTGGTGCAACGGCTCCGGCGAGGCGGGTTCGTCTTGCTCGATAC
CCAGTACCGGACGGAGCACCTGGCCCGCTTCGGCGGCATCGAGATCCCGCGGGAGGACTA
CCTCCGCCGCCTGCGCCAGGCGCTGCGGGTAGCCGCTTCCTGGTAACCCCACCGCCATCC
GCTCCATCCGCCATCCGCTGCCTCATGCGCGCCCCGTTGCTCGGTACGATCCTGGTTTCC
CTCGTTGCGCTGGTCGGGTGCCGGCCGCAGACGCCCGCCACCGGCGGCGAGGCGGGTCGC
GTCGTCCCGGCGGCGCTGCCGTCGGCCGTCTCCGACGACGACCGGGAGACGTTCCGGCGG
GTGATGGCGTATGCCCGCGAGCACGCCCTGCACGAGCGCCCCATCGGCGAGATCATGCAA
CGCGTCGGCGAGCAGTTCGTGGGCACGCCGTACCGGGCCGGCCTCCTGGATGAGCCGCCC
GAGGAGCGCCTTGTGCTCCGCTTCGACGGATTTGACTGCGTGCTCTTCGTCGAAACCGTG
CTGGCGATGGCCCGGGGCATTGCCCGGCAGGATTATCGCTTCGACACCTTCGCCCGGCAC
ATCGAGGAGCAGCGCTACCGCGACGGCCGGATGAACGGCTACTGTAGCCGGTTGCATTAC
TTCTCCGAGTGGATCGCAGACAACGAGGCGCGGGGCATCGTCCGAAACATCACCGCCGAA
CTGGGCGGTGAGCCGCTGGAGAAGCAACTGAACTTCATGAGCCGCCATCGAGAGAGCTAC
CCCCGGTTTGCGGCCGACGATTCGCTCTTCCAGGGCATCCGGGCCATGGAAGCCGACCTG
GCAGGCCTGGCGCTCTACTACATTCCTCAGGACCGCATCCGTGACGTGTATCCTGCCCTG
GAGCCGGGCGACATTGTGGCCCTTGCAACGAGCCTGGAGGGGCTGGACGTCACGCACACC
GGCCTGGTCTACCGGGACGCCCGGGGGCAGACCGGTTTGCTGCACGCCTCCACCTCGGGC
GCTGTCAAGGTTTCGCCGGATCTTCAAACCTACGTGGAGAACAACAGGATCCAGGTGGGC
ATTGTGGTAGCGCGCCCGCTGGCGCCGCGTGGGTGAGCTGCTGACCGCACGGAGGGATAG
CCTGCACGGGAGGCCGGCCTGGAGGGCCCGCCCCGGCGGCCGGAGATCCGGCTTCAGGGC
GCTTCTTTTCTTCCCCCAATCAACTCCCCACCACGTATGGACACCCTGAAACGGATCGGT
GTGTACACCAGCGGCGGCGATGCGCCCGGCATGAACGCCTGTGTGCGGGCCGTCGTGCGA
ACCGCTGCCGCTCACGATCTGGAGGTCATCGGCATCCGGCGCGGCTATGCCGGGATGATC
GAGGGGGATTTCGTGGAGATCGACGGCCGTTCAGTTTCGAACATCGTACAGCAGGGCGGC
ACCATCCTCAAAAGTGCCCGATCCAAACGCTTTCAGACGCCCGAAGGCCGTGCCCGCGCG
GCAGCCAATCTGCGCGAGGCCGGCGTGCAGGGCCTCGTCGCCATCGGCGGCGACGGAACG
CTCCGCGGAGCGTCCATCTTCACCGAAGAACACCATATCCCCATCGTCGGCTGCCCCGGT
ACCATCGACAACGACCTGTTCGGGACGGACGAAACCATCGGGTACGACACGGCCCTCAAC
ACGGCGCTGGAGAACATCGACCGTATTCGAGATACCGCCGATGCGCACGACCGGCTGTTC
CTCGTCGAGGTCATGGGGCGAGATGCCGGCTTCATCGCGCTCAACTGCGCCATCGGCGGC
GGGGCGGAGCTGGTGCTGATCCCCGAAACGCTCGTCGAACTGGATGAGATCAAGGAGCGT
ATCCACTCGCTGATGTCGGCGCAGACGCGGTCTTCGATCGTCGTCGTCGCCGAGGGCGAC
GAACTCGGCGGGGCGCATCGGATCGAGCAGGCCCTGCTCGAGGACGGCGCGTTCTCGCAC
ATCGACATCCGCGTTTGCATCCTCGGCCACACCCAGCGGGGGGCTCCCCCACGGCGCGGG
ACCGGGTGCTCGCCAGCCGGCTCGGGGCCGCTGCCGTCGAGGCGCTGCTCGAAGGGCACT
CCGGCGTGATGGTGGGCATCGTGAACAACGAGGTGAAACTGACCTCCATGCGAAACGTGT
GGAGTCGGAAAAAGAACATCAACTACGAACTCCTGAAGCTGACGCAGTTACTGAGTTGAC
CTCGCGGCGCCCGACGCCCGGACGTACCCATGCACAACCACCCCCCCATCGGACAGGTCG
AAGGCAAGAAGCCGCAGGTGGAGTCGATGTTCGACGCCATCGCGCCCCGGTATGATTTCC
TCAACCGTCTGCTGAGCCTGGGCATCGATCAGTACTGGCGCAAGCAGGCGGTCCGATTGC
TGCAGGATGAGCATCCGCGCCGCATCCTCGACGTCGCCACCGGCACGGCCGACCTCGCCA
TCCAGGCCCTGGATCTGGAGCCGGAGAAGGTCGTCGGGATCGACATCTCGGAGGAGATGC
TGCGCTTCGGGCGGGAGAAGCTGGCCCGCCTCGGGCTGGACGACCGCATCGTGTTGCAGC
GCGGTGATGCCGAACGGCTGCCGTTCTCGGATCGCCAGTTCGATGCCGTGCTCGTGGCCT
TCGGCGTGCGCAACTTCGAGAATCTGCAGCGCGGGCTTCGGGAGATCCGTCGGGTCCTCA
AGCCCGGCGGGTCGATCGTCGTGCTGGAGTTCAGCCGCCCGCGGGCCTTCCCGATCAAGC
AACTCTACCGGCTCTACACGCGCTACGTGCTGCCGCGCGTGGGCGAGGCCGTCTCCCGGG
ACAGCGGGGCGTATGCGTACCTGCCTGCGTCGGTCGAGGCGTTCCCCGACGGGCCGGCCT
TCCTGGCCGAACTGGAGGCCGCCGGATACCACGACCTGCACGCCCGACCGCTGACCTTCG
GCATCGTCTCGCTCTACAAGGGGCGCGTCTGAGCGGCCGGGCTACGGCGCAGAGGGAGTC
GGCGGCGCCCCGTTGCGGGCCCGGTTGCCGGTGCGGTACTTGGTCAGCCGGACTTCGTTG
ATCCGGCCGCGGGTCCGGTATTCCACGTGGTCCATGAGCCGGCGCATGATGTGGACGCCG
AAGCCGCCGGCGCGGCGTTTCCGGGCCATCTTGAAGATGTCCGGCGCCTGGTACTCCTCC
GGGCGGAATGCCTCGCCCTGGTCCCGGATGCGTACGGTGAAGCGATCCGGGTCCACGATC
ACGGCGATGTCGATCAGGTGCGTCTCGTTCCCCTTGTACGCGTGCTTGATGACGTTGGTG
CACGCTTCGTCCACGGCAATCTTGAACGCCTCGACGGCCTCCTCCGGAAACTGCGCCGCC
GCCGCATGCCGTGCTACGAACTGACGCACCTGCTCCAGGTGGCGCGTCGAGCTCGGTACT
TGGAGGGTGTAGGTGGAGCGAGCCACGGCGTCGGAAATCACGGTGGGGGAGGCAGGGAGG
CGCGACGGGGCTAGGCCGTGGTGGGGGGAGCCCCGTTGGCATCCTCCTTGAATTTCTCGA
TGGCCTGTTCCTCCGTCTCTACGATGTCGAAGAGCATCGGAAAGCCCAGCAGATCGAACA
CGTTGTACACCTTCGACTGCAGCCCGGCGATCTTGATGTCTCCGCCACGCTCCCGGACTT
CCTCGATATAGGCCATGAACACACCCAGCCCGGCGCTGGAGATGTACTGCAGGTGTTCGC
CGCAGACGACGATGCGGGTGTTCTGCTCCTCCAGGGCTTTCTGGATGGCTGCTTCCAGCT
CCGAAGCGGTATGGGCGTCGAGTTCGCCTCTGAGGTCGAGTACTTGTACGGGGCCGACGG
AGCGAAAGCCAACGGAAAAGTTGCTCATGAGGCGGCGCGATGTATCCTGAAAGGGAGGCC
TGTGAGGGGCCGGCGCGAAGGCTGCAAGTTACGGCTTTTCCGGTACCATTGCGGGTTCAT
CCTCGGGTTTTTCCGGCTGGTGTTGGAGGGTCGTCTCCGGCGTCGAGAGGCGGATCCCGT
GCCATTTCAGGACCATGAGCGTCATGTCGTCGTCGTAGGCGTCGTGTCCGAGGAAGTGGT
GCAGGTCGGTCAGGAGCGCCCGGTGCAGGTCGGGCGCGTCTTCATGGCGGTGGCGGCGGA
GGGCTTCCAGGAGCCGATCGTAGCCGTACTCCTCGCCCCGGGCGTTGCGGCTTTCGACGA
CGCCGTCGGTGTAGAGGACGAAGACATCTCCGGGCTGGAGGGTCAGGCGTTCCTCGGCCA
GCGTGCGGGCAAAGAGGTCGCTGCGGTCGAGGCCGAGGCCGAGGCCCTGCGTGCGCAGGT
AGCGGGCCTCGCCATCGAGGTGGATCACGGCGGCCGGGCAGTGCCCGGCGCGGGCGAGCA
CCAGCTCTTCCCGGCGCACGTCCAGGATGCCGTAGATGACGGAGATGAAGACGTTGCGTT
CGAGCGAGGCGGCCAGCGCCCGGTTCGCGTGCGTGAGGAACTCGCGCGGGGTGCGGGCCA
GATGGCTGATCGCGTGGAAGATGCCCTGCATCTCGGCCATGTAAAACGCCGCCGAAGTGC
CCTTGCCCGAGACGTCGGCCACGATGAACGCGAGGCGGTCTGCGTCGAGGCGGGCGAAGT
CGTAGTAGTCCCCGCCGACCTCCTGCGCCGAGACGCTGGAGGCGGCCAGCGTGACGCCGT
CGAGCGCGGGCACCTGCTGAGGAAGCAGTTTGCGCTGCACCGCCCGGGCGATGTCGAGCT
CGCGCGTGAGCCGCTCTTTTTCGAGTTGTTCCTCGAACAGGCGGGCGTTGTCGAGTGCCA
GAGCCGCCTGTGCGGCAAAAGCCGTAAGCGCTCCCAGGTCCTCCTGCTCGAAGCCGTGCG
TCACCTCCTTGGCGATGAACAGCGCTCCAAGCATCTCGTCCCGCGCCACCAGCGGCAGGC
CGACGAGGCTGCCGAGTCCTTCCCCTGGCCGCGCCCCCACGCGATGGTCCGCCGGCGCTT
CGTCGAGCACCAGCGGCCCGGACCGGGTGCCGAGGTCTTCGTACAGGGCGCCCGTGTCGA
CCAGGGCGTCGAGGCGGGCGGGGTCCACGCCGTGCGTGGCCACCACGCGCGGACGCAGCG
ACCCGCTCTGCAGGTCCGTCAGCGCCAGCCAGGCCATCTGGGCCGAGCCCGCCTCCACCG
GCGAGGCGACGATCGTCGAGACGAGCTGCTCCGAGTCGAAGACCTTGCTGACCAGGTTGG
TGAGGGACTGGATGGCGGCCATCTCGCCCACCTTCTGCTGGAAGTCGCCCGTCGTGGGAA
GGTGGAACAGCAGCGAGAGGAGGGCCGTGGTGCCGTAGAGGATGCTGAAGACGAAGGCCT
GCTCGGTGAAGACGGCCAGCGGATAGCTGTAGTGGTAGAGATAGTCCGTCGCATCGATCA
GGAAGAAGCCGTGCCCGAGAACCTGCCCGGCAGCCAGCATCACCAGCAGCAGCAGCGTCA
GCCCGATCAGGGCCAGCTTCTGCCGGAAGGATAGAAAGACGATCCAGGACAGCCGGAAGG
CGTTGACGACCATCAGCAGGACGGCCGGGACGAGGACGATCACCGTCGGGATCCGCCACT
CGCCGATGCCTTCTTCGGCGGCCGTCATCGTGAACGTCGTCAGCGACGTCACGATCATCA
GCGCGAGCATGGCATACCAGTTCCGCTGGCTGCGCCTGGTGCGTTTGAACAGGACGAGGT
GGCGGAACCGGGCCAGCAGCAGAAAGGCGAAGCCCACCTGCATCAGGCTCAGCAGGTTCA
TCTTCAACACCGTCACCGGCGTCAGCGGCACGCCCGTCTCATACTCGAAGCCCAGCAGGT
CGATCGTCGGGTTGTCGACGATGTTCGTGACGCGGCCGACGCGCGCGATCAGCAGGCCGA
TACCCAGGAGCAGCAGCCCGATCAGCACCGTCTGCCAGAATGCCTTCGTCGGAGCGGCGC
GGTGTCGTTCGACCAGCGAGGCGATCAGCAGCCACAGCAGCGCATAGTCGAACAGCACGA
TGGCATTGTAGACGACCTCGAGGACGGGGCTGGCCAGCGCCCCGGTGCTCCAGACGAACA
GGTGGTACCCGAGGCCAAGGAGGTAGAGCACTGCCCAGAGCGCCAGCACGAACAGGAAGT
GCCCCCGCGTCTGCAACAGCAGAAAGCGGGCGCCTTCGGAGGATCGGGCGATCAGGCTGG
CGGGCATGCGGCAACGATGGGATCCACACGGTGGAGAGCGAGGCGCGGGCGAGCGCGGAG
ATGCAGACGGGCCCTCACCCGGGCGCTCCCCCGGACATCGGGCATACTACTCCACCGTCC
GCGCATTTGTTACAAACGGAACAGGGCCAGTGGCCGGGGTTGCCGGAAGGGCAGCCGGCG
TCGTATCCTCCCCCGCGTCTGACGTGTTTTCATTAGCTTGAACGAGATTCATGGCAACCC
TCACCATAACCGGTGCCGGCACCTTCACCGTCGACGACGGCCAGCGACTGACGACGGCCA
TCGAGGCCTGCGGCGTCGACATCGGGCATCGATGCGGCGGTCATGCGCGCTGTACCACCT
GCCGCGTCCGTTTCCTCGAGGGCGAGCCGCCCACGATGACCGGCGCTGAGTATGAGAAAC
TCAACGCGCAAAAGTTGCTCGGGGAGGTACGACTCTCCTGCCAGATCCTGACGGCCGGCA
CCATGCACGTCGAACCGCTCATGCGGGTCGAGACCATGGGCTGGGACGACCCGGGGCCGG
CCCTCGACCCGGAGGTGCAGCCGGAAGCCCGCTGGTATCCCATCGAGGCCCTGGACGCAG
AGGCGAACGAGGCCGGGCCGACGGGGTCGTGACCGGAATGTCGCCGCCGGCGAGGAAACC
GCCCCCTGCGGGGACCTTCCCCCTGTGCGGTCAGCTTTCAGCGGTCAGCCATCAGCCAGC
CGCCCACAGCGCTCAGTAGAACAGGTCGTCCGTTCGCTGCTTCACCTCGGCAAACGAGCG
TGGTGCCGGCGTGCCGTGGGCGTCGGTGCGCATGGCGTCGTAGAAGGCATCGTCGTACGT
GCGGGTCTTGACGACGATGGGCATCGGCACGGCATGGCCCAGGAGCAGCGCCTGCTGCTT
GGAGTCGAGCGAGGCCAGCACCTGGCGCAACGCCGAGGCGTCGCGCGTGCCCACGAGCGC
GGCGCCGATGTCCTTCTCGTCGTTGAGCTGCGCGACGAGCTTCGTGCCGATCTGGCTCAG
CACCTCCTCGTCGATGGCGCTCGGCCGCTGGTCCACCACCAGCAGCGAGACGAAGTACTT
GCGCATCTCCCGGGCGATCTTGCCGAAGGGCGTCTCCCGTGCGATGCCGGGCGTCAAGAA
CTTGTGCGCCTCCTCGATGGTGATGATGAGCTGGCGCGGCCTGTCGGCCTCACGGCCCGT
TTGCAGGTAGCGGCTCGTCTTGCGCTCGTAGGCCTCGCGGATCCGGCGGGTGATGACGTT
GGCGACGAGCAGGTACACCTTCAGGTCGTCGTACCGCCCGAACTCCAGCACCACCGACTT
GCCGGCGTCGATGGCTTCCAGCAGCGCGTCCAGCACGTCCGTCCGTTTGCCCGTGGTGCT
CGTCTTGAAGAAGTCGTACCCCTCGAACGCGGCCAGCTTCCGCTTCAGCGCGGCGATGGA
CTGCTCGTGTGCGCCCACCTCGTTGGCCAGCGCAGCGATCTCCTCCCCCTCGACCTCCAG
CAGCCGGCGCAGCCAGTCCCTGCCGTATTTGTTCTTGACGAGGTAGCTGCTCTCCGCCGC
CGTCGCGTTCAGGTTCAGCGTGTCCTGGAGCGGCAGGATGTCCTCCGGGTCGATCTGGTC
GGCGTAGAGGTAGACCGGTTGATCCGGGGAGACGTTCGTGCGGCGGCGGGTGCCCTCGGG
GTCCAGGGAGAAGATCTGCACCTTGCTCGGAAACAGGTCGCGCAGGCCACGGACGAAGGC
GGCGTCGCCCTCCTTGCCTTCCTGCCGGGCCTTCAGGCCGTACTCCGAGTGCATGTCGAA
GATCAGGTTGACGGCCTTGCCCGTCTTGATCGTGCCGCAGAGCAGCAGCCGCGTCAGGAA
CGTCTTGCCCGTACCCGTCTTGCCGAAGACGGCGTTCGAGCGCTCCACGAGCCGGTCCAG
GTCGATGCACACGGGGATCCCCTCCATGCCGATCGGCTCGCCGACGTGGAAGAAGCGCGG
GTCGTTGGCCTCGCTGCCGAAGACGCGGGCCACGTCTTCATCCGTGGCACGGGCGACGAC
GGAGAAGTGCGCCGGGATCGTCTTGACCGACCGCGCCGGCTCCTCGGACAGCTCCTGATG
CCGCTCGTTGGGCATCATCAGCATCGGCTTGAGCGAGACCACGGCATACGTCCCCATCCC
CTGCATCACCCGCCGCAGCAGGTCGTCCTCCGGGCCGGGCGGATGCAGCAGGATGGACTC
GTTCGCCGCGTCGATGGCCACGTCCGTGATCATCGAGAAAAAATCGTAGCGCTCGCCCTG
GATCACGACGAACGTGCCGGCGACGATGTCCTCGATCGTCCGCCCGGCATCCAGCTTCAT
CTCCACCCCCTTGTTCAGCGATCCATGCGTGATGACGCCGATCTTGTCCGGGCGGTCGTT
CGGGTTGAGGAACTCCATGATTGAGGCGGTCGGGCGGGTGGGTAGAATGGGGAGGGGAGA
GACGTGTGAAGGACGAAGGTTCAGGGGCGGCAGGGAGAACGGATCCAGAGGCTGACCCTC
GACTTTCCTCCTTCGTCTTTCCCGTCATTCCTTCCGCTCCAGCATCTCCACGGCCTTCTC
GGTCAGCAGGCCGGCCAGCATGATGGTGACGACCTCGGCGATGAAGCCGAAGAGGAAGCG
GCGGGCGGTGAAGCGGAAGAGCTTCGGCAGGACGAGGAAGCCGAGGACGGTGCCGAAAAA
GCCGAGCAGCCACCGGGCAAGGCCGCTGCGGATCTGATCGAGGCGGGGTTCCATGGCGCA
ACGGGGTTGGCGAGGGTGTCGGGACCGGGGTTCATGCTACGAGGCAGCCGCGACAATCGA
AACCGTCGGCGGCACTACGAGGCCTTCACGGCGAGCTGCCCGCACGCGGCGTCGATGTCC
TGCCCCCGGCTCCGGCGCACGGTCACCGTCACGCCCTCTTCGACGAGGATGCGGATGAAG
CGGTTGAGCCGATCTTCGCGGCTGCGGGTGAAGCCCAGGCCTTCGACCGGGTTGTACATG
ATCAGGTTGACCTTGCTCGGCGCCCATCGAACGACCTCGGCCAGGTGGCGGGCGTCGGCG
TCGGTATCATTGACTCCGTGGAACATGCAATACTCGTACGTGACCCCGGTGCCGGTGGTG
GCCGTGTAGTAGCGGATGGCCTCCCGGAGCGCCGTCAGGTCGGTCGCTTCCGAGCGGTTG
ACGGGCATGATGCTGCTGCGCTTCGGATCGGTGGGGGCGTGCAGGGAGACGGCAAGGTTC
ACGCGCGGGGCGTCGTGGGCGAGTTGCTTGATGCGCCGCGCCAGCCCGACCGTCGAGACG
GTGATGCGGCGCGGCGCCAGGCCGAAGCCGTCCGGGTGGGTGAGCAGGTCGAGGCTGCGG
AGGACGTTCTCGTAGTTCAGCAGCGGCTCGCCCATGCCCATGTAGACGACGTTGGTGATG
CGCTTGCCGAAGCGTTCTTCGGCGAGCCGGTTCATCTGCCAGACCTGGTCGAAGATCTCG
CCGGCCGTGAGGTTCTGCCGGAAGCCCATCAGGCCCGTGGCGCAGAACGTGCATCCCATC
GCACAGCCAACCTGGCTGGAGACGCAGACCGTCAGCCGCCGGACCTCGCCCGTGGCGTCG
TCGAAATCCGGGATCAGCACGGCCTCGATCTGCCGGCCGGAGGGCAGCGTGAACAGCCCC
TTCGCCGTCTGGTCCGACGCCGTCTGCAGGCGGTCCAGCCGGATGGTGTCGAGCGTGGCG
GTCTGCTCCAGCCGGGCACGGAGGGCTTTCGGCAGGTCCGACATCGCCGCGAAGTCGGTG
GCGCCTTTCTGGTAGAGCCACTTGAAGAGCTGGCGGCCCCGGTAGGCCGGCTGCCCGAGG
CTTTCCGCGAAAGCCTCCAGGCCGGCCCGGTCCAGCGTTTTGAGGCGGACCGGAGCCGTC
GCGGCGGTCGAGGCGGGGGCGGTATGGAGCGGGGCGTCAGGCATCATGCCGGTCCAACGC
CCCGGCGGCGGGTCGCGTTTCAGGCCGTGGCGGGTTCCTGCGCTACCCCGGCCGCGCTAC
GGCCGGACGCTACCGCGCCCCGAACAGCGGCCGCCGCACGGTGGCCACGGCCAGCGCCAG
CATGACGACGGCGAAGGCGGCGCTGACGAGCAGGCACACCCACAGCGGCGCCACGGCGAC
CGGTGCCTCTGCGGGCCAGTAGAGCGCCTGCCGCAGGGCGCTTACGGCGTACGTGACGGG
GTTCAGGTACATTGCCCAGCGCAGCAGCGGGGCCGCCCCCTCGGCCGGGAAGAACGAGCC
GGAGAGGAACCACATCGGCAGCAGCACGAGGTTCATGATGGCGTGGAAGCCGCGCGTCGT
CTCCATCCGCCAGGCGATCAGCACCCCCAGCGCCGTGAAGGCCAGCCCCGTGAGCAGGCT
CGTCAGCAGGACGAGCAGCAGGCCAACGAGGTGGAACGGCAGCCCGATCAGCGGCAGCAG
CAACAGGAACAGCGCAGCCTGCACCACCGCCAGCGTCGTGCCGCCGAGCGTGTTGCCCAG
CACCAGCGCCGTGCGCGACGTCGGTGCCACCAGCGCAGCCTGGAGAAACCCGGATTTGCG
CTCCTCGACCGTCGAGATCGTCGAGAAGATGGCGGTGAAGAGGAGAATGAGCGCGATGAT
GCCGGGGAAGAGGAACTCCATGTAGCCCACTTCCGTCGCCGTGGCCACCGGCATCTGGAA
GGTCCTCTGGAAGCCGAGGCCGAGCAGCAACCAGAACCCGAGCGGCTGTGCGAGCGCGCC
AATGAGCCGGCTGCGATCGCGCACGAACTTGATGATCTCACGCTTCCAGAGCGCGGCGAC
GGCAGGGGCAGACAGGGTCATGGGGCGGTCGAAGGGGCAAAGCCAGGGGATGAGAAGCTC
GGGTGGAGGCGGGCCGGCCGAAGGCGGTCGTGAAAAGCGATCCTGGCCCTCCGCTGTTCG
TCCCGGTCGTCATCCTTCCAGCATGGCATCGGCCGGAGCCGGGTCGAGGCGGTGGCCGGT
GTGGGTCATGAAGACGTCTTCCAGGGTCGGTTTGCGGATCATGGCGCGGTCGATCCGGTC
CCCGAAGGCTTCGTAGATGCGGGAGAGGAGCGCGGGCGCGTCGGGCGAGGCAAGTTGCAG
GGCCGAACCGATGATCCGGGTCTCCAGGCCGAACTGGGCGAGCAGGCGGTCCCGCAGGTC
GGCCGGGTCGTTCGTTTCGATCCACAGCGTCTCGCCGCCCAGGGCGGCCTTGAGCGCCTC
GGGAGCACCCTGGGCCACCAGCCGTCCGCGGTCGATGATGCCCACGGCATCACACGGGTC
GGCTTCGTCGAGCAGGTGCGTGGCCAGCAGCATGGTCGTGCCCTCCTGCCGCCGGATGCG
ATGCAGGAGCTGCCAGAACGCCCGCCGGGCCACCGGGTCCAGGCCGGTCGTCGGCTCGTC
GAGCAGCAGCAGGTCGGGTTGGTGGAGCAGGCTACGGACGAGGTCCACGCGGCGCTGGAG
GCCGCCCGAGAGGGTCTTGATGCGGTCCCGGCGGCGGTCGGCCAGCCCGAAGAGGGTGAG
CAGCGTCTCGATGCGCTCGCGCAGCCGGGTGCCCGAAAGGCCGTAGAGCGCCCCGTGAAA
CCAGAGGTTCTCGGTGACCGTCAGTTCGTCGTCGAGAGCGGGTTGCTGAAAGACCACCCC
CAGGCGTCGCCGCACCCGGTCCGGCTCGGCGACGGTGTCCAGGCCGAAGACGCGGGCGAC
GCCGCTGGTCGGGCGCAGCAGCGTCGAGAGAATGCGGAAGAGCGTCGTCTTGCCCCCCCG
TTGGGGCCGAGCAGGCCGTAGAGATGCCCCGGTGCGACCGTCAACGTAACCGCGTGGAGG
GCTTCGTGGGCCCCGTAGCGGTGCGTCAGGTCGCGGATGTCAACGGCGGGAACGGCCATG
GAGGGCGTGGGAGAGGAGGGAGTCAGAACAGCAGCCGGTCCACCACGATCAGCAGCACGA
GGGCGGGGATGTACCAGATCGACGCCTTGAGCACCCGGCGGGCGTCCTGCACCGAGCGCG
TCCGGTAGAAGTCGACGGCCGGCTTGAGGAAGGCCAGCCCGAGCAGGAGCGCCCCGACGG
CATAGACGCCGCTCAGCAAGCCCAGCCACGCCGGCGTCAGGCTGATGGCCAGCAACAGCA
CCGTAAAGCCCAGCGTCTGCCGCACCGTGGAGTGTCCGTCCGGTTCGACGACCGGAAGCA
TCCGGTAACCGCCACGGTCGTAGTCTTTCCGGTACATCCAGGCCAGCGAGAGGAAGTGGG
GCATCTGCCAGGCCAGCAGGATGCCGAAGATTGCCCAGCCGCCGGCTCCGAGCGAGTTGG
TGGCGGCCGTCCAGCCCCCGAGTGCAGGCAGCGCCCCGGGGATCGTGCCGACGAGCGTGT
TGTACTTCGTCGTGCGTTTCAGGGGGGTGTAGACGTAGAGGTAGAGCACCCCGGTGGCGA
TGGCCAGCACGGCGGTCAGCGGGTTCACGAGCGGGCACAGGATGCCGATCCCGGCCCCGG
CGAGCACGAAGCCGAAGGTGCGGGCGGCCTGCGGGGTGAGGCGTCCGGCCGGCAGCGGGC
GGTTCATCGTCCGGCGCATCGACGCGTCCAGGTCGGCCTCGAACAGGTGGTTCAGCACGC
TCACGCCGCACGAGGTCAGCAACGTGCCGAGCAGCGTGAAGACCAGCCGCCAGCCGTCGA
CGCCGTCCGGGGAGCCGAGCAGGAAGCCGGCCAGCGCCGAGATCGTCACCAGAAACGAGA
TCTCCGGTTTCGTCAGCGTGAGGTAATCGCGCCAGGCCGGCACGTCGGCCGCCGGCGTGA
CCCGCTGTGCGTCGGGCAGGGTGGCCGTGCGGTTTCGGGGGACGGGCTGCATGAACGGGG
CGTCAGGGTGTGCGGAGCGCAGGAGAGGCCGCCTGCGCGGGCGAAGCCGCCGGGGCCGGT
TGGGCCGGGGCTGGTCGGGCGGCCAGGGCAGTATTGCAGAACAGGATCAGCGTGATCCAG
ATGGCATCGGCCACGAGCAGGTGGGTCAGTTGCATCCAGACGGGCGCCTTAAGATAGATG
TTGAGCAGGCCAAGCAAAAGCTGCCCGATGTAGAGGCCCGTCATGATCCCTCCGAGGCGA
GTGGTGAGCGGGTCGGGCTGGAGGCGGGCGATGTGGCGGACCGCCGGGACGAGCGCGAGG
ACCAGCATCAGGGCCAGCAGCGGGTGATAGACGCGCAACTGCTCCAGGTGGTGTGCCGCG
GCGTCCCGGCTGCGGGCCAGCGCCTCGGCCGTGGAGCCGGCCCGGAAGAGCGTGTCGCCC
AGCGCCGTGATGGCGCCCATCGTGCTCACCAGCAACACCCCCAGCACCAGCGCCCCCAGC
AGCCACCCGTACCGGCGCATCCGGTCCCGATCCATCGGGAGGCCGCCCGAGGCCCACCAG
GCCGTGAGCGTCAGGAAGGCGACGAGGATGAACGTGTTGTTCAGGTGCAGGGCGATCGAG
ATGGTGCGGGCCAGCGACGCATCGAAGGCGACCCACTCGAACAGGACGATGACGGCCCCG
ATGGCGCCTTCGGTGAGGATGAACACGAACGTCCAGAAGGCCCCCCGGCGAACGCGATGG
CCCCGCGGATACGCGCGGAAGGCCCAGACGAGGAGCCCGATCACCAGAAACCCGGCCAGC
GCGCTGGTCAGCCGGTGGGAGAATTCGATGAGCGTCTCGACTTCCGGTGCGCGGGGGATG
ACCTCGCCGTTGCAGAGCGGCCAGTGGCTGCCGCAGCCGGCCCCGGCGCCGGTCGCCCGC
ACGAAGGCCCCCCACAGGATCACCAGCAGGAGGTACCCGAGCACACTCCAGGCGTAGACG
GCAAATCGGTTCAGGCGCAGCGAAGTCATCGCGTCGAGCAAAGCGCGGAGCGGAGCGGGA
GCAGGTGGGTCGGCAGCAGGCTATCCTGGTCCCCCGCAACATCGCTTCGGTAACGAGCGG
TGAGGAAGCCCCGTTCCGCTAAAAAGGATTGAAGCCCCGGCGCCGCCCCGACGTCAGGGC
CGGGCCGCTTCTGTACTCTCGATGCCGTATACTGCGGGTCGATGCCGTATACTGCGGGCG
CCCCTCGGACCGGCACGGATCCTGCGGCCGGTCGCCACGTCGCATCGAACGCTTGATTCT
AACGCTTCATCATCCATGGAAAAGACCCTCATTGCCTCCATCTCCGGTATTCGCGGCATC
TTCGGCCGTGGCCTCGACCCCGCCGTGCTCGTCCGATTCGCCGGCGCCTACGGCACGTGG
ATCCGTCAGCGTGCCGCCGAGGCCGGTACGGACCCGGTGGTCGTGGTCGGCCGCGACGGC
CGGGTGACGGGCCCGCTCTGCGCGCAGATCGTCACGGCGACGCTGCGTAGCACCGGGTGC
ACCGTCGTCGATGCCGGGCTGGCGACGACGCCGACCGTCGAGATGGCCGTGCTGGCCGAG
CAGGCCGCCGGCGGCATCATCCTGTCCGCCTCGCACAACCCGGCCGAGTGGAACGCCCTG
AAATTGCTCAATGAGAAGGGGGAGTTTCTGACGGCCGAGCAGGGGGCGGAGGTGCTTCGC
CTCGCCGAGGCCGATGTCGCCGAGACGGTCGCCTACGACGCGCTCGGGGAGCTGCACCGC
CGCGACTTTCTGCCCTACCACATCGATCGCATCGTGGCCCTCGACTTCATCGACCCGGAC
GTGATCCGCGCGCGCAACTTCCGGGTCGTCGTGGACGGCATCAACTCCGTGGGCGGCGTG
GCGTTGCCGGCGTTGCTCCGCCGCCTCGGCGTCGCGGCGGAGCGGATCCACGTCCTCAAC
GGCGAGCCCACGGGGCACTTCGCGCACACCCCGGAGCCGCTGCCCGAGCACCTCACCGAT
ACGATCCGCCACGTGGCCGAAACCGGGGCCGACCTGGGGCTCGTCGTCGATCCCGATGCC
GACCGCCTCGCGCTCATCGCCGACGGCGGCGTCTACGTCAGCGAGGAACTGACGCAGGTC
ATCGCCGCCGATTTCCTGTGGCGGTTCCGCACCGGGCCGTTCGTGACCAACCTGTCGTCT
TCGCGGGCGATCGAGGACGTCGCCCGGCGCTACGGGGCCGAGGTGCACCGCTCGGCCGTC
GGGGAGATCAACGTGGTCCAGAAGATGCAGGAGGTCGGTGCCGTGCTCGGCGGGGAAGGC
AACGGCGGCGTGATTCTGCCGGATCTCCACTACGGACGCGACGCGCTGGTCGGCACGGCC
ATGGTGTTGCAGCACCTGGCCAACGAGGGCATCCGCCTGTCCGACCTCCGCGCGCAGCTC
CCGCAGTATGCCCTCTCCAAGAACAAACTCCCCATCGGCCAGGCGGACCCGGATGCCCTG
CTCCGGGCCGTGGCCAAACGCCTCCGCGATCAGCGCATCTCGACGGTGGACGGGGTCAAG
ATCGACCTGGACGAGGGCTGGGTACATCTGCGCAAATCGAACACCGAGCCGATCCTGCGG
GTCTATGCCGAGGCGTCCACGCCGGAGGCCGCCGAGGCCCTGGCACAGCGCTTCATGCAG
CTCCTCCGGCAGGTCGGGCAACTCGGGTGATCCCCGCGGCCGGGCTCCTGCGGGATGGCC
GGGATTGTAAGGTTCTGGACAAGACCCCCGGTCCGGCCTTGACCACCCATGAGGGCCCCG
TTACTTTCAGGCTATACTGAAAGTTGTGAACCGCCCGATGGGGTGATTCACCCGATGGCC
AAGAGGGGGAGCGGTGATTCCCTCCCTCGCAGCCAGGCGGGGCCTCTTTGAGGGGAGGGG
CCCCGCTTTTTTGTTTGCCGCTTTGCTGCATGATAATCTCGTTAAGACCGTCGGCGGAGC
GGGTCGGCGAGGAGGACCAGGCCGCGTGAAGCGGACCTATCCGCAGGCAGAGCAGTACCT
ACGTACGACGGCCATGGGTGACCTCACCCGGTCCCCGTCGCTGTGCTGTCCCGTGTACGC
AGCCCGACGATTCACTTCCTCCACGACGGCCATGGAATCTCGCGTCCAGTCTCGCACCGC
CTCGTCAGACACCCCCTCCAACCTCTGGCTGTCCCGCCGATCTCCGCTCGATGCCCTCTT
TGCCCCGAAGCGGGTGGCCGTGATCGGGGCGAGCGACCGCGCCGGCAGCGTGGGCCGGAC
GGTGTTGTGGAACCTCATCAGCAACCCTTTTGGCGGGACGGTTTTCCCGGTCAACCCCAG
GCGCTCCAGCGTGCTGGGCATCAAGGCGTACCCGTCGATCAAGGACGTGCCGGAGGTGGT
GGATCTGGCGGTGGTGGTGACACCGGCGCCGACGGTGCCAGGCGTCATCCGCGACTGCGT
CGAAGCCGGTGTGAAGGGCGCCATCATCATCTCGGCCGGATTCAAGGAGATCGGGGAAGA
GGGGGTGCGCCTGGAGCAGGAGATCCTTCAGATCGCCCGGACGGGCGGCATGCGCATCAT
CGGTCCGAACTGCCTGGGGGTGATGCGCCCCACGACCGGGCTCAACGCCACGTTTGCCGG
CAGCATGGCCCGGCCCGGCAACGTCGCCTTCATCAGCCAGAGCGGCGCCTTGCTGACGGC
AATCCTCGACTGGAGCTTCCGCGAGAACGTGGGCTTCAGCGCGTTCGTCTCCATCGGGTC
GATGCTCGACATCGGCTGGGGCGATCTGATCCACTACCTCGGTGAGGATCCGCGCACCGA
GAGCATCCTGCTCTATATGGAGTCCATCGGCGATGCCCGGGCGTTCCTGTCGGCGGCGCG
CGAGGTGGCTCTACGCAAGCCGATCATCGTGATCAAAGCCGGGCGCACGCAGCAGGCCGC
TCAGGCAGCGGCCTCCCACACCGGCACGCTGGCCGGTAGCGACGAGGTGCTCACCGCCGC
CTTCCGCCGCACGGGGGTCCTCCGGGTCGACAGCATCGCCGATCTGTTCTACATGGCCGA
GGCGCTCGCCAAGCAGCCCCGGCCACGCGGCCCACGCCTGACCATCCTGACCAATGCCGG
CGGCCCGGGGGTGCTGGCTACCGACACCCTCATCCAGGGCGGCGGCGAGCTCACGCCGAT
CTCGGAGGAGGCTATGCAGGAATTCAACGCCTTCCTGCCGCCTCAGTGGAGCCACGGCAA
CCCGGTCGACATCCTCGGCGACGCCGACCCTGAGCGCTACGCCCGCGCACTGGAGATCGC
GGCTTCGGATGAGAACAGCGACGGGCTGCTGGTCATCCTCACGCCGCAGGACATGACGGA
GCCCACACAGATCGCCGAGAAGCTCACCCCCTATGCCCGCAGCGGCCAGAAACCGGTGCT
GGCCAGCTGGATGGGCGGCTCGACGGTCACCGCCGGCGAGGCGATTCTGAACCGGGCGGG
GATCCCCACGTTCGGCTATCCGGACACCGCGGCCCGGGTGTTCAACTACATGTGGCGGTT
CAGCTACAACCTGCGCGGCATCTACGAAACGCCGACGCTGCCCGAAGACCTCGAAAACAC
CCCGGATCGGCAGGCGGTCCAGACCATCCTGGAGCGGGCGCGGTCCGCTGGCCGGACCCT
GCTCACCGAGGCCGAATCCAAGCACCTGCTGGCCGCCTACGGCATCCCGACCGTCGAGAC
GCGCATTGCCACGACCGCCGACGAAGCCGTCGAGCAGGCCGAAGCGATCGGGTATCCGGT
CGTACTCAAGCTGCATTCCTACACCATCACGCACAAGACCGACGTCGGCGGTGTGCGGCT
GAACATCCGCAACGCCGAGGGGGTCCGTCAATGCTTCCAGGAGATGCAGGCCGGGCTGGC
CGAGCGCCAGCAGGCTGACGCCTTCAACGGGGTGACGGTGCAGCCGATGGTCCGGCTGGA
CGGCTACGAAATCATCCTGGGCAGCAGCCTCGATCCCCAGTTTGGTCCGGTGCTGCTCTT
CGGGTCCGGCGGCTCGCTCGTCGAGGTCTACAGGGATCGGGCGCTGGGGCTGCCGCCGCT
GAGCACCACGCTGGCCCGCCGCATGATGGAGCAGACGAAGATCTACGAGGCGCTGAAGGG
GGTCCGGGGTCGAGATCCGGTGGACCTGGCCGCGCTGGAGGAGCTGATGGTGCGCTTCAG
TCAGCTCGTCGTGGAGCAGCCGTTCATCAAAGAGATCGACATCAACCCGCTGCTGGCCTC
GCCGGAGCATCTGATCGCCCTGGATGCGCGCGTGGTGCTGCACCCGCCGGACCTCGACGA
GGCGCAGTTGCCTCGTCCGGCGATCCGGCCCTATCCCCGGCAATACGTGGGTACCTGGAC
GACCCGGAACGGCATTCCGCTGACGATTCGCCCGATCCGGCCGGAGGACGAGCCGTTGCT
GGTGGCCTTCCATCAGGCGCTCTCCGAAGAGAGCGTGTACATGCGCTACGCCGGGCAGTT
GCACTACGACCAGCGCGTGGCGCACGAACGGCTCTCACGGCTCTGCTTCATCGACTACGA
CCGCGAGATGGCGCTGGTGGCCGAGTATGCCGACCCCGACACGAAGGAGACGCGGATCGT
CGCCGTGGCCCGGCTGACCAAGAGCTACAGCACGAACGAAGCCGAGTTCGCGCTGCTCAT
CCAGGATGCGTTTCAGGGGCAGGGGATCGGGACCGAACTGCTGCGCCGCATCATCGAGAT
CGGTCGCCGGGAGGGGCTGGAGCGGATTTATGCGGACATCCTCTGGCAGAACCGGGCGAT
GCAGCACATCTGCAAGAAGCACGGCTTCGAGCTGATCCGCAGCGACGATCCGGCCGACAC
CATGGTGAAGGCCGTCAAAACCCTGTAAGGCCGCCGGGGGCGCAGGATCAGGAGCGGGCC
TGGCCGTAGGTCCATTGCACGGCGTACTGGAGCAATTCGGCGACGGTGTCGAAGCCCAGC
TTTTCCTTGGCACGCCGGCGGTAGGTTTCCACCGTCTTGCGGCTCAGGTTGAGCCGGTCG
GCGATGTCCTCGACGTTGTGCCCCTGGCCGAGCATCTGGAAGACGGCCATCTCCCGGTCG
GTCAGTTCGTCGATGGCGAAGCCGAGATGCTTGCTCCGGCCCTTGACCACCTTGCTGAGG
ATACGGGAGGCCATGCGGCGGCTCAGGTAGACCTCTCCACGCATGACCGTGCGGATGGCT
TCAATGACGCTGTAGGTGGGCTCGCTCTTCATCACGTAGCCCAGGGCCCCGGCGCGGATG
GCTCGCTCGGCGTACGCCGCCTCGTCATACATGGAAAACACGACCACCTGCACGTCCGGG
TACTGATCGCGGATGTTCTGGACCAGGTCCAGCCCGTGCGCATCTTCGAGCGAGATGTCG
ACGATGGCGACGTCGGGGTGGAGTTTGCTCACCAGGTCCATGGCTTCGCTGGCAGACTGC
GTTTCGCCGGCGAGGGTCATGTCGGTTTTATTGCCGATGGTGTCGGCCAGGGCTTCGCAA
ACGGCCGGGTGGTCGTCCACCACCATGACCCGGATCACGGCCTGGCTGTCAGGGCGAGGC
CGGGCTCCGGTGCCGTTGGGAAACGTACGCGAGGGATTCATGCGGGCAGAGAGCATTGCG
ACCGCTGGATGCGTCGATGGGCGATAGGGGGATGATCCGTGGCCGGTGCCGGACGCGCAC
GCCTGAACGGCACGATCCCGATGGCGTACGGGCCGCCGGGTTGCGCCCGGCGCACGCGCA
TCGGGCAAAAAGAAAAGGGCACCGCACGGCACGGTGCCCTAATCTATCCGCCTTACAGGC
GGGATTGGCGCAAGGTTTAGCGAGGGCTTACATGTACGTATAGCGCATCCGGGTTAGCCT
TATCTGCATTGCAGGTGTGCTCCCTCGGAAAACAAAGTGCTCATTGCTTGCGCTTCAGGA
TTGCGTCGAATGCGTCAGGCGCTACCCTGGCCGTAGGTCCATTGCACGGCGTACTGGAGC
AACTCGGCGACGGTGTCGAAGCCCAGCTTTTCCTTGGCGCGTCGGCGGTAGGTTTCCACC
GTCTTGCGGCTCAGGTTGAGCCGTTCAGTGATCTCCGGGACGCTGTAGCCCTGGCCGAGC
ATCTGGAAGACGGCCATTTCGCGGTCGGTCAGTTCGTCGATGGCGAAGTTGGGGCTGGAG
GAGCGTCCCATGGCCACTTTGCTGAGGATGCGGGAGGCCATCTTGCGGCTCAGGTAGACT
TCCCCACGCACGACGCAGCGAATAGCTTCCACGACGCTCTGGGTCGACTCGCTCTTCATG
AGATAACCGGAGGCCCCGGCCCGGATGGCCCGTTCGGCGTAGACGTTTTCGTCGTACATC
GAGAAGACGACGAGGTGCACGTCGGGGAACTGTGCCCGGATGTTCTGGACCAGATCCAGC
CCGTGGGCATCTTCGAGCGAGATGTCCACCGTCACCACATTGGGCTTCAGGGTTTCCACC
AGTCGGAACGCCTCGTCGGCCGAACTGGCCTGCCCGACGAGTTGGAGGTCCATCTTGTTG
TTGATCGTGTCGGCCAGGGCGTCCCGGATGGCCGGATGGTCGTCGACGACGAGGACGCGG
ATGCGGTCGCCGGGGGCGGGTGTGGACTTGGTCACGGCGTTGTTGCGATGGTGATCGGTC
AGGGGCATGACGGTACCGGTAGGGCTGGGTGACGGTAGCGACACTGACTGCATCGGCATC
TGCCGGCGCGGCTTAAATGGTCGCGTAGGGAGGCACCGAAAGGACACCGAAAAGGTGTGT
TACAAAAGGATGAGTCAGGGTGCTCCTGCAGGATACACATCCTTCGTCTGCGATACCCAA
ACAGCCCGAATCCTGTTGAAAAACCGGATGATCCACTGGCGCACGATAGTACTCCTCGGG
ATGCAAAAACGCAACCAGGTAGAGGAAGGAGAGGTGGTCAGGGGCCGGGCTGATCGGGGG
TCGTCAGGGCCGGGGTGATCGGGACGAGGCAGCGGATGACGGTGCCCTCTCCGGGGCTGG
AGTGGATCGTCAGGTTGGCGCCAATGGCGCGGGCCCGGTAGTGCATGCTGTCCAGGCCGA
GGGATTTGCCCCGGCGTTCCTGTTGCTCGAAGCCCCTGCCGTCGTCTTCGATCTGGAGCA
GGACGTGGTCGTTCTGGGTGCGCAGTGTGATGACGACGGACTGCGCTCTGGCATGTTTGA
GGGCGTTGTTGACGGCTTCCTGGGCGATGCGGTACAGGTGCAGTTTGGCCTCTCGTTCCC
ATACGTCGGTGTTCCCGTCGTGCACGAACGCACACGACAGGTTGGGCAGCGCATTGGTGT
TATAGGCGATTTCTTCGAGAGCCGCCGAGAGCCCTTCGTAGTAGAGCTGGGCCGGCGTCA
GCCCGCGATAGATCTCACGTACACGCTGTGAGGCCTCGTTGGCGAACCGGGACACCTTGT
GGGCCTGCTCGTAGCCGTCGTCGCCCTCTCGGAAATGCCGCTCGGCCAGGTTGGCGCTCA
GCATCCGGATGCCGGTCAGCAACTGCCCGACGCCATCGTGCAGGTCGCGGCCGATGCGTT
GCTGCTGGTCTTCCAGCGCGGCCACCATGCGCCGCTCCAGTTCGACGCGCTCCGTGACCT
CGATACAACTGCCCCAGATGCGGATGAGCCGGCCCTGATGGACCGTGCCGACGGCGTTGA
TCACGTAATGCTTCGGCGAACTCTCGGGGTGGACGGCCGTGTAATCGTGATTGTGCAGGG
TGTAGCCTTCCCGAATGAAGGCATCGATCAGACCCCTGTCCAGGCGGGGTAGCAACTGCG
CCAGGGGCCGGTGAACCACGTCGGCGGGATCATCGGCCTGGAGCAGCCGGGCCATGACCT
GGTTGCATTCCCCGAAGATGCTGTGCTCGTACAGATGCGCCGCCTGTTGCTCCGGGGGCT
GGTCCGTAACCAGAGGGCGAGTCAGTTCGAGGCGCCAGACGGCTTCCGTGGTGGTGCTGA
TGAAGGTGCGATAGCGTTCCTCGCTCTCCCGCAGGGCCTGCTCGGCGAAGTTGCGCTCGA
AATAGGTGGCCAGCAGGTCCCCGAGCAGGTTCAGGACCCGGATGTCCTCGTCCAACTCTT
CCCGGGGGCGGTCTCCGTACTCGAAGCCGAGGTAGCCGTAGAGCATGTCCTCGTGCGAGA
GTACCGGAACGGCGAGGGCAGAGGGCTCGGGGCTGTCGAGCCGGTGTCCCCGGAGGCGGG
CGTGCTCGCGGAGCCATTCCTCCGGGTCGCGCGTGTCCAGGCTGATCGGCCACCAGTCGT
CCGTCGCGCGGCCGTCCCGGTGCCAGACGGTCAGGCTCATGCCCTGATCGGGGGCGCGGG
ACTCGAGGAGCGGCTGGTGGTCCGGTGGGATGGTGACGAGGTAGACACTCTCGGCCCCGA
CGGCTCGCCCGACCACGCCGAGGACGCGGTCGAAGTCGACCTCGCCGGAGGAGACGAGCA
GCCGTGACGCTTCGGCGAGGGCCGTTTCCACCTGGATGCGGTGGCGGATGCGGGCCTCCT
GGCGCTTCTTCTCGGTGATCTCACGCAGGATGGCCAGCGTCCCGATCGGGGTTCCCTTTT
CGCGCAGCGGTTTCACCTTGATGGACACCTCGCAGCGCCGGCCGTCGTCGAGGAGGATGA
GGTCCTCTCCTTCGGAGGCCGTCCCGGCCTCCAGCGCGTGGGCCAGGAACGAGGGTTGTC
CGTTGTGCCCGTGCCGTTGCGCCAGCAGCACGTCGACGGGCTGGCCCAGCATCTCGGCGG
CAGGGACCTGGTAGAGCGCCTCGGCGCCCCGGTTGAAGAAGGTGATGAGCCCCTGCGTGT
CCACGGCCAGGACGGCTTCCTCGATTTGGGCGATGATCTGTGCCTGCAGGCGCAGTTGCT
CGCGCGTGCGATGCTGGTCGGAGAGGTCGACGAGGGTGCAGACGATCCCGCCTCGCGGCA
GGACATCGTCCTCGGGCAGGAACTGCGCCGAGACGCGCGTTGGCAGGATCTGGCCGTCGT
GCGTGCAGAGGTTGGTTTCTTGCGTGAAAGGAGTGTCGTGCCGGAGGACGTTTCGGAGGC
GGGCAGAGACCTCCGGTTCGGGGAAGAGCGCCAGCAGGCCTCCGGCGGCATTCATCGTGG
CGCGGTCATAGCCGTAGCGATCCTCGAAGGCGGCGTTGTGGTACACGACCGTGCCGTCCG
GATCCGCGATCAGAACGGCATCACGCAGGTGCTCGACGGCACCGAGCAGCGGAGGGGGCA
GAGGCAAGTCCTGCGGCATGGGTACGGATGCTTCGTACGCGGAGCGTGTGGCTGGGTGGA
GGGAGCCGTTGAAGGCACCGGCCATGAGGCCGGCGGGATCGGGTCAGAGAGGCGGGCCGG
CACCGGGCGGAAGGGGCGTCCGGTGTCGGGATGCGGGGGGACATCGTGTGGACGAACGGC
TCGAAAGGGGAGCGTCAGCATCGAACCCGAATATAATCCTCGATCCGAAAAAGGGGGGCG
GGCCGCGTTCAGTTGGGCTGCGTCTGCTGGTCGAACTCGAGCCAGATCAGCATCGCCTCG
TCTTCCAGGCCGAAGGGGCAGCCGGCATCGGCATAGGCACTCCAGGCGTTGAGATATAAC
TTCTCCAGATACCGCCGCAGCGCCGGGGGCATATCCTCGTCCGGAAGGGTGAAGCGAAGC
GGGTAACGGGTTTTCATGCCGGATCCCAGGGAGGTGGAACGGGACGTCTCGACCGGTGAT
ATCGGCCCGTAAACCGGGGAGTTAAAACGCATGAGAGGATGGACGTGGCAGGGTGGGTTG
CAATCGAAACGGAGGATGCTCAGATTAACGTCCTCTTCTGACGGATACGCGTCTGCTTCG
GTCATCACCCATCGGTACGGCGTGCATGGAGATTCGTGATCGTGTGTTTCTCATCACCGG
CGGAGGTTCTGGCCTGGGTGCCGCCGCCGCCGCCCGGCTCGTGGCCGCAGGCGGGCGGGT
GCTTCTGGTCGACGTCGACGAGGAAGCCGGATCCGCGACTGCGGCCCGGCTTGGTCCGTC
CGCCGACTTTCGGGCGACCGACGTGACGGATGCCGATGGTGTGGCGCAGGCCCTGCGCGC
CGCGGTGGAGCGGTTCGGGGGGCTGCACGGGGTAGTGAACTGTGCCGGCATCGTGGTGGC
CCGTCGCACCCTCGGCAAGCAGGGACCGCACGACCTGGACACTTTTGCGCGCGTCGTGCA
GGTCAACCTCATCGGAACGTTCAACGTGATCCGGCTGGCGGCTGCCATCATGGCCGGGAA
CGCACCGGCCGAAACGGGGGAGCGAGGTGTGATCGTCAACACGGCCTCGATCGCTGCGTT
CGACGGGCAGATCGGGCAGGCAGCCTATGCGGCATCGAAGGCCGGCGTGGCCGGTCTGAC
GCTGCCGGTCGCGCGGGATCTGGCCCGCGATGCCATCCGCGTGATGACCATCGCGCCGGG
TCTGTTCGATACCCCGATGATGGCCGGCCTGCCCGAGGCGGCGCGGGCCTCGCTCGGCGA
GCAGGTTCCCTTCCCTCCGCGGCTCGGGCGGCCGGAGGAATTTGCCATGCTGGTGGCTCA
CATCATCGAAAATCCGATGCTCAATGGAGAGGTCATCCGGCTCGACGGTGCCCTGCGGAT
GGGGCCGCGCTGAGGGGCGCAGGCCCACGGATCGGTCGGTCATGGGCCGTGATGGAAGCG
GAATGCACATCAGGTGAAGTACGCCATCTGGCGTACAGGGGGTAATCCATTGGTTGCCGG
GCCGTACGCCGACAAACGGTATCTTATTTGTGCAGGTCGCGTCCGGCTCCCACCGGAGGC
TCGTCTATCGGATCAGCAAGCAGGAAAGAACCACCATGTGCGGTATCATCGGCTACATCG
GGCGGAAGCCCGTCGAACGTGTGCTCCTGACCGGATTGCATCGCCTGGAGTACCGGGGCT
ATGATTCGGCCGGCGTCGCCACGCTCAACGGCTCGGGCGGGATCCACGTCCGGCGCGTCG
TCGGGCGGGTGCGCGACCTCGAGCGGCATCTGCAGCAGGATCCGGTGCCGGGCACGCTGG
GCATCGCGCACACCCGCTGGGCCACCCATGGCCGCCCCAGCGAGATCAACGCCCACCCGC
ACCTCGATGCCTCCGGCCGCCTGGCGCTCGTCCACAACGGTATCATCGAGAACCACGACA
CGATCCGCACCTTCCTGGAAGGTCAGGGCATTCCGTTTCGAAGCGAAACGGACACCGAGG
CGCTGGTCCAGTTGATCGGCTTCCTGTATGACCAGACCGGCGACCTGGTCGAGAGCGTAC
GCCGGGCGCTGCGCGACGTGGACGGGACCTACGGCATCGCGTTGCTGTGCCGGGATGCCC
CCGAGACGCTCATCGCTGCGCGGCGGGGCAGTCCGCTGCTGGTGGGCATCGGGGAGGACG
AATACCTGGTGTCTTCCGACGGCAGCGCCATCATCGAGCACACGAGCCAGGTGGTCTACC
TGCAGGATGGTGAGATTGCCGTGCTGGGGCCGGCCGGGCTGACGATCACGACGACCGACG
CCGTGCCGGTCGAGGCGGAGGTGAGCGAGCTGGAGATGACGCTCGAACAGATCGAGCTGG
CCGGTTTCGAGCATCACATGCTCAAGGAGATCTACGAGCAACCCGAGACGCTGCGGGACA
CGATGCGCGGGCGCATCGACGCCCGCGAAGGGCGGGTGAAGCTGGGCGGGCTGGTGACCT
GCGAACGGGAGATCGCCCGGGCCCGGCGTCTGCTCCTGGCCGGCTGTGGTACGGCCTGGC
ACGCGGCGCTGGTGGGAGAATATCTCTTCGAAGAGCTGGCCCGCGTACCGACCGAGGTGG
AGTATGCCTCGGAACTGCGCTACCGCAATCCCATCATCGACGAAGGCACGCTGGCCCTGG
TGATCAGCCAGTCCGGTGAGACGGCGGATACGCTGGCGGCGCTGCGCGAGATGAAGACCA
AGGGCGCCACGGTTCTGGGCGTCGTCAACGTCGTCGGATCGACCATCGCGCGCGAGACGG
ACGCCGGGGTGTACCTGCGCGTCGGCCCGGAGATCGGCGTGGCGTCGACGAAGGCGTTCA
CGGCCCAGATCGCCGTGCTGGCAATGCTGGCGGTGGACATGGGCCGCCGGCGGCACCTCT
CTCCCTGGCAGACGGCGGAAGTGCTGGCCGAACTCGAAGCCATCCCCGAGAAGGTCGAAC
AGGCCCTGAAGCTGGACGAGCAGGTGCAGGACCTGGCCCGGCAGCTCGTGGACCGGGACA
ACTGGCTCTACCTGGGCCGGGGGGTGAACTACCCGGTGGCGCTGGAGGGCGCGCTGAAGC
TGAAAGAGATCAGCTACATCCATGCCGAGGGGCTGCCGGCGGCCGAGATGAAGCACGGCC
CGATCGCGCTGATCGACAAAGGCATGCCCGTGGTCGTCGTGGCCCCGCGCGATCACATGC
ACGACAAGATCGTCTCGAATATCGAGGAGATCCGCAGCCGGCAGGGCCGAGTGATCGCCG
TGACCACCGAGGGCGACACGCGCCTGCGCGGCCTGGCCGATGCCGTGCTGGAGGTGCCCG
CCACGCTGCCCATCCTCTCGCCGCTGGTGACGACCATCCCGCTACAGCTCCTGGCCTACC
ATTGTGCGCGGCTGCGCGGGCACGACGTGGACAAGCCGCGCAACCTGGCCAAGAGCGTCA
CGGTGGAATGAGCTTCGTGCCCTGACCACCGTGCCCTGACGACGACCACCGCCCCGGTGG
CCGCGACACCCGGTACCCGGACCCATGGCTTCCATCCCACGCATCATCGTCTTCGAGGAT
AGCGGCTGGCAGCGGCTCCTGCCGCTCGTCTACATGCGGGCCGTCTACCAGCTCATCTGC
GGCATGGGGGACCTGCTCGGGCGCATCCGGCGGCGACGGCCCGCCGGAACGCCGCTCGAC
GTGTGGTGCCGCTCCGGCATTGCCGACATCGTGGCGGAGCAGACGGGGGCGCCGGCCAAC
CGGCTCGTGCAGGAGCCGGCCCTGCTGCTCAACGGCCGCGGCCTGTGGTCGGCCCTGCCG
GAGGTCGCGCCGGGGGACGGCGCCTGGGTGGGGGTGGCCGGTGCCCACGGGGAGATCGCC
TGCATCGCGGCCGATGCCGGGCTGGCCGCGCGCCTGACGCCCGAGACGCTGCTGGACGAG
GCCCGCCTGCGCGCCGTGCTGGCCGGGGTGCCTCGCCGCGACGTCGGCGCAGCCGTGCGG
CTGCTGGCCTACCCCTGGGAACTCATCCACGCGCACGAGCACGCCTTCGTGGAAGACTGG
GCCGAGACGGTCACGGCACCCGTTCGCCTCGGACGGGTCGATGCCGGCAGCTATCTCCTC
GCCGAAGACGCCATCCACATCGGCGCCGGTACGCGCGTCAAGCCGTGCGTGGTCATCGAC
GCCGAGGACGGCCCGGTCTGGATCGGCGAGAACGTCACCATCTACCCACACGTCTACATC
CAGGGCCCGGCCTTCATCGGCGACGGCTGCGTCGTGCAGGCCGGTGCGGCGGTGAAGGAG
GGTACGTACCTCGGCCCCGTCTGCAAGGTGGGCGGGGAGATCGAAGCCAGCATCATCCAG
GGCTACTCCAACAAACAGCACGACGGCTTCCTGGGGCACAGCTACATCGGCTCGTGGGTC
AACATCGCGGCCGATTGCATCAACAGCGACCTGAAGAACACCTACGGGACGATCCGCGTG
CCGCTCAACGGCTACGAGGTGGACACCGGCGAGATGTTCGTCGGGATGCTGATGGGCGAC
CACAGCAAGGCCGGCATCAACGTGAGTTTCCCGACCGGCGCCGTCATCGGCTTTTGCAGC
AGCATCTTCGCCCCACAGAGCCCCAAGTTCGTTCCCAGCTTCACCTGGATCACGAACAAG
ACTGTGGAGCGTTACGACGAGCAGCGGGGGCTGGCCATCGCGCGGAAGGTGATGGCGCGG
CGCAAGAAGGTGATGACCGAGGCTGAGGAGCGCGCCTTTCTGTCGGTGACGCGGCAGGCG
CTGGCCGCCGAGCGGCAGTATCTCAGCAGCCCGATGGTGGCGGAATGACCGGCGGCGTCA
GGGGTGCCCGGGGGCCGGTGCGGTCGTAGCTGCCGCCTCCGGTTCGGTTGCGGGGCGCTT
CTTCGAGGTCAGCGCCAGCCCGGCCAGGCCGAGCAGCAGCGAGAGGACCGCGATGACCTC
TGCCTGGGTGACCGTCAGGCCGAGCAGATCGAACGTGTTGTTGACGCGGATCTGCTCGAT
CAGGAACCGCTCGATGCCGTTGAAGACGAGGTAGAGCGAGAAGAGCCAGCCGGCCCGGAA
GGGGTGTTTGCGCAGCGCCCAGAGCACGGCGAAGAGAACGGCCGCCATCGCAAACTCGTA
GAGCATCGTCGGGAATACGCCGTCGGCGCCGGGCGGGCAGTTCATGTAGGCGGCGGCGTC
GAAGGGGATCGCGTCGGCCGGGTTGCGGTCGAAGATGCTGTTCGGGAACCGCTCGGACCA
GAGCCACGCCGGGATCCAGCCCGGCTTGTCGGCCAGGTCGGAGCAGACGCCCCAGTCGCC
GTCGCCGGCGAGGTAGCAGCCGATCCGGCCGATGCCGTAGGCGAGCATCAGGCCGGGCGC
GATGCTGTCGGCGTGGGGCGCCACGGGCTGGCCTTTCTTGCGGAGGTAGTAGGCGATGCT
CAGGCCCGCGGCGATGAGGCCGCCGTAGAAGGTGAGGCCGCCCGAGGAGAAGAGCATCCC
GGCCGGGTCCATCAGGAACGCGTCCAGGTTTTCCAGGATGTGGAACAGCTTGGCGCCGAC
GATGCCCATCACCGCCGCCAGCGTCGCCATCGGCCAGATGAGGGCCGAGGGGCTCGTGAG
CGACGTCCTGCTGCGCTTGCCGCCTTTCTTGTCCGCCGGCGCCGGGACGCGCACGCCGGG
CAGGCGCCCTTCGGCATAGAGCCGGTCCATCTCCTTGCCGGCCAGCCAGGCCGCTGTCAG
GATCGCCAGGGCCACCATCGCCCCGAAGGAATAGATCGGGATCGGCAGGTGGATGCCGAA
GAGGTCCTGGAAGACGTCGCTCAGTCGGGGATACATACGCGGGGGGGGGGCGAGGCGAGA
GAGGAGGATGCGGTCAGGCGGCGACGCCGGCGCGGTGCTCCAGCAGGAAGCCGGCCAGCG
CGTCGAAGGCGACGGCGACCTGCTCGCCGCTCTCCATGTGCTTGACCTGGGCCTGCCGGG
CCGCGAGTTCGTCCTTCCCGACGATCACGGTGTAGCGGGCCCGTTGCCGGTTGGCTTCCC
GCATCTGCGCCTTCATGGAGCGGCCCTTGAGGTCCAGCGCGACGCGGAGCCCGGCCTGGC
GCAGCGTGCGGGCGGTGGCGAAGACCCACCGGGTGGCTTCGTCGCCGAGGGCGACGAGGA
AGGCGTCGGGCGCCGGGATGCCGGGCAGGGGCAGGCCCCGGGCCGTCAGTTCGAGCAGCA
GCCGCTCGATGCCGGCGGCAAACCCGACGGCCGGCACGGCCTGCTTGCTGCCGATCTCGC
GGGAGAGCAGGTCGTAGCGCCCTCCTCCGCCGAGCGCCCGCTGCGCGCCCAGGTTATCGC
TCTCGACCTCGAAGGCCGTGTGCGTGTAGTAATCCAGGCCACGTACGAGGAAGGGATCCT
CTTCGTAGGGGATGTCCAGCAGGTCCAGCAGGGCCTTGACCTCCTCGTAGAAGGCGCGGC
TCTCGTCGTCCACGAAGTCGATGAGCCGGGGGGCTCCGGCGAGCAGCGCCCGCTCGCGTT
CGTCCTTGGTGTCGAGGATGCGCAGGGGGTTGGTGCGCAGGCGCTGGCGGCTCGTCTCGC
TGAGCCGGTCGGCGTGGGGGGCCAGGTAGGCCTGGAGGGCTTCCCTGTAGCGCGGGCGGC
TCTGCTCGTCGCCCAGGGTGTTCAGGCGGAGGCGCAGGTCGGTGATGCCGAAGGCGGCGT
AGACGTCCATCATCAGCGCGATGGTTTCGGCATCGGCCCGGGGGTCGGGGCTGCCGATGA
CCTCGCAGCCGAACTGGTGGAACTGGCGATAGCGCCCTTTCTGCGGGCTCTCGGCGCGGA
AGCACGGCCCGATGTAGAACAGCTTCTGCACACCGCCGCGCTGGTCGAGGCGGTGCTGCA
GGTAGGCCCGCATGACCGGCGCCGTCACCTCCGGGCGCAGCACGTACTGGGTGTCCCCCC
GCTCGAAGGCAAACATCTCCTTGGCCACGATGTCCGTCAACTGCCCGATGCCGCGGGCGA
TGAGCGGCGTCGGCTCCAGGATCGGCGTGCGGATCTCCAGCATGTTGTAGCGGGCCATCA
CGTCGCGAATCACGGACTCGACGTACTGCCAGGCCGGCGATCCCGGGATGGGCGCGTCGC
TCCCGTCTTGTGCGTCCGGGAGGATGTCGAAGGTGCCTTTGATGTTCTGGTAGGTGACGT
TCACGGGCGGGGGGGTTGGCGGGCGAAGCGCGAGGCCGCTCGGCAGGCGGGGGGCAGAGG
TCGCCCGGCCCTCAGAACTCGAGCAACTCGGCCTCGCTCTCGGTAAAGATGGTGAGGACT
TCCTCGGCGCTGCCGGCCTGCAGGAGCCGTTCGCGAAAGGCCTCCTGGTTCATCAGACGG
GATACCCGGCTGAGCACCTTGATGTGCTGCGACTTGGCCGCTTCGGTCCCGACGAGCAGA
AACAGCAGCCGGACCGGCAGGTGGTCGATGGCGTCGAACGGGACGGGCGCTGCGGTGACG
GCAAAGGCCGCCACCGTGCCGCTCACGGCGGCCGTCTTGGCATGGGGCAGCGCAAGGCCC
TTGCCGACGCCGGTGGACATCATCTCCTCGCGCTCGAAGACGGCCGCGCGGACCGCCTCC
AGATCCTGCACCAGAGGGTGGCCCTGCAGCAGGTCGATCAGGTTGTTGAGCACGTCGGTC
TTGGTCGCACCGGGCAACCCGACGGAGATGGCCCGAGGCGAAAGCAACTGGTGAATCTCC
GTGGTGTGCATGGTCGGCGGGGGGTGTATGGGCAGGCGACGAACCAGGACGGCGAGGTCG
TCGCCTCCACGTACGTCCGTTCCAACGGCTTGTTCGCGATGCGGCCCGGCCGGCCGCGGG
CGACCCTGGCCTTTTCGAGGCCATTTCACCGCGGCCGGCAGACGGCCGCCCCGAAGGTCG
GGCGCTGCGCCCATTTCTTCCAGGACCGTAACGGCTTCCGCATTGTTTTCCCGCGGTGTG
GCTCCGTTACTACCTCACTGGCCGGGACGTTGCTGGTGACGTGGAGCCCGCACCTCCCGT
CGGTCGTGCCTTTTCCATTCGGAGTGCTCACATCCATGTCCGAGCCGGACCCGTCGCGTG
AGGATTTGCTGGCCGAGGTGGCCTCGCTGCGCCAGGCGCTTCAGGAGAGCGAAGCGCGCT
TTCGCACGCTGGCCGATGCGGCGCCCTTCTTCATCTGGATGACCGACGAGCAGGGTCATG
TCGTTTTCGACAACGCGCCCTGGCACCGATTCGCCGGGCCGCATGCCAGGGCCGACTGGG
CCGAGGGCGTGCATCCGGACGACCGCGAGCGCGTGCTGACGGCCTACCGCGAGGCACTGC
ACCGGCAGGATGCGTTTCGCCTGGAGTACCGGTACCGCGTCCGGGAGGGCGGCTACCGAT
GGGTGCTCGATCAGGGCGTACCCCGGCATCTCCCGGATGGCCGTTTCGCCGGACTCATGG
GGACGCGCCTGGACGTCACCGACCGCCGCGAAGGCCGGCAGCGACCGGCCGCTCCACACG
ACGAGGCAGAGGCGGTAGCGTGTCTGACGTCATCCCTGCTGTCCAACCTCACCCACGAAA
TCCGGACACCGCTCACGGTGATCCTGGGGTTCACGTCGATGCTCACCCGGGGCCCGCAGG
AGGAGCAGCGGCGGTTCGTGCAGGTCATCGAACGCAGCGGTCGACGGTTGCTGCGGATGC
TGGATGCGCTCGTGGATCTGGCGCAGCTGGAGGCCGGCACCCTGCAGGTGAAGCTGGCCG
TCGTCAACGTGGCCGACGTGCTGCGTGGCGTGGCGGAGGAGATGCGACCCCGTGCCGAGG
AAAAAGGTCTGGTCTTCGACGTGGCCTGCGGCGAGGCGCCCGTGCTGGCCGAACTCGATC
ACGAGGCCCTCGCGCGGGCACTGGCGCATCTGGTCGATAATGCCATCAAGTTTACCGACC
ACGGTTTCATCCGGCTCTCCATGGACGCGGACGACCGGCAGGTGTATCTTCGGGTCGAGG
ATACCGGCATCGGCATCGGAGCTTCCTTTTTTCCCTATATGTTCAAGGAGTTCGCGCAGG
AAAGTACCGGGCTGGCCCGTACGCATCAGGGCACGGGGCTTGGCCTCGCCGTGTGCGAGC
GGTTCGTGCATCTCATGGGCGGCTCGATCCAGGTAGACAGCGGCAAAGGTCACGGCAGTG
TCTTCACCCTCTGCCTGCCGCGCCAGGCGCGGGAGCAGGTTTCGGCATAGTTTCGGCGTA
TCTGCCTGTCCTTCCCCTCCACGCTTTCCCTCCGGCATCGTCATGGCTGAACCCGACACC
CTGGGGCCGCTGCGCCAGCTGGCCTACCTTTACCTGGTCCTGGCACACGGGAGCGACGAT
TACCTGACCAGTGCCGAACTCGACGTCATCGTGGAACGCCTCGGGGCGCGCCGCCCGGAC
CTCGATCCGGCCGAGGTGCAGGACATCGTCACCGAAGCGCTGGCGGCGTATCTCGACGCC
GAAGAGCCGCACCGGCCGGCCCTGGAGGCCGTCATCGCCCTGCGGGATCACCTCACGCCG
GCGCAGCGTCGGGCCGTGCTGGAGGACCTGGTCCAGATCGCCCGCGCCGATGGCCTGGTG
CTCGACGACGAGCGGGCGCTGCTCCTGCGCCTGGCCTCGCACTGGGACATCAACCTGGAC
GAGTACATGCCGCCGCGCCTGCTGACCGAAGGCTCTCGCGGCGACTGGGGGGTGCTCCAC
CACCTGGCCTATCTGTACCTCGTGCTCGCCTACGGGACGGACCATACCCTCAGCCCCGAC
GAGATCCGGGTCATGCTGGCCCGGTTGCGTGCCCGGCAGCCGCGCCTGGCCGAGGAGGAG
GTGCGTGCGATCCTCAGCACGGCCATGGAGCAGTATGCCCGGGGGCCGACCGAGGAGCGA
ATCCTGGCCGCCGTCACGGCGGTGCGGGACGGCCTGCCCGAGGCGCAGCGCCAGGCCGCG
CTCGACGACCTCGTGCAGATCGCCAATGCCGACGGTGTCTTCCTGGACGATGAGGAGGAT
CTCATCAACTACCTCACCGAGGCCTGGGGCGTTTCGGCGTTTGCCGGGCCCGGTTCCGAT
GAAGAAACGGGATGAGAGACGGCCCGGCCGGCCGCCATCCTGAACCAGCCGCCCATGAAA
AAAAGCAGCGCCACCCGAGGGCGGCGCTGCTTTTTCTACGCGTCGTGTAGCCGCTACGCC
CGTGTGGAGGCATAGCCGCGATCGGGCGGGTGAGATCAGAAGTCCATGCCGCCCATGCCG
GGCGCACCGGCGGGCGCCGCGTTGTTCTCCGGCTCCGGCAGGTCCGTCACCACCGACTCG
GTGGTCAGCAGCAGCCCGGAGACCGAGGCGGCGTTCTCCAGCGCCGTGCGCGTGACCTTC
GTCGGGTCGATCACGCCCTGCTCGATCAGGCTGCCGTATTCCTCCGTGCGCGCGTTGAAG
CCGAAGTCGCCTTCGCCCTCCTTCACGCGCTGCACCACGATGGAGCCTTCCAGGCCGGCG
TTGGCCGCGATCTGCCGCAGCGGCTCTTCGAGCGCCCGCCGCACGATCGTCACGCCGATC
TCCTGATCCTCGTTGTCCACCGCCAGGTCATCCAGCGACGGCAGGGCACGCAGGTAGGCC
ACGCCGCCACCGGGGACGATGCCTTCCTCGACGGCCGCCCGCGTCGCGTGCAGCGCGTCC
TCCACGCGCGCCTTCTTCTCCTTCATCTCCGGCTCGGTCGCCGCACCGATCTTCAGCACG
GCCACCCCGCCCGAGAGCTTCGCCAGACGCTCCTGCAGCTTCTCCCGGTCGTAGTCCGAC
GTCGTCGTCTCGATCTGCTGGCGGATCTGGTTGACGCGCGCCTTGATCTGCGCCGCGTCC
CCGGCCCCGTCCACGATCGTCGTCGTGTCCTTGTCCAGCACCACGCGCTTGGCGCGGCCC
AGGTAGTCCAGCGTCGCGTTCTCCAGGCGGTAGCCCTTCTCCTCCGAGATCACCGTGCCG
CCGGTCAGGATCGCGATGTCCTCGAGCATCGCCTTGCGGCGATCCCCGAAGCCCGGCGCC
TTCGCCGCGGCCACCTTCAGCGTGCCGCGCAGCTTGTTCACCACGAGCGTCGCCAGCGCC
TCGCCCTCGACGTCCTCGGCGATCACCAGCAGCGGGGCCCCCATCTGCGCCACCTTCTCC
AGGATCGGCAGCAGATCCTTCATCGCTGAGATCTTCTTGTCGTGCAGCAGCACGAAGGCG
TCCTCGAGCACCGCCTCCATGTTGTCCGGGTTCGTCACGAAGTAGGGCGAGAGGTAGCCG
CGGTCGAACTGCATCCCCTCGACCACCTCGAGCGTCGTCTCGGTGCCCTTGGCTTCCTCG
ACCGTGATGACGCCGTCCTTGCCCACGCGGTCGAAGGCGTCGGCGATGAGCTCGCCGATC
GTGGCGTCGTTGTTGGCCGAGATGGTGGCCACCTGCGCGATCTCGTTCTTCGACTCGATC
TCGCGGCTCTGCGCCCGCAGGTTGGCCACGACGGCCTGCACGGCGGCGTCGATGCCGCGC
TTGAGGTCCATCGGGTTGGCGCCGGCGGCGACGTTCTTCAGCCCGGCCGTCATGATGGCC
TGCGCCAGCACGGTGGCCGTCGTGGTGCCGTCACCGGCCACGTCGCTCGTCTTCGAGGCG
ACCTCTTTGACCATCTGCGCGCCGACGTTCTCGAGCTTGTTCTCGAGTTCGATCTCTTTG
GCGACGGTGACGCCGTCCTTGGTCACCGTGGGGGCGCCGAATTTCTTCTCGATGATGACG
TTCCGGCCTTTGGGGCCGAGCGTGACCTTGACGGCGTTGGCGAGGCTGTCGACGCCACGC
TTGAGCGCGTTGCGGGCCTCGGTGTTGAATGTGATCTGCTTAGCCATGGGTAAATAGAGT
ATTCAGGATGGATACAACGAAAAAAGCGCGGTCGGACGGGCGGGATTACTCCACGATGCC
CAGAATGTCCGACTCGCGCATGATCAGCACTTCCTCGTCGCCCAGGGTGATCTCGGTGCC
GGCGTATTTGCCGTAGAGCACGGTGTCCCCTTCTTTGACGGTCATGTCGATCTTGGTGCC
GTTCTCTACGCGGCCGGGGCCGACGGCGACGATGGTGCCGCGCTGGGGTTTTTCCTTGGC
CGTGTCCGGGATGTAGAGGCCGCTGGAGGTCTTCTCCTCGGCCGGCTCGGGGCGGACAAC
CACGCGGTCGCCCAGCGGTTTGATCGATGCCATGTCTCGATCCTCCTTGAGATTAAACTT
GTGGGTAAGGGCGTCGTTAAGGAGAACGGCACACGCCGCCCTCCCGGTCGTGATAGGCGT
TGTTAGCACTCTCCACTGTTGAGTGCCAGCCGTTCAACAGGGCCGAAAATCATCTTGTTC
CAGTGTTCTCGTTCGCCTTTTCTCCTTTTTGATGAATCGTCCCGTACCTGAGGTGCCGGC
TCGTCCGGTCGTCGCTCCGGAAGCCACGGAGCCGGGCTTCTCGTGGGCGTGGGCCGGGAC
GCTGGCCGCGACGCTGCTGCTCGTCGGGGTGATCGTGGCCCCTCCGTTTCTTCCGCCGGA
GATCCGCCGGTGGGTCATGGCCGGGTTCCGCGTGGTGTGCCATCAACTGCCGTCGCGCTC
GTTCCACATCGACGGCGTGCCGCTGGCGGTCTGTCATCGCTGCCTGGGCATCTACGCGGC
GATGCCGGTGGCCGTGCTGGCCTTCGCCTGGTTCGGTGCCGGGCGGCCGGTGCTGGATCG
TTATGCGCCCTACGTGCTGGCGGCGTCGTTGCTGCCGCTGAGCATCGACTGGCTGGGCGA
CGTGCTGGGATGGTGGACCAACACGCCCGCCAGTCGCACGATCACGGGTGGGCTGTTCGG
GTTGGCGGCCGGGTATTACCTCATGCAGGCGGTGGCCCGTGCTGCCAGACCGTCGCGGGA
TGCGGCCGGATACGCTGATCCGGGTGACGACGGGCCGTAGTTCCGGGTGACGATGGGCCG
TAGTGCGCTTTCCTTTCTCGGTGCCGGGTTCCTATAATCGGGCAGGTGCGTTGTCGCCCG
CTTCGCTTTTTCGCCATCGTCTTTTTCGATGCCATGCCCGATCAGAAGCAATCGATTCTG
CTGGGTGCCCTCGTCACGGGGGTGCTGTCCACGTCGTATCTCGGCTTCATCAACCTGCTG
TGCTGCGCCGGGATCATTGCCGGCGCCATGGTGGCCGTCTGGCACTATACCGAAACGAAC
CGGTTGACCCTGGCCTCGGGGCAGGGGGCCGTGATGGGGTTGCTGACGGCCCTCGGTGGG
GTGGTGATCTCTTTCGCGTTCAACTACCTGCTCAGCCTGATCGGGCTGGATGCGCAGGAG
GCCGTCCAGCGGTGGATCCTCGACTTCTACGAGGGGACGCTGCCTCCGGAGCAGGTCGAC
CAGATCCGGGAGCAGATGGAGGCCGGGCAGAGCTGGGGGCAGCGGATCTTCGGCGGAGCC
GTCGCGCTGGTGGTCGCGTCGATCTTCGGGGCGATCGGAGGTGCGATCGGGGCCGCGGTG
TTCAAGAAGGGCGGTGAGGAGCCGGCGGCCGAGGCGTTCTGATGCGCATCTGCGGAGGCT
TCAGCGGCGGCGCTGTGCGCGCAGGGCGCGAGGGGGTTGGATGACCTCGCTCAGCAGCAC
GGCGTCGCGGATCGTGTCGGGGCGCCGGAGGCGGCGGAGCAGGTCCGCCCGGCGGCCCGA
GGTGGAGGTGCGGTTCAGATCGTCTGCCCCCCGAGGACCGTGGAGGTGGGGTCATACGAC
GGAGTCGGCTCGAGCTCGTCGAGGAAATGGGCCTCCCGGTGGTCTGAGGCAACGGGGACG
AATTCAGGCCCCGGGGTCATCTCCGGCCGGCGGGGGGATTCGACCGACGGCGCCGGACGT
GCTGGTTCCGTGCGCAGCGACCAGTCCGGTGCCGTCGGGATCGGCACGGGCTCCTCGACG
GATGGCTCGGGTTCGGGGCGTCGGGCCTCCGGGTCCATGGCGGTGCCCAGCGCCTCTCGG
ATCTCGCGCAGGGCGTCCTCCAGCGTGAGGTCCGGCAGAGAGGCCGGCTCTGCGTCGGGC
GGTGGTGCCTCGGGGGCCGGCTGGTTCTGACGGCTGCGTTTCCGGGCGCCGAGGACCTGG
AACAGAAAGTACAGGACCAGCCCGGCGAGGGTGAGGAGGACTTCGGAGTCCATGCGCGAA
GAACGATGAAGGACGAAACGCGGAATGGGATGGAGCCCCGTGCAAGGAGGGCCATCCTGA
ACACACCCTGGCGCGTCAGATGATCCCGGTGCGGGTCAGGGAAGGCGGAGCAGCGGATGC
GAGACGGTGGCGCGCTCGGTCTGGACGCGGGCGACGTACAGGCCCGGTGCCCACGCGGAC
GCGTCGAGCGGGAGGTGATGCCGTCCGGCCGGAAACACCTCGTCCCGCAGGACGGCCACG
CGCCGCCCGAGGGCATCGAACACCGCCACCCGGACGGGTGTCTCGGCGACGAGGTCAAGC
ACCAGGGTGGTCCGGTCGGAGAACGGATTCGGGTAGTTGCTCAGGACGGCCACTCGCTCC
GGGGCCGGCACCACCACCTCGATTTCGGCAGCCACGTAGCGCCGCCCGGGCTCTTCGTAG
CGGATGCGGTAGCGGTAGTAGCCGGTCGGCACCTGTGCATCGGTGAAGGTATAGACCCGC
GGAGTGTCCGTGGTGCCGAGGGTGGGGAGGACGTGCACGGGCGTCACGGGGCCGGGAAGG
ATCTGCCCCTCGTTGCCGACGCTCAGGGGGAGGCGCTCGATGACGAACTGGCCGGTGCTG
CGCTCGAAGACCGTCTCCCAGCGCAGCGTGACGCCGTCGAGGTCCGGCTGTGCGGAGAAG
CGGGCCACGACGACGGGCCGCACCACGTCGGCTGCGCCGGAGACGAGCAGCGTAAAGGGT
TGGGGCCGCCCGGCGGTCAGCGATCCCTTGTGCGAGACGCGGATGGTGTAGGAGCCCGCC
AGCGCCTCGGGCAGGTAGATCTGCTCGATCGGGTCGACGCGGTTGTCGCCGGGGGCGGCC
GGTGCCTCGGGGGCTCCGGGGTCGAGGACGAAGGGGAGATAGACCGTCCCGGAAGCATCG
TGGATGAGGCGCACGTCGAGGTCGTGTTTCAGGTGCGGCGTGGGGTCGTCGAGCGAGGAG
GGGCCCTGCAAGGGGCGCCGGGCACTGGGCGGGTCGGTCCAGGACAGCGTGATGCGGAGG
GGGCCGGCGGAGTCGACCGTGGCGGTCTGCGTGAACGTTCCGCCGTCGGGCAGGGTCGTT
TCCAGCAGGGCGAGCGGGTTGGATAGCGCGGCGGAGAGGTGGCGTGCGGCGGCTTCGGCA
TCGAGCAATCCCCAGCCGTACTGGTAATCCGGTCCGGGCGGGCCGAGGTCGCGGGCGGTG
TGTAGCACGAGCCCTTTGAGGCTGGCGGCACGCAGGGGAGTGCCGAGGAGGTTCGCCATG
TGTTCCTGCAACAGCAGCAGCGTGCCGGCCACGTTCGGGGTCGCCATGGAGGTGCCGCTG
TAGAACGCGTACCGGTTGATGCCCGTGGCCAGGGTGGAGAAGACCTCTTCTCCGTAGCCA
ACGAGGTCGGGCTTGACGCGGCCGTCGTCGGTGGGGCCGAAGCTGCTGAAGGGGCTCACG
CGAAAGCCGCCGGTCGGGTCGCCACCGACCGAGCCGACCGTCAGGACGTTCTTGGCCACG
GCGGCTCCGGCTATGGTGTCGTAACCCTGCGCGCCTCCATCGGGTGGAATGGGGCGGGCG
TCGACGGAGAAGGTCGCCCACGCGCCGTCGGCGGTGTAGGCGCGGTAGGTGCCGCTACGT
GGCCCGGTATCCGCCCGGTCGTTGCCGGCGGCCACGACGGGCAGGAGGAACGGGTACGTA
TGGGCCACCTGGTCGAATTGCACGGCTTCGCTGCCATACCAGCCGAAGGCGTAGTCCTCG
GTGGTGCTGATCGTCGGGTCGCCGTTCCAGTACCAGCCGCTGCCGGTGCCTTCGAGATCG
CCGTAGTGCCAGCCCGCCACCATGCCGTAGGAGTGGTTGGAGACGAGCAGGCCTCGTGCC
GCTTCGGTGGTCATCTCGACGGTGTCGTTGGCCCAGTCGTAGGCGACGAGGTCGGCGGCA
TAGGCCATGCCCCGGGCTTCGGGGCGGATGCCGGCGGCCATGAGGGTGCCGGCTACGTGC
GTGGCATGGTTCTGTGGGCGGCCGTCGTCTCCGGGGGTGATGCGTCCGGTGAACTCCTGG
TGGTCGCGCAGCGGGTGCCCCTCGTCCCAGAGGCCCAGTCTGAGACCGTGGCCGGTGAGT
GCGAGGCCGAGCGGCCCGCCGGGGTAGAGGGTGCTGGTGCCGGTGAAGTGGGCCGCCGTG
CGGTTCCAGGTGGTCAGGTAGATCGGGCGGGAGCCGTCCATGCCGGCGAGTTCGATGACG
CGGCCGTCCGGCTGGGGGATGCGGCGGGGCAGGCGATGGCGGTGCGCCCAGTCCACCGCC
GCCCGCCGGGACGCATGCTCGGCTTCGACCAGGCGCTGCACCACCTCGGAGGCGTCCTCG
GTGCCGCCCGGGAGCGCTGCGGCGGGCTGGGCATGCCCGCCGGTGTAGACGAGACAGGAC
AGGGCGGCAGCCGTCAGTCCGTTCAGCAGACGGTTCATGGGGGAGCAATCGGCGAACACG
GAGGCGGGGCCGGACAGCGAGGATACGATGCCAGAACGATGCCGGAACGGCGACGATCAG
CCGAACAGCGAGGGCTGGAAGGGGTGGCTGCGCAGGTGCTCGATGAGGCGGCGGTTGGCC
CGGGGGAAGGCGTAGTCGCCGAGGGCCTCCACGGCGACCCAGTGGAGTGGCTGGCCCGTT
CGGGAGGTCGGCGTGCCGGCGCGCAGGGCACACCGGAACGCGTGCAGCGTGATCTTGAAG
TGGGAATAGGCATGGTCGATCCGGCAGAGCCGTTCGCCCACGGACACCTCGATGCCCAGT
TCTTCATGCAGCTCACGGCGGCACGTCTCGCGCAGCGGCTCGTTCGGCTCGCGTTTGCCT
CCGGGGAATTCCCAGAGCCCGCCCAGCATGGCGTCCTCCGGCCGGCGCTGAATGAGCACC
TCTCCGGCCTCGTTGAACAGCACGCCGACGGCGATGTCATGGTGCGGCACCGGCGCTTTT
TTCTTCGTGACCGGGTAGGCCTCGGGGCGTCCTTCGGCGAAGGCACCGCAGACGGGTCGC
AGGGGGCAGACCGAACACCGGGGTGCCGTGGGTGTGCAGACGGTGGCGCCCAGTTCCATC
ATCGCCTCGTTGAAGCGCCCCGGCTGCTCCGGGTCGATCAGCGCATCGGCGAGGGTCTGG
AGGCGGCGCCGGGTGGCGGTGGCCTTCACGTCGTCGGCCACGGTGAAGACGCGCGCCAGG
ACGCGCGCCACGTTGCCGTCGAGCACGGCGTGGGAGCGGCCATAGGCAAGCGACAGCACG
GCCGCGGCCGTGTACGGGCCGATGCCGGGCAGCGTGCGGATGGCGTCGTACGTGTCCGGC
ACCCGTCCGCCGAACCGCTCGACGATCGTCCGGGCGGCGCGGTGCAGGTGGCGGGCGCGG
GCGTAGTAGCCAAGCCCTTCCCAGCGCCGCAGCACGTCGTCGAGGTCGGCCTCGGCCAGG
GCGTGCACCGTCGGGAAGGCAGCGAGGAAGCGTTCATAGTACGGCACCGCCTGGTCGACC
CGGGTCTGCTGGAGCATGATCTCCGAGATCCAGATGCGGTAGGGATCGTTCGTGCGCCGC
CAGGGCAAGTCCCGAGCGACCGCGTCGAACCAGGCCGGCAGGGCCTGCCGGAAGAAGCGG
AGATCGTCGGCGGTGGGGCGGGCAGAGGGGGGAGATGGCACGGCCGGAGACGGAAGGAAC
TACTCGACGACCACCTCAACGACGAGCGTGTCCGGGGGTTCGCTGCGGAACGTGGCCTCG
GCCAGGATCCGGTGGCGGCCGGCATCGGAGGGATGGGTGCGCCATACCCACGAGCGCTCG
ACGAGCCGGCTCAGCGCGGGCGGGCGCAGGATGGTGTAGGCCCGGACGGGTTGCCCGTTG
AGACTGTCGGGGAGGTTGAGGATCAACGTCTGGCCGGCCGGTACACGGTAGTGCAGGGTG
TCGGGTGGGGTCGTGCAGGAACGCACCCGGGAGGCTGCCGTTTGCTCAGGCGGCACGGCC
GACCCCCGGAGGGGTGCTGCCGGCCCCGTCAGCAAGCCGGCAAAGAGACAGAGCGCAGAC
ACGTGGCGTAGCATGGCCATTCAGGAGGTGGTAACGGGGTTCGGAACCGGCCTCCGCCTC
CGCACGAGCGAGGCACCGAACCGGCGTCCGGGCAGACCGTCATGATGTGGTTCCTGCCAA
TATATCACAATCCCCGATGCGGCGTGGAGATGAGGTCTCCGGCGGTTCGACGGGTCGGAT
GGGTATGGCTGTTGATGGCAACGATGGGGCTGGTGGGGCGTGTCTCGGCGCAGGCGGGTG
CAACGGACGGAGACAGTACGGAAGGGGCGCCGGCGGCGTGGACGCTGATCGTGGATGGTA
CTCCGGCGCCGTGGCCGCTCGATGGGGGGTATCCGGTCGACAGCCTGCACGGGGCGGCTC
GGGCGGTGCTGCGGGCGCTCCAGGAGGAAGGCTACTACCTGGCCCGGCTCGATTCGGCGC
GGGTGGATACGACCCGCCGGCCGCCGGCCGTGCGGTTGTACGCCACGCGGGGGCCGCAGG
TGAAGTTGAGTGAGGTGCGCCTCCTGGGGGCCACCGCCCTCCCGGAGGCCGCCCTGCGCC
GCCGGATGTACACCCGGCCGGGTCGGGTGCTGGATGCCGCCCGGCTCGAAGCAGATCTGG
CGAGCCTGCTGGCCCTCTACGGAGAGGCCGGCTATCCGCTGGCTCGCGTGTTCGTGGAGG
CGCTGGACCTGCACGACGGCCCCCCTCCGTCGCTGTCGCTGACGCTGCGGATCGAAGAAG
GGGGGGCCTTGCCGCTGACGCGGATCGAGGTGGTGGGGGCGGAGCGAACCACGCCCTCGT
TCGTGGCGCGCGTCACCGGGCTGCATCCGGGACGACCCCTGGCCGGCTACGACCCCGACG
CGGTCCGTCGGCGTCTGCAGGCTACGGCTTTTTTTCGTGAAGTCGGCGAGCCGGTGTTGC
TGCTGGAGCCGGGGGCGGGAGCCGTCTTGCGCATTCCGCTCGAAGAAGAGCCGCCCGGCT
CGTTCGATCTCGTGCTCGGCTATCAGCCCCCCTCGGGGGGCGGACCCGGCCGGCTCGTCG
GCAACGGCCACCTCATCCTGCGGCATCTGTTCGGCGGAGGACGGGAGGTGTCGCTCCGGC
TGAACCGGCTTCCGGAACGCGTCAGCAGCGTCGATGCCCGCGTGATGGATCCCTTCGTGG
CCGGGTTGCCCTTCAGCGTGGAAGGCCGGTTCGAGGGGCTCCAGCAGGACACCACCTACG
GCCAGCAGCGCTACCGGGCCGAACTCGGGTACCGTCTGGCCGGCGAGCTACGGCTGCTCG
GCACCCTCAGCCGCGAGGTGACCCGGCCGGGTCCGGGTGGCATTGCCCTGCGGCAGGGAC
GGCAGCGCATCCCACGGGCCGACGCCTGGTTCTACGGGCTGGGCATACGCTACGAGCGCG
TCGATCAACCCGTCAACCCGCGCCGGGGGCTCATCGTCGAGACGCAGCTGGAGCAGGGAC
GCAAAACGCGCTCGCTGCGGGTGGTGACGCCGGAGCCGGACACCACGCTCGAGCGAACCC
GCCTTCGGCAGGAACGTCTCCGTGTCCGGAGTCGTCTGTTCCTGCCCACGTTCCCGCGGC
AGGTGCTGGCGCTGGGGGGGAGGCCGCCTTGCTCCGCAGCAACGCCTACGACCAGAGCGA
TCTCTTTCGCTTCGGTGGGGCAACGTCCCTGCGCGGCTACGACGAGGAACGGTTCCGCGG
CCGCATCGTAGCTCGCGCCCTGGCCGAGTATCGCTACCAGCTCGATCCGCGCTCCTATGC
CTTCGTCTTTTTCGACCTCGGATACGTCGAGACGCCGGAGCTGGTCGATCTGGACGGAGC
CCGGGGCGTTCATCCCGGCTACGGCCTCGGGATGCAGTTCAGCACCGCGCTCGGCCTCAT
CAACGCCAGCTACGCCATGAGCCCGGCCGACGGCCCCGCCAACGGGCGCGTTCACGTCGG
CCTCTCGCTCGGCCTCTGACAGATCCCTCACCATGACCACCACCTTCTACGCCCCTCCCG
ACCGGATTCGTGACGGGATGATCGACCTGCCGGGGGACGAGACGCGCCATGCCGTGCGGG
TGCTGCGGATGCGTCCGGGGGATGCGCTGGTGGTCGTGGACGGCGTCGGGGGGTGGTACG
AAGCCGAACTCGTCGATGCAAGCAAGAGCCGGGCCGTCGCACGGGTGATCCGGACGCGCC
GCGAGGTTGGCGAGTCGCCCTTCGAGATCACGCTGGCGCTGGCGCTGCTCAAGCAGCGCA
ACCGGTTCGAGACGGCGCTGGAGAAGGCCGTCGAACTGGGCGTGCGCCGGTTCGTGCCGC
TGGTGACGGCCCGGACAGAGAAAGGCGGGCTGAAGAGGAGCCGGGCCGAAAGCATCCTCA
TCGCCGCGATGAAACAGAGCGGCCGCTCTCGTCTGATGGATCTATCCGAGCCGGTGACGT
TCGACGCGGCGCTGCGTCTGGACGTCGACCTCAAGCTCGTCGCCCACGAGCAGGCCGATC
CGGCCTCGTCGCTGGTTCGTGTGCTGGCAGGACCGGCGTACCCGGAGCGCGTCCTGCTGA
TGATCGGTCCCGAGGGCGGATTCACCGGGGAGGAAGTGACCCGGGCGAGATCCGCCGGCG
GCCGGGTCGTCTCGCTCGGGCCGCGCCGGTTGCGTGCAGAAACCGCAGCCCTGGCAGCAG
CGTCGGCGCTGATGCTCTGGGGCGATGCGGCCCCGACATCGGTTTCTGCCTCGGCCTCCA
CATGATCTCCCTTCATTCATCGCCCCCCTTCTGAATCCATGCCCCGACCACTTACCGAAA
CGCCCCTCACCTCCACCCGACTCCTCGACGGTAAACTGCTTCAGGTCTATCGGGACGAAG
TGCAGGTGCCCGACGGTTCCACCTCCATCCGCGAGTGGATCGACCATCCCGGCGCATCGG
CCGTGGTGCCGCTGTTCGACGACGGCACCACGCTGCTCGTCCGTCAATTCCGCTATCCGG
CCCGCCGGGAGTTTCTGGAGGTGCCGGCCGGCAAGCTGGATGTGCCGGGGGAAGACCCCG
TGACAGTGGCGATGCGGGAGCTGGAGGAGGAAACCGGGTGGAAGGCGCAGCACCTGACGT
CTCTGGCCTCGCTGTATCCCTGCATCGGGTACAGCAACGAGGTCATCCACTTCTTCCTCG
CCGAAGCGATGGACCGAGGGCGGCAAGACCTCGGTGACGGCGAGTTTCTGGAGCCGGTGA
GGATGCCGTTCCGGGACGCCGTGGCCCGTGCGCGCCGCGGGGAGCTGGCGGACATGAAGA
CGGTGACGGCGCTGTTGCTGGCCGAAGCCCATCTGGAGGCTCGCCGCGCGTCCAACGGTC
ACGACCCCGCGCGATGAGCCTCCGCGTCGCCCGGGGTCAATGCCCGGAATCAAAGGGCCT
CGGTGTCGGGACCTGCCGGGATCGACCGGGGATCGAGGCGTAAAGAATAGACGTAGAATG
AAGCAAGTGGCTTGTGAGCGCATGTGCCTGCACGTATATTCACAGGCTCCACATCCTAAC
GGATAGCAGGCACATGTTTACCTTTCTGATTGTTCTCATCGCGATTCTGGCCGTCATCCT
GACGCTGGTCGTCCTGTTGCAGAGCGGCAAAGGGGGGGGCTGGCCGGTATTGCCGCCGGC
GGGGCCACCACCCAGATCCTCGGTGCGCGCCAGGCTCCGGATGTGCTGGAGAAGGCGACC
TGGGTGCTGGCGACGTTGTTCATCGTCCTGTGTATCCTGACGAACTTTACCATCGATCGG
GGTGGGCCGACCGAGAGCGTGATTCAGCAGCGCGGCGTGCCGCTCGAAGAGCAGACGCCG
GCTCTGCCGCCGCCGGCCCAGGACGTGCCGCCGGCGCAGCCGCTGCCGGACGACGGCGGC
AACTGACGGGTCCAGACCGCGTCCTCCGCTGTGGTGTGAAGGCGGGGTGCCTCCAGGTGC
CCCGCCTTTGCCGTTGGTGGCCCTCCCCACGGTCCTGTGCCGGGCCGTTACGTGGCGATT
TATCCCGCGACGCCTGCCCGGTCAGTAGGCGGGAGGCCCGTAGGCGGGAGGGGCCAGACG
AGCGAACGGCTGCCTTCCCCGGAGGAAGACAGCCGTTCATCGGAGTTCGGCGGCTGGAGC
CAGCCTGTAAGCCGAATTCTGTCTGCCCGGTCGGCGACCGCCGCGCCGGGGCCGGGGAGA
CCATCATTTATCTGGGACCGCCGTCACCGGCGGCCTCTAGCAGCCTACCCGCGCTGCGAT
TCGGCGGGCCACCTTATCCGGCCGGGGCCGGTGCAGCGCTGTTTGGCCTTGCACCCCGTG
GGGTTTACCTAGCCGCCCCGGTCACCCGGGACGCTGGTGGGCTCTTACCCCACCGTTTCA
CCCATCACCTGTGCCCCGAAGGGCCATCGGCTGGTCTGCTCTCTGTTGCACGTGCCGTCA
CCGCCCCTGTGGGCGGGCCTTCCCGTTAGGAAGCACGGTGCCCTGTGGTGTTCGGACTTT
CCTCACCGGCCTCGTCGAAGCCGGCGCGATGGTCCGGCTGGCTCCTGCACTTGAACGATC
CAGGTGAGCAAACGTTCGTCTCTACCCTCGTTCGTGCCCCGGAGCCCGCGTGCCTTCCCG
GGGCTACGAGTCCTGGAGGTTCATTTCCTTGAAGGTTTCCTCGTAGAGCTCTTCGTCGAC
GATGATGCGGCCGGTGTGTTCGCAGACGACGATGCGGTTGCGCTGCCGGATCTCGACCTG
ACGCTGCGGAGGCACGGCGAAGCCCGCGGCAGCACCCCGCTGGAGCGGAACCACCGCCCG
CCCATCGCGCATGCGCCCACGAAGACGTTCATAGGCACGGGCATACCGCTGTTCGACGGC
TGCTTTGGCTTCTTCGCGTAGCTTCTCCAGTTCCTCCTGCTCGTGCTTCGTCTCGTCGAG
GACCTCCTTCAACTCCTTGTTCTTCGTCTCCAGCACCTCCTCCAGCTCCTTCAGCCGCTC
TTCGGCCTCGGCGATGGCGGCCGTGTGGCCCACCCGGGCGTTTTCGATCTCCAGGATGCG
GTTCTGGGCTTCCGAGATGCGCTGCCGCTGCGCCTCGATTTCCTTCGTCAGTGCGTCGTA
CTCGCGGTTGTTACGCACCTGGAGCTGCTGCTCCTCGTACTTCTTGATGAGCTGCTCGGC
TTCTTTGATGTCGAGCTCCGCCCGGCGGTGGGCAACCTCGTTTTCGGCCTGCTCGGTCTT
CAGATTCTCGATGCGCGTCTCCAGGCCGGCTTTCTCGTCCTCCAGGTCGCGAATCTCTTC
GGGGAGATCGCCGCGCAGCTTTTCGATCTGGTCGATCCGGCTGTCGATATGCTGCAGGCG
AACCAGGGCTTTGAGCTGTTCTCCGATGCTGGTGTCCTGAACGGTCGGCATAAGCTGATC
AGAAAATGATGGGAAGGGGCCACGGTCTCACGTCAAGCTTATAACAACGACGCCGGATGC
GAAAAAGTTTATCGCATTTCGTGCGAAGCCAGGTTGCATTCCTCTCGGTCCAGCGGCCGC
TCAGCCGGGACGCCGGGCGGCGTCGGTCGGTGTCGGGACGTAGGTGCGCATCGGGCTGGT
GCGCGTCGTGGTGCGGTGCCAGCGAACGCCGGGAAACCGCTCGCGCAGGTGATGCAGCAA
GAGCTGCTCGGTGACGGCCTCCGTCTCGTAGTGTCCGGCATCGATCAGAGCCATGCGGGG
GATGCCGTCCGGGTCCAGCACCTCGAAGAACCGGTGGTAGGTCACGTCGGCGGTGACGTA
CGCGTCGGCGCCGGCCTGGAGGGCATGGCGGATCAGGTCGCTGCCGGACCCGCCGCAGAC
GGCGACGGTGCGGACGAGGGCGTCGGGGGCGCCGGCGTAGCGTAGGCTGCCCGCCTTCAG
GCGCTCGGCGACCCGCTGGAGAAACGCCGCAACGGGTTCGGCGTCGGCCAGCGTGCCGAT
GGCGCCGAGGCCGGCGCGCGTGTGGGGTTGGAGCACGGGGTAGACGTCGTACGCCACTTC
CTCGTAGGGATGGGCCATCAGCAGCGCCTGCCGCACCCGCTCGAGGTCCCAGCGGGAGAC
CTCCACCTCCAGCCGCACCTCGGAGGTCTCGGCCAGTTCCCCGGGCGCGGTGCGGGTAAA
CGGGGATGCGCCCGGACCGGGACGGAAGTAGCCGGTGCCCGGATGGGCGAACGCGCAGGC
CTCGTAGTCGCCGATCCGTCCGGCACCGGCTTCGGCCAGGGCGTTGCGGACGGCGTCGAG
GTGGTCGGCCGGGACGAACGTGACGAGCTTGTAGAGTTGCTCCGGCAGTGGGTCGAGGAA
CCGCACCTCTGTCAGGCCGAGCCTCTCGGCCAGGGCGAAGGAAACCCCGCCGGGTGCGGC
GTCGAGGTTGGTGTGGGCGGCGTAGAGGGCGATGTCGGCCTCGGCCAGGCGCAGCGCCAG
GCTGCCGGGGCCGTCGCCGGCCGTGAGGCGGCGCAGCGGGCGGAAGATCAGCGGGTGGTG
GGTGATGATCAACGTGGCCCCCCGCTCGATGGCTTCGTCGATGACGGCCGGCGTGAGGTC
CAGGGCGATGAGCGCAACGTCGACCGGCCGGTGGGCGTCTCCGACCTGCAGGCCGACGTT
GTCGTAGGATTGCGCGGAGCCGGGCGGTGCCCACGTCTCCAGGGCGTGCGCGATGTCGGC
GATGGTGGGCATGGTGTGGCGTGGACTGAGCAGATGGAGCGTGTCCGGCTATCTGTGGAT
CCGCGAGCCGCGCTCCGGTTCCGGCGCGGGGTCATCCCCCGGCAGAGGCCTGCCCGCCGG
TCTGGACGCGGCCGGAGAGGCGAATGCCTTCCTCCTCGTCCACGCGGAGCAGCAACAGCC
CGCCGAGGGCGAACAGCACCAGGACGACCGAGATGCCGATGCGCTGGCTGTCGAAGGCCG
TCGTCATCCAGGCCAGCACCGACGGCCCGATGAAGGCCGTGGCCTTGCCGGAGAACGCGT
AAAAGCCGAAGAACTCGCTTTCCTTGTCATCCGGCACGAAGCGGCCCATGAGGGACCGGC
TGGCCGACTGGTTGGGTCCCATCAGGAGCCCCACGACGGAGCCGGCAATCCAGAAGAGGA
GCTCGCTTTCGGTGAGCACGGCCAGCAGCGACGCCAGAAACAGCCCGGCGACGCTGACCA
GGATCGTGCGTTTGCCGCCCAGCCGGTCGTCCAGAAAGCCGAACAGGAAGGCACCCAGCC
CTGCCATCACATTGAGCAGGATGCCGAAGTAGAGAATCTTCTCCGTTCCGAAGCCGAACA
CCCCGTCGGCGAAGATGGCGCCGAAGGCAATGATGGTGATGAGTCCGTCGTTGTAGAACA
GCCGCGCTACGAGCAGGCGGATGATCTGCCGGTAGCGCCGGATCTCACGAAACGTGTCGA
TGAACTGCCGGTTGGCCCGTCGAATCAGGGAGCCCTGCCGTGGCCCGATCACCGGAGGTT
CGGGTACGAAGAGGAACATGGGCAGGCTGAACAGCGCGAACCAGAACGCCACCAGCAGGT
TGGTCGCCCGCACATGGGTCCCGTCGCGGGGCAGCCCGAACCAGGGGCTCTCCGGCAGGA
TGAAGGCGACCAGCGCGACGGCCATGCAGAGCAGCCCGCCCAGGTAGCCCAGCCCCCAGG
CATAGCCGGAGATGCGCCCGATCAGCGGGGGCGGGGCGAGGTCGGGAAGAAACGCGTTGT
TGAACACGATGCCCAGCTCGAAGGCGACGTTCGCCACGACGAACAGGGTCAACGCGAAGG
TGATTTCGCCCTCGGTGGGGAAAAAAAGACCCACCGTGGCGAGGATGCAAACCGCCGTGG
CGATGAACAAAAACCGCTTGCGGTAGCCGCCCCGGTCGGCGATGGCGCCGGTGTAAGGGG
AGAGCAGCGCCACCACGAGCGAGGACACCGTCACCCCGACGCCCCACAGGCTCTGCCCGC
TTACGCTGTCCGGTGCGATGACGCTCGCAAAATAGGTCGCATAAATGAACGTGACGACGA
GCGTCGTGAAGGCCGAGTTGGCGAAATCGTACATCGCCCAGGACACGACGGCCCGGCGGT
CGTACGGAGGCCTGGCAGAGTCCGGCACGGCAGGAGAGGGAGGTGGCAGGTCGGATGGGA
CGGCCGGAATCTAGCAAAAAGGCTGTCATCATGCCCGGATCTGCACGCGCCGGCGATCGG
TTTCTGAGGCCGGGCGAGACGAAGCGCGTGCTAGCTCATGCTGGCGACGTACGCGACGAG
CTCGTCCATCGGCATGTCGCGGAGGCGAGGTGGCACCGGGGGGCGATCCCGTGGGGTCCA
GTACAGCCGTTCTTCCAGCAATTCCCGCCAGAGAGCCGGGGAGGACAGCCGAAGCGCCAT
CGGGGCCGAGCCGTCCTGGTAGAAAACCACGTTGCTCCCGTCCGGCCCTTCCCGCCAGTC
GATGGACTGGACGCGGTCCAGCGAGATCACGGCCTCGTACGCTTCGCCGGGGTGCCAGCC
GGTCAGTTCGATCCGGTCCGGGTAGAGCCGGGCCCGGGTGAACAGCAGCCGGCGTCCTGG
CATGCGGAAGCTCGTCGAGAGCAAGACGATGCGATGGTGATGTGCTCGACGTGTCATGGG
ACGCCTACCCGGAAAGAAAGGTACAGACGGTACACCGACGTGCGGGGGAATACCCAGCAG
ACACGCCCCCGGCACCGCTGTAACCCGTTGCCCGCGCGGTGCAAAGAGATGGCTGCGGGT
TCGACCCGACGGCCCCGTACGTGGACACGGAATGCAAAAGCAAAAATCGGGCCTTTTCCA
GCGGGAGGGGGGATGGGTCGGAAGCGCTTCCGGTGGGTGGGTGGTGCGAGACTACGTCAG
GAAGTCCGACAGCGCCGGGAGGAGCAGACCGGGTGCCTCCCAGTGTGGGAGTAGCCCCGT
CGGCATCGTCCGTGCTTGGACGTCGACGTTTCGATGGACGAGATCCGGCAGGCGGTCGAA
GCGCTGGACCGTAGAGGCGGCGTCGCGCGGCGTGAAGATCTGCGTGGGCACCGCGAGCCG
GACGTAGGCCTCCCAGGCTGCCTCGCCCATGAACAGCTGGCCGGCGACGAAGCGACGCGG
GGCGTGGTGGGCTCCCCGGGCTCCGGCGGTGACATGGGCGTAGTGCACCAGTTCATCCGG
CACCAGGCGGCCATCGAGGAACACCTGCTCGGCATAGAAGCGCCGCAGCGACGCGGGGCG
AGTGAGGCGGTCGAAGGCCAACTCGAAGACGCCGACGCGGTCCGAGAGCCCCACGAGGTG
CCGGACGAGGGCCGAGCGACTCAGGTCGGCATCCAGACCCGTCGGCGAGATCAGTACGAG
CTTGCGTACGAGGAACAGGGCGTCCGAGGCGACGGCCGCGGCATACTCGGCGGCCAGCGA
CAGGGCCACCAGATCCGCCGGCTCTCGCAGGTGTTCGCTCAGGAAGCGCCGGAGCTGCCG
CTGGTAGAGTTCCGGCCGGTAGGCCACCGGCGGGCGGTCCGACCTCCCGAACCCGAGCCA
GTCCAGGGCATAGAGAGGGCGGTGCGTCGCGGCGGCGAGATGATCGAAGATCGGCTTCAT
CTCGAAGCTCGACCCGGCGGCGTTGATGCTGTGCAGCAGCACGATCGGGACGCCGCCCCC
CGGCCGCGCGTAATAGCGCACCCGGCCTTCCATGAGTTCGGACGTGCGGACCTCGGCCTG
CAGGGCAGGGGGCAGGTCCTCCGGTGCCGGTCGCCGTTGCCGGCGGATACGGCGCAACAC
GGCCCCCGTGAGCACCGCACCGAGCGCCACCGAACCGGTGACGAGCGCCCGGGAGCTGCT
GAAGCCGCTCGAGGAGGGTTCGTCCGTCGATAAAGGAGAAGAAGTCATGTCGGTAGCCTT
CAGCGAGGAATGCGCTCTCTCTAACGAAGCCCGGAATGGAATGGATCTGTCGCTTTGCGA
GCGCGTTACGAAACGCCGTACTTTCCGATCCCGGCGCGGATCCGCAGCATGGCGCGGGTT
TGCGACGTGGAGTGGGGTCGCTGCCGGGCGATTCGCATCTCGGCCGATCCCGCCGCCAGG
CCCTCGTAGCTCAGGGGATAGAGCAACGGTTTCCTAAACCGCAGGTCGCAGGTTCGATTC
CTGCCGAGGGCACCACGGATTGGGGCTTCGGCCTCTGTGGCATCGGCCCGGAGGCGGCCG
CCGCATGCTCCTGTTTTTCTCACATACGCCGATCGATGGTATGTCTCTCGTCGGGCTCAC
GCTTACTGCCGACCTGCACTACGCCAGCCGGGTGCAGCAGCAATCGCTCCATGATGTGCT
CTGGAGAGACGACGAACTCCACCCCCTCATCCAGGATATGCTCATACAGCAGGGGGTGCA
GTTCATGCAGGCCTTGCTGGAGGATGCCTCGCTGAGCTATCGGGCCGAGGCGACGATCCA
GCATGACGAGGAGGACGACGAGGACGAGCCGTATGAACACCTCACGCTGGAGATATGGGT
CGTCATGGACCGGGAACGGGATGAGGTGGTGAGCCAGCTCGAGCACGAGGATACGGCGGA
TCAACTCGAAGACCTCGTCCTCCAGGTGCTCCGTGACCATCTGCCGCGCTCGGCGTTTGA
GCAGGGTTTGGAGATCGATGTCGAGGTGGCGGGCGTCGGCTACCGCTGAGCCCCGTTGCT
CGCCTCCCGTTCTGCCGTTCGTTTGCTTTTCTTCCGCACGCCGCCCCGAGTCCATGAGCG
CGGATCGCATTGCCAGCCCGAACCTCGAACGCCCCTGGCCGCCGGGGCAGACGTCCGTCG
ACACGTTTCCCATCTACGACATCATCAGCCCCCGTCCGGTGTTCAACCCGGCCACGTATC
GGCTGATCGTGCAGGGGGCGGTGGAGCGGCCCTTCGCGCGGACGTGGCCGGCCTTGCAGG
CGCTCCCCACCGTCGAGGTCGTAGCTCACTTCCACTGTGTGACGAAATGGTCGAAGGAGC
GGCTGGTATGGGAGGGGATACCCACCCGGCTCCTGGTCGAGCGGGCCCGGCCGAAGGCGG
AGGTGGTGCAGGTCATGGCGCGTGGGCTGGACGGCTATACGACCAACGTGCCGCTGGAGT
ACCTGCTGGAGCCGGATACGCTCCTGGCCTGCCGGCTCAACGGCCAGCCCCTTTCGCCCG
AGCACGGAGCGCCGCTCCGCCTCGTCGTGCCGCAGTTGTATGCCTGGAAAAGCGCGAAAT
ACCTGTCCGGGCTTGTGTTTCAGACGGACTGGGTGCCCGGCTTCTGGGAAGAGCGCGGCT
ATCACCTCATCGGAGATCCGTGGGAAGAGCAGCGGTACACCGAACCCCTGGAGCAGGTCC
GCCGATGGTGGCGTGCGGTGCGCCGGACGGAGGTGGAGCGGCCCTGACCCGGTGTGCGAG
CAACCCGGCCCTCGTAGCGCATCAGGGCGTCGAGCGGTGCCGGTACTGCAGGATGCGCAC
CGGTTCCATGGTGACCAGCCCTTCCCGGACGTGCGCGTCCAGGTAAGGCAGCAGTTTTTC
GATCTGTTCGGCCGTGTCGACGATCTCGACCACGATCGGCAGGTCTTCCGAGAGCCGCAG
GAGTTTGGCGGTGTGGAGCCGGCTGGAAGCACCAAAGCCGGCAATGCCGCGCAGCACCGT
GGCGCCGGCCAGGTTCAGCGACCGGGCTTCCTCTACGATGCGCTCGTAGAGCGGCCGGCC
GCCTTCCCGGTCCGATTCGCCCAGGAAGATGCGGAGCAGGACGCCTTCATCGGGAAGCTT
CATGGGTGGGGTCCTCCGCCGGTGAGCAGAACCAGCGCCCGGGCCAGCACGAAGCCGATC
AGCACACACCCGAGGCCGAGCAGGTTACTGGCGGTGATGTTGGCCAGCCCGAGCAGCCAT
TGCCCGTCGCGAAACAGGTTGATGGTCTCCAGGCTGAAGGTTGAAAACGTGGTGAAGGCT
CCGAGGAGGCCGGTGAAGACGAAGGCCGTGCTGAGCGAGGAGAACGGCGCTCGTTCGGAA
AGGGCCCACAGCAGACCGATGAGGAAACACCCCAGAAGGTTGGCAGCCAGCGTGCCCCAC
GGAAACGACTCACCCAGCACCCGGTAGGCCACTCCGGAGACGGTGTAGCGCAGCAGGGCT
CCCAGGGCCCCTCCGGCGGCAATGAGCAACAATTTCGTCACGGCAAGCCAGGTGGTGGGA
CGCAAAGCAGTTCCACCCGGAGTTTAGAAACGAGGGGCCTCGGAATCCAGCCGTGGAGAA
GCTTGGGTGTGGGGAAGGGCTGATGCGTATCACCCTCGGTTGCCGGCTCGGGGCAGGTCT
TCGCCGGCCCGGAAGGCTCCCTCGAAAGAGCCTGTGGATGAAGTGTTTTCGTGAGAGGAG
GGGTCATCCATTCTTCCCTCGGTATATGCGCCATAAGTCGGTCGCGTGCTCACCGAAGGC
CCTGCCCGTCCCCCTGCGAAAGCGGGTAATTTGATGCCGAGTAACACAGGTCCCCACACT
TTGCCACCAACCCTTTGTATCTGGCAATGAAACGCTACACCGCCTTTGTCGTCGCCGTGT
TGTGGAGTCTGGCCGCCGGTGCGCCGGCGGTTGCGCAGACCCTCAGCGACTTTCACTATT
TCGTCGGCCCCGGCTATGGGGTCGTGTACGACCTGGATGTCGATGGTACCGATCATCTGT
ACATGGCACAGAAAGACTCTGTGCTCGTGGTGCAGCCCGACGGCACGATCGTCACCTCGT
TGAAATCCGCTCTCTTCGATCAGGTCAATGGCCTTGCTGTGGACCGGGCCACAGGGGATC
TGTACGTCGCCAACAAGGGCAACGGCACCATCGTCAAGGTGACCGATGTGATGACGACCC
CCGCCTACACTACGTGGCAGACTGGCCTGTCGGGGCCGTTCGACGTAGCAATTTCCGGGG
GGCTGCTCTACGTGTCCGAGATGGCGGCCGGCGAGGTCGAGCGGTTCAGCCTGGCCGACG
GCACCGCGCAGGGCACTATCACCGGCCTGACCGCTCCCAGCGGGATGGCGTTCGACGTGG
CCGGCAACCTGTATGTGGCCAACACGACCGGTACGTCGGGTGCGACGATCAGCATGATTG
CGGGCGGGGGTACGACCGTCACGCAGCCCTCCTTTGCCATGCTGGGTGCCCACCGTAGTG
GCTTCCAGCCCTGGTTCCTGACGTTCGGCCCGGTGCGCCTGGGCGACAGCAACGCCGACC
AGCTCTTCCCCGCCGATGACTCCGGGTATCCGCAGTTGCTCTACGTCTCCGACTACCAGA
ACCGCTACATCACGTACGTGGAGTCGGACGGTACGGTGAACGATGCCTATCTGCTCAGCG
GCAACCCGCGTCCCACGGGGATCGCGTTCGATGCGCTCGGCAGCATGATGTTCGGGGTGT
CATCTTCGTACAGCACCTTCGCCGTGCTCAAGTCGAACGCGGCGTTCCCGGTGCTGCCGG
TCGAGCTGGTGTCGTTCGAGGCCCTGGCCGACGGAGATCGGGTGGTGCTGACCTGGACCA
CGGCGTCCGAGACGAACAACGCGGGCTTCGAAGTGCAGCGCGGTACCGGAACCTCGTTCG
AGCCGGTGGCCTTCGTCGAAGGGCGGGGCACGACCACGGAGGCCCAGCGCTACGAGTATG
CGCTGGCCGATCTGCCGGCCGGCCGGCACGTCTTCCGCCTCAAGCAGGTGGACTTCGACG
GGGCCTATGAATACAGCCCCGAGGTGGAGGTCACCATCGAGGTGGCGGAGCGCTACCAGC
TCTCGGCGGCCTACCCCAACCCCTTCAACCCGCAGACGCAGTTCACGCTGACGCTGGCTC
AGAGCGAGCCGGTCACGATCACCGTGTTCGACGTGCTGGGCCGGGCCGTGGCCACGCTGC
ACGACGGCTGGCTGGAGGCCGGCACCGCGCACACCTTCGCCTTCCGGGGGGATGGCCTGA
CGAGCGGGACCTATCTCATCCAGGCCCGGGGCGAGTCGTTCCGTGCCACGCGCACGGTGA
CGCTGCTCAAGTAAGCCGTTATCCGTGGATTTCACCCTCTGAGCATGTACAGACGAGGCA
CTATCATGAAAAAGAAACCCTTCCTGGCCCCTCGCATCGAGTCGCTGGGTTCTCTGGATC
GGATCACGGCCAATACACCCGGATTCTCGGGATTCGGTGTCTCACCGGCACCGACTCCCT
GATCGACTTCGGAGTTAGAGCGTCGCATGAGGTAGGACGGCACCACCGGGGGGAGGCTCC
CCTGGCAGGCTGCTGGATGACCTCCGGGTGACGACATCCGTTTTGCCACGACCGTGCAGG
GATGGTAGCCGCGTCTGCCGGCGGACGACAGACGCGGTCGCCATCCCTGTGTCGTGTTGT
TACGGCGGTAAAGATCCGGGAGATGCCGGAGCAGGGGCTGAACGAGATTTCAGGAGAACC
ACACCCGGGACAGTTACTGGCGTCTGGCAGATCCGGTTATCATCCGGGTTGATCCGGGGC
TGCTCTATGAGGGACCACCAACCATCTGTTTAGAGACAACCAACCAGCGAGAACATGAAC
ATCGGAATCATCGGGACGGGATACGTCGGGCTTGTGACGGGCACGTGCTTTGCCGAAATG
GGGAATACCGTCACGTGCGTGGACATCGACGAGGGCAAGGTGCAGAAGCTGCGCAGCGGC
GGGTTGCCCATCTACGAGCCGGGCCTGGAGGTCTTCTTCCGCCGGAATCTGCGGGAGGAC
CGCCTGCACTTCACCACGGAACTGGCCGAGGCGGTGCAAGGCTGTGACGTGCTGTTCCTG
GCTCTGCCCACGCCGCCTGCCGAGGATGGCTCGGCCGACCTGTCGTACGTCCTCGGCGTG
GCCGACCGCATCGGTGTGCTGCTCGCGGCCGATCCGGGGATGGGCTACCGCGTCGTCGTC
AACAAGAGCACCGTGCCGGTCGGGACGGCGGCCCGGGTACGGGCGGTGCTGGAAGGCCAC
GGGCTCGTCGCCGGCGAGCGGTTCGACGTCGTCTCCAACCCCGAATTCCTGCGGGAAGGC
GTGGCGGTGGACGACTTCATGAAGCCCGAGCGCGTAGTCATCGGCACCGGCAGCGAGAAG
GCCGCCGAGATCATGACGCAGCTCTATGAGCCCTTCGTGCGGCAGGGCAACCCCATCCTG
GTGATGGACGAAGCGTCGGCCGAGATGACGAAGTATGCGGCCAATGCCATGCTGGCGACG
AAGATCACGTTCATGAACGAGATCGCCAACGTGTGCGAGCGCGTCGGGGCCAACGTCGAT
CACGTCCGCATCGGGATCGGGCTGGACAGCCGCATCGGCAAGCAGTTCCTCTATCCCGGC
ATCGGCTTTGGCGGGTCGTGCTTCCCGAAGGATGTGTCCGCGCTGGCTCGTACGGCACAG
GAATACGGCTATCGCTTCGAGATCCTGGAGTCGGTACTGGCGGTGAACGCGCGCCAGCGC
GCCGTGCTGGCCGACCGGATCCTGGCTCGCTTCGGCGGCTCGCTGGACGGGAAGCGCATC
GCCGTGTGGGGACTGGCCTTCAAGCCGAACACCGACGATGTCCGCGAGGCGCCGGCCCAC
GTCGTCATCCGCCGGTTGCTGGAGGCGGGCGCCGAGATCACGGCCTTCGACCCGGAAGCG
ATGGAGACGACTCGCGTCGTGCTGGGCGATGACATCGCCTACATGGCCGATGCCTACTCG
GCCCTGAAGGGCGCCGACGCCCTGGTCATCTGCACGGAATGGGCCGAGTTCCGCCGCCCC
GATTTCGCTCGGATGCACCGTCTGCTCCGCGAGGCCTCGGGAGACGCCGTCATCTTCGAC
GGGCGTAACCTCTACGACCCCTGGCGCATGGCCGAAGCCGGCTTCGAATATCACTCCATC
GGCCGCCCGCACGTGGCCCCCTCGCCCGAAGGGGACGGGGCCGTCCGCGAGGTGACCCTC
GGCCTCCAGGTCTGACGACCGACGACGGGCCGTCGGCTTCCGGCCGGCGGCCCGTGTCGT
TTCTCTCGCAACGGTTCATTACACGATTCCTCCTTTCGATTCATGTCTCCTTCCACCGAA
TCCACGGGAACGACCTCCGCCACGCCGCGTCGGCCGCGCACGCTCATCACGGGCGGGGCC
GGCTTTCTGGGCAGCCACCTGTGCGAGCGCTTCCTGGCCGAAGGCCACGAGGTCATCTGC
ATGGACAACTTCATCACCGGCTCGCCGGAGAACGTGGCGCACCTGATCGGGCGCGAGGGC
TTCCGCCTGATCGAGCACGACGTGACGAACTACATCTACGTCGAGGGGCCGCTCGACTAC
GTGCTGCATTTCGCCAGCCCGGCCTCGCCGATCGACTATCTGAAGCTGCCCATCCAGACG
CTGAAGGTGGGGGCGCTGGGGACGCACAAGGCGCTGGGGCTGGCCAAGGCCAAGGGAGCG
CGCTTTCTGCTGGCCTCGACGAGCGAGGTCTACGGCGATCCGCTGGAGCACCCGCAGCGG
GAGACGTACTGGGGCAACGTCAACCCGGTGGGGCTGCGCGGGGTCTACGACGAGGCGAAG
CGGTTTGCCGAGGCGATGACGATGGCCTACCACCGCTACCACGGGGTGGAGACGCGCATC
GTGCGGATCTTCAACACGTACGGTCCGCGGATGCGTCTGGACGACGGGCGTGCGCTGCCG
ACGTTCATGAGCCAGGCGCTGCGGGGGGAGGATCTGACGGTGTTCGGGGACGGGAGCCAG
ACGCGGAGTTTCTGCTACGTGGACGATCTGGTGGAGGGGATCTACCGGCTGCTGCTGAGC
GAGGAGGTGGAGCCGGTGAACATCGGGAATCCGGAGGAGCTGACGATCAAGGCGTTTGCG
GAGGAGGTGGTGTCGCTGGTAGGGAGCGGGAGCCGGATCGTGTACAAGCCGTTGCCGGCG
GACGATCCGAAGGTGCGGCAGCCGGACATCACGAAGGCGCGGGAGAAGCTGGGGTGGACG
CCGACGGTGAGCCGCCAGGAGGGCCTGCGCCGTACCCTCGCCTATTTCAAGGAATCTTTG
GGGAAATAGCCCGGAGTCGGCCTCCGAAATGGGGTATCTTGGGAACCTGAGTGGCCCCGG
CAGGCGCAGGCATCGCGACGTGCGGCGCGCGAGGTTGGTCCGCCCCTGATGGGCTGTCGC
CCCCCGATGCGGCATGGCCCCTGAAGACACCTCTTTTTCTTCTCATCAATCCCTGAACCG
TTCACGTTCATGACCTCAACCGAACTGATCAAACCCCATGGCGGGGAACTGTGCGACCTG
ATGCTGACCGGCGATGCGCTGGAGGCGGCCAGAGAGGCGGCCCTGCACTACCCCTCCATC
ACGCTGACGGAACGGCAACTCTGCGACATCGAACTGCTGCTCAACGGCGGCTTCTCTCCC
CTGCGCGGGTTCCTCGGGCAGGCCGATTATGACCGCGTGGTCGAGGAGATGCGCCTCACC
AGCGGGGACCTCTGGCCGATGCCGATCACGCTCGACGTCGACGAAGCCACGGCGACGTCG
CTCAGCGAGGGCGACAAAGTGGCGCTGCGCGATCCTACCGGGCTGCTGCTGGCCGTGCTG
ACCGTCAGCGACGTGTGGCAACCGGACAAGCAGCGCGAGGCCGAAAAGGTCTTCGGCACG
ACCAGCCAGGGGCATCCGGCCGTCCACTACCTGATGAACGAGGCCGGCTCCCACTACGTC
GGCGGCACGCTGGAAGGCATCCAGTTGCCGATCCATTACGACTTCCACGACCTGCGGCGG
ACGCCCCGGGAGATGCGGGCCCTGTTCGAGGCCAACGGCTGGGACAAGGTCGTGGCCTTC
CAGACGCGCAACCCGATGCACCGGGCCCACAAGGAACTCACGGACCGGGCGGCCGAGGAG
GTGGGAGGCCATCTGCTGATCCATCCGGTCGTGGGCATGACCAAACCGGGCGACGTGGAC
TACTTCACGCGCGTGCGGTGCTACAAGAAGCTGCTCCGCCATTACCCCGAAGGACGCGCG
ACGATCAGCCTGTTGCCGCTGGCCATGCGGATGGGCGGCCCGCGGGAGGCCGTCTGGCAC
GCCATCATCCGCAAAAACTACGGCTGCACCCACTTCATCGTGGGGCGGGATCACGCCGGC
CCCGGCAAAGACACGGACGGGACGCCGTTCTACGGCCCCTACGATGCGCAGGAGCTCGTC
ATCGCACACCAGGACGAGCTGGGCATTCAGATGGTGCCTTTCCGCCTGATGGTCTATGTG
CCCGAGCGCGACGCCTATGAGCCGATCGATGAGGTGCAGCAGCGCGGTGACGAGTTCAAG
ATGATATCGGGCACGCAGCTGCGCCAGATGCTGGCCGAGGGCGCGGAGATCCCTTCGTGG
TTCTCCTACGAGGACGTCGTGGCGGAACTGCGCCGCACGCACCCGCCCCGGCACAAGCAG
GGCTTCACGGTGTTCTTCACCGGGCTGTCCGGGTCCGGCAAGTCGACCGTGGCGAATGCG
TTGATGGTGAAGCTGCTGGAGCTCGGCGGGCGCCCGGTGACGCTGCTCGACGGCGACGTC
GTGCGTACGCACCTGTCCAAAGGGCTGGGTTTCTCCCGGGAGGATCGCTCGATCAACGTC
CAGCGCATCGGCTTCGTCGCCAGCGAGATCACCAAGCACGGCGGCATCGCCATCTGCGCG
CCGATTGCTCCGTACGAGGCGGACCGCCGGGCCAACCGCCAGCGGATCTCGGACGTTGGT
GGCTACATCGAGGTGTTCGTAGACACGCCGCTGGAGGTCTGCGAGGCCCGCGACGTCAAG
GGGCTCTATGCCAAGGCGCGTGCGGGGATCATCAAAGGCTTCACGGGGATCGACGACCCT
TATGAGGTGCCGGAAAACCCGGAAATCGTCGTGAAGACGGCCGAGCAGACCATCGAGGAG
AGCGCGCAGCAGGTCTTCGACGCGCTCGTCGAGATGGGGTATCTCCGCATCGAGGACGAA
GCCTGATCGCAGGTCGGTCAGCCTTGATAAGGCCCTCCATCGTGGGGGCGTGGTAACAGA
GCGGGCGCAGCCGGCGATCGAGCAGATCGAGGCTGCGCCCGCTTGCGTGTGGGCGGTGCG
GTCCAGAAACCTGCGCCGGGCATGGGGCGTCCGGTGGTAGGACACCCGGCCGCATCGTCG
CCTCGGTGCCGGTCCGATGTGCCCCTTGTCCCCTCGCGTTCTGCATCCATCACAGGGAGG
AGCCAATGGCTGCTCAGTACACCCCGCACCCCGACGTGTCGTTCACCAGCCTGGACGAGT
CGGAATCGGTCCTGCTGCACATGAAGACCAAGCAGTACTATTCCCTGAACGAGACGGGCA
CGTTCATCTGGGATGCCTTCCAGCAGGGGGCGACGGTGGAGGACATCGCCGAACGCCTCA
CGGAGGTCTATGACATCGAGCGGGATGATGCCCTCGAGTACGTAGCCGGCTTTTTCGAGG
AGCTCAGCAGCGAGGGGCTGGTGCAACGCGTCGACGGCCCGTAAGCCTGGCGCCGGGCGC
CTCTGCCTGCGGCCGTCATGCCGGTGAAGCCTTCGGAGCGGCGGTTCAGCGCAGGCGCAT
CATGCGGCGCGTCAGCACGACGTTGCCGACCTGCACACGGCAGAAGTACAGCCCGCTGCC
CTGCCCGGCCGCGAGCCATTGCAGGCGATGGATGCCGGCAGGCATCGCTCGATCCGCCAG
CGTAGCCACTTCGCGCCCGAGCGCATCGTAGACCCGGGCCGTGACGTGCCCCGGTTCGGG
CAGGCGCAGCATGAGGGTGGTGCCGTGATCGAACGGGTTGGGGAAGGCCGGAAGCAATTC
CAGCGTCTCGGGCAGGTCCGGTCCGCCTTCGGTGGCGACGGTGGTGGACGTGACGAAGGA
GAAGATGAGCGACCAGGGGCTGTCCCCCTGCGGGCTCTTCGCGCGCACCCGCCAGTAGTA
CCGGGTGTTCTTTTCCAGGTCCGTCACCTCGACGGCCGGTGCGGTCAGGTGGGTCTGCTT
CGCCGCCAGGGCCTGGAAGGTCGAGTCCGTGGATAGCTCGAACTGGTAGGCCGTCGCGCC
CGAGACGGATCGCCAGGTGAGGATGATCGCCCCCGGCACGTCCCGGGCTTCGTGCACCGG
CGTCAGCAACACCGGCGCCGTGGGACGGGGGGACTGGAAGGCCGCTACCGTGGTGAAGGA
TTGCACGTTCGACCAGGGCCCGGTGCCACTCGCGTTGTGGGCTCGGATCCGCCAGAAATA
CGTCGTGGCGTGGTTGAGGCCGAGGATCATGAGGGTGGTGCGGTCCAGGTTGCTCTGCTG
CGCCACGACCGATCGGAAGTCGGCATGGCGGGAGAGCTGGAAGGTGTAGGTTTCGGCCCC
GTCGAGTGCGGACCAGAAGAATTCCAGGATGGTGGGGGTTTCGCGAGCTTCGTGCGTGGG
AGAGGCCGGGCGCGGCGCCCGCGTGGGCGGCGGGGCCGGTGCCGTGGTGAACCGCCGCGC
CTCCGACCAGGGACCGGCGGCGGCGCTCCGATGGCCGCGCACGCGCCAGAAGTAGGTGGT
GCCGTAGGCGAGGCCACTCACCGACAGGGTGTTGCCCGAAACGCCGGTTCGCTGGACAGC
GACCTGTTCGAAGGCCTCGTCCGTAGCCAGTTGGACCGTGTAGGTCTGGGCTCCGGTGGT
GACCTGCCAGGACAGCACGACCGACGTGGGGACGTCAGTGCGCGCATCGGCCGGGTCCGT
CAGGATCGGCGCCTCGGGCAGGAGCGAGGCCAGGGTAGCCGTCCTGAAGACCCGGATGGC
CGACCAGTCGCTGGCGCCGCCTGGTCCGGAGGCGCGCACGCGCCAGTAGTAGGTGGCGTC
GAAGTCGAGGCTGTCGATCTCGGCGAGCGGGGCCGTCACGTCACGTTCGTAGCGCAGCGT
TGAGAAGCTCGGTGTTGTGGCGACCTGCACCGTGTACGTCGTGGCCCGTGCGTCGGGGAT
CCACTGCAGGAGGACCTGTGGCGGCAGGTCGGTGGCGGCATCGTCGGGAGCCTGCAGGGT
GGGCGCCGCCGGGGGCAGACGGCGGGTGGTGAACCGCGCCGGAGTCGACCAGTCGCTCGT
CCCCGTGGGGCTCGTGGCCCGAACGCGCCAGTGGTAGGTCGTGGCCTCGGCGAGGTTTGA
CACCGTGAGCGACGTCGTCGTGAGGGCGGTGCGGCGCACGGTGACGGAACGGAAGGCTGC
ATCGGGGGCGACCTCCACGTCGTAGGCCGTGGCCCCGGCGACGACGTGCCACGTCAACAG
GAGCGTCAGCGGCTGGTCTGTGGCCCCGGCGGCCGGGCTTTCGAGGACGGGGGCGTCCGG
CGTGGGCGGCGGGGCCGTGGTGAACGTCCAGGCGTCGGACCAGTCGCCACTGCCGCCCGG
TCCGTGCGCCTGGATCCGCCAGAAGTACGTGGTTTCGTGGGCAAGCCCGTCGACGGCCAG
CGTGGTGTCGGTGATCGTGTATTCTGCGACGGCGAGGAAGGAGGCCTCCTCGGATAGCTG
TACCGTGTAGGCGGCCGTGTTTTCCGTCGCCGACCAGGCGAGCCGGGTGTCATCGGGGGC
GTGCCCCGTACTGCCGTCGGGCGGGCTGATCGGTTGCGGCCTGCCAGGCTTCGGGGCCTT
GGCCGCTTCTTCTGCCGTCATGAAGTGCTGCGTGGGCGACCAGGCACTCCAGCCGCTGCT
GTTGCGCGCCCGGACGCGCCAGCGATACGTGGTGCCTGCCTCCAGGCCGCGCACGACCAG
GGTGGTCTCCGTGAGTTCCTGCTGCACGACCGGCGCCGTGAAGTCCACGGTCGTGGCGAC
CTCGACGGCGTAGGCGGTCGCGCCGTCCACCGGTGCCCAGGCGAGCGATACCTCCCTGTC
GAGGACGGTGAGGCCGTCGGTGGGTGCGGTGGGTACCGGGGGGGACGGTAGCGGGGGCCG
GGTGGTGAAGTGCCATGCGCCGGACCAGTCGCTGGAGCCGCCCTCGCCGTGGGCTCGGAC
GCGCCAGTAGTACGTCATCGCGTGATCGAGCCCGGAGATCTCCAGAGCGGTGTCCGTCAC
ATGGACCTCGTCGATCCACAGGACGTCGAAGCCGGGCGTGGAGGCCACCTGAACGTCGTA
CGTGTCTGCTCCGCTGACGTGGTTCCAGGTCAGCGTGGTGCTCAGCGGGATGTCCCGGGC
GCCGTCGGACGGCGCCGTCAGCGTGGGGGTGGCCGGCGGGGGGAGCGGAGGCGGAGGAGC
CGCCTCGGTCGTGAAGGAGCGCGTGGCGGACCAGGCCCCGTCGCCGCCGTCGCCGGAGGC
CCGCACGCGCCAGTAGTAGGTCGTTTCGTAGGTCAGGCCGCTCACGGTCGCGCGGGTGTC
GGTGGTCGTCTGTCGGGCGGCGATGACCGTAAAGTCGGCGGAAGTGGCGAGTTGGAGGGT
GTAGTGGTGGGCTCCGTCGGAGGGGTTCCAGGAGAAGGCGACGGAGGTAGGCAGGTTGGA
GGCGGCGTCGGCGGGGTCTCGGAGCGAGGGGGTGGCCGGAGGTGCGGGGCGTGTGGAGAA
GGACCAGGGTTCGGACCAGGCGCCGTCGCCGCCGTCGCCGGAGGCCTGCACACGCCAGAA
GAAGGTGGAGGCGAGGTCGAGGGCGGGGGTGGTGAGGGAGGTGGCGGAGGTGGACTGGTC
GAGCAGGGGGTTGTCGAAGGCGGGGGAGCGGTCGAGTTGGACGCGGAAGGAGCGGGCGCC
GGGGACGGGGTTCCACTGGAGGGAGACGGAGGGGTTGAGGCCGGAGGCGCCGTTGCGCGG
GGCGGCGGGGAGGGGTGCGGCCGGAGGCGCGGGCTGCGTGGAGAAGGAGCGCGTGGCGGA
CCAGGCGCCGTCGCCGCCGTCACCGGAGGCCCGCACCCGCCAGAAGTACGTCGTGCCATG
GTCGAGCGCGTCGATCGTAGACGACGTGCCCGAGACGGTTTGCTGGACCGCCAGGGTGGT
GAAGTCGGCGGAGGTGGCGAGTTGGAGGGTGTAGTGGTGGGCTCCGTCGGAGGGGTTCCA
GGAGAAGGCGACGGAGGTAGGCAGGGCGGTGGCGGCGTCGGCCGGGTCGCGGAGCGAGGG
GGCGGCCGGAGGTGCGGGGCGTGTGGAGAAGGACCAGGGTTCGGACCAGGCCCCGTCACC
GCCGTCGCCGGAGGCCTGCACGCGCCAGTAGTAGGTGGAGGCGAGGTCGAGGGCGGGGGT
GGTGAGCGAGGTAGCGGAGGTGGACTGGTCGATCAGGGGGTTGTCGAAGGCGGGGGATCG
GTCGAGTTGGACGCGGAAGGAGCGGGCGCCGGGGACGGGGTTCCACTGGAGGGAGGCGGA
GGGGGCGAGGCCGGAGGCGCCGTTGAGGGGAGCGGCGAGGACGGGGGCCGAGGGCGGAGC
GGGGCGTGTGGAGAAGGAGCGGGTGGTGGACCAGCTACCGTTGCCGCCCTCGCCGTGGGC
ACGGACGCGCCAGTAATAGGTCGTGCCCGGATCGAGTTGATCGAGCGAGAGGCCGGGTGC
AGAAAGGTCGGTCTGGACGAGTTCGAGCGGGGCGAAGTCGGCCGATCGCGCAAGGTGCAG
CGTGTAGCTTGTTGCGTGCTCGGTGGCGGCCCAGTTCAGCGTGACCGGGAGTGGGAGGGA
TGCGGCTCCGTCTTCCGGTGCCAGGAGCGCAGGTGCTGCTGGAGGCTGCGGAGCCGTCCG
TACGGTGAACGAGCGGGTGGCGGACCAGGCGCCGGTCCCGGTTGCCCCGGAGGCCCGGAC
CCGCCAGAAGTAGGTGGTTGCGTAGTCGAGCGCCCGCGTCGTGAAGGATGTCTCCGTCCG
CTCCGTTGCTTCCTCGACGAGGGCGCCAAAAGCCGCATCGGTGGCTACCTGGACGGTGTA
GGTGTCTGCGCCGGCCGTGGCCTGCCAGGTCAGCGTCGGCGTACGCGGCTGGTCGGTGGC
GGCATGAGTGGGAAGGAGCAGGGACGGCGCCGCCGGCGGGGCTGGCCGCGTCGAGAAGGA
CCGCACGGTGGACCAGGGGCCGGTACCCCCGTGGCCGGTTGCATTCACGCGCCAGTAGTA
GGTCGTGCCGAAAGCGAGGTCCGGTACGTCCACCGACGTGCTGCGCAGCCCGTCCTGTTC
GTAGGCCAGCATCTGAAAGGCAGGGTCGGTGGTTAGCTGGAGGGTGTAGTACAGTACGTC
CGGTACGGCATTCCAGGCAATGGTGACCTGCGTGTCCAGGTCTTTCGCCCCGGCAACGGG
CTCGGCCGGCAGCGGCGCGTCGGGAGGCGTCAGCGGTTCGTCCTCCACCGTGAACGACCA
GGCCGTAGACCAGGCGCTGGTGCCGCCTTCCCCCGCCGTTGCCCGGACGCGCCAGTAGTA
GCGAGTGCCGTAGGCCAGCCCGTTGGCCCGGTAACTGGTAGCCGTTACCTCGCGTTGTTG
CGCGACGAGGCTGCTGAAGTCGGGCCGGACGGACACCTCCACGTCATAGGCGGTGGCATA
GGCTGCGGGGTTCCAGTGCAGCGAGAGATCCCGGCCGACGTCCGCGGCGCCGTTGGCCGG
GGCCGTGAGCGTGGGTACGTCAGGTGCCTGACGGGCTTCGAAGCGGCGGAGCGCATAGAT
GGCGCCGGGCGCAAAGGTGCCCTCCGTCCGGTAGAACGTGCGTCGGTCGTCGTAGGAGAC
GGTGATCCGGTCGTTCGGCACCTCACGGCTTTCCGAGGCGTCCCAGAGGCGGAACGCGAG
CGCCTCCCCGGCGACGAATCCATCCTTTTCAGGTGTCAGCGAATCGTCCCCCCAGATGGT
GAAGGCCGCGTCGATCTCAGTCCATCGCAGAAAGCCCGCGCACAGGCCGTCCGGGGTGAA
GACGGCGATCTCATCGTCCGTCTCCAGAGGCACCCCGTTGAGGGAGGGCGCGGCCGCGAG
CGGGACGATGAGGGTGGCGTCCGAGCCGGTGTTGGACACGCAGTTCGTGAAGTGGGACTG
GGCCCGGGTGCCGGTTGGCCACGCCGCCAGCAGGAGCAGGGCCAGGCTCGACACCAGCAT
CCCCCGCAGAGCGCGGGCCCGGGTTCGGGTGGTGGGGCGGCAGGGCGTGTGACGGATGCA
GGGAGCGGGAACGGCGGCACGAATCGGGCGGCACATATCGACGGGCACGGAAGGCTCCGG
GGATCGTAGGGTTCACAGGGCAAAGAGACTCGCTCCCGTCGCAAGCGAGGTGCCCATCTG
CCCGAACGGTCGTCAGGTGGAGTACGGGGGATCTGAGCCTGCCGGCCCGTTTCGATCCGA
ATGCGAGAAGCCGCGCCGAAAATCGGGCTTGCCGTTAAAAATGAGGGGATCTGTGCCGGC
GGGGGACCCGGACCGACAGGGTGATCGTGAAAACCCCGCAGAGCCGCGCCCTGGCGGAGC
CGGCGTCGTGCCGGAGTGCGGCGGGCACGTTCAGTCACCAGAACGGGTAAAATCTACCGG
GCAGGACAGGTCCGGGCGGAAGGCTTCCTCGATCACAGAGCGGCATCATGGGGTACGCGG
TCAAAGAGATCTACTACACCCTGCAAGGCGAGGGGGCGCAGTCTGGTCGCCCGGCCGTGT
TCTGCCGCTTTGCCGGGTGCAACCTGTGGACGGGGCGGGAAGCGGATCGCGCCACGGCCG
TCTGCACGTTTTGCGACACCGACTTCGTCGGCACGGACGGGCCGGGCGGGGGCAAGTTTC
CGGAAGCCGAGGCGCTGGCTGCCGCCATCGCGGCGGCCTGGCCCGGTTCGCGAAGGGGAC
GTGCCCGGCCGTACGTCGTGTGCACCGGGGGCGAGCCGCTCCTGCAACTCGACGCCCCGC
TAGTCGAGGCGCTGCACGCGCAGGGCTTCGAGGTGGCCGTCGAGACGAACGGAACGCGCC
GGCCGCCGCCCGGCATCGACTGGATCTGCGTCAGCCCCAAGGCCGGGGCCGAGCTGGTGG
TGCAGCGCGGAGACGAGCTCAAGCTGGTCTTCCCGCAGCCCGGGGCCCTGCCCGAACGGT
TCGCACACCTGGACTTCGACCGCTTCTTCCTCCAGCCGATGGACGGGCCGGACCTGGAAC
GGAACACCCGTGAGGCCCTGGCCTACTGCCTCGCCCATCCGCAATGGCGTCTCAGCCTCC
AGACGCACAAGCTGCTTGCCATCCCGTAGCGACCCGCACGGACGCATGTCCTCCGAGCCC
ACGGTCTCCCCGGCCACCTTGCTGGCGTTTCTGCAGGATCCGGCCTCGTATCCCTACTCC
CCGGATCGCATCGAGATCGTCCAGACCCACATCTCCTACGTCGCACTCGCGCCACCGTAC
GTCTACAAGGTCAAGAAAGCCGTTGATCTGGGCTTCCTGGACTTTTCCACCCGGGCGCGG
CGTCGGCATTTCTGTGAGGAGGAGGTGCGGGTGAACCGACGGCTGTGCCCCGACCTCTAC
CTGGGCGTGGTCGCTATCACGCAGGAGGCCGATGGGTTGCGGTTCGAGGGGCCGGGGCCA
CCGGTCACCTATGCCGTGAAGATGTGCTACCTGCCAGACGACGGGTTCCTGCACCGGCGC
CTCCGGCAGGGAACGCTGAGCCAGGACGATCTGGCACGTGTCGTCGACACGCTGGCGGAC
TTCTATCGGCAGACCCCGCGGCCGGAGGTCGCCGAATGGGGCCGGATCGAGCGGCTGCGG
ATCAACACGGACGAAAACGCCGAGCAGACGCGCGCCGTCGTAGGCGACCTGATCGCACCG
CCGGCCTACGAAGCCCTGCGGTGGTACAACGACTGGTTCTACACCCATCGCGCACGGCTG
CTGAACGAACGCCGTGTGGGCGGCCATCTGGTCGACGGGCACGGCGATCTGCGTCTGGAG
CACATCCACCTCACCCCGGAGCGGGTGTGCATCTACGATGCCATCGAGTTCAACGAACGC
TTCCGCTTCCTCGACGTCGCCGCCGACATGGCCTTTCTCGCCATGGACCTGGACGTTCAC
GGACGGCCCGATCTGGCCCGCTTCGTCGTGCGGCGCCTGGCGGAGCGGCGGCGCGACCCG
GCGCTCTACGACCTCGTCGATTTCTACAAGTGTTACCGGGCCTACGTACGGGGCAAGGTG
GAGATGATGCGCAGCAGGGAGGACGAGGTGCCGCCCGCGGAGCGAGAGGCCAGCCGTGAC
CGGGCGCGCCAGTACTTCCGCCAGGCGCTGCGCTACGCCGTGGTCGGCTCGCAGCCGCTC
GTGCTGGTCGTGATGGGCCGTACGGGGTCGGGGAAGACGACGCAGGCCCGTGCGCTGGCC
GATGCGCTGGGATGGGCACACGTCTCGTCCGACCGCATACGCAAGGAGCAGGCCGGTGTG
CCGCTGCATCGCCGCGGCTCGTCCGAGGAGCGGGCCCGGCTCTATGCCGCCGAGCGGACG
GACGCGACCTATGCGGCGCTCACTCGCATCGCCGTGGAGCGCGCCGAACAGGGGCAGGGG
ACGGTGCTCGATGCCACCTTCGGCGACCGTCACCGCCGCGAGGCGCTCCGCGAGGCGCTG
CGGGCGCGAGGGGTGCCATGGGTGTTCGTCGAACTGGAGGCTGCGCCCGAGGCGCGACGG
GCCCGGCTTCAGGCACGGGAAACCGCCCCGGACGTCGTCTCGGACGCCCGGCTCGAAGAC
GTCGACCGCCTCGATGCGCGCTACGACCCCCCCGACGCCCTCGAAGATGCCGTTCACCTG
ATCGCCCGGGCCGACGCCGGCGTCGAGGCGACGACGCTGGAGATTCTGCGGGGCGTCATC
CTGCTGGAGCCGGGCCGGGCCGCCACGCCCTAACGCGCCGCCATCACGTCGGCCGACGCG
TGAACGTGCACGCCGGCCTCCTGCATGGCCACCCAGGCCCGGGCGAGCGAGCCGTCCTGG
TCGATGCCGCGCGTGGCGTCCTCGACGACGTGGACCGTGAAGCCCTCCCGCCGGGCGTCC
AGCGCCGACCACTTCACGCAGAAGTCGGCGGCAAGGCCGCAGACGTAGAGCGTGTCGATG
CCGCGCTCGCGCAGGTAGCCGGCCAGCCCGGTGGGGGTGCGCTGGTCGTTCTCGTAAAAG
GCCGAGTAGGAGTCGATCTCCGGGCGGAAGCCTTTGCGGAGGATGAGTTCGGCCTTCGTG
GTGTGCAGCGCCGGGTGGAACGCCGCGCCCGGCGTGCCCTGCACGCAGTGGTCGGGCCAG
AGCACCTGCGGGCCGTAGGGCATGGTCACGGTGTCGAAAGGCGCCCGCCCCGGATGGGCG
CTGGCAAAGGATCGGTGGTCGGGCGGATGCCAGTCCTGCGTCAGGATCACGTGGTCGAAG
GCCTCGATGAGATGGTTGACGACCGGGAGGATGGCGTCGCCGTCGGGGACCGCCAGGGCG
CCGCCCGGGCAGAAGTCGTTCTGAACGTCGATGACGAGAAGCGCATGCATGGGAGCGAAC
GGAGTGTGGGGACAGATTATGCAAAAAAGGGGTGATGGCTCGCGGGGATGCGTGATCCGT
GGTATGTTCCCCCGTCACGATCCATCCATGCAGCGAGCCCATGTCACACGTTTCGAACCG
GGCGATCGGGGTGCTGGTTCTCGTCGGACTGCTGGCGGCCTGCCGCCCGGCCGAGTCCCC
GCCGACCCCGCCCGACGTCCTGCGCATCGCCACCTACAACATCGAGGACGTACGCACGGC
GGACCTGAAGAACCCGGCCCATCCCCGCTTGAAGGCGGCGGCGGCCCTCATCCAGCATCT
GCGGCCGGATGTGCTGCTCATCAACGAGATGACGTACGACCAGCCCGGCGACCCCGGCTA
CACGCCTGGCGACCCCGAGGGGCAGAACGCCCGGCGCTTTGCCGAGGCCTTCCTGGCCGT
TGCTCAGGCGGACTCGCTGGAGCCCCTGCACTACCGGCCGTTCATGGCGCCGACCAACAC
CGGCCTGGCCAGCGGCTTCGACCTGGACAACGACGGCCGGGCGGTGACGACGGTCCCGAC
GTTGCCGGCCACCACCGCCGACGGCAGCCCGCCGCCGCAGACCCCCGAGGGCCGGGCCTA
CGGCAACGATGCCTGGGGCTTTGGCATGTATCCCGGCCAGTACGGCATGGCGCTGTTCAT
ACGCGAGGGCCTGACGATCCGGGAGGAGGAGGTGCGCACCTTTCGGCTGTTGCCCTGGTC
CCGTATGCCCGGTGCGCTCCGGCCGGTCGACCCGGAGACGGGGACGCCGTGGTACGACGA
CGCGGAGTGGGCCGTCTTCCGGCTCAGCTCCAAGAGCCACTGGGACGTGCCGGTGCACCT
GCCCGGCGGCGGCGTGATCCACGTGCTCGCCAGCCATCCGACCCCGCCGGCCTTCGACGG
GCCGGAAGGGCGCAACAAACGCCGCAACCACGATGAAATCCGCTTCTGGGCCGATTATCT
CGACGGGGCGGCCTACATCGTGGACGACGAGGGCGCCTCCGGCGGGTTGGACGCCGGGGC
GGCGTTCGTCATCGTCGGCGACCTCAACGCCGACCCGGATGAAGGGTCGGCGCTCGGCAA
CCCGATTCAGACCTTCCTGCTCGACCACGCCCGCATCAACGGCGACGTCGTGCCCCGGGC
CACCCCGGCCGGGCTGGCCGCCTACCCCAACCTCGATCCGGACGATACCGCCGAGTGGGG
CCTGCGGATCGACTACGTGCTGCCTTCGGAGAACCTGCGCGTGCGGGAGGCCGGCATCGT
CCGCCCCGATCCGGCCGCCGGCGGCCTGCCCGTGAGCGATCACTTCATGGTGTGGATCGA
CGTGGATCTGCCGCGCTGAGGCAACCCCCGCCGTACTGCCGGGTATGGAAGACGGCTTCC
CGACGGTGGGCCAAGCCCTCGGCCGCTCATGTTCTCTCTCCTTCGGTTTCATGCGGTTTC
CAATCCTTCTCCTGCTTCTGGGAGGCCTGGCCCTCCTGCCGGCCCGCGCGCAGACGACGC
TGCGCGTGACCGGGCCACCCACGCTGCTCATCGACGCCGACCGGGCCGAGGTGCCGGTGA
TGCGTCCGCTGTGGTCGCCCGACGGGCGCTACCTGGCCCTCAGCGGTCCCGGCTATCAGG
GCCTCTGGCTCTACGACCGCGAGGATGGCACGCTGCGCCGGCTCACCGACGCGCCGGCGG
CCGGCTTCGGCTTTAGCTGGTCGGCCGACGGGACGACGCTGCTGGCCCGCGTGGCGCGCT
TCGAGGGGCTGCGGCGCTACAACGCCATCGTGACCGTGGACGTCGCCACGGGCGGCGTCC
AGCGGGTCGGGGAGGAACGGACGCTGATGCCGGACCTGCCGCGCTGGGCCCCCGACGACC
GCCACGTGCTGCTCTACCGGCGGGGGCGGGTGGAGACGTTCGACACGGGCAAGCCCGCCG
TTCTCACGCCGGCCAAAGCCGATGCGCCCGTGCTGCTCTCCGGCGGGGGGCGCCTGCAGC
GGGTGGCAGGCACCGCCGTGACGGCCATCCACCCGATCCCGGACGCCGAGGTGCTCAATG
CGACGCCCTCCCCGCAGGGCGCCCGGGTTGCCTTCGAGGTGCTGGGCGGTAACCTCTACG
TCATGAACAGCGACGGAACGGGGCTCGTCGACCTCGGCCCCGGCCACCGCCCCCGGTGGT
CGCCCGACGGCCGGTGGGTCGTCTTCATGCGGACGGAGGATGACGGCTATCGCTTCACGG
CCTCGGACCTCTACGCCGCCCCCGCCGACGGCTCGGCGACGGTGCGCCTCACAGATACGG
CGGCCGTCCTGGAGATGAACCCCGCCTGGTCGCCCGATGGCCGGTGGATTGCCTTCGACG
ATCACGCCACCGGCGACGTGTACCTGCTTCCGGTGGCCGAGTAGCCCTCGCTCGTATTGA
ACTCAGACTCTCAGCGGATGATGACAAAGTATCTGGCGATAGGGCTGCTGTGCGTGGCCT
GTGCCGTTCCGGGTATGGCCCAGGAGGTGACCGGGCTGGCGGGCTGGTCGATCTACCTCG
ACCCCGGCCACGGTGGGTCCAACCAGAACGTCGGCGCCTTTGGCTACAGCGAGGCGCAGA
AGGTGCTGGCCGTGGGGCTGCACCTGCGGGAACTGTTGCTGGAGACGACCGACATCGACA
CCGTGTTCATGTCCCGCACCACGGACCGCGACGTGAGCCTGAGCCAGCGGGTCGATCACG
CCAACCGGACGGGGGCGTCGTACTTCCACTCGATCCACAGCAATGCCGGCCCGCCGGATG
CGGCCTACACGCTGCTGCTCTGGCCGCAGCTCCGCTCGGGGGCCGAAGCCTCGCCGCCCG
GCGGCAAGCGCATGGCCGAGCTGATGATCCCGTATCTGACCGATGCGATGCGGGTGCCGA
CGGTGGGCGCCCGCGGGGAATGTGACTTCTACGGCGTCGACAGCTGTCGGAGTCCGGGTT
CCTTCTCCAGCGGACTGCGCAACTACAAGGGGTCGCGCAACTTCGTGCAGGGCTTCACGG
CCATGCCGTCGTCGTTGAGTGAGGGCGGCTTTCATACGAACCCGCGCCAGAACCAGCTCA
ACATGAACGCCGAGTGGAAGCGCCTGGAGGCGAGAGCGCTCTACTGGGCCATCCTGGCCT
TCCACGGCGCCTCGCCCCCGGCTGAACGCCTCCTGGCCGGCGTCATCTCCGACATCGACA
CCAGCCAGCCGATCAACGGCGCCACCGTCACCGCCGGCGGGCAGACCTACACGACGGATA
CCTGGGCGTCGCTCTTCTCGCAGTACTCCAGCGACCCCGACCAGCTCCGCAACGGCTTCT
ACTACTTCGAGGCGTTGCCCGCCGGGTCGCTGGCCGTCCGGGTGGAGCGGGAGGGCTACC
TGCCCTTCGACGCCGTCGTCAGCCCGGCCGACTCCTTCTTCACGTTTCTCGACGTCGCCC
TGATCTCGACGCGCCCGCCCGGGGTGGCGGCCGTCTCGCCGGCCGACGGCGCCGAGGCCG
TCCGCCTCATCGACCCGATCGTGATCGACTTCGACCGGCAGATGGATCGGGCCTCGGTGG
AGGCGGCTGCCTCGCTCGTGCCGGAGACGCCGCTGTCCTTCCTCTGGAGCAGCGACCGGC
GGGTGACCGTCGTGCCGGACACGCTGCTGCCGCTGACGACCTACACCTTCACGCTGGACG
GCACGGCCCGGGGGCGCTACGGACACGGCTTCGACGGGGCCGGGACCGGGACGCCGGGCT
CGGCCTTCTCGCTCACCTTTACGACGGGCTACCCCGACTACCAGCCGCCGGCGCCCCGGG
CCAGCTATCCCCGGGTCAATGCCCGCGATACCGAGCTGCGTCCGCCCATCTCCATGGTCT
TCGACGAGCCGCTGAACCCGGCCTCGGTGCCGGGACGGGTCTGGCTGGAGGCGAGCGCCA
CCGGCACCCGCATCCCCGGCCGGCTCGACGTGTACGCCGTGCAGGAGCAGGGCATCATCA
CCTTCTTTTCCGACGACGACCTCGACCCCGGCACGGCGTACAGCCTGGAGGTGCGGGAGG
GCATCGAGGATCGCTTCCGCAATGCGATGACCATCCCCCGGAAGGTCCGCTTCACCACCA
CGGCCCGGCCGCCGGAGATCACCCGGCTCGATGACTTCGAGGCGGGCGTCGATGCCTGGT
GGGTGCCCCAGCAGAGCGGAACGACCACCGGCATCGTCATCGACTCGACCAACGCGCAGC
CGGATACGACGACGGTCCTGCGCTTCGACGACGGACGGCAGGCCCTGCGCCTCTCCTACG
GCTGGGACACCACGGCCGTCGATTGGCTGATTCGCACCTATCTCCCGCCGGACGCGCCTG
CGAACCGGACCTTCGACGAGAGCTACATCCTGGAAGCGTATGTCTTCGGCGATGGCAGCG
GCAACCAGTTTCGCTTCGCGGTGGACGACCGGGTGCCGGCTACCGCGGCCGGCCACCATG
AGGTCAGCCCCTGGATCACGATCGACTGGCTGGGGTGGAAACGGGTATCCTGGGATCTGA
GCACCGGAGAAACGGGCCAGTGGCTGGGGGATGGCGTGCTGGACGGAACCCTCCGCTTCG
ACAGCATCCAGCTCACGCACGTCCCGGGTGCCGCCGTGTACGGTCAACTCGTCATCGACA
ACCTGCAACTCGTGCGTGCCGTCACGACGACGGCGGCGGAGCCGCTGGCCGAAACTCCGG
CAGCCTATCGCCTGGAACCCGGCTATCCCAACCCCTTCAATCCCTCTACCACGTTACGTT
TTCATCTGCCCGAGGCGACAGCAGTGACCCTCGCCATCTATGACGTCATGGGCCGGCAGG
TGGCAACCCTGGTGAAGGGGCAGTTCGCGGCCGGTACGCACGCGGCCACGTGGGATGCAC
GGGATGCCGCCGGACGCACCGTCAGCAGCGGCATCTACCTGGCACGTCTGGAGACACCGG
CATTCCGTCAGACGCGCCGGTTGTTGCTGGTGAAGTAGCGGTCGATCCGCCGGCGGGGAC
TCCAGGCCTCGATGCACGCCCGGCGGATCGGGCATCAGTCCTGCGGCACGTAGTCGACCA
CGAAGACGTCCTCGAAAATACCGGTGCTGCGCAGCGTCGCGCCGAAGGCTTTGTGGGCTG
GATGCGGCAGGTAGGCATCGCGTGCCTCGGCGCTCTCGAAAGTCAGCAGGTAGACGTGCG
TGAAGCCGAGGTTCTTGCCCTCAGGGCTGTTGTTGACGCCGTGCTCGAAGCCAATGATGC
CCGGGATCTCATGCTGAAGCGCCCGGAAGGCGTCGGTGACCGTCTGGATCTGCGCCTCGG
TGGCGTCTGGCTTGAACTTGAAGACCACGACGTGCCGGACGGGTTCGGCCGGGTCCGGGA
CGAGGCCGGTGGCAACGAGCAGCATGGCGGTCAGACCCAGGAGGGTGAAGAGAACGAGAA
CCGGTTTCATGGAGCGGATAGGGCTGGGTAGAAAGATGCGCACGTCGTGCAAGATAGGAG
GAGGGCGGTTGCCATGCTCGGAGGTAAAGGCCGGCCTCAACGTCCGTTGCCCGTGCAACA
AAAAAAGCCCGGCTGCGGAAGCAACCGGGCTCTTCTCGTACTGAAGGTAGAGGCCTGTTA
GAGCAGGCTCGTCGTGCGCTCGACGCGTTCGACGTTATGGGCGTTCAGACCTTTGGGCGT
ACGCTCGATCTCATACTCGACCTCTTCGCCGTCCCGAAGTCCTTCGTCCCAGCCGAGGCC
GGGGACGTTGTTCCGGTGTACGAAGACATCTTTGCTCCCATCACGGGGCTCGATGAAGCC
GTAGCCTTTTTCGATGCTGAACCACTTGACTCGTCCGTTTTGCATAGACCTGGGGTGTTG
GTGTCTCTTCACGCGGTAACCAGTCGGAAGAGCACCAGGGACCCCGAGGGTCCGAACCTT
TCTTCCAGTTGAGTTTGCACGCAGTAAGCGACGTGTTGGAAAGTATTGAATAGGTGATAT
GATATGCATCCGGCAAAGGCATGTTTCCCCGGACCGCCATCTTTTTTGTTCAGAGGCGTT
CTGTCCCCGGAGGCGCTCTGGAGATGGAGATCGGGAAAACGGCGATTCTGGCGTGGTATG
CCTCCTTTTTCTGCTCGTGGGTGCCGGAGGGAGCATCGAAAAAAAACAGGGGGGAGGCAG
GATCCGGTTGATTCCCGCGTTGACCCGGGCCGGATCTGGGCCAGCGCGGCCGAAGAAAGA
TGCCCGTGAGGCCCGGTCGGATCTGGTCCGATGTAAGCGAGGGGGGAACGGGGGCTGCTT
GCCTTGCAAAATGGGTGGGGGTGTGTATATTGCATGAAGTCCCCGGAGACGCCTCGAAGC
CTATTCCCTGCCTTACAAAGATCATGGCGACGTATACGCTCACCGTCAATGGAAAACAGC
ATCAGGTGGAGGTGGCGCCGGACACCCCGGTGCTGTGGGTACTGCGCGAGCATCTGAACC
TGGTCGGCACCAAATACGGCTGCGGTATTGCGCAGTGCGGGGCCTGCACGATCCATCTCG
ACGGCGTGGCCGTGCGGTCCTGCACGATGCCCGTCTCGGCCGTCGGGCGCCGCGCGATCA
CCACCATCGAAGGCCTGTCCGAATCGGGCGACCATCCGGTTCAGCAGGCCTGGCTGGAGC
ACGACGTGCCGCAGTGCGGCTACTGCCAGGCCGGGCAGATCATGACGGCCGTCGCGTTCC
TCCAGTCGAATCCCGACCCGAGTGATGAAGACATCGAGGCCGTCATGAACGGCAACATCT
GTCGGTGCGGGACCTATCTGCGCATCCGGGCCGCCATCAAGACGGCGGCGCAGCGCATGC
GGTGATGCGCTCCGGACGTGACAGCCGGGCTTCATTCATCTTGACGAGCTGAGAACCGTG
GCACGGATCAACACGACACTCAACCGACGCGCCTTCCTGAAAGCGTCCGCGCTGGCCGGT
GGCGGCCTGATGCTGGGCTTCAACTGGGCCGGCTGCGCTCCGTCCGAGCCCCCCGTGAAA
GGGATGCCGGATACGTGGGCGGACATCAATGCCTACCTCAAGATCGGAAACAACGGGCTG
GTGACGATCATGTCGCCCAACCCGGAGATCGGGCAGAACGTGAAGACGTCCATGCCGATG
ATCGTGGCCGAGGAGCTGGACGTCGACTGGAAGGACGTGATCGTCGAGCAGGCTCCGCTG
GACACGCACAAGTTTACACGGCAGCTGGCCGGTGGCAGCCAGTCCATCCGGCAGGGCTGG
CGGGGGCTCCGCCTGGCCGGCGCCACGGCCCGCCGCATGCTGCTCGAAGCCGCGGCCCAA
CGCTGGCAGGTCCCCGTCGAAGAACTGACCACGAAGGCCGGCGTCATCCATCACGAGCCG
AGCGGCCGGACCCTGGGGTACGGCGACGTCGCGGCCGACGCCGCCGGCATCCCGGTCCCG
GAAGACGTGGCGCTGAAGGACCCGCGCGACTTCACGATCATCGGGACCACGCGCAAGAAC
GTGGACGGCCCCGCCATCGTCACGGGCAAGCCGCTCTTCGGCCTGGATACGCAGCGGGAG
GGGATGCTGATCGCGATGATCGAACACCCGCCGGCCTTCGGCATGACGATCAAGTCGCTG
AATGCCGAGGCCGCGAAAGCCATGCCGGGCATCCACGACGTGTTCACCATCGACGCGGCG
CCGGACGGCTTCGACCGGCAATGGTCGGACGTGAACGCCTTCCCGCACCTGGTCGTCGTC
GTGGGCCGCTCCACCTGGGAGGTCCTGAAGGCCAAGCAGGCGCTGAAGGTGGAGTGGGAG
GTGGCCTCTCCGCTGGAGAGCAGCGCCGATCACACGGCCGGCCTGGCGCGGCTGCTGCGG
GAAGGGCGCGTCGAGCCGGCCCGGCGGGACGGCAACCCGGAGGCGGCCTTCCGCCGGGCG
GCGACGGTGATCGAGCGAACCTACAGCGCTCCGTTCCTGGCGCACAACACGATGGAGCCC
ATGAACTTCTTCGCCGACGTGAAGCCGGACCGGGCGGAGCTGCTGGGGCCGATCCAGACG
CCGGAGTTCCTGCGCCGCTCGGTGGCGAGTGTGCTCGGCCTGCCGGAAGACCGGATCTCC
ATCCAGATGACGCGAATGGGCGGTGGCTTCGGGCGGCGGCTCTACGGCAACTTCGGCGTG
GAGGCCGCGCTCATCTCGCAGAAGGTGCAGGCGCCCGTCAAGCTGGTCTACACCCGCGAA
GACGACATGACGCAGGGCACCTATCGCCCCGCCTACCAGGTCACCTACCGCGCCGCGCTG
GACGATCGGGGGCGCCTGATCGCTTTCCACGTGCGCGGGGCCGGCGTACATGGCGGCCCG
GTCTTCGCCGACCGCTTCCCGGCCGGCGCCGTCGAGCATTACCTGGCTGAGGACCTCTCG
CTGGAGTCCAACGTGTCTACCGGGGCCTGGCGGGCGCCGCGCTCCAACTTCATCGCCGGC
GCCGAGCAGATGTTCTTGGACGAGGTCGCCGAGGCCGCGGGCAAGGACCCCATCGCCTTC
CGCCTGGAGCTTTTCGACCGGGCCATGAACGACCCGGTCGGTGAGGCACACGATTACGAC
GCCGAGCGTTACGCCGGCGTGCTGCGCCTGGTGCGCGAGAAGTCCGGCTGGGACACGCCG
CGTCCGGGTGTGCACCGGGGCGTCTCCGCCTACTATTGCCACAACTCGTACGTGGCCCAG
GTCGTGGACGTGGTGGTGGAGGACAACCGCCCGCGCGTGCAGAAGGTCTGGTGCGCCGTG
GATTGCGGGATCGTGGTCAACCCGGGTGCGGCGCGCAACCAGGTCGAAGGCGGCATCGTG
GACGGCATCGGCCACGCGATGTACAGCGCCCTGTCGTTCGTCGACGGCGTGCCCGAGCAG
AAGAACTTCGACCGCTACCGGCTGATTCGGAATGCCGAGGCGCCGAAGGAGATCGAGACG
TTCTTCGTGGACAACGGCATCGACCCGACGGGGCTGGGCGAGCCATCGCTGCCGCCCGTC
ATCGGGGCGCTGGCCAATGCGCTGGCGCGCGCCACCGGCCAGCGGCTCTACGATCAGCCG
TTCATCACCAGCCTGCAGGGCTTCGCGCTGGAGGGTACCACGGGGTGACCCGGTCGGCTT
GAACGGTGCGGTGCCGGGCTGTACCTTTCCGCCGTCGTGCCACGCATCGTTCCCGCGGTC
ATGTGGATCCAGAAGACCATCACCCTGAAGCCACGCCCACGCGGGTTTCACCTCGTCACC
CGCGAGATCGTCGACCAGGTGCCCGAGTTGCGCGAACTGGCCGTCGGGCTGGTGCATGTG
TTCATCCTGCACACGTCCGCCGCGCTGACGCTCAACGAGAATGCCAGCCCGGACGTGCGG
GGCGACTTCGAGCGGCACTTCAACGCGATGGTGCCGGAGAACGCCCCCTACTACCGGCAC
ACGCTGGAAGGCCCGGACGACATGCCGGCGCACATCAAAGCGTCGCTGCTGGGGAGCGGG
CTCACGATCCCCGTGGCGGACGGGCGGCTGAAGCTGGGTACGTGGCAGGGCATCTACCTC
TGCGAGCACCGTAACCACGGCGGTGCCCGCTCGCTGGTGGTGACGGCCTTCGGGGAGGCC
GCCTGAGGCGACGGCGAGGCGCGATGCGGTTGCGCGATGCGGTTGCGCGATGCGGTTGCG
CCGCCGGGTACCGTGGGCTATCTTCGATGCGAAGCTAGGGGTGCTCTGCCTGCCGGCAGG
GCTGAGAGAGACCCTCGGAACCTGATCCGGGTAATACCGGCGCAGGGAAGCTCGTTCTCC
CGAATCCACCTCTCAGGCGGCTCCCGGACGTTCCCGGACCCGGCCCGCCCCGGCTTCGCT
CGTACGCTGGTCCATCCACCTCATCGCGAAGCCTCATGCCACACGTTCCTCCCTCCACCT
CCCCCGGAGGCGACGGCGCTCCGGCCGTTTCCGACGAAACGTATCGCCTGGCCGCCGAGA
TGACGCGGCCCCTGCCGGGATCCTCCAGGGTCTACGTCACCGGCAGCCGCCCCGACCTCC
GCGTGCCCATGCGCCGGGTCGAGCAGGCCGCCACCGCCGCCTCCTTCGGCGCCGAAACCA
ACCCGCCGATCTATCTCTACGACACCTCCGGCCCCTACACCGACCCCGCCATCGAGGTCG
ACGTGCGCGAGGGCATTGCACGCATCCGCGAGGCCTGGATCGAAGAGCGCGGCGACACCG
AGCGCCTGCCGGGGCCGTCCTCCGCCTACGGACAGGCCCGCCTGAACGACCCCGAGACGG
CGCATCTGCGCTTCCGCCAGCCACCGCCGCCGCGCCGGGCGAAGCCCGGCCGCCGCGTGA
CGCAGATGCACTACGCCCGCCGCGGCGAGATTACGCCCGAGATGGAGTTCGTCGCCATCC
GGGAGAACCAGCGGCTGGAGCTGCTGCGCGAGACCGAAGCCGGGCGGCGGCTTCTGCGGC
AGCACCCCGGGCAGGCCTTCGGAGCCGCCATCCCGGAGGTCATCACGCCCGAGTTCGTGC
GGGACGAGGTGGCCCGCGGCCGGGCCATCATCCCGTGCAACATCAACCACCCCGAACTGG
AGCCCATGATCATCGGGCGGAACTTCCTCGTGAAGATCAACGCCAACATGGGCAACTCCG
CCGTCACCTCCTCCATCGCCGAAGAAGTGGAGAAGCTCGTGTGGGCCATCCGGTGGGGGG
CAGATACCATCATGGACCTCTCCACGGGCAAGCACATCCACGAGACGCGCGAGTGGATGC
TGCGCAACAGCCCGGTGCCGGTCGGCACGGTCCCCATCTACCAGGCCCTCGAAAAGGTCG
GCGGCAAACCCGAGGAACTGACGTGGGAGCTCTTCCGCGACACGCTCATCGAGCAGGCCG
AGCAGGGGGTCGACTACGTGACGATTCACGCCGGCGTGCTCCTGCGGTACATCCCCCTCA
CGGCGAACCGCGTCACCGGCATCGTCTCCCGCGGCGGGTCGATCATGGCGAAGTGGTGCC
TGGCCCATCACCAGGAGAACTTCCTCTACACGCACTGGGACGAGCTGTGCGAGATCTGCG
CGGCCTATGACGTCGCCTTCTCGATCGGCGACGGGCTGCGGCCCGGCTCGCTGGCCGACG
CCAACGACGAGGCGCAGTTCGCCGAGCTGAAGACGCAGGGCGAACTCACCCGCCGCGCCT
GGGCCTTCGACGTCCAGGTGATGAACGAGGGCCCCGGCCATGTGCCGATGCACCTCATCA
AGGAGAACATGGACAAGCAGCTCGCCTGGTGTGACGAGGCGCCGTTCTACACGCTCGGCC
CGCTCACGACGGACATCGCGCCGGGCTACGACCACATCACCTCGGCCATCGGGGCGGCCA
TGATCGGGTGGTTCGGGACGGCCATGCTGTGCTACGTGACGCCGAAGGAGCACCTGGGGC
TGCCCAACAAGCACGACGTGCGGGAGGGCGTCATCGCCTACAAGATCGCCGCCCATGCCG
CGGACCTGGCCAAGGGGCATCCCGGCGCGCAGGTGCGGGACAATGCCCTGTCGAAGGCGC
GCTTCGAGTTCCGCTGGCGGGACCAGTTCACCCTCGGCCTCGACCCCGAACGGGCGGAGG
CCTACCACGACGAGACGCTGCCGGCCGAGGGCGCCAAGGTCGCCCACTTCTGCTCCATGT
GCGGGCCGAAGTTCTGCTCGATGAAGATCACGCAGGACGTGCGTGACTACGCCCGCGAGC
ACGGCCTCGATACCGATGAGGCGCTGTCGACGGGCCTGCAAGAGAAGGCGGAGGAGTTCC
GTGCCGGCGGGGGCGAACTGTACCGGAAGGCATGAGCGTGGCCGAGGGAGGGGCGCGTCC
GGGAGCCCGGTCGGGCACGGCACGCCCCTCCCGCCCCCGGCGCCTCAGCCCTCGTCCCGT
TCCAGGACCAGCACGCTGAGCGGCGGGAGGGTCAGGACGACCGACGCCGGGCGGTAGTGG
TACGACACCGGCGTCGACTCCACGGCGCCGTAGTTGCCCATACCGCTGCCGCCGTAGACG
GTGGCGTCGCTGTTGAGCCGCTCGCGGTAGGTCCCCTCGGCCGGTACGCCGATGCGGTAG
TTGGGGCGCGGCACCGGGGTGAAGTTGAAGACGAAGATCAGCCGCTCATTGCCGTTCTGA
CGGATGTAGCTGATGACGCTCTGCGCCTCGTCGTGGTAGTCGATCCACTCGAAGCCGCCC
GGCTCGTCGTTCCACAGGGCGGGGTGGGTGCGGTAGAGGGCATTGAGGTCCTTGAGCCAC
TGCATCAACTCCCGGTGGAGTGGGACGTCCTTCAGGTGCCACTCGATGGAGTGGTCATGG
CTCCACTCGGCCACCTGCCCGAACTCGCTGCCCATGAAGAGCAGCTTCTTGCCCGGATGC
CCGAACATGTGGCCGTAGAGCAGCCGCAGGTTGGCGGCCTTCTGCCAGTCGTCGCCCGGC
ATCTTGCCCCAGAGGGAGCCCTTTCCGTGGACGACCTCGTCGTGGGAGAGCGGGAGGCAG
TAGTGTTCTGCGAAGGCGTAGACGAGTGGGAAGGTGAGGTCGTTGTGGTGGTACCGACGG
TGGATGGGGTCCTTGGACATGTATTCCAGCGTGTCGTGCATCCACCCCATGTTCCACTTG
TAGAGGAAGCCGAGGCCGTGGTTGTAGGTCGGCGCCGAGACGCCCGGCCAGGCCGTGGAC
TCCTCGGCGATCATCAGGGCTTCGGGGAAGTGGGTGAAGACCAACTCGTTGGTGCGCTTG
AGCACGTCGATGGCTTCCAGGTTCTCCCGACCGCCGAAGATGTTGGGCGTCCAGTCGGAG
CGGGAGTAATCCCGGTAGAGCATCGAGGCCACGGCATCGACGCGGAGGCCGTCGATGTGG
TACTTGTCGAACCAGAAGAGGGCGTTGCTGATGAGGAAGTTCTTGACGCCGGGTTTGTTA
TAGTCAAAGACGTAGGTGCCCCAGTCCGGGTGATACCGCATGCGCGGGTCGTCGTATTCG
AAGAGGGTAGAGCCGTCGAAGTAGACGAGGCCCTGGGGGTCGGCGGCGAAGTGGCCGGGC
ACCCAGTCCAGCAGCACCCCGATGCCGCGCTGGTGCAGGTAGTCGATGAGGTACATGAGG
TCCTGCGGGCTGCCGAAGCGGTGCGTCGGGGCGAAGTAGCCGATGACCTGGTAGCCCCAC
GAGCCGTAGTAGGGGTGCTCCATCAGCGGCAGGAACTCCACGTGCGTGAAGCCCATGGTG
AGCACGTGTTCGGCCAGCGGCTCGGCGATCTCGCGGTAGCCGTAGGACTCGCCGGGGCGC
TTGTGCATCCATGACCCGAGGTGCACCTCGTAGATGGAGAGCGGTTCGTGGAGGCCGGAG
GGACCCTTGCGCTGGGCCATCCACTCGGCGTCGTTCCAGGTGTAGTCGTCCAGTTCGGTG
ATGATGGAGGCGAGGCCTTCGGTGGCCAGCCCGGTGGGCGGCTCCATGGCAAAGGCATAG
GGGTCCGACTTGTCGGCCTGGTAGTAGCCGTTCTTGATGCGGTACTTGTAGCGGTGGCCG
GCCCGGGCGCCCCGTACGTAGCCCTGCCACAGGCCGGCGTCGGTGCGTTGCAGCGGGTGC
GCGCCGGGGTCCCATCCGTTGAAGTCCCCGACGACGGATACCGTCTCGGCATGGGGCGCC
CAGACGGTGAACCAGGTGCCCTGTCGGTTCGGATGGGCGCCCAGCTTGCGGTAGCTGTCG
TGGAAAGTGCCGTCGTTCCAGCGTTGCAGGTCGGTCGGGTCCAGAGCCATGATGGTGTCG
GTTCGGGTCAGGTGAGTGGGGGGACCGCGTGAAGGAGGAGGGACGCGAAGGAGTGGGGTT
AAGCGCGCCGGGAGAGCCGGCGTTTCGAGGATACGGCGAAGAAGCGTTGATGAAAAACGC
TTCCGGAGGGCCTGGCGTATGCGATCAGGCCGGATCCATGGCCTCCGTCTTCAGGAGACG
GTCGAGCCCGCGCAGAGGGAGCCAGGTCCAGTCCGGCCGGTGGCTCAGTTCATAGCGTAT
CTCATAGAGGGCTTTACTGAAGAGGTAGATCCACAGGAGCGCCTTACGGTCCGGCGGCGG
GGGGAGGAAGGGGGCCTCCTCTGCGGTATCGAAGTACGCCTCCAGAAACAGCGCCATCGA
CCAGCGGACGAGCTCGTTGGTCCAGGGCTCCAGCGCGGGGGTGCCGTCGAAGCGTTCCTG
CCAGGTGGCGAGGGCGGCGTACTCCAGCGAGCGCAGCATCCCGGCCACGTCGCGCAGGGC
ATGGTCGTGCCGGCGGCGTTCGTGGAGGGAGCGGGCGGGTTCCCCCTCGAAGTCGAGGAT
GTAGAATTCGCCCTGTGCCCGGGCGATCTGGCCGAGGTGGTAATCCCCGTGGACGCGGAT
CTTGACGCCGGGGGGGCGGCGGGTCGTGAGACCGTCGAGGAAGGCCAGCGCGTCGGCCCA
GCGCGCGTCGGGAGGGAGCACGCCGGGCAGGTCGGCGGCCCGTTCGTCGAGGAGGCGGCG
GGTCTCGTCGGCCTCGGCCTGGACGCGCTGCACCAGCGTGGGGAGGTCGTCCGCGGTACA
GGCCACCGGGCGCAGCGCGGGCGTGTCGGCGCGGGCCAGGGCGAGGTGCAGCTCGGCCGT
GCGGATGCCCAGGATGCGGGCCAGGGACAGCATCTCGGCGGCCACGTCGTCCAGCCAGAC
GGGGACCGCCCCGCTAGTGTCGGGCCGGGTTTCGGGCAGGCGGGTATCCGCGATGCGTTC
CAGGAAGCGGCGGGTCATCTCCTGCGCATAGGTCCACCCGTCCTCATCCATCGGCAGGGC
CTGCTGGAGTACCGCGAGGGCGTAGGCGTGCTCGCCCTCGCGGAAGGTGACGGTGCCGTG
CAGGCGCGGGCTGAAGGCGAAGCCGGCCTCGGTGAGGTACTCCAGCATCTCGGCTTCCGG
GTTGGGGCCGCGCTCCAGGCGGCGGTAGAGCTTGGCGAAGAAGCGCTCGCCCAGGACCGC
GGCCGAGTTGCTCTGCTCGCCCGAGAGCAGCCGCACGGCGTCGGCCGGCGCCGTGGCCAC
CGACGCATCGGCCTCCGGGACGTAGAGCCCCTTGAGCGAGCGGCTGTGGCGCCCTTCCTG
CCACCAGGTCAAGAGCGTCGTCCAGAAGGCGGGGTCGATGGTGGCGTCATAGAGCAGCGC
GCGCCCGTCCGGGGTGGTTACCCAGGCGACGGCGGCATGCGGGTGGCGGTCCAGCAGGCC
GGCCGTCTCGGCGTCAGGGGCGAGGGTGAGCGGCAGCACGTAGCGATCCGTGCCGCCGGG
ACGCGTCACGTCCAGCAGCGTCAGGTAGATCGGGTGGGGCCGGGCACGCAGCCGGACGGC
ATCGGCGATCTCCACGCGTTCGACGCCGAGGCCTTTCGCCCCGAACCAGCGCTGCTGTTC
CAGGTAGGCAGGCAGCAGCCGTTCCAGCGACTCCATGGCATCCTGCCGGGCCATGGTGCG
GACGAGCAGGTTTTCCAGCCCGGCCTCCAGCGGCAGTTCCGGCAGAGGCGTCCCCCGGTG
GGCCCGGATGCGAACCGGCTCCGGGCGGGTCGCGGCGGGTGGGTCGATCTCGTCTTCGGG
CTTGAGCGCGAACCAGAAGAAGTTGTGGGGGCCGAGCAACAGATGGTAGGGCGTCTCGCC
CAGCACCGGGAACGGCGCCTGGCTGAAGAGTTCGACGGGGACGAGCCCCTGCAGGGCATC
GAGCACCGGCAGGTGGACCGACTGGGCGAAGCGGGACAGGTTGGCGACGACCAGGATGCG
GCGCCCTTCGTATTCCCGCAGAAAGGCCAGCACGCTCTGGTTGTCGACCGGGATCAGCGT
GAACGAGCCGCGCCCGAAGACCCGGACGTGCTGCCGGCGCAGCGCCAGGAGGCGCTTCGT
GAAGTTCAGCAGCGAGTGGGGGTCCCGCTCGGCATCTTCGACGTTGACGAACTCATAGCT
GTACGGCCCCCGGGCGATGGGTGGCAGGAAGAGGCGGTGATGGGGGGCCCGGGAGAAGCC
TCCGTTGCGGTCAGCGCTCCATTGCATCGGCGTGCGGACGCCGTTGCGGTCGCCGAGGAA
GGGGTCGTCGCCCATGGCGATTTCGTCCCCGTAGTAGAGCACCGGGCTGCCCTTGAGCGA
GAGCAGCAGGGCCGTCATCAACTCGATGCGCTTGCGTTCGCCGCCGAGCAGCGGGGCCAG
CCGACGCCGGATGCCTACGTTGATGCGGAAGCGGGGGTCGTTGGCATATTCGTGGTAGAG
ATAGTCCCGCTCCTCGTCGGTGACCATCTCCAGCGTCAGTTCGTCGTGATTGCGCAGGAA
GATGGCCCACTGGGCGTCCTCCGGGATGTCCCGGGTCAGTTCCAGCATCTCCACGAGCGG
GCGGCGGTTCTCGCGGCGCAGCGCCATGTACATGCGCGGCATGATGGGGAAGTTGAAGGC
CATCTGTACTCCGTCGCCGTCGCCGAAGTAGGGGAGGGTATCCTCGGGCCACTGGTTGGC
CTCGGCCAGGAGGATCTTGCCCGGCCCGTAACGCGCCTCGATGGCCGCGCGCAACTCCTT
GATGTAGGCGATCGTCTCGGGCAGGTTCTCGCAGTTCGTGCCCTCCCGCTCGTAGAGGTA
CGGCACGGCGTCCAGGCGCAGCCCGTCCACCCCCAGGTCGAGCCAGAAGAACATGACCTC
CTTCATGGCCTGGCGGACCTCCGGGTTGTCGTAGTTCAGGTCCGGCTGGTGGCTGAAGAA
GCGGTGCCAGTAGTACTTCTGGGCTTTGCGGTCCCAGGTCCAGTTGGAGACTTCCGTGTC
CGTGAAGATGATGCGCGTATCGGCGTAGCGCTCGGTGGTGTCGCTCCAGACGTACCAGTC
GTGCCGGGGTGAGGCGGGGTCGCGGGCCTCCTGAAACCAGGGGTGCTGGTCCGAGGTGTG
GTTGAGCACCAGTTCGGTGATGACGCGCATGCCGTGCGCGTGGGCCTCGTCCAGGAAGGC
CCGGAAGTCGTCCAGCGAGCCGTGGACGGGGAGGATCTTGAAGTAGTCGGCGATGTCGTA
GCCGTCGTCGCGGAGGGGGCTCTCCAGGAAGGGGAGCAGCCAGAGCGTGTTGATGCCGAG
CGAGGCCAGGTAGGGCAGTTTGCGTCGCAGGCCTTCGAAGTCGCCGTAGCCGTCATCGTT
GGCATCGAAGAACGAGCGCACGTGCAGTTCGTAGATGACGGCGTCTTTGTACCAGGTGGG
ATCGGTCAGGAAGTCGGAGGACATGGGAGAGGGGCAGCAGGGAGAGAGCGGGCGGGATCG
GGGCATCGGGACCGTCAGCGCTCTAGCCGCAGGATGTGCGCGGGCAGCACGTGCGGGTTC
AACTGCACGAAGTTGCGGGCCCCGTGCCAGTGGTAGTACTCGCCGCCGAGGAGGTCGTGT
ACCTGGTAGGAGGCATCCCAGGGCAACGCCAGGTCGTTCATCGGCAGGGTGATCCAGCCG
GATTGCGTGTGGTGCGGATCGAGGTTGACGACGACGAGGATCAGGTTGTCCTCATGCTGC
TTGTAGAACGCCAGGATCTCCGGGTTGTCGATCTCCAGAAACCGGATATTGCGCATGTAC
TGCAGCGCGGGGTTCTCCCGGCGGATGCGGTTGACGCGCCTCATCAGCGGCTGTAGCGAG
TGCGGGTCGTACCAGTTCCACGACCGGATCTCGTACTTTTCGTTGTTGGCGTACTCCTCG
CGCTCGGGGTGCTGGATGTTGTCGACGTGCTCGAAGGGGGGCCCGTAGACGCCATAGGCC
GAGGACATCGTGGCGGCGAGCACGAACCGGATCACGTGGGCCGGGCGGCCGCCGTGGACC
AGGTAGTCGGTCAGGATGTCCGGCGTGTTGGGCCAGAAGTTGGGCCGGAAGAACTCCGCC
ACGTCGGTCTGGAAGAGCTCCTCGGCGTAGGACTGGAGTTCGGTTTTGGTGTTGCGCCAG
GTGAAGTAGGTGTAGGAGTTGTTGAAGCCCAGTTTGGCCAGGGTGTACATCATCTTCGGC
CGGGTGAAGGCCTCGGCCAGGAAGATCAATTCCGGGTGCCGGCTGCGCAGGTCCTCGATG
CACCATTGCCAGAAGGCCAGCGGCTTCGTGTGCGGGTTGTCCACGCGGAAGATGGTGACG
CCGTGGTCGATCCAGAACTCGAAGATGCTTTTGAGCTCCTGCCAGAGGGCCGGCCAGTCC
GGGCTCTCGAAGTCGAACGGGTGGACGTCCTGGTACTTCTTGGGGGGTTCTCGGCGTAGC
GGATCGTGCCGTCCGGGCGACGGCGGAACCAGGAGGGGTGCTCCTTGATGTAGGGGTGGT
CGGGGGAGGTCTGGAAGGCGATGTCGAGGGCGACCTTCAGGCCCAGCGCTTCGGCGCGGT
GCACGAAGCGGTCGAAGGCCTCGATGCCGCCGAGTTCGGGGTGGACGGCTTTGTGGCCGC
CCTCCACGTTGCCGATGGCCCACGGGCTGCCGGGGTCCCCTGGCCGGGCCACCGGGGCGT
TGTCCTTGCCTTTGCGGTTGGTCGTGCCGATGGGATGGACGGGGGGGAGGTAGACGACGT
CGAAGCCCAGCTCCTGGATGCGGGGCAGCAGCTCGGCGGCGTCGTCCAGCGTGGCGTGGG
GGCGCTTGCTGGGGGCCGAGCGGGGGAAGAACTCGTACCAGGCGGCAAAGCGGGCTCGTT
CGGGCTCGGCCCGGACCTCGTAGACCGGGCTGGCAATCGCACCTTCGCGGGGGTCGTACT
GGCGGGCCAGTTCCAGCACCTCCTCCGAGAGCGCCGCCTTCACGTCGCCTTCCTCGAAGG
CCCGGGCCAGCGCCTGGAGCCGTTTGCGGTCCTTCCCGCGGGCCTGCCCGGCGGCCTCTT
GCAGCAGCGCCATGCCGTCGAGCAGTTCGCTGGTGATCTCGTAGTCCGAGTCCCCGCCCT
CGACGCGGCGGCGGAAGCGGTCCTGCCACGTCCCGAAGCGATCCGTCCAGGCATGGACCT
GGTAGGTGTACCGGCCGATCCGCTCGATGGGGAACGAAGCGACGTACTCGTCATTGTAGC
GCAGCACCATCGGCACAGTCCGGTCGGGCGCGCCGTCGAACTCCACCTGCAGCTCGGCCG
ACAGCAGATCGTGCCCGTCGATGATGAGGCCGGCCACCACTTCCACCGTCTCGCCCACCA
CGCGTTTGATGGGCCAGCGTCCGCCATCGACGTGAGGATCTACACGGGTGAGTGCGACGC
GTGACCAGCGTTCGGGAACGGGTGTTGCAGGCATAGACGGCATACAGGGTTTAACGGATG
TTCAAGGGAGCGCCGGGCCGGCCGGTGGTACCCGCCGGGGCCGGACGGTGGAACAGGTTG
AAGCGGTGGAAACGAGCGAAAAAGAACGGTGTGCGGGCCGGCAGGAAGGCTCGTCGTCAG
GAAAAGTTTACGCAGCCGGCTGGTGCTTTGCCAGACGGTTTGCCATACTACGGGCGCGCC
GGCCGGCACACATCGCCCTGCATATTCAGCATTTTCATTGATTCATGATACGGTCTGTTT
CGAAGGATTCCCGTGAAAGGCATGGCAAAAACCCGCCCGCCTGGTACGAGAAGATGCGGG
TGTTGCCGGGGAAGCCGCACCCGCTGGGGGCGACGTGGGATGGCCTCGGCGTGAATTTCT
CCCTCTACAGCGAGCACGCGGAAAAGGTGGAGCTGGTGCTTTTCGACGCGCCGGAGGACA
AGGCGCCGTCCTGGACGGTGGAGCTGCCGGAGCGGACGGGGCCGATCTGGCACGGCTACA
TCCCCAGCCTGCGCCCCGGGCAGCTCTACGGCTACCGGGTCTACGGGCCGTACCAGCCCG
AGCAGGGGCACCGCTTCAATCCGCACAAGGTGTTGCTCGATCCCTATGCGAAGGCCATCG
GGCGGTCGCTCCGGTGGCACACCAGCCTGTTCGGCTACCAGGTGGGCGATCCGCGGGAAG
ATCTGTCCTTCAGCGAGGAGGACAGCGCGCCCTATGCGCCGCTGGGCGCCGTCGTCGAGG
GCGGCTTCGAGTGGGGGGATGACCGCCGGCCCAACATTCCCTGGCAGGATACCATCATCT
ACGAAACGCACGTCAAGGGCATCAGCAAGCTGCATCCCGAGGTGCCGGAGCACCTGCGCG
GCACCTACCTGGGTCTGGCCAGCGAGCCGATCCTGGAGCACCTCAAGCAGCTCGGGGTCA
CCACCATCCAGCTGCTCCCCGTGCATGCCAAGGTGCACGACTGGCACCTCGTCAAGAAGG
GCCTCTCCAACTACTGGGGATACAACACGCTCGCCTACTTCGCGCCGGAGCCGGACTATT
CCACCAACGGCCCGCTGACGGCCGTGCGCGACTTCAAGATGATGGTGCGCACGCTGCACG
CCGAGGGGTTCGAAGTCATCATCGACGTGGTCTACAACCACACCGGTGAGGGCAACCACC
TCGGCCCCACGCTCTCGTTCCGGGGGATCGACAACCGGGCCTATTACAAGGGCAACCCGG
ACAACCTACGGTATCTGATGGACTACACCGGCACCGGCAACACGCTGCACGCCGGCAACC
CGCACGTCCTCCAGCTCATCATGGACAGCCTCCGCTACTGGGTGCTGGAGATGCACGTGG
ACGGCTTCCGCTTCGATCTGGCGGCGGCGCTGGCGCGTGACCTCTACGAGATCAACATGC
TCTCGTCTTTCTTCCAGGTCATCCAGCAAGATCCCGTGCTGAGCCAGGTCAAGCTGATCG
CCGAGCCGTGGGACGTCGGCCCCGGCGGGTATCAGGTGGGCTCCTTCCCGTGGCAATGGG
CCGAGTGGAACGGCCGCTACCGCGACGCCGTCCGCCGCTTCTGGCGGGGTGACAAAGGGC
TCAAGGGGGAGTTTGCCACGCGCATCACGGGCTCCAGCGATCTCTACGAACTCTCCGGCC
GCCGCCCCTTCGCCTCGATCAACTTCGTCACGGCGCACGACGGCTTCACGCTGCAGGACC
TGGTCAGCTACAATCAGAAGCACAACGCGGCCAACCAGGAGGGAAACCGGGACGGCAGCA
ACGCCAACTACAGCACCAACTGCGGCGTCGAAGGCCCCACGCAGGACCCGGAGGTGATCG
CCCGGCGGGAGACGCTCAAGCGCAGCTTCGTCACCACGCTCATGCTCTCGCAGGGTGTGC
CGATGCTGCTCGGCGGCGATGAACTCTCGCGCACGCAGCAGGGCAACAACAACCCCTACT
GCCACGACAGCGAGCTCAACTGGTACCACTGGGACCTGAACGAGCGGCGCAGAGCCTTCC
TGATGTTCGTGCAGAAGGTCATTGCCTTCCGCAAGGCGCACCACAACTTCCGCCGCCGCC
GCTTCCTGACGGGCGAGCCCGACGAGCGGGGCGTCCGGGATGCGCTGTGGTGGCACCCCG
ACGGGCGGGAGATGACCTGGGAGGACTGGAGCCGGGAGGACCTCCAGGCCTTCGGGCTGG
TGCTCCGCGGCGATCGCATCGAGGGTATGGACCGCCGCGGGCGGCCGCTCAAGGACGACA
CCTTCTTCCTGATCTTCAACGGCGGGGAGGACCCCGTTTCGTTCCACCTGCCCGGCGACC
CGGCCGGGACGCCGCCGTACTGGTCGGTGGAATCGGACGTAGGGGCGCATCTGGGCACGC
CCACACACGCCGCGGACGAGGTGCTGGAGGTGCCGGCCCACGCGGTGGCCGTGCTGCGCG
CCCATCAGTCCGGCGAAGACCCCCCGCCCGTCGATGGCGCGGCGGCGGTCAGCGTCCGAA
CAACACCATCCAGGGCAGCGGCAGCGACGAAAGCGTGAGTTGGTAGGTGGGCGGGATGTG
GACGCCGCTGAGCACCTCGGTCCAGGTGTAATCGGCCAGCGTGTCCGGCATGGGCAGTTC
GGGCACGGGTCGGTTGCGACGGTGCTTCGGGTGACGGGAGACGACGACGAGCAGTGCCTG
GTCGTGCGTTTCGCGGGCGAAGGCGATCCAGTGTGCCTGTCCGGGGCCTTCCAGGGACAG
GTCCCGGTATCCGGCGTGTTCGAAGAAGTCCGCGTGGTCGCCGCGCAAGCGGAGCAGCCG
GGCCAGGACGTAGCCCTTGAAGCGGGGGTCCCGGGCGTGCATCATCGAGCGCAGCGTCGG
GATCTGCGGGGCCTCCAGCAGCGGCGCCAGTTCGTCGAGCAGCGCCTGGCGACGGGCATA
GTCCACGGGCCGGCGGTTGTCGGGGTCGACGAGGGAGAGGTCGAGCAGTTCGGTGCCCTG
GTAGAGGTCCGGGACGCCGGGGGTGGTGAGCTTGAGGACGAGCTGGCTGATGGAGTTGGC
GAAGCCGAGTTGGGCCAGTTCATCGGCCAGATCCCGGAGGGCGTGCGGGGTGCGTTCGTC
CGTCGTGACGCCTCGCACGAAGGTTTTCAGCGCTGTCTCGTAGGCGTCATCCGGGTTGAG
CCAGCTCGTCTGCTGCTTGCTCTCGCGAGAGGCCTTTTGCAGGTAGGCCCAGAGGCGGTC
CGGCAGCGTCGAGGGGTCCGAGTCTTCCCAGAGCGCGGCCAGGATCTGGTAGAAGAGGTA
GATGTCCGAGGCGGACGGGGCACCCTCGGAGCGATAGTCGGCGGCGATGGTATCCAGGGC
CTGCACGGTCTGTTGCCAGAGGTCCGGCACTTCGGCCAGGGCCACGAGGCGCATGCGGGT
GTCCTCGCCGCGTTTGTGGTCGTGCGTGGCGGTGGCGAGCAGGTTGCGCGGGTAGCGATG
GGCGCGGAACCGGGCCCGGGCGTGGAAGGCGTGGCGGGAGCGCACCGGCTCGTCCGGTTC
GCCGCCTACCTCGTTCAGCGCGGCCAGCGGCAGGTAGCGGTAGAAGGCCGTGTCCTCGAC
GCCCTTGGCGGCCACGGGCGCGGTGTACTGCTGGAAGCGGCCCGTCCAGGCCTGCTGCAG
CGGCTGCAGGTCCGGGTGCACCTCTCCCAGGATGACGCGGCCGACGAAGTGGAAGGCCGT
CGGCTCGACGGCCGGGTTGCGCTGCAGGGCCCGGTAGACGGCCTGCAGGATGACTTCGCG
GGCTTCCTCGGGGTCGTGGGGCAGATAGGTGCGGTAGCGCCCGAAGGCGGCGACGATCTC
GGCGAGCGCCTCGCGCAGGGCCTCCAGCGTGAAGTCGCGCGTGTGGTAATCGGCCTCGGA
GATGCGATCGAGTTCGTAGGCCAGGCGGAAGAGTTCGCTGGACAGCTTCGTCTCCATGAC
GAGCATCTTGCTGCGGTAGACCTCCCGTTCGTAGCTGCGGGCCTGCGGGACGAAGCGCCG
GTAGCTGCGGTGCAGGTCGTGCAGGCCGTCGGCCCAGAGGAGCACGCCCATGACGTCATT
CAGGAACTCGTAGCCCGTCGTGCCTTCCACGGGCCAGGCCTCAGGGAGGGTCTCGCCGTG
TGCCAGGATCTTCTCGACCCAGATGTGGTCGGCCCCCAGTTCGCGGAGGCGTTCCAGGTA
GCCGTGCGGGTCGAAGAGTCCGTCGATGTGGTCGATGCGGACGCCGGCCACGCCCTCCTG
CGCCAGCAGTTCCCCCAGCAGCCGATGACTCTCCCAGAAGACCTGCGGGTCTTCCATGCG
CAGGGCCACCAGTTCGTTGATGTCGAAGAACCGGCGGTAGTTGATCTCGTAGCCGGCCGT
CTTCCAGTAGGAGAGGCGCCAGAACTGCCGTTCGAGCAATGCGTGCAGCGCCGGGCCGGA
GAAGGCGGCCAGGATCGGCGCCAGGTCGAGGCGGTCGGCCAGGGCACGGAGGCGGGTGCG
CAGCGTCTCGGCCTTGTCGTATTCGTCGGGGGCGAGCGAGGCGTAGGCGCGGTGGAGGTC
GTTCAGGTCGAAGTAGGCGTCGGTGCGCTCGAAATGGGGCAGGGCCTCTTCGAGGATCCG
GGCGTAGGTGGCCGGGGCCAGGGCGAAGCGGTTCTCGAAATAGGCGGCGTAGAACCGGCC
GTCCTCGTAGGCCAGCGCGATTTCGCCGTCGTCCAGCGCCTCGCCGTAGGGACGGCCGAG
GAAGGGCAGGAGGATCTTGCCCTGCAGCTCGGGCTTCAGAGGGTTCCAGTCGATGTCGAA
GAAGGCGGCATAGGGCGAATGCGGCCCGTAGGCCAGGACGTCCTGCCAGTAGGCATTGTT
CGGGCCGACGCCGGCGTGGTTGGGGACGAAGTCCAGGATGAGTTGAAGGCCGGCGCGGTG
AGCCGTGGCGCGCAGCCGGTCGAACGCCTCGCGCCCGCCGAAGTCGGCCCGGATGGCGTT
GTGGTCGATGACGTCGTAGCCGTGCAGGCTGCCGGCCCGCGCTTCGGTGATGGGCGAGAG
GTAGAGGTGGCTGACGCCGAGCCGCGTGAAGTAGGGCACCAGCGCTTCGACGGCATCGAA
GCCGAAGTCGGGCGTCAGCTGGAGGCGGTAGGTGGCAATCATGAGGGGAGGGCGAGTCGG
TAGGAAATCAGGTCGATCCACAGGCCGCCGGCGGTGGTCGGCCGGCGGTCTGGCTCTTTC
CTACTCATGCCCTGGCCTCAGGATCTCCCCCCGGAGCGGGGAAGGGAGGCGCCGCCTCCA
GGCCCGGTACCGTATCGTCGCACAGGGCCCGGTACCCCGGGTCCCGCTGTCAGAAGGTGT
AGTAGAACGTGAACCGGGCCAGCACGTCGCTGTCCGGCGTCGCGCCGGCAGCGTTGCTGT
AGGTCACCACCTCGACGTTGGGCATCACGTGCACCTGGTCGGTGAGGGCATAATCAAGCC
CGGCAACGATGAAGCTGGCCTCGGCATCCGGGGCGAAGGGGACGTAGGCGATGCTCTCGG
CTCTCGGGTTGGGCTGGAACTGGTGGTCGAGGCGGGCCAGGGCATGGAGCCGGTCCTGCA
GGCGTACGACCCCGAAGACGGAGACGACGTCGAAGGTATCCTCGCCGCCATCGGCTTTCT
GCTGGATCTGGTGTGCGACCTGCACGCCGAGGCGCCCTTCCTTCCGGCTGTACCAGGCCG
CCCCCTGCACCGTCGCCCGGTTGGTGCGGCCGGGCCGGTCTTCGTAGTCGGCATAGCCCT
CCACGGTGAAGGCGTTCACCGGCGAGAAGGCCAGCGAAGCCAGCACCTTCTTGCCCTTGT
CGGTTTCGGTGCCGTTGCTGGCGCCGTTGGCCACCATCACGTGGTACTGCACCCGCCCGT
CGGCGTCGAGCGTGCCCCTGGCGGCCAGCCCGAAATCCCGCGAGGAGCCGAACTTGTACA
GGTCCAGGGCGGTCTTTTCGACGGAGCGGTAGCCCCAGGCCTTCTCCAGACGGTCCCAGG
TGGGCGTCGGCGAGATCCCGAGCAGGAGCGTGTGCCGTCCGTTGGTCCACTGTACGTAGG
CATCTTTGACCTCAGGTGTCATCTTACTGCTCGAGGTAAAATCGCCGGGCTGGCTCATTT
CGGTCCGTAGCCGCACGGACCATCTCTCGGCCACGCGCTGGTCGAACGTGAAATAGATCC
GCCGGAACCAGAAGCCGTTGCGCTCTTCCAGATCCGGGTTGTGGCTGGCGGCCACGTAGT
AGTAGTCGCCGAACATGTAGCCGCTGAACCTGGGGCTCTGAGCCGCGGCGTTCTGGAGCC
CACCGAGCAGGAGGGTGAGTCCCAGCATCAGCAGCCGGCCAGGGCGGGCCGTATGACGGA
TCATAGCACAGTCTCCGATGTCCTGTTGTCGAGGGGTCTGGCATCGTGCGGCGGGCCTCG
CGCGAAACGGCAGAGGCCTGCGTACACGCAGGATGCTGATGGGGCGGAGGCAGCATCCCG
CCGCGTGAAAGGATGTGCGGGCCGGGTCCCTTCAGAGGCGCCGCACATCAGATGCAGGCG
CAAGTATACGCACCGGCATGCAAAAATAGACCCTAGAACAAGGCCCCGGCCGGATCGGGG
CGCCAGAACTGGAGCACCTTCATGTAATTTGCACGCTCGAAGGCCGTCGGCTCGGCGACG
TGGAGCTGGCTCATGCTCCCCTGCATCTGCCGGACCGACTCGTACTCGTGTTCTTCCATC
CAGACGGCCAACCGGGTGCGGATCTCGCCGATGCGCTGGAGGCCGTTCTTCAGCAACTCC
GACGCCACCATCGTCACCTGCGCCCCGGCCATCAGCCCCTTGATCACGTCGATGTGCGTG
TGCACGCCGCTGGTGAGGGCCAGGTCCACGTCGACGCGTCCATAGAGCAGCGCCACCCAC
CGCAGCGGCAGCCGCAGTTCGTCCGACGTGCTGAGAACCAGGTGCGGCGTCACCTCCAGG
CGCTCCAGGTCGAAGTCCGGCTGGTAGAAACGGTTGAAGAGCACGAGCCCGTCGGCGCCG
GCCTCGGCGAAGCGCCGGGCCATGTGGGCCAGCGCGCTGAAGTAAGGACCGATTTTGACC
GCCAGCGGGATGGAGATGCTGCTGCGCACGCCCCGGACGACCTTCAGGTAGCGCTCCTCG
ACCTCGGCTCCCGACAGGTTCGGGTCGGTCGGGAGGTAATAGATGTTCAGTTCGAGCGCG
TCGGCGCCGGCTTCTTCGATGTACTGCGCGTAGCGCGTCCATCCCCCGGCGGAGATGCCG
TTGAGGCTGGCGATGATGGGAATGTCGACGGCCTCCCGGGCTTTGCGGATCTTCTCCAGG
TATTCCTCGGGTCCGACGTGGTAGCTGCCGACGTCCGGGAAGTAGCTGAGGGCTTCGGCG
AAGCTCTCCGTGCCGTAGTCGAGGTAATGGTCGAGCCGGTGGCTCTCGCCGGTGAGCTGT
TCCTCGAAGAGGGAATGCATGACGAGGGCCGGCGCGCCGGCATCCTCCAGCCGGCGGATC
GTGTCGAGGCGCTCCGACAGCGGCGAGGCCGACGGCACGATGGGATGGGCGAGGGGGAGG
CCGAGATAGGTCGTCGTCAGGTCCATGGTCGATCCTCTCAGGGTTGGGCAGATGCGCCGG
GCAGGTGCGGGGTCAGGGCCGTGCGGGCCGGTCAGGCATAGCCGGGCGGGAGCTTGCCGC
GGGCGGCCGGTTTCGCTCCGGCGGGCGCTGCTCCGTGCTCCGGCGACGGCGCCGGGCGGG
CCGGCGGGGCCGGGGCGCCGTCGCCGCCGGCCTCGCCCTCGGCGGCCATCTGTTCGTACT
TCTTCCATCGGGCGTTGACGATGGCCTGGGCCTCCTTCAGGAACGCCTCGGCCGCGTCCG
GGTGGGTCTTCGTCAGCATCCGGTACCGGTTTTCGTGGTAGATGTAGTCCCTCAGCGGGA
TCTTCGGCGGCCGGGAATCCAGCTGGAGCGGGTTGAGGCCCCGGGCGGCCCGGCGCGGGT
CGAACCGGTAGAGCGGCCAGTAGGCCGACTGCACGGCGAGGTCCTGCTGGTGCATGCCTC
TGGCCATGTCGATGCCGTGGGCGATGCAATGGCTGTAGGCGATGATGAGCGAGGGGCCGT
CGTAGGACTCCGCCTCCTCGAAGGCCTTGATCGTCTGCGTGTCGTCGGCCCCCATGGCGA
TCTGGGCCACGTAGACGTAGCCGTAGCTCATCGCCATCATCCCCAGGTCCTTCTTGGGCG
TGGGCTTGCCGCCGGCGGCGAACTTGGCGACGGCCCCGAGGCCGGTGGCCTTGGACGCCT
GCCCGCCGGTGTTGGAGTACACCTCGGTGTCGAGCACGAGGACGTTGACGTTCTTGCCGC
TGGCGAGGACGTGGTCCAGCCCGCCGTAGCCGATGTCGTAGGCCCAGCCGTCGCCGCCGA
CGATCCACAGGCTCTTGCGCGCCAGCACGTCGGCCAGGCTGAGCAGGTCCTGCGCGGCGG
GGTCATCGAGGCCGGCGAGGCGCTCCTTCAGCACCGCGATGCGTGCGCGCTGGGCGTCGA
TGCCGGCCTGGGTGGACTGGTCGGCCGTCAGCAGCGCGTCGGCCAGGTCGGGGCCGATGG
CCGGGCGCAGCCGCCCGACCAGCTCGCGGGCGTAGGCTTCCTGCTTGTCGAGCGCCAGCC
GCATGCCCAGGCCGAACTCGGCGTTGTCCTCGAAGAGCGAGTTGCTCCAGGCCGGGCCAC
GGCCCTCCCGGTTGACGCTCCACGGCGTCGTCGGCAGGTTGCCGCCGTAGATCGACGAGC
AGCCGGTGGCGTTGGCCACGATGGCGCGGTCGCCGAAGAGCCGGGTGAGCAGGCTCAGGT
AGGGCGTCTCGCCGCACCCGGCACAGGCCCCGGAGAACTCGAAGAGCGGTTCGAGCAGTT
GCACGTCCTTCGACTTCGTGAACTTCAGCGGGCAGGCCTCGTCCCGGGCGATCTCGGGCA
GGTCGAGGAAGAAGTCCCAGTTTACCCGTTCCTGTTCGCGGAGCGGGCGTTGCGGCGCCA
TGTTCAGCGCCTTGCGGCCGACCTGGCGTTTGTCCTTGGCCGGGCAGACCTCCACGCAGA
GCCTGCATCCGGTGCAGTCCTCCACGGCCACCTGAAGCGTGTAGAGCCGGTCCGGCAGCT
CCCGCCAGCGGGCCGGGGCCGTCTTGAAGGCCGGCGGCGCCTCCGCCACGGCCGCTTCGT
CGACGAGCTGGGCGCGGATGACGGCGTGCGGGCACACCATCACGCACTTGCCGCACTGGA
TGCAGATATCCGGCTCCCAGACGGGCACCTCGAGCGCCAGGTTGCGCTTCTCCCAGCGCG
TCGTGCCGCTGGGGTAGGTGCCGTCGGCCGGGAGCAGGCTGACCGGCAGGTCGTCGCCGT
GGCCGGCCATCATCGCCGCGGTGACCCGTTGCACGAAGGCGGGGGCCTCGGGCGGTACGA
CGGGTGGCCGCGTGATCGGGCTGGTCGCCGCCTCTGGCACCGCCACCTCGTGCAGGTGCG
CCAGCGCCGCATCGACCGCCGCGAAGTTCATGCGGACGACGGCCTCGCCGCGCTTGCCGT
ACGTCTGCTCGATGGCGTGCTTGATCCGGGCGATGGCTTCATCCCGCGGCAGCACGCCGC
TCAGCGCGAAGAAGCACGTCTGCATGATCGTGTTGATGCGCACGCCGAGGCCGGCTTCGC
GGGCGACCCGGTAGGCGTCGATGACGTAGAACCGGAGGCGCTTGGACAGGATCTCTTCCT
GTACCTCCCGCGGGAGGCGATCCCACACCTCGTCGGGGCCGTAGGGGCTGTTGAGCAGGA
ACGTGGCGCCCGGCTCGGCCAGGGCCAGCGTGTCGTAGCGCTCCAGGAAGCCAAACTGGT
GGACGGCCACGAAGCCGGCCCGCTGGATCAGGTAGGTGCTGCGGATCGGATCGGGGCCGA
AGCGCAGGTGCGAGATCGTCCGCGCCCCGGCTTTCTTGGAATCGTAGACGAAATAGCCCT
GCGCGTAGAAGTCCGTCTCCTCGCCGATGATCTTGATGGAGTTCTTGTTGGCCCCCACCG
TGCCGTCGGAGCCGAGGCCCCAGAAGACGGCGCGCGTCACCGCGTCCGGCTCGGTCGAGA
ATGCCGGGTCGTAGGGAAGGCTGGTGTGGGTGATGTCGTCGTGGATGCCGATGGTGAAGT
GGTTCTTCGGCCGCTCCCGGGTCAGTTCGTCGAAGAGGCCCTTGACCATGGCCGGGGTGA
ACTCCTTCGAGGAGAGGCCGTAGCGACCGCCGACGATGCGGGGGAAGGCGGCGAAGGGGG
CGGTGCCGGAGGCCATGGCCTCGCTGACGGCGGTGACCACGTCCTGGTACAGCGGCTCGC
CCGCCGCGCCCGGCTCTTTCGTCCGGTCCAGCACGGCGATGGCCCGCACCGTGGGCGGGA
GCGCGGCGAGCAGGTGCTCGGCCGAGAAGGGCCGGAACAGCCGCACCTTGACGACGCCGA
CCTTCTCGCCCTGTGCGGTGAGGTATTCGACCGTCTCGTGGGCCGTCTCGACGCCCGAGC
CCATGAGCACGATCACCCGCTCGGCATCCGCGGCGCCGACGTAGTCGAAGAGCTGGTAGC
GCCGTCCCACGCGCTCGGCGAACCGGTCCATCACCGCCTCCACGATGCCCGGCGTGGCGA
GGTAGTAGGGGTTGACCGTTTCGCGGGCCTGGAAGAAGACGTCCGGGTTTTGTGCCGTGC
CGCGGATGAAGGGGCGGTCGGGCGAGAGCGCCCGCCGGCGGTGGGCCTGGATGGCCTCCG
GGTCGAGCAGCGCCCGCATGTCGTCGTCCGTCAGCGGCTCGATCTTCTGGATCTCATGGG
AGGTGCGGAAGCCGTCGAAGACGTGGAGGAAGGGCACGCGGCTCTCGAGCGTGGCGGCCT
GGGCGATCAGCGCGAAGTCGTGGACCTCCTGCACGGAGCCGGCGAAGAGCATCCCCCAGC
CCGTGGCGCGGGCGGCCATCACGTCCGAGTGGTCGCCGAAGATCGAGAGCGCCTGCGCCG
CCACCGAGCGGGCGGCGATGTGAAAGACCGTCGGCGTCAGCTCGCCGGCGATCTTGTACA
TGTTCGGGATCATCAACAGCAGGCCCTGGCTGGCCGTGAAGGTCGTCGTGAGCGACCCGG
CCTGCAGGGCGCCGTGGACGGCCCCGGCGGCACCGCCTTCGGCCTGCATCTCCACCACCT
GTGGCACCGTTCCCCAGAGGTTGGTTTGCTGCCGGGTGCTCCACAGGTCGGCCAGTTCGC
CCATGGGCGAGGCCGGGGTGATGGGGTAAATGGCGATGACTTCGTTCGTCTTGTGTGCGA
CGATCGCGGCGGCTTCGTTGCCGTCGATGGTGACGGAGCGGCGCATGGCATCCTCCCGGC
AGAACGTGACGTGGACCGGACGTGTGCGCCGGCGTCGTGGAGCCGATGCGCACAGGGGCA
AGTAAGCCGGAAGCGCTTACGATGCCTGACAGGAGGTGCCCGCGCCGGGTGTGGTTGATC
CTCGGTGCTCCGGGTGAGGGATTGCCCTACGGGTTCCCCTGCATGATGAAGGGTCCGGGC
CGTGGCGCACGCCCGGGCCGGCGTCATTCGGCCCCGGCCAGGTGGCAGTCGGCCGTGCGC
CCGAGGGCGGCGAGCATATCCTCGGCGCAGGTGAGCTTCACACGCGGGCGTCCCCGCTGC
CGGCCCTGGGTGGTTTCGATCTCGTCCAGCCGTTGCCAGTCGGCATAGGAGAAGAAGCAG
GGCCGGCGCGAACGGATGAGGTGCAGCACGGCCTCGGCGGAAGGCTCCGGCGGGTCGAGC
AGGCGGCCCTCGCGCAGGTCCTCCAGCATGTGCTCGACCGTCTCGACGGCGTCGGCCTTG
TTGGTTCCGATCACGCCGGTCGGGCCGCGCTTGATCCAGCCGGCGACGTACTGGCCCACG
ACGGGGCGGTCGTCGTCCAGGATGCGCCCGCCGTCGTTCGGGATGACGCCCTGGCGGTCG
TGGAAGGGGACGCCGGGCAGCGGCACGCCGCGGTAGCCGACCGAGCGGAAGACCAGCCCG
ACCGGTAGCGTCTCGAACGTATCCGTAGGCTGCGGGCGCAGGGAGCCGTCGTCGCCCCGG
ACGAGCCGGTTGCGGACGAGCTTCAGCCCGCCCACGTGCCCGGTGCCGTCGTCCAGCACC
TCGACGGGTGAGACGAGGAACCGGATGGTCAGCCGCTTCGGCTTGCCGCTGAGGGGGCGC
CGGGCGTAGTCCTGCACGATCTCCACGTTCGTCATCACGGGGCGGGGGGCATTCTCCAGC
TCGGCGGCGCTGAGCGGATCCAGTTCGGCCTCGTCCGGCGGCACGCGGACGTCGGCCCCG
TCCAGTTCGCCCAGTTCCTTGATCTCGGCGTTGGTGAACTTGGCCTGCGCCGGTCCGCGC
CGGCCCAGGATGAACACCTCGCGGACCCGGCTCGCCCGCAGCGCGTCGAGCGCATAGTCG
GCGATGTCGGTCCGTTCCAGCTCTTCCGGCGTGCGGCACAGGATGCGGGCGACGTCGATG
GCCACGTTGCCCACGCCGATCACGGCGACGCGCTCCTGCGCCAGGTCGAACGTGCGATCC
TTGAACTCGGGATGGCCGTTGTACCAGGCGACGAACTCGGTGGCGGAGTGGCTGCCGTCG
AGGTCTTCGCCCGGGATGCCGAGGGAGCGGTCCGTCTGGGCGCCGGTGGCATAGAGGATC
TGGTGATAATGCCGCTCGAGGTCGTCCACGGTGACGTGCTCGCCCAGGCAGACGTTGCCG
AAGAACCGGAAGCCGGGCAGGGCGGCGATCCGGTCGAAGACGCGGGTGACGTTCTTGATC
TTCTGGTGGTCCGGCGCCACGCCGGCGCGGACGAGCCCGTGGGGCGTCGGCAGCTTGTCG
AACAGGTCGACCTCGACGGTCAGGTCGCTCTGGCCGAGCAGGTGCCCGGCGGCGTAGAAC
CCGGCCGGGCCGGCGCCGATGATGGCGACGCGAAGGGGGTGGGAAGCGGTTCCAACGGAC
GGCATGAAGGCGACGGGCTGGTTCGAAGGGGGAAGCCGGGGCGAATCGTCTGCGGGACGG
CCGGCGGGTCGGGCCCTCCTCTATGTCGCCACCCAAGCTGACGTTGTCAAGCCGCGGGGG
CTGACGGGTCTTCTCCTACTCGGGCTGCGGGTGGGTTTCCCACCAGGGACGGGTGGGTGG
GGGTTCGGGTGTGGGGGATGGCGTGGGCTGCGGCTCGGTAGGCTGTGGTGGGGAGGGCGT
CGGGGTCGTGCGGGGCGGGTGCAGGGCCGGGAGTGCGCGCAGGCGCAGCAGGTAGCCGAG
GTAGCCGGGGTAGGTCACCGCCGGCAGGGCCGAGGCGCGTTCCAGCACCTGCCGGCGCTC
GACGTCCTGCACGCGGATCTTCTCCCGGAGCCGCTCGATCTCCTCGTCGAGGGCGGACAG
GTGTTGGTGGATGCGGCGCTGGAAGCGGCGTTCCTCGGCCGGGGAGAGGGCCTCGGGCAG
GTCGTCCTGCACCTCCGCGGCCAGGGCGGCCCGCCACAGCCCCACGCGCGCACGGCTCTC
GTCGCTGATGCCTTTCACGGCAGCCAGCCGCTCCGGGGTCGCCTGGTAGGCCGTCCGGAT
GCCGGCGGCTTTCAGCCGCACGACGACCTTGTGGGTGATGCCGTCGAACGAGGAGGCGGT
GCCGACGAAGTGGTGTTTCAGGTGATGGGCCAGCCGTTCGTCGCGCAGTTCGGCCAGCCG
TTCGGCCCGCAGGGTGTCCGTGCGGTGGACGAAGGAGGTGCGTTCGTGCTGGAGGCGCTC
GATCTCCTGGCGCAGCCGGTCGATGGTGCGGTCGATGTAGTGCACCTCGCGGCGCAGGCG
GTGGCGGCGGCGCACGACCGGGAGCCGGCGGTAGCGGTGTACGCTCAGGCCGATCAACAC
CCCCCCGAGCCCGAGGCTGGCGAGCAGGGGGAGGGTCCACCCCAGCGCGCCGAAGGCCAC
GGCGGCCGCGGCGAGCACGACCAGGGCCGGCGCGAACAGCCGATCCGCCAGAGGACGCCG
GGTCGGTCGGCGGGGCGACCGGGCGGCACGCCGGCGCTGGAGTCGCCGCAGCGACGCCCC
GCCCGGCGTCGCCGGGCCGTTCCCCTCCAGCACCGCCTCCAGGGTGGGGACCCGCTCGGG
CTCCAGGTAGCAGGCCTGCCGCAGCGCGGCGACGAGCGGCGCCAGGGCGTCGAGCCGGGC
GAGGTCCTGCATCAGGGGAGAGGCATCGGGGTCGAAGAAGTCGGCCGCGCGGAAGAGCAG
GTTCTCGCCGGTGTCGTAGCGCGTCCACAGCGCCGGATCCTGCCGGCAGGCCCGCAGCGC
CACGTAGACGGCCAGCCCGGCGAAGCGGTCCAGGTAGGGGCCGAAGTCGCCCTCGTCCCG
GTCCGGGTGCTGGAAGTTGCGATGACCCACCTCCGGGCTCTTGCGGCCGGCCAGGGCCGG
CACGAACATCGTATCATAATCCACCAGCCGCAGTTGCAGGTCCCCGGGTTCGCCGGCGAC
GAGCACGTTGCCGTGCTGGAGATCCCCGTGTGCGATGCCGGCGGCTTCGAGGTCGGCCAG
CATCCGCCGCCAGCGGGCGGCCAGTTCGTCCAGCACCTCCGGCGTCGCCCGGTGCGCGGC
CACGAACGCGTTGAGCGGCGTCCCCTCCACCCAGGCCATCTTCAGCAGTGGCCACGTCTG
CCCGTCCACCCGGATGCCGGCCGGCTGGTAGTCGAAGGCCACGGTGTAGGGCCGTGCGGC
CTCCCGCAGGTGCCGGGCGATGGCCTCGTAGCGCGCCGCCTGGTCCCGAACCTCGGTCAG
GAAGCACTTGACGGCCCAGCACCGGGTGCGCGTGCGGGCCTGAAACACCGCCGCGAAGGC
GCCCGTGATGACCCGCGGCAGCCCCAGCGCCGTCGTCTCCAGTTCGGCCTGCTGCAAGGT
CGGGTCGGTGAAGGCGACCTGTGGAACCTGCAGAGCGTCCTGATAATCGCCGGGCGTGGG
ATAACGCATGGTCGAGGGTCGAAGGTCGAGGGTCGGGTTGTTCACCGCGCTCGGGGAACC
CGTGCTGGGGGCAGGCACAGCCTCACGAGCGTGACGTCGTCGTTGCGGAGGGTGCCGTCG
GCGCGGGCGGCGTCGACGTGCCGGCGGAAGTCGGCATCGGTCCAGCCGAGCGGGGCGGCG
GGGTCGGTGCGCAGCAGCCAGGCAGCGAGGGCATCGGTGGCGAGCAGGAAGACATCGCCG
GGGTGCCAGGTGCCCTCCGTCGTCTCGACGGGTGCCGCGGGGCCGGTCTCCCGGCTGGCA
AGCAGCGCCGGCCGGTGGGAGAACGCCGCCGGGTCGTCGAGCGGCCAGGCCATGACGAGC
GCGGCGTCTCGCACGTGCAGCAGGCAGCAGTCGCCCACCGCCAGGGCCTGCCAGGTGCCG
TCCGGGGCGACGGCGAGGCTGAGCAGCGCGGCGAAGGCGCCCTGCTCGGCTTTGGCGGCG
GCGTACCAGGGCAGCGCCGGCAGGCGGTCCGCGACGGCGCGGGCCCAGGCGGCCTGCCAG
GTGGGGAGGGCCGCTTCGAGCGCCCCGGCACGGGAGACGCCGTGTGCGACGGCGCCCCGG
ACGAGCTGCTCCGCCCAGGCCCGCGCAAAGGCCGACTCGGTCGCTCCGTCGGCCACGGCG
GCGCGCAGCGGCGAAGAGGACACCGCCCAGGCGTCCTCGTACTCGTCCATGGCGTGACCG
GCCTTCGGCAGCCGGAAGGTGCGGATCTGCGGCGTCATCGCAGGTTGCTCGGCCGCGTTC
CGATCTCCAGAAACCGCACGAGCGCCGCCGGACTGGCGTTGAAGATGAAGCCGCGCGTGT
CCAGCGTGATGCGATAGCCCTCCTGCTCGGCGGCGGCCCGCATGGTGAACGGCAGGATGC
TCGACATCTGGAAGAGCTGGAGGGCGTAGGCGTCGTCGGGCAACTCCGCCGGCGAGTCCG
GCAACTCCACGGCCGGCTCGTCGACGCTGGAGAGGTGGACGTTGAACAGCAGCACCTCGC
CGTCGTCGGTGGCGAAGGAGCGAAGTTGCTGGGCGTACTTCAGCGGGTCGCCGTCGGTGG
CTTCGCCGTCGGTGACGTTGACGACGATGGGCGGAAACCCGTGCGGGTGCGCATCGATCC
AGCGGCGGACGGTGGCGGCGGCTTCGTCCAGCGCCTGGCACATCGGCGTGCCGTTCTTGG
CGTGCGGATCGAACCAGACCGGCACTCTGACGCGGCGCTCGACGAAGCTTCCCTGCCCGT
CCGGTACCCGCTTGAGCCGCTCTTCGAGGCGGAGCGGGCGTTCTGCCAGGTGGCTGATCG
GGATCAGATTTCCGGGCTGTTCGAAGCCCTCGGCCGGCGTCAGCAGCGGCTGCACGCGGT
CGCCGTAGCCGATGACGCCGACGTGGAAGTAGTCGCGCACCCCGTCTTCCTTGGCACAGC
GGAGGATGAGATTCTGCAAGAGGCGGTTGACTACGTCGGCCAGCACGCGGGCCTTGCTGG
GGGCGGCGTCGCCTTTCTGCTTCGCCCCCCGAATGACTCCTGCATCGAAGCCGACTGGTC
CAGGAGGAACAGAAACGCCGTGGGGGACTGCCGGCTGATCTCGGCGGAATAAGGCATGGG
ATCGGTACGAATGGGACGATCGGGGTAGTCGCTTCGATATACCGGGGCCTGGCCTGCAGG
ATTCAGGGGGAACGGTGAGAAGCATGGAAAGAGCGGGGGCGCCGTCCGCCGCGCAGGGGA
CCACGCAGCACGCGGTCGGTCCGCCTCATGCTTCCTCCCGAGGCAGCGTCAGGCGAAAGG
TGCTGCCGGCGCCGGGAGTGCTGGTCACGGACAGGTCGCCGCCGTGGGCGCGGGCGATGG
CGTGGCTGATGGCGAGGCCGAGGCCGGTGCCTCCGGCGCCGCGGGTGCGTGCATGGCGTC
CTCGGTAATAGCGCTCGAAGACGTGGGCCTGCTCCTCTGGCGTCAGACCCTCGCCCGTGT
CGATCACGTCAATGTGGACCCGATCGGGCTCGGCGGTGGCGCGGAGGCGGACGGCACCTC
CGGGCGGGGTATGGCGGCGTGCATTGGCGAGCAGGTTGTCCAGCACCCGCAGCAGCCGGA
CGCCGTCGGCTTCGAGGAGGGGCAGATCCCGGGGCAGGTCCAGGTCGAATCGGATGCCGG
CCTGTTCGAAGGCGGCACGGTGTGCGCGGGCGGCGTCGGTGAGCAGCTCGGCGAGCGGGA
TCGGCTCGCGACGCAGCGGGGCCGGGATCTGGTCCAGTTGACTCAGTTCGAACAGATCCG
AGACGAGCCGGTGGAGGTACCGTCCCTGCCGGGCCGCCGTTGCCAGGGCCTCCCGGGCGG
CTTCCGGGCGGCCGGAGGCGAGGTGGCGTTCGGCCTCCTCCAGATAGCCCTGCAACGCCG
CCAGCGGCGTCCGCAGGTCGTGCCCCACGTTGGCGATCAACTGGCGGCGGAGCCGGTCCG
TCTCGCGCAGCACAGCCATGCTCTGCTCCACCTCGGCGGCCATGCGGTTGATGGCGGCGG
CCAGGCGGGCGAACTCGTCGCGGCCGTCCGCCGGCAGCCGCGTGCCGTAGTCCCCGGCGC
CGATGCGCTCCACCCGCGCCGTCATCCGCCGCAGCGGCCGGACCAGCCGATCTGTGAAGA
TCGCCCCCAGCAGCAGCGCCAGGACCACGGCCAGGAGGGCCACGGCAATCATGGCGCGTG
CGAAGGCCGTCCGCGTGCCGGCCAGCTCCCGTGCCAGGGCGTTGGTGAGTGGCTGCACGA
GCAGCCCCCCCACGAGCAGCCCGTCCGGGGCGTAGACGGGCGCCAGCGCCCACGTCCCAC
CCGGTTCGTCGGGGTCGAGCCGGACGACCACGTCGCCGGCGGCCAGCAGGCTGTCCAGAC
CGGGGGGCGGGGGCGAGGCATCCGCCGGGGCCGGACGCGCCTCCGGGAACTCGTCCGGGT
CCGGGAGGACGACCCGCAGCACGGTGCCGTCCGCGCCGAGCAGGTAGATGGGGTCCGGGA
AGCGGCGGGCGAGGTCGAGGTACAGCAGCGGGGGGAGGCCGGCGAGGCCGTCGTCCAGGG
GGGCAGCGCGTTGCTCGATCTCCTCGGCCAGGTCGTCCAGGCGGAGGCGCAGGCTGTTGG
CGGCCAGGTCCAGCCCCCGGTCCAGCGCGAACCACGCGCTCAGCCCGACGGCCAGCAGCC
CCGTTGCCACCTGCACGCCGACGAGCACGCCCGCCACCTTCCAGAACACGGAATGCCAGC
GGTCCGGACGCGCCCGTGTGGCTTCCGGCACCCCGCCCGCCGGGGTCGCCGGCGGCTCCG
GCGTCGGCCGCCACACCTCACCCTCGCCGGTCATGCCTCCGGCTCCGACTGGAACTTGTA
GCCGACGCCCCACACCGTCTTGATGAAGCGGGGGTTGCCGGGGTCCACCTCGATCTTGGC
ACGCAGCCGCTGCACGTGCGAATCCACGGTGCGGTCATAGCCCTCATACTGGATGTCCCA
GACCTGGTCCAGGATCTGGGTACGGGTGAAGGGGCGATCCGGGCTGCGGGCCAGGAACAG
CAGCAGGTCGAACTCGCGGACGGTCAGGTGCACGGGCTGGCCGTGAAGGCGGACGTCCCG
GCGCACGGGGTCGATGCGCAGCCCATCGACGTCGATGACAGCGTCTGCATCGCCGCCCTG
GCGGGCCTGTTCGGCTGTGAGCCGGATGCGGCGGAAGGCCGCTCGCACCCGCGCCACCAG
CTCTTGCAGGCTGAAGGGCTTGGTGACGTAGTCGTCCGCGCCCACCTCCAGCCCGACCAC
CCGGTCCACCTCGGCGGTGCGGGCGGTGAGCATGATGATGTAGAGTAGCGGATAGGCCGC
ACGGAGGCGACGGCAGACCTCGAGGCCGTCCATCTCCGGCAGCATCACGTCGAGCAGGAC
GAGGTCCGGCGGGTGAGCGGCGGCCTGCTCGAGGGCCGCCGGGCCGGTCGCGGCCGTCTC
TACCTCGTAGCCGGATTCCCGCAGCCGTCCGGCCACGAGCGCGCTCAGTTCCGCATCGTC
TTCGACCAGAAGAATCCGGGGGGCCTGCATGGGGTGGAGCGGTTGGTGGAGAAACGCTAG
AAGGCAGACGGCCCGGGCCGTCGTGGGGAAGGTCGACATCCGCAATATATCCTTCACGCG
CCACGTTCGCCCCGTGCCGGCGGAATACCGATACTCTTGCCACACTTCTGTGACAACCTG
CCGGTCCGTGTGGCATTACGAGACAGAAGCTCGCCGGCGTCAGCCCGTTCATGGCCGACA
GCGGCGAGAACCCGACCGACCGGGATCGGTTCAGGAACAGGTCTTGTTAAGCCGACTGAT
GCCATGTATCGCGTGCTTCCACTCGTTGCGGTGTTTCTGATGCCGGCGGCCCTGCGTGCC
CAGCCGTCGCCCGGCGCCTTGCTGCGTGATTGGGGGCGCAGCCAGATCGAGGCCGAGGAG
GCGCTGGACGAACTGGCGTGCACCGAGGTCGTGACCTGGACGGTGGACGGGGCCTTCGGC
CGGCGGGAGACGAGGCTGGAGGCACGTCTGCGAGGCCGGCCAGGGGAGGCGGACTGGACC
CGTGAGATCCGGGAGCTGTGGGTCAACGGCGAGCCGGTACCGAGGGAGCAATGGGACCAT
GTGCAGCGCTATCTGGGGCGGCTGATGGGGCGGCCGGGCGGTCCGGGGCAGCCCGGCGGT
CCCGGATGGCGCGGCGGGGAGGCGTTGCTCGGCCCGGGCTTGCCGCCGATGGGACGTCTG
CTCGCGCGCGGCCGCCCCGTCGGGCCGGTTCGGACGGAGCACCTCGGAGAGGCCGAGGTC
TGGCGGGTCGAGGTCATGCCACCCGGCGAGCCCGGTCCGGGCCCGGTCGAACGCGTGACG
TTGTGGTTCGACCCGGCCACACAGGCCCTGCTGCGCAGCCGCGCCATCCTGCAGCCGGCC
GGCTCCACCCTCGTCGCCACGGTAGACTACGTACGGCGGGAGGGACTGGACCTCCCGGTG
GCGCGCCATGTAGAGGGTACGCTCCGGACGCGACGCCGGGGGCAGAGCTTCACGCAACTC
TTCACGCTGGAGGCATCCTACCGGGATTGCGCGCTGCACGTCGACGATCCCTGAGCGGCG
GTCGCCCGGCGGGGTGCCGGTCGGCCCGGATCACTTGACCAGCAGCATCGACCGAACGGC
CTGATAGGTGCCGGCTTCGAGCCGGTAGAAATACACCCCGCTCGGCAGCATGGCACCTTC
GAAGGAAACCTCGTGCCACCCCGCCGCCTGAGGCCGATCGACCAGGACCTGAACGACGCG
TCCGAGGGCATCGTAGACGACCAGCCGCACGGTGGCCGGTTCGGGGAGGGCATAGCGCAG
CGTGGTCTGCGGATTGAACGGGTTCGGGTAGTTGGCGTCGAGGCGGTAGGCGGCCGGGAG
ATCGCCGGCGTCGTCCACGGCGGTGCCTGTAGTAGCCGGCACCACCGTCGTCGCCCAGAA
GCCTGCGTACAGCACGCCGGTGGCCGAAACCGCGCGCCCGGCGATCGGCTCGCCGAGGGT
GGAGGAGAGCCGGTACAGGGCGTTCGTGGTGGTTCCTCCGGCCGCCGCGAAGACGTGTCC
GGTGAGGATCTGGGCGGCCGAGGGGAGGGGCCCGAAGCCCGGCACCATGCCGAGGAGGAA
CAGGAGGAGGGGGCCGGAAAGCCGTCGAGGGCACATGGGAAGCCTGCGCGGAAAGGGTCG
GAAAAGGACGAGACGGACCGTGACGGGGCTCATTTGATGTTGACCAGCACCTGAATGCGT
CCCGGTCCCGGGCCGTCGAAATCCTCCAGGGCTTTCCCGATCACCATGCCGAAGCCGAGC
TTTGCCGGGGCGGCCTTCATGGCATGGCCGGGGGTGGAACTCGTCACCAGCAGATCGCCC
CGCCGGATCGGACCGCCTTCGTTCGTCACCCTGGTCGGTACCACGCCGATGACGCCCATC
GGGACCTGGTTGGCCGCCATGCCGTCGATGCCGTTTTCAGAGAGCAACACGCCCGGGCGG
GTGGCATGGACCCCGGCGACGAGCGGAGAATAGGCCCCGGCACTCCGGGCCACGGTGCGG
TCGCGGTCCGTGGAGATCACCAGCACATCACCCGGTTCGTAGGCCGAGGCCTGTCCTTCC
ACGTCGAACGCTTCGGCGAGGTCGGCGCCGCCCGGGTTGAAGGTGCCATCAGCAAAAACG
TTGCCATTCGTGCCGCACCGATGCGTTTCGCCCGGTGGAGCGGGTGGACGTCATGGTCGT
CAGACAACGCGGTCGCGGTCAGCCCCGGCACGCCCGGATCGACGGACTCCGAGGTTGTCC
ATACGACCTGACCCGCTTCGATGGTCAGCACCTGCCCGGCCGTGCCGGCGCCCGAATGCG
AGCGCGGCCGTCGGCGAAAGCTCGGCCCTGCCGGAGGCGGAACGTGTGTCCGCTCCCGGC
ATACGCAGCGGCATGACGGCCGCCTGCTTCACGGATTGTCTTGCCGACCTGCGCCTTCGC
CTGGCTGGCCCGCTGCCGGGCCGGGCCGCTCAGTTCCGTATGGCCCCGCGCTACCGTCGG
GATGCCGCCCTGGCCGACGTGCGGGGCAAGCCCTGCCGGGAAGCCGCGGTGCTGGCCCTT
CTCCATCCGATGGCTGACGGCGTGCCCGCTCTGGTCCTGACCGTGCGCCCGCCGGATCTC
CGGCACCACGGCGGCCAGGTGGCCTTCCCCGGCGGACGCCGCGAGCCCGGGGAGGCGCTG
GAGGCCACGGCCCTGCGCGAGGCGCACGAGGAGATCGGCCTCCCCCCGGAACAGGTCGAG
CTTCTGGGGGCGCTCACGCCGCTCTACATCCCGCCGTCCAACTTCTGTGTCTATCCCTTC
GTCGGCGCCCTGACGGCCCCGCCCGTGCTGTATCCGGCCGACGAAGAGGTGGCCGAGATC
CTGCACGTGCCGCTGTCCCACCTGCAGGCTCCCGACACGCGCCGCGTCGAAACGTGGCGC
CTGCACGGCCGGGAGGTCGAGGTGCCCTTCTTTGCTTTGGCCGGGCACAAGGTCTGGGGC
GCTACGGCGATGATGCTGTCCGAGCTGCTGGCCCTGTTCGAGGCGGCATGAGCCGCGCCC
GGAGGCGAAGGGTGCCGGTCGACGGGCCTGGCGACGCACGAAGCGAGCAGCCCTCAGCCC
TCAGCTTCCAGCAGCCAGCAGCCCACAGCGAGCAGCCAGCCGCCCTCAGCTACTCGCCTC
CGTTTTCCGCGCGACCTCGTGTTTGATGCGCTGGTAGATGGCCGAGAGGCCACGCGTGCG
CTGCATCCCCAGTAGCCCCGTCAGGCCAAGCCGGTGCAGGATGTCCGGCGGGGCCTCGGC
CACGACCGAGGGCGGCTGGTCGTTGAAGGCCTCGAGTAAGAGGGCGACGAAGCTGCGGGC
CGTGGGGGCTTCCTCGGGCACGTCGGCCAGGATCTTCACCTTGCCGTCGACGACGTCCAC
CATCAGGAAGACCGGCGCCTGGCATTCATCGACCCGGTTCAGGCCGGCATCGCGCAGCGC
GTGGTAGGCCTCCGGCAGGGGCGGCAGGCGGTCGGCGTACTCCAGCAGGATCTCCAGCCG
CATCGCATCGTCGGCAAAGCGCAACTCATCGGCGAGGGCATCGAGGGTGGTCATGGGCAA
AGGATCGGGATAGGGGGACAGGGATGAAACGGGCGCAGGGCCCGACCCGCAAGAGGGGAT
CGGACCCTGCGCGCCAGGGAAACGTGAACGGATCTCAGGCGGAAGCTTCCGCCTCGGCCG
GCTTGGGAGCGCCTTTCTCGATGGGAACCCCGACGAGGTTGCCCCACTCGGTCCAGGAGC
CGTCGTAGTTGCGCACCCGGTCGAAGCCGAGCAGGTACGTCAGCACGAACCAGGTATGGC
TGGAGCGTTCGCCGATCCGGCAGTAGGCGATGACGTCGTCGTCGGGCTTCAGGCCCTGCT
CCTGCAGGTAGATCGCTTCCAACTCCTCACGGCTCTTGAAGGTGCCGTCTTCGTTGGCGG
CCCGGCTCCAGGGGATGCTGCGAGCCCCGGGGATGTGGCCGCCCCGCAACGCGCCTTCCT
GCGGATAACCGGGCATATGGGTTACCTCTCCCCGAAATTCGGCCGGTGAGCGGACGTCAA
CCAGCGGCCGGTTCGTCTCGATGTGCCGGAGCACCTCGTCGCGGAAGGCACGGATGCTCG
GATCGGGGTCTCTGGCAGTGTACGACCCGCGCGGAAACGTCGGGCGCTCGCGGGTGAGCG
GGCGGCCTTCGTCCACCCACTTCTTGCGGCCGCCGTTCATGAGCAGGCACTTCTCATGCC
CGAAGAGACGGAAGACCCAGAAGGCATAGCAGGCCCACCAGTTGCTCTTGTCGCCGTAGA
AAACGACCGTCGTGTCGTTGCTGATGCCAAGTTCCTCGCAGAGCTGCGCGAACCGCTCCT
TCCCGATGTAGTCCCGCACGATCTGATCCTGGAGGTCGTTGACCCAGTCGATCTTGACGG
CGTTCGGGATGTGACCGGTTTCGTAGAGCAGCACGTCCTCGTCGGATTCGACGATGCGGA
TCGTGTCGGTGTCGTTGAGATGCTCGGCGACCCAGTCGGTCGAGACGAGCACATCGGGGT
GTGCGTAGGTGGCCATGGGTGGTAGAGATTGGGTGAGTGGAAGGGAAACGAAAACAGGCT
GCGCCGCCATCAACGAAAAAAGCCTCCCCCGGATCGATCCGAGAGAGGCCGGCACGTACA
GGGTCCGTCGCAGGGACACCCGTCACGTGGTCGCAACCGGTGCCCCGGGGTCGCCTCTCC
CGGGTCCTGCCGGACAACAACACATCGGGTGTGCAGCGAGGTGGGCCGTGGAGAGGGTAG
GCATGAGACGAGGTCGTAGCCGTTTGCAAAGGGCAGCGTGCGGTTCCGTACCGGGCGCCG
GCGGAAATGTTCTCGCGGAAAGCCGCCGAATCGCCATGGTTTCGTGACAACTCCGCCCGG
ATGGAGACGTTCCGGGGCTGACTCATGATGTCCTGTTTCATCCAACCCACGGTATCCAGT
CATGCACGCACGCTGGTTGATTCTGACGGTGCTCTGCCTCTCGGTTGCAACCTCTCCCCT
CCGGGCCCAACCCGCCGAGCCGGACTCGGCGCGCATCGCGGCCTTCGTCGAGCGCCAGAT
GGAGGAGATGGGGGACGTGCTGTCTCTGTCCGACGACCAGGCCACGGCCATCCGGGCCGT
GCTGGCCGAGCACGCCCGGCAGATGCAGGCGCTCCGGGAGGGGCCGCGCCCGGCCGGACG
CCGCGAGCGACGGGCGCGGATGGAGCAGATGCGGGCCGAGCGCGAGGCGCTGGACCGGGC
CATCCTGGACCTGCTGGACGAGGACCAGCAGGCGCGGTACCAGGTCTGGGTCCAGGAGCG
CCGGGAGGCCCTGCGCGACCGGGGCGGAAACCGCCGGGGTGGGTTCTGATCCCGGAGCCG
ATCGAGGCGATGCAGGGATGGGCCGGGAGGAAGGCGAAACCCACCGGCCCGTCCCTGCAT
ACCATCCCCGCCACAGCGCCTCGCCCCTCCCGGGAGCCGAGGCGCTTGTCATACCCTTCT
GTCTGGCCCCTGCTTGCTGCCTCGTGGAACCCGATACGACGTCCTTTCGAGAATCCGCCT
ATCCGGCTCATCCCCAGACGTTCGACCCGGCGCATCTCCCCGATTTCCTACCCCTCGAAA
GCTACGGCGTGATCGGAGACAGCCGGACGGCCGTGCTCGTCGGCGCGCACGGCTCCGTCG
ACTGGGCCTGCCTCCCCGACTTCGACAGCCCCTCGGTCTTCGGGGCGCTGCTGGATCCCT
CGGCCGGTCGTTTCGCCATTTACCCGCTGGAACGTTTCACCGCCTGGCAGCGCTACGAAC
GGGGCACGAACGTGCTCGTCACCGAGATGACGACGGCCTCCGGGACGATCCGCCTGCGCG
ACTTCATGCCCTACATCCCGAACCGCGTCGTCCCCACGGCCGAGATCTATCGCCGCATCG
AGTGCATCCGGGGGCGGGTCGACCTGGAGATCATCTTCGAACCGCGGTTCAACTACGGGC
TGGTCACGCCCGTGCTGGACGCCTCGCACTACGGCGTGCGGGCCTACGACGAGCAGGGCG
AGGCCGTCGTGCTGGCCACTGAGATCCCGATGCGCCTGGAAGACGGCCGCGCCGTGGGGC
GGACGACCATCGAGGCGGGGCAGGACACGTACCTCGTGGCGGACTGGGGGGCTGCCGGCA
TCCATCCCGTGGCGAGCTACCAGTGCGACCGCCGGCTGTGGCAGGTCCGTACCTTCTGGC
GCAACTGGGTGGATCAGCTCACCTACCACGGGCGCTACCGCGACGCCGTCGAGCGCAGCC
TGCTCATGCTGAAGCTGCTCATCTTCGAGCCCACGGGCGCCATCGTGGCGGCCCCGACGA
TGTCGCTGCCCGAATGGCCCGGCGGCGGCCGCAACTGGGACTACCGCTACTCGTGGGTGC
GCGACTCGGCCTTCATCCTGCGGGCGCTCTTCCAGGCGCAGTACATGGAGGAGGGCACGA
AGTACTTCGACTGGCTGCTGGGGCAGGCCCTGGAGGGCGGGCCGCTGCAGGTGATGTACG
GCATCCGCGGCGAGCGGCATCTGCCCGAGCGGACGCTGCCCCTGCGCGGCTACCGCGATT
CCCGCCCCGTCCGCATCGGCAACGGTGCCGTCCATCAGTTTCAGCTCGACATCTACGGCA
GCCTGCTCGATGCCGCGCTCCGCTACGACCGGCAGGGAGGGCTGCTGACCATCACCGAGT
GGGAAAAGCTCTCCCTCCTGGCCGACGAAGTCCGGCGGCGCTGGCGGGAGCCGGACGCCG
GCATCTGGGAAGCCCGCAACGAGCCGCAGCACTACACCTACTCGAAGGTGTGGGCCTGGG
TGGGACTCACCCGGGCCGTCCAGCTGGCACGCCACCTCGGCGCCGACGCGCCGGTCGAGG
TCTGGGAGCAGGAGGCCGAGGCCATCCGGGAGGAGGTGCTGGAGAAGGCCTGGAACCCCG
CACTCAACACGTTTACCCAGTATTACGGCGGCGACGTCCTCGACAGCTCGGTCCTGGTGA
TGCCCAGCGTCGGCTTCCTGCCGGCCGACGACCGGCGCTTCCAGAGCACGCTGCATGCCT
GCATCGAGCAGCTCCAGGCCGGCCGCTACCCGCTGCTCTACCGCTACCTCAACGACGACG
GCGTCGGCGGGCCGGAAGGGGCCTTCCTGCTGCCGTCGTTCTGGATGGTCGAAGCCATCG
CCCTGTCCGGCAACCTGCGCGTCGCCCGCGCCACGCTCGCCACGCTGATGGGGATGATGA
GCCCGCTCGGCCTCTACGCCGAGGAGATCCACCCGGAAGACGAATCGCTGCTGGGCAACT
TCCCGCAGGGCTTCAGCCACCTCGGCCTCGTCAACGCCATCTTCCGCCTGGAAGAACTCA
AGCGCCTGCAGGAAGGGTGGTGAGGCGTCTGGGATGAGGCCGAGGGCCGGGGAGGACGTC
GACCGAGACTGACGCGCGATGGGCAGGCGGACGCCGCGTTGCCTCGCCCGCCCGTCGGGC
TTCGTCCTTCACCCTTTTCCCGCATCGTCCTCCTGCCGTTCCCTCAACGAACACACCCCC
AGGTACAGCATCGCCGGGATGATCTTGCGCTGGGCCGGACCCTGCAGGTCGGCGAACGCC
CAGCCGGCCGAGACGCCCCAGCTCACCGGACCCACCCACCGCAGCCACCACGGAAACCGC
CCGGCGAGAAAGCCGAACAGCCGCTGCGAGAGCTGACGGCCGATGATCCGGGAAATCGTG
CCAAAGACGATGTTCTTGATCAGCCCCTGCACCACGAGCAGGTCGAACGCCTGGATCAGC
GCCGGAACGGCAAAGACCCCGGCGGACCTGCGGATGAAGGCGGCCGCACGCTCCTGCTCG
ACGCCCAGCGAGACGAGCATGTTCTGCTGCGCTTCCGGCGACAGCCGGGCGAACTGTTGC
GTGGCGTACTCCTGCACGAGGTGCTCCAGCAGATCCCGCTCGGTGCCCAGCGGAGGCAAC
TCCACCTTCAGCGCTCGCGCCACGTCCCGCACGATCTCCTGGAACGGCGCGCCCGGATCT
CGCCCGGCGACGTAGCGGATGAAGTAGGCCACGTCGGCACTGCCCAGGTACCTCAGCTCC
CGCTCGAGTTGCCGGTTGAGGGCGGCCCGCGCCTCCTCCGTGCCCTCTTGCTCATAGGTA
GCCAGCAGCGCTTGCAGGCGGCGGTCGTCGGTCAGGTTGAACGGGCTCTGGATGAGGGCG
ACGAGGAACGTGTAGTCGGCCAGCGTCAGAGACGAGAAGATGTCGTGCATGGTGGGTGCT
ACGGGTTCGATGCGAGGGTGTGGGAGGATGAAACGACGGCGGTGGGCAGAGGTTACGCCG
CGCCCCGGCCGGGCGGCGGAAGACCGCCGGCGGGAGGCGAGGCAGGAGGGGAAGGGGCGT
CGAATCGCTCTATTTTGGCGAAACTTCTAAAACTTTACGAATAGAAGCGCTTTCCGGCCT
GCCGCGGACGGCATCCCACCCGCCGGGCCGGTAAGTTTGTGGTGTTCGCGGTCGGTTGCC
GGTCGCGTCGTGCTCTGTTCATCGCATCTGACATCCCCGCCGGTAGCGGCGTCGCGCTCA
TGAAGGATTGGCCTCGTTGCAGCGGCATTTTGCTGCACGTCACCTCGCTCCCCGGCCCCT
ACGGCATCGGAGATCTCGGCGCCGAAGCCTACCGGTTTGCCGACTGGCTCGTGGAGACGG
GCCAGACCCTCTGGCAGGTGCTGCCGCTCGTGCCCGTGGCCGAGGGAGGGTCGCCGTATT
CGAGTCCGTCCACCTTTGCCGGCAACGTGCTGTGCATCAGCCCGGAGCGGCTGGTGGAGG
ACGGGCTACTGACTCCCGATGACCTGGAAGACACCCCGGCGTTCCCGGCGGATGCGGTCG
ATTTCGCGCGGGTCATTCCCTTCAAGCAGGCGCTGCTGGCGCGGGCCTTCGAACGCTACG
AGGACGGTGCGGCCCCCCATCTGCAGGAGCCCTTCGAGGCGTTTCGCACGGCCCAGGCGG
GGTGGCTGGAAGACTATGCGCTGTTCATGGCCCTCAAGGAGGCCCACGACGGTCGCCTCT
GGACCACCTGGGACCCGGCGCTCGTCGCCCGGGAGCCGGCCGCCCTCGCCGAGGCCCGGC
GCACCCATGCCCGGGCCATCCACCGGCATCGGCTCTGGCAGTTCCTCTTCGCCCGGCAAT
GGCAGGCGCTGAAGACCTATTGCAACGAGCGCGGCCTGCGCATCTTCGGGGACCTGCCCA
TCTACGTCGCCCATGACAGCGCGGACGTCTGGAGCAACCCCACGCTCTTTCACCTCGACG
AGGCCGGCAACCCGACCGTCGTGGCCGGGGTGCCGCCGGACTACTTCAGCGAGACGGGCC
AGCGCTGGGGCAATCCCATCTACCGCTGGGACGTCATGCGGGAGAACGGCTATGCCTGGT
GGATCGAACGCCTCCGGGCCGTGCTCACGCAGGTGGACCTCGTGCGCCTCGATCACTTCC
GCGGCTTCGAGGCCTACTGGGAGATTCCGGCCTCCGAGCCGACTGCCGTCAACGGCCGCT
GGGTCAAAGGACCCGGAGACGACTTCTTCGAGACAGTACGCCGCACGCTCGGCGCGCTGC
CCATCGTAGCCGAGGACCTGGGCATCATCACGGACGAAGTGCGCGCGCTCATGGCCCGGT
TCGACCTGCCGGGGATGGCCGTCCTGCAGTTCGCCTTCGGCAGCGGGGAGGATTCTCCCT
TTTTGCCTCCGAACTTCAAAGAGCACCTCGTGGCCTACACGGGCACCCACGACAACGACA
CGGTCCTCGGCTGGTGGGCGCACCTGGAAGAGGTCATCGGCGCCGAGGCGGCGCAGCGCA
CCCGCGAACACGTCCGCCACTACTTCGACCTCCGGCCCGGCGACGAGCGCGAGCTGCACT
GGCGCTTCATCGAAGCCCTGTGGACCTCGCGGGCCCGCACGGTCGTCACGCCGATGCAGG
ATGTGCTCGGCCTGGGCAGCGAGGGCCGCATGAACACGCCGGGCACCGACGCGGGTAACT
GGCGCTGGCGCTACGAGCCTGCCCGGCTGACCGACGCCATGACCGAGCGCCTCCGTCGCC
TCACCGCCGACGCCGGCCGCTGACCGTTCGCACCCCTCTCGAAGACTCCTCCCGCTGTTA
CGCACGCTCTCGCCATGTCACGATCCGATCGCTTCCCCCTCGGTGCGCTCCCGACCGATG
CCGGCGTGCTGTTCCGCGTATGGGCGCCCCGGGCCGAGCACGTCGACGTCGTGCTGACGG
AGACGGACGCCGTGTATCCGATGGACGCCGTCGGCCGGGGATACTTCGAGCGAACGGTGC
CCGGCATCGGAGCCGGAACGCGCTACAAGTTCCGGCTGGACGGCGATGCGGTGTACCCCG
ATCCGGCCTCCCGGTACCAGCCCGAGGGCGTCCACGGCCCGTCGATGGTCGTGGACCCTT
CGGCGTACGCCTGGCAGGATGCCGGATGGACGGGGCGGCCGTTGCAGGGGCTGGTCTTCT
ACGAGCTGCATGTGGGCACCTTCTCGCCGGAGGGGACCTTCGCGGGGGTGCGCGAGCGCC
TGCCCTATCTGCGGGACCTCGGCGTCACGGCCGTCGAGTTGATGCCGGTGGCGGATTTTC
CGGGCCGCTGGAACTGGGGCTACGACCACGCGGCGCTCTACGCCCCCTCGCGCGCCTACG
GAACCCCGGACGACCTGCGCGCCCTCGTCGATGAAGCCCACCGGCTCGGGATGGCGGTCT
TCCTCGATGTGATCTACAACCACCTCGGCCCGGACGGGGCCTATGCCGCGGCGTACGGGC
CGTTCTTCACCAGCAAGCACCGCACGCCCTGGGGCGATGCCATCAACCTGGACGATGAGG
GGAGCGAGGGCGTCCGGCACTTCTTCCTGGACAATGCCCTGCACTGGCTCCGGGAATACC
ACGTCGATGGCTTTCGCCTGGATGCCACGCACGCGCTCTTCGACGATAGCCCCACCCATT
TCCTGGCCGAGTTGTCCGCGGCGGTGGCTGCCCTGGACGAAGGGCCGCGGCGGTGGCTCA
TCGCGGAAGACCACCGCAACCTGAACACCCTGGTGCGTCCCCGCTCCGAAGGCGGCTATG
GCCTCGACGGCGTGTGGGTCGACGACGTCCATCACCTGCTGCGCAACATGACCGCGGGCG
ACACGGAGGGCTATTATGCCGACTTCAGGGACGCCACGGCGGCACAGCTGGCGAAGGCGC
TGAACCAGGGCTGGTATTACGACGGGCAGCGTTCGCCGACGTCGGGCCGGCCCCGCGGCA
CCGACGCCACCCCCGTGCGCCACGAGCAGTGCGTCGTCTTCATCCAGAACCACGACCAGG
TGGGCAACCGACCCCTCGGCGACCGCCTCCACCACCGCATTCCGCTGCCGGTCTACCGCG
CCGCCTCGGCGACGATCCTGCTGGCGCCGGAGCTGCCGCTGCTCTTCATGGGGCAGGAGT
GGGCTGCCTCGACGCCGTTCCTGTTCTTCAGCGACCATGCGCCCGAACTGGGGCGGCTCG
TCACCGAGGGGCGCAAGAAGGAGTTCGATGCCTTCTCCGGGTTCCAGGGCGACGTGCCGG
ATCCGCAGGACCCCGCCACGTTCGAACGCAGCCGGCTGCGCTGGGAGGAACGGGCGCAAC
CGCCGCACGCCGGTATGCACCGCCTCTACCGGGACCTCCTCCGCCTCCGCCGGGATCTGC
CCGCCGACGCCGAAGCCCATGCACACGGGCCGCGCGGGCTCACCCTCCGGCGCGGTCCCT
ACCTGATCGCCATCGCCCTGGCCGACGACCTGCGACTGCCCTGGCCCGCCGGGGCGGAGC
TCGTCTGGCACAGCGAGCAGCCCGAGTACGCCGAGGCGCCCCGGCCACCCGTCATCGAAG
GCGCGAGGATCCACTTCCCCGTGGCCGGGGCCGCCGTGGCCCGCACGGAGCAGCCGGGGT
AGACCCCGCCGGCCGTTCCGTCCGTCGCCTAATCCAGCAGATCCTGAATCTCGTCGTCCA
GGGTGCCGGGCAGATCGTCGAGGTCGTCCGGGTCCGGGCGGATGAGGGCGAGGATGGCTC
CGTGCGGGACGATGAGGTACTCCCGCTCGTCATACCGGATCTCGATGGCTTCCTTGCGCA
GGAACAGCGCGCGGTCGCCGGGGCGAGCCTGGAGCGGGAGGTAGCGGGCCGCGTTGCGAT
GGGGCGCCCAGGCCTCGCTCTCGGAGTAGTCCGGGTTCGGCATGAGATAGCCGGGGCCGG
TGCTCACCACCCGCCCGCTGCGCACCCGCTCCTTCTCGACGACGGTGGCCGGCAGGTAGA
GGCCGGCCTGAGTCTGTTTGTCCTCATCATCGACGTCGATCAACACACGGTCGCCGACCA
GGATCAGTTCGGGCATGGGGGGCAATCAGGAGGGCGGGGGGAGTACGGTCAGGGCCGGGC
GCGCGGCGCGGCGAACACCATACCCGATTCCCGCCGGTTGAGATCCCACGCCAGGAAGCC
CGTGGCCAGGCCCGCCAGCACGAGGCAGCCCACGCCCGTCAGCGTGCTTCCGACGAGCAG
GTTGCCCACGCCGAACAGGGTGCTGTAGACGAGCACCACCCCGGCCAGCCAGTCCAGCGC
CAGCGCGCCGAGGCCGGCGTCCGGCACGACGTCCGGGTGCCGGGCCGCCACCGGCTTCCA
GCCCGGCCCGCCCGGGTGGATGCGGCGGTAGAAGGCGTCCAGCGTGGCCGCCTCGGTGGG
GCGCGTCACGAACGTCGCCACGAGCCAGACGACCGTCGTGAAGGCGGTCACGGCGAAGAG
GTTGGTGGGGAAGGGGGATTCCAGGCCGGGGATGGTGATGCCCATCGGCTGGAGGACGAG
CGCGGCCGCCGTGAGCACGATGGGGGCGACCGTGGCGGCCAGTTCGCTCCAGGCGTTGAT
GCGCCACCAGTACCACCGGAGGATGAGCACCAGCCCCAGGCCGGCCGAGGCCGTCAGGAT
CAGGCCCCAGGCGCCGCTGATGGATTCCAGGCGGGCGGTGACGAAAAGGCTGATCGCGCC
GAGCGCGAACGTCGTGATGCGCGCCACGAGCACGTAGTGCCGTTCGTCGCCGTCGGGCCT
GATGAAGCGCCGCCAGAGGTCGTTGACGAGGTAGGACGTGCCCCAGTTGAGCTGGGTCGA
GATGGTGCTCATGAACGCCGCCAGGAACGCCGCGAAGAGCAGCCCCAGCAGCCCCGGCGG
CAACACGTCGCGCATGACCAGTACGAAGCCCGCGCGGGGGTCGTCCAGCCCGGGGTAGAG
CACCAGCGCCACCAGCGCCACGATGATCCACGGCCACGGCCGCAGGCAGTAGTGGGCCAC
GTTGAACCACAGCGTGGCGAAGAGGGCGTGCTTTTCGTCCTTCGCGCTCATCATCCGCTG
GGCGATGTACCCGCCACCGCCCGGCTCGGCCCCCGGATACCAGCTGGACCACCATTGCAC
GCCCACGTAGGCCACGAACGCCAGCGCCGAGAGTGCCAGCACGCCCGCCCCCTCGGCCGC
CTCACCGATCGTCGGCAGCATCCGGAAGGTCGAATCCGGCAGCTTCGCACGTAAGCCTGC
CAGCCCGCCGATCTCCGGCAGATCCACCGCCCACACGGCCAGGATGATGCACCCACCGAT
GGCGATGACGAACTGGAACACGTCCGTCACCATCACACCCCACAGCCCGGAGAGCAGCGA
GTAGACGGCCACCAGCAGCACCAGCAGCCCCACCAGCAACAACGCCGCGCTGAACTCGAA
GCCCAGCACGTCGAACGAGGTCCGCCCGAAGAGCGTCATCCCCGGGAACAGCGTCGTCAG
GACCGTCTCCATCGCCAGGGACACCCAGCCGATGATGATGACGTTCAGCAGCAGGCCGAA
GTAGACCGCCTTGATCCCGCGCAGCCACGCCGCTGCCCGGCCCGTGTACCGCAATTCCAC
GAACTCCACGTCCGTCAGCACGCCGCTGCGACGCCAGAGCCGGGCGAAGAAGAACACCGT
CAGCATCCCCCCGAAGACGAAGTTCCACCAGAGCCAGTTGCCCGCGATGCCGTTCTGGGC
CACCAGCTCGGTCACGGCCAGGGGCGTGTCCGCGGCGAAGGTCGTCGCCACCATGCTGGT
GCCGGCCAGCCACCAGGGCATGTGCCGCCCCCCCAGGAAAAATTCCGACGTGTCCCGGCT
GGCCCGCCGGTAGTAGTACAGAGCGATGCCGAAGGAAAAGACGAAATAGCCGCCGACCAG
CAGCCAGTCGAGGGGGGCCAGGTACATGCGTGCGCGCGATCGGGTCCGTGAAACAAACGA
AGCGCCCAAGTTGAGGGCTGCCGGCGGAAAGGTCAAGCCGAAACGAAGGCCCGGCAACCA
CGAAAAAAACGCGCACGGCTCCGCCGAAGCAGAACCGTGCGCGTTCAGTACGTGGAAGGC
GCCTGCGCACCGCCGGGGCGGGGCGGCAGGAGAGCGGGATCGCTACAGCAGGTTGAAGAC
GGTGTAGACGATCAGGGAGACGACGCCCGCTCCAACCGTCATCGCCCGAATCATTCGATC
GACGCGGTTCATGGGTCTGAAAAAGGTTACAGGTGGGGAACAGGGGGCCCCGAATATACG
GCCTCCCCGCCGTTCGTGCCAGTGAATCGGGTGATATTTGCACAAGTTATCCACAGTCGT
GCCAGGTTGGCACGCCGCGGACGGATCGAGCCAGTCCCGCATCGAGGTGCCGGGCCGGCA
TGATCTGGAAACAGGGCTGAACGTAGCGTCAGAGGGGATGGGCAGGGCGTTGCCGATGGT
GCCGGCAGGCCGTAAGTTGCGGCGGTTTCGGCGTTGTCGCCCTCGGCCGAGCCGGCAGGG
CGTTACGAAACGACCGATCGTGGTTTCCCAATGACCCATTCGGATGGTTCAATGAAGATG
ACGGGTCGGCTCTGTGTGGCCTTCTCTCTGCTGTTGCTGTTGCCGGTCTGGGCGGGCCCG
GTTCGGCCTGTACCACGGCCGGCGGATGCGCCGGACCCCGTACGCGCCGAGCACGGCCTG
GTGGTGTCGGCCCACGTCGAGGCGTCGGCGGCCGGGGCCGAGATCCTGAAGCGAGGCGGC
AACGCCATCGACGCCGCCGTGGCGACGGGCTTTGCCCTGGCCGTCGTCTACCCGGCCGCG
GGCAACCTGGGCGGGGGCGGTTTCATGGTCATCCGCCTCGCCGATGGCACGACGACGACC
ATCGACTACCGGGAGCGGGCCCCGGCGGCCGCGACGCGGACGATGTATCAGGACGAGGCC
GGCAACGTGCTCCCGGAACTCAGTCGGGAGGGGTACCTGGCCTCCGGGGTGCCCGGCTCG
GTGGCGGGGCTGCTGCTGGCCCACGAACGGTACGGTACCCTGCCTCTGAAGGACGTGCTC
GCCCCTGCCATCCGCCTGGCCGAGGAAGGGTTCGTGCTCCCGCGCTGGCAGGCGGCGCGG
TTCAACGCGTACTACGACGCCTTCTCCGCCTACGAGAGCACCGCGCGATACTTCACCCTC
GGCGACGCGTCTCGCTCCTACCGGGAGGGGGATCGCTTCGTGCAGAAGGACCTCGCCGCC
GTGCTCAAACGCATCCGCAAGGACGGCCGCGACGGCTTCTATCGGGGCCGTACGGCCGAT
CTGATCGTGGCGGAGATGCAGCGGGGAGGCGGGCTGATCACGCACGAGGACCTGGCCGCC
TACGAGGTCGTCGAGCGCCCCCCGGTCGTGGGGTCGTTTCATGGTCATCGCATCATTACG
ATGGGCCCGCCGTCCTCCGGTGGGGTGGCGCTATTACAGCTGCTGCGGGCTGTCGAGCCG
TATGATCTCCGAGAGATGGGATGGAACAGCAGCGCGACGGTCCACCTCATGGGAGAGGCC
ATGCGCCGGGTCTATGCCGACCGCGCCCACTGGCTGGGCGATCCGGATTACGTCCGGGTG
CCCGTTCAGGAGCTGATCAGCCGGGCCTACATGGATCGCCGGATGGCCGACTTCAACCCC
TACCGCGCCGATACGAGCGTGACGATGACGCACGGGGACCCCTTCGCCCACGAATCGACG
GAGACGACGCACTACTCCGTCGTCGACGCCGCGGGCAATGCCGTCAGCACGACGACGACG
CTCAACAGCTTCTTCGGCTCGAAGGTCGTGGTGGACGGGGCCGGGTTCTTCCTGAACAAC
GAGATGGACGACTTCAGCGCCAAGCCGGGGGTCCCCAACCAGTTCGGGCTGGTGGGGGCC
GAGGCCAATGCCATCGAGCCGGGCAAGCGTATGCTCTCGTCCATGACGCCGACCATCGTA
GAGCGCCCGGACGGCACGCCCATGCTGGTCGTCGGTGCGCCGGGCGGGTCTACCATCATC
ACCACGGTGTTTCAGGTCATCGTGAACATGGTGGTATATGGGATGGACGTGCAGGAGGCC
GTATCGGCACCGCGGATCCATCACCAGTGGTTGCCGGACGAGCTGTGGTACGAGCCCTTC
GGCCTGCAGCGCGACGTGGTGGACAACCTGAAGCGGCGCGGATGGCGCGTGGTGGATCGG
GGCGCTCCCTGGGGGCGAGCCCATGCCATCGCGGTGGCGGAGGGGGAGACGGAGGTGCGC
GCCAACGATGCCGCCACGGAGCGCTTCGAGGTGGTCACTGCCCGGCGGGTGTTGCTCGGC
GGCGTCGACCCCCGGGGCAACGGGGCGGCCATCGGTTACTGAGTGGCCGTGCCGGACGGC
TGGAGGTGGAGCAGAAGCACGCGGCCCTGTTCCTCCACCCGGTAGCGGACCGGCTGTGTG
AGGTCCAGCACCACGAGCGTGCGTCGTGGCGTGGCGGTCTCTTCGGTACGCAGGCGACGG
ATGAGGCGACGCTCCGGCGGAGGCACCGGCGGGGTGGGATCCAGGCGGAACAGTCCGGGC
AACACGAGCACGAGCCGCCGCCCGCCGTCCTCGACCTGCACCTCCCAGGCCGAGCGGCCG
TTGCGGAAGACGGCGACGGTGGTTTCGCTCAGCGCGTGGACGCCCTCCACGAGGCTACCT
TCGGGTACGAAGGTGTCCGGGTCGGTTCCCGGCGGCAACCGCATGAACTCGACGCGCCGG
TTCAGGGCGCGTCCGGCTTCGGTGCGGTTGTCGGCGATGGGGCGCGTCTCTCCGTAGGCC
GTGGGTTTGACGAAGCGCGAGCGCGGGATGCCATACCGGCGTTCGAGCGCATCCAGGACG
CGGTCGATCCGTCGGGCCGAGAGGTCCAGGTTCCAGGCCAGAGGACCGTGGTCGTCGGTA
TGGCCGGATACCCAGAGCGGTTCATCCGGCATGGCCAGGAGTTGCGCGGCCAGTCGGTCC
AGCCGGGCGTATTCCCCGGGGGGGATGGTGTCCTCGCCATAGTCGAATAGAATATGGACC
CGGATCAGCGCCGGCGGTTCGTGCAGGGGGCGGAGGGGGATGCGCTGCACCGCGGCGGCC
CGGGGCGGGCGTAGGGCGAGCAGGTCGGGCGGCAGCACGGGGGGGCGGACGGCGGCGGGT
GGCCAGACGCGCGGGGTGAACGGCGGCAGGGGAGCCGTCGGGGCCGGGGCCAGACGGGCC
AGCGAGGGCGCGGCCCGCGGCGGCCGCGAAGCCGGTGTGTCGGGCAGGGCCGACCACGGC
GGAAGCGTGGTCAGCGCGTCCGGGAGGTCGCTGTCGACCGCGGCGACGCTGAGCGTGGAG
GCCGGGCGATGCCCCGGCCGCAGGGCGACGGACAGGTAGTGCACCGGCTCCCACCCGCCG
GCCGGCAGGGCATAGGTGTAGTCGACCGTCGCGTGTGCGCCGTTGGCAAACATGGAGAGC
GGGATGGTCAGGCCCAGGCCGGCCTGCCAGCGGCCGGAGGAGCCCGGCTGTATGCGGTAG
CCGCTGCGGAGCGTGAGCCCCGCCATGCGGGCCTCGGCGCCGGTGTGCCAGGCGACGGGT
GCCGCCGGATGCGGCCGCACGAGGTCGGCCGTCACGAGCCAGGAGATCGGAGCGTGCCGG
CGCAGGTGGTACGCCACGCCAGCCCGCCACATACGGGGCAGCGGCTCCAGGGCGCGGTCG
AACCGGGCTGCCTGCAGGGGCAGGTTCTGGATCGCCAGCCCCATGCTCAGCGGGCCGTAG
GCCAGCAGCGAACCCACGTCCAGTCCGAGGGCGGTGCCCGGGAACGAGGCCAGGTTCTGG
TAGAGGTATCGCAGGCCCACGCCCACGGCCGCGGTGCCGTCGCCAAGCCGGAGCTGCCGG
GCGGCGCCGATCATCCACAGCAGGTCGCTCGTGTGCAGGCGCCGCCCGGTGGTCTGGAAC
GAGGCGTCGATCTCGTCGATGCTGCCGGCGTTGAGGTAGGAAACGCTCATGCCCAGCCCT
CCCCGCCGGGTCGGGAAGGCCAACTCGAAGTGGTTCTGATGGCTCGTCTCGATCCAGCTG
TGGTAGCTGGCCGAGAGGAGGGGGCGGGAGAGCAGGCCCAGCCCGGCCGGGTTGTACCGC
AGCAGGTTATAGTCCGTCGTCACGGCGGTGAAGGCTCCACCGAGGGCGGCAGAGCGGGCG
TGGGGATCCATCCGCACCAGCGGCGCCGCGTAGGTGTAGGCCGCCTGAGCCCGGCTCGTC
TCCGGCCCTGCCGGGAGCACGGCCAGCAGCAGCGCGGCACCGAGACGGCCGGCCCACAGG
CAGGCCCGTCGCAGTCGGTACATGAGCATCAGCGGACGAGGACGAGGGCACGAACGAGGG
TGGTGGCCGGAGCCGGGACGCCGTCTGCGTCGATGGGGATGACGGTCAGGCGAATCCAGT
AGGAGCCGCTGGCGACCATTGTGCCCTCGGCCGTGCGGAGGTCCCACCAGCCGTCGGCCG
TGCGGGTCGTGCCGGCCGGCACGAAGGGGCCGTTCGGGAGCTCCAGCGCGCGTCCGTGCA
GCGAGCGGATGGGCTCCCCGGCCATGCTGTAGATGTCCAGCCGCTCGATGAGCAGCCCCG
TCTGCCGGGCGATCACGCGCAGCCGCGGCCCGTTGGCGTACCGGCTGATCTGCAGGGGAT
TCGGGGCGATCAGGATCTCGAACGGTGACGCCGAGAGGCTATCGCCCGGTGGAAGGCGGG
GGTCCGCCGCCGCCGGGAGGGCCTCACAGGTCAGGATCAACAACAGGAGCACGGGCCACC
GCCGCACCGGCAGGGAGAACAGCACACGCATACCACGAAACCAGCTTGTCGGACCGGGCT
TCCTCGCGGTATCGGCCCGGATCGCGCTCGATTAAGCGGCGAGTGAGGGGAGACGCGGCG
GGAAGCAAAGCGCCCTCGCGTCGTTCAAGGCGGCAAGACCGGCTCTGCGCAGGGGCGCTA
GTGGCGCCTCGCTCCGGGTGGAGGTGCAGAGACGACGTCCTGCCGATCAAACAACCTCGT
CTCAGCCATGCCTGTCTTCTCGACCCTTCCACCTCGCCGGGCCGCCCGGGCGGTGCGGGG
GATGCTCGTGCTCGCTCTGCTGGCGGCGGTCGGATGCCACGATGCGACGTCCGATGATGG
CGGTACCCCGGACGGGGGTGGGAGCGGTGACGATAGCGCCCTCACCGCCGTTCACACGGT
CACCTGGGCCGTTCTGTCGTTCGCCGAGGGGGCGATCTGCGTGGCGGACGTCTACGGCCG
GACGATCCAGGTGGAAGGGCCAGCGGCGGCCTGGGAGAGGTGGGAAGACACCGTCGCCTG
CTCGCAGATCGGTCGCCGCCCGCGCCGCGGCCGGCTCCTGGCAACGCCCGGCCCGGTCGC
GCCTCCGGCTTTTGCCCTCCAGCTGGGCTACGAGCGCTACCGGGTCGGGGAGACGGCCAT
CGACGGCGAGGTGGTGTGGCGACCGGGCGTGCCGGCCCGGATGCATGTCCGCCACGGCAG
GCTGGCACGGCCGAACGAGGACGCCACCGTGGCGATGACGCTGACGCTGGCCGACGACGC
TCCCGCGGCGGCAGGGCGGTGGCGCATCGCCGGGGAGGGTGTGGTGCAGACGGGCCGGGG
TACGCTGCGCTTCGAGATCACCGAGACGCTGGTGTGGGACGCCGCCTGCCCCTATCCGCA
GGCCGGAGTGATGACCGTCACGCGTGCGCCGGCCGACCAGCCCACGACCGTCCGCTTCGA
GGCCGTCGGGCCGGTGTGCGATGCGCTGGTGGAGGTAGAAACCGGCGGAACTGTGCGGCT
GCTCGCCCTGCCGGGGTCGGACGGGCTACGATGACGGCTATCGCCACTCGTTTTCCTCTT
TCGTCACCCCCATCTCTACCGGCACCGGGTACGCCGAGGTGAAGCAGGCGTTGCAATACC
CCAGCTTGCTCACGTTGGCATCGCGAACAGCCTTCATCAGACCCTCCACGGACAGGTAAG
CCAGCGAGTCCACACCCAGCCACCGGGCCATGGCCTCGACGTCGTCGAACTTGTTGGCGA
GCAGCTCCTCGGCGCTGGGGAAGTCCATGCCGTAGAAACACGGGCTCACGACCGGCGGGG
AGGCCACGCGGAAGTGGACCTCCCGGGCACCCGCCTCCCGGATCATGTTGACCAGGAACT
TCGCCGTCGTGCCGCGCACCACCGAGTCGTCTACCATCACCACGATGCGATCTTTCAGCA
CGCCCTCGACGGTGTTGAATTTGCAGCGGACCTTCATCTCGCGCGTATCCTGGCCGGGGG
CGATGAAGGTCCGGCCGATGTAGTGGTTGCGGATCAGCCCGATCTCGTAGCGGCAACGGT
ACCCGAGCTTCTGGCATTCGCTCACGTATCCGAGCGTGGCGGTGTTCGACGAGTCCGGCA
CCGAGATCACGATGGGCTGCTTCTCGTCGGGCGGGACGACGGGCACCGGCGCGTCGTGGG
CAAGCTGCTTGCCGATCTTGCGGCGGACCTTGTCCACCATCTCCCCGAAGACCTTGGAGT
CCGGCCGGGAGAAGTAGACGTATTCGAAGACGCACTGGCTGACGCCGAAGCGCTGGGCGA
GGCGGTAGCTCTTGAAACGGCCCGTCTGGCAGCCCTTGCGGTCGATCACGAGGATCTCGC
CGGGCTCGATGTCACGCAGGTACTCCGCGCCGATCATGTCGAAGGCGCACGTTTCGCTGG
CGACGCAGTACGCCGCACCGCCCGGCCGTTCGGGGTCGCCGATGCGGCCGAGCGCGAGCG
GACGGAAGCCGTTGGGGTCCCGTACGGCGATGAGGTGATCGTCCGTCAGGATGACCAGCG
AGTAGGCGCCCTCGACCTGGTTGAGGGCGTCGATGATCTGGTCGATCTGCTTCTGCCGAC
GGCTCTGGGCGATCAGGTGCAGGATGAGTTCGCTGTCGCTGGTCGTCTGGAAAAGCGTCC
CGCGTTCGCTGAAGGCCCTGCGGAGTTCGCGCGCGTTGGACAGGTTGCCGTTGTGCGCCA
GCGCGATGTTGCCGTTGTGGTAATGCACCACGAACGGCTGGATGTTCGCCCGGTTGTTGG
CCGAGCCGCTGGTGGAGTAGCGGTTGTGGCCGATGGCGGCATCGCCGAGCAGCCGGGTGT
CGAAGATGGCAGGGTCGTCGAAGACGTCCAGCACGAGGCCGGCGTCCTTGTAGACCGGCA
TGATCTTGCGCCCCCGGCGTTCGTCGTAGGTGGACGTGACGATCCCGGAGGACTCCTGCC
CGCGGTGTTGCAGGGCGTGCAGGCCGTAGTAGGTCAGCCGGGCGGCATCGGGGGCGTTGT
AGATGCCGAAGATGCCGCAATGATCTTTGATGGAGCGCATGCTACCGGTTCCGGTTGAGG
GCGGGAAGGCGTGGGGGAGGCCGGTGGAGTCCGGGTTACAGGAGGATGAAGCCGGCGGCC
AGCGCGATGCCCACGGCGTCGGCCACGAGGTCGCGGGCGCTGAAGTAACGAGTGGGGCTG
TATCGCCAGTCGTACCACTCTTTGCTCAGCCCGATGGTGCCGCTCACGCCGGCTGAGACG
GGCAGGGCGCGCCGGTCGGACCAGTTCGCCTTGTTCACGAGTGCATACTGGAGGCTCAGG
GTCCACAGGGCGCTGAAGGTCACGTGCAGCGCCTTGTCCCGGGCCAGCCAGCGGTCGCGC
GGAGGGGCGGCCTGCCGGACCGATGGAGTCAACGGAGCCCGGCGCAGGGTGTTCATGTGG
CTCGGTGGAAAGCTAGAGAATTCACCCCCCCCATACAAGAGCAGGGCCCGGACCGCCTGT
CGCCCGGGCGGCATCGCGTCCGCCTCCTGAGCCCGACCCGGAGCCGCCAGGGGCAGACTC
AGCAGCAGGCCCAGTATCAGCACCCCGAAGGGCCGCAGGGTCCGGTCGGGAAAGCGCGTT
TCGACGTCAGGCACGGGGAGCAGGCTCGTCTTCCGGGATCTCTTCCGTCGGCACGTCGAT
CTGTACGCGCACCCGTCCGATGCGGTGGTTATCGACGGTTTCGACGGTCATGTGCAGGGG
GGGTAGTCGATCACGTCGCCTTCGGAGGGTACGGTGCCGGTCAGATGCAGGATCAGGCCG
CCGAGCGTTTCGAAGTCGAAGTCCTCCGTGTTCAGCGGGATCTCGAGGAGGTCGCTCAGG
TCGTCGAGGTTCATACGCGCGTCGACGCTGTAGGTGTGGGCGTCGATCTGCACGCATTCT
TCTTCCTCCTCCTCGTCGTGCTCGTCGCGGATGTCCCCGACGATTTCCTCGAGCACGTTC
TCCATGGTTACCAGCCCGGCGGTGCCGCCATATTCGTCCACGACGATCGCCATGTGGGTT
TTGCGCGCCTGGAAGTCCCTCAGCAGAGCGTCGAGGCGCTTGTCGAGGGGCACGAACATC
GCCGGGCGCGCGATGCGCATCCAGTCGAACGTCCCCGATGTCTTCACGCCGTCGATCAGG
TAGGGCAGCAGATCTTTGGTGTAGACGATGCCGAGGATGTTGTCGAGGTGCTGCACGTAG
AGCGGCAGCCGGGAGTACCCGCTCTCGCGGATGATCTCCAGGGCCTCCGGCAGCGTCGCC
GAGACGGGCAGGGCGACGATGTCCATCCGGCTGACCATGACCTCGCGCACCGTCATTTCG
CTGAATTCGGCGATGGAGGTGACCAGTTCGTCTTCGTCCGCGCCGAAGGGGTGACCGTCG
GCGGAGGCGGCCGCCTCTGCGCTGTCCGAGGCGGCAGGGGCCAGGGTGGAGCGCAGGTGC
CGCTGTGCGGTGCCGAGGCGCTGGTCGAGGTACACGACGAGGCGTTCGAGCAGCCGGTGC
AGGGGCAGGAGCAGGAAGGAAGCCCGGTGGCAGTAGGCGTCGGCGCGTCGCGTCGCCGGG
AAGCGGGGCCCGATCTCGACCAGGGCGATGAGCACCACGGCCAGCACCGCCAGCCCGATC
AGCAGGACCAACGACGGGTTCCAGCCGGTCAGCAGGGCCGTGTCGATGAGCAGCAACACG
GCGAGGGTGACGACGCCGAGGCGGCTGAGGGTGCTGAGGATGAGGACCGTGAACAGCGTC
GCGCGCGGACGCTGGAGCAGCATGCGGGCACGTTCGCTGAGGTCATCCTGCCGCAGGGGG
CGGGCGGCCCGGGTGAGCGCCCGCACGGCCGCGTCGGTGCCCGCCAGGAAGGCGGTGAGC
AGCAGCAGCACGATCAACAGCCCGGCCTTCAGGGTGAGCATCGCCGGATCGACGGCGAAC
CACGCGGCGTCGGGAAGAAGCGCCCGGGCAGAACCGGGTAGAGAAGGCAGCAGAGAGAGA
ACGGGGACGCCGATACTAGAAGCAGGGTCAGGGTCCAAGGCCACAGAGGGGGCGTGCCCT
CGATTAGTTCAACGGGTCTATCCGGTAGGTCGCGCGGACCGAGAGATCGCGTGGCACGGG
TAGCCGTGTGTGCAAACGCCGTGCGGTATCCACGGTTTCAGCCGCAATCCCCCGCAAAAA
GCAGGCCCGACGACCCCCGCACGCTCCGATCTCCTCAGAAAACCGATACGCCGAAGAAGC
GGTTCAGCACCGTCAGGACGAAGATGATGCCCAGCAGCACCGGGCAGACGTAGGCCACGC
ACACGTGGATGAAACGCTCCAGGGCGCTGCCCCGGAAGCCCGGCGCTCCCTGGGCCAGTT
CCTCGCTCAGGTTTTCCGTCTTCCACACGTACGCCGCGAACACCACGATCAGGAAGCCCC
CCAGCGGGAGAAACGTGTCGCTGGAGAGGTGCTCGACGAGGTCCATGAACGTGTTCGGGG
TGTCCGACCCGAAGTAGGTCACGAAGTTCGTGAAGAAGGGCGAGGCGCCGTTGGACAGCA
GCGAGGGAATCCCGATGAGAAAGACCAGGACGGCGATGCCGATGGCAGCCCGGCGGCGAG
GTACGTTGAACTCGTCGATGACGAAGGAGGTGGGGACCTCCAGCAGCGACACCGTGGAGG
TCAGCGCCGCGAAGGACAGCAGCAGGAAGAACGTGGCCCCGACGAACGCCCCCAGCCCCG
GCCCCATCGACTCGAACGCGCCCGGCAGGGTGACGAAGATCAGGCCGGCGCCGCCCTGCA
CGTCCGTCATGTCGCCGGCGTTCAGGAACGCCACCAGCGGAAACATCAGCAGGCCCGCCG
TGAAGGCGATGCCGACGTCCGTCAGCGTGATCAGCGCGGCCGACTCGATGATGTTCTCGC
GTTTGCTGAGGTAGCTGCCGTACGTGATCAGCGCACCCATGCCGAGCGACAGCGAGAAGA
AGGCTTGCCCGAGGGCATTGTAGACCACCTCCAGCGTGACCTCTGAGAAGTCAGGGATGA
GGTAGAAGCGGAGCCCTTCGGCGGCGTGGGGAAGCGTGAGGCCGTAGAGCACCAGCCCGA
GGATGATGACGAGCAGCGCGGGCATCAGGAGCTTCGAGGCGCGCTCGATGCCGCTCGAGA
TCCCGCCGGAGACGATCCCCGCGGTCATCACCATGAACAGGGCCGCGTAGAGCCCGATCT
TGACCACGTCGGTGATGAAGGTGCCGAACTCGCTGCCGATGGAGAAATGACCTCCCGCCA
GTTCGACGAAATAGCCGAGCGCCCACGCGGCAACGACGTTGTAGAAGGACAGGATCAGCA
CGCCGCTGGTCACGCCCAGCAGCCCCACGAAGCGCCAGTTTCGAAAGCCGAGTGCCTCGA
ACGCCCCCACCGCGTTTTTGTGGGCACGCCGTCCGATGGCGATTTCGGTGACCATCACGG
GGAAGCAGAGGAGGAAGCAGCAGACGAGGTAGATCAGGACGAACGCCCCGCCTCCGCCAT
CGGCCACCTCGAACGGAAACTTCCAGATGTTACCCAGCCCTACGGCCGAACCCGCGGCGG
CCAGGATGAAACCGATCTTCGAGTTCCAGGAGCCCCGGGTCGATGTCGTTGGTGTTGCGT
CCATGTGTGCGTCGGTGGATGGGCGAAACGGTCCACAGCCGGCCCGCCATGCGGGCAAGA
CCCCGCAAAGGTAGGGGAAAGGCCACGGAAAAAGCCAGCCTATTCCATCGCGCACGACGG
GTTCCGCCCGGGTGGCCGGGCAAAGCCGGTCGGGGGGTCAGGCGAAGCCAAAGAGGAAGG
GGAAGGCGACCGCGACGAAGACCACCCAGCCGCCGTAGACGGGCAGGAAGCGCGTCACCC
GGCCCTCGACGGCCTCGATGGGTGCTGCGTCGCGCAGGAAGCGTCCGTAGCCCACCAGCA
GATCCACGAGGTGGATGAAGATGAGCAGGTTGGCGCCCAGCACGGCCAGGCGGTTCGGCG
TCAGCCCGAACGAGGCCAGGCGGAACCCGATGGCGGCCAGCGCGACGAGGTCGATGATGA
GCGCCATGAAGATGAGGACGAGGCAGACGAGGTCGCTGAAGGTCTGGCGTCCGGCGGCCG
GGCGTTCGGACAGGGTGAACACCGTCAGCGCCAGCACGCCGAGCAGCATGGCGTTGAAGA
TGATGAGGAAGTCCCGGTCGGTGAAGGGGCTTCGGCCCTGCACCAGCATCGTGCCCAGGT
AGCCGGCCAGCACCAGCAGCGCCAGCGGGCTGAACAGGCGCGCGACGAGTGGCGCCAGCT
GCTGCCCCGGCCGGCTGCGGTAGATGGCAAGGTAGGCGGCCACGACGGGGATGGCGGCCG
CGCCGTATCCCACGAGATACGGCGTGAACCACAGGTCCTCCACGGAGATGCCGATCGCCG
CGAAGAGCCCCACGGTGATGCCGCTCAGCAGCAACCCCGCCAGCCCGATGATGGCGGCAT
AGACCAGCGTCTCCCCGTTCAGCCGCAGGTAATTCATCCAGGGCTCCCGCTCGCGGTAGC
GCGCGCCGGTGTAGGCCAGCCCGACGGTCAGCCACAGGGCGAGCGGCAGATGCATCCAGG
TCAGCAGCAGCGTATCCGAGTCGTCCACGCGGGGGAGTAGATTGACGAAGAGCAGTCCGG
CGGCGAAGAGGCCCGTCACCGTCAGCACGATGGAGCGTTCGGGCGGGGTGCGCAGCAGAA
AGAGGGCGGCCAGGGAGGGGAAGACGATGAAGCCGAGGTGCCGCGGGTAGTAGTATGCCT
CCGGCAGCCCGTCGAAAAAGCGCGGCAGGTTGGCGAGGGTGCCGGCCAGCACGCTGAGCA
GGATGACGAGCCCGATGTCGCGGAGCGAGAGGCCGGTGCCGGGGGCTTCGTCATAGGTGA
GGCGGGCTACCCAGGCACGGGTCAGGAGGGCGTCGGGATGCTTCAGCCGAAGCACCTGGA
ACTGGTCATGGAAGCGTTCGGGGGCTTCGCGGTAGAGTTGCTCCAGCGCTTCCGGCTGGT
CGAGGAGGTCGTGCGTAGCCATCGGGCGGTCGAAAGAGAAGAGGGATCAGGAAGGACGAG
CCAGCCGGATGATCTGCTCCATCTGGTCGAGATAGGTGCTCAGGGCGTCCCGGCCGGACG
GGGTCAGTTCGTATTCGGTCCGCGGGGTTCGGTCGTCGAAGGATTTGAAGGTGGTGAGGT
AGCCCGCTTCTTCGAGCTTGCGGGCGTGCACGCTGAGGTTGCCGTCGCTGGTGCCCAGCA
GAGCCTTCAGGTCGTTGAAGCTGAGCCGCCCGGCGGCAGCGAGGGCGCTGACGATGCCCA
GCCGGATGCGCTCGTGGATCAGCCGGTCCAGTTCGGCCGGAAACGAGGCGGCCGGTGGAG
GGGGCTGCCGCCCGGGGGTGGTGTTCGTGGGGTTATCCGCCATGACGCGTGGCGATGATC
CAGCCAAAGAGCAGGTGAAGGCCGCCGAAACCGAGGCCCAGGAGGACGTTACTCCATGGG
AAGGGCACGAAGAGCGCCACCGTCCCGAAGATCAGGAAGCCGAGTCCCATGAGGGGGAGC
AGCCGGATGGAGTAGGCTCCGGCAGCCATCAGGGCGGTGCCGTAGAGCAGCATCCAGAGC
CCCGGCAGCAGGGACGTGCTCCCGGCCTGAACCAGGGCCAGGGTCAGCAGTCCGCCGGCC
ACCAGCGCCGGCAACAACCCCAGGACGTAGCGACGGCCGGTTCCGGTCAGCAACGGCACG
CGCCCGGCGCGGGCTTTGCGGTACATGGCCCAGCCGCCCACCGTAGCCGCCACCACCGCG
CTGCTGAGCCATACGGCCAGCCAACGCTCCGGCGTCGGCTGCAGGCCGGCAACGACGGCG
GCGACCACGGCCGTGAGGCCCATGGCCATGCTGCCCCGGCCCGGTACAGCCGTGAACGTG
CCGGAGCGGGCCATCACCTCGCGGATGTACTGCAGATGCTCGGCGGCTGCCTCCGCCGGC
GGTGGGTCCCCGGCGCCGGTCCGGGAGGCTACGGGTGGGCGATCCTGTGTCATGGGTGTT
CGGGTTTGTTGTTGCAAGCACTTTGTACGACAAAGTGAAAAGAGGTTTCGGCACGAAAGT
ATTTTTTTGTGGGAGAGGAGAGGGCGCCGTGGTGTTCTCCGCGCCCTGCGGCTCAGCGCA
CCGTGATCAGCGGGCCGTCGCCCGGGGCCGAGCCGACGGTGCCGATGGGGCGGGCGAAGG
CATCGAGCCCCTGCTCTCGGAACAGCGTTTCCACGGCCGACGCCCCCGCCGGGTCGACGG
CCACCAGCAGGCCGCCGCTCGTCTGCGGATCGCACAGGACGGCCCGTTGCCGTTCCGAGA
GCGGGCCGATGTGGTGGCCGTAGCTGGTCCAGTTGCGGTTCGTTCCGCCGGGGATGGCCT
GCTGGTCCAGGTACTGCTCCAGGCCCGGCAGGCAGGGGATGGCCTCGAAGGTGAGCGTGG
CCGTGCAGCGCGAGGCGGTGCATACCTCCACCAGGTGACCGAGCAGCCCGAAGCCCGTCA
CGTCCGTCATGGCATGCACCGCATCGAGCCGGCTGAGGGCTTCCCCGATCCGATTGAGTT
GCGTCATCCAGCCGGCGGCCCGGCCGCGGTCCTCGTCGCGGAGGAGGCCACGTTTCTCGG
CCGTGGTCAGGATGCCGACGCCCAGCGGCTTGGTCAGGTACAGCAGGTCCCCTTCCCGTG
CGGCGGCGTTCGTTTTGAGGCGGTTCAGGTCGACGAGTCCGCTCACGGCGAGGCCGAAGA
GCGGCTCCGGGTTGTCGATGCTATGACCGCCGGCCAGGGCGATGCCAGCCTCCCGGCATG
CATCGCGCCCGCCTTCGACCACGGCCCGCGCCACCTCTGGCCCCAGCGTGCCGATGGGCC
AGCCCAGGATGGCGATGGCGAGCGTCGGGGTGCCGCCCATGGCGTAGACGTCGCTGATGG
CATTGGCGGCGGCGATCCGTCCAAAGGTGTGGGGATCGTCCACGATGGGCATGAAAAAGT
CGGTGGTGCTGATGAGCGCCTGCCCGTTGCCCAGGTCGTACACCGCCGCGTCGTCGCGCG
TGTGGTTTCCGACCAGCAGGCGCGCGTCGTCCGGGCCGGCCAGGCTCGTGGCCAGGATGG
ATTCGAGCACGTTCGGTGCAATCTTGCAGCCGCAACCGGCGCCGTGGCTGTACTGAGTGA
GGCGGATCGAGGAGGTCGTCATGAGGCGGGTGGAACGGGTGAACACGGAGGCGCCTTCGC
GAGAGCGTGCTTCGACGCGGCGATGAGCGCTTCGGCCAGGGCCGCGGGGTCGGCGGAGGG
AGAGACGGGGAGGGCGTGTACGAGGTCGGCGGGGCGCCGGGTCAGGGCATGCCGGTAGGC
GCGGTCGTAGTAATGGAGCGCGTGGGCACAGGCGGCGCGCAGGTCGCCGCGGCGGAGGGC
CATGAGCGCCTCCTGCGTGCGCTGCCCGCCGAGGCGCCGCCGGATGCGTTCGAAGGACTG
TGCCAGCGCCTCGGGCGGCTGTGTGCCGTAGAGGGCCAGCAGACGGTCGATGCGTGCCGG
GCGGGGTACCTCCAGCACCATGACGGGGGCGTGTTGCAGGCGGTGCCAGCAGGCGGCCGG
GATGGAGAGCTGGCCGATCCGGCGGCTCTCGTCTTCGATCCACACCGGCCGGTCCGGGTC
GAGCGTGGCCCAGACGAGGGCCAGGTCGTTCTCGAACTGCTGCTGTGTGGGCTGGGGCTC
TTCGCCGAGCCCGCCGAAGACGGAGCCTTTGTGGTGGGCCAGCGCTTCCAGGTCGAGGAT
CTGCTCACCGCGTTCACGCAGCGCGTGCAGCACGTCCGTCTTGCCCGACCCCGTCATGCC
GCCCAGCACGATCACGCGCCGGGGTTGCTCCAGCACGTCCAGCACGTGCCGACGGAAGGC
TTTGTAGCCGCCCCGCAGCGTGAAGGCGCGATAGCCGCAGGTTTCGAGGAGCCAGGCCAC
ACTCTCACTTCGCATCCCACCACGCCAGCAATGGACCAGCACCGTTGCGGGCGCCGCGCG
GATCGCCCGCACAGCGTCCACCAGGTCGCGCAGTCTCGGCCCGACCCGTTCGAGGCCGTG
CAGGATGGCCGCCTGCCGTCCGGCCTGCTTGTAGAGGGTGCCGACCTCGGCCCGTTCCTC
GTTCGTGAACAGCGGCAGGTTCCGCGCGCCGGGGATGTGCCCCTGGGCGTACTCGGCAGG
GGTGCGCACGTCGAACACGGGATGCTGTGTGCTGCCTTCGAGGAAGGCCGGGACGTCGAG
CCGCGTTGCCATGGACAGGGACGGTATGGGGGAGGCCAGCGTCTCCCAAACGTCCCGGTG
CGTCCCGCAGGTTCCGCCGGATCTTCCCCCATCGGCGGGGGCCGGTCGGTACGTCGGGGA
CCCGCTTCCGGGGCCGGGTCGTAACTGCGCCCGAAGGGCATGCTTCGACCTGGACCGACG
ACCCCCGATGAGGCACAGACGACACGGATGGCACGGCTGGCTGCTGGTGCTGCTGCTGGT
GCTGCTGGTGCCCGGCACCCGCGCTGCCGAGCCCGGGGTGTTCGATCCGGCGTGGCACCC
GCCCATGCGGCTCCCCTCGCTGGCGGCCGACGTGCTGGCCCGTGTGGAAGCGCAGGCCGC
GGACCTGGACCCGCTCAACAGCCTGCTCGTCGCCCACCGCGGGACGGTGGTGCTGGAGGC
ATACTACCGCGGCATGACGCCGCACACGCAGGTCAACATCAAGTCGGCGTCGAAGAGCAT
CCTGTCGGCGCTCGTCGGGATCGCCCTCGCCGAGGGGTATCTGGACAGCCTCCGGCAGCC
CATCGCCCCCTTTTTCCCGGAGTACTTCGAGCAGGAGGACATCGACCCGCGTAAGCGGAC
GATCACGCTGGAGGACTTGCTCACGATGCGGTCCGGGCTGGAGACGACGAGCTTTCAGCA
CTACGGCGCCTGGGTGTCGAGCCGGGACTGGGTCCGGGACGCCCTCGACAGGCCGGTCGT
GGAGGCGCCCGGAGGACGAATGATCTACAGCACCGGCACCTCGCATCTCGTCTCGGTGAT
CCTGACGAAGGCCACGGGGATGAGCACGCTGGCGTTTGCGCGAACGAGGCTGATGGACCC
GCTGGGCATCGATCTCCGCCGGTGGGATCGCGACCCGCAGGGATATTACTTCGGGGGCAA
CAACATGGCGCTGTCCCCCCGCGAGTTGCTCCGCATCGGCGAATTGTATCGTCGGGGCGG
ATGGTATGAGGGCCGGCGGATCATCCCCGAAGCCTGGATCCGGGCCTCGACGACGCCGCG
GACCCGGTCCCGGTACAGCGGGAATCGGTACGGCTATTTCTGGTGGATCCGGCGGTTCGG
GGGCTATGAAAGCTGGTTTGCCTGGGGATACGGCGGGCAGTACGTGTTCGTCCTGCCGGC
GCTGGATCTCGTGGTGGTCTGCACCGCATCGCTGAACGACCGGCCCCGCGGCGTGAATCA
CAACCGGCGGATCTACGATCTGCTGGAGCGGGGCCTTCTCGCGGCCGTCACGCCCGCGGT
AGAGGCCGAGCGGCGCTGGGCGGAACGGGCGGGCCGGGGGCGCTGAACGAAAAACGGGGC
GCTGAACGAAAAACGCCGCGCCCCGAAGCGAGGCGCGGCGTCTGAAGCCGACGTGCGGAG
GCGATCAGAACGGCAGATCGTCGTCCAGGCCGAAGCTGTCGTCCATGGCGGGTTCGGCGG
CCTGCGGCGCACGGCGCGGCTGCGAGCGGCCCTGCTGCGGCCGCCCCTGCGAGCGGCTCT
GCTGTGGCCGCTGGTCGTAGCCGTAGTCATCCGAGTCCCCGTCGCCGTACGACCCGCCCG
ATCCGCGGTCCGACAGCATCATCATCTCACGCGCCTTGATCTCCGTCGTGTAGCGCGTGT
TGCCGTCGCGGTCTTCCCACGAGCGGGTCTGGAGCGAGCCCTCGAAGTAGACCTGCGAGC
CCTTCTTCAGGTACTCGCCGCAGATCTCCGCCAGGCGACCCCACGTGACCACGTTGTGCC
ACTCGGTCTTCTCGACGAGCTGGCCGTCGGCGTCCTTGTACGACTCGTTCGTCGCCAGGC
GCATGTTGCAGACGGCCGTGCCGCTGCCCGTGTAGCGCAGCTCCGGGTCCTGCCCCAGGT
TGCCGATCAGGATGACTTTGTTGACTCCTCGTGCCATGATACACCTCTTGAGTTTGGGTT
GAACAAGGTCCTTGGCGATGCTACATGAGTCCACCGGCTGACGCCGGCCTGTCCGTTGTG
CTGCTACATGAGTCCGCCAAGAGATGTACGGACGTACCGTCCCGGGTGAAGATACGACCG
GAAGACATCTGCTGTGACCGGCCGTAACCTCGGAGGCAAAATTATTTCAGCCTGGTGTCA
ACACTATGTCACAGGCTGGGAAAAAACATTCGCGCCGGTTGTGGGTAGGGGACAGCCCGG
CTAACGTGTCCTGTGTCGGGGTGTGCCCGGCGGAAGCGCGCTCGCCGGGTGCACCGTGTT
CCTTATTTTTCCCCGCCTGCCTCCTTCTCAGACTATTTTTCCCCACCTGCCTCCTTCTCA
GACTGCCGTATGTCAGACCCCCTCTACGACACCTGCTTCAGCGAACCGGCCGAGCGGCTG
GCTGTCTATGCCGACTTCGTGGCGATCGTCCGTCAGCTTCGCCGTGACTGCCCGTGGGAC
CGGGAGCAGACCCACGAATCGGTCAAGCACCTGCTGATTGAGGAAGCCTACGAGGCCGTC
GAGGCCATCGATGCAGGGGACTGGGATGAGTTGAAGCGCGAGCTGGGAGATCTGCTGCTC
CACGTGGTTTTTCATAGCGTGATGGCAGAAGAGGACGGCCGCTTCACGTTGCAGGACGTC
ATCGAAGCCGAGACGGACAAGCTCGTTCGGCGTCATCCCCACGTCTTCGGTGACGTGCAG
GTACGGGGCACGGACGAGGTGCTTGCCAACTGGGAGCAGATCAAGATGACCGAGGGCAAC
GGCCGGACCTCGGCGCTCGACGGAGTGCCGCGCCAGCTGCCGGCGCTGCTGCGGGCGCAC
CGGGTGCAGGAGAAGGCGGCTGGTGTAGGATTCGACTTCCCGGACCGGGAGGCAGCCTGG
GCCAAGGTGGAGGAGGAGCTGGCGGAGTTCCGCGAGGCGGTGCAGGAGGCTGCGCCTCCG
GAGCGGCAGGAGGCCGAGTTCGGGGATGTGCTCTTCGCCCTCGTCAACTACGCCCGGCTG
GCCGGCATCAACGCGGAAAATGCGCTGCGGGCTACCAACGACACCTTCACTCGCCGCTTC
CGCCACATTGAGCAGCGTCTGGCCGAATAGGGACGCACGCTCGCGCAGGCGGACCTGGCC
GAGATGGACCGGTTCTGGGAGGAAGCCAAGTCGCTCGAGCAAGAATGAAGGCCGGTGGTC
CGGCGATGCCGGGCTGCCGTGCCACAGCCGTGCCTTCCCCCCATGCCCACCGTGCTCGAA
GCCATCGCCACCGGCACGCCACCGCTCCGACGCTCACAGGCCCACGCGGCGGCGTTCATG
CAGCGTGTAGAGAGCATCCCGCCGGCGGTCCGCGAACGTCTGCCCGAGCTGTATGCCCGC
TCCGGCATCGACGCCCGCTCGTCGTGCATCGACGATTACGCCCGCACACCGGAGGCCTTC
ACGTTTTATCCGCCCACCTGGACGCTCCAGCCGGCTCCGTCGACGGGCACGCGGAACCGG
AAGTACCGGGAGGCGGCCATCCCGCTGGCCGAGGCGGTGGCCCGGGCGGCGCTGACCGAG
GCGGATCTGGCCCCCGAAGCCGTCACGCACGTGATCACGGTCAGTTGCACGGGTTTCTTT
GCGCCGGGCCTCGACGTGGAGCTGGTGAAGCGGCTCGGGCTGCGGCCGGACACGCAGCGC
GTCATGGTGGGCTTCATGGGATGCTACGCCGCCTTCAATGCCCTGCGCGTGGCGCACGGC
TTCTGCCAGGCCGATCCCGGGGCGCGCGTGCTCCTGGTCTGCCTCGAACTGTGCACGCTG
CACTTTCAGGTCGAGGAGACGATGGAGAGTGCCGTCGTCAACGCGATCTTTTCGGATGGC
GCGGCGGCGGCCGTGCTGGCGGCCCGCCCGGCCGACGAAGCCCGGGGCAGCCTGGCCTAT
GCCGACAACCTCTGTCTCCTCGACGACGATTCGATGGAGTACATGACGTGGGACATCGGC
GACACCGGTTTCCGGATGGGGCTCTCGCATCGCGTTCCGTCGGTGCTGGCACGGCATCTA
CCGGGCTTCGTGCAGACGCTCCTGGCACGCCACGGCCTGACCCTTCCGGACGTCGATTTC
TGGGCCATCCACCCCGGCGGACGGGCCATCGTGGAGAAGGCGCGGGACGTGCTCGGGCTC
TCCGATGCCGACGTGGCCGACAGCCTGGAGGTGCTGCGGCAGTACGGCAACATGAGCTCG
GCGACGATCCTGTTCGTCCTGGCCCGGCTGCTGGAGCGGCATCGGGCGGCGCGCCGCCGG
GGCGAACGCGGCTTCGAGCAGGGCGTGGCCGTGGCCTTCGGGCCGGGCCTGACGCTCGAA
GGTGCGCTCTTCCGCCAGGTGGTATGAGAGAGCTTCAGGTGGCCTGATATGGGCCTTGCG
AACCTGTTCCTGAATCGTGAGACTGTGTCCCCGTATCCGGCGGAGCCCCTCCGGCGGACG
CCATACCCGATCCATTGAAATGTCCCATCGAATCAGCGCGGAGCTTCTGGTGGCAGAAGG
CCGCGGGATGAAGCCTGAACCCATGATGCAGACGATCCGGCGTTCCGCCCGGCCTTCTTT
CTCGCTTCGGCTCGGCATGATTGTGATGCTGGCCCTGATCGGGGCTCTCCCTCTCGACGC
GGCACCGGAGGGGGCGGGCCCGGACCGTCCCTCGGTGGCCGGCCAGGTACAGCCCGGCGT
CGTGGTGGTCAAGCTCCGGCCGCAGGCGCGGCAGGCCCTGTCCCTCCAGGGCGGAACGAC
CGGGCTGGCCGGCTTCGACAAGCTGGGCCGGCGGCATCGCGTCTATGCCGTCGAGCCGGC
CTTCCCGTTCCTGGCCCGCAGCGCCCGGAAGCGAGCGGAAGACCTCCGGCAGGTCTTCTA
CGTCCGCTACGAAGGCTCCGCCGACCCGCGGGCCGTTGCCGCCGACTTCGAGCGGCTGGC
CGAGGTGGTCTACGCCGAGCCGCTCCAGATCCACCGCCTGCACGATCTGCCGGCGAGCCC
GGCGGCCCCGGCGAGCCCGGCGGCCGCAGCGATCCTGCCGAATGACCCGCTCGTCAGCCA
GATGTCGCACCTCCAGCAGGTGCTGCTGCCCGAGGCCTGGGACGTCGTCCGCGGGGAGCA
GGGCCTCGGCAGCCCCGACGAGCGCGTCGTCATCGCCATCATCGACGGCGGCACGGAGTG
GCGGCACAAAGACCTCATCGACAACGTCTGGACGAACCCCGGAGAGATCCCGGGCAACGG
CGTCGATGACGATCAGAACGGCTACGAGGACGACGTCCACGGCTGGAACTTCGCCAACGA
CTCGGCCGATCCGACGGGGCTCTCGGCCACGCCCGGCAACGCCCAGCACGGCACGGTCGT
CGCCGGGGTGGCGGCGGCGGTGACGAACAACGGCCTCGGGGTGGCCGGCAGCAGCTGGAA
CGCGCAGTTCATGCCCATCAACGCGGGTTGTCCGGATCTGGACAACTTGGTCTGCTACGG
CTACGCCGGCATCGTCTATGCCGCCGAGAACGGAGCGCATATCGCCAACGCAAGCTGGGG
CGGACCCGGCCTCTCACGCTTCGCCCAGGACGTGATCGACTTTGCCGTGGCCAACGGCAC
GCTCGTCGTCACCTCGGCCGGCAACGGATCCGGGGGCTTCGGGACCAACAACGACACCCA
ACCCCAGAACCCGGCCAACCTGTTCGGGGTGCTCTCCGTCGGGGCGACGAACAAGGCGAG
CGACCAGAAGGCGGTCTATTCCAACTTCGGCCGCAGCGTCGACGTCTTTGCGCCGGGGTC
GTCCCTCAACAGCACGTATCCGGGCGATGCCTATGACGATCAACTCAACGGCACGTCGTT
CTCCTCGCCGCTCGTGGCCGGCATCGCCGCCCTGGTCAAAACCCGGCAACCGGACTGGTC
GATGGCGCAGGTCCGCGAGCAGTTGCGCGTCACCGCCGATCCCATCGACGACGCCAACGC
GGGCTTCACGGGGCGCCTGGGGCGCGGCCGCGTCAATGCCCTGCGGGCCGTGACCGAGTT
CGATCACCCGGCCGTCCGCACGACGAACGTGGCCGTGGCCGACGAAGGCGGAGACGGGGC
CATCAACCGGGAGGAGACCATCACGCTGACGCTGACCTATACCAACTTCCTGGCGGATGC
GACGAACCTCACGTTTCGGCTGACGACGCCGGACGACCGGATCACGGTGGAGCAGGGCGA
GGTGACGGCGACGGCGCTGCCGGGCGGCACGAGCCTGGAGGTGCCCTTCACGTTCACCGT
CGGGGCGGACACCCCGAACGAGTACACCCTGGTGTTCTTTGCCGAAGTCGAGGCCGACGG
CGGTGCCTATACCGATGCCACGCGCTTCGAGCTGCTCGCCAACCCGGCCTCGGTCCTGAC
GCACGACACCGGCCCCGTGCAGGTCTCCATCACGGAGGAAGGCAACATCGGCTGGACGAC
CTTCAGCGACACCTTCGATCCGGACTCACGGGGTGTCGGGTTCGTGTATCAGGGCGTCAA
TTACCTGTTCGAAGGCGGTCTGATGATCGCCAACGGGCCGGGGCGCATCTCCGACGCCGT
GCGCGGTGTGCAGGACGGCGTCGGTCAGGATGCCGACTTTGCCCCGGCGCCAGGGTCCGT
GCTCGAGATCACCCGGCCGGGCGTGCTGGCGCACGAGGAAGGGCAGATCACGCTGGTCGA
CAGCCCGGCCCCGCTACCGCTCGGCATCACCGTCGATCAGGAAACCTTCGCCGACACGAG
CGAGGCCCGCAACGACTTCGTCATTTTCAAATACCGCATCACCAACGCCGGCCTGATGAC
CCTCAACAACGTCCACGCCGGGCTCTTCTTCGACTGGGATCTCAACGCGGACGCGCTCGA
CTATGCGCGCTTCGACGCCGAGCGCCGCATGGGTGTCGCGCAGAACGCGGCCACGGCGCC
GACGGTGCTGCTGGCCACGAAGCTGCTCACCACCAATGCCGACGTCTCCTACCGTGCCAT
CGACAACGAGACGGAGATCTACGGCGGAGATGCCGGCAACGGCTTCACGGATGCGGAGAA
GTGGAGCTTCCTCAGCGGCGGCGTCCAGCGCACCGACCTGGACGGGGCCGACATCTCGAC
GCTGCTCGGCGCCGGTCCGGTGGGGCTGAAGCCGGGGTGTGCGTTCGACATGGCTTTTGC
CGTGATCGGTGGCACCAGCCCCGAGGCCATACAGGCGAGCGCCGATGCCGCGCAGGCGTT
CTGGGAAAGCACGCTCGGCGAGATCCAGCCGAACCGCCCGCCGGTCTTCACCACAGCCGA
CGGCCTGTCCCTCTCCGTGGCCGAGGGGCAGACGCTGGCCTTTACCTTCGAGGCACGGGA
CGAGGACGAATGTGACGTGCTGGCCTATGCCCTCGACGGCGAGGTGCCGGCCCGGGCGAC
GATCAACGCCCAGACGGGGCAGTTCCTGTTCTCTCCCGACTTCGATCAGGCAGGGCTGTA
TGCCTTCACCGTAGTCGTCACCGATGGGCGCGACGAAGACCGGATCGGCGTCGTCATCAA
CGTGACCGAGACGAACCGCCCGCCGGTGCTCGCCCGGGTCCTGCCCGACACGCTCATCAC
CGCCGCGCAGACGTTGCAGTTCACCTTCGACGTGCAGGACCCGGACGGAGACGGGGTCAC
CTATCGCCTCGTCGACGCCGTCCCCAACGCCACCATCGACCCGCAGACGGGCGTGTTCAC
CTTCGTTCCGTCCCTGGAGCAGGTGGGCGCGGTCGTCATCCGCGTGGAGGCGAGCGACGG
GCAGACGAGCGTCCTCGCGGAGGCCACCGTGACGGTGATCGAGCCGGCGTTCAGGGTGGC
GGGGGCGTATCCGAGCCCGTTCAGCCCGGCGGCCGGCGCGATGACGCTGTCCTTCCAACT
CCCCGCGCAGGCGACCGTGTCCGTGAAGGTCTTCGACGTGCTCGGCCGCACCGTGGCCAC
GCTCGTGGACGGCGACCTGCCGCCCGGGCCGCAGCGCCTGCGATGGACGGGCATCAACGA
CGCCGGGCAGCCGGTCGCCAGCGGGGTCTACTTCTACCGGATCACCGCCAGGGCGGACGG
GCAGGTCTACGACGCTCTGGAGTCGTTGCTGCTGGTGCGGTAGGCGGAGCGGCCGGCAGT
CAGGGGGGTCGTCAGCGGTCGTCGCTGCCTGCGGGGGTGGGGTCGGGCGTGGCGCCCGGG
TGCTTCACCAGGCCGGGGTTGCGTTCCAGGAACTCGTCGTAGAGGCGCGTGTGGCGGCTG
ACCATCGGGATCTGGTAGCCGTCGATGAAGACGTGGAGCACCTGTGTCTTCGTTTCTAAC
GGGTCGCCGTCGGTCACGAACAGGTTGGCCTTCTTGCCCACCTCCAGCGAGCCCACCTCG
TCCGCGACGCCGAAGATCTGGGCCGGCACGATGGTGACGGCGCGCAGGGCCTCCTCCGTG
CCGAGGCCGTAGGCGGCGGCAAAGCCGGCGTGATAGGGCAGGTTGCGCACGTTCTCCGTC
TCGCCCGTGCGGAGGGCGATCGTCACCCCGGCCTTCTTGAGCAGGGCTGCATTGGCGTAG
GCCTTGTCGTAGCGATCGCTCTCCCGGGTCGGGATCGAGAGGACGGGGCCGACGAGGCAG
GGGATGCCGGCTTCGGCGATCTGGTCCGCCACGCGCCAGCCCTCGGCGACGCCGCTGAAG
ATGACGTTTTCGATCTGCTGCTTCGCCACCCACTCCAGCGCCTTCTCGATGTCGCGTGCG
GCATCCACCTTGATCATCAACGGCATCGTGCCGCGGATCACCGGCAGCATGGCGATCATC
TCCGGCACGTAGGCCGGTTTGCGGCTCTTGTCCGGCGAGGCCTGGTAGGCCGAGTCGATG
CGGGCGTAGAGGCGCGCACGTTCCCACGTCTCATCGAGCGTCTTGATCGCCTTTTCCGCT
GCTTTCTTGATGTCCTCGTCCGAGCGGCGGTCCCAGCGGCCACGTCGGCCGGTGGTGGGA
AACTCCAGCACCATCACCTCGCGCCCGGCCAGGAGCATCTGCTCGGGGGTGTACCCGTGC
AGGTTGATGAGTGCCGCCTGGCCCGAGAGCAGGCCGCTGGAGGGTTCGGTGAGGACCGTG
GTGACGCCGTTGACGCGGGTGACGGGGATCAGCACGGAGTTGGGGTTGACGGCCGTCAGG
GCCTGCACGTGCGGGGTCAGCTCGCCGAGCTCAGCGTAGTCGCGCGTCTCGGCCACCGAG
CCGATCTCGGCCAGGCCGAGCTGGGTGCCGCTGTCGATCAGGCCGGGGTAGATGTGCAGG
CCGGCGCAATCGATGACCTCGGCGTCCGGGGGGATCTTCACGTCGGTGCCGAGGGCGACG
ATCCGGTCATTGCGGATGATGAGGGTGCCGTTCTCGATGACGCCGTTGGTGACCGTTACG
ATGCGGGCGTTGGTCAGAGCGAACGTGCCCTGCCGGGCCTTGGGCAGGCCGTCGCCGGGC
GTGGCCGGGGCGGCCATCAGCCCGAGGGTCAGCAGGAGGGTCAGGAGGAGATGCATGGGG
AATCGGAAGGTCGAAGGTCTAAGGAGGACGGATCCGGTGCCTGCACGCAGCGTCAGCGCG
TGCCGAGAAACTCCAGCAGGTCCACGCCCTGCATGCAGCGGTGGGCGTGCTCTTCGCTCC
AGAGCGTGGCCGTCTCGACGTCGCCCTCGGCGGGCACGTTCAGGCGCATGTCGTCGGGGT
CGGCGTGGATGTCGAAGCGGACGACGCCGTCGACGATGGTCATCTGGGGCACGGCATAGA
TGGAGAGCGGGTGGGCGTTGAAGATCGCCAGGTCGGCTTCCTTGCCTTCCTCGATCGAGC
CCACGCGGTCTTCGATGCCGAGTTGCCGGGCCGGGTTGATGGTGATGAGCGCCAGCGCCT
CATCGTCCGTCAGCTGGCCGTATTTCTGCGTCTTGGCCGCCTCGTGGTAGAGGTGGCGGT
TGAGTTCGGCCGAGTCGGAGTTGATCGAGGTGGTGACGCCGTTGCGGGTGAGGATGGCGG
CGTTGTAGGCGGTGGAGTAGTAGACCTCGAACTTGTAGGCCCACCAGTCGGAGAAGACCG
AGGCGCCCGCGCCGAAGTCGGCCAGCTCTGGGGCCACCTTGAAGCCTTCATTGACGTGCT
GGAATACGAGGCGGTCGATGCCGAAGTCCTCGAAGACGCGCATCAGCATGAGGATCTCGT
CGGCGCGGTAGCTATGGCAATGCACGATGATCTCGCCGCGCAGGATGTCGGCCAGGACCT
CCAGGCGTTCGCTGTAGGGCGGGGGGGCGACGCGCTCGCCGGCGGCCAGCCGCGCTTCGT
ACTGAGCCCAGGCGTCCATGTAGCGCTGCGCCTCGTTGAAGGCGTCGCGGATGACCATTT
CGACGCCCATGCGGGTGGCGGGGGGCACGTTGTTGCCGCGGCCGTGGACGCGCGTGGGGT
TCTCCCCGAGGGCGAACTTGATGGTGCGTGGGGCGCCTTCCATCTTCAGCGCCTCGGGGT
TCTTCTCACCCCAGCGGTGCTTGATCGTCTCGCATTGCCCGCCGATGACGTTGGCCGAGC
CGTGCATAACGTGGGAGGTGGTCACGCCGCCGGCCAGGGCCCGGTAGATGGCGATGTCGT
ACGGGTCGATGACGTCGCCCACGGCGACCTCGGCGGTGATGGGGTTGGTGGCTTCGTTGA
CGCTGCTGATGGCGATGTGGGAATGGGCGTCGATGATGCCGGGCATGACGTACAGGCCGG
TCGCGTCGATCGTGCGGACGCCGCGCGGGGCCCGCAGGCCCGGCCCGACGCGGGCGATCT
TGCCGTCGCGGATCAGGATGTCGGCCTGTTCGAGGGTGCCGTTGGTGACGGTCAGCACGG
TGCCGCCCTGGATGAACAGGTCCTGCGCCGATGCCGGACCGGCCAGAAGGCACGCCAGCA
GGAGGAGGGAAAGACGTTTCATGGGATGTCTGCGCATGGAAAACGATCGGAGGGAGGCGG
GGCTCAGCGGTCGGGGCCGCTGGTGCGGGTGCCGGTGACGGGGAAGCTGCCGTAGCTGCT
CACGTTCATCGTGCCGGACAGGTCGTTCCCCTCGATGGTGAGGTCGGCCTCGATCAATCC
CATCTGGCCGGAGTCGAAGCGGAACGTCAGGGAGCGGCCGTTGAGGACCACATTCTCCAG
GACGGTGGTGCCGAGCGCGCTCGTGATGGTGCCCGAGTACGCCCCGGGCGTTCCGGTGAT
GGTGATGGTCCCCTCGTACGAGCCGTCGGGCGTGCTGATGGCATAGTCCCAGGTCCCGAC
GGGATTGGCGGCTGCGTCGCCGGCGGCGGCCGAGGCGCTCCGGGCGGGGCGTTGCTCCAT
CTCGAACGGCTGCCCGTCCACGAAGACGTACCGGATGGCGCTGTCCTCGGCGAAGTAGGG
GCCGTCGGTGACCACCAGGTTGGCGATCTTGCCGGGTTCAATGGTGCCCAGGTTCTGCGC
CAGGCCCAGCAGCCGTGCGGGCGTCGTCGTCAGCGCCGCCAGCGCGGCGTCTTCGGAGAG
GCCGTGCTCGATCATCGTCGTCAGGCTCTCGTGGATGTCGGACGGTTTGAGGTCCATCGT
CATGAACGCGAAGGGGATGCCGGCTTCCTGGAGGCGGGCGGCCAGTTCGTAGTGTTGCCG
CCGCGCCCGGGCCTGCCGCGCCTCCAGCTGCTCCTTCTCCGCCTCGACGTCCTCATACGA
TCGGGTCCGGAAGTCGGAGATGAACGGATCATCCGGCGTCATCGGCTCGGCGTGCTCGGT
GCTGTCGGCCGGGGTGTCCGCGTCCTTCGGCGCTTCGGGCAGGGCCAGGGAGAAGAAGAC
GGGGACCCCGGCGGCCTGGATCTCCCCGAGGGCGTCGCCGCTGCCGGCCAGCCCGGCCAG
CACCAGGTCGAAGCCAAGCTCCCGGCTGAGGGCGAGCGCCCGGTGGGCTTCCAGCGGATC
CTCCACGTAGAACACCACGGGCTTGGTCCCGTCGATGACCGGGAAGAAGGCATAGTGCAC
GGGGTCGTAGGGGGGGCGTTCCAGCCCGGTGGCGTTGGCGGCATACATCGTCTCGATCTG
CCGGCGGCGTTCGGCCTCCCGGTAGAGCTGGCGCAGCTTCGCGATGACGCCCATCGGCGT
GCTCGGGTACACGCCCCGGTTGGTGTCGAAGCGGGCGAAGAGCGAGGCGTCCCCTTTCAG
CACCAGGGCGGGCGGGGTGTCGCCGGCCAGCAGGATCACGGCGCCGGAGCCCGGCAGCAG
CGGGCCGTGCGGGACCACGTGCGCCACGGTGAAGCCGGCCTGCCGCAGCTCCGCCACGGA
CTTGTCCTCCGGCTGGAGGAGCGTGCGCACGTCCCGTTCGGGCAGCACCCCGGCACGGTC
GTTCGGGGGGTTGCCCGGCTCGGGGACGCGCTCCCGGTTGTTTTCAGGCCGGGGCCGGGG
CACACCGGTGTGAGAGAGCGCGTCGATGAAGCCGGCGTAGACCACCAGCGAGTCGCCGGC
GATGCGTTCGGCATCGAAGGGGATGGCGGCGTCCGGCCCGACGGCGGTGATGAGGCCGTC
GCGGATCACGATGGTGGCGCGATCCAGCACCCGGCCGGGCGCCTGGACGACGCGGGCGTT
CTCGATCGCGTACGTGCGTGTCACCGTCGGTACGACGATGTCGTCGTTCGACTGGGCCCG
GGCCGGGATGGCGAAGGCCGTCAGGGCGGCCAGCATCAGGAGCACACCGGGCCGGGCAGG
GGGGCGAAGGTGCATCATGGAAAGCAACACAAAAGGGGTACAGGCAGGCGTAGAGGGCGA
TCGGCGCCGGTCGGTGGCGTCACGACGCACACCGCCGGAACCCGGGCATCATCCGGGCGG
ATCCCGGCCGCCGATCCACTACGGAAAGATACAGGCTACACCAACGATCTGCACGCGTGG
AGGAAGGTCGTTACAGCCCCTCCGAAGAGAACATGGATCTTTTCCTCCACCCGACGCGCC
CGGGCCGGCACGGCGTTCGGCGGTCAGGGTCACGGGAGAACGTCATGCGATATGAGGACA
GGTGTACACGGTTAGAACAGGGCACGAACGTCGACGAAAGGATGCCCCGGGTGGGGTGGA
GGGCCCGCGATCCGGCGGGCGGTGCACCGCCGATCGGAAGGATCGAGTGCCAGGAATTTG
TAAAATGAGCAGGCCGGGAAACCCCGGGCGGATGTGCGAGTATGCTGCGCGTTTTTGTGC
GTATTTCTCGCTATGTTCCTATCCATCAGCCCCCCGTTCTCATGTACAGCACCCGAGGCA
TCGACGCCGTCGCCACCATCACGGAACTCCGGTCCAACACGTCCGATCTGGTCGAGCGCG
CCAAGCAAATCGACCGGGGGATCCTGGTGCAGAAAAACAACGAACCGTATGCTGTTTTGC
TGAGCTACGATCTGTACATCAAACTGCTCGAAGCCAGCGAAGAACTGGCCCGCAAGCGTA
GCCGTTCGAAGTAAATCGGCCCGTTGTCGTTGAGACGACTTCTAAGACGAAGACGGGGCG
TGGCTCCTTCTGCGGATGCCACGCCCCGTTTCGCGTTCGGCTAGATCAGCCGCTTCAGTT
CCTCGACCCGGCGCACGATGGCCTCCCGGTCCATCGACCGATATTGCTCCGGGAGCAGGG
CCTGGCTCGTGCATTCCAGCACGGCGACCAGCGTCTGGAGCTCGACCTCCAGCGGGTAGG
TCGGTGGGATGAAATCATCGACCACTTCCTGCAAGATGTCCGTGGTCACCTGTCCGTTGC
TCTGGTCGTCCCGTGCGGCGGCGCGGAACTTGGCGCGGGTCAGCAGGGCCTCCATGTCCG
CCCCGCTGAAGGTGCGTTCTCCGTTGAGGAGCGCGTCCGGGACGGCCTCCAGCGCCAGGT
CGACGCCCGTGCGGGCCATCATGACGGTCAGCAATTCCTCGCGTTCGGTGCGGGTGGAGG
GGTAGAACAGCGCCAGGTGTTCCTCGGCCCGGCCCTGCCGTTTCAGGTCCACGGGCATCA
GATCGGGGCGGGCGGTGACGAGGAAGAAGATGACGCGGCCGCGGTGCTTCGGGTTGCTCA
TGAACGAGGCGATCTGCCCGAAGACCCGTTTCGAGACGCCCGAGTCCCCCTGCACGTCGC
GGTCGCCCAGGGCCGCGTCGGCCTCGTCGATCATGACGGCCACGGGGGTCATCGCTTCGA
GCAGGTTCAGGATCTTCTCCAGGTTGCCCTCGGTCACGCCCTGCCATTGCGAGCGGAAGT
TCTTCAGCTTCACCATCGGGATGCCGATCTCTCCGGCGAAGCAGGTGATCAGGAACGTCT
TCCCGGTCCCGACGGGCCCGGCGACGAGGTAGCCCATCGGCATCACGTCCGGGCGTCCGT
TGCGTAGCGCCTGGGCGGCCTGGCGGAGATGCTCCTTGGCCATCGCATGGCCGGCCACCA
TATCCAGGTTGTAGTCGGTTTCGATGAACTCCAGCAGCCCGTAGGCATCGGCCTCGATGA
ACTCCTTCTTGATCTCGGCCAGGACGTCGAAGGTCAGTTCCGTGCGGTTTTCGAGGACGT
CGGCGAGGATGGTGCGGAGCTGGATGTAGTCCAGTCCGGCGGTGTTTTTGGCAAGGGCTT
CGAGCGAGACGGAGGAGTGGGCCCGGAAGGCATCGGTGCGGCCGCGCAGGTACCAGTGCA
CGAATTTCAGGCGGGCGTCTTCGTCGGGCAGCGGGATGAAGATCTCGGCCGTGTACGGAC
TCTGGACGAGCTGCTGGTTCAGGTCGTTCAGGTTTTCCGTAATCAGGCAAATAGTGAAAT
CGCTGCGCATGAAGAGCGCGTCGTGGGACCACTTCTGGAGGAAGACCAGGGCGTTGCGGT
CCTCGGCGGAGTACATCGACGCTTCGGCCATCGGGGCGATGGTTTCGGCGTAATCGATGA
TGCAGGCGATGCGCTTGCCTTCGGCCAGGCGGAGGCGGAAGTAGTTTTCCAGGACGGAGA
GGACGCGAACGGGGTCCTTGGGGAGCCGCCGGGCATAATCGGTTCCGAAGATGGTGTCGT
AGCCCGAGAGCGCGCGGTTGAAGTCGGCCTGGGTGGTTTTGTCTCCGAAGTGGATGCCGG
TGGAGCGGTCGTAGAACAGCGTCAGGTCCCGGGCGGCGAAGAGGTCGTCGTTGAGGAATT
CGCGCAGGGGGACGTACGTCGGCTCGCCCTGTTCGTCGACGGTCGGGACGAGGTCCCGGA
CGTTGCCGTAGAGAATGAACTGGGTGATGGTTTTGGTGAAGTACTTGCGGGCGAATTCCC
GTGCCCAGGCCGGATAGTGCTGGATGGGGGCTTCGAAGGGACTTGCCGGGGGCGAGGTAT
CGGCGGGACGGGGTTCGTGCTGCGGGCGAGGCTCGGAGGCCTGCGGAGAGGTGGTGGCCA
TGACGGGGAGGGGCTGGAGGAAAAGGGAGCGGCGGTGATACGAGGGCCGGTGTGGATGGG
TTCATTCCGGAGCGGCCGGCCGGCATGCCCAAAAAAAGAGGACGCCCGCGTGCAGCAGGC
GTCCTCCGGGTCCGAAGGCTCGGAGCGGGTGGGGCGGGCCGTCGGGTACGGCCGCCGCCG
GGTCCGCTCAGGCAACCGTGATGTCGGCGTCGAGGTAGACGTCCTGGATGGCGTGCAGGA
TCTCGACGCCTTCCTTCATGGGGCGCTGGAAGGCTTTGCGTCCCGAGATCAGCCCCATGC
CACCGGCGCGTTTGTTGATGACGGCCGTGCGGACGGCCTGGGCCAGGTCGTTCTTGCCCG
AGCCGCCGCCCGAGTTGATCAGCCCGGCGCGGCCCATGTAGTTGTTGATCACCTGGTAGC
GCGTCAGGTCGATCGGGTGGTCGGTCGCCAGCTCCGTGTAGATGCGCTCATCGAGCTTGC
CGTAGCTGGAGTCCCCTGTGTTGAGGGCTTTGTAGCCGCCGTTGCTCGTGGGCTGCTTCT
GCTTGATGATGTCCGCTTCGATGGTGACGCCGAGGTGGTTGGCCTGGCCGGTCAGGTCCG
CCGAGGTTTCGTGGTTGACGCCGTTGACCTTGAAGGCATTGTTGCGGACGTAGCACCACA
GGATCGTGGTCATGCCCATCTCGTGGGCCAGCGCAAAGGCTTCGGAGACCTCCTGGATCT
GCCGGTTCGATTCCGGCGAGCCGAAGTAGATCGTCGCCCCGACGCCGACGCAGCCCATGT
TCCAGGCATCCTCGATGCGGGCAAAGAGGATCTGGTCGTACGTGTTCGGATAGGTCAGCA
GCTCGTTGTGGTTGAACTTCAGGATGAACGGGATCTTGTGGGCGTACTTGCGCGCTACGG
CCCCGAGCACCCCGAAGGTCGACGCGACGGCATTGCACCCGCCTTCGATGGCGAGTTTGA
CGATGTTCTCGGGGTCGAAGTAGGCGGGATTCTTGGCGAACGACGCGCCGCCGGCATGCT
CGACGCCCTGGTCGACGGGCAGGATGGAGAGGTAGCCGGTTCCGCCGAGGCGGCCGTGGT
CGAAGAGCTGCTGCATGGAGCGCAGCACCTGCGGGTTGCGGTCGGAGTCGCGCCAGACGC
GGTCCACGAAGTCCGGTCCGGGCAGGTGGAGTTGCTCCTTCGGCACCGTCTGGCAGGTGT
GGTTCAGCAGCGAGTCCGCCTCGTCGCCGAGGAGTTCTTCGATGCGGGTGGTGGTCAATT
CCATGTCGGTTTCCGGGTTGGCTGAGAGAGGATCGTCGGTCATTAGAGCTTCAAGGTACG
AAAAACAGAAGCAGTCGTCATGGGGGTGCGGCGGATCGCCGTGCATTTCGAGGCAACTGC
ACGGCGGTGCTTACGCCGGTTTCAGGGAAACCCTGACCTCGAGGGGGAGAATGGCGGGGT
CGGTGAGGGCCCGGGGCAGCCAGCGGGCCAGCAGCGGGGCCATCAGCAGGCCTTTGGAGC
CGAGGCCGGTGAAGATCCAGCAGCGGCGGTGCCCGGGCAGCGGCCCGAGCAGGGGCCGGC
GGGTCCCCGGCACGCCAACGCGCACGCCGGCGGTTTCCTCGACGAGGGCGGCATCGGGGA
GGGTCGGCACCATGCGCCGTGCCTGGTCCAGGATCCTCCGGGTCTGCTCGGGCGAGGGGC
GGAGGTCGTCGAAGGTGTGCTCGTACGAGCTGCCGAGCACGAGCGTCTCGCCGTCGGGGA
CGACGTAGCCGCTGCCGGAGAGGGGAGGCAGGGGCTCGAGGCCTGCGGGACGCCGGAGGC
GCACGGTCTGGCCTTTGACGCCGTGCAGGTGCAGGTTGCTCAGCGCCGGGTGGAGGAGCC
CGCCGTAGCCCATCGCCAGGAGGACCGTGCCGGCGTGCAGCCGCTCGCCCGAGTCGAGGT
CCACGTAGGCGATGCCGTCGTGCTCGCCCCAGGCCCGGAGGCGGTGGCCGGTGTGCACCT
CGGCGCCGCGCTTCCGGGCTGCCGCCAGCATCGCCTCGACGAAGGCCGGCACGGCGATGG
CGCCGCCGGCGGTCACGAGCAGCGCACCGTGGGGGGCGTGCACGGCCGGGTAGCGTTCGG
TCACGGCCGGAGCCGGCAGCCAGCACGCCCGGTCGGGAAACCGGTCGGCGGTCTGCCGGA
AGGGCTCGGCCTGCCGAGCGTCCAGCGCCGGGCGGAGCACGCCGGCGGCTGTGAAGGCCG
CCTCCGCGTCGGCGCGGGCGCGGGCTTCGTGCAGGGCATCCAGCGCTTCCGGCATGCGCC
AGACGGGGCGGGCGCGCCGGCCCATGAACGGGTTGGCCAGCCCCGCCGCCGCGCCCGAGG
CGCCGGCCGCGGGCCGCTCCGCCTCCAGCACCCGCACCCGGTGGCTTTCGCTCAGAAACA
GCGCCGCACACGCGCCGGCCAGCCCGGCGCCCACGATGAGGATGTCGTTAAAATCGCGCA
TGCAGGGCGGAGGGTGGATCGTTCCGGGGAGCGGCTGTATAAAGAACGACCTACCTTCGC
GCAGGTTGTGGAGGGCCGCCGGATCTCCCGGAGACCCTGCCCCTGACGTTCGGGGGCGCT
TCCCTCATCATCGCCCTTCGGTTCCATGACCGATCCATCCATCCTGATCGTAGGCGGCGG
CGCCGTCGGCCTCGGCATCGGCTGGGAACTCGTCCGGCAGGGCCGTCCCGTCACCATCTT
CGACCGCGGCCTCGCCGGGCGGGGGCCTCCTGGCTGGCCGCCGGCATGCTGGCCGCCGAC
GCCGAGTTGCAGTTCGAAGAACCGGAGCTCTACCGCCTCAGCCGCGAGAGCATGCGCCGC
TGGCCGGATTTCGCCCGCGCACTCGAAGCCGCCGCCGGCGACACCGTCGACTACCGCGAC
GAAGGCACGCTGCTCGTCGCCGACGACCCGGACAGCGCCGCCGCGCTGCGTCGCCGCTAT
ACCTTCCAGAAGGAGCAGGGCCTCGCCGTCGAGTGGCTGACGGGGGCCGAGGCGCTGGAG
CGCGAGCCCTTCCTGGCCCCGCGTCTGGCGGCCGCCGTCTTTGCACCCGACGATCATCAG
GTCGACAACCGCCGTGTGCTGGAGGCCTGCAAGCGGGCGTTCGTCCGGGCCGGCGGCGTG
TTGCGCGAGCACACGCCGGTGCAGGCCGTCGTGCCCGATGCCGCCGCCCCGGCCGTCGTC
ACCGAAGCCGGGGAACGCATCGAGGGCGGCACCGTGATCCTGGCGGCGGGCGCCTGGTCG
CGTCAGGTCGAGGGGCTGGAGCCGGACGTTCGCCCGCCGGTGCGTCCCGTCAAGGGACAG
ATGATCGAGCTTCGCGTCGAGCGCCCCTTTGCCCTGCGGCACGTCGTCCGCGGGCCGCTG
GCCTATCTCGCCCCCAAGAGCGACGGGCGCGTGCTGGTCGGGGCGACGAGCGAAGAGATG
GGGTTCGACACGCGCGTGACGGCCGGTGGCCTCTACACGATCCTGGAAGGGGCCTGGGAG
ATCGTGCCCGGCATCTACGACCTGCCGGTGACCGACACGTGGGCCGGCCTGCGTCCGGCC
AGCCGTGACCATGCGCCGATCCTTGGCATGGCCGCCCCCGGCGTCGTCGTGGCGACCGGC
CACTACCGGCACGGCATCCTCCTGATGCCCGTGACGGCGCAGGAGGTGGCCCGGCTCGTG
CTCACCGGAGAAACCTCGCCCTGGCTCCAGCCGTTTTCTCCCCGGCGTTTTTCGACCCAT
ACACCTGCATCACCGCTCTCATGAACCGCGCTCATTCGGCCATGACCATCGCGGTCAACG
GCGAGCCGCGCGAGGTGCCGGCCGGGGCGACCCTGCCGGACCTGCTGGCGACGCTCGGCA
TCGACCCGGAAGGGGCACGCGGGATCGCCGTGGCCGTGAACGAGGAGGTCGTCCGCCGTG
CCCGCTGGGGTGAGGTGACCCTGGCCGCGGGGGATACGGTGGAGGTGATTACGGCTGTTC
AGGGTGGTTGAAACGGTTGGAATCCCGATCCCCTGCAACCCTTTTTCATGTTCATACCGC
TATGCCCGACGATCTGATGACCGACACCCCGCCCGCTACCGAGACGGCCGATCGGCTGGA
TCTCGGGGTGTGCACCCTGCGGTCGCGCCTGCTGGTCGGTACCAGCGGCTACCCGAACCC
GCAGGTCATGCTGGACGCCCTGCGTGCCTCCGGGACCGAGCTGGTGACGGTCGCCATCCG
TCGGGTGAATCTCCAGGATACCTCGGAGGAAAGCCTGCTCGAATTGTTGCGGCGGGAGGG
GTACCGGCTCCTGCCCAACACGGCGGGTTGCTACACCGCGAAAGAGGCGGTGCTGGTGGC
CCAGCTGGCCCGCGAAGCGCTGGAGACCGACCTGATCAAGCTGGAGGTGATCGGTGACGA
CGAGACGCTGATGCCGGACGTGGAGCAGCTCCTACGGGCAGCCCGCACGCTCATCGACGA
CGGCTTCCGGGTGCTGGCTTATTGCAATGACGATCCCATCACCTGCCGCAAGCTGGCCGA
TCTGGGTTGCACCGCCGTGATGCCGCTGGCCTCGCCCATCGGCAGCGGGATGGGCCTCGT
CAACCCGTACAACCTCGCCCTCATCCGCGAACTCCTGCCCCAGACGCCGCTCATCGTGGA
TGCCGGCATTGGCACGGCCAGCGATGCCGCCCGGGCGATGGAGCTGGGCTACGACGGCAT
TCTGCTCAACACGGCCATCTCGAACGCCCAGCATCCGGTGATGATGGCGCAGGCCATGCG
GCGGGCCGTCGAGGCCGGCCGTCTGGCCTGGCAGGCTGGGCGGATCCCGCGGCGGTTCTA
CGCCCGCGCCTCCTCGCCGCTCGAAGGGCGGGTTGGCCTGGGATGAGCGGTGCCGCCGTG
ATGCCACGGCTCGCCCTCGTCGCCGATCGCTTCACCGAACCGAGGCGGGCCGCGCGCGTC
GTGGCCCTCGTCGAAGCCGGGGTGCGCTGGGTGCATCTGCGGGATCATGCCGCCGGTGAG
GCCGCCTTCCGCCGGGCGGCCGCCGGGCTGGTGGAGGCTCTACGGCGGGTGGCCCCGGAC
GTGCAGATTGCCGTCAACACCCGCCTGGCCGTTGCCGAGGCGCTGGACGTGGATCTGCAC
GTGGGCGGGCGCGGGCCGGCCGTCGCGGCGGCGCGGGCGCGGCTCGGTGCCGGGCGGCGG
CTGGGGTACTCGGCCCACGGGCTCGAAGACGCCGTGAAAGCCCGGCAGGCGGGGGCGGAT
TACGTGTTCCTGAGCCCTATCTTCCCGACGCCCAGCAAGCCCGGCCATCCCGGCCAGGGG
CTGGCCCGGCTCGTCGCGGTCTGCGCAGACCCCGCAGCCCGGCCCGTGCTGGCGCTGGGC
GGCATCACGCCCGACCGCGTGGGACCATGTCTCCGGGCCGGTGCCCACGGCGTCGCCGTG
CTGTCCGGCCTGATGGACGCCGCCGACCCGCGAGCCGCCGTCCGGGCCTATCTCGCTTCG
ATTCACGCCCACTCGTCCGAATTTCCATGAACGTTGCCCTGACCATCGCCGGCAGTGACT
CCGGAGGCGGTGCCGGCATCCAGGCCGACATCAAGGCCATGCAGGCCAACGGCGTGTTCG
CGGTCTCCGTGCTGACGGCCGTCACCGCCCAGAACACGCAGGCCGTGACGGCGGCATACG
AGCTGCCGCTGGATCTGATCGAGGCCCAGCTCGACGCCGTGCTCGACGACCTGCCGGTGG
CGGCCACCAAAACCGGCATGCTCTCCTCGTCCGCCATCATCGAGACGGTGGCGCGAAAGG
TCGAGGAGCGCGGGATCGAGCCGCTCGTGGTGGATCCCGTCATGATCTCCAAGAGCGGGT
ACCCCCTGCTGCAGGCCGAGGCCGTCGAGACGCTCAAGACCCGGCTGCTGCCGCGGGCGA
CGCTCGTGACGCCGAACGTTCACGAAGCCGCCCATCTGACGGGGCTGACCATCCAGACGC
TGGACGATGCCCGGGAGGCGGCGCAGCGGATTCAGGCGCTGGGGGCGCAGGCGGTGCTCC
TCAAAGGCGGCCATCTGGACGGGGAGAGCGAGGCGGTGGATGTGCTCTACGACGGCCAGC
GATTCCACACATACCGGGCGCCCCGGATCGACACGCCACACACGCACGGCACGGGCTGCA
CCTATGCCGCGGCCATTGCCGCCAACCTGGCGCGTGGCTACCCGCTACGCGGAGCCGTGG
CGCGCGCCAAACGCTACGTCACCGAGGCGATCCGCCACGGCCTCGCCATCGGCCAGGGGC
ATGGCCCGACGCACCACTTCTATTTCCTCCAGGGGCTCGGGATCTTCCCGGTCGAGGACG
AGTGAAACCGACGTGGCCACGCGCCGTGCGTTTTAACGGGCGCTTCACTTGCAGAGGCTC
CGGAAACGCACTATCATAGCAGCCCTCTTCGGAGGCCACGTGCCCGTAGCTCAGCTGGAT
AGAGCGTCTGACTACGGATCAGAAGGTCCGGGGTTCGAATCCTCGCGGGCACGCTGCTAA
CCCCAGAATCGTCTTGCACGGTTCTGGGGTTTTTTATTGATTCCAGTTTGACTAAAAAGG
CGCGTTTCGTAGTCATGGCTCTAGAATACAAGATCTGTCCGCATTGTGGGGAACAGAAGA
GCCTGGACGCTTTTCACAAGAACAAAGCACGTTCAGACGGCCGACAAAGCGTGTGCAAAG
CTTGCCAGCGCGGCTACGTCCGAGCTCATTATAAAAAGCATCCGGCTTACTACAAGGCCA
AGGCTGTGGCGCACACTCAGGCCAAACGAAAGAAAATACGTCGCCTGATCCGTAGAGCTA
AAGACGTTCCATGCGCGGACTGCGGGATTCGATTTCCCTATTACGTGATGGATTTTGACC
ACATTGATGGAGAGAAGCGCTTTAACATTGGACGTGGCCTTAGCAATTGGAGTCTCCGAG
AAGTGGAGCGAGAAATCGCAAAGTGCGAGGTCGTGTGCGCAAATTGCCATCGCATTCGAG
AGCATCGACGGCGAAAAGAGATCTGACCTCCTCCTGGGAATCTATATCGTAGATTGGCCC
AGAAAACGGGAAAGCGAAAGTTGACTCCTGCGCAGTGTGGAGGAACCAGGTGTTCTTTAC
TGGCGCTTGAGCTTACTGGGTTGCGATGTGTATTCTGCTCTTGTCTCACAGAAAACCGCT
TCCGTAGCGGGACGGGAAACCTTCGGAATGGGACTCCAGCGATCGCATGAAAGAACTGCT
CGACATGCTGAACCGGGCCGGGGCGCTGCAGCACGAGGGGCGGCCGTTCGCCGTGGGTAC
GGTCGTCCGCATCGGGGGTTCGACGTACCGCCGGCCCGGCGCCCGCATGCTCGTGGCCGA
GGACGGCCGCCGCTGGGGTACGGTGAGCGGCGGGTGTCTGGAAGGGGAGGTAGCCCAGCG
CGCGCTGCACGTGCTGGAGACGAGCCGGCCCGAACTACTGCCGTTCGACCTCGACGACGA
CGATCTGATCTTTGGCTTTGGCACGGGCTGCAACGGCGTCGCCCACGTCCTGCTGGAGCC
CGTCCCGGTCGAGGGCCGGGCCAGCCCCATCGACTTGCTCAACCGGTGCGTGGAAGATCG
CCACACCGGTCTGCTGGCGACGGTGATCGACGTCGAACCCGGCCTGCAGGACAGCCTGGC
GCGGCACCTGCTGTTGCTCGATGACGGCTCGCTCCACGGTGATCTGGAGGGATCCCCGCT
CTTCGAACGCGTCCGTGACCACGCCCGGCACGTCATGGCGGAGCACGCGGCGTCCTCGGA
TCCGTACGTCTGGGAGACGCAGCGCTACACGCTCGATGCCGGCAAGGCCGAGGTGCTCTA
CGAGCGTGTCCTGCCGCCCGTGCGGCTGGTGATCTTCGGCGAGGGGCACGACGTCGGCCC
CCTCGTGCGGTTTGCCGCCGGCCTCGGGTGGCGCGTGCAGGTCGTCGGGCGCAAACCGGC
CGCCGAGTTGCAGGAACGCTTCCCGGACGCCGAGGCCTGGACCTACCTGATGCACCCTGA
GGACGCGCCGAAGCACGTGACGGTGGATTCGCGCACGGCCGTGCTGGTGATGAACCATAC
CTACCTGCGGGACCGCCGCCTGCTGCAGACGCTGCTACAGGCAACGCCGCTGCGCTACAT
CGGGATGCTCGGGCCGCGGGAGCGGACGGCGCGGATCATCACGGAGGTCGAGATGAACCA
GCCGCTCACGGACGACCAGCGCGCGCGCATCTATGGCCCCATCGGGCTGGACATCGGCAC
CGAGACCCCGGAGGAGATCGCCCTGGCGACGCTGGCCGAGGTGCAGGCGGTGCTGCACGG
GCGCCCGGCCGGGTTTCTGCGCGAACGCGAGGCCCCCATCCACGGTGGCCGTGCGGGCCT
TCCTACGACGATCTCGTCGTGGCCGTGAGCGTGGCGTAGGCCTCCGGCGTGTCGATGTCC
CGGACGACGTGATCCGTCGCCATCGGCACCTCGGTCACGTGGGTCCGGTGGCGTTTGATC
AGCCCCCGGCAGCCCGTCACGGCCTCGTGCGCCTCGATGGCCGGTCGGTAGGCCGCGGAA
AACAGCACGGGGTTGCCGGGCCATCCTTCATAGACCGGACGCACAATGCACTGCGAGTCC
GCCGCCAACGCCTTCCGGAAGGCCTCCGCCAGGTACGTGAACTCGGCCGCCTCGATGAGC
GGCAGGTCGGACAGGCAGATCATGAACCCGTCGTGCTCGGCCGCTGCGGCCCGGACGCCC
GCCCGGATCGACGTCGTCATCCCGTCGGCATAGTCCGGGTTGAGCACGGTGCGGACCGGG
TAGGCCGCGAGCACGGGCCGGATGCGCTCGGCCTCGTGGCCGAGCACGACGACGGTTTCG
TCGACGTCCGCGTTCGTCAGGGCGTGGACGACGTGCTCGATGAGCGGGCGGCCCTGGAAC
GGCAGGAGCAGCTTGTTGGCGTCTCCCATCCGCCGGGATTCGCCGGCCGCCAGAAGGATC
GCGGAAACGGTCGGTCGGGCAGGCATGGGCGCACCGGGTGGCCGGTGGGGGTTCAGGGCG
TAGCGGGTGCCGGGTCGGGCCGCAGGTGGTAGCCGGCGGCTTCGAGGGCGGCCGCGATGT
CCGTGAGGGCGACGTCGGCCGGATCGTAGCTGACCTCGGCCCAGCCGATCTCGACGTCGT
GCACCGTCACCCCCTCGACGCTGCCCAGGGCCTTCTGGACGCGATGGATGCAGTGGGCGC
AGCTCATGGCGTCGACGTGCAGCGTGTGCCGGTGGGGTGTGGAGGACGGGGGCGACTCCT
CCGGGCGCCGGCGAAGGACCTGGACGATCTGGGCCAGGATGCTCACCGCGATCTCCTCGG
GCAGGCGGGCGCCGATGTCGAGGCCGGCCGGGGTGTGGACGTGCTCCAGGAGGGTGGGGT
CCATCCCCTGATCCTCCAGGTTGGCAAACACCTGCAGCGCCTTGCGCCGGCTGGCCACGA
AGGCCACGTAGGGCATCTCCCGTGCCAGGGCCGCCTTCAGCGCGTCCTCGTCTCCATGGC
CCTGAGTCGACACCACCACGAAGGTCTGTGGCGTCGGCGTGATCTCGGTCAGGTCGAACG
CGGGCCGGAAGGCATGGGCGTCCGGGAACAGATCGGCGGTGGCCTCGGGGGCCTGCACCA
CGATGCGGTAGCTCATGACGCGGCCAAGCCGGGCCAACGCCTGAGCCACGGCAGAGTGGC
CGAGGATGACGAGCTGGGGACGAGGCATGACGGGTTCGATGTAGATGTCGAGCGCGCCGC
CGCTGTAGCAGGTCATCGGGTATTCCTTGATGCCCTCGACGACGACCTCGCTGGCCGAAG
GGGTGATGCGTACGAGACGGGGCGTACCGTCCTCCAGCGTCTTGCGGGCTTCCTTGATGA
TGACCGGCTGGGTACACCCGCCCCCGATCCAGCCATGGAGCGTGCCGTCGGCCAGGATGA
TGGCTTTGTCGCCGGGCTTGCCGGAGATTGGCGGTTCGTGGCGCACCACCACGGCCAGGG
CGAACGGCACGCCCGCCTGCTTCAGCGTCTGCGCCTTGTCGTAAAAGATGTCAAACATGG
GCGTATGGGAACCGGTAGGGCGCGTCTCATGAGGTCACACCTGGCTGAGCAGATCCTCCA
GTTCCAGGAGGCTGTCCAGGTTGTGGGCCGAGGCAAAGGTGTCGAGCGAGGGCAGGGCCG
CGCTCATGCCGCGGGCCAGGGGCTGGTAGCCCGGCATGCCTTTGAGCGGGTTGAGCCAGA
CCAGCTTGTTCGTGCGGAGCTTGATGCGCTGCAACTCATCGGCCAGAAGCTCCGGTGGAC
CCGTGTCCAGTCCGTCGCTCAGGATGATCGTGACGTTGCGGCCATGGAGGACGCGCCGCG
CATAGCGCTCGTTGAACGTTTGCAGGCAGGCCCCGATGCGCGTCCCGCTGGACCAGTGAT
CGGCTTCGCGGCCGAGCGAGGCCAGCACGCGCTCCAGCGGCCCCTCGTCCAGGCAGTCCG
TGATGCGTACCAGCTTCGTGCTGAAGAGAAACGCCTCGATCGACTTGAAGTGCGATTTCA
GCGCCCAGATGAATTTCAGCAGGTAGAACGAGTACGTATCCATCGAGCCACTCACGTCCA
GCAGGACGACCAGGCGATAGCGCTCCAGCCGGCGGTTGCGACGTTTCAGGCGCAGCATCA
GCCCGCCGTGGCTCAGGTTGGTGCGGATCGTCCGCCGCAGGTCGATGCGGCCCTGACGGT
CGTGCTGCATCCGGCGACGAAGCCGGTGGCTCATCTCCCGCAACAGCCGGTCCGCGATCT
CGTCCAGCAGCGCGCTGTCCATGTCGGCCACCTTCGAGAAATCCGTACGGCGGAGCGCCT
CCACCCGGTTGGCGCCCGAGACGTTCCGGGAGTCCTCGCGATCCGGCGGCTGCCGGTCCT
GCCCGATGCCGAGCAGCACCAGCGAGCCGGGCGGCCGCTGGGGGGGGCGAGCCTGGTTGT
GGTACGTGACCCGGTTGCGGATCGCCGCCCTGCGTCGGCCCCAGAACGAGTCGAAGAGCG
CATCGAGGGTAGCCTGCTGTTCGGGCGTGCTACAGAAGAGCGCGCGGAGGGCATAGCGAA
AGGCGGTCGGGTCGTGGACCAGCCCGAGGCGGGCCACCTCCAGCGCGTCCCGGGTGTGGT
GGAGGCCCACCTGCAGGTCGTGCCGGCGGCAGAGCGCACAGAACCCCAGCACGCTCTCCT
TGAGCGAGGCGAAGTACGTGTAGTGCGGATGTTCGGGCGCCGTCGTCACGGGGGTCACCG
GGTGGATTCCAGCAGGGCCTCCACGCCGTGCTCCCGGACGGCTCGGATGTCGGCGTCCGA
CTTGAGCACGGCGCCGAGGCTGCGGCTGACGTAGGGCTCTTCGAAGCGCGTCGCCCCGAG
GGCCAGCAGGCTGCGCGCCCAGTCGATCGTCTCGGCGATGCCGGGGGCTTTGTCCAGCCG
CATCGTGCGCAACTGCTCGACGAACCGGACGAGCCGGGTGGCCAGCTCGTCGTCGATATC
GGGCAGGTGTTTGTGGATGATCTTCAGCTCGCGTTCGAAGGGAGGGTAGTCGACCCAGTG
GTAGAGGCAGCGGCGCTTGAGGGCGTCGCTGAGTTCCCGGGTTCGGTTGGAGGTCAGGAT
CACGACCGGCTTGTGCGTGGCGCGGATGGTGCCCATCTCCGGGATGCTGATCTGGTAGGC
CGAGAGCAACTCCAGCAGAAACGCCTCGAACTCCTCATCCGCCCGGTCGACCTCGTCGAT
CAGCAGGACGGGCGCGCGGTCCGGGGCGGTGATGGCCTGGAGCAGGGGGCGTTTGAGCAG
GTAGGCCTCGCCGAAGATGCGGGCTTCCTGCTCCTCGGCATGCAGGCCGGATTGCTCGTT
GATCTTGATCGCCAGCAGCTGCTTCTGGTAGTTCCATTCATACAGCGCCGCGTGGGCGTC
GAGCCCTTCGTAGCATTGCAGGCGAATCAGGTCCGTCTCCAGGTAGGCCGCCATGATCTG
CGTCACCTCCGTCTTCCCGACGCCCGGATTCCCTTCCAGCAGCAACGGCTTTTCCAGCCG
GAGCATCAGGTACAGCACCGTCGCCAGTTCGTCCTCGACGACGTAGCCCAGGGCGTCACA
GGCCCGGGCCAACGCATGAATCTCCTGCATGGGCACTCCGGTATGCGCGGCGGTACGGGG
CCGTTTCATCGGCCCGCCCGGCGCCGATCACCCCTCTTTCCTGAACAGGCCGCCCACCTT
CTCCTTCAGCACCGACCGGGCGATGGAGCCGGCGCTGGCGGTGTTGTCGACCTCGCCGCC
GGACAGCTTCGCCTTGAAGTTGCTGACGAATTGCTTGAGCAGGTGGTCCGAGACGTCGTT
GATCAGCCGGGAGCCGAACTGGGCCAGCATACCGACGATGGATACGTCCATCGTAAAGCT
CACCTCCGTGCCCCCGTCTTTCTCGGTGAGGTGGCCGTTCATCGTCATCTCGGCCTGCCC
CTTGCCTTTGGCGTCCAGCCCGACGCCCTTGAGCACCAGGCGATGGGCCGAGGGGTCCGA
TTCCAGGATCTCGATCTCTCCGGCATACTCGGCCTTGACGGGGCCGAACTTCAGCGTCAC
GGCGCCCTTGTAGTGGGTGTCGTCGATCTTTTCGGTGATGGAGGCGCCGGGAACGCACGT
CGCCACCTCCATGGGATCGCTGAGGCTCGCCCAGACCTTGTCGATGGGCTCCTCGATGAA
GAAGGTGTTAGAAATGGTCGATTGCATGGTGGATGCCTCGGAATGGGATGGGCATGGGAA
GGAGAGGACGGCCGGCCGGGATCCGGCACGAAGTCGGGGTCCGGCACGGAGCCGATCCGC
TTGCTCCCGGCCGGTCGTGTTCGCTCCTCAGTCTTCGATGACCCCTTTTGCCTTGAGGGC
TTCGTAGATCTTGTACGGTGTGATCGGGATGTCCAGGTGGGTGATGCCGTAGACCGACAG
CGCATCGACGATGGCGTTGGCAATGGCCGGCGGGGCGCCCACCGTCGGGGATTCTCCGAC
GCCCTTGGCCCCGATCGGGTGATGGGGCGACGGGGTGATCGTATGCCCCGTCTCCCATCG
GGGCGACTCGACGGCCGTCGGCACGAGGTAGTCCATCAGGGTGCCGTTGAGGATGTTGCC
GTCTTCGTCGTAGATCAGCTCCTCGTACATGGCCGGGGCGAGGCCCTGCGTGAGGCCGCC
GTGGACCTGACCCTGAACGACCATCGGGTTGATGATGTTGCCGCAGTCGTCGATGGCCAC
GAAGCGCCGGATCTTGATCTCGAACGTCTCCTTGTCGATGTCGACGACGCAGATGTACGC
GCCCGAGGGGAAGGTCAGGTTGGGCGGGTCGTAGTAGTGCGTTGTCTCGAAGCCGGCTTC
CATGCCGGGGGGATGGTTCGTGTAGGCGGCGAAGACGATGTCCTGGATGGTTTTGGCTTT
CTCGGGGGCGCCTTTGACGTAAAACTTGCCCGGCTCCCATTCCAGGTCTTCCTCGCTGAC
CTCCAGCAGGTACGCCGCAATCTTCCGGGCCTTGTCGCGCAGCTTGCGGGCGGCCACGGC
GGCGGCGGCGCCGGCCGTGGGGGTGCTGCGGCTGGCGTAGGTGCCCAGACCGTAGGGCGC
CGTGTCGGTGTCCCCCTCCTCCACCTGGATGTGCTCGGCCGGGATACCCAGTTCCTCCGC
GATGATCTGCGCGTAGGTGGTCTCATGGCCCTGGCCCTGGCTCTTCGTGCCGAAACGCGC
GATGGCCTTGCCCGTGGGGTGGACGCGGATCTCGCAGCTGTCGAACATCTTGATGCCGAG
GATGTCGAAGTCCCTCGACGGGCCGGCGCCGACGATCTCGGTGAAGGTGGAGATGCCGAT
GCCCATCAGTTCTCCCTTCTTGCGCTTTTCGGCCTGTTCCCGCCGCAGCTCGTCGTAGCC
GATGACCTCCATGGCCTTCTTCAGGCCGGCGTGGTAGTCGCCGCTGTCGTAGGTCCAGCC
GGTGGGCGACTTCCAGGGGAAGTCTTCCTTCTTGATGAAGTTCTTCATCCGAAACTCGGC
CGGGTCCATGCCGAGGGCCCGTGCCATGCTGTCGGTGAGCCGTTCGATGGCGTGTACGGC
CTCCGTCACGCGGAAGGAGCAGCGGTAGGCCACCCCGCCCGGCGGCTTGTTGGTGTAGAC
GGCGTCCGCCTCCATGAACGCGGTGTCGTAGTCGTACGACCCGGTGCCGATGGAGAACAG
CCCCGTGGGGAACTTCGACGGGTTGGCCGCGGCGTCCGTGTAGCCGTGGTCGGCCAGGAC
CTTGAAGCGCGTCGCCAGGATCTTGCCCTCGCGGGTGGCCGCCATCTCGGCCGTGATGTG
GTAGTCTCGGGCGAAGGAGTCTGCCTGGAGGTTCTCGCTGCGGTCCTCGATCCACTTGAC
CGGCTTGCCCGTGAGGAACGAGACGGCGATGGCGATGACGTAGCCGGGATAGACCGGCAC
CTTGCCGCCGAAGCCGCCCCCGATGTCCGGAGAGATCACCCGGATCTTTTCCTCGGTGAG
CCCCAGGTGCCCGGCCACCAGCGCGATCACCGTGCGAATGGCATGGGGCGCCTGCGTGGT
CATGTACATCGTCAGGTGATTGTTCACCTTGTCGTAATCCGCCACGCAGCCGCACGTCTC
GATGGAGACGACGTGGATACGTGGGATGTGCATGTGCTCCTTCACCACCACGTCCGCGCT
GCGGAAAACGGCCTCCGTCTTCTCGCGGTCCCCGACCTCCCAGTGCCAGATGTGGTTGTC
GGTCTTGCCTTCTTTGTCCGTGCGCAGCACCGGCGCGTCCGGCTCGAGGGCCTTGTAGGG
GTCGACGACCGGCTTCATCGGCTCATACTCGACGCGTACGGCCTCCTTGGCGTCCCGCGC
CGTGTAGCGGTCGGTGGCGATGACGGCGGCGACTTCCTGCGCCTGGTACATCACCGTGTC
GGTCGGCAGCACCATCTGCGTGTCCGACATCAGCGTCGGCATCCAGTGCAGGTTGTATTT
TTCTAGATCCTTGCCCGTCACGACGGCCACCACGCCCGGTATCTTGAGGGCCTCCGAGGC
GTCGATGTGTTTGATCCGGGCATAGGCATAGGGGCTGCGGACGATGTCCATGTGCAGCAT
CCCGGGCAGCTTGATGTCGTCGACGTAGCGGCCCTTGCCCTGGATGAAGCGAATGTCTTC
CTTGCGTTTGATGGGGTGCCCCATTCCCCCGATCTCGCGGGAGGTCTTGCAGGTAATCAT
AGGTCGTATGGGTCAGGACGATCGGTGATCGGTGTCGGGCCCCGCAGGGCTCGTTGTGGC
AGGGGCGGTCAGACGAACTCGGGCTCGGTCGACGGCGTCTCCTCGCCGCGCAGCTTGGCG
GCGGCATACTGGATGGCCTTGACAATGTTGTTGTAGCCCGTGCACCGGCAGAGATTGCCG
GCGATGCCCCAGCGGATCTCTTCCTCGGTCGGGTTGGGGTTTTTCTCCAGCAACTCCATC
GCCCGCATGATCATGCCGGGCGTGCAGAAGCCGCAATGCAGCCCGTGGCACTCCCGGAAG
CCTTCCTGGAGCGGGTGCAGCGCCTCGGGCGTGCCCACGCCTTCGATCGTCGTGATGGAG
GCGCCGTCTGCCTGCACGGCCAGGATAGTGCACGACTTGGCGGATTTGCCGTTGATCAGG
ACGGTGCAGGCGCCGCAGCTGGAGGTGTCGCAGCCGATGTGGGTGCCGGTCAGGTTCAGC
TTCTCGCGGATCAGGTGTACCAGCAGCAGCCGGGGTTCGACGGCTACGGTGTGCTGTTCC
CCGTTGATGGTGACGGTGATGTCTCGGGTCATGGGAGGGGGGGTCAGTGGGTTGAACGTC
CGTGGGCGCGCTCCAGGGCCTTGTGGATCATGCGCTGCGTCAGTACGCGGACGAGCCGGC
GCTTGTAGGCCGTCGAGCCGCGCAGGTCGTCCGACGGGTTGCAGTCCTCGGCGGCATACC
GGGCCGCCGCGGCGATGGCGTCCTCGTCGATCCGGCGGCCGAGCAGGGCTTCCTCGGAGC
GCCGGGCCCGCATCGGGGTAGGGTTGACGTTGGTCAGGCCGATGCCGGCGTAGGTGCACA
CGCCGTCGTCGTCCAGCGAAACCTGCACCGCAACCCCGGCCGTGGCGTAGTCGCCCACCT
TCCGTTCGCTCTTGTGGTAGGCGTTGCCGGTGCGGCCCGGCTGGATGGGCACGCGGATCT
CGGTCAGGATCTCGCCTTCCTGAACGGCCGTCATGTAGAAACCGTAGAAGAAGTCGTCGA
TCGGCACGGTACGCTCGCCGTCCAGGCTGGCGATGACGACCTCGGCGTTGAGGGCGATCA
TGACGGCCGGCTGGTCGTTGGCGGCGTCTCCGTGTGCCAGGTTGCCCCCGACGGTGCCGA
AGTTGCGGACCTGCGGGTCGGCGATCAGCCGCGCGGCGTCCCGGAAGATGGGGAACTTCT
CGGCCACGATCGGGGACTCGTCGAGTTCGTGCTCGCGTGTCATGGCGCCGATCCTGAGCA
CTCCGTTCTCTTCGGTCACGTAGGACAGGCCCGGCACGCGGTTGAGGTCGACTAGGTGGG
TCGGGGTGGCGAAGCGAAGCTTCATCATGGGAATGAGGCTGTGGCCGCCGGCCAGGATCT
TGGCCTCATCATCCAGCTCTCGCAGGAGGGTCAGCGCCTCGGATAGCGAGGTCGGGGCGC
TGTACTCGAAGGGTTCGGGGATCATGGCATGATCGGGTTACTGGTAGAAATGGAACGAGG
AGTGGGCTCGGCCGGACGCGTTTCTCGAAATCCGGGAAGCGCTTCCGGGTCGGAGCTAGA
TCAGATGCCTTTCGAAGGAACGATGAAAGATATGGGCTGGAAGCCGTCAGGACAAGAGGC
TCATGCAGGCACAGGGCCACCTCATCTTAACCGGTGAGGATCTTCTCGAGAAAGCGGTTG
TCCCAACCAGCTCGCTTGCGCTTGCCTTTGAGACTGCCCTTGCTCGGCTCACGACGGATC
AGATTCAGCGTCAATCGACGCAGCAACGACATGTTCGCCGCCCCGTGATCCTTCCGTATC
CGACTACCGTCCTCGCCAAAACTCACATCCAAGACCCAGTGCACGCGGTTCTCTATGCCC
CAGTGACCACGTACCGCCGCTAACAGAGACGCGGCATCGGCGGGCGCGCTGGCAATGTAG
TAACGGCGATCGAGACTCTCTTCCGTGCCCACGATACGACGGGACTCCACCAGCACCAAC
GTCCGTAGACCTGCCCAACGATCCTGGTGCCTCAGCCACGCCACATCCCCGACGGCCCAG
CACCGGCGCACTTCGATGCGCCCGTGACCGCCATCGGTGTGCTCGACATAGTCGTGGGCA
ATACCCTGGAATTGCGTCGCTTGCGCCTCCTCGAAAAACGTGCGCACGTCCTCGTAGAGC
GTCGGATGATTGCTCTTGAGAGCCAGGACGTACTGGCCCCGTTGATCGGTGATCTGCCGG
GCAATCTCTCGCTGCGTCCCCATCGCATCGATCGTTACGAGACACCCGCTCAGTTCCAGA
GCCGAGAGCAAGGCTGGGATGGCCGTGATCTCGTTTGACTTCTCATCGACCCGCTCCTGA
GCCATGATCAGCCCGTTGGCCGAGGCCCAGGCACTGACCATGCAAAGAGCGGCTTTCTCG
TCCTGGGCGTCATAGGATCCCCGCAGGGTTTTGCCATCGATGGAGATGACTTCACCGGTG
GTCTCTTCACCGGTGGTCTCTTCGACTACCGAGGTGACCCAGTGCCGAAAACAGGTCTCG
AAGGCCTCCGGGTTGATGCGCGAGATGACGCGTCGGAACGTGTCATCTGAGGGCACGCCA
TGGGGCAGTTCGAGGTGGCGTCGGAGCCAGTCTTCTTTGGCGTGGGCGAACGCTTCAATG
TCTTTCCATCCATCGGCCCCACAGATGGCGGCGCAGATGGTGATGAAGAGGATGTCGTTG
AATGTGTGGAGTTTAAAGCGATCCCATCGAGGATCTTCGAGATCTTGGAAGTAGGCCAGG
AGCGGAGCCATGGTCGGAGCCGGATTGAGTGTAGAAAGACTCAACCAAGCTACGAACAAA
CACTTACGAAGATGAGGTGGCCCTTCATGCAGGGAAGATCGTCGAGGCAGAAACGAAGGC
CGCCCGGGAAGGCGGGGGCGCTTGGCACAAAAGCGGGGACGGTGCTTGAAGAAGCGCCTT
CGAGACGCTACCATGTAGCGGTGTGCCGGGCTCGCGCGATGATGCGGTTGCCGCCGGTGA
GTCCGATGCACGGCTCCTCTCCGGGTCGCCGCCCCGGACGCTCCGTGGGACCCGGGATGA
GGGTCCGGCATCGGAGCCCCTCCGCGGTCGGGGCCTGCGCTTCATCTCTCCTCCTTTCGC
GTGCGGGTGCATGTTCTCTCTTCTTCGATGCCTCGGGCGGGGGACCGGCCTTTCCCTGGT
GCTGGTCGGGTGCCTGGCGGGTGCCTTCGGGGTCGGGCGCGCCCAGGGGCAGGGAGCCTG
GCCCACTTTTCGCCAGAATGCCCAGCGCACCGGCGCGAGCACGCTGCCCGGGCCGGGCAC
CCCGGAGGTCCGCTGGCGCTATGACCTGGGCGGCTATGCCTATTCCTCGCCCGCCGTCGG
CCCCGGTGGCATCGTCTTCGTCGGCTCGGCCGACAGCGTCTACGCCGTGAACCCGGACGG
CGCACGGCGCTGGGCGCAGGCGGTGCCGGTACAGGACTACGTCATCTCGTCGCCCGCCGT
CGCCACCGACGGCACCGTCTTCGTCGGTTCGCGGGATCGGAACCTGTATGTGATCTGGGA
GGAGGCGGCCCGGCCGCGGGTAGAGGCCGTTCCGCTGGGGGATGAGGTGTGGGCCTCTCC
GCTGCTGCCGGCCGGCCGCTCGAACCGGGCCTACGTCGGGGCCTTCGACGGCTACCTCTA
TCGCCTCGACGGGGCGCGCTCCGGCCAGACCCCGGTCCCGGAGCGCTTCTACGCCACCCT
CACCGCCCCACTCGGTGGCGAGGAGGCCGCCGAGATCATCGCCTCCCCGGCGCTGGGGCG
GGACGGAACGATCTATCTCGGCTCCACCGACGGCCGGCTCTATGCCGTCCGCCCCGACGG
CCAGGATCGCTGGGCGCCGTTTCAGACGGGCGGGGAGATCGTGGCGACCCCCGCCGTGGC
CGGCTCGGCCGGCGGAGCGGACGCCGCCGTCATCGTCGCCTCGCGGGACAGCAGCGTCTA
TGCCGTCGACCCCGCCACGGGGGGATTGCGATGGACCACCCGGATCGGGCGCGACCTCAT
CGCCTCGCCGGCCGTGGCGGGGGCGGTGGTCTACGTGGCGACCTACGACGAGGACGGGGC
CGTCGGCGGGGAGCTGGTCGCGCTGGATGCCGCCACCGGGTTCGTTCGGTGGACGCGTGC
TCTGGATGGCCCCGTGGTGTCTTCCCCGGCCGTGGACGCCGGCGGGCGGATCTACGTGGG
TACGTTGAACGGCACGCTCTATGCCATCGAGGCGGACGGCACCGTCGTCTGGCAGATGAC
TCTGGACGGGCCGGTGTGGGCCTCCCCGTCTATCGGGCCGGGCGAGGTCCTCTATGTGGT
CACCTCCGGCACGGCACAACGAACGGGTACGCTCTATGCCATCGGGTCCGCTCCGTTCGT
CGTGCGGACCGATCCCCCGAAGGAGAAGCCGGGCGGCCGGTCGCCGTGACCGCCGACCCG
GCGGAGGCGCCCACGGCCGCTACGCTCTTCGTCCGCCCCGGCGGCGGGCATGACTTCGTG
CCCATCGACATGACCCCGACGGGGGCCGGCGCGCAGGTGCAGGCCGCGATCCCGGAATCC
ATGGTCACCCTGCGTGGCCTCGAATATTACATCCAGCTGGTGTTCGACGAACGCGTCGAG
ACGTACCCGTCGGACCAGCCGCAGAGCCATCCGGCGACGCTGCGCGTGCGCGTCCCGCAG
GCCGATCCCGGTGGGGCGTTCCTGCCGCGCCGGTATCGCATGGTGTCGATTCCGCTCGAA
CTGGATGATCCGGCCCTGTCCGCGGTCTTTGCCGGGTACGGGCCGTACCAGCCGGATCAA
TGGCGCCTGCTGCGGTGGAACGGCCAGGAGTACGTCGAAGGGCCGGCGCTCAACCCGCCA
GCGACGCCCGGCCGGGCCTACTTTCTGATCACGCAATGGGGTACGCCCTTTCGCACCGGC
AGCGGGGTATCGGTCAACACCGCCGGTCCCTACCTCCTCACACTCCGCCCGGGGTGGAAC
CAGATCGGCAACCCGTTCCCGTTCCCGGTGGCCTGGTCGGCCGTCGGGCGGGATCCGGCG
GCGGTGAGCCCGGGCGACATCGCGGTGTTCCGGGATGGGGTCGTGCAGACGCCGGCCATG
CTGGACACCCTGCGGCTGATGCCCTGGGAGGGCTACTTCGTGTTCAACCGATCCGGCGCG
TCCACGACGCTGCGGATCCCGGCGGACGAGGCGGTGGCCGAGCCCGAGGTCGTTCCGGCG
CGCACGGCGGCGTCTCCCGTGCTCGTGGCCGTGCAGGCTGAGGTGCCGGGCACCGGGGCG
CGCGACGTGTACAACTGGGTGGGATTCGCCGATGCCGACCGGGCCGCCCGCTACACGATG
GCCGAAGCCCCGCCGCTCTACGCCTCGCTGCGCCTGTCGGTGTGGGAGGACGACCGGCCC
CACGCCAGCGTCCTGAAGCCGATGACGCGAGAGGGAGCGCGCTGGATGCTGCGGCTGCGC
CACGACCGGCCCCGGACTCAGGAGGTCCGCCTCACGATCCGTCCGGAGGGGCGGCTTCCG
GAGGGGTTTGACGTCTACCTCGTCGATCCCGCCCGGAATCACCACGTGCTCCTGGACGGG
GGGCAGGCGGTGGTGACCGTGCCGCCCGGCGAAGGGCAGGTGCTGGAATTGCTGCTCGGC
ACGCCGGCGTATCTGGCCCGCTCGTACCCGGCCCTCACCGAGGCGCCGGCGGCGTTCGCC
CTGGGAGCCGCCTACCCCGACCCGTTCCGCACCGCCACGACCATCCCGTACACCCTGCGC
ACCCCGGGGCCCGTCCGGCTCGATGTGTTCAACCTGCTGGGCCAGCGCGTGGCGACGCTG
GTCGACGCGGTCCAAGAGGCGGGACGTCATGCGGTGCGCTGGGACGGCCGCGACGAACAG
GGCCGTGTCGTGGCCGGCGGGCTCTACGTGTGCCGGCTCACCGCCGGCGAGGCCGTGGCC
ACCCGCACGCTGCTGCGCGTACGATGACCGCCCCCGGCGCTGCGGTGCTTCCGCTCCGGT
GCCCCATTCATTCTTGCTTCGATGCCATGCGCTGGTTGCTGCTTTTCACCGGACTCGCCC
TCGCCCTGGCACCGCCGGCACAGGCTCAGGAGAACGACAATGAGCTGGAGGCCACGCTCG
GCGAGGTCGGGGAAGCCTACGCCCGCGCCTACACCCAGCCGCTGGCCGATGTGCTGGGGG
CCGACTTCAACGCCGGGTTGTTCCACACCGCCCGCGTCAGGCGCCTCGGGCTGAACGTCT
ACCTGGGCATCAGCGGCGCGGCCGTGCGGATTCCCGCCTCCAGCCGACGCTTCAGCCTGA
TCTACACGGGGCGGATCGACGTCGAGGTGGAGGAGGGGCCCGTCCGCCGGACGCTGACGC
TGCCGGCAACCTTCGAAGCCCGCGAGGTCCCGACCATCTTCGGCGAGGAGGAGGAGCCCC
TGGTCGATTACCTCTCCCGCTACGACACGACGGTGACCTATCTGGGCATTACCCTGCCCG
TGGCGGGGGAGGAAGCCGGGCAGGTCGAGACGATCGGCGGGCTGGCCAACATCGACCTGA
TCGGGGCGCCGATGCTGCACCTGCGGGTGGGCTCGGTGCTCAGCACCGACCTGATCGTCC
GCTGGATTCCGGCGGGCCTCGTCGATCAGGGCATTCAGGCGGCGGGCGGCAACCCGGACG
AGGTGGGCTCGGCCGAGCTCTTCGGCCTGGGCGTCCGGCACGGGCTGAACACCTACCTGC
CTGTCCTGCCGATGGATCTGGCCGTGCAGGTCCTGTGGCAGCGGGCGCGTCTGGCCGACG
CCGCCGAGGAGGAGATCCTGCGCGTCGATGCGTTTGCGGCAAGCCTGCAGGCCAGCAAAC
AATGGCGATTCGTTTCCCTCTACGGCGGCGTGCAAACGGAGGAGACGAAGCTGCGCGTGC
AGTACACCTTCGAAGACCGGGGGGCCACGGTGCCGGTCGACTTTACGTTGACGGGTGCCA
TGAAGACCCGGCTGGTGCTCGGTACCGCGCTGCACCTGGGGCCGGTGCTGCTGAACGCCG
GTGCGACCTTCGGCTCGTTCACGACCTACACCGGCGGGCTGGGCCTAGCATGGTGAGCCT
GTTGAGGCCCGTGACTGGCTGCCCTGGCTGAAGGCCTCTGCTGAAGGCCTCTGCTGAAGG
CCTCTGCTGAAGGCCCACGGCTCAAAGCCGCACGGCCAGCCCCAGTCCGCCTTCGAGCCC
GCCGAACGTGCCGGTGGTGTAGACGAACCGGCTGCGGACCGTGAGCTGGTCGTTGACTTC
GTAGTGCGGAGACAGCCCGATGTCGAGCACCGTCTGGCGGTCGAAGTCGGCCGTGGCGTC
GTAGTAGCGGCCGTGCAGCAACAGCTCGGCGGAGACGTCCGGGGCGAGGCGTAGCATGAC
GGCGGCGCGGAGGTCGCCGCGGCTCGGGACGGTCTGGAGTTCGTCGAGCAGGACGCCATC
CACGGCCAGGTTGCTCGTCGTGGCGGCGCGGTAGCGCAGCGCCAGGCGCCCTTCGTGGAA
GCCGAAGAGCCGTCGGAGTTGCACGGCGGCGGTCAGCTTGTTGCCCGCCTCGAAGGTGCG
TCCGTCCGCGAGTTCGTCGGTGCCGTAGAGGGTGTAGGTCAGATCGAGCGAGACGGACGT
CTGCGGGTTGAAGCGGTAGTCCAGCCCGCCGACGAAGAAAAACTCATCGCCCGGGTCATA
GGCACCGAGGCCGCCTTCGACCGGGGTGTAGGCGCCCCGGTACTGATAGGAGACGCCCAG
GCCGATGACGAAGTCCTCGGTGATCGGAAAGGCGCCCAGCAGGCCGGGGCCGATGTTGAA
GCCCTGCCCGAAGCCGGGAACCTGGAACTCGTAGAAGGACTGGCTGAGCTGCCAGGCGGT
GCTGAATTCCTCGGCGTTCAGCGTGCTCTTGCCGCTGGGCACGTTGGAGCGCAGGCTGAG
GGCCATCCGGGCGTTTCCCAGTTCGATGGTGTAGCTCAGGCCGGCCTGCACGTCCGTCAT
TCCGCCGAGGTCGGCGACGGCCTCACCGGAGGCCAGGGCCGGCGTGGTGGCCAGCGAGGC
TACGAAGCCGGTGCCGAGTGGCACCACGAGGTGAATGGGCATGCTGGCTTCGGCGAGCGT
GGTGCCGTCCAGCGTATAGCGCTGGTAGAGCCCCATCATCGAGAAGGAGGGGCGGGGGGC
CAGGGATTGCGCGACGGCCGGGGCGGCCAGGCTCGCCCACAGCAGCAGCCACACCAGCCG
TTTCGAAAGGAGGGCGGTCATACGGGGTCAGTTGCCGGAGGATGGGCGGGTCGGAGGGCG
GGGGGCAACGGCAGGCGTGTGGTGGCCTCCGTGGCGGGCTGGCGGCTGTCCGGCCCGGGA
AAGAACTGCGCGTCCAGGTACGTGCCGAGCCGGTCGAGCCGGTCGGTCATCGGGTCGATG
GGGCCGGGTTGCCCGGTGGAGATGAGGTCCGTCAGGGCCGCCTCCGGGGTGCCGGCCGTG
GCGAGGGCCTCGACCTCCTCCAGCTGATTCACGGCGACCTGGAAAGCCGGGGCCAGGTCG
ACGGCCTGCTGGTAGAAGCTCTGCGCGCCCTCGATGTCGCCGGCATCCTCTCGTTCCAGC
CCCCGGCTGTAGGTCAGAAACGCTTCCATGTTGGCCGTCGGGATGCGCTGGATCCGTTCA
CGCTGTGCCGGTGTCAGCGCGATGCCCAGTTGATCCAGCAGGGCAAAGACGACCTGCTTC
TGCAGGTCCAGCAGCGTGTTCAGCGGACCGGCCTGGCTGGGCAGCGACTCGACGGTCCCG
GTTTCCAGCCGGGAGAGGGCCACGTTCAAGCGGGCCTCGCGGGTACCGTCCAGCGCGAAC
GTGCCGCCCACGAGCCGGCCTGCCCCCAGCAGCCGCCCGGTGCGTGGCGTCGTCGATGGG
TCCATGTAGGCCGACGCTCCGAGCGCCATCTCGTCCAGCAGGTACTGCACGCGTGCGCGT
TCGACCACGCGCAGCCCCGGCACCTGCAGCAGGTCCGCGCTGATCATCTCGGCCAGGCCG
CGGCTCAGCGCGGCGTAGCGCTCGTCCGAGCCGACGTACTGCAGGGGATAGACGGCGATG
ATGTCCGGCGAGGGTGTCACCGCCGCCAGCGTATCCGGAGCCACCAGGCGTGCCTGCATC
TCCAGCCGGGCCAGGTGCCGGCTCAGCAACTCGTAGCGCCCGCGCATCAACCGCCGGTAG
GGCGAGGATCGGGGCACCTCGTCGTACTGCTCGTAGAGGCTCAGCGCCGTCTGCGGCTTG
TTGAGCAGTTCGTTGGCCAGCCCGAGGTAGTAGAGCGTTTCCGGGTCGTTCGCGCCCCGG
GCGAAGGCGTCCCGCAGGTACTCATAGCCCCGGGGATACTTCTGCGCCTGCATGTAGATG
ACGCCGAGGTCGCGCAGGGCCTCGGCATTCCCCGGATTCGCCCGCAGCTCGGCTTCCAGG
CGAGCGATCTCCCCGGCGTCGGCGTCGAGGCTGCGGGCCGGGCCGCTGCAGCCGGCCGCG
AGCAGGCCGGCCAGGAGCAGGAGGAGAAGAACGGGCAGGCGCATGGCATCCGATCCCTGG
CTGCATCGAGCCAGTGTGAGCGCGAAGGACGGCGGTCAGTTGGACGAGGCCAGCAGCATC
GGCTCGACCGAGTCGGCCTTGATGCGGGCCAGCGTGAATTGCGGGTCGTACGAGAGGGCC
TCGAGGAATTTCTCACGGGCTTCCCGGTAGGCGCCGCGCTCCAGGAAGGCCTCCCCGCGG
GCATAGGCCATCATGGCATCGAGCGACTTGGTGAACCGGCGCACCGGGTCGTCCGCCACG
TTGGCCAGCGTCACGTTGATGGCCTGCGCCATCTTTAGCCCGAGATCCTCGGCCAGGCCA
TAGACGTCCCCGGGTTTGCCCGTGACGCTCTCGGAGCGCAGGATCTCGCCCGTCTCCACG
TCCACGATGCGGGCCTGAAGCACCATCTTCCGGCTGAGAAACCGCTTCTGCACGTAGAAG
GTGCCGAAGATGACGTGCGTGGCCCCGAGCAGCCGCCCGACGCGGACCGCGGTGGACTGG
TCGACGACGGCCGCGTTGCGCTGGAGTTCGAGTTCGTCGAGCAGCCACTGGATGCGTTCG
CGTTCGACCACCTTCAGGTCCACCCCGGCGTTCAACTGCCCGACGAGGAGCGAGGCGATG
CCCTGGCGGAGCGGGTCGTACGTCTCGTGGTCGACGGTGGCCGCGTTGGTGAAGTCGGCC
ACGGCCAGCGTTTTCACGCGCGGGCCGTCGTCCTGGCCGCAGCGGGGGTCGACGGTGTAA
CTGCCGCACAGCTCGTAGCGGGCTTCGTAGTAGGCGCGCATCAACTGCGGAGTCTCACGG
ACGGGGTCGAGTTCGATGAGCGGCGGCTCCAGTTCGAGCAGTTTGGCCATGGCCTGCTTG
GCCTCGTCGGCACGCCGCTTGGCAACGTAGGCCCGGCCGAGCACCGTGTAGACCTCGGCC
TTCGTTTCCTTGTCGATGGCGGGGTCCTGGGTCAGGCCGACGAGCAGGGTGATGGCCTGG
TCGATCTCGCCGTTGCGGAAGGCGGCGCGGGCTTCTTCCAGGGCATCCTGGGCCTGTGCG
GCCGGCACGAGGCCGCCGGAGGTGAGCAGGAGCGCGAGCAGGAGCAGGCGGCGGAAGGGG
CGGTGTCGGTTCATGGTCAGCACCTTGGAAGGGATCACGAAGGATCACGAAAACGGTCGG
ACGCCGGTCCGGGTCGGACGCCGGGTCAGTTCTGTTGCACCCGGAACGTGATCGTGTGCC
GGGGCAGGTCGGGTGATTCCTGGACCGACGGTTCTATGGTAAGCGTACGCTCGGCATCCT
GCACAGACACAATCGGCAGGTCGTCTCGGTCGGCGCGAATGCGATAGGTGCCCGGGGGCA
GTACGTGCTTGAAGGTGTATTCGACCTGGGTGGTGCGGGCCACCACGGCGCCCGCGTCGT
CGGTGATGACGACGTTGAGCGGGGCGATGTCGGAGCCGTCGGCCCACTCGCCGGTGACGA
CGACCTCGGCGCCGAAGACGCAGGTGCGGGCGAGGGTGGCTCCGGCGGTGCCGGAGAGGC
GGGCCCGCGCGGTGCCGTAGCGCGGATGCGAGCAGGCCAGCTGGTGCGTGCCCGGCCGGA
GCGTCACGGCTCCGTCTGCCGCCGCGCCATCGACCGTGACCGTCACCTCCTGTGCCATCG
ACGTGGGGAGGACGCGGACGGTGAGGGTCATGGGAGACGGGGCCGGCGGCGTGTCGTCAG
GTGGGTCGGAGGCGGTGGGCCGGCGGGTCAGTGCGACGGCCAGCGGCCGCTCTTCGCCGG
GGGCGAGCGTCAGGGTTTCTTCGAAGGGATCGTGGTTCGGCCGCGTCAGGCGAAGGCGCA
CCTCCCCGGGGGGGATGTCGGTCAGCGTGAGGGGGGTGGTGCCCCGTGGCTCATCGTTGA
TCCAGACGGCGGCCTCGGACGGCGTCGACGTGATGGCGAGCGTCGCAGAGCGCGCTTGCA
GGGACGGGGTCAGGTCCAGCTGCTGGCCCGGTTGCAGGACGATGCGTTGCTCCCAGGGTT
CGTAGCCGTCCAGGGCGAGTTCGAGGCGGACGGGCCGGGCCGAGAGCGTGTCGATCCGCA
GCGGCGTCGTGCCGACGGGGGCGCCGTCGAGCCGCACGGTCGCCCCCGGCGGGGTCGATG
CCAGGCGAAGGGTGACGGCTTCCGTGGCGCCGGAGGAGGTCGTGCTCCGGCCGGACCAGA
CGAACCAGGCGACGGCCAGCAGCACCGCCAGCAGGGCGAGGCCTCCGAGCATCAGCGGCT
TCGGGAGGCGAGAGGCCGCCGGTGGGCGTTCCGTGTGCGCCGGGGGCGGCTCGAACCGTG
GCACGACGATCGTGGCGTCCTCCGGCGTTGCCGTGGCCCCGCCGCCGTGGTACGCCTCGA
AGGCCCGCATCATCTCCCGGGCCGTCTGGTAGCGGTCGGCCGGATCCTTCTCCAGCGCCC
GGTGGACGATGTCCGAGAGCGCCCGCGGCACCCGGGGGTTGAGTTCGTGCAGCGCCGGTA
ACTCTCCCTCCACGATCGTCTTCATGATCGCGTATTCGCCGCTTTGCCGGTCGAACGGCA
GCCGTCCCGCCAGCATCTCGTAGATCGTCATCCCGAGGGAGTAGAGGTCGCTGCGGTGGT
CCAGGTCGGCCGCGCCGCGGGCCTGCTCCGGCGACATGTAGAAGAGCGTCCCGGCCACGC
CCTGCGTCATCGTCGCATCCGCGTTCGGGTCGTGCAGCTTCGCCAGGCCGAAGTCCGTCA
CCTTCACCGTGCCGTCCCGGCTGATCATGATGTTGCCGGGCTTGATGTCCCGGTGGATGA
CGCCGACGCTGTGGGCGGCGTCGAAGGCCAGCAGCATCTGGTGGATCAGCGGCGCCGCCT
GCTCCCAGGGCATCGGGCCGGAGCGGATCCGGTCCTTGAGCGTTCCGCCATCCACGTACT
CCATCACGATGAACAGGTACGGGTCCGACTTGCGCAGAGCGTGGATGACGACGATGTGCG
GGCTGTGGACGCGAGCCAGGGCCCGTGCCTCGGCCCGGAAGCGGCGCACGAAGGTCTCGC
TCCGCGCCAGCTTCGGGTCGATGATCTTGAGCGCGACTTCGCGGGACAGGGCGACGTCCT
CGGCTTTGTAGACGATGCCCATGCCGCCCTGACCGAGCACGCCCAGGATGCGATACCCGT
CGAACTCGGTGCCGATGCGAAGGTCTGACACGGGGGTGATCATGGAGGCGGTGAAGAGCA
GGGAGCCGGACGGTGCCGCGGCGTGCGGGGGCCGGCGGCGGTTCAGCAAAGGGGCGTCAG
AAAAAGTGTACGACGACGGCCGTGGCATTGTCCCGGCCTCCGCGTTCGTTGGCGAGGGCC
GTCAGCCGCTCGCAGGCTTCCTGCGGGGGGAGGCTGGAGACGATCTCCAGGAGTTCGTCC
TCGGAGAGCGTGGCCAGCCCGTCGGTACACAGCAGGTACCGGTCGTCGGAGGCCGGCGGG
CCGATGCCGTCGACGTCTACGTCGATCGTCTCGTGCACGCCCAGGGCCCGGTTCAGCACG
TTGCGCCGCGGGTGTCGCTGCGCTTCTTCCGGCGTCAGCAGGCCGTCCCGCCGGAGCTGC
TCGACCAGCGTGTGGTCCGTCGTGAGGAGGTCGATCCGGCCCTCGCGGATGCGGTAGGCC
CGGCTGTCGCCCACGTGGGCGGTGTAGAGGAGCCCGCCGGAGAGCGCCAGCGCCGTGCAC
GTCGTGCCGGGCCGCGTCCGTTCGTCGAGGGCACGGGACTGGCCGTAGACGCGCGCGTTG
GCTTCCAGGAAGGCCCGGCGCAGGCGGTCTTCGGGCGGAAGCTCGGGGTGCGCGAAGAAC
ACCGCCGGGATGGTGGCGACGGCCAGGCGGCTGGCCTGCCGACCGCCCGTGTGGCCGCCC
ATCCCGTCGGCTACGATGAACAGCCGCTCCGGGGGGGCATCGGAGGCGCCCTCGGGGAAA
CAGCCGTAGGCGTCCTGGTTTTCAGAGCGGACGAGCCCGATGTCGGAATGCCCGCCCGTG
CGGAGGAGGGTCCTGTGCTTCTTTTTGAACCAGAGAGGCATCAGGCCGCGGAAGAAAGAC
GACGATGACAACGGGCACCCGGCGGGGGAGCCGGGAGGGGAAGCGGCACAGGTACGACCC
GGCATTCGGAAGCCGCCGATCAGACGGATCGACGCGGGCGTGCGGATCGAAGGGCGCAAG
AGGGGGCACGCACGAAACCGAATAAAACGCATGCCGGGCGATCTGTGCAAGCCGACGTTC
GATTATTCGCCCGAACCGCTGCGGAACCGAGGTCGAACAGGGCGGTGGCCATGGGCGGAA
TCCGCCGGGACGGCAGGCTCGATGGGGATGTCCCTTGATTTGTCCGGGAGGCCCGCCATA
CATTGCGCACGGTTCCAGACAACCGGGAACCGCAACGTCTTGCGGTTGGCCGGACCGGGG
CGTCCCCCGGATGGACCGTGCCGGTGCGGGGGAGGGAACGTCTCGAAGCGTCTGGATTCA
CCCGGCACTGCGCTCAGGACGCCGACTCATCATGCCCGTCAATCTCTTTGTCAGAAAGGC
GTCGGACACCGCTGCGCCCGACCTGTACACCTTCGACGAGGAGGTGATCACCATCGGTCG
GGACGGTGCCAACGTGCTGACGTTGCCGGACCCCAACCGCGTCATCAGCAAGCGGCACGC
CGAGATTCAGTGCCGGGAGGACGGGGCCTATCTCGTGGATCTGGGCAGCAAGAACTTCAC
CTACCTCAACGGCGAGCGCCTGGAGAGTGGACGGCCGCGGGTCCTGCACAGCGGGGATCT
GATCCAGGTGGGCGACTTCGAGCTGCGCTTCGAGCCGGTGGTGGCGCTCGATGACGACCG
CACGGTCTTCGACGCGGCCTTCGTGAATCCCTTCGAAGAAGATGCCCAGCGGCTGGTCGA
GGCGTTCAACCGGATCTGCCAGACCTTCGAAGGGGAGCCGCCGGCCCGTCGGGCCGATGC
GCTGCGCGACGCCATGCAGGGCTTCATCGTCGAGAGCGAGCCGCAGGAGGCCCGGGCGCT
GCTGGCGAGCCTGCTCGGGCTGGAGGGAGCCCCACCGTACGACCCGGACGCCACGCTCGC
CCCGCAGCATCCGCCGACGCCCGCCCGTGCGCCGGAGCCTGCCCGCCCGCCGGAGCCCGC
CCGTCTCCCGACGCCGTCGCCCGCGCCGCCGCCGTCGTCGGCTTCGCCGGCCGTCACGGG
CGCGCCGGCCTCGCGGCAGGCGCAGGTCCTTCAGGTGCTGCTCGACGCCGTGGCGCGGCT
CATCGCCATGCCGGCCCAGTTCCGGTACGAATTCATCGGCCAGACCATCATGCACGCGCC
CGAAGCCTCGTTCCTCTACGAGCAGAGCGGGGAGGTGCTGGCTCGCCACCTGCTCGACCC
CGGCCTGCCGGAGGAGGAAGCACGGGAGCGGCTGGCGTTGCTGAAGGAGGCGCTAGAGGA
TCTGGCCGCGCATCAGGTCGCCATGCTCGAAGGCTACAAGGCGGCCGTCCGCGACGGCGC
CGAGCGGCTGATCGACTACCTGGACCCCGACCGCCTGGTCGAGGACACGGAGGAGGAAAA
GGGGCTGCGCCGCTTCTTGCCTGCTATCGTCCGGCAGGACGCCTACGAACAGATCCAGGA
GCGATGCCGCGAACTGCGCGCCTCCGACTGGTCCGTCTCGGAGCAGCGATTCTACCGGCC
CGCCTTCATCCGGGCCTATCTGGCGCGGGAAGTTGCCTCGTCGAGCCGGTGAGCCGCGCC
GTCCTCGATGCCCGTTCATCCGTCATGTCATCCCCTCTGCGTTCCGTCATGTCCCGAATC
GTCTGCCGGCTCGTCGCCGGGGTGCTCCTTCTCATCGTCGGGATCGGGTGCAAGAGCACC
GAGCCTGCTCCGCTGTCGATGCTCGTCGCTGGGTCCGCCAACATGAACCTGGGCAACGTG
GCCCGGGTACAGGTGAGCCAGCTCAAGAGCGATGCACGCTTCATGGCGGTGCCGCTGGAG
TCGTTCTGGCGGGACGCGGCGGCGGCCTTGCAGGAGGACCTGATCCGCGTCGAGCAGGAT
TTCCTGCTCTACCCCGGCACCGAGCGTAGCTTCGAGATCGTCCTGGACGACCAGGCCGCC
TACCTCGGCGTGGCCGTCGACCTCCGGGAGCCGGACGGCAACCAGTGGCGGCGCGTGGTC
CGCACCGACGGCCTGACGGGCCGGCGCGTGCGGGTGACCGTCGGGGAAAACCGCGTGCTC
ATCGAACCCTAGCCCTTCGTTACGCATCGTTTCAAGCATGACACAAGACCGCCAACGCGT
CGTCTGGTTCGAGGGGATGACCCTGGATCCGCACCACTTCCAGCAGTGGGAGCGGTACTT
CGAAGGGCTCCTCAACGGGCGGCTCCGGGTGCTGGCCCCGCACGGCTGGGGGCTGACCCG
CCTGGACGTGGACCGGGAGCGGCTGGCCAATGGCGAGTTCGTCCTGACCGGATGCACGGC
CGTGCTGCCGGACGGGCAGTTCGTGGACGTCCCGGAGGCCGATGCGCCGCCGCCGCCGCG
CAGCGTGCAGGAGCGATTCCCGGCCACGCAGGAGCGGCTCGGCGTCTACCTGGCGCTGCC
GGCTCGCCGCCCCGACGGGGGGAACGTGCTGCTGCAGGGCGCCCCCCCGCGCCGGGAGTC
GCGCTACACCGCCCACACCATCACGCTGAAGGACGACAACACGGGGGCCGACGAGCGGCA
GGTGGAGGTCGCCCGGGCGAACCTGCAGATCCGCTTCGAAGGGGAGCAGCTGGAGGCCTA
TACCACGCTCCAGATCGCCGTGCTCCAGCGGGATACCAGCGGCCGCTTCGTGCTGGACGA
GCGCTTCGTCCCGGCCAGCCTGAGCCTGAGTGGATCGGAGCGGCTGCAACGGGTGGTGCG
GCGGCTGATCGAGCTGCTGGTGACCAAGAGCAGCGCCCTCGGCGAACGCCGGCGGAATCT
GCTCAACCAGCGCGAGCTGTCTCCGGGCGACATCGCCACGCTGGGGCTGCTCGCCGCGAT
CAACACGCACCTGCCCGTCCTGCGGCACTTCCACGATCAGCCCGGTACGCATCCCGAGCG
GTTGTACCTGACGCTGGTGAGGCTCATCGGCCATCTCTCGGCCTTTCTGCCGGACGCCGG
GATGACGGTGGGGACCTGCCGGCCTACGACCACGCCCGCCCGGCCGAGGCGTTCAACCGG
ATCGAAGCCGTGATCCGGGACCAGCTCGGCGAGGCACGCCCGCAGGCCAACTACGTCGAG
TTGCCGCTGGAACGGCAGCGGGACAACCTCTACACGGCCCGGGCCGATGCCGGGCTGTTG
CAGTCGGCCCAACTCTTCCTCGTCGCCCGCAGCGATGCACTCGCGGAGGCCGACCTGATC
GCCGACGTGCCGATGAAGCTGCGCGTGGCTGCTCCGTCGAACATCGAGGCGGTTCTGCGC
AGCTACACGCGCGCGCTGCCCATCGAGCACACCCACCGGCTGCCGGTGGGAATGCCGGTC
GACCAGCAGGCCAACTACTTCCAGCTTCAGAAGCGTGGGCCGTTCTGGGAATCCATCCGG
GCCGACGGGGGCATTGCGGTGTTCGTGCCCTCCGAACTGGACCGAGTGCGCCTCCAGTTG
ATCGCGGTGAACGCCTGAACGCGGTATCCTCCTTCAGATCGGACGTCCTTCCTCCATGGC
TCCCTCTCAGGCACCGGCTCCTTCCACGCCACTGTTCGACGCGCAGCACGACGAGCGGCT
GGCCGAGGTCTTTGCCCCGGCTCTGGCCCTCATCGTGCACCTGCGCGGGGTGGCCGACTA
TGGCGACCCCGAGGCGCTGCGCACCCGCGTCCGGGAACTGCTGGATCGCGCCGAGCGGGA
GGCCCAGCGCCTGGGCATCCCGGCCGACGACATCGCCCACGCCCGGTTTGCCCTCGTGGC
GTTCCTCGACGAAACCATTCTGTCCTCCGACTGGATCTACCGTGACCAGTGGATCGCCCG
GCCTCTCCAGCTGGAGCTGTATGATCGCTACGATGCCGGTGAGGCGTTCTTCGACCGGCT
CGAGACGTTCCTCCGGGAGCCGGTGCGTTACGGCGAGGTGCTGGAGATCTACTACCTGTG
CATGGCGCTGGGCTTCAAGGGCCAGTATCAACTGCACGATCAGGCCCGGCTCCGGTTGCT
GATCGAGGAGGCCCGGCAGGCGCTGCAGAAGCTGCCGGGCTTCGCCGACGTGCCGCTGGC
CCCGCACGGCAAGCCCCGGGGCCAGGTCGCCTCGCGGGTGCGCCGCACCTTTCCGCCCTG
GCTGCTCGTCGGCGGGGCCGTTGTCCTCGGGCTCCTCGTGTACGTCGTGCTGCACCTGAT
CATGGGTAGCGCCTCCGGGGACGTCCTCGAACAGATCCGCACCGTGCAACAGGCCCAGGG
ACTCCGCCCCTGACCCCGCCGCCGGCCGGTCGCCTCCCCCTCATCTCGTCCTCCCCGTGG
TCATGCAGAACCTTCTGCGCTTCCTCAAGAGCCGCTACTTCCTGACGACCCTCGTCATGC
TGGTCGTGGTCGCGCTGGTGTTGCTGGTGGGTTCGGTGCTGGAACTGTCGGCCGTGTACC
AGTTGCTGGCGGTGATCGTCGTGCTCGTCGTGTTCATCGTGGTGCTGGCCGTCGGGTTCA
TCCGGGCCAATCAGAGCGCCGCCAAGATCGAGCAGTCGATCAAGGCCCAGGCGCAGCAGC
AGCTGATGAGCGCGCGGCCGGACCGCCGGGCGGAGATCGAGGCGCTGCAGGAGCGGCTGG
AGCGGGCCATCGAGCAGCTCAAGCAGTCGAAGCTCGGCCGGGGGAAGCGGGGCAAGGCCG
CCCTCTATGCCCTGCCGTGGTACCTGTTCATCGGCCCGCCGGCCGCCGGCAAGACCACCA
CCATCGTCAACTCCGGGCTCAACTTCCCCATCGGCACGGACCGCATCCAGGGCGTCGGCG
GCACGCGCAATTGCGACTGGTTCTTCTCGGATGCCGCCATCCTGCTCGACACCGCCGGAC
GCTACACCACCGAGTATGAGGACAACGAGGAGTGGATCGCCTTCCTCGAAACTCTCGCCC
GCAACCGGCCGGAGCAGCCCATCAACGGCGTGCTCGTCGGCATCAGCATCGCCGATCTGA
TCGCGGCCGATCCGCACGAGATCGACGCCCACGCGGAGAACATCCGCCGACGGATCGACG
AGCTGGTCAAGCACCTCGGCGTGCGCTTCCCCGTCTATCTGGTCTTTACCAAGTGCGACC
TGCTGCAGGGTTTCGTCGAGTTCTTCGGGGACCTGACGCGGCAGGAGCGTGACGAGGTCT
GGGGCGTCACGCTCGGCCCCGAGCAGTGGGAGGCCCCGGAGGTCCGGGCGCTGTTCGAGG
AGGAGTTCGACCGGCTCTGCGAGGCGTTGAGCATCCATCGGATCGAGCGGCTGGGCCGCT
CGCTAAAGCGGGAGGAGCGCAACCGGGTCTACACGTTTCCCCTGCAGTTTGCCGCGGCGC
GGGAGCCTCTGGGCCGCTTCGTGCAGCAGGTATTCCTGCCCAACCCCTACCAGGAGTCGC
CCCTGTTCCGGGGGTTTTATTTCACCAGCGGCACGCAGGAGGGCGTTCCGCTGGACCGGG
TCATCCAGGCGCTGGCGAAGCAGTTCGGGTTTGCGCCGGCGGTGCAGGATACCGCCGCGG
AGGCCACCGAGACGAAGAGCTACTTCATCCGCAACCTCTTCACCGAGGTGGTCATCCCCG
ACCGGTTCCTCGTGGAGCGCACGACGAAGGCGACGCGGCGGGGGCATCTCGTGCGGGCCG
GGATCGGCGTGGCGGCGGCGGTGGGGCTGGGGCTGTTCGTGCTCTGGGCCGTGCTGGCCC
TGCGGAGCGGGCTGCAGGAGCTGGAGGCCGTCGAGCAGGCGGTGACCCCGTTCCAGACGA
TCCGCTGGGAGCGCCCGCAGGCCCTGGAGGCCGAGTTGCAGGCCCTCGACTCGCTGCGGA
TGCGCCTGGATGTGCTGGAGGATCCATCCTGGCTGCGCCTCGGCCTGCGGCCCCGGCAAC
CCGTGGTCGAGGCGGCGCGATCGCTCTACCAGACCAACCTGCGGGCCTTCGTCGCGGCCT
ACCCGCTGCAGGAGCTGGAACGGCACCTGGCACAGGCCCGCAGCGGGATGGAGCGGGCGG
AGAAAGACACGCTGTTCAAGGACCTGAAGGCCTACCTGCTGCTGACCGACGCCGACCAGG
AGCTGGCGCCACGCCGCGACAGCCTGATCCGCGTCAACACCTACGACCTGGTCCGGCGGC
TCCGCCACCGGGCCGCCACCGCCGCACCGGGGCACGGCCCGGCGCGGGTGCACCTGCAGG
CCTTCGTCGACGCCCTGGCCCGCGGCGAGCAGGAGCCGTTCCCCGGCCAGTCCAGCCGGG
CCGACCGGGCCCGCGCCGCCATCGGTGACATCGACGAGGGGGTCTATTACCTCCAGGTGC
TCGACAACGTGCAGAGCCGCCTTCAGGGCGAGGCCGCTCGCCTCGAACTCCGCGACATCG
TGCGCGCCGGTAGCGGCTTCTTCACGAACGACTCCCTCGGCGTCGACGGCGTCTTCACGC
GTGGGGCGCACGAGCTCGTGATGGACGAGATCCGGCTGAAGAGCGAAAACCCCTACAGCG
ATGCATGGGTGCTGGGGCAGCGACAGCAGCAAAGCTCCTCCGAACAGCTCGAAGACCTCG
AAAAGAAGCTCAAGGCCCGCTATTACGAGGCGTATGCGACGGCCTGGAGTGCCTTCCTCC
GCAGCGTCACCCTGCGCCGTCTGACGACCATCCCGGAGGCGCGCGATGCCATCGAAACCC
TCAGCAGCGCCCAGCGCTCGCCCGTGGTGCGTCTGCTGGGGGTGGCCACGGTGGAGACGG
ACGTCTGCAACCGCGTCTCCGGCCTGCTGGCCGATGCCGGTAGTGCGCAGGTGGGGGAGG
TGATGACCTGCGACGGACAGATCGTCAACGACCGCTTCCAGTGGCTGCATGCCTTTGGCT
TCAACCGCGCCGAGTCCGGCAGCGGCTCGCCGGACGTCGACTTGCTGCTGCGGAGCTTCG
AGGACATCGCAGCCGACCTGGACGAGGTCAGCGGCAGCGGGGAGGATGCGGTGCTGTATG
CCGAGCAGCTGGTGCAGGACGAGCAGTTCGGCATCGGCGGCAAGCTGCGGGAGCTCCAGC
GGGCGCTGGGGGCCTCCTTCGACCGGCGCGTGCGCGACAACCTCTTCGAGGCGCCGGTGC
TGCAGGCCGGCGGAGCCGTCATCGCCGCCGCCCGGCGCAGCTTCGCCGAACGGTGGCGCC
GGGAGGTCTACGACCCCTTCCAGCGCATGGCCGAGCAGTACCCCTTCACCCCGGATGCGT
CCGCGCCCGATGCCGACTACGGCGTCGTGCGGGACTACTTCGACCCGGACCCGGGGATCG
GACGCGTCGCCGCCTTCCGGCGGGATCTGGAGCCGTTCCTGGAGCGCGGCGACCTGCGCC
GGCCGCGCCGGTGGCAGGGCTACGGCCTCGAACTCGACGCCATCCGCCCGGCGCTCGAAC
AGGCCGAAACCATCGGGCAGGCGCTGGCCCGCGGCAACCTCACCTTCCGGATCCGACCGG
ACCGCACGGTTCGCGGGGAGGGTGCGCCGCCGGCCGGACCGCTGATCCTGACCCTGCACG
GCCAGCGTCGGCAGTACGACCAGGGCCGCTTCCGCGAGTGGTGGGCCTTCCAGTGGCCCG
GTACCGAGCGCGGGCTGGAACTCCAGGTCGCCGGACCCACGGGGCCGCTGGCCCGCCTCC
AGACTGACGGGATCTGGGCGCTCTTCCGGTTCATGCAGCAGGCCCAGGGGGAGGGCGAGA
CCTCGCCCGGCATCTTTGAACGGGTGTGGATCCTGCCCGGAGCGGGGGGCAGCTTTACCT
ACCGGCAGCCTCTGGAGATCGAGGTCGACCGCGCCGGCGAGGCCATGCTGCTCACCCCCG
GTCGCTTCTTCAGTTTCCGTCCACCCGCCGCCCCGTAAGGTCGCCGTTCGTCATGCAGGC
CGATGCGCTGCCGATTGCTTACTTCGGCAAAGTGCCCACCTTTGCCGATTTCGCCCGCTA
TCAGGCGACGTCGCCCGCCTGGAGGGCGCTGGACGAGTGGGTACAGCGGGGGATCCGGCG
CTTCGCCACGGCACACCGTGCGCTGCTCCGGGAGGCGGCCCGCCGGGCCGTGCCCGTCAG
CTTTGCTTTTGCTTCCGAGCGCACGGATACCGTGCTGGTGGGCGTGATGCGGCCGAGCCG
GGACCAGGCCGGCCGGTTCTATCCGTTCTGCCTCGCCTGCGAGGTCCCCGCGCCGGCATT
CCGAGATCGGGCCGACTGGCTGCCCTGGCAGGCCCGTCCGTTCCTGGAGGAGGCCGCCCG
GGTCGTCGAGGCGGCGGCACAGGGCACGCTGGACTACCGCGCGCTGGACGAAGCCCTGCC
GGCCGTCGCCCGGGCCGCCGACGGGTTGCTCGCACCCCCCGGAGCGACCGCGGACGCCCT
CGGGGCAACCCCGTTCAAGAGGTTCGCCGAGTCGATCTGGGGCGATTTCGAGCATGGGGG
TAAGTACGTGCTCTTCAAGAACCTGCTGGACATCCTGGATACCCTGCGACGGATGGATCG
CCCTCGCCTGCGTTACGGCCTCGTCTTTCCTCTCGGTGCGGAGGGCGGGCAGGCGGCTGC
GTTCTGGTGGGCGCTCTGCCGGCGCCTGGTACCGCCGGAGGCGGCTCCCCTGCCGACGGC
GTTCTGGCCGGCTCCGGGCGCCGCGACGGCCAACCCCCGCCTGGCGTTGTTCTATCCCGC
CCCGGCTCCCGGAGCCTTCGCCTGGCTGCTCGACCTGGACGCCGCCGACCCCCTCCGACG
CGACAACGACGCCCTGTGTGAACTGGAGCGCATCGAACACGGCGCGGCCAGCGACGCCGT
GCTGGCCCTCCCGCCGGAGGTAGGCTCCCTCATCGAATCCGAGTCGGCCACTCTGGCCGA
CGTCCTGCACCGGATGGCCTCCTTCGCCGTCTAGCACAGCGCCCGGCACGCCCGTTTCTC
CCTGCCCGCTCATCAGACAGCCCGCATCGACCCCATGGCCGAACCCGACACCACGACGGA
CGCCGGTGAGGCGGTTGCCTTTCCCTTTCTGGACGAGGTCGCCCGGCCCATCAGCGCGGA
GGCGCCCGGTGGCACGGACGTGACCTACGACGAGGCCTTCCAGCAGATGAAGGCCGAGAT
CGACAAGCTGGCTACGGCGGCGGCCGACCAGGTGGACTTCGACCAGGTCATCGAGGCCGG
CCGGGCGATTCTGAGCCGCAAGGCCAAAGACGTACGGGCCGCCGTGTTTCTGACGCTGGC
GCTGTATCGCAAGCACGGCCTGGCCGGGGCCGCCGAGGGGCTGGCCGCCACGCGGTTGCT
GACCGAGACGTTCTGGGAGGACGCCTTCCCGCCGGTGCGGCGCATGAACGCGCGCCGGAA
TGCCTACCAGATGCTCTCCGACCGCCTGAAAGAATGGCTGGCGGACGACAAACCCACCCG
GGAGGAGGGTCCGCTGGTGGAACGAGCGCTGGAGGAGGCCCGGGCGCTCCAGCAGTTCTG
CATGGAAACGATGGAGGATCAGGCGCCGGCGCTGAGTGGTCTGACCCGGGCGCTGGAGGA
CGTGCTCCGCCGTGTCCCGAAGCCGGCCCCGTCGGCTCAGCCGGCCCCGTCGGCTCCTCA
GAAGATCACGCCGGCCACGGCGACGACGAAGACGCCCCCGGCAGCCCCGGCTTCGGCTCC
GGAGGACACCGCCGCCGTGGGCGAGGTGCGGTCGCCCCGGGAAGCCCGGCAGGTCGTCTT
GCGGCTGGCTGCGTTCATCCGGGAGAAAGACGCCCGGGCTCCGGAAGCCTATGCCCTGGC
CCGGGTCGCCCAGTGGGGTGCTCTGGATGACCTGCCCCACGAGAACGGGAAGACGCTGGT
CGATCCGCCCCCGGCGGCCCGGGTGTCGTTCCTGCGGGGGTTGTTGCCCGCCGGCTCCTA
CGAGCGCCTCGTGCAGGAAGCCGAAGACTCCTTCCGCGAGCCCCCTTTCCACTTCTGGCT
CGATCTGCAGCGTCTGCAGGCCACCGCCCTGGACGCCCTCGGCGAGCCCTATCGGGGCGT
GCACGAAACCCTCTTGCGTCACACGGCGGTGCTCCTGCATCAGGTGCCCGGCATCGAACG
ACTCGCCTTCAAGGACGGCACCCCCTTCGCCGATGCGATGACCCAGGAGTGGATCCAGGA
AGCCGTCCGGCCCCTGTTCGGCGGGGGCGAGGGCGGGGGCGTTACCCTGCGGCTCGGGAG
TGCGCACCTGGAAGAGCAGTACGAGGCCGTGCGCAAACAGGCTGGCCGGGGCGACCTGCA
GTCCGCCGTCGCCGCCATGCTCGAAGGCCGGGAGCACGACACCACCGCGCAGGACCGGTT
CGTGCGGCAACTCTACGTCGCCGAGCTGTGCGTGCGCGGGGGCAAGCCGGCCGTGGCCCG
CTCCATGCTCGAAGCCCTCGACGCCGACGTGGAACGACATCACCTGGAGGCCTGGGAGCC
CGCGCTGGCTCTGCGTGTCTGGGCCAATCTGTACCGATGTTACACGCAGCTCGGCGCTGA
AGACGACGCGGCGAAGGCCGACTACGAACGCCGCGCCCGCGCCACGTTCGACAAAATCTG
CCGGGTCGACGCCGGGTATGCCCTCACGGCGGTCGGTCTGGAGTAGAAGTGAGGCAATAA
ATGCTCTTTATCCATTCTTGACTTTCCCGAAATTTTACGTAGGTTAGCAACGATCGACCA
TCCCAACGGCATCTGCCTCGTGCTCTCGTGAACTCGGGGTCATTTGCAGCCAGCTCTGCG
GTCTTCCGGTACCGCCCGTCCAGTCTTCTGTAACACGTTTCCCCACGCGTGACCGGTAGC
GTGGGTGTCGTACGTTTCTCCAGATAGGGGGGTGACGCCAGGCGCCCCGGGGATCTACGC
CGGTGCCAGGCCATGAGGCCCGGATGGTCGTCCTGAGACGGTGCGTGCCGTCTCAGTGAG
CGGCCCCAACGACCAGCGTGTTCCTGCTACACCGGTAGCCTGCACATCCGACCTGTCCAG
ACGCCGTTCTTCCGACGCAACCCATCGAATCCAGACGTCATTCGTCGAAGCCCTGAGGTG
CCCCCATGTCGAAAAGCTTCCAGCGTGAAAAACCCCCGGCCCGCATCAACCTGTTTCTGG
AGGTCCAGAAAGGCAATGCGAAAGAGAAGGTGGAGTTACCCCACCGGATGATGCTGATGG
GGGACTTCAAAGGTCGGGAGGAGGAGACCCCGGTCGAGGATCGCGAGGTCATCAACATCA
ACAAGGATAACTTCGACTCCGTGATGAAGTCGATGGAATTGGAGTTGAGTTATTCCGTGC
CCGACAAGCTGAAAGGGGGGGATGAAGAGATTCCGGTCCATCTCAAGTTCGAGAACATGA
ATTCCTTCCGGCCCGAGGAAGTGGCCCGTCAGGTGCCGCAGATCAACCGGCTGGTCGCGA
TGCGGAATTTGCTGCAGGATCTGCGCAACCGCGTGGTCAGCCTGAGCCAGTTCCGGAAGC
AGCTCGAAGCGATCGTGCAGGATCCCGCGCAGATGGAGAAGCTGATGCAGGAGCTGGACA
AGGTCGTCAAGAAAGAGGCCCCGGAAGAAGGGGGTGACGGCTGACGCGGGCCGGGAGCGC
GACGTGGCGGTGGACTTCCGTACGGAGGTCACACCGGATTTTCGTAGACAACCAGGTTTC
AGACATGGCCGAAGCAAAACAAGAAGCGGCGGCACAGGCCGCCGAAGCCGTTGCCGAGGG
GAGTCTCCTCGACAGTATCTTCGCGAAGGTGGATGCCACGGCACCGTCCGCCCCCGTCGA
CATCGAGGAGTTCGATGATGCGTTCACCAACTCGGAGAAGCCGCGGGGGGCGCTCATGGC
CGCCGCGCTCCGGGTCTTCTTCGACGCCGTCAGCGAGCAGGAAACGCCCGTCGACCGCAT
CGACAAGGAACTGCTGGACAGCCTCGTGGCGCAGCTCGATCAGAAGATCAGCCAGCAGCT
GGATGCCGTCATGCACCACGAGAAGTTCCAGCAGCTGGAATCCGCCTGGCGGGGCGTCAA
GCACGTGGTGGACCGGACGGACTTCCGCAAGAACGTGCGTATCGAGATGCTGAACGTCTC
GAAAGCGGCGCTGCTGGAGTCGTTCGAGGACGCCCCCGAGTTGATTCAGTCGGCCCTGTA
CAAGCACATCTACACCAACGCCTACGACCAGCCCGGTGCGGATCCGTACAGCGTGATGGT
GTCGAACTACGAGTTCGACACGTCCCCGCAAGACATTGCGCTGTTGCAACAGATCTCGCA
GGTGGCGGCGGCCTCGCATTGCCCCTTCATCGGGAATGTGGGACCCCGCTTCTTCGGGAA
GGAGACCTTCGAGGACTGGAAGAAGATTCCCGACCTGGAGGCCTACATGCAGACGGCGGA
GTACATGAAGTGGAATGCCTTCCGGGAGTCGGAGGATGCCCGGTACGTCGGGCTGACTTT
CCCGCGGTTCATGCTGCGGCTGCCCTACGGCCCCGACACCGTGGCGACGAAGAATTTCAA
TTACACCGAAGACGTCAAGGGAGCGGACCACGAGAAGTACCTCTGGGGCAATGCCTCATG
GGCGTTTGCCGCCAACATGATCCGGGCACACATGCAGGACGGATGGTGCGTGCAGATCCG
CGGGCCGCAGTCCGGCGGCCGGGTGGACGACCTGCCGATTCATCTCTACGACGTTGGCAA
GGGCAAGGAGATGAAGATTCCGACGGAGGTCCCCATCAGCGAGACGCTGGAGTTCCAGGC
GGCCAACCTGGGCTTCATCCCGTTGAGCATCTACGAAGGTCGCGATTACGCCTGCTTCTT
CTCGGCCAACTCGGCGCAGAAGCCGAAGGTGTACGACGATCCGGCGGCGACGGCCAACAG
CCGCGTCAACGCGCGCCTGCCCTACATCATGCTGGCCTCGCGCATCGCGCACTACCTGAA
GGTCCTCCAGCGCGAGAACATCGGCACGACGAAGGATGCCACGAAGATCCAGGAGGAGCT
CAACCGCTGGCTCAGCAGCCTCGTTACCAAGATGCCGAATCCGTCGGAGGACATGATCGC
CAAGTATCCGCTCAAGAACGGGCAGGTGACGGTCAGCGAGATCGAAGAAAACCCCGGATT
CTTCCGGGTCGACATGATGATTCAGCCGCACTTCCAGGTGGAGGGCATGGACATCAACCT
GTCGCTCGTCGGCAAGATGCCGAAGCAGGGCTGACGTACCGGGAGGCGATACCGGCGTCG
GCCCGGCGCCTTCGTGCAGAGGTGCCTCCCGATTTCCTTTCCCGTCGGCCCTTCCGGTTC
GGCGACTCGCAAGCACACGCGTATCTTTCCAACCAATCGTATCTGGAGGCTCAACCATGG
CTCTCGAAGGTGCTCTGTACTACTCGGACGGCATCAAAGGTGCCAACACCAAGGGCGGTC
GCGAAGGCAGCTCGGCCGTGATCGAATTCCACCATCAGGTCTATTCCCCGATCGATACGC
AGATGGGCCGCGTCAGCGGGGCTCGTGTGCACGGTGCGGTGGAGGTCATCAAAGAGATCG
ACACGGCCTCGGTGAACATGTATAAGGCCTGTTGCACGGGCGAGACGCTCGATGAACTCA
AGATCGAGTGGTACCGCATCGTCGACGGCCGGGAGACGCTCTATTTCACGCACACGCTGA
TGAACGTGAAGGTGGCCGCCGTCGAGCAGATCCTGCCCAACACGAAGGAGCCGAGCAAAG
AGCAATACGTGCATCTGGAACGGCTCAAGTTGCTCTATGAGAAGATCAACTGGCGGCACG
AGGAGGGGTATGAGTTCGAGGATGCCTGGGCCGAAGTGGCGGCCTAGGACCGCCGCCGCG
AAGATGCGGAAGGCCGTTCCGTCCCGTCCGGGCGGAGCGGCCTTTCCGTTCGTTCTGCCA
ACGACGCTGTCGCATGCAAGCCAGCCTCTACGACGTCCTCAGCGGGCGCTTCGCCGATGG
CCGCCGGGTGGATGAGATCCATGAGGCCTACCATCGGGTGCCCAGCATCCTGAGTAACCT
GGAGCGTCTGTTCAACACCCGGCGCGGGTCCATCGAGCATTTGCCCGATTACGGGCTGCC
GGACATCACAGAGATCTACCGGGACATCCCGGATTCGGTGGAGAAATTGCGCGAGGCCCT
TCTGAAGGCCGTGCAGCGCTACGAACCACGGCTCCGACGCATACGCATCAAGGCGCAGCC
CATCGATCCGTATGCCATGCGGCTGGAGTTCCTGCTCTCGGCCGAACTGGTGGATCGCAC
CCCGGTGCGCTTTCAGACGACGTTTTCTTCGATCGAGGCCGCACACGTGACGCCCTACAC
GCGGCAGGACTAGGTCCCTGCGGCCCCGGGGCGCTCGGAACGTCTAAGAGCGACATCGAC
CGGCCGCTGGCGGCCATCCTGCGGCCCCGGGGCGCTCGGAACGTCTCCGGCTGCCGGCAG
GGAGCCGGCCATTGCTTTCAGTTTCCCGGATTCCATGGAGCGGTTATGAACCGGCGGTAT
TTCGATGAGGAGATGCGCTATCTCCAGGAGGCCGGCAAGGCCTTCGCGGAGGAGCACCCG
GACGTGGCGCGCTACCTCAACATCGACAGCCTCACGGACCGGGACCCCTACGTGGAGCGG
CTGTTCGAGGGGTTTGCTTTCCTCACCGGCCGCATCCGCGAGCAGCTCGACGATGAGTTG
CCGCAGTATACCGAGGGCCTGCTGCACCTGATCGCGCCGCAGTTTCTGAAGCCCCTGCCG
GCCTGCGCCATCGTGCAGCTCGAGCCGAAGCCGGGGCTGGTGCAGGAGGTCACGTCGCTG
CCCCGGGGCACCGAAGTGCGGTCCGTGCCGGTGGGTGACGAGTACGCCATCTGCCGGTTT
CGCACGACGCAGGAGGTGCTGCTGCAGCCGCTGCACCTGCGGGAGGTCACGCTGAACTGG
ATGCCCGACCGGACGAGCCGGGTGCGGCTCCGCTTCGAGCTGGAGCGCGGGGCCACCCTG
GAGAACCTGGATCTGCGGTCGCTGCGTCTGTATTTCCACGCCGACCCCGGGACGGCCTCG
GCGCTGCATCTGTACTTCACGCGGCACGTGCGGCGTCTCGCTGCAGGCCCGCCGGATACG
CCGCCCGATCAGATGCCGGGGCTCGCGGGGCAGGAGTGGGTGCACCCCGTGGGCTTCGAG
GACGACGAAGCCCTTCTGCCGGCCGGGCCGCACACCTTCTCGGGGTATCGCCTCCTCCAG
GAATACCTGTGCTTCCAGCGCAAATTCTGGTTCGTGGACCTGCAGGGCCTGCACCGTCTC
CCGCTCTCCGGCGATCTGGAAGCCTTCGACGTGGATGTGTGGTTCGACCGCGCTTTTCCC
GAAGAACGCCGCTTCGGCACGGAGGAGATCCGGCTCTTCTGCACACCCGTGGTCAACCTC
TTCGAGGAGGATGCCGAGCCGATCCGGGCGGAAGGGTTCGAAGCCGAGTACCGGGTCTTG
CCGAGCACCCGCCACCGCAAGAGCCTGGAGGTCTACGACGTTCGCTCCGTTACCGGCATC
GAAGATGCCACGGGGCGGCGCCACACCTACGAGCCGTTCTATGCCTTCCGGCATCTGGCC
GGCGTTCCGGGAGGGCGCCATTATACGACCACACGCCGCCTGGATGCCGGACGGCGACCG
CACGTGTACCTCTCCCTCGGCGTGCCCGAGCATGATCCCGAAGCGGACCTGAAGCCGGAG
ACGCTCTCGGTGAGCGTGCGGGCCACCAACGGCAACCTCCCCCACGAAAAGCTGCAGGAG
GGCATGATCAGCCAGCTGGCACCGGACGTGCCGCAGATCGTGCGGCCCACCAACCTCACC
AAGCCTACCCGCCGCTGGATCCCTCCCATCGACCGCGAACGAGACTACTTCTGGAAGCTG
ATCTCCCACTGGTCTTTCAACTACCTCTCGGTAGCCACCCGTGAGGCCGTCGTCGGGCTG
ATCGATCTGTACGACTGGACGGAGGGCGACGCCAGCCGGCGGCGGAATCTGCGCCGCATG
CAGGGCATCGAGGACGTCACCTGGGCACCCGCCGTGCGGGTCCATCGCGGCGGGGTGGTG
CGGGGTGCCGTGGTGACGATGCAGATCCGCGAGGACTTCTTCGCCGACGAAGGGGATCTG
TGTCTGTTCGGGCTGGTGATGAGCCGCTTCTTCTCGCTCTACGCCACCATCAATTCCTTC
GTCGATCTTCGCATTCTGACGATCCCATCGGGGAAAGCGTATACATGGAACCCTCAGCGC
GGCGACAGACCTCTTCTGTAGGCGGCCCGGATGACGGCGTGCCGTTTCCTCCGCAGAGCC
TCTATGCGCGGTTGCTGCGGGAGGGATACCGTTTCAATTTCTACCAGGCCGTCCGGCTGC
TGGAACGTCTCTTCCCGGAGGCGCCGAAACCGGGGACGTCCGGAGCCGGGCCGGCCGAGC
GCATCCGCTTCCGGCCGGACCATGCCATGGTGTTTCCCGCTGCCGATATCCGGCGGGTGA
CGTGGCACGACGGCCCGGTGCCGCACGTGGAACTGGTGGCGACGTTCCTGGGCCTCTACG
GCATCGACGCCCCCATGCCCCCCGCCTTCTTCGAACCGATCACGCTGGAGCAGTCCGAAG
CGGAGCCGCTGAAGGCCTTCCTGGACCTTTTCAATCAGCGCTTTTACGCCTACTTCTACC
GGGCCTGGAAGAAATACCGCCCCAACCTGCACGATTCGGACACCGGGCAGCAGGCGGATC
TGCGGCGCTTCCTGGCCGTGGCCGGGCTGGGCACGCCGGGAGCCGCCGCCCCGCCCACGT
CGGCCTTCGTCCTCAGCGCCTTCGCAGCGCGCCTCGTTCATCGACCCCGGAATGCGGAGG
GGCTCCGAAGTCTGGTGCAGTCGCTGCTGGGGGAGGTGCCGGTGCACATTCAGGAGTTCG
TGCCCACCTGGGTGCCGCTCCCGCATCGCGGGCGTCTGGGGCGCCGGGCGGGGATGCGTC
TGGGCGAGGATGCCCTCCTCGGTGAACGTGTCTACGACGTAGCCGGCACGTTTCGCATCC
GGCTGGGACCGCTCGGCCTGGAGACGTACCTGTCGCTGTTGCCGGGTGGGACACAGGCCC
GCCGGCTGCGGGATCTGGTCTGCATGTACACCGCCCACACGCTGGCCTACGACGTCGAGC
TCGTCGTCCGAGCGGCCGAGATGCCACGGCTCCGCCTGGGCGACCGGCGGGCCCGGCTGG
GCCTGACGACCTGCCTGGGCGCCACGCGTGCCGGCCTGATGCACCGCGTCGTGTCGTACC
CGACCGGGGCGGCCTGAAGCCCGCCGGTGGGGCCGAGTGCCGGCTTGCCCCGCCTCGTAT
CCACCGCGGCGGCCCCTCCGGGGGCACCGCGCCTTCCGGCAACCGCCTAACCAACCGCTG
GTGCCATGATCACCCGAGACCTCAAGAAGCTGCTCAGCAAGCTCAACGAACACACCACCC
GCGCCCTCGAAGGAGCAGCGGGGTTCTGCATCAACCGCGGGCACTACGAGGTGGCGATCG
AGCACCTGCTCGTCAAATTGCTCGAGCGGAACGACAACGACGTCGCCCGCATCTGCGAGC
ACTTCGAGGTCGATCCGGGCCGCCTGCGGGATGCCATCCTGCAACATCTGGAAGCGTTCC
GCACCGGCAACACCGGCCGCCCCACGTTCTCTCCGATCATGCTCCAGGTGGTCGAGGCGG
CCTGGCTGATCGCGTCCGTGCAGCATGGCCAGCACGAGATCCGTTCCGGCAACCTGATCG
AGGCGATGCTCGAGAGCGAGGCGCTGCAGGCGGCGCCCTACATGGAACGACTGGCGAAGG
TGCGGCGGGATGCGTTGCGCGAGGAGTTCCGGGAGATCGTGGCCGGGTCGGCCGAGGAGC
AGCGGGCTGCGCAGGGCACGCCGCCGGCCGGAGCCGCCCCCGGAGGCACGCGCCCGGAAC
TGGAGCTCTACACCGTCGACCTGACCGAGCGGGCGCGCTCGGGTGCCATCGACCCCATCT
CCGGGCGGGACAAAGAGATCCGCCAGGTGATCGACATTCTCAGCCGGCGCCGCAAGAACA
ATCCGATCCTGGTCGGGGAAGCCGGCGTCGGCAAGACGGCCGTCGTGGAAGGGCTCGCGC
TGCGCATCGCGGCGGGGGACGTGCCGGACAGCCTCAAGGAAGTGTCTATCCGCACGCTGG
ATCTGGGGTTGCTGCAGGCTGGAGCGAGCGTCAAGGGCGAGTTCGAAAACCGCCTCAAAG
GCGTCATCCAGGGCGTCAAGGAAGCGGCCCGGCCCATCATCCTGTTCATCGACGAGGCGC
ACACGCTCATCGGGGCCGGCGGGAGCGCCGGCACGGGTGACGCCGCCAACCTCCTCAAGC
CGCCCCTGGCGCGCGGCGAGCTGCGCACCGTGGCCGCCACCACCTGGTCCGAGTACAAGA
AGTACATCGAAAAAGACCCTGCCCTGGAGCGCCGCTTCCAGCTCGTCAAGGTCGAGGAGC
CTTCCATCAAGGTGGCCGGCATCATGCTGCGCGGCATCAAGAGCAAGTATGAAGAGCACC
ACGGCGTGCAGATCACCGACGACGCCGTGCAGGCGGCGGCCGAGCTGGCGGACCGCTACA
TCTCCGGCCGGCAATTGCCCGACAAAGCCGTGGACCTGCTCGATACGGCCTGCGCCCGTG
TCCGCATGACGCAGTCCACCCGGCCCGGGGTGCTGGAAGATCTGGACCGCCAGATCTCGC
ATCTGACCATCGAGATTCAGGCGGTGCAGCGGGACCTGGACGCCGGGCTGCGGACCGAAG
CCGAGGAGTTGACGACGCTCGGCGAGGAGTTGCAGGCGCTGGAGGCGAAGCGCGAGGCCG
TCGAGGCGCGCTGGGAACGTGAGAAAGACCTGGTGCGGCGCATCCTGGACGTGCGGAGCC
GCCTGATCCGGCCGGAGACGATGGTGGCCGGCGACGGCGCCTCCGAGCCGCTGGCCGAGG
AGCTGGGCGCGATCCGGGAAGAGCTGACGGCGCTGCAACAGGAGCTGGCGGCGTTGCAGG
AGGACGAGCCCATGGTGCACGCCGAAGTCAACGAACACGTGGCCGCCCAGGTCGTGGCCG
ACTGGACGGGCATCCCCGTGGGCGACATGGTGCGGGATACCGCCTCGCGGCTGCTCGCCA
TCGAGGAGCAACTCGGCACGCGCATCCTCGGCCAGGAAGAAGCCATCGCCCAGGTGGCCG
ACAGCATCCGAACGGCCAAGGCCGGCCTCGGCAACCCCGACGCCCCGCTGGGGGTGTTCC
TCTTCGTCGGCCCGAGCGGGGTCGGCAAGACGGAGATGGCCCTGGGGCTGGCCGATCTGC
TCTTCGGCGGGGAGCGCTTCCTCACGACGATCAACATGTCCGAATACCAGGAGAGCCACA
CCGTCTCCCAGCTCAAAGGGTCGCCGCCCGGCTACGTCGGCTACGGCGAGGGCGGGGTGC
TGACCGAAGCGGTACGCCAGCGTCCCTACTCGGTCATCCTGCTGGATGAAGTCGAAAAGG
CGCACCGGGACGTCATGAACCTGTTCTATCAGGTCTTCGACAAAGGCTTCATGCGAGACG
GTGAGGGGCGGGAGATCAACTTCCGCAACACCATCATCATCATGACCTCCAACCTCGCCT
CCGACATCATCACCTACGTCAGCCCCGAGGGCGAGCGGCCCACGCCCGATCAGATCCGCC
AGGCCATCCACCCGACGCTGGCCGAGCACTTCCAGCCGGCGCTGCTCGGGCGGATGAAGG
TCGTCCCCTTCTATCCCCTCCACCGGGAGACGATGAAGGGCATCGTGCGCCTCAAGCTGG
GCAAGATCGCCCGCCGCCTCGAAGCCGCGCACGGGATCCGCTTCGATTACCAGGACGACG
TCATCGAGCGCATCGCCGAGCGGTGCACGCAGGTCGATACCGGCGCCCGGAACGTCGACT
TCATCATCGACCGCAACGTGTTGCCGGAGGCGTCCCGGGCCTTGCTCGCCAACCTCGTCG
AAGGCCACCAGCCCGGCCGCCTCGAACTCGGCATCGACGCGGAGGGTAACTTTACCTACA
CCTTTGCCTGATGCCGGCTCCCGATGCCGGGGAGTCGCCGATCTCCGTGTAGTGCATCCC
TGAAGACCGACGCTGCTCCAAGGCCATGCCCGAACTCGACGCGAACGTCTCCCGCTTCTA
CTTCGAAGCCGAATCGCTGCCTGCCGACACCTTCCAGGTCGTCCGGTTCTCCGGGCTGGA
AGAACTCTCGCATCCGTTCCGGTTCGAACTGACGCTGGTTTCGGAAGACCCGGACATCGA
CTTCGCGGCGGTGGTCAATCACGCGGCGACGTTCACGATGCTGCGCGGTACGGAGCGCGT
ACCGCGCTACGGGATCGTCTCGCACCTGGAGCAAGCCGGTCGCACCGGGGATTTCTTCCT
CTACCGGGCAGTGCTCGTGCCCCGGCTCTGGCGCCTGAACCTCCAGTACCAGAGCCGGAT
CTTCCAGCACCAGTCCCTGCCGGACATCCTCGGGGCCGTGTTCGAGGAAGCCGGCCTGAG
CGCGTCGGACGTCCGGCTGGACCTGCACGCCTCCTACCCGCCCATCGAATACTGCGTCCA
GTACCGCGAGACGGACTTCAACTTCGTCAGCCGGCTCATGGAGCGGGAAGGCCTTTGCTA
CTTCTTCGACCATATGGACGCCGATGTGCTGGTCATCACGGACGACCGCGCCGGGCACCC
GCGGATCGAGGACGACAAGATCCCCTTCCGCGACGGCGCCGGGATGCAGACGGGCGATGC
CGAGTTCATCAACGAACTCATCTACCGCGAGCAGATCGTGACGGGGGAGGTTCTGGTCAA
GGACTACAACTACATGACGCCCGAGACGACGATCGAGGGGACGGAGGTGGTGCACAAGGA
CATGCCCGGGCGGCATTACGAGTATGGCGATCGGGCCGCCGACACCGCCGAGAGCAAGCG
CCTGGCGCGCCTGCAGGCCGAACGCTTCGAGTGCCGCCGCCGCCTCCTTCGGGGCCGCGG
CAACTGCGTCGCCTTCAGTCCGGGCTTCACCTTCACCCTGTACGAGCACTACCGCAAGGA
TCTGGACGCCGAATACCTGATCACGCGCGTCGTCCACGAGGGCTCCCAGCAGGAAGCCAT
GGGTGGAGGAGCCGGGTTCGATGCCGCCGGCGAGCAGGGCTACCACAACCGCTTCGTCGC
CCAGCCCGCCACGGTGCCGTACCGGCCGCCGCGGGTCACCCCTGTGCCCACCATCCCGGG
GCTGGCCACGGCGCGCCTCGAAAGCGCCGGCGGAGAGTATGCCTACATCGACGAGGAAGG
CCGCTACCGCGTGCGGTTCGCCTTCGACAAGGGGGACGCGGCCCAGGGCAACGCCTCGCT
GCCCGTGCGCCTGCTCCAGCCCTCGGCCGGGCCGAACTACGGCACCCATCTGACCAGCCT
GGCCGGCGCGGAGGTGCTGCTGGCTTTCGAGAACGGCGACATCAACCGCCCCGTCATCGT
CGGCGCCGCCCCCAACCCGTCGAACAAGTCGCCCGTGGTGTCGGAAAACAAGATGCAGAA
CATCATCCGCACCGCCGGCGGCAACCAGCTCATCCTCGACGACACGAAAGAGAAGGCGCA
GATCACACTCAACACCCCCGACAACCACCGCCTCTTCTTCGACGACGACAAGGACGCCAT
CCTCATCGAGACGACGAAGAAGCACCGGGTGACGCTCGACGACAAGAACGCCCGTATCGA
GGTCAAGACCACCGCCGGGCACTTCGTCAAGATGCAGGACGGGAAGAACGCCGGCGAAGG
CCGGATCGACGTGCAGAGCGAGGCCGGTCATCGCCTCACCATCGACGACAAGGAGAAGCT
GATGACGATGGTCGATGAGAGCGGGGACAACCTCTTTCAGATCGACATCGGCAACAAGAA
GCTCACGATCAAGACGGCGCAGGGGGACATCGAGATGCTGGCCGAGAGCGGCGTCATCGA
CATCAAGGGCAAGACGATCCACATCGAGTCCTCGGCGGACACCACGGTGAAGGCCGGCGG
CAACGTCAAGTCCGAAGCCGGCTCCAACTACGAAGTCAAGGCGGGGATGGATCTGAAGGC
CGAGGCAGGCATGAACTTCAGCGCGGAGGCGGGCATGAACTACACGCAGAAAGCCGGCAT
GAACCTGGACTCCGAGGCCTCGATGAACCACACGATCAAGGGGCTGATGGTGAAAGCCGA
GGGCAGCGTCCAGAACGACGTGGCCGGGACGCTGGTGAACGTCAAGGCGTCGGCCGTTAA
TACCATCCAGGGGGCGCTGGTGAAGATCAACTAGGCGCGCCCCTGGCAACGGGCGGTGGG
CAGCCGGCCCGCGCCCCTTCTCGCGACCTCACCCCTGCAACGCATTCCCCAGGAACCCAT
TCCATCATCCCATGCCCGGCCCCGCTGCTCGCCTGACCGATACCTGCGCCCACGGCGGCC
TGATCGTCGGCCCCGGCGTCCCGACCGTGCTGATCGGAGGACTGCCGGCGTCGGTGGTGG
GCGATATGCACGTCTGCCCGATGGTGACGCCCGGCGTGCCGCCGATCCCGCACGTGGGCG
GTCCCGTCTCCATGCCCGGCGCGCCCACCGTGCTGATCGGCGGGCGGCCGGCGACGACCA
TGGGGTGCATCTGCGTGTGCGTCGGGCCGCCGGATTCGGTGGTGATGGGGGCGCCGACGG
TGATCCTCGGGGCCGGGGGCGCCGGCTCGGCCTCCTCCGGCGGGGGCGGCGGTGGCGGTG
GGGCGGCGGCCGCCCAGGCCAGCGCGGCGGCGGCGGCGTTCAACAACCTGGAATCCGTCA
CGCGGGAAGAGCACTGGGTCGAATTCAAGTTCGTCGACAAGGCCGGGCTGCCGGTCAGCG
GCGTGGCGTACCGGTTCACGGACCCGGACAAAAAGACCACGGAGGGGGTGTTGCGCCTCG
ACGGCCGCGTGCGCCGCGACGCGCTGCCGAAGGAAGGCGCGTGTGAGGTCGTGCTGATGA
GCGTGACCGGAGCCAGATGGTCGAAGCAAGCCGAAAAGGTGGGGGAGGCCGTCGACCTGG
AGGCCACGGTGGAAGGGTTCGAGGACGGCACCGAGGCGGTGATCCAGGTGTTCCGGCGGG
ATGTGCGCGGCCCGGACGTCCTGGTCGACGAGTGGACGGAGACGGTGCAGGGGGGGAAGG
TGAGCAGTACCTGGACGCCGGAACCGCCGGTGGCCGAAGACGGCGTGCTCCTCCCGCCGG
AAGGCCGGATGAGCAGCCCCGACGAGCCCACAGCGTACTCGGCGCCGGACTTCTACTTCG
AGGTGATCGTCGGAGCCTGCAAGGCCCGGTCGGGCCTGCTGAACTGCGAGGATCGGCTCG
AGGTCGAGGTCGTCGACGAAGACGGCAAGGCTCTGGCGGGGGAGGACTACATCCTGTACC
TCTCCAACGGGGAGATCCGCAAGGGGACGCTGGACGGCAGCGGCACGCTGCGGGAAGAGG
GCATTCCGCCCGGCTTCCACAAGCTCCGCCTGCCCAACCTGCCCGATTACGAGGCCGACG
TGTAAACCGAGACGACCGGTTCCGGGGATGGCAGACGACCTTATCGACATCACGCGGCGG
CAGTTCGGCAAGCTGGCCCGGCTGTGGACGGGGCGCCCGCATCGGGTGCGCGTCAAGACC
CGGTACCGGGCCTACCTGCTCGAAGTGGAGGACGTGAACTTCCACCACGACAGCGCCGTC
TTCCTGCCCGACTACGAGCCGCCGGATGAGCCGTCCGGGACCGATGCGCAGAACCGCCTG
ATCGGGCTGGCGGTCGTGAAGGCGTGCTATGAGCATGCCCGGTACCGCCCTGGTGCGTCG
GCCCTCGTCGTCGGGCACACCGACCGGAGCGGCGATGCCGCGTACAACCAGCGCCTCTCC
GAGCTTCGTGCCGAGAACGTCTGGTGTGTGCTGGAGGGGCAGCGGGAGCGCTGGGCCGAG
ATCGCCCACGGACGGCACACCGTGAAGGATTACCAGCAGATCCTCGCCTGGGTGTACAAG
ACCTTCGGCTGGCCCTGCGATCCCGGGGAGGTCGACGGCGTCCACGGAGCGAAGACCACA
GCGGCGTTGCAGGGGTTTCAGAAGACGTACACCGAGCGCATGAAGAAGCCGCTGCAAACC
ACGGGGGCGATGAGCCGGAGCACGTGGGCGGCGTTCTTCGACCTGTACATGCTCGGCCTG
GAACGGCTGCTGGAGGTCGATCAGATCGACCTGGCTACCGCCCGGCAGGCCTTGCACTTC
CTCCCCTGTCCCTTCATCGGGTGCGGGGAGGATTACCCGATCACGCCCGACCGCCAGGAA
AACTACAAGAACCCCGTCGACCGCCGCGTCGAGATTCTCTTTTTCGATCCCGGGGAGGAG
CCGGTGCTGGACTGCGCCCGTCCGGGGGGGACGTGCGAGGAGTTGTACAGGAAGAAGATG
TACACCCTCACGCCCCTCGCCGACGCTCCGACCCTGCACCCGACCTTCACGCTGGCGCTC
ACCTACCTCGGCCCGGAGCACGTCGCGCAGGATGCCCATTACCGCTGTTCGTTCGAACTG
GTGGATGCCGGTGATAAGGCCGTGAAGGCCGGTGCGGTGCTCACGCCCGATGCCTACCGC
GTGCTCGTGCAGGACAACCACGCGCTGAAAGGGAGCCAGATCGGGCTGCTGGGAGGCCAG
GGCGACGTGATCTCTCGCCCGGCGAACTACCGTGCCAACGGCTGGGAGCGCGATGTCCGT
CCGGCCGTAGCGCTGCGCGTAGAAGTGCAGCACCTGCGCGAAGGCAAGGCCTTCGCCCTC
CCTGCGGACCGCTTCTTCGTGCGATGGGAGGTGGAGGACCCGGCAGAGGACGAGACACCC
TGGGACGACGTCATGAGTCCGGCGCGGCCCAGGACGTGGTTGCAGGCGTTTCGCGATCGG
TTCAAACGGAAATCGGGCGATGCCGCAGCGAAAGAGGACGACAACGCGCTGCGGGCCTTC
GGCGGGGTGCGGGATCCCGGCACGCCCCTGAAAGCCACCGACGTGCTGTTCAAGGCACCC
TTCCGCACCGCTGGACCACAGCCGCTGGCGTCCTCGGGCGCCACCGGGGCCCTGACGCCG
GTCGTGCCGGCCACGAAGGCAGACGGCACCCCCGTCGGCCATGCCGACGCCGTGTTCTTC
CCGCCCCCCGTCGGCGGCGACAACTACCGCTTCAGGCTGTCGCTGGTCGACCAGCACGGC
AATGCCTTCACCCTGGAGGATGGCGGCACGCACCTCACCACGGGGACCTTTACCTACTGG
CGCAAGACGGTCATCGACCTGCTGGTCACCTTCGACAACGTGGATACCCACTACATCAAC
TGGGACATGGCGCGGAAGGCCTACCGCGCGGCGTTCGTGGAGGTCGAAGGGCCGAAGGAG
ATCAAGACGTACGACGAGAAGACCTGGAAGAAGGTCGTCCAGGACTACTTCATCAACACG
GTCAAGATGAACGCCCAGACCGTCAAGGACAACAGCCTCTACGACTATGCCAACTACTTC
CTCCCCGACCTTCCTCTGCCCGCAGGTGCGGACCGGGCGGATTGGTGCTGGACCCACGGG
GAGGCGCTCGGCAAGCTATTCCTGAAAAAAGCCTATAAGGACACCAAACGCACCAGCCCC
CGGTCGGACAAGAAGCAGGACGATGCCCCGGGGCTGTTCGTGTTTCTCTGCAAGAACCTG
CACGCCGGGTCCAACGCCCTGGGTATGTACATGGGCGACCGCGAGTTCTTCATGGTCACC
GTCGGGGACGGCACCGTTACGTTCGTTCACGAGATGGGGCATGCCCTCTACCTGCGGCAC
GCGCTCATCCGATTCGACCGGACGAACAACATCACGGACGACCTGCACAACAAGAACTGG
CTCGACCACGATCAGGGAGACGCCATCGTGTGTGCGATGGCCTACCAGAACGACTACTTC
GGCAGCGACGGCAAGACGAAGCGCTCGAAGCGCCCCGTCGAGTGGCATTTCTGCGCCGTC
TGTGCGCTGACCCTGCGCCACTACGATCGCGTCCGCATGAGTGGCGATGGGGCGTACCAG
ACGCTGATCTACCGGGACCTGACGCCCATCGAGATCGTGGACGGCGGCTTCGGGGCCATC
GCGGGGAAGACCGCGTCCATGAAGAAGAACGCGCAGCTGACGTTTCATGCGCTCGGCAAG
GCCGAGCCCACGCTGAACAACGTGGGCGGGCCGTTCAGGAAAGACCTGACCTCCATGCCC
GGAGGCCGATGGGTCAGTAGCGATCCTGCCCTCGCTGATTTCGTCTCCTACACGCGGCAG
ATCAACGGGCGGACGTACACCTTTCAGGGGCGGTTGCGCGGCAAGAACACCGGGACGGGC
AGCGTCCAGATTCACTTCGAAATCGGTTCCCAGAGGAGTGAGACCATCACCGTAGACATC
ACGAACTGACCGGCACCGTGTTCATCACACTGCCCCGGGTGGCACTCCTGATCCTCGGCC
TGCTGGGCTCGCCAGGTTGCCCCCGGACGACTCCTATGAGCGACATCGAACTGACCCTCA
CGCTGGACGCAACGACGTTTCTGGAGACGGCTTCCATGCCGTTCTCGGTGACGCTGCGCA
ACGCCGGCTCGGAGCCCCGGGAGCTGCATGACTTCACCCCGTCGAACCAGGCCGTTACGC
TCGTCGCCGAGGCGACGGGCGGGGAGGAGGTGCTCGGGACGCAGATCAGCTGGAAGCTGC
GAAACGGCGAGCGCTTCCACGAACCGCGCGCGTTTTCGATCTTCCGCCTGGCGCCCGGGG
AGGAGGCCGTGCTGCGGGGCGATGCGCTGGCGTGGCTGGGCGTACTGGCCCCCGGGACGT
ATGCGTTCTATGCGACGTACAGCAGCGGCATGGCGGTGTACGTCGAGACCGAGCGGGTCG
CCGTGACCATCACTCCGGCGCATCCCACGGCCTTCGACCCGGTGCTGACCCCGGCTCGTC
CGGCCTTCCAGCCGATTCCGGTGCCCTGGCTGCATGCCGTCGGCGAGGGGGGAGATGACT
CGGCCCGGGTGCTCTATCTGCTGGATACGAGCCCGTACCACCCGCCCAACTATTACCGTA
ACGTCCCGATTGCCACGCTGCCCGGCCCCGTCGAGGCGGTCGTTTCCGTGCCGGCCGAAG
ACACGGTGCACACCCGGCACGTGGCCTGGCTGGACGAGGGAAACCGCCTGCGCGTCGTGG
CGCGCACCGGCGACCACGGCGTGTCGCCGCCGCGGAGCTATAGCCACGGGTTGGGCGAGG
CCACCGCCCTGCTCGGCCCGGCGCTCACGGATGCCGAGGGGACGCTGCACCTCGCGGCAA
CGAATGACCAGGGGTTGTTTCTGCTGTCCGTGCTGGCCGACGGCCGCTTTCAGCGCCGAT
CGCTGGGGACGATGCCGCTCGACCCGGCGACGACCGTGGTGCTCTGGGGTGGGGATGAGG
CGCTGCACCTGCTGGCACGCCGGCCGGAGGGGGGCGTGAGCTACCTGCAGGCCGAGCGAG
CACAGGGACCGGCCCGTGCGGTGGCGCTGCCCGACCTCGGCATCGTGGTCCGCGCCATGA
CGCTCTACCAGCGGTACGACCTGGACGAAGACGCATACCGCACCTGTGCCGTGCTGCTCG
CCGAACCCGACCCGGACACCGCCCGCGTCGTCACGCTGCCGCCATGGTCGCAGTGGCGCC
TCCCGCTGGACACCATGCAGCCGGAGGCGCCGGAGGCCGTGGATCTGCCCCCCGGATACC
AGCCGTTCGCTCTGGCCCTCGACGCCGAGAACGACCCACAGTACCTGCTGATCGACCGGG
AGGAAGCCCTCTGGCTGCTGCACCCCGACGAGGGGGTGCCCGTCCCGCTGCTCGACGCAC
GCCGGGAACCGATCACGGCGGCCGCCGCGCCCGTGCTGGTCCCGGCCGCGCCGTTCAGCC
GGAAGGGGCGCCTGTACGTGGGCTACCTGCTCGTGGAGTCCCCCGGGCGCACCGTGCTGA
CGTTTCAGCGCATCCTGGAATGACCTGTTGCATCGCCTGATCCCGTGAGTACGCCGCACA
AAGGCCAGACCGGCAAAGTGACCGAGGTCAAGCTGCCCTCGACGCTGGAGCGCGTCATGT
GGACGCGGCTGATGGCCGCGCCCGGGGCCCGCGTCGGGCTGATGGTGTTCACGCGGTACG
TGGGCAACGGCGCCCCCGTCGAGATCAAGCTGACCGACCAGAGCGGCAAGACGCACGGCA
CCTTCAAAGACAAGCTCTTCGCCAACCGCCTCGCCGCACAGATCCTCGTGCCGTCTCGTG
CCGAGGCAGCCCTGTTCGCCGAGGTGAAACTGCCCCGGCACGGCCTCACGATGCAGTCCG
GCGCGCTGCTGCTGATGCCGCCCATCATCATCGAAAACGCCCGATGGAGCGCCCGGGAAG
CCCGCCGGGGCGACCTGCTGACGCTGGAGGCCGACGTGAAAGGTCCGCCGGACGGCACCG
AGGCGGAGATCACCATCTACGAGCACGATGCCGACGGGGCCCACGACCTGGTCACGAAAC
TCCCGGTCCTCGTTCAGAAGGGCAAGGTCCGGACGGAATGGACCTTCGAATACGTGGAGG
ATACGGACGACATCCCGACGGACGACGAACTCGAACAGGGTTACACGGCGCCCGAGTATT
TCTTCCGCGTGTCCGTCCACGGCGTCACGGCGGATTCGGAGAAGCTGACGTTCCAGGATC
GCCTGGAGGTGCGTCTGGTGGATGAGCAGGGAGCGCCCATCGCCGAGCACGAGTACGTGC
TGCACCTGGCCGACGGCTCCACGCGCGAGGGCCGGCTCGACGCAGAGGGGCGGTTGCAGG
CGGACGATCTGCCGCCCGGCCCGCTGTGGGTGGAGTACCCGGAGTCCGAAGCCGACGCCG
GCGGCCCCCTGACCGACTTCCTGCTGCCGAGCCCGGATCCCGAGGAGGAGAACGAGGCCT
CCGGAGAGGCTTCATCGTAGCCCGTCTCCCGCCGCTTCATCCCGAGAGCCATGAGCGAAA
CCCGTACGCAACGCCCCGCGCGCCTGCGCGCCACCTCCGGCCAGAGCGTGCAGCATCGGC
TGCCCCGGTTTCAGGTGTGGTTCGCCGAGCGGCTCTATGACGGGGCACCGCGGTGGTTCA
ACGGTACGTGGCAGGAACACGTCAGACGCGTCGACGGAGATCGGGAGGGGACGCTGGATC
GGGAGCCGGGCGTGCAGGCCCGCTGGCGTGAGGCGCACAACCGCCTGCTCTTCTACGGGC
AGGTTTCGGGCTGGCAGTCCCGCGACACCACGGATTACCTCCTGACGTGCGTCAACCCGT
CCTGCTCGGCCCGCACGCATGGCCGCATCACGGCCGAGAACCGGGACATGGTGAACCTCC
TGGCGCCCCGCGAGAAGTGGGGGGCGCTGAAGGCCCTGGCACAGGGGCGCCCGCAGGACC
TGCCCGAGTCGTGCCCCACCTGCGGGCAGGGCGTCTACCTGCTGCCGGCGGTGCCCATCC
GGGACAAGTGGATCTACGTGTTGAAGGAGGAAGGGGGGAGCCTGCACCACTACTGCGAGG
TCTTCGCCCGCGCGCCCGTCGAGGGGCCGGAGGGCGTCCAGTTCGGGGGGATGGTCTACA
CGCAGATGGCCGAGGGGCGGTACGTGTCCGAGGGGGCGCAGCCGTTCGAGGGGTACCTCA
ACCTGCTTCCCGATCCCACACAGCATCCCTGGCACTTCTTCCTCTCCCCGGTGCGGCTCG
GCCCGGAGGCGCTGCGGCTGCTGCTGGCCTCGCCGGATCATGACCGCCGCCTGGCCCCGG
CCCGGGAGCGCGCTCTGCCCGATGGGATCGACTGGGCCACGCCGGCGGGGTTGCAGCCCT
GGGCCACGACGGTCAAGCGCTCCTTTGCGCGGGCGCCGCGGGGCCGTGTGGAGATCATCC
CCCTGGTCGATCCCTTCGCCTGGGCGGCGCAGCTCGTCGACTTCGACTACCTCCCGATCC
TCGCGGCGCAGCAGAAGCTCGTCCGCGATGCCGACGAGCAGGCCAAGGCGTTCGTCGCCG
CCACGCTCCAGCAGGCCATCGGCCGCCGGATGGTGTCCGAGGATCCCCCCGCCTGGGAAG
AGGATAGCTGGGACGTGGCCGACGACACGTTGCCCGTCCCCTCCGGTGCGGAGGGCAGCA
ACATCGCGGAGGCCTGGACGAGGCGATACCGGGCGGCGCTGGAGTACCTGGGCGAGGAAA
CCAACCGGGCCGGCCTGCGCCTGGTCATGCTCCTGCGCTACAGCCTGGCCCACCGCATCG
TGGAGCAGGCCTGCCAGGAGGGCGGCGACCGCCTGCTAAGCCTCGGCCTGGTGCACTGGG
CGCATGTGCTGCGGGACCTCCTGGGCTGCCAGGAAGGCCAGCGCTTCATCGCCTGGCTGA
CCGGCGACGGGGGCGATGCCGACGACCCCCTGCGCCCCGCCGCCCGCATCCCGATCCGCA
ACGTCCGCGAGGGCGAGGGCATCCGCGGCCCCACCGAAGCCGCCCGGCGGGTCGGTGACG
GCATTCTGCTGACCATCAGCACCACGCTCGCCCCCGGCACCATCAGCCGGAGTCGCCACC
CCGCCCGGGACATGGCGGCGCAGCTGGGCAACATCAACATCCCGACGCAGTCCCTCGGCA
CCAGCGACCTGCAGGCCGCCCGCGATCTGGCGCTGGATGTTTCGTCCGGCCTCATCGAGC
ATTACCAGTCCATCCTGCCCGAAGGCCCCAACTACCGGCTGGCCCATCGCCGCGCCGGGC
TGAACACGTGGTCCGAGCGCCTGACGCTCTACGGCCACGTCAGCCAGCTGGAAAAGGCCC
TCACGCTGCTGATTGCCCTGAAGGACTATCACAAAGAGGGCCGCACCTACGAAACCGGCT
ACGACCGATTTGCCCGGATGCGGGATTACGTCGAGACGCCGATCAAGGTGGCCGACTTCC
TGGCGCGCAACACGCGTGAAGTGCTAAAAGCCCGGATGAACCCGGCGCAGCGCGACCTCG
TCGAACGCCTCAGCCAGGAAGGGAGGCGCATCGTGGGCGCGTTGAGTACGAACGAGTACG
AGTTGCTGGTGGCGTCGCGCTCGGTGCGCGCGTACCAGTTTCTGGGGACCGGGGCGCGGG
TGCTGGCCGGCCCGGTGGGGCTGGTGCTCGGCGGGGTCGAGATGGTGTCCCAGTCGATGC
AGACCATCGATGCGTGGGAGGCCAGCGATCCGGGGGCGGCCGTGGGGCACGGCATCCAGG
CGGTGGCCGGTGTGCTCGTGATCGCCGTGGCGGCGGCCGAATGCGCCGCGCTGCTCACGG
GCGCGGCCGTGGCGAGCTGGGCCGGCCCCGTGGGCTGGATCGCCGCCGGGTTGATGCTGC
TCGGCTCCGTCGTGCTGGCCGTCTGGAGCAAAAACGACCTGGAGCTCTTCGCACGGCATT
GCTTCCTCGGGCCGGCCTACGGCGAGGGCGACTGGGACGACCAGACGGGCAAGTCCTGGA
TGGCCGGTCAGCCCTGGCCCGCGTTGCGGTACGCCTCGGGACGGCGCGAGAGCCCCGAGC
GGTGGCAGCGGCAGCGGCTGGCCCTGCTGCGCCTCATCGCCGGCTTCAAGACCTACATCG
GCCCCAGCACCTACAGCGGCGGGATCGTCTACCCGACCTACCAGGAAGGCGGGCTGGCCT
TCGAGGTCAAGGTGGACGTCATGCCCCGGGGGCAGACTTCGCCCCGGGAGTCCTACCGGG
CCGTGGTCTGGCCCCGTGCCCGGGAGTACGCCTGGCTGGGTCCGGCGCCGGGCTCCGGGA
GCTACGTCTCGTTCTCGCCGGCACGGGGTGATGCCGTTACCTCGTTCACCGTGCAGGCCG
AGCCCCGACGCCTCGGCGTGCGGCTGGTCGACTATGAGCTGCGGGTGCGGTTGATCATCG
ACCCGGAGCACGGCCTCTACCTGCCCGCCAGCGGGGCCTTCGTCACGAACTCCACCGTCC
GCCCCGGCATCTATTCCATACAAGACAGCACCTCGGTAGATTGAGCCGTAACGACGTTCG
GCAGGCGATGCGAGACGGCCTGCGGGTGCTTTACAGGGACCTCCGGCAGACCAGGCAAAG
GTGATCGACATGCCCCCTGAAATCCCCGAATACTACCGGCACCTCGCCGAGCGCAAACCG
GCGTCTCCGCCGCCCGAAGGCAGCAAGGGGCCGCCCGAAGGCGAGGATGCAGGGCCTGAA
GGCAGCAAGGCGTCGCCCGAAGGCGGCAAGGCGGCACCGCAGGCCGGGGCGCCGCGCGGG
CCCGGGCGCCCGGCACCGGCGACGGGCGCACCGGCGGCATGGACGGCGGAGCCCCCGCCG
CCGCTCGTCTATCGCGGCCACACGTTCGTGATGGGGATCGGGGAGGACTGGCGCGATCAG
ACGATCCATGTGCTGGCCGGACCCGTAACCGACGGCATCCAGCACAACATCACCATCACC
ATGAGTACTGATCTGCCCGAGATGCCGCTCGTGGATTTCGCGGATCTGCAGATGCAGGCG
CTGGAGGAGCAGTTGAAGGGATGCCGCCTGCTACTCAGGGAGCCGATCCACCTCGACGGC
GGCGTGCCGGCTTACCGGGCGATCTTCGTCTGGTGGCCCGCCGAGGAACGACGCCTGTAC
CAGGAACAGATCTACGTGCTGCATGGCACCCGGGGCTACATCCTGACGGCGACGTTCACC
CGGAAAACCCGCAAGACCCTGGGGCCGCAGATCGAGCGCATGATGCGCAGCTTCCAGCCG
CTGGATTGAACGGCGCGGCGGTTGCACCCGGTGCAGGAAATGGGTACCATCCTTTCGTCA
TCTCTGGCGTTTCTCTCACATTCCGGGACGGGTCCGGCGCTGCCGGGGGCACGCGGGTCG
TGCGGATCCACGGAAGGACGCGTTGCCTATGTCCCGCACCCTGTACGGTGGATTTGAGCG
GGTGGACCTGCTCGTCTTGCCCGATGAAGCCGAGGCGCTGGCCCATCTCCGCCTGCATCG
GGCCGATGCACAGGACATGGCGACCCTGCGGCGATTGCTCGATGAAGAGATGGGCCTGCG
GGGGGTGGACCGTCTGACCGACCAGGAGGTCCTCGAGCAGGTGGCCCGGCTGATGGCCGG
GGGGCGCATTGCCGGTGCCGGGTACACGCCGTCCTTCCGGGCGGTCCAGGGGGTGCGAAC
CGGGACCTCGCGCGAGGGCGGGGCTGGTGGGGCCGAAGAGGGAGGATCGGCGGCGGGACG
CGAGCCTGCGGCGACCTCGTCCGCGCAGCAGTCGACCCCCGGCGGCCCGGTGGAGGCCCC
GCCGCCGGAATCCGTCGTGACCACCTGGGTCGAGATCGAACTGGTCGATGAGAAAGGCGA
GCCCGTGGGCGGCGAGGCATACTGGATCCGCACCGCTTCCGGCAAAGCCATCACCGGCCG
GCTCGACCGCCAGGGGCGTGCCCGCGTCCGCGGCATCGACCCCGGCTCCTGCGAGATCAC
CTTCCCCGACCTGAACGCCACCGACTGGGCGCAGGTCTGACCTTTTCCCGATCGCGGTAT
CCTGACATGGCGCACTGGCACACCGTCCGGCAAGGCGAGTCGATTCCCAGCATCGCCGAA
CGTTATGGCTTTGCCGACTGGAAGACGGTCTACGAGCATGCACAGAACGATTACCTTCGC
CAGAAGCGCTCCAATCCCTATGTGCTGGCCGTCGGCGATCAGGTGTTCATCCCCGGCAAG
GAGCAGAAGTACGTCACCGTTGCCACCGAGCAGCGACACCGCTTTCAGTTGAAGCGCCGC
ATGGAGCAGGTGCACGTCGTCCTCGAAGACGAGGAAGGCGAGCCGTTTGCGCACATGGAC
TATCGCCTGCAGGTCGGAAACCTCACCTTCCACGGCAACACCGGATCGACGGGCCTGGTC
GAGCAGGAGGTCCCCGCCATCGCCGACCAGGCCGTCCTGACCGTCTGGCACGATCCGGAG
CAACCCGAGGCGACCTGGGAGTGGGTGCTCGACGTCGGCCATCTGGATCCCGTCGAGACG
GTGACGGGGGTGCAGGCGCGGCTGGCGAACCTGGGCTACCGCCTGGCGCGCACGGGCACC
TTCGATGAGCCGACGCAGCAGGCGCTGGCCTCTTTTCAGGAGGCCGAAGGGCTCGAAGTC
ACGGGGCAGGTCGATGCCGTCACGCGCGATCGGCTCGTCGAGGTCTACGGGTCGTAGGTC
CGTCCGCTCACCCATCCCCCTTGCTCATGAGCACCTGGCAATGCAGATCCTGCGGCCATC
GTGAAGAGCACCGCCACCGCCCGACGCACTGTACGTCGTGCGGAGCGGAGACGCCCACGC
AGTTCGAGAAGGTGGATCAGGGCGGGGGGGCGGCACCCGGCGGGGCCGGAGCCGCAGCCC
CGCGCCGGCGCGTGCCCATCGGGCTGGGTGGGCGCAACAGAATCCAGGCACCGGCTATTC
CGCACAAGTACAAGCTCCTGCATTACGTGCCGAGTACCACCCTCGGCCGTTTCGGGCTCG
AGTTCGATCCTGCTGCCGGAGTGGTGAAGGTCGTCGTAAAAGCCTTCTTCGTCATGGAGG
TGGATCGCAAAGAGCCGTTCCGCCAGTCCATGGGGGCGTATGCCCGGGCCTTCGCCGAGC
GCTGCACGCGCACCTGGTCCAACCGGTACCGGCTTACCGGTCCGGGGCGTTCGTTCGATG
TCCGCTTCCTGATCGACGTCGTGGGGCAGGCCACCCTGCCGGTTTCCGGGATGGAGACGC
TCGAGGATGGCCCGCCGGAGGTGCTGCGTCGCTTCGAGGCGTCCGGAGCACATTTCCTGG
TGATTCTCAAGAAGGGGCGCAATCAGTCGCACCTGAGCCTGCGGGAAGGCTCCCGGGCGG
CCAACGTGGTGCTGTTCGAGGCAGCGTTCGACGAGACGCACGGGCCCGCGCTGTCCGGGG
CGGTGCTGAACGGTGAGTTGCGCCATCTGTCGACGGCGCTGGCCGGGGATGAGGACGGCG
CGGGGGCGCCGCCCCTGGTCCCGCCCGACGAGCCGATGCTGTCGGTGACGCGGTCTACCA
TGCAGCATCCGCCGATGCTGGCGGTGGCCTTCGGGCCGGGTTCGGATGCCCTGCCGGCTC
CCGTGGCCGAGGTGCTACGGCGGGTCGCCGAGGACGTGCAGACGCGCAACCGGGCCGTCA
CCCTGAAGGTGTTCGTCGTCGGCTCCCGGGCAGCGGATGAGGACCCCGGCGGCGATCCGG
CGCTGGAGCAGCGGCGCGCCGACGCCGTCGCCGCCGTGCTGCGGCAGAGACTGCCGGCCG
ACCTCGTCGTGGAGGAGCCGCCCGTCGTGGCCGGGGCCGACGCGGCGCCGGAAGACGCCC
GGGCGGTGCGGCTGTACTTCGGCTACCACACCGGCGAGCAGGCCGCTGACTTCTTCGGGC
AGGAGGTGCGCTACGGGGCTGCCGTACACGAGTTCGGCCACGCCCTGGGCTTGCCCGACG
AGTACGTCAAGTACCGGGACGAGGGGCAGTTCCGGCTGGCCGCCCCCAGCCAGCCCCGCC
TCCGCGCCCTGTGTGCCGCCGAGGGCGTGCCTGACTGGCCGCCGCTGCCGGACGAAGGGG
AGCGGCACGCGGCGGACCTGATGAACGCCGGGGAGAACTTTCACAAGCGATATTATCTGA
CGATCCTGGAAGCCGTTCGCACCGTGGTCGGGCTCCGGCAGGGCGGGCCGGATCCGGCGC
GGTATCAGATCGGCGATCCGCCGGACCTGGCCGGTCCGGTGCAGCCGCTCCGGGAGGACG
CCGACTTCGCGCCGCTCGCCGAGGCCGTGCAGGCCGGTGTGGCGCTGCTGGATCAGGGCA
TCACCGACGTCCAGCGCATCAAAGATGCCATGCAGCAGCGGCTGCAGCACCATCACCTGC
CCGAACGATACATCCGGGTGCTCCAGGCGAATGATGGCACGGAGGCCGCCGACATTCCGG
ACGAAAACACCCGGCTGCTGCTGGCCGTCGGCAGCGAGGCCGGCGGGACGCGGCTGCACG
TCGCCTCCTGCGGGCAGGCCCGGCGCATCCAGCCGGTTGTGGAGATGCCCGATGCCTACC
GGGCCGATGCCGGGACCGTGCTGCTGCATCCGCCGGCCAACCCGGTACGGCAGGCCGTAC
GTCTGCGGTCCACAGGCCTGTTCGAGGGCCACGGCACGCTGTCCTGCTCGATTCCGGGCG
TGCGCTTCTTCCTGCAGGAAGAAGGAGGGGCGGCGCTGGACCTGGGAGGGCATGCGTTCT
CCGCAGCGGACCTCGCGCAGGGGACGACCGTCTATGCCGAGGGCGACCTGGCGGATGCCA
CCCTGCGCCTGCGTCTGCACAGCGCAACCAGCCTGGTGCAGGACGCTGCCGTGCAACTGA
CCGTGCAGCAGCCTCCGGCACCGTACCTGGACGTCTACAGCGTCAGCGTCGATCCGAACG
AGCCGCCCCAGCTCCTGGATGCTAGCGACCGGGCGGACTTCGGCGCGGTGATTCCGTTGA
AAGCAGGACGTGAGGGGCTGCGCTTCCGGGTCGACGTGGTCCGCCCTGCCGGCTTCAATG
CCCGGCTCAAGGTACGTCTGGGACGGCCTATCCGCGAAACACGCCGCATACTGGGAGACG
CCCACAAGTCGCCGCTGGGGCTGTATGCAGCCCGGCAGGGTGGAAGGGAGAAAGGCACTA
ACGTATCGGTGCGGCAGGATGGAGAGAAGACGTACTACCGCGAATTCGAACTCCCTCGCA
ACGCTTTTGCCAACGGAGATCGGTATACGCTGTGGGTGCAGGGTGAACGCCTGAGCCTGG
CCCCGCAGGATGCGACGATCCAGTTGATCTCGGTACCTCGACGGGCGGGGCGGCGGGTCG
TGCCTGCCGAGCACGACGCCTGCACGGCAACCGTCGTAAGCTTCACCGATCTGCATGCGC
AGCTGCCCGTCACGCCGTCTCTGACCCCCCGCATCCTGGCCGACGGTTCGCCGCCGGCGC
CACCGCCCTGCCAGGCCTTTCGGGCCGGCGACCTGTCGGACGCCGCCGGGGTGTACGCGT
CACGCAACTTCGACGACAATCCGCCCTTCGTGCTCGTGCGGGGCAGCGTGGCCCCCGAGC
AGCCGGCACTCATGCGTGTGACCATGCAGCCGATGATGGTGCCCATGCAGTGGCACATCC
GCCGCGCCGAGGACGACCATGCCGACCTGACGCAGGCCAGCGCCCTCGACGAGACGGCTC
CGCTGGAGTGTCTGGATCGGGTGCAGCACCAGGGCGATGCGGCGACCCGCCCCCGTGAGG
AACGCGGCTTCAAGATCCCCACCGACGGGGTCGGCTCCTTCCATCTGTGCCTGACGGTGG
GGAAGTCGACCCTCGCCATGGCCAACATGGTGCTGGCCGGCGTGGAGGCCGTCGATGGCG
GCGACGTGCAGCCTCAGGTGGCTCTGGTCGACGCCCACAAGCAGGCCATCCTGCTCCAGG
GCTTCACCCCGCAGGGCATCCTGAAGATCCGCACGGGTGACCTGCCCTTCCCCGACCCCG
CCGGCGCCCTCGACCACGTGCGAGCGCATGCCTGTGCCGTCCTCGCCGGGCGCCTTCGGG
TGACCGGAGGGGGGCCGGACAAGCGGCGCGGCGCCGACCGGGTCTGTGCCGGGTGGATTC
AGAACAAGACCCACACGGCCATCCGGGGCACCTACACCAACATGGCCGAGGTCCCCGACG
GCGCGCCCCGCCACGCCGAGGTGTTGTTCGTCCGGAACCAGCGGGAGGCGCATCTCCTTC
GCATCAACGAACCCGGTGCCGTCCAGCCCATTGCCGACTGGTACTTCCGGCAGCAGGACG
GCCATGAACCCGACCCGCTCGGCCCGCCGGGGCCGCTGCTGGACACCGGGCGCGATGCCA
CCCTCGGTGGGGCGAGCGCTACCCTCGGAACCACCCACCTGGTGCGCCGGGAGGTGGACG
GCGGCATCGAACTCGATGCGTTTGGCGTCGATTGCCCCGGCACCGAGTTCCACGCAAGCC
ACCCGTCCGACCGCGGGGCGCTGCTCACGCACGCACAGTACGAACACGATTTCCGGGCGT
ACCTCTGTGTCTGGACCACGTCGGTCCGGCAGGAGGGTGGGGGATGGCAAGATCGAGGGG
TGGACAATGCCGGCGCGATGCTCTTCGGGGTGGCGGCCGACGTGGCATGGACGATACGGG
GCGCCTGGGACGTCACCTGGCCCCCGGCCGATTTCCACGGGCGGGATGCCGACGGAATCC
GGGCGCTGGACGGATGGCTCAACCGCCCCGCCGTAGCCGCCGATGTGGACTTCGTAGCCC
ACATCTCGCAGCCCTTTACCCGATACCCGTCCGTCGTGCCCGCCGCCGGCCTCGTCGAAG
TCCGTCCGCCGACGCCGCTCGACACCTTCGCCTGGGATGCCCGCCTCCCGGCCGCCCCGG
CTGCGGACGGAGCCGGCCTGAACGTGGCCGACTGGGCCCACAACGACGGGGCCTGACCCC
TCTCAACCGGCCGTTCCCGGTCGCCGACCTGCGCGCCATGCCCTTCTTCGATTACATACA
GGATTTCGGGTGGGTGCCGGACGGCTGGACGCCGGCCCACAATTCCCATTACCGAAAAGG
GGCGGATTTCGGGGCGGCGCTCCGGGCCTTCCTGGAAAGCCGCCACTGGCGCACACGCCA
CGAGGCCTGGGTCCGCTCAGCCGATGCGGACATGCCGCTGGATCGCCTCCGGGCGGACCT
GAACGGCGCGCTCGATGGCCCCTGGCGAACCTACAGGCAGCCCGGCCCGCATCAGTATGA
TCTGCCCCACTTCGCCGGCCAGGTGGATGAAGCCCTGGACGTTCAGCTGCGGCCCCGCGC
CGATCAGCAGCTCCAGACCGAACAGCAGGGCCGCGACGACCACTGGCCGCTCGGGGTGCT
CGACCCCCCCTGGCATACCGCCCTCACCACCGTGCCCGACTTTGAGACGTACGGCAAGCA
CCCCTGGGCCAACGAGCACCGCGGCCAGCTACTCACACGGCATCACGCCGAAGCCTACCT
GACCTTCATCGCCTCCATCGTCACCCCCATCTCGCAGTCCCTGAACACGTACGTCCGGCG
TACGACGCACTTCGACAAAGCCGCTTCCACCCTCGACCTCATCGAAAAGGTGCGGGCGCG
CTGGGAGGCGCTGGAGAAAGCCGATGGGGCCATCGACGTCACCGCTGCGGCGTGGACGAA
CCTGACCGATCTGGTGCAGTACTGGATCGAGAACGTGCCGCGTATGGCGTATCGGCGCCC
GGTGATGGATCAGGTGGCGGCCCTTGCCCCGGGAGCCGGTAACAGCCAGCGGATGCTGCG
GATGATCTGCAAGGGCGAGCGGGATGAGATCGAAGCGCTGGGGAAGATCGTGCAGAACCA
TCAGGCCGGCTCGTACGAAAAATATAAATGGTTCTATTACGGAGGGGGCAATCCGGGAGA
TGGCGCCACGCATCCGTACAAGGTCACCGTTACCGTCGTCGCCGGGGCGCGGGATGCCCT
GGTGGGCCTGGCCGAGGACGTCCGGGAGGCCGCCCGGCGCGCCTCGCGAGAGCACGAACC
GGCATTGATCTCCAAAGAAAACGAACACGACTGCATCGGCATTCATGAGGATGTCCTGGA
GGCCTTCTCCGGCCTCATTCAGCGCTGCGAGCTGGGGCTGAAGTGAGTCCCGTCCTCTCT
CTTCATGGCCCCTGCCGTGATCGCACGCTGTCGTTCCACACCATCTTCCCCTTCACTCGA
TCGGTCCCCGTCATGGCGGATTCCCACAGCCCCTCCATTGGTTTACGCATCTCGTCGGAT
CCGGATGACACCCGCATCGAGCAGCCCCGGGCCGAGCCCGCCCGGGAGGTCGAGGCGTTA
CCGCTTCGGGTGCTCTACGTGGCGGACCTCACCCCCCTTGCACAACCCGACTGGACGGCC
GGATCGCGCGTCGTCTCGGTCGATCGCTACACCTTCTCCGACCTGTTTCGCAGTCTGGCG
CCGCAGCTTCGCCTGGAGGTGCCCAACCGTATCAGCGACACGCCGAAACGGCTGGAGGTG
GACCTGCACTTCGACGGGTTGAAAGCCTTTCATCCGGCGGAGGTGGCGCGGCAGGTGCCG
GTGCTGGCCCGGCTGGTGCAGATGCGCGACCTGGTGTTGCAGGTGAAGGAAGGCCGGACG
GATCTGGAGGCGTTCCGGGCACGTCTGGAGGCGGTGGGCGTCGAGCCCGACGAAGTCGAC
CGGCTCTACCGGACGCTGGCGGCACCGCCGCCGGCTTCGTCGCCCCGGCCGGCCAACACA
CGCCCGTCCTCCGGCGAGGGCGGGGACGCGCTGGACCGGCTCCTCGGCATGGTGGATGCC
GGTGAGGCCGCGCCCGGCCCGGCCCCGGCCGACGACCCCGGAGCGGCGGGGCCCACGGGC
CTGGCGGACGCCCTCATCGGGGCGCTGGCCGGGCCTTCGAGCGACCGCCCCCGCGCCAGC
GCCTCGGCCGCCGATCGCCTCCTGGCGGATCTCGACGACGTGATCGCGCGGCAGGTCGAT
GCCCTGCTCACCCATCCCGACTTCCGCCGGCTGGAAGCGGCCTGGCGGGGGCTGCACTTC
CTCGTGGAGCGCTTCGACCCGCGAAAGGGCCTGCGCCTCGACGTGCTCGCCGCGCCGAAG
GCGGCGCTCTCCGAGGCCCTCTACCATCAGGTGCTCCTCCCCGAGCATCGCGCCACCGAG
CGGACGCACGTGCCCCTCACGGCCCTCGTCCTCGGGCACCTCTTCGGGCACGAACCGGCG
GAGATCGACCTGCTGGCCGACCTCGCGGAAACCGCCGCCAGCCTGCAGGTGCCCTGCATC
GCCGGGGTGGACGCGACGTTCTTCGGCGTGGCCGCACCGACCGGGCTGAACAAGCTGCCG
GTCGTCTGGCAACACCTCGACGGACCGGCCTACATCCCGTGGCAGAAGCTCCGGCAGCGC
CCGGAGGCGCAGCACCTGGCCCTCGCCGTGCCGCCCTTTCTGTTGCGCCCCGCCTACGAC
GACCGGCATCCCGTCCGCGCCTTTCGCTATGCGGAAACAGGGTACCTGTGGGGTAGCGGG
GCGCTGGCCGTGGCCGCCGCCATGGCCCGGAGCGTCGCCGACACCGGCTGGCCGACGCAC
CTGACGGGCACCGCCGAACGCCACCTCGACAACCTGCCGACCTGGCCGAGCCCGTCCGGC
CAGACCCCGCTCGCCGCGCTGCTGACCGAGCAGAAGCAGGGGGAGCTGCGCGATGCCGGC
TTCGTCGTGCTTGGCGGCCGGCCCGACCGGGACGTCGTCTACCTGACGCAGGCCCCGATG
GTGGCGCGCCCGCCCCATTACGACAGCGCCGAGGCCAACCGCGAGGCGTGGGCGCATGCT
TCCCTCGCCTGCCGGCTCTTCACGGCGCGGGCAGCGCAGTTCCTGCTTCGGTTCCAGCAC
GAGCAGACCGCCGGGGCCGACCTGGCCGACGTCGAGGTCGAGCTCCGGCGACGCCTGCGG
GGGTTCCTGCAGGGCACCGGCCCGGCATGGCCCGACGACGCCCTCCACGTCGAGTACGTC
CCGGAAGCCGCCACGGACGCCTACGACGTGCTGGCGGTGCGCCTGCAGCCGCCGCCGGCG
GTGCTGGACTACCCCGTACGCCTCGTGCTCGCCGTGCAGGTGCCCCGGGCCGAGGCCTGA
CCCGACGTTACGTTTCCATCGCTGCGCACTCGAACCATGCCCGACGCATCCGAACCGCCC
CCGGCTGTCCATGTTCGCGTGGACGATGCGCCCTCGTCGCAGCCGCCACGCCGCTTCACC
CGGGCCTTCGCCATCGGACGGAGCGAGGGGTGCGACCTCCAGGTGCTTCGCCCGAAGGTC
AGCCGCCACCATGCAGAGGTCGTCTATGAGGAGGGGGGATGGTGGATCGTAGACTGCAAC
AGCGCCAACGGGACTTACCTCAACGGGGAGCGGATCCGCCGGGCGCGGCTGGAAGGCACC
TGTGCCGTTCAGCTGGGTCACGGCGGCCCGGTGCTGACCCTGCAGGTGGAGGACGCCCCG
GAGGCGGCGGCGCCTACCCTGGTACGCCCGGATGCCCACACCCGCGTGCACGAGGTCCCC
ACGACGCCGGCGTCGGCGGCCTTGCCGCCGCCCCTGCCGCCGCCCGGTGCGCCGCGTGAG
CCGGCCGTCCCGTCGGCGGGCGGCGTGCCTGCCCGGCGGCGTTCGCTCGACGAGGTGGCA
GCGCACTACTTCGGCGACTCCGACGAGCCGGCCGGTGAGCACACGATGCTGATCCGGCAG
GCCTACCGCGTCGTGCAGCAGCGGCAACAGCAGCGGTGGATCGGGATCGGGGCGGCCATG
GCGATCCTGGTCGTGCTGGCCGGAGGCTATGCCGTCTGGCAACAGATCCGGGCCAACCGC
CTCGAAGCGCAGCTTTCCGAGGTGTACGCCGGCGTCCGCGCCCTCGATGCCGAGATCCTC
AAGATCCGCCACTTCATCGCCGAACGGGGCGACGCCTCGCTCGAAGAACAGCTCGAAGGC
CTGCAAGCCCAGCGCGAGCGGCAGATCGCCCTGCTCGAAGGGTATGTGGAGGAGCTGGGC
TACCGCCGCCGGCTCACCGACGAAGAACGCGTCATCCACAAGGTGGCCCGCGTCTTCAAC
GAAAGCGAGTTCGTCATCCCGTCCTCATTCATCCGCCGGGTGCGGGAGGAGATGCAGACC
TACTGGCTGACGCCCTCCGGCCGTCACCGCTACGAGCAAGCGATTCGCCGGGCGCAGCAG
GAGGGTTACCCGCAACTGATCGCACAGACGATGCTGAAATACAACCTGCCGCCGGAGTTC
TTCTACCTGTCGATGGTCGAGAGCGATTTCGACAACCGCGGCGCCATCGGCCCCCGCACG
CGGTGGGGCATCGCCAAGGGGATGTGGCAGTTCATCCCCGAGACGGCCGCCAACTACGGC
CTCAAGATCGGGCCGCGCCAGGACGACCCCATCTACGACCCCGCCGACGAACGCTTCGAC
CCGGTGGCGGCCACCGACGCCGCGGCGCGCTATCTCCTGGAGATCCACAGCCAGCTGGCC
GGGGCCTCGGGGCTGCTCGCCATGGCCTCCTACAACTGGGGCGAGCGGCGCGTCGTCTCG
CGCATGGAACGGCTCTTCCAGGACATTCCGGACGAGGTGGCGGAACGGACCTACTGGCGC
TTCTACACGGAGTACCAGGACCGCATGCCGGAGGAAACCAAGAAGTACGTCGTCCGCATC
TTCGCCGCTGCCGTCATCGGGGAGGATCCCCGTCTGTTCGGCTTCGACTTCGACAATCCG
CTGGCCCCGTATCTGGCATCTCCGGACACGCCGGCATCGCCCGCCGCCTGGTCGCCCTGA
CGGCCCCCTGATGCTTCCGTCCGGGTTCGGATCGGTTTCACGGGCATTTCAACGGTTCGG
CATGAACCCGGGAGCGACTGGCCCATACATGGTTAGGTCCTTCTTCTCTTGTCGGGGCTC
CGGGTAACGAAGAGGCATGCCGATGGAACCGCTTGATACGCTTCTGGCGGCTCGCTGGCA
GATGGCGCTGTCGCTGGGCTTTCACATCATCTTTGCCTGCATCGGCATGGTGATGCCCTT
CTTCATGGCGGCGGCGCACCGCCGGTGGCTCCGCACGGGCGAGGTCATCTACCGCGAGCT
GGCGCGGCGCTGGGCCTACGGGGTCGCCATCTTCTTCGCCGTCGGGGCCGTCTCCGGGAC
GGTGCTCTCGTTCGAGCTGGGAATGCTCTGGCCCCGGTTCATGGAAATCGCCGGTCCCAT
CTTCGGGCTGCCGTTCGCCCTCGAAGGCACGGCCTTCTTCCTGGAGGCGATCGCGCTGGG
GCTGTACCTCTACGGCTGGGACCGCCTCCCGCCGCGGGTGCACTGGGCGGCGGGCGTCGT
GGTGGGCATCGCCGGGGTGTTCTCGGGGATCTTCGTCGTGGCGGCCAACGCCTGGATGAA
CAGCCCGGCGGGCTTCGCCTGGGTCAACGGGCAGGCCACGGACATCGACCCGGTGGCGGC
CATGTTCAACGCGGCGTGGCCGTGGCAGGCGCTGCACATGACGCTGGCAGCCTTCGTGGC
GACGGGCTTTGCGGTGGCGGGGTTGCATGCGGTGCTGCTGCTCCGCCGGCCGGGACACCC
GCTGCACCGCGCCGCCCTGCGCATCGCCCTGCCCTTCGCCGTGGTGGCCGCCTTCCTGCA
GCCCATCAGCGGCGACCTCTCGGCCAGAGACGTGGCGCGGCGACAGCCCGAGAAGCTGGC
GGCCATGGAGGCGCTCTTCGAGACGCAGACCCGCGCTCCGCTGCTCATCGGCGGGCTGCC
GGACGTGGAGGCGCGGGAGGTGCGCTACGCCCTCGAAGTGCCCGGCCTGCTGAGCTTCCT
CGCCTTCGGTGACGTGGATGCCGAGGTGCAGGGGCTGGAGGCCTTCCCGCGAGAACTGTG
GCCGCCGGTGGTCGTCACCCACCTGGCCTTCCAGGTGATGGTCGGCATCGGCTTCTTCCT
GATGGGTGTGGCGCTGCTCTACCTGTGGGGCCGCTGGAAGCGCCCCGGCTGGCTGGACCA
CCCCCGCTTCCTCCGGCTCCTGGGGCTGACCATGCCGCTCGGCTTCGTGGCCGTCGAGGC
CGGTTGGGTCGTGACCGAGGTGGGCCGCCAGCCGTGGATCATCTACCAGATCCTGCTCAC
GCGGGACGCCGTGACCACCATGCCGGGCATCTGGGTCTCGCTCGGGATCGTCGTCCTCGT
CTACGTCCTGTTGACGGTGTTCCTCGTCTGGCTCATGCGGCGGCAGATCCGCGCCCTGCA
CGCCCGCCCGGTCTCGGACTTCGTCACCCCTCCATCGGCGTCATGACCCCGTTGCTGGCG
TTCATCGTCTTCGTGCTGGCCGTCTCGCTGGCGCTCTACCTGCTGCTCGGCGGGGCCGAC
TTCGGGGCCGGCATCCTGGAAGGACTCACCCGTGGGCGCGACCAGCGCCGCCTGGCCGAC
GCCATCGCCCCCGTCTGGGAGGCCAACCACGTCTGGATCCTGCTCGTGATCGTCATCCTG
TTCGTCGGCTTCCCGTCGGTCTACAGCACGCTCACGCACTACCTGCACCTGCCGTTGCTG
GCGGCGCTGCTCGGCATCGTCTTCCGGGGCGCCTTCTTCGCCTTCCGGCACTACGACGTG
GGGGTGGATCCGGCCCATCGCTTCTATGCCTGGGGCTACCGGATCTCGAGCGTGTGGACG
CCCTTCTTCCTCGGGATGACGCTCGGCGCGGCGTTCCTCGGCCGCATCGACCCGGCCCCG
GCCTCGTTCGTCGAGGGCTTCGTGGCGCCCTGGCTGAACCCGTTCGCGGCGGCGGTGGGG
CTGTTCACCGTGGTGCTGTGTGCCTACGTGGCGGCGGTGTTCATGGTGGGCGAGGTGTCC
GCACCGTCCGATCAGACCTACTACGCGCGATGGGGTGCCGGGCTGCTGGCCGCCGCCGTG
CCGCTCGGCGGCGTGGTGTTCTGGACGGCCCACAGGGCGGGCTATCCGCTCCTGAGCCAC
TTCCTGGCCAAGCCCGCGGCGCTGGCCGCGCTGGGTGTTGCCACGCTGCTGCTGCCGCTG
ATCGCGCTCAGCCTGCGTCGCCGCCGGGTGTGGACGAGCCGCGTGCTGGTGGGGCTCCAG
CTCCTGGCCATCCTGGGCGGCTTCTTCGCCGTGGAGTTTCCCACGCTCGTCCGCCTGCGC
GACGGGTCGGAGTTGACCCTGCTCAACACGCAGGCCCCACCGGCCGTGCTCGCGTGGCTG
GCCGTGGCGCTGGTGGTTGGCGTCGTCGTGGTCTTCCCCGCCACCGGCTACCTGTTCTGG
GTCTTCAAGCAGGGGCCGGCCGATTCGGACGAGCGGGCAGGCTGATCCGGGAAGTCGATG
CGGGGGCTTCAGGGCGTGCGATGGGGGGAGGTAGGCCGCGAGCAGGCTGCTGGTGTTGCC
GGCGGCCGGGGTTAATCACCGGGTGATGGAGGCCGATACCCACCCTGACCTTCATCTTCG
TAGCCGAGACGACGAATACCCGTGCAGCACGATCGCTACGCTGACCTGACCACGCTGTCG
GTCGACGAACTCCACGCGCTCGTAGAGCAACTCCGGATCGAAGAAGCCGAAGCCCGGGCC
GTGCTTCAGGCCTGTCTGGACGAGGTGCGGCGACACCCCGGATCGGATGCGCAGCGACGG
CTGGCGCAGATGGAGGCGCGGCACCACATCGCGCAGCTACGCCGCTCCACGGCGCTGCAT
ATGCTACAGGCCCGCCGCCTGGGTGTGTCGTTCAGGCGCGACGGGGATTGACCGGGGCGG
CCTCAGTCGGTGGCACGGAGGGCGTCGAGCCGTTCGCGTGGCGCCCTCAGGGCGTGGGCG
TGCCGGGCGAGGCCGGCCCACGGGTCGTCGATCTGCCCGAGTCGCCGGAAGATATTCCGG
ATCGTGTAGCGATCAGAGGCCAGCGTGGGATCGTCCACCTCGGACCAGTGTAGCGGGGTG
GCGACGGGAGCCCCGGGGCGCGGGCGGACGGCGTAGGGGGGGACGGTGGTCTGGCCGTAG
GCGTTGCGCAGGGTGTCCAGATACAGCCGTCCCCGGCGGTCGGCGCGGCGCGGTTCGGTG
GTGAGCAGGTCCGGGTGGCGGTGCGTCAGCAGGTCGGCGGCGTCGCGGGCGAAGGCACGC
ACCGTGTCGTAGTCCGCCGAGCGGTCCAGGGGCGTGACGACGTGCAGGCCGCGTGAGCCG
GTGGTCATGACGTAGGCCGGCAGGTCCAGTTCGTCCAGCAGCGCCCGGACGGCTTGCGCG
GCGTCGCGGACCAGGCCGGTGTCATCGTCCGGCGGGTCGAGGTCGAAGATGAGCCGATCG
GGATGGCGGGGGCGGTCGGTGCGGCTGAGCCAGACGTGCGGGGTGACGACGCCCTGGTTG
GCGAGGTAGACGAGTGTCGCCCGGTTGTTGCAGACGGCATGGGTGATCGTACCGCCTTCC
TTTTCCACCGTGGCACGTGCGATCCACGCGGGGAAGTAGTCCGGGCAGGCCTGCTGCACG
AAGCCGTCGCGCTGGATGCCGTCGGGGTAGCGGTGCAGCGCCAGCGGCCGGTCGCGCAGG
TGCGGCAACAGCAACGGGGCGATGCGATGGTAGTAGGCGATGAGGTCACCCTTGGTGAGG
CCGTCGTCAGGGAAGAGGAGCTTGTCCTCGTTCGAGGCCTCGACGGTATACGGGCCGAAG
CGGTAGGTCGCCATGGATCAGTCGCCTTCCTGCGCGCGGATCTCGTCGAGGCTGCGGCCG
GTCAGGACGGAATCGGGTTCGGTGCGAACGGGGTTGCGGCGGGCGTCCGCCTCGTCGTCG
TTCATCTTGATGAGCAGCCAGCCGTCGCGGTCCTTCATGCGGATGAGGGCGTAGCCGCCC
CGCAGTTTCCGGCCATCCAGCCACACTTCCACCTTGCCTTCCTCCAGCGATTGCTGCATC
GAAGCCCCGTCGTCCGGCTTCTCCGCGCGGAGGTTGCGGTACGTGCCGGTATCCCAGACG
AGGACGGTCCCGGCACCGTAGTGCCCCTCGGGGATGACGCCCTCGAAGCGGGCATAGTCG
AGCGGGTGATCCTCCGTCGGCTGGGCGAGCCGCCGGACGCTCGGATCGGTCGACGGCCCT
TTCGGCACGGCCCACGATTTCAGCACGCCGTCCACCTCCAGCCGAACGTCGTAGTGCAGC
GTACGGGCATCGTGTTTCTGGATCACGAAGATGGGGTGCTCGCCGGACGAGGAGGAGGCG
GAGCCCTCGGGTTCTCCCGAGGCGGCGAGGTCGCGCCTGTGGCGGTAGGCTGCGAGGTCG
TCGGTCATGGTCGGGGAGGCCGCGTGTGGGCGTGGCGAATGCTGACGAAAGGGCGAATGG
CGAAGGGCGAGGGTCGGGTCCGGGATGCGGTGGACCTTCTGACCTCCGACCTTCGAGCTT
TCCACATGTCTCGTCCCTCTGTTCTTACCCCTCACCCCGCACCCAGGCTTCGTTGAAGCG
GGCGTGGTGGATGGTTTTCCGGGGGCCGGAGCGGTCTTCGTGGTGGACGCTATAGATCAC
GTGCAGCAGGCCGTCGCGGCTCTGGATGATAGCGGGGTAGTGGCTGCGGGTGGCTTCGTT
GCCCCGGTCGTCATCTGCCAGCGCCCGCGACCAGGGCCACGTGCGGCCTTCGTCGGGGGA
GATGGAGACGGTGAGGCGGTAGCGACCCGTCTCCGTGTCGTTGTTGACCATTGCCCAGTG
TCCGTTGGCGAGGACCACCACGTCGGCGGCGGTGCCGGAGTTGACGTGGTCGCTGTCACG
CACGTCGCTCCAGGTCGCGCCGTCGTCGGTCGAGGTGCTCACGTGCAGGCGCTGAGGGGG
AGGCCCGTTGTCGCGCATGTAGGCCACCAGCGTGCCGTCCGTGCGTCGGGCGATGGCCGG
CTGGACGTTGCCGGCGCCCACGAGCGGGGTGCTGAACGACCACGTCTGGCCGCCGTCGTC
GGTGAGGGCCATGAGCGAGAACGAGAACCGGTCGGAGTAGAGGGGGAGGATCAGGCGGCC
GCCGGGGAGGGCGACGGGCTTGTTGCGGGTCTGCCAGCCGAGGCGGCGGGCGAGGGGGTA
TCCCATGTCCGCGTTTTCGTAGCTGCCGTCGGGGCGGTAGCGTCGGCCTCGGCGCTGGAG
GTCCTCTCCGCCGGCGTCGGCCAGGATCTCGGCGGTGCGGTCGATCCAGCGGGCCCAGAG
GCCGGGCGCGTCGAAGAAGCCCTGCTCGGTCAGGTAGGCCGTATACCGTTCGAGTTGAGC
CGCCACGGACGCCACGAACGGATCGTCCGGCTGGATGCCGCGCTCGGTCGAACCGCCAGG
TTTGACGTGGATCACGTCCTGACGGTGCCACACGGGCGGGCCGTTGCGGCCGTAGTCGGT
GCTGGTGCGAACCTTCAGCAGCGAAGTCTCCCAGAGATTGGCGAGGACGGTATACCAGAA
GAGCCAGAGCTGTCCGTCCGGGTCGACGAACAGCACGGGGTTGATGTCGGGGAAGCCGGG
GGTGTCGGCCAGCGTGAACGGTTCGCTCCAGGAGGCGGCCCCGGCCGGCCGGCGGGCACC
GAGGATGGCTACGTCGTCGGCCCACCGCTCGCCGGAGCCCTGGAACCAGGCGGCCAGCAG
GTCGCCGTTCGGCAGTTCGGCGATCGTCGAGCCGTGGACGTGATCTTCGGTCAGGGGAAA
GAGCGCGGTGGTTTCCAGGAAGGGCGCTTCGTCCTGGGCCCGTGCGGGGAGGACGGTGGC
GAGGAGGAGAAGGAGGAGGGTGGTGCGAAGCATGGAAGAGGCGGGCTGACGGCGAAGGAC
GTCGTCAGTATCCCTCATCTTTCGCACCGGTGCAAGCGTGTCACGGGCTGAACGCCGGAG
GCCACAGAAAAACGGGGACGGACCCGAAGGCCCGTCCCCGCAGGGAGAAAGGGTATGCAA
CCGGAGGGATCAGGCCACGGCGGCCCAGGAGTTGCAGTAGCCGTTCGGGGCCACCGGTCC
CGGGAAGAGCTGGCACCCGCCGCAGGCGGCTCCGCCCTCGGGCTGGTTGTAGAAGCGGCA
GTTGTGGCAGTACTTGCCTTCCTGCGGGCTGACGTCGACGTAGCCCAGCGTCTGGCGGGT
CTGCAGCGCCTGCTCCGTCAGCTGGTCGTAGCCCTCACACTCGGCCGCGACGACGCCGGA
CTCACCGCCGGCAGCCGCGCCGGACTCACCGCCGGCCTGGTTGCCCGACTCCCCGCCGCC
GCAGGCGGCCAGGAAGGCCGATACGCCGCCGAGCGCCGCCGCGCGGCCCAGAAAGGCACG
CCGCGACAGCCGGGGTTCTGCGTTCTGTTCGTCCTCGAGACGGATGCGATCGCTCATGGT
TCGTTGCCGGTTGGGTATGGGGATGGGGAAGATTGACATGACAAGGTCGGACTGGGACGG
GGAACGCTCAACGGGCGTCGCGTGAAACCTAGAAGAAGGAGTAGCCGGGCGAGACGAAAC
GCGGCGGCAGGTAACTAACGAAGAAGGGGCCGTAGGCGATGAGAATCAGTACGACGGCGA
CGAACACCCACAGCTTCAGGTTATCCAGTCGGACCTCCCAGCCGGAGAGTGTGGGGGCTT
TCAGCGTTTCCGACCAGGGGATGTCCAACACCGTGTTCTCTTTCTTCCCGGCCACGAGCG
TCATCCCGATGACGACGAAGAAGAGCAGGATGCCGATGAACATCATCGTTCCGCCGATGC
CGGTCAGGGTACCGCCCAGGTTCCAGTCGGGGCTCGTGTAGGCAGCCTGTGCGCGATAGA
TGCGTCGCGGCATGCCTTCCAGGCCGGCCGAAGCCATGCCGCGGCCGAAGATCAGCACCC
CGATCGTGTAGATCCAGGAGGACCATACGGCTAGCTTGCGGCCCCAGAGCTTCCGTCCAC
TCAGGTAGGGGATCAGCCAGTACGCCACGCCCACGAGCGTTAGCGCAACCGCCGTGCCCA
CGGTCATGTGAAAGTGCCCGGGTACCCAGGTCGTGTTGTGGATGACCAGGTTCATCGAAT
AGCTCGCGTTGATCAGGCCTGTCACCCCGCCGAACACGAACGTGATCATCGCCAGTAGCT
GGGCCGTTACCGACGGGTTGTCCCACGGCAGCCGGGGGATCCAGCCGACAAGGCCGCTGC
CGCCGGCCTTACGCCCGCCCATCTCCAGCGAAGCCATAACCGAGAAGGCCGTGGCCAGAC
TCGGAAAGAAGACGCCGAAAGTCAGGATCGTGTGCACGAACTTCATTCCCTGCGAGATGC
CCGGGTCCGTATACTGGTGGTGGAACCCCGTCGGGATCGACAGCAGGAGGAAGAGGATAA
AGACAAAGCGCGTGAGGGAGTCGCTGAGGATCCGGCCCCCGACCTGGCGGGGTATGAGCA
AGTACCAGGACACGTAGGCCGGCAACAACCAGGCATACACGATGGCGTGGCCGGTGAACC
AGAACAGCGTCCGGTTCAGCAGCGGATCGGTTTCGGGGATCCAGCCGATACTCCAGGGGA
TCACGAAGCCGATGAACTCCACGGCAATGGGGAGCGAGGCCAGCATCCACATCAAATACG
AGGCCAGGCTGACGAAGGCAAGAAGCGGGATTCGCTGTCCCCGGTGGTGTTTGCGCCAGC
GGCTCAGCAGTACCAGCATGTTCGCCAGCGCCAGCCAGGTGCTGACGACGATAAGCACCA
GCCCCACGTAGTAGCTCCAGTGGGCCTGCAGCGGGGTGTAGGAGGTGTAGAGGACGCTGG
CCTGGCCGGAAACGACGGCGTAAATCACCAGCAGATTGCCGAGCAGCAACGTGCCGAAGG
AGGCCCAGAGCAGCGATGGGTCCAGCCGCTGGGACAGAGCCCGGCCCGTCATCAGCGGGA
GGAAGGCATTGGAGAAGGAGAAGGTGAATACGATCACGTTCGCCACCCCGTGCGCCGTCA
GACCCTGGTAGTAACTCTGCAGGAATGGGAAGTAGGGCAGGATGTCGATGTTGGCATACG
AGAGTGCCTGTGCCAGGCCGTGGAAGATCCCGGCAGTCAGAGCGGCATAGCCGATGTAGA
GGGTCCAGCGAAGCACGCGTCGCTGGCTCTCGGGCAGTTCGTAACCGGAGGGATCCAGAA
CGGTTGCTGCAACCTTCAGGGGCGTCGTGCTCATGGAAGTACAAGAGTGGAGTCGGACAG
GACGCGGGCAGGTTACTCGACGATCAGACGGGCATACATGGCGTGATGCGCCAGGCCACA
GTACTCGTGGCAGATGATGAGGTACTCGCCCGGCTCCTCAAAGGTGTGAGTCGCCCGGGT
GATCTGGCCGGGCACCAGCATCATGTTGACCCGGGTTTTCTCGATGTGAAAGCCGTGGAT
CACGTCGCGCGTGGTGGCGGTGAAGGTAACCGTGGAGCCGGCCGGGATGCGGATTTCATC
CGGGGTGAAGCCCCACGCGTAGCCAAGCACGACGGCTTCATATGCGTTCGCCCCGATCTG
CCGCAGGCCAGGCTCGTCGAACGGCGGCGTCGTGGTGATGTGCTCGGGATCGACCAGGCC
CTCCTTGCCGGGAAGCTGAATGCCCATGGCCAGGCTGGCATAGACCAGGGCGATCAGGCA
GAACAAGAGCAGGATGAGGCCGACTCCAAGAAACGACTTCTCGTAGACCAGAACCTTGCT
CATTGGATCAGCGGTTGAGGAGAGTGACATAAATCGTAATCCAGAACCCGAAGACCATCA
TCAGAAAGATGAGGGTCAGGAACAGGGTCCCGGTGACAACTGGCTCTTCCTCGGGAGGAA
GATCGGTGCCAACGGGCTGATCGGTGCCGGTGGCCGGTGCAAGATCGGCATAGGGAGTCG
GCTCCGGAATGTCTGGCGCTGACGTCGGCTTGGGGGCTGGGCCTTCCATGCGATATCTCC
GTTAGATCAATACCGACTTAGATGAAGGGTGCGGGAGACGAGAACGGGCGAAACCGGTGT
TCAGGTTTGCCAGCGTTGCAGGCGCCGCGCCATCCACAGCAGCAGTCCGATGAACGCCGC
CAGCAGGGGCAGTGAGATCAGCAGGCGCGTCCCGGTTACCCGTAGCGAAAGGAGCTGGTT
GATGGTTTCCCAGAGGTAGCCCACGATCGGAAAGCCGATGAGCAGACACAGGGCGATGAA
CGCGAAGACCTCACCCGGAGTTGGTGCCGTTTTGGATGCCATGGTCCCGGAGATGTAGAT
CAGAGAACAGCGAGCGGTCAGCCGTGTGGTTGGCTCGGACGACGTGGCAGAGTTAGAATC
AAAGACTGGTTTGCAGATGACGAATGCAAGAGGGCCAGGAAATCAGCGTGTTTCGACGAT
CACCGGGGTGCTCAGCGCGCCCCGCTGCGCGAAGTTGAGCGTCAGGGTGAAGTGGTCGCC
TTCTTGGAGGGGGCCGGTCAGGTCCAGCAGCATCAGGTGATAGCCCCCCGGTGCGAGCGT
GACGCTCGCGCCCGGATCGATGGTGATGTGCTCGACCGGGCGCATGCGCATGACGCCGCC
GTCTATCCGGCTCTCGTGTAGCTCGACGACCCGGGCAACGTCGGCCTCGGCACCGATCAG
GCGATCGGCGGCGCGGCCGGTATTGCGGATCGTCAGGTAGGCCGCGGTCCGGGCCAGAGG
CGACGTTGTGACCGCGGGGGCGAACGGGGCCGGGCGGGCCCAGGCCTCCTCGATGTGCAG
TTCCGGGGTGGTCGCCGCCCCGGAACACCCCGCGGCGAGGAACAGGAGCGCCGTCAGAAG
ACGGCTCAGTGGGGAAACGCGAGGATCAGACATAGACGGGTCAGGAAGCACGAATCAATT
GGCGAAGGTCTGAGGCCATCTCGTCCGGGGACGTATCGAAGGGCCAGAGCAGCCAGGTGT
CCCCCTCACGGTTGAGGACGAACGTGGTGGCGGAGTGATCGACCATGTAATCGTTGGCAC
TGGAGCCTTCGACCCGGTCGTAGAAGACACCGAAGTCGGCTGCCACGGCGGCGATCTCGC
CCGGTGTGCCTGACAGCCCGATGAAGCGTTCGTCGAAGGCCCGGGTGTAGCGGGCCAGCC
GCTCGGTCGTGTCCCGTTCGGGATCGACGGTAATCATCAGCACCTGCACCTCGTCAGCCT
GCGGTCCCAGCAGATCCAGCGTTCGGGCCAGCCGGGCCAGCGTGGCAGGGCAGACGTCCG
GGCAGGACGTGTAGCCGAAAGTGAGCACCACGAGGTTGCCCCGGAACGAGGTGGAGGCCA
CCGGGCCGTTTACCGACTGCAGAATGAAGTCGGGTGTATCCATCGGGGGTTCCAGCAGCG
TTCCGTGCAGCGACGGCGCGGAGATCCCCTGGCAGCCGGCGAACAGCCATGTCACGAGAG
GCAGGAAGCGGTGCGAACGTAGCATGGTGCTAGACGGTCGAATAGCAACTGAATAGGTGA
GCGGCTTGGTAGGCGAGGCGAGCCGGCCCGTCGGCGGCCTGCACTTCGCGCGCGACGGAG
CGGATGGCGTCGACGAGGTCGTCGGCCTCGGGCAGCCCGAAGCGGAAGCGAGCGCGCTCG
ATGCCCCAGCCGTCAACTAGCACGAAGACCGGGTCGAAGGCGAAATGGCCGTCCGGCTGC
GACGCATAATAGACCCCGAAGCCGTCGCCCACGGTCTGCTGGATGGCTTCAGCCGAGCCG
GTGGCAAAGTGCCAGCGCGTCGAGTCGGCCCCGAGGCGTTCAGCTGTGGCTGCGAGCACC
GCCGGGGTGTCGTGCTCGGCGTCGAAGCTGATGGTGACCAGCCGCACCGGAACGTCGCCG
AGGTCCGTCCGGGCCAGCCGATCCTGGACGGCCTGCATCACCGGCAGGACCTGACGCCGG
AGGTCCCGGGCTCGCGTGTAGGTGAACGTGTAGAGGACGATCTGGCCGCGCAGATCCTCG
CTGGTCAGGCGCCGGCCCTGGGCATCGACCAGAGACCAGCCGGGGGCGAAGGCCAACCGC
GGCAGCACATCGAGTTGATACAGACTCACATATAGCACGAAGCCGAGCAGCACGAGCCCG
CTCGAAAGTCCAAGGCCATATCGATATAGACGCTCCATGCCCGGCGATTCCGTGCTCCGG
ACGGCGGTCGGGTCGGGGGAAGAACGAGACATGGACGTTATCTGGACGCTCCTGAAACGG
GTGTGTGGGATGGGGCGTCTGTTCTGTAGAGTACTGTTTCTGCTACCATCCGGGCAACCT
CATGATCACCCTGTATCGACCCGCCGCCTGTAGCTTCTGCGACGACGTGGCCGACCGATT
GCGTGCGGCCGTGCTGGCTCATCGGGTGATGGTCCTGGACGCGGAGGAACCGGTGCCGGG
GTTACCGGCCTCCGTCCGCCCTCTGGTGCTGGTGGAGGGGCGTCAGGCCTACACGGACCG
GGCCTCGATCGAGGCGTTCCTGGACGAGGTCGAGCACGAGGTGATGATGGATCGCCAGAT
CTCGGGGGATGCCTGCTACCTCGACCCGGACACCGGGACGTGCCTCTGAAAGGACAAAGG
GCGTCATACGAGGGGCGGGAAGCTGCATCGGTTTCTGTCCGTCGGTTGTTCTTCGTCCAG
GCATTCAGGCGCTCCGGCGTAGTGCCTCGCCCAGGAGCGCATCCGCGAGCCGGGGCAGCA
CCGCCCCCGTCTGGCCGTCGACGTGCACGGCGGCGCGGTCGCTGCCGCGGGCCGGGCCAA
GGTTGACGAGCGCGAACGGCTTCTGCTCTTTCACCGCGCGCAGCACGAAGCGGTAGCCGG
AGTACACCGCCAGCGACGAGCCGACGACCAGCAGCACGTCGGCTTCGTCGAACAACCTCC
AGGCGGCCTCGACGCGGTCCGGCGGGACGTGCTCCCCGAAGAAGACCACGTTCGGTTTGA
GGGGGCCGTTGCAGGTGCGGCAGGTGGGCACCGCGAAGCCCTGTGTCAGCGCCTCCGGCA
ATTCGGCGTCCCCGTCCGGCGCCAGTTCACCCGATCGGGCCGACCAGCCGGGATTCAGGC
GTTCGATGCGGTGCTGGAGTGCCGAGCGGGACTCCAGCGTGCCGCAGGCGAGGCAGCGTA
CCTCGGCCAGAGCCCCGTGCAGTTCGACGACCCGGCGGCTTCCGGCCGCCTGGTGCAGCC
GGTCGACGTTCTGCGTGATGATGCCGCGGACCAGCCCGGCGGCTTCCAGCCGGGCCAGGG
CGAGGTGCCCCGGGTTCGGCTCGGCGCGGGTGAAGCGCGGCCAGCCGACGGCGCTGCGCA
TCCAGTACCGGACGCGGGCCGCCGGGTCCGTCACGAAGGCGCGATGCTGGATCGGGTTAC
GCGCTCTCCGGCGTGTCTCCGGGCCCCGGTAGTCCGGGATGCCCGACTCCGTGCTGCACC
CGGCCCCGCTGAGCACGACCGTCCGCCGGCCGCGCAGCAGCGCGACCAGGTCGTGAAAAC
CGGGCCAGGGGGCAGCATTCGCCATAGGACAGGTACATGACGAATGCCGAGCGCCGAATG
TCGAAGTAATAGCTCTCTTGATCACTCGACACTCGGCATTCGTCACGCAACTACAGTTCG
CGGATCTTGATGCTGCGGAAGTGGACTTCGTCGCCGTGATCCTGGAGCAGGAGGTGCCCC
TGCTCCCACTCGCCAAAGTTCTCCCACCGGGCATACTTGCTGTTCTGCACCAGGGCCCGG
TACATCTGCGTCCCCCGCTCGTACTCGACCACCTTGAAGTTGTTGAGCCAGTGCTCGACG
TGGTCGCCGCGGACGACGATGCGGGCCTTGTTCCAGGCGCCAACGCCGTTGAACGGCTTG
CCGCGGCTCGGAACGGACAGGTTCTCCGCCGGGATCAGGTCGTAGAGCGAGGCGACGGTG
CGGTTGCCGGCCACACCCTGCCCGGCATCCGGGTGGTTCTGGTCGTCGAGGATCTGGTAC
TCCAGCCCGATGGCCGAGCCGGGGCCCTGGTTCAGATCGGTCTGCACGAAGTACTTGATG
CCGCTGTTGGCTCCTTCGGTGATCCGGAATTCCAGCTCCAGTTCGAAGTCGCTGTAGGTG
TCGACGGTGACGATGTCGCCGCCGTTGCCGGATTCCGCGCCGTCGGCGGCCTCGACGATG
AGCACACCATCCTCGATGCGCCAGCCGCGCGTGGGGAAGTGGTCCAGCCGCGCTCCGCGC
CAGCCCTCCGTCGTCTGCCCGTCCCACAGCAGCCGCCAGCCGTGGCGTTTCTCCCAGTCC
GTCAGCGTGTTGGTCAGGTAGCTGATCTCCGGCACGTCCGGGTCGACGGGCCAGCGCTCC
TGCTCCAGGTCGGTCGTCTTGATGCGGATGTTGCGCCAGCGGACGGTCGTGCCTTCCTGT
TCGGGGCGGCCGATGCTGTGGACCTGCAGGGCGATGAAGCCCTCGGCGGTCATGTCGTCG
ACGAGGTTGGCCGCCATCTGTCCGTTGACCCAGGTGCGGATCGTCGGGCCGATGGCTTCG
ACGCGGATGGTGTTCCACTCACCCTGTCGGAAGGCAGCCTGCCCCTCGGGGTTGCGCGAG
AGCGGATAGAGCCAGCCCCGCCGCGCCTCGTCGTAGATGCCGCCCGTGTAGGCCCGCGGG
CTCGGATCGAGTTCGACCTGGTAGCCGTGGACGCGGCCGTTGCGATACTCCGGCGTGGAG
AGGCTGCGGATCTGCACGCCCGAGTTGAGCCGCGGATCGACCATCACGTCGTACTCCAGG
ATGAAGTCACTATAGTTCTGTTCGGTGCACAGGAAGCTGTTCGGGGTGTTCAGCTTCGAG
ATGCCGACGATGGTGCCGTTCTCGACGCGGTACTCGGCCTCGCCGTTGCGCTGAATCCAT
CCGTCCAGGTTTTCGCCGTTGAAGAGCATCGTCCAGCCGTTGGCATCGTCCTGTGTGGGG
GGGGCTGGCCGGGTGAAGCCGGCGGTCAGGCCCACGAGCAGCAGCGTCGTGGCAAGGAGT
AAGGATCGCATGGGTCGTAGAGGGGATGAATGAAGAGGACCAGCGCGCCGGGAGCGCTTC
CGGGTGTATTCCTGAAAAGTAGGTATTCCGGGGGGTAAAGTGCCACCCTTCGATTCGTCG
TCTCGATGCCGCCGGAACCCTCTTCGGCCTCGCTGGATCGAAGTCCCCCGTTCCCTTTCC
AGCCACGATCCCACACGCCATCATGCACACCCGTCAACTCGGTACCAGCGATCTGCATCT
CACCACGGTCGGCCTCGGCACGTGGGCGCATGGCGGCTCCGGCTGGCGCTTCGCCTGGGG
GCCGCAGGACGACCGGGAATCCATCGCCGCCATCCACCGGGCGCTTGACCTCGGGATCAA
CTGGATCGACACCGCCGCCGTCTACGGCTTCGGCCATGCCGAGACGGTCCTGGGCCGGGC
ACTTCGCGAACGCTCGGACCGGCACGACGTCATCGTGGCCACCAAGTGCGGTCGCGTCTG
GGACGAGGGCAACCCGATGCCATACGGACGGCTGACCGCCGCCAGCGTGCGCCGGGAGTG
CGAGGACAGCCTCCGCCGCCTCGGCATCGACGTCATCGACCTCTACCAGATCCACTGGCC
CGACCCGGAGGCGGACATCGAGGAAGCCTGGACGACCATCGCGGAGCTGATCGAGGAGGG
CAAGGTGCGCTACGGCGGGGTGTCCAACTTCAACGTCGACCAGATGGAGCGCGTGCGCAG
GATCCATCCCATCACGTCGCTCCAGCCGCCCTACAGCATGCTGCGGCGCGACGTCGAGGC
CGAGGTGCTGCCCTACTGCGCCCGGCACGGGATCGGTGTGATCGCCTACAGCCCGATGCA
GGCGGGGCTGCTGACGGGCAAGTTCTCGAAGGCGACCGTCGAGCGCCTGCCCGAGGACGA
CTGGCGCAAACGCTCGCCGTTCTTCACCGAACCGCAACTGAGCGCCAACCTGGCGCTGGT
CGAGAAGCTACGCCCGATCGCCGAGCGCCACGGCCGGACGCTCCCGCAACTCGCCATCGC
GTGGGTGCTGCGTCGGCCCGAGGTCACGGCTGCCATCGTCGGGGCGCGCCGCCCGGCGCA
GATCGAGGAAACCGCCCCTGCGGGCGACTGGCGCCTCGGCGAGGAGGACATCGCGGAGAT
CGACGCGCTGCTGGCGGAACGGGACGCGGCGCTGGCGTAGCGGCAGGGGCGGGGCGAAGG
GCGAAGGTCGCCCTTCTGCTCATCCCGTTCTGCGCCGGCCACCGGTGTTGAACCGGACGC
ACGCCTTGCCGAAGTAGATCAGGTCGCCGTCCTGGAGGGCAACGGGTTGCTGGCGGACGG
CGATGGGGACGTGCAGGTGCGTGCGGACGACGGAGGTGCCCCAGGTGCTCTGGTCGTCGT
GTACGCGGAAGACGCCGGCGGCCTCGTCGAAGCCGATGCGGGCGTGGATGCGGGAGACGG
TTTCGAGGATCGCCCGCTCCTCGGGCGGCAGCGTCTCGTCTTCGTAGTCGGCGAAGGCGA
GGGCGTTGCGCCGGACGATCCGGCCGCGCTCGTCGACGACCTCCTCCAGCCGCCCGATGG
TGAGGGTCTGCCGGCTTTTGACGACGTAGCGGGTCTTCGGCGTGCGGCCTTTGAGGACGG
TCAGCGTGGCGGTGGTAGCCGTCCGCCGCCGGGTGAACTCGACGTAGAACGGCCGTTCGC
CAAAGCAGCCGGTAAGGCGTTCGGGAATGCTCCGGTAGAAGCGCCAGCGCACCTGCAGCG
GCTCGGGCACGGGGATGCGGGCGTCGGCCAGGCGGCGGTGGACGGCGTCGCTGAAGGGTT
CGTCCGGGCCTTCCAGGGCCGCCTCGAACAGGTGCCGGGTGCGGTTGGATTCGGCCAGCA
GGTGGATGGTGAGGCGGTTGAAGGCGAAGTGCCGGCGGTGCGGCTCGGCGGCGCGCTCGA
CGTCGTCCAGGATGGCACGGCGGAACTCCAGCGGCTCGGCCGGGGCACGCTGGAACAGGG
CGCGCACGCGGGTGAGGCTCCGGTCCAGCAGCGTCGACGGCTCGGGGGCGGGCAGGACGT
CTCGTTTGCGTTGCACCTCCTGCTGCATCATCTCCACGACGTGCGGCTCCAGGCGGTCGG
CTTCGTCGTGAGCCCCGATGGCGCGGAGCAGCAGGATGGCCGTCTCCAGAGCCCGGCGCG
TCTCGGCCATCGTCAGGTCGCCCTGATGGGCCCAGGTCTTGCGCACCTCCCGGAGCAGGC
TCACCCGGCTCCGCCCCTCGTGCCCCAGGTCGCGGAAGACCTTGAAGAACTGGTCGTAGA
TGATGGCCAGCAGGTCGCTCGTGTCCCAGGTCGAGGGTGGGCGGCCGTGGAGGATGCCGC
GGGCCACCCGCTCCCACCGGTCGCCGTGAACGGCCCGCATCTCGCGCTCCACGTAGGGGC
GCAGGACCCGGTAGAGCACATCGAGGGCATCGCCGACGAGCGCGCGGTGCGTGGCCATCT
GGACGGCGGTGGATTCGGGGGAGGACTCAGGCATGGCGTGTTACGTCGATGACAGCGTTG
GGTTTGGCGTCGGCCCTTTCTCTCTTGCCGGGTTCCCTCACGGCTCCCACCCGATCAGCC
CCAGTTCGGCGGCGGCCTCGAAGATGGCGCCGGCCAGGGGGGCGGCGACCCGGCTGCCGG
TGCCCCCTTCCTCGACGAGGACGGCCACCGCCACGCGGCGCGTGCCGTCGGGCACCGGGC
CGTACGGGGCAAAGCCGGTGAACCAGGCATGGTTGACGGTGACGAGGGTGCGCCGGCCCT
CGCGGACGACCCCCTTGCGCTCCTCCGCGGTGCCGGTCTTGCCCGCGATGGGCACGGCGG
CGTCGTGGAGCCGGTAGGCCGTGCCCTGCGGGTCCGTGACCACGCGCCGCATGGCACGGG
CCAGGAGCCGGGCCTGCCCGGGCGTCAGCAGCCGGACGGGCGCCCCCGCTGTGTCGGCCT
CGACCCAGTGCACCGGCGGCCGCCGCCCGTCGCCGGCGATGGTGGCGGCCACCAGAGCCA
CCGGCAGCGGGCTGGCCGTGACGGGTCCCTGCCCGAAGCCGGCCTGCCGCAGGTTGTCCG
GCTCCAGCAGCAGCGCCCGTTGCTGGCGTGGTGTCAGCCCCGGCGGGCCCAGCCCGAAGC
CGAAGGCGTTCAGCATCTGCCACAGCGCCTCGGCCCCGACGACCTCGCGGGCCAGGGCGG
CGAAGTAGACGTTCGACGAGCCCGTGATCGCTCGCTCCAGGTCCACCTCGCCGGTGGGTT
CGCCGCGCCGGGCATAGCGATCCCCGGCGTGTACCCGGACCGTCCATTCCGGCACCGCCG
GGTCCTGCCGCAACGCGGCCATCGCCGTGACCAGCTTGAAGGTGGACCCCGGCGGCTTGG
CGCCACCGCCAAAGCCCCGGTCGAAGACCTGCGGGTCCCGGTGGGCCGCCGAGGGTGCGG
TGAAGGCCGTCCGGGGCAGGGGGGTGGTGACCGAGGCCAGCACCGCGCCGGTGGCGGCAT
CGAGGACGAGGGCCGAGGCGGTCAGGCTATCGGGCACCCGTTCTTCGAGCAGCGCCGCCA
CGCGGGCCTGCAGCCGCATGTCGACGGTCAGCCGGAGGGTGCGGTCGCGGGCGATCAGGC
GCCGGGCGGCCGGGTGGTCCGGGCCGTGCCGCACCAGCGGCACCAGCTCGGCGTAGTCGT
AGCGGACGATCGGTTCGGGGGCGGCCGTGGCGGTGCGTTGCTTGCGGACCGGGCGGGGGG
TGTTGTCGTAGCCGCGCAGGTGCGAGAGGAAGCGATGCTCGGCGTAAAGGCTGTTGTCCG
CGCCCCATTTCACGCGGGAGCGCACGTCGCCCAGCAGGTAAAAGGTCAGCGCCTCGAACG
GGTAGTAGCGTTCGGCGGCCCGGTCCAGCGAATCCAGGGACACCCCGAGCGCGGCGTAGG
CGTCGCGGAACCGCTCCAGTTCGTCCCAGCGGCTCGAGGCGAGGGGGAGGCCGTGGCGGT
CGGTGATGGTGCCGCGCACGAGGTGGCGGCGGGCGTCGAGCAAGCGAGGGTTGTAGGTGA
AGCTTCGCGCGCCGTCGCTGCGCAGCACCAGCGCCGGGCGGATCGTCCACGCATCGGCGG
CGACGACCTGCACGTAGGCGCTCTTGGCCGCCAGCACGCCGAGCAGCAGCAGCCCGCTGC
CCATGAGCACCCGCACCGGCCCGCGGAAGTGCCGCCGCTGCGCCTCGGCCTGGACGTCCG
CCCCGGGCCGCGCCGACAGGCTCAGCAGCGCGCCCATCATCGCACAATGCGCCATCATGG
CCGACTTGCCGTAGCTCAGGAACGGGGTGACCACCCCGGACAGCGGCACCAGCCCGAGCC
CGCCGCCGACGATCAGGACGATCTGGAACAGCAGCACCAGGGCGATGCCCAGGCCGAGGA
ACAGGCTGAAGACGCCGCCGGCGTGCAGGGCGATGTGGAGGCTGCGGTGGAGCAGGAGGG
CATAGAGCCCGAGGACGGCCAGCAGCCCCAGCAGCCCCAGCTCCTCGCCGAGGGCCGGCA
GGACGAGGTCGGTGTGGGCGGCCGGGATGTAGTGCGGATGACCCCGGCCGAGCCCCTGGC
CCGTCGCGCCGCCGGCGGCCATGGCCCAGTGGGCGTGCGCCAGATGCTCCCCGCCCTCGA
CGAAGTTCTCCCACGGCGAGAGCATCATCTCGACCCGTCCGGCGACGACCGGCACGGTCT
GCGTCGTGTAGGCCAGTGCGAAGGCGGCGGCCAGCAGCAGCACGCCGGCCCCGACGGCCA
GCCAGCGCCGCCGTGCGATGCCATAGAGGCCGAGGAACGTGCAGCCCATCACGAGCGCCG
GCCCCATGTCCCGCAGCAGGTAGAAGCCGCCCAGGGCCACGAGCACGCCGCCGGCGACGG
GCACGAGGTAGTCGTACCGCGGCAGGTGCAGCCGCTGGAGCCAGCGGGGCAGGCCGTCGC
GCTGTTGCAACTCGCGCAGGCAGAGCCAGTGCCGGGCGAAGTAGCCGGCCAGGAACAGCA
GCAGGCACAGCTTCACGAACTCGACCGGCTGCAGGGTGCCAATCCCCGGGAGGGTCAGGT
TCACCCGGGCGGTGCTGCCCGTGGGGCCACGGCCGAAGACGAACAGCAACGCCGCCAGGC
CGAGCCCCAGCCCGAGCCACCAGCCGGCCCGCCGGCGCCAGAAGGCCTGCTGGAAGTCCA
CCCGACTGACCAGCGCGAGCAGCAGGCATCCGGCCAGCACGCCACCGACGAAGCCCTGCG
CTCGCATCAGGTCCCGGAGCGGATCGGGGAGGCTGAACATGAGCAGCAGGCCCAGCCCCG
TCAGCAGATGGAGCAGGGGGAGCAGGAAGGGGTCCCCCGGAACCGTCGCGCGAAGCCGTC
GGCATGGACGGCGTAGAAGCCGAGGAAGAAGAGCCCGGCGAGGATCCAGAAGGTCCAGCG
GTAGCGGCCTGGCGAGCGCACCACGAGGCGGGGCTTCAGACGCTGGAAGGCCGTCATGCT
GCCCAGCAGCGGCACCGTCGTCGCCGATCCGGCGTCCGCCAGGCGGCTGCGGAAGACGTG
TCCGCCGCGGGCGGCCTGCTCCACGGGCACCGCAAAGGCCGCCGTGTTGAGCCGCCCCAC
GTTGGGCAGGTGCCAGCCCGGGAGCCGGTGCTGTGCTCGCAGCCGCGACAGGACCTCGAC
CGTGTGCTCGGCCGCCAGCGCCTGGTCACGGGGGTCGGGGTAGAGGGCGGCGAAGACCGG
GACGAGCGGTGCGCTGCGCGTGAGGGTGCTCAGGTTGACCACGTCTCCCGCCGCCAGCAG
GGCCTCCGTCTCGTCGAAGGTGCGCGTCTTGGCGCGGTAGGTGAGCAGCAGGCCCATCAG
CAGGATCAGCGAGGCGGCCAGCAGCCAGCGGCGCTCCTGCATCCGGCGTTGCAGACCCTC
CCAGGCATCCGGGTCGTGCCGAAACGAGTGTGGCATGGCTCCAGGGCGGTTGGTGGATGA
AGCCCGTGCGACGGCCTCCGCGAACCGGGGGCCCTCGACGACGAGGGCTGTGATGTTGTC
GTAGCCGCCGGCAGCCCGCGCCTGTGCGATCAGCGCCCGGACGGCGGCCTCGGGGCGACC
GGCGTGCGCCAGCACGGTGGCGTGCAGCACGGCCCCCGGCACCAGGTCCGTCAGCCCGTC
CGAACAGAGCAGCAGCGCCCGCTCTTCGGCGAAGGGCAGGTGGTAGACGTCGATGAAGTC
GGCGTCGTCACCGTGACGCCAGGCCGAGCCCAGGTCGCGCAGGATCTCGTGACGGCGGGG
GTGCGCCATCGCCGCCGTCTCGTCCAGGAGGCCGTCGTCCTCCAGACGGCCCACCACCGA
GTGGTCCCGCGTGACCTTGCGCAGCCCGTCCGCCGAGATCTCGTAGAGCCGCGTGTCGCC
CACGTGGCCGACGGTGACGCTGCGCTCTCCGACGAGGGCGATGGTGAGGACGCAGCCCAT
GCCGGCCAGGGACGGGGCGGCCTGGCTGCGTTTGAATACGGCATTGTTGGCCGCGGCGAT
GGCGGCCCGCAGGCGGGCTTCCGCCGGCCCCTCGGCCGATGCCAGGCGGTCGCGGAGGAC
GGCCAGGGTCAGGTCGGCCGCGAGGTCGCCCGCGGCGTGGCCCCCCACCCCGTCGATGAC
GAGGAACAGCCCGTGTGCGGCGTCCGCAAAGACGCGGTCCTCGTTGTCGCTGCGCACGCA
GCCGGGGTCCGACGCGCCCGAGGCGCGCAGGCGGGGGGAGGGGGGCGTCATGCCGGGGTG
TCAGCCGAGGGGGTGCTGGAGGATGGCCCGCGCGAGGCGGAGCATGAAGACCAGCAGCAG
CGCGAGGAAGCCGTAGTGCCCGAGGTCCGTCATGGCGAGAGCGCGTCGAACTGGATGAAG
ACGGCATCGGCCAGCCCGATCTCCGCCGAGCCGGGCAGGGGGTGCCACAGGGGTGCAGCC
GTTGTGTCGCCGCCGGTGGGGACCCGGGTCCCGTTGATCGTCACCCCGTACTGGCTGACG
TCTCGGAGGGCGAAGGCGCGGCGCTCGGGGTCGTAGCGGATCCGCAGGTGCTCCCGGGAG
ACGTCCGGCAGCGTGTCGAGAGCGATGTCGAGGTCCCGCGGGGTGTCATCCCGCCGGCCA
ATGACGATCTCCTCCTTCTTCATGTAGTAGACGTGTGCGCCGCGGTGGTCCTCGTAGCGG
AGCCGTGCCAGGGCGTCCCGCCGCGGCAGCACGTCCGCCGTGGCCCGCGAGGGAGCCGAC
GGGCGCGAGGCCGTCAGCACTGTCTCGAAGCGCCCGTCGGGCAGCATCGTCGTGCGTCGC
CGGATGTGGACGGTGGGGCGGCCGCGGTAGGCGGTGCGCGGGGTGGTGCCGAAGTCGGTT
TCGACGGCCAGGTAGCTCGGTTCGGCTCCGGGTTCGGCGGTGACGGCGAACTCGATCTGC
CAGCGGCTCGCCGAGCGTTCGAAGACGCGCCCCTGCGGGGTTCGCCGGGCATAGCGTTCG
GCCGAGAGCAGGCGCCCGAGGGCGTGCCAGAGCCGCTGCATCCAGCCCTCCAGGCCGTCG
GCGCGGCGCTGGTTCAGCCGCTCCAGTTCCTCGTCCAGACGCGTCTCTGCGTGGGCTTTG
ATGCGGGGGAACAGGGGTTGGAGCGCCAGATAGGCCTCCGGGTGGACGTAGACCTCGTAC
TGGGCCGGGACCAGCACCAGATGTTCGTCCAGCGGCTCCTGGGCGTCGTACATGGCCTGC
AGGATCCCGTCCAGGATGTTCCTGGCGGTGGGTCGCTCCCGGGTGGTCATGGCATCGGAA
GGGAAGGGGAGAGGGAGGCGGGGCAACGGGGTGCGGCATGCACGGCCCCGGCGGTTGTTC
CCGGGTTGCCGGGCGCCGTTCAGCGGTCGGTGTAGAGGGCCAGCCGCTGCCCGACGCGGA
TGCGGTCGGAGCGGAGGGCGTTCCAGGTGCGCACCTGGGCCACGGTGGCCCCGTGAGCAC
GGGCGATCTCCGTCAGCGTGTCGCCGGGCCGGACGCGGTAGGATACCCACCGCCTGGCCG
GGGTATTGCCGGCGGAGCGGCCCGGATACACCGTCAGCCGCTGCCCGGCGCGGATGTGGT
CGCCGGAGAGGTCGTTCCAGCGGCGCAGGTCGGCGACGGAGACGCCGTAGCGGGCGGCGA
TGCGCCCGAGCGTGTCCCCGCGGCGCACGCGGTACGTGATGCGCTCGCTCTCCCGGGCGG
CTGTGCGGACCGGCGGGGTGGCCGATGAGGCCTGGCCGGTGTAGAGGGTCAGGTGCTGCC
CGGCGCGGATGTGGTCGCCGGAGAGGTCGTTCCAGCGGCGCAGGTCGGCGACGGAGACGC
CGTAGCGGGCGGCGATGCGCCCGAGCGTATCCCCGCGGCGGACCTGGTAGCGGATGCGGC
TGCCGGAGGCCCCGGTACGGGGCGTTGCGGCCCGGGAGGGGCGCGCCTCCCCGGAGGCCG
CCGGCGCGGTAGCCGGGGGCGTCTGCGTGGCGGCCGTCGTGGCCGGGGCGGCGGGCCGCT
CCACCGTCGCCGCTGGCGTGTAGGCGGCGTACTGGATGGGCACGTAGAGCGACTGCCCCT
CGCGGATCAACGAGCCCGAGAGGCCATTCATCTCGCGCAGCGCCTGCACGCTGGTGCCAT
AGCGTGCGGCGATCTTGCCCAGCGTATCCCCACGGCGGACGCGATACTCGGTCTGTGTCC
GCCGCTGCTCGGGTGGGAGTGCGGCATAGGCCTGCTGGAAGCGGTCGAGCGTGCCCGGCG
GCAGGCGCAGGGCGTATGGCGTGCGGGTCGGGGGCGTCGTCCATTGCCGGATCTCGGGGT
TCAGCGCCCGCAGCATATCGACGGAGGAGCCGGCCAGCTCGGCGGCCTGCCGGAGGTCCA
GCATGCCCTCGACCAGGGCCACGTCGTAGTGGTACCGTGGGCCGGGGTCCACGGCCGGAA
GCCCGAAGGCATCCGGGTTGGTGAGCAGGAGCGTCGTCGCGATGAACATGGGGACGTAAT
TGCGCGTCTCGCGCGGCAGGTAGGGATACAGGTCCCAGAAGCTGAGCGGGCCGTCCGGCT
TGTCGGCGCGCGCGCGTTCGCGGGCGCGGCGGATGCAGCGCGGGCTGCAGTTGTAGCCGG
CGATGGCCACGTGCCAGTCGTCGCCGTACTGGTGGTAGAGGTCGCGCAGGTGGCGGGCGG
CGGCGCGGGTGGCCTTCTCCGGGTCCTGCCGCTCGTCGATCCAGTGGTTGATCTGCAGCC
CGTAGGCCCGGCCCGTGGCCGAGATGAACTGCCACATGCCCACAGCCGCGGCGTGGCTGC
GGGCGCGGGGGTTCAGGCCGCTCTCGATCATGGCGAGGTACTTCAGTTCCTCCGGCACCC
CTTCCTCCCGCAGGATCTGCTCGATCATCGGGAAATACGTGGCCGAGCGACTCATCCAGC
GATACAGATGCTTCTCCGGCGAGCGGAGGAGGTACTGAATGCTGCGCTCGACGAGCTGGT
TGGTCGGCAGCGGGATGGTGGTGGCCACCGGGGTCAGCGCCGGCAGCCGGACGTTCTCGA
GCAGCGGCTCGTCGAGGTCGTTGAGTGAGGCGAAGGCGGCTTCGCGAAAGGCGAAGATGT
CGCCGTAGGCCGTCGTGAGCGTGTCCGAGACGCCGTAGTATTGTTCGTAGGCGGTGATGA
CAGAGCGGTACAGCTCCCGGAGTTCGGGGTCCTCCAGGGCCGAGGCGTCGCGGGCCAGCC
GGCGAATTCCGTCCATGGCGTCCTCGAGGGCCTGCTCGACGGCTTCCGGCTCGCCTACGG
CACGGGCGCGGTTCATGCGTGCCATGGCGTCGTAGATGTCGGCCTGGATGGCGTGGGGAT
TGGAGGAAGGGGATGCAGCGGATGAAGCCGCCGGCTCCGTCTCCGGTTCCGCCTCCGGCG
GCGCGGCCACCCGGGACGCCCCGCTGCACGCCGGCAGGCTCAGCAGCAGGGCGGCGATGA
TCCACAGGCCCACCGGGCGCCGGCCTCGCCGCCCCTCCGATGCCAGGTCGCTACGATGTA
TCATGACGCTGCGCGTGACGGTGAGGATGATCCAACCCGTCTCGCCCACGTTCAAACGCC
GCACCGTATTCCCGGCCTACCCCGCCCGGGAGCGCAGACCGCGGAATGCGTGCCGTTTGC
GGGGTTCAGGGGAGGATCCCCGGCCGGGGAGGGATATCCGGCGGGAAGGATCATGCGCCG
GAGCCGAAGAAAGGTTCGTCGCAGCCGGCGCCGTCCGGGGACGTGCCTACCGTTTCACCC
ATTCCTGGAGGGTACGGTCCGTGACGTCGCACAGCTCCTGGGGGCGGCGGCTCTGGGCGC
GGGCGATCCGGCGGATCTCCTCGGCCATGTAGCGGCGCAGGGCGCGTTCCACCTCCTTCG
TGGGCAGGAGCGCCCCGTCGGGCAGCAGCCCGTCCAGCGCTTCCCCGCCGGCGAAGGCCG
CGGCAACGGCTTTCGCCAGGTCGCGCCGGTCGGTGGCCGCCTCGCCCCGGGAGAGGGCGT
CGGCGAGGGCTTCCTGCACCAGCGCATCCACGTCCTGCTCCGCCCCGGGCTCGTCGAACA
GCGCGGCGATGAGGTGATACGCCACGCGAAAGAGGTCGCGCAGGTTGCCGGGCAGGGGGT
GCTGCCGCAGGTGGTCGACGATGCGGCGGTGGTGGGCGTCGTCGAGCCGGACCTGCTGCG
GGGGGACTTTGCTGCGTCGGAGGGCCTGGCGGTAGACGTGATCCCAGAGCCAGGGGAGGT
CGTCGCGGAGGGTGCGGAGGGCCGGCACCTCCAGGACGAGCACGCTGATGCGGTCGAGGA
AGTCGGGATCGAGGCGTTCCTGGAGCGCCGCCCAGGGCAGGTTCGTGGCCGAGAGCAGCC
GGAAGTCGCTTTTCTCTGCCGTGCGGGCGCCCACCCGCGTGAAGCGTTTTTCTTCGAGGG
CGCGGATCAGCAGCCGCTGCAGGTCGCGCGAGATGTCGCCGATCTCATCGAGGAAGAGGG
TGTCGTTGTCGGCGGCGTGGAGGAGGCCTTCGGTGTCCTGCCGGGCGTCGGTGAAAGCGC
CTTTGACGTAGCCGAACAGCTCGGCGCGCATCGTCTCCGGGCTGTACTGGCTACACGGGA
CCGAGGGCCAGGAGCCGTCCTTTTCTTCCTGGCGAAACGGGCTGTTGCTACGGATCCAGG
AGGCCAGCGTCGTCTTCCCGGTGCCGCGTTCGCCGAGGATCAGGATGGGCACGTTGAGCT
GGGCGAAGCGCCGGGCGCGGGTGTAGAGCCGCTTGAGGGCGTCCGAGACGAAGTAGCGCG
GGTCCATGAAGACGGTCTCCTCGGCGGAGGCGACCTGCCGGGGGCGGGCTCGCTGGAAGG
CTTTGTAGAACGTCGGGATGTCCAGGCTCACCGGGACGACGGCCGGGCGCCCGGCGCGGA
AGGCGCGGCGCAGGCTCTTGACGACGGCGAACGGCGGCCGCACCAGGCCCATCTCGGCCA
TGAGCACCCAGACGGTCTGCATGGCCGGGGTGCCGGGGCTGATGTGGATGACGAGCGGCG
CCCCGGGAAACCGGTCGCGGATCTCCTGGACGGCCGGGTCGAGGAACTCGAAGAGCCCGC
GGTGGTCGGTCGGGTCTTCCCCGTGCCAGGGGCGCAGTTCGACCTGGATCGGGTCGTGGG
CGCTGAGCTTCTCGATCTCCTTGCGCGTGGCCTCGGCCACGGCGAAGTCTTCGTGCCCGC
GCGGCTCGTGGCGGGGTTTGCGATAGAAGAGCACGACGTGCCGGATCGCCCGGCGATAGG
GCGATTCCGGGTCGAAGAGGAGGGTCAGCGTGGGGCCAGGCTCGGCCCGGTCGCGGTCAC
CGCTGCGGGCATACGGGTCGGTTCGCAGGTCGACCCAGGACAGCAGTACGCCGGGCGGGG
ACGAATCGGGCATGGAGGAGGGTGGGGTACGGTGGGGATCAGCGGGAGGAGGGGCGGAGG
CGCAGGACCCAGGTGGCGTGGGGCAGGCGATGGCCGGCCAGGCGCTGCCGGGCCTGCATG
GCGTCCGGCTGCCGGGCGAACAGTCCGACGGCAACGCGGTAGCGGGGTTGCCCCTCGGCC
CAGCCCGGGACGATGCCGGTCCGGAAGCCGTCGGCGCGAAGCGAGGCGGCGATCTGTTCG
GCTTCGCGGCGGTCGGTGCGCGAGGCGACGATGAGCGTCCAGCCGGCGGCGTCGAGGTCC
AGCGGAGCCGGGTCGTAGAGCGCGGCCTCGAGGGCCGGCGCGAGGGCGGCTTCGACGGAC
GGGGAGCGAGTGGCATCGGTGGTGGCCGGTGGCGGCGAGGCCGTCGTACGCGAGCGTACG
GGAGGGGAAGGGGCCGGCTCGGTGGCGGCCGTCGGGGCCAGGCCGGCCTGCTGAGGGCCG
GGGGAGCGGGGGACCTCGTTCCACACGAGCAGAGCCACGACGGCGGCCGCCGCGGCCCAG
GCCAGCGTCCGGCGGAGCCGCGATGTATGGGGCCGCCGGGGAGGCTTCGCCGGCCACAGT
CGTACTGTGCCGTCCTTACTGCCGGAAGCCAGGCTACGACCGTCGGGGCTATAGGCCACC
GTCATGACCGGGGCGGTGTGGCTGTCCATCGTCCGCACGAGGCGCCCGGTCGTGGCGTCC
CAGACGCGCACGCGATGGTCCTGTCCGGCGGCCGCCAGGTGCCGTCCGTCGGGGCTGAAG
GCCACGTCCATGATCCAGGTGCTGGCGCCGTCCAGCGTGCGGCGGAGTTCGCCCGTGGTG
GGTTCCCATAGCCGCAGGAGCCCGTCGGCCCCGGCCGAGGCGAGCAGCTGGCCGTCGGGG
CTGAAGGCCAGGGCGACGGTCCAGGTGCGGTGGGCTTCACGGGTGTGCAGCAGCTCGCCC
GTCACCGGGTCCCAGAGTTGCAGGATGCCGTCGGCCCCGGCCGAGGCGAGGCGGTGCCCG
TCGGCGGCGCAGGCCACGGCCATGATGTAGCCACGGTGGCTCAGCAGGGAGCGCACGAGC
GAGCCGGTGCGGGCGTCCCACAGGCGGACGACGCCGTCCGCCCCTCCCGAGATGAGCGTG
TGCCCGTCGGGGGCGTATGCGACGGACATCACGAGGGCGGGATGGCCCTTCAACGTGTTC
CGGCGGGCTCCCGTTCGGGCGTCCCAGAGGTGGACGTGGCCTCCGGCATCGCCGGTGGCG
AGCGTCAGCCCGTCGGGGCTGAACGCGATCGAGAGCACGTTCTCGTCCGGGACCTCGATA
GCATGGAGCAGCCGGCCGGTGGGCACGTCCCAGAGCCGCACGACGCGGTCGGCGCCGGCC
GTGGCGAGGCGGTGGCCGTCCGGGCTGAAGCGGACGGCCACCACCGGCTGCGGGTGGCTG
ATGATGGATAGCTGTGTCGGCGCGGTGGCGGGCGCCGGCGTCCCGGTCGCAGGGCGGGGA
CGGGCGGCGGGCCGCGCCGCGTCATCCGGCGGGGGAGTGGCCTCGGAGGCCTCGGGGCCG
CCGGCCTCGGAAGCCGGGTGCAGGGCCTGCAGGGCCTCGGCGAGCGCCCGCCCGGAGGGG
AATCGGTCCTCGGGCCGCTTGGCGGTGCAGCGAGCGAGGATCTCCACGAGCGCGTCCGGG
ATCTCCGTGGCGACCTCCCGCGGGTCCGGCATCGGGGTGGCGACGATGTGCTGCATGAGC
GCCGTCAGGTCGGCCAGGCTGGCCCCGGCCCGCTGGAACGGGACGGTGCCCGTCAGGCAT
TCGTAGAGCACCACCCCGAGGCTGTAGAGGTCGCTGCGGCCGTCGAGGTCTCGCCCTTCG
GCCTGCTCCGGGCTCATGTATTCCGGCGTGCCCATCCCGCCGTGCGAGATGCGCGGCAGC
GTGGCAACCAGCGCGATGCCGAAGTCGGCCAGCACCGCGCGACCGTCCGGGCCGAGGATG
ACGTTGGCGGTCTTGACGTCGCGGTGGACGATCCGGTGGCTGTGGATGTGCTCCAGCGCG
TCGGCCAGCTCGATGCCGAGGCGAACGACCTCGGCCACGCTCAGCCGCCCGCGGCGTTGC
AGCCGCTGCTCCAGCGTCTCGCCCTCGATGAACTCCATGACGAGGTACGGAAAGCCGTGC
TCCACATGGGCATCGTAGACGGCCGCCACGTGCGGATGCTTCAGGCGAGCCAGCGCCCGG
GCCTCCCGGCGGAACCGCTCCAGCGCCTCCTCCTGGTCCTGGAGCCCCGGCGGAAGCACC
TTCAGCGCCACCCAGCGGTCGAGGTTGACGTCCCGGGCGCGGTACACCGTGCCCATGCCG
CCACTCCCGATCTTCTCTTTCACCTCGTAGCGCTGAAAGACGGGCGTTCGTATCGTTTCG
GCCATGATGCGTCCTGGAATGCCGACGGCGTTGCGGCCGGGATGCGCCCGAAGCGCCCTC
CGTGGGCGCCAGGCCGTCCGGTGGGGCGTCTTTCGGGTCGATGAACGGAAGGTTGCACGC
CCGGAGGACTCCATCGAGCGGCTCCCGTCCATGAAATGCCGGGAGGGCGGTCCGGGTTCT
GTGGGGCTGATCCGCCGGGCGAGAACGAAGCGGCCACCCGCGCCGCCCATGGCCGTGGGC
GTCTTTCCGTCTCCTGCGCCCGCGGCCGCGCCGTCCTCAGCCCAGCAGCCGCTTCAGCAA
GAGCACGATGGCGATCAGGATGATGGCCCCCAGCACGTTCTGCATGGCCCGGGGCGAGAG
CTTCCGTGTGCCGAGGTAGGCGCCGATCAGTCCGCCGAGGAGGACGGCTGCGATGAGGGG
GAGCACGTCCGCCCAGGGAACGGGATGCTGCTGGAGGTGGGCGGTGAGGCCGGCGGCCGA
ATTGGCCCAGGTGAAGACGGCGCCGCAGGCCGCCGCCTCGCGTTCCGTGCCGAGCCCGAG
CATGATGATCAGCGGCACCACGTAGATCCCGCCGCCGATCCCGACGAGCCCGGCAATCAG
CCCGAGAACCACGCCCAGCCCGAGCGACACGGCGAGCTGCTGCCGGGGCGTCAGCGTGGC
CGTCTGCGTCAGCCGATCCCGCAACAGGATGCGCACCCCGACGACGGCCAGCGTGCCCAC
GAGCAGCCAGTAGAAGGGTTCCTCAGGCAGTTCGATCCGCCCGCCGAGGTACGATGCCGG
CACGGACGTCAGCAAAAACGGGAGGATCAACCGGAGGCGGCCGTGGCCCTGCTGCAAGAA
CGCAACGCTGCCGACCGTGGTGACGATCACGTTGAGGGCCAGCGACAGCGTCGGGATCAT
CTGGTGGTCTGCCCCGGCGATGGCGAGCAGCGCCGTGTAGGCCGTGCCACCACCCAGCCC
CACGGAGGCGTACGCGACCGTGATCCCGAAAAAGAGGATCGCCAGCACGTACGGAGACAA
CCACAGATCGTCCATGTGCGCGGAAGGAAGCCGGTTCGGAGAAGGGCACCGCGGGACGAT
ACGGCCCGATCCCGTCAGGTACAACCGGGGCCGGACGTCCGACGGTGGCGCGGGCATCAT
GTTGGCGGGAAGTCCGGGCTGTGCCCCTTCTCGTTCACCTGCCGGATGTCGGTCATGCCG
TTCAAAATGCTTCCCGTGTTGCTTCTCTGGATCGTTTTTGCCGTCCCAGCGGCCCAGGCC
GGGCAGGTTCGGCCCGACGCCCTGCCGCCGCGTCCATTCACGAGTGTGACGCTGGGACAG
AATGTGGCGGAATTTTTCTTCGCCCGCGGCGATTCGAACTTCGTCTACGGCTACGCCGGC
CCTGCGACGTCGCTGGTGGTGCGGGGAGACAAGAGCCGTGCGACGCTGGTGTTCGGCACC
CGCGCGGCGGACGTCGCGCAGCAGCGCCCCGGGCAGCGCTACCTCGATCTGTCGTTGCTG
ACGGGGGACAACCTGTATCTCACCCGTTCGGGCGATCCGGTGCAGGTGTCCGTCCCGCTC
CGGTTGCATCTGGCGTACCAGGGCCTGCAGGTGGATACCTCGCCGCTGGGTCCGGGTGCC
CGCCGGGTGCGGGGGCTGCATCTGGTCCATACGGGCGTCGGGGCCGGCGGCAGCGTGCTG
CTCCAGAGCCCGCCGGGGCTTCCCCTCGTGGGGCGTCGCGGGCAGGTCCGCGCCACGTGG
CTGACCACCCTGGGCGGCACCCGCGACGCCGAGCAGGAGCTCAGCGCCACGCGGTTCACG
CGGACGACCGACATCGACCTGGAAGTGCGGATCCACCGGGTGCTGGGCTCGGAGCTGGGG
CTGGCCGCCGGCTACACGTACCGGGCGCACCAGTGGTATGCCGGCTCGATGTCGGCCGTC
CGGGATGCCTTCGGGGGACTGCACGCCGCCTCGGTCGATCAGCGCGCCCGGCAGCACAGT
CTCCGGGTGGGACTCGTCCTGTAGGAGCGCCCGTGGAGCGACGCATCGAGACACCCCGGA
CGCACCGGGAGGCCCCGCCCCGGCTGCGGCTGTGCCTGACGATCTGGGTCGGGCTGCTCT
GGGCGATGGTGCCGGCAGCGGCCCCGGATCGTCCCGAAGCCGGCATGCGTCAGCCGGAGG
TCGTTCCGGCGGCGTCCCGCGCGACGGATGACCCGGCGGGCACCGCATGGGGCTGGACGG
CCGGGCCAACGACCAGCACCGGGCAGGAGGCCTCGCTCAGGAGGGAGGCGATGGCGGTGG
TCGGGTCGTCCCCGCTGGCGTCCGGCAGATGCACGACCAGCAGGTCGGTTTCTTGCGTGC
GGGCGACCTCCCGCCATGCCTCCGGTCCGGCTCCGTAGCGGTCGGCCACCGGGGCGTCTT
CGGCCGGGTGCGGCACCGCCAGCCGTGCCCCGTACGCCGTCGCCAGGGCCTGCGCCAGCG
TCACGGCCGGTTCATGCGCCTCCGCGGGGTCGGCCACGACGACGATGCGCTCGAAGGCGG
CACCCGGCGGGAAGCCGGGGGGACGGTCAGCACGGGACACGGGGCCTCTCGCACGACGGC
GAGCACGGTGTGGCCCGGGCGTCGCCGCGTCCGGCCCCGCCGACCCGAGAGGCCCATCAC
GATGAGGTCAGCTTCGCTTGCCCGGGCCTGGCGCAGGATGCCGGCGCTTACCGAGTGGCT
GTGGGGTGCGTCGACCGTGATCTGCACCTCGTCGGTACGGAGGCCCCGGAGCTGGCGGTC
GATCAGATCCCGCAGCATCTTCTCGGGCGACTCCCGTAGCACGGCCTGTTCGGGAGAGAG
CCGCAGCGGGCTCCAGGCATCGTCCTCCAGCGCCCGGCGGATGTACATCACCTGAACGGT
GGCGCCGTGCCGGCGGGCGAGGCCGATGGCTAGGGCCAGCAGATCCATGGCATCCTCCGA
CAGATCCGTCGGGACGAGAATCGTCTGGATCGGCTTCATAACGGCGTCCTCGATGCTGTC
ATGATAACGCGAGATGCGCGGACGGTGTGGAAACGACGTCAAGCGCTGCTCAAAGCGCTG
CTCAGCCGGTTCCTCACCGACAGTATCGCCACCTCAGCCGCGGTGAGTTGACAGCAGAAT
CCCCAACTCCGCGTAAGGAAATGAGCTACGCGAGGTCGGGGATGGAGGGCGATCGCAGAA
[truncated: 4,330,922 more chars]
