# Supplementary material for: Regions Enriched with Reverse Complement Triplets in Bacterial Genomes
Source: Int J Mol Sci. 2026 Feb 28;27(5):2301. doi: 10.3390/ijms27052301 (PMC12985086; doi:10.3390/ijms27052301)
Supplement: Supplementary file 1 [file ijms-27-02301-s001.zip › for_send/45/Spirochaetota/class/mirror.txt]

SMAX= 1549.00     KMAX=    1758   
NOM=     1     2     3     5     7     8     9    14    15    17
NOM=    18    22    23    24    28    29    30    31    33    34
NOM=    35    36    37    38    40    42    44    47    48    49
NOM=    50    51    52    54    55    56    58    61    64    65
NOM=    66    67    69    71    73    74    75    80    81    82
NOM=    85    86    88    89    92    95    96    97    99   100
NOM=   102   104   106   110   114   115   122   123   124   125
NOM=   127   128   129   130   131   132   134   138   143   144
NOM=   145   147   148   151   154   156   157   158   161   164
NOM=   165   166   167   169   173   174   177   178   180   182
NOM=   185   190   191   192   193   196   197   198   199   200
NOM=   201   204   205   207   209   210   211   212   213   214
NOM=   216   217   218   220   221   222   223   224   225   227
NOM=   228   229   230   232   236   238   239   240   241   243
NOM=   244   249   252   253   257   258   260   264   267   268
NOM=   269   270   271   273   276   277   278   280   281   283
NOM=   284   285   286   289   290   292   293   294   295   298
NOM=   299   300   301   303   304   306   307   308   309   310
NOM=   312   317   319   321   323   326   327   330   334   335
NOM=   336   338   339   342   343   347   350   352   357   359
NOM=   360   362   365   367   372   373   374   375   376   377
NOM=   378   380   384   385   386   388   389   391   392   394
NOM=   397   398   399   404   406   413   414   416   417   418
NOM=   419   420   422   426   427   430   431   432   434   435
NOM=   436   437   438   439   441   442   443   444   445   446
NOM=   447   453   454   455   458   461   462   465   466   467
NOM=   470   471   472   474   476   477   479   481   482   484
NOM=   485   487   488   489   490   491   494   496   498   499
NOM=   500   501   503   504   505   509   510   511   514   515
NOM=   516   519   520   521   522   523   527   528   530   531
NOM=   532   533   534   535   538   539   541   542   544   545
NOM=   546   547   548   549   551   559   560   561   563   565
NOM=   569   575   580   581   582   583   584   585   588   590
NOM=   592   594   596   598   599   600   601   604   605   610
NOM=   615   617   618   619   620   621   624   625   626   628
NOM=   629   630   631   632   634   635   636   639   644   645
NOM=   647   650   651   652   654   656   658   659   662   663
NOM=   665   667   670   672   673   675   676   677   678   681
NOM=   683   684   685   686   687   688   689   690   691   692
NOM=   693   694   698   702   703   704   709   710   711   716
NOM=   721   722   724   725   726   729   732   733   735   736
NOM=   737   741   742   743   746   748   750   755   756   757
NOM=   759   760   761   763   764   765   767   768   769   770
NOM=   771   772   773   774   775   776   777   779   783   785
NOM=   786   787   788   790   795   796   798   801   802   804
NOM=   805   806   807   809   812   813   815   816   817   818
NOM=   819   821   822   824   825   828   829   830   831   834
NOM=   838   840   841   843   844   845   846   847   848   850
NOM=   851   855   858   859   860   861   864   865   867   868
NOM=   869   870   874   875   876   877   879   880   881   882
NOM=   884   886   887   888   889   890   892   893   895   897
NOM=   898   900   901   903   904   905   906   908   909   911
NOM=   913   914   915   916   918   920   928   929   930   931
NOM=   932   933   935   936   937   940   941   943   944   945
NOM=   947   948   952   953   954   955   956   960   961   963
NOM=   964   966   967   968   969   971   972   973   974   975
NOM=   977   978   979   980   981   985   987   988   992   995
NOM=   996   997   998   999  1000  1002  1003  1004  1005  1006
NOM=  1007  1008  1009  1010  1011  1012  1014  1015  1016  1018
NOM=  1019  1020  1021  1023  1024  1026  1027  1028  1029  1031
NOM=  1032  1034  1035  1036  1037  1038  1039  1040  1044  1046
NOM=  1047  1048  1049  1051  1052  1053  1054  1056  1057  1059
NOM=  1060  1061  1062  1063  1066  1067  1068  1072  1074  1075
NOM=  1076  1077  1078  1081  1082  1083  1084  1086  1087  1088
NOM=  1089  1090  1091  1092  1094  1095  1096  1097  1099  1100
NOM=  1101  1104  1105  1106  1107  1108  1109  1110  1112  1113
NOM=  1115  1116  1117  1118  1119  1120  1121  1124  1126  1128
NOM=  1129  1131  1132  1133  1134  1135  1136  1137  1138  1139
NOM=  1140  1141  1142  1143  1149  1150  1151  1152  1153  1154
NOM=  1155  1156  1157  1158  1159  1161  1163  1165  1166  1167
NOM=  1168  1169  1170  1171  1173  1176  1178  1179  1180  1181
NOM=  1184  1185  1187  1188  1191  1195  1196  1198  1199  1200
NOM=  1201  1204  1205  1207  1208  1211  1214  1215  1218  1221
NOM=  1222  1223  1225  1226  1227  1228  1229  1230  1231  1235
NOM=  1236  1237  1239  1240  1241  1243  1244  1246  1247  1248
NOM=  1249  1250  1252  1253  1254  1255  1258  1260  1261  1262
NOM=  1264  1265  1266  1268  1270  1272  1273  1275  1277  1278
NOM=  1279  1280  1281  1282  1283  1284  1286  1288  1291  1292
NOM=  1293  1294  1295  1298  1300  1301  1302  1303  1304  1306
NOM=  1307  1308  1311  1313  1316  1317  1318  1320  1324  1325
NOM=  1326  1329  1330  1332  1333  1336  1337  1343  1345  1347
NOM=  1353  1354  1355  1356  1357  1359  1360  1361  1362  1363
NOM=  1365  1367  1368  1369  1370  1372  1373  1374  1375  1376
NOM=  1377  1378  1381  1382  1383  1384  1387  1388  1391  1392
NOM=  1393  1394  1395  1396  1399  1400  1401  1404  1406  1407
NOM=  1410  1412  1413  1414  1415  1416  1417  1418  1419  1420
NOM=  1421  1422  1423  1424  1425  1426  1427  1428  1429  1430
NOM=  1432  1433  1434  1436  1438  1441  1443  1444  1445  1448
NOM=  1451  1452  1453  1454  1455  1456  1457  1458  1459  1460
NOM=  1461  1462  1464  1465  1466  1467  1468  1469  1473  1474
NOM=  1475  1476  1477  1482  1483  1487  1490  1491  1496  1499
NOM=  1500  1501  1502  1503  1504  1505  1506  1509  1510  1511
NOM=  1512  1515  1516  1517  1521  1524  1525  1527  1529  1530
NOM=  1531  1534  1538  1539  1540  1542  1543  1545  1546  1549
NOM=  1550  1552  1555  1556  1560  1563  1564  1566  1567  1571
NOM=  1572  1573  1575  1577  1578  1579  1580  1581  1582  1583
NOM=  1584  1585  1586  1587  1588  1590  1591  1595  1598  1599
NOM=  1600  1601  1602  1604  1608  1610  1611  1612  1613  1616
NOM=  1617  1618  1621  1622  1623  1624  1625  1627  1629  1632
NOM=  1634  1637  1638  1639  1640  1641  1646  1647  1648  1649
NOM=  1652  1654  1656  1657  1658  1659  1660  1661  1663  1664
NOM=  1665  1666  1667  1669  1671  1672  1673  1677  1678  1681
NOM=  1686  1687  1689  1690  1696  1697  1698  1701  1702  1703
NOM=  1704  1708  1709  1712  1713  1714  1715  1718  1719  1720
NOM=  1722  1724  1725  1727  1729  1730  1731  1734  1735  1736
NOM=  1737  1738  1740  1741  1742  1743  1745  1747  1748  1751
NOM=  1752  1755  1756  1757  1758  1760  1761  1763  1765  1768
NOM=  1769  1770  1773  1774  1775  1776  1779  1780  1781  1784
NOM=  1785  1787  1789  1790  1791  1792  1793  1794  1795  1796
NOM=  1797  1798  1800  1802  1803  1804  1805  1806  1807  1808
NOM=  1809  1810  1814  1818  1821  1825  1826  1829  1831  1838
NOM=  1841  1843  1847  1849  1850  1852  1853  1856  1858  1859
NOM=  1863  1865  1866  1867  1868  1870  1871  1872  1873  1876
NOM=  1877  1880  1883  1885  1886  1887  1888  1890  1891  1892
NOM=  1893  1894  1896  1898  1902  1903  1904  1907  1908  1910
NOM=  1914  1915  1916  1917  1920  1923  1926  1928  1931  1932
NOM=  1933  1937  1938  1939  1941  1944  1947  1952  1953  1955
NOM=  1956  1958  1962  1963  1964  1966  1967  1968  1970  1972
NOM=  1973  1976  1979  1981  1990  1991  1992  1993  1995  1997
NOM=  1998  1999  2001  2002  2003  2004  2005  2006  2007  2010
NOM=  2011  2013  2014  2015  2016  2017  2018  2019  2020  2021
NOM=  2022  2023  2024  2025  2026  2028  2031  2032  2034  2037
NOM=  2038  2041  2042  2045  2051  2052  2053  2057  2058  2059
NOM=  2061  2062  2063  2064  2066  2067  2068  2069  2071  2073
NOM=  2074  2075  2079  2080  2081  2084  2085  2086  2089  2090
NOM=  2091  2092  2096  2097  2098  2099  2101  2102  2103  2104
NOM=  2105  2109  2110  2114  2116  2120  2121  2122  2123  2125
NOM=  2126  2128  2129  2130  2131  2132  2133  2134  2137  2139
NOM=  2140  2141  2142  2143  2144  2147  2149  2152  2154  2155
NOM=  2157  2159  2160  2161  2165  2168  2169  2171  2172  2173
NOM=  2174  2175  2176  2177  2178  2179  2187  2189  2190  2191
NOM=  2192  2193  2194  2195  2196  2198  2199  2200  2201  2202
NOM=  2204  2209  2211  2213  2214  2218  2219  2220  2221  2223
NOM=  2227  2229  2232  2233  2234  2235  2236  2238  2239  2240
NOM=  2242  2243  2244  2246  2247  2248  2249  2250  2252  2255
NOM=  2257  2259  2260  2261  2262  2265  2266  2267  2269  2271
NOM=  2272  2273  2275  2277  2280  2281  2283  2285  2286  2287
NOM=  2288  2289  2291  2292  2293  2294  2295  2297  2298  2299
NOM=  2300  2304  2305  2306  2307  2308  2309  2311  2312  2313
NOM=  2314  2316  2319  2321  2323  2324  2325  2326  2328  2330
NOM=  2333  2334  2335  2336  2338  2341  2342  2344  2348  2349
NOM=  2350  2351  2352  2353  2356  2357  2361  2365  2367  2369
NOM=  2370  2371  2372  2375  2376  2378  2379  2381  2382  2383
NOM=  2385  2388  2391  2392  2393  2396  2397  2398  2400  2401
NOM=  2403  2404  2406  2408  2409  2410  2411  2414  2415  2416
NOM=  2417  2418  2419  2420  2421  2423  2424  2425  2427  2428
NOM=  2431  2432  2433  2438  2439  2440  2441  2442  2444  2445
NOM=  2446  2447  2448  2449  2451  2452  2453  2454  2455  2456
NOM=  2457  2458  2460  2461  2462  2464  2465  2466  2469  2470
NOM=  2471  2474  2476  2482  2485  2487  2488  2489  2490  2493
NOM=  2494  2495  2496  2497  2503  2504  2505  2507  2508  2511
NOM=  2512  2515  2516  2517  2518  2521  2522  2523  2527  2531
NOM=  2532  2533  2534  2535  2536  2537  2538  2539  2540  2542
NOM=  2543  2544  2546  2547  2548  2549  2550  2551  2552  2554
NOM=  2555  2559  2560  2562  2563  2564  2566  2567  2570      
KK= 3229097  LL= 3230266  Z=    8.54  JJ= 3229067  DL=  1170    
GAAACTTTTTATAGAAAACCGGATTCAAAAAGGGGAAACCGCGGACGTAATCGTAGACAAAATGGTTCATGGTTTTGGGGAAGAAGCTCTTTCCGATCCGATAATCCAAAAATTTGTAGAAGCGGGTAATACCGGAATGGCAAACTCGGTAGTATTTGGTTTTGGAGAGAATATTCTGGCAACCCCAGATTCTACTTGGATTAACTTGAGTCTTGCTCTCGCAGGTTTTTTAGGAATCATACTCATCTATCTTTATATGAAACGAAAACATCCGGGTTCTTTAAAACGAACTCAAACATCTGAGAATTCAGTCAAACAAGTAGAAGATTCTTTTCAGAAATATCTTTCCGAAATACAGGAAAAACAAAAATAATGGACCCTTTACTCATTCCGTTTTATGGCATTTTACTAGGAATCGTTCTTTCTCCCTTTTTATTGATCCGATTTGTAGAGCACTCTAAAACATCCGATATTGAATCCGAAAAGTCGGAACTGATCAATCGGAGAGAAGTAATTTTAGAAAACCTAAGAGATATAAAAATCGAATTTGATACTGGCAAACTCACTGAGTCAGAATTCCATTCCATCTCTTCTGGAATCGTTAAGGACTTAGAAGACTTCGACGAAAAAATCAGATCCGCCACCCAGAATATTCCAAAACCGGCAAACTCGTCCGAAACTATTCCCAAATTTTGTCACGAATGTGGTTTTAAAATAGCTTTCTATGGAGCCAAGTTTTGTCCTTCCTGCGGAACCAAATTGTTAATCTGAAAGCGACTTTTTTCTTTAAAACGCCCCAGATAACCTTTTTTAAAATATTCTATTATTTTAGTATATTTATATATACTTTTTTTTTAATATACTGTTCGGGAAAAAACCTTAAACTTCAAGGTGAGCCAAATCGCCTTTCTGAACTTCCTTTTTACGGAGCCGGCTTTTACGTTTCCGCCTCCAAAATTGAAAAAGAAGATCTTGTGGAAATTAGAAAAGATCTTAAAAACGAACTGGCTTCTAGAATTCCAAAGGACAGGATCGAACGTTGGAAAGAAGCTGATTCGCTCAACGGTTCGGAAGGAATTTATATCCTTTTTCAGATCGTTCCGGAAACAAGAGTTCTTCCGGAGTTTTTGGATTTTCAATTTTACTTAAATGATGTTTCCGCCGACAAGA                                                                                                                                                                                                                                                                                                                                                                                                                                                                                                                                                                                                                                                                                                                                                                                                                                                              
A===      111      223      233      141      334      234      114      123      244      333      224      323      231      243      343      314      313      413      214      131      124      1
B===      222      411      441      232      344      341      322      412      331      444      311      414      241      431      434      324      424      423      321      242      312      2
RRR=  16544.7   9946.5   7072.5   2222.0   1553.4    668.0    147.0     89.9     86.7      2.3      0.7      0.1      0.0      0.0      0.0      0.0      0.0      0.0      0.0      0.0      0.0      0
M=   144405.   143178.   150785.        
M=   151725.   144464.   143685.        
M=    71753.    80765.    80058.        
M=    79817.    79293.    73172.        
J=   1      -4.8  -8.2  12.9            
J=   2      14.1  -6.0  -8.1            
J=   3     -21.4  12.0   9.4            
J=   4       8.8   6.9 -15.8            
SMAX=  387.00     KMAX=      60   
NOM=     4     6    21    25    27    32    39    43    60    63
NOM=    70    84    91    93    94    98   101   103   107   109
NOM=   112   113   116   120   135   136   137   146   152   155
NOM=   160   162   163   168   171   179   184   195   206   208
NOM=   231   234   237   242   245   246   247   259   261   262
NOM=   266   287   288   296   313   328   329   332   333   340
NOM=   341   346   349   353   366   390   405   409   423   425
NOM=   448   449   451   452   457   464   473   480   507   508
NOM=   513   517   518   525   529   537   543   553   557   567
NOM=   576   586   587   591   593   602   606   608   612   614
NOM=   622   637   640   641   646   649   653   661   664   666
NOM=   671   674   695   697   699   701   712   713   717   718
NOM=   719   720   727   730   731   738   739   744   747   780
NOM=   781   784   791   792   793   797   800   808   833   839
NOM=   849   854   873   878   894   899   912   919   921   922
NOM=   923   934   946   949   950   957   965   984   986   989
NOM=   993   994  1001  1013  1017  1033  1041  1042  1045  1065
NOM=  1103  1125  1127  1145  1164  1177  1197  1206  1233  1234
NOM=  1238  1245  1259  1269  1271  1274  1285  1290  1297  1310
NOM=  1319  1323  1327  1335  1338  1346  1349  1350  1351  1352
NOM=  1389  1403  1411  1431  1435  1447  1470  1478  1479  1480
NOM=  1488  1494  1495  1507  1523  1526  1528  1541  1547  1551
NOM=  1557  1558  1568  1594  1596  1606  1614  1619  1626  1631
NOM=  1635  1642  1643  1644  1645  1653  1662  1674  1676  1699
NOM=  1706  1707  1711  1726  1728  1733  1744  1766  1767  1777
NOM=  1786  1799  1801  1812  1813  1815  1820  1822  1823  1827
NOM=  1833  1834  1835  1837  1840  1844  1845  1846  1851  1854
NOM=  1860  1879  1882  1884  1889  1911  1918  1919  1929  1934
NOM=  1935  1940  1942  1943  1959  1965  1969  1971  1974  1980
NOM=  1988  1989  1996  2008  2009  2012  2029  2033  2036  2039
NOM=  2040  2043  2046  2048  2049  2055  2056  2060  2065  2077
NOM=  2083  2087  2088  2111  2112  2113  2115  2117  2127  2135
NOM=  2148  2150  2151  2158  2167  2170  2180  2182  2184  2185
NOM=  2188  2197  2203  2205  2207  2208  2210  2222  2224  2228
NOM=  2230  2231  2237  2241  2251  2253  2254  2256  2264  2270
NOM=  2274  2282  2302  2315  2337  2347  2354  2358  2359  2362
NOM=  2364  2366  2368  2377  2402  2412  2413  2429  2434  2435
NOM=  2436  2437  2459  2486  2492  2498  2499  2500  2509  2510
NOM=  2513  2514  2519  2528  2530  2545  2553                  
KK=  425431  LL=  426270  Z=    5.86  JJ=  425341  DL=   840    
CAAAAAAAGCGAACGTCATTAGAGAAAAAGAGATTCAAGAGATCCCTTTGCTTGCAGTTCGCTCTGGAGATTTGATTTTGGTAAAGCCGGGAGAAAGTATTCCTGTGGACGGAATAATAGAAGAGGGAAGTTCAACTATCGACGAATCGATGTTAACCGGAGAAAGCATTCCTGTTGAAAAAACAATTTCCAATTTCGTTTACGGAGGTTCATTAAATCAAAACGGAACTTTCAAGTTCAGGGCTTTTAAAGTTGGAAAAGAAACTTTGCTCTCGGGAATCATTCGAGCGGTTCGAGAAGCCCAAGGAACCAAGGCTCCGATTCAAAGGATTGCAGATCAAATTTCGGAAATATTTGTTCCAGTGATTGTTTTGATCTCAGTAATTACTTTATGTGTATGGTATTTTTGGATTTTGCCTTCTACCTTTTCAGTAGCACTGGAAAAGGCAATTGCTGTGCTTGTGGTCGCTTGTCCTTGTGCTTTAGGTTTGGCGACTCCGATTTCGGTTTTAACCGGGTCTGGAAAAGCGGCTACTATGGGAATTTTGTTTCGTAGTGCGGAAGCATTAGAAATATTGCATAAAGTAAATGCAATTGTTTTTGATAAGACCGGGACCTTAACTTATGGAAAACCGGTTTTGAAAAGTTTAGAAAGTTTGAATATAGCTAAAGAAAATAATTTACTTACGTTAGCCGCTTCTGCTGAACAGAACTCGGAACATCCTCTTTCAAAAGCGATCGTAGAAAGTGCAAAGAAAAAAGGTCTTGTTTTAGCGATTCCCGAAAATTTTGAAACAATACCTGGAGTAGGTATTTCCGCCATTGTGGAGGGAAATCGGA                                                                                                                                                                                                                                                                                                                                                                                                                                                                                                                                                                                                                                                                                                                                                                                                                                                                                                                                                                                                                                                                                                                                                                                                        
A===      111      334      114      223      323      234      224      314      244      231      214      134      113      413      233      243      343      313      333      213      124      1
B===      222      344      322      411      414      341      311      324      331      241      321      342      422      423      441      431      434      424      444      421      312      4
RRR=   2629.8   2558.7   2373.1   1333.2    614.3    555.6    170.7    151.9    121.0     13.8     12.4     10.0      4.6      0.0      0.0      0.0      0.0      0.0      0.0      0.0      0.0      0
M=    30890.    37967.    35243.        
M=    35049.    37936.    31419.        
M=    26844.    16555.    16697.        
M=    16817.    17142.    26241.        
J=   1     -21.6  18.5   3.1            
J=   2       1.4  17.8 -19.2            
J=   3      49.7 -25.4 -24.3            
J=   4     -23.7 -21.3  45.0            
SMAX=  174.00     KMAX=    1440   
NOM=    10    11    12    19    41    46    53    62    68    77
NOM=   108   126   139   159   176   181   183   189   203   215
NOM=   219   254   263   265   279   305   318   324   331   337
NOM=   387   396   400   402   403   415   429   460   469   478
NOM=   493   540   555   556   562   578   589   595   607   643
NOM=   648   669   706   723   734   753   789   803   832   842
NOM=   857   872   896   902   924   962   970   983  1043  1050
NOM=  1058  1070  1093  1111  1144  1148  1162  1175  1194  1210
NOM=  1212  1216  1263  1267  1276  1305  1309  1341  1342  1366
NOM=  1380  1385  1390  1397  1402  1408  1409  1440  1450  1497
NOM=  1498  1518  1520  1537  1548  1554  1562  1570  1576  1603
NOM=  1609  1684  1691  1700  1717  1721  1732  1764  1782  1817
NOM=  1819  1824  1836  1842  1855  1864  1875  1881  1897  1901
NOM=  1925  1930  1946  1948  1951  1954  1957  1960  1961  1975
NOM=  1982  1985  2030  2047  2050  2078  2082  2107  2118  2138
NOM=  2145  2153  2183  2215  2216  2217  2225  2226  2245  2276
NOM=  2278  2296  2310  2322  2331  2343  2345  2346  2387  2468
NOM=  2478  2483  2541  2557                                    
KK= 3115813  LL= 3116592  Z=    6.19  JJ= 3115393  DL=   780    
TCGGCTACGAAATTACCGTCCCGAAAAAAATGATTTTGAAAAACGAAACGAACTTTTGTATAAAAAGCATATAACTTTCCGAAAGGGATCTCGTCCCAATTCTGATTCGGAAATAAAAGATATAAAAAGAACGCTTTTGAAAGTATAAGATCATCTTTCCAAAAAATAGGAAGAATTTGTCTTAATTCTTCCATACCCCGTTTGACCCCTTCTTTTTTTTCTATGTAATTTACTTTCAAAAAGACTAATAAATGGTTTTTAGATAACGTTTTATTGAAAATATCTAACGCATCCACCTTTTCTAGTAAAAAGGCTTCAATTGACTTTGCTACAATCCCACATTCAAGATATACTTTTTGTTTGCTATTGAGTTTCTCATATACATTCAATAACTTTAAAATTTCCGTCATTTCGGATATAATCTGAAAAAAGTTCTCTCGATTTTTTTTAGCCTTATTCCTTAACTTTTCTGCGTAAAATAAAGCAAAACGAAAAGGGACGTCTTGAGGGTCGTTTTTTAGGGCTTTTAAAAATGCATAAAAAATTCGGTTTCGATTTACACTCTTTTCAATATTTTCATAATATACTAAAAAACCAGGCTCGCTATCATAAAGAAGATCTTCCCAAATTTCAGAACGCGCAAAATCTTCTGGAAAATTTTCAAACCGATCTAAAAAATATGCCCAACGTACCGCAGGGGCTTGCTTAGACCACTGATCGTAAAATTCCTCCATATAAAATTCGTTTTCTTTATGCAATTCATGAACAAGAGAAGGAATA                                                                                                                                                                                                                                                                                                                                                                                                                                                                                                                                                                                                                                                                                                                                                                                                                                                                                                                                                                                                                                                                                                                                                                                                                                                                    
A===      111      234      141      233      231      223      334      112      343      413      224      243      323      314      313      244      333      214      124      123      121      1
B===      222      341      232      441      241      411      344      122      434      423      311      431      414      324      424      331      444      321      312      412      212      3
RRR=   1538.7    774.1    753.7    700.9     82.9     64.7     16.8      0.2      0.0      0.0      0.0      0.0      0.0      0.0      0.0      0.0      0.0      0.0      0.0      0.0      0.0      0
M=    15369.    13737.    16539.        
M=    16453.    13649.    15415.        
M=     6876.     9436.     7363.        
M=     7442.     9318.     6823.        
J=   1       1.3 -12.7  11.4            
J=   2      11.0 -13.1   2.1            
J=   3     -11.8  17.9  -6.1            
J=   4      -4.9  16.9 -12.1            
SMAX=   66.00     KMAX=     354   
NOM=    57    78   121   133   226   248   250   272   311   315
NOM=   316   345   354   370   381   407   408   428   456   495
NOM=   502   568   616   657   696   728   778   826   852   925
NOM=   926   959  1080  1085  1130  1182  1203  1251  1299  1322
NOM=  1398  1442  1449  1493  1513  1519  1532  1535  1544  1574
NOM=  1680  1739  1754  1816  1848  1936  2100  2186  2206  2263
NOM=  2327  2332  2339  2340  2501  2520                        
KK= 1026004  LL= 1026303  Z=    5.23  JJ= 1025374  DL=   300    
TGTAGATTCGATTCTCGGATTTTCATCCGAATCTACTATGGTTCCATCTTCTGTTTTTACTGGGATGATGGATTTTTTAAAGTAACCTTCTTTGATCGCTTTGTCCGCTTTGATCTGAGAGGATTCTGCAAAACGATCCGCTTCTTCACGGGAGATTCCGAATTTAGTAGCAATTAGATCCGCTGAAATTCCTTGAGGAACTAAATTATAGTGTTTTTGAATATTCGGATTTCCGATATTAAAATCTCTTCCATTCATGTCGGCTCCCATCTTGACTCTGGACATGGATTCGACTCCTCC                                                                                                                                                                                                                                                                                                                                                                                                                                                                                                                                                                                                                                                                                                                                                                                                                                                                                                                                                                                                                                                                                                                                                                                                                                                                                                                                                                                                                                                                                                                                                                                                                                                                                                                                                                    
A===      233      123      111      223      112      141      133      224      244      433      313      113      243      314      323      333      413      343      334      234      114      2
B===      441      412      222      411      122      232      442      311      331      443      424      422      431      324      414      444      423      434      344      341      322      2
RRR=    775.4    283.4    170.7    114.6     33.2     28.1      8.5      3.8      0.3      0.2      0.0      0.0      0.0      0.0      0.0      0.0      0.0      0.0      0.0      0.0      0.0      0
M=     5172.     4837.     4478.        
M=     4640.     4741.     5124.        
M=     2317.     2863.     3428.        
M=     3181.     2869.     2280.        
J=   1       5.2   0.1  -5.3            
J=   2      -3.0  -1.4   4.4            
J=   3     -10.6  -0.1  10.8            
J=   4       7.9   1.8  -9.7            
SMAX=   53.00     KMAX=    1593   
NOM=    26    79   105   188   202   302   368   570   571   603
NOM=   611   613   679   708   749   752   782   811   862   982
NOM=  1022  1069  1098  1160  1296  1348  1471  1481  1484  1565
NOM=  1569  1593  1597  1628  1650  1668  1771  1772  1862  1900
NOM=  1949  1994  2146  2163  2164  2284  2373  2430  2472  2473
NOM=  2524  2526  2569                                          
KK= 2872425  LL= 2872904  Z=    6.87  JJ= 2871795  DL=   480    
TCGCCACGTCAGCGGTCATTCCGGCCAAAACTCCTTCGGGAAAATGAGTCACTTCGATTCTTGCAAAAAATTGTCCCGCGTGAGAAAAAGTCCCTCGAACTCGTCCTTGAATTACTTCGTTCGGTTTTCCTTCAAAACGAATCAACGCATTTTGATCTTTACGAATCGAAAGAAGAATTTGTTCGTCAAGAGCAACGATTAAATATTTAGAACCAATTCCTAAAACTTCAATCGCTAGAAAATTTTGAAACGCGACTTCTCCTTCGTGATAACCGACTTCGGAGACGATCCCGTGAATCGGAGAACGAACGATAGTCGATCCTTCCAACTGAAGCAACCCCTGGCCAGGAACAACTTCATCCCCTTCTAAAACAAATACCTTTGTAATTTTAGTAGGAACTCCGACTCTAAATCGAAACGTATCCAAAGAATGAACGGTTCCGAGTCCGTAGGCTTTTTCCGCAATCGGACCGATAACCG                                                                                                                                                                                                                                                                                                                                                                                                                                                                                                                                                                                                                                                                                                                                                                                                                                                                                                                                                                                                                                                                                                                                                                                                                                                                                                                                                                                                                                                                                                                                                                                
A===      223      111      234      114      334      323      224      231      113      314      233      243      244      343      333      313      413      214      131      124      123      1
B===      411      222      341      322      344      414      311      241      422      324      441      431      331      434      444      424      423      321      242      312      412      2
RRR=    351.8    148.2    146.8    130.4     66.8     62.2     17.0      3.1      2.4      0.2      0.0      0.0      0.0      0.0      0.0      0.0      0.0      0.0      0.0      0.0      0.0      0
M=     3075.     4296.     4073.        
M=     3885.     4033.     3916.        
M=     3225.     2043.     1984.        
M=     2255.     2068.     2467.        
J=   1     -12.6   8.2   4.4            
J=   2      -1.0   1.5  -0.5            
J=   3      17.0  -7.9  -9.1            
J=   4      -0.2  -4.2   4.4            
SMAX=   36.00     KMAX=     552   
NOM=   150   233   235   256   275   358   364   433   506   512
NOM=   552   633   715   751   810   885   910  1064  1232  1257
NOM=  1364  1379  1533  1605  1615  1682  1811  2054  2070  2119
NOM=  2156  2279  2317  2363  2443  2481                        
KK=  922416  LL=  923345  Z=    4.57  JJ=  922176  DL=   930    
CAAAGACAAAATCGAGAATGGACTCCTGAAGAATTACTTCGGCAAGAAAAAGAAAAACGCAGAAGAGAAAGGGAAGATAAAGAGCAAAGAGAATTTTTGAGAATGTAAAAATTAACTTTCATCCACATAAATGAAGATTGTTTTATGGCGATTTCTGGAACTTATCTAACGTGGTTTGATGTAAAAAAACGATTTATGAAAAATATTATAAAATCCGCATAAACTTTTTTTCTATTATAGTCGTAGATAGATTTTTTTATATTAGAGTTGTTGAAAAATTCCATGGCGGTGATTAACAAAATTACTTCAGCCGACCATTTCATGAAACAAAAACAAGATGGAGAATTCATTTTTTAACAACTCTATTTTAATAGAGTAAAAACTGAGAATAAAGTTATAGTTTCGTTCCTTTCTTTGAAAGGAGTGATACTCCCTTTTTTAAAAAAAACGCACTCGAAATAGAGTGCTCAATGTTAGGATTGTCTAGAAAAATTAAAATTACTTCGTAAAACGTTTAATGGATAAAAATTCATAATTGTGATTATATTGCTTTAAAGTATCACAAAATTTCTTTGAATTTAAATAACTATTATTGTAAAAAATCAGTCAATATAAATTCAATTGTGGTATAAATTTATTATACTAAGAGCTTATCCAAAATCCTAAACACCGACCCATAGGGAGGCATCACCAACCCCACAAGTATTTGATCTCAATATAAATCTGTCGGAATTACGGCAAATCCTCTGTAAAACTTAGTTCCCACTCCACAACGCGATTCATAAAGAGCGTTGTGCTGAGTTTTCCAACGCGATTCATAAAGAGCGTTGTGTTGAGTTTTCCCTATTTTTGGGTGGTTCGGAAAATTTTTCTCTATCAGAAAAACATACTTTTTGCAAGTAAAAAGACTCATTCTTGTCGGAACACTTG                                                                                                                                                                                                                                                                                                                                                                                                                                                                                                                                                                                                                                                                                                                                                                                                                                                                                                                                                                                                                                                                                                              
A===      111      223      323      224      234      233      343      244      113      334      231      243      333      314      313      413      214      213      124      123      121      1
B===      222      411      414      311      341      441      434      331      422      344      241      431      444      324      424      423      321      421      312      412      212      3
RRR=    344.2     76.3     70.8     56.0     17.3      8.4      5.2      1.8      1.7      1.2      0.0      0.0      0.0      0.0      0.0      0.0      0.0      0.0      0.0      0.0      0.0      0
M=     3448.     3746.     3617.        
M=     3529.     3788.     3471.        
M=     1837.     1588.     1639.        
M=     1836.     1528.     1923.        
J=   1      -2.8   2.5   0.2            
J=   2      -1.2   3.4  -2.2            
J=   3       3.7  -2.5  -1.2            
J=   4       1.8  -5.7   3.9            
SMAX=   31.00     KMAX=    1358   
NOM=   149   172   410   564   700   762   823   827   837   863
NOM=   866   891   907  1071  1123  1147  1186  1189  1209  1242
NOM=  1256  1358  1446  1675  1694  1912  1986  2258  2329  2360
NOM=  2463                                                      
KK= 2707153  LL= 2707662  Z=    7.32  JJ= 2706913  DL=   510    
AGAACTTCTTCCTCATCTAGACGTAGAAGAAAACATCCTTCTCCCCGCCCTACTTGTAAGTAAATTCAGTCCGAAAGAATATCTAGAAAAATGTGAATACTTGATTCGCAGTCTTCATTTAGAATCGATCCGTAAAAGTTATCCCAGTAAACTTTCCGGAGGTCAAATCCAAATGACAGCGATCGCCAGATCCCTGATCAATGAACCGGAACTTCTTCTTGCGGACGAACCTTCTGGAGACTTAGATCCCGAAAACAGCGAACTAGTCCGAAATCTTCTCTACGATTTTAATTCGAGAGGTCTTACGATTCTATTAGTAACTCATGATATGAATTTAGCTTTTGACGCTAAAACAATTTATGAAATGAGAGAGGGAGAATTTACCCGGGTGGTAAAATGAAATCCTTTCTTGGAATCGATATAGGTGCAGGAAGTATCAAAGCAAGTCTCATCGATTCCAACGGAAACGTACTGAAAAGTTCTTTCCGCAAAACCGGCGCGGAAACAAAC                                                                                                                                                                                                                                                                                                                                                                                                                                                                                                                                                                                                                                                                                                                                                                                                                                                                                                                                                                                                                                                                                                                                                                                                                                                                                                                                                                                                                                                                                                                                                  
A===      141      111      223      123      233      234      231      144      224      413      243      244      334      333      323      314      313      343      214      124      121      1
B===      232      222      411      412      441      341      241      332      311      423      431      331      344      444      414      324      424      434      321      312      212      3
RRR=    484.7     44.3     32.9     31.2     30.1      4.8      2.6      0.1      0.0      0.0      0.0      0.0      0.0      0.0      0.0      0.0      0.0      0.0      0.0      0.0      0.0      0
M=     2108.     1893.     2006.        
M=     2094.     1784.     2261.        
M=     1010.     1348.     1064.        
M=     1238.     1425.     1119.        
J=   1       2.5  -2.6   0.1            
J=   2       1.1  -6.1   5.0            
J=   3      -4.0   6.3  -2.3            
J=   4      -0.7   4.8  -4.1            
SMAX=   27.00     KMAX=    2390   
NOM=    83   170   186   351   393   475   492   526   707   938
NOM=   939  1073  1172  1192  1217  1287  1334  1437  1651  1749
NOM=  1750  1753  1839  1895  2380  2390  2475                  
KK= 5025052  LL= 5025381  Z=   10.02  JJ= 5024812  DL=   330    
GAAAAAGAAATCTTATTCAAAGTAAATTTGGCACTTTGGAAGAAGCTTTCGAATTCTTTCTTTTTCTTCGATTGAGAGTTGGTTGTTGTTTAAATCCAACGTTTGCAAGTTCTTCAATTGTTCGATTTCCTTAGGAAGAGTTGTAAGTTGGTTATAACCTAAATACAACGTTAGCAAGTTTTTCAATTGTCCAATTTCTTTTGGAAGAGTAGTGAGTTGGTTAAAATCTAAATCCAACCATTGCAAATTTTTTAGTTGCTCTATTTCGTTAGGAACAGTTTTGAGTTTTTGTTCTCTCAAAATCAAAACTTGAACATCCAAAGGATTTTG                                                                                                                                                                                                                                                                                                                                                                                                                                                                                                                                                                                                                                                                                                                                                                                                                                                                                                                                                                                                                                                                                                                                                                                                                                                                                                                                                                                                                                                                                                                                                                                                                                                                                                                                      
A===      224      223      114      323      111      334      113      123      233      231      413      234      243      244      333      314      313      343      214      132      131      1
B===      311      411      322      414      222      344      422      412      441      241      423      341      431      331      444      324      424      434      321      142      242      3
RRR=    742.4     97.8     61.4      8.1      3.9      3.3      1.8      0.8      0.0      0.0      0.0      0.0      0.0      0.0      0.0      0.0      0.0      0.0      0.0      0.0      0.0      0
M=     1951.     2258.     1975.        
M=     1775.     2063.     1762.        
M=     1379.      882.     1051.        
M=     1045.      947.     1362.        
J=   1      -2.6   4.6  -2.0            
J=   2      -2.2   4.8  -2.6            
J=   3       8.5  -6.9  -1.6            
J=   4      -2.3  -5.3   7.5            
SMAX=   23.00     KMAX=    2027   
NOM=   361   450   572   627   680   754   758   814   820  1030
NOM=  1114  1405  1439  1688  1762  1874  2000  2027  2212  2320
NOM=  2389  2395  2450                                          
KK= 4167229  LL= 4167948  Z=    5.22  JJ= 4166839  DL=   720    
TCGTAGTCTCGTAAATTCCTACTGAGTCCAAAAACGTGTTATCAAAATCCAAAAATAGAGCCATTTTTGCAAAAGAATCTTTTCAATTTCAAACGCAATTCTTTTACTCCATTTTTCCTTGCACTACCAGAGATTCCATTGAATCTTCCCAACAAGTATGAATTACAATTCAAAAAACATCTCCAGAAAATCCTTTCTTGCCATTTTGGGTTTTTGTTTTTCGGCGCTTGTAAGTGGAATTTGGTTTTTAAAATTTAGGAAAAAAATTTCAGGAAAAATCATAGGTCCGAACATGGAAATCGGACATAGAATTCGTAATTCAAAATTCAATCAAATAGCGCATAACGTCAATTTTTCTAATTCTGAAAAAGTAAAAGTTCTAATTTTAGGCGCTGGGATTTCAGGACTAAGCGCTGGTTATTATCTTTACAAATCTGGTTTTGACGAATTTAAAATTTTAGAACTGGAAAACGATCCTGGTGGAAATTCAAAATCCGGAAAAAATTCAATTGGTTCCTTTCCTTGGGGAGCACACTACTTACCACAACCAAACGAAGAAGCCGTGCTCGTTCGAAAATTTCTAGAAGAAAATAAAATCATCATCGGTAAAGATAAAAACGGAAAACCAATCTACGAAGAAAAGTATCTTTGTTTTGATCCCGAAGAAAGAATTTTTTACCAAGGAAGATGGAACGAAGGTTTATTTCCTGGTGGAACTCC                                                                                                                                                                                                                                                                                                                                                                                                                                                                                                                                                                                                                                                                                                                                                                                                                                                                                                                                                                                                                                                                                                                                                                                                                                                                                                                                
A===      111      244      223      233      234      334      112      141      333      134      224      231      243      313      343      323      314      413      214      124      123      1
B===      222      331      411      441      341      344      122      232      444      342      311      241      431      424      434      414      324      423      321      312      412      2
RRR=    161.4    160.2     60.7     15.5     12.4      7.5      5.0      4.1      0.5      0.1      0.0      0.0      0.0      0.0      0.0      0.0      0.0      0.0      0.0      0.0      0.0      0
M=     2267.     2178.     2234.        
M=     2272.     2077.     2001.        
M=     1162.     1165.     1151.        
M=      969.     1250.     1284.        
J=   1       0.9  -1.1   0.2            
J=   2       3.6  -0.9  -2.7            
J=   3       0.1   0.2  -0.3            
J=   4      -6.0   2.5   3.5            
