# Supplementary material for: Regions Enriched with Reverse Complement Triplets in Bacterial Genomes
Source: Int J Mol Sci. 2026 Feb 28;27(5):2301. doi: 10.3390/ijms27052301 (PMC12985086; doi:10.3390/ijms27052301)
Supplement: Supplementary file 1 [file ijms-27-02301-s001.zip › for_send/45/Spirochaetota/class/selection.txt]

KOK=         1
KK=    8281  LL=    9300  Z=    6.73  JJ=    8281  DL=  1020
A===      111      112      113      114      121      123      124      131      132      133      134      141      143      144      211      213      214      223      224      231      233      234      243      244      313      314      323      333      334      343      413      433
B===      222      122      422      322      212      412      312      242      142      442      342      232      432      332      221      421      321      411      311      241      441      341      431      331      424      324      414      444      344      434      423      443
RRR=   75.241    2.226    2.395    2.192    1.886   10.585   -0.383    0.001    2.196    1.923    0.222    0.723    1.164    0.041   -0.258    9.412    1.821   31.367   -2.105    2.632    4.630   -1.728    0.270    6.248   -0.579    8.118    3.249    0.008   10.229    0.176   -0.046   -2.202
X1==    8.025    1.853    1.009    1.735   -1.578    4.124    1.160   -0.001    0.856    1.506   -0.770    1.253    1.996   -0.214    1.091    2.490    0.640    4.739    3.798    1.945    2.623    3.874   -0.605    2.856    1.506    1.996    1.841    0.076    1.975    0.980   -0.079   -1.010
X2==    9.376    1.201    2.374    1.263   -1.195    2.566   -0.330   -0.899    2.566    1.278   -0.288    0.577    0.583   -0.192   -0.237    3.780    2.848    6.619   -0.554    1.353    1.765   -0.446   -0.446    2.188   -0.385    4.067    1.765    0.098    5.180    0.180    0.583    2.180
CD1=       31       12        6        8        3       11        6        4        5        4        1        7        5        2       10        8        5       11       10        7        5        7        1        6        4        5        4        1        3        2        2        0
CD2=       22        7        6        4        2        7        2        1        7        3        1        3        2        1        4        9        7       15        2        5        4        1        1        4        1        6        4        1        6        1        2        3
ATATAATTCTTCAAAACTAAAATCGATCGCAATGGGAATGGATATAAAAATACAAAAAAAGAAAAAACTTCGGGTGTAAAACTTGGATTTTTTAAAGTAATCTAACTGAAACACAGAATTTTGGAATCCTTTAAAATCAGCGATTTTTTCATGTAAGCTTACAAGCCAAATTTTAATAGAAAAAGCCCTTTTTACTTTTCAGTAAATCTGAGTCAGGAAAAATTTTCGAAACAGGAAACAAAACTTTGAGTTACAGGTCATATTTACTGAGTAAAAACCTAATGAATCTCCTGAATTCGTTTGTCAGAATTACTGTCGCCGGTTGTTTTTTAAACCCGGCGGTTGTTTTTTCCCAGGAATTAATGGGGTTACGTTCTGGTGTGGATGCTAATTCCACTCCGGTTCGGCAGTTAGCACCTATTCGACAGTTAAGAAGTTTTGGTTTAGTGTTTGGAAATGTAGATACAGTAAGAGAGAGATTTGCACTTTCCGAAAAACAACTGGATGAGATTTCTAAGATCAATGAGAAGCATAAAAAAGAACATCTTAAGTGGCTCCAAAAAATTTCTCCTATCGAAATTGAACTCGAAGGGCTTTTAATGGAGCCTAACGTGGATCTTGTAAAAATCAGAAAGTTACTTGTCGAAATAGGAAAATACTCAGCCGAAATTCGGATCAATCAAATTTCGCACCGTCTTGCTATAGAAAAAGTGCTTACTCAGGATCAAAAATCCAAAATCAAAGAACAACGTCCGGAGTCCAAATTTCCTGTGAATCTTTTTTCTCCGGAGAGAATTATCCTTCCAATACAAGGAATTTTACATTGAGGTATTCATGGAGCAAAAAGAATTTACTGAACTAATCGATTCAACAAAACATATCGTACTTTCGGCGATTAAAAAGAATCTGTTTGAGGAATTTCACGATTCTATTGACGATGTAGTACAGGAAACTTACTTCCGGGCTTATAAAAGTCTTTCTGCAAATAAGTTCCGAGGAGATTCTTCCGTAAGCACCTGG
KOK=         2
KK=   11071  LL=   12090  Z=    6.81  JJ=   11041  DL=  1020
A===      111      112      113      114      121      123      124      131      132      133      134      141      143      144      211      213      214      223      224      231      233      234      243      244      313      314      323      333      334      343      413      433
B===      222      122      422      322      212      412      312      242      142      442      342      232      432      332      221      421      321      411      311      241      441      341      431      331      424      324      414      444      344      434      423      443
RRR=   40.742    8.523    2.906    6.325   -0.103    9.039    0.690    0.079   -0.645    0.104    3.180   17.857   -0.072    2.500   -0.773    0.249    0.274   14.999    5.946    1.720   39.665    0.764   -1.357    0.672   -0.565   -0.155   -0.094   -0.020   17.063   -0.169    0.011    3.200
X1==    6.444    3.977    0.979    1.513   -0.061    2.443   -0.542   -0.141    3.631    0.128    3.813    3.742    0.113    1.570   -0.958    0.661   -1.724    2.165    2.137    1.849    5.821    0.283   -0.502    1.049    0.872    0.113    1.087   -0.027    4.885    0.947    0.113    1.931
X2==    6.323    2.143    2.967    4.182    1.698    3.700   -1.273   -0.556   -0.178    0.815    0.834    4.772   -0.638    1.592    0.807    0.376   -0.159    6.927    2.782    0.930    6.814    2.703    2.703    0.641   -0.649   -1.373   -0.086    0.724    3.493   -0.179    0.098    1.657
CD1=       21       14        5        6        5        7        2        3        9        2        7       10        2        4        3        4        0        6        6        6        9        2        1        3        3        2        3        1        6        2        2        3
CD2=       18       10        8       10        9       10        1        2        3        3        3       11        1        4        7        4        3       17        9        5       12        6        6        3        1        0        2        2        5        1        2        3
TCTTTGGACATTGTACTAAAATTTTTGTAAAAGACGGTCAACAGATTCGAAAGGAAACTTGATCGCTACAGTCGGTTCCACAGGAAACGTTACCGGACCTCATTTACATTATGAAATTTGGATTGGAGAATCCAATCGCACCGATCCTATGGAATATCTCAAAGTTCCAGTTTATTAATCTCAATCCGGATACAATATGCCAAAGAAGAAGGAAGACTCCCAGAAAACTCTTTCGGAGAAAGAGGCCAAGGGACTTATAGCCAAACTCTCCGACGAAATACGTCATCACCAATATCTCTATTATGTAAAAAACGATCCGAAAATTTCTGATTTTGATTTCGATCAGTTATTCAGGCGACTTCAAGATTTAGAAGAAGAGTTCCCGCAGTTTAAGGATCTTGCAAGTCCTACTTTGGTTGTAGGTTCTGATTTAGATAAGGACTTTGAAAGTTTCAACATAAACTTCCTGTATTATCTCTTATCAATACGTATAATGATAATGAGTTATTAGAATGGGTCAATAAGACCGATCCGGAAGGATTGTATTCCGTAGAATGGAAAATAGATGGGGCTTCTATTGTACTATATTATGAAAATGGAATTCTTAAAAACGGAGTTACTAGAGGTTCCGGCGGAATTGGAGATGATGTTACAGATAATATCCGGACTATTCGGAATATTCCTCTTCGTTTGCCGGAGCCGATAACGGTTTATCTTCGCGGCGAAGTTTTTATGACTTTTAAAGATTTTGAAGAATTTAACGCACTTTCTTCCGGTAAATATGCAAATCCGCGAAATTTGTCTGCCGGATCTATCAAACAAAAAAATTCCTCGGATACGGCAAAACGTCCTCTTAGGATTTTTACTTACGACGCAACTTTCCCGAATATGGAAAAAAAATTTAAAACACACCAAGAAATTTTTTCCAAACTCGAAAAGCTTACGTTTCCAGTTCCGCCTAACACGGCCTTTGTGAGCGGATCTAAAATTGCAAAAACTATCCAGGAATTTAAAAAGCAA
KOK=         3
KK=   31741  LL=   32760  Z=    8.55  JJ=   31741  DL=  1020
A===      111      112      113      114      121      123      124      131      132      133      134      141      143      144      211      213      214      223      224      231      233      234      243      244      313      314      323      333      334      343      413      433
B===      222      122      422      322      212      412      312      242      142      442      342      232      432      332      221      421      321      411      311      241      441      341      431      331      424      324      414      444      344      434      423      443
RRR=   63.695    4.667   -0.079    1.284   -1.001    1.467   -0.077   -0.079   -0.526    0.040    0.747   25.552    1.929    2.336    2.100   -0.083    0.088   21.233    0.924    0.360   13.748   29.810    1.152    0.580   -0.238   -0.201    7.176    0.002   17.650   -2.039   -0.880    1.430
X1==    9.903    1.322   -0.198    2.254    1.774    2.102    0.100   -0.198    1.479   -1.095   -1.138    3.534    2.409    1.379    0.870    0.234    0.100    3.503    1.555    2.102    5.726    4.595    0.444   -0.465   -0.174   -0.251    2.278   -0.615    4.336   -0.664    0.635    1.336
X2==    6.432    3.529    0.397    0.570   -0.564    0.698   -0.768    0.397   -0.355   -0.036   -0.657    7.230    0.801    1.694    2.413   -0.355    0.872    6.061    0.594    0.171    2.401    6.488    2.596   -1.247    1.367    0.801    3.150   -0.003    4.070    3.070   -1.386    1.070
CD1=       25        8        2        6        9        6        3        2        5        0        0        8        4        3        7        3        3        9        6        6        8        7        2        1        1        1        4        0        5        0        2        2
CD2=       27       17        5        5        6        5        2        5        3        2        1       18        3        4       14        3        5       14        4        4        5       10        5        0        4        3        6        1        5        4        0        2
AGGGCACCTATTAAATAAACTTCATTTAAACTCTTTAATCTTTCGTGTTCTTCTTCGATCGCTTTAATACTTTCCAAATGAGAAATTAGAAAGTAGAAGTTGTCCGCCTTAGGCCATTCTTTTTTAGATTCTTCTCGGATTTGACTGATTAAGACTACAGCTTCCTCTTTTTTCATTTTTTGTAGGAAAGGAAAAATCCGATCAAGGTCAGAATTGAGAAATTCTTTCGCACTCATTGTGGGTTTTGAAGTTGTATCCGCAAAAGCGTTGTTTGTTGGAATTAAAGCGAAAAAAATTAAAAAGGAAATAAGAGAAACTCTAAAATTAACTGGATTCATTCAAAAAAGCCTAATTTATTTTTCCATTCTTTGGTATATGGATTTCTATAATGGACAAGATAGATTCCCGTTAAAATTGCGAAAACACAAAAGAGAATACTACTCGTGATTAAAATAAAAGCGAGCATACCGGTCTGTATTAAAAATTCAAGATCTAGAAAAAATAAAACGGATAGAGGAGAAAATCCGAGAAGGAATAAACCGGATAATATAATTTTAATATGACGCACTGGAACGATGTGTAACATCACTCTGCGTTTTAAGTCCGGTGGAACAGGCGTATTTGTTTGAGAATTTAGAGTTTCGTCTTCGAAAAAGTGAAGTTTTTCCTCGAGTTCCGCCGGAACGAAATCATTCTTTTTTTTCATTATTTAACCAATCTTTCATGATTTCTTTACCTCTGAAAATATAACTCTTTAAAGTGTTCATTTTCAAGTTTAATTTTTTAGAAATTTCTTTATAAGACATGTTTTCGAAATAGTGAAGTGTGATCGGTTTTCTATAAAGCTCTGGCAGCCTTGCCACTAGATTTCTAATTTTCTCTGAGTTTTCCTGTTTTAGAAATTTTGATTCCTGCTCGGAATAGATCTCACCTTCTTTTTCGTTTTCTGCTAAAAGAAGCGCGTCTAATCCGGAGATTTCCGGGTGTTCTTTGCGGTATTTTCGAATAATCTCGTTACGA
KOK=         4
KK=   35131  LL=   35730  Z=    5.93  JJ=   34561  DL=   600
A===      111      112      113      114      121      123      124      131      132      133      134      141      143      144      211      213      214      223      224      231      233      234      243      244      313      314      323      333      334      343      413      433
B===      222      122      422      322      212      412      312      242      142      442      342      232      432      332      221      421      321      411      311      241      441      341      431      331      424      324      414      444      344      434      423      443
RRR=    7.650   -0.002    5.610   15.237    1.694    2.993    0.231   -0.202   -1.486    0.391   -0.001    2.921    1.013    0.206    4.713    0.926   -2.915   39.440    0.159    4.485    0.020    9.225    0.133    0.319   -0.365    7.816    5.649    0.171   10.877   -0.037    0.003   -0.037
X1==    3.356   -0.071    3.512    4.854   -1.466    1.434   -0.275    0.320   -0.712   -0.423    0.002    0.931    2.002    0.344    1.324    2.150   -1.154    5.464    1.073    2.150    0.078    5.191   -1.123    0.181    0.395    2.002    4.483   -0.369    2.053    0.053    0.002    0.053
X2==    2.280    0.024    1.598    3.139   -1.155    2.086   -0.842   -0.629    2.086   -0.924   -0.344    3.139    0.506    0.598    3.561    0.431    2.527    7.218    0.148    2.086    0.260    1.777   -0.119    1.765   -0.924    3.904    1.260   -0.462    5.298   -0.702    1.355   -0.702
CD1=        6        2        6        6        0        4        1        2        1        1        1        2        3        1        4        5        0       11        3        5        2        7        0        1        2        3        8        1        3        1        1        1
CD2=        8        3        4        8        1        4        1        1        4        0        1        8        2        3        9        2        6        9        2        4        1        3        1        4        0        6        2        0        6        0        3        0
TTCAACACTGAACTAACAAGTATTCCTCCTTTATCGTACATCTTCTCTAACGAATTAAGCTATTGAATGAAACATTACTCTAACTCTAAGCTACCAAGTTCATCGCTGCCCAAAGAAATCCGGAAAGTTCTCTCGAAACTGCGGTTATCATTACTTGAGGAGTTTTTCCTCTTAGCTGTAAGTTACGAAATTTCTTGTGTAACCTTAAGGAAGCTTTTTCTGCTAAAGCAACGACTAACGCAGGTTGTCCGGTTCTTCTTGCGGCTACGATCTTACTTCCTGTTCCGGGGAAGCGATGCTGCCAAGCAGCTTCCGTCAAAATCCTTCTAAGTCTCGGACTTCCCGTTTTTGTAATCCCTGTTTGTTTTCTTTTCGAACCGCTGGAATATTCTCCAGGAACAAGTCCTAAAAAGCTCATAAAAGAACCTGCCGTTTTGAATCTACGAAAGTCGTTTACCTCACTGAGCAAGAACATTGCGGTTAGATAATCCACTCCTCGAAAACATCTTAAGATTCCCACTCGTTCTCTAAAAGCTTCACTTTTCGCGATCTCTTGAATCTTTTGATCCATCGCTTTGAGATTCTCTTCTTGAACTCTCA
KOK=         5
KK=   38191  LL=   39150  Z=    4.66  JJ=   38161  DL=   960
A===      111      112      113      114      121      123      124      131      132      133      134      141      143      144      211      213      214      223      224      231      233      234      243      244      313      314      323      333      334      343      413      433
B===      222      122      422      322      212      412      312      242      142      442      342      232      432      332      221      421      321      411      311      241      441      341      431      331      424      324      414      444      344      434      423      443
RRR=   20.449    1.942   -0.851   12.841   -0.002    2.233   -1.922    1.533    0.765   -0.012    0.023   17.389    0.023    5.242    2.697   -0.005    0.243   21.444    1.381   15.191   24.744   11.598    5.912    5.639    0.326    0.837    0.490   -0.496   -0.083   -0.854   -0.121    5.200
X1==    3.175    2.709    0.725    3.115   -0.010    1.922    2.002    1.328    1.320    1.154    0.092    4.218    0.092    3.864    2.256    1.320   -0.751    6.120    1.443    3.728    4.357    4.488    2.288    1.841   -0.453   -0.642    0.346   -0.874   -0.047   -1.027    0.092    0.934
X2==    6.442    0.717   -1.173    4.122    0.239    1.162   -0.960    1.154    0.579   -0.010    0.248    4.122    0.248    1.357    1.196   -0.003   -0.323    3.504    0.957    4.075    5.679    2.584    2.584    3.063   -0.719   -1.303    1.416    0.567    1.780    0.832   -1.303    5.570
CD1=       12       11        4        9        5        6        7        5        5        3        2       11        2        8       10        5        2       13        6        9        7        8        5        5        1        1        2        0        1        0        2        2
CD2=       18        6        1        9        5        5        1        5        4        2        2        9        2        3        7        3        2        9        4       10       10        5        5        5        1        0        4        2        3        2        0        7
GGCCTTTTTTCCCAATTGGATTTTTGTTCCTTCTTGGAAAGTTTAATCTTGTGATAGTAATCCACAAGATACGTTAGGGAATATTGTTCATGATCCAGAAGACGAGAACTAAATCCTGTATCCGCGATATTTTGAAATTGAAAACCGAAATCTTTCTTGAGAGCTTTAATGTCGTCGATAGCAGAATGAAATATTTTTAGGATTTTTTTATCTTCAAATAAGTTTCCAAGACTTTCTAAATTCTGTAACTTTAAAGGATCAATGATGTAATTTTTTCCTTTAGCGGAAATTTGAATCAGACATACCTTAGAAAAATACGTATAATAACCTGAGGACTCTGTATCTACGGAAATAGAATCCGCCTGACTCAGATTGATGAGGACTAGTTGTAGGCTTCGAGCTGTGTCAACGACTATGTAATCGGAATTTATTTGCATGAAAAACGCAACCTGAGATTTTAAGCTTAAGAAGGCAGAGAATGAGTCTAATTCCCGATAAATCCAGAATAAGAAGACAAGCCCAGGATGACAAACCAAAAGAGGAATGTGCGATTTTTGGTATATTTAATTCATCGGAGGCTTCTAATTTCACCTATTTAGGTCTTTACTCGATGCAACATCGGGGGCAGGAATCGAGCGGAATCGTTTCTTCGGACGGGGAACACTTATATCGTTATGCTGGAATGGGCTTGGTGGCTCATATCTTTACGGAAACCAAATTAAAGGAACTACAAGGAAATGCGGCTATCGGCCACAATCGATATTCTACAACTGGGGCTTCTTTTTTAAGAAATGCTCAGCCTCTTCGAGTAGAATCCCACTTAGGAGCCGTTTCTTTGGCTCATAATGGAAATTTGGTTAATTCTTGGGAACTTAGAAGCCAACTCGAAAAAGAAGGAAGTATCTTTCAGACTACGATTGATTCCGAAGTAATTGTTCATCTAATGGCTCGTTCTGGAGA
KOK=         6
KK=   41521  LL=   42090  Z=    6.00  JJ=   40921  DL=   570
A===      111      112      113      114      121      123      124      131      132      133      134      141      143      144      211      213      214      223      224      231      233      234      243      244      313      314      323      333      334      343      413      433
B===      222      122      422      322      212      412      312      242      142      442      342      232      432      332      221      421      321      411      311      241      441      341      431      331      424      324      414      444      344      434      423      443
RRR=   38.236   -1.363    5.734   27.133   -0.150   -1.216    3.098   -0.214    0.961    1.046    1.197   -0.272   -0.313    0.015   -1.190   -0.612    3.098    4.358    1.802    0.714    0.627   -0.141    0.019    4.954    0.642    1.461   34.524    0.185    0.295   -0.147    0.721    0.185
X1==    8.471   -0.475    2.783    5.453    0.136    1.468    1.706   -1.056   -1.160    0.475    1.303   -0.386    0.303    0.073    1.966   -1.160    1.706    2.724    1.309    0.592    0.369    0.161    0.161    3.703    0.475    0.303    6.369   -0.250    0.668   -0.332   -0.697   -0.332
X2==    4.513    2.873    2.061    4.976   -1.102   -0.828    1.816    0.202   -0.828    2.200    0.919    0.704   -1.034    0.203   -0.605    0.528    1.816    1.600    1.377    1.206    1.702   -0.880    0.120    1.338    1.351    4.826    5.421   -0.741    0.442    0.442   -1.034   -0.558
CD1=       15        2        4        8        3        3        4        0        0        1        2        1        1        1        6        0        4        5        4        2        1        1        1        5        1        1        7        0        1        0        0        0
CD2=       15       10        6        9        2        1        4        3        1        4        2        3        0        1        3        3        4        4        3        4        3        0        1        2        3        6        7        0        1        1        0        0
ATTTTCCTTCTCGGAAACCAGAAAAAGTAGAAACTCCAAAAGAGATTTTGAATTCATTTTCAATTTCTCCTAAAGAAGTTTTTAAATCTAGAGATTATATGCTCTTGTATGAAAATGAAAACCAACTTAAAAAGTTAGAATATTCTGTGGAGGGAGTTAGAGAACTGAATACATTAGGCATCATTGCTACTTGTGTGGGAAACGATTCTTACGATTTTTTGTCTCGGTTTTTTGCTCCGTCTGTGGGTTTGTATGAAGATCCGGTAACCGGTTCTGCACATTGTACTCTCATTCCATTTTGGTCTGAGCGTTTGGGTAAAAAAATAATGAAAGCATATCAAACTTCTGCTCGAGGTGGAAAACTTTTTTGCGAAGATTTAGGAGAAAGAGTTCGTATTGGAGGAACTTGTGTTCCCTATTTGGATGGGTGGATTGAAATATAAAGGAATTCTTAAGTAATTTCGTTTTTAAGATGTTTATGTTTGAAAAGAAGTTCTTTAATAAGGTTTTTTTCTGATCTTCCCAAAATTTCTTTCTCTTCAAAAATCCCTAAAATCTCCATCGATATTT
KOK=         7
KK=   52471  LL=   53400  Z=    8.41  JJ=   52201  DL=   930
A===      111      112      113      114      121      123      124      131      132      133      134      141      143      144      211      213      214      223      224      231      233      234      243      244      313      314      323      333      334      343      413      433
B===      222      122      422      322      212      412      312      242      142      442      342      232      432      332      221      421      321      411      311      241      441      341      431      331      424      324      414      444      344      434      423      443
RRR=   34.521   10.464    3.522   -0.582    0.123   12.874   -0.049   -0.176   -0.302    1.805    2.502   25.778    1.526    2.473    0.254   -0.096    0.676    2.030    4.648    2.741   68.097    0.488    0.174   -0.029   -1.427    0.542    0.001    0.671    2.674    0.658    0.159    0.985
X1==    5.006    4.694    1.710   -0.306    0.291    5.083    0.283    1.057   -0.211    0.953    1.976    5.582   -1.252    2.427    0.291    0.451   -0.801    0.498    4.183    3.098    7.992    0.401   -0.417    3.838    0.953   -0.445   -0.007    1.551    1.327    0.327    0.362    0.327
X2==    6.896    2.229    2.059    1.902    0.422    2.533   -0.174   -0.167    1.434    1.893    1.266    4.618   -1.219    1.019    0.874   -0.214   -0.844    4.077    1.111    0.885    8.520    1.217   -0.418   -0.008   -1.497   -1.219   -0.179    0.433    2.016    2.016    0.438    3.016
CD1=       17       16        5        3        6       10        4        4        2        2        4       14        0        6        6        3        2        3       11        7        9        2        1        8        2        1        1        2        2        1        2        1
CD2=       20       10        7        5        6        8        2        3        6        5        3        9        0        2        7        3        1       11        4        5       15        3        1        1        0        0        2        2        3        3        2        4
ACGGAAAGTGATCAACACATGGAGCTTGGAAGATTACGTTCCATAGAGTTGAGAAGATGGATGGTTCGTTCTACCAATTCTGGAATTTCCGCAAATATAGATCATCTCGGTAGATTTGTAGGAAATAAAAAAACAGGATTGATGACGGCGGAAGCGCTTTCTGAAACGATAGACGTAATTGATTCTCCGCCTACGTTTTATACTCAGTATGGAAATTTAATTCCTTGGTTGATGCTTTTTTTAACTGGAATTTATTACCTTAATCTTTTGATCGGAATCCGAAGAGGAAAGTCCTCCTAATTGAAAAATTCTTTTAGGAAAAATGGATTTGAATCTGTTCGTATTTTGTTTAAGCGCACATAAATCTGGAGGTTCGTTTTTTAGGGTTTGTTTAGAAGAAAATTTGAATCTAAAAAAAGAGCGAATATTTTATACTATAAACTAATAAATGTTAAATGAGGTCAAATATCCGTTTGTTCCAAAATCCAATCGATCTTTGATCCCAGGTCAATTTTGGGCAATCCCGTTGAATAACGGGAAATTTGCTTGTGGAAGAGTCATCGAAGTTCATCCTTTTGAAACGAAAATGTTTTTGGCAGGTTTGGTGAATTGGATTGGAGAAGTGGTTCCAAAAGAAAACGATTTGGCTGGAAAACAAACTATAAAACAAGGTCAAGTTCATATTAAAACAATCCATGAAACCGGATCGGATGGAATGATAATCGGGTATAGAAATTTATCTTTGGATAAAATAGAACCGGATTTTTTCAAATCTCAGGATGGTTATCAGTCGGGAACTTCTAAATTGATGAAAGGATATCAAGAAATCCGGCCTTTGACAAAAGATGAATCGGATCTTTATCCCACTTTTTCTACTTGGGGTTATGATGTGATTCGTGTTCTGGCGGAAGAATTGTCAGTATCAAAGAA
KOK=         8
KK=   61711  LL=   62010  Z=    5.07  JJ=   60901  DL=   300
A===      111      112      113      114      121      123      124      131      132      133      134      141      143      144      211      213      214      223      224      231      233      234      243      244      313      314      323      333      334      343      413      433
B===      222      122      422      322      212      412      312      242      142      442      342      232      432      332      221      421      321      411      311      241      441      341      431      331      424      324      414      444      344      434      423      443
RRR=   33.465    0.166    6.537    0.233    1.524   -2.631    0.023    4.371   -0.044    0.602   -0.308    8.236    0.193   -0.530    0.596   -1.080    0.816    6.056    3.392    0.144    5.918    1.119    0.307   -0.645   -0.288   -0.192   -0.370   -0.156    1.114   -0.208   -0.192   -0.241
X1==    4.568    0.284    3.018    0.776   -1.302   -0.863   -0.028    2.018   -0.863    1.484   -0.615    3.581    0.385    1.267   -0.509    1.137   -1.024    3.242    1.096    0.137    2.547    0.460   -0.540    1.356    0.484    0.385    0.547   -0.271    0.677   -0.323    0.385    0.677
X2==    7.326    0.587    2.166    0.300   -1.171    3.051   -0.796    2.166    0.051    0.405    0.501    2.300    0.501   -0.418   -1.171   -0.949   -0.796    1.868    3.094    1.051    2.323    2.433   -0.567   -0.476   -0.595   -0.499   -0.677    0.576    1.645    0.645   -0.499   -0.355
CD1=        8        2        4        2        0        0        1        3        0        2        0        5        1        2        1        2        0        4        2        1        3        1        0        2        1        1        1        0        1        0        1        1
CD2=        9        2        3        1        0        4        0        3        1        1        1        3        1        0        0        0        0        3        4        2        3        3        0        0        0        0        0        1        2        1        0        0
AATCGTAAAGATGAAAACCTTGAAACACAAAACTTCGATTTTCAACCGGATTCTATTTCTCAGTTTGGAATGTTTTTTTACGTTTGTGTTTCTGTTTTTAAATTTCTCTGTTCATTCACAAAAAAGTCCTAAAGAACCCACTTTGCCTGTAGAACCTACGATCGGAGATTCTCGCAATTCAAGAGGGGAAACCGAAAAACAGACCGGAACTGGATTGGATGAAAAGGGAGAAAAAAAAATCAAAGCAGTTTTTTGCGATGGGCGCGAGGTAGAAGGTTTTTGGAAAAATCCTCCGCTTGA
KOK=         9
KK=   66301  LL=   67230  Z=    8.81  JJ=   66121  DL=   930
A===      111      112      113      114      121      123      124      131      132      133      134      141      143      144      211      213      214      223      224      231      233      234      243      244      313      314      323      333      334      343      413      433
B===      222      122      422      322      212      412      312      242      142      442      342      232      432      332      221      421      321      411      311      241      441      341      431      331      424      324      414      444      344      434      423      443
RRR=   50.318   -0.543   12.614    9.618    3.463   -0.415    0.003   -0.591    0.672    0.198   11.526    0.709    0.525    0.657    0.791    1.584    6.395   37.562    8.779    1.609    6.664    2.020    0.396    3.862   -1.622    0.245   -0.521    0.033   24.967    0.089   -0.035    0.428
X1==    8.349    1.476    3.903    2.985    1.476   -0.169   -0.008    0.901   -0.841    0.159    2.720    1.685   -1.065    0.404    1.940   -0.841    2.321    6.726    4.293    1.174    3.861    1.347   -0.346    3.748   -0.841    0.827    0.926   -0.393    3.474    0.474   -0.119   -0.526
X2==    6.027   -0.367    3.232    3.222    2.346    2.454   -0.373   -0.655   -0.799    1.246    4.238    0.421   -0.492    1.627    0.408   -1.884    2.756    5.584    2.045    1.370    1.726    1.500   -1.144    1.030    1.929    0.296   -0.562   -0.084    7.188    0.188    0.296   -0.812
CD1=       20        8        7        7        8        2        3        3        1        1        4        5        0        2        9        1        7       14       12        4        5        3        1        7        0        2        2        0        4        1        1        0
CD2=       26        6       11        9       13        8        2        3        2        4        7        4        1        3        8        0        7       12        5        6        4        3        0        2        5        2        1        1        8        1        2        0
TTTTAGTTCCGGACCCAGTTTCAAAAAAGTAAAGAAAATTCAATTGAATATCCGTTCTTCTAAGTTCGGGACCGTATAAACTATAGGTTTGGTTTAAATTATTTGAAATAGGATTGGTATTGATAGAAGAATAAGAAGGATAAATTCTTAAATCTAGAAATGTTGCTTCTATACCGAATTTTTTGGATTCGGTTAAGAATAAAAATCGAATTGGGTACGTGGTTTTTATATTTCCTTGCGGATTAGAATAAAAACTTCCCGTGTTATTGATGATATGTGCATCTAAACTTCCATTTCTTGCAATTGTATCTATGTTTTGATAAACTCCGTTTGTGTAAAGAAACGTATTTGTCTCGTTAACGGAAACGTTTTGTCTTCTTGCTAAGGATTCTGGAATCCAACTCGTTTGATTGAATAAAAACGTAATTTCAAAGACGGTTCCTTTGGGTGTTTTAGAAAGTTCTTGTTCGTGAAGTTTATCTCTAAGTTCCGAAGCCTCTTTTCGTTTTTTCTGAACTTCTAAAATCATCCTTTTTCTCGTAATTGGATCCTGTGTCTTGCCGGCTTTGATCTCAAGTTCGTTGGCTTCCTTTTCCAAAACGTTTGGGTCTGACTCAGTTAGGTTTTTTTGTCCGATTAAGTTCGTTTGGAACAAGACTAAAAAAATAACAAAAAGGAATAGGATTGAACTTTGAATTCTTTTTTTCATAGGCTGAATATGGGATAGATATAAGACGAAAGAATTCCAACTTTTTTTCCGAAGTTTCAAACAAGAAAAATGTTACAAAATTCTATTTATTGTAAATAACGATGGAATGATTTTATTCCGATCTTATTAAATAGAAGTAAATAAAAGAGAGATTATGGATTTAACCAAATTGGCGGTTTGTGTTTTTTGTGGTTCGCGTTCCGGGAACAATCCGGTTTATG
KOK=        10
KK=   68911  LL=   69600  Z=    4.99  JJ=   68461  DL=   690
A===      111      112      113      114      121      123      124      131      132      133      134      141      143      144      211      213      214      223      224      231      233      234      243      244      313      314      323      333      334      343      413      433
B===      222      122      422      322      212      412      312      242      142      442      342      232      432      332      221      421      321      411      311      241      441      341      431      331      424      324      414      444      344      434      423      443
RRR=   52.980    4.907   -0.113    0.011   -0.280   -0.310   -0.477    1.448   -0.310    0.105   -4.259  115.333    4.520   -1.913    1.208   -2.127    1.285    0.449   -1.370    6.734    7.365   -0.418   -4.434    4.718   -1.613    0.881   -0.082    0.188   -1.060   -1.976    0.881    0.315
X1==   12.575    3.618   -0.136   -0.025    0.367    1.086    0.452    1.746    1.086    0.235    3.315    8.917    1.315   -0.614   -1.583   -1.288   -1.218    0.456    2.056    1.877    3.774    3.025   -0.975    1.126   -0.765   -0.685   -0.085    0.489    1.542   -0.458   -0.685   -0.458
X2==    4.213    1.356    0.829   -0.451   -0.763   -0.285   -1.055    0.829   -0.285    0.447   -1.285   12.935    3.438    3.115   -0.763    1.651   -1.055    0.985   -0.666    3.587    1.951   -0.138    4.548    4.189    2.109   -1.285    0.962    0.384   -0.687    4.313   -1.285   -0.687
CD1=       18        8        1        1        3        3        2        3        3        1        4       10        2        0        0        0        0        3        5        4        5        4        0        2        0        0        1        1        2        0        0        0
CD2=       20        9        5        3        4        2        1        5        2        2        0       29        6        6        4        5        1        3        1        8        3        1        6        6        4        0        2        1        0        5        0        0
GCGACGTGAAGCGGTGTATTTCCTTCTTGATCGATTGGGTTAGGTGAGATTCCAATTTGAAGAATATTTTTGCAAAGTTCGTCTTCTCCATGTTTGGCGGCAAAAAATAATTTTTCAGTAAGAACTTTTTTAAGAATTTTGGTGACGTGATGATATTTTTGTCTTTCCGCTTCTTCCAACCCGGTTTTTCCCGATGCGTTTAATTGTAAAATATTCGCTCCAACTTGAATCAGCTTTTCTAAACATTCTACGCTATCATGGGAGGATGCAAGAAGTAAGGCGGTATTTCCATCTGCATCTTTATCTTCTAATATGATTTTTGTTTCTTCTTTTTCTAAAAATAAATCTAATATTTCAAAATCATTATGTAATGCTGTTAAATGAAGAATAGTTCTTCCTTCTGAATTTTTCTTTAAAAAATCTGCACCTTGGTCTAAAAGATATTCTACAATGTCTAGATGTCCTAGATCTACTGCTAAAAGAATTGGAGTATATCCTTCTCCATTTCTTTCTTCTAAATCTGGAGTTGAATATTCGTTTTCCAATACCATTTCTACGATCGAAACATTTCCGGTGCTCACAGCTTTGGTAAGAGGAGTGTTCCCAGCAAAATCCTTTTTTTCTGTGTCTGCACCTGCTTCTAAAAAAATTCGAATCAAATCTTCGTTGTTTTGATCCAAAGCGTTTAAA
KOK=        11
KK=   82231  LL=   82620  Z=    5.08  JJ=   82201  DL=   390
A===      111      112      113      114      121      123      124      131      132      133      134      141      143      144      211      213      214      223      224      231      233      234      243      244      313      314      323      333      334      343      413      433
B===      222      122      422      322      212      412      312      242      142      442      342      232      432      332      221      421      321      411      311      241      441      341      431      331      424      324      414      444      344      434      423      443
RRR=   42.116    0.177   -0.995    1.101   -0.040    4.359    1.170    0.336    6.816    8.048    0.383    1.020    0.383   -0.046    0.295   -0.359    0.465    0.021    0.556    9.272   11.399    3.322    3.322   -0.104    0.383    0.383    0.137   -0.643    0.458    0.104    0.383    1.145
X1==    5.172    2.016   -0.333   -1.304   -0.451    1.617   -1.223   -0.333    2.528    2.377   -0.745    6.544   -0.745    0.108   -0.451   -0.205    0.445   -0.078    0.627    3.439    3.450    2.342    2.342    0.213   -0.623   -0.745    0.450    1.721    0.666   -0.334   -0.745    1.666
X2==    8.143    0.088    2.990   -0.844    0.088    2.696   -0.957   -1.010    2.696    3.386   -0.513    0.156   -0.513   -0.429   -0.654    1.752    1.043   -0.264    0.888    2.696    3.304    1.418    1.418   -0.486   -0.614   -0.513    0.304   -0.374    0.688   -0.312   -0.513    0.688
CD1=       12        6        1        0        2        3        0        1        4        3        0       10        0        1        2        1        2        1        2        5        4        3        3        1        0        0        1        2        1        0        0        2
CD2=       12        2        4        0        2        4        0        0        4        4        0        1        0        0        1        3        2        1        2        4        4        2        2        0        0        0        1        0        1        0        0        1
GTTTGCCTATTTATACCCCGATAATCACGAACTTAGAGAGAAGGCTTTCTCTGCAAATTTATCTTTAAAACTTCGGATCGGAAAGCCAAAACCAAAAAAGTATTTAATGGTTGATCATCATTTGTTACCTCGGCCGGTAGTATCAAAGAGAATAAAAGATTTGATAGAGTTACTTTTACCAAATAGAGTACATTGGGTTCCTGCGGAAATTGATACGGATAAAGAAGTATATCATTATTTTATTATGATCCCTCCAGAAATCAATTGTTTAGATCCTGAAAAATCCAAACTGCATCTGCAATTGGAAGGGTAAATTTTTGAAGTAGAAGAAATGGTATTGGATCCAGAAAAGTTAAAAACGTATTCCTATCAAGATCGTGGGATTTTCCG
KOK=        12
KK=   97861  LL=   98880  Z=    4.93  JJ=   97741  DL=  1020
A===      111      112      113      114      121      123      124      131      132      133      134      141      143      144      211      213      214      223      224      231      233      234      243      244      313      314      323      333      334      343      413      433
B===      222      122      422      322      212      412      312      242      142      442      342      232      432      332      221      421      321      411      311      241      441      341      431      331      424      324      414      444      344      434      423      443
RRR=   35.469   18.835    6.828    7.485   -0.134    2.647    0.820   -0.291   -0.007    2.277    0.804   28.339    9.563    0.211    0.466    3.627    0.513    7.450    1.077    1.770    0.213   11.630    1.295    6.969    1.248    2.918   -0.140    0.167   -2.389    0.373    1.592   -0.880
X1==    4.993    4.784    3.332    2.942    0.084    1.503    1.608   -0.357   -0.721    1.664    1.753    5.093    2.520   -0.506    0.868    2.058    0.474    2.372    1.294    1.503   -0.478    1.994    0.374    2.086    0.912    0.986    0.315    0.131    3.166    0.166   -1.316    1.166
X2==    7.104    3.937    2.049    2.544   -1.588    1.762    0.510    0.816    0.009    1.369    0.458    5.565    3.795   -0.418    0.537    1.762    1.083    3.141    0.832    1.178   -0.445    5.833    3.463    3.341    1.369    2.961   -0.445    1.276   -0.755    2.245   -1.210   -0.755
CD1=       21       19       10        9        7        6        6        3        2        4        4       13        5        1        9        7        4        7        5        6        1        4        2        4        3        3        2        1        4        1        0        2
CD2=       21       15        6        7        2        6        4        4        3        3        2       12        6        1        7        6        5        9        5        5        1        9        6        6        3        5        1        2        0        3        0        0
AGCAACTACTACTTTTAGAAAAGTATTTCTATGATATTTTTTTACATCGAAATTATTTCACTGTTCCAATGTGAGAAGTTTCACATTTAAAACCAGAAAAGAGATAACTAAAACAATTAAATTTGATCTAAGTTTCTAATTAACGTGAATTCAACGTAAAGAATTCATGGTTCATTTTTCTAAAAAAAGTTGCGATCTCGATTTCTAAAATGTGGGAACTCCCGCAATCATGATTTTACGAACAAATTCTAAAATTGTAGTAACTCGTACTTTTAGAAAATTCTTTCTCGTTTTCTTATGCTGAATTTGCGTTATTTAAAAAGAATTCTCTGAGCTTTTTACCCAAATTTAAATCGAGTTGTTCTATGAATTCAATTTCGAAATGGTTTCTAGAAATAAAAAAGCCGATCTCCACGATCGGCTTTTGAACTTTTTAAAAGATTAGTGTTTATTGATCAGAATGCGAAAGAAAGTAAAACCTTAAATCTTGTAAAAATATCTGCTGCAGAAAACCCAAACAATAATAGAAGAAAGAAAAATCCAGATCCAAAGATGACCCTGTTCATCAAAGTATCATATTTAAGATGCATAAAATACCCGAGAACTAAGGAAGCTTTTGCAGTTGCTACCGCCATTGCTATGATTACGTTCATCGCACCGAAGTCGATACCCGCAACCCAAACGGTGACAAATGTAAAGAAAATCAAAGTAGCAAAAATTAGAGAATAAGTTTTAACAGAAATGACATGGTGCGAACCGTGGCTTTCTTCTTTGTGAGCCTCTTTAGTAGGACTACTTTTTAATTTTTCTTGGCCTTTTAGAACTGATATGGCGCACCCAAGCTGAGCAGTAAATATTTTTTTTAATCATTCAATAGTTTAACTCGTTAGAGAAAAGCATTCGCGACGATTGATCAGACTGATATTCGCGGGTTGGATACCGCAGGATAATCTATACATCGGGAGCTGTTCTTAGTCTAAAAAACGAAGGTCAAATCTGCAAAGCAGATTGCTTCAACAC
KOK=        13
KK=   99031  LL=   99720  Z=    5.40  JJ=   98821  DL=   690
A===      111      112      113      114      121      123      124      131      132      133      134      141      143      144      211      213      214      223      224      231      233      234      243      244      313      314      323      333      334      343      413      433
B===      222      122      422      322      212      412      312      242      142      442      342      232      432      332      221      421      321      411      311      241      441      341      431      331      424      324      414      444      344      434      423      443
RRR=   13.659   -0.342   20.958   31.919    0.796    0.903    0.485    1.133    0.635    0.038   -0.446   11.088    3.779    1.024    0.202    0.476   -0.092    9.576   -0.034   15.290    8.556    5.801    0.802   -0.063    1.342   -2.767   -1.670    0.185    2.423   -2.241   -0.302    0.008
X1==    6.785    0.393    4.027    5.493   -0.913    4.547   -1.228    0.966    3.199   -0.497    0.894    3.616    0.894    0.288    1.046   -0.843   -0.402    3.017    1.506    3.199    2.701    1.367    0.515   -0.922   -1.287   -1.043    2.006    0.383    1.988   -1.010   -1.043   -0.011
X2==    2.013   -0.871    5.205    5.811   -0.871    0.199   -0.395    1.173    0.199   -0.076   -0.499    3.067    4.228    3.552    0.193   -0.565    0.228    3.174   -0.023    4.779    3.168    4.244    1.558    0.068   -1.043    2.652   -0.832    0.484    1.219    2.219    0.289   -0.781
CD1=       11        3        7        7        1        9        0        3        7        1        2        5        2        1        4        1        1        8        4        7        6        3        2        0        0        0        5        2        3        0        0        1
CD2=        9        2       10       14        2        2        2        4        2        1        1        9        7        8        4        1        3        5        2        8        4        6        3        2        0        5        0        1        2        3        2        0
GGAGTTTTTCCTCTTAGCTGTAAGTTACGAAATTTCTTGTGTAACCTTAAGGAAGCTTTTTCTGCTAAAGCAACGACTAACGCAGGTTGTCCGGTTCTTCTTGCGGCTACGATCTTACTTCCTGTTCCGGGGAAGCGATGCTGCCAAGCAGCTTCCGTCAAAATCCTTCTAAGTCTCGGACTTCCCGTTTTTGTAATCCCTGTTTGTTTTCTTTTCGAACCGCTGGAATATTCTCCAGGAACAAGTCCTAAAAAGCTCATAAAAGAACCTGCCGTTTTGAATCTACGAAAGTCGTTTACCTCACTGAGCAAGAACATTGCGGTTAGATAATCCACTCCTCGAAAACATCTTAAGATTCCCACTCGTTCTCTAAAAGCTTCACTTTTCGCGATCTCTTGAATCTTTTGATCCATCGCTTTGAGATTCTCTTCTTGAACTCTCACTCGGCTGTAATAGTCGTTAAACGTTTCATGAAGGATCTCATTTTCAAAATGAAGATTATTCAACCATTTGTAATGACTGACTGTCCAATACTTTGTTGTTGAATATACATTCCCTTTTCTTAATAGAAACTTCATCAACCTCTGACGATTCCTTCCTAAATCCAAACGAAGACTGTCACGGGATCTTAAATAATCCCTTACTGCTTCGTCTTCTTCACTCGGAACATGAATCGATTCTAAATCCCCA
KOK=        14
KK=  101161  LL=  102180  Z=   11.57  JJ=  101041  DL=  1020
A===      111      112      113      114      121      123      124      131      132      133      134      141      143      144      211      213      214      223      224      231      233      234      243      244      313      314      323      333      334      343      413      433
B===      222      122      422      322      212      412      312      242      142      442      342      232      432      332      221      421      321      411      311      241      441      341      431      331      424      324      414      444      344      434      423      443
RRR=   82.917   11.396   10.275   24.185    0.448    0.032   -1.203   -2.260    0.127    2.036    3.003    0.876    0.662   -0.927    0.017    0.283   -0.128   52.369    2.388    0.588    2.940   13.219    0.305    0.954   -0.305    0.716    1.765   -0.880   24.746   -2.213    0.304   -0.785
X1==    9.668    2.527    2.545    6.366   -1.012    0.112   -1.187   -1.684   -0.489    2.901    1.892    0.564   -0.484    1.710   -0.569   -1.091    1.123    5.486    1.102    0.714    2.056    3.448   -0.493    3.960    0.426    0.308    1.234    6.211    5.143    2.143   -0.484   -0.857
X2==    8.576    4.510    4.037    3.799   -0.443    0.282    1.013    1.342   -0.259    0.702    1.588    1.554   -1.368   -0.542   -0.030   -0.259   -0.114    9.546    2.167    0.824    1.430    3.834   -0.619    0.241   -0.717    2.327    1.430   -0.142    4.812   -1.033   -0.629    0.916
CD1=       27       11        7       14        3        3        1        0        2        5        4        4        1        4        4        1        5       12        5        4        4        6        1        7        2        2        3        7        6        3        1        0
CD2=       27       17       11       10        5        4        5        6        3        3        4        6        0        1        6        3        3       21        7        5        4        7        1        2        1        5        4        1        6        0        1        2
TTTGGATTCTGTATTGTATCTTTTCCTCTGAATTTTTTAAAAATCTCAAAAGAACCCAAGAAGTCCCATACGATTTTCCGGACGCAAAACGGTCCGGAGTTAAAGGAAAAATTTCGATTTCTTGAGATTGACCCCAATCGTAAATCCATTCCGAATAATTCGGAATCGTTTGTTTCAAAGGCAAAGTAAGAATGGAAAGATTGTCTCCAAACGTGTTTCTTTTTTGTTGGAAGAAAACGGATTTAGAAAGTTCGAATAGAATTCTTCCCATAGACCATCTGTAATTGGTTTCGCTGATTCTTTGTATTTTTTTTATGTTTTGAGAATTGAACTCAAACCCGTCGATTGAAACTGGGCCTTGGTATTCTGGAGAAAAACTTTCGGATAATTTTTTTACGATCGGTTCTAATAGAAAAAAGAAAAATTCAGATTCTTTTGTGGAAGTAATATAAGCGCCGTTATAGCTTCCTTTTTCATCGCAGATTTGAATCGTACTCCCTAAAAATGTGGGAACTCCAATCGCAAAATCATAGAGGCACGAAAAATCATAAATTCTCTGAACCCAAGGTTGTGCAACACAGGGAAACCAGGAAGATTCTTTTTGAAGGTTAGAATTTTCCCACTGTTCTGAAGCGATAGAAATGAATTTGAGAATTTTATGTCTTCCCGAAAAACTAAATTCCGGTTTAAGAACAATCTTATCAGTCTGTAGTTCCGACCATTCGAAAATCAAATCGGAAAGATCATAAGGTTTTTCTAAAATTTTTGAGGGAATATCTTGAAAACCTTGTTCTGATTTCCAACGGGTCAAAAGAATCTTAGAGTTTAATCTTTTGGAAAAACTTGCTTTTTCCAAAGAAAAAAGAATTTCACCCGAGTCGTTTAGATCGGAAACGGAACCCCATTCTTCCCAGGTTCGAATCGGATCGATGGTGGAAGAAGATTGAAAAATTTTCTTTGAGTTTCTTTTGAGAAGTTGGAAATTGCAAAATTGGATTCCTCTGTCTTCCCAAAACCGAA
KOK=        15
KK=  111991  LL=  112920  Z=    7.79  JJ=  111901  DL=   930
A===      111      112      113      114      121      123      124      131      132      133      134      141      143      144      211      213      214      223      224      231      233      234      243      244      313      314      323      333      334      343      413      433
B===      222      122      422      322      212      412      312      242      142      442      342      232      432      332      221      421      321      411      311      241      441      341      431      331      424      324      414      444      344      434      423      443
RRR=   45.089    1.611   -2.353   11.310    0.048    0.529    0.016    1.383    3.398    0.008    0.704   12.433   -0.119    0.097    0.167    0.529   -0.060   17.442    4.483    2.193   55.558   12.381    0.685   -0.600    0.295    0.105   -1.163    0.585    4.362   -0.234    0.105   -0.006
X1==    7.471    0.973   -1.573    2.875   -0.407    0.348   -0.040    3.596    1.634   -0.205    0.382    4.614   -0.431    0.066    0.513    0.348   -0.040    2.889    5.107    2.277    7.908    3.602    0.368    2.225   -0.205    0.382    1.590    0.383    2.230    0.230    0.382    0.230
X2==    6.035    1.656    1.496    3.934   -0.117    1.522   -0.388    0.385    2.080   -0.040    1.841    2.695    0.275    1.468    0.326    1.522    1.480    6.037    0.878    0.963    7.026    3.437    1.863   -0.270   -1.444    0.275   -0.731    1.526    1.956   -1.016    0.275   -0.025
CD1=       21        7        0        8        4        3        3        8        5        1        2       11        1        2        6        3        3        7       12        6       10        6        2        5        1        2        3        1        3        1        2        1
CD2=       19        9        6        9        5        6        2        4        7        2        4        7        2        3        6        6        5       14        4        5       12        6        4        1        0        2        1        3        3        0        2        1
TCATCTTTTGGGAGATTCATTCGCACATCGTAAATTACTGAATTCTAAAAAGATGTATCCTACGGGTAGGGGACATGCTTCGGATATGACCTTGCCGGATCATCCAGTTTACAACGATGATAGAGTTTTAGAATGGGAGAAATATGCAAAAGGGATTCCTAGTTTATTTCGTTCCGATTTAAAGGAAATTGTAATTAAAGATGACTTTCAAAAAGCCAGAAAACTTACCGGAAACAACTATCCTTGGCATTGTATTTTCGGAAGAAAATGCGAAGACAGGTTAAGAAGAATTCTTTTGCATCGATTGAGGGAGTCTGATTCTTTTCCAAGATACAATCCGATACAGAAAGACCGTTATCCGGCTGTCAACTGTCAAGAATACGTTCAAAGAGTAGTGGAACAAAAAGATATTCCTTTTACTCCCGATTGTGGTAAGTCTTGGAAAATTTATAAACAAGTTTCTTTGGACGTTTGGAAACGCCTCGGTTACTTTCAAGACGAAAACTCCCGTAAACAAATCCAACTCTATGATGGAGATGACTTATGGCAAAATCTTTAAGTAAAGTAGACGAAGAAGAACATCCTCGTAAAAAAAGAAAAAGAAAAGTAAAAAAGAAATCTGTTTTGGGAGAAATACTAATCGTATTTGCAGGATTTCCCATTTTGATCGCTTGGATTTCGCTTCGTACTTTTTTTTGTTGGGGTAATTTGAGTTATACAGGAGAAGTTTTTTGTACCGTTTCCGGTGCTATCAATCCGCTCCTTTTGATTTTAACTTCGGTTCTCATTCTTTTGACGTTTGTAGATCTTCACAAATTGGGAGATGAACTAGAAGAATTGCCTAAGTGGTCTACAAAGAGGATTTATAAAGGATTCCGATCTCTGGAAAAAGTAGATAAACTTCATTTTCTATTTTCGTTTGTTTCTTTT
KOK=        16
KK=  127261  LL=  128250  Z=    4.52  JJ=  127081  DL=   990
A===      111      112      113      114      121      123      124      131      132      133      134      141      143      144      211      213      214      223      224      231      233      234      243      244      313      314      323      333      334      343      413      433
B===      222      122      422      322      212      412      312      242      142      442      342      232      432      332      221      421      321      411      311      241      441      341      431      331      424      324      414      444      344      434      423      443
RRR=   11.741    2.701    0.041    4.453    3.796    7.997   -0.324   -0.903   -0.016    0.343    0.758    1.932   -0.188    0.766   -0.206    2.969   11.992    7.863   13.265   20.001   -4.229    0.389   -0.092    0.296    0.851    7.725    0.564    0.002   60.200   -0.045    0.243    0.048
X1==    2.313    2.226    0.039    4.162    3.129    1.739   -0.588   -0.550    0.576   -0.566    0.195    1.806   -1.327   -0.566    1.775    1.739    3.484    1.672    2.821    5.811    3.166    0.159    0.159    1.663    0.957    3.241    3.166   -0.035    6.864    0.950    1.718   -1.021
X2==    5.077    1.213    1.070    1.070    1.213    4.598    0.551    1.641   -0.027   -0.606    3.878    1.070    0.142   -1.353   -0.116    1.707    3.442    4.702    4.702    3.442   -1.336    2.449   -0.579    0.178    0.889    2.383    0.178   -0.047    8.770   -0.047    0.142   -0.047
CD1=       10       10        3       10       12        6        2        2        4        1        2        6        0        1        9        6        9        6        8       13        6        2        2        4        3        6        6        1        8        2        4        0
CD2=       17        8        5        5        8       11        4        6        3        1        7        5        2        0        5        6        9       11       11        9        0        5        1        2        3        5        2        1       10        1        2        1
TCACCGATAAAGGAATAATTTATTTTCTATCTAAATTCTTCAAGTAGATTCTGAAAATATATTAGAGTGTTCTTGTATTCAAAAAATATATAAGATAATTCTATATAATAGGATATCCAATGTTTTTCACTATGAGATAAAAATTCATAGTGTTAATTTTAATTTGATAGAGATCATTACCGATCCCTATCAAATCGGGTACCGCAGATTTTTATTATAAAGTACTTGTTTTATCGCAAAATACTGCGTACTCAATTTTATAGTTCTGAGTAACAACGTTACTTTTAATGCCGGATTATAATCCGGCACAGATGGAAGCTGCAGTATGTTCGGCCACGGCGGAAATTGTCATCACAGGATGAAATCCGATTGAAGAAGGAATTACAGATCCATCGGCAATGAATAGATTTTTATAACCGAATACTTCTCCCGTTTCGGATACAACTCCTTTGTCCGGATTGGCGGAAAGAATACAACCTCCTAAAGAATGAACTGAGATGATCCGATTGAATAACAAAAAGGTAGCTAACGGACCGAACTGTCCGCCGTATGCGTCTCCTATCTGCTGCATAGAAGCAGTCATGTTCTGAATGAGGGTTTGGTTTTCTTTAGAATACTTCCACTTCACGTCTATGTTTTTGCCACGACGTACGATTTTCCCATTTGCATTGTCTCTTCCTATGGCAAATAGATTTGTCATATAGTTTGGATTACCCGCTCCCGGAAGACCAGGTGGTAGAGGTTTGGAAAGTAATCCTTTTTTAAATACAAAAGGAAGAATCCATTTCAAACTTTTCCAAAAGATAGGACCAATCAGCTTTAAAAACCAATTCGGTTTAGCAATTCCTAATGAAGCAAGTACTGACATTACCGGTTGGCTGAACGTAGGCGCTGCCATTGTAAATTGAAATCCTTGTGGAAAATAATTGATTACGGTAGTTACGTCCGGTCCGTCCCAAGGTATGAGTTCACTTTTACTCGATTCAATTC
KOK=        17
KK=  133921  LL=  134880  Z=    6.21  JJ=  133681  DL=   960
A===      111      112      113      114      121      123      124      131      132      133      134      141      143      144      211      213      214      223      224      231      233      234      243      244      313      314      323      333      334      343      413      433
B===      222      122      422      322      212      412      312      242      142      442      342      232      432      332      221      421      321      411      311      241      441      341      431      331      424      324      414      444      344      434      423      443
RRR=   35.941    6.560    7.933   23.002    0.070   -0.691    0.610    0.106    0.392    1.534    0.120   -0.858    0.162    0.338    3.294   -0.316    2.667   24.423    0.102    0.891   -0.014   10.401    0.177   15.270    3.685    1.408    9.660   -0.245   26.715   -1.422    0.162    0.642
X1==    4.770    1.962    4.169    5.186   -0.083    3.544    1.237    0.042   -0.302   -1.084    0.208    1.295   -0.557    3.427    1.144    1.621    2.294    3.426    0.524    0.980    0.016    2.947   -0.381    4.001    1.704    0.973    4.016   -0.464    3.312   -0.688   -0.557   -0.688
X2==    7.535    3.343    1.903    4.435   -0.833   -0.195    0.493    2.503   -1.299   -1.416    0.578   -0.662   -0.292    0.099    2.879   -0.195    1.163    7.128    0.195    0.909   -0.885    3.529   -0.466    3.817    2.162    1.447    2.405    0.527    8.066    2.066   -0.292   -0.934
CD1=       20       11       10       15        6        8        6        3        2        0        2        7        1        8        9        5        8        7        4        4        1        5        1        8        3        3        5        0        4        0        1        0
CD2=       19       12        6        8        3        3        3        7        1        0        2        1        1        1       11        3        4       18        3        5        1        6        1        5        5        3        6        2        9        3        1        0
CGAGAAGAATAGAACGTTATTTGTTCTTGGCCAAGGTTAGTGGGGCACAAGTCACGATCGTTTTAAATAAAAAGGATCTTTGTATGGATCCTGAAAATAAATTTATGGAAATTAAAATGATCGCTGGAGAAACACCGATCGAAATGATTTCAGCTTTGGATCTAAAACAGACTCGAACAATTTTGCAATGGATCGATCCGGGAAAAACGATCGCATTTTTAGGATCTTCGGGCGCGGGTAAATCTACTATCATTAATTCTTTATTAGGTGGAGAGATTCAAAAAACCAATGAGGTAAAAGTTTCCGATGGAACCGGAAAACATACTACAACTCGCAGAGAACTGTTTCTTTTACCTTCGGGTGGGGTTCTTATGGACAATCCGGGAATCAGAGAAGTAGGTTTGTTTTCAGAAGGAAGCGAAGACGAACTTGAGGAAGTGTTTCCGGAAATTGCAGTGGCTGCGGAAGAATGTCGTTTTAACGATTGTTCTCATAATGAAGAACCCAATTGCGGAGTTGTAGCGGCCGTAAAAGATGGAAGAATCAGTGAAGCTAGATACTTTTCTTATTTAAAACTTTCGAAAGAATTAATGGCTTATCAGGCCTTGAATGATCCGGAAGAAGCGAGAAAGAAAAAACAAAAAGATAAACAAATGTCCAAAGCTTTACAAAAGAGACTTAAGGATAAGGGTAGAAAATAGTAGCTTTTACAGATTACGTCACTTCGTGTTTAGGAATTTTTTTATTAAATAATAGATTTGTTGAAAAATTCCATAGTGGCCGATTAACAAAACTGCTTTAATCGAACGTTTCCATAAAACAGAAACAAATAGAGAATTCATTTTTTAATGACTCTATTTTAATTTTCAAGTTTAAGAATCCCTTTTTTATTACTTAAATTTATAGAATAGAATGTTGGAATTTTACGTTAAAGAAGAGATTTGTCTCAAAATTCATGAT
KOK=        18
KK=  138541  LL=  139170  Z=    6.53  JJ=  138301  DL=   630
A===      111      112      113      114      121      123      124      131      132      133      134      141      143      144      211      213      214      223      224      231      233      234      243      244      313      314      323      333      334      343      413      433
B===      222      122      422      322      212      412      312      242      142      442      342      232      432      332      221      421      321      411      311      241      441      341      431      331      424      324      414      444      344      434      423      443
RRR=   53.126    1.769   -0.220    2.045    0.034   -0.746   -0.272   -0.977   -0.159    0.143   -0.755   15.906    1.716    5.695   -1.059    0.763    0.537    4.742   -0.280    4.973   51.465    4.951   -0.017   -2.988    0.196   -0.028   -0.696   -0.319   -0.337    1.140    1.005    0.348
X1==    6.850    1.878   -0.471    1.179    0.077    5.003    0.318    1.130    1.067    0.090    3.114    2.801    1.114    1.137    0.677   -0.507    1.115    1.004   -0.516    2.641    4.058    3.083    0.083   -0.893   -0.910    0.114   -0.942    0.479    0.492    0.492   -0.886   -0.508
X2==    7.756    0.942    0.467    1.735    0.441   -0.149   -0.856   -0.865   -0.149    1.591   -0.242    5.679    1.540    5.009   -1.564   -1.504    0.481    4.723    0.542    1.883   12.683    1.606   -0.207    3.345   -0.215   -0.242    0.738   -0.667   -0.685    2.315   -1.134   -0.685
CD1=       14        6        1        3        3        8        2        3        3        1        4        5        2        2        4        1        3        3        1        5        5        4        1        0        0        1        0        1        1        1        0        0
CD2=       20        6        3        5        5        2        1        1        2        3        1       11        3        7        1        0        3        9        3        5       15        3        1        5        1        1        2        0        0        3        0        0
CAACGATGCGGACAACTTCTAGAAGTGATGATAAAACGCATCGGTTTTCCTTCAAAAAGATAATGTATTTTCGATAAATAGGAAAGATCGGGAGGAGGTAGATCTTGAATCGGAAAATTTTCCCCAATCGGATTTAGATATATTTTTCCACTTTCTTTCCATCCAAGGGAACCAACGAGCGCATAACGTTTTTCATTTTGAAACTCGTTTAAAAAGTCACAAATCGCTTTTTCTCCTTCTCCTCGAATTATGAAATCCACATACGGATTTGAAAGCATCAATTCGGGACAGGCGGAAACGTGAGAACCTCCCATCAAAACGGGAACGTTTAAAACTTTTTTTATCTCTTCCGCTGTTTTTAAAGCTTCTCTATAATAGGGAGAAAATAAAGAGGAAATTCCTACAAGATCTGGATTTAAGTATTTTACTTCTTTTGATATATCTTCATAAGAAGCGCCAAAATGAAAGTATTCAAAAAATGTTGAGAATGGACTTCGATCCGGAACCGGATAGTATTCTTTTAGGTATTTGAGTTCGTTTGGAATAGGAATCGTTCTTCTTCCGGCGAGTTTATTTCCTAATCCTCTATGAAAATCTCTGATTATTACTTCCACATTCGGTAAAAATTTT
KOK=        19
KK=  139891  LL=  140730  Z=    5.35  JJ=  139861  DL=   840
A===      111      112      113      114      121      123      124      131      132      133      134      141      143      144      211      213      214      223      224      231      233      234      243      244      313      314      323      333      334      343      413      433
B===      222      122      422      322      212      412      312      242      142      442      342      232      432      332      221      421      321      411      311      241      441      341      431      331      424      324      414      444      344      434      423      443
RRR=   35.806    1.671   11.789   -0.838   -0.360   13.678    0.064    0.056   -0.464   -1.658   -1.027   13.740    0.438   -0.156    0.232    0.178    0.127    8.875    1.972   18.327   32.690    6.102   -1.270    3.829    1.517   -0.391   -0.160   -0.104    3.576    0.044    0.162    0.044
X1==    6.584    1.665    3.157    1.111   -0.724    2.416   -0.089    0.484    0.438   -1.089   -0.470    2.840    0.327    3.335    0.231    1.097   -0.089    4.296    2.672    7.031    6.202    1.076    1.076    3.931   -1.089    0.327   -0.191    0.391    1.177    1.177    0.327    1.177
X2==    5.438    1.004    3.735   -0.755    0.497    5.662   -0.726    0.115   -1.060    1.522    2.185    4.838    1.340   -0.047    1.004    0.162   -1.434    2.066    0.738    2.606    5.271    5.672   -1.180    0.974   -1.393   -1.196    0.841   -0.265    3.037    0.037    0.494    0.037
CD1=       18        8        7        5        3        6        3        3        3        0        1        8        2        7        5        4        3        9        8       13        8        3        3        8        0        2        1        1        2        2        2        2
CD2=       15        6        9        1        5       12        1        3        1        4        4        9        3        1        6        3        0        6        3        7        9        8        0        2        0        0        3        1        4        1        2        1
TCCAGGTCTTTTTTGTGACGAAGGGCTTTGGAATACAAATGGAGAAATTCCACTTTCAGAAACGATGAAAGAATGCGGTTATTATCCCGTTTATCTTCGGTTTAATCCCGGAATTCATCTTTCTACAAATGCAAAAAAAATGTTGGATCTTGTGGAGAATCTTCTAAATTCCCCAGAGTTGGAAAATAGAACGTTAGACGTTATATCTTATAGTCAAGGAGGTTTGATTTTCAGAAGCGCATTATATCAGTCTAAACAGAATGGTTCCCAGTTTTCAAAAAGGATTCGTCATGCGCTTGTGATTAATTCTCCCGATGGAGGATCGTATATCGAAAAGATTGGTTTTTGGTTAGGACTTGGAGCGGAATCGTTGCCGATTCTTCCGGTTCATATTTTGGGTTTTATCGGAAATCAGAGAAGCGACGCAATCAAAGATCTTTCTCATGGAATCATACGTGAAGAGGATTGGATTCAGAACGATCAGATGAAAAGATATTTAAACGATTTGTATTTTGGGGAGCTTGACGACGTAAATGCGACTCAAATTTACAGTTTGGTAACAAAAACGGAATCCAAATGGTCTTCTTGGATTGGAGACGGAATTGTGGAAAAGCCGAGCCTTACTTTGTTAAGTGATAAAGTGTACCGAAAAAAATCCAATCCGGAATCGCGGGTTCATTGTTTATTTGAAACTTCTCATTATCAGGTTATGGCACATCCACAGACGAGTAGGATTCTCCGAGGAACATTAAACGATCGAATAAATTTTTGATTATAAAAGTTCTTTTGTAAACTATTCGTCTCTTTTGATTTATGCCAAGCTGAAACGATATTGATTAC
KOK=        20
KK=  153031  LL=  153960  Z=    6.89  JJ=  152761  DL=   930
A===      111      112      113      114      121      123      124      131      132      133      134      141      143      144      211      213      214      223      224      231      233      234      243      244      313      314      323      333      334      343      413      433
B===      222      122      422      322      212      412      312      242      142      442      342      232      432      332      221      421      321      411      311      241      441      341      431      331      424      324      414      444      344      434      423      443
RRR=   49.062    2.003    3.030    5.655   -0.787    9.954   -0.989    0.221   -4.197   -0.018    0.970   27.703    0.970   24.318   -1.387    0.266    0.086    5.416   -0.062    2.529    4.156    0.074    0.699   20.904    1.660    3.066   -0.373   -0.208    2.109   -0.483   -0.464    5.475
X1==    8.031    2.273    0.936    1.834   -0.893    1.996    2.012   -1.337   -1.467   -0.012    1.500    5.855    1.500    5.718    1.746    1.304    0.786    1.557   -0.146    1.996    3.450    0.356   -1.256    4.276   -1.010    1.500    2.539    0.419    3.255   -0.745    0.618    2.255
X2==    6.109    0.881    3.237    3.084    0.881    4.986   -0.492   -0.165    2.861    1.445    0.647    4.731    0.647    4.253   -0.794    0.204    0.109    3.478    0.428    1.267    1.205    0.208   -0.557    4.889   -1.644    2.044   -0.147   -0.497    0.648    0.648   -0.750    2.428
CD1=       17        8        3        5        2        5        6        0        0        1        3       11        3        9        7        4        4        5        3        5        5        2        0        8        0        3        4        1        4        0        2        3
CD2=       23        8       11        9        8       13        2        4        9        5        3       12        3        7        4        4        3        9        3        6        4        2        1        7        0        5        2        1        2        2        1        4
AATTGTAAATGACTTTGGGCCTAAGATCCAAAACTTTTTGCAAGACATCGGAAATAGATCGTAATGTCCTTTTTTATCCCACCTGGTGGCCCCCCGGGACCAATTCCTGGTTTACAATTTGTTTTCGGTTCTGTTGGCGAAAATAGTCTTCGTAAACTCGTTTCTGATTTTTATGATCAGATTCCTTCTAGTTCGATCTCTTTTATGTTTCCGGAAAATCTAGAAGATAGTAAAATTAAATCCGCTGATTTTTTAATTCAGGTAACGGGCGGTCCACCTTTGTATTCTCAAAACTACGGACCACCTAAAATGCGTGCCAGACATCTTCCGTTTCCGATCGATGAAAAAGCGAGAAGGGTTTGGCTTTCTTGTTATCGTAAGGTTTTGGACGATTGGGATGCGGAAGTTTCAGCTAAAGAAGTTCTTTGGATTTTTTTTAAGGACTTCTCTACGTGGATGGTAAATCTGGAAAGTAAAACGGAGGAATCTAATGGGATCTAAAAATAATTCGAGGGCAAAAATTTTAGTTCGAGGAAAGGTTCAAGGAGTTGGTTTTAGATATTATATTCTTCAAAGAGCCCAAGAATGTAGGCTAAGCGGTTATACTCAAAATCTTCCAGGTGGGGAAGTAGAAACTGTTGTAGAAGGAGATAAGATGTTTATAGAAGATCTCTACAGAGCGATTCAAAGAGGTCCTAAAGGGTCTGAAGTAAAAGAAGCCCTGATTACTTGGGAAGATCCAAAAGGAAACTTTAGAACTTTTGAAATTAAGAAATGACCTACGTATAATATCGATTCGTTGATTCTGTTTTTAGGATTCTGCTTTTTTTTCTGTGACTAAGTTGGAATCTGCTTCGATTTCTCTGAGCCATTCTGCTCTGATTTTTTCCAATTGTTTTTTTCGATTTTCCTTATATACAATTTCTCTAT
KOK=        21
KK=  159241  LL=  160200  Z=    4.95  JJ=  159121  DL=   960
A===      111      112      113      114      121      123      124      131      132      133      134      141      143      144      211      213      214      223      224      231      233      234      243      244      313      314      323      333      334      343      413      433
B===      222      122      422      322      212      412      312      242      142      442      342      232      432      332      221      421      321      411      311      241      441      341      431      331      424      324      414      444      344      434      423      443
RRR=   17.711    1.411    5.284   18.245    0.890    2.805    0.848   -0.004    0.357   -1.651    4.549    7.613    0.528    3.008    0.777    2.905    3.534   29.884    3.293    0.687   -0.048    6.045    0.276    1.846    0.507    2.978   21.714   -0.011   20.306    0.248    0.660    0.135
X1==    4.166    0.981    2.144    4.323    0.477    1.346    0.629    0.004    0.646    0.973    2.140    3.119   -0.371    1.384    5.014   -1.452    1.810    4.690    2.284    0.646   -0.061    2.050   -0.412    3.374   -1.014    0.466    3.834   -0.523    4.261   -0.739    0.466    0.261
X2==    4.251    1.438    2.464    4.221    1.866    2.084    1.348   -1.041    0.552   -1.697    2.125    2.441   -1.424    2.174    0.155   -2.001    1.953    6.372    1.442    1.063    0.779    2.949   -0.671    0.547   -0.500    6.385    5.663    0.021    4.765   -0.335    1.415    0.515
CD1=       12        6        5       10        5        4        4        2        3        2        4        8        1        4       14        0        6        9        7        3        1        4        1        7        0        2        5        0        5        0        2        1
CD2=       16        9        9       10       10        8        5        2        5        0        5        7        0        4        6        0        6       16        5        6        4        6        1        2        2       11       12        2        7        1        4        2
AGAGAAACTACAATTACGTTTACGATTAATCGAATCCAGTGAGTCCATTCGTGTGGATAATAAAATCCATAGATCAAAACCAAAAGACAAAGAGAAATGGTCCCGCAGATAGAATAATAAATTCTGAGAAAGGGATAGATCTTAGTTTGATAAAAGATAGTTACGTTTCTTCTTATATTTGATAGTTTGAATATAATGTCTTTAATGGAATTCATTAAAAACTGACGTTAAAGAGAGAAATCTCCAGTTTATATTCTCTTCCTGGAACCGGAGAAGCTGAGGCCGAACCGGAAATCGGAAGAGAATTTCCGAAACCTAGAGAGTCTGCGGATGTGGGTTCTACGGGAGGAGACTCTGGTTGATTCTCCTTTTTCATGGATTCATATTCTTTCATATCGTGCCAGGCGTTTGCAAAAGCAAGACTGGTTCCGAAAGTAAAAATAAAAATTGAGCCTCCGAAAGTTTTTTGGAATTTATGATAACCTGGAACTCTTGCATTGGCGGCGATTGCATATCCTATTCCTAGCGTGATCGGAAGTGTCATAAAAAAGATGATGGTAAAACGACGAAACGTGGTTTCGGTATATTTTTCTTCTTCGAAAACTTGATTCTGTTTTCTTTTTTTATCTGCTTGTTGTTGTGCCTGTCTTTGAAGAATCGTTTCTACGTTGATATTGCCTGTAAGAGGATTTACTAGATTGTCCTGTCTTCTTTCCGTATTTGGAGTTGTGGTTCTTCGCAACCCTCCTGTAGCTGGGAAGGGGCTTTCAAAAGGAATCTGAACGTTTTTAGGAGAAATTAAGGCGGGTTTTTTAAAAGTAGGGGGAACCGTATACTCCTGAAACACTTCTCGGGCTTGAGAATCTTTATAGTTCCTTAGATTAAAATCATAAGGATCGGCAAAGTCTGTCTGGCTCTGAGAGAATAGAGAGTTAGTATTTAAAAAAGAAAAGATAAGAA
KOK=        22
KK=  160381  LL=  161340  Z=    7.52  JJ=  160381  DL=   960
A===      111      112      113      114      121      123      124      131      132      133      134      141      143      144      211      213      214      223      224      231      233      234      243      244      313      314      323      333      334      343      413      433
B===      222      122      422      322      212      412      312      242      142      442      342      232      432      332      221      421      321      411      311      241      441      341      431      331      424      324      414      444      344      434      423      443
RRR=   52.307    4.380    3.153   30.355    0.399    2.471   -1.459   -0.679    0.402    0.732    0.649   -0.031    0.549    0.342   -2.017    1.917    5.703   19.865    8.564    1.643    0.168    4.308    0.200    8.565    0.275   -1.418   13.598    0.079   32.864    0.014   -0.296    1.037
X1==    6.613    1.261    3.443    5.115    0.776    0.714   -1.608    0.916    0.714   -1.285    0.436   -0.200   -0.392    0.584    1.261   -1.092    1.557    3.953    3.736    0.714    0.149    1.083    1.083    2.930    0.289    2.092    3.147    0.938   11.057   -0.943    0.436    1.057
X2==    7.910    3.475    0.916    5.935    0.514    3.462    0.907   -0.741    0.564   -0.570    1.489    0.156   -1.400    0.586   -1.600   -1.755    3.664    5.025    2.292    2.303    1.129    3.977    0.185    2.924    0.950   -0.678    4.321    0.084    2.972   -0.015   -0.678    0.981
CD1=       17        7        8       10        6        4        0        4        4        0        2        2        1        2        7        1        5       10        9        4        2        3        3        5        2        4        6        2       12        0        2        2
CD2=       26       14        5       15        7        9        5        2        4        1        4        4        0        3        2        0       10       11        7        7        3        7        2        6        3        1        7        1        4        1        1        2
TCTAAAATCTTTTAGACATAGGTCGAGGCAAGGATTTTTAGAGTTCTCCCGGATGAGCTGCAAGCGCCGGAACTCACAAGCATATTTACAATAAAAAAATTGTTCACAACTTGCAAACCACCGAAAGAGACGTAATCTGTGGGAACTCACGCATTTTTTAAAAACTTTCTAAAACTTCGAATTCAGAAGACGATTTTTTTCCACTTAGAATTTCCGAAGTAAATAAAAAAGAATTTCTCCTGACCGTTTCCAATACTTCGGTGCTAAGACCAATTTTTGCCGCTTTGGAAAATTCTTCTTTGATGGAGGTTCCGAAAATTCCAGGATCATCCGTGGAGATTGTAAATTTCATATCATTCTTTGCGAAACGAAGGATTGGATGAGATTCCGGATTGACTACCATTCCTATATATTCGTTTGAACTGGGGCAAGACTCGATGATTGCATTTGTCTGTTTGATTTTAGAAATGCAATAGTTTTGAAAACCAATACATTCTTCTAAAAAAGAAGGGCTAATATTGAATTTCACGGTTTCCTTATGTTTGAGAGAATCGATTTCGTTTCCGATTTTTTCTCTCGAAGGAACTTCAAAATAAGAATCCAATTCCTCTTTTCGATCATAGTATAATTGAAGTTGGTCCAATCTTTCCGATCTAGGTTCCGTAATTTCATCTTTCATTTTTTCGGAAGGATGAAGCCCAAGAGCGATCGCGTGCCCAAGACGATGGGCTCCCCATTCCGCAGATTCTAAAACCCATCTAGAAGCAGATAAAATCGACTTATCTTGAAAACTTTCTCCTACGTGATAAAGAATTGCAAGTGCCGTGTTTTTTTCGGCTTGATTGTCTCTATTTACTTCTTGGAAAAATTTTCTTTTCCCCTTGGGAGGAAAACCTTCTTCTATATAACAAAAATCTAAACCTACTAAGTAGTTTCGAATCAGTGAATTTTTTTCCATAA
KOK=        23
KK=  162211  LL=  162810  Z=    7.97  JJ=  162181  DL=   600
A===      111      112      113      114      121      123      124      131      132      133      134      141      143      144      211      213      214      223      224      231      233      234      243      244      313      314      323      333      334      343      413      433
B===      222      122      422      322      212      412      312      242      142      442      342      232      432      332      221      421      321      411      311      241      441      341      431      331      424      324      414      444      344      434      423      443
RRR=   60.617    4.067   -0.555    6.019    2.021   -0.236    0.042    1.127    1.288   -0.462   -2.437   -0.909   -0.126   -0.715    0.214   -0.236    0.215   33.225    4.309   -0.322    0.368    0.215    0.090    0.681   -0.340    0.215    2.013    0.766   24.383    0.204   -1.595    1.251
X1==    8.337    1.795    1.539    4.241    2.976    0.319   -0.033   -1.136    1.913    1.311   -0.881   -1.287    0.119    0.826   -0.566    0.319    0.673    7.834    2.799   -0.478    0.135    1.810   -0.102    2.187   -0.689    0.119    1.135    0.628    4.524    0.524   -0.881    0.524
X2==    7.271    2.265   -0.360    1.419    0.679   -0.739   -1.275   -0.992    0.673   -0.352    2.766    0.706   -1.058   -0.865   -0.378   -0.739    0.319    4.241    1.539    0.673    2.720    0.119   -0.881    0.311    0.494    1.810    1.773    1.220    5.390    0.390    1.810    2.390
CD1=       15        6        3        7        8        2        2        0        4        2        0        0        1        2        2        2        3       13        7        1        1        3        1        4        0        1        2        1        5        1        0        1
CD2=       20        8        2        4        5        1        0        1        3        1        4        3        0        0        3        1        2        7        3        3        4        1        0        1        2        3        3        2        6        1        3        3
AGTAGTAAATAAAAATTCAAAGGGTTGAAATAGGAAAGGGCGGGCGGCCGTTTTCGGATTTTTTTTGAAAAAAACAATGAATGATTTATATTTTATAGTATTATAATATACTTAATTTATGAATTTGGAGAATATTGTTTTTGCCGTTCAGTCTTTTGGGAGGGGAAAGCCTTCTCCTCGCTGCAGCCGAATACTCCGTTTCGGCTTCCGCTACCCCTTCTCCGGGTCAATTCTTTTGTTTTCAAGACCCGGACTCAAACTCGCATTAAAATATTAGAGTTGTTGAAAGTGCGGATTAGCAAATTGCTTCAATCGACCGTTTTTATACAACGAAAACTGATAGAGAATCCATTTTTCAAAAACTCTATTATGTTTTCTTTCTAAACTTTTTTTTATAAACCGTTCCGTTTAGATAAGTAGAAGAACCGTTTCCTAGTATGGATATTCTTTTATTCGATGAAGGTCAAAAAATTGAATCTGTTTTGATAGAAGGTGTTGTTGGAACCGATTCTCTTTTGGTTCCGGAAGTTTATTGGAATCGGTTGGATCTTCAAGAAAGGAAGGTTCTTCGGAATAGGCTTCCTTTTTTACTGAGAAAAT
KOK=        24
KK=  172771  LL=  173700  Z=    6.25  JJ=  172501  DL=   930
A===      111      112      113      114      121      123      124      131      132      133      134      141      143      144      211      213      214      223      224      231      233      234      243      244      313      314      323      333      334      343      413      433
B===      222      122      422      322      212      412      312      242      142      442      342      232      432      332      221      421      321      411      311      241      441      341      431      331      424      324      414      444      344      434      423      443
RRR=   44.531    0.002    4.312    0.083   -0.783   31.799    0.003    0.162    1.463    4.946    2.375    9.869    0.004    0.482    0.120    0.018    1.029   12.833    1.274    1.169   25.188   -0.775   -0.775   -1.108   -2.485    0.399    4.984    0.100    7.073    2.534    3.581   -0.000
X1==    8.869    0.001    2.095    0.576   -1.014    7.749    0.002   -0.393    4.923    2.313    0.737    3.149    0.020    0.647    0.508   -0.023   -1.165    3.557    1.118    1.390    3.918   -0.426   -0.426    2.527   -1.162   -0.697    1.943    0.320    3.998    0.998    1.454   -0.002
X2==    5.021    3.452    2.058    0.143    0.772    4.104    1.091   -0.411    0.297    2.138    3.222    3.134    0.186    0.745    0.236   -0.790   -0.883    3.607    1.139    0.841    6.428    1.821    1.821   -0.438    2.138   -0.573    2.565    0.311    1.769    2.539    2.463    0.229
CD1=       25        4        6        5        2       13        3        2        9        4        3       10        2        4        5        2        1        6        4        4        5        1        1        6        0        1        3        1        5        2        4        1
CD2=       11       10        6        2        5       11        4        2        4        6        6        6        2        2        4        2        1       12        5        5       15        5        5        1        6        1        8        3        4        5        5        2
AGAATCGAGTTCTAAACTACTCAGAGAATCGATTTCTCTTTTTGAGTCTGGTGTTTTCTCGATGGTTCTGGAAATGATTCCCGCCGAACTAGGAAAAAAAGTAAGTCAAGAAGTAGGTGTTCCTACAATCGGGATCGGAGCCGGTTCGGATTGTGACGGACAGGTTTTGGTTTTAAACGATTTACTTGGATTGGATATAAACTTTCAACCTAAGTTTTTAAAGAAATTTTCCAATCTGCATTCTATCGTAAAGGAAGCGATCGCAGATTATGATAAAGAAGTAAAATCTGGAGAGTTTCCAGGGAAAGATCATAGTTTCTGACGAATTCTTGACGATAATCGAAATCATAAAAGGTTGTAAACTTAAGGGAGATGATCCCGTTGGAGTGAAGTGTGGACATAGTTGAGTTGGAAAAGGGTCATCCGGATGCGGAGAACAAAATTAAAGATTTGGCAAAAGAGTGCGGGAATCAAACTGAGATTATCCGTGGCGCTGCGGTATCTGACACGATCCATTTTATAGGAGATACGCGTAAAATTTCCGAAAAAGAAGGTTATGTCAAAGAACTTCCCGGAGTGATTAAAATCTGGAACGTGTCCATTCCTTATAAAAACATCGCAAAAACTGCGGCAGGAAAAAACGGAGAAGTGGTTCATAGAGCCACTCGAATTGTGGAAGTCAAAGGCCCAGACGGATTAGTCCGTAAATTTGGAACCGGAAAACATATCTTTATCGTGGGACCGGACTCTCCGCAAACCTATGAACAAACTCTAACAATTGCAAAACAAGCGGTTGAACTCGGAAAAAAATACAACATTTTAGATAGAATCATCTTTCGAGGGGGAGCTTTCAAACCTCGTACTCGTCCGACCGATTGGAGAGGGCTCGGTTGGGAAGGAATCGAGATGATGGATAAGGTCAAGGCGGAA
KOK=        25
KK=  176671  LL=  177570  Z=    6.12  JJ=  176641  DL=   900
A===      111      112      113      114      121      123      124      131      132      133      134      141      143      144      211      213      214      223      224      231      233      234      243      244      313      314      323      333      334      343      413      433
B===      222      122      422      322      212      412      312      242      142      442      342      232      432      332      221      421      321      411      311      241      441      341      431      331      424      324      414      444      344      434      423      443
RRR=   12.805   12.614   -3.104   19.038    0.011   14.384    0.166   -1.528   -1.324   -2.527    4.893   -0.047   -0.316    0.008   -1.275    1.038    0.201   12.276   10.374   14.685    4.771    3.389    0.253    1.047   -0.613    0.242    0.070   -1.805   47.513    3.962   -0.625    0.031
X1==    5.498    4.076   -0.915    3.259    0.008    3.342   -0.265   -0.915   -1.015    1.923    2.122   -0.138   -0.379   -0.289    2.550    1.475    0.385    3.053    3.340    3.964    1.727    1.922    1.124    0.454    1.125   -0.379    0.200    1.911    6.039    2.039    0.455   -0.961
X2==    2.329    3.095    3.394    5.842    1.298    4.304   -0.625    1.671    1.304   -1.314    2.306    0.343    0.834   -0.028   -0.500    0.704    0.524    4.021    3.106    3.704    2.763    1.763    0.225    2.308   -0.545   -0.638    0.351   -0.945    7.867    1.943   -1.374   -0.032
CD1=       14       12        1        7        4        8        2        1        1        4        4        2        1        1        9        5        3        8        8        9        4        4        3        2        3        1        2        3        7        3        2        0
CD2=       11       12        9       14        8       10        2        6        5        0        5        4        3        2        4        4        4        9        8        9        5        4        2        5        1        1        2        0        9        3        0        1
TTTTAACGCTTCTTGATCCGGAGTTTTCAAGTACTCTCATGATTATACTTCGAATGCTATTAAGCAACTTAGGATCGAATATGAGGACAACAAATTGTTCCAATCATTAAAAATTATGAATATATAAGAATTACACAGGAAGCTGGCAAGTTTGTGATCGAAAATTTTTATTCGAACGTAAAAAGTATCAATGTTATTTACGACCTTCAATACGATAGCCCCGCTCCGTCTATGCTTCACAAAGAAAAAACGATTTTGATCGATTGATCGGTTTCAAAAAAGATGGGATTGAAAGTTATTTCTTCTTGGGATTTATCTCTTCTATGTAAGTTTCAACCGCTGAAATCGTAGTCACCCAGTTCCTGTTGAATTTAACGGCGGATAATTTCCCCGTCCTTGCTAAAAACGAAAGATATTCCAAAGAGTAATCGCAGTGTTTTGTTGCTTCCTTCAGACTGATATACCCTTGTTTGCCTTTTGAAGTGTCTTGCTTAAGCGAATTCAAATAAATGATTAAAGATCTTTCGATGGACCTTCCTACAAAATCCAGGAAATCTTCGGGTTTACCACGATCCGCTTCTTTGAGTACTCTATAATATTTTTTTCTATCCAAATGCATAATGACGGCGGGCGGATATCCTTCCCTCATTAAAATCAGATTCATAAGTAATCGAGCGGTTCTTCCGTTCCCATCAATGAACGGATGGATAAAAACGAGTTTGTAATGAAACCAAGACGCAAGTTCGGGAACGGATATTTTTTTTTTGTTACGATAAAACCATTCCACTAATTCTTGAATCAAATCGTAGACTTTAGCCGCGTTTGGAGGAATATGCGAGGCGCCCGTAATGCGGACATTCGTTCTTCTAAAAACACCCGCTTCCTCGTCGTCGATGTTTT
KOK=        26
KK=  183931  LL=  184500  Z=    4.70  JJ=  183301  DL=   570
A===      111      112      113      114      121      123      124      131      132      133      134      141      143      144      211      213      214      223      224      231      233      234      243      244      313      314      323      333      334      343      413      433
B===      222      122      422      322      212      412      312      242      142      442      342      232      432      332      221      421      321      411      311      241      441      341      431      331      424      324      414      444      344      434      423      443
RRR=   18.571    0.436   11.167    9.336   -1.005   -0.229    0.865   -0.278    0.345    0.285    2.696    0.297    0.950    0.247    0.050   -1.008    5.682   31.599    5.991    0.920   -0.010   14.527    0.076    7.080    0.620   -3.765    6.853   -0.634    0.306    0.427   -0.062    0.427
X1==    7.814   -1.464    2.618    1.654   -0.762   -0.340   -1.205   -0.166    0.513    0.209    1.194    0.735   -0.806   -0.821   -0.060    1.366    1.332    4.975    1.796    1.366    0.062    4.044    0.044    4.027    1.209    3.194    4.062   -0.531    1.460   -0.540    0.194   -0.540
X2==    2.377   -0.298    4.266    5.643    1.320    0.673   -0.718    1.670    0.673    1.364    2.257    0.404   -1.179   -0.301   -0.837   -0.738    4.266    6.351    3.335    0.673   -0.165    3.592    1.723    1.758    0.513   -1.179    1.687    1.195    0.210   -0.790   -0.320   -0.790
CD1=       12        0        4        3        1        1        0        1        2        1        2        2        0        0        2        3        3        8        4        3        1        5        1        5        2        4        5        0        2        0        1        0
CD2=        9        3        9       11        6        3        1        5        3        3        4        3        0        1        2        1        8       10        6        3        1        5        3        3        2        0        3        2        1        0        1        0
GAATGGATTTATAGATTCCTTCTCTTCGATCTTCCTGAAACCATTTTGTTTGAATCGGCATTCTACCTTTGGGTTTGGATTTGATCGTTAAAAGATCCAAGTCTCCGTAAAGGGTTAAACAAAGAGTCCTAGGAATCGGGGTTGCCGTCATGGCGAGAATGTCAGGGTTCTTTCCTTTAGAACGGAGAGTTTCTCTTTGATCCACTCCGAACTTATGTTGTTCATCTATGATCACAAGACCTAACTCAGAAAAGTAAACGTCTTCTTGAAAAACACTGTGTGTTCCAATGACAAATAACGTGTCTCCTTTTTTAATTCTATAGAGTTTTTCGTATCTGTTTTTTTTAGGTTCTTTGCCAACTAAAAGTTCGATTCCTAAAAAAGGCATGTTACCTAAAAAAGAAAGAATGGTCTGGTAGTGTTGTCTTGCGAGAATTTCCGTCGGTGCAACCATACACACTTGAATTTGGTTATCTATATAACGCAAAGCAGTCAAAAGAGCAACTAACGTCTTTCCAGAACCTACGTCACCTTGTAAAAGAACGGCGATCGGTTGTTCTTTATTTGTAA
KOK=        27
KK=  188611  LL=  189300  Z=    4.54  JJ=  188581  DL=   690
A===      111      112      113      114      121      123      124      131      132      133      134      141      143      144      211      213      214      223      224      231      233      234      243      244      313      314      323      333      334      343      413      433
B===      222      122      422      322      212      412      312      242      142      442      342      232      432      332      221      421      321      411      311      241      441      341      431      331      424      324      414      444      344      434      423      443
RRR=   18.649    0.568    2.150   34.474    0.017   -0.599   -2.013    1.166    1.205    0.559    3.608    0.514    0.360    0.316    0.184    4.040    5.226   11.964    9.093    5.926   -0.684    5.659    0.291    0.247    0.970    1.826   21.646    0.586   16.068    0.011   -0.290    0.686
X1==    6.170    0.330    0.860    4.560   -0.771    2.455    1.558   -1.368   -1.338   -0.955    2.249   -0.406   -0.323    2.159    0.330    1.696    2.826    4.114    3.602    0.938    1.085    2.348   -1.155    2.266    1.045    0.534    4.085   -0.495    5.286    0.286    1.391   -0.714
X2==    3.023    1.722    2.499    7.560   -0.023   -0.244   -1.292   -0.853   -0.900   -0.585    1.605   -1.264   -1.115    0.147    0.559    2.382    1.849    2.908    2.524    6.320   -0.631    2.411   -0.252    0.109    0.929    3.418    5.299   -1.184    3.040    0.040   -0.209   -0.960
CD1=       15        4        3       10        2        5        5        0        0        0        4        2        1        5        4        4        7        7        8        3        2        4        0        5        2        2        5        0        6        1        3        0
CD2=        8        6        6       11        3        2        0        1        1        1        3        0        0        1        4        6        4        7        5       12        1        4        1        1        3        5        9        0        4        1        1        0
TTACTCTACCGGAAAAGCTCACAGCAAGTAAGGATCTGAGAAACGTAGTTCAAGGAAAAGATATGATCGTATCTTCTCCACCTTCTCATGCGCTAAGTGAAGTTTTAAGAGAAATCAAAGAATATTTACCAGAAAAAGTCCCTATCGTTTCCGCGAGTAAGGGAATTGAAAATGGAACGTTACGTCTTGTTTCCGAAATTTTTGAATCGGAACTTCCCGAAAAATATCATTCTTATCTTTCGTATTTATCTGGACCTTCTTTTGCAAAAGAGATTATCCAAAAAGTACCGACCATTGTAAGTATTGCTTCTAAAAACGAAACGACCGCACGTAAGGTTCAGGAAATATTCAGTTTTTTGTATTTTCGAACGTATTGGACTCCGGACGTGATCGGAGTAGAAGTGGGAGGTTCTCTGAAGAATGTGATCGCTTTGGCTGCGGGCGTAAGTGATGGATTAGGTTTTGGACAAAATACAAGAGCTGCTTTGATTACAAGAGGTTTGAATGAAATTACAAAAATAGGTTTGAAGTTGGGAGCTGATCCGATGACTTTTCTAGGACCTTCTGGAATGGGAGATTTGATTTTGACTTGTTGTGGAGAACAATCTAGAAATCGTACCGTAGGGTTTCGATTAGGTAAGGGAGAAACCTTGGAACAAATTCTTTCTAGCATGAACGAAGTTGCCGAAG
KOK=        28
KK=  189451  LL=  190530  Z=    7.58  JJ=  189361  DL=  1080
A===      111      112      113      114      121      123      124      131      132      133      134      141      143      144      211      213      214      223      224      231      233      234      243      244      313      314      323      333      334      343      413      433
B===      222      122      422      322      212      412      312      242      142      442      342      232      432      332      221      421      321      411      311      241      441      341      431      331      424      324      414      444      344      434      423      443
RRR=   62.239    0.636    0.908   -0.577   -0.341    9.850   -0.334   -0.466   -0.287    0.323   -0.142   90.878   -0.939   -1.886    4.445    0.540    0.290    8.615   -1.446    8.107   32.526   -1.825   -0.793   -0.092   -0.207   -3.516   -0.156   -0.879    0.566    5.286   -0.169   -1.677
X1==    7.718    0.425    0.484    2.650    0.425    3.159   -0.777   -1.790    1.494    1.220   -0.451    7.680    1.960    4.254    2.365   -0.726   -0.231    8.410   -0.318    3.159    4.322   -0.502    1.851    0.233    0.402    2.764   -0.466   -0.722    0.252    4.252    0.353   -0.748
X2==    8.065    1.497    1.876   -0.218   -0.802    3.118    0.429    0.260   -0.192    0.265    0.314   11.833   -0.479   -0.443    1.880   -0.744   -1.254    1.024    4.553    2.566    7.526    3.636   -0.428   -0.393   -0.515   -1.272    0.335    1.216    2.243    1.243   -0.479    2.243
CD1=       26        8        4        8        8        9        2        0        6        3        1       17        4        7       13        2        3       19        3        9        7        1        4        2        2        5        1        0        1        5        2        0
CD2=       29       11        7        3        5        9        4        4        3        2        2       25        1        1       12        2        1        5       11        8       11        6        1        1        1        0        2        2        3        2        1        3
GCGTTTCAGTCTGATCACTTTGAAACCTCTTTCTTTTAAATTTCATCTTTGTTTGGTTTTGAGTCTTGTATCTTTTAATTCGATTTCGGCTCAAACTAAGCAGGAGTTTGGATGGGCCAAAAGTTCAGAAGGTTTTTCCTTCAATTTAAATGGAAGAACTGTATTTCAATCCAAAGATGAAATTAGATCCTTTCCCGAAAATCTTACACTTTTAGAAAAAGCGGATTATCTATTTTTTGCGGGGGAATATTTTATTCTCAACAAAGATGTGCGTCGATATGAATCTTTGTTAAAACTGACCGAAAACGCAGAAAATGAACTCGTGTTAGGCGGAATTTTTCTAAGAATATTCAAAGAATTGAATTTTAATTCCAAGGAATCTTCCCGCAATCTGTTGATTCAATTTTTCAAGAACGAAAGTTCTCTGTATCTTAAGGAATTAGCGGAAGGATTTGATCTTTCCGTATTTGAAAAAAAAAATCCAGAAAATCTAAAGTGTTCCAGAAAAGTTGTATATTATTCTCTTTGTAAAACCCTACGTCTAAAAAAATATCTTTCTGATTTTTCTCCAAAAGCAAAATCCCACGAAAGGGAATATCTAAATTTAAACAGAACTCTCGCACCGTTTTTAGAAGATCCGGAACTGAAATACATTCCTTTTTTAAGTAATATGATTTATAATATCGCCGATCAGCTCGCGGAATTGGGACTTTCCAGAGAAGCGGTTCATTTTCAGAAAATTCTAATCATCTCCGAAAATTTAAGCGGTAGAATCATAGGATATTCTTATGAAAAACTCGCTTATTATTATTTAATCGGAGGAGATCTAGTTTCTGCTGAAAAAGTATTGGATTATATTCTTAAGTATCATCCAGATATAAGGACTTCTTATAAAAATAATCTTTATCTAAAGTTAGGCACCATTGCTTATCTCAATCAAGAATATAAAAAATCTCTAGATTACTATTTAAACTTAGATTTTTTAGAATGGTCATCTACGATTTTAAATCCGTTTTTAGGAGAACCAATTTCGATCAACAGTGCTAGGGATTTGATTTCGATGGCGATTTGGAGATCTAA
KOK=        29
KK=  202171  LL=  203190  Z=    5.71  JJ=  202021  DL=  1020
A===      111      112      113      114      121      123      124      131      132      133      134      141      143      144      211      213      214      223      224      231      233      234      243      244      313      314      323      333      334      343      413      433
B===      222      122      422      322      212      412      312      242      142      442      342      232      432      332      221      421      321      411      311      241      441      341      431      331      424      324      414      444      344      434      423      443
RRR=   68.573   11.151   -0.643    1.897    4.548   -0.762    1.146   -0.314   -0.805   -0.924   -0.691    8.313    1.985    0.011   -7.843   -0.190    2.168   48.639    3.490   -0.518   29.832    0.215    0.009    2.305    0.398    0.647    0.042    4.069    0.323    0.841   -0.051   -1.322
X1==    8.155    2.895    1.186    1.893    2.140    3.290    1.437   -0.160   -0.412   -0.814   -1.019    3.090    2.929    0.605    2.895    0.822   -1.309    8.954    3.006   -1.647    6.029   -0.209   -0.209    1.960    1.186    0.955    0.029    1.704    0.624    1.624   -0.032   -0.376
X2==    8.409    3.851   -0.542    1.002    2.125   -0.232    0.798    1.962    1.952    1.135    0.678    2.690    0.678    0.018   -2.709   -0.232   -1.656    5.432    1.161    0.314    4.948   -1.025   -0.044    1.176    0.335    0.678    1.460    2.388    0.518    0.518    1.577    3.518
CD1=       26       15        4        6       13        8        6        2        2        0        0        8        4        2       15        4        1       19       10        0        7        1        1        4        2        2        1        2        1        2        1        0
CD2=       37       20        3        5       15        3        4        8        7        3        2        8        2        1        1        3        0       12        4        4        7        0        1        2        2        2        3        3        1        1        3        4
GCTTCCGGTGAGGGGATTTGGTTCTGTATAAAAAGGATTAAAATGGGAATTTGGCCCTGGAATTCTATAAAATTTATTATACACTAAAGATAAAGAGGGAAAAAAGGAGGCGAACGCGGCAGCCTTTTGGGCATCGGCCTGTTGAATCGCTTCTTCCTTGAGAGCGATTCTTTCCGTTCTTTCTACAGCGAAAGCATATAATTCATCTATAGTCAGCTCTTGTTCAGGTAAAATACTTTTGATTTTTTCGGTAGTTATCCCGGTTACTTCTTCCAGTCTGGGTTCAACAATTCCGTCTCCTGTTCGAATTCCGGAATCATCCGTGCATTCAGATGTAAACACTAATATAAAAAAAGAAATGAATGTAAAAAAAACGTTTTGGAGTTTTAAAACTTTTTTTGCATCCGGTTTCTTTTTGTAATATACTTTATGTTTTTGGAATAATAATGAATTTATGTTATAGAATATAAGTTTATAATTATTTATAAATGTATTTATTGAAAATGTGTACATAATTTTAGATTTAAGTTTTTTTAAAGAAATAGTCTTTTCGGATTTTATATTCCAGAAATTTCCAAAATTGGAAAAAAATTTAAATTTATTTTCTTTTTTTACAGAAAAAATCCGATGTGTATTTGAAAATTCGTGCCAAAATTTATATAAGGATAAAAGATAAATTTGGTAACAGAAAAAGTTTTTAAGTTGCAAATTGTCTTTGAAATCAATCCTTCTAAAGTCTAAAAAAAATAACTGTCCAATCAAATTTCTACATGAAAGTTTCATTTTGCGACTATCATCAAATTTTAAATTCATTTTATAGAATTTTTCTGGGAATATTTTAAACTTTTGAGTTATTTTTTTAAAAGAATATATTAGTATATTAATATGTTTATGTATTTCTAATCTATAAAGATTTATTTGTTTGAATTTGCTATTTATTTTCATGGAAATAATTCTGTGAGTTTGTTCCAAAACTTAGAATGTATGAGTTCCCAAATTTTTATAAGTTTTGATGACTTC
KOK=        30
KK=  216751  LL=  217770  Z=    8.23  JJ=  216721  DL=  1020
A===      111      112      113      114      121      123      124      131      132      133      134      141      143      144      211      213      214      223      224      231      233      234      243      244      313      314      323      333      334      343      413      433
B===      222      122      422      322      212      412      312      242      142      442      342      232      432      332      221      421      321      411      311      241      441      341      431      331      424      324      414      444      344      434      423      443
RRR=   75.520    3.194    0.030    7.429    2.489    9.182   -0.972    1.498   -0.136   -0.370   -2.054    0.842    0.052   -1.950   -0.683    0.143    0.613   52.859   -1.187    1.104    0.977   23.277    0.507    2.847   -0.684   -0.439    3.108   10.076    2.148    1.158    0.706   -2.187
X1==    8.200    1.971    0.266    3.385    1.536    3.700    0.875   -1.617    0.102   -0.289    3.490    0.518    0.315   -0.672    1.536    0.102    0.328    6.236    1.184    1.302    0.445    5.485    1.697    1.994   -1.159   -0.478    2.105    2.310    2.171    1.171    4.284    2.171
X2==    9.210    1.621    0.114    2.195    1.621    2.482   -1.110   -0.926   -1.330    1.278   -0.588    1.625    0.165    2.904   -0.445    1.393    1.870    8.476   -1.003    0.848    2.197    4.244    0.299    1.428    0.590    0.918    1.477    4.361    0.989    0.989    0.165   -1.007
CD1=       23       10        3        9        9        9        5        0        3        1        6        4        2        1        9        3        4       14        6        5        2        9        4        5        0        1        4        3        3        2        7        3
CD2=       30       10        4        7       10        8        1        2        1        4        1        6        2        5        5        6        6       18        1        5        5        7        2        3        3        3        4        6        2        2        2        0
CTTTTCGAAGAAGGTTGTATCTTCTTTGATCATCAGAGCGAAAAAACTTCTATCATCGGAGAATTGTCGGAAGTGTTTGAAAATCCTCTTCCAGTAAAAACGGTTCGTAATTTTTCGGAAGGAAATCCGATTATGGCAGCTGGTTTTTATGAAGACGCGTGTGTAATCGTTTCGATGGACGGTGCTCTCACCAAAAAGGAAAAAGAATTTTTAGACGACCTTGCAAAGGAACTCGAGATTTCTTCTATGGATAAGAAGAATATCGAAAATAGAATTCTTGAGAAAAAGAAGTAAACGCCTCGATTGAAAAACGATTCTTTTTTCTTTTCGGTTTCCTTTAAAGCCGATAATTATTTCATCTACAAAGGGTGCATAACGCCCTTTCTGTTTGGTGTGGCCTTCCCGTGGGTAAAATTCTTATGAATTGGATTTGGGAGGTGATATTTTATCTTTTAATTGTATATACCAGCCTTCAGTTTTTGGTATCTGGTCCTGTATTACAACTTCTGATTAATTTTTTTTCCTTTCGACATTTTAAATTTAAATGGATCTCTTTCGGAATACTTTTGCCTATCTTTTACGTAATTTCTAAAAACTGTACGATCGAATTTCCGGGAATATTAAAAACGGATCAAGTTTATGCGAGGGTTTCTTTTTTAAATCTAAAGATCGACTTTTTTTCGCTTTTCAAAGGTAAATTGAGAATTCCTTTTTCTATATTCAAAAATTTTCATATGGATTATACGAATATAATAAGTCCCCAGAAAAAAATAGGACTCATGCCTAAGCGGGGAAAAATCGTATTCCAAAATATGAAAATAGAAAACGGATCGATTTCCATTGTGGATAAAACCTTAACCCCTACCTATTCAATTCAACTGCATGATATATCGATAGAAGGCGGATATATGGATTCCGGTTCTCCTCTTGAAATTCTTTTCAGGACTAAAAACGGATTTTGTAGACTTGGAAAAAGAGGAACGCTCAAGATCGGAGTTTTAGGTGGGGAAACGAGGGGAT
KOK=        31
KK=  228151  LL=  229020  Z=    7.00  JJ=  228121  DL=   870
A===      111      112      113      114      121      123      124      131      132      133      134      141      143      144      211      213      214      223      224      231      233      234      243      244      313      314      323      333      334      343      413      433
B===      222      122      422      322      212      412      312      242      142      442      342      232      432      332      221      421      321      411      311      241      441      341      431      331      424      324      414      444      344      434      423      443
RRR=   40.201    5.972   -0.023   10.990    0.017    2.883    0.707    0.035    1.175   -0.815   -0.053   24.537   -1.865    0.159    2.970    0.069    0.009   17.090   -1.009   10.175   12.572   27.721   -3.117    1.796    0.798    1.024    0.728    0.140   -0.330    0.140   -0.053   -0.158
X1==    5.745    2.591   -0.051    5.812   -1.416    1.368    0.592   -0.051    2.774   -0.652    0.052    4.648   -0.948    0.532    2.591   -0.038    0.007    3.507    1.199    2.071    2.355    7.061    3.061    0.546   -0.652    1.052    0.355   -0.205    0.702   -0.298    0.052   -0.298
X2==    6.997    2.305    0.443    1.891   -0.012    2.107    1.193   -0.685    0.424    1.251   -1.013    5.279    1.967    0.299    1.147   -1.821    1.193    4.873   -0.841    4.913    5.339    3.926   -1.018    3.292   -1.224    0.974    2.055   -0.685   -0.471   -0.471   -1.013    0.529
CD1=       21       13        2       13        3        4        4        2        6        0        1       11        0        2       13        2        3        7        5        5        3        8        4        2        0        2        1        0        1        0        1        0
CD2=       25       13        4        5        7        7        4        2        4        3        0       10        3        1       10        0        4       12        1       12        8        5        0        4        0        2        4        0        0        0        0        1
CCGTAACCATGAAGTTCGTTCTATAATTCAGAAAGTATGTTATTATAATCTTGTATGAAAAAATGAATGTTTTACAGATTGTTTGATTTAGAAAATAATTTTAGTTTTTTATGAATTCGATGGATAGATTGAATCCATAAGAATTTTCTTCTGAATGGAAAAACTTTTTATTTTGAAATGTTAAAATAGATTACGTTTGTTTATCTGAAACTTGAATTTATCTTACAGTCGATTTTTAAGTCTAAGAAAAAGAAGAGGTTACGATTTAAAGATTTTTTTCAATAAAATTGTAGATATGGTTGAATCGTTTTTTTTAAAAGAAAATCGATTTCGAGTTTGTTTTCGAAACCACATATAAATTCCGAACATAAAACAAATTAATCACTTGGCCTAAGAAAGGATATTCCTCTTTCTGGATTTATCTTCCAGTTTATTTCTGACGAGTTGTAGAAAAAGATTTTATAAATTAGGAACAAAAATTTTGAATATAGAGTTCTATAAGATTCAATATGCAGAAATTCAGAAACTGCTGAACGATATTGAAAAGAGATTGCTTGGAGAAATTTCTGAAGACATGGACGAACTTCTCCATGAACTTGCAAGCTTTTCTGCGAGATTAAAACTCCATCTGAATTTGGAGGAGAATTGGATCTATCCTGAGATTAAAAATCTACAATTGGAAAATAATCTTTCTCTTGCTGAAAGTTTTAAAAGTCGTACGGTTGATTTGAAAAACTCATTTAAAAATTACTATTTTAATTGGCTACTTCCTTCTTCTATTCTAAGAAATGAAAGTCAGTTTCGAGAAGAAACGGAGAAATTAATTTTTAATTTGAGAAATAGAATTCGTAAGGAAGAAAGCGAGGTTTA
KOK=        32
KK=  230971  LL=  231570  Z=    4.56  JJ=  230821  DL=   600
A===      111      112      113      114      121      123      124      131      132      133      134      141      143      144      211      213      214      223      224      231      233      234      243      244      313      314      323      333      334      343      413      433
B===      222      122      422      322      212      412      312      242      142      442      342      232      432      332      221      421      321      411      311      241      441      341      431      331      424      324      414      444      344      434      423      443
RRR=   31.380    4.016    9.707    9.303    0.973    1.376   -0.974   -0.017    3.918   -0.209    1.608    0.559   -1.172   -0.388    0.074   -0.849    0.962    3.893    7.407   -0.441    0.255   26.586    1.864    2.279   -0.829    0.834    1.762   -0.399    1.981    0.165   -1.570    0.350
X1==    4.930    3.113    3.437    3.138   -0.504    0.790   -0.475    1.073    2.249   -0.103    2.078    0.550    1.078   -0.767    0.099    1.519   -1.274    1.861    2.315    0.790    1.506    3.797    1.861    3.103    0.853    1.078    1.506   -0.749    1.377    0.377   -0.922   -0.623
X2==    6.365    1.290    2.824    2.965   -1.930    1.743    2.048   -0.016    1.743    2.028    0.774    1.018   -1.087    0.506    0.753   -0.559   -0.755    2.092    3.199   -0.559    0.169    7.002    1.002    0.735   -0.972    0.774    1.169    0.533    1.438    0.438    1.704   -0.562
CD1=       10        8        6        5        2        3        1        3        5        1        3        2        2        0        3        4        0        5        5        3        3        5        3        4        2        2        3        0        2        1        0        0
CD2=       17        6        6        7        0        4        5        2        4        3        2        4        0        2        5        1        1        4        6        1        1        8        2        2        0        2        2        1        2        1        3        0
TTTCTGGTTGTTTCCAAACATAAGAACCTCCGTTTTTTTCGGCGAATGTTTTCGGAGCGACGATTCTACACGTTTCACAATCAATACAAGTGGAATCTACATAAAAATTCCCTTCTTGATTTTCCGGTCGTTTTTTAAGTTGGTTTGCCATTAATTCTTAGACTTACTACTCAGACGCATAAAAATAATAACTCATTCTGAATTTGTTTCAAAATTTAAAATGTAGGATCTTCTTCAAAAAGCCAACAAATCTGGGTTAAATGCAATTTTTTGAAAACTTCTACATCTTTGATAATATCGATCTTTAACTTTTGGTGCGTCCGAAATAGTAAGTCGATTCATGATTTATTTTTACCATAAAGTTTTATTTGGATTTGTGGGAACTACCACTTTTTTAAAAAGCGTGAATTTGATACAACACGAAAGGATCGATACGAGCGGAACGCAGCAGAACGATTTTTCAAACTCAGCGTCTTGCTTCTTAAATCCAGTGCGTCGCTTCCTGAATGCCGATTCTTAGAAAGACATTCACTGAGTTTTTTGGGTCGCGTTCAAACTCAGCAAAACCCTACCTTAACTCAAATCTCGCTCCCGACGGGT
KOK=        33
KK=  233971  LL=  234900  Z=    4.56  JJ=  233941  DL=   930
A===      111      112      113      114      121      123      124      131      132      133      134      141      143      144      211      213      214      223      224      231      233      234      243      244      313      314      323      333      334      343      413      433
B===      222      122      422      322      212      412      312      242      142      442      342      232      432      332      221      421      321      411      311      241      441      341      431      331      424      324      414      444      344      434      423      443
RRR=   47.933    2.674    9.344   23.086   -0.003    1.631   -0.046   -1.058    3.891   -1.568    0.627    0.915    0.544   -0.857    1.013   -0.034    5.848   10.091    6.095    0.066    3.890   -3.445    1.619   -0.405    6.175    0.473    1.594    3.924   13.810   -1.669    0.185   -0.194
X1==    6.262    2.162    3.367    3.598    0.371    1.256    2.035    0.869    1.256    1.285    0.553    1.013   -1.171    0.655    0.819    0.068    2.035    2.154    2.355    0.662    2.684    2.868    1.228   -0.340    2.118    1.415    1.100    1.187    4.242    2.242    0.553   -0.758
X2==    7.655    1.237    2.775    6.416   -0.009    1.298   -0.023   -1.218    3.097   -1.220    1.133    0.903   -0.465   -1.309    1.237   -0.500    2.873    4.685    2.588    0.100    1.449   -1.201    1.319    1.190    2.916    0.334    1.449    3.306    3.256   -0.744    0.334    0.256
CD1=       18       10        8        8        6        5        6        4        5        3        2        4        0        2        7        3        6        7        7        4        5        5        3        1        4        3        3        2        5        3        2        0
CD2=       26        9        8       15        6        5        3        1        8        0        3        5        1        0        9        2        8       10        7        3        3        0        3        3        5        2        3        4        4        0        2        1
GCAAACATTCTTTAAAAATTTCTAATATACTATTGTAGTTCCCACGGATTCATCACCAACCCCACAAGTTGAATAGAATTTTAGAATCAAAATGAACTAAAGCAGAACGGGCTTTCTATGGATCGCCGTTCTGGGCTTAAAAAGGCACATTTTTCAAGTGTTCCGACAAGAATGAGTCTTTTTACTTGCAAAAAGTATGTTTTTCTGATAAAGAAAACCTCCCCCACCCAAAAATAGGGGCGGGAACTAAGTTTTACAGAAGATTTTGTCGTAATTCCGACGATAGATCTTGAGATCCAATTATTTGTGGGGTTGGTTATGCCACGGACTAGGTCGCATTTGTTTTTTGTGGACTTTTCAGTAATTATCTTACTAATAATTTTTTTAAAAAATTATCAGAGATTGTCCTAAAACCTTAAAGAGTTTTATGTGATCATTCTTTAGAAACTTTTAATAAAATGCAATAGTTCCTACAAATTACGTCGCATTTGGCAATTTACGAACTTTCAAGCAGCTCTCATGTAGTTAAATTTTCGCAGTAGTTCCCACATTTTTGTGAAACTTAATTTCACTTTCTGAATGCCGATCCTTAGAGACACATTCTCTGAGTTTTTCGTCTCGCTTCTATGATCGGTGTTTAGGATTTAGGGCAAACTCTAAGTTAACAGACTAATGGAAAACAAGTCGCAGACTAAATCGAAATCTAATCTAAATAACGATTAATCTCCAAAGAAAGTTCATCCGATTTTTCCATATGAATTGCGTGTTTTGCACCTGGAATCAAAACAAGTTTGCTTCTTTTTAAATAAGAATGAAGTTTTTTAATCATTGTAATATCCGTAATAGGATCTTCTTTACCGGAAAGGATTAAAGCGGGAATTTGAATTGCACTTAACTTTTTTCCAAGGAAAATTTCTTCTTCTCTTTCTA
KOK=        34
KK=  238231  LL=  238800  Z=    8.99  JJ=  238141  DL=   570
A===      111      112      113      114      121      123      124      131      132      133      134      141      143      144      211      213      214      223      224      231      233      234      243      244      313      314      323      333      334      343      413      433
B===      222      122      422      322      212      412      312      242      142      442      342      232      432      332      221      421      321      411      311      241      441      341      431      331      424      324      414      444      344      434      423      443
RRR=   29.095   -0.129    3.292   29.099    0.048   -1.298   -1.814   -1.164    0.201    1.020    0.106    0.286    1.000   -0.043   -0.021    0.042    5.328   50.413    5.814    4.344   -0.779    5.670    1.022    7.368    0.070    0.106    7.602    0.144    5.732   -0.237    0.104    1.944
X1==    3.703   -0.680    3.146    6.285   -0.112    0.975    1.457    0.894    0.208   -0.978    1.792   -0.748   -1.063   -0.245   -0.112    0.208    1.457    7.329    3.022    2.509   -0.935    1.880   -1.039    3.446   -0.978    1.792    2.065    0.471    2.396   -0.604   -0.111    1.396
X2==    7.856    0.190    1.046    4.630   -0.429   -1.332   -1.245   -1.302    0.966   -1.043    0.059   -0.382   -0.941    0.176    0.190    0.200    3.658    6.879    1.924    1.731    0.833    3.016   -0.984    2.138   -0.072    0.059    3.682    0.307    2.392    0.392   -0.941    1.392
CD1=       10        2        6       11        3        3        4        3        2        0        3        1        0        1        3        2        4       11        6        5        0        3        0        5        0        3        3        1        3        0        1        2
CD2=       15        3        3        7        2        0        0        0        3        0        1        1        0        1        3        2        6       11        4        4        2        4        0        3        1        1        5        1        3        1        0        2
CTTTACTGGATTTAGGAAGAACCGTAGCAAGAGAAAAAGAACTTGTATCTCCTTACTACATTCTTCTCAGAGCTTGCGAGTTGATTGAAGTTTCCTGTAAAAAAAATGGGATCGAATTAAAACGAATTGCAGATCCAGATCTTCCTAAAATTCGAGCTGCTTGGCAAGAAATCGAACAGGTTTTAATCAATTGTTTGGTAAACGCGATTAACGCGATTGCCGAAATGGAAACAAAACCTTTTTTACCTAATATTTCGATCACGGTTCAGAAAGAATTTCATTTGAATCGAGACTCGATTCTTTTTACAATTTCGGATAACGGCCCAGGAATGACTAAAGAAGTTTTAGAAAAAGCGTTTCTTCCTCTTTATACTACTCGGAGAGGAAAACAAGGAACCGGTTTGGGGCTTTCCATTTCCCAAAGAATCATTTCGGAACACAATGGAACCATCTCTTTGGAGTCTTCCATTGGAAATGGAACTAGGGTTTTGATTCGCCTTCCTATATAAGGACGTTTTTTTGGTAAAATAGAGTTTAGTGCAAAAGTTTATGGAATCAAAGTTTACATCG
KOK=        35
KK=  239881  LL=  240750  Z=   10.11  JJ=  239881  DL=   870
A===      111      112      113      114      121      123      124      131      132      133      134      141      143      144      211      213      214      223      224      231      233      234      243      244      313      314      323      333      334      343      413      433
B===      222      122      422      322      212      412      312      242      142      442      342      232      432      332      221      421      321      411      311      241      441      341      431      331      424      324      414      444      344      434      423      443
RRR=   34.488   16.894    0.175    6.824   -0.001    5.831   -0.331    0.668   -3.873    0.514   -1.548   13.887   -0.165   -0.228   -0.002    0.401    0.678   14.064    0.755    0.588   92.765   11.373    0.134    0.607    0.661   -2.614   -0.756    0.348   -2.716   -0.855   -2.093   -0.223
X1==    4.840    3.711    0.220    3.131   -0.421    1.587   -0.410    0.840    3.498   -1.168   -1.203    4.940   -0.363   -0.424   -0.880    0.313   -0.410    3.021    0.302    0.313    9.516    3.140   -0.309    0.468    0.562    2.156    1.526    0.311    3.269   -0.731    5.515    0.269
X2==    7.126    4.552    0.795    2.180    0.002    3.675    0.807    0.795   -1.107   -0.440    1.286    2.811    0.453    0.538    0.002    1.284   -1.655    4.655    2.497    1.882    9.748    3.623   -0.434    1.297    1.178   -1.212   -0.495    1.118   -0.831    1.169   -0.379   -0.831
CD1=       16       13        3        8        4        5        2        4        8        0        0       11        1        1        3        3        2        7        3        3       12        5        1        2        2        4        3        1        4        0        8        1
CD2=       20       15        4        6        5        9        4        4        1        1        3        7        2        2        5        5        0       11        7        6       14        6        1        3        3        0        1        2        0        2        1        0
ATCGACGTTTTTCAGAAAACTTCCAGACTTAAAAACTGTAAGATCCATTTTAAGCCGGAACCGATACCAGTGATTGTAGAATCGAATCAGGATCAACTTTCTCTTTTACTTTCCAATATCGTATTAAATTCCGCGGACGCAACTGGAAATCAGGGGAATATTCAAATTTCTGTATATATTAAAAATCATCATCCCGTCGTGTCTGTTTTGGACGATGGAGTTGGAATGGACGAAGAAGTGATTCAAAAAATTTATCAACCGTATTTTACTACAAAAGGAATTGGGAAGGGAACTGGACTCGGAATGTTTGTAGCCAAGGAAATTGCGGACCAACACAAAATTAAAATCGAAATTGAATCGGAGCCAAACTTCGGAACTGAATTCCGTTTAATTTTTCCGAATAAGGTATAATACTATGAACATTTCAATTCCTCTCACGGATCCAGAGCTGAAGTTTTTGGAATTCTCTGGAAAACTTCCTCAAGAAATTACTCCGATCGTTTCCGAAGCCTCTGATCGAAAATATTTTCGTGTCGTTTATCCGGACAGAACCCTAATTCTTTGCAAAGACCTTCGTTTTCAACACGACTTTGTAGAGATTGCTGATTTTTTAAGTCACGAACAATTTTTAGTTCCTGAAATCTTAAAGAAAGATTTGATCCATTTTTTAATTTTGATGACCGATGGAGGAGAAAAGGATCTGACTTCGATTGAAGACGATTTGGAATATAGGGATTGGCTTATAAAATCGATAGAAATACTTGTCAAATTACAAAAGACAAATCCGATTCCTCCGGTTAGTTCAAGAGATTTTGATTTAGAAAAACTCGATTTTGAAAGTAATTTTACATATTCTAATTATCTAAAATT
KOK=        36
KK=  241501  LL=  242100  Z=    8.14  JJ=  241261  DL=   600
A===      111      112      113      114      121      123      124      131      132      133      134      141      143      144      211      213      214      223      224      231      233      234      243      244      313      314      323      333      334      343      413      433
B===      222      122      422      322      212      412      312      242      142      442      342      232      432      332      221      421      321      411      311      241      441      341      431      331      424      324      414      444      344      434      423      443
RRR=   14.566   13.263    0.476   10.382   -0.154    2.174   -0.076   -1.864   -0.014    0.572    0.285    1.553    0.031    2.395   -0.131    0.115    0.204   52.749   15.375    0.180   22.199   -1.367   -0.021    2.831   -0.097    0.285   -0.083    1.576    0.171   -0.090   -0.653    0.171
X1==    5.277    4.177   -1.073    1.599   -0.566    0.848    0.140    1.765   -0.107    0.573    0.304    0.855   -0.696    1.762    0.620   -0.107    0.891    6.666    4.720   -0.107    2.582    1.318    0.318    0.846   -0.427    0.304   -0.418    0.839   -0.262   -0.262   -0.696   -0.262
X2==    2.760    3.175   -0.443    6.493    0.273    2.562   -0.542   -1.056    0.135    0.998    0.938    1.817   -0.044    1.359   -0.211   -1.079    0.229    7.913    3.258   -1.686    8.599   -1.037   -0.065    3.346    0.227    0.938    0.199    1.878   -0.655    0.345    0.938   -0.655
CD1=       12       10        0        4        2        2        2        3        1        1        1        3        0        3        4        1        3        8        8        1        3        2        1        2        0        1        0        1        0        0        0        0
CD2=       10       11        2       10        5        7        1        1        3        3        2        4        1        2        4        1        2       16        6        0       13        0        1        4        2        2        2        3        0        1        2        0
CTGGTTTTCTCTGAGGAAAAAAAAGAAATTTTGGGAACAGCTGGAGGAATTAGAACCGGATTGGAAAGGGCAGGATGGATGGGGGAAACGGTCGGGATTATCAATCCTGATTTTCTTTATTTTCCAGAAAAACTTTTTCAAATACCAAATGTTCTTTCGGAAGAAGATTGCCTTTTGTATTTATTGCCTCAGCCAAAGACAGCGAGTTATACAGGACTTGAATTGAAAAATGGGAAAATTCTTTTCGGAAAAGGAAATATGTTCTACGTAGGAATTTCCGTGTTGAATAGTAATATTCTGGATGGAATTCAATCAGAAACTTTCTTTGATCTTTCTCAAATCTTTCAAGAACTTTCCATTAAGCAAAGGTTAGGTGGAAAAATTTTTCCAGGAAATGTGTTCGATTTAGGTGAAAAAGAATATTATATTTCTCTAAAGGATAATGATTTTTCCGAACGTTTAGGTTCTAGTTGGAAAGAGTTTTTGGAACTTTGTAGACTTCCCAATCATAAATAACGTGGATTTGAAGTCAGGAAATAAGAAAGAATTTTCTAAAAGTAGTAGTTCCTACAATTTTAGAATTTGTTCATAAAATCGTAA
KOK=        37
KK=  245971  LL=  246720  Z=    4.55  JJ=  245521  DL=   750
A===      111      112      113      114      121      123      124      131      132      133      134      141      143      144      211      213      214      223      224      231      233      234      243      244      313      314      323      333      334      343      413      433
B===      222      122      422      322      212      412      312      242      142      442      342      232      432      332      221      421      321      411      311      241      441      341      431      331      424      324      414      444      344      434      423      443
RRR=   25.762    2.470    1.944   -0.265   -0.032    0.212   -0.885   -0.029    0.944    0.094   -0.000   11.879    1.023    0.075    2.470    6.077   -0.123   29.736   10.873    4.488    3.609   12.069    0.000   -0.129    0.949    1.023    3.873   -0.545    0.181    0.925    0.023    0.329
X1==    6.235    1.217    1.987    1.730   -0.119    0.564   -1.571   -0.088    0.564   -0.879   -0.977    3.043    1.023   -0.084    1.217    2.615    1.026    5.933    5.471    1.931    4.101    3.000    0.000   -1.059    1.121    1.023    2.101   -0.363   -0.404    0.596    0.023    0.596
X2==    4.132    2.030    0.978   -0.153    0.269    0.376    0.564    0.336    1.675   -0.107    0.000    3.904    1.000   -0.899    2.030    2.324   -0.120    5.012    1.987    2.324    0.880    4.023    0.023    0.121    0.846    1.000    1.843    1.501   -0.449    1.551    1.000    0.551
CD1=       19        8        5        5        5        3        0        2        3        0        0        7        2        1        8        6        4       11       11        5        5        4        1        0        2        2        3        0        0        1        1        1
CD2=       15       10        4        2        6        3        3        3        5        1        1        8        2        0       10        6        2       10        5        6        2        5        1        1        2        2        3        2        0        2        2        1
CACTACGATTACTTCCGAAGAATTTCTTAAGCGTTCTGCGACTTGAGTCATTCTTTCGATTTCTGAATTTTTCAACTCTTTGGGGAGATACAACCATCCTAAGTATTCTTTTCCTTGTCCTTGAGAGGAGTGAAGTGTAAGTCGGGCCGATTCTGACTTCTCTAAAAAAGGTTCGAGTTTAGAGGATTGTATAAAAGAAGAAGCGAATCTGGTTTCTAGTCGAATCATAAAAAAGAACGCTTGAACAGTTTTAAAAAATTAAACCGATCGGCAAGAAAAATCCAGTTTGTGGCTTATTGAAAATTAAAATCTGTCCTGAAAAAAATTCAGAGTCTTTTTTGTTTATAGTCACTCAATAGATATTTTCTGTATAAAAATGTATTGTATAAATTTTTGGAAAAAAATTAATTTTGAGAATAAGTTATAGAAATTTTAGATCAAATAAACGAAAAATCCAAAAAGATTGTATTCACTTATTACTCAGAACTATACAATAAAGTATCCAATATTTTGCACTGAAACAAGGCTTTACGACAAAATTTACAATACTTAATTTTATAGGGGTCAGTAAAAATTTGTTCTTAAACTGAAATCTTATCATCAATCATTTTTGAGTCTCATAAAAAGCGTTAGGTTTTTATAGAAACTGTCACATTGTACAATTTACGATTCTTTAGCATTATAGTTTCTGTATAAGTTTTCACATCTTTGTGAAACTAAAGTGCCTCGTTTCTATTGGCGTTTGAAAGT
KOK=        38
KK=  248671  LL=  249840  Z=    5.01  JJ=  248641  DL=  1170
A===      111      112      113      114      121      123      124      131      132      133      134      141      143      144      211      213      214      223      224      231      233      234      243      244      313      314      323      333      334      343      413      433
B===      222      122      422      322      212      412      312      242      142      442      342      232      432      332      221      421      321      411      311      241      441      341      431      331      424      324      414      444      344      434      423      443
RRR=   84.721    4.687   -0.031    9.644    0.002    2.330    1.058   -1.733    2.196    3.065    4.838   -1.419   -0.922   -1.077   -0.467    0.022   -0.381   17.751   22.855   -0.130   10.613    1.668   -0.839   11.641    2.173    0.009    0.904    2.647   -1.376   -0.231    0.150    0.151
X1==   11.373    1.345   -0.065    2.388    0.156    1.861    1.107   -1.780    1.266    1.420    1.630    2.388   -0.608   -0.280   -0.240    0.076   -0.953    2.694    5.064    0.671    3.370    2.583   -1.300    5.880    1.420    0.138    0.675    1.412    7.211    1.211    2.376   -0.789
X2==    7.449    3.484    0.472    4.038    0.015    1.252    0.956    0.973    1.734    2.158    2.969   -0.594    1.516    3.842    1.942    0.289    0.400    6.588    4.513   -0.193    3.149    0.646    0.646    1.980    1.530    0.063    1.339    1.875   -0.191   -0.191    0.063   -0.191
CD1=       37       10        3        9        7        6        6        0        5        3        4        9        1        2        6        3        2        7       13        4        5        5        0       11        3        2        2        2        8        2        5        0
CD2=       25       16        5       10        7        7        5        6        8        6        6        2        4        6       12        5        4       19       12        4        8        3        3        4        5        2        5        4        1        1        2        1
AAAATAAAAACCCGTTACTTTGATAAATTCCAAAATGAACTAAAATTGTATTCGTTTAAAGTCTCCGACGGGGTCAGAGAAATTTGAAAACTGGGGGAAATGGTATGGGATCAGAAGATTCACTTAACCTCGACGCCAAAGAAGTGGATTTTTCAATCAATGAATTGGACGTAGCCCTACAAAAAGAAGATCTCCCCGAAAACTTTCCAGAAAATGCCGTGATTTTAAAAATCAGCGGAGAAATTAATCTTTACTCTGCATACGCGCTTAAGGAAAAATTTTTCGATTTAATTGATCGAGGATTCATATTTATTTTTGTGAATATGGAAAAAACTAGATATATTGATTCTTCCGGACTGGCCGTTTTTGTAAATACGCATACAAAGTTTGTGGAAAAAGGAAAAGGTGGAATGGCAATATTTTCTCCTTCTTCTCACGTAAAAAAAATTTTAGAGCTTACAAAATTAAAATCCACTATTCGGGTTGTTGATTCTTTGGCGGAGTCGATTAAGATTCTTTTAAATTAGATTTTTCTATAGAATGAAAAGTAGAAAATTAGAATATTCGAATCATATAGAACGTCTTTTAAGTTGTAGAAAATGTCCTAATATGCAAGGGAATCCTGTACATGGATGTGTTCCCGTTTCAAAAATTATTAGTTTGGGTCAAGCTCCTGGAATTCACGAAGAAAGGTTTGGTAGACCGTTTGCTTATACTGCTGGAAAGACCCTTTTTGGTTGGTTCAAAAAAATCGGAATTGAAGAGGAAAACTTTCGAAGTAAAGTAAATATGTCTGCTGTTTGTAGATGTTTTCCTGGCAAAGCAAAAAGTGGAGATCGTAAACCGGATTCGATAGAAGTAAAAAACTGTTCTCAATTTCTAGAATTTGAAGTTCGTTTTCATAAACCAGAACTTTTGATTCCGATTGGTAAGCTTGCAATTGATCAAGTGTTTGAACTTGGAAAATACAAACTTGAAGACGTGATCGGTAGAAGTTTTTCCCGTAAATTTTATGGAGTTCAATTAGACTGGATTCCATTACCGCATCCTTCCGGATTGAACGTATGGAATCAAACTGAGACTGGTAAAAAATTAATCCAAAAAGCATTGGAATTGTTAAAAGACCACCCTGTGATTCGAAAAGAGTTTTTCCGTTGATCCGAATTTGTG
KOK=        39
KK=  255751  LL=  256560  Z=    4.52  JJ=  255361  DL=   810
A===      111      112      113      114      121      123      124      131      132      133      134      141      143      144      211      213      214      223      224      231      233      234      243      244      313      314      323      333      334      343      413      433
B===      222      122      422      322      212      412      312      242      142      442      342      232      432      332      221      421      321      411      311      241      441      341      431      331      424      324      414      444      344      434      423      443
RRR=   34.445    1.944    8.210   22.866   -0.043    1.597    1.375    0.891    0.901    1.351    5.357    0.101    0.330   -0.143   -0.926   -0.401    7.128    6.207    1.597    0.463   -0.100    5.333   -2.384   -0.014    0.065   44.362    8.726    0.053    4.148   -0.178    0.086    1.637
X1==    5.588    3.069    4.423    4.374   -0.268    1.535    1.908   -1.066   -0.987   -1.251    2.339    0.426   -0.283   -0.126   -0.268    1.535    1.908    1.046    1.371    0.274    0.466    2.499   -1.117   -0.057   -0.441    6.708    5.489    0.131    1.256    0.256   -0.283    1.256
X2==    6.164    0.633    1.856    5.228    0.162    1.041    0.721   -0.836   -0.912   -1.080    2.291    0.238   -1.168    1.139    3.461   -0.261    3.737    5.934    1.165    1.692   -0.215    2.134    2.134    0.240   -0.146    6.613    1.590    0.404    3.303   -0.697   -0.303    1.303
CD1=       17       11       10        9        4        5        5        1        1        0        4        3        1        1        4        5        5        4        4        3        2        4        0        1        1        9        8        1        2        1        1        2
CD2=       17        6        5       11        5        4        4        1        1        0        4        3        0        3       12        2        9       12        5        5        1        4        4        2        1        9        3        1        4        0        1        2
TCCATTTCAATGCAACAGAAACGGATGGAGAATTTATTTTTCAACAACTCTCTATGATTTGCCCTGAATTTTAAGTATAAATTAGAGATTTATTTTAAAATCTCATGAAAACGAGACAGAATTGTTAGAATTACGATCGTAGCAAATCCTGCAACGCAGTTTCTAATTCTGGATATAAAAAAGAAAATCCAGACTTTTGTAATTTTTTTGGAATTACTCTTTGGCCTTTTACAATTACGTCTGCACCTTCTTCAAAAAGAACTTTTAAAATCGCAGTAGGAACTCTACAAAACGCAGGGCGTTTTAAAATATATGCAAGAGTTTTCGAAAAAATTTCGTTACTTACCGAATTCGGTGCTACTAAATTGAATGGTCCAGAAGAATTAGGATTTTCTAATAAATGAATGATTGCATTAACTGCATCGTCGATGTGAATCCAACTAAGAATTTGATTTCCGGAACCTAATGGCCCTCCTAAACCTAAACGAAAAGAAGGGAGCATACTTTTTAAAGCTCCTCCTTGAATACTTAAAACGACTCCTGTTCTAACTTGAATTAATCTGATTCCAAGTTTTGAAACTGGTTCAGCGGCTTTCTCCCAATCCACGCATAAAGACGAAAGAAAGTCTTTACCGGCAGAAGAATGTTCTGAAAAATTTTCTGTATCATGATCATAAGAACCGTAATAGCCGATCGCAGATCCCTGAATTAATACCTTGGGCAGGGCTCCTGTAATTTTAGAGATAGAGGAAACTAAACTTTCCGTATAACCCACTCTAGACAAACGAATCTCTTCTTTCACTTTTTTTG
KOK=        40
KK=  269101  LL=  270030  Z=    4.58  JJ=  268861  DL=   930
A===      111      112      113      114      121      123      124      131      132      133      134      141      143      144      211      213      214      223      224      231      233      234      243      244      313      314      323      333      334      343      413      433
B===      222      122      422      322      212      412      312      242      142      442      342      232      432      332      221      421      321      411      311      241      441      341      431      331      424      324      414      444      344      434      423      443
RRR=   45.019    6.455    1.149    0.262    0.175   21.940    2.589    0.160    0.027    0.475    0.622   -0.937    0.039   -0.184   -0.194    1.049   -1.564    8.360    0.742    1.209   43.592    0.003   -0.507    0.197   -1.381    0.039   -3.703    0.118    4.256    5.674    6.175    8.413
X1==    5.612    2.922    3.097    2.067    0.431    6.334    2.023   -0.872   -0.028    1.762    0.396   -1.443    0.396   -0.297    4.416    1.129    1.410    5.561    1.313    0.550    7.225    0.006    1.432    0.177   -1.314    0.396   -1.510    0.662    0.839    2.738    2.029    2.738
X2==    8.022    2.209    0.371    0.127    0.407    3.464    1.280   -0.183   -0.972    0.270    1.571    0.649    0.098    0.620   -0.044    0.929   -1.110    1.503    0.565    2.197    6.033    0.489   -0.354    1.110    1.051    0.098    2.453    0.177    5.072    2.072    3.044    3.072
CD1=       13       10        7        5        5       14        6        1        3        4        2        0        2        1       13        5        5       15        6        4       13        2        4        2        0        2        0        2        2        4        4        4
CD2=       27       10        4        4        6        8        5        3        1        2        4        5        2        3        5        4        1        4        3        6        8        2        1        3        3        2        4        1        6        3        6        4
TATTCAGGATCAGTAAAAATCTATAAAGAGCTTGGTTTTGAAATGTTGATCTGAAAAAACAAAACTTCGCAAAATAAATAGTTAGGATTCAATTAAACCCGCGCGAATCGCGTACATTACTAAATCTGCAACCTTATGTAGATCCAGTTTTTTCATGATATTGGCGCGGTGAACTTTAACCGTGGCCGGTGAAATCCTCAATATTTTTCCGATGGATTCGTTGGAATTTCCTTCGGCGACTAATTTTAAAATTTCCCTTTCTCTATCCGAAAGTACTGAAAACGCTTTTTTGGCGTCTTGATTGTCTTCTCCCGGTTTTCCGGAACCTACAAAGCCGGATAAAAAATGCGTCGTTATCCCCGGACTTAAATATGTTTCTCCTTTATGAACCGCTTCGATAGCACGAAGAAGATCATTTCCTGCGTCGTCTTTTAATACGTATCCGTTTATCCCTAGTTCTAATAATTTTTGAACGTATTCTTTATTATCATGACGTGAAAGAATGATCGTTCGGATATTTGGATAATATTTTCTCAGATTTTTTACGAGATCGATTCCGCTTAATCCCGGCATTGAAATGTCTGTGATGACTAGATCTGGATTCAATTTGCCGATTTGATCTAATGCTTTTTCAGCGTCTCCCGATTCGCCACAAATTTCGAAACCGGGTTGGCCGGAGAGAATCATTTTTAATCCTTCTCTAAGAATTGCGTGATCATCGACTAGAAATATTTTTGTATCGGTAGGTTTCATGTTTTTTTAGCGTAAGTGTTTTTGTTTTTTTCCAAAGGAATTCGGATGATAAACTTAGTTCCTTTCCCAGCAGAAGAATCAATCTTAATTTTACCATTTAAATCTTCTACTCTTCTACGGATATTTTCAAGTCCAAAACCGGAGGACCTGGCTCTGACCTTTCTTTCCTGAAAACCG
KOK=        41
KK=  270181  LL=  271140  Z=    6.73  JJ=  270001  DL=   960
A===      111      112      113      114      121      123      124      131      132      133      134      141      143      144      211      213      214      223      224      231      233      234      243      244      313      314      323      333      334      343      413      433
B===      222      122      422      322      212      412      312      242      142      442      342      232      432      332      221      421      321      411      311      241      441      341      431      331      424      324      414      444      344      434      423      443
RRR=   30.633   16.403   -0.067    6.950   -2.703    1.887   -0.987   -0.634    0.779    0.031    1.012   74.619   -1.782    5.626   -0.009   -0.445    0.270    7.435   -5.122   -0.445   19.827    5.056    1.084   19.665   -0.982    0.243    0.795    0.542   -3.492   -0.603    1.681    1.703
X1==    6.057    4.262    0.720    2.137    1.324    2.384    2.262   -0.707    0.417   -0.092    1.325    8.406   -1.200    4.542   -0.145   -0.239   -0.619    2.528    3.366   -0.239    5.899    1.011    1.011    3.259   -1.051   -0.358    0.616    1.397    3.215   -0.785   -1.200    2.215
X2==    5.057    3.848   -0.093    3.251   -2.041    0.792   -0.436    0.896    1.867   -0.333    0.764    8.877    1.485    1.239    0.063    1.867   -0.436    2.942   -1.522    1.867    3.361    5.000    1.072    6.034    0.935   -0.680    1.292    0.388   -1.086    0.769   -1.402    0.769
CD1=       15       13        3        6        7        6        7        1        3        1        3       16        0        8        4        2        2        7       10        2        8        3        3        7        0        1        2        2        4        0        0        3
CD2=       20       15        4        9        1        5        2        6        7        2        3       19        4        3        6        7        2        8        0        7        7        8        3        8        4        1        4        2        0        2        0        2
AATTTGAGATTTAAGTCTAAATCTGCTTCTATGTCCATAGGCGGAAATAGATCCGAACTTAAGGATCGAATTGCGGCTTCTAAGCCGATTTCTCTGAGTGTGGAAGGATGTAAATTTGTATAAATATCTCTTAGTTCTTGGCTTGCCTTATCTATCAAAAGAAGTCCCGTATCGAACTGTGCCCCATAGACTTTAGGATTTCGATTGTATGCTTGGAAGTTGAGTTTTGCCGCGAGGATGGTTTGACCAACTCCGTCGTGCAATTCTCCGGAAAGTCTAATTCTTTCTTCTTCTTGGGATTGTAGGAGTTGGGTATGAAGACTTGCAATTTTTCTTTCCAATCTTTTGTTTTCTGTAATGTTTTTGAGAATAATTCCTATGTGATCTCCAAAACGAAATACGGAGTAACCATAATAGATTTTTTGTTTTCTAAATTCTTGATTTTGTATTTTTCCCCATTTGGATAAATTGATGTTTGATTCCATTTCTTCGTGGTCTACCGGATTTAGGTTCAGAATTCGAAATAGGTTTTTACCGATCAAACTCCGAGAGCTTCCAGCAAATTCTTTTTGAAAGGATTGGTTTGCAAACAGAATCGTTTGAGTGTTGTCAATTGCTACGATGGGAGAAATCTCTTTAAGAAGATTGAGAAAAAATTTAGGCGGAAGACCTGGTTTCAATATCGTTGTAGTGGTAAGACGTTTTCGATTCTTACGTTTCAAATCCTGCATAAGAGGTTAAACACTTTTGTTTTACCTCAAAGAAAGAAAAGAAAAAAAGAATTCCCAGGAAAAAATTCCTGGGAAAATGAATTCAGTTCGATGCAGGAAATACTTCCGAGGAAACTGGAGTGAGATACCAATTGTGATTTGTATTTCCCATAGATTCGTACCAAGGTTTAAAAGAAGGATATGATTTACGAATATCCGTACTTTCATAAGGCCAGAGGAAATTTCCGGG
KOK=        42
KK=  273661  LL=  274680  Z=    7.68  JJ=  273601  DL=  1020
A===      111      112      113      114      121      123      124      131      132      133      134      141      143      144      211      213      214      223      224      231      233      234      243      244      313      314      323      333      334      343      413      433
B===      222      122      422      322      212      412      312      242      142      442      342      232      432      332      221      421      321      411      311      241      441      341      431      331      424      324      414      444      344      434      423      443
RRR=   63.374    4.819    8.710   12.785   -0.208    9.428    0.353   -0.643    1.451   -0.016   -0.698    2.355    1.238   -0.122    0.260   -0.948    2.570   14.624    9.440    2.156    5.134    1.253   -0.438    7.744   -0.398    2.869    9.376   -0.437   26.831    0.124   -0.234   -0.072
X1==    7.979    1.776    3.993    3.558    0.183    3.116   -0.345   -0.615   -1.090   -0.279    1.756    1.023    0.988   -0.151    1.776   -0.489    1.770    3.397    3.116    0.713    2.544    1.145    0.343    4.902    0.594    0.988    3.456   -0.568    5.263    1.263   -0.548   -0.737
X2==    7.942    2.713    2.181    3.594   -1.137    3.025   -1.023    1.045   -1.331    0.056   -0.398    2.302    1.253    0.806    0.146    1.936    1.452    4.305    3.030    3.025    2.018    1.095   -1.277    1.580   -0.670    2.903    2.713    0.769    5.098    0.098    0.428    0.098
CD1=       28       11       10       11        7        8        3        2        1        1        4        6        3        2       11        2        7        8        9        4        4        3        2        9        2        3        5        0        6        2        1        0
CD2=       23       12        7        8        3        9        1        5        1        2        1        6        3        2        6        7        5       12        8        9        5        3        0        3        1        5        6        2        6        1        2        1
TCCTACATTTTGAAATTTTAGAGAGTCTAGTTTTAAGATAGAAATCATGATGATTCTAAAGTAGTTCCTATAAAAATTGCTGTCTTGGATCTTTGTCGTTCGGCTATGAATTCCGATCCAAGCTGATAAGAATAAAGCTTTCTAAACAATCTATCTTTTTTGCTTGTACTTTTGTCCAGGCGCTCTATCTTCAACGTATGCAGAATTCCGATTCTGGTAAAAAAACCTTTTTGATTGGGATTACTGGAATGATCGGAGGAGGTAAAAGTACCGCGACTAAAATTTTGGAAGAAATGGGATGTTTTGGAATCAATGCAGATCGTTTGGCCAAACGTTATACAGAACCAGATTCTCCTATTTTAATCGAACTTGTGGAACTTTTAGGAAGTGAGATTTTAGATGAGCAAGGAAAACCGGATAGGAAAAAAATTTCGGAAATTGTTTTTAATAATCCGGAAAAATTGTCAAGACTGAATCAATTGATTCATCCTTTGGTTAGAAAAGATTTTCAAAAAATTTTAGAAACGACTGCAAAAGGAAAAATGGTAATTTGGGAAGTTCCACTTTTGTTTGAAACTGACGCTTATACTCTCTGCGACGCAACCGTAACCGTGGATTCCGATCCTGAAGAATCAATTTTAAGAACAATTTCAAGGGACAAAGTGAAAAAAGAAGACGTTTTAGCTAGAATCAAAAACCAACTTCCTCTTACGGAAAAACTAAAAAGAGCCGATTATATACTTAGAAACAGAGGGAATATAGATTCTCTGAGAGAAGAATGTAAAAGTTTATACTCCACTTTATTGGGAAAAATGTTATGAAAGAAAAAATTTTTTATGTGATCAATTTGGATAATAAGAGAATTCTAATTTTATCCACGTTCTTAATCGGATTGCTTTTCTCATTCTTTTTATTAGGAGTATCGGTCGGTAAAAAACGCGCGGCTGATTCTGGGGTAGATTCTCTAACGTTAAACGAAAACAAAAATCAGGAGATTCAAAGTTCGATTCCTTTTGCTGA
KOK=        43
KK=  292051  LL=  292830  Z=    4.91  JJ=  292021  DL=   780
A===      111      112      113      114      121      123      124      131      132      133      134      141      143      144      211      213      214      223      224      231      233      234      243      244      313      314      323      333      334      343      413      433
B===      222      122      422      322      212      412      312      242      142      442      342      232      432      332      221      421      321      411      311      241      441      341      431      331      424      324      414      444      344      434      423      443
RRR=   50.247   -1.469    7.121   20.967   -1.268   -0.449   -0.081   -0.961    0.800    0.206   12.632   -1.052    1.354   -0.302    1.030    0.964    1.881    4.599    7.185   -1.097   -0.456   -0.708   -0.469   11.600   -0.065    4.784   12.845    0.302    7.250    0.577    0.918   -0.174
X1==    8.313   -0.823    2.306    3.444   -1.756   -0.255    0.386   -0.599   -0.907   -1.240    2.818    1.707   -1.245    1.990    0.577    0.398    1.686    1.552    2.999    4.967   -1.100   -0.190   -1.104    2.535    0.391    2.818    6.238    1.237    2.231   -0.769    1.193    0.231
X2==    6.044    1.785    3.088    6.089    0.722    1.761   -0.211    1.603   -0.881   -0.166    4.482   -0.617   -1.087   -0.152    1.785    2.421    1.115    2.963    2.396   -0.221    0.414    3.726    0.425    4.576   -0.166    1.697    2.059    0.244    3.249   -0.751    0.769   -0.751
CD1=       26        3        7        9        1        2        3        2        1        0        5        6        0        4        6        3        5        4        6       10        0        1        0        4        2        5        8        2        3        0        3        1
CD2=       13        7        6       10        5        5        2        4        1        1        6        1        0        1        7        6        4        8        7        2        2        6        2        7        1        3        4        1        4        0        2        0
TACTTTCAGAAAGTTCAGTAAAAGAACGAATATCGGAAAATAAAACGGTCATTTCTTTTTGAATTTGATCACCGAGTGCAACTTGTATCACTTCGTTTTTTCCCAAAAGATGAATGAGTTTAGAAGGGACAAATCTTGCAAAGGATTCGTTCAGTTTGGCTTGTTTTTCGATCGAATCGTTTTGTTCTCGGATCAATTCTTTTTGAGTTTCTTGTTTTTCTTTAATCAAAATAGAAATTCTATCTCCAAGTCCTAAAGAAAGTAAAGTTACTTCCAAACCAGAACCGATTTGCATACTATATTCCGTAACAAAAGAAACTGGAATGGCTCCTATAGTTTTTAATGCGTAGAACGCTCCTCCTAAAAGTAAGGCGGAGAATGCGATCATAAAATAACGAGCAGGACGAAAACCTGACATCAACGCTTTTATTCCCGAAGCCAGTATGGAGATTGCAGTTAAAAGACCTAAGATTGCGACCTGCAATGCTCCTTGAGTTAGGTTCACAAAAAAAGAAGAGAACGAAGCCATTGCACAAAGAATGATTAAAACATGATTGTACTTGTGTAGGGTGGGAAACGTGTTCTTTGTATCCAAAAAGTCTCTTGTAAAAAGTAAAATACTAAATTCCAAAAGACCGGCCAAGAACGGATTCATTCGTCTAGCTCCCCAGGAAAATTCTGGCCAAAGATATTCGTAGGCGAATCCATATTGAGACATCAAAAAAATAGCAAAACAAAGAATATAAAAAACGTAAAAAAAATAACTTTTGTCCCTTACCG
KOK=        44
KK=  294961  LL=  295260  Z=    5.39  JJ=  294541  DL=   300
A===      111      112      113      114      121      123      124      131      132      133      134      141      143      144      211      213      214      223      224      231      233      234      243      244      313      314      323      333      334      343      413      433
B===      222      122      422      322      212      412      312      242      142      442      342      232      432      332      221      421      321      411      311      241      441      341      431      331      424      324      414      444      344      434      423      443
RRR=   48.535   -0.021    0.064    9.974   -1.642    3.514   -0.066   -0.545    0.107   -0.127   -0.210    1.337    0.060   -0.206   -0.833   -1.128    2.575    6.900    2.038    0.020   -0.166    0.060    0.567   -0.500   -0.262    0.060   -0.166    0.005    0.005    0.005    0.060    0.005
X1==    6.881    0.260   -0.633    3.245    0.897    3.234    0.086   -0.633    1.234   -0.187    0.777    1.245   -0.223   -0.266   -1.654    1.234    2.086    3.074    0.861    0.234   -0.226   -0.270    0.730    2.678    0.813   -0.223   -0.226   -0.055   -0.066   -0.066   -0.223   -0.066
X2==    7.054   -0.079   -0.101    3.074   -1.829    1.086   -0.766    0.861    0.086    0.678   -0.270    1.074   -0.270    0.774    0.504   -0.914    1.234    2.245    2.367    0.086    0.734   -0.223    0.777   -0.187   -0.322   -0.270    0.734   -0.094   -0.079   -0.079   -0.270   -0.079
CD1=       12        3        0        4        4        4        1        0        2        0        1        2        0        0        0        2        3        4        2        1        0        0        1        3        1        0        0        0        0        0        0        0
CD2=       17        3        1        4        0        2        0        2        1        1        0        2        0        1        4        0        2        3        3        1        1        0        1        0        0        0        1        0        0        0        0        0
AAATGATTTCACAAAATAAAAAGTACTTTATGTCAATTAAAATTGATTGAAAATACGATCCTTTCTTGGAAAGGAAAGTTTTTCAATTTCTGGAAGTTTTAGTTTAGATACCTATTCAAAACTAAAAAAGAAAGAATATTTTTTTGCATATTCAAGATTTCTCAACTTCTTAAAGAACTAAAATTTTCATTTGATTTTCAAATCTGTCTTGCATAGTTTTACTTAATTCCTAATTTAAAGTTTATCTAGGAGGGTTTTGATTTTATGAAAATCAAATGGTTTATATTTGTTTTTTTGTTT
KOK=        45
KK=  299161  LL=  299520  Z=    5.09  JJ=  298801  DL=   360
A===      111      112      113      114      121      123      124      131      132      133      134      141      143      144      211      213      214      223      224      231      233      234      243      244      313      314      323      333      334      343      413      433
B===      222      122      422      322      212      412      312      242      142      442      342      232      432      332      221      421      321      411      311      241      441      341      431      331      424      324      414      444      344      434      423      443
RRR=   19.275   -0.305    4.874   -0.166    0.257   -0.756   -2.159   -1.086   -0.009   -0.046    0.038   -0.166    0.038    4.909   -0.885    0.127    0.060   17.045    7.061   18.631    0.041    0.318   -1.563    0.001   -0.013   -0.089   -0.101    0.123   -0.185   13.173   -1.134    0.351
X1==    4.983    0.708    1.223    1.081   -0.205   -0.935   -1.062   -0.777    0.065    1.407    0.299    1.081    0.299    2.170    0.708   -0.935    1.817    5.588    3.214    4.065    0.286    1.155    2.155    0.001    0.407   -0.701   -0.714    0.547   -0.535    2.465    1.299   -0.535
X2==    3.868   -0.431    3.983   -0.154   -1.251    0.808    2.033    1.398   -0.136   -0.033    0.127   -0.154    0.127    2.262   -1.251   -0.136    0.033    3.050    2.197    4.583    0.142    0.275   -0.725    1.387   -0.033    0.127    0.142    0.225    0.345    5.345   -0.873   -0.655
CD1=        6        2        2        2        1        0        0        0        1        2        1        2        1        3        2        0        3        7        5        5        1        2        3        1        1        0        0        1        0        3        2        0
CD2=        7        1        6        1        0        2        3        3        1        1        1        1        1        3        0        1        1        4        3        6        1        1        0        2        1        1        1        1        1        6        0        0
AACGCGACCCATAGGAAAGCGTTGTGCTGAGTTTTCCAACGCGACCCATAGGAAAGCGTTGTGCTGAGTTTTCCAACGCGACCCATAGGAAAGCGTTGTGCTGAGTTTTCCAACGCGACCCATAGGAAAGCGTTGTGCTGAGTTTTCCAACGCGATTCATAGAGAGCGTTGTGTTGAGTTTTCCAACGCGATTCATAGAGAGCGTTGTGTTGAGTTTTCCCTATTTTTGGGTGGAGGCGGTAAGGTTCGGAAAAATTTTCTCTATCAGAAAAACATACTTTTTGCAAGTAAAAAGACTCATTCTTGTCGGAACACTTCAAAAATGTACCTTTTTGAGTTTTCTGATTTTCAAATCCTCTT
KOK=        46
KK=  308071  LL=  308940  Z=    6.61  JJ=  307981  DL=   870
A===      111      112      113      114      121      123      124      131      132      133      134      141      143      144      211      213      214      223      224      231      233      234      243      244      313      314      323      333      334      343      413      433
B===      222      122      422      322      212      412      312      242      142      442      342      232      432      332      221      421      321      411      311      241      441      341      431      331      424      324      414      444      344      434      423      443
RRR=   43.616    9.256   -1.268    2.167    0.106    1.471    0.006    0.019    4.669    3.068   -0.702   16.610   -0.062    0.187    0.156    0.210    0.190    5.563    7.632    2.327   48.210   20.955   -1.523    2.719    0.107    0.002    0.593    0.430   -1.177    0.012   -0.030    1.301
X1==    7.243    3.922   -0.499    1.309   -0.081    1.146   -0.009    2.652    2.482    3.515    0.936    4.663   -0.046    0.078    0.491   -0.190   -1.431    1.591    3.129    0.478    9.640    4.605   -1.217    1.515   -0.173   -0.046   -0.517    0.136    1.239    0.239   -0.046    1.239
X2==    6.022    2.360    2.541    1.656   -1.316    1.284   -0.694    0.007    1.881    0.873   -0.750    3.562    1.346    2.394    0.318   -1.105   -0.132    3.496    2.439    4.867    5.001    4.551    1.251    1.795   -0.615   -0.051   -1.147    3.163   -0.950    0.050    0.648    1.050
CD1=       13       10        1        3        3        4        2        5        6        5        2        7        1        1        4        2        0        6        8        3       14        7        0        3        1        1        1        1        2        1        1        2
CD2=       26       12        9        8        3        5        2        4        6        3        1       12        4        6        7        1        3        7        6       11        7        7        3        4        1        2        0        4        0        1        3        2
GTGAGCGGAGACCTTGGCTCCGCTCAGGGGGATTTTTCCCCCTTTTAATCCTTCAAAATATATTTTAGAGAATTAGAATATACTTGATTTCTATTGGTTGATAAGAATTGAAAGTGTGATCCTGTTTTTGCCGGATTGTCCAAAAATTTTCTTACATGAACTCACGTTATTCAACTTTAATTTACTGGAAAAAGACTTTGACGAATCAATGCCTGATACCGAGGGTTTGTAATTTGGTTCGGGTTTAATACCCAAGAACTGTTTGCAGGCATCGGATTAAAATCCTTCTCTTGAATTTGTTTTCCTTTTTGAAGTTGGGAAAAATTTTCTAACATACGATCTTGGTTGGTCAATATTTGATCCGGTTTTCCGTCTTCGTTTGAATCTAATTCCATTCGAGCTTCCGGGAAAATCCATAAACTTGGTTTGCCTTTTCCATAAAGATCTACTTCTACATGTGCTACAATTCTCATTGTTTCTTTGGGAACTGCAAATGCGTTATAATATACCATGGATTCCCAAGTTCCATTTTCGTCTAAATCACTTTGTTCGATTAATTTTCGATTTCCTGGACCATACCAAGTCCGACTATGATTTCCTTTTCGAATGAGTTCTTCAAATAGAACCAAACTTGTTTTAGGATCCTTATCGTCTCCGCGTACCCAAGTCCATAGATCCGTTTTTCCATCCAGATTCGAATCGGTTCGCACCATCACGAGTAGTTTTTCCGGTTGAAGAACAAAGGCTGTTTGATTTTTTTTATCTTTGTCGATTACACCTAAATCGCTTATTTTAATTCTATCATCCTTGCAAGAAGATAAAACGAGTAGGGCAAGTACTAAATTCAAATTTTTGATTATACTGAATTTC
KOK=        47
KK=  313801  LL=  314160  Z=    5.01  JJ=  313501  DL=   360
A===      111      112      113      114      121      123      124      131      132      133      134      141      143      144      211      213      214      223      224      231      233      234      243      244      313      314      323      333      334      343      413      433
B===      222      122      422      322      212      412      312      242      142      442      342      232      432      332      221      421      321      411      311      241      441      341      431      331      424      324      414      444      344      434      423      443
RRR=   45.908   -0.107   -0.082    0.340   -0.335   -0.067    1.269   -0.253    1.059    0.850    0.235    4.490   -1.636   -0.478    0.908    0.041    0.066   -0.208   -0.099   12.588   11.388    0.234    0.263    1.413   -0.162   -0.518   -0.236    0.047    0.609   -0.141   -0.142   -0.202
X1==    6.048   -0.068   -0.396   -0.453    0.512   -1.127    0.602   -1.228   -1.127    1.409    0.377    3.598   -0.623    1.342    1.091    0.681    0.602    1.912   -0.107    2.488    4.501   -0.526    0.474    2.444    0.409    1.377    0.501   -0.236    0.751    0.751    0.377   -0.249
X2==    7.591    1.576    0.206   -0.752   -0.654    0.060    2.109    0.206   -0.940    0.603    0.624    1.248    2.624   -0.356    0.832    0.060    0.109   -0.109    0.930    5.060    2.530   -0.445    0.555    0.578   -0.397   -0.376   -0.470   -0.198    0.812   -0.188   -0.376    0.812
CD1=       15        3        1        1        4        0        2        0        0        2        1        6        0        2        5        2        2        3        1        4        5        0        1        3        1        2        1        0        1        1        1        0
CD2=       11        4        1        0        1        1        3        1        0        1        1        2        3        0        3        1        1        1        2        6        3        0        1        1        0        0        0        0        1        0        0        1
GGAAATCACTTTAGAAGATTCTACTTTAAACGTCGCAAATTTTGAGCTTCTTTTTAGTACTTTGATAAGTCCTCAACCAGACAAAAATAAAAAAGAAGATAAAGGTCAGTATAATCCAAATCAGAATAATCCTGGGTTTGGACCTTATCCTTCCATCATTCCAAATGAGACTAGAAATTATTTTGAGGTTTTTAAAAAGGAATTTTGATGTTAAAATCAAAACAGAAAATTCATATAAAACTAATATTTAATTTTTGAATATTCAGAATTATGAAATTTTTTTGAATAACGTGAATTCGGTGTAAAAAAAACTGGGCAAATCCAGCTTGCTATAGGCAAGCTGGACCGGGCTCTCAGCTC
KOK=        48
KK=  318391  LL=  318750  Z=    5.32  JJ=  318121  DL=   360
A===      111      112      113      114      121      123      124      131      132      133      134      141      143      144      211      213      214      223      224      231      233      234      243      244      313      314      323      333      334      343      413      433
B===      222      122      422      322      212      412      312      242      142      442      342      232      432      332      221      421      321      411      311      241      441      341      431      331      424      324      414      444      344      434      423      443
RRR=   27.865    0.026    0.803    1.513    0.788   -0.335    1.663   -0.716    0.094    0.112    2.248   10.447   -0.157   -0.868    0.002   -0.270   -0.086   24.260   10.490   -0.088   -0.080   -0.828    0.260   -0.143   -0.044    2.248   -0.080    0.048    0.048   -0.111    0.242   -0.111
X1==    6.458    0.788    0.309    2.029   -0.681   -0.781    0.873   -0.691    0.219    0.720    1.607    4.029   -0.393   -0.552    0.054    0.219   -0.093    4.118    3.423    0.219   -0.316    1.556    0.556    0.376   -0.280    1.607   -0.316   -0.113   -0.159   -0.159    0.607   -0.159
X2==    4.315    0.033    2.601    0.746   -1.158    0.429    1.906    1.036    0.429    0.156    1.399    2.593    0.399    1.572    0.033   -1.231    0.925    5.891    3.065   -0.401    0.253   -0.532    0.468   -0.379    0.156    1.399    0.253   -0.425   -0.303    0.697    0.399    0.697
CD1=       10        3        1        3        1        0        2        0        1        1        2        5        0        0        2        1        1        5        5        1        0        2        1        1        0        2        0        0        0        0        1        0
CD2=       11        3        5        2        1        2        3        3        2        1        2        4        1        2        3        0        2        8        4        1        1        0        1        0        1        2        1        0        0        1        1        1
TTCTGTGTTCTTTTTAAAGCGAAATCGCAGGATTCGAAAGGTCTTCGTTGGTTTTTAGAATACCATTTTGTTTTTGTGGAAGGCATGAGTAGAATTCCTGAAAAGTTCAGATTCTTCCAAGACTTTAACTCTTTTTTTAAACCTAAACTAAGATAAATGGAAAGAGCATAAACGGATCGTAATTTAATACAATTGATTACCTTGGCTAAAAAAGGAGTTCTATTTTGTAAGAATTTCAGTTCTTCAAAAAATACGTTTCTGGAATTGCAATAGAAACATTCTTTTGAGGTTTGCACTTCTTTACAAATTTTGCATAGAGTTTGTAAAGAAGTCGAAAAGTTGGAATATTTTCTGTGACAG
KOK=        49
KK=  319801  LL=  320670  Z=    6.11  JJ=  319801  DL=   870
A===      111      112      113      114      121      123      124      131      132      133      134      141      143      144      211      213      214      223      224      231      233      234      243      244      313      314      323      333      334      343      413      433
B===      222      122      422      322      212      412      312      242      142      442      342      232      432      332      221      421      321      411      311      241      441      341      431      331      424      324      414      444      344      434      423      443
RRR=   51.615    4.711   -0.031    6.138    0.257    4.945   -0.665    0.097    0.360   -0.197    1.200   12.979   -0.430   -1.266   -1.055    1.605    2.105   11.319    1.076   16.920   19.221    0.893    0.368   -0.855    0.143    0.184    2.465   -0.003   13.119   -1.736   -0.123    0.081
X1==    7.714    1.477    0.100    3.438   -1.305    1.574   -0.441    0.100   -0.332    0.425    2.702    3.438    1.112   -0.556   -0.841    2.209    1.396    2.525    1.671    5.385    4.088    0.484    1.326    1.997    0.425   -0.478    1.467    1.222    2.161   -0.839    0.317    1.161
X2==    6.692    3.189   -0.313    1.785   -0.197    3.142    1.508    0.965   -1.085   -0.464    0.444    3.775   -0.386    2.277    1.254    0.727    1.508    4.483    0.644    3.142    4.702    1.846    0.278   -0.428    0.336   -0.386    1.681   -0.003    6.070    2.070   -0.386    0.070
CD1=       23        8        3        9        2        5        2        3        2        2        5        9        3        1        3        6        5        6        5       11        6        2        3        4        2        1        3        2        3        0        2        2
CD2=       17       11        2        5        4        8        5        4        1        1        2        8        1        4        7        4        5       11        4        8        8        4        2        1        2        1        4        1        7        3        1        1
TCGTCTTGGGCGGAAATTTCAAAAGAACTTTTTGAGTTCACATAAAGATCCGCTTTTTTAACTTCTTCTCCCTGAGTAGTTCCAGAATTTTGGGAAGTTTTTGCAGGAGTGGAACTCCCGGATTGTCCTTGAGTATTTGCCTGAGGAGTAGAGCTTTCATCCAGATCTTCCTGGGCAAAAAGCACTACGTTAACAAACATGAATAAAGCGATTGCGAGTCGTACGAGAGTAGAACCCTTCATTTTACACTCCTGTGAATTAGATAATTAGTTTTTTGACGATATTCGGATAGTGGAAACCTTTGGAAGAAGCTGTCAACTGATTCTATGAAAAAAAAAACCTTCTCATTGATTTCATTTACCGAAAGGAAAAATCACCTTTTCTTTGTAATACTATTTTTCATTCTAGTTTCCTTGCCGTTGAGATCTCAAGACAGGTCTTCGGCGGAAATTTGGAAACAGATCGTAGTAGAAGATTTTGAAACGAAAGAATGGAATTCTAAAAATCTCAAAACAAGATTGTCGAAAGAATATCTACCGGAAATCAGAATCTCTACATTGATGCTCAGTCCGGAAAGAAATTCGACTAAAAGCCTACTTTTGGAAGTTCCAGCGGAAAAAAATCAATCTTTTGAAATATTATGGGAGCAAACCTGGAAAACGAAAGGATTTGTGCAAGAATTTCAATTTCATATCTATTCTTCCGGATCGGGAGCATCACTTTACGTTTTACTCAGAGATTCAACATTAGAAGTTAAGAAAATACTAATTACTCATCTCAATTATGAAGGATGGAAAAAGATCAGACTCAACGTGATCCGAAAAATCAGGCAGGACGAGATACTATTTTCTAAACAGATCCCAATTGAAT
KOK=        50
KK=  325351  LL=  326400  Z=    4.95  JJ=  325321  DL=  1050
A===      111      112      113      114      121      123      124      131      132      133      134      141      143      144      211      213      214      223      224      231      233      234      243      244      313      314      323      333      334      343      413      433
B===      222      122      422      322      212      412      312      242      142      442      342      232      432      332      221      421      321      411      311      241      441      341      431      331      424      324      414      444      344      434      423      443
RRR=   63.971    4.281    3.660    1.222   -2.230   -0.853    0.012   10.408    3.338   -0.309   -0.414   10.670    1.538   -0.308    0.771   -1.166    2.230   12.342   -0.279    5.747   39.979    8.116   -1.671   -0.279    0.234    1.474   -0.093   -1.593    7.167    0.261    0.563    0.072
X1==    8.919    2.975    1.301    0.362   -1.014   -0.490   -0.181    3.699    1.915   -0.198   -0.367    4.781    4.656   -0.540    2.576    1.314   -1.842    3.738   -0.171    1.314    8.929    2.997    1.318    0.239    2.531    1.307   -1.104   -0.524    1.381    1.381   -1.205    0.381
X2==    7.172    1.439    2.814    3.377    2.199    1.743   -0.068    2.814    1.743    1.561    1.128    2.232    0.330    0.570    0.300   -0.887   -1.210    3.301    1.630    4.374    4.477    2.708   -1.268   -1.166    0.092    1.128    0.084    3.042    5.189    0.189   -0.467    0.189
CD1=       29       14        5        4        4        2        3        9        6        1        1       12        7        1       13        5        0        9        3        5       11        5        3        2        4        3        0        0        2        2        0        1
CD2=       26       11        9        9       13        7        3        9        7        4        3        7        2        2        8        2        1       10        6       12        8        5        0        0        2        3        2        4        6        1        1        1
AAAATCTTGTTTTTAAAACTTCAAAGAAACTAACACTAAAAATGTGGGAACTCCCAGCTTTATTAAATAACGGTGAGTTCGGCGTAAGGAAATGAGAAAAGATTCTCTAAAAGTATGAGTTCCTACAATTTTAGAATTTATCTGTAAAAATTTGAATTTGTGAGAGTTTCTACAGGATTCATTAGCCTTAAATATTCGTATTTCGTAATTCAATTTGAGGGAGTTCCTACATTTTCGAAGCTTTACTGTAAAACTCGGATTTGTGGTGGTTCCCACATTTTATTTTCTACAGAAAAATTAAGTCTATAAAACGAAAATCTTACACCGAACTAAGATGATTTTAGAATTTTTTGATCAATGGTTGTTCTGGATCTGACTATCTGAGTAAGAAATTCTCTTTTTAGATTTTTACACCAAATTCACGTTAAATTAACAAACAGTGTCTGTTTTAAAAAGACTAAAAGGTTTCAGATTATAAAACATTTTTGCAATCTTTTGAAACAATTTTAATTCTTTTATAATTCGGATTCTTTTTGTTGCAAATGAATAAAATGAAAAAAACGAGTTGAATTCCTTTTTTATATGATAAGAATTTGATCCGATGAAAGCCAAAAATTTAGCGGAAATATTGGGCGTAGAACTAAAGGGTGACGGAGAAATTGAAATCAGCGGAATCGGAGATATTGAAAATCATTCCGATATTCTACCCGATCGAATTTATTATATCGAAGCGAAAAAACACCTAATTGGTAATCCGAAAGTAAAACAGGTTCAGTTAGCACTTACGATTCCTTCTTTGGCTGGTGAGTTTCCTACCGCCTTAGTGGTTTTGGAACAACAAGCAAGACTTAAATTTATAGAGTTGCTTTCTCTTTTTGAAAAAAAGCCGAAGCTTCCTCCTCCTTTTATTTCTGATAAAGCAAGCATTCATAAAAATGTCCGTTTGGGCAAAAACGTTACAATTATGGATTTCGCTGTGATTCACGAAAATGTGGAAATCGGGGATAATTGTTTTATTTATCCGAACGTTGTCATTGAAAACGGTGCGAA
KOK=        51
KK=  329251  LL=  329910  Z=    4.52  JJ=  328741  DL=   660
A===      111      112      113      114      121      123      124      131      132      133      134      141      143      144      211      213      214      223      224      231      233      234      243      244      313      314      323      333      334      343      413      433
B===      222      122      422      322      212      412      312      242      142      442      342      232      432      332      221      421      321      411      311      241      441      341      431      331      424      324      414      444      344      434      423      443
RRR=   33.188   11.110   -0.064    6.271   -0.283    0.628    1.965   -0.064   -1.007    4.079   -0.258    0.357   -4.876   -2.265   -0.269   -0.348   -0.173   24.491    2.499    0.408   30.857    1.031    0.529   -0.032    0.053   -0.847    4.793   -0.548   -0.423    0.532    1.168   -0.059
X1==    6.599    2.614    0.875    2.202    0.381    0.406    0.636    0.875    2.870    1.171    1.733    0.294   -1.079    2.712   -0.736   -1.236   -1.461    4.301    0.983   -0.415    5.317    2.052    1.052    2.354    0.171   -1.079    1.317    2.624    0.478    0.478   -1.079   -0.522
X2==    5.029    4.249   -0.073    2.848   -0.744    1.546    3.090   -0.073   -0.351    3.484   -0.149    1.213    4.518   -0.835    0.366    0.282    0.119    5.694    2.543   -0.983    5.804    0.503    0.503   -0.014    0.310    0.785    3.640   -0.209   -0.886    1.114   -1.082    0.114
CD1=       17        8        3        6        4        2        3        3        5        2        3        3        0        5        2        0        0        6        3        1        6        3        2        4        1        0        2        3        1        1        0        0
CD2=       11       11        2        5        2        5        6        2        2        6        1        3        6        0        4        3        2       13        6        1       10        2        2        1        2        2        7        1        0        2        0        1
AGGTTATTCTTCTGAAATCTGAAAAGTAAGTTTTGTATTTAACACTTACAACATTTCTAAAATAGGAATCATCTTAAAATAAAATCCGATAAAAAATTCAAAAGAGGTTTTTTTATTATGAATTCTAGGTCGGAAGAACGACCAAAGATAGCTGTGATTGGGGGTGGAGCGGCAGGTTTTTTTGGAGCGATTCAAATTGCTTCCGAAGGAACTTGCGAAGTTATTCTTTTAGAAAAAGGAAAACAATTTCTTTCCAAGGTAAAAATATCAGGTGGAGGAAGGTGTAACGTTACGCATCATTGCCTAGATCCCGAAACCCTGAGTAAAAATTATCCCAGAGGAGAAAAAGAACTTCGCTGGGCTTTTGAGACTTTCGGCCCCAAGGATACGATTCGATGGTATGAAGAGCGTGAGGTAATTTTGAAAACAGAGGCAGATGGAAGGATGTTCCCGATTACTGATTCTTCCGAAACGATCCTCCAAACTTTGTTTCAAGAGGCTAAAAAAAACGGAGTAAAATTGAAGACCCATATGGAAATTCATTCGGTGATTTCTGAGTCGAATTCCAACTTTCAAATCGAGCTTAAAACAGGAGAAACATTAGAATTTAATAAAATACTATTTGCTACTGGTTCCGGTAGAAAGGCTTGGAATTGGCTC
KOK=        52
KK=  330121  LL=  330510  Z=    5.05  JJ=  329521  DL=   390
A===      111      112      113      114      121      123      124      131      132      133      134      141      143      144      211      213      214      223      224      231      233      234      243      244      313      314      323      333      334      343      413      433
B===      222      122      422      322      212      412      312      242      142      442      342      232      432      332      221      421      321      411      311      241      441      341      431      331      424      324      414      444      344      434      423      443
RRR=   58.606   -0.237   -2.198    0.351    0.077    5.738    0.636   -0.315   -0.136    2.552    0.346   11.136   -0.254    0.014   -0.789   -0.136   -0.009   -2.793    0.021    0.992    2.393    0.368   -0.563   -0.539    0.637    0.346    7.175   -0.142   -1.290   -0.368    0.169    0.094
X1==    8.290   -0.092   -0.952    0.288   -0.092    2.249    0.631    1.048    0.249    2.665   -0.576    3.461    0.424    0.009   -1.489    0.249   -1.150   -0.592   -0.018   -0.751    0.736    1.545   -0.455    1.218    0.665   -0.576    1.736   -0.118    2.797    0.797    0.424   -0.203
X2==    7.069    2.573    2.309    1.218   -0.832    2.551    1.008   -0.301   -0.547    0.958   -0.601    3.218   -0.601    1.651    0.530   -0.547    0.008    4.718   -1.131   -1.322    3.253    0.238    1.238   -0.443    0.958   -0.601    4.134    1.207   -0.461   -0.461    0.399   -0.461
CD1=       16        2        0        2        2        3        2        2        1        3        0        6        1        1        0        1        0        0        1        0        1        2        0        2        1        0        2        0        3        1        1        0
CD2=       11        6        4        2        1        5        2        1        1        2        0        4        0        2        3        1        1        9        0        0        5        1        2        0        2        0        6        2        0        0        1        0
AGAGAGCTCTTTGAGAAAAAATACGATACAATTTTAAAAATCAATTTTGTTCCTGGAATGAAAAAGGATGAGGTTCGAAAAAAGATTGAAAAAGAAAAAGAACTTCATCCGTCCAAATTTGTCTCTAAAACTCCGATCCTCGGTCTTCCTAGAAGATATTGGGAAAGAATATTAGAAATTCATTTTATAGATTTTTCTAAAAAATGGTCTGGGTTGTCGTCTAGGGATTTACACGTAATTACCGAAGAGCTAACCGACGCAAGATTTAGAATTTCGGGAAAAGGGGAATTTAAAGATGAGTTTGTTACCTGTGGAGGAGTGAGTCGCAAAGAAGTGAATTTTAAAACAATGGAAAGCAAAATCGTTCCGGGAATTTTTTTTGCAGGTGAG
KOK=        53
KK=  336991  LL=  337860  Z=    4.56  JJ=  336721  DL=   870
A===      111      112      113      114      121      123      124      131      132      133      134      141      143      144      211      213      214      223      224      231      233      234      243      244      313      314      323      333      334      343      413      433
B===      222      122      422      322      212      412      312      242      142      442      342      232      432      332      221      421      321      411      311      241      441      341      431      331      424      324      414      444      344      434      423      443
RRR=   61.639    6.128    2.145    5.461    2.902    0.651    1.568    0.123    2.147    0.039   -0.393    1.553    0.049   -0.480    0.219   11.388   -0.130    7.795    3.072    1.767    3.164    2.330    3.015    0.318    0.975   -0.817   -0.031   10.353    3.769   -0.351   -0.134   -0.589
X1==    8.979    4.553    1.215    1.569    2.156    0.590   -1.643    0.398    1.279    0.280   -0.890    0.833    0.110    2.778   -0.241    3.345   -0.402    4.045    3.275    3.345    4.949    2.452    1.557    1.970   -0.720    2.110   -0.020    1.657    1.576    0.576    0.110   -0.424
X2==    6.864    1.346    1.765    3.480    1.346    1.104   -0.954    0.309    1.679    0.140    0.442    1.866    0.442   -0.173   -0.911    3.405    0.322    1.927    0.938    0.528    0.639    0.950    1.936    0.161   -1.354   -0.387    1.527    6.247    2.391   -0.609   -1.217    1.391
CD1=       19       14        3        4        9        3        0        2        4        1        0        3        1        4        4        7        2       10       10        7        6        4        3        4        0        3        1        2        2        1        1        0
CD2=       32       11        8       10       11        5        1        5        6        2        2        7        2        1        5        9        3        5        3        4        2        2        3        1        0        1        3        7        3        0        0        2
AAATACTTTATCAAAAAATTCTACTCCTCTTGAAACCCCAGAGGTTTTGGCAACGAGTCTACTTCCAGAAAATGAACCGGTTCCAATTGCCAGTGGAGAATAGTAATAAATTGAAATTAATTTTACTTTGAAGACAAAATATAGATTCAAGCTTCATTCCATTTTGGGAATTGTTTCTATCTTACTTTTAAGTTGTAAAAATTTTTTTCCTATATTCAATTTTTCGAATTTTTTATTTTTTCAGGATCTTTCTTTGATCTTAGGAAAAATAGGAGTCTTTTTGGGGCTGATCGCGTTTTTAACGGGTTGTGGGTTGGGAAAATATCGTTTCGTTCAAAATTCTAAATATACGGAAGTTCATATTCTTCTTTTATTAGGCGGCTTAATTTTGCAAGTTCCAAGTCTTTCCGAAAATCATTCTAACTTTTATGCAAATATAGCGGCTTGGTTGGGGTATCCTTGTATTTTAATGGGTTGGATTTACGGCAGAAAAATTCGAAAAAAGAAATAAAATTTTACCTCAGGCTGTGTAATAAATACCTAACATTTTGTATTAAAGCAGAGCTTTATAATGAAGATTTACGGTACTTAATTTATGGGATTAGTAAGAAGGCATATATCTTTTTGTATCGACTTCAGTTTCTTATACTATATAATCTTTTTTTAATTTTTCCGTGGGTAGTTTTGTCGTTTCTTGAATAGAGTTGTTGAAAAATTAATTTTCCATTTGTTTTCGTTGTATTGAAATGGACAGTTGAGGTAATTTTGCTAATCCCCACTGTAAATTTTTCTTCGCGTCAAAGTTTTTGCTCAGTAGTTTCATTTTTGCCGTATATAACTGTAAATGTATTTCCTGATATTTGTATATTC
KOK=        54
KK=  355591  LL=  356460  Z=    7.83  JJ=  355561  DL=   870
A===      111      112      113      114      121      123      124      131      132      133      134      141      143      144      211      213      214      223      224      231      233      234      243      244      313      314      323      333      334      343      413      433
B===      222      122      422      322      212      412      312      242      142      442      342      232      432      332      221      421      321      411      311      241      441      341      431      331      424      324      414      444      344      434      423      443
RRR=   41.338   15.062    7.039    0.111    0.173    9.450   -0.065    0.003   -2.611   -0.494    0.140    6.822    1.487    0.141    1.846    0.169    0.173   47.256    0.019   -0.747    5.780    8.765    1.669   -0.798   -0.286   -0.129    3.722    0.627    2.642   13.490    0.140    0.044
X1==    7.047    3.416    3.000    0.910   -0.333    2.177    0.168    0.394    1.545   -0.263   -0.330    2.172    0.524   -0.397    1.073   -0.349   -0.444    5.678    0.056    1.545    4.797    2.913    1.259    2.740   -0.263   -0.330    3.088    0.296    2.248    4.248   -0.330    0.248
X2==    5.866    4.409    2.346    0.122   -0.520    4.342   -0.389    0.008   -1.690    1.878   -0.423    3.140    2.839   -0.356    1.721   -0.484   -0.389    8.322    0.346   -0.484    1.205    3.009    1.326   -0.291    1.088    0.392    1.205    2.119    1.175    3.175   -0.423    0.175
CD1=       19       12        7        4        4        6        3        3        5        1        1        6        2        1        7        2        2       12        3        5        7        5        3        5        1        1        5        1        3        5        1        1
CD2=       19       15        7        3        4       10        2        3        0        4        1        8        5        1        9        2        2       16        3        2        3        5        3        1        3        2        3        3        2        4        1        1
TGGGCGGCGTTTGGTGGGATCCTTTCCAATCGAACTTCAATTGGCGCTAACTTTGCAGCTTTAGTGAATGAAACTTTTTTTTCCGAAAACGCATTTTGGATCAATCGAAAGCGAAAGAGGATTTCCAGAATAATCTTCGATTTTTCTCAAAAAGATCCCACCAAACCTTGGAAAATTTACGATGAAGAAGATTTTGTAAATCTCACATTCGTTCCGGAAGGAGAAAGAAAAGATAAAATGAATCTAATTGTTTCCAAATTATATTTCAGACAATTTGTTGGGAAATTTTCGGGTAAATTTCGCTTTGCGGATAAAAAAAACATTTCTTTCCGAGATGTTTATGGTTTCACGGAGTTTCATCGCTCCATTTGGTAGATAGAATTATAACTTTAATATATTATAATTTAACTGTTCAATAATAAAATTTTAGTGTGAGAGGATTTAGAAAAATAATAGAATTATTGAAAAATTAATTCTCCATTAGTTTTCGTTGTATGGAAACGGCCGATTGAAACAATTTTATTAATCTCTACTATGGGATTTTTCAACAACTCTATTATCGAATCTTTTTGTGGATAATGTGAATTCGATAGAATCCGATGCGAAAACGATAATTCAGCAGAACACTCTCTCAAACTCAGCGTCTCGTCCCGCCCGAAGTAACTCAACGTTTCATTCCTGAATTCAATGCATCGCTCCTACGGGTCGCTCTGCAGATCGTTCGACGAATCGCGTTCTAAATTGAAGCTAAAAGCGAAATAACGCATTACATTTCTTTCATGCAATTTATTGACTATAGCTGAAGGTGTGGCTCGGCAAAGCAGATTTGCCCAGATTTTTTTCGCTGAATTTACTTTTTTGGAGTGTAAA
KOK=        55
KK=  356881  LL=  357900  Z=    7.36  JJ=  356761  DL=  1020
A===      111      112      113      114      121      123      124      131      132      133      134      141      143      144      211      213      214      223      224      231      233      234      243      244      313      314      323      333      334      343      413      433
B===      222      122      422      322      212      412      312      242      142      442      342      232      432      332      221      421      321      411      311      241      441      341      431      331      424      324      414      444      344      434      423      443
RRR=   49.146    2.279    1.432    5.557   -1.266   24.191    3.048    0.194    0.013   20.980    0.136    8.611   -0.410   -1.209    0.148   -1.383   -0.019   25.670    4.721    0.685   19.063    0.006    0.294   15.431    0.294   -0.779   -1.222   -0.009    0.041    1.011    1.268    1.011
X1==    6.618    2.373    0.639    3.705    0.890    5.183    3.147    0.639    3.447    3.671   -1.181    2.977   -0.328   -1.131    0.890   -1.182    0.127    4.596    3.977   -1.182    3.929   -0.015    0.693    3.064   -0.417    0.526    3.929   -0.090    2.997    0.997    2.233    0.997
X2==    7.426    0.960    2.242    1.500   -1.423    4.667    0.969    0.304    0.004    5.714   -0.115    2.893    1.251    1.069    0.166    1.170   -0.148    5.586    1.187   -0.579    4.851   -0.400    0.424    5.035   -0.705   -1.482   -0.311    0.096    0.014    1.014    0.568    1.014
CD1=       14        9        3        7        6       12        8        3        9        6        0        6        1        0        6        1        3       14       12        1        8        2        3        6        1        2        8        1        4        2        4        2
CD2=       32        9        9        8        3       11        5        5        3       10        2       11        4        4        7        5        3       10        4        2        7        1        2        8        1        0        1        1        1        2        3        2
TTCTTCTTTACAATAATCTTTAAGTTTCCAAAAACCTGGATCCAAGGTCCATAGTTCGGGGTCTGCAAATTTATGATATATAATCGGAAACGCTTTTTCAATTGAGACTTGGTCTGGAACTCTTTTCAAAAAATCTTCAAGTAGTTCCTTCCACCAACCTGGAGTTCCTCCTGAATGAAATTGGTATTTATCTCTATGTTCTGGTGGAGAATTTTTTTGCATTTTTTGCCAAGACTCAGTGAATGCTCTTCTGTAAATCTCTCCCGCATTCTCTTTCTTTTGTAATCCTGCTTGTAAAAGGATTTCAAGATATGTTTCTCCGGCGGATTTTTTTAGATGGAGAATTGTATCTCCTACATCTAAAAATAAATATTTTTGATAATTCACAGACCTAGTTTATTTACTCCTGGTTTTTTGCATCTCTGTAAGAATTTTAAAATCAAAAATGACTTGTAAGTCACTTTACATAATCTATTCTTTTAATTTATGCCGCATGCTAATTTCTCTATCGGAATTTTTATTTTCCCGGGAGTTACCCAACTCGATTTTACAGGACCTTATGAAGTTTTTTCAAGAATCCCAAACGTAAAAATATTTTTATTTGCACAATCTAAAGATCCAGTTCAGTCGGAATCTGGTATGAAGTTGATCCCGGACTTTGATTTTGCGGATTGTCCAGATCTTGATATTCTACTTGTGCCTGGTGGTCCCGGAACAACTCTTCTAATGGAAGAATTTACTGTTTTGGATTTTCTCAAAAGAAAAACCGTAAATTCTAGATTCATCACTTCGGTTTGTACCGGTTCTTTGGTTCTTGCGTCTGCCGGTCTTCTCGACGGTTATAAAGCTACTACTCATTGGATGTCTTTAGATGTTTTAAAATTATTTCCGGTTCAGATTTCCAGCGAACGTTTTGTAAAGGATCGTAACCGAATTACCGGAGGTGGTGTTACTGCTGGAATCGATTTTGCTCTTTTTTTAACTGCAGAATTTTTCGGCTCCGAACTCGCCGAAGAAATT
KOK=        56
KK=  377731  LL=  378690  Z=    7.75  JJ=  377581  DL=   960
A===      111      112      113      114      121      123      124      131      132      133      134      141      143      144      211      213      214      223      224      231      233      234      243      244      313      314      323      333      334      343      413      433
B===      222      122      422      322      212      412      312      242      142      442      342      232      432      332      221      421      321      411      311      241      441      341      431      331      424      324      414      444      344      434      423      443
RRR=   35.546    9.937    6.710    0.867   -0.202    2.193    1.279   -0.284    1.200    1.753    0.048   13.254    5.888   -5.127   -3.544    0.117   -0.548  114.604   -0.473   -1.005    6.717   -2.022   -0.902    0.051    0.048   -0.073    3.655    0.302    1.000    0.696   -0.584    0.302
X1==    5.716    2.448    3.211    0.415   -0.172    2.708    1.580   -1.263    0.451    2.210   -0.338    4.889    2.210    4.758    2.074   -0.113   -0.677   14.149    1.057   -1.241    3.965   -0.319   -1.176   -0.319   -0.338    0.512    1.394   -0.600    0.400    1.400   -0.338   -0.600
X2==    6.218    4.060    2.089    2.089    1.175    0.810    0.810    0.225    2.658    0.793   -0.142    2.711    2.664   -1.078   -1.709   -1.038    0.810    8.100   -0.448    0.810    1.694    6.330    0.767   -0.160   -0.142   -0.142    2.621   -0.503    2.497    0.497    1.729   -0.503
CD1=       23       14        9        4        7        8        6        1        4        4        1       12        4        7       13        3        2       28        5        1        6        1        0        1        1        2        3        0        1        2        1        0
CD2=       21       16        6        6        9        4        4        3        7        2        1        7        4        0        2        1        4       16        2        4        3        8        2        1        1        1        4        0        3        1        3        0
GTGTTTGCTGAGTTTGAATGTGACCCGAAAAACTCAGCGAATGTTTCTTTAAGAATCAGCATTCAGGAAATGAGATTCAGTTTCACAAAAATGTGGGAATTACTACGAAAATTTAATGAGATTAGAATTGCTCGAGAAATTTCGCAAATTGCTAAATTCAACCTAATGAGAACTACTGCAGAATATTAAAAATTTCTAAAGAATAATCGCGAAAAATTCTTTGAGATTTTGGAACAAGCACTAAATAGTCGGTCCATCTAAAATTTTAGAACGAAAAACCTTATAGGTTAAAAAAGTCAGTATCGTTAAACCGAAAAAAAAGAAACCTCTTATGATCCAAGTAGAAACAGGAGGTTCTCCGATCGAATAACCGAAATTTTCATTTTTACTTTCTTTTTGAATAATAGCTTCGTTTAGATGTATAGAATCCGAAAAAGTTTTTTCAAAATCGAACTCCGGATAAAAAGCGTAAGGGTTTCCATAATAAATTCTTAAATTTTGAATCGATTCTGAATCGTTTTCTAACTTGAGAGGAAATATGATTTCTTCTTGAAGAATAAAAACTTCCATCTTTTCTAATGTAAGAGGATCGTCGTCTCCGTCAAAAATTTCTATTTTTAATTCGGAAGAAATAGGTTTCGAAAAAACTAAATTTATTTCTGACGATCCATTCTGTTTATGGAATATTGTTCCCTCTTCTAATAGCTCAAATTCTTTAGAAGAATTTTTAAAGAATACATTCACTTTTCTTTCGAACTTATTTTCCTTGATAAATAACATCGCTCTATGAATCGGAACCTTCATAGGATTTCTAAAATAGAATACGCTCGATCTAGTATCTGAATTAAAACCAGATTCTAAATCAGATTTTTCTACGGTTTTTTTGAATTCCATTTTTTCGGAAACTGATTCATAAAGAACTTTAGTAAATTCTAATTTTATGTTGGAAGCGTTTTGACT
KOK=        57
KK=  389401  LL=  389820  Z=    5.69  JJ=  389041  DL=   420
A===      111      112      113      114      121      123      124      131      132      133      134      141      143      144      211      213      214      223      224      231      233      234      243      244      313      314      323      333      334      343      413      433
B===      222      122      422      322      212      412      312      242      142      442      342      232      432      332      221      421      321      411      311      241      441      341      431      331      424      324      414      444      344      434      423      443
RRR=    7.123    3.569    0.337    0.359   -0.827   53.170   -1.073    1.836   -0.234    1.349    4.542    3.772    0.017   -0.032   -3.580    0.037    1.272    4.933    3.494    0.127    2.600    1.327   -0.027    4.625    2.438    0.694   -0.247   -0.301    1.317    0.308   -1.172    1.203
X1==    2.819    3.429   -0.312   -0.336    0.631    5.615   -1.210    2.282    2.209    1.089    1.067    1.373    0.067    0.045    2.730   -0.345   -1.210    5.490    3.740   -1.196    2.060    1.037    0.037    2.014    1.089   -0.933   -0.940   -0.610    0.376   -0.624   -0.933    2.376
X2==    2.527    1.041   -1.081   -1.068   -1.311    9.470    0.887    0.805   -0.106    1.239    4.256    2.747    0.256   -0.726   -1.311   -0.106   -1.051    0.899    0.934   -0.106    1.262    1.280   -0.720    2.297    2.239   -0.744    0.262    0.494    3.506   -0.494    1.256    0.506
CD1=        6        7        1        1        3        8        0        4        4        2        2        3        1        1        6        1        0        8        6        0        3        2        1        3        2        0        0        0        1        0        0        3
CD2=        5        3        0        0        0       11        2        2        1        2        5        4        1        0        0        1        0        2        2        1        2        2        0        3        3        0        1        1        4        0        2        1
GATTGAAAATTTTCTGGATTCTAAATCTAAACGTAAAGACAAAATACTTCGAATCGAATTTAAACAATCAATTTGTTCATCCGTAAAACCGCCAGGCGTGTCCGTGCTCCAAGAAATGGCACTTCGTGTATTATTTCCAAAAACGGAAGCGAAGATACAATAATCCGTTCCACCTTTTTCGTGTAAGTCGATACAGATCGGGTAAGAAAGATCTGCTTCTGGGCCGGTCAATTTACAACGAATAAAATCGATTTGTTTTTCCCGGATGAGATAGATCGGACTATCTTTATATTGCGGTTGTTGTAAGCCATCGTGTGGAATGAATACGATTTGAGTTTCTTCTCCTCTTGTCCAAATGATCGATCTCACCATCACTTCTGGGTGCATGGTGGGGATACTCGTAAAAAATCTCCAGATCGG
KOK=        58
KK=  390061  LL=  391140  Z=    5.36  JJ=  390001  DL=  1080
A===      111      112      113      114      121      123      124      131      132      133      134      141      143      144      211      213      214      223      224      231      233      234      243      244      313      314      323      333      334      343      413      433
B===      222      122      422      322      212      412      312      242      142      442      342      232      432      332      221      421      321      411      311      241      441      341      431      331      424      324      414      444      344      434      423      443
RRR=   81.798    3.592    3.082    1.745   -0.053    0.899    0.489   -0.055    0.003   -0.138   -0.836    0.368    0.371    0.312    1.032   -0.002    0.281   40.518    6.923   -0.012    1.699   -1.290   -0.382    1.680    1.316    3.527   15.696    0.532    2.396   -0.294    0.371   -0.690
X1==    9.390    2.045    2.262    2.865    1.332    1.153   -0.829   -0.040   -0.009   -0.114    3.219    0.207    0.596    0.363    0.264   -0.009    0.244    5.297    6.233   -0.009    0.860   -0.260   -0.260    2.017   -1.062    2.345    5.640    1.591    5.519    0.519    0.596   -0.481
X2==    8.711    1.757    1.363    0.609   -0.040    0.780   -0.590    1.363   -0.293    1.203   -0.260    1.781    0.622    0.860    3.913    0.244    1.153    7.649    1.111    1.316    1.976    4.967    1.470    0.833   -1.239    1.505    2.783    0.334    0.434   -0.566    0.622    1.434
CD1=       35       14        7        9       12        5        2        3        3        1        5        4        2        2        9        3        4       12       15        3        2        1        1        4        0        4        7        2        6        1        2        0
CD2=       32       13        6        4        8        5        2        6        3        3        1        6        2        2       19        4        5       18        5        6        4        7        3        2        0        3        5        1        1        0        2        2
TTAAAAGACGTCTAACCTTTCAACTCAGAATTTTTATATAAAAATCAAAGTTTTCAGATACATTTTAAATGTAAGATTTAAAATTCCAAAATTTTCTTGATTTAAGAGGTAGGTTTTTGAGAAAAATTAAAAATAAATATATTATAATATTTTAATTATTTATTTAGTTTCTGGAAAAAATTTTGTGTACTCTATTTTGACGTATGGAAAACTATTTGCAAATTAAATGGTGATATCTGGAAGCAATTTGGTTTTCTGCAAGAAGTTACGAAAACTCTGTCTTTTAGATTTGGAAAGGGAAGAACAATAAAATTGTTGAGAAATTAATTTCCTATCCGTTTCTGTTTGATTGAAATAGGCGATGAGGCACTTTTGTTAATTGTTGCTATGGAATTTTTCAACAACTCTATTATTTTGTTAAAAAATACAGATTTTTTACTGTTACATTTTTAGTTTAAAAAATGTGAGAACCTATATAAATTAAATCTATCTTGTGAGAATTACTTCGAAATTACAATTTCTAAGACTTCCTACGAATATCAGTTACTACTTTTTCTAACCTATTTAAATCTAGCTCAAGTTAATAAAAAATCATCTTTTTAAAATTGATTGTAGAATATAGATATAGTTTTTGCATTTCCAAGCTTGGAAATACAAGTTGTTTAGGAATTGATTTTTATGAAATAATTTAAACGAAGTTTGAACTGTTTTTGATTTCAGTTTGTATTTTTAACGAGACGATTGATATGAACGAGCCGCGAAAAGAAAATAAAATTTCTCTTGAAGAAATTAAAAATTGCATTCGAGTTTTAGAAATTTTAACCATAAATCCCCAATTACTTACTTCTCTTCCCGAAAAGGAACGGATCGCTTTGATGATTGTTGCCGGAAAAATTTCCCGTCCCGATCGAAACGAAATTAGAATTCGAAATAAAACGATTAAACATTCGAGAAGAAAAGAAATTGTCATTCAAGAAAGGCAGGCGAGGGCCGCGACCGGAATTCGATTGGCTCGAACGACTCCAGTATTTAAAGCTCCTCTTCAAATCTCGGATCAAACCGATATTTGGAAAAACGAAA
KOK=        59
KK=  399091  LL=  399960  Z=    5.66  JJ=  398821  DL=   870
A===      111      112      113      114      121      123      124      131      132      133      134      141      143      144      211      213      214      223      224      231      233      234      243      244      313      314      323      333      334      343      413      433
B===      222      122      422      322      212      412      312      242      142      442      342      232      432      332      221      421      321      411      311      241      441      341      431      331      424      324      414      444      344      434      423      443
RRR=   66.268   16.063   22.897   11.177    0.014    4.424   -0.792   -0.693   -0.133    3.564   -0.006   18.575   -0.065    0.598   -1.309    2.618   -0.354    0.723    0.206   -3.685    1.683    0.171   -1.701   -2.537    0.692   -0.006    0.611    0.190    2.361   -0.490   -0.104   -0.164
X1==    8.524    4.176    4.710    2.027   -0.831    2.038   -1.234   -0.583    1.340    1.385    0.062    6.326    0.062    2.158    0.838   -1.453    0.468    0.357    1.190    5.529    1.277    2.770    1.814    4.125    0.385    0.062    1.277    0.786    0.674   -0.326    1.062   -0.326
X2==    7.775    3.847    4.861    5.515   -0.017    2.171    0.641    1.190   -0.099    2.573   -0.098    2.936   -1.054    0.277   -1.562   -1.802   -0.755    2.027    0.173   -0.667    1.318    0.062   -0.938   -0.615    1.798   -0.098    0.478    0.242    3.503    1.503   -0.098    0.503
CD1=       24       16        8        6        4        5        1        1        4        2        1       13        1        4        8        0        4        3        6       10        2        4        3        7        1        1        2        1        1        0        2        0
CD2=       30       17       13       11        7        7        3        6        3        5        1        7        0        1        3        0        1        6        2        2        3        1        0        0        4        1        2        1        4        2        1        1
TTTTGGGATGGTTCACGGTTTTGGGTTTGCAGGATTTTTACTCGAGACTGGTCTAGATCGGGATCATTTATTAATTCCACTTCTTGGGTTTAACTTAGGTGTGGAAATAGGTCAGTTGATTTTAATCAGTCTTGTTCTTGGAATGATTTGGTGTTTGTTTCGAAAAATCAAACCTAAATTCAAAGAACGTGTTATTTTATCTTTATTGTTTCTACTTGCGACTTTAGGAACATATTGGTTCTTTCAGCGTAGTTTTCAAGTTCATTCTTAAATACATTTATATTTGATTTTAAGAATGAAATTAATTTATAAAATATTAATATTATTTTTAAAAGATTTTTGCTTTCGATTTCTGGTTTTTGATTTCTTGTCTAAAAAAATATATTTGGTTTTATTTTGGGTGAGATCGTTTGAAACGTTATTAGAACTTATCTCAGAATTTCAAAAGTGTAAAAAAACAAACTTAAATATAATAAAATCAAGTCGGTTTTGGAACGGGTTCTTGAAAACAAAATCGTTTCAAAAAGTTTTTCTTTTTCAAAAGATGCGTATCTTGGGGAGTTTGGTCGTCTTTGTAAATAAAAGTTTATTTAGAAATTTAAGAACTTATTTTAGAAACTTGTGGTGTGGGAACTCATACCGAAATTTAGCCATAGAAAAATCGTTTAAATTCGGAGATTCTGCCCTAAGAGACATAACTTGCGGGAACTACTGCATTTTATTAAAAATATTCCCAAGGTTTGTAGATTTCTTTGGAGTTTTAAAAATAACTCCAAAATGGATTTTAAAGATAATTAGTATATTCTTTATTTCTAATGTTATAATGGCTCAGGAACCAAACACAGAAAAAGAAGAAACAAAAAAGAAAGA
KOK=        60
KK=  425431  LL=  426270  Z=    5.86  JJ=  425341  DL=   840
A===      111      112      113      114      121      123      124      131      132      133      134      141      143      144      211      213      214      223      224      231      233      234      243      244      313      314      323      333      334      343      413      433
B===      222      122      422      322      212      412      312      242      142      442      342      232      432      332      221      421      321      411      311      241      441      341      431      331      424      324      414      444      344      434      423      443
RRR=   51.734   -1.010    0.722   40.097   -0.003   -2.204    0.009    0.751    0.885    0.146   -1.132    0.014    0.222    0.961    0.267   -0.006    8.445   22.767   24.266    1.599   -0.148    8.200   -1.209    5.666   -0.177   13.727    6.831   -0.210   36.913    0.959   -0.490    0.959
X1==    7.932   -1.535    0.558    6.213   -0.022    1.281   -0.616   -1.489   -0.785   -1.079    2.614    1.069   -0.513    1.064    1.996   -0.096    4.000    5.495    5.821    1.281   -0.125    1.876    2.665    3.087   -0.145    2.614    1.762    0.389    5.124   -0.876   -1.294   -0.876
X2==    6.522    0.658    1.294    6.453    0.134   -1.721   -0.015   -0.504   -1.127   -0.135   -0.433    0.013   -0.433    0.903    0.134    0.061    2.111    4.143    4.168    1.248    1.184    4.372   -0.454    1.836    1.225    5.252    3.877   -0.541    7.204   -1.094    0.379   -1.094
CD1=       20        1        3       14        4        4        2        0        1        0        5        5        1        4        8        2       10       10       13        4        1        4        5        7        1        5        3        1        6        0        0        0
CD2=       16        5        5       11        4        0        2        2        1        2        1        2        1        2        4        3        5       10        8        5        4        7        1        3        4        8        8        1        9        0        2        0
CAAAAAAAGCGAACGTCATTAGAGAAAAAGAGATTCAAGAGATCCCTTTGCTTGCAGTTCGCTCTGGAGATTTGATTTTGGTAAAGCCGGGAGAAAGTATTCCTGTGGACGGAATAATAGAAGAGGGAAGTTCAACTATCGACGAATCGATGTTAACCGGAGAAAGCATTCCTGTTGAAAAAACAATTTCCAATTTCGTTTACGGAGGTTCATTAAATCAAAACGGAACTTTCAAGTTCAGGGCTTTTAAAGTTGGAAAAGAAACTTTGCTCTCGGGAATCATTCGAGCGGTTCGAGAAGCCCAAGGAACCAAGGCTCCGATTCAAAGGATTGCAGATCAAATTTCGGAAATATTTGTTCCAGTGATTGTTTTGATCTCAGTAATTACTTTATGTGTATGGTATTTTTGGATTTTGCCTTCTACCTTTTCAGTAGCACTGGAAAAGGCAATTGCTGTGCTTGTGGTCGCTTGTCCTTGTGCTTTAGGTTTGGCGACTCCGATTTCGGTTTTAACCGGGTCTGGAAAAGCGGCTACTATGGGAATTTTGTTTCGTAGTGCGGAAGCATTAGAAATATTGCATAAAGTAAATGCAATTGTTTTTGATAAGACCGGGACCTTAACTTATGGAAAACCGGTTTTGAAAAGTTTAGAAAGTTTGAATATAGCTAAAGAAAATAATTTACTTACGTTAGCCGCTTCTGCTGAACAGAACTCGGAACATCCTCTTTCAAAAGCGATCGTAGAAAGTGCAAAGAAAAAAGGTCTTGTTTTAGCGATTCCCGAAAATTTTGAAACAATACCTGGAGTAGGTATTTCCGCCATTGTGGAGGGAAATCGGA
KOK=        61
KK=  429301  LL=  430320  Z=    7.69  JJ=  429301  DL=  1020
A===      111      112      113      114      121      123      124      131      132      133      134      141      143      144      211      213      214      223      224      231      233      234      243      244      313      314      323      333      334      343      413      433
B===      222      122      422      322      212      412      312      242      142      442      342      232      432      332      221      421      321      411      311      241      441      341      431      331      424      324      414      444      344      434      423      443
RRR=   12.073   23.858   10.956    7.322    0.511   -0.599    2.976    1.065    0.579    2.163   -1.562    5.502    0.229    2.152    0.208    1.776    1.180   79.279   -0.191   -0.036   14.478    2.844    0.091    9.265    0.417    0.388   -0.227    0.330    0.555   -2.253    7.220    0.287
X1==    2.585    5.139    3.126    2.155    0.497    0.730    2.740    1.320    0.730    1.432    1.196    3.287   -0.430    1.728    0.919    1.334   -0.664    8.009   -0.086    0.126    4.916    2.837    0.392    2.506   -0.299    0.383   -0.293    0.355    0.267   -0.733    2.821    0.267
X2==    4.671    4.642    3.505    3.397    1.029   -0.820    1.086    0.807    0.794    1.511   -1.306    1.674   -0.533    1.245    0.226    1.332   -1.777    9.899    2.214   -0.282    2.945    1.002    0.232    3.697   -1.393    1.013    0.774    0.929    2.075    3.075    2.559    1.075
CD1=       12       18        8        7        7        4        8        5        4        3        3        9        1        4        8        5        2       16        3        3        7        5        2        5        1        2        1        1        1        0        5        1
CD2=       18       18       10        9        9        2        5        5        5        4        0        6        1        3        7        6        0       22        7        3        6        3        2        6        0        3        3        2        3        4        5        2
TTCTGGAAGTTGAACTGTTTCGAAAATATTTATTTCATCAGAAGGAACTCCAATGAAATAAGAGTATTCTCCGTTTTCATCACTTTCATAATCTTTGTAAACGGCATAGATGAACTTGTCTGTGGTTTTAAGTTTAGGTAGAACTTCACCAAAAAATTTCTCCCATAACTTCGGAATGTTTCCGTTTGATCCCATTTCGTTTTCATTTTTTGTACGAGTTCCAATTCCAATAAGATACTTTTTTGGCATTAAACATTCTTTCATAATTTTGTCCTGTTCGTTAAACATTTAATTAAGAGAAGAGTATTCTCTTAATTAAGTAGAAATAAAATTTAAGCAAATATTTGCGTTTAAATAAGACGGTCTATTACTTAATGGATTTGAATTATTGATTTTTATCAATGTTTCTGAATGTTTTCGAAGGCCACTTAGTTGACGAATCCAACTAAATACTTAGGTATGTTTATAGCGGTTCAATATAGATAAGAATCGTTTATTCCTTAAGAAATGGAGGAGATCTATGTCTACGACGAAAGTAAAAATCGAGGAGGTAAAGAAATGATGAACCTTTCTTCGATTTTAGTTTCTTATTTTTATCAATATCCACATGCGATGTTTATAACAAATCGGTGCGGGATGATTGAATATATTAATCCGGTATTTGAAACACTTTCCGGTTATAGCAGAAGTGAACTGATTGGACAGAACCCAAAGTTGTTTCAAGCGGGAGTACACGACCCTAATTTTTACGAAGAATTATGGAAAACAATTCTTTCAGGCAAAGAATACGAAGGGAATTTCTTAAATCGAAATGGATCAGGAGAAACGATTGCTTGGAAGGAAAGGATTACCCCTCTTCGAGACGAAGCGGGAAACATTTCAAATTTCTTATGTAGAGTAGACCTTTCTTCGAAAGACGAGGTCAGTGCAGTTCCAACCGAAGAACAGTCGATGCCCGTCGAAAATTTTCAAAACACAAAAGTTAAAGAATCTCTTTTCCCACAACTGCAAAGGGAATAC
KOK=        62
KK=  435271  LL=  435840  Z=    8.55  JJ=  435241  DL=   570
A===      111      112      113      114      121      123      124      131      132      133      134      141      143      144      211      213      214      223      224      231      233      234      243      244      313      314      323      333      334      343      413      433
B===      222      122      422      322      212      412      312      242      142      442      342      232      432      332      221      421      321      411      311      241      441      341      431      331      424      324      414      444      344      434      423      443
RRR=   38.100    1.248    0.613    3.041    0.149    0.038   -1.429   -0.234    0.790    0.195    4.063    0.277    0.150    0.250    2.216    0.638    0.258   21.691   -0.152   11.759    4.778   36.683   -0.748    3.240   -0.185   -1.806    2.975   -1.237    9.812   -1.045   -0.059   -0.258
X1==    6.538    1.571    3.405    2.095   -0.339    0.112    1.063   -1.298    2.340   -0.191    0.894   -0.394   -1.044   -0.959    1.571   -1.373    0.277    5.582    0.120    6.052    2.297    5.320    0.732    0.903   -0.191   -1.044    1.430   -0.883    4.214   -0.786   -0.075   -0.786
X2==    5.827    0.794    0.180    1.452   -0.438    0.338   -1.344    0.180    0.338   -1.019    4.543   -0.704   -0.143   -0.260    1.411   -0.465    0.931    3.886   -1.271    1.943    2.080    6.895   -1.022    3.590    0.966    1.731    2.080    1.402    2.329    1.329    0.794    0.329
CD1=       12        5        6        4        2        2        3        0        5        1        2        1        0        0        5        0        2       10        2       10        4        7        2        2        1        0        3        0        5        0        1        0
CD2=       13        4        2        4        2        2        0        2        2        0        6        1        1        1        5        1        3        6        0        4        3        8        0        5        2        3        3        2        3        2        2        1
GGGCCGGAGAAGAACTTACCATCGATTATGCGAATTTCATCGTAAACTTCGACCAAACTTTCGAGTGCGGCTGTGGATCGGTAAACTGTAGAAAGTTTATTCGAAAAGATGATTGGAAACTTCTAGTCAACGAATATCAGATGAACTTCCCTAAATTCATCCAAAAAGAAATCAAAAAACTTTACGTCAAAATTCCGGTATAAAAACCCAAACGAAAATATTACTTTCTAATTTTTAGGATTTTTTCCAGGATTCCTCTTCTGAGAAGTCCTGGAGAATCTTCGAATGTGGTCGTATTGGTCCTTCGGGCGTTTTCTATCGAATAAAATACGTCCGGTTCCACGTTTTGAACGATCTTCATTGCCTGATCGATTTTTTTTCTTTTTAAAACCGTAAAAACGATTTTGACCGGACCTCGGCTGCCGTGTCCGTTCATTATAGTCACTCTGTAACCTGCTTCGGAAAGTTTGTCTGCGATTTCACTTCCGTTTTGCGGAGATATGATCCTCAGAAGTGAAAATCCGATCGCCAACTTTTCTTCTAAAATCATTCCGATAAAAGTGCCCGTTG
KOK=        63
KK=  438961  LL=  439680  Z=    6.81  JJ=  438481  DL=   720
A===      111      112      113      114      121      123      124      131      132      133      134      141      143      144      211      213      214      223      224      231      233      234      243      244      313      314      323      333      334      343      413      433
B===      222      122      422      322      212      412      312      242      142      442      342      232      432      332      221      421      321      411      311      241      441      341      431      331      424      324      414      444      344      434      423      443
RRR=   29.252    0.013    0.180   25.432    0.581    3.055   -0.098   -1.103    0.508    0.715    0.545    0.033    1.559    0.381    1.986   -0.704    0.633   12.000    0.314    6.367    1.088   12.383    0.520   14.994   -1.821    3.835    4.805   -0.590   59.033   -0.633    1.986    0.016
X1==    6.135   -0.109    1.170    4.877    1.025    1.633    0.225    1.842   -0.610   -1.139    0.836   -0.156   -1.376   -0.436    1.025   -1.357    0.225    3.777    4.760    1.633    0.955    4.515   -0.411    3.974   -1.139    1.574    1.943   -0.730    8.712   -1.034    3.049   -0.060
X2==    4.768   -0.118    0.154    5.214    0.567    1.871   -0.436   -0.599   -0.833   -0.628    0.652   -0.213   -1.133   -0.874    1.938    0.519    2.814    3.177    0.066    3.900    1.138    2.743   -1.266    3.773    1.599    2.437    2.473    0.808    6.776    0.612    0.652   -0.269
CD1=       16        3        4       12        5        4        3        5        1        0        3        3        0        2        5        0        3        6        9        4        2        7        1        8        0        4        3        0       10        0        6        1
CD2=        8        2        2        7        3        5        1        1        1        1        2        1        0        0        5        3        5        8        2        8        4        5        0        5        4        4        6        3        9        2        2        1
CTTCGGAAGCGGTTTTGACTTCGGGGGAAAAAGATTTGGGAACCGCCGTGTTAGACATCGGTGCCGGAAGTTGCGACTTAATCGTATATGTGGACGGGGGAATTTCTTATTCTTCCGTGATTCCTTTTGGAGGAATCAATGTTACGAGCGATATATCCATCGGACTTAAAACCACTTTAGAAACCGCAGAACTTTTGAAAAAAAGATATGGACATACGATTCTTTCTGAAATTGATCCGACCGAAACGATCGAGATCCCTCCAATCAGTGGTAGACCCGCAAGACAAGTGCTTCGAGAAGAACTGGTTTCTATCATTGAACCTAGAATGAGAGAAATTTTCGAGATGGTAGACAAGGAACTGGAAAAGTCAGGTAAAAAAGGATTTCTCGCGGGTGGGGTAATTCTGACAGGAGGAGGAAGTCTTTTGGAAGGGATTGATACTCTTGCCGAAGACGTATTTCGTCTAACGTCATCCAGAGCCAGGCCGGGTGGAATTACGGGACTTGCGGAGAAAGCGTCTTCTCCTGAATTCTCTACGGCCATTGGTATGATTAAATACGCAGACAGGATGACTGATATGGATCAAAAATCCGTGGATCGTTCGGAAGGATGGTCTAAAAAAATTAGAAGATGGATCGAAGACAATCTTTGACTTGTAAGGAAAAATAACATGATCCGATTTGAAGAAGAAACTAAAACGAGCCCCGCTGTAATCAAGG
KOK=        64
KK=  456001  LL=  457020  Z=    6.17  JJ=  455881  DL=  1020
A===      111      112      113      114      121      123      124      131      132      133      134      141      143      144      211      213      214      223      224      231      233      234      243      244      313      314      323      333      334      343      413      433
B===      222      122      422      322      212      412      312      242      142      442      342      232      432      332      221      421      321      411      311      241      441      341      431      331      424      324      414      444      344      434      423      443
RRR=   77.310    4.286    0.568    4.277   -0.330    1.022   -0.281    0.144    4.207    0.194    2.928    0.496   -1.275    5.612   -0.849   -0.806    0.011   25.602    7.463    2.565    6.709    0.316    1.823    3.090   13.294   -1.563    1.862    6.405   -0.160    0.372    0.244   -0.327
X1==    9.391    1.970    0.919    3.175   -0.900    0.785    1.791   -0.345    3.233    0.839    2.540    0.142   -1.106    1.471    2.380   -0.439    0.028    4.802    2.191    1.397    3.502   -0.260    0.622    1.349    2.738    3.451    1.663    1.510   -0.532   -0.532   -0.195    0.468
X2==    8.233    2.175    0.618    1.347    0.367    1.301   -0.157   -0.418    1.301    0.231    1.153    3.505    1.153    3.816   -0.357    1.836    0.400    5.332    3.407    1.836    1.916   -1.215    2.931    2.291    4.855   -0.453    1.120    4.241    0.301   -0.699   -1.256   -0.699
CD1=       28       11        4        8        4        4        6        2        8        2        4        3        0        3       12        2        3       11        7        5        5        1        2        3        4        5        3        2        0        0        1        1
CD2=       32       14        5        6        9        6        3        3        6        2        3       10        3        6        7        7        4       13        9        7        4        0        5        4        8        1        3        5        1        0        0        0
GGGATTCAATCTTCATTCAAACGTACTCCTAAACTTAAGATCGAAAAGAATACGGATATATTGAAAGAAAGACTGAAATATACTGTGCCTTTGGATTTTCATGTGGTGCTTGAATTTCTAATGGGGTTTTATTGTATTGGGACCGTTTTTCTTTCTTTTGCACTCGGAAAGCCTCAGATTGTAGGTTTCTTAATGATTTATGCACTCGGATTTTTCTATGTGGGATATTTATCTTTGAAAGATGCACTTTGGAAATTGGGAGCTTCTAAGCAAGAATCTGCAAAAGAACTTTCTACTCAGGCATAAGGGTAAAAACAAAACAAGGCTAAAGAGCTTTTTTTAGCTTTGTTTTTTTGAAAAGAAAATCAGTTTTTTCCATAAATTGCCTCTATTAAAATTCAAAAAGAATTATCGCCTAATCAAATTTTTGTATGAAATTGCAGTTTTGTGACCATTACGAAAATGAAAGACCTATTTTAACACGAGTTCGGTTAAGAAAGAATTTTCTAAAAGTATGAGTTTCTACAATCTTAGAATTTGTTTGTAAAATCCTGATTTGTAGTAGTTCCCACATTATTTTACAGATATAAACCTAAGTTTTATGTGAGTTCCTAGACTACGACAGATTCAACTGTTATAAATTTCTGTTTTTTAAATTGCAGTAGTTCCCAGTTCCCACATTTTAGGAATTGATTTGTGAAGTTCACGAATTTTTTTTCAGAAAAATGAATCATGGATTCCTCACGTTGAATCCACTTTATTTTATAAAGGTTTCCCTGAGTGTAAAACTTGATGTAAGAAGTTCGTTTTATAAAAACTGATTTTTCCGTAAAAATAAAATGTGGGAACTCTCACAAATTCAGGTTTTACAGTAAAATGTGGGAACTACCACAAATTCAGATCTCACAATAAAACTTTGAAAAACACAGTCAATTTCTCCCAAAATGGCGGTAAGAATAAAATGTAAAAACTACTGTTTTTTAGAAAAAATTCCCTTATTTCTCTATTAAAATTCATAAT
KOK=        65
KK=  458071  LL=  459120  Z=    7.13  JJ=  457921  DL=  1050
A===      111      112      113      114      121      123      124      131      132      133      134      141      143      144      211      213      214      223      224      231      233      234      243      244      313      314      323      333      334      343      413      433
B===      222      122      422      322      212      412      312      242      142      442      342      232      432      332      221      421      321      411      311      241      441      341      431      331      424      324      414      444      344      434      423      443
RRR=   49.796    0.299    0.146    0.593    2.294   -0.674   -1.842   -0.773   -0.090   -0.388   -0.970   21.178   -0.842    0.265    5.290   -0.187   -0.025   42.372   -0.765    2.893   31.786   20.207    0.037   13.111   -1.992    4.491    0.733    9.744    0.964    0.015   -0.027   -0.080
X1==    6.894    0.733    0.401    0.293    1.173    3.988    1.527   -0.903    0.534    0.536   -1.214    5.987    1.278   -0.446    3.372    1.109    0.410    7.140    2.858    1.109    4.706    3.751    0.086    4.265    1.392    2.940   -0.582    3.208    0.158    0.158   -0.383   -0.842
X2==    7.223    0.407    0.365    2.021    1.956   -0.169   -1.206    0.856   -0.169   -0.724    0.799    3.538   -0.659   -0.594    1.569   -0.169   -0.062    5.934   -0.268    2.608    6.754    5.387    0.431    3.074   -1.431    1.528   -1.259    3.037    6.095    0.095    0.070    0.095
CD1=       18        7        3        3        8       10        6        1        4        2        0       12        3        1       13        5        4       18       10        5        8        7        2        8        3        5        1        4        1        1        1        0
CD2=       30        8        5        8       12        3        1        6        3        1        3       11        1        1       11        3        3       12        2        8       10        8        2        5        0        4        0        4        7        1        2        1
TCGATTTTTAGAATATTTGAAAGTATGGTTTCCGGAAGCTTCCGTTAAAGATTATATACTGTTTCCGGTACCTTTTCGAAAATACGAATACCCACTAGGATACCCGCAGTATTTTGTAAAAAAGGCTTTGTCTGAAAATGTATTCCAAAAGGAAAAAATTCTTTATCTCGGACCCGAAACTCTTTATCATCTCTACAGAGCCTTATTCAAAAAAATTCCATATATAGAAAGGAATATTACGATTTATTATGTGGGAAAAAATGGCGGTCTTAAAAAAGAGGAATCCCCGATTAAGCTCAGAGACGGCCAAAGTCTTGGCTTTTTACTTTCTGAAAAAAAGAAAGAGTATCCTAACTTCACTTTCAATTCCTTTTTTGACGGGGGGGAATTTCATTCTTCATCCGAGGAATATTTCTTAGATATTTATAAACATCATTCTATTATATTCGTTTCTGGTAAAATTCAGGAGCGGAATGAACTTCCTTGTATCGAATGTGGAGAATGCACTTATAATTGTCCTTTAGAATGTAATCCTATTTCTCTTGTTAATGGGCAGGGAAAATTTTTTGCAGACGCTTGTATCGAATGCGGGATCTGTACTTACCTTTGCCCTTCTGGAATTTCTATCAGAAATAAAATCCGAGAAGTAAAAAGTAGAACCCAGGAAAATCGAAATGCCTGATTATCTTTTAGTTACTAAAATCGGTTTTTTTCGAAAGTCGGATCCGTTTTATCCGGATATTTTGATGGGACTTTTTTTGTTTATAGGAATTGTCTTGTTCGGGACCATTCCATTATGGATTTGTTATGTGATTGTTTTGGGAACTTGTTTTGTTTATCAATTTACGATCATAAAACGTACTATTTATCCTTTAAAATGGATTGTTCATACAGGAATTTTTGTTCTTCTTTTACCGATTCATCCTGGAACGATAGTCTGGGCCATACTTGCAGGAATCGCTGGAATTTTTTTAAATTCTCTCGATCGTCTTCGAATTCAGATACCACTTTCTTTGATCCAGCTTTTGATCTTTTTATTCTTTTATCTTT
KOK=        66
KK=  465391  LL=  466260  Z=    7.03  JJ=  465241  DL=   870
A===      111      112      113      114      121      123      124      131      132      133      134      141      143      144      211      213      214      223      224      231      233      234      243      244      313      314      323      333      334      343      413      433
B===      222      122      422      322      212      412      312      242      142      442      342      232      432      332      221      421      321      411      311      241      441      341      431      331      424      324      414      444      344      434      423      443
RRR=   78.474    6.640    0.153    0.076    0.116    0.293    0.468   15.205   -0.212   -1.830    8.682   12.651   -0.097   -0.964   -0.547   -0.345    2.051   -1.050    0.355    3.204   24.373    3.658   -0.488    1.106    0.497   -0.097    2.595    0.614    0.636   -1.362    0.175   -0.245
X1==    9.423    4.474    0.097    0.033   -0.471    1.429   -0.473    3.693   -1.036   -1.118    3.291    2.976    0.633   -1.160   -0.883   -0.420    1.343   -0.338    2.099    3.894    3.554    5.273   -0.195    0.663    0.687    0.633    1.698    1.459    1.439    2.439   -1.139    0.439
X2==    8.328    1.484    1.576    2.310   -0.245    0.205   -0.989    4.118    0.205    1.637    2.638    4.251   -0.153    0.831    0.619    0.823    1.527    3.110    0.169    0.823    6.858    0.694    2.503    1.668    0.723   -0.153    1.529    0.421    0.442   -0.558   -0.153   -0.558
CD1=       30       17        3        3        5        5        2        9        1        0        5        8        2        0        4        2        5        2        6        9        5        7        1        2        2        2        3        2        2        3        0        1
CD2=       24        9        5        6        5        3        1        9        3        3        4        9        1        2        7        4        5        8        3        4        9        2        4        3        2        1        3        1        1        0        1        0
TAGGAATCGATCTGTAAAGTTCTCCATTTTTTTCAGAAAAATGAGTTTCTTACATTGAACTCACGCTGTTTTACAAGTTGAATTTTTAAAATGTAGGAACTACTTCAAAAATCAACAAATCCGGGTTAAATGATATTTTTTGAAAATTTCTATATCTCTGTAAAATCGATTATTAGCTTTTAGCGCTGTTTTTATACGTTTAAGTAGTAATTTGTGGGAACTATTACAAATCCAGGTTCTACAGTTAGATTTTGAAAATGTGGGAATTCCCTCAACCCTAGATCGTATGTAAAATTACAGATAAATTACTTTCAAAATCGCAAAAAGAAACTCAATTTGTGGGAACTATGACGTTTCCACAAAAATTCACTTTTATACTTGGCTGTAGAAAGACCACGTTCATTTTTTTAGTCTTGTCACAATAGATCAACAACAATCGGAAATAAACGAAAACTACCTAAAATTAAAATCGGTTCGAAAGAATCGTCTAAACGTTGTAATACGGATCTGAATTCAGAGGTGGAGATTGTTTCTTTTGCATGGCAATTGGTTGGAATAACAAATTCATCTTCCTTTAAAAATTGAAAATTTAGAATATCCGATTTGTTACGGGCCTTTCTTAAAATTTCCAAAACACCGTTTCCATCCTTATCTTTTAACAAACCCGCATAAATCCGAAATTTATAATATGGAAAAAGAAAGGATAAACTTTGTAGAGTTTCTGTAAAAGCATCTGGATTGTGTGCAGGATCAAAAACGAGCAGTGGAGAATGTCGTAAAACGCTTAATCTACCCAGAGGAGGAGTCATATATTTTTCGAAAATTTCGAAACTAAGTTTATTTAAAATTAAAGAAACGTTTTCATGCTTA
KOK=        67
KK=  479191  LL=  480030  Z=   10.68  JJ=  478981  DL=   840
A===      111      112      113      114      121      123      124      131      132      133      134      141      143      144      211      213      214      223      224      231      233      234      243      244      313      314      323      333      334      343      413      433
B===      222      122      422      322      212      412      312      242      142      442      342      232      432      332      221      421      321      411      311      241      441      341      431      331      424      324      414      444      344      434      423      443
RRR=   58.817    0.029   -0.259    0.173   -0.033    4.311   -3.193   -0.859   -0.331   -0.271    1.705    4.248    1.440   -0.009    2.640   -0.422   -1.124   56.770    0.147    1.576    0.588    1.820    3.369   36.502    0.585   -0.066   40.420    1.213   -2.632    0.461    0.465    0.646
X1==    7.122    0.849   -0.951    2.567   -0.950    4.814    4.792   -0.951    0.333   -1.103    1.084    5.328   -1.281   -0.128    0.849   -1.587   -0.740    8.676    2.591   -1.587   -1.101    0.301    5.040    6.016   -1.103    0.295    7.137    1.414    3.212    0.212    0.295   -0.788
X2==    8.259    0.035    0.273    0.067    0.035    0.896   -0.666    0.903   -0.993    0.246    1.573    0.797   -1.124    0.071    3.110    0.266    1.519    6.543    0.057   -0.993   -0.534    6.052    0.668    6.068   -0.530   -0.225    5.664    0.858   -0.819    2.181    1.573   -0.819
CD1=       21        7        1        8        3       10       12        1        3        0        3       13        0        2        7        0        2       16        8        0        0        2        8       11        0        2        9        2        4        1        2        0
CD2=       20        4        3        2        4        4        1        4        1        2        3        3        0        1       10        3        4       13        2        1        1        8        2        7        1        1        9        2        0        3        3        0
ATCGCAGTCGGTCGTTTTGGGTGTTCTCTTGTCTTAAATTTACTTTAATTTGTATTAGATGTAAGGGATTTATTTTAAAAAAGTAACTTCTATAAGTGGACTTTTTTAAGGGAGTTCGTGGAGAAAATGAGAAAGAATTTTCTAGAGTATGAGTTCCTACAATTTTGGAATTTGTTCATAAAATCGTAATTTGCGGTAGTTCCCACATTTTAGAAATTGATCTGCAAAGTTCAGATTTTTTTTCAGGAAAATTTCTTATGCTGCCGTTTTTTATGTAAAGACGATCGTAGAACGACGATTTTGTGCAGAAATTTGAAAATGCCCCAAGACTTAAAAATGTGGGAACTCCCACGAAGATTTAAGTTCATCTGCAAAATGTGGGAACTCCCACGAAGATTTGAGTTCATCTATAAAATGTGGGAACTCCCACGAAGATTTAAGTTCATCTGCAAAATGTGGGAACTCCCGCGAAGATTTGAGTTCATCTGTAAAATGTGGGAACTCCCACGAAGATTTAAGTTCATCTGCAAAATGTGGGAACTCCCGCGAAGATTTGAGTTCATCTGTAAAATGTGGGAACTCCCACGAAGATTTGAGTTCATCTATAAAATGTGGGAACTCCCACGAAGATTTAAGTTCATCTGCAAAATGTGGGAACTCCCACGCAAAATATAACTACCTGAAAGATTAAAATTCAATCATTAAGGGTAATTGGAACTGAATTCTGAGGGACTAATTGTTTTAAAGTAGGAAGTCAAACCGGCGACTTTGAAGACTTTCTCGATTGCAGGTTTCATATTGGCGATGAAAAAAGATCCGTTGAGATCTTGAACGTAATTT
KOK=        68
KK=  480121  LL=  481200  Z=    5.87  JJ=  480001  DL=  1080
A===      111      112      113      114      121      123      124      131      132      133      134      141      143      144      211      213      214      223      224      231      233      234      243      244      313      314      323      333      334      343      413      433
B===      222      122      422      322      212      412      312      242      142      442      342      232      432      332      221      421      321      411      311      241      441      341      431      331      424      324      414      444      344      434      423      443
RRR=   23.958   12.440    2.838    1.240   -0.169    0.615    0.651    1.854   -1.406    0.243   -0.510   20.345    0.397    4.515    9.579    0.871   -0.698   13.846    0.020   10.335   66.753   17.889   -0.066    0.171   -2.029   -0.953    0.172    0.357    3.366   -0.063   -0.542   -0.134
X1==    4.631    3.648    1.090    2.476   -0.280    1.568   -1.482    0.577   -0.682    3.796   -1.508    5.278    1.175    1.387    3.255   -0.682    1.590    4.527   -0.128    3.256    6.852    5.988    0.100    0.495    3.058   -0.838    0.374    0.112    1.859   -0.074    1.175   -0.074
X2==    5.173    3.410    2.604    0.501    0.604    0.392   -0.439    3.215    2.061    0.064    0.338    3.855    0.338    3.256    2.942   -1.277   -0.439    3.058   -0.156    3.174    9.743    2.987   -0.658    0.345   -0.663    1.138    0.460    3.178    1.810    0.856   -0.462    1.810
CD1=       21       16        6       10        6        6        1        5        2        7        0       16        4        5       15        2        7       10        3        9       10       10        2        3        6        1        2        1        3        1        4        1
CD2=       14       12        7        3        6        4        2        8        7        2        2        8        2        5       11        1        2       10        3        9       17        6        1        2        1        3        3        5        3        2        1        3
CTGTTTTCGAAAAATGTTTTGAGATCGATTGAAGTGTAGATGTCGAGACTGCCCGAAAGACTTACAATATTAGTTTCTCCTGACTTTCTGTGACTAATTTCCATACCGACCTTTCCTTCCCTTTTCCCAGAATTTGACGATAAGTTCAATCTATTTTTGATAAAATTATGGGGAAAATACAAGAAGCTCCGAAACTAATAAAAGACCGCGTTTGGAAAAATCGACAATGAAAGAAAAATTATTTTATTTCCTGATTTTAATTTCCACGTTTGCCGGTATTTCGAGCCAAGAGTTTGAACCGGACGGTAAAGTGAAAATTCTACCTTATGAACAAGGACAGATAAAAGACCTAGAAGTATTGGGTAAGGATATTGTAGAGTTTCATAAAAGAATCGAAAGTCGTCTTGGATTTTTAAATCAAAGAAAACAAATACAAGATAATCTTTATAGTCAATTTATTCCGGCTTACGAGGATCAAATTCCTCAAAGTAGAAATCGATATATGCTCGATCTTAGATTTGTATTGAAAGTATCGGGAGCAGGGGCCACAAATTCACCTTTAAAGTTGGAATCTGTCGTGTTTTGGAGTAGGAAATCATTGATTTCTAAAATGCGTCCTCAATATGAAGAAATTAGTATTCTTAAAAATGATAAAATCACCAATGAAGGACCCAATTCCATCGAATTAGTTGTGAGAAAGAAAACGGACTCGGGCACAAAAGAAACGGTTTATAATGTAGCCACAATCCGGGAGCCGGCGCAAAGAGTAAAGCTGGTTCGAATTTACAGGACCAACCTCTTGGAAATCATTCGTCGAATTGATAAGTATGTGGAAGGAAGTATTAAAAACGCAGCGGAAGACGTGGAAACCACACTTAGAGAAGTGGAAAATGGAGGACCTTATCAGGAGAATCCAAAGGAATAAGATTTTTTTGTGAATGATCCGGGATCTACAACCGATTTTCCGGATCATTATAAAAATCTGGGTCTTTCTCCACTTGCTTCTGTAGAAAAAGTAAAGTCCCGTTATCGGGAATTAGCTAAAATTTTTCATCCTGATAATCGAGAAACCGGATCTTC
KOK=        69
KK=  481291  LL=  482310  Z=    9.53  JJ=  481141  DL=  1020
A===      111      112      113      114      121      123      124      131      132      133      134      141      143      144      211      213      214      223      224      231      233      234      243      244      313      314      323      333      334      343      413      433
B===      222      122      422      322      212      412      312      242      142      442      342      232      432      332      221      421      321      411      311      241      441      341      431      331      424      324      414      444      344      434      423      443
RRR=   48.862   24.068    0.661   -0.430    0.004    2.115    0.330   -0.818   -0.546    3.790    1.715   25.481   -0.365    4.957   -0.392   -0.173   -0.169   24.215    6.551   -1.981   46.665    4.286    0.643   10.697    0.026   -0.042   -1.465    3.962   -0.281    0.989   -0.042    0.777
X1==    8.626    3.303    0.997   -0.213    0.400    0.924   -0.808    1.559    1.556    1.415   -1.375    4.116    0.832    2.781   -0.844   -0.973   -0.808    4.984    2.584   -1.606    6.728    2.923    0.438    4.932   -0.308    0.096   -1.037    3.429    2.214    1.214    0.096    0.214
X2==    5.664    7.287    0.663    2.020    0.010    2.289   -0.409   -0.524   -0.351    2.678   -1.247    6.191   -0.438    1.782    0.465    0.177    0.209    4.859    2.535    1.233    6.936    1.466    1.466    2.169   -0.084   -0.438    1.413    1.155   -0.127    0.815   -0.438    3.640
CD1=       31       14        5        4        7        4        2        6        5        3        0       13        3        7        4        1        2        9        7        0        8        5        2        9        1        2        0        4        3        2        2        1
CD2=       15       21        4        5        5        8        2        2        3        6        0       11        1        3        6        4        3       15        8        6       14        4        4        4        2        1        5        3        1        2        1        5
TCCTGAAATTCTTTTAAAATTTAAGTCTTCATTGGAAGAAAAAACAGAACAATTTTCTTCGGCAAAAATCAAACAAATTCCAAATTCCAGAATCTTATATGCGGGGCAGGCGGTGGATTTGGCTAGAAGAGGGTTACTTCGAGCTGGAATGAGAAATCGTGAGAGAAAAAAGTATTCTGGGATATATTACGATATTAGAATTCTCTTAATTCCAGAAGAATTAAATTTCCCACTTTCCGCAAAAATTCCATTGGTAGTTCGTGTTTTATGTCCTGATTGTAAAGGTTCCAATCTATTTTGTGATTCTTGTGGTGGAAAAGGAACCTACAAAAGTTTTCGAAATCTCAATTTAGAAATGGGAGCTGGTAAATTATTACCTGGAAAAATTTATGAGTTGGATCTTTCCGGATTAAAACTAGAAGGATTTGTCCATTTTAAAAAAAATCGTCTCAAAGTAAAAATTGAACTCCTGGAAGGAGGGAAAAAATAGGTCTTATGCAGAAAGTGATCCGCTTTCATCCGATCTATAAGGAAAGAATTTGGGGCGGTAGAAAATTAGGAGATTTTCCGGGAAGAAAAATTCCAGAAGGAAACATAGGGGAATCCTGGGAAATCTCTGATTATGGAAATGATATTTCCATAATCAGGAACGGACCTTTGGCGGGCAAAAGTTTTCGAACCGCGTATTTGGAAAATACAGATACAATTTTGGGACGACCCTTTCGAGGAAAATCTTTTCCTCTTCTAATTAAGATTATAGATGCAAAAGAAAAACTTTCCGTACAAGTACATCCCGATGACGTTTATGCAGAAACATACGATCCGGAGAGCTCTGGAAAAAAAGAGGCCTGGATTGTTTTACAAGCAGAACCAGGATCTAAACTAATATGCGGTTTTTTGAAAACTACAAACAGAGAAGAATTTAAAACCCTGGTGGAACAAAATAGAGCTGAAGAAATTTTAAGAGAGATTCCAGTAAAAGAAGGTGACTCTTTTATTTTAAAACCCGGAAGAATTCAC
KOK=        70
KK=  483241  LL=  484320  Z=    5.88  JJ=  483121  DL=  1080
A===      111      112      113      114      121      123      124      131      132      133      134      141      143      144      211      213      214      223      224      231      233      234      243      244      313      314      323      333      334      343      413      433
B===      222      122      422      322      212      412      312      242      142      442      342      232      432      332      221      421      321      411      311      241      441      341      431      331      424      324      414      444      344      434      423      443
RRR=    7.004   -1.253    4.093   70.337   -2.569    5.399   -1.347    8.483   -0.832    0.149   -0.079    1.359    3.555    0.643    0.070    0.447    3.074   23.681   20.372   14.795   -0.689    1.728    0.086    3.618    0.036    4.931    2.432   -0.132    3.030   -0.619    0.054   -0.555
X1==    2.077   -0.796    1.379    9.636   -1.632    4.786    1.246    2.859   -0.737    1.715   -0.371    2.553    0.879    1.894    1.711   -0.737    2.304    6.409    3.027    3.682   -0.647    0.660   -0.741    2.516    0.409    1.504    2.282   -0.295    2.103    2.103    0.254   -0.385
X2==    3.372    1.575    2.968    7.299    1.575    1.128   -1.081    2.968    1.128    0.087    0.213    0.532    4.044    0.340    0.041   -0.606    1.334    3.695    6.729    4.019    1.065    2.617   -0.116    1.438    0.087    3.278    1.065    0.446    1.441   -0.294    0.213    1.441
CD1=       13        4        7       25        2       12        6       10        2        5        2       10        4        6       10        2        8       13        8       10        1        3        1        6        3        5        5        1        4        4        3        1
CD2=        9        7        7       13        7        5        1        7        5        2        2        3        7        2        4        2        5       11       16       10        4        6        2        4        2        6        4        2        3        1        2        3
AGATTGATCGCTCTCTTGGGGCTTTGTAAGACCCCGTTCCGTAGATGAATCCAAATCGGCCACCGCAAACCAAAGTGTGGCGACTCAACAAAGTCGACCGCGTATAGGAGTGCTGGTGTTATCACCCGACTTTGTTAAGCCCTTCCGCCTCTTTCATTTTAGGAGAAAAGAAATGGAAAGTCAAGAAGTCAAGTATGTAGGAGTCGATTGTGGAAAGAAAAGTATAGAGGTTGTTCGAATCAATTCGGAAAACTCACTCGAACGTAGACAATTCAGCACAACAGAAAGTGGTATTAACAATTTATTACAATGGTTGACCTTGAATGACATTGTAGGTCTGGATTTCTTAGCTTCGCTAAGAGCCAACAGCAACGCTTCGCTGCTTTTTGGCAATCTCGCTCACCATGAATCGCTCGATTGGATCTCAATCTTTTAGAATTGCAAAATCAATATTAAACAAAGGGGTTCAAGTAATTGTCCTGAACCCAGGCAACCTGGCCACAATCTATCAGTCGTTGAAAAAAACTGATAAAGAGGATTCACTTAAAATAGCAAGATTGATTCAACGTCATCCAATAGAAGAGTTACCTACTGTTCCAATTCCAAATGATGAAGAGGAAGACAATCGCAGACTTTGTTCGGAGCATGAGAATTGGACAAAACAACTAACGCAAGGAAAGAATCGGCTTCATAGTTTATTCACCCAAGCCGGTTTGACTCAGATCACTAAAAAGCATTTAAGAACAAAAGTATCTAGAGAAGCTTCTGTGACTTTACTTTCCGATCGATACAAAAAGGAAGCAGGAAGAATATTAAAAGTTTTAGATTTAGTCGAACTAAATCTAAAACTCATAGAAGAAGAAATTCAAGAAGCTCTCAAAAAAAACAAAGCCTATGTTCAGACGATCATGTCTATGCCTGGAATTGGAATGATTACTTCTTTGGCGATTATGAGTTACATGGGTGATTGTAAAAGATTTTCTTCAGCTAAACAAGCGGCTTACTATGCTGGCTTAGTTCCCAGAGTTGACATTTCTGGAGACACGGTTCGATACGGAAGAATCATAAATCGTGGTTGTC
KOK=        71
KK=  500881  LL=  501990  Z=    8.84  JJ=  500881  DL=  1110
A===      111      112      113      114      121      123      124      131      132      133      134      141      143      144      211      213      214      223      224      231      233      234      243      244      313      314      323      333      334      343      413      433
B===      222      122      422      322      212      412      312      242      142      442      342      232      432      332      221      421      321      411      311      241      441      341      431      331      424      324      414      444      344      434      423      443
RRR=   76.797    0.188    3.247   39.610    0.219    5.102    0.339   -0.443    0.611    3.315    3.144   -3.328   -0.772   -0.172   -0.916   -0.139   -0.100   29.877   12.729    0.673    4.747    3.779    0.878   26.383   -0.115    0.089   15.404    0.493    9.195    0.917   -0.818    0.206
X1==    8.666    2.553    2.741    6.093    0.188    2.727   -1.217   -1.451   -0.387    2.600    1.341    4.813    0.496    0.242    0.661    0.235   -0.075    7.048    2.570    0.235    1.239    1.669   -1.343    6.117   -0.169   -0.349    6.172    1.326    1.195   -0.805   -0.349   -0.805
X2==    8.862    0.074    1.185    6.501    1.168    1.871   -0.279    0.305   -1.578    1.275    2.344   -0.691   -1.556   -0.713   -1.386   -0.592    1.334    4.239    4.953    2.857    3.832    2.265   -0.653    4.313    0.679   -0.256    2.496    0.372    7.693   -1.139    2.344   -0.256
CD1=       20       10        6       12        5        7        1        0        2        4        3       10        2        2        6        3        3       16        9        3        3        4        0       11        1        1        9        2        2        0        1        0
CD2=       37        8        8       18       11        8        3        6        1        5        6        3        0        1        4        3        6       11       11       10        8        5        1        7        4        2        6        2       10        0        6        1
GGGAAACAAACCGGTAAAATAAAAAAAGGAAGCGTCGTCCCAATCCGGATCTCCGGTTCTGGATTTTGGCAATTTTTCTGAAACTTTTTTAAGAAATTCGATCTCGGAAGAATATTTTAAAATTTGAATATTCAAAAAATCAAAATTGTTTGGTTGTATAGCAAATGGCCACGAGTTAAAAAAAACGGTAGATTTTGGAAGGACTTTGGAAAGTTTTTGAATAGAAAGTGAAAGTAGGTGATTTATTTCGTTTGAAGATAAGGATTTCAAAATAGATTCCGTTTTTGGACTTAAGAAAACGGCTGTGTGAGAAATCGGAAATTTCATAGTTTGAAATTAATATCGGTCGAAAACTCGGATCGTGTAATATTTAAAATCAATCTAAATGAAACGTCTCTTCTTTGAGAGGAATTTTGTTTTCTTTTCTATAAGCTTCATCAAAAATTTGGATTGGTATTTCGGCCCTGGATTCTTTTAACCATCTATGAAAAGTGTCTTCTTCTTTATCTCGATAGAGAATATTTTGAATTCCTCCTCTCAGGTTTTCCATGGGAGTAGGTCTTTTCCCTTCTATTTTTAAGATACAATACCTTTTTCTTTCGTCTCTAAATACTTCGGAAACTCCACCGTTTGGAAGAGGGGCTGCGATCGTTGCGGTGATCTTACTATATTTATAAAGATCAAAAGAGGAAATCCATTCTACCATTCCTCTTCTGGCTCTGAGTGCGGGATCGTTTCTGGGAGAACCTGCGATCAATGCAAAAGAGGAAGGATCGGCTAAAATCGATTTTCTGATTTCAGAAACCTCTTTGTAGAGTCTGTTTTCTTCTTGGATGGAATCATTTTCGGGAGCGATAGAAATGATTCTATATCGAATTTCAAATCCTACTTTATCTTTGTTTTGATTATACCAACTTCTAATTTCTTGTTCGTTGGGTGGAGGGACCGCAATTTTTAACTGAAGTAGTTGTCCTTTTTTGATTTGATACGGAAGTTCCGTAACCCAGAGTTCAAACGGCATTCCGGAAGAAGTTTCCATTGTTTTTTCAAATTGTTTACGGTTTGTGATTCCCATCACTTCCATTCTTTTTTCGATTTCGGAATCTACTC
KOK=        72
KK=  502111  LL=  503130  Z=    4.65  JJ=  502081  DL=  1020
A===      111      112      113      114      121      123      124      131      132      133      134      141      143      144      211      213      214      223      224      231      233      234      243      244      313      314      323      333      334      343      413      433
B===      222      122      422      322      212      412      312      242      142      442      342      232      432      332      221      421      321      411      311      241      441      341      431      331      424      324      414      444      344      434      423      443
RRR=   14.926   10.345   16.941   -1.277    2.451    4.734   -2.534    8.557    1.375    1.207    0.338    3.360   -3.504    1.699    0.145   -0.263   -0.314   65.250    8.320    2.872    4.495    0.889   -0.367   -1.318    2.862    1.840    0.049   -2.235    8.012    0.865   -0.584   -1.632
X1==    3.748    3.476    3.045    1.536   -1.042    3.228   -1.679    3.045    0.170    2.477    0.654    2.267    4.222   -1.140    0.464    1.393    1.961    9.166    4.520    0.782    3.866    2.332    0.852   -0.645    2.477    1.546    0.136    2.168    4.154   -0.846   -1.130   -0.846
X2==    3.983    2.976    5.563   -0.831   -2.352    1.467    1.509    2.810    8.090    0.487    0.517    1.482   -0.830   -1.491    0.312   -0.189   -0.160    7.119    1.841    3.674    1.163    0.381   -0.430    2.042    1.155    1.190    0.358   -1.031    1.929   -1.022    0.517    1.929
CD1=        9       11        6        4        2        8        0        6        3        4        2        5        6        0        5        5        6       22       13        4        7        5        3        1        4        3        2        3        5        0        0        0
CD2=       23       15       17        3        1        6        6       11       18        3        3        8        1        0        8        3        3       13        5       10        3        2        1        4        4        4        2        0        3        0        3        3
TTTGAAGTCTGTTGTATTTTTCCGTCGCGTCGTCTAAATCGAGTTCCGAAATGGAAACTGTTCCGACGGTTGCAATGACTCTGTTGAGTGATTCGGCCGCATGAGTCGGTCTTAAAAAAAACAGAAATACAAACATTCCCGTAAGAAATCGATTTTTTAAGTCCGTTTGTTTCGAGTTCATATCAATCAGAATACCTATGATCAGTAAGATCTTAAGCAAGAAGCATTGGTTCAACCGTTTTTCGGGTTGTTTTAGTTTGTGTTAGTTCCCACATTTCTGAATTTTACAGTGAAATCTCGAATTTGTGTTAGTTCCCACATTTCTGAGTTTTACAGTAAAATCTTGAATTTGTGTTAGTTCCCACATTTCTGAGTTTTACAGTAAAATCTTGAATTTGTGTTAGTTCCCACATTTCTGAGTTTTACAGTAAAATCTTGAATTTGTTTTAGTTCCCACATTTCTGAATTTTACAGTGAAATCTCGAATTTGTGTTAGTTCCCACATTTCTGAGTTTTACAGTAAAATCTTGAATTTGTGTTAGTTCCCACATTTCTGAATTTTACAGTGAAATCTCGAATTTGTGTTAGTTCCCACAACTACCAATCTTAGTTGATTTTAAACTTACCGATCAATTTTCCTAGATTTTGAGCTTGTCCGTGCATATTTCCGGAGAATGAAGTAAGATCTTCTGCACCTGAAGCGATTTCTTGAGTACCGTCAGAAATGCTCATGATCGTTTTTGTAATTTCATCTGTGGCACGTCTTTGTTCTAGAACGGCTTCTTCAATTTGTAAACTGAAGGTCATAAGTTCATTAGCACTTTGTGCGATTTCTTTAGTATTTTCTTCCTGAGTTTTAACGGAAGTAAGAACGTTCTTAGCATAACGATCGAATTCTTCTACTTGTTCTCTAAGTTTTTTTAGAATGTTAAAAGCTTCTGCAACTTTAGTGTTTCCATTTAAAACGGCGGTGTTAGTGGAATTCACCAGAGACCCAATTTCTTGAACACTTGTAGAAGT
KOK=        73
KK=  504091  LL=  505080  Z=    5.60  JJ=  503881  DL=   990
A===      111      112      113      114      121      123      124      131      132      133      134      141      143      144      211      213      214      223      224      231      233      234      243      244      313      314      323      333      334      343      413      433
B===      222      122      422      322      212      412      312      242      142      442      342      232      432      332      221      421      321      411      311      241      441      341      431      331      424      324      414      444      344      434      423      443
RRR=   31.579    3.081   -0.283    6.513    1.940   14.353   -2.103    0.220    0.677    0.191    0.324   26.502    0.444    0.888    0.131    1.973    1.401   32.500    1.274   -0.488   21.396    2.270    1.086   -0.471    0.191   -0.412   -0.815    4.001    0.249   -0.081    6.771    1.401
X1==    6.347    1.110   -0.207    2.212    3.144    2.570   -1.202   -0.207    0.913   -0.600    0.259    5.636    1.037    2.794    0.704    1.466   -1.202    8.698    1.112   -0.191    5.429    1.835    2.617   -0.430   -0.600    1.037   -0.591    3.039    0.110    0.110    1.815    1.110
X2==    4.976    2.774    1.368    2.945    0.617    5.585    1.750   -1.065    0.741   -0.318    1.254    4.702    0.428    0.318    0.186    1.346   -1.166    3.736    1.145    2.558    3.941    1.237    0.415    1.096   -0.318   -0.397    1.380    1.316    2.262   -0.738    3.730    1.262
CD1=       22        9        3        7       14        8        1        3        5        1        2       13        3        5        8        6        1       19        5        3        9        4        5        1        1        3        1        4        1        1        4        2
CD2=       17       12        5        8        7       12        6        1        4        1        3       11        2        2        6        5        1        9        5        7        6        3        2        3        1        1        3        2        3        0        6        2
ATAAAGTCCACTCGGAGAAATCAGAGTCATATATCCTTGATTTCGAAACGGCTTTACTTCTCCGAATTTCTTTTGTAATTCTTCCGCCTTTAAATCAATCCCACAAGCTCCTCTAAAAAATCCGTCCTTACTGATCGGAGCGACGATGGAGATCATCATCGTATCTATGTTTTCAGATTTATAACGATATGGTTCTGAAACGTAGTAGATATTTTTCTTTTTAGGTATTTGATAAAAGTCTCCGGTTCCGTCCTGGTTTTCGTACCCGATGCTAGATCTGATCAGTGCTTTCCCTTTTTCGCCCGATTGAAATACGTAGGGAATAAATCTTCCAGTAGAGTCGTGTGCAAATGCGTTTTTATATTGAGAATCCTTGCCATCGTACAAATTCGTTTCAAAGACCAGCCAGAGGGCGAAAAAGTTAGGATTTCTTTCAATTACTTCTTTGATGGAAACAATGATGGATTCTCTAGGAGGAGAAGTGAAGATCAAAGGAGATCGGAATCCTCTTGCATAGAACATAGCCGAGTCCAATGTGTCTTTCACTTCTAAGGACCAACGTTCGGAAGTGATGGCAGAATTATTTTCTACTTCTGATTTTAAATTATCATAAGAGATGACTGAATTGACTACTGCAAGGAAACTAAACCCAAGAAATAAAACTATGGATAAATAAAGCGAAATTCGAAACCGAATACTCATGTTACTTTTCAACCTTTTTTTGCATCTAAAACCGAGGAGAAGTTATTCTATCTAAAAATATGAATTCATCAATTCAAATATTCATCTATAAAGAGACGTTCTAAATAAGAATTATAAATAGCAATATCATTTATAAGAATCTGATCTGAATTACTTTGATAGAAAACAAAGCCTAAATATTTTATTTTCCTCAAATACATTTGAGGGTATTTCCCATTAAATTCAAAAAGAAATAGAGCTATTGAAAAAATCTTATCTATGTTAACAAAACTTTTTATCGATTCGTTT
KOK=        74
KK=  513931  LL=  514650  Z=    5.62  JJ=  513481  DL=   720
A===      111      112      113      114      121      123      124      131      132      133      134      141      143      144      211      213      214      223      224      231      233      234      243      244      313      314      323      333      334      343      413      433
B===      222      122      422      322      212      412      312      242      142      442      342      232      432      332      221      421      321      411      311      241      441      341      431      331      424      324      414      444      344      434      423      443
RRR=   20.049    8.601   -0.782    0.477   -0.692   19.249    0.009    0.681    1.670   -0.016   -0.591    1.419    1.282   -0.263   -5.271    0.112   -0.366   39.652    2.109    0.034   47.772    1.027   -1.131    1.940    0.252   -0.061    4.188   -0.864   -0.218    0.576    0.033    0.629
X1==    3.107    3.526    1.264   -0.402    1.899    3.903   -0.839    1.264    1.198    0.061   -0.947    1.248    2.053    1.045    2.984   -0.154    0.508   12.509    3.637   -1.506    4.713    0.479    1.320    0.467   -0.939    0.053    1.335   -0.598    0.397    0.397    0.053    1.397
X2==    6.452    2.439   -0.619   -1.188   -0.364    4.933   -0.011    0.539    1.393   -0.268    0.624    1.136    0.624   -0.252   -1.766   -0.730   -0.722    3.170    0.580   -0.023   10.136    2.143   -0.857    4.150   -0.268   -1.144    3.136    1.445   -0.550    1.450    0.624    0.450
CD1=        7       10        3        1        7        8        1        3        4        1        0        3        3        2        9        2        3       26       10        0        7        2        3        2        0        1        3        0        1        1        1        2
CD2=       24       10        2        1        4        9        2        4        4        1        2        5        2        1        1        1        1        5        2        2       11        3        0        5        1        0        4        2        0        2        2        1
CAGATTGAACGAAACTAAATTGGCGCCGGAAGTATTAGCTCCGGTTAAACTAATTTTAGAATGGAGTCTTTCTATGGGATTCGTTTTTCCACTAACTAAACAGATTCCTTTTTCTACTTCATCATCGGATGCGTTTTGGGAAATCGTTTGAACGATTGTTTTATCGGAACAGATGATTTCATTTTGTCCTTGTAGTTTAAAAGTGAGATAGTGTTTGTCCTCTTCGATTTCAGCCCAGAGAGGATCTTTTTTAAGTTCGGGCATTTTCAATTTAGAAAAGAAATTTAGAATGGATGTTAAAGACGAGGACTCTTCGGATTTACTTTCTAAATCTTGAATTTTGCGGATAAAATCTTTTTGTTTTTCTTTTTTTTCTAAACCGAAAATATATTCGAAATTATCCCAGAGTAAGTTTGCTTCGATGCCTCTGGATCTTATGACTGCTTTTGGAATTGTATATGAGGAAGCCCGTTTCTTTTTTTCGTCTTGCCAAGTTGATATAAATCGAATGAAATTTCCTTCTTCATCAATTTCGATCAAATAAGGAATTTCTTTTGTTTCAAATCCTTCTCTCGCTATTTCCCTTTCTTCTAATTTTCGTTCATAATATTTTACTAATTCTTGTAGGATCATAGTCTCGCTCCATTGGTATTCAAATCTGGAATTACAATACTACCATTTTGGATTACTGCTCGAAAAAATTTTGGATTGGCGTCCTTA
KOK=        75
KK=  517501  LL=  518430  Z=    5.12  JJ=  517321  DL=   930
A===      111      112      113      114      121      123      124      131      132      133      134      141      143      144      211      213      214      223      224      231      233      234      243      244      313      314      323      333      334      343      413      433
B===      222      122      422      322      212      412      312      242      142      442      342      232      432      332      221      421      321      411      311      241      441      341      431      331      424      324      414      444      344      434      423      443
RRR=   75.649   12.127    0.982   -0.163    0.207    0.149    0.521    3.958   -3.079   -0.564    0.624   -0.054    0.069   -0.032    4.606    0.253    1.619   10.175    1.435    4.079   19.727   -0.071    0.124   -0.471    0.675    0.320    3.366   -1.055    6.633   -0.295    0.659    0.064
X1==    9.882    3.005    1.715    0.171   -0.833    0.123    1.283    2.476   -1.364   -0.447    0.304    0.171    1.304   -0.081    2.238    1.610    0.685    2.233    2.923    2.354    3.531   -0.730    1.270    0.813    1.553    0.304    1.531    1.886    1.822    0.822   -0.696   -0.178
X2==    7.655    4.035    0.572   -0.953   -0.248    1.208    0.406    1.599    2.258    1.262    2.053   -0.316    0.053    0.392    2.058    0.157    2.365    4.558    0.491    1.733    5.587    0.098    0.098   -0.580    0.435    1.053    2.199   -0.559    3.641   -0.359   -0.947   -0.359
CD1=       32       15        4        3        5        2        5        5        0        0        1        3        2        1       13        4        4        5        8        5        4        0        2        2        2        1        2        2        2        1        0        0
CD2=       34       22        5        1        9        6        3        7        8        3        3        2        1        1       16        4        6       12        3        7        8        1        1        0        2        2        4        0        4        0        0        0
TTCCTAGTTTTGGAGAATGGTTAAAAATGTTATATAGAATTTCGGAAAGAAGTTGAATTTTTTTTTAAATAAAATGATTTTTTTAAAATAAAAATTTTAAAAAATAAAAGGGAATTTATATTTTTACAAATTTTGTATATTCGGAAAGTATGAATTTATAAATTATTGATGAAGTAGGAATTTTAGATTTTAAGTCGTTTCTGAAATGGATTTTTATAATGTCTGTAAGTGGTAATTTTATGTGAAAATTTGTTTGGAGAGTGATTCTTTAAGGATTTTATTAACAAATTAGAAGTAGGACGGATGTAAGTTGAAAATTTGTTTGAAAGAACAATTTATCTATTTATTAAAAATAAATAATATTGAAATATAAAAAAATACTCTAATATTCCTTTTTAAGGAAATTATTTTATCAAATTATCAATTGATTTGTTTTTGCTTCCCAGTAGCTTTGCAAAACTCAGAAAATGATTATTCTAAAATGAAATTTCAATTCGGAAACATCATTTTGGAAATATTTTAGAGTGATTTTAGAACCCGAGAAACTAAGAAAATTTTTTTAAAAGTATGAGTTCCTGCATTCATTTATGGAAATGATTGATCCTAGTTTTTAAAGTGTAAAAACAGTGGGGTTCCTACATTTCAAAATTTTACCGTAAAATGCAAATTTGTGAGAGTTCCCACAAATTAAGTCACATTACAGATTTTTAGACATTCATTTTTTGTGATTTAAGTCTGGGAGTTCCCACATTTATTTTTTATGGAAAATCAGATTTTTATAAAACAAATCTCCTACGCCAAAATTCATCTTAAATTGCTATGAAAATAGTACCGAAAACGAGCGGTGAATTATTACGAAAGTGCAAAAACTTTTATAAATTATGTCTATTTCGTAGTCTATGTTTTTAAGGAAAATCCTACATTTAATTT
KOK=        76
KK=  529651  LL=  530400  Z=    5.20  JJ=  529381  DL=   750
A===      111      112      113      114      121      123      124      131      132      133      134      141      143      144      211      213      214      223      224      231      233      234      243      244      313      314      323      333      334      343      413      433
B===      222      122      422      322      212      412      312      242      142      442      342      232      432      332      221      421      321      411      311      241      441      341      431      331      424      324      414      444      344      434      423      443
RRR=   11.388    0.053   32.789    9.412    0.369   -1.831    0.205    1.758   -0.065   -0.728    0.196    0.307    0.507    0.036    1.788    1.219    4.482   13.262    0.249   10.480    1.864    6.781    1.277   14.690   -1.561    0.059    8.215    0.025    7.307   -0.057    1.233   -0.389
X1==    3.044    0.032    6.380    4.387    1.215   -0.587    0.768    2.167   -0.587   -0.861    0.059   -0.453   -0.941   -0.028    2.398    0.927    2.942    5.304    0.383    5.470    0.903    1.702   -1.088    2.422    1.139    0.059    2.847    1.481    1.433   -0.567   -0.941    0.433
X2==    3.742    1.630    5.139    2.146    0.304    3.119    0.266    0.811    0.111    0.846    3.322   -0.679   -0.538   -1.253    0.746    1.314    1.524    2.501    0.649    1.916    2.063    3.984   -1.174    6.065   -1.371    1.006    2.886    0.017    5.100    0.100   -1.310   -0.900
CD1=        7        3        9        7        5        1        3        4        1        0        1        1        0        1        7        3        6       10        3        9        2        3        0        4        2        1        4        2        2        0        0        1
CD2=       16        9       13        7        6        8        3        5        3        3        6        2        1        0        7        5        5        6        3        6        4        6        0        8        0        3        5        1        6        1        0        0
CCACGATTTCGGTATCAAATAAAATCAAACTGGTTTTAATCGATTTAATTCCCCAAAAGATAGAAGCTGTAACCGCAGAATGGATGACACTGTCTAACATACTTCCGGATTGATCCACTAAAATGATCAAATGCCAACGTTCTGCCATAGAACGATGAGTTCTGGAATGAAACAATGGCTTTTGAAGAACCAACTTTTGAGATTTAAGATCGTAGTGTTTTAAGTTGGAACGGATTGTATTTTTGATGTCGAAGTTTTTATAAATCTTAAAAGAAGAACGTAGGTTTCTATTTTTAATTCCTTGAAAAGAAGTTAATATTGTAGTTTCTAATTTTTTCATCAATTCATCGATCACTTTTCGAACGAGTTCTCGAGCCAAACTTAATACTTGCGGATTCATAAGATGTTGGGTGTGTAACACCGCTTTTAAAAGAGTTGTATTAGGAGAGGCCCGTTTCAAAAGTTCTGGGTTGGTTACCATTTCCATTATTTGATAACGTTCTAATGCATCTTTTTCGATTCGTTCTATCGTTTTTTTAGGAAACAGTTCATGTATTTCGTTGATCCATAAAGGTACGGTCAGATTAGATTCACTTAAACCTCCGGTTCGTATGTTACGGTCTTCTCCGTATTCTCTATCGTATAGATATTCCATCGCGATGTTCATTCTTTGTTGTTCTTCGGAAAACGTCTCGTTTCCAAAAGATTGTTCGGAACCGTTACCAAGGATGAGTTTCCATCGGATGAATG
KOK=        77
KK=  533911  LL=  534780  Z=    5.99  JJ=  533881  DL=   870
A===      111      112      113      114      121      123      124      131      132      133      134      141      143      144      211      213      214      223      224      231      233      234      243      244      313      314      323      333      334      343      413      433
B===      222      122      422      322      212      412      312      242      142      442      342      232      432      332      221      421      321      411      311      241      441      341      431      331      424      324      414      444      344      434      423      443
RRR=   62.704    6.752    3.622    1.779   -0.356    1.058    0.721    2.753    0.004    4.268    1.192   10.746    4.184    2.440   -0.459    2.102    2.675    5.760    4.200    1.009    2.671   10.922   -0.146    0.415    0.054    0.647    4.343   -0.328    2.609    4.665    1.192   -0.041
X1==    7.555    2.184    3.097    2.161    1.143    1.786    0.962    2.354    0.458    0.843    0.730    3.593    2.562    2.381    0.623    1.786   -1.595    2.426    2.204   -0.869    1.356    3.665    0.396    0.286    1.794    0.730    2.205    0.323    1.269    2.269    0.730   -0.731
X2==    8.300    3.092    1.169    0.823   -0.312    0.593    0.750    1.169    0.008    5.063    1.633    2.991    1.633    1.025   -0.737    1.177   -1.677    2.374    1.906   -1.160    1.970    2.980   -0.368    1.449    0.030    0.886    1.970   -1.013    2.055    2.055    1.633    0.055
CD1=       16        8        6        5        6        5        4        5        3        2        2        7        4        4        5        5        0        7        7        1        3        6        2        2        3        2        4        1        2        3        2        0
CD2=       29       13        6        5        5        4        4        6        3        9        4        9        4        3        4        5        0        6        5        1        4        5        1        3        2        3        4        0        3        3        4        1
CCAGGTTCCCCGATTAACATCAGCCCTCGATTGGTGGCGAGGGCTACAATACAGCATTCTATAAAATTTCGTTCTCCTACGAATTTTGGAGAAATTCCCGAATTTACATCGCCTAACACAAAGTCAATGACTGCTTGAGGTGAAAGATTCCAACCAGGTGGTTTAGGTTTTGTTTCGTCCCTTTTTTTTAATCTTTCTAACTCTTCGGAGTACAGTGTTTCTGCGGGTGGTTTTTGTATGTCTAAAAGTGTATTTTGTTTTTCTCTCATTTTTTATATTCTCAAACTGGTTACTTTCTTTTGCAAAAGATCGATTTTATACTTTAGAGTTGTTGAAAAATTTCATAGTAGAGATTTGCATAATTGTTTCAATTGTCCATTTTAATATGACGGAAACAGACGGGATTAATTTTTCAAAAACTCTTTTGTAAACAAACAAATAATAATTTTAGTATATTCTAAAATTATTATTTGTTTTGGACACGCTTGGTTTAAACAAATGTTTGTCCGTTTTTATAAGCGTGAGCGATCGAAGCGGGGTCAAAAAATTGTCTTTCGATATATGAATTTTATAAAAAATGAATACAATTTTTTGACCAGAGCTGAGAGCGCGACTCTGCGCTTGATTACAAAGTAATACCCGCAGAGGCACGCACTGATCCGACTCTACAAAGTTTTAATTTTTACGGATTGCCTCCAAAAAGTCAGGATCTTTTAAATAAGAAGCAAAATCCTTTTCCTTCGTAAATTCATCCGCTTTTGTTCCTAATTTGACGGATTTTCGAATCGATTGGAGCATAGGTTCCTTTTGACCGGTCACCGCAAAGTAACAGGCTTTATTGAACGGAAGAGCTGGGTGGATGTATTGGTC
KOK=        78
KK=  536671  LL=  537300  Z=    6.39  JJ=  536341  DL=   630
A===      111      112      113      114      121      123      124      131      132      133      134      141      143      144      211      213      214      223      224      231      233      234      243      244      313      314      323      333      334      343      413      433
B===      222      122      422      322      212      412      312      242      142      442      342      232      432      332      221      421      321      411      311      241      441      341      431      331      424      324      414      444      344      434      423      443
RRR=   30.216   -0.623    0.248    1.891   -0.538   33.720   17.549    0.153    0.747    1.593    0.028    0.471    0.415   -0.116   -2.612   -0.846   -0.405   21.883    3.438   -0.322   10.419    0.088   -0.394   19.419   -0.286   -0.936   -0.091    0.010   -0.198   -0.119    0.471    4.889
X1==    4.260   -0.738    1.732    3.995    0.675    5.252    3.441   -0.142   -1.382    2.878    0.079    0.995   -0.921    0.196    1.382    1.566    0.288    7.525    2.074   -1.382    3.292    2.057    0.411    4.129    0.923    2.079   -0.553    0.031   -0.845    0.155    0.079    1.155
X2==    7.094    0.844    0.143    0.473   -0.796    6.421    5.100   -1.075   -0.540    0.553    0.357    0.473   -0.450   -0.593   -1.890   -0.540   -1.408    2.908    1.658    0.233    3.165    0.043   -0.957    4.704   -0.310   -0.450    0.165    0.332    0.234   -0.766    6.006    4.234
CD1=        6        1        3        5        3        9        6        1        0        4        1        2        0        1        4        4        2       16        6        0        6        4        2        6        2        3        1        1        0        1        1        2
CD2=       22        5        3        4        2       10        9        1        1        2        2        4        1        1        0        1        0        4        3        2        4        1        0        6        1        1        1        1        1        0        9        5
ATAATCGCTGAACAATTGTCCCCAGGATTTTTTTTCCTCTTGGGAAAGCAGCAATGGATGAACGATTCCGATATAGGCTCCTCCTTGAAGGTTTAAAGAATTATCATGTATATCCGCGTAGTCTTTTTCTTCCGTTAGTCGAAATACATTGATCGATTGATTTCGATCTGGAAAATAAACCCACCAAAGTAGGGTTTTGGCAATATGTGTCATTAATGGGTGTTTGGCGATGAGCATTTCCCATTCTTCTACTTTCCATCTTCTTCCGGTGACCATTGCCTGTTCCATTCTATGTATATGGATTTTGCCGATTTCTCGGATTTGTTTTTTCATTAACTTCCATTCTTCTACGGAAGTGTTTGCCAGGTCTGAGTCGTCTTTTGAATTTGGTTTGGGAAGATCGTCTTTGATTTTTCCGTCTTCGTCTTTGATCATAGGCTTCATATCCGGACCAAATACAAAATGGAATTTTCGTGGACCGAAATTAAATTCCCTTTTACCGTCTTCGTCCAAACCACAATCTGGAACCACACGATCTTCTAATTCGGATTTTCTAAGCCCCTTTTTCTTGGCGATAGATTCCATAAACGTGTTGGCCATATCTTTCAGGCCTTTGAATTTCACTTTTTG
KOK=        79
KK=  539821  LL=  540750  Z=    7.49  JJ=  539581  DL=   930
A===      111      112      113      114      121      123      124      131      132      133      134      141      143      144      211      213      214      223      224      231      233      234      243      244      313      314      323      333      334      343      413      433
B===      222      122      422      322      212      412      312      242      142      442      342      232      432      332      221      421      321      411      311      241      441      341      431      331      424      324      414      444      344      434      423      443
RRR=   27.164    7.931    0.947   13.935   -2.346    0.548   -0.238   -1.658   -0.105   -0.451   10.649   -0.358   11.457   -0.278   -3.172    0.050    1.988    7.197   92.414    1.191   21.305    0.487   -0.341   -0.420    0.062   -0.739    0.532    0.573   -2.597    0.415   -0.332   -0.338
X1==    5.670    3.917    1.003    1.554    2.132    0.369    2.203    2.294   -0.278   -0.130    5.369   -0.345    2.599    0.695   -0.992   -0.278   -1.606    1.030    9.225   -0.926    3.655   -1.089    0.763   -0.204   -0.130    1.676    1.766    0.471    3.449   -0.551    0.753    0.449
X2==    4.790    2.025    0.944    8.970   -1.101    1.484   -0.108   -0.723    0.376    3.479    1.983    1.036    4.407   -0.399    3.196   -0.178   -1.238    6.989   10.017   -1.286    5.829   -0.447   -0.447    2.059   -0.482   -0.441    0.301    1.216   -0.753   -0.753   -0.441   -0.753
CD1=       18       14        4        5       10        3        6        6        2        1        7        2        4        2        3        2        0        4       17        1        5        0        2        1        1        3        3        1        4        0        2        1
CD2=       19       12        5       19        4        6        3        2        4        6        4        5        7        1       15        3        1       16       21        1        9        1        1        4        1        1        2        2        0        0        1        0
GAATTCGAATCTTGCTTATGTATCAGCTTTTAATTTATATTCATCTATCTCTATAACTCCGCCTTTCTTTTTATTTCATCCTATAAAATGATAATTGTCTTTTCTCTTACATAAGTTTTGTAAACACAAATTAAAAAACCGTTTGAAGCTTTTACATTTTTTAAAACTGTTTTTAAACAACTCCAAAAATTGGGAATATGAATATACTTCGCTTTCACAATTTTGATTGTGGTTGGAAAGAAAAGCGGAGAAATTTTTATGAAGTGCCACTTTATATTTGTTAGCATTGGATTGATCTTGTCTTTGTACTGTAGTCTGAAAATGACAAAAACGTATCATAATTTGCAGGATGCTCTTGATAACCCTTTGGACGTTTTAATTCTTGAGATGAGTATGAATACGCGTATAAGTATGGGTTTGCATGAACTTGAATCTCTTCCAAGGGTAATTGGGTTATTTCAAAATTTAGAAAAATTGAATTTAGATGGTAATCAACTTACGTCTCTTCCGAAAGAGATTGGACAACTTCAAAAGTTACGTGTATTAAACTTGGCTGGTAATCAATTTACGTCCCTTCCAAAAGAAATAGGACAACTTCAAAATTTAGAAAGATTGGATTTAGCTGGTAATCAATTTACGACTCTTCCGAAAGAAATAGGACAACTTCAAAATTTACGTGTATTAAACTTGGCTGGTAATCAACTTACGTCCCTTCCAAAAGAAATAGGACAACTTCAAAATTTAGAAAGATTGGATTTAGCTGGTAATCAATTTACGTCCCTTCCAAAAGAAATAGGACAACTTCAAAAGTTAGAAGCATTGAATTTAGATCATAATCGATTTACAATTTTTCCGAAAGAAATTAGGCAGCAACAGAGCCTAAAATGGTTGCGTTTGAGTGGGGACCAACTCAAGACCCTTCCCAAAGAA
KOK=        80
KK=  556831  LL=  557700  Z=    4.58  JJ=  556801  DL=   870
A===      111      112      113      114      121      123      124      131      132      133      134      141      143      144      211      213      214      223      224      231      233      234      243      244      313      314      323      333      334      343      413      433
B===      222      122      422      322      212      412      312      242      142      442      342      232      432      332      221      421      321      411      311      241      441      341      431      331      424      324      414      444      344      434      423      443
RRR=   19.853    2.935    6.593   18.947   -0.001    1.590    2.599    0.408    0.017   -0.909   -0.260   10.096    0.000   -4.621    0.907    0.041    0.276   27.834    4.854    0.016   17.072    0.957    5.668    1.009   -0.274   -0.000    3.437   -1.096    5.494    1.266    3.971    1.147
X1==    4.917    2.591    2.429    3.687    0.034    0.678    1.404    0.650    2.088    1.225   -0.713    3.687   -0.001   -1.027   -1.501    4.910   -1.663    3.836    2.260   -0.028    2.873    0.504    2.200    3.781   -0.414   -0.001    1.897   -0.780    1.935   -1.022    1.424    0.949
X2==    4.038    1.133    2.714    5.139   -0.025    2.346    1.851    0.628    0.008   -0.742    0.365    2.739   -0.443    4.498   -0.604    0.008   -0.166    7.256    2.148   -0.576    5.942    1.897    2.576    0.267    0.662    0.365    1.812    1.405    2.840   -1.238    2.789    1.209
CD1=       17        9        7       11        4        3        5        4        5        3        1       11        2        1        1        9        0        6        5        2        4        2        4        7        1        2        3        0        3        0        4        2
CD2=        8        5        6        8        3        7        5        3        3        1        2        5        1        6        2        3        2       19        7        2       13        5        6        2        3        2        6        4        5        0        5        3
CACGATTACCGGAGTGGATGACAACGGCTTCCTAACAGAAGATTCTTTCGGAGATGCGAATACCGGATATGCGAGTCACGACGGAAAGTCGAATCACTACAGCTTTAACGATTTTGTCTTGGGATATGGATTTACCTTGAAGCCGAATGGCCAAAAGCCGATGACTGAAACGGAAAGAAAAGTGTATTGGAAAGACATTACCTCGTATCCAGGACTCAAGAAACAGCAAGCGAGCCTTTCTTCCTCGATCGAGTCTTTGGAAAGAATCGTCAAGAATGCAACCGACGAGAAGAAAAGAGAAGAATCGAATCGGAAGTTGGCAGAACAGAGAGAAAGTTTGGAGACGACAAAAGAGGAAATGGAAAGAATACGAAAACAGTGGAGCAATATATGGAAACCAGAAAAATGAAACATTACAAACTACTGATACTTTTAGGGATTTGGCTCTCTTTCGTCCCTTTGTTTTCTCAAGTGGAAGAACATGAGGATTGTTTTTCTAAGAAGAGCAATGCAGACTTGAAGAACTTGAACAAGAAACAGAAAGGAAATTCTGTGGAGGGAGTCTTTTACACCTGGGATGCAAATATACCGGCAAAAGGAATGATTTGGCAAACTTCCTTCATGCCTTTGAAGTCTGTTCCTAAATCGAAGCCGAGTGGGATGACTCAAAATGAATGGGCAAAAAATACCTGTTTACCAAATGCATACGTTGTTCATGATACTTATGAAGGAACAAAATGGTGCGAAGGCGTTCCGGGAACTGGGATTGGAGAAGTCGTAGTTGGTCTGATCGATATTAAAAACAAAAACTACTTCTATATCCTTCCTGGCGCTCATGGACTTAGAAAACTTTTTGAATCCTACTCCCGT
KOK=        81
KK=  559591  LL=  560730  Z=    5.97  JJ=  559561  DL=  1140
A===      111      112      113      114      121      123      124      131      132      133      134      141      143      144      211      213      214      223      224      231      233      234      243      244      313      314      323      333      334      343      413      433
B===      222      122      422      322      212      412      312      242      142      442      342      232      432      332      221      421      321      411      311      241      441      341      431      331      424      324      414      444      344      434      423      443
RRR=   45.643    0.255    1.904    2.194    0.450    5.529    0.808    0.696    5.968   -0.803    0.261   33.075   -0.106    8.607    0.089   -0.315   -0.039   31.912    9.396    9.726    1.999   10.094    0.057    7.108    0.355   -1.893    2.215   10.672    2.274   -1.122   -2.811    0.262
X1==    6.498    0.275    3.161    0.613   -1.348    2.284    0.696    1.156    1.706    0.728    0.115    6.151    3.076    3.284   -0.266   -1.184    0.097    5.458    3.725    4.018    3.300    2.255   -0.305    3.111   -0.701    1.595    0.828    3.265    2.684   -0.483    1.595    0.309
X2==    7.024    0.930    0.602    3.577   -0.334    2.420    1.162    0.602    3.498   -1.103    2.269    5.377   -0.035    2.621   -0.334    0.266   -0.398    5.847    2.523    2.420    0.606    4.477   -0.186    2.284   -0.507   -1.186    2.676    3.269    0.847    2.323   -1.762    0.847
CD1=       13        4        7        3        1        7        4        4        6        3        2       11        6        6        3        1        3       15       11       10        8        6        2        7        1        4        4        6        5        1        4        2
CD2=       27        8        6       13        5        8        6        6       10        1        7       17        3        8        5        4        3       12        7        8        3        9        2        6        2        1        6        6        3        5        0        3
ATTGTTTTAAAGCTCATCGAACAGTTCTTTAGCGGATTTGAGTTTGATTTTTCCTTCCCTTGCTAACTTTACTTCTTTCATCCCTTGTTTGATCCCTTCGAGGATTTCTTTTTTAGTGGGTTCTTTATCTTTAATCTCGATTAGGATTTTCATTGGATTTTGTTTACAGAGGTTTGTTGTTATTTCGTAATCACGTAAATGTCTTTTCTTACTTTTTCTCGAAACAGATATGCTTCAATGAGATCTTTAATCGACTCTTTTTTTTCTTGGGGAAGTTCTTGTACTTTTTTAAACATTTCGAAAAGTTCTTGGTCTTCTAAGTTCACCCGCGCGGCGTTGTCCGAATTTCCATCGAGTAGATAGTCTGTAGTTACTCCGAGGGCTTCTGCGAGAGCTTTGAGTTTGTCGGCGGAAGGTCTTGAATCTCCTCGTTCATATCGACCGATGTGATTGTAATTGAGGTCAGTTAATTTCCCGAGTTCTTCTTGAGACATCTTTTTTGTGACTCGTAGTTGGCGAAGCCTTTCTGGGAATTGATCCTTTTGATTTTTCTTCTGTTTTGACGCCATTTTCCTTCATTTATCGTTCAAAATTCGTTCCTGTCGATCAAAAGTTCCTATTTTTAGATTGCATTCTGCGACAAGGTTGAAATATTCTAGCTCGCAAGTATGACGGAAAATGCTACATCCATGCAGGATTGTACAGTCAAAATTTTTTTCACTCAAAACACCCTCCAGGAGCCTTTTACATGCCATCTTCCCCGACCCTTGACGACCTGAAACGCAACACGGACCTCGTGGCCTTGATTCGTAGCTATGGAGTGGCCTTGCAGAACCACGGCAAGAACTTTGTGGGCCGTTGCCCGTTCCACGACGACAAAACACCTTCTTTAGTCGTAACTCCTGGAAAGAACTTGTGGCACTGTATGGGAGCTTGCCAAACGGGCGGGAGCGTGATTGACTTCGTGATGAAGAAAGAGGGAGTGAGCCTCAGAGAAGCAATACTCAGACTTGGAGAAAAGAGCCTTCACTTTCCACAGAACGAACCAAACCAGAATCAAAGCAATCCTCAAACAAACGAAAACTCGGCTCACCCAAAATCAACAGGCCGCAAATACTACAAAGACTTTGAATTAGAAGA
KOK=        82
KK=  562561  LL=  563430  Z=    5.06  JJ=  562381  DL=   870
A===      111      112      113      114      121      123      124      131      132      133      134      141      143      144      211      213      214      223      224      231      233      234      243      244      313      314      323      333      334      343      413      433
B===      222      122      422      322      212      412      312      242      142      442      342      232      432      332      221      421      321      411      311      241      441      341      431      331      424      324      414      444      344      434      423      443
RRR=    8.278   -0.086    1.289   10.784    0.745   -0.925   -0.388    0.349    3.648    2.369    1.865   42.461   -2.612    0.146    1.131   -2.527    0.274   37.369    0.311   -1.741   19.568    9.624   -0.666    0.987   -2.034   -0.016    0.467    5.107    0.175    1.312   -0.704   -1.899
X1==    2.088   -0.338    0.524    5.987    0.723   -0.267   -0.444    0.524    5.570    0.850    0.598    6.465   -1.156   -0.753   -0.868   -0.916   -0.444    7.081    0.267    2.327    2.702    1.638    3.881    1.375    4.577    0.013   -0.476    1.715    0.734    0.734    0.598    1.450
X2==    3.965    0.253    2.461    1.801    1.032    3.461    0.874    0.668    0.655    2.789    3.117    6.568    2.259   -0.193   -1.303    2.759   -0.617    5.277    1.163   -0.748    7.243    5.876   -0.172    0.718   -0.444   -1.177   -0.981    2.978    0.239    1.787   -1.177   -1.309
CD1=       11        3        5       17        5        2        2        5       11        4        4       18        1        2        2        1        2       10        2        6        5        4        7        4       10        3        1        4        3        3        4        4
CD2=        5        2        4        3        3        7        3        2        3        5        5        8        4        1        0        6        1       13        5        1       14       11        2        3        1        0        1        6        2        4        0        0
AAATATACAAAGGCTTCTCCAACCTTTAGCGGTAGTGAACCCGTATGCAAGCGAGATCAAGTTTCCAGACACAAGACTGCGGATGCGTCGGGATCAAAAGAAGTATCTCACACTCATTCGATCGATCGCGCTTCTCCATCAGTATCAAAGAGAAGTGAAGAATGCTCAGGATGCGACAGGCAAGGACGTTCCATATATCGAGGTGGAGAAAAGAGACATTGAACTCGCAAGTTTTCTATTTAGCCGCGTGTTTGGAAAGAACTTAGACGATCTTTCACCGCACACAAAGAAACTACTGAGCGATATATACGTGTATGTGAAGGAGCTTTCGAAGGAAAGGCGGGTCAGTCAAAGCGAGATCCGGCTCACACGCAAAGAGATCCGAGAACGAACGGGGGTAAGCGACACAAGACTACGAATCCATCTCAAACGATTGGAGGACTTGGAATATCTGTATGCAAGAAGTGGAAGACAGGGGATCGTCGTCGAATACGAACTACTTTGGGAAGAGGAACAAGAGACAGAGGATTTTTCTTTTGCAAGACTCTCAGAAGAAGAACCAAACAAAGAGGAGTTCAGTTGGAAGATTCTCTTTCAAACGACAGATTTCGGAACAAATTCTTCATCCACCTACATCACTTCGCCTAGTAAAGAGGGCACTTCGCCGGGGGTTCGCCCCCCGTTCGCTCCCCCTTCGCCTGGGGGTCGCCTGCCTAACGAAATCACCGAGAACACAAAGAATCCTGCTTCAATCGGCAGTTCTGTGCAAAACGAGGAAACAAGTCCAGAAAATGCAGTACTAAGAGGAAAAAGAAATGGGAAGTAACTACAACCAGAGACATGGCGATGATATACGGGAGAAACGTGACA
KOK=        83
KK=  591961  LL=  593010  Z=    4.63  JJ=  591961  DL=  1050
A===      111      112      113      114      121      123      124      131      132      133      134      141      143      144      211      213      214      223      224      231      233      234      243      244      313      314      323      333      334      343      413      433
B===      222      122      422      322      212      412      312      242      142      442      342      232      432      332      221      421      321      411      311      241      441      341      431      331      424      324      414      444      344      434      423      443
RRR=    6.480   -0.808   10.744   30.386    5.039    0.104   -1.511    0.630    2.773    2.446   14.102   16.792    1.058   -0.202    0.588    0.196    0.526    4.334   43.169    8.120    3.120    1.405    4.187    0.893   -1.228   -0.259    6.389    1.191    2.510   -0.000    0.341    1.113
X1==    2.306   -1.771    3.878    5.560    3.455   -0.467    0.982    0.709    1.953    1.930    3.767    6.877   -0.867   -0.204    0.239    0.138    0.479    2.011    6.293    1.953    1.649    0.948    5.503    1.539   -0.465   -0.205    2.565    1.315    1.000    0.000   -0.867   -1.000
X2==    2.811    0.457    2.771    5.466    1.458   -0.223   -1.539    0.889    1.420    1.268    3.744    2.442   -1.220    0.988    2.460    1.420    1.098    2.156    6.859    4.158    1.893    1.482    0.761    0.580    2.640    1.262    2.491    0.906    2.509   -0.207   -0.393   -1.113
CD1=       15        2       11       18       15        2        6        5        6        4        8       21        1        3        7        3        5        5       14        6        3        3        9        5        1        2        4        2        2        1        1        0
CD2=        8        5        7        9        7        3        0        4        6        4        6        5        0        2        9        6        4        9       15       11        6        4        3        2        6        3        7        3        4        1        1        0
GCATCAAGATCTGGAAAGAACAAGTAACGAGAGCTGGAGAAGAAGCGGGAGTGAAGATTCGATTTAACGAAGGCAAGAGTGCGACTTCTACGTTTGGTAAGTTTGTAACCGGTCTTGTAGGTGATATTGCTCAGAGTTTTGGATTTGCCAACGACGGTAGTAAGATGGTTGATAAACAGGGGGTTTTTCACTTAGATACTTGTTTTGTGTCTGGGTCCAAAATAACAAAACTAAAAAACGAAAATATTAAAATATACGGAAATACTAATATATCAAGCACTTCGAACGAAGCAAGTTTGAGCGGGTTTAATTCCGAAGATTATGAGTTTGCAAATATCGAAGAAATTAGAATCGGTGATGTTGTGCGTTCTTGGAACGAGAATACAAATACGTTTGAGAACAAAAGAGTTACTCAAGTCTTCATACATGAAGTTCCCCAACTATTCTTTCTGGAGCTTGACGGAGAAGAAGAAATCCATACAACTTGGAACCACCCGTTTAGACGTAAGACCCAGAATACACAAGAAGTTCAACCGTTTGATTTGAGAGGAGTAGAAAGAAGTTTTACAACTCATGAACATGTAATGAATCCAAGTGGAACTGTATTGCAGAAACGTAATGCAGAAGAAACGGCTAGTTTGTCCTCGCAGTGGGTGAAAGTAGAAGACCTGCGTTTAGAGATCAGGTAATTGGTCAGATGGAAGTTGGGGAACTGAACGGGAATCTACTATTACAACACAGAACCTACAAAAGTTTAAACTTAGAAGTAGAAGACAATCATACGTATGTAGTTGAACAAACTGGCAAATATTTGAAATCTTTAAAACATGCAAAAAATGAAGAAGATTACGTTGCACTTGCCTCAGAAACATATGCAGGTATTCGGTGTCACCTTCCGGTTATCGGCAAAGATATTGAGTGTGCTTTTGACTTAGAGGGTGAAGGTTATACTTTTGAAGACAATCCAAAAATTAAATATGCCTTCAAAGATAACAAATTCGTTTTGGAGAAAAAACTTTGATAAACTTTTCTGAAACTCGACTTTGTACC
KOK=        84
KK=  594961  LL=  596040  Z=    4.92  JJ=  594841  DL=  1080
A===      111      112      113      114      121      123      124      131      132      133      134      141      143      144      211      213      214      223      224      231      233      234      243      244      313      314      323      333      334      343      413      433
B===      222      122      422      322      212      412      312      242      142      442      342      232      432      332      221      421      321      411      311      241      441      341      431      331      424      324      414      444      344      434      423      443
RRR=   54.691    0.153    4.949   15.959    0.589    2.799   -0.180   10.063    0.428   -1.028    0.090    1.135    0.707    1.390   -0.918   -0.314    1.519   13.392   17.277    2.928    1.310    6.202    0.685    0.668   -0.486   -0.993    3.945   -0.102    1.496   21.549   -0.537   -0.018
X1==    6.357    2.192    1.665    3.752   -0.763    1.287    0.283    3.385    0.689    1.208    0.107    1.672    0.845    1.160    2.614   -0.506    2.992    2.730    3.276    0.689    3.913    1.766    0.997    0.639   -0.423   -0.631    1.363    0.256    2.091    4.091    0.845    0.091
X2==    8.603    0.070    2.973    4.254   -0.772    2.176   -0.636    2.973    0.621   -0.851    0.837    0.679    0.837    1.199   -0.351    0.621    0.508    4.905    5.273    4.248    0.335    3.511    0.687    1.045    1.149    1.573    2.893   -0.398    0.715    5.268   -0.636   -0.195
CD1=       22       11        6       11        4        5        4        9        4        3        2        7        3        4       12        2        9        7        9        4        6        4        3        3        1        1        3        1        3        5        3        1
CD2=       25        6        9       10        4        8        2        9        5        1        3        4        3        3        5        5        4       14       13       12        3        7        3        3        4        4        7        1        2        7        1        1
CTGAAAAAAGAACATCGTTGTCGCGTAAAAGGATGTCGCAGTTAGAACAAAGCGATTTGGTTTCTTGAATTTGCCGTAAAATCCAATCTCTTGTTGGATTTAGAGTGATGTTAAAATGAACAATCTTTCTCGAACCGAGTTCAATGAAAGCGAGAGCATAAAGAGTAGAACCGTAAACGGTTTGAATCCTACAAAGATCCATAGCAACAGTGTAATCTTTGATTTGAGCAAGGAACAACAACCAAGTTTTCCAACCCTGAAAGGGCTTGTTTGGCTTTTTGATTCTTTTGATAATTCTCTTAACTGTAGACAAGGAAGGGTTAAAGCCTAACATCAATAATTCGGAATGAATTTTGGAGACACCCCAATGTATGTTATCTCGAAGCATATCGAGAATGTGATGATAGATCTTCCAATACTCTAAAGGTCTACCGATTTGTTTTTTTGTTTTAAAGAGCGCTTTTACTTTTTTAACTAAGAGTGTAAATAGATCGAATGCCTTTTTTGTAGGGATTTTGTAAATGCAATACAAAATTAGATTTTCAAAGAGAACAATCCAGAGGCAGGGTAAATCGACGTAGGATTGACAAGAGTTCATAATAATAGAGTCCATGATTTTCACAAGAGTTGTAGAAACAATGACAAGAAGATTGAGTGAAGTTAATGTCGGTTAGTTGGTGAATGGGGATACAAAAGAAGAAAAAAATCTTGAGTCTTTCCTTTTTCCTTGACGAAATCCTATTGTAGGCGACTCTTTGATTCATCAAAGAGTCGGTTCTTAAGCTCTTTTAAACCCTTCCGTTTTTTTCTTTTCAACTGCAAAAATCAACTTTCGCTGCACCGCCGGTGCGAAGCAAAATCCGCACCGTTAAAACAAAATAAGACTTTAGATATCCAAATGCGAACGTGTAGTTTGTAGTTCGCATTTTTTTAACAACAAAACCTTGACTTACGACAGCGAAAGCGATCGAAGCGAAAATACTGCAATGCAATATGATTTAAAACATTGTTACTTTTGAATATACGAAGAATTTGAAATGTTGCGTTGCAGATTGAAGCGAAGAGCGCGTTTTCTCGAAG
KOK=        85
KK=  609781  LL=  610350  Z=    8.46  JJ=  609481  DL=   570
A===      111      112      113      114      121      123      124      131      132      133      134      141      143      144      211      213      214      223      224      231      233      234      243      244      313      314      323      333      334      343      413      433
B===      222      122      422      322      212      412      312      242      142      442      342      232      432      332      221      421      321      411      311      241      441      341      431      331      424      324      414      444      344      434      423      443
RRR=   35.150    0.001   -0.199   -3.798   -0.364    3.115   -1.380   -0.349    0.405   -0.278    1.817   19.892   -0.101    2.137    1.413    0.349   -1.380   48.202   10.031    0.862    3.201    3.237   -0.805    0.217   -0.091    1.007    8.611   -0.017    3.248   -0.117    0.730    0.321
X1==    4.265    0.029    1.189    3.875    0.752    1.554    1.072    0.189    0.658    0.477    3.321    4.857    0.321    1.120   -1.417   -0.238    1.072    5.782    3.454    0.658    1.183    2.877    0.921   -0.321   -0.523    0.321    3.183   -0.338    2.562   -0.438    0.321   -0.438
X2==    8.242    0.029   -0.168   -0.980   -0.484    2.004   -1.287   -1.845    0.615   -0.584    0.547    4.096   -0.314    1.908   -0.997   -1.469   -1.287    8.337    2.904    1.309    2.705    1.125   -0.875   -0.675    0.174    3.131    2.705    0.051    1.268    0.268    2.270   -0.732
CD1=        6        2        2        5        3        3        3        1        2        1        4        6        1        2        0        1        3       10        8        2        2        4        2        1        0        1        4        0        3        0        1        0
CD2=       26        4        3        1        3        5        0        0        3        1        2        9        1        3        2        0        0       11        4        4        4        2        0        0        2        5        4        1        2        1        4        0
ATTTTTTCTAAATCTTTGTCGGAGATATTTTCTTTTTCAGATTTGTCGTAGATGGAAACGAGAAACACAGTTTTTTCTACGAAAACGACGCAAGAAATGACTCTGGCTCCGCCGGATTTTCCTTTCCCTTTGGAAGCGATTGGGATACGGATCTTGTAGCAATTTTGGCCGATTGGAGTGCCTTCGGTTGGATTTTTTTCTAAAGATGAAATTAGGTTTTCATATTCTTTTTTTAGAGAAGGATATTTTTTAATGAGACGTTTGAGTTCTTTTTCGAACTGAAGAGAACGTAGAATATTAAAGTTCATCAAGCAATTCTTTTGCGGATTTAAGTTTAAGTTTTCCTTGTCTGTGCAGTTCTACTTCTTTGAGTCCTTGTTTGATACCGTCTAGAATTTCTTCTTTAGTAGGTTCTTTCTCGTCCGGCTCACTTGAAAAATCAAACTCTTGCGAGAACTCTCTGAAAGCTTTGAGAAGAATCTTCTGGTCTTCCAAGTTGAACGAAGATTCGATGAAGTCGGTTGATTTGAGAGTTTTCTGGACTGCTTTCTGAAATATCTGTGAGAATTT
KOK=        86
KK=  617941  LL=  618840  Z=   12.83  JJ=  617701  DL=   900
A===      111      112      113      114      121      123      124      131      132      133      134      141      143      144      211      213      214      223      224      231      233      234      243      244      313      314      323      333      334      343      413      433
B===      222      122      422      322      212      412      312      242      142      442      342      232      432      332      221      421      321      411      311      241      441      341      431      331      424      324      414      444      344      434      423      443
RRR=   12.424    0.445    2.184    1.970    0.207   14.940    0.051   -1.958    2.782    1.642   -0.019   48.079    1.626    0.122    0.416    1.044   -0.007  119.589   -0.064    5.659    4.333    0.740    0.539    1.642   -0.039    0.487    4.223    0.577    0.492   -0.580   -1.158   -0.044
X1==    3.591    0.806    1.736    1.269   -0.439    5.800    1.470   -0.591    0.756    1.029    0.262    7.985    1.821    0.089    0.391   -1.406   -0.190    9.596   -0.112    2.197    3.371    2.827   -1.041    1.597    0.029    0.262    1.371    1.687   -0.536   -0.536   -1.297   -0.536
X2==    3.460    0.553    1.258    1.553   -0.471    2.576    0.035    3.313    3.682    1.597   -0.074    6.021    0.893    1.371    1.065   -0.743    0.035   12.462    0.573    2.576    1.285    0.262   -0.518    1.029   -1.367    1.860    3.079    0.342   -0.918    1.082    0.893    0.082
CD1=       20        8        6        8        5       10        6        2        3        2        2       23        4        3        7        0        3       12        2        5        4        4        0        4        1        2        2        2        0        0        0        0
CD2=        8        5        4        3        3        8        2        7       10        4        1        8        2        2        6        2        2       33        4        8        5        2        1        2        0        3        8        2        0        2        2        1
TATTTTGATCAGTCATTCCAGTAAGGACTTAGTAAACAATGAGTCTTCTCTTGTTGGAAGTGGTTCTGAAAAATCAAAATATCAGGGTGATATTTTGATCGAGAAACAAGACTTAGCGAAGAAAGTATCAGAGAATGAAAACATACCACTTGGAACGGCACGTCGGTATGTAACAGAATTAAAGAAAGAGTTAAAAACGAAAAATCCTAAATCAATAGCTAAGAAAGAGAAGGATGAATCAAAGATTAAAACTTTGAAATCGAAGGACAAAGTAAAAGAGTTTCAAAAGAAATATTCTAAGATGAGTTCTGACCAGAAGAAAGCGGAAGTGAATCGTCTTGTATCCAAACTTGTAATTCTTCGTAAAAAGCGTAAGAGATTAGATGAAGAAATGATGAATCTATTGAAAGAAGATTCAGAGATAGTAGAGAAGCTTGTTTTGGTAGGAGAGAAGAAAAAAGTTCAGGGTCTTAGCGTATGAAGAAAAGAGAATTCAAAGCGGGTAGAGTTTCTTTAAAATTAATCTCTAAGGATTGTTTGAATGAGAGAGTAGAAAGTTTTTGGAATTGTTATGAGGAAATGAATTCCAGAGAGAAGAGAGAGACGGTCAAAGAACTACTTTCGACTCTCCACAAAAGCCGAAAGCAAAGTGAAGAAATGACAATGAAATTAGGAAAGTTGTTAGAGAGAGAAATAGAGATAGAAAAGAAACTGAGAATGATCGGTGAAAGGATGAGGGGTTGAAGTCCTTTCATCCATTTTAGTTAGAATTAGAACCCCGAATTTTTCCCTCCAATTTCCTCCATTTTCCTCACCCTGGAACTACCCTTAAAAATCCTGAATTCAGTTTTCGAAAGAAGAATAGCTTTTGAATTAAAGGATGCAGAAAGAAACTTCTCT
KOK=        87
KK=  633631  LL=  634530  Z=    5.12  JJ=  633481  DL=   900
A===      111      112      113      114      121      123      124      131      132      133      134      141      143      144      211      213      214      223      224      231      233      234      243      244      313      314      323      333      334      343      413      433
B===      222      122      422      322      212      412      312      242      142      442      342      232      432      332      221      421      321      411      311      241      441      341      431      331      424      324      414      444      344      434      423      443
RRR=   40.091   13.240    8.079    1.132   -0.402   -0.285   -0.071   -0.187    2.775    3.298    5.305    0.041    0.203   -2.244    2.336    1.755    0.132   13.530   -0.515    2.775    0.002   13.725   -0.214   -0.817   -0.093    6.945    1.891    0.518    6.124   19.337    0.452    1.038
X1==    5.833    6.467    2.017    0.944   -0.552    1.829   -0.441   -0.765    1.829    2.646    1.370    1.580   -0.334    1.816    1.453    1.829    0.172    2.932   -0.554    1.829   -0.229    5.326    0.407   -0.602    0.782    2.222    0.668    0.358    2.230    5.230   -0.334    1.230
X2==    6.873    2.047    4.005    1.200    0.728   -0.156    0.161    0.245    1.518    1.247    3.872    0.026   -0.608   -1.236    1.608    0.960    0.771    4.615    0.930    1.518   -0.009    2.577   -0.526    1.358   -0.119    3.126    2.829    1.448    2.746    3.697   -1.354    0.844
CD1=       15       17        5        4        3        5        2        1        5        4        3        5        1        4        7        5        3        7        2        5        1        8        2        1        2        4        2        1        3        6        1        2
CD2=       22       10       11        5        7        3        3        4        6        4        7        3        1        0        9        5        4       11        4        6        2        5        1        3        2        6        6        3        4        5        0        2
TGTAAAAAAATCTGAACGAATCTGCGTCGCCGGACCGCGCTTTCAACTCCAATCGATAAACTGTATGAAAGAAACGTAATGCGATATTTCGTTTTTAGTTTTAATTTAGAACGCGATCCAATAGAGAGCGTTCTGCTAAGTTAAAACTCGATCCGTCGAGCGACGTAAAACGCGACCTATCCGCGCCCGGAAACTCAACGTCTTGCTTCTATTGGTACTCGACGGGGAGTGAGATTTGAGTTTAGGAGGCGTTTTACTAAGTTCAAGCGCGACCCGAAAAATTCAGCGAATGCCACTCTAAGGATCGGCATTCAGGAACGATGCATTGAGCTCCGGAAGTGAGATGTTGAGTTTGAAAGACTCTACTGAGTTCTTCTGCTTTTCAATCGCTTTCGCATTGGATTATACAGAAATTATGTTAAACGGCATTTTGTGATGAATATTCGATACTCAGTTTTATTGAAATCAGTAGTTGAACGTAAATTCGGTCGTGAGAAATCAGTTTTATCCTAGGTAATTTTTTCGTAAAAAAATAGATGTGGGAACTCTCACAAATCGTGGATTTACCAGTTACACTTTGAAAATTGTGGGAACTACTATGAAATACAAAAAGAATTATCGTCTAGTCAGATTTTTGCATAAGCCCTGTTTTGCGGTAATAATCAAAATTTAAATCTATTCTAACTTGAGTTTGGTTGAGAAAGGATTTTCCCAAAGTATGAATTCCTACAATTTTAGAATTTGTTTATAAAATCGTGAAATGCGGTAGTTCCCACATTTTAAAAATCGGTTTGTAAAGTTTAGATCAATTTTTTTCAGAAAACGAATCATGGCCGTTTACATTCGTTATAAGTAAGTTCGTTTTTTGGGATTTGATATACCCTGTTTTTTAGTACCAGT
KOK=        88
KK=  635161  LL=  636150  Z=    6.71  JJ=  634981  DL=   990
A===      111      112      113      114      121      123      124      131      132      133      134      141      143      144      211      213      214      223      224      231      233      234      243      244      313      314      323      333      334      343      413      433
B===      222      122      422      322      212      412      312      242      142      442      342      232      432      332      221      421      321      411      311      241      441      341      431      331      424      324      414      444      344      434      423      443
RRR=   69.693    0.252   -0.185   16.611    3.767    3.458   -0.947    1.538   -0.283    0.086    0.102   -0.985   -0.206   -0.076    5.718    1.352    2.417   31.329   15.230    0.022    5.238   33.109   -2.412   -4.525   -0.032   -1.367    0.081   -0.244    4.233   -1.048    0.241    0.149
X1==    8.764   -0.863    1.516    4.616    1.619    5.617    1.488   -1.393   -0.460    0.132    0.177   -1.355    0.177    0.220    2.859    0.755    0.865    5.609    3.255    0.755    2.472    8.132    2.597    4.620    0.132    1.177    0.675   -0.393    1.627    2.627   -0.823   -0.373
X2==    7.952   -0.292   -0.122    3.598    2.327    0.616   -0.636   -1.104    0.616    0.653    0.576    0.727   -1.161   -0.347    2.000    1.790    2.795    5.585    4.679    0.029    2.119    4.071   -0.929   -0.980   -0.239   -1.161    0.119    0.622    2.601   -0.399   -0.293   -0.399
CD1=       22        4        4        8       10       12        5        0        2        1        1        0        1        1       13        4        4       15       10        4        4       10        4        6        1        2        2        0        2        3        0        0
CD2=       43        9        4       12       17        4        2        2        4        2        2        6        0        1       16        6        8       10        9        3        3        5        0        0        1        0        1        1        3        0        1        0
ACTTGAAAACTTTTCAAAGTATATTTAAAAATTATAATGTTTTAATTTATCTTCGATTTTTTGCGATCGGAATGGGGATTTCAATAGTAACTTTAATTTTAAATTCATCCTTTCAAATCATGGGAGTGGATCTTTCCGAATTTAAGTATCTATTTTTTTCTTTTCTGCCTTTATTCTTAAAAGATTATATCCAAACTTTAATCGCGAATGGTATTTTATTTGGAATTTTGGGTTTACTCATTACAACGGCTTTTAATACAGAGGATAAAGACCAAACGTCTTTTCAACAAAACTCAGTAGATCAGTTTGCTAAAAAAGAAAATACGATTCAATCAAAAATTTTAAATTATAAAAATATAATTTTTAAAACTAAACTACAAGCTACACTGTCGAACGAAAATCCTACAAGTAAAAGAAGATTTTTCTTTTCTAAAGAACTTTTGGTTTTTGGAATTTTTATCTTTCTTCTTTGGTGTCATTCTATTATCGTTTATCCGCAGTTATATGGGGAATTTTTTTTCTATCGATTTGGGTTTTTGCGTTTTTTTCTATTTTTACTAACGGATCAAATTCATCCTAGGATCCCGCAGTCAATCGCGCTTACAATTTTATGTATATGTGTCCTTTTTCATGCTATTGTATTGATCAAAAATAAAGAATTTATAAAACTTATATTTTTACTTTTTGTTTGTATTTTTCTTGTCTATTTTCATTCTTTGGGAAGTTTGCTCGGTATATTTATTGTTACATTAGCTTATCTTTTTACTCGAATATTCGAAAATCAAATTATTTTGCCAAATATAGAAATAAAAAAAGTATTTGAAAAGCCAAATCGAACTCGAACGTTTTTATTTCTTTTATTCCTTCTTTTTTTAATTTATTTTTATTTTTCGGAAAATGGAATCGGAATTTTTATCGTTTCTTTCGCTTGTTTAACCGTATTCTTATTTAGGAATATCAAAGTTTCAATGTTGATCGGATCGATTTCTT
KOK=        89
KK=    1382  LL=    2461  Z=    7.92  JJ=    1382  DL=  1080
A===      111      112      113      114      121      123      124      131      132      133      134      141      143      144      211      213      214      223      224      231      233      234      243      244      313      314      323      333      334      343      413      433
B===      222      122      422      322      212      412      312      242      142      442      342      232      432      332      221      421      321      411      311      241      441      341      431      331      424      324      414      444      344      434      423      443
RRR=   93.571    6.478   -0.063    5.475   -2.271   -2.228    1.020    0.509   -0.888   -1.596    0.637   29.641    0.028    0.634    0.002   -1.457    3.320   14.698    7.113    2.488    1.434   30.425   -1.887    4.724    0.231    1.944    2.209   -0.678   -0.260    0.163    1.501   -0.260
X1==   10.128    2.482   -0.450    2.004    1.403   -0.608    1.141    0.768   -0.608   -1.019    0.966    5.060   -0.024    0.977    0.323    1.125    2.301    3.615    3.091    1.703    1.732    5.502   -1.072    1.759   -1.019    2.948    2.667    1.611    0.614   -0.386    0.966    0.614
X2==    9.239    2.610    0.140    2.731   -1.619    3.666    0.894    0.663    1.461    1.566    0.660    5.857   -1.127    0.649    0.007   -1.295    1.443    4.066    2.301    1.461    0.828    5.530    1.760    2.686   -0.227    0.660    0.828   -0.421   -0.424   -0.424    1.553   -0.424
CD1=       34       15        2        6       12        2        5        4        2        0        2       11        1        2        9        5        7       10        9        6        3        7        0        3        0        4        4        2        1        0        2        1
CD2=       41       18        4        9        5       10        5        5        6        3        2       15        0        2       10        1        6       10        7        6        2        7        3        4        1        2        2        0        0        0        3        0
AATCTTCTTTCATTTAAAAAAGATGAACAAACACAGATTCGATTTTCTAACCTTCATTTTTAAGAAGACGAATTTTTTCTCTAAATTGTGATCCAGCGAATTTTATTTTCTGTTTGGAGATGAACAAATCCTATTTGTTCTGTCTTCGGAATATTTCGTCTAAAAACTTTTTCGTTTTAAAATAAGCTCTATGATTGAATTTTATTTTGAAAAATTTTTTCTTCAATTTAATTTCCCAAAAGTTAGAAAATAAATTTTTTTAAATTTTTGGAATTGGAAAATATACAAAAAATATCTACGTCACTAAAATCATTTACGAGAAAGATTATAGATCAATCTTCTTCGGGTAGTAAAGGAGAAATGAAATACGCAATGAATTCCAATTTACCAGTAGTTCCAGATTTTGATAGATAGAAAATGTTTGGTTCTCGATTGTTTTTAAACTTTTTCCTCGAATAGCAGCAATTTGGTGATTAGACATACCTTAGAAGTAAAAGTGCAATTTCTTTTTCTTTATCGGAGAGGTCCCATTCTTCAATTGTCTTTGAAGAGACTCCCAGAAAGATTGATTGGTTTGAACTAAAAATTGATTTTTATTTTTGAGTCCTTCGATCATTATTTTAGCAGATTCAATATCCGTTTTTGTGTTTCAAATTTTTGAAATAAAATAAATTCCTATAATAGATAACAGACCGAATGCTGCTTCGATCGTAGTAAATAAGCCTGAGATCTTTTCTATCCAATTAATATCAAATGCGAAGGTTAAAACTTCTTCATGATCCAAGTAAAATTAAAAAGATATACATCGAAAAAAAAATAAAATCGTCTTTCTTGTGGAAACCAAAATTTCATTTTTACCTTCTAAAGAAAATTTTATTCATACAATTGTTGAATAGAGCCTAAAATTTTAATAGTAGATTCAATTGTAAATGATTTGATAGAAATTCTATAAAATGAATTTTTAATATACCTGCATTTTTCTCGTTTAAGTTTCATTCGTGTATTTTTTGTAAAAGATTGTTATTTTTCAGATTTTATAAAATTCGTTTCTCTAAAGTTTTAAAACTCGTTTACAAAAAA
KOK=        90
KK=    5792  LL=    6121  Z=    5.34  JJ=    5582  DL=   330
A===      111      112      113      114      121      123      124      131      132      133      134      141      143      144      211      213      214      223      224      231      233      234      243      244      313      314      323      333      334      343      413      433
B===      222      122      422      322      212      412      312      242      142      442      342      232      432      332      221      421      321      411      311      241      441      341      431      331      424      324      414      444      344      434      423      443
RRR=    2.676    4.086   -0.010   -0.812   -0.974    8.589   -2.208   -0.117   -2.561   -0.172   -0.243   15.376   -0.247   -0.175   -0.106    0.974   -2.561    7.505    0.970   53.627    0.185    4.035   -0.678   -0.172    0.185    0.185    0.185    0.034   -0.134   -0.368   -0.243   -0.134
X1==    1.120    3.770    0.089    0.876   -0.899    3.081   -1.061    1.089   -0.919   -0.356   -0.428    3.775    0.572    0.487    0.435   -0.919    2.788    4.073   -1.065    8.081   -0.360    1.569   -0.431    0.482   -0.356   -0.428   -0.360   -0.139   -0.167    1.833   -0.428   -0.167
X2==    2.389    1.084   -0.107   -0.927    1.084    2.788    2.081   -0.107    2.788    0.482    0.569    4.073   -0.431   -0.360   -0.245   -1.061   -0.919    1.843   -0.911    6.636   -0.513    2.572    1.572   -0.356   -0.518   -0.431   -0.513   -0.241    0.799   -0.201    0.569    0.799
CD1=        4        8        1        2        1        4        0        2        0        0        0        5        1        1        3        0        4        5        0        9        0        2        0        1        0        0        0        0        0        2        0        0
CD2=        6        4        1        0        4        4        3        1        4        1        1        5        0        0        2        0        0        3        0        8        0        3        2        0        0        0        0        0        1        0        1        1
AATGCAACAAATTCATGAATCTATTCACATGGCTGATCGAATCGCTCTATTTTTCATGTTTTCTGTAATTTCGATTATCGCCGTAAGAACTCTTCATGGATCGATTGAAGAAAAGAACGAATTGATACAAGAAATTCATCATAGAGTTAGAAATAATCTTCAGGTTCTTTCCGGTTTAGTAGAAATGCATAGTGATTCTGATCAAGGGAATCTTAGGAATATATTATCTGATTTTCAAAATCGTATATTAGCAATATCTGAAGTTCATAATTATTTATATAAGTCCGAAAATTATTTCGACATAGATTTTTCAGAAGTGATTGAAAGAAT
KOK=        91
KK=    9662  LL=   10441  Z=    6.29  JJ=    9542  DL=   780
A===      111      112      113      114      121      123      124      131      132      133      134      141      143      144      211      213      214      223      224      231      233      234      243      244      313      314      323      333      334      343      413      433
B===      222      122      422      322      212      412      312      242      142      442      342      232      432      332      221      421      321      411      311      241      441      341      431      331      424      324      414      444      344      434      423      443
RRR=   54.314    0.529   -0.696   31.716    0.036    2.825    0.825   -0.005   -1.033    1.308   -0.217    0.612    2.515   -0.276    0.614   -0.068    4.165    8.623    3.576    0.023    0.022    0.614    0.187   18.655   -0.531   -0.093    0.060    0.116    0.689    0.881    9.548    0.318
X1==    8.128    0.727   -0.628    5.789   -0.234    2.052    1.523    0.114   -0.750    1.148    0.915    1.797    3.839   -0.282    0.247   -0.050    3.410    3.760    2.443   -0.050    0.044    0.745   -0.175    4.557    1.148   -0.060    0.044    0.607    0.510    2.510    2.864   -0.490
X2==    6.682    0.727    1.109    5.478   -0.155    1.377    0.542   -0.044    1.377    1.140   -0.238    0.340    0.655    0.979    2.492    1.377    1.221    2.293    1.464   -0.453    0.503    0.823   -1.067    4.094   -0.462    1.548    1.351    0.191    1.351    0.351    3.334   -0.649
CD1=       20        6        1       11        4        5        5        2        1        2        2        5        5        1        5        2        8        8        7        2        1        2        1        7        2        1        1        1        1        3        4        0
CD2=       22        7        5       11        5        5        3        3        5        3        1        3        2        2       11        5        4        6        4        2        2        2        0        5        1        3        3        1        2        1        5        0
AAAGAAATTTCGGACAGACTTTATAGCAAAGTTTGGAGTTCTAAAATCTGCGACGCGGTTTATAAAAAACGCCGCTGGAGAATGATTCAATTTGGATTGATCACATTTTGTTTGCGTTTTTTTCTAGCTCGATTGTTTGGTTGGCTTTTTTTGAAAACCGAGAAGCTGAGCTTGCACGTAATGAGCTTCAGTTTTGGGTTCAGGAGCAAATTTATGGAACGACCGTAGAAGCTGAATCCAAAGTTCAAGATAAGATTTATAGTCAAGAAACAATGAAAAAAAATCCAGTTTCTTTAGATGTGGATACTTTAATTGAAGCTTCTTTAGATCGTAGATAACGTAAGATATATTAAAAAATTCTAAACCTTAAAATAGATTTAAGAATGGCTTTTACTTTTTAATTACAGCGTGCTTTAAAAATTTAATGTTGTCTTATCAAAAAAACTAAGTTGTAAGAATTGTCCAAGTTTTAAGACAGATTTATATATTGAGTTCACGTTAAGTTAGAATCTAAAGTCTTTAGTCTCATTAGATCTACATAAGTAATACTTATGGGCTTGGTTTCCACTTGACCTGTATTTCCCCTAGGTAGACTCTTAGCCAGGAGTCTTAAATCCTATGGAAAAAGAAATCCGCAAACGGTTGGATCGGGTTAAAGAGAAGGGTCATCAAAGATTAACTGTACTTCTCATTCCTCACGGTTTCGATAAATCCTTTCATTTTCAAATATCGGTTTTTACGATTTTTTTCTTTTTAGTCTTTTGATTTCCATTTTAGGAA
KOK=        92
KK=   20762  LL=   21511  Z=    6.61  JJ=   20642  DL=   750
A===      111      112      113      114      121      123      124      131      132      133      134      141      143      144      211      213      214      223      224      231      233      234      243      244      313      314      323      333      334      343      413      433
B===      222      122      422      322      212      412      312      242      142      442      342      232      432      332      221      421      321      411      311      241      441      341      431      331      424      324      414      444      344      434      423      443
RRR=   21.808    2.133    0.839   27.657    1.197    1.747   -0.340    0.180   -1.862    0.503    6.228   -1.914   -0.590    5.384   -2.050   -1.484    1.388   44.632    2.912    0.225   -0.056    6.540   -0.137   -1.377   -0.084    6.514   29.413   -1.393    4.400    0.808    1.444   -0.157
X1==    3.768    0.734    1.898    8.069   -0.865    4.781    0.422   -0.819    2.005    1.519    4.670   -0.942   -1.205    3.494   -0.865   -1.466    0.422    5.657    1.170    0.616   -0.209    2.251   -0.322    1.189   -0.254    2.991    7.037   -0.750    2.163   -0.837   -1.205    0.163
X2==    5.787    2.905    0.442    3.428   -1.384    0.365   -0.806   -0.219   -0.929    0.331    1.334    2.032    0.490    1.541    2.368    1.012    3.292    7.890    2.489    0.365    0.269    2.905    0.427   -1.158    0.331    2.178    4.180    1.859    2.035   -0.965   -1.198   -0.965
CD1=       11        5        5       15        2        9        3        1        5        3        7        1        0        6        2        0        3       10        4        3        1        4        1        3        1        5        9        0        3        0        0        1
CD2=       14        9        3        7        1        3        1        2        1        2        3        5        2        3        8        4        7       15        6        3        2        5        2        0        2        4        7        3        3        0        0        0
CGAGCCGTAGAGACTTTCATTCTCTGCAAGAAAAAACAAGAATCGGTTTCGGAAGAAGTGATTTTAGTTTTAGATTCTTTTCAATCTTGGAACGAGATCGAACTCACTGGTCTTCTCAATGCTTCTTCTTATTTTCCTGAAATATTAAACGAAACTAGATCAGAACAAACGATTCGATCTCTTTTAGAGCAATTTAAACAAAGGATCGTAGAGATTCCTATTCGATGACTTCCTTTGCAGAACCTAAAGTAATTTACCAAGAAGCTAATCCATACGGAACGTTTACAGCGTATTTAGAAGACGACGGAAGAACCGTTTACCTTTATCTTCAAGCGGAACAAAATCCGGAATTTGGAATCAAATCCGTGTGGGTTTGTAATCGAACTGAAGCTCCCGAAAAAAGAAGTATTGAGGATCTTTCTAACGGCTTGGCTCCGATTCTTCTTCGCACTGAAGTGAACGAATCAAAACCTCACCCTGCTTTAGAAGAAAAAGATATTTATTTTATTTGGACGGAAGAAGGGGACGGAGTCGCTCTTTTTTACAAAGAAAACTTGATCGCTTTTCTTCCTCCTTGGTCTGGAATCAAAGGATTTCATGGATATTCTATTCATGCTAAAGTAGAGGCACTTACAGCGTATCCTTTGGGCAATTCAGAGTTTGGAATTATCCCGAATCGTGTAAATGTTTCTAGAGACTTTTGGGAGGCTCGTTCTAAATCAGGAGTGTGGAAGGAAATTCAGGAAAAAA
KOK=        93
KK=   24152  LL=   25231  Z=    5.40  JJ=   24122  DL=  1080
A===      111      112      113      114      121      123      124      131      132      133      134      141      143      144      211      213      214      223      224      231      233      234      243      244      313      314      323      333      334      343      413      433
B===      222      122      422      322      212      412      312      242      142      442      342      232      432      332      221      421      321      411      311      241      441      341      431      331      424      324      414      444      344      434      423      443
RRR=   16.232    0.068    2.706    5.142    0.813   -5.892   -0.014   -1.943    1.061    0.300    0.646    1.700    0.818   -0.103    1.929    0.021    6.677   37.956   20.365   28.234    0.410    2.588    0.300   22.513   -0.031   11.683   23.953    0.754   19.055   -0.000    0.098   -0.176
X1==    6.742    0.071    2.361    1.808    0.852   -1.742    1.288   -0.843    0.593   -0.455   -1.379    1.808   -0.646   -0.174    2.024    0.009    2.889    6.707    4.087    4.679   -0.269    1.147   -0.457    5.209   -0.455    2.285    7.632   -0.686    3.176    0.176    0.087    0.176
X2==    2.408    0.953    1.146    2.845    0.953    3.382   -0.011    2.306    1.790   -0.660   -0.468    0.941   -1.265    0.592    0.953    2.321    2.311    5.659    4.982    6.035   -1.521    2.257   -0.658    4.322    0.068    5.113    3.138   -1.100    5.999   -0.001    1.126   -1.001
CD1=       27        7        8        8        9        0        6        2        4        1        0        8        1        2       12        3        9       13       10       11        1        3        1        9        1        5       10        0        4        1        2        1
CD2=       10        8        5        7        8       10        3        7        7        1        1        4        0        2        8        8        7       16       13       15        0        5        1        7        2        8        7        0        7        1        3        0
CCATTCGAGTACATTCTTTTAAAAAATGAAGTTCTCCTAGGTTAAAGTTTTTTCTGTTTTTCTTTTCTCCCACAAGAAACACAGCCAAAACCTCTTTTCCTCTGGAATAATTGAAAATCGGATATGTAAGTTGTACTCCTGAGTTATGTAGAAATTTGTAAACTGATTCTCGAATTCCAAGTCCATAGGCAAGATGTGTAGTGACCGTAACTTCCGTATTTGTCGCAAAATACTGCCATATTTCGGAGTTGGAAGAGATTCGAATGAAGTTGATGTTTTTCAGATCGGTTCTTGGAAATTTATCCGCAGGTATTAAGACTAAAATTTTAGAAATATCCAGAGCTTCTGAAACTTTTCTCATCATGTTGTTGATGGTAGCTCTCATAGAAATTGGAGCGCTGATCATAGCAGAAATTGTTTCCATAGCGGAGTGTAACTTTTGATTTCGTTTAAAACTCCAAGTATCTACAAGATTAGAAAGACGTCTGTTGATGGAACTCATTGTGTAAATGCTGGAACAAAGAAATAAAACATTAAATTCTTCCAAATACTTATCCGTTGCGATTGGATCGAATTTGAAAAATGCTCCTAACAAAAATAGATAACCTCCTGCTAATATAAGAATTAGATAAATGGAAGTGAGAGAAGAACTGAATGCGATCTGCACAGGAACAATAGAATAAGTAAAGGTTCCGTATATGATCAATGCGGGAAAGATTAGAAATGCAAATAAAATCATAAGTTTAGAAAAATCGGGAGAGATAAACTCTGAAAATTCTACAGAAACAAAAGGTAGAATGGAAATTGCACTGAATGCTAAGATCAGACTTAATTTCTTGAATAAACTCTGAATTGGAAAAAGATTTCGTATCGAGTCTGTTACAAGAAAGAAAATACAGATTACGGAGCTGAATAGTATAAAGTAAACTCCATTTGTGGCAAGTATTCCAAAGATATGAGGATCTGCTTTTTGTGTTCTACCCACAAAACCGGCGATCAAAGAAAAAATAATTTCTGGCGCAAACCAACGAGTGGGAAGTTCCTTTCCTCTAAGTCTGAAAGATATATTCAAAATTACGA
KOK=        94
KK=   27602  LL=   28531  Z=    6.64  JJ=   27542  DL=   930
A===      111      112      113      114      121      123      124      131      132      133      134      141      143      144      211      213      214      223      224      231      233      234      243      244      313      314      323      333      334      343      413      433
B===      222      122      422      322      212      412      312      242      142      442      342      232      432      332      221      421      321      411      311      241      441      341      431      331      424      324      414      444      344      434      423      443
RRR=   38.500    3.202    0.083    6.107   -0.132    0.343    1.199   -0.044   -1.406    4.091   10.678    0.315    0.705   -1.005   -0.596   -1.845   -1.531   29.516   20.598    2.430    6.523   16.104    1.624    0.220    0.040    8.459    8.221   -0.192    5.384   -0.005   -0.087    1.064
X1==    5.451    5.527    2.005    1.568   -0.228    1.777   -1.067   -1.052   -1.739    3.891    3.358    0.300   -0.525   -0.449    1.690    1.777    1.363    4.361    5.237    1.191    1.458    6.080    0.872    0.233    0.147    1.805    2.893   -0.180    1.798    0.846   -0.525   -1.058
X2==    7.064    0.579    0.041    3.895    0.579    0.193   -1.123    0.041    0.809    1.052    3.180    1.051   -1.342    2.240   -0.352   -1.038   -1.123    6.768    3.933    2.040    4.473    2.649    1.862    0.942    0.270    4.687    2.842    1.065    2.994   -0.006    0.165   -1.006
CD1=       15       16        6        5        4        6        1        1        0        7        6        3        1        1        8        6        5       11       12        5        4       10        3        2        2        4        6        1        3        2        1        0
CD2=       21        6        3       10        6        3        1        3        4        3        6        5        0        5        4        1        1       13        9        6        7        5        4        3        2        8        5        2        4        1        2        0
GAAGCGAAACATCCGAAAGAATATAACAAAGCATAGTCGCCATATTTGGTTCAATCATACCGGCGCCTTTTGCGATTCCGTAAATTGTTCCTTGTCCTGATTTCGTTTTAATATTTCGGAAAGAAATTTTTTTTCTAGTATCCGTTGTCATAATCGCCTCGGCGACTTCTTCCAAGTTGCCCGGTTTTAAAAGGGATTTCGCTTTTTTGCAAACTGGCAGAATGATTTCCATTTTCAGAGGAACTCCGATTACACCAGTAGACGAAGGAAGGACTAACGTTTCTTTGATACCAAGAGATTCTCCAATTATCTTACAAATTTCTCTTGAATTTTGAATTCCTTTTTCGCCAGTTGCAACGTTCGAGTTTTTAGAATTGATAACAATTGCCTGAAGAATTCCGGACCGAACGTGTTCTTTGCCAACAATCACTGGAGCTCCTGGAAAATTGTTTTTGGTAAACACAGCAGTCGCCTTACACGGGATTTCGGAATAAATAACTCCAAAATCCTTTGTATCGTCCTTGATACCGATATTAATTCCAAAAGATAAAAATCCTTTAGGCATGTGCATGAGTAGATCCCTTGAGCGAGTCGATTGGATCTATATTTAGAAAATTATCTCTGTCGAAAAGAATAAATTCAGGATGTTTCGGTCTGATAACGAGTGGGAATCGTAACTGAAAAAATGGTTCCACCTTCTGGATTATCAAAAACTTTAACGGAACCGTGGTGAAGACGAACGATATGTTTCACAATAGAAAGACCTAAACCGGTTCCACCTTCTTTTCGGGAACGATTTTTATCGACTCGGAAGAATCTTTCGAAAATTCTAATCTTGTCCTCATCTTGAATACCAATTCCCTGATCAATTACTTGAAATTGAACCTGATCCGATTTGATAGGTAAAATTTTGAGAGTAATCGTTTTTCC
KOK=        95
KK=   32972  LL=   33721  Z=    7.90  JJ=   32582  DL=   750
A===      111      112      113      114      121      123      124      131      132      133      134      141      143      144      211      213      214      223      224      231      233      234      243      244      313      314      323      333      334      343      413      433
B===      222      122      422      322      212      412      312      242      142      442      342      232      432      332      221      421      321      411      311      241      441      341      431      331      424      324      414      444      344      434      423      443
RRR=   34.161    1.790    1.247    9.013   -3.412    5.309   -0.255    0.237    0.986    1.225    0.017    5.117   -0.151   -0.966    1.081   -0.696    0.166   11.181    0.910    0.986   83.217   -0.193    1.455    2.174    1.157    2.218   -4.699   -1.090   -0.305   -0.191   -0.074    0.180
X1==    4.407    1.471    0.990    5.205    2.861    1.548   -0.222   -0.297    1.548    0.616   -0.176    1.174   -0.176    0.875    1.471    0.916   -0.882    3.947    1.673    1.548    9.220   -0.212    1.597    0.822   -1.146    2.586   -1.167    2.313   -0.629    0.371    0.745    0.371
X2==    7.752    1.217    1.259    1.731   -1.193    3.430    1.149   -0.799    0.637    1.989   -0.099    4.359    0.858   -1.104    0.735   -0.760   -0.188    2.833    0.544    0.637    9.026    0.911    0.911    2.644   -1.009    0.858    4.026   -0.471    0.485   -0.515   -0.099    0.485
CD1=       14        8        4       10       11        5        2        2        5        2        1        4        1        2        8        4        1        9        5        5       12        1        3        2        0        4        0        3        0        1        2        1
CD2=       21        7        4        5        2        7        4        1        3        3        1        9        2        0        6        1        2        6        3        3       10        2        2        4        0        2        5        0        1        0        1        1
CCCAGTCTTCCCGGTTGCATAGGATTGGTTCCCTCATCAGGACTGGGAAAATTTATAATAACAGAGTAATCCCAGACCGGTTCCTAGTGGGACAAGTCCGCCGAGCATTGCAAGCGATTGTCCTAAAACAGAAATGAATCCGATGGAAAGCGCGATTCCTACAAAGGTAAGAATCAAACCTAAAAAGAAAGAATAAGTTCTAAGATCGAAAGTTTCTTTTTTATAAAGTCCTGCTTTGATAATTTCGATTCTTTGTCTATACCACCAATAAAAAACAAAAAATAATAAGGCAGATCCGAATACGATTCCAAAAATAGGAACTAAGTAGAGAACTACTTTATAATCGGATCCGGAATTGGAACTTTGACTCTGAAGATGTTTCAGAATCAAATCCAGTGTTTCTAAGAGTTTAGCTTTTTCTTCTGGGTTCATCTTACAACGACTGCAGCTTTTTTATTTTCGGCTTTAGTCTTAAAGTAAGGAATTCTTTCTTCAATTCCAGGACGGTTGACTAAGGATTGATACCATTCTTCTTCTTGAAAACTTTCCTTTAAAAATGAACTACGTATTTCTTTTTGAAATAAGTTTTTAATAATCTTCATTGTTTTTACTTCCTTTATAATTGCAATATTAGAAAAATCTAATTTTCTATTAAAACTTATCCAGAAATTTGACGATTCACAATTTCATTTTATGTTTGAGTTCCCATATTATAGGATTTTCGGATCAGTTTTTAGAAAACGATTCAAA
KOK=        96
KK=   42692  LL=   43561  Z=    8.61  JJ=   42662  DL=   870
A===      111      112      113      114      121      123      124      131      132      133      134      141      143      144      211      213      214      223      224      231      233      234      243      244      313      314      323      333      334      343      413      433
B===      222      122      422      322      212      412      312      242      142      442      342      232      432      332      221      421      321      411      311      241      441      341      431      331      424      324      414      444      344      434      423      443
RRR=   53.730   14.321    3.237    0.688   -0.646   -0.676    1.044    3.047    0.205   -0.847   -1.897   24.149    0.681    1.497    0.096   -0.279    0.032   24.099   -0.588   -0.942   33.706    1.057    6.092    2.650    0.197    0.427    4.323    2.679   -1.009    0.372   -0.299   -0.177
X1==    7.127    3.761    1.140    2.043    0.337   -0.445   -0.946    1.806    0.778    2.130    1.477    4.139    2.353    1.662    0.337   -1.056    0.337    6.033   -0.558   -1.056    7.868    1.955    1.955    2.174    0.460    1.477    1.741    2.083   -0.832    0.168    0.601   -0.832
X2==    7.539    3.807    2.840    0.337   -1.916    1.520   -1.104    1.687    0.264   -0.397   -1.285    5.834    0.289    0.901    0.285    0.264    0.094    3.995    1.053    0.892    4.284    0.541    3.115    1.219    0.428    0.289    2.483    1.286    1.213    2.213   -0.498    0.213
CD1=       17       12        4        5        5        2        1        5        4        4        3        8        4        3        5        1        3       14        2        1       12        4        4        4        2        3        4        3        0        1        2        0
CD2=       25       14        8        4        1        5        1        6        3        1        0       14        2        3        6        3        3        8        4        4        6        2        5        3        2        2        4        2        2        3        1        1
CCCTTTGGAAATGAATTCTTCCAAAACAAATGGGAGAGCCTGTAAAAATGCAGAAGCTCCCACATTAATTCCTGCTTTTCCTTCCGCAAAAGCGTTCATTTTTTCACCTGCGATACAGGATTCTCTAATCTCAGAACTCCATTCGTTGTGAAGTAGATTTTGTCTACAATTGGCAGGGCACGGCTCTCCAAGAGAGACACCGATTTTACAGCGAGTTTTAATTTCTTTATCCAGGCAAACTTCCACGTTTAATGTACTAGGTCCCCACAATCTCTCATTTCGGGAGCATAAGGATTTCGAATTTTAGTTCCTTGGCTTACCCAAGTTTTATTTACCATAGGGCAGTAGAAACGATTGAAAACTCCTGTTCCCCCTGCAAGTTTTAGACTTTCCGCGAGGTTTTCAGAAAAAGAAGAATAGGCTTGGAAAAATTTTTCTACGTCTTGTGTTTCTTTATCTTTTAAGGAGTTTTGCATTTTTTCGGCTTGAGATTTTAATCCCCCATTTAAAGAAACGAGCTCTACTACATGAGCGATTAATTGATTCGTATCTGGAATTTTTTCTTCTTCCTTCATTAAAAATTTATGAATGGATTCGTTTTCCATAAGAATTTGTTGTAATATATCCTTTTCCTGTTCCGTCACAGCAGGGTCGGGTTTTTTACAGGACGAGAAAAAGGTAAGAATACTAATTATTAAGATTAAAAATTTTTTCATTTTTTCCAATCTCCAAAAAAGAAACATAAACTTAAGTCTATAATTCCTGAAAAAATCTTGGTGTAAATACGGAATCGTTTTCGATCTAAAAAATACGTTTCTTGAAAAAGAGTTTGTGGAATTTTCTGAAAGACGGTCTTATCTTTTCTAAGTA
KOK=        97
KK=   50342  LL=   50731  Z=    5.01  JJ=   50042  DL=   390
A===      111      112      113      114      121      123      124      131      132      133      134      141      143      144      211      213      214      223      224      231      233      234      243      244      313      314      323      333      334      343      413      433
B===      222      122      422      322      212      412      312      242      142      442      342      232      432      332      221      421      321      411      311      241      441      341      431      331      424      324      414      444      344      434      423      443
RRR=    2.434    0.251    0.456    3.348   -0.077    0.105    0.608    0.197    1.104    0.688    0.655    0.848    0.679   -0.026    0.181    3.037   -2.155   79.770    0.697    2.471    0.691    0.019    0.092   -2.222   -0.008    4.486    4.685    0.135    8.103   -0.342   -0.066    0.381
X1==    1.915   -0.180    0.157    1.177   -1.105    0.045    1.067    0.157   -0.955   -0.674    0.342    2.177   -0.658    0.357    2.596    2.045   -0.933    8.656    0.926    1.045   -0.764    0.254    1.254   -0.728    0.326    2.342    2.236    0.460    2.473    0.473    1.342   -0.527
X2==    1.271   -1.398    2.908    2.844    0.070    2.366    0.570    1.252   -1.156   -1.019    1.916    0.389   -1.032   -0.074    0.070    1.486    2.310    9.215    0.753    2.366   -0.905    0.073    0.073    3.051   -0.025    1.916    2.095    0.294    3.276   -0.724   -0.049   -0.724
CD1=        3        1        1        2        0        1        2        1        0        0        1        3        0        1        4        3        0       10        2        2        0        1        2        0        1        3        3        1        3        1        2        0
CD2=        4        0        5        5        2        4        2        3        0        0        3        2        0        1        2        3        4       11        2        4        0        1        1        4        1        3        3        1        4        0        1        0
GAAGATGAGTGTCTAGTCTTCTTCTTCCTATTTTGTCTCCGCCTGGTTTTGGTAAAAAAACCCTTCCAGTCATCGCAAGAATTGGACCTGCTAAGGTGACCGCACCTCGAATGCGAGAACAGAGTTCTTCGGGAAGTTGATTTTTTAGATTTCCATCGTGTTTAAAAATATAAGTTCCAGGTTCTTCTTCGGTGATTTCCATACCGAGATGACGAAGAACTTCCATAAGCATGAGTACGTCTGAGATTACAGGAATGTTGCTAATACGAACGGTTCCCGGAACCATACAGACCGCTCCTAACAATGGTAATGCCTCGTTTTTATTTCCTTGTGGAACCACGGTTCCATGAAGAGGGGTCTTTCCAATGATCTTAAAATACGAAGATCTCA
KOK=        98
KK=   51272  LL=   52441  Z=    6.26  JJ=   51242  DL=  1170
A===      111      112      113      114      121      123      124      131      132      133      134      141      143      144      211      213      214      223      224      231      233      234      243      244      313      314      323      333      334      343      413      433
B===      222      122      422      322      212      412      312      242      142      442      342      232      432      332      221      421      321      411      311      241      441      341      431      331      424      324      414      444      344      434      423      443
RRR=   34.193    6.381    2.075   13.800    1.198    8.076   -2.375    0.514   -0.090    0.494    2.838    0.699    0.031   -0.403    8.018    0.584    0.236   32.790   -3.212    3.428    0.262   11.743   -0.312    0.155    1.256    7.623   25.845    3.064   65.522    0.024    2.838   -0.072
X1==    5.828    2.003    2.314    3.810    0.772    3.666    3.910    0.573   -0.743   -0.507    2.090   -0.376   -0.729    0.310    2.003    0.911    0.431    6.950    3.025    0.911   -1.359    3.839    0.495    0.126   -1.289    5.613    6.806    1.098    7.497   -0.107    2.090   -0.107
X2==    5.867    3.186    0.897    3.622    1.552    2.203   -0.607    0.897    0.121   -0.975    1.358   -1.859   -0.043   -1.298    4.003    0.641    0.547    4.718   -1.062    3.764   -0.193    3.059   -0.631    1.226   -0.975    1.358    3.797    2.790    8.740   -0.226    1.358    0.670
CD1=       19       11        7       11        8       10       12        4        2        1        5        3        1        3       11        5        5       17       11        5        0        8        3        3        0       10       11        2        9        1        5        1
CD2=       22       14        6       10       10        8        2        6        4        1        4        0        2        0       16        5        4       12        1       11        2        6        1        3        1        4        8        5       11        1        4        2
CGATACTCATTCTTTTATTTGCGGGTCTATTATTCGGTTTAAAATTTCCGATTTTTATGATGAGTTTTTCTTTTCTTTCGGGAAAGATAGGACGTCATTCCGTTTGGGTTGCTGGTTTTTGTGGACTTTTATCCGAGTTGATTGGACCTCAGTTGTTTCCTTGGTATTGGGGAAACTTAGCGGCTGGAAATATAATTCTCGCGCAGAATGCGGAAATTACCGGAGTGTATGGTATCAGCTTTTTAGTATTCATAGTTTCTTATACTTTGTTTCAATCCAATCCTTGGCATTGGAAAGAAATTATACATTCTAAAGAAAAAAGAAAACAATATCTTCGCTTTGTTACGTTGCCCGCTCTTTTACTTTTAACATTTATTGTTTCAGGCATTTTTCTTTTTAAAAAATGGGAAAATGTAAAACCAGTTAAATCTTTAAATGTACTTATCGTTCAACCAGATGCTCCTTTGAGTTTTAGAGATGGAAGAGAAATTAAAGAATCCATTGAAGCTCTGATGGCTCGTATCGAAAAACTGACCGACGAAGGCGCAGTAAGGCTGGGAAAAAAACCGGATCTTATCGTATTGCCTGAGGCAGGGGTTCCGTTTTTTTCCGCCCACAAAACAGAAATAACTACGAAGGTTCGTAGAATGTATTGGGATCGATTTGATTCTTTGATGTTTTTACTTGCCAATCGATACAAAGCGAATGTATTTTTTAACGAAATTGACGCAGGATTTAAAGGAGCCCCTAGTCCTCGTAATTTAAGATATTATAATAATAATGTATTATATGATCCTAATGGAGATCGTAGAGATTCGTATCAAAAGAAATTTCTTTTGATGTTCGGAGAATATATGCCATTCGATTTTTTATATGAACTCAGTCAACAAACCGGAAGATTTGAGCCGGGACTGACTCATAATTTGATTCGATACTACACTCCTCGTTATTACACTCTCGCGGAAAAAGAAAAATCTCCGAAAGGCCGACATTTGGGATGGACGGATACGGAAACTTTCAATCACGAAGCGGTAAGATCGTATTACGAAACGACAAGAACGGAAGTTTCAGAAACCGGAAAGTTTCTTCCTTTGATTTGTTATGAGGTAATTCTTCCAGAGTTTGTTAGAGAATTTAGAACCGCTGGAAACCCAGAATTTATAGTAAATC
KOK=        99
KK=   58232  LL=   59071  Z=    6.77  JJ=   57962  DL=   840
A===      111      112      113      114      121      123      124      131      132      133      134      141      143      144      211      213      214      223      224      231      233      234      243      244      313      314      323      333      334      343      413      433
B===      222      122      422      322      212      412      312      242      142      442      342      232      432      332      221      421      321      411      311      241      441      341      431      331      424      324      414      444      344      434      423      443
RRR=   71.729    0.996    1.157    1.431   -1.335    7.625    0.024    0.157   -0.073   29.117    1.131    2.820    1.396   -0.279   -4.098    0.003   -1.850   15.442    5.126   -2.288   35.641    1.820   -2.844    0.561    0.070    0.086    1.485    0.835    0.559   -0.687   -1.647    0.346
X1==    6.976    0.681    0.607    3.104    2.426    2.847    0.046   -1.151   -0.037    8.035    0.324    2.504   -1.268    1.207    1.990   -0.037    1.227    4.446    4.055   -1.767    6.331    1.060    2.627    0.345   -0.521   -0.472    1.740    2.059   -0.897    1.103   -0.472    0.103
X2==   10.282    1.462    1.906    0.461   -0.550    2.678    0.519   -0.136    1.987    3.624    3.489    1.126   -1.101   -0.231   -2.059   -0.089   -1.508    3.474    1.264    1.295    5.630    1.717   -1.082    1.625   -0.135   -0.183    0.854    0.406   -0.623   -0.623    3.489    3.377
CD1=       21        7        4        8       11        8        3        1        3       12        2        7        0        3       10        3        5       11       10        0       10        3        5        2        1        1        4        3        0        2        1        1
CD2=       25        7        5        3        3        6        3        2        5        5        5        4        0        1        0        2        0        7        4        4        7        3        0        3        1        1        2        1        0        0        5        4
TTTTATAATTCTACCGGAAAGAATCGTTTTACCTTCTGGATTTAAAAGCGCCGCCGTTCTAAAATAACCTCCTGGAAAAGAATCGTTTCCTAAAAAACCCCCCGTATAAAAACGAAACTCTTTTGAGTTGATAGATCGAAATAGTTCCCATCTTTTACTGTATTTGTATACCTCATAGTTTGTAAGAAGATGCTCTAACCCACCGGTTCCCAGAAGTTCTTTCTTTTTACCGTCTTGGATCAAATAACCCCATACGGATTGAAACGAAAATGCCATATCGGCTTGAACAAAACCCCCAGGGTCTTTGACGGTATGTTTGCCACCAGAAAGAGAAACTCCTTGTTTTAAATCGGATTTAAAAGATAAGAATAATTTAATATTCTCTACATCTTGTTGAATTTCGATTCCTTCTGAATTTAGGGACATACGATTGTTTTCAATTTTGAGGTCGAATTTACCTTTTTCTGCGAATAATTCTTTAACGGAAAATTCTTTCGTAACAAATTTAGTACCTTCTCCCAAAGTATGTATCACTAAACTAATTCCACAGTTTTTAGTTCCGGGTCCTAAATTACTTATTAGAAAAGTTGCATAGATAAAAATCTTATCATCTCGATAGGAATAATTCCAGGCTTGAAAATAACCTTCCTGCGTATAAGGTTGAAAGGTATAATCTTTAAGAGAGGCTCTTTTTAGAGATGTGGAATCGTCTGCTTTGAGAGTTGAATACGATGCGAAAAAAAACAAAAATAAGAAGGTTTGAAATTTTAGAAGGGTCAAGATTGAATTTTTTTTCGAGTCGGCTTGGTGGAACATTCCGAAGATCCTTCGCTTAGGAAA
KOK=       100
KK=   63092  LL=   63991  Z=   11.55  JJ=   62942  DL=   900
A===      111      112      113      114      121      123      124      131      132      133      134      141      143      144      211      213      214      223      224      231      233      234      243      244      313      314      323      333      334      343      413      433
B===      222      122      422      322      212      412      312      242      142      442      342      232      432      332      221      421      321      411      311      241      441      341      431      331      424      324      414      444      344      434      423      443
RRR=   71.518    1.053   27.807   17.991    0.710   12.555   -0.151   -0.194   -0.048   -0.969    3.813   -0.271    1.239    1.239   -0.275   -0.412    0.123   28.981    6.583    0.740   18.376    2.501   -3.082    6.255   -0.602    0.364   11.023    0.311    0.619    0.195    0.023    0.654
X1==    8.846    1.262    4.133    6.457   -0.974    3.747   -1.026   -0.754    0.124    0.831    2.848    0.731   -1.037   -1.011    0.815   -0.480    0.831    7.969    2.373    3.143    3.677    1.314    2.992    2.267   -1.063   -1.037    3.677   -0.606    0.424    0.424   -0.066    1.424
X2==    8.084    0.835    6.728    2.786   -0.729    3.350    0.148    0.257   -0.388   -1.165    1.339   -0.371   -1.195   -1.226   -0.338    0.858    0.148    3.637    2.775    0.235    4.998    1.903   -1.030    2.759    0.566   -0.351    2.998   -0.514    1.459    0.459   -0.351    0.459
CD1=       21        8        8       11        3        9        1        1        3        2        4        3        0        0        7        2        4       19        8        8        6        3        5        4        0        0        6        0        1        1        1        2
CD2=       33        9       16        9        5        8        3        4        2        0        3        3        0        0        6        4        3        7        6        3        6        3        0        4        2        1        4        0        2        1        1        1
TCCTCAGTAGGAAAAAAAGAGGATATAATTTTTCTAACCGTTGTACCAGAATCTAAAACGAGTACTTTCAAATTTGTTTTTCTCTCAAGTTTATGTTTGAAATAGAAGTTTCAAAAATTTGAATATGTTTTTTTAATTCTTCGAAAATTTGTTTTAGATCTTGTATCATTTCTCCGTCCGGTTTTGTCCAAACAAGTTGTTGATTAGAATTCGTATTTAAACTCAAATAATAAATAGGAGAAGTTAATCTTGGATCGTTCGGAATTAAAGTAAAAGAACCAAAAATCGAAAACATGGCTTTGTAACTTTTTTCAAGATGTGTCAATTTATATATTCGAGGCCATTCTTCTAAATTAGATTCTAACTTCAAAAAAAAACCTTTGGAAAAAAAAGAAATCAAAGTTTCTGTTTGTTCGATTCTATTTTTGAATGAATCGGGCCCATTCATTTTTCCAACTCTTTTGCCTCGTTCCAAAGACGATCCATTTCTTTTAAATCGGATGTGTTCGGGTTTTTACCGCGTTCTTGGAGGACTTTTTCTATATATTGAAATCTTTTCTTAAATTTTGCATTTGCTTTTGTAAGCGCGGACTCGGAAGAAATTCCAAGGTGTCTTCCGAAATTTACTAAACTGAATAATAAATCTCCAAATTCTTCTTCGATACGAACTTGGTTGTCTTTGGAACGGTTCAATTCCGTAAGAAATTCTTCCATTTCTTCCTTAACTTTTTTTTGAACATCCGAAATATCGTTCCAATCAAATCCTACTTTGGCTGCTTTCTTTTGGTATTTTTCTGCTTTTAAAAGGGAAGAGAAATTTTCTGGAATGTTTGAGAAGATAGATGAATCTTTTGGATTCTTTTTTTCTTTATCTTTGATTTTTTCCCAGTTCTCTAAAAC
KOK=       101
KK=   64472  LL=   65491  Z=    6.15  JJ=   64322  DL=  1020
A===      111      112      113      114      121      123      124      131      132      133      134      141      143      144      211      213      214      223      224      231      233      234      243      244      313      314      323      333      334      343      413      433
B===      222      122      422      322      212      412      312      242      142      442      342      232      432      332      221      421      321      411      311      241      441      341      431      331      424      324      414      444      344      434      423      443
RRR=   75.912    9.234    0.377    6.394    0.639    1.037    0.676    0.098    3.783   -2.796    1.698    0.496    0.283    0.268    2.490   -3.423    1.677   14.741    9.185    6.086    0.387    9.098    0.008    0.783    4.093   -0.091   -1.573    3.337   15.442    0.002    1.251    3.355
X1==   10.631    2.718    1.058    1.866   -0.406    1.937   -1.069    0.275    1.333   -1.108    3.472   -0.496   -0.187   -0.176    1.677    1.937    0.752    6.194    3.906    1.333    0.657    6.314   -0.028    1.405    1.621   -0.187    5.562    1.100    5.110    0.110    2.557    1.110
X2==    7.141    3.398    0.356    3.427   -1.575    0.535   -0.632    0.356    2.838    2.525    0.489   -1.000   -1.516   -1.524    1.485   -1.767    2.231    2.380    2.352    4.565    0.590    1.441   -0.294    0.557    2.525    0.489   -0.283    3.033    3.022    0.022    0.489    3.022
CD1=       18        9        3        4        3        6        1        2        5        0        5        1        1        1        7        6        4       18       13        5        3       11        2        4        3        1       10        2        6        1        4        2
CD2=       36       16        6       13        3        4        2        6        8        6        3        3        0        0       11        0        7        5        5       11        2        3        1        2        6        3        1        4        4        1        3        4
AGTTCAAAAAAATAATACATTCCAGGCACTTTATGATACGTTCCAAAAGTCTTATCGTTTTTTCACTCATTTTGATTGCGGTCGCAAGTCGTTATCTTCCCCATCCGGCTAATTTTACGCCAATTCTTGCGATTTCTCTTTTTGCCGGGGCTCATTTTGCTTCTAAGAAGTTGTCTTTGTTTCTTCCCGTTTGCGCTCTTTTGATCAGTGATTTATTGATCGGGTTCCACGATCAAATGATTCCTGTTTATGGAATTTCTTTACTTCTGGTCGTAGCTGGATGGCGGTTGAGAATTTCTTCTTCCGTTTCTAAAATTGCACTTTGGTCTTTGAGTGGGTCGGTTCTTTTCTTTTTAGTTACTAACTTTTACGTGTGGCTTGCTGGATATTATTCTTACGATTTAAACGGGCTTGTTCAGTGTTTTATTATGGCCGTTCCGTTTTTTCAAAATTCTCTTTTAGGGGATTTATTTTATACGACCGTTCTTTTTGGTGGTTTTGCTTTGATTGAAAAAATCGGTTGGATGAAACTTTCAAACGTTCCTATTAAATAATACTTTTTTAAAACGAAATGCCTTCGACTTAAAATGATTAGTCGAGGGTGATTGATTGAATTCAATTTCTTTTTTTATAAAGAACTTGTCCCAAAACCTCAAAGAATTTTACACAATCATTCTTTAAAATTTTTAATAAAATTGCAGTAGTCCGTACATTTTTGTGAAACTCAATGCATGGCTTCTATGGTCGCTCTGTGAAACTCAGCGTCTCACTCCCCATGGGTCGTTCGACAGGTCGCATTTGACAATTTACGAACTTTCGAGCAGTCTAATTTCGTTCAATTTTCGTAGTAGTTTCCACATTGGACGGTTTGGGGACAAACTCAAACTCAAAATCTAATTTTTATTTTCTAAGTTCGTTTTTAAGGATTTTAATTTTTGTTTCGTGTGCAAACTTAAACTTTGTATTTCCTAAATAGACTTTCAATATTCGAAATTTGCCGTGTCAAAGGGTTTTATCTAG
KOK=       102
KK=   70802  LL=   71821  Z=    6.56  JJ=   70622  DL=  1020
A===      111      112      113      114      121      123      124      131      132      133      134      141      143      144      211      213      214      223      224      231      233      234      243      244      313      314      323      333      334      343      413      433
B===      222      122      422      322      212      412      312      242      142      442      342      232      432      332      221      421      321      411      311      241      441      341      431      331      424      324      414      444      344      434      423      443
RRR=   45.986    0.846    1.451    8.415    0.220   -0.112    0.839    0.461    1.240    0.080   -0.189   25.763    1.640    5.501    1.317    0.708   -0.265   12.534    8.003   13.837   18.820   15.720    0.025    0.324    0.441    0.270   -0.058    0.144    3.837   -0.056    0.048    1.928
X1==    7.300    0.888    3.160    2.193    1.383    2.889   -1.001   -0.850    2.309    1.074    1.351    3.633    1.351    2.548    2.372   -0.595    0.875    4.027    3.011    4.051    2.611    3.772    0.095   -0.483    0.287    0.503   -0.120   -0.163    3.979   -0.011   -0.344    0.986
X2==    6.299    0.952    0.459    3.837    0.159   -0.039   -0.838   -0.542    0.537    0.074   -0.140    7.092    1.214    2.159    0.556   -1.190   -0.303    3.112    2.658    3.416    7.208    4.167    0.267   -0.672    1.534    0.537    0.483   -0.882    0.964    4.925   -0.140    1.954
CD1=       16        6        7        5        7        8        1        1        7        3        3        7        3        4        9        2        4       12        9       10        6        7        2        1        2        2        2        1        5        1        1        2
CD2=       27        9        5       13        7        3        2        3        4        2        2       20        4        6        8        1        3        7        7        9       10        7        2        1        4        3        2        0        2        6        2        3
TAGGGCAAGAGATTTAAGATTAGCCCGCTGCCGGAATTGAACCGGCGACCTTTTCATTACGAGGGAAATGCTCTACCCCTGAGCTAAGCGGGCATTAGACTCGATCGAAAAAGGAAACTTTAACTTTCAAAAAAACGGAACTTTATGTCCGTTTTACGAAGATGTAACGTTAGGCGCATCTTTAATGCGTTACCTAAGTGCAAATTGTAAACTCAAAGTTTTTCTTTCTTCGATTTCTTAAATTCTTTTACCATCATTGCAGTAATACTGTCAAGATGTTTCACTTGATCTTTGAGTTCCGGTTTTTCGTGACGTGTGGAAAAAGAATAACAGGAATTTTTGACTCCTCTATCTTTCATCCACCAGTGCCTTCCGATTTCTCTTCTTTCTCGAGCGGGAAGGTTTCCTTCGTACATTTTGTATTCGTCTAGTTGGGCCGGAAAATTTCTTTCTTTAAGATAAAAGGCGTATGCGGAATGAAAATTCATAGCCGCATTTTGAATCAGCTCGTTGATATGAAGACAACCTAACGTTTTGTCCGCTGGAAAACGATTCATCAATTTTACGTAGGACATTTCTTCTCCTACTAAATAATCGTATGTTTTGATTGCGGCTGGACAAGTTTCATAAGGAACCCTTTTTTCTTCTACACCAGAGTTTACGATCTTCAATGTGGTGAGGTCTACTTCCAAATATAAAGTCATATCATGATAAGGATCGTATTGATTTACTTCTATAATACAAAACGGCGGAGATTCTTCCGGAAACCAATAATATCTACTTTCATAGTTTCTTTGAAAGTCGGTGTTTCGAAAACGAATCCTTTCTTTAAGTTCCTGTAACTTGCTCATTCAAACCTCTTATTTTAAAGAAACGTTTTCAATAAAACATTTTCCGTTTCTTTCAGGATCATCTTTTCACTAGACTCAATTCTCTAAAGAATTTTTCCGTTTATTTTCATTTGCTTTTTTAAGACTTTCAAATATCTTCGGTCCGGTCTTATGATTCATTCTTTCTTTT
KOK=       103
KK=   71912  LL=   72601  Z=    4.70  JJ=   71882  DL=   690
A===      111      112      113      114      121      123      124      131      132      133      134      141      143      144      211      213      214      223      224      231      233      234      243      244      313      314      323      333      334      343      413      433
B===      222      122      422      322      212      412      312      242      142      442      342      232      432      332      221      421      321      411      311      241      441      341      431      331      424      324      414      444      344      434      423      443
RRR=   15.044   -0.042    0.948   38.711    0.764   -0.790   -3.022    0.130   -0.637   -0.062    3.569   -2.857    0.297    0.101    3.001    0.339    0.170   13.684    3.911   11.801   -0.195   -0.156    1.032   10.085   -0.988   10.339   12.765    0.538    5.489   -0.746    3.852   -0.079
X1==    3.387    0.259    0.841    5.352    0.800    3.152    2.274   -0.637   -0.602    0.048    5.016    2.185   -0.268    0.916    0.800   -1.353   -0.300    3.248    2.362    3.903   -0.922   -0.234    1.556    3.274   -0.952    2.374    5.078   -0.487    1.333   -0.667    2.374   -0.667
X2==    4.441   -0.163    1.127    7.234    0.956   -0.251   -1.329   -0.203    1.059   -1.302    0.712   -1.307   -1.110    0.110    3.752   -0.251   -0.565    4.213    1.655    3.023    0.211    0.664    0.664    3.080    1.038    4.354    2.513   -1.105    4.118    1.118    1.622    0.118
CD1=       10        4        3       11        5        6        6        1        1        1        7        6        1        3        5        0        2        6        6        7        0        1        3        6        0        4        6        0        2        0        4        0
CD2=       11        3        4       11        5        2        0        2        4        0        2        0        0        1       10        2        1        9        4        7        2        2        2        4        3        6        5        0        5        2        3        1
CAATTGCTCGAAGAAAAGAATTGTTAAAAGAGTTAAAAAGTGAAGCTAAGTTTCCAGATAAAATCATTTCTTTTCCCGGAGACGTTTCTGATCTTTCTCAGCTCAAAAAGATTACAGAGGAATTCAGAAAAAAAGTTAGGCGTATCGATGGAATGATTCATAGCGCTGGAATTAGCATGCGTGGTCTTGCCAAAGAGACGGATATTAAAGTTTATGAAAATCTAATGAACATAAATTTTTATCCTTTGGTTCACTTATTCAAACTTTTAGAATCGGAACTGAGACAAAATCAAGGTCATTTTATTGCTGTATCTTCTTTGCAAGGAAGATTTGCAACTCAGTATCGTTCTGGTTATGCTGCGAGCAAACACGCAGTTCAGGCGTTTATGGATAGTATTCGACTGGAAACCTGCGAGAGTGGGATGCACGTTATGACGGTTTCTCCGGGTTATGTAAAAACGGATATTTCTTTGAAAGCTTTATCTGGAGACGGTTCCGCTTACGGAATTATGGATGAAGGAATTAAGAACGGACTTGCGACAGAAAAAGTGGCAACCATCATTTTGAAGGCCATTGAATCCAAAAAGAGAGACGTATACCCGTCTCAGTTCAGAGAGATGTTGGCTTATTGGATCAGTCGATTTTCTCCTTCTTTATTAGATCGACTTTTGAGAAATGCAAGAGTTACTT
KOK=       104
KK=   86042  LL=   87121  Z=    5.23  JJ=   85982  DL=  1080
A===      111      112      113      114      121      123      124      131      132      133      134      141      143      144      211      213      214      223      224      231      233      234      243      244      313      314      323      333      334      343      413      433
B===      222      122      422      322      212      412      312      242      142      442      342      232      432      332      221      421      321      411      311      241      441      341      431      331      424      324      414      444      344      434      423      443
RRR=   66.650    4.272    4.186    9.828    0.438    0.072   -0.823    0.413   -0.872    1.757    4.332    4.959    0.013    0.307    0.029   -0.872    0.007   30.371    7.785    0.414   12.817    1.977    0.892    6.129   -0.319   -2.258    6.108    4.660    2.116   -1.198   -0.799   -0.184
X1==    8.429    1.880    3.599    3.562    0.592    0.022    0.586    0.643    2.367   -1.245    1.975    1.797    0.361   -0.456   -1.125    2.367    0.003    4.644    2.287    0.608    4.373    0.337    1.137    2.709   -0.434   -0.445    2.765    1.191    2.182    1.182    1.168    0.182
X2==    7.907    2.273    1.163    2.759    0.740    3.304   -1.404    0.643   -0.368   -1.411    2.194    2.759    0.035   -0.673   -0.026   -0.368    2.288    6.539    3.403    0.681    2.931    5.864    0.785    2.263    0.736    5.071    2.209    3.913    0.970   -1.014   -0.684   -1.014
CD1=       25       10        9        9        7        3        4        4        7        0        4        6        2        1        3        7        3       11        7        4        7        2        3        5        1        1        5        2        3        2        3        1
CD2=       28       13        6        9        9       10        1        5        3        0        5        9        2        1        7        3        8       16       10        5        6       10        3        5        3        9        5        5        2        0        1        0
CCACGAGAGGATTTCTGACTTTTTTATAAATCCCTCCGCCTTTCATACGGACTCCCATAAACTGAACTAAAATTTCCCAAGTTCCAAAATGACCGGAAATTAAAACGACTCCTACACCTTCTTCGTTTGTTTTCTTTTCGATCTCCAAAGATTTCGGATCGTAAACTAAATAACGATCCATCCATTTTTGATTTAAACGAGGAGCAAATAAAGTGCCTGCGACTAAATTCCCGATATGAAGAATACTTTTCCAAACAAGTTCTTTCTTTTGTGATTCTGTATATTCCGGAAAAGCGTGGGAGATATTTTCGTATGCAATCCTTCTGTGTTTTCTTGCAAACGGATAAAGGAGAATCACAAGAAATTTTCCGTATAAAAGACACAAACGATACGGTAAAATTCGAAACGGAAGATAAAATAAATAAACAAAGATAAAAGCAGGTATATAACGAATCACGAGGACCCCGAAATTTTCTTTTCTTACAAATGGATTGGTTTCTATCCGGATTGACAAGCAAAAGAACAAGCAAATTTTTTTGAACTCAATGTATGAGTTCCTACATTTTTTAGTGAATCAAGATACATATAACTAACTTTGCAAGTTTATTACTGATATAAAAATTAATTACTGTGAGTTTTAATCTTGAGCTGTTTCGATACAGAATATTGAGAATTCTGTTATATAGATCTGGGTAGGCAGATTTTTTGGAATGTGGGAACTACTGCATTATTTTTGAATTTACTGTTAATCTGTCAAATTGTGGGAACTCTTGCGCTCTTAAAAAATTCTATGTCAACACGAAGTTTTACAAAGGAAAAAAATCTGCCTTTAAAAATGTAGCTCCGAGGGTTGACCGCAAAGGGTAGTTTCTAAATTCTGGAATTTGGATTTTTATTTTTTTGCGAACTTATCTTTGGTCTAAAGAAAAATCTTGTACTCGAAAGAACCCATGGACAATCTGAAAACCTCTGTACATGAAATTTATCTTTCTCTTTCTGGAGAAGGAATTTCAACCGGCATTCCTACTATATTTGTTCGAATGGCGGGATGTTCTCTTCGTTGTGGAATGACTGTCGGAA
KOK=       105
KK=   87242  LL=   88231  Z=    7.33  JJ=   87182  DL=   990
A===      111      112      113      114      121      123      124      131      132      133      134      141      143      144      211      213      214      223      224      231      233      234      243      244      313      314      323      333      334      343      413      433
B===      222      122      422      322      212      412      312      242      142      442      342      232      432      332      221      421      321      411      311      241      441      341      431      331      424      324      414      444      344      434      423      443
RRR=   22.471    9.779   15.020   16.533   -3.002   -1.038   -0.305    1.883    0.767   -0.089    3.644    1.117    1.022    0.106   -0.635    0.097    1.028   35.872    2.246    2.663   -0.035   28.562    0.769   10.425   -0.089    4.338   26.929   -0.318   10.939   -0.067   -0.596    0.023
X1==    4.752    3.255    2.593    3.750    1.955    2.180   -0.852   -1.838    1.045    0.065    3.288    0.633   -0.802   -0.307   -0.211   -0.090    2.874    4.648    2.494    1.045   -0.610    6.936   -1.448    5.003    0.065    1.243    6.098   -0.095    6.048    0.670    1.243   -0.227
X2==    4.728    3.004    5.793    4.409   -1.535   -0.476    0.358   -1.024    0.734   -1.361    1.108    1.766   -1.274   -0.345    3.004   -1.081    0.358    7.718    0.901    2.548    0.058    4.118   -0.531    2.084   -1.361    3.490    4.416    3.347    1.809   -0.101   -0.480   -0.101
CD1=       17       13        8       11       10        7        2        0        5        2        7        5        1        2        5        3        9       11        8        5        1       12        0       10        2        4       10        1        8        2        4        1
CD2=       13       10       12        9        1        2        3        1        4        0        3        5        0        1       10        1        3       16        4        7        2        7        1        4        0        6        8        5        3        1        1        1
CGGGAGGAGAACCTCTGGAAGGAAGAAATAGAGAATTTAGCATCACTTTAGGAAACGAAATTTTTAGAATTAGAAATTCTTCCGGTTTCTATCCAAGACCCAGGGTAGAAACCAACGGAGCCGAGTCGATCGAAGGAATGGATCAATTCGTTTTTACGTTGGATTATAAACTTCCTGGTTCCGGAATGGAAGACCGAATGAATTTGAAAAACTTGGAAATTTATAAGGAAAGAAAAAATCCTTTGGACGAGATTAAATTTGTGATTCGAGATAAAAATGATTTCGAAAGATGTTTAGAAATAATCGAAAAACACGCGTTAGTTGGAAATCTCTTGGCGTCCCCAGTTCAAGGAGAATTATCTCCTGAAATTCTTGCCGAATGGATAAAATATTCTCTTGGTTCAGGACTTAGACTTTCAATACAAACTCATAAATATATCTGGGGCGATCAAAGGGGAGTTTAGTTGGAAGAAGTTTTACAGCTCAGCCTAGACTTTGAACCCAAATCAAGTTCTGGTTATCGAGGGGATTTTTGTTACTTAACGAATTCTCCCGAATCCGGAATCGGAAAGATCGTTTCTTCTGCTGAAGGTAAATTTACGATTGAATTCTCCGTTTCTCAAACAAAAAAGACAGTTTCTGAAAATTCTACTTACTTGAGAATTCTTCCGAGTTACCCATCTTCGCTTCGAAATGTGGAAGAGTATTCTAGTTTAATGAACTTAGCGCTCACGGCCTACGAATTAAAACTCACTCACGCATTTGATAAACTTTCGGCTCTTTCTAATTCGAGGACGAGACTTCTTCCACATCAGATCGAATCCACATATATCGTAGTCAATAGTTTACGTCCTCGTTTTATTCTCGCAGACGAAGTTGGTTTAGGAAAGACGATCGAAGCCGCTTTAGTTATGAAGGAACTTATCTTCCGAAGGGGATATAAAAAAGTTTTGATCGTCGCACCTTCTCCTTTGTTGGTTCAGTGGCAAC
KOK=       106
KK=   88292  LL=   89371  Z=    4.66  JJ=   88202  DL=  1080
A===      111      112      113      114      121      123      124      131      132      133      134      141      143      144      211      213      214      223      224      231      233      234      243      244      313      314      323      333      334      343      413      433
B===      222      122      422      322      212      412      312      242      142      442      342      232      432      332      221      421      321      411      311      241      441      341      431      331      424      324      414      444      344      434      423      443
RRR=   36.359   10.577    0.285   19.907   -0.210    0.143   -0.689    0.120   -0.022   -0.258    6.900   -0.526    0.925    1.288   -0.121    0.965    1.101   52.547    8.457    4.341   -0.067   16.377   -0.160    6.293   -2.805    2.288    3.562    4.497   12.752    1.244    0.217   -0.028
X1==    6.040    3.195    0.846    5.943   -0.391    5.562    0.428    0.357   -0.840   -0.648    4.636   -0.885   -0.806    1.563   -0.032   -0.840    3.903    9.320    2.457    1.828   -0.463    4.583    0.127    1.991   -1.380    0.555    1.135    2.166    3.035    1.035   -0.806    0.035
X2==    6.020    3.310    0.336    3.350    0.537    0.026   -1.612    0.336    0.026    0.398    1.488    0.594   -1.148    0.824    3.773   -1.149    0.282    5.638    3.443    2.375    0.145    3.573   -1.256    3.161    2.033    4.125    3.139    2.076    4.202    1.202   -0.269   -0.798
CD1=       28       17        6       18        7       14        5        5        2        1        9        3        1        5        8        2       12       19        8        7        1        8        2        5        0        3        3        3        4        2        1        1
CD2=       16       12        3        7        6        3        0        3        3        2        3        3        0        2       13        1        3       14        9        7        2        6        0        5        4        6        6        3        5        2        1        0
CAGACGGAGAAAAGAATTGGAGAAATTTTCAACACGTAATCACTTCTATCGACTTTATTAAAAATCCAAAATATGCCGAAGAAATTCTAAAAACAAAATGGGACATCGTAATTTTCGACGAAGCCCACAGGTTGAGAAGAGACTATCACAAAATCACTCGCGCCTATCTATTTGCTGAAAAAATTTCTAAAAAATGCGAATGCCTCTTGCTTTTAACAGCGACGCCGTTTCGTGGAAAATTAGAAGAACTTTATTATCTAATGCATCTCATTGATCCGAATATTTTAGGTCCTTATCATACGTTCGTAAATGATTATATTCTAGGAAACAAAGCGGATCTCAAAGATAAAATTTCCAAGGTCTTGTTACGAAGGAGAAAGGTCGAAGTAGGTGGATTTACAAAACGGTTTGCCAAAACCGTTCGAATAGAGTTGTCTTCGGTCGAAAGGGAATTTTACGAAGAAACGACCAATTATGTCAGAAGAGAATACAATCTGGCGATGAGAACTCAAAACCGTGCAATCGGATTTGTGATGATCGTATTCCAAAAACTTTTGGATTCTTCTGTATTTGCGTTATTATCAGCGCTTACAAAAAGAAAATTTCTTTTGGAAAATAAGTTTCATCATATTCAAAAAATAGAATCTAATTTAGAAGAATGGGATTTGGACGAGACCGAAGATGTAGAAGAATTTGTTTCCGGTTTGGATGAATCGGTTCAACTAGATCTTCAAAGTTTAAAAAGAGAGCTTCTTTCCCTCAATCGATTGATACTTTTAGGAAAAAAGATCAAAGAAGATAAAAAATCCATTAAATTGAAAGAAACGATTCTTAAACTTCAAAAAGAGGGACATTCAAAATTTATTATATTTACTCAGTTTAGAACCACCCAGGATTTTTTAGCCTCGGTTCTTTCTGATTTTCAAGTTACTTTGTTTCACGGTTCTTTGAGTGCTGACGCAAAGGAAAAAGCGATTGTAGAATTTAAAACAAAAACGGAAATTTTAATCTGTACTGAAGCTGGAGGAGAAGGAAGAAATCTTCAATTTGCAAACGTTCTTTTTAATTACGATCTTCCTT
KOK=       107
KK=   93632  LL=   94471  Z=    4.86  JJ=   93482  DL=   840
A===      111      112      113      114      121      123      124      131      132      133      134      141      143      144      211      213      214      223      224      231      233      234      243      244      313      314      323      333      334      343      413      433
B===      222      122      422      322      212      412      312      242      142      442      342      232      432      332      221      421      321      411      311      241      441      341      431      331      424      324      414      444      344      434      423      443
RRR=   61.720    3.321   -0.964    5.573    1.275   -0.091   -0.010    0.134    0.049    1.021   -0.269    1.238    0.198    0.007    0.889   -0.090    6.982   24.721    2.248   -0.732   -0.300   26.407   -0.296    0.560   -0.723   -6.063    9.331   -0.857    7.966   -0.128   -0.854    0.649
X1==    8.700    2.466   -0.801    3.694    2.905    1.364    0.477   -0.117   -0.743    1.171    1.537   -1.848   -1.134    0.031    2.027   -0.040    3.322    5.083    1.754   -1.445    0.214    6.209   -0.189    3.064   -0.829   -1.134    6.214   -0.317    1.514   -0.486   -0.244    0.514
X2==    7.094    1.347    1.203    1.509    0.439   -0.067   -0.020   -1.149   -0.067    0.872   -0.175   -0.670   -0.175    0.225    0.439    2.225    2.102    4.863    1.282    0.506   -1.399    4.253    1.564    0.183    0.872    5.348    1.502    2.707    5.263    0.263    3.507    1.263
CD1=       26       11        1       10       12        4        4        2        1        2        3        0        0        2       10        2        9        9        6        0        1        8        1        6        0        0        7        0        2        0        1        1
CD2=       20        8        5        4        6        3        2        1        3        3        1        1        1        1        6        7        5       12        4        4        0        6        3        1        3        7        4        4        6        1        5        2
CTTTTTGATAAGGTAACTTCGGAAAAAATAAAATGAATATTCATAAAACTGCATTTATTCACCCTCTGGCGACGGCGATCGGTCTTGTAGAAATGGGGCCTTATTCTTCTCTTTGGCCTGGAACGGTAGTTCGCGCGGATATGAACCAAATTGTTTTGGGCAAAGGGGTAAACATTCAAGACAATTCTACTCTTCATACCGATTCAAGCCGAGGAATTACGATAGGGGATTATACATTAGTCGGTCATAATACTATGTTACACGGATGTAAAATCGGAAGGGGTTGTCTAATCGGAATCGGAAGTATCGTTTTAGACGAGGCTGAAATTGGGGATGGTGCTATGATAACCGCTGGTTGTATGATTCGAGGTGGAAAAAAAATTCCTCCTGGAGCGATGGTTATACAAAAAAACGGAGAATTAAAAATTTTAGAAGGAAAATCAAAACCCATTTTAAGTGTAGCGGGTTGTTTAGAATATATTGCTCTTTCTGATCGATTCCGAAAAGGAATTTTTGGACCGTTTACTCCGGAAGAAGAAATCGAATTTCAAAATCAAGCAAAAACGGTTTTAAAAGAAATGGGAATTCCTTTTAAAGAATAAAGAAGTCATTTGGATCTAGAATAAACTACTCAGGCTATATAATAAAGTATCTAGTGCTCCTGTATTGAAACAAGGTTTTGCAATGAAAATTTGCGGTAATCGATTTTATATGGGTTAATAAAAAATGAAAGTAATTGTTTTTGCATTTTTAAGTAAAAATCTGTTTTATTTTTAAAATCGAATCAAATATTTTATAGTCTTTATATTTTTTATTAAATAAAGTTTTATATATTATAAT
KOK=       108
KK=  100022  LL=  100891  Z=    4.87  JJ=   99722  DL=   870
A===      111      112      113      114      121      123      124      131      132      133      134      141      143      144      211      213      214      223      224      231      233      234      243      244      313      314      323      333      334      343      413      433
B===      222      122      422      322      212      412      312      242      142      442      342      232      432      332      221      421      321      411      311      241      441      341      431      331      424      324      414      444      344      434      423      443
RRR=   38.152    6.589    2.532   10.547   -0.157    0.040    0.622    0.358   -0.072    1.244    2.955   29.017    2.310   -0.259    0.110    0.375   -0.306   10.778   -1.113    1.187   -0.089    8.774    2.597   15.007   -2.834   -0.107    0.488    0.237    2.914    0.344    1.404   -0.906
X1==    5.934    6.155    3.410    3.147    0.103    0.180    1.043    0.266    0.180    2.114    2.391    5.149    0.624   -1.075    0.103    0.180   -0.260    3.091    2.214    1.408    0.379    2.278    0.553    2.560   -1.215   -0.259   -0.433    0.173    2.268    0.268   -1.143    1.268
X2==    6.430    1.071    0.743    3.352   -1.529    0.222    0.596    1.349   -0.398    0.588    1.236    5.636    3.701    0.241    1.071    2.084    1.181    3.487   -0.503    0.843   -0.234    3.852    4.693    5.861    2.333    0.414   -1.128    1.367    1.285    1.285   -1.229   -0.715
CD1=       17       18        8        7        5        3        4        3        3        4        4       10        2        0        5        3        2        8        6        5        2        4        2        4        0        1        1        1        3        1        0        2
CD2=       21        8        4        9        2        3        4        5        2        2        3       13        6        2        8        6        5        8        2        4        1        6        7        9        4        2        0        2        2        2        0        0
CATCCATTCCTACATATACTTTTCTTTTCATTACGTTCCTTCTGTCGGTTTTCTTGTTTTGTGGTAAATGCAAATCTTGCATCTAACCCACGGTTTTCAAGCCCAGAAGGGGCGCCATTTTGTCTAAATAACGTGAATTCAACGTAAAGAATTCATGGTTCATTTTTCTAAAAAAAGTTGCGATCTCGATTTCTAAAATGTGGGAACTCCCGCAATCATGATTTTACGAACAAATTCTAAAATTGTAGTAACTCGTACTTTTAGAAAATTCTTTCTCGTTTTCTTATGCTGAATTTGCGTTATTTAAAAAGAATTCTCTGAGCTTTTTACCCAAATTTAAATCGAGTTGTTCTATGAATTCAATTTCGAAATGGTTTCTAGAAATAAAAAAGCCGATCTCCACGATCGGCTTTTGAACTTTTTAAAAGATTAGTGTTTATTGATCAGAATGCGAAAGAAAGTAAAACCTTAAATCTTGTAAAAATATCTGCTGCAGAAAACCCAAACAATAATAGAAGAAAGAAAAATCCAGATCCAAAGATGACCCTGTTCATCAAAGTATCATATTTAAGATGCATAAAATACCCGAGAACTAAGGAAGCTTTTGCAGTTGCTACCGCCATTGCTATGATTACGTTCATCGCACCGAAGTCGATACCCGCAACCCAAACGGTGACAAATGTAAAGAAAATCAAAGTAGCAAAAATTAGAGAATAAGTTTTAACAGAAATGACATGGTGCGAACCGTGGCTTTCTTCTTTGTGAGCCTCTTTAGTAGGACTACTTTTTAATTTTTCTTGGCCTTTTAGAACTACTTCTTGAAGAAACTTTCCTAATTTGTTGTCTTTGTTTCTTTCGATAAAGTCTTGG
KOK=       109
KK=  120092  LL=  120421  Z=    5.68  JJ=  119702  DL=   330
A===      111      112      113      114      121      123      124      131      132      133      134      141      143      144      211      213      214      223      224      231      233      234      243      244      313      314      323      333      334      343      413      433
B===      222      122      422      322      212      412      312      242      142      442      342      232      432      332      221      421      321      411      311      241      441      341      431      331      424      324      414      444      344      434      423      443
RRR=    3.616   -0.842    5.127   42.487   -1.196    0.960   -0.675    0.407   -0.776    0.317    0.317   -0.299   -0.404    0.141    0.289    0.092    3.726    7.840   -0.007   11.669    0.317    0.624   -0.241    0.659   -0.368    3.277    0.604   -0.201    1.172    0.102    0.317   -0.252
X1==    1.879    0.553    2.295    5.330    1.422    1.106   -0.850    0.295   -0.894   -0.462   -0.439   -0.670    0.561    0.582    0.553    0.106    2.150    3.673   -0.077    3.106   -0.586    1.442   -0.558    0.470    0.538    2.561    0.414   -0.303    0.712   -0.288   -0.439    0.712
X2==    1.925   -1.522    2.234    7.971   -0.841    0.868    0.794    1.377    0.868   -0.685   -0.720    0.447   -0.720    0.242    0.522    0.868    1.733    2.135    0.090    3.757   -0.540    0.432    0.432    1.403   -0.685    1.280    1.460    0.663    1.646   -0.354   -0.720   -0.354
CD1=        3        2        3        6        3        2        0        1        0        0        0        0        1        1        2        1        3        5        1        4        0        2        0        1        1        3        1        0        1        0        0        1
CD2=        6        0        4       11        1        2        2        3        2        0        0        2        0        1        3        2        3        3        1        5        0        1        1        2        0        2        2        1        2        0        0        0
AGCCAGCATAGTAAGCCGCTTGTTTAGCTGAAGAAAATCTTTTACAATCACCCATGTAACTCATAATCGCCAAAGAAGTAATCATTCCAATTCCAGGCATAGACATGATCGTCTGAACATAGGCTTTGTTTTTTTTGAGAGCTTCTTGAATTTCTTCTTCTATGAGTTTTAGATTTAGTTCGACTAAATCTAAAACTTTTAATATTCTTCCTGCTTCCTTTTTGTATCGATCGGAAAGTAAAGTCACAGAAGCTTCTCTAGATACTTTTGTTCGTAAGTGTTTTTTGGTGATCTGAGTCAAACCGGCTTGGGTGAATAAACTATGAAGCC
KOK=       110
KK=  124172  LL=  124471  Z=    5.63  JJ=  123302  DL=   300
A===      111      112      113      114      121      123      124      131      132      133      134      141      143      144      211      213      214      223      224      231      233      234      243      244      313      314      323      333      334      343      413      433
B===      222      122      422      322      212      412      312      242      142      442      342      232      432      332      221      421      321      411      311      241      441      341      431      331      424      324      414      444      344      434      423      443
RRR=   28.252   -0.756   -0.038    0.118    0.535   -0.032   -1.225   -0.038    0.007   -0.181    0.429   38.577   -0.291   -0.311   -0.070    0.355    0.008    3.266    0.155    0.084    1.788    0.113   -0.217    1.124    0.113   -0.727    0.113    0.016    0.016    0.016    0.429   -0.121
X1==    5.789    1.483    0.300   -0.667    0.753   -0.826    1.213    0.300    0.174   -0.294    0.720    5.333    0.720    0.733   -0.705    0.174   -0.787    1.025    1.072    2.174    2.653   -0.330   -0.330    0.685   -0.294   -0.280   -0.347   -0.123   -0.118   -0.118    0.720    0.882
X2==    4.881   -0.510   -0.128   -0.177    0.709    0.039   -1.010   -0.128    0.039    0.615    0.596    7.233   -0.404   -0.424    0.100    2.039   -0.010    3.185    0.144    0.039    0.674   -0.342    0.658    1.641   -0.385    2.596   -0.326   -0.130   -0.137   -0.137    0.596   -0.137
CD1=        9        4        1        0        3        0        2        1        1        0        1        6        1        1        1        1        0        2        2        3        3        0        0        1        0        0        0        0        0        0        1        1
CD2=       12        2        1        1        4        1        0        1        1        1        1        9        0        0        3        3        1        4        1        1        1        0        1        2        0        3        0        0        0        0        1        0
TGGTCAGGATATTCTAAATTAAGATTGTCTAGAAGAGTATTTCGTGCATTTGTATCAAACACTCTGCTGAGTACAATGACGTCCTGATTTTTTGTAAATTTTGATTTTCCAAGAAGCTCCGCCCTTTTTTCTTCTTCCCAATATCCAAAATATATATCTTCTTTTGAATATAAAAAAAGATTATAACTGAGAATATTTAAATCTATTTCTGACTTTGGTAAAAGGGTCTTTCTAGTTGAATTGATGTTCTCTAATTCAAAATTTAAATTCTTATGTGAAAATGAAATATACATTAAAAAT
KOK=       111
KK=  128672  LL=  129691  Z=    6.22  JJ=  128642  DL=  1020
A===      111      112      113      114      121      123      124      131      132      133      134      141      143      144      211      213      214      223      224      231      233      234      243      244      313      314      323      333      334      343      413      433
B===      222      122      422      322      212      412      312      242      142      442      342      232      432      332      221      421      321      411      311      241      441      341      431      331      424      324      414      444      344      434      423      443
RRR=   40.838    2.710    1.174    2.104   -0.150   42.824    0.030   -1.517   -0.397    4.209   35.442    2.756   -0.091    3.304    0.864    7.931   -0.619    0.048    1.177    1.265    6.531   -0.052   -0.035    6.484    1.953   -0.856    2.320   -4.457   -0.244    1.155    0.174    8.820
X1==    6.598    3.419    3.751    0.669    1.547    6.424   -0.048   -1.080    0.589    3.186    4.584    1.859    0.125    2.277    2.483    2.923   -1.198    3.829    0.940    0.589    2.984   -0.692    0.026    2.103   -1.340   -0.618    0.798   -1.067   -0.155    1.704    0.125    3.562
X2==    6.190    0.792    0.313    3.144   -0.097    6.667   -0.630    1.404   -0.675    1.321    7.732    1.483   -0.730    1.451    0.348    2.714    0.517    0.013    1.253    2.149    2.189    0.075   -1.385    3.083   -1.457    1.386    2.908    4.176    1.577    0.678    1.386    2.476
CD1=       18       12        9        4        8       14        3        1        4        6        8        6        2        5       10        8        1       10        5        4        6        1        2        5        0        1        3        0        1        3        2        5
CD2=       20        7        4        9        5       15        2        6        2        4       13        6        1        4        6        8        4        3        5        7        5        2        0        6        0        4        6        6        3        2        4        4
AGCGGCTTTAAATCTATTTCTTTTTGGAAGATCCCATTCTGGTGGAACCGGTTTTACATCAAATTTAGAGGCAACTTTATCAAAATAGGGATCCAAATAATCTCTGTTAAACGGAGCTGGCCAGCGAGGATCTTCAAAAACCTTATGATCGGGACGGATATGAATATTCGCGTAGATCAAGGAACCTCCGCCTAAACCGGAGGCGGTTACGGTTCCGAGTCCACTAAAAAAATTGAGTTCGTATAAACCCAAAGACTTTTTCTTTTTGGGATAACGCCAGAGAAGATTGTCTATTTTACGTACGTCCCTTGGAAAATCTCCGGGAGAATATTTTTTTCCTCTTTCTAATACTAAAACCCTTTGGCCTTTTTCTGAAAGTCTTAAGGCGCTGATGGAACCACCAAATCCAGAGCCAATAACGATTGCATCGTAACGAGTATTATCTTTTGACATATTTTCCTGTAAAATAAAATTATAAATTTATAAAATTCAAAATTCTTTAATATCGATTTAAAGACTGTAGTATAAATGGATATACGTCCTTGTAGGCGTCTTTTCCAAATATACAATCTATGTGCCCGTAGTCAGGTATTACGTGACGTCTGTACTGATTTGGGTTAAATCGATCGATTAGTTTTTTGTAGGTTGTTTCTGTACTTTCTGGGAGATAACAACGATTTTGCGCTCCGTGAATGAACGTGATTGGTAGATTGAGCCGATCCAAATGGGGAACGTAAACGTCTTGTCCTTCTGAATTTACTACCTTATGAGCGCGGATCATCTTAGATAAATGTTCAAACGCTTTGATGTTTGAAACTCCGAACATTTCTCCCAAACCGTAACGATAGGTTTCTTCATTCAAATTTTCTAATCTATAGAGACTACCGTAAAGAAAGGAGATTCTTCTACTGACCGGGTTTACGTCGTGAGAAAAAAGGGACTGAGGTTGTAACGCTAAAACGCTGTTAAAAAATCGATCCAACCAATCGTCGTGATTGCTCGTATACGCGGTCATATCTT
KOK=       112
KK=  137042  LL=  138241  Z=    5.16  JJ=  137042  DL=  1200
A===      111      112      113      114      121      123      124      131      132      133      134      141      143      144      211      213      214      223      224      231      233      234      243      244      313      314      323      333      334      343      413      433
B===      222      122      422      322      212      412      312      242      142      442      342      232      432      332      221      421      321      411      311      241      441      341      431      331      424      324      414      444      344      434      423      443
RRR=   31.078   10.626    1.000   32.641    0.713    0.874   -0.811   -0.132    1.231    0.207    0.444   -2.073   -0.115   -3.992    6.232   -0.435    5.631   24.413   26.876    1.275   -1.121   12.741    0.263   29.688    0.066    1.527   20.632    0.831   16.305   -0.319   -1.999    0.697
X1==    6.863    3.384    0.602    5.678    0.712    3.501    1.055   -0.568   -1.744   -0.221    0.286   -1.485   -1.285    3.328    2.238   -1.744    1.565    4.056    5.099    1.753   -1.124    4.187    2.622    5.355   -0.221    1.856    4.250    1.478    3.314    0.314   -1.285   -0.686
X2==    4.528    3.140    1.661    5.749    1.002    0.250   -0.769    0.233   -0.706   -0.939    1.556    1.396    0.090   -1.200    2.784    0.250    3.599    6.019    5.270    0.727    0.998    3.043    0.100    5.544   -0.299    0.823    4.854    0.563    4.920   -1.016    1.556   -1.016
CD1=       25       16        4       15        9        9        6        2        0        1        2        1        0        7       13        0        7       10       14        6        0        7        5       10        1        4        6        2        4        1        0        0
CD2=       21       17        8       14       11        5        2        5        3        1        4        6        2        0       16        5       10       17       13        6        4        6        2        8        2        3       10        2        6        0        4        0
TTGTTGCTAAAAGCACTCGAATTCTGGTTGCAGAGGATAATGAAACGAATTGTCTTTTGATCGAAAGAGCTCTTAAAAAATTAGGATATGATCCGACGGTAGTGCATAACGGTAGGGAAGTAATTGAAAGAATGCAGTTGGAAGCTTTTGATATAATTCTTATGGATATTCATATGCCGGAAGTGGATGGAATTGAAGCTACAAAATGGATTCGTTCAAAAAATCAAAATTCGGAATTTCCTATTATCATCGCTTTGACAGCGGATGCAATTGAAAGTAGTAAAGAAAAATATATTTCTAAAGGAATGAATGATTGTTTAACTAAACCTTTGGATTTGCCAATTCTTAAAAGTACTCTTGATTTATGGTCTAATCGAGTAGACGTCTCTCATTGGAAATTGTAAGTAGCAATTTTATTGAGTGTAAATTTTACGTAAAAAAATTTTGAATTCTCTTTCGTCGTAAATATATGTTCAAAAAATTTTTTGCTTTCTGTAGATCATTTTATCTGCACTTTTAAACTTTCAATTTAATAGGAGTTCAATTCTAAATTCGGTTCTTTTAAGGACATAAAAGAGTTTAGATCTTTCAGATCAATATTTCCACCGGAAAGGGTTGTGATCTTGTCCAATCCTGAAAAAACCATTTCAAAAACTTTGTATCGAAATTTATCTAAAAAAATCAAACCTTGAGGTGCAGAAGCGTATAGTTTTTTCTCTTCCAGTAATTTTTTAAAGAGTTTTACTCCTAGAAAAGATCTAGAATCATAATTTTCTAATATTCTAAAGGTATCATTTAAAGAAGCCAAATTGTCTTTGGGGATTTGAGCGCTTTTTAGAAAATTTAACATTCTGGTAATTATAAAAAGAGAATAAATATCTTCCCTATCAAAATGTTCGGAGGGAATTGCCATGGAAGTTAACCTTGCAAGAAAAATGTCCGATTCGTTTCTTTCCGGAAAATTAGATGCAATCGGAGAATTTGGAGTCAGATAAAAAAGAGAGGCCCCCATTAAAACTGGCTGTCCCGCGTTAAATTGAAGAGTTTGAATCATGGATTCCAAAGTTTCCATCGGAAGTCCGAGAATTTGATAAGAGGTAATTTGGAATCCAAGCTTAAATCCTTCTTGAACGATCTGAATATATTTTTCGACCGTATGAGGTCTTTTGGTTGTTTCTCGAACGAGTTTATCAGAACTGA
KOK=       113
KK=  150092  LL=  150871  Z=    8.52  JJ=  150062  DL=   780
A===      111      112      113      114      121      123      124      131      132      133      134      141      143      144      211      213      214      223      224      231      233      234      243      244      313      314      323      333      334      343      413      433
B===      222      122      422      322      212      412      312      242      142      442      342      232      432      332      221      421      321      411      311      241      441      341      431      331      424      324      414      444      344      434      423      443
RRR=   61.905    2.707    0.794   10.673   -3.615    0.546    0.025    0.208   -1.234   -3.459    9.779    1.708   -0.023    2.327   -0.542    0.520    1.119    7.074    0.032   24.993    2.455   55.422   -0.453    0.090    1.362   -1.450    0.088   -1.613    7.238    0.336    0.045    0.047
X1==    8.804    1.323    0.458    3.169   -1.389    0.281   -0.401    1.024    1.544   -1.275    2.600    0.943    0.261    2.509    0.419   -0.350    0.840    3.489   -0.083    5.331    0.632    6.672    1.451   -0.326   -1.275   -0.518   -0.254    2.191    3.162    1.162   -0.518    0.162
X2==    7.031    2.046    1.734    3.368    2.602    1.944   -0.063    0.204   -0.799    2.713    3.761    1.811   -0.087    0.927   -1.293   -1.485    1.333    2.028   -0.382    4.688    3.887    8.307   -0.312   -0.276   -1.068    2.799   -0.348   -0.736    2.289    0.289   -0.087    0.289
CD1=       28        8        4        9        2        3        2        5        5        0        5        5        2        5        6        2        4        7        2       11        2        9        3        1        0        1        1        3        4        2        1        1
CD2=       14        7        4        6        8        5        2        2        1        4        5        4        1        2        1        0        4        6        2        9        6       11        1        1        0        4        1        0        3        1        1        1
AAGTGACTTCCGTTGCTGGCAAAAACTACGAAGAAACCAGAGCTAAAATCATCGAGAACTACAACAAAATCACCGAAGAAATCAAAAACAAAATCCCTGAAGGTCAAATCGAAGCCGTAAAAGCAAAAATCAACGAAGTGGCAGAGGCGATTAAAAATACTACTGCTGGAAAGGCTACCGTTTCTAAATAAGAATCGTAACTTTCTCTCTCGGGCGGGATCTTAACCCGCCTGAATCCTTTCTTATCTTTTCAAATTTACTCTTGGTTTTAAATTCAATTTTTCGTTGTAGTTCTGACTTTATAAATATATTCATAAAATAGAATATGATTGAGAATATTAAAAATCGGAACGATTTAAAACGCCCCCTCGTTTTTGCACATCGAGGTTTTAGCGGAGAATTTCCGGAAAATACTATGATTGCGTTTCAAAAGGCGATTCACGAGAAAGCGGATCTGATCGAATTGGACGTAACCCTTTCCGAGGATAGGGAAATTGTGGTCATTCACGATGACGATTTAGATCGAACTACAAAATGGGTAGGAAGTGTTCGTAAGTTTGAAGCAAAAATACTAGGTGAGCTCGACGCCGGTTCATGGTTTGCACGAAAATTTAAAAAAGAAAAAATCCCTTTTTTAAAAGACGTATTACGTTTGGTTCAAAAATCCAAGACCGATTTAAATATCGAAATTAAATCAACCGCACTTGATTCTCACGTAAATGAAAATTCTATCGAATTGAAAGTCTTACATTTGATTCGTAGATTTCAAATGTTTCATCG
KOK=       114
KK=  151442  LL=  152311  Z=    5.01  JJ=  151322  DL=   870
A===      111      112      113      114      121      123      124      131      132      133      134      141      143      144      211      213      214      223      224      231      233      234      243      244      313      314      323      333      334      343      413      433
B===      222      122      422      322      212      412      312      242      142      442      342      232      432      332      221      421      321      411      311      241      441      341      431      331      424      324      414      444      344      434      423      443
RRR=   33.406    1.482    3.151    6.920    0.009   12.869    5.477    0.259    2.073    1.589    6.026    1.225    0.059   -0.298    0.343    1.194   -0.111   35.001    0.528    9.102   -1.107    0.871    0.871   10.760    0.064    0.371   -0.074    0.487    0.142    0.389    1.014    0.142
X1==    6.100    1.761    1.103    2.521    1.310    3.259    2.749   -0.218    1.415    0.693    4.426    1.177   -0.175    0.797    0.408    1.415    0.247    6.792   -0.591    1.415    7.208    0.532    0.532    3.195   -0.211   -1.096    0.481    0.347    0.370   -0.630    0.745    0.370
X2==    5.476    0.842    2.856    2.745    0.007    3.949    1.993   -1.189    1.465    2.292    1.362    1.041   -0.338   -0.374    0.842    0.844   -0.449    5.153   -0.894    6.434   -0.154    1.639    1.639    3.367   -0.302   -0.338   -0.154    1.405    0.383   -0.617    1.362    0.383
CD1=       17        9        4        6        8        8        7        2        5        2        6        4        1        2        6        5        3       15        2        5       10        2        2        5        1        0        2        1        1        0        2        1
CD2=       21        8        8        8        6        9        6        1        5        4        3        5        1        1        8        4        2       10        1       13        1        3        3        5        1        1        1        2        1        0        3        1
CTTCGATCAGATTTCTGTGTGAAATAGATGTTTGACGACCTTCATAGAATCAAAAATCCATTTTATAAGATTCACTTTAAAATTAAACTTCTCAGTGAAATGCCGTTATACGATTTTCATTCAATAAAAAATTTATCTTATTTTGAATGGAAAACGACAGTTTAAATCTATTTTTTGAGGTGATTTCTAATTTCTTTCGATTGGATCTATGTCCGTATTGATCCAATATTCATCCCCATAATCGAAGAATAATTCTTCTCCTGACTTAATTTTTCGGATGGCTTCAAATCTTGCGGTTTTCCAACGAACTGATACTACAAGTCTTACGTTTGGTTTAGAACTATGATTCATAAAACGAGTGTAGTTGCTTTCTTTTCCTTCTCCGTAAATCCAATGGTCCTTGCAGATCCAAAGTAAATACTTTGATTCGCAGTATTTTGATGAGTTTGCGGTCCTATCGGTAAGAATTTTTCCAGTATAATATCCGATGGTATCACCTTTGTTTACGTTTTCTTTTGGGAATAATCCCATTCCAATTCCAGGAATCGAAGAGGGTTTTATCTCGAAGTCCTTTTCATGGAAGATATGAGATCGTGAAGTTTTTTTACGTAATTGCATTGGTGAAAATCAAACTCCTGAATGCGATGAGAATTTACCTTAAACCGTACTTCTTAGGAACTGTTCTCAAGCTATCATTTCCAAAAGAGTATAAAATTTGCAACTGAATTCTTAACGTTACTATCAAAAGAGATTTTATAGAAAGGGTTTGTTCTTTGAAATATCTCCACTATTAAAATAACTGCCGGAGTATTAAAGAAATGATAAGTTTTCAAAGATAAAAATATTTGAAAACGGCGTTTAACGACAAAC
KOK=       115
KK=  156542  LL=  157591  Z=    5.84  JJ=  156482  DL=  1050
A===      111      112      113      114      121      123      124      131      132      133      134      141      143      144      211      213      214      223      224      231      233      234      243      244      313      314      323      333      334      343      413      433
B===      222      122      422      322      212      412      312      242      142      442      342      232      432      332      221      421      321      411      311      241      441      341      431      331      424      324      414      444      344      434      423      443
RRR=   35.108   12.825    0.368    0.965    0.251    4.087   -2.074    0.972    5.342    0.141    0.230   53.835    1.081   -1.291    0.977    0.220    0.219   20.708    0.544    2.219   15.589   10.198    1.429    0.040   -0.088    0.069    0.504    3.853   -0.826    1.670    0.152   11.254
X1==    7.959    3.457   -1.064    1.379   -1.245    1.071    1.655    1.367    1.642    0.112    0.119    6.253    0.860    1.612    0.636    0.500    0.510    5.606    0.790    2.213    6.873    3.417    0.633    0.642    0.112   -0.623    0.625    1.582    3.396    0.689   -1.364    3.396
X2==    4.411    3.710   -0.346    0.700   -0.201    3.816   -1.253    0.711    3.253    1.267    1.941    8.610    1.257   -0.801    1.537    0.440    0.430    3.694    0.689    1.003    2.268    2.984    2.256    0.063   -0.790   -0.111    0.807    2.436   -0.243    2.424   -0.111    3.314
CD1=       20       12        1        5        2        5        6        5        6        2        2       13        3        4        6        4        4       14        5        7       12        7        3        3        2        1        3        3        5        2        0        5
CD2=       17       14        3        5        5       10        1        5        9        4        5       20        4        1        9        4        4        9        4        5        5        6        5        2        1        2        3        4        1        4        2        5
ATCCGATATATGCAAGAAAGAAGGTGTGAGTCTTTTGCCTTATTCTCCGATTGCGGGTGGAGTTCTTTCGGGAAAATACAATTCTTCTAATCCTCCTCAGAACGCTAGATTTAGCCGTTATCTAAATTCTGGTGAAAGGCAAAAAAAAATGGCTCATCGTTTTTTAAACGAAGGCACATTGGCTTCTACCCAAAAATTAATGAAGATCGCGCAAGAAGCTGGAATGTCAGTTACGGTTCTTGCGGTGGCCTGGTCTAAACAACACGACTACGTTGCTTCTACAATTATCGGAGCGAATACAGTGGAACAATTGGAAGAAAGTTTAAAGGCTAAGAACGTGATTTTATCAGAGGATGTTTTAAAAAAGATAGACGAGGTTTCCAAAGAAATACCTTATCCAATGGGATAGGCGTTCGTAAACTGTTTGATACTTTCGGACTTTCCGAATAGGATCAGAATTTCTTTCTCTCGAAATATCGTTCTAGAATTGGGGAGAAACACCCCCCTTCCGATTCACTTCCATTGGATTCTGCTCTTCTAATTGCAACTAAGTTAAGCTGAAAATTTTCCCTAAGGTTGAGTTCTTTTAGTTTTGTACCGTAAAGAAGAGGTGAAATTTCCACTTCAAAAAGACTATATTCTTCGCTTAACAAAGTAGCCTTTTTAACTCCCTGATAACTCAGTTGTTCCGCCATGGAGGCTGCCGCTCTTTCTTCCGGATTAAAAAGGTTTTCGATTCCGATCATTTGAAGTATTTTACGATTCAATTCGGAATGATAACGTATGTGTAATGATTTCAGATTCATCGCTTTTAAATTGTATGCAGTTGTGATCAGTGATTCGAAATTTTCAGCGAGTGCGACTACGATTTCATCCATGTCTTCTAAATCTAATTCTTCTAATGAAGTTCGATTGCTCGTATCCACACATACAGCGAGAGCACAAAAGTCTTTAATTTCTTCTATGATTTTTATGTCTTTATCTATTGCGGTAACCTCGTGTCCGTTTTCATTCAAATAGACGACTAAGGCCTTGCCGAATTCTCCCAGA
KOK=       116
KK=  158582  LL=  159211  Z=    6.72  JJ=  158102  DL=   630
A===      111      112      113      114      121      123      124      131      132      133      134      141      143      144      211      213      214      223      224      231      233      234      243      244      313      314      323      333      334      343      413      433
B===      222      122      422      322      212      412      312      242      142      442      342      232      432      332      221      421      321      411      311      241      441      341      431      331      424      324      414      444      344      434      423      443
RRR=   42.521   -1.720    3.362   14.892   -1.703    1.011    0.442   -0.219    1.011    1.151   -0.133    1.059    1.151   -0.043    0.887   -0.719    0.404    5.222   -0.545   43.960   -0.488   30.853    1.151    0.015   -0.689   -0.283    4.608    0.085   14.386    0.098    6.323   -0.785
X1==    7.412    0.959    1.396    2.600    2.641   -1.336   -0.655   -1.440   -1.336   -1.046   -0.157   -0.815   -1.088    1.557    0.398    0.950    0.079    1.218    3.444    7.045   -0.935    3.991   -1.009   -0.086    3.786   -0.157    2.065    0.423    3.377    0.377    1.704   -0.623
X2==    5.737   -1.793    2.409    5.729   -0.645   -0.757   -0.675    0.152   -0.757   -1.101    0.849   -1.300   -1.059   -0.028    2.225   -0.757    5.137    4.289   -0.158    6.239    0.523    7.731   -1.141   -0.176   -0.182    1.803    2.231    0.201    4.260    0.260    3.711    1.260
CD1=       18        5        4        6        8        0        1        0        0        0        1        1        0        3        4        3        2        3        6       11        0        5        0        1        5        1        3        1        4        1        3        0
CD2=       12        0        5        9        2        1        1        2        1        0        2        0        0        1        7        1        9        9        2       11        2       10        0        1        1        3        4        1        5        1        5        2
ATACTCCGATCGCTTCTATGAGAAAAGTTTGAGCGGCTACTTGTTTTAAAACAGAGGAAGCCCGTCCTACACTTTCCTGGCTGAATAGATCTTTAATTAGAAGTTTATTTGTGACGCTGACTTGACCCGCTAAAAAGATTGCAAAAAAAACGGTAAGAGTCATTAAACCGAGTCCACCGATTTGGATCAAAATCATCAGGATCGTTTGTCCCGTTCCGGTCAGTTGAGTGGAAACTGAAATTGTACTCAAACCGGTGACACAAACGGCACTTACTACCGTAAAAAAAACGTCTATCGTAGAAATCGAAGTCGCTTGGGCTCTTGGTAAGGATAATGCGAGCGTACCTAAAAGAATCAAAATTCCGAAACTTACCGCGATGACTAAGGACGGACTGATTTGTCTGTAATTGAGAAGTTCTGTTTTTCGAATCAGTCTAGAAAAGTTACTAAATAAAAGAAATAGTTGGCTCAAAGATAAAAAAGCCAAACTTGCGTCTTCTCCACTTAAAGAATCGAGAGTTAGAATTTCATAAATTTCTTGACTGATGATTTCTTGAAATACGATCAGAAAAACGACGATTGCTTCTGTTTTGTGTGTTTTCAAATAATTGAATAAATTATTTTCTACAA
KOK=       117
KK=  161402  LL=  161761  Z=    4.73  JJ=  161402  DL=   360
A===      111      112      113      114      121      123      124      131      132      133      134      141      143      144      211      213      214      223      224      231      233      234      243      244      313      314      323      333      334      343      413      433
B===      222      122      422      322      212      412      312      242      142      442      342      232      432      332      221      421      321      411      311      241      441      341      431      331      424      324      414      444      344      434      423      443
RRR=   17.393    0.105    0.147    0.733   -0.925    3.395   -0.104    0.790   -0.527    7.659   -0.134    2.665   -0.748    0.480   -0.103    0.770    0.224   32.476   12.886    1.073    0.090    0.079   -0.118   -0.633   -0.248    0.303   -0.268    0.873   -0.293   -0.205    0.084    9.019
X1==    3.864    0.083   -0.146    0.688    2.298    1.677   -1.140    0.792   -0.174    3.272    0.219    2.500    1.219   -0.839    0.083    0.751   -0.246    8.017    4.136   -1.100    0.252    0.197    0.197    1.138   -0.728    0.219   -0.748    1.542   -0.492    0.508    0.219    2.508
X2==    4.502    1.264   -1.002    1.066   -0.402    2.025    0.091    0.998    3.025    2.341   -0.614    1.066   -0.614   -0.572   -1.236    1.025   -0.909    4.051    3.116   -0.975    0.359    0.402   -0.598   -0.557    0.341    1.386    0.359    0.566    0.596   -0.404    0.386    3.596
CD1=        7        2        1        2        5        3        0        2        1        4        1        4        2        0        2        2        1       10        6        0        1        1        1        2        0        1        0        2        0        1        1        3
CD2=        7        3        0        2        1        3        1        2        4        3        0        2        0        0        0        2        0        5        4        0        1        1        0        0        1        2        1        1        1        0        1        4
TTTGCCTTTGGCAAGCCCGCCGGTTTTTTGTTCGCCGAGCGCCAAACCTTCACAGGCAGCCAAGGTTTTTTCATAGATCCCAATTTCTGTTTCCAGTGGAGAATACATCAATCTATATTCTCCGTAAGTTACACCTTGAAGGAATTGATTTTCTACAACTCGAGTGGCGACTAACGATATTTCGGCGGGATCGAACTTGGACAAAGCGATGATTAGATTAAACTTTGCCTGAAATTCAGTAAATGGACCTCTGTGATTAAACTGATAGAATTTACGAAAAGAATCCGGATCTTGATAGTCTTGGAAAAAAGTTTCTGTAGAAATTTTTTTACCAAAACATTGTAAGTAAGAACTGGTGAA
KOK=       118
KK=  166742  LL=  167431  Z=    5.66  JJ=  166562  DL=   690
A===      111      112      113      114      121      123      124      131      132      133      134      141      143      144      211      213      214      223      224      231      233      234      243      244      313      314      323      333      334      343      413      433
B===      222      122      422      322      212      412      312      242      142      442      342      232      432      332      221      421      321      411      311      241      441      341      431      331      424      324      414      444      344      434      423      443
RRR=   13.381   -0.341   20.875   31.808    0.812    0.822    0.474    1.122    0.579    0.047   -0.449   11.050    3.794    0.997    0.182    0.483   -0.101    9.536   -0.008   17.691    8.689    5.804    0.802    0.600    1.341   -2.759   -1.741    0.204    2.433   -2.205   -0.299   -0.003
X1==    6.785    0.385    4.066    5.459   -0.918    4.575   -1.237    0.988    3.223   -0.472    0.898    3.590    0.898    0.275    1.037   -0.834   -0.416    3.028    1.469    3.223    2.756    1.364    0.513   -0.943   -1.271   -1.042    2.055    0.434    2.004   -0.996   -1.042    0.004
X2==    1.972   -0.884    5.134    5.827   -0.884    0.180   -0.383    1.136    0.180   -0.099   -0.500    3.078    4.223    3.618    0.176   -0.579    0.242    3.149   -0.005    5.489    3.152    4.254    1.564   -0.636   -1.055    2.649   -0.848    0.470    1.214    2.214    0.287   -0.786
CD1=       11        3        7        7        1        9        0        3        7        1        2        5        2        1        4        1        1        8        4        7        6        3        2        0        0        0        5        2        3        0        0        1
CD2=        9        2       10       14        2        2        2        4        2        1        1        9        7        8        4        1        3        5        2        9        4        6        3        1        0        5        0        1        2        3        2        0
TGAGGAGTTTTTCCTCTTAGCTGTAAGTTACGAAATTTCTTGTGTAACCTTAAGGAAGCTTTTTCTGCTAAAGCAACGACTAACGCAGGTTGTCCGGTTCTTCTTGCGGCTACGATCTTACTTCCTGTTCCGGGGAAGCGATGCTGCCAAGCAGCTTCCGTCAAAATCCTTCTAAGTCTCGGACTTCCCGTTTTTGTAATCCCTGTTTGTTTTCTTTTCGAACCGCTGGAATATTCTCCAGGAACAAGTCCTAAAAAGCTCATAAAAGAACCTGCCGTTTTGAATCTACGAAAGTCGTTTACCTCACTGAGCAAGAACATTGCGGTTAGATAATCCACTCCTCGAAAACATCTTAAGATTCCCACTCGTTCTCTAAAAGCTTCACTTTTCGCGATCTCTTGAATCTTTTGATCCATCGCTTTGAGATTCTCTTCTTGAACTCTCACTCGGCTGTAATAGTCGTTAAACGTTTCATGAAGGATCTCATTTTCAAAATGAAGATTATTCAACCATTTGTAATGACTGACTGTCCAATACTTTGTTGTTGAATATACATTCCCTTTTCTTAATAGAAACTTCATCAACCTCTGACGATTCCTTCCTAAATCCAAACGAAGACTGTCACGGGATCTTAAATAATCCCTTACTGCTTCGTCTTCTTCACTCGGAACATGAATCGATTCTAAATCC
KOK=       119
KK=  170072  LL=  171061  Z=    5.53  JJ=  169862  DL=   990
A===      111      112      113      114      121      123      124      131      132      133      134      141      143      144      211      213      214      223      224      231      233      234      243      244      313      314      323      333      334      343      413      433
B===      222      122      422      322      212      412      312      242      142      442      342      232      432      332      221      421      321      411      311      241      441      341      431      331      424      324      414      444      344      434      423      443
RRR=   46.077    1.179   10.684    6.586    0.361    2.558    0.801    0.007   -1.397    1.738    1.999    0.601    2.067    4.970   -0.679    6.296   -0.736   35.379    0.592    2.096   -0.608    0.720   -1.118    0.227   -0.675   17.294    6.626   10.910   -0.240   -0.760   -0.114    2.477
X1==    7.064    0.249    2.284    2.915   -1.059    3.006    1.933    1.128    1.378    0.762    1.949    0.347    1.147    2.437    1.994    3.006   -0.480    6.154    0.467    2.463   -0.819   -0.590    0.916   -0.368    2.204    5.157    2.568    2.488   -1.001    0.999   -0.457    1.999
X2==    6.523    4.733    4.677    2.259   -0.341    0.851    0.415    0.006   -1.014    2.282    1.026    1.733    1.802    2.039   -0.341    2.094    1.534    5.749    1.270    0.851    0.742   -1.221   -1.221   -0.617   -0.306    3.354    2.581    4.386    0.239   -0.761    0.250    1.239
CD1=       20        6        7        7        3        9        6        5        6        3        4        3        3        4       10        9        2       16        4        8        1        1        3        1        5        8        6        4        0        2        1        3
CD2=       23       17       11        8        5        4        4        3        1        4        3        7        4        5        5        6        6       11        5        4        2        0        0        1        1        6        4        5        1        0        2        2
AAAATCAGGGTTTTTCCACAGAGCTTCTTGTTCCTGAATTGCTTTTTTACGACGCTTCTGCTCTTCCGTGAGGTTTTTGTCATCGTCTTCGGGAACCAACTCGCCTTTTAACAGCTCATCAATTTTTTCTACGGATTCGTTGGCTTGCTGATTACCGCCCTGATTGTTTTGCTGAGCTAAAACAGACAGGTTGAGTCCCAGCACGGCCAGAAGAATGAATATGCTTTTCATCACCTTCATAATGCTCACACCTTTACTTCTCTTTCAATGGTATTAGGGAAAAGGTACATCCGTGCCTTCTCTCCTGTATATCTATCGGATTTTAGCCCTCGGATATAAACTAGGAACAAATTTTTTTTCCACTTTATTCTAAAAAGGGGGACATAAAACCCCAATCCTAAGGATTTAAAAGAATCTCTTACAACTTTCAAAGTTTTTTTAACTTGGATTTAACGTTGAATGATCTACTAAAAATAGGAGTTCCTACATTTCTCAAACAAATAGGTTATCACTAAAAAGTACTTGTATTAAGAATGATTAGAATACCTAAAATTCTGCTTCTAAAAGGGGATTTGTGCTAAAATTATGATGGTACTTCAATCATCTATAAAATCAGTAACTGAAAAAATAGACTATTCAATGATCCATTACATCGAACTCGTGCTCCCTCAAGTTCAGAACTTTCGCTACTTTCTATCATTCCTTTGATTTTTCCAGCAGATTCTGTTTTCAGAAAAGGTTTTCCTAATTTCTTTTTGAGCTTGTCCCAGAATCTAAAAAGAAATTAAGATTAGAATTGAAAAAAATTCTAACAAAACGTATGGGAAGATTACGTTTCTTTGCGGTTTATACCGCTTTGTTCAATTTAAAATTGTAGTAGTTCCCACATTTTAAGGTTTTGAGACAAGTCTTGATGAAAAAATTGGAATTACCGGTATGATTCTCAAAAAATACACACCTATTCAAGAAGGTTCTCCCGATTGTTCACAC
KOK=       120
KK=  174812  LL=  175381  Z=    7.36  JJ=  174662  DL=   570
A===      111      112      113      114      121      123      124      131      132      133      134      141      143      144      211      213      214      223      224      231      233      234      243      244      313      314      323      333      334      343      413      433
B===      222      122      422      322      212      412      312      242      142      442      342      232      432      332      221      421      321      411      311      241      441      341      431      331      424      324      414      444      344      434      423      443
RRR=    9.863   -1.280   10.745   50.635   -1.826    1.708    0.875   -0.859    0.304   -0.000   -2.283    0.054    0.967    0.128    0.497    0.240    2.090   31.107    0.192   16.547    0.191    5.748    0.000    2.896    0.009    2.327    3.919   -0.377    5.706    0.373   -2.325    0.373
X1==    2.749    0.981    3.744    6.118    0.981    0.941   -1.224   -0.399   -0.580   -0.053   -0.881   -0.216   -0.881    0.263    0.337    0.941    2.928    4.822    0.187    3.984   -0.229    1.916   -1.030    1.123    1.907    3.119    3.368   -0.750    2.373   -0.627    2.119   -0.627
X2==    3.588   -1.304    2.870    8.276   -1.860    1.814   -0.714    2.154   -0.525    0.004    2.590   -0.250   -1.098    0.486    1.476    0.255    0.714    6.451    1.026    4.153   -0.836    3.000   -0.000    2.579    0.004    0.746    1.164    0.502    2.405   -0.595   -1.098   -0.595
CD1=        6        4        6        8        4        3        0        1        1        1        0        1        0        1        3        3        5        9        2        7        1        3        0        2        3        4        5        0        3        0        3        0
CD2=       11        1        6       15        0        4        1        5        1        1        4        2        0        2        6        2        3        9        3        7        0        4        1        4        1        2        2        1        3        0        0        0
CGAAAAGTTTTCCGGTTCGAATCATTACGTAAAGAACTTCGATCATTTTACGTGAAGTAGCGATGATCGATTTTTTAGCACCTTTTTTAAGGTATAACCTTTGATAGAACTCTTTTACCTTACCACCGTGTTGACAACGAACCAGACTCCAAGCCGCTTGAACAATCACTCTTCGAATTGAATGACAACCTCGATTTATGATTCTTCCGTATCGAACCGTGTCTCCAGAAATGTCAACTCTGGGAACCAAACCAGCGTAGTAAGCCGCTTGTTTAGCTGAAGAAAATCTTTTACAATCACCCATGTAACTCATAATCGCCAAAGAAGTAATCATTCCAATTCCAGGCATAGACATGATCGTCTGAACATAGGCTTTGTTTTTTTTGAGAGCTTCTTGAATTTCTTCTTCTATGAGTTTTAGATTTAGTTCGACTAAATCTAAAACTTTTAATATTCTTTCTGCTTCCTTTTTGTATCGATCGGAAAGTAAAGTCACAGAAGCTTCTCTAGATACTTTTGTTCGTAAATGTTTTTTGGTGATCTGAGTCAAACCGGCTTGGGTGAATAAAC
KOK=       121
KK=  177572  LL=  178291  Z=    9.18  JJ=  177122  DL=   720
A===      111      112      113      114      121      123      124      131      132      133      134      141      143      144      211      213      214      223      224      231      233      234      243      244      313      314      323      333      334      343      413      433
B===      222      122      422      322      212      412      312      242      142      442      342      232      432      332      221      421      321      411      311      241      441      341      431      331      424      324      414      444      344      434      423      443
RRR=    5.057   23.644    0.096   20.004   -0.061   38.778   -1.186    0.230    0.289   -0.835   -0.405    0.156    0.203   -0.017   -1.328    0.107    0.051   27.632   14.845   -1.522   28.081    7.628    0.008   -0.104   -0.055   -0.001    0.025   -0.721    0.198    0.649   -0.707    0.198
X1==    1.409    4.594    0.061    6.179   -1.012    5.260    1.341   -0.667    0.524   -1.039    1.999    0.909   -1.001    0.064    1.536   -0.830   -0.058    5.289    2.325    1.877    6.993    2.643   -0.152    0.878   -0.068   -0.001    1.584    1.402    0.441    1.441   -1.001    0.441
X2==    3.590    5.147    1.556    3.237    0.060    7.372   -0.885   -0.345    0.553    0.804   -0.203    0.172   -0.203   -0.270   -0.865   -0.129   -0.885    5.225    6.385   -0.811    4.016    2.886   -0.051   -0.118    0.804    0.706    0.016   -0.514    0.450    0.450    0.706    0.450
CD1=        6       13        2       10        2       10        4        1        3        0        3        3        0        1        7        1        2       11        6        5        9        4        1        2        1        1        3        2        1        2        0        1
CD2=       14       16        5        8        5       13        1        2        3        2        1        3        1        1        3        2        1        9       11        1        5        4        1        1        2        2        1        0        1        1        2        1
AAGAATAAGCCCGTGAATCTCACGAATCAAATCGATGGAAATATCTTTTTTTTTCTTGATTGTGTTTTCGATGAAATCGATTCCCTCTTTATGATTCAGAACTTCGAAATGTTCGCGAAGACTTTTATTTCCTATTGTAATCCCTTGTCTTAACACCAAATCGGTTTCGTGTAGGCTGAGGGTATTTCCTTCGATTGCGTTGGAATTATAAGTCCATTCTAAAAAGAACTGTTCCCGCAATTTTTCCAAAATCGACTTGGAAAGCGGACGCAACCTATCTAATTCCTTTTTCTTTCCTTCGATACTTTGGAATAATTTTTGATTCATATCGGATATGTAAATAATAGAGATATCCGATATGAATCAATGATTTATTTTCAATCAGAAGGCGGAATGAACATTCGAATTCGAACGATTTTTTCCTTATACGCCGTTGCAGTTTCAAAGTTTTCGTTCAAACGTATTCAAATTGTTGAATTGATTCTCTCGAATTGGCGCTCGATCCAATATTCTTAAGAAATAAGGATTTCATTGAGTAAGTCCAAGTTATAAAATTAGCAAATTGATGATTCCATCAAGAGTGATTCAAGACTTAGATGGATTACTTCTATCTTTCTAAAGAAGATTTGAAAAAAACTGGATCAAGATGTCCGCAATTTGGAATCGGATAAAAATTTTCTTTCCTAAACAGTCGTATTAAATTCCAAATTTCTTCTTCAA
KOK=       122
KK=  185462  LL=  185821  Z=    5.79  JJ=  184682  DL=   360
A===      111      112      113      114      121      123      124      131      132      133      134      141      143      144      211      213      214      223      224      231      233      234      243      244      313      314      323      333      334      343      413      433
B===      222      122      422      322      212      412      312      242      142      442      342      232      432      332      221      421      321      411      311      241      441      341      431      331      424      324      414      444      344      434      423      443
RRR=   35.805    5.830    0.066    2.540   -0.258    4.164   -1.708   -0.032   -0.954    0.419   -1.269    0.990   -0.326    0.419    1.881   -0.908    7.886   12.614    0.035   -0.954   -0.131   -0.278    0.121    3.173    0.419    0.368   10.386    0.149   14.693    0.378    0.112    0.149
X1==    6.004    4.361    0.112    1.188    0.334    0.868   -1.004    0.112   -1.058   -0.615   -0.562   -0.812    0.438   -0.514   -1.277    0.868    2.996    4.027    0.686   -1.058    0.239   -0.696    0.304    2.364   -0.615    1.438    4.239   -0.426    5.610    0.610    0.438   -0.390
X2==    5.964    1.337    0.589    2.137   -0.771    4.796    1.701   -0.288    0.902   -0.680    2.256   -1.220   -0.744   -0.814   -1.473   -1.045    2.632    3.132    0.051    0.902   -0.550    0.399    0.399    1.342   -0.680    0.256    2.450   -0.348    2.619    0.619    0.256   -0.381
CD1=        8        7        1        2        2        2        0        1        0        0        0        0        1        0        0        2        4        6        2        0        1        0        1        3        0        2        5        0        6        1        1        0
CD2=       12        4        2        4        1        6        3        1        2        0        3        0        0        0        0        0        4        4        1        2        0        1        1        2        0        1        3        0        3        1        1        0
GCGTTGGAGTCCATTCCGGATCGGGAATTTCAGAAGATACCAAATTTCGATTTTCCGTTTCTTCTTCTAATCCAAGATAACAATATCTACAGCCGTAAATTCTAGCGTGTCTTTTGATACCGGGAGAAGGAGGTTCCGAAATGATGGCGTATAAATATTCTGTTTTTTGCAAGTATTTTCCGCAAACCGGACAAATTCTAGGTTTGGGAAGATTAGAATCTCAATTTTTGCCATAAACTTTTTTAGGATCTCCATAATCTTTTGACACTCCATTTTCTAAGTCTCTTTTTTTTTCGGATTTGTCTATTCTTCTGGTATCGACCGAATAAAGAAGATGAAAAAAAACCGCAGCCACTCCTA
KOK=       123
KK=  185882  LL=  186781  Z=    7.36  JJ=  185882  DL=   900
A===      111      112      113      114      121      123      124      131      132      133      134      141      143      144      211      213      214      223      224      231      233      234      243      244      313      314      323      333      334      343      413      433
B===      222      122      422      322      212      412      312      242      142      442      342      232      432      332      221      421      321      411      311      241      441      341      431      331      424      324      414      444      344      434      423      443
RRR=   28.563   10.408   -0.610    1.312   -1.380    5.550    5.155    0.678   -0.007   14.791    2.065    4.442   -0.380   -0.077   -1.887    1.855    1.125   35.629    9.158   -1.692   41.849    6.269    0.227    0.350   -0.248   -0.152   -0.391   -0.160   -0.807    1.053    1.034    0.123
X1==    5.814    2.983   -0.445    2.221    0.631    1.156    1.957    4.440   -0.008    3.962    1.875    0.949    0.297   -0.405    1.102    1.156   -1.073    9.240    4.008   -1.753    7.245    1.659   -0.595    1.059   -0.579   -0.492   -0.684   -0.133    0.930    0.930    0.297    0.930
X2==    4.913    3.489    1.371    0.591   -2.186    4.802    2.634    0.153    0.965    3.733    1.101    4.682   -1.276    0.189   -1.713    1.605   -1.048    3.856    2.285    0.965    5.777    3.779   -0.382    0.330    0.429    0.309    0.571    1.202   -0.868    1.132    3.478    0.132
CD1=       16       11        2        6        6        5        6       10        3        7        4        4        2        1        7        5        1       20       10        0       12        4        1        3        1        1        1        1        2        2        2        2
CD2=       16       12        5        4        0       10        7        3        4        6        3       11        0        2        1        5        1        8        6        4        8        6        1        2        2        2        2        2        0        2        6        1
CATCGTAGAGGGAAGTCCAATTCCTTTGTCTTGCAATCTGTGGGAATATTTATGAAATGAATAGGTATGTTGTGAAGTTTGAACGATTCCGTCGAAACAATGTTCGATCGATTCTTCTAAGGATTTACTTAATGGAATATTAGAAGCGATCTGTTGTTCGTATTTTCTCAACAACTTGCGATTTACACCTCTGCAAATCGATCGATAGAAACAAAATCGAATTACCATTTCCGAATCGGAATGTCCGTTCAAAATATCTTCTTCCAGTTGATTGAGATTGATACAGTCTACAATTTCTAATTTATAGGCTTCGGTATTGTGTTCGTAGGTTACAAGATTCATAAACAAATGTTTAAATAAGGAGATCTTATAACAATCTTCCATGCCACATTCGCCCATTTTAGAATTTTCACATTGAGTGTACATTACAATATCCGTATCCGATTCTGCGGTCGCCTGACCAAAGTTAAGCGAACCTAAAATGTCGAACGCGACCACGTCTCCTCCAAAGTTGATTAATTTGGAAAATTTTTTAAAGTCTTCGATTCTTTCTCGAGAGACTGTAGTTTCATGGGATCGGAAATATCTTTTTAATCCTGTAAACTTTTGGATGGTGGGATTATTTTTAAAACCTGAGATCGTCATTGTTAGACTCTCACAAAATCTTCTGTAGATACCTCCGAATCTTGGCTTACAAACGTAACCGAAGGAACATTCCCCTTACAATCTACTTCCATTAAGAGGCGAATTTTGTGGTCCACCAGTCTATTCAATTTTACGGTTTCCACAAGCCCATTTTCTAAAAATATTTCTGAGAAAAATCCGCCTGGTTGAAAGCCAAAAACGGAATCCACGGCGCCGAAGTTGGAAGGATTTAAAAAAACGGTTTTCCCTTTTTTG
KOK=       124
KK=  187532  LL=  188521  Z=    8.06  JJ=  187502  DL=   990
A===      111      112      113      114      121      123      124      131      132      133      134      141      143      144      211      213      214      223      224      231      233      234      243      244      313      314      323      333      334      343      413      433
B===      222      122      422      322      212      412      312      242      142      442      342      232      432      332      221      421      321      411      311      241      441      341      431      331      424      324      414      444      344      434      423      443
RRR=   72.086    9.050    2.800    1.185    0.167    4.465   -3.759   -0.154    3.647    0.622   -1.513   13.121    0.159    0.057   -0.127    0.107   -0.140    2.030   -0.809    7.462   42.162   13.295    0.156    1.749   -0.089    0.159    1.220    0.936   13.768    0.437    0.493    0.530
X1==    9.323    2.789    1.394    1.274   -0.079    3.426    3.622    0.782    1.536    0.828    1.240    1.806   -0.405    0.015   -0.079   -0.353    0.331    0.382    1.583    2.166    6.767    3.047   -0.343    2.312   -0.118   -0.405    1.893    0.535    4.383    0.383   -0.405   -0.617
X2==    7.732    3.245    2.009    0.931   -2.108    1.303   -1.038   -0.196    2.374    0.752   -1.219    7.265   -0.392    3.700    1.598   -0.303   -0.423    5.308   -0.511    3.444    6.230    4.363   -0.454    0.757    0.752   -0.392    0.644    1.750    3.141    1.141   -1.219   -0.859
CD1=       30       13        5        6        6        8       10        4        5        2        3        7        1        2        6        2        4        3        6        6        8        5        1        5        1        1        3        1        5        1        1        0
CD2=       24       14        7        4        1        6        1        3        8        3        0       14        1        5       10        3        2       14        2       10       11        7        1        2        3        1        3        3        4        2        0        0
GGAATCGATCCGGAGTTGCCGTCTCTTTTATACTACAATTTTATAATGAAAAAGAAAGCTATAAACTCAATTTAGAAATAGGTTATGGAATTGTCCAATCTTTCTAAAAATTAGTCTCTCCAAAGGAGTAGAAGTGAGTCTTGATTTTCTGAAATGGGTTCGATTCGGATGTATTCCGGACCAAAAAAATCTAAAAGAGGTTTTAAAATGGTTCCTGATCTTACAAATAAGAATACGTTTCCTTTTTCCGGAATTACTTTTTGAATAGTGATTTTACCGGCGAGATCCGGAATTTCCGAAAGAAAATAATCTATGTTTACAGTGATAACATTTCGAATCCCTGTTAGACGAAGAATTTCTGGAATTTCCTCGACGATAGTTTCTAAAATCAATCTTCTATGAAATTGAAATATTTTAGAAAAAATGCGAATAGGGTCCAACTTTATTGGAGTATGACTGAACAAACGAAAGGAATGAATTTGAAAACGAACCTGATTTTGAATCACTTTAACTGGAATTAGTCTAACGTTGTAATCTACAAATTCAGTTTTTAAAAATCGGGACCAGAATAAACCTTGGATCGAAAAATGTCCCGTTAAAATCAAAACTCCGTTTTCAGAATCAAACTCGAGAGATTCTAAAGGATCGTCCGATTCAGAAATTTTTTTCTTCAAAATTTTATTTAAAGAATGAAGTTTAACCGTGATCTTATAATTGCTCTTTTGGTTTTCTTTTGCAAAAGGATGTCCGGTAAAAAAATCAAAAGGATTGAAGATGAGTTTCCTCAAATCGAGCATGGAAGATCAAAAATAGTTTGCGGGTAAAGAAGAGTAAACTAAATTATTAATTCCAAGTTGGGAACGGTTTTTTCGAAATTGTTTGGTAGAAAAATTTTTTCGATTTTAACCTCACATGAGGAGTTTACATGAAAATTGGAGTGATCGGATCGGGAAGTTTTGGAACCGCGTTGGGAAGTCTTCTTGCGGATAA
KOK=       125
KK=  194552  LL=  195631  Z=    4.75  JJ=  194522  DL=  1080
A===      111      112      113      114      121      123      124      131      132      133      134      141      143      144      211      213      214      223      224      231      233      234      243      244      313      314      323      333      334      343      413      433
B===      222      122      422      322      212      412      312      242      142      442      342      232      432      332      221      421      321      411      311      241      441      341      431      331      424      324      414      444      344      434      423      443
RRR=   48.682    5.052    0.928    0.503    0.863    0.071   -0.303   -0.459    0.098   -0.390    0.165    7.867   -0.082    2.638   -1.060   -1.062   -0.384   49.468    5.700    7.209   16.845    5.727    1.583   -1.111    0.644    1.489    0.857   -0.088    3.184    0.631    1.489    0.515
X1==    6.261    3.700    2.068   -0.580    1.326    0.025    2.028   -1.024    0.025   -0.167    0.582    2.336   -0.288    2.048    2.513    1.199   -0.184    7.630    1.201    4.132    4.977    1.252    1.252    4.142    0.756   -1.158    3.226   -0.525    1.408    2.408   -1.158    0.408
X2==    7.776    1.366    0.449   -0.867    0.651    2.797   -0.149    0.449    3.849    2.331    0.284    3.368    0.284    1.288   -0.422   -0.886    2.083    6.484    4.744    1.745    3.385    4.575    1.265   -0.268    0.852   -1.286    0.266    0.168    2.262    0.262   -1.286    1.262
CD1=       21       16        6        2       10        3        7        1        3        1        2        7        1        4       13        5        3       17        6       10        7        3        3        7        2        0        5        0        2        3        0        1
CD2=       32       12        5        2       10        9        3        5       11        5        2       10        2        3        7        2        7       15       11        7        6        7        3        1        3        0        2        1        3        1        0        2
TCCGGATATCTTAAAAACGGTAAGTTCTAAAATTGCTAAAGAAGGGATTTCCGGTTGTTGTTTGGTTGGGTTTGCTGCTGAAACGGATTTTTTAGAAGAATACGCTCAAAACAAACTGAAAAATAAAAATTTAGATTATATCATTGGTAACTACGTGGGCAAGAATGAAAAAGGTTTTGGCGAAGTCGATACTACGGTTTTTATTTATTCCGCTTTTGGGAAAGTCGCTCAAATTGGTCCTTTTTCTAAGGAAGTAATTTCCGATAAGATTGTAGAGTTTTTAAAGATGGAAACTTCTAAACCTTTAGTTAAGTGGAATTTTCAATGATGTTTATTTATAATAATATTCTAATATATATTTGACTAAAATATTTATTAGAGCTATTGAAGGATTTAACGTTCTTCTGTTTTTCTAATAGTAGAAAAGATTTTTTTCAACAACTCTATTCAATATTAGGCATAATTTTCCATAGGAGTTCTATTTCCGCAATTAAACGAGGTATATCTTGTTTTGCGTTTGCAATAAAATCCTGATCTGCAAGTGATGCTCCAGAAAGTTCTATATCGTTTTTTGATGTTCGAATGAAATCGGAACCTGAAGTATGATCTCTACCTTCAATGAATGATTTCCACGGTCCGGGAGTAGAAGCTTCCCAACGTCTCTTGATTTCTTCTAGTTCTTTTAGAGATAAACGATTCAATTAATTCCTCACTTTTAACGTGAGTTAGATGGTTGAAATTTATTTTATAAAACCTAATTTTTCAATAGAGTTGTTGAAAAATGAATTCTCCATCTGTTTCTATTTTATGCAAATCGGCAATTGGAGCAGTTTTGTTAATCGGCACTATGGAATTTTTCAACAACTCTAATAAAAATAAAATGTGGAACTATCACAACATCTATTTTTTACAATTAAATTTTGAAAATGTAGGAACTCATACGAATTCCAATCGCAAAAAACGAATATTTAAAAATTCATAATGTGACTTAATCCGTGGGAACTCTCACGAATCTAGATTTTACGGTCAAACTTTGAAACTTACTTTTAGAAAAAATTTTCCAATTTCTCTTACGCCGAA
KOK=       126
KK=  212132  LL=  212971  Z=    8.76  JJ=  211982  DL=   840
A===      111      112      113      114      121      123      124      131      132      133      134      141      143      144      211      213      214      223      224      231      233      234      243      244      313      314      323      333      334      343      413      433
B===      222      122      422      322      212      412      312      242      142      442      342      232      432      332      221      421      321      411      311      241      441      341      431      331      424      324      414      444      344      434      423      443
RRR=   27.986    3.246    5.571    6.021   -0.807    2.232    0.306   -0.014    0.615   -0.008   -0.709   84.001    0.351   -0.672    1.093   -1.809    0.402    4.339   -0.058    2.121   16.669   28.138    3.644   -0.209   -0.298   -0.453   -1.324    0.423    4.302    1.797   -0.330    0.423
X1==    6.000    3.634    2.081    2.528    2.188    1.862   -0.294   -0.033    0.513   -0.027    1.772    7.915    0.826   -0.214    1.224   -1.510   -0.938    1.647    0.194    1.188    3.674    7.031    1.600   -0.304   -1.018   -1.066   -1.065   -0.516    3.434    1.434    0.826   -0.566
X2==    4.664    0.893    2.677    2.382   -0.369    1.199   -1.042    0.430    1.199    0.292   -0.400   10.613    0.425    3.148    0.893    1.199   -0.428    2.635   -0.299    1.786    4.538    4.002    2.278    0.688    0.292    0.425    1.244   -0.820    1.253    1.253   -0.400   -0.747
CD1=       16       12        5        6        9        5        2        2        3        1        3       14        2        1        7        0        1        5        3        4        5        9        3        1        0        0        0        0        4        2        2        0
CD2=       18        8        8        7        5        5        1        4        5        2        1       21        2        5        8        5        2        7        2        6        7        6        4        2        2        2        3        0        2        2        1        0
AAAAATTCCTCATTTACTTCAGATGAATATTTAAAATCGTCGTCCAGAAAATTTGACGCAAACCTAAATTCGTTTAATAGAGTTCCGGAAACTTGTAGATTCTTTTCTTGAATCATCCTGAAAGAAAGCATAACGTCTCTATAAATCGTATGCGGATTTGTAAATAATGTTCCGGTTGTCGGAGGAAAAACGGTATCTCCTATTTTAAAAAAATTAAGATCTTCGTAGGAAAAGCTTTCTCCTTTTGAACTTCCTCTTTTTTCAAGAATGGAATCTAAGTAAGTACGGATGATAAAGTAAATATTCTTCTGATGGCGATATAATACGTGCATAAATTTTTCGACAGAGGAGAGTTCTTCTTTTTTACCGTAACCTAAGTATTCCGCAACTTCTTGTTGAAGATTTAGATCTAATCGATCTGTTTTCCTGGAAGTGATTGTGTGCATTGCAATTCTTACACGCAGAATAAAATCGTAAGCTTCTTGTAGAAGTTGAATTTCTCCTCTTTGAAAGGCTGGAAGTATAGATAGTCCACTTAAGGATGGAAGATTGCGAAACGGTTTTTCCATCCAAAACATATATTGTATATCTCGAAGCCCGCAAAGGTCTGTTTTTAGATTCGGTTCGCTTAATAAAATCGGACGCTCTTCGTTGAGAAACCGAGAGGTTAAAATTTCTTCTTTGATTTCATTATAACGTTTTGTTAATTTTACCGGAAGTTTTTCCAGAAAATTTGTTTTAAATTTTTCGAATAAAGATTTTGATCCAGCAAGAAAACGGGCGTCTAAAAACGCGTGATAAGTAGACATATTATCTAAATATCGAAAACATTCTTTAATT
KOK=       127
KK=  215462  LL=  215881  Z=    5.14  JJ=  215342  DL=   420
A===      111      112      113      114      121      123      124      131      132      133      134      141      143      144      211      213      214      223      224      231      233      234      243      244      313      314      323      333      334      343      413      433
B===      222      122      422      322      212      412      312      242      142      442      342      232      432      332      221      421      321      411      311      241      441      341      431      331      424      324      414      444      344      434      423      443
RRR=   44.248   -0.359   17.638   -1.379    0.164   19.400   -0.395    0.296   -2.132   -1.982   -0.898   -0.318    0.400   -1.093    0.388    0.162   -0.737    6.560    0.377   -2.132   11.563   -1.081   -0.135   14.256    0.086   -0.217   -0.065   -0.154   -0.281    0.139   -0.898   -0.192
X1==    6.943   -0.906    4.217   -1.071    0.414    7.184    1.535   -1.140   -1.214    3.222   -0.688    0.826    1.312    1.391   -0.246   -1.214    0.643    6.607    0.462   -1.214    2.119   -0.779    0.221    3.310    0.222    0.312    0.119    0.526   -0.419   -0.419   -0.688    0.581
X2==    6.373    0.396    4.182    1.288    0.396    2.700   -0.258   -0.260    1.756   -0.615    1.305   -0.386    0.305   -0.786   -1.577   -0.133   -1.147    0.993    0.815    1.756    5.457    1.386   -0.614    4.306    0.385   -0.695   -0.543   -0.293    0.669   -0.331    1.305   -0.331
CD1=       12        1        6        0        3       10        3        0        0        4        0        2        2        2        2        0        2       10        2        0        3        0        1        4        1        1        1        1        0        0        0        1
CD2=       13        3        6        3        3        4        1        1        3        0        2        1        1        0        0        1        0        2        2        3        6        2        0        5        1        0        0        0        1        0        2        0
ACCGATAAAGTGAACGATCTCTGAGTTTTTGTTTTTCCAAAAGGAATCAAACTTGTTCGGTTCGTTTGGAAAATTCTTTTCAAAAAAGTTTTTGGAAGAAGCCATATAACCTATAGGAGCATCTAACCAAACGTAAAAATATTTATTTGTTTCATCTGGGATTTCAAAACCGAAATAAGGGCCGTCTCTGGAAATATCCCAATCTTGTAGTCCTGCATCGAACCATTCTTTCAGTTTCTTTTTAACACCTTCTGATTCGGAAACAACCCCGCTCGTTTCTATCCAGGATTGTAAATCAAAATCAGTTTTTAGATGGGATGGATTGATCGTTTCCAATGAAGTCGATTTTTCGTCTTTTTTATGAAAATCTCCCAATTTAAAAAATATATGATCCGAGTTTTTAACCACTGGAGAAGTTCC
KOK=       128
KK=  224102  LL=  224971  Z=    8.58  JJ=  223982  DL=   870
A===      111      112      113      114      121      123      124      131      132      133      134      141      143      144      211      213      214      223      224      231      233      234      243      244      313      314      323      333      334      343      413      433
B===      222      122      422      322      212      412      312      242      142      442      342      232      432      332      221      421      321      411      311      241      441      341      431      331      424      324      414      444      344      434      423      443
RRR=   25.275   15.452    0.420    1.963   -1.079   10.932   -0.452    1.307   -0.430   -0.086   -1.890   48.519    0.943    3.282   -0.071   -0.220    0.113   16.088    1.062    0.095   11.632   27.236    1.029   -0.616    0.018   -0.719   -0.557   -0.175    7.322    1.996    2.163    0.103
X1==    5.771    3.311    0.276    1.751    1.038    4.514    0.418   -1.292   -0.178    0.763    2.515    7.125    0.701    1.528   -0.099   -0.178   -0.238    3.951    1.547   -0.178    2.678    9.544    2.568   -1.335   -0.163   -1.113   -0.488    0.161    4.124    1.124    1.608    0.124
X2==    4.380    4.667    1.521    1.121   -1.040    2.421   -1.080   -1.012    2.421   -0.113   -0.751    6.809    1.345    2.148    0.716    1.238   -0.476    4.072    0.687   -0.537    4.344    2.854    0.401    0.461   -0.113    0.646    1.141   -1.087    1.775    1.775    1.345    0.829
CD1=       11        9        2        4        5        9        3        0        2        2        4       11        2        3        3        2        2       10        6        2        5       14        5        0        1        0        1        1        5        2        3        1
CD2=       19       16        7        6        3        7        1        2        7        2        1       17        4        5        7        5        2        8        3        2        7        5        2        2        2        3        3        0        3        3        4        2
GATTAGAGGTCGGACCGCGAGTTTGTTATTTACGAATTTGAGGTAATCTGCTGCGTCTACTTTTTCTTCGTAAGAACCGGATTCAAGTTTACGGATTTGTTCGAAATAGGCCCTATCAGCGTATTCTATCGCTTTATCGGAGGAGAATAAAGGCAAAACACTGATAGAAAACAAAATGATAGAAATCGAAATATTCTTAAACATGGAATTCCCTCTCTTATTATATCGGTATTCGGAATCTTCGGCTTAAAGTTTCAACTATCCTTTTCTTTTACGCTTTTTGCGATTTTGCGAATTTTTTCGGATAAATCTTCCAAGGGTAAATCAGTTTCCGCCGACTCTTCCAGTTCTTTACCGATTTTTTTAAGGTCTTCTTGAATCCTAAGTTTATTCTCGGATGCTCTGTTTGCTAAACGGGTCAATAGATCGTCTCTGTATTCGGTGGCGGTTTCGAGTTTGAGTTCGCCTAATGCAATCATGGATTGTAGAATTTTTTCCAAACGATCTCGGGTTAGATAATTGGCTCCAATTCCACCTAACACCAATCTGCCGAATAAAGAACTTATGTCTTTTCCGGTTTCGCGGATTAAAGAAGAAAGCATGAAATTTGAAAATTCTTCGTTTCTTTGACCGAGAGAAACTTTTAGAAAGGTTTGTCCTAAAATTTTAGGAGTAATATCGGAGCCGGACATATTGTCGATCACGCGAATTTCTTCTCCTTTGATAATCATCTCTGCTACGTCTTCTAGAGTGATTGTTTTACTCGTCTCGGGATCATAGAGTCTTCGATTCGCGTATCGTTTTAGAAGTTTCATTTTAATTGGTTGCGTCTTTTGCGCATCGCACAATTCTAGAATTTGCTAAAAAAGT
KOK=       129
KK=  225692  LL=  226621  Z=    6.85  JJ=  225542  DL=   930
A===      111      112      113      114      121      123      124      131      132      133      134      141      143      144      211      213      214      223      224      231      233      234      243      244      313      314      323      333      334      343      413      433
B===      222      122      422      322      212      412      312      242      142      442      342      232      432      332      221      421      321      411      311      241      441      341      431      331      424      324      414      444      344      434      423      443
RRR=   38.804   11.701    1.566    2.399    0.050    1.499    0.809   -0.111   -1.194   -0.505    3.894    0.854    0.234    0.002   -0.225   -4.379   -1.005   66.896    0.676    1.601   13.533   -0.342   -0.342    1.138    0.472    0.050   20.592    1.361   -0.182    0.706   -0.392    0.706
X1==    5.694    3.938    1.653    0.518    0.280    0.956    2.736   -0.284    0.956    1.033    1.606    3.388   -0.206   -0.450   -0.127    3.506    1.034    8.462    0.417    1.593    2.009    1.559    1.559    1.115   -0.967   -0.206    4.009    0.617   -0.486    0.514    1.606    0.514
X2==    6.815    2.971    0.947    4.632    0.178    1.568    0.296    0.391   -1.249   -0.489    2.424    0.252   -1.134   -0.004    1.774   -1.249   -0.971    7.905    1.622    1.005    6.736   -0.219   -0.219    1.021   -0.489   -0.244    5.136    2.206    0.374    1.374   -0.244    1.374
CD1=       20       16        5        4        7        4        8        2        4        2        3        9        1        1        6        8        5       16        4        5        3        3        3        3        0        1        5        1        0        1        3        1
CD2=       24       14        5       10        7        6        3        4        1        1        4        3        0        1       11        1        1       17        5        5       10        1        1        2        1        1        8        3        1        2        1        2
GAAGAGGAAAATTATATTTCCGAAAATTATAAAAGATTAATATTTGAATTTAGAACTGGAATTCAACCTACCGGAATGAGAATCGAAAAAAACGAGTCAATTCGATTTTTAGGATCAGATTTAGAAAAGATTAAATTGAAAAAAACTCTCGATTGGATGAATGAGTTTCTTTAGAAATTCCTTTTTGAAGACTACGTTTTTTACTACTCGGACGAGTATTATATTGAGCTTGTTTCAAAACTTAGAATCCTTCAAAAAAATAACAATTCAGAACTCACGTTAATTTAATGTGAGTTCGGCGTAATGAATTCATTTTTCTGAAAAAAGTTAGGGTTTGAACTTTACAAATCGGTTCTTAAAATGTGGGAACTACCACATGAATATTAGTATAGAAAATCTGTTTTAAACTTCAATACGGGCCAATGCGACTTAATTTGTGGGAACTACTGCAAACTTAGATTTTACGGTAAAATTTTCAAAATGTAGGGACTCATACTTTTAGAAAATTCTTTCTCGTTTTCTTAGGCCGAATTTATGTTAATTTATTGTAATAAACTCATATTTAATTTTACGAACTTTCAAAATCTCTAAAATACTGGAATGAGATTTAATCTGTGAGAACAGCCACGTTTTACAAAGAGATTCAAAAAAATTTTTAGGTTCGGAGCGAATTTTTGATAATAACGTCGTATAGAAGGAACTTTTTAACGTTGGAATGGAATTTTCTTAAAAGCGGAAATCTGAGGACAAAAAGTCGGATTTACATTTTTAAGTAGCGGGGATCGCCTTATTTTGAATTAGTTTTTCTGCGAGTTCGATTTCCATCGGATGAGAATAATAATACCCTTGTCCGAAATCGCAATTGAGTTCTTTTAAAAGATTGTGTTGTGTTTCGTTTTCTACTCCTTCTACGATGATTGATTTACCCAT
KOK=       130
KK=  236882  LL=  237961  Z=    8.73  JJ=  236822  DL=  1080
A===      111      112      113      114      121      123      124      131      132      133      134      141      143      144      211      213      214      223      224      231      233      234      243      244      313      314      323      333      334      343      413      433
B===      222      122      422      322      212      412      312      242      142      442      342      232      432      332      221      421      321      411      311      241      441      341      431      331      424      324      414      444      344      434      423      443
RRR=   42.307   17.096   -0.043    0.732   -1.924    0.122   -0.695    5.178    2.723    1.749   -0.104   53.357    0.332    5.845   -3.193   -0.051    2.418   20.557   -2.738    2.432   97.970   -4.934    0.134   -1.189   -1.969   -1.438    1.709    0.540    8.634    0.810    0.728    2.340
X1==    5.753    5.591   -0.024    1.214   -1.328    0.055   -1.360    2.869    1.238   -1.193   -0.548    7.000    1.755    2.733    2.335    0.055   -1.360    7.997   -1.305    0.647    9.207   -1.286    1.069    2.861    1.343    2.523    1.427    0.345    2.205   -0.795   -0.548    1.205
X2==    7.353    3.058    1.805    0.603    1.449    2.199    0.511    1.805    2.199   -1.467    0.189    7.623    0.189    2.139   -1.367   -0.922   -1.778    2.571    2.098    3.759   10.641    3.837    0.125   -0.416   -1.467   -0.570    1.198    1.565    3.916   -1.019   -1.329    1.942
CD1=       21       20        3        6        3        3        1        8        5        0        1       17        4        6       12        3        1       16        1        4       12        0        3        6        3        5        3        1        3        0        1        2
CD2=       24       14        7        4       10        8        4        7        8        0        2       16        2        4        3        2        0        9        7       11       18        7        2        1        0        1        4        3        5        0        0        3
TCTTAAGGAAAATCCGCATTACTTTTTAGTTTGGGCTTTTTTTTTCAAGGAAGGAGAGTTACAAATTCTGGGACAAAAGGGGATGAATCCAGAATTAAAACATAAAATTCATTCATTCATTTCTTCTAATGTTCCATTTCCGATGAGAAATTTGATAGATACAAAGGATAACTTTGTCATACACGAATTCGGTAATGGGAAGTATCCGGAATGGGAATCTATTTTTACGGATCATAAATTCCGAAGAAGTCTTTCTCTTGGAATCCGAGAAAAAGAAAACCTTTTAGGAGGAGTTGAAATTCTATCTTTAGAGGAAATGGCTTTTGATTCCGGTGAAAATTTTCTATATGAGGAAATTCTTTCGGACATACATAGCTCGTTACAAAATGCTAAGACGGAACGAACCAGGATTGAAAATTCCAAAAAATTACAGTTTCAAGGAGCACTTCTTAATTCTATAGAAGTCCCTCTTATATCCACTGACGACGAGGGTTATATCACGTACGGAAACAGAAGTCTTGAAAGAATATTAGGAGTTTATAAAGAAGATTTCATTGATCTTCCAATTGGCGAATTTTTAAATTTGCCTCCAGCCGTTTTAGAGAGACTTTCTAAGGAAGAATTCAGAACCGAAATCAAAATGAAAATTTTTCCAGATATGGAAGTGCCAATGCTTCTTGCCTCTTCGAGAATAAGGGATGAATATGGAAATCCTATTGGAACTATTTTGTTACTTCTAGATATTACGGAACAAAAGAAGAATGAGGAATTGATCCGTTCTTCCGAAATCAAACTGAGAAACTTATTTTCTGCGATGAACAATGGAATTGTAATCCTCACTTCAGAAGGAATCGTTTTAGAAGTGGCTCCGATTCTCAAGTTCCTTTTATTCCAAATATTGAATGTAGTTATCGGTGAGAATTTTTTCTCGCTTTTTGTTCAGAATGTAGCGGAAGAACTTAAAAACGGAGTCAAAAACTGTCTCGATTCCAGAAGAGCTGTATTTTTAGACCTTTTAATTCCGTTTATCAGGGAGCAGGAAAATTTCTTTTCGATTAAAATTCTTCCGTTAAAAAAATA
KOK=       131
KK=  244322  LL=  245341  Z=    7.14  JJ=  244322  DL=  1020
A===      111      112      113      114      121      123      124      131      132      133      134      141      143      144      211      213      214      223      224      231      233      234      243      244      313      314      323      333      334      343      413      433
B===      222      122      422      322      212      412      312      242      142      442      342      232      432      332      221      421      321      411      311      241      441      341      431      331      424      324      414      444      344      434      423      443
RRR=   36.297    3.370    1.309   13.290   -0.041    2.553   -0.518    0.097    3.712   -1.132   -0.092   28.759   -0.979   25.899   -0.197    3.127    0.289   45.246    2.442   -0.181    4.118    0.214    0.325   -0.029   -0.738    0.343   -0.461    9.472   -0.160   -0.160   -0.532    0.827
X1==    7.512    1.164    0.643    3.577   -0.154    1.328    0.944   -0.539    1.931   -0.425    0.152    5.212   -0.598    3.372    1.164    3.740   -0.168    6.344    2.171    0.725    1.277    2.505    0.210   -0.026   -1.240    2.403   -0.384    4.204    1.061    1.061   -0.598    1.061
X2==    4.832    2.895    2.036    3.715    0.268    1.922   -0.549   -0.179    1.922    2.661   -0.605    5.518    1.637    7.681   -0.169    0.836   -1.727    7.132    1.125   -0.250    3.225    0.085    1.551    1.117    0.596    0.143    1.200    2.253   -0.151   -0.151    0.890    0.780
CD1=       23        8        4       10        5        5        5        2        6        1        2       13        1        7        8        9        3       13        7        4        3        5        2        2        0        5        1        5        2        2        1        2
CD2=       16       12        7        9        6        7        2        3        7        6        1       12        4       11        5        5        0       17        5        3        7        2        4        3        3        2        4        4        1        1        3        2
AAACGCGACTAAAAGAGGACGATAAGACATATTTACCCCGTAAAGTACAAAACTAAGAAAATTAAAGTTTCGTTATACGAGAGAAGGAGGAGGTAAATTCAGCAGATTAAGAGTTTGGATGTTACAGAAATGGAATTGGAACCTATCCTGAAGGGAAGTAACTTTGCTCTTGAATACAAATAAAGTATTTTTATGGGTCAAAGAGTGGAAACTGAATAGGAATTCGAATTCCTTTTCTAGCTGAACCGGTTCTTTGTATTCGGATTCAACCCCATCTATGGTTTGTTTATGGGGATACAACTTCCCAGGAAGATTGCTAGAAGAGGGAAACGAAATGGATACAAACAAAAACGCTAAAATGCAGGCGCCGATTTTGTTTCTGTACCTCTTCATAGCTTCATCCAGCTCTTGATTTTAAAAGATGTCAAGCAGTAAAATGAAATTTTACCATAATCTTATATTCTTATCGTTGAGTGTTACTACTTCAAAAGGTTCTATTCAAGTGGAGATGTGAAAGGCTCTTAAAGATTTAGAGATTTTTAGTTCCTTGAAATTCTTTTGCGAAGTGTTTCTCCTTCTTGCTCAAAACCTGGTTTATTTAAAAGAGCGAACATATTTTTTTTATACGCTTCTACTCCAGGTTGATCAAATGGGTTCACTCCCAAGGAGTAACCTGAAATTGCACAGGAATATTCAAAAAAATACATCAATTCTCCCAAGGATTGAGGAGATATGTCCGGAAATACAAGTTCTAAACAAGGTACTCCACCGTCCGCATGGGCAAGTAGAGTTCCTAATCTTGCTTGTTCGTTTACGTATCCGAGGGTATTTCCTGAAAGAAAATTCAAAGAATCTAAATTGTCTTGAGTTGGTTTCAAGGTCAGATTTGAGCAAACTTCGGAAGGGCTTAGAACCGTCTCGAATAAAATACGTTTTCCTTCTTGGATGTATTGCCCTAAAGAATGTAGATCGGTAGTGAAATCCATAGAAGCCGGAAAAATTCCTTTGTTTTCTTTTCCT
KOK=       132
KK=  247232  LL=  248041  Z=    4.80  JJ=  247142  DL=   810
A===      111      112      113      114      121      123      124      131      132      133      134      141      143      144      211      213      214      223      224      231      233      234      243      244      313      314      323      333      334      343      413      433
B===      222      122      422      322      212      412      312      242      142      442      342      232      432      332      221      421      321      411      311      241      441      341      431      331      424      324      414      444      344      434      423      443
RRR=   23.906    7.761    0.744   14.496    0.082    0.559   -0.253    0.184    2.608   -0.123   -2.309    1.238    0.346   -0.341    0.030    0.900   -2.879   28.010   23.232    1.457    8.004    4.095    0.220    2.581    2.620   -1.272    0.479    1.070   11.558    0.360    0.346   -0.234
X1==    4.586    1.384    1.285    3.289    0.107    1.589    1.927   -1.706    1.589    0.682    2.223    1.590   -0.333    0.357    0.107   -0.960    1.927    3.257    4.841    4.138    5.673    2.522   -1.110    1.402    1.582   -0.333    0.871    0.458    3.393   -0.607   -0.333    0.393
X2==    5.213    5.607    0.579    4.408    0.765    0.352   -0.131   -0.108    1.641   -0.181   -1.039    0.779   -1.039   -0.956    0.281   -0.937   -1.494    8.599    4.799    0.352    1.411    1.624   -0.198    1.841    1.655    3.816    0.549    2.335    3.406   -0.594   -1.039   -0.594
CD1=       18        9        5        9        6        5        6        0        5        2        4        6        1        2        6        1        6        7       10        9        7        4        0        3        3        1        2        1        4        0        1        1
CD2=       14       16        3        8        6        3        2        2        5        1        0        3        0        0        5        1        0       17       10        3        3        3        1        3        3        5        2        3        4        0        0        0
TCCCAATGACAAAAACTTTTTTGTGAAAAAGAAATTGGGAGTTCCCACAATTTTACTAATTCAAAATATTCCGCATATCAAACTATAAAAATTGAACAAGAAGACTATTTAAAAAATCCGTTAGTTCAAGATACGTAATTTGTGGGAATTAACTGTAACTTGTAAATGGTTTCTATTAAAATTTCAGAATAATCTTTAAAGGCCATTTTTAAAATTTCAATAAAAGGAAATAGTTCCCACAATTTCAGTAAGTTGGAATATTCCGTGTATCAAACCATAAAAATTGAATAACGAACGACCAGAGAAAGATTGACTAGAATCAAAGGTTCTAACAATGTTTCAAGACTTTCCAAATTTCAAATCAAGAGTAAATGATGATTCCGGAAGACTTGGCAGCAAATCTAAAAAAAGAATTTCCATCAAATGAGGAGAAGATTCGATTTTTTACCGCTCCTGGAAGAATCAATATCATAGGAGAGCACGTGGATTATGCGGGAGGAATTGTTTTACCGGCGGCGATCGATTTTTCAATTCGAATTGCGATCCGTAAAAATCAAACCCGAAAGTTCAGAATTTATTCTGTTGCTTCCAAAGAAAAAATCGAAGTCGAATCCATCACTTATGATCCCAAACATGCTTGGGTAAATTACGTTTATGGAATAGTCGAGGAATTTAGAAAACTAGATTTCATTTCCGATTTTTTTGATTTAGTAGTTTGGGGAAATATTCCTCAAGGTGCTGGATTATCTTCTTCTGCCGCTTTTGAAGTTGTAGTGGCATTTGCACTTTCTGAAATTCATAATTGGAACT
KOK=       133
KK=  259922  LL=  260731  Z=    7.44  JJ=  259562  DL=   810
A===      111      112      113      114      121      123      124      131      132      133      134      141      143      144      211      213      214      223      224      231      233      234      243      244      313      314      323      333      334      343      413      433
B===      222      122      422      322      212      412      312      242      142      442      342      232      432      332      221      421      321      411      311      241      441      341      431      331      424      324      414      444      344      434      423      443
RRR=    8.748   13.832    1.691   -0.002    0.728   41.150    3.539   -1.383   -3.043    7.828   -1.941    8.312   -0.487    0.134   -7.629   -0.485    0.698   18.202    0.970    0.282   89.336    0.426    0.573    0.609   -0.697    0.146    0.161    0.061    0.172    4.694    4.213    3.219
X1==    2.402    3.986    1.328    0.052    3.038    6.998    1.347   -1.086   -1.649    3.446   -1.308    3.012    1.784   -0.576    3.986   -0.413   -0.470    5.978    0.839   -1.649   10.045    0.306   -0.486   -0.527   -0.495   -0.535   -0.445    0.054    1.016    4.016    1.784    1.016
X2==    3.642    3.470    1.274   -0.047    0.240    5.880    2.627    1.274    1.846    2.271    1.484    2.760   -0.273   -0.233   -1.914    1.174   -1.486    3.045    1.156   -0.171    8.894    1.394   -1.179   -1.156    1.410   -0.273   -0.361    1.136    0.169    1.169    2.362    3.169
CD1=       10       13        5        3       11       14        5        1        0        6        0        8        4        1       13        2        2       12        4        0       14        2        1        1        1        1        1        1        2        5        4        2
CD2=       10       10        4        2        4       11        6        4        5        4        3        6        1        1        0        4        0        7        4        2       12        3        0        0        3        1        1        2        1        2        4        4
TAAGGAATCCGAAAGTTGCGTTAAGATAGAAAAATCGGTTTGATCTAGGGATAAGGGAGTTAAGGAAATTTTTCCCGAAAAGAATGCAGTAAAATCCGTTCCTTCTTCGGTAGAATGTCCGAGTTCTGAACCACCTAAGTAGAAATCAGCGATTCCTCCGATAATATTTTTTTGGGAGTAGGTATCTTCGTAAGTGCGTTTGCCTAATTTTGTAACTCTTAAATTCTCCATTGAGGATATAAAATCAGAGGGAATATTCATATTATAGACGATCCCTATTTTCAATTGAGAAGAATATTCGTTAATGAACTTTCGAACGAATTCAGCTTCTCTAATATAATCATAATCTTTAGCAATATTTCCAGAGCTGACCGCTAAGGAAAGTTTCTTATGTATCGCTCCATGTCTGGCCGCTCCGACGGTTCCGGAATAATGAACGTCGTGACCCATGTTGACTCCTCGATTGATTCCGGATAAAACCAGATCAATTTTTGGAAAAATTTCTCCGTGCAAACCTATATTCACACAATCCGCCGGATAACCGTCTACGATATAATGATTGTCGTTGATTCTTTCTACTCTCATGGAGTCGTAAATCGACAAGGCCATGGAAGTGGCGGATCTTTCCCGCAAAGGAGCGATTAAATATGTATTGTGTTCTTTCTGAAGGATCGTTTCTAACGCTTTGATTCCAGAAGAGGCGATTCCATCATCGTTTGTAATTAGAATATTCATAAAATCAAATGTAGTATAGAACCTGAAATATAAAAATAAAATATAAAAGGAAATGCGCCGGAAAAAAACACCGCC
KOK=       134
KK=  267992  LL=  269011  Z=    4.67  JJ=  267902  DL=  1020
A===      111      112      113      114      121      123      124      131      132      133      134      141      143      144      211      213      214      223      224      231      233      234      243      244      313      314      323      333      334      343      413      433
B===      222      122      422      322      212      412      312      242      142      442      342      232      432      332      221      421      321      411      311      241      441      341      431      331      424      324      414      444      344      434      423      443
RRR=   72.861    5.308    3.699    9.275    0.192    4.664    1.169    2.269   -3.565    5.425    4.578    3.919   -0.504    0.079   -1.625    1.203    1.085   27.255    2.606    0.519    3.418    0.346   -0.332   -0.765    0.071   -2.488   10.300    0.662   -1.328   -0.780   -1.533   -0.232
X1==    9.201    2.734    1.967    3.649    0.409    1.718    2.184   -1.675    2.877    2.554    3.357    1.268   -0.228   -0.268    1.184    0.559    0.479    7.555    0.829    1.139    1.460    0.531    1.386    3.828   -0.188   -1.124    3.203    0.473   -0.548   -0.548   -1.124   -0.548
X2==    7.919    1.941    1.880    2.542    0.469    2.715    0.535   -1.355   -1.239    2.124    1.364    3.091    2.214   -0.296   -1.372    2.150    2.263    3.608    3.143    0.455    2.341    0.651   -0.240   -0.200   -0.377    2.214    3.215    1.400    2.423    1.423    1.364    0.423
CD1=       29       14        6        9        8        6        7        0        8        4        5        5        1        1       10        4        4       17        5        5        3        2        3        6        1        0        5        1        0        0        0        0
CD2=       31       13        7        8        9        8        4        1        1        4        3        9        4        1        4        7        7        9        8        4        4        2        1        1        1        4        5        2        3        2        3        1
AAGTTGCATATCCTTACGTTCAGGAAAATTTTCCTTTTCGAAGGAATCGATCTTAGTGCGATTTGGACCGGGTTTTGTGTAGATCAAACCGGTGTCGTTGTCTTCGTAAAATTCTTTTTTTGGCTTTTCTACTGGTTTGGAATCTACTCCGGCTGGTTTTTCTTGTGCGAATAACCCAACTTCGGTGAGTAATATTAAACTAAAAATTTGAAAACCGATTTGTAATTTTCTGCTTCTTTTATTACGTTCTCTTTTCTTTTCCATTTCAAATGCCGGTATAAGACCGTTCCTTCTTCTCTGTTTGAACCATTTGTAACTTCTCTGAAATTTATATTTCATTTCGATTACAACTAGATGAAGCGAATGTTTCAATTTGATTACAAGTTCGGGTCTTAGAATAATGTATTTGTAAGACGTTATAAAATTTAGAAATATATAACGGATATTTTCTTTTAGCAAAATTCTAAATTCGAGATGGATCTATAAAACATAAAAACGTTTTTAAAGATCAATGGTTTTGCTTTTAAAATAAAGTGAGTTCGGCGTAAGGATTCGTTTTATAAAAAACTGATTTTTTCCATAAAAATAAATGTGGGAATTTCCCAACTCGAATCATAAAAAATGAATGTTTAAAAATTTATGATGAGACTTAATCTGTGGGAACTCTCACAAATCTATATTTTACGGTAAAACTTTGAAATGTGGGAACTATTACAAAAATTTAACGAGATTAAAACTGCTCGAAAGCTCGTAAATTGCCAATGAAGCCTAATTGTAGGAACTACTGCATTTTATTAAAAATTTCTAAAAAATTATCTCATAAAATTCTTTGAGGTTTTGAGACAAGCTCTTACTACTTTTAGAAAAATTTTCTTAGTTTTTCTTACTTCGAACTCACGTTAAAATAGAATTTTTCTAGTTAATTCAACGTGAATTGAATTTCTCATCAAACTAGAAAAGGCGCTAAAATGAATAAAAAATTATGTCCACAAAAAAGAGGGTAAAAATAAATCATCTCAT
KOK=       135
KK=  284162  LL=  284731  Z=    7.35  JJ=  283742  DL=   570
A===      111      112      113      114      121      123      124      131      132      133      134      141      143      144      211      213      214      223      224      231      233      234      243      244      313      314      323      333      334      343      413      433
B===      222      122      422      322      212      412      312      242      142      442      342      232      432      332      221      421      321      411      311      241      441      341      431      331      424      324      414      444      344      434      423      443
RRR=   15.131    1.790   -0.400   94.295   -0.631   -1.010   -0.790    1.598    0.918    0.148   -1.265    0.288    0.002    2.503    2.356   -0.483    0.129    0.791   -1.168   -0.230    3.713   -1.910   -0.936   -1.141    0.148    5.043   12.569    0.184    3.920    0.184    2.520    0.184
X1==    3.544    1.192   -0.179   11.759    1.192    1.326    1.607    1.664   -1.205   -0.573    1.262    0.375   -0.738    2.048    2.371   -0.361    0.118    4.086   -0.821   -0.361    1.315   -0.883    1.117    1.755   -0.573    1.262    3.315   -0.275    2.646   -0.354    1.262   -0.354
X2==    4.269    1.501    2.241    8.019   -0.529   -0.762   -0.492    0.960   -0.762   -0.259   -1.003    0.769   -0.003    1.222    0.993    1.335    1.092    0.193    1.423    0.636    2.824    2.162   -0.838   -0.650   -0.259    3.997    3.792   -0.668    1.482   -0.518    1.997   -0.518
CD1=        8        5        1       16        5        3        4        3        0        0        2        2        0        3        7        1        2        7        1        1        2        0        2        3        0        2        4        0        3        0        2        0
CD2=       14        7        6       13        3        1        1        4        1        1        0        3        1        2        6        4        3        2        3        3        4        3        0        0        1        5        5        0        2        0        3        0
CAAAGATCAAAGAAGATTATATTAGACAAAATGAAAGACAATGGAAAGAAGAATTGCAAGAAAGGATTCATTCTTCTTTTAAAGAGGAATTGGACAATACTTGGAATAAGGAAGTAAAACAATCTAAAAATCTTTCTCTTTTGTATTTAAAGTCAGGTGAAGTTGCAAAAGGTACCGTTACTCGTATGGATGGAGATGGAGTGCGTTTGTTTTATAAAGGTAAAGAAAGAACTTTTCGTCGTTCGGACATACAAAGAGTTCGGTTTCAAGATTAAGTAGATCCAATGGCGAATAACGTTCTAATATTTTCTTTAAGAATTTTTCTTTTGTTTTTTTTCTTTTTAAGTTTTAGCTCTGCTTGTTATTTAAATCCTGTTTTTAAGGATTTAGTTTCTTCCGATGAAAAAGAAGAATCTTTAATTCCTTTGTTATTGATCTTATCTTCGACTGCGGTTTCTCCTCCAGTGATCCAAGGAGAAACGATCTTTTTCCCATCTACCGGTCTTACTTGGATGAGATGTTCTAGAGGTCAGACCTACAACGCCTCTTCTGATTCTTGTACTGGTTTTT
KOK=       136
KK=  288422  LL=  289201  Z=    5.54  JJ=  288422  DL=   780
[truncated: 7,221,173 more chars]
