# Supplementary material for: Regions Enriched with Reverse Complement Triplets in Bacterial Genomes
Source: Int J Mol Sci. 2026 Feb 28;27(5):2301. doi: 10.3390/ijms27052301 (PMC12985086; doi:10.3390/ijms27052301)
Supplement: Supplementary file 1 [file ijms-27-02301-s001.zip › for_send/45/Spirochaetota/Leptospira_interrogans_gca_005222625.ASM522262v1_.dna.toplevel.fa]

>I dna:primary_assembly primary_assembly:ASM522262v1_:I:1:4497709:1 REF
ACTGCATAGTTTGAAATAAAGTAGGGGTCTTCTGTTTTTATAATTACCTTTTGATAAGCT
TCTTTCGCTTTTGTATAAGCGGCTTGATTGCCAGGAGTTGTTCCGCATAACGACCCTTTT
GGCGAAGTACGCCTGGAAATAACATTGAATCCCGAAAAGAAGGCATATCGATAACCGGTT
TAATTTTTAAATCTTCGTTGCTTGCGGTTGACATCCAAATTTTATGAAGACAAATTGCAT
AAGATTTTCTAATGAGTATTACAGGAAATTTAGAAAGCGCCTTTTCTAAATTAGATTTAG
CCAGGTCTAGATTTTTACCCGAATTGAATATCATCAAAGGTTTTTTCCAATGTAGCAAGT
AAAGAATAGAGTTCTTGTTTGTCGCTATTGAATCTAGAAAGTCTATCGTTTTGGAGAAGG
ATGACTCGTAAAATACAAGGAAGTCATAGATCTCTGGACTGGTTTTATCTAATTTTTTTT
TCGCGCGATATATTCTTTATATTGATTATCTATATCGCTCATCAATTCCAAGGTACGGAT
ATATATTCGCCACATAACCCCTCGCCGTTTGTTTAAAAAGTTGAAATCCGGTTTTGATCT
GCGTCTACTTCCTGATCCTGGGAGAATTTAATATTTTCTAATATAACTCTCCGCGTTGGA
TTTCCCTTCAATTGATAGAATTTTTTTACGGAATTAAAAGTGTGTTTGTTATAATAATGC
GAAAGTTCGTGAGACAAAACGGCCCGCAATATATCTTCTCTCTATAAATTCAGTTTAATC
TTTACGTCTGGTTCTGAGTTTGCAATTACTTGGTCTAAAAATATCTAAAGTGCCTGAATT
GATACAGAACTGTCGCGCCCCGCCATAGCGAAAGCGTTAAAAGAGTTGTCTTGAATTAAA
TTATAAACGATCGGAAAAGTAGGATTTCCTGAAGAATCAGCAATTTACGGAACGCCGAAT
CGATGGTTTTTTCCAGTGATTATGATCTTTGAGAACTTTTCTAGATTTAAGAATTGTTCC
GTATTGATAGGAGCTTTGACGAACGATTTGAGCATACAACTCGCGTCGAAATCAATCGTA
TTATTATTTTTTGAGCGTTGATAGGAAAATAAATTTGATAATGTTCCAGGCGAAAGAGGA
TGAATTTGAAAACCTTTGCATTTTGTTGCAACCTTTAAAAAAAGTATCGATTGGATAATA
TAGAAGATGATTAAAAATTTCATTGTCAAGCTTGATTCAATTCTATTTTTTTTCATAGAA
AAATCATGTGTAACTTTAACTACTACATTCATTTATCCAAAGTTAAAAAAATGCGGACTT
AAAAATAAAGTTTCTTAATTCTCTTCGGAAAAAGTATTTAGGTCAAATAAAGTACAATAC
GAATCTTCTTTCATTTAAAAAAGATGAACAAACACAGATTCGATTTTCTAACCTTCATTT
TTAAGAAGACGAATTTTTTCTCTAAATTGTGATCCAGCGAATTTTATTTTCTGTTTGGAG
ATGAACAAATCCTATTTGTTCTGTCTTCGGAATATTTCGTCTAAAAACTTTTTCGTTTTA
AAATAAGCTCTATGATTGAATTTTATTTTGAAAAATTTTTTCTTCAATTTAATTTCCCAA
AAGTTAGAAAATAAATTTTTTTAAATTTTTGGAATTGGAAAATATACAAAAAATATCTAC
GTCACTAAAATCATTTACGAGAAAGATTATAGATCAATCTTCTTCGGGTAGTAAAGGAGA
AATGAAATACGCAATGAATTCCAATTTACCAGTAGTTCCAGATTTTGATAGATAGAAAAT
GTTTGGTTCTCGATTGTTTTTAAACTTTTTCCTCGAATAGCAGCAATTTGGTGATTAGAC
ATACCTTAGAAGTAAAAGTGCAATTTCTTTTTCTTTATCGGAGAGGTCCCATTCTTCAAT
TGTCTTTGAAGAGACTCCCAGAAAGATTGATTGGTTTGAACTAAAAATTGATTTTTATTT
TTGAGTCCTTCGATCATTATTTTAGCAGATTCAATATCCGTTTTTGTGTTTCAAATTTTT
GAAATAAAATAAATTCCTATAATAGATAACAGACCGAATGCTGCTTCGATCGTAGTAAAT
AAGCCTGAGATCTTTTCTATCCAATTAATATCAAATGCGAAGGTTAAAACTTCTTCATGA
TCCAAGTAAAATTAAAAAGATATACATCGAAAAAAAAATAAAATCGTCTTTCTTGTGGAA
ACCAAAATTTCATTTTTACCTTCTAAAGAAAATTTTATTCATACAATTGTTGAATAGAGC
CTAAAATTTTAATAGTAGATTCAATTGTAAATGATTTGATAGAAATTCTATAAAATGAAT
TTTTAATATACCTGCATTTTTCTCGTTTAAGTTTCATTCGTGTATTTTTTGTAAAAGATT
GTTATTTTTCAGATTTTATAAAATTCGTTTCTCTAAAGTTTTAAAACTCGTTTACAAAAA
ATTTCTTACTGATCCCTACAAAACTGAATAACTTGAGTTTTTATCCAAAACTTATTTCCG
AACGAAATATTTAGGTATTCTAATTATATTCGTTTGTAAGTAATTTCACGATGAATCTTA
AATTTAAAACTTGTAACTAAATAAAAATTTTCATATCTAAAAGTCAAGCTCTATCGAGAC
TACTTAAAATTCTTAGGTAAAAACCACTAACAGTAAAATGTTTCTGAGTAGTTTCCGCAA
CTACTGTTTACACCTATTGTATTGAATTTGGAAGTTGATACAATAAACGGATGTTGAAGG
AAGAATAATGAAACTTTTAAGTTCGATTCTAAATAAGTTTAGAAAAAACTTTTGTAAAAA
AGATAACATAAAGTATATCCATTTTGTTTTCGGGACGAGTTTATTTTTTACGATGTGTGC
TTTTCCGCAAGAAAGATCCGTTTCTTACCATCCTACAGACTACGTTTATAAGGATGACTT
ACAAGGTCTGCAAAATTGTCTTCGTTTGGGAGGGGGAGTCGATCAAAGAGATCCGTTTTT
TAAAAATTACACCCCTCTTTGATCGCAGCAAAGGAAGGAGAATACTTAATTTCGGAATAT
TTAATTAGACACGGAGCAGACGTAAATGCAAGAACAAGAGACGGGCATACAGCGTTGATG
ATGGCTACTTTTAACCGTTATCCGGAGATTGTAAAGCGTTCGGGTGCGGATGTGCATACA
ATGACCTTACAAGGTCATACGGCTTGGTCTGAATCTACATTAGAAGATCGTAAAATTATC
CAAGAACTTCTTATTAAAGCCGGTGCAGGTACGAAATGATGAAATACACACGTTATTTTT
TTACCGATAATTTTCGTATTTTTTTTAGAGTATTGTAAGATCGATACTTCCGGCTGTGAA
AAGAATTGTGAGGCTCAATTGTCCATTTGTCTTCTCGCTGCAATCAATTCAGAATCTTCT
TCTGCTGTTCCTTTTCTTTGTTATCAAGTATGTGATACTTGTAAGGATAATTGTAGATTA
AAAACTTCTTCAGGAAGTGGTAGTGGGTCTAATCGGGGTAGTGGAACGCGGACAAGCGGA
GGAAGTTCTTCGAATGGCAGTAACGGTGGCGGAACTGGACATGGGGGAGCTCACAGTATT
TATGAAGATTTTACATTTTAAAAAAATGTAAAAGGCCTTTTATAATAAGGTCCGAATAAG
AGTGGATTTAAGATCAATTTTTGTATGAATTTCCGTTTTATTGAATGATATTAGTCAATA
AATAAATTCATCAAGTAAGATACTTAAAAATGATTTTGAAATTTACGTTCATTACAAAAA
GAAAAGCTTTGATTTATCACTGATAAAGATGATTTTGTTATAAGATCGAAAATATTGTTT
TAAAGGGTTTGACGGAATGGGTTTTTCTAAACAATCCCGATCAAAATAAAAAGGGATTTT
TTAAAGAACAACTTTAAATTTGTTTTAAATGGGATGGTATCTTTTTAACGAATTCCGTCC
TATTATTTTAGAAGAAAATAATACTTTAAATATTTCTTCTAAGCGGAGTTAAAAGGTGAA
GTCATTCTTTTTGTTTGATTGAGCAAATTTATAAAGATAGAGATTATTTAACTCGCAAAC
GAGCTACTCATCTTTTTGTTTTTAATATTGCTGCGTCACTCTCTGGGAGTTTCATCCGCG
GTTTTTCTATGGTTTGCCAAAGGAGAACTTTTTAGAGTGGGATTTGCCGTTATGACTTTT
GCATCTTTGATTTCTTTTATACTATTATTGCGAAAAAAATTTGAGCTGGCTTTAATATAA
TTTTATTTGCAACTATTGTTTCTGTAACTGCGGGTTGGTTTTGGGGAATTCCTAATGCGG
GTTTCGGACGTAGGTAATAAAAATATCATTCTCAGTATATTTATTATGATTTTTTTATTT
TTTACGGACGTTAAAAAAACCATCTTTATCATGTTATATACTGTCTTATTTTAATTTTCA
TAGATGAGTTTATCTCAAAGAACACGATGTGGTTTACACAGCGGATCGAATCGGTTTATT
TTTTATGTTTTCAGTAATTTGATTCTCACGGTAAGAGCTTTATATGGATCCGTTCAAGAA
AAGAACGAATTGATACAAGAAATTCATCATAGAGTTAGAAATAATCTTCAGGTAATTTCC
GGTTTAGTGGAAATGCATAGTGGGTCTGGTAAAGAGAATCTGCAAATCATATTATCCGAT
TTTCAAAATCGTATATTAGCAATATCTGAAGTTCATTAATTATCTATATAAGTCCGAAAA
CTATTTCGAAATTGATTTGTCGAGGTGATGGATAAGATTATTCTAAATCTTTCTCATAGA
TTGGGAAAACGTTCGATCAAGATAGAAACTGAAGCTGAGTCTACTTTTTTTAAGAATCGA
AAATGCGATTCCTTGTGCTATGATTTTCAACGAATTGTTATCCAATTCTTTAAAACACGC
TTTTCGTTCGGAAAAAAGGAACCGTTCAAATTTCGTTTCGAAAAAAAGGAGATAAATATT
ACCTTCAAGTTTCTGACAATGGTTCAGGAATCAAGGATTTTAAAATTTGGTCCAACCGAA
AACGGCTGGTTTCACTTTGATACAAATATTAACAAAACAGATTAAAGGTCGTTTTCAAAT
TTTCTCTGAAGGCGGTTTTACTACGGTTTTAGAGTTCAACTCAATCTAAAAAAGGCTAAA
ACAAGTTATAGTTTTATAATAACTGAGTGATGTTAGAAATGAATGCCCATCTAATTTCTC
AAAAAAACTGTTCTTGTGTGTAAATTCACTATACTTTTACGAATTGTTTTGTAAAAAAAT
ATTTTCTCTTCAAGTCTGATTAAATAGGGTGAGTTTTTTGTTTCTCGGGTAGGCGGAAAG
AAGAGGGTAAGCGGATGAAATTTTCAGGATTAACCAATCATATTTATAAAGACAGGGATT
ATCTTACTCGAAATAGGGCGTTCCATCTTTTCATTTTTAATGTGGTGTCGCTTTATTGGG
TTTATCTGTGAATTTTTTATGTTTGGTTTGTGAAAGGTGATCTATTACGTCCTGGTTTTT
TAATCATCATGCTTGCATCTGCAGTCTCTCTGTTTTTTTTATTGAGAAAAAAATTTTGAA
TTGGCTTCTCAGAATTATTTTGATCGCAAGTGTAATTGCTGTTAGCGTTGGTGGTTTTTT
TGGACTTTCTCAGGGAAATTCTCCTTTGGACGAAGGGAATAAAATATTGTTTTAGCTATA
TTTATTATGATTTTCTTATATTTCGCAAATGTAAGCGAACTCTTCTAATTGCGGTTTACT
GTTTTGTTTTGATTTTTATGGAAGAGCTTTTAATGCAACAAATTCATGAATCTATTCACA
TGGCTGATCGAATCGCTCTATTTTTCATGTTTTCTGTAATTTCGATTATCGCCGTAAGAA
CTCTTCATGGATCGATTGAAGAAAAGAACGAATTGATACAAGAAATTCATCATAGAGTTA
GAAATAATCTTCAGGTTCTTTCCGGTTTAGTAGAAATGCATAGTGATTCTGATCAAGGGA
ATCTTAGGAATATATTATCTGATTTTCAAAATCGTATATTAGCAATATCTGAAGTTCATA
ATTATTTATATAAGTCCGAAAATTATTTCGACATAGATTTTTCAGAAGTGATTGAAAGAA
TCATTGCAAATCTCATTCATAAATTTGGTAAACAATCTGTAAAAATAGAAAATTTAACGG
AACAGATTTTTTTAAGAATCGAATATGCGATTCCTTGTGCTATGATTTTTAGTGAACTTT
TATCTAATTCTTTAAAACATGCGTTTTCTTCGGATATGGGGAAAATTGTCATTCGGTTTC
ATAAAGAAGGAAATAAGTATCGTCTTCAAATTGAAGATAATGGTTCTGGAATATCTGATT
CTAAAACTTGGTTGAAACCAAAAACTTCTGGTTTTAAATTGATTCAACTTTTGACCAGAC
AAATAAAAGGTGATTTTCAAATTCTTTCGGATTCTGGTTCCATTGCTGTACTTGAATTTT
ACACTTAAGCATATTCAAAATTTAGAATATTTATTTAAACATTTATATTAAGGTTGTTGA
AAAATTCCATAGTGAAGATTTGTAAAATTGCTTCAATTGTACGTTTCAATACAACGGAAA
CAGATCAAGAATTAATTTTTCAACAACTCTATTGATCTTTACAAAATATGTTTATATGTC
GAGTTTTCACAGAAACTTTTTTGGAAATATTCAACTTTATAGAAACTCAGTTTATATGTT
GAACTTACCTTAAATGGCGTGAGTAAAATCTAAGAGGTTTTTTTATAAACTGATTTCTTA
TAAAGAATAAATGTAAGAGCTCCCTGACTCGAATCATAAAAAATGAATGTTTAAAAATTT
CTAAAGAATTATCGTGTAAAATTTTTTGAGGTTTGAGACAAACTCTGATAGAGTTATTGA
AAAACTCATTTTTTTCTGTTTTTATTAAAACGAATCGATAAAGAATTTTGTTCATAGTAG
ATACAAATTTTTCAATCACTTTGATATAGAAATTACTATTTAACGATGAAAAGATAATTT
ATAAATTTTTCAAGATATATAATCTGTAGGAACAATCACTAAACTACGTTAAGTTAAAAT
AATTAATTCGTTTTTGTGATGCTCGCAGTAAGAGTGATTTTATACAAAAATTTAATTATG
ATTCTTTTTGGATTTTATAGGTCTTTTTAAAAATAATCTTTCTGAAAATAGAATGGTCCT
CATACTTTTCCAGCAGGAAGTTTACAATAGAGTTTTTTTGAAAAATTAGAATCTATTTCA
AAAGTACTTTAGAATTCGGAATTTTAAGAAAAGATAAAGTGTTTTTGAGATGGTTTATAG
TCTTCTTTCGTTACTCATTACTATATAACAAAGCTCCCAATTTTTGCATTGAAATAATGT
TTTGCGATAAAAATAAACGGTACTCAATTTTATTAATTATAGAGGTCAGTAAAACGAATC
GATAAAATCATTTGTTAGTCGTAGATATGGATTTTTTCTGTAACTCTATTATAAAATTTT
ATTTTTTGAAAATATGATTTTATTCCAAAAATCCTAAAATAATTGAAAACGGTCTTTAAA
TAATGGTAGAGTTTTTTTAAGATGTGTTTAGATAAATTGTCAAGGTTTCTACCGCTCAAA
AATAATCTTGACTCAATAAAAATTTAAAAAAGCTGGAGCCCGAATCTACAATTTCTAAAA
TCAAAAATAGATTCAAAAATTTTAAAGAACGGAACCTTTCCAGGTTTTGACTCCACTTCC
TTCGATCGGAAATGGGTCTCCTAAATATTTCGGATTTGTTTTGAATAGGTTCATATCAAT
CCAGGCCAGAGTTCTTGCAAAAAATTCTCTAAATCTGCTGAAAGGCCCGCTTGTATAAAT
TCTTCGATCGGATTCAAAAGCTTGAAATTTAAGACCGATTTTATTTGCAAGAAACGCTGC
TCTAGGTTGGTAGACTCTTTGGCTGACAAAAATCAAATCTTGAATCTGAAAAATTTCCTT
TGCACGAACCAATGTGTCTAACGTTCTAAAACCCGCGTGATCTACGAATATATCTTTTTC
GTTTACTTCGTTTTTAAGAATATAGAGTAACATAGGTTTTACTTCGTTGTAATAAATGGA
ACCGTTATCTCCAGAAAGAAGAATTTTTTTCACCTTACCCTGGTGATATAATTCTAAAGC
ACAGTCCAATCTATCTTTTAAAACAGCGGAAGGTTCGTTTTTATAAACGGAAGCTCCGGG
AACTACCGCGACCGTTGCTGGTTTTGCTGATCTATGATTTTGAAATCTTTCTGTACGAAG
ATATAATTCTTCAAAACTAAAATCGATCGCAATGGGAATGGATATAAAAATACAAAAAAA
GAAAAAACTTCGGGTGTAAAACTTGGATTTTTTAAAGTAATCTAACTGAAACACAGAATT
TTGGAATCCTTTAAAATCAGCGATTTTTTCATGTAAGCTTACAAGCCAAATTTTAATAGA
AAAAGCCCTTTTTACTTTTCAGTAAATCTGAGTCAGGAAAAATTTTCGAAACAGGAAACA
AAACTTTGAGTTACAGGTCATATTTACTGAGTAAAAACCTAATGAATCTCCTGAATTCGT
TTGTCAGAATTACTGTCGCCGGTTGTTTTTTAAACCCGGCGGTTGTTTTTTCCCAGGAAT
TAATGGGGTTACGTTCTGGTGTGGATGCTAATTCCACTCCGGTTCGGCAGTTAGCACCTA
TTCGACAGTTAAGAAGTTTTGGTTTAGTGTTTGGAAATGTAGATACAGTAAGAGAGAGAT
TTGCACTTTCCGAAAAACAACTGGATGAGATTTCTAAGATCAATGAGAAGCATAAAAAAG
AACATCTTAAGTGGCTCCAAAAAATTTCTCCTATCGAAATTGAACTCGAAGGGCTTTTAA
TGGAGCCTAACGTGGATCTTGTAAAAATCAGAAAGTTACTTGTCGAAATAGGAAAATACT
CAGCCGAAATTCGGATCAATCAAATTTCGCACCGTCTTGCTATAGAAAAAGTGCTTACTC
AGGATCAAAAATCCAAAATCAAAGAACAACGTCCGGAGTCCAAATTTCCTGTGAATCTTT
TTTCTCCGGAGAGAATTATCCTTCCAATACAAGGAATTTTACATTGAGGTATTCATGGAG
CAAAAAGAATTTACTGAACTAATCGATTCAACAAAACATATCGTACTTTCGGCGATTAAA
AAGAATCTGTTTGAGGAATTTCACGATTCTATTGACGATGTAGTACAGGAAACTTACTTC
CGGGCTTATAAAAGTCTTTCTGCAAATAAGTTCCGAGGAGATTCTTCCGTAAGCACCTGG
CTCTATACGATTGCAAGAAACGAATCTTTGAGAATGAATCAAAAGAGATCCAGACAAACG
GCGCTTGCAAGTAAGTTAAAAGAAAAAGTGATCTTTGATAATAATTCCAATCAAGAAAAG
AATCTATTAGTTTTACTGATTTTGAATTGAAGGATCTTTTAGCAATGCTTCCTTGGAAAT
ATAAATCTGTACTAAGTCTTGTAGGTGAAGGGTATAAGGAACAACAGATTGCGGAAAAAC
TAAGTATTCCAGAAGGAACCGTAAAATCTAGAGTATTTCGCGGAAAACAGATGTTGAAAA
AGAATTTAATAGATAAGCAGTGATATAGGATCAAAGCAGAATGGAATCTAACGGAATAGA
CAAAGAAATTTCGGACAGACTTTATAGCAAAGTTTGGAGTTCTAAAATCTGCGACGCGGT
TTATAAAAAACGCCGCTGGAGAATGATTCAATTTGGATTGATCACATTTTGTTTGCGTTT
TTTTCTAGCTCGATTGTTTGGTTGGCTTTTTTTGAAAACCGAGAAGCTGAGCTTGCACGT
AATGAGCTTCAGTTTTGGGTTCAGGAGCAAATTTATGGAACGACCGTAGAAGCTGAATCC
AAAGTTCAAGATAAGATTTATAGTCAAGAAACAATGAAAAAAAATCCAGTTTCTTTAGAT
GTGGATACTTTAATTGAAGCTTCTTTAGATCGTAGATAACGTAAGATATATTAAAAAATT
CTAAACCTTAAAATAGATTTAAGAATGGCTTTTACTTTTTAATTACAGCGTGCTTTAAAA
ATTTAATGTTGTCTTATCAAAAAAACTAAGTTGTAAGAATTGTCCAAGTTTTAAGACAGA
TTTATATATTGAGTTCACGTTAAGTTAGAATCTAAAGTCTTTAGTCTCATTAGATCTACA
TAAGTAATACTTATGGGCTTGGTTTCCACTTGACCTGTATTTCCCCTAGGTAGACTCTTA
GCCAGGAGTCTTAAATCCTATGGAAAAAGAAATCCGCAAACGGTTGGATCGGGTTAAAGA
GAAGGGTCATCAAAGATTAACTGTACTTCTCATTCCTCACGGTTTCGATAAATCCTTTCA
TTTTCAAATATCGGTTTTTACGATTTTTTTCTTTTTAGTCTTTTGATTTCCATTTTAGGA
ATCGCAGTTTTCGGAATTGTAAAATACAATAATACAAGAAAACAAATCAACGCACTATCT
CAAGTTTATGGGAAATATTTCGACGAATACATTGAATATTCGGAACAATTAGAAGGAGTT
CAAGACGACTTTCTGGCTCTTACGGAGAATTTAGAGGAGATTATTCTCTAATCGATGGAC
ATGGGGACGAGATGCTAAAACTTCCCGATGAGTCTGATATAGAAACGATCGCACTTGCGG
AATTAAAAACCGAAGAATCTGCCGACAAAGATCTTATGTTAGGAAGAAGTTATCTTTCCG
AAATCTACGGATATAGAACTGCGCGGGTTTATATGGATAAACATCGCCCTTTAGTGGATA
GCGTTTACGATTTTTTAAATCTCAGATACGATGTAATGGATGCGATCCCTTTTGGAGAGC
CTTTGTATTCTTACAACCTTACTTCTTATTTTGGAACTAGAAGATCGCCTACTACTGGTT
ATATGGAATATCATGACGGAATCGATTTAGCAAATGTTCCCGGAACTCCAATTTATGCTA
CTGGTAATGGAAAGATTCATCGAGTCATTTATTCTAACCGAGGTTACGGAAATCATATCG
TAATTCAACATGCAAATGGTTACTTTTCACTCTTTGGACATTGTACTAAAATTTTTGTAA
AAGACGGTCAACAGATTCGAAAGGAAACTTGATCGCTACAGTCGGTTCCACAGGAAACGT
TACCGGACCTCATTTACATTATGAAATTTGGATTGGAGAATCCAATCGCACCGATCCTAT
GGAATATCTCAAAGTTCCAGTTTATTAATCTCAATCCGGATACAATATGCCAAAGAAGAA
GGAAGACTCCCAGAAAACTCTTTCGGAGAAAGAGGCCAAGGGACTTATAGCCAAACTCTC
CGACGAAATACGTCATCACCAATATCTCTATTATGTAAAAAACGATCCGAAAATTTCTGA
TTTTGATTTCGATCAGTTATTCAGGCGACTTCAAGATTTAGAAGAAGAGTTCCCGCAGTT
TAAGGATCTTGCAAGTCCTACTTTGGTTGTAGGTTCTGATTTAGATAAGGACTTTGAAAG
TTTCAACATAAACTTCCTGTATTATCTCTTATCAATACGTATAATGATAATGAGTTATTA
GAATGGGTCAATAAGACCGATCCGGAAGGATTGTATTCCGTAGAATGGAAAATAGATGGG
GCTTCTATTGTACTATATTATGAAAATGGAATTCTTAAAAACGGAGTTACTAGAGGTTCC
GGCGGAATTGGAGATGATGTTACAGATAATATCCGGACTATTCGGAATATTCCTCTTCGT
TTGCCGGAGCCGATAACGGTTTATCTTCGCGGCGAAGTTTTTATGACTTTTAAAGATTTT
GAAGAATTTAACGCACTTTCTTCCGGTAAATATGCAAATCCGCGAAATTTGTCTGCCGGA
TCTATCAAACAAAAAAATTCCTCGGATACGGCAAAACGTCCTCTTAGGATTTTTACTTAC
GACGCAACTTTCCCGAATATGGAAAAAAAATTTAAAACACACCAAGAAATTTTTTCCAAA
CTCGAAAAGCTTACGTTTCCAGTTCCGCCTAACACGGCCTTTGTGAGCGGATCTAAAATT
GCAAAAACTATCCAGGAATTTAAAAAGCAAAAAGATTCTTTGGGATTTCCGACCGACGGT
CTTGTTATCAAACTAAACGATATTTCTAAGCGGGATGCACTTGGTTATACTTCTCATTCT
CCTCGATGGGCAAGAGCGTATAAATTTGATGCAATCATGAAAGAAAGTAAGATTGTAGAT
ATAACTTATGCAGTTGGTCGAACTGGAAAGATTACTCCTAGAGCGGAAATAGAACCAATA
AGTCTTGCGGGTACTACCGTTACATTTGCGACTCTTCATAATCAAGATTATATAGACGAA
CTTGGAGTAGGGATCGGTGCGATCGTAAGAGTGGCAAAACGTGGAGAAATTATTCCTGCG
GTAGAAGAAGTAGTTACTCCTGGTAAAGAAGTTTTTAAAATTCCGGATCGTTGTCCTTCT
TGTAATACACAAACGATTAAGAAAGAAAGTTTAGTCGATCTATTTTGTCCTAATCCGGAT
TGTCCCGATCGTGTGAAAAATGGAATTATCTTTTACTGTCAGAGAAAGCAGATGGATATA
GAAGGACTCGGGGATAAACAGATCGAGTTCTTGTATGATCACGATTATATAAAGTCTATT
GCGGACTTGTATGATCTGAAGGATCAAAAAGAGAAGTTAATGGAAGAAGAAGGTTTTGGA
GAAAAGAGTGTAAACATTATTCTCAAAGGGATAGAACAATCCAAACAAAAGGATTTTCGT
TTTTTACTTCCTTCTCTTGGACTCTCGGAGCTTGGTCATAAGGTAACGGAATTGTTAATC
GAACACGGGATCGATTCTATAGACGAAATTCTTTCTATTGCGAAAGATCAGAAAAAAATC
GAATCTCTTTTAGAAATTCCTGGAATTGGGCCTTCTACAATTCAAGCTTTTCAGGAAAAT
TTTTCTGATAAAAGAATTTTAAAACTAATAGAACGTCTTAAAAAGGCGGGCCTTAAAATG
AAAGCGGACCCCATTCAGGTTGCGGACCAACAACCGTTTGCGGGGCAATCTTGGTGTGTA
ACCGGTTCTTTCGAAAACTTCCAGCCAAGAGATAAAGCGATGGATCTGATTGTTTATTAT
GGTGGAAGAAAGGTGAGTGCTGTAAGTTCAAAAACTACTCATCTTTTAGCTGGACCTGGT
GCCGGATCTAAATTAGAAAAGGCGAATGAACTTGGAGTTTCTGTTTATGATGAAAAACAA
TTTTTGGATTTGTTGAAGTCTTTAAAAATTGATTTCAAAAATCTTATTTAGAGTTTGTTG
TAAAGCGGTTAAATATAATTTTATATATTATAAAATTATATTTTTTTAAAATGTACTTTG
GGAATTTTAAGTTTTCTGTAAAATGTAATGACTCAAACAAATTGCAAATGTGTAGATTGC
GTTAATCTAATTGCTACAAGTACAGAGATCAAAAGGAGATCTCAACAACTACTCGGACGC
ATGAAAGTAATATTACTATGAACTTGTTTCAAAGGTTAGAATATACAATCTCCTTTAAAA
ACAGCTAACAATTTCGGATTAGACGCAGTTTTTAAGAACTTGTAAAATCGACAGTTAATT
TCAGGTCCATTTTCATGTGTCTGAGTAACAACTTAAGAGAAAGTTTTAAGGTTCTTACAT
TTTAACTAGGAAAGTTTGATGTAAGAAACCTATGATTCTGAAAAAAGTTGAAATCTGAAC
TTTACAGATCGGTTCTTTCAATGTGGAACGGACACAATTTATAAAATAGAAGTTTATAAT
AATTGAATCTATTGTATTCAAATTGTGGGAACTATTTTGTTTTGTTGTAAATACTTATTA
TGAAGATCCACAAAAATATATCGAAAATAAAAGAGAAATTTTACAAAGATTACATGATCA
TTTCGGAATCAATCGATTTTTTTAAAGGAGTTCCTGTGTTCTAATTTTTGAAACAAACTT
ATAAAATTAGTGTATTAATAATTTATGATGAATGAATTTTATATTTAATTAATGATTTAA
AAAATTGAATTCGTCTATGATGGTTTTTTAAAAAGAGTTATTGAAAAATTAACTCTCCAT
CTTGTTTCTGTTTTATGAAATAGTCGATTGAAGTAGTTTTGTTAATCGGCGCTATGGAAT
TTTTAAAAAACTCTAATATTTTTGGATAGTTTTAATTTGTTGCGAGTTTATCATAACCAA
GTAGTGTTCGGTTTAAGATAAGTTTCCGATTTAGACGAGTTGTAGGCTCTCTGTCGTGAA
AAGTTTGGTAAAATGAAATACTTTAGAACTTTAAATTATACTGGAGTTAACTAATTGAGA
TGTTATTTTTAAATCCATACATAAAAGACGAGGATCTAGATTTTTACAATACGGTCAAAG
AATTTGCAAAGGAAAAAATTCTTCCTTCTGTAGAACAAAGGGACGAAGATTGTACTTGGG
ATAACGAATTATGGAAAGAAATGGGTTCTATAGGATTATTGGGAATTCCTATTCCAGAAG
AATATGGAGGTCAAGGAGGAAATTGTTTTCAATGTTGTCTTGCACAAGAAGCGTTTAACG
CGGGTTCGTTGGACTCTGGGTTTGGACTTTCTTGGGGAGCACATATGATTATTGGAAGCC
TACCGATTTTATTTCAAGGAACTGAAATTCAAAAAAATAAATATTTACCTAAGTTAGTTA
ACGGAGAATGGATTGCTGGTTTAGGATTGACTGAACCCGATTCCGGATCGGATGCCGCCG
GGATGAGAACTTACGCGGAAAAGACGAAAGACGGATTTGTTTTGAACGGAAGTAAAACTT
TCATAACTAACGGACCAATTGGCCAAGTGTTTATCATTATGGCAAGGACTACAAAATCTC
GTGGACCGATGGGAATTTCGGCGTTTATAGTAGAATCTAAAAACAAAGGGTTCAGTGTTT
CTAAGGTTTTAAAAAAATTAGGGCATAATACTTCTACAACCGCAGAACTTACATTCGAAA
ATATGTATGTTCCAGATGAAAATTTGTTGGGTCCTTTACACTCTGGATTTTTAAGAATTG
GAAAAGCAACTTTAGAATGGGAGAGAACTGTACTTCTTGCTGCTTTGATGGGAGGGATGG
AAAATATATTAGAAAATTGTATTCGATATTCATGGCAGAGACAACAGTTCGGAAAATCGA
TTTTAAATTTTTTTGCAATTAAAGAAAAGATTGCGAGAATTTGGGTTTATCTATGTGCAG
CAAGAAGGATGACTTACTTTGTAGCACGTAAAAAAGATTTTGAACCTAACGTAAGTTTGC
CGATGGAAAGTTCTATTTTAAAAGTATTTGCTTCTGAAGTAAGTGAAGAAGTTGCATCTG
ATGCGGTTCAGATTTACGGAGGAATGGGCTATATGAGAGAGGTTTCGGTAAGTCGATTTT
ATAGAGATGTAAAATTGGGGACGATTGGAGGAGGAACTTCGGAAATTCAAAGAAGTATTA
TATCCGCGAGTTATGGAGGATACGAACCTTATCGAAAAATAATTCAAAGTGAGCTCATAG
AAGACAAAATAAAAGAAACTCCAATCGGTGAATTGATGCAATCTTTGGATGTTTTAATTC
AAACCGTGGGAGAAAATCCAGAAAGGAAAAAAAGACAAGTCTTTGAGTTTGGATTTGCGG
ATTTATTAACTTTAACGACAATTTTAAAATTAAGCCTATGGGACTTAACAAGAACCAACG
GTCATTATGAAACTAATGATAAAGAAAGAGATTTTAATATACTCATATATTATCTTACAG
CCAGGTATATTCGAGGAATTGCATATTTAAAGGAATTAAATGAAGACGGAGTCAGCAAAC
TATTAAAAGCATTTGGAAAATTGAACGCGCCTGAAAAAGAAATAGAAGAGAGTATAGAAT
ATTTAAAGTCGGGTATTTTGGATAATATAACATTCGGAAAATAGGAGTAATTTAGGCGCG
TCAGAGGACTGTGATGAATTTCACTTTATTCGTTATAAACTGAGGAATATTCTCTACACT
ACTGTTTTTTACAATGGTTAGTGGTTATAATTGTTTCTGTTCTCGTAAAGCCGAATTTGC
GGTAGATTGAGGCGTAAACATTTTAAAAGAAATTTTTCTTTGTATCAATTTATTAATTTC
GTTTTGAGTTTCCATGAATATTAATTAACGTGAATTTAACATAGGGAATCCATGGTTCAT
TTTTCTAAAAAAAGTTGTGATCTCAATTCCTAAAATATGAGAACTCCCACAAATCAGGAT
TTTATGAACAAATTCTAAAATTGTAGGAACTCATACTTTTAGAAAATTCTTTCTCGTTTT
TTTACACTGAACTCACGTTAGTTAATGTTCGTTATAAACAATAGATATAGTAAAACAACG
CTTACTCGGGCTATATAAAAGAGTATCTAATTCAATAGTTTAACATTCCAATAACATGAA
TTTGAAGTAATAAATTTTGGGTGAATCCGGTATTGTCGAATTGCGATTTCAGCTTTGATC
AACAAATTGAGGACTCGCTTGAAAACAAAATCTTTTCCTGATTTCAATTTGTTATAGAAC
ACTATGCTTCGAACGACCTAAAACGTGACTCAAAAAACTCAGCACTCTCTGAGGAGAAGA
TATGTTACATTCTAAGTTTTTAAATTATTATTTTCATGCGTCCGAATTAGTAAGACAAAT
ATTTTGTTTATGTGTGATTTTAGATGTTCTTATGTAGCGTTGACAGTAAAACTTATTTCA
AAAACATAAAATAGACGATCGGAGAAATTAAGTATGTATAAAAAAGGAAAATCTTATGAA
GAGATTGAAATCGGAGAAAAGGCGAGTTTTACTAAAACGATTACGGAGACCGACATTTAT
CTTTTTGCAGGCATCAGCGGCGATTTTAATCCACTTCACGTAGACGAAGAATATGCAAAA
ACTACGATATTCGGAACCAGAATTGCACATGGAGGGCTTGCAGCGTCTTTGCTTGCGCCC
GTTCTTGGGATGAAATTGCCCGGTCTTGGAACGGTGGCCTTGGAAACTGTGACCAAATTT
CGAAAACCAGTTTATCCCGGAGATACAGTTACCTGTATCGTAGAGGTAAAAAGTAAGATT
GAAAAGATGAAAATGATACAAATGAAAATACTTTGGACTAATCAAAAAGGAGAAATGATT
GGAAAAGGAGAATGTAAAGTTCTACCACCTGGTTTCAACATAGAAACAGTCAATTATGAT
TAAAAGTAACTGTTTTAAAAATTTTTCGGTTTGTTTTTGAACATTATTTGAGAGATTACC
TAAAACTATAAGATAAAATATCTAAAACTGAAACACTTGAAATTTTATGATGTTTTAATA
TGTCTATAAGTATTTTTAAACTTATATTTAATAGAGTTGTTGAAAAATCAATCCTCCATC
TATTTCTATTTTATGGAAACGGACAATTAAAACAATTTTGTTAATCTGAACTAGGAAATT
TTTCAACAATTCTAATAAATAAAATCCAAAGGTAAATCTATGAACCCTGTTGTATTGGGA
ATAAGTGATTCGATAGCTTCTGACTTTCCGGATGAATATAAAGAATGGACCGGAGAAAGA
AAAGTATTGGAACATTATAAAAAATCAATATATGATCTTCTGGAATTTTTAGAAATGAAG
CCGGAAACTCTTAAAGAAATTCTCACCGATTTTGTAAGTATAGAGCCAGCGTCTTTGGGA
AAAGCAGGATACGGACATAGTGCACGGATAGCGAATGAACTCGGCTATACTGGATTTCGT
TCTCATCTTATGGATTTAGGAGGAGCCAGTGTGACGGGAGCATTGGGACAAGCGAGAATA
ATTCTTCAATCTGATCCGGAGGCAGTGGTATTGATTGCAGCTGCCGATATTCCAAAATCT
GCGTTTAAGCAAATATCTGATCTAAAGCGTTTAAACGAGACCGTATGTCATCCGTTATAC
GAACTCAACTACGGGGCAACTTTGATTTCTATGTACGGACTTTTGATGAAAAGGATGATG
TATGAAAACAGTATTACTCAGAAAGATCTCGAACAAATTACAAAAAGATTTAGAGCGAAC
GCTATTATAAATCCTAGAGCAAGTGTATATGGACAAGAAATTACAGAAAAACAAATCACT
AGAACCATCGTCGATCCATATTCAGCACCTATGATTGCGATTGTAACCGATCATGGATTT
GCCACTCTACTAGTATCCGAAAAAAAAGCAAAAAAACTGCAGACTCAAGGAAAGATCAAA
AAAGGAATCAATCCAATGTATTTGATTGGAGCCGGACAAGCGGTACATTCAGAATATTTT
ATGTTTAAGGGAGACTTTGCTACACCTGCCGGAAGAGCGGGAGATCTTGCTTTTTCCACT
GCGGGAATCGAAAGAGAAGAAATCGATTACGCATGGATTTATGACTGTTTTGTCGGAATG
ATAATTCTTCAATCATCAGAATACTTTGGGGTTTCCAAAAAAGAAATTTCAGAAAGTCTA
AAAAACGGAATTATAAAATTCAAAAATGGTAAAACAATTTTGGTTAACCAAATGGGAGGA
ATTTTAAATTATCAAGCTGCTATGCCAGTTTCTGCGGCTACCGGTTTGGTCGACGTAGCG
GCACATTACGGATTGTATTCTAAAGAATCGCCTAACGTTTTAATTACGCGCCCCGGAAAA
ACTTTATTGGGAGGCAACGGAGGAATTGACAGTATTAATTCGGTAGCGATTTTCTCATCC
GAACCTTCTAGATTAAAACCGAAAAAGATAAAAATAAAACGGCTTTTTTTAAATCAAAAT
TGGGCGAATGATAATGAAATTGGAACACTTTATTCTTCTACGACTGTAAATTTAAATCCA
GGATTTATTACAAAAACACCTTATTCATTGGCACTTGTAAAAATGCAACCGGGTCGTTAT
GTAATGGTAAATGTATTTAATTCAAAAGGAGAACTTTTAAAAACAGATCAAGACTTTCAG
TTTGATTCTTCAAAACTAAAAATCCGAAACGAAAACGGCATTTTGAAAGGAATTTTAATA
TAAGCTGAAAGAAATTTTTAAAATGATCAGTCAGACATTTTCCAAGACTTCGCAAAATTT
AGGATTGGATCGATTTATGCACATAAAGGCTGAGAATGTTCGAACCGGACAGGTTCGGGT
TTTTAATGGTTCCGATTTAATTCTGGTTCCTGATTCTTCCCATGAAAAAGAAGGAACTAT
GTTTCTTCATGGAAGAAGAGTCGAAAATTGTCTCAATCTTAGAAAATATTCTACTTTTTT
TGTAGTTGCAGATTTTGTCTCTAAAACAGGATTTCCAGATAAAATTAAATTACAAGAAAT
CGGACCAGATGGGTCCGTTTTTGAAGTTTCCCAGAGTAAAATAGATTGTTACCGAGTTAT
GGGAATATTTTTAGAATAAGAATTACTTTCTGCTGGATTTGAACTCCTATAAAAATAGAA
TCCGTAATCAGACATTCTTTCCTAGGGGAATTCAATCATGGTCCAAAAGAAGAAGACCAA
AGTTCAAAAAACAACGTCTAAAAAAAGTAAAGGCTCTGTAAATTCTTCGATTACAAAAAA
CGATATTCGACTTTCTGATATGTTGGATCTTGCTGCGGAAGAGTTCGTAAAAACGATCGA
AATTATGGCAAGACTGACTTCTGGAAATAGGACAAAGCTCAAAAATTCTATCAAAACAGC
GGCTAAGAATATTCTAAAAGATTGATAATGATTTTTTTTAAACGATTCGTTTTCTAATTG
AGTCAATTTTTTTCTGAAAAAATCGAAGTGTTTCAGAAAACTTTGGAAAAAAATTTCCAA
AATTGATTCGATTTTTTAAGAGAATTGTAGTCAACTATAAGTATGGAAAACTTATTTCTG
ATCACTCTACTATTCTTAATTTTATTTGAGCAGTATAAAACCAGGGTTTCCCGGGAGAAA
GTTCCGATTCGTGCTTTAAAACAGTACGTCCATCGTTAATATTCAATTCTTGATTGAGAC
CGGGAAAATTCTCGGTTTCTCACTTTTTTCTTCCTTTTTATTTCATTTTAACCTAACACT
AATTTAGTGTACAAGTTATAGTTCGTTTTACCGTAAAGAAATTGGATATAACTCTTCCAT
TGAATTAAATTTTGGCTCTCTATCAATATTAGAGTTGTTGAAAAATAATTTTCTTCTTCA
TTACTCAAGGCCATAGAATTAGCGTGAGTTCGACGTAAGAAAATCTTAGCGAATAAAAAA
ACTCAATACAAAAGCCCTGAATTAAGCAAAACGTTCCTTATGATCCGTGTTTTAAGTCGT
AGTTTGCGACCGTACTTTTTGTTTTAATTCCTTCGGAATTTAACTCAATTACGCTTCTTA
TTGGCGCAACATAATAATTGTTTTCGTATTGTTAGGTATCTCAAAAACTTGTTTGAGTGC
AAAATACTGAATATCTTTGTTATAGAGTGATCATTAAAAAGAATGAATCGCGTAGTTTTG
TTAATATTAGTTTTGCTGGTTTTCAAAGTGTTTAGGAATCAAGCAAAATCTCATGCTAAA
CCTTTCAAAAACTAAACTCATCATCGGCGGATGAGACGGTTTCTGTGGGAACTACTGCAT
TTTAAAGTTAGACAATAAAATTCTACTTTGATAAAAATAACAAAATACCATTTATTACTG
ATAGTTAAATAGAATACCGTTAATTTTTGGTATCATTTCTATACTTTAGAAGGTTGAAAC
ATTCCCATTCTATTGAAATCTTGTCTTAAGTACTATGTATAAAAAGCCAATGACTCCTAC
TCGAGCCGTAGAGACTTTCATTCTCTGCAAGAAAAAACAAGAATCGGTTTCGGAAGAAGT
GATTTTAGTTTTAGATTCTTTTCAATCTTGGAACGAGATCGAACTCACTGGTCTTCTCAA
TGCTTCTTCTTATTTTCCTGAAATATTAAACGAAACTAGATCAGAACAAACGATTCGATC
TCTTTTAGAGCAATTTAAACAAAGGATCGTAGAGATTCCTATTCGATGACTTCCTTTGCA
GAACCTAAAGTAATTTACCAAGAAGCTAATCCATACGGAACGTTTACAGCGTATTTAGAA
GACGACGGAAGAACCGTTTACCTTTATCTTCAAGCGGAACAAAATCCGGAATTTGGAATC
AAATCCGTGTGGGTTTGTAATCGAACTGAAGCTCCCGAAAAAAGAAGTATTGAGGATCTT
TCTAACGGCTTGGCTCCGATTCTTCTTCGCACTGAAGTGAACGAATCAAAACCTCACCCT
GCTTTAGAAGAAAAAGATATTTATTTTATTTGGACGGAAGAAGGGGACGGAGTCGCTCTT
TTTTACAAAGAAAACTTGATCGCTTTTCTTCCTCCTTGGTCTGGAATCAAAGGATTTCAT
GGATATTCTATTCATGCTAAAGTAGAGGCACTTACAGCGTATCCTTTGGGCAATTCAGAG
TTTGGAATTATCCCGAATCGTGTAAATGTTTCTAGAGACTTTTGGGAGGCTCGTTCTAAA
TCAGGAGTGTGGAAGGAAATTCAGGAAAAAAGACTTTCTTTCTTGGAATCTATATTCGGA
AAACATGATAAATACTGGTCTGCAGACGGAGGGAAATATCCTCAATTAGGAATAGCACGT
TTTCAATCGGAAAAATATCCAGAAATTCTAATATATTCTACAATAGGAATGAGCGCTCAA
AATATGCCTACTGTGGAACTCTTTCATAAGGATTATGAAAATTTTTCTAGAATTGAACTG
ATTTTTGCGGTTAAAATTGGTTCGGAAGGATTGGAAAGATCTGAATCTTGGGTTCCACAT
TTAATTGGAGAATTGATTCGTTTTCCTTGGAATATGGCTAAGTGGTTTGGTAATGGACAT
ACAATTACCATGTCTAGAAAAGATCCAGAGGCGCTTTATTTGGATTTTACTTCCATTCTT
TTTAGAGATCTTACTTCTTTTTCAAATACGCCCGATTTAACGGGGCTGATTTCTGAGAAC
GGAAAGCAAGTTCGATTTTTAACTTTGTTACCGTTATCCGAAGAAGAAAAAGAATATGCG
CAAAAAGATGGAATTCAATCTTTCGAACGTATATGGAACGAAAAAGGATTCCCTTGGTAT
CACGACTCTGAAAGACAATCTCTAATATAAAATAGAAATGTTTTTGGCTGATCCGATAAC
AATAAACTAACGTAAAACTATCTTCAAAATTTTAGGTTCGAAAAATTATGATACTTAAGT
TATTCAAAATGAAATTTTTGATAAAGCAAAAACAAAACTCATCTGTTTTTGTGATCGTTT
AAACGAATTAAAGTCGTTTTGTTGTTTATGAATCGTTTTGGTAGATAGGTTAAAATGATT
TTTTTAGAAGAAATGATACGTTCTATCAGATGTTACACCGCACACTCAGCGTTTTTATTA
GCTTTAGCTTGTGCGACTTGTATATGGGTTACACTTCCTTTATCTCTTTTGTCTGAAAGT
ACAGAAACACAAATACGTGAAAAGATCTGGCAGGAGATTTATAATCAAGATTTTCATTCT
TCTAAAAAATTAGTTCAGCTTGAACTTGCTAAAAGTGGTAAAAATGAGACGATCTCTTTG
TTATCTTTTCTTGAAATCTCTTTAAATGGGCTTCAGAGACACAAACAAGCTAATGATATT
CGTAAAAAAATCTTATCTATATGGGAAGCTAAGTATAAGAAAACCTTTGTAGAGGAAAAT
TATCCGATCAATCTTTCTACTTGGACTAGAATGATAATCGTAAAATCGGATACTATGTTA
GTTGGAGCCGAATATTTTATACCTTATCCCATCAATTCAAATAAAGACGGATTTTATTAT
CATAAGTTTACCTTGTATAATCGTTTCTCAAAGAAGCCAACTCGATTCTTTAAATTAGAA
AAATCATCCACAACCAATCAAGAATATTGTCTTTATGAGATCAATTCGGATGGAGAATCC
AAACAAATTAAGAATTACGGTGATACTTTGCCTGAGATGAAGGATGAGATGAGCTTTTTA
ATGGGGTTTTTAAGTATTTAAGAGTGAATTGATAAGCGAAAAACATTGAAAGAGTGTATT
TAAAAAGAAAAACCCGCTTCTCAAAGCGGGTTTTAAAATTTCATCCCTTCTTTAGAATGA
AAATGTGTTGCTAGATTTACTTATTTCTTCTTTGCAACTTTCTTTTTAGCTGCTTTTTTC
TTAGCAACTTTTTTCTTAGCTGCCTTCTTTGCTGCTTTCTTTTTTGCAACCATTGACTAT
TCCTCCGTGTTACTAACGTTGAGTTTTAAATGATCTTAAAGCTTAACGCCGTGATTAGAG
ACATAATTAATGGATCAAGATAAAAATGTAAAGTGTTTTAATATTTTTTTACATTTTTTT
TTAATTTATTTATTTTACTGATTGGAATCGTAATTTTTATTCACTTCGATGCAGATGAAA
GATATATCATCACTAGGATCTTTCTTACCACGAAACTCTTGAATCGTTTTTAGTACAAGA
TCAGATAGATCTTGTGGATCTAAGTGATGATTATTCTTTAAAAGATTTAAAAAGTTTTCA
TCTCCAAAAATTTCTTCGTTATCGTTAAACGTTTCTGTAACTCCATCTGTGAATAAGATT
AATTTATCACCAGAGTAAATCGGAATCGTTAAGTGTTTATATTCTGTATGTAAGACGCCT
AAAACTCTTTGAGTTTCCGATCTTAATTCTATTTTTCCATCTTTTCGAATACAAATTGGA
GAAGAATGACCTGCGTTGATGTAATGAAATGTTTCTTTTTGGGAATTATATTCTCCACAA
ATGAAAGTCATAAACTCACTTCCTCTATATCTTTCAATGAGAAACGAATTAATTACTTTG
AATATCTTAGATAAATCCGATTTTTTTCGAATTTGATTTTGTATGATACCTCTGATCGCG
CTCACTAGATAACCAGTTCCTAATCCATGGCCTGAAACATCTCCTAAAGCCAGCAACATC
GTGTTTGAATCTAATTTTTGAATATCTAAATAATCACCTGAGATCCCTACAGCTGGTATA
GAAAAAAATCCTATTTTAACTCCTTGAATGTGCCTACTTTCCGCTACGTGAAGCGTTTTA
TCGATGATCGAAGCCATATTAAGATCACGAACAATTCTTTTTTTCTCCACTTCCTCTGCT
AATAAAGTATAGTTCTGTAAAAGCATCGAAGCCATTCGAGTACATTCTTTTAAAAAATGA
AGTTCTCCTAGGTTAAAGTTTTTTCTGTTTTTCTTTTCTCCCACAAGAAACACAGCCAAA
ACCTCTTTTCCTCTGGAATAATTGAAAATCGGATATGTAAGTTGTACTCCTGAGTTATGT
AGAAATTTGTAAACTGATTCTCGAATTCCAAGTCCATAGGCAAGATGTGTAGTGACCGTA
ACTTCCGTATTTGTCGCAAAATACTGCCATATTTCGGAGTTGGAAGAGATTCGAATGAAG
TTGATGTTTTTCAGATCGGTTCTTGGAAATTTATCCGCAGGTATTAAGACTAAAATTTTA
GAAATATCCAGAGCTTCTGAAACTTTTCTCATCATGTTGTTGATGGTAGCTCTCATAGAA
ATTGGAGCGCTGATCATAGCAGAAATTGTTTCCATAGCGGAGTGTAACTTTTGATTTCGT
TTAAAACTCCAAGTATCTACAAGATTAGAAAGACGTCTGTTGATGGAACTCATTGTGTAA
ATGCTGGAACAAAGAAATAAAACATTAAATTCTTCCAAATACTTATCCGTTGCGATTGGA
TCGAATTTGAAAAATGCTCCTAACAAAAATAGATAACCTCCTGCTAATATAAGAATTAGA
TAAATGGAAGTGAGAGAAGAACTGAATGCGATCTGCACAGGAACAATAGAATAAGTAAAG
GTTCCGTATATGATCAATGCGGGAAAGATTAGAAATGCAAATAAAATCATAAGTTTAGAA
AAATCGGGAGAGATAAACTCTGAAAATTCTACAGAAACAAAAGGTAGAATGGAAATTGCA
CTGAATGCTAAGATCAGACTTAATTTCTTGAATAAACTCTGAATTGGAAAAAGATTTCGT
ATCGAGTCTGTTACAAGAAAGAAAATACAGATTACGGAGCTGAATAGTATAAAGTAAACT
CCATTTGTGGCAAGTATTCCAAAGATATGAGGATCTGCTTTTTGTGTTCTACCCACAAAA
CCGGCGATCAAAGAAAAAATAATTTCTGGCGCAAACCAACGAGTGGGAAGTTCCTTTCCT
CTAAGTCTGAAAGATATATTCAAAATTACGAATGCGGTAAAATATAGAAAAAAGAAAAAT
AAAAAATGAAACTCGTGAAATCCAACTAAGAAGAAATTAAATAAACTTAAACAAGACAAG
GATCCGAACAATAAAAGCATGTAGAGATCTCTTGTATAAAAGAAGAACCAAATCGCGACA
GATAAATAAAGCAACGATATAAGAATGTCCCTTGTGAATTCCTTAACGACTGAATAATAT
GATTTAGGTGCTAAAATTACAGGAATCGTTTCGCTTACTCCTTTATCGTAAACGTGTATT
CCATTTTCATAAGATTGTCCAGACTCGGCCATCTTGATCGCAATTTCTAATTCTAAAAGG
TCTACCTTTTTCCCTAAAATACCTGGAAACTCTTCGCTACTTTGAATAATTGTTCCATTT
GGGTAGTAATAAAAAGGAGGTTTTAAAGTTTCAGAAGAAGTTTGTAAAACTCCTATCAAT
AAAACGATACTGAGTAGGATCAGAGATATAAAAAGTAAAAGTATATTTCTCAAGATGGAA
ACCTCAGGTCATGAATCGAAATCATCGTACGATTCTTCCAAGTAAGAACCAATGGATCTT
TTTCTATATTCTCTTCTACTTCCCAGCCAGCTGAAAGTAGGTTTTTACTGAAATCTGAAT
TTTTATGAACTTTGAAATTTTTTCCGGAAGTTTTTAAAGAAATGGTACTTTCACTTTTTC
TAATGATTCCTACTAAAAGATCGTATTCCTCGTTCCAGGAGATTTCTTTTAGATAGGATT
CTACTAGATGTTTTATGTTGTTTAGACTTTGAAAGGCTCTTGACGTTTTAGCCGAATATA
AAGTTCCTAATATATAACAAAGAACTAATACTGAAACCTGATTTGTAACACCTAGTTTTA
AAATGACAAAATACGTTTCTTCTCCATCAGAATTTAGAAATTCAATAAGTTCACCTGGTT
CTCTGGAAAGAATTTCGATACGGATGGTTCCGATCATTGGTGGTTCTGCTGCTTCTAAAA
ATTTTCTAATCTTGCCGGCTGTTTCCAACTCTTTTCTGTATTTTTTATTTTCCGCGACTT
GAGAAGAGAGAATATGATTATGGACCGCGATTCCACATTTTCCAGAAAGAAAACTTAGAT
CTTGTCTGACTGAATCTTTGGGAATATTGGATACGGCCAAAAAACCGAAAAGAGTTTCTC
TATAAACAAAAGGTAATATAAAATTTGCTCTAAGGCTTACAAAGTCTTCGTTGATTTCGT
GGTTCTGATCTTGTTCTCCTATGATTACTCCATTTTTTTTGTTCAAGATGTATTTTAAAA
GTTTTGAATCTGGATTGATTCCGTCGTGAATGATTACTTTTCTTTGTTTCTTTTTGGCGT
AAGTGTAAAGTTCAAAAGTTTTTAAATCATTATTGAGTAAGGCTAATTTTCCGTAATTGC
TTTCAGTCAATCGAACGAGGTCTGGAAAAACGTTTTTAATCAGACCCTCGTGATCAAATT
TTCTATATGCCAATCGGGAAGAACGTGGATCGTCACTTAAATATTCGGAAATTAGAATAG
ACTTAAGTTTGCCGCTGAATTTTTCTTGAAGTGGAAATAGTATAAAAACCGCAAATATTA
AAGTAGAAAGTAAACTTACTTCCATATAGTATTCGATTGCGCTTGGAACTGTGGAAAGAA
TAAAAAAATAGATTCCCAAAGCAATCAGAACCGAACTTCCTTTTGCGAATAGATTGATGA
TTGTGGAAATGAGATAATAATCCGTAACTAAAGAACGGAATGTTTCTTTAAATCCACTAT
TGGTATTTTTGCTTTCAGGTTGTATAGTAAGCATTTTCTTCTATATATTTTTCTGTAAAA
TCACAACCCCAAAATTTCATGGAAATCGTCCCAACATTCAACACTACATTTAAAGAAATT
TCAGTATTATTTTTTAAATATTCAGAAAGCTTTTTTAAAGTTTCCGGATTGGCTTCTTTG
ACCGGAAGTGTTCCGAAATAAATCTGAAGACCTTCGAACGGAATGGGTTCGTCAAAAACT
TTGCCAACTGCCATAATCAATCTTCCCCAGTTAGGATCTCCGCCGTAAATTGCAGTTTTA
ACCAAAGGAGAATTTAAAATAGACTTCCCGATTTTTCTTGCTTGGGCTTCACTTTTAGCT
CCTGAGATAGTAAGCTCAATCAGTTTCGTTGCACCTTCCCCATCAGTTGCAATCAGTTTG
GTAAGATCGATACAAATTTCAGTAAGCGCTTTAGAAAAATCTTGAACACTACTTTCTCCG
GATAAACCGTTACAGAGTAATGCAACCGTATCAGATGTTGAAGTATCCGAATCAATTGTT
AAACAATTGAAACTTTGATCAACCGAAGATTTTAAAATAGAATATAGATCAATTCCTTCT
GGAAGCGAAACATCCGAAAGAATATAACAAAGCATAGTCGCCATATTTGGTTCAATCATA
CCGGCGCCTTTTGCGATTCCGTAAATTGTTCCTTGTCCTGATTTCGTTTTAATATTTCGG
AAAGAAATTTTTTTTCTAGTATCCGTTGTCATAATCGCCTCGGCGACTTCTTCCAAGTTG
CCCGGTTTTAAAAGGGATTTCGCTTTTTTGCAAACTGGCAGAATGATTTCCATTTTCAGA
GGAACTCCGATTACACCAGTAGACGAAGGAAGGACTAACGTTTCTTTGATACCAAGAGAT
TCTCCAATTATCTTACAAATTTCTCTTGAATTTTGAATTCCTTTTTCGCCAGTTGCAACG
TTCGAGTTTTTAGAATTGATAACAATTGCCTGAAGAATTCCGGACCGAACGTGTTCTTTG
CCAACAATCACTGGAGCTCCTGGAAAATTGTTTTTGGTAAACACAGCAGTCGCCTTACAC
GGGATTTCGGAATAAATAACTCCAAAATCCTTTGTATCGTCCTTGATACCGATATTAATT
CCAAAAGATAAAAATCCTTTAGGCATGTGCATGAGTAGATCCCTTGAGCGAGTCGATTGG
ATCTATATTTAGAAAATTATCTCTGTCGAAAAGAATAAATTCAGGATGTTTCGGTCTGAT
AACGAGTGGGAATCGTAACTGAAAAAATGGTTCCACCTTCTGGATTATCAAAAACTTTAA
CGGAACCGTGGTGAAGACGAACGATATGTTTCACAATAGAAAGACCTAAACCGGTTCCAC
CTTCTTTTCGGGAACGATTTTTATCGACTCGGAAGAATCTTTCGAAAATTCTAATCTTGT
CCTCATCTTGAATACCAATTCCCTGATCAATTACTTGAAATTGAACCTGATCCGATTTGA
TAGGTAAAATTTTGAGAGTAATCGTTTTTCCTTCGGAAGAATAAGACGACGCGTTTGAAA
TTAAATTTAAGAGCATGTGTTCTAAAAGGATCCAGTCCGCAGAAATCATCAAAGGATTGG
GCATCTCAACTACAAACTTCTGACCTTTGGATGAAACAACTCCTTCTACTGTATAACTTA
GGTTTTCTACGAGAGATTTTAAGGAGAATTCTTCTTCACTTGAAATTTTGGTTTGGTTTT
CGATTCGTGTGATTGTGAGCATGTCCTCTACGATCCGAACCATACGATCCGTGTTCATAG
AAATTGCGTCTAAAAATCTTTTTTCATGGCTTTCAGGCGAAAGACGCAAACGATCGAGTA
ACGTTTCCGTATATCCCTTAATGGATGTAATAGGAGTTTTGAGTTCATGAGAAGCGTTTT
GAACGAATTGCTCTCGAATGATGTGGGATTGTTTTTCTTCGGTGATGTTTCGGATTACTC
CGATGTACATTAGAGTTTTACCGTTTGTTTTGAGAGGATACATTTTGATCGCGTAAAAAT
TTTGACCAAGGTCGAGTTCCATTTTAGAATCGCTGGAACCTTTAAGGTGGTTTAATACAA
ATTCTAGGAGCCTTAAATCTCTAGTTGCATCGGTTAATTTCCTAGATCTTGAATTTGGTT
CGATCAAAGATCCTGGAACACTTTTATTTTGAAAAAGAATAGAAGCGTTTTCCGGATCGA
TTGCAAAAACTCCTTCCTTTAAGTTTTGTAAAACGGAATCGAATTTTTCTTTTTCTATCG
TGAGATCCACAAATTGATTTTTAAGTCTTGTAGACATTAAGTTGATCGAAGACGCAAGGT
CTGCAAGCTCTCGAATATCAGAAAGTGTTAGTTCTGAACCGAAATCACCTGCGTTAATTT
CTCCGGTTTTTTTTTCGATTCGATCTAATGGTTCTACAACACTTTTAGCGATTGAATAAG
ACATGTAGAATGTACCAAACATCGCAAAAAGAACGTAAAAAGAGAACAAAAGGATTTTAA
AATCAGAATGAATGAACTTCTCTACGAAAAGAGCAATACCGGCGACCACAAGAAGTACAA
GTAGAAGTAGCCAATTACTAAGAAGAAGTTTTGAAAATAAACTACGCCTCATTGAATCTA
TAGCCGATTCCGCGTATCGTTTCTAGTCTTTCCTTTTCGTCTCCGAGTTTATCGCGTAGT
CTTTTGATATTTACGTCTACTGCTCTATCGGTAACGTAAATATCTTTTCCCCAGACTCGA
TCCAATAGTTTATCTCTAGTAAAGGCGACTCCTGGATTGGTCATAAAAAGATTTAGTATT
TTATACTCTATTAAAGTTAAATCGACTTCAGAGTTATTTATGAAGGCTTTATGCGCTTTC
AGATTGAGAAAGATATTTCCAATCGTGATATTTCCTTCGAATTCATCTTCTTCTTCATCT
TTGATTCTTCTTAAAACGGAGCGTACCCTGGCGATTAATTCCCTTGTGCTAAATGGTTTA
CGAACATAATCGTCCGCCCCTAATTCCAAACCGAGAACTGCTTCGGTTTCTCCAGATTTT
GCGGTAACCATAATGATCGGCATAGAATACTTTTCTTTGATTTTCTTGCAAAGATCCATA
CCTCCGATTCCGGGAAGCATAAGATCTAAGATGATTAAGTCAGGAGTATTTTTTTCCAAT
TTTGGAAGTACTTCTAATCCATTTTGGCATGTATCTACTTGGTAACCGTTTTCTTCTAAA
TGAAATCGGATCAGCTCGGCTATATCTTCCTCATCGTCTACGACGAGAACTTTTTGCCCT
GGGTTCCCTGATTGATTTTTCATGATTCCTGTACTTTTTTACCGGTTTATCGTAGTTTTT
TACAAACCGATTTTCTTTTTAAAAAATCGGAGCCTGCAAGAGCACCGGGTAGGTCTTATC
ATCTTAATATTTCAGAAATGCGTTACAATTGAAATACGAAAAAATTACAAACTACAGAAA
AAGGCTTCTAATTTTGCAGTAGTTTCCAAATTCGCAATGCAGAGAAAATTCTCTTTCAAG
AATCATTGATTTTATAACTTTCACAATCAAAAGTCGTATTGTAACATTACACCACACCGA
ATCACAATACTTTCAGAAATTTAAAAATACTGATCTCTATAAAGTTGAGAGTCTTAGATT
TTTATCGCAAAACCTTATTTTATAACAAAATATTATATGCTTTATAGTCCTAATACAATG
TGAGCAGGAAGGTAAGAAAATCCGTTTTATCATAGGTCAATTTTTTCGTAAAAAAATAAA
TGTGGGAACTCTCACAAATCGTAGATTGACTAGTTAAACTTTGAAAATTGTGATACTATT
TTGAGAGGCAAAAGAATCATTGTCTAATCCGATTTTTACACAAAACCTCTGTTTTGCGGC
TGACGTGCTCCGTTTTTAGTACCAGTGTAATGTGTAGAAAATCCATTCAAGCAAAACGTT
TTAAATATTCCTACGGAGTTAGACCTCCGAGTGAACTATGCAGTCTTTCTGAATTGTAGA
AGATTCTCCATTCTTCTATAAAGCGCTTGGGCTTCTTCAAGATTTTGTGTGAGTTCTCAC
AATTTCAATATGACAGATTCAATTGTTATAAACTTCTATTTTATAGATTGTGGTAGTTTC
TACATTTTAGGAATTGATTTGTAAAGTCCAGACCTCAATTTTTTTCAGAAAAATGAATCG
TGGATCTTTCCACCAACTCACGTTAAAATATAAATTTATAATAGTTTCCACAGATTAAGG
CACATTACAGATTTTTAACATTCATTTTTTGTAATTCGAGTCGGGGAGTCTCACATTTAT
TTTTTATGGAAAAATCAGGTTTTTATAAAACATCCTTACGCCAAATTTACGTTAACTATA
GGAAACCTTTATAAAAGAGTTGTTGAAAAATTTCCTAGTTCCGATTAACAAAACTGCTTT
AGTTGCCCGTTTCATAAAATAGAAACAGATGGAGAATTAATTTTTCAACAATTCTAAAAT
AGATTTTAAATTTTTGTGAAAGCTATAAAATGGGATTTTATATAAGAATTTGAAGACGAT
CATTCTTCTTAAATTTATAAAAGTTCCCTATAACCAAGTGAAGATGAAATTTACTTGTAG
AGTTTAGTCGATTATCCATTTTCAGTTTTGTGAAAATCTCTATCATCTAACTGAGCGTTG
ATTTTTCGAATTAGAGTACGTTGACGAAAAATGGAAAAAACCAAAAATCCACCAAGTAAT
AGGGCACCTATTAAATAAACTTCATTTAAACTCTTTAATCTTTCGTGTTCTTCTTCGATC
GCTTTAATACTTTCCAAATGAGAAATTAGAAAGTAGAAGTTGTCCGCCTTAGGCCATTCT
TTTTTAGATTCTTCTCGGATTTGACTGATTAAGACTACAGCTTCCTCTTTTTTCATTTTT
TGTAGGAAAGGAAAAATCCGATCAAGGTCAGAATTGAGAAATTCTTTCGCACTCATTGTG
GGTTTTGAAGTTGTATCCGCAAAAGCGTTGTTTGTTGGAATTAAAGCGAAAAAAATTAAA
AAGGAAATAAGAGAAACTCTAAAATTAACTGGATTCATTCAAAAAAGCCTAATTTATTTT
TCCATTCTTTGGTATATGGATTTCTATAATGGACAAGATAGATTCCCGTTAAAATTGCGA
AAACACAAAAGAGAATACTACTCGTGATTAAAATAAAAGCGAGCATACCGGTCTGTATTA
AAAATTCAAGATCTAGAAAAAATAAAACGGATAGAGGAGAAAATCCGAGAAGGAATAAAC
CGGATAATATAATTTTAATATGACGCACTGGAACGATGTGTAACATCACTCTGCGTTTTA
AGTCCGGTGGAACAGGCGTATTTGTTTGAGAATTTAGAGTTTCGTCTTCGAAAAAGTGAA
GTTTTTCCTCGAGTTCCGCCGGAACGAAATCATTCTTTTTTTTCATTATTTAACCAATCT
TTCATGATTTCTTTACCTCTGAAAATATAACTCTTTAAAGTGTTCATTTTCAAGTTTAAT
TTTTTAGAAATTTCTTTATAAGACATGTTTTCGAAATAGTGAAGTGTGATCGGTTTTCTA
TAAAGCTCTGGCAGCCTTGCCACTAGATTTCTAATTTTCTCTGAGTTTTCCTGTTTTAGA
AATTTTGATTCCTGCTCGGAATAGATCTCACCTTCTTTTTCGTTTTCTGCTAAAAGAAGC
GCGTCTAATCCGGAGATTTCCGGGTGTTCTTTGCGGTATTTTCGAATAATCTCGTTACGA
GCGATTACAAATAACCAAGTGGAGAATTGTGATTTACCTTGAAACGTAGATAAACTTTCA
AAAGCTTTTAAGAAAATGTCCTGTGTAAAGTCTTCAGCTTCGGTCTCGTTTCGAAACGCT
TTGATTGCTTGGGAATAAACCAAACCTTGATAACGATTCATCAACAGTTCAAAAGAATTG
AAATCGCCGTGCAAAACTTTCTGAATGCAGTCCCAGTCTTCCCGGTTGCATAGGATTGGT
TCCCTCATCAGGACTGGGAAAATTTATAATAACAGAGTAATCCCAGACCGGTTCCTAGTG
GGACAAGTCCGCCGAGCATTGCAAGCGATTGTCCTAAAACAGAAATGAATCCGATGGAAA
GCGCGATTCCTACAAAGGTAAGAATCAAACCTAAAAAGAAAGAATAAGTTCTAAGATCGA
AAGTTTCTTTTTTATAAAGTCCTGCTTTGATAATTTCGATTCTTTGTCTATACCACCAAT
AAAAAACAAAAAATAATAAGGCAGATCCGAATACGATTCCAAAAATAGGAACTAAGTAGA
GAACTACTTTATAATCGGATCCGGAATTGGAACTTTGACTCTGAAGATGTTTCAGAATCA
AATCCAGTGTTTCTAAGAGTTTAGCTTTTTCTTCTGGGTTCATCTTACAACGACTGCAGC
TTTTTTATTTTCGGCTTTAGTCTTAAAGTAAGGAATTCTTTCTTCAATTCCAGGACGGTT
GACTAAGGATTGATACCATTCTTCTTCTTGAAAACTTTCCTTTAAAAATGAACTACGTAT
TTCTTTTTGAAATAAGTTTTTAATAATCTTCATTGTTTTTACTTCCTTTATAATTGCAAT
ATTAGAAAAATCTAATTTTCTATTAAAACTTATCCAGAAATTTGACGATTCACAATTTCA
TTTTATGTTTGAGTTCCCATATTATAGGATTTTCGGATCAGTTTTTAGAAAACGATTCAA
AGTTACTTCTATTTCATTTAACATAAAATCGGATGATTTTCTATTGGATTGACCAATTTT
ATGTCTTATTAAAATGATCGACAGATAGTAAATTTTTCAAGAGTCATTTTATCCACAATT
TCTACGGCGCATACTAGATGAAGAAAAAAATACTTTTCAGCGTTTATTTCAAAACCTTAA
GGAAAATAGACTACTGAAAGTTATACAATAGATTGTCTAAAACTCCCTCTTTAAATGGGG
TTTGTCTTAAAACTGGAACTTTCAAAAACGTATTTATGCAAAATTACTAATTGGCTGAAA
GAAACAGAATTTGTAGGAACTCATATAAATTATGTCTTATTTCTATGAGTTTACAGGTTT
TTAAAATTTTATTCCATTAAATAACGTGAGTTCAGAGAAAGAATTTTCTAAAGGTATGAG
TTCCTTACGGTTTTAGAATTTGTTTGTAAAAGCATGATTTGTGGTAGTTCCCACATTTTA
GGAATCGATCTGTAAAGCCCGGATCCCAACTTTCAAAAAAATGAATTATGGCTGAAGTTT
ACGTTAAATAGGAAATCATCATACGATGGTTCTTGTGAGAATACCATATTGGATTAAAGA
TTCAAAAGTGATTCATTCTAAGATTTTGGAATGAGTTATAGAAAATTTTGTAATAGTTCC
TACATTTTTCCTGTTTTAGAGCCAACCACGTACTCGGACTTATAAAGATAATACTGATAC
TACTCATAACTATATAATAAAGTACCTAATATTTTACATAGAATCAGCGTTTTGTGATAG
AATTAACGGTACTTATTTTTATAGAGATTAGTAACTTGTTTCAAAACTTAAAATGTGGGA
TCTCACTCCTTCAAAAAGCCAACAAACACGTGTTAAATATAATTTTTTAAAAGCTTCTAT
ATCTTTGGTAAAATCGATCGTTAACTTTTGGCACTACTTTTATACGTACGAGTAAGTAAT
TTTACATTAAACTTACGTTATCTTAGAACCGTCCAAAAACTGAAAGATTTGCTGATTGGA
AGTTACTGGAAAATTCGCAAATAACTAAGAACTTGTCCCAAAACCTCAAGATGTGGGAAC
TCACACAAAAATTTAACAATATTAGAATTGCTTGAAAGTTCGCAAATTACCAAATGTAAC
GGTTTTTGTAGGAACCATTGTGTTTTATTAAAAATTTCTAAAGAACTATCATGTAAATTA
TTTAAGGTTTTGGGACAAGTTCTGATATGGCGCACCCAAGCTGAGCAGTAAATATTTTTT
TTAATCATTCAATAGTTTAACTCGTTAGAGAAAAGCATTCGCGACGATTGATCAGACTGA
TATTCGCGGGTTGGATACCGCAGGATAATCTATACATCGGGAGCTGTTCTTAGTCTAAAA
AACGAAGGTCAAATCTGCAAAGCAGATTGCTTCAACACTGAACTAACAAGTATTCCTCCT
TTATCGTACATCTTCTCTAACGAATTAAGCTATTGAATGAAACATTACTCTAACTCTAAG
CTACCAAGTTCATCGCTGCCCAAAGAAATCCGGAAAGTTCTCTCGAAACTGCGGTTATCA
TTACTTGAGGAGTTTTTCCTCTTAGCTGTAAGTTACGAAATTTCTTGTGTAACCTTAAGG
AAGCTTTTTCTGCTAAAGCAACGACTAACGCAGGTTGTCCGGTTCTTCTTGCGGCTACGA
TCTTACTTCCTGTTCCGGGGAAGCGATGCTGCCAAGCAGCTTCCGTCAAAATCCTTCTAA
GTCTCGGACTTCCCGTTTTTGTAATCCCTGTTTGTTTTCTTTTCGAACCGCTGGAATATT
CTCCAGGAACAAGTCCTAAAAAGCTCATAAAAGAACCTGCCGTTTTGAATCTACGAAAGT
CGTTTACCTCACTGAGCAAGAACATTGCGGTTAGATAATCCACTCCTCGAAAACATCTTA
AGATTCCCACTCGTTCTCTAAAAGCTTCACTTTTCGCGATCTCTTGAATCTTTTGATCCA
TCGCTTTGAGATTCTCTTCTTGAACTCTCACTCGGCTGTAATAGTCGTTAAACGTTTCAT
GAAGGATCTCATTTTCAAAATGAAGGTTATTCAACCATTTGTAATGACTGACTGTCCAAT
ACTTTGTTGTTGAATATACATTCCCTTTTCTTAATAGAAACTTCATCAACCTCTGACGAT
TCCTTCCTAAATCCAAACGAAGACTGTCACGGGATCTTAAATAATCCCTTACTGCTTCGT
CTTCTTCACTCGGAACATGAATCGATTCTAAATCCCCACTTCGTAATAATCTCGCTAACT
TGATCGCATCTCTTTTATCCGTTTTGATTTTATCAGAACTTTGTCTGGGAATCTTTCCGG
GTGCTACAAGGATACAGTTCACTCCCAAAGACTTTAGATATCTGTAAAGTGGATAGCCGG
TTACTCCCGCTTCGTAACAACAATGAATTTCGTTCCATTCTGTTTTGAGTTTGTTGATGA
ATTTTTTGATATGAACCTCATTATGTTTTATCTGTTGTTCTTTCACCATTTCCTTTGTAT
TACTCGTTAAATATGCAATTTGAATCGTTTCTTTGTGGACATCCATTCCTACATATACTT
TTCTTTTCATTACGTTCCTTCTGTCGGTTTTCTTGTTTTGTGGTAAATGCAAATCTTGCA
TCTAACCCACGGTTTTCAAGCCCAGAAGGGGCGCCATTTTGTCTAAAGTAAATTAACGCG
AAAGGGATCGATGCGAGGTCAATAAATTGAAGTTAAAGACAATTGTTGTATTATGTTTCC
TTTATGCAATTTATTGACCAGAGCTGAGAGCCCGGTCCGGCTGCCCGCGGCAAGCTGGAT
TCGCCCAGATTTTCTTACGTCAAACTCACGTTAAAAATGCAATCATTCTTACATGATTAG
AATTGTAAGAACTTTTACTAAAAACGGTAGGAATGCCGTAATCATTTCTAAAAAATACGA
TCATATGAATTTGACAGTTTTTGTGGCAACTTCAGTAGTTTATTAGAAATTTCTAAAGTA
TGATCCTCTAGGTTTTTTGAGGTTTTGGTACAAACTCTTAATTCTTTTTTGAAAATTTAC
GAGAGGGATCGAAAAAGGGCGGGCTGCTTAAATTTGGTTCTACAAAAATAGGTTCCCTGT
TAAAGTTCGCGTGTTCTCTCAGAAAATTTACGATGATTCTTCCGGTGGCTCCCCAAAGTA
ACCCTTCTTTTAAATCAAAATAATAAATTTCTATTTCATTTGCACCGGACCTTCGAATTC
GAATCGAATAAAACGGAGAACTTTCCAGAAGGTTCAGATCCAAAAGAATAAAACGTTCTA
CTTCTTCCGGGTTTGTATTAAATAGAAAGGATCCTTTGTAATGCGCAATAAACGGGGAAA
TATGAAACCCAGTAAAAGTAAAAATTCCATTATATTCTCCTAAAACCTCTAGAAAGGAAC
TAGATTCACCCATCTCTTCTTCCCATTCCCTAAGTGCGGTATTTAAAAGATTTTTATCTT
TTGGAGAATAGGCTCCTCCTGGAAAAGAAATTTGTCCTGGATGTGTTTTTAGATTGGAAT
TCCTTTTTTGAAGTATGATTCCTTGACTGCGATCTGATTCTTCATAAATGGAAAGAATGA
CTGACGAAGCTCTGGATTTTTCTTGTCCGATAGGTGGAATTGGAATTCCTATAAAATTTT
CCTGAGGGATTATAAGGCGTTCTTTGAGTGATTGAAAGTCCAATCGCATTCTTAAGGTAT
ATTCAAATATTAGAATTTATTTATTCGAACTTTTTATTAATTGGAATCAAACCTTTGATA
TTCGATTCGTAAGGTACGTTTTCTAAAGCCGCTAATATAGACGGGCCGTAGTGTATCACT
TTCCATTCCGAAAAAAGATTCATTTTTCTCAATTCGTCTAAGGTTTTTGGATTTTTTTGA
GAGAGTTCTGCAATCATCTTGTTAGAAGGCATCATCTGATGACTCATTCTTCGTATCGAC
ATGATTGTCTCTCTCCAAATTCTCAGACGTTTGAAACGTTCTCCTTCTTCGTTGGTAAGG
TTTTCTCCCGGTTTTTTAAAAAGCTCTGACTTTTGGATCGGAGGCCCGCTAGGATTTGCA
TAGATTTGAAAAAGTGTTTCTGCGTCTTTTTTACCTACGATTTCGGTTAACTTTTTCATA
TCTCTTCTTGCTTTCATAAGTAGAACTACTTTCTCATTATTAAATACTCTAAAAGGCGCC
TTGTTTAACTTTCTAGATTTATCGTCTCTGAAAACCAATGTGTCGTATATAAATCTTCTT
TCGTCTGCGCTATATTCCAAAATCTCCGGGAACTTATCCATAGATATAGAATTTCCTTCA
GAGCCCGGTTCTTCAGAAGCGATCTTTTCAAATTCGGAAATTGCTTCTTCGTAAAGATTT
CTTTTGATAAGCTCTTCCTTCATTTTTTCCCAAATCGTTTCCAGATAAACCGTATCTAAG
GCTGCATATTGAAGTTGGCTTTTTTCGAGAGGCCTTTTTTCCCAATTGGATTTTTGTTCC
TTCTTGGAAAGTTTAATCTTGTGATAGTAATCCACAAGATACGTTAGGGAATATTGTTCA
TGATCCAGAAGACGAGAACTAAATCCTGTATCCGCGATATTTTGAAATTGAAAACCGAAA
TCTTTCTTGAGAGCTTTAATGTCGTCGATAGCAGAATGAAATATTTTTAGGATTTTTTTA
TCTTCAAATAAGTTTCCAAGACTTTCTAAATTCTGTAACTTTAAAGGATCAATGATGTAA
TTTTTTCCTTTAGCGGAAATTTGAATCAGACATACCTTAGAAAAATACGTATAATAACCT
GAGGACTCTGTATCTACGGAAATAGAATCCGCCTGACTCAGATTGATGAGGACTAGTTGT
AGGCTTCGAGCTGTGTCAACGACTATGTAATCGGAATTTATTTGCATGAAAAACGCAACC
TGAGATTTTAAGCTTAAGAAGGCAGAGAATGAGTCTAATTCCCGATAAATCCAGAATAAG
AAGACAAGCCCAGGATGACAAACCAAAAGAGGAATGTGCGATTTTTGGTATATTTAATTC
ATCGGAGGCTTCTAATTTCACCTATTTAGGTCTTTACTCGATGCAACATCGGGGGCAGGA
ATCGAGCGGAATCGTTTCTTCGGACGGGGAACACTTATATCGTTATGCTGGAATGGGCTT
GGTGGCTCATATCTTTACGGAAACCAAATTAAAGGAACTACAAGGAAATGCGGCTATCGG
CCACAATCGATATTCTACAACTGGGGCTTCTTTTTTAAGAAATGCTCAGCCTCTTCGAGT
AGAATCCCACTTAGGAGCCGTTTCTTTGGCTCATAATGGAAATTTGGTTAATTCTTGGGA
ACTTAGAAGCCAACTCGAAAAAGAAGGAAGTATCTTTCAGACTACGATTGATTCCGAAGT
AATTGTTCATCTAATGGCTCGTTCTGGAGAAACGGACTTTCTTTCTGCTCTTTCTTCCGC
TCTTAAAAAAGTAAGAGGGGCATATTCACTTGTAATTCTTACAAAAACCCAATTGATTGC
AGTCAGAGATCCAAATGGGTTTCGTCCTTTAGTGATGGGTCGTCGAGAAGACGGATCGAT
CGTATTTGCTTCGGAAACCTGTGCGTTTGATATTACGGATACGAAATATGAAAGAGATGT
AGAACCGGGCGAGATGATCGTAGTTGATAAGAATGGAATGAATTCTTATTATCCGTTTCC
AAAAGCTTCCCCGAGTCTTTGTATTTTTGAGTATATCTATTTCGCAAGACCCGATTCTAG
TATCTTTGGAGAGTCGGTTTATAAAGTTCGAAAGAATTTAGGAAGATTTTTAGCTAGAGA
ATTACCCGTTCCAGCGGATGTAGTCATTCCAGTTCCGGACTCTGCCAACATAGCTGCGTT
AGGTTATGCAGAAGAATCTGGAATTTCTTATCAATCTGGTTTGATCCGTTCTCATTACAT
CGGTAGAACTTTTATCGAGCCGGATCAGAAAATTCGGGATTTTGGAGCTAAGATTAAATA
CAATGTAGTTCGAAACGTAGTCGAAGGAAAAAGGGTGATCGTAGTTGACGATTCGATTAT
GAGAGGAACGACGAGTCGAAAAATCATCAAAATGATTCGAAATGCTGGCGCTAAAGAAAT
TCATCTTAGAGTTTCTGCACCTCCTACTATATCACCTTGTTATTATGGAATCGATATTCC
TACTCATAACGAATTGATCGCGGCGACTCACACGATCGAAGAAATTCGAAAGTATTTAAG
AGTGGATAGTATCGCTTATCTTTCCGTCGAGTCTATGAACCGTGCCGTAATGGATCATAA
AGGTGGTGGGTTTTGTAACGCGTGTTTTACGGCTCAATACCCAGTGGAGTTTCAGAGCGA
GTTAGGAAACCAGAAAAGTCTTTTTAAAGAATATCAAGTGGAAGAAAGGGTCGTTTATTG
AGTTTGTTCCAAAGTTATTGAATAGAATTTGGCTTTGGACGAATCCTGCTAACTGATTAT
AAAAACAAGTTTAAATGAAATGTGGGACCTGGCTCTCAGCTCTGGTTAATAAATTGCATA
AAAGAAACATTATACATCATATTATTTGTAGTTTCAATTTATTATAGAACGCGATTTGTC
GAACGCTCTAAAAGCGACCCAATAACCAACCCCACAAGTGTTGTATCTCAAGATTAATCT
GGTCGGAATTACGACAAGTCCTCTATGAAACTTAGTTCCTACAACGCGATCCATAGAGTG
TTGTGTTGAGTTTCAAACGCGATCTATCGAACGACCTGCAGAGCGTCCGATGTATTGAGT
TCAGGTAGTAGTTGCACCTGAGTTTTTTGTTGGCTCAGATTTCCTTTCTCTGAATTCACA
TGGTTAAAGTGTAAACTATTACGTAATGTGAGTTCGACGTAAAGAATTCATTTTTCTGAA
AAAAGTTGGGATCTGAATTTTACAGATCTATTTCTAAAATGTGGGAACTACCACTCATTT
CCATTTAGAATTTATACAATTCCCGCTTGTCTGGGTTTGAGAAATCACATATGGATTATC
CAAAACAATCCTTAAAATGTGGGAACTACTACAAAGATCAAATTTTAAAAAGATAATTAC
AAAATGATAAACTGGTTTCTAAACAACGGTTTCTGTGGAAGTACTGCTGACATGCCCGGG
ATTTATGAACAAATTCTAAAATTGTAGGAACTACTCTTTTAAAAAATTTTTTCAACCGCC
AAACTCGCGTTAGATATAGATGCTTTATTATGTAGCTATGAGTAAAAAACTTTAAATCCT
ACAATTTCTGCGAGAACTCATACAAAATCTAACAACGTAAAGAACCGTTTGAAGTGCGTA
AATTACCGAAGGGAAACGGTTTTTATGGGAGCCACTACTTCACGTTTTTTGTTAAAAACT
TGCAAAATGGATTTCCATTAAATTTTGGGTAATTCTTTTTGAAATCAATCTTACAATGGG
AGTGTTCCAAAGCCATCTTTATGAAACTTAGAATGTTACAAATTGACTCGTTTGCGGAAA
AAGTTTTTCAAGGAAATCCAGCCGCCGTTTGTCCATTACAAGAATGGATCTCCGACGAAT
GGATGCAAAAGATTGCGTCGGAAAACAATCTGAGTGAAACCGCCTTTTTTGTACCTGAAG
GAGAATCGTATGGGATTCGGTGGTTTACGCCTTTACGCGAAGTGGATCTTTGTGGTCATG
CTACTTTGGCTGCAGCCTATCATCTTTTTCGAGAAGGTGAAGTGATAGGAGACAAGTTAA
ATTTTCAATCCTTATCTGGGGAATTAAACGTATTCAAAAAAGGAAATATTCTCTATTTGG
ATTTTCCTTCTCGGAAACCAGAAAAAGTAGAAACTCCAAAAGAGATTTTGAATTCATTTT
CAATTTCTCCTAAAGAAGTTTTTAAATCTAGAGATTATATGCTCTTGTATGAAAATGAAA
ACCAACTTAAAAAGTTAGAATATTCTGTGGAGGGAGTTAGAGAACTGAATACATTAGGCA
TCATTGCTACTTGTGTGGGAAACGATTCTTACGATTTTTTGTCTCGGTTTTTTGCTCCGT
CTGTGGGTTTGTATGAAGATCCGGTAACCGGTTCTGCACATTGTACTCTCATTCCATTTT
GGTCTGAGCGTTTGGGTAAAAAAATAATGAAAGCATATCAAACTTCTGCTCGAGGTGGAA
AACTTTTTTGCGAAGATTTAGGAGAAAGAGTTCGTATTGGAGGAACTTGTGTTCCCTATT
TGGATGGGTGGATTGAAATATAAAGGAATTCTTAAGTAATTTCGTTTTTAAGATGTTTAT
GTTTGAAAAGAAGTTCTTTAATAAGGTTTTTTTCTGATCTTCCCAAAATTTCTTTCTCTT
CAAAAATCCCTAAAATCTCCATCGATATTTCGAGTTCTAAAACGGATAAATCTCCAAACA
AGGATTGATGATTGAGTTTTCCCGATTTGTATTTTTCAAGAATTGCATGCGAGGATTCTA
TGATTTGTTGTTTTCTCAAAACTAGTTCTTCCATAGTGGATAGGATCAAAAAAATTTCCG
GATCGTCTTCGAATAAACTTAAAATATGCCGATAGATTCCAGGAATTTGAATCGGTAGTT
CATAGATTCCATCTTTAAGAGAAAGATAGAGTTCTTTTTCTTCTTCAACGTTTAAACCCG
CTAGATTTCTTAGATCGGAAACTGCTTCTGACGGTAAGACGGTTAAAAATTGAGAAGCGA
ATTCAGGATCTTTTGCTTCTTTAAGACAATAAGCTATAAAACTGCATATTCTTTCGGGTG
ATAAGGAGCCCCAATATGCATTTTCTCTTAAATCTAGAAAAGAAGCGTTCTTTTTTAGAC
TTTTCCTTTCGTCTTCAGTTTGTTGGTATATATTGTATTCGTAAATTATAATTTTATAGA
GTAATTTATTGCTGAACGAATCTATAACTTCTTTTACTTTTTCAGGTTCTATGATGGAAA
GAAAATATATTAGAATTTCTAAATAAACTCTCCCTTTGGAAATGAATTCTTCCAAAACAA
ATGGGAGAGCCTGTAAAAATGCAGAAGCTCCCACATTAATTCCTGCTTTTCCTTCCGCAA
AAGCGTTCATTTTTTCACCTGCGATACAGGATTCTCTAATCTCAGAACTCCATTCGTTGT
GAAGTAGATTTTGTCTACAATTGGCAGGGCACGGCTCTCCAAGAGAGACACCGATTTTAC
AGCGAGTTTTAATTTCTTTATCCAGGCAAACTTCCACGTTTAATGTACTAGGTCCCCACA
ATCTCTCATTTCGGGAGCATAAGGATTTCGAATTTTAGTTCCTTGGCTTACCCAAGTTTT
ATTTACCATAGGGCAGTAGAAACGATTGAAAACTCCTGTTCCCCCTGCAAGTTTTAGACT
TTCCGCGAGGTTTTCAGAAAAAGAAGAATAGGCTTGGAAAAATTTTTCTACGTCTTGTGT
TTCTTTATCTTTTAAGGAGTTTTGCATTTTTTCGGCTTGAGATTTTAATCCCCCATTTAA
AGAAACGAGCTCTACTACATGAGCGATTAATTGATTCGTATCTGGAATTTTTTCTTCTTC
CTTCATTAAAAATTTATGAATGGATTCGTTTTCCATAAGAATTTGTTGTAATATATCCTT
TTCCTGTTCCGTCACAGCAGGGTCGGGTTTTTTACAGGACGAGAAAAAGGTAAGAATACT
AATTATTAAGATTAAAAATTTTTTCATTTTTTCCAATCTCCAAAAAAGAAACATAAACTT
AAGTCTATAATTCCTGAAAAAATCTTGGTGTAAATACGGAATCGTTTTCGATCTAAAAAA
TACGTTTCTTGAAAAAGAGTTTGTGGAATTTTCTGAAAGACGGTCTTATCTTTTCTAAGT
ATTGAAAAGAAGCAAATCGTATCAAAATTATTCAGAATGACAAGTTACTATCATAATCCT
TTTTGGTTAAAGAATTGATTAGAAGTTTCTCAAAAAAGACTTACAAAATCTTTCGGAAAG
TATTTAAATTCAAAATAGAAACTTTTTGCAATTGTTCCTAATTATATCTGTATGATGTTT
TTTGAATGGTTCTTTTTATGGAAACGGATTGCGAAATCGTCCTGAAATTGGATCCTATTA
AAAATAAAAAATCGAGGTTTTGATTCAATGACGAACTTTTATACCAAACACGTTTTTGTA
TGCGAAAACGTAAGGGCTGAAGGAGAGAGGGTTTCTTGTGGTCGTTCTGGTTCGATTCAG
TTGTTGGCTTCTCTCAAGAAAAAAATGAAGGATCTTTCGATCGAAGGTAAAGTTCGAATT
CAAAGGGCGGGTTGTTTGGATCGATGTGAGTTAGGTCCCGTTCAAGTAAGTTATCCGGAA
GGTAGATGGTTTTCCTTAAAAACCGAGGAAGACGTAGATATATTCTTAAAATATTATATA
CAATCTGAACAAATCCAAAAGATAGAACATTTAATTATTAAGGAAAACCAATGAACCTTC
CAACAACTTATAAAGCTTTAGAACTTAGGGAATATAGTGAAAATCGAAACAGAGCCAACA
TTGTGGAAAAAACGATTCGTCCTCTGAAAAAAGGAGAGGTTTTGATTCGTATGCACTCTG
CTTCGATCAATCCTTCCGATTTGATGTTTATGAGAGGTCTTTACGGAATTAAAAAGAAAC
TTCCGATAGTTCCCGGTTTTGAAGGAAGTGGAAACGTAGTTTCTTCTGGTGGTGGGTTTT
ACGCTTCTTATCTAAAAGGAAAAAATGTGGCTTGCACTGCTTCCGGTAGAGGGGACGGGG
TTTATGCTGAATATATGATTACAGATGCATTCAATTGTCTTCCGATTGGAAAGGATCTTT
CATTAGAACAAGGAGCTTGTTTATATGTAAATCCCATTACTGCGATTGCAATGGTGGAAA
GAGTACAAAGCCTAGGAATTAAGGCTTTGGTCCAGACGGCCGCGGCAAGCGCTTTAGGAA
AAATGGTGGTAGGGATTGCGGCTCGTAAAGGAATGAAAGTAATCAATATTGTTCGTAAAC
CAGAACAAGAAGAGGTCTTAAAAAAGATTGGTGCGGAATATATTCTAAACTCAGAATCTT
CTAATTTTGAAAGACAACTTAGAATTCTTTCTAAAGACTTGAATGCTACTGTATGTTTGG
ATGCAGTTGCGGGAGAATTAACTTCCAAAGTTCTATTAGCGATGCCTTATGGAAGTAGAG
CTATTGTGTATGGTGCGCTTTCTGAAAAAGAGATTCCAATTCATGCAGGAATGATGATAT
TTCAGGACAAGAAGTTAGAAGGATTTTGGCTGTCTACTTGGGTTCCGCAACAAACCCCGT
ATAAGATTTGGAAACTTTCGAAGGAACTAAGATCCCTGGCAAAAAAGGAATTAAAAACTG
ATATAGCTTCTCGGTTTCCTTTGGAAAAGGCGGTCGAAGCAATCGACCACTATGCTGTGA
ACATGACCAAAGGAAAGGTATTGATTCAAACTTCGTTTGCGGAAGGGAATTAAAATTTTG
AAAAATTCTAAACTCCGTTGGATTTTTTTATACTTAACTTTGATTTCTTTATATTCTTGT
TCCAGTTTACAAGAAAATTATAAAGCACTTCAAAAATGTAAATTTCAGGTTTTATCCTTA
GAAACTCAAAAGGCGGAATGGCTTTCTTTTCCGCCGGTTCCAAAGATTGTCTTTTTAGCA
AAGATTGAAATTGAAAATCCTAATGAAACAGAGGTAACTCTTTATAAGTTTGATCTTTCT
TTTATAGTTCCTGATAATTTTGAAAAGGAGTTCTTACTCGCTAAAATACAATCCGAAGAA
AAAATTATCATTCCGGCTCTTCAAAAGAAAACTGTGGATTTGCAAGTAGAAACCCTTTTT
GAAAAAAAGATGGATCGTAATCTTTTACAAATCGTTTTAGGAATTTTGCAAGCAGGGTTG
GCTGGGAAGGAACTTGAATTTAAAATTCAAGGAAACTTTGAATATGATACAATTTTGGGT
TCGGTTCGAATTCCTGTGAACGAAAAGATTCCTCTAAAAATGGGAAAAAAGAAAGGTTTT
GAAATTTGAAGTGTTTCTTTGTGGTTTGATTTTTTTGAATGTGGGGAACTCACACAAAAT
ACATGTTTTACGGACTATTTCAAAACTCATAAGTTACCATAATGGGACATTATTCTATAG
AAGTTATTATGATTTTGCGGAGATTTAGGATTTTGAAAAAAACTTTTGATAAAGTAATGA
AGCTACTTTACTAATAGTTCGAAAACGTAAAAGTCATGACTGCAAAATCTTGAATAAAAC
GAGAAAATCTGCGTAAATTTTCTCATTTTAAATACGTTTGAACTTTTTTATTCTAAAAAT
TTTTAACTAAAATATGATGGATTGCTAAAACTTATTAAAAAGAACTTCTATAAAAATCCA
AAAACTATAATTTTTATCTTAAATTTTTGTATGAAATCATTGTTTGGCGATCTTCACTTA
ATAAAAAATTTATTTTATTAGAAATTTCTTAAATAGATAGGAAATGTATGGTACAAAAAA
TTCAATTCAAAACAATAATAAGGATCCAACTGGCGATCTTTATTTTGGCTTTATTCTTAA
GTATTGGATGTTATCAAAAAAATACAGATGCAGATTTCTATTCGTTTGAAGATGCAAATA
CTAAATTAATTTCCGCGTATGAATCGAAGGATGTAATTTGTAATACAAATCGAAGACTTA
CCGCGTTTGTTCCAGGACGTTCTAGAAAAAAAGATATAGATCTTTGTGTAAGTGCAGTTC
TTGCGGTAAGTTGTGAATCTTGGGCTTCTACTTCTATCGATGCGACTCCGACTACGTGTA
AGTCGATAGAGTTTAGATATTGAGGGAGTAAAATGAAACCAGCAGAATGGTTTTTTGTAT
TGAGCCTTTTATTTGCGGGTTTGATTTATTTGTTTCTTCTTCTTGTAAAAAGAAAAGAAA
AGGACACTAGTAATTCGATCGTAAAATACTCACTTCCTAAAGAGGATTTAAATTCTTCCA
TTAATCGAACTTCTGATTCGGAAGATAGTAGAAATTCTAAAATGAATGTTTTAGAAGTAT
TCGACTACAACGGAATTAAGATTATGCACGAGAACGGAATTTATACCGTAAATACAGGCG
GTGAAATTGAAGTTTATGGTTCTTGGCAGGCTCTTCCTTCTCGTTATCAAAGAATGGTCA
AGGAGATGGATCACAGGGCCACCGGTGAAAAAAAAGCAGGAAAATATTATATGGAAATAT
TGAATGGAGTGTACTACGTAATTTTCCCAGATGGAAAAAAACATAAATACAAACGTTTTG
AAGATATTCCCGAAAAGATCCGAAAAAATTTAGGTTACTAAGTAAATATAGTATATTATA
ATAATATGATTTTCTATGTTTAAAATGATTAACCCTTCTAGGATTTATTAAAAATAAAAT
TGAAAATCAAGCTTGATTGTAATTTAAAAGAGTGTTGAATTGTTGTTTTGCACTTTAGAA
CTTGTTCCAAAACCTGTCCAATGTGGGAACTCACGCAAAAGTTTAACAATATTAGAATTA
CTTGAAAGTTAGCAAATTACCAAATGTGATGGTTTTGTAGGAACTACTGTATTTATTAGA
AATTTCTAAAGAATTATCACACAAATTCTTTGAGGTTTTGAGACAGATTCTTAATAAAAC
CATTTCACTATATGAGAAACACTTTTTATATAGTAGAATTGTTGAAAAATTAATTCTCCA
TCTGTTTCTATTTTATGGAAACCGGCAATTGAAGTAGTTTTGTTAATCGTCACTATGGAA
TTTTTCAACAACTCTAGTGATCATATTTTATCCAATCAGTATTTTTAGTAAGGACGACAT
AGAACAACGTGGGGACAAATCAAGTGAATGTATTTTATTTGTTCATGGATTTTTAAGATC
ATCGTTCCTTCTTCTCGTCAGGAAAGAAAGAATGATGCATTGATATGTTCGATAATATTA
ATATTATATAATATTCTGTAGGATCTCGGTTTGCGCTTTTATATCTACTGAGACGCGCGA
TAAGGAAGGCCTCGTCACCAACCCCACAAGTTGAATAGGATTTTAGAATCAGAATGAGCT
CAACAGAACGGGCTTTCTATGGATCGCCGTTCTGGGCTCAAAACGTACATTTTTCAAGTG
TTCCGACAAGAATGAGTCTTTTTACTTGCAAAAAGTATGTTTTTCTGATAAAGAAAACCT
TTCCACCTCCTCCCCACCCAAAATAGGGAAACTCAACACAACGCTTTCCTCAAACTCAAT
GCATCGCTCCCTAAGGGTCGCTCTGCAGGTCGCGTTGGAAACTCAACAGAACGCTTTCCT
CAAACTCAATGCATCGCTCCCTAAGGGTCGCTCTGCAGGTCGCGTTGGAAAACTCAACAC
AACGCTTTCCTCAAACTCAATGCATCGCTCCCTAAGGGTCGCTCTGCAGGTCGCGTTGGA
AAACTCAACACAACGCTTTCCTATGGGTCGCGTTGTGGGGCGGGAACTAAGTTTTACAGA
AGATTTTGTCGTAATTCCGACAGATTTATATTGAGATCAAATACTTGTGGGTAAGGTTAT
GGGAAGGCCAGGGTGTAATCTAGGGAATAGAGATTCCTTTTCTATAATGGTGCCTGCTCG
TTACTTTTAGAAAGTTGCTGAACTTCATTCAATCATGATACATAAAATGATTCCACACAG
TAGGTGTTTAAGGTAAATGTCTCTTAATCATTTCTTTACAGGAAATGGAAAGAGAGGATT
CATGATTCATCAGACAACGTAAAATTCTACCACCGCCTGGAATTACGAACTTACAGAACT
TACTTCTGTCTTCAGAACATTCTTCCGAACTTTTTCTAATTTCTTCTTTTTTGAGCTTTA
ACCAATCCGAGCAAGTAGTGGAAAGATCTGATTCTTTTTCCATTAAACATTGCATTTGAG
ATAAGCGATCTTCGCTTTTACGATGACTGCAAAAATTTTCCACGTCTTTAGAACAAGGGG
TAGCTTTCGGATTTGATTCTGCGAATAAACCTGACAAAATGAATTGGGCTGATAAAAAAA
AGAGTAATGAATGTTTCATATTTTTCCTAAATTCTAATATTTTAATAATCTTATGTATTT
TTATTTAATTCGGATTGCCCTCGGGAAAGTAGGACAAGCGCTTACACACTGACCGCAGCC
TGTACAGTTTTTGGAAAAAGAAGGTTTGTTCCCTTTGAAGTTGACCACTCCTTCGATGGG
ACAACTGTCTCTACAATTGGAACAAGTGGATTCTCCAGTTTTAGAATTGATACAATATTC
GAAAATCCCTTTTGCCTGACCAAACTTAGGTGCACCTTCCAAAGGAATAAGAGCACCTGT
TTTGCAAGAATTGATACAAGGCCAATCCTTACAAAGCATACAAGCATTTAGATTGACGTC
CATTCTTGGAATATGTTTTTCTAAGTTTTCTTCAAAAACTGGAAATAATACGCTGTAAGG
ACATGCATAAATACAATCTCCGCAACCTGTACATTTTTTTAAAAATTCAGTTTCGTCTAA
CGCTCCTGGAGGAAATTGAACGTTTCGAATTTTTCTTTTTCGGTTCGATTTAATTTGTTC
TGGAAGAAGAAACTCTGTTTGTTTTCTAACTTTTTTAGTATTTGTTTTTTTGGGAGCGGG
CGGGGGAGTTTCTTTAGAAACGATTTCCTGAAAACCGGAAACGAGTTCGGTCGCGTTTTC
CTGCGCGAAGTCTAATATTCTCGCAAGACCTTTTTTAAAAAAATCTTTTCGGTTCAATCT
GCGTTTACTCTTTCGATTCTTGCACCTAACGCGCGTAAGCGGGTATCTATGTTTTCAAAA
CCTCTGTCGATTTGACCTATATTATGAATGTAACTTGTGCCTTCTGCACAAAGAGCAGCA
ATGATCATTGCCATACCAGCACGTATGTCTGGGCTGGCTACTTTTTGACCGTAAAGTCTA
GAATGACCAATTACGATTGCACGATGTGGATCACAAAGAATAATCTGTGCTCCCATTGCG
ATGATATTATCTACAAAGAAGAGCCTGGATTCGAACATTTTTTCGTGAATCAAAACTGTT
CCTTTGCACTGAGTGGCGGTAACGAGCGCGACAGAAGTCATATCTGCAGGAAAACCAGGC
CAAGGAGAATCGTCTATTTTAGGAGTTGCACCATGATAATCCGGAATAATTTCCATCTTC
TGATCGGAAGGAACTAAAATTCCGTTTTCATGTGGACGCACTTCGATTCCAAGACGAGAA
TAAACCATTCGGATCATACGGATGTCTTCCAATTCTACGTCTCGAATCATAAGTTCTCCG
CCTGTGACTGCGGCCAAACTGATAAACGAACCCACTTCTAAATAATCAGATCCTATCTTG
TGCTCTTTGGCGGGAGGTTTTAAAGAAGTTACACCTTCGATCGTAAGAATGTTAGAACCG
ATTCCTGAAATTTTGGCTCCTGCAGAATTTAAAAAATGACAAAGTCTTTGAACGTGAGGT
TCGCTTGCGGCGTGACGAAGGATTGTAGTACCTTCTGCAAAAACTGCGGCCATTACCGCG
TTTTCGGTTCCGGTAACGGAAGCCTCGTCCATAAGTATGTCCGTTCCTTTTAGTTGATCC
GCTTTAATCTCATAGCCGTCCGGGAATACTTCTATACTTGCACCTAATGCTTGTAATGCG
AGAAGATGAGTGTCTAGTCTTCTTCTTCCTATTTTGTCTCCGCCTGGTTTTGGTAAAAAA
ACCCTTCCAGTCATCGCAAGAATTGGACCTGCTAAGGTGACCGCACCTCGAATGCGAGAA
CAGAGTTCTTCGGGAAGTTGATTTTTTAGATTTCCATCGTGTTTAAAAATATAAGTTCCA
GGTTCTTCTTCGGTGATTTCCATACCGAGATGACGAAGAACTTCCATAAGCATGAGTACG
TCTGAGATTACAGGAATGTTGCTAATACGAACGGTTCCCGGAACCATACAGACCGCTCCT
AACAATGGTAATGCCTCGTTTTTATTTCCTTGTGGAACCACGGTTCCATGAAGAGGGGTC
TTTCCAATGATCTTAAAATACGAAGATCTCATAATGATAAATTGTAGGATAGGTTCTTTC
TGGCAAATCGAAATGTTAGCAGGATGTTAATTTTGATTCGTTGAGTTTGGTTTTTAAAAT
GGCTTCTTACTGATTGGGCATCTTTAATTTTTATCATTCCAAAGAAAATGTTCGGCACTC
TTTTATATAGTTCTGAGTGTAGTCAGTCTGTTTGATTCGATGGAATCTAAAAAGTAGTTC
TTGTTGACTTCTATTTCTAAAATCAAGATAAACGTTTTATCCATGGATACATTACATCAT
CGTTTTCAACAATTTCAAAAAACAATCTGGTTCAACATATTCTGTTATCTTTGGACAGGA
ATTTTTTCTTTTTTAGCGTTTGCTCCTGTCTCTCTAACTCATTTTGTATGGATCGCACCT
TTTGGATTTTTTTGGCTGAGTTTGAAATACCACGGAAAGTATAAAAAATTATTCTTTCAC
GGATTGCTTATAGGAGTCGTTTTCTATGCGATTTCTTTTCATTGGATCATTCATATGGCG
ATTACTTTCGGAAATTTTCCGTATGTGGTTGCGATACTCATTCTTTTATTTGCGGGTCTA
TTATTCGGTTTAAAATTTCCGATTTTTATGATGAGTTTTTCTTTTCTTTCGGGAAAGATA
GGACGTCATTCCGTTTGGGTTGCTGGTTTTTGTGGACTTTTATCCGAGTTGATTGGACCT
CAGTTGTTTCCTTGGTATTGGGGAAACTTAGCGGCTGGAAATATAATTCTCGCGCAGAAT
GCGGAAATTACCGGAGTGTATGGTATCAGCTTTTTAGTATTCATAGTTTCTTATACTTTG
TTTCAATCCAATCCTTGGCATTGGAAAGAAATTATACATTCTAAAGAAAAAAGAAAACAA
TATCTTCGCTTTGTTACGTTGCCCGCTCTTTTACTTTTAACATTTATTGTTTCAGGCATT
TTTCTTTTTAAAAAATGGGAAAATGTAAAACCAGTTAAATCTTTAAATGTACTTATCGTT
CAACCAGATGCTCCTTTGAGTTTTAGAGATGGAAGAGAAATTAAAGAATCCATTGAAGCT
CTGATGGCTCGTATCGAAAAACTGACCGACGAAGGCGCAGTAAGGCTGGGAAAAAAACCG
GATCTTATCGTATTGCCTGAGGCAGGGGTTCCGTTTTTTTCCGCCCACAAAACAGAAATA
ACTACGAAGGTTCGTAGAATGTATTGGGATCGATTTGATTCTTTGATGTTTTTACTTGCC
AATCGATACAAAGCGAATGTATTTTTTAACGAAATTGACGCAGGATTTAAAGGAGCCCCT
AGTCCTCGTAATTTAAGATATTATAATAATAATGTATTATATGATCCTAATGGAGATCGT
AGAGATTCGTATCAAAAGAAATTTCTTTTGATGTTCGGAGAATATATGCCATTCGATTTT
TTATATGAACTCAGTCAACAAACCGGAAGATTTGAGCCGGGACTGACTCATAATTTGATT
CGATACTACACTCCTCGTTATTACACTCTCGCGGAAAAAGAAAAATCTCCGAAAGGCCGA
CATTTGGGATGGACGGATACGGAAACTTTCAATCACGAAGCGGTAAGATCGTATTACGAA
ACGACAAGAACGGAAGTTTCAGAAACCGGAAAGTTTCTTCCTTTGATTTGTTATGAGGTA
ATTCTTCCAGAGTTTGTTAGAGAATTTAGAACCGCTGGAAACCCAGAATTTATAGTAAAT
CTTACCAATGATAAATGGTATGGGGCAACAACGGAAAGTGATCAACACATGGAGCTTGGA
AGATTACGTTCCATAGAGTTGAGAAGATGGATGGTTCGTTCTACCAATTCTGGAATTTCC
GCAAATATAGATCATCTCGGTAGATTTGTAGGAAATAAAAAAACAGGATTGATGACGGCG
GAAGCGCTTTCTGAAACGATAGACGTAATTGATTCTCCGCCTACGTTTTATACTCAGTAT
GGAAATTTAATTCCTTGGTTGATGCTTTTTTTAACTGGAATTTATTACCTTAATCTTTTG
ATCGGAATCCGAAGAGGAAAGTCCTCCTAATTGAAAAATTCTTTTAGGAAAAATGGATTT
GAATCTGTTCGTATTTTGTTTAAGCGCACATAAATCTGGAGGTTCGTTTTTTAGGGTTTG
TTTAGAAGAAAATTTGAATCTAAAAAAAGAGCGAATATTTTATACTATAAACTAATAAAT
GTTAAATGAGGTCAAATATCCGTTTGTTCCAAAATCCAATCGATCTTTGATCCCAGGTCA
ATTTTGGGCAATCCCGTTGAATAACGGGAAATTTGCTTGTGGAAGAGTCATCGAAGTTCA
TCCTTTTGAAACGAAAATGTTTTTGGCAGGTTTGGTGAATTGGATTGGAGAAGTGGTTCC
AAAAGAAAACGATTTGGCTGGAAAACAAACTATAAAACAAGGTCAAGTTCATATTAAAAC
AATCCATGAAACCGGATCGGATGGAATGATAATCGGGTATAGAAATTTATCTTTGGATAA
AATAGAACCGGATTTTTTCAAATCTCAGGATGGTTATCAGTCGGGAACTTCTAAATTGAT
GAAAGGATATCAAGAAATCCGGCCTTTGACAAAAGATGAATCGGATCTTTATCCCACTTT
TTCTACTTGGGGTTATGATGTGATTCGTGTTCTGGCGGAAGAATTGTCAGTATCAAAGAA
GATTTAAAACTTCTTCACTGCTTGGAGTTGTATAATAAGGTATTAATACAATAGTCAATA
AATTGCATGGGACATTGTACAACAATCATCTGTAGTTTCAATTGATTATAGAAGTGAAAC
GCTGAGTCCCTTCACATTACTTACATGAAACGATATTTCGTGATAAACATTGAAATACTC
AATTTTATAGGGATGAGTAAAATAGAATTGTTGAAAAATTAATTTTCATTTGTTTTCGTT
TTATTGAAATGATTTCGTTCAGATCAACTATTGAACTTTTTAACAATTCTAATAAACTTT
AAAGTATTTTAAATAAGGATTTTGTTCTAACGTTTCAAATGTGGGAACTCATATAAACTT
TACTTGTATGGATCTTTATAAAATTCAAATATAAAGTTTTCAATGTGTAAATTCTCTTTA
AAGAAATGTAATCTTTAGGAACTCATGATCCTGAAAAAAGTTGGAATTTTACAGATCGAT
TCTTTAAATATGGGGAGCTTACTGCAAACCACGATTTTACGAACAAATTCTAAAATTGTA
GGATTTATACTTTTAGAAATTTTTTTACTCTGAACTCAAGTTACCTATAAGCGAACTTAA
ATATTTCTCTGTGTTAAACAAATTAGAAAAATTTTTCAAAATATTAATATTTTCTAATTT
TCTAAAAATAGACTCTTGTGCTTAATTTTTTAATTTTTAAGGACTAAAAAATATATTAGA
ATTGTTGAAAAATTAATTCTCTATCGGTTTTCGTTGTATGGAAACGGTCGATTGAAGCGT
TTTGTTAATTGTTGTTATGGAATTTTTCAACAACTCTAATAGTTTTAATCTTTCGATTTT
ACTTTTAAGTGAAATTAATTTTTGGAACGTTAAATTGGCGTTAGTTGAAATTTAAATTCT
GTAATTAAAAAGATTTATTCTGTATCAAATATGTAAAAAAATAATTATATTTCAAATTTT
TGAAAAAAATGAAATTCAGTCTGTTAAAACATCAAAGAATGCGATAAATATGAATCTTTT
ATGTTTTTTAAGTCATTAATGCTTATGTATTAGATTCAAGGTTTTTCGTAATTTTAGGAG
TACATCAAAGATTATGAAGATTAAATATAAATTTGCGATCTTATCAGCTTTTACGCTGGT
ATTCGTTGCGTGTTTAAATAAGTCATCTGGTGACGACAATGCGGTTTTAAGTGGATTGAT
TTCGCTTATTTCTAACGAACAAGGATGTGTTGGATTGGATTGTTCAAAGAATCGAACGTT
AAGAAGTAATCAACTTCAAAGTGGACAGAGTTTACAGGCTGCTTTTCCGCAAGGTTATCT
TCCGTATATCTATGTGACTTCGGTTTCCGGTGTGGGTCACAATGGAAACTTTGGAGGAAT
TGCAGGAGCGGATGCTTATTGTCAGAGCAATATTCCAGGAAATCTTTCTCCAACAGGAGT
GTATAAGGCGATGTTAGTGGATGGGGTCAATCGGGTAGCTACTACTGTAGGTCCTAATTC
AACAGTAGGACAAAAAGACTGGGTGTTTCAACCAAATCAGCAATATCGTAGGGCTGATGA
CGGTGGGATTGTAATGACTACCAATGCTTCCGGTATGTTTGATTTTTCAAATGGTGCAAG
ATTACAAAATCCTTTCACTCGTGACTACCATGCAGCTCATTGGTCGAGTATCAACATAGA
TTGGACGACTTGGGCGGTAAATGGTATTCCTCAAGCCTGTGATTCTTGGACAACGAGCGA
GTGGATACCTAAGTATGCAATTTATGGAATGTCGGATCAAGTAAATGAAAATATACTAAC
TGCTAAGATTAATTTTACAAAACCTTGTTCGGACTATTATGCAGCCCCTTTGAGCGATGG
AACTTGGTCTAGATTAGGTCTGGTCTGTGTGGAACAACCACCACCTCCTAAATACATATT
TGTTACTTCCAGCAATGGAGAATATCATAACGCAAACTTTGGAGGAATTGCAGGAGCGGA
TGCTTATTGTCAGAGTCGTATTCCTTCGAATATTCCAAATAATAGAATTTACAAGGCGAT
GTTAGTGGATGGGATCAATCGGGTAGCTACTACTGTAGGTCCTAATTCAACAGTAGGACA
AAAAGACTGGGTATTCCGACCAAATCAGCAGTATCAAAGAGCGGAAGACGGTGCGATCGT
AATGACTACCAATAGTTCCGGTATGATCGATTTTGAAAGTGGTGCAAGATTACAAAATCC
TTTTACTAGTAACCCTCGTGCAGCTCATTGGTCGAGTATCAACATAGATTGGACGACTTG
GGCGGTAAATGGTATTCCTCAAGCCTGTGATTCTTGGACAACGAGCGAATGGATACCTAA
GTATGCAATTTATGGAATGTCGGATCAAGTAAATGAAAATATACTAACTGCTAAGATTAA
TTTTACAAAACCTTGTTCGGACTATCATGCAGCCCCTTTGGGCGATGGAACTTGGTCTAA
TTTAGGTCTGGTCTGTGTGGAAGAATAAAATCGAATTATAGTTTCAGAATATTTGATTTT
TTGAAAATACTATAAAATCAAATTCATAAAATTAATTTAGATAGCGGGACTTAAAAAACC
CCGCTATTTTTATTTAGAACTTGTCCCAAACCTCAAGAAATTTTACGCGATAGTTCTTTA
GAAATTTTTAATAAAATGCAGTAATTCCTACAACTTAAGTTGTATTTGGCAATATACGAA
CTTTCAAGCAGTTCTAATGTAGTTCGATTTTCATTGTAGTTCCCATATTTTTGTGAAACT
CGAATCTTAGGCCCGTTCGAAAAACTCAGCAAAACGCTCTCTACCATAACCAACCCCACA
AGTTGAATTGGATTTTAGAATCAAAATGAACTCAACAGAACGGGCTTTCTATGGATCGCC
GTTCTGGGCTCAAAAAGGCACATTTTTCAAGTGTTCCGACAAGAATGAGTCTTTTTACTT
GCAAAAAGTATGTTTTTCTGATAGAGAAAAATTTTCCGAACCTTACCGCCTCCACCCCCA
CCCAAAAATAGGGAAAACTCAACACAACGCTCTCTCCTATGTTTCTTGTGTCAAGCCCTC
CCGTTATTTTTTTTACATAAGACCATATTGAGTTAATTTTCGATTTAATATATTTTCAGG
CATAGAATCGAAAAGTTTTCCGGTTCGAATCATTACGTAAAGAACTTCGATCATTTTACG
TGAAGTAGCGATGATCGATTTTTTAGCACCTTTTTTAAGGTATAACCTTTGATAGAACTC
TTTTACCTTACCACCGTGTTGACAACGAACCAGACTCCAAGCCGCTTGAACAATCACTCT
TCGAATTGAATGACAACCTCGATTTATGATTCTTCCGTATCGAACCGTGTCTCCAGAAAT
GTCAACTCTGGGAACCAAACCAGCGTAGTAAGCCGCTTGTTTAGCTGAAGAAAATCTTTT
ACAATCACCCATGTAACTCATAATCGCCAAAGAAGTAATCATTCCAATTCCAGGCATAGA
CATGATCGTCTGAACATAGGCTTTGTTTTTTTTGAGAGCTTCTTGAATTTCTTTTTCTAT
GAGTTTTAGATTTTGTTCCACTAAATCTAAAACTTTTAATATTCTTTCCGCTTCTTTTTG
GTATCGACTTGGAAGTAAGGCTACAGAGATTTCTCTATTTGCTTTTGTTCTTAAATGCTT
TTTAGTGATATGTGTCAAACCGGCTTGAGTAAATAAACTATGAAGTCGATTCTTACTTTG
CGTTAGTTGCCTTGTCCAGTTCTCTTGTTCCGTGCATAGTCTTCTATTGTCCTCCTCTTC
ATCGTTTGGAATCGGAACGACCGGTAATTCTTCTATTGGAAAACGTTGTATGAGTCTCGC
AATCTTGAGAGAGTCTTCTTTATCTGTTTTTTTTAAAGATTGATAGATTGTGGCCAGGTT
GCCTGGGTTCAGGACAATTACTTGAACCCCTTTGTTTAATATTGATTTTGCAATTCTAAA
AGATTGAGATCCTGCTTCCAGACCTACAATGTCATTCAAGGTCAACCATTGTAATAAATT
GTTAATACCACTTTCCGTTGTGCTGAATTGTCTACGTTCGAGTGAGTTTTCCGAATTGAT
TCGAACAACCTCTATACTTTTCTTTCCACAATCGACTCCTACATACTTGACTTCTTGACT
TTCCATTTCTTTTCTCCTAAAATGAAAGAGGCGGAAGGACTTAACAAAGTCGGGTGATAA
CACCAGCACTCCTATACGCGGTCGACTTTGTTGAGTCGCCACACTTTGGTTTGCGGTGGC
CGATTTGGATTCATCTATGAAACGGGGTCTTACAAAGCCCCAAGAGAGCGATCAATCTGC
CACCGGCCTTCTTGACTCCGTCGATTCAAGAGTATCACACTTCGACTTGTCTTACGTCCA
AGAATCATACTAATCTATGAATCGCGTTGGAAAACTCAACACAACGCTCTTTATGAATCG
CGTTGTGGGGTGTAAGTTTTACAGAGGATTTGTCGTAATTCCGACAGATCTATATTGAAA
TTTAAATACTTGTGGGGTTGGTTATGGCTCTCTACGGATTGATCAGATAATATGAAAGGA
TTCCACTAAAAGTTTCCAGAGAATCAGAGGACAGATTTTTATTAGAACACTGAATATTCA
AATCTGCTAATGAATAAATTTGGTACGGTTTGGCAAAAAACAAACGAATAAAAAAGCGAA
GAACAGAAGAAATATTAGAAAGAACGTAAATACTACCTACCGATTGTTTTCGAATGATTT
CTGCAGAACAATCATCTTCAAAATAAAATTTTTCTTTAAGAGGGAGGTCATAACCAGAAA
AAGGTTCTTTTGCCGTTTCCAGCACTTCAAATTTTATAATTCTACCGGAAAGAATCGTTT
TACCTTCTGGATTTAAAAGCGCCGCCGTTCTAAAATAACCTCCTGGAAAAGAATCGTTTC
CTAAAAAACCCCCCGTATAAAAACGAAACTCTTTTGAGTTGATAGATCGAAATAGTTCCC
ATCTTTTACTGTATTTGTATACCTCATAGTTTGTAAGAAGATGCTCTAACCCACCGGTTC
CCAGAAGTTCTTTCTTTTTACCGTCTTGGATCAAATAACCCCATACGGATTGAAACGAAA
ATGCCATATCGGCTTGAACAAAACCCCCAGGGTCTTTGACGGTATGTTTGCCACCAGAAA
GAGAAACTCCTTGTTTTAAATCGGATTTAAAAGATAAGAATAATTTAATATTCTCTACAT
CTTGTTGAATTTCGATTCCTTCTGAATTTAGGGACATACGATTGTTTTCAATTTTGAGGT
CGAATTTACCTTTTTCTGCGAATAATTCTTTAACGGAAAATTCTTTCGTAACAAATTTAG
TACCTTCTCCCAAAGTATGTATCACTAAACTAATTCCACAGTTTTTAGTTCCGGGTCCTA
AATTACTTATTAGAAAAGTTGCATAGATAAAAATCTTATCATCTCGATAGGAATAATTCC
AGGCTTGAAAATAACCTTCCTGCGTATAAGGTTGAAAGGTATAATCTTTAAGAGAGGCTC
TTTTTAGAGATGTGGAATCGTCTGCTTTGAGAGTTGAATACGATGCGAAAAAAAACAAAA
ATAAGAAGGTTTGAAATTTTAGAAGGGTCAAGATTGAATTTTTTTTCGAGTCGGCTTGGT
GGAACATTCCGAAGATCCTTCGCTTAGGAAAAAAATGATCAAGCAGAATCTTTTCCGTTT
AGAGTTTTCATTTCGTCAGCTTGGGCGATAGAGCAGTGTTTTTGATAAAGATCTCCGATA
CAAGGGAACTTAAATACAAGATGATCGGTTTTTCCTTCCATCAAAAAACGTTCTTTGGCT
TCTCCGATTCCGTCTTGATGAATCCAAGATGTGAATTGATCTCCGACTTTAAGAAAAATT
ATAAACTCGTGATCGTTTCTCTTTTTGAAAAATACTTCAAAATTTTTTACCTTTTTTTGA
ACCAACTGAATTCTTATTTTCTGACCTTGATCCAGTTTTGAAAAATGAACTTTTGGAATA
TAGAATTCGTTTAACGTTGATACGATTTTTATAAAGTCGTCTTTTTTTGAAATGAGTTTC
ATCCATATTTCCTGATTTGAATCGATTGTATTTTTCATTTTTTCCTCTTTGAAAGCGGTT
CCCAAAAGGTAGAAGGAAGAGGAATAAATCTGATTTTTTTCGAAATGAAAAAGAAAAAGT
CCAGGTTTGAATTTTGAAGTTCAGAACAAAGATTGTGTTTTGAAAATATCCTTTTTCAAA
AGGTTTTGAATTTTGAAAAAGGAACTGTAGTTTTTGGTTAGATTAATTGGATATTCTTTA
AGGAATTTTGGTTATCGGCTCTAAAGACTTCCTTTTAATAAATCTTGCTAAAAAAGCGAA
AATCAAAATAGTATCATCCAGAACTATGGAATCCGATTTATTGGCAATATTTTGGACGGA
GAAAATTAAACTCACCCAGTATATCATTCAAACCACCAAAAATTTTAGTTCTAAACAACT
TGATTTTTCGGTTACGCCTCGAGAGTCGGTTCGTTTCTTTTTGCAAGGTATGGTCGCAGG
GGACTTTTTTCTTCGTGTTTCGCTTCCGATTTCGGTGGGAATTAGTTCCATTCTTCCAAT
TGCAAGACAATCCGAAGAAGAAATTGAAAAAGATCTCGTTCGTCTTCGGGATCAGCTTGG
TTCTCCAGCGTTACCGATCGGTATTAAAGAAATTATCACTCAAAGTGCGGACGAACTTTT
TTTCGAAGATTGTAATCCAGAATTAAAACCGCTTTTTATTCGTTGGAAAAAAATTCTTAT
CCGTCTTGAAAAAACGATTCAAGGACTCAGTACAAAAGATTCTTTAAAATACCGTTATTT
CTCAGTAATCGGAATTGTTTCGCTTCCCGTTGCGATTAATTATTTTGAAATGCAAAATCT
AACTTGGCTTAGAAATGGAATTATGAAAATTGCGGAGAATCCGAATTTTCCTTCCCAATA
ATCGTCAGGACTTTAGAACAGAATTATATTCTATTATTATATCATTGTAAAATATTAAAG
GAGAATTCAATGGCAAAGATCAAGGTAAAAACCCCGCTCGTGGAGCTTGACGGGGACGAG
ATGACCAGGATCATCTGGAAGGAGATTAAGGATAGATTCATTCATCCGTATCTCGATATA
GAACTGGATTATTATGATTTAGGCGTGGAGTACAGGGACAAAACGGATGATAAAGTAACC
GTGGATTCTGCTCACGCGATTCAAAAATATGGAGTAGGCGTAAAATGTGCGACGATTACT
CCTAACCAAGATAGAGTTAAAGAATACAATCTCAAACAAGAATGGAAATCTCCGAACGGA
ACCATTCGTTCTATTTTAGACGGAACCGTTTTTCGTAAACCGATCATCGTAAAAAATATT
CCTCCTGCGGTTCGTTCTTGGAAAAAACCGATTACAGTAGGACGTCACGCTTACGGAGAT
CTTTATAAGGACACAGAACTTTATATTCCCGAAGCCGGAAAGGTGGAACTCGTTTATACC
GGAAAGGACGGAAAAGAAAAACAAAGAGCTTTGATTCACGACTTTGAAGGAGCCGGTGTG
ATCATGGGGCAACATAACTTGGATAAGTCGATCTTAAGTTTTGCCCAGGCTTGTTTTAAC
TACGCTATTTCCGAAAAGATTGATCTTTGGTTCGCTACAAAGGACACAATCTCCAAAAAA
TATCACGCCAGATTCCGCGCCATCTTTGACGAACTTGCAAAGGCTAAAGCTGCGGATCTC
AAAAAAGCGGGAATTGAATATTCGTATTATCTAATCGATGACGCAGTCGCTCAGCTGATG
AAAAATGAAGGTGGAATGCTCTGGGCCCTGATGAATTACGACGGAGATGTTATGAGCGAC
ATGGTTGCCTCCGGATTTGGATCTTTAGGACTTATGACTTCTGTGCTCGTTTCTCCTGAT
GGAAAATTTGAATACGAAGCAGCACACGGTACTGTGACCAGACATTATCGTAAATACCAA
CAGGGTGAAACTACTTCTACAAATTCGGTAGCTTCTATTTTTGCTTGGACGGGTGCGTTG
ATTAAAAGGGGAGAGTTGGACGGAACTCCCGATGTGGTCGCATTTGGTCATAAGCTGGAA
AAAGCGGTGATTGATACAATCGAAAGCGGAGAGATGACAAAAGATTTAACTCTTCTTTGC
ACCGATTCGAATGCAAAAGCTTTAGACACTTTTCAATTTATGGAAGCAATTCAAAAACGA
CTTTAATCTATCGTATTAAAACAAAATTCCCGGCGGGGTACTGTCGGGAATTTAAGATTG
ATTCGTATAACTAGTGTAATTCGAAATTTTAATCGTAAAGATGAAAACCTTGAAACACAA
AACTTCGATTTTCAACCGGATTCTATTTCTCAGTTTGGAATGTTTTTTTACGTTTGTGTT
TCTGTTTTTAAATTTCTCTGTTCATTCACAAAAAAGTCCTAAAGAACCCACTTTGCCTGT
AGAACCTACGATCGGAGATTCTCGCAATTCAAGAGGGGAAACCGAAAAACAGACCGGAAC
TGGATTGGATGAAAAGGGAGAAAAAAAAATCAAAGCAGTTTTTTGCGATGGGCGCGAGGT
AGAAGGTTTTTGGAAAAATCCTCCGCTTGAATTTAAGTTCCGACATAAAAAAAATAATAT
TACATATTCAAAATCCTTAAAGCTTGAAGAGATTGCCAAAATTAAAATCACAAATTGGAA
ATTAAAGTCTTCTAATAGACGAAAGGAAGGAATTCCATATCGGGCCGAACCTTATCAAAT
CCAAATGATTTCCTTTTCGGGTGAAATCTTTCTTAAAGAACCTTCACCGACAGGAGAGAT
TCAACAGATTCAATTTAACAATCAATTTGGAGATGCGACTTTGTTTCTGTTTTGGAACGA
TTTACAATACGAAAACGGACAATGGTTTTCTGGTTTAAAACCTTTTTCGGGGGAATTTAG
GTTGGATTGTCATCCTGACGTGATTCGGGAAATTCAATTTTTTACAATAAATTAAACTTT
TTGAATATATTCTAAAATTTTTCTTTCAAAATACGGCTTTTGAAGTAAGTAAATATTCTT
TTGAGGAATGGAGATTTTAAAATCTTCTTTTTCTTCAATTCCAGTGATGATCGCAATCGG
AATGTCGTTAAATTTTTCCTGTTTACGTATTGCTTCTACAAGCTCTTCTCCTGAAAAATC
CGGCATGATCCAGTCTGTTAAAATATAAGATACTTCGTTCGAAGATTGAAGATATTCGTA
GGCTTTTTTTCCTTCTGTAAATGCTTGAAAAGAATAGCCATTTTTTTCTAAAATTTTTCC
CAAAAGAAGCAAGTTTAATTCTGAATCGTCTATGATCAGGATTTTTCCAGCTTTTTTAGA
TTCTATAGGACTAGATTGATAAGCCAATTTTATAATCTCTTCGATTACCGTTTTAAATTC
TTCAATTCCGGTAGGTTTTGGAAAAATTCCATCAAAGCCAGATTCTACTGATTTTATTCG
GTTTGTTTCTATATTCCCAGAAGTTATGAGAAATATTTTAGAATTTTTGCATATACTCTG
TTTGTTGTCTATTAGACCGTTTCGGATAGTTTTACAAACCGTAAATCCGTCCGAGTCTGG
AAGTACCATTCCGATTGTGATTAGATCAAAATGTTCCTGAAACGTAAGATCTAATCCTTC
TTTTGCCGTGCCTGCTTCGAAAATTTGAAAGTCCTCAGTAGGAAAAAAAGAGGATATAAT
TTTTCTAACCGTTGTACCAGAATCTAAAACGAGTACTTTCAAATTTGTTTTTCTCTCAAG
TTTATGTTTGAAATAGAAGTTTCAAAAATTTGAATATGTTTTTTTAATTCTTCGAAAATT
TGTTTTAGATCTTGTATCATTTCTCCGTCCGGTTTTGTCCAAACAAGTTGTTGATTAGAA
TTCGTATTTAAACTCAAATAATAAATAGGAGAAGTTAATCTTGGATCGTTCGGAATTAAA
GTAAAAGAACCAAAAATCGAAAACATGGCTTTGTAACTTTTTTCAAGATGTGTCAATTTA
TATATTCGAGGCCATTCTTCTAAATTAGATTCTAACTTCAAAAAAAAACCTTTGGAAAAA
AAAGAAATCAAAGTTTCTGTTTGTTCGATTCTATTTTTGAATGAATCGGGCCCATTCATT
TTTCCAACTCTTTTGCCTCGTTCCAAAGACGATCCATTTCTTTTAAATCGGATGTGTTCG
GGTTTTTACCGCGTTCTTGGAGGACTTTTTCTATATATTGAAATCTTTTCTTAAATTTTG
CATTTGCTTTTGTAAGCGCGGACTCGGAAGAAATTCCAAGGTGTCTTCCGAAATTTACTA
AACTGAATAATAAATCTCCAAATTCTTCTTCGATACGAACTTGGTTGTCTTTGGAACGGT
TCAATTCCGTAAGAAATTCTTCCATTTCTTCCTTAACTTTTTTTTGAACATCCGAAATAT
CGTTCCAATCAAATCCTACTTTGGCTGCTTTCTTTTGGTATTTTTCTGCTTTTAAAAGGG
AAGAGAAATTTTCTGGAATGTTTGAGAAGATAGATGAATCTTTTGGATTCTTTTTTTCTT
TATCTTTGATTTTTTCCCAGTTCTCTAAAACTTCTTGAGAAGTAGAAAGAGTAAGCTCTT
CGGGTTTGAAAACGTGAGGATGTCTAAAAATGAGTTTATCAGAAACTCTCTTTGCTATGT
CTCCTAAATCGAATGAGCGTCTTTCTTCTGCAAGCCTTGCATGAAACACTACTTGAAATA
GTAGGTCTCCCAATTCTTCTTTAAGAAGATCATCGTCCTTTTTTAAAATTGCTTCGATCA
CTTCTTGGGATTCTTCTATCAAGTAGGGAACTAAAGTTTGGTGGTCCTGTTCTTTATCCC
AAGGACATCCGTTTTCTCCTCGGAGAATAGCTGTCACTTCTTGGAGTTTAGTGATTTCTT
CTAAAATTGATTTTGTTCGCATACATCCTCTTTCAAGAACAAAGAAATAGTCGAAATTTG
TTCCATTTTTTATCTCCGGAGCGGGTACCCACTCTTTTTCGCTCAGTTCCAAATCGGGAT
TGGATTGACGGGAGCCGTAAACTTGAAGTATAGTTCAAAAAAATAATACATTCCAGGCAC
TTTATGATACGTTCCAAAAGTCTTATCGTTTTTTCACTCATTTTGATTGCGGTCGCAAGT
CGTTATCTTCCCCATCCGGCTAATTTTACGCCAATTCTTGCGATTTCTCTTTTTGCCGGG
GCTCATTTTGCTTCTAAGAAGTTGTCTTTGTTTCTTCCCGTTTGCGCTCTTTTGATCAGT
GATTTATTGATCGGGTTCCACGATCAAATGATTCCTGTTTATGGAATTTCTTTACTTCTG
GTCGTAGCTGGATGGCGGTTGAGAATTTCTTCTTCCGTTTCTAAAATTGCACTTTGGTCT
TTGAGTGGGTCGGTTCTTTTCTTTTTAGTTACTAACTTTTACGTGTGGCTTGCTGGATAT
TATTCTTACGATTTAAACGGGCTTGTTCAGTGTTTTATTATGGCCGTTCCGTTTTTTCAA
AATTCTCTTTTAGGGGATTTATTTTATACGACCGTTCTTTTTGGTGGTTTTGCTTTGATT
GAAAAAATCGGTTGGATGAAACTTTCAAACGTTCCTATTAAATAATACTTTTTTAAAACG
AAATGCCTTCGACTTAAAATGATTAGTCGAGGGTGATTGATTGAATTCAATTTCTTTTTT
TATAAAGAACTTGTCCCAAAACCTCAAAGAATTTTACACAATCATTCTTTAAAATTTTTA
ATAAAATTGCAGTAGTCCGTACATTTTTGTGAAACTCAATGCATGGCTTCTATGGTCGCT
CTGTGAAACTCAGCGTCTCACTCCCCATGGGTCGTTCGACAGGTCGCATTTGACAATTTA
CGAACTTTCGAGCAGTCTAATTTCGTTCAATTTTCGTAGTAGTTTCCACATTGGACGGTT
TGGGGACAAACTCAAACTCAAAATCTAATTTTTATTTTCTAAGTTCGTTTTTAAGGATTT
TAATTTTTGTTTCGTGTGCAAACTTAAACTTTGTATTTCCTAAATAGACTTTCAATATTC
GAAATTTGCCGTGTCAAAGGGTTTTATCTAGATTTAAATTTTTTACTTTTTAAAGTATAT
GTTAAGTTTTGAATATTATTATTTTTGAAAGTTTTTTGCATTTGATTTTTTATGAAAAAA
ATGAATCCTGTCAAACTTAAGAATTCATTAAAATTGTTGAAAAATTAATTCTCCATCTGT
TTCTATTTTATGGAAACCGGCAATTGAAACAGTTTTGTTAATCGTCACTATGAAATTTTT
CAACAACTCTATTGATCAGTAAATTCAAAAAATTCTCACTTTAAAGAGTAAAAGTGACTC
CAAAATAAAATCCGTAGTACGTATCGATTACTTCTTTTTGTAAGGCGGGTCTTGTGGTAA
CTAAATCCACCGTTTTAGTAACCGTGTTTAATACGGTAGAACCTACTAAATCAGGAAATA
ACAAATTTATGTTATAGTTGTATCCTGTGACGGAGGATCTCATTTCTGTATATTGGAAAC
CGAATGTAAATTTAAGCCAACTTGTTCTTAAAAAGGAAAGTCCGGTGTCGATTTGATAAC
CCCCTCTTTTGATTAAATTTTCACCTGCTGAACCAGAAGTTTCTGTGATTAAAAAATTTG
GGGTTCCGTTGTAAATTGTGGCCCCATTCGTTTTTAGATGATATTTTCCTAATGTTCTAA
AATAGTCTGCGTTTGCATGAAATTGAAAGTAGTGATTTAGTTTTTTGACGATTCTAAATC
CGATTTGAGGACCTAGGCCTCCCGCTTTTTCTTCCATGGTTCCAAAGCCGAGTCCTCCAG
GTAAGTTACCGTATTCTTTGGAATAAATGTCTAAATTACGAATTCCTAATGAAGGCCCGA
TTTTAGTTCCGGACCCAGTTTCAAAAAAGTAAAGAAAATTCAATTGAATATCCGTTCTTC
TAAGTTCGGGACCGTATAAACTATAGGTTTGGTTTAAATTATTTGAAATAGGATTGGTAT
TGATAGAAGAATAAGAAGGATAAATTCTTAAATCTAGAAATGTTGCTTCTATACCGAATT
TTTTGGATTCGGTTAAGAATAAAAATCGAATTGGGTACGTGGTTTTTATATTTCCTTGCG
GATTAGAATAAAAACTTCCCGTGTTATTGATGATATGTGCATCTAAACTTCCATTTCTTG
CAATTGTATCTATGTTTTGATAAACTCCGTTTGTGTAAAGAAACGTATTTGTCTCGTTAA
CGGAAACGTTTTGTCTTCTTGCTAAGGATTCTGGAATCCAACTCGTTTGATTGAATAAAA
ACGTAATTTCAAAGACGGTTCCTTTGGGTGTTTTAGAAAGTTCTTGTTCGTGAAGTTTAT
CTCTAAGTTCCGAAGCCTCTTTTCGTTTTTTCTGAACTTCTAAAATCATCCTTTTTCTCG
TAATTGGATCCTGTGTCTTGCCGGCTTTGATCTCAAGTTCGTTGGCTTCCTTTTCCAAAA
CGTTTGGGTCTGACTCAGTTAGGTTTTTTTGTCCGATTAAGTTCGTTTGGAACAAGACTA
AAAAAATAACAAAAAGGAATAGGATTGAACTTTGAATTCTTTTTTTCATAGGCTGAATAT
GGGATAGATATAAGACGAAAGAATTCCAACTTTTTTTCCGAAGTTTCAAACAAGAAAAAT
GTTACAAAATTCTATTTATTGTAAATAACGATGGAATGATTTTATTCCGATCTTATTAAA
TAGAAGTAAATAAAAGAGAGATTATGGATTTAACCAAATTGGCGGTTTGTGTTTTTTGTG
GTTCGCGTTCCGGGAACAATCCGGTTTATGTGGAAGCGGCTCGGAATTTGGGTCGATTGC
TCGTTGAAAAAAATTTAGATTTGGTTTTTGGAGGGGCTTCGTGCGGTATCATGGGAACGA
TTGCTGATGCTGTAATGGACAAAGGAGGAGGTGTATCTGGAATCATTCCGGATTTTCTTT
CTATCAAAGAAGTTAAACACGATCGTGTTAAGGATTTGATGATCGTTTCTTCCATGCATG
AAAGAAAATTTAGGATGTATGAAAGGTCCTCAGGTTTTATCGCCTTGCCTGGTGGAATTG
GAACTTTGGACGAGCTCGTAGAAATCACTACTTGGAATCAACTCAAACTTATTTCAAAAC
CTTTGGGTTTACTCAATGTAAACGGTTATTTTGAATATTTGCTTAAACAATTAGGTAGAA
TGGTGGACGATGGTTTTCTAGATTCGGAAACTAAAGAAGGTCTAATCGTTTCGGAAGATC
CGGAAGAATTACTCGACTTATTGAGTAGACGTTTTGTTTAAAGTTTATTTCTAATATTCA
AATTTTATGTTATATATTTTTAATTTGCTCAAAGCGTTAAAAAAGATAAGTCTAACGTGA
GCTCTATGTAAGAAAATCTGGGCGAATCCCGCCAATCGTTTGTAAAAGAAAAATTAAATG
GAACAGGCGGGACCGGGCTCTCCAGCTTCAGTCAAGTTATTGCGTATTGTAGTTCTACAT
TCAATTTCTTTAATTTCAATAACTTGACTCCGCATCGATCCCTTTCGCTTTACCGAATTT
AGGTTAGGTCGCTGTATTTTAAACAAAACGTGGTAGTTCCCACAAATTCTGTCTCTTTAT
ATAAAATTTGAACGCAGAGTCTATAAAATATCTTTAATTGAATGAAGATTACTCAACAGC
GATTTCATGCAAAAATTTGATTGGACGAGCTTTATTTGGGCTTTATAGAGATTTCCTAAA
GCTAATCTAGTTTATATGAGTTCCCACATTTTTAAAAGTTATTATTTTTGTTAAACAACG
TGAGTTTGGTATAACAAATGCGAAAGCGATTATTATGCTTGCGATCCGTAGAGAAACAGC
ATTGAGTTTGGAAATTCCGGTTAGAACTCATAAATGCCTTCCTATGGGGCGGCATTTAGG
AATTGAAACATTATGTTGCGACAGTAAGGAGCAACATTGAGTTCAAGAAACTCAATGAAA
CGCTTTTTACGAAAGCGTTTGAAACTCAGTAAAACAGCTCTCTACGGATCGGCATTCAGG
GAGTCGTTGCATTGAGTTTTTTATTCGCCCAGATTTCCTTACGCCGAACCCACGTTAAAC
AATATGAGTTTGGCGTAGGAAATCATGATTCATTTTTCTAAAAAAATTGAAATCTGAACC
TTGTAGATCGATTCTTAAAATGTGGGAACTCATACAAAAAATAAAAGTTTATAATGTGAC
TTAATTTGTAGGAATTACTACAAATCGCAATTTTATGAACAAATTCTAAAATTATAGGAG
CCGTACTTTTAGAAAATTCTTTCTTTGAATCCACGTTATATAGAAATTTTTTAATCGTTT
TCTGGTTCAGGTTCTAATATCCGAACGAGTTCTATTTTCTCTGCTGCTTTTGCAATGTCT
AAAGGTGATTTTCCATTTAGGTTTTTTAAGAATGGAGAGGCGTTCCATTGGATCAATAGT
TCAGTGGTAGAAATCTGGTCATGAATGACTGCGACGTGAAGCGGTGTATTTCCTTCTTGA
TCGATTGGGTTAGGTGAGATTCCAATTTGAAGAATATTTTTGCAAAGTTCGTCTTCTCCA
TGTTTGGCGGCAAAAAATAATTTTTCAGTAAGAACTTTTTTAAGAATTTTGGTGACGTGA
TGATATTTTTGTCTTTCCGCTTCTTCCAACCCGGTTTTTCCCGATGCGTTTAATTGTAAA
ATATTCGCTCCAACTTGAATCAGCTTTTCTAAACATTCTACGCTATCATGGGAGGATGCA
AGAAGTAAGGCGGTATTTCCATCTGCATCTTTATCTTCTAATATGATTTTTGTTTCTTCT
TTTTCTAAAAATAAATCTAATATTTCAAAATCATTATGTAATGCTGTTAAATGAAGAATA
GTTCTTCCTTCTGAATTTTTCTTTAAAAAATCTGCACCTTGGTCTAAAAGATATTCTACA
ATGTCTAGATGTCCTAGATCTACTGCTAAAAGAATTGGAGTATATCCTTCTCCATTTCTT
TCTTCTAAATCTGGAGTTGAATATTCGTTTTCCAATACCATTTCTACGATCGAAACATTT
CCGGTGCTCACAGCTTTGGTAAGAGGAGTGTTCCCAGCAAAATCCTTTTTTTCTGTGTCT
GCACCTGCTTCTAAAAAAATTCGAATCAAATCTTCGTTGTTTTGATCCAAAGCGTTTAAA
AGTGGGGTTTCTCCTCTTGCATTGGTTTCATCGGGTTCTGCTCCGGCTTCGAGTAAAAGT
TCAATGGCTTCTTGATCTGAATTTTTTACAGCCCAAGATAAAACCCCAGAACCATAACTA
TCTCTATAATCCTTTAGCCAATCGATAAGAATTGCTTCCCCTTTCAAGGCGTTTAGAAGT
TTTTGAATTTCGTTCGTTTTTCCGGTTTTAACTGCGGAAAATAGATCGATCAGTGATTCA
GAAAAATCAGTCAGAAAAAATTCTCCAGAATAAAATAAAATAAAAACAAGGTTGGAATCG
AACATAAGATTCCTATCCCTGGAAAGGCAGCAGAAAGACTAGGTCTAAAACCCATTTGAA
TGGAAATGATAGACGCGGTAATCATTGGAGCCATTCCCGCCTCTAAGATTGCTACCTTTA
GATGGTTTGGGTTTATGTTTAGAAAAATATAAATTAAAAATATCATAATAGGAGAAATTA
GCAATTTATAAATAAGTCCGATAGATAGAGGTTGTATAAAATTCTCCGATTTTTTTGGTT
TAGAACCTAATTCCATTTGAAATCCTACTGCGAACAATGCGATTGGTGCTAAAGTTTCCC
CCAATATTTTCAGTACAAAATAAATTGATTCTGAAAGGGGAAAAAATCTGAGAAAAAACG
AAAAAAGTAAAGCAAGAAAAGGAGGAAAAGTAAAGAGCTTTTTTAAAACAGAAGCAATCG
GATTTCCATTTATATTCGGGTCTTTTTGAAAACGTAACGCGACAATAAATCCTGGAATAG
CGAGACAGAGAAAGGTCCCCAATTGATCTACGATTAACACTGAGTTGGTGACTTCTTCTC
CATATAACATTCTTAAAATGGGCAATCCTAAAAAAGAGGTATTTCCCAAACCACAACAAA
GTATAGTTGCGATTTTTGTTTCCAAATCCCAATGAAAGAATTTTCCGATGGTATAAAAGA
ATACAACTGAAACTCCGAAGATCAGCCAAGGTATAAATGCCAAAAAAAACAAAGAGTTTT
CCAGTTTTATATTACTAATTAAAATCAGAGATGGTAAAGAAACATAAACTACGAAGTTTC
CGAGTACAATTCCTGAATTTTCGGGAAATATTTTTACTCGTTTGAGTATCCAACCACCTA
CGAGACAAATCGGGATAAGCATTAGATGAGGCACTCAGTACAGAGTTCATATTGTTTGAG
ATAGGGCAAGAGATTTAAGATTAGCCCGCTGCCGGAATTGAACCGGCGACCTTTTCATTA
CGAGGGAAATGCTCTACCCCTGAGCTAAGCGGGCATTAGACTCGATCGAAAAAGGAAACT
TTAACTTTCAAAAAAACGGAACTTTATGTCCGTTTTACGAAGATGTAACGTTAGGCGCAT
CTTTAATGCGTTACCTAAGTGCAAATTGTAAACTCAAAGTTTTTCTTTCTTCGATTTCTT
AAATTCTTTTACCATCATTGCAGTAATACTGTCAAGATGTTTCACTTGATCTTTGAGTTC
CGGTTTTTCGTGACGTGTGGAAAAAGAATAACAGGAATTTTTGACTCCTCTATCTTTCAT
CCACCAGTGCCTTCCGATTTCTCTTCTTTCTCGAGCGGGAAGGTTTCCTTCGTACATTTT
GTATTCGTCTAGTTGGGCCGGAAAATTTCTTTCTTTAAGATAAAAGGCGTATGCGGAATG
AAAATTCATAGCCGCATTTTGAATCAGCTCGTTGATATGAAGACAACCTAACGTTTTGTC
CGCTGGAAAACGATTCATCAATTTTACGTAGGACATTTCTTCTCCTACTAAATAATCGTA
TGTTTTGATTGCGGCTGGACAAGTTTCATAAGGAACCCTTTTTTCTTCTACACCAGAGTT
TACGATCTTCAATGTGGTGAGGTCTACTTCCAAATATAAAGTCATATCATGATAAGGATC
GTATTGATTTACTTCTATAATACAAAACGGCGGAGATTCTTCCGGAAACCAATAATATCT
ACTTTCATAGTTTCTTTGAAAGTCGGTGTTTCGAAAACGAATCCTTTCTTTAAGTTCCTG
TAACTTGCTCATTCAAACCTCTTATTTTAAAGAAACGTTTTCAATAAAACATTTTCCGTT
TCTTTCAGGATCATCTTTTCACTAGACTCAATTCTCTAAAGAATTTTTCCGTTTATTTTC
ATTTGCTTTTTTAAGACTTTCAAATATCTTCGGTCCGGTCTTATGATTCATTCTTTCTTT
TTAGAAAAATCTTTTTTGGTTACGGGAGCTAGTTCCGGTATTGGTAGGGCTCTTGTTTTA
GAACTCAATCGAAATGGTGCTGTAGTAGGGGCAATTGCTCGAAGAAAAGAATTGTTAAAA
GAGTTAAAAAGTGAAGCTAAGTTTCCAGATAAAATCATTTCTTTTCCCGGAGACGTTTCT
GATCTTTCTCAGCTCAAAAAGATTACAGAGGAATTCAGAAAAAAAGTTAGGCGTATCGAT
GGAATGATTCATAGCGCTGGAATTAGCATGCGTGGTCTTGCCAAAGAGACGGATATTAAA
GTTTATGAAAATCTAATGAACATAAATTTTTATCCTTTGGTTCACTTATTCAAACTTTTA
GAATCGGAACTGAGACAAAATCAAGGTCATTTTATTGCTGTATCTTCTTTGCAAGGAAGA
TTTGCAACTCAGTATCGTTCTGGTTATGCTGCGAGCAAACACGCAGTTCAGGCGTTTATG
GATAGTATTCGACTGGAAACCTGCGAGAGTGGGATGCACGTTATGACGGTTTCTCCGGGT
TATGTAAAAACGGATATTTCTTTGAAAGCTTTATCTGGAGACGGTTCCGCTTACGGAATT
ATGGATGAAGGAATTAAGAACGGACTTGCGACAGAAAAAGTGGCAACCATCATTTTGAAG
GCCATTGAATCCAAAAAGAGAGACGTATACCCGTCTCAGTTCAGAGAGATGTTGGCTTAT
TGGATCAGTCGATTTTCTCCTTCTTTATTAGATCGACTTTTGAGAAATGCAAGAGTTACT
TAGTATTTCCTTCACAATCTGGTAATCAAGACTATTCCGTATTAGAATTTTTGAAAAATT
AATTCCCCATTTGTTTCTATTTTATGGAAACTATCAATTGAAGCAGTTTTGTTAATCACC
ACTATGGAATTTTTCAACAACTCTATTGTATATAAATTCTACTTAAAGTTTTTAGATACT
CCAACGCCGGCTCTTAGTTAACTTGAATTGGCATAATGAATTTCATTTTTCTGAAAAAAG
TTGAGATTTGAACTTTACAGATCAATTCTTAAAATGTGGGAACTACCACATGAACATTAC
TGATCTCTAGAAAATTGAGTACCGTTAATTTTATCGTAAAACGCTGATTCTATGTAAAAT
ATTAGGTACCTTATTATATAGTTATGAGTAGTATGGAAATCTATTCTAAACTTAAACACG
AATCAATGCGACGTAATTTGTGGGAACTACTGCAAACTTAAATTTGTAGTAAAATTTTCA
AAATAGTAGGAACTCATACTTTTAGAAAATTCATTTTCTTATGTCGAACTCACATTATTT
AAGTAATAAAAAACATTATAAAGTTTGAATTTATCTGATAGGAAAAATCATTTCTAAGTC
TGTGGCAGTTTCTACAGATTCAGTTTCTTTGTGAATGTATGGTTTTTAAATACTTTTTTA
ATTTCTGCATCAGTTTCTTGAATCAAAAAGTTTTACTGAATTCTATAAAGAGTTTGTCCC
AAAACCGTCCAATGTAGAAACTACTATGAAAATTTAACGAGATTAGAACTGTTCGAAAGT
TCACAAATTGCCAAATGTGACGTAATTTGTAGGAACTACTGCATTTTATTAAAAATTTCT
AAAGAATGATCGCATAAAATTCTTTGAGGTTTTGGGACAAGCTCAGAATTAAATACTATA
AGTTTTTATTGCAAAGCATTGTTTGAATGCAAAATATTTAATACTCTATTGTATAGTTTT
CTGAGTAGTTTATAGAAATTGAATGTTCTTTATTTTCCAGGAAGATCCCAAACAAGTCTA
AAGCCGGCTCTGCGATCCGTTTTTAAATTTGGAATTCCACCAAAGGACCTAAAGTAAGTA
GTGGCTTCTTCTTTTGTAGAGGAAAACGAGCCGCCTCTAATTACTTTATGCATTTTTCCG
AATGTGTTTCTTTTGAGAGAATGTCCTGGATAGGGAAGATAATCCGAGCTTGTCCACTCT
GCTATATTTCCGCACATTCCGATGACTCCGTAAGGACTTGCAGATTTTTTTGCAAGTTCG
TAAACTGAAATTGTGTCGTTTTGTTTGCTTTCTAGAGTATTGCATAATGTAGAATCAAAA
TCGTTTCCGAACGGATATTCCAAAGGACTTGGAAAAAAAGAATAGGATTCGTCTCGATTA
ATTTTCCAAGTCATTCCGGTTCCGCGAGCCGCTTTTTCCCATTCCATTTCTGTAGGAAGT
CTTTTACCGGACCAACGTGCGTAAGTTTCCGCTTCTCTGTAAGTGATTCCGCTGACTGGA
TGATGTTCTTTTCCCGCAGGAAAGTTTCCACTTTTCCAATGAGGTGGGGGAGAAGTGTTT
GTTTCCTTTAAGAATTTTGAATATTCTTGATTTGTAACTTCGTACTTATCTATATAAAAA
GAAGAGACGTCTTGAAGATTACCACGCTCTGGTTTAAAATAAAATGGATTATAACTGTCT
TCAGAAGGATCGTTTCCTTGTCCGTGAATAAAAAATCCCATCGATTCGTAAAACGGTTCT
CCGTTTTGTTCGTAACCTCCTGAGACAAGAACCATCTCCTTACCGTCTTTGGGATGTCTA
AGTTGTTTTGAAGGTCTTGTTCTTCTTCTATCTTCGGTGAAAAAAGCACCCGGTTCGATA
TAGGCGATTTCTTGTTTATAGTCTTGGATAAAAGTTCCTGCTGTGAGTAAACTTTCAGGG
ACACCTGGAATTGCAGAAAATGAACCATAAAGTTCAACTTCGGAAGCTTTTTTTCCACCT
GAATTGTTTTGATAGACCACCGAGATCTGGCGGATAGAAAAGTAACCGATTTCTTTTTCG
GGATTTTTTTGTAAGACGGAATACTGAGATTTTTTTTCCAGGATGGCTTTGATTTCCTCT
TCTTCCTTACCGTAAAATATAGAACCTCTTCGGATTCGAATTTTTACCTTACCTTTACCG
CTATAAACCGCTTCTACTTCTCCTTTCCAAAGTGGGATCATTCTCGTATTAAGAGAGGAA
TCTTGTGTTTGTGCGAATAGAAAAGTAATCGATCCAAATAAAAGGAAAAAATAGAATCGT
TTGAGTTTAAAATCGAAAGTCATAATGTTTAATAATCCGTTTTGTAAAGAACGGTTTTTC
TATTATTCATTTCGGCATAAATTTCAGGATTAAAAAATAAATTTCCCGAAGATTACAAAT
CTAATTCTTAAAGTAACTTGGATATTGTTTTACTTTTTCTTTTTTTTGAAAGAAGTAGCC
CCACCACCCTGTTTTTGATTTTTATCTCCTTTGGAGAATTTAGAACGAGAACCGTCCTTG
GAGTTATTACCGAAATGAGAATTCGAATTTGATTTGGATCTAGACCCAGAACCGGATCTA
CCGAAATTCCGGTCTCTGTATCTTCCACCACCAGATTTCTTTTTAGTAGAATGTTTTTCT
TCGTATTTAAAATCAGATTCAAATTGAACGGAATCGTCAAAGGTAACGCTGTCTTTTAAA
ATTGTCATTTTAAATAAGGCGGCGGCGATGTCGAGAGCCGTGTAATCGTCTCCCATCAGT
TTTTCTACTTGGTTTACGTATTTGCCAATATGACCGGCGTCTACGATGGATCTTACTTTA
GAAGTGTAAGAATGAATTTTTGTTTCTTCTAAATCGTCTAACGTTGGAATCTTACCGGCT
TCGATTTTGATTCCGTTGATACGTTCTATTTTTTTCAAGTTGTAGATTTGTTTTCCTACG
ATAAAAGAAAATGCGATTCCTTTTTTACCGGCTCTTCCGGTTCTACCAATTCTATGAACG
TAGTCCTCTCCGTCTCTTGGAAGATCATAGTTAAAAACGGCTTCGACGTTATTGACATCG
ATCCCCCTTCCGGCCACGTCAGTTGCAACTAAAATCTCGATGCTTCCTTTTCTAAAACCG
CTCATCACTTTATCTCTTTGTTTTTGATTCAAGTCTCCGTGGAGTGCTTCCGCAAAGTAA
CCTCTGGATTTCAAAAGTTCTACAACCGTATCTACTTGCGCTTTTGTATTACAAAATACT
AATGCTAGTTTTACATTTCTGTATTCGATCAATCTCGCAAGGGCTTCTCCTTTTGCGTTT
TCTTGAATTTCGTAGTAGATCTGTTCAATTTTAGGAGCACTCAATTTCTGATGAGTAACA
TCTATAATTTGGGGATGATTTTGAAATTTTTTCATCAAAGTAAGTACATCGTCCGTCATC
GTAGCGGAAAACATAATTGTCTGACGATCTGCAGGTGTATCCTTTAAGATGAATTCCATA
TCTTCCCGAAAACCCATGTCTAACATTTCATCTGCTTCGTCTAAAACTACGATTTTGATT
TCGTCGAGATGGATAGAACCTCTTCTCATGTGGTCCATCATTCTACCTGGAGTCGCAATT
ACGATCTGAGGGTTTTTGCGAAGGGCTCTAAGTTGTCTTTCAATCTCTTGGCCGCCGTAA
ATTGGAACAACTTCAAAGTTGCCTTTGTATTTTATTAGCTTGCGAAATTGTTCGCTAACT
TGTATCACCAATTCTCGAGTCGGACAAAGAATTAAGGCTTGTAAATGTTTACTTTCTACT
TCGAGGAGTTCAATTGTAGGAATTGCAAACGCTGCGGTTTTACCAGTGCCGGTTTGAGCG
TGTCCGATAATATCTTTTCCTTTTAATATAACCGGAATTGCTTCTGACTGGATCGGTGAA
GCTTCTTCAAAACCCATTTCTAAAATTGCGTTTTGGATCTCGGCGGATAAGTTTAGTTCA
CTAAACTTGAGTTTTTTCATAGATGTTCCTTTCAAAACAATAAATCACCCGCTTCCGGGA
ACCTCTAGTGTTTTGAATTTTCAAGATAACTTATCTGGAAGATCAAAAAGTGGATCGAAG
AGAGGAAGATTGGAACCAGGAGAAATTTTGCGTCTTTATGAATAAGACGTTTATTTTTAC
TACGATTTAAGGGTTGGTTATTTATACAAGGATAAAAGAACAAAACGACTTTCTTGTAAA
ATTTTCAGAAATGTTTGAATGTTTCAATTTAAGAACTCGTTTGGAGAAATCTGAACTTTA
GCTCGTCGATTTTAAAACGAATTTGATTTATAAATGAAAAAGAGCTTCTATAAAACCAAG
GATAACAATTTTAAAATTAAATTTCTATATCAAATTGCCGTCTTAGGTTATCATTAAATT
AAAAATTCATTTTATAGAGGTTCTTATGAGAACTTTTATAAAATCTAAAAATAAGGATTT
TAGGATTCAGGTTTTACACAAAGTCGTTGTTTGGCGACTTTTATACGATAGGAATTCATT
TTATAGAAGTTTTTTTATTTAAAACTAATATAAGACGGAACTTATGGGCCGAAAAAAATC
TCTTAGTATATTCAAAATACTTAAAGTAATTTCGGTTTAAAATTGAGCCGTCATCATTAG
ATAGCCAAACTGTGCTTGAGGAAGAAATTGTGTTTTTCTAAATTCCGGAGAAATCGAATC
GTCATTGAGTTTACGTCGAACCGCGTCTCCCGCAAAAATCCAACTTCCGCCTAATGCCCA
AAGTATACCCTTATATTTGAAAGAGTATATTAAATCAATTTCTCTAAATAAGTTTTTTCC
GAGAGTTACAACCGATCTTTGATCTAAGGCTCCTTTTTCCGTTTGAACGTAAGGGTCTTT
AAAACGTTCGTTTGTAATAGATTCTGTGCTGGCTCCTTCTTTGAGTGCTCCCGTAACGTC
ATACCAACCGTCTTGTCTTTTGTGTTTGTCAACGATCCAATAGGCGATTCTCAATTTACC
GAATTCTTTTCCATCCCAAGTAAGATTAGCGGATTTACCGATCATATTCACCCAGCTTAC
TTGATCCGCTTCTCCAAAAAATCCGTGATTGGAGTGGAATAAATTCGAGAAGGTAGTAAC
TTTTCCGTCTTTTCGATTTGGATCTCCGCTACCAAGATCATATTCGCCGCCCAATCGAAA
AGAACCAATTGTATAACCTATGTCGAGTGCAAACGCATAAGCGTCGTAAGCTTGTCTTTC
TTTATAAACGTTATTGGTTATTGTTTTGCCGGTAAGAGGATCTACCGTAGAAATGTTTGT
GTTAAAAGTATCCCAACTAGGTGTAATGTTGATTCCATTTCTTCCGGTTTGTCTTGCGTA
TTCAATTGAAAAGTCGAAAGGGATTTTCGCTTTTTTATCCTGGGTGGTTCGATTGGAAAT
TCTGAGACCGAAAGTATGTAATTGATCGTATCTGGAATCTCTAGGAATCGTTTCCGGGTT
GGGAAGGAGTAAGATCGTAGAGTTATTCTGAGGAAACCATTTTTTATACAGCCCTATATA
ATAGGCGTCTATATGAATTAAGTCGGAAGGTTTTAACGTATTATAAAAACCTGTAAAAGT
AGAATCTCCTTGTTGTTGTTTGGAAAGTTCCGCGGAAAAAGTACACGTAGAAAACGAAGT
GGAGTTTGGAGGACAGTTATATTGAATTGGAAAAGAATTTTTTTTTCCTAAATTCGTGGA
ATTGCCTGCGACGTCTGAATCTTGTTCACCTACGATCATTGCCCAAGCGTGAGAAGAAAA
AATTTCTTTATCGATCTTAAATCTAAGTCCGTTAAAACTTCTTCCGACGTTGTTCCATTC
CAAAGCGCCAACGAGTCTTTCGTCTCCGTATTTTAGGATTTGTCTACCGGCCTGTAAGGT
AATCGGACCGACTAATTCTTTGGATTCTATCCAGGCTTCTCGAATTCCTACGAATTGTCT
CGTATTATCATTTGCCGTATCGAGTCCGTTAGGTGAACCTTTTTCCCCTCCCCAAATGGT
GGAATCTTGTAAGTTAATTTTTACTTTTGTGTTTTCAGTAAATTCTTTTTCGATCCAGAT
TTGAGCCTTAGCGCCTACGAAAGAAATATTATCATTTTTGAATTTATCGAAATCGTAATT
ATATTTTGCTTCGGGACGAATCCGGATCATAGCACCTAACTTAACAGTTTCATACCAGGG
AGCTTCTTTTTTAGTTTCTTGGATTTCGATTGGATTTGAGGGTTGTTGTGGTATCACTTC
TTGAGTTTGAACTTCGATCGATTGTTTTTGAACTATGCGGGTTGTGTTATGGCGTCGGAC
TTTATGAGTTTTGAATCGTTTTGTTTTTTTAGCGTTAATTTCCGTAAAAGAAAAAACCAC
TAAGATAAGTAAAAGTTTAATGATTCCCAATTTGCAAATTTTCAATTTGATCCTCTTTCG
ATTTTACTTTTTCAAAATTTATAAGAGATTTATTTTTTTACTGATTTCTATAAAACATTA
ACACCATAAATTTTTATCACAAAGTTCTGTTCAGTGCAAAAGATCCGGTACTATTTTGTA
TAGCTCTGAACAGGAACATTTCTTAATTGACGGGTTCAGTGTGGAAAAGTTGTGAAACAC
TATTCTTATATTATTAATTTCTAAATAATAGGTAACTTAAATTTTAAGACGAATCCTGGT
ATCAGCTTAAAATTTTAATTACTCTATTATTCAGTTCTAAGTAAAATGATATGAGAGTTT
CCATAAAACTTTGAAATTATAGTTTTTTAACACTTCATTATAATTTCTGTTTTTTTTAAT
TTCCTTATACTGAACTCATGTTGGTTTACAATTTCGAAACTATTTAGACATCTATAATTA
GAAGATAATATATTATAAAAAATAAACATATTAAAAAAAATTATTAACAAAATGAATTAC
TTTGGAAATAAATTTTTTCTCGGGTCAAAAGGGCGACTGAAAGCTAATTCTAAGATCAAG
CAAGTTTTTATATTACTTGAATGTATGAAAATTAACGGTCGATTTTACCAAAAATGTAGA
AATTCTTAAAAATTGCGTTTAACTCGGAATTGTTGGCTTTTTTGAAGTTTTAAATCCTGA
AACCAACTCACCAAGTATCACTTTCATGTATCCGAGTGGTTAATTTTAAAGGAATCATCA
TCCAATTCTGTATGGAATTGTTATTTTGCAGCATCACAAAAATGAAAAGCCTATTTTATG
CAGGTTCTAATCAGTAAATCACTTGGGAGTTTTAAATAATGTGAATTCAGCATAAAGAAT
CTATAATTCATTTTTCTGAAAAGTTGGATCTGAACTTTCCAGATCTATTCCTAAAATGCG
GGAACTACCACGAATCACAATTTTAAGAACAAATTCTAAAAGCTCGCTACTTTTAGAAAA
TTCCTTCTCATTTCTATAGGCCAAACTTGTGTTATTTAAAAAGTAGTTCCTACAAATTAA
TTACGTCGCTTTATACGGTTTGTGGCTTTTTAAAAATTTTTAGTAATTTAATTTTTGTGT
GAGTTCCCACATTTTGAAATAGATTTTGATATTCATTATGTCGTATCAATTGAATTTAAA
ATTTTAAAGTCAGAACTTGATATAAATTGAATATTAGAAAACTTCTTTTTAAAAAAGGCC
CACATTTTAACCTTTATTACTCATCTCTATAAAATTGAGTACCTAAATATTAGAGTTGTT
GGAAAATTAATTCTCCATCTTGTTTCTGTTTTATGAAATGGTTGATTGAAGTAATTCTAT
TAATCATCGCTATGAATTTTCAACAATTCTATTCATCACAAAGTGTCTTTTTAGGTAAAT
TCGATGTAACCTAATGTGAAAGCGATTGGGGAGTAGAGAAACGCTCTTTCAAACTTAGCG
TCTTACTCCCTGAATGCAGACCCTTAGAGAGGTATTCGCTGAGTTTTCCGGATCGAGCTC
TATAATAAATTGTAACTAAAAAAATATCGTATTACGTTTCTTTTATGCAATTTATTGACT
AAGGTTGAATGCGCGGTCTGGCAACACCGGATTCGCCATATTTTTTAGACAGAATTCATA
TCGTTGAAGTGTAAACGATTAGATTGATACTTTATTATATAGTTACTATTAATAGAAGTT
ATGAGTTTGTCCCAAAATCTCAAAAAATTTTACATGATCATTCTTTAAAAAATTTTAATA
AAATGTAGTAGTTTCTACAAATTAAGTCTCATTTGAAAATTCGTGAACTTTTGAGTATTT
ATAGTATTGTTAAATTTTCATAGTAGTTCCCACATTGGACAGTTTTTGAACAAGCTATGT
GAAAAAAACTTCAAAATAAATCTTTATAAAGATCAAAAATAATAGATTATTGAAAATTTA
ATATATCATATTAGAAAAACAAAATTATCTTTTCACTTTAATGAAAAAGAAACAAAAGAA
AATTAATCTTAAGATTTTCATAAAATCACAGTTTGAAAAATTTATTTTTTACAGAAATAT
AAATGAAAGGATTTTTTCAAATTTCATTGAAAAAATCAAAATTAACAAGTTCAGAAAATT
AGTTAATTTTTTCATGAGGAACTGTTAGATGAATGCTGACGCTGTATAAAAATTCTCTTA
AATTTAAGTTTAAATTGTTTTTATTTTTTCTTTTGGACTTTAATGGAACTCATCGCATGA
ACTAATTTTTGAATTCGTTTTAATCTAGTCTCAGGTAACTTTGCATCTAAAATTGCTTCA
ATGTATTCTCTTTTATGAGACCAGGATAAGGATTCAAAAGACTTTATCGCATTCTTATCT
TTGGAAAGAAATTTCTTTACATCTTCAGGAAGTTTTACGGTTTTTGTTTTGTAATTAATA
TATTTAGAAAGTTCAGGACGTTTTTGTTTTTCCGCTTTTGAGCCTCCTTTTTTGACAGCA
TCAGTTTTTTTAAAACGAAGTGCAGACCAGGTCTCGTCTAACGAAATCAAGGCGACTCCT
TCGTATCCATTTTTCGAAAGTAATTCCCAGCCGTGGTCTCTATCTAAATCCGTTTTTGTT
CCTGAAGATTTTTTGGTATATGCAATCCATAAAATACTTTCTTCACGAATCGATTTAAGT
ATTTTTGAAAGATAAGATTGGAGAGAGGAAGCCGAATCCGCAAAAAAAAGAATTCCTTCC
GCTTCTGAGATTTTATCTGTAAAAATAACCCCTCCGATGGGAGAGGATGTATGTACTTTT
TCTTGATCAAATACTATCAGCTTATTTCCTTTTTTGAGTCGCATCTTTTTAATTAAGTTC
GGATTCCAATCTATCATAAGGCGTAAGAAAAAGTGGGTTTTTAAAAAATGCAAATGAAAA
AAATCAGAAATTTTACAAATAAAATTTCGATCAGAACATTCAAAAAATTTGTTATTTCTA
ATTCTTAGACAATAGGTTTTAAAAAAATTAATTTGATTTCATTTTTTAAGCTTTTACCCA
TCCCTATAAAATTGAGTACCGTTAACTTTTATCACAAAACACTGTTTCAATGCAAAATAT
TAGGAGCTTTATTATATAGTTATGAGTAAGATGCTTTTGTGGAAAACTATATTCAAAATC
GATTGAGTATAAATTATTTAACATGAGAACGAGAAGATAATGATTGCCATCCATTGCTTG
ACAAAACGATATATTTGAAAAAGCCCAATTGTTTGCCTATTTATACCCCGATAATCACGA
ACTTAGAGAGAAGGCTTTCTCTGCAAATTTATCTTTAAAACTTCGGATCGGAAAGCCAAA
ACCAAAAAAGTATTTAATGGTTGATCATCATTTGTTACCTCGGCCGGTAGTATCAAAGAG
AATAAAAGATTTGATAGAGTTACTTTTACCAAATAGAGTACATTGGGTTCCTGCGGAAAT
TGATACGGATAAAGAAGTATATCATTATTTTATTATGATCCCTCCAGAAATCAATTGTTT
AGATCCTGAAAAATCCAAACTGCATCTGCAATTGGAAGGGTAAATTTTTGAAGTAGAAGA
AATGGTATTGGATCCAGAAAAGTTAAAAACGTATTCCTATCAAGATCGTGGGATTTTCCG
GTTTACTGCTGGAATAACATACTATTTGATCGAGGGACAAATTGCTTCTGCAATTCAATT
ATTAGATCCATCAGGAATTCGATTTATATCATTTGCAGATTGGAATTTTAAAACTGCTTT
CATTAAAAACTTACTATAAAATTTTAGAACCAACTTCCACACAAATAACTAAATGATCAA
TTGATTCATGAAAATCACCTTGTAAGCGATACTATATCTTTGAAACTGACCTAATGATTT
CACCGTTACGTTGGCTACTCCCTGCAAAAGCAAAGCCATTATTATCAAAAGAATTAATAG
ATCGATCTTATCCGCGTTTTAGATGGAGGATTTTAGAAGCAACCTTTATCGGTTATGCGA
CGTTTTATCTCGTAAGGAATAATTTTCCAGTTATTTCCAAAGAAATGGGAGAAGCCCTTC
ATTATAGTCAAGAACAAATCACAAACATTTTAGCAGTGACTGCGATCACATACGGGATAG
GAAAATTTTTAATGGGAATCTTATCCGATCGTAGTAATCCAAAATACTTCATGCCATTGG
GTTTGATTTTAACCGCGATTTGTAATTTGTTTTTCGGAGCATCAAATCAGTATGAAGTTC
ATTTTTATCTTTGGGCATTAAACGGATTGATGCAAGGGATGGGATGGCCTCCTTGTGGAC
GTTCTCTTGGTCATTGGTTCGGAGTTTCCGAAAGAGGATCTAAATTTGCAATTTGGAACA
TAGCGCATAACGTGGGAGGAGGTTTGGTAGGAATTGTCGCAGCTTACAGCGCATCTTGGT
GGGGTTGGAGGAATGCGTTTTATATTCCCGCTTCGATTGCGATTGTGACCGCGATTTATC
TTTTATTTCGATTGGTGGATACACCTCAGTCGGTTGGTCTTCCTCCAATCGAAGAATATC
AAAAAGATCCGGAAAAGGAGGTAAGACTTTCTATACAAGAACAAGAAAAGGAACTTTCTT
TTCGAGAAATCATTTTAGGTTCTGTATTAAAAAATCATTATGTTTGGACTTTTGCATTTG
CTAATTTTTTCGTTTATGTGGTTCGATATGGTTTGACGGATATAGGTCCTACTTATTTAA
AACTTTCTAAAGGAGCTTCTTTAGAAAAAGGTGGGATCAGCACGTTGATTTACGAATTTG
CCGGAATTGCTTCTACCCTTCTTGTAGGATGGGGTTCCGATAAGCTGGGGGGTAAAAGAG
GAATGGTAAGTCTTTTATGTATGCTTCCTATTTTGTTTGCTTTAATTTCATTATTATTTA
CTCCTTTAGGATTTCTATGGTTGGATCTTGTATTGTTCGGAATCATCGGTTTTTTTATCT
ATCCACCTGTTATGTTGTTAGGTGTTGCTGGGCTTGATTTTACTTCTAAAAAAGCGGTTG
GAGCTGCAGCCGGTTTTATAGGTTTATTCGGTTATTTGGGAAGGACGATTCTTTCAAAAT
CGGTAGGATGGTTGAGTAAACAAACTGGATTTCATTGGGAACAACCTATGTATTTAATGA
TCGGTGCGACTTTAATTTCAATTGCGTTACTCGCCATTACTTGGAATTGGAAACCTAAGG
CATAGAATGAAGTTTTTATTTTACACTTGCTTTTCCTCTAAAGGTTAAAATAGTTTTCTG
TTATGGTACATCCTTGGCATGATATTTCTCCCGGCGATCAAAATCCTGAAATTGTAAATG
GCGTCATAGAGATCAAACGCGGCAGCCGCGCAAAATATGAAGTAGATAAAGAGTATGGAA
TTTTAAAACTAGATCGAGTTTTATATTCTTCTTTTTATTATCCTGCAAATTATGGATTTA
TCCCTCAATCTTATTGTGGAGATCAAGATCCTCTTGATATTTTAGTTCTTTCTCAGGTAG
AATTGGAACCTCTTTGTTTGGTAAAAGCAAAGGTTATAGGTGTGATGAGGATGTTAGATT
CCGGAGAAGAAGACGATAAGATCATTGCGGTTGCGGCTAACGATATGTCAGTCAATCATA
TTAATGATATTTCGGAACTTCCTCCACATTTTACTTTGGAATTGAAACACTTTTTTGAAG
ACTATAAAAAATTGGAAAACAAAACGGTAGTTATCGAAGAATTTCAAAATGCAATTTTAG
CGCGAAAAATAGTTTTAGATTCTTTAGAATTATATAAAAAAACGTTTCCGAAAAAATAAA
AGTATTTTGTAAGACTCGCAACAGATGACTAAACATATTAAAAAATCGATGTATTTTAGG
GATAGAAATCAAATATATTCTAATTTACTAAAATATATTTAGGAAGAAAGTCTTTTGAGC
CTTCAATTCTAAAATCCTATTCAACTTGTGTGGTTGGTTATGGTAGAAAGCGTTTTGCTG
AGTTACTTCGAACGACCTTTCGGAAATGAGACACTGAGTTCAGGAAAACTTGAATTTGGT
ATAACGCGAAAGGGTCGAGCTAGAGGAACTCAGCAGAACGCTCTTTCAAATTAAAGCCGT
CTTTACTTCTATGGATGCTCTACATCGCGTTTTATAATAAATTGAAACTAAAGATGATTA
TTGTATGATGTTTCCTGTATAGAATTTCTTGACCAGGGTGAGAACCAGGTGCGTCCAGAT
TTTTTTTCTGAAAAAAGTTGAAATCTGAATTTTACAAATCGATTGCTAAAACGTGGGAAC
TAACCTAATCGCAAATCACAATTTCACGAACAAATCCTAAAATTGTAGGGACTCATACTT
TTAGAAAATTCTTTCTTATGTCGAACTCACGTTAAATAGGTACTTTATTCTGTAGTCATG
AGTAAAAAGAATCGATAAAAATCTTTTGTAGATATGGATTTTTTCAACAGTTCTAATAAA
ACTATAATTTATCTTAAAAATACTTTATTTTTGCTTATGCCGATTCTTATTATTCTAAGA
TATTTTTGAGATGGTTCTATATAAAAAAGTTCATCTAAGTAATCAATTTGGATAAAAATT
AGAATATTATAAAATTTTAAATTATAAATAAAAAGTTAAATTTGACCGGGAAAATCCCCT
GGTTTTGTTCTCCAGCGTCTATGGACCCAAAAGTATTGTTCTGGAAAAAGTTTCACTTCT
TCTTCTAAGGCTTTTGTCCAAACTTCTGTATAGTGACGAATTGCGGTTTCTCTATCAGTA
AACGCTTTTTTATCCACAAAACCTAAGTCTTTAACTCTAACGATCACTTTACCTTTCTCT
CCGCAAAGAACCGAATACAAAAGCATCTTTGCACCCGTAAGATAAGCCATTAAAGCGGGG
CCTTGATAGGTAGATGCAGGGCGATTGAAAAAGTTTACGAAAATTCCGACTTTGCCCGCA
TTTTGATCTGAACCAAAACCAATCCAATAACCTTGTTTTAGCATTTTAGTCACTTGACTG
GATTCTTCTGTGGAAACGAGTTTGATTCCGTTTTTTGTTCTAAGTTTATAAATTAGTTTA
TCCACGAGAGGATTTCTGACTTTTTTATAAATCCCTCCGCCTTTCATACGGACTCCCATA
AACTGAACTAAAATTTCCCAAGTTCCAAAATGACCGGAAATTAAAACGACTCCTACACCT
TCTTCGTTTGTTTTCTTTTCGATCTCCAAAGATTTCGGATCGTAAACTAAATAACGATCC
ATCCATTTTTGATTTAAACGAGGAGCAAATAAAGTGCCTGCGACTAAATTCCCGATATGA
AGAATACTTTTCCAAACAAGTTCTTTCTTTTGTGATTCTGTATATTCCGGAAAAGCGTGG
GAGATATTTTCGTATGCAATCCTTCTGTGTTTTCTTGCAAACGGATAAAGGAGAATCACA
AGAAATTTTCCGTATAAAAGACACAAACGATACGGTAAAATTCGAAACGGAAGATAAAAT
AAATAAACAAAGATAAAAGCAGGTATATAACGAATCACGAGGACCCCGAAATTTTCTTTT
CTTACAAATGGATTGGTTTCTATCCGGATTGACAAGCAAAAGAACAAGCAAATTTTTTTG
AACTCAATGTATGAGTTCCTACATTTTTTAGTGAATCAAGATACATATAACTAACTTTGC
AAGTTTATTACTGATATAAAAATTAATTACTGTGAGTTTTAATCTTGAGCTGTTTCGATA
CAGAATATTGAGAATTCTGTTATATAGATCTGGGTAGGCAGATTTTTTGGAATGTGGGAA
CTACTGCATTATTTTTGAATTTACTGTTAATCTGTCAAATTGTGGGAACTCTTGCGCTCT
TAAAAAATTCTATGTCAACACGAAGTTTTACAAAGGAAAAAAATCTGCCTTTAAAAATGT
AGCTCCGAGGGTTGACCGCAAAGGGTAGTTTCTAAATTCTGGAATTTGGATTTTTATTTT
TTTGCGAACTTATCTTTGGTCTAAAGAAAAATCTTGTACTCGAAAGAACCCATGGACAAT
CTGAAAACCTCTGTACATGAAATTTATCTTTCTCTTTCTGGAGAAGGAATTTCAACCGGC
ATTCCTACTATATTTGTTCGAATGGCGGGATGTTCTCTTCGTTGTGGAATGACTGTCGGA
AGAAAGTTATGGTGTGATACTCCATACGCGTTGTCTCCAAAAGCTGGAGAAGAAATGAGC
GTAAATCAAGTCTTGGATAAAATCCAAGAGCTAAGTGCTGTAAATATTCAGATTCTACTA
ACGGGAGGAGAACCTCTGGAAGGAAGAAATAGAGAATTTAGCATCACTTTAGGAAACGAA
ATTTTTAGAATTAGAAATTCTTCCGGTTTCTATCCAAGACCCAGGGTAGAAACCAACGGA
GCCGAGTCGATCGAAGGAATGGATCAATTCGTTTTTACGTTGGATTATAAACTTCCTGGT
TCCGGAATGGAAGACCGAATGAATTTGAAAAACTTGGAAATTTATAAGGAAAGAAAAAAT
CCTTTGGACGAGATTAAATTTGTGATTCGAGATAAAAATGATTTCGAAAGATGTTTAGAA
ATAATCGAAAAACACGCGTTAGTTGGAAATCTCTTGGCGTCCCCAGTTCAAGGAGAATTA
TCTCCTGAAATTCTTGCCGAATGGATAAAATATTCTCTTGGTTCAGGACTTAGACTTTCA
ATACAAACTCATAAATATATCTGGGGCGATCAAAGGGGAGTTTAGTTGGAAGAAGTTTTA
CAGCTCAGCCTAGACTTTGAACCCAAATCAAGTTCTGGTTATCGAGGGGATTTTTGTTAC
TTAACGAATTCTCCCGAATCCGGAATCGGAAAGATCGTTTCTTCTGCTGAAGGTAAATTT
ACGATTGAATTCTCCGTTTCTCAAACAAAAAAGACAGTTTCTGAAAATTCTACTTACTTG
AGAATTCTTCCGAGTTACCCATCTTCGCTTCGAAATGTGGAAGAGTATTCTAGTTTAATG
AACTTAGCGCTCACGGCCTACGAATTAAAACTCACTCACGCATTTGATAAACTTTCGGCT
CTTTCTAATTCGAGGACGAGACTTCTTCCACATCAGATCGAATCCACATATATCGTAGTC
AATAGTTTACGTCCTCGTTTTATTCTCGCAGACGAAGTTGGTTTAGGAAAGACGATCGAA
GCCGCTTTAGTTATGAAGGAACTTATCTTCCGAAGGGGATATAAAAAAGTTTTGATCGTC
GCACCTTCTCCTTTGTTGGTTCAGTGGCAACAGGAATTGAAAAATAAATTCAACGAAGAT
TTTAAAATCGTTAAACGAAAAAATTTCCACACAGACGGAGAAAAGAATTGGAGAAATTTT
CAACACGTAATCACTTCTATCGACTTTATTAAAAATCCAAAATATGCCGAAGAAATTCTA
AAAACAAAATGGGACATCGTAATTTTCGACGAAGCCCACAGGTTGAGAAGAGACTATCAC
AAAATCACTCGCGCCTATCTATTTGCTGAAAAAATTTCTAAAAAATGCGAATGCCTCTTG
CTTTTAACAGCGACGCCGTTTCGTGGAAAATTAGAAGAACTTTATTATCTAATGCATCTC
ATTGATCCGAATATTTTAGGTCCTTATCATACGTTCGTAAATGATTATATTCTAGGAAAC
AAAGCGGATCTCAAAGATAAAATTTCCAAGGTCTTGTTACGAAGGAGAAAGGTCGAAGTA
GGTGGATTTACAAAACGGTTTGCCAAAACCGTTCGAATAGAGTTGTCTTCGGTCGAAAGG
GAATTTTACGAAGAAACGACCAATTATGTCAGAAGAGAATACAATCTGGCGATGAGAACT
CAAAACCGTGCAATCGGATTTGTGATGATCGTATTCCAAAAACTTTTGGATTCTTCTGTA
TTTGCGTTATTATCAGCGCTTACAAAAAGAAAATTTCTTTTGGAAAATAAGTTTCATCAT
ATTCAAAAAATAGAATCTAATTTAGAAGAATGGGATTTGGACGAGACCGAAGATGTAGAA
GAATTTGTTTCCGGTTTGGATGAATCGGTTCAACTAGATCTTCAAAGTTTAAAAAGAGAG
CTTCTTTCCCTCAATCGATTGATACTTTTAGGAAAAAAGATCAAAGAAGATAAAAAATCC
ATTAAATTGAAAGAAACGATTCTTAAACTTCAAAAAGAGGGACATTCAAAATTTATTATA
TTTACTCAGTTTAGAACCACCCAGGATTTTTTAGCCTCGGTTCTTTCTGATTTTCAAGTT
ACTTTGTTTCACGGTTCTTTGAGTGCTGACGCAAAGGAAAAAGCGATTGTAGAATTTAAA
ACAAAAACGGAAATTTTAATCTGTACTGAAGCTGGAGGAGAAGGAAGAAATCTTCAATTT
GCAAACGTTCTTTTTAATTACGATCTTCCTTGGAGCCCGCTGAAGATAGAACAAAGAATA
GGACGGATCCATCGATTTGGCCAGAAAGACAATGTATTTATATTTAACTTTGCGAGCAAG
GACACCGTCGCAGAAAGAATTTTAGAAGTGTTGACAAACAAAATCCGTTTGTTTGAAGAA
TCAATTGGATCTTCTGATGAACTTTTAGGCGCGATCGAAGACGAGTTGGATTTTAATTCT
TCCTTTATGAAATTTGTTACCGGTAATAAGTCTAAAACGGAAATGGAAGAAGAGATCGAT
AACCGGATCAAAATTGCCAAAAAAGGTTTTGAAAAGTTAGGCGCTCTTGTCACTCCTAAA
TTGATCGATTTTAATCTTCAGGATTATTACAGTCATACACTCGAGGAGCGTTCGTTTAAT
AATACTCATTTGGAAGAATTTGTTTCTCGTTTTACTAAAATTTTTCCGGAAGAAGCTGGT
TTTCAACTACTCCGAAAAAAACCACAAATTTACGAAATTGATTCTCCACAATATAAGGGA
AAATATGGAACGTTTGATTCCGAGCTGGCACTTCAAAATGATAGTTTGGAATTTTTGGCA
TTTGGTCATCCTCTTATAGATAAAACGGTTTCTTATTTGATTCAAAATCAAAAAGGGTGG
AGCACTGCTTTTCATTCTGTTTCTAATAAAGAATATTATGTTTTTCTGGTAGAATTTCAA
TTTACTCTCAATCGAACCGAGTTGTTCTACTTTGAAACAAATCCTAATACCAGTTCCGTA
AAACAAATTGAAACACTTCCGGAAGAACTTAGAGAATACAATTCTTCGGTAAGACCTTCA
GAAATTTCTTCGCATCCTGAATTACCTTCTCGATTGGAAGAAAATTTAATCCGAACTTTT
ATCTCTTTGGATGAAATTGTGGAATCCAGAAAAAAAGAACTTGGGGATCAGACCTTGGAT
CTTTTTCAAAAAGAAGAATTTAAAATTAGAACTAGCAATCAAAATACTCTAAGACAGCTC
GAAGAAAAATTGATGCGTCAAGAGGCGGCATTTAAATGGGAAGGGAAGCCAGAAAAAAAA
TCGGCAATGAATCGGACCCGAAATGAAATTCAAAAAGTGAAAGAAGATTTTGATCGAGAG
CTTCGTAAGGTGAGAAACGGCAAAACGATTCAACATCGATTTCAACTTTTTCAAGTATAT
CTTCCTTCTTGAACCGGAAAAGTTTTCCTGCTCGACATCCGATTTTAATCGAGGTTTCTG
GACCTTAATCATTGGACCGGAGTTCTTGACGTGAAACTTTCTTTAGATTGGATGAACGAT
TTTACACCTTTGAAGGAGGTGGGACTCGATGCAATTTTAAAGAAGATTGCGATTTCTGTT
TGTGAGATCGACGACGCGACGGAGTTTCGTCCCGAATTGGATTTTGTAAAAATTGTTCGA
ATCGAATCTCTGGAAAAACATCCTTCTGCGGATAAACTTCAAATAGCCCAGGTTTTTGAT
GGAAGTTCTAAATCTCAAATTGTTACCGGAGCAACTAACGTAAAAATAGGTGATTTGGTC
CCTCTAGCGATTCCGGGAGCAAAATTAGGAGACAAAGAAATTTTAGAATCTGAACTTAGA
GGAGTTAAAAGTTCAGGAATGTTATGTTCCGAAAAAGAACTTTTTTTGTCGGAAGAGGGT
AATGGTGTTTGGATTTTAAACGGGTTAGATCAAGCCGAAGTCGGTAAGACAATCCGTTCA
TTTTTATATTATGATGATATTATATTTGAAGTTGATAATAAATCTATCACACATAGGCCA
GATCTTTGGAGTCACTTCGGTTTTGCAAGAGAACTCGCTTCTCAACTTCGTTTACCGATA
GTTTTTAATCCTTTCGAATCTCTTTGGAATTTCGACTTATCAGTCAAACTTCCGAAAGTA
TTAGAAAATCAGAATGCACATTCTTACTATGCGTCTTCTATTTCTGGGGTTTCTGTCTTT
CCTTCGAAAAGAAAATTTCAATCCAGATTGCAAAAATGTGGGGTTAGAGTGATTAACAAT
GTAGTGGATGTTTCCAATTATGTAATGTTGGAAATGGGCCAGCCTACTCATTTTTTTGAT
AAGAAGTTTTTAGAAAACCAAGGTGGAATTTCTCTCGAAGTTTCCTTTGCAAAAAAAGGG
GAAAGTTTTGCGCTTTTAGACGAGACCTCTCCAGCTTTAGAAGAGGAAGTTTTGCTGATT
CGTAATCAAGGAAAACCTGTGGCAATTGCAGGTGTAATGGGCGGTAAAGAATCTGCTGTA
CAAAATACTACGACGGAAATCGTGATGGAATCTGCAGTCTTTATGAGAGAAAGGATTCGT
AAGTCTATACGTTCCACAGGTATCCGATCCGATTCTTCTGTTCGTTACGAAAAAGGACTG
GAGGCGACTACAACTCTTCCTGTAATTCGTCGTGTGCTCAATCTTTTAAAAGAAAATGGT
TGTTCCGAATTGAAAGCGAGCGAACCTGTGGGTTTTTTACATATTCCTCATAAAGAAGTT
CGTATTCATACGGACATTCATTTTATTAATGCGAAGTTAGGCGTTACCTTGTCTCAAGGA
GACATTACGGATATATTAGAAAGATTGCATTTTATAGTTTTTTGGAAAGGGGAACATTTG
GAAGTTTTAGTTCCTAAATTTCGTCATAATTATGACGTGACTATCCCGGAGGATCTTGTA
GAGGAAATTGGAAGAACCAAAGGTTACGATACAATCCAAGTCTCTCCTTTATTAGCGGAG
GTTAAAACTCCAATTCGAAATTTAAATAGAGAGTTGGAAAGAAAGTGCAAAACTTTTTTT
GCCATAGCTTTAAAATATCATGAAGTTTTTAATTATTCTTTTCAATCTTATAAAGAAAAT
GAATTTTCTGGAGATCCTAAACTTTCGGTAAAAATTAAGAATGAAATGCCAGAAGAACAA
TCCGTTCTGAGAAATTCGCTTTTACCCTCTTTATTAAAAAATACTCGCACCAATCAAGAT
CGATTTTCGGAGATTAAAATTTTTGAATTTGGCCGAGTGTATTTTAATCTTCCAGAACCA
GAAAACGAGAAGAAAATTTTTGCTTTTGCAGTTTCTTTAGATAAAAAAAGTTCCGAGCCT
GATTTAAAACTTTTAGAAGAAGACTTTTTAAAAATAAAAAAGGAAGTAGAATCTTTTCTA
GAATCCATTCAGATTTATGAATATACTTGGAAAATACAACAAGAAACTATCTTTCATCCA
GGTGCAAATCTGTGTTTGGTGGCGAGATCCGGAAAAGATGGTTTAGAAACTATTGTAGGT
AATTTAGGATATGTTCACCCTGCGATTTTAGATTCTTTCGAACTTAAAAAAAGGGTAATT
TACGGTTCTTTTGAATTTGAACGGATTGTAGAACTTTGGAATCAAAATCGGAAAATTTCC
CGTTTTGTGGCTCCTTCTCAATTTCCGGAAGCAGAAATTGATCTTTCAATTTTGGTTGGA
GAAAAAGAAAATACGAACGTATTTACAGATCTTGTAAAATTGGAAAGAATTCCTGAGCTA
AAAGAAGGTTGGGTATATTCTCAATTCATGGGTGGAAATGTTCCGGAAGGAAAAAAGTCA
GTGAGTTATCGTTTTCGATTAGTGAACTATGAAAGAACTTTTACCCAAGAAAGAATCAAA
GAAATTTCGGATCAGTTAGTTATTCTTGCGGGAAAAAATGGATTTGTATTAAGATAGGGA
ACTGGTTTCAAAACCTAGAAAGATATACAAATACCTTAGAAATTTTTAATAAACTACTGC
AACTTTCCGTAGAAGCCGTCATATTTGGCAATTGCAAACTTTCTATAGTTCTAATGTCGT
TAAATTTTCTTAGTAGTTCTCACATTTGTACGAAATTCAATGTATCTCGTTAAACTTAGT
AAAACGCTTTCCTGAACTCAAATCTCGCTCCTGACGGGTCGCGTTGAACTCAGTAAACGC
TTTCTATGGATCGCGTTTAAGGTTTTGGACAAGCTCTAAGTTCAAGATTGAGTATAAATA
CATATTAGAAATTTAATTTATAAAAATTTAATATATTATTGAATCTAATTTTTCAGGGAC
TTATGTCCACTGGCGTTTTCTCATTTGGAATGTGCGTCGGTATTTCAGAGTTTTTAGGAA
TATTTCGGAAAATACGAGGGTTTTACAGAATTCTAATAATTGTTGAAAAAATCCTTTTGT
CGATGTCAAACTGTTCGTGGTGATTACCACATTTTAAGTTTTTATGATAGAATTAACCAA
CATTGATGACATTTTTGTAGACTTGATAGAACTTTTTGATAAGGTAACTTCGGAAAAAAT
AAAATGAATATTCATAAAACTGCATTTATTCACCCTCTGGCGACGGCGATCGGTCTTGTA
GAAATGGGGCCTTATTCTTCTCTTTGGCCTGGAACGGTAGTTCGCGCGGATATGAACCAA
ATTGTTTTGGGCAAAGGGGTAAACATTCAAGACAATTCTACTCTTCATACCGATTCAAGC
CGAGGAATTACGATAGGGGATTATACATTAGTCGGTCATAATACTATGTTACACGGATGT
AAAATCGGAAGGGGTTGTCTAATCGGAATCGGAAGTATCGTTTTAGACGAGGCTGAAATT
GGGGATGGTGCTATGATAACCGCTGGTTGTATGATTCGAGGTGGAAAAAAAATTCCTCCT
GGAGCGATGGTTATACAAAAAAACGGAGAATTAAAAATTTTAGAAGGAAAATCAAAACCC
ATTTTAAGTGTAGCGGGTTGTTTAGAATATATTGCTCTTTCTGATCGATTCCGAAAAGGA
ATTTTTGGACCGTTTACTCCGGAAGAAGAAATCGAATTTCAAAATCAAGCAAAAACGGTT
TTAAAAGAAATGGGAATTCCTTTTAAAGAATAAAGAAGTCATTTGGATCTAGAATAAACT
ACTCAGGCTATATAATAAAGTATCTAGTGCTCCTGTATTGAAACAAGGTTTTGCAATGAA
AATTTGCGGTAATCGATTTTATATGGGTTAATAAAAAATGAAAGTAATTGTTTTTGCATT
TTTAAGTAAAAATCTGTTTTATTTTTAAAATCGAATCAAATATTTTATAGTCTTTATATT
TTTTATTAAATAAAGTTTTATATATTATAATTATCTAAAATATCTATTATTCATAACTAT
ATAATAAAGTACCTAATATTTTGTATAGAACCAGCGTTTTGTGATAAAATAATGGTACTC
AATTTTATCGAGATCAGGAATTCAATTAGGATAAAATTTATTATTTATGGCAGAAAGTTT
ATGAAAATAAAATACCAACTAAAAATTATAATCATTACAATTTTGTTTATGAGTAACTAT
TTGTATTCTCAAAAAAGTTTTGAAATTTATGCGAATCTTATTTTTATAGAAAAATTACCA
ATGCCTTATGAAATAATAATATTAAAAATCAATAATATTTGTTCTAAAAGGAATTTGAGT
AAATCTAAGAGAATTCAGCCAAAGGATGAAAAATTAAGAAGTTGGCATTATTCTTCTTGG
TGTAATAGAGTTGTTAAAAAATTCCATAGTGGTGATTAACAAAACTGCTTCAATTGATAG
TTTCCATGAAATAGAAACAAATGAGGAATTAATTTTTCAACAATTCTAATATTCAATTTC
TTACAATTTTGGGAAGTTATGAGCTTAAATTATATCTTGGTGGACTTGGTTTTTTGACTT
TACCTGATGGAAAAACAGAGGCGTTATTGTTTGACTTGAATGGAAAATGAAATCAATTTT
AAAAGGATAAATGTCGTTAAATACACATTGTATAAAAGGAATCTATCTTATAACATTGTT
GTCATAGCGAGAAGTTGATACTATTTGTGGAATTCTGACTCAGTCTATTTTTCTGAATCC
TAGTTCTAAAAAGTTTCCATGAAAATGTGTAATCTGTTTCGAACGAAGTGATTTCATTTT
GTCTGCTATTACACTCACCCGAAAATCTACGTAATCGTTTCGATAAGCGTCTCCTTCTTG
TATTGAAAAATTAATGATCGAGAATATTCTACCTTGTTTAGATGGTTTGCTAATTTGAAA
TGGAAGTTCTTTATGACCTTCTCCGTTCAACGAAATTTTAAATAAGGATATAAAATTGGA
AGAAACGTTTGTGTTTGTACCCAGTACGACCTGATATTTACCAGCTGTCTTTGTAGGCAA
TCGAATCCCTGCTGAAAAATCCTGATTCAATTTGAAGTTTAAATAAAATGGATAACTGGA
AGTTTCTTCTTCTTTGAAATAATCAGGAAGTCTAATATCATGACTCCATGTTTTATTGAT
CGAAAGAAAAAATAGAAATAACATCCATAAGAGTAATCGAATTCGTTTTAAAAAAAGTTT
CATTGGAGAATAATCCTTTTGATTAATTTTAAGTCTCTGAGCGTCTTTTATTTTCATTAT
AAAATCAATGTATCGAAACTTAAGATATAGAAATTCATACATGAATTTGACAACGAAAAT
GCGATTGAAGAATTAATGAATTGTTCAAAACAATATGATCTGTATATATTTTAAATAAAC
TACTTTTTCGCTGAATTTTTGAATTGAAAGAGGTAAACAAGTTTTATCTTTACTCAGAAC
TCTATAAGAGTTGTTGAAAAATTCCCTAGTTCCGATTAACAAAGCTGCTTCAATTGCCCG
TTTCCATAAAATAGAAACAGATGGAGAATTAATTTTTCAACAATTCTATAGTAAAGAATC
TAGTGTTTGACAATAAAAATTTACAGTAAGCAATTTTATGTGGATCAGTAAGTATGAACA
AGGGCCGTAGGCCAAGTTCAAAAAAAACATCTTCTTTTATATTTGTCTGCTACAATATTA
ATTTATAATTCCAATTGAGCTCATCTGGGTGAGCGTTAACTTTATGTTTAAATAAACATG
TTTTAAATGTCATCAGACGACGAAATTAGAAAGATCTTTTGATTGTTTGTATAAAAAATT
GTCACTTTTACAATGTGAGCATCTTTAAAATTTACGAGGTCAGAATAGGTTATTTCTATA
ATAGAGTTGTTAAAAAATTAATTTTCTATCTGTTGTATTGAAATGGAAAATTGAAGCAAT
TTTGCTAATCTCCATTATGGAATTTTTCAACAGCTTTAATACTTAAAAGTATCGATTTAC
TATTTTAGTATATTTTATAATACTAATTTTTTACTGATTGCAATAAGGCTTGAACTTTAA
AAGAATCTCCGTTTGAAAATTGGACTCTATTATATATTTTTGAGTGTGTACGATTTGAAG
TTGAATTTATAATTTAACAAATTTAGTTAAAACTTCTAAAACTTTGGGACCTTTAGATCT
TGAATCTTTGTCTAAAAATGTTCCCGTAAAAACGTGAGCTTTTTTATTAACGATAAAAAT
CCTTTGATAATTGTGAATTTTTACATTTTTACCATCAACGGATTGTTCAAATCTGCCTTC
TAAAAGTAAATTTTCCATTCCGTGAATTTTAGATTTTTTAGGAGGGCTGATCATTTCGTA
TTTTTGAAATACTGTCGGATAAAATCCGGTTATTGCGGAAGCATAATCATCCAAGGTAGT
TTCCCTTGGTTGTTTAGAAAGATCTTCAATCGTATAATTAATGTTCGTATTAAATGGTTT
GGCTTGTGCACTACTTTGAGGATATTCAAATAGAAAAAAATTAATTTCTACTACTTCCAG
AGCCTTTTTAATCTCTGGGTTCGATATAGATTTTTCCGTTTGATCTAAAAGAGTTTCATT
GCTGCTAAAATACCAGCCCTTGTAGTCAAGTCCAAGTCCGAGAGCTGGAATTTGAATCAC
TTGTGTATCCGGATGAAGTGTATGTTCTTTTTTACAACTCAAGATTATAAGTATTAAGAT
AGATAAGAAAAATAGAATACGAATTAAATTGTATTTCATAAAGAATTCTCCGGAAAATGA
AAAAATCTTAGATAAAGAAAAGTGAGTCAATTGATTCTTTAGAAGTTTTTAATAAAATGC
AGTATTCCTACATTTTTGTGAAACTCAGCGTCTCGCTTCTATGGGCGCTCGACAGGTTGC
ATTTGGCAATTTGCGAGCAGTTCTAACGTCGTTAAATTTTCGTAGTTCCCACATTTTTGA
GAAACTCAATTGAATCGTTTGAGAAACTCAGCAAAACGCTTTCCTACGGGTCGCGTTTTA
GGTCGTTCGACTGGTTTGGGGACAAATTCTCAAATAAACAATTGCTCCGACACTTATTCT
ATAGAAGAATATTCTAATTCTTTAATTTGTAGGAACTAATACAAAAACAAAATAGAGTCG
TTGAAAGATTCAATAGTTCAGATTAACAAAACTGTTTTAATTGCCCGCTTCCATAAAATA
GAAACAGATGGAGAATTAATTTTTCAATAATTCTAATGTATCTCACCCAAATCATCAAAA
AATATGACTTTAAAAATAGGCAGAGATTTTACCTAGGATTTGTGGAAACTACTACAACTT
TTCATAATCCAAAGACGTTCAAAAAGTAATAATAGATTTCAATGAGACAAAATTTGTGAG
AGCAACTACTACTTTTAGAAAAGTATTTCTATGATATTTTTTTACATCGAAATTATTTCA
CTGTTCCAATGTGAGAAGTTTCACATTTAAAACCAGAAAAGAGATAACTAAAACAATTAA
ATTTGATCTAAGTTTCTAATTAACGTGAATTCAACGTAAAGAATTCATGGTTCATTTTTC
TAAAAAAAGTTGCGATCTCGATTTCTAAAATGTGGGAACTCCCGCAATCATGATTTTACG
AACAAATTCTAAAATTGTAGTAACTCGTACTTTTAGAAAATTCTTTCTCGTTTTCTTATG
CTGAATTTGCGTTATTTAAAAAGAATTCTCTGAGCTTTTTACCCAAATTTAAATCGAGTT
GTTCTATGAATTCAATTTCGAAATGGTTTCTAGAAATAAAAAAGCCGATCTCCACGATCG
GCTTTTGAACTTTTTAAAAGATTAGTGTTTATTGATCAGAATGCGAAAGAAAGTAAAACC
TTAAATCTTGTAAAAATATCTGCTGCAGAAAACCCAAACAATAATAGAAGAAAGAAAAAT
CCAGATCCAAAGATGACCCTGTTCATCAAAGTATCATATTTAAGATGCATAAAATACCCG
AGAACTAAGGAAGCTTTTGCAGTTGCTACCGCCATTGCTATGATTACGTTCATCGCACCG
AAGTCGATACCCGCAACCCAAACGGTGACAAATGTAAAGAAAATCAAAGTAGCAAAAATT
AGAGAATAAGTTTTAACAGAAATGACATGGTGCGAACCGTGGCTTTCTTCTTTGTGAGCC
TCTTTAGTAGGACTACTTTTTAATTTTTCTTGGCCTTTTAGAACTGATATGGCGCACCCA
AGCTGAGCAGTAAATATTTTTTTTAATCATTCAATAGTTTAACTCGTTAGAGAAAAGCAT
TCGCGACGATTGATCAGACTGATATTCGCGGGTTGGATACCGCAGGATAATCTATACATC
GGGAGCTGTTCTTAGTCTAAAAAACGAAGGTCAAATCTGCAAAGCAGATTGCTTCAACAC
TGAACTAACAAGTATTCCTCCTTTATCGTACATCTTCTCTAACGAATTAAGCTATTGAAT
GAAACATTACTCTAACTCTAAGCTACCAAGTTCATCGCTGCCCAAAGAAATCCGGAAAGT
TCTCTCGAAACTGCGGTTATCATTACTTGAGGAGTTTTTCCTCTTAGCTGTAAGTTACGA
AATTTCTTGTGTAACCTTAAGGAAGCTTTTTCTGCTAAAGCAACGACTAACGCAGGTTGT
CCGGTTCTTCTTGCGGCTACGATCTTACTTCCTGTTCCGGGGAAGCGATGCTGCCAAGCA
GCTTCCGTCAAAATCCTTCTAAGTCTCGGACTTCCCGTTTTTGTAATCCCTGTTTGTTTT
CTTTTCGAACCGCTGGAATATTCTCCAGGAACAAGTCCTAAAAAGCTCATAAAAGAACCT
GCCGTTTTGAATCTACGAAAGTCGTTTACCTCACTGAGCAAGAACATTGCGGTTAGATAA
TCCACTCCTCGAAAACATCTTAAGATTCCCACTCGTTCTCTAAAAGCTTCACTTTTCGCG
ATCTCTTGAATCTTTTGATCCATCGCTTTGAGATTCTCTTCTTGAACTCTCACTCGGCTG
TAATAGTCGTTAAACGTTTCATGAAGGATCTCATTTTCAAAATGAAGATTATTCAACCAT
TTGTAATGACTGACTGTCCAATACTTTGTTGTTGAATATACATTCCCTTTTCTTAATAGA
AACTTCATCAACCTCTGACGATTCCTTCCTAAATCCAAACGAAGACTGTCACGGGATCTT
AAATAATCCCTTACTGCTTCGTCTTCTTCACTCGGAACATGAATCGATTCTAAATCCCCA
CTTCGTAATAATCTCGCTAACTTGATCGCATCTCTTTTATCCGTTTTGATTTTATCAGAA
CTTTGTCTGGGAATCTTTCCGGGTGCTACAAGGATACAGTTCACTCCCAAAGACTTTAGA
TATCTGTAAAGTGGATAGCCGGTTACTCCCGCTTCGTAACAACAATGAATTTCGTTCCAT
TCTGTTTTGAGTTTGTTGATGAATTTTTTGATATGAACCTCATTATGTTTTATCTGTTGT
TCTTTCACCATTTCCTTTGTATTACTCGTTAAATATGCAATTTGAATCGTTTCTTTGTGG
ACATCCATTCCTACATATACTTTTCTTTTCATTACGTTCCTTCTGTCGGTTTTCTTGTTT
TGTGGTAAATGCAAATCTTGCATCTAACCCACGGTTTTCAAGCCCAGAAGGGGCGCCATT
TTGTCTAAATAACGTGAATTCAACGTAAAGAATTCATGGTTCATTTTTCTAAAAAAAGTT
GCGATCTCGATTTCTAAAATGTGGGAACTCCCGCAATCATGATTTTACGAACAAATTCTA
AAATTGTAGTAACTCGTACTTTTAGAAAATTCTTTCTCGTTTTCTTATGCTGAATTTGCG
TTATTTAAAAAGAATTCTCTGAGCTTTTTACCCAAATTTAAATCGAGTTGTTCTATGAAT
TCAATTTCGAAATGGTTTCTAGAAATAAAAAAGCCGATCTCCACGATCGGCTTTTGAACT
TTTTAAAAGATTAGTGTTTATTGATCAGAATGCGAAAGAAAGTAAAACCTTAAATCTTGT
AAAAATATCTGCTGCAGAAAACCCAAACAATAATAGAAGAAAGAAAAATCCAGATCCAAA
GATGACCCTGTTCATCAAAGTATCATATTTAAGATGCATAAAATACCCGAGAACTAAGGA
AGCTTTTGCAGTTGCTACCGCCATTGCTATGATTACGTTCATCGCACCGAAGTCGATACC
CGCAACCCAAACGGTGACAAATGTAAAGAAAATCAAAGTAGCAAAAATTAGAGAATAAGT
TTTAACAGAAATGACATGGTGCGAACCGTGGCTTTCTTCTTTGTGAGCCTCTTTAGTAGG
ACTACTTTTTAATTTTTCTTGGCCTTTTAGAACTACTTCTTGAAGAAACTTTCCTAATTT
GTTGTCTTTGTTTCTTTCGATAAAGTCTTGGAGTTTATTTTCTTCTAAAACTTGAGAAGA
AAAGTTAACGGCAAACCCCACGAGAGTCGCTTTGATAATCGTTCCGGCTCCGATTACAAA
TCCGGTAAAGGGAATTAAAAATCCAATGCTGACGATTACGTAAAGTGCGTAGTTTAAAAA
CAGTTCCATTTTTTATCCTAAAGTTGGTTGCGGATGGTTTATAGGACATACTGTCAGGGT
CTGAAAAAGCCTCAAGTACATTTCAGTAAAGAATTCGTTTCCTCCATTTGGAATAAAACT
TTTGGATTCTGTATTGTATCTTTTCCTCTGAATTTTTTAAAAATCTCAAAAGAACCCAAG
AAGTCCCATACGATTTTCCGGACGCAAAACGGTCCGGAGTTAAAGGAAAAATTTCGATTT
CTTGAGATTGACCCCAATCGTAAATCCATTCCGAATAATTCGGAATCGTTTGTTTCAAAG
GCAAAGTAAGAATGGAAAGATTGTCTCCAAACGTGTTTCTTTTTTGTTGGAAGAAAACGG
ATTTAGAAAGTTCGAATAGAATTCTTCCCATAGACCATCTGTAATTGGTTTCGCTGATTC
TTTGTATTTTTTTTATGTTTTGAGAATTGAACTCAAACCCGTCGATTGAAACTGGGCCTT
GGTATTCTGGAGAAAAACTTTCGGATAATTTTTTTACGATCGGTTCTAATAGAAAAAAGA
AAAATTCAGATTCTTTTGTGGAAGTAATATAAGCGCCGTTATAGCTTCCTTTTTCATCGC
AGATTTGAATCGTACTCCCTAAAAATGTGGGAACTCCAATCGCAAAATCATAGAGGCACG
AAAAATCATAAATTCTCTGAACCCAAGGTTGTGCAACACAGGGAAACCAGGAAGATTCTT
TTTGAAGGTTAGAATTTTCCCACTGTTCTGAAGCGATAGAAATGAATTTGAGAATTTTAT
GTCTTCCCGAAAAACTAAATTCCGGTTTAAGAACAATCTTATCAGTCTGTAGTTCCGACC
ATTCGAAAATCAAATCGGAAAGATCATAAGGTTTTTCTAAAATTTTTGAGGGAATATCTT
GAAAACCTTGTTCTGATTTCCAACGGGTCAAAAGAATCTTAGAGTTTAATCTTTTGGAAA
AACTTGCTTTTTCCAAAGAAAAAAGAATTTCACCCGAGTCGTTTAGATCGGAAACGGAAC
CCCATTCTTCCCAGGTTCGAATCGGATCGATGGTGGAAGAAGATTGAAAAATTTTCTTTG
AGTTTCTTTTGAGAAGTTGGAAATTGCAAAATTGGATTCCTCTGTCTTCCCAAAACCGAA
TCCAACTTGGATCTGGAAGTTCGTGTAAAAACTGAATCGTAGAAGGATTACAGATCGATT
GGAAAAGAAAAAATAAAGTCTCTAAAGACCGATTTTTTAAATCTAATTTTTCAGGTGCTA
TATGGGAGGACCTTAATTCTTCTTCAAAAAATCCGTTAAACCTGCAATAACGAGTCATAA
TACGTTGAAATTTTTTAGTTTGTAAAATCAAGAATGAGGGATCAGAATTTCGATAATCTG
AATAAGGGCAAATCTATGAACATCCGTATTTTTTCATTTCTGATTATTCTTACCATTTTT
GGTTTAGGAGCGGCACCTAACAAGGTTTTAACGTTAGAAGAAAAGGAAGAATTAAGACAG
ATCGAAACGGTACGCAAAGGTGGTTTTACGGATATAGAAGTAGATAATTTACACGCTTCG
ATTGCCGGAAATATTCTTAAAATTAATAATCTACTTGGAAACGAAACGTATAAAAAAGCG
CTTCGATATATTGAAGACGAACCACGGGAAGCCGCTAAGTTTTTGTTTCAAGATAAGGAA
AATAAACAATATCTTCAATTGGATTTAGGTCTTGGTCAATCTTTTGCCGATTATCCGAAA
ACGTATTTATATCAGTCCAAGATTTACATTTATCCTGGAACCGATGGCAAGTCTTTGGAA
AAAATCATTCTTCAATTTAAAAGAACAAACGCAAAAGGAGAGGTTTTTATTCGAGAGATG
AGAAGACTTATCAATAATTCTCCCAAAGGACCTACTTTTTTAGGAGATGGAAAAAGAACT
CCGAACAACAACAGTGAAATTCTTTTAGAATTCTTTTCGAGTCACGATACCGATTTTCTT
TGGCCTGATAATCCGATTCAACCCGTTCCAGCAAGTGTTACCACAAAGTTGAACGAGGCG
GTTAATCCTCTTCCTTATAACAAACAAAAACAGATCATTCTCCAATATAAAAGATATTTG
AGAAAAGTAGATAAGATGGTAAGTCTTAGACTCCATACTATGGAATTAGACCAGAAGATG
ATGATCTCTAAAATGCTGGAATTTCAGTGATTTTAAAAAAGCTTGTCCCAAAACCGTCTA
ACGTGGAAATTACTACAAAAATTGAACTACATTAGACTACTTGAAAGTTCACAAATTGCC
AAATGCAATTTAATTTGTAGGAACTACTGCATTTTATTAAAAATTTCTAAAAAATTATCA
TCTAAAATTTTCTGAGGTTTTGGGACACGCTCAAAATTCAAAAAGAAAGATCGCCTAATT
AATTTTTGCATAAAATCGATGTTTGGCGATTAATTCTAAATTAATAAATGCAAAAGCGAT
TATTATCTAACGTGAATTCGGCGTAATAAAATCTGGGCGAATCCGGCTTGCCACGGGCAG
CCGGACCGGGCTCTCAGCTCTGGTCAATAAATTGTATATAGGAAACGTTATACAACATTC
ATCTTTAGCTTCAATTTATTTACCTCGCATCGATCCCTTTCGCGTTAATTTACGTTATTT
AACGTGAGTTTGGCATAAGAGACGAGAAAGAATTTTTTAAAAGTATGAGTTCCTACAATT
TAGTAGATAGAGATCAGATTTCAGAGGGAAGGAGAAAGTTTACTCTGTGATAGTTCCCAC
ATTTTAGAAAAAAATCTGCAGATTCCAGACCCCAATTTTTTTCAAAAAAATGAATCATGG
ATTTCTTCACGAACTCACGTTAAAATATAAATTTGTGGTAGTTCTCGCAGATTAAGTCGC
ATTGCAGATCTTTAAACATTCATTTTTTGTGACTCGAGTTGGGGAGTTCCTCATTTTATT
TTTTGATTAAAAAATCACTGATGACCTTTTCTTGAGTTAGGTATTTTTTATTGAGATAAG
AGATTGCTAAATTGATAAATCTTGGAACTTCTTTTCCTGCCTCCAACAAATCCAATTTTG
TCTGAGTTAATTCATCAATTGTAGATAAAGCTAATCTTCTTTGACTTTGGTGAGATTCGA
ATTCGTCTTCGGTTTCAAAAGCCATCTTGTCTTTTTCCTTTTATGGAGATTACTTTTAAA
GAAATCAACTTAAAACGTTCAAAAAGAATCCATATATAGTTTAAAATAGATTCTTTTTTA
AAAAATGCAAGTGATTCTTATTAGATTTCTTTATAGTCGATTGCCGTTTGAATTCCTCTT
TTTTCATCTACAAGAAAATTGATTAAAAGAGAAACGATAAAGAAAATAGAGACTACTAAA
AAGGAATTTCTTAAATCAAAAAGAACCTGTAATCCTCCTACTGCAACTAAACCAAATGCA
GCGGCTATTTTTCCGGATAAACCCCAAAGACCGAAAAATTCTCCTGATTTAGATTCCGGA
GCAAAAAGACCTACAATTGCACGGCTCGCGGATTGTGTAGCTCCAAGGCCTGCCCCAGCA
AATACAGTAGTTCCTACAAATACCCATTGTTTTGTAGTAGGAATTCCGATGCCGGTTAAG
AATGTTGTTAGATCTTCTACCCAATAGATTAATAGAAGACAAGCAATCCATAATAAAAGC
GTAATATTAAAAGTTTTCTTTGCACCTATTTTATCTTGAATAAAACCGAATATGATCGCA
CCGATCGCCGCAAAAAGTTGAATCAATAAAAACATAGCGATTTCGTGTTCTTTTTGAGTT
TTAATTTCTTGAGCTCCGTAAATAAAAGCGAAACTGATTACGATTCCGAGCGCCGCCATT
GCAAAAAACAAAGATACAAGATACAAAGCCATGTCTCGGAATTTATGGATTTCTTTTAGA
GTGGAGGTGACTCTTTCCACTCCTATTTTAAGATAGGAAAGTCCGGCCGGTTTTTCTTTT
CCTGCGGTATATTCTCTCAAAAGAAGAAAGGTTGGAATTCCGGAAAATAAAAAGAAAAAT
GCGGTATAAGGGCCAACCAAACGGAGACTACTAAAGTTATCTATTGTTTTTGGACCTAAA
GTATTGACTAACGCAACCGCCGCGATTCCTCCGAAGTATCCTATTCCCCAAGCATAACCG
GAAATTTTACCTAGATCCTCTTTCGGTCCTAAATAGGGAAGAAAACTGGAAGCAAAGTTT
TCACCGGATGCAAAAAAGAAATTAGAAAAGATGATTAAAATAAACGCTAGGAAATATTGT
CCCGGAGCGATTACGAACCAAAGTGCACCTGTTGAAATGATACAAAAAACGTAACTATAA
AATAAAAATTGTTTTTTCCGCGCCGAATAATCTGTAATTGCTCCGAATATCGGACCTGTT
ACAACTACCAAAAGATAGGAAATTGCAAGGGCGATTGACCAAAGAAGATTTCCGTATTCG
AACGGATTTTCTTGGTCGGAAGAAGCCGGGACTACCAATTGGCTGAAAATGATTCCGTAA
GTTACACTAATGATGACTGTCGTATAAGATGAGTTCGCAAAATCGAACATGCACCAGCCG
AGAATTTCTCGAAATGGGGCTCTTTTAATGTCTTGCATGGTTTGCCTTTCTGTTTTTGAT
CAGAAATTTCGAAGGCTATTTTTTTGAAAACAGGGTGTCAAATGAAAACCGTAAAAAATT
TCTCTTGCATAGGATTTTCGGAGTCTTTAATCTGAATGAAAGACATCGTCCAATAAAATA
AAAGAATATGGATTCCTCCTTTTTCAATCAAGTTGATTTATATCAACTCATGCGCCCTCG
AAAGGTTTGTGTATGCAATCAAATTTCCGAAGAAGAAATTTTGACTTCTATCCGAAATGG
AAATGATACACTTCAAAAACTCATGGATGATACCGGTGTCTCAACTGGTTGTGGAACTTG
TTCCAGTGCGATTCTTAAAATTTTAGCCAAAGAACTTAAAGTTTCGAGAGAATGAATTCT
CTTCCAAACGTATCCGTCAATATGGCTATGACTCTAGACGGGAAGGTCTCTCGTCCAGAT
GGAAGGTGGTACGGACTTTCTTCCAGAAATGATAAGAAAAGAATGGATGAAATTCGCTCC
AAGGCGGAAGTCTTAATTTTAGGAAAAAATTCAATTTTAAATGATGATCCTGTAGTTCAT
CTTCGTTATGTTGATAACGTTCAAGATCCTCGTCCGGTGATCTTGGTCAGATCCGGAACG
ATTCCAAAAGACAAAAAAGTATTCCGTTTTTCTAAAATACCACCTTTGATTTTTTGTTTA
GACGAAAATCATCATTTGATCCAAGAAAATCTTTCTTCCTGCGCACAGATCGTTCCAATC
TCTGGAAATGATTTGAGTCCTTTAAAAGCTCTCAAGGTTCTCTCCGAAATGGGTTATAGG
GAAATTCTTTTAGAAGGTGGTCCTTCTTTAAACGATTCTTTCTTTCGGTTGAATTTAGTT
TCTAGAATTTATCTTACGATCGTTCCTTTTATAATCGGAAAAAAGGATCTTCCTTCGATT
ACGGGTGGGCGCGAGGAGTATTTGGACTTTGATTTGAAAAAATGGAATTTAATTTCTTCA
GAAACATTAGAAAATGAGATTTTTCTAATTTATGAAAATGAAATGTTTCTTCGGCCTTAA
TATTTTTTAAATTTTGTAATATGTCAGGTTTTGCTTTTTGTATTAAGAACTTGTCCCAAA
ACAGTTCAGTGTGGAAGCTACAACGAAAATTAAACGACATTAGGGTTGTTTGAAAGTTCC
CAAATGCGACCTGTCGAGCGCCCATAGAAGCGATGCATTGAGTTTCACAAAAATGTAGAA
ACTATTGTACTTTATTAAAAATTTCTAAAGGATGATCGTGTAAAATTCTTTGAGGTTTTG
AGATAAGTTTTAAATGTTTTTTAAAGATAAAATGGATAGAGTTGAAAGATTAATTTTCTT
TTGTTTTTTAGTTAAAATGAATGGAATGGGCAGAATCGTTTGAAATATGGATTTTTTCAA
CAACCTTAGTACAAAACAAAAGAAGTATAATGAAACAAATTTAATGTGATTTTTTATGAA
ACAAAAAAAACTATTTTATACTTTCTGTTTAAAGTTTCTTCTGATTTTTTTTGTAGGAGT
TTTAATTTACGAACAATTCTTTCCGGGAAAGAAAATTTTAATACAACAAGATCGACTGAT
TTATTTACCAGATCAAAAGAAATCAGTTCCCTTAGAATTGGAATGGGTGTTACTTTCTGA
GATTCCTGAGGAATGGATTTTTTATACCGTTCAGGTGGAAGACAAAAGATTTTATTCTCA
TCGAGGTTATTCTATTTCTGATATTCACTCTAGTCTGATTTCTTCCGTTTTATTTTTTAG
AAAAATTAGAGGTGCAAGTACAATCACACAGCAGCTGGCCCGAACTCTTTTTTTATCTCG
AGAAAAATCATTATCTAGAAAGTGGAAAGAAATTCAAATTGCTTCTGCATTGGAAGATGA
GCTTGGAAAGAATACCATTTTAGAATATTATATCAATAGCGTTTATTGGGGTAGAGGAAT
GAACGGATTGAATCAGGCTTCTAAATATTATTTTAAAAAGAAACCAACTAATCTGAAAAC
TAACCAGTTTAAGGCATTAATTCAGATTTTAAAAAAACCGGATGCTTACACTCGAGAAGA
AGTTGTTTTGCTTTCAAAGAACCTATAAATATTGCTCAGAGCTACATAATAAAATACTTA
TTTAATAGTTTATGCTTTAGCATGTGAATTCATAGAAAGAAAATCCAAATATTCAAAATT
TTATAACTAAGTTGGTTACAAAAAAATCGAAAACAAAAAACATTTTGCGAACAAAATTTT
AGAAAGTCGTATGATGTAATTGAACGCGAAAGGGATCGATGCGAGGTCAAGTTATTGGTA
TTTTATAAAAATTGAATCTGATTTTGTAGTTTCACAATAACTTGACCGGAGCTGAGAGCC
CGGTCCGGCTGCCTGTGGCAAGCCGGATTCGCCCTAATTTTTTTACGCTGAACTCACGTT
AAATTAGTTAGAACTTATTCTAAAGTTTGTCGAATTTCCTGGAAAGTCTTAAACTCCAAC
TTTTTTAAAGATTTTGAAAAAGACTATAAACTCTGAAAAAGATGTTTGTAGGAGTTATAT
TGATTTCAAGAATTCGTAAAGATGAGGATTTTTTTGAAACGTCTAAAATCTTAAATTTAT
GAAAGAACGGAAGTATAAACATGTCGGTTTCTGAATCTGTAACACAAGCGTGGAGTGATA
TGAACAAGATGGCGGATAAAATGTTCAAAGAATACGGTCTTAGTCTTGAACTTCCGCCCA
AATCATTTCAGGAGATGAAAGCTGAGTTCGTTGAATTTGAACCTCCTAAAAGACTTGTAG
TTCGAATCCCTTATGATTCTCGTTTTACAAACCCAGTTGGGATTTTTCAAGGTGGGATGC
TCTGTACTGCTTTAGATAATACCTTTGGTCCTCTTTCTTATCTTGCGGCTAAAAGACCTT
GTGTTACAACAGATTTATCCACTCAATTTTTTAGAACCTTTTCTCCAAAAGACGAATACG
TTTTGATCGAAGCGAAAGTTGTTTCTAAATCTCCGGCTATGATGACAATGCAAGCAGAAG
TTAGAAATCCTAAAAATAAACTCGTTGCGATTTCTACTACAAGCGTTTTGATTTTACAAG
AATCAATGTTAAAAAGAATGACGAGTAAACAAGAACAAGAAGATTAAAATTTCCGAATTT
AAGTTTTGTATTAACTGATTTTGCAGTCCATTTTAGATATGAAATTTATCAGCGATTTAC
CCGTATTTTTTAATCTGCACTCTTATTATATTAACGCGAACCGACGTAAGAAAACGGGAA
AAAATTTTCTAAAAATATGAGTTCCTACAATTTCGGAATTTGTTTGTAAAATCGTGATTT
GCGGTAGTTACCTCACGTCATTTTTACGTACAAACCTAAGTTTTGTAATAGACCACACTT
GGATACTACAGATTCAATTATTATAAACTTCTATCTTTTTAATTGTAGTAGTTCCCACAT
TTAAAGAATTGATCTGTAAAGTTTAGATTTTAACTTTTTTCAGAATCATGGATTCCTTTA
CGTCAAATTCGCGTTTTTTTAGAAAAATGAATCATGGATTTTTTACGGCGAATTTTCTAT
ATATTATAATAATTGAATGTTTTAAAGTGAAAGATTTGGTCCTGATGAGAAATATCAATT
ACAATCAATTTGTTCGCAGTTTTCTCTTTCTTCTTCTGTTTCTAATGTGACGTGTTCGAT
TTTTAAACCTTTTAAAATTTCTCTTGCCTTGGACTTTATAATTCTCTGATGTTCAAAAGT
AAGGTCATTTTTTAAAACGAGGTGTGCGGTAAGTGCATTTTCGGTTGTACTTAAAGACCA
AATATGAATATGATGAATATTTAATACACCTTCTATAGATTTGAGTTCCTTTTCTACGAT
TCCAGATTGGATCGTTTCTGGTGTGGAATCCAAACTCAACCTTAGGCTTTGCCTAAACAG
CGGAATATTACCATAAAGAATTACCAATCCTACTAAAAGACCAACAACTGGATCGATCCA
AAAAAATCCGAGCCACTGGATCAACAAACCGGAAATGATTACTCCCAAGGATACTAATCC
GTCCGCGAGAAGGTGTAAATAAGCGCCTTTCATGTTGATGTCTTGGTCTTTACTTTTATG
AAATAAAAAGAAGAAGAAAAATTTACTAAAACACCTACAAACGCCACTGCGGCGATCATG
CCACCCGGAACGGAACTAGGTTTAGATAACTTTTCGATCGATTCGTATACAATTAAACCC
ACGGTTCCAAAAATGAGAATGGAATTGAGTAGACTTACTAAAATTGTAGATTTTTTCCAA
CCGTAAGTAAATCCGGGAAATGGTTTTTTTTCCTGCAATTTAATTGCGATCCAGGCCAGT
AACAAAGAACTTACGTCCATTAAGTTATGACCCGCATCTGAAAGTAAGGCAAGAGATCCG
GACGTTAGGCCGATTCCGGCTTCGATCCCGGCATAAACTAGGTTAAAGATCATTGCGATC
ACAAGACTTTTACCCGCATTTTCAGAATGGGGATTGTGGGAATGATCGTGAGAATGGTTA
TGCGAATGATGATGTCCCATGAGTTTTTGAAAACGATACCATTCTCAGATTAGAGAAGCT
ACGGGTTTGTAAACTGAAAAATAGGTTCTTTGTTGAGAATCGATTCTCTAGAAGGAAAAT
TTTTTCGTCATCTGAATGGTAGATTTGTTCTAGTTTATTAGACTTTTATGAAGTAATTTG
TCTTTGTTATGTGTAAATTTTCACTTTGTTAAAAATTTTTTAGAAACTGACTGATGATTT
GGTTTTTAAGGAATCAATATTAAAGATTTGCTCTAGAAACATTTCAATTCCTATGGAATC
ATTTATATACTCTAAAGATTTGTTGGGAATTCAAACCTAAAAATTTAAGATCTTATTTTA
ATTCACATTTTTATCCTTTTTTATTACTCATAACTATATAATAAAGTACCTAATATTTTG
CATGGAATCAGTGTTTTGTGATAAAATTAACGGTACTCAATTTTATAGAGATTAGTAAAA
TAGAGTTGTTGAAAAATTAATTCGCCATCGATTTCCGTTGTATGGAAACTGTTGATTGAA
GTAGTTTTGTTAAACTCCACTATAGAATTTTTCAACAACTCTAATATATTACAAATAAGT
TTTGGGATAAATTCTGAGACAAATCTATCGTTTAACGTAGAATTTTGTTCATTCTATTTT
TTAGTTTTGAGTAAGACTCATACAATAATATTATAAGTTTGTTTAGAAACCTAGAATAGA
GTTGTTGAAAACGCGGTTAGCAAAACTGCTTCAATTTACCGTTTCTATGAAATAGAAACA
GATTGAGAATTCATTTTCCAACGACTCTAAGTTAACGCGAAAGGGATCGATGCGAGGTCA
AGTTATTGGTATTTTATGAAAATTGAATCTGATTCTGTAATTTCACAATAACTTGACCGG
AGCTGAGAGCCCGGTCCGGCTGCCTGCGGCAAGCCGGATTCGCCCTAATTTTTTTACGTC
GAACTCGCATTAATTTAGAATCTTTTTTTAATAAAGGAATCAATTTAGAAGTGTAGCGGA
TACGTTTTTGCAAAGATCCATCGTTCATTTCATTTTTTCATCTATATAAGTTGTAAACAA
TCTTCGTAGAGTAAATAAATTTATCTCAAAAATACTTTATCTTTGCTTAAAATGCCGAAT
TCTAAGATTTTTGAATTGGTTTATAAGTATGAATTTTAAGATTAGTCTCAGTTTAGAGAC
GAATTTTGGACGATTGATTCTATCGTTCTGAACATCAGTCCATATTCTTAAGATATTGAT
GTGCTAAAGTCTGAATATTTGATTTCAAAACTTCTTTTAAAAAATATCTAGAAAGTCATC
TGAAATCGAAACAATTGTTGCAATTGTTGTTAAAAAAAGTATTCATTGTCGATCTATGTC
TTGGAAGAAGTTGGTTTTATACGTTTCGATTTTCTCCATTCTACTATGTCACGGTTTAAA
TGCGTATCAAGAGGATGGACATTTTTATACGGTTCAAACCGTTTTAAATAATTTTCAGAC
TTCTTCTCCTCTTACCAAAGAAGAAACTGCACTTGTCGCTTTTTGCACTCAGCTTCCGGA
TGAAGTTCCCGAGTTGGATGCGATTTCAGTATATCAAAAGTTTGCTCTCAAATATCCTTT
GGATTATACTCGTTGGGTTTTTACAGATCAGGGTTCTTCTGAAATTTTAGGCAGAATGGC
TGAAGTACAACAGTTGTTACACGGTCTAACCGGCGGGAATAGCGAACATCTACGAAATGT
TGCCATTGTAACGTTGGATCGACTACGCACTGAACTTACTTCTAAAAATGAAAAGTCCCC
CGAAAAATTATGCGCATTAGGTTTTGCTTTTCATCTTTTGGGAGATTCATTCGCACATCG
TAAATTACTGAATTCTAAAAAGATGTATCCTACGGGTAGGGGACATGCTTCGGATATGAC
CTTGCCGGATCATCCAGTTTACAACGATGATAGAGTTTTAGAATGGGAGAAATATGCAAA
AGGGATTCCTAGTTTATTTCGTTCCGATTTAAAGGAAATTGTAATTAAAGATGACTTTCA
AAAAGCCAGAAAACTTACCGGAAACAACTATCCTTGGCATTGTATTTTCGGAAGAAAATG
CGAAGACAGGTTAAGAAGAATTCTTTTGCATCGATTGAGGGAGTCTGATTCTTTTCCAAG
ATACAATCCGATACAGAAAGACCGTTATCCGGCTGTCAACTGTCAAGAATACGTTCAAAG
AGTAGTGGAACAAAAAGATATTCCTTTTACTCCCGATTGTGGTAAGTCTTGGAAAATTTA
TAAACAAGTTTCTTTGGACGTTTGGAAACGCCTCGGTTACTTTCAAGACGAAAACTCCCG
TAAACAAATCCAACTCTATGATGGAGATGACTTATGGCAAAATCTTTAAGTAAAGTAGAC
GAAGAAGAACATCCTCGTAAAAAAAGAAAAAGAAAAGTAAAAAAGAAATCTGTTTTGGGA
GAAATACTAATCGTATTTGCAGGATTTCCCATTTTGATCGCTTGGATTTCGCTTCGTACT
TTTTTTTGTTGGGGTAATTTGAGTTATACAGGAGAAGTTTTTTGTACCGTTTCCGGTGCT
ATCAATCCGCTCCTTTTGATTTTAACTTCGGTTCTCATTCTTTTGACGTTTGTAGATCTT
CACAAATTGGGAGATGAACTAGAAGAATTGCCTAAGTGGTCTACAAAGAGGATTTATAAA
GGATTCCGATCTCTGGAAAAAGTAGATAAACTTCATTTTCTATTTTCGTTTGTTTCTTTT
TTAGGAGCTTTGGTCATTGGCCTATACCTTCTGAATTATTTTGAATTTAGTTTATTTTAA
TATATAAATATTCTTATTCGGGGTTGTCATGAAAAAATACGAAGCGGTTGTAATTGCTAC
TGGATTTGGCGGAGCCGTGAACGGTTGTAGATTGAGTAAAAAATGGCCGGGTAAAGTTTT
GATTTTAGAACGTGGAAAACGTTATCCCAAGGGCTCTTTCCCTCGTTCCCCTCACGATAT
GTCCAAGAATTTTTGGAATGTTCCAGAGGAGAACAGTTCCAAAGTTCGTCCTAAAAAACT
TTCGAAACTAAATCAGACGGGTTTGTTTGACATTCGAAATTACAAAAATATGGATGTGGT
TATTTCTGCCGGACTTGGCGGAGGGTCCTTAATTTATGCGAACGTATTTTTAGAACCTCC
GGATCATATCTTTGATGAGCGTTGGCCTGCGAACATAAAAAAGAAAAATTTAACACCGTA
TTATAAAATTGTAAAAGACGTTTTGGGCTCCAGGCCAATTCCTTTAGACGATGATCCTCG
TAGAAAAATTGTTCGAACAACTCTTTACCAAAAGTTTGCAAAACACACTGGCAGAGAATC
TAAATTGGCGGACATAAACGTATTTTTCGGAAACGATTTTAAAAAACCAACTCCAATAGG
ACTTCAAGAAAAAAATAGATACGGAGCTGTTCAGACTTCTTGTACGTATTGCGCGGAATG
TGATATAGGATGTAATACTCATTCTAAAAATACTTTAGATCTAAATTATCTTTTTGTTGC
GGAGAATAAGTATAAGGCGGAAGTCAGAACGGAACAGCTGGTTCAAAAAATTGTTCCTCT
TGGGCCGGATGGAAATGATAATTCCTCTTATCACGGCGAAAACGGGTATCGTGTTTATTT
TAGAAATTTTTCCGATCAAAAAAGGGAGCTTATCTCCGTCATTACAAAACGTGTAATAGT
TTCCGCGGGAACATTAGGAAGTACTGAACTTCTTTTAAAATGTAAGGAAGAATTTAAAAC
ACTTCCAGACATTTCGGATCATCTAGGAAAACAATTTTCAGGCAACGGAGATTTTTTATC
TTTTGCGATCAAAGGAAAAGAACCTGCTAATCCGAATTACGGTCCGGTGATCACTCAATA
TACCGATTATAATTTATTTAAGAGTTATAATCCTAAAAGGGCTTTTATACTTCAAGATGC
TAGTTATCCAGTCTTTGCTTCTTATTTTGCTGCGGCTTCTGTTCCATGGTTTTTAAGAAT
TGGATTTTTCTTTCATACGTTCGTGGAACTTTTTAAAAAATTTCTAAATGGAAAAATTTT
CGGAAAGATAGGTTATCTGATGGGCGAACTGTTGAAAGGTGACCTTTCTTATACGTCTGC
GGTGTTGTTGTGTATGGGAATCGATCGAGCGGATGGTACAATGGTTTTAGACCGTAAAAA
GAATCTTCAGATTCAATGGCCTCAGAAAAATAACATGTCTCTTTATGAAGCCATTTTAAG
TGTGATGAAGGACTTTGCTTCGTTTATCAAAGCTGATTTTTATTTTCCACTTCCTACTTG
GTCATGGCCGATTCGAAATAACGTTTCTGTGCATCCACTTGGTGGTTGTATTATTGGAAA
TTCTAAAACCAATTCGGTAACGTCTGCAGATTTTAAAACGTTTGGACAGGTTTTTTCGTA
TCAAGGCCTTTACGTTGCAGATGGAAGTCTTTCTCCTACTGCGATTGGGGCAAATCCTTC
TATGACTATTGCTGCTCTTTCTGAAAAAGTCGCTGAGGGAATTACAGGAATCAAACCGAC
TGCCAATCTTTAGCTAAGATGGATATAACTTTATAATATAGAGAATGTGGGAACTCATAC
TTTTTATAGGTTCTTGGATAAATCAAAATAAGGAGACTTAATTTGTGGGAACTACTGCGA
AGTTTAATAACAAAAAAATAACGTTCTCAAACATGTTAAGAGACGTAATCTGTATAAATT
ATTGCATTTTGTTAAAAATTTACCGAATGATTTTAGGCGACTTCACTTGAGGTTTTGTTA
TGGACTCTTAAGACATATCGATTGTCTATCAAGCTTGCAAAATTGAATGCACGAAAATAA
TATTCGTTTTTAGGATTATTATGAATAACACAACGGAATCTTTCAAAGACACATTGGAAT
TGATCAGACCTTATTTACCCTCCGGAATTGTTAGAAGACTGGCGAATTTTGGTGAATCGA
AACTACAGAGGTCTCAGTCTTTTGAAGGGGCTGTTTTGTTTTTCGACGTTGTGGGTTTTA
CACCTACAACTCTCGCTTTGGCTGCTAAAGGTACAAGAGGAATCGACGCTTTACAAATTG
TTCTTTCCAATTATTATACGGGATTGTTAAAACATCTCAATGAATGGGGCGGAGCTGTTT
ATCAATTTGCTGGAGATTCTGTTTTAGTCAGTTTTGAAAAAAGAGAAGGGGAGACCGCCG
AAGAGGCTGCACTTCGCGTCGCAAATTGTGCATTAGGAATTTCTAATTCAATTGCTGAAT
ATAGTTCCAACGAACTTTTAGGAGAAACCGTAAATCTTCCAGCCCGAGTTGGTTTAGCTT
ACGGAGTATATCAAGAATTTATATTGGGAGAACAAGATCGATTTTTAAGAGCCGTGATTG
CGGGAGCACCGGTAGATCAATCCATTGCAGCCGAAAAACAAGCGTTAGGTGGAGACATTA
TCCTAAGTTCGAGTCTTTGGAATCTTCTTCCTGCTTCTAAAGTAGGTGAGAACGTTAATT
CGGATTTTTTTCGTTTAATCGATTGCGAAAAATGTGAGAACTCAGTTCCACCCCCTTCTC
GTTCCACTACGGAAGAAAGATTTTCCGACGAGCGTTTCTTCAAACGTTGTAGACGTTTTA
TTGTTCCGGAATTGTATCAAAGGGTGACAAGTGTTCATAAGGCTTTCTCTGGAGATTATC
GAGAAGTAGCTTCTGTGTTCGTACGAATCGACGCACCTTTGGAATCTCATTCTGATTCCA
AAAACTTTAATGACTTTTTTATTTATGTTCAAAGTGTTGCTGCTTCTTGTTCAGGAACTT
TTGTACTTACAGATCTTTCCGATAAAGGAGGGGTGTTTAGCGTTTTGTTTGGAGCTCCAG
CGGCGTTGGAAAATAAAGAAGCTCTTGCTGCTCGGTTTGCGGTTCGACTGATGGAAGGTG
CTTCTAATTATTCTGCGGCCAAGAATTTACAAATTGGTATTTCGACTGGAATGGCTTATT
GCGGGGATTTAGGAGCACCCTTTAGAAAGGATTTTACTGCCATCGGCGAAATGATGAATA
TCGCCGCAAGACTTGCGACTTTATCCGGATATAGCGGAATCTTAATCGATTTTCAAACGA
AGAGTAAATTAGGAAAGAATTTCTCCTTTCATGAAGTAGGTGACGTAGAACTCAAAGGTG
TAACTGGTGCTAAGAAGGTATTTCAACTAACATCTGAACAAAAAAATATTCCGGGACTTT
TGATCCAGTATAAGGATAAAATGATCGGAAGAAAAGAAGAGATTGATCGTCTGCATAAGA
TGTTGGATTCTTCCATAGAAAAAGGAGGAGTGGTCTGTAGAATTATTGCGGATGCAGGTC
TTGGTAAATCTAGACTAACCAATACGTTTATTGATCAGGCATACGATCGTAACGTGGAGA
TTTTAATCGGTTATTGTTATCCTTACGAGAAATTTACTCCGTTTTACCCTTGGAAGGAAT
TATTAAGTTTATTTTTGGGAATTTTTGAAGATGATTCTAATGAAACAAGGGTGGCTAAGG
CAGAAAAAGCATTAGAAAATTTGAATTCTTTTGACATTGCTTGGGCAAAAGCGTTAGTCG
CTTTGATGGGGGTTTCCGTAGAAGAAGATCCTCTGACTAGAGAAATCGATCGGAAACAAA
AGAATGAAAGATTGTTTGAAATTATCATCTCTTTGTTACAGGAACGCGCAAATAAAAAAC
CTTTGATGCTCGTATTTGAAGACGTTCATTGGATTGATGAATTGTCTAGTCGTCTTTTGG
AAAAGTTAGCGTTCCGATTGTCTGAGATGAAGGTGATGCTCCTTCTTGTGTCTAGACCGG
AGGGGCAGTTTGGGGAAGACTCAGTTGCTCCGAACGAAGAACTCATCCGTTTAAAAGAAT
TTAAATCGGAAGAAGCGAAAGATTTTCTCATTCATAAATTTAAACTGGATACAAGCCACG
AAGAATTTTTAGATCAGATTCTCAATCGATCTAGCGGAAACCCGTTCTTTCTTGAATCTA
TCGTACACAATTTGATTGAAGAAGGAACTCTTATCAAATTAGAAGATGGAACACTTTCTC
CTTCTGATAAAACCAGAGACATCCAAATTCCAAATACGTTAAACGACGTTTTACTTGCTC
GTGTGGATCGTCTTCAAGAAAGAGAGAAAATCGTTTTGAAAACCGCTTCTGTAATCGGTC
GTTTGATTAACGTTGACACTCTTAATCACTTATTACCCGTTGAATTTCGTTCGCAGATTG
ATAATATTCTACAGAGTTTAGAAGGTTTGGATCTGACTCCTCTTGAAGTTACGGAACCTC
TTACGTATATATTCAAACATATCGTAATTAGAGATATTGTTTATAATACTCTTCTGCATT
CTACCAGGGAAGACCTTCACAAGAAAATTGCTTCGTTTATCGAAAAAGAAAACGAAAACA
ATTTAACGGAAATGGCGGACATTCTTGCGTTTCACTATCAACAGTGTTCTGATTTTGAAA
AAGCTTCTAAATATTCTCTGATGGCAGCTCGTAAGGCAAGAAGTAAATACGCAAATAGAG
ATGCAATATATCACTACGGTAAAACTTTGGAGACACTTGCTCAGTTCGAAAAAACGAAAA
GCGAAACCTATTACGAAATCAAATTGGAACTTGCTCACGTTCATCGTCAATTCGGTGAGT
ATTCAATCGCCGAAGTTCTTTTTAAAGAATGTTTGGAAAATAAATCTACTCTCAATTTGA
TTCGTTCTTATACTGGTCTAGGTCAGGTTTATCAAGAGCAGGATGATATTTCCCGTGCAA
TGGAAACCTTGGAGAACGCATTAAGAATTACTGGAATTCGTCCACCTGGAAGTAGACCTG
ATACAATTCTTAAAATTGTATTACAACTTACTTTAGTTCTTAGGTTCTCTTTTTTTGGTC
CTTCTTATACTTCTTCCAATAAAGCGGAACGTTTGAGACTTAGATGTATCATTTTAGCTA
CATTAGCAAAAATGTATATTATGAAAGACGTAAAAAAGTTTGGTTGGTCCGTATTTACTC
AATATAACGCGACTCAAAGATTTGAAGATCCAGTTCGTTCTTCTCTTGCGGAATGTGCTC
TTGGGCAAGTTTTTGTGGGAATGAATTTATTCGGACCTTCAAAACATTTTTTACTGAAGG
GAAGAGAACTCGCCGAAAAAACTGGAGATCCTTATGCGAGGGCAATCAGTCTTTTAGTGC
AAGGTGGGTATTATATGATGCTTAACCGTCCCGAATTAGGACTTCCATTTCTTCAAGATT
CCATTTCTATTTATCGCCAAGTCGGAGAGAAGTGGGATCTTTTGTCCGCACTTTCTTCTA
GTGGATTTCTTTACTATTTTCAATCTGATTTTAGAACCGCAAAACAATACTTTGACGATA
TTGGAGAAATCGCTAGTGATTTAGGTGCTCAGTTACAACTTAGATGGACCCGAATTTGGT
CTCCGTATTTCGGTTATCTTTTAGGAGAGGTGGAACCTCCTGAACTTGAAAAAAAACTGA
TCGTAGAAGTGGAAAGAGCCGCCTCAGAAAACGACGTCATGAACGAACTTTCTACGATTA
ATAAATTATTGAAGCTCTCTATTTTGGAAGGCTGGCCCGAAAAAGCAGAGCTATGGGCTA
GAAGAAGTTATGCAGGATTTCTAAAATGTGAAGTGAAATTTCCTCAGCTTCAAATCGGAA
ACGTGTATCTTGCGGAAGCCGCATTGTATGCGCAAATGGAAAACGGAAATAAGAATCTTA
CTAAAATTATCAACTATGGACTTAAGAATGGATTAAAACTTGGAAAATCACTTCCGTATT
TGTATGGTCCTTCTTTGGTTTTAAAAGGTAAGTTATTGTTTCATTCCGGAAAGCGTAAAA
AAGCAGAAGCCATTTTTAAAGAGGCGGAATCTTTTCTTTCCAACACCCAAAATCGTTGGG
AATATGCTACTGCATTGTATGAAATTGGAGAGCTTCTAGGCGATACGGAGCGTATTTCCA
CATCTAAAAAAATTCTCCACGAATTAGGAGCGAAAGCGGATCTGAAACGATTGGATAAGA
TTCAATTGTAAAAAAGCAGCACAAGTTTCTTAAATTTGTGCTCACTTATGATTTAGTAAA
ATTTAAAATTCTAATATTATTTTTGTTTCTAGTTTTGATGTTTTTCGTGTTACTCGTCTT
TATAAAATTGAGTGCCTAAATGTTTATCACAAGGGTTGTTTCAGTAAGTTCGATGAAATG
TGCCATTGTAACCTTAAAATCCAATGCGAAAGCGATTATTATGCTGCGATCTGTAGAGAA
GCAGCATTGAGTTCAAGAAACTCAATGAAACACTTTTTACGAAAGCGTTTGAAACTCAGT
AAAAACGCTCTCTACCATCACCAACCTCACAAGTTAATAGGATTTTAGAATGAGAAGGAT
CAAAACGTACATTTTTCAAGTGTTCCGACAAGAATGAGTCTTTTTACTTGCAAAAAGTAT
GTTTTTCTGATAGAGAAAAATTTTCCACCTCCTCCCCCACCCAAAAATAGGGAAAACTCA
ACACAACGCTCTTTATGAATCGCGTTTGAAACTCAGTAAAACGCTCTCTCCTATGTTTCT
TGTGTCAAGCCCTCCCTTTATTTTTTTTACATAAGACCATATTGAGTTAATTTTCGATTC
AATACTTTTTCAGGCATAGAATCGAAAAGTTCTCCCGTTTTAATCATTGTGTAAAGGATT
TCGATCATTTTGCGAGAAGTAGCTATGATCGATTTTTTAGCACCTTTTTTAGGATATAAT
CTTTGATAGAATTCTTTTATCTTACCACCATATTGACAACGGACAAGACTCCAAGCCGCC
TGAACGATCACTCTTCGAATTGAATGACAACCACGATTTATGATTCTTCCGTATCGAACC
GTGTCTCCAGAAATGTCAACTCTGGGAACTAAGCCAGCATAGTAAGCCGCTTGTTTAGCT
GAAGAAAATCTTTTACAATCACCCATGTAACTCATAATCGCCAAAGAAGTAATCATTCCA
ATTCCAGGCATAGACATGATCGTCTGAACATAGGCTTTGTTTTTTTTGAGAGCTTCTTGA
ATTTCTTCTTCTATGAGTTTTAGATTTAGTTCGACTAAATCTAAAACTTTTAATATTCTT
CCTGCTTCCTTTTTGTATCGATCGGAAAGTAAAGTCACAGAAGCTTCTCTAGATACTTTT
GTTCGTAAGTGTTTTTTGGTGATCTGAGTCAAACCGGCTTGGGTGAATAAACTATGAAGC
CGATTCTTTCCTTGCGTTAGTTGTTTTGTCCAATTCTCATGTTCCGAACAAAGTCTGCGA
TTGTCTTCCTCTTCATCGTTTGGAATTGGAACAGTAGGTAACTCTTCTATTGGATGACGT
TGAATCAATCTTGCTATTTTAAGTGAATCCTCTTTATCAGTTTTTTTCAAGGACTGATAG
ATTGTGGCCAGGTTGCCTGGGTTCAGGACAATTACTTGAATCCCTTTGTTTAGTATTGAT
TTTGCAATTCTAAAAGATTGAGATCCTGCTTCCAGACCTACAATGTCATTCAAGGTCAAC
CATTGTAATAAATTGTTAATACCACTTTCCGTTGTGCTGAATTGTCTACGTTCGAGTGGG
TTTTCCGAATTGATTCGAACAACCTCTATACTTTTCTTTCCACAATCGACTCCTACATAC
TTGACTTCTTGACTTTCCATTTCTTTTCTCCTAAAATGAAAGAGGCGGAAGGACTTAACA
AAGTCGGGTGATAACACCAGCACTCCTATACGCGGTCGACTTTGTTGAGTCGCCACACTT
TGGTTTGCGGTGGCCGATTTGGATTCATCTACGGAACGGGGTCTTACAAAGCCCCAAGAG
AGCGATCAATCTGCCACCGGCCTTCTTGACTCCGTCGATTCAAGAGTATCACACTTCGAC
TTGTCTTACGTCCAAGAATCATACTAATCTACGGATCGCGTTTTAGGTCGTGAACTCATG
TTATTGAACGTCAGCTTGTAGATAAAATTGGAAGAGAGAATATTCTAAAAGAGTAAAGTA
AAAACTGTAAATAGAATAAGATCTTTTGTGAGAACTGCTACAAACATTCACGCGAGAAAG
TCTGTTTTAAACCTCGATGCAAGTCAATACGACTTTAATCTGTGGGAATTACTATACATC
TACAATTCATCTCAAAAATACTTTATTTTTGCTTAAAACGCCAGTTTTAATCATTCTAAG
ATATTTTTGATATTTTACACTAAAACATAAAAAAAACCGGGTATTTCCCTGGACAAGAGA
CTTTGGTCTGTAAGAATAAATACTTTTAAAAAATTGTCTCTTACATCAAATTTATGTTAG
GTGAATAGGTTTTAGTAAAAATCTACAGTATGCAATAAATGCGCATATTGCGGCTACAAC
AAGCCAATAAATCATAGGACTGTAATTTGTGTCACCGGAATAAATGTGTAATACAGAAAA
GAATAACATTTCCGTGGTTATACAGATCGCCGCAATAGGAGTAAGAATGCCTAGAGGTTT
TTTTAATGCCGGGAGGATTAGACTTAGGCTGCAAAACATTTCAATAATGCTCATTATTAA
CCAAATTGTGTGTGGAATTGCTTTTAGGGAAGATACAGTTTGTTCGGAATTAGAAAATTT
CCATACCGCACCTATTACGGTATGTAGTGCCAAAAGGATTTGAAGAATCCATAAAAAAAT
ATTCATATTTACTTCCTTAAATATTGTTATTAGAGTAATAGTTCATAGAAGTGAAAAATC
TATTTGAGAGTAAATAATATTTATAATTTTTAATATTCTACTTTTATTTATTATTTTTTC
TTAAAATTATTTCCAACCCTATCCATGCTTGGCCTATAGCAAATGTACCTAAAATTATCA
GGGAAACAATTGGTCCTTTATAGAGAAAAATCTTATTTATAATCACGGCGCCCGGAATCC
CGGCGAAAATTGCAATTAGGAAAACGACCATTGGAATCTTAGAAATTACGTTCTGTAATT
TTAAACCTATACTTAAAATTAGACTTCCAATAAAAAAAGGCAGTAGAAGAGGAACGAGTA
TAATTACTCCTTTTGTCTGCATAAAATTCATTATGATAATTACGTTTTCTTGGATGAATA
CTGAATCGTCTGTCATGTAGTAAGCTAATAAATGAAAGAACGCGTCAGAGCACATTCCTA
ACACTCCGATTCCAAATAAAACAAATCCGGATAATGTCGTTTTTTCTGTGAGGTGATAAG
GTCAGCTAATGAGAATAATGCGATTATATAACAAACCGAGGACACAATTTGTGTGATTGC
AGAATACCAAACGAAATTTCTGGATACTTTTACAATTTCGAGAATATGACGCGCGTCCGT
AGTGCCAGGATCAGGCATCAGAAACCAACTGATCCAGAAGGTAATTGCCGCAAAGATAAG
TAGAATACCTGTCCAAAACGTTTGTTTTTTCATTTGAATGTATCTTTTAGTTTAAATATT
AAAAATAATAACATTAAACTTTTATATTATTCTGAAACTATTTTAATGATATTGAAAACG
AAATCAATTGTTTCTTTATTAGAATTGTTGAAAAATTAATTCTCCATCTGTTTCTATTTT
ATGGAAACGGCAATTAAAGCAGTTTTGTTAATCGGAACTAGGGAATTTTTCAACAACTCT
ATTATAGTCAGTTTTTATCTAAAATAATTTTATAAAACTTCGTTTATAAATTTGAAACCG
TTAGAATCAAGTAAAGTAGTAAAAAATCAATTCCTTTTTGTAAAATAAAATCTAACGATA
AATTAGATCCTTGCTCCAATCTCTTTCAGGTGAGGTATTTAATTTAGCAATAAAGTACAA
ATTTGGTTGGGCATTTGTGTACCAAAGATAGATATAATCTTTCCAACTTCCATTTTCCCA
GACTGCAAGAAAATAATAGTATTTCCCGTATGTATCAAAATCTTTAAATACGACCAAACT
TTCGTCTTCTAAACATCCTTGGCGTATTATTATCATTTCGAGTAGTTTGGAGCTATCATC
AAATTTAGGATAATAGGCATAGTTACCTCCTCCTCCTCTAAGCCACCAAGTCCAAAAGTA
ATTTAAATATTGAGAAGATTCGATTCTTACACGCCCACCTAACATACAAAAGGTGTCTGA
ATCAGGGTCGTATTCTTGCAGTAAATTGAATTTTGTAAATTCTGTTCCTTTTTCTTTTGC
AGTTCCATCTGCTTTTAACCATCCGTCTGGTCTATTATGATCCACTTGTATTGCTTTTCC
GGTATATTTAGCTATTAAGGAAACTTGATCGTATTTTCTTCTGTGTCCTGACTTTGTAGG
AGTGGAAGGGTCGGCGTAAACAAAACCATAAATTGGGAAATGATCAGAAAATTCATAACT
TGTATATCCATTTTTTCTTTTCCACGTAGTCGGTGAAATCGGATCATACGCTAAATTCTG
CCAAATCGGAAGTTGAAAGTGATTTTTGGAAACGAGTATATATTCCCCGTAATTTGAGGT
CTGGTTCCAGGAGTAATAGATATTATTATAAGCAGCGATCTTGTTTTTTTTCGTGTCCCA
TGTAAATGGAATTCCTGCATAATTTGGTTCATTTACTTCTAGTATATTAAGCATATTCTT
ATATTCAGATTGATTACTTTTGTCTACGTTCAAAGCTCCCGCGATCAATACGATTTCTTT
GTTGGATATACGTTTTGAATCGATAAATTTTTTAATTTCAGTAAGCTGATTGATTCTTGC
ATTTACTCCTAAATCGGAACATGTCGAATCTTCCGATTGAGTATCGGTTCCTACAATATG
AATGATCTGACTTCCTTTTTTAATTTTTACGTAAGCAAAACCCTTATTGTAGAATGTGTC
ATTACCACATCCATGATTTTTGAAGATATACTGTATCTTTTCTTGAATAGGCCATTTACT
TAAAATGACAACTCCTCCGTTGTTGATCTGCTGTCTAAAATCTCCGAGAGTTTGATCCCA
ACCATACTTAGTTTTTCCGATTACGTCGGTTTGGTCAGGATATTCTAAATTAAGATTGTC
TAGAAGAGTATTTCGTGCATTTGTATCAAACACTCTGCTGAGTACAATGACGTCCTGATT
TTTTGTAAATTTTGATTTTCCAAGAAGCTCCGCCCTTTTTTCTTCTTCCCAATATCCAAA
ATATATATCTTCTTTTGAATATAAAAAAAGATTATAACTGAGAATATTTAAATCTATTTC
TGACTTTGGTAAAAGGGTCTTTCTAGTTGAATTGATGTTCTCTAATTCAAAATTTAAATT
CTTATGTGAAAATGAAATATACATTAAAAATTTATTGTATACTAATGAATCTTTAAATGT
ACAATTTAGAGGGAATAAACATAGTAAAAGCCCAATTAATAGGTTTCTATATTTAAATTT
GTTTGGTTTTTTGCATTTGTTTAGAAGGGGATTTCGTTTTGTTTTCATATAACATTCTCC
ATATGTGATTTTATTGTATTTAATATTGCTCAGAGTTATATAATAGAATGTCCAAATTCC
GTCTTAAGTGGAAATTTGGCTTAAATTTCATGACACTTTATTATATAAAAATCAGTATGA
TTCAAAATTTGGAAAGAGACATTTTTTTGAAAACTTTATAGAGATGGATTTTTATACACT
ACTTGTGTAAGCAAATTTAAAACGAATTGATTTCTTGTTGGCATAATTAGATTTAAAATA
AATTCTCTTTCTATAAAAATAATTTATATTTTTACTTTTGAATATTCTATATTATTTATA
TAAAATATATTTTTTGTTAAAATAAATTTGATTAAAAATGGTTATTAAAATTTTTATGAT
TGGTTTGGAAAACTTTATGAACGTTCTAGGTTTAAAAGTTTAAATTCGATTTATTAGAAT
TAAAAAAATATCCCGAAAAGAAAATGAATTTATGAGTGATCAAAGAGAACAAGTCATCCA
AGAATGGACCGTCAATCTGTACCCGATCCGCTTTACGAATCGGGAAAATGGAATTAAAGA
ATGGCTCGTCCAAAACAACACAAAACAATTTTTGATCTGTGCAGAAGAATTACTTTCTTC
GCTTCCTAAAGAAGAAATACTCCAAGAATTTATTTCCAGAATTAACACTGCAATTCAATT
CTGTACCGAACAAAACAAGATCGCTGCTTTGGATTTTTCCTGGTATTATGGTGGAGATCC
TATTGATGTCGCGTATGCTTATGGACTCGCTTCTTGCAAGGGTCAGGTAAATTGAGTAAG
ACAGATCTTGGTCCGAAAGAAATTCCTGGAATTGAATCCGATCTGGAACATGGAAATTTA
TTAGAAGAAGATTTTTCAGAACTACCCGTGGATCGAGCGATCAATCTTTGGGTAGAAAAT
TTAGATCCACACGTTCAAAAAGCAAAAAATAAAAAAGAAATTCCATTTGATGCAGATGAT
ATTTTAGTTGATCTTTTTCAAATATGGAATTATCGAATCGGTTTAGAAGTTTGCAACAAT
ATCTCAACAGAATTCCAAGATATTCTGAAAAAAAGAAAACCATTTTGGATTACTATGTCG
CGACATGAGAGATGGGCGGTTCCGATCGGTTTGATTTGACTGTATTCGAATAAAAAATCA
CTGAGAGTTTTGTTCTAAAACCTAAATAATGTGGATTAACGCGAAAGGGATCAATGCGAG
GAACTAAAGCAGAACGCTCTTACAAACTTAGCGTCTCGCTTCTATGGACGTTCAACAATT
GCGTCCTATAATCAATTGAAACAAAGACGAAATAGAATATAATGTTTTTTTAATGTAATT
TATTGACCAGGGCTGAGAGGGAAGTCCTATTGCCTGTAGCAATCAGATTTGCTTACGTTG
AATTCACGTTAAATATTACTAAGGTTTGATGATAAGAATTACTAGAAGGTTTGCGAATGT
CCAGATGTAATGTAATCTGTTGTGGGTTTTAGCATTCTATTAGAAACTTTTAAAATACTA
TCGTTTATGTCTTTTGAGATTTTAGGACAACTTCTTAAATTAAACCAAAGAAGAATCGAT
CCTAAGTTTTAATATGAAAGGATACATATTAGAGTTGTTGAAAGATTTCATAACGGCGAT
TAACAAAACTACTTCAATTGACCGTTTCCATAAAATAGAAACGATGGAGAATTCATCTTT
TAACAACTCTAATATATTAAAATTAACTTACAACCTGTACAGAAACCTAATTTTGCTTTA
TTGGAAAGGCCAGGCTGTAAGAAACTCTGTCCCAGTTTTGGGACAGAGTTGATGTTTCAT
TTTTGATCAAAAGTTCGTTTGATTTTATAAAAATCTTTTTGGAGATAAACGTTTTTCGTT
TCTATATATATTATATTTTACTAATTTAATTTTTTGAATATTTTTATTTGGCTTTTTTCC
CCACAAAAAACGCAATCGCACCAATCACATACAATTCATATTCTTTAAAATTCTCTTTAA
GTGCCGCTTCTAAATCTGGAAGAGTGTCTTCGGTGTTATGAAACACTCCATTTCGATTTA
ATCGTTTCATTCCTATCCTAGATAAAAAATGGGTTTGACCTAGATCGTATAAACCAGTGG
ACCCAAAGATTACTCCTTCCGGTTTGCGGATTTCTAAGAGATTTTTAAATGCGGTGGAAG
CCTTTTTGCGAATCGGTCCAGGAACACAATGAAATAAAAAGCTCAATCCGATTGAATCGA
ATTTCTCCGTTATGTGAATTGGCTCTAGTATGTTTGCTCTATAAGCCTTGAATTGTCCCG
CGATGTTAGAAAGTCTTCTTCTAGATTTGATCAAAGTGTTCGGATTTAAATCCATCACCG
AGATGGTTGGTTTTTCTACTGGAAATTTTGTTTTTTGTAAAAGATAACCAGTTCCTACCC
CTATATCCAAATGATTGCCACTTACATTTTTGTCATACAAATCGATCATGTTTTGAGGAG
GGCAGCGCCAGAACCATGTACTGATAATGTGCAAAACGATTAGATCGTAAAACCTCAAAA
AACTAGGAGTATAAACCTGTTGTCCTTCAATAATTTCTTTGCTGTATTGATTTTCGGACA
TACCAAGATCAATATATAGTTTATCTTGTTGCATGTTTCGTCCTCTTTTATGTTTAGAAT
TCACCGATAAAGGAATAATTTATTTTCTATCTAAATTCTTCAAGTAGATTCTGAAAATAT
ATTAGAGTGTTCTTGTATTCAAAAAATATATAAGATAATTCTATATAATAGGATATCCAA
TGTTTTTCACTATGAGATAAAAATTCATAGTGTTAATTTTAATTTGATAGAGATCATTAC
CGATCCCTATCAAATCGGGTACCGCAGATTTTTATTATAAAGTACTTGTTTTATCGCAAA
ATACTGCGTACTCAATTTTATAGTTCTGAGTAACAACGTTACTTTTAATGCCGGATTATA
ATCCGGCACAGATGGAAGCTGCAGTATGTTCGGCCACGGCGGAAATTGTCATCACAGGAT
GAAATCCGATTGAAGAAGGAATTACAGATCCATCGGCAATGAATAGATTTTTATAACCGA
ATACTTCTCCCGTTTCGGATACAACTCCTTTGTCCGGATTGGCGGAAAGAATACAACCTC
CTAAAGAATGAACTGAGATGATCCGATTGAATAACAAAAAGGTAGCTAACGGACCGAACT
GTCCGCCGTATGCGTCTCCTATCTGCTGCATAGAAGCAGTCATGTTCTGAATGAGGGTTT
GGTTTTCTTTAGAATACTTCCACTTCACGTCTATGTTTTTGCCACGACGTACGATTTTCC
CATTTGCATTGTCTCTTCCTATGGCAAATAGATTTGTCATATAGTTTGGATTACCCGCTC
CCGGAAGACCAGGTGGTAGAGGTTTGGAAAGTAATCCTTTTTTAAATACAAAAGGAAGAA
TCCATTTCAAACTTTTCCAAAAGATAGGACCAATCAGCTTTAAAAACCAATTCGGTTTAG
CAATTCCTAATGAAGCAAGTACTGACATTACCGGTTGGCTGAACGTAGGCGCTGCCATTG
TAAATTGAAATCCTTGTGGAAAATAATTGATTACGGTAGTTACGTCCGGTCCGTCCCAAG
GTATGAGTTCACTTTTACTCGATTCAATTCCGCCTAAAAAGTCCCCATTTCCAGAATATC
CTTTTCCAAGTTGTTTGCTTAGATTTGGTAGGGTTTTGTATCTGTCTCTGCTGTTAAAAA
GAATCCTATTTGTACCTAATGTTCCTGCGGAAAGTATGACTCTTTTAGCATATACCGATT
TTTTCTCTCCGGTTTCCGTATTTTCATAATAAACTACGTAACCGTTTTGGCTATCTGGGG
CTATATGAGATGTTAGGGAATTGGTTTGAAACACGGCACCGTTTTTTTCGGCGTCTGCAA
TATAATTAAAATCTAATGTGTTTTTAGCTCCGTGATTACATCCGAACTCACATTCCGCAC
AACGTATGCAAGTAGATTGTCCTGGTCTGGAAGGTTTTAGCCAACTTGCAGCTGCATCCG
GATCAAAATGAGTATGTCTGTTTAAATCCGCAGCGGCTTTAAATCTATTTCTTTTTGGAA
GATCCCATTCTGGTGGAACCGGTTTTACATCAAATTTAGAGGCAACTTTATCAAAATAGG
GATCCAAATAATCTCTGTTAAACGGAGCTGGCCAGCGAGGATCTTCAAAAACCTTATGAT
CGGGACGGATATGAATATTCGCGTAGATCAAGGAACCTCCGCCTAAACCGGAGGCGGTTA
CGGTTCCGAGTCCACTAAAAAAATTGAGTTCGTATAAACCCAAAGACTTTTTCTTTTTGG
GATAACGCCAGAGAAGATTGTCTATTTTACGTACGTCCCTTGGAAAATCTCCGGGAGAAT
ATTTTTTTCCTCTTTCTAATACTAAAACCCTTTGGCCTTTTTCTGAAAGTCTTAAGGCGC
TGATGGAACCACCAAATCCAGAGCCAATAACGATTGCATCGTAACGAGTATTATCTTTTG
ACATATTTTCCTGTAAAATAAAATTATAAATTTATAAAATTCAAAATTCTTTAATATCGA
TTTAAAGACTGTAGTATAAATGGATATACGTCCTTGTAGGCGTCTTTTCCAAATATACAA
TCTATGTGCCCGTAGTCAGGTATTACGTGACGTCTGTACTGATTTGGGTTAAATCGATCG
ATTAGTTTTTTGTAGGTTGTTTCTGTACTTTCTGGGAGATAACAACGATTTTGCGCTCCG
TGAATGAACGTGATTGGTAGATTGAGCCGATCCAAATGGGGAACGTAAACGTCTTGTCCT
TCTGAATTTACTACCTTATGAGCGCGGATCATCTTAGATAAATGTTCAAACGCTTTGATG
TTTGAAACTCCGAACATTTCTCCCAAACCGTAACGATAGGTTTCTTCATTCAAATTTTCT
AATCTATAGAGACTACCGTAAAGAAAGGAGATTCTTCTACTGACCGGGTTTACGTCGTGA
GAAAAAAGGGACTGAGGTTGTAACGCTAAAACGCTGTTAAAAAATCGATCCAACCAATCG
TCGTGATTGCTCGTATACGCGGTCATATCTTTGATTCCAAGGGCGTCTAAAATTTCCGCA
GTATGAAATCCTACTTTAATATCCATCGAGGTGGGAACTTCTACATCCGCAGAAATTTGA
GACAGCACTACGGAGCGAACTCCTTCTAAACCAGAGAGTAACGCCATCGTAAATGTAGTT
GCGCCAAAACAATGAGCTACTACTTGAATTTTATCTACTTTGGTGAGTTCTCTTACTTTG
TTAACTGCAGCCGGATAATCTTTGGTAGCGATCGCGTCTCCTGTGTTTGGAAGAGGAGCC
GAAGGAAGAGCAATCGAAGTTCTATAATCAAAAAGCCAAACGTCGTATTGATTTTCAAAA
AGATATTCTAAAAGATTTGTATCGATCGTATCGATGCTAAAAATCAAACTAGAGACGCCT
AACCCAGGAGATAACAGAACTGGTCCTTTGTTACCGCCCTTATATCTTAAAAGTCTTAAG
TTGGCTCCGTCTTCTGCTTTGAAAAAATGAACTTCGGGAGAAGAAACCCTCAAAGGTCTT
TTGGTTCTAGGTCTTGCGTCCTTATCCCAAGGAACAATGGAACTTGCTACTCCACCATAA
ACGTCATACAGTGCACCTGCAAAAAAAGAACCGAACTTGGTTAATCCTTGGATTGTGTCT
ATTAGAGATTTTGCATGAATGACTTTCATCGTGGTCATTTGTTTGGCAAAATCTTCTGGA
AGAATGTGTAAAATTCCTTTTCCTAAAACAGGAGAATTTTCTGTTTCACCTTCGTAAATC
GTAGTAAAAAGCGTGCTTGTATCTCTCCAGATATTTGTAAGTCCGTCGTTTTGTATCCAC
TTGGCTCCTACAAAAAGATATTTTTTGCCTTCTTCCGTATTGAGAATCATACGATAAACC
ATGTTTCTCGTTTCTACTTTGTCTTCTCTAGAAATAAAAAGTAAGAATTCTCCGTTTGTT
ACAGTGATTACGTCTTTGGAAAGAACAGGAGCTTTTACAGTGCCGAATAACGTTGCCTTG
TGATCCGGATTACTAATCATTTCATTTAGGTTTTCGCTTCGGATCGTAAGTAAAAATTCT
ATGGAAGAGCCTTCGTCCTTACCGATTTGATAACCTCTTTCTGTGTCTTCTTTGGATTGA
GTGGAAAAAAAACCTTTCATACATTCTGTAAATTCTATGCCTAATGTTTTTTCATTTGGG
ACGTTTGTATGTTTAGGATATGAAGGAAGATTGTAATTGATTGTAAGACCTTTTTGAGAG
ATTAGTTTTTCGCAGGCTCTTTCTGAGATAGCACAGATTGTAAGTAATGGATTGACTCCT
AAGGATCTAGGAATTACAGAACCGTCCATGATGTACAATCCGTTATACGTTTCTTTGCCG
CTTTTGCCGGAATAAACCTGGCAATTTTCATTGACTGCGGAAGTGGAAGCGTCGTCTCCC
ATTGGACAACCGCCGAGAGGATGGACGGAAATTAAATCCTGGTCCGTTAGACGATTCCAT
ACAGGGTTTTTAATATAGGTTCCTTGCAGTGGAACAGTAGCTTCTTTTAGTATCGTACTG
ATTTTTTCAAAAATCGGTTTTTTACCAACGTTTGGCCAGGAAATTCTCAAACGATCATTT
TGAAGAAACATTTTTCCGTCATTCCCATCGTGCGCCATTACTAAATAAGTCTGAGTGTTT
TTAACTGCGCCTCTATAAGAACCTAAAATAAAACTTAAGAATATTCTAATTTTCTCAATT
ACCCATTGAAAAAAACCTTTTTTGGTTTTTACTCCTGTCAGTTTAGACGCAATCGCAAAA
ATTTCTGGTAATTGACCTCGAATTGCACCTGGGATAGAACCTTCTTCTATAATCATTCCT
TCATTTAAAGATGCACCTTTACGTGTATCGATGACTCCAGTGATACAAGGGCCTACTTCT
GTGTTTGTTTTTTTAGAACCAAAGCCGATTCCGTTGATCGTAGTATTTCCATTATAAGAA
AAACCTAACATATCTCCGTTTCCGCTAAAACGAACTCCTACAGAGTCGGAAACGTTGAGT
CCTTTTTCTTTGGAGCGAAGTAGGATTTCAGTAGAACCTAAAGAGCCCGCAGAAAGAATT
ACTGTTTTAGCGCGGATAAATAATTCGTCTTTACTAAACTTTTCCCGATCGAGTCCAAGT
GGAACAAAATGAATCAGCCAAGAATCTTCTTGTTTTTCAATATAACTTACTTTTACTTCC
GTAAAAATTTGAGCGCCGAAATTTGCTGCATCTGGGAGGTAATTCATCAGAGTTGTATTT
TTAGAAGATACGTTACAACCGGTTACACAATCTCCACAATTTGTACAAGCTTCTTGTTTG
ACTCCAACGTGATTGATTTTGGATTGGAACGTTACATTAATCGGAGTAGGATAAAATTCT
TTCTTTAAAAAAGAAGCGGATGTTTTCAGTGCTTGGTGTTTGGCGAGATTTCGATATTGA
TTCGGGATGGGGTTTGGTCTTAACATCTCTTCAGCAAGAGAATAATACGAATCAAATCCA
TGTTTACTTGCTTCTTCTCGAATATTTTTAGGCCAAGCCGGATCTTGAAACACTTCCGGA
ACTGCTCTAAGGCTTACGTTAGCATTGATAAGCGAAGTGCCTCCTAAACCACAACCTACT
AAAACGTTAATATCCTTGTTAAAGTGAAAATCAAACAGACCATTTTTAGGGCCGATTTGT
TTATCTTCGTAGTTTGCTTGTACTTCTTCTAAAGCAGAGATTTCTTTATTCGGAAATTCT
CCCGGCCTGATTTCTTTGCCTCTTTCTAAAAGACAGACCTCGATTCCGGCTCTGGAAAGC
CTAGATGCTGCGATTGCCCCGCCATAACCGGATCCGATTACGACCGCTTCGTATTGATTT
TTAATTTTTTCGATGGGTTGAGATATTTTCTGAATCAATGTTTTTGCCTGGATTAAATTG
GCAGAACATTTTCAAAAAAGAGAAATATTGCAAGAAAAATAGCAATATGTAACTTTGAAT
ATTTTAATTTTCTATAAATAGGTTTTAAATATTCGGATAAGTTATGTTAGCTGATTTTTC
AACTATTTTCATGGTAAATGACGACTTGCGTTATTTTTTGTTACTACGAAATATTTGATT
TGAACTTCTCCCGAAAAATCGGACATGGTTATGTAGAATTTTTATTTCGAAACTCAATTG
ATAAACTGGAAATAAATTATCAATGAGATTGTCTGTCCTCGTTTACCTAAGAATTGTTCT
GTGTATTCTAATGTTAGAATTTATCGTGAAATTTAAAAATGTGGGAGCTCTTACAACTTA
AAGATTTACAGTAAGATTTTAAAGATGTAGGAATTCATATAATTTTAAACTGCAATAAAA
ACAGTTATAAAAGCTTATAACTGTTGGGTAGACGTAATCTGTGGGAACTCCCCATTTAAA
AAATACTAAGAGCCGGTCTCAAAACCTCATAATACGGGAACTACTACGAAAATTTAGCGA
GATTAGAACTGCTTGAAAGTTCGTAAATTGCCAATGCTGCCTAATTGTGGAACTACTGCA
TTTTATTAAAAATTTCTAAAAAATTATCTCATAAAATTCTTTGAGGTGACAAGCTCTAAG
TTGTTGTTTGTAAAAGCGTATGAGTTCCCACCGATTTTGTCTCATACAGTTTGTAAATGG
GGAATCATGCAAAAATATTGTAATAGTTCTCACATTAAATGGTTTTGAAGCAGGCTTTTT
AATTTTCCTAATCAAGTATGGACCCGAGTTTAGATTCTTGGATATTGTTCTTAGAATTGA
CTTTGGATTCAAAGTTCGAAAGGTTGATGAATAAAATTTATATAGTTGTTTAATTTTATT
TTAAAAATCTAAATTTTCAGAATCTAAAAAGAGGAAAAAATATGTCACAACCAAATTCAA
TCCTAATGTCTTATGGTTGGGATCCGAGCATTTATTTAGAAGAACCGAAACTTCTTGAAG
GTTTAAAGCCTGGACGTGTACTTGCTGTTTACGGAGAATATTCAAAAATTATAATAGAAC
AGGGCGAAAAGAAAGGTATTTTTTCTGGTGCTCTGATGGCTTCTGGGGAATCAATTGTAA
CTGGAGATTGGGTACTCATACGAGAAATTGAAGGAGATGAACTTTGTATCGTAGAAAAAA
TTCTTCCCCGAAAAACTTTTCTAAGAAGAAGTAATCCAGGAAAAAGAAAAGGTTCCCAGG
CGATTGCGTCAAACATAGATCTTTTATTAGTGATTATGGGTTTAGATAACGATTATAGTC
CGAGAAGAATAGAACGTTATTTGTTCTTGGCCAAGGTTAGTGGGGCACAAGTCACGATCG
TTTTAAATAAAAAGGATCTTTGTATGGATCCTGAAAATAAATTTATGGAAATTAAAATGA
TCGCTGGAGAAACACCGATCGAAATGATTTCAGCTTTGGATCTAAAACAGACTCGAACAA
TTTTGCAATGGATCGATCCGGGAAAAACGATCGCATTTTTAGGATCTTCGGGCGCGGGTA
AATCTACTATCATTAATTCTTTATTAGGTGGAGAGATTCAAAAAACCAATGAGGTAAAAG
TTTCCGATGGAACCGGAAAACATACTACAACTCGCAGAGAACTGTTTCTTTTACCTTCGG
GTGGGGTTCTTATGGACAATCCGGGAATCAGAGAAGTAGGTTTGTTTTCAGAAGGAAGCG
AAGACGAACTTGAGGAAGTGTTTCCGGAAATTGCAGTGGCTGCGGAAGAATGTCGTTTTA
ACGATTGTTCTCATAATGAAGAACCCAATTGCGGAGTTGTAGCGGCCGTAAAAGATGGAA
GAATCAGTGAAGCTAGATACTTTTCTTATTTAAAACTTTCGAAAGAATTAATGGCTTATC
AGGCCTTGAATGATCCGGAAGAAGCGAGAAAGAAAAAACAAAAAGATAAACAAATGTCCA
AAGCTTTACAAAAGAGACTTAAGGATAAGGGTAGAAAATAGTAGCTTTTACAGATTACGT
CACTTCGTGTTTAGGAATTTTTTTATTAAATAATAGATTTGTTGAAAAATTCCATAGTGG
CCGATTAACAAAACTGCTTTAATCGAACGTTTCCATAAAACAGAAACAAATAGAGAATTC
ATTTTTTAATGACTCTATTTTAATTTTCAAGTTTAAGAATCCCTTTTTTATTACTTAAAT
TTATAGAATAGAATGTTGGAATTTTACGTTAAAGAAGAGATTTGTCTCAAAATTCATGAT
AAAATCAATAGGAGTAAAAAAAGATTTTTACTCCTAAAATAGATTTCGTAGAATAGATCC
AAAATCGCCTTTCCCAGTTTTTCGGTTTTTACTTTTTTGAATATGAGATTTTTATTATTA
TATATCATATTTCTATTTCATTATTCTCTAATGGCCGAGTCTTTATCTCCGGTTTCGGGA
AAAATTTCACAATTACAGAAAGATTCTTCTTTAAGTTTTTTTGTATATTACTTTAGCAGT
GACTCGGATGAAAATTTTCGAGAAAGAATTTTTGCAAAGGATTCTTCTCTTTCTTTTCAA
AACATTCCTGCAGAAGTGTTTTCACTCGGTTTTACAAGTAATACTGCCTGGTTTTATATT
CCTTTAAAAAACGATACCAAAAAAGATTACCGAGGAGAATTCGAAATTTTTAATCCTTAT
TTGGAAGAAGTAGATATTTTCTATCGATACGGTTCTAAGGATTCAATTCATGAAATTCTC
GCGGGAACAAATCGTGTTTACGAAAAAAGTTTTCCTGCACTCAATTTTTACCTTCCTCCT
GGGGAAGAAATTCAAATCGTTTGTAAGATCAAAAGTGGAACTCCTATGCGAATTCCTATT
GTGTTGGAATCGGAAGAAAATTTCAATTTTACAAAACTATTTAGAGCGATTCTATTCGGA
TTGACTTTAGGGTTTGGAATCGCGATGGGTTTGTATAATTTTTCATTGTACATGTTTTTT
AGAACGAGATCATACTTATATTATTTTATTATGATTTTATTTTCTACGGTTTATTTGACT
TCTTGGGACGGATTAATTTCTCCTCTTTTTAAACCAAATTATGGAAGATATTATCTTCCA
TTTATACTGGTCCTTTTTTATACTTCCGCTTTGTTTCTTTTTCTTTTTTCTATGGAATTT
TTATATCCTGAAAAAAAAGAAAGGTATGTAAAAATTATAATATTTTTATATGTAGTTGTG
AATTTGCTTTTAATACCTCTCTCCATTTTTTATCCTACTCACTTAAATCGGATTTCGTAT
TATCTGGGATTGGTTAATAATCTAATTATTGTTTATTTTTGTATTGTGAGAATTAGAGGT
GGTTTTAAGTCTGCAAAAAATTTTCTAATCATTCATCTTGTATTTCCTGTCGCTGGAATC
CTCACAAATTTAAGTACGTTCGGAGCGATTTCGATCGATTATCTTTCGCTTCATCTACTA
AAATTGGCGTTTATTTCTCAGTCCGTTCTTTTTTCGGTTATGCTCGTCCAGAGAATTAAA
GAATTGGAATTTAGACTTAAGGATGGTTTACAATCTGAGATTCATAAAAACATTGTACTC
CTTAAAAAAGAAATTCAACAAAGAAGAGAAACTGAATGGGAATTAATACAGGCCAAAGAG
GTCGCCGAAAAAGCTTCTAAGGTCAAAAGTAATTTTCTTGCAAACATGAGTCACGAAATT
CGGACTCCGATGAACGGTGTTTTAGGAATGGTTCAGCTTTTGGGAACAACTAAACTCAAC
GACGAACAAAAAGAATACGTCGAAGTTCTTTCTGTTTCCGCCAAATCGTTGTTACAAATT
ATCAACGATATTTTAGATTTTTCTAAAATTGAAGCTGGAAAAGTTATCTTGGAAAGAGAA
GTTTTTTCGATTCGTTCTGTTTTGGATGAAATTCACGATCTTTTATATCCTCTTGCAAAA
CAGAAAGAGATCAATTTTCGTTTAGAAGGTAAATTAGAAATTCAAGAATACGTTTATGGA
GATCCTCTTAGACTTCGACAAATTTTATGGAATCTTGCAGGTAATGGAATTAAATTTACG
AGTCGCGGAGAAGTGGTTCTTAAGGTGACTCAAAAAAATATTTCTAAAAGTAGCGTATCC
ATAGAGTTTACGGTTATGGATTCAGGAATCGGAATTCCTTTGGAAAAACAAAAACAAGTC
TTTGAAGCGTTTTCTCAAAATGATACGTCTACCGCCAGAAAGTTCGGAGGTTCTGGTTTG
GGACTTAGCATCACAAAACAACTTGTGGAACTTCAAGGTGGAGTTTTGAAATTAGAAAGT
AAGGATGGTGAGGGCTCTAAGTTTACGTTCACGATTGATTATGATATTCCTTCAGCTTTG
GAAATAGAAAAAATTCTTGAAGCGGAAAAGACTAAGGATCTGGAAAAATCTTTTCAAGAT
GTTGTTGCTAAAAGCACTCGAATTCTGGTTGCAGAGGATAATGAAACGAATTGTCTTTTG
ATCGAAAGAGCTCTTAAAAAATTAGGATATGATCCGACGGTAGTGCATAACGGTAGGGAA
GTAATTGAAAGAATGCAGTTGGAAGCTTTTGATATAATTCTTATGGATATTCATATGCCG
GAAGTGGATGGAATTGAAGCTACAAAATGGATTCGTTCAAAAAATCAAAATTCGGAATTT
CCTATTATCATCGCTTTGACAGCGGATGCAATTGAAAGTAGTAAAGAAAAATATATTTCT
AAAGGAATGAATGATTGTTTAACTAAACCTTTGGATTTGCCAATTCTTAAAAGTACTCTT
GATTTATGGTCTAATCGAGTAGACGTCTCTCATTGGAAATTGTAAGTAGCAATTTTATTG
AGTGTAAATTTTACGTAAAAAAATTTTGAATTCTCTTTCGTCGTAAATATATGTTCAAAA
AATTTTTTGCTTTCTGTAGATCATTTTATCTGCACTTTTAAACTTTCAATTTAATAGGAG
TTCAATTCTAAATTCGGTTCTTTTAAGGACATAAAAGAGTTTAGATCTTTCAGATCAATA
TTTCCACCGGAAAGGGTTGTGATCTTGTCCAATCCTGAAAAAACCATTTCAAAAACTTTG
TATCGAAATTTATCTAAAAAAATCAAACCTTGAGGTGCAGAAGCGTATAGTTTTTTCTCT
TCCAGTAATTTTTTAAAGAGTTTTACTCCTAGAAAAGATCTAGAATCATAATTTTCTAAT
ATTCTAAAGGTATCATTTAAAGAAGCCAAATTGTCTTTGGGGATTTGAGCGCTTTTTAGA
AAATTTAACATTCTGGTAATTATAAAAAGAGAATAAATATCTTCCCTATCAAAATGTTCG
GAGGGAATTGCCATGGAAGTTAACCTTGCAAGAAAAATGTCCGATTCGTTTCTTTCCGGA
AAATTAGATGCAATCGGAGAATTTGGAGTCAGATAAAAAAGAGAGGCCCCCATTAAAACT
GGCTGTCCCGCGTTAAATTGAAGAGTTTGAATCATGGATTCCAAAGTTTCCATCGGAAGT
CCGAGAATTTGATAAGAGGTAATTTGGAATCCAAGCTTAAATCCTTCTTGAACGATCTGA
ATATATTTTTCGACCGTATGAGGTCTTTTGGTTGTTTCTCGAACGAGTTTATCAGAACTG
ACTAGAGCTAAGTTTAAATTTGTAAATCCTGCTTCTTTCATTAAGCGAAGAAGTTCTGGA
TCTAAGCTGATATAAGAGATTCCATTCATAGCCACAAACCGAACGTCTTTTTTTGGAAAG
GCATCAATCAATTCTTCACAGAGTTGTTTCATTTCCGGACGAAAGAAAGTCAAGTTGTCG
TCTTCAAAATCAAATACTCGATAACCTAATTCGTAGGATTTTTTGATTTCACTTAACACT
CGTTCTACGGTGTTTCTTCTATATTTGGTTCCAAAAGTTGTGTGAACTGAACAAAAACTA
CAACGATGCGGACAACTTCTAGAAGTGATGATAAAACGCATCGGTTTTCCTTCAAAAAGA
TAATGTATTTTCGATAAATAGGAAAGATCGGGAGGAGGTAGATCTTGAATCGGAAAATTT
TCCCCAATCGGATTTAGATATATTTTTCCACTTTCTTTCCATCCAAGGGAACCAACGAGC
GCATAACGTTTTTCATTTTGAAACTCGTTTAAAAAGTCACAAATCGCTTTTTCTCCTTCT
CCTCGAATTATGAAATCCACATACGGATTTGAAAGCATCAATTCGGGACAGGCGGAAACG
TGAGAACCTCCCATCAAAACGGGAACGTTTAAAACTTTTTTTATCTCTTCCGCTGTTTTT
AAAGCTTCTCTATAATAGGGAGAAAATAAAGAGGAAATTCCTACAAGATCTGGATTTAAG
TATTTTACTTCTTTTGATATATCTTCATAAGAAGCGCCAAAATGAAAGTATTCAAAAAAT
GTTGAGAATGGACTTCGATCCGGAACCGGATAGTATTCTTTTAGGTATTTGAGTTCGTTT
GGAATAGGAATCGTTCTTCTTCCGGCGAGTTTATTTCCTAATCCTCTATGAAAATCTCTG
ATTATTACTTCCACATTCGGTAAAAATTTTTGTATGGCCCCTTTGAGATAACAAAGTCCG
ATCGGCTGTAATCGAATATCGGTATCGTAAAAATCTTCCACCGGAGGTTGAATGAGCAGT
AGCCGCATGTCGCCATAGAAACAGAAGGAATTACAAGATCAAGTCTCTTCGTTTTGTTTT
AAGTCTAAGAATTGAATTTGACCTAAAGTAAATTTTAAGTTATACTTCGCGCGCGATGGA
AAGAAAAGATAGAATACCTTACAAACCTACACAACCGAGTATGAATCTAAGTAAACTGTT
GATTCGATTTGCAAAAGATACTTCGGTGGGAACCTTGGAAACGGTCCGGTCCGTTTTGAG
TGAATCTTTAGATTGGTCGTCTAAACGGTTATCCGAACTTTCGGGTACACCTTTGGTTCA
GAATACGAGTCTGGCTGAATTCTTTTTCAAATCCGGAGAAGTCCTGAAAAATGCAGGTGA
AAAAACGGAACAGGGGTTGACGGATGCTTTGATTTCTACTTCAAATGCGATGCAGATAGT
GTTAGACGCTCTTGAAAATGCTGATGAAGTTGTTAAAAGAACTCTTTTTGAGAATATTCC
AGTTTCTAGTATCGTAGGCGAATCTTTTGCGGGAGTTGTAACTACTTCTCAGATTCAAGC
TTCTTTTAGACTCAAAGGTAAAGATGCAGAATATCAAGAAATTCTAATGGATTGGAAAAA
TTCAAAATTACCTTATGTGATTTTATGTATTCCAGGTCTTTTTTGTGACGAAGGGCTTTG
GAATACAAATGGAGAAATTCCACTTTCAGAAACGATGAAAGAATGCGGTTATTATCCCGT
TTATCTTCGGTTTAATCCCGGAATTCATCTTTCTACAAATGCAAAAAAAATGTTGGATCT
TGTGGAGAATCTTCTAAATTCCCCAGAGTTGGAAAATAGAACGTTAGACGTTATATCTTA
TAGTCAAGGAGGTTTGATTTTCAGAAGCGCATTATATCAGTCTAAACAGAATGGTTCCCA
GTTTTCAAAAAGGATTCGTCATGCGCTTGTGATTAATTCTCCCGATGGAGGATCGTATAT
CGAAAAGATTGGTTTTTGGTTAGGACTTGGAGCGGAATCGTTGCCGATTCTTCCGGTTCA
TATTTTGGGTTTTATCGGAAATCAGAGAAGCGACGCAATCAAAGATCTTTCTCATGGAAT
CATACGTGAAGAGGATTGGATTCAGAACGATCAGATGAAAAGATATTTAAACGATTTGTA
TTTTGGGGAGCTTGACGACGTAAATGCGACTCAAATTTACAGTTTGGTAACAAAAACGGA
ATCCAAATGGTCTTCTTGGATTGGAGACGGAATTGTGGAAAAGCCGAGCCTTACTTTGTT
AAGTGATAAAGTGTACCGAAAAAAATCCAATCCGGAATCGCGGGTTCATTGTTTATTTGA
AACTTCTCATTATCAGGTTATGGCACATCCACAGACGAGTAGGATTCTCCGAGGAACATT
AAACGATCGAATAAATTTTTGATTATAAAAGTTCTTTTGTAAACTATTCGTCTCTTTTGA
TTTATGCCAAGCTGAAACGATATTGATTACTCGGGCACATACAAATAATATTATGAGTTT
TTTCTAAAAATTAAAATGTGGATTGTTTTAAAAAAAGACATAAATTTCAGGTTAGACTTA
ATTTGTGAGAATTTCTATATCTTCGCAAATTGGTCGTTAGTTTTTAGATACAATTTTAAT
ATGTTAGAGTAGTAAAGATTATTTAGAGTTTTTTTATTATTAAATAAATATATAAACAAT
AATATTTTATAATTTTCTAATAAACTGTTAAACTTTCTATAAAAATAGTCCCATCCAAAA
TTTGTGAATTTTCTAATCATTCTTCATGTGTAAGTTTTGGGATGGATTCTTAGTGCGGTA
AATCTTGATCTCAAATAGACTTTTACGATGAAAATTTGCTGTAGTCTATTATATAATCTT
GAGTAGGATTTCTAAATTAGAGTTGTTGAAAAATTCCATAGCGATGGTTAACAAAACTGC
TTCAATCGATTATTTCATAAAACAGAAACAAGATGGAGAATTAATTTTTCAACAATTCTA
TTCTTAAAATTATTTTTTAGAACTTGCTCAATGATGTCAGGCTATTTTTCTGAGTTTCAG
AACGGGCTTTAAATTGTAAGTGTCGTTTTTTGGAAAAATTTAAAATGAATATTAAAGAAG
CCTCTCTTCTGGATTTGCCAGAAATTGCTAAACTTTTTGACGAATATCGCCAGTTTTATA
AACAGAAATCGGATTTAAAGGGTGCGGAAAAATTTATTGAAGAAAGAATTCTTAAACAAG
AATCCAAAATTTATCTCTTGATGGACGGTAGTACTTGTTGTGGTTTTACTCAGTTATATC
CGATATTTACCTCCTTGTCTATGAAACGGGCTTGGATTTTAAATGATCTTTTTGTTAGAC
TGGAACATCGTAAAAAAGGAGGAGGTAAGGCTTTGATCGAAAAAACTGCTGAACTTGCGA
GAGAAACAAGGGCGAAGTATATTCAATTATCAACTGCTTTTGATAATCGTATTGCCCAAA
AATTATATGAATCTATAGGTTTTGTAAAAGACGAAGAATTTATTTATTATACTTGGGTTG
TGTAGTATATTTTAATTTTATAATATATGTCTGAAGAAAAATTTTTAAATCCGGCAGTCG
CTATAAAACTCTGTCAGCGTTGTGGGCAGACTTTTGGTTGTGGCGCCGCTTTTTATTCCT
GCGAATGTTTTTCTGTAAGTTTGTCGTCTGAGATTCGAAATCAAATCAAAGAAAATTACA
AAGACTGTCTTTGTGTTCCTTGTTTGAAAGAATTAGAAAAGTCTAAAAAAGGGAATTTGT
AATAACTCACGTTTTATAAAACATTCTTGTTTTGATAAAAAATTCATTTGTAAATCTTTG
AAAGTTTTTAAAAGTAAACTTTCATTTTTATCGTCTAACAGTGTAAAAGGAGCCTATTCT
ACAATCCATTCCGTTGATACTTCATCATTTTTATGCTTAGACATTTTATTATTAACTCCA
AAATCAAATTATCGACTCTAAAAATCTAACGTTGTAAAAATTTCCTAATTAGGTGATTAA
ATAGATTTTAAATTTGAAAACTAGAGAAGTATGAAATTTTATATACGTTGGATTTTTCAG
TAATATTTTAGAAACTATAAAAAAGCAACTGTGACAGTTGAAAATTGGATTTAAGAGAAA
AAGTAAAATTTCAAATTGAGTCTATTTAGATATGAACAAAGTCTGAAAGAAATTTTTGGA
ATGACAACTTTCATTAAAAAAAGGGAATGAGAATAAACTTATCTTTCGTATAAGATCTAA
AAAAGAAATTTTAAATAATGGAATTTGAATTCAATACACTTATCTTATCAGGGTTAATCA
TACTCAGCATAGGACTTTTAAGAATTTCGTCCAAGTTCGGAGTACCTTCTCTATTGTTAT
TTTTAATGATAGGAATGGCCGCCGGTTCGGATGGTCCGGGAGGAATTGATTTTGATAATC
CGATTCTTGCAAGACAAGTAGGTTCCATAGCATTGGCGTATATTCTTTTTTCAGGAGGAT
TAGAAACCGAATGGCAAAAGATCAGACCGGTTCTCTGGAAGGGAATCGTTTTAGGCAACT
TAGGAGTGTTGATTACTTGGGCCGTAATGGGGCTGTTCTCTGTTTATGTTTTAGGATTCT
CACCGATTATAGGATTTTTGTTGGGAGCGGTCGTATCATCTACGGATGCGGCTGCTGTAT
TCAATGTATTAAGAACTAGAAATACAGGAATGAAAAAAGGACTGACTTCCTTGCTCGAGT
TAGAGTCTGGAAGTAACGATCCGTTAGCTGTTCTTTTAACCGTAAGTATATTAAGTCTTT
TAGGCCCTCAGATACCGAAGGCAGAAGAATTAGTATTTCATATTATTATACAATTTTCAA
TTGGGTCTGTAGCGGGAGCTTTATTTGGATACTTAATCTATAAAGGGCTTAATCGAATTA
GGTTAGAATACGAAGGATTGTATCCAGTGTTGATTTCTGCTTCTGTATTATTTGTATATT
CTGCTACGGAATTGATAGGAGGGAATCCGTTTTTAGCTGTTTATATTGCGGGGCTTGTGT
TAGGAAATCAATCCTTTGTTCATAAGCGGAGTAATTTACGATTCTTAGATGGGATTGCGT
GGTTGATGCAAATTGTAATGTTCTTAACGTTAGGTTTGCTTGTTTATCCGAGTAGAATTC
CTCCACTTTTCGGAACCGGAATTTTATTTTCTTGTTTTTTAGTATTCATTGCGAGACCAA
TTGCAGTGTTTATCTCTTTAATTAAATCTGGATATAATTTCAAAGAAAAATTATTAGTAT
CTTGGATCGGACTTAGAGGTGCGGCGCCGATTATACTTGCTACATTCCCGTTTGCTCAAG
GAGTGGAAGGGTCAGATAAAATTTTTCATTTAGTATTTTTTACGGTACTCGTTTCTTTGC
TGATTCAAGGAACTAGTGTGCCTCAAGTGGTTCGATGGCTCGGGCTAGATGCGCCTTTAG
AGCAAAGAGCTTCTTATCCGTTCGAGTTTGAAAATAGGGAACAGAGTGATTCCAACCTAC
TTGAGTTTATCGTACCTTACGGATCGGATACGGTTGGAAAATTTGTATATTCTTTAAATT
TTCCGGAGAATTCGTTAATTACTCTAATTTATCGAGGAGACAAACATATTGTTCCAACAG
GAAAAACTAAATTAGAAGAAGGTGATGTACTTTTGATTTTGACTCCAAAAGGGAGTGAAG
ATAAAATTCGAGAAATTCTATCTAAAGTAGATTCAAGTCTGCCTTAATAAATTATCCCAA
AATCTAGAAAAGCATAAACATAATATTTTAGAAAATTCAATAAAAGGTTATAATTCTCCC
AAGTAGTTCTGTATCTGGAAGTTTTTGAAATTTATAGTAATTTTTATATAGAGCTGTTTC
AAAACCTTAAAGAACTTTACGCTATAAGTCTTTAGAAATTTTTAATAAAATACAATAGTT
CCTACGAGTTAGGTTACGTTTGGTAATTTGTGAACTTTCGAGCAGTTTTAATCTCGTTAA
ATTTTTGTAATAGTTCTTGTATTTTTATGAAACTCAACCTCGCGAGTCATTTGATACAAG
CTCGTATTTGATGGATGTTTATTAATACTTTATATTTTTAAAATATATTAATTTTTTTAT
GTTTTTATTTTAGTGATCTCTGTGAAATCGAGCGCCGTAAGTTTTTATTGCAAAGTCTTG
TTTTAATGCAAAATATTGGGTGCTTATTATATGGTTCTGAGTAAATTTACCATAATATTT
TATAGCTAGTACTCGGATGCATGAAAATAATACTACCATAAACTTGTTTCAAAAGTTAGA
ATATACAACTTCCTTTAAAAATGGCTAATAATTCTGGATCAGATGTAATTTTTGAGTACT
TCCGCATTTTTGTAAATCGACGGTTAATTTCGGGTACTATTTTTATGCGTTCAAATAGTA
GGAAGATGTATTTCTTTTTTACACTGGAGATGATAAAAATTTTTTATTATGAATCTAATA
TACGGTAGAATAATTACAGCCTATAAATAACGAATATTAAAACTATTAATTTCTACGGAA
TGGTTTGATAAGAATCCCAGTTTAACACAAAATTTATGACATCCATATTTTATAATATTG
AGAATAAAATCAAATTTCTGGATGAAGATTATTTATTTTATGATTTTAAAATTGGAATCA
TTTATAACAAAAGGATAAATCACTAAAATGTTTGGTATCAAACCGTATGAACTTAAGACA
AAAATTTAGATTTTATTTTTTAAACTTCTACCCTCCTTACTTTGCGGCGGGGATTCGGTA
TAAAAAAATAGGTAAGGATTTTACACACTTTCGACTAACAATGAAACTTCATTGGTGGAA
TCGAAATTTAGTAGGAACTCATTTTGGAGGTTCACTTTATTCTATGTGCGATCCTTTTTA
TATGTTGATCCTTATGGAAAATTTAGGAGAAGAGTATATCGTATGGGATAAGGCTGCAAC
AATTCGATTTATTACTCCTGGATTGGGCCAGGTGGTTGCGGATTTTGAAATTCCTAAAGA
AGAGATAGAAAGAATTCAAAAAGAAGCGGATGAAAAAAGGAAATTGGATGTATTTTTTCA
AACTAAGATTTATGATTCTAAAACTGGAAAGGTAGTCGCAGAACTTGATAAAGTGGTTTA
TATAAGAAGAAAAGAAAGGATCAAAAAAGAAAAGAATATTATAAATTCTTAAAAAATCTG
AGTATCATTTATTTACTAAACATTCTAGAATTAAATTTATAAAATCTGCATCTAAACAGA
ATTTATTTTAAAATTTATATGTAGAAATTGCTGATCTCCATAAAGTTAAGTATCGTGAAT
CTTTATCCAAAGCTCTGTTTGAGTAAAAGATATGTGTATTCTATTACGCAGGTCTATTTT
TTTTATAAAAATCCAATTGTTTCAGTTTTGGTAAATTTTTTTCAACAAAATCTATTAAAA
AGCTCTTAACTTAGATATATTACAAAGTTTTAACTATTGATTTTGAAATTATTACAAAGT
TTTGAAATGAACAGTAGTAAAAATTTTGATTACAAACCCTAAAAGTTACTTCGAAAATAG
AATTTAACGTTCAAAAAAATTATTCATAAAGTAATCAAATTAGAATTATTTTGGTCAAAT
TTTTTTTGAGACCTTGACTCTAAGAATGACTCTTGATACTATTTCACCTATAATTGGGAC
AGACCTTTTGTAAAAATAGAAACGAGTTTAAGAGGCACGATTATTTGTAATGTGTCAGAC
TTTCTTTGATAAAACCTAACCAAATGGATTGAGATGTTTTTTTTCTTCATGAAATTCCAG
CAAACTTTTATCAATTGTTTCTTATTTTTGATTTTATTCTTATCTTTTGTATTATCGAAG
GAAATTCATTCTTCTCCTGTAGCCGAGATCTGCGAGTTTGATCAAATTGAATTTGCACTC
GATCCTGATTTATCAAACGAAGTGCCTAAAGAACCTAAAAAGAGTCTCGTTTTTTTACCG
AAAGAGAATTCGTTTTTAAAATTGGGTTTTATCAAAGAATCGGTCTGGATTCGGTTTAAC
ATCAAACAGTATCCAAGGTCCAGATGTTTTTTGAGGATTCCACAAGTAACGTTAGACGGA
GCGGCACTTTTTGCAAAATCTTCCGTTCAAATTACGGGTGATCGTTTTAGATATTCGGAA
AGATTCGTAGACGATTATTATCCTGTTTTTTATTTGGAGCCTTTAGATATACAAAAAGAA
AAAAATCAATATTATCTTTGGATCAAAACGTCTTCTATTATCAACTTTCCAATTTTTTTG
GAATCCGGTTTGGAATATCAAAAAGGAAATTATTATAGAAATCTTTTGATTCTTTTTTTG
CTCGTATTGAGTTTATTTATTATACTATTGATTGGTTTTATCTATCGCCAAACTCTTGAT
CCGGTTTATTTAAGTATTATGGGATTTCTTGTGTTTATAACACTGGAAGGTTGGGTCTGT
TTTGCAAACGGATATAAATATCTATGGCCTAACGTACCTCAATTTCAAAATATCACACCT
ACGTTATTTGCTTTTTTTGCTCTTGCTTGTTCCGTTTGCTTTATGGTTCAGTTTCTTTCG
CCTTCGGCTCTTCATAAAATTTTTCGTTTTCTGTTATTCGGAACTGTGATCGTAATTGTA
TGTTTGGCGATTTTGTCCTCTTTCGTTTTGGATCGTGCTTTGGTCGTAAAAATATTCTCG
TGGACATTTATTTTTGTTTCAGTTTTAGTTTTAATTTCTACTTTTTCCATAATAAAATCT
TTTTCTCCTGCTAGAAAAATAATTCTATGTATGATTCCTATTATTGGAAGCGGATTAATT
ACAATTTTATATTATTTAGATTTACTAAAATATAATGAATACTATGTGCACGCTTATTTA
TTATCTCTTCCTTCGATTTATATAGTAATTACGGTAAGTCTGAGAGATCGAGAGAAATTT
GTAAAAAGGAAATTTTTGAGTCGTGCTTATGATATACGTCAGATGCAGGAAAAATTAAAT
CTTCCGGTTCAAGTAGTAGGTCAGAATAAAACTCCTTCACTTCAATTCAGTTTAGATCAT
CTATTGAGAGTAGAACGAATTTTTAAAAATCCAGAATTAAGTAAAAAGGATTTTGCGGAA
ATTCTCAGGATTGCTCCTAACGATTTAGATCGATTTGTTCAGGAATTTTCTAACCTTCAA
TCGTTTGAAATTTACATCAATCTATACAGAGTAGAAGAAGCAAAACATCTTTTGAAGACT
AGAAAGGATCTAAAATCTTCAGAAATTGCACATAGATCTGGTTTTGCTTCTGGTAGGGAA
ATGGAAAAGTCTTTTAAAACCTTAACTGGAATGACTTCCTCCGAATATAAATTGATGTTA
TTTCCGGATTCTATTTAAAAAAATTATTACTGGGCTTACTTTCTAATTGAATATTATAAT
TTTAAAAAAGATCGTTTGGGCCGCTACTGGATTTTAAATTAAATATCGATAATCTATAAA
ATGCGTTTGTTATCTATTTTTATTTGTTTTATTATACTCAACGTATATTCGTTATATTCG
CAAGAGTTAGAAAAATCCAGATTTATTGTTCATCAAAAGTTCGATTCAATTTTACAATTG
GAGGATTTTGATTCTTTGGATCGTGCTTTAAAAGAATCGGAATCGTATTACCAAAAACTT
CCTTCTAATTGGAAAACTCAAGTTCGAAAAACTTCGTATCATAAAAACCAAATGTTGAAT
TCTTTGAAGATTTTAAAAAAAATTCTTCGAGAAAAAAATCCAGAGTCTAGAAAAATCCAA
TTTCAAAATTCGTTTTTACTTTTAGAAACGAAGGATGAAGCTCTTGGAAGAATTACTGCA
TATTATGAAGTTATAATAGAAGGGAGGTTTTATCCAGAAGGAGATTTTATTTATCCAGTT
TTGGAAACTCCATCTGATTTAATTGTAAAAAAAGACGGAAATAAAAAATCCGTTGGCAAA
ATTATAAATGAGGTTTTTGTTCCGTATGAAACTAGAGAGGAGTTGTCTCATACTTCCGTT
TGGAAAAAACGATCAAAGGCGATCGTATATGTCAAAATTGTAGATTTACATCTCGCACAA
TTAGAAGGTTCGGCTCTTGTAAAAGTTCCGGATCATATTCCATTTCGCATAACGTATTCA
GAGGATAATGGAAAAGAATATCAGAGTCCTGCGGAATCTCTAAAGGGAATTTGCAGTAGT
TTGATTCCTTCCGATTTAAAAAGTTGTATTCTTAAATATCCGAAAGAGGTCGAAATGGCG
ATCCTCAAAAATCCAAGATATATTTTTTTTAAACTAGAATCTTCTGCACCTCGAGGAAGT
GGGGGAATTGAGCTGATTCCGAAACGGTCTGTTGCAATGGATCCAGGGATTCCTTTGGGG
ATTCCAGTTTTGATTTCTTTTGAATCTTCTGTTTTAACTGAAAAAAATAGAATTGTATTT
GTCCATGATAGAGGATCTCAAATTACGGGGCACGGTCGTTTGGATTATTTTTTGGGAACT
GGTGAAACGGCAGAATATCAAGCCGGGAAGATTAATACCCAAGGAAAAATTTTTTTAATT
CTGCCTAAAATAAAGAATTAGACTTTTTTAAATTAAGAATTTTTGAAATATTCTTCAATA
GATTAACGTGGTCTAAAATGAGAAATTGAAGCGAACCGGGTTCTCGGCTTTGGCTAATAA
GTTGTATGCAGGAAACTTTATATAAAAATATTTTTTAGTTTAATATAGAACGCGATCCAT
AAAGAGCGTTCTGCTGAGTTCAAACGCGATCTGTCGAACGATCCATGGAGAGTGAGACGC
TGAGTTTGAGAGCCATAACCAACCCCACAAGTTGAATAGGATTTTAGAATCAGAATGAAC
TCAACAGAACGGGCTTTCTATGGATCGCCGTTCTGGGCTCCAAAAGGCACATTTTTCAAG
TGTTCCGACAAGAATGAGTCTTTTTACTTGCAAAAAGTATGTTTTTCTGATAGAGAAAAA
TTTTCCGAACCTTACCACCCCCACCCAAAAATAGGAAAAACTCAACACAACGCTCTCTAT
GAATCGCATTGTGGGGTGGGAACTAAGTTTTACAGAGGATTTGTCGTAATTCCGACAGAT
TTATATTGAGATCAAATACTTGTGGGGTTGGTTATGATAAAGAGCGTTCTGCTGAGTTTT
CTCGCATCGATCTTTTTCGCGTTCATTCAAGTTCGTCGTAAGATAATCGGAAAGAAGCTT
CTTAACGTGAACTCGACGTAAGAAGACGAGAAAGAATTTTCTAAAATTATGAGTTCTTAC
AATTTTAGAATTTGTTTGTAAGATCGTGATTTGTGGTAGTTCCCACAGAAATCGTTGTGT
TGCGAATTTTTAAACATTTATTTTTGTAATTTAGAGTTTGTATGAGTTTCTACATTTTCA
AAATCAATTGTAAAGTTTGGGTTTGTAGGAGTTCCCACATTTTATTTTTTACGGAAAAAT
TGGTTTTTTTAGATCGAACTCACACTAAATTATGATCATAGTTTAAACATAAGCATTGGA
CAAAATTTGCAGTTATTTTAAAAAAATTGTAAATTTGAGGAATTTTTTTCTTTTTTCAAT
TGACTAAAATTGTGCGCTGCAATATAAAAGGATTGTGCGATGCACAAGAAGAGAAACGAT
CTTAAGGAGAAAAATTGAATGGAAAAGCAAATTCTAGATGTTCTAAATGCGGGTCTGGGA
CTCATAAAAGCTAGTCAGGAAGGTCTGGGTAAAGCGAAAGCTGATCTTGAAAAAACCTAT
ATGGAACTTGTCACAAAAGGAGCTTCTGATAATTCTGAGGCGACTGTAAAAATCCGTGAA
ACCGTTGATAAAGTTATCAACGATATTAAGGAAGTGACTTCCGTTGCTGGCAAAAACTAC
GAAGAAACCAGAGCTAAAATCATCGAGAACTACAACAAAATCACCGAAGAAATCAAAAAC
AAAATCCCTGAAGGTCAAATCGAAGCCGTAAAAGCAAAAATCAACGAAGTGGCAGAGGCG
ATTAAAAATACTACTGCTGGAAAGGCTACCGTTTCTAAATAAGAATCGTAACTTTCTCTC
TCGGGCGGGATCTTAACCCGCCTGAATCCTTTCTTATCTTTTCAAATTTACTCTTGGTTT
TAAATTCAATTTTTCGTTGTAGTTCTGACTTTATAAATATATTCATAAAATAGAATATGA
TTGAGAATATTAAAAATCGGAACGATTTAAAACGCCCCCTCGTTTTTGCACATCGAGGTT
TTAGCGGAGAATTTCCGGAAAATACTATGATTGCGTTTCAAAAGGCGATTCACGAGAAAG
CGGATCTGATCGAATTGGACGTAACCCTTTCCGAGGATAGGGAAATTGTGGTCATTCACG
ATGACGATTTAGATCGAACTACAAAATGGGTAGGAAGTGTTCGTAAGTTTGAAGCAAAAA
TACTAGGTGAGCTCGACGCCGGTTCATGGTTTGCACGAAAATTTAAAAAAGAAAAAATCC
CTTTTTTAAAAGACGTATTACGTTTGGTTCAAAAATCCAAGACCGATTTAAATATCGAAA
TTAAATCAACCGCACTTGATTCTCACGTAAATGAAAATTCTATCGAATTGAAAGTCTTAC
ATTTGATTCGTAGATTTCAAATGTTTCATCGAGTTGTAATTTCTTCTTTTTCTTGGGAAT
GTTTAGAAAGAATTAGAAATATAGATTCACAAATAAAATTAGGCGTTCTTGTTGGGGACG
GAAGCGAAGATGTTTCAGAAGCGGTCATTTTTGGCGAAAAGATCAAGGCTTGGAGTATTC
ATCCTTCTATGGAAGACTCTTCGGAAGAAAATTTAAGATCAATATCTAAAAAAAATTTTC
TGAGCATAATTTATACGGTGAACGAAAAAAGAGATATGAAGCGATTTTTAGATTTTGGAG
CGGATGGTCTCTTTACGAATTTCCCAAAAACTATGAGGAAGTTGGTAAATCAATATTCAC
GTTAGTTGTGTTTGATAGATTTTTTACATATTAGAGTTGTCGAAAAATTCTATAGTGGGA
TTGACAAATAATTGATTCTGAGGTTTTAGAAATTATATTGTTTGGGTCTATATAATAAAG
TGTCCAAAATTTTGTGTTCAAACAGAGTTTGAAGATTAAAATTTACGGTATTCAGTTTTA
TAGGAATTAGTAGAAATAACTGGAAATTAATAAACCTCTATAAAATCTCAAAACAATGAC
TCTTCGATCAGATTTCTGTGTGAAATAGATGTTTGACGACCTTCATAGAATCAAAAATCC
ATTTTATAAGATTCACTTTAAAATTAAACTTCTCAGTGAAATGCCGTTATACGATTTTCA
TTCAATAAAAAATTTATCTTATTTTGAATGGAAAACGACAGTTTAAATCTATTTTTTGAG
GTGATTTCTAATTTCTTTCGATTGGATCTATGTCCGTATTGATCCAATATTCATCCCCAT
AATCGAAGAATAATTCTTCTCCTGACTTAATTTTTCGGATGGCTTCAAATCTTGCGGTTT
TCCAACGAACTGATACTACAAGTCTTACGTTTGGTTTAGAACTATGATTCATAAAACGAG
TGTAGTTGCTTTCTTTTCCTTCTCCGTAAATCCAATGGTCCTTGCAGATCCAAAGTAAAT
ACTTTGATTCGCAGTATTTTGATGAGTTTGCGGTCCTATCGGTAAGAATTTTTCCAGTAT
AATATCCGATGGTATCACCTTTGTTTACGTTTTCTTTTGGGAATAATCCCATTCCAATTC
CAGGAATCGAAGAGGGTTTTATCTCGAAGTCCTTTTCATGGAAGATATGAGATCGTGAAG
TTTTTTTACGTAATTGCATTGGTGAAAATCAAACTCCTGAATGCGATGAGAATTTACCTT
AAACCGTACTTCTTAGGAACTGTTCTCAAGCTATCATTTCCAAAAGAGTATAAAATTTGC
AACTGAATTCTTAACGTTACTATCAAAAGAGATTTTATAGAAAGGGTTTGTTCTTTGAAA
TATCTCCACTATTAAAATAACTGCCGGAGTATTAAAGAAATGATAAGTTTTCAAAGATAA
AAATATTTGAAAACGGCGTTTAACGACAAACTAGAATATTTTTGAGATGAGGTTCTAGCT
ATTTTCTACTCGGAACTATTGGATAGAGTTTTCAGTTTTACTTCTAAACGCGAATTTGTC
TAAAAATTCTTGATACTTTATTATATAGGAATTAGTAAAACCTATTTCAAAAGTGATCCA
ATTCTGTATAACGATCTTTTAAAATCGAAATGACTGGTTCGAAAAATTGATTTTTTATTT
AGTTCTGCGTTTGTATAATATTGGGGTTAAATAAGTGACTTTAAAACTTCTTGTCATAGA
ATAGAGTTAACGGGAGCTTATTCGTATGGACAAACCCTACCGAAAAAATGTCGGGATGGT
CGTATTTAACTCTCGTGGAGAGGTTTTGGTTGGAGAAAGATTGAATTTTCTAGGTTCTTG
GCAATTTCCACAAGGTGGAATTGACGACGATGAAGATCCGATCAAGGCAGCCATGAGAGA
ATTATATGAAGAAGTCGGAATCGATTCTGGAAAAATCGTAGCTGAATATCCAGATTGGAT
TTCCTACGACTTTCCCGAAAACCTTCCTCTAAACCGTCATCTTCAAAAATATAGGGGGCA
ACTTCAAAAGTGGTTTCTTATCTATTGGGACGGGGAAGTGGATCAATGTGATTTGGATAT
TCATGAAAGAGAATTTGGAACGGTTCGTTTTATTCCTATAAAAAACACGTTGAATACAGT
CGTTTCTTTTAAAAAAGATGTATATTATAAAATTGTAAATGACTTTGGGCCTAAGATCCA
AAACTTTTTGCAAGACATCGGAAATAGATCGTAATGTCCTTTTTTATCCCACCTGGTGGC
CCCCCGGGACCAATTCCTGGTTTACAATTTGTTTTCGGTTCTGTTGGCGAAAATAGTCTT
CGTAAACTCGTTTCTGATTTTTATGATCAGATTCCTTCTAGTTCGATCTCTTTTATGTTT
CCGGAAAATCTAGAAGATAGTAAAATTAAATCCGCTGATTTTTTAATTCAGGTAACGGGC
GGTCCACCTTTGTATTCTCAAAACTACGGACCACCTAAAATGCGTGCCAGACATCTTCCG
TTTCCGATCGATGAAAAAGCGAGAAGGGTTTGGCTTTCTTGTTATCGTAAGGTTTTGGAC
GATTGGGATGCGGAAGTTTCAGCTAAAGAAGTTCTTTGGATTTTTTTTAAGGACTTCTCT
ACGTGGATGGTAAATCTGGAAAGTAAAACGGAGGAATCTAATGGGATCTAAAAATAATTC
GAGGGCAAAAATTTTAGTTCGAGGAAAGGTTCAAGGAGTTGGTTTTAGATATTATATTCT
TCAAAGAGCCCAAGAATGTAGGCTAAGCGGTTATACTCAAAATCTTCCAGGTGGGGAAGT
AGAAACTGTTGTAGAAGGAGATAAGATGTTTATAGAAGATCTCTACAGAGCGATTCAAAG
AGGTCCTAAAGGGTCTGAAGTAAAAGAAGCCCTGATTACTTGGGAAGATCCAAAAGGAAA
CTTTAGAACTTTTGAAATTAAGAAATGACCTACGTATAATATCGATTCGTTGATTCTGTT
TTTAGGATTCTGCTTTTTTTTCTGTGACTAAGTTGGAATCTGCTTCGATTTCTCTGAGCC
ATTCTGCTCTGATTTTTTCCAATTGTTTTTTTCGATTTTCCTTATATACAATTTCTCTAT
TGAGTTGCTCTAATTGAACGATGTATTCCTCGTGTTCCAAGTAGGTTTCTAACAATTTAT
AAATTCCTAAAAAATTTAATATTTTAGAAAACCAAGAGAGATTTTCTTTATAACAAGAAT
ATTTCAATTGTATGAGAGCTAGTTTAAAATTTATGTTCTGATATAAGTTTCCGAGATTAT
TTTTTTCTTTTTTTAAAAGATATAAGAAATTTCTAATAGTATCTTTTTTGAAAGCATATT
TTTCCACCATTAGTTTCATTAAGGAAATAATGATGTCTTCTTTTTTACTGCAAAAACATT
CCATTTTTTTTCCTTTTTCATACCAATCGCAAGAAATACAATCTGGATCTCTTCTTAAAT
TGTCTACTATGGAATGAGAAAATTCCCGATCTTCATCCGAATTGATAACTACAAACTGCG
ATAAATTGGAGCTTTTCATAGTCATCATCGTTTTTAACATCTTGATCGATTTTAGGTCTT
CTCCGGAGGCACTGTGATTTCTTTCTTGATCGTGTTTTTGTGAAATATAGTTTGCTATGA
TCAAAAAATCTTGAAACGTTTTCGGAATCAAACCGTTCAGATTTTCGCCTATAATCTTTA
ATTCTTCTGAAACGAATTTTTCTTCGAGACCTGAGATGGGGCCGGAATAATTGACGTCTA
CCACTATGTTCTTTCGATTTTTCGAAATCAGTTCCCAAGCGGTTTGATAATTTTCTTTTA
ATTTTTGAGAAAACTGGTTGAGGTAGTATCCTTTTAGAATTTCAAACGCTTTTTCGGTAA
GCTCGTCAGTTAGATGAAAAAGTCCGATACTTTTTGTAACAGCAATATATTCACTTTCTT
GAATGTTTTCTAAAATAAATTGAACCGAATCCTCGATCACTTCTTCTTTTAGAAGTTCTT
TGAATGTGAAAGAATGAATCCAATTTTTGATATTAAAAGATTGTTTAATGAAAGTTCCTT
CGGCGTTTTCCGTAATTAAATATTCAAATATAGACATTAATTCGCTAATTTGGTAAGGTT
CACTTTCCAAAATATAGTTTTGAATTGCCAGTGCGGATTTGCTTAGACTATTTAGATAAA
TTTCTTTTAATTTTTCTCGATTAGAACTTTTGAATTCTTTTTCTGAGATGAGACAGAGAC
AGACCGCAAGTTGATTGGTCTCTTTTAAAAATTTAAACTCCGGAAATACTAGAATCAAAT
TCTCGTTAACAAGTTTTTTCAAAGTATTTACGTAGATAGGTTTTGAACCTTCGTCTTTCC
ATACCTTTAAGATTTTACCTGAAAAAAAACCTTCCAGGGTCGTATGATTTCTAATTTGAT
AGAGGATTTCTATTTCTTTTGGATTTAAGGAAATTGCCTCTTGATCGGTGGCATCTGCCT
CGTTTTTCAGATACAAATACGAAGGCATGAGGTTTTCGTATTTCTCATGATCGTAAAGCG
AATCTGGATCCAAATTCTTTACCTCTTGCGATAAATTTTAGGACGAAGTTTTACGATTTT
ATACTATATTAGAATCAAAAATAGTAAAAAATATTCAAAAGTTCTACTAAAGGGAACTTT
CATGAAACCTAAAGATACCGATCTTAAAATTATATTTCTGTATGAAATGGAAATTTTACA
AATTTAAGCAGATTAAAAATCTGTTTTATAGAGTAGAGGTTATATCAAAAATAACTCTGT
TTTTTTAGCAGAAAGATTACCGATAAAATCAAGTTGATATATGCAAAAACTATGATTCAT
TTCTTCTTGATAAAATAAAGTTTTAAAATGTGAGTGTAGTGTTCGGGTAACTTAATATTT
TTATATTCAAACTTTTTTAGCATAGTTATCTATAGGAAACGTCAAATTTTTTAGTTCTTT
TTAAATGCGGTAACCAATTCTTATAATTTGTTTTTCAAATGTTGGTTTGAAAACGTTTCG
GATTGCCTTTGTCGATAAAAGGCTCATTTTTGACTTTAAATGGAGGAATAGAATTGAAAA
AAAGAAGACTGGGAAAATCAGGTATGGTCGTTTCTGAAATCTGTATGGGAACGATGACCT
TTGGATCTACTTGTGACGAGGTGGAGGCGTTCCGTATTTTAGATAGGGCTTACGACGCGG
GAATCGATTTTTACGATACGGCTGAAGTTTATCCAGTTCCACCTGATGCTAGTTATGTGC
ATGAGACGGAAAGAATTTTTGGAAAGTGGTTAAAGACCAAAAAAAGAGATTCTATTTTGA
TCGCCACTAAGGTCTGCGGTCCTGGACACGGTTGGTTTGCCCCTCCAGTTAGAGAAGGAA
AAACGGCGTTGGATCGGAAAAATATCCGAACTGCGATTGAAGGAAGTCTTAGACGTTTGG
GAACTGATTTTGTAGATCTTTATCAAACACATTGGCCGGATCATGATTTCGGTTATGAAG
AAACTCTACAAGTTTTGACGGAACTAATTAAAGAAGGAAAGGTTCGTTATATCGGTAACA
GTAATGAAACTGCGTGGGGAATGATGAAAAGTCTTTCTATTTCCGAAAAATTTAGTTTGT
CACGTTATGAGTCCATTCAGAATAATTTTAGTATATTAAACCGAAGATTTGAGGACGCGT
TATCCGATATATGCAAGAAAGAAGGTGTGAGTCTTTTGCCTTATTCTCCGATTGCGGGTG
GAGTTCTTTCGGGAAAATACAATTCTTCTAATCCTCCTCAGAACGCTAGATTTAGCCGTT
ATCTAAATTCTGGTGAAAGGCAAAAAAAAATGGCTCATCGTTTTTTAAACGAAGGCACAT
TGGCTTCTACCCAAAAATTAATGAAGATCGCGCAAGAAGCTGGAATGTCAGTTACGGTTC
TTGCGGTGGCCTGGTCTAAACAACACGACTACGTTGCTTCTACAATTATCGGAGCGAATA
CAGTGGAACAATTGGAAGAAAGTTTAAAGGCTAAGAACGTGATTTTATCAGAGGATGTTT
TAAAAAAGATAGACGAGGTTTCCAAAGAAATACCTTATCCAATGGGATAGGCGTTCGTAA
ACTGTTTGATACTTTCGGACTTTCCGAATAGGATCAGAATTTCTTTCTCTCGAAATATCG
TTCTAGAATTGGGGAGAAACACCCCCCTTCCGATTCACTTCCATTGGATTCTGCTCTTCT
AATTGCAACTAAGTTAAGCTGAAAATTTTCCCTAAGGTTGAGTTCTTTTAGTTTTGTACC
GTAAAGAAGAGGTGAAATTTCCACTTCAAAAAGACTATATTCTTCGCTTAACAAAGTAGC
CTTTTTAACTCCCTGATAACTCAGTTGTTCCGCCATGGAGGCTGCCGCTCTTTCTTCCGG
ATTAAAAAGGTTTTCGATTCCGATCATTTGAAGTATTTTACGATTCAATTCGGAATGATA
ACGTATGTGTAATGATTTCAGATTCATCGCTTTTAAATTGTATGCAGTTGTGATCAGTGA
TTCGAAATTTTCAGCGAGTGCGACTACGATTTCATCCATGTCTTCTAAATCTAATTCTTC
TAATGAAGTTCGATTGCTCGTATCCACACATACAGCGAGAGCACAAAAGTCTTTAATTTC
TTCTATGATTTTTATGTCTTTATCTATTGCGGTAACCTCGTGTCCGTTTTCATTCAAATA
GACGACTAAGGCCTTGCCGAATTCTCCCAGACCGATAACCGCGATTCTTTTTTTGAGAGT
TTTATTTTTTCTTTTAATCGCCATGAGGTTTCTCCTTTATCCTACTATGACTGATTCTTC
CGGAAATTTAAGTCCGGATTTTTTTCTTTAGGAACAAATGCGATCAGTATTGTCAACATT
CCGACCCGACCGCAAAACATCATTAAACAGATCAACACTTTACCTGCTGAAGTGAGAGAA
GGAGTGATTCCTCTGGAAAGTCCTGCAGTTCCGAATGCGGAGACTACTTCGTAACAAAGA
TCTAAAAACGCTGAGTTTTCAGTACAGGTTAAAAAGAAAATTCCAAAAAAGATTAAAAAT
AAAGAAACTAAAATTCCAGCGGAGGCTCTGGAAGTAGTTCCGGAAGAAACTCTTCTTCCG
AAAACTTCTAATTCTTCCTTTCCTCGAATGTGATTGAATAGATGTAGTACTGAAATTGCA
AGGGTAGTTGTTTTGATTCCACCTCCTGTTCCGTTAGGTGATGCTCCTACCCACATCAAA
AAAAGACTAACGAATATCATAGGGGTTCCCATTTTAGAAATACTTAATGTATTAAAACCA
GCGGTCCTTGAACTGATAGAATAAAAAAGGGAGTGAAACATTCCGTCTATTATACCTAAT
TCAGAAAGTGTTTCTTTTCTTTCTAAAACGTAATAAGAAACCATTCCGAATAAGATCAAA
CCTACGGTTACAGTCAGAATTAGTTTTACACCGAGTTCCATTCTTTTGGGATAATCTCCG
ATTTTAAATACCCATTGAATCAGATGGTTTACCGTTGGAAAACCCAAACCACCGAGTACG
ATTAAAATCATCACCACGGATAAAAATTCTTTTTGGTTTAACATCCAATCGGTTTCAAAT
CCTTTCGGAAAGGTGGAAAAACCTGCGTTGCAAAACGAGCTTACTGAATGAAACAAGGAA
TAAAAAATTTTATTTTTAAGATTTGTTTCATTTGAGTCTGGATAACAGATAAAGATCAAT
AATACTCCGATCGCTTCTATGAGAAAAGTTTGAGCGGCTACTTGTTTTAAAACAGAGGAA
GCCCGTCCTACACTTTCCTGGCTGAATAGATCTTTAATTAGAAGTTTATTTGTGACGCTG
ACTTGACCCGCTAAAAAGATTGCAAAAAAAACGGTAAGAGTCATTAAACCGAGTCCACCG
ATTTGGATCAAAATCATCAGGATCGTTTGTCCCGTTCCGGTCAGTTGAGTGGAAACTGAA
ATTGTACTCAAACCGGTGACACAAACGGCACTTACTACCGTAAAAAAAACGTCTATCGTA
GAAATCGAAGTCGCTTGGGCTCTTGGTAAGGATAATGCGAGCGTACCTAAAAGAATCAAA
ATTCCGAAACTTACCGCGATGACTAAGGACGGACTGATTTGTCTGTAATTGAGAAGTTCT
GTTTTTCGAATCAGTCTAGAAAAGTTACTAAATAAAAGAAATAGTTGGCTCAAAGATAAA
AAAGCCAAACTTGCGTCTTCTCCACTTAAAGAATCGAGAGTTAGAATTTCATAAATTTCT
TGACTGATGATTTCTTGAAATACGATCAGAAAAACGACGATTGCTTCTGTTTTGTGTGTT
TTCAAATAATTGAATAAATTATTTTCTACAAAAATAAACGAAAGGGCTTCGTAAACTACA
AGAGAAACTACAATTACGTTTACGATTAATCGAATCCAGTGAGTCCATTCGTGTGGATAA
TAAAATCCATAGATCAAAACCAAAAGACAAAGAGAAATGGTCCCGCAGATAGAATAATAA
ATTCTGAGAAAGGGATAGATCTTAGTTTGATAAAAGATAGTTACGTTTCTTCTTATATTT
GATAGTTTGAATATAATGTCTTTAATGGAATTCATTAAAAACTGACGTTAAAGAGAGAAA
TCTCCAGTTTATATTCTCTTCCTGGAACCGGAGAAGCTGAGGCCGAACCGGAAATCGGAA
GAGAATTTCCGAAACCTAGAGAGTCTGCGGATGTGGGTTCTACGGGAGGAGACTCTGGTT
GATTCTCCTTTTTCATGGATTCATATTCTTTCATATCGTGCCAGGCGTTTGCAAAAGCAA
GACTGGTTCCGAAAGTAAAAATAAAAATTGAGCCTCCGAAAGTTTTTTGGAATTTATGAT
AACCTGGAACTCTTGCATTGGCGGCGATTGCATATCCTATTCCTAGCGTGATCGGAAGTG
TCATAAAAAAGATGATGGTAAAACGACGAAACGTGGTTTCGGTATATTTTTCTTCTTCGA
AAACTTGATTCTGTTTTCTTTTTTTATCTGCTTGTTGTTGTGCCTGTCTTTGAAGAATCG
TTTCTACGTTGATATTGCCTGTAAGAGGATTTACTAGATTGTCCTGTCTTCTTTCCGTAT
TTGGAGTTGTGGTTCTTCGCAACCCTCCTGTAGCTGGGAAGGGGCTTTCAAAAGGAATCT
GAACGTTTTTAGGAGAAATTAAGGCGGGTTTTTTAAAAGTAGGGGGAACCGTATACTCCT
GAAACACTTCTCGGGCTTGAGAATCTTTATAGTTCCTTAGATTAAAATCATAAGGATCGG
CAAAGTCTGTCTGGCTCTGAGAGAATAGAGAGTTAGTATTTAAAAAAGAAAAGATAAGAA
GTATGGTTGTAAGTTGGGTGATTTTATGAAATCGGAACCAATCTGTTTCGTTGAAAAGAT
TGGCAAAAGAACTTTGGATTTTTTTACAACTTTTTCCATTTTTATATACAAGTGTTTCGC
AGTTTCGAACGAAATTCAGTCGATTCTTGCAGATTTCTTGTAAGTTTAGCATGGCTTTCT
TCTAAAATCTTTTAGACATAGGTCGAGGCAAGGATTTTTAGAGTTCTCCCGGATGAGCTG
CAAGCGCCGGAACTCACAAGCATATTTACAATAAAAAAATTGTTCACAACTTGCAAACCA
CCGAAAGAGACGTAATCTGTGGGAACTCACGCATTTTTTAAAAACTTTCTAAAACTTCGA
ATTCAGAAGACGATTTTTTTCCACTTAGAATTTCCGAAGTAAATAAAAAAGAATTTCTCC
TGACCGTTTCCAATACTTCGGTGCTAAGACCAATTTTTGCCGCTTTGGAAAATTCTTCTT
TGATGGAGGTTCCGAAAATTCCAGGATCATCCGTGGAGATTGTAAATTTCATATCATTCT
TTGCGAAACGAAGGATTGGATGAGATTCCGGATTGACTACCATTCCTATATATTCGTTTG
AACTGGGGCAAGACTCGATGATTGCATTTGTCTGTTTGATTTTAGAAATGCAATAGTTTT
GAAAACCAATACATTCTTCTAAAAAAGAAGGGCTAATATTGAATTTCACGGTTTCCTTAT
GTTTGAGAGAATCGATTTCGTTTCCGATTTTTTCTCTCGAAGGAACTTCAAAATAAGAAT
CCAATTCCTCTTTTCGATCATAGTATAATTGAAGTTGGTCCAATCTTTCCGATCTAGGTT
CCGTAATTTCATCTTTCATTTTTTCGGAAGGATGAAGCCCAAGAGCGATCGCGTGCCCAA
GACGATGGGCTCCCCATTCCGCAGATTCTAAAACCCATCTAGAAGCAGATAAAATCGACT
TATCTTGAAAACTTTCTCCTACGTGATAAAGAATTGCAAGTGCCGTGTTTTTTTCGGCTT
GATTGTCTCTATTTACTTCTTGGAAAAATTTTCTTTTCCCCTTGGGAGGAAAACCTTCTT
CTATATAACAAAAATCTAAACCTACTAAGTAGTTTCGAATCAGTGAATTTTTTTCCATAA
TATTTTTATAAATTAGATATTCTTGAAATACATCCCCGTCTCTATGCAAAGAAATTACTA
ATTTGCCTTTGGCAAGCCCGCCGGTTTTTTGTTCGCCGAGCGCCAAACCTTCACAGGCAG
CCAAGGTTTTTTCATAGATCCCAATTTCTGTTTCCAGTGGAGAATACATCAATCTATATT
CTCCGTAAGTTACACCTTGAAGGAATTGATTTTCTACAACTCGAGTGGCGACTAACGATA
TTTCGGCGGGATCGAACTTGGACAAAGCGATGATTAGATTAAACTTTGCCTGAAATTCAG
TAAATGGACCTCTGTGATTAAACTGATAGAATTTACGAAAAGAATCCGGATCTTGATAGT
CTTGGAAAAAAGTTTCTGTAGAAATTTTTTTACCAAAACATTGTAAGTAAGAACTGGTGA
AAATTTCCCAACGAGGAGACGGATTAGATTTTCCCAACTCGTATAAAAATTCAGAAGTGA
TCGATCCATAAAGATGATTGTGAAGATCTGCGTATGGTTTCATAAAAGTTACGATGTCCG
ATTTTTGTATTTTTATAAGATAAATTAGAATTCAATTTTAGAGGAAAGAAATTTTTAGAA
TATACACACTCTACAAATTTTGTGAATTCTATTTGCGCCTTATACGACTTGGGAAACTTA
GGAGTCATACTATGTAGGTTTTTGATAAAACACATGTTTATTAGTTGGGATCTTATATTA
GAATAGTTGAAAAATTAATTCTCCATCTATTTCTATTTCATGGAAACGGTCGATTAAAGC
AATTTTGTTAATTGAACTATGGAATTTTTCAACAACTCTATTCTAAGTTTTGAAATAATC
TCAGTATAATACTGTTTTTATAACGTCCGGAGTAGTAAATAAAAATTCAAAGGGTTGAAA
TAGGAAAGGGCGGGCGGCCGTTTTCGGATTTTTTTTGAAAAAAACAATGAATGATTTATA
TTTTATAGTATTATAATATACTTAATTTATGAATTTGGAGAATATTGTTTTTGCCGTTCA
GTCTTTTGGGAGGGGAAAGCCTTCTCCTCGCTGCAGCCGAATACTCCGTTTCGGCTTCCG
CTACCCCTTCTCCGGGTCAATTCTTTTGTTTTCAAGACCCGGACTCAAACTCGCATTAAA
ATATTAGAGTTGTTGAAAGTGCGGATTAGCAAATTGCTTCAATCGACCGTTTTTATACAA
CGAAAACTGATAGAGAATCCATTTTTCAAAAACTCTATTATGTTTTCTTTCTAAACTTTT
TTTTATAAACCGTTCCGTTTAGATAAGTAGAAGAACCGTTTCCTAGTATGGATATTCTTT
TATTCGATGAAGGTCAAAAAATTGAATCTGTTTTGATAGAAGGTGTTGTTGGAACCGATT
CTCTTTTGGTTCCGGAAGTTTATTGGAATCGGTTGGATCTTCAAGAAAGGAAGGTTCTTC
GGAATAGGCTTCCTTTTTTACTGAGAAAATATTCGAAACAAATTGCGTCTATGACGCGCC
TTCATAATAAGGCGGGTAAAATTAAATACAATCTGGGTGTTGGTAAAATGAAAAAATTCA
GTATTCGGGTTCATACCGGTGTTTGGGCGACCTTAGGTGTGTTAGCTGCTGCTCATGGGG
TCTCTCGGTGTTATCTTTTTAATTATATGCTCTGGCTGGATGAACAAGGGGATTTTTTTG
TGAAAACTTTGAACCGGGGAGTTCCTAGCTTTCACTGGACTTACGAAATGACTTGGAAGA
TCAACAGGAGACAAAATCTCATATCAAGAGAATTAAAGTTCGAACCAAACCCAATGACGA
ACAAATATCCCTATTACTTACAGGAGTCTTCGTAATCAATTCACGCAGACGATTTACTAT
GTTCGTTCTAAGCAGAATAATTGAGCGTCTACTGATCAACATTAAACGAAACTGTAAAAT
CGCCAAACACCGATTTAATGTATAAAATTTTCATAAAACATTATTGGTAGGAACTATTAT
AGAATTTCCCTTAACATAAGGATAAGTATCACCAAATAATTATTTTATGCAGAAGTTCTT
CGGGGCATGTCTTACTTTGAGTTTTATAAAGAATACTTTATCTCTATTAGAGTTGTTGAA
AAATTAACTTTCTTTTGTTTATTCATTAAAAGTGAACCGATAATGCCGTTTTGCTAATGT
TAGATATGAAATTTTAAACAACCCTATTTTAAAATTCATTTCTAATCTTAAAATAAAATT
GAGAATTCTCTACAAAAAGTTAAAATCTCGAACAAAGAAAAAAGTTTTTTTGAAAATGAA
TAGTTTTTCTGCTTCTTACAAAAATCTTGGAAGAACCGTGAGAACCTTACATCATTTAGC
TCATACTTTTTATAGAAACATACGTCCGAGTCTTTTAAATTCCATGATCTTAAAACTCGC
GGTGCCGGTTGTGTTTGGGATGCTTAGTCAAACTGTGGTTTGGGTGACCGATACAATGAT
GGTAGGAAGACTTGGAAAACATTCCATTGCTTCGATCGGAATCGGAGGAATTGCACATTT
TACTGTGCTTGCGTTTCTGATGGGATTTTCGATGGGGATACAAGTAATCGTAGCTAGAAG
GTTCGGAGAAAAAAACGATTCTGAAATTGGAAAGATCGGAGTCACTGCTTTGTATCTTGT
GATAGTATTTGGAAGCATTTTATCGATCGGAGGGGCTACTATCAGTGAATGGTTGATGAA
CCTTCTCAATAAAGATGAAATCGTAAGAAGACTTTCCAGTGAATATTTATACTTTCGTTT
TTTAGGGACTATTTTTTTCTTTTTACTATTTACTACAAGAGCCTTTACCGATGGATTAGG
GATCACTACGGCAGGTCTTGCGTCCATGATTATAACATGTTTTACGAATATATTTTTAAA
TTGGATGTTGATCTATGGGAACTTAGGTTTTGAACCTATGGGAGTTAAGGGAGCGGCGAT
CGCTTCTTCTTTGGCGGGTGGAGCGGGATTATTTGCGTTTCCTTTTTATTTTTATTCAAA
AGATTTAGGAAAGTATTTTTCTCATATATCTTGGGTGTTTAGTTGGGATCATTTCCGAGA
AATTTTAAAGGCGAGTACGGCGCCTGCACTTGCAGAACTCCTAAATAACATTTCCTTTAT
GATCTTTACGGAGTTTGCGACAATTGTGGGGACAACCGCATTAGCCGTAACTAATATGCT
TTTTAGTACTTTGAGTCTTTCTTTTTTACCAGGATACGCTTTTGGGATTGCTGCGACGAC
TATACTTGGACAAGCCTTGGGGGCGGGGAAGCCAAAACTTGCTTATCACGGAGCGTTTCG
GTCCGCTTTTTTTGCCGCTTGTGTGATGGGAAGTATGGGACTTGTTTTTATTTTTTGGGG
AAAGGATATGTTATCTTTTTATACAAAGGATCAGGAACTGATTGAAGAAGCTTATTCTCC
TTTATTAATATTAGGAATGATTCAAGTTGTGGATGCTTATCATATGGTAATTGCTTGTGC
TCTTCGTGGAGCAGGACTTCAAGATTTTGTATTTCGTGCATATACGGCCGCGTCTTATTT
AGTGTTTTTACCTTCTGCTTACTTTATGGGAATTTATTTAGGAATGGGATCAACTGGGTT
GTGGTCTGGGATTGTGGCTTGGGTTTTAGTGCTGGCTAGTGTGTTCGTAGTTCGATTTAG
AAGAAAGGATTGGGTTCAAAATCCAGTTTAAACTTTCTTGCCAGATCGGGTTTTAGGGTT
TTTTTGGTCTGAAGATGAAAAAAGCTCTCATAACCGGGATTACAGGACAAGACGGATCTT
ATTTAACTGAATTTTTACTTCAGAAGGGGTATCAAGTTCATGGAATTGTCAGAAGATCCA
GTATGTTCAACCGAGCGAGAATTGAACATCTACGTGGGAACTCCAACCTTGTTCTACATT
ATGGAGATTTAACCGATTCGAGCAATTTAAACCGAATTTTGGAAAAGGTTTCTCCGGACG
AAATTTACAATCTCGCGGCTCAATCACATGTAGGAGTTTCTTTTGAGGTTCCAGAATATA
CCGCTGAAGCGGACGCGGTAGGAACACTTCGAATTTTAGATGCAATCAAACAGATCGGAG
TAAAGAGTCGATTTTATCAAGCTTCTACGTCCGAACTTTACGGAAAAGTGCAAGCAATCC
CACAAACCGAAACAACTCCGTTTTATCCTAGATCACCTTATGCTGTGGCAAAGTTATACG
CTTATTGGGCTGTAGTAAATTATAGAGAGGCGTTTGGAATTCATGCTTCTAATGGAATTC
TTTTCAATCACGAATCACCTAGACGTGGAGAAGGGTTTGTAACAAGAAAGATTACTCTCG
GAGTTGCTAATCTACTCGCTAAAAAAGGCGGGCCCATTCAGCTCGGAAACATGGACGCAA
AAAGAGACTGGGGATACGCGCCCGACTATGTAGAAATGATGTGGATGATGTTACAACAAC
CGGAAGCGGATGATTATGTAGTAGCGACTAACGAAACACATACGGTAAGAGAGTTTGTGG
AAAGGTCTTTTGGATTTGTAGGAATTCAAGTGCGCTGGGAAGGAAATGGAGATTCCGAAA
AGGGGTTTGATGCAAAATCTGGACAATTGCTTGTAGAAGTGAATCCAAAGTTCTATCGCC
CAACGGAAGTAGACATTTTAATCGGAGATCCCGCAAAAGCAAAAAAGAAATTGGGTTGGG
AGCCTAAAGTAAAATTTGAAGAACTGGTCAAGATTATGACTAAGGCGGATTGCGAGTCGA
TCGGAATCAAAATTTAAAAAACATTCTTATATTAAAATATAAAAATGTTTTGAATATTTA
TATGTGCTATGTGTTTTTCTGAATTGATTTTCAATTTAAAAAAATCAGTTATAGAAAGAA
TAAAAACTTAGAATTTGTTCTAAGAGCTTGTCCCAAAACCGTCCAATGTGGGAACTACTA
CGAAAATTTAACGAGATTAGAACTACTCGAAAGTTCACAAATTGCCAAATGCGACTTGAT
TTGTAGGAACTACTACATTTTATTAAAAATTTCTAAAGAATTATCGTGTAAAATTTTTTG
AGCTTTTGGGACAAGTTCTGATATGGCGCACCCAAGCTGAGCAGTAAATATTTTTTTTAA
TCATTCAATAGTTTAACTCGTTAGAGAAAAGCATTCGCGACGATTGATCAGACTGATATT
CGCGGGTTGGATACCGCAGGATAATCTATACATCGGGAGCTGTTCTTAGTCTAAAAAACG
AAGGTCAAATCTGCAAAGCAGATTGCTTCAACACTGAACTAACAAGTATTCCTCCTTTAT
CGTACATCTTCTCTAACGAATTAAGCTATTGAATGAAACATTACTCTAACTCTAAGCTAC
CAAGTTCATCGCTGCCCAAAGAAATCCGGAAAGTTCTCTCGAAACTGCGGTTATCATTAC
TTGAGGAGTTTTTCCTCTTAGCTGTAAGTTACGAAATTTCTTGTGTAACCTTAAGGAAGC
TTTTTCTGCTAAAGCAACGACTAACGCAGGTTGTCCGGTTCTTCTTGCGGCTACGATCTT
ACTTCCTGTTCCGGGGAAGCGATGCTGCCAAGCAGCTTCCGTCAAAATCCTTCTAAGTCT
CGGACTTCCCGTTTTTGTAATCCCTGTTTGTTTTCTTTTCGAACCGCTGGAATATTCTCC
AGGAACAAGTCCTAAAAAGCTCATAAAAGAACCTGCCGTTTTGAATCTACGAAAGTCGTT
TACCTCACTGAGCAAGAACATTGCGGTTAGATAATCCACTCCTCGAAAACATCTTAAGAT
TCCCACTCGTTCTCTAAAAGCTTCACTTTTCGCGATCTCTTGAATCTTTTGATCCATCGC
TTTGAGATTCTCTTCTTGAACTCTCACTCGGCTGTAATAGTCGTTAAACGTTTCATGAAG
GATCTCATTTTCAAAATGAAGATTATTCAACCATTTGTAATGACTGACTGTCCAATACTT
TGTTGTTGAATATACATTCCCTTTTCTTAATAGAAACTTCATCAACCTCTGACGATTCCT
TCCTAAATCCAAACGAAGACTGTCACGGGATCTTAAATAATCCCTTACTGCTTCGTCTTC
TTCACTCGGAACATGAATCGATTCTAAATCCCCACTTCGTAATAATCTCGCTAACTTGAT
CGCATCTCTTTTATCCGTTTTGATTTTATCAGAACTTTGTCTGGGAATCTTTCCGGGTGC
TACAAGGATACAGTTCACTCCCAAAGACTTTAGATATCTGTAAAGTGGATAGCCGGTTAC
TCCCGCTTCGTAACAACAATGAATTTCGTTCCATTCTGTTTTGAGTTTGTTGATGAATTT
TTTGATATGAACCTCATTATGTTTTATCTGTTGTTCTTTCACCATTTCCTTTGTATTACT
CGTTAAATATGCAATTTGAATCGTTTCTTTGTGGACATCCATTCCTACATATACTTTTCT
TTTCATTACGTTCCTTCTGTCGGTTTTCTTGTTTTGTGGTAAATGCAAATCTTGCATCTA
ACCCACGGTTTTCAAGCCCAGAAGGGGCGCCATTTTGTCTAAGTCGATTGATGACAGATA
AATTTATCTCAAAGAATCTCTGTAAAATTTAAAATTTGATTATCATACAAAGCGGCGGTC
TTCTGCAGAAATTTAATTTTTACAGAAGACCATAAATTTTTAGAAAAACTTACCATTTTT
AACGTAGAATTTTGGACACTTGCTTTATAAGTTTTTGGTTTTACTAATAAATATATAAAG
AGTATTTAATGTATCGTGCTCAAGCAGGCTTTTGCAATAGAGTTGTTGAAAAATTCCATA
GCAACAATTAACAAAACGCTTCAATCGACCGTTTCCATATAACGAAAACCCATAGAGAAT
TAATTTTTCAATAATTCTAATAAAGGTTTGCACTTATATATTATGTAATTATAAATAATA
AAATTATTAATTATATTTAGATAAATACTCCGTAGACGATCACAAAAATTCCTATTAAAT
TAGTGATCACTCCGATCGAGCCTAACGATTTACCTAAAATTGGATTTTCTTGGAATTCGT
CTTTGACACCTTGGAGCCAATTGATCGTATCTTTGAGAGCTAAAAATACAGAGGAAATTG
CAAAAAGGGAAGCACCGATGAGAGCTAAAGTCTCGGAAAGATTCGCATATCTAAAAGCGA
TTACAAGAGCAAGTAACATCGAACCTTGCATCAGAGCCCCTATATGTCCGGCTTGCAAAT
AACGAGAAGGGAACTCGGATTTTTTTCTTGCGAGCGCATAAGGAAATCCTAAAAAACTTC
CGTACGCTAAATTTAAAACACCAGCAATGACTAAAATTTTTTCAGGTAGGAGCATAAATA
CCTCTTTTGAGAAGGAAAAATAATCTATGCCTTAACTTTCGTCTATAACTAAAATTTAAA
ATAGTATGAGTTCAGAGTCGAGAGTAATGTTTTATAAAAAACAATCTTTCCGTAAAAATA
AAAAAATCACTTTTTGTTATTACTGATAACTATACAATAGAGTTCCCAATATTTTGTATT
GAAACAGGGTTTTATGATTACTACTCGGATGAATGAAAACAAATACTATGGCGAACTTGA
TTTAAAAGTTGAAATGTGAGATATATCACAAAAAAGCCAACAATTCCGAGTTAGGCGTAA
TCTTTTAAAAATTTCTATGTCTTGGTAAAATTGCTCCCTTAACTTTCGGTACCATTTTTA
TATGTCAGAGTAGTAAAATTAGCAATACTCAATTTTATAGAGATCAGTAACAACTTAGAA
GTTATCATTTGTCTAATTCTTCTAATAATCTTAAAAATATTTTATCTTTGTTTAAAATAC
TGAATTCTAAGATATTTTTGGGATGGCTTCTAATATCGTTGTTCGTTTTTTAGTTACCTA
TGTGGACTCGGAACCTGTTCTAAAATCAGAGTCTTAGAATCAATAATCTGTGGGAACTAC
CGCAAATCTAGATTTTCACAGTAAAACTTGCAAAAATTTAAATATTCTTTCTGAGCAAAA
GGAACTTGGTTCGTAAAAATAAAAAAACCCCACCGATTTCGGAGGGGTTTTCAATTTCCA
TTTTGTTTGAAAGAGAGGATTAAGGTCTAACCGAAATCACTTCGTCCTTGTTTACAAGAT
TAACGATGTGTTTGTATTCGGGAGAATCCTTTCCATACTTCAGTTCAGTCGCTCTCAAAA
GGTGAACGTTTTTCTTATAACGGTATTTGAACATCTGATCTTCGGATGCTCCACCATTCT
TTTTGATCATGTTTTCTTCGAAAGCGTAACAACTTGCTAGATACTTATGAGCAGGATATT
CCTTTTCATTTTCATCGATCTCGATATAGAGCTCGAGAATGGGGATACACTGAGGAAGAT
TTTGTAAATCGTATTCAGTAAGGATCCAAGATCTGTAAGTATCGGAAAGAAGTCTTTTGA
ACTCCGGTCTTTCTCTCAAGTCTGGGTTTTTGATTTCATCCAAATGATTGATCGCCTTGG
TGAAATAATTTAAAGCCTGTTGTTTGGCAACTAGTTTGTCTCTAGAAACGACACGGTCTT
CTCTCGCCTTACGATCTACTTTTTGCCAGTACCACTTTTCATCGAGACGCTTTTTTTCAG
CTTCTTCTTTGCGGTATTGTTCTATGGCTTCTCTCATTTTAAGAATCGTGTTAACGCCCG
ATTGGTAATTGGATAATGCCAACCTAAATTTGTTGTTCGCGAATGCTTTGGAGAGTTGGT
GGAGTTCTTGGAAATTTTTATCATAGCCCTTAAAATCAGGGTTTTTCCACAGAGCTTCTT
GTTCCTGAATTGCTTTTTTACGACGCTTCTGCTCTTCCGTGAGGTTTTTGTCATCGTCTT
CGGGAACCAACTCGCCTTTTAACAGCTCATCAATTTTTTCTACGGATTCGTTGGCTTGCT
GATTACCGCCCTGATTGTTTTGCTGAGCTAAAACAGACAGGTTGAGTCCCAGCACGGCCA
GAAGAATGAATATGCTTTTCATCACCTTCATAATGCTCACACCTTTACTTCTCTTTCAAT
GGTATTAGGGAAAAGGTACATCCGTGCCTTCTCTCCTGTATATCTATCGGATTTTAGCCC
TCGGATATAAACTAGGAACAAATTTTTTTTCCACTTTATTCTAAAAAGGGGGACATAAAA
CCCCAATCCTAAGGATTTAAAAGAATCTCTTACAACTTTCAAAGTTTTTTTAACTTGGAT
TTAACGTTGAATGATCTACTAAAAATAGGAGTTCCTACATTTCTCAAACAAATAGGTTAT
CACTAAAAAGTACTTGTATTAAGAATGATTAGAATACCTAAAATTCTGCTTCTAAAAGGG
GATTTGTGCTAAAATTATGATGGTACTTCAATCATCTATAAAATCAGTAACTGAAAAAAT
AGACTATTCAATGATCCATTACATCGAACTCGTGCTCCCTCAAGTTCAGAACTTTCGCTA
CTTTCTATCATTCCTTTGATTTTTCCAGCAGATTCTGTTTTCAGAAAAGGTTTTCCTAAT
TTCTTTTTGAGCTTGTCCCAGAATCTAAAAAGAAATTAAGATTAGAATTGAAAAAAATTC
TAACAAAACGTATGGGAAGATTACGTTTCTTTGCGGTTTATACCGCTTTGTTCAATTTAA
AATTGTAGTAGTTCCCACATTTTAAGGTTTTGAGACAAGTCTTGATGAAAAAATTGGAAT
TACCGGTATGATTCTCAAAAAATACACACCTATTCAAGAAGGTTCTCCCGATTGTTCACA
CTGCGGCGGGGTTGGGTTTTTCCTAACGGAGAATGTTGTCGGAACTAGTTCTGGTGTGCT
TTCTATTTGCCACTGCATTTCTGAAAATTGTCCGTGTAACGGTAAACCTCCTTGGAGAGT
TTACGACGAAAGTCTCGGTAAAATGGTCCCTTGCGTTTGTCATAATGCTAGAATGGAACT
CGGACATTTGGAAACTATATTCAAAAAATCTGGAATTCCTCCCAAGTATAGATATAGAAC
CTTGGATCAAGCGGATCATAGTGCGGCGGTGGGAATTTCGTTTACGATCGCTCATGATTG
GGCGAACGAATTGGTTCATAGATGGTCGGATTCTAATATTCATTCTCAAGGATTGTATCT
TTGGGGCGGACCGGGAACTGGAAAAACACTACTTGCGTGTATTATATTAAACGAATTGAT
TTTTAGATATAAGACAAACTGCAAGTATGCAAAGATCAATAGGGATTTTCTAAATACTTT
ACGCGAAACGTATCAAAAAGATTCTGAAACTCACGGAATGGAAAAGACGATCGAAACTTT
ATTTGCGGAAGTCGAAGTATTGGTGTTAGACGATTTTGGAGTTCAAAAAGAATCCGATTG
GTCCAATTCCAAATTGTACGATCTGATCGACGCAAGATACGAACAGGAAAAACTCACCAT
TCTTACTTCGAACACTTCGCCTGCCGAATGGAAAGACAAAGCGGAAGGAAGGATTTATTC
CAGACTTAAGGAGATGACGCAGGAAATTCATCTGGAATGCTCCGATTATCGTTTGAAACT
TTCCGAATCGGGAGGAAGAAAATGAAACAAGCCTTCCTTTCCTTAGGATCCAATCTTGGA
AATCGCACCGAGTTTTTAAAAATTGCAGTTCGTAAATTAAAGAACACGATCGGTATCGAA
ATTCTCAAAGAATCAACACCGTTGAACACGGCTCCTTTGGAAGTTACAGATCAACCTGAA
TTCCTAAATCAAATTATAAAAATTGAAACTAGTTTAAATCCGGAAGAACTCTTGGAAGTG
GCTCTTAGAATTGAAAAAGAAATGGGTCGTCTTCGTAAGATAGACAAAGGACCAAGGGAA
ATAGACATAGATATTCTTTCTTATGAAGGAGTTGAGATAAATACTCAAGCGTTAACTCTT
CCTCATCATTCCCTTTTGACTCGTCCTTTTATCAGAGAGATTTTAGAATCGATCGGTGAA
CAGTCATTATATGAATATTTTGCGAGAGGCAAATATGAAAAACATACATAAGATTTTTTC
TCCCGAAAAGAAAGGAAAAGAAAAAATTTCCGTAGTGACATGTTATGATTTCAGCTTTGC
TAGAATTTTAAACGAAACTGAAATCGATTCTATCCTTGTTGGAGATTCGCTGGGAATGGT
TTTTCAAGGAAATACGAGTACTCTCCCGGTCACTTTAGAAGAAATGATTTATCATACGAA
AGCCGTCCGTCGAGGCGCGCCCGACAAGTTTCTGATCGCCGATTTACCTTTTTTAAGTTA
TCAGACTTCTATCGAAGAAGGGATTTGTTCTGCCGGAAAGATGATGAAGGAAACGGATTG
TGACGCAGTTAAAATAGAAGGTGGTTCCGAATTTATCTGCGAGTTGGTTTCTATTCTCAA
ACAAATTGGAGTTCCTGTGATGGGGCATGTAGGGTTGACTCCTCAGAGTGTACATGTGTT
TGGCGGTCATCGGGTTCAAGGCAAAGGAGAAGAATCGAGTTCTAAACTACTCAGAGAATC
GATTTCTCTTTTTGAGTCTGGTGTTTTCTCGATGGTTCTGGAAATGATTCCCGCCGAACT
AGGAAAAAAAGTAAGTCAAGAAGTAGGTGTTCCTACAATCGGGATCGGAGCCGGTTCGGA
TTGTGACGGACAGGTTTTGGTTTTAAACGATTTACTTGGATTGGATATAAACTTTCAACC
TAAGTTTTTAAAGAAATTTTCCAATCTGCATTCTATCGTAAAGGAAGCGATCGCAGATTA
TGATAAAGAAGTAAAATCTGGAGAGTTTCCAGGGAAAGATCATAGTTTCTGACGAATTCT
TGACGATAATCGAAATCATAAAAGGTTGTAAACTTAAGGGAGATGATCCCGTTGGAGTGA
AGTGTGGACATAGTTGAGTTGGAAAAGGGTCATCCGGATGCGGAGAACAAAATTAAAGAT
TTGGCAAAAGAGTGCGGGAATCAAACTGAGATTATCCGTGGCGCTGCGGTATCTGACACG
ATCCATTTTATAGGAGATACGCGTAAAATTTCCGAAAAAGAAGGTTATGTCAAAGAACTT
CCCGGAGTGATTAAAATCTGGAACGTGTCCATTCCTTATAAAAACATCGCAAAAACTGCG
GCAGGAAAAAACGGAGAAGTGGTTCATAGAGCCACTCGAATTGTGGAAGTCAAAGGCCCA
GACGGATTAGTCCGTAAATTTGGAACCGGAAAACATATCTTTATCGTGGGACCGGACTCT
CCGCAAACCTATGAACAAACTCTAACAATTGCAAAACAAGCGGTTGAACTCGGAAAAAAA
TACAACATTTTAGATAGAATCATCTTTCGAGGGGGAGCTTTCAAACCTCGTACTCGTCCG
ACCGATTGGAGAGGGCTCGGTTGGGAAGGAATCGAGATGATGGATAAGGTCAAGGCGGAA
ACCGGATTGCCTTATGTGACCGAAGTAATGGATCATACAATGGCGGAAGAAGTCGCAAAA
CACGCGGATATGATTCAGATCGGAACTAGAAACGCTCAAGACTTTGAACTTTTAGAAGCG
GTGGGAAGAACCGGAAAACCTGTAATTCTAAAACGAGGTTTTGGAAACGAGGCGGTAGAA
TGGTTTTCCGCTGCTGAATACATTGCTAATCAAGGAAATTTGAATATTATACTTTGTGAA
AGGGGAGTTAAAACTCTTTTTATCAAGGAAGGTTATTGTAGAAACACTCCCGATTTGAAT
GTGATCACTCATGTTAAGAATCAGACGATTTTACCTGTAATTTACGATCCTTCTCACGTT
GCGGGAGATGATAAGATTGTAATTTCCAATCTTCTTGCTTCTCTTCCGTTTAATCCGGAT
GGTTCCATTACGGAAACTCTTCACGTAGAAGAATTTAGAAAAGAACAGATGTGTGATGCA
GCTCAAGCTCTTCTTATGAGCATCTACGAAAAGGCGGTTCAATCGATTTTGAAATACGAG
GAAACGATTCGTCCGATTACAGATGAAGCAGATTCTTATTTTGTGAAACGGAAGTCTGGA
AAGTAAACTATAGTTTCGCGCGAGTAACGATTTCTATTTTTCGTCGACTTTGACTTGAAA
AAGCGGTCTTGAAAATTCAAAGGCCGCTTCTTTATTTTGGGCGTGCCTCTCGCCAAAATA
TTCAGAAACTGGAATATTCTTTTTAGACTGGCTTCGAGTCGCGTGCCTTCACATAACCAA
CCCCACAAGTTGAATAGGATTTTAGAATCAAAATGAACTCAACAGAACGGGCTTTCTATG
GATCGCCGTTCTGGGCTCCAAAAGGCACATTTTTCAAGTGTTCCGACAAGAATGAGTCTT
TTTACTTGCAAAAAGTATGTTTTTCTGATAAAGAAAACCTCCCCCACCCAAAAATAGGGA
AAACTCAACACAACGGCTCTCTACGGATCGCGTTGACGAACTCAACACAACGCTCTCTCC
TATGTTTCTTGTGTCAAGCCCTCCCGTTATTTTTTTTACATAAGACCATATTGAGTTAAT
TTTCGATTTAATATATTTTCAGGCATAGAATCGAAAAGTTTTCCGGTTCGAATCATTACG
TAAAGAACTTCGATCATTTTACGTGAAGTAGCGATGATCGATTTTTTAGCACCTTTTTTA
AGGTATAACCTTTGATAGAACTCTTTTACCTTACCACCGTGTTGACAACGAACCAGACTC
CAAGCCGCTTGAACAATCACTCTTCGAATTGAATGACAACCTCGATTTATGATTCTTCCG
TATCGAACCGTGTCTCCAGAAATGTCAACTCTGGGAACCAAACCAGCGTAGTAAGCCGCT
TGTTTAGCTGAAGAAAATCTTTTACAATCACCCATGTAACTCATAATCGCCAAAGAAGTA
ATCATTCCAATTCCAGGCATAGACATGATCGTCTGAACATAGGCTTTGTTTTTTTTGAGA
GCTTCTTGAATTTCTTCTTCTATGAGTTTTAGATTTAGTTCGACTAAATCTAAAACTTTT
AATATTCTTTCTGCTTCCTTTTTGTATCGATCGGAAAGTAAAGTCACAGAAGCTTCTCTA
GATACTTTTGTTCGTAAATGTTTTTTGGTGATCTGAGTCAAACCGGCTTGGGTGAATAAA
CTATGAAGCCGATTCTTTCCTTGCGTTAGTTGTTTTGTCCAATTCTCATGCTCCGAACAA
AGTCTGCGATTGTCTTCCTCTTCATCATTTGGAATTGGAACAGTAGGTAACTCTTCTATT
GGATGACGTTGAATCAATCTTGCTATTTTAAGTGAATCCTCTTTATCAGTTTTTTTCAAC
GACTGATAGATTGTGGCCAGGTTGCCTGGGTTCAGGACAATTACTTGAACCCCTTTGTTT
AATATTGATTTTGCAATTCTAAAAGATTGAGATTCAATCGAGCGATTCATGGTGAGCGAG
ATTGCCAAAAAGCAGCGAAGCTAAGAAATCCAGACCTACAATGTCATTCAAGGTCAACCA
TTGTAATAAATTGTTAATACCACTTTCCGTTGTGCTGAATTGTCTACGTTCGAGTGAGTT
TTCCGAATTGATTCGAACAACCTCTATACTTTTCTTTCCACAATCGACTCCTACATACTT
GACTTCTTGACTTTCCATTTCTTTTCTCCTAAAATGAAAGAGGCGGAAGGACTTAACAAA
GTCGGGTGATAACACCAGCACTCCCATCGAGCGATTCGTAAAGAGCGAGATGTTGAGTTT
CCTACGCGGTCGACTTTGTTGAGTCGCCACACTTTGGTTTGCGGTGGCCAATTTGGATTC
ATCTATGAAACGGGGTCTTACAAAGCCCCAAGAGAGCGATCAATCTGCCACCGGCCTTCT
TGACTCCGTCGATTCAAGAGTATCACACTTCGACTTGTCTTACGTCCAAGAATCATACTA
ATCTATGAATCGCGTTGTGGGGCGGGCTAAGCTTTACAGAGGATTTGTCGTAACTCCGAC
AGATTTATATTGAGATCAAATATTTGTGGGGTTGGTTATGGTGCCTTCAGGCTCGCGGAT
TTCCGCTCGTTCTCTTCGAGAACGCTTTGCGCCTTTCGGCCCACTCACGCACGAGGGAAA
CAGCGGTCGGAACTACGTCCGCTTTGATGATATTTGGGTTTTGTTAGTTCCCACAAAGTT
GGAAGAAAATTTATGAGCCTGTCCCAAAAATTGTCCAATATGGAAACTCATACAAAAATT
TGATGTTACTAAACTGCTTAAAAGTTTGTAAATTCTCAAATGTGGTTTTTGTAGGAACTA
CTACATTTTATTAAAAATTTCTAAAGAATGATTGCATGAAATTCTTTGAGGTTTTGGGAT
AAGCTTTGTGTTTTTAATAGTGATTCGTATTTTATTGGCGGGCATCGTAGGTTGTGCTGT
GACTTTCTACCTACAAACTCCAAAAGTGTATTTTAACGCTTCTTGATCCGGAGTTTTCAA
GTACTCTCATGATTATACTTCGAATGCTATTAAGCAACTTAGGATCGAATATGAGGACAA
CAAATTGTTCCAATCATTAAAAATTATGAATATATAAGAATTACACAGGAAGCTGGCAAG
TTTGTGATCGAAAATTTTTATTCGAACGTAAAAAGTATCAATGTTATTTACGACCTTCAA
TACGATAGCCCCGCTCCGTCTATGCTTCACAAAGAAAAAACGATTTTGATCGATTGATCG
GTTTCAAAAAAGATGGGATTGAAAGTTATTTCTTCTTGGGATTTATCTCTTCTATGTAAG
TTTCAACCGCTGAAATCGTAGTCACCCAGTTCCTGTTGAATTTAACGGCGGATAATTTCC
CCGTCCTTGCTAAAAACGAAAGATATTCCAAAGAGTAATCGCAGTGTTTTGTTGCTTCCT
TCAGACTGATATACCCTTGTTTGCCTTTTGAAGTGTCTTGCTTAAGCGAATTCAAATAAA
TGATTAAAGATCTTTCGATGGACCTTCCTACAAAATCCAGGAAATCTTCGGGTTTACCAC
GATCCGCTTCTTTGAGTACTCTATAATATTTTTTTCTATCCAAATGCATAATGACGGCGG
GCGGATATCCTTCCCTCATTAAAATCAGATTCATAAGTAATCGAGCGGTTCTTCCGTTCC
CATCAATGAACGGATGGATAAAAACGAGTTTGTAATGAAACCAAGACGCAAGTTCGGGAA
CGGATATTTTTTTTTTGTTACGATAAAACCATTCCACTAATTCTTGAATCAAATCGTAGA
CTTTAGCCGCGTTTGGAGGAATATGCGAGGCGCCCGTAATGCGGACATTCGTTCTTCTAA
AAACACCCGCTTCCTCGTCGTCGATGTTTTTAAGAATAAGCCCGTGAATCTCACGAATCA
AATCGATGGAAATATCTTTTTTTTTCTTGATTGTGTTTTCGATGAAATCGATTCCCTCTT
TATGATTCAGAACTTCGAAATGTTCGCGAAGACTTTTATTTCCTATTGTAATCCCTTGTC
TTAACACCAAATCGGTTTCGTGTAGGCTGAGGGTATTTCCTTCGATTGCGTTGGAATTAT
AAGTCCATTCTAAAAAGAACTGTTCCCGCAATTTTTCCAAAATCGACTTGGAAAGCGGAC
GCAACCTATCTAATTCCTTTTTCTTTCCTTCGATACTTTGGAATAATTTTTGATTCATAT
CGGATATGTAAATAATAGAGATATCCGATATGAATCAATGATTTATTTTCAATCAGAAGG
CGGAATGAACATTCGAATTCGAACGATTTTTTCCTTATACGCCGTTGCAGTTTCAAAGTT
TTCGTTCAAACGTATTCAAATTGTTGAATTGATTCTCTCGAATTGGCGCTCGATCCAATA
TTCTTAAGAAATAAGGATTTCATTGAGTAAGTCCAAGTTATAAAATTAGCAAATTGATGA
TTCCATCAAGAGTGATTCAAGACTTAGATGGATTACTTCTATCTTTCTAAAGAAGATTTG
AAAAAAACTGGATCAAGATGTCCGCAATTTGGAATCGGATAAAAATTTTCTTTCCTAAAC
AGTCGTATTAAATTCCAAATTTCTTCTTCAACTCCTCTTTGGTCGATTTCCAAATCTCCG
GTATTTTAAGAGTTAATATATAAGACACATTGACATCTCCGGATTTCAATTTTTGTTCTG
CTTCTGCAACCAAAGCTCTTAAGTCTTCCAATCCGAAATTAGCAGAAACACCTTTGGTTT
GATGAAGTTCAGCTTGAAGTTCAGCGTCTTTTTTTTCTTTCGTAAAATGAGCGATATTAT
TAACTCGAACTTCCATGTTCGTAAGAAGGGATTCGACCATTTCCCTGAGCCAAGCGGCTT
CTTCTTCATCGTCTCCTTGCTTCAAAGAATCTAGTCTATTCCAGTCCACAAGCATCTTTG
CGACCTCATCTAAGTTTTTCCTTTTTTCGCGTTAAAAAAAGCTACTTTCCAGTAAATATT
ACTCTTATTCAAGACATCTTTAAAAGCTTGAATAAAAAAGCAGAGTCAATTTTTGTATTT
TAGAGCCTGTGCGAGGTTTAAATGAAAATACATCCGACTGCTATTATCGATCCAAAGGCG
GAACTACATGAGTCCGTAGAGGTTGGTCCTTATTCTATTATCGAAGGGAATGTTTCGATT
CAAGAAGGTACTATAATCGAAGGACATGTAAAAATTTGTGCTGGTTCCGAAATTGGAAAA
TTCAATCGTTTTCACCAAGGTGCAGTGATCGGAGTGATGCCTCAGGATTTGGGATTTAAT
CAACAACTTTTAACTAAAACTGTTATTGGTGATCATAATATTTTTCGAGAATATTCTAAC
ATTCATAAGGGAACAAAAGAAGATTCTCCGACTGTGATCGGAAATAAAAACTACTTTATG
GGAAATTCTCACGTAGGTCACGATTGTATTCTAGGAAATAATAATATTTTGACACACGGG
GCGGTGTTGGCCGGTCACGTGACTCTGGGTAATTTTGCGTTTATTTCGGGACTTGTTGCT
GTACATCAGTTTTGTTTTGTCGGAGATTACTCAATGGTTGCAGGACTTGCAAAGGTCGTT
CAAGACGTTCCTCCTTATTCCACAGTGGACGGAAATCCAAGTACTGTCGTGGGACTAAAC
AGCGTGGGAATGAAACGAGCCGGTTTTTCTCCGGAAGTAAGAAACGCGATTAAACACGCT
TATAAAGTTATTTATCATTCCGGAATTTCGACAAGAAAAGCTTTGGACGAATTGGAAGCT
TCTGGAAACTTAATTGAACAAGTTAAGTATATTATAAAATTCTTTAGAGATAGTGATCGG
GGAGTTACAAATCACAGGTGAGGTTATTGATTACCGGAGGCGCCGGTTATATAGGAAGTC
ACGTAGTTGCCCTTCTTCTTGAAAAAAAACACGAACTTGTAATCGTAGATAATCTAGAAA
AAGGGAACAGATCTAATCTTTTTTCTGAAACACAATTGATTCAGGGGAATATCCAAGACG
AATCTGTGTTGGAAAATGCATTTTCAAAACCTATCGACGCGGTTTTTCATTTTGCTGCAT
GGAAGGCTGCGGGCGAATCTATGACCGATCCTTCTAAATATGCTCTGAATAATATCAACG
GAACTCTCAAACTTCTTACTTTTATGGAAAAGGCCGGAACGAATCAGTTTATCTTTTCTT
CCTCGGCGGCTGTTTATGGTTCTCCGGAATATCTTCCTATTGATGAGAAACACCCCGTTC
GTCCGGAAAATTATTACGGTTATACAAAACTTGCGATCGAACAGAATTTAAAATGGTACG
AAACTCTCAAAGGATTTAAATTTGCTGCATTACGTTATTTTAATGCTGCTGGTTATGATC
CAAAAGGAAGAGTTCGAGGATTAGAAAGAACTCCTGCAAATCTTCTTCCTATTATTATGG
AAGCCGCAGTAGGGATAAGAAAAGATTTTGAGGTGTTTGGCACGGATTATGAAACTCCGG
ATGGAAGTTGTGTACGCGATTATATTCATGTGACCGACTTGGCAAAGGCGCACGTTTTGA
GTTTGGATTATCTAGATTCTGAAAAGAAATCTCTCACGGTCAATTTAGGTTCTGAAAAGG
GATATTCCGTTTTAGAAATGGTTCGTCTTGCGGAGGAGGTGGTCGGAAGATCGATTCCTC
ATAAAATTTCGGGAAGAAGGGCTGGAGATCCCGCAAAACTTTTGGCTTCTTCTGCAATGG
CTCAACGTTTATTACAATGGGTCCCAGAATACAGTGAGGCCAAAACACTTCTTAAAACGA
TGTGGGACGTATATCAAAATCCGGCTTAGTCAACGAATTGATTTACATTCTGGATTGATC
GAAGTCACGTATTCCAAGGGAAGGTTTTGTAAAAATTCTCCTCCTGAAAATTTTCCTTTA
AATTGAATTCTTCCTTCTTGAAATAATCGAACCCAGTCTTCTTGTAATTTGTTCGAAATT
GGCGCGTAAGACCAGTGCCATTTTTCTTCTTTGTAACCTTTGTTTCCTCTTGAAGATTTA
GGTGTATAAGGCTGGCAAAATCCGAAACGTTTTGCGTTTTTAAACATCCAATTATAAAAT
TTTTCTCCCTTACCTCCTTTTTCAAAATAAGAATTTTCTAATGCATTTAGGTCTACGTCC
GTTCCCCAATGATGTCTCGAGGTTCCGGGAGCGCTTGAAAATTCTAAGATCAAAGAGATG
ATTTCTTGAGGGGTTTTTCCTTTTACGGATTCTCGCATTTTCCTTTTTCCGGAATACTTT
TCTTCCCAGATTCCCTTTTGATCTTTAAAAGAGCGAAATGCAGATACGATAAACGGTTTT
TGCTTTTCGCTTGGATTTTCTCTTTGATAAGCTTGAAACAATTCCAAAAGTTTCTCTAAA
ACTTCTTTTCTAAGATAATGAATTCTAGTTTCTCCCGGATTGGAATAGGAAATTAATATC
GATTCTTGTTTGAAGTCTCCTAAGACGTAGGCTTCGTTTGACGTTTGTGAAAAAATCTTA
TTTTGAAATAAGAAAATCAAAATTAGGAACCATATACTTTTCATATCTATCGTCAGAATG
TAAAATTGAAAGTCTCTTGCAATGGGTTTTTGAAGGAAATCATTTTCAAAATTTGGGGAT
TCAATTTATAGGATTCTGTTGGAATTCGTCCATATAAGGGTTGAAATATTCTCGAATACG
GTATGTTTGGTGAATCCGCGATTCCGAGCTTTCTAGTTCGGATAACATATAGGAGATTTT
TTCAATGAAAAAAAAATTTATCATTTTTCTGATTCCTTTTTTGTTATTAACGAATTGTTT
TCTTTTTGATACGGCGGGTTTTTCCGTTCCGGATGCCGTTTCTGGAAAAGAGGCAAAAGA
CCAAATTCTTACAAGCGCTCTGATCGGAGCGGCCATATCTCCGGACGATACTGCGGTTCT
TGCATTATTAGCTCCCGAACTTGCAAAGGTGGAAGAGGATCGTTATTATAACAAAGCCGA
CGTGGATGATTGTGCGAATTTTGCTATGATTATCAATTTGGTTACGATCAATATCGGAGG
TTTTACCTGTAATTTGGAACCGAGAGAATATATTTTTAAGTATGTTTATTGACGGTTATA
TTTTGTAGATTAAACAACATAAGAATTTGTCGGCTATCTGGGTAGATTCTTATGTTGTTT
GATAAGGTGAAATAATTTTGAGATATGCTCGTAAGTTCAATTAATTTATTGAATCAGCAT
CAAATGGAAAGTTCTTATGGAAGATACATAAGCACCTTCACAATCGAAAGCAAGACTCAG
GGAAATCGTTTAGTTAGTTTTATTTCTGATTATTTTTTATCTTATAAGTTCGATGTGATT
TTTTACAGTAGTTAATTTTTTGAATATTCAATTTTTATTGTTAGATTTAAATTCATAAAT
AATACCATTTTTTATTATAGAAAATTAAAACAAATTTGAAATTTCTAATATCGTTTCAAG
ATTAATGTTGATTTGGTATAAATAAATTTTATGAAATTTAGAATAGAGTTGTTGAAAAAT
CCCTAGTTCCGATTAACAAAACTGCTTTAATTGCCCGTTTCCATAAAATAGAAACAGATG
GAGAATTAATTTTTCAACAATTCTAATATAGGAATTTCCTCAAAAAAGCTATAAGGGTTT
AATTCAATTGTGGGAACTAGTACGAGATATTTTTCTAAACTGTAGAAGTTCTTACAAAAC
TTTGTATTGAAGTTAAACCATTGTGTTGTAAGTAATTTGGTCGAATTTTTTAATTGAATA
TTACTTTAACGTGTATTAGGTGTAAAAAAATTGAAAAGAACATTTAAGATGAGTAAAGGA
AAATTAAACATTTTAGATTTGGATTTGCAGATAAAATAACGTGAATTCGATATAACCAAT
GGAAAGCGATGTGTTGATAGGACGCAAAATTGAGTTTGAAAAACTCAGTGAAACGTTTTA
GGTCCCGAGCAGTTCATTATGAAATTTGCAAACGATTCGTTAAGATTTTCTTATGTCAAA
CTCACGTAGGCTATTGTAGTTCCCACGGATTAGATCGCATTTGTTTTTTGTGGACTTTTC
AGTAGGTTATCTTACTAGTAATTTTTTTAAAAAATTATCAGAGATTGTCCAAAAACTTTA
AAGAAGTTTTACGTGATCATTCTTTAGATATTTTTAATAAAATGCAGTAGTTCCTACAAA
TTACGTCGCATTCGATAGTTTACGAACTTTCAAGCAGCTCTCGTGTAGTTAAATTTTCGC
ATTAATGATCTCTGTAAAATTGAGTACCGTTAATTTTATCACAAAACACTGATTTCATGC
AAAATATTAGGTACTTTATTATATAGTTAATGGGTAGTTTCCATATTTTTGTGAAACTCA
ATTTCACTTCCTTGAATGCCAATCCTTAGAGAGGCATTCACTGAGTTTTTCGTCTCGCTT
CTATGGTCGCTCTGCAGGTCGGTTTTAGTTTTGGAACAAGTTCAAAAAAATTTTGATTGA
GATGTTGACCACAAAACAGCGATTTGATGCAGAAATTTGATTAATTGTTTTTTTAGATTT
TATAGAGGTTCTCTTAAGCAGAAAATATACTATTTATCTAATTTGAAAACAACAATCTTC
CTTCACTAAATCTACCTCGAATTTCCTCTTTTTCCAAGTCGCCCGGATTTCCAAATAAGG
TCGCGTCTTCTCTAGTCAGTTCTATTAGATTGGAATCTTTTCTTAAGTCTGCAATTTTAA
AATCTGGAAGACCACTTTGACGAACTCCCATCAATTCACCCGGACCTCGTAGTTGAAGGT
CGATTTCGGATAACGCAAATCCGTCAGAAAAATTTACCATTGCTTCTAATCTGACCTTTG
CGTCTTCTGTAACTTTGGAATCTGTCATTAAAATACAAAAGCTCTCTTGATCTCCTCTAC
CTACACGTCCTCTCAGCTGATGTAGTTGGGAAATACCAAAACGATCCGCGTGTTCGATCA
CCATAACGGTCGAGTTCGGTACATCGATTCCGACTTCAATCACGGTCGTAGAAACTAAAA
TCTGAATTCTATTTTTGGAGAATTCTCGCATAACACGATCTTTTTCTTCCACTTCCATTT
TACCGTGAACAAGTCCCACTTCGAAGTCAGGAAAGATTTCGTGCTTCAAATATTCATAAG
CCTCGATACAAGACTTAAGATCTACTTTTTCCGATTCTTCCACCAATGGATAAACGATAT
AACATTGTCTGCCGGAGGAAACGTATTTACGAATGGATTTATAGATTCCTTCTCTTCGAT
CTTCCTGAAACCATTTTGTTTGAATCGGCATTCTACCTTTGGGTTTGGATTTGATCGTTA
AAAGATCCAAGTCTCCGTAAAGGGTTAAACAAAGAGTCCTAGGAATCGGGGTTGCCGTCA
TGGCGAGAATGTCAGGGTTCTTTCCTTTAGAACGGAGAGTTTCTCTTTGATCCACTCCGA
ACTTATGTTGTTCATCTATGATCACAAGACCTAACTCAGAAAAGTAAACGTCTTCTTGAA
AAACACTGTGTGTTCCAATGACAAATAACGTGTCTCCTTTTTTAATTCTATAGAGTTTTT
CGTATCTGTTTTTTTTAGGTTCTTTGCCAACTAAAAGTTCGATTCCTAAAAAAGGCATGT
TACCTAAAAAAGAAAGAATGGTCTGGTAGTGTTGTCTTGCGAGAATTTCCGTCGGTGCAA
CCATACACACTTGAATTTGGTTATCTATATAACGCAAAGCAGTCAAAAGAGCAACTAACG
TCTTTCCAGAACCTACGTCACCTTGTAAAAGAACGGCGATCGGTTGTTCTTTATTTGTAA
GTTCCTTAATTTTTTGAAGCGCCGAGTTTTGATCTTCTGTAAGTTGAAACGGAAGATTTT
TACGAACTTTGTTTGCGGTTTCTGATTCCGGTAAAGGCCAAAGTACTCGTTTGATTTTTT
CCCGTTCTTTCTTTTTATGTTCAATTAGAAGATTAAAATAAAATAATTCTTCATATTTCA
ATCTGTATTTCGCGGTGTCTAAAGAATTTTCATCCGTCGGAAAATGTATTTCTCGGTATG
ATTCTTCTCTTAGAATCAAACCTCTTCGTTTTACAATTTCGTTTGGAAGGATTTCCGGAA
TTTTACCTTTTAATTTTTCCAACGCGGAATAAAGAATTTTACGAAAACCTCTGGAATCAA
GACCTTCCGATTTGAGAACTTCACCTGAAGGATATAAAGGAATGATTCTACCTGCATGGA
TCATTTCAGGAAGTTCTGACAATTCTTCTTCCGGTTCTTGCTCCTGTTTTTTCTTTTTAG
AACCGGTCGAACTTATAGGATAAGTAGTTTTGATCGCACTCGTTAAAATTTCATAGTCTG
GATGGATCAGTTGAAAACCTCGGAAGTATTCCAATTTTCCTGTGGCGACTAACGTGGTTC
CTGGTTGAAATATTTTTTGAAAAAAATTAACACCACGAAAAAACACGATCGAAATCCTTT
CGTTGTTTCTGGTTTTAGTACCGACTACAAGTCTGGATTTTTTACCGTGTGCAAGGTATG
CGTCTATAACCTCTACGATTAAGGTTACGGTTTCGCCGGTTTTTAAAAGTACGTTGTCGG
TTAGGTTTCTATCTAAGTATCTTCTCGGAAAAAAGTTGAGAAGGTCTTGTAAGGTATCAA
TTCCTATGGACGCAAGCGCTGCCGCCTTGGAAGGACCAACTCCTTTGATTACTGTTACAG
GTAAAAGAAGTCCGTTGCTTTGGGTTTCAGTTTTAGAGACCGAGTTCTTCATCGTTGATT
GGCGTTGGAGTCCATTCCGGATCGGGAATTTCAGAAGATACCAAATTTCGATTTTCCGTT
TCTTCTTCTAATCCAAGATAACAATATCTACAGCCGTAAATTCTAGCGTGTCTTTTGATA
CCGGGAGAAGGAGGTTCCGAAATGATGGCGTATAAATATTCTGTTTTTTGCAAGTATTTT
CCGCAAACCGGACAAATTCTAGGTTTGGGAAGATTAGAATCTCAATTTTTGCCATAAACT
TTTTTAGGATCTCCATAATCTTTTGACACTCCATTTTCTAAGTCTCTTTTTTTTTCGGAT
TTGTCTATTCTTCTGGTATCGACCGAATAAAGAAGATGAAAAAAAACCGCAGCCACTCCT
AAACATAACATCACGGTTAAAAAACCAGTCATTGTTTTAAGTAGTCCTTAATTTTTGCGG
CCATCGTAGAGGGAAGTCCAATTCCTTTGTCTTGCAATCTGTGGGAATATTTATGAAATG
AATAGGTATGTTGTGAAGTTTGAACGATTCCGTCGAAACAATGTTCGATCGATTCTTCTA
AGGATTTACTTAATGGAATATTAGAAGCGATCTGTTGTTCGTATTTTCTCAACAACTTGC
GATTTACACCTCTGCAAATCGATCGATAGAAACAAAATCGAATTACCATTTCCGAATCGG
AATGTCCGTTCAAAATATCTTCTTCCAGTTGATTGAGATTGATACAGTCTACAATTTCTA
ATTTATAGGCTTCGGTATTGTGTTCGTAGGTTACAAGATTCATAAACAAATGTTTAAATA
AGGAGATCTTATAACAATCTTCCATGCCACATTCGCCCATTTTAGAATTTTCACATTGAG
TGTACATTACAATATCCGTATCCGATTCTGCGGTCGCCTGACCAAAGTTAAGCGAACCTA
AAATGTCGAACGCGACCACGTCTCCTCCAAAGTTGATTAATTTGGAAAATTTTTTAAAGT
CTTCGATTCTTTCTCGAGAGACTGTAGTTTCATGGGATCGGAAATATCTTTTTAATCCTG
TAAACTTTTGGATGGTGGGATTATTTTTAAAACCTGAGATCGTCATTGTTAGACTCTCAC
AAAATCTTCTGTAGATACCTCCGAATCTTGGCTTACAAACGTAACCGAAGGAACATTCCC
CTTACAATCTACTTCCATTAAGAGGCGAATTTTGTGGTCCACCAGTCTATTCAATTTTAC
GGTTTCCACAAGCCCATTTTCTAAAAATATTTCTGAGAAAAATCCGCCTGGTTGAAAGCC
AAAAACGGAATCCACGGCGCCGAAGTTGGAAGGATTTAAAAAAACGGTTTTCCCTTTTTT
GATAATACCTTGGTCTTCGTGAACGTGCCCTGAAACAACAAGAGAAGGGTTGTATTCGTC
TAAGTATCTTCTAATTCCTTGAGAACCTACGTTTCCATAATTCGGAATTTTATCTAAAAA
TCCATAAGGAGGATTATGAATGACTACTATGTCTGGTTGTTCTTCTTTGAAAAAATCTTC
CGGCTCGCTATAACTCTTACCATTACGATTGTATTCGTGAAACTTAACCGCCAATTTTTC
CGGAATTCCGGAAGTAAGAATCGGAGCGCCACCATAACCTGCAAACTTATAACCGTCTTG
TTCAAAAGTTTTTCTATGAATATCTCTTTCATACAAAGCGCTGTATTGAAGATCTATATC
ATAGTTGCCTGGAAGAACTCTTACCGGAGCTCTGGAATATTTTTGTATAATGATTTCAAT
GAGTTCGTATTTTTCCTTCATCGTTTTGGCTGCTTGATGAAACAGACTTCTGTATTCTTT
AGATTTTTCTACTATATCAGGACTGTATTTTTCGGGAAAACGGATTGCTCTCGTAGCATA
ATCGTAAGCGTTGATCTCTTCCTTTTGGTCTTGAGAGATACGATACATTTCTTCTTGGAT
TGTACAGAATTCTATAATACGATCTGTACTAAAGAAAGCCTTATAAATAATATCTCCAGA
GAATAGATATAAGTCTGCAGTCGTTTGTTGTAGAATTTCCTTTAAGCCTCTTAAGCCGTC
GTGAATATCGGTCAAGTAGATGATCTTCATTGGAATCGATCCGGAGTTGCCGTCTCTTTT
ATACTACAATTTTATAATGAAAAAGAAAGCTATAAACTCAATTTAGAAATAGGTTATGGA
ATTGTCCAATCTTTCTAAAAATTAGTCTCTCCAAAGGAGTAGAAGTGAGTCTTGATTTTC
TGAAATGGGTTCGATTCGGATGTATTCCGGACCAAAAAAATCTAAAAGAGGTTTTAAAAT
GGTTCCTGATCTTACAAATAAGAATACGTTTCCTTTTTCCGGAATTACTTTTTGAATAGT
GATTTTACCGGCGAGATCCGGAATTTCCGAAAGAAAATAATCTATGTTTACAGTGATAAC
ATTTCGAATCCCTGTTAGACGAAGAATTTCTGGAATTTCCTCGACGATAGTTTCTAAAAT
CAATCTTCTATGAAATTGAAATATTTTAGAAAAAATGCGAATAGGGTCCAACTTTATTGG
AGTATGACTGAACAAACGAAAGGAATGAATTTGAAAACGAACCTGATTTTGAATCACTTT
AACTGGAATTAGTCTAACGTTGTAATCTACAAATTCAGTTTTTAAAAATCGGGACCAGAA
TAAACCTTGGATCGAAAAATGTCCCGTTAAAATCAAAACTCCGTTTTCAGAATCAAACTC
GAGAGATTCTAAAGGATCGTCCGATTCAGAAATTTTTTTCTTCAAAATTTTATTTAAAGA
ATGAAGTTTAACCGTGATCTTATAATTGCTCTTTTGGTTTTCTTTTGCAAAAGGATGTCC
GGTAAAAAAATCAAAAGGATTGAAGATGAGTTTCCTCAAATCGAGCATGGAAGATCAAAA
ATAGTTTGCGGGTAAAGAAGAGTAAACTAAATTATTAATTCCAAGTTGGGAACGGTTTTT
TCGAAATTGTTTGGTAGAAAAATTTTTTCGATTTTAACCTCACATGAGGAGTTTACATGA
AAATTGGAGTGATCGGATCGGGAAGTTTTGGAACCGCGTTGGGAAGTCTTCTTGCGGATA
AAGGTTATGAAGTTACTCTCTGGTGTAGAAATGATTCTCAAGTTGAAAGTATCAATCGCA
ATCATATCAATAACAAACATCTTCCTAATTTTACTCTACCGGAAAAGCTCACAGCAAGTA
AGGATCTGAGAAACGTAGTTCAAGGAAAAGATATGATCGTATCTTCTCCACCTTCTCATG
CGCTAAGTGAAGTTTTAAGAGAAATCAAAGAATATTTACCAGAAAAAGTCCCTATCGTTT
CCGCGAGTAAGGGAATTGAAAATGGAACGTTACGTCTTGTTTCCGAAATTTTTGAATCGG
AACTTCCCGAAAAATATCATTCTTATCTTTCGTATTTATCTGGACCTTCTTTTGCAAAAG
AGATTATCCAAAAAGTACCGACCATTGTAAGTATTGCTTCTAAAAACGAAACGACCGCAC
GTAAGGTTCAGGAAATATTCAGTTTTTTGTATTTTCGAACGTATTGGACTCCGGACGTGA
TCGGAGTAGAAGTGGGAGGTTCTCTGAAGAATGTGATCGCTTTGGCTGCGGGCGTAAGTG
ATGGATTAGGTTTTGGACAAAATACAAGAGCTGCTTTGATTACAAGAGGTTTGAATGAAA
TTACAAAAATAGGTTTGAAGTTGGGAGCTGATCCGATGACTTTTCTAGGACCTTCTGGAA
TGGGAGATTTGATTTTGACTTGTTGTGGAGAACAATCTAGAAATCGTACCGTAGGGTTTC
GATTAGGTAAGGGAGAAACCTTGGAACAAATTCTTTCTAGCATGAACGAAGTTGCCGAAG
GGGTAAAGACTACTCAAAGCGCGTATGAGTTATCACAGAAGTTGGGAATAGAAATGGCGA
TTACAAACGAGGTTTATAAAATGCTTTACGAAGGTAAGAATCCAAGAGAAGTTGTGAAAG
ACCTTATGAAGCGCGATCTTAAAAGAGAGGGCGTTTCAGTCTGATCACTTTGAAACCTCT
TTCTTTTAAATTTCATCTTTGTTTGGTTTTGAGTCTTGTATCTTTTAATTCGATTTCGGC
TCAAACTAAGCAGGAGTTTGGATGGGCCAAAAGTTCAGAAGGTTTTTCCTTCAATTTAAA
TGGAAGAACTGTATTTCAATCCAAAGATGAAATTAGATCCTTTCCCGAAAATCTTACACT
TTTAGAAAAAGCGGATTATCTATTTTTTGCGGGGGAATATTTTATTCTCAACAAAGATGT
GCGTCGATATGAATCTTTGTTAAAACTGACCGAAAACGCAGAAAATGAACTCGTGTTAGG
CGGAATTTTTCTAAGAATATTCAAAGAATTGAATTTTAATTCCAAGGAATCTTCCCGCAA
TCTGTTGATTCAATTTTTCAAGAACGAAAGTTCTCTGTATCTTAAGGAATTAGCGGAAGG
ATTTGATCTTTCCGTATTTGAAAAAAAAAATCCAGAAAATCTAAAGTGTTCCAGAAAAGT
TGTATATTATTCTCTTTGTAAAACCCTACGTCTAAAAAAATATCTTTCTGATTTTTCTCC
AAAAGCAAAATCCCACGAAAGGGAATATCTAAATTTAAACAGAACTCTCGCACCGTTTTT
AGAAGATCCGGAACTGAAATACATTCCTTTTTTAAGTAATATGATTTATAATATCGCCGA
TCAGCTCGCGGAATTGGGACTTTCCAGAGAAGCGGTTCATTTTCAGAAAATTCTAATCAT
CTCCGAAAATTTAAGCGGTAGAATCATAGGATATTCTTATGAAAAACTCGCTTATTATTA
TTTAATCGGAGGAGATCTAGTTTCTGCTGAAAAAGTATTGGATTATATTCTTAAGTATCA
TCCAGATATAAGGACTTCTTATAAAAATAATCTTTATCTAAAGTTAGGCACCATTGCTTA
TCTCAATCAAGAATATAAAAAATCTCTAGATTACTATTTAAACTTAGATTTTTTAGAATG
GTCATCTACGATTTTAAATCCGTTTTTAGGAGAACCAATTTCGATCAACAGTGCTAGGGA
TTTGATTTCGATGGCGATTTGGAGATCTAAAAGTTCCTTTAAGGCTGTAGATGCACTCAA
GTCCGTTTCTACTCCTAAAAATCTGACCGAAGACGATTTATTTACACGTCTTCGAATTGT
ACAAATTTTGATGAATGATGAACCAGATGTTGCGGGAAAGATGGCAACCGAAATTACTTT
TCTGGCTCAAAGTAAGGGATGGAAAAGAGTAGAGTACGCCTCTACCTTGTTAAACGGATT
TATTCATTATAAAAAGAATGATCTTAGAAAAGCGATCATAGAGTTTACAAAAGCGTATGG
AATTTTAAGAACTACGGACCCAATTTATACAGAAGAATGGATTCGACTTACAGGTTTGTT
TTATTCTCATAAGGAATCTAAATCTTTAAAGACGGTCAAGGGCGCTTTGGATCAAGCCGT
CTCAATTATGATTCTTAGAAGACCGGATGATATGCTTCTTCAATTGAAAAATTATCTTCC
TGTTGTCTACGGAGTTCGGGAATTTACGGATGCAGCGATCCAATATTATGCCGTTCACGG
GCATACGATGGAGCTTTTAGGATTTTTATCCCGTTTAGAACAGAAAGAATCGATGGGAAA
TTCCGCTTATCCAAATACTCTCGTTTCTATCATCGATACGAGCCGAAGAATCTCTTCTTT
TAGAGGATTTTATCCGGGACCCAAGGAACATTTAACTTCGGTCCGTTCCGAAATTCGCCA
AACAGAAGTTATACGACTTTTAGAAGAATCCGATCCGTTCCGAAATCAAGAAATCAAAAA
ATCTCATATTCCAGTGTTAAGCGTTTTTGTAAGGGATAAAAGGACTTATGTATTTTGGAA
ACAAGGTAATTCTCAGGAGCTAGAACTCAAAGAGATTCCTTCCGAGTCTGCTTCTTCTTT
TACCGTTCAAGTCGTATTAAAATCTTTAATTGAATCTTTATATAAAAAGGACAATGTTCA
GATTTATCTAAACGTTTCCGGAATGGAATCTTTCGATTATCTTAAGAAAGAATTTCCAGA
AATCGATTTTAGATTTTTTACTAGATTTAGTAAAAAGAACGATAATTTTAAATCGGAACG
TATTTACGTTTGTGATTGTAATCATACAGATGATCTTCCAAATACCAATTTTGAAAAAGT
TGCCTTCACATATTTTGAAGGAAATAAATTGTTAACTGGAAATCGTTCTATGATGATTTG
GAATTTAAAAGTTGCGGATAATTCAGTTTCAAATTTAAACGAATATTCTTGGGGTTGTGG
AGAAGAACAGATTCGTTTTTCGAGATTGCACAGGCGTTACGACTTTAGAAATACTCCTCA
GAGGCTAATCTTTACAAGAGACTCTTTGAGTGGTAACGGTTGGAAAGGAAGATCTGAAGA
CTTTTTAGATTGGGTTTCTTTCTGGATCCATTCAGGGGTTTATAGAATGTACTATATTCC
ATCTTTGAACTTAAGTTCAGAATCGGACATAAAACTTTTGGAAAAAATTTCTCAAGAAAC
AAACGAACCAGAACCCTCGTTTCGAGGAATTAGAATTCGCAAACATATCGAATAAAGGTC
GTTTTTCAAAACGTTAGTTCTATAAAATCTAATGTTTTTTTCTTTTAAACGATCGACATT
TTTTGCCAATTCAAAGACTCTATCTTCCAGTAAGTCACATGGACCCCGAAGGTAGTCAGT
TCTACATTCCAGCGATACTGAATTTCCGCTTTCTAAACTCAAAGGTTGTCCTAAACCCAC
ATATTCTTAGATCCAATTTGATCTTTCTCCTACAATGGAATTAATCGGCTTTTTTATAAT
CGTTTTACTTATATTTGCGAACGGATTTTTCGTTTCCGCAGAGTTTGCTTTGGTTTCGAT
TCGTCCTTCTCGTTTAGAGGAATTGATCAAGGAAAATAAACCTCTTGCATTTATTACCAA
ACGCGCGGCTCAAAAACTCAATGACATGTTATCCGTATGTCAGGTAGGAATTACCATCGC
CAGTCTTTTGTTAGGTTGGGTGGGGGAAGGTTACGTTTCTAGATGGCTTATTTTTCTTTT
GGAAATGTTTGGCTATTCCGCAAACGAAGCAACTGTTCACGGTTTGGCGATTACTATTTC
GTTTACGATTATTACGTTTCTACATATACTTTTAGGAGAACTTCTTCCTAAGACAGTAGC
AATTCAGAACACGGAAACGATTGCACTTTTTATTAGCATTCCTTTATTCTTCTTTTATTA
TCTATTTTATCCAATTACTTTCTTCTTAAATGAAATGACATCTTTTCTTTTGAAGCTGAT
TGGAATCGAAGCAAACAAAAGCAGAATGATGCATTCTCCTGAAGAATTGATGATCATCAT
AGAAGAGCAAAACAAACAAGGTAAGATCGATCAGGAAGAATTTCAAATCATTCAGAATAC
GTTTCAGTTTTCAGAACATCAAGCAAAGGATGTGATGACTCATCGTTTGAGTATCATTGG
GATTCCGCATGATACTTCTATGGATTCTTTGATTTCTATCATTGCAGAACACCATTTTTC
TAGATATCCTATTTATGAAGGCAGTACAGATAAAATTATTGGAATCATTCATGTTCAGAC
GTATCTTACTTGGTTGTCTAATTCTAAAAAAGGTAGAAAAGAAAAAGTTACCGCAATTAT
GCAACCTCCGATTTTTGTTCCCGAAGGTCTTTCGATAGAAAAGGTGATGCAAAAACTCCG
AGAAAACAAACAACACATGGCGATCGTTATAGATGAGTACGGTGGAGTTGCGGGTCTTCT
TACATTAGAGGATATTATCGAAGAAATTTTTGGACAGATCCGAGATGAAACGGACGATCA
TGAGACGGATCCGTTCCCTACTCAACATTCGGACAGTTTTACGATCGACGGCGAAGCGGA
GTTAGACGATCTAAAAGAAATTCTTGTAGGAGTCCAAGAAGAAGAGATCAAAGATATTCG
TACGATTGCAGGTTTTATCTTAGGTCGTTTAGAAGATATGCCGGAAGAAGGTTCTACAAT
TTCTCTTCAAACAGGAACTCTTACCGTTGAGAAAATGGAAGGTAATAAAATTCTTTCGGT
TCGTTTTACAAGAGTTAGCTTAAACAATCGAGCTCAGTCTAAAAAATGAGAATCGGAAAC
GTTTATGTCTAATCTTAAAAAAGAAATACTCGTTGCTGTTTCGGGAAGTATTGCCGCATA
CAAGACGTGTGAACTTGTAAGAAATCTTACTAAGGAAGGTTATCCAGTAAGCGTAATTAT
GACGGCGAACGCGACTAAGTTTGTGGGCCCGATTACGTTTGAAGCTTTAACCGGTAAAAA
AGTGCGTGTGGATGAATATGAACAAGGAATGGCTCATATAGACGCAAAAAATTCCGCGTC
CGTCATTGCGATTGTTCCCGCCACAGCAAACATAATCGGTAAAATGGCGAACGGAATTGC
GGATGATCTTGTCACTTCTACTTATCTTGCGGCGAATTGTCCTGTGGTTATCGCGCCTGC
TATGAATCCTTTTATGTATGCTCATCCTTCAGTTCAAAGAAACCTAAAACGATTGATCGA
AGACGGTGTGACGCTTGCGGATCCTTCTGAGGGGGTAGTTGTCTGTGGGGACGAAGGATA
TGGAAAGTTAGCCGAAATTTCTATAATACAAAAAATGATCTTAGATTTATACCAGAGAAA
TTTTTAGATTCAGAGAAATTAAAGTGGGATTTTCCAAAGCAATCATTACGTCTGGACCGA
CCATTGAATGGATCGATCCTGTGCGATTTATTTCGAACGCTTCTTCGGGTAAGATGGGTT
TTCATATCGCCGAATCTGTTTCTAAATGGGTTTCTGAAGTCGTTTACATACACGGTCAAG
TATTAGAAAATTATAAAAATCCTAAGGGTTCTAAAAGTATTGCTGTAGAAACCACATCCG
ATCTTTGCAACTCGGTTCTTGCGGAGATTCAAACGGATACGATCCTAATTATGGCGGCGG
CTCCTGTAGATTTTAGGCCTGCAAAAAGTGAAAAATCTAAAATTAAAAAAGAAGAAGGAA
ACGAAACTTTTGTTTTGGAACTAGTTAAAAATCCGGATATCTTAAAAACGGTAAGTTCTA
AAATTGCTAAAGAAGGGATTTCCGGTTGTTGTTTGGTTGGGTTTGCTGCTGAAACGGATT
TTTTAGAAGAATACGCTCAAAACAAACTGAAAAATAAAAATTTAGATTATATCATTGGTA
ACTACGTGGGCAAGAATGAAAAAGGTTTTGGCGAAGTCGATACTACGGTTTTTATTTATT
CCGCTTTTGGGAAAGTCGCTCAAATTGGTCCTTTTTCTAAGGAAGTAATTTCCGATAAGA
TTGTAGAGTTTTTAAAGATGGAAACTTCTAAACCTTTAGTTAAGTGGAATTTTCAATGAT
GTTTATTTATAATAATATTCTAATATATATTTGACTAAAATATTTATTAGAGCTATTGAA
GGATTTAACGTTCTTCTGTTTTTCTAATAGTAGAAAAGATTTTTTTCAACAACTCTATTC
AATATTAGGCATAATTTTCCATAGGAGTTCTATTTCCGCAATTAAACGAGGTATATCTTG
TTTTGCGTTTGCAATAAAATCCTGATCTGCAAGTGATGCTCCAGAAAGTTCTATATCGTT
TTTTGATGTTCGAATGAAATCGGAACCTGAAGTATGATCTCTACCTTCAATGAATGATTT
CCACGGTCCGGGAGTAGAAGCTTCCCAACGTCTCTTGATTTCTTCTAGTTCTTTTAGAGA
TAAACGATTCAATTAATTCCTCACTTTTAACGTGAGTTAGATGGTTGAAATTTATTTTAT
AAAACCTAATTTTTCAATAGAGTTGTTGAAAAATGAATTCTCCATCTGTTTCTATTTTAT
GCAAATCGGCAATTGGAGCAGTTTTGTTAATCGGCACTATGGAATTTTTCAACAACTCTA
ATAAAAATAAAATGTGGAACTATCACAACATCTATTTTTTACAATTAAATTTTGAAAATG
TAGGAACTCATACGAATTCCAATCGCAAAAAACGAATATTTAAAAATTCATAATGTGACT
TAATCCGTGGGAACTCTCACGAATCTAGATTTTACGGTCAAACTTTGAAACTTACTTTTA
GAAAAAATTTTCCAATTTCTCTTACGCCGAACTCACGTTTTTTAAAGTTTTATACATAAG
AATTTTAGAATAAGTTGTAACAATTTAAAAGTCTATCTCAAAACAAGGCTTATGGGCTCA
GATTTCACTTTAACGTTCAAAAAAATATTTTTAGTTTATATAAATTCTATTTTAGAAATT
TTTTTTATTATACTTTTATAAAATATTTTTGTAAAAGATTGATTTGATTATTCGCTAACT
TCGTTATGATTTTATGTTTTAGTTAATAAACTTCTGATTCATTTCTTTTTTAAAATTGAT
TAACTAAAGTTGAGGCACAACCTATTTGTCGATCATTGTGCTTCAACCCGATAATACTGA
ATTCTGGTGGTCGGTGGTTTAAAATTTAAAGAAACATATCCGAACATGCGTCACTTTTAT
TCGGTTTTCTTTTTGATTTTTTTATACAAATCCGGCCAGTTTTTCTTGGTCTTGGGCCAA
TAGAATTACGGATTCGCAGTAGGTTTCCCAGTCAGTCCGTCCGGATGCAAAGTCGAGATA
AATGGATTCTAACAATAGAAAAAACATAAACCACCTCTTTCTTTAAGATCGATCCGATTT
CGGATTTTCCTTGAGTTCTTTTTTTTGTGGTAGAGAATTGGGGAAGTTCATTTTTTATTC
ATATGTCTCCTGTTCTTTCCGAATCCCAACTTCGGGATTTTAAACATACCTTAGAATCTT
CTAAAATACCTTTTCGTTCGGAAGTTAGATTGGGGATTTTGTCTTCCTTCAAAATTGGTG
GTGTTTGTCCTGTAATTGTCGAACCCGAAATTTCTTCTCAAGTTTCGGAAATCTTGCACA
TATTTTCTAAATTCGATATTCCTTGGAAAATTTTAGGAGGAGGTTCTAATCTTTTGATTT
CGGATCACCCTGATAATTTTGTTACTTTACGCTTGTCCGGTAAATTTAAGGAGTTCGTAT
CTTTAGGTGATGGAAAGTTTAAAATTGGGGCTGCGACCAATACCACTCCTACGTTTCGTC
AAATTTCTCAGCTTGGTTATACGGGAGTTGAGTTTTTAAGTACAATTCCAGGTTGGACCG
GTGGAGCGGTGATTCAGAATGCTGGTTGTTACGGCGGAGAACTTTTTGATTTGATTGAAT
CCGTTGAATTTTTGAGAAACGGAGAAGTGTTTGTTCGTAAACCATCTGAAATCAAATACG
GTTATCGATTTACCGAATTCTTAAATCAAAAAGATTCTATCATTTTAGGTATTGAAATTC
TTCTTAAAGAAGGAAACTTAGAAGAGATTGAATCTTCTTTAAAAGATAAAAGAGATAGAA
GAAACTCTTCTCAGCCCGAAAATAAAAAAAGCGCGGGTTCTGTTTTTAAAAATCCCAAAG
TTTTTCGTGAAGATGGAAAAGAAATCAAAGCTTGGGAATTGATTGATCAAGCTGGTTTGA
GAGGTCAGATCAAAGGTGGTGCTCAGATTTCTCCTGAACATTGTAATTTTATAGTCAATT
TAGGAACGGCTACCGCTTCCGATGTACATTATCTGATTGATTTAGTTGTCGATAGGGTTT
ATCAAACGTCTGGAATTCTTTTAAACAGAGAGATCGAATTTTTCGGAGATATTCCTTAAT
TTTTTTTCGGAGTTTTTACTATGAAGACGCTTAAAAATGAGTCTTTACTCTATCCATATA
CGTAAAAATAATATGGGTTTCTACGCAAGCAATACTTAAGGGTTGCATTCGCATTGATCT
TTTAGATATTTATAATGAATTTCTAATAGATTTATGACAGCTTGAAGATTAGATACTACA
TGTTGTTTGTGGATTATGAAGAATGATAAATCTTGGATCATCCTTTGGATGCATACATAG
ATAAATCTGCCTCGTGTATCAACTCATCTAGTTTTTGAATAGAGCCGATCGACATTCCCC
AAGTAAAATTAAAAGGAGGATCGTTCTCCTTACATTTTTTTAGAAGCACGGACATTGTTT
CTCGAAATCGATTTTGGGTTTGGAGTATTTTTTCCTGATTTTCATGTCGTACTAAAATTA
AAAATTCATCTCCTCCGATTCTGAATATTTTATCCGTTCCACGAATTACGTAGCGAAGAA
TATCTGCAAAATAACAAAGCACTTGATCTCCCGTTTTATGGCCATAAGTATCGTTGATCA
TTTTAAAACCGTTTAAGTCTAAAAGAGCGACTAATGCAATTTGGTTTTCCATTGTCCTGT
TAGACCATTTTTCTTTGAGATGATTCAACTTATTACGGTTAAACGCTCCAGTTAATGAAT
CTCTAAACGCAAGTATCTTTGTTTTTTCGTATTGATCTGAATGTGCTAACGAAATTGCAG
TAAAATCGGCTATCGTCTGAAGAATGACTAAATCTTCAGGAGAGAAAGATGATCCGTCAA
AACGATTTACTAATTCGATAACTCCGTGAACCTCTCCTCTGAATATCATTGGGACCGCAA
TGATCGTTTTTGTTTCAAACCCTGTCTTTTCGTCGACTTTTTTGGAAAATCTAGGATCAT
TTTTTACGTTTTCTACAAAGATCGGAGACTTTGTTTGGACAACTGAACCGGCAATTCCTT
CTCCCGACTTTAATCGAATGCTTCTAATATGATTGAATTGTATTCCTTCCGCTATTAGAA
AAAATAATTCTTCCGAATTTTCATCGTAACGCATCAAACTCCAATTTTTAGGACTAAAAA
ATAAACGAACTTCTTCCATTACTGCGCTTAGTACTTCTTGCTGCTCTAATGAAGAGGTAA
TAATTTTTCCAAGGGAAGAGTATAATTTAATTAATTCCGGTTTTGAGTCTTTTAAGGTCA
TTGGTATTTTTTGCTCTTTTTTATTTTATTAAGAGTTTGAAGCGTTATTTATCAAGATAT
TTCCAGGAAAATTATAATTTTATTCTAGTGTTGATCCCTATAAATGGTACACTATAAATT
TTAAAACAAATCCGTTGTGTAATGTAGAATTTTAAAAATTCTACTATGTAACGCTTGGAG
CAGACAAGTTTCTTTTTTTCGAGGACAAGTTTTTGAAACTAGAGACTATATTGAATGTAA
TAATACGTTATTCATTACTTAGAAACTTAGATTGTATTGAGTTCGAACATTTACAATTTA
TAAAAATCATTATTGTAATAATATTGGTGAGAAGAAAGTTAAATACTGATTTCTATACAA
TCAAGTACCATAAATTTTGAAATAAATTCTTGTTCAGAAGCAAAATTTTGGCACTCTATT
TGTATAGTTCGGGGAGTAGTTTTATTATTTGCGATAGTCGGCTAAGTTTATAAATTAGAT
TCGTAAAATCTTTTTTTCTCCAATGTCTCTTTTACCTTTATCTACAAACTTCTTTGAGCG
AGCGGTTTTTTGTTTTTCTGATCGTTTAAAAAGTAATAGTTCCTACATTAGAGTTGTTGA
AAAATTTCCTAGTTCCGATTAACAAAACTGCTTCAATTGCCCCATTTCCATAAAATAGAA
ACAAATGGAGAATTAATTTTTCAACAATTCTATTTTAAAGAATGAACAGAAAAGCTCGAT
TAGTAAGAATTTATCTACTTAAGAAGTCATAAAAATTTTTTTAAAATAAACTAAAATTAG
TTAATAATTTTATTATATTCAAATTAATACAAAGGCAAACCAATCATCGGGCGAAGGATT
TGCCTAGGAGTTTATTTTGTGTTAAACTGCAATCGCTTGTTTAGAAGTTCTTTCCAGTTT
GATCAAGTTCGCGCTAGTGATAGCTATACTATCCAAGTTATAGGCTTGAGAAATCGTTCT
TCGATTTTCGAGTTCTTTTCCATTTAACACTTTCAAAGATTTTTCCAAAAGAAGCCCGCA
TAGAAAACGAGCCGCTATTTCTACAACTTCAAATGCTAAAGAATCCCTTAAGTCTCCGTT
GTGAATGGATTTGTAAAGTCCTATACTTGTATCTAAATCTTTCCAAACTTTTTTGAGGTC
TTCGGAAGCGGAGAATTTAGAAAGTTCCATTTCCGAATATTGTCTGAGTTGTCCGGTTGG
AGACATTCCGGATACAACACCTCCGATTGCGGCGACGATTTGTAATTGGGTTGTTCCTTC
GTAGATCGTAGTGATTCTACTATCTCTATAAATTCGAGCTACGTCGTAGTCTTCAGTGTA
ACCACTTCCACCATGAATTTGTAATGCGTCCGATGCAATTGCAACACATCCTTCTGAAGC
GTAATACTTACTTAGTGGAGTAAAAAGGTCTGCAAGTTTTTCCCAACGACGAATGGATTC
ATTCTGATTTACTTCTTTTTCCGATTTACCTTCTATTTTGATAAGATGTTCTTTCGGCCA
GTGATAAAGATCGATTGCCTTTCCGGTTTCAGCAATTAGAACTCTGGTAGCTAAAATTTC
TCTTTCCATACGATCCAAAATTTTTCTTACTGCTGGAATTTGTTCGATTGGTTTTCCGAA
TTGAATTCTTTCAGAGGCATATTTTTTAGCTTCGTAATAGGCGGCCGTTGCAATTCCCAA
AGATTGAGTAGCAATTGTAAGTCTGGCAGCGTTCATCATTCCCATTGAATATTTTACGAG
TCCATATCCAGTCTTACCGATCAGTTCTCCTGGAGAATTATCAAAAACTACTTCACAAGT
GGGAGAACAATGAAGCCCCAACTTATGCTCAACACCCGCGATATGTACGTCGCTTCCTTT
TACGAGAAAAAAAGATAAACCTCTTGCACCGCTCTCGGGCGAGCCTGTTCTCGCTAACGT
AAGAATTACGGAAGGTGCATTAATATAACCGCAAGCGTGTGTAATAAAACGTTTGGCTCC
GTTAATTCTCCAGATTCCATTAGCATCTTGAGTGGCTCTTGTTTGAACATTAGGAAGATC
TGATCCATAGTTTGGTTCTGTGAGTGCCATTGCCGCGCTGTATTTTCCTGCGGAAATTTC
CGGAATCCATTTTTCGCACATTTCGGAAGAAGCATATCTTTCCATAATTTCTACAATGTT
TATATTTCCGTATGAGAGACAAAAAGCCGCATCTGCTCTTGCAGCAACTTCCATCATAAA
AGATTGAACCGTTGCAGGAAGTCCCATGCCGCCGTATTTTCTACTAAGCGAAACCGGCAT
TAAACCAGCGTCTCGAAGAGTGTTATAACATTCTTCTTGTGCCTTTGGAAAAATCACTTT
TCCGTTTTCATATTTAAGTCCGATTTGATCCATTTCCTTGCTGCGAGGAGCTACGAATTC
TCCCATAATTTCGCCTAAAGATTCTAAAACGGATTTATAATATTCTATTGCTTCTTCAAC
GTTGGAAGGTGCATAAGCTAATCTTTCATTGCCGGTTTTTTTATATTCTTCTGCGTCTTC
GAATTTATGTTCGTACGCGTGAATGATTTCTTTCCAATCGATCAACTGGTTAAAAACGAG
TTTGAGATCTTCATTGTCTTGAAAGTAATTGCTAATAATCATTGAGTTTATACCTCTAAT
TATGCCCAATAATTAAGAGTATCGAGAAGAGATGTCAAGCATCAAAGAAAACTAATTTGT
AGTCTTATCCTCTTCTTTTAATTTTTTTAACTTTGGCAGTTCGCCAATTGCAACTGAATA
CCAAATCGTATTCAAAGAGTGTTGATAATATGCCTTTCTATAAGCAATTTCGGAATCTAA
AAAAGAAGTTTCTGATACTAAAAGTTCAAGACGGGAAACTGTTTTAAAACTGAAACCTCT
TCTCTGAGAACTTAGGTTGGATTCTGCAGAATTGCGGGCTTTTGAATATAAGGATAATAA
ACGAGCGGAATTTAAGGAGCTTTCATATGCCTTTCGAATTTCATCAGTTGCAATCCTTTT
TGTTTGAGACAATTGTAGTTCTGCTTGTCTTAATGCAGATTCTGCTTGTTTAACTCCTGC
TGTGACGATTCCAGCGGATAATAGAGGCACGTTGATAGATAGTTGCATCGTAATATCTTT
ATTTGGGGTTGTGTTGTGTTCTGGAATTGTATAATAATTGTTTAATGTAACTGAAGGTAA
ATGCCCGCCCCAGGCTTTTTTCAGATTGAATTCCGCTGCCTTTAGATTTTCTTTTGCAGC
GATTACGTCATATCGTTTTGCGATTCTTTCTTCGGGTAATAAGTTTTTAGGAATGGAAAT
TACTTCCTTAGGAATTGCTAATCGTAGACCACCTTCTCCAGCTCCTATAAGGCTTTCCAG
AGCCATTTCCGCCTGTTTTAATTGATATTTAAAATCTTCTAAATATGCTTCGGATCTGGA
GAAATCAGCCTCGGCTCCACTTAAGTCCGCTCTAGTAATTTTTCCTAAGGAAAAAAGTCT
TCTTCTTTCTTGAATTGTTTTACGAACCAAATCAGTCTTTTTTTCTTCTAAAAGAATGAT
TTCTTTTAATTGTAGAACATTATAATATGCTTGTGCGATTTCTAGATAAAGTCTTCCTGA
TTCGTAGCGAGCTTCGTTCAGTCTCACGTTGGTTAAAGCGCCAGAGGCTTTATAAGTAGT
ATATTGACTTACTCCGTTTAAGATTGGAATACTCAAAAGTAATCTCGTTCCAGGGCCAAC
CGTGGGCGGAAGGCTGCTTGTTGTAGAAGAGCTTCCGGTGAGGGGATTTGGTTCTGTATA
AAAAGGATTAAAATGGGAATTTGGCCCTGGAATTCTATAAAATTTATTATACACTAAAGA
TAAAGAGGGAAAAAAGGAGGCGAACGCGGCAGCCTTTTGGGCATCGGCCTGTTGAATCGC
TTCTTCCTTGAGAGCGATTCTTTCCGTTCTTTCTACAGCGAAAGCATATAATTCATCTAT
AGTCAGCTCTTGTTCAGGTAAAATACTTTTGATTTTTTCGGTAGTTATCCCGGTTACTTC
TTCCAGTCTGGGTTCAACAATTCCGTCTCCTGTTCGAATTCCGGAATCATCCGTGCATTC
AGATGTAAACACTAATATAAAAAAAGAAATGAATGTAAAAAAAACGTTTTGGAGTTTTAA
AACTTTTTTTGCATCCGGTTTCTTTTTGTAATATACTTTATGTTTTTGGAATAATAATGA
ATTTATGTTATAGAATATAAGTTTATAATTATTTATAAATGTATTTATTGAAAATGTGTA
CATAATTTTAGATTTAAGTTTTTTTAAAGAAATAGTCTTTTCGGATTTTATATTCCAGAA
ATTTCCAAAATTGGAAAAAAATTTAAATTTATTTTCTTTTTTTACAGAAAAAATCCGATG
TGTATTTGAAAATTCGTGCCAAAATTTATATAAGGATAAAAGATAAATTTGGTAACAGAA
AAAGTTTTTAAGTTGCAAATTGTCTTTGAAATCAATCCTTCTAAAGTCTAAAAAAAATAA
CTGTCCAATCAAATTTCTACATGAAAGTTTCATTTTGCGACTATCATCAAATTTTAAATT
CATTTTATAGAATTTTTCTGGGAATATTTTAAACTTTTGAGTTATTTTTTTAAAAGAATA
TATTAGTATATTAATATGTTTATGTATTTCTAATCTATAAAGATTTATTTGTTTGAATTT
GCTATTTATTTTCATGGAAATAATTCTGTGAGTTTGTTCCAAAACTTAGAATGTATGAGT
TCCCAAATTTTTATAAGTTTTGATGACTTCAATATCCTCTGAGTAAAAAATATTAGGTAT
TCTATTGTATAATTTTGAGTAATAAAAAAATAAAGAGTAATTAATTTTTTAGAGACTCCA
TTAAAACTACCTAATTCTATTTTATAAAAATTTACTTAACGAACACTGTCCTAAATTTAA
AAATGAATCCATATAGTTATTGATTCATTGGGCGTAAGAGCAGGTTTGAAAAAATCATAA
ATTTATCCTAAAATTTCAAAAAGTATAAACTTATAATACTTTGAAAATTTATAATAAACT
GCCGAACTCCCGCAATTATATTGTATCTGTATGTTTGTGAATTTTTTCGTAGTCCCTCTA
TTATTAAATATTCATAATCTTTAATTCTAAAATAGACTCTACATAAGAATTCTAGAAAAT
CAACTTCAAACAATTTTGTAAAAATTTTATTTCAGATAAGAAATACTCGTAATGTAATTT
TCTGAAAAGAAATTCAACTACTATGATTTTTGTAAAATTAAGTGCCATAAATTTTTATTA
CAAAGTATTGAGCATTTTATTATATAATTCTAAGTAACACCTAATCGTTTAATTGGATCT
ACTTTAAACTTATATTTTATTGATCTTTGGTTGAATTTTTACCTCCTTTTCTCCTAAATA
ATACGCAGCTGGAACCACTAAAAGTGTAATCAAAGTTGAAAGGGTCATACCACCTAGTAT
GGTCACTGCCATTGGAATTCTAGTTTCTGCTCCTGGCCCTAACGCCAACGCAGGCGGAAT
TGCCGCGGCGATAGAACTAAAAGAAGTCATTAGCACAGGCCTTAAACGGATTGGACAACC
TTCTCGGATCGATTCTTGAATATTTTTTCCGGTAGAGCGAACGTGATTTACAAACTCTAC
GAGAAGAATGGAATTCTTTTTTACCAACCCTAAAAGAAGAATGAGTCCGATAAAACTATA
CATGTTAAAAGATTGTCCAAATACATAAAGAGAGACTAACGCACCTGTAAAACTAAAAGG
CATTGCGAGTAGAATATACAAAGGCTGTTTTAAACTGTTGAATTGACTTGCAAGGATCAT
ATAAGAAAGTAGAATTCCGAATAATAAAGCAAGAGTTAGGCTGTTACCTGATTCTTTTGC
AGTTTTTGCAGAACCGGTCATGGCAACCGAATATCCTTCCGGAAGAATTTCTTTAGCAAT
TTCTAATGCTTTTTCCGTAGAAGCGTTTTGACCCAAAGCGGGAGCAGGGTTTCCAAATAC
TCGGATCGCTCTTTCTCGATTGATTCGAGTGATCGTTTTAAGAGCTTCTTTTTCTTGGAT
ATTTATAACTTCTTTTAATTTTACAAATTCTCCAAATGTGTTTCTAACTCCAATGTTGGG
AATAACCGAGATGGTTTCTCCCTTTTCCCTTTGAATTTTGACTCTAACGTCGTAGCTCCG
ACCGTTTTCTGTAAAACGACTTACATTTTTTCCTCCCATCAATGTTCCGACGGTATTTCC
AACGTTAGCCATGCTTACTCCTCTCAGAGCGGCTGCTTCTCGGTTTGTTACAAGTCTAAG
TTCTTTCTGTCCTGCTACATAATCTGTATCCACGTCTAGTAGAATTTTACTTTTTTTGAG
TTTATCTAAAATTTTTACAGAAAGAGAGGATAACGTATTCCAGTCAGGACCAGTTAACAC
GAGTTCCACGGGGTAACCTCTTCCCGCAGAAAACCCTCTTTGAGAAAGATCTTGTACCGA
AAATGTAGCTTCCGGAACTAATTCTTTTAAATCTTTTCTTAATATACTAAATAAGCTGGC
TTGAGTGATTTCTTTTCCTGTTTTAGGATTTTTAGGTCTGTGTCCCATTTCTTTCATCGT
AATAAAAAACATTCCGGTATTTGCTTCCGTTCCTCCAAAACCACCTATGTTAGAAATATA
CTTTTCTATTTCTTTTCTTTGGATCAGATATTGTTCTACTTTTTTCATGGCTTCGTCGGT
TCTTTGTAAAGAAGAACCTAAAGGAAGTCTAGCTCGAACGATAAAACGTCCCATATCTTG
AGGAGGAATAAATTCTTTCTTTAAGAGGAAAAAAAATCCAAGAGATCCAATAAACAAGAT
GGTGGAACCGAATACAATCCAACGAGGAAATTTTAATACGAAGTCGATAGAACGTTCATA
AAAAATAGTACTGTATTCTAAAAAACGTTCCATAATCGGATCCATCTTTTTGAAAATAGA
AATTTTTGAAATCCATCGATTCCAAATTTCGTGAGCACTTACAGAAAAGATAGATTTCTT
ATCGTTCTTTTTTTTATTTTCCGCATACAAAGAAGCACGCATGGGAGTAAAACTTAAGGC
TTCAAAAAGGGAAAGGAGAACTGAAACAGAGATTGTAACACCGAATTCTAAAAAATATCT
TCCAATAATTCCTTTCATAAAAGCGACAGGAAGAAAGATAGCAACGACGGCTAACGTTGC
TGCAAGAGCGGCAAATCGAATCTCAGTCGCTCCTTCCAGGGCGGCTTGAAACCAGGACTT
TTTCATTTCTCTATGTCTGGTAATATTTTCTAAAACCATGATTGCATCATCTACAACGAT
CCCTGTTGCTAGTGATAAACCTAACATAGTAAATGTGTTAATTGTAAAACCAGCAAAATA
TAAAAACAAAAAGGTTCCAATCACGGAAGTAGGAATTGCAAGAAGAACATTTCCGGTGCT
CTTCCAGTTTCCTAAAAACAATCTACAAACAAAACCGGTAAGGATTGCTGAAAAGATTAG
GGTAAATTCCAGTTCATTTACGCTGTCTCGAATATAACCTGTGTTGTCGTTCGAAATGGT
AAGATCATAACCTTTTGGAAGTTTCGGTTTTAATTCTTTGACTTTGTCTTTAACGAGGTT
ACCTACTTGAACCGCGTTTGCTCCTTTGAGTTTTTTGATACCGATTGCAACCGCAGAAAT
ACCATTAAATCTAGAGATTCTGCGAACTTCGCCTAACCCGTCTTCTACGATCGAAATGTC
TTTCAAACGAATCGATCTAAAAAGGGGAGAGCCGCTTCTTGAATTTAAAAATATGTTTCC
AAATTGTTCCGCAGTAGGAACTTCGCCAACGGCACGAAGACTGATTTCGTTCGTTCTATT
TTCTAACCTTCCGGAAGGGACTTCTAAATTCTGTTCTTTTAAAGTGTTTACGATGTCGTC
TACCGCGATTTCGTTTCTGGAAAGTTGGGTCGGATCTAAATAAACATTGATGGTTCTATC
AACGTAACCACCTAAAATGATTTCACCCACACCTGGAATTTTCTGGAATTTATCTTTAAG
AAAATCCTTTACGAAGAGCATTTTTTCTTTTTCAGATTTATCGACTGCGGTGAGGGAAAC
CCAGATAATTGGGGTATCATCTGGATTGGATTTAGTGATAACAGGAGGATCCATTTCTTC
CGGAAGTTTGTTGGAGACCTGAGCGAGTTTTGTTTGAATTTCTTGAACGGCGACGTCTAC
GTTTCGACTCAGTTCTAATTCCACAGTGACCGCAGCAGAACCGTCTGAGGAAATCGATCT
AACTTCGGTGACACCTTCTACGGTCATAAGAACTTCTTCGATTGGGTCTACTACGTCTGT
TTCCATGACTTGTGCATTGGCTCCGGTGAGAGTAAGAGAAACGTTTACAACCGGAAAGTC
GACGTCTGGCATTTGGGAAACACCCATCCTGGAAAAACCAATTGATCCAAAAAGAATGAT
CGCTGCCATCATCATCCAAGAGAAAATCGGATTGCGTATAGAAACTGCGGAAAGCAAGTA
AAAACCTCTTTCAGGTCCAATTAAAACGAAAATTGAAATGAACCTTAAATAATAATTCGA
CCTAATTTTTATTTTCTGGGTCCAATTTTTTAATTGGAAGTTCGTTAATTATGAAATCAT
TTATTGAAATTTAAGATAAAATTGAGAAGGGACCGGTTTGATTCTTATAAAATTCAGAGA
ATGAAAGTCAAGTTTATCTATTCTTCTAATGGTTGAGAAAAGCCATTTCAAAAATATCTT
AGAATAGTCGGGATTGGCACTTTAGGCAAAGATACAGCATTTTGAGATAAGTTCTGGTAG
AGATTCATTCTAATATTAAAGATAAATAAAATATAGATCCTTTTGTAATTACGCATATAG
AGTATCATAAATTTTGAATGTAGTTACCATTTCAGGTGAAATTTTAAATGCTCTGTTGTA
TCGTTTTGAATAAGAATAAATATCAGTTCTAAGTTTCACTTACTTTTGTACATATACAAA
ACTTGTAAACTTCCCAAAATCTGATTTTGAACTTTCTGAATATTTATGAGGGTGTTGTTA
CTTTTAGAAAGTTGTCAATTTTGCGTTTTTTAAGAGATTGTCTTAAAACTTAAAATGTGG
AAACTCTTACAATTGTCTAAAAGGGTAACGTTTCTAAAGAGACGTAATCCGTGGGAGCTA
ACACGTTTTGTTAAAACTTGCAACAAAGGATTTCTATTCATTGGACCGGAGAATTTTTGA
GACCTATAAAAAATGGGTTTTCCATTTGATGAATGTCACAAAACAAAGATTTTATGCAAA
AAGCTGACTATACGAGCATTTATTTTAGATTTTATAAAGATTGCTTTTAAAAAGTAGCAT
CGAAAACTCTACCAATAGCTTTGTATATATTAATTAATATTAGAAAATCAATATTTATTA
ATATAATAAATAAACTTTAGAAAATAATAAATTATTTATATTTAAGGAGAGCAAAGAAAT
GAAAATTTTTATAACAGGAGCGTCCGGTTTTGTAGGAGAAGCAACAACCCGGACCTTATC
AAAAAAACATACTATTTTAGCGATGTCTCGATCTGAAAAAACGGATTTAGTCATATCCAA
CGCAGGAGGAAAACCGGTTCGATGTGAACTTAATTCGGTAAATCCAAGTTCCCTACAAGG
GATCGACGTGGTCATTCATAGTGCGGCTTATGTGGAGCAATGGGGACCTTTCCAAGATTT
TTGGAAAGTAAATGTGGAGGGGACTGCTCAGCTTTTAGACGCGTCTCGCAAAGCGGGTGT
TAAACGATTTATTTTTATCGGAACCGAAGCGGCACTTTTTTACGGACAACCGATGATCGA
TATAGATGAATCTTATCCTTATCCGGAAAATTCTCCTTTTCCTTATTCTAAAACCAAAGC
CGAAGCAGAAAAATTAGTACTAAAAGCCAATTCTTCCGAGATGCAGACGCTTTCAATTCG
TCCTCGTTTAATTTGGGGGCCGGGAGATAAAACGGTTCTTCCAATTCTTTTGAAGATGAT
TGCTGAAGGAAAATTTTCTTGGATTGACAGCGGAAAAGCTCTAACTAGTACAACTCATAT
TTATAACTTAGTACATGCCATTGAACTGGCTCTTACCAAAGGTCAAGGCGGTAGTGCTTA
TTTTGTAACGGATGATGAAATATTCAATTTTCGTAATTTTTTAGAGTCTCTACTAGCGAC
TCAGAAGGTAACGGCGCCAAATCGTTCGATTCCAGGATGGTTTGCTCGTTTTTTAGCAAG
AGTTGTCGAAGCGGTTTGGAAATTATTTGGTATTAAAAATGAACCTCCTTTGACCCGTTT
TAGCGCAAGTATTATGTCCAGAGATTGTACGATTAAAATAGATAATGCTAAAAAAGATTT
AGGTTATTCTCCTTTATTGACGGTTCGCCAAGGGCTCGAAGGGATGCCGGTTCTAAAATC
GTGATATTCAGAAGTTAGAATATAGAATCTGCTTTATATATTTCTGAGTTCTAAAGGATA
ATAATTATTCGGAACTACTTAATAGAATATCCAACCCAAATGATTTGCTTTCGCATTGAT
TCTATTGAACTTACGTGAAGAGACACTTTGTTGGAATAGACGTTTAGATATTCAATTTTG
TAAATATGAATAAAACAAAAGTAGGCATATTTATTATCGAGAGAATGTATATTATATTTT
TTGAAGAATTAATTTGTTGATAGTAGGTATGGTTTTTTCAAAAACTTTGTTATCTTTGGA
TTTTATAAAAGTTTCTTAAATAAAACTACTCAATATCATTTTATGAATCCATTCTTTTGT
AGACGAAAAAGAAATTCCTAAATCAATCATTTCGAAAAAATCTGTAGAATTTTGTTGTAT
AATAGAAACTTTTCCTTTATACTCTCCAAGAACTGAAATAGAATAAGGATTTTATTATGA
TTCGAAAAAGGTTTTTTATTCTGTTATTATCGAGTTTTTTCGTCTGGAATACGTTAGACG
CTCAATCTGTAACTCCTGCGATTTCGTCAAAGACGAATTCTAAAACGACTAAGGAAGAGA
TTTCAATTCGAAGAAAGATGTTAGATTTTCATCAACTTTCGGGTTTTATCACATTAGGAC
TTTGGTTAGCTACAAATTTGGAAGGTGAAAAGGCAAAAGACAGTTTATATAGAAAGTCGG
ATGAATATGCTAAAATTTTGCTTCTTACACGTCCTGAGTATTCGAACAATGATCCGCTTT
ATTCGGTTTCTTTGTTTCAAGGTTTAGACCAGAATAGTATCGCTGCCACGTATTTTCTTT
TTAAAGATCCCGCTAATAATTTTCCTTTATATTTTGCATTAAAATCTAATGAAGAATGGG
AAGCGAAACATTCTGGAAGTTTTCACAAACAATTAGCATATTCTACTTTTGGAATGTATC
TTCTAACTGCTGGTTTAGCTTTTTTTGCTCCTCAAAGAGTTGTAGATTCGGAAGATTCGG
GTGTAAATATTTATAGCCCCATCTTCGCTCATAAGGCTTTGATTCCTTTACATTTAGCGG
CAATGTTGATTTTACCTTCTTTGGGACAAAGGATCGAGAAACATGGCCCTGAAGCAGCGA
GAGATATGCAGCAAGTAGGATGGGCGGGTTTTGGAGCCTTTACTTTGTCTTTGTTTGTAA
TTACATTTTAAGGAATTTTAATATATATGAAACATTTTAACCAACTCGTTTTGTCGTTTT
TGATTTTTTTTACGTCTCAAAGTTACGCGTCTGAGATCCTTAAAAAAGAAATCACTTTTT
TAGCAATTCATCCTATGAAAGAAGTTCACGGAGTTTGTAAGGAGATACAAGTAGATTCTC
CTCAAATTCAAACGAGCGGAACCGTTTATAAATTGAATTTTCCTTTTACAATTAAAATTC
CGATTTTGAAAATTCATTCGGGAGATGAAAACAGAGACTCTCATATCATGGAAATTTTAG
GTTATCCTGATATTCCGGAAATTATAGTTGTCGTAGAATCCGCCGAAGCCGTTGGTGAAA
CGTATTTAATTCGTGGTAAACTTTCGATTCACGGATTTACTCGCGACTTTCAATCTTCTG
GAAAAGTTGAGCCAAATGGGGTGGGTCAGATTCGTATATTTGGAAAAGTAAATATTCAAT
TTTCCGATTTTAATCTCGAAAGACCCTCTCTTTTATTTATAAAAACAAAAGAACAAATTG
AAATTGGATATGATTTTTTAATTAAGATATAAAAACATTTTGTATTTTAGTTTTTGAATC
AAAAAAATTTTCCGTTTAAATAGAAACCTCTTCTAAAATCTGCTCTCCGAGCTGGATGGT
GAGAATTTTTTCTTTTAATTTCAAAAGTAAATTCTGATCTTCCAGCTTGCAGCCATTGGA
TGTTTGCAGATAAAAAGAATCATACGCATAGTCGGCACTGGTAGAAACTCTCAAGTAACA
AACCTTAAGATCTAGATAAAGAATAATTTGAAGAATTCTATAAACCAAACCTACAACATC
TGGCATTCTAACTTCCATAATTGTTACGTCTGGAAGATCCTCGTTATAAAATTGAATGGA
ACGATTGACGATACTTTCAGGTGCTGGTTTTCTAGGATTCCAATCCGTTCTTTGGAACGC
GATACTCTCTCGTTTTAAATTTCCGGACGAGATTGATTTGAGTTTGTTTTCGACTCGATC
CAGTTTGTTTTGTGGAATATTTCCTCCTCCGGTCGAATCGGTTAATTGGACTGTCGTGAT
CCAATATTCTCCGAGGGCATAACTTTTCATTCCTAAAAGACTTAACCCTTCGGAAGAAAT
GGCGCAGGATAGATCCAGGAGAATTTCTGGCTGATTTGATGTAATGACATCAATCGTAAC
AAACGCTGGATCTTGTTCTGTTTCAAAGATTGTTTTAAAAGCAGGATTTTGCGCGAGTAT
TCCAATCGATTTAAAATTTCTTAATATTTTGCGATTAGATACTGTATTCAGATAAGAGGA
TGGAACAACTTGATTGGCGAACTCGACGATAGATTTAGAAATTTCTTCGTTTAAGTCTTC
TTTGTCGATTAGGTAATTTTTTAGATTTTCTAATTGAATTTCTCGAGTAGGTCCTGTTTC
TTCGAAATTATCTTTAGAGTCTCCTGCAAGATAGGGAATTGTATTTTGATAGAGTGTATT
TAAGATTGCACTTTTCCAATTGGTAAGTACTCCTGTCCCAACAGACTTTGTATCGATTAC
GGTAAGAATATAAAGTTTTCTTAATCTTTCTCTGCTTCCTACAATTTTTGCAAAGTCAAG
AATCAATTTTGGATCGCCTATATCTCTTTTAGAGCTTAACTCCGACATGAGAGTATGTTT
CTCAACTAAAAAACGGCACAAGTCCGTATCTTCTTCATCAAGTCCTAATCTGTCTCCTAG
AGATACAACTAACTCCGCTCCGTATTCGGAATGGTCCCCCTCTTTTACTTTACCTGCATC
GTGTAATAAAATTGAAAGTGCCAGAAGTTCGATTTTGGAACATTCGTTGTAGGTTTTTTG
AATTTCTTCGTCTTGAAATTCTCCTCGATCTAGAAGATCGAGTTCATGCAAAATCAATAA
TGTATGTTCATCTACAGTGTATTCGTGGTGATAACTGAATAATGGAAAGTTGGTACAAGC
GCCAAATTCGGGTAGAATCGCTCCTAAAACTCCGGATTCATGCATTAATTTTAAAATTCT
TCCTCTTTGAGAGGGAGTTCTCAGGATTTTTAAAAATTCCTCATTTACTTCAGATGAATA
TTTAAAATCGTCGTCCAGAAAATTTGACGCAAACCTAAATTCGTTTAATAGAGTTCCGGA
AACTTGTAGATTCTTTTCTTGAATCATCCTGAAAGAAAGCATAACGTCTCTATAAATCGT
ATGCGGATTTGTAAATAATGTTCCGGTTGTCGGAGGAAAAACGGTATCTCCTATTTTAAA
AAAATTAAGATCTTCGTAGGAAAAGCTTTCTCCTTTTGAACTTCCTCTTTTTTCAAGAAT
GGAATCTAAGTAAGTACGGATGATAAAGTAAATATTCTTCTGATGGCGATATAATACGTG
CATAAATTTTTCGACAGAGGAGAGTTCTTCTTTTTTACCGTAACCTAAGTATTCCGCAAC
TTCTTGTTGAAGATTTAGATCTAATCGATCTGTTTTCCTGGAAGTGATTGTGTGCATTGC
AATTCTTACACGCAGAATAAAATCGTAAGCTTCTTGTAGAAGTTGAATTTCTCCTCTTTG
AAAGGCTGGAAGTATAGATAGTCCACTTAAGGATGGAAGATTGCGAAACGGTTTTTCCAT
CCAAAACATATATTGTATATCTCGAAGCCCGCAAAGGTCTGTTTTTAGATTCGGTTCGCT
TAATAAAATCGGACGCTCTTCGTTGAGAAACCGAGAGGTTAAAATTTCTTCTTTGATTTC
ATTATAACGTTTTGTTAATTTTACCGGAAGTTTTTCCAGAAAATTTGTTTTAAATTTTTC
GAATAAAGATTTTGATCCAGCAAGAAAACGGGCGTCTAAAAACGCGTGATAAGTAGACAT
ATTATCTAAATATCGAAAACATTCTTTAATTGTTCTGCAGGAATGTCCGACTTCTTTTCC
AGAATCGTATAGATAAGTGTTGATCTTGGAAATAATCGTTTCTAATCTTTCTTCTTTGAT
TCCGTTATGTAAATACAACAGGTCGATGTCAGAATGAGGTGCCATTTCCATTCTTCCATA
TCCACCCATTGCTATGATGCAGAGTTCGTCTCCGGACTTTAATCCGATTTTTGAACTTTC
AAATTTGGAAAGTATAAAAGAATCTACGATATGCGTGAGTTGTCTTGAGACGAGTCGCCC
GTCTATGTTCCTGCTCTTTTCTAAGAGTCTTTGAAAACTGTAGGTTATATCTAATTGTAA
AGGCATGTTAAAAATGAATTCCAGAGTTTAAAAGAAGATTGTCTTATTGTTTTGTTTTCC
GGAATGGAATATTCTGGTTTCGATTAAAACATACAATCCGAATTTTCATTTTTTGATAAT
CTTATTTTGAATTTGTTCCAGAACTAAAGTTTACTGGGTTGAAATTTAGACTGCAAGAAT
CTGTTGTAAATTTTTATATAATCCGAAAGGAGTAAATTATTAGTATTGTATCTTATTTTG
AATGATTTCTGTCCGGGTTTATTTTTAAAAAATTCAATCCTTTTTTGTTTTTAGTCATTT
GTCGGAACAACTACTGATTTCTATAAAATTGAGCACGATAAATTTTAAAGCTTGTCCCAA
ATCCTGTCGAGCGCTCATAGAAGCGATGCCTTGAGTTTAAAGAGGTGTTGCTGAGTTTGA
ACGCGACCTAAGAATTGGCATTCAGTAAGTGTTTTGCCGAGTTCAAGAAGTGAGACGCTG
AGAACCGAACCCGATTGAGTTTCACAAAATGTGGAACTACACGAAATTTGTAGGAACTAC
TGCATTTTATTAAAAATTTCTAAAGAATAATTATCTAACGTGAGTTCGGTATAAGAAAAA
ATTTTCTAAAAGTGAGTTCCTACAATTTTAGAATTTGTCCGTAAAATTGCGGTTTGTAAT
AGTTCCTACATCAATTTATAGATAAATCTAAGTTTTGTAGTAGTTCCCGCACTGGAATAC
GTACGACAGATTGAATTGTTATAAACTTTTATTTTATAAATTGTGGTAGTTCCCATATTT
GAAGAATCGATCTGTAAAGTTCAGATTCTAACTTTTTTCAGAAAAATGAATCACGGCAGA
ACCTATATTAGAGTTGTTGAAAAATTCCATAGTGGATAATTAGCAAAACTACTTCAACTA
TCATCCATTTTAATACAACGGAAACAGATGGAGAATTAATTTCTAACAACTCTAATACAA
TTTCCAAACAAGTCGTTTATTTTAATCGATCTCCCGGTTTAGCGTCCTTATGAGGTATAA
ATAAACTTAAAGATTCACCTTCACCGGAAGCGAGCAACATCGCTTCGGAAATCCCGAACT
TCATTTTTCTAGGTTTGAGATTGGCAACGACCACAACCTTTAGACCTTTTAAATTTTCCG
GTTGATAAGCGACTTTAATTCCGGCAAAAACATTTTTGATTCCTAATTCACCTAGATCCA
CTTTTACGTTTACGAGCTTATCTGCGCCGTCTACCGGGCCGGCTTCCACAATTTGACCCA
CTCTCAATTCTACTTTAGAAAGGTCGTCTATTGAAATTTCAAGTCGTTCTTCTGGAACTG
GATTTTCGGAAGTTTCTACTTTTTTAGAATGTTCTGATTGTTTATTTTCTTCTAACATAA
CTTTGATCGCCTTTTCATCTACTCGTTTAGAAATCATTTCGTAAGGTAATACTTTGATAT
TTTCTAATATTCTGTTTTTATCTAAATCCTTAAACGAAGGAGAATCCTGTAAATTCAGTA
GCTTGTAAATCTGTTCTGAAATTTTAGGAACCACAGGGTAAAGGTAAATCGCAAGAAATC
GGCTTGCGTTTAAGGTTACAGTTACAACTTCTCTTGCTTTTTCCGGATTTTCTTTGATGA
GTTTCCATGGAGCATTGTCGTTGACATAACGGTTTACCCTATCTCCAAGACGTGTAATTT
CTCTCAAAACTTTAGCGTAATTTCTTTGATCGTATGCGTATTTTATAATATTTTGAATTG
AGTCTTCGCCTGGACCGAATTTTACAGTTTGATATAAGATTTCTTCTATTAGAGCAAGAC
CTTCTTTGGAAACGACTCCTAATGTTCTGTCTAATGCGTCTAAAATAGTAGTAGAAACCC
TGGAAACGGAATTGATCAAATTCCCTACGAGATCGGAATTCACCTTGTTAATGAAGTCTT
CAAAGGAAAGGTCAATGTCATCCATTCCAGGGCCTAATTTAGAGGCTAAATAAAAACGAA
GATGTTCAGGGTCTAGATATTTTACAAACGTTTCTGCTTTGATAAACGTTCCTCTTGATT
TGGACATTTTTTCACCGTTGACACCGATAAAACCATGAACGTGAACTTTAGAAGGAGCTC
TATAATCGCTACCTTCTAACATAGCTGGCCAAAATAAAGTATGAAAGTATAATATATCCT
TACCGATAAAGTGAACGATCTCTGAGTTTTTGTTTTTCCAAAAGGAATCAAACTTGTTCG
GTTCGTTTGGAAAATTCTTTTCAAAAAAGTTTTTGGAAGAAGCCATATAACCTATAGGAG
CATCTAACCAAACGTAAAAATATTTATTTGTTTCATCTGGGATTTCAAAACCGAAATAAG
GGCCGTCTCTGGAAATATCCCAATCTTGTAGTCCTGCATCGAACCATTCTTTCAGTTTCT
TTTTAACACCTTCTGATTCGGAAACAACCCCGCTCGTTTCTATCCAGGATTGTAAATCAA
AATCAGTTTTTAGATGGGATGGATTGATCGTTTCCAATGAAGTCGATTTTTCGTCTTTTT
TATGAAAATCTCCCAATTTAAAAAATATATGATCCGAGTTTTTAACCACTGGAGAAGTTC
CGCATAAAGAGCAGTGAGAATCGATCAAATCTTTAGGGCTATAAGTGGCGCCGCAAACTT
CGCAATTATCTCCATATTGATCTTTGGATTTACAATTGGGGCAAGTGCCTTTGATAAAAC
GATCTGGAAGAAACATTTTATCTGTTTCGCAGTATGACTGTTCTATACTTCTTCTCGAGA
TATGACCTTTGGATTTTAGTTTCAGATAAATATCTTTGGAAATTTCTTGATTCGCTTTCG
AATGTGTGGAATCATAATGATCATATTCAATTCCGAAAGAAGTTAGATCTCTATAATGTT
CTTGTCCTACTCTTTCGATAAGTTGTTCGGGAGTAATCCCTTCCTTACGCGCCGCTAACA
TTACGGGGGTTCCATGCGTGTCGTCTGCACAGAAAAAATAACATTCGTTTCCAATTGCCT
TTTGAAATCGAACCCAAATGTCTGTTTGAATTCCTTCTAATACGTGACCTAAATGAATCG
GACCGTTTGCATAAGGAAGAGCCGAAGTAACTAGTATATTTCTATGAGATGAAGAAGAGT
TCACAAAAGTCAGGTTCTTAAAATTTAGGTCAAAATCAACGTCTTTCTTTTCGGATTTTC
ATTGCAAAATCAATGGTTCGGATAGAATTTTCTGAAAACCTGGAGGAACCCCCGATGCCA
ATGGAAAATCTTTCATCCCTTGCAAGTAAAGTTCTGCCGGGGCATGAATTCTATGAGAAG
TTCAGAGAAGAAATGAACCCGGAGCAGGAGATATTCCATTTAAAGATGAACTATGCAAAG
GTTCTAGTCAGCATCTGGTCTTATTCCTGTATGGCCGACGGAATTTTTCATCAAAAAGAA
GGAAGTCTTGTCGGACAGATGGTAAAAGCACTTTTCGAAGAAGGTTGTATCTTCTTTGAT
CATCAGAGCGAAAAAACTTCTATCATCGGAGAATTGTCGGAAGTGTTTGAAAATCCTCTT
CCAGTAAAAACGGTTCGTAATTTTTCGGAAGGAAATCCGATTATGGCAGCTGGTTTTTAT
GAAGACGCGTGTGTAATCGTTTCGATGGACGGTGCTCTCACCAAAAAGGAAAAAGAATTT
TTAGACGACCTTGCAAAGGAACTCGAGATTTCTTCTATGGATAAGAAGAATATCGAAAAT
AGAATTCTTGAGAAAAAGAAGTAAACGCCTCGATTGAAAAACGATTCTTTTTTCTTTTCG
GTTTCCTTTAAAGCCGATAATTATTTCATCTACAAAGGGTGCATAACGCCCTTTCTGTTT
GGTGTGGCCTTCCCGTGGGTAAAATTCTTATGAATTGGATTTGGGAGGTGATATTTTATC
TTTTAATTGTATATACCAGCCTTCAGTTTTTGGTATCTGGTCCTGTATTACAACTTCTGA
TTAATTTTTTTTCCTTTCGACATTTTAAATTTAAATGGATCTCTTTCGGAATACTTTTGC
CTATCTTTTACGTAATTTCTAAAAACTGTACGATCGAATTTCCGGGAATATTAAAAACGG
ATCAAGTTTATGCGAGGGTTTCTTTTTTAAATCTAAAGATCGACTTTTTTTCGCTTTTCA
AAGGTAAATTGAGAATTCCTTTTTCTATATTCAAAAATTTTCATATGGATTATACGAATA
TAATAAGTCCCCAGAAAAAAATAGGACTCATGCCTAAGCGGGGAAAAATCGTATTCCAAA
ATATGAAAATAGAAAACGGATCGATTTCCATTGTGGATAAAACCTTAACCCCTACCTATT
CAATTCAACTGCATGATATATCGATAGAAGGCGGATATATGGATTCCGGTTCTCCTCTTG
AAATTCTTTTCAGGACTAAAAACGGATTTTGTAGACTTGGAAAAAGAGGAACGCTCAAGA
TCGGAGTTTTAGGTGGGGAAACGAGGGGATTTTTATCGTTAAGCGACATTACTTGGTCTG
AGCTTGCCGGATTGCAGGTAATTCCTCTTCCGTTTCTTAAAAATAGAGTTCGGATTTATG
TGGAATTTAAACATATTAATCAGGATGAAACGATTGTAGAAGGAACTCTAATTCATTTCG
CTCCTAATTCTCAGAATAAACCAGAACAAAGCTATCCATTTCATTTTACAATCTTATGGA
ACAATTATAATCTACCTTTCGATCTTGCGCTTAAAGAGCTCGTTTTGGAATTGTTTCTTA
AAATTAAACTGAAAGGAGTAATGACTAGAATGCTCCAAACGGTAGCAAAAGGTTTATATA
CGATTATAGGAAGAAATCGTTAAGATTTAAATTGAAGTTGTATCTAAAGATTTAAAAACG
CATTGTAAAGATATAAAATGGAATACTGTAAATTTTTATTGTAAAGTCCTATTTTAAAGC
AGAATACTATATAGTTTTGAGTAATAGAAGTTGTTGAAACATTTTATAGTTTTTAGATTA
ACAGAACTGTTTCAATTAACCGCTTCCATGAAACAGAAGGAAAATTAATTTTCAACAACT
CTAATCTAATGCGAGTTCAACGTAAGGAATCCATGGTTCATTTTTCTAAAAAAAGTTGTG
ATCTCGATTCCTAAGATGTGGGAATTCCCACAAATCACGATTTTACGAAAAAATTATAAT
TTGTGAATTTTGTATTTGATAGAAAATTTTACTTAAAACTTATCTCAAAAATTCAAACGT
TATAAATTTTGATTATTTATAAATTTATAATAAAATAATATTTTTTGAAAAAAAAGTCAT
ATTGTGGATATTTATTTCTGCATATACTTTCCTTTTTGTTTTAGTTCCTTTTATTGCTCA
AAATTATAAAATAAGATACCCATTATTTTGTCCTGCAATAGGGTTCTGTGATCAGAAATT
ACGATACTCAATTTGATAAAGAGCAGTAATACAAAGTATGATATGTATGAATTTAAAATA
TTCGGTTTTTTGAATTATCATTTATTTTTATGAATTTTAAAAAACTATATAAAATAGCTT
TTTCATTTTTATAAGGGTCACCAAACGGTGGTTTTATACAAAACTTGATTAAACGGTTAT
TCTTTTTGGATTTTATATACTACTAAAGCGTATAAAAATAATACTTATGCTGAATCTGTT
TCCAAACTTAAAATGTTGGATCTACTTCAAAAAGCCAATAAATTTGGGTTAAATTTCATT
TTTTGAAAACTTTCACATCTTTGGTAAAATCAATTGTTAAGTTTGGTATTATTTTTATGC
GTTCGAGTAGTAATGTGAATTCGGTATAATAAAATAGAGTTATTGAAAAATTAATTCTCC
ATCTTGTTTCTATTTTATGAAATAATCGATTGAAGCAGTTTTGTTAACCATCGTTATGGA
ATTTTTCAACAACTCTAATAAGAAAAATTTTCTAAAAGTATGAGTTCCTACAAATTTAAA
ATATGTTCGTAAAGTCGTGATTTACGATCGTTCCCTTCCCGCATAGTAAGAATGATTTAC
AAAGTTTAGACTCCAACTTTTTGTGGAAAAATGAGTTATGGCCAAATTCACCTTATTTAG
AATATTTTGATTTTATAAATTAGTGACGATTTACTAAGTATCGCCCTTAGAAACCCGGCG
AATGCCGGATGGCATTCAGCACCTGAGTTTCGAGCATGCTTTCCATAGAATTTATTTTTC
TGTTTTCTCGTGTTAGCAAGACGTCGAGCAACCATAAAAACGAGACAATTTATTTTTACA
AAAATATGGGAACTCTTACAATTTAAATACTCCGGAAATTTATAAATCATCTTAAGAAAT
TGAAATTTGTAAGAACTACTTTTAGTTCAAGCTACAAATTGATTCGAGTACAAATTCTTA
AATCGAATGAGAGTATCTAGGATCCAAACTCTCCATTTCATCTTCTTTACTTTTATAATT
GGGAAGATTTTCTTCTCTGAAAGCTTTCGGAGATTTTTTGGTTTCTTTCAAAAATGCTCT
GTGGAATGCGGAAGAAGAACTAAAACCTACGGCCATTCCTATGGAAAGAATGGAACGATC
TGGTTCCTCTAACAACATAACCTTTGCTTCTTTTACCCGGTGATGGTTGATAAAGGTATT
AAAATTCATTCCCATATGTTCATTTAAAAAAGCAGAAAGGTGATGTACGGAAAGGCCCAT
TTCTGATGCGAGGGAAGGAAGTCTAAGTTCTTCATCCAGATGAACTTTTTCATTCTGCAT
CAATTCTGCGAGTTTACTTTCTACTTTTTCAATATTAAGGTCTTCTAAAAGAGATCTTTT
TTCCTGAATGGAATCTCTTGGAGAATCCGTTTCATTTTTTGTAGAATCGTCTAACAGAAA
TTTATTTTGGGTTTTTTGAATATCTGAAGAGATCATTGAAATACATTCATTCAGTATGAT
TGGAGAAAGGATTAAGAAATAATAATGGAACGTATGAATCGGCTCCATGATTTTAGAACC
TTCAAAATAACGAAACACTTCCGTAAGTTTAATGACGAGCAATAGACCGATGGATGGAAG
AATTTTTAATAAGGTATCCTTGTTTTTAGAAGAATATAAAAGAATTAAGGTTTGGAATAA
AAGATAGACGAAAAATAGTAGAATTCCCAGAGAAACTATTTCAGAAATATTAGGAATTTT
GAATTCATCAAGTAAGTCCCAAAGGACTACGATCGCAGCAGTGGAGGCAAAACTGCGAAG
AAGAAGTTTTCGAAGTGTGGTAAAATCAGAATAAACATACGGTAAATTATTTTTTTTCGT
ATTTATCACAAAATTCATAAAAAAGAAAGCAATCGCCATTGAAAAATAAGCATAAAAATA
TTGAGCTAACTTCTTTGCGAGAACGTTTTCCGAGATAAAAATCGTAGCCGTAAAAGACCA
AAAAACACAAGCCATCAAAAAAAACAGCACGGGAGTACCGATATTTTTTTGTTTGTTTCT
TTTCAAAATCCCAAATGCAGCAATCATAAAATACAATGTTGCTGCTAAAGAATAATATTC
AACTTCTTGCACATCCAATTCCTTTTGTTGTTTTTACTCCTATTTTCTCCAAAAACTTTT
ATCTATAATGAAGAAATATTTGTAGAGAAACCTGCAAACATTTCTTTGAATACACACCTT
TATGTTTGTTTCAGCGTGTCGTTTTCTTCTGTATCAGTTATAACAAAACATTTCCGGGCT
TTTGCCCGTTTTTTATTTTTTGAAAATTATAATTTGTAATTCCTGAAAAAATTTACAATT
TCGGAAGTTCATAAATTTGGTTTTTCGCTAAAATTGAGTTGTGTATGAAAATTTTAGCTT
CTTCCCGAATTATAGAAAAATCTGTATGAAATGCAAAAATTCTGAAATCCTTTTAAAAAT
AACTTTTAAATTCTAAAAAACAAATCCGAACGTCGCTAACGTGCAAATTCCAAAAGTCTC
CAAGGGCTAATTTTTGAAACCAAAGAAACATATTTTTGAATATTTTTTAACGTATTTTAG
AAACCTGGTAAGATAGATCATCAATTCTAAGTAGATTGTTTTTGAAAAAATCTTTATTCG
GTTTTATAACCAAACAATTAAAATGTGAAAATACTTCTTAAACTTTGATTGGAGAAGCTC
TGATAAAAATTATAAACCGTTTTAAAAATGTAAATTGTCTTTGAGATTGGTATAAAACGT
TAAGATTTATTTTTTAGAGAACTTGTTTGAGGTCTCAATTTGTTTTTTATAAATTTATAA
ATTAGATGAAGATAAAATTGAGAGCTTGTTCCAAAACCTTTGAAGAATCCCCAAAAATAT
GGTAGTTCCCACAAAAATCGTCATATTGAATGATTTATAGTAAAGTTTTTGAAAAATCCC
ATAGTGAATCGTAGTAAAACTGCTTCAATTGTACATTTATATACAACGAAAGAGATGGAG
AATTTGTTTTTCAATAACTCTATTATAATTTTTGTATGAGTTCCTACAATTTTAGAATAT
GTTTGTAAAATCGTGATTTGTGGTAGTTCCCTGTTTTAGGAATTGATTTGTAAAGTTCAG
ATCTTAATTTTTTTAACAAAATGAATCATGGATTCTTTATACCGAACCCACGTTACTTAG
AACTCTATGTAATAGAGTTTCTAAATTTTGTTTCTAAAACTGAATTTCTTTCAAAATTCA
TGGTACTCTAATATATAAGGACCCGTAAAAATATTTGAAATGATCAGAGCTTGTTCCAAA
ACCGTCCGTGGGAACTACGAAAATTTAACGATATTAGAACTACTCGAAAGTTCGTAAATT
GCCAAATGCGATTCAATTTGTAGGAACTACTGCATTTTATTAAAAATTTCTAAAAAATTA
TCGTGTAAAAATTTTTTGAGGTTTTGGGACAAGTTCTTAGGAAATTTGTCGATTTAGATT
TGCAAAAACCTTTCCCTAAAAATTATAATAGGACTTCAATATGCAAAAGTTAAATAGAAA
AGAATTTTTAAATTCTTCCTTAAAGTTTTTCATTTTAATTGGCACGGGAGCTAGTGTTAC
TGAATGTAATTCCGGACCTAAAGGGGTTGTCAATAAAAACCTGTCCTTTATTTCCCTATC
TCAAGTATTAAATGAACTTGAAATATTCAAAAAATTGAATTCAATTCAGGGTTACGGAAC
CTGGGACGCTGGAAAAGTATTTCTTCACTGTGCACAGTCAATTGAATATTCAATCCAAGG
TTATCCGGAAAATAAAAGTAAATTTTTTCAAAATACAATTGGAAAACTCGTTTTCTTAAA
ATTCGCATTTTCTCAAAAAATGTCTCACGATTTAGAAGCACCAATTCCTGGAGCTACGGA
AATTCGAACCGATACTTCTTGGAAAGAAAGTATTTCAATTTTACGGGAAACGATTCTTAA
GTTTCAGTCTTACGAAGGAGAATTAAAACCTCATTTTGCATATGGGACTTTGACCAAAGA
GGAATATGATTTGGCTCACTCGATTCATATCGCTAATCATTTTAGTTTTTTGACTTTTCA
GTCTTAAAATAATAAGTTTCTGAATTTTAAAATTGTCTCAAAAACATTTTACCTATTTTT
AAAAGCCTTTGTTAGTATAAGGAATTTATTTTTGAAACTGATTCAAACATATTTTAAACT
TGTTTTTGGGATTATTGCCAGATTAAGAATTCATTAAAATTAAGAATAGAAGCGAATCTT
CTTTACGAATTAGAAGGAAAACAAATTCTGGGAAACGAACCTGTAGGGGGATTAGCTCAG
CTGGTTAGAGCGCTACCTTGACATGGTAGAGGTCACTGGTTCGATCCCAGTATCTCCCAC
CACTTGCACAGTTTGTTTTTTCTCTAAAAGAAATTGAATTTCTTTTTTATTTTAAAATCA
ATAAAAAGAATCTCATATAACATCAGTTTGGTGTAAGAAAGTTAGGAAAAATTTTTAAAA
AAATATCAACTACTACAATTTTAAAATCTGTTCGTAAAGTCACTGTTTTGTGATCTCTAA
TCATTCTATAAAAAATTCATTTTATGAAATTTCCCAAAAATAAATGTCCTCGAATGAGGA
CATTGGTTTGGTTTTTTATTTTTGGATTTATCTTATAAAATCCAGTTTATTAAAGCAAAA
AGTTTAAACTAAATTCGCTCGTATTAGAATTGTTTCAAAGTTGAATTTTTTATTCTGCAA
AGATTACAGAAATTGTAGGTAGTTTAAAACCTAAGACGGATGCCAAATCTTTACGAATCT
GGTCTCTGACGTTTTGTTTATCTTCTACCAAAAGAGCCTGACGAAGATAAAATTCGGCGG
CTTTTAAATCCACTTCTCCTAAAGCCATCGAAGTGCGATAACGAACCGAAGGATTTTCAC
TTTTTAACATATCGCAGAGACTATAAAAGCTTTTATCAGCAACTTTCATAATATTAACGA
TAGCATTTAAAATTGCGGCCTTGGTAAATTCGTTTTTTTCTTTTTCTAAGGTAGAAACTA
AAAAGTTTACTGTTTCCTTTCGATTCATGTACTTCAATCCATCTGCTGCGGAGGCACGGA
TATAATAATTTGTATGACCTAATGCGTTTACCAAAACTTCTTCGGATTCTTTCATATAAG
GATAACTTCCGATCGTTCTTAAAATTTCACCGGCGGCAATTACCATTGTATAGTCTTCTC
TTGAAGTAAAGTAAGGTTCATCCTTCTCTTGGATGGTGGGTTCCAATTTTTTATATTCTT
CTATAGTTGGTTTAATCGCATCCACGTGGTCGATTACTGCAAGTGCCTGTGCGACCGTAA
ATTTGAGATAAGGATGATTTTCGAGAGACTTAGGAATTTTAGGATTTCCGCGAAGTGCGT
TGATTAGAGGTCGGACCGCGAGTTTGTTATTTACGAATTTGAGGTAATCTGCTGCGTCTA
CTTTTTCTTCGTAAGAACCGGATTCAAGTTTACGGATTTGTTCGAAATAGGCCCTATCAG
CGTATTCTATCGCTTTATCGGAGGAGAATAAAGGCAAAACACTGATAGAAAACAAAATGA
TAGAAATCGAAATATTCTTAAACATGGAATTCCCTCTCTTATTATATCGGTATTCGGAAT
CTTCGGCTTAAAGTTTCAACTATCCTTTTCTTTTACGCTTTTTGCGATTTTGCGAATTTT
TTCGGATAAATCTTCCAAGGGTAAATCAGTTTCCGCCGACTCTTCCAGTTCTTTACCGAT
TTTTTTAAGGTCTTCTTGAATCCTAAGTTTATTCTCGGATGCTCTGTTTGCTAAACGGGT
CAATAGATCGTCTCTGTATTCGGTGGCGGTTTCGAGTTTGAGTTCGCCTAATGCAATCAT
GGATTGTAGAATTTTTTCCAAACGATCTCGGGTTAGATAATTGGCTCCAATTCCACCTAA
CACCAATCTGCCGAATAAAGAACTTATGTCTTTTCCGGTTTCGCGGATTAAAGAAGAAAG
CATGAAATTTGAAAATTCTTCGTTTCTTTGACCGAGAGAAACTTTTAGAAAGGTTTGTCC
TAAAATTTTAGGAGTAATATCGGAGCCGGACATATTGTCGATCACGCGAATTTCTTCTCC
TTTGATAATCATCTCTGCTACGTCTTCTAGAGTGATTGTTTTACTCGTCTCGGGATCATA
GAGTCTTCGATTCGCGTATCGTTTTAGAAGTTTCATTTTAATTGGTTGCGTCTTTTGCGC
ATCGCACAATTCTAGAATTTGCTAAAAAAGTCTTCGGTCAAGCAAAATACCCATGGTAAG
CCTACTGTTCGATTGTATCTTCTTAAACGGACTTTCAAAAAAGGAAGAGAAACTTTTATT
TTCACTTTTAGATTGGAAAGAATTTTCAGTGCAAGAATGGACGAGTGGAGAAAGATTTCC
AGAGTCTGGTTCTGGGCAAATTGTAGTTCGTAAAAACATAGAGATCGATTCTTTGCAAAC
CGCGATCGATTGGTCTAAACGACCTATATTGATTGGAAGAATAGAAACTTCCTTTTTAAG
AAAACTATTTCAGCAAGGTCTAAATTACTTTTTAGATCTTCAAACTTCTCAAATCGTCGA
TATACCTTTAGAAAATTTGACTCAAAAAAAAGGATTAAATTCGATCGTGATTGGACCCGA
TTCTCTTTTGTTTCAAAGGATACGCGCTCATCTTAAGATATTAGGATGGGAAACGTTTCC
TTGCAGAGAGTTAGCCGCACTTACGGAAAAATTTAAAGAATATGAACCTGGTTTGTTGTT
TGTGGATTGGGAAAGATTAAACGTTAAAAATACAGTGGAACGATTGAAAAATTTACCTCA
AAGGGCGACTTTTCCTCCTGTGATCGGTATTAGAGATGTAAAAAGGGAAAATCTTTTTCA
GGACCTTTCCGCTGGGATCAGGGATTTTTGTCAGGAGTTATATTCTGAAAAGCAAATATT
AGGTATATTGAATAATTCTATCTTTGATTTGGAAGAGGAAAATTATATTTCCGAAAATTA
TAAAAGATTAATATTTGAATTTAGAACTGGAATTCAACCTACCGGAATGAGAATCGAAAA
AAACGAGTCAATTCGATTTTTAGGATCAGATTTAGAAAAGATTAAATTGAAAAAAACTCT
CGATTGGATGAATGAGTTTCTTTAGAAATTCCTTTTTGAAGACTACGTTTTTTACTACTC
GGACGAGTATTATATTGAGCTTGTTTCAAAACTTAGAATCCTTCAAAAAAATAACAATTC
AGAACTCACGTTAATTTAATGTGAGTTCGGCGTAATGAATTCATTTTTCTGAAAAAAGTT
AGGGTTTGAACTTTACAAATCGGTTCTTAAAATGTGGGAACTACCACATGAATATTAGTA
TAGAAAATCTGTTTTAAACTTCAATACGGGCCAATGCGACTTAATTTGTGGGAACTACTG
CAAACTTAGATTTTACGGTAAAATTTTCAAAATGTAGGGACTCATACTTTTAGAAAATTC
TTTCTCGTTTTCTTAGGCCGAATTTATGTTAATTTATTGTAATAAACTCATATTTAATTT
TACGAACTTTCAAAATCTCTAAAATACTGGAATGAGATTTAATCTGTGAGAACAGCCACG
TTTTACAAAGAGATTCAAAAAAATTTTTAGGTTCGGAGCGAATTTTTGATAATAACGTCG
TATAGAAGGAACTTTTTAACGTTGGAATGGAATTTTCTTAAAAGCGGAAATCTGAGGACA
AAAAGTCGGATTTACATTTTTAAGTAGCGGGGATCGCCTTATTTTGAATTAGTTTTTCTG
CGAGTTCGATTTCCATCGGATGAGAATAATAATACCCTTGTCCGAAATCGCAATTGAGTT
CTTTTAAAAGATTGTGTTGTGTTTCGTTTTCTACTCCTTCTACGATGATTGATTTACCCA
TCGCTTGCACTAAGTTTACCATAGAAGTAATCACAGCTCGTGTGGAAGTTTGAAAGTAAT
TAAATAAAAACATCTTATCCAGTTTGATGTAATCGATTGGAAGATGGATCAGTCTTCCCA
AGGAAGAATATCCCTTCCCGAAATCGTCGATTGCAAATTTAAATCCGTAATCTTTGAGAG
AGGTTATTACCTTGCTGATCTGAGATTTTCTAAAGTCGAAGGAATCTTCTACGATTTCTA
AAATGATATTATTAGGTTCTATTTTATAATAATCACTCGCTTCTTTAAGAAGAGGAAATA
TATTTTTATCTCCTAGTTGTTTTGGAGATATATTTAGAGAAAGAGAAATATTTTCGGATC
TTAATATTGAATTTTCGTAATATTGAAATGTTTCCCAGATCATCCATTCTCCGATGGTTT
TGATAAAACTGGAACTCTCGGCGATTGAGATAAAACTACCGGGTAGAAGTTTGCCTTTTT
CCGGATGATTCCAACGTACCAAGGTTTCCATAGAAAAAAAGCGGTTTTCTTTAAGATCGA
TAATAGGTTGAAAGTGTATTTCCAGTTCATTTCGATTTAATACTTTTCTAAGATCGATTT
CTATTTTCGCTTTTTCGTAAGTGGTTATGATTGCATTTTGATCATAATAAAATAGAGAAT
TCGGACCGATTAAACAAGAACGATGAAGTGCTTCCTTTAAAATTCCGAGCGCGTTCATGT
CCGAGCCTGATTTCAAATCGAATTTCGTATAACCTATATTAACGTTAAGATGAAATTCTC
TTTCTTCGTAAGTAAAAGGAAAATCAAAAAGCATTCGAATACATTCCGCGAACCATTCCG
CTTTGGTTTCCGAATCTATTTGCAAGGATGAAATTAAAAATTTATCACTCTCAATTCTAA
ATAGATGGTCATTTCGATTTAGGTGTTTTTTCAACCGATCTGCTACTTTTACGTAAATAG
ATTCAAAATAGGAATTTCTTTCTTGGGATATGATTGCGTCTGGATTGGATATTGAAATTA
AAAAAGAAAAATGTTCTTCTAGAAAGGTTGTTTCCTCAGAGATTTGATTTCCGAAGTGAT
TTAAAAAATATTTTTGATTGGGAAGATTAGTGTTTCGATCCCAATGACCGGTTTCGTATT
CTATTTTGGGTTGAGCATTTGGTTGAGGTTTAAATCGAATCATATAAGAATCTTCGAAAT
CATGAACACTGAGTTGGAGTTGAAAATTTGTTTCATTTAAAAACGAATCTTTTGAGTCTT
CAATTTCTTGAAGAAGATTGGATATGCTTATATCGTTTTCGAAACGTTCTTTTTTCTTGG
ATTTAAGAAGTGGAATGATTTTTTCGTAAAGCACTTGGAAGTTAGGAAAAGACCAAAAGT
TTTGAAACTTATGATTTTCATATACTGTCTTCCAATCTCGATCTAAAACAACAATTCCTT
CTGCAGATTGATCTGAAAAATATAATAACGATTTTTGTAAAGATGGAGATAGGTTTTGTA
TTCCCATATATTTTATCTTAACATGTCAAACCGTAACCATGAAGTTCGTTCTATAATTCA
GAAAGTATGTTATTATAATCTTGTATGAAAAAATGAATGTTTTACAGATTGTTTGATTTA
GAAAATAATTTTAGTTTTTTATGAATTCGATGGATAGATTGAATCCATAAGAATTTTCTT
CTGAATGGAAAAACTTTTTATTTTGAAATGTTAAAATAGATTACGTTTGTTTATCTGAAA
CTTGAATTTATCTTACAGTCGATTTTTAAGTCTAAGAAAAAGAAGAGGTTACGATTTAAA
GATTTTTTTCAATAAAATTGTAGATATGGTTGAATCGTTTTTTTTAAAAGAAAATCGATT
TCGAGTTTGTTTTCGAAACCACATATAAATTCCGAACATAAAACAAATTAATCACTTGGC
CTAAGAAAGGATATTCCTCTTTCTGGATTTATCTTCCAGTTTATTTCTGACGAGTTGTAG
AAAAAGATTTTATAAATTAGGAACAAAAATTTTGAATATAGAGTTCTATAAGATTCAATA
TGCAGAAATTCAGAAACTGCTGAACGATATTGAAAAGAGATTGCTTGGAGAAATTTCTGA
AGACATGGACGAACTTCTCCATGAACTTGCAAGCTTTTCTGCGAGATTAAAACTCCATCT
GAATTTGGAGGAGAATTGGATCTATCCTGAGATTAAAAATCTACAATTGGAAAATAATCT
TTCTCTTGCTGAAAGTTTTAAAAGTCGTACGGTTGATTTGAAAAACTCATTTAAAAATTA
CTATTTTAATTGGCTACTTCCTTCTTCTATTCTAAGAAATGAAAGTCAGTTTCGAGAAGA
AACGGAGAAATTAATTTTTAATTTGAGAAATAGAATTCGTAAGGAAGAAAGCGAGGTTTA
CGTTCTATTTTAAAGGAACCTTGATATAATCTTCCAATCAAATTTTTACATAAAATCAAT
ATTTGGTGACCACATCGTAAAAATTAAAAATTTCTATCAACATAGTGATTCTAAGAGTTA
AACTTCTGAACAATATCGCCGTTTTGGTGATCTATTAAATTGAAAACTCAATTTTAACGT
GAATTCGGTATAACAAATGCGAAAGCGATTATTATGCTGTCCGTAGAGAAGCAGCATTGA
GTTCAAGAAACTCGATGAAATGCTTTTATGAAAAGCGTTTGAAACTCAGTAAAACGCTTT
CCTATGGGTCGCGTTTTAGATCGTGAGCCATTTTAATTATGAAATCCGCGAGCTGCTGCG
ACGACTATGGGAGTCTGTATTGAGTTTTTTATTCGCCCAGATTTACTTACGTCGAACTTA
CGTATTTTACTACTCAAATACTATGAACCCTTTCTAAAAATTAAAATTTTCAATATTTAA
TGTGAGTTTAGCGTAAGAGGAATCCATGATTCTGAAAAAAGTTAGAATCTGAACTTTACA
GATCGATTCTTTAAATGTGGGAACTACCACAATCTATAAAGTAGAAATTTATAACAATTG
AATCTGTCGTATTCAAATGTGGGAACTATTACAAAATTAGGTTTTTCTGTAATGATGTGA
AAACTCCCGCGAATCACGATTTTACGAACAAATTCTGAAGTTGTAGGAACTCATACTTTT
AGAAAGTTCTTTCTCGTTTTCTTATGCCGAACTCAAGTTAATTAGGTTGCATTTGACAAT
TTGCAAACTTTCGAGCAGTTCTAATCCAGTTAAATTTTCATAGTAGTTTCCACATGAGAG
CTATTGAAAAGTTCCATAGCGGAGATTCGCAAAACTGCTTCAATTGTCCATTTCAATACA
ATAGAGTTGTTGAAAAATTCCATAGTGGCGATTAACAAAACTGCTTCAATTGATAGTTTC
CATGAAATAGAAACAAATGGGGAATTAATTTTTCAACAATTCTAATAGAAACAGATGGAA
AATTAATTTTCAACGACTTTATTTTATGTAAAAATCAGGTTTTCATAAAACAAATCTCTT
ATGTTGAACTCGCGTTAGGTTATTATGAGGAATCTAGCTCAAGAAAAGTTTTAAATTACG
TTTTAGGATTAACCTATGAGAAATCCAATTGTTTATTATAATTTACTAAAGTATTATCAT
TTATGTCTTTAGAAATTTGGAGAATATATTGAGACTAACGTGTTTCCATCCAGACAATAC
AACTTTTTAAAAGATCTAGCATGATTTTCTGTTCCTTGTTGACTGGATATCCGTGTCCTG
GTAAAACCCATTCGAAAGAATAATTTTTCAATTTTTTCATAGAGTTTATTTGTTCCTGCC
AAGAATACCAACATACGTTTTTGAATGCAATCAGACGATCTTTTAGAGGATCATAAGCAA
GATGGTCTCCCGTAAATAGGAATCGGTTTTTATAAAGTAGAACCGAATGCCCTTGGGTAT
GTCCTGGAACTGGAATCATTTTTACTTCGTTATCTAATTCAAAAACTTTTTCTCCTTTTA
AAACGATTTCGGCAGAAGGTAGTGATTTTAAATCGTTTTCATGAATAATTCGATCACATC
CAAACTTTTCCTTAAATTTTTGATGATCGGCCACGTCATCTTGATGGGTTAAAAAATGGT
AACGGATTCCTCCTAGGGATTCGATTTTGTCAGCTAAAGAAGAAACAAATCGAGGAGAAT
CCACGAGAATATTTCCATTCTCTCTTAGAATGAGGTATGAAAATGCTCCGAAGGAATCTT
TAGAATGATAACCGCAATAATATACGTTTTCTTCTATCTTAGAAGGAAACGTTTCTTTTG
CTTCTTTTAAATCTATTCTATTTATTGTTCCGATGGAGGTGGTAGGACAGGCTATTAGGG
CGCGGAGTGCGGCTATTTTCTCAGATTCTATTTCTGGTTGTTTCCAAACATAAGAACCTC
CGTTTTTTTCGGCGAATGTTTTCGGAGCGACGATTCTACACGTTTCACAATCAATACAAG
TGGAATCTACATAAAAATTCCCTTCTTGATTTTCCGGTCGTTTTTTAAGTTGGTTTGCCA
TTAATTCTTAGACTTACTACTCAGACGCATAAAAATAATAACTCATTCTGAATTTGTTTC
AAAATTTAAAATGTAGGATCTTCTTCAAAAAGCCAACAAATCTGGGTTAAATGCAATTTT
TTGAAAACTTCTACATCTTTGATAATATCGATCTTTAACTTTTGGTGCGTCCGAAATAGT
AAGTCGATTCATGATTTATTTTTACCATAAAGTTTTATTTGGATTTGTGGGAACTACCAC
TTTTTTAAAAAGCGTGAATTTGATACAACACGAAAGGATCGATACGAGCGGAACGCAGCA
GAACGATTTTTCAAACTCAGCGTCTTGCTTCTTAAATCCAGTGCGTCGCTTCCTGAATGC
CGATTCTTAGAAAGACATTCACTGAGTTTTTTGGGTCGCGTTCAAACTCAGCAAAACCCT
ACCTTAACTCAAATCTCGCTCCCGACGGGTCGCAGATAGGTTGCTCGACAGATCGAATTC
TATAATCAATTGAAACTAAAGGCGAAATATTGTATTACGTTTCTTTCATGCAATTTATTC
ACCAGAGCTGAGACCTAGTCTGCCTGTTTGTGGTAGCTGTGTTCACTCCAATTTTTTTAC
GTGGAACTCATATTAAATTATTTAGAACTATAAATAGAGTATCAAATATTTTGTATTTAA
ACAGTGTTTTGCGATAAATTTATGGTAGTAGGTTTTATAGAGATTCGTAGGTTAACGATC
TATTTGTCCTTGGTCTTCTGAAACTGTTAAATTAAGAATGTCACTTTCAGGATTGGTCTT
GTATTTAAGAATCTGCTTATATCTATGAAATACTTTTTGAACCCAGCGATGTTTAAGTTT
CGTTTTCAATTTTTAAGTTACGGTGGAAAATTGGGTCTGTTGTGGTTCGGTAAAAATGAA
TTCGAAGACTAAAAATTATAGTAGTTCCCACATTTTTAGTTTTACGAATGAATTTCCAAC
TTAGGAAAAATGTAAATCTGCCGAAATATAAAGAACACAGAGGGTTATGTCCGATATGAT
CACAGCACGCAAAACCTTTCTCCCGTTCGCTCTACCTTGTATTTCCGAAAGAGCCATCGA
AGAAGTATCTTCCGTACTACGTTCCGGATGGATCACTTCGGGGCCTAAAGTAAAAGAATT
TGAAGAGGAATTTGCTCGTTATACCGGGGCTGATTATGCACTTGCTCTCAACTCAGCTAC
GGCCGGACTTCACTTGGCGCTTGAGGCGATCGGAATGAGCCGTGAAGATGCGGCTATTTG
TCCCGCGGTTACATTTACCGCTACCGCAGAAGTGATCTGCTATTTTGACGCGGAGCCGAT
TCTCACGGACGTGGACCCGATCTTCAATCTTATGACTCCCGAAACCCTTCGTGATACGAT
CGAAAGGGAATGTATTTATCTGAACGGAACTCTCTTTCACAAAACAACAGGAAAGACCGT
AAGGGCGATCTTGCCGGTTCATCTCGCCGGAGTAATCTGTGATATGGAAGGTATATTAGA
AATTGCTAAAGAATACAATCTCTATGTGATAGAAGATGCAGCTCATGCTTTTCCTGCGGT
TCGCAATGGAAGAAAGATCGGGACTTTTGGAGATTTTACCGTTTTCAGTTTTTATGCCAC
CAAGGGAATTACTACCGGAGAAGGTGGAATGGTTACGACTAAACATTCTCATTTTGCCGA
AAGAATCAAATTGATGCGTTTGCATGGAATTAATCGAGAGACCTACGATCGACCAGGTTG
GTATTACGAAGTGGTATCACCCGGTTTTAAATACAACATGACGGACGTGGCTGCGGCTCT
TGGAATCGTTCAACTTTCTGAAGCAGACGAACTTTGGAAACGAAGAATTTTAATCGCCGA
AAACTATAAGAGGGAATTTGCCGATCTACCATTTTTGCATCTTCCTCTTTCTGCCCCAAA
CGGTGAACATTCTTGGCATTTGTTTCGTGTAGAAGTAGATTGTGCTTCTTGCAAAATGGA
TAGAGATATTTTTGCATCCGAATTAAAAAAACGTAATATAGGTTCAAGTCTTCATTTTAT
ACCACTTTATGAACATCCATTTTATTCTTCTCGTTTCAGATTTAAAAAGGAACATTTTCC
GAATGCGAACGCGATGTATGCAAGATCTCTTTCTATTCCTCTTTTTCCGGGGATGAAGGA
TGAAGACGTTCAGGATGTGATCAGAGCGGTTAAAGAAATTTTTAGCGCGCTTTAAATTTG
CAGTAGTGCTCGCATTTAAAGAAAACGGTATTCAATTTTATAGAGATCAGTAAGATTGTG
TTTTATATAGCGGAATATAATCAAAGGCTTTTCAATTTAAGTCTCTCTCTAAAAATCGAT
CATTCGTCTAAAAAATTACAGTCTAATTTTTTCTTTTACTGATCTATAGTAGAATTATTG
AAAAATGAATTCTCCATTTATTTCTATTTCATGGAAATCGCCGATTGAAACAGCTTTGCT
AATATGAACTATGGAATTTTTTAACAACTCTATTAGGAAATCATAAATTTTAAAACGAAT
TTCCATTGTAAAGGTAGTGTTTTAAACACTTTATTGTATAGTTTTAAGTAAAATATGAAA
TGTTTTTTATAGTGGTAGTTTTTATTTAAATTGTTTAGCAAATTCTTATTTCTGTTAAAA
AGTTGAATTCTAAATTTTATGGTAGAACCTACATTTGTGGGAACTACTACTGAATTTAAC
AATAAAAAGATGATCTAAATAGTAATAATACAAAATCTGTAGGAACTCCGGTATTTGTTT
AAAATTACAGAAAAATTGTAACTGAAATTGTTTTTACTACTCAGTTGTATGAAAATAATA
CTGAACTTGTCCTAAAATCTCAGAAGGTATGCAAACATTCTTTAAAAATTTCTAATATAC
TATTGTAGTTCCCACGGATTCATCACCAACCCCACAAGTTGAATAGAATTTTAGAATCAA
AATGAACTAAAGCAGAACGGGCTTTCTATGGATCGCCGTTCTGGGCTTAAAAAGGCACAT
TTTTCAAGTGTTCCGACAAGAATGAGTCTTTTTACTTGCAAAAAGTATGTTTTTCTGATA
AAGAAAACCTCCCCCACCCAAAAATAGGGGCGGGAACTAAGTTTTACAGAAGATTTTGTC
GTAATTCCGACGATAGATCTTGAGATCCAATTATTTGTGGGGTTGGTTATGCCACGGACT
AGGTCGCATTTGTTTTTTGTGGACTTTTCAGTAATTATCTTACTAATAATTTTTTTAAAA
AATTATCAGAGATTGTCCTAAAACCTTAAAGAGTTTTATGTGATCATTCTTTAGAAACTT
TTAATAAAATGCAATAGTTCCTACAAATTACGTCGCATTTGGCAATTTACGAACTTTCAA
GCAGCTCTCATGTAGTTAAATTTTCGCAGTAGTTCCCACATTTTTGTGAAACTTAATTTC
ACTTTCTGAATGCCGATCCTTAGAGACACATTCTCTGAGTTTTTCGTCTCGCTTCTATGA
TCGGTGTTTAGGATTTAGGGCAAACTCTAAGTTAACAGACTAATGGAAAACAAGTCGCAG
ACTAAATCGAAATCTAATCTAAATAACGATTAATCTCCAAAGAAAGTTCATCCGATTTTT
CCATATGAATTGCGTGTTTTGCACCTGGAATCAAAACAAGTTTGCTTCTTTTTAAATAAG
AATGAAGTTTTTTAATCATTGTAATATCCGTAATAGGATCTTCTTTACCGGAAAGGATTA
AAGCGGGAATTTGAATTGCACTTAACTTTTTTCCAAGGAAAATTTCTTCTTCTCTTTCTA
TAGTATTTACAGTTAAAAATTGATTTGGAAGTTCATTCCAGGATTGAATGAGAGCTTTTC
TGGCAATTTTTCCCGGCAGAGTTGGAGTTTCGTAATATAACGCTTCAATAAGTTTCAAAA
GATCTTCTTCAGTTTTAGGAAATAGAAGCTCTTTCATTTCGTCCCGTTTCGGATGAGGGA
TTCCACCAGGAGCCATCAAAACGAGTTTGGAAATTCTTTTTTCGCTGTCTTTAAGTGCAA
TATGCATAGAAATCAAAGCCCCCATCGAATGACCACCTAACACTGTATTGGTGAGATTTA
GTTTTCGAATCGACTCGTAGATCAAATCCGCAAAAACGTTTACTTGATACAAATATTTAA
GATTGGGAAGTTTACTTTTTCCAAAACCGGGAATATCAGGAATCAAAACACGATAATCCT
CTCTGATTTTAGGGGCCACTTTTCTAAGCCCAGTTGCGGAATCCAAAAGGCCATGAATTA
AAAGAATCGAATTCTTTTTTTCTGGATTTTTTTCCAAAAAATAAATGGAATGCCCTCCGA
TTTCCACTTTTAGATCCCTAAACCCAAGAATTTCTTTCATGTATTTTTTCTTTTTCCAGT
GATAGTAGTTCAGAAACGATCCATATATCAATTTCATAAGTATAGATTTTTTATTTCGTT
TATAATATTCATCTTTCATAAAGTTATTTTTAGGAAACCTCTATCAAATGAATTTTTAAT
TGGAATCCTATCTCAAAAATAAATAGAGTTTTTGAAAAATTCTATAGTGGAGATTTGCAA
AACTGCTTCAAATTGTCCATCTCAATGCAACGGAAACAGATGGAGAATTCATTTTTCAAC
AACTCTATTTTATCTTTGCTCAAAATGCCAACTCTAAGATGTTTTCTATATGATAGTCGC
AAAACAGTGATTTGATGTAGAAATTTAATTGGATAATTGTTCTTTTTGAATTTTATAGTC
AATAACTGATGTGTTTTCAAATTTGAAAGAGTAAACTTTGATACCATATTCTCACCTTTG
ATAATTCGTTCCTGAGTTATAGCCACTCAAAATGTGGAAACGCCTTCAAAACTTTAGGAG
TTGAATTTAGAGACAAAATTTCTGACATTCTATTACATAGTTCTGAATAAATTGGATTTT
GAAAAATAGATTCTATAAATCAGGTAAACCAATTGAAATTGATAACTTTGAAAATATACT
AAAAGAGATCTGCTAAAAAATTACTCTCACGCTTTTTATTGGCGCTAAATAAGGAATGTC
AAAATCAGTTCCTGTGTGAAAGAAGCCTATAGGTTTTGGGCAGATTCTAAATTCAAATTG
TACAATTTTAGCACTATGTGGTGGGGTTTTGGAATTTCAACAAATCGACCTAAAAAATCC
TTATATAAGGAATCTAAATCTATCAAAAAACCATTTATCAAAGAGACGTTTGATTTGGTA
TGTTTTCCGGAATTAGTTCTTGCAAAGAATCGAAAGTAAGTCGAGACTCACTTCAGGTTA
TACTGGAAATCAGGATGCCAGATTCATTACTTTCCGTGTTTTATTCTTTTTTCCATCCTA
CTCAGGAAGGAATTCTTGCTTTAGATACAGAGACGGAAACTATTCTTTATTTAAATCCAG
CTCTTGAAAACATCTTAGGTTATTCCTTGGAAGAGCTCCAGGGAAAATCACTCGATTTCA
TTTTATCTAGTTCGACACATCCAAAAGAAACTCTAACAATCAAACACAACGAACCCTTAA
GAGTTTATTGGCAACTCAAACATAAAAGTGGAGAAGATAAACTTGTAAATTTTACGGTAA
ACAGTACTCACTTTGAAGGAAGAGGATTGTTGTTATTTTATTTCACCGATCAGTCTGAAA
TTCAGCAGACAGAACTCAGACTTTATTATATGCAAAGTATCTTAAGAACCTTAAGGCTTT
TAAGACAAAATTTAAGATATTTGACTTCTGAGAGTTCTATCTTTCAAAAACTCTGCGATA
CTCTTAAGGAAAATCCGCATTACTTTTTAGTTTGGGCTTTTTTTTTCAAGGAAGGAGAGT
TACAAATTCTGGGACAAAAGGGGATGAATCCAGAATTAAAACATAAAATTCATTCATTCA
TTTCTTCTAATGTTCCATTTCCGATGAGAAATTTGATAGATACAAAGGATAACTTTGTCA
TACACGAATTCGGTAATGGGAAGTATCCGGAATGGGAATCTATTTTTACGGATCATAAAT
TCCGAAGAAGTCTTTCTCTTGGAATCCGAGAAAAAGAAAACCTTTTAGGAGGAGTTGAAA
TTCTATCTTTAGAGGAAATGGCTTTTGATTCCGGTGAAAATTTTCTATATGAGGAAATTC
TTTCGGACATACATAGCTCGTTACAAAATGCTAAGACGGAACGAACCAGGATTGAAAATT
CCAAAAAATTACAGTTTCAAGGAGCACTTCTTAATTCTATAGAAGTCCCTCTTATATCCA
CTGACGACGAGGGTTATATCACGTACGGAAACAGAAGTCTTGAAAGAATATTAGGAGTTT
ATAAAGAAGATTTCATTGATCTTCCAATTGGCGAATTTTTAAATTTGCCTCCAGCCGTTT
TAGAGAGACTTTCTAAGGAAGAATTCAGAACCGAAATCAAAATGAAAATTTTTCCAGATA
TGGAAGTGCCAATGCTTCTTGCCTCTTCGAGAATAAGGGATGAATATGGAAATCCTATTG
GAACTATTTTGTTACTTCTAGATATTACGGAACAAAAGAAGAATGAGGAATTGATCCGTT
CTTCCGAAATCAAACTGAGAAACTTATTTTCTGCGATGAACAATGGAATTGTAATCCTCA
CTTCAGAAGGAATCGTTTTAGAAGTGGCTCCGATTCTCAAGTTCCTTTTATTCCAAATAT
TGAATGTAGTTATCGGTGAGAATTTTTTCTCGCTTTTTGTTCAGAATGTAGCGGAAGAAC
TTAAAAACGGAGTCAAAAACTGTCTCGATTCCAGAAGAGCTGTATTTTTAGACCTTTTAA
TTCCGTTTATCAGGGAGCAGGAAAATTTCTTTTCGATTAAAATTCTTCCGTTAAAAAAAT
ATAGGGAAAACGGAGGTGAGGCAGTTATGTTGATCTTCTCGGATGTCACACAAACCAAAC
TTCTGGACAAACAACTTTATGAAACCGCAAGATTCGCTTCTATAGGAGAACTCGCCGCAG
GGATTGCGCACGAAGTAAATAATCCTCTTCAGGCGAGTTTACTTTATCTAGAAGAGTTAA
TAGAAACCGAAGAATCTGATCCTGCAGAAAGGTTAAAGATTTATAAGAGAATTGAAGCTG
CAAGTGTTCGAATCCGAGATCTTATTAAGTCTTTACTGGATTTAGGAAGAACCGTAGCAA
GAGAAAAAGAACTTGTATCTCCTTACTACATTCTTCTCAGAGCTTGCGAGTTGATTGAAG
TTTCCTGTAAAAAAAATGGGATCGAATTAAAACGAATTGCAGATCCAGATCTTCCTAAAA
TTCGAGCTGCTTGGCAAGAAATCGAACAGGTTTTAATCAATTGTTTGGTAAACGCGATTA
ACGCGATTGCCGAAATGGAAACAAAACCTTTTTTACCTAATATTTCGATCACGGTTCAGA
AAGAATTTCATTTGAATCGAGACTCGATTCTTTTTACAATTTCGGATAACGGCCCAGGAA
TGACTAAAGAAGTTTTAGAAAAAGCGTTTCTTCCTCTTTATACTACTCGGAGAGGAAAAC
AAGGAACCGGTTTGGGGCTTTCCATTTCCCAAAGAATCATTTCGGAACACAATGGAACCA
TCTCTTTGGAGTCTTCCATTGGAAATGGAACTAGGGTTTTGATTCGCCTTCCTATATAAG
GACGTTTTTTTGGTAAAATAGAGTTTAGTGCAAAAGTTTATGGAATCAAAGTTTACATCG
GTACTCGTAATCGACGATGAATTCGAAATTCGTATCGTTTTGGAAAGAGTTATTTCCAAA
GAAGGTTATCAAGTATTATCCGCAAAGGATTCGGATTCTGCTCTCGAAATCATTCGAAAC
CAAAAAGTAGATGTGGTTATTTCGGATATTGTAATGAACGGTAAAAGTGGAATCGAAGTT
GTAAAAGAAATCCGTAAAATCAATGAAAATATTCCAGTCATTTTAATGACTGGAAATCCC
GATCTCAATTCTGCGGAAGAAGCTGTCCGCAATCGGGCATTCGATTACATATCTAAACCA
ATCCGTCGTAGAAACATTTTGGAGATATTAGAAAGAGCTAAAATAGAAAAAGAAACCAGG
GATAAACGTGCAGAAAATCTGATTAAATCGGAAACGGAAAATACTAAACTCGCACAAAGA
GCTAAGGACTTATATTTACAAAATTATAATATTCTTAACGCAACTAGTGATTGTGTAATT
ACTTTGGATCGAGAATTGAAGTTTTCGGGTTTAAACCGAGCCGCATTAGATGCATTTGGA
TATGTCGAAGAAGAAATTGTAGGAAAACATTTCGAAGTTTTGATACCTGTTGGAAAAGAA
AAACTTTATATGGAACGGCTAAATCGGCTTTTAAAAAGAAAAAATAAAAAGCAAATTTCA
AGGATCAGTCGAGCCGATTTAAAAAGTAAAAATGGGGAAGTAAAAGCTTATGAAATTTCG
ATATGTTATTATGACATAGAAGGTCAAACTTATTATACTGGAATTGCGAGAGATATAACG
AGTAAACTTTTGATTTCTGAAAAACTCATAGATGCGGAACGTAGGGCGTTTCTTTCGATT
CTTGCTTCGAGTATAGGACACGAGATTAACAATTCTTTGACTGCGATTCAAGGTCATATA
GAGATTGCAAAACTTCCAGATGCAACGGATCCGATTCGTCAAAAGGCGATTCAGATCACT
TGGAGTCAATTGGTCAAATTGAAGACTCTTACAAACAACCTTTTACAGTTAGGGAAACCA
GGTGAGAATTTCAAAAGGGCTTCGGAGCCGATTGATCTAAACGAATGTGTGGAAAGTGTA
ATCGACGTTTTTCAGAAAACTTCCAGACTTAAAAACTGTAAGATCCATTTTAAGCCGGAA
CCGATACCAGTGATTGTAGAATCGAATCAGGATCAACTTTCTCTTTTACTTTCCAATATC
GTATTAAATTCCGCGGACGCAACTGGAAATCAGGGGAATATTCAAATTTCTGTATATATT
AAAAATCATCATCCCGTCGTGTCTGTTTTGGACGATGGAGTTGGAATGGACGAAGAAGTG
ATTCAAAAAATTTATCAACCGTATTTTACTACAAAAGGAATTGGGAAGGGAACTGGACTC
GGAATGTTTGTAGCCAAGGAAATTGCGGACCAACACAAAATTAAAATCGAAATTGAATCG
GAGCCAAACTTCGGAACTGAATTCCGTTTAATTTTTCCGAATAAGGTATAATACTATGAA
CATTTCAATTCCTCTCACGGATCCAGAGCTGAAGTTTTTGGAATTCTCTGGAAAACTTCC
TCAAGAAATTACTCCGATCGTTTCCGAAGCCTCTGATCGAAAATATTTTCGTGTCGTTTA
TCCGGACAGAACCCTAATTCTTTGCAAAGACCTTCGTTTTCAACACGACTTTGTAGAGAT
TGCTGATTTTTTAAGTCACGAACAATTTTTAGTTCCTGAAATCTTAAAGAAAGATTTGAT
CCATTTTTTAATTTTGATGACCGATGGAGGAGAAAAGGATCTGACTTCGATTGAAGACGA
TTTGGAATATAGGGATTGGCTTATAAAATCGATAGAAATACTTGTCAAATTACAAAAGAC
AAATCCGATTCCTCCGGTTAGTTCAAGAGATTTTGATTTAGAAAAACTCGATTTTGAAAG
TAATTTTACATATTCTAATTATCTAAAATTCAAAAAAGAATTTCAGCTCAAAACTCAATT
AAGAAGTGAGACTAAAATTTTTATCGAAGAATGTTCTGCTTTTCTTGCAGAATACCCAGT
GAAAGTTTTTTGTCACAGAGATTTTCATGGAAGGAACTTACTGATTAATTCCCAAAATCA
AATTTGTATGATAGATTTTCAAGACGCGCGAATGGGAACTCCCTTTTATGATCTTGCCAG
TATTCTTTACGACGCGTATAGACCGATACCGTTTGGAATGAGACAGGGACTATATCAGAT
TTTTCTAAATCTTAGTGAACAAAACTTTCCTAAGTCTAAAGAATGTTATTATATCCAATG
TCTTCAACGTTCTTACAAGGCTCTCGGTTCTTATTTTTATTTGATAGCTGACAAAAAGAT
GGATAAGTATAAGCAAAGTGTTTTGAATGCGCTTGATAATCTTTTGGAAATTGTTCAAGT
TGGTTTGTTTCCAGATCAACTTTACGTATTTTTTCATCTATTAAAAGAAGAACTCTTATC
CGATTCTAATTTTATGAAAGGGATCGGGTGAAATTTTTTATTCCCGCAGCCGGTTTTGGA
ACTAGGATGAAGGAGCTTACCAAAAACGTTCCTAAACCACTACTTACTGTAAATGGAATT
CCTATTATCTATTATTCTTTATTTCAAGCTTGGAAACAGAATGCAGAAGTTGCCATAATC
AATATTCATTATCTCGGAGAAAAGATTCGTAAAGAGCTGGAAACATTTTCACTTTTTCCG
CTGGTTTTCTCTGAGGAAAAAAAAGAAATTTTGGGAACAGCTGGAGGAATTAGAACCGGA
TTGGAAAGGGCAGGATGGATGGGGGAAACGGTCGGGATTATCAATCCTGATTTTCTTTAT
TTTCCAGAAAAACTTTTTCAAATACCAAATGTTCTTTCGGAAGAAGATTGCCTTTTGTAT
TTATTGCCTCAGCCAAAGACAGCGAGTTATACAGGACTTGAATTGAAAAATGGGAAAATT
CTTTTCGGAAAAGGAAATATGTTCTACGTAGGAATTTCCGTGTTGAATAGTAATATTCTG
GATGGAATTCAATCAGAAACTTTCTTTGATCTTTCTCAAATCTTTCAAGAACTTTCCATT
AAGCAAAGGTTAGGTGGAAAAATTTTTCCAGGAAATGTGTTCGATTTAGGTGAAAAAGAA
TATTATATTTCTCTAAAGGATAATGATTTTTCCGAACGTTTAGGTTCTAGTTGGAAAGAG
TTTTTGGAACTTTGTAGACTTCCCAATCATAAATAACGTGGATTTGAAGTCAGGAAATAA
GAAAGAATTTTCTAAAAGTAGTAGTTCCTACAATTTTAGAATTTGTTCATAAAATCGTAA
TTTATGGTAGTTCCCACATCTAAAGAATCAGTCTGTAAAGTTTAGATTTCAATTTTTTCA
GAACCAAATTTCCTTAGTCTAACTCACGTTAAATAACGTTAATTCGAAGTCAGGATTCTT
TTTATAAAAACCTGATTTTTCCATCAAAAATAAATGTACAAAAAATTTATTATGCGACTT
AATCTGTGGGAACTCTCACAAAACTATATTTTACGATAAAACATTGAAATGTGGGAAATC
AGCTGTTTTTAACCTTTAAAAATTAGGATTACTCATTTCTATAAATGAATGTAAGAACTA
CTACTTTTAGAAAAATTTTCTTACGCCTAACTTACGTTAAATAAGAGGAAAAACACCATG
CACAAATGCCGTTTCCAGACCGAACTGGTTCAGGAATTCCTTTAACTGGAATATCCTCTG
GAATTTTTGAGAAAAAAATACGATCGTCTACGGTTCTACCACAGTAACTGCAGCGGCTCG
TTTTCCAAGGAAGTTCTGGTTCTTGGTTTTCGTTTGTAAAAATAGAGGATTTTAGAATTT
GTTTACGAATACTTTTATATTCTTCTCCAAACGGAATTTCCAGTCTAGAAATATGAACGT
CGTTTCTGGAACTGATTCTAAGCAATTCCGGTTTTAATCCGGTTTCACGAAGCATTAAAA
TAGAAAATGCAAGCCCAAGATTCCGGCCTTCTTTATCTTCCGGATAAGAATTATAATAGT
CCATTAGATTTTTATATTCCATTGCGGAAGCAAGATATTTTCTTAGACGTTCTTCTATAA
ATGGAATCGATTTAGAATTATTGAATACTTCTGCAGCCAGCCCAGTATGGTTGTGACGAA
TGATCACTTTTAAAAATAAACCCTTTGACTTTAAAGAATCTCTTACCGTTTTGAGATCTA
AAGTATTTAAGAATTTCCTAAATTGTTCTTCACTAGAATCGAAAGAATTTTGATCGAAAA
AATCGATTCCGTTTTCCTGGCAAAAATATTCTCTCAGATTAGAGACAGTCGCCCGTAGAA
GCATTTCCTGAATTACAGAATAAACCACTGGAGCCAGATCGTTTTTGTTATAGTTTTCTA
GACAAAGTTTTACGAACTTTTCTAAATTCGATCTAAAGGAATCGTTGAGTATATATCCAT
CGAGTTCGATTTTTGTTCCCGCTTCGATTGCCCTAAGAAGACGGGTCCATCTTTTAAATT
CTTGGTCCATTTTTACTTCAGTAGAAAATTTCCGGGAAAAACTATCTAAGTTTTCTAGAA
AGAAAACCTATTTTTTTTAATTAACGTGAGTGTAGCGTAAGAAAAAATCTGGGCGAATTG
CTCTCGCGACCGCGCTTTTCGTTTCAATTCCTTCGGAATTTCCAAACTCAATGCTGCGAT
CGCAGCATAATAATCGCTTTCGCATTTGTTATACCGAATTCACGTTAATTAAGAACTGCT
CAATGTGGGAACTACTGCGAAAATTTAACGACATTAGAACTGCTCGAAAGTTCGCAAATT
GCCAAACGCCACCTATAATCTGCAGGAACTACTGCATAATATTAAAAATTTCTAAAGAAT
TATAGGGTAAAATTCTTTGAGGTTTGGGAACAAGCTCTTAATTTGGAAAAAGAGGGAATA
TGAGAATTTTAACAATCGCTGATATTTAGCGTGAATTTGTAGAGAAAATGAGAAAGAATT
TTCTAAAAGTATGAGTTCCTACAGTTTTAGAATTTGTCCGTAAAATCGTGATTTGTGGTA
GTTCCCACATTTTAGGAATCATCTGTAAAGTTCAGATTCCAACTTTTTCAGAAAAATGAA
TAGAGTTGTTGAAAAATTCCATAGCAACAATTAACAAAACGCTTCAATCGGCCGTTTCCA
TACAACGAAAACCGATAGAGAATTAATTTTTCAACAATTCTAATGTTTAAAAATTTGTAA
TGTGACTTAATCTGTGGAAACTACTGCAAATCTATATTTTAACGTAGGTTTGGCATAAGA
GATTTGTTTTATAAGAACCTGATTTTTCCATAAAAAATAAATGTAGGAACTCTCACAAAA
ATGCTAACAATTCCGAGTTTGAACTTGGTAAAAAATATGCCAATCCCAACCCTAAGAGTG
GAATACCCAAAGAATAGGGATTGGCAAAACTTGGAGATCCGTAAGTTGCAAACAGTAAAA
CAAAAATTTAACCCGAATAAAAAGAAGGGTTTATACTTAAAAAAGCTACGTTAGGTATAA
CAAACGCGACTAAAAGAGGACGATAAGACATATTTACCCCGTAAAGTACAAAACTAAGAA
AATTAAAGTTTCGTTATACGAGAGAAGGAGGAGGTAAATTCAGCAGATTAAGAGTTTGGA
TGTTACAGAAATGGAATTGGAACCTATCCTGAAGGGAAGTAACTTTGCTCTTGAATACAA
ATAAAGTATTTTTATGGGTCAAAGAGTGGAAACTGAATAGGAATTCGAATTCCTTTTCTA
GCTGAACCGGTTCTTTGTATTCGGATTCAACCCCATCTATGGTTTGTTTATGGGGATACA
ACTTCCCAGGAAGATTGCTAGAAGAGGGAAACGAAATGGATACAAACAAAAACGCTAAAA
TGCAGGCGCCGATTTTGTTTCTGTACCTCTTCATAGCTTCATCCAGCTCTTGATTTTAAA
AGATGTCAAGCAGTAAAATGAAATTTTACCATAATCTTATATTCTTATCGTTGAGTGTTA
CTACTTCAAAAGGTTCTATTCAAGTGGAGATGTGAAAGGCTCTTAAAGATTTAGAGATTT
TTAGTTCCTTGAAATTCTTTTGCGAAGTGTTTCTCCTTCTTGCTCAAAACCTGGTTTATT
TAAAAGAGCGAACATATTTTTTTTATACGCTTCTACTCCAGGTTGATCAAATGGGTTCAC
TCCCAAGGAGTAACCTGAAATTGCACAGGAATATTCAAAAAAATACATCAATTCTCCCAA
GGATTGAGGAGATATGTCCGGAAATACAAGTTCTAAACAAGGTACTCCACCGTCCGCATG
GGCAAGTAGAGTTCCTAATCTTGCTTGTTCGTTTACGTATCCGAGGGTATTTCCTGAAAG
AAAATTCAAAGAATCTAAATTGTCTTGAGTTGGTTTCAAGGTCAGATTTGAGCAAACTTC
GGAAGGGCTTAGAACCGTCTCGAATAAAATACGTTTTCCTTCTTGGATGTATTGCCCTAA
AGAATGTAGATCGGTAGTGAAATCCATAGAAGCCGGAAAAATTCCTTTGTTTTCTTTTCC
TTCACTTTCACCAAACAATTGTTTCCACCATTCTGAAACGTATCGGAGAGAAGGATTAAA
ATTTGCTAATACTTCTATATATCTTCCTTCGGATAAAAAATAATTTCTTAATGCGGAATA
ATAAGTAGCAGGGTTGCGGGTAGGATCAGTAATTGAATGAATATCATTTAGAATATTTTG
AAATCCTAATATAAATTTACTGATCGAAATTCCGGCGACTGCAAGAGGAAATAAACCTAC
GGGGGTTAAGACGGAATATCTTCCGCCAACGTTATCTGGAATTGTAAACGTATCGAGTTT
TTCCGAATCCGCAAATTTTTTTAGAACTCCTTTGGATGAATCTGTGGTAGCGACTACTCT
GGAAGATGCAGAAGAACCATATTTTTTACGAAGAAGTTCCCAAAGAAGACGAAATGCAAT
GGCAGGTTCCGTGGTTGTTCCTGACTTAGAGATGACATTGATCGAAAAATTTTTATCTTC
GAGATATTCTATTAGTTCAGAAAAATATCTAGATTCGAGATGATGTCCTGCAAAAATAAT
TTCTGGATTTCCGATGGAAGGTTTTTTGAAAAATGGAAGTGTGGCTTCCAATACGGCGCG
CGATCCTAAATAAGAACCTCCGATTCCTATCACTACGATTACTTCCGAAGAATTTCTTAA
GCGTTCTGCGACTTGAGTCATTCTTTCGATTTCTGAATTTTTCAACTCTTTGGGGAGATA
CAACCATCCTAAGTATTCTTTTCCTTGTCCTTGAGAGGAGTGAAGTGTAAGTCGGGCCGA
TTCTGACTTCTCTAAAAAAGGTTCGAGTTTAGAGGATTGTATAAAAGAAGAAGCGAATCT
GGTTTCTAGTCGAATCATAAAAAAGAACGCTTGAACAGTTTTAAAAAATTAAACCGATCG
GCAAGAAAAATCCAGTTTGTGGCTTATTGAAAATTAAAATCTGTCCTGAAAAAAATTCAG
AGTCTTTTTTGTTTATAGTCACTCAATAGATATTTTCTGTATAAAAATGTATTGTATAAA
TTTTTGGAAAAAAATTAATTTTGAGAATAAGTTATAGAAATTTTAGATCAAATAAACGAA
AAATCCAAAAAGATTGTATTCACTTATTACTCAGAACTATACAATAAAGTATCCAATATT
TTGCACTGAAACAAGGCTTTACGACAAAATTTACAATACTTAATTTTATAGGGGTCAGTA
AAAATTTGTTCTTAAACTGAAATCTTATCATCAATCATTTTTGAGTCTCATAAAAAGCGT
TAGGTTTTTATAGAAACTGTCACATTGTACAATTTACGATTCTTTAGCATTATAGTTTCT
GTATAAGTTTTCACATCTTTGTGAAACTAAAGTGCCTCGTTTCTATTGGCGTTTGAAAGT
TATACGGCAATTAACGTGAGTTTGGCGTAATAAAACGAGAAAGAATTATCAGTTCCTACA
ATTTTAGAATTTGCTCGTAAAATCGTGATTTGCGGTTAGTTCCCACGTCATTTTACAGAC
AAACCTAAATTTTGTAGTAGTTCCCACACTCGAATCCGACAGATTCAATTGTTATAAACT
TTCTATTTTATAAATTGTGGCAGTTCCCACATTTAAAGAATTGATCTTTAAAATTCAGAT
TACAACTTTTTTAGAAAAATGAATTACGGATTTCTTATGCCAAACTCACATTAATTAAAA
ATGCGAGAGTTCCCATAGATTTTGTCTCATTTCAAGTTCATTGATGCCCAAAGTAAAGGT
CACTCAGCTTATATTTGGAATATAGAATATTATTTCTATTTTTAATGATGGCGTTTTAGA
TTAACTCTATAAAAAAATTAAACACTGCTATAGTCTTCGACTAACGATTGCGGCTTGAAG
AGTTTGTTAAATCGTAAGCGCGGAGATTTTTTCCCAATGACAAAAACTTTTTTGTGAAAA
AGAAATTGGGAGTTCCCACAATTTTACTAATTCAAAATATTCCGCATATCAAACTATAAA
AATTGAACAAGAAGACTATTTAAAAAATCCGTTAGTTCAAGATACGTAATTTGTGGGAAT
TAACTGTAACTTGTAAATGGTTTCTATTAAAATTTCAGAATAATCTTTAAAGGCCATTTT
TAAAATTTCAATAAAAGGAAATAGTTCCCACAATTTCAGTAAGTTGGAATATTCCGTGTA
TCAAACCATAAAAATTGAATAACGAACGACCAGAGAAAGATTGACTAGAATCAAAGGTTC
TAACAATGTTTCAAGACTTTCCAAATTTCAAATCAAGAGTAAATGATGATTCCGGAAGAC
TTGGCAGCAAATCTAAAAAAAGAATTTCCATCAAATGAGGAGAAGATTCGATTTTTTACC
GCTCCTGGAAGAATCAATATCATAGGAGAGCACGTGGATTATGCGGGAGGAATTGTTTTA
CCGGCGGCGATCGATTTTTCAATTCGAATTGCGATCCGTAAAAATCAAACCCGAAAGTTC
AGAATTTATTCTGTTGCTTCCAAAGAAAAAATCGAAGTCGAATCCATCACTTATGATCCC
AAACATGCTTGGGTAAATTACGTTTATGGAATAGTCGAGGAATTTAGAAAACTAGATTTC
ATTTCCGATTTTTTTGATTTAGTAGTTTGGGGAAATATTCCTCAAGGTGCTGGATTATCT
TCTTCTGCCGCTTTTGAAGTTGTAGTGGCATTTGCACTTTCTGAAATTCATAATTGGAAC
TTATCTAAAGAAGAGATCGCATTGTTAAGTCAAAGAGCAGAAAACCACTTTGTTGGAGTC
AACTGTGGTATTATGGATCAATTTATTATTTCTACCGCGAGAGAAGGATACTGTATCTCT
CTTGATACGGAAAGTTTAGAATACGATTTTCATAAGATGGACTTAGAAGGTTGTGAATTT
TATCTGATCGATTCAAAAATAAAACATTCTCTAAAAGATAGCGCTTATAACGAACGCAGA
AAGGAAGTAGAATCTGCGTTTCAAAAAATTAAAAGATACAAATCATCTGTAAAAACACTT
TATCAGGTGGAATTGGAGGATTTAGACAATGTTTCTTTTGGTTTGAGCGAAATCGAAAAA
AAACGAGCAAAACACGTAATCGGAGAAAGATTGAGAACTTCTAAAGCGATCGAAAATTTA
AAAAACGGCAACGTACAAGAATTAGGTGAAATACTTTTTGAATGTCATTCTTCGCTTTCT
AAAGATTATGAAGTTTCGTGTAAAGAAACTGATTTTATAGTTCATGAACTTAAAATGGAA
GAAGTTCTAGGAGCAAGAATGATCGGAGGTGGTTTTGGAGGTTGTGTTTTGGTACTGGAC
AAAGTAGGTAGAAAAAATATATTGTTTGAAAAAATAAAAACCCGTTACTTTGATAAATTC
CAAAATGAACTAAAATTGTATTCGTTTAAAGTCTCCGACGGGGTCAGAGAAATTTGAAAA
CTGGGGGAAATGGTATGGGATCAGAAGATTCACTTAACCTCGACGCCAAAGAAGTGGATT
TTTCAATCAATGAATTGGACGTAGCCCTACAAAAAGAAGATCTCCCCGAAAACTTTCCAG
AAAATGCCGTGATTTTAAAAATCAGCGGAGAAATTAATCTTTACTCTGCATACGCGCTTA
AGGAAAAATTTTTCGATTTAATTGATCGAGGATTCATATTTATTTTTGTGAATATGGAAA
AAACTAGATATATTGATTCTTCCGGACTGGCCGTTTTTGTAAATACGCATACAAAGTTTG
TGGAAAAAGGAAAAGGTGGAATGGCAATATTTTCTCCTTCTTCTCACGTAAAAAAAATTT
TAGAGCTTACAAAATTAAAATCCACTATTCGGGTTGTTGATTCTTTGGCGGAGTCGATTA
AGATTCTTTTAAATTAGATTTTTCTATAGAATGAAAAGTAGAAAATTAGAATATTCGAAT
CATATAGAACGTCTTTTAAGTTGTAGAAAATGTCCTAATATGCAAGGGAATCCTGTACAT
GGATGTGTTCCCGTTTCAAAAATTATTAGTTTGGGTCAAGCTCCTGGAATTCACGAAGAA
AGGTTTGGTAGACCGTTTGCTTATACTGCTGGAAAGACCCTTTTTGGTTGGTTCAAAAAA
ATCGGAATTGAAGAGGAAAACTTTCGAAGTAAAGTAAATATGTCTGCTGTTTGTAGATGT
TTTCCTGGCAAAGCAAAAAGTGGAGATCGTAAACCGGATTCGATAGAAGTAAAAAACTGT
TCTCAATTTCTAGAATTTGAAGTTCGTTTTCATAAACCAGAACTTTTGATTCCGATTGGT
AAGCTTGCAATTGATCAAGTGTTTGAACTTGGAAAATACAAACTTGAAGACGTGATCGGT
AGAAGTTTTTCCCGTAAATTTTATGGAGTTCAATTAGACTGGATTCCATTACCGCATCCT
TCCGGATTGAACGTATGGAATCAAACTGAGACTGGTAAAAAATTAATCCAAAAAGCATTG
GAATTGTTAAAAGACCACCCTGTGATTCGAAAAGAGTTTTTCCGTTGATCCGAATTTGTG
GGAGCTCATACAAATTTTATATAAAAAATAAAATTGCATGTAGGAACCTTCTATTTTTTA
GAAATCAAAAGATTCATTGGTATTCTTAATTTAACGTGAATTCGACATAATAGAATTTTG
GCGAATAAAACTCATGAATCGTGTTAACTCAATGAAATACTCTCTATGAGGCACACGTTT
CGGTTCATAACATAATCATCTCTTTTGCGTTAGTTTCACCCTATAAAATTGAGTACTGTG
GATTTTTGTTAAAGTCCTTGCTTGAATGCAAAATATTGAAGGCTTTATTATGTCGCTGAA
AGTTAATCGAATTCACATTAGAATTGTTGAAAAATTAATTCTCCATCTGTTTCTATTTTA
TGGAAACTGGCAATTAAAGCAGTTTTGTTAATCGGAACTAGGGAATTTTTCAACAACTCT
ATTAATTTAACGTGAGTTTGGCTTAAGAGAAACTAGGGAAATTTTTTCTAAAAGTGAGAG
TTACTACATTCATTGATAGAAATGATCGATTCTATTTTTTAAGTTTCTAAAGATTTAAAA
CATTGGAGTTCCCGCGTTTCAAAGTTTTACCGTAAAATATAGATTTGTTATAGTTCCCAC
AGATTAAGTCCCATTTAAACATTCATTTTTTGTGGTTAGAGCCCGGGGAGTTCCACATTT
ATTTTTACGAAAAAATCGGATTTTTATAAAATGAGTCTTTAACATCGAATTTACGTTAAT
TGAATAGTCACTTTCTAACTTTGTAAGTACACCCACTCAAGTCTTATATATGACAGAATA
TCATAAATTTGATATAAATTTTTTATTTAGACATGAAGTCTGGATATTCTTTTCTTTATG
CTTGAGATATTTTTAAAAACAAAACGAAGAGATATATACTTTATTTTTTAAAGAAAAATA
AATTTTAGAAACTAAGAGATAACGAATTCAACCTCTACGTAAAATCATCGTTTTGCGATT
ATAATCAAATTCAAAATTCATTTTATAAAGTTTCCGAAGAAGATCTTTTTAAGAATAGAT
AGAAAATAAATTTTAGGATTTTATTCACTAACATCATTTAGGTTAAGTATAAAATTGAAA
TACTTACCTTTCTCTGAAATTAAAAAATTCCGATAAAACAATCAAATACAGAAAAAATAG
ATGCAAATAATCTGTTTTACTTATAAATCCGCCTAACATAAGCAATTCTTTGTACGATTA
CTCAATTTGCCTTATATTTAAGCTATTTATTTGGATGATATAGTTTTGTATTTTCAAGTT
ATAAAATAAGTTAAATTCTTTTCTTTTTTCTTTTTGGAAAATGAGAAAAAATTTTTAAAC
GAAATTAAACCTATGTACTTATTATCATTTTTTTATAATAAAGTGTTCACATTAGTGAGT
TTGACAGAATCATTAGTCCCAAATGAGTAGATACTTTGGATTCCAAAGTTTACCGTTCAT
ATTATAACTCAAAGAGATAAATACTAATCATCTATGATATTCTACTGATATACGTTCGTC
GCAATAAATAGATAGCTCGAAGTATGTTGGAGGTTCGATATGCAGAGAATTATAAAAACC
GTTCTATTGGTTTTATTTTTCACTTGGGGAATAAATTGTATTAATGGAAGTAAAAATTCC
CTACCTTTCTTTGCCTATTTAGATTTGAGTACTAAAGGAGGAAGTTCCTTTGCGATTGCG
CAAATCACTCCAGGTTCGGGTGTGTCCGATATTCCTCTCAATACTTCAATCCAAGCTACT
TTCAATAGTGCTTTTGATTCTTCAAGCGTAACTTCTTCTACTTTTTTTCTTAACAAAGGT
GGAGATCCTATTTTAGCAACCTTACGTTTAGATAATAATACTGCTGTTCTCACTCCTAGT
TCGGCCTTATCTGCTTCAACAACTTACAGCGTAACAATTTCCAAAGAAATTAAATCTGCA
GAAGGAATTTCTCTAAAAGAAGATCTTACCTGGAATTTTACCACGGCTACTATAGTGGAT
GCAGTGGCTCCTGCTTTATCTTTAAGAATACCTGCAGCTGGTGCTGCTCTTATTTCCAAT
ACAACATCCGTACAAGTAGCTTTCACGGAAACAATGGATTGTACTACCGTTGATAATGTT
TCTCTCACACTTAAAAACAATGCTACAAATGTAGTAGAACCCTCCGGTGTAAATTGTTTG
GGTTCCAGTGCTAGCTTAAGTCCAAATAACCCTTTAACTCCAAATACTACTTACCGCGTT
GAAGTTTCTGCTTCTATGAAGGATCTAGCCAATAATCCGCTTGCAGGCGCTTTGAACTGG
ACTTTTACTACAGGGGCTGGTCAAGATAATACTCCTCCTACGCTTTCATTTGCATCTCCA
AGTCCTGGAGAAACGGGTGTATCAGTGAATTCTGCTATTGGAGTCGCTTTTGACGAACCG
ATTCATTGTGGTTCGGTTCCTGGAAATTTTGTTCTAGAAGAAACGCTTGTTCCGGGGAAT
AATGTAGGTGTAACTCTAACCTGTTCGGGTGTAACTGCTTCTATAACTCCAGTTGCAGCT
GCAGGTTTGGACTTCAATAAATCTTATAAAGCTATTCTCACCGCAGGAATTACGGATTTA
TCTTCCAATCCAATAATGCCACGCACTTGGACTTTTACTACGGGAGCCGCCCCAGACTTA
ACTCCGCCCACTGTTACGTTTACGGTTCCTACTGTGAATGCGACCGGAGTAGGTGTGAAT
ATCAATCCTACTGTAGTTTTTAGTGAGCCGATGGCGTGTGGTACTGTAAATGCCGCTTCT
TTTAGATTAAAACGACAAGCAACAGGAGTGTATTTAGTTGGAAGCGTTGCTTGTTTTGGA
ACTTCCGCAACTTGGACGCCTGATCCAGTTAACCCTTTAACATTTAATACAACGTACACG
GTCGAAATTAATGCGGGAGCTCGCGATAGTGCCAATCTCCCAGCTGTTCCATTCTCTTGG
AATTTTACAACTGGTCCTGGTCCAGATCAGATTGCACCGAGTGTAGCTTTTGTAACTCCT
GCAAATGGATCTACAGGATTGCCTACCAATGCTGGTGGAAGTATTGCTTTTGACGAGGCG
ATGAATTGTGGAACGGTTTTGGGAAGTATCAGTATGGATGACGATGTTACTACTCCACTT
TCTACAGTACCTTTAAACATTAACTGTAACGGAAATACTGCTACCTTTGCACCGGCAGTC
GCCTTAGCATTTAACACGACATATACGGTAGCGATTGCTCCTACTGCAACGGACGCATCA
GGTAACCTGATCGGAGCTTATAGTTGGAGTTTTACAACAGGAGCGGCACCGGATGTAACC
CCTCCTCAAATTTCTTTAGTAAGTCCTTTGCCTGGAGCAACTGGGGTTCCTACAAATTCA
AATATCACGGTTTCTTTTAGTGAAACGATTGATTGTTCTACTTTGAACCTTACAGTCAAT
AATGGAATTTTCGTAAATACCAATTGTTCCGGAGCATCCGCAACTTTTACTCCTACTGTG
CCAACTCCGTTCAATGCAGGTACTAATTATACCGTTAACGTAGTAACTGTAAAAGATTTA
CAAGGAAATACGATTGTTCCTGGCCCTAGTTTGACTTGGAATTTTACAACTGGATTAGCT
CCGGATGTTACACCACCTACAATTGCAATTCAAAACTTAAGAACCAATAGTACGGTAGAG
TCTGGGTTTGTGATCGGAACTGCGGCTGACGCACGTGGAATTGCAAGTATTGAAATTTCA
ATCGATGGTGGAGGTTTTACAGGTACAGGCGTAATCGGAACTACTTCCTGGAAATACTCT
TTACCTACGGGAGCCACTACTTGGAGACAGAACTCTCAACATACAATTCAAGTAAGAGCT
ACGGATACTTCTAACAACGTTACTACATCAGCTATGATTACTGTGAGAAAAGGAACTAAC
AAAGATATTAACGGAGATGGATATACCGATTTGGTTACTTCCGAATATGGACAAGGATTA
GTCTATATTTTCCATTCATCTGGAGTTGCGGGTATTACTGCTACAAATGCTAGCCAGGCT
AGCCACACTATTGTCGGGTCTGCAGTGGATGAATTTGGTAGGGTAGTTTCTCTAGGTGAT
GTCAATGGAGACGGTTACTCGGATGTGATCATAGGTTCTCCGGCTTGGAATGGAAATTTA
GGTCGTACTTATATATTTCATTCTTCAGGAAGTTCGGGAATCAATCAATCGTTTAGCGGA
TTTGCTTCTTCTCAAATTAGCGGAACTGCAGCCGGAGGAAGATTCGGATCAAGTATAACC
ACTGGAGATTTGAATGGAGATGGATATTCAGATCTTGTTGCAGGTGCTCCAAATACAGCG
AATGGAACCATTTACGTTTTTACTTCTGCTGGAGTAAACGGAATTACGGCTACTACCACT
GTTGGAGCTGCTGCTAATCGAATAGGGTCAGGTGCAGGCGAATCTTTTGGATTTTCGATA
GCTATAGGCAATATGAATGGTGATAATTTTGCTGATATTGCGGTGGGTGCACCTATGTTC
AACGGTGGTAGAGGAAGAATCTATGTCTATTATGGAGCGACGACTGGAGGAGGTTTAAAT
GCAGCAGCTCCAAACACTCTTACAAATAATTCTAATTTAGGGATGAATATAGCTGTATTT
GGAAGAATGGTAGCTGTGGGTGATGTAAATGGTGACGGATTTTCTGATGTAATAGGAGGA
GCACCTCAATTAGATTTAAATGGAAATGCTTCATTTTGGGGTTCTGTACGCATATTTACT
TCAAGTGGTGCCATTGGAGTTGTGGATAATACTCTTGGTAATGTCTCTTTTATCAATGGA
ACTGTAAATAATGATCTTTTGGGAACTTCTATTACAGTTTGTGATTTGAATGGGGATGGA
AGGGCGGATATTGTTGCTACCGCTGAACAACAAGGTGCTGCTTTCTCTACGGTTTACATA
TACATTTCTCCAGTTGCAATTCCAGGGGCACGTACTAAAACTGCAGATGCAACTACGAGT
GTTACTGGGGTTGTCGGTTTAGGGATAAGTCTTTACGGGGGATTGAGTTTCGGTGATCCA
AATGGGGACGGATTTACAGACCTTTTTATCGGAGGTAATGTTGGAAATGGTGTTTATGTA
TTTCATTCCTCAGCAGCAGGTTTAATTACAAATTTACCTGCTGCGGCTGCGGCGAATGTT
GCAAGACCAGGATTTGCAATGCCGGCGGTGGGAGAAACTTACGGGATGTCGGTCTATTAA
TCCTAACAAGTGAAATTACGGATTGGAAGGTTCAATTCCAATCCGTTTCGATGATGACTT
CAAACTTTCGAGGCGATACCTTAATGTGAATTTGATATAACCAATGATGCCGAAAACAAT
TATTATGTTGCGAACCGTGAATTGAGTTTGTGGCCGGGGCTTATTGAGGCAGTTCGTATC
TTTCACTCTGTAGGTGGAGCTACACCAATAACGAATGATCCTACAACTCCATCGGGTCTT
ATTTTGGGTTCTGGTCTTACGGGTGGAATTTGGGGGGCTGCTTTGAATTCAAACGAATTC
GGAACTGCTATATATTGAAATTGAAATGAGAATTCACATCGGTAGATTTTCTTCCGATGT
GAACGATTTAAATTTTTTGCCCTACTGAATTTATCACAAAATACTAAAATGTGAAAAAAT
TCATACATGAATTTAGTAATAAAAATGTTTCTAATTTTTAGGCTGTTTCAAGGAAATTTA
ATTTGTAAAAACTGCTATGTTTGTAAGCGATTAATATAGGTTTGTAACCGCCTAATCAAA
CACAGATTGTGAAAGAGCCTTGGCAGAAAGAATCCTGGGATAAGCTCTATACATAAACCA
CATTATAATATTATAAATTTTTAAAATTCCTTTTTGCACTAGAGTTGTTGAAAAATTCCA
TAATGGGGATCAACAAAATTACTTCAATTGTCCATTTCAATGCAACAGAAACGGATGGAG
AATTTATTTTTCAACAACTCTCTATGATTTGCCCTGAATTTTAAGTATAAATTAGAGATT
TATTTTAAAATCTCATGAAAACGAGACAGAATTGTTAGAATTACGATCGTAGCAAATCCT
GCAACGCAGTTTCTAATTCTGGATATAAAAAAGAAAATCCAGACTTTTGTAATTTTTTTG
GAATTACTCTTTGGCCTTTTACAATTACGTCTGCACCTTCTTCAAAAAGAACTTTTAAAA
TCGCAGTAGGAACTCTACAAAACGCAGGGCGTTTTAAAATATATGCAAGAGTTTTCGAAA
AAATTTCGTTACTTACCGAATTCGGTGCTACTAAATTGAATGGTCCAGAAGAATTAGGAT
TTTCTAATAAATGAATGATTGCATTAACTGCATCGTCGATGTGAATCCAACTAAGAATTT
GATTTCCGGAACCTAATGGCCCTCCTAAACCTAAACGAAAAGAAGGGAGCATACTTTTTA
AAGCTCCTCCTTGAATACTTAAAACGACTCCTGTTCTAACTTGAATTAATCTGATTCCAA
GTTTTGAAACTGGTTCAGCGGCTTTCTCCCAATCCACGCATAAAGACGAAAGAAAGTCTT
TACCGGCAGAAGAATGTTCTGAAAAATTTTCTGTATCATGATCATAAGAACCGTAATAGC
CGATCGCAGATCCCTGAATTAATACCTTGGGCAGGGCTCCTGTAATTTTAGAGATAGAGG
AAACTAAACTTTCCGTATAACCCACTCTAGACAAACGAATCTCTTCTTTCACTTTTTTTG
TCCATCTAACTCCGGCGATAGGAGATCCGGCTAAATTTATAATCGCATCTAAATGTTTTA
GATTTTCCGATTTTGGGAAATCTCCTTCGACAACTTCTAAATTTTTCTTATTCTGAAGAA
GTTTAGGAATATTAGAAAATCTACTTAAAATTTTTACAGAGTATCCCATTTCTAATAAGC
GAAATGTAAGATTCCTGCCGATTAATCCAGTGCCACCTACAATACCTACTTTCATACTTA
ATTACCTTTTGTTGTGATTCAAAATCCTGATTGCCCATTGTGATAGTTCCCACACTTTTG
ATCTTATGATTCCTAAAAGCCTGTTGCCCAAAGTTTTAGTTTTCATTTTTCCGGTCACGA
TCATTTTAGGGAATTTTTATCTCTTTAATACTACAAAGAATAAAATCGAAGCATTTACAA
TTCAACCTCCATTTTTAGCTTTTGATTTTACGAATTCTTATCTTTCTAATAGAAGTTCCA
GAATCCGTAATCTTTTAGATCAAAATCCTTCTACAAAATGGTTTAAACTTCGTAACTCAA
TTCAAAAGGAAGACTTTTTAGTTGAGTTACGACAAACACACCACCTTAAAAATCAAAAGC
CTGAAATCTCAAAATGGAAAACCCTTCACGTTGTAGGTTGTAAAGAGAGTGTGAAAATAT
TGAAGCTCGGTATTATTTTACGCGAATCGATTGATATGGATACTGAACTTAGATTGCCTA
AGGACAGAATTATAGGAGAAAAATTTTTGAATTTTTCAGAGTCCAAACATTTTAAAATTC
CTTTAGATTTGTATTATAAACCTGAAATGAGCGAGGAGTTCCCACAGAATATGTTTATCT
GGACGGTTAACGGAACTTGGATTGCAAAAGATTCTGATTTTTCAAAAGAACTTTGTTTGG
AAGATATTTGGTTGAGTGAGGATTAAAGTAAAGTTACTAGTTTATTATTTCATTGAAAAT
TAGATTATGAGTTCAGTGTGAGAAAATTAGGAAATTTTTTTAGGGTAATAGTTTCTAAAT
TTTTAGAATTTATTTGTAAAATCGTGGTTTGTGCAAACATAGATTCGGTCTCATTTTAAT
ATATTATAAACTTTGAAAGTATTGAATTGAATATGAATTTTTTGTAAATAAATTAGAAAA
AGTAGTGTTTATAATGAGTTGCTAAACTGTAATTTTGTATGAATTCCCACATTCTTTATC
CAAAAAGATAAATTTTTATATCGGATTCAAATGAAATTCAGTCTTTCCTAAATAAAATTT
TGAGAAGCCAAGCTTAAACTTTGTTTAAACAACAAGAATATGGTTCAAAGGTTATAAACT
TTGAATAAAAAGACCTGTGGGAATTATCACATTCATCAAAACTCGTGATTGTCTGAATTT
TTAATTGGAGTTCCCACAAAACTGGGGAGAACGACGGGAATCGAACCCGCGACGGCCAGT
ACCACAAACTGGAGCTCTACCAACTGAGCTACGTTCTCCGTCTCTTGCTGATCCTGGTGA
CCCGAGAGGGATTCGAACCCCCGACCCACTGCTTAGAAGGCAGTTGCTCTATCCAACTGA
GCTACCGAGTCTTGGGAGGATTGGAAAATCGGGATGATAGGATTTGAACCTACGACCCTC
TGCTCCCAAGGCAGATGCGCTACCCCTGCGCTACATCCCGTTTTCGACTCCATGTTTTTG
AAAACAGTAGCAGTGTCAAGTAGAGTCTTCCGCTTTTTCAATGTGTCGTAATATCTCAGG
ATGTGTAGGAGATTTTAAGAGAGCTTTTTTAAAAGCTAAAACTGCTTCTTCTTTTTTACC
ACTTTTGAAAAGAAGAACACCGAAAGAATCCAAATAAGCGGGGTTATCAGGTTCATTTTT
TAAAACGGATTTTAAACAATCAACGGCCAACTTCCATTCTTCCGGATTAGGTTTTTTTTG
ATTTAACAATAAATAACCGAGAGAATTTAGACTATTTTTATAATCGGGACGTAGCCTAAG
AATTCTCTTATGAATTTCTATTGCTTCCTCGACCTTACCGGATTTTTCCAGAGCAAATGC
TTTCATAGAAAGAATTTTTAGATCGTCCACTTGAAACTTGAGGCGTTCTTCACATTTATC
TAAGGCTTTTGAATATTCTTTATTTTGAATTAACGCATAAACGATCATCAAAATGGAATT
TTCCCTTTCACCAAATCTAGGAAATTTTTCAAGGAGTTCTTCTAAAATAGAAACGCATTT
TTTATAATTATCAGTTCTTGCACAGCATATTGCAAAATTATAATATAGTTCCGGGTCTTC
ATTTCCTGAAGAAATTTCTCGATCGATTAAAGTCAGTGCAAAAAGAAAATTTTCCTTATT
GATTTCTTGAAGAATCCTTCTCTTAGCGGAAGAAAATTTTTTATTTTTATCCTTGTCGGA
CATTTTTATAATTCACCTAACGACAGTTATTTTATATCAAAACGTAATGGATTTATTGAT
CTATATTTTTATTTTCACGTACCTATTAAAATTCGCATATTTGTTGATTCTTAATAATAG
ATGTCTTAGTTTTTTGTGTTATAATTTCTATATAGTAGAATACTATGAGTTTTTAAATAA
ACCCAAATTTAGAAACAGAATTTTGGACACTCTATTCTATAGTTCAATTAATCTATGTTT
AGACGTTCTATTTATACATAACTCTTGACCGCAACGATATGATCATTCTCACACAGAAAT
ACTTTTCAATTTTATAATCTTTCATTTGGTGAATTCTATTTTTTGTATATTTAAGAAAAT
TTCTATAAATTCAAATATAACGATTTCAGAATTGAATTTTTACATAAAATCACTGTTTGA
CGATTTTTAAATGAAAATTTCATTTTATAGAGATGACCATAAAAGTATTTAAAAATGACT
CTTAAAGAGCTTGTCAAAAACTTTCATAAAATCCTAAAAGAAGTGAAGTTTTTAAAGAAG
CTATTGTTTTGGGACGGTTTTTAAATCAATTGTATTCCTTTTGATTTATTGTATATTTTT
ATTTCCTTTGATTCTGATACTTTCAATTGATTGTTAATCTTGTTCTTTCTCAAAGTGTTT
CTTCATTTTCCTTTGAGTTTTATCTTCTTTAAAAGTTTTACTCTAAGAATTTTATGAAAT
TACCGTTTTGCGATCATCATTCAATAAAAAATTAGAATTGTTAAAAAATTCTGTAGTTCA
AAATTAACAAAACTGATTCATCGTCATATTTCAATGAAATATAAAGCGGATAAGACATTA
ATTTTTCAACGACTCTATTGATTCTTAATTTTGAGACAATAGAGAACTAAAAGACCATTT
TACAAAGTATCATTTATGTATTTCTATTTCGGTTTTTGAAAACTTAAGAAATGTTTTTAC
TTAAGGAATCCGAAAGTTGCGTTAAGATAGAAAAATCGGTTTGATCTAGGGATAAGGGAG
TTAAGGAAATTTTTCCCGAAAAGAATGCAGTAAAATCCGTTCCTTCTTCGGTAGAATGTC
CGAGTTCTGAACCACCTAAGTAGAAATCAGCGATTCCTCCGATAATATTTTTTTGGGAGT
AGGTATCTTCGTAAGTGCGTTTGCCTAATTTTGTAACTCTTAAATTCTCCATTGAGGATA
TAAAATCAGAGGGAATATTCATATTATAGACGATCCCTATTTTCAATTGAGAAGAATATT
CGTTAATGAACTTTCGAACGAATTCAGCTTCTCTAATATAATCATAATCTTTAGCAATAT
TTCCAGAGCTGACCGCTAAGGAAAGTTTCTTATGTATCGCTCCATGTCTGGCCGCTCCGA
CGGTTCCGGAATAATGAACGTCGTGACCCATGTTGACTCCTCGATTGATTCCGGATAAAA
CCAGATCAATTTTTGGAAAAATTTCTCCGTGCAAACCTATATTCACACAATCCGCCGGAT
AACCGTCTACGATATAATGATTGTCGTTGATTCTTTCTACTCTCATGGAGTCGTAAATCG
ACAAGGCCATGGAAGTGGCGGATCTTTCCCGCAAAGGAGCGATTAAATATGTATTGTGTT
CTTTCTGAAGGATCGTTTCTAACGCTTTGATTCCAGAAGAGGCGATTCCATCATCGTTTG
TAATTAGAATATTCATAAAATCAAATGTAGTATAGAACCTGAAATATAAAAATAAAATAT
AAAAGGAAATGCGCCGGAAAAAAACACCGCCGTTAAGGAAAAACGAACTGCATCTGTAGT
TTTTAAATCGTAAATAAATTGGATTCCTTTTGAAAGGATTGTTACATAGTATCCGATTAG
AAAAAGTAGAATTGTAAAATAACCGATTCCTCCCGTCATACCCGTTTCACGCAATAGAAT
AGCAATGGGTGCAAAAAAAGCAAAGATCGCCATCCCGAAACGACATAGATTGTACGAAAA
ATGCACGTTACCCGTTCTTTGTTTCTTTTGTGCGTGAAAATCGATTACTGCTCCTAAAAT
CATGGGGAGAATGGAAATCATAGATAAATTTGCAAGGAACGATAATCCAATCATCCCAAA
AGAATTTCCCGTATAAGGAGGGGATATGTAAGTTGCACCAACGGAAATACTTAGAGCACT
TGGAATCAAAACGATCCAAGAATACAAATTTAGATTTCTTTCGGAAATATTTGCAAGTGC
TGTTTCTAGCCGAATCGGTTCGTAAATAGATGCTTCCAATAATCCGAGTATTGTATTGAA
TAATTCTTTCAAGAGAACCTACCTGATCGCCTGAGGAAGAATGATGAGCACAGGAGAATT
TTTGAACTCTTTAAAGAAGATTTTTTCGCCGGAAAAAGAATTCATTTTAGATCCTAACAT
CATAAACAATCTATCGAATGGAGATTCATCTTCCTCATATAAAGGTATTTCTCCGTCATA
CTGACAGAGTCTGGATAATTCTTCCAGAGCCTCTTTTCTTCCGCCGATTTCATCTACGAG
TTTATTTCTAAATGCGTCTTGTCCCGAATAAATTTTTCCTTCCGCAAGATTTTGAACCGA
CTTTACGGTTTGATTTCTTCCTTTCGCTACATCTTGAATAAATTCGTTATAAGTATCGGA
TAACATCTTTTGAATCATTTCGTCTTCTTCGGGAGTAGAATCTCGAAATAAAGATAAGGA
ATCCTTATACTTTCCTTCTTTATAAGTTCTCATTTTGACTCCGTAACGATCTAAAAGCCC
TTTGATGTTCGGTGCCATTGCAATGACTCCGATTGATCCTGTGATCGTTCCGGACAAGGC
GAATATCTTATCTGCGGCCGAAGCGATGTAGTAACCGCCCGATGCCGCCATGTCTTTCAT
AGACACTACGATCTTTCTTGTTTTTCTAAGTCGCATTAATTCGTTGTAAACTTCCTGGGA
GGCACCGACCGTTCCACCGGGAGAATTGATTTCGATTAAGATTCCTTTAATATTCGGATT
TTGTTCTATATCTCTCAGTTTCTGCAATATGCTTTCTGAGCCGGTCGATTCAAAAGTAGA
ATGTCCTGAATGAATTTCACCTTCGATTTTAATCAGTGCGGCACCAATAGGAGCCGTACT
AAAAAATGTTCCTCCCGTGGTTCGAGAGTATTTCGAAGTTGTAGTCGCCAAAGAGATATT
CACGAGTCCGATCAATATGGACAAAGTGGTCAATACGAATGTGATTGCTAATGCTAGACG
GTTTCTTTCCACACTTGAAATCAGATTCTTCCCCGTAATGGTGTCAAATGAGATTTTATC
TGAGCTTTCACATTTTAAGGATTCTTGGGGCTAAAGAAAATAGAATTTGTATTGAAGTTT
GTGGAATCAGAAGCCGAAAATTTTATCTTTTTGTGATTACTCAGAATTATATAACGGGGA
AACCGATATTTCTCACTTAAACAGAACCTTGTAATTAAAATTTACAATATTTATTTTTAT
AAAGATGAGCAATTAGATGGATTCATTTTGAGATTGGCTCGATTTCAGAATACGAGACCA
ATTTCGTTTCGCTCGTTCTAAATAGGAACGAAAGCGGTGGAGTTTTCCTTTAAAATATTA
AAGGCGGTATCTATATTTTATTTTTATAATGTAACTTTCGTTGATTATTTTTTCTATTTT
CTAAAACGGAGGAGAACCCGCTCGCTACATCAAGAGCTTGCATTTTTTATAAATTAGAGA
TTTTGAATTTTTAAATCAAGCTTGGTGTTCCTCTCCGGGCAATTCCTAGGATTTCAAAAA
GCCCGGACCCAACACCAAGTTTAGATAAATTCGCTTTCCTTATTTCTGCCCTCTGAATTC
ATATTTTCCAGTTTGACAGTAGGTCATGGCATTCTGGAAACTGATCTGTCAGTCAAAAAT
AAATATGAAATCACTCATAGAATCTTTTATTCAAAATCGACTTTTTATGTATTTAGGGAT
GGTCTTTATCTTTTTATCCGGAGTTGTTTCACTGATCGGATTACGAAGAGATGCATTTCC
TAATGTGGACTTAAAGCAAATGGTGATCTCTACAAAATTTCCTGGGGCTTCTCCCGCCGA
TGTAGAACTTAGAGTCACTTATCCTATAGAAGAAAAGCTTAAAGAAATAGATGGAATCGA
TGAGATTCGTTCTTTTTCTAGAAATTCCGTTTCGGACATTGACGTTCGTGTTAGTCTGGA
AGAAAAAGATCCGGAAAAAGTTTTAAATGAAATTCGAAGAGCCGTAGACAATGCGATGGC
AGAGCTACCGGCTCAAGTTACCGAAAAGCCTAAAATGACGGAGCGCAAGTCAGGGTCTTT
TCCGATTCTTGAATTTTCTATTTTTGGAGGAAAGGACGAAATCGAACTACATACCACCGC
CGAATTTGTAGAACGAGAACTTGAAAAAATTCAAGGTGTGGCTAGGGTAGACGTTTTTGG
TAAAAGAGATAGAGAATGGCATATTTTAGTAAATGCTAATAAACTAAAGCAATATTCTTT
AGACTTAAACGATATTATCAATACGATTCGGAACAGAAACATTAATCTTCCTGCCGGTTC
CGTGGATTCGGAAACTGCGTTCGATTTGAGAATTGATGGAGAATTTAAAAACCCTTCCGA
AATTGGGAAAATCCCTACAAGGACTAACGAAATTTTTTCCACGGTTAAACTAGAAGATAT
TGCAAGGGTGGAAGATACTTTTGAATATCCTAGATTTCTTGCGATTGCAAATGGGAAACA
GGGACTGATTCTTTCTGTGATCAAAAAAGAAAGATCGGACGCGATTGAGGTTGCAGATAA
CGTTCACAAAAGACTAAACGAACTTTCCAAAACTTATCCTTCTGGAATGAAAACCTTTGT
GTTAAACGACGAGGCCAAAAGGACTAAAAATAGACTCAACGTAGTTTCTTCTAACGCTTT
GATCGGATTTACGATCGTATTCGGGATTCTATTTCTATTTTTGGATTTTAGAACGGCTAC
ACTGACTTCTCTTTCATTACCGTTCTCGATGTTGATGACTTTTTCGGTTCTTCCATTTTT
CGACGTATCGTTTAACATGATTTCTATGATGGGTTTGATCATCTCTCTTGGAATGTTGGT
GGATAACTCGATTGTAATTTCGGAAAATATATATACATATCTTGCTGAAAAAAATGATTC
TGTTACTGCGTCGTTACGCGGAACCGTGGAAATGATCGTTCCTATTTTTGGATCTTATCT
TACAACTGTAACCGCGTTCTTGCCCATGTTGTTTATGACTGGAATTATGGGAAAATTCAT
TTGGGAAATTCCTTTAGTAGTGATTGTGGCACTTACAGCGAGTCTTATAGAATCGTTTTT
ATTTTTGCCCGCGAGGATTGCTGCGTTTGCAAAAACTCCAAACCAGATGAAGATCAAAAG
TAAATTTCGTCTCAAGATGGATTCGATTTTTCACTCTATCGAAACAAATTTTTCTAAATT
AGTTTCTTTTAATATTCGACATAAGAAATCTTCGTTTGCGGTCATTTTATTGTTGGTCTT
TGGTTCTTGCGGAGCCTTGTCTCAGATGGACTTTGTACTTTTTCCAAAAGAAGATATAGA
AATCATCATGATCAAAGCCGAATTTCCACCTACTTCCAGAATTTTTCAAACCAGAGAAAA
AATGAAATATATGGAAAGTATTGTGCAGAAAATTCCTAAAGAAGAATTGGTCAGCTATTC
CACAAAGATAGGGGTGCAACAAACCGATCCAGATGATCCTTTATCTCGTTTTGGTGAAAA
CTTGGGAGTGATTTTAATTTATCTGACTCCTGAAGTAAAACGCGAAAGAAAGGCAACTGA
AATTCTTCGTTCGATCGAACCGGATCTTAAAAAAACTCCAGGTTTAAACGAAATCTTTTT
AGAAGAATTTGGAAATGCTCCTCCAATTGGTGCTCCGATTACTATTTCTATTCAAGGCAA
AGATTATGAAACTCTAAAGAACATTTCGAATGAGTTACAATCGTTTTTAAAGTCGATTCC
CGGAGTTTTTTCTGTTCGAGATGACTATCGATATGGTCGTAAGCAGATGTATATTCAACT
CGACGAGGGATTGGAAAGTTTTACTGGGGTATCCACTTTGTCCGCAGCGAACGGTCTGCG
TGCTGCGTATGATGGAGAAAGGGCGGGAACCGTTCGAAAAGGAAGAACAAAAATATACTT
AAGAGTTCTTTACGATAGAGACTTTCGGAAAAATCCTAATGAAATTAAGACGATTCCATT
ACGTAATAAGGCAGGAAACATTACAAATCTTGCAAAGATTTCTAAAATGGATTTGATCGA
ATCTCCTGAACTTCTCGCGCATAAAGACTTTGAACGCGCCATTACCGTTAACGGAGATGT
AAAGTTAGACGAAATTACGGCTCACGACGCAAACCAAAGAGTAGCCACGGAGTTTAAACC
GCTAATCGAAAAACAATATCCCGGAATTATGATTACGTTTGGAGGAGAAGAAAAGGATAC
ACAAAGATCTATGGCTTCTCTTGCAAAAGCAGGGATCATTGCTATATTCGGCATTTTTGG
AATTTTGGCTCTTACAATCAAAAGTTTTTGGAAGCCTGTCTTGATACTCAGCACTATTCC
TTTGGGAATTATAGGTATTGTGATTGGTTTTCCTCTTTCTGGAAAGTCTATTAGCTTTTT
AGCAATGATCGGTATTATTGGTTTAGCTGGGGTTTTGGTAAACGCTTCGATTGTTTTAGT
GGATTGTATCGATTCTATCCGAAAAGATTCCAAGGCAAGTATGGACGATATTTTAATCGA
AGCAAGTCAAAGAAGATTTAGGCCGATTCTTTTAACAACTCTGACTACGGTAGCGGGTTT
GTTACCTACCGCTTATAGTCTTGGTGGTTCCGATCCGGTTCTTATTCCTATGACACTTGC
TTTGGGTTGGGGTTTGGGTTTTGGAACATTAGGAAGTCTTTTATATGTTCCGGTCACCTT
ATCAGTGTTTAATGATCTTACTACTCGATTCAAAGAAAAAAGGTCAAACAAGAAGTAAGA
AATTTGATTAATGGCTTTAATCTTTTTAACGCAGATTTGATGTAAAGAAAACCAGAAAGT
TAGTAGTTCCCACATTTGTGGGAACTCATGCAATTTTTGCCATTATCAAAACTCTACGAA
TCACCCAATCTTACAAGTTATGATTTCATAGACCTCAAATTGTAGGAGTTCATATTTTAA
CGTGAGTTCGACGTAAGAATCCATGGTCCATTTTTCTGAAAAAAGCTGAAAGCTGAACTT
AAAATCTATTCCTACTCAGAGCGATATAATAAAATCCCCAGTATTTTGCATTGAAATAGA
ATTTTGCAAAAAAAATACGGCACTCAATTTTATATCAATCAGTAAAATGTGGAAACTATC
ACAAATCACAATTTTAAAAACAATTTAAAATAATCGATTAGAGTTAAATCGAAACTATAC
TTACAAAAAATATAATATACTAGGGAAAAATGATTTTGTTAATTAAACTTTTATAAAATC
TAAAAGAAACCTTTATAGAATTCAAAAAGAATCGTCTAATCAAATTCTGCATAAAATCGC
CGTTTTGTGGCTATCACAAAAATGAAAAAACTATTTTATAAAAGTTCCTTTTCTCTTTTA
CAAAGTCGAATTAATAATCTTGCCTATAAATCGCTCCGCCTGAAATATTTTCAGGAGAAG
AAGTTCCAGTCCAAAAATTTGCTTGGAATTGAAGATAAACTGTTCTTGCGTCCCGATTAT
CCGCTGTATTGATAAAATAATTTTTAGCGGTATTCGTATGAATGACCTGATAAAAAAGTT
GAATCTTATAAAGATGATAATCGCCTAACAGGTTTATTCCGGCCCAATAAATGTAATAAG
CTTCTCCTGGTTCGAAAGTCTGATTTTGATTCCAGTCCCCTTTCAAAAATTCTCCTTTGA
AAACCGGCATAATATATTTCGATCCGCTAATATGAAAATTGTAACCGATCGTACCATGAT
AACCCATCACTTGATTGGCTGCCGAACCGGAAAATTTACTCCAAGCTCCGTTTAAATAAA
ATCCCTTCCAAGTAAAAGTCATGTCGTATGTATGACCTACAATACCAAAATTTGGTCTTC
CAGGTGTTGTAATCGTTTTATCAGCAAGATAATCGGATTTCAATCCGGTTGGATCAATTC
CGCCTGTAGGTGTAGTCTGTTGAATTGCAAGTCTAGTAGGAGTTTGATCCTTAAGAAGGA
ATTCTACTGGAACTGGCTGTGAAGTTTTAAGCTGAGTCGTTTGGGCTACTGCAGCGCCTA
ACGATAGTTTGGCGTCGTCTTGAAAAATTTCGTCTCCTTCGACCCAACCTATGTCTTTAT
CTTTTTTTATCAACCCGCCAAATACGTTGTATTGAATTCTTCCGTAATAAATTGGTGCAA
GTAATTGAGGAAGATTTTGACGTGCGGCCGTATTATCTTGTCTTCTACCATAACCGTAGT
CACCACCGCCACCGTGACCGTTTCCGATAAAGCCATGAAGAGATAAATATCTCGTATATT
TTTTATCGATCGCTTCTAAAGGATGAATTGCGATCATTGCGCCCGTGTCAAACTGAGGAA
GCATGTTCGTGACGATCGATCTTTCTAAAGAAATAAAATTTGCAGAACTTTGAATATATT
CTCTGTTAAACGGAACGTTGATTTGTCCCAAAGTGATACGAGAACTAAGAATTGGAATGT
TCATCCAAATGACTGCTTCGTGAATTAAACCTCTTGAATCGTTGAGAGTCACGTCTTGAA
CATCGCCAGTAGTTTTATTTTTTGTTACTCTTAAAAACTGACTATTGATTGCGTTTTCTA
AGCGAAGCTGAGTTGCAAATCCCCACCATTTTGCACCTTGATAAAAGAAACCAAGGCGAA
GTCTTCTGAAGTTTGCGTCTGCAGTGTGAAAGTCTTCGTTGCCAGAAAATGCGGAATTAC
GATCCCCACTGACTCCGCGAAACTGAGTTCTTGCAGCGATTACCAACTTTTCCTCGTTTA
AATTTTCAGGTCTATGTTTGTAATGATTTGGAAGTTGCATATCCTTACGTTCAGGAAAAT
TTTCCTTTTCGAAGGAATCGATCTTAGTGCGATTTGGACCGGGTTTTGTGTAGATCAAAC
CGGTGTCGTTGTCTTCGTAAAATTCTTTTTTTGGCTTTTCTACTGGTTTGGAATCTACTC
CGGCTGGTTTTTCTTGTGCGAATAACCCAACTTCGGTGAGTAATATTAAACTAAAAATTT
GAAAACCGATTTGTAATTTTCTGCTTCTTTTATTACGTTCTCTTTTCTTTTCCATTTCAA
ATGCCGGTATAAGACCGTTCCTTCTTCTCTGTTTGAACCATTTGTAACTTCTCTGAAATT
TATATTTCATTTCGATTACAACTAGATGAAGCGAATGTTTCAATTTGATTACAAGTTCGG
GTCTTAGAATAATGTATTTGTAAGACGTTATAAAATTTAGAAATATATAACGGATATTTT
CTTTTAGCAAAATTCTAAATTCGAGATGGATCTATAAAACATAAAAACGTTTTTAAAGAT
CAATGGTTTTGCTTTTAAAATAAAGTGAGTTCGGCGTAAGGATTCGTTTTATAAAAAACT
GATTTTTTCCATAAAAATAAATGTGGGAATTTCCCAACTCGAATCATAAAAAATGAATGT
TTAAAAATTTATGATGAGACTTAATCTGTGGGAACTCTCACAAATCTATATTTTACGGTA
AAACTTTGAAATGTGGGAACTATTACAAAAATTTAACGAGATTAAAACTGCTCGAAAGCT
CGTAAATTGCCAATGAAGCCTAATTGTAGGAACTACTGCATTTTATTAAAAATTTCTAAA
AAATTATCTCATAAAATTCTTTGAGGTTTTGAGACAAGCTCTTACTACTTTTAGAAAAAT
TTTCTTAGTTTTTCTTACTTCGAACTCACGTTAAAATAGAATTTTTCTAGTTAATTCAAC
GTGAATTGAATTTCTCATCAAACTAGAAAAGGCGCTAAAATGAATAAAAAATTATGTCCA
CAAAAAAGAGGGTAAAAATAAATCATCTCATATCCTTTCAGTCTAAAAGTCCTCTTTTCT
GTATCATTTGTATCGGTTTTTTGGTTGTTACTTTGTGTGAGTTCCTAGGTTTTAAATTTC
TATTCAGGATCAGTAAAAATCTATAAAGAGCTTGGTTTTGAAATGTTGATCTGAAAAAAC
AAAACTTCGCAAAATAAATAGTTAGGATTCAATTAAACCCGCGCGAATCGCGTACATTAC
TAAATCTGCAACCTTATGTAGATCCAGTTTTTTCATGATATTGGCGCGGTGAACTTTAAC
CGTGGCCGGTGAAATCCTCAATATTTTTCCGATGGATTCGTTGGAATTTCCTTCGGCGAC
TAATTTTAAAATTTCCCTTTCTCTATCCGAAAGTACTGAAAACGCTTTTTTGGCGTCTTG
ATTGTCTTCTCCCGGTTTTCCGGAACCTACAAAGCCGGATAAAAAATGCGTCGTTATCCC
CGGACTTAAATATGTTTCTCCTTTATGAACCGCTTCGATAGCACGAAGAAGATCATTTCC
TGCGTCGTCTTTTAATACGTATCCGTTTATCCCTAGTTCTAATAATTTTTGAACGTATTC
TTTATTATCATGACGTGAAAGAATGATCGTTCGGATATTTGGATAATATTTTCTCAGATT
TTTTACGAGATCGATTCCGCTTAATCCCGGCATTGAAATGTCTGTGATGACTAGATCTGG
ATTCAATTTGCCGATTTGATCTAATGCTTTTTCAGCGTCTCCCGATTCGCCACAAATTTC
GAAACCGGGTTGGCCGGAGAGAATCATTTTTAATCCTTCTCTAAGAATTGCGTGATCATC
GACTAGAAATATTTTTGTATCGGTAGGTTTCATGTTTTTTTAGCGTAAGTGTTTTTGTTT
TTTTCCAAAGGAATTCGGATGATAAACTTAGTTCCTTTCCCAGCAGAAGAATCAATCTTA
ATTTTACCATTTAAATCTTCTACTCTTCTACGGATATTTTCAAGTCCAAAACCGGAGGAC
CTGGCTCTGACCTTTCTTTCCTGAAAACCGATGCCGTTATCTTTAGCGTCTATAAACAAC
TGTCTTCCTTTGGCTTGAATCTTAAGAGAAATTTTACTCGCTTGGGAATGTTTAATCACG
TTCTGAAAGATTTCCTGAACGATTCTAAAAACCTGATTGGCCGTTGTCTGCTCTAGATTC
AATTTGAGATTTAAGTCTAAATCTGCTTCTATGTCCATAGGCGGAAATAGATCCGAACTT
AAGGATCGAATTGCGGCTTCTAAGCCGATTTCTCTGAGTGTGGAAGGATGTAAATTTGTA
TAAATATCTCTTAGTTCTTGGCTTGCCTTATCTATCAAAAGAAGTCCCGTATCGAACTGT
GCCCCATAGACTTTAGGATTTCGATTGTATGCTTGGAAGTTGAGTTTTGCCGCGAGGATG
GTTTGACCAACTCCGTCGTGCAATTCTCCGGAAAGTCTAATTCTTTCTTCTTCTTGGGAT
TGTAGGAGTTGGGTATGAAGACTTGCAATTTTTCTTTCCAATCTTTTGTTTTCTGTAATG
TTTTTGAGAATAATTCCTATGTGATCTCCAAAACGAAATACGGAGTAACCATAATAGATT
TTTTGTTTTCTAAATTCTTGATTTTGTATTTTTCCCCATTTGGATAAATTGATGTTTGAT
TCCATTTCTTCGTGGTCTACCGGATTTAGGTTCAGAATTCGAAATAGGTTTTTACCGATC
AAACTCCGAGAGCTTCCAGCAAATTCTTTTTGAAAGGATTGGTTTGCAAACAGAATCGTT
TGAGTGTTGTCAATTGCTACGATGGGAGAAATCTCTTTAAGAAGATTGAGAAAAAATTTA
GGCGGAAGACCTGGTTTCAATATCGTTGTAGTGGTAAGACGTTTTCGATTCTTACGTTTC
AAATCCTGCATAAGAGGTTAAACACTTTTGTTTTACCTCAAAGAAAGAAAAGAAAAAAAG
AATTCCCAGGAAAAAATTCCTGGGAAAATGAATTCAGTTCGATGCAGGAAATACTTCCGA
GGAAACTGGAGTGAGATACCAATTGTGATTTGTATTTCCCATAGATTCGTACCAAGGTTT
AAAAGAAGGATATGATTTACGAATATCCGTACTTTCATAAGGCCAGAGGAAATTTCCGGG
AACTAATAAAGCCCAAGGAAATCCTGTCGAATCCAAATAACGATCCTTTCCGTTGGTATC
AAAATATCTTTTTGGAAAATGTATTTCCTGATTGGTATTAATCACTTTGATAAAAGTATC
ATACGGAGCGGGCCCTAGGGTTACTCGGTTGATTGCATTTTGTAGAATTACTTCTAAACT
TGCAGACTTGCCTTTTTTAAAAATGGTGTTGGTTTTAGAAGAATTTGAAGATAGAATTGT
AGTATTGGATCTCGGAAGAATTTCTAAAGAAGAAATTGTAGAGTTATTGCCAGTAGAGTT
ATATTCTATGGTTGAACTATCATATCCATATCTAGTAAGAGAATACGATGAGGCAGTGAT
TTGTGGAATCGTAAGATGTAAAGTGTGATTATAACCGGCTCCTTTGGCTACGTGGATAAA
ATTTGCCCGTATTCTCGCCACTTCTCCTTTTGCGTTCCAGTCTTCTTCAAATATAGCTCT
TATATTATAGTCGTTAAAGTCTGCGTCTCCTTGATTCGGGTATAAATCTTCAAATGAAAT
TGTATAATATCCTTCTGCTGGATAACGAAACGTAGACGCGCGAGTAGGATCGTTTGGATA
TGTATCGTCTCGATCTATAATTCCATCTCCATCCGTATCTGGAAGAATTACGTTATTTCC
TTTGATTACTACTGTAATTCGTCTAGAAATGCTATAAGCGTTGATGATTTGGATTTCTGC
TTCGTAAAGTTGACCAAATGCTTGTACTTTGAGTAAAACTTTATGAGTTGTTTCATCGAT
TGTAAAACTTCCCTTGACTTCCCCGTTTTCTGCAGTTACTGCTCTGAAGATAGATTTTTG
AGAAGTATTATCTATATTAAAAATTTGTACTAAACTTCCTGAAATAGGAGACTCCGGGCT
GAGAACCTGGATGTTTACGTTTACCGTTTTTGTAGTGTCGAAGACGAAATCTACTGGAGC
GGTTTCATCGTTGATTACAATACTGAACGGTTGTTCTCCGGCCGGAGGTGGAGACGACTG
ATTGGGCTGTGTTGCGCTTAAAAGCCAGAGCAGGTTGGGATCTTGAGAATTTGTACAGGC
GTTAATTCCGATCAGAAGAACCCCTATAAAAATCGTATTTGTTAGTTTTTGAAAAATTCT
CATTTTTGTTTCATTCCTTAGCACCTTTCATTCTCTCACAAAGGGAAGTAGTGAACAATA
GTCTCAAGTACGTATTTTATTAAGCGAACAGGGCTAAAATGGAATTAAATTTTTTACGGT
GGTTTTTGGTTATAAACTAGTTTCGAACCATTTGTTTGAATTGTATTTAAATTTGTTTTT
TATTTTTAAAAAATCCGAAACTAAAAGTTTTAAAATCAGATAAGTTTTTTTGAAATTTTG
GAATAAGTTTTATTGTATATTCAAAAAATATTTTATAGTATTTTTGTTTTATCTATAAAA
TAACAGGTTATCGAAAAATGAATTCTCCATTTTGTTTCATGAAATGATCTATTAACACAA
TTTTGTTAAATGCCTCTTTCAATAACTCTAATGTAGCTTCTGTGTAATCAAGTTTGAGCG
AATCCAGCATTGCCGGACCACATTTTTAACTACAGTCAATAAATTATATAAAAGAAACAT
AATGCGATAATTTCTCTTTAGTTTCAATTTATTATAGAAAGCGATTTGTCGAGCGCCGAA
ACACTGAATTACTTCGAACGACCTAAAACGCGATCCATAAGAAAGCCCGTTCTGTTGAGT
TCATTCTGATTCTAAAATTCTATTCAACTTGTGGGGTTGGTTATGATAGAGAGCATTTTG
CTAAGTTTAAAAGCGATCCAGAAAACTCAGCGAATGCCTCTTTAAGGATCGGCATTCAAG
AAATGAAACGTTGAGTTTGAAAGAGCGTTCTTTCCACTGTACTTCATCGCTTTCGTATCG
GATTATATTTAATTTACGTTAAACGACATTTTGAGATAGATATTTAGGTATTCAATTTTA
TAGGAACGAGCAGGATCATTGTACTTTCTTGATACATTTTTGTAGTAAGACCATTATTTT
TAGATTTTATATGGAATTTCTAGAAATGTTAATAGGAAATCCGGCTAAAAGAATTAATTC
GGAAATAAAAGTTTTAAATGAGAATATTTCTACGGTTGTAGAAAGCATACATCTTCACCC
AATGTTTTTGTTAAACCGACAGAAGCGGACTCAGAGAAAATTTTGAAATGATTCAGTCTT
TCGTGATAAAAATCGTGTTAGTTTCCACATTCTAAAATTTGCTGTAAAATTTGAATTTGT
AATAGTTCCTAGTCGCATTTGGATTCATTAGTTTTTTGAAATTTTTCAGTAATTTAAAAT
TGTGTTAGTTCCCACAAGATCATTGATAATAGAATTGTTGAAAAATTAATTCTCTATGGG
TTTTCGTTGTATGGAAACGGTCGATTGAAGCGTTTTGTTAATTGTTGCTATGGAATTTTT
CAACAACTCTAATATATGAATTTGAACGTTTTTTCGTGTTATTCAAATTTCTGTATGAGT
TCCTACATTTTGAAATTTTAGAGAGTCTAGTTTTAAGATAGAAATCATGATGATTCTAAA
GTAGTTCCTATAAAAATTGCTGTCTTGGATCTTTGTCGTTCGGCTATGAATTCCGATCCA
AGCTGATAAGAATAAAGCTTTCTAAACAATCTATCTTTTTTGCTTGTACTTTTGTCCAGG
CGCTCTATCTTCAACGTATGCAGAATTCCGATTCTGGTAAAAAAACCTTTTTGATTGGGA
TTACTGGAATGATCGGAGGAGGTAAAAGTACCGCGACTAAAATTTTGGAAGAAATGGGAT
GTTTTGGAATCAATGCAGATCGTTTGGCCAAACGTTATACAGAACCAGATTCTCCTATTT
TAATCGAACTTGTGGAACTTTTAGGAAGTGAGATTTTAGATGAGCAAGGAAAACCGGATA
GGAAAAAAATTTCGGAAATTGTTTTTAATAATCCGGAAAAATTGTCAAGACTGAATCAAT
TGATTCATCCTTTGGTTAGAAAAGATTTTCAAAAAATTTTAGAAACGACTGCAAAAGGAA
AAATGGTAATTTGGGAAGTTCCACTTTTGTTTGAAACTGACGCTTATACTCTCTGCGACG
CAACCGTAACCGTGGATTCCGATCCTGAAGAATCAATTTTAAGAACAATTTCAAGGGACA
AAGTGAAAAAAGAAGACGTTTTAGCTAGAATCAAAAACCAACTTCCTCTTACGGAAAAAC
TAAAAAGAGCCGATTATATACTTAGAAACAGAGGGAATATAGATTCTCTGAGAGAAGAAT
GTAAAAGTTTATACTCCACTTTATTGGGAAAAATGTTATGAAAGAAAAAATTTTTTATGT
GATCAATTTGGATAATAAGAGAATTCTAATTTTATCCACGTTCTTAATCGGATTGCTTTT
CTCATTCTTTTTATTAGGAGTATCGGTCGGTAAAAAACGCGCGGCTGATTCTGGGGTAGA
TTCTCTAACGTTAAACGAAAACAAAAATCAGGAGATTCAAAGTTCGATTCCTTTTGCTGA
ACCTGGTCAAATCCCAACTGAAAGTAATTATAAAGTTGCCTCTGCTGAAATTCCACAGGC
AAACACGAATTTACCTTCTAATACAAATTCTCAAGATTCAGTGACTTTTAAAAACATTCC
TCCAGCTACGGAAGTTATTGATTTAAAAAGAACTAAAGCAAGCTCAACTAATGTGGAAAA
GGAAAGTCATTCTTCGATTGAAACTCTTTCGGTTAAGGAGCCAGAAGAGTCTAAAACCTC
TAAAAAAATCAAACGAAACGAAGAGAAACAATCTAAACGAGTTTCTATCAAGTCCTCATC
CGACGAAGAATCAGATAAATTTACGCTTCAAGTGGCCGCATTTAAAGAAAAAGAAAAAGC
GGATGAATTAGCAAAATCGATTTCAAATACGGTGAAAAAAATAAAAGCAAACGTCAAAAA
ATCCAGAAACGGATATTATACGGTTCGGTTCGGATCGGACTCCTCTAAAAAAGGAGCGGA
AAACCTTGCAAAATTTTTGCCAGCTAAATTGAGATCCGGAGCCATCGTAGTCAAGGATTG
ATTTTTATATTGACCTAAGTTACGTAGCCTACGAAATCTGTTTCTGAATTAAGAATGGAT
CAACAGGTGTTAGAGCTAACGCGTAAAGCGGTTGTTCGCGCGACTATCGAGAGGCTTCGT
ACAACTTATTCGGATCTTCTTGTTGTCAAAGGATACGATGGGATTCCGGATTTTTTCGAG
TTCAACTTATATTCTCCTTCAAACAAAGAAGAAAGAGATAACGCTTTAGAAAGTCTTTAT
GAGAAATTGAAAACGGTCGCTGGTAAATCTATGACCGAAAACATTCATCAGATCATTCTG
TTAAATCGTTTGACTGACTCTTTGGATTATGACACTGCAAAGGTTGTGATCGAAAACAAT
CTCATCGAAGATGGTAAAATTTCTAGAAATAATCTATATGCAGCAATGGGCGAAGCAAAT
CGTTTTGACGAAAGAAAAACCCAAATCCAAATGGTTGGTAATACTCTTAAATTCTTTTTT
TCCCTTTCTAAACTTCCTATGATCAAACTTGTGATGGCTCCGATTAAGGTTGCCGCTTCT
ATGGTAGGTGCAAATTCTTTGGTCGAAACGATGGAAGCAGGATATGAGTTGTCCAGCAAG
ATCAAGGATCTAAATCCTTTTATAGATGCGTTTCTGGATAGAGAGATTCGTCTGATCACA
AAATTAGAGACTGGGCATCCTGTTGGAGAACTTGCTAATTGACGTGAGTTCCGGAGTAAG
GAATTCGAATGATTTATTTTTCTGAAAAAGTTGGAATCTGAACTTTGCAGATCGATTCTT
TAAATGTGGGAACTACCACAATTTATAAAATAAAAGTTTATAACAATTCAATCTGTCGTA
TTTCCAGTGCGGGAACTACCACAAAACTTAGATTTATCTGTAAAGTGATGTAGGAACTAT
TACAAACCACGATTTTAGAGACAAATTTTAAAATTGTAGTAGGAACTCACACTTTTAGAA
AATTCTTTCTTACACCAAACTCACATTAATTAGTTCGTGTTTGGCGTAGAAAAAACTTTG
CTCTTACACATTCTAAAATCTTGAAAATTATACTGTGAAATATGGTTTTTTTGGGAGTTC
CCACATTTTTAGGTGCAAAATTTATTATAAAAAATAATATTCTTTCAAGTTAGGCTTGGT
ATTTGAAAATTATAATTTTACATTTTTAAAGCGTTAAAAATTGTAATTTTGAAGTTTTAG
AAAAAATTCAGCGTTATTTTAAATGTGAATTCTATATAAGTAAAAATAGAATATTCTAAT
CGTATTTTTCAGGATCTATCTGTAAAAAATATAATTTGTAGTAATTACTATAATTCCAAA
GTTCAATCTAAAACTGTAATAGTTCCCACATTTTTAGATTTTAAGGCAATTTCTAACTGT
CCTAAGAGAATCAATTTGTTGTTTTGTGAGAAATAAATTGATTTAGTAAGTCTGCTATTT
CTTCCTTGTGAAAGGGCTTACTGAGATATTGGTCGATTCCCGAGGCCATACAATCTTCCT
TATCCGTTTGACTAGCGTTAGCCGTCATTGCAATGATATAAGGACGAATGGATGAATCGT
TTTGTTGTGTTAGGATTTTAGCGGCTTCGATTCCGTTCAGTTCTGGCATCTGAATGTCTA
AAAATAAAACGTCTGTTTTATACATTTTTATGTGATGAAGCGCTTCTATTCCATTGGAAA
CGATTACAGGTTTGTAACCTAGTTTTTCCAAAATCTTTTTGATTAGCATTTGATTGGTTT
CGTTGTCTTCTGCCACTAGAATATTTAGATTTTGAATCTCTATATTTTGGGTCGCTTTTT
TAGGTTCAAAATTTACTTCTGATTTTTCGGCGAGTGGAATTTGTCCCGAAATTTCAAAAA
CACTTCCTTGATTAATAATGCTCTGCGCAGTTAATTTTAAATTCATCATCTCTGAAAGGT
TTTTGCTGATTGAAAGACCTAGTCCGGTTCCTCCGTATTTTCTGGAAACAGACGTGTCTA
TTTGTCTGTAGGCTTGGAATAATTCTTTAAGCTTTTGTTCCGGTATTCCAACTCCGGTGT
CCTTTATTCGAATTTGTATGTCACAATGTTTTAAGTCGGATTTGAAATCGAATTCGATCA
ATACACTTCCTTTTTCGGTGAACTTGATGGCATTGGAAATAAGATTGACTAAGATCTGTT
TAAATCTGTGCGGATCTGTAGATACGATCGAGTGAGAGGGTTGTTTTCCTACTAATTTAA
ATTCTATATTTTTACGTTTTGCATCCGCCTCAAAAAGATGAAATACGTCTTTTAACAAAT
CTATCAGATCAAAAGCTATGATTTCAATTTTCATATTGAATGATTCTAATTTAGAAAAAT
CTAATATATCGTTTAAAAGATTGAGTAATAACTTACCACTTCTCTGGATCGTATCTACGT
ATTCTTTTTGTTCTTGTTGTAATTCCGTTTCCGATAAAAGACCAGAAACTCCTAAAATTC
CGTGAACTGGAGTACGAATTTCGTGGCTCATGTTTGCAAAAAACAGACTTTTAGATTTTT
GTAATTCTTCTTCTTTCTTTTGGATCAGTAATAGTTCTATATTTTTTTTATTTAGTTCAA
AGTTATAGATAATTTGGTTTGATAACGCTTTTAGAATGACTCTTTGTTTAGGGTTTAAAT
GTTTTGGTTGTGAGTCGAACACACAAAGTGTTCCTATATTAAAACCATCCGGAGTTTTTA
AGGGGGCTCCCACGTAAAAACGGATATAGGGAGGACCTAAAACGGAGGGTTTATTCTTAA
ATATTTCGTTTTCCAGAGCATCTTCTATTTCTAAAAGATCGTCCTCCATGATTGCATATT
GACAAAAGGAAATTTTTCTAGGAACTTCGGATTCTTGCATTCCCAATTTCGATTTAAACC
AAAGTCGGTTTGTATCGACTAACGAAATCAAGGCCATCGAAGAATTGCAAATATACGCTG
CTATTTGAGTTAATGAATCAAATTTTTCCTCCGAAGCCGTGTCTAGGATTTGATAAGAAT
GTAGAGCGCGGAGTCTTGCCGTCTCGTTAAGTGGAATAGGAACTGAATGGTTGTTTGAAG
TATTCACTGGAACTAAACCGAAAACATTTTCACTAAAAACTAATATTAGGCAAGAGGAAT
TTTGATCGGAAAACTAAATTCGGATAATTTGAAAATGTTTTGGAAAACCACTTTCATCCT
GATACAAACAATTTTGTAATTGCCTCATTTCTTTGTAAATTCTTCCTCTAATCCCGGAAG
CAAATATTTTTTCTATAAAGTGATAAGGAAGCTTAAGTTTAGAATGATTTGTGAACGTTA
TTTTTGTTCCTCGATCTGTGATTTGAAAAGTATAAATATCCCTTTGATCGATGAGCGAAC
TTTGGATTTCCATAATCATTCTAGAATTAGGAATCCATTCTTTTGCAGAATAATTTGCCT
TAAGTTTGAAGGGTCCAAAAGAATAAAGTAGTTCATAAATTGGAAAGCTATTTCCGTTTT
TGGAAAGAATTGGAGATACATTGGAAATTTTATCTCCCCAGTAAATTAAGTTTCTAAAAT
CCGCCACGAATTGAAACGTATCGTCTAAAGAATATGAAACTAAAAAAGTTACAGTAGTCG
TTATCATTTTTTTGTAACCTTAAAATCTGTCTAAGAAATATTTGTATTGCGACCAGAGTG
TATAGGAGTGTTCGATTTATGAATTTAAGAAAAGTGAAAACAATCAGACCGTCATTGAGA
ACAATGGAAGGAGGAGGTTTCCCCGTTCGCAGACCTTTTCCTGTTCAAGATTTAATTCAT
TTAGATCCTTTTCTGTTATTAGACGAAATGGGACCTGTAGAATACAAACCTGGTAAAGCA
ATTGGAGCACCAGAACATCCGCATAGAGGTTTTGAGACGGTCACTTATTTATTATCCGGA
GAAATGGAACACCGGGATTCTTGGGGAAACTATGGTAAACTGAAACCGGGAGACGTTCAA
TGGATGACTGCAGGTTCCGGCTTGGTTCATTCCGAATTGCCTTCGAATGAATTTCAGAAA
AACGGTGGTTGGATGCATGGTTTTCAATTGTGGGTTAATCTTCCTTCTTCCCAAAAAATG
AGTCGTCCTAGATACCAAGACACTCCTTCAGAAAGAATTCCTGAAGTTGAAACGTCTGAT
GGAAAAACTAAAATTAGAGTGATTGCCGGAGAAGTATTTGGAACAAAAGCGGTGATCGAA
ACTAAGATTCCGATTCTATACTATCATTTTCATCTTATTCCTGGCGCAGACGTTTCCGTT
CCAATTCCTGAATCATACAATGTGTTTGCTTTTCCATTTTCAGGAGATGGTATTTTATAT
GCTCAAGAAGGAAAGGTTACTTTAAAAGAAGGGGAGATGGTTTGGTTTGAAAGAGGAGAA
GGAGACATTCGATTCTTTTTGCCGGAGGATTCTTCGAATGGTTGGGAATTCCTTTTGATA
GGAGGGCAACCAGTGGAGGAACCGGTCGCGAGATACGGTCCTTTTGTGATGAACACTCAG
GAAGAAATTTATCAAGCATTTCACGATTTTCAATCTGGTAAGATGGGGAATATTGATTCG
TAAAAAATTCTATACTTCTCACCTTGCAAAAGTTTTGAAAAGGGGTATCATTACCTAAAA
ACCTGGGGGTAAGTTATGGATCGTTGGCTAAAAGATCATCGGGATTGGTTGGTTGATTTC
CTGCGAATTTATCTGGGAGGAGTTTTGATTTATAAAGGTCTGGAATTTTTATACGATACG
GACGCGTTGATTCGTTTGATGGAGATGAATAACGCGCCAATGGCGTCTACGTTACTCGCT
CATTATATTGTAATTGCACATATCTGCGGAGGAGTTTTGCTTTTATCAGGGTTATTAACT
CGTTTTGCGGCGATTCTTCAAGTTCCGGTATTGATCGGAGCGGTTTTATTTATTCACGCT
AAAGAAGGATTTATGGCACCGGGATCCAATCTTCCGTATGCCGCGATGATTCTTTTATTA
CTTTTCCATTTTTCTTTATATGGATCTGGAAGAATTTCAGCGGATTATTATATCGAAACT
CATAAGAGCGTTTAGATGTAAAAAGAACTTCTATAAAATGAATTTTTAATTTGATGACGG
TCGTAAAACGACGATTTTACGAAAAAATTCTATTGTAGAAGTTCCTACATTTTATTATTA
AGAGTTTTTCCAAAAACCGTCCAATGTAGGAACTACTACAAAAATTTAACGACATTAGAA
CTAATCGAAAGTTCACAAATTACCAAATGCGACCTAATTTGTAGGACTACTGTATAATAT
TAAAAATTTCTAAAGAATGATCGCGTAAAATTCTTTGAGGTTTTGGAGCAAGCTCTAAAG
ACTTGATCAAAGATCTTGAGACAAGTTTAAAATTGAATTTTTCTGTAAAAATAAAATGTG
GGAACTCCCATATTTTTAGCCTTTAAATATTAGAGTTGTTGAAAAATTCCATAACGGCAT
TTAACAAAATTGCTTTAATAGATTATTTCATGAAACAGAAGTAAAATGGAGAAATTCATT
TTTCAATAATTCTATTCAAATCAATATAAAACACAAAATAAGTATAATCCATTTGATTCT
ACGATTTTGAAATGTGGGAACTCATACAAAATTGAACAAGATTAGAATTGCTTGAAAGTT
CACAAATTACCAAATGTGACTAATTTGTAGGAACTACTGTATAATATTAAAAATTTCTAA
AGAATGATCTCATAAAATTCTTTGAGGTTTTTGGACAAACTCTTAATCGCAAAACTTTTG
GTTTCAATACAAAAATTGGTAACTTATTATATAGTTTCTGAATTCAAAAACGTATCTTAA
CGTGAGCAGGGCGTAAGAAAACGAGAAAGAATTTTCTAAAAGTATGAGTTCCTATAATTT
AAGAATTTGTTTGTAAAATCGTGATTTGCAGTAGTTCCCACATTTTAAAAATCGAGATCA
CAACTTTTTTAGAAAAAAAACCAGGATTTCTCCTTACGTCAAACTCACGTTATCTTACCA
GTTCAAACCGATTCCAAATTTTGCAGAATATTCTTGTAAGGACCAGATATGTCTTTCCTT
TTCGCTGAATAGATTTTTTAAACTTCCGTATGTTTTAGAATAAGAGTCGTAATTTGTAGC
AACTAATTCTGTTAAAAGATAAACTCGATCTGTTATAAAGTAACGGGAGCCAATTATTAA
ACTTGTTTGAAAAAGTTTAGAATTGGAAACTGAGTCTCTTCCATATCCGAACGAAATTCT
AACATACGGATCCAATATAGAATTTTCTAAAAAATGGTAAGAAAAATGCACGTTAAACGT
CATTGCCTTCATTAATTCGTTATTGCGATAAGTAAAATAAGGAAAGGCTGTTTCCCATTT
TGTTAGTTGATCAAATGAAACGTTCTGAAAAGAGGGATCAGTAAGACGAGCAAATCCAGT
GACTAATAAAAAATCAAATTTTGAAAAGGAAAGATTAGACGCTTGAAATTGGGATTGATT
GAGACTAAATCCAATTCCAAATTTTGATTTTATTAAATACTCAAATAAGAACGAAGAATT
TTGTCCGGCAATTTTTGGTTTGGGCGCTTGGTCAAATAAGTATGCGCTTAACAATTTATC
TTTGGTTGAACCAATTCCACTTGCATAGTATCCAAAAATTTCAGAGTTACCATATGTAAA
ATCCCGATTCATTGAGTTTGGATCGATTTTATTTGGATTGGTTTTTAGATAATCGAATCC
CTCTCCATAAGTAAGTTCAAAAAAAAGGGGGCCTCTTTTTGTTTCTGCTGTCATTTCAGT
ACAAATGAAAATGACAAAGAGAATTGAAATTATTTTTTTCATTTTAAAACCTTTTTGTAA
GATAACAATAAAAATACCATTCATTCTTTGAGTAAATATAAATGTCAGAATAATAATTAA
GCATTTGTAAAATCTAAAGATTACAAAGATTTTAATGTGGAGAATTATTACTGGAGTTTA
CAAACCTCTAAATTTTGTGGGAACTCCACAGTCTTTATTAGAAATTTCTAAAGTATTATC
ATTTATACTTTTTGAGATTTTGGGACAGTTTTTAATGCTCACTAAAAATTTCGTCTAAAA
CGCGAAAATACCAGCAAGCCCCTTTCCAGTTTTCCAGAAAACCGTTATGTCCCCCGAAAT
CTTGAATAGATATTCTTACGTTTCGATTTGGATGGAGAGAAAGAAAGGATTCTCCTCGAA
TAATTGGATCGTCTTTTGCGGTTAAGATGGTAGTTGGAATTAAAATTTGAGAGAGTTCTT
TTTCTCCTAAAGTATAGGTTCCGAAATAATGATCTAGATCCTTAAATTCTTCGGTAGAGT
TTATCATCTTTTCGGTCATTTTCATTACGGACTTTTCCTTTAAAATTTTATCATAAGGAA
TCAAAGCAGGAAAATGTTTCTGTTTTTTTAATATTGATTGTTTCCATTTTTTAAGAAAGT
ATCTGCCTATGATGAGCTTTTGGTCCATTAGAATTGTTGCATCTTTCGGATGAATTGCGG
GTGATATGGCAATACACTCTTTAAGTTGTTTGATTTTATTTTTCGATTGAGAATGAAGTC
TAGCAATCCTAAGAGTAAAATTTCCTCCTAAAGAAAAACCGATGATAAAAATGGGAATCC
CTTTATCAGCAAACGTTACAACTTTAAGAACGGCTTCGTATGTTTCTTCCAGCAAACTTC
CGTTAAACGGTTCTGGATTGAGGTGGTGTGTTTCTCCGTGGTCTCTATAGTTTAAACGAA
AAATATTATATTTTTTTTCATAAAAGTAGTTAGAAGTTTTCAAAATATAAGTTGAATTAA
CGCTGCCTTCCCAACCGTGTAATAGAATCAAAAACCCTTTTGGTTTTTGATTTTTTTGTT
TGCTTAGGTAACCTTCTAGTCTTACTCCTTTTTCGACGTCTAAGATCATTTTTTCTGTAT
TTTTTAAGAAGGTCATTTCTTTTGGTAGGTTCCATTTTAAGGAAGCGAGAGCCGTTTGTA
TAAAAGGGGATTTTAAAATTCCATTCGGAGTGAATTTTGGAGTTTTGAGTTTTTTAAGAT
TCAAATTGTTTGAGATCATCTGTTTGTTTTAAAAATGTTTTTTAGACTATCGGTTGTATA
ATTCTTTCTATCTATTACGCTGATAATAATTCATCTGAGTTTGGTTAAAAGAATTTGATA
AAATTTTCTAAAAGTATGGTAAGTTTCATTTTCAAGATTTATCTTTAAAATTTGCATTTA
TAGTAATCTCCACATTCGTTTTTATTTTTTCGAGATAAAACGAACTTTTATAAAACGGGT
TCCTTACAATGAACTTGCGTTAATTATTTCCAAGCTATCAGAATTTATCTTAAAAACGAA
CTTAGGAGTATTTTAAAATTTGTTTGAAAATAAAATAGAAGCTTTTGATACGGCTTTCTA
TAGAAAAAAAGTCGCTTTTAGAACAGTTTCTAAAAATATACCAACAGCACGTCATTTTGT
GAAGTTGGGAGTTTGTAGTAAGTGAAGAATCTATTGAGTCTTTTATATTCTTTTTTGGTT
TTATTTCGGTTTGGATTCTTTGCGTTAATTCTGTTTTTCTTATATTCTTGTACAAGTTTA
GAATTGGGTTCAGTAAGAGGAGGACAGTTTACTACTGATCCTCAAAAGAATTCTAATTTG
GATGGTTGTAAATCGATTGGTAAAAAACATCAATGGTATGTTTTATTTGGTTCGATTCCT
ATCAATAAGATCAATTATTCGGAAATTATACCGGATCAAAATCGAACTTATCGAGTGAGT
TTGAAAACTACCTGGTTGGACGGAATCCTCAGCACTTTCTTGGGAGTTGCTGCTTCCGTT
ACTCGTAAAACCATCGATGCAGAAAGTTGTGATCCTAAAGAGATTGCTTCTTCTAAAGTG
CTTCCTGTTTCTAATCCTCCAACTGAAAAACAGGAAAAAGAAGTTTCTAAAATTGATACT
GCAAAGATCAAAGAAGATTATATTAGACAAAATGAAAGACAATGGAAAGAAGAATTGCAA
GAAAGGATTCATTCTTCTTTTAAAGAGGAATTGGACAATACTTGGAATAAGGAAGTAAAA
CAATCTAAAAATCTTTCTCTTTTGTATTTAAAGTCAGGTGAAGTTGCAAAAGGTACCGTT
ACTCGTATGGATGGAGATGGAGTGCGTTTGTTTTATAAAGGTAAAGAAAGAACTTTTCGT
CGTTCGGACATACAAAGAGTTCGGTTTCAAGATTAAGTAGATCCAATGGCGAATAACGTT
CTAATATTTTCTTTAAGAATTTTTCTTTTGTTTTTTTTCTTTTTAAGTTTTAGCTCTGCT
TGTTATTTAAATCCTGTTTTTAAGGATTTAGTTTCTTCCGATGAAAAAGAAGAATCTTTA
ATTCCTTTGTTATTGATCTTATCTTCGACTGCGGTTTCTCCTCCAGTGATCCAAGGAGAA
ACGATCTTTTTCCCATCTACCGGTCTTACTTGGATGAGATGTTCTAGAGGTCAGACCTAC
AACGCCTCTTCTGATTCTTGTACTGGTTTTTTAGTTTCTCCTCAGTATTGTTCTAGTTTA
GACAACCAATGTAATGGAACTTCGGGAGGTACTTTAATTTCTGGATCTGCTTTCGATTCT
TGTTCCACTTTCCAGGTTTCCGGTAAGTCTGCAACTTGGAGAGTTCCTACACATTCCGAA
TTAAAGGGAATTATATTTTGTTCGAACGGAACGGATCTGACCCAGTCACAGGATTATTCT
AAAACCTGTGCTTCTTCTGGAACCAGTTATGAAGCTCCTACAATTCGAAAGGATTGGTTT
CCTGGAAATCCTACTGGAAGTCTAATTGAATTTTGGAGTAGCACGAGTGATCCTCAGAAT
TCTGCAGTTGCTTGGAAGGTAAATTTTACGAACGGTTCTACAAACATTACTTCTCCAAAA
AATGTTTCCGGGTATCTTCGTTGTGTGAGTAATTCTCGTTGATGGTCTTATAGTGAAATT
GGTTGGAGTTTGGTCTAAAAGCAGAATGACCGAGTAACCACCTACTGTGAGTTCGGTGTA
AGAAAATGAGAAAGTATTTTCTAAAAGTATGAGTTCCTACAATTTTAGAATTTGTTCTTA
AAACTGTGATTCGTGGTAGTTCCCACATCATTTACGGACAAACCTAGGTTTCCTGCACTT
GAATACGACAGATTCAATTGTTATAAGCTTCTATTTTATAAATTGTGGTAGTTCCCACAT
TTTAGGAATCGATCTGTAAAGTTCAAATTTTTTCAGAAAAATGAATCATGAGTTTCTTAC
GCCGAACTCACGTTAAGAATAGATCTGGAAAGCTCAGATCCCAACTTTTTTTCAGAAAAA
TGGATTACGGATTTTATACACCGAATTTACGTTAGTTAGTAATTGTTGCCTTCTGGGAAA
ATAACTCAGAACTATATAATAAAATCCCCAATATTTGGGGCTAAAGTAGGGTTTTTACAA
TAGAAATTTATGGTACTCAATTTTATAGAAATCAGTGAGGTATTGAATTAAAGAATATTG
TACTTTTATTCAGAAAATGAAATGTTCAATTTTGCCGCAAAACGTTTCTTCATTATTTCC
TTCAAAGGTTCACTTTTCTTAGAGGATTTTTCATCTTCTATTTGATACTAAATTCAGGGA
CTAAGACAAACTGTGTATAGATTTTGTAATTTAACACTTCATTATAAATAAAATGAGTTT
AGTATAAAACTGAACTTTTACCAAGTGCTTGTTCTCGGATCTTAAAAATGTAGGAACTAC
TGCTTTTCTGATTTTTCCACAGACTCACGTTTGATAGTGAACTTTCAAAATCTCTAAGGT
GTTGGAATGAGACGTAATTTGTGGGAACTACCCCAACTTTAAAATATCCAATTTTTTTTA
CGAAAAAATAAACTTATAAGAGAAACGATTTTTGCCCACGACTGTAGAATGCACTGAAAT
TATCTTTTTAAACGACGTTTTGTCAGTAATGTAGAATCATTCTGATCTCGATTTTGTAAT
TAGAAACCCTTCAAAAATTTAGAACTTGTCCCAAATTCTAAATACCGATCCTTAGGGAGG
TGTTTGCTTGAGTTACTTCGAGCGACCGTAGAAGTGAGACGCTGAGTTGCCGCCGATCCT
TAGAGGTTTTGCTGAGTTTTTCGAAAGTGAAATTGAGTTTCATAAAAATGTGGGAACTAC
TATGAAAATTTAACGAGATTAGAACGGTTCGAAAGTTCACAAATTGCTAAATGCGATCTA
AATTTGTAAGAACTACTGCATTTGATTCAAAATTTCTAAAGAATGATCGTGTAGAAATTC
TTTGAGGTTTTGGGCAAGCTTTAAAAAGTTTCCTGCATAAAGAATACAAAAGATTGGTTT
GTAAAAAAATAGATTCTTTTTAATGATTAGAGTAGTTCCCACAATTCAGTAGATTTGAAT
ATTCCGTATATCAAATTAATAAGTTAAAATACATTTATAATCTTTAACTTTTAGAATTTA
GAACACCTTGACACATTCTGTAGGAACTTCCAGATAACTACTTTGGTATAGAAAATTCTT
AGTTGATGAAAAACAAATAATTCAAAAATTGTTTCCAATTTAGAAAAATCTTATAGTTTC
TACGCTTTGGTCAGCCGGTAAAATTAGGAGGTTCACAAAATGAACTTAGCTTCGCTTTCG
ATTCAAAGACCGATTTTCGTCACTTGTACGGTCTTACTCATCCTGGTCGCGGGATACCTT
TCTTTGAGCAAATTGGGGGTAGATTTATTTCCCAATGTAACGATTCCGGTCGTGACCGTA
ACCGTGCCTTATCCAGGTGCGGCGCCTAATGAAATCGAAACACTAATTGCAAAACCGGTT
GAAGACGAACTATCTACGATTTCGGGAGTGAAAAGGGTCAGAGCGGTCTGTAACGAAGGA
GTGGGGACCGTTATTGTAGAGTTTACTCTGGAAACTGATGTAAAGTATGCAGAACAACAG
GTTCGAGATAAAGTATCTAGTGTTAAACCCAAATTACCAAATGATGCAAAAGAACCAGTC
ATTCGAAGAATCGATCCAGCGGACCAACCGATCGTAATCATTGCACTAAGAGCTGAATTA
CCAGATGCGGAACTTTATGATATTGCTAATGAAGAAGTGAAGCAGATTCTTCTTTCTACC
AAAGACGTAGGAAACGTAACCATCTACGGAGGACGTAAAAGAGAAATTCACGTAGAACTG
GATCGAAACAAACTCAAAGAACATATGATTCCAGCTTCAGTTGTGTCTAATCGACTTGCT
TCGGGAGGAATGAACATCCCCGCCGGAAAAGTAAGTAAAACCGATAAGGAACTTGTATAT
AGAACGATCAATGAATTCCAATCTCCAGAGGAAATCAGAGACACTCCTATCTCTCTTTTT
GGAAATGAAGTTCCTATTAAAATTGGACAATTGGGCGAAGTCAAAGATACAGTTGAAGAC
GAAACCTCTCGCGCTTATCTAAACGGTCGAAAAGCCGTTTTTCTCATGGTATATAAACAG
TCCGGGTCCAATACGGTTGCGGTTGCACAATCTGTAAAAAAGAAAGTCTTAGAAATCAAT
CAAGATCTTTCGAAACGTAACGGTTCACCTGAGTTGACGTCTACGAATGATTCTTCTGTA
ACGATCGACAACAATATCTATGATGTAAAAGAAACGATTATCATTGGAATCATACTTACG
ATCATCGTAGTGTTATTATTCTTAGGAAGTGTTCGTTCTACTTTGATTACTGGACTTGCA
CTTCCAAACTCTTTGTTAGGCGCGTTTATTTTGATGGCGATTGCTGGTTTTACCGTAAAC
GTGATGACTCTTTTGGCTCTCAGCCTTGCGGTTGGACTTCTTATCGACGATGCGATTGTA
GTTCGAGAAAATATTTTCAGACACAGAGAAATGGGAAAAACTGCGAGAGAGGCTTCTATC
GAAGGTACCAAAGAAGTAACACTTGCGGTAATTGCTACTACGATGACGGTGATTGCGGTT
TTTATGCCGATTGCATTTATCAGCGGAATTGTGGGACAGTTCTTAAGAGAATTTGGATTG
ACTGTATGTTTTGCTCTTCTCATTTCTCTTTATGACGCGCTTACGATTGCTCCTATGTTG
TCTGCATATTTTGGTGGAAAGGTAGGAAATCACGCACATAATTCTTCCGAATCGATTCCT
GAAATCACAACCAAAGCAGTCAAAGGAAAAACAAAAGGCGCTACTACTACGCTGGAAGAG
ATTGCTTATTCTAAAATCCGTTCTCAGAATAAAACTTCCAGAGGAATTTTATCCACCGTA
TTTTCTCCTATTGTGTTCATTTTAGGAAAGTTAGAAGTAGGACTAGATTCTATATTAAGT
ATTTTTAATGTTTTTCAATCTTGGTTAGAAGAAAAATACGCTTCCGTTTTAAAATTCACT
TTAAAAAGACCTTTTTTTATACTTTCTGGAGCGATTTTAATTTTCGTAGTTAGTTTGGTT
TTGACTAAGTTTATTCCAAAAACGTTTCTTCCTGCTCAGGATGAGGGTAAATTTACAGTG
ACTTTGGATATGCCACCCGGAACGTCCTTGGAAAAAATGTCTCAGATTGCTCTTCAAGTA
GACCAAAAGATTCGTTCTTATAAGGAAATCAAAATTGTTTCCATGTTTAACACGAACCGT
AGTACGAATATGTTCGTAGAAATGGTTCCTTCCAGAGATAGGAAGATGAACACAACTCAG
TTTAAAGCGTTTCTTCGTAATGAATTGGCGGAATTTTCTTATGCCAATCCGATCGTAAAG
GACGTAGACAATGTGGGAGGAGGACAAAGACCTTTTACTCTAACAGTCAGCGGTCAAAAG
AGAGAAGTTGTAGAAGATTATGCTAAGAAGTTGTTCGAACGTCTTCAAAAATCTCCGGCG
CTTTTAGACGTAGATACGAGTTATCGAACGGGAGCTCCTGAGTTTAGAGTGGTTCCGGAT
CGAGAAAAGGAAGTACTTTTAGGAGTTCCTGGAACGATTATAGGAACTGAATTGAGAACT
CTTGTAGAAGGAACTACACCTGCGGTTTATAGAGAAAATGGAGTTGAGTATGATATTCGA
GTTCGACTGAAGGATTCTCAAAGAGATTTAAAGGAAAATTTTTATAGTTCTTTTGTACCT
AACTTTAACAATAGATTGATTCCAATTCAAAACGTAGCAAAGGCGGAAGAATCCACTGGT
CTTGCAACGATCAATCGTCTCAACCGAAATAAGGCCGTGGAAATTTATGCAGATGTAAAT
CCAAAAGGTCCTGGAATGGGAGGAGCTATGGAAGAAGTTACAAAGATCAGTCAGATTGAA
ATTCCTCTTCCTTCCGGTGTAAAGATCGGCTATTCTGGACAGGCAGAAAGTTTTAAAGAG
ATGGGAGTTTCTATGGCGATCGCCATGGGACTTGGGATTTTATTTATCTACATGGTTCTT
GCTTCTCTTTACGAAAGTTTTATCACTCCGATTGCGATCATGCTCGTATTACCTCTTGCG
CTTTGTGGAGCTTTTATCGCTCTTTTTATTACCCAAAAATCCTTGGATATTTTTTCTATG
ATTGGGCTGATTATGTTGATCGGTGTCGCTACCAAGAACTCAATTCTTCTTGTGGACTTT
ACGAATCAATTGTTGTCACAAGGTAAAGAAATGAAAGAAGCGATTATCGAAGCGGGAAGA
GAAAGATTGAGACCGATTTTGATGACTTCTTTTGCTCTTATCGCGGGAATGTTACCGATT
GCAATCGGGTTGAACGAAGCTTCTCGTCAAAGAACGAGTATGGGAGTTGCGATCATTGGT
GGATTGATTTCTTCTACGATACTTACTTTAGTGGTGGTTCCTGCAGCATTTTCTTATATA
GAAAAACTGAATCAAATGGTAAGAAGAAATTCTCCGAATCCTGATGCGTAAGTAGTTCAT
AAGTAATGAATAAGAATTTGCTCTCGCCGTTTATGATTTAATTGATTTTGAATTTTTGTC
GAATTTAAAAAAAGAGTTTCATAAATGGCGCGAGTGAGTGAAAATGAAAGTGATGGATCA
GGACGAAGTGAAACACCGTATTATGGATAAAGCACTTGAGCTTTTTCTAAAGTATGGATA
TGCAAAAACTAAAATGGAAGAAATTGCAAGGGTCCTGAAAATTTCACGTAAGACTTTGTA
TAAACATTTCGAAAATAAAAATCATCTTCTATTTGAGATTCTTTCCCATAAACATAACTT
GATGAGTTCTACTTTAGAAAAGATCAGTGAAGATGATTCTTTATCTGTGCATGAAAAGAT
TCAAGCTATCAATGAATTTAAAATTAGCCAGTTTCCCACTGGAGCGAATGAGTTCATTTT
AGAAATTAGAGATCAGGCTCCAGATCACTACGCTTATATCAAAGAAGTAAGAATGGAATC
TGTTGCTAAATCGGTTCAGGCTCTTGTAAAACAAGGGATTGAAAAAGGAGAAATTCGTAA
GGATTTAAATCCTACGATTTTTGCGGCGCTTTTAAATTCTGCGATCGAAATGACCGCAAC
TCCAGAACTTCTTTTAAATTCTCCTTATTCGATGATGCAATTGCAGGGAGAAATTCACGG
AATTTTATTTTATGGAATTATGAATTCATCCGAAACTCAATCCGTAGAAAAAGTTTCAAG
TGATTAGAGTGTATCTCTGTGGTTAAAAAATGTAATAGTTCCCACATTTTAATGTTTTAG
AATCAATTCTAAATTGTGGTAGTTCCCACAGATTAAGTCTCTTTAGCAAGGTATAAAATT
TTTAACAGTTCCTAGGTTCATCTTTTATAGAAAAATTCAGTTTTATAAAAGAGCACTCGA
CTCTTGCTGTGAAGTAAATTAAGAAAAACCTTATAAATCGATTTCTAATTTGATTGAGGT
TTTAAATTGAATTTTATCTATTAAATTTTCGTAGTAGTTCCCACAGATTAAGTCCCTTTA
GTAAGGTATAAAATTTTTAACAGTTTTACTTGTTATTAACGTGAGCAGGGCGTAACAAAA
CGAGAAAGAATCTTCTAAAAGTATGAGTTCCTACAATTTTAGAATTTGTTCGTAAAATCA
TGATTTGCAGTAGTTCCCACATTTTAGGAATTGGGATCACAATTTTTTATTAGAAAAATA
AACTATGGATTTCTTACGTCCAACTCACGTGTTATTAGAGTTTTGCCATTATTACCATAT
TCTGAAATTTAAAAATAACCTATTCTCTCTTGAGAGAAGTTCTGCAAGCCTGTAAATACC
AAGCAGACGCAGAGTCAGTAGGATATTCCGATAAAACATCCCTAAAATGATTGAAAGCGA
AAGTATATTCTTCTTCAAAAAAATGAAAAACTCCTTTTTCAAATTTACTTTTTGTCTTAA
AGAATTGTTCCGCTTCGTCGCTTTCTGTATCACAAAATTCTAATATAGAAAGATCTTCTT
TTTTTCCTCTTACAAATGTTCTACCGAGATAACGATATAGAAATTGGGAAGGATCTTTTA
AAGAAGAAAACGCAGTTTCACTCAAAAGTATTTTTGCCCCGTAATTTTTAGTAAGACCTT
CTATGCGGGACGTTGTGTTTACCGTATCCGAAATTACGGTTACCTCCATCCGGTTTTGGG
AACCGATTGTACCTAACATAACAGGTCCCTTATGAAGGGCGATCCCTGTTTCGATTGGCT
TATAACCTTGGCGATCCCGATCTGCATTGTATAATTTCAATTGACGATGCATTTCGATAG
CAGCCATCAAACCGTCTTCCGCGTTTGTTTCGAAAAGTGCCATAATCGCGTCTCCGATAA
ACTTATCGATGGTTCCGGAATATTTTTCAATTGCTAGTGTCATTCTTTCTAAATAAGAGT
TTAGAAAATTAAAATTTTCTTGTGGATTCATACTTTCAGAAAGTTCAGTAAAAGAACGAA
TATCGGAAAATAAAACGGTCATTTCTTTTTGAATTTGATCACCGAGTGCAACTTGTATCA
CTTCGTTTTTTCCCAAAAGATGAATGAGTTTAGAAGGGACAAATCTTGCAAAGGATTCGT
TCAGTTTGGCTTGTTTTTCGATCGAATCGTTTTGTTCTCGGATCAATTCTTTTTGAGTTT
CTTGTTTTTCTTTAATCAAAATAGAAATTCTATCTCCAAGTCCTAAAGAAAGTAAAGTTA
CTTCCAAACCAGAACCGATTTGCATACTATATTCCGTAACAAAAGAAACTGGAATGGCTC
CTATAGTTTTTAATGCGTAGAACGCTCCTCCTAAAAGTAAGGCGGAGAATGCGATCATAA
AATAACGAGCAGGACGAAAACCTGACATCAACGCTTTTATTCCCGAAGCCAGTATGGAGA
TTGCAGTTAAAAGACCTAAGATTGCGACCTGCAATGCTCCTTGAGTTAGGTTCACAAAAA
AAGAAGAGAACGAAGCCATTGCACAAAGAATGATTAAAACATGATTGTACTTGTGTAGGG
TGGGAAACGTGTTCTTTGTATCCAAAAAGTCTCTTGTAAAAAGTAAAATACTAAATTCCA
AAAGACCGGCCAAGAACGGATTCATTCGTCTAGCTCCCCAGGAAAATTCTGGCCAAAGAT
ATTCGTAGGCGAATCCATATTGAGACATCAAAAAAATAGCAAAACAAAGAATATAAAAAA
CGTAAAAAAAATAACTTTTGTCCCTTACCGTGAGTAAGAGAAATAAGTTATATACAGCCA
TAGCGATCAGAATTCCGAAATAAATCCCGTTAATATATTGAATATCTCTAATATTCTTAT
AGAATGCATCAGGTTCCCAAAGAATCAGAGGCATTTGCATACTGTCTTCGTTTTTAAATC
GAAGATAAAAAGTGGATACACCCGGAGGAGCATGAATTGGAAACACGAAGGTATGACTTT
CGATAGGCCTATCCGTAAAAGGTTTTTCTATTCCTACGATAGTTTGTTGGTAGGTGCCAT
TTTCGGGAGAATATAGAATTACCTCGTCGATCAATGGAAACGTAATTTCTAAAAGTTTTT
CTTTGAAAGTTTCTTCAGGATTGTTAAACGAAAACTTCAACCAATAAGCGGATTTAGTAA
ATCCGAAAGAAGGATTTGTTTGGTTGGATTGTTGAAATTCTTTGTTTTGAACGGATTCAA
TTGTCAAACTGGAATCCTGATCTTCTAAAATTTGAGAGTAAATTCCAAGACGGACTTGAT
TCTCGTTCCAAGGAATCGTTTCAGCAAATGTGGGTAACGTAAGAAGGATCGGAAATACAA
TTCTTAAAATTTTTATTATTTTCATATCACTTCTCCGATCCTTCCTTCAGGTTATGGCGG
ATGTTTGTCGCCATCGAGCAAGGGACGAACTAAAATTTATTTCAAGAATTTCTAAATACT
GTTTTAAACAAAGATAAAGTATTTTTGAAATGGCTTCCAATTTACATATTCAAAAATAAA
GAAATTTGAATCAGATAACTTCTCTTGAAACCTTGTTTTAGTTTGGACAAGATTTTATTT
AGAATTATTTCGATAAGCAATCTGAATGAAAAATTTTTCGAATAAACATTTAAGAATTCA
TTTTAGTATTTCAAAACAAATTAAAAGATAAATGTGATTTTTAATTTTCTCTTAAGATAG
AATAACGATAAATCATTCTTTTATTAGAATAAAACAATATGTTGTCTTTTAATTGTCTAA
TTTGAAACAAACTTGATGAATATCTGTTTGCAATTGCTCATAACTTTCATGTTTTTTATA
AAATGAGAATTAGAATCGTAAACGATCTAAATTGGGTTAATCTTCTAAAAAAATTACTCA
AAACTTTGTTTTTAAACTAGGGTTTATTGCGAAATTTACTATTGTATAAGGATCAGTTTA
ATAAGGTATTGTTTATAAACTTGAAAGACTCGCAATTATACTAATGACCTCTATAAAAAT
TAGGTACTATAATTTTTATTATAAAACCTCGTTTGGAAGCAAAATATTGATACTTATTTT
ATAGTTTTGAGTAAGATTTAAATTTTTTCTTTCGTATTTGAAAGTAAAGAGTTCTTCCAG
AAGTAGTTTGTGAGATTAAAGAATAAGACAAAAAAATTTTTAACTCAATTTTGTTACAAC
GAAGATTTTAAGCAAAATTGAATCCTTAAAATTATTATGTTTCGATTTGAGATAAATTAT
AGTCGAACTTTTATTTTTTAGAAACTTTTATAAAATCCAAAAGGATGATCTACTGCAAGA
ACATACGAAAAGAATACTATGTTTTGTTTTAAAAGTTAGAATCCAGGATCTTTCTCGAAA
AAGTTATAAATTTCAGAATAGCAGCAATTTATAAAGCTTTATATTTTCACAAAAAATTCA
TCGTTCATTTTGATTGAGTTTTTGTAGTAAAATCAAATTTCTGCATGAAGTTTCCTTGGG
TCTTCAAAGAAATTAAAAATTTATTTTGAACCTGCCTCAAAATTTAAATATTATAAAGAT
TTGATAATAGAAAGTATTGGAAAGTTTATAAATACCAGATGTGATGATTTTCGCGGTTTT
TAATATTTTATTAGAAATTTCTAAAGAATTATCTTTGATACCTTTTAAAGTTTTAAGACA
GGCCTTTTTTGATTACTAATCTTATAAAGTTGAATATCTAAATAGGATTGTTAAAAATTC
CATAATGGAGATTAGCAAAACTACTTGAATCGTCCATTCCAATACAATGAAATAGATGGA
GAATTCATTTTTTAACAATTCTATTACTGATCTCTATAAAATTGAATACTGTTAATTTTA
TCACAAAACACTGATTCCATGCAAAATATTAGGTACTTTATTACATAGCTATGAGTAATA
AAATGATTTCACAAAATAAAAAGTACTTTATGTCAATTAAAATTGATTGAAAATACGATC
CTTTCTTGGAAAGGAAAGTTTTTCAATTTCTGGAAGTTTTAGTTTAGATACCTATTCAAA
ACTAAAAAAGAAAGAATATTTTTTTGCATATTCAAGATTTCTCAACTTCTTAAAGAACTA
AAATTTTCATTTGATTTTCAAATCTGTCTTGCATAGTTTTACTTAATTCCTAATTTAAAG
TTTATCTAGGAGGGTTTTGATTTTATGAAAATCAAATGGTTTATATTTGTTTTTTTGTTT
AGCGTTAGCTGGCTTCAAGCGGAACCGTTTCAGTTAAAAAGTCCTGAATTGACATCGGTT
AAATTAATTGCCAACGAACAAGTGTTTAATGGCTTTGGATGTTCTGGAGGGAATATTTCT
CCTTCTCTATCTTGGACGGGTCTTCCGAAAGATACTAAAAGTATTGCGTTAACTGTGTAT
GATCCTGATGCTCCGACTGGAAGCGGGTGGTGGCACTGGGTGGTTTTTAATCTTCCATCT
ACGATTACTTCAATTCCAGCTAATGCTGGCAACTTGGAAAAAAACCTTCTTCCTAAAGAA
GCGATTCAAAGTAGAACCGATTTTGGAACGTCTGGTTACGGCGGGCCTTGTCCTCCAAAA
GGTCATAAGCCGCACCGTTATTATTTTACGGTGTACGCCCTTAAAGATAAAATCCCGGCG
GATCAAAATTCTTCTGGAGCTTTGATCGGATTTTATATCAATCAACTTAAAATCGGCGAA
GCACAGATTTTAGCAAAATACGGCAGATAAAAATTAAATAAAAAAGGATCTGTTTTTTGA
GCAGATCCTTTTTTGAATATAACAAATCTCTTGGTTTAAGTTTGAACGTGTCTTTTTTAT
CAATTGCGTAAACTGTTCCTAAAAATCTCCATAAAATCCTAAAAAAATCGATATAATTTT
GAAATGACTTCTTAATTTATAAATTCAAATTTTTTGAATATTCTAAAATATGAATTCTTT
CTAAATTTCAAAGAAATAAAAGTTTTAAATAAAAATTATCTTAAGCCTATAAAGTATGTC
AGTTAGTACGGATTGTATCTTTTGGAAAATTTATAAGCTTTTAGAGAAAGTTAAAGATTG
TATGTCTTATTGCATTTTCAACTTAAACACAATCTTTAAATGTCTATTTATAGAGTTTTT
GAAAATTTCATATCTAACATTAGTAAAATGGCATTATCCGTTTGCTTTTACTGATCTCTA
TAGAATTGAGTACCGTTAATTTTATCACAAAACGCTGGTTCTATACAAAATATTAGGTAC
TTTATTATATAGTTATGAATAATGGATAAGAAATAAAAGAAAAGTAATTTTCAACAATTC
TAATATATTCTTATTGTATCTTTAGGTCGTTCAAATTTTCCGAATAACTTTAGCCGATTG
TTTTAAATTTTTGAGATGTGTTTTTTATCAGAGGACGTTTAAATTTTTCCCTGAATAAAT
CTAGATTGGTTTTATATATAGATTATTGTTTGTATGATTTGTAGGGAGTCATTTCCTAAT
CAACCAAATATAAAGTTCTATTTCGAGTTTAAAAAATAAATTCTTTACAATTTTGAAATC
TCTTTGATACATTCCATTTCACAAGGACCATACGATGAAACAAATATCTGTTTTTTTCAT
TCTTCTGATTTGCGGAACTTCTGCATTTGCACAAAATAATTCTATTTGGCAAACCATTTT
TGGCGGTGAACAATATAATGGATTGAAACCAAACGAATGTCCGGAGGAACTTCCATCCGG
ATTGGTTTCTTTAAAAGATGGAACTTATGTTGTTGTAGGCGCTTCTAACGATTGTTCCAG
ACAAGATACAAACCTTAAAATAGAACAGAAAAAATATAGTGCTGCTTGGTCTGCAAAAAT
TGATCCATTGGGGAATCCAGTTTGGTGGAAATATCTCTTTACAAGTGTTCCCATCGACAT
GGGAGGTTATACCGTTAGTGTTCACAATCACGATAGCGTTCGAGGAGAAAATCTTATAGC
GACTCAAGATGGAGGTTTTATTACTTCAGGTTCGATTGGGAGCGGAACTTACAATCGAAA
GATCGTATTCTCTAAATACGACGGACAAGGAAGTTTAGTTTCTGATAAAATTATAGAAGC
AAAAGAAATTTGTGACGACGTTTGTGGATTTGAAGATCCGCATATATTTCATCTTCAAGA
ACTTGCCAATGAAAAATTTAGGGCGCTTGTTTCTGTTTCTTACAGAACAGAATCTACGGA
ACAACATGGAAATACTACTACCGTAATAAGTGGAATTAAGACAGGATTCTTTTATACCCT
TTTGAGTAAGGATGGCTCTGTTAAAAGTTCCAAACACATTCCAGATTTAGAATATGCTCC
TAGTGCAACTACTTCTTATGAAGAAGGGATTGTTTTTGCAGTAAGCACGGATAACGTATC
TGGGAGAGAATCTCAAAGAGACTTGGTTTTACATCGATATGATTCAGATGGAAAACCGCT
TTGGGAAAAAAGATTCGGAAGTCCTAATATAGAAGATTTTGCAGTTTCTATCTTTAAACT
TTCCGATGGGAATCTACTTTTATCCGGTGGTGTTTCAGGGCAGAATCATCAAGCGGTTTG
GCTTTTGAAACTTTCTCCAAAAGGTGAAGTAATCTGGGAAACCAAACAAAGATTAGGTGG
TCATAATTTTATGGGGCCTATCATAGAATCTCCAGATCAAGGTTTTTTCGGAGTTCTTTC
TGATGGAGAAGGACCTATGATTTTGGTCAAATTCGATTCTAACGGGAAGAAAGTTTGGGA
AAAAAAACATTCTCAAAGGCTTTATATGGCGAATAAGATTTTAAAAAACGACAAGGGTTA
TATTATTCTTTCTTATACTAAGAAAAAACCAGCTCAATATATAGATGCTCTTCTCATTCA
AACGGATTGGGATGGAAATGTTTCAAAGGAAGCCTTTCGAAAGAATTTTCCATAGAGGTA
ACAGGTATAAGAAACGGAGTTGAATTCAATTGCAGGTTATTGTTTTGGTATATGTTAATA
GTAGCATAACGTTTTGGTTGTTTTTTTATGAAAGTTGGAAATTCAACTTTCATATGCGGT
TATTAGTTTAGTAATAAACTGATACTTTGTTTGCTGAGAAAATATTTTCGTTTTATTTAC
AGATCGAACTTTTGTATTTTGAGTGTGAAACTTTTGAGTTTTCGACATTCCTGGATGGCT
CGTAAAAATTCAAATCTGTGTGAGTTCCCACAAATTATAGCTTAGGTCGGTTATAGACTT
GTAAAAATCAGTATTTTAGGGGGATAAGCAGACGTTATTAAAAAAGAAGTAGTTCCTACA
TTTAAAAACAGCTTCTTTATTAGAATTGTTGAAAAATTAATTCTCCATCTGTTTCTATTT
TATGGAAACTGGCAATTAAAGCAGTTTTGTTAATCGGAACTAGGGAATTTTTCAACAACT
CTATTATATCTGTATAAAAAATTTATTTTATAAAGCCTAATTTTTCTGTAAAAAATCAAA
TGTGGGAACTTCCACCAGACAGTTCACTGATAAAAAACTGTTTTCCAAGCTAGGAGACTG
AATCTGTGGGAACTCATACAAATTTAAGTTTTAGGGTAAAACTTTTTCCTTATGTTCAAT
TTATGTTAAGAGAACTATTATAAAATTTAAAAAGAATCGTTATCCGATCAAATTTTTGCA
TAGAATTACCGTTTGCGATCAGCATAAAAATAAAAAACTACTTTATAAAGCTTTCATTAA
TTGAATTAAAAATTCATTTTATAAAAATTTTCTAATAAATTGACGTAAATCCGGTTGAGA
AAAGATTTTCTAAAGATATGAGTTTCTGCAATTTTAGAATTTGTTAGTAAAATCGTGATT
TGCGGTAGTTCCCACATTTTAGAAATCGAACTGCAAAATTTAAATTTCAACTTTTTTCAG
AAAAGTAAATTTCTTAAACTGAATTCTTAAGGTCATAGTGAAAATTTTTTATTATGTTAA
CGAGAATTTAGTATAAAGTGAAAGGGGCAATGCAAGGAATTCAGCAGAATGCTCTCTATC
ATAACCAACCCCACAAGTGTTATCTCAATATAAATCTGTCGGAATTACGACAAATCCTCT
GTAGAACTTAGTTCCCATCCCACAACGCGACCCATAGGAAAGCGTTGTGCTGAGTTTTCC
AACGCGACCCATAGGAAAGCGTTGTGCTGAGTTTTCCAACGCGACCCATAGGAAAGCGTT
GTGCTGAGTTTTCCAACGCGACCCATAGGAAAGCGTTGTGCTGAGTTTTCCAACGCGACC
CATAGGAAAGCGTTGTGCTGAGTTTTCCAACGCGATTCATAGAGAGCGTTGTGTTGAGTT
TTCCAACGCGATTCATAGAGAGCGTTGTGTTGAGTTTTCCCTATTTTTGGGTGGAGGCGG
TAAGGTTCGGAAAAATTTTCTCTATCAGAAAAACATACTTTTTGCAAGTAAAAAGACTCA
TTCTTGTCGGAACACTTCAAAAATGTACCTTTTTGAGTTTTCTGATTTTCAAATCCTCTT
CACTTGTAGGTGCTTCTACATGGATCGTTTGACAGATCGCGTTCTATAATAATACATTGA
GACCAAAGATAATATATTATATAATGTTTCCCATATACAATTTATTAACCAGAGCTGAGA
AAACCGGTCTGTCTTTAGCAACTGGATTTGCTCAAATTTTCTTACGTCTAACTCATGTTA
TACTATCTGAGTTTTAAAAGGAATAAATCGGAATTTCCTTGAGTAGCAACTCCATTGATT
GAGACTTCGGTCCATCCTGTACAATAAAGATTTCCTTGTTGATCTTGTCCAATTTCATTT
CCTATTATCATTGCATTGTTGATTCCAATTTGTCGGACCCATTCTTCGTTTCCCAAAGAA
TCATGTTTGGTTAAAAATAAATCCATTCCGATCCCATTCTGTCTTCCATCTACCATATGA
TTACTTTGACCGGTTGTGAAAATGTTTCCCTCCGAATCTATTGAGAGTGCGTTGATGGCA
GTAGTTCTATTACCGTCGATGGGTCCTAAATATTGAATCCATTGTCGAACACCAAGAGAA
TTATACTTTACTAAAATTCCACGATTACTTTCACCCACTTCTCCTTCCGGTTCGAAATTT
GCATTACTCATCCCGCCTACAAAAACGTTTCCAAAGGAATCCAAAGCGATAGAATTACTT
TCGGTTCTACTCAAAACTTGACCGAGTTGTGCAAAGAGTTGCCTTCTTCCACTTCTATCG
TATTTAAGAATAAAAAGATCAGAATTTCCTGTACTAGGAACTCTATTGGTTTGTAAGTTT
GCATTTGTAGTTCCAGTTACAAATATATCTCCTGTATTGTTTGCAACAACGATCCCTTGA
GGATAAACTGATCCTTCGGGAATTGAAATACTTAAGTCCCTACGCCAATTTCCTTGGCTG
TCTATTTTAAATAGAAACCCAGTTACTGGTTCTCCTATAATTTGTTCTCTATATAATATA
CCAACTATATAGGAAATTCCGGATTGATCTACGAAGGCTTTTTCAGGAATAAGGTTCTGA
TTTCTGGACCCTTTTTGTCTTCTCCAGATTTCATTTCCATTTGTATTGAATTTGATTACA
AATAAATCTTGTCTCCCTGTAAGTCGGCCTGCAAAATTACCAGATGTCTTGCCGATAACA
TAAACGTTTCCTCTTTGATCTACTTCAACATCGGCGACATCTAAACTTACACCACGAACT
CCGACTTGTTTTGTCCAGATTGTTTGTTTTCGAGAATTGTATTTTGCAAGAATAATATCT
CTAGTTCCAATCAGATTTTCACTGTAAATACCGGCGTTGGTACTTCCAGCAATGTAGATA
AATCCATCTCTATCAATTGTAAGCGCTGAATCCCTAATATTTGCGTTAGGTGCACCAACT
AATAAAGTCCATTCTGGAATGTCAACGTTTGCATTTAAGACATTTTTATTTACGATGTCT
TCTTTCGAAGTATTCGAGTCGTCAAGAGGAGTAGGGTTATTACTCTGAATTAGACCCGCG
ATCCACAATGGATCGAATGATTTTGAATTCGACTCGTTTAAATTCAGTAATTCTCCGATA
GGCGAACAAGCTTGAATGAAAATAAAAATAAAAAGATAAACGCGAGCCAAAAGATAACTC
CTATTCTAAATAAATTAAGTTCGACTTTGGGCGACTCCCGCCAATGTATAGCAAAGTTAA
GTTTGAATGCAACAAGGCGGGACCGGGCTCTCCGCTCTGGTCAAGTTATTGAAAACTAGA
ATAACATTATATTATTATAATATATCAATAACTTGACCAGAGCATCGATCCCTGTCGCGC
GTCAGCGCGGTACTGCTTTCCCGCGGTGACTCATCGAACTCACGTTAGATACTTTTCTTC
GACTAAAAAGATCGGAGATTCTTACGAAAAGAAGTTCTCGAAAAGATAGGGTATTTTGAC
CTATTCGAAAGTTTATAACAAATGTGGAAGAAAGAAGTCGACTTTTCGGGTCCGTGCAGA
TAACTTACAAAAAGTGTTCTTAAGATGAACTTAGAAACTGAAATTAGACAAGAAACGAAT
CTTTGCGATAAATCTGGAAATCTCAATTTGAATGCCGTAGGCTGGTCTAAAAAACCATTC
CATAGGTGTAACTTAAGTAATCATTATTTGAGAAAGAAAAAATGGAATTACTGGTGTATC
TATGACGAGAATTTTTTGGTATCCTTTACAATATCTAACGTGGATTATGCGGGAGTAATT
TTTGTATATTGGCTCGATCGAAAAACAGGAAACTTTGAGGAAGGTACCATTCTTACTCCT
TTTGGTTCTGGAGTTAGCTTAGGTCAGCTCGTAGTCAGTAATGCGACTTATATAGGAAAA
AACGCTCGTATTCAATTTTTCAGAGAAGAAGAAGGTTATCGTCTTTCGGTCAATTTTTCT
CTTAAAAATAAAATTCCAGTTCAAGCTGAAATAGAGGTTCCCGTTCCCGAAAGTTGGGAA
ACCTTAAACGTAGTTGTACCTTGGTCTAAAAGAAGATTTCAATTTACCGAAAAATTGTTC
GGAGTCGGAGCTCGCGGGTTTGTTCGTTATGGAGCAATGGAATACAAATTCGAACCTAAA
TCTTCTTTTGCTTGTATGGATTATGGAAGGGGCGTATGGCCTTATTCTACAAAATGGAAT
TGGGCTTCCATGGTGTCGCATAACGCAGGATATACGGTAGGAATAAATTTAGGAGCTGGA
TGGACGGATGGAACTGGCACGACAGAAAATGCTATTTTAATTAACGGTAGAATCTATAAA
ATTCCTTCTGATGCGATCTTTGAAATAGATCGTGAAAACTGGATGAAACCTTGGCATCTT
TATACAAAGGATTCTCAAGCTATAGATTTAAGGTTTGTACCCGAATTTCATAGAAAAGCT
TCGACAAATATTGGAATTTTTGCGTCCTCTGTTCATCAAATGATCGGAACGTTTGAAGGT
ATAATTAGGCTCGGAAAGAACGAATATAAAATTACAAGCGGACAAGGTTGGGCTGAAGAC
CATGTCGCACGATGGTGATTATCAAGTAAGATTTATATTTGTGTAAATGGGATTTTGAAG
TAACCATGAAGTGAAAAGGTTTTTGGGATTTTTTCAAGAGATAGGATACAAAAGAGTTTT
TGAAAAATTCTATAGCCCAGATTAGCAAAATTGCTTCATTGTCCATTTCAATTCAATGGA
AACAAATGGAGAATAAATTTTTCAACCTTTAATTTCATTTTCCATTCATAGATTGAACTT
TAAAAACCTGGCTTCTTGTTAATCCTTATAAATTGAGTATCGTAAATTTTTATTGTAAAA
CCCTATTTCAGCACAAAGCACTAAAAGCCATTTTACTATTCGAGCGTATAAAGGTAGGTA
ACAGAAAATGAATGGGTGATTTCAGAAAGACGTAGAATTTCTAAAAAAATTATTTCTAAT
TTGAAATCGTTGGTTTTTTTGTGTGAGATCTCACATTTTAAGTTTTGAAACAGGGCTCAG
AATAGTATTATTTTATGTGCCGAGTAGTAAGAATAATCGGAATTGGTATTTTGAGCAAAG
ATAAAATATTTTTGAGATAGTCCTAGATACTTTATTATATAGTTCTGAGTAATTGTGGAT
AAAGATGAAAAAACAAAAAGAACCAAAACGTTGTGCTTGGGTTACCGAGGACTCGGATTA
CGTAAAATATCACGATCAAGAATGGGGAGTTCCTGTACATGATGATAGACTCTTATTTGA
ATTTTTGGTGTTGGAGGGGGCACAGGCTGGGCTTTCTTGGATTACAATTCTAAGAAAAAG
GGAAAATTTCAGAAAGGCTTTTGACAATTTTGATGTTGTTCAGGTGGCTGCTTATAAAGA
AAATAAAATTCAGTCTCTTTTAAAAGACAAAGGAATTGTGCGTAACGAATTAAAAATTAG
ATCTGTTATAAAAAATGCACAAGAATTTTTGAATATTCAAAAAGAATATGGAACCTTTGA
TCGATTTATCTGGGGTTTTGTGAATCATAAAACGATCTATAACTCTTGGAAAACGATCAA
AGATGTGCCGAATAAAAGTACTGAATCTGACGCAATGAGTAAGGCTCTTAAAAAAAGAGG
ATTTAAATTTGTAGGTTCTACAATCTGTTATGCATTTATGCAAGCGACAGGAATGATAAT
GGATCATACAACCGATTGTTTTTGTTTTGTTAAACGAAGAACTTAAAGAAACTTTTATAA
AATTTAAAAACAGTCATCGTCCTCCAATGTAATTTTTACATAAAATCACTGTTTTGTGTT
CAACGGGAAAATTAAAAATCTATTTTAACGTGAGTTCGGTATAAGAAAATCTGGGTGAAT
CTTGCTTGCCATAAGTAAGCCGAACCGGGCTCTCAAGCTCTGGTCAATAAATTGTATACA
GGAATCATAATGTAATATATTGTCTTTAGTTACAATTTAGAATGTGGTTCCTCGAACGGC
TTGCAGAGCAACCCAGAAGAATCATAACCTTACCCACAAGTTAATAGGATTTTAGAATGA
GAAGGATTAAAAACGCACATTTTTCAAGTGTTCCAACAAGAATGAGTCTTTTTATTTGCA
AAAAGTATGTTTTTCTGATAGAGAAAAATTTTCCGAAACCTTACCACCTCCATCAAAAAT
AGGGAAACTCAACACAACGCTGTCTATGAATCGCGTTGGAAAACTCAGCACAACGCTTTC
CTATGGGTCGCGTTGGAAAACTCAGCACAACACTTTCCTATGGGTCGCGTTGGAAAACTC
AGCACAACACTTTCCTATGGGTCGCGTTGGAAAACTCAGCACAACGCTTTCCTATGGGTC
GCGTTGGAAAACTCAGCACAACGCTTTCCTATGGGTCGCGTTGGAAAACTCAGCACAACG
CTTTCCTATGGGTCGCGTTGGAAAACTCAGCACAACGCTTTCCTATGGGTCGCGTTGTGG
GATGGGAACTAAGTTTTACAGAGGATTTGTCGTAATTCCGACAGATTTATATTGAGATCC
AAATACTTGTGGGGTTGGTTATGAGAAAAATGCCTCTAAGTGGCGGTATTCAGGAAGCAA
TGCATTGAGTTCAAGAAGCGAACGGCTTAGTTTGAGAGAGCGTTTTGCTGAGTTTCCCCG
CATTGATATTGATCCCTTTCGCGTTATACCGAATTCTCGTTAACATAATAAAGAATTTTC
ACTATGACATTAAGAGTTCAGTTTAAGAGATTTATTTTTCTGAAAAAAGTTGAAATTTAA
ATTTTGCAGTTCGATTTCTAAAATGTGGGAACTACTGCAAATCACTATTTTATAAACAAA
TTCTAAAATTGCAGAAACTCATATTTTTAGAAAATTCTTTTTTATTTCCTTACACCGAAT
TCACTTTATTTTATAAAAGTTCCTAATCACAAAAAATCCATTCAAAACTAGTAAACTAAC
ACGAGTTTGATGTAGCGTTTTGTTTTATGAAATCTAATTTTTTCACAAAAAATAAAACGT
GGGAATTATTACGAAAATTGAACGAGATTAGATTATTTGAAAGTTTGCAAATTGCCAAAT
GCAACCTAATTTGTAGGAACCATTGTGTTTTATTAAAAATTTCTAAAGAATTATAACATA
AAATTCCTTGAGGCTTTGGGACAGGCAGGCTCTTAAGTATAATATCAGGGTTCAAATTTA
GTGTTGCATCTTAATAAGTTCAATGTTTTACTTTTATTGGTGCTCAATGACATAATAGAA
TAATTGCTTTCATATGATTATGCCGAACTCACGTTAAATAACATCAATCTAGATAAAAAT
TTGGACTTTTTTATATTCGAAACCCAATCGTAAATTGAGCTTTTTAACTTTGGTCAATAA
ATTGAAAGGAATATTCTATAAAATATCCGATTCAGTCGTAATTTCTTGATACCTATTGAG
GCGCTTACGAAAGGGAGCGAATCTTAAAATTTGCCATAGAAATTAATAATCTTATAAAGT
ATTCTCAAATTATATTTTGAATAAAAAATATAGAAGGATGAGGACATAAGATATAGATAT
TTTTTATAAAAACTATGGCCTAAAAAGGTTCACTTTTCTGTATAGTATTTGACCTAATTT
CTACACTTAAGGAATATTATAGACCAGAAAGTGATTCCATAATCACTTAAAAATCACAAG
AGGTTCTTTCTTTATGAGAAGAAACATAATGAAAATTGCCGCTGTAGCAGCTCTTACGGT
TGCTTTAACGGCTTGTAAAAGTGACGATGACGATGACGATGTTGTTATGTTGGCGCTTTT
GTATTTAGCAGATCAAACAAGCGGAAATTGCGTGACCATTACAAAAGATGATGGTGTTCA
TCCTGGAGCTGGAGCTGGCGATGGAAAACCTACTTATACAGCAACTGGTGCTACAAAACC
AAAAGCGGCCTGCAGTGGTACCTTTAATCGAGTTTTTATTGTAGGTAATGCTGAAGCTGC
TCTTAGTTCAGTAAAAGCGTCTGGACAAGCTGTTAAAGATAAGTTTGACAATGCTGGGGC
TAATTGCGCTGCAAGAGGCACTCTAGTTCAAGCTGCGATGGCCAATACTAATTTAGTCAA
CGTAGAGCAAGCGCTTGCAGCGGATGCTGGTAACTGTACTGATCTTGGTCCAACGGGATT
GAACTGGTTGGCTATTGGTAATAGTTCAGTGAGTATAGATCCTAATCCTGAATATTTTGG
AAAGACTGTTTATGTTTGTTCTACAGAGCAAGCAAAAGAAAGACGCCTTATTCAGTTGAC
TACGCAAAATTTTACTACAATTTCTGGGTCAGTCGCTTCGGATATGGCAACCAACTTAGC
TTTCAGGCAGAAACGGGCTAGCACTACTGCATCAAATTATAAATGGACAGCGGATGCTGC
TGCTAAGGGGCGTTTGATTACTGTTAGCGAACTTACATCTGTAGGAAAAGCTGGTGCGGG
AATAGTTGCATTTACGCTTGCTTTACAAGGAATTATCGCTCCTGACCCAAATGCTCGTGC
TTGTGGTAAAGATCTTTTATCTAAAGAAACTGAAGAAGTTCAGAAAATTGCTTTTGCTCT
TCACGATCCTAGTATTTCATTTAATGGAGCAATAACTGGTGGGGTCTTAGATGCTATGAT
TACTACAGCTCAAGCAGAGTCTGTAACTGAGGTTCTTTTTAACAGCCTTACTTGTAAATA
TGGTGATTTTGATGAAGAAAATACGAGTAACAAGACTACGGCCGGAACCGAGACAAACGT
AAAAAATATTGGAACTTGCCCTGCAACTTATCCTAAAATCTAATTCTTTTTAGAATTTAA
TTTAAGTTAACGGAAAATACCGCACTGCTTTTAGTGCGGTATTTTTTTTGAGAAAAGATA
TTTCTGACAACTTCTCTAATTCTGAAAAAAGCTTTTTTTGAATTTAAATTCTTGAATCAT
TTTCAATTTTTATCATGTTTTATATAAAGTCGTTTTTAAGCGATTTGAGTGGTAGAATTT
TGTTCGCTCATTTTTAGATAGTGAGCAAAATGATAAAACGTTATTTTTTAAGAAATATGA
ATCACTTCGACAACTTTGTCGTTTTCAGACTTTGAATGCAACGAAGTCAATGTTGCAGTT
CCTTGAACTTACAAAGCACTTTTTTCCTTGAATTCAGCACATCGTATCTTGAATACTGAT
CCATAGATTAGTATGTTTCTTGAACGTAAGACAGTTCCGAATGTGATATTCTTGAATCGA
CGGAGTCAAGAAAGGGGATTTTAAACTTTGTTCTTCACGAATGGATGATTAGTAAATTCT
ACTTTTGTAAAGTAGAATTTTGAATCACATCTTTTCGTATCTACGACGAATCTTTCATGA
CACGCGATTCTTAGTAGCGAATTAGCTGGAACCAAGCGAAAGCCCTTTGCAAAGAGATAC
AGTGATCCAAAATTACTTAACGTGGGTTAGGTGTATAAAAACCATGATTCTGAACAAAGT
TGAAATCTGAACTTTACAGATCGATTCCTAAACTGTGGGAACTACCGCAATTTAAAGAAT
AGAAGTTTATAATAATTGAATCTGTTGTATTCAAGTCTAGCAGCTCACATGAAAACTTAG
GTTTGTCTGTAAAATGATGTGGAACTACTTGCTCCAAATTAAGATTTTACGAACAAATTC
TAAAATTGTAGGAACTCCAACTTTTAACACATTCTTTCTCAGCTGAACTCATTTTAAAAT
GAGATTTAAATTTTGATAATAGCCGCAAAACAGCGGTTTTGTGCAAAAATCGGATGGGCG
ATAACTCTTTTTGTATTTTATAGTAGTTCCCCACCCACAATTTTCAAAGTTTAACTGTAA
ATCTACGATCTGTGAGAGTTCCCACAGATTAAGTCGTATTACAAATTTTTAAACATTTAT
TTTTTATGGAAAAATCAGGTTTTTATAAAACGAATCTATTACGTCGAACTCACATTAAAC
TCTGTATCACTCCTTTATGGTCGTTCGACAGTTCGTGTTTGAGACTCAGCACAACGCTCT
CTCAAACTCAGAGTCTCGCTTCTATGGTCGCTCAACAGTTTGCGTTTTGGGTCCGGGCTT
TTTGAAGGCGAAAAAATAGCCCGGTAAGGGGTGAGCGGAGACCTTGGCTCCGCTCAGGGG
GATTTTTCCCCCTTTTAATCCTTCAAAATATATTTTAGAGAATTAGAATATACTTGATTT
CTATTGGTTGATAAGAATTGAAAGTGTGATCCTGTTTTTGCCGGATTGTCCAAAAATTTT
CTTACATGAACTCACGTTATTCAACTTTAATTTACTGGAAAAAGACTTTGACGAATCAAT
GCCTGATACCGAGGGTTTGTAATTTGGTTCGGGTTTAATACCCAAGAACTGTTTGCAGGC
ATCGGATTAAAATCCTTCTCTTGAATTTGTTTTCCTTTTTGAAGTTGGGAAAAATTTTCT
AACATACGATCTTGGTTGGTCAATATTTGATCCGGTTTTCCGTCTTCGTTTGAATCTAAT
TCCATTCGAGCTTCCGGGAAAATCCATAAACTTGGTTTGCCTTTTCCATAAAGATCTACT
TCTACATGTGCTACAATTCTCATTGTTTCTTTGGGAACTGCAAATGCGTTATAATATACC
ATGGATTCCCAAGTTCCATTTTCGTCTAAATCACTTTGTTCGATTAATTTTCGATTTCCT
GGACCATACCAAGTCCGACTATGATTTCCTTTTCGAATGAGTTCTTCAAATAGAACCAAA
CTTGTTTTAGGATCCTTATCGTCTCCGCGTACCCAAGTCCATAGATCCGTTTTTCCATCC
AGATTCGAATCGGTTCGCACCATCACGAGTAGTTTTTCCGGTTGAAGAACAAAGGCTGTT
TGATTTTTTTTATCTTTGTCGATTACACCTAAATCGCTTATTTTAATTCTATCATCCTTG
CAAGAAGATAAAACGAGTAGGGCAAGTACTAAATTCAAATTTTTGATTATACTGAATTTC
ATTTTGAACTCCTTCCACCAGGTTAAATACTTTGCACCTGCATAAAATAAAAAAATAATT
TTCTGTTTATTTTACATACTATCCAATTGCCTTTTTATTTATTTTCTCTATATAAAAACG
ATATGAATTTTAAATTGAATTTTTATTTAGGCTCAGAATTTTAAGCACTTATTTTATAGT
TTTGGCAATAGTATCTAAGCCATATTTTCAATTATACTTTTGAAATGATTTCAAAAATAA
CTTAGAATGTTTTGTCTGTTTTTGCAGTTAAAAATAAGGAACTTATAAAATCGAGTTTTG
AAAAATTAATTCTCATTGGTTTCCGTTTGATGGAAACGATAGATTAAAACGTTTTGTTAA
TTTTCCACTGTGGAATTTTTTCAACAACTCTAATGAAAATTTTTATTACGATGATATATA
AAAATGATACTATGGTTTGTTCAATAATTTAGAATGTAGAATCTCCACCAAAAAGACATA
AATTTCGGATTAAACACAATCTGTAAACATTACTAAATTTTCACAAAAATTCCCGTTACT
TTTTTATACGTCTTTGTTAATCATTTGACGATGTTCATTCAAACGAAGATTTGTGCAAAA
ATTTGAGTTTTACTGATCCCTATTCAATTGGTACCGTAAATTTTTATTGTAAAGTTCTGT
TTAAACGCAAAATACCGAATATTCTATTTTAGAGTTCTGAGTCGGATGTTTTTTTATATT
TTATATAAATTCTCAAGTAGAAATTTTTGAACCGATTTTCATTCACTTTTATTATTTGTA
ATGTTTACTTATTTTATTTCTTCACAAATAATAGATGTGTCTTTTATGGTTTTGATTTGA
AGAATAATAGATTTAAATGGAGAGAATTTTTCCCGAATTAGTGGACACGAATATTTAAAG
TATATCTCGCAAAACGGAATATGATGAAGAGTTTAAGAAGAACACGGTTAAACTATTGTT
AAAGTTCAGTATCCAAACTCAAAAAATTTGAGAATCTCGGATAAACTGAAAGAAATATTT
GACGCATGCGGTTCGTTTCAAGAGGAACTTTGAGCGAAGAATGAACGTTTAAGGAAAGAG
CTATTAGCAGTAACGGGAGGAGAGGAAAATTTTAAAAGAGTCTGTGACCATCTTCTTGAA
ACTCAATATACATATATAGAAAAGAATCATTTTTTGTAGAAAATATATGCAAGATTCTGA
ATGTACTTAGAAGCAATTTTGGTCACTGAAGAATATCGTAAGTCTAAAAGTAAAAATAAA
AAATATATAAATTTCCCCGAGAAGTTTAATTTGCGAGAATTACTATTGTCTGTTGCTACT
CATAACTATATAATGAAGTACCTAATATTTTGCATGGGATCAGTGTTTTGTGATAAAATT
GAGTATCTTGGCTTTGGGAAGTTTATCGAGATTCCTTTCAGTAAACAACAGGTGTTTTCG
TTTATGTTTTACTTTGAAACTTCTAAGTTTGTTTTTTAAGTTTTGAGTTTCATTTGGGTT
CTTCTTTTAAAAAATGAATTATGAATTTAGAAATTTCATCTTGTCTTGTTTGCTTCGAGA
TAATTTTAATTTTTTATAATATTTAAATTTATAAAAGTAGACATACATTTAAAAAATGAA
AAAAGTATAATTAATGATTAGGAAATTAATATTTTTATCTATTTTTCTATTTTGTATATC
TATCATCGCTGAAAATGATTCTAACTTTAGAAACGATTTAAATTCTTTGATGAATGTTCT
TGAATCCTGCGAATGCAAATTTATTCGAAACGGCTCTGAACACGATCCTAAGGAAGCTAG
GGAACACATGGAAAGAAAGTTAAAGACGGTCGATGGGAAAATTCATACAATTCAAGAATT
TATAGACCATATAGGTTCCAAATCCAGCGTATCCGGAAAACCTTATTTCGTAAAATTTGC
AGATGGCAAAACGGTTGAATCTAGAGTTTGGTTAAAAGAGAAATGGGAAGAAATTGTGAA
TAAAAAAAGTAATTCTTCAAAGTCGATCCAGAATCGTAGAAATTAAGTTTTGGCGAGTTC
GAGTAAAATTTATTTTGTTGGTTTTCAAAGGACCCGTGACCTTCAAAAATATTTTTAAGA
TAACTGATTGTTCTATTTTTAACTTGTCTTAGAACTTTAAAAAGTGTAAAAATAAGTTTC
AATTCTCTTTTGAAAAAATATGAAAGTTTTGGAATTAGAGTTTGTACAAAAAACTAAAGT
GTAGGAGTTCTTATAATTTTGAATATTAGAGTTATTGAAAAATTAATCTTTTTCCATTAC
TCAAAACTATATGAAGAGTATCATAAATTTTAAAACAGATCTCCATTTAGAGACAGGGTT
TTAGATTCTCTATTATGTAAGAATCAGTAAATAACGTTTTGTTGATAATCGATAAGGATT
TTTTCGACAACTTTTATTATTCAAAAGTTTATAAATTACTTAAGAAGCGTAATTTCTGAG
AACCTCTACTTTTTTGGTTAGAATGACTTGGTTTCAAATTCATAATTTCTTTTGAGGTTT
GGGAACAAGTTCTAAATTAAAAAAGGAAATTTCTTATGTCCGACTTAAAAGTGATCAGTT
TATATTTCATGACGGCCTTTTATATCGCCGCGGGAGTTCTTCATTTTGTATTACCTAGAT
TTTATTTAAGAATCATGCCGCCTTATATTCCGTACCCTAAGTTAGTGGTTTATCTAAGCG
GTTTGATTGAAATCGGACTTGGAGCTATGTTAACTCTTTCCGATACTAGATCGCTCGGAG
CCTGGGGAGTGATTCTTCTTTTGATTATCGTATTTCCTGCAAATTTTTATCACTATCAAT
CCAGAAGAAAAACCGATCCTCCTAAATGGGTTTTACTTTTAAGACTTCCGTTGCAACTTT
TATTAATCTGTTGGGCTTATACATTTACTTAATTTTTAAATATAATAATATTCTAAATAT
TGATTGAAATATTTTTATCTTAGAATGAGTTATATTTGAACCTTATAAAAAAGTGCGTGA
ACTGTTGTATGATTTGAAATTTTAGAGTTTTATAGTTTCCGTGTGAATTTTCACACGGTT
CGATTTTGAAATTGGTTTTTGATTAATTTGTTTTGAATTGATTATTTTCTTATTTTTATA
AGAACCTCTATAAATTTAAAAAGAATAATTACCCTGTCTAATTTCTGAATAGAATTACCA
TTTTACTTGGAACTATATAATAGAGTATCTAATGGTTTACACTCAAGTAGCTATTTATGA
CAAAAATTTCCAGTACTCAATTTTATAGATCAGAAACAGTCATTAGAAAAATTGAAAATC
AATTGTATAATGTTTTATTAAGAATTTTTAAACCAGATTTTGTCTTAACAATTTTCTAAT
TTCTTTTTCAATAGATTTCTGAAATTTTACTGATAACATATAAAGTAATATCGTTAATTT
TATATCTAAAAGATATGTTCTCTTCAAAATTAAAATTACTCTATGGATTCCCATAAAATT
GAATCCCGGAAACATTAATCGTAAAGCCCTGTTTCGATACAAAAATCCTGTGTACTTTAC
TATATAGCCCAAGTAATAACTAAGAACCGGTAAGATCGATTTTAAATTTTAGTTCGAATA
CTTTTGCAACTCTTCCGTACCGGGAAGATTACTTAGATCTGGAACGATTACGATTTCAAT
TCTTCGATTTGAAGATCTATTTTCCGGAGAAGTATTTGGAAGGGCAGGTCTAGAAGCTCC
CATACTTGCCGCGCTGATCCTCACTTCAGGCATTCCGGCTTTGATCATAGTATGAAGAAC
GTTAAGCGCTCTTGATGAAGCTAATTCCCAGTTTGTATAACCTTTAATACCCGTAGGTGT
ATCGTCCGTATGTCCTTCTATTTGAAAACGTTTTCCTTCTAGAGAAGCGAGTAATGTAGT
CACTTCTTTAATAGCGGCAGTTCCGGCGGGAGATAGGTGTGCGGAACCGATCGGAAATAA
AATATCCGATGATAAGACTACTACCATTCTTCCGTCTATGATTTTAATTTTAAGTTTTCC
CGCATCGATTAAAAAGCGAAACGTGGACATCAGCGCCTTGTATTCCTGAATTCTCCGATC
TGATTCTTCTTGGATTCGTTTTAATTCTTCCAACGAACGGGATAGATCCCCTTTTTCTCC
GAGAATTCTCTGATTTTCTAATTTTGATTCTTCATAAGATTTAAGAAGAGATTCATACTT
AGAATTGGAAACGCAGTTGATTAAAAATAAAATAGCAAAAATAAAAATCTTAAATTTCAT
GAAATTCCACCGAAGTAATATCTGTTTTATTTGTCGGCGAATCGTAAAAAAACAAAAGGA
ATTGTCGGATGAATAAAAAAATCTTTTCATCAAGCGTTAGCTCGATTACACTACTTGGAA
AGAGAATCAAATGAACGGGTCTATTTACAAATTAATCGAACTTTCCACCTCAATGCTTCT
TTTCACGATTTTTTATCTTCCGGTTTCGCTGGTTTCACAGGATAAAACACCTGCCGGTAC
TTCCCTTTCCGGAAAAAACTTTGAAGTAAAAAAGGAACTCAAGTCTTACTTGGAAGAAGT
CAGAAGAAATCTGAGAGATTCTGGTTATAATATAGATAAAAGACATCAATTCAATGGAGC
CGTTTTTAAAGGAAATTCAGTTATTTATAAAATTCATCTTCCTTTTATCCAGGAAGAAGG
AATTCAAAAATACAAATTAGGAATTGGTTTGGCGCATGATGATTCTGCTCATTCTTTCTT
AGTTCAGATTTATAGAAGTGATAAAAAAGATAAAAAGATCGCACCGATTTTTTCGGCATA
TGCCGATCCGGTTTTCTTTTATGAATTCGATTATACTAGTTCCGGTAATCATTTTTTAGT
GGAAATCACTTTAGAAGATTCTACTTTAAACGTCGCAAATTTTGAGCTTCTTTTTAGTAC
TTTGATAAGTCCTCAACCAGACAAAAATAAAAAAGAAGATAAAGGTCAGTATAATCCAAA
TCAGAATAATCCTGGGTTTGGACCTTATCCTTCCATCATTCCAAATGAGACTAGAAATTA
TTTTGAGGTTTTTAAAAAGGAATTTTGATGTTAAAATCAAAACAGAAAATTCATATAAAA
CTAATATTTAATTTTTGAATATTCAGAATTATGAAATTTTTTTGAATAACGTGAATTCGG
TGTAAAAAAAACTGGGCAAATCCAGCTTGCTATAGGCAAGCTGGACCGGGCTCTCAGCTC
TGGTCAAGTTATTGTGAAATTTCAGAACCAGATTCAATTTTTATAAAATACCAATAACTT
GACCTCGCATCGATCCCTTTCGCGTTAAATATTTTAGTTCGGTGTAAGGAACTCATGGTT
CTGGAAAAAACTGGAATTTGAATTTTACAGATCGATTCTTTAAATGTAGGAACTATCACA
AAACGTAGGTTTGTCTGTAAAATGATGTATGAATTTCCACAAATTACGATTTTATGAAAA
AATTCTAAAATTGTAAGAACTCATACTTTTAGAAAAATTTTTTCTTACGTTAAACTCACG
TTAAATAACATGAAAGGGATTAGTGTGGGGAAACTTAGCAGAATGCTCAGGTCGTCTCGC
TTCTATTGGCGCTCGACAGATCGCGTTCTAAATTGAAACTAAAGACGATTGTTGTATAAT
ATATTCCTCTATACAATTTATTGACCAGAGCTGAGAGCCTGATTCAACTTGCCACAGGTG
CCCAGATTTTCTTGCATCAAACTCACATTAGATACGACATAATCTGTGGGAACTCACACT
CAATTTTCAATTTGAAACAGTCATTTTTCTTGCCAAAAGATTCTATTTTAGTTAACATCG
TTAATTATTAAAATGAACGATGTTCGTTAAGGAGAAAAATGAAAGTGAAAAATAAAACAA
ATCATTCACCAAAAGAAACTTTAGGTTCGGTTCGGGAAATTCTTTCCGACGAAACTTTTG
CAAATCCAGCTTATAAGGGGGTTGGTTATTTTTTAAGAGATCTGTTTTTTTTCGTCATAG
TAACGGTTTTACTTTGGAACGTAGATAGTTGGTATGTTCTTCCATTTTTATGGTTTTTTG
CAGGAATGATCATTTCGGCTTTATTTGTAGTGGGACATGACTGCGCTCACGAAGCGTTGT
TCAAAAGTAAGTTTCTTCAATACTGGATCGGACAAATTGCAATGCTTCCTTCTTTGCACG
CATATAATCAATGGGGCTATGGCCATAATAGAATTCATCACGGTCATACGATCAAAAGAC
AAGCTGACTTCGTATGGCACCCAACTACTAAAGAAGAATATTCAGAATTCGGAATATTCA
AAAAATTGATGCATCGATTTTTTTGGTCTATTTGGGGCGGCGGTTTTTATTATATGATAG
AAATTTGGTTTAAGGGAATGGTTTTATTTACAGCTCCTTTGAAAGAGGCTAAAAGAGATA
AGTTGATTATGCTTTCTTTCGCGTTTATTTCATCGGGTTTGGTTTTTTATTTTGGAGCTT
TTTCTATTCCCGGAGTTTTTGATATTGGAACTGGTTTGTGGATGTTTACAAAGGTTTGTT
TGATACCGTTTATCGCTTGGAATTATTTTATGGGGATTACGGTTTACGTACATCATATTC
ATTCGGAGATTCCTTGGAAAACGAAAGAAGAGTGGACTCCGTTTTATGGACAAATGAAAG
GAACCGTCAACTACCATATCAATCCGATTATGAATTTTTTCTTCCATAATATTTTTATTC
ACATGCCTCATCACGTTCATATGAAAATTCCATTTTACAATTTAAAACGCGCTTTGAATG
AGATTAAGGTTATTTATGGAGATTACGTTTTGGAAAGGAATACGATCCTCGGAGATTATT
TAAAATCAACTTCACTTTGTAAGGTGATCGATTCGGATACTGGTAAATGGATGACTTATA
GAGAAGCCGAAGAGATGTCTCTAAAAGAGAAAGATTTGGAATCTATCCCAGTTTGATATT
TCTTTAATGAGTCTGTCCCAAAATCTGCTCGGCGATTATAGGAACGAGAAGGCTTTAGTT
TTCTCGAACTACCCAAAACGCGATCCGTAAAAAACGTTTTGTTGAGTTTGAACATGAGAA
GCTTTTAGTTGTACAAAAATGTGGGAACTATAATAACAAAAAATGCTCAAAAATTATAAA
TCATACAATGCGATTGTTCTTGTGGGAACTACCGCATTTGATTGCAAATTCAAGTGATTC
ATTCTAAGATTTTGAGACAGGCTCAATATTTAAAAATTCTGTCGTAAAAAGTTTTCGTTA
TCTAGGGTTTTGGGATTTGAATTTAAAACTTGTCCCAAAATTTCTAAAGTCATAAACGAT
CATACTTTAGAAATTTCTAATAAAATATGAGTTTAGTATAATCAAATACAAAAACGATTA
TTAGTTATGTTTTAAAACACGATTTATAGAGAGCGTTTTGTTGAGTTCGGGAAACAACAT
TGAGTTTGAGAAACTCAGTAAAACGCTTTTTACGAAATCGTTATGTGACTACTACACGGT
GAGATAATCCTGTATTGTTAAGAATTTTGACGTTTATAATTGTGATTTTCTTTTAAGATT
TTGGGACGGTTTTTTACAATTCATTTTGGGGAATTTATTTTTGAAATCAGTAATTTATAG
TAGTTCCCACAGTTGTTTTACAAACAAACTTTTTATAAAAGTAGTTCTCACAATTTCCAA
ATTTGACTATAAAGTCTTGAATTATAAAAGTTCCTAAGATTTAGAGTGTTTGATTCTTCT
TGATAGAAAAAGATAAAATTAACTATCATGAATTTGATATAAAGAAATTAAACAGTTCAA
GTTTCAGTTTTTTGTATTAACTTTATGTGAATTTGATCATGATTTATTTTTTGGGAGCTG
AAATCTGAATTTTACAAATCGATTTCTAAAATGTGGGAACTGTCGCAAATCACAATTTTA
AAAACAAATTCTAAAAATGTATGAGCCCACTTTTACTTTTAGAAATTCTTTCTCATTTTT
TTACCCAGAACTTGCATTAGTTTCTATAAGAACTGAAGATTTTTCTTTTTTGAATATTAT
AAATTTAAAAATAAGTTGGGGTCTTCGTTCTCAGAATTTGGATGAGAAAGGCTGATTCCA
AGAAGTCGAATTGCTTTGATCGCCGATTTTTTTCCGTATTTAATTTCGAAAAATTCCTCA
AAAAGTTCTATTGCAGTGGAATAAAGTTCGTCCGCTTTGAAGATAGGTTCTGATAAGGTT
TTAGATCTGGTCTTTAGACTAAAATCGTAAAATTTAATTTTGAGGGTCAGTGTTTTTCCG
GCAAAATCTTTTTTTTCCAATCTTCTTTCTACTACTACGGCGACGTCTTTCAGTTGTTTT
AGCAAATCATCATAATCTAATTTGTCTCGATCGAAAGTGCTTTCTGCTCCGAGAGATTTT
CTTTCTCGAGAAGATTGGACCATTCGTTCATCCTCGCCTCTGGAAATTTTATAATAGTAA
ATTCCCATTTTGCCAAAATGTTGAACAAGTTCATCTATACTTTTTGTTCTTAGATCTTTT
CCGGTATAAATTCCTAATTCTTTCATCTTCCGTGCTGTAACTTTTCCCACACCGTAAAAG
CTACTTACTGGTAACGGATCAATAAAAGAAATTACGTCATCGGGAAGAACGACTGTAAGT
CCATTTGGTTTATTTTTCTCAGATGCGAGTTTAGAAATAAATTTAGAATTACCTACACCA
GCGGAAGCTGTAAGTTCAGTGCGTTTAAAAATTTCTGTACGGATTTCTTTTGCAATAGTT
ACTGCATATGGAATATTCTTTTTATTGAATGTAACATCTAAATAACCTTCGTCTAAGGAA
AGCATTTCGACAAGATCCGTATATTCTAAAAAAATTTCTCGAATCTGTTTGGAAACTTCT
TTATATACTTCAAATCGGGGAAAAACAAAAATCGCCTGAGGGGCAAGTTGTGCCGCTTTG
GAACAAGGCATCGCGGAACGAACTCCAAATTTACGAGCTTCGTAGGAAGCAGCCGAAACA
ACCGATCTACTATTAGGAGGTCCACCTACAATTAGAGGTTTGCCTTTGTATTCTGGAAAA
TCTCTTTGTTCTACGGAGGCATAAAATGCATCCATATCCACATGAATGATTTTGCGCGTT
TCCATAATCAATTTTAGTCAGGTTATAAATAGCTAAACATTTGTAATGTCTTTTTCAATT
TCGAATTCTATTCCTTCTGTTCGGATCAAGGTTAAAATTCGAACAGAATCGGCTCCGTTT
TGGATTAGGATTCTCGCTAACTCGTTTGCAGAAGCGCCTGTAGTAAACACATCATCAATC
AAAAGGTAATTTCCTTTTAACTTTTCTTTATACTCCTTTTTGATTTTAAAAGCAAGTCTT
GCGTGTATAAAACGATCCGCTAAACTTTTGCCTGCTTGTTTTTGGTCGCTTATCTTTTCG
ATCGGGTTTATCAAAGGAAAAGGAAGAATATTCTGTGTTCTTTTTAAAGCGAAATCGCAG
GATTCGAAAGGTCTTCGTTGGTTTTTAGAATACCATTTTGTTTTTGTGGAAGGCATGAGT
AGAATTCCTGAAAAGTTCAGATTCTTCCAAGACTTTAACTCTTTTTTTAAACCTAAACTA
AGATAAATGGAAAGAGCATAAACGGATCGTAATTTAATACAATTGATTACCTTGGCTAAA
AAAGGAGTTCTATTTTGTAAGAATTTCAGTTCTTCAAAAAATACGTTTCTGGAATTGCAA
TAGAAACATTCTTTTGAGGTTTGCACTTCTTTACAAATTTTGCATAGAGTTTGTAAAGAA
GTCGAAAAGTTGGAATATTTTCTGTGACAGAGTTTACAAACACCTATTTTAGAAGAAAAA
TGATCGTATCTTCCACAAAATTCACAATTGACCGGTAGAAAAAAATTTAAGAGTTTATAG
AGTTCCATATTAAATTACGGTTCTCTAAAATTCTTAGAAGGAATAAAAAAAACCCGGAAT
TTTCTCCGGGTTTTTTTAATAGTTTAGATTTTGTTAAACTTTTATTTTTTTGTAGGTTGA
GTAGTAGTAGGTTTCGCTGCAGGAGCCGCCGGAGCGGGAGCAGGTTTTGATTCGGAAGTA
GATTGGCTTCCATTGTTTGTTCCTACTTCTACTTTACGAATTTGTGTTGTAGGTGGATTT
ACATCTACTGCAAAACTGACCTTTTTGGTCTCACTTTCGTTTCCTACGTTGTCAATCGCT
TTGGCTTCGATTGTATGTTCACCTTGAGCATCGATCGTGATAGGCTCTGCGTAAGGAACG
AAATCTGAATTTTTATCCAATTTAATTAGAATTCTTTTAATTCCGGATTGTCCGTCGACC
GCTTTGATTGCAAATGAGTTTCCTTTTCTGGAATATGTTTTCCCATCGATGATTACCAGA
GGAGTGTTTCCTTGGATTTCAACTTCCGGTTTTACGTCATCCAAGGTTACTACAAGAATT
GCCTCGGAAGAAGAGTTTCCAGAATTATCCACAGCGGAGTATTTAATCAAATTCACTCCA
GCCTTTTCTAATTTAATAGGCTGGTTATCATAGGATCTCATGTCTCCACCGTTGATGGAA
TATTTAATTTCTTTGACACCGGAAAGAGCGTCGATCGCAGAGATTGTGTAGGTTACGTTT
TTGGAACCGAAGTTATAGCCGTCCAAATTATAAAGAATTTCACTCGGAACAATTTTTACA
GTCGGAGCGGTATTATCCACAACGACAACGAGCGCTTTCGCAGGTTCTTTGTTTCCGGCT
TTATCCACGGCTCTATAAGTAAGTCGGTTAACGCCTTCTTTTAGAATTGTGATTGGAGAA
GTATATTTTGCGTAGTCCATTTCGCCGATTTTATATTCGATATAATCGACCGTGCTGGAG
TCGTCTTGGGCGGAAATTTCAAAAGAACTTTTTGAGTTCACATAAAGATCCGCTTTTTTA
ACTTCTTCTCCCTGAGTAGTTCCAGAATTTTGGGAAGTTTTTGCAGGAGTGGAACTCCCG
GATTGTCCTTGAGTATTTGCCTGAGGAGTAGAGCTTTCATCCAGATCTTCCTGGGCAAAA
AGCACTACGTTAACAAACATGAATAAAGCGATTGCGAGTCGTACGAGAGTAGAACCCTTC
ATTTTACACTCCTGTGAATTAGATAATTAGTTTTTTGACGATATTCGGATAGTGGAAACC
TTTGGAAGAAGCTGTCAACTGATTCTATGAAAAAAAAAACCTTCTCATTGATTTCATTTA
CCGAAAGGAAAAATCACCTTTTCTTTGTAATACTATTTTTCATTCTAGTTTCCTTGCCGT
TGAGATCTCAAGACAGGTCTTCGGCGGAAATTTGGAAACAGATCGTAGTAGAAGATTTTG
AAACGAAAGAATGGAATTCTAAAAATCTCAAAACAAGATTGTCGAAAGAATATCTACCGG
AAATCAGAATCTCTACATTGATGCTCAGTCCGGAAAGAAATTCGACTAAAAGCCTACTTT
TGGAAGTTCCAGCGGAAAAAAATCAATCTTTTGAAATATTATGGGAGCAAACCTGGAAAA
CGAAAGGATTTGTGCAAGAATTTCAATTTCATATCTATTCTTCCGGATCGGGAGCATCAC
TTTACGTTTTACTCAGAGATTCAACATTAGAAGTTAAGAAAATACTAATTACTCATCTCA
ATTATGAAGGATGGAAAAAGATCAGACTCAACGTGATCCGAAAAATCAGGCAGGACGAGA
TACTATTTTCTAAACAGATCCCAATTGAATTTTTGGGATTGTTGTACGAAGCACCTTTTA
CCATGAAACGTGGAACTAGAGATTTATTCGCAATTGATGATATACTTGCGATTGTTAGAG
ATAAAAATCGGATGTTTATAGATGAATATCGATTGATACGATAGATAAAAACTTTAATTA
CTCTGTTTTATTGATCTGAGTGAAAACAATTTTTTATAACGAGACGCCGTTTTATGAATC
ATAAGATTAAAAATTGATTTTGAGTTCCCCACCTTCAAAAATTCAAAAAGAATCAAAATT
TAAAAAAAGAGCCTAAGTTTTAGGACGGTTTTGCTATTGTTCTCTTTGTATAATTGATGT
TCAATCCAATCGTTTTACACATCAATTATAGAGTTAGCTAAAAAATGAATTCTCCATCTT
GTTTCTATTTTATGGAAATGGTTGATTGAAGTTGTTTTGTGAATCGCCGTTATAGAATTT
TTTCAACAATTCTAATGTGAATTCAGCAAAAAAATTTGGGCAAATCTGGCTTTGCCTGAC
TGCGCTTTCAGTTCCGATCAACAAATTGTATGAAAGAAACGTGATGTAGTGTTTCGCCTT
TCATTTTAATTCAGAGCTTATCCCAAAACCTCAAAGAATTTTACGCGATAATACTTTAGA
AATTTTTAATAAAATGTCGCAGTTCCTATAAATTAGGTTGCATTTGGTAATTTGCGAACT
TTCGGCGCTCCTAACCATAGAAGCGAAACGCTTTTATTTCACAAAAATGTGGGAACTCAT
ACGAAAACTATTATTAGGTGGGTTTAGCGTAAGAAAATAAAGAAAGAATTTTCTAAAAGT
ATGAGTTCCTACATTTCTAGGATTTGTTTGTAAAATTGCGATTTGTGGTAGTTCCCACAT
TTTAGAGATTAATCGGCAAAGTTTAGATTTCAACTTTTTTCAGAAAAGTGAATCATGACC
GAATGCATGTTATAATAACAAAAAATACTCATAGACATTTAACAGAGTTACCAATGGTTT
ACTTTGGAATAGTTCCTTTTCAATAAAAATGTAAGGTTCCGACTAATCTCTATAAAATTG
AGTATTTAGATGTCTATCATAACGTGCGATTTCACGTAAGTTCGATAGAATCAATGTGAA
AGCGATTTTTATGTTAAGCCCATCGGAGCAGCATTGAATTTAAATTCCGAAGGAATTGAA
GCAAAAGAACTCAATGAAAAACACTTTTTACGAAAGTGTTTGAAACTCAGCAAAACGCTC
TCTACCATAACCAACCCCACAAGTATTTGATCTCAATATAAATCTGTCGGAGTTACGACA
AATCCTCTGTAAAACTTAGTTCTCACCCCACAACGCGATTCATAGAGAGCGTTGTGCTGA
GTTTTCCCTATTTTTGGGTGGGGTGGTAAGGTTCGGAAAATTTTTCTCTATCAGAAAAAC
ATACTTTTTGCAAGTAGAAAGACTCATTCTTGTCGGAACACTTGAAAAATGTGCCTTTTT
GAGCCTTCGATTCTAAAATCCTATTCAACTTTGTGGGTAAGGTGATGCTCTCTCCTATGT
TTCTTGTGTCAAGCCCTCCCTTTATTTTTTTTACATAAGACCATATTGAGTTAATTTTCG
ATTCAATACTTTTTCAGGCATAGAATCGAAAAGTTCTCCCGTTTTAATCATTGTGTAAAG
GATTTCGATCATTTTGCGAGAAGTAGCTATGATCGATTTTTTAGCACCTTTTTTAGGATA
TAATCTTTGATAGAATTCTTTTATCTTACCACCATATTGACAACGGACAAGACTCCAAGC
CGCCTGAACGATCACTCTTCGAATTGAATGACAACCACGATTTATGATTCTTCCGTATCG
AACCGTGTCTCCAGAAATGTCAACTCTGGGAACTAAGCCAGCATAGTAAGCCGCTTGTTT
AGCTGAAGAAAATCTTTTACAATCACCCATGTAACTCATAATCGCCAAAGAAGTAATCAT
TCCAATTCCAGGCATAGACATGATCGTCTGAACATAGGCTTTGTTTTTTTTGAGAGCTTC
TTGAATTTCTTCTTCTATGAGTTTTAGATTTAGTTCGACTAAATCTAAAACTTTTAATAT
TCTTCCTGCTTCCTTTTTGTATCGATCGGAAAGTAAAGTCACAGAAGCTTCTCTAGATAC
TTTTGTTCGTAAGTGTTTTTTGGTGATCTGAGTCAAACCGGCTTGGGTGAATAAACTATG
AAGCCGATTCTTTCCTTGCGTTAGTTGTTTTGTCCAATTCTCATGTTCCGAACAAAGTCT
GCGATTGTCTTCCTCTTCATCGTTTGGAATTGGAACAGTAGGTAACTCTTCTATTGGATG
ACGTTGAATCAATCTTGCTATTTTAAGTGAATCCTCTTTATCAGTTTTTTTCAAGGACTG
ATAGATTGTGGCCAGGTTGCCTGGGTTCAGGACAATTACTTGAATCCCTTTGTTTAGTAT
TGATTTTGCAATTCTAAAAGATTGAGATCCTGCTTCCAGACCTACAATGTCATTCAAGGT
CAACCATTGTAATAAATTGTTAATACCACTTTCCGTTGTGCTGAATTGTCTACGTTCGAG
TGGGTTTTCCGAATTGATTCGAACAACCTCTATACTTTTCTTTCCACAATCGACTCCTAC
ATACTTGACTTCTTGACTTTCCATTTCTTTTCTCCTAAAATGAAAGAGGCGGAAGGACTT
AACAAAGTCGGGTGATAACACCAGCACTCCTATACGCGGTCGACTTTGTTGAGTCGCCAC
ACTTTGGTTTGCGGTGGCCGATTTGGATTCATCTACGGAACGGGGTCTTACAAAGCCCCA
AGAGAGCGATCAATCTGCCACCGGCCTTCTTGACTCCGTCGATTCAAGAGTATCACACTT
CGACTTGTCTTACGTCCAAGAATCATACTAATCTACGGATTACGTTTGAAACTCAGTAAA
ACGCTTTCCTATGGGTCGCGTTAACTCAGTAAAACGCTTTCCTATGGGTCGCGTTAACTC
AGTAAAACGCTTTCCTATGGGTCGCGTTAACTCAGTAAAACGCTTTCCTATGGGTCGCGT
TAACTCAGTAAAACGCTTTCCTATGGGTCGCGTTAACTCAGTAAAACGCTTTCCTATGGG
TCGCGTTAACTCAGTAAAACGCTTTCCTATGGGTCGCGTTAACTCAGTAAAACGCTTTCC
TATGGGTCGCGTTAACTCAGTAAAACGCTTTCCTATGGGTCGCGTTAACTCAGTAAAACG
CTTTCCTATGGGTCGCGTTAACTCAGTAAAACGCTTTCCTATGGGTCGCGTTAACTCAGT
AAAACGCTTTCCTATGGGTCGCGTTAACTCAGTAAAACGCTTTCCTATGGGTCGCGTTAA
CTCAGTAAAACGCTTTCCTATGGGTCGCGTTAACTCAGTAAAACGCTTTCCTATGGGTCG
CGTTAACTCAGTAAAACGCTTTCCTATGGGTCGCGTTAACTCAGTAAAACGCTTTCCTAT
GGGTCGCGTTAACTCAGTAAAACGCTTTCCTATGGGTCGCGTTAACTCAGTAAAACGCTT
TCCTATGGGTCGCGTTAACTCAGTAAAACGCTTTCCTATGGGTCGCGTTAACTCAGTAAA
ACGCTTTCCTATGGGTCGCGTTAACTCAGTAAAACGCTTTCCTATGGGTCGCGTTTTAGG
TTGTGAGCCATTTTAATTATGAAATTTGCGAGCTGCTCTACGACCGACGATTCAAAACGC
GATCATAAAAAGTATTTTGTTGAGTTCAGGAAATTGTTGATTGAGTTTTTTATTTTCTCA
GATTTTTTTCTCTGAGTTTACAAGATTGATATGTAAACGATTGGATTACTCAGAACTACA
TAATAAGGTACCTAATGTTTTACATAGAATCAGCGTTTTGTGATAAAATTAACGGTACTC
AATTTTCTAGAGATCAGTAGTAAAAATTGTAAATCGTACCATGTGACGTAATCTGTGGGA
ACTACAGCATTTGATTAGAAATTTCTAAGAGATTTTTTGTTTAGAGGGATGTGTGTTTAT
GAACAGATTTTAATTCGAATTGTAAAATGCTAATCATTTAGATTTGTTGAGTTTCATTTT
ATAAAACTTTAAATAGAATTGTTGAAAAATTAATTCTTCATCTTGTTTCTGTTTTATGAA
ATAATCGATTGAAGCAGTTTTGTTAACCATCGCTATGGAATTTTTCAACAACTCTAATTA
AGAAAATCTCTATAAAATGAAGTTTTAATTTGGATGTCATGAAATAGAGAAAATATATAT
AAATTTGATAATCATATTGAAAATTTAAAAGAAAAACCAAATTTGTGAGGATGATCAGTT
TATGAATCATTAAAATATCCCATTTTGGTATATTCTATTCCAGGATTTAAAATGAATACG
TTTTGTTTAAATCTTTACATTCAAGGGAAGCGAAGATTTTTTGTAAAAATTTAATCGCGG
CCAGAAAGAATTCCAAGCTTACTCAACTTGAAGTTGCAAAACGTTTAGGTGAACCTCAGT
CTTATATTTCTAAAATTGAATCTGGGGAGCGAAGATTGGATGTGATCGAGTTCTGGAGAA
TTTTTAAAATTTTAGGTAAATCAATCGAATTTTATTTTCAGTTTGACGAAAAACAAGACG
GTTCTGAGAAAAAATCAAAAACTTTAAAAGTAGCTAGTAACAAACGCAAAAAAAAATGAC
GCTTTATGAATTCGTCTTATCGCTGATTTAAAAATCTTGTTTTTAAAACTTCAAAGAAAC
TAACACTAAAAATGTGGGAACTCCCAGCTTTATTAAATAACGGTGAGTTCGGCGTAAGGA
AATGAGAAAAGATTCTCTAAAAGTATGAGTTCCTACAATTTTAGAATTTATCTGTAAAAA
TTTGAATTTGTGAGAGTTTCTACAGGATTCATTAGCCTTAAATATTCGTATTTCGTAATT
CAATTTGAGGGAGTTCCTACATTTTCGAAGCTTTACTGTAAAACTCGGATTTGTGGTGGT
TCCCACATTTTATTTTCTACAGAAAAATTAAGTCTATAAAACGAAAATCTTACACCGAAC
TAAGATGATTTTAGAATTTTTTGATCAATGGTTGTTCTGGATCTGACTATCTGAGTAAGA
AATTCTCTTTTTAGATTTTTACACCAAATTCACGTTAAATTAACAAACAGTGTCTGTTTT
AAAAAGACTAAAAGGTTTCAGATTATAAAACATTTTTGCAATCTTTTGAAACAATTTTAA
TTCTTTTATAATTCGGATTCTTTTTGTTGCAAATGAATAAAATGAAAAAAACGAGTTGAA
TTCCTTTTTTATATGATAAGAATTTGATCCGATGAAAGCCAAAAATTTAGCGGAAATATT
GGGCGTAGAACTAAAGGGTGACGGAGAAATTGAAATCAGCGGAATCGGAGATATTGAAAA
TCATTCCGATATTCTACCCGATCGAATTTATTATATCGAAGCGAAAAAACACCTAATTGG
TAATCCGAAAGTAAAACAGGTTCAGTTAGCACTTACGATTCCTTCTTTGGCTGGTGAGTT
TCCTACCGCCTTAGTGGTTTTGGAACAACAAGCAAGACTTAAATTTATAGAGTTGCTTTC
TCTTTTTGAAAAAAAGCCGAAGCTTCCTCCTCCTTTTATTTCTGATAAAGCAAGCATTCA
TAAAAATGTCCGTTTGGGCAAAAACGTTACAATTATGGATTTCGCTGTGATTCACGAAAA
TGTGGAAATCGGGGATAATTGTTTTATTTATCCGAACGTTGTCATTGAAAACGGTGCGAA
GATCGGTGAAGGTACCATTTTAAAATCTGGGGTTGTTGTAGGTTATAGTTGTATTCTTGG
AAAGTTCAATCTTATTCATGCGAATACGGTGATCGGTGCAGATGGGTTTGGTTTTTATGA
TAAGGAAGGAGTACGTTATAAAATTCCTCAGATAGGAAACGTAGTCGTTGGAGATTATGT
TGAAATGGGGGCGTGTTGTACTGTGGATAGGGCAACGATTGAAACTACAACTGTCGGAAA
TCATACTAAGTTTGATGATCATGTTCACATTGCTCACAATTGCAAAGTAGGGGATTACGT
ATTTATTGCCGGTGGGACCGTTCTTGCGGGTTCCGTTACTTTGGAAGATGGAGTTATCAT
GGGTGGTCAAGCTGCGGTTTTACAGGGAATCACTATGAAAAAGGGTTCTATTCTTATGGG
TATGTCTGCTCTCGGTGAAGACAGCGTTGAGAAAGTTGCTTATTTTGGAATTCCTGCAAA
ACCTGCGATTGAAATGCATAGAATTCATTCTTCGATGTCTAAACTTCCGGAGCTCGTGAG
AGAGCATAGAAATCGTTCTAAGAATTCAATTTAAATTTAAGAATTTATCATTTCTTTTCA
GGTTGAATTGGATTGCCACGGTTAAATGGAGATTTCATTCGGAGGCTTGATTTGAGAATC
TTCATTTTGGGATTTTATTGAAGATATTTTCCTTAAGACCCTAAAAAATTTTTAGAGTTT
GTTTCAAAACCTCAAAAAATTTACACGATAATTTTCTTTAGAAATTTTTAATAAAATGCA
GTAGTTCCTACAAATTCATAACCAACCCCACAAATAATTGGATCTCAATATAAATCTGTC
GGGATTACGACAAATCTTCTGTAAAACTTAGTTCCCGCCCCACAACGCGACCCATAGGAA
AGCGTTGTGTTGAGTTTTCCAACGCGACCCATAGGAAAGCGTTGTGTTGAGTTTTCCAAC
GCGACCCATAGGAAAGCGTTGTGTTGAGTTTTCCAACGCGACCCATAGGAAAGCGTTGTG
TTGAGTTTTCCAACGCGACCCATAGGAAAGCGTTGTGTTGAGTTTTCCAACGCGACCCAT
AGGAAAGCGTTGTGTTGAGTTTTCCAACGCGACCCATAGGAAAGCGTTGTGTTGAGTTTT
CCAACGCGACCCATAGGAAAGCGTTGTGTTGAGTTTTCCAACGCGACCCATAGGAAAGCG
TTGTGTTGAGTTTTCCAACGCGACCCATAGGAAAGCGTTGTGTTGAGTTTTTCCTATTTT
TGGGTGGGGGAGGAAGTGGAAAGGTTTTCTTTATCAGAAAAACATACTTTTTGCAAGTAA
AAAGACTCATTCTTGTCGGAACACTTGAAAAATGTGCCTTTTTGAGCCCAGAACGGCGAT
CCATAGAAAGCCCGTTCTGTTGAGTTCATTTTGATTCTAAAATCCTATTCAGCTTGTGGG
GTTGGTGATGCTATAAATTCAGTTGCATTTGGCAATTTGTGAACTTTCGAGTAGTTCCCA
CATTTTTGAGGTGTTTTGGGATAAGCTTTTAGGATTTGAGAACTCCTTTTCGGCTTTTAA
TGATCAATCCGTTTTTCCATTTATAAATAATTTACAGCGATGTTAATTGTGGGAACTCTT
ACAAATTCGGATTTTACGGTGAAATTTTGAAAATGTGGGAACTACTGCACTAAAGAATAA
AATCGTATCTGAGTACTAACGCTCTGTATTTTCAGTTTATTAAAAAAATTCTTTCTAATG
TTCTTATATTAAACTATAAAGTAAAGATTGAATCTAATTTTCCATTTTCAAGATTGGTAA
AACGGTTCATCAATGCCCTCTAACAATGCTAGTACGAAATTTTATTTTTTTCTTGTGATC
GCAATGATCTCTTGGGGTTTTGCTTGGCCTTCTGCTAAACTAATCGTAGGGACTCAACAT
CCAAATGTGATTATCTTCTGGAGATTTTTGGCGACTGCTATTTCACTTCTTCCAATCGTT
TTCTATAGAAAGGAATCCTTTAGGCTACCGAATTTTAAAGTATGTTTTCAAGTTATCATC
GGGGGAATACTTTATACAGCCTACAATCAGTTTTTTCTTTTGGGTTTAAAGAATGGGCTT
GCCGGAGCGGGAGGTGTTCTTGTGACCACGATGAATCCAATCTTTACTTACGTATTTGTT
CATACTTTACAAAAGAAATTACCTTCTATTCGGGAAGGGATTGGACTTTTACTTGGTCTG
GTAGGCGGCTGTATTCTTCTTAGGATTTGGGAACTAAATTTAAATTCTTTATTCAATTCT
GGTAATATTTTCTTTCTTCTTTGTGCGTTTAGTTGGGCTTTTTTAAGTATAAACAGCCAT
AGAGCGGGTCAAAACGTTTCTCCACTTTTATATAGCTTTTACGTTTTTGCAATTGGGACC
TTATTGGACTTCTTTATCGCATTGCCGCATGGATTAGAAAACGCACTGAATGCCGGAGCT
AATTTTTGGTTTCATATTCTTTATCTTTCAGTCATATCTACAACTTTTGGAACTACGGTT
TATTTTTTTGCTTCTTCTAAGTTGGGTTCTAGAGCTGCGAGTTCGTTTATCTTTTTAGTT
CCTGCTACGGCTCTTTTGGGTAGTTGGATTTTTCTGAATGAAAATCCGAGTTTTACTACG
ACTATAGGTGGAACTTTTGCCGTTCTTGCTGTCTTTCTATTAAACCGAAATCAAGATGAA
TAAGAATAGATGAAGTTACAGAAATAGAAAATGGTTTATAAAAGTAATAATTATCCATAG
ATAGATCAAAAAAAATCATTCATAGTTTATAAAATTTAAATATAATAATAGTGATTTAAT
GAAAATATTTGACTGCGCATAGGATGAATAAGGTTATTCTTCTGAAATCTGAAAAGTAAG
TTTTGTATTTAACACTTACAACATTTCTAAAATAGGAATCATCTTAAAATAAAATCCGAT
AAAAAATTCAAAAGAGGTTTTTTTATTATGAATTCTAGGTCGGAAGAACGACCAAAGATA
GCTGTGATTGGGGGTGGAGCGGCAGGTTTTTTTGGAGCGATTCAAATTGCTTCCGAAGGA
ACTTGCGAAGTTATTCTTTTAGAAAAAGGAAAACAATTTCTTTCCAAGGTAAAAATATCA
GGTGGAGGAAGGTGTAACGTTACGCATCATTGCCTAGATCCCGAAACCCTGAGTAAAAAT
TATCCCAGAGGAGAAAAAGAACTTCGCTGGGCTTTTGAGACTTTCGGCCCCAAGGATACG
ATTCGATGGTATGAAGAGCGTGAGGTAATTTTGAAAACAGAGGCAGATGGAAGGATGTTC
CCGATTACTGATTCTTCCGAAACGATCCTCCAAACTTTGTTTCAAGAGGCTAAAAAAAAC
GGAGTAAAATTGAAGACCCATATGGAAATTCATTCGGTGATTTCTGAGTCGAATTCCAAC
TTTCAAATCGAGCTTAAAACAGGAGAAACATTAGAATTTAATAAAATACTATTTGCTACT
GGTTCCGGTAGAAAGGCTTGGAATTGGCTCGATGCGCTGGGACATACGATAGTAGAGCCG
GTTCCTTCTTTGTTTACTTTTAAAATTTCAGATGCTCGTCTGGAAAATTTATTTGGACTT
GCTTTTGAAAATGTGGAATGTTCGTTGGTTGAATTTGGTTATTCGCAACTAGGACCTTTA
TTGATCACACACTGGGGCGTAAGTGGGCCTTCAGTTTTAAAACTTTCCGCAAAAGGTGCA
AGAGAGCTCTTTGAGAAAAAATACGATACAATTTTAAAAATCAATTTTGTTCCTGGAATG
AAAAAGGATGAGGTTCGAAAAAAGATTGAAAAAGAAAAAGAACTTCATCCGTCCAAATTT
GTCTCTAAAACTCCGATCCTCGGTCTTCCTAGAAGATATTGGGAAAGAATATTAGAAATT
CATTTTATAGATTTTTCTAAAAAATGGTCTGGGTTGTCGTCTAGGGATTTACACGTAATT
ACCGAAGAGCTAACCGACGCAAGATTTAGAATTTCGGGAAAAGGGGAATTTAAAGATGAG
TTTGTTACCTGTGGAGGAGTGAGTCGCAAAGAAGTGAATTTTAAAACAATGGAAAGCAAA
ATCGTTCCGGGAATTTTTTTTGCAGGTGAGGTTTTAGATGTGGATGGAGTTACCGGCGGT
TTTAATTTTCAGAATGCTTGGACCACTTCTTATATAGCGGCACGTGGTATTTTGAATTCA
ATTTAAAATTTTGCCTTAAAATTTTAAATAAGATAAATTCGGTATAAGAAAATCTGGGTG
AATAAAAAACTTAGATGTTACGTTGAAACTCAGAAAACGCTTTCTATGGATCGTATTTTA
GGGACACAACATAATAATTTTTTTACATTGGAACTATCAAACTCATATGAATTATAAAAA
ATGAATGTTTAAAAATCTGTAATGTGACGTAAACTGTGGGAACTACTGCAAAATACAAGA
TCAAAAAGGCCAAGGGTTTGGATAAGAAGAATAACCCAAAAGATTTCCATCTGGGTCCTT
AAAATATTTAGTATATTCGGTTTCTTGAATCCAATTGGGAAGAGTTCCTAAATCTTCGGG
CTTTAAATCGGATGCGGAAAAAATCAAAGCTTTGGGGCCTTTAGGAATATTATCAATTTC
TAACATTAAAATCGTATCACCCGCAATAAACCAAATGGATCGAATAGACTGATCTGTATT
TTTATTGATCCGTATTTTTTTCAAACCGGGGAGTGATTCGTAAAACTTTTCAAGCGTTTC
TATGTTTGGAGAACCAATTGCGATATGATGAATCATTTTGCGATTAAATCATTATAAGTA
GGATTTCTGTTTAAAAAAGTTACCACATAAGAACAACTCGGAATGATTTTTTTATTTAAG
GAACGAGCTTTATCTAAAGTGGTTCGAACAAGGTCTGCTGCAAGGCCCTTTCCTCTAAGT
TCAGAAGGAACATAAGTAGAAATTAAATTCCAAATATCACCTTCCTCTTTATAAAAAAGA
TAGGATTGAAACCCGTCTATTTCAGCGTAAAATTTTGACTCCTTTTCGGAGTGAGTAACG
ATCGGATTCATTCTTCAATTCTAAGATCCATTAGGAATTTTATCAACCTGAAAGAATAAG
GTATTTTTTAAAACTTACAGTTACAGAAACTTAAAATTTGTCATGTTTCTAGGATTCTAA
CTAATTGACTGATCCCTATAAAATTGAGTATAAAAAAGTTTTATTACAAAGTCCTGTTTC
AAAGTAAAATATTGGGTACTCAGAATTCGTCCCAAAACCTCAAAGAATTTTATGCGATCA
TTCTTTAGAAATTTTTAATAAAATGCAGTAGTTCCTACAAGTTAGTCGCATTTAGCAATT
TGTAAACTTTCGAGTAGTTCTAATGTCGTTAAATTTTCGCAGTAGTTCCCATATTTTTGT
GAAACTTAATCTCACGGATTGGTGGAAACTCAGCGTTACGCTTCTATAGGCGCTCGAAGT
AACTCAACAAACGCCTCTCTATGGATCGGTGTTTAGGATTTGGGACAAGTTTTTAAGAGA
ATTTTTAAAAGTATAAAAAACTTTTATAAAATAGATTTTTAATTTTTATGACGGCAGTAA
AAAAATCCAAAAAATTTAATCGTTTTATTATACGATATTATTTAAATATATTATAATATT
ATTACATATATGACAGATCGTCTGCAGTTCGCTTTACCGCTCTCGAAAAAAATTATAGTA
ATCGTATCTAAATCTTTCGAGAGCGAGTAGAAGTTTTTTTTTGAGATCAACTTTTAGTTT
AGTTTTTCTTCTATCAGTGAATCTACGGAAGCTTTTCCTCCGCCTTTGACCAAAAGTGCC
AAAGAAATTGCTATGAAAAGAAGGTGAAATTCATATCCTTCTCCCTGCTGATTTCCAAAC
CAATTCATAAACAAACCGTTTGGTAAATGAATCAGAGCTGCTCCGATCATGATGATTCCG
ATTCCAAAAGCAGATAATCTTGTCAGAAAACCGAAGATAAGCCCAAGTGCTCCGAGAGAT
TCCCCGATAATAACTAAAAATGCGATTGGCGCAGGAATTCCTTGTCCTATAAAATATCCC
ATGGTTCCCGAAAATCCGTAACCTCCAAACCAACCTAATAGTTTTTGAGCTCCGTGCGGA
AATATTACAATTCCTGCAACTAGTCTAAGGATTAAAGATCCTAAGTCTGAATCCGTCTTA
AAAAATTTTTGAAGCATTTTATTTCCTCCTAAATGATTCCAAGTTTGTAGTTTTATTCTT
TGATGATAAATAATTTAAATTTAAAGTATTTCTTTTTCAATAGGAAAAGTTTTTTAGTAG
TATAAGAGTTTTCAAGTATTTTAGAAAGATAGAATGTGAGATAAAATCCGCCGGAAATAA
AAAACTTGTCCAAACGTTTTTCTTAAATTGCCTTTCAGATAGATAAAGTCGTATAATGCG
TATTAAATAAAAGAAGTTGATATTTTTAATTTTTGATTTAGGAATTTTTATATATTTTTT
GTTAAAAGAAGCAATTATTTGATTACAAAGAGTATATTTGAATATTAAACTATTTTGATT
CGAAGTATTAGGGTTCATTCTTATAAAAATTCTAAAATCAATGTATTAGTTTTAATATTT
TTTTTCTGGATAAGTAAAGGATTCATATCGTTTTTAATCCGATTTCCTTACAAAAATCTC
CTAAATCCAAAAGTTGGTTTTCCGATAAATTTCCGAACTTGTGAACTAAAGAATTTAATA
AATCGGGAAACGCTTTCTGAATGAGTTTTTTCCCCTCGGAAGTTAGATGAATGATGATAT
AACGTCTGTCTTCTTCGCTTCTAACTCTTTGTACTAATTTTCTTTTTTCGAGGTTATCGA
CGATCTGAGTAATGTTGCCTTCGCAGGAAAATAACTTTTGTCCGATTTCTTTTTGGCACA
TGGGACCTAAATGGAGTAAAGTTTCTAAACAACCGAATTGGCCTGTGGTCAATCCGTACT
TAGAAAATACTTTTTCTTCCAATTGACGAATTGAGTCGGAACACCGGCTGAGTTTGATAA
ACGCGTTTAAAACCGCTGTTTCGCGACTATTTCCTTTATAGTGAGTTCCCATAAATACTT
TAAATTTAAACTATTTAATTTTAAACTACTTTGACAGTCAAGGAATTTTTGAATTCAAGA
TTGTTTCTATTTGTGGTTTCTATGTTTTGGAACTTGTGCAGCCATTCAGCGGTTTTTTAG
TCTATGATTTGAAACAAACACCAGAAGATTTTCAGGTTGAGGAGATTCTTCCTTCAGATT
TGATCCAAAAAACTGGGAAATGGATGATCTTTAGGCTTCAAAAATCTGGTTGGAATACGT
TAGACGCTCTTCTGAGGATTTCTAAGGAGTCTAAAGTTTCTATTTTTGAAATCGGTTATG
CCGGAAAAAAAGATCGTCACGCTTCTACTTCTCAATACATAAGTTGTCAAAAACCTTTGA
GGGTTCCTAAAGAACTCACAAAGGTAATTCAATTGGATAAAATTGGTTTTAGTAAAAAAT
CGTTAAGTACAGAATTGAATGTTGGCAATCGATTTCAACTTGTTCTAAGAAATTTGCTCG
AAAAAGAAATCGAATCGATTCGAAATAATTTCGAAAAGATTACTAAAAACGGTTTTATTA
ACTATTACGATTCACAACGATTTAGTCGCTTTCACTCGGAGTTCCGGCTTCCTATACTAC
CGTTTTTTAAAGGAGACGCGGAAACTTGTCTAAAGCTGATTCTGACAGATCCTTTTCCTG
GAGAAAAAAAACAGGCTCGGGACAGAAAAAAAATTCTTTATGACCTTTGGGGAAATTGGT
CTCAGTGTGAAAAATGGTCTAAGAGCAAATTGGAAAAAAATATTTTTTCCAATTTAAAAA
AAGAAAAAAAACCGACACAAAAAACCTATTCCGATTTGATTCTTCGATTTCCGGAAGAAG
AATTATTGATGTTAGTTTCTTCGTTTCAGTCTTTGATCTGGAACGAATTTGTATCCGAAA
TTTTCATTTCCGACAATTTTACTGGAGTTTGGATTAAAACAAAAACTGGCCCTTTGTTTT
TTCCGGGAGAATCCTCTATTCAATCCGTTCCATTTTCCAAAAATCTTCCGGTTCCAGGTA
ATCCAGGAATTTATAAATTAGAATATTCTAAAAAAGAAATAGATACTTTAAAGAAAATAC
TAAATCAAAACGGATTGACCGAATCGGTTTTGGATAGTTCCCCTTTTCCAATTATTAAAA
TGAATTCTTTTGAACGAAAAGTGAGAATACTTCCAAATGATTTTCAAATTGGCGATTTTG
AAGAAGACGATCAACATCCTGGAAAAAGGAAAGTTAAAATATCTTTTCGACTCCCTTCAG
GAGTCTATGCAACTATGCTAATTAAGCGGTTAATGCTAAGGTCGCATGTATAACATTCAC
TTTAGAACCTGAAAAAGAAGTTATAAGAATTGTCTTTGGATGGGTTTTTACCTAACTTGA
AATATTTGACAATAGAGTTGTTGAAAAATTCCCTAGTTCCGATTAACAAAACTGCTTCAA
TTGCTCGTTTCCATAAAATAGAAACAGATGGAGAATTAATTTTTCAACAATTCTAATAAC
TTCTAAAACCGTTCGATAATAGAGTCTTCGCATTTTTATACAAACTTACTACTCGGACGC
GTGAAAATGGTACCAAAGTTAACAGGTAATTTTTTAAAAATATAGAAGTCCTCGCGAAGT
TGCGTCAAACCTAGAATGATTGGCTTTTTTGAAGGGCTCACTTCTAAGTTTTGAAATGAG
CACGGTATAGTATTTTTTTCATGCGTTCGAATCGTAAAATTTCTAAATCATAAAAAAATT
AAGAAAGTAGAGTCGATCGATATTGTGAATCTTTTTCGTTGAATCCGTTTCCATGTTACT
TTGTAAGTGGCTTAAAAAATTGAAAGGTTTACAGTTTAGCGTTGATTTCTATAAAATTGA
GTACCGAAAATTTTCGCCAATAGCTATTTGAGTATAAAATATTAGGTACTCTGTTATATA
GTTCTAAATAAATTTCCTTTTGGATTTTTAAACAAAATATAAAATCTTTTTGAAAGAAAC
AGATTTAAAAAACACTAAAAACTATCTAAAAAACGGCTTAAAACAACTAAAATCATAAGC
TTCTAATAGACATGGATAGTGCAACCAAAACAATTTTAATACTATTCGCTACCTTTCTAA
ATTTAAAAAAAAACTATAAAAGGAAAAATCCTTGTTCATGGTGACGGAACTATCATGCTG
TCAGAAAATGACGCAGCTCAAGAGATCCCTCAATTTATTCGATTCTATATCACTTATGTT
TAGTTCCATGGTAGGACCGGGGATCTTTATCACAACTGGATATATTCTTCATCAGGTTCC
AAATCCTAATATCGTTTTACTCGCTTGGATCTTAGGAGGATTTCTTGCAGTAGCGGGAGC
AATGTCTTATGCAAAATCTGCTTCACTTTTTCCTTATGCTGGAGGAGATTATGTTTATCT
AAAAGAAGCCTATTCGCCGATTGTCGCATTTGCAAGTGGATGGCTTTCTCTTTCTATCAA
TTTTTCGGCTTCGATTTCTCTATCTGCATTAGCATTTTCTAAATCGTTTTTTTCATTAAT
TAATCCTTCTTGGGATATTTATTTTTTTGAAATTCCGTTTTTAGGATTAACGATTTCGAT
CGGAACTGCACAGATTTTGGCAATGAGCGCAATTCTTGTATTTACGATCGTCAATTTTTT
TGGAATTTCCACTGCATCTAGAATTCAAAATTTATTCACAAGCGTAAAAATTTTAGGTTT
AGTATCTTTTGTAATTTTGGGATTTGTCATTGGAAATTATGATATTTCTCGATTTAAATC
ATTCTCTTTGTTTCCTTCTGATTTAAAAGGATTTGAACTTTTGCTTGCGGGAGTGATTCC
GGTGACATATTCTTATCTTGGGTGGAATATGATAACTTATGTTGCAGAAGAAGTCAAAGA
TCCGGATAAGAATATTTATAAAGCGGTTTTATATGCCTGTGCGTTAGTTACTATTCTTTA
TATTCTAATGAACTTCCTTTTTTTGAGTTCCGGAACACTTTCAGAATTATCGGGGGATAA
AATAGGAATTACAGCGTCATCTGCTTTGTTTGGTCCTAAAGCAACTGTTTTCATCACTGT
TTTTATTTGTTGGGCTTTTTTAGCTTCAATCTCAGCTTATATCATAGGAGGTTCAAGAAT
TTATTTTGCTATGGCAAGAGACGGATTCTTTTTTCAGAATATGGCAAAGTTGCATTCTAA
ACATAAAAGTCCTTATATGTCACTTCTCTTTCAATGTGGTTATGCTTGTTTATTTTGTTT
TGTAAAGGAGATAGAAAGTCTTCTTTACCTAATTACTTGTTCTACATTACTTCTCGCTAC
GATTACAGCGTATACGCCGATTCTTTTTGAAAAAAGAAATTACAAATTGAAATTTAGAAT
TCCAGGATATCCTTATACAACTTATTTATATATCGCCTCCAATTTTGGTATTATTGCGAC
ATTACTTTGGAATAAACCGACGGAGGCCTTTTGGGGAGTTGGCTTCACATTTCTTTCTAT
ACCAATGTATTACTATTTTAAAATAATGCAAAATACTTTATCAAAAAATTCTACTCCTCT
TGAAACCCCAGAGGTTTTGGCAACGAGTCTACTTCCAGAAAATGAACCGGTTCCAATTGC
CAGTGGAGAATAGTAATAAATTGAAATTAATTTTACTTTGAAGACAAAATATAGATTCAA
GCTTCATTCCATTTTGGGAATTGTTTCTATCTTACTTTTAAGTTGTAAAAATTTTTTTCC
TATATTCAATTTTTCGAATTTTTTATTTTTTCAGGATCTTTCTTTGATCTTAGGAAAAAT
AGGAGTCTTTTTGGGGCTGATCGCGTTTTTAACGGGTTGTGGGTTGGGAAAATATCGTTT
CGTTCAAAATTCTAAATATACGGAAGTTCATATTCTTCTTTTATTAGGCGGCTTAATTTT
GCAAGTTCCAAGTCTTTCCGAAAATCATTCTAACTTTTATGCAAATATAGCGGCTTGGTT
GGGGTATCCTTGTATTTTAATGGGTTGGATTTACGGCAGAAAAATTCGAAAAAAGAAATA
AAATTTTACCTCAGGCTGTGTAATAAATACCTAACATTTTGTATTAAAGCAGAGCTTTAT
AATGAAGATTTACGGTACTTAATTTATGGGATTAGTAAGAAGGCATATATCTTTTTGTAT
CGACTTCAGTTTCTTATACTATATAATCTTTTTTTAATTTTTCCGTGGGTAGTTTTGTCG
TTTCTTGAATAGAGTTGTTGAAAAATTAATTTTCCATTTGTTTTCGTTGTATTGAAATGG
ACAGTTGAGGTAATTTTGCTAATCCCCACTGTAAATTTTTCTTCGCGTCAAAGTTTTTGC
TCAGTAGTTTCATTTTTGCCGTATATAACTGTAAATGTATTTCCTGATATTTGTATATTC
CAGAATTTATTAGATTAATCATCTTACGTTAGTCTCTTATGAATCGTATTTCTTATTTGA
AATAGATTTTAATAGAGTGAGTTGAAAAAAATTTTCTAAAACTTAGACAAAATGGCGCCC
CTTCTGGGCTTGAAAACCGTGGGTTAGATGCAAGATTTGCATTTACCACAAAACAAGAAA
ACCGACAGAAGGAACGTAATGAAAAGAAAAGTATATGTAGGAATGGATGTCCACAAAGAA
ACGATTCAAATTGCATATTTAACGAGTAATACAAAGGAAATGCTGAAAGAACAACAGATA
AAACATAATGAGGTTCATATCAAAAAATTCATCAACAAACTCAAAACAGAATGGAACGAA
ATTCATTGTTGTTACGAAGCGGGAGTAACCGGCTATCCACTTTACAGATATCTAAAGTCT
TTGGGAGTGAACTGTATCCTTGTAGCACCCGGAAAGATTCCCAGACAAAGTTCTGATAAA
ATCAAAACGGATAAAAGAGATGCGATCAAGTTAGCGAGATTATTACGAAGTGGGGATTTA
GAATCGATTCATGTTCCGAGTGAAGAAGACGAAGCAGTAAGGGATTATTTAAGATCCCGT
GACAGTCTTCGTTTGGATTTAGGAAGGAATCGTCAGAGGTTGATGAAGTTTCTATTAAGA
AAAGGGAATGTATATTCAACAACAAAGTATTGGACAGTCAGTCATTACAAATGGTTGAAT
AATCTTCATTTTGAAAATGAGATCCTTCATGAAACGTTTAACGACTATTACAGCCGAGTG
AGAGTTCAAGAAGAGAATCTCAAAGCGATGGATCAAAAGATTCAAGAGATCGCGAAAAGT
GAAGCTTTTAGAGAACGAGTGGGAATCTTAAGATGTTTTCGAGGAGTGGATTATCTAACC
GCAATGTTCTTGCTCAGTGAGGTAAACGACTTTCGTAGATTCAAAACGGCAGGTTCTTTT
ATGAGCTTTTTAGGACTTGTTCCTGGAGAATATTCCAGCGGTTCGAAAAGAAAACAAACA
GGGATTACAAAAACGGGAAGTCCGAGACTTAGAAGGATTTTGACGGAAGCTGCTTGGCAG
CATCGCTTCCCCGGAACAGGAAGTAAGATCGTAGCCGCAAGAAGAACCGGACAACCTGCG
TTAGTCGTTGCTTTAGCAGAAAAAGCTTCCTTAAGGTTACACAAGAAATTTCGTAACTTA
CAGCTAAGAGGAAAAACTCCTCAAGTAATGATAACCGCAGTTTCGAGAGAACTTTCCGGA
TTTCTTTGGGCAGCGATGAACTTGGTAGCTTAGAGTTAGAGTAATGTTTCATTCAATAGC
TTAATTCGTTAGAGAAGATGTACGATAAAGGAGGAATACTTGTTAGTTCAGTGTTGAAGC
AATCTGCTTTGCAGATTTGACCTTCGTTTTTTAGACTAAGAACAGCTCCCGATGTATAGA
TTATCCTGCGGTATCCAACCCGCGAATATCAGTCTGATCAATCGTCGCGAATGCTTTTCT
CTAACGAGTTAAACTATTGAATGATTAAAAAAAATATTTACTGCTCAGCTTGGGTGCGCC
ATATCAGAACTTGTCTCAAAACCTTAAAGAATTTAGATAATAGTTTTTTAGAAATTTTTA
ATAAAACACAATAGTTCCTACAAAAACCGTCACCTTTGGTAATTTGCGAACCTTCAGTAA
TTCTAATATTGTTAAATTTTTGTGTGAGTTCCCACATCTTGAGGTTTTGGGACAAGTTCT
TAGATATAGTAAGCATTACTCAGTAGTATGAAAGTTGATACTATGAGTTGTTTCTGAAAT
TAGGATATCCTACAAAAAAACCAATAATTCTGGGTTAGATACAATTTTCGAGAACTTCTA
AATCTTTGTAAAATGGATCATTAATTTTGATACTGTTTTCATGCGCTTTTAGAGATTCTT
AATAAAATACAGTAGTTCCTACAAATTAGGCTGCATTTGGTCATTTGTGAATTTTCGAGC
AGTTCTAATGTTGTTAAATTTTCATAGTAGTTTCCACATTTTGTGAAATTCAAATCTCAA
ATGCCGATCTTTAGAGGAATTTACTGAGTGTAGTTCAAGCAGGTACTCGAAGTAACTCAG
CAAACACCTCTCTAGGGTTGGTGTTTAGGATTTGGGACAACTCTAAAGAGGATAGTCGTC
TTTTATTGAATGTGAGTTCGGTATAAGAGCATGATTTATTTTTCTAAAAAAAGTTGAGAT
CTTAGTTTTGCAGATCGTGTGGGAACTCCCAGAGTAATCCAGATTACAAAAAACGAATCT
TCATTGTGATGACCGAATTTTGTGGGAACTATTACGATTGTCGAATATTGGTTGTGAGAT
TTTTAGTTTAACGTGAGTTCGACGTAAGGAATCCATGGTTCATTTTTCTAAAAAAGTTGT
GATCTCGATTCCTAAAATGTGGGAACTCCCGCAAATCCCGATTTTACGAACAAATTCTAA
AATTGTAGGAGCTCATACTTTTAAAAAATTCTTTTTTATTTTCTTACACCGAGTTGAACT
TACATAATAAAATTTCTCTGAGTGAATACTGTTATTATGTGAGCATTATCAAATCAAAAA
TTAATTTTATAAAGGCTTCACTACAAACTGCAAGTTTGTTCCAAAAGTTAGAAGTTTAGA
ATCTCTTACAAAAATGATCATAAATTCAAAGATAGGAGTGCAATTTGTAGGAACTATTGT
ATCCCACAAATTCGCCATTTAACTTTCTGGTCTCATTTCCATATTTTGCAATAAGAGAAG
AATTTTTACAAAATGCATTTGACTTAGAAAGATGTGATTTATACTTTGGTCCCTACGGCT
GTTTCAAAAATGAGACAGCGTAATCTGTATAACTGGGCAATTTTCTTCTTCGTTTGGAGC
ATTGATTCCATACTAAGTAAAAGAAGTTTGTTTTGGGAAGACTTAAGTTCATTAACAACA
TATATACTGCGATAGAGAGGTTCTTGAGAGTAGAGGTGCTCTTGAGAACACAAAAAATGT
AAAGATTAGCAAAGACAATTTTGATTGAGTTGATGTTGCTCACGAAAGAGATTCGGGCGA
CATTCATATCTCGAACGAGATCGGTAATTCAAAAAATTTTTACAGCTACACATCATTCTA
CAGGTTAAATAAAATGCTTCTTCTCTTGAGTGAGAAAATAGCCCAAACGAGATCAAAAGC
GAATAACGGGAACGTTATTTGTTTCGTAATATGGTCAAGTAAGAAAGGGCGTACGGGGGA
TGCCCGGGCATCAGGACGCGATGAAGGACGTGGCTTTCTGCGATAAGCAACGGGGAGTTG
TAAGCAAGCATTGATCCGTTGATTTCCGAATGGGGCAACCCTCTTGGTGAATAACCGAGA
ACGCAAACGCGAGCAAAGTCGGGGAATTGAAACATCTTAGTACCCGGAATAAAAGAAAAT
AACAATGATTCCGTCAGTAGCGGTGAGCGAACGCGGAAGAGCCTAAACCCCTGCCTACGT
TACAGATCTAATTCGCTGTAGCAGGGGTGTTGTAGGACTGGCAGGAGTAGATTAGAATGC
TCCACAAAGTTACCAAGCACAAGATTAGCAGAACGGTATTGGAAAAGCCGACCATAGAGG
GTGAAAGTCCTGTAAGCGAAAATTTTGTGCCTTTGGCCAGTATCCTGAGTACCACGGAAC
ACGTGTAATTCAGTGGGAATCTGCGGGGACCACCCCGTAAGGCTAAACAGTACCTGATGA
CCGATAGAGAACAAGTACCGCGAGGGAAAGGTGAAAAGTACCGGGGGACCGGAGTGAAAT
AGTACCTGAAACCGTATGCTTACAAGGTATCAGAGCCTTTTAATGGGTGATGGTGTGCCT
TTTGTAGAATGAGCCGGCGAGTTATTTTACGTTGCAAGCTTAAGGCAGTGAGATGCCGTA
GGCGAAGCGAAAGCGAGTCTGAATAGGGCGTTAAAGTAGCGTGGAATAGACCCGAAGCCT
GTCGAGCTATCCATGTCCAGGTTGAAGGTGGGGTAAAACTCACTGGAGGACCGAACCCTT
TTTCGTTGAAAAGAATTGGGATGAGGTGTGGATAGGGGTGAAAGGCCTATCAAGGCAGGC
GATAGCTGGTTCTCTCCGAAATAGGTTTAGGCCTAGCGTCAGTTGTTTAGTTGCGGGGGT
AGAGCTCTGAAAGGACTAGGGGGCCCACAAGCTTACCAAACCCTATCAAACTTCGAATAC
CGTAACTCCAAAGACTGGCAGTCAGACTACGGGGGATAAGCTCCGTGGTCAAAAGGGAAA
CAGCCCAGACCGTCGTTTAAGGCCCCAAAGTTCATGCTAAGTGGCAAAGGATGTGGGGGC
GCATATACAACCAGGAGGTTGGCTTAGAAGCAGCCACCCTTTAAAGAGTGCGTAATAGCT
CACTGGTCGAGTGCTCCCGCGCCGAAAATGTAATCGGGACTAAGCATGGCGCCGAAGGCA
CGGATTCCGTAAGGAGTGGTAGGAGAGCGTTCTTTCTTCCGTTGAAGGCGTACCGTAAGG
AGCGCTGGAGGAGTAAGAAGTGAAGATGCTGGCATGAGTAGCGTAAAGGGGAGTGAGATT
CTTCCCCACCGATAGCCTAAGGTTTCCCCGGGAAGGCCAATCCGCCGGGGGTTAGTCGGC
CCCTAAGACGAGGCTAAGAATGCGTAGTCGATGGGAAGCAGGTTCATATTCCTGCACCGA
GTAAATTGTGCGATGGAGTGACGCAGGAGGATAGTTAGTGCGGCTTATTGGTTGCCGTTG
CGAGTAGTAGGCATTGAGAGTGATTGGAAAATCCGTCACTTGAGCTGAGAACTCGCGGGA
TCCTAACGAATGTTAGGCGTAGCTTTCGACTCCAAGCTGCCAAGAAATAGCTTCTAAGTT
TAGGTTTATTCGACCGTACCGCAAACCGACACAGGTAGGCAAGTAGAGAATACTAAGGTG
TTCGAGATAACTCTCGTTAAGGAACTCGGCAAATTACTCCTGTAACTTCGGGATAAGGGA
GACCGGAGATGCTTTAGCCCTGCGGCAAAGAGTATCGAAGGTGGCACAAAAATGGGGGTA
GCGACTGTTTACCAAAAACACAGGACTCTGCCAAATCGGAAGATGAAGTATAGGGTCTGA
CACCTGCCCGGTGCTGGAAGGTCAAGAGGACGGGTTAGCAGCAATGCGAAGCTCGGAATT
TAAGCCCCAGTAAACGGCGGCCGTAACTATGACGGTCCTAAGGTAGCGAAATTCCTTGTC
GGGTAAGTTCCGACCTGCACGAATGGTGTAACGACTTCCCCACTGTCTCAACGAGAGTCT
CGGCGAAATTGTAGTACCCGTGAAGATGCGGGTTACCTGCGATAGGACGGAAAGACCCCG
TGAACCTTTACTGTAACCTGGCATTGAACTTTGGTCCTGTATGTGTAGGATAGGTGGGAG
GCTATGAAATCTGGACGCCAGTCTGGATGGAGCCGTCGTTGAAATACCACCCTTACTTGA
CCCAAGTTCTAACCGAATGAAACAACATTCGAGACAATGTCAGGCGGGCAGTTTGACTGG
GGCGGTCGCCTCCTAAAGAGTAACGGAGGCGCCCAAAGGTTCCCTCAGCGCGGACGGAAA
TCGCGCCAAGAGTGTAAAGGCATAAGGGAGCTTAACTGTGAGACAGACAAGTCGAGCAGG
TACGAAAGTAGGGCTTAGTGATCCGGTGGTTCTGTGTGGAAGGGCCATCGCTCAACGGAT
AAAAGGTACTCCGGGGATAACAGGCTGATCGCGTCCAAGAGTCCATATCGACGACGCGGT
TTGGCACCTCGATGTCGGCTCGTCGCATCCTGGGGCTGAAGCAGGTCCCAAGGGTATGGC
TGTTCGCCATTTAAAGCGGTACGCGAGCTGGGTTCAGAACGTCGTGAGACAGTTCGGTCC
CTATCCATCGCAGGCGTTGGAGATTTGACGGAATCTGTCCCTAGTACGAGAGGACCGGGA
TGGACGAACCTCTGGTGTATCAGTTGTTTCGCCAGAAGCAACGCTGAGTAGCTATGTTCG
GCAGGGATAACCGCTGAAAGCATATAAGTGGGAAACCCTTCTGAAGATAAGATCTCCCTG
GGAGCAATCCCCTAAAGACCCCAAGAAGATGACTTGGTTGATAGGTCACAGATGCAAGTG
TGGTAACACATTCAGTCGAGTGATACTAATCGGTCGTGAGGCTTGACCATATTACGAAAG
CCTTGAGGACACTCAAGGCCTTGCTAATGGCAACAACGCCAGGAAGAAATCTAAGAAGAT
TTCAAGTTAGACAACTTTACATTTCTCTCATCGCAGGATATATTTTGTTAAAGAAAAACA
ATCAAGTTCGGGTAAAACCGAAAAAACAAGAAAGGTCGAGAGTTAGTTCTTGGCCTTTTT
TATTTGAAGAAAGAAGTTTCAAAACATTCGACCAACAAACAACGGTTTTACGATCAGTCA
AAGAAAAGCAAGGCATCAACGTTTGACTTTTTGCGTCTTGAGGCGTTAGAAAGGCAAGAG
GGGAACAAAAAGTTGGATTCTTACGTATTTTCTATATACTTTAGCTTTTCAATAAACACG
TTTAGTATGGATCTAGCAAATTTTTCCATCAAGCGTTCATTCGATAGAAGCCTTGAAGAA
ATATCTGTATTTGTGGATAAGGTATGCATGATTGCGTTTGTTAAAGCTTTGGGATAGTCA
CTAAGCATGATTTGTTCGTTGCTATTTCCCGCCTTCATTTGATTTACTACTTCTTCGTTT
TTCATGATCTCCGTGGATGTCACAGATAAGAGTTATGTGCTTAACACATTCAATCAAGTA
ATGGGATTGAGTATGAGGTTTCATATTGTTTATAATACGAGTTTGTTTCAAAACTTAGAA
TGTAGGATCTCTTTCAAAAAGCTAATCTTTCCGAGTTAAACACAATCTTGAGAATTTCTG
TATCATTGTAAAATGAATTGTTAATTTTTGGGTATTATTTTCATGCGTTTGAATAATAGT
ATTCTGTAAGAATTGATTCAGCTTGAATGTAATTTTAAAATAGAAAATCTACTATGAATT
TTTGTTATGGGAACATTTAAAAAGAATAGAGCTGTTGAAAAATTAATTCGCCATCGATTT
CCGTTGTATGGAAACTGTGGATTGAAGTAGTTTTGTTAAACTCCACTATAGAATTTTTCA
ACAACTCTAATAATTATCCAATCAAGTTTTGGATAAAAACACCATTTTCTGGCCATCACG
AAAAAGAAAAAACTACTTTATAAAAATTCTGTTATATTGCTGATCCTTTATGTAATTACT
ATAAATTTCGAAAAAAATCACCATTTTATATTCAGAATATTGAATGTTTCATTATATAAT
TTTAAGGAAAATCTAAAACACGAGATTAAAATTTTGGAAGAGACTCTTTATCGTTTTGTG
CAAAAAGTAAAATAAAATAAAGATTAAAGTTGTTGAAAGATTAATTCTCCATCTGTTTCC
GTTAAATTGAAATAGACAATTAAAGCAATTTTGCTGATCTACATTATGCGATTTTTCAAC
AACTCTATTATACTCGAATAAAGATTTAAGATTTTCTTTTATGACATAGGAAGCTGATTT
TTTATTTTTGATAAAAGAAACACTGACTACTCGGGACACATGAATAGAATACTTGGGTTA
GATTATTTCAAAAATTTGAATATTTTGGTCCTGCTTTAAAATGCCGAATTTGCGGTATTT
TTTAAGTACCACTATTTTTTTCGTAAACTCAGCCGTTAATAACTTGGTACTATTTTCATG
CGCCCGGTAGTAAGATAATTTTTTCAAAATGAATCTTTAATTATCTGGATGTTCGATTAT
TTGTTTTAAGTAAGCGTGGATTTCCGGATCGTTATCCTGGATCAGTTGCCAAAATGAAAA
TCCTCGTATTTTATATTTTTTTAATAGATTCATTTTTGTTTCGAAAGATCTTCGGTTTAT
ATAAAAAGCGACACGGTCACAGTTGCCTAAAGTATACCAAAGAGAAGGATCGTCATAAAC
ATGTCCTTCGTGTCTATATAAATAGGGGCGAAGATAAATCCAATCGCCCGATTTTCTGGC
GTTTTTAAAAATTTGAACTACATCCGTAGGTTCTTCTATCCTCGGATTCCAATTCGTTTT
GATATATTGAGCGCGGGAATAAAAAACTGCCTTGGAGGGAATATCGCAGTTTAATGGCCA
GTCGTAGCCATAAGTTGGAATTGCCATATATAGCTTAGAATTAGGGATTTTTTTAGTAGA
ATATTCTAATATTCTTTCAATCCACCAGGATGGTGCTTGTGGACCAGGACCCGGAAAGGC
ATTTTTCCTTGGATGTAATTCGTAGGCCATGATCTTGACCTTATCTGCGACTTTACCTAG
AAATTCATAGTCGTGTGAAAGTTGACCTCTGTAGGCTTCGTAAAAATCAACCTGCATCTT
CTTGCCGTTTTCTTTGCAAAAATAATCTGATGGTTGTTCAGCGAATGTTTTAGGATGAAT
TGCAACTGATAAGAGTTTATTTTTCTTTTTTAATTCTTTGGAAAGGAGGGTTAGAAAAAT
TTCGAAACTTTCTTTTTTATCGCATGTCATTCCTTCGTAGTCGATGTCGATTCCGTCGTA
ATTGTAAGTATCGATCTCTTTTAAGATTTGTTGAATATGATAGTCACGAATTTTTACGTT
TCCGTTGAGTCCGATAGCATCCGAAACTTTTTCGAAATCGTTTTCCCATCGAAAGATCGT
TGGAATGATTTTTGTTTTTGGGGAAATTGTTTTTAAAGTCCAAATATAAATTTCTTGAGC
TTCATGATTCCAAATGGACTTGATCTTGCCCGTATTGGTTCTACCTCCTTCCAGAGTATA
AAGAAAGGGATGAATCTCGTCATATAGATGAATATTTTGTGTCATTGCAACTATATCGGA
AGACCAAGTGGATGCTAAAAATTTCTTTTCATTCTCTTTTGTATCAATTTTTAAATCGTA
TATCGAATTAATAAACTCAGATATACTTTTAGCTTTAGAGATACGGAAAAGATACAATCC
TATCCACGTCGAAAGTAATAAAATAAAGGTAAAAAAAAGTAAAAGAAGTTTTTTCAAAAT
GAGCTCGGTTACACCGTTTCCGGATTGAATTTTTTCGGTCAGTTTAAATTCGGATTCTAT
TCTGAAAAGTGAATTTATCTAAAGATGAAGATAGTACCATAAATTTTGAAACGAATCTTC
CGTTTTGATTTCTGAATTTGAACTCAGCGTGTCTTTGCTATCACCAATAAAAATGATAAA
AGGGATTGGTATTATTTTGGTTATATACTGGGTTTTAGGTTCTTTTCCTCATGATGTATA
AATATATTAGTACATTATACTTTTTAAATATAATTATTGTATTATTTTTACGCAGAAATT
TAATTTTTACTGATTCTTATAAAATAAAGTATTATAAATTTTGAACTTAGAGCTTGTCCC
CAAACCTTACAATGTGAGAACTACTACGAAAATTTAACGAGATTAGAGCTGCTTGAAAGT
TCGTAAATTGCCAAATGCGACTTGCAGAGCGACCATAGAAGCGATGTATTGAGTTTCACA
AAAATGTAGGAACTACTGCATTTTATTAAAAATTTTAAAGAATTATTTCGTAAAATTCTT
TGAGGTTTTGGGGCAAGTTCTAAATCTTTAGTTTACTATAGAATTTTGGACATTCTTGTT
TAATATAACGTTTAGTAAGAGCAGTTTAACTGAGTTTTCCTACGTTTCAATTGCTTTGCA
TTCGATTATATTGAACTTACGTAAAGCGGCACTTTGTGACAAACATTTTGATACTCAATT
TTATAGGTATCAGTAATAAAGTGGTTTTATCAATTCGTTTTGCTCAGGGTTACAAAATAG
AGTCTAAAATTCTAAGTTAAATAACAAATTTGCCTTGGAGTTCATGGTATTCAATTTTAC
AAAGATGATTTAGAGCAATATAACAAGTAGCGAATCTTGATTCGCAAGAATCATTTAGTG
TAAAATATTTTTTTCTATTGTTATTGGTAGTAATAGAAAATGGAATAATTTATTTATATT
TTAAAATATTATAATATTTATTTTGAATTATTGATAGAGATGTAATTGTTCAAATAAATC
TAGGTTCTGTTTTTTTAAAAATAGAAAATTTTTTTCAGGTTCTTTAATTAGAGCTGTTGA
AAATTAATTTTCCCATCTGTTTCTAAAAACGGCTAATTGAAGCGGTTCTAATTTGAATCA
TGAAAATTTTTGAAAGTTATAGATTAGATACTTTAATTCTTTTATTTAAAGTAGAATGTT
GCGAATTTTTATCGCAAAAGTCTATTTGAGTGTAAAAATCAGATTCTATAATTATTTGCA
GCAACCCTTAAGTATTGGAAAATTTAAGTAAATTATGAGACTTTTGTAAAATAGATTTTT
ATTTTTTTGATGATTACAAAGAATAATTCCGTACAGAAACTTGAAGATTAAAATTATTAG
AGTTGTTGAAAAATCAATTCTCCATCTGTTTTCTATTTCATGGAAACGGTCGATTGAAGT
AGTTTTGTTAATTGAACTATGGAGTTTTTCAACAATTCTATTCTATTTAGATTTCCTTAT
ACAAATCATAAATCGTAAGAATATAAATCTAGGTTGAAAAAAAATTACGATTCATTTTAG
AATCATTTTGAGGATTACTCAAAACTATTAAAGCCCTCAGTATGCTTGCGCTGGGTTTTA
CAATAAAAATTTGCGGTACTCAACTTTATAGAGATTAGTAGTAATGATTTGTTTTTATTT
TAAGGTATTTGTTGTAAAGATTATCATTGTTCAATTTTGATTGAATAGCAGATGATTTAT
AGAACAAATTCAAAATTACTTTTAGAGCGGGAAACGAACTTTATGACCAAATTAGAGAAA
AAAAAGATACGTCCTTCTTGGAAGGAAACTTTCGTTTTTTCGATTTTTTTTATGATGATT
GCTACTTTAATAAAATGTAATTATCATTATTATGTAGAAAAAAACATCCCGGAAAATACT
TCGATTCCAAATTTACCTAAAGTAAAAATTACTTATATAGGTTTTCGTCCTTATGAGACT
GAAATTACTAAATCTTCTGCTGAAACTCGGGTTTATACTGCGAGTTTGGTTTATCCAGAT
CGAACTATATTCAAATTTCAGAATGGAGTTTATGCATCTGATTTGAAATCTGTTGGTTAT
AGAAAGGACGTTTCTTCGGATAAGGTAAAAAAGTTTGTTCAAGATTATTTAAATGAAGTC
AAAGAAAGTGGTGTTCTTGAATTGACATACGTAACAAGTGTAGAAAAAAAAGGTGAGGAA
CGTATCTTTAAATTAAAAGATATAGGAACTGATTATTATGTATTAGGAATTCATACTCCT
GCTTTTCAAACTCCAAAACACTTTGGAAGTAGCGTAATTCAATTATTCTCCTCTGTTTTT
TCGGTATTAAGTTTTGGTTTGATTCCAAGTTATGCTTCCTTGCAAGCTGGAACTAAAATT
AAAATTTATGATAAAAATTTAAATCAACTTACATCTATGAAATATGATCATGGGTATTCC
GTTTTAGGTGCAATATGGGCCTCATCTATTCCGGAAGAATGTAGTCGTATGAGATGTAAT
TCTCTCAAACAAGTATCTTCTCCTCCCAAATTTGTTTATCAAGAACATGGGCCTCAATTT
GAATCGGATATAGTGAGTTTTATACAAACTCAATTTCCGTTTCGTAAATAACATGAGTTT
GTGGAGGAATATTGGTGATTCATTCTTCTAAAAAAAAGTTGAAATCTGAACTTTACAAAT
CATTCCTACTCAAAATTATATAATAAAATACTCAATCGTTTACACATCAGTCATGTTAAT
TCTACATAAAAAAGTTTGGGCGAATCCTCCGGCGTTGTTGGATTACGCTTTCAGCTCCGA
TCAACAACTTGAGTTGAAGATTCGCTTGAAAACAAAATCTTTTCCTAAATTTAATTTGTT
ATAGAACGTGATCTGTCGAGCGAGTGCCAATAGAAGCGATACGCTGAGCTTAAAAGAAGG
TTCTGCGACTCGATCGTTTTCGCATTGGATCATACCGAAAACACGTTAACCGATACTTTA
TCGTAACATTTATGGACACTCAATTTTGTAGGGATGCGTAAAATGTAGGAACTACCGCGA
ATCGAATCACAAAAAGTGAATGTTTTAAAATTTGTAATGCGACTTAATTTGTGGGAACTC
TCACAAATCTATATTTTATGGCAAAATTTTGAAATGTGGGAACTCCACTGTTTTTGATCA
GGATCTATCGTTTTATAAATGAATCTAGGAACTCTTATTTATTTTGGAATAAGACGATTT
TTGGAATAGGCTCACATCCTATTCTAATTTTTTCAATAAACTCATAGTATTATTTTCATA
CATCTTCATATTAAAAGATCTATTTCTAAATTCAGGAAGTTCATTTTGTAAAATCGGTAA
AACTTGGAGTTGATTCGTTTCGGTCTAAAATGCAGTAGTTCCCACAAAATTTCAGTTTTA
CGAAGAGATTTTTCTTGTACTTTTTTGATCCAATTGCAAACTATGTCTATAAGATGTAGA
AAAAGGTCTTTACGAGATCGAATTCAAATACATAATGCGACATAATAAAATTATTAGAAA
CTGAGTTAGTTGGACATGAGTAGCACCGAAACTGAAATTTTAGAAAAGAATTCTAAAAAA
AAGACAGAAATTGAATTTCATAAGCCTACTCTTTCCAGAGAAGATTTGAAAACGGTTTTA
GAATGTCTCGTGGAGGATCATCTCACAACTGGAAATGTAACTACACGTTTTGAAAAAGCA
TTTGCTTCCACTTTCCGCTATAAACAAGTTATTTCCACAAATCATCTTACTTCTGCTTAT
CATCTCTCACTTCTGGCCTTGGATGTTCAAGCAGGGGATAAAGTCGCACTTTCTACATTT
GCGTCCGTTTCAGCACTTGACGCCATCTTTCTTTTAAAAGCGACTCCGGTTGTAATTGAT
CTGGATAAAAATTCTTTTCATCTAAATTCGGAAGAGCTGACGCAAAAATTAGCAGATTCT
TCTATTAAAGCGATTATTTTAGATCATTCTTTTGGTTCTGTCGTAGATGCAAGACGTTAC
GATTTTAAAGGAATTCCGGTCATCGAAGATATTTCTGAAGTTTTGGGTGCACAAAGTGCA
ACTTTTATTCCGGGGAAACAAGGAAGTCTTGCTGTTTGTGGACTTTCAGTAGATCAAATG
ATCACAACTGGAAACGGTGCTATGATCATTACAGATCAAGAACCACTCGCTAAAAAAATT
CGAGCGATGAAAACAGGTAAAGAACCATACCAAAGAAAAGAGGGGCAACCCAAGTTAGAC
TATAATCTTATCGACTATCAAGCAGCGCTTGGAATTGAACAGCTTTCCAAAATTGGAATC
ATCTTAGAAAGAAAAAGAAAAATCGCGCAAGTTTATTTACAGTCTATCTCAGGAACTTCA
GTTAAAACTTGGTATGGAGATCCAAATTTAGATACATTCAATCGTTTTATTATTCTTGCT
CCTGGAAGTTACGAACAAGTAGAAAGATATTTTCGCTCTTTACAGATTGGAACTCAAAGA
GTAATGGAAGAACCAATTCATCATATTTTAGAACTTTCTAATGCAGATTTTCCAAATGGA
GAAAGGCTCTTTCAAAGAGGCCATTGTATTCCAATTTACCCTAATTTAACAAAAGATAAT
ATTCAAAGGATTTCTCAGGCAATCCGTAGAATTTATTGAACGATTACGAGTATTCTAAAC
TCAGAATCGGTTTTATAAGTTTATAAAAACTCATAAAATAAACGATAGGTCTTCGTGTAG
ACGTTTTACAAAATACCATTACTGATTCCTATCAAATTGGTACCGCATTTTTTATTGTAA
GGTTCTGTTTCAGTGCAAAGTGCTAGATATTTTATACTTCTGAATAATTCCGGAATTCAT
GGCTTTTGGAAATAGTTTCTGCATTTTATCTTTTTTATAAATCCATAATATTATTTTGAT
ACGTCTTCGTAGTAAAAATGTTATCTTTGGACTTTATAATTTTGTATAAGTTTTCTAAAA
GGATTTTTCAAAGTTATACACTACTCATTGATGAGAGATCTGTGGAATGGCTCACTTTGT
AGTGAGTTTTGTTATTATTCATAACTATATAATAAAGTACCTAATTTTTATATGGAACCA
GCGTTTTGTGATAAAATTAACGGTACTCAATTTTATAGAGATTAGTAATTGTAGTTACTT
AGAAAGTATATAACGTGAATTTGTTTAGGAATCTATGATTTATTCTTCTGAAAGAATTGG
AACTTTACAGATCGATTCTTTCAATGTGGGAACTCTCATAATTTATAAAATAGAAGTTTA
TAACAATTGAATCTTTCGTATTCAATCAAGTGTGGGAACTACTGCAAACCACGATTTTAC
GAACAAATTCTAAAATTGTAGGAATTCATACTTTTAGAAAGCCGGACTCACATTATATAA
ACAGAAGAATATTTTGCATTCAAACAGGCTTTTACGATAAAATTGCGGTGTTTTATTATA
TAACTCCGAGAATAATCTGGAAGTCGTTATTTTAAAAAATTATTTTTCCACAAGTTCACG
TTAGTTATCTCTATAAAATTAAACACCTAAATGTTTGTTACAAAGTGCTGTTTCATGTAA
GTTCGATAGAATCCGATTGAAGCGTAGGAGATTTAGCAGAACGTTCTTTCAAATCAAAAG
TATATATAAAAAACGTGATGAATTGTGAGAAAAATATTTCTCAATGTGATTCATAAAGTT
TATTGAGGAGTTTAAATTACAAATTTTAATTTCTCAAATTACATTCTAAATTACGCATGT
AGATTTATTTTGACGTAAAATACTTGGATTTATTTAAACAAATCCAGGCAATACAGTCAT
TTGTTTTTTGAAAAAGAATTGCAAAAATTGTTTCTATAATAAAGATCATTTTCCATGCAA
TTGACTACCGTTTTTTCCGATTTCATTTTAAGTCTTGTATCCATCTTTGTCGTGATTCAA
ATTAAAAATGAAACTTCTTATTCGAGATCTGCGGGTTTTATAGGATTTCTTGCGATAGGA
ATTTCTGCCGGTTTAGGAACGATTCACTTTTTAGGAATTGAAGTTTTAGATCCTATTTAT
CGTTTTGCAGTGGGTTTTGCTTCTTTTGTAGGAGTACCATTGATTGGAACCGGTTTTTTT
CATATTGGAATCAAAAAGTTGAAAAAAAATAATCTCTATCCAGTTGGAGGAGTTTTGTTG
TCTTTTTATTTGATTTTTGGTTATATCTTTCCACTTCCAATCGTATCTACTGTGTTAGGT
GGAATTTCTATGATTACGGCAATTCTTGTTTGTATTCGTAAAAATTCTGGAGAAAATAAA
GTCCCGGCTTTATATGGGATTTTAGGCGCGATTCTTTTTATTCTTGCGGGGCTTGTGATT
GGAACATCTGGATCTAGGGGACCAGTTTTGAACGTAGACATTTTTCACGTCGTTTTAGCA
GTTGCCGTTTATTCTTTAGGTGCTTCTCTCAAACGATTAAACTAATTTTGTTCCAAAATT
TGGGAATTACTAACGTTAGTTTAATGGTGAAAATTTTATTTAAAAACTTATAAAGTCTCA
AAAAAAGTAATCTGTGGAAACTCCCACAAATCCAGGTTTTACAGATAAACTTCAATTTAT
TGACTGGAGTTGAAAGAATACTCCAGCGAAGCCGGATTCGTTCCGGTTTTTTTACGCTGG
ATTTACATTAGAATTGTTGAAAGATTCCATAGTTCAAGTTTAACAAAACTGTTTCAATCG
ACGTTTCTATGGAACGGATGGGGAATTCATTTTTCAACAATTCTATTATTGAAGTGTAAA
CTATTAGATTGGGTAATTTATTATATAGTTTTGAGTAGTTATCTGAAATTCTCTACATCA
AAATTAAAACGATCCAAGAAACTCTCAAACAAAGTAGTTGTTATGCTGTTAAAACCCTTG
AAAAGAAAGTTATAATTATTGTAATCTTCTTCGAAAGAAGAATTTTTGATTTTTGAAATT
TTTCTGCTACGATTTATGCGATATTTTATTTATTAAAAATATCATAATATTATTATGTTT
CTTATTAAGATGGGATTTGTTCGGAAACCTGGGTTACCCACGAAGAATAATAATTTGCCA
AAGTTCTCAAAAACATCAGATCCATTACATTCTCTTCTTTTAGAATTTTGACCGCGTTTG
TAAATTGAAGTCTAAATTCGGTAAGAGGAGTTTTTTCCGGTATTACACGTTTCATCGAAG
GAATGTTATCTTCCATTCCGTATTCTTGAGCCCACTTTTCGATTAAATTTCCACAATTAT
ATTTTTTAGAAAGTAAGAGCTGGGCTAATATATGACGAAACATACTTTCTATCGATATGA
TTGTGATGTCTTTATGAAGAATGGAAATTTCGGTGATAATGTCGTCCTTCTTGTCGATCA
CTACCTTTGTGTTTCCGATTTTGTTGAAGATTTTGGAAAGGTCGTTGTAAGCTCTGAAAT
TTTTTAGAATCGTTTCTCTGTCCTTCATATTCACGGTTCTTTCATTTTCGGGAAGATTCA
TTTCATTTAAAATTGTCTCAATCACGACAAAGATAATGTCGAAAGAAAATTGAACGGATT
TACCTACTAGATAAAGAATTTCGTTTTGAAAAGATATGTGAACCGCGTTAAAGAATAATT
CTAACTTTTCAGGGATTAGAGATGAAGAAGTTTTGTAGAGATCAATCATATCTTTGGTGA
ATTTAGTTCGGTCTAAAATCGGAAACAAGTCGGGATGATTGGTATGAGTCCTTAATAACA
TTTCTTTTAGAACTTTAACTGCACCTTGTTGTACTTCTTCCGTTCTATAAAGAACTCGAT
AAAGTAGAATAGAAATTTCACGAGATGTTTTTTTAGATTTTAGAATTTTAAGGTCGGCCT
CATCAAGGCCGTAAGATTTGGAAGAATTCTGGCTTTTTGTTTCTACCATAAGCGTTGAAT
TGGAGGCCAATGCTGATCTAAAAAAAATAAAAGTAAAGCGAAATTGTAAACAATACAATA
TTTACATTGCATTTTAAACCTTTTGCATTAATCTAACTGATCAAAATGAAAGTCATAGGC
GCTGAAAATAAAGTCAACTACGGGGTATTTGATGGTCCGGTTGAATTTAATTATAAAGAG
TTTCAACTGTTGGATTTTTTTGGTAAAGAAATTAGTGGATTTAGAAAACGTTTCGCATTT
AAAAAATTCAATTATATTGGAATTATCACAGACGAATTCTTAATTGGTTTTGCTGTTGTT
AGTCTTGGATATGTGTATAATGTATTTGCTTATTTATATCATTACAAAGATGGAATTTTA
TTTGAGTTTGATACTAAAGGTTTAGATAATGAAAACAAATTACAATTTCCAGTCAATCCG
GACGAATATAAGATCCAATTCCAAAAAGGAAGTTCTTTTCTAAATATCTACAAATCACAT
CCTAAAGGTACACTTGACGTAGACGTTTTTTTAGGCAATAAATTGCGGTTTCAATTTCAA
GCGGATTTTGCCCTCAAAAGTCATTCTCCTTTGAGAGTTCTAAATCCTTCTGAACCTACT
CATTGGACTTTTACTGAAAAATGTTCTCCTCTAATTCCAAGTTCATTAGAAATTTCTTAT
CAAGATAAATCTCTTTCATTCGATCGTAAAAAAACTACAATTCTTTATGATTGGTCCGGG
GGCTATCTCAGAAGAGAAACCAATTGGTATTGGGCGGCGTTTGGTGGGATCCTTTCCAAT
CGAACTTCAATTGGCGCTAACTTTGCAGCTTTAGTGAATGAAACTTTTTTTTCCGAAAAC
GCATTTTGGATCAATCGAAAGCGAAAGAGGATTTCCAGAATAATCTTCGATTTTTCTCAA
AAAGATCCCACCAAACCTTGGAAAATTTACGATGAAGAAGATTTTGTAAATCTCACATTC
GTTCCGGAAGGAGAAAGAAAAGATAAAATGAATCTAATTGTTTCCAAATTATATTTCAGA
CAATTTGTTGGGAAATTTTCGGGTAAATTTCGCTTTGCGGATAAAAAAAACATTTCTTTC
CGAGATGTTTATGGTTTCACGGAGTTTCATCGCTCCATTTGGTAGATAGAATTATAACTT
TAATATATTATAATTTAACTGTTCAATAATAAAATTTTAGTGTGAGAGGATTTAGAAAAA
TAATAGAATTATTGAAAAATTAATTCTCCATTAGTTTTCGTTGTATGGAAACGGCCGATT
GAAACAATTTTATTAATCTCTACTATGGGATTTTTCAACAACTCTATTATCGAATCTTTT
TGTGGATAATGTGAATTCGATAGAATCCGATGCGAAAACGATAATTCAGCAGAACACTCT
CTCAAACTCAGCGTCTCGTCCCGCCCGAAGTAACTCAACGTTTCATTCCTGAATTCAATG
CATCGCTCCTACGGGTCGCTCTGCAGATCGTTCGACGAATCGCGTTCTAAATTGAAGCTA
AAAGCGAAATAACGCATTACATTTCTTTCATGCAATTTATTGACTATAGCTGAAGGTGTG
GCTCGGCAAAGCAGATTTGCCCAGATTTTTTTCGCTGAATTTACTTTTTTGGAGTGTAAA
CTATTGGATTTGGTTTTTTATTATGTAGTTCTGAGTAGAAATTGAAGTATAAGATTGTGG
TTGTAAAGAACACATGATTTCAATTTTGATTCCTGTTATTTCTTTTATAGATCTAATTTA
TAAAAATTGAATTAACTCGGATAAAGTTTTTAGATCTCCTTTTTCTCCTTTTAAATAAGA
CCTCCAACCTAATGATTTTGGTATTTTTATATCCAATTCGTATTTATCGCCACAGTAAAC
TAAACAATCACCCGAAAGTCCTACTAAACGCATCGCTTCTTCAAATATTTTTGGAGAAGG
TTTTTCATACCCAAATTCGGCACTTACAATTATAGGATTCAAATATTCTAATATTCCTTT
TGCTTCTAAAAGTGCTCTGAGTCTGTGATCCCAATTTGAAATTGCTCCGAGTCCCCAGTT
TTCTTCTTTACAATAATCTTTAAGTTTCCAAAAACCTGGATCCAAGGTCCATAGTTCGGG
GTCTGCAAATTTATGATATATAATCGGAAACGCTTTTTCAATTGAGACTTGGTCTGGAAC
TCTTTTCAAAAAATCTTCAAGTAGTTCCTTCCACCAACCTGGAGTTCCTCCTGAATGAAA
TTGGTATTTATCTCTATGTTCTGGTGGAGAATTTTTTTGCATTTTTTGCCAAGACTCAGT
GAATGCTCTTCTGTAAATCTCTCCCGCATTCTCTTTCTTTTGTAATCCTGCTTGTAAAAG
GATTTCAAGATATGTTTCTCCGGCGGATTTTTTTAGATGGAGAATTGTATCTCCTACATC
TAAAAATAAATATTTTTGATAATTCACAGACCTAGTTTATTTACTCCTGGTTTTTTGCAT
CTCTGTAAGAATTTTAAAATCAAAAATGACTTGTAAGTCACTTTACATAATCTATTCTTT
TAATTTATGCCGCATGCTAATTTCTCTATCGGAATTTTTATTTTCCCGGGAGTTACCCAA
CTCGATTTTACAGGACCTTATGAAGTTTTTTCAAGAATCCCAAACGTAAAAATATTTTTA
TTTGCACAATCTAAAGATCCAGTTCAGTCGGAATCTGGTATGAAGTTGATCCCGGACTTT
GATTTTGCGGATTGTCCAGATCTTGATATTCTACTTGTGCCTGGTGGTCCCGGAACAACT
CTTCTAATGGAAGAATTTACTGTTTTGGATTTTCTCAAAAGAAAAACCGTAAATTCTAGA
TTCATCACTTCGGTTTGTACCGGTTCTTTGGTTCTTGCGTCTGCCGGTCTTCTCGACGGT
TATAAAGCTACTACTCATTGGATGTCTTTAGATGTTTTAAAATTATTTCCGGTTCAGATT
TCCAGCGAACGTTTTGTAAAGGATCGTAACCGAATTACCGGAGGTGGTGTTACTGCTGGA
ATCGATTTTGCTCTTTTTTTAACTGCAGAATTTTTCGGCTCCGAACTCGCCGAAGAAATT
CAACTTATGATTGAATACAATCCAGCCCCTCCGTTTACTTCAGGACATCCTACTACCGCC
ACTTCCCATTTGGTTGATAAGGTAAAGTCAAATCGAGAAATCACTCAAAATCGTAGGAAG
GCGGCGGCTATTCGGGTTTTAACGTCTAAAAACGCTTGGTCTAAATCTTGAAGTTACGAG
TAACTTTCAATTCAGAGTGAATTTGTTGGTTTTTATTCAAACAAAAAGAAATAATTAGGA
TGTAGGAACTCGTACATTTCCAGTTAAAGTGTGTTTGGTGTAATGAATTTCTAATTCTGA
AAAATTTATCTTTTCTCAAAATGGAATAGTTCCCACAAATTGCGTCTCTTTTTATTTTTT
TATGATTTTAAATCGTGCTTTCACAACGAAATTTTGCAGTAGTTCCCACATTTCATAAAA
GTTATATTTCCGCTACAATACAAAATAGGAACATTATTTTTCTTTTGCTTGTATTCTTTT
TCATTTTTTTAAACCGAACTAACATTACTGATCTCTATAAAATTGAGTACCGTTAATTTT
ATCACAAAACACTAATTCCATGCAAAATATTAGGTACTTTATTATATAGTTATGAGTAGT
GACTATATAACTTTTGAAAACCATAATTAATTTACAATGTTATAAAGTTTGTAGGAGCTG
CCATAAATTTAAACGATAAAAATACCACAAAGTTCATTTTTATTTTGAGACTAAAATAAA
ATGAGGTGAATCAAACCTTTTTTTATGTTCTTCTGCTTAGAGCTATTAGAATAAAGTTTC
AGCATTTTGCACCGAAATAGGGTTTGTAGTAAAGATTTATGGTACTCAATTTTTTAAAGA
TCAATAAGAATTCATAAAATGAATTTTTAATTTGATGAAGGTATCAAAATAGAGATTTCA
TATAAAAATTTGAATATACGATTATTATTTTTAAATTTTATAAAGGTTTTTTTATAAATC
GTTTTTAAAATGGAAATTATAAATTCTGTCGTTAAGACTTTGTCCCAAAACTTATCGAAC
GGCCTTTAGGAAATGAGATTTGAGTTTCACAAAATGTAAGAACTAGTGCGAAAACTTAAC
GACATTAAAACTGCTCGAAATTTTGCAAATTGCGACCTAATTTGTAGGAACCTGCTACAG
AATATTAAAAATTTCTAAAAAATTATCTCGTAAAATTTTTTGAGGTTTTGGGACAAGCTC
TAATATAATTTTGGCATAAATATTATAAAAATAAAATATTAAAAAAGATGAAAGCTATAA
ACTAAAATAGATGCTGACATTCTTATTATTTCAATTAGGTTCTTGCCAACATGGGAAATA
AAAAAGTAGATTTCAATGCCGATTGAAAACCTTTTACAAACAAAGGAGAATCTGTTTGAG
TAATAATATCGTTTTTAATTTCCAAATTCAAAAGATCGAACCGATCTGGGCAAAAGCCAA
AACGAATTTCTTCTATATCTTCTAAATTCCAATCTAAGAGAAATTTAGAAATGGAAAAAG
AATCTCTACAAAGAATATCATATATCCATAAAACCTTTTTATCTAGATGTAGAACCAAGA
TAGAATCGTTTTCCGGAAAGTAATAAAAGTTCTCTGGATATACATAAATCCAATAAAAAG
ATAAAATAAATTCATATTGTATAACTCCAAATCGATTTGTAGTCGATTTAGCAGAAGAAG
TAATTTTACGAAATAAGATTCTATCTTTTTCCGAATTTACGTTTAAGATTTGAAAATTCA
GGGAAGATTTTTTTCTGCGAAATGGACTAAGATTCTTGTAAACAAAACAGGATTCTTCTG
TTTTTCGAAACCCAAATTTAGGATAAAAATCTAATACGTTTTCGTTTCCAAATAGAAAAA
AAACGAAGTTTTAGATTTGTAATCTTCTAAAATATGTTCGATGAGTTTGCGAGAAAGACC
CTGATGCTGATATTCTGGCAAAGTTCCTACTGTTGCCAATTGAACCGCGTCAAATTCTTG
TCCGTTTAATATAATTTTTATTTCGCATACGGAAGCATTAGAGACTATAATTTCGTCTTT
AAAAAAAGAATAAGGAATGTAAGAATTTTCCCAGAACCCGAGCTGATACCAAAGGCGAAA
ATCTGCTCCATAAAGTGCTTTGGGAGTAAATTGAAAAAACGCTTCTCTAAGCTTTTCTTT
TTCTCTGTAGTTTTTATAAAAGGTAAATTCTTTTTGCATTTAATTTGAGTTTGGTGGAAA
GAATATTATTAATCCTTTATAATAGAGTTGTTGAAAAATTCCATAATGGGGATCAACAAA
ATTACTTCAATTGTCCATTTCAATGCAACAGAAACGGATAGAGAATTTATTTTTCAACAA
CTCTAATATAAAAAATATCGTTTAAAAATTCTTAAGCAGTTACAAATAACGTAATCTGTA
AAAATTACTATAGTTTATTACAAGATTCAAGATGATTTTTTTAAAGTTTTCAGATAAGTT
TATAAAACATTTTTCGAAATTTAGAATAAATGTTCTAGCTGAAATCTAATTTTTATGATT
TGAATCTTGTAAAATCAAATGTAACATTTCTCTGGTTGCGAAACCTGTTAGAGAAAAATC
TCTACCCGCTTCTTTTAAAAGAAGATTTCTTTTTTCCGAATTTAATGTGGGAATGATTTC
CTTCATTTTGGTCCCAAGTTCCTTTTCCAGATCATATTCAGGTTTCATTGTATATTTTTC
TCCAAAAGTATCTATGATCGATTGGTTGATTTGAAAGGCGTGAACGGAAGCCTTTTTGCC
TACGAATTTCATCAAATCTTCGTTAGACGAAAATGAAGGAAAATCTTTTGAGTTTTGTAC
TAAAAATTCGGTTAAGGTCCGAGTAGTGGAGTTCTTGTAAAAATCTATCAAATTGTAAGA
GATAAAATCTTCGTACAAAAAATGGCGATTGGTTACAAGTTGAGTAGCTTTGGCTTTCAT
ATCTTTTTTTGTTTCTTTTGATGAAAAGATATAACGGGCGTAATACGAGAAGTCTGCGTC
GGGAACTGCCTTGGAATGATACGGTTGTCCTATGTCTTGGATATAATGACAAGCCCAAGT
AGCAAAACGATACTGCCAATAATTGTGTCCCGTTTTTCCCGCCAATTTGGAAAGGCGAGA
AAACAACTCGATCCGATCTAAGATCATTCCACCTTTTACAACTTCGGGAACAAAAAGGGA
AAGAATCCAATTTTCATTTTGGAATTGCATATGAAAAGGAGCTTTACTACCTTCTCCTTC
TGCTTTTCCATAAGGTTGTTTTCCATATCCATATTCTTGAAGATTCCAAAGGTCATGATC
CATTCCCCAATCTGGTTCATCGATAAATGTATAGAGAATGTTTCTAAGTTTGACTTTTTT
TCCGAGTGTAGATTGAAACCTTGCTGGAAGTTCGGAATGATCTAAAAGATAAGGAGTGAT
TGAGGAAACTGGAACGTTTCCAATCATTGGTTTAGAACGGGGAAGAATTCTTTCCACTTC
CAAAAATCGAGTAGCGGGGTTGAGTCTTGCCGCTTTTAAAAATTCTATAACCGATGCGGT
TTCTGGATGAAATTCAATTTTTTTAAATCGTTTTGATCCTCTGGATTCTTCCCAAACTGC
AAACTCGTCAAATAAAACTTTTAGAGAATTCTTTTCTTTTTTTACGAAAGAATCCAAGGA
TTCAGATTCTACTTCTCCGGATATAAATTTCATAGAAGGATGTTCTAATATTTGATCCAT
AATGAGGTAGTGAGTTCCCCAGGGAAATAAGGCTGTTGGAAGAATAAAAAGAAGTAAAAA
TACAACAAATGTTTTCTGCTTCATTACAATTTTTTGATTTTTGATCATAATTTTCTCTTC
AATTTAAATTTAGGTAATTTCCGTTAGAATCACGTAAAGCCAGACATGACTTTTTCGGGA
GAATCTATAAAATGGTCTAAGATGAATGATCCGCCAATCGAGCACAACAAAAGATTCAAG
TATCTCTGGAAATCTGATTGAATAGAATTTTTCCGAACATTTGATTTATCTTAATTCTTC
TTTGATGTGGGAACTCTCACAAATTTAAATTTTACGATAGAATCTAAAAACTCCGTCTAA
CCCAGAGTAGTTAGCTTTTTTGAAGGAGATCCTACATTCTAACTACACATTGCGCGGAAT
AGGAATGGAGTAATTACGTAAACTGTTATCAAATGGGTTGTCAATTTTTGCGATGACTGC
AAAAAGGCAATTTCATACAAAGATGAGAATTTAAGGTTATAATCGATTCAAAATTAAAAA
GTTCTGAGTTTTTAGAGAAGCTGAACGCGTCGGTTCTTAAAATAATTCCATCTCTTTACA
TTTTCTTTTCCAAGTGCGTTCTTGTTCATTCAAATATTGGAATACAATGGAATCAGAATG
TTTTCCCTTTAAATAATCCAAAAGAAAACGATCTCCAACCAAAAGTTCGATTGCGGAACG
ATCCGATCTGAATTCGTATGCACCTGCTCTATAAGCAAAATCATTTGGATATTCTTCGCT
GAGTGTACGAATCAGCTTTAGGGTAAAAAATAGACTGTGAAACTTCTCTGGTTTTTTTAA
CAAAATTTGAAAACCACCACAGACTAGATCCTTATGTTTGTGAAAGGTAGGAATAAATTT
CAAAGGTCTTAAGATCAAACTTCCTCTTTGAGATTCTTCTAAAACTTTTCGAATACGAAT
GTTTTCTTCATTTATATAAGGAGCTCCAAAAGTTTCAAAAGGTCTTGTAGTTCCTCTGCC
TTCAGAAAGATTGGTTCCTTCCAAAAGACATTGACCAGAATAAACATAACAAGTTGAGCG
AAATGGAATATTGGGAGAAGGTGGAATCCAACTAAATTCTGAATCTTTCTTTTTATACCA
TCCTTTATTTACGATTCTGATCTTTACGTTTAAATGAAATTCTTTCTGATAATAAGAAAG
TAATTTTCCAGGGGTCAAACCATGACGATGTAAAACACCTCTCACTCCTACAAAAGATTC
AAATTCTTTTTGAAGAGGAGAACCTTCGATTTTTTTTCCTGCAGGATTGGTAGAATCAAA
AATAATTACTGAAATTTCATTTTTTCCTGAAGAATTCCATTTAGAAATTTCTTCTAAAAA
ATAATAAGCAGTTGTAAGAAAAGTATAATAACGTGCTCCAGTATCTCTAATGTCTATGAT
GACTATGTCTAATCCTTCTAAAGAAACCGAATCTGGAATCAAACTAGATTCTTGATCTCC
GTAAAGATTGATAAATTCTACTTCATCTAGATTATATCTCAGACTGGAACCGGAAACCTG
ATCTTGAAGTTCTGCAAAAAGTCCGTGTTCTGGAAGGAATATTTTCTTTAGATCGTAACG
TTTGTGAATGGATTGAAAGTGATATTCTCCATCTGATCCGAAAGCGCTTTGATTGGTGAT
CATACCAATTCTGGAAGTCTGAAGCAACTTTTCAATTTTATTCATTCTTCCGATATACTC
TTTAAGAGGCATAAGGAGTCAAGTTTAACGAGAATTACACTTAAAAGTAGCCGATTCAGA
ACGGTTTTTTAATTCCCTTTCTAAAAAATTGTTTTCTCTATGGATAAGAAATAGTTTCTT
TTTCATTAATTTCAATATGGCATTTGATCCCTCTGTTCCACAACAACAAGCCCAAGCCCC
CGCGGGAACTTTATTGTTTCCAGAAGGTTCTTCCGCAAATACTCTAAACGTACTTCATAG
TGGAACGGTTCGTTATTTGACCGAAGTTCCAGGTGGTAGAAAACTAGAACTTTTTAAACT
GAATGGAGCCAATTTGACTCCTGGATCTGTGGCTCTTTTTACGAGTGGCAGATATCCGTT
TCATCTTCAAGCGGAAGAAGCCTGCGTCATTTCTACTTATGCGATGAATCGAGATACGAT
CTCTAAAAGTGTAGGTTCTCGTGTTTCTTTAGGGCTCATGGTCGCAAGGACACTACTTCG
AGAAATCACAGAACTTTTTAAAAAATCCAACCAGATCCGAAAAATTACCTCTGAAATTGA
AAAGGTAAACGACAATCTATCGATTTTATATTATCAGTTCAATCCAAGTGTATTTCCAGA
CATTAAACCTGGTTCTCCAATTCCAGAGGTTTCAGCTGATGTAGTAGATCCGGTTATGCG
TCTTTGTAGAGAAAACTTGAAGTTATTCTTTGATAACGGAGGTATTCTACCAGATAGACC
TAGTCCTCAATTTTTAGAGGAAGAACACGAATCTCAACTTACAAGACTTTATCCCGAAGA
AATCGATTTTCAAGACGGAGAATTCAATTTCATTCGCAAGTTGGTAATGCAAGATCCTAA
AATCCTAAATGTATTATTTACCGCAGATCCTTCTATGCTTGCCTATGTTTGTTCTAAACT
GGCGAACGTGTTGGATCAAATTTCTGGAATTCTTAAGACTTGTCTTACTGATCTGGACGA
GGCATTTCGTATCTTTTTTATTGGTGAAAATAGTCTCGTAGAAAAATTCTATCTCATTTT
AGATATTACTTCTTCTGGTTACGGTACTGCTCCCGCAGAATTCGTAATACCTGTGTTAGG
TGCTTTTGCGGGCAAAATCGAAAAATATAAAAACGGACATCAGGCTCTTTTCGGTGTTCC
TGTGGCGAATATTTCTCCCAACACACAAGCGTTTCAATCCAAAGCAGTTACACTTGCGAA
AAAAATGGAAGAAACCGCTCCTAAAGTTCAAGCTCCCGTTACTTCTTCCGCAACGGCAGG
AGTGGACGTTGACGCGATTCGTAAAGAATTAGACAATTCTGCATCCGTTATCATTCAATT
TTCTGGTTTGGGAGCGGAACAGATAAAAGAATTTTCCGCTCTTATGGTAAAGGTGAAAAG
TTTAAAGAACCCTCTTGATCCGGAAGGTGACAATAGAAAGGTCAGAAGGACTTTGGGAAG
ACATTATTGGGATATGTACCAGGAATGTTTTACGAAATACATGAATTCTAACCGAAACGT
TCCTAAACCAGTTGAACTCATGTTAAAGTACGGTTATTTCGATGAAACGTTGGTGGACGA
TTCTCAGATTGCCTTTATGTACACTCAAAAAGATCCAGCTAACTTTACTTCCAACGTTCC
TATTTCACTTGGAACTGAATGGTTGGAGAAGGTATTTAAAAGGGAAGTTCCGACTTCTTT
GGACGAAATGGGGCAAAACTTTTTTGAGAAGGTAAAACTTGAAAATAGAAATATAGTGAT
CAAAAAAGAATCGGATATTCCGCCTGAGTTAGACAATCCGGACACTAGACTCAAGTTCGA
GTTTGCTTCCCTTTATGAAGCAAATGTTAGACTTACCTCGGGTAGTCCGGCGACCCACTT
TCCGATTTTGACTAAGTTTCATAGTCAGATGGCGATTGATAAATCCTATGTTTCCAAAAA
GATTTTGGAAGAAGTAGTTCACGAGCTGATGGCGGTAGACTATTCTATTTTCCATAGAGA
AGTAATTTATAATAATAACGAATTAGGAATTACTAAAGAATTTATTCAAAAATGTGTAAT
CCCTGATTTTATCTTAGTTCCTTCCATCGGAACCAAAGTAATGATGTGGCAGGATCTTTC
CATTCACAGAGGAGCTGGCTCTAAAGAAAGTCCCGGAAGAATTGTACTTCCTATCTTTGC
GCAAGGGGATTTGAAAACGATGGTTGCGGATGCTCTGGCTGCGTTTCGATGGGAACTCAC
CAAATCCATTTTAGGCGCCGAGTGGAATAACGTGGGTAATCCTTCGATTACTGCAGATTA
CACGGATTATATTCAATTTTTTAAGAAAAATAAAGATCTTTCAATGGAGATCAAAGAGAA
GTTGGCCTCCGACTTTAAACGTTTTAGAAATGATAGGGATATATTTGCAAATGATTATCA
ACTCTGGATGAAATACGAAGCGGACGGTGTTCAGAGACTTAACAAAGTAGTTCGTGGAAT
TTTTTACAGACACATTCCTTTTAGTAAACAAGTTCGAGATAAAGTGGCTAAAACTCCTGC
CTTTGCAGAGATTCATAATCGATTTATTAATATTAGAAATCGAAAATATACTGAAATAGA
AAATCGTTATAAAAAGTATCTCAACGCTTTGGGTAGCCTCCCGGACCCTCTACGTGAGAA
CTTGGAATTCTTTAGAGTCTAAATTTTGAAATCTAATTCTTTCAAATTGAGTCTGATCTT
TTATTGAAAAATCAGTGAAAGCTTGTTTGGCTTTTCCGTTTTCAAAATCACTTTCAATTT
TTTTATTTCGAGCTGATCTATTGGAACAACTGATTCTTTGTGGTAGGTTTCCTATTTAGG
ACTTCCCCGAATTACTCAACTATATAATAAAGTAACACAAGTTCGACATAAGAAAGAATT
TTTTAAAAGTATGAGTTCCTACAGTTTTAGAATTTGTTCATAAAATCGTGATTTGCGGTA
GTTCCCACATTTTAGAAATAGATTTATAGAGTTCAGATTCTAACTTTTTGTCAGAAAATA
AATCTTAGATTTCTTCTGTCAAATTCATGTTAATTAAAAAACTGTTCCAAAGCGATCATT
TTTAATTTCTCGCTAAATGTGTGAGTTCCCACAGATTCAGTGATTGCCGATTGCCCTTAA
AAATTTGTAAGAGTTCCCACATTTTTAGGTTCTACAGTGACTTTAAGTAAAAATGAATAT
AGTTAGAAACGAAAATTTATAAAAAAGATTTTAGATTTTATATCTCTTCCAAAAGATAAG
GACGAGTATATTCTCGGATGATCTCTACTACAAATCGCCCCCAACTTTTAGGATCGTGCT
GTGAAATTTCTACCTGTTTGATTTTTGGAAAATAGGGAACTGCTTTATAATGACTGTGAG
AAAGTTCAACCGCTCTCAGATAGTTATCGACTCTTTTGACTCGAACGAAATTTAATAACT
CGGATTGAACCTGACTTTGTGCGATGTAACCGATAATGATCAGTTTTGGAAAAAGAGATT
TTTGTAATAAATTTATGAATTCAGCAAAACTATCCACACGATCTATAAATCCTTCGTAGG
CGCCACCCCCTAAATTCATGATCTGTGTCACAATATCCATTGTAAAGGAGACTCCTTCCG
CAGAAGTCATGTCTGAAATAATAACGATTCCTTCGTCCGGTTGGAATGTTTTGAACATTT
GAGAACCTTTGAAATGTCTTCTCAAAAGTTTTGCTGCGGATATATCTATCTCGGCGGCTT
TAGTAAGAATAGTTTTTCCAGAAGAATCAAGAACAGGTTCTCTTGTGATGATGTATCTCT
TTTTGGTCGCGCCTTGATTCATCACTCGGAACGCCTTGACCTTTTCTTCGATTTCATCCA
AAGAACAATAACCGATTTTTAATACGTTTTCCCTGGATCTTTTCCCTAATTCTGTATCTT
CCATTTGAAGTTTTAAGGGGATGGCAAGATTGAAATTCGAAACTTGTTTCCCTTATCCCG
TTTTATCATAACATTGAATTTACTTTGAACAACTCGCTTCTCAAACAAAGAGAAACAAGA
TTAAAACACTTGCACCTAATTTCCGGTTTTTCTGAATGGAATCATGTGTCCGGAAACGGA
AGACGATTCTCGATTTCGCATCTTTTTACAGATTTCGAAGATTGTTTTTGTACCAATTTT
GCTTTCCACTCTTTTTTCTTGCGAGTCTATAGAATTTATCCCAGATACGGTTTTAAGAGA
AGAATTTGGCTTTTCTCATAAAAGTTCTTGGAATGAAATCGAAATTCGTAATACTTCTCC
TCCAAAACCATATCGCACATACGGTAAAATCATTATTCGTTCATTTGCAAATGGTAGAAT
CCCGGATTATCTGATTATCAATCTCAAAAAAGAATTGTTTACCAACCATATGGACGGTGT
TATTTTTACTGGAAAAGGAATTGTGAACATTCCACCTGTTTTAGTCCATTCTGGGAATGG
AGACGGCAATACGGTTGTGATTGGTTATGTAAACAACGAAATGGGAGTCATCGAAGGTGT
TGCTTATCGTTACAAGGATAATCTATAATGAAGGATTTTACGGATCATTCTCATTCTATT
CGAAGATTTAATAGCGAAATTTTCGTAGATTCTGAAGACCGCTGGATCTTTAGAGGAAAT
CGAATCGATCAAAAAGAAATCCTATCTTACTTTCGTCAAAACCTACACGAAGATGAACTT
GGAATTTACATAGACAATTGTTTTGGAGAATTGAGGGAAAATGGTTATTTAGAATTGGAA
GGTTATCCGATCCATTTAATCGCCTGTAAAGAATCGGAAGACACTTTATTCTTTTTTGCA
GAATCTAATTTAGTTTATTTGTTGAAGGATTTAATTTTTGCGTTAGATGTAAACGGTTGT
CTTTTTGCTAAAACCTTAAATCATAAAAAGCTAAAGTTTAGACTGGATCGGAACTGTCTT
TCTGATCTCAGCCCTTTTTTAGAAGAAACGATAGACGGAACCGAAATTCGATTTCAAGGT
AAATCAATTCCAATTCTGGAATCGAACGAATCTCCACAGGTAGCACTTCCGGAAGGTTTT
AGTTCCATTTCATAGATTTGATTTGTAATTTCTTATTTTAGAAATTTATCTTTTATTTCT
TCCGAAACAAATTGTCCAAAGATAACCTTAGACAAAATGGCGCCCTTCTGGGTTTGAAAA
TCGTGGGTTAGATGAAAGATTTACCACAAAACAAAAAAACAACAGAAGGAACGTAAATAA
CGTGAGTTCGACGTAAGAATATTTGGGCGAATCGCTCGCAGATTTTATAGTATATAATGG
CTCGCGACCGCGCTTGAACTCAATGTTGCTCCTTGCTGTCGCAACATAATGCTGCAATTT
CTTCGGAATTTTCGCTACAATCGCTTTCGCATTCGTATACCGAACTCACGTTAAATAAAA
AGAAAAGTATATGTAGGAATGGATGTTCACAAAGAAGCGAGAGTTCCCAACCCCAAGAGT
ATTTGATCTCAATATAAATCTGTCGGAATTACGACAAATCCTGTGTAAAACTTACACTTT
CACAACGCGATCAGTAGGAGTCATTGTGTTGAGTTTCAGACGTGATCTGTCGAACGATCC
ATAAGATTGAATTTCACAAAAATGTGGGAACTATTACGAAAATTGAACGATATCAGGTCA
CTTGAAAGTTCGTAAATTGTTAAACGCGAATTAATTTAATGTGAGTTCAGTGTAAGAAAA
ATCTTTCTAAAGGTATAAGTTCCCACAGATTACGTCGCTTAGAAACCGTTTATCTTTTTA
GAATTTGATTTTTGTAGTGTTCCTACATCATTTTATAGACAAACCTAAATTTTGTGGTAG
TTCCCACATTTAAATCAATCTGTAAAATTCAGACTCCAACTTTTTTCAGAATCATGGGTT
TCTTACGTCGAACTCATGTTAATTTATAACAACTACTGTATAATATTATAAGTTTCTAAA
AAATTATAGTGTAAAATTCTTTGAGGTTTTCTGTTAAGTTCCTAGATAATGTGAGTTCAG
TAGAATTGTTGAAAAATTCCACAGCGGCGATTAACAAAACTGCTTCAATCATTTCATGAA
ACAAAAACAAGATGGGGAATTAATTTTTTCAATAACTCTTCTGACTTTTTCCAAAGTAGA
GCTTTTCTGATTTCAAATAACGTATATAGATTTCTTTTTCTTGAAGATTGGAAATCATAA
TGTTATGATTAGAAAAAATAAATTCAAAATTCCAAGAATTTTGAATTTTATAAGAAGACC
TTTATAAAATGAATTTTTAATTTAATGACCATCTTCTATTTTTATTTAGAAATGTGATTT
TCGTCTTCTCAATCAAGTTTTTGCATAAAATTAGGTTTTACGGTCATCCTGAAATCTATT
TTATAGAATTTTCTATAAGCTAACGTAAGAACCACGTTTTTAATTCACATAGGTCACTGA
TTTTTACCCAATTGTCAGGTGAATACTATCACTACACATTTGTGGGAGTTACTACTTTTA
GGAAATTTTTTTCTAGCTTTCTAATACCGAATTCACGTCTTATAATCTTTGGGGAAAATT
TCAAGTGATTGGGTTTCCCAATGAATCCATTTTAAGAATATAATTTGAGTCTAAAAATAA
GATCACCATATAATAAGTTATTTTAAAGAATATTCAAAATTTCTTCACAAAAATTTGATA
TTGATTTCTTTTTTAATAAGCTGAATACTCACTGGTAGTAATGTTTGAGGTAGTTCCATG
AATATCGCCCACCTTTCGATTAAACGACCTATTTTTATTTGTAGTATTGTCCTCCTAATG
CTTCTTACCGGTTGGGTGGCTATGGGAAGAATGGGAGTGGATCTTTTTCCGGATGTTAAC
ATTCCAGTTGTTTCAGTTGCTACAATCTATCCAGGAGCTGGCCCGGAAGAAATTGAAGAA
CTGATTTCTAAACCTTTAGAGGAAGAATTGTCTTCAATCTCTGGTCTAAAAAAAATTTCT
TCCAGAAACCAAGAAGGTGTCTCTGTGGTATTCGGAGAATTCACTCTCGATACGGACATT
AAATACGCGGAACAACAATTCCGAGATAAAGTTGGCCTTGTAAAACCGAAACTTCCCACA
GGAATCAAAGAACCTAAAGTAGTCCGTTTTGATCCTGCAGACCAACCGATCGTTCGTCTG
GCATTGTTTGCTGATTTGGATCAGGCTAAGTTATATGACCTCGCCAAAGAAACGGTAAAA
GCGAGATTAGAACAAGTGCAAGGAGTTGGTTCGGTAAAACTAATCGGTGGAACTAGGAGA
GAAATTCAAATCGAATTGGATCGGAATAAACTCATTTCTTATCAAATGCCTACTGTAGTT
ATCGCCAATCGTTTGAAAACTGCTGGCTTGAACGTTCCAGTTGGAAAGTTTGAATCTGGT
TCTAAAGAAACTTCTTATCGAACTTTAGGCAGGTATGAATCTCTTTCTCAAATCGAAAAT
ACAATCGTTTCTTTTAGCGGTGAAGTAGGAAATGCAGTTTTAATTAAACAATTGGGAACC
GTTCGAGACGGAACCGAAGACGAAGAAACGATCGGTTATCTTTGGGCTTCCCAAGGAGAA
GGAGTAGAAGAAAAAGTTTCTTTTCTTACTAAAATCGGAAATTTTTTCAAAGGCAAAAAA
GAAAACTCCGCAACTGCAATTAAAGAAACTAAACCCGCTTTATTTATAGATGTTTATAAA
CAATCAGGTGCAAATACGGTTTCCGTTGCAGACGAAGTGCTTAAAAGAATTGGTAAACTT
AACGAAGGAATTCAGAACTTAGAAGGAAAACCAAAAATCCGTTTGATTCGAGATGGATCA
AAGTGGATTCGTTATAACGTAGAAGACGTAACTGAAGCGATCGTAATAGGAATCTTACTC
GCCGTTATTACTGTTTATTTCTTTTTAGGAAATTTTCGTTCTACGGTCATTACGGGACTT
GCACTTCCTAACTCTATGTTAGGTGCATTTGTTCTTATGTGGACGATGGGTTTTACAATC
AACGTTATGACTCTTTTGGCTCTTTCTTTGGCAGTAGGTTTACTCGTAGACGATGCGATC
GTGGTTCGGGAAAATATATTCCGAAAACTGGAAGAAGGAAAAGGGGTGATGGAAGCGGCG
GAAACCGGAACCACAGAAGTAACGTTAGCCGTTATTGGTACGTCTTTAACTGTAATTGCC
GTATTTTTACCAGTGGGATTTCTTTCCGGAATCGTAGGACAATTCTTTAAACAATTTGGT
TTAACAGTAGTGTTTGCGATGCTCATTTCGCTCTTTGATGGTCTTGCGGTTGCACCTATG
CTTTCCGCTTACTTTGCGGGCAAGATCGATCATAATGCAAAACCGAATAAGGCAGTGGAA
CTTTTCGATAAATTCCAGACTTGGTTGGAAAGACAGTATGGGAAAGTGATGAAGGTGGCT
TTAAAAAGACCCGGAATCGTTCTTTTACTCTCTCTTGGAATTTTTATTCTTTCGATCTTA
TCTTTGAAGTTGGTAAAAAGTACCTTTTTACCTGCAAACGATCAGGGAGAATTTTTAGTT
ACCTTAGATTTACCTCCTGGAACTAGTTTGAACGGAACCAAACAAGTAGCAGATCAAGTT
TTAGAAGTTTTGAAAAAAATTCCGGAAATGGAAATGATTGCGGTGACCATCGGTAAACCG
GATGGAGGAGAACCTAACGCGGGAACTCTTGCAATTACATTAGTAGATTCTAAAAAACGA
AAACTTACTACAACCCAAGTTAAGGATCAAATCAGAGAACTTTTAAAACCTTTTGAATAT
GCAAGGCCCGCCGTATCTGATTATAGCGCCGTGGGAGGTGGGATTCAATATCCGTTCCAA
CTTGTGATCAAAGGGGAAAATCTCGGCGAGATGGAAGCCTATTCTAAAAAGGTACTCACA
AAATTAAAGTCCTTATCCGATCTAGCTGACTTAGATACGGATTATAGAGCAGGGAAACCG
GAATACCAAATTCATTTGGACAATATGAAAATGCAGCTTGTAGGAGTTCTTCCAGGGGTT
GCTGGTTCTGAACTTCGGTATCAGATTGCGGGAGACGAGGTTAGTAAATTTTACGATCGA
GGAATTGAATACGTAGTTAAGATGAGGCTTCGTCCTGATCAAAGAAACCTGAGAATGGCT
TATGCCCAAACGAAGGTTCCGAATATCGCAAACAAATTAATTCCGCTTTCTGCGATTAGT
GTAGGTAAAGAAACAGCTGGACCTTCTAGAATCAACAGGATTGACCGTGCTAGAACAATC
GTGATCAATGCAAACTTAGCGCCGGGAGGTGCGGTTCAAGATGCGACTCGGATTGCGGAT
GAAATTCTCAGAAAAGAGTTACCTCCTCCACCCGGAATTCGATACAATTTTCAAGGACAA
TCGGAAGACTTCAAAGAACTTTTAGCGAATATAGTTCTCGCGTTCGGATTGGCTCTTGTG
TTCATTTATCTCGTCTTAGCTTCGTTATATGAATCCTTTATCACTCCGGTCACGATTTTG
TTTGCAATTCCACCTGCGATTTCGGGAGCGTTTTTTGCACTCGCACTTACAAGAGAAATG
CTCAATCTCTTTTCGATGATCGGTTTGATTCTACTTATGGGTCTTGTTGCAAAGAACTCT
ATTCTTCTTGTGGATTATGCGATGCAAGCGATCCGAGAAAAAGGTATGTCTAGAAATGAC
GCGATCTATGAGGCGGGGCTTGTTCGACTCAGACCAATTTTAATGACTTCTCTCGCTATG
ATTATGGGAACGGTCCCAATTGCACTTGGATTTGGAGAAGCTGCAAAATCTAGAACCGCG
ATGGGGATTGCGATTATAGGAGGGTTGATACTTTCCACAGTGGTGACTCTCGTTGTAGTA
CCTTCTATTTTCGGATTTATCGATCGATTTAGAGAATGGATCGAAAGTAAATTTCGTCCT
GAATATGATATGAACGCATCTATGGTTCAACATGCACCTTCGACTAACAAACAGAAGTTT
TACGAAAAAGAATGGGCTTCCATGCAAGAAGAAGTAGAAGTAGAACTTCCTAAAAAGAGT
AAAAAATAATATTCAGTTTTTTAAATGGAGAATTCGTTTTAAACGGATTCTCCAAATTTT
TCTAGTTATAGTCGTTTTCAAATAAATTTGGCCTAATCGCATGAACGTTGTTAGTAGATA
ATAATTTACTAATGTTCTATTGCTAATTTTGTGTTTGTCAGTTTGATCATGTAGAAAGAT
TGTTTTTGTATTTAGAACTTATTCTTCAGAGTTATATAATAGAGTTGTTGAAAAATTAAT
TTCTCATCTGTTTTTATTTTATTGAAATAGACGATTGAAGCGGTTTTGTTAATTTGAACT
GCGGAATTTTTCAACAACTTCAATGTTTTTAGTTTTTAAAAACTATTCCAAAAATAAATG
TAGGAACTATTACTTTTAGAAAGATTTTCCTAGTTTCTCTGATATTGAACTCACATGATC
TAAGAGTTTGTTTCAAAACCTCAAAAGTATAAAAGATAGTCCTTTAGAAATTTCTAATCA
AATGCAGTAGTTCCCACGGATTTTGTCGCCTTAAACATTGTATTAGCTGGTATGAGTTCC
CACATTTTTTGCGGAAAAATTAAGTTTTATAAAACAAAAATCTTAATATCGAAACCCACG
TGTTGGTTTTGAATGGATTTTTTGCGATGGGAGCCTTTATAAAATTCAAAAAAATTGGTC
GTCAATTAAATTTCTATATAAAATCGCTGTTTGGCGAACGTCACAATAATGAAAACTACT
TGTAGGAGTGAGATGTTTCGATTTTTAGAACCATTGGAAAACGTGAAAATACAGTAGTTT
TCACATTTATAGATTTTGATAGTTCTTGTTTGAATTATCGTAGAATGAGTTTACTTAGAA
AGTGGAAACTATTCTTTTTACAATGAAATAGTTTCTTTTTTTAAAGACTAAAATGGTGGA
GTTCCCACATTTCAAAATTTTACCGTAAAATATAGATTTGTGAGAGTTCCCACAGGTTAA
GTCGCATTACAAATTTTAAAACATTCTTACAATTTAGAAAAGTTCAGGTGAGTCTAAAAA
ACGAAAATGAGTTCTAGAGAAATTACAATTCTAAAAATACAAGAACCAACTAGATCGATT
GCTTCTCTAACTCGAATTATGGAAGAAGAATTATCACAGTATAGAAAGACACTTCCTAAA
GGTTTTAGAGAAGAAGTGGATTGCGACGAGGACACGGTTTTATTTTTACATGTCGATTTT
TTACCGTTAGATTTTCAAAAAACGACGGAACTACTTTTGACTGGAAAAAAAGATTTGGTT
CCAGTTGTGGCGATCGATCTTCAAGGCCAGATTCTTATGCAAGCGTTTGGGAATGAAGAA
AGTCAAACTTTGTCTTTAAAAACCGGATATGCGCATTACTTTAGCCGGTCCAGAAATCAA
CTTTGGAAAAAAGGAGATACTTCGGGACATACTCAAAAAATTCTCCAAATTCTATCTCCT
ACGGATCGTTCTTTTTTAGTCTATCAAGTGGAACAAGAAGTAGCTGCTTGCCATGAAGGT
TACTACAGTTGTTTTTTTAGGGAGAGAATGGAAGGAGTCACTTGGAAACTACTTCCGGTT
CCGAGAAATTTTCTTCCAGAAAAGAGCTAAAATTGTATTCTGCCTTTTGGAAACTTGTCG
AAGGATATAAATGGATTTATGAATATTAAAAAGTTTTTGATTTTCTCCGGATTTGTTATT
GGAGTTCTGTTTTTAATTGCGACCGTTACTTTTTTTATCGTGGACGAACTCAAAGGAGGT
GCGGTCGGATCTGGTCAGAATAAAATGGAACTTCTTATCGAATCCGGGGATACTTCCGGG
AAAATTGTAGAAACGTTATCCACACATGGAATGATCAAGTCTTCCAAATATTTTCTTTAT
TTAGTACGGTTTACTCGTAGCGCTGGTAAGATCAAACAAGGGCTTTATGAGATTAACGAT
GGAATGGATTCTAGAAAAATTCTACAAGTGATTACGGAAGGAAAAGTTAAACTCGTAAAC
TTTACGATTCCAGAAGGTTATAACAATAGACAGATCGGAGATTTACTCGTTTCTAAAAAA
ATCATTTCCAAACGTCAGGATTTCTTACTGGCTGCCAGTGAACCACAATTATTGAGAGAG
TTTAAAATTCCATCTACTTCTGCAGAGGGTTATCTTTTTCCGGAGACGTACAGCGTTCCG
ATCAATTATCCAGTTGATAAAATCGTTCGAATGATGATTAAAAGATTTTACGTTCGAATT
ACAAAGATAGAAAAATCTAAAAATCTTTCTCCTTTAGAACTTCATAAATTTATAATTCTT
GCTTCTGTAGTAGAACGAGAGGCGAAACGAAACGAGGAAAGACCTCTTATGGCGGGAGTA
TTTAACAATCGTCTAAAAAGGGATATGCCTTTGGAATCTTGCGCAACAATTCAATATCTT
TTTGATAAACCTCATAGCAGGATTTTTGAAAAGGATCTCAAGATCGTATCTCCGTATAAC
ACATATCTTAATAAAGGATTTCCTCCCGGACCGATTTCTAATCCTGGTTTTCCGGCGTTG
GAAGCGGCTTTTTATCCTAAGGAAACCGATTATTTGTTTTTTCTTTTAAAAGGGGACGGT
TATCACTATTTCGCAAAATCTCTGAAGGAACACTTAGAAGCCAAGAAAAAGTACATAGAC
GTACTTTACGATTGAGTTAATGAATTTTTACCTTAAAACTTTTATATTACTCGGAAGTAT
ATAATAAAAATATAATTCAATAGATTTATACATCGATCTTGCGAATTCAGAGTAAAAAAA
CTGGGCGAATCCGGCGTTGCCGGACCGCGCTTTCAGCTCCAGTCGATAAATTGCATGAAA
GAAACGTAATATTATATTTCGTTTTTAATTTCAATTTAATCGACTCCGCTTCAATCGCTT
TCGCATTGGATTTTATCGAACTTACGTAAAACGGGCGCTATTGGGATAAAAATTTAGGTA
TTCGATTTTATATTAGGTAGAGGAGTCCAAAAACTTAAAATCAAACATTATAGTTATTGA
AAAATTCTATAGTGTAGATTAACAAAACTGTTTCAATTGTCCATTTTAATACAACGGAAA
TCAATGGAGGATCAATTTTTCAACAATTCTATTTTTGAATCTTTAATAAAATGTGATAGT
TCCCACAAATTACTACTCGGACGCACGAATAGAATACTTGGGTGATTTGTTTCAAAAATT
TGAATATTTTGGCCCTGCTTTAAAATGCCATAATCTCGAATTTGCGGTATTTTTTAAGTA
CCGCTATTTTTTTCGTAAATTCGGCCGTTAATAACTTGGTACTATTTTCATGCGTCCGCG
TAGTAAGTCTTTCGGAACCATTTATAAACTTTTGAACAATATTAAAAGTTATATGAGTTC
CCATATTTTTGTGAAATTAAAGCGTCTCGCTTCTACTGGCGTTCGATGGGATTGATTTTG
TTCAGAAATTGATATTTAGCTAACGTGAGTTTATGTAAGGAATTCATTTTTCTGAAAAAA
GTTGGAATAGATTGGTTCCTAAGATGTGGGAACTACTATAAAAATTTAACGACATTAGTA
TTACTCGAAAGTTCGCAAATTGCCCAATGTGTAGGAACTACTACAAAATATTAAAAATTT
CTAAAGAACTAAATTATAGCGTAAAATTCTTTGAAGTTTTAGGAAAAACTCTAAACAACA
TTATATCAAATTATTGCGTTAAAAGTTTGTATCTGTTGGGAACGTTAAGATATTTTGAAA
TAGATTATGATAAAGTTATCACTCAGATTTAAAAATTTACTGTACAAAAAACGTTGTAGA
GACGAATCTAAAAGAAGGTGATCGATTCCTTAAAATCGATCAGGAAAAGAAAATGTCTAC
TCCAGATTTAGAAATCAAAAACGTAACTCGGGAACTAATTGAAGTTCAAAAAGCTTTGGA
TGTTTTCCGGGAAAAACAGAAAAATAGAGAATCTTTAGACGATGCAGCGATTGAGTTTGT
TACCAAAGCGGATTTAGTCATTCAAAGGGCTGAAAAGAAAGAAATTTTTTTGACCGAAGA
TCAAAAAAGAAGAATTAAAAATAATCTGCTTAGAATTCGTACTTCTTTAGTTCGCAGTCA
AACGATTTGAAATTAGAAAATGTTTTCATTATAAAACTGCCGTTTTGTGAACTACACAAA
TTAAAAATCCGTTTTATAAAGGTTTCAAAAAATAAAAATTGAGTCCTATAAAATTAGGTA
CATTAAATTTTTATCATAAAATACTATTTAAATATTATAATTAACTGATGTTATTCTGAG
TAATAGAAAAAATGTTAGTTAAGAGTTTATCCCAAATCCTAAACACCGATCTGCAGAGGA
ACATAGAAGTGATGCATTGAGTTTAGGGAGGTGTTTGCTGAGTTTGAATGTGACCCGAAA
AACTCAGCGAATGTTTCTTTAAGAATCAGCATTCAGGAAATGAGATTCAGTTTCACAAAA
ATGTGGGAATTACTACGAAAATTTAATGAGATTAGAATTGCTCGAGAAATTTCGCAAATT
GCTAAATTCAACCTAATGAGAACTACTGCAGAATATTAAAAATTTCTAAAGAATAATCGC
GAAAAATTCTTTGAGATTTTGGAACAAGCACTAAATAGTCGGTCCATCTAAAATTTTAGA
ACGAAAAACCTTATAGGTTAAAAAAGTCAGTATCGTTAAACCGAAAAAAAAGAAACCTCT
TATGATCCAAGTAGAAACAGGAGGTTCTCCGATCGAATAACCGAAATTTTCATTTTTACT
TTCTTTTTGAATAATAGCTTCGTTTAGATGTATAGAATCCGAAAAAGTTTTTTCAAAATC
GAACTCCGGATAAAAAGCGTAAGGGTTTCCATAATAAATTCTTAAATTTTGAATCGATTC
TGAATCGTTTTCTAACTTGAGAGGAAATATGATTTCTTCTTGAAGAATAAAAACTTCCAT
CTTTTCTAATGTAAGAGGATCGTCGTCTCCGTCAAAAATTTCTATTTTTAATTCGGAAGA
AATAGGTTTCGAAAAAACTAAATTTATTTCTGACGATCCATTCTGTTTATGGAATATTGT
TCCCTCTTCTAATAGCTCAAATTCTTTAGAAGAATTTTTAAAGAATACATTCACTTTTCT
TTCGAACTTATTTTCCTTGATAAATAACATCGCTCTATGAATCGGAACCTTCATAGGATT
TCTAAAATAGAATACGCTCGATCTAGTATCTGAATTAAAACCAGATTCTAAATCAGATTT
TTCTACGGTTTTTTTGAATTCCATTTTTTCGGAAACTGATTCATAAAGAACTTTAGTAAA
TTCTAATTTTATGTTGGAAGCGTTTTGACTTATTTCGATACGAACAAATTTTTCATCATC
CGAATTGAATTTTATTTCGTTTAATACGTTTTCTCCGTTATAACTATAGATCGTAAAGTC
GGAATCTAATGTCCAATCGTCTAAGGTTTTTCCTAAGTAGATTCTACCTTTGATTTCGTA
TTCTCCCGATCCTTCTGCGATTATGGATTTATATCTTGTTTTAGAGGGAATTTTAGGAAG
TTTTAAAACATAAATACCATTCATGTCTTCGTCTTTTTCTTGGAAGAGTAGGTTTACTTT
TTTTTCTCCTCCTTCGTACGCTCCCATTACATTTCTGGAAATAAAAGGAACCGTTCGATC
GTTATAAACAATCCTTCTATCATTGATTCCGGAATGTCTGACAATGTCCTCGTCTAATTT
TATTCTTCCGTAAAATAGTTTTTCTCCTTCTTCACTTTCAGTTAGATTAGATAGTTTTGG
AATTTGAACTTCCTTATAATACCGATAACCTTTTGTGTCGATCTTCTCTGCGTTTAAAGG
AGAAACAAAAAAAGAAACAAAGATTGCTAAAAAAAGTAAGAGTAACCCAGATGTATTTTG
GTAGTTTATAATTTTGTCTTTAAACTTCTGATAAAATAAACTTACTAAAATAAAACCTGT
GCCCAAGGTAAATCCGGCTATAATTCTAACAATTTTACTCATTGTCCATATATCGTAAAA
ATAGAATTTTCCAACTAACACGGCCGTAACGATAAATCCAGCGATTCGAAGGGATCGAAA
AGAGTATTTAAATCCTATAAATAAAAACACGGCTGCATAAAAAGCAAGAACATAAGAATA
TCCTAAATTTCTATAATGTTCGTTATGGACGGTGTGATAAACGTCTATCAGAGTGCCTAA
AATAAAAGTGAAAATTCCCATATAAATAAATCCTCGATGAAACCAGAAAGAATCTTTGTT
TTTTTGAATATAGTATGTTCCGAAAAGAAATAAGGAAGAAAGGACGTATAAAGCGAATCG
TTCGTTTAACAAAAACAAACGGTTTACGTCGTCCATCGGATTGAAAAAATACAATTTGAA
CAACGCCAGGATCCAAAAACCGGCTGAAACGTATCGAAGATGTGTGTTTTCGAATTTTGA
ACTTAAAAGAGAAATTACTCCCGCAAAAATGATCCAGGCAAAAGTAAGCCAGTTCCCTTC
CGAAAAATTTAAAAGAGCGGCAAAGGTAAATCCTAAAAGAAGATACAAATGGATCATTTC
AAATATTTCAAGTTGTGATGGATAAAAGAAGCCGGATTTTTTTCGACTAATCAAGATCCA
TAATGAAAAAAGAATGGCACCGAACAGTATAAAATGGGAACTCAATTTTGGATAAGTTTC
CTCTATTTGCATATATCCCATAAGTCCGAAACTTAGAGAATTTAAAACGAGAAAGATAGG
ATAAAATATCCAATTCCATTGGGGAAAAATTCCACCTGAGTTTTCGTTTTTTTGTAAAAG
TTTTGGAAAAAAGAAAACCTTTCCATAAGCAAATAATAAATATGTAATATTTATAAATGA
GAATGGAACGATGAAGCCGCTTTGATTGATGTTTTTTATCGCCCAAAAATGATATAATGC
AAAGTTTGCGATTAATAGAAAAAAAGAGGATACGATCCAAGGTATTTTTCTAGAAATTAA
GAAAAACAATATATTCAAAAATACTAAATATCCAAAAAGAAATTGATAAGAGTTTTCTCC
TTGTGAGATCAACACTGGAGATAAAATAGAACCGATCAGCGCAAAAATGTATAAAATTTC
CTTTCGAATCCAATAGGCCAAACCAGAGGAGAATATACTTAACGAAGAAAGATATAAAAA
GGTTTCCGAAAGAGAGAATAAATCGTAGTAGTAATATCCACTAAATAAACTGAGATAGAC
GATTGAAAATCCGGCTCCTAAAACTGATTCGGGTAAAATCCGAAATTTCTTTCTAGCTAA
TTGAAGACCTGTAATACAAACCCCAAAACCAATCGATAAACCAATTAAAATTCGACCGGA
TTCATTTACCCAACGATTGTCAAAGGCATATTTAATGAACCATACACTGGCAAGTAGAAT
GGAGAATAATCCTAGTTTTCCTAAAAAATTTCCGCCTAAAAAAAGTTCCCATTCCGGACT
TCTCTTTTTAGGAAGAGTTTCTAAAGTTGGTGAGGGGCTTACAAATGTTGTAGAAGCGGT
TTCTTTCGGTTCTAGATCGGTTTGATTTTTTGAATAGGTGAAAATTTCTTTTTTGAGGGA
GACAATTTCTGCTTCCAGTTCATCTAAACGTTTTTGTATTTTTTTAAAGTCCAAAAAACG
ACACCTTCCATTCGGAAGGTCGATTATAATTCTCTGTTAAAAATTGAAAGTACAAAATGA
TCGAGTCGATGTTCTTTGTCTGTGTTTCGGTTTCAATTAAGAAGGTTTTTATAAAATCTA
AAAAAAATCAAACAGGATGGCGTTCTATATTGGATAGGAAGATACTATTAAAAAGAGTTT
TTGAAAAATTCCATAGTGGAGTTTAGTAAAACTGCTTCAATTGTCCACTTCAATATAATG
TAACCGATGGAGAATTAGTTTTTCAATAACTCTTTAAGAACGGATTTGTTAAAAATATCT
GTTGGCAATTAGGGAGCGTCTTCAAGAAACTTAAGTGCATCATAATTATTTTTTCTGTCT
AAGTTCATTAGATATTTTGCACGTTCCAAAGGGGTTTCCCCAGTGCTGTTTTTTACGGTT
GGGTCCGCGCCTTGTTGCAAAAGATATTGTGCGATTTCTTTTGAGGCTACATCATACAGT
GGGGTCTGCTGATAAACATCTTTACCGTTTACGTTGGCGCCGTGTTCTACTAATTGTTTT
ACAATTTGAATATTATGTTTTTTCTCCACTGCGTAGTGTAGAGGACTTGTTCCGTCTTCC
GCCAAAGTAGCATTGACATCGGCTCCTCCCTTTTCTAAGAGCAGTCTGACAATTTCGGGT
CTTTTATCTTTTTTTGGGGAAAGATTAGAATAGCGTTCTATTACTTTGAAGAATAGATAA
TTACAACGGCGAAAAAGATCGCAACTCTTTGCATTTGCATCGGCGCCTTTTTTTAAAAGA
AGTTCAACGATTTCAATGTTCTCTTTCTCAATAGCAAAATACAATAAAGATTGATCATAG
AAGGCGTTGTTTTGGAAATTCACATCGGCGCCTTTCTCTAAGAGGAGCCTCACAATTTCA
ACGTTCTCGTTCTTAATAGCAAAATACAATGGAGGTGGACCAATGAATGTGGAATTTACA
TCCGCGCCAGTCTCGATGCATCGGTGAACTCCGGATAGATCGTTGTTCTCGATACTTCCG
ATCAGAAGGCCTGACTCCCAGGCCTCGGGAACTCTCCAATAGTAGTATGCCGTCAACGGA
ATTGTAATAGGAAGTAGGATCGTATCCGCCAAGAAGGACAAAGGAAGATCAATAATACTA
ACAGGAAAATTTTTATTTATGCCTATTATCCAATAGACTCGTGTTCCTGGATAAATCCAG
AGGGGAGGATTCCAGACGCTAGGATTTTTAGACAGTTCCGGAGAGATGGTTTTATCTGCG
TATCTTGCCATAGACCAAACGGACGTGGGTAAAAATTTAGCGTCTTCAAGCATTAGGATT
GTGGCGCAATCCATCTGAGCGGCCATCAAGATCGTTATCATCATTCTAAACAAGATTTTC
ATTTTCTATTTGTTCCCAATTATATTGGATTGTTCCATCCAGTCCGATTCAATCTGTTTT
TGTATTCTTATATTTTGTAAGTCTGGCGTAAAACTTTCTAAGAAATAAAATCGGGAGGTT
GTGTTCATTCTCTTGCATTTACTTAACGTTGTCTTGATTCATAAGAAAATGAACTTATTC
CGAGAACACAAATGTTTTAACGATCCAGGCCTTATTTTGAGGCCGATTGTTCTTGTGAAG
ATGGATCAAAAAGCAAATGACAGAGGGATAAGTTTTGATTTTCTAGTAAACGGATTCCAA
CTTTAAATATCATACTACCAGGATTCGAAAACAAACATGAGCGCAATCAAAACAATCGAT
CAGACAACCGCTAAAAAAGCACTTACTGTTTCCGCAGGGGTGATCGAAGAAGTTACGAAG
GCACTTGCCGCACGTTGTAGTGTAAACGGAAAAGTTTCCGTGGATAAGATGGACGAAAAT
CAACTCGTTCAATACCAGATCGCTTGGCTTACTTCCGAACAAAGAATAGCAGAAAAATTT
ATTGAATATGCTTGGGACTCTTCCCGTGGAACTGGAGATTTAGAACAAGAAATGGCAGTT
GTATTTGCGGCGGAAACCGTAAATCATATACGATCTGAAATTAGTTCTCGTCCTTCCGAA
TACGGAATCAAATCTTCCGATTTAGTTTCTAAAATTTTCAACGATGAAATCAATCAATTC
TTAGAAAACGCGATGGCGATCCAAAACTATAATGAGATCGCGGAGAAGATCGTTGCGAAA
GGACATTTCGGAGCTTACGGTTTGGATGAAGATCACGAAATGTTTCGTGAGACGTTTAAG
AAGTTTGCAGAAGACGTAGTGATACCTCATGCGGAACACGTTCACAGACACGACGATATC
ATTCCGGAAGACATCATCGGCGGATTAAAAGAAATGGGATGTTTTGGACTTTGTATTCCT
GAATCATATGGCGGAATTCAACCTAACGATAAACCGGATAATCTTTCCATGCTCGTAGTG
ACCGAAGAATTATCCAGAGGTGGTTTAGGAATTGCAGGTTCATTGATTACAAGACCAGAG
ATCATGTCCAAGGCTCTTCTGAAAGGTGGGACTCAGGAACAGAAAGACAAGTGGCTTCCT
CTTCTCGCTTCCGGAGAAAGAATGGCAGGGATCATGGTAACGGAACCGAATTACGGGTCA
GACGTTGCAGGAGTTTCCGTTACCGCAAAACCAGCTAACGGTGGTTGGGTGATCAACGGA
GTCAAGACCTGGTGTACTTTTGCAGGTTATGCAAACCTATTATTAATTCTTTGTAGAACG
GAGTCGGATCCTTCTTTAAAACACAAGGGATTATCAATTCTTTTAGCAGAAAAACCAACT
TTTACTGGACACGAATTTACATACACACAACCAGAAGGTGGAAAGATAGAAGGGAAAGCG
ATCGGAACGATCGGTTATCGAGGAATGCATTCTTTTGAAGTTTCTTTTGACAATTACTTT
GTTCCCGCAGAAAACCTGTTAGGCGGAGAAGCAGGAAGAGGGAAGGGATTTTACTTTCAG
ATGGAAGGGTTTGCGGGAGGAAGAATTCAAACCGCTGCGCGCGCGCATGGAGTGATGCAA
GCTGCTTTGGAAGCGGCGCTACGTTATGCGCGAGAGAGAGCCGTATTCCAAAAGCCAATC
TACGAATATAATTTAACGAAATATAAAATTGCAAGAATGGCCGTAATCTTACAAGCGTCT
CGTCAATATGCAAATCACGTGGCCAATTTGTTAGATAACCACAAAGGACAAATGGAAGCG
ACTCTGATCAAATTCTACGCGTCTAAGGTGGCAGAGTGGGTGACAAGAGAAGCGATGCAG
ATACACGGTGGAATGGGATATGCGGAAGAATACGCGGTTTCTCGTTATTTTGTGGACGCT
AGAGTTTTTTCTATCTTTGAAGGTGCAGAAGAAGTGATGGCTTTGAGAGTAATTGCAAAA
TCTCTAATGGACCAATATTCGGCGAGTTAATCTTTAAGGTAAAAACTGAAAACACTCTAT
TCAAAAATTAGAATGGAGTGTTGGAACAAAGAGTGTGCTCTGCGGGTAATCTGTCGTTGT
ACATCCGCTGCTTCAACTGAATTTTCACAAATAATTTTGCAAGGATTCAATAGATGCGTA
TAAGATATATCACATTTCTTATTTTCATGATCCCAGCCATTCTAACAATCTCGGTTATTT
TAGCTTATATAATTGTAATGCGTGCTGTCAGTAGAGAAACTTGTGAAAAAAATCTCCGAG
GACTTTGGTATTTGACTTCTATAGGGAGTCGTTGTGTTCTTGCTACTGAATGTTTTTATC
GTGGCAACTGTTTGCCATCGTACGATGCAGTTACTAATTGCGAACGGCTTTTGATCGGCG
AAGAAAGGAAATATGTGTATTTACAGTTGGGAATGCCTGTAAGAAGTGGAAGTGGTCATG
AGTATTTTGACGGAGGTGCTATGAATCGTTCTGAATTATCCGTTGAATTCAATCATAATC
GATTAGTTAAAAAAAATTGTAGATTTGAATAGTCTATCCTATTCTATATGAACGTAAATT
CTGCCAATGTCGACTGAACATTTTTGTATCCAAACGAAAAGGAAAAATATATCCAGAATT
TGCTTACAAAGTGAATCAATAAAAGTCTAATATTTGAAGAAGAGTATATAACTTTAAGCA
TAGTTTTCAAATAAAACTTTAAATAATGCTCGAGATAACATTTACAGCGTGTCCCAAAAT
CGACTTAAGAAAATCAGGGCGAATCCGGCTTTGCCGGACCGGGCTCTCCACTCTGGTCAA
GTTATTATGTATCACAGTTATATATTCAATTTTTTTAATTTCAATAACTTGACTCCACAA
CGCGATTCATAGAGAGCGTTGTGCTGAGTTCATCGATCCCTTTCGCGTTGTGTGGAATTT
GCGTTTGTTTAAAAACTTAGAATATAGGATTTACTTTAAAAAGCGACAATTCTGTGTTAG
ACGTAATTCTCAAAAACTTTTACAAAATCGACCGTTGATTTTTGATACTATTTTTATACA
TCCAAGTTTTGTTATCTTTTCTCTGATTAATTTAATTTCAGCAAGAGCTGAATCCAACAT
TTACGTGTGAGATTATGAAATCAAAACCTTGGAGTAAGTTACAAAGTCGTTTGTATAATT
TAATCGATGAAAATTTGAATTTTCAGATTCATTGTATAGTTTATCCGATGCATTCTGAAC
GTGGATCGACAGGTTTGCCTAGATATTGGATTACCTTAGACAAAAATATAATTTGGGATT
ATCCAAAACAATTTATAGATAAAAAATTAAAAAAAGACGGAGTTATCAAAACTTATCCAT
ACAATACGGATATTTCTGAAATATCAGATTTGATTGAAGAATATATTCAAATGGATAAAG
AAGAGTTGTTTCAAAAACATTTTGAAAAAGATCTATGGGGACTTGTAAATATATTAAAAG
CTGCGGATAGGAGAATTGGGATTAGAAGACTACTTTTATTGAGAAGAAAAACGAAAAATA
AATCTGCGTTACTCGTCATTGAAAAAAGGTTAGAATTGATTCAAGATATTAAAAACAAAA
ACACACAAGGACAATAAAAATAGAGAGACCATTTCTGATCCCTCTATTGAAATCATTTTT
AAAATTCAAACTTTCTAATATTTTTACAAAATCGAATATAAAAAAACGGTTTCTTTTTTA
CTTACGGCGTATCTCAAAACTTAATTTCTTATCAAAAAAAGATAAGTCTAAAAGAATCAT
CTCCCGGTTAGAAAATAGATTCTTATTGTTCTACACAAACTAAACCTAATCTGTAATTAC
CATAGGAAGTAAATTTAAGGGAACAAGCCGCTGTGAATTGTCCATTAGATTCTGCTGCTT
TAAGAACATTTGAGTCTTTACGATTTGCCATGCCGTATACTCCATAAACAGAATTATCAG
AAGTAGTCCAAGAGTTACAAATAATCGGTTCTCGTCCAGGAACCCCTGCTGATGTCCAAA
TGGTCCAATCTGAATTTAAACCCGTCCATTGTGCAGCTGCAATTTGCGAAAATGAATTTT
CTAATTCTCTATTATTTGTAAAATCAAACATTCCGGAACTATTCGTAGTCATAATGAGCG
CATCATCATAGTCTCTTATATATTTATGATTCGGTAGAAATACCCAGTCTTTTTGTCCTA
CTGTAGAATTTGGTCCTATCGTCGTTGCAACTCTATTGACTCCGTCCACGAGCATTGCCT
TGTATATTCCCCCCGAAGGAAGGTTTGTAGGAACTTGACTCTGGCAGTATGCATCCGCTC
CGGCAATTCCTCCAAAATTTCCGTCGTGCCATTCTTCTGTACTAGAAGTAACGAATATAT
ATTTTGGAAGTGGTGGTTGTTCCACACAAACCAAACCTAAATTATATGGGCCATAATATC
CAATAGATAGAGAACAAGAAGTTCCAACCTGTTCGTTAGTAGAAATCAAAGCTGCAAGAA
TATCTGAATCCGTTCTAGTTGAACTTCCAAATATTCCAAAATCATTTAAAGCGCCACTGT
TCCAAGAGTTACAAGTAGATGGGAACCCGTTAGATGTCCAAGTCGTCCAATTCGTATTCA
AAGCAGTCCATTGCCCGGATTCTTTAACTTGGGTAAATGGATTTTCTAATTTTTTACCAC
TTTGAAAATCGATCATACCAGAACTATTTGTAAACATTACGTTTGCACCGTCTTCTGCTC
TACGATACTGTTGGTTCGGTTGAAACACCCAGTCCTTTTGTCCTACCGTAGAATTCGGTC
CTACTAAAGTAGCCACTCTATTGACTCCGTCTACGATCATTGCCTTGTATATTCCTCTAC
TAGGAATGTTCGAAGGAATATGGCTCTGACAAAAGGCATCCGCTCCAGATATTCCTCCAA
AATTTCCATTGTGAAAAACACCGAAAGACGATGTAGTAAAAATATACGGCATGTAACCTT
CTGGAAAAGTTGATTGCATGCTTTGAAGTTGATTCCTATTTAACGTCGTTGGACCTAACG
TCTGTTTGTCGGAGATAAGCGAAATTAAGCCACTTAAAGCAGAGTTGTCACCTCCAGATG
ATTTATTGAAACAAGCGACAAATACCAGTGTGAATACTGATACAACCGCAATTTTATATT
TAATTTTCATAATCGTTGATTTACTCCTCAAGTTTTTTAATCAAATGCAAAACACAAATG
ACTTAGAAAACATGAAAGATTCATGTGTAAATATATTTCCTAAAAATATAACAAATTATT
ATTTATTTTTTCCCAAAAATTTATTTTAAAATAATTTATTGAATATTTGACACAAAATAA
ATTATTTTATTTATAACATTTAAAATCTCGATTAACGTTAGTTTGGCGTAATAATTTTTT
CTTAAAAAGTGAATCGTTTCGGGAAAAGTAAAATCAAGAATACTCTAACTGTTATGTTTT
TAATGAAGTTCCATAAAAATGAACAAAGTAACCTTAAAAAAAGAGCCAGGACGGATCCTA
TGTTCTTACGATCGATTTGAATATACTTCCTTAATTGGGATTTTTATTTCTTTGTTAGCG
ATAGTAGCTATTTTTTTTGATATAGCCGAGTTTGAAATAGAAGGATCCAATTATACTTAT
GAGAAAATATCTGGTATATTGTTTTTCGGGCTAATCTTTTTGATTACGGTTCATCGTTCC
TTCAATTCTATATGTATAAAAGTAGAAATGTGGTATGTCACCGTATACTCGTTTCCGATT
CCAACACAATGGAGAAAAAAAATACGCAAACAAGACATTGAGAAAATAATTATAACAGCG
GAAGATTCTACTTCAGGAGATTCTTTTAAAGAATTATATTCTATTTATTGTATATTACAT
AATCGCGACGAAGTTCTGATCCTGGATCGAATTTGGGATATTGCGGACGCTGGCAAAATT
AAAAGTATTTTGAGTGAATCATTGGAATTTCCAAAAATCTCATAAGAACCTGTCCCAAAA
GAAACTCAACATCTCGGGTCGTTCCGCGGGTTTTGGGACACACTGTAATTTACGCTTACC
ATAAGATTTAATTTTACTTTAAAGAAACTCTATGATTTGTCTACAAGATCGGTTGTTATA
GTGTATATCTCTCTTATAAACTTTGTATATTTGATTTTTTGAATGGATTGCTTTCATAAG
GATATATAGAAAGAATTTTCATAGTAATCTGCGTTATAACTTACTTCATGTTTCGTATTT
TGGAGGAAGGATTCAATAGCATTAGATATCAAGCCGAAATTCTTTGAGCAATTCAGCATT
TGGCGGGAACTTTGGATTGCAACCTGCGATTAAAAACGGAAGAATAAAAAAGATATATCA
TGACTTTACATTTCTAGGGTTTGGGTCAGGTTCTTGACTTAAAGGAGAATAAATATTTCT
TTCCCCGCTGATTCCTTTGAGACGTTTAGCTCCTACAAATTCGAAAAGTTCTTTCCCTGC
TTTCAGGATAAATTCTTCGGTGGCAAGAATATTTTTTCCTAAATCTTTACACAAAGACTC
GACTCGAAAAGCCTGATTGACCGCGTTTCCGATTACGGTAAAATCAAGTCTATCTTTTGC
ACCTACGTTACCATAAACTACGTCTCCAACGTTCAGCGCCATACCCAGATAAATTTGTAA
ATCCGGATGTTCTTCGTTCCATCGTATTACGGAATTCTTAATCTTTTGAGCCGCATTGAG
TGCCGCCAAACATGCCTTATACGAATCTACTTCTGCAGGAAAAATTGCAAGAATCGCGTC
TCCTATAAATTTTAAAATTTCTCCTTTTTCTTCTTGAATAGGTTGTGCGGTTAGTTCAAA
GTAATTGTCTAAAATTTCCACGATTCTTTTTGGAGGATTATTTTCGCTTAAAAATGAGAA
GTCTCGTAAATCTGCGCAAAGAATTGCCGCGTAGATTGTTTCTCCTGTGCCTCTTCTAAA
TTCTCCAGATAAGACTCTTTTAGAAGCGTTAGGACCTAAATAAACTTCTAAAAGTTCATT
GATTGAAAATTTTCTGGATTCTAAATCTAAACGTAAAGACAAAATACTTCGAATCGAATT
TAAACAATCAATTTGTTCATCCGTAAAACCGCCAGGCGTGTCCGTGCTCCAAGAAATGGC
ACTTCGTGTATTATTTCCAAAAACGGAAGCGAAGATACAATAATCCGTTCCACCTTTTTC
GTGTAAGTCGATACAGATCGGGTAAGAAAGATCTGCTTCTGGGCCGGTCAATTTACAACG
AATAAAATCGATTTGTTTTTCCCGGATGAGATAGATCGGACTATCTTTATATTGCGGTTG
TTGTAAGCCATCGTGTGGAATGAATACGATTTGAGTTTCTTCTCCTCTTGTCCAAATGAT
CGATCTCACCATCACTTCTGGGTGCATGGTGGGGATACTCGTAAAAAATCTCCAGATCGG
AATTCCGGCCTCCATCATTTTACGACTTAAAATTTCTATCAGTTCTTTGGCCTCTAAGGC
TCTGGATTCGTGAGTGGATAACCAATGGATAATGTCTTTCATTTTTACTTTCGACGCTCG
CATATCATTTGTATTTGGAATAGTAATTAAAGTTGCTCTCAAAAACTTTTTGTTTTGGCT
TTAAAATAAGCAATATGAATTGGTTTTGAGAATACACTAAAAAACAAATAAGGAACTATT
TTAAAAGACGTCTAACCTTTCAACTCAGAATTTTTATATAAAAATCAAAGTTTTCAGATA
CATTTTAAATGTAAGATTTAAAATTCCAAAATTTTCTTGATTTAAGAGGTAGGTTTTTGA
GAAAAATTAAAAATAAATATATTATAATATTTTAATTATTTATTTAGTTTCTGGAAAAAA
TTTTGTGTACTCTATTTTGACGTATGGAAAACTATTTGCAAATTAAATGGTGATATCTGG
AAGCAATTTGGTTTTCTGCAAGAAGTTACGAAAACTCTGTCTTTTAGATTTGGAAAGGGA
AGAACAATAAAATTGTTGAGAAATTAATTTCCTATCCGTTTCTGTTTGATTGAAATAGGC
GATGAGGCACTTTTGTTAATTGTTGCTATGGAATTTTTCAACAACTCTATTATTTTGTTA
AAAAATACAGATTTTTTACTGTTACATTTTTAGTTTAAAAAATGTGAGAACCTATATAAA
TTAAATCTATCTTGTGAGAATTACTTCGAAATTACAATTTCTAAGACTTCCTACGAATAT
CAGTTACTACTTTTTCTAACCTATTTAAATCTAGCTCAAGTTAATAAAAAATCATCTTTT
TAAAATTGATTGTAGAATATAGATATAGTTTTTGCATTTCCAAGCTTGGAAATACAAGTT
GTTTAGGAATTGATTTTTATGAAATAATTTAAACGAAGTTTGAACTGTTTTTGATTTCAG
TTTGTATTTTTAACGAGACGATTGATATGAACGAGCCGCGAAAAGAAAATAAAATTTCTC
TTGAAGAAATTAAAAATTGCATTCGAGTTTTAGAAATTTTAACCATAAATCCCCAATTAC
TTACTTCTCTTCCCGAAAAGGAACGGATCGCTTTGATGATTGTTGCCGGAAAAATTTCCC
GTCCCGATCGAAACGAAATTAGAATTCGAAATAAAACGATTAAACATTCGAGAAGAAAAG
AAATTGTCATTCAAGAAAGGCAGGCGAGGGCCGCGACCGGAATTCGATTGGCTCGAACGA
CTCCAGTATTTAAAGCTCCTCTTCAAATCTCGGATCAAACCGATATTTGGAAAAACGAAA
ATGCGCCTAAACTTTCTTCTCCACGTAATTGTTATGTATGTAAAAAGGAATATACTCGTC
TTCATTTTTTTTACGATTCTATGTGTCCGGAATGTGGGGAGCTGAATTATAAAAAAAGAT
TTCAAACTGCGTCCTTACACGGACAGGTCGCTTTGATTACTGGTTCCAGATTGAAGATAG
GTTATCAGTCAACTCTAATGCTTTTAAGAGCGGGAGCGACAGTAATCGCCACTACTCGTT
TCCCGGTGGACGCTGCATTACGTTTTTCTAAAGAAGATGATTTTCATCATTGGTCAGATC
GTCTTCAGATTTTTGGTTTGGATCTAAGGCATACTCCAAGTGTGGAACTTTTTGCGAGTT
ATATAGAACAAACCGTAGATCGTTTAGACATTATTATTAATAACGCGGCTCAGACGGTTC
GAAGACCTCCCGGATTTTATTCTCATTTGATGAAATTGGAATCATTAGATTTTCATGATA
TACCAAAAGAAACCTCTCAACTTTTAAAACTTCATAAGGATTGTAAAGATAAGCTTGAAT
CTTTTGGCGGGGCGAATCTTGCCAACGAAACGGCTCTTCCCGTAAGTTGGAATGGAAAAA
TTCCAGGAGTTGGAATCCGTTCTTCCGCGCAACTTTCTCAAATTCCCTATTCACACGATA
ATTCTTTTGAGCTAGAAACTGTTTTTCCAGAAGGTCAAATGGACGCGGACTTACAACAGA
TTGATCTTAGAAAAACAAACAGCTGGAGACTGAAATTAGGAGAAATTCAGACTTCTGAAA
TGTTAGAAGTCCAACTTGTAAATTCTGTTGCTCCTTTTGTTCTTTGTAATCGTCTTGTAT
CTGTTATGCGAAGGGAAAATACGGGTCAAAAACATATCGTAAACGTCTCTGCGATGGAAG
GAAAATTCCATCGTTTTAAAAAAGAAGACAGACATCCTCATACCAATATGGCAAAAGCCG
CTTTGAACATGCTTACACATACCTCAGCGAGTGATTTTGCAAAAGACGGGATTTATATGA
ATGCAGTAGATACTGGTTGGGTAACCGACGAGGATCCTGTAGAATTGTCCCAAAAAAAAC
AAGACCTTCATGATTTTCAACCTCCGTTAGATATAGTGGACGGAGCCGCAAGAGTTTGTG
ATCCTATTTTTGACGGAATTCTTACCGGTAAACATTGGTGCGGCAAATTTTTAAAAGATT
ACTTTCCGATCGATTGGTGAGCCACGTATATTAATGTGAGTTCGACGTAAAAAAATCTGG
GTGAATCCGGCTACCACAGACAGCCCGGACCAGACTCTCAGCTCTGGTCAATAAATTGTA
TAAAAGAAATATAATACAACATATCGTCTTGAATTACTTCGAGTGTTCTGCTGAGTTTCC
CTCGTATCAATCCCTTTCACGTTATATTAGGTCTGTGGTAAGGTCGTAGAGTATAAGCGG
TATGTGGAAAATAATTTCTTAATAATTCATATAATTTAAATTCTAGAATCTAATTTTTTA
AATTACATTCTAAATTACGCATATAAATTTATTTCGACATAAAATATGTATACTTGTGTA
AATCCACATAATAGAATTGTTGAAAAATTAATTCTCTATGGGTTTTCGTTGTATGGAAAC
GGTTGATTGAAGCGTTTTGTTAATTGTTGCTATGGAATTTTTCAACAACTCTAATATAGT
TTTTGGTCGTTTGTATAGAAGGAGTAACACTTTTTGTCCTTTGCTGATTTTTCTTAGAAT
AGTATATTCTAAAAATATGATATATTTAAGAATGTTCTTTTGATTTGTGCGAAAGATGTA
ATAGTTCTTACATGAATTTAAAATGAAAAGGAGTTTATAAAATAAATTTTTGTGAAGGCT
ACAAAACGAAGATCTTATGCGGAAATTTGTTTGGACGATGATTCTTTTTAGATTTTTAAA
AGTATCCTTCTGTCTTCCTACTCAGAATTATATCATAAAGTTCTAATGTTTTGTACTGAA
ACAGTGTTTTGAAATAGAATTTTACGATACTTAATCTTATAGAGATTAGTAAAACTTAAA
ATGTAGGAATTTTTGCTGGTTTCTTTATAAAAAAAACGGTTCAAAAATTTACAAATCATT
CTTGTAGGAGAGGAGACGGTTTTGTGGGAACTAACACAAAGTTGTAGTTCATCGAAAAAG
ATGTAAAAACTCTCGCGATTAATCAAAAGAACGAGTTACACCAAAATTGATTCCAATCGA
[truncated: 4,756,585 more chars]
