# Supplementary material for: Regions Enriched with Reverse Complement Triplets in Bacterial Genomes
Source: Int J Mol Sci. 2026 Feb 28;27(5):2301. doi: 10.3390/ijms27052301 (PMC12985086; doi:10.3390/ijms27052301)
Supplement: Supplementary file 1 [file ijms-27-02301-s001.zip › for_send/45/Synergistota/Anaerobaculum_hydrogeniformans_atcc_baa_1850_gca_000160455.ASM16045v2_.dna.toplevel.fa]

>A_hydrogeniformans-1.0.1_Cont0.1 dna:primary_assembly primary_assembly:ASM16045v2_:A_hydrogeniformans-1.0.1_Cont0.1:1:2103414:1 REF
TGGCCTTTATCCTCGTTATGACCCTTCTTCCGCCTTCAAGTTTCACGGCGTCCATGTCGG
CTTCCTTTAAAAACCTTCCTGCGTTATACACGGCGTCTTCGTCGGATATCTGGTATGACA
TGAAGGGCATATCGCCTATGCAAAAAGTATTAGGAGCACCTCTTCGTACTGCCTTACAGC
AGGTGATGCATTCTTCCATCGTCACAGGTACGGTTCCCTTGTAGCCAAGCAATACCATCC
CTAAGCTGTCTCCTACGAGTATCATGTCCATCCCTGCCTGTTCGGCAAAGGATGCCGTGG
GAAAGTCATAAGCAGTTATCCATGCTACGGGCTCTCCCTTTTCCTTCATCTTCATGAAGT
CGAGACGTGATTTCTTTGACATGTAGATCCCGCCTTTCGTGCGTTTGTGGTTTTATTTAC
GTGCTTCATGGTTTTTAATTGAAAATTTAATGAATGCACTCCAAAAAATTGATGTCAAAT
AAAATGATTGTGCCGATATACGCTACAATGTTTCTCTATATGCTACGTCTATAGCATAGC
ATGAAAATATTTATTTTGTCAACAGCAAGATGTAAAAATATATCTTTCTGGTTTCATAGT
AAAGTGATCTTTTAGGGTGGTTGGTTCTTACAAACAACAATCATTTAGGTACTTCAACTG
TTTTAAATTGTTCTAGCAATTTATCAGGGTTTACTCTCATAAAACCACATAATAGTGATA
GACCTTGGAGGCTAGCCATAAACCCATTATTGAAGTCGGAATGACGTTTTCGAGAAACTA
CGGCATACCCGTAATCCCAAGCAGTGCGATCAAGGGCTCCCTGGCACATTATCTTAAAAA
TAACGGCTTATTGGGCGAGCATTTTAAAGACCTTTTTGGCGAAGACACAAAAGAAAGCGA
AGATTCCGAAAACGTGCGAGGATGCCTGATATTCCTGGAGGCCATACCAAAAAGCGACTT
AAAGTTCGGCGTTGACATAGTAAACAACCACTTTAAGCCATATTACATGAACTCCGACTA
CCCTCCGAACGATTGGTACAACCCCGTCCCCGTTACGTACATAACGATCTCGGAAGGAAC
ATTCAGATTTACGCTATTAAAAGACAATACGCAAAATACGCTTCCCAACGAAATTTTTGC
CGATGTATCAAAACACCTAAAGCAGATGCTCAGCGAATCAGGCATTGGCGCTAAGACCAA
TTACGGTTACGGCAGGTTCAAAAGTTCCGGGGTCGGATCTTGAATCTTGAATTTTAATTT
AACAGGTTAACATAAAAAGGATTTTAGGTTTCACAAATGCCACCGAGATCAGCGCCTGTT
GAGGGCGGGCTCAATGGTATTTGTATGTTTATCAAATATACGATGCGTACAATAGGGGTT
AATCAATAACAGTAGGGTTTAATATTTTAAATTAATCATTCTAGGATTTGGCTCTAAGGA
CAACTTCGGCTGCGGCATAAAGTTTAGATTTGTCGGTGACGGAGCAGGTCAACTTTTCGT
CAGAAAATGACAAGCCGAATTTGCGGCGCAATAGTCTTATAAGCACATCTTGCTTGCCCT
TTATTCGTCATTCAAGATCCGTCCCTAGAACTAGAAATGCCAATATTGTAAAAGAGTGGA
ATAAAATTCTTCAATGTCTTTTAGATTATTTCCGAGTATGGATTTTAAGATATTTAAGTC
GAGCGCTTGGTAATTATAGACCGCTATATTTCGAAACCCTGTCATTTTGAGCATTCTTGA
GGCAAGCTCTGCGCCTATTACTCCCCTTTCCTTTAAGATGACGAAGTTATCTCTGACGCT
TTCGGGAAGGCCTAAATACTCCGATGCCACAGCGTGGGCCGCCAGGTCTATGCAGGCTTG
AATTGCACGCTGCAGGTTAAGGACGAATATATCCTGCTTATCAATATCATCAAGGCTTTC
GGGATCAAGCCCCGTAACGTCACGGATTCTGTCAAGACACCTTTGTATAGTAGCAACCTT
CGCCAAAACTATGTCCTTGTCAGGCATAAAGCCGCCTCCTTAGGATGTTTTCTTCAATTT
CCCTGCGGCAATACTTTAAGTCGTCATACTCATTTACCGTAGAAACAAAAAACTGCTCGT
AAGCTCCTTTTTCAGCATGCAATAAGATGCCCGTTTTTAACGCCTGCATCTTCATCACCG
GACCGACGCTATCAAGGACTACAAGGTCTACGTCTACTCCAACTAACTCAGTGAGCTGTT
CTTTCAAGTCTAAGACTTGCTTGACATTAAAGCGCCTTCCAAAAAGCACGGCAATATCCA
CATCGCTATCTGGCCTAGCTGTCCCCATAGCGTAAGAGCCAATCAGAAAGGCCAGTTTTA
TGTCTTGCATGGCAAAAAAGTCGCGTAGTTTCGCTTCAATTTCCTTTTTGTTTTCTTTTT
TCATAATGACCGCCTTCCTTTTTCGACACGAAAAGGACATTATAAATTAAAGTCTTGCTC
GTGTTTGCAAAAATATTATAACAGCTCAAGCAGCTTTAAAACCTCGTAAATGCCTTGGGG
GCTAGCTTAAAGCGATTGTTAAAAGCTGCTCATATATCTAAAAACGAGCCTATCCCCCTC
CGGCCTGTTTTCCGCATCGTCTTCGAAATAGTAATTCACAATGTAGGTGCTCGACCTGTC
TCCATACATGATACCGGGGCCAATGCCGAAGACTTTCTCACGCGAATCTGGTACGCCTAC
TCCATCAATTCAAGATTAAAGATCCGACCCCAGAACCCGTACTATTATCAATTTGAGGTA
CTCACTACTCACTGGACCACTGGGTGGCGAAAATAAGGTGGTCGGTCCGGTGGTTTTATG
AAACGTTTCCTGTTTCAAGGTGCCGACTGGGGACGAGCTGATGCAAAACTGGAGAAAAAG
GGCTTGCAAAAAACAGCTTGATCCCTATGCCGATCGATTCAAAATTCTTTACCTTCTCAT
CGATATCATCGACGGCTATGCGGATGTGATGGATCTTTTCGAAAGGATATGTCATCTTTC
TTCTCTCTCCTGTAATTAGTTAATGTATAGATTGAGCATTGCTTGCCGATGGGCAAATAT
CCCTCATGTTGCATTCGTTACAAAGTGGCTTCTTCGGCTTACACCACTTTCGCCCGATTT
CCCAGCAGGAGAAATCAAAAATACCTGGGAACTGTGGGTAGAGAGCCCTTGCTTTATAAA
CGACCTGCTCTACGGTCGGGTCTGGATTACAAAAACCCAGTCGTGCGAAGACCCTCTTGA
CATGAACATCTGCGGAAATGTCTATGGAATAATAATCAGCAAATGGAACCTTGAACTCTC
GGGCCAGAATGTTTGCCGCCATACTTGCTATTTTGGGCCCGATTCCATCGAACTCAAGAA
ACCGATAAATTACTTCCGCACTTGACGGTTTCCCCTTCCATATCAGGGAAGCATCGCCGC
CATAAACATCTCTGATGCGGGTGATTCCTAAATAAAACAGTCTGCTCATTATGTCCACGA
AACGATGGAGAGCCTCCGGTTCTGACATTAACCTATGGATTTCCAAAAGAGAAAGACCTG
AAAGTGCTTGAAATGAATAGTCTCCGATTTTCTTATGGATAAGATAGGGAATCAACCATG
CCCGCTCCGACTTAATCTGCCTGTCCATGATGCAGGCAAGAACGAAAAAATGAGGATGTT
CATCAATATCGTTAAGCAGTTCATCCGCTTCAGGAACTTTTGTAAAAGCGTTAAACTCTT
TTTGAGCATGGAACATTTCCTGTCCCAGACCCAAAAGACGATCGCGGATAAGTATTCCTT
TGGCACCCAAATCTTGAGAGGTCGAAAAACTATCGTCCGGCGAAGTTGAGCCTTCATTGC
CTTTTCCGCCTATCTTCTTTAAATTACCTAAAAGTTTTTTGACACTCAAATCAAACCACT
CCTATTCATAGGACCTGTAGTTAGGGGAAATCGCGGAATCGATTCTATAATTTTTCTGCC
TTCTGTTCGCTGTTCGTCCAAGTGGATCAGCTCCCAGTAGTGAGCAAATTATTGAGCATC
TTTTGGTCAACTATCCCACTTTCTCTTTATATCAGACCACTTCAAACTCAATTTCCTTGT
GCTTTTGTTGTGGATTTCAAAACCATAATATGCCGCTCGTTCCTTCATTCCAGAAAGAGC
TCAACATTGTATCGGTGCTTGATATCCTGAACTCTATAGAGCAACGTGCTAAATCAAAAA
CCTCTTGATCTTTCAGAAATCACTCCTGCTCAAAATAAAACCTAGCATTCAGACATAAAC
CAAGGTTTGTTCGCCACCCATGAAAAATGAAGCAAATTGACTCGAATTGAATGAGAAAAC
AGTCCAATATATCTTGTTTAAAGATTCTAATTCACAAGGTTTCAAACCACTTTTTGATGC
GCATGGCCATCAAATGCCTACGCTCTTCAAGAAAACTTTCGTAGTCTGGTACTTCTCCAT
CAAGCATCGATTCCGGGATGCAGTTCAAAGTTCATTCGACGTCCAAAGGGATGTCTTTTT
CTTTGGCGTACTCTTCTATAGTTCTAGTACGACCTTCCTTATACTCCTTGACAGCTTCTT
CAGCTAAGGCGTCAAAAGGACTCACCGCAGGGGCTATCTGCAATCGGTTACTTTGCGGAT
CATACTTGAAGAACAACGTGTCGCCCGCTTTTACTCCCAAGGCCTTTCTCATGCTCCTGG
GCAAAGTAATGCGACCTTTGTCGTCTATTCTTACAGCCACTTCTTTTGTGTCAGCCATCT
TCTACCCCCCTTAGTGGGAAAATCCCACTAATTGATGGTTTAATTATATACAACGGACTC
TGCCTGTCAAGTAAAAAACTTTGGGGTCAAGTCTTTAGTTTTGAATTTTATGTTTACAGC
ATGCCATTTTAACGATATGCTATGGTGTAATACATTATTATACTTTACTGCTATATTATT
ATGGAGAATGTGTTTCCTTGGTTTCGAGTTATAATAAAATAAAAAAAGCAACCAGTTTAG
ATCTCATATGGGATTTGGCACGTGCAACTAAAACAAACAGAGGGATTATACTTCGTAGAA
GAATTAAGGCTGGATATCCGTTAAAATCAAATAAGGAAGCCTTAACTTTTTGGGAGGGCG
TTAAAAATAATGAGGAAATTAAACTATGATGAGTATATAGAAAAAATGCGAAAGCAGTCC
CTGCACTTGCATGTAGCAAGCGATGCCCACAGAGGCAAGCCGTTACGCTTAAGAAAAGCA
CGTGATCCCGAAGAAAACGTCGTTTTATTTTTGCTGGACTATAACCGTTGGCAGAAGGCT
TTGGCCAGCGGGGAGATCGAAAAGCTTGGCCCGCGGAGGTATCGCATGAAATGGACGAAG
GAATAAAAAATATCCTTAATGCTTTAAAGAAAGAAAACGACCCACTTCGCAAAGCTCTAG
GAGTGGTTGCCTTGCTAACGGAAGCTCTTGAGCCCGAAGGCATAAGGCCAATTTTGGTCG
GCGGAGTCGCCCTGGAATTTTACACCTTAGGCGGTTATGCTACAAAGGATATCGACTTAG
TGGTAAGCGACAGAGAAAAGGTAAAGATGGTGCTTGGAAACTTGGGATTTATGCATAGGA
TGGGCGAAAGGCATTGGTATTCCACAGAACTTGATGTCGCTATCGAGATCCCTGACGAGG
TCTTGGCCGGTTCGCCGGAAAAATTGACCGTCCTAGAGATTGACGGCAAAAATGTCTACA
TCATAGGCATAGAAGACCTAATAATCGACCGCCTGTCTGCAGCCAAGTTTTGGCAAAGTT
CAAGCGACTTTGAATGGGCCGTCAAAATCATAGCGCTGCATGCAGAAGACATGGATTTCG
ACTATTTAAAAAAGGCAGCTAAGGAACACGACGTAAAAGACATTTTAAAAGAAGCCTTAA
AAGAAAGCAAAGGTCTTAGACCGCTCAAAGATGTGTAGGAACCGGAGATACTGATATGAC
TTCATTTCGCGCAACATTCATGTGAAGCTGAGTCCCAGTTTTTATTAATAATTCGCATCA
TAAACTTCTATAGCAATCAACAACACTTGAGACGTTTCAAAGACTTTCGCCGTTGATGAG
GCGCCTTAAAACGATTCCAAAGAACAGCGATAACTGCTAGGCTTTATGCTCATGTCACTG
TAAATCTTCCGCCAGTTACGATCCTCGGATGTTTTGACAGCTCCTCCGTCTGAGTAGTGC
AAATACCCGAGGGTCAGGTCGTTAGTTTTGAATTTCAATATAGTAATTTAATTAAATAGA
ACGATCACCTTACACTCTATCAATAGGCGTTATTCTATTTAAATACCACAAACGAAATGT
GCATAGAAAGTTTATTGAACGCGTACTGAAGACGTAAGCCGCAGGGTCATTAAACCCCAC
TGATTTAGTTCTTTTGAAAAACGTATTTTAAGATATATGGCATTTTTCGTTTTGCAAAAG
AACAAATATATGATAAAATCGTTCTACGACAGAACGAAAAGGAGAATATCATGACCTTGC
AAGATTTGCTATCAAAACTGCAAGAAATACAGGCCCGCCTCGTTTTAAACTTGCCGAAGC
GTTTGCGACCGTATTTCGACGCCCTTGACCTGTCGGCCAGGGGGTTGCTTGTGCTGGGCC
CCAGGGGCGTGGGAAAGACGACGTTAGCGCTGTCAAGGTCGAAGGGAATGCTTTACATCC
CAGCGGACAATCCCTTGGTGGCGCCCTTTAAGCTGTGGGATATATGCGAGGCGGCCTTCG
GAGCCGGCTACGACGGTGTTATCGTAGACGAAGTGCATTACGCTCGCGAATGGGCCGTGC
ACCTAAAGGCGCTTTACGACGCCTTCCCCGGCAAAAGGATCTGGGCCACTGACAGCAGCA
GTGCATCGCTTGAAAGTGGCGTTTCCGACCTATCGCGCAGGTTCGTTCAAATCAGGGTTC
CCCTTCTTTCGTTCAGGGAATTCATCGCCCTAAAACACGATCGCCTCTTTCCCGTGATCG
ACCCATTCAACCCAGACATACCCTCGGTCCAGGGCGTAATAAATGCCATAAACCCACTGG
CGGCCTTCGGGGAATATTTGCGCCAAGGACTTCGACCTTTTTTCCTCGAGGGACATTACG
CGGAGAGGTTGAAAAACGTGCTGGACAAAATGGTGTTCTCGGATGTGCCCTTTTGGACGC
CACAAATCTCGGAAAACCACCTTCGGCTCATGCAAGCAATAGTTGGCCATCTTGCCATGT
CGCCAATTCCTGTAATTAGCGTGGAGTCGCTAACGCGCGAGTGGGGTGTCGGTAAGGTAA
AGCTATACGATCTCATTGAAGTAATGATGCGTATATGTCTTATTCGCGTCATCGAAAGAA
AAGGCGCGGCTTCCAAGCTTCACCTTCGAGGAGCGAAGCTCTTTTTCTACGACCCGTCGA
CTTACTATGTCTTAAATGGAAACACGGCAAACGTGCGGGAGGCATTCGTCGCCTGCTCGC
TCGAAGAAGCAGGTAGAAGCGTCTTTGCAGCAGATGATGAAAGGATTTGCGACTTTGTCG
TCGACGGCGTAACTTTGGAAGTCGGCGGCAAGAGCAAATTGGGCAAAGCCGCAGATTTCG
TCGTAAGAGACGGCCTTGACGTGCCCCTGCCTGGCGTGATTCCCATGTGGCTGCTTGGGA
TGATGTATTAAGTGAAACGGCGAAAACAAGGCCTTGAGTTTGCAAATCAAAACAGGATTT
TGTTTAAAACATACTGCCCAAGCACCCTCAAGGCTTCCCCTTTGAAACAAAATTAAACTG
CTAAATTAAAATTCAAGATTAAAGACGTGACCCCAATACCCTTATTGCGTTAAAGACAGC
TATCAGTGTGACGCCCACGTCTGCAAAGACTGCTGCCCACATGGTGGCTATCCCTAAGGC
GCCAAGGGCTAAGACGGCACCTTTGACGCCCAGGGCGATGGCGATGTTTTGCCTGGCTAT
GCCAAGCGTTCGCTTGGCTATTTTAATGGCGACTGGGACTTTTGACGGTTCGTCCGTCAT
TATGACCACGTCGGCTGCCTCGATGGCGGCGTCCGACCCCAGTCCTCCCATGGCGATGCC
CACATCCGCCCGCGCCAGCACGGGAGCGTCATTTATGCCGTCTCCGACGAAGATGAGCTT
TCCCTTCGCGGATTTGCCCGCCATGAGATCCTCCACCTTTTGCACCTTATCCGCGGGAAG
CAGCCCGCCGTAGGCCTCGTCGATGCCAAGATGAGAGGCCACGCTTTCAGCTACGGACTT
TGCATCACCCGTGAGCATTACGACCTTTTTTACCTTTTGGGCCTTCAGCTCGCTGACGGC
TTTGGTTGCGTCTTCCTTGATAGCGTCTCCTATTACGATATAGCCTTTGTATTCGCCGTC
GACCGCGACGTGCACCACCGTTGCAGCGTCGACAAGGTCTTCGGCTGATATGGATATGTC
AAGCATCTGCATCATCTTGGCGTTTCCCGCCGCAACGAAGCGGCCGTCGACGGTGGCGGT
GACGCCCTGCCCAGGGATTTCTTTGACGTTTGAAATGAGTGCGGCATCGACTTCTTTGCC
ATATGCCCGCCTGATCGAAAGGGAAATGGGATGATTTGAAAAGCTTTCGGCGCAGGCGGC
GAACTTTAAAATTTCTTCATTATTATACATGTCTTGTGAGACGACTTCTTGTACCTTGAA
AGTCCCTTTGGTGAGCGTGCCGGTTTTGTCGAAGACGGCAACTTCCGCATCGGCCAGCGC
TTCCAAGTAGTTGCTTCCCTTCACGAGGATGCCCTTTCTTGCCGCAGCGCCAAGCCCGCC
AAAGAAGCTCAAGGGTATGGAGATCACCAGCGCGCAAGGGCATGAAATTACGAGAAAGAC
CAGTGCCCTATAGATCCAGTCGCCAAATGCCGCGCCTCCAAGCGCTAGAGGCGGGACGAC
GGCTATGAACGCCGCTCCGCCCACCACGGCAGGCGTATAAAAGCGGGCAAACTTGGTGAT
GAAGTTCTCATGTTTTGACTTTTTGGCGGAGGCGTTTTCGACTAAATCCAGGATTTTTGA
TGCCGTCGATTCGCTGAATACCTTTTTGACCCGTGCGACGAGCAGGCCGTTTAAATTGAC
GGACCCGCTTAGCAGTTCGTCGCCTTCGCGTACAGCTTTGGGCATCGATTCACCGGTCAG
AGGCGAGGTATCAAGGCTTGAGCTACCCTCCATGACCACGCAGTCTAAGGGCACCTTCTC
TCCCGGTTTTATGACAATGACGTCGCCAATGTTTACTTCGTCGGGATCGACGCGATCTAT
AACGTTGCCTATTTTAATGTTTGCATAATCGGGGCGTATGTTCATGAGCTCGGCGATGGA
TCTTCGCGACTTGTCCACTGCTCTGTCTTGAAATAGCATGCCGATCTTGTAAAAAAGCAT
CACGGCGACAGCTTCGCTGTACTGTCCGATGCAGAAGGCCCCGATCGTGGCAACGCTCAT
CAGGAAGTTTTCGTCGAAGATCTGCCTGCGCGAGATGTTTCTTGCCGCCCGTAAAATCAC
GTCGCCGCCGGCTACCGCGTAGGCAGCTAAAAAAAGCAACAGCCGGGCTGTGTTTTCAGC
TTCCAGTAATAGGGCAAAAAGGAAAAGCCCCAACCCTATGACTATCTCAGCGATCCTCTT
TTGGTGCGGCGAAATAGGCATCGTTAGGCCTTCTTTACCACCACGTCCGGCTCGTATCTT
GCAACAATCCCCTGTGCTGCTTTGACGATTTCGTCAAATCTTGAATCGTCACCTTCGATG
ACCATCTTAGTGGTCATGAAATTTACGGATGCAAAGTTGACGCCCTCCAAAGCTTTGATC
TCCCTTTCTATCTTTTCCGCGCAGTTTACGCAGTTTAGTCCCTCGAGCTTAAATGCCCTT
TTCATGCCGACGCCTCCTTTTTAGGCTAAACGTTTTTTGGCTTTACAATTGAACGTCTCT
TCAACTGTCAAGGCAATTATAGTTGAGTGATCGTTCAACCGTCAAGGTCGTAAGGTCTTT
TTTAAGAAAATATCGGCGGAAACGTGCAAGAAACGTCGAAACATGGCGAAAATATCCGCT
TTTTCAACGCTCGGGTTAATGATAGAATACAATCGACCGATACTTGCAGGGGCATTACAT
CTTTTTGATTGACGTTACTAGCTAAATTTTAGTCAATCGGAGGCAAGGGCATGAAAAAGG
ACGAAATGGTCTGCGACTGCGACGTCATCCACGAGGAGGTGGTCGACGCAGTCAGAAAAA
AACTGCCCGACGAAAGGGAGCTTTACGATTTATCGGATTTCTTCAAGGTCCTGGGCGACA
GCACGAGGGCAAAAATTATGTGGGCCCTCGATGAAAGCGAGATGTGCGTCTGCGACCTGG
CCGTGCTTTTGGGCATGACGAAGTCTGCCGTCTCCCACCAGCTGCGCTCGCTTCGGGAGG
CAAACCTCGTAAAAAACAGGCGCGAGGGGAAAAACGTGTTCTACTCCCTCGCCGACGACC
ACGTCAAACAAATATTCGAGAAGGGCCTCGAACACATCCGCGAGAAAAAAGACTAAATTC
CCGAGGTCGGATCTTTAATCTTGAATTTTAAGGTCCCGGGGTCGGATATGACCCCGGTGC
TTTTATACGTCCAGCGCCTGTGGCGTAGCTTTGTTTAGGATTCCCTTCGCCCTAACCTTG
CATCCAATTGCCTCAAGATGGCATGAAAGCAGGTCTAAAGCTTTTTCTACTTCCGGTGCG
TCGGATTCCTGGGCTGCATCGACGAAAAAGAGCGCACTTTTTGTTTCTTGAGTCACGGCG
CATAACCTGCTGTCGCGGTGATTCCACAGCCAACAGCAAATCTTTTCCTCGTCGGCATAG
ACGATGTGGGTGTCTTTGACGGTAATTTCATCATTTGAACCGAGGGGAAGAAATATCTCA
CCTGTTTTGCCATACCTCAGCGTGAGGTCGCCTCTAAGCTTATGTACATCATAAGCTCCC
ATGGGAAGCAGCGTCATGACGGAGACACAGTTGTAGCAATCGACCACGCTTGAAACGTTC
CAAAGACTTTCGCCCTTGATGACGCGCCTCAAAAGCGCCTCCAAAGAGCAACGGCAGCTG
TTGGGTTTAACGCCCATGTCGCTGTAGATCTTCCTCCAGTTTGCGATCCTCGGATGTTTT
GACAGCTCCTCTGTTTTAAATAAGCCGTATTCCTGCACGATCCGTGGCAGCTTTGGCTTG
AAGGCTTCTACGTAGTCATTTCTTGTCTCTACTACCACGTGAGCATAAAGCCAACCAATA
TGGGTGCCGGGATAATTTTTCAATATCTCCGGAGCTATTGTGATCTTCATGATTTCCTCC
TATTAGAAGTTCGCAGATGAAAGCGGGAATTCTCTTTTAACGGAATCGCTAAGTTTTTGC
AACATATACTGTTTCCCCTTGACGATCAAAAGTAATATGGCTACAATGTTATCACAAACA
GGAGGTGTTTGAATTGAGGCGCGTTTGCGATTCGTCAATTCGGGTAAGAATAGACAGCGA
CACAAAAGAGCGAGCATCAAAAGCGCTGGACAGAATGGGCCTTTCGGTCTCTGATGCCGT
TCGCTTGCTATTGGTTCGAATAGCCGAAGACGGTCGATTTCCCTTCGATCTAGAGGTGCC
AAACGCCAGAACGAGAAAGGCAATGGTCGAGCTTGAACAAGGAGGCGGAATATCCAAAGG
TTCCATCGAAGATGCGTTTGCAGATTTAGGGCTCTAAATGTTAGATATTCGATACTCTTC
GCAGTTCAAAAAGGACATTCGTCGTATAAAACGGCAGGGCAAAGATTTGGAGAAGTTGCG
AGAGGCGATTTCGCTCCTTGCCCAAGGAGAAGCTTTGCCAGCACATTATTTAGATCACTC
TTTACGTGGGCAGTGGAATAAGTATCGAGAAATTCATATTGATAACGATTGGCTTCTTAT
ATACAGAAAAACAGCAAAAGAGCTGCTTTTAGTTTCAACAGGTTCACATTCTGAACTTTT
TGATCGATAGGAATAAGATCTTTTATCCTCATTCAGGCGTATCGGAACAAACAGTACTAC
CCTGTTAAACTAAAATTCAAGATTAATGATCCGACCCCTAAATCCCTCCAACTTTTTCGC
TACATCTTTTCCGGAAAGGTTAGGCAGTTTGCTCATCAGAAAGAGATATCTCTACGACAT
CGACAATAACATCGCTTTGCGGGATTTCATCGCCAAATTGCTCGGAAACTTCTATCCACC
CTTTTATGGCTTCCTTCACATTCGCAAGCGCTTCTTCGTAGGTATCACCTTCGCTAATAC
ACCCAGGAAGCGAAGGGACATACACAGTATAACCGCCCTCTTCCGCAGGCTCGAAGATAA
CTTTATAAGCTCGAGTTTTACTCATCATCTCAATACACCTCTTCAATAATACCTAACTGG
GGTCACATCTTTAGTTTTGAATCTTGGCATTTTCAGGAACCCCCGTTATACCTTTACCGT
TACACCTTTAAAGGTATTCGGCCGGAAAATTCAAGATTAAAGATCCGATCCCAATGCAAG
TAATTATTCTAGCTTTTTCTCCTTTTTGGCTTGGGGAGGTTGGAAATACCGGCTTTGTTT
AGGTTATCATGAATTTGGAGCTTTAACATCAACGAATAACCTCTGGAATGATATATCTTA
TCATAGATTTCTCTAAGCTTTTGATCAGATATTTTACCTTTAATTTGGATTTTTTGAGAC
TCCAGGTTCTCTAAAAAGATATCTTGGGGAATCACTAAGTCTCCATGAGCTAAATCTAAA
ATACATTCTTCGGTAAAACCAAACCCCTCATTCGGACTAAACCGAATGAATGGATTTTCC
GCCCGCCTTTCGCCTGGCTCGTAATATTGCGTCTGAGTAGTTGTGGTTGGAGCAATTATC
ATAACAGAAGACGTGTCATCAAATGGATCCGGGTTGTCTTTATACTCTCCCAGATAGATA
AACCAGCGTCGCTTTGTCTCTTCTATTGAATAAGGATATTGTTCCCAGATAAAGACATCG
CCCACATCCATGACAAATCACTGGCAGGAAACTAAGAAATAGCTTTTTTTGCTTCTTCAA
TATCTTTCATGCCCTTGTAAACCAAAAAATACTCCTCTTCGGGCGTTAATTCATTCTCGC
TCTTTTTAGAAAGATCATCAAATTCGTCTTCATATCTCATTGGCATTCTGCCCCTTTCAT
ATTCTATGGCAATATCCCAGGCTTTATTCCAAGCTTTGATCTCCTTGTGAGCATTTGCTA
TTAGGTTATCAAGATTGACGCCATCCCTTGTATAGTCGTCCAAAATCTCTTCCATTAAAT
CTATTTCATCGTCAGCAAAATAATCAAGGTTTGGCTTACTTACCGGTTCAACTCTAAATC
CTCCGTCAGCCGTCTCGATAAATTTAAACTTTTTAAATCTTAAACAGGAGCGAGAATTGT
ATAAAATATTTGGAACGGGCCCAAATTTCATAGCATCATATTCCAAGCCAATACATGGAA
CACCTGTCTTTTTAAGCGAACGAAAATCGAGAAGTGCAAGAAACTTATATATCCAAGTTT
GGCGTGGATAATATCCCTTTCGCCTATTAAATTCAAAAGCAAAATAAGCTACAGCATTCT
CAAACTTCTGCTTCCTAAAAGGGATCATTTTATTATATCCCCCCTCCCCCATATACAATT
ACGATTATATTTAAGAGGTAAATCAATAGAAAGTTGGATAGCCAGTGTTAACTTAATTCA
TCATTACCGAGGTTTATCTCCGGAAGCTTCAATACCCTCATAGTATATCCTCTGCCAACA
TATATAATTATAATCCAAACAATAATAAGCGAAACCAGTCATCACTGGTTAACCATGCAT
CTATGCCAAGTTCGTTTCGTCTATTTACTGCCCAAGCAGCTTTAAAACTTCCTCCTTCGA
TTTGGCGTCAAATATGGCTTCGGCCGCGGCGTCGAGTTTAGCTTCGTCGGTGACGGAGCG
GATTATCTTTTCGTCAGAAGACGAAAGGCCAAATTTTCTGCGCAACAGCTTTATAAGCAG
ATCTTGTTTTCCTTTGATTGTACCTATGATTGTACCTTTAATCTCGCCTCTTTTTTCGCC
CTCTATTTTGCCTCTTTCTTCCCCTTGCTTTATCAGCTTTTCTGCAAAAGATGGCATAAG
CTCTTCACCTCCAAGTTCTTTTACTATCCGTTGCATGGTGTCTTGGTCTACGTCGAGAGT
GTAGAATAAATAAAGGATCAGTATTATCCTTTCTTCTTCGGACAGTTTTATTATAACAGC
TATCCTTATGATTCCTTCTATATCATGTAAGGCTACAAGCTTCATCAAAAGGAGACTTGC
CATCAAAAAGGGTGTGGACTTTGCTTTTTGTTCTATCTCGTCGTTAGGAATTTGGGTTAG
GTCTACTAGTACATAATTGAATTCAGGAATGTAAGGTTTTATGGATTCACCAATATTTTG
AAACTGTCCTTGAAAATGAGTCGTAACGTTCCAGCTTGAAGAGCCGTGATAGATGACTAC
GGGAATTATAGGTGTAAGTGGTACGTTTTTCTTTCTCTGTTCATCCCACGTTACGGTCAT
ATAGCTTAGTATTTGAAGTAAAACTCCGGGATCAGGGTATGACTTGTGTTCAAATACGAA
GTAAAGCTGCCCTTTTGTGTCTGATATATAGCATTCTACAGCTATGTCCATGTAGTACTT
GTTATAGCCTTTAACTTTCTCGGTGGGGATTAGTTTCATTTCCTTTAAATCTATCTGGCT
TGAAATGTCTTTTGGTAGGAACTCCTTTATAAATTGTCTTACGTTTGCTTCATCTGACAT
TACCCTTTTAAAAAGCCTGTCGTGGGGGTCTTTAGGAGTTAGGTCGTCTTTTAGCAAAGG
TGAAACCTCCTTTAAAAGAAATTGGGCAATATAATTTAGTAGCTTAAAATAACATTAATA
TGCCTGCTAAAAAAGCAAGCCTATATTGCATTACTTGCTAATGATATCACAAAAGAACAC
CTAAGGTAACTTGATCTTTACTCTAAATTATGTCTTGGGCATTTACATACGAAAGAGACA
ATTAAGCATTTTTGGCAGCATCGTTAAACTATTAAACTAAAATTCAAGATTAAAGATCCG
ACCCCGGGGTCATATACTGTCAATCTAATTCCTCCAAAACCTTTAGATCTTCGCTTAACT
CTTCAAGATCGTAATGACGCAAGATATCTTCTTCCCCTAAAAGTTTGGAGAACTCCCACT
TTGTCATCCCTGCAAGCTCGCGAGCCTTTCCAAAACTTAAAAGACCTTTATCATATAACC
TTAAGGCAAGCTCTCTTTTTAGCCGTGCGGGTATCTCTTCTCTAGGAAGTTTTATGGACA
TGACCAAATCATCGGGTAACTCTAATTCAAATCCAGACATTGTGACACCTCCTCAAGCTT
GCTGCTTCAACAGCAAGAGGCCTGATGTTAGTTTAACATTATATCATTCACAAGAATAAA
ATCACTATCAGGGCCTACCGTTCATTTAGCTGCACCTGGCCTTTCCATCCTTACGTTACT
TAGCCTGCTTCCTTTATTACCCCTACTACACGCTCAAGGCTTAGGTGCCGATGATTTGGT
TGAGGTACTTTTTAAGGCTTTTGATACTTAAATAAACATGATAACCTGCTTGGCTTAAGA
TATCTGCCTGCTTCTTATCTTCTTCTAACAAAAGTGCAACCGGCTCGCTGTACCCCTTTT
GCACCCCATCTGGCCAGGCAAGGTCTGCTATGGTAAGCACCTCACCATGGGCATCAGCAA
TCTCATAATATATCTCCGGGTCAGGCAAATGATTTTCTTTAATCCAGTCTATCAACTCCT
GAGTATCCCCGCTTATTAGCTGAGTCCTTTCGGAAACAGCCAAAGCTTGCGAATAATCAA
TCATCGCCGGTATAGCGGCAGAACCAGTTAAAAGCTCATCCAAAAAGCGGTTGGCCGCTT
CGGCAAGTAATTTTCGCCTTTCAGCCAAAAAGGCAGTATAATTTTCCATTTTCCAAAGCT
GGGGGTCTGCAGGCACCCACTGTGAAGCTAAAGCTCCGGGGAATCTTTTTTCTACCTCTG
GCAAATATATTTCAGGTTTGGTATTACTTATTTTAAGATTTGTGTCCTGCGTCAAGAAAC
AGTAATTGGCTATAGCGTTTACTTCTGCTTTTGAGTAACCGTAATCGTAAAGTAAAGATT
TAGGGAAAATATGATGAATCTGCAGCGCATTAAGTTTACCCAGTAAATTGGCCGAAAGAG
GCACACCGCTGCCCCAATCCAGAGCATTATAAACTCTGGTAAGTAAATAAACCATAGGAT
AAAACCTTGCGCCTAAACTCCAACCGGCAAAATTCTCCGGACGAACAGTAAGATCACCGC
GAGAAAGCCGCAACTGTTCAATTAAGCGATCAAGGGCTCCGTCAATTGGCTCTAAAACTT
TTAAATCTTTGCTTAGCGTACTTTCGGTCGCACCGGCAAAACGCCCCCATAAAAAACTAT
GTACATACCAATACAAAAGACGGTCGCGTTCGCGAGCATCACTTATTTTGCCGCCGTGCA
GGGACAAATACCTGGCCATTACTGGAAAAGCATAGCGCCCGCCTAAAACACGGTCGTGGT
CTAAACCAAGCCTGCCAGAAATCATATTCAATAAATAGTTACTGTTATTTCTGGCCTCAG
CCAAACCTTTTTGAAAATCAGCAGCACTTACATTTTCCAGAGCATCAAAGAAAGCTTCGC
CGGTAAGTATAGCATTGGCATTACGCAGCAGCCACTCTAAGCTAAAATTAAAACCCGCTT
TATTCCATTGCGCTAAATAATCGCGCATCGTTTTTCTGGCTTCGGGCCAAAGAGTACAAA
TTTTTGCCAGGGCCAGGTCGCCTTTGGATAATTTAGTCCCGCCGCTATTTACCATATTAA
AAATATCAACCACTATCTCAATGGTTTTATCTTCACCGGTAACCTCTTCCACATGCAAAT
CGATTTCTTTGATATTTTCAACAGCATTCAGTCGCCCAATGTAAGTCTTCATTTTGTCGT
CTAATAAGTCTGAAGCACCACTTATGCGTTCCAAAAAACTAATAATACCTTTTTGCATAA
TTTCTGTAACATTTACCCATAAAGGATTACCCTGCATCTTTATAGGCATATAAAACTCAA
AAATTTCTTCTTCCAGATTAAAATATAAATCTAAAAAGACTTGAGCATTCCCTTCGAAAA
ATGCCGGTGGTTTACCCCGAATAATTCCATACAAAGTAGTGACTCGCTGCTGCCCATCCA
GCAAAAGCTTAACAATACCAGGCGATAAACCATCGCTGCCCCTATAGGCGGCAGTATCAG
CTGGGGTAAGCCAGACCAATAAACTGCCCACCGGATACCGGCGATAAAGAGACTGCATAA
ATTTGCGCACCTGATTGCGGTTCCAAACGTAACCCCTTTGAAATTCCGGCAGTGCAATAC
TGCCCAAATCGATATTATCTAGAATAGTACTGATTTTCATGCTGCAGGAACATATCTTCT
ATAAGATAAATATGCTCCCCTGCCACCTCCTTTTTATGTATGTGATGCTATTCCATACTC
CCATTTTTCATCTTAAGTAACGCTCATAAATTCTTTCCATTTCAACCAATATTTTTCTAA
AGAATAATCTTGAATTTTCTTTTGCCCTGCTCCCCCCATAGTATTTCTTAACTCACGGTC
CAAAATAAGCTTTTCCAACGCCCGGGCTAAACCGACAACATCGCCAAGTTCTACCAAAAA
ATCTGTTTGCCCATCTTCTACTAATAAATCACGATTATCCCGCACATTACTGGCCACCAC
TGGTAGCCCAATCGCCATGGCTTCCATGATACATCTCGGCAAACCTTTGTAACTGGGGTC
ACATGTAACTGGGGTCACATCTTTAGTTTTGAATCTTGGCATTTTCGGAAACCTCCGTTA
CACCTTTAAAGGTATTCAGCCGGAAAATTCAAGATTAAAGACGTGACCCTGTGGCTATTA
AAGATCTGAACCTGTGGCCCACAAAGAGTCATAGGCCATATTGATGTACATATCATAATA
GGTCATGTAACTTGCTTCTGATGCTTTCTGCAAAGCACCCAGGTCAACCGAAAAGCCTTT
CGGGAAAAGCGCAGCCCATCCGTAGGGCGATGCATCCGACCAGGTCAATTTCTTGACCGT
TTTTAGTTTATCAAGGAGGTCAGCAAATGTATCGTCGTAATAGGACGATAAGGTAAGTAT
CTTTGAAATAGTTAGCGGGACCTTGTTTTCCAGGTCTTTGAAAAGGATATCGCCCGCTCC
GAAAAGCTCGCCAGACAGCGTTAAGATTGCCATATATAGGGCAAAATAACGCACAAGCCG
GTCGAAGGCATCGTCGCGCCATTGGGCCAATGACGCCCTGATCGGCTCATCATCGCCAAA
GCAAGGGTATATGTAAATGCCATCTTCAATACCTTTTTTTCTTAAGTCAAAGGGGACGGA
TGATGAAGAAATCTTTAACTTAGAAGCTAAAACGATGCACTTTTCGCGCATTTCTTGAAG
CTCAAAGGCTTCTTTAAGCGAAGGTATGCGCTGTATGTCTCGGAGGTTGTTGGCACAACT
CATCTCGGAAGCGGGAAATTTTCCGATGTATACCCTATCTCCTGATTCGCACTCTCTCGA
CTGACGCTCTTTGATCCACATATTCCATGAGTTAAGCATTATTCCATCTTTCATCTCGAA
ATCTTCATTGCTGAGCAAATGCCCTGTGCTGTCGAAGTAATCTGCTAAGCATACATATAC
TCGGCCATCGATGATGCGCTCCTGTAGCCCAAGCGAATTTATGCGCTCTTCTGCTTCAAT
AAAGATCGCATACTGCTCATCTTTATTTAAAATTCCAAAATCTTCGACTTTGAGAATGAC
ACCTTGCACAGCCTCTTCGTCTTGCGTCTTTTTATCCAATACGATTGGCCAGGCAACAGG
ATTTTCTTCCTCGGACCGAATCATCTCGTAACCCATCTTCAAGATGGTTTGATACCACTC
AAGCACAGCAAGGGCCTTTTTGTCTATCCAATTCCCCTCGATCAAAGGTATGGATGACAT
GAAAAGATTGGGCGGATCTTTCGGACAAAGCACCCATCCTGCTTCGACGGCGCCGCTGTT
TACTAGGGAGCGCACTTCCTCTAGCAAGGATTCTAGAGCAGTTTCAAAGTCCTCGTCTCG
AACATCAAGCAGGCCGTAATTGAAGTCTCTGCCATGCAAAAAATCGTCTCCGTCTTCGGG
AGATTCAAACTTTGAGCATATCGCCGCGATCTTACTTTCCTCTCCTGAATTTACGAGAAT
TTGACGCATTAAATCCCAACCCCAAGGGATCGCCCTGTTTCCCTGCAACAAAAAATATTC
CCTTACCATGGCGGGCAGTTCTGATTCAAGCATCTCATCCCATGTCCTAACAGTCCTTTC
GTTTAAACTCCAAAGTAAGTCTGCCATTTCTTCCGAAAGCGGATAAGCTTCACGAGCAAA
GGTCGTATCGACAGCCTGGGCAAAGCTTGAAACCTGCAGGGACATCAAAAGTCTTTTTAG
TCGTTCGGTAAGCAAGTCAACTTCTAACTGCATTTCCCTCTGTCTGTTTCGCAGGTCATC
GTTTATGCAATAAAAGAGAGAGGCCAAAAAGTCGATTTGTGGTTTTAACACGTCAAACTT
TTCCTTCACATACTTAAGTCCTTTGTCGCTATACTCCTCTGCTAAGGCTTCGGTAAAGCG
ATTATATAAGCTTTTTACTGAATCACGACGAAATTCGGACCCATTTGCGGCCAGAACTTC
CTTTACCCATTCCTTTACAGTTTTTTTAACCATGGGAGAAATATTTTTCAGATCAATTGA
TGATGATTTTAATGTACTCATTGCAATACTCCTCTCATTTTAAAGATAGTCTAAGTTCAT
CCAAAATTAACTTTGGCGTCAGGCGTTTTAAGATCAGAGGAAAAACATCCCCTTCGGCTA
TGCGGACCAAAAGCAGCGGAAGGATGCTGATCGACTAATGCGAAAAAGTACTGAACAAAC
TGCTGAAATGAACCTAAATTCCACGCTTTTTGCTCACCAAAGAACTTTTACCGGATATTG
AGAGATTTGAGAGTCAACCGTCAGAATGGACAGCCCTTCTAATTGAGCTTGTGAAATTAG
CAAGCGATCAAAAGGGTCCCGATGATAGTCCGGAAGGGTATAGACATGTAAGACATGGCT
TAAAACAATGGGCAGGTTTTCAATGGCGTTAAGGGCCACTTGTTCAGGAATAAAATGCTC
AAGATTATCAGAAACCTTTAGCTTGCCAAGTTTAGCTTTTATTGCAATTTCCCAACCGCT
GGCAGCGCTCAAGAATAATTGGTTTTTGCCATCACCCATAATTTCGCGAGCCTTTTCGGA
CAACCTTGGGTCATCTGTGATCCACCACAAAAACGCGTGGGTATCTAACAGGAGTCGCAT
TTTTCAAATTCATTAAGGATATCTTCGGGAAGTGGCGCATCAAAGTCGTCAGCGATGACT
AGCTTCCCCTTTGCGCTTCCTGGAATGCGCTGTGCTGTCTGTCTTTCTATCGACACCAGT
CGGGCGACAGGTTTGCCTGCTCTTGCAATGATGACTTCTTTGCCTTCTTCCACTTGGGCT
AAGAGCTTGGAAAGGTTGGTTTTGGCTTCATGAACATTTACCTTGAGCAACATTAAGACT
CACTCCTTTTTTAAAAGTATAGACTAAGTCATGGACTAAGTCAACTTAGCCTAACTGGGG
TCACATCTTTAGTGTTGAATTTTGGCATTCTCGGACACCTCCATTAACCTTTAAAGGTAT
TCAACCGGAAAATTCATGATTAATGACGTGAGACCCATTCATTACCAGGAATGCAATTTT
ATTCTATAATTATCAATGAGGTGAACATAAATGTCCATATTGACTGCATTCGTGGAAACA
GCCATGCATGAGGCAAGGTATAAAATGCTCGAGGATGGCACGTTTTTTGGGGAAATTCCT
TCTTGCCCCGGCGTGTGGGCAAACGAAAAGACCTTGGAAGTGTGCCGTGACGTGCTGAGG
GAGGTCCTTGAGGAATGGCTAATTTTAAAACTTCGAGACGGAGATCTTCTTCCTAAAATA
GGCGAAATCAACCTTAACACAATAGCGACTGAAGCATGAACCCTAAAAACCAGCGTGAAC
TGATCAAACGTTTGAAAACATTAGGTTTTACCGGTCCATATTCCGGTGGACGTCATTCGT
TTAAGGCGCGATACGTTGAAGTTAAAAGCACCAAGTCCTCATGTAGGGGATATCGGTATT
CTAATGCTTAAAGAAATTTTAAGACAGGCGGGCATTTCTGAAGATGAGTGGAATAATACC
AGAATAAGATCAACCTGCCAGATTAAATTTAAAGATTAAAGATCCGATCCCAGTGCCGAC
CGAACATTTTACACCAAAAATTCAAGATTAAAGACCCGACCCCATTTCGAAAGGGAAGTG
ATATAGTGTTCACGAATGAAAATAATATTGAAGAAAGAATACAGGAGCTTCCCAATGATT
TAAAAAAAGAAGTCCTGGATTATGTAGACTTTTTACTCAATAAATATAAAAGTAAGGATA
TCAAAAAAACAGATAGTTTCAAATTTGACTGGGAAGGCGGATTATCTGATGCAAACATAA
AAATAAGTTCTGTTGACCTTCAGCATAAAGCTTTAGATTGGAGATAGGATCTTTGACGAT
GCTTATCAATGTGTTGCTGCTAAATATTATAAATTGAAAATAATTACCATTCGGAGAGAT
CCCCTAGGCCGGCTACTTACACATAACCCGAACAAAAATCGACCAAACCAGTCATCACCG
GTTAAGCTTGCATTTATGCCAAGTTCGTTTCGTCTATTTACTGCCCAAGCAACTTTAAAA
CTTCGTCTTTGGATTTGGCGTCAAGGATGACTTCCGCTGCGACGTCGAGTTTAACTTCGT
CGGTGACGGAGCGGATTATCTTTTCGTCAGAAGACGACAGGCCGAATTTTCGGCGCAACA
GTTTTATAAGCACATCTTGTTTGCCCTTGATTTTGCCTTCTATTTTGCATCTTTCTTCCC
CTTGCTGTATCAGCTTTTCAGCAAAAGATGGCATGATTTCTTCACCTCAAAGTTTTTTAC
TATCCGCTGCATGATGGTTTGAGTATGTCAAAATTCAAGATTAAAGACCCGACCCCAGTA
CTACTGGCCCATGCCGAAGTACTTGAAGCCGCGGGATTCCATGTCCTTTTTCTTGTAGAT
GTTGCGCAGGTCGAAAAAGTAGGGCTGGCGCAGCAGTTCCTTTACCCTGTTTAAATCAAG
GCTTCTGAACTGGTTCCATTCCGTGATGATTACCAGGGCGTCGCTGCCTTCCATGGTCTC
ATATTCGTTTTGACAGTAAATGATCCTGTCTTCGATGTTTTTGAGCCTCCATTTGGCTTC
CCTATGGGCTGCCGGGTCGTAGACCTTAAAGGTGGCACCCTTACTTGCGAGCTCGTTTAG
TATGGTTATGGAGGGTGCCTCGCGCATGTCGTCGGTGTTCGGCTTAAAGGCAAGCCCAAG
CACTGCCAATTGCTTTCCCGATAAGTCTCCCAAGACGCGCTCTATCTTTTGTGCGGCCAA
AAGCTTTTGGCGTTCGTTTGCCTCGACGGTCTGCTCGACCAAGCTTAAAGTCACGCCGAA
TTTGCGCGCCATCTCGGCAAAGGCCCTGGTGTCTTTGGGAAAGCAGCTTCCGCCGTAGCC
CGGTCCGGGGTGCAGGAACTTGGGCCCGATGCGGCCGTCCATGCCCATGGCCCTGGCGAC
GTCCTGCACGTTTGCCCCCACGTGCTCGCAAAGGTTTGCCACCTCGTTTATGAAGGTCAC
CTTCATCGCCAAAAAGGCGTTTGAGGCGTACTTTATCATCTCGGCCGTCTCTATGTTCGT
CTCGACGAAGGGCGTCTCGTTTAAGTACAATACCCTGTAAACCTGCTTCATCACCTCAAG
CGCCCGATTTGAGTCCGTGCCGATCACCACCCTGTCGGGGTGGGTGAAGTCGTGCACGGC
CGAGCCTTCCCGCAGGAATTCGGGGTTTGAGACGACGTCAAACTCAAAGCTTGCCCCTCT
TTTTGCCATCTCCTCGTTTATCCATTCTTTGACCTTTTTGCCCGTCCCGATGGGCACGGT
GCTTTTGTTCACGATGACCGTGTAGCCGTTCATGTAGCGGGCGATGTCGCGGGCGACCTG
CTCGACATACGTAAGGTCTGCGCTTCCGTCGTCTGCGGGAGGCGTTCCCACGGCGATAAA
TATCACGTCGCAGCTTTCGACGGCCTGCCTTAAGTCGGTGGTAAACTCAAGCCTCTTGTA
GTAGACGTTTCTTTCGACTATCGGCTGTAAGCCTGGCTCAAAGATGGGGATCACGCCGCG
CTTCAGGCTTTCTATCTTTTCTTTGTCTTTGTCCACGCATATCACGTTTAATCCGAAATC
AGACAAACAGCTTCCCGAAACAAGCCCAACGTAACCCGTCCCAACGACGGCTATCTTGTT
CATGAACGTCCACTCCTTGCCCTTTAAACTTTATAATATTTCCTGTACCACTCCACGAAC
TTTGCCAAGCCCTCCTCTATTTGCGTCTCGGGCTTGAAACCGATGGCTTTTTCAAGGTCC
GCCACGTCGGCGTAAGTCATTATAACGTCGCCAGGCTGCATGTCCAAGTATACTTTTTGG
GCCTTTTTGCCAAGACAATTTTCAAGTACTGCAATGAACCTTGAAAGCTTCACGGGGCTG
TTGTTGCCCAGGTTATAGATCTTGTAGGGCGCAAAGCTTTCGCTTATCGGGCCTGCCTTT
TCGTTCCAGTCGGGGTTTGGTTTTGGCGTGAGGTCAATAAGGCGGTAAAGGGCTTTTACC
ACGTCGTCAATGTAGGTAAAGTCGCGGCTCATCCTGCCGTGGTTGAAGACTTTTATAGGC
ACCCCTGCCAAGATGTCGCGGGTGAAGGAAAAGTAAGCCATGTCAGGCCTTCCCCAGGGG
CCGTAGACGGTAAAAAGGCGCACCCCCGTCGAGGGGATGCCGTAAAGGTGGGCGTAAGTG
TGGGCCATCAATTCGTTTGCCTTTTTCGTGGCGGCATACAAGCTCACAGGGTGGTCCGTG
TTGTGCTCCGTCGAAAAGGGGACGGTCTTATTGCCGCCGTAAACGGAGCTTGACGAGGCA
AAAAGCAGGTGTTTAACGGGATAATTTCGGCAGGCTTCAAGGACGTTTACGAACCCCACC
AGGTTTGAATCCACGTAGGCGTAGGGGTTTTCGATGGAATAGCGCACCCCCGCCTGGGCC
GCCAAGTTCACCACGTATTCGGGCCTACAAGCGGCAAAAATTTCGTCCACGACAGGTTTT
TTCTTTAAATCCGCGCGGTAAAAGACGAAGTTGCCATAGGCGCGCAGTATATCCAGGCGG
TCTTCCTTAAGCTTGGGGTCGTAGTAGTTGTTTAGGTTGTCTAACCCAACGACGAAATAC
CTTCGCTCAAGCATAAATTTTGCGAGATGAAAGCCGATAAACCCGGCAACGCCGGTGATC
AGGATTTTTGACTGTATAGGTAAGGTGTCGGTCATTTGGTGGTCTCCTTTGGTTAAATCT
AAATTGGGCCTTTACGGGGCGCAAAGATTACAAAATGGGTATTGCTGTAATGTTTAAGAC
AAAATACGGCTGCGAAGGGAAATTAGCCATCTTTGCCAGCTTCGTTAACTTTTTAAATTA
AAATTCAAGATTCAAGATGCGACCCCCAGTGCTTTTTTTGATAAATAAAGGTCATATATA
TCGGACATCTCGACCAGGACATTTTCCAAAGAATAATCGCATATCTTTTTTTGCCCCGCA
ATGCCCATGGAAATTCGCAGTTGGCGATCCAAAATAAGTTTTTCAAATGCCTGGATTAAT
CCAGAAATGTCTTCAAGTTCTACCAAAAACCCTGTACGCCCATGTTCTACCAGATCTCGG
TTACCGCGAACATTGCTTGCTACGACAGGCTTGCCTGCAGCCATGGCTTCCATGATGCAT
CTCGGCAAACCTTCGTGTTTAGAAACAAGGGTAACGATATCAGTTTCCCTAAGAATTTGC
GGAACATCGCGACGGTAACCCAAGAAATAAACTCGCTGGATATGTTCTTGTAAAACTTTT
TTCTGCAAGGTTGCCATTTTTTCTCCAGTGCCTACAAATAACAAATGAATGTAATTATGC
CGTCTTGTCAGCTCACCCCAGGCATCTAACAAAAAATCATGATTTTTTCTTTCAATTAAT
TCAGCCACACATGTAACAATGATATCTTCTTGGCCAATTCCTAAGGAAGCGCGAATGTTA
TTTTCGCATACAAGTGGGTCAGCATATTCGGATAAATCGACACCCACTCCATGCACGTAA
AACAAATTTTCTCCGGCTTTGAAGCTAAGCTTTTGGGCATTTTCAAAATCCTCACTGTTC
ATAACAATTAGCCCGTCCGTCCAACGTGAGGCAATTCGCTCTGCAGTATAATATATAAGC
CAGTTTCGCCTCGGAGCTTCCTTGTAGAAGTGAAAACCGTGTGCAGTGTATAAAACCGGC
CCCTGATGTGTTGATTTGGCTAAAAACCTCCCCAAAAAGGCAGCCACCGGCGTATGAACA
TGGATAAGATCAAAATGATGGTTCTTTAATAAAGACCTCAACTCAAGGAAAGCCTTAAAA
TTAGCCGGGTTATAGGGAGAACGTTTGAAAGGAATTTCCCAACATATCACACCGGCATTT
TCAACGTCATCCCTGCGTCCTGTCACAGAAGAAGCCGCGGCATGAACCTCGTAGCCTTTT
TCCTGCAGCATCTTCATGAATGGGATGTGAAAAGCTGCCAAGTGGTTGTAGACGGTGGCG
ATGAAAAGGATTTTGCCGTTATTTTGGACGTATGTACCACAACTTTGTTCTACATTTTCT
TTTTTATTTACAATACAATCCATTAACAGAGAACTCCTTTGATTTCGAAACATCTCATAT
ACTAGAATACAAATCATAAAATTAATAAGATGATTTAATATAAATTAATCTTTAAGCCTG
ATCTATTCCAGAAATCGAAGTAGACAATATATAAGATATTACTTTTTCTGCTATTTCTTT
TTCTTTATCAGAAATCACCTTGCTGCGCCTACGAATCAAAATCTGCTCAAGCCCTATTAA
CGTAAAAATTTTATAAATTATATATTTCATCCATTCTTTACACAAAAGAGAGAAGGTCCC
TAAATATCCGACAATCGATGGGCCATATTTAGTTATTATCTTCATATCCGTTTTTTTTGA
TGCGATATATTTTGATATATTAAAAGATCCTAATTCTCGATAAAAAAATAGTGGCTCTGG
TAATATCGCAGCTTGCGCTCTGCCGAAAGTTCTACACCATAACTCCCGGTCTTCGGCTCG
TACAAATAATGGGTCATACGGATTATTTCTAAACCAAACAGTTCGACCTGTTATAGTGGG
ATGAACATAAGGCGCACGACGAAGAACGTCCTTGCCAGAGATATTCGACATAATATCGCC
CCTTTTTCCAGTTATTTGATTTTGGTCGTCAATAATATATATTGCTGTAGCGACAAAATC
CACATCTGGATGAGCATCCAGAAATTCAACTTGTTTATGTAATCTATCGGGATGCATAAG
ATCATCGGCATCCATTCTGGCAAAATACTCACCTCTAGCCATATTAACCATTTGGTTTAA
TCTTACAATCAAACCTTTATTAACTCCATCACTTATTAGTCTAACCCGCGGATCTTTTAT
CCTTCTTGCTATATTTAATGAATTATCGGATGATCCATCATCAATCAATATCAGTTCCCA
ATCTTGAAATGTCTGGCAAAATACGGATTTAATTGCATTCAACAAAGTTTTTTCATTGTT
AAAAAAGGGAATTCCAACGGAAACTCTCACATATCCCAACCTCCTATTTCACAGGCTTAT
TAAAATGTTGGTAGAACTGATATTTAGGCATCACCATCTTAAGAGATCAATCTCTATTAG
TTTCAGAGCAGTTCCTTCTGTTTATAACTTGACGAAAGAAATCTAAACGTTTACTCTCTT
TTTGCCAGGTGCTAAGATGCATCACTTCATTACGCGGAACACGTTTTCCCTTCCATTGGT
TTACAAAGTTTTGTATCAATTGAATATTATTATCAATATTATCCTCACAGTTAGGAAGTT
TAAGCAAAAAAGAAGCGCCATTGGGGAAATCAGTATCTTCATAAGCAATAATAACAGGTA
AACCGTATGCAAGATATTCTCTAACTTTCAAAGGAGAAGCTTCTTTCATCCCATTACGAT
GTAATGCCAGGGTACCTATTGCACAGTCAGAGATTTGTAATATCTGCTCATATTGTGATC
TATTGAGCTTCCCATGCAAATGTAAATTTGTTGGTGCGCTACCATCAATTTCAGATTGAC
TAATACCGATAAGTTCGAATTCCCAGCCAGGACATAAATTTGCAAGGCGAATAATTTTAT
CAACGCCGTGCCAGGAACAACCTGCTTGCCCAATGAAAACCAGTCTGACAGTATCAGTAT
TATTTGGAGGTAATGTTTTTACCTCTTCTATTGGAAAGCCATTTCCAATTAAGGTATACG
GTTTATTGTATTTTCTATATTGGTACTCCTGTGCTAATTCCGAACATACAAACACTAAAC
CAGCAGCTTTACTAAGGATAATGCGACTCGATGCTAAACTGTAAAGCCATTTTAATCTTG
AATACATTCGTACTTCCTTCATAAAATTTGTGTTAACTTCAATTACTAAAGCATTATTAA
TTGCTAATTGTTTAACAGGTGGATAGTAATGATCTTGTCTTGTATAGATAACATCAGGAT
TCCAAGCAATTATATCATTTACTGCCCTTTCAAAAGCTGTAATTCTTGAACGATAAGCAA
TTGATCGATTCTGATATGTGTATATAGCTGAATCAAAGTTATAATATTTCTTTATGGATT
CATCGAGGCATCGTGTTATTATAAAAATCTTAACGTCAGAATATTGTAACCATACATTTA
TCTGAGATATTATTTTTTTGAACACACCACTGTCAGGTCCCATGTTTAGATGAACCATGT
ACGCTATGCGCATATTATGCAATCTATGAAGTCTCCTTTTTATATATTTAAATGATAATC
GTCATTATTTAACATACTATAATATTTAGAATATGGTATGTTGATATTAAGCTTTACTTT
CATACTTGACATAACTATTATAATAATAAAAGCTACTAAGCCACCTTTATTTATAAAATC
GGAGAAGCTACCTGATATTAATCCTAAAATAGAGTATGAAGAAATTGCTAATGTAGCATA
AAAAATACATATATCTACATTTCTTATACAATAATCAATTAAAATAATTATAGATATAAA
TATAATAGATATTATAAATATCCCAATATATCCATATCCGCTCCACGCTACAGCAAGAAA
TGAGGCATTCGATGAAAATCGATCTCCAACAGCTGCATATGCAACTTGATATATACTAAT
ATCATTATTAGAGTATCGTAGTGGTATGGCAAATATTTTTAAGATGCCTCGATAATCAAA
ATATTCAGGAAAAACTGCAAAAAAGTTTGTTTCGGTAGCGCCTGGTATTATAAAAATCCT
TGCTATTAGACTCAATGTTGCTTCCTTAAATGATAAGCCAAAGTTGACAGCATAAAGAAG
GATTCCCCCTATTATGCCTGTCATAAAAGCAAGTTTTGTTATTTTGCCTAGCATATCTTT
AATAGATGTTCCATATGATATACTAAAACTTTTCCAAAGCAATATATAAATTAATATCAC
ACCTAATATGGGTGCTTTTTGTCTTGTTTGATAAGCATAGGCTAACGAAAGGAAAAATAA
TATCATATAAATTATTCTTGTAATTATACTTTTCTTTTGCTTACCCGCCAAATAACAAAA
CGCGGTTAAAGGAAATAAAATTTGAGCAGCTAAGCTTGCAGACCACGCCCCTTGTCCTTT
TTGAAGAGTATCACGTATTATTGATCTTGCTCCTATTGCTTCCATTGTACTAGAATAAAA
TAAGCGTGTATCCATTAGGAAACCTAAACCGGGACCTAAAAAAAAGTATTTAATGTAAAA
TAATATACCTATTACAAAAAAAATAAATCCCCATATGTTTAAAGTGTATTTCTTCAATTT
TACTGAATTATATGATCTAATGGAAGTCTTCCAATTAAGTTCTATCATAATTGCGACAAT
AGCAATACTAAAAAATATCCAATGTGAGAATAATTGCCTTGCATAAAGCTCTAAATTACC
ATCATTAATTAAAAAAATAGGATTAGGTAAATATGAAATATTTTCTAGTGGTAAATATGG
AGCTATGCTAATTCCCAATGAATCAAACACAATAAATCCTACTAATATGAATGCTAAAAA
CGATTTTTTTCTTATCATTATAATATATGATAAAAGAAGAGCTATTAAAATGAATAATAA
GTGTGCTATACTCAACATCACCATTTTACTAACCTGCCCCTTAGATAAATATATTAAATA
ACATCATCAATTAAGTAGGCTATTATCTTCTTGGCCGCTGAACTCTGTTTGTATGCATTT
AGATCCATTTTATTGAATTGTTCTAGAATATTTTCTATTACGGTAACAATATCACAGAAA
ACAGGATTTAGTAATATATTCCACCCCAGCTCGACCAATTCCACCCATTCCGTCTCCTCG
CGCAAGGTAACGCAGGGCACGCGGTAGAAAAACGCCTCCTTTTGCACGCCGCCGGAATCT
GTGGCGATGAGACGGGCGTTTTTTTCAAGCATCACCATATCAAGATAGCCAACCGGCTCA
GTCAGGCAAATGGCCGAAGCCACCTTATCGTACATACCGCTTTTTATCAACGCCTCACGG
GTTCGCGGATGTAAAGGCAAAACCACCTTTATCTCACCGGCTATTTCACACAATGCGTCA
AATATGACCTTAAGCCTTACAGGATCATCCGTGTTTTCGGCGCGGTGCACGGTAGCAAGG
ATGTATTCCTTAGGTTTTAGGCCCAATTTATTTAATATTTGGCTTTGCCCCTCGGCCATT
TTACCGTAGAAAAGGGCTGCATCATACATCACGTCTCCAACTAATTTAATCCTTTCTTCG
GGGATTCCCTCGTGTCGCAAGTTCATAACGGCAGTCTTCGTGGGAGCAAAGAGCAAATCC
GAGGCATGATCCGTAAGTACTCTGTTGATCTCCTCAGGCATATGGCGATTGAATGAGCGC
AGTCCCGCCTCCACGTGTGCCACCGGAATATGAAGCTTGACGGCTGCCAACGCACCTGCC
AGCGTGGAGTTTGTGTCGCCATAAACCAACACCCAGTCAGGTTTTTCTTCCAATAAAACT
TTTTCGATGGCTTCTAGCATTTTCCCGGTCTGCGCGCCGTGCGTGCCGGAACCGATACCC
AGGTTGTAATCGGGCCTTGGAATTTCAAGCTCCTCAAAGAATACGTCAGACATATTTGCG
TCGTAATGCTGACCTGTATGCACCAAAATTTCTTTGACGCCTTCTGTTGACCTAAGCACC
CGCGATACAGCGGCAGCTTTGATGAATTGTGGACGGGCACCGACCACAGACACTATCTTT
AGCATAATACGACCACTCCGTTTTTTATGTCGCCTTCACGACTACGCCTCAAATTCAAAC
CCCCACCAACACCTTACCGTAAAGCTCCCTGTCCTTCCTTGAGATCAAGCTGCTGTTGTG
CCATAATAACGTAAAGTCGCCATTAAACATTTTACACGTTTCTGCCAGCTTTTGGATCAA
AGGCAGGGACTTTTCATGCGAAAATCCCATATATTGGCCTCCCAGCATGCTTCCTTCCAT
CACTATCAAGGGCCTTTCGCACAAGGCTAAAGGTTTCCGCTGGAGGATGTCGTAAACAGG
ATACTCAAAACACACTCCGCAGCGAAATCCGACGTGATCCGCAAAGGTCAATGTGCTGTC
GTAATCTAGCCCTGCTTCCTCCCACGCCCGCCACGTCGTGGGAGCCTCCCAGCGCAGGTA
ATGCTACCTTCCGCCCCAAACGTCCTGGCAAATCCCCTCTTCTTCTGCAACCGAAATAAG
CCTTTTAAACTCCTTCTTCACCTGATCCGTGCTTCGAAAACTATTATAGCTTGTGTGCAG
CCCTATTTCATGTCCCCGCCCGCAGATCTTTTTCATTAGCTTTCTAATCCATGGATCATC
AAGGCGGTAAATTCCGTCGATTCTACCCGCCGTATGGTCGGCGATGAAGTAAAAAGCTCT
CCTTAAGCCATTTCGTTCGCTCGCATCCATGATGAAGTCAAAGGTATTGCTGATATCCGC
ATCGACGTTTCCCGTGCATACCTTTGCCAACGACATAAGCCTGCGCGTCGAAAGTTGCAC
ATCTTTTCTTTTTAAGACATCTCCCGCTGCGGTCTTTAACACCCTTAGAGGATTGTTGCC
GGCGACGCTCAAAGGCCAATCTACGTCATGGCTGAGACATGCTCTGTAGCTTCTTTTTTT
ACGCTCAAGTCCAGGCCAAAGCTTCTTAATGGACCACCACAGAATCTCCAGGTATTCATT
TACTATCGGGCGCATTAAAAAGCCCTCATGGTAAGCAAGCGATGCCCGGGCCGGAAAGCG
CTCGTGCTCGTCTTTGACCGATTTAACGACCTCTTCGTATCGCGTGAGCATGAAAAAGGC
GCTCCCAAAAATATCGAGGCCCAATTTAACTTTAGAATCTTGAACATCTATATAATCGCC
GCTATCCAATCTGCTTCCGTAGATAATCGGGATAATATGATTTACACATGCAATATCGAC
AAGAACCTGAGATAAATCAAATGTCTCCAGCGGTTGGTTCGGCAAAGAATCGTCCTTAAT
CCATTTGTCCGTTGGAGTTTGAAATAAGACGTCTGAGACAAGCAATTCGCGATTCTTTGT
GTCATTCATGGTTATCAGGACGTCTTGTCGTTCCTCTGCAACCTAAATTCCCGAAAAATT
TTAACTATGCTCCGGGTCAACCTCCAGCCTCTCCATAATTTGACGCTGTGGCTTAGTAAC
TTCCGTGAGGATATGCCTGTACTTGCCCGAATAGCGAACTTGAGTCAACGTCTCCATTTC
CAAGAGCAGTTCCCGGACAGTGTTCTTTTCAATAAGCCTAGCGTCGCGCATCTTTTTTGC
GCAGGGCGCTCATATAGATGGAAGCTATGAACTGGACGAAGAGTCGGCCATCCATAGTCG
AGGAGGTGTGAATGCGGAGTCGTTTCATATCCAACTGGTTTTTGAGGTCATCAAAACATT
TCTCCACATAAAAGCTTTGAGATTTACTGAGACATACATGTCTCAATAGAGAAATGTTGC
AAGGAATCTAATATGGGGAGCACTATACAGATACTCTAGTAAGAAATATGATAACTCGGG
CAAAAGAGTAGGGCAGTTGAAGAGGAAAGTCTTGAATATCTCAATTGAATAGTGCCTTCA
AATAACTCCTCCAAACTAACAGGAAAGCGCAGCTTCCTAAGAAAGCCGAAGAATACATGA
AAATTTGTTTCCCGATAATCTGAAAATATAAACAAGGCAGCAAAAGTAAAACCGAATGAA
CAAAGATTTTCCCTATGAAACGCATAGGAGTTGTCAACTTGTTCCCAGAGATATTCAATA
TCAAAAGAAGATATACGCAATATGCTGCAGCGCTAGCGACTCCATAAAAAAGTATGGAAT
GGTCGGCGCTTTCAAAAAGCCTACCGCTGTAAAGTGAAGTGACCCTGGTTAGAAGCAGAA
TTGACTGGAAAACAAGAAGGGTGCGTTGTCTTTCCATAGCGAAAAAAACAGTGGAGAGAG
GGGATGCCAATACCTGAAAAATGAGATATGGAGCTAGAAATCTGACATAGAGTCCGGATA
TAGCCCAATCCTTTCCAAATACTGTTGAAAAAAGATTTGGAGCGATAATTGCTATGACAA
TGAGGGGGAAGATCCCAACAATGGCCAAAGCCTTAAAGAACTTCTCTGTTACATTTGCGG
TATTCCCTGAAAATCTAGAAGCACTTGCCTTTTGAAAATAAACCTGGGAAACGGACGCAC
CGATGATCAAAAGAGGAAGATGTATGAGCCGATTTCCCAGGGAAAACCATCCAGCTACAG
ATTCGGAATACCAGCTCACCAGAAGAATCGGAGTGACCTGTGCACTGGCGGTATTCAGCA
AGGTGCCCCAAGAACTGTATAAGGGGAACCGGCGGTACCGTTTCGCCACGTGCTTCAAGC
GATGTGATCGGGGGAACCGGAAGGTCTTGCCCTTGAAACTGCTCGCCAAGGAAAGGATAC
CTGCAGTCTGGTTTATGAATTGCCCGATCAGCAACCCTATGGGGCGCAGCCCAATGAATC
CGAGGAAAATCTGAGTGATGCCTCCGAAAATGCTTTGAGCCATTCGTGTCCTGGATATGA
CCCCAAAAGCTTTTTCTCTCACTGCCCAGTAATTCAGGATGGTGTAGAAGCCCCCGCCGG
CAAAACCCAATGGAATCAACCAAAAATAGGGTTGCAAAGATTCCCATTTGAGAATACGCA
CCCATTTGTCGGGTACGAAGAATATTGTCGTCGCAACGAAAAGACAAAGAAGCAGGTGCA
GTATCATGCTTAAGACGAATAGATTGAAAGCACGATTGTTTGCCTTTGGTAAAGGTATGG
CAAGATGGTAACCAAATCCAGAGAAGGCTAGAAGCAATGCAAGTATCGCGGTATAAACCG
AGAGAACTCCAAAATCAGCGGGAGAATACACTCGAGTTAAAAGGGGGGCGAAGAGGATAT
TAATAAATTGAGCCATAGCTGTCCCTCCGGCAAGAACCGATATGGCCCGAACGGTTTTGC
TTTTCGGAACAAATTTCGCAAATTTTTCTCTGGCCTTATCAATTCCAGGAATGGTCATGT
ATCACTCAATAAGCTCCAAGGGATTCATATACTTACCTCGGCATCGCACAGGGCTTCACC
TGTCCTCCGGAAAGAGCGGATTGGTATGCCGCCTGGATGATCTCCACGGTCTTTCGTCCC
TCGCGCCCTTCTACAACTCCGTTGATATTGCCTTTAAGCGCCTCAATGACATGGCTGTAG
AAGTCAAGGTGTCCGAAGCCGTAGACTGAAGTCGGATTGGTATTGGCCTGTTCCACTTCT
TTGTCCATGGGGTGGGGCTGATCGAACTCCCAGGTATCTATTCTATTGAGGGCAATGCCG
CCTATCTTGACAGTGCCTTTTTCTCCCAGAATTGTGATGCTTCCTTCAAGATTTTTGGGA
TATGTCAGGGTGGTGACGTTGATGCTCCCCAGGGCTCCGCTTCGGTAGCGGAGATTGACC
ACGATGGTGTCCTCGGCCTCGATGCGCCTGGCCAAGGTGGCGCTGAAGGCCTGGACGGAT
TCCACGGCCTGGAGTATCGAAAGGTCTTTGCCTTTTTCTTTGGCTGAACGGATGAGAGCC
TTCACGTCCTTGGGAAAGCATGAACCTCCGTAGCCGACGCCGGCGTAGAGGAAGGCGGGG
CCGATTCGCTTGTCGGTGCCGATGCCGCGGCGGACTTCCTCTATGTCGGCGCCTACGGTC
TCGCAAAAGTTGGCGAGCTCGTTCATGAAGCTGATACGGGTGGGCTGCATGGCGTTAGCG
GCGTATTTAATCAGTTCGGCGGAAGAGATGCTCACGGTGAGGATTCTGGGTTCCCTCTGC
ACGTAGGGGGAGAAAAGCTCCCTGAGAAACGCCGATGTCCTGTCGTTTTCCGTCCCGATG
ACGATGCGGTCGGGGCTCAAAAAGTCGTCGACGGCGGAGCCTTCCTTGAGGAATTCGGGG
CAGAAGGCCACGTCGAAGTCGATGTCGGTGCGTCCGCGCTTTGTAAGTTCTTCTGTGATG
ATGGTCTTGATCTTGTAGCTGGTCCCCACAGGGACGGTGGACTTGATGGCGATGATCTTG
TAGCCTTCCATGCAGGCGCCGATGTTTTGTGCCGCCTGTAGGACGTATTTGAGGTCGGCG
TTGCCGTTTCCGTCGGGCGGGGTCCCCACTGCGATGAAGACGAAGAAGCTGTTTTTGACG
GCTTCTTTTGTGTCGGTGGTGAACTTGAGCCGTCCCTGGGAGACGTTTCTTTTGATGATG
TCCTCCAGGCCGGGTTCGTAGATGGGGACGATTCCGGCATTGAGCCTTGAGATCTTGTCT
TCGTCAATGACGACGCACCAGACGTGGTTACCCTGTTCGGCAAGGCATGCCCCGGTGACG
AGCCCCACATATCCTGTTCCGATCATGCAGACGCGCATTGGTTGCCTCCTTCGTGTGCCT
TCAGCGTGCCGTAGAATTGTGCCTTCGCTTTGATTCTAGACGTCAGTTGCCTTTTCAGTC
AATTCCCAGAACTGCTACAAATTCGGGCACGGTTACATATTCATCGTTACGGCCTCTGGT
TTAGCCATAACGGGCTATCGTAAAACTAATTTCTCCCTGAAACCGCTTTTAGGTAAACTG
TCTTACAAGTCTTAATATCATTCACCTCATAAATTCCCTTATAGCCTCCGTCACTTCCCC
CTGCACATCCTCTCCTATATTCGGCCAGATGGGAAGGCTTAAGACTTCGCCGCTCAACTT
TTCTGCGACGGGTAGCACGGGTGCGCCCTCCTTGTAGATAGGGAGCCTGTGTACGGGTAC
CGGGTAGTAGACCATCGTGCCAATGCCTCGGTCAGCCAAGCTTTGTTGAAGCTCGTCTCT
TTTGCCGTCCAAGACGCGAATCGTGTATTGATGGTAGACGTGTTTTGATCGTGCGTCTTC
GAAGGGAGTTATTATTCCAGGGATATCCTTTAGTAAATCGTTATACCTGTGCGCGGCCTT
TCTCCTGGCCTCGTTTGCTTCGTCTATGCGGGACATCTTCACCCGTAGTATCGCGGCTTG
TATTTCGTCCAAGCGAGAGTTGTAGCCGACCGTTTCGTTGTAGTACTTTTTCTTCGAGCC
GTGGACTCGAAGCATCTTGGCCGTCTCTGCCACTTCGTCGTCGTTTGTTGCTATAAGGCC
ACCGTCGCCAAAGCCTCCGAGGGTCTTTGAGGGAAAGAAGGAAAAACAGCCCACGTGGCC
TATGGTTCCAAGCTTTCGGCTTTTGTAGTCGCCGCCAAAGGCCTGGGCGGTGTCTTCTAT
GACCTTTAGGCCGTAGGCGTCAGCCAACTCCATGATGGGGTCCATGTCTGCAGCCTGACC
ATAAAGGTGTACGGGAAGTATCGCTTTGGTGCGCTTCGTTATGGCCTGCTTTATGAGGTC
GGGATTGATGTTAAAGGTGCGTTCGTCTATGTCCACGAACACGGGCGTCGCACCCAAAGC
CGTGATGGACTCGGCCGTGGCAAAAAAGGTAAAGGGCGTCGTTATGACTTCGTCATTCTC
ACCTATCCCTGCAGCCCTAAGGGCAATAACCAATGCGTCGGTGCCCGAGTTTACGCCGAT
GGTGTGTTTGACGCCAAGGTAACGGGCGACTTCTTCCTCGAAGGCCTTTACGTTTGGTCC
CATGATGAACTGGGCGGATCTCAGGACTTCCTCTATAGCCTTCATGTATTCGTCTAAGTG
CTCGTTTATCTCACTCTTTAGGTCCAAAATGGGAATCTTAAGCTCGCTCATGTCTTCACC
TCATTTAATTCGAACTATGCACGCTTCGTTTTCCTTGCGGTATTCCTTCAGGCATTCAGG
GCATAAGGCATGTGCGTCGGCAAAGCGCAGCGGAACTCCGCACTCGCAGGCCCAGCCAAT
TATCCTTGCGGGCACGCCCGCTACCAGCGCGTAAGGCGGCACGTCTTTGGTGACGACGGC
ACCGGCGGCAACAAAGGCCCATTCGCCTATCGTTACACCGCAGACTATCGTGGCGTTTGC
GCCTATGGAGGCGTTTCTTTTTACCAATGTCTTTACGTAATCTTCGCTTGTGTTTCGTGG
GTAGGCACAGCGAGGAGTCCTTACATTGGTAAAGACCATGCTCGGGCCGCAAAAGACGTA
ATCTTCAAGGATGACGCCCTCGTATACCGAGACGTTGTTTTGTATCTTCACGTGACTTCC
TATCTTCACGTTTTTTGCCACGTAGACATTTTGCCCGATCGAGCAGTGAGAGCCTATCTC
GCAGTCGCCGCTTATGTGGCAGAAATGCCATATCTTGGTGCCCTCTCCGATGCGCGCTCC
GTCGTCTACGTAAGAAGATTCGTGCACAAAGTAATCGCTCACATCTTCACCCCCAGCTTA
TTGCTTGCTTCTTCTAAAATTTTGACTACCCCAACGGCGCTTTCACCATCAGAGTAGGGC
CTTTGCCTGCTTTGACAGCACTCTATGAAATGTTTGAGCTCAAGCTTCAAAGGTTCGCTG
TTTCCTTTAAATACGACTTGCTGGCCTTCGTCCATGTTTTCTAATTTTGAATTTATGTAT
TTTTTATGAAGCGTCACCGTCTGGGCAATTTCATCGTAGACGAGCATGCCCCGTTCAAAT
ACGGCAGTTAATCTGCGGTATTTTCCCGGCCAAAGCCACGAGGCGTGAAGGTGTGCCGCT
ACGCCGCCGGAAAAGGCAAGGTGAAGGTATACGTCGTCTTCGACGTCTTTCTGCAAAACG
GGCTGGCCCACTACTTCGACTCTTTGGGGGTTTCTTCCGACAAGGTCTAAAAATACGGCC
ACGTCGTGGACGCCAAGGCTCCAGAGGGCGTTTTCGCCCCTCCTTGCACGCCCCAGGTTT
AACCTCTCCTGATGAAGGAAATACAACTTTCCCAAGGTATTTTTTAGGATGCAGTCTTTG
ATCCACCTTATGGCGGGCTGGTAAAGAAGGAGATGGCCCACCATGATTATGCGGCCTGAA
GATTTGGCCAGCGTTACAAGCTCTTCTGCCTGACTTGCGTTTAATGTAAAGGGCTTTTCG
ACGAATACGTCCCTGCCCTTTGTAAGGGCTGTTTTTGTTATTTCGTAGTGGGTAGGCGCT
GGCGTAGCTATTGCGACCGCGGGTATGGCCATCTTCCATAGGTCGTTTAAACTGGTAAGC
AAATGCACACCTTTATAGTCTTTGCCTACTTTGTTTAGGCGGCCTTCGTCCTCGTCTACG
ACGGCAGAAAGCGAGCCGAGTTCGTAAAAGTTTTTAACTAAATTTTTGCCCCAGTTTCCT
GCGCCAATGACTGCAACTTTAACCATGTCCTGCAATTTCGGTATCTCCTTTAGCGTAAAA
GTTTAAAGCAGATGAAGCTTCGGGCAGCTTTTAATGTCAACGCCGGTGACTTTTGAAATT
ATGTTTTTCGTGTCAAGTATCAGCGGTGAAGCTTCTAATACCAAATTGTAATCCACGCCC
TTGGTGTGAGCGCAAGTTACGACGACGGCGTCGGCTTTTTTTAGCATATCTTCGTCTAAG
GAGCACGACTCGTAAGCTTTGCCTTTGCGTTTTACCGACCTGCAGTAGGGATCAAAGTAA
GTGACGTCTGCTCCTTTGGCTTCGAGCTGGTCCCACACCTTCAGCGCGGGCGATTCGCGC
ACGTCGTCCATGTCGCCCTTGTAGGCGATGCCTAAAAGTATGACCTTGCTTCCCCTTAGG
GGTTTTCTTTCGTCGTTAAGCAGGTCCTGCAGCCTCGCGGTCACGTATTCGGGCATGTAG
TCGTTTATCTCGCCTGCCAGTTCTATGAGCCTCGTGTGATAGTCGACAGACCTTGCCTTG
TAGGTCAGGTAAAAGGGATCTATGGGGATGCAGTGGCCACCCACGCCCGGGCCTGGATAA
AAGGGCATGAAGCCAAAGGGCTTGGTCGAAGCAGCCTCTATGACTTCCCAGATATTTATG
CCAAGCTTCCTGCACACGACGGCCATCTCGTTTGCCAGTGCACAGTTTACAATGCGAAAG
GTGTTTTCAAGTATCTTTGCCATCTCGGCTTCCTTTGGAGAAGATACGGCAAATACGGGA
GCTTGTAAGACTGCCTCGTATAAGGCCTTGGCATGTTTAAGACACTGGGGCGTGCATCCA
CCTACCACCTTTGGCGTGTTTTTGGTCTTATAAAGCAAGTTGCCGGGGTCCACGCGCTCG
GGCGAATAGGCAAGGTAAAAGTCTTGGCCTACCTTTAAGCCGCCTTTTGAAAGGATGGGA
AGAAGCACCTCTTCTGTGGTGCCGGGATAGGTCGTAGATTCTAGGACGACGAGCATGTCT
TCGTGCATGAATGAAGACAGAGTATCAGCCGTATTTACTACGTAGCTTAAGTCGGGCTGT
TTGAAGTTGTCCAGAGGTGTAGGAACGCATATCGCCACGACGTCGCATTCGCCGATGCGG
GAAAAGTCGTCCGTGGCCGAAAGGTGCCCGTTTTTGGTCAAAGTCGCCAGGTCTTCGGGG
ACAACGTCACCTATGTAGTTTTCGCCGCGGTTTATTTTGTCCACCTTTTCGCGCTGGATG
TCAAAGCCCAATACGCGAAAGCCCGCCTTTGCCTTTTCCACCGCCAGAGGAAGGCCCACA
TATCCAAGCCCGATTACGCCGACTTTCGCAGATTTCGTAGTGATCTTTTCGTACAATGTT
GACATAAGTTTTGCTTCTCCTTCCAATTTCCAATTTAGGGTCACATCTTTAATCTTAAAT
TTCTCACCCTGCCCTCACTCACCCCTACCGCTCCACAGCTCTATTGCCTCTTCCAGTTTA
AGGGCAGCTTTGTACCTTTCAAGCTCGTCTTCGCCTAAAGACAGGTAGCGTATTTTTCGG
TGAAGCATGGGCTCGACCTTGTCTATTAAATTTTGCAGGTAAGCTTTGTCAACTTTGCCT
ACTAAGACGAGGTCAATTATACCCGAATCCATCCCCCTTGCGTAGTCGCCCACGATGTAG
GCCGAATGTATGTCGCCAAGCTTCGACAATACTTGAGGGATCAGCTGGTCAATCCCTGTG
AATTTACGAACCATGCTGTGTATTTCAGGAAATAAGGGGTGGTTGGTGTTTGCCCGATAA
ACTTTTGTCCTGCCCTCGTCGAAGGAATTTAAAAGCCCTGCTTCAGTGAGCCTATTTAAC
TCTACCCGCACGGAATTGGTCGATTCGCCGAACTCCTCTGCAAGCTCTCGAAGGTACGAC
CTGCTTTCGGGGTTTAAGAAAAACTTTAAAAGAAGCTTTACCCTCGTCTGGGAGGTTATC
AAAGAATCTAGCTTTATGGCCAATGAATTCACCTGCACACATAGTTATTTATGAGTAAAA
ATACTACTCGGAAATTCGCCTGTCAAGTGGTGATCTTTAAATTCCCTCCCTTGGTACTTT
TTTTCTTTTTTTGTTTTTTACGCTAATGGTTGAATATTAATAAGACTTATTATTTATGTA
ATAACTAAATATTCCTGGAAGGAATTATGTAATTTATATTTCAATTTGGGGTTGCATTTT
TGTCCAACCTGTGTTAAATATTTTTCTTGTGCGCATTAGCACAATTAAAAGTCCAATCGG
GAGGACAAAATAATCGGAAAGGAGGTGGGCTCATGGAGTTCGAAATTCTGAGCGAGGTCA
TCGGTGATTTGGTGAGGCGAAGGCGAAAGGAGCTTAACCTTGCCCAGGCCGATGTATGTC
GCTATGCTCATATTTCTCAAGGCCAGCTTTCCCGTATCGAAAACGGGCTTCGGATTCCTT
CTCTTGCTCTTATGCTCAGGTTGTGCCGCGTGTTGAAGTATGACATAAGCATCAGCGACA
TATTCGATAAGTTTTCATCCAAAGATATGAAATCGAAAAAAGACAAAAAGGAGGGTGACG
AAAAGAAGAAAGGCAAGGAGGGCGAAAAGTCCTAAAGAATGGTCCGGGCGTGGCCCGGCG
GTTTTAGGTAGCGTGAGGAACATCTCACGCTACTTTTTTTGAAAATTAAACGTTAAATCA
CAAATATGGAGGTATTTCTAATGAGCTCATCTAAAAATGGCGCTTTTGTGATGGTAGACT
TCTGTGTAATCACCGATAAAAATCTAGACGTCTTTGACAAGATGACCTACGTGGCGCTTT
GCAAATTTGCCGACAGAGAGGGAAAGTGCTTCCCCAGCTTAAACACTCTCGCCGCCCTGG
TGGGATGCGCCCGCTCCCGCCTTCGCAAATCGCTGGACAACCTAAAAAGTTTAAATTACC
TAAGGGTGGACTGCAGGGTGCTCGACGGCAAACAGCGAAGCAATCTATACACCCTCCTGC
CGCGAGAAAACCGCACCCGGGTCTCCACAGGCGCAGAGGGGGGTCTCCAAAAAACCCACC
CCGGGTCGCAGAACGGCCACATAACTATATCTAATATAACTAGATCTAAAGAACAAGATT
CAGGGGAACTTCCGCAGTGCCATGCAGTCGCAGAAAAACCCCAGGACTCCCGGAAGCCTG
CCCTCTATCCGGGAAGAGCCAGCGAACCCCCTTCACCTCTTTTTTATAAAAATCAAAATA
CGGCCCCCCTAGAGCGGGAGATGAAGCATCCTCCCTATGAAGAAGTGGTCGAGTCCTTTA
AGCGGCACTTTCCCGACCAAAATCCTCCCACACTAGACGAAGCAAACTGTATGTGGATGA
GGGTTGCCGCCTTAGTGCATAACGAGCTTTATACCGCCCAGGGGTGGGACGACTACTTCG
ACGGCATCGCTGAAAGCCCCTTTTTGTTGGGGGATAACGACGCCAACTGGAGGCCGGGCG
TCTTCTGGATATTGCTTGCACAAAACATCCGAAAGGTAAAGGAAGGCTTCTTTGAAAGGG
GCGGAACTTGGGAGCAGATCGTGGAACAAAGAATGAAGGTCGCAGACTTGACGGAGGAAG
ATCAAAAATACGTTCGTGATCTGATTTTCAATATAAAATCCAATATAAAATCGAGGGAGG
CGGCCTAGCCATGGAAAGCAGGGATTTCGAGGGCTTTTTCGGCTTACTTAAGGAGGTTGC
CGAGCTTTACGGGACCAGGTTGTCAAAAAAGCGGGCGGAGCTTTTCTTCGAGGCCTGCAG
GGGATTATCCCTTGAAAGCTTTGCCGAGGGCGTCAGAAGGCACATTCGCTGGGGGAGCTT
TTTCCCGGCTCCTGCCGAGGTGTTCAAGGCCCTCTACGGCACGCATGAAGATCAGGCGAC
GATGGCCTGGTGCGACGTTTTGGAGGCTATCCGAAAGACGGGTGCCGAGGGACCCGTTAA
ATTCGCCGACTACCGCATCCACTACGCCATCGAGCGGATGGGCGGCTGGGCGCACGTCGC
CTGGGCCGTCGGGGAAAAGAAAAGATGGCCGATGAAGGATTTTATCTACTGGTATGTCTT
TGCCCTCAAGATAAACATCGACCCCGACGACGTAAAGCCCTATTTAATGGGAAACAGAGG
GCTGCCCTACAAGGCCGGGCCCGAGGACATCGCAAGGATGACGCTCGAGGTGCCGGCAGG
ACAGGCGCGGGGGCTTCGCAGGGTCCTTTAGGTTTCGCCTGTGCGTCGGCGGGTCGAATA
TGTTGCATGAAGCTTTTGACTGCTCCGTTGGAGCGATGTGTTTGATCTTGCTGGAGGACT
TTGGTGTTTCAGGCGTTCGGCTCTTTGGCGACTTAGATGGCCTAAAAAATTTATAATATT
CCTTTAGCTATGCGTATTGTGAAATTGCAGGGCCTCCTTTATAGTAGATACATCACGAAA
AGAAAGGAGGCAAAGATATGGCAGCTTATCAACCGATAGCAAGCCGTCTGACCCTGAGGC
TTCAGGTAGGAGCAGACGAATGGGGAAAGCCAAAGCTAAAGAGCAAATCCATCGCAGGCG
TTGATTACTCCGCCGACGCTACCGACGTGTTGACGGTGGCGCAGGCGATCGCCGGGCTTT
TGCCCTACAATCTGGTGGAAGCGCAGAAGGTCGATACCGATAGGGTCGGTTAGGCGATTT
AACAAATTATGACGAAAAGGAGGTGATACATGTTGGAGCCGAAAATGACCAGAAGGCTTA
GGATGACCTTTGAGACGGAAGACGGGCCGTGGACTTTGTCTTTGTCGGACGTAAAGGAAG
GGCTGCTTCCTGAGGATGTTGAGTCGGTCATGCAGACAATAGTTGACAACAGCATATTCG
GCATTCCCCCAACGGGGATCGTAAAGGCCGAGCTCATAGAGACCGACACTACTCAGCTGG
TGTAAATATAGATGTTTAAAGGCTGCCCTCAAAGGTGGCCTTTTGACGGAAAAATAAGGG
GTTTTTTAGGGCTCCCTTTTAAGGTAAAAGTTCAAGCCGGGGGGGTTTACCGGCAAAGTG
AAGTGTGTTTGCAGTTTACGAGCGGGTCTTTGCGGGCCTTACATAATGTGAGGCAGACAT
GGGAAAAGCCGGGGCTTCCTGGGAGGAGGCGCCCGCAAGGGCTTTAAGCTCCTGTAATTT
AAGCGAAGGGAGGGAAAATTTTGGAGGAATTTATGACGTCCACTCTTCAGACGACCTTTT
CCATCGCGGTGGCGGCTTATCTGCTGATCCGCATGGAAAAGCGTCTCGACGAGCTGGCAA
TAGCGATAAACAACCTCGAAAAGGGCGTGGCAAAATACTTCGGCAAGGTGTAATTGCAGG
TCTAATTTGAAATTTTGCAGACTTTCGAGGCGTTTTTGCAAGTTTTTTGACCGTAATTGA
AAAATGCAAGCGCCGATGACGGCGCATAAATATAGATTAATATAACGAAAGGAGATCTCA
TGAGAGGAAGCGTTGCAGATTATATTTTGAAGGTCGAAGGAGGGTTCGTAGACAACCCGA
AAGACCCCGGCGGCAGGACAAAGTTTGGCATCACTGCCGCCACCCTCGCCTCGGCACGAG
CGAGGCTAAAAGACGCCGGGCTTCCCGAAGACGTAATAAACCTTACAAAAGAGCAGGCGC
TGGCGATATACGAAAAATTTTACTGGAAGCCCGCAGGGTGCGACCACATCCCCCGCCCCG
TCGATTTAGCCCTATTCGACGGGTGCGTCAACTGCGGAGTAAGGCAGGGCGTGAAGTTCC
TGCAGGAGGCGCTTAATATGCTTGGAGAAAACCTGGCCGTAGACGGCATCTTTGGACAAA
AGACCATGCAGGCTGCCTGGGAGCATGCGCTACCCAAGACCAAAATTTTATCCACCCTGC
TTTGGCGGCGCACGAAATACTACAACGACATCGTCGCCCGAAACCCCGACAGGCGGGTCT
TCCTGCACGGCTGGCTCAACCGCCTAGCCCAACTTTGGAGCTGCGCTGTGGGATGATAAA
TGTTATGAAGAAATTTATTTAGCCGCACTTGTTGGCTTTGGGGCCTGCCGTTTTATATGA
ACAATATATAAGCGGTAGGCCCCGCTTTAAGTTATAATAAAGTTACCTAAAAGTAAAGGG
TATCATGAGGTCGCCAAGCAAGCGGTAGACCTTGGATTGAGGTGATCGAGATTGGTTAAA
GTAGCGGATCGGATCGTCGTCGATCCTGAAATATGTTTTGGAAAACCGGTTATCGAGGAC
ACTAGAATCCCGGTTCATCTGGTTTTGGAACTTTTGGGCGATGGAGTTACACCAGATGAA
ATTATAAAAAATTATTATCCCTGTTTGACCAAGGAGGATATCCTTGCTTGTATCCGTTTT
GCCAACTCCTTCATAATGATAGACCCTTGAAATGACGGCTTGAAATTACATGGCAGCAAA
TTGAGTGGACATTTTTAATGCGTATAGTATAATATCTTTCAAGTAAAAGTATATGGAATG
CATTATGATGATTTGGTACAATCTAATATCAAGGGCATCTTCAACGATTATAAAAAAATC
AGCGCTTGACATGAGAGAAAACAATGCTAAACTAATCATTGCAGGCTGAGGCCTGTGCGA
ATAAGGTTTTCTCCCCCGGCGGATGTTGAGGAAAGCCCTCAACGCTAAATCCAAAGGGGG
TTATTTTTTGTCCGCTCAATTTTATAAATATATTTGGGGTCGGATCTTTAATCTTGAAAT
ATCTTTAATCTTGAAATATCTTTAATCTTGAAATATACTTTAGTAATCAAACACGCGATA
TCTCAGGATCCGATGATCTCAAGGATAAATTTTTGGCTGACTGACACCGATGGGTTTATA
TAAAAAGACGGAGGCGGCATTTTGAGGTCGGGTCAATTCCTGTTACAGAATGACCGACCT
TGAGCCACACCTCCGTCTGCTATTATTTTAACCTAATTACCTAGAATTGTCACTCGATTA
TTATATGTAAATATTTAATCTAACCAAATAACGTTTGTTGCCAAAATCAGCGCCTATTGA
AGGCAGCTTCAGTGGGGCGCTTTTAAAATTTAAAGGCAACGGCACGGTTACACATCAGTA
GACCTTAATATTTTAAATACCTCGTCTTTGGAGATAGCGTCAAGCACGGCTTCGGCTCCT
ACGTCAAGCTTGGATTCGTCGGCGACGGAGCTATTAAACTATAATTCAAGATTAAAGATC
CGACCCTCGAGGTTTTCGCGACCCTCGAGGTTTTCGCTGCTAGTTTAGATGGCCTCGCGA
AAGTAATCCTCGAAAGCAGCCTTAATTATGTCTTTTACTTTATCCACTGCATTGGACTCG
GACAGCGCAAGCGTAAGCAATGTATTAATTAAACTATTAAGGCTTACGTTCTCACGCTCG
GCCCTTTCGGCCAGCATACGGTGCAGAAATTTTGGAATTCGAAGGACAAAACGGCCGCTG
TACTCTTCTTCCGCTTCTTCTGCAGTCTCAGGTATAGGCAGCCCCTCATTTAGCCAGCGC
GCAAAGGATTCCCGTTTTATCTCGTTCAGCAGCGCCAAGGCCTCCTCAAAAGTTTCGCCA
TACGCATTCATCGATGCCCGACCCAAGGCAGGAATGGTTATGATAAATCCTCCCCCTTCC
TCTTGAGAAACTTGCGTGACTTCAAGGGGGTAATTTAACTTCATGTAATATTCTAAATCC
TTTTTCAAACCTATCACCTCAATATGTCTCATTTGTCCTTCTTCATCCCTTCTATTTCCT
GGATGTATTTCAACGCCTTACAGATATTTCTTAAATACCAATGTTTAACTTTATTTTATG
CCGTACGATGACCAAGTCTCCACTGGGATGAAAATCCCTTGAAAAGTAGCCCGGGAACTG
CTTAAAGGCTTCTTTAATCAAAGGATGTTGAAAGACCGCATGACTTCCTTTATCGTGAAC
CTTTTTGAATCCGGCCTTTAAAAGAAAATTTTCAACGACATCATAACGTTCTTCTGATGT
TGAACATAGCCACTTGTTCAAAAGTTTGTCAGCTTCATCCACAAAGATACCTCCATCTCA
AGTGATATCGTATATGATATCACTAATTTTGTAAATACACCAAAAAACGGGTCCATCCTA
ATTCAGCGCTCTGTCAAATTGTTTGCCGTGAAGGCGCGCTACTTCCTTGTTACGCTATGT
GCGTTACGCAGTATGGGTAATGATTATATGCAAATGAGGATTATGCAACTATTGAAAAAT
TTAAGAAGTGTAAAATATGATGAATATGGCCAAAATTCTCTATACCGATAAGAAATTGAT
TTGCTACGTTATTGGTAAATTACAAAACATCGGTATTATATTTTGACTTTCAGTATATTC
AAGAACCCTTTTGTTGCTTTTCAAGGGATTCAACGAAAAATTCAAGATTAAAGATCCGAC
CCTCGAGGGTTCCTTCCCTTGATTTTCCTTGCCGGTACCCCGACATATGTACCAGGCTCC
ATTATGTCCCTAGTTACTACCGCGCCTGCTCCAATGATGCAATTGCCTGTAATACTTATA
TTGTTTATTACTGCGCTTCCGATACCTATCCATGTACCCTTTCCAACGCTTACAGTCCCG
GCCAGATGCGCACCTGGTGAGATATGCACGTAATCGCCTATCATATTGTCGTGATCTATG
GTTGCTCCGGTATTGATTATGCAACCTTTACCTATCTTGGTACAGCAGTTAATTACAGCC
CCTGCCATGATGACCGTACCAATCCCGACCTCCACCAGCTTGCCCAAAACAGCACTAGGA
TGAATCAACACAGGGACGCTTGCTTCTAATGACATCAATTCCTCTAATACCTTTTCTCTC
GTAGCGTTATTGCCAATTGCCACGAATATATCGTAGTCTTTTATATACTTAAAGGCATTT
TCTGATCTATCTATTACATCAATATCTAACGAAGACTTGATGGCTTCATCCTGATCCATA
AAAGCAATATATTTCCATTTATTCATCTTTAAGGCAACGTCGGCAACGACCTTGCCATGA
CCGCTTGCGCCAATAATCAAAAGCCTTTTTTTTGTATTATAATTTATTTTCATGTAATTG
ACCTGCCTGTTGGCTTCCTCTAAACGGCTCCATCGTCGCCCTGCCCTCTTGGTTAATTCC
CTCTCTTTGTAAAACCTTCATGATGGTCAAAAAAATTATCTTCACGTCCAGAAAAAAGCT
GAGGTTATCGACATATTCGACATCGTAGTTAAATTTCTCTTCCCAACTTATGGCGTTACG
GCCGTTTACTTGCGCCCAACCTGTTAGCCCCGGCCTTACTTCGTGACGTCGCCTTTGATG
TGCATTATATAGGGGAAGATATTCTATCAGCAACGGCCTGGGCCCCACAATTGACATATC
TCCTTTTAGGATGTTAAAAAGCTCAGGCAATTCATCCAAAGACGACGCCCGCAAGAACTT
GCCGAAATCTGTCAGCCTCATTTCGTCGGGCAGCAATTCTCCCTTTTCATCTCTTTCGTC
AGTCATGGTACGAAACTTATATAGGGTAAATATCTTTTCGTTCATGCCAGGCCTTTGCTG
TTTGAATATAACAGGACTTCCAAGCTTTATCCTAACGAGCAAAGCGATGAGTAACAAAAT
CGGACTTAATATGATAATGGCCCCTAGCGAGAGCACAAAATCAAGGGGTCGTTTGAAATA
CCGCCCGTAGGGGCCTCTTTTTTCTTTTTGTGGCTTTAATTCCGCCTCACCCGGCATCTC
ATCTCCAAACCCCTTTAATAATTTCACATACCCTGTTTAGGTCGTCATCCGTCATTTTCG
TGTCGCTCGGCAAACATAAGCCGTGTTCGAAGATCTTTTGAGATACGCCGCTTCCCAAAA
AGTCATAATTCCGGTAAAAGGGCTGCATATGCATGGGCTTCCATATGGGCCTCGATTCGA
TGTTTTCCCGCTCCAAGGCCTCAATAATGTCTAAAGGCTTGACTTTGCCCGACAAGGTGA
TGCAGCTCAGCCAAAAGTTGGGCTCGTTCCAATCGTTTACGGGCATCATTCCTAGTCCTT
CAAGGTGGCTCAAGTTTTCTTTGTAAAATTCAAAGATGTGCTTTTTTTGGATTAACCTTC
GGTCTAAAACCTTTAGCTGACCACGGCCGATGCCTGCCAATACGTTACTCATCCTGTAGT
TGTAGCCAAGTTCGCTATGTTCGTAGTGTCGTGCCTTGTCCCTTGCTTGCGTGGACCAAA
ATCTGACTTTGGCTATCCTTTCTTCGTCACTTGAGACGAGCATCCCTCCGCCCGACGTCG
TGATGATCTTGTTGCCGTTGAAGGAAAACACGCCGTATTTGCCAAAGGTGCCCGTGTATT
TGCCCTTGTACTTCGTGCCCAGGCTTTCGGCGGCGTCTTCTATTAATGTGACGTTGTGAT
CCCAGCATATCCTAATGATCGGGTCTAAGTCTGCAGATAAGCCGTAAAGATGAGTCAGTA
TGACCGCCTTTGGATTGGGGTACTTCTTGAAGGCGTCCTCCAGGGCCTGGGGGTCCATGT
TCCAGGTCTTAAAGTCGCTGTCAATGAACACGGGGGTCGCGTTTTGATACACGATTGGGT
TGGCCGTGGCCGAAAAGGTGAGGGACTGGCAAAAAACTAGGTCGTCTTTTTCCACTCCCG
CGGCCTTCAACGCCATGTGAATGGCGGCAGTCCCTGAAGAAAGCGCCGCTGCGTGCTTTG
CGCCGACCCAGGCGGCAAGCTCTTTCTCGAAGGCGTCCACGTTTGGCCCCAGGGGGGCGA
TCCAGTTGGTGTCAAAGGCTTCTTTCACGTATTGCAATTCGTAGCCTTCACCGCTCATGT
GGGGCGACGAAAGCCATATCTTTTTCGGCAAATTTATCCCTCCATTTTTATGATGCCAGT
TTACTATAAAAAGTATAACATTTTGGAGAGATTTGAGGTTTATCTTCTTCCTTCCTTGTA
AAACTGAGGTAAGAATTTTAATAACTTTGGATTTGGACTTTTTGAATGTGTTGCTATACC
CTCCTAAGGATTCATCTGGTATCATTCTACTGCGTTCTTTATGTCAATCCATCGATTGCA
TAACTGACCTTGTCAGAAAACTTCGAAAGAAGCTGAAATTAGAAACATCTGAAAGATCGG
AAAAGGGAAACAGGACTACTACGACATCACCTTTTACAAATCTTGCCAAGCTTCATCTTC
CTCAGGCCTGAGCCAATCTTTCCGCAAACTGGATTCGCTAAACGTGAGCGTTTCCGATCG
TTTCTTTAATGACTTAGTCTTTAAGAAACGGACAAAATCTAAAACCTCCTGAAGGTCCGA
TGCCGTTAAACCCTCCATTTCACGGATAAGCTTTTCTCTCCTATCCATCTATCTCCACCT
TCTCTATTTTATGTGATTCATGATTTTGTTATTATAATTTTATCAGATCTATTTTATCGA
CCACTTTTTAATCGGGGGATGAGATATGAAGATCGCAAAGATCACCTCAAAGGGACAGGT
TACCATTCCTATCGATATACGCCGCAAATTGGGGGTCAAGGAGGGTGACAAGATCTTATT
TGTCGAGGAAGCAGGAAAGGTATACATTCTTAATGCATCGATGGAGGCCCTAAGGAAGGC
ACAGGCCGCTTTTGCCGGTGAGGCACAACGCGTTGGATTAAAAGACGAGAACGACGTAGT
CTCCATGATAAAAGAACTTCGCCGCGAAAGAAAGGAAAAATAGCATGAGAATTATGTTGG
ATACAAACGTGCTCGTATCGTTGCTTTTGTTTCCTAATCCGCAAATGAATGAAATGATGG
AGAATATATTTGCAGATCATAAGTTAGTAAAAATATTTTGGGGGTCTACCATTATAAAAC
CACTAAATGAACGGTAGGCCCCGCAATCGAAAGGATCAGCCTTTCTGTTCCTCCAACTTA
TTGAGAAAGGCCATTACATACGAAAGAAATTTGCCGAAATCGTCCAATTCATAATGGATT
GTGCGGTAAACTAGCTTGCTATCAACTTCCCAATATACATGGACGAGGATGTTGCGCATT
GCGCACATACGAGCCAGTTTGTCGGCAAAATCTTTAGGGATGACGTTTAGCGAGGCAAGT
GTTTTGAAGATATCTGCATAGGTCTTTGGTGCCTTAAAATTGCCCTTAAACTGATGCAAC
GAAAGCAAACGATTGCCTATGTTTATACACGTCTCGATTGCGATTTGTAAGTAACGTTCC
GTCGCTGCCTGCAAAGTTTTATCTTTTAGATATTCTTCTATAGGCTTTTGTCGAATCTTT
TCAAGGCGACTTATGTATTCCTGTAACAATTCAATTTGGTTCATTAATTTAATATCCATT
GAAGGCTCCTCCGAAGCACCTATGAGTCTCTTGTAATACTCCCGCAGAATCGGATAAAAG
TCTAGGTAAGCGCCCAAAACCTTAGCCTGAAAATCGATCAAGGTTTGGGGATCGTAAAGG
ACCAGGATGACCTTATCTTCTATTGCGCTAAATTGTAGGGTTAACGGTGCAACATTTAGA
TTTACTAAGTCGAAGTCATCAGTGTGCATCAGCCGAGAGAGATCGAGGTAAAGATTTGAA
TGAATCTTAAACATTTCCCATTCGCTTAAACCTTCACGGTACAAAACTGCCAGGTCGATA
TCGCTCAAAGGCGTGACCTCATCTCGACTCGCAGAACCGAACAAAAGCAGGGCTGCAACC
TCTTTCCTGTAGGGCATTAGCGCCTCCGGGGCCCTTTGAAGCTGTTTTAATATGAAATCA
AAATCAAGCGGTCTCTCGCTCAAGCGCATTTGTTTAACTCCTTTTTAAATTATGATCGCC
GAGCAACCTTCGTGCTGGTGTCTTGGTCTACGTCGATAGTGTAAAACAGGCATGAGATCC
GACGGAGCCTTATTGTATCAGCACCTTCAAACTTGAATATCGGTACTCTAAAGAACTTAT
TTTTTGCATTTCAAAAAATTAGCTTAAAATTCAAGATTCAAGATCTGACCCCAGGTAGTT
TGATTCCCTTATCTTCATCTCTTACGCCAGCCGATTTATCCTTACAGAAGAGGATCTTTA
GTGTGTTAATCATTATGCGGATATCTAAAAGCAAGGAGTAGTTTCTAATGTAAAGGAGGT
CATACTTTGCTTTATTATCCGGTTTAGTTGTGTACCTGCCAAGGATCTGGGCAAGGCCGG
TTATTCCTGCCTTCACGAGGACTCTGTACTTGAACTCCTCAATCTCCTCGTTGAATTGCT
CGACAAAATGAGGCCTTTCGGGCCTGGGTCCCACTATGCTCATTTCTCCCTTCAATACGT
TTATAAGCTGTGGAAGCTCGTCAAGCCTTGTGGCCCTCAAAAACCTGCCAACTTTTAATA
TCCTAGGATCGTTCTCCATGGCAAGCACGGGGCCGGTGTATTTTTCCGCATCAACTACCA
TGGTCCGGAACTTATAAATCTCAAATATCCTGTTGTTTTCAGTGATCCTTTTCTGCCTGT
AGAATACGGGGCCTCTGTCTTCAAGCTTTATCATCAAGGCAATGATTAAAAAAAGCGGAG
AGGTTAAAATCAATCCTATGGCAGACAAAACCACGTCCATAACCCTTTTCATCACTCTTT
GCTCAAATGAAAGACCCAGCGGTTCTACCTTGAGAAGCAAAACGTCGCCATGGTTTTTCG
TTTTCGAGTTCATCATTGCTATCTCTAAAAGTCCAGGCACTATATATATTACCTTATCCT
TCACGGAACAATATTTAATCAAGTCGAGCTTGTCGTTGTAAGGGATATTGGAATCTACAT
AAACTTTATCAACATAATCTATTAAATAATATGTGTTATTATTCACTGAGCCGAGGGCAT
ATTCTATGTGATTTTCTCCAGTGTCTCTAGTGAAACTATCAGCAAGTAAGTTAGAGTTTT
CACCGGGGGCAATAATCAATATTTTTTGTTGTTTTTTAGTGCGTTTTATAATGCTCAGGA
TTAAAATCTTTGTAATTAAAATGAACACACATTGTGTTATAAAACCGATTATGAAAATGC
TCCTGGGAAAGCTGAAGCCTCTGCTTAAAAACATGATTGCCAAGGTAAGAGTATCTATCA
AAAATAATGAAGCCACGATTATGATTACGTTCTCATACAATGATTTTTTAGCAGTTGATG
TAATGTTAAAAATGTAAAATATGACTGCCGACGTCAGCACTATGTAAGGAATGTTTTGGT
AAAAGGGGATTAAGTTAATTAAAGGCGGATGGCTTCCGAACCTAATAAAATAAGATAAAT
ATAACCCTCCTACTGCTATGAGAACGTAGAGGATGAATTCAAATATCTTGAGAAAACTCC
CATCACTTTTCGGCCTCGAAATACGCATTTGACTTCCTCCCGCTTAAAAAGCGAAGGTGC
CATTCTTAACCCCACAGAATGCACCAACAAGGAACACAATTTACAATTGCAATTATAGCA
TTTACCCATATATACCATATATAATCGAGATTATATATCACACAGAAAGTCTTGTTTCAA
CCTTTGCATGACTCGTTTAACTTGTCTCTGCAAACTATTGCCCATAAATCTCGTGACAAA
TCTACCTACTGCCTACAGTGATGCTACCTTGCTTTTCAGTTGTCTTTTTGGCACAATCCC
TTTTCTTACATATTATCTGATGCTGCTATAGACCACCTCATCACGCATCATCTTGAACGC
TACCTTTGCCCCTTTCCGGCAGTGCTGCAGCGATGCCACACAAGGCCCAGAAAAGAAAGC
CGATCTTTTGTCTGGCGGCAAATATACTCCCTGCCATGCTATAAATCATGATAGCTATGA
TTGTGGTAAGGACTGCCGCGTAAAGATACTTATTTTCGCCTTTGCAGCCTTTAAGTTTTC
TCCAGGCAAGCCATGCACAGCGAAGCATCAAGCCCATGACGACGATAAGAAGCGGAAAAC
CTCCATAAGTCAGCAGCTGAAGGTACATGTTATGGGGCTCAAGGGGAATGGCTGATCCCG
ATATCGGTTTTAATTCATTCATCAAATATAATGTCTGGTATCTGATCCACCCCCACCCCG
TGAAGGGTTTTTCAGAGATCAGATGCACAGTTTGCTCCCATATGTCCCAGCGTCTATTTG
TAAATTCAGATAAATCCCCCGAGAAAGAAAGTAATTGAGATATCTCTCGTTTAAAGCGGC
CTAAATAATCCGGCTGATTGAAGGCAAACAGCCCCGCCAGGAGAACCGTAATTAAAAGGG
GAATCAATAACCCCTTAAATAAACCGTATTTCCCTGGGCGGGCTATTATCAAGAAAAGCA
AGATCTCTATCCCGCCTACCAGCCAGGGACCGGAGCTGAAACTTAGAAAGAGCACTGTTA
AATTAAGGACAACCGTCAAAAAAGAAATGACGTTTAGCAGCCTGCTGTCGTATCTTCGAA
CTGCAAAGTTAAGTGACATAGGAAGAGCCACTATGGCATACAAACCAACGGTATTTATAT
TTGAAATAACGGTGATATCAAACACCTTGCCAGCCTGCAAAATATATGCTGCAAATATCA
GGACGCTTGAAGCCCACCACACCTTTTGAAAACGCCCTGTACCTTCTTTAGCCACGACGG
ACGCCGTCAACCATAAGCCAAAGACGGCCTCCAAAGGGTTTGATACCCCCTTGCCAAAAT
GGTACCATCCGTAAAAGTTAAGCAGCGTGGTAAAAACAGACCATATTATCATTATATATA
TAATGATTTTAACCGCAGGGTCCAAAACAGGCCTTCGTAGCTCCGAGCTTTGAAGGATAA
ACAGACCGACTATCCCGATGATGCATAAAAGCCAACCAAAATACCTGGGAATGGGACCCC
AAGGATCGAAAAAGAGGGAAAAGTAAAACCCAAAAGCAATTAAAGACATTGGCCACGAGG
CGGTTTTAGCAAGGGATTCATTCATCGTTTCATCCTCCATTATGTCAGATAATTAGTATC
ACTTAAGCACATAAAGAAACAGGGCATAAAGGGCCAAAATATTTTATCACATATCACAAA
AGAAAAGTCCATAGCGCCTATAGAAAATTTGAGCGACACACCTTTATTTAAACCCTGTAT
AATAAAACAGTAACCCAAAGATCGGGAGGTTGTTACTGTGAGTGAAGACATAAAAAAGCA
GATAAGACATTTTTACGGAGAGATAGCCAAAAACGCAAAAGAGGGAAATTCCTGCTGTTG
CAGCGGCTCATGCTGCGGGCCCATCGCAAACGCACCGCTCATTTACGGCGAAGAGTTTCT
TGAGGGTCTGCCCGAGGAAGCCTTGATGGCCTCTCAGGGGTGTGCCAATCCGCTGGTATT
TGCCGATCTAAAGGAAGGCGACGTGGTGCTCGATTTGGGAAGCGGCGGCGGTATCGACGC
ATTTTTGGCAGCAAAGATCGTCGGAGACAGCGGAAAGGTTTACGGCCTTGACATGACGGA
CGACATGCTTGCCCTAGCCGAGGAAAACAGGAAAAAGGCGGGCCTTACGAACGTGGAGTT
TATTAAAGGCTACATCGAAGATATCCCCCTGCCCGATGAATCCGTCGACGTGGTCATTTC
AAACTGCGTCGTGAACCTGTCGGAGGACAAGGAGAAGGTCTTCAGGGAAATTTACAGGGT
CATAAAGAAGGGCGGCCACCTGTCCATAGCAGACATAGTTACTTTAAAGGAGGTGCCCGA
CCGCGTCAGACAAATTACGGATCTTTGGGTGTCATGCATAGCCGGCTCCATGCCCGTCGA
CGAATTGAACAAAACGCTCGCCCACGTCGGCTTTAAGGACATCACGATTTCCCTGGAACA
CGTGTATACCAAAGACGTGATAAAATCCATGCTCGGAGACGAGGCAAAGATCGATTCTGC
CGATTTCGACCTGCTCGACGGGGCCTTCGGCAGCGCCGTGATAAAGGCCGTTAAATAAGC
AGGGCTTGACATAAGGGGAGATCGGGATGTATCTCCCCCGATTTTTTTTACCCCAGCGCC
ACATCCAAGACCATCATTATGGCAACCCCGAGCATAATAGCCTGCTGGTGACGTTGGTTT
CACCGCTGCGCCGTGCTTCGGGGATGACCTACTCGACTGCCACTTGCATGTATAATAAAA
ACATGGAATTAAAAGATCAAAAGGGGAGAAAAGCAAATTGAGAAGCATGGTTCGCATCGA
TGAGAACCTCATAAAAAATGCCGTTTTTACGACATTAGGAAATATGAAAGAAATTGCCGG
AGTTTACCTCTTTGGTTCTGCCCTTGGGTTGTGCCGACCCGACAGCGATATAGATATCGG
CCTGGTCATAAAACCGCTTTACGGCAAGCCGGACAAATATTATTTAGACATAGCCCTTGC
CGTAGAGACAGGCCTTGACCCCATCGATGGGCACCCCTTCCAGGTGGTCCCCTTAAACAT
AACGGACTGCATCTTCGCCTTTAACGTCATCAGAAAGGGGCGGTTAATTCACGAGCCGGA
CCATGAGGTGGTGACCGATTTCATGGAGATGATAAGCCGTCGATACAGTGAAAATTATCC
GCGTTACATCAAATATCTAAAGGAAATAGTGGGTGCATAATGATGACTCTCGATACGGAA
CGGGTCAGAAGAAAGATAGCCTATTACTAGCAAACCCCTTGGAGTCTACCGCTTATTTAG
TGGTTTTTGTAATGGTAGGCCCTCAATCATATGAGTAATTAAAATATGCATAATTAAAAG
AAAGACTTTAATAATACAGTCAAATCATAGTGATATAATCGTAAAGAGCTGGTACCCTAT
CTTTAAATACTGGAACTTTTGTTCTTGCTTCAAGAACTTTGTCTGGATCAATGTCGACGA
AATATAAACCTTCTTTGCTCCCAGCATCTAACAAAACTTCACCCCACGGATCGACGACCA
GTGACCTCCCATCAAAGGTATTTTCCGTCGTGATTCCGCACCTATTACATGATATAACGA
ATACTTGATTTTCTATGGCCCTCGCTTTAAGCAGTATTTCCCAATGCTTGGCCCGTGCAG
ATGGCCATTCGGCACTTATGAAAAGGAGTTTCACCCCCTTTAAGGCATAACATCTCATCC
ATTCGCAGAAGCGCAGGTCGTAGCATATTACACATCCTGCACTTACGCCTTCCCAGTCGA
ATATGCAATCCCTATCTCCCACCGCAAGATATTTGTCTTCTTCCATCAATGGGAACAAAT
GCACTTTATCATAAAAGGCAATCAACTTGCCTTGCGGATCTATTACCTGAGCTCTGTTCG
TAACGCCTCTTTCTGTTTTGGCCAAGGTGGAACCACCGATGAACCAAACGCCGTATTTCC
TTGCTAATTCTCCCAAAAAAGAGGCGGTCTCGTTTCCTTCAACTGAGGCAAGCATGTTAG
CTTTTTCCAAGGCATAACCGGTATCCCAAAGTTCTGGAAGTACGATCGCTGTCGGCAATT
CAGATGGAACCCATGACCTTTCTATCCATTCTTTTACGCGTATGAAGTTTGCTTCTCTAT
TACCCACTTGAACGTCAAGTTGCAATACTCCTACTCGAAGCATAGTTTCCCCCTCGCTTT
TATCTGGCAAAATTTGGACTTCGTAATTCTTCACTTAACCTATAGCATTTACCGTAAATA
AAACTTTATTTTAACGTCTATCCCAGCGCCACATCCAAAATCATCATCACGGTAAACCCG
AGCATCGCGGCCATAGTGGTGATGTTGGTTTCACCGCTACGCTGTGCTTCGGGGATGACC
TCTTCGACCACCACGAATATCATCGCTCCTGCTGCAAAGGCAAGCGCGTAGGGAAGTATG
GGCTGGGCGATCATGACGGCCCAGGCGCCTATGACGCCTGCGATGGGTTCGACCATCGCC
GACATTTGACCCATCATAAAGCATTTTCTGGGGGAAACGCCCTCGCGGCGCAAGGGCATG
GATACGGCAAATCCTTCAGGGAAATTCTGAAGGCCGATGCCCAACGCCAAAGATACGGCT
CCGGCCAGCGATGCCGTGGGCAGCCCGTACGCGAGCGCGCCAAAGGCGACGCCAACGGCG
AGGCCTTCGGGGATGTTATGTAGCGTTATGGCTAGCACTAGTAAGGTGCTGCGCCGCCAC
GATGTTGGGATTCCCTCGGCATCGGTCCTTTCCAACCCTATGTGAAGGTGGGGAAGGACC
ATGTCGATGGCCCTCATGAAGACTCCGCCGGCCAAAAACCCCACGGCAGGCGGAATCCAC
GAGGGAATGGGCTTTCCTTCGGACATCTCGATGGCGGGCGCAAGCAGAGACCAGTAGCTT
GCCGCTATCATGACGCCCCCGGCAAAGGCAAGCATGCTGTCAAGCAGCTTTTTGCTCACC
TCTTTGGTCAAAAAGACCGCCGAAGCACCAAGGGCCGTAACACCCCAGGTAAAAAGCGTC
GCCAATAACGCCTGCACAATAGGGTTTAAGTTGATAAAAGCCTGAGCCAGGTTCACAGGT
ATCCTCCCCCATTCTCGAAGAGTCTGTTTCGTTTGACGTTACAAATATACCATGGCCAGC
CAATTTAAAAAAGGTTTAGTTAAAGCAGAACGCGGACAGCATTTGTTTAATGTGTTTAAG
GGGGCCATCCTTTTCAAATTGTTCCGTTGAACATAACAAACTGTATTTTCCCCTTCAACG
TGATAAAACACAGGCGTTTGATCTAAGAACGAGACCATGGAATAATGACCAATTTCATAG
AGGTCACAAGCCGTCGATAGGGGGAAATTATCCGCAGTGCATCGAATGCCTGAAGGAAAT
ATTGTGAAAACAATAAACAATAATGTTAACATCCATGTTAACAAGCATGTTATAATATAG
GCTGAAGATTACCTTATTTGGCAGTCGACGGAGGTGCTAATAATGGAAAAAGTAATAGGC
GTAAACGAATTAAGGCCAAAGTTGGGCAAATATTTGGATGAGGCAGAAAAGGGCGAAACC
TTCGTCATTTCATCAAGGTCAAAGTTAAAGGGTGTTTTGCTCAGTTATTCAAAATACAGG
GAATTAAAAGAACTGACCGAAAAAGCAAGGCGGCTTGAAGTTTCCCTATTGGTCAACAAA
TTCAGAGACAGAGCCTCAAAGGCCGGACTGACCGAGGCAGATGTAGAGGAAGAGATCGAA
AAAACAAGGAATTCGTGATGCGCATTGTAGTAGATACGAATGTGCTACTTTCAGGTTTCA
TAAGCAGGGAAAGTTATCCGGCCAATGTAATCGACAGTTGGATTGCCAAGAACTTTGAGC
CTACAGTGAGCAGTGAGATCATTCAAGAATACTGCGAGGTCATGGTGAGAGATAAATTTT
CGGCCCTGGGCACTACAGAAGAAAGGCTAAATCTAATTCACATGATGCTATCCTTTGAGC
ATGTAGTATTGGTAGACCCGAAAGAAAAAATCTGCTTGATCGAAGACGATCCTAAAGATA
ATATCTTCATAGAATGTGCCTTAGCCGGCGAATGCAAGTTCATCGTTTCTGGAGACCATC
ATCTGTTGAAATTGAAGGAATACAAAGATATTAAGATCGTAACAGCAAAAGAATTAATAA
CCACTTTGCAACTTCGGGTCTACCATTATAAAACCACTAAATGAACGGTAGGCCCTCACG
GGCACGCCTGCACCACAGGACTTAAGCAGACCTGGCATGACATCGCATTGTCATGATTGT
TAATATAATTGCTATAATGTCTTTAAAGAAAGAAGCTTAAGGGAGACATCAAAATGGATA
CAGATGCATTTACTGCAGGTTGGACTGAGAGGCTCGAGATCGAAAGAAAAAGCAGATGCA
AACGAATGCGTGAAGCCTATATTGTTGCGCGCAAATGTGCGCACATACTTTACGACAAAT
ACAGGGTCCGCAGAGTCTATCTGATCGGCTCTCTTGCCAATCCTGAGGATTTTCACGAAA
GATCCGATATTGACCTCGCAGTCGAAGAGCTTCCGTCGCACCTCTATTTTAAGGCTCTTG
CCGAACTTTGGCGTGAACTGCCCGCCGGCTTGGAGTTGGATTTGATTCCTCTAGAAGATG
TCGACCCTGTTTTTTTGAGTCGAATATTAAAAGAAGGGGTAATTATTGATGACTAGATTT
GCTGCGCTAAAAGCGGATATCGACCATGAATTACGCAACCTCAAAAGATTAGCCAAAGAA
TTAGACGACATACTTACAGCAACAAAAGAGGGGTCAATCGCAAGAACGCGTGCGGTCGGC
AGCTTGCTTCATGACTTCTATACTGGAGTCGAAAAAATCTTTAGCCAAATTGCAATAAAG
ATAGACCAAGACTTACCTGCAGGCGAAGGTTGGCATATTCAACTGCTCAAAAGGATGACA
ATTCCAATAGAAGGGATCCGACCTCGAGTAATTGACGAAAAATTAGAAAATGATCTCGAA
GAATACCTTCGTTTTCGCCATCTTTTTCGGAATATATACGGTTTTGAGCTAAAATGGGAT
AAATGCCAGCCTTTAGTTGAAAGATTGGATGATATTATTTGCGAATTGGAAGAACAGGTA
GCTAAATTTGAATCTTTTTTGGATTCAATTACATAAAGCCCCCCTTTAAAGTAGCCCCCA
CAGGGCTAGGATTCAAATATTGTCTGTTCGGATATATCTGCCTGGAGTGTGTCCTTGGGG
TCAGGTCTTTAATCTTGAAAATACAATTTAACGTACTTATATCTATCGCAGCTATGTGTT
GGCATCATGGTGATAATTACAAAAAGAGTAATTGTAACCAGCGTGGTCATTTTTGATGTA
TGGACTGAAATTTTTCAAACATACAACATATCTCGTAGGTTTACCTTGGGAAATACATTT
GCCCCAGGGGTGGGCATACAATATCGTTAACGAAAACTATATCAAATATGACCGCTGCAT
ATTCAAGTTTTATGTGCTTAAAATTAGTATTTGTTAAATCAAAGGAATAACAAACAATGA
AGAAAATCAAAAATAAAGACCTGACCCCCACGGGCAGGCTCAAGTTTAGGAATTGCTGTC
CTCTTGTTTTAAGATTACACTAACGGTGGAATAATGAAGGCCTAAAAACCTTGCAACTTC
GGTTTGCGTGTAACCGTGTACGCGGACTGCCTCATAAATTTTGCCGTTTCGCTCACGCTT
ATCATCAATCTTAATATTGGCAAACAGCTCCTTCAAAGTTGGACGTGCTGCCTTTCTTTG
ATAGATCGGATACTCGTTATCCTGTTGGTAGTTGTCTAACAAAGGCTTCACAGCATCAAG
AAAATTTTCGCTGCCAAGCACTACCCCGCCTTTGAGTTCTTCCCACGGGCCTGTTTTGCC
ATCATTTGCCACGAAAGCCCGATATAGCTGTCTTGCCCGCTCGCTGTTTTTGTCAAATTG
ATCCAGCAACCAGCTAGTATACAAAAAGGGTGGAGCGCTTTCAATCCCCGCTGTCGCCCT
GTAGCTACTCCATGGCCACTCCTCTGGTCGCTTTACGAATCCCGCCCTCACGGGATTCAG
CACAATATACCGAGTCAACTCAAGCAAATGACTTTCACGCTCGACCAGTATAGACTTATA
CCTGCCCTGCAGTACATGACCAACTCGATCGTGATTGCGATTAAAATATATCGTATACAC
ACAATTGAGGTAATGCATCCCCTTTGAAATGTTAGCGTCCGGTGTTTCAATTAAAAGGTG
GTAATGGTTATCCATTAAACAGTAAGCATGACATAGCCAATTGTATCGCTCGATGGTCTT
GCCAAGCATACCCAAAAACATCGTGCGATCCTTGGCGTCGAGGAAAACGTCGTTTCTCGC
GTTTCCGCGACAGGTAATGTGATATATTGCCCCCTCGAATTGAACCCTCAATGGTCGTGC
CATGTATCAAATATACTACATATTTTACTTTTGTACATACATGAACACTACGAAAGTTGA
TCATTGTGTGTTACGAATTTATTCTGGCGCTGAGTAAAGGAAGTATTCAAAAATAAAGAC
CTGACCCCGCCATTGTTTATTCAGGCCGAAACCTTATGACTTTGCCAAAATTCTATAGCA
AAGGCCGCGAATATTCCGACGAAAAGCCCAAGAACACCCGCTACGGCGACCATGAGCGTG
CGTTTTGGAGAAACACGCTGGGGGTCGATGGTCGGTTCCTGGACGATTCTTAGACCAGAT
ATATTTGCTTTTTGCGCCTCTAAATCCTTTTGCTTTATAGCCAATTTATTATCTTGAAGA
TCTAGATTTTTGGACTTTATATCTAAATTTGCTAATCTAACATCAATATCGGCTAATTGA
AGATCTAAATTTGCCAATTGCATTTCTAAGTCTTTTATTTCCTGCTGTAATTGTTGTTTT
AGAATGTAGTTGTCTTCCAATGTCAGATTAAGTCGATCGATTTGGGTTAAATTTTCCTGA
ATTGTATTTGAATACAGTAATAGTGACATAGAATCGGTTGGATTATGTTCTTTAGCCAAC
ACTGCATCTCGCTGTTTAATAAAATGTAGCATTTACGGCTGCTTTATGTAAATAAAAATT
TTGTACTTTATCGAGAAAAATGGAAAAATATTCTTTTGCCCTCTCCGGTTCTGAAGAATC
GATATTAACAAATATATAATTAGTTCTTTCTTGAACATTAGTTTTGATATCAAATTGGTT
CTGCGGATCTTGGTAATCCCAGGTCAACTGAGTTAATATTTCATAATGAAAAGGGTTTTG
CGAAATGAGCCTTTCGATGTTTTCTGGCGTATCTATCGCCTTCTCACGCCAAATTAAAGC
ATCGCGCACAGGTTCTTGTTCGTAGATCTGTCCCGGAGCCACTACCGCCGAAACCCTGTA
AACCGGTTTCATAATGTATGAAGCCGCAATCGTAACAATTACAACCACCAAAAACACGCC
TACGATAAGCTTTTTTCTCTTCAAAAGGACCTGTATAAGTTGATAAAGGTCAATTTCGTC
CTCATAGTAGGGCTCGCGCTCATGATGCTCGTTTAATTCATTATCCATTCCCTTCACCTC
AATATTCCGCTTTATATATAAAATCAATGTCTATAGTTTACAAAATCTCCCTTAAAAAGT
CCACAGATGCTCCTGAGGACTCTCGAGCTTTGCCGCTATAAAACCGTTTTGCATGCTCGA
CCAACAGGGCGTGATATTCCTGGTAAAGAGTGACATCCCCGGGCAGGTTTGACTCAAACA
GATTTTTAAGTTCCATGTAGCCTGCTTTTCTTTCGGCAAGGCCCAAGGAAGTAACGATCC
GCTTCGTGTAGGCATCTACGACGAACTCAGGGCGTTTGTAGGCGTAAAGCAAGATAGAAT
CGGCCGTCTCGTTTCCAACGCCTTTGACGGACATAAGCTCCTTTCTGGATGGCGTCCTCC
CCTTCAATCCCACGAAAAAGTCGGCCATTTCCCTCAAATAAATCGCCTTCTGGTTGAAAA
ACCCTGCGGGCCTTATGGCCGATTTAAGCGCGCCCAAGCTTAAGGCAAGGATTTTATGAG
GGTTCAGCGCTTCGATGCGCCTCAAATTTTCAAGCGCCCTCTCAACCGACGTCCAGGCAG
TGTTTTGCGTGAGCACCGCCCCTGCGATGATCTCAAAGGTCTCTTCTTCGTTTTTGGGAA
CTCCGTAATCTCCGGCGTGGTAACTTCCTGCAACGGGCCACCACCCCTGTGGGCCGTAAG
CATCAAGCAAAGCTTCGTAAATCGCAATTATCCCCTTGTCCATAGCATTATTCTACCAAA
TCCAACGGCAGGCCAAACTTATGATACGTAAAATATTTGTAGGATATTTTTAAGGGAAAA
AATAAAGGGATCGCGAACTTATCCGCTGATAGACAGAATAAACAAATGTAGTTAAAATAC
GGTAAATAAAGGAGGTATGGACTTATGAATTTTCAGGAGAACACATTGGCCCTAATCTGC
GGAGGAGGACCCGCACCGGGCATCAACAACGTAATAGCTTCAGTCACTATAGAGGCTCGC
AACAACGGTTGGGACGTCTTGGGCATCTGCGACGGATTTTCAAGCCTTGCTACGGCCAAC
AAAAAGGTCATCCCCCTTACCATCGACAAGGTCAGCCGCATCCACAAGGAAGGCGGAAGT
ATCATAAGAACCTCCAGATTTAACCCCACCAAAAGCGAGGCGACCATGCGCACCGTCGTG
GAAAACCTAGTAGACCTGGGCGTTACCCACATCGTCACCATCGGCGGGGACGACACGGCC
TACGCTGCCTACAAGGTCTCGGAGTTCGCTAGAGAAAGGCTGGGGTTAAACATCCACTTC
GTCCACGTCCCCAAAACCATAGATAACGACCTGCCTTTGCCGGAAGGGCTGCCCACCTTC
GGCTTTGAGACGGCCAGGGCACTGGGTGCGGAACTGGTGATGAACCTCATGGAAGACGCA
AAGACCATGGGACGCTGGTTTCTGGTGGTTACCATGGGACGTTCCAGCGGGCACTTGGCC
TTAGGTATAGGCAAAAGCGCAAGCGCCACACTCACAATCATACCAGAGGAATTTGAAAGC
GAAACCATAAGCCTCCAACACGTCATCGACATAATGAGCTGCGCCATCATAAAAAGGCTC
GCCCTCGAGAAAGATCACGGCCTCATTGTAGCCGCCGAGGGCCTGATATCGAAGGTGTCC
TCACAGGAACTTGCGGCCATCGACTGCATCGAAAAAGACGACTTCGGCCACGTCCGATAC
GCCGAGATCAACTTCTCCGACGTCTTAAAAAAGCAGCTCAACTCCGAGCTAAAAAAGATG
GGCATTCCCATATCGGTCCAAAACAAGGAGATAGGCTACGAGGTAAGATGCGCTCCCCCA
AACCCCTTCGACGTAGAATACACCAGAAACCTGGGCTATGGCGCCTTTAAATTCCTCGTC
GAGGGCGGCTCCAACGCTGTAATTGCCATCCAAAACAACGAGCTCAACCCCATCAAATTC
GAGGACATCGTGGATCCCGAGACGGGCAAGATGAAGATAAGGCTCGTCGATACCGACTCT
TTACAGTATCGCATCGCAAGAAAATACATGATACGCCTGGAGCGGCGCGACTTGGAATCG
GAATTCCTTTTAAACAAGATGTCGCGCATCGCCAACATGACGCCGCAGCAGTTCGTGGAA
AAATACGGATATGTGGCGGGGCTGTAATACGTCGATAATGCTACTTAAGGTGATATATTG
TCAATTTTAAGAAACGTATCAGGCTCATATCGGCAGGTAATAATATACGAACATTTTTCG
TCGGGCGAAACTAAAGGAAAAAACGACATATCCTTTGCAAATGAAGGCCTCTTTATGGCC
AAGACGATGCTTTCCTGTTTTTCTCGTCTGGATTACATAAAGCCCCTTTTGATCTTGAAC
GAAAGGTTCTCCTCCGCCTTTGACCCTACCGAAGGGCAAAACCAATACATCGTGCACAAT
GACGAAGGAGAAATGGCACTGTTTGAGCTTTGCGGCAACAGGCCCGTTGTGCTCATTGCC
CCAGAAACACAGGGGCTATCCGCGCGTCTTGCCTTAAAGGTGACTCAGGCCGGCGGTATA
ATTTTAGGGTCAGCCCCAGGTGCCGTAAAGATAGCATCGGACAAGGCCCGCCTTCTTGAA
CTGCTTGCCGACAAAGGAGTGCCGTGTTCGCCTTTTGCCGTAGTCTGCGACCAAACCACG
ATAAAAGAGGCGGCTCTGTCGTGGGGTTTTCCTCTTGTCGTCAAGCCCTCCTGCGGGACC
GGAGGAGAGGGAAGTATCTTACTTAATAACAAAATCGAACTTGATGAATTTTTAACGTCC
AAGAAAGCCGATACAAGAGGTTTAATTATTCAGCCATTCATAGAAGGATTCCCAGCCAGT
TTATCCATTTTGGCAACCGGCAGCGGAAAGGCATATCTCGTCTCGGTAAACGAGCAAAAG
ATCGCCTTAAGCGAAAGCGATGATGGCAAATCCGCAAGCTTCAGGTACATAGGAGGAAAA
ACTGGCCTTTCCGAAGAAGACTATGCTGCCTACGGAGGCACAAGCCTGGAATACCTTCAA
GGGCTTAGTCAGACTGTCGTAGACGCGATACCGGGTCTTATGGGATATATTGGAATTGAC
CTGATCATGACTACGAAGGGCCCCCAGGTGCTTGAGGTAAACCCAAGGATTACTACGCCT
TTGGCCTTCCTGGGGAAGTTTGCAACTTGGAACATAGCCGAGGCATTGATGGAAGCCTGT
CTCCTCGACAAGCTTCCCTCAGATTCTGCTGTGCCGAAAATTGATTTCACCCTGGAGGGT
TTATCATGCTAAAAACATACGACGTGATCGTAGGCTGGGACATTGGTGGAGTACAGAGTA
AGTGCGCCTGTATCTCAGGCGACTTTGCCTTTTTAAGCTCTAAGGATATGACCTTTGAGA
TATGGAAGGACCCCGGCAAGCTTTCGACGGTGCTTGAGTACCTTGCCTCAGACATCCCCC
TCTCCGACACAGCCATGGCTATCACCATGACGGCTGAACTTTCCGATTGTTTTACCACCA
AAGCTGAAGGTGTGCGCTTCGTGCTGGAGGCTTTCATCGATACCTTTCCTGGCATCCAAC
TTATGTGCCTTGGCACGAACGAAAGGTGGGTGCCGGTAGAAAAAGCTATGGGCGATCCGA
TCAACTTTGCGGCAACGAACTGGATAGCGGCCGCTCGTGAAATGGCAAGGTCCATCGGCG
ACGGAATATGGATAGATGTGGGAAGCACCACAACGGACATAATACCCATCAAAGAAAATG
CCCTGTACGTTAGAGGAAGAAACGACACAGACAGGCTGCGCTTCGGTGAGCTGGTCTATA
CGGGCTTAATCCGCTCAAATCCCAACGCCCTAGCCTCACGGCTTCCCTTTAAGGGAGACT
GGTATCGTACTTCCAACGAATATTTTGCCCTCATGGGAGATTGCTACCTTCTTTTAGGTG
AAATCGACCCGGAAGACTACAGCTGTACCCCGCCTGACAGCGGATCCGTTAACACCGAGG
GCGCTGCCCGTCGCCTGGCTCGACTTATATGTGCAGACGCTTCTCTCGCAAAGCCAGAAG
ATCTGTTGCCATTGGCCGGATATTTGAGGGAACGTCAAATCGGGCTGATAGTTGACGCGC
TGTATCAAGTTTGCTCCGAGCCTCACGTAAAGGGGCCTGCCGCAGTCACGGGAGCAGGCC
AATTCTTAGGAATTCAGGCAGCCCTCCGGACAAATCTGTCAATCTTAAATGCCGAGGCGA
TCATCCCTGATGTGGTTAAGAAACATTTTCCGCCTATGCTGCTGCCAAGGATTTGGCCAT
TTACCTGTCATGTCTGTCGAAGTCGTAGTAAAATTTGGCGGAAGCCTTGAAAGGCTGCCA
CAATTTCTTGAGATATGCAGAAATTTAAGCGAGTCACTGCGAGGCCACAAATCCATAGTG
GTACCGGGAGGCGGTAAATTTGCCGATGTGGTGCGCCTATGCGACAGACAATGGAAGCTA
GCGGCTTTCACTTCTCACTGGTTGGCCGTGCTGGCGATGGATCAATTTGGTTACGTGCTT
GCCGAAAAGGTACCACACTCCGTAACGGCCTACGGCAAAGAAGATATATCAAAGGCCTGG
CTTTCAGGAAAGATCCCTATATTTTTGCCATCTAGCTGGCTTAAGGAGCAAAGAGGAATA
CCCGAAAGCTGGGAAACAACCTCTGACAGCTTGGCCTGCTTTATCGCCGCAGCCTTCGAC
GCCTCAAGACTTGTCTTGCTTAAAGACAACATTCCTCCCTATGACGTGAAGGACCTTAGG
GGCACAAGTTGGGTCGATCCAATGTTCTTCCGGTTCCTTTCCCGCTACAATGGAGAGGTC
TGGCTGTGCGACGGAAGTAAGAAGCTTTCGCTACAAGACACCGTCAGCTGCGGCGACAGG
TGCTGCTTTCGCCTGCAATGAGCGACGAAATTTCCAGGACCTTTCTTGACGAAAGCTTGC
CCGACCGACCCCCTTCGCAAAGCGCGCCTCTAAAGCCCAGGTAATCAGGCCTAAGGGGCA
ATAATAAAGGTATATCTTCGAGTTTTAAAGAACCAGCCAAGGCAGAAAAAAGGCCCCATT
CCCTGCAGGCCGAGACAAAATCCCTTACCCGCTCCATAGAGGCAATCTCAAGCAAGTTGT
GGCCGAAGGATTTATCAAAAGTATCAAGAAGACAACCTGCAGCTTTTGCCTCTGCCGCCA
TGGACGGGACAGCGAGAAAGTCTATGCCGCCAAAAAATTGAGCATCCGCGTAAGCTCCGA
CAACCAATGAAGATTCTGGGCAATACTTTTTTAACGCAGTCGATACCGAAAAAAGCAGCT
TCAGGACTTCATCCGGAGTTTTAGCTCCATAAAGGCCCACTTTAATGATCGAAGCCCCCG
CCTGGGCTGCTCCAATGGCTGCAAGCGCTGCCGTACCCGGAAGATAGGGCATGTCTCCGA
TGGCGGCGCTCACGGGGATTGTCTTGGGGACGACGCCTCTTATCTCGCTTATCGTCTCCG
GCAAGGCTGCCCCCAAAGCCCCTTCCGCTGGGTTTTTTACGTCTACCACGTCAATATGGG
CTTTCAGTGCCACAATAGCTTCTTCCTTTGAGACGACACTTGCCAAAAATGCCGTTCTAT
CAGGAAATAATGAGTTCATTACGCAAGCTCCTTTATGTCCTTTTTATTGATCCATCCTTC
ATGAAGTGCTGTAGCCACAAGCACCCCCGCCATGTTCGACTTCTTTATGTCAAAAAGCTC
GTCCTTGGACTTAAACCCTCCACCGCCGTAAAAGCTCATATCGGGCGCCATTTGCGTCGC
TGTTTCATACATCTTCAATGGCAATCCCCTCCCCGTCCCAACGCCATCCAACGTAAGCAG
GATAACCCTCCTCCAGCCCGCCAACCTCAATAGATCAATTCCCTCCTCTAAAGTCTTGCC
TGCAAGGGGCGATTCGCTGCGAGTCAGGATATTGCCTTTCTTCATGTCCAGGCTGAAGAT
CATACGATCCTCTTGACATGCTTTGCTTATCCTTTCAAATTCGTCGCTGCTTTGAAGCGT
CTCAGAGCCAACGACAACCTTGCAGGATGGGATCTCGGACATCAGGTAAAGCACTTCATC
CAAGCTTCCTGTTCCCGCATCTATCCAAAGGGTTGCCATTGTCTCCTCCCGCACTTTTTT
CAAGATCTCGAGATTATCTCCCATGTCTTGAATGGCGTTGAGATCGGCGACGTACAGGTC
ACTTCCTCCTGTTACGTAAAGCAACGCCTTTGCCACTTCCACAGGATGGGGCGAATTTAC
CAAAGGACTTTCCATAGGGCGATATTTGTTCCTCTCTCCCCTGTATGCTCGCACGGTTAA
ACCATCCAAAAGATCCATTACCGGGATAACTTGCAAATTTACGACATCCCCTCTGATATT
TCCTTTTTAAAGTTAGTTTCAAACACTAAAGAGAATTTTTCTTTTACTTTTTTTACTACC
TCGCGAAAATCTACATCCTCGACGTAGTCATCGAGCGAGGCCACGGAAAATTCCTTTATA
CCGCAGGGGTTGATGAGCTCGAAGTGGGACTTGTCAACCTTTACATTAAAGGCAAAACCG
TGCATGGTGATCCACCTTTCGGCGGCGATCCCTATGGCTGCGATTTTTTTGTCGGCGACC
CAGACGCCCCTGTATTTAGGCTTTCTGCCGGCCTTTACATTGTAATCTTTCAGCACTTGT
ATAATCACTTCTTCAAGGCATGAGACGTACCATTGGAGGTCCTTTTTCCATTTGCTCAAA
TTAAATATGGGGTAGGCGACGATCTGCCCAGGACCATGGTAGGTTATGTTTCCTCCCCTG
TTCGTCTCGTATAGCTCTATCCCGTAAGCTTCAAGAGTCCTTTTGTCCGCGAGCAGGTTT
TCCCTTCCCCCCGATCTTCCTACGGTAAAAACGGGCTTGTGCTCCAAAAGAAGGAGTATG
CCATCGGCCTCGCCCGCGGAAACTTTTTCAAAAGCTCTTTCCTGGAGGGTAAGGCCGTCG
CCGTAACCCAGGGGCTCTTTAAATTCCACGACAGAGCATCTCCTGCTCAACTGGCCACAC
CTCCCAAAAGTAAGGTGTAGGGGCATTTTCCCCTACACCTTGTACTATTATGTTATATCT
TATTTCAAGACAGCCAGAAGCAGCAAGGGATTTTCAAGCAGCTCTTTTACTCGCCTGATA
AACATGGCCCCTTGGGCGCCGTCGACGATCCTGTGGTCGAAGGTCAAAGAAAGCGTCATC
ATGGGCTTTACTACCATTTGGCCATCGCAAATGCAGGGCCTGTCTTTCATCTCTCCAACC
CCCAAAATAGCGCACTGCGGAGGATTGATGATGGGAGTAAAGTCTCGAACGCCAAACATT
CCGAGGTTAGTGATCGTAAAAGTGCCCCCGGTCACGTCGTCTATAGCAAGTTCGCCTTTG
CGGGCCTTTTCGATCAAGGCATCACCGTCAGAGGCAATTTCGTACAAGTTCTTGCCGGCA
ACGTCCTTCACCACGGGAACGAGCAACGCCTCTTCCGTCGCCACAGCAAGGCCGATGTTG
ATCTCGTCGTAGAGGACTACCTCGTTGCCTTCCAAGTAGGAATTGAGCATCGGCTGTTCT
TTCAAAGCGACGGCACAGGCTTTCATTAATATATAATTGTAAGAGAGGTTAAGCCCCTTT
TCCTTAAAAGAGGATTTTAGGTCTTCCCGCAGTTTTTTTAACAAAGTGCAATCTACGTCG
GCATTTAATGTAACCATTGGCGAGTTCTGCCAGCTCGTGGACATCCTCTCGGCTATGACC
TGCCTGACATCGGATAGGGCGATCCTTTTAAGCTGAGCTGCCTCAACTGCTGGCTTTGCC
CTTTCGGCTTTTTGTCTTTCGATGAAGTCAAGCACGTCTTTTTCTACTATCCTCCCACCC
GGACCCGTGCCGGTAACCAAGGCTAAATCGATGCCCTGTTCCTTGGCTATCTTTTTTGCG
ATGGGCGTGGCTTTGATTAAAACCTCTTCGCCTGCCGGTTTCGCGGCCACCGGGGCGGGC
TTGGCTTCCGGTTGAGCGGGCTTTTCAGCTGCAGGAGCCGTAGGAGCTTCCTTTAAAAGC
TCGCTTATATCTTCGTCTGGGGCTGCTATTATGCAAAGCGGCGTACCGATGGGCACCTTA
GTCCCCGGTTGCGTTAAGATCTTTCTCAGCACCCCGCTTTCGGGGGCTTCGACCTTATAG
GTGATCTTTTCCGTGGAGACCTCCAGGACCACCTCTCCCTTTTCGACCCTGTCTCCTTCC
TTTTTATGCCATTTGGCCACCGAGCCGGATGTCATGGTAAGGCCAAGCTTGGGCATTGTA
ATGACTGTTGCCATAAAACTACACCTCCCTATTTGCCGTGATTGGTCATGCGCCCTCTTT
GAACGGCAAGCCACATAGTCCTTTCGATGTCTACGACTCGCGGGCCACTTCCGCTTAAAC
GAACTGAAGCCTTCTTTCCCGGGAGCAATTCCACTTCCCTCTCACCGTCAAGGGCGATCA
CTGCCGGGCTCATATCGAAACATATCTCATCTCCTATCGATATTGAGTTAAATTCCAGGA
CCCTTACAGGCTTTATAAGCCCTGGGGCGACAGGAGCGGTTACTATGAAACCTTCCTCAG
AATCGGAAGATCCTAAAATTACGTGCAATCCTTTATCCTGTGGCATTGGCCATTGAATGA
CCATGCCCCCGATGGACGAAAGGCCTATATTGCTCGGTTTGGCCTGGGTCAGCACAAGTT
CTTTAACCCTATTCATATCCCATATGGCCTTTGAGCCCAAAAATATATCGTCGTAAAGGG
CGACGTCCACCAAGGCGATGTCCACGACCTTTCCGTCGATCATAATATCGATGCGTTTCG
TTGGAAAGGTAGCATCTTCGACGGAGACTGCACCGGTAGCTACGTAGCCCGCCGCCATCC
CCGCTATTGTCCCTTCAACCATACAGGGAAAGATGTTGTTCGTCCCCGTGGACACGGACA
TGAAGGGAACGGAAATGCTCCCCTTCGCAACGGCGCGATTTGTCCCGTCTCCTCCGAGAA
TCACGAAACACTTGGCCCCCTCCTCTTCCAACAGCTTGGCGGCCAAAGTGGAGTCTTCCT
GCGTTCCCTCACATCTCATGTTCAATGGTTCGACGCTAATTTTGAGGTGAACGTTTTCCA
AAGCCCTGGGTACGATATCGAAGTAATCGGGCATGTAAAGCACTTTGTCCACGCCCGCGG
ACTCGAGTCCCAAGAGGATGCGCCTAACGATGTTTACCTTTTCGATATTATCGAAGACCG
AGCCGTGAGCAACGAGCCTCCTAATGTCCTTGCCCGAAGCGGGGTTAGCTATGATCCCTA
CTAATGTCAAGGATATCGATTCCCCTTTCCAATCAGATTAAAATGTCATAGAACCTCCAT
CGACGTTGACCGACTGACCCGTCACGTGATCGGAGTAGACAAAAAACAACGCAAGTTTAG
CCATATCCTCAGGTGTCTGCTCAACCCCTTGAGGTATCATGGTCGATACATTTCTGGCAA
AGGACTCATCCCAACTTTCGCCTGGCATCTTCCAGACGTCAGCAAGCAGAGTCCACATCT
GGGTTCGAACTATGCCGGGGCAGATGGCGTTTACAGTGATGTTGTCCCTGGCAAGCTCCT
TTGCCAAGGAATTGGTAAATCCCACCACAGCAAATTTAGACGCGCAATAAAGGGAAAGTC
CTGGAAATCCCGATTTCCCCGCAATTGAAGCGACGTTTATTATGCGCCCCCATTTTCTTT
GCTTCATGTAGGGAATGACCGCCTTCGAAAATAGAAAGACCCCTTTTGCGTTGACATTCA
TCGTCAGGTCCCAGGCCTCTTCCTCCACGTTCTCCACGGTCGAGACCGACACAACTCCAG
CGGCATTGACCAATATATCTATTGACCCCAGTTCATCGATGGTCTGTTTTACTGCTTGAG
CGACTTGTCCGGATTTACTTACGTCCGCGTTTATGGCTATAGCCCGTTTTCCGAGGGACT
CTATCTCCTTTACCACTTCCTGGGCTGCGCTGTAACCTTTGATCTCCTTCGTGCCATAGT
GGTTAAAGGAGCTGTCGAGAACTTCTGCCTCAACTATTGCAACATTAGCCCCTTCTCTAG
CAAGGGCAAGTGCAATTCCTCGGCCGATTCCTCGTCCTCCCCCTGTAACGATCGCTACTT
TTCCCTCCAGGCTCATTTCCCTAGCCCTCCTTTAAGAGTTCTTGGGATAGGTATCCTCGG
GTTCAGGAAATTCCCAACCTTCTGGCTGGTTGTAAAGCTCCACGATAGTGGCCAAATCTT
CCCTGGTGTCAAGATAGGTGTAAGTAAATCCAAACCATGTTCCACCCTGAATTACTTCTA
TTCCCCTCTCCTCTGCCAGCTTCATCACTTCTTCGTAGCTTTCGACCCCTAAAGCCACAT
GATGTAGCCCTTCTCCGTGTTCTTTAAGGAAATCAGCATATATACTCTTATCATCAAGGG
GTTGAATGAGCTCCCATTGAACGTTCCCGATCTCAGCAAGCGCAAGCCTCATAGCGTAAT
CTTCTCTTTTGCCATGCAATATCATGTCTTTAACGGTGTTTGGATCGAAGGTATAAACGC
TCCAGGGACCTATGCCCCATTTATCCCAGTAATTTTTCATGGCTTCTTCCAGGTCCTTAA
CGACCACTGCTATCTGAAGAACCTGGTTAAACAAACCTTTCTTTGTCATTTCTCTCTCCC
CCTCTTTGTAACGGTTAGCAATGCAGGGAACGCTTTGACAATGGATGTCAAGCGTTCCCT
GAACTAGCTCACGCTACGGCTTCCTTTACGGCAGCGATGATCTTTTCCTTGCTTGGGATG
TACTCCTGTTCGAGCACGGGGCTAAAGGGTACGGGAGTAAAGGGAGCAGCTACGCGCTTT
ATCGGAGCATCCAAATAATCGAAGGCCTCTTCGGCGATCATGGCCGCAATTTCAGCGCCG
GGACCGGCAAATTTGACCGCCTCATGGACGATGACCACCTTGTGGGTCTTCTTTACCGAT
TCGATGATCGTCTCGCCGTCTAAGGGTTGCAGCGTCCGCGGATCGACGACCTCCACGCTG
ATGCCTTCCTTGGACAGCTCCTCGGCTGCCTCTAGTGCTTTGTGGACCATCGCCATCGTG
GCAATAATCGTTACGTCGCTTCCCTGCCTTTTGACGTCAGCTTTTCCCAGGGGAACGGTG
TAGGTATCCTCGGGCACTTCACCTTCCAGGCCATATATGAACTTATGTTCTACGAATATG
ACGGGATTGTCATCTCTTATCGAGCTTATGAGCAACCCCTTGGCATCGTAAGCGGTGGAG
GGAGCTACGACCTTCAATCCCGGAACGTGCATGAACCAGGCCTCAAGGGACTGGGAATGC
TGTGCCGCCGCAGATCCGCCGGCGCCGCATGCCGTCCTTATGACCATCGGTATTTTCGCC
TTTCCGCCGAACATATAGCGCATCTTCGCCGCCTGATTGTATATCTGGTCCATGGTAACG
CCCACGAAGTCCATGAACATTATTTCTGCCACGGGCCTCAACCCCGTTGCAGCAGCGCCC
AGGGCATTGCCGACTATGGCGCTTTCCGTGATTGGCGTATCTATTACCCGTTTAGGCCCG
AACTCGTCTATCAGCCCTGCCGTCACGCCGAAACAGCCGCCGAATACTCCAACGTCCTCG
CCAATGACGTACACGTTGGGATCGCGCCTCATCTCCTGGAGTAAGGCCTCATTTATCGCT
GCACGCATTGTCAACTTTCTCATCGTCTTCGCCTCCTCTCTCGCTCACGCGTACACATCT
TCCAAGACTTCTTCCGGAGAAGGCCAGGGGCTCTCTTCGGCAAACTTCACGGCTTCTTCG
ATCTTGCTGGCAATCTCCTCACGAACCTGTTTCATCTGTTCTTCGGTCATGATCCCCATC
TGTGCAAGCTTCTCCTCAAATCGCGGAATGGGGTCTTTTTTCTTCCACTCCTGGACCTCT
TCCTCCGGGCGGTAGACGGTCGGATCTCCCTCGAAATGTCCCCTGTAACGATAGGTCTTG
CACTCAATTAATGTCGGCCCTTCTCCGGCCCTAGCCCTTTTTACTGCCTCTTGGACTGCC
TCATAAACGGCGAGCACGTCGTTGCCGTCGACCACTACTCCGGGAATGTTATAGGCTGCC
GCTCTGGCTGCCACATCTGGCACGTTCATAGATCGCCTTTGCGATAGTGAGATCCCGTAG
AAGTTGTTCTCGTTGATGAATATGACCGGCAGCTTCCAAATCGATGCCATGTTCAACGCC
TCATGAAACGTCCCCTGGTTAGATGATCCGTCGCCAAAGAAGCAGGCCGCCACATGATCG
GTACCCTTGTACTTGGCCGTAAAGCCTGCACCCACGGCAATGGGAAATCCGCCGCCCACT
ATGCCGTTGGCACCCAGGATCCCAAGTTCCACATCGGCGATGTGCATCGATCCGCCCTTG
CCCTTACAATATCCCGTACGCCTTCCAAAAAGTTCGGCCATCATAAGCTTGAGATCTCCG
CCCTTGGAAATCAGATGTCCGTGTCCCCTGTGCGTACTGGTTATATAGTCATCCTTGCGC
AGGTTTGCACACGCCCCCGTAGCCACAGCCTCCTCGCCTACGTAAAGGTGCACAAAACCG
AAGCACTTTCCGGCTGCAAAAAGCTCAGCCACTCGCTCCTCGAAATATCTTATAGTGAGC
ATGTTCCTGTACATCCACTGCAATGTTTCCCTTTCAATTGCCATGATATCCTACCTCCTT
CTCTCATAATGTTGTTTAATTAAGCTAACGGTAATCTGACCTTGATCTGTCACCTCCTAT
CTCTAAGTGAAATTTTATCGTGACGACACCCCTAAGGCTGATAGGCACCAGCCTTATAGG
AACTCCTCACCAGTGGGCCGGCAACTACATATTTAAACCCAAGCTCGAGACCCTTTTGTT
CGTAAATTTGATATTGTTTTGGATGCACAAACTCCCTCACGGGAAGATGAGATGAAGAAG
GTTGTAAATACTGTCCTATTGTAAGTATATCACATCCTACTGATATCAAATCGCTCATTA
CTTCTATTGATAGCGTAAAATATTTGTAGGAGTTTTTTAGGGAGGAAAAATAAAGGGGCC
GCTCCTTTTGGTAGAATCTTTGTAGCACACAAAAATTCATAAAGGAGGGTCCCAACTTGA
ACAAGGTTATTTTACTACAAATTGTCTCAAACTTCATCTCCGAGATATTGAAGTTTTTTT
GCAGTTCCCATGTCAGGACGCTGGCTGAAATAGAAGATGAGCTTTTTCGCATGACGAAGG
CCTTCATCCGGGAGATCGTAAAGGCTTACCTTGAGCTTGCAGACGAAGCCATATTAAAGG
ACAAAACGTCTCGAAAGCAAAGAGGATTGGTCGTAGAAAGGCGTGATGACAAAAGAAGCG
TTTATACCATATTTGGAGATATATCCTTTGACAGGACCTACTACTTTGATAAAAGTCATG
ATAAATACGTATACCCCTTAGACGAAGCCCTGGGGTTGGATAAATACGAAAGGTTGAGCA
AAACAGTGACGGTAAAGCTGGTAGAAACGGCAGGCCAGGTATCTTACGCCAAAAGTTCGA
TGAACGTAACTGAGGGTGAGCTATCCAGACAGACCGTCAAAAACAAGATCCACAGCTTAA
ACCTGGAGGCCTTAAAGACAAAAGTTCCTAAAAAAAGAGGCGTAGAGGTATTACATATAG
ATGCAGATGAAGACCACGTATCCTTACAGGAGGGCAGAAATACGAATCTTCCTTTGATCT
GTATATACGAGGGCACCTTTAAAGAGGGATCCAAAAACAGATGTATAAACCCCATATACA
TGAGCGGTTACGGAAAAGACACAGATGAGTTTTGGCTTGAGGTAACAGATAGGATATACG
AGCTTTACGACCCGGAGGACATAAAGGACATATACATCCATGGAGATGGTGCAAATTGGA
TAAGACAGGGGATAAACTGGCTGCCCGAGTCAAAGCTGGTGCTCGATAAATTTCACCTAA
ATAAAGCGATCCTTGAATCCACGGCAAGGCAGCCTGAAAAAAGACGTGATATATACAGGG
CCATAAATACAAATGACTTGAACTTTTTTAAAAAGATTAGCTTTGAGATGTTAAACGATG
CCCTGGATGAAAAGGAAAGAAGGAGGATAAAAGATTTCAGGAGGTATATAACCAACAACT
GGCAGTCTATAACCATTCGAAACGAAGAGGATTGCGGCAGTTCAAGCCCCGAGGCCCACG
TAAGTCACGTGCTTTCTTCTAGGTTAAGCTCCAGGCCTATGGCCTGGAGCAGGAAGGGCT
TAAAGGCCATGTCTGCTTTAAGGGCCTACATCTGTAGCGGTGGCATGGTGACGTCAGAAC
AGGTAAAGAAAAAAGACCAAGAAGGTGAGAATGCGGACAAAAGACACAAATTCACCTTGA
ACCTGGGGGATATCTTCGGTTCCGTTGCAAGTGAGCTTGGATGCATAACGGTACTTAAAA
CGGGAAAAGTAACGCCTTTATACACTTCTTTAAAGGGCATATGTCATAGCGGGTTTGATT
TTTAGCTGACTCGCAGACGTTACCCTTTAAGATACATCGGGGAGTGGTTCCTAAAAATCC
TACAAAAACTTGACGCGGTCCTTCTATTACCTCTTCATACGTCTCGCCAAGGCCGACCAT
GATCCCCGATTTTGTCAGCACCTTCGGGGCAATGGTCTTTGCCATCTCAATCACGGCCAA
GCTCCGTTCGTAGTCAGCCTGCGGCCTCACGGCCGGATAAAGAGAAGGAACAGTTTCAAC
GTTATGGGCTAAGACTTCTAAAGGAGCTTCAAGTAAGGTTTTTAAGGCGTCCCTGTTGCC
CGCCAGGTCGGAGGTCAAAAGCTCTACTCTAGCGCCGGGGTTTAATTTCTTTACTTCCTT
CACCACCAAGGCCATGTGCGATGCGCCGCCGTCGGCTAGGTCATCTCGGGTGACACAGGT
TAAGACCACGTATTTAAGGCCAAGGGCTTTGCACGCCTCAGCGATATGTCGAGGTTCATC
GGGGTCTAAGGGCAAAGGGTTTCCGTGTCTTACGGCGCAGAAGTTGCAATTTCTGGTACA
TACGTCTCCCATGAGCAGAAAAGTGGCCGTGCGAGACTTGAAACACTCCCCGACGTTGGG
ACATAAGGCTTCCTCGCAGACAGTATGAAGGGTCATGCCCTTTATTAAGTCCTGCATTTG
TCTTAAGCTTTCTTCGTCAGGCGCCGGTATCTTAAGCCACTCCGGAAATTCCTGATTCAT
TTATCCTTACCCTTCCTTTGGAAGATGTATGGCTCTGCCTTGAACGGACAAAGCCGCTTC
CTTCAACGCCTCACCTACGGTGGGATGGGCAACTATAAGTTGAGCTATCTCCTCGGCTGT
CGCCTCCAGCTTCATGGCCATACAGGCCGTAGATATCAACTCCGTAGCGTTAGGACCCAA
TATGTGCACGCCTAATACCTTTTCGTACCTTGAGTCCGCTACGACCTTTACCATTCCTTC
AGCTTCACCCAGCGTCAATGCCCTTCCGTTGCCGACCATGGGAAACCGTCCCACCTTTAC
GGGAATACCCGCTTTTTGGCAATCAAGCTCGCTCATCCCCACGGAGGCCAACTCCGGTGA
GGTAAATATGCAGGCAGGAACGACGGAGTAATCCATCTCCCGCATACCGCCGGCGACGTT
TTCTGCCGCGATCTCGCCTTCGGCCATGGCAACATGGGCAAGCATGTAAGGAGACGTGCA
ATCACCTACCGCGTAGATGTTGGGCACATTAGTCCTCATGAATTTATCTGTTTTAATTCG
GCCACGCTCCGTCTCGACTCCTGCGTTCGTTAAATTTAAAGTTTGCGTGTTTGTAACGCG
ACCTGCGGCCAGGAGCAAATGTCCTGCCTCCACGGTTATATTTTCTCCGCTCATTTTTTG
AACCGAGACGACAAGGGAACTTCCCCTTTCTTCGATCTTCGTTACCTTGGCAGCTACGTG
AATGGTTATCCCCTTTGACGATAAAATCTCGTGCACGTAAGAGGCCATCTCCTCGTCGAT
GTTTGACAATATCCTCGGCAAAAACTCTACCACCGTTACATGGCAGCCGAGGCCTGAAAA
AAGGGTTGCAAACTCTATTCCTATCACGCCGCCGCCAACTATGAGCATCGACGAAGGAAT
TTCTTGGATCTGCAATACGTCATCACTGGTTAAGACGTTTCGGCATTGCAGACCCTCAAT
TGGAGGCATCGAGGGCTTTGAACCCGTCGCTATGATGAAGCTGTCTGACTTTAATGTTGA
AGTGCCATTGCCGTTTTTCACGACGATTTCCTTAGAATTGACGAACGAAGCCTCTCCGTA
AACTACATCTACTCCCCACGATTCCAAAAGCGTAGCCACGCCATCGGTGAGCTGCTTTAC
GGTAGCATCCTTGCGATCCATGAGCACCTTCCAATCAAAAGTACTTTCCTTGACCGAAAA
GCCGTAATCCCGCGCCATATCGAAGTTGCTTTTAAGCTCTGCGGCATGAAGCAAGACCTT
AGTTGGTATGCAGCCTCGATTAAGACAAGTCCCGCCTACCTTTTCCCCTTCAATCAGCCT
GACATTGCATCCAAGCTGGGCTGCCCTTATTGCGGCTACATATCCTCCAGGTCCGCCTCC
TATGACTGTTAAGTCCGCCACGATTCGTTCCCCCTTTGCAGCTTAGAATCAAATACACCG
ACGATTTAGCAAGAAATATGTTTCATGAGGTTGCAGTTTCTAACCTGTTGTCGAAATTTA
AGAATGTTATAACAATATATAAGCATAATATAGCACTACATCAATTATACTATAGTACAG
TCGACAAACCTGTCAAGGTATTCGTATTTCTAGACAAAAAACACTACGGCCATGCAGCCT
CGTGGGCTTACATGGCCGTAGTGTGCAACTTTTAATAATTCTGTAATCAGGTCGTTACTT
TCCTACAAACTGCGGTTCCCTAACGTTTGATTCCTCTCGCCTTACGCCCATCTTCATCTT
AGAGGCGATTTTGTCGACGACTATGGCGATAGCGTTGTCTCCAGAAACGTTGCAGGCCGT
TCCGAAGCTGTCTTGGGCGATGTAAAGGGCTATCATCAGGCCGAGCTGGGCCTCGCTAAA
GCCGAGAATGCTTTCCAGCACGCCTAGGGCAGCCATAACGGCTCCGCCGGGAACGCCGGG
AGCTGCGACCATGGTAATGCCAAGCATGGCAATAAAGCCGACCATGGAGGCAAAGGTAAA
CTGCGTTCCGTGAAGCATCATGACCGCCAGGGAGCACATTGTGATCGTTATCGTAGAACC
TGCTAGATGTATGGTGGCGCCAAGGGGTATGACGAAATCCCTTACCGCCTTGGAAACGCC
GTTTCTTTCGGCGCACTGGACATTTACGGGAATCGTAGCAGCCGAGGACTGCGTTCCTAA
AGCAGTAACATAGCCGGGGATCTGGTTTTTAAGGCACTGAAAGAAGTTTTTGCCTCCGTA
GGTGCAGGCTATGGCAAAATAGACAATTATCAATGTGAGATGGGAAGCGATGACGAGCAG
AAAGACTTTGCCAAAAACGGACATTATCCTGCCCACTTCTCCCGCATGGGTCATGTTCGC
AAATATGCCCGCCACGTGAAAGGGAAGCAGGGGAATTACCACGTAAACAATGACCATGTT
CACGATCTTTTGAAATTCGACCGTTACGTTGTAGAGGGTTTTTTCCTTCAGCGCGGATAT
ACCGATCCCGAGGATAAAAGCCAGCAGAATAGCCGTCATCACGCCCATGAGCGGCGGCAT
GTCGATCACAAAATAAGGGGGCAACAGGTGCTCTTCGGGGTTGGTAGCCATTATGTTGGA
GGCGAAGTTGATTATCTTAGGCATAATATTAGTCCCGACAAAGAAGGCAAAAAGGCCGGC
CAGTACAGTAGAGCCGTAGGCAAACGCGACCGTCATCCCAAGGAGCTTTCCCGCTCCCTT
GCCCAGATCTGCTATGCCGGGGGCGACGAAACCGAGGATAATGAGGGGAATGACAAACCC
CAGGAAATTTCCGAAAATGCCGTTGAAGGTGGCAAGAAGCCCGACACACCACTGGGGAAA
ATATTTCCCGATCAAGATACCGCAAATAATGGCAATGATCAGCCTTGGCAGTAAGCCCAT
CCTCTTAAACATCGAAAGACCTCCTATCATTTGTTATAAAGATAACTTAAATGAGTAAAA
TAATGCTTACACAACCGATCCGACCTGCTGTAACCTCGAGCATCACCTCCGCATGTGTAT
TTATTCCATAATCACATGTATATTATATACGCAAAGTCTCTTTGTCTATGTATACATGTC
AGGAAGAGCTATCAAAATATTTACGGTAAGGGGGATGCAAAATTTCATTATATGTGTTAG
GCTAACTACGGTTTTTAAAATTCCATTCACAAGAAAGGTGGTGGCAGTGCGTGGACGCTG
GACCCGGTAGTCGTCGGTACAGTGCAATGAAGGATGAAGTTACGTTTTTAAATGAAGGAC
ATCGCCTCAAGCGCGCTCTTCTTCCTTCGGAAGGTCGCAGCTACACTGCCGCCGCTTTGA
CAGCTTCAGCCTCTCGATACTCTCGATAGCCTCCGTTTAAAACGTTTTCCAAATAAGCGG
CAGAACCTTCCGATAAGATGAGAGCAGCCTTTGAAGGCCCCGGGCAATCGGCTTGGGCAA
CGTAATGTTGCCTCCATATTCCTTTGCCCTTTAACCAAAAAAGCTCTCTGGGAGGTGATT
TGCATGGAACAGAGAAACATCGATTTCTTCAAGGAAACGGTCGAAGAAATGCTCGAAAAA
CAGGACCTGGAAGCTTTGCGCCTTTATTTGGAGGAGCTTCACCCCTACGAGATAGGCGCG
CTCTTGGACGAACTCGAAGAGTCCGAACAGCTCGTCATCCTCTCTCTCACTCTGCCGGAA
GCAGCAGCTGAGGCTTTGGAGCACCTTGATTACGACGACCAATACAGGCTCCTCGATCAT
CTGGACGAAGAGTCAGCAAGCAAGATAATCGCCGCCATGGGACGGGATGCTATAGCCGAC
CTGCTTATGGCCATACACCCAAACAAAGCCCAGGAGATCATGGCCATGATTCCCCGGGAG
TACCTCGAAAGCATAAAGTTTCTCATGTCCTATCCCGAGGATTCCGCCGGGGGCATAATG
TCCTTGGACTACATCCAGGCCAGGCAATACTGGACTATAGAGCGGGTGATAGAACACTTC
AGAAAGGTCGGCAGAAAACAAAGCGTTGCAAACTACATATACATCGTAGATGCCGTGGGC
AAGCTTGTCGGCGTCCTCTCACTGAAGGAGCTTTTATTAAACGAGCCTAAGACAAAGGTT
GAAGACGTAATGCACACCAACATCATAACGGTTTTGGCTACGGCAGACCAGGAAGAGGCT
GCCAAGCTCATGAGCCAGTACGACCTCATGATACTACCAGTGGTGAACGAACAGGCTCGC
CTCGTAGGCGTCATCACGGCCGACGACATCATGGACGTCATCGAGGAAGAGGACACTGAA
GACATCCACAGGCTGGGTGGAAGCCAACCTTTGGACCTGCCCTACTTAGAATCGACACTG
ACGACGCTTTTCAGCAAGCGCATCGGCTGGCTCGTGGTTCTTTTCGCAACACAGGCAGTG
ACGAGCAACATCCTGAAACATTACGAGGGAGTTTTAAGCAGCGTCGTGGCCCTTACTTTT
TTCATGCCCCTGCTTGCGGGAGTGGGAGGCAATTCCGGGACCCAGGCTTCTTCTTTAATC
ATAAGGGGTCTTGCCCTTGGCGAGATCACGGTCCATGACATAGCCGTCATACTCTTCAAG
GAGCTTCGCGTAAGCGCCCTCATCGGAATTGTGATGGGAACGATCGGGTATTTCTTCGCC
TGGACTGTCAGCGGTTCAACTGGCGTCGCAACTGTCGTCGCCGTAACCGTAACAGTGGTT
TTGATCGTAAGCTCCACCATCGGTGCCATACTTCCCATCGTCGGGAGGGCCTTCAGGCTG
GATCCGGCCGTCTTTTCCGCCCCTCTTATAACCACCGTGGTGGATATCACGTCGCTGATG
GTTTATTTCAACATTGCCATAAAGCTGCTCAAGTTAGGCGGATAAGATTTTCGAATGCAT
ATTTGATACCCTGGAACACCTGCGGCGCCTATCATGCGAGCCTTTTTGGCATACCTACCC
TTGAGTTCGCGCCCTTCGCCTTCTTTAACTACATCAACCCAATAGTGGCCATAATTCTGA
CGGCCATGGGCAAGTTCATATTCTGGCGCAAGGATACTGACGACGACATAATAACCGAAT
AGTTTACGAAAAGAAAAAGGCCACCATCTTACCGGTGGCCTTTTTGGAGTTCCTTTAGGA
TTTCCTCTATCTTGGCAGCCATTATAAAATCATTTAAGAACAGTCCCTTTATGGCATAGG
TGAATAAAGTTACGATCACGCGGTTATAGTGGACCGATATGTCAGGATGATGTCCTTCGG
ACTCGGCCAGCTCAGCTATTCTATCGAAAAACTGCCAGGATTCCCTGAAGTTGTTAAATT
TAAAGGTCTTATTAAGTTTAAGAATGCCCTCATCATCCACGATTCTCCATGAAGGCACCT
GGCTCAAATATTCTTCGGCCTCCTCCTTTGTCATGGGAGGAATGCCTCCCTCGCAGGGTA
CGCATCTTTGATTCGTCAATTTTTCCATACCCTACACCTCCCGCAAAGAATTATTCAAGA
TAAACTATATATGGAAGAGGCCTTTCCCTGCCGCCGGGCGAGTGGTTGATCAAAGCACCC
TTCCACCAAAGCCCGGATGAGCCTCCCCCGTCTAAATTGACGGCTTCTTTCATGCCGAAT
TGTTTGGCAAGGGACTTTAGCTCCGACAGGGTCATGCCCCTGGAGTGCCACGGGTCGCGG
CCATCGACCACAACCCAGTAAATCCGCCTTCCGTCGTATCCCCAAAGCGTCCTAGGGTGT
CTTTTATCGGTGAAACTCGGCTTAAAACCTTCGTTTGCATAGACCTCTCTTCCATTGCGC
AAAAGAGGCGGCCCTGCCTGGAAAGCCCACTTTGCGCCGTTAAACTCCTCGGGGACAAGA
GATGATTTTATTTCAACTTCCGTTCCCAATACCACGTTTGCGAAGTACTGCCTGCTGTTA
CCCCTGGCGACGAGCAAAAAACCGTCGGGCGGGATATAGTGGCCTTTTGCCGTAGCAGCG
CTTTGCTTCCAAGTGACCTTCCCTTCCCTCACCATTACTTCCAGGGCATCGGAGGGTAGT
TTGGAAACCTCCATGCCGAATTCCGGCCTATATACGCTTATGCCGTGATAGCTCGGCGAC
ACGTTCACGCCATCTAGAGCGAATTCCGCCTTCGATCCCACCACTACCTTTGCTGCTGCT
TCGACTTGTCCGATATAGACCTTTCCGCTGTCGTCCCAGCCTATGGCGGTCCTGCCTCTG
TAGGGCATGTAAGAGATAGCTCCGTCAGTCAGCACGAGCCCAATGGGTCTCGTTTCGCTG
AAATATCCTCCGTTTACCGCAGCCTTCGCCCCCGTCGCCTTGGCCATTTCGCTTAAAGGT
TTAAATGTCCCGAATAGAGCGCTGGACAAAGCTATCTTCCCCGTCTCGGAAGTGGCGTCG
TAGGAAAGGCAAACCCAATAAAGAGCTGGGCTTTCCTCGGAGCCGTTGTAGGGAACTATG
GAGGCCGTCATACTTTTGGGGAGGCGTGCCTTCACGTCATGGGCTTTGACGTAGTCCATG
AAGGGCCCGACGGTGACCAAATAGGCCCACTCCTGCTTCACGATGAATGCGGGAAATCCC
AGATTTTTCAAATAGTCCGTCAGATCTCGGGCACGAGCTTCGGCGTTCAAGGGAATTTCG
TCTATCAACACGAGCCACAGCTTCGGAGGTCGCCCGACACCTTCCCTATGCATCGTCACC
GCGATGGGTCCTTCTTCAAGGGTCTTTTCGAAGATAAATCCCCTCTTGCAATTTTTCAGC
CAGCTTACGAGGGAATTCAAGCCTTCTCGGCTAACGTTGGCCGCAGGTTCGCTCAAAAGC
AGTTCAGGTGCCTTTGGAGACATCGCTTCGGCCATGGTCAGATAGACCGTAAGATGGGGC
GGAACATCCTCTTTTTCGCCAAACTCGCATATTTTGTCCAATATTTCGGCCTCGTTGAAA
AGACCGAGAGCGCGAAGGGCGAACATCAAGGCCTCGGCGTTCGTCGCGTCCAAAGTTGGA
TAGAAATGTTCAAAGGGCGGCAATATTCCCAACGCTTTGGCTGCCTGAATGGACTCTCCG
TGAAGAGTGAGCTTCGAGACGTCGGCAAAACCAGCGCCGTCCTGCACCACCGGCAGGTCT
AAAGCCGTCATTATTTCATAGACCACTTCGCCCCTCGAAATTGCGCTGGCTCCGCCAACG
TGCGCAAACGCTATAATGCACACTAAAAAAATTAAAGACGCAACCCGAAGCCTCTTGAAA
GCTCCCACGGCCTCGCCCCCCTTAGGTTTTAACCTTTCGTTTTGTCCTTCAAATAGTACC
TTCCGTCAGTATAAAAGAACTCATTCTTTAATTCTACAACCTCTTTAGAAAGCAGGAGTA
AAACTAACACGTTCGGTATCACTATCATGGCCAGACTGATGTCGAGGAAATGCCAGAGCA
CCTTGGCCCCGCCCACGGCACCTATGTATATGGCAGCAATGTAGACGTACCTCGAAAGTT
TTGCTGCCTTCAGGCCGAAGAGAAACTCCACCTGTTTTTCTGCGTAAAAAACTAACACCA
AAACGGTGGTTATGACGAAAAGAAAGAGGCTTAAGGCGACGAGGCCGCTTCCTAAGTTGC
CGAAATACCTGCCAAAGGAAAGAGCTGCCAGGCTCGAGGGGTTGACGGCCGCTATCTCGC
TCGTCCATATGCCGGAGATGAGAACGGCAAAGGCTGTAGCAGTGCAGGCGAGCGTATCCA
GTATTACTTCTGTAACGGACCACAATCCCTGTCTAGTAGGATGGTCGGTGCTCGCCGTAG
CGTGAGCGATGGGAGCGGTCCCCATGCCCGCCTCGTTAGAGTAAACGCCCCTCGCAAAAC
CCCACCTCAAAACGGCAGCCAGGCTCGCCCCCATAAATCCGCCAATGGGTGCCATGGGCA
CGAAGGCGCTTCGCAAGATGAGCCATATGACGGAAGGCAGCTTGTCTATCTCCATTACTA
TGATTATCACCACGCCCAGGGTATAAAGAAGGGCCATAATGGGCACCATCTTTTCCGTAA
CTTTTCCTATTCTTTTGATCCCGCCTATGACCACGACTCCGACGAACAGCATGGCGCCCA
ACCCAACAAGGTATTCGGAAACGCCAAAGGACTCTGCCATGTTGCCAGCAATAGAATTGG
ACTGCACCATGATACTGCAAAAAAGTTCCACAATGAAAGCCAGGGCAAACCATATACCAA
GCCATCTCCAACCAAGGCCCTTCGTCATGTAGTACATGGGCCCGCCAACGTATTCTCCTT
CTTCGTTTCTTTCCCTGTATTTGAGGCTTAGCACCGTCTCGGTAAACTTGGTGGCCATGC
CCATCATAGCCACCACCCACATCCAAAATACCGCCCCAGGCCCTCCGTAATAGATCGCAA
CAGAAACACCCGCTATGTTTCCTGCGCCCAGAGTGGAAGCGAGGGCTGAAGTCAGCGCCT
GGAAGGGAGAGATTGTCCCCTCCCCTAATTCTTCCTTGGAAAATATCTTTCCCAGCGTCT
GCTTAATGATGTAGCCAATGTACTTCACTTGAAAGAAACGAAGCCTGAAGGAGAGAAAGA
CACCTGTCACAACTAAAACTGCCATCATGGGAATTCCCCAGAGCCAGGCCGAGAAAGCCT
CGACCGCCTGAATAAAACCTTCCATTACTCTGCTACCTCCTTTATATGGGTTTGACCAAA
GGCCGACATGCTCCTGCAGGGCTAAATGATTTTGCTATAAAAATCTGAGACAAGGACGCT
TTTACTCGTGGTTTTGGCTTTGAATAAAGCTAAAGGGAGGACCGGCGATATGATAATAAA
CCGAATAATGATTTCAATTTAATATATTATGCATTGTATTACTTCTTTTTTTGAATAATC
TCACTTTGCTACGGCATTGTCGTCCCTCCCTTTGAGGGAATTTTAGGACAAGATACTTTG
AAAAGTAAACTTGATCATTACAACAGTTACTATAATTGACAAATGAGAATTATTCAAGAA
AAAATTACATTAAAAATATTTCATAAATATCGTCTGCCTTCCCCATAGTCATGAACTTAA
GTTTATTGACAAGACTTCCGGCTGCATATATATTTAAATCATCGAAGGGCTTTAAATAGT
TTGAATCGTTCTTTCATGGGAATTATCTGTAAGTATCGTCGGGAGGTGCATGTAATGAAA
AAATGTTTATTTTATCTGTCGGTTATCGCTTTGGCTTTGTTCGTATCGGTAGCTCCTGTC
TCTGCCAAGACTTACGTTGTAGGCACGAGCGCCGGGTTTCCTCCTTTTGAGTACATCCAA
GAGGGCAAAATCGTTGGCTTTGACGTCGATCTCATGAAGGCCATTGCAGAAAGCCAGGGC
TTCGAGGTCGAGTTTCAAGACATCAGCTTCGACTCCCTCATCCCGGGGCTTAACGCAGGC
ACTATCGACATCGTGGCGGCAGGAATGACCATCACCGAGGAGAGGGCCAAAGTAGTAGAT
TTCACCGAGCCTTACTACTCGGCAAACCAGGCTCTGCTGGTCAAAGAAGGCAGCGGCAAT
ACCTTAACGGTCCTTTTCGGCAATCACAATATCGCCGTCCAGACGGGCACCACAGGCGAC
CTCTGGGTCGAGGAAAATTTGGAAAAGACGGGGATTTTAACGGGCAAGGTTACGCGCTTT
GACACCTTCGTGCTCGCCATTCAGGACCTGATCAACGGAAACGTCGACGGCGTGGTCCTC
GATACTCCCGTCGCCAAAAGGTACGCGGCCGAAAAGCCCGTCGTCATGGTGGCGGAAATA
ATCACGGGCGAACAATACGGCCTTGCCGTGGCCAAAGGCAACAAGGAGCTCCTCGAAAAG
CTGAACAAGGGGCTTGAGGAAGTAAAGACGAGCGGCAAGATGGACGAGCTTTTAAAGAAG
TACTTTTAGCCTTTATTAGCGAATAAATGAGGGATTTCCTTGCTTGATGCTCTTGTTTTA
ATACAAAAGTCCCTCCCAACTCTGTTGGAAGGGACTTTTGTAACGATAAAACTAACCATA
TTGATTGTGGCCATGGGGCTTGTTTTGGGCTTAATTTTGGCCTTTTGTCAGACCTATGGA
AGCAAGACCCTTCGCATTGTGGTGGCCGTCTACGACAGGATCTTCAGGAGCATACCGGAG
CTCGTTCTGCTGCTTTTAGTCTTTTACGGCATGCCGGGCATCGGTTTGAGGTTGAGCCCC
TTTTACGCAGCCGTGGTCGCCCTGGGGCTTCGTGCCGCCGCCTACATGGGCCAAATCTTC
AGAGGAAGTTTCATGTCCGTAGGCTCGGACCAGCTGACTGCCGCCTACTCCCTCGGCATG
AGCGAATACAAAGCCTTCATTTACGTCATCTTCCCCCAGGCGATGAGGGCCTTCATCCCG
CCCTTCGCAAACGAGTACGCTATCATATTAAAAGACACTTCTTTAGCTTACGCCATAGGC
GTAGTAGAGCTCCTTAGACAAGGACAATACATAATCACGGTGGAATACGAACCGCTGCCC
ATCTTCCTCGCCATCGCAGGCATCTACTTCGTCTTGACCTTCGGCGTGGCGAGGCTCTTA
AAAAAGCTCGAAAACAAACTTAAGATCCCCGGGATAGGAGTGTAAAGAGGTCAAAATGGC
AGGTAAACCGCTTCTTAGAGTCGTAAACGTAAAAAAGAGGTTCGGGGACAAGATCGTCCT
CGACGGGGTTTCCTTTACGCTGAACAAAGGCGAGACAAAGGTAATCATAGGTCCCAGCGG
CACCGGAAAGAGCACCTTGCTTAAGTCCGTAAACCGCCTCGTCGTCCCCGATGAGGGCGA
GATATGGCTCGAGGACAAGGAAATCATAAGGTGCAAGAACATAAACGCCGTGCGCCAGAA
GATCGGCTACGTATTTCAGGATTTCGGGCTCTTTCACCACCTGACGGCTTTGGAAAACGT
CATGATCGGCCTAACCAAAGTGAAAAAGATGCCCAAAAAAGAAGCCATGGAAAAGGCCCG
TTACGAGCTGAACAGGGTCGGACTAACGGGAATAGAAGACCTTTATCCCGCCCAGCTTTC
GGGAGGGCAAAAACAGCGCGTCGCCATAGCCAGGGCGCTCGCCATGGAGCCGAAACTGAT
GCTTTTCGACGAACCGACGTCAGCACTTGACCCGGAACTGATTGGAGAGGTGCTGGCCGT
CATGAAAGAGCTTGCCGAATCGAAGATGACGATGCTCGTCGTAACCCATGAGATGGGCTT
TGCCCGCTCCGTCTCCGACGAGATTATTTTCATAGAAAAGGGCAAAATAGTCGAGCAGGC
CCCTCCGGAAAAGATGTTCAGGGAGCCCGAGCATCAGCGAACGAGGGAATTTCTCTTTAA
GCTAAAGGATCTTTATGGGGAAGGCGGCGAATAGACCGTGCTTGAATTTTTAAGGCAATT
CCTGATCGTTGACATCTTCATCTCCAACTTCGGCACGTTAATGAAGGGCCTTGCCTTCAC
CTTTGAGCTTGCTATCGTCGCCATGTTTTTCGGCACAATACTTGGGGTTTTGCTTGCCCT
GGGTCGAAGCTTCGGCAATAGACTTCTCTCCTGGTTATGCACAGCTTACGTTGAGCTGAT
CAGGGGCACTCCTCTTTTAGCACAGCTTTTCATACTTTACTTCGCTCTCCCGCCTTACGG
CATCAGGTTATCTGCCGTATCCGTGGCCTTTTTGGGCTTCATCCTCAACTCGGCAGCCTA
CCAGGCCGAGTACACTCGCGGATCCATCGAGGCCGTTGGCGAAGACCAATTCAAGGCAGC
CTACTCCCTCGGCATGGGCAAATGGCAGACCATATTTTACGTAGTCCTTCCCCAGGCCAT
TCGCTGGTCCATCCCGGCCTGGATGAACGAATTCATATATCTTTTAAAGTGCACCTCCAT
CGCCTACATAATAGGCGCACCCGACCTTCTGACCCAGGGGAAGTTCATAGCAAGCAGAAA
CTACCAGTTCTTCAGGGTCTACCTCATCGTAGCAATCATTTATCTTGTGATAGTGCTTGC
AGCCACCTGGATCGTCGGCAAAATAGAACAAAAGGTCCAAATCCCCGGCTTCGGTTACGA
CAAGGCAAGGCGCTAACCTTTTTTTCGCCAAAATTTATACGCTGTAAGCCCTTAGAGCTT
TTAAAGGCTTTTAGGGGTTTTCTTCTTTTTCAATTGACATATGAAAGAATATTTTATATC
TTATATATATGTGGGACAGTATGTCCCGTTTTTTGGGAGGAGAAGATGGCAGAGAGATCT
TTCAAGGCCGATACCGTCGGAAAAGTAACTGCTGTGATGGAGCTTTTGTGTTCCTCCGAT
GGCACCTACAGCTTAAGGGAGATAGAAAGCCTGACGGGGATCCCGAAAAGCACCCTCCAT
CGTCTGTTGAAATCCCTGGAAAGGGAAGAGTGGGTTTACGCCGATTCCGAGACGGAACGA
TACCGCCCGGGCGTGAGGTTTTTTCTCCTTCACAACGAAAGGCTCTTCCACCAGGCTCTG
ATCAACACATCCTCTCCCGAAATGGAGCGCCTCGTCCGTGAAACGGAGAAGACCGCCATC
TTAAGCGTCCTGGAGGGTTCGGTTGGGCTATGTATACACCATGTTGAACCCTCAAGCCCC
GTAAAATACGTAGCCCATCGTGGAATGACCATACCCTTGCACGTAAGCGCCACGGGAAAG
GTGCTTCTCGCCTTCAGCCCCAAGGATCTGCAAGAACGAATCATATCTTCATGCCTTCCT
TCCGATGTCGATGCTCATCGCCTTATAAGTGAGCTTGAAAAGATCAAAAGCGACGGATTT
GCCTACAGCAGAGAAGAATGGATAACCCACGCCGGCGATATAAGCGTACCTCTCTTCGAT
TCGAGGGGGACCTTCGTCGCCCAGCTGGGGCTGGCGGGGTTGGCCGCCAGCTTCGACGGC
CGAGAAGAGGCCATCGTGCAGATGTTGAAAGAAGCCTCCCGCCGCATAGGATCAAAACTT
TAAGAAGAATTTATAAGTTTATAAAAGAAAGTCTTAAATAAAAAGTACGAAGAAGGAGGT
AGTTTGACGTGAAAGAGATAAACGAACTGAACGGTAAGGCGATGACCATCAAACTCGACC
CCGAACTTCCCGAATACCCTCCCTTTGAACCAAACGTAAGGCGCGCTCCCAACAGAGGAT
TTACTCTAACCCAAAAGGAGGCGGAACTGGCGCTTAAAAACGCCCTTCGCTACGTCCCGG
AGGAGCTTCACGAAAAGCTTGCGCCCGAGTTCATGGAAGAGCTCGTAACCCGAGGCCGCA
TCTACGGCTACCGCTTCAGGCCGAAGGGCCGCATCTGGGGACGGCCCATCGACGAGTACA
AGGGAAAATGCATCGAAGGAAAGGCCTTTCAGGTGATGATCGACAACAACCTCGATTTCG
AAGTGGCTCTCTACCCTTACGAGCTCGTCACCTACGGCGAGACGGGACAGGTATGCCAAA
ACTGGATGCAGTACAGGCTCATCAAAAAATATCTCGAAATCCTCGACAGAGAACACACCC
TGGTCGTCATGTCGGGACACCCCTTGGGACTTTTCAAATCCCATCCCGAGGCACCGAGGG
TAATCATCACCAACGGCCTGCTCGTGGGCATGTACGATGACCAGCAAAACTGGCACAGAG
GGATGCAGCTTGGCGTGACGAATTACGGCCAGATGACGGCAGGCGGCTGGATGTACATAG
GGCCTCAGGGAATAGTTCACGGCACGTACAACACCATTTTAAACGCCGGAAGGCTGCACC
TCGGCCTCAAACCGGGCGAGGACATGCGGGGACATCTTTTCATATCTTCAGGACTGGGCG
GCATGAGCGGCGCTCAGCCGAAGGCCTGCGAGATCGCGGGAGCCGTCGGCATCATCGCCG
AAGTCGACCCCTCCAGGATCGAGACGCGAAGAAAACAAGGCTGGGTATCCTACGTCTCCT
CCGACTTAGACGAGGTATTCCGCGTCGCCAACGAGCACCTCAAGAAGAAGGAGCCTATAT
CCATAGCTTACTACGGAAACATCGTCGATTTGCTCGAATACGCAGTGAAACTCGGCATAA
AAGCGGAGCTCATATCCGACCAAACGTCATGTCATGCGGCCTACGACGGAGGCTACTGCC
CCAAGGGGCTGACCTTTGAAGAGCGGACAAAGCTGCTGTCCGAAGACAGGGAAAAATTTA
AACTACTTGTGAATAAGAGCCTGCGCAAGCACTTCGAGCTCATAAAGACCCTCGTCGACC
GCGGGGCCTACTTTTTCGACTACGGCAATTCCTTCATGAAGGCCGTCTACGACGCAGGCG
TGAAAGAAATTTGCAAAAACGGCACCGACGAAAGGGAAGGCTTCATATTCCCCTCCTACG
TGGAGGACATCATGGGGCCGCTCCTTTTCGATTACGGTTACGGACCTTTCAGATGGGTAT
GTCTTTCGGGCAAAAGAGAAGATCTCCTCAAGACGGACAAGGCAGCCATGGAGTGCATCG
ACCCGGACCGCAGGCCACAGGACAGGGATAACTACATCTGGATAAGGGACGCCGACAAAA
ACAACCTCGTCGTAGGAACCCAGGCAAGAATTCTTTATGCCGACGCAGACCTTCGCCTTG
CCATCGCCCGAAAGTTCAACGAAATGGTGAGAAAGGGCGAAATAGGTCCCGTCATGCTTG
GCAGAGACCACCACGATACGGGCGGCACGGACTCCCCCTTCAGGGAGACGGCAAACATCA
AAGACGGAAGCAACATCACTGCCGACATGGCCGTGCAGTGCTATGCAGGAAACGCCGCCC
GAGGTATGTCTCTTATCGCTCTTCATAACGGTGGCGGAGTCGGAATCGGCAAGGCCATAA
ATGGGGGCTTCGGCTTGGTATTAGACGGTAGCGAAGGGGTAGATAAGGTCATAGACAGGG
CCCTATCCTGGGACGTATTGGTGGGAGTAGCGAGGCGATCCTGGGCCAGAAACGACGGTG
CCATGGAAGTGGCCAGATCGGTCAACGAAAAATCCAAGGAAAACTACCACATCACCCTTC
CCTACATTCCCAACGACACACTGGTCGCCAACACGGTCGCCGAAGCGTTGAAAAAGAATT
AAAAATTAAACAACATAAGGCGGCTTTTAAAGCCGCCTTATTTTTTACGGATCTAAAAGG
GCCCGTACCCGACTAAATGGGCAATAATTACCATGGCCGTGCCTATTAAGTGCCAGAATA
TCATGAGAGGCCAGATGAACTTAAACCACCTGTCGTAGGGAATTTTGGCCATGCCTAATG
TGGCCATGAGCACGCCCGACGTGGGGATGATCTGATTGGTAAATCCGTCGCCGTACTGAT
ATGCAAGCACCGCAGTCTGCCTTGTTACGCCTATGAGGTCGGCTATTGGGGCCATTATGG
GCATCGTTGCCATGGCCTGCCCGCTTCCCGAGGGGATGAAGAAATTAATTACCGACTGAA
CCCAAAACATCCCCGCTGCGGACAAAGCTCCCGGTAAATGGGAAACCCAGTTGGCCAGAG
CATATATAACGGTATCGATTATCTGGCCTTCCGTCATCACGACCAATATGGCCCTGGCTA
TGCCCACTACGAGGGCACCAAAGGCAATGCTTTTGGTCCCGTCGGCGAAGGCCCTCCCGA
TTGCGTTGGGAGTAAGACCTCCCACAAACCCGGAGATGACGCCCATGGCAAGAAATATGG
TGGCAAGTTCCATTATGTAATACCCCTTCGCCATGACGCCGTATATCATATAGGCAAAAA
ACAGCACCACAACCAACAAAACCAACTTATGGGAAGAAGTAAGCTTGGTCGATTCGCTAG
TATAATGGCCTGGAACCTCTTCGTCCTTAAAGAGGTCGTAGACGATGCTGCTTTTAGGGT
CCTCTTTGACCTTTGAGGCATATCGCATCACATAGTAACAGGCCCCGAGGAAAAGCAGGG
CGTAGCCTGCAACCCTGATCCCTATCCCAGAAAAAAGCGGAAGTTCGGCGATGCTTTGCG
CTACCCCGACGGTGAAAGGATTCAGGATGCCGCCGGCAAAGCCAACGGCAGCACCGGTAG
ATATAATAGCCGTCCCGACTATGGGATCGAAGCCGACGGCCCTGGCCAAAGCAACGCCCA
TGGGAATGAAGACTATCGTCTCCTCTGCCATGCCAAAGGAAAGTCCTCCCAGGGAAAAGA
CGAACATGGTCGCGGGGATGAGAAGCTTTTCCCTTCCCTTTAATTGCAACACGACTTTCG
ATATCCCTGCGTCAATAGCGCCCGTCGCCTGAATTATCGTAAAGGCCCCTCCGACGATGA
AGATGAAAAATATCACCTCACCGGCAGCGATCATTCCCTTTGGAACGGATGCAAAGACAT
CGAAAAAGCCAACGGGAGTCGGTTCGACGTGGTGAAAGCTGTCGGGATCGACGAGCGTTC
TTCCCGTCGCCTCGTCCCTATACCTCTCAAACACCCCGGCAGGAACTACGTAAGTACCTA
CCGCCACCACGATAACGATCATAAACAAAAGCACATAAGTATGCGGTATGGCCAACTTTC
GCATTTTTAGCCACCTTTCTTTTCAAAAAGTCCGTAAATACGCTGTTTGTGATATTTACT
AATTCTCTGGGCAGCTACACACCCCCTTTACAGCCCCTTCCCCCATTCATAGATTTTGTT
AACATGTAGACTTTTTACCACGATCGCAAGGAAACTGTCAAGGCGCTCCTGGGGGTATAG
GAGAACAAAGATCGCGTAAAATATTTGTAGGAGATTTTCAGAGGTAAAAAGAAAGGGACC
CCTCCTTTTGGTAGAATCTTTGTAGCACACAAAAACTCATAAAGGAGGGTCCCAACTTGA
ACAAGGATATTTTACTACAAATAGCAATAAACTTCATCAAGGAGTTGCTTGAATTCTTCG
GTGATTCCGAGGTCAGGACATTAGCGGAAATTGAAGACGAAATCTCTCGGATCATGAAGG
CCTTCATCCGAGAACTGATAAAGGCTTACTTCGAGCTTGCAGATGAGGCCATATTAAAGG
ACAAAACATCTCGAAAGGAAAGAGGGTTAGTCGTAGAAAGGCGTGAGGACAAAAGAAGCG
TTTATACCATCTTTGGGGATATATCTTTTAGCAGGACCTATTATTACGACAAAAAGCGAA
ACGCGTACATCTACCCCCTGGACAAAGCATTAGGGTTGGATAAATACGAAAGGCTGACTG
AAGCGGTGGCCATAAAGCTGGTAGAAACGGCAGGACAGGTATCTTACGCCAAAAGCTCGA
TGAACGTAACTAATGGCGAGTTATCCAGGCAGACCGTCAAAAACAAGATACACAACCTAA
ACCTTGAGGCCTTGAAGACAAAAGTTCCTGAGAAAAGAAGCGTAAATGTATTACATATAG
ATGCGGATGAGGACCACGCATCGTTACAAGACGGCAGAAGCACGAATCTTCCTTTGATCT
GCATATACGAGGGCACCTTTAAAGAGGGATCCAAAAACAGATGTATAAACCCCATATACA
TGAGCGGCTATGGAAAGGGCAGCGATGAGTTTTGGCTTGAGGTAACAGATAAGATATACG
AGCTTTATGACCCGGAGGACATAAAGGGCATATACATCCATGGAGATGGTGCAAATTGGA
TAAAGGAAGGGATAAACTGGCTGCCCGAGTCAAAGCTGGTGCTGGATAAATTCCACCTAA
ATAAAGCAATCCTGGAAGCCACGGCAAGGCAGCCCGAAAAAAGACGTGATATATACAGGG
CCATAAATACAAGTGACTTGAACTTGTTTAAGAAAATAACCACCGAGATGGCTAAATGTG
CTTCAAGCGAGAGGGAAAGAAAGATGATCGCAGATTTTAGGAGATATATAACCAACAACT
GGGGCTCCATTACCATTCGAAACGAAGAGGACTGCGGGAGCTCAAGTCCCGAGGGTCATA
TTAGCCACGTACTTTCCTCTAGGTTAAGTTCTAGGCCTATAGCATGGAGCCGCAAGGGCT
TAAAGGCCATGTCTTCTTTGAGGGCTTACATCTGTAGCGGTGGCAAGGTGACGTCAGAAC
AGATAAAGAAAAAAGACCAAAAAGGTGAGAATGCGGACAAAAGACACAAATTCACCTTGA
ACCTGGAGGAGATCTTAGGTCCCGTTATAAGTGAGCTTGGATGCATAACGGTACTGAAAA
CGGGAAAGGTAACGCCCTTATACACGACCTTAAGGGGCATATGTCATGGCGGGTTTGATT
TTTACCTAACCTAAAAGACGTTGCCCTTTAGGACACATGGGGAGTGGTTCCTAAAAATCC
TACAAAAACTTGACGCGGTCGAGAACAAACTTCTGCTTGCAGAATGCATAGGGGTGTTTT
ATAATCGAATACGCAGTGGGCGACTAGCTCAGCGGGAGAGCGCTTCCCTCACACGGAAGA
GGTCACAGGTTCGAAACCTGTGTCGCCCACCATTTTTATTGGATTTCCTTAGGCAGACGC
ATATCCTCAATATCGTAAAGCCCCGATGCTATGGATAGGGCATCGGTGATACCGCACTCC
ACCAGGGGAGCGAGATAGTTAGCGCCTCCAAAGATCAACATATAACCTCGCGTACGATCT
TTTATGCTCATCTGATATTTTGGCGGCATTAGATACCCCAACTCGAAAAGTCCGCTTATG
TTGTCGTTTTTGCAGTCTTTGATGGCCTCCACGACCTTTTCGTACATAAAGGAAGGAAAG
GTTTTGATGGCGGCCGTGACGCAGCCTTTCCCCGTGCGAACTGCAGACATCACGTCAGTG
AAGCCTCCCCTTATCAAAAGCTCTCCCGGGCTCAAGGTAGTGCCCGAATGGGATATAACA
TCGACGAAGCCCTTGCCTTTGTAGCCCTGCAGCCTGAAAAGTCCTGTAGCAACGGTCTCC
ACATAGACGCCGCAGCGCCTCAAGGCCACATCGTAATTGGCCGAAGAAAGGCAAAGGATG
GCGCAGCGACCTTCCGGAACCCTGTAGTTCCAAATCCTCTTTCCCTGGGGTAAGACTGCA
ACCAAGGGCGAGACGATGACGTTGGACTCAGACACCTCGGCCAACAACGACAGAGCTTCA
TCTTTTAGCTCCTCTGGAACGGAGGTGATGTTCACGATGACCTTGCCCTTGTTAGAACAA
GGGTCCAGGTCGCTTTTCATGATCAGCATTTCCGTCTCCATGGAAGAAAGGCCTATGCGA
TCGAAGACGAAGATGGCTCTAGCCTCCTCGCTGCCTTCTACGGTAAGCATCACGCCCTTT
CTACCAAAGCGTGTGATGAGGCCTTCCTTCTCCAGGTTGGACAGGTGGTAACGAACGGTT
CTGTCATCGATGGAAAAACCGCGCTTATCGAGCTGTTCCTTCAATTCGACAGAGGTCAAC
GGATCCTCCGAAAAATAGAGGCTCCTAAGTATCTCTATAACTGTTGGCGGATATTCTTCT
GCGTTGTTTCCCATCGGTATCTCCATCGGCTATCAACTCCCGTTGTATCTGTATAAATTT
CAGCATTTATATTAGTATATCTCAAGAAGGTATGGCAAATCGGAGAGCTGTCAAGCGACG
CTCAAACGTAGCTCTCCGATTTTTGCGATTTAGTTAAAAGGCCAATCCCTAGCTCCGACG
GAAGAACAGAGCCTTAAGGAATGTATTCGGGCAAAAACGCCTTTTCAAGATCTCTATATT
TATTAAAGCCTATCAACTCTTTAAATTCCCCGAAGGGGACCACGAGGTCCGTCTTTCCTT
CGGCGATACCGTCTTTTATCACATCGAGGTAATTGACCATGCCCTTTATGGCAGCGAACA
AAGGACCTACGGGGATGCTTATGCGAGCTACTCCCATCTCGCGAAGCTCGTCAATACTGA
TAAGAGGAGTCTTGCCGCCGCTTACGGCATCGAAGAGATTAATGCTAATGGGTGCCTGAA
TCTCCCTTGTTAATCTTTTTATGTCTTCTTTGGTGCGGGGAGCCTCGATGAATATTAAAT
CCGCTCCCGCTTCAGCATAGGCATTGCCTCTGCGTATGGCCTCCTCCACCCCGCTCACGG
CTATGGCATCGGTCCTGGCGTTAATGACGAAATCAGGGTCCAATTTCTTTTTGACCTCTA
TGCAGGCCTTTATCTTGAGCACCATTTCCTCCATCGGAATTATCTGCTTTCCTTCAAGGT
GCCCGCAACGCTTGGGGAAAACCTGGTCTTCTATATTCATTCCCGCCGCACCCGCTTTTA
TGAACTCCTCCGTAACCCTCATGGCGTTTATTGCGTTGCCAAAACCTGTATCGGCATCCA
CCATGACGGGTATGTTCACCGCATCTATTATGTTTTTGGAAAAACTTAAGGCCTCGGAGA
AGGACAAAAAAGCCATATCGGGAAGCCCGAGGTAGGTAGCCGAAAGACCGAAGCCGCTGA
CCTGACAGGCCTTAAAGCCTGCGCGCTCTATGAGCTTAGCGGAAATAACGTCGTGAGCGC
CAGGACAAACGAGGGCTTTTCTTTCCAAGATCATATTTTTTAACAAGGTCGATTTCTTCA
TGCAGACGATCCCTCCAGATCAATTTTTTTGCTGACCATCTTTTCTATTATCAAAAAACC
GACGGCGACGGCAAGCCCAATCATCGAATAAAGATGATGGGGAAAGAGCAGCAGCACCCC
TCCTGCGAAAAAGAATGCTCTAAACAAAAGGTTCACCTTGCTGTTTATGTGTCCGAAAAA
GCCGTAGGCCATGAATATTGCTCCCAAAAAGCCGGTGACTGCACAGATTAAAATCTGCAT
AGGCGTCCCCCTGCCGACGAAGGCGGGGTTCCAGACGAAGAAAAAGGGCATGATAAAGGC
CACGATGCCCAATTTCACCGAATTAATTCCCGTCTTAAACCAGTCGCCCTTTGCTATGCC
TGCAGCCACGATAGCCTGGGTACATGTAGGTGGTGTTAGACCGCCGAGCAGCGACCAATA
AATGAAAAACAGATGGAGCGCCACAGCATCAGCTCCGAGCCTGAGCAGGGAAGGAGCCAG
AATGGAAAGGGAGAGGACGTAAGTGGGAACGACGGGAAGCGAAGTCCCCAAGATAAAGGG
GACGAACGTGCTTATAATCAGGGCGAATATGAAGCTGTCCTGCCCCACGCTCATTATCAG
GCTGCTTATCTTGGGAGCTATGCCCGTTATCCCCACCATGTTTACCAATATGCTGACCGA
GACCAGTATGGGAACGATCCTGGCAAGGCTTATGCCACCTTCAGCCAGAGCAGCGATCAT
TTTTTTTATGCTTTTCATAAGTCCGCTTTCGGGAATTTCATTTATGAACATGAGAATTAT
GGTAGAAAGACAAGTATAAAATCCTGCGGTAAGGAGTGGCCTCCCGACGGCAACAAGGCC
AAGCAAAATGACGATGGGAATAACAAGACAGGAGAGGCGCCTGAAGGTCAATATTTCCTT
CCACTCGGGAATCTCATCTTCCGGCACGGGAGCCAGGCCCAACCTCAAGGTCATGAACTG
CACGCCGGCATAGACACTCGTGTAGTAGAGGACGCAGGGAATGATGGCGTAACCTATTAT
CTTTAAATATGAAATTCCCAAAAATTCGGACATCATGAAGGCGGCGATGCTCATTATAGG
GGGAGTGATGCCGCCTCCTGTAGAGGCGACCGCCTCAACGGCTCCGGCAAAGTTGGGAGG
ATATCCCAGTCGTTTCATCATCGGTATGGTGTAGCTTCCCGTGACGGCGACGTTTGCCAC
TCCGCTTCCCGATATGCTTCCAAAAAGCGCGCTGGCCACTATGGCAGCCTTGGCAGGGCC
TCCCTTCCATTTGCCCGTCAATGCAAAGGCTATATCTATGAAGGTCTTCCCTCCCCCACC
GGCCGACAACAAGGCCCCAAAGATTATGAAAAGGGATATGAAGGTGGCCGACATGGCGGT
GACGCTACCGTAAATACCTAAGGGGGAGAAATAGATCGAGTTTACTACGAAGTTCCAGGA
CAACCCTCTCAATTTCCACATTCCGGGAAATATGTCTCCAAAGAGTGCGTAAAATATCAA
GCCGGCAACAATTATCGGGATGGCCCAACCCACGGCCCTCCTGGTAGTATCGAGGATTAT
GACGGTTAAGGCGATCCCAAGCAACAGATCTAACATATCTGCGCTTCCGGGATACATGTA
AATATTTAGCGTCTTGATGTATATATTCACATTTGCCGCTATTATGAAAAGAAGTTCTAA
GATGTCCAGCGTAGTCAGCCTGTTCGTCTCGTACTTTTTCTTAAAGGGAAACACCAGCGC
GGCCAAAGATATGCCGAGGCCTACGTGAATCGCCCTAAGCTGCAAATCGAGCAGGTGAAA
AAATATCGGGACAGTAAGCTGCGCCACGGAAAGCGCTACAGCCAACCAAAAGATGACGGA
GGTCTTCACATCGGGAGCATCGATTCTGTCTTTGGTCATGTCAAACATTGATCCTCCTTC
TCATATCCCCTTATATCAGGGATATATATAGGGCAACCGACGAGAGATATACCATCCTGA
ATGATCGGCTGCCCCTTTGCCTTATTTGGGTCTACTTTTTGTATTCTGGAGGTATAAACC
TCTCAGGAACTTCGATGCCCCTTTCCTGGGCGTAACGTATCAGACCTGCATGAGCGTAAA
TTTCACCGCCCTCAGGGACGTTTTCGAAGAAATCTGCCACGGGATCCCAACCCTTAATTG
CGGGATAGGCGGATGCCACTTCATCGAACCCTTCGACGTAGGCTTTAACGATTTGATACC
CGATTTCCTCGGGCAGATTGACCGATGCTACGGCCCCTACTATGGCGCACTCTTCCATGA
CGGGTCCCACGTCCGGCAACTGCTTGATCTTGCCCTTGGGCGTCTCGAGGAAGATCATGT
AGGGGTAACGCTCCCTTATCTTAGCCACGTCATCTTCGCTGTAACCTATAACCGTGATGG
GAAGGGTGAGGTTGACCTCGATCATGGAAGCATCCAGGCTGTCCAAGGGTGATGTCTTTT
GAAGTCCCGCTATCCTTCCGTTTTTCAAGGCATCTATGGCATCTCCGTAGGCTGCAGGAA
CGAGGTCTATTCCGACTTTAAGGAGTTCGTTAAATTTAAAGACATAGTCGGCCGATGCGG
AGCCTGGGATGCCGGGGCTGAACTTCTTGCCCTTCAGCTCTTTAAAGGTAGTGACGCCTG
AGTCCTTTCTCACATACAGACGATCGGCAGTAATATTGCGCATGAAAAGCCAGCGAACGT
CTTCCCACTTCTCCTTCTCGAAGGTATCCATGCCCTTCACCATTTGATAAGCTGAAGGCA
GATCGACACATAACGCAAAATCGAACACACCCGACTTGATCTTTCTCAAGTTATCGAGGG
CCGCGCCACTTTCGATGACCGTAACCTGAATGTCGTTTTGGGCCTCGTTTATCACGTTTG
CCGTAGCGACGCACCAGGCATAGACCCCCGAGGTGGAGGACGTGCTCCCCATGTTGAGGT
ATTGTTTTTCCGCCATTGCCGGCGAAGTTAAAAGACATAAGGCTATGGCGAAGAAAAGGA
ACCAAAATCCTTTCTTTTTCATCTTTCTCCCCTCCTTAAAATTATGACTGCTCAAAATAT
CTTCCCTTCAGGACTCGCTCCATACCGCTTTCTCGAATTTTGACCGTACACTTATCCTGC
CGCGAAATCCCCGTACTTCTTAAGGTAAGGTACCAATCCTCCTTCTTTTAAGATGGCTTT
CATGATATCGGGCATCTTTTCCGTGGGAATTTTTATTTCCTTAGATATGTTCAAAACAAA
CCCGCTTTCCAGGTCCACCTCAAGTTCGTCTCCGTCATCTATTTCGTCGGTATCACATAC
CAGGGCGGGAAGGCCGATGTTGATGGCATTTCTGAAGAAAATCCTGGCAAAGGACTTCGC
CAGCACAGCTGATACGCCCGATTCCTTTATAGCGATGGGAGCCTGTTCGCGCGAGGATCC
GCAGCCGAAGTTTTTGCCCGCCACGACCATGTCTCCGCGCTTCAATTTCTTCGAAAATTC
GGGGTCGATGTCCTCGAACAAATGGGCTGCCAGATCGTTTAAATTCAAAGTTTTTGTGTA
TTTGCCGGCTATTATGTAGTCGGTGTTTATGTCATCGCCAAACTTGTGGGCCTTTCCCTT
CAATAAAAGATCGCTCATCTTCCATCACCTTTCTGCCGACTTCAGTCCAAGTATTTTCTG
GGGTCGGCTATTCTGCCCTCTATCGCCGAAGCTGCGCACGTAGCGGGTGAGGCCAAATAT
ATGTTCGATTTGTTGTTGCCCATTCTGCCCTTGAAGTTTCTGTTAGCCGTGGAGATGACG
TTTTCTCCCTCTCCCGGCACACCAAGATGTGTGCCCGGACAGGGTCCGCACCCCGGCGGG
ATGAGCGTAGCTCCTGCTTCGACCAGGGAGGCTATGATGCCCTGCTTTGCGGCCTCAAGC
ATAACCTCCCTCGAAGCGGGACATAGGAGCAGCCTGACAGAATCATTTACCTTCCGCCCT
CTTAGGATACTTTCGGCTTCCTTTAAATCCTCCAAACGTCCGTTGGTGCAGGTGCCTATG
AAGACCTGCTGTACGGGAATTCCGATGGCTTCGTCCACGGGATGGACGTTGTCGACGGCG
TGGGGAAAGGCCACCTGAGGTTCGAGGTTAGCTGCGTCGATATGGAGAACATCTATGTAA
TTTGCATCTGCGTCGCTCAGCTTGGGAGTAAAGAAACGAGATGAACGGTGGCGAACCCAT
TCGAGCGTCTTTTCGTCCGGCGGGACTATTCCCCCCTTGGCCCCTGCTTCGATCGCCATG
TTACAAAGCGTCATCCTGCCTCCCATTGACATGTCGTCGATGCAGCTGCCTGAAAATTCG
AGACAGAGGTAGTCTGCCCCGTCGGATTTCAATATTCCTATGATGTGAAGCATGAGGTCC
TTGGGATAGACTCCACGGGTTAGCCCCTTTTCGACGACGATCTTCATGGTTTGGGGAACC
TTAAGCCATAATTTGCCCGTAAGGAGCACGCCGCTTGCGTCGGTTGATCCTATGCCGAAG
GAAAATGCCCCGACGGCACCGTAAGTGCAGGTATGAGAATCGGTCCCGAGGGCGATGTCG
CCAGGCAAGACCATCCCCTTCTCCAGCATCAGTTGATGGCAGATCCCTTCGCCGACGTCA
AAGAACCTTATTCCCTGCTCCTTCGCGAAGCTTCTCAACATGTCGTGGAGACCGCTGATC
CGTTCGTTTGGGCTTGGCGTGGCATGGTCAAGGACGAAGGCAACCTTTGTGGGGTCCCAC
ACCCTTTCCCTTTCAAATTCCCTGAAGGCCTTGATCGCAAGCGGGCCCGTGGCGTCGTGA
CACATCAACATATCGACGGGTACCACGCAATAATCTCCTGCCTTAACTTCTTCGCCGACG
TGACCGGAAATTATCTTTTCGATAATCGTCTTTCCCACATCGATGCCCCCTGTCGTCTCT
TTCGTATAGGAGTGAGCGATGTTTGAAGGTAAGATAGTTGTTCAAGCATGCAATATTGGA
AGTGTCTTTCCATTGATTATTTTAAAAATACCACTAATATAATTTTTGTCAATAGTAGGA
TGGCATGATTTTTAGTGATATCGATGATGTCTCTTAATATCCCTAGGGCGAACAAAAACA
TCATTAGTATAACGTAGAGTATAAGGTAGGTTCCGGCGATCTTTGAAGGCGAGAGACCTC
TGTATCTCCTTCTTCCCGCCGCGTACTGAGTTAGTTCCCTTGCTTATCAATAAAAAGAAA
TTTCATAACCGGCCCAATACACATATATGCATAGTATCATTTGGTCAAAGACAAATAGAT
AAATTTTTAGCGATATAACCCTTTTTCATATATTGACTTAAAGGTAAAGGAGTGATAAGC
TCGACAAAGATAGGAAATATATATCCGCTATTATGATGCAAAGGGCATCACGATCGGAGG
GATCGAATTGGAAAAGGTTTCGTTATTGGTGTCAACGGGAAATTTGGGCGATAACATAAT
CGAGGAGGGATCCTTTTACGAAGGAGTGAAACGTCAGATCGATTGTTTCGCCGCAGATGC
CGGCACTGCCGATGCAGGTCCCACCTTTTTGGGCGCCGACATGCCCCATAACCCAATCGA
ATGGGAGGAACACGACCTAGAACTTCTCCTGGTAGAAAGCAGAAAAAGAAACGTCCCCAT
GATAGTAGGCTCCTGCAGCACTACGGGCACGGACAGCGCAGTGGACAGATATGCGGATAT
CATCAGAAGGCTGGCCACAAAACATAAGCTGGAGCCCTTCAAAATGGCCTTGATATACTC
TCAGGTCAGCAAGGAGGAGCTGCAAAGAAGGCTCAAGGATATCGAACCTCTCGAAGCTCC
CTACGAACTTACCGAAGAAGTCTTAAACGAGACGACAAACGTAACGGCATCCATGGGCAT
AGAGCAGATCGTACATGCCCTGGAAGAAGGCGCAGATGTAATTTTGGCGGGCAGGGCCTG
CGACGACGCTGTCTTGGCGGCCTACCCCATCTATAAGGGCTTCCCCAAGGGTATCAGCTT
GCATATGGGCAAAGCTGCCGAATGCGCATCGCTGGTCTGCTGGCCCCAGATGGTGAAGGA
ATCCATCATTGCCACGGTCACCAAGGAATACTTTTCGATAGAGCCGATGCATCCGGCACA
GCGGGCAACACCCCACAGCGTGGCGGCCCACTCGATGTACGAGAGGACAAACCCCTTCGT
ACAAGGAGTGCCCGGCGGCATCTTAGACATGCACGAATCCGAGTACGTCGCCGAAACGGA
CCGCATCACCAGGGTTTACGGAAGCAAATTCGTCCCTTCTCCGGACGGAACCTACAAGGT
GAAGCTGGAGGGAGCCGGCGAGGTGGGCTACAGGGTGTATCACCTGGTCGGCATCAGAGA
CACCAGGGCCATCGCCAACATCGACCAAATATTGAAGGATACGCGTAAAAAGGTCTCCCA
GATAATAGGACCCAATAGGGATAACGATTATCAACTGTATTTTCATATTTATGGCAAAAA
CGCGATTATGAAGGATTTCGAACCGCAAGAGCAGATAACAAGCCACGAGCTCGCCATAGT
GATCGAAGCCATATCGAAGGATCAGGAGTTAGCCACCTCCGTGGCAAAGTGCGCCAAATT
CCGCTTTTTCTACATGAGCTATCCCGGGCAGATGAACTCCTCCGGCGGATCGGTGGCGCT
TCTTACGGACGAACCGCTTTATCCCAAAAACAAATGTTATAGATGGACGGTAGACCATCT
GTTACGCCTTGATGATCCCTTGGACGACAAGATATTCAGATTCTCCTTTGAAACTGTCAG
GGGAAGGTAACGATGAGCAAGCCGAGGGACGAAAAGGACACATTGCTCTGCAAACTTTCC
CGCTACTACGCCTCGCTGTCGCACGATGACGTTCCTGCCAAAGTCATCGAGAAGGCAAAA
CGTTCACTGGTGGATTTCTTGAGCGAGCTGGCTGCGGGTTTCTATGTAGGTGAACTCGCT
GAGGTGGTAAATCCTTACCTTGTGGAGCTAGGCGGCAAACCTGAGTCGACTTTGCTTTGT
GTAGGCAAAAAGATACCTGCCCAAAACGCCGCCCTCGGGATGGGAGTAATGGCCCACGCT
ATAGAGCTTGACGACGGCCACAGGTGGGGAACGTCACATCCTGCCGTGGCAATTATGCCT
GCCGTGCTGGCCATGGCCGAAAGGGAGAAAAGCTCCTACGGCGAAATCCTTTTAGCCATC
GTCATCGGCTACGACATGATGCTTCGGACGGCCAGGGCGATAAACCCCGCGCACCTTAAA
AGGGGATTTCATTCGACCGGGACATGCGGCTCTTTAGGCGCTGCTGCAGCATGTGCCAAG
CTTTTAAACTTGGACGAAGAAAAGACGGCTTACGCCATATCAATGGGCGGACTTCAAAGC
GCAGGATTACAGGAAATGCTTCACGACCATCCGGGCGTGAAGCCCCTTCAGCCCGGAAAG
TCTGCCTCCGCCGGCGTCCTGGCTGCAGACTTGGCAAAGTGCGGCGCCAAATCCCCCAGG
ACCCTTTTTGAGGGAGAACACGGCTGGCTTAAGGCCATGTGCGATTCAAATTACTCCACC
GAAGCCCTTATAGGAGACCTTGGAACCCGATTTGAGATCCTATATACTTACACGAAACTT
TATCCCACCTGCAGGCACTGCCACGCCGCCATAGACCTGGCACGGGAGGCCAGAGAAACG
CTATCCTGTGATCCGGCCGATATTGAATCCATCGAAGTCAAAACTTACAGGCTCGGCATC
GTGGAAGTTGGCCGAATACAGGTGCCAAAGACCCAGCAAGAGGCCATGTTCAGCCTGCCC
TTTGCCGTAGCAATAGCATTGACTCGAGGAAACGTCACGCTACAAGACTATACACCTGAG
ACGTTAAGCGATCCGAAGCTCATCTCCTTGGCAGAAAAAGTTAATGTAATAGAAGATGAA
AAATTAAACGACCTGTACCCCGAAGAAAGGGGTGCCCATATGAAAGTAGTTTTAAAAGAC
GGCCGAAGCTTTGAAAAATACATCCCCGTCGCCAAGGGAGAGCCGGAATTTCCCGTCACC
GACGATGATTTAAAGAAAAAGTTACAGGCTATGTTATCACCCTATTACCCCAACGCATTT
TTCGAAGGCTTGTGGACAATGACGGTAGATGGGGATATTGAAACTCGAAGTTATGAAGAA
ACCATTGAACACTTTGGGAGGTATTGTTCATGAAGACAAAAAATGTTTGTGATTTGGCTC
GAACGGTAAGAAGCAAGAACGCCGGGAGCTTCATGATAACCCTTGAGATAATATTCGACG
ACCGGCAAGTGTACGAAAAGGTCAAGAAGAGCGGCGCTATAACCAGGGAAGCAATAGCTA
AGGCCTATAACGTAGAACCCGAAAAGATCTTAGACTTCATGTTCTTCGATCCGGGCATGG
GCATCAAGGCAAATTATCAGCGCCCGATCCCAAGCGGCGGACCTGCCGAAACGGATGTCT
ACGGCTGTCAACAGTACGCTCCCCTCTTTTCCCTGGAGATACCGTGGGAGGACTGAAGAT
GACCAAAAGCGTCTCCGAAAGGCTGGCAGATTTCGTACAAAGGGCTACTTACGAAAACTT
GCCCAAAGAGGTGGTCCACCAGGCTAAAAGATGCCTTTTGGATACCTGCGGAGCCGTCAT
TGCGGGAAGCTATCACTCGACGTCAGGAAAGATAGCTCAAAATTACGCAAGGTCCCTGGA
GGAGCCGCCCAAGGCTACGATAATTGGAACGAACATCATGAGATCTCCTCAAACGGCTGC
CTTCGCAAACGGCATCGCAGCGCACGCTCTGGAGCTCGACGACGGCTCAAGGCATGCAAC
TTACCATCCCGGATCCTCGATTATACCTTCCTCCCTCGCTCTATGCGAGGCGGAAGAAAA
AACTGCTCGGGATTTGATCGCTGCCATCGCCGTTGGCTACGAAGTCTCCATAAGGATAGG
AAAATCCATGAACCCACACCACTACCTCAAGGGATTTCATCCAACGGGAACGGTCGCTCA
CTTTGGCACGACGGCAGCCTCCTGCAAAATATTAAACTTAAGCGTCGAAGAAACGGTCAA
CGCCTTAGGGCTTGCCGGAAGCCTGGCATCGGGCATCAATCAATACGAGATAGACGGCTC
TTTAGTGAAGCACTTACATCCTGGTAACGCTGCAAGAAACGGAATCTTGACTGCCCTACT
GGCTAAAGAAGGCCTGACGGGCCCAAGGGGCATAATCGAGGGGCGTCTCGGGTTCTGCCA
CTGTTTCTCTGACCGATACGACATCTCATCCATAACGAAGGGCTTGGGCAGCGAATACGA
CATATTGTCCATTTACTTCAAGCCATACCCCTCCTGCAGATATGTCCACTACGCAAACGA
GGCTACATTGAACATTCTAAAGGAGCACCCCATGAGGGCAGACGACGTCGATCATATACA
CATCCTCACACACCAAAACGCCAAGCAGGGATCTGATATCCCCGATTACCAAACGGTCTT
GCACGCACGCTTGAGCATCCAATACGGGATCGCCTCAATATTAGTCAGAGGCAAAGCCGG
GCTTCAGGAGTACACGGAAGAGGCGATAAAGGACCCAAAGGTGCATGAAATTGCAAAAAA
GATCACCATAGAAATAGATCCTGAAATTCAAAAGCTATACCCGAATCCTAGGAGCATGAT
CGTTCAAATTAAGGATAAAAAGGGCAATATCTATTCATCGCGCGTAGATTATCCAAAGGG
TGACCCGGAAAATCCAATGTCAGACGAAGAATTGACAGATAAGTTCATCGACGTCACGGA
AGGGGTAATTTCAAAGAAAAGACAGTCGGAGATCATCGAAAATACGTTACACGGATCAGC
CGACGCGCCGGTAAGAAGTTTGATGAAACTGTTAAGTTTCTAAGGCATATTTTTAAAATT
AATAGAGGGGGAAAAGAAGATGTCGGAAAAACAGACAATGAGCAGACGGTTATCGGAATT
CGCTGTCAGCCTGAAATACGAGGACATTCCTTCGGAGGTGATGGAACACCTCAAAAACGT
CATGCTTGACGGTTACGGGTGCGGGCTTTTCGGATCCACCACCCCGTGGATGAGGATCTA
TAAAGACGTCCTGACGGCCAGGACGGACAGAAAGGAAGCCTCCATATGGGGAACGAAGGA
CAAAACTTCTGTCACCGCCGCCATGATGATAAACGGCTCGGCCATAAACTCCTTTGAGCT
CGACGACACGCATACCGACGGGATAATTCACGTTTCCACAGGCGTTTTGGGATGCGTCAC
CTCCTTTGCCGAGATGCTTGAAAGCGTAAGCGGCAAGGAATTTTTGGTCGCCGCCGCCCT
GGCCTACGAAATATCCTGCCGCGTGGCCGCACCCATCGGCATGGAGCTGGCCCATCAGGG
ATTTAACAACACAGGAACCACCTGCGTATTCGGTTCGACAGCGGGCGTGGGAAGGCTGCT
TGGCTTGAACGCTGAGCAAATGCAACACGCCATGGGAATTTCAGGAAACTGGGCAAGCGG
CCTGCAGGCCGTACAGTTTGCCTCCATGGCAAAAAGGATAGTGCCCTCCAAATCCTCGGA
AGGAGCCATCGTCGGAGCTTTGCTCGCCAAAGAGGGCTTCACGGGGATCGAAGATGTCTT
CGAAAACGAATTCGGAGGATTTTACCACTGCTTCACCGACAGAGTCTACAACGAAGAGAG
AACCTGCGGCGAATTAGGCGACCGGTGGGAGCTCATGGGCATCGGACTTAAGTTTTACTC
CACTTGCCGAAGCAAGCACACGACCATAGACGGCTTGAGAAAGTTCAGGGCAGAACATCC
TGAGATAAAGCCTGAAGACATTAAAAAAATAGTCGTTCATACCACATCCATAACCCGAAA
GTACTCCGTCGACGCAGACGATATCAAAAGCGTGGTCTCAGCCCAATTGAGCCACCCTTA
TGTCTGCGCCGTTACGCTCATGGAAGGGAACGCCTTCATCGACCAGTTCACGGAAGACAA
GATCAAAGATCCCAAGATATTGGAGTTCGCAAGAAAAGTAGAAGTCGTAGACGATCCTGA
AATAGAAAACCTGCCAAGGGCTCTTCGCTACACCGTGAAAATAGACATCCACATAAACGA
CGGACGCGTGTTCAACCTGGAGGTAAATTATCCCAAGGGACATCCCAAAAACCCCTTCAC
TAAGGAAGAGTTGCTTTGGAAGTTCAAAACCCTGGGCTACAAGGCAATCCCCGACGACAA
AAAACTCGACAAGATCGCCGAGGCCTTATTTAACCTGGAAGAAGTCAAAAACGTCAAAAA
CTTCGTGGAGCTTTTGAGGAAGGAATAACTTTTAAATACCGAGCGGGACAAGATAACCGC
TCGGTATTTTTATCGAATATCACCTATCATCGCAGGGGATAAAATTTCCTTTTGAGCTCG
TCGGTCCCGTATTTATCATATGGGTTGTATTTTCATTAGGAACTGCGGTAAGCATAATTA
TCGTGCTATTCTTTTAAAATATTCTCAAGTTGTATTTTCAAGGTAGGAAGTTCCTGCTTG
ATGACACCCCAAATAATTTTCAAGTCTATGTTAAAATACCCGTGAACAATCCTGTTTCTA
AGGCCGACTACCTATTTCCAAGGGATGTCTTTATGACGAGTTTTAATGTCGTCAGGAATG
TGCCCAGCGGCTTCTCCTATAGTCTCGAGATTTTTTATAACTGCATCGACCGTTTTGTCG
TCTTTTTCGAAAAGTGTAAAATCCATGTCGCCGGTATATTTTTCAACCTTTTTGATGCAT
TCTAAAACGCCTTCAACGTAAAGCATCCAGTCCCTTTTAGACATAACACAAATCTTCCAT
GACGTACTCTTTCCTGTTGGGCTTTATGCCGTCAGGTGTCGTAAGATTGACTTTTATGCC
CAGGATGTCTTCCAGAAAATCGGCAAGGCCGAAGAACTTGAGACCCACGGGCTCGCTAAA
CTCGACCATGATGTCGACATCGCTGTCTTTGGTCTGTTCACCGCGGGCATAAGAACCAAA
GACAGCGATGCTTTTTACCTTGTACTTTTCTTCAAGCTCTTTCCTGTGGCTGTTTATGAT
TCTTTTTATCTCTTCAAGGGTTTTTGGCTTTGTTTTTTCTTCTTTGGCTTTGGGAACTTC
GATCTCAAAGGGGAAACGCCCTTCTTCGGCAACGCGGACTAAAAACATGCGCACTGCGTC
AGAAAGGGTGAGCCCCATACCATCTAGGACACGTGCGACCCTCTTCTTTGTTTCGCTGTT
TATTCGCACCCTGATCATCGAATCGCAGGTTCGTACCAATGTCAACACCACCTTTGTAGA
TACATTGTAACTACATATACATACACTGTCAAGTAAGTGTACCCTGTCTAATGCCGGCCT
TAAAAGGTCTTTGTTTAATCGGGGCGAGGTTGCCATGCAGACTCGAAGGGGAATTATCCA
CGGAACAGGGGAAAGGCAGATATCCCAGCGATAGATAAAGATGCCTTATTTTGACCTTAT
TGTTATAATATTACTATCAGAATAAGAGCATAAAAACAAAGCGAGGAATGAAAATTGATG
AAACAAAAATTTATATATTGGCAAGATGGCAATCTATGGATTGGTTATCTCGAAGAATTT
CCAGATTATTGGACTCAAGGAGAAACGCTAGAAGAACTTAAAGAAAATTTGAGGGATCTA
TGGCGGGATTTGGCAAGCGAAAATATCCCCAATGTTCGCAGGGTCTCTGAATTAGAAGTT
TCGTGAAAAGAAAAGAATTAATTAAAATCCTGGAGGGGATGGGTTGCATTTTTATAAGGC
ACGGCGGTAAACATGATTGGTATCAAAATCCGAAGACAAAAGTTTCCCAACCTATTCCTA
GACACAATGAAATCAGTGAAATGCTCGCAAAACATATTATAAAAATGCTCAAAGATTAGC
ATCAGTCGTAATTACCTAATGAGGGCTTTAAGTATTGTTTTTCGTATGATATTTCCTGGG
GTTTTTTAATGAAAGTTAAGCTGGCCCGTGCTGCCCTGAACTCAGCGGGAGAGCGCTTCC
CTATACGTGAAATAGGTCACAGGTTCAAAACCCGTACTCCTATCATTTTCATTGGATCTC
CTGAGGCATCAATTTTCCCGGACTTTCGTCTCATCGCATAATATAAATATCAAATCATTT
ACGTTTGTGCCCGTCGGTCCCGTCTTTATCAAGCCATTGACTTTTTGTAAGGCGTGATAG
GAATCGTTGTCGTTTAAGGCATCGTCGATATCTATGCCGGCTTCCTCTAGCGTATAGGCA
GTCTTTCCGTCGACGATTCCGCCCGCCGCATCCGTCGGGCCGTCAGTGCCGTCCGTACCT
ACGGAGGCTATGACAACTCCCGGATAGTTTCTTATGCCTCGGGCAGCGGACAGGACAAGC
TCCTGGTTTCTGCCTCCCTTTCCGGTTCCCTTTACGTGTACCACCGTCTCACCGCCCAAG
ATTATCGCACAGGGCCTTTCTAAAGGCCTTTCTTTTTCAACCTCCTCTCTGGCAATCGAG
GCCAAAAACAGGCCTGCTTCGCTTGCCTCACAATCTAGCGTAGTAGTCAGGATCATGGCA
TTGTATCCCAAACTTACAGCCACATTTTTTGCGCTTTCGCATACCTTGGAGACGCTTCCT
ATTATCCTGGTTTCAACGTTGTCGAGGCTTTTAGGGGTTTCTTCCCTTAGGCTTTGAAGT
ATATGCTTCGGCAATTTTAAGTCGTATTTCCTTATTATTTTTCTTACGTCTTCGCACCTC
GTCGAGTCGGGATAAGCGGGGCCTGAGGCGATGCTATCGAGCCTGTCGCCCAAGACGTCC
GAAAGAACGAGGGAATACACTCTGGCTGGCGAGGCCATCAGAGCAAACTTTCCGCCCTTT
ACCCGAGACATCCGCTTTCTTATGGCGTTTATCTCCACGATATTGGCCCCGCACCTTAAA
AGCATATCGGTGACGTTTTTTATATCCTCCAGGCTCACCCCATCGACGGGAAGCTCAAAA
AGTGCAGACCCTCCTCCGGAGACCAAAAACAGCATAGTATCGTCCTTCGATAGGCCCTTC
GCAAGTTCTACGGCCTCTTTCGTGGAGCTGATCGTATTTTCGTCGGGTATGGGATGGCCC
GCTTCGTAGATCTTAAGCCCCTCGATTGGACCTTGAGAATGTCCGTATTTGGTGATGACA
ACGCCGCCTTTAACTTTTTCCTTAAGACAGTCCTTCGCGGACTTGGCCATCCTCCAAGCG
GCTTTTCCTATGGCGACCAAATAAATCTTGTCACCCAAATCCAGCTTTTTAAGCTCTTGT
TCCACTGCCTTTTCTGGCAATACCGAGCTAATAGAATCCTCTATTATCCTAAGGGCATCT
TCTCTTAAGCTTTTCATTAGCAGCTTTCCATAGGCCTCAATTTAAAAGTGATAGGCCTCA
ATCCGCCAGCGCTTTTTTAAATAGCACCAGGTAATCTTCTTTGCTCATTTCACGAGGATT
GCTCTCAGTAGAGATGTTTCCGGCTGCCATATCGGCCAACCTTTCAAGGTCCGATTCTTT
CACACCAAGGCTCTTGAAAGAGGGCAGGCCCACTTCTTTTGCCAGTTTTTTGACCCTTTC
TACGGCCTTCATGGCACCTTCCTGCGAAGTTCCAAAGGTCTCTCTCATTGCAATTGCGAT
TCTTGCGTACTTTTCTATGCAAGACTCGGCGTTATATTCCATAACGTAGGGCAACAATAC
GGCGTTGCAAACCCCGTGGGGCGCATCGTAAATGCCACCCAAGGCCTCGGCCATGCAGTG
AACGGAACCGACGTCGGAGTGGCTAAAGGCTATGCCCGCAAGCAAGCTTCCCACCAACAT
GCTGGCCCGCGCCTCAATATCTTCCCCATCTTTCACCGCCTTTGCCAGATTGTGCGTTAT
CAGCTCAATAGAGTATAAAGCCAGCGCATCGCTGACAGGCTCGGAAACCTTGACGGTGTA
AGCCTCGATGGCGTGTGTCAAGGCATCCATGCCCGTCGAGGCAGTTATATGAGGCGGAAC
GGTTACGGTAAGTCCGGGATCGAGCATGGCAACCTCTGCAGCCATGTAGGGACTTCTTAC
CGTCATCTTGTAGTTGTTTTCGGTGTCGGTGATTACCGCCGAAAAGGTAACCTCGCTTCC
CGTGCCGGCAGTAGTCGGTATGGCGACGAAGGGAAGGATGGGCTTTTTTACTTTAGTCCT
TCCCTCGAAATCCTTTATCCTCTCCCCGCCGTGGGAAACCAAAACGCCAATTGCCTTGGC
GCAATCAATAACGCTTCCTCCGCCTATGGCGACCATCGCATCGGCCTTAAAACCTCTTAC
TGCCTGAGCGCCGCTTTCGACGTTTCGGTCCTTCGGATTGGGATCTATCCCATCGAAAAT
GCTGTAGGAGATCCCTCCTTCATTTAGGATGGGCTTTATTTTTCCCAGCAAGCCTGCCTT
TTCGATGCCGGGGTCTGTAATTATGCATACTTTTTGGGCTCCAAGTTTCCTTAGTTCGTC
CCCAAGCTTAACAACGATGCCCACTCCGTATTCGATCCTCGTTGGTAACTCGAAACTAAA
TTGCCTCAACATGTTCGTCATTTTCATCACCTTTTTATACAGAGGTTGCCACAAAATCAA
GACTACCGGATTCTTTTTCATATTCCCAGGATTTAAGTTGAAGTTTGGATCAAAGTAGAT
ACCCTAAGTCCCACTGTATGTTTTAAGCTTTGACCTAGAAATAAGTAAAATCTATTTCTC
CGTTAGACATTACCATACTATTTAAAATATTCAATAATCCAGTAGCATCATTCATATTAA
CAAGCTCAACAGGAGAATGAGAGTATCGCCGAGGCGTAGTCAGTAACCCTGTAGGAACAC
CTGCCAAGGAAATATTCGTTGCATCAGTAGTGTAAGACTCACCGCTTAAAGTCACATATT
GGACGTTTACCCCCGTTTTTTGAGAATGCCTTTCGATGCATTCTGCAATTTTCGGGTGGA
CTACGTTGTTGGCAAATCCTCCTTCTATACCGTCAATGAGCGGACATACCGGGCCATGCC
CCAGTTTAATCGGTAGTTCTGACTGGAAATTGATATCAGGCGTATCACCGCAAGGGATAG
TATCCAACACAACAGCCCAATCGGGCTTTACCTTTTTTACCGCCATTGCAGCACCTCGAA
GGCCAATTTCCTCTTGTACGCAGACAAGCCCATAAAGGGTCCCCGGAAAGTCTGCATGAT
TGAGATTGAAGAACAATTCTAAAATAATGGCACAGCTTATGCGATTGTCTATCGATTTTG
TCGATACGAGGTCAGGATTATACATTTCGGTAAAATCGCTTTGAAACGTAATGCGATGGC
CGATCTTGATACCCATCGCTTCCGCATCCTTTTTAGAAGAAGCCCCAACATCTATGTAGC
ATTCTCTAATGGGCCGAACTTGCCTTTTTTCTTCCTCCTTTTGAAGGTGTCCTGCTTTAA
TACCTATCACTCCAGGTACCTTACCCCTTATTAATACCTTTCTTCCCGGGAGCAAAACAT
CATTAACCCCGCCTACCCTATCAAAACATATGAATCCATCATCGCGAATACTCTTTACCA
CCATCCCGATCTCATCAGAATGTGCGGACACCATCAATACAGGCCCATCTGCGCTACCTC
TTTTTATGGCGTAAATATTACCCCAGCTATCTACCTCAACAGAATCTGCAATTGGCGTGA
AAGCATCCCTTAAATACCTCACTACTTCGCGCTCGTCACCCGATACTCCACATAGGGACG
CCAAATCCTTGAGTCTTTCTTTAAGCCTTTCCTTCACGATTATCTCCCCTTAGCACTGAA
AGGTAAATTAAAAAAGGAGGAAAAGTCATCGCTTCTCCTCCCTCAAAAGTTATTAATTCG
AAAGAAAATCTATAGCCGTAGCACTCAATAAAAGTACGCCTTCCCACAAGATGTTCTCAT
CAATATCGAACTTTGAATTGTGGTGTGGATGTATCTGCCCATCTACCTCCCTGCAGCCGG
CGAGGAAAAAGAATGTTCCCGGAACCTCGTTCAAGAAGTAAGCCATATCCTCTCCGCCCA
TGGAAGGTTCGGGGATTTCCTTAACCATATCCTTGCCAAGAATTTCCGTTGCTACCTTCA
CAAATCTTTTAGTGAACTCAGGGTCGTTAGAAAGCGGTGGATATCCATAAGTGTAAGTAT
ACTCGACTTCAGCTCGCATTCCGGATGCAACGCCCTTAATTATTTCGCCGATGCGTTCAT
CTAAAAACTCTCGAATATCTTGTTTTAAAGCCCTCACGGTACCCTCGAAGGTAACATCCT
GCGATATTATGTTATAAGCTGTACCTCCCTGAATTTTGCCAATGGTCACCACCACAGGCT
CAAGCGGATTAATCTCACGACTGACTACAGTCTGGACAGCTGAAATAGCGTGGGCAGCGA
CCGAGATGGAATCAACCGATTTATGGGGCGTAGCGCCGTGAGCACCCTTTCCCTTGATTT
TAACATCTATCCTATCTAAGCAAGCCATCATGGGGCCGTAACTCACGAAAACCTCTCCGG
GCTTCTCATAATCCCAAAGACATCCTGTATGCAGACCAATGATAGCGTCTACCTTTGGAT
TTTCTAAGGCACCATCTTCGATCATCGGCTTCGCCCCACCGGGGCCTTCTTCGGCAGGCT
GGAAAATGAACTTGACGTTTCCGGCAAACTCTGAGGCCATTTCAGATAATAATTTCGCAG
CACCGAGGGCTATAGCCGTGTGAGCATCATGACCGCAGCCATGCATGCGTCCCTCAACTT
TCGATGCAAAGGGAAGTCCCGTTTCTTCCTTAAGGTTTAAGGCGTCCATATCCGCCCTAA
TCGCTATGGTTGGTCCAGGTTTTGTGCCTTTAAGCACCGCCACAACCCCATGACCGGCTA
TACCCGCTCTCACGTCAAGACCCATTTCCTTAAGCCTTTCGACGACGAATTTTTCCGTCT
CAGGCAACTCTAAACCCACTTCTGGATATTGGTGAAGATAGCGTCGCCATCCCACTAGTT
GATCCTGAAGCTCCTTAGCTCTTTCCCTCAATCTATCAAACCTTCCCACAGTGTATCCCT
CCAAACGTAGGATATCATTTAATTAAGCCTTTTTTATAAAACACCCTCGCAATCCCAATA
GTTCCAAAGACCGATGCAAGTATGATGATCCAAACGGGCACTTTTAAAATCAAAAGCACT
ATGGGAATCGCTAGTGCAAAGGGCGCTAGCTTAGGCTGTCGTAGCGAAAACTGGCCAAAT
ACCGCACCAAATATCGCTGGGGCAGTATAGCTCCGAAAGGCATCGGCCACAGCCGGGGGA
AATAACTTGATCAACGAATAGCCTACGAAAGCTGCAAGCGTTACGGCAACGAAGTTTACG
ATGATCGAGCCAATAATTCCCATTGTACCTATTAGCTCTGCTTGTCTTGTTCCCTCCTTG
ACCCCTAAAACTTCCTGAGCCATTGCAGAACAGGGCAACCTTAGGTTAGAGATATTGCCG
CTCAAAAAGGACATATACGTGCCAGCTAATCCCAATATAGGATAGTAGGAGATGGGTTCG
ACGATGTACATGGCGCCAAAGATTGCGGCTATAAGCCCCCATGCAGTTATTGCCGTTGAC
AGTTTAGGATATACGCCATATACGATGTAAAGATATATTAATGGCAAAAAGCTTAATAGA
CATGCGGAAAGCATAGTTATAGCCCCTATTTTTACGACTGGGCGTGTCCACTGCTCATGA
AAGTATGCATCATCGATCTGTTTCTCCGACATTTTCTTACCTCCTCTTCATCAAAAAAAT
CACTAGAACAATATGGCCGCCACGGTCATGCCGATCAGCATAGCGATGCCCAATGTGTAT
TCTTTAAGCCATGTCGCTTTTTTAGCTACATTTAAAAGGATAACCATTGACACACCACCA
ACCAGGGCTGCGGTTAGTGGACCATTGAGTGTGATTATGTTACGACCGTTCAAATAACCG
AAAACACCGATCATGGCAGCAGATGTCAAAATTGCCAACCATACTGGGTCGCCAGCACCC
ATTTTCTCCCTAAAACCTTCGAGCTTATGGGCGAAAAGTCCCACCAATAGAAGCCAACCA
CAGCCGTTTATGCACATGGTCCACCAAGAAACTGACATGGCGTAAAGGTCGTAGCCCTCC
CCGCCGAATTTAACTCCAACAGCATCAGCTCCGACTGTTGCTGCCGTAAGCTCTGTTGGG
GCAGCACCTATAACTGCCAGACGCATCCATGCCATGGGGGCTCCTATAACAGACATCAGG
CCAACCATAATGATAAAGATGGCTACAGAAGGTCCAATTGCTGTGATGGCACCAGCTTTA
AACGCACGTTTGAGATGGTCATCGGTAAGGTCGACCAACTTTGCTGTTTTCTTTATTTGT
TTATAATACAAAAAAGCTTGGATGATTGTTAACAAAACAATAGGAGCTGCCGTTATCCAT
ATGCCAAATGAATTCGCTACTGTAAGGACTTCTCCGCTCATAACTCTCCCTCCTGACACA
ATGTTTTATTGTTTATCTGAGTTTCTTCGCTTGACCATTTCTGTTCTATCACTCCCTTTA
TCACCGCCTTTTTACATTGCAAGTTTTAATAACGATCCTAACAACATATTGCACCCCAAC
TCGATATCCTCGTAACGGGAATCTTCTTCTGGAACATGACTACGACCATTAACGCTAGGA
ATAAATATCATTCCAGCCTTAGTAACAGCAGACAAAATAGAAGAATCATGAACAGCGCCA
CTGTTCATTCGCATAAAGGGTATGTTTCTTGCCTTAGCTTCATTTTCAAGAAGTTCCACG
GTCAATTTATCTAAAATAATAGCATCCGAACTGCCTAGAAAGTGCATATTTGAACTTACG
CCATGCAATGCAGATTCATCAATAAGCTTTTGTCTAACATCACTTACGAATTGATTTAAA
ATGCGATTGTCAACATCTCTTGCATCCAATGTAAAAAGCACATTTTCGGGAATTACATTT
GATATGTTCGGTTCGCAAAAAATGCGTCCAACTGTAGCTACTGTACTACCCGAAGGTGTT
ATTTTGGCTAAATCTTCAATATGTGCCATGATCTTGGCTGCCGTCGCCATAGGATCATTT
CTAAGACTCATTGGCGTAGCACCGGCATGGTTGGCAACCCCCTTTAATACAATTTCAAAA
GCTTGCATTCCAGCTATGGCTTCAACGATACCGATTGGAATATTCTTCGATTCAAGCACA
ATGCTTTGTTCTATATGTAACTCTAACATGGCCTTAACTTCTCCATGTTTCAAGACTTGA
TGAGTAACCTTATCTGGATCATATCCCGCCCTTTTTGCCATGTCATACATGGAAATACCA
AGTGGGTTTTTGAGTTTTTTCAGGTCATCTACGCCATAATATCCAACCATAGCCTTGCTA
CCAGCAAGTGTTGAACCGAAATTTGACCCTTCTTCCTCTGAAAAGACGACAAATTCTAAA
GAATTTAACGTCTTTATCCCGTTTTCGATGATGGTCCTTATCGCCTCTAAAGCACCAATA
GCACCAACTAGACCATCATATTTGCCGCCATGATATACAGTATCAATATGAGAGCCACTC
ATTACTGATGGTGCTTGCGGATCTAAACCCTCGAGCTTGGCGCGAATATTACCAACACCA
TCGGTAGTTACCTTTAAACCGAATTCCTGGCATTCATTAATCAAAAATTCCCTTGCTTGC
ATATCCTCCTTTGAGTATGAGAACCTTGTATATCCCTGACCAGGTGTTGCATTAAATTCG
CATATTGTTTCAATGTTATTCATAATCCTATCAATATTAACTTCAAGCATCATCTAGCAC
TCCTTATTGACTATGAAAAATAAAAACTATATCAAAGTCTGTTGTTTAACCTGTAATCTT
CAAAAGTTATCCACATTAAATACATAGTTAGAGTTCGCTGAAAAACTCCCCTCTTTATTC
TTATTCTTTGCTTTATGTTATCATGATTCTAGAGAAAGTAAATAGGTGTTTAGTCATATT
TTACATTTCCCACCTTTCCTTGCTCTATGCTATCATAATACTTAGACCGCGTCAAGTTTT
TGTAGGCTCTATTTCAAATAGTGTGGAAACACTCCGGTGGTAAGAATCCCAACATTATCT
TTTTTGTGTAGACCTCTACGTTTCTAAGACCAAAGGAGATTCGTTTTAGCATCTTCACCT
TCGTATTACATCCTTCGGTATAGGCATTGGTAGTTTTGTTGTCGAAGTAGTTTAATATAG
GCTGTCGCCACCGTTTTAGGGTATTGCCCCACCTGTACAACTCGGCATCGTCAGAAGCCT
TCAGGTTCATGATGATCAGGTCTAAAAGCTTGGCTGCCTCGTCCTTGTCCTTCGCCCTAT
ATACGTCCCTTAAGCGTTCCTTGGCCCAGTAAAAGCCCTTGAGGTTTGGATAAGTTTTTA
AAAGCTCGTCTACCTTTTGCCTTCCTCTGTCGCTTAAATTCTCCCTTGCAATTAAGAATA
TCTTCTTTGGTATCCTTACCTTACCCTTATGCCTTACGTCCTGCTCAATCCTCCTGGCTT
CGTCCATGCGCTTATTGGCATCCGCTATCACGTGGAAATGGTCTACCACCACATTGGCCT
CAGGGAAGAGCTTATTGGCCGCCTTCCTGAAGGCCTCCTTCATGTCTATGCAGACTTCCT
TGACCTTATGGGCAGGGATCTCGGATAAGAAGGCCTCCAATGTGGCTAGGCGGTCGTCTT
TTAGGACCTCAAGCACCTTCTTTGCCTTAACGTCTGTTATTATGAGCACCATCTCCTGAT
GTTTGAAGCTATGCTCGTCTATCCCTAAGTGAAGCTTTTCTGCATCGTTTATTGCTGACC
GCAAGAGGTCTGGTATCGTTTTTGCCTCCATCAAGATCTTTTTAGCCTTGCCGTAGGAGA
TTTTAAGCAGCTTCGATATTGCCTTAAAGCTCATCGAACTCAAAAGCCACAAGACCAACT
TTTCCGCATAGTTGGTAAGCCTGCTACGAGGTTTTATTATCTTAAGCTCCTGCGTAAATG
TGCGGCCGCAATGCTTACACTTCCACCTCTGCCTGCCATGTATCTCAAGATATACTTTCT
TTCCGTTGATTAACGTGTGCAGCACCTTCCTTGGTTTGGCTTTGCCGTGCCTGTAGAAAT
CTTTTGAGTTACACTCGGGACAAACTGCTGTCTTGTCGGGTTTAACTTGCACCTCAATCA
CAAAAGCATCCTCTTCTTCACGCGTATCCGATATCTTGAAGCCTTTAAGTCCGAGCATTT
TGGTGATATTATTATTATGGCCATTGGCCATGGTGGTAAGAGCCTCCTTTCTTAATGGGT
TTGGTTGGTTCTTACCACCATTATATTTTTTGTGTCAAATTTCCACACTAAAGATTATAG
AGCCGTTTTTGTAGGATTTTTAGGAACCACTCCCCGATGTATCTTAAAGGGTAACGTCTG
CGAGTCAGCTAAAAATCAAACCCGCTATGACATATGCCCTTTAAAGAAGTGTATAAAGGC
GTTACTTTTCCCGTTTTAAGTACCGTTATGCATCCAAGCTCACTTGCAACGGAACCGAAG
ATATCCCCCAGGTTCAAGGTGAATTTGTGTCTTTTGTCCGCATTCTCACCTTCTTGGTCT
TTTTTCTTTACCTGTTCTGACGTCACCTTGCCACCGCTACAGATGTAAGCCCTTAAAGCA
GACATGGCCTTTAAGCCCTTCCTGCTCCAGGCCATAGGCCTGGAACTTAACCTAGAAGAA
AGTACGTGGCTTACGTGACCTTCAGGGCTTGAGCTGCCGCAATCCTCTTCGTTTCGAATC
GTTATAGACTGCCAGTTGTTGGTTATATACCTCCTGAAATCTTTTATCCTCCTTCTTTCC
TTTTCATCCAGGGCATCGTTTAACATCTCAAAGCTAATCTTTTTAAAGGAGTTAAGGTCA
TTTGTATTTATGGCCCTGTATATATAACGTCTTTTTTCAGGCTGCCTTGCCGTGGATTCA
AGGATCGCTTTATTTAGGTGGAATTTATCCAGCACCAACTTTGACTCGGGCAGCCAGTTT
ATCCCCTGTCTTATCCAATTTGCACCATCTCCATGGATGTATATGTCCTTTATGTCCTCC
GGGTCGTAAAGATCGTATATCCTATCTGTTACCTCAAGCCAAAACTCGTCTGCGTCTTTT
CCGTAACCGCTCATGTATATGGGGTTTATACATCTGTTTTTGGATCCCTCTTTAAAGGTG
CCCTCGTATATACAGATCAAAGGAAGATTCGTACTTCTGCCCTCCTGTAAGGATACGTGG
TCTTCATCTGCATCTATGTGCAATACATGCGCGCTTCTTTTCTCAGGAACTTTTGTCTTT
AAGGCCTCCAGGTTTAGGCTGTGTATCTTGTTTTTGACGGTTTGTTTGGATAACTCACCA
CTAGTCACGTTTGAAGAACTTTTAGCGTAAGATACCTGGCCTGCCGTCTCTACCAGCTTT
ACCGTCACTGTTTTGCTTATCCTTTCGTATTTATCCAACCCCAGGGCTTCGTCTAAGGGG
TATACGTATTTATCATGACTTTTATCAAAGTAGTAGGTCCTGTCAAAGGATATATCTCCA
AATATGGTATAAACGCTTCTTTTGTCATCACGCCTTTCTACGACCAATCCTCTTTGCTTT
CGAGACGTTTTGTCCTTTAATATGGCTTCGTCTGCAAGCTCAAGGTAAGCCTTTACGATC
TCCCGGATGAAGGCCTTCGTCATGCGAAAAAGCTCATCTTCTATTTCAGCCAGCGTCCTG
ACATGGGAACTGCAAAAAAACTTCAATATCTCGGAGATGAAGTTTGAGACAATTTGTAGT
AAAATAACCTTGTTCAAGTTGGGACCCTCCTTTATGAATTTTTGTGTGCTACAAAGATTC
TACCAAAAGGAGCGGTCCCTTTATTTTTCCTCCCTAAAAACTCCTACAAATATTTTACGC
TATCTAATACTTAAGAAGTTAACAGCTGCTTAGGAGATTATGCCTTTGTAGGCTCTCATT
TCAAAGCTTCTTGGGTTTGTTTCTTACAGATCCTGTCCCTGACAATACTACATTTACCCC
TTTTAGGCAGAAGCTTCAAGAAAAAGGAGTGCTTGAAGAGCTGTTTTCTATCTTGGATTC
AGAGTTTGACCTACTGGGCTTTTTAGTGAAGAAGGGGTCATTCATAAATGCCACTATAGT
GCAAGCCCAAAGAAGGCCTCCTTCCAAAGAAAAGGATGACAAAGACGAAAAGAAAGAACG
AGACCTTGATGCCATCCAAGCCCAATCTTCCACTAGGGAAGAAAACCCTTCCTTACACCA
CGATGATGAGAGGATCTAGAGCAAAGAGAAAGACGATGGAATTCACGCCATTAAAACCTC
AAAAGGTGTATAAAGACATAATCGATCAGTTCAGTAAAATGATCTACGAGGGAAAGCTTA
AAAAGGGAGACAAGCTTCCTCCTGAGAGGCAGCTATGTCAAATGCTCAACGTAAGCCGAG
CATCCATGAGGGAGGCCCTACGGGCCATGGAGATAATGGGCATAGCAGAAAGCCGTCCAG
GAGAGGGCACCTTTATTGTAAATGAGGTCTCCTCCTCTATCTTTCAACCTCTTTCACTTC
TCCTCGCCTTAGAAAAAAACCAGGAAGATTTTGTAGAGATTCGAAAGGTCTTGGAAAGTG
CCTGCGCAAAGATGGCCGCCGAAAAAAGGACCGAAGAGCATCTGGTAACCATGGAAGATC
TTATTAAAAAGATGGAAGAAAGCAGGATCGAGGACGAAAAGGCCGTGGCTGACAAGGAGC
TTCACAAAGCAATCAGCGTAGCGGCGGGCAACAAGCTGCTTGCCGATATGGTCGAGGCAA
TCTCCGTCGGGATCGACCTTTATATAAAAGATGCTAGGGCTAGGCTCATGAATAACCCTC
AAAACAGCAGCAAACTGCTCAAGCAACACAAGGCCATAGTTCAATATATAAAGGAAAGAA
ACGGCGATGCCGCTGCTAAAGAAATGGAGCGGCACATCGACTTCGTCGAGGAAAGACTAA
AGCTGCTTTAAAACTTATAGCAGTAAATGATATTGCCCATACGAAACACCATCGGTTTCC
GGCCAGGATTTCTTACTGCAAAAATCGTGCCCTGGAAGCTGGACCAAGATACTGGAAGAA
GGGGTTATAAGCAACAAAAAGATTAATTAGATGTTATGCTATATCTTGCTGGTGTAAAAT
TTATAATCCCAAAAGGATGCGCAGCCTGTCTTCTGCTTCCGCAAGCGTTCTTTCTTCTAC
CCTACCAAGGCATCTAACAAGCCGTTCTTTTGCGACCGAACGAACGTCTTCGCATTTTAT
GAAGCTTTGCTCGTTCAGACCGCCTTCCGGTGGGAAAACTCCAACGTGAAGGGGAATACC
CTTATCCTTTGTGGTAATAGGAATTACAATCACAAGCCCGGCAGGTCCGTGATTAAACCC
GTCGACTGAAACGACAAGGGCCGGACGTCTGTCTGCCTGCTCGTGACCACAAACGGGATT
TAAGTCCACCAGCCATATCTCTCCTCGAGACGGTTCTGCCATTTTTAATCGCCCTTCAGC
CCGTCAAGGAGTGTAACATTCCAGGCGGCTCTTTCTTCCTGCTCTTCCTTACACGCCTGT
GAGTCTGCCTTCAAAGCGGCAAAGGCGGCGTTAGCTTTATCGAGCAGAAGCTTGCGGCGG
TACAGCTCGACCGCTTCGCCCAAAATTTCCTGCATCTTGCGTCCCGTTTGAGCCGAAAGG
CTCTGCAGCATCTTGTGGGTTGAAGAGTCGATGCGCACAGTGCTGCTTGCCATTTTTCAT
CATCTCCCTTGAAAGTTTTATATTAAGTATATTTATAAGTAACAAATTAGTAACAAATTA
GTAAACATAAATGTGTCATAAATATGAAGCAAGCTCTATGAGCTTTGAAAGCACATCCTC
TAATCGGTCTAACTAACAAGCTTAACCTGCGTAAATACTGTAACGCCGATGCTTTATGCA
GGCTATAATAAATAAAAAGGGGGCATCCGAAGATGACGGACCGAAGAACTGTCGCTTTTT
TGGCTTTAGGAATATGTTTAGCCTGTGGGCTCATAATCTCCAGTTACTTTTTAGGCAGCG
CTATAAAGGAAATAAAGATGGCGGAGCGCTACGTTACGGTAAAGGGGTTGTCCGAGCGAA
TCGTGGAGGCAGACCTCGCAATATGGAACATCTCCTTCAGGAACTCCGCCAACGACTTGG
AGGAGCTTCAAAGAAGCATCGACGATAACAAGACAAAGCTGTATAACTTCCTGCTTGAGT
CAGGTTTCCCTGAATCCGAGATCTCAAGCATGCCGCCACAGATAACCGACACACAGGCGC
TGCCCTACTACGATGCGGGTAAAGGCAGAGAATATCGCTACGTCGCCGTAACAAGGGTTA
CATTGCGGTCGGGCGACATGGCAAACGTTAAAAAGGCCATGGAAAAGGCAGGCCAGCTTG
TGTCTGCCGGAATTGCCATAGGCGAGGACAGCTCTACGCGTTTTTCCTTCACGAAATTAA
ACGACATTAAACCGGAGATGATCGCCGAGGCGACCAAAAACGCCAGAGAGGCTGCCGAGC
AGTTCGCCAGAGATTCGGGAAGCGAAGTCGGCGCCATAAGGCGGGCAACTCAGGGATATT
TCACCATAGAAGACAGAGATGCGGGCTCGCCAGACTTCAAGATAGTAAGAGTCGTAACAA
CCATAGATTTCTTTTTGTCTTCCCATTGATATATATCGTCAAATCTGGTATAAAGACATG
TCATTTAATCTAAGCCGTCTAAATTGCAATCGCGACTTTCGTTAGTCAAAGCGATCCGAC
GGATTCACGGGCGTTGCTAGGAGGACGAAGCATGGAAGAGTTGGTAATGGGGCTTGAATT
GGATTACGACCAATGGACAGAAACCCTGACGGGGAAATTTGGCCTCCAGAGGTACAGGGC
AGACCAGATATGTCAGTGGATATATCAAAAGAAGATCTTCGATTTTCAGGAGATGACGAA
CCTGAGCAAAGAATTAAGGGGAAAGCTGGCAGATGCGGTTATGGTGGCACCTCCTATCTT
AACCCGCGAGGAAACTTCTAAGGACGGAACTAAAAAGTACCTCTGGCAGTTTCACGACGG
CGAAAGGGTGGAGTCGGTCCTGCTCTCCCAGGAGGGACGGCTTACGGCCTGCCTTTCCAC
TCAGGTGGGCTGTCCTCTGGCATGCACCTTTTGCGCATCGGGAGAGGGCGGTTTCGTGCG
CGACCTATCGGGAGGGGAAATCGTGGGGCAGTTTCTTGCAATGGAAAAGCTTGCAGGCCG
CGACATAGATAACGTCGTATACATGGGTATGGGCGAACCCTTTTTAAATCAGGAGTCGGT
ATTTAAGAGCATTAAAATATTAAACGAACCTAAAATGAGGGGCCTCGGTATCAGGCGGAT
CACTATATCGACGGCAGGCATCGTCCCTGGGATACTTGCCCTGGCCGAAGCACAGATGCC
GGTAAAACTTTCCGTCTCGCTTCACGCGCCAAACGACAGGCTGAGGAGCAAGCTAATGCC
GATTAACAAAAAGTATCCTCTGGCATCCCTGCTGGAGGCGCTTCGCAGATACCAATCGGC
TACTAACGACCGCGTTACCTTCGAATATCTGATGCTGGAGGGCGTAAACGACCTGCCCGA
ATACGCCTACGAGCTCGCTGCCCTCTTGAAGGGGTTGTCCTTTTATATCAACCTGATACC
CTACAACCAGGTAGAAGGTTCGAAATACAAACGCTCCTCCGCCGGGCGCATCAAGGCCTT
TAGCAACATCCTTTCTCAACTGAACATAGAGCACGAAATAAGGCGAGAGAGAGGCTCAGA
CATAAACGCAGCTTGCGGACAACTGAAGCGGATTTCGGCGTAATCCGACGCAAATTAAAG
GATGCCGGGGAGACCCTGCTCGCCCTGGCATCCTTTTTTTAAATCCTTAGGTGGTTACTT
TAATTCCACGATGATTTCTTGCAATTTCTCCATAGCTTCAGAGGGCAGCTTATCGAAACC
GCCCTTTTCGGTTTCTTTTTCCCTTACGAACTTAATCCTATCCTCCAACCGCTCGACGAA
GTGTTTTCTATAGGATTTGTCGTCAAAGTCAGGTGAAAAACCATCTATGGGCATGAAATG
AAGATCTTTAAAAGGCTTCCACGAGACGAATTCGGCCTCATCTTCGGCGATGTCCTCTAT
AATTTTTAAAGTAAGGTCAGGACCTATCTTTTTTCCCATAAAATCTCCAGTGTTCAGGAT
GAAACAATCTATACCGTCAGACAAAAGCTCTTTGAAACCCAGATAATCTACGCTCAACGG
ATATACCCTGAAGGGATTGGCGTAGGGCTCAAAGACCAAGGCATTTGGGTCGATCTCAGG
CAAAAGCCTCTCTGCCGTGGTCCTCTTGGTAGCGAGGGTAGCCCCCAGGACCGAACCCAA
AGCGGGATCGGTCACCTTTATTACAGGAGGCATGGTCGGATCCCTCATGAGCCAGAAGAT
CGCCTTGATGGGGTCATCCATTCTGTCTACCCTGTTAGGCGACCACAGCCTGGACCTGAT
TGCCCTTCCGTTGCCATTTCTCACGTCCTCCATGACGGCGTAAAGCTTTCCGTCACTTCC
CCTTGTCGCGCCATTATTTTGAAGAGTCAGGATATTTTTGCTGGCCTCGCTGTTCATTGT
GTAATCTTGCGTCTTATCGAAGTAAGTAGGCTCTAGAGCTATTGAGTATTTTTTGTCGCT
ACGGATGATGAAGGCATCGTCGTGGAGGATTGTTACTTCGTACCTCCCGCCGTGTTTTGC
ATGGGTGATGGTAGATTTTCCCGAACCCGAAAGGCCGAAGACCGCCATGACGAAATTTTT
GCCATTGGGCAGGCGAAGCCGTTTTAAGCCGCCATGGCAGGAAATAAAGCCGTTTCTCGT
TGCTATGCCCCAAGCCAAAGTCAAGGTACCCTTCTTAAATTCGCCGAAATACCGCATGCC
CAAAATGGCAGCACAATTATGTAACGGATCAAATAGAGATAAGCCTGGCGGGTGATCGGG
ATGTCGCCAATCGGGATCCGAGAAGATGAAAATATCGCCTTCTGTATAAGCTTTGGAATT
GCGATACATCTTGCTGTACTCGTCGTTTAAATGCTGAAAATTAAGCAGCCAGTTATACAA
AATGTTTTCGTGACCCTCCGGGATCAGAAGATGAGCCTTGACCATGAAATCCGGATCCAA
TCCTACAACGGCTTCGACGTGATATAACTTTCGATAACGGGTACAGTATATTGCCTCGCG
AAGCTTTTTGGCGTATTCATCTACGTCGACATTGGGCTCCCCTATAATCCTTCTGGCTGC
GGCACAACGACCGACCACTGCCCCGTCGTTAAAAAGAAGCACATTGGACCCCTGAGGCAA
ACCGAGACTTTCAGTCTCGCACATCGGCATACCCGTAAGCTCCACCGTTCCCGGACTATT
CTTCGCTAGCTGGTAAGCATCTCTCACAGAAGCAACGGGCATCACATTATTGCCGTAAAA
TGCAGTTTCGACGGTCGCCCTGATCCTGGATCGCAACCCTTCCAAACCGTCCTGAAAATC
CCCAATAGTAGCCATCCATCTCTCTCCTCTCTCATTAAATGGCTACGTAAATATTAGTAT
ATTAACTTAATTTTTTCTATGGTGACACTCAAGAGATATGGTGTAACACTAATTAAGCCT
TCGTACAACCGTCGCTATATTATGCAAACTCGACATTGTTATACTTATTTAATTAATGTA
ATTAAAAGCTTTAAAATACAGCCCCGCAAGCCTTCATAAAATGCCTGCGGGGCAGAATTA
TTTTTCCCTTTTTTATGACTACTTTTTTAGTCTCCTTGCCTGTTTATAGCAAATTGTACA
GCCGTTTCAATTGCTTTAATCATACTGGTTTCGTCGGCTGTTCCTTTGCCGGCTTTGCCG
AATGCAGTACCATGATCGACAGAAGTTCGTATAATGGGCAAACCTACCGTAATATTGACC
CCACCCATAAAATCCAGCAGCTTTAACGGGATATGTCCCTGGTCATGATACATAACCACT
GCAATGTCATATTTGCCTTCTTTGCAATGAAGGAAAATTGTATCGGGTGGCAGAGGCCCC
GTTACATTAAACCCTTCCTGCTTTGCCCTTTCTACAGCCGGTATTATTTCTTTTATCTCT
TCATCGCCGAAGAGACCCGTTTCTCCGGCATGGGGATTTAATCCAGCTACAGCTATTCTA
GGAGCTTGAACGCCAAGTCCTTTAATGCCCTCATATGCCAGCTTAATAACTTTATGCACT
CTCTCTTGTTTCACCATATCGCAAGCATTTCGCAATGATACATGCGTTGAAACATGGATG
ACCTTTAGGGGTTCACTGGCAAGCATCATCGCATAGTCCTTTGCCTTTGTCAGGTCAGCA
AAAATTTCAGTGTGTCCCGAATAATGAAAACCTGCCAAATTTAAAGCCTCTTTATGAATA
GGTGCAGTAACGACGGCATCGATGTTTCCGGCTAATGCAAGCTCAATACCGATCTTAATA
TATTCAAAAGCAACTCTGCCGCATTCAGGTTGAATGCTACCAAAACGGTAATCGAAATCG
ACATTGTTCAATGAAAGTAGGTTCAACTTTCCTTCTTTACACTGATCAGTACCTTCGATC
AAGTTAATTTCACTATTGTAGCCCACAATCGTCGCTGACTTTTTAATCACATTGATATCA
CCGATAACTACAGGTATGCATATATTAAATAACTTTTTATTCTTGAAGGCTTTCAACGTA
ACTTCAGGCCCAACTCCGGCAGGATCCCCAATTGTAATTCCAATTACAGGTTTATCCATA
ACTCACCATGCTCCCTCATTTTATACTAAAATACCTTTAATATGTTTTATAGCGTTACAA
ATAGTTTCCTTATTTCCAAAGCCTCCAGCCTTTGTAACTAAGTTAGTGCCGTCGTAGGGA
CCTCCATATATTTTTAACAAAGGCACCCCAGTTTCTATTTCGCAAATAACTCTAGACCCA
TCAGCACTAAGTTTTTTTATGACGCTTATCGCCACATCTCCTCCTGTAACGAATAAGCCC
GATAACTTGTGTTTTTTCATAATTGAAAAAACCAACTCGCCAAGGCTGCTGGCTATCGTT
TCGCTAATAGCTATTGTGTCAACCTGATGTTTTGCCCCCCATTTTAATGTTTTTTCATAA
TCAGCCCTACTGCTTACGGTTGCAACTACTACATCTTCACCGTATTTCAAATAGACATTG
ATTTCATTCAAGATTTTGTTAAGTTCATCTTTTTTGTTTTCCAACAAAGAAATTGCATCG
ATAACAACCCCACGAGCGTGGCCTTCGTTTACTGCATATTTGTACTGCTCAATGCTTACG
CTATTAACACTACCGACAATAGACAGCACTGGCTTACGAGATTTCTTACGGTTTTCAAAC
AAGGCATTTGCCAACCCCGCAGAACCTACCCATAATATCTTTTTCTCCGGAAATACTTCC
TCGATTTCCAGGATTTTCTTAAGATCTTCATATGTCTCCGCATCAAAGATAAAAGCACAG
GGCAAGACGGCGTCTCTTAGCGCTTTTGTAAAATCACCCCTCAAGGCATCAAGATCAACT
TCCACACAAGGAATATCAAAGTCCTCTGTCAATATTTCTTTAAGATTCGACATCTTTACC
GGATTTTTGGGGTCCTTGGACAATTCCGTTCTATCTATTGGAACAGAATTAAGCAGATGG
ACGCCGTTTACTGTTGTCCTCCCCATCTGAGGATATGCCGGAGAAAACACGATGATGTCC
ACGCCAATACTGTCACATATGGCTTTAACTTCAGTACTGATATTACCGCGCAACGTCGAA
TCAACTTTCTTGTATATTATTTTAGGCCTTATTTGACCTACCGCTTTAGAGACATTCGAT
ATGATATCGTAGGCCTTGTCTTTGGGCAAGGCTCGCGATTCGGTATCCATAACCACGGCA
TCACATTCATCAAAGCTCCCAAATTTAAAAAAATCAATCAACACAAGAGTATCATAGCCA
TATTTTTTTAGTTGTATTCCCGTATCATTAGCGCCGGTAAAATCATCGGCAATTACTACA
GCTTCATACATGAGAAATCACCTTTTTTTAGATCTATTCTGCTCCCACCTGTATAAAAAG
TCCACCAAGAGTGGGCACAATATTGCCGTTATAACCACAGATGCACCAACCTGCACGGTA
GCAACAGCAGCAAAGGGAGCCCAAGAAGGGTCTATTGCTGCAACGGCAGCAGGAGTCGCA
GCAGAGTTACCAGCGGACGTCGCAATCCCGGCACCAATGGCATTGCTTCTTTTTGCATGC
TTAGGAACGAGATATTTATACGCAAAATAACCTCCAAATCCCGTAACCAGTAAAGTTAAA
AGACCTAACACAACTCCAGGCAATCCGGCTTTGACTATATCTATAAGATTTAATGATGCC
CCCAAGGGAAAAGAGAAAAAAGGAATTGATAACATTACGCCCGGTGCGAGGAACTTTCTC
ATATCATCATCCAAGTTGCCGAGAATCATGCCAACGACAATTGGTACTATAACAGCAACA
AGGGCTACCCAAGGTATATTTGCAAGACCTGTCATACCCATAGCAAGCATAGTGAAAAAA
GGACCGTCATTCGATGAAATAATTGCTACAGCAGCTATATCCGTTTCGTCTCCGTATTTA
GAAGCCAAAGCCGTATAAAGGCCGCCATTTGAATTTGCCATCGCGGCCATCAGAGCCAGA
GGTGTCAATCCAAAAATCGCAGCTCGTGGCCCTATTAATTTTCCCACCGCAACCCCTAAT
AAACAACCTAAAACAACTTTCGCTGTATTTAATACTACACCTTTCCACATTGCAATACCT
GCTGTTTTTAAAGTGATCTGTGCCCCACTACAGACAAGAAGCACGGCTATAAGCGGTAAA
GCGCCATTTTTGAATAAAGCTGTTGTAAAACTGCCTATCTGCAAAACCTCAGGAGCAAAA
GTATTTACGATAGCACCTAACAATAAAAATACTACCATCAAACCACCCGGTAATTTTTGT
ATTGTCTTTAATATAGGAATTTTACCCAACATTGATGATTCCTCCTCATATAAGTATTGT
TTATAATTATGATTAAACTTTGAAATAATATGAAATTATGAGACTGCTGATAAACTATGC
CTTCAGCAGTCTCGATGCACGCTAAAACGTTGATGTAAGTTTATACATTCCGAATTCTCT
GTGTTTTAATGCCTCTGCTTTTGTCAGTTTTCCGTTTACAACCTCTATCATTTCGTTAAA
TACTCTCTCTCCAGTTTGTTGAATTGTTTCCTTGCCTTCAACAACAGTCCCAACATTGAT
ATCGATATTATCTTGCATGTGTTTGAAAGTCTCAGGGTTTCCGGTTATTTTTATGACAGG
AACAATCGGCGATCCAGTTGGAGTTCCCCTTCCTGTAGTGAAAATTACCACATTAGCTCC
CCCGGCAGTCATTCCCGTTATTGACTCTATATCCTGTCCAGGGGTATCCATTATATAAAG
CCCTTTCCCGGCAGGAGCTTCGCCATAATTTAAAACTCCTTCGATTGGCTTTGTTCCGCC
CTTATATATGCAGCCCAGGGACTTTTCTTCGATAGTGCTTATTCCACCCTCTATGTTGCC
CGGAGTAGGCTGTCCGCCCCGCATATCTACTCCCATTTTTTCGGCTTTTAGCTCACAATT
TTTCACAATTTCCAATATCTTTTCTCCTATCTCTTTGGTAGCTGCCCGTTTAACCAATGT
ATGCTCGGCACCTATCAATTCAGTGGTTTCGGAAAACATGGAAGTACCGCCATGGTCTAT
CAGTTTGTCCGATACGTAACCAGCTACAGGGTTCGAGGCTAATCCCGAAGTCGTATCAGA
TCCACCGCATTCAATTGCAAGCGTTATCTGCGATATATCCACCTCTTCTTTTTCTAGTTT
GGCAACTTCTTGGGCCAGGGAACGCACTATTCTGGCCCCCTCTTCTTCTGCTCTTAAGGT
TCCTCCGCAATGTTGAATGATTATATATTCAGCTTTTTTGCCTGTCTTTGATATTTCTTC
AGCAACTTTGCTAGTTGGAACACCTTCGCAACCCAAGCCTACAACCAAAACTGCAGCTAC
ATTTGGGTTTTTGCCCAGCCCTATAAGTGTATTTATAGTTAGATCCATATCTGCTCCAAC
TTGACAGCAACCATGCTGATTTGGCAATGCAATTGCGCCTTCCACATGGGATGCAATCCG
CATAGCAACTTCGCTGGCACATACCGACGAAGGAATTACGAGCAAATGATTTCTGAAACC
AACCTTACCGTCCGGTCTTACATAACCCATCACTTTCATCTTTTATCAACCTCCAGATCT
CCTCTTCCCCTAGTGCTTTCAATATTGTGCACGTGAACGTGCTCACCCATCTTGATTGGT
TTAGAAGCTTTTCCAATGACTTCGCCATATTTTATGACGTTTTCGCCTAAATCAATATTT
TTTAAGGCAAATTTGTGGGCAAAAGGAATATCGTTTAACAAGACAACTTTATTCTCAGTA
TCGCCGATCTCCAGAAGCACCTCCTCCCCCTTTTTTAAATCTCTCAAAGAAGTAGCCACA
TTATCACTTTCATGAACCACTATCGCTTGCTTTCCCATGTGCCAACCCTCCCGCTTTAGT
TATATATGTCGACAATATTCATTAAGTTATCTTGAAGTCTATTTGACAATGTTCAATACC
GCAAGATGCCAAGGTATTTTGGTTATACCTACTTTCATATCCATTAAAAGATGCCCTTAC
GATTTGAAGTTTTTTCGATAATGCCCTGTAAAAAAGCTTATACACAAATGGTGGCAAGAA
CCTGTTTCTTTCGCCCTTTATAAGTTGATTGGCCAGCTCCTGCCACCATTTAACATATGC
TTATATCATACATAAGCCTACATGCTAATAATATTTCCAGAGATTACTTCTGTGTGCTAT
ACAACTCCCTTAAAGCTTTATCCAACCGTTCAAGGCCATTTATGATCTCCTCTCTATGCC
CTCCATAACCAAGACGGAAATGTCTTGGCATCTTCAAACAATAGCCGGGAACAACGAAGG
TGCGGTAGCGCTCGACTAACAAACGGCACAGATCGTCTGCCGCCTCGTCTTTTACAAGTC
TAGGAAAGCCTACCACTCCTCCCTTTGGAGGTATCCACTCGATATCATCTCTTTTTTGGA
TCCATTCGTTCATCAACTTGAAGTTGTCGATCACATTTGCCTTTATTCCCTTTAAGAATT
CGTCCTTACGCTGCAATATGGACATCGCTATCTTCTCGCTTGGTGCCGGGTTGCATATGG
TTACCTGTTCCCGTACGGCTCTAACGGAGTCTATTATCCATTCATCTGCCGCCACCCATC
CTATGCGTATTCCTGGAACTCCGAAGGCCTTGGACATGCTGGAGACGCTTATAACTTTCG
GGCTTAGCGTAGCTGCCAACGGTAAGGGTTCATCAAAGGTTAGATCTCTATAGGTCTCAT
CCATGAGAAGATATATGCCCTTGGATTCGACCAACTTTACCACTTCTTCGAGCTCAGTTT
TTGTAATTACGGAACCTGTGGGATTGTTAGGATGGGTCAGGCATATTAATTTAGTATTGG
GCCGAATTTCTTTTGCCAACCTGTCAATGTCAAGCTTGAATTCGTCTTCGTACTTTAGGA
AATACAAAGATACGTCTCGTTCTAAAGATTGAGGGATGTGATAAAGCGACGGATATGTCG
GCACCTCCACCAATACGTTGTCAGAGGGACCGAGTAACGATGCCATTATGGCAAAGATGG
ACTCGCTGGCTCCGCTCGTTACGGCAACGTGTGAGGCTTTTAAACCTGAAAATCCGCTGG
CAATTAGCTCGCGCAGCTCAGGATTTCCTTTATGATGGCCATATCTTAGCTGAACGTCGG
ATAAATCAACTCCCAAGTCCTTGATGGTAAAAAACTTGACGCCGCTTTCGCCGATATCGT
AATCGACCTCAAACTGATAGTTGTCAAACCAATCCTCAAGTTCCATTCTTTTGAAAGCCA
TTTTAAATCCTCCTTTGGATTTTAATTATTCATTGCCTGTCGCAATCTATTTAATCCTTC
TTCAATGTCCTCCCTGCTCCCACAAAAAGAGATCCTGATATAACCCTCGCCGCTTTCCCC
GAAAGCTGAACCGGGCACTACCACAACGCGAGCTTTCTTTAAAAACATCATGGCTGCTTC
CTTGGAGGAGATGCCTAACTTCTTTATGTTGGGGAATGCATAGAAACTTCCTTCCGGCAC
AATGCAGGATATGCCTTCTATGTCCTGCAATCCGCTTAGAAGAAAATCTCTGCGTTCCTT
ATAACCTTCTACCATCTCCCTGACGCAGTCCTGCGGTCCGCTTAAAGCTGTCAGGCATGC
TTGCTGTGCGGAAGCGTTCACGCATGAAGATACGCTTTCCTGAAGTTTGGCCATCTGCGT
GATGGCATTTGAGTCTCCCACGGCAAATCCTACCCTCCAACCTGTCATTGCATAGGTCTT
AGAGAAGCTGTTTACGACGATGGTTCTACCAGCCATATCGGGCAGGGAAGCAATGCTTAC
ATGCTTTCTGCCGTCATAGATGATCTCTGAGTAGGTCTCGTCTGATATGACCTTTAAGTC
ATGTTTCAGGGCAATCTCGGATATCTCTTCTAGCTCTTGTCTGCTTAATGCAGCTCCCGT
TGGGTTGGAGGGAGTGTTTATGATGAGGGCTTTCGTACGAGGCGTTAATAAGGACTCGAT
GCTTTCTGCTCTTAAATGGAAGTGGTCCTCTTCGTACGCTTTGGCCAGCTTTACATAGAC
ACCTGCTATGGCAGCATGTCCAAAGTAATTCGGCCAGCAGGGATCCGGAATTATAACCTC
ATCGCCCGGATCTGTAATTGCAAGCAAAGAAAGCAGTATGGCTTCATCTGCTCCTGTTGT
TACCATGACGTTTTCTCCATTTACGTTAAGGCCATAATCTGACATCTTATGAGCAATCGC
TTCTCTTAAGTTTGGTATTCCTGCATTGGGGGTGTATTTAGTGTGTCCTTCCCGCAAGGC
TTTGACTCCGGCTTCAACGATATGCGGTGGGGTTTGAAATCCAGGCTCTCCGATGCCAAG
GCTTATTACGTCTTCGTAAGAAGCAGCCAGATCGAACATTTCTCTTATCCCTGAACGGGG
CGATGCTTCCGCTCTGCGGCTGGTTTGCATTGTAAGGTCCTCCTCATTAGCAAAATAACT
TGAAATAAAGCCTATTAATATTAAATAGTAACATCACCGAAAATTTGTGATTCATATATA
CGTATAATATTCATATATACGTCAATTTTGTTAGAAGATATCATAGCTATTAGCAGAAGT
CAATCACTTTGGGAAACTGTTGAAAAATTGTTAGGCCTTTCTATTAGACAAAAACTGCAG
TTAGATGGGGAATAAGCAAAATTCCGGCTATATTAAATAAAGGGGCAGCTGGATAGTTGC
TTGGACTTCCTAATAAATAATGAACTGATGTATAGGTAGTTTTTCAGCAGGCCCTTTCTA
CTTATATTGGGTTTTTAGGCATGGTTTTTCTAAGCTCAATTTTAACTCTATGTGTCAATA
ACCCATAAAAATGTCACCTAAACAACATAGTTTTATTCAGTAAAAATGTCACCTTAGTCG
TTTTCGACGGAGTCCGGCCTTAAGCAAAAATGCCATTGATAAACCGGGCCAATAAGGGTA
AGCTGGTTATAAGAAGGTTTCTATGCCCAGGCACGTGACGAATTGAAGAGAGCTTCAAGG
AGCTTACTATCCGATTCATCATAGGAAAGCCTGGGTCTTTTTTGTTTCGGTATCCTCCAA
GGGTGGTCATCATCTGGCCGTGCTACAATCCTTTGTGTCTCCTTGCATGGCTCCTGTAAA
GCCTTTTCCTTGGGTTTTTGAGCCATGTAGTTGGTTCCGTATACCACCCCGTTATACATC
ACTTTTAGCTCTCGTTTATGGCTATTTAACACAGTAATTGTCACCCCCCGGGGCAACCCC
ACCGGTTTTTCCTTACCCATTACCTGGTAGTACTTGCCCCCATAAGAGAATCCGCTTCCA
TCAGAAACCACACGTTGCTCCTTGATACAAAGGACAGTGCTAAGATCAACACCATCTTCA
AGTTCACGGAAGGCGCCTTGGGGGTCTTTTGGTATCACGGTAAACTGCTCGTTAAACTTA
TCGATATAGCCGATTAAAAACTCATTGGCTGTTTCCATTGATGTAATACCATGGATCTTA
AACTCAACCGGCAACCTATTTTGCAGCGTTTCCCATAGCCTTTCAATACGTCCTTTTGCC
TGTGGTGATCTAGCAAATATCAGGTTTATCTCAAGTGCCTCCATTGCCTCACCGAACTGC
GTTAAATTCGTTTGCTTACCTTTTAGCTGCTGTTCAATCCTTGGTTCCTCTTTCTTAGGG
GACTTAAAAATCGTGTGGCGATCGCTGTATATGTTAACAGGGATCCCTTTACGCTCAATC
ATTTGTTCCATTATTTCAAAATAACCCCTAAGGCATTCGTTTTTCTCAAAATGTAAAGCA
AGTATTTCTCCAGTGGCATCATCAATCGCACCATGTAGGGAGTGTATGGTTTCATTGAAC
CAAGCATGTGGAGATGCATCGATTTGGACCAGAAGGCCTTCTTTTTCTTTCCTCTTGCGG
CGATGGTGGTTTTTACTCCTTCGCTTTTTCTTGGAGCTACAAATACCGGCTTGGCTAAGG
ACCCGGTACACGCTTGAGTAACTTATATTAATACCCTCTTGCCCCGAAAGAATTTCCTTG
AAATGAGTGAAATTGGCGTTTCGATAGCTATCCGATTGCTTCAATGCTACAATTTTATCT
TTCATTGTGTCTGAAATTGCATGGGATGGCTTACGACCTTTATTTTTGTGGGTGATGAAC
GCGGCTCCTTGTTTCAATACCCCTTTCTTTAGCCTCAACACTTGACGTTCGCTTAGGCCA
AGCAATCCCGCTGCCTCTTTAACTGTTACATTCCCTGAAATAGCCGAGTCAATGACCCTG
AGCTTTTTCATTTCCTGTTTTGTCATGTTGAATATTTCTTCTCTCATGGGTGACATTTTC
TCAGATTAGGTTCAACATGACATTATCACGGATTAACCACATCAATTTTTACTCTATGTT
GACAGCACATGCACGTTGGATTACAATTTTAAAAAAATATGACGTATATATAAATGATGT
CCGTATATACGTAACATTCAAGTTAAAAAAGGGGGGTAATCGGTATGATTATGAGTTTTT
TGAACAAAATCCCGGCAGGAATAATGGTCGTTCCTATGCTACTATCTGCTATTATCAATA
CATTCTTTCCAGAATTACTCAATATTGGATCATTTACCACGGCAATATTTACTAGTCAGG
GAATAGCCGCTATCATTGGTGCACAGTTTGTATGCATGGGTGCTCAATTGCGCGTTAAAG
AACTATTATCTGTGGTCAGACGTGGAGGTGTGTTATTACTTTCGAAATTTCTAATCGGAG
CAGCTATTGGTATTTTTATTGGTAAATTTTTTGGAGCGGAAGGTATATTTGGTTTAACAA
GTTTAGCTATCATAAGCGCTATAACTAATAGCAATGGAAGTCTTTACCTGGGCTTAATGG
CCGCATATGGTGATGAAGTTGATCAAACCGCCATGAGTTTGCTAGGTATTAACGATGGAC
CATTTCTAACCTTAATTGCCCTTGGCGCCTCTGGTTTGGCCAATGTTCCCATAATATCAT
TAATAGCGGTTATCGCACCCATACTATTTGGTATGTTGATCGGAAACATTGATAGGAAAG
TTGCTGAATTTCTTAAACCTGGTGTTACTTTACTTTTACCCTTTGTTGGTATTACTTTAG
GTGGAGGCATTAACATAACCGCAATTATAAGCGGTGGACTATCTGGAGCTTTATTAGCAT
TAATGACGATTTGTATTAGTGGCCCATTTGTTGTTTGGTGTGACAAATTTTTAAACAAAA
GACCTGGTTATGCAGGATGGGCCGTTTCAACCACAGCCGGGAATGCAGTTGCAGTTCCAG
CTGCAGTTGCAACTGTAGACCCCTCATGGTCCTCATATGTTCCTATAGCTACAGCGCAAG
TAGCAGCTTCCACTGTATTGACTGCTCTTATAATACCTTTTATTACTGCTTTTTGGGTTA
AAAAATATGGTAGCCCTCAATATCCTTTATATGAGGGGCAATTTTCAGAAAAAGACATTA
AATCAAGCAAAATTAGTTCAAAAGAAAAAGAGGTGATATCTGTTGACTAATGCTGTTATA
TTACACCCTAGAGATTCGGTCGCGATTGTTACTGATAATATTTATAAGGGTGATACAATA
ACATTTATTGATAATGATGGTAATATTGATACCCTACAAGCTACTACTAATGTTCCTATT
TATCATAAAGTTGCCATAATATACATAAAAAAGGGAGAATACGTCTATAAATATGGGGAA
ATTATAGGTTATGCAACGAAGGATATCAATATGGGCGAACATGTTCATGAACATAATTTA
GAAAGTGTTATTACAAGAAATCACTAGCTAGGAGGAAAAAAAAGATGCTTCATGATAACC
AAATGACTTTTTTGGGATATAAACGACCAGATGGCAAAATAGGAATTAGAAATCACGTTC
TCATTTTGCCAGCTAGTGTTTGTGCTTCTGACACCACTAGAATTATTGCTAGCCAAGTAC
AAGGATGTGTAACATTTAATAATCAAAATGGTTGTTCTCAAGTCCCTAAAGACCTCACAT
TAACTTTAGATTTAATGAGCGGTTTTGCAGCTAATCCTAATATTTATGGAACTATCGTCG
TTGCATTGGGATGCGAGAATGCTCAAGAGAGCATTGTAGTAGCCGAGATAAAAAAACGCA
CTAATAAACCTCTCGAATCATTAATAATTCAAGATGAAGGTGGAACTCTTAAAGCAATTG
AAAAGGCTGTGAGATGCGCAAAGATAATGGTTGAAGAAGCTAGCACATTGCAAAAAGAAG
AATTCCCAATATCTAATCTAATTTTAGGCACTGAGTGTGGAGGTTCTGATACAACAAGTG
GCATTGCAGCAAATCCAGTTATGGGTAGTCTTAGTGATAAATTAGTAGCATTGGGTGGTA
CGATAATACTGAGCGAAACCACAGAGTTAATAGGTGCAGAACATATATTAGCAAAAAGAG
CAAAAGACGAAAGGATTAAAAGAAGAATATATGAAATTATACAACGTTATGAAATGAGTC
TTGCTTTTGTAGGAGAAAATGTAAGAGAAGGTAACCCATCTCCAGGTAATAAGGCAGGAG
GATTAACAACACTGGAGGAAAAATCGCTTGGCTGTATTCATAAAGGAGGAACATCAAGCA
TAAATGAGGTATACGATTATGCAAAAGATGTTGATGCAAAAGGCTTGGTAATAATGGACA
CACCTGGAAATGATCCCTCCTCTATTGCTGGCATGGTAGCGGGTGGTGCTCAAATAATCG
TATTCTCAACAGGGCGAGGAACACCAACAGGAAATCCAATTGCACCTGTGATTAAAATAA
CTGGCAATAGAGAAACATATAAAAAAATGCAAGATAATATCGATTTAGACTGTTCAGGGG
TCATATTTGGCACACATACTTTAAATGAACTTGGAGACACCTTATTAGATGAAGTTAAAA
AGGTTGCAAGTGGTAAACTAACAAAAGCAGAACAGTTAGGATACACGGAAATTGCCATAA
TGAGGGCGGCAAATTATGTATAAATACTTATGTATAAATACTTGTACATATCTTATATAA
ATTTGAGTTTAAAGGGAGATGGTTTCAATATATGACTGCTAATGCGAAATGGTTAACACC
TGTTGTAACTGCTTTTGATGAACGAGGGTATATTGATTTCGAGGTCAATGCTCGGATATA
TGACTATTTAATAAAAAATGGAATCGATGGCGTTGTGATTATGGGTAGTTGTGGAGAATT
TTTTTATATGAATCATAAAGAAAAAAAATCTTTATTGGAATATGCAATAAAACATATTAA
CAAAAGAATAAAGGTTATTATTAGCTCTGGAAGCATGCTAATTGATGAACAAATCGACAT
AATCAATTGTGCCCATGATGCTGGTGCAGATGCAGTTATGGTAATGAGTCCGTATTATTT
TAACTTACCAAAAGATAGTATTTATTCGTATTACAACACAATCGCCAAATCTACTGAAGC
TAACATTTATATTTATAATTTCCCTGATCGGACTGGCTATGACGTTACTCCAGAGATTAC
GCTAGAGTTAGTGCGTAATAATCATAACATTGTAGGATACAAAGATAGCGTTACACAGAT
TGGACACACTAGAGCTATAATTAATACTGTTTGCGATGAGTACCCTGATTTTGAGGTATA
TTCGGGGTATGATGAATTTTTTGCTCATAATATCATGAGCGGAGGAGCAGGTGCTGTGGG
TGGAATTTCAAACTTCGCCTCTGAAATATGTGTTGAATGGAGAGATGCAGTTAATAAACG
TGATAGCGAAAATGTTGTTGCACTACAAAAAATTATCGATGAATTAATGTATGTTTATGA
TATTGAACCTTACTTTATTCCTATGATCAAGGCGGCAATGATATTAAGCGGATTACAATT
AGAAGAGTATTGTAGATTTCCTTTTACACCACCATTAAAAAGGAGTCTCGATAAACTTCA
AAAATTAATCCAAAAGCAAAAATTAGTATTTGCTAGTATATCCAACATCAACAACCCTAC
AGCATAAAAATATACTCCCTCTTGATTATGTGGCTTCAAGAGGGAGTATATTCATATTAT
TGTTAGCTATAAATTTAAACACAATTTCTTTATTAACTCCTCAATGATTGGGCGTTTTTC
TCTTAGAGTTGTTTCTATTAATTGCAACTTCTCATTTGTTGCTCTATACAATGGGAAGCT
TACGCTTATAGAAGCAACCACTTCACTCCCCCTCTTAAGTGGTGTTGCTATACAACCAAT
TTCGTCATTAATTTCTCCAAACTCGTGAGCCAGCTTACCTTCGCGAATTTCCTGGATTTG
TTGCAACAATACATTAACATCCGTTACTGTTTTTGAAGTAAACGGTTTTAATTTATCCCC
GTAATGTTCTCTAATTTCCTGATCCGAACATCCTGACAATAACGCTTTTCCTAAAGCAGT
TGCATAAGCTGGGAGTCTCTTACCAACAGATGACACAAGTTTTACGGGTTGATTCGAATC
AACTTTAGCTAAATATAACACATCAAAATCTACGAGTTTACCCAGCTGGCACACTTCATT
ACAAGCCTCGACAATGCTCTCCATTTCTTTCTCAATAATTTTTAGTCCTCTCAAGTCCAA
ATAATTGGAAACTCCCAATAAAAAAGTCCTGATACCTACCTTGTACCTTAATTTCTCATC
AACATCTAAATAACCATTTAATAATAAAGTATGCAATATAGGTAAAATAGTACTCTTGGG
CGAATTTATTCTTTCAGACAACTCTGATAATGTAAGTCCGTTGGGAGATTTGTCGATTTC
TTCAAGGATGTTGATCACGCGCATAGTTGGATTATGTAGTTTTTTATCACTATCTGACAT
ATTCATCACCTATATTTAACTCGGGTAAATTAATTATCTTTTATATCGTGTCAATAAGAA
TTATGACAAACATCATCACTCTGCCTAAAAAACCAATACATGCTCCCTTATCTATTAATA
TTAGTTAAATATCACTATAAATAATGAAACTAACGCTAATATTTCTCGTAATTTTACTTA
AACCTGTAATTGCCACAAGGGGAATCGAGAACCTTTTGCAAACATTAATTTTTTTCGATT
ATAGTACAGTAAGCTGTTCTTGACTATCTGTTTCAAAATAATCAGATTACGTAAAGCACT
TTTCAGAGATTCTCTATATGAAAAGAAGCTGTCACTGGCAATATTTTTTATAACACCCCA
AAAGTAACACATCTATTATCCGGTATCCGGATGCTGGACAGGGTTAAAAAAGCCCTTGAG
TCAAAGTTTAAATCAGGTGTATATACAATCAAAAGACACGAATGCCACGTCTTCCTGTAG
CATGATTTGATATTAAAATACAAAAGCTAACTGAGAGCTTTTTCAGTTGCTTTTATACCT
TTATTTTACTCACTAATTAACTTCCTACCCCAAAAATCATCAACGCTCCCAGAACGGCAA
AGATGACGCCGACTATCTTTCCCAAGACCGCTTCATTTGTCTTGTTCGCAAAGCCTGCTG
TTAACCTTCCCCCTACCACCGTCCCGATTGCGCTGGGTATGGCAATGTCCATGGGGAGAT
TTCCCGTGAAAGCATGGCCCAAAGCTCCAGAAGCTGCCGTAAAGGCCATGATGAGCGTTG
AGGTGCCTACTCCTTCGTGAACCTTGTAGCCCATTACGAAGACCAGTATCAGTAGGATCA
TTACTCCTCCGCCGGCACCAAGGATTCCGCTTATGATCCCTACCAGCACGCCCAGGATCG
TTCCCGACGTTTTTGGGTTATCCCTTAAGACCTTCAAAAAACCCTTAACTTCATCATTCG
ACGTCGTCTTGCCTTCGGGCTTTATGGCTGCTTTTTTGCTTCCCTTCCGCCAAAACATGG
CAGCTGAAACCAAAAGCAGGACGCCAAAGGACCCACCCACTCCCATCTCGGGCAGATGGG
GCGAAATGAAGCTTCCCAACTGTGCACCCAATATCGATCCGAGGGCTATCGGCCAACCTT
GCCTCAAGTTTAGGTTGCCGTACCTGGAGTAAGTCCAGGCCACGACAAGGGAGGCCAAGG
CATCGGCAAAGAGGCTGCAACCTATGGCATCGAAGGTAGAACAACCCAACATCACGAGCC
CCGGAACTATTACCATTACGCCGCTAGCACCAATTAGCCCGGTGATCGAACCTGCTATAA
AGCTTATGACAGTTATCAGAATATAAAACATATTACCTCACTTCTTGCTCATGTACTCCA
CATATGCTATACAAATATTACCACTACTTCACTTTGAGCTTTACTGCAATTTGTCACCTA
TAAACACGTAGTAATCGGGGATGCCGCCGAAGCACTCCCTTTTGTAGACCAAGTAAAGTT
TTACCTTATGCTTTCCGGGCGTCAGGGTCTTAAAATCGTCATTCATCACGCCCGCTACGT
GATAAAAGGGGCCCGACCTCGTCATGCCGGTAACGGTCAAAATCAAACCGTATTCAAGCT
CGTCGGTAACGATAATTTCCCCTTCCCGCTCCTCAGGTGGCAAGGCTGGCCCGAACTTGC
CGAAATCATCAAGCGGGTTTTCATCGCCCTTTTGCCCTTCAGGTGCTTCTAGAACGTAAT
CCTGCGGTTTCATACCCTCAAATCTGGCTAGTTCTTCTTTGAGGTAATCGATCTTTTCCT
GCTTATCGCTGTGGTTTGAAGCTTCATACCTATTTATCTCAAGCCTAATGGCCCTAACGG
TGGCATCGATCAAACCTTTTTTAAGCATGACATAATCGTCTGGAGCGTCCGAGGTTGCCT
TTGGTTCCTCTATCTCGATCCTAATTGAAGAAATGGTGAAGTAAGGCTCATCTTTGACGA
TCGGAGGCACCGGGTTTGTTACGGTAACGACGTAGGGCATCTTAAATCCGAAGTCCTTTT
CGAGATCGTAGTCAACCACCACTCCCTCGGGCAGAAAAGCCTTGCAAAGGTCGGGCTTTT
CACGCAAAAAAGTGAGCTCGTAAACGGGGACCTGGCCGTCTATGGCATCTACCTTATTTA
CGACAGCCTTTATCGTATCTTTATCCGTACAGCCTCCAGAATTAACCGTGATCGACAGCT
TGTGCTGCCCAACGTTTACGGCCCGAAGCAGTAAAATGCCCGTATCATCGGGGAGAAGCG
AATAGGCAGGTTTCAAGCATACGTCTGCGTCCGAGTCTTCAACGATGCCACCCCACTCGA
CCACCGTAAATCCTACCCTCACGGTCTTCTGCGGTTTTGGCGCCTTCAGTATATCGAAAT
GGTCAGTAGGCTTAAAGTAAAGCATGAGCCTGATGACGGTCTGAGGCGTGGGTGAAACCT
GCAGTTTCAGGTTTTCGTCTATGAAGTTTCTGTCCAAAAGCTTTATTACGTAATACTTCG
CGGGCTTTAAGCTCTTGATCCAGTATTCCTTAAGGTCGCGTGCTTCCTTACCATTAAGAC
CTAAGGCAGGAAGGTTTTCGTCGAACCACTTGCCCAGTTCGCCGTAAGCGACAACCCATC
CTTCTTCGGGAAGCTGTGGCAGGCTGTTTAACCTGGCCTCGTAAAAGAGGTAGTCGTATT
TGCCGTCGATCTTTCCCTTGGGGCTAGCGGTAACTTCCCAGCCGTCACCGTATTGAGGGA
TGCTTTCTGTGATCTCGCCGTTGACGTCAACTTTGACCCTCACCTTGGTCTCTTTCTGTG
GATACAGATAAATCGCAGGCTTTTTTACGATCGTGGGAGGTACATCTTCGTAGGAGACCA
GCTCATCTTCATAAAGGGCAAAGTTTAAGACCATCCTTTCCGAGGGAGAGTATAAGGGAT
CGCTTTCCTTATGGGTCAACATGTCAATGACGATCTTTTTGGGCTCAAACAAGCTCGTTG
ACAGAGCCTCGCTATTTTCGACCACCTTGATGCTGTCGATCTTTACGCGATCTCCAAGAG
AAACAGAGTTCGTCTGCAAGATGCCGTTTTGCGTTGCAAGCAAGGCGGTCAGCTCAAAAA
ACGTCCCGCTGCCACCGCCGTTTTGCGCTAATACCACTACTGCGTCGGGAGCACCGTCTC
TGTCCACGTCATCTATGATGAAATTATCTATCCATACGTGCAGGTAGTCGGGGTGTGGCT
CTTCGTATTCGCCGTCTTTTAAAGTTACGCTTCTTTCCCCAAACGCAAGATGATAGGTGA
AGTTTTTGACCGTTCCTTCGGTAACGCCTGTCTTTTGGGCAGCGCAAGCGCCGCAGGCAT
ACAGAAAAACCAGGACCAAAATGACCGAAATCAAAAGCAACGACCTTTTTCTCATGTCAT
TCACCCCTTAAGGCTTCAGTTTTTCTCGTAAAAATCTAACTGTTTGACCATCATTCGGGC
AACCCCAAGGTAGCAGTTGTAAATCTCCCTTTTTACAGAATAAAGAATTGCAAAAATCCC
TTGTCGCAGGGTATGATGTAAATGCTTTCCTTGTGGTCCGTCGTTTTCCTGTCTATCCCG
ACAGCAGGAGCATTGTTAAATTCAAACACACTTCTTGTGCCTGTCTTGCTTTGTTCGTCT
ATAAACTCGTTTACGTCCAGCCCGCTTTCTGGGCCGTAATATTTGATGGTTATCGCGGCG
TCATCCGAGTCGTTTTTGCCCTCACTATATCCCTCCTTATATTAGGATATAAGGTTAACG
TAACTTTATTTTACTGCTTTTATACCTAAAGCTAAATAAGCCAAGCAAAAAAAGAATTAA
CTCACAAATACAATGGCAAGGTTGCTTTGCGATTTAATCGCATAAATACACAATCATGTC
GGGTTTGTCCGATTAAGCCGGGCCCTATTCCGTTTTTCGCGGGGTTTCTTCGGCACAATG
CGGTCCCAAAATATATTGACATTTATACCCATCTATGCCATAAATGTAAGGTAAAATTCC
AGATGTGAAGGTGATGAGATGAATAAAATTAAGCTAATTTACGAGGGCAAGGCAAAGAAA
GTATACGAGACTGACGATCCGAGCCTTGCGATATTTGAGTACAAGGATTCCTTAACGGCC
TTCAACGCGCAAAAGAAAGACACAATGCAGGGCAAAGGAAGGCTGACCAACCTCATAAGC
GCCACATTTTTAAAGCTCCTTCAGGACAAAGGCATTCCCACTCACTTCGTAAAACTCCTC
GACGACAACCATCAGCTCGTTAAAAGGCTCAAGATAATTCCCCTGGAAGTGGTCGTAAGA
AATACAAGCACGGGCTCTTTGTGCAAGAGGCTCGGCGTAGAAGAAGGCTTAGACCTGGTG
CCGCCACTTGTGGAGTTTTACCTGAAAAACGACGAGCTTGGAGATCCTTTGGTCACGGAA
GACCACATCAGGGCCTTCGGCTTCGCCTCAAAGCCACATGTAGAAAAGATGAAGGAGCTG
TGTCTCAAGGTAAACGAGATACTTTCCAAGTATCTCTTCGAACGTGGCATCAAATTGGTC
GATTTCAAGCTTGAATTTGGCATGGACGATGAAGGAAATATTTTCGTGGCCGACGAGATC
TCTCCCGATACGTGCCGTTTTTGGGATTTGACCTCAAAAGAGCGCCTTGACAAGGACAGG
TTCAGAAAGGACCTGGGAAACGTCCTTGAAGCCTACGAGGAGATCTGGCGCAGGATCGCG
GACTGGGATAAAAGTTGTTCCGCCGAATACCGGGCTAACATTCTCGTTTACCTCAAAGAA
GGCGTACTGGACACCCAGGGGAAGGCCGTCCTTTCTTCGCTGCATTCCTTGGGTTATGAT
GAAGTGAAAAACGTAAGGGTTGGGAAATATATAAAAATTACCCTGACCTCTCCATCTCAA
GAAGACGCAGCATCCAGGGTAAAGGAAATGTGCGAAGACCTGCTCGTGAACGACCTCATC
GAGGAGTATTCCTTCGAACTGGAGGAAATATAGATGAAGGTATCAGTTGTAATTTTTCCG
GGAAGCAACTGCGACAGAGATGTCAAATGGGCTTTTGAACTTTGCTGCAACGCCGATGCG
GAGATGATATGGCACGCGGAAAAAAGTCTGCCTTCCGATACCGATATCGTAGTTCTCCCC
GGAGGCTTTTCCTACGGCGACTATTTGAGATGCGGGGCCATGGCGGCAAAATCTCCCATA
ATGAAATCCGTAGCCGAATTCGCCCAAAGGGGAGGTCTGGTCATAGGCATTTGCAATGGT
TTTCATATACTCACCGAGGCAAAGCTCCTGCCCGGCGCCCTTTTGCCGAACGCATCGACA
AAATTCATATGCAGGTCCTGTCAAATAATAATCGAGCGAAACGACACCCCCTTCACCCAA
CTTTACGAAAAGAACGAAATAGTGAATTTCCCCATCGCTCATCACGACGGGCTTTTCTAC
CTTGACGACGACTCTTTGACGATACTTGAAGAAAGCGGCTGTGTAGTCTTTCGCTACGCA
GACAACCTTAACGGCTCTCTGAACGCCATAGCGGGAATAACGAATAAAGAGGGTAACGTA
CTGGGGCTCATGCCCCATCCCGAAAGGGTTGTTCACCCCCTGGTGGGAGGAGAAGGAGGC
GTCAGGTTCTTCAAGGGATTGAGCAAATGGGTAAAGGAGATGCGATGATGGCTAAAAATC
TTTACGGTCTAAAGGAACGGGAATACCTTAAGATAAAAGAGGCGCTTGGAAGGGAACCCA
ACGAGACAGAGCTGTTGCTCTTTTCTGTGATGTGGTCAGAACACTGCAGTTACAAATCCT
CCAGAAAGCTGCTTTCCCTGTTTCCCACGACGGGGAAATACGTTTATCGGGGGCCGGGAG
AAAACGCCGGGATCGTCGATATCGGTTCGGGCTTAGGCATCGCTTTCAAAATTGAAAGCC
ATAATCACCCTTCAGCCGTAGAGCCCGTCCAGGGCGCGGCCACGGGAGTCGGAGGGATAA
TCAGGGACATACTGGCCGTAGGCGCCCGCCCCATAGCATCTATGGATTGCCTTTTCTTCG
GCCCTCCCGACGACAGGAGGACAAAATTTTTGATGGAAGGCGTAATCAGGGGCGTCGGAA
GCTACGGAAATGCCGTTGGCGTTCCAACCGTCGGCGGCATGACTTACTACGATCCCGCCT
ACAGTGGAAATCCCCTGGTAAATGCCATGTGCGCTGGCTTGGTTGAGCTTGACAAGGTAG
TAAGCGCAACGGCGGCAAAGCCGGGGAACATCTTAGTTCTCGTGGGCTCAAAGACGGGAC
GGGACGGTATTGCAGGAGCAGCTTTCGCCTCGGCGGAGCTTGACGAATCCGTAAAGGAAA
ACAAGCCACAGGTCCAAATGGGAGATCCCTTTGCCGAAAAACTCCTCATAGAATGCTGTC
TCGAAATTTTGGACAAAGGGCTTATAGTGAGCATGCAGGATATGGGCGCCGCAGGCATAA
CGTCGTCTTCCGTAGAATTGGCCGCAAAGGCAAAAGCCGGAGCTGAAATCTACCTAGATA
ATGTCCCCCTAAGAGAAGAGGGCATGAAACCCTTCGAGATAGCCCTTTCCGAGTCTCAGG
AGAGGATGCTCCTTGCCACCGATGAAACAAATTTTGGAGAAGTCAGGGCCATAGCCGATA
AATGGGGACTGGAGTGCGCCATTATAGGAAAGATCATCGACGAAGACCGATACGTATTGA
CACATAAAGGCGAGATCGTAGCAGACCTTTCCGCCTCCTTTCTTGCCTCGAGCCCAGAAA
CGGACTGGCCGGTCCATAAACCCGACGAACTTGGGGTAAGCTACCCCAAAGTTGAAGGTG
CTGCGCTTGATCGAAACGACCCGTCGAAGGTCGTCGGTTTTCTGGCCTCCCTTCCTCAGT
TCGAGGACAAATCATGGATTTACGAGCAATACGATCACATGGTCCAGACAAGGACCACTT
TAGGTCCCGGAAATCCCGTGGCAATCCTTTATATAAAAGAGGCGGACAAACTAATAGCCC
TTGCGGCGGCAAGCGACCCTTGGAGATGTGCTGTAGATCCCTTTGCGGGGGGCGCGGAAA
CTGTCGCGATGGCCATACGAATGCTGGCGGTAGCCGGCGCATATCCCCTCGGGATGACGG
ACTGTCTCAACTTCCCATCCCCGGAAGTCCCCGAAAATTTCTGGATCATATCGGAGGTCG
TAAAGGGCATGGCCTTGGCGTGTAAGGAGCTCAATTGTCCCATAGTATCGGGAAACGTAA
GCCTCTACAACGAATCTCACGAAGGCGCTATACTTCCCACGCCCGTCGTTTGTGCCGTCG
GAGCCTTCGATGGCATGCATTTCCTCAAGGCCAAAGGGCCGGAATTATCGGACAGGTTAT
TTTTGGTCGGAAAAGAGGCAAGCCTGCAGGCAAGCGCCTATAGGCGCTACGTGGAAGGAA
AGATCTCTGGCCCTGTATACCCCGTCAATTTCGACGATGAACGCGCTTTCATCGAAAGGG
CAATAAAGACCGCCACCTTGAAGCTGGCCACCTGTGGAAGATGCGTCAGCCTGGGCGGAT
TGGCTTTAGCGGCAATGAAGATGGCCTCGGGGTCAAGGTTTGGTCTTGAGATCAAGGGAG
GAGACGTCCGATTTTTGTTCGGCGAAGGAGGCCCCCGCGCCCTTTATTCCGTCCCTGAAG
CCAATACAAGCGAGTTTTTGAAGGTATGGGACGGCTTTCCCGTAAAAGAGATCGGAAGGG
CCAGGGAAGACAAAACCGTAAGGTTCGCCTGATCGGCAACGGAGGAAAATCGAAAAATGT
GCGGAATCTTTGGCGTTATAGGACCAAAGGAACCTTCTATTTTAGAGGACGTGTATTTGG
GGCTTTATGCCCTACAGCACAGAGGTCAGGAATCGGCAGGTGTAGCCTGGTTCGACGAAG
GCGGCGCCCTGCGCCTTCAAAAGGGAATGGGCCTGGTACACGCTGCGTTAAGCCAGGAAC
AACTTTCCAAGGAAAGAGGAAGTTGCGCAATTGGACACGTGCGCTACTCCACCGCTGGAG
AGTCGTCGATCATAAACGCCCAACCCCTTCATGCAACCTACTCCAAGGGACAGGTAGCCA
TAGCCCACAACGGCAATATCACTAACGCCGAAATGCTGAAGCGAGACCTGGAGTCGCGGG
GTGCCATATTTCAGTCAACAACGGACACGGAGGTGATACTCCATCTAATGGCCCACGAAC
AGGACTTGCCTCCAATCGATGCCCTGATAAAGGCATTGAGCAAGCTTCGGGGAGCCTTCA
GCATCGTCGCCCTCATAGAAGGACGACTCGTAGCCGCAAGGGACCCCTGGGGCTTCAGAC
CTCTCGTGATAGGAAAAAGGGACGGCATTCACTACGTGGCCTCCGAAAGCTGCGCCCTGG
ACATCGTCAAGGCTACTCATGTACGCGACGTCAATCCAGGAGAGATCGTAATCATCGAAA
GAGGCGAAATAACGAGCCTTTCCATACCGGTTAAGCCGGCCAGGCGTTTCAGATGCTCCT
TCGAATACGTCTATCTTGCCCGCCCGGACAGCGATATTGACGGCAGATCGGTTTACGACG
TGAGGTTGAAGTTGGGCCAGAACCTGGCCGGGACGTGCCCCTCCCCCGACGGAGAGATGG
TCCTGGGCATGCCCGACAGCGGTACCATCGGAGCTTTAGGCTACGCCGTGGCCTCAGACC
TTCCCTTCGAGATGGCCATAGTAAGAAACAGATACGTGGGAAGGACCTTCATCCAGCCCA
CCCAACGCGTGAGGCAACTGGGCGTTCAGATCAAACTCAATCCCATCGACAAGCTCATTC
GCGGCCGAAACATAGTGGTCGTGGACGATTCCATCGTCAGAGGCACCACTTCGCAGCTGG
CAGTTCGCTTTCTTCGCGAAGCTGGAGCGCGTAAGATACATCTTCGCATTGCTTCTCCCC
CTGTCAGGTTTCCCTGCCTTTATGGCATAGACACGCCAAGGTCGGCGGACCTGGCCGCTG
CCATGATGGATACAGGGGATTTGAGGGATTTTATAGGGGCCGACACGCTCTGCTTTCTCA
AAGTGGAAGATTTGATAAACTCCATCGATCTTCCCGCAACAGAACTTTGCACGGCCTGTT
TCGACGGCAAGTATTTGGAGGAATAATAAAATGAAATGGACCTACGAAAAGGCGGGGGTT
TCCTTAAAAGCAGCCGACGATTGGATCCGAATCGTGAAGGAGGCCGCTTCCATGGCAGAA
AGCCGGGGGGTGGTCTCAGGCATAGGAGGTTTTAGCGGCCTATATGACTTGGGAGAAGGG
CTTTGCCTGGCAGCATGCTGCGACGGCGTTGGCACGAAACTTGAGATAGCAAAAAGGGCA
GGCCATTTCGACGGCCTAGGTCAGGACCTCGTTGCCATGAGTGTAAACGACCTGGTTACG
AGCGGGGCCAGACCTCTTTTTTTTCTGGACTACCTTGCCTGTGGAAAGTTGGAGGGAAAG
CGCTACTCTCCCGTGATCTACGGCATAGCCAAAGCCTGCAGGGACAGTGGTTGTGCACTC
CTTGGGGGTGAGACGGCCGAGATGCCGGGCACCTATCCGCCCGATGGCTTTGATCTGGCG
GGATTCGCCGTCGGAATCGTAAAAAAAGAAGAAGTCATTGCAGGAAGCGACGTCCAAGGG
GGCGACCTGCTCGTAGGGCTTTCCTCAAGCGGGCTTCACAGCAACGGCTTTAGCCTGGTA
CGAAAGGTCCTCCTCGACGATGGATTAAAGCTGGACCTGGACAGCAAACCCTTCGGTGAG
GATCTGCCGCTTTTTAAAGTTTTGCTTGAACCGACAAGGCTTTATCCCAAGATCGTGATG
GAGGTCCTGTGCAGGGCAAAGGTCAAGGCCATGGCTCACATCACAGGCGGCGGCCTTAGG
GACAACGTCCTTCGGGTGATCCCCGAAGGGCTGTCCATATCCATAGATTACGGCTCCTGG
AAGAGGCCTAAAATTTACGATCTCATAGCCCAAGCCGGCGTCGAAGAGGGAGAGATGAGA
AGAGTATTCAATCTCGGGGTAGGCTATGTCTTCATCGTAGAAAAGGGCGAGCTTCCCGCC
TTAAAAGGGGCCCTTGAGGAACTTAACGAGCCTTCTTTCCTAATTGGCGAGGTGACAGGG
CCGTGACGAAGATGGCCATTCTTGTATCCGGAAGGGGTACAAACATGGTCGCTTTGGCCC
AGAGGTGCTTCAGCGGAGATTTAAAGGCCGACATCTCATTCGTGGCAAGCGACAAAAAGG
ATGCCTTAGGGATAAAAAAGGCAAGGGAAATGGGCTTTGAGACGATTATTTTGCCTTACA
ATGAAGGGATGGCAAGGGCCGAGGAGCATCTTAACGAAAAAATACTATCCCAATCCGTCG
AATGGATCGTCCTGGCGGGCTTTATGAGGATTCTTTCTTCAGATTTCGTCGGTAAATACA
GGGACAAAATCGTCAACATACACCCCTCTCTTTTGCCGGCCTTTCCCGGCACCAGTGCAA
TTAAGGATTCCTTTGAATACGGAGTAAAGGTGACGGGCGTCACCGTTCATCTCGTCGATG
AACTGATGGATCACGGCCCCATATTAAGCCAAAGGGAGGTCCGCGTCGAAGACAGCGACA
CTCTCGAAAGCCTCGAGGAAAAAATCCATGAAGCAGAACACGACCTTTACTGGCGGACCT
TAAAGGAGCTTTTTTCAGGACGTTATAGGAAGAAAGGGAGGCGAATGATAATTGAAGGAC
CATATTAAGCGCGCATTGATATCCGTGTTCGATAAAAGAGGGATAGAAAAGCTGGCAAAG
AGCTTGCACGAATTGGAATACGAAATAGTTTCCTCTTCGGGAACGGCACAATACCTGAAG
GGCCAGGGCATCCCCGTGAAGGAAATCGCCGATCTTTCGGGCTATCCCCATATTTTGGGC
GGAAGGGTCAAGACCCTTCATCCTTCCGTATTGGGCGGCATACTGGCCCGCAGGGACTTT
CAAATGGACCTGGCCGACGTAGAAAAATGGGGAATTCCCCTAATAGACATTGTGGTCTGT
AATTTATATCCCTTCGAGGAAGTTGCCAAGAAAAAGGCCGGGCTGGGAGATCTGATCGAA
AACATAGATATAGGCGGAGTTACCCTCATCAGGGCTGCTGCCAAAAACTACCGCTACGTG
ACAATCGTCACCGATCCCGACGACTACGAAGGGATAACAGAGGAACTTAAAACCTTGGGC
AACGTGACAATAGAGACTCGCCAAAGGCTCGCCTTGAAGGCCTTTGCAAGAACCGCCACC
TACGATTCGATCATCCATTCCGTCCTAAAAGACGCGATGGCGGAAGAGGAGGTTTTCCCC
AGGGCTTTCCCAATAGCCCTGATAAAGTCAATGGATATGAAATACGGCGAAAACCCCCAC
CAGGCCGCTGCACTTTACGAAGACCCAATCAAGGAAACGCCCTTTAAACAGTTGGGAGGA
GGCGCCCTTTCCTACAACAACATCCTCGATGCCGACGGCGCCGTAAAGGGCATAAAGCTT
TTAAGCGACTCCATAGGATGCGTAATCATCAAACACACAACTCCCTGCGGGATGGCCATC
GGAGAAAGTTTGATCTCTGCCTACCGAGGCGCCCTTGCCTCCGATCCCGTATCAGCTTAC
GGCGGCATAATAGGCTTCACCCGCGAAATGGACGAAGAGGCTGCCCTCGAGGTCGCAACG
AAATTTTACGAGATAATAGTCGCCCCCTCCTTCGCCCCCAAGGCGCTAGAGGTGTTTCGA
CAGAAGAGGCCGAATTTGAGGTTGCTGGCCTTTGACGTGAGCAACATCGACGATTTTCGC
ATCGCCAAGACAGCCTTCGGTTTTTTAGCCCAGGAAGATACACTCCCACCCGAGCCCGAT
TTCGACGGCGGCGAATGGATAGGAGAAAGAAGATCGGACCTCAAGCTAGATGCCCTCGTG
GCCTGGAAGGCGGCCGCACTTGCAAAAAGTAATGCGATAGCCCTTACAAAGGATGGCGCC
ACCATCGCGATCGCTTCAGGCTTTACGAGCCGCGTGGACGCCGTAAAATGGGCAATCGAA
CATGCAGGAGAAAAAGTACGCGGTTCCGTCATGGCCTCCGACGGATTTTTCCCCTTCTCC
GACAGCGTAGAAGCGGCTGCCAAGGCCGGAATTGCCCTAATCCTTCAACCGGGAGGCTCC
AAGCGCGACGAGGAAGTAAAGAAGGCCTGCATCGAACTGGGCGTTCCAATGCTTTTGACG
AAGGCCAGGACCTTCCGTCATTGAAGAAAGTGAGGGTTTCGCAATGAAGGCGCTAATTTT
AGGTGGCGGAGGAAGGGAACACGCCCTCCTTTACTACCTTAAAAAATCTAAGGTCATAAC
GGAGGCGATAGCCGCTCCCGGAAACGGGGGCATCTCGGAAATGTGCCCCCTTTTCCCGTT
GAATATTCTGGACACAAAAGAGATAACGGATCTGGCAAGGAGTCAAAAGATCGACCTCGT
CGTCATAGGTCCGGAAGCCCCCCTGGTAGCCGGAGCGGCCGACGCCTTAAGGCACCAAGG
CATCCTGGTCTACGGCCCTGGCAAAGAAGGAGCAAGACTTGAAGGCAGCAAGGCCTTCGC
CAAAAATTTCATGAAAAGGCAAAACATACCAACTGCACCTTTCGACGTGTGCAGCGACCT
TGATGAGGCAAAAAAGGCGCTAGCCAAACGGACTCCTCCCTACGTGATCAAAGCCGACGG
ACTGGCCGCCGGCAAAGGGGCCTTCGTCGTCGGCGAGATGAAGGAGGCAGAAAAGATCGC
AAGTGAGCTATTGGTCGAAAGAAGGCTTGGTGAAGCGGGCCAAACCATCGTGGTCGAAGA
CTTTCTAAAGGGCTACGAGCTGACGGCCATGGCGGTAACTAACGGGAAGAGCTACAGGAT
GCTGCCTTTAAGTCAAGACCACAAAAGAGCCTTCGACGGCGACGAGGGGCCAAACACGGG
CGGCATGGGCGCCTACTCTCCTCTGCCTCAGGTAAGCAAATCACTCATAAACAGGATAGA
AAGGGAGATCATAGCCCCGACAGTTGAAGGCTTGAAGGCAGAAGGCAGGGACTTCATCGG
AACCATCTACGCCGGGATCATGGTACACGATGGCAATCCCTACGTGCTTGAATACAACGT
CCGCTTCGGAGACCCCGAAGCGCAGGTCGTCCTCCCCATATGCGACGTCGATTGGGGCGA
TCTTTTCACTGCCTGCTGCAGCGGCACCCTCGGGGAGTTCGGCGAGATAAAGGCCAAGAC
GACAGCCGTAGGAGTTGTCATGGCCTCTGGCGGATATCCTGGCAGTTACGAAAAGGGATT
CCCCATCGAGGGCCTGGAGAGGCTGAAGGATAGGGAAGACATTTTAATCTTTCATTCGGG
CACAAAAAAGGCCGAGGGAAAATTTTTCACCGACGGAGGAAGGGTCCTGACCGTCGTTGG
CTTGGCCGACGACCTGAGACAGGCGAGAGAAAAGGCCTACCACGCCGTATCGTCCATAAC
TTTCAGGGACGCCCACTACCGTAGGGACATAGCGTGGCAGGCCTTTGTTTAATATTTATT
AAAGCATGAATTCCTTAAGCAAAAATAGCACTGCTAGTACGTACATCGTCTTGCTGACTT
CCCTGCCGCGTCCGGCAAGGAGCTTGATCAGGGCATAGGAGATTATGCCCCAGGAGATGC
CCTCCGCTATTGAGTAGGTAAAGGGCATTGCAAAGATGGTAATGCAGGCGGGAACTATCT
CCGTTATGTCGTCGAAGTTCAAATTTTTAAGCGACTGCATCATGAAGACGCCGACCATGA
CCAATGCAGGCGCTGTCGCGACGGAAGGCACTATCTTTGCTATAGGTGATATGAAGAGGG
CGCACAAAAAAAGTATTGCAACGACCAGGGCCGTAAGACCCGTGCGTCCTCCCTCCTCAA
CTCCTGCTGCGCTTTCCACGTAGGTCGTCGTCGTGCTCGTTCCAAGGCATGCACCCAGGG
TCGTCGCCACAGCGTCGGCAAAGAGGGCACGACCGACCTTGGGAAGTTCTCCCTTTTCGT
TCAGCATACCGGCCCTTGTGGAAACTCCTATGAGCGTGCCTATGGTGTCGAACATGTCGA
CGAAGACGAAGGTTATGATCACTGGGAACATGGCAAAGGTCAAAGCAGATTTGAGGTCCA
ACTTAAAAAAGACGGGAGAAAGGCTCGGCGGAGCGGAAACGATTCCCTCCGGGGGAGTCG
TGATGCCAAGGGGGATGCTGACGATGGTGATCAGCAAAATACCCCAAAGCAAGGACCCTT
TGACCTTATAGGCATGAAGGACTGCCATGAAAAGAAGCCCCACCATAGCGAGAATGGGGC
CGGCAGACTTTACATTGCCCAGCGACACTAGCGTGGCGGGGTTATCGACAATGATGCCCG
CCTGTATCAGGCCTATCAAGGCTATGAACATCCCGATGCCCGCTCCAACCGCTACCTTTA
GCGTGTAGGGAACGGCATTGACAATGGCCTGCCTTACCTTACCTGCCGTCAATATTATGA
ATATGATTCCATCGATGAAAACGCAAGCGAGGGCGACTTCCCACCCAACCTCCATACCGA
GCACTACCGAGAAGGCAAAAAAGGCGTTAAGCCCCATACCAGGCGCCAGAGCGAAGGGAT
AATTCGCCAAAAAGGCCATCAAAAGCGTCCCTATCGCCGAGGCCAAACAGGTGGCCGTCA
TGACCGCTCCGAAATCCATACCGGCCTCGCTTAAGATAGCGGGGTTCACGAAGATGATAT
AGGCCATGGTCATAAAAGTAGTGATGCCGGCGATTATCTCGGTGCGTATGCTGCTGCCGC
TCGCAGTTACGTTGAACCGCTTGTCCAACCACTCACCCATAATACGAACACCTCCTTAAT
AACGACTGTCCGTAAAATTATATTGTACTTCTCTTTCGCAAAGAGAGAATTTGAGTTTAT
ATCAACTCTATCACTTTCTTATAATATTATCTATACCGTCCTTTATGCTTTGATACTGCC
GAGATAACGCGTTGTACTCCTCTATTATCCTTTCGACCTTCACTTTCGCCTCCTCATCTT
GGAAATTCCTCAACATCTCCATAATGCTGTACGACTCGAAAAAGGAGTTTTTACGACTTG
GCCTGTCGCAGCCAAAGACCTCCTTTAACATCTTTAAGTCATGAGGAATATTGAAGACGT
CGTTCGTCTCTTCGTAGCTAAAGAAGTAATAGATCTTCGGAAATCCTGCCCAGGCTATGG
CCGACAGGCACATCGAGCAGGGTTCGTGTGTCGAAAGAAAGATGCAGTCCTGCGGCTTTG
GGTGGTCTTCAAGCTCAAAAAACTTCAATATCGTATATATCTCACCGTGAAATATGGGGT
TTTCTCCCTCGTGATTGGTGGCCGCAACCACGAGGGAAAGATCGTCTGCCTTTAATACGG
CGCCACCAAAGACCTTATGGCCCAGGGGAACGCATTTTTTAGTCTGGGGCAAAATGTAGT
TCTCGATTACGTCGAGAAGTCTGTAAAGTAAAGTTCTATCGTCGCAGCTCATGATCTTGC
CTCCTTTAAGAATCGCGATACCAGCCTGCCCGTGACGCGCTTTCTGTAGTCCTTTGAAGT
CCTGGGGGAGACTTCCTCGCTTGCAATGAGGCGGGCTTCGTCTATGACTTCCTCTGTTAG
CTTCTTCCCCCTGAGATATTTTTCCGTATCAGTCAAAAAGATCGGGACGGGCGACATGCT
TCCCGCCGCTAAGCGGACGTCACTTACCGCCTCGTCTTCGAGCTCGATAAACCCGGCAAG
GGAAAGCCTTGAAATGGTTAAAGCAAGCCTGGAACCTCTTTTGTAGAAAAATTGGCGCGA
CTTCACCGAAGGAAGGGGTATTTTTACGCTTTTAAGCAACTCATCGGACCTTAAAACGGT
CTTTCTGTAGCCGCTGTAAAGCTCCGTCACGGGTATTTCGCGCACTCCCCTTTTGCTTTG
AAGGACTGCAATTGCGCCAAGTACGAAAAGCAGGGGCGGACTGTCGGCCGCGGCTGAAGC
GTTGACGAGATTTCCTCCGATTGTGGCCCTATTTTGTATGGCCACAGCTCCAATTAAAGT
CGAAAGATAAGCTAGGGCGGGAAAATGCTCTTTCACTAAATCCGAAGAGGCGATCTCGGA
AAAGGTTGTGCCGCCTCCGATCTCCATGTAGCCCTTTTCGAGCTTTATCCCGCTCATCTC
CTTCAAATTCCAGATGTCCATCACCCTCTCGGGCTCGGGCTTTCCCTTCTTAAGGTCGGG
GTAAAAATCGGTACAACCCGACAACAAGGTCATATCCGGATATCTTTCCAGAATTTCTAA
GGCCTTCTCCAGATCGACGGGCAAAAATACCCGGGAGGCCTCGCTTCCCTGAAGTTCTAC
CGATTCCTCGGACACATTATCCCTTTCGCCCTTTTTGGGAGCAGTCTTTCTGCCGTAGCC
TTCCGCAGCCGCTCTTTCCACAGCGCGAAATATCCGTTCGTAACCGGTGCATCGACAGAG
GTTTCCCGCCAAGGCCCATTTTATCTCCTCTCTGGTGGGATTGGGTTTTGCGCTTAAAAG
GGCCCGTGCGGCCAAGACCATCCCCGGGATGCAGAATCCGCACTGCACCGCCCCTTCCTC
TACGAAGGCCCTCTGAAGTGCGTCTTCTTCGCCGTCCAATCCTTCTATGGTGAGCACATC
TCCGCCCCGCACCTGCAGAGCGGGAACCAGGCAGGAGTTCACAAGTTTTCCGTTTAAAAT
CACCGAACAGGCTCCGCACTCTCCCTCTCCGCAGCCTTCTTTGGTACCCACATACCCCAG
CTGTTCCCTCAAGACGTCAAGCAAACGATCCAGAGGAGAAGCCTCGGCCGTAACTTCATG
ATCGTTTAAAGTAAACCGTAACTTCATGATCGTCTTTCATCCCCTTCTTGCTCGAGCGAA
GTCAAAATCTCCCCCGTCACGGGAAGCCTGGTGGGGAAAAGTCCTGTGGCGTGCTCGATG
GCTGACGCCACCGCAGGTCCTCCTCCGCTTAAAGGCATTTCACCCAATCCCTTTGCCCCA
AAGGCTCCCCTGCTACAGGGAATTTCCATAAGTTCCACGAAGAAGTCGGGGCAATCGACG
CTGGTCGGGATGGAGTAACTGGCAAGCCTGTTGTTCCTGTATCTGCCGCCTTCCATCTCT
ATGACCTCAAGATAGCCGTAGCCCAATCCCTGCAGGCTTCCGCCTTCTACCTGACCAAGG
GCGAGCAAGGGATTTATGGCAGTGCCGACGTCAACGACAACAGTGTCTCGCAAGGGCCTC
ACTTCCCAGGTATCTGTATCGACTTCCACCTCCAGGACACTTGCTCCCCAGGCATAACCC
TGGTATGCGTCCCCCTGACATTTCTTGTCGTCCCAGTTAAGCTCCGGGGGATGGACGTAA
TCGCCTATGACCTCCAGGGGCCCCCTTTCTTCCTCGATCCGTCGGGCTATTTCAAAAAAG
TCAGCCAGGGGGGTGCCGTTTTCAAAAAAAGTTCCCTTTGCATAGGTTATGTCCCCAAGG
GAGACGTCAAAATGCCTGGATACGTACTCCTTGAGCTGCAAAATTAGCTTTTCTGTCCCA
CGAAGCACGATCTTTCCCACGATCATGGTGGTGCGGGAGGCGACTGTCGGACCGCTGTCG
GGAGCCTTGGAGGTATCGGGCTGACAGTACTTGACCTTCTCGAAGGGAATTTGAAGGCCC
TGAGCTGCTATTTGCGTGAGCACCGTCGCGGCACCTTGCCCCATCTCGACGTTGCTCACG
TGAAGTTCGACTGACTCCTTCGCCACAAAAAGCTTTATTTTTCCGTTGATCTTCTGCTCT
CCCGCTCCCGTAAAGCCTCCTCCGTGAAGGAAAAGCGACAACCCGATGCCCCTTTTCTTC
GGGCCTTGGTCTTTTGAATACTCGGACCTCTTTCTTTCGTATTCCGAAATCGCCAAGGCA
CGCTCAAAGACTAGCCTTGCTCCGTCGTCCTCGACCCTTTGACCGAAGGGAAAGGCATCT
CCGTTCTTTAACAGGTTTTTACGCCTCACTTCTACAGGGCTTAAACCAAGCGTCCTTGCG
ATTTTATCCATCTGCCTTTCCATGGCAAATATGCTTTGAGGCGCGCCAAAACCCCTGAAG
GCGCCGTTTGGCGGTGTGTTCGTAGCCACGGCTCTGGCCAGGATGCGGGCGCTTGGTATG
TTGTAGCAACCCGTAGCGTGAAGCAGCGACCTTTGAAGCACTACAATGCTCAAGGTCGTA
TAAGCCCCTCCGTCAAGCACCAGGTCTACGTCCTGGGCGACTATCGTGCCGTCCTTTTTT
ACCCCCGTTCTGTGCCTTATCCTGGAAGGGTGCCTCTTGGTAGTGGAGACCATATCTTCG
GCCCTGTCGTAGATGATCTTCACGGGCCTTTTGGCCTTCAAGGCAAGCACGGCTGCGTGT
ATAGCAAGAAGCGAGGGAAAATCTTCCTTTCCGCCAAAGCCTCCGCCCGTAACGGCCTGT
TTTATGACGATCTTATCGGGTGGGAGGTTTAAAGCATGCGTCATGGCGCCATGTATATAG
TAAGGGCACTGAAGCGAACCTATAACCTCCACGCCTCCATCGTCGCGTGGAAGGGCCACC
ATCCCCTGGGGTTCCAGGTAAAGCTGCTCCTGATGGCCCGTCCTGTAAGTTTCTTCTATG
ATGATATCTGCTTCTTTAAATGCCTCGTCGACTTCTCCTCTTTTTACCTCGAATTTGGCA
AGGACGTTGTCCTCGCCCCAAATGATCTTCTCGCCAGAAAGCGCCTCTTCTATAGTAAGC
ACGGGCTCGATCGGCTCTATTTCAACTTTTACGGCCTTTAATGCGGCCCTGAGGAGGGCT
TTGGTGGGAGCGGCAACGAGCGCTATGGGTTCCGATACGTAATTTACGATATCCTCTGCC
AATACAGGCATGTCACGCCTTACCATGGCCACCTCATTCGGGCCCGGAAGGTCTTTTGCC
GTTACAAAGACCACCTTCGACCAGTCAAAGGACGGATCCTGCCTGATACCAACGATCCTT
CCGTGGGGCACGTCGCTTCTCACTGTGCCTCCGTACCAACAGCCAGGGATTGGGCAGTCA
TCGATATATTCTGCCTTCCCCATAACCTTATCCCAGGCATCTACCCTGACGACGGGCTTT
CCGATAACTTCCCTGAATTCTTTCTCCCTCAGCGTAACCTTTAATTTTTCAGCCAAAGGG
CAACATCTCCCCTCATCCAATCGGATTATTGGTTTTTATTATAAAACACGTAATTTATAA
GCAAATTGCTCACAATGCCCACAGTGACGGCCAAAAAGACGTTGTTCGTGAGGTAAAGTT
TAACGAAGGGGTGCAAAGTCCCAAGCCAGGCGCTCCTGTCCAAATTTAAATAGTAGGGCA
TCATGACGGAGATCCCAAGGGTAACTCCGGCTACGATCATATTGCCGAAGTTGTTTTTGA
TATCGGACATGACGGTATTAATGCCAGAAAGCAGTATCAAACCCGCGCTTATTATAAAGG
CCCCGCCAATGACCGACTTTGGGATCGCTGCCAGGATCGTGGTGAACTTGGGACACAGCC
CGTAAAGAAGGAATATAAAAGCCGCTGTTTGCGTGACTACCCTGCTTGCGATCCCCGTCG
AAGCTATGATCCCGGCGTTCTGGCTTGCGCTGGTAACGGGAAGGCCGCCGAAAAGGGAAC
ACAAAGCGCAGGAAAAGCCCTCGGCAGCTATTCCCCTGTTCATATGCTTTACCTTGTAAG
GCTCGGCCGCTGCTGTACATACGGCAGCATAATCCCCTATGGACTCAAACATGGAGCATG
CATATCCCGTCAGCACCAATAAAATGGCGGAAAAACTTATTATCAAAGGCGATGTCGCAC
CGTCGTAGCCCTTGAAGGGAAAAAGCTTTGGAAGGCTCACCCAGCCTGCGCGGGCAACAC
TTCCCCAATCGAAAATCCCCAGAACCGTTCCGCCAATTATACCCACAATAAGAATTGAGA
TGAGCACAAAGCCCCTGGAGATCAGGCCCTTAAGTTTAAACCGCAAAAAGAGGGCAAAGA
GAAAACTTATTATCCCAAGCGACAAATGAAGGGCATCCGGAATGGCAAATACCCAAGAAA
GCGATATACGAGTGATGACAAAACCGATGGTGGCTACTACCGATCCCACCACGACGGGAG
GCATGAATTTCCTTAAAACCGTGAGTACTCTGGATGCTCCGAAAAGTCCTTCGATAACAC
CGCCTGCAAAGGCAGCTCCCCAGGCGGTGGTGAGCCCATAGGGATAAGTTTTGGCTATGG
AAGCCATGTTTATGAATATGGGAACGGAAGGAAGCTGAACCACAGGCAATCTGTTTCCCA
GGGTGGTCTGTATCATCGTCGCCACAAAAACGCCTATGAAGCAGTAGCTTATCATGGAAG
GCGTAACGCTCTCTGGAAGCCCCGCCATGGCCACGAATGCCGTAGCCCAGATGAAGGGGC
TGAAATCTACCAAAGTTAGCTGCAGGGCGTAATAAAGCGTTTCAAACACGGACTTCGGCT
TCTCATCTATCGTCAAAACAGGCTTCGTCAAAGCCTCCACTTCCTGCTTGAATACTGCCT
GTTCAGGATCATACGCCATTATTTTCACCATCCTTTCTAAAATCAAAGGGGCATCCCGCA
GCGGACACCCCTTTTTCCCTAGCCTATTCCCTTTTCCCTGATTGCCTTTAAGACGCGCTC
GGGCGTCATGGGAAGGTCATACATCCTGACTCCGACGGCGTCGTAAATGGCGTTAGCGAT
CGCAGGCCCCGGCGTATTGATGGCCACTTCTCCGACCGATTTTGCTCCGTATGGCCCATA
CTCCTCGAAAGAGGGTACAAGTATCGTAACGACCTCCGGCAAGTCAGTGGTCTTATATAC
CTTGTAGTCCCAGAAGTTGGGGTTTTTCATCTTCCCCTTCTCGTCAAAGAGATACTCTTC
GCACAGAGAGAAGCTTACGCCGTTTAATACTGCTCCTTCCACCTGCCCTTCGGCAAGCTT
CGGGTTTAAGACGTTGCCGCAGTCCATGGCCGTAACGACCTTGAGGGGCCTGACGATACC
GGTCTTTATGTCGACTTCCACTTCGGCGAAGGTGGTGCAGAATGGGAAGGGCGACACAGG
GCTGACGAAGGAGGCGCTTTCCTCGATCTGAAACTGGTTTTTCGCGTAAAAGGCATAGTA
AGCCACGTCTTTGAAGCTTAGCCTTCGCCCGCTTCTTGTGTGGACGACCTCTTCTACTCC
AAGGGCCAGATCTTGCTTCGAGCATTCAAGCATCTCGCAAGCAACCTTCAATATCTGGTC
TAAGACCTTTTCGGCGCAAACCCTGACGGCGTTGCCCGATACGTAAGTCGTAGAAGAAGC
GTAGGCTCCCACGTCGTAGGGAGTAAGGTCAGTATCGGAAGAAAGCACTATTATCTTCTC
CGACGGCACCCTTAATGTTTCGGCCGCAATTTGGGCGAGCACCGTATCGGAGCCTGTCCC
TATATCTGTGGCCCCAACGTAGAGGTTGAAGGAGCCATCCTCGTTCATCTTTATGTGGGC
GCCGCCCATGTCTATCAGGGGAATGCCCGATCCCTGGGTGGCCACGGCCATTCCGACGCC
GTAGCATTTGTCGCCCTCTCTCCTTTTGGCTTCTCTCTTTTCCTTCCAGCCGATGGCTCG
TGCAGCCTCGTCTATGCATTCGGACAGCTTACAGGAAGTGACGACCTGCTCGTGTCCGGT
CTTGCCCTCGCCTATGGCTTTGAAGACTTCGGAGGTCTCGCCCGTCTTTATGTGCCACTT
CTTGACGAACTCGGCCATGTCCATGCCGAGAAGCCTCGTTATGTGATCTATATGCTGATT
GAGCCCGAAAAATCCCTGGGTGGCTCCGTAGCCTCTATAGGCTCCGCCGACAGGGAGGTT
GGTGTAGACGCAGTCGGCGTAGAAGGAGACGTTTTCTATTTTGTTGAAGAGGGGAAGCAC
CTTAGCGCCCGTATTGGCCAGGACGGTAGGCCCGTGGGGCCCGTATGCTCCTGCGTTCAT
GAGGTCATCGATCTCCATAGCGACGATTGTGCCGTCGTTTTTGACGCCTATCCTTATCCT
GGAGCGCATGGCGTGCCTCGTCCTTCCCGATACGAAGTACTCCTCCCTGGAGGTTACGAT
CTGTGCCGGCCGCTTCGTCCTCCATGCAACCAATGCCACGTAAGGCTCAAGCAGCACTTC
CTGCTTGCTCCCGAATCCACCTCCGATGCGGGGCTTGATCACCCTTATTTTTCCCAGGGG
AATTCCCAATATGTTGGAGACTATCCTCCTGGCGTGGAAGGGAACCTGAGTCGATGTAAT
AAGAACCAGTCTGCCATAGTGATCAAACGTGGCCTTCGTCACGTGCGTCTCCAGGGCGCA
GTGAGAGGCGATATGGGTATAGTAAGTTGCCTCCTGCACGAAGTCCGCCTCTTCAAATCC
TTTCTGCGAATCTCCGTAGAGGAAGGCGATCCTTGCAGCTAAGTTCTTTTCCGGTCTGTA
TATGGCCGAAGGTATGAGAACATGCTCATCTCCGTCGTGAAGTACAGGGGCACCGTCCTT
TTCGGCTTGCTCTATGTCGAAAAGTGCAGGAAGCAGCTCGTATTCCACCTTAATTTTTTT
CACCGCTTCCTTCGCTATCTCTTCGCTTTCTGCTGCTACCAGGGCTACCCTGTCGCCGAC
GAACCTCACCTTTTCGTCGAACATGTACATGTCGTAGGGAGAAGGCTCCGGATGTGACTG
GCCTGCGGAGGTGTAAAGCACCCTTGGGGTGTTTTTGTAGGTTAACACCAGCGCAACGCC
GGGCATCAATTCGGCTTCGGCCGTATCTATGCTTTTTATCTTCGCATGAGCGTGGGGCGA
GTACAGAAAGGCTATATGAAGGGGATCTTTAAGCGTAAAGTCGTCAGCAAAGAGCGGTTC
GCCCGCCGCGAGCGCCAGGGCATCGACTTTCTCCTTATTTTTTCCAATGTTGATATAATC
AGTCATTTTCCTTCACCTTCCTCGCGGCAAGTTTCACGGCATCTATTATCTTCACGTAAC
CCGTGCACCTGCAGAAATTTCCGTCAAGGGCTTCCTTTATCTCTTCGTCGGTGGGATCAG
GGTTTCTTTGAAGCAGGGCGTAAGTGGCAAGCACCATGCCGGGGGTGCAGTAACCGCACT
GTACTGCTCCCGCCTCGACGAAGGCCTCTTGTATCGGGTGGGGTTCGTGAATAGACCCTA
TACCTTTGACCGTCGTGATTTTTCTTTCGCCTGCGGAAGCAGCGTAAACCATGCAGGAGT
TTACGAGTTCTCCATCTAGCAACACGCTGCAGGCGCCGCAAAAGCCTTCCCTGCAGCCGC
ATTTTACCTCCGTAAAGCCGTTGTCCCGTAAAAGGTCTAACAGCCTGGCATGGGAAGCAA
ATTTCAGTTCGTATACTTTTCCGTTTATGTTAAACGATGCCTTCATCTCCATCACCTCGC
ACTACCTAAAGCATTCAGGCCGCGACAAAGCAATACCTTAGAGACCTCCGCCAAGTAGGC
ACCGCTTCCTGCTGGCTTGTCGGTGAATTCGACGTTGACATTCCGTGAAATCCCTTCGAC
ATCGACGTCCTCAAGCCTGCTGCCTTGAAGCGCCTTTTCAACTCCGCTTAACCTGTCGTA
TACCTTCTTCGAGCCTGTAACCACGACCTTTGCATCTCTTATAGACTCGCCTTCGACGGA
CAGTGCGATTGTGACAGTCAGGGCCGAGTAATCAGTTGAGGTCCTTGCAAATCTGTCAAA
CCAGCCGATTAATTTCACGTCGGGAAATCTGACTTCGGTCACGGCACAACCTTGAAACTT
GCCTCTATCGGACAAAAGCTCCTCGTATTTACAGGTACCCTGCCTTCTTCCCAGGACTTC
AATTTCTGCTTCCAACGCCAGAAGGGGACCCATAAGGTTCGACCAAAGGGGCGACAGATA
CACGCTTCCGCCCATGGTTATCCTGTTCCTCAAGGGTGTAGTCGCCGTGCATTTTAAAGC
CTTGACAAGGAAGTGGTCGCTTTCTAAGGAGTCTATAACTCGGTTCAGTGTCGCCGTCGC
TCCGATGTGCCAGATGTTGCCATCTTTTTTGACATAGTTTAGGGGCAAAGAGGAGATGTC
GATAACCCGCTTTGCCGATTTTATCCTCTCTTCCTTTATGGCCGTGCCACCTGCATGGAT
GAGCGCTCCCTCTTCCTTTAAAAGCTCTGCCAGTTCTTCCCGGCTTTTTGGAAAATACCA
CTCCATCGCTTTCAACTCCTTTTTTTCCAGTATCTTTCTGCCACCTTTTTGGCTTCCGCC
ATGACGCTTTCTTCGTCCACGCTCACCAGGACGTGGTCTTTTACGACCTCGCGGCCTCCC
GCTATAACGGTATTTACCGCGCTATCGCGAATGCCAAATATAAGATGGCCTAAAAGGTTC
TGAGGCGTCAAAGGCGTAGGCGGATAGTAATCAAGGACGACCAGGTCGGCAGCAGCTCCT
TCCTTTATCACTCCCATGGGTTTGCCGAAGTGGGCCGAAAAGATCGCCGCGTTCGACTCG
AAAAGCATCTTCGCCGTCTCGGTCCAGCCCACGGTCGGATCCCGACGTTCGTGTTTGTGT
ATTATGTAAGCCACCTTGGCAGACTCAAGCATGGAAGGGGTGTAGCCGTCGGTCCCCAAG
CCCACATTAACGCCCTTTGCGATCATCCCCACGACGTTTGGCACGCCCACGGCGTTGTTC
ATGTTGGACTCCGGATTATGAACGACATTTACGCCACATTTCGCCAAAAGCTCGATTTCG
GGCTCATCTATATGCACTCCGTGAATAGCAAGGCTGCCGGGGATTAAAACTCCGAGCTCG
TACAACCTGTCCGTTACGCCCTTGTAACCCCTTTCTCTGGCGTCGGTCACGTCAGCCAGC
CCTTCGGCAAGGTGAAAATGGAAGGACGCGTTAAGGCCCTCAGCCTCCTCAGCGCAACGC
TTCAAAGTCTCGTCTTCCAAGGTGAAGGAGGCATGCAGTCCGAACATGGCCCGAACGAAG
GGGTCATTTGCATTCTTTCTTATAAACCTCACGTTTTCTTCTATGGAGGCATCTCTTGCC
TTCGGCCCCCAGCGATCCGAGACCTCAAAACATAAAGACCCTTTTAGTCCCGCGTCTTTC
AGGGCCTTTTCGAGCACGTCAAGGCTTCCTTCGATCATGCCAAAGGAGGCGTGATGGTCA
AGTATCGCGGTCGTCCCGCTTTTGAGCGAATCTATGGCACCTATCAGGGCGCTGTAGTAA
AGCTCCTCTTCAGTCATAAGGTCTTTGTCCATGCTCCACCAGAGCCGCTCGAGTATCTCC
TTAAAGGTCTTTGGCGAGGGACCCGCTATGGACATGCCGCGGGCAAAGCTGCTGTAAAGG
TGCATGTGGGCATTGAGAAAGCCAGGAATCACGAGTCTGCCGCCCAAGTCTTTAACCGTT
ACTCCTTCTTTATTGCCGTATTCTGCGAGGATATCGTTACTTTTGCCCACCCCGGTTATA
GTTTCACCGTCTATGACCAGGCCGCTGTCTTCTATGACCCTGCAGTCTTCGCCAAGGGTT
ACAACTGTCCCGCCTTTTAGGATTAACAACTCTATCCCTCCCTTCATTACAACTCATTAA
TACTAAATATCTGAATCTACCGCTCCCAATATCCCTTATGGACCTCAATTACCTCTTCAG
CCAGCTCCTCAAAAGGCCCTATTACACAAATATCCTTTTGCCCGCAAGCTATTATTTCCC
TACAAGGAAGGTCAAGCGTAGGATTTTGCGGATGGTCCCTCGTCAAGGACAACAGTTGTC
TTTCTGATAAAGCGTAGATTATCGTTCCCACATTAGACCAATAGATTGCCCCGGTACACA
TAGCACAAGGTTCTACTGAAGTATACAAAATACATTGCCACAAAAAGTCTTTATCGTAAA
TTTGTGAAGCCTTTTCGACCAAGACCAATTCTGCGTGCCCAGTACATCTTTTCTCGGTAA
TTTCGACATTCCCTTGCTCGAGCAATACATCTCCTTCAGGACCTACTAAAACTGCTCCAA
AAGGAGTATTACCTGATTCTCTAGCCTTACGAGAAGTTTCAATTGCCAAACGTAAATATT
TAATATGATCAAGATAATCAAATTGGCTTTTCACTAATATCCACCACCCGAAATTAAATG
TAAAAACTCATACCTCCTAAAGTTTTAAGGGCGCCAATACGTAAAACCGTACGTTGTTAG
GGCTAAACTTAAAATTAACAATGCATTTCCCACATATATGCCGCTGCTTGAATTACACAA
GCATGCCATAAAAGATCCAGTGGCCATCATAAAGATGCCTATAGTTGCAAATAATCTTCC
CTGTTTTACCTTCTTCACGTCAGTCAAGGAAATCACCCACTTTATATATCAGTATGCTCT
CTTTTTTAACAAAACAGACAATAACAAATATGTAAAAAAGCCAAATAATATACCATTGAC
TGGAGGGAAGCCAACTTTAGTAACAAATACCAACAACACAGATATGATCCAAGAAAACCA
GGCAATATAATTCCAATTATCATACCCTAGTTTAGATGTATCATAATATCCACGCCTAAG
AATATAGTAATCAGCAAATATAATACCAGGAAGAGGCGGTACTATGTTACCAAGTGTGTT
TAAAAATACAAAAAATATACCAATGTTATAAGGCTTTGTTAAGGTTAATAAAGCTGATAT
CATTAGAACAACAGCTAATATTTGTCTTTTCCCTTTGTTTAAGGCATTTGAAAGATTTAG
GCTAGTTGAGTAAATATTAGCAGCATTAGTAGTCCATATATTAGTGCTCATTAAAATTAC
GCTAGGTATTATTAATCCCATATCAAGCAACACCTTTGTAAGATCACTATCACCCATTGC
TATACTGGTTATCGCACCGCATATAATCAATAAGCTATTCCCTGCAACCAAGCCGCACCC
AGCACTTAATACAGCTTCTTTTGTATTTTTGGCATATCTCATGATGTCTGCAATACAGGT
TGAGGCAGAAAAGATCCAGGTACCAACTACGATGGAGAATGCATAACCCAGTGTTAAGGA
TGTACTAGGTAGATATTCAAAAATATTACTCCAACCGCCTGTAAGCTGTACGGATTTCAT
TGCAGTGGCTATAGAAAGAAATATAATATTGGGAATAGCCACATATCCCAAAACAGTAAG
GGCATCTATACCTATTAAGGCAAATATACCCATAAGAATAGCGCTAGCTATCATCGCGAT
ACTTTCACCTATGGATCCTAAATGCAATAATTGTGCTATTAAATGTCCATATAATGCTGA
TTGAATTGTGTACCAACCTATATTAACTATAGGCACAAAGAAAGAAGCTATTCTAGAGCC
CTTCACGCCAAAACTATATCTTGTTATGAGAGCGAAGGTTAATCCGGTTTTACATGATAT
TACTGATATTAAAGAAGCAATAATAGTTAGAAAACAATTGCCAAGTATAGTAATTAAAAC
AATTTCCCTAAAAGTAAGCCCAGCTGCTAAACCGCCTCCAGCTACCATACTAGCGATTAC
AAACACAAACCCCGTCCACACCATTGTTACACCTAGAAATGTTTTTCGTTGGTTTATGGG
CACAGCACTTAATTCATAGTCCTCAGCTTTGTTTTTGGCCATGCAATTAGCCTCCTTCTA
AAATAAAGATTAAAACACTATTTGGAGTTCTATACTCTTTTGTATAATAATAATTTCACA
TAAATTATATTCTTTGGGACAAAATCTTGGCTTTTATTTGGTTAGAGCTAAGATTTGCGT
CCCAAGAAATAGGCTACACGCTTTTATCTATCAAGACGCTAAGTTCTTGTTAACCGCACT
CTCTATCGCCTCTATGATCTGCTCATACCCCGTACAGCGGCACAAATTTCCCTCTATGGC
GGTCTTTATCTCCTCCCTGGTGGGGTTAGGGTTTTTGTCGAGCAAGGCCTTGGCGGACAT
GAGCATGCCGGGTGTGCAAAAACCGCACTGTACGGCGTGATGCTTTATGAATGCCTCCTG
CAGCGGATGAAGGTGTCCGTTGACCTCTAAGCCTTCGACGGTAAGGACCTCGTTTCCGTC
GGCTTGAGCCGTCAAAACCATGCAGGAATGCACAGCCTCACCGTCAAGTATTACCGTACA
TGCTCCGCATTCCCCGACGCCGCAACCTTCCTTCGTGCCCGTAAGGTGAAGGCGCTCCCG
CAAGGTGTCGAGCAGCCTTTCCTTCGGCCCGACTGTAAGGCGATGTTTCGTTCCATTTAC
GGTGATGGTGACTTCGATATCATTCATTGGCCTTCGCCTCCGCAAAAATCGTCTCCAAAG
CGCGCTTTACCAGGCTTGCCAGGGCTATGCGCTTGTAAGGCGTAGACCAGCGAACGCCCG
TGGCAGAGATCATCTCCTCGCTTGCCCTTTCGCCTATCTCGGGTAGATCAATTTCGCCAA
TCCTTTTGCCGGCAATCGCTTCCTCGGTCTTGCCGAAGCGAATCGGGTACGCCGTCGCTG
CGCCCGGCACAATTCTAGGGTCAAAGACGGTATCGTCTTTTATGCCCAAGACGACCGCCA
GATTAATCCTGGCTATGTTCATGGCCTTTCTTCTTCCTATCTTTTGAAAGTTAGCAAAGT
AACCTTCGCCGAGCAAGGGCACACATACTTCCGTCATTATTTCGTCGCTTTGGCGGTTCG
TCCTGTAGGGACCGGCCAAAAACTCGCCAAGTGGAAGCTTTCTTTCGCCCTTCCGGGAAC
TCAGTTTCACATGCGCCCCAAGAGCAATGAGGGGAGGAATCAGATCGGCAGCAGGCGAGG
CGTTGTTTATGTTTCCTCCCACAGTGCCTCTGTTTCTTATCTGGGTCGAACCTATGGTCT
TGGCAGCCGAGGCGAGCAAGGAGAAGTACTTGTTAATCACGGGAGACTCCACGAGCATCG
TATGAGTGGATAAAGCCCCTATCGCCACGCAGTCCTTTCTTTCTTCGATGAACTTTAATT
CCTTTAATCCGCTTATGTCCAGCAAGTACCCGAAACCCTTAGCTCGCGCGTTTTCCTTCC
TGATGTCCACCAAAAGGTCCGTCCCGCCTGCTATGGCTTTCACGCCTTCGTGAGAGCTGA
GAAACTCCAGTGCTTCCTTCAAAGAAGGAGCTTTAAAAAATTCATAGTCTATCATTTTTT
GCCACGTCCTTTCCTCAAGGGGTGGCCCAAAAGCACCCTCTCCAAGTTCAACGGCAATGA
TCTTATCCTCCTGCCGGTAGCCTGTGCGATGGCGTTGGCTATGGCTGCTGCTCCAAGCTC
AAGCGTAGGCTCCCCTATGGATTTTGCGCCGAAAGGTCCGTCGGGGTCGGGATTTTCGAC
GATTATGGGGATTATGTTGGGCATGTCCTTAGATGTGGGAATTATATATTCGTCGAAGTT
GGTGTTTGCAATATAACCTTCGTCGGTCTCCACTTCTTCCATGATGCCGTAACCCAGGCC
CATCATAACTCCCCCGTATATTTGCCCTTTCAACATCTCAGGATTTATCGCCCGTCCCAC
ATCGTGGGCGGCCGCCATGTTCAAGACCGTCACCTCGCCCGTCCCCATGTCTACTTCTAC
CTCGGCTATCTGACAGCCGTAGACGTAGGTGAAGTAAGGGCTTCCCTTTCCTTCCTCCTC
GTCCCAGTGAATGCTTGGCGCCACGTACCATCCGACGTGGGACAGCTGGACGCCGGCCCA
AAAAGCTTTGTTCGCCGCCTCAGCAAAGGAAATCAGCTTTTTGCCATCGGGAGTATATAT
CCAGTTTTCCTTGAACACCAGGTCGCTTGAAGTCAGTCCGAACTCCTCGGCCAGAAAGAG
GGAAAGGGCCCTCTTGGCGCTCTCGGCGGCCCTCATAACGGAGCTTCCTCCCACTAGGGT
GGAGCGCGATGCTACTGTGGAGCCGCTGTCCGGTGAGATCAAGGTATTGGCCTCGAGGAA
GGTTATATGTTTCATCTCTATGCCGAGCTCTTCCGCCGCAATCTGACAGAAGGCTGTCTT
AAGACCCTGGCCGTTTTCTGCCAAACCGCTATAAAGGTAAACGCTTCCGTCCTTTTGGAT
GGACAAAACCGTTCCGGCAGCGTCTACCGCTTCGGCGCCCAGGCTGCAGCCCCTGTAGCT
TATGGCCATTCCTATGCCTCTGCGCTTGTCGCCCTTTTGGGGCTTGCTGTATTCCCTGTA
TTTTTTTTCGTAGCCTATGGCCTCTGCGGCCTTTTTCATGACTTCAGCTAGGCTTACCTC
ATGGCGGTCAAGCTTCTGTCCGCTCGCCGTTATGGAGCCGTTCCTTAAGATGTTCTTAAG
CCTTATCTCAAGCGGGCTTATGCCGAGTTCCTGGGCCAGTTCGTCCATCAGGGACTCGTT
TGCAAATATCACCTGTGGGGATCCGTAACCGCGCATGGCGCCTGTGTATACGTTGTTGGT
ATAATATCCGTAGGTGTCGGTCTTGACGTTGGGCACTTCATAAGGTCCCGTCGCCTGAAC
GACGGACCTCCAGGTGACGAAGGGGGTCTGGCAGGCGTAAGCCCCGCCGTCGGCTATGGC
CTCAATTTCCATAGCCATCAGCTTGCCGTCCTTAGTGGCTCCTACTTTATATTTCATCTT
ATAGGGATGTCTTTTATAGCTTTCCAGTATGGACTCTTCCCTGGTGTTTACCATTTTAAC
GGGTCTGTCGGTTTTTAAGGCCAAAAGGGCTGCCCTGCAGGCCATGGCGGATACGACCTC
ATCTTTGCCGCCAAAGCTGCCGCCTATGTGGTTTTGAACGACCCTTACCTTGCTCAGGTC
GGCCTTAAGGCACCTTGCCACGGCGTCCCTGGTGGCAAAGACGTTTTGAACGGATCCGTA
AATCGTCAGCAGGCTTCCGTTTTCATGAGGGACAGCCACGACAGCCTCGGGCTCTATGTA
GCTGTGCTCCACAAACTGGGTCTCGTACTCTCTCTCGATGATGACATCGCTTCCTGCAAA
GCCTTCTTCGACGTTGCCCTTTCTCAATTTGTGGTGAACGACTTCGTTGCTGTCCCTGTC
GGGATGGATGAGATGACTTTCCTTTGATTCCAAGGGGTCAAAAATTCCTTCTATTTCTTC
GTATTCCACTTCGATAGCTTCTAAGGCCTTGGCAGCGATATCAAGGGATTCTGCCGCCAC
CATGGCTACGCCGTCGCCTATATAGTAGACGCGCTCCTTTGCTAAAACCTGCTGATCCTT
GATGATGACGCCTATTTCGTTGCAGGGAACTTCTTGGGCCGTCATGACGGCCCATACACC
CGGTATAGCACGAGCTTTCTCTACGTTAATGCTTTTTATCCTCGCCGAAGGATGCTTTGC
CCGAAGCACCTTGCCGTAAAGCATCCCGGCAAACTGAAGGTCTGCTCCGTATTTTGCCCT
TCCCGTCACCTTCTCGTAGGCGTCGACCCTCTCTACGGGCTTATTTACTGTGCTAAACAT
CTCTTTTCCTCCTCTGGCCTAGCTTTAGCCCTGCAGGCCGCATGCCAACAGGGCTAAAGC
AGGTGTTTAAGACAGTGTAATGGCGCCGACCGGGCAACGCGTGTAGCAAAGCCCGCATCC
AAAGCAGGCATCGGTAGTAACGCCAGCCTTGCCGGAAGAGCCTACGTTTATGGCGTAGTA
AACACAGGACTCCTCGCATCTGCGACATCCTATGCACTTTTCCTCATTTACGCTTGGAGT
CACCTTGACGAGAGGCTCCTTCCTCGAAGACCACTTTTTAGCAGTCAGCCCTTTTATTTC
CTCAAGGGACGAGTAGCCGTGTTCGTCAAGCCACTTCGACGTCTCCTGAGCTATCCTCTT
GAAGGCCTTGGGTCCTTCCAGGATCGCCTGCGTGCATATCTGGACTGCCGACGCTCCTGC
CATGAACATTTCGATTACGTCCTCGCCGCTTGAGACTCCTCCTACCCCGATCACAGGTAT
GGAGACAGCATGCGACAGTTCAAAAACGTGTCGAAGGGCGATCCCCTTGATTGCGGGCCC
TGATACCCAACCGTAGCCCGTATCGCTTCCCATGTAGGGAAGGCCGGTCTTTAAGTCTAT
GCGAAGGGCAGGGCCGACGGAGTTTATGGCAGCTAAGGCGTCAACGCCCACTTCCTCAAG
TTTTTTGCCGAGTTCAGCCAAATCGGGAACTCCCGGGCTTACCTTTACGATGATCGGCTT
TTTGGTGGCCTTCCTTGCAGCCGTTACCGTGTTTAACACGGGAGTCAGGTCGCGGCCCAC
GTAGTGAGTGGAAAGCTCGAAGGCATCGGCGAAGGGTTCGGTCTTGGGAATGAGATCGGT
CAGCTCTTCGGCCGTATATCCCAATCCAACTATTATCGGAACGGGCAGTTCGTAAATCTT
ATCATATTCTTCTTTAAGCCAATGCTCGGGCGAATGCTCCGACCAAAGCTCTGTATTTAT
GAAGCTTTCCTTGAAGGCAGCCATGCACGGGCGCGGAACGTCTGCAGCCTTGGCGGATAT
GGTCTTCGTGACTACGCCGCCTGCTCCACCTTCTACCATTCTCTTTATGGTCTCGTAATT
CCTTGAAGGAGGTCCTGCAGCTATTATCAGGGGATTTTCGAATTCCATCCCCGCTATCTT
AACTTTTAGGTTAGACATCTCTCTTTGCCTCCTTTTTTTACTTTCCGCCCATCGTCAGGG
TCATGACGGCCTTGGCCGTGTGTATCCTGTTTTCGGCTTCGTCGTAGACTATGGAATGAG
GTCCGTCTATCACGCTGTCTTCGACCTCATTCTTGCGGTCTGCCGGGAGTGCGTGCATGT
ACATGACGTCGGGGTCAGCTAAGCTCATCATCTTCTCCGTGCACTTCCAGTGCTTGTTGG
CCTCAAGGCGCGGGTTGATGACCGCCGGGTCAGGGTTAGTCACCCAGTCTCCCCAGTTTT
TGGGGATGACCACGTGTGCTCCTTCGTAAGCCTCCTCCTGGTTATGGGTGATCCTTAAGC
TTCCGCCGTTTGCCTTGGCGTTTTCCTCGGCTTGCTTTATGGCCCAATCCGGAAGGTCGT
ATCCTTCCGGGTAGGCTAGCGTCACGTCCATGCCGTACCTTGGGAAAAGAAGGACCTGAC
TCAATGGCACCGATATGGGTTTTTTGTGGGTCGTGGCGTAAGCCCAGATTATCGAGACCT
TAAGCCTCTGGGTGTCTTTGACCTTTTCTTTGATGGTCATCAAGTCGGCCAGCACCTGCA
TGGGGTGGTAAAGGTCGCACTGGAGGTTCATGACCGGCACTGTGGCCCACTGAGCCATCT
CCCGCAGGTACTTGTTTCCTATACCCCAGAAGCAATTCCTGCAGGCTATGCCGTGGCCGA
ACCGCGAGAGTATGATGGCCGTGTCCTTGGCCGATTCGCCGTGGGCGATCTGCATAGTGC
TGGTATCAAGGTAGTTCGCGTGTCCGCCAAGCTGAGCAATGCCGGCTTCCATCGAATTTC
GCGTCCTCGTCGACTGCTCGAAGAACATCAAAAATATGGTTTTATAGGAAAGATAAGGTG
TGGGAACTCCCATGGCAAAATGTCTTTTAAGCTCAAAGGAGACGTCCAAAAGGGTATCGA
CCTCTTCCTTCGTCCACTCTTGGAGCGTTATAAAATGCTTGTTATGAAACTGCGTCTGCA
TATCTTTTTACCCCCTCACATTAATTTTTCACATTTGAATATACGTAAGGAACGGCAGCG
TAAAGGGCAGCAGCCTTCACCAGCTCATCCTTCCAGGTCAGCTCGTTTGGAGCGTGGGCC
TGATCCTCGTGGCCCGGACCGAAGCCTATGCATGGAATACCGTAACGACCCATGATGGAA
ACACCGTTAGTGGAAAAGGTCCACTTGTCGACTATGGGATCTTCGCCAAAAAGCTTTTTA
TATGATTCGACCACGGTCCTGCAGGCAGGATGATCTTCTTCTACCACCCACGTTGGGAAA
TAGCAGTCCGTAGGATAGACCAACCCTTTCCAGGAGGGACGCGAGTAGGAATAAAGGGAC
ACTTCAGCGCCGCAGTCCTTAACGGCAGGCAGCCTCCTAACCTGTTCCAAGGCTTCCTGC
CAGGTCTCTCCCTTGGTAAGACGTCTGTCTATAGAAATGGTGCAGCTGTCGGCGACGGCA
CACCTCGACGGAGATGTAAAGAAGATCTCAGAAACGGTCAAGCTTCCCTTGCCCAAAAAC
TCGTCGTAGGCAAGGTTTTCATGAAGGGCCCTAAGCTCAAGGATAATGGGAGCCATCTTG
TATATGGCGTTTATGCCCCTTTCAGGCGCGGAACCGTGGCAGGACACTCCTTTGGTCGTA
ACCTTTATCTCCATCCTCCCGCGCTGGCCCCTGTGGATCTTGCACGATGTCGGCTCGGTT
ATAAGCACGAACTCGGGCCTTATCTTGTCTTCCTCTATGATGTACTGCCAACACAATCCG
TCGCAGTCCTCCTCCTGAACGGTCCCCGTTATGAGCACCGTGCAGTCGCCAAGCAGCCCA
AGCTCTTTCATTATCTTTACCCCATAGACCATGGATGCCATTCCACCCTTTTGGTCGCTT
GCGCCCCTTCCGCCGATGACTTGCTCGTCCTCATAACCCTTGTAAGGATCGAACTTCCAA
AGGGATGGATCCCCCACATCCACGGTATCTATGTGAGCATCCATGGCAATCAGCTTAGGA
CCGTTTCCCACGTATCCCAGGACGTTTCCCATGGGGTCTATCTCCACCTTGTCGAAGCCC
ACATGTTCCATCTCCTGGGCTATCCTTTTTATCACCGCCTCCTCGCCTGAGCTTTGGCTT
GGAAGGGCGATGATGTCCCTCAAAAACTTGCTTATGTTGGCCCTATAGCCCTCGGCCCTT
GACAAAATTTCCTTGCTAAGTTCCACGTCAATCCCCCCTAACGGCAGATGCCTGAGTTTG
GTTTTCAGTTAAGTTTTTTCAAGAGGCCTGTTTTCTCGTTAAACTGCTTTATCAGCTCGT
CGATCTTTGGAGCCATATCGTGTATGCTGCCCCAGTAGTTGTCGTAATCGAACCACTGGG
CGTTGAGCTCGTCGGCCGATTTGCCCTGCTGCTCGACCCAGGTGTAGTACTTGAGGTTGT
GAATGCGGAACCTGTCGTAATAGGAAAGCTCGAGCATCCAATCGGAGGTCTGAGACAGCA
TGTGAACGTGGTGATCCTTTTCCGCCATGCGCTCGTCGTAAGGACCTTCGCGGTCGCTCA
TCTCTTGGATTCTTGAGCGGTACATGTCGGCAGAGTCGGTAAAGACAGTGAAAATCACCT
CATGTTCCGTCAAACCGTAGTACTTTGCCATCTTCACGGCACCTATGACGTTGGCAATGC
CGGAAATTCCAAGTAGGGACAATTTGTCGGTGACTTCCCTGGGAATGCCTATGGAGTTCA
GGTACCTTTTTCCTGCCTCTTCGTTGAAAAGCCTGAGCAGGCGCAGGCAGGACTCGTCGT
CGATATCGATGACCATATCTGTATTTTTTACGTTATGGATCCAGGGAACGTGCTTGTCGC
CGATGCCTTCGATCCTGTGGTCCCCGAAACCGTTATAGAGGAGCGTCGGGCACTGCATTG
CCTCGCCAACGGCGATCTTGCTGTCCGGGAAAATTGTCTTCATATAGTCGCCGCAACCCA
GCGTCCCGGCCGAGCCGGATGTGAGCACGACGCCAAAGTACCTCTCTCCGGAAGCTGCCA
GTTCGTTAACCACTTCTTCCATGGCATGTCCAGTGACCTCGTAGTGCCACAGGTGGTTTC
CAAACTCCTCGAACTGGTTGAATACAACTACGTCATCTCTGGTGCGCTTTAATTCCCAGG
TCTTGTCGAAGATCTCCTTGACGTTGCTTTCGCCTCCGGGCGTGGTTATGATCTCGCCTG
CGACGCTTTTAAGCCATTCAAATCTCTCCCTGCTCATGCCTTCGGGAAGTATGGCGATGG
AATCACACCCCAGTAACTGGGCATTGTAAGCTCCGCCCCTGCAGTAGTTTCCGGTAGAAG
GCCAGACCGCTTTTTGGGAAGTCGGGTCGAACTGCCCTGTAACCAGACGCGGAACCAAGC
AGCCGTAAGTTGCCCCGACTTTATGTGCCCCCGTGGGGAACCACTTACCGACCAAGGCCA
CTATCTTGGCCTTTACCCCAGTTATCTCAGGCGGCATGACGAAGTAGTTGACCTTGCCAA
ATGTCCCGCCCTTCTCCTTGGGCTCGTTCTTCCAAGTTATGCGAAAGAGGTTAAGGGAAT
TTACATCCCAAAGGCCCACACCTTTAAGCTTTCCCTTAATAGCTTGGGGAATCTTGGTCG
GATCTTTCATTTGCTCGAAGGTCGGAAGGATGATGCCCCTCTCTTTCGCCCTCTCGACTG
CTTTTTTCAATATCTCTTCGTTGATGGTAAGGTCTATCAATTTCGCTCTCTCCTTTTTGT
TTATATTTATCTAATTTTTTTGATTCATAGATCCGAGAACTTGATTTACCGCTTCAAGCG
TGGGTTCGACGAGGAAAGGACTGCCTGCAGCCTTTTTTGCGCTTTCGGAATCCTTCAGGC
CGTTTCCGGTAACTATTACTGCCACACGCTCATTGCTGCCCAGTTTGCCTGTATGGGCAT
ACTTAAGCAACCCCGCAAAACCCGTAACGCCTGCGGGCTCGCCAAACACTCCGCTGGTGC
GGGCCAACAACCTCATAGCCTCAAGTATCTGGTCGTCCGACACAGCGACCATATCGCCAC
TCGATTTTCTGACAGCTCTAAGAGCCTTTGCCCAGTTTCGCGGTTCGCCCACGGCTATGC
TGTCGGCCAACGTATTGGTGGGTTCCTTTTCGATGACGTTTTTGCCTTCTTTAAAGGCCT
TATATATGGGACAAGCGCCTTCTGCCTGAACGCCTATCAGCTGAGGGATACGACTTATCA
GCCCTATTTGTTTTAAGTCGTAAAAGGCCTTGTAAAAGCTGCTTATTATGCAGCCGTCGC
CTACCGAGACGAACACCTTGTCGGGCAGGTCGAAGGACAGCTCCTCGGCCAGCTCCAGCC
CGCAGGTCTTTTTGCCCTCCACCAGATAGGGATTGATGGCGCTGTTTCTGTTGTACCAAC
CGTAAGCATCTATGGCCTTCACGGCGAGCTTAAAGGCATCCTCGTAGGTGCCTTTTACCA
AAAATACCTTGGCCCCGTAGATCAAAAGTTGGGTCACCTTGTTTACCGGAGCCTTTTCGG
GCACGAATATGTAGCAGTCAAGCCCTGCGACGGCAGCGCATCCTGCCAGAGAGCTTGCGG
CGTTACCGGTAGAGGCGCACGCTATGGACGTAGCGCCCTTTTCTCTGGCCTTGGCCACAC
CTACAAAGCTCGCCCTGTCCTTGAATGATGCCGTTGGGTTCCTTCCGTCGTCTTTTATTA
AGACCTGTTTAATGCCCAGCTTTTTTGCCCAATAGGTGCTTTCGTAAAGAGGTGAACAGC
CGACTTTCAGGTTTGGGAAAAAGGTCGGATCATTTATGGGAAGAAGCTCTATGTAGCGGG
AGATGCTTCTTTCTTTATTTCCGGCTAAAGCCTCGGGCGTAAATTTCCGCCTCACATCAT
CGTAATCGTAGAATACGTCCAGGGTGCCATCGGGCCCGCAATCAGGACAGGTAAAGACGT
CGCTGTTCGGGTCGAATTCCCTTCCGCAAAGCACGCACTTTAGTTTATCCGCTGAAGCCA
CGATCATTACCTCCTAATCTTTTATCTTTGAATTGTAAAAACTACGAAGCATCGAGATAG
GACACTGCTATAGCCATATATCCCTGAGTAGCCTTGACAAGCTGCTCTATGTTCACTCTT
TCGTCTTTTGTATGGGCCAGCTGTTCCTTGGATGGTCCGAAGCTAATCGTGGGGATGCCT
TTAATCCCACCGTAAAAGCAGCCGTTCGTCCCAAACCCGGATTCGGAAAGGGAGGGCTCC
ATACCCAGGTAGTGCAACCCTCTCAAGGCCCTTTCGATCAATTCTTCGTTTTCTCCGAAA
AACCAACCCGGGGCGAAATGCTTCACCTTGATCCTCTTTCCCGTAAAACACTGCACGTAA
TCCTCAGCCACCTTTACGTCGGCCTGGATATCCGGGTCTATGTCACGTGCCAAAGATATC
AGGCGTGCCACTTCTTCCACTACACTGCTTTCCGCCTCTCCGGCCAAAAGCCTCCTGTCG
AAGGTGGCCACGCAGTTGTCGGGCAAAACGCTCGTTCCCATGGATGGGGCGGTTGACAAA
TCGGTCAGGACCATTATCCCGTCTCCGAGTAAGTAGTGGCGGGGCGGCAGGAAATGCTGC
TTTATAAACGTGAGGAGAAAGACCATCTTTTCAGCTGCATTGACACCTGAAAGAGGGAAA
GAGGTGTGAGCGCTTTTTCCTTGGGCTTCGATGACAATTTCCGCCCTTCCTCGTTGGCCC
CTTTTGATGTTTAAATTAGACGCTTCTCCGATCACAACGCCGTCGGGCTTGAAGATCTCG
TATACTTTAGACGAAGCTACACCTTCGGCAACCTCTTGGTTGACGACGCAAGCGACGGCA
AGTTCGCCATAAAGAAAATCGGAGCACTTTTTAAGTTCACTGCCGGCGATTATCATCGCG
GCCAGGCTGCCCTTTGCGTCAACCGATCCCCTTCCGCAGATATGGCCGTCGATTACCGTC
CCCCCGTAGGGGTAAAAGGACCACTCAATGGCATCGCTAACGCCGACGTGATCCATTTGC
GCCTCAAAGAGAAGGCGCCTTCCTCCGGGATTAAACGCAATCTTTCCTACGACGTTTCCC
ATCTCGTCAATAATTACCTCATCGTAACCAAGCGACAGCATGAGGTCGTGGATAAAATAG
GCGATCCTTTCCTCCCTGCCTGACGTACTGGGGATGGATATCAACTTGGAACATAACTCG
GTTATAGTTTGAGGTGAGACCTGTCCCGCAATCGCTTGAACGGTTTCCTGCACCAATACA
CTAACCTCGCTATTATGGGAATCATTTGTTGATTTTTATTATAACTGATATTCTATAAGT
TACAATTAATAAATATTTTTGATATACTTTAGGCATGTCTTATACAAATGATAAAGGGAG
AGATGATGAGATGACCCTACAACAGCTAAAGACCTTTCTCGCCGTTTGCGAGGAAATGTC
CATAACGCAGGCTGCCTTCAAACTTTTTATCACTCAGTCGGCCGTAAGCCAGCAAATAAA
GGCTCTGGAGGAAGAATTCGATATTAAACTTTTCGAAAAAAGGGGCAGGCGTCTTTGCAT
TACAGCGGAGGGCAAGATTTTCCGGGATAGCGCCAAGGAGATCGTTGAAAATGCAGAGCT
TATAGTAGAAAAGCTCAAGGCCAGCAAAAGCCTGGAGGTGGGGAAATTAAACATGGCCAG
CACCCATCATTTGGCACAGTATCTTCTAATGAATCCTCTCTTGGAATTTCATAAAAGCTA
TCCAAAAATAGACCTGTCCCTCCACACTCTCGATGCTAGCGAGATAAAATCCGCCGTCGA
ATCCAAAACAGTTGACATTGGCTTCATGCCCGACGGAGCTGCCGTCTTTTCTCCTCACTT
AAGAATTACTAAAATATACGAAGATCGCATGGCCTTAATAGCCTGGCCAGGACATCCGTG
GCGAGAAGAGGAAAAAATAAAGCCATCGCAATTGTCAGGGGAGCCCCTTGTATTCGCATC
TACGCCCTCAAGCATTAACGAGATAGCCCTCGCTTTTTTGAAACGACATCACATACATAT
CGATACCGTTATTGACGTCGGTAACATCGATCTTCTAAAGGAAGCGGTGAGACATCGTGT
GGGAGTGGCACTGACGAGCAAGCTCGCGGTCCGGGAAGACATCAGCCAGGGAAGCCTTAT
CGAGCTTCCCCTTTCGGGAATCGATGAATTGAGCTTTAATTTCCTCATGCTAACCCACAA
AGAAGAAGAACCGAGCTATCCCTCCTGGGCCTTTCAAAAAATCTTGAAGGGATATCTGCC
CTAATTAAAAATTGTTATAATTATGCCGTAAACATGGTTATTACAACCCTTTACCGCCAC
GTGGAGGTAAAATTAGATGAGGAAACACAAGATAAAGATATTCATGGAAAAACCCTACAC
GGCAACATGCTGAACATCTTACCAGTATCGGGACGAGGAAATGCAAACCTTCTCCCGAAG
GGCCGACCGTGAGTCGGTAGGAGCTTTGCTGCGAAATCTGCACTTTAATTTTAATGATGC
CTTTGAGGTAGATATCATCGACCCGCGATGTTTGTTGTGGTTTTTCGATTTCATCAAATA
CAAAGTCAGAACAACTGAACCCACCTGGGTTTTGGACGGAAAAGTCATATACAGAGGCAT
CCCCGCGTGGGAGGAACTCGAAAAAATACTGCGCGATACCTGCCAAGACCTATTTAAGGA
TACAGCTGTAAAGGGACCTTCGAGCTAATTCGCGAAACCAAACAGCCTGGGCAAGAACAA
AGTTCAGTGTAATCTTCCTGATATTTTGATATACTCAAATCGCTGTTACAAAGAATTTTT
AATCCATAAACCACTTCTATCACCGTTAGGAGGAATGGCGATGCAGAAACCGCTAATAGG
CATAGTGATGGGGTCGAACTCAGATGCAGAGCGCCTAAAGGGCGCTTTTGAAGTATTGAA
GGAATTGGAAGTTCCTTTTGAAGTCACGATAGCTTCAGCTCACAGGACTCCAAAGGACGT
GGCAAACTACGCTAAAAAGGCAAAGGATCGGGGTATCAAGGTAATTATAGCCGCAGCCGG
GCTTTCGGCTGCTTTGCCGGGTGTTTTGGCCGCCCACACGACGCTTCCCGTCATAGGCAT
CCCGTTGGAAGTCGGCCCATTAAAGGGTATGGACGCCCTGCTCGCCATGGCTCAAATGCC
TCCGGGAATACCAGTCGCGACCGTGGGAATAGGACAGGCCATCAATGCTGCCCTCCTTGC
GGTTCAAATTCTTTCCCTTCAAGACCCCTCATGTAGCAAAAAGACCGCCCAATACCGGGA
GAAGGCATCAAAGAAAGTATCGACGGCACGAGACGCTTTGACCGAGCTTCCTAAAGCTCC
GCCAGAGGCATTTTTAGACTAAGACCTTTTATTCAAAAACTGGCCTACACCCTCATCGGC
GCAGGCCAGTTTTTTCGCCATACCCTACAAATATCTTTTAAGCCCAAGGATTGCTCAGTT
CCGGATAAAGCGGGAATCGGTGGGCAAGCTCCTTGACCTCGCGGTAAACCTTTTCTTTTT
CGCTTTCGTTGTCGGGATTGGACAAGGCTCTGTCGATTAGGTCGGCTACGAGCTCCATCT
CCTTTTCTTTCATTCCCCTGGTCGTTAAAGCAGGAGTTCCTATGCGAATGCCGCTTGTCA
CCATCGGCTTTTCGGGGTCAAAGGGGATCATGTTCTTGTTTACGGTGATGCCCACACTTT
CCAGGACTTTTTCGGCTTCCTTGCCCGTTATATTTTTGCTCCTCAGATCCACAAGTATCA
TGTGGTTATCCGTGCCTCCCGAGACGAGCCTGAAGCCTCGCTCGCTAAGCCCCTTAGCCA
AAGCCTTTGCGTTGGCAACGATCTGCTGGGCGTACTCCTTGAATTCAGGTTGCATGGCCA
GATGGAAACATACCGCTTTGGCTGCTATAACGTGCATGAAGGGACCGCCCTGGATGCCCG
GGAAGACAGTTCGATCCAGCTGCGCACCATATTTTTCTTTGCAGAGGATCAAGGCGCCCC
GCGGACCGCGCAGTGTCTTATGGGTAGTCGTGGTCACAAAATCTGCATAAGGCACAGGGC
TGGGATGGGCGCCTCCTGCGACAAGCCCGGCTATGTGGGCCATGTCGACCATCAAAATTG
CGCCCACTTCCCGGGCTATATCGCTGAAACGTTTGAAGTCAATGAAACGCGGATAGGCAC
TTGCGCCAGCGACAATCACCTTGGGTCTGTGTTCCTTGGCCAAAGCCTCGACGGCTTCGT
AATCTATAGTCTCCGTATCGGGCTTAACTCCATAGGGGACGATCTTATACCATTTGCCCG
TAAAGTTCAAAGGATGCCCGTGCGAAAGGTGACCTCCCTGATCCAGGTTCATGGCAAGGA
GCGTATCTCCCGGCTCCATCACCGAAAAATAGACGGCCATGTTGGCCTGCGTTCCCGAGT
GGGGCTGAACGTTGGCATGCTCCGCCCCGAAAAGTTCACACGCCCGCTTTATGGCCAATT
CTTCGATGTTCTCCACATATTCGCAACCGCCATAGTATTTTTTATGGGGGTATCCTTCTG
CGTATTTATTGGTAAGTACCGAACCCTGGGCTTGAAGGACCGCCAATGAGACGAAGTTTT
CCGAAGCAATGAGCTCCAATCCGTCGCGTTGTCTGGATAATTCGCCTTCCATCATCCCGC
AAACCGTGGGATCCGCCTGGGATAACGATGAGATCAAGCTCTTTTCTATCATTTTTCTCC
TCCTTGACAAAGGCTTTTGTTCTGCTGTTCCACGAGGACAGCAGTGTGCACTTTACATAT
TATTTTAGAGCTTTATTCTTTAAGAAGCAATTCAATATACCTTTCGTTCTACATAATAAA
AAACTTATGACTATGACTTGCCTAAAAATCAGCCCCCGCACTTCAACAAAAAAAGGGTAA
AATCGATCACAAAAAGGTTATAAGGATTATATCGGGGAGGAAAAGAATAATGACAAAAGA
CGAATTTGCAAAATATATCGATCATACGAATTTAAGTCCTAAGGCTACGCATTCGGATAT
AAAAACTTTATGCGAGGATGCCCTTCGATACAACTTTGCCGCCGTTTGCGTAAATCCCTG
TAGAGTGGGCTTTGCAGCATCGTTTCTTGAAGGTTCTAGCGTAAAAGTCGCTTCCGTTGT
GGGTTTTCCCTTGGGGGCAACCTTCACTGAGGCCAAAGCACTTGAAACTAAATATGCCCT
AAGAAGCGGCGCATCCGAGATAGATATGGTCATAAATATCGGAGCCCTGAAGGATGGGGA
TGACAATTTTGTCATAAAAGACATCTCCGCCGTAGTAAAAGCTGCTGACGGCGCTACGGT
AAAGGTTATACTTGAGTGCTGTTATCTGACGGATGAAGAGAAAGCGAGAGGCTGCCGGCT
GTCGGTCAAAGGGGGAGCAAATTTCGTCAAAACCTCTACAGGATTTGGAAGCAGCGGAGC
AACGATAGAAGATGTGAAGATCCTTCGCGAAAATGTACCAGCAAACATAGGAGTTAAAGC
CGCCGGAGGAATTCGCGATTTTAAAACCGCTTACGCTTTTATAAAAGTTGGTGCAACCAG
GATAGGAACGAGCAGCGGGCCTCAAATAATGTCCTCTTTTGATCCTTTGGTTTAAGAATT
GCCGGTTACAGTCGCCATTTAAAATATGCCTGTAACCGGCAATTTTAAGTTAAAACTTGG
TGCTTTTGTTAATATAAGCTACTCTTTTTTGGCATAAACGGGCTCCCGCTCTGGATTTAA
CCTCAATTGATTTTCGTAATCCCTGAAAACTTTGACGACCATTCCCGAGAGACAAATGAT
CCCAACGAGGTTGAGCAGGGCCATCAAACCGTTGAAGAAATCGGCCAATTCCCATACCAG
AGGCACGGAGCTGACAGCTCCAAATATTATCATTCCCAAAACCGCGAGCCTGTAAATTAA
AAGCATAATATTGCTGCCGGGCCCGGAAAACAAATACATCAGATTGCTTTCTCCGTAGTA
GTAATTGCCCAATATCGATGTCCAGGCAAAAAACATAAGAGCTATACTGATGAAGTAGGG
ACCCCATGAGCCCACGACCGTCTGCATGGAAGTTTGGGTCAGCTCAACTCCGGTAAGCCC
GCTGGAAAGCTGTCCTGAGAGCAGAATGAACATTGTAGTGGCCGAACATACTATTATAGT
ATCGACGAAAACACCGAACATGGCGATAAAGCCTTGGCGCGCGGGATGTTTTACCTCGGC
TGTAGCATGGGCATTCGGAGTGGAACCCATGCCAGCTTCGTTGGAGAAAAGCCCCCTCGC
CACTCCATATCTTAAAGCCTGTGCCACGGTATGTCCCATTATGCCGCCGGCGACCTGCCT
CACCCCAAAGGCGCTCTTGAAGACGAGAGAAATAATGGCAGGTATTTCCGTAATATTCAT
TATCATGGTAACCAAGGCAATGGCAATATACATAATCGCCATAAAGGGAACTACAATTTC
TGCAACCTTCGCTATCCTTCTCAGACCTCCGAATATTACCACTCCGGTTATTATTGCCAC
GACTATCCCAAGGTAAAGTTCGATGTTTGCCGTTGAAGATTCCTTCAGAAAAGCACCTCT
TACTCCTGCAACGATCGAGTTACACTGCACCGCATTGAATACGAAGGGCATGGCCAGGAT
GATGCTTATAGCAAAAAGGATGCCCATCCACTTTTGCCCAAGGCCCTTTTCCAAGTAATA
AGCCGGTCCGCCACGATATGTCCCGTCTGCGTTTTTAACCCTGAAAAGCTGGGCCAGGAT
GGCTTCGGCAGAAATTGTAGCCATGCCTACCAAAGCTGTGATCCACATCCAGAAAACGGC
TCCGGGCCCTCCTGAGACCAAGGCAGTCGCAACTCCGGCAATGTTACCCGTACCCACTTG
CGCTGCCAAACCAGTGCAGAGGGCCTGAAAGGAAGAAATGCCCTTCTCCTCCGCTTTTCT
GCTTCCCAACAACACCTTAAACACATGTCCTATATGGCGTATTTGAGGGAAGCCCAGGCG
AACCGTGTAGAAAACCCCCGTTCCTATCAATAGCCATATCATCAAACTACCCCATAAAAT
TCCATTCGCCGCCTTTACAAGCTCCATCAACAAAGCCAACACCTCCGAAACTTAAGATAA
ATGACATAAACGCCGCTTTTTTATTTTAACTACTACGAAAATTTGAGCAACTTTTTGACT
GTATACAACCACTAAAACAGGCGAGATCGTGCTTCTATTTTTAGAATAGATCTCTTGCAG
TAAATTAAAATAGGTTGAGGCATGATCTGATATACTATTTATATGGGTGACTTCACTGCA
TTTATAAAAGGGCTGGAAAATAAGAAGGTGCTGGGTATAAACCCTCCTGTCTTCGATTTT
GCCTTTTTCGACTTCTGGGCAAAACCACTGGGATTGTTATACATTCTGGAATACCTTCGT
CGCAGGGGCAATACCGTAAATTTGATCGACTGTATTTACGAGGGAAGGGATAAACCTAAG
TCATACGGACGCTACAAACCCAAAAGAAGGGAAATAGGAAAACCCCTACCCTACAAGGCC
ATCCCCCGTCGGTTTTATCACTTTGGAATGACGAAAGAAGAGCTGGAGGAAAGGCTTTCC
GCGATAGAGCCTCCCGATATTATCCTCATAACCTCCGGCATGACCTATTGGTATCTTGGC
GTAAAATGGTGTATCGAAATCGTAAAAGGCATTTTTCCCGATGTACCTTTGCTGTTGGGT
GGCATATACGCCCAACTATGTCCCGATCATGCACAAGGTCTTGGCGCAGACGGAGTCCAA
ACAACGCCGCTCGGCGTGCCCTTCTTCCGTCCTGCATTGGATTTGTACGACGCTCCAGAG
TACGGGATTACGATTACCTCCATCGGTTGTCCTTTAAACTGCAAATATTGCGCCTCCAAA
AGGCTTTGGCCAAAATACAGGAAGCGCAACGTTGACGAAGTTATTGACGAGATATCCTTT
CAAGCCGGCATGCGATCCGTTGGAGATATCGCCTTTTACGACGACGCGCTCTTACTGGAC
AAGGAAAGACACTTCTATCCCCTATGCGATGAACTCAAAAAAAGGCATGGCCACCTGCGT
TACCACACCCCAAACGGATTGCACGTGAGGGAGATCGACGAAGTTTGTGCCCGCTATCTT
TACGAAACAGGCTTTAAAACTATACGGCTAAGCCTTGAAAGCACCGACCCTTCAATACAA
AAAGCGGGCTCTGACAAGGTTCATGATGATCAATATATAAGGGCCGTAGAAAACCTGCTT
AAGGCAGGTTACACTCACGAGGACATAGAAACCTATATTCTGGTGGGCCTTCCCGGACAG
AAATACGAGGCTGTAGAGAGGGCAATCCTTTTTGTAAAATCCCTAGGTGCGACAGTCAAG
CTAGCGGAATACTCTCCCATACCCGGAACGCCCATGTTCGACGAATGTGCCAAGATTTTT
CCTCTACTGAAAGAAGATCCTCTATACCAGAACAACACCGCCTATTGCGGGTATATGACA
CCCGATATAACACAAATAAATCTGCAAAGGCTAAAAAATCTGGCCAAGATTAAAATAAGG
GACGGGGTGAAGGCTTCCATTAGACGCGACGACCCGCCCCTGATTTAAAATCTTTCTAGC
CTTTTTGGTTTGAGCTTATAGGCTCCTTTTCTAAAGAAGCCTCACATTGGCATGCGGGCT
TTTTTGACCCATGGACCTGTTTCCACGTAACAACGGGCAACCCCCAAATGTTTATGAAGC
CTACAGCAGCAGAGTGATCAAAGCTATCTCCCGTCGAATAGGTGGCTAGATCGTCAACGT
AGAGAGAATTGGGGGATTTAAGGCCAACTACCGTGCTTTGTCCCTTATACAACCTAACCC
TTACGACTCCATTGACGACCTTTTGCGCCTGATTGAAGAAGGCATCTAACGCATCCCTCA
GGGGCGAAAACCAGTAGCCCACGTAAGCCAGCTCGGCGTATTTCAACTCCAGGTCAGCCT
TAGCAGCTATTACATCCTTCGCCAGGGTCATCTTCTCCAATGCCTTTTTGGCCTGAAGCA
ACACAACAGGCGCTGGGCATTCGTACACTTCCCTGCTCTTAAACCCAACAAGCCTGTCTT
CGATCATATCTATTCGTCCCACTCCATGTTTACCGGCTATCTCGTTCAGCTTAGCGATCA
GAGCAACGCCGTCCATCTCCTCGCCGTTCAGGGCTACAGGCAGGCCTTCTTTGAAGGTTA
TCTCCACGTATTCCACTTCATCGGGAGCATCCCAGGGATCCGCCGTGAGCTTAAAGGCAT
CGGACGGCGGTTCTGTCCAGGGATCCTCAAGAGGACCGCATTCGATGGAACGTCCCCATA
AGTTCTCGTCAATGCTGTATGGGCTTTTCTTTGTGACGGGAACGGGGATTCCATGTTCTT
TGGCGTAATCTATCTCGTCATCCCGGGAGAAGTGCCAATCCCTCACCGGTGCGATTACCT
TAAGATCGGGCTTCAGGGCCCTTGTGCAAATTTCTATGCGGACCTGGTCTTGACCCTTTC
CCGTACAACCGTGTGCAACGGCGACAGCTCCCTCGATCTCAGCGATTTTTGCCAAATACT
TGGATATCAGAGGCCTAGAAAGCGCTGACGTCAAGGGATACGTTCCCTGATACATGGCAT
TTGCCTTCAGTGCAGGCCATACAAAATCCTGGACAAACTCCTCCTTGAGATCCATAACAT
AGGCATTACAAGCACCGGTCAGAAGAGCCCTCTCCTTGCAGGCCTCCAAATCGACTACCT
GTCCGACGTCTGCAGTAAAGGTTACGACATCATACCCTTGATCCATGAGCCACTTTATAG
CGACTGAAGTATCGAGCCCTCCACTATAAGCTAAAACCACTTTACCTTTATACATTACAA
TTCCTCCTTTAATAAAATATATTCATAAATAAAAAAGGCCCGTCCCACTTAAGGGACGAG
CCTTTAATTGCCCGCGGTGCCACCCTTTTTGGCTAGGACCTTTTGGTCCTGCCCTCTTGC
CGGCCTTTTGTCGGAGGCCACCCGAGTTCCTACTTGGTTTTAACCTTTCTTCGGAACTGG
CTCGGGGACTCTCTTCGGTCCGGCTTCACTCGAGGAACGCTCTCAGCTTATGCATCCCCT
CTCTGTCGACGAGCACAGACCTACTCTTCCCCTCATCGCCCTAATATCGGACAACTGAGC
GGAACAAGGTCTTATACGTCTAGCTCGTCTTATTCGGAGAGATGCTAACATCAACATTCC
ACGCTCCTCAGTGAACTTTAGGTTAGTTAACCAAATATTATAAGATTTGTCAATAGCCAT
TAGCTAAATTTACAGAGATTTTATCAATCCTTCTTTCATGAGAAGTTTCGTCGTCTCCTG
GGCAGCCTTTATCCTTTCTTCCGCCATCTTGACCAGATCGTCTCTGGACGCGGTGAGTTT
CGCCACTCCCTGTTCGATTGCCTTGACACCCACCGACGCAGCGACCTCGGGGTATACCCA
CGTCCGATCCATTGTCGGGATCAAGTATTCCTCGCTCATTCCTATCTTCTCGGCACATTC
CGACAGGGTCTTTGCAGCAGCTATACACATTTCGTCCGTTATGACCGATGCCCTGACGTC
AAGCGTTCCTCTGAAAACCGCAGGAAAGATTAAAGAATTATTTATCTGGTTGGGAAAATC
CGACCTTCCCGTGGCCACTATCCTGGCTCCTGCTTCCTTTGCCTCCCACGGCCATATCTC
CGGCACAGGATTGGCGCAAGCAAAGAGCATGGCATCTTTTGCCATTTTGGCCACCCATTC
TTTTTTCACGACGTCCGGGCCTGGTTTTGTATAGCAAAAGACAGCATCGGCGCCTTCGAA
GACCTTCTCCGGTCCGCCGCTTATCCCCTGAGGGTTGGTTAATTGGGCGAGATGGCGTTT
AACATCGTATTTTACGTCCTCAAGGTCCGTTCTGTCAGGGTGAAGCACTCCCCTGCTATC
CGCTATAAGTATGTTTTTGGGATCGACCCCTGCACTTATGAGAATTCTTATCGTGGCCAC
GTTTGCAGCTCCGCAACCGAAAAAACCTACTTTTATATCTTCGATTCTCTTCCCCGTTAT
CTTAAGTCCGCTGTACAAGCCAGCGAGGTTAACGGCAGCCGTTCCCTGCTGATCGTCGTG
CCATACGGGTATCTTGCAATCCTTTCTCAGTTCGTCAAGTATGTAAAAACACTTTGGTTG
AGCTATATCTTCAAGGTTTATCCCTCCGAAGGCAGGAGTTAAATTCTTGACCGTCTCGAT
GAATTTGTCGGGGTCCTTCGTATCAAGGCAGATGGCCACGGCGTCCACGCCGCCAAGGTA
CTTAAAGAGCATGCACTTTCCTTCCATGACGGGCAATCCAGCTTCGGGACCTATATCACC
CAGGCCCAATACTCGCGTTCCGTCCGTAACGACGGCTATTGTATTCCCTTTATTGGTAAA
CTCATAAGCCAAATCAGGGTTTTTCTTTATCTCCTTGCAGGGCTCCGCTACACCGGGAGT
ATACCATATTGCGAAATCGGAGACATCTCTGATGCAGCACTTTGGTACGGTCTGCATCTT
TCCTTGATAATATCGATGTAGCTTAACAGCTTCCTCTGCAGGCTTTTTGGCCCTTTCTAG
CATTTCGTCCTTAGTTAAATCCATTAACTTCACCTCACAACCTTTGCGACTTTTTGTTTT
GTATGTAAAAAGCTAGTTTGAAAGCACGGGAACCGTCAGGCTGCCGTAAGGCATTAATAT
ATAGCTTGGTTGATCGTATTTGTCTTCGACATATTTTATAGCTTCATCGACTGAGCCCAT
TTTACGCATAAACAACCCCTTTGTCTCCTCTTCGGATAGGGAAGAAATCAAAATAATTTC
CTTATCGTTTGCCACCTTGCAAATTCCGTAGGCCTTATGACCGCCCATGGCAAAGTTTTT
CTTTATCCGCTCTATAACATCGCTCGGTTTTTTGGCTTCACGCATCCACTCCTCGAAGGT
CCGTTCTCCGTAACCCTGAGAGCATTCAGCGACCAAGATAATGGTTCCACCTGTCTTCGT
CGCTTTATCAGCATGGTCAAGAGCCTTCTGTGCTTGATAGACATTGATGTCCCTCGGGTA
ACCGCCTGCGCTGGCTATGGCGACGTCTGCCTTTCTTGCTATGGGAACCTCATACATCCC
CGACGAGACCGAGACACCCTCATACCAGGCATCTTCCAAATCTCCCGCAACGATCTTGAC
TATCTCCTTTTTGCTGTTTGTAACTACGTTTAAAATAAAATCCACGCCAACGAGCCTAGC
TGCCTCGATCATCTCAAGGCTTACGGGGTTTTGCCTTATCGACGGAAGGTCGTCCATGAG
ATAGACCATGCGAGAGTGATTCTTTTCTATCGATTCTCTCCCTGCTACCCCCGGCAAAAT
GCTTTTCCTGCCGCCGGAGAATCCAGCAAAATAATGAGGCATTATTACGCCTAAAGTTAT
AAGAAAGTCAGCTTCCACAACCAACCTGTTAATTTTGAGACTCAATCCTGTAGAAAGATT
GCCCATTTCCACAAGTGCGGAATCATCGTCTGCGCAATGTGACACGAATCGACACTTATT
CACCAGGTCTTTGCCATAGACCTCCAAGTCCTGTTCGCGAGTATGGGGATCATGAATTCC
AGTAGCCGTGAGAAAAGTGATCTGGTCATCACTCAACCCGCAGTCATGCATGACCTCAAG
CAGAGGGGGTAGCAGACTTTCGTAGGGCGTAGGCCGAGTAATATCGTTGACTACGATAAC
CACATTTTTCGGCTTCTTGGCTGAGACCAGGTCAGCCAAAGGACGGGTCCCAACTGGGTT
TTTTAAAGCCTCTTTTACGGTATTTAACGGATCTGATATGCCGGGTTTTTCGTTGGGCTC
TAACGTTTTGATTATCCTGTTTTGATCGACATCAAAGGCAATTTCCGATTTACCGTATTT
CATCTGCATCAACATATAGGATCACCTCTTATTTAAAAAAGAAAGCCTTCGGGAAAGAAT
ATATATAAGTACTTGGTAAAGACGTAATATATTACGAATACGCTCCCAATGGCCACTGCC
AGAGATATGGCTGAAATTTTTAAATTGCGCTCACTGCTGAGAAACCACTGAATTGCCCAC
ATGGACACAACGCTGGCGACAAAAAATCCGATGTAACTTGCGGAAAGAACCCACACTAAC
GACCATATCATCGTAGCAGCCATGTATTTATTTATATCTTTTAAAAAAGGTTTCACGTAT
TGAGGCTTTACTTTTGCTTTGACGATCATCACTACACCTAAAAATGCCAATAAAGCAATG
ATGACCTTTGGAAACATTAATCCAAACTTCGTAAAGTCTCCCTTCTGAAGCCAAAAAATA
CCGGCAAAAGCAAGCATGATCAATCCGCCGTATAAATCGGAATTTAACATCATAAGGCAG
CCCTCCTTCTCCTACGAGCTGCATAAATCGGCCACAGAGCCGAAATTACGGATATTACTA
TCAAAACTATGGATATTGGCCTTGTAAAAAATACGAGCCACGGCGTTCCCGGGAACATAC
TGTTTCCCATTAAAAAACCCTGAACCAACCCCTTCTCGGCTATTGGCCCCAACACCAACC
CCAATACCACTGGCCCGGGGCTAAATCCTAAATTAGAAAGGACATACCCTAGATATCCGC
TGGCAAGCATGAAAATGACGTCCATATAGTTATTTCTCACTGCATAGGAACCAACGATAG
TAAGAAGGAGTATTGCCGGAACCAGCACTCTTACGGGCAACCGCATTATAATCTGATAGA
ACAAAACGCCGGCAAACATGCCTATTAATACTGTCAGAGCCATAGCAACGAAAAAGGACA
TCATAAATGTATATGTAATTTCAGCATGTTTAGTAAAAAGCTCCGGCCCGGGATTTAATC
CTTGAATCATCAGAGCCCCATAAACAACTGCTGCTACAGGAGATCCGGGAACTCCAAGCG
TGAGAAGGGGCACGAAAGAGCCCATAATAGTAGCCTTATCGGCAGACTCGGTGGCAACTA
TTCCCTGGGGATTGCCCTTTCCAAAACTCTCAGGATCTTTGGACGCTCTTTTTGTCTCGT
TATAGGCAATTAAATTAGCTATATTGCCACCTGCTCCCGGTAAAATCCCCACGAATAAGC
CTATTATTGCAGAACGCACTAAATTAATCACGTCTGCAAAGGCATTTTTAAACCCCTTAT
AGATCACTTCCCTGTATCCGCCGCCCGCATGACCTATATTGGTGCTTTTCAAATAAGAAC
CGACAGGGTCTTTTGCCATCTTGAATATCTCGGGTATGCAGAAGAAACCTATCAACACGG
AAATGAGTTCCACTCCCCCTTGGAAGGAAGCTATTCCGAAGGTAAATCTCACGTCTCCGC
CAACGGGAGCGATACCGATGGTGCTTATGAGCAGTCCAAGCACTCCTCCTGCGATGCCCT
TCAGCAAAGAATCACCGGAAAGTCCGGCAATTATAGTTAGACCGAAAATGCTCACCCAAA
AATATTCCGGCGGGCCAAACTTCAACGCAATTTTAGCTAAAGGCAGGGAAAAAGCGATCA
ACCCTATCGTCCCGATAAAGCCTCCCACAAGGGAAGCGAAGGCGATAGTAAACAAGGCTT
CCTGCGCTCTTCCCTGCAATGTCATAGGGTAACCGTCAAAACACGTGGCAATGGATGAAG
GTGTCCCCGGCGTATTTATCAAAATTGCCGGAAACGCTCCACCATATATGGCCGCGCAAT
ATACTCCGCTCACGCATATAAGCCCCATAATGGGGTCCATGGCAAAAGTAAAGGGAACAA
GTATCGCCACAGCCATGGTGGCCGTAAACCCAGGCAGGGCTCCGGCCATCATGCCCAGCG
GTATGAGCAGCGTCATAGCAATGATGTTCTTAATAGAAAGGACATTAAGAAAAGCTTCTA
AAAATATATCCATCGTACATTTCCCCCCTCCCAGATTTACAAGCCACCATCGAAGAAATA
CTATTTCATCTCTAATTTATCCAATATGCTTTTGTAGTACTCCACACGATCTTCCACAAA
TTTCTCCGATTCCTCAGGCCCATAAAATACCATCTGAAATCCCATGGCTTCCATCTTCTC
TTTGAATTCTGGCGTTTCGTTTACTTGCTTGAAAGCATCGGCCAATTTGTTAACTATTTC
ATCGGGCGTCTTTGGTGGCACACAAATGCCTCTGTAAGCACCTTCGACATAGTCATATCC
AAGCTCTTTAAATGTAGGAACATCGGGGAATATTGAAACCCTTTCTTCCGTTGCTACAGC
CAAGGGGCGCATCTGCTCTCTGTAATTTGCGACCATCGTAGTATAGGTCATCAGTCCGGT
GACATGGCCTCCCAAAAAAGCAGGAACCGCATCTCCCGATCCGGTAAATGGTATATACGT
CGTCTCTATTCCGGCAGCCTCGTTAAATTCAACTGTCCCCAGGTGGTTTGCGCTATAGCT
TCCGCTTCCTCCCAAGGTTATTTGTCCGGGGTGCTCTTTGGCGTATTTTACGAAGTCTTC
TAACGTTTTAAATTGACTGTCCACTGGAACGACGAGTACGTTGGGCGTTGCTTCGAACCA
ACAAACTGTCTTTAAATCGGTGGTCTTATAACCAGTGTCCTTGCGTTGAAGCGGCTGAAG
GATTATATGAGGTATATTATGACCGACAATCGTGTAACCGTCTGGTCTCATTCGCGGCAC
TTCAGACCACGCAACGGCTCCGCCTCCGCCGATCTTGTAGGTGATTATGATCTGCGTTCC
GAGAACTTTCTCCAAATAGGGCTGCTGTGCTCTAGCGGTGATATCCGACTCTCCTCCTGG
GTTAAAGGCTATTACATAAGTAATCGGCCTTTCCGGGTACGCTGCTTCCGCCATCATTCC
AAAAACGCCAAATACCGCTACGAAAAGCAAAACAATCGCAAGACCTGCCATGAAACGCTT
CATTTCTTATCCTCCTCCTTTTTATTTGATGCAATGATATAGCTTATACAAATACGACCG
GACCCATCACCTCTCCTCCGTCTTCGACTTATAAAGCGGTATGACGCCTCCCGCTTCAAA
AATTTCCAAAATATGGTCAGAAAAAGGTACAAATCTGGCTTCATAACCGTTCGAAAATGC
TGCCCTACCTTCTCTCACATCTACACTCACACTGAGTCCGTCTTGTATTTTCGAAAGGTC
AAGATCGGGTATCTCTACAACACAAAGCCCACGATTGATGGCATTTCTATAAAAAATCCT
GGCAAAAGACTTGGCTATGACTGCTTTAACGCCTGCAGCAAGCAGGGTAATAACTGCATG
TTCGCGGCTAGAGCCACATCCGAAATTTTTTCCGGCCACAATGATGTCTCCCGGCTTGAC
CTTCGAGGGAAAGGCTTCGTCTGCTCCTTCCATTGCGTGTTTTGCTATATCCTGAGGTTC
CGTAAGCTCCAAATACCTGCCGGGATAGATCTGATCCGTATCGATGTTGTTTCCGAAGAT
ATGCACTACTCCTTTTATAGCGTCCATGGCCATTCCTCCCTAAAGAATTTTGCGAGGATC
GGTAATCCTGCCGCTGATCGCAGAAGCCGCTGCCGTAGCGGGAGAGACAATGTAAATAGA
AGCCTGCGTGCTTCCCATGCGACCGGGGAAGTTTCTGCTCGAGGTAGATACGCAGACGTC
TCCGGGGGCAAGAACGCCTTCGTGCGCACCAAGACAGGGACCACATCCGGGGGTAACAAA
AACCGCTCCAGCATCCATGAGGGTTTGAACGTAACCCAGCTTCAGGGCATCTTTAAACAC
CTTCTTGGAAGCGGGAATAACTATACAGCGAACGTTTTTAGCTACACTTCTGCCCTTCAA
AATTTCCGACGCCACTTTGATGTCGTTCAACCTGCCGCCCGTACAGGTTCCTATGAACAC
TTGAGTTACGGGTGTCCCCTCAACTTCCTCCACATTTGTTACATTGTCGACACTTCCCGG
TAAGGCTATTTGGGGTTTTAGGTCGTTTACATCTATATGGTGTACTATCGAATAAGTAAA
GCCTTCATCAGTGGTCAACACATCGAAATCTTCTCTTTTTGCGCCCATTGCTTCCAAAAA
TCCAAACGTTATCTCATCGGGCTGTATATAAGCTGTCTTAGCGCCCATCTCCACAGACAT
GTTGCAAAGCACAAACCGCTCGTCCATCTCCATGGAGGATAAAGTTGAACCTGTGAACTC
TATGGCCTGATAAATGGCAGCATCCTGTTTTAACTTCCCTAAAACATGGAGTATTACGTC
CTTTGCCATGACAGGAAAAGATGGTTTTCCATCGAGATTAATATTGACGATTGAAGGCAC
TTTAAACCATAGTCTGCCCGTCAAGAGGATAATGGCCAAATCCGTGGCTCCTACACCGGT
CGCAAAGGAACCGAGAGCTCCAAGCGTCGTGGTATGGGAATCCGTCTCTATGACCACTTT
CCCGGGACCCACCAAGCCGCTTTCGGCCAAGAGTTGATGACAAACACCTTCGCCTATGTC
GTAAAGCATGTTAATTCCCATTTTTTCGCAAAATTCTCTCATTTGCTTCTGATTATCTGC
TGCCTTTATGGTAGGGGGCGGGGAGTAGTGATCGAAGACAAAAGCCACCCTTTCAGGATG
CGCAACTTTCTTTCCTCCCATTTCGTAAAAGGACTTTATTACTTGAAGATAAAGGTCGTT
AACTTCTGCTAAATCTACTTCGGCCTCGACAATCTCACCTGTCTTGACGCTACTTTTACC
GGACGCTTTGGCTAACAGTTTTTCAAGCGCGTGCATGTAGCTCATCCTCCTTCGCATGAC
CGTTTAATGGAACAAAAAATTGCAGCCCAAGTGATTGGGTAAACCGATAAATACGCTCCT
GTGATATAAAAACGTGTTCATAGGCTCTTCTTTCGGCTTCAGCTGCATTTCCCTCTGCTA
TAGCATCGACGATACCTGCATGTTCCATCCAGATTTCCTTGGGCCATTTTTCAAAGGGCA
TGGGTGCCTTTTCTCTTGGAAAGGAAGAGACATTGCGTTCATATAATCTAATGATCCCTT
CATGTATCCTACATAAGACATCATTGTGCGAGGTTGCTACAACAATGGCATGAAAGATAG
AATTCCACTTTTCGCCCAATAACGCTTTGTCAGACCTGTCTTCTTTAAAAAGCTCTTCAA
TTTTGAAAATGGTTTCTTTAAGTTTTTCTATATCCGATTGTGTTCTTCTTTTCGCAGCAA
TTGCCGCTGCCTTGGGCTCAATTATCAATCTGGCTTCAAATACTTGGGGCAGGATATCGA
GAGGCCAATCCACCAAAAAGGACAGCGGCAGCGAAATTTCGCTCCACGCCTTTTCTTTTA
TAAATATACCCTGCCGATCCCGAACCTCAATTATGCCGAAGGCCTCGAGCATCGCCAGGG
CTTCTCTTATCAAAGGGCGTGTGACCTGAAACATATTTGCCAGCTCGCGCTCGCTCGGCA
GTTTATTGTCCCTGCCCAGCTTGTTTTCTTTTATCTGATCGTAAATACTAATTGCCAATT
CTTTCCTCGTCATTTTCACACCTCGAAATCTGGTATTCCAAGGTAGTCCAACTGGTTTTT
TCTATTTTGCCACGTACTTTTTGATCAGTCAAGTAATTGGAAAATATTACACCACTCTCT
TTTCAGGAATTGCTAACATCTTCACATTTTCTCCCAAATAAAAGAAATCCTGAAAGTAAA
CACGAAACTGCTTGACAATATCCCTGATAAAGGGTAAATTTTTAATGAAGTTAGGCTTAT
CTAATAAAGAGAGGCGATGCAAACTATGAATCGTTTTGTATATCTAGATCACTCAGCAAC
GACGCCCGTGGACCAAAAAGTCCTGGAGGCGATGCTACCCTTCTTCTCCATGGACTTCGG
AAATCCAAACAGCCTTCATGCCTGGGGAAGAAAGGCAAGGCAGGCGGTCGACCAAGCAAG
AGACGAAGTTTCCCGGCTGATCAATGCCGAACCCTCTGAGATCATATTTACAGGTGGAGG
CAGCGAAGCCGATAATATAGCCATAAAGGGCGTTGCCTTAGCAAAAAAGGACAAGGGGCG
CCACATAATAACCTCGGCGATAGAACATCACGCCGTATTGGACACATGCAAATGGCTCGA
AAAAGAGGGCTTCGACATCACCATCCTTCCCGTAGACGAATACGGCACGATAAGGCCCGA
GGAGTTGAGAAAAGCTATTCGGCCCGACACTATACTGGTTACTATTCACTTTGCAAACAA
CGAGATAGGAACGGTCCAACCAATCGAACAGTTGGGGAACATATGCCGCGAGCAGGACGT
GCTGTTTCATACAGACGCAGTTCAAGCAGCGGGACACATCCCCATAGACGTCAAAAAACT
TCCAATAGATTTGATGACCATGGCGGCACATAAGATGTACGGTCCAAAAGGAGTCGGGGC
CTTATACATCAAAAAGGGAGTTAAAATCGTTCCTCTGATTCACGGAGGAGGCCAAGAGAG
GGGATTGCGCTCGGGTACTGAAAATACGGCCGGAATAGTCGGTTTCGGCAAGGCTGCTGC
TTTAGCCTCAGACAGGCTTGCCAAGGGCGAGCCAGAAAAGGAAAGAAATTTGCGCGATCG
GCTGATAGACGGAATCTTGGAGAAAATTGAAGATGCGATGCTCACAGGCCACAGAACGGA
GCGCCTGCCCTTCCACGCGAGCTTCTGTTTCCATTACATTGAGGGAGAATCCTTGCTTTT
GCGTCTGGATGCCCTAGGGATCGGGGCAAGCAGCGGTTCGGCCTGCACATCGGGCAGCCT
TGAGCCAAGCCATGTCTTGCTAGCCATAGGGTTGCCTCACGAGATAGCCCACGGTTCTTT
GAGGCTTACCCTTGGGAAGGACACAAGCGAGGAAGACATAGATTACGTATTGGAAAATTT
GCCAAAAGTAGTAGAGTCGTTAAGGGTAATGTCTCCTTACGGCAAAAGGGGGTAATATGT
GATGTATACGGAAAAGTTAATGCAACTTTTCATGAATCCTAAAAACGTCGGAAGAATTGA
AGATGCCGACGGCATAGGAGAGGTTGGAAATCCCGTCTGCGGAGACGTTATGAAGATCTA
TCTGAAGATAGAAGACGACCGCATAGTAGACGTGAAATTTGAGACCTTCGGATGCGCGGC
GGCCATTGCAACAAGCTCCATGGTTACTGAGCTTGTTAAGGGCAAAACGATAGAGGAAGC
TTTGAAGGTGTCAAACAAAGACGTTGCCGAAGCGCTTGGCGGACTTCCGCCGCAAAAAGT
CCACTGTTCATTGCTTGCCGAAGAAGGCATTAAAGCAGCTGTAGACGACTATCTGGCGAA
AAAGGGCAATACTAAAAGGGAAGCGAGCGAAACAAAGCAATGTGCGAAGGCATAGTGTGG
GCGGTCTGCCTTTCAAAGAAAAAGGGCACCGTCAAAGAAGATGTAGGCGAAGCCACTCTT
ATCGAAGGAATGGGCCTTGAAGGCGATGCTCATGCCGGTTTCATGCACAGACAGGTGAGC
TTACTTGCCCTGGAAGACATAGAGAAAATGCGGGAAAAGATGCCAAATTTAGGGCCGGGC
AGTTTTGCGGAAAACATAACGGTGAAAGGCCTCGATATGGACAGCCTGTCAATCGGAGAC
AGGATAAGCGTCGGCGAAACCCTGCTCGAGGTCACGCAGATCGGCAAGGAATGTCACAGC
AAATGCGAAATTTTCAAAATAACCGGAGATTGCATAATGCCCAAAAAGGGAATCTTCTGT
GCAGTCATTAAGGGCGGCCGCGTCAAGAAAGGCGATGTCGTAAAAAAGGTCAAGAAATAA
CTTTAGAAATAGCGTTATAAAACAAACAGCAGGCTTCGCTACAAGCCTGCTGTTTGTTTT
TTATTTTCCCATGAAGGACTAAAATCATATCGACATTCAAGCCAGCCTATAAATTTATAT
TTACTTTAAGGGTTTGTAGGAAAGGGCACATATAAATCCACCGTCCTTCCTTCCCTGTCT
TTGCGCTTCCCTTTCGAGCTCCAAAGCTTTTTCCCTATCCTCAAAATTAAAATCAGGCGG
AACGAACAAAACCGCCTTGCCCTGAACGTTTTCCCCAGGCATGGCAGCAATAAGCTCATC
CAGCGTTCGAAAGTGGGCATGTCTAAAGACGCTTTCAGGATCTTTCTTGGCCTTTTTCTC
GTAATACCTGCTCCAGGCGCTTCCTCCTCCAATGAGGCCGATTACCATGCGCCCGCCCGG
TTTCAGCACACGATAAATCTCTGATAAGGTTTTCTTTAAATCAGAGGAGAATTCTAAAGC
CGAAAGAGAAACAGCTGCATCGAAAGTTTCATCTTCGAAAGGCAGATCGTTTGCGTCGGC
ACAGCAAAAGTTTATGCAGAGATTTTCCCTCGCTGCCTTCTCTCGAGCCTTAACAAGCAT
CGCCTCAGAGATATCTATGCCGGTGACCCTTGCCCCCAATTTGGCCAGTTCCAAAGACAG
ATTCCCGGTACCGCAACCTATGTCCAAAATTTCCATGCCTGATTCGGGTTTTAAAAATTC
GTATATTACTGCCTTTTCAATTTTATCCACCAGCATGCCTTTAGGAGTCTTGTACCAGTC
ATCGTAGGTATCTGCCATTTTGTCGTCAAAAATCTCCGCCAAAACCTTCTCACTCCTTTC
TGAATTTGTGCAACGCAGAAGGCAAATAAGCCAAAGAGTAGTATTATTTTATAGTAACAC
AAAAGGAACATATAACAGTTACAAAATAAATGGACCAATAATAAAGAGGTGAATATCATA
TGTTGTTTAACCCCTATTCCCATCGTTATCCTTCAAGGCGAAATCTGGTTTTCGCCAAAA
AGGGTGTAGTTGCAACAGGACAACCATTGGCAGCCGAGGCTGGTTTGGAGATTATAAAAA
AGGGCGGAAATGCAATAGATGCTGCAGTTGCTGCTGCAGCATGTTTAACAGTTGTTGAGC
CAACTTCAAACGGCATAGGAGGAGATGCTTTCTGCATCGCCTACGTTAAGGGAAAATTAT
ACGGCCTAAATTCCAGCGGCCCGGCGCCAAAAAATATATCCGCCGAAAAACTGACGAATG
AAGGGTACAAAGATATTCCTTCCCTAGGTTGGATCCCCATAACCATACCGGGAGCCCCTG
CAGCATGGGCAAAGTTGGTTAAGAGATTTGGAAAACTTCCCCTCCCCGATGTTTTAGCAC
CCGCCATTAGATATGCCAAGGAGGGTTATCCCATATCCCCAGAGCTATCGGATAATTGGG
CAAGACAACTCAATAAGTATCTTATGGCGGCCAAGGAAGAAAAGATATTTAAACACTGGT
TCGATGTCTTTGCTCCCAAAGGACGGGCTCCTCTGCCGGGCGAAGTGTGGGGTTGCGAGG
AGATGGCGGACACCTTGAGTGAAATTGCAGATACGGAAGCTGCGTCCTTTTACAAAGGAC
GACTTGCTGAAAAAATTCTGGAATTTTCGAAAACTACAGGCGGATATTTCGAAGTGGAAG
ACTTCGAGTCCTTCGAACCGGAATGGGTAGATCCGCTGAACATCAATTACAAAGGTTTCG
ACGTCTGGGAACTGCCTCCTAACGGACAGGGACTGGTCGCACTAGTAGCGCTTAACATCC
TCAAAGGCTTCGATCTAACAGATAAAGAGGACCCGAGGTCATATCACCTTCAAATTGAGG
CCACGAAACAGGCTTTCGCCGATGGTCTGTCCCTGCTTGGAGATCCAAGACACATCGAAA
TTCCCCTATTAAAGCTACTTTCCGAAGACTATGCCCGTCAGAGAAGGAGCGAAATAGGAG
AGACCGCAAAGATCTACGCATCAGGTATCGCCCCTCACAGCAACACGGTTTACCTGGCTA
CGGCAGATGAAGAGGGCAACATGGTATCCTACATCCAGAGCAACTACATGGGCTTCGGAT
CGGGGCTGGTGGTACCGGGAACGGGAATCGCTCTGCATAACAGGGGCCATTGCTTCGTGC
TCGATCCAAAACACCCCAATTGCATAGCCCCGGGGAAACGCCCTTATCACACGATAATTC
CCGGATTTTTGACAAAGGACGGTTCACCCGTGGGGCCTTTCGGAATTATGGGGGGCTACA
TGCAACCCCAGGCTCACGTACAAGTATTAGCGAACTTGCTTGACTTTCATTTAAATCCCC
AGGAGGCGCTGGACGCACCGCGCTGGCAGTGGATCAAGGATAACATGGTATCTATAGAAT
ACGGGATGCCGGAAAACGTCGCTACAGCATTGTCACGAATGGGACACGACGTGAAAATAG
AGTTGGAACATCACCCCTTCGGAAGAGGGCAAATCATTTGGAAGACGGAACATGGTACCT
ACTGCTGTGCCACAGAACCTCGAACTGACGGACATATTGCTGTCTGGTAAAGAGGAGACC
CGCCATGAGGAGAAAGGACCGCGAAATAACGGACCAAAAATGGATAGAGGAAGTTTTAGA
GGAAGGGAAAGTTTGTTTTTTGTCGCTTTGTAGGAATAATGAACCGTACATCGTGCCGAT
GCATTATGCATGGAAAGACGGTTTTCTTTACCTTCACTCAGCCTTAGAAGGCAAAAAGGT
AGATATTGCCAGAGAAAACCTTAGAGTTTCTTTTTGCGTAGTTCCTGAATGGAAGATTAT
CGAGGGACCAAGGCCTTGCGATTGGACAACACATTATCGCAGCGTGATAGGTTCAGGGAT
CGTTTCATTCATCGAAGACGAAACCGAAAAAAGAAAGGCTCTGACTATCTTCGTTGAACA
CTTCGCCCACGGGGCCTTCGAGCTTCCAAAGCCCATGTTAGACCGTGTGTTAGTATGGAA
AATCAAAGTAGATAGCATTACCGGAAAACAAAATCCCGGCCCTCAATAATCCGATAAAAA
AGTGGCAAGGCCAAAAGCAATTAATTTGGCCTTGCAACTTTACTTACCCCTTGATGACGG
CCAACGGGCGCAGTCGCGCAACTTTTCTGCTAATTCCTGCTTTCTCTACGACATCGACTA
CGCGAGAAACGTCCTTATAGGCTTCGGGGATTTCTTCCCTTACAGTTCCTATCGTCTCGG
CCATGACTTTTATGCCTCTGTCTTCCAACCGTTTCAAAATAGTGTCCGCCTTCTCGGACT
TCATAGCAGCCTTTCTGCTCAAAACCCTTCCGGCGCCATGGCATGTCGAGGCAAAACACT
CTTCCATCCCTCGTTTGGTCCCGACAAGGATGTAGCTTTCCGTACCCATACTGCCGGGAA
TTATCACTGGCTGACCGACCTGTCTATATTTTTCGGGCAATGAAGGATGACCCGGAGGAA
ACGCCCTTGTTGCTCCCTTCCTGTGGACACACACATCGGCCTGCTTTCCCTCCACATCGT
GTTTTTCGATATGGGCCATGTTATGACTTACGTCGTACAGAAGTTTCAAATCGGACTTGG
GGAAAAAGTCGCCAAATACTTCCCTTACCAGATGCCCTATTATCTCCCTGTTGGCCAAAG
CGTAGTTTGCGGCAGCCTGCATCGCTCCCAGGTATTGTTTTGCTTCCTCCGATTTCAAGG
GGGCACAACACAGCTGTCTGTCTGGAACGCTTATGCCGTATTTATTCATGGCTCTAAGCA
TCACTTTTATGTAGTCATCGCAAACCTGGTGCCCCAACCCGCGGCTTCCGCAATGGATCA
TCACGGTTACTTGTCCCGGGTTTAAGCCGAATTGCCTGGCTACGTTTTCATCGTAAATTT
CATCTATAACCTGTATTTCCAGAAAGTGGTTCCCGCTTCCCAAAGTGCCGAGCTGAGGCT
TGCCCCTTTCAATGGCCTTTTTGGAGACTGCATCGGGGTTTGCATGGGGCAAGGTACCTC
TTTCTTCAATACATTCGAGGTCTTCGCTCCTTCCGTAGCCCTTCTTAACTGCCCAAAGTG
CGCCTTTGGCAAGCACCGAAAGAAGCTCTGTTTCGCTGATCTTCAAAGCCCCTTTTGATC
CCACTCCGCTGGGTACCCTGGAAAACAGTGCAGCCGTTAACTCATCTATGCAGGATGCCA
CTTCTTTCTCCTCGATAAATGTCAACATAACCCTCACGCCGCAGGATATGTCGTAGCCAA
CTCCCCCCGGAGATATGATTCCTTCATTCAATGAAAAGGCAGCAACTCCACCGATGGGAA
AGCCATATCCCCAGTGAACGTCGGGCATAGCGAAGCTATGCTTTAAAATGCCGGGCAGAC
ATGCGACATTGGCTATTTGAGTCAGAGCGCCCTCCTTTTCAAGGTTTTGAATTATGTAGG
AATCTCCATATATCAAACCGGTTACCTTCATTCCGATCTTGAAGTCCCTTTCCAACACCC
ACCTGACAGGATCTATTTGCTTTAACGCCACGGGAATTCACCTCCTTTACAGGTCAAGAT
ATACCCTTAACCTCCATGGCGGGCCTTCCGAAATTTCCGCACCGCCGTAAGTCACAGCCT
TGACAGCTCTTGCGGGGCTTGGCGCGATATGCAGGTTACCTTTTGCGAGCAGGCGGGCTC
TTTTTGGGTCAACTTCGATTGTTTCGGGAGAAAACACCTTCTCCTTTGTATCGTAAATAT
ACAAAAGCTCGTTTAACCAGGAAACGAAAAGCTCCAGTAAATCCATACATTCCAATTCAA
CGGTGTGTTCTTCAACAGACCTCACTAAAGAAACCTCGCCAAACATGAATGCATAAAACG
CCCGTGCCGCTTCTGTGACTAGGTCTTCAACGGAAGAGGCGGTTATTTCCAGACCGGCGT
CTGCCGTATGAGGCAGCTCCACCCAAGGCACTTTATAATGAAACCTCCTCGAGTCCGTCG
CTTTTCAATTTCATGAGGGAAGGATAGTGCGTCATATCCAAATGAACGGGCGTTACGGAG
ACGTAGCCGTTGGCTACGGCCCAAACGTCAGTTCCTTCTATCAGCTGATCCGTTGGTTTG
CCCGCTATCCAATAGTATATCCTGCCGTGGGGATCTCGCAGTTTACTTACCTTTCCTTCG
TATATCCTCAAACCCTTTTTTGTGACTTTTATGCCGGAGATATGATTTATTTCCACGTCC
GGTATGTTTACGTTTAAAAGCAATCCTTTATCAAGGGGATGATTCTTAAGCCATCCCATT
ATCTTAGCTGCGATGATGCCCGCAGTGTTAAAATGAGCACCCGCTTCATCATCGCAATCC
AGCGAAAAAGCGACCGAAGGACGCCCCAGCACAACACCCTCCATTGCCGCCGATACTGTT
CCGGAATAGGTGAGGTCATCACCGAGGTTGGGGCCAATATTTATCCCTGAACACACAATC
TCAACCGAAGGGTCGAGCTCTTCAAGCCCCAATACTACGCTGTCCGATGGAGTCCCGTTG
CAGGCGTAAACCGCGACCCCCTCTGGATAGGGGCCGTTGCCTATCTGCCATAGCCTTAAA
GGACGATGCAAAGTTATGGCGTGGCCTACACTGCTGTGTTGTCTTTCAGGGGCGACCACG
ATGACTTCATGACCCGCACCTTTTAAATGTGTTGCCAGGGCAATTATCCCGGGCGACAGA
ACTCCGTCATCGTTTGTGACTAATATTCTCATATTTGACCTCTCTGCAGATTATTTTTTG
CCTTCATCACAGCATTATTCTAAATATCGCCATGGTCACAGGCGCCATTACTGCCTGGAC
AACTCCAAGCATCACAAGAATCAGAATCAAAAAAATACCGTATCGCTCAAGGTAGAAATA
TACGTTCATAGCCTTTGGAGGCAAAAGGACATAAAGTATCCTCGAGCCATCGAGAGGGGG
AATTGGAAGCAAATTGAACACCGCCAATCCCACATTTATCATAATCATAAGCAGTATGAA
CCTCGAAAGGGCGATATTTGATAAAAATATAGCGGGAAATATCCTGACCAGAAGAGCACA
AACCACAGCTGTGATCAAATTGCCGACAGCACCCGCAAGCGATACTAGAACCAAATCCCT
CCTGGGATTACTGAAGTTTCTCGTGCTTATCGGCACAGGCTTCGCCCATCCGAAACGAAA
TATGAGCAGCATCAAAGCCCCTATGGGGTCCAGATGCGCCAAGGGGTTTAACGTAAGACG
CCCCGATCGTAAGGCGGTGTCATCCCCCAATCTATAGGCCACATAACCATGACAATATTC
ATGAAAAGTAATAGCCCACAAAACTGCAGGCAAACTCAAAATAAGATCTACCCAATTTGG
AAAACCCATCACATCCCTATCCTTTCTTTAAAACGTACAAAGGGTAATGCTTTTTAATCC
ATCTTATTTCATCTTCTCTGGTTTCCACCTCGCCACGAAGACGAGCCCTTAAAAGTTCGT
CTAAAATCTTTCCAATTAAGGCCCCTTTCGGGTAACCTAACTCTATCAAATCTCTTCCCA
TAAGTATAGGGTGTATCCGATGAAGTCTAGTCAAAAAGAGCAATATCCTCCTCCTGACTC
GCCACTGCTCCGTAGCGGCAGCCCAAAACAACGCCGTAACGTATGGAACGTCCTCCAGGA
AAAAGTAAATTTCCTCATGGCTTCTTATTACCCGCCCCCCAACGGCATTTTCAGCAGTTC
CGAGATCGTTTAAAGCCCTTTCGACGGCCTCTCTGTCTGGTTTGGACAGGTGCAGTTTAT
CGATCGTAGCTTCCTGTACCCATTCCGCTGAGGAAAAAAGCACCGCCGCCAAAAATGCCA
ACCACACCTTATCGCCCATGTCGGGCAAATCGTAGTGGATTCGTCTCAAAAAGAAGGATA
ACCTTCGAATAACCCGCAAACAATTACGATCGATCTTAATTCCAGGAAATAATGCTTCAA
AGATCCCAAGATGGACCATCTCAAGGACGATGGGATACGCTCTTTCTTCCAGAAAAATCA
ACTTTAGCTCGTTTTTAACCCTTGTTCCGGAAAGGAGAGCCAATAAACCTCCTTTAATGG
CGCTTTTGATCAGCCTGACGGTGTTGTCTTCAAATTCGAAACCCAACCTGTGCTTCAATC
TCAGACCCCTTAAAACACGCGTTGGGTCTTCCACAAAACTTAAATTATGCAATACGCGCA
ACTGCCTTTTTTGAAGATCGCGTCTTCCTCCGAAATAGTCTATAAGAGTCCCCCATGATG
TTCCGTTGATGGATATTGCCATTGAATTGACAGTAAAATCCCTCCTGTACAGGTCGTGTT
TCAAGCTATCGCCGACGACCTTGGGCAAAGCAACGGGATATTCGTAAAACTCCCTGCGAG
CAGTGGCTACATCTATCTTTCTGCCTCCGGGAAACACTATTGTGCCTGTTCTGTACCGCT
CATGCACCGCCACTCTGCATCCGTCTGCTTCCCATGACTTGATAAAAGAAAGGGCGTCCC
CTTCTATAACTATGTCCAAATCTTGGTTTTCCTTGCCAAGCAACAAATCCCTCACGAAGC
CGCCTACGACATATGCTTTGAGCGACATTTCCTCGGCTCGCCGACCCAACCTTCGCAGAG
TCTGAGTGATCCATGGCGAAAGCCTCTGAGCCATCAACTCCGAAACGTCCTCTGTCCAGG
GCAATGCCGACCCTAAAGACTTTTCTTCGGCGGGAACGGAAACGGGGTAAAGAGCACGGA
GCATATCCGTCCTCGTTACGATACCAACGAGCGATCCGTTTTCTTTTACGGGCAAACGCC
CTATATTATGAAAGACCATCAATCTGTGGGCTTCAGAAATGGATGCTCCCGGATGAACGG
TAATGACACCTTCGGTCATGAATTCCCTTACTTCGACGGTCCCAAATCCGTGAAGGTGAG
CTTTGTCCAGGTCTTTTCGCGTTATTATTCCAACAAGATTTCCATCTCGAACGATGGGCA
TTCCCGAATGACCATAACGAATCATGAGCTTATATGCTTCGTCAACTTGAAGGTCTGGGT
TGATAGCCATTACCGGACTGGTCATCACCTTGGCCACAGTTAACAGGGGCCTTATCTCGT
CGGCCAACCGCCTTTCGATTTCCTCGACGAGGACAAAGGGATCTCTGCGCGTGAGCGTAA
CCGACGCAGCTTGAGGATGTCCTCCTCCTCCCCATCTCACCAAAAAGTCGGCCACGTTTA
ATACTTCTTCTCTGCTTCGTGCTACTATGTATGTTCTTTGACCCATTGAAACTACAGCTA
TGGCCACATCGGCATCGAAATAGTCGCGCAGTCGATGAACGAACAAAGAAAGCCCTTCAA
CATATTGAGATGAATTTAAAGCAGATAAGACCACTTTTGCCCCGTTTATATATCTTTCCC
AAGAATTGTCTATGAGTTCGCTCAATAAATGTTTTTCTGCAGAGTTTAAGGACTGCTCCA
CGAATATGGGAATTTGCGTCATGTCGGCTCCCAGTTCGCGAAGGGTGGCGATGATCTCGT
AATCCTTTCTGCATGTACCTCCGAAGGTAAGCGCCCCTGAATCTTCATATATCCCCATTG
CATAAAGTGTAGCCTCTTGAGGAAGTATGGTAATGCCGCGCTCTAAAAGGATTTCCACGA
GCAAAGTTGTACAGGCGCCAAGAGTTTCCGTCCTGGCAAAGGAAGCTGGAAGCTCATCCA
ACACATCACCAGGGTGATGATCGTAGACGTGAATGATAACGTCCTTTTTTCCTACGAGAG
AGGCAAAGGGTCCTATGCGGGACACCGAGCGTGTGTCTACTACGATCAACGTCGTTACTT
CGTCCATATTGACCTTTCTGGGTGTTAAGACTTTGTATCTGCTTTGATAGCGTTTCAAAA
AATCTCTTACGTTCCTCGATGCGGAACCTGAAAAACAGGGAACCGCACCGGGATACAGCT
TCGTAGCAGCTATCATGCTGGCTAGAGAATCGAAGTCCGCTCCGATGTGAGTGGTGATTA
CCTTCAAATATCCAAAACCTCCCTAAGCCATAATAAAGCCGTGCCGTTCATCCACTTCAA
AGGATGAACTAATATCACGGGAGTCTCGTAGCTATGTTTTTCGAGGATAGTATTTTTCAG
GGCATGTAATTTGCATTGTAGGGATTTAAACTTCAACTCCCATTCGCCCTCCTGCTCAAA
CTTTCCCTGCCACACATAGATGCTCTTTACGGGGCAGATGTTGACGCAAGCAGCAAGCTT
CCTGTCGATACACGCCCTTGCTATCTCTTCGGCCTCGCTTTCGCTTCCGCACGTGAGGGA
AACCAGAATGGGATAAGCGAGGTTCAAAAGAAGCTCCCCCAAGTCTTCAACCTTTGCCCT
CAATGTTTTGAGATCTCCTTCGTTTTCTATTACCCAATCGGATCTCTTCTTCTTTTCATC
GGCGGGCAAAAGCCACCTCTCCCTCAGGGCTAGGGTCTCTTCGTCCAAACCTCTCGCGGC
GTTTCTTCTAGCGCGCAACTCCTTGGGCGCCGTAACGTATATGACGAAATCGATCCAGTC
GGGCCTACCGACTTCAAATAACAGAGGTATCTCAAAAACCTTGAGTCCCTCGCCACCCAC
GAGCTCCCTTTCCATTTCAGCCATGACCAAAGGATGAATGAGGTCGCAAAGCCACTTGTA
CTCACTGTCGTTCAAGAAGGCCTTGGATGCAATGACATTGGGTAAAACGCGACCCTCCTC
ATCCAATATTTCCTTCCCCCAGCGATTGCATGCTTGCTCTATAATTTCTGGCTTTGTCCA
TATCTGTCTTACAATCCGATCAGCCTCCACTATCTCTGCTCCCATTCTCTGAAGGAGGCT
GCAAACTGTGCTTTTACCAGCTCCAATGTCTCCTGTTAGACCTACGACCAACATTGATCG
GCACCTCTTCTTCCTCTAAAGTCAAATCGTAAACCACCTTGTTTCTATCCGGTATTTCCT
CCAAGAACCTCGAGAAGGCATTGTACTGCAAGTTTCCGAACAACATCCTCCTTTGCGCAC
CAGTCAGATAAAGTTTTTCCATGGCGCGAGTCATTCCAACGTAACACAATCTCCTCTCCT
CTTCGAGCTCAGAATCGCTCATCTTCGCCCTGGAGTGGGGGAAAATATTTTCTTCCATTC
CGACAAGAAAGACGACGGGAAACTCCAAGCCCTTTGCAGCATGTAGAGTGAGGAGATTGA
CCCTGCTTCCGGAAGTCTCGTCGACGTCTGCATCGGAATAAAGGGCGATAACTGAAAGAA
ATTTGGCCAGATCGCCTCCTTCGACGTTTACCGAGAGCAACTCGTAAATATTTTCTGACC
TGGACTCCCAATCTTCAGGATATTGCTCTCTCAAAAAGAGCCCGTACCCCATTTCCTCCA
TGATATAGCTGATAACGTCTGCTACGTCACCCGAACGAGACAAAATTTGGATCATGTGTC
CGGCCAGCTCTCTGGCGCCAGCTTTTGCCTTGCCCTTTAGGGGCAAAGCATCGGAACTGT
GAACTTCCTCCCACAAAGGGAGGGGATCCTCATGGCCTGAAGAGATGCTTGCTATCGATT
TCTCGAAAGCCTCTAAACTCTTTGCTCCAAGCCCTCTGGAGGGGACGTTTCCGATCCTGT
GCAGCGCTGCCGCGTCCCAGGGATTAACCGCAAGCCTCATGAAAGACAATACATCCTTTA
CTTCTTTTCTTTCATAGAAAGATACTCCCTTAACTATTTTATAGGGAATTCCTCTATTCA
TAAGATCCTGCTCGTAGCTTCTGCTCATTGCATTGATTCTATAAAGAACGGCGATGTCGT
CAAAAGAATAGCCGGAACGACATAGCTTTCTTATTTCGTCGGCAATGAATTGAGCCTCCA
TGCGATCGGTATTTGCCAGGTATACTGTCACGGGTGTTCCCTGTTGATTGGCCGTCCAAA
GGTCCTTCGGCCTTCTTTCGATATTGTTTTTTATTACGGCGTTTGCAGCGTCCAAAATCA
TGCCCGTCGAGCGGTAGTTCTGATCGAGGGTGATGACTTTGGCTCCCGGGAAATCACGTT
CAAAATTCATTATTATGGACATATCGGCTCCTCGCCATCCGTAAATGGACTGGTCCGGAT
CCCCTACGACCATGATGTTGCCCGATTTGGCCAGTAGTTCGATAAGTTTATACTGCGGCG
TATTTACGTCTTGATATTCATCGACCAGCACCCATTTAAATCTGGCACGTTCTTTTAGTA
GAACGTTTTTGTTAGTAGTAAGCAAGTGAAGAGGAAGAAGAAGTAAGTCATCGAAATCGA
GCGCTCCCTGCCTTTTGAGCTCTTTGTTATAGGCATCGTAAAATTCACGCCATCTTGCCT
CCAGTGTCGCATTGGGCGAAAGAGTCTTGGGGTCGGCGCTTGCCTTCGCTTTGGAGATCA
TGTTCATCAAAAAAGATGCGTCAAAGCGTTTTTTATCGATGTTAAAATCCTTCATCAGCC
TTTCCACGAGCTTTTGCGAGTCTCCTCTGTCGAATACGCTAAAGGGAACCCTTATGCCCG
CTTCACCGACTTCTTTTGTATATCTGTAGAGGAACTCAACACCATAGGAATGAAAAGTCG
AAATGTGCAAATTATTAATATCCGACCCCAACAGAGCCCATACCCTTTCTTTCATTTCCC
TTGCCGCCTTGTTGGTAAAAGTAACGGCAAGGATCTGCCAAGGTTGAGCCAGGCCGCTGG
CGACCAGATAGGCGAATTTATAGGTCAGCACTCTGGTCTTTCCACTTCCGGCGCCAGCTA
AAACCAAAAGAGGGCCTTTCGTATATAAAACAGCCTCCCTCTGTCTTGGGTTCAATTGGG
AAAGAAGTTGTTCAGTCTGCAACTTAATTTCCCCTTATATCTTTTAACCAATCCTCGATA
GCTCCGATCAAATCGTCCAATCCTTTCCCCTCGATGACCGCAAGCTCGAATCTATCGGCA
CCGGGGTTCAACTTTTGCACGTCCCGCCAAAAGGCAGACCGGTCGAATGTTATGTAGGGC
AATACATCCACCTTTGTTAGAAGCACTGCCCTAGCCTGATGAAAAAGCGAGGGATATTTA
AGTGGTTTGTCGTCACCCTCAGGGACGCTTGAAATGGCCATCTTGAAGGTCTCTCCGAGA
TCGAACTCCGCAGGACAAACTAGATTGCCAACGTTCTCCACAAAGAGTACGTCGATGTCA
TCTATGGGAATATCCCGCAGGGCCTTTCTTACCAAATTGGCTTCCAGATGACATCCTCCC
TGTGTGTTTATCTGCACGACCGGCGTTCCGGTGACCGCTATGCGCTCAGCATCCCTGGAA
GTAGCGACATCGCCTTCGATAACTGCGCATCTCAAATTCAGTTTGGGCAATAACTTCTCT
AGCAACGTCGTCTTGCCCGACCCGGGTGAGCCTATCATATTAATCATCAATACGCCCTTC
TGTTTCATCATGCTTCTTATAAAAGAAGCATGCTCCTCGTCAGCTGCCATGACGGATTTC
TTAACGTTAACAAGTCTTGGCATGTTTCATTTCCACCTCCAGGTTCGTCAATTCCAGCTC
CATTCCGTTTAAAAGGTTGACATTTATGGAGGAGCATTTTGGACACATGCCCAAAAATTC
TCTATCGCTCCAAAGATAACCGCATTCGTCGCATTTGATCAGCAAAGGTATTTCATCAAT
TTCCAAAAGGGCATTTTCCATTATGGTGCCCTTTGACGCCACATCGAAGCAAAACTTCAG
TATATCCGGCACAATCTGGCGCATAGCTCCGACTTTAAGGCGTATTCGTGTGACGGCCTC
CCAATCCTCATCTTGCGACATCTTGATTATCTGCTCCATCAACGCCTCTACAATCGACAT
TTCATGCATATGACAACACCTACAGATCTGATTTTATACCAAAATTAAAGGGGCTGATCG
CCCCTTTTGGTCTAAACTCGAAGGGTGTGTTTCAACTTCATTTTAAGCTTCGGGCTCGAT
CAAGCCATAGCCTCCATTTTTCCTTTTGTAAACAACGTTGATTAATCCCGTATCGGCGTT
CTTAAAGACGAAAAAGTCGTGTCCGAGCAAATTCATCTGCAATGTCGCCTCTTCAGGGGT
CATCGCCTTAACGGGAACTCTCTTCCTTCTTTCGAAGAGTATCTTCTCTTCATCTTCGGC
ATACGTTTCGAGAGATTCTATCCCAAAAGAGATGTCATGGGTTTTCATCTGCACCCTGTC
TTGAAGGTAAGATTTGTGGCGTTTAATCTGCCGCTCGATGTTCTTCAAAGCCTTATCAAA
GGCTTTGCGCATATCGGGAGCATGCTCTTCTCCTCTCATTATAACGCCATTGACGTTAGA
GGTGATCTCAACGACATGCATTCCTCTGGTATAGCTAACGACGACTTGAGTATCGAGTAT
ACGATCGAAGAACTTTTCCAGCTTTGACAGTTTCGACTCCATATACTCTTTTGATGTATC
CGAAATCTGAACATTACGCGTGACGAACCTTATATCCATCAATATCGCCTCCCGTCATTT
CCGGTACATTGGTAAACCTATTCTACCATGCCTGAGTCTTTTCCTCGAGCTTTAAAAGGG
ATATTATCTTAATTATAATTTGATTTTTATTCCTTTTAATGCATTATAATATATCATAAA
AGCACGCATTTTCAGGAGGGATACTTCAATGAAGTTTTCGACACGGGCTAAGAACATGGA
GGCTTCTGCCACACTGGCTATAAGCGGAAAGGCAAAGGCGATGAAGCGCGAGGGAAAACC
TGTCATATCATTCGGTGCCGGTGAACCGGACTTCACTTCACCAAAAGCAGCCTTAGACGC
AGCCAAGGATGCTATAGTCAGAGGAGAAACTCACTACACTCCGGCTACGGGAATACCCGA
ACTGAAAGAAGAAGTCGCCAAATATTACGAAAGGCGTTTTGGGCTCAAGTATAAATTCAA
CAAAGAAGTGATCATTGGTTCAGGGGCAAAACCGCTCATTTACGAGACTTTGGGGTGCCT
TGTCGATCCGGGAGACGAGGTTTTGGTCTTTGCTCCTGCTTGGGTAAGTTATGTGGAACA
AATAAAGTTATGCGACGGCAAACCTGTGATCATAGACACAACAAAGTCAGGCTTCCTGCC
GGATCCGTCGGCCATAGAGGCGAGCATAACGTCAAATACAAAGGGCATGTTGATCAATAC
TCCCTCTAATCCGGTGGGCGTCGTCTATCCCGAGGATGGGCTTTCGAAAATCGCCGATAT
CGCCATAAAACATGATTTATGGATAATTTACGACGAAATTTACGAGAGGTTGGTATACGA
CGGCCAAGAACACATAAACATCGTTTCTCTAAGACCTGAACTTCGCGATCGTACAATTTT
AATAAACGGAGCAAGCAAAGCCTTCGCCATGACGGGCTGGAGGATCGGCTATGCCCTGGG
TCCGGAGGAGGCGATGGGGAAAATAGGAGATTTTCAGGGACATCTCACCTCAAATCCATC
ATCTATTGCCCAATGGGCTGCAGTTGGAGCGTTGAGGGGAGCAGACGAAGACGTCAAGAG
GATGCACGGCGCCTTCGACGAAAGAAGAAGAAAAATGATTTCACTACTGAAGGAAATACC
CGACATATCCTTTGTAGAGCCAAAAGGGGCCTTCTATGTTTTTGTAGATATAAGGAATTG
CCTGGGCAAGACCTACGAGGGCAAGATAATTGACAGTGATATAAAGTTTTGCGAGCTGGC
TTTGGAAAACAAATACATAGCTATAGTCCCAGGAAGCGCCTTTTTAACTTCCGGTTTCGT
CAGGTTTTCCTACGCCAACTCCATGGAGGAAATAGAGGAAGGCATCAAGCGCTTCAAGGA
AATGGTTGAGGCCCTAAAGTAGGCAAAGCTTTTTATCGATCGTCCCATATATAAACAAAG
GCAGGACTAAAAAGCCCTGCCTTTTTTGTTTATAATATTAAAGTTATTTATTTTACCGGC
AGCATATTTTTTCCTTGACGGGAACCACCTGCGTACCCGTCTTGCCCTCAAGGGCTTCCA
GAGCAGAATCGAGCTTTGCGATGATCGCTCTCTTTCCGCCGTTTTCTACGAATCGGAGGG
CAGCCTTAACCTTCGGCCCCATACTTCCCGCCTTAAAGTGCCCCTCTGCCTCGTATGCCC
TAAGCTCCTCGGGAGTTACAACGTCGAGCCACTTCTCATCGGGCTTCTTGTAATTTATGG
CAACTTTGGGAACATCTGTGAGTATCATGAATATGTCAGCTCCGACTTCCTGGGCAAGCC
TTTCTCCGGCAAGATCCTTGTCGATGACTGCCTCTACGCCGCGGTAAGTGCCGTCTTCGT
CTTTAATTACGGGAATGCCGCCGCCACCGCATGCTATCACTAAATATCTCTCATCGGAGA
GATGTTTAATGACCTCTCCTTCGACAATTTTCTTAGGATCCGGGGAAGGGACTACGCGCC
TCCATCCTCTTCCGGAATCTTCTATCCATATTTCGTTTTTTCCGCTCATTCTCTTTTTGG
CCTCTTCGGCTGTGTAGAAGGGTCCTACCGGCTTCGTGGGTTTAGCAAAGGCAGGATCGT
TGGGATCAACTTCCACCTGCGTCACCATACAACATGGTTGCCAATCATTCAGGCTCTTCC
CGAGCATGCAATTCCTTAGGGCCTGGCACAACATATAGCCAATCATACCTTGGCTTTCGG
CTCCACAGACATCCATTGGCATTGACGGTACCAAACCGCTTCCTAATTCATTCTGTATCA
GGATCGCCCCCACTTGTGGCCCGTTCCCGTGGGTGACAACGACTTCATATCCTGCTTCCA
GCATCCTCACTATCTGCCTTGCCGTTGCCATGACGTTTTCCATCTGTTCTTCAAAGGTGC
CTTTTTGCCCGCTCTGGAGAATTGCGTTTCCCCCTAAGGCGACTACCACTTTTTCTGCCA
TCATGAACCCTCCATTGCCCAATGGTTTTAAATACTGTCACGATAGGACGCAAACATTAT
ACTCCCTCTGGGGTTTTTGTCCATCGGTCATTTAAAAAAAATAAACTAATATGAGCGATA
GGGTTATATCCGCTCATATTAGTTTTTAGCACTCTGCACGTTGGGAATGACAAATAATGT
GATTAGCCCTCTAAAATTTCCTTTTCTTTCTCTTCCAATGCCTTATTTACCATTTCGATG
TACTCATTTGTGATTTCCTGTATCTCATCCTGCAATCGCCTTAATTCGTCTTCGCTGATT
TCGCTGTCCTTTTCCTGCTTTTTTAATTCATCCAGCACGTCGCGCCTTATGTTTCTTATA
GCTACCCTGGCTTCTTCTGCATATTTTTTGACCAATCGCGACAGTTCGACTCTTCTTTCT
TTAGTCAGTTCCGGCAGGGTGATTCGTATATTTTCGCCGTCGACCTGGGGCATGACGCCC
AATTGCGAAGCCTGAATAGCCTTTTCGACGGCTTTGATGGCAGTTTTATCCCAAAGGGAA
ATTAAAATCTGGCGCGGTTCAGGGATAGAGATCGTTCCCATCTGTTTTATTGGCGTTTGA
GCTCCATAGTAATCGACTTTGATGTTTTCTACCAGCGCCGGATGGGCTCTCCCCGCCCTG
ATGCCCGTCATCTCTGCCTTAAAATGCTCTACAGCTTTTTTCATAGATTCCCTCATATCT
TTTAAAATTGCCTTTTTATCCACAACCATAGCCGCTACTCCCCCTTTTTGTCGATACTAA
AGTCCCTATTGGCTCTCCGTCTATCAATAGCCTTTTTAGGTTTCTCTCTTGAAGTATATC
AAAAACTATTATGGGGATTGAATTTTCCATGCAAAGCGAAAAGGCCGTAGCGTCCATGAC
CTTCAGCTGTTTGCTCAATGCCTCAAGGTATGTGACAAAGTTGAGTTTTTTCGCATCTTC
GAATTTCATAGGATCTTTATCGTATATTCCGTCGACCTTTGTAGCTTTTAGCAGACAATC
TGCTCCTATCTCCGCTGCTCGAAGGGAGGCGGCTGTGTCGGTGGAAAAATAGGGGGATCC
CGTCCCGGCAGCGAAAATCACGACTCGCCCCTTCTCCAGGTGTCTTAACGCCCGTCTTCG
AATGAAAGGCTCTGCAATCTCCTGCATTACAACAGCAGTTTGAACTCTCGTGGGCAAGCC
CAGACGCTCCAAATTGTCCTGAAGTGCAAGGGCATTTATAACTGTAGCTAACATGCCCAT
ATAGTCGGCCTGCGGCCTGTCCATCCCCATTGCGACAGCCTGAGTGCCGCGGAGTATGTT
TCCGCCGCCCACCACCATCGCAATTTGAACCCCCTGTTGAGCAACTTCCAGTATTTCTTT
GCAAATTTTAGAGACGGCATCGAAATCGATACCAAAGGGCTTATCCCCGGCCAACACCTC
GCCGGATAACTTTAGCAATACGCGCTTGTATCTAAAATTACCGTCTTCCAAGCCAATCAA
TCCTCCAGCGTTCGAACTTCATTTTTTAAATTAAAGAGGGGTCAGGAAATCCCAACCCCT
CACCATACTCGCCTAACTAATCTTTTATCGCGAATCGGGCGAACCTTCTTACAACGATAT
TTTCACCCAACTTCGCTATTGCTTCCGTAATGATATCCTTTATCTTCTTATCGGGATCCC
TGATCCAAGCCTGTTCGAGCAGACAGGCAGTTTCGTAAAATTTCTGAACGCGCCCCTCGG
CTATCTTTTCTACTATGTGCTGAGGCTTACCCTCTTCCAAGGCCTGTTTGCGGTAAATCT
CCTTTTCTCGCTCCAAATCCTCGGCAGGGACATCCTCGGGCGAGATATACGAAGGCGCTG
CAGCAGCTATATGCATCGCTATCTCTTTGCCCAAGGTCTGAAATTCATCGGTCCTGGCGA
CGAAGTCGGTCTCGCAATTCAGCTCAAGCAAGGTACCAATTTTACCGGTCATGTGTATGT
AGCTGAATATAAGCCCCTCGGTGGCAGCCCTTCCCGCTTTTTTCGCTGCCTTGGCAATTC
CCTTCTCGCGCAAATAATCTATAGCCTTCTCTACATCTCCATTGCATTCTTCCAGGGCTT
TTTTACAATCAAGGACGCCGGCACCCGTGCGCTCCCTTAACTCTTTGACAAGTGTTGTAT
CGACAGCCATTTCTTATTCCTCCTTCCAACCTTTTCGCTCTTCAAGCTCCTCTTCGACCA
ATTCTTCTTCAACTTCTCCGTATACTTCGTGCAACTTTTCCCTGACCTCGATATCATCCG
ACGACTCGCCCTCTTCGGAGCCCTCCAGTTCCGCTTCCTTTTGTCCGCCCATGCTGTCTA
CGCCCTGACGTCCCTCTATCACAGCATCGGCCATCAATGAAGTGATCAATCTAATAGCAC
GGATGGCATCGTCATTTCCCGGTATGGGAAAATCGATCAGGGTAGGATCGCAGTTTGTGT
CTACTACGGATATTATGGGAATGTAGAGTTTCCTCGCTTCGGCTACAGCAATATATTCCC
TACGAGGGTCGATCACGAATAAAGCGTCCGGCAAATCCCTCATATTCCTAATTCCGCCCA
GATATTTTTCAAGGCGCTCCTTTTCCTTGCGAAGCTTAATAACTTCTTTCTTGGGATATT
TTTGGAATTCTCCCTTTTCTTCCATCTCCTGAAGTTCGATCATTCGCCTTACTCGTTTGG
ACAGGGTAGAGAAATTGGTCAGAAGTCCGCCCAGCCATCTTTGATTGATGTAAAACTGGC
CGCAACGTTCCGCTTCCTCTTTAATTGTCTCCTGTGCCTGACGTTTGGTGCCCACAAAAA
GCACCGTGCCTCCGCCTTTGGAGACCTCTCTGAGAAAATCGTAGGCTCTTTCAATAGCCC
TAACGGTCTTTTGCAGATCTATAATGTATATGCCGTTGCGCTCTGCAAAGATGTAGGGCT
TCATCTTCGGATCCCATCTTCGAGTCTGATGCCCGAAGTGAACTCCGCATTCCAAAAGTT
GCTTCATTGAAACTACTGACAAGCTAATCCCTCCCATGGTTTTTATCTTCCATAGCCTTC
GACCGAGCCGGAACCAAAATGGCACCCCCGGCGTCGTCCAGCTATGTGCTTTATAAGCCA
CAGGCGAGTATAGCATATAAGGCATTTGGCCTTCAAGCGCCAGATATGTTAAAATACGTA
CAAGAGGGTATTTTTACGAATGTAGCACAGCAAAGGAGGATTTGTCATGGCAAAAAAGCT
AACCGAACACATCGACGACCTTCCGGAGGAACGCAAGGCAATTATAAACAGGCTCCGGAG
AATAGAAGGACAGTTACGAGGAATCCAGCGAATGATCATCGAAGAAAAACCGTGCGTGGA
GGTATTGACACAATTATCTGCTGCGAGAAACGCTATGCAGCAGGCTTGCGTCGAGATTAT
TAAGAAGAATATGTACAAGTGCATTAGAGAAAGCACGAACACAGATAAAAATATCGAGGA
ATTAGAAAAGCTTGTCAGCGCACTCATAAACTTGGCCCCATCAACCAATTCCTAACCAGT
CAAAGACAAGCGGCCCTCCGACAAAACCCAGCTTATCCATGGCGCCCGATGTTCACTGCT
TACCGTTGCTCCCTTCCGGGCCTGGCGGGGTTCGCAGGACACCGCCGCATGGAACTGAAT
TTTGCGGAGGACCGCAACCTTCCCTGATATATTATGGCGGAGAGGGTGGGATTTGAACCC
ACGAAGCGGTTTTTTGCCGCTTACTCGCTCTCCAGGCGAGCGCCTTCGACCCCTCGGCCA
CCTCTCCACTCGATTCGGACATCGCGATTATATCACATATTCCGTGAACTGTTTATAAAA
TGGCGGAGAGAGTGGGATTTGAACCCACGAGGCGGCTCATCACCGCCTAGTCGATTTCGA
GTCGACCGCCTTCGACCGCTCGGCCATCTCTCCTCCTGTTTCGCAACATCAAGAAAAAGT
TATCTAATATTTTCTTGCAATCGGCTGCAAGTATGCCGCCTTCTATCTCGCACCGCCACG
GGAGCCTTTTGTCTTCAAGTACTCTATAAAGCGATCTACAGGCTCCGGCTCTTGGATCTC
TAGCGCCAAAGAAGACCTTCTTTATTCTGGCCTGCAAAGCTGCGCCTGCACACATCAAGC
ATGGCTCCAGCGTCACATATAAATTGCATTTGCTAAAATCTCCCTTGGACAAAATGCCAG
CCGCTTCTTTAATAGCCACGATCTCCGCGTGCGCTGTAGGATCACCATCGCGTTCCCTGA
TATTATGGGCCCTTGCAACTATTGCGCCATCCAGCTCTATCAAAGCCCCTACGGGAATCT
CTCCCTCGTCGAAGGCTCTTTTGGCCTCCTCGAGGGCAATCCTCATAAACTTCTCTTGAA
TCGATCGATCCCGCATTTGTCAGCCACACTTCCTAACACGAGCATAGCGGCGACGCTATA
GAAAGATACCACGACCTTTTTGAATCGTCAACTTCGACGAAAGCGGTCCGGCTGCATATT
TGAATTTTAAGGCACGTTGAAGGGGACGGATCTTTAATCGCAAAACCAATCTTTATATTG
CGATGAAACTACGTCCCAGAGGTTCAGTTTTTCCAGGATCTGCCGAGGGACAAGCATAGA
TACCTGAACGACTCCCGGAAGCCGCCCGATCTCGACCTGACCTGTAATGGTACATCTGTT
CTTGATCTCCGGTAAGGAAAGACCGGTTAAAGAGGACATTCTCTCAAGACCATTATCGCA
AGCTTCGTTCAGGTTCTTGCCGGTACCCACTATCATAATAGGCAACGCTTCGCTTTCCAG
TTCAAAGCCATACAAGCTTGCGATCTGTTTTGCTTTGCATAAAACCCTCTCGCTTCGCTT
CGAAACGATCGCCGGGAGATCACATGCTCTAGGTAAAACAATAGGACCCTCCACGGAAAG
TCCCTTTATCACCTTGACTTCCAATACCACTTCAGCCGTTACATCAGTGGTGTGGCCAGC
AATCTCGCCATCCCCCATCATGGCATGAACATCCCCAACGTATACACCTCCTCCCTTCAC
CTTAACGGGAGCTATTACGACCGAACCTTCTACAACTTCGTTAATATCCATGTGCCCATC
GGTGCGCATATTAAGCTGCTCCTCAGTAAGGGCGTACTCGTGTGGAGCACCGACAAGAAA
GCTTCCAAAGTCGCCGGCGTTGTGAGATGAAGGCATTGCCACAGCAGGGCATGTGCCAAG
ATTTCCGACCATTGGACGGAGGGGTGTTATTAGCCCGGGCAGATCGCCCCTTGCCATAAT
ATTTGCAGAATATTGCCTCGACTCGGGTGGCAGGGCGCTGAAATGAGCAGCATCGCAGGC
AATTTCTCTAGCCACTTCAGAAGGAACGGTAACCGCAACCTCCCTTTCATCATCCATAAG
TATGGTGTATGTATTGCCATAAAGGAAGGGATGAATAGGGGCTTTACACTTCTTACAGCG
TATGGCATCCTCGCCAATTCCCTCTACGTATGTCTCAGGATTTACTGTACCGCAGGAGGG
ACATTTCTTAGCCACAAAAGGATCGCCAACGAAGTGCCCTTCCTGCGGAACGTCAGTACC
TGATGTTGTAGCCAGAGAAAGCACGTTGATCTTTCTCACTTTAATTATTATGGCATCACC
GACCTCGGCTCCCTCAACTTCGATGGGACGCGTAACCTCGTGTCCGCTCGGATAATCCGG
CGTTATCATAGCACCCCAACAACCAGGGCTAACCCTGGCCACAATTATGCCGCCATCTTT
AACAGGTCCTGCAAAGGGTTTGCTAGGATCTAACACCCAAACCATTTCTTTAGTATTAAC
AATAGCATTCGCCATTTGTCCCGACCTCCCCCTTATTTTTTAATTATTTTATCATCCGAA
CCTAGTTATGGACAAGCAATAATTTTAGGGATACCTAATCTTTATTCCTCCCTTAACCGC
ACTCTCGCAAACCTGACAGGCTTTATCGGCAAGAAGGGGGCGAGGACCCAAAGTACCAAG
GATTTTCGTTGAGCAGCGACTTAACAGCCATTATCATTCCGGGAGTACAGAAACCACATT
GAACTGCATCGTTTTCAATAAATGCCTGCTGGATGACATCTAACTCTCCGTTTGTTTGCA
AACCTTCGACAGTCGTAACCTCGTGCCCGTCGACTTGAAAGGCCAAAACGGTACAGGAAG
TTACAGCCTTTCCGTCCAACAAAACCGTACAAGTGCCACATTCTCCTTCGCTGCAACCTT
CTTTTACGCTCGTCAGTCCTAAACTTCTCAAAAGGTCGATCAATCGCATCCTTGGGTTTA
CATCAATGCACTTAATCTTTCCGTTAATCTTGATTTCGATATTCACCATGTACTTCCCCC
AAACTCATGCGCATTTTTATTAACTTAGCACGACCGCGTCAATAAAACGTCAAAACTCCT
TCTTGGGTTTTCCTATTATCCATACGACCTTTCCGATCACTTTCACCAAACCTGAGATCA
AGTCTTCTTTATCGAAGAATATGGGGCTATAAGAAGGGTTGGCTGGCCTTAATTCTAAAG
AACCGTCGGCCTTGGTGTATATGTATTTCACCGTCCACTCGTTGCCAATCGACACGAGGG
CCACATCTCCCTGACCAACTTCGGCATTGGGATTGATGACGACTATAGAGTTATCTGTTA
TTCCTGCCCCAATCATGCTTTCGCCGGATATTCTGACGGCAAAGGGAGGAATATCGCCAA
CAGGTCCCAGGGCATCTTCGGGAACATAAATCATCTCTTCCACGACGGGATATACCCCCG
TCTGATCCAGGGCCTTTCCTGCAGCGGTCACCGAGGCCTGATCCAACAATGCCACTTCAG
TCACATTTAAAGCCTTTTTTGAAAAACCCTCAAGCCCTGTCAGATAATCTATGCTGGTCT
GCAATTCTTTCGCAATTTTAACCAACAAGTTAAGGCTCGGAGTCTTCTCTCCTCTTTCTA
TTTCGCTGATATGAGACGGGCTGGTCTTTACTCGCCTCGCCAATTCAGTGGCGGTCATTC
TCATCTTCTTCCTCAAAGTCCTTATGCGTTCGCCCAACATCTTTCTTTCACCCCCATCCT
ACATAATACACGTTTTGCGAAAATATATTCTCTTTGAGCGAAAATAGTTCTTAAGACTCA
TTGATATTTTACCAGTAGCGAATATATTTGTTAATAACTGCCGAATTTGCGGGAGGTCTT
CGAGATGATAGCGCTAGTGGATTGCGATAGTTTTTACGCCTCATGCGAAAGGATATTTCG
GCCGGACTTAGAGGGCAAACCGGTGGTCGTCCTGTCCAATAACGACGGATGTGTAATAGC
CAGATCGCGAGAAGCCAAAGCCTTAGGGATACCCATGGGCGTGCCTTACTTTAAAGTCAG
AGAAACGATCGCGAAAAACGACGTGGCAGTCTTCAGCTCAAATTACGCCCTTTACCAAGA
CATTTCAAGCAGAGTCCTGGAGACGATACGGCATTTTTGTCCCGAAGCAGAGCCCTACTC
CATCGACGAAAGTTTCTTAGTGCTCGACTCTTTAAAATCGAGCGATGAGATCGCCTTTGC
CAAAAGGCTGCGCCGCTCGATAAAAAGATTTGTAGGAATACCCGTATCCATTGGCATCGG
CCAGACAAAGACATTAGCGAAAATCGCCACCAAGTTGGCGAAAGAGGCCAAGGAAGGCAT
ATATGATATCGCCGCACAAAAAGACCCCGACTCGGTTTTGGCAGGCATAGATGTGGAAGA
CGTATGGGGAATAGGGCGTCGCCAGTCCAAAAAGCTGCGGGCGATTCGTATACGCACAGC
CTGCGACCTGAAATACGCCGAAGAAGGATGGATAAAAAAGCACCTATCCGTCGTTGGCTT
AAAAACGGTATATGAGCTCCGCGGGTTGAGATGTTTTGGTTTTCGGGAAGTTCCGGACAA
CAGAAAGAGCATCTGCGTTTCAAGGTCGCTGGGGGTCTATTTGACAAGTTACGACGAACT
CAGTCAGGCCGTGGCCTTTTATGCATCCTTGGCCTCGGAAAAACTGAGAGCGCAAAGGTC
GCTAACCGATACCGTCACAACCTACATAGCCACGAGCTTTCATACCGACGACTTCTATTG
GGGCACCAGGACAATACGCCTTGAGACTCCAAAAAACGACACTCCCTCGCTCGTCAAGGC
AGCCTTAGAAGGGCTTAAACTAGCTTATATAGAGGGAAAGAAATACAAAAGGGTGGGTGT
TCTGTTTACCGAGATTACTCCTTACGAGGTACAACAGAGGGGACTTTTTTGTGACACAGG
TCAATCCGTCAAATTAAACGCCTTAATGCATATCATCGACAAAATAAATTTTGAAGCCAA
CAAACCCATGATCTGGCTCGCCGCCGGAGGCAAGCCGAACAGCCAAAAGTGGGTAGCCAG
CGCTTCCATGCGCTCACCTCGCTACACATCTTACTGGGACGAAATCCCCTTGGTAAAGGT
ATGACGGAGGTGTCTAAATGCGACGTTTCAATACCACCACGGGCTTTCCCACGCCCGCCG
CAGAAAAGGCCCACTCCTTGGATTTAAACGAATTGGTCATACACAACCGCCCATCAACAT
ATTTCTTACGCGCTTCGGGCGACCGCCCCGAATTGGGCATAGCAAAAGGCGACGTGTTAA
TTGTAGATCGTTCCTTAAACCCCAGGGAGGGAGATATCGCCATAGTCGTAGAGGATAACG
AACTTCATCTAAAGGAAGTTACCCCTCTAGCCATACGATCGTGGACTAATGTAAACCTGC
AAGGCACTCCGACGCAAGAAGTGTTTTTCGGCATTGTAACGTGGATAATGCACGAAACCA
GAAGCAAAAGATAGAGTTTTCTATCGTACGACGAGCGTCCTCAACCTATTGATGGCAGCG
CAAATTTCTTCGGGCCTTGGCCTTGCGTAGTCCGCCGACGGCCTTGCGAAGGGTGATGCG
ACTTCCAACCCCTCGGCGTCGATGCGTTCTTCCAAGGCTTTAACAATTTCATGTACAGAA
CGTTTCCCGTCGATAATGCCATTTCTTACTGCATAAAGAAGTAAGCCGCCTATAGCCCTG
GTTTGGCTTTCCTCGGCAATTTGTTCGACGTAAGTTAAATCGATGGTAGTCCTGCCGAAT
TGTATGTGATCTTTTCCTCTGGAGCGAACTGTCACTTTCTTGCCGATCATGGGATTAAAG
CTTTCGGGCAGAGGTATGCGAGCGTTGGATAATTTTGGAAGCTCGGACTCCGCGGGAACC
CTTTGGCTTGGCAATTCGCCGGCAATCTCACGCGCCTTCGAAGTGACGTCTTGAGGCCGG
TAGTGATCCATCAAAACGACGCGGTCCGCGATGTCGAAATAATCTCCCGATCCTCCCATT
ACCAAAACCGTCGAAACCCCGAGAATCTCGAAAAGCTGACGAGCCCGATCGATGAAGGGC
GTAATCGGCTCTCTGTTTGCTGCGACCAGCCGTTGCATTCTGGCATCACGTATCATGAAA
TTAGTAGCCGATGTATCTTCGTCGAGTAGCAGAAGCTTCGCCCCTGCCTCGATGGCCTCG
ATTATATTGGCGGCCTGCGACGTACTGCCGCTGGCATTGTCGGTCCTGAAGCGCAGAGTA
TCCTTACCAAAGGGCAAATTACTTATAAAGGGAGAAATGTCAACGCATTCTACCCTGCGT
CCGTCCTCCGCCCTTATTTTGACAGCTGAACGCAATGTTACGACATACTCCCTTCCGTCG
TCGGGAATATGGTCGTAGACAGAACGCTCAATGGCCGAAAGAAGGGTGGACTTGCCGTGA
AAACCACCGCCCACAATTAAAGTTATACCTCTAGGTATTCCCATTCCCCTTATTTTGCCG
GCGTTAGGGGCGTTAAGTTCCACTTCCATAGAGGGAGGACTTTCAAAAAGCACAGCCTCG
TCCTTTTTCAGAGGTCTTTGATCGACTCCGCTTCGCCTCGGAAGCAAAGAGCCATTAGCT
ATAAAGGCGACGAGACCTCTTTCTTCCAGCTGCGACCTTAGCGCATCCTGATCTTCCACT
ACACAAACATGTCGCCGGATATCGCTTTTCGAAAGCACCTCGATAAAAAGAGATGACTCG
GCAATCTCGGGAAGATCCTCAAAAAACATCTCCATTGCTTCATCTCCGGCTATTCGTCTT
CCCCTTGCCGGAAGACCGATAAACAACCTGGCTTCAATGCGGTCCTGAAAGATCCGCATG
CAAGTCCTTTCGATGACCTCCTGTTTAGGAACATCTATGGCTATCAAGCCGCTCTTGCCC
GATCCGCGACGCTTGCCATTAGCTTTTTCAATGGCTTTGTCAACTGAACGGGCCAAAAAG
TCCTCAAGGGCTATACGTCTGATCTTATTCGAAAACAACTCCTCTCGGAAACCTGCCGAT
TTTAAAGGTATGGACAAAGCAACCTGCGACGGCGGAGCAAAGGGATCTCCCTGTATGTAC
TGAAAGCAGAGCGAATAACGAGGGAAACGAAAGGTCTTACCCTGAAGCTCCTTGTATGCT
TTATAACCTCTGCCATCTATTTGAGATAAAATGCGCTTTAACTTTTCCATTCCGCAAACA
CTCCAATACAGACAAGACTGATTTTTCAAGGCGTTTACCAGAATAGCAAAAAAGGATGGA
AAATGGCAATTGTGACGCAATCCTATATCGTAATGAATAATTGATTTTGCACTAGTCCTA
CGAAGGGTGCGACTTTGTATTTCGATATGCCAACAAATTTGCCCCCAAGCCATTTGTCTT
GGGGGCATCTATAATAAAGATTGCGCCACGTGTCGAAATTAATATTTGGCGCGCCGGAGA
GGATTTGAACCCCCAACCTTCGGATCCGTAGTCCGATGCTCTATCCAGTTGAGCTACCGG
CGCACCGCAGAAAAACTATGGCGGTGGGAGAGGGATTCGAACCCTCGAGGGCGGTTTTAG
CCACCCTACTCGCTTAGCAGGCGAGTGCCTTCAGCCACTCGGCCATCCCACCCTGCATAG
ACATTCTAGAAATTAACCAGCTTTATGTCAATCCCGATCTTCCTAAAAAATTGGCAAAGA
AGGCAACCATCCCGACAATCTCTTTTGAAGAGATTCCTTTTGCGATTTAGGTTTCAATCA
ATCCAAGAATATAGAAAACAATATTGGCAAAATTACGAGAATGCTCACCAATCGCACTGT
ATGCATGAGACTCACTATTAATGGATCTGCTCCCATCTCTTCCGCTATCGCTCCCATTTG
CGTGAGGCCTGCAGGTGCAGCGGATAACAAACAAGTCACCAGGTTCCAGTTTGTGAACTT
CTTCAGTAAAAAACTTAAAACTAATGCACTTACTATCATGGCCGAACTTAGTAATAAAAT
AGGAAAGAACATAGAAAAAAACTGATAAAAAGTATCCCTTGTGAAATACATACCAATTGT
AATTCCTACACCGATCTGGGCAATGGATCGAATGAATTTCGGAGGATGCCACATGGAGAC
TCCAAAGGCGCAAAAAAGGCCAACAAAGACCATGGAACCTAGAAGCGCACCAGCAGGTAA
ATTGCTAATCGTGCCTATCCACCCCCCTAATATAGCAAGGCCAATAAAAATAAAATATTC
TCTTTGTTTAGACCTATTCAAAATCTCACTATCAATTGACTTCTCTTCACCTGAAAACGA
TCGACATGGCTGAGAGCTCTGGTCAGAATATTTTGAGCTCAATAGAGGTATGACAAACAT
AGAAGCAACTAGCCGAAAAACTTGCAATATAGTGACGTTTGCAACATCCACATTAAGTGA
GAGAGCAAAGAGTGCCATCTCTGCAACACCTCCAGTGGTGGAGCCTAAAAGTGCTGTTGA
AAGAGGGAGATCGGTTAAAGTATAAAGGAGAAATGCACATACCAAAGATGTGCTCAACAT
CCAAAAAGATTGGAGGATAGATGGCCAGGCTAAATTACCCAGCAATTTAGCGCAATTTCT
ATCGAACCGAAGTCCTATAAAAGATCCAATTGTTATCTTGCTTAAAAATGAAACGACATT
GGTAGGAAAGGAAATATTTACATCAAGCGACCATAACAAAGCGGTGCTTAAGAGAGGTCC
CAATACGAAAGGAGCTGGTAAGCGAAACTGTGATGCACACCACGCCACACATCCGCCAGT
TCCAAATAGAAAAAACAACCCAAACAGGTGAGATAACAACATAACTACACCTCTTTTTGG
TCGGGAATTATATCGTAGAGGCAATGCAAGCAACGATATTCCATCTTTTAGATAGCGGGG
GAATTATCAAAATTTAATGATAATTTTCCCGCTATCCATTAACCGTGGTTCGTCAAAAGA
ATATAAAATAAAAATTACAAAATCGAATATTATATTATCAACAAGAAATATTTCTAAATA
AGATATATCGTAACCAGTTTTTATACATCAATCTTTAACAAAAAAACAATCCCATAAACA
GATTTGAGTACTTTTTAGGTAATCCCTTGCTCTTTTTGGACTGTTTTATTGATCAAAGCA
ATATCAATCATGTGCGCTTACTACATATTTTCACACACAGTTTCGGCAAATTTAGAGCAC
GAGACCTCAGAAGCTCCTTTCATTAACCTTGCCAGATCGTATGTAACAGTTTTAGATTGT
ATTGTCCTTTCTATGCCCCTAACTATAAGGGCAGCCGCTTCTTTCCACCCTATGTGCTCA
AGCATCATGACAGAGGAAAGAATTAATGAAGTCGGGTTTACTTTATCCATGCCTGCATAT
TTTGGAGCTGTACCGTGAGTAGCTTCAAACACAGCTGCCTCGTCGCCAACATTAGCTCCC
GGCGCTATGCCTAAACCCCCAACCGTAGCAGCAATCGCATCTGAGAGATAGTCTCCATTT
AAATTTGGAGTAACTACTACATCGTATTCTTCTGGCCTGAGCAATATTTGCTGGAACATG
GCATCGGCTATTCTGTCTTTTACAATCACCTTTTTGCTAGAAGAAAACCCTGTTCTCTTG
CTGCTTAAATCTTCTTCTGTAATAGTTTGATCAAAAAATTCTTCTTTTGCCACCTCGTAA
CAACAAGCTCTAAATAGCCCTTCAGTGTATTTCATGATGTTTCCCTTATGAACTATCGTT
ACGCTCGATCTGCCTCGTTCGATGGCATACTGCAACGCTTTTCTCATAATGCGCTTAGAC
CCAAAAACTGATATTGGCTTAAGGCCAAGACCTACATCTTCTCGCAGCGAAATGCCAAAT
TCATTCGTTAAAACGTTTCTGATCTTGGCGCACTCTACACTTCCAGCCGGCCATTCAATA
CCGGCATAGACATCTTCCATATTTTCTCTGAATACTACCATGTTGACTTTCCAGGGTTCT
TTTAAAGGTGACGGCACTCCGTCGAAATAACGAACCGGACGAATGCAAGCATACAACTCT
AGTGCTTGCCTAAGCCTTACGTTGATGCTTCGAATACCGCCGCCGACAGGTGTCATCAAA
GGTCCTTTTATCGCAACTTTGAAGTATTTAATAGCCTCAAGGGTATCGTCAATAAGCCAG
TTGCCAAACATTTGATTGCATTTCTCGCCTGCATATATCTCCCAAAAGTGAAGCTTTTTA
TTGCTTCCATATGCCTTGTAAACGGCATTTTCCGCAACAATTTTCATTGCCCGCGTTATA
TCGGGGCCAATTCCATCGCCTTCTATAAAGGGAATTACAGGATCATTCGGTACGATTAGT
TTACCTTCATCTGTCATGGTAATGGGGGAACCAAGAGAAGGTGCATCTATATTTGTAAGT
TTAAGCCCGGGAAATTTTGACATTCAAGCTACCTCCTAATTAGTAGAAGTGATCAATTTA
ATCCAATTAAGCTTGCCGCCTGCTTTAACGACATCTAAATCATCGCCGCATAAAGGACAT
ATAACAGGAATTTCCATGTTTTTCGTTAGATTCCTCAAAACCGCCTGAGATTCGACATTC
AGTTGACCGATATCGAAGACAAGTCGATCATCCCGATCTATCTTCTCGTAGTCATCTATA
TTGGCAAAAATCAATGGCAATATACCGAAGTTAACAAGATTTGCCAAATGGATGCGAGCA
AAGCTTTTAGCTATAACGGCCTTAACACCTAAATACCTTGGCGCTAAAGCGGCATGCTCC
CTGCTTGATCCTTGACCATAATTCATCCCTGCCACGATGAATCCGCCTTTAAGCTCCTTG
GCCCTTTTTGAAAAATCTGGATCCACTACTTCAAAGACATGCTCTGCAATGACGGGAATA
TTAGAACGCAACGGCAAAAATTTGGCTCCTGCAGGCATTATGTGGTCCGTTGTAATGTCA
TCTCCTACCTTTATCAAGACCTGGCCATCAAGCTTATTGGACATGGGTTCCATTTCAGGC
AACGGCTTTATATTGGGCCCTCTTCGAACAGTAACTCGCTCAGGTTCAGGCGATGGAGCT
ATGAACATTCCTTCATCGATTATGAGATTTGAGGGCATTTCAAAATGATATGGCTCTATG
CAAATTCCCCTCGGATCAGTAATTACTCCTGTAATACAAGCTGCTGCTGCAACTTCGGGA
CTGGCAAGATATACCTTTCCGCTCGCATGCCCGCATCTTCCATAAAAGTTACGATTTATT
GTTCTCACAGAAACGCCGTCTGTAGGAGGCGCAAACCCCATGCCCACACATGCTCCGCAA
CTTGCTTCCAAAATCCTCACGCCCGCTGCAATTAGGTCCTCAATAGCTCCTTCAGCACCC
GCCTGCAACAAAATCTGTCTGCTTCCCGGAGAAAGCCCAACATCGACATTGGGATGTATC
CTCCTGCCTTTAAGCATATGCGCTATGGTTAAAATATCGCGCAGTGAGGAGTTTGTACAC
GAACCGAACATTACCTGATCTACGCGAGTGCCTGCAACCTCCTTAACTGGCACTACATTA
TCAGGTAAAAAGGGTTTTGCAACCATCGGCTCTAATAAAGACAAGTCTATATCAATTTCT
TCATCATAGACAGCATCATCATCTGGATACAAAGGTACCCAATATCGCTCTCTACCTTGA
GCTCTTAGCCATTCCCGTGTTATGTCATCACTTTGAAATATAGAGGTAGTAGCGCCTGTT
TCGGCTCCCATATTAGTTATAGTTGCTCTTTCACTCACGCTTAAGGATTTAACGCCAGGA
CCACAATATTCGAGGACTTTTCCCACTCCACCCTTAACCGAAATACGCCGTAATACCTCT
AATATCACATCCTTTGCCGAAACGAAAGGAGAAAGTTTGCCCGTAAGATGTACTTTGACG
ATCTTAGGCATTATCAGGGTAAAAGGCATGCCGGCCATAGCCAATGCTACATCTAAACCT
CCGGCACCAATGGCAAGCATCCCAATACCACCTGCTGTAGGGGTATGAGAGTCACTGCCA
AGGAGCGTCTTTCCAGGAACTGCAAAACGCTCAAGATGAACATGGTGGCATATTCCATTT
CCAGGCCTAGAAAACACCAGCCCGTATTTAGCGGCCATATCCTGCAAAAACCTGTGGTCA
TCAGGATTTTTAAAATCCTCTTGAATCATGTTATGATCAACATAAGCTACGGATAGCTCC
GTTTTAACACATCTAACTCCCGTGGCTTCAAGTTCTAACATGGCCATAGTGCCTGTGGCA
TCCTGAATCAACGTCTGATCTATCTTAATGGCCACAGAAGCTCCCTTTGTCATATTTCCT
TTAATCAAATGATTCTTTATTATTTTTTCTGTTAATGTTAAACCCATAATATAATAATGC
CTCCTAAGTTTTTAGTTATCTATTTGTTGCTAACCTGATTTTTTTAATAAAGGGCCAAAT
GATCGAAAGAACAGTCAATGTAATTAAGACGATGCATATTGATGATCTGAAAAAGATACC
GAGACTGCCATCAGAGAGCATTAAAGATTGACGAAAGGAATTTTCCATTGAAGAACCCAA
TACTACGGCAAGAATCATTGGCGCAAGTGGAACTTTATATCTCCTCATAAAATACCCGAC
GAAACCAAAAATGAGCAAAAGATAAAAATCTACCACTGAAAAATTTATGGTGTACACTCC
AAAAAATGCAATAGCGACTATTAGAGGGTAAAGTAAACGTCCTGGAATAGACAGTACTCT
TACTAGCAATCCTGCCAGAGGCAAATTTATAATGATGCAAATGATATCACCGACAAATAA
GCTAGCAATTACACCCCAAGCAATTTCGGGATGCTGTTCAAAGAGTAGCGGTCCTGGCTG
CAGTCCATAGATCATAAGAGCCCCCAGCATTACTGCCGTTGTTCCTGACCCCGGGACCCC
CAAAGTCAACATTGGAATCATGGCTCCGATGGAAGCAGCATTATTGGCCGCTTCTGGCGC
TGCTAGACCTTCGGGAATACCCGTTCCGAAACTGTCAGGATCTTTAGAAAGGCGTTTTTC
GTTGCTATAGGCCATCATAGCAGCGATCGTGCCACCCGCTCCAGGAAGAACCCCTATGAC
AAATCCGATGGGAGATTCACGAAGAATTGGCATTAAACACCTTCGCCACTCCTCCATTGT
GATCCATATTCGACCAAATGCCTTTTTTAGGGCAAAAACACCAGTTTCCCTTATTGTTTC
GAAATTTTTGAATACCTCTCCAATTCCATATAACCCCACTATAACCACAACGAAATCGAT
ACCGGTTTGAAGTTCAGCCACACCAAATGTAAAACGCAATACGCCCGATTGTAGATCTAT
ACCAACGGTCGTTATCATTAGACCAAACAGAAGGGACATAAACCCCTTTATGGGGCTCTC
TTGCGAAAGAGAAGCTGTTGCAGCCAGTGCAAACACCATCAACGTAAAGTACTCGGGAGG
ACCAAAACGTAAGGCAAATCTGGCAACAGGCATTGCCAATACCAGAAAGATAACTGCTGC
AATGAGTCCCCCAATAAAAGATGCAATAGCAGAAATTGCCAAAGCTGACTCTGCCTTTCC
CTTAAGCGTCATTGGGTATCCATCAAAACAAGAAGCTACTGCAGCACCATCGCCAGGAAC
GTTTAAAAGTATTGCACTCCTGGAACCACCAAACATTGCTCCGTAATATATAGAGGCCAT
TGTTATCAATGCAGTTTCAGGCCTCATAGTAAACGTAAGAGGAAGCAAGAGCGCCACGCC
CGTTGCTGGACCAACTCCAGGCATCATTCCCAGTATTGTTCCCAGGACACATCCTACTGA
CATAAATATTATGTTTATAGGCTGAATAATAATCGTTAATCCGTATATTAAATTACTCAA
TGTTTCCATTTACGCTCAACTCCTGTCACGGCAACGATATATATAATATTTTCTCGAAAC
AATACCATATTCCAAAAGTTAAACCAACTGTAATTACTATATTTGTTATTAAACCTTTTT
TACCATTAATTAAAATTAATAACGCTCCTATAAAGAAAATAGTAGAGGGAATGAAGCCTA
TCTTGTTGAATATAAAAGCATAAATAACCCCTATAGCCATAGTTCCTAAAACATAAAACC
ATGGAACTGAGGTTAATGTTTTTTCTTCTCGTCTTTTTTTCCTAAACCCTGTATATAGAA
GAATTGCACTGCATAAAATCATCAAAATTCCCAAAGATAACGGGAAATATATTGGAGCCC
AAGGATTTCCTATAAAAGCCTTGGGAAGAGCCAAACTTTGAACAAAATAGGAAATGCCCA
AGGCTAGTCCTGCAATTCCAACAATTACGTCAGAATTCATATAAATACCCCCTATATGTA
GGAGGTAGCCCAAATAATATAGGCTACCTCTCTTTATAGATATCTTTATAGATATTTATT
CTCCTTTGTAAAATCCTATCGCTTGCAATACTTCCTTGTACTGCTCGTTTGTATGATCAA
GGAACATCCTAAATTGATCGGAGGGCAAAAAGCTCTTATCCCATCCATTTGTTCTACATA
TTTCGTCCCACATCTGTGTTTTCTCCATTTGAGACAGCTTATCCTCAAGATACTTAACGG
CATATTCTGGCATATCGGGAGGACCAAACAAACCGCGCCAGTTGATAAACTCTGCATCTA
TTCCGGACTGACGTAAGGTGGGCACATTGGCAAAGGGTCCATCTTTATAAGGTTCAGGCC
TTGTTACGGCAAGGACTTTAATATCTCCTGACATCATAGGACCTTGAGTTTCTGCTAACC
CGGCACTTAGTAAATCAATATGACCCCCGAGCAACGCCGCTAAATGTTGCCCCTCTTGAA
AAGCAATGTACGGGATATCCTTCAAATTGCTTATACCTGCAGCTTTGGCAGCTATAAGAA
ACTGCACATGATCCATAGATCCAGGAGAAGATAGACCTCCAATTTTAATACTCTTCGGAT
CCTTTTTTAAGGCTTCCATTACCTCCGATATTGAATTGTATTTTGAATTTTTCGGAACGG
CAAAAGCACCATAATCACTGATTAACCTCGCAATTGGGGCAGTATTTTTATATGAAAGTT
TTGTTTGCCCTGTCAGATTAATTAACAACAGTGGCGGAGAATATACTGCTACTGTATATG
GGTCACTTTTGCGTTGTTGCAAATATGCGAGGGCTACCCCTCCACCTCCGCCTGGCTTAT
TAACCACGGGCATAGGGACAGATACAAGCCCTTCTTCTTGCAACACCCTTGCTACCATCC
TTATTGTCGTGTCCCAACCTCCACCAGGACCTGCCGGCGCGATGAACTCAAAAGGCTTGG
AAGGATAATTATCCTGAGCTACAGCCATCCCTCCTAACAGAAAGAGCAAAACCAAAAAAC
CCGCTATTAGACCGCATCTTACCTTCATTTTCCTTACCTCCCCTTATGTTGAATAATTAT
TTAGATTGCCTTACATAGCAAACATTTATTTATTTTATAAGGGTATTTCTATATCAAATA
AGGGTACATATTGCTGCGCACCATGCATATCAATCTCGCCTACAGATCCTTGGGGACGCA
TACGTGGTATCGTAAATTTGAATGCGTTTGCAGCATCAAAAAAAACAAAATTCAGTATTT
TTTCCGGCTCTATTCCATATAGCTTTGCAACCAACTCACGATTTATTGCGCCGCAGGATT
TTACTTTTTCGTAGTCTTCCTTGGTTTTAAATATGACATCAAAGGTAAGCTCAAAAGGAC
CAGCATTTTTACTTCTTATAACTTTCGCTATATCCTTTAGTTTTACCATTTTTTTATCCA
TAACTACACCTCCATTATATTAACAGGGAAAAGACTTACAGGATCATCAATCTCCATAAG
ATGATAAACGTTAAATGCAAACACTTCTCCTAAGGGAATCTCGAGAGGCGTGAATGGAAG
TGCTATGTTACCCGCCGTACCTATGCGTCCTTCATAAGGACAATGCAAAAGTTCCGTCCG
AGCACGTGAGCAAATCGCAGTTGCTAGCTCTTGTGTAGATGCTGCAACCTCAAGAATTAT
GCACAATTCGAGCGGCATAAAATTTTTAATAGGTTCTAGTTCTGCCATAACCCCATTTTT
GCCATATACATGGTATATCATTTGATATTGATCCTCGGGTATATCCTTGAAGTAATCCTT
AACATCCTCCGTCACTCTAGCCAACACATCATCAATATGATCTATAAAAATAGGGTCTCT
TGCACCTGCTATAAATATAGAGCGGAACCCTACCTTCTTTGCTCCTTCAAGTTTTACTGT
GTATTTATCCAAAGGATTGAATTTACTGCCAGAAATTTTAACCCTTCTATCATCTATTTG
TTCAAAACTGGTATTAGATAAATCCAAGATACCACCGGGACCAGGTAATAAGTAAGGATG
AGATTTTTCGTATAATGTATGCGCTGCTACTGACCATGTGGTACAACGTTCATCGAGGCT
TCCAGGCTCAAGAATAAAGTGATCTTCCCTTATGGTACCGAACATCACTTTTCCTGCGGG
TTCTGCACAGAGAGCCCCGCACTCCATTATCTTACCCATATGCCAGGCAAGTCCTGGATC
AAAACCCTCCTTTATTGGTAGCGCCGCTATGGTAACAGGATCATAAGACCTTCCGGCTAT
TACAATATCTATATCATTTTCTTTTAAGACCTTAACAATTGGCTCGACGCCCATTTGCGC
AACTATAGTAGTGGCTAAATCCACTTCTTCTTCAGATAGATGCTCGACAGGTCCACAGGG
TGCTATTTGCCCTTTTTTCAATTTTTCTTTAACTATGGACTTATCAATCTCGCTATATAT
TGTTGCAATCTTAAAATGATATCCCTTCTCTCTAGATATTTTTTTTATAATATTTATAAA
AGTGTCTACTTGAGCGTTGGTCCCAGCCCCACCTGCAGAACTAATTAATAGAGGGATCTT
TTTCTCTGCGATAGCTTCTAGTAATAACGATATATCTTTCGTGTAAGCCTCTTTAGAACA
TGTCATAACACCCATAGCCAGTTTATGTGGACCACTATCAGTAGAACCAGAATCGACTGC
TATTACGTGAGGGTCCATTGATAATGCTCGTTTAAACCACTTAACTGGAAAACCATAACC
CAACATTCCGTTTGGCGTAAGAATGCGAAGCTCTTTCACTTTCACTTCACCACCTATTTA
CTGATTTCTGATTTATCGCAAAGACCTTCTTCTCTTAAAAATGCCTCTAGGGCACCTGTT
AAGTGTTTTTTGACTGCCATTTCGGCACGTATTGGATCACGTTCAATAACCGCTTGTAAT
ATTTCTTCATGGTCATTGAGAGCAACTATTTGCCTTTCTCGCTTTGCCATGGATATAGTT
CTAAATTGTTCCAAATATTCCATATAAACTCTGACAAGTTTAATTAATCTAGGCATCCTA
CAAGATCTGACCAATATATCGTTAAACTCCTGACAAACGGAGAATAATTTATCGGCTTGC
GATGATTCAGTATATTTTCTCATTAGATCTACTAATTGTTTTAATCGATTAATTTCGGCA
GGGGTAATTTTTTCTACGGCTTTAGAAACGGCTAGAGATTCGAGTGAGATTCGGATAGCG
TAAATTTCCTCCACATCTTCTTTGGTTATTCCTTTTACAAACAAACCCTTCCGCGGCACT
CTTTTTAAAAGTCCTTCTGCTTCAAGAACTCGCAATGCCTCGCGAACCGGAGTACGACTT
ACATTAAGCATTTGAGCAAGATCCGACTCTACTATACGATCACCAGACACTAATGTTCTG
TTTAAAATTGCCTCTCTGAGACGCTCAAGCACTAGATCTCTGGCAGGTCTAAAGTCATCA
TAAGGTATGGGTTCAATCAATTTTTGTTCGTTCATCATGCTCTGCCTCCGTATGAAATCA
ATTACATCATTTTTGGATACTTGCATCCTGAATACAAGGATACAATTTATATGCTATTTG
TCAAGTATCTATTTTGATACTCGAATAATTTCTTATATGTGTTAAAATAAATTTAATTCA
ATTTATCTGATAAGTGAGGTGACAATCTTGAAGAGCTTAGGAGAGATGCTTTTAAGAAAG
GAACCTTTCAGCGAGATTGTCATGGGAGATACTGCAATTGTGAGGGCTATGATAGAGGCA
GGGGTAAGGGTTGCAACGTCCTATCCGGGTTCTCCCACTCCAGAAATCGCCGAGGCAATA
GCCTCCGTACCTTTTGATCAACGCCCTTTCTACTTCGAATTTTCGACGAACGAAAAGGTA
GCGCTTGAGGTAGCCTTCGGAGCCAGCATAAACGGTCATTTATCATGTCCATTCTTTAAG
AGTGTGGGCCTAAACGTTGCAGCCGATTCCTTCGTTCAACTTTCCATGATGGATCTTTTG
GGCGGCATGGTGATAGTGCTGGGAGATGACCCCGGAGCCAACTCTTCTCAAAACGAGCAG
GACAACAGACATCTTGCTCGCCTGGCTTATGTCCCCGTCTTTGAGCCCGCCACACCAAAG
GAAGCATATAAAATGTTCTTGGAGGCAGCCGATCTGGCTAAGAAACACCACATGCCGATT
ATCGTAAGGCTTACTACCCACGTCTGCCACGCAAAGGAAAAAGTTGGTTTTGGGCACTGG
GAGCCCCGGCCTTTGGACAAAACGTCACGTTTCGATCCTAAAACTAGCTGTTATATTCCC
CTGACCGCGGCGACTGTATACCCCATGAAGCGAAGAGCTCTCCAAAACATAGATGCCGTC
AAAAAATATGCTGAAGACTCGCCCTTCAACACTACCGTAGATAACAGCAATAAAGAAAGG
GGTATTATAACGGTAGGCCTGCCATTTTTATCGCTAATGGACACACTTCAGTTTGCCGAA
AGCAAACCAGATGTGTTAAAACTTGGCATGGTATATCCTCTGCCGGAAAAAACCATTGTC
GATTTCATGGCCTCCCACGAAGAAGTAAAAATACTTGAAGAACTGGATAATTTCATAGAA
CTTGAAATCAAAAGCCTTGCCTTCGATCATGGACTGAAGACGAAAATTTTAGGCAAAAAA
GACGCAGAAGATTGGATAGGCGAATATGTACCCGAAAAGGTCTATCAGGTTATGAAAAAA
ACATGGAATGACCTGCTTCCGGAGACGGACTTTTCTCCCAAAGGCGTTTTGCCTTCGCCG
AGGCCTCCTCAGCTTTGCCCCGGATGCGGACACAGATCCGCCTTTTACGCGGTAAAACGG
GCTTTAAAGGGCACCGACATAACTGTTGCCGACATAGGCTGTCATACCCTGGGTTACCTT
GAGCCTCACGAAATGGGGCAGGTCCTCTTGTGTATGGGACATTCTACGGGCACGGGATCG
GGCCTTTCTTTGTTCAACGACGAACGGAAGGTAGTGGCTTTTATAGGTGACTCAACCCTT
TTTCATGCCGGACTACCGGGCATTATCAACGCAGTCTTCAACCGCCACAATCTGACGCTC
GTAATAATGGAAAACGGCACGACGGCAATGACGGGTCATCAGGATCATCCCGGATCGGGA
AAGAACTTTAACGGCCCAACAGACGCAATATCTATAAAGAAAATGCTTGAAGGACTTGGC
GTCAACTCCGTCAGAGTTGTCGATGCTTACTCGCAGGAAAAACTCACCGAAGCCATCAAG
GAAGCAGTTAGCGAAGAGGGCTTTTCCGTCGTCATAGCTACCCATCCTTGTATGCTTAAA
TTTACCAGAGAGCAACGCAGGAAGGGCAAAGGTGTGGAAAGACAGGTATCGGTTGACAAG
GAAAAATGCGAACACATATATGAGTGTCTTAAGGCCTTTGCCTGCCCTACTTTTCAGCTC
ATGGACGACGGATCCGTAATAACTTCCAAAGAGCTGTGTATAGGAGACGGCTCTTGTATT
CAAACCTGCCCTGTCAGGGCAATAGGTTATCAGGATAAATAAGGCTTCCCGAAGGAACGG
AGGGGTTAAAATGAAGCTAGATATTTTCGTGATCGGCGTTGGCGGCCAGGGAATAGGATT
GCTTAGCGAAACCATTATACGCGCCGCAGATCATGCTGGTCTGACCGTAAAAGGAGTCGA
CACTCACGGATTGGCCCAACGCGGCGGAATGGTAACTTCTCACATTAGAATAGGAGAGGA
TGCATTTTCTCCTTTGATAATGCCGGGGCTGGCCGATATGGTCTTGGCCCTTGAAATTCA
CGAAGCCTTAAGAGGGCTGAACACATATCTCAAAGATAAAGGTACTTTAGTTTATTACAG
CGTATCACTGCAACCTCTGAACGTACGGCTTGGCGAAGAAAAACCCGTTACTATCGACGA
TATAAGCAGGGAATGCAAGAAGCGATCTGTCAAAGAATACGCCGTTTCAAGGGAAGTGCC
CGACCCTCGAATGCAAAACATAGCGATACTCGGAACCCTGGCAAGGGAAAGGCTGATCGA
TTCGGTCGAACCAAGACACTACGAAATGGCCTTAGAGGACCTGTTGTCCGGGAAGGTTCT
CGAATTGAACTTAAACCTTTTTCGTTCAATTTTAGCAGATTAATTCTTCTTATCATATAA
CTAACTAACTTCCTATAATAAAAATAGCAGAGAGGACAACCTTTATTAAAGAAAGTCCTC
TCTGCTATTTTCAAAAGAACAGTTTCAGTTTTCAAAGATTATATTATTGCTGCTGAGCCT
CTTCCTTGGCATCGGTCTCTGTCTGCTCCGCCGTTTGGCTTTCTGCCTGATTTTCGGACT
GGCCTTCTTCTACGACCTCTGCTCCAACATCGCTGTCTTGGCCACCCTCTTCTTCCGCCG
AAGGTTGTGCAGGTTCTTCGACCTTTGGCGCCTCAAATACGGAAGAGTCGACTATCTCAA
CGTTAGCCCTATCTACCAAACCCTGCAAATACTCCTGACGTTGCGCTTGGGCTTTCTGCT
GGCTTAAAGCAAGTTTAATATTTTCTTTAACCTCATCATATGGGATCTTTTCCTGTTTTT
GGTATCCTTTGACCAAATAGATACCAAACTGCTCCTCATCAAGCTGGATTGGTCGGCTAA
GCTCGCCTTCTTTTAGCTCCTTCAGAGGGAGCAACTCTTCCTGGGCTTCCAAAGTCGTCA
TTGGCAACAGTAAAGGCTTATCATAGGAAGTGCTGTGCAAGGCTTTATCGCCATACTGAC
TCATCACATCATCCCATGTCTGTCCACTCGCAAGGGCATCCCTGACTCCTTGAGCTGTTT
TTTCGTCGGAAAAAATGGCGAAGTTCACCCACAATCCTTCGGGGCGCACGAAGTAGTCGT
CGCCTCTGGCCTCATAAAACTCCTGCATTTCTTCCTCGGTAACCGTATCGTCCGTTTTTA
CCGCCGTCTGCAATAGCTTCTGCTGAGCCAGCTGCCTTCTTAGTTCTTTTTTAAGATCTT
CCTCTTTGATGTTATATGCGCTTAAATAATCCTGGTAGGCTTCCTTTGTCGGAAACTGGG
AAATTATCCTATCCATGGCCACGTTTATCTCATCATCTGTGACTTCGATCTTGTTCTCCT
TGACTTCCTTATCCAACTCCATATCTAAGACTATTTGGTCCAAAACGTGTTTTCTCAAAA
TATAATACTGACTCTGAGGTAAGTTGCTTATCCCCATCTGGTCCATTAATTGCCTAACAC
CCATATCTATCTGAGAAAGCATGATGTTGGTTCCATTGGCTTTGGCCACCACTTTATCCT
TTTCCGTAGTAGCGGAAGAATCTCCTCTTCTGGAGTAAATGCCATATCCTGCAAATATGG
AAATAACGAATGCTACTGCGACTGCGATCATGATTACCTTAGTTCTCGTTCGAAGCGCCT
TTAAAATCATTACAACCTTCCCCTTTCATTATTGTTCCCAAAAATCATTCACATATTTTC
TATACACATAACAGCACATAGTATATATCACAACAGTTATTTTAACAAAATCAGTATATC
TCCGTATATAATAGAGGCATCGGACAAAGAGGTGATACTTTTTGAGCATTTTAACGAGAG
GTAGCGAGCTGACGCTAAATGCGATACCGCTATTCATCAAGCTTCGCAGGCTCAGTTTAA
GGAGTTATAAAACCATACCCGAGGACGAAGTCTACGATATAAAAAACAGATTTGAACACC
TGGGGCCTTCGTTCATCAAGCTCGGCCAAATGTTGAGCTGTCATTACGACGTGCTGCCAC
CCATTATAGCAGAAGCTTTATCCCATCTGTTGGACGAGTTACCCCCCTCTCCTTCGCCAA
AGGTGTTTAAGCTCATCCAGGACGAGCTGGGAGACAAGTTGGATGAGATATCCTTTTGGG
ATCCCCAACCCATTGGCGCTGCCAGCTTGGCACAGGTTCATAAATGCGACCTCAAGGACG
GACGGGTTGCTGCGATGAAGATCTTAAGACCAGATGTCGAGCAGCGCATCGAAGAAGATA
TAAAAATAATGCGCTTTTTGGTCAAGAGACTCCCCGACTCTCAATCATTCCCCATCGATC
TGAAGGATACAGTTGATGAATTCTCAAGCAACATCATCAAGGAATTGGACCTTCTCAGGG
AACTGGCATGCATGAGAAAATACGGCGAAGGGCTGCCTGCCGAATGGGAAGTAAAAGTCC
CAAAGGGATACGCCGGGTTATGCACCAAAAATATACTCACCATGTCGTTTCACAACGGCC
AGAGGCTCGATAGGGCCGTGCCTCATTTGTCACGTTTCAGGCGTCACCATATGGCTCTTT
CTCTGGCAAAGACCTACTTATATAAATTTCTAAAAGAGGGGCTCGTTCATACGGATCCTC
ATTTTGGAAACATATTGGTGGATGAAGACGAGCATCTGGTGCTTTTGGATTACGGCGCCA
CTACCTTTTTATCAGAGAAGATAAGACATAAATCCATGTTGCTCTTTTGGGGGTTGCTGC
GCAGGGATATCAGCCTCGTCTACAGCAGCCTCGCGTCCCTTGGAGTAATTCAGGGTCAAT
CGGATCCTTTGGCCATTGAAAACGAAATATACGACTTTCTCGAGGACTACCTGCACAGGC
CCTTAGGACAGCTTTCCTTGCCCGACATGCTAAAAGACATGATAGCCCAAAGCCCTATCT
GGGGCATAAAGATACCAAAGCCCCTGTTATATCAGGTCAAGGCCCTATCGATGCTCGAGG
GAACTCTCCACACGCTGGATCCCGAAATTGGCTTTGAGGAGCTTTTAAACGAAAGTTTCC
AGGAAGTCACCTCCATACTTCACCTTCAGCCAATCCTCTTCATGGAGCTTGGAAAGGAAA
AAGTAAAACAAGCCCTATTCGACATTTCCATGACAACAACATCGACGAGCAGAAAACAGC
AGGAGAAAAGAGGCGATACATCAGCTTTGGGCATGGCCTTCTTGCTGTCGATTTTCGGCA
TCGGCTTCATGGCTTTGCCACAGGGCGCTCACCCATATTGGTTTGCCCTTTGGCTGTTTG
CCTCTCTTATTCTCGTCAGAAGGTAGCGGCTGCGCTTCACACTTCGGCCAAAGTGCGGCC
GCTCTTTAGGTTAACCTCCAGAGGCACCGAAAGCTCTACGGCGCTTTCCATGCTCTCTTT
AAGGATCCCGGAAACAACTTCCTCATCCTTTGCGGAACACTCACAAATGAGTGAGTCATG
AATTTGCAATATTAGCGCAGCATCAATATTTTCTCTTTGTAGGGCCTCGTCCAAGCGTAT
CATGGCGATCTTCGTTATGTCGGCGGCCGTGCTTTGAATTGGGGTATTAATAGCGACCCT
TTTCAAAGCTGCCGTGCTGTTTCCCACTACTGTAGTAACCTCGTTCAGTGGTCTTCTTCT
TCCAAAAAGCGAGAGGGTATAACCTCTCTTTCTCGCCTCCTCATAGCTTTTTTCAATGTA
ATCTCCCACTTTAGGAAAGGCAGAAAAGTACCTATCTATAATTGTTTTGGCCTCTTCTCT
GCCTATATTTAACCTCGATGCAAGGCCATAGGGAGTCATCCCGTACAGCAATCCGAAGTT
TATCATTTTCGCCATTCTCCTAAGTTCGGGGGAAACCTTTTCCGTATCCACACCAAATAT
CCATGCTGCCGTCTCTGCATGAATATCTCTACCCCTCTCAAAGGCTTCGCATAGCTTTTT
GTCTCCTGAAATGTGCGCCAGAACGCGCAACTCTATCTGTGAATAATCGGCAGCGATAAA
TATGCCGTCCCTTCGATCCGGTACAAACGCCTCCTTTAATTTCATTGCCCAGTCACCGTA
GGCAGGGAGGTTTTGAAGGTTTGGATCTCGGCTGCTCAACCGCCCGGTACCGGTGCTCGT
ATGCTCAAATGTGGTATGCACCTTGCCGGTCTTGGGATCGATGGCGTCGATCAAGGGCTG
TACAAATCCGGTAAGCATCTTAGTAAGCTCCCTGTGATCCAGGAGAAGTTTTGCCACCAA
TGCCTCGGGCCTATCCAATCGACTTAACTCCTCAAGAACGGTAACATCGGTCGAATATCC
CGTTTTAGTCTTCTTTATGACAGGTAATCCCAGGTGATCGAAAAGCAGCCAGCCAACCTG
CTTGGGCGAGTTTAGGTTTACCTTGTAACCGGCCGCCATGTCTATGGAGGCCTTTACGTC
ATCGAGCGTTCTCTCCAGCTCTTGCTTTACCTTCCAAAGATGGTCCAGGTCGAGGCGTAT
TCCCTTTCTCTCCATCCTTGAAAGGACAACCGACAGAGGTATATCGATTCGATACATGAG
GCCATGCAATGCTTCGTCCATCTCTGAAGATATCTTCCCGTACAGGTCAAAAAGGGACAA
AGCCTCTTTATCCAGGCCTTCTTCGCTTTTCAGCATCTTTTTTATTTCGGCCAAACCTTC
TTTGGATGACGATTTGTCGGGATGAAGCAAATAATAAGCTATTTTGCCGTCCCATACCTT
GTCCTTTTCAAAGGGTGCTTTCTTAATTGAAGTTGTAAACTCCTTGAACCCCCAGATCAG
GATTTCTTTTTCCCTTAATTTTTCGACCAAAGCATCGTAATCGTCATCGCCTTTGGGCTC
TAACAAATAAAAAGACCCTTCCCTTTCGGCTAAGACGCATCGTGAAAGGGCAAAGGACTG
AGGATAACGACCCCTGCCTTCAAAGGCTAAGGCTACGATTTTACTCCAATCTTGGCTTTC
CTCAGTGTTGGGCGTCTTTTCGCCCTCTCCCGCTTTAGAGCGAGTTTCCCTGGAATCGAC
ATCCTTTACTCTCAGGCCAAGCCTTTCGGGTATCTGCTTAAAGCCAAGCCTTTGAAATAT
ACCAATCAGTGCTTCATTGTTTCTTTCTCCTCCGCCTTTAAATTCATCGGGGCTTATACA
CAAGGTATCACGCAGGCGAATGAGCTCTCTCCATTGGAACAGTTCGTCCTTTTTATCCTT
CAGGCTCGATGCAATTTTTTGGGGCAGTTCGTTTATGTGCTCATATAAATTTTCCAAACT
GCCATATTGTTGTATTAATGCCGAGGCCCTTTTGGACCCAATGCCGGGAATGCCGGGAAT
GTTATCCACTTTATCTCCTATCAAAGAGAGATAATCGGGAAAGGAAGAGGGAGGAAAACC
AAACTCCTCTTCAAAGGTTTTTTCATCATATACCTTGAAAGTAGAAACGCCCTTTATGGG
TCTCATGACTTTGACATCAGCCCTTATCAACTGGAGCATGTCCTTATCGGCCGTCAGCAC
TAAAGCGCTGCCCTTTCCCTCCAAAATACGAACGACAGAGGCTATTGCATCGTCTGCCTC
AACGCCCTCAATCTCTATGACGGGATAACCGAGGTATTTCATTATTTCCTTTATGAGGAG
CAATTGCGACTTAAACTCCTCAGGAGTCGGAGGCCTTCCTTCCTTGTATTCTTTGTATGC
TTCATGCCTGAATGTCTCGCCTTTTGCATCGAAAAAGACAATGACTTGATCTGGGTTTTC
ATCGTTTATTATCTTAAGCAGCATATTTAAAAATCCTAATATTGCATTGGTGGGCATCCC
ATCGGGCGCGTTAAGTTCCGGCAAGGCATAGAAGGCTCTGAAGGCCAAGGCATGTCCATC
CACTAAAAGTATCCTTTCTTCCTTCAAAAAGCGACATCTCCCTTTTAGTTTTTGATACAA
TTGTAATATATGCAACAGCCGATGACAAAGGCAGATTTTTGTACCATCTTCAAGTCTAAA
AATGCCATAATGTTTATTGAATGCTACAATATCACATTACTCGTTACTCTTGATTAGGAG
GTATTATTCATGGACGGAGTCAGAGTTCGCTTCGCCCCGAGTCCAACGGGAAATCTTCAT
ATTGGAGGTGCCCATACGGCACTTTTTAATTGGCTTTGGGCAAGGCACATGGGCGGTAAA
TTTGTGCTTCGCATAGAAGATTCGGACAGAGAAAGGTCAACCCTGGAATATGAGGAAAGC
ATATATTCCGGCCTTGAATGGCTTGGCTTGCTGTGGGACGAAGGCCCCAGAGCCGGTGGT
CCTTATGGTCCCTACCGTCAATCCGAAAGGCTTGAGATATATAGGGAATATGCCGGCAAG
CTGGTGGATAGGGGGCTCGCCTATCGCGAAGGCGAAGCCATTATATTCAGGGTCGTTCCC
GGCGAGATAGTGTCCTTCGATGATATAGTTTACGGACATATTGAGGTTAAAAGCGAGACC
TTAAAGGACATAGTAATGATAAAAAGCGACGGAATGCCAACTTATAATTATGCCGTTGTC
ATAGACGACTACACTATGTCCATAACCCACGTCATAAGAGGGGAGGACCACATCGCCAAT
ACGCCTAAGCAAATATTGCTTTATAAGGCCCTGGGTTTCGAGCTCCCGCAATTTGCACAT
CTGCCAATGATTCTTGGAAAAGACAAAAAGAAACTTTCTAAAAGGCACGGAGCCACCAAC
GTGCTTGAATATAAAGATATGGGCTTTTTGCCAGAAGCGTTATTTAACTTCCTTGCTTTG
CTGGGATGGTCACCGGGAGATGACCGCGAGATCTTTACCATAGAAGAAGCCGTCGAGTTG
TTTGACATCAAAGATGTAAACAAAAGGGCAGCGGTATTCGATATGGACAAATTGCGCCAC
ATCAATCAAGAACATATCAAGCGAATGAATCCCGACAAACGTCTGGAAGCCGTCAAGCCA
TTCTGGGAAGATTTGGGACTGCCTTATCACAACCATAGCTCCGATTATCTGGCCAAGGTC
TTAGGTATAATGGAAGGAAGGGGACAAACCTTAAAGGAGCTGGCAGAATATACTGATTAT
TTCTTGACCTTCGAGCCCGTTAAAGAAAGGGTCGATCGCGAATACGCTGCAACTTCTAAG
GAGGTGTTGGGTCCCTTTTGTGAGGATATGATAAAACTATCCCAGTGGGAAACAAAGGCT
TTGGAAGATTTCGCTCGAGAGTGGAGCAACAAAAAAGAGGTGCCTTTAAAAAAGATAGCC
ATGCCGTTGAGAATCCTTCTGACGGGCACCAAGGTTAGCCCGGGAATTTTCGAAGTTATC
GAACTTCTTGGAAAGGACGAGACGATAAAAAGGCTTTCCCACTGGGGCATACTCAACGTA
TCCGAATAAGTTTTCAAACTAAACTTTGAAAAAAGGGCCCGAGCATTTTAATCATAAGCC
GCTCGGGCCCTTTTTGTATTCGTATTTCTAATTATTCCCCACCACAACCTGTTCTTTTCT
ATTATAGGAGGCCAGTAAGAACTCGTTGCTCATCGACAGACACTGTACAGGGCATATCTC
GGTACATTGAGCACAGAAACAACATCGGTCAACATGTACCATAATTTTCTTTTCCTCCGT
TATATAGGATATAGCATTGGCGGGACATACCCTTACGCACAATCTGCAGCCGATGCACTT
ATCTTTATCGTATGCTATCCTTCCCCTGAAGCCCTCGGGCGTTGGCACCGGTGGGTTAAG
CTTTGCCTCGCCCGATTTAACCCTTTTCAAGACAGCCAACAGGTGATCCGGTATGTGCGC
CAGCGGAAACAAATTGGTAAAGGGTTTTTTGAAGAATTGCTTGATGTTGATAAATAACAT
TTTATTTATCATTTTGTGCCCCTCCTAAAAAAACATCACATCTAGCGTAACGAGGACCAT
CCCCGCCAGCGCCAACCCTCCCATTTGAAACCAGTAAAATTGGGAGGCCTGCCATATTTT
AAACCTTCCGTACATCGTTCTGACTACAGTAATGGCCACGATCTGAACCAGAAACACCTT
TACCCAAAACCAGATAAAATCTACCAGCACGAATGATGCTCCGTTTAAGCCAAACAACTT
GCCCAGCGAAAAGGGAAAGAAGAGGGGTACCAACAATGCTGACATGGCAAGGGATCGTAG
AGCAAAAGTAAGTTTAAACAGCGCTAAATTCCTTCCCGAATATTCGGCCAAGAAGCCTTC
CAAAATCTCCGTCTTGGCCTCGGCAATATCCATCGGGACCTTGCCCACTTCTGCCGGGAC
CACTCCCAGCAAGGAGAGAAGAAGGGCAAAAATTCCCATGCCGCCAATCAAACCGACGGT
ATTCCATACAGGAACAGAAACAAAGGTCTCCAAGCTAAAAGGAGCTCCCGGAACTCCCCT
CTTGTATACCAACCATGCCAGAGTCAAAACCACGAGTGCCAAGGGAAGCTCATAGCTCAT
CATCAAGACCATTTCCCGCTGTGACCCGACGTTGGCATAGGGAGAGCCGCTGGCGAAGCC
TCCGATAACCATCATCACAGCGGAAGCTGCGAGTAGGTAGAGTATTAAAATAATATCTCC
GTTTCCGGCCAAGATTGGCGGTATGGAACCGATGGGAATATATAAAAAGATCAACAGCGT
CAACGCCATAGCCATCCAAGGAGATGCCTGAAACACGGCCCTGACAGCCCTTCTGGGAAC
TATGGACTCCTTTCCCAACAATTTTATTACATCGTAAAAAGGCTGCAGCAAGGGCGGTCC
AAAGCGCCTCTGCATTCGAGCGTGAACGATCCTATCGACTCCTTCATACAAAAGAGCAAT
CAATATAACAAGGCAAAAGAGCGCAAAACCCGATACAATCTTCGTAAGCAGCGGGCTCAT
CTATGCATCAGCCTCCTCGTCTTATCACGGCACATCCTTATCAGCTCCTCCTTGGTCGCG
ACAGTAGATGAACCTTTTTCATTAACGACCAACATCCTCTCCATACAAGAAATGCAGGGG
TCTATGCTGTTAATGATTAGCGGAGCATCAGCTATCTCCTGATCTTTAAACATAATGGGC
CACGACATGGCATTCGCATAGGTTGGAGCTCTGACCTTCCACCACGTAACGTTTTCCTGC
GCCTGAGTCAGTTTGATGACATGAGTATCATCTCCGCGAGGCGCTTCTATAGATGATTGA
CCTACACCATCAGCTGTCTTTAACAGGTTTAACAGTTTTGCTGGTTTCGGCTCATGCATG
ATCGGCCCTTCCGGCAGGCCGTCCATGCACTGTTCTATAATTTCCAAAGACTGATAAACC
TCCATGACCCTCACGAAAAATCTGTCGAAAACATCGCCCTGAGCATTGCCGAAGTAATCC
TGCGGAACAATTGGCTCTACCTTCAAATCCTCGTAAGCCTCATAGGGGGAAGACCATCTG
AGGTCAACGCGCAATCCGCTGGCACGCGCCGTGGGGCCAACGGCACAATATCTCACGGCA
TCTTTTTCGGAAAGCACGCCAACGTTTCGCATCCTGGCTTTGACGATAGGATCTTCGGTA
ACGGCATTATAAAAATACGAGAACTCCCGCTTGTAATATTCGACCATTTCTTTTATTGCT
TCAGCCACTTGGAAAGTTATATCCCGACGAACGCCCCCTATCGTACCGACGCCATAATTT
ACCCTATTGCCCGTCATGGCCTCCAATACGTCCATGACCTTTTCCCGAAGCAACATACCC
AAATTGAAGGCTGAGTCGTATCCGAAGGTATAACAAGCTACGCCAGCCCAGAGAATATGG
GAGTGTATACGTTCAAGCTCCAGCAAGATAGTGCGTATATACTTTGCCCTCGGAGGAACT
GGAATGCTGGCTGCATCTTCTACAGCCCTCACAAAGGAAATTATGTGAGCAAATGAACAG
ATACCACATATCCTTTCCGCCAGATATATGACTTGAATGGGATTTCTTTCCCTTGCCATA
TATTCAATCCCTCGATGTATTGCGCCAGGCCGTATGCGCACATCTACAATTCTTTCGCCA
TCAACTTGCAGCCAGGCAGTAATCGGCTCCTTGAGGCCTACATGAACAGGACCGATCGGA
ATAGTATAAGTTTTTCCTTCTCCAATAGCCATCGTTCATCACCTTTTCAAGAAAGTTCCC
GTATATGTTTGGGAGACAACCCGGAATCGTCACGCCGCCAGGGATGAACCTTTTCATCCC
AATTTTCGGGCAAAAATACCAACGATTGATCCGGCAACCCCTCGAAAGACACGCCCAGCA
TCTCATGCATCTCTCGCTCGCTGTATTCAATGCCAGGAATCTTATCATAAAGAGAAGGCA
TCGTAAGATCATTCTTTTGAACTTTTACAGAGACGACAACGCCCACTCTTTTGCCTCGTC
CCGCACTGGTAAAGAGAGAGAAATGGTAATTCAGCAATACGAAATCTCCCGCATCATCTC
CGGATATCACATGAAATATAGGGAAATCGAGCATAAAGAGGGAGTCGACAAGATCAATAA
AGGCACCTTTGTCGCATGTGATCCACATGTCATAAAAGGACGTCTTTTCTTTTGCTCCAG
CCACCCTCTCTCTTATTTCCAAGCTTTCCAGGTTATTAGTTAACCTTTCTTCCAAGAAAG
ATTTTATCTCCTCAGGCGTTTTAGGAAGATGGTTCAGGCTGTATTTAAACATCGGCAATG
CCTCCCGTCCCCGTCCCAAGAAGCTCGTTTCTTTTTTCCTCGAGCTTTGCGATCGCCTTA
GTTACGCCATCGATGATCGCCTCAGGCCTCGGCGGACAGCCATGTACATAGACATCTACG
GGAAGTATTTGATCCACAGGACCGTCTAAGTTGTAGGATTTATAAAACACGTCCCCGGAG
GCACCGCAATTTCCTACGACTATTACCACCTTAGGATTGGGCATTTGAGCATAAACTCTC
CTCAACCTATCAGTCATATATTTCGTAACCGGTCCGGTGACCAATAAGGCATCGGCATGC
CTTGGAGTCCCTACTAACTTCATGCCAAAGCGTTCTATGTCGTATCTGGGCGTAAGCAGG
GCAACAATTTCTATATCGCAACCGTTACAGGACCCGCTGTTGCAATGAAAGGCCCATATC
GACCTCGGCAAAATTCCAAGTTCTTTCTTTATGTCCACCTTAAACATATCCACGTCCTCC
TATAAAAGAATCAAAATCGAAATGACGGCAACAGTTACGACCAAAATCCCCATGTAATCG
GACAGTATTCCCGTGTGCATGCTCACCAACACATCGTAGAAACGGGAAAGCGCTTTCGTA
AAACCCCAGTAGGACGAACTGGCGGGAATGGCCAAATCCTCGCCGTCTTGGGGAACCGGA
TTTCCTCCGTAAAATACTTCATCCTGATATGTGCCCTTTTCGTAGTCTCCTCTTCCCGTC
GAGCGCAAGAATAAAACAATAAGAGCTCCAAGGGCAAAGAACATAACCCAAGCATATACG
TTCCAAAAGCCAAATCCTGTGTATACAGTCCCGAGAACCATTATAGACCACTCCCCATTA
CTGCCTGAATATAACTGGCTTGGTTAACTAAATCTCGGGCAGCAGGTTCAATTAAATTAG
CTAACGCCCAATTTGGCATCAAGCTAAGAGAAATTATCATGACGCAAAGGACCATCATGC
CCACAATCATGCTCAAAGGTACTTCTCTGACGTTATTCAAGTCATCCCTCGACGGACCCA
AAAAGCCCGACTGAAAGACCTTGACAAAAGAAGCGAGGGTCAATATAGAGGTTACCATCG
CGACCACAGCCAAAAAGGGATGAACCACAAAAGAGGATTCGTATATCAAAAGCTTGGAGA
CGAAACCGTTGAAGGGAGGCAAACCTGCAATAGCAGCCGCCGCAACCGCAAACATGAAGG
TCGTATAGGGCATTTTCCTGGCCAATCCCCCAAGCTTGTTAAGATTCGTCGTCCCGGTAG
CGTAAAAAAGGGAACCCGCTGTCAAAAAGAGCAATCCCTTATACATTGCATTGTTGATTA
TATGGAAAATACCGCCCTTCATTGCCGTAAAACCGTATTCGCTCATGGCTTGCGAACTAG
AAAGGGCGAGCAATCCCAAACCTATGCCCATAAGCATGTAACCCGTCTGCGAAATGCAGT
GATATGCCATCAGGCGCTTCGCTTCCTTTTGTATAACTGCCATTATTACCCCTATAAACA
TGGAAAGCAAACCCAAAACTATTATCACCCATGCAAGCACGTTGCCCTCAAAGGCCTGCC
CGTAAACGGAAAAGGCAATTCTAAACATCCCGTAAAGCGAGGCTTGTCCGACCACAACGA
GGAAACAAGAAACGCCTGCCGGCGCCTGACCGTATGCATCGGGCTCCCACATATGCAAGG
GAACGGCCCCGCTTTTCATTGCCAAAGAAACGATAAAAAGCACCAATGCAAGTTTTTCCA
GGAAACCCACCTGCATGTTTTTGGCTATTGCTGCCATATTAAGCGTCCCATACACACCGT
ACAGGATACCAACGCCTATCAAAAAAATGAGAGCCACAAAGGTCGACAATACGGCATATT
TAAAGCTCGCTTCTATCGCTTCGGGTCTGTCGCGCCAAAAGGCTATCAATCCGAAGGACG
CCACTGAAGCGATCTCGAGAAAGACGAAGAAATTAAAGAAATCTCCCGTCACCTCAAGGC
CCAGCATGCCGGCAAAAAGGAGGAAAAATAGGGCCACAAACTTATTTCCATCATTAACAC
GATCTAAGAACCTTACGGAGAACAAACCGCTGGCCAAGGTGGCTATAGACCCGGCAAGAG
CCATAAAAGCCCCAAATGCATCGACCTCCATAATTATCCTGATGGGCAAGGTCATGCCCG
AAGGAAGCGTAAGGTTCCATCTTTCGCCACCCATTACATAGACCAATGTACCGTTAATTG
CGACGTGTCTCCACATAAGAAAGGCCAAAACTGTCGTAGCCACTAAAATTGTTGCAAACC
ATAAATTACGCAAGCGCGGTTTTACCATTGCAATAGAAATAAAGGCCCCTAGCAATGGGA
CAGAAACTACCAAAGCGGGAAGGTGTACCTGCCAACTCATCCCCTAAGCCTCCTTATCTC
GTGGACGTCCAGTGTCCCGTAATGTTTGTAAAGAAGCATGATCAACGTCAACAAAAGCGC
AGTAGTAGCTAAACCAATGACTATTGCTGTAAGCGTCAAGGCCTGCGGTGTCGGCAAGAC
CATTTTTTTGAACTCGCCTGCCAATGTGTAAACGGGTATGGAACCTCCCGTCCGATAGCC
AAGGACTATTAAAAAAAGGTTCGTGGACGACTCTATTATGCTAACAGCAATGGCTATTTT
TATGATATTACGCTTAAACAAAACTCCATATAACCCAATGACGAACAATGCTCCGACTGT
TAACATGGGAACGTTATTTATCATCCTTTACCCCCTCCTTGCCGCCTTCAGAGACATAAC
GCATTCCTAAAAACATAAAGATGAGAATGGTCGAAAGACCACCCACGACTTCAAGGCCTA
CGGCTATATTGGCCAACGCTATGGTGCCGGAGGTGTTCAGAACGCCCACATTGGGCCCTA
TAGGTACGGCAGATCCGAACAAGCCGCCTTTCAAAGCCAGAAAGTTATATAGAAAGGTCG
TAGACAAGCCCAAAAAACCGACACATACGAAAGCAACCAACCCGGCGCCCTCAAAGGAGG
AGAAAATTTCCTTTTTAACCCATCCCAAGAAGCTCTTTCCTCCATGCGCAACCAATAGAA
GGGCTATAAAGGTGGCCACTATGGCTCCGCCCTGAAAACCGCCGCCAGGCGTCAGATGGC
CGTGCAGTATTATGTAGGCTCCAAAGATTGCAACAAACCAGGCAAAAATATTGCAAATCG
TTCTAACAACTATTGATAGGGGCCTCATTGCTGCTACTCCTCCTTCCGAAAGAGAGCGGC
CACAGACATTACCGCCGTAAAAAGTACCGCCGCTTCACCAAGAGTATCGAAACCTCTGTA
ATCAAACACTATTGACGTCACTACATTGTTGGCTGCCCGTTCGCTCTGGGCATTGTTTAT
GAAATAATCGTCCATAGCCGATACACGCGGTTCTCCAAAGGGATGGATATTATATAATCC
CTGACACAAAATCCCCACAAATATGACGAAGAAGATCAAAAAAATTACCCTAGGACCTTT
CATTTTTATCGTTCCCCTTTCCGGGCCAACGAGATGACCGGCAAGCTTTGAGGGCCATTA
TATAAATGGCTGTAGTAAGTCCGGCTCCTATGCCCGCTTCAGCAATCGCTACATCAGGAG
CCTGCAAGATATAAAATTCCAGAGAGATGAGCAGGCTCATAACGCAAAGCGAAATCACCG
CATTCAGCAGATTATCAAACCAGATTGCGAAAAAAGCGGATATCACGATCATCAACAATA
TAGCAATATGGGCAATATCCATCATGAGAACTTTTCACCCGCCTTTTCTTCCGACAACTT
ATCGACGATTCCAATTGGCTTTATCCCGCTTTTATGTGCTGCACGTGCTATAGCGTGGGC
AGCCGTAGGATTGGTAATCAAAAGCGCAAATATTGCTATAATGACGTGAATGGTAAAGGT
CATAAACCTGGGCTCTCCTGTCGTCACGTATTTGAATATCGAGTAAACCACTACAGATGC
CGATGTAAATATAGAACCAAAGGTAGTACACTTCGTGGTTCCATGCAGACGAGTATATAC
ATCGGGAAACCTATAAAGAGCAATAACGCCAAGGACATTGAAAGCCAACCCTATTCCCAA
CAGTATCTTTATAAAAATTGTTGAGCCATCCACTTTAGAAACCCCCTTCGATATAGCGCG
CTATGAACAATGTGCCGACAAAGGACAGGGCAGCATAAACGATGGCAATGTCCACCATGA
CAATTGAATCGAACAACGCTCCCAGAATTACCATAGTGGCAACCACAAAAGTATTCAGCG
TATCTAAAGCAACGACCCTATCCGGAACAGTCGGGCCCATAATCAAACGCCCCGACATGG
CGAGTATAGCAAGGCTGAGTATTAAAAAGGCAAAGGAAAACACGCTCATTCTTCAACCAC
CTTCTTAGCCCAATCTTCAAAGGAACCATAAACATCTTTTCCGCTTGGTTCAACATTTTT
AATGTTGATCCAGTGAATATAATAGGTGCCGCTTTCCTGATCCACGTCGACGGTTAAAGT
ACCTGGAGTCAAGGTTATTGAATTGGCCAACATAGTCATGGCGTAGGCATTTTTTAACGA
TGTTTGAACCCTCACTATACCGGGATTTATCTTCCCCGTTATGACTCTGTAGGCAACGTC
GAAATTTGCCTTTGTCATTCCCCAGAGAAAGGGACCAAAGATAAAGGCAAGCAATTTAAA
CCATCTGTCGGGCCTTAGCGCAGTCATCCTGTATAACCCGGGGCTCCAAGAGCGACAAGC
ATATGTTATGATCCCACCCAAGGCTATAGCGATGACTACTTCATTTAAGGGAATTGACCC
TCCTGACCAAACGAGCAACAAATACATAATGACTGAAGCCAAAAAGATTACCATTCATTA
GACACCCCCTGGGTATATCTCTAATAAAAAACTTGCTAGACACACAAACATCTTTTCAGT
CATCTCTTTATGCATGACTGAAAAGATGTGACCATGGCTTTAAAACCATTCTAAAATATT
AACAGCGATAAATCCAATTAAAAAATCTAATCTGATGATTAACTAAAAATAAAACTTCAC
TTTGAAATCTATGCTCTATATGGATCTAATTTCTTTCCTCATAAACGCCAAATAAGAGAC
GGCAAAACATATGACCGAAGCAGCAATCAGGGCAACAAATTGCGGCCACACCACTAACAC
ACTCTGACCAAGCGAAAGAGGGGTCAAAATCAACCCTTTAAGCTGCGTTTCAAACATGGG
ACCAAAGACTCTGACTGTCGGATTTAAAAGGGCAGCAGATATTTCTTCCAAAAGAACGGC
AGGAGAAAACCTGAGCAACATGGTCCTCAAGCTCTCGTGCTTTGCCAAAAGCTCCGGAGT
AGATTGTTGCGTGATAGGATAGACCTCATCGGCTACAACACCTGCAATCATATATACAAA
GAAGGACAGAAAAATCCACAAGGCTATGGAGGTCAAAGCAGATGTAGAACTTTTTTCAAA
AATAATGGAAAAAAGTATCGCCAAACTCATCCAAAAGGCAATATATAAAATACAGGCAAT
AAAAAACAAAATCGCCCTCACTACCTCTTGTCCGTTAGGAACGACTCCCAATTTCGCAAT
AGAGATACCGGCAATCATGACCATGATGCTGGCTATCATTATGGCCACCGTCGCTAAAGA
GGCAAGAAACTTTCCGTTTATAATCGCATCGCGATAAATCGGCTGAGAAAGGATGAGACT
CAAGGTGCCCCTTGTGCGTTCGCCGTTAATCGCATCAAAACCCAAAATGATGCCCAGCAG
AGGCCCAAAGAAGCTGATGAAAAACAAGAATGAAGGCAATCCTCCACCCGATGAAGTAAA
AAGACCAAGGAATAAATACTCCTCGTTCAAAAACTGTTGTTCCTTCAACGCCTCAGAGGC
TGTATATGAAGAAAAGAGCCCTGTGATAACTATGATCAAGGTTATCAACATGAACCTCTT
ACTTCCAAACTGATCCGTGAGCTCTTTTAAAAACACGGGAAGTAATCCGCCCATCCCGAA
TCACTCCTCCCGAAAATATCTAATATATATCTCTTCTAAGCTATACTCTCTCCCCTTGAC
CTCTATAGGAAGGAAGCCTCTCATTACAACTTCGCGCACTATATCAAGTTTTTTATCCTC
GTTAAATTTTAGAATGATCGAATGATTGTCAATTCTCTTCTCTACAATCCCTTCAATTCC
GTCGAGATTATTTAATGCCTCCTCGTTAATATACTCGTATGACAGCTTCATAATCCCTTC
ACGTTCGCCCAAGGCTTGCCGGCCTATTTCTTCTATGCTCCCCATGGCGACCATCTTGCC
CTTAAACATTATGCCGACCCTGTCGCAAATCTGCTGAACTTGATATAAAAGATGGGAGCT
GAGCAAAATACTGACACCCATTTCTTTGCTCATCTTATAAATTAAGCTTAATACCTGTTC
TGTTCCTTCTGGATCTATCCCTGTAGTGGGTTCATCCAGGATAACCAGCTTGGGATCTTT
GATAAGGACAGAGGCAAGACCCAGCCTCTGCCTCATTCCCTTGGAATATGTGCCAGTGAG
CTTGTCCCTCACATCCGAAAGGCCCACCGTTTCTAAAATATCATCAATTTTTTTGAGAGC
AACATCATCCGGGATGCCGTTCAACCTTGCAAGATAAAGCAAGTTTTCCCTCGCCGTCAT
ATCTTCGTAGAAACCGACGTTTTCCGGCAAATAACCAGCAATCCGCTTGACTTTGAGGGG
CTCCTTATTTGGGTCATATCCACAAACCTTTATTTCCCCTGTCGTTGGTTCTGTCATCCC
CAAAAGCATCAATATGGTCGTAGTTTTTCCTGCGCCGTTAGGCCCGAGAAGCCCAAAGAT
CTCGCCTTGGGCCACGTGAAAACTAATGCCATCTACCGCTTTGAAATCGCCATATTTTTT
TTCGATATCCCGAGCCTCAACCACCAATTCCATCTTTATCGCCTCTTGAGCTTTGCAAAA
ATTCCAAACAACAAAGCGATGACGATCAGGATAACACCTACGCCTATCCATCCCCACGTA
GTGGGAACTTTGACCGTGGCTCTCAGTTCTATAGACTTTCTATCTTGGTCGCCTGCTGCT
GTAAGCACTACTTGATAATCCCCGGGGATCGTCCTCTCGGGTGTTTTAAAAGTGATTTCG
ACTATTTCCGGTTTTTCGGTCTTTGCAAGGGGCTCAAGCACGCCTATTTTATCGGGCTTA
AAGGTTATTTCCCAATCCTCAGGCTTACTGGCCACCAAGAAAGATATGTTCTCTATTGGT
GCCGATCCTTCGTTCCAGACGTAAAATACCTGCTGGCTTTCTTTCCCAGCTACCATATCG
AAGTTGAGCCTTCTGCTCTCCGGTGCTATCTGCAATTTATAGGTTCCCTCGACGATAACT
TTTAAATCCAATTTAACGTCACTGTCTCCAACCTTGGCATGAAACTCCAAAGGATACTCC
CCTTTTTCGGATTCGATGGGAGGAACGACAGTAAAGTTCAGGGTCTCGCTAGAATTTGAG
GCAATTTTAATCGAGTTTACGCGCTTTTCCGTCTCCCATCGGGGAGTCACATAGGCATTC
CAACCCGACGGAGCAACAGTAACAAAATCTACTACCGCATCTTTATCGGAGTTATTTTTC
ACCTTAATCTCAAAACTCAAAGATTTGCCTGCAGCGCCCTCTAAAACGGGATACTTGGTT
TCGAGTTCCAATTTCCCCGCACCCGAATCGACGGCAACTTTACCGCCTTTCAAATGCACA
AAAATAGGATACTCTTTCGTAATTCCGTTAGCCGAAGCCTTCACTACGAACTTGTAATTT
CCGGGTTCGGCATTTTCTCCAGGTTTGATATGCAACTTAATTGCGACTTCTCTATTTTCC
TCTCCGGTACCTAAACGAACCCTGTTGACGCCAAAACCACCCCATTGAGAACTTATGAAC
CTGACGTCCCAATTGTTCGCCTTTGGATCTCTCTCCAGGTTCAGCGCTACTTCAATATCG
TTATTTGTGGCGTTCCTTAAATTTACATCGACGTTGACGTCATCTTCAGTACCCATTTCG
ATGCCGGTAAAGGGTATGTGTAGCGTAAATCCTCCCTGCTGTGCAATCGCCGCACCGGCA
AAAAGCATAAACGAAATACCAATTAGAAATGTAAGTAGGATATATTTTTTATAAGCGCTA
GCGAACATGTTCATGGATACCCCTCACCTTCCCGTTTAATTTATTTTCATATCCTTGGAA
AGGATACCCCACTATCCATGAAAGTTCAAGGAGGACTCACAACTCATTTGTTTCGGCAGG
CCCAAAGCCAATATACCTAGAGAAGTATTTTATAATAAGACTTAGACAGCTTGCCGCAAG
TACTAAAACTACCTAACCAGCTAAAAGGTGAATATCAATTTACCGTAACCGCCACTTTCT
TCGCAGCCTTTTTGCGGTCTTCCTGCCGTAAAATGCTCTTCCTTACCCTTACGGAAAGCG
GGGTCACTTCGACAAGCTCATCTTCGGCGATCCATTCAAGGGCTGCATCCAAAGTAAGCT
TCCTTGGGACGTCGAGAATTATCGGAGTATCCTTAGATGCGGAACGATGATTGGTAACGT
GTTTCTTCTTTGTAGGGTTGCATGGCAAATCATTGGGCCTGGAATGCTCTCCGATGATCA
TTCCCTCATAAACATGATCCATAGGCGATATAAATAGCGTACCTCTGTGCTGTAAATTAT
CCAGCTGATAACTCGTCGCCTCTCCTGTATCCATGCTGACCATCGATCCTCTGTTTCGAC
CGGATATTTCCCCCCGCCACAAATCGTAACCTATAAATCGGGATGACATTATTCCCAAAC
CCCTGGTATCGGTAAGAAATTCAGTCCGATAACCTATAAGCCCCCTGGTCGGAATGTTGA
ACTCCAAACGAAGCAAACCGGTCCCAAGGTTTTGAACGCTCATGAATTCTCCCTTTCTTT
TGGAGATCTTTTCTATGACTACTCCCTGATATTCCTCGGGCACATCAATAATAAGTTGCT
CAAGAGGTTCCAATAGATTGTTGTCATGGTCGTGTTTAGTAATTACCTCGGGTCGGGATA
CGCAAAATTCCATCCCTTCGCGCCGCATCTCTTCGATCAGAATAGCGAGATGTAGCTCTC
CCCTGCCCGATACTTTCAGCCCGTCAGGTCTGCCGATATCCTCGACCTTCAGCGCGACAT
TTGCCCTTGCCTCTTGCATTAACCGTTCCTTCATTTGTCTCAAGGTGACGGGTTTGCCCT
CCTTGCCTGCAAAGGGTCCGCTATTTACGAGAAAGAACATCGAGACCGTCGGTTCTTCTA
TGTCAAGCGGAGTGAGCACGGAATCCGCATTTTCTTCGAAGGACAGGGTGTCACCGATCA
TTATATCCTCAGGGCCAGCAATCCAAACCACATCGCCAGCAGATGCCTCCTCAACCTCCA
CTGGTTTCAATCCCTTTGTAAGCCAAAGATGGCTCACCTTCGCCAATTCTCGACCGGTTA
TTTCCCACTCGCCTTTATCCTTGTCCTGCCACCTGGTGCTCGTCCTGACGATCGCGTCGC
CTTTTCTTATCTTTCCTTGCAGTATCCTTCCGCATCCGACTCTTCCTATGTAATTATTCC
AGGTCAACGTAGTTGCCTGCATCAAAAATGGTTTGTTGACGTCGCCAAGAGGAGCGGGCA
CGTAATTTATTATCGTCTCAAAGAGAGCGTCCATTCCCTCGCGTTCTTCATCTTCCATGT
CTTTGACGAACCAGCCGTGAAGCCCCGAGCCATAAAGGACGGGAAAGTCCGCTTGTTCGT
CCGTTGCACCTAATTCCAAGAATAAGTCGAAGGTGGCATTCAAAGCAGCTTGCACATTTG
CGTTTGGCCGATCAACTTTGTTTAGTACCACGATGGGCTTAAGCCCGGCTTTCAAAGCGC
GCATCAAGACATATCTGGTTTGAGGCATTGGCCCCTCGTTAGCATCCACCAAAAGCAAAA
CCGAATCTACCATGCACAGTACTCGCTCTACTTCCCCAGAAAAATCTGCGTGTCCGGGTG
TATCGATGATATTTATCAAGTAATCTTTCCACTGAACGGAACAATGTTTGGACCTTATGG
TTATACCTCGTTCGCGCTCTAGTTCATCGTTGTCCATTACCCGCTCTTCGACTTTCGCGT
TTTCCCTAAACAGCCTCGTTGCCCTAAAAATAGAATCGAGGAGAGTGGTCTTACCGTGAT
CGATATGGGCTATAATGGCCACATTGCGTATCTTGGAGATATCATTCATAATTCTTTCCA
TTCCTTCTTTCCAATGCAATTTACACCCCGCTCAGAGGCAAACAAATTTGTATTATACAG
CAAAATATACAAACCATATGCATACCAAACAAAAAAGCAGCCCCCATATCCAGTTGGGGA
CTGCTCGTTGTCTTCTGGTGGAGGCGGGGGGAATCGAACCCCCGTCCGACAAGGGCCAGC
CGTGAAGTTCTACGGGCATAGTCCCTGTTTTAGTTTTCGGCTAAGCGCTCTCCCAGGGAC
AGGATCGCGCTTGCCTATCCTCCTGAAGTGTCCCCTCAGGCAGGGAGGAGCTGCCTGAGA
ACTAGCCACCTATTGTGACGCCTGTCGATATCGCGGTGGCGGCGACATCGCAGACGTGAC
TGCTAACTAAGCAGCCAGTGCGTAATTTTCGTTGGCAATTATTGTTTTCCCGCCTGTTTA
ACGAGGTTTGCGGGGACCTCGGCCCGCTCTTCACGACCCTCCTCTTGCCGTCGACACCAT
TCGCCCCCGTTTAAGTTTTCGTAATCTTTCGTGCCCTTTCCATCTGAAGCCGGGCATCTC
TTTCCGCTATGGCATGACGTTTATCGTAAACCTTCTTGCCCTGGGCTAACGCCAACTCGA
CCTTTGCCCATTTTCCGTTTTTTAAGTAGATTGAAAGCGGAATAAGTGTCAAACCTTGTT
GCTGAGTTTTGCCGATGAGCCTTTTAATTTCGTCATTATGAAGTAACAACTTTCTCGGTC
TCAGAGGGTCGTGATTGTAGTAGGTACCTTTTTCATAAGGTGATATATGAACATTATATA
GCCAGCATTCGCCCTTTTCTATCTTGGCATACCCATCTTTTAAGTTAACTCGTCCCGCAC
GAATCGACTTGATCTCCGTGCCAGTTAAAACAAGACCAGCTTCATAGGTTTCAAGAATGA
AATAATCGTGTCGGGCTCTTCTGTTTTGAGCAACTATTTTCTTATCCATCACCCTTCCTC
CGATGCTAATTCTAACAAAACACAGCTTAATAGTCAATATTGATCAAAAAAATGGTCGGG
GCGAGAGGATTTGAACCTCCGACCTCCTGGTCCCGAACCAGGCGCGCTAACCAAACTGCG
CTACGCCCCGAGCTAGGAAATATTATCATCAAAAGAGGCTATTTTCAACTGCAATTTTTT
GCCCATTACCCCCCTTCGTAGCGACATCTTCGATTGAGGGTTAAAACATCTCAATGCCAT
CTCTCCTGACAATCCCATATACGAGCTTCCTCCTGCTTTCTTTTTGCCCTGAAATCTTTA
TCGAAGCTTCCGCTTCTGGCAATACCTCTTGGAGGCGTTTTTCGTCGTTTCCGTAGAGTG
TGGCTATATTTTCTCCCTTATTTACGTGTTCTCCTACCTTTTTGTTTAGAAATATACCTG
CCGACAGGTCGATCCTGTCTTCTTTTTTCTCTCTTCCAGCCCCAAGCTTCATAGCGCATA
TCCCAAGCCCCTCGGCAGCCATCTTTGAGACGTAGCCATCTGCTTTTGCTTTTAGTTCGT
ATTTAAATCTTGCTTGAGGGAGTAAAGAATAATCTTCCAGCGCATTCACGTCACCGCCCT
GAGCCATGACCATTTCTTTTAGCTTCATCATTCCCCTGCCGGAATTAAGCGCATCTCTCA
ATAGATCCAAGGCTTCCTCTCTGTCTTTCGCTACGCCAGCCAAGATAGACATTAAACTTC
CAAGTGTAAAACATACCTCCATTAAATCGCTATTACCCCTGCCCTTCAACGCCTCGCAGG
CTTCCATCACCTCCAGGGAGTTTCCGATTGCCTGTCCTAAAGGCTGATTCATATCTGTTA
TTACCGCCACCGTTTTTTTGCCTGCACTTTCGCCTATGTTAACCATAGTCTTCGCCAATT
TAACAGCTTCATCAACATCCTTCATAAAGGCACCGTCTCCTACTTTTACATCTAATACTA
TGCCGTCAGATCCGCCGGCAATCTTTTTACTCATAATGGAGCTGGCAATGAGCGGAATGG
AATCCACTGTGGCGGTAACGTCTCTCAGTGCGTAAAGCTTTTTGTCAGCAGGGACAAGAT
CTTCCGTCTGGCCAATTATAGAGATGCCTATAGTGTTTACTATATCGATGAATTTCTCAA
GGGGCAAAGAAACCCTCATACCCGGTATAGATTCGAGCTTATCCAAGGTTCCTCCGGTGT
GTCCGAGCCCTCTTCCCGACATTTTAGCTATCGGGACTCCGCAAGCAGCTACAAGAGGAC
AAACGATTAAAGTTGTCGTATCGGCCACTCCACCTGTGCTGTGTTTGTCAATTTTAACGC
CGTTTATGGAAGATAAGTCCACTATTTTTCCCGAATTGGCCATGGCTAAGGTGAAAGATG
CAACTTCCTCGTAGCTCATACCCCTAAAATACGTGGCCATCAAAAAGGCTGCTATTTGAT
AGTCAGGAATAACATCGGATGAACAACCCTTTATTAAAAAATTTATTTCTTCCTCCCTCA
GGTGTATCCCGTCTCTTTTCTTCTTTATAATATCAACTGCTCTCATATCTATATTTGCAA
CCTCCCACCATCCTTGTCACATCTATCATAACAAAATTTTTTGTAAATTAGATTGTTATG
TATAGTTAAATAATAATTTATACTATATAATTATGACACAGAGGCATTTCAGATTCGCCC
TAGGGGGAAAGGAAATTTATAAGGCGACAAAAGGGGGGAAAGGGATGAAATGGCTTGCAA
CATATCCGGAAAAATGCGTGGGATGCGAAAGTTGTATGTTAACCTGTTCAAAGACTTGGT
TCAAAGAAGAGGACAAAGAACTATCTAGGATTCAAGTAAGCAGCAGCGAATCGGGTTATG
CTATCAACGTATGTAATCAGTGTGGCGAGTGCATCGATTATTGCCCTACTTTGGCCATCA
AACGGGATAACAGCGGAGTGGTACGCATTGATGAAAGCAAGTGCGTCGGATGCCTCATGT
GCGCAGGATTTTGCCCGACGGAAAGCATGTTCGTTGTCGAAAAAAGAGAAAAGCCTTTCA
AATGTATAGCCTGCGGCATCTGCAGCAAAGAGTGCCCGTCGGAGGCGCTCGAGCTCAAGC
AAGATTAACAAAGGGGGGATAATCCGTGGAGAAGATGAAGCTTCTTGCGGAATGGAAATA
CGAGCCGAAAAAAATCGAAAGAGGATATGCCGGAAGGACACTTTACGTCAACATTGGCGA
TCGCTCTTTTAAAGAAAAACCAGTTACGGAAGATATGAAGGAAAAGTTCGTTGGCGGAAG
GGGATTCGGACTTAAACTGCTCTGGGACGCAGTGAAGGACACCACAAAGTGGAACGATCC
TGAAAACGAGTTAGTGATTTCAGGAGGTCCTTTGTGCGGCATCACCCAATACCCCGGCTC
CGGAAAATGTTATACCGTGTTCATCTCACCACTGACAGAGCAGACCTACGACAGTAACGC
AGGAGGCTATTTCGGTCCTTTGCTTAAATTTTCCGGGTGGGACGCCTTGGAGGTTCAGGG
CAAATCCGATAGGGATGTAATACTTTTCATCGATGGAGACAACAATAAAGTTGAAGTTTA
CGAATCTCCCTTCGAAGATATAAATGCCGTTACCATTACAGAAGCTTTGCACGAGTATTT
TGCAGACAGCGAAGAGGACAAACGCAACATATCGGTCGTATCAACCGGAAAAGGGGCAGA
AACCACTAACTGGGGATGTCTCAACATGAGTTTCTACGACTTGAGGCGCAAAACCCCGCG
CCTGAAACAAGCAGGAAGAGGAGGCGGCGGAACGGTCTTTAGAGATAAAAAACTCGCTGC
CATCGTCGTTAGAAAAAGGGGCGTAGGTCCTGCCAGCAACAACCCTGCAGATATATCGGT
GCTGCAAAGGACGGGCCTTAAGCTCCACAAAGAGATTAAAGACTTGGACGACCAACAGAA
CAAAATGCGCAAAGTGGGCACCCCTCATTTAAACGAAATAATGAACGAATATCATCTCCT
GCCTGTTCACAACTATAAGTTCGGCCAACACCCCGAGGCTTCGAAAATCCACTCTAAAAT
ATTCGAAAAACTATTCACGCAAGGAATACCTGACGGATGTTGGTATGGCTGCTCCATGGC
TTGCGCGAAAGCAGTAGATGGTTTCGAACTAAAGACAGGTCCTTTGAAGGGCAAAAAAGT
TACCGTCGACGGCCCTGAATACGAGACATGTGCAGGGTTGGGATCGAACATCGGCATATT
CGACCCCGAATGGATCATTGAAGCAAACTTTTACGCAGATCATTACGGCATCGATACCAT
ATCCTTGGGAACGGGGCTCGCTTTCGTATGCGAATGCTACGAATTGGGTTTTCTAAATAA
AGATATCACCAACGGGCTCGAGCTGAAGTTCGGCTCTAAAGATGATCTTATGGAATTGAT
ACACAGAATGGGTCGCGGAGACGATAAGTTTGCCAGCATCGTAGGGCTTGGCATACATAA
AATGAAAAAGGTATTCGCGGAAAAATATGGAGCCCCCTTCGACGTGATGGAAAAGATAGG
GATGGAAGGCCAGGGCATAGAAGTATCAGAGTACGTCCCGAAAGAATCCGTAGCTCAATG
GGGCGGTTATTTCCTCACCCTTAAAGGCCCTCAACACGACGAAGCTTGGCTTATTTTCAT
GGACAGGGTAAACAAACAACTTCCCACCTTCGAGGATAAAGCCGAGGCGCTCCACTACTT
CCCCAACTTCAGGCTATGGTTCTCCCTGGTTGGTCTCTGCAAACTACCATGGAACGATAT
CGAACCTGCGGACAACGTGATCAAATACAAAGGCATAGAGGCCGCAAAAGTTCCGGAACA
CGTACAAAACTACGTCGATCTCTTCAACGCCGTAACCGGGAAGAACATCACCAAAGAAGA
GCTAATAGTCCAATCCGAAAGGGTATACAACTTCCAAAGAGTATTCCAACTGAGACTGGG
CAAGGGAACTCGAAGAAACCACAACATACCCTTGAGGGCAATTGGACCCGTTTTTCCCGA
AGAGTGGGAGGCCAGGGCGGAATATTACGATAACGAATTAAAGGCGGCAGGGATAGATTC
TCAAGGTCTGACCACCGAAGAAAAGATCCGGAAATTACAGGAATATCGCCTGTCCCAATG
GGAGCAGCTGGTAGATGCAGTGTACAAGCGCAGGGGCTGGAACAAAAACGGCATTCCAAC
AGTAGAGACCTTGAAACGTTTAGGAATCGACTATCCTGATGTCGTAGAAGTGGTGAGGAA
ACACTCAAAGCCCGAGGATAACTGGGAGGAGTAAGAATATGATAAGAGTAAACGGCGAGG
AGATGGAGTGGCGTCCGGGACTTACTGTAAAAGACATCCTCGAGGCCAAAAGGTTTGTCT
TTCCCATGATCGGCGTTTGGATTAACGACAAACCCATTCCTCGTGACAAATTTGAGACAT
CCACCGTCAACGACGGCGATGAAGTTCAAGTAATACATATGATCAGCGGAGGGTAATAGC
CCCGCCATTAAGTTAAAAAAATTTACCTTTCGCCATAAACATAACTTTTCAATGGACACT
TCGACAACGGCCGTTGTCGAAGTGTCCATTGAAAAATAACTACACAGGTTAGGGGGCGTT
TTAATTGGAAACAAAAGGAGAACCTAGGCCAAGGATCATCGATTCGTTGATCGCAATAGG
GGCGCTCGTCTTCGTAATGGCAATCTGCCTCGCAGTATATCACACAGATCCTCACGTTCC
ACTATTAATGGGATCGCTCTTTGCAAGCATTATCGCACTCAAGGTCGGTTACAAATGGAA
AGATATCGAGATGGGCATGATGCAGGGAATTACCCAGGCTTTACAAGCGATAGTGATACT
TGCAATTATCGGAGTCCTTATAGGAGTGTGGATAAAAGCGGGCGTAGTTCCATCAATGAT
TTATTACGGACTTATGGTCATCTCGCCAAAGTTTTTCCTCGTAGCGACATTGTTAATTTG
TTCCATAGTGTCTCTAGCCACAGGTACTTCATGGGGAACCATCGGGACAATGGGCATCGC
CCTGATGGGTATAGGAGCTGGTCTAGGGATACCTCCTGCACAAACGGGAGGCGCAATAAT
AAGTGGCGCCTATTTTGGTGACAAAATATCGCCTCTTTCGGACACGACCAATCTTGCTCC
AGCAATGGCCGGAACAGACTTATTTACCCACATTAAACACACCCTGAAAGTCAGTGCAGT
CTCTTATCCTTTGGCAATTTTGATATTTTTATTCTTAGGAATGAAATACTCCTCCACTAA
TGTCGATCTGTCTCAGATAAAATCTATACAAGATGCTCTCGCCCTGCAGTTCAACATCAA
TCCTCTGCTTTTATTGCCGCCAATAATAGTAATAATATGCATCGCCTTAAAGGCACCTGC
CATTCCAGGTATCACAATCGGCATCATAGCAGGAGCGATTGCAGCAGCGATATTTCAAGA
TGTTAACTTCGGAGATATAGTTAACGCAGGATACAGCGGATACGAAAGCATTTCCGGCAA
CGAAATGATCGATGAACTTTTAACCGCCGGGGGTTTGACGGGAATGATGTATTCGATATC
CCTTACGATAATAGCAATGATGTTCGGAGGCATAATGGAAAGGACAAAGCAACTCGAGGT
CCTTGTTGATGCCCTTCTCACCAAAGTCAAGACCACGGGCAATTTGGTTGCAGCAACAGC
AGGGACATGCATAGCTTCAAATATGCTACTTCCCGAACAGTACATTTCGATCGTCTTGCC
GGGCCGAATGTATGCAAATGCCTACCAAAAAATGGGTCTTCACCCTAAAAATTTGTCGAG
AGCTCTGGAGTGTTCCGGAACGGTTACGTCATCATTGGTTCAGTGGAACACCTGCGGAGC
CTTCATAAAGGGAACATTAGGGATATCTCCCTTTATGTATGGACCATATGCTTTTTTTAA
TATTTTGACCGTTTTGACTTTGATTATCTTCGGTTATTTCAATATCACCATGACCAAACT
TGACGAAGAGCCCGAAACCGTATTACGACTTGTCCAAATGGCCGAAGAGTGATTTATCTG
GACCCTTTAAAAAATAGAGGGGGGTAACCCCCCTCTATTTTTGGCTAAGATGTCTTTCCC
TCATCGTTTCCCTTTTGAAGATGATTATTCCTTCTCCGAAACCTTTCTTTCCAAAGGAGA
CCGCGCTTTTCGTCTCCACTTATTTCCCTGAACAACGGAATTTCCGTCCAGCCCCAGGGA
GTCAAAAGGATGAAGCGAAGGGAAACGCCCATTTCCGTTAATGATTTTATGTGCTTTGAG
TACTGAATTACATCGCTCAATTCCCAATTTTCGGCAATAATCCATATCCTTCGGCATGTT
CCTTTTGCAAACAGCGCCGCATGATCTATTGCCCATCTCATCGCTTCATCGTTATCGACT
GGCGTAAATGAGAGAACGACGGCTTCCTCATGCCCGAAACCGTCTATCTCCGGACCTACA
ATGTCAGCGTATTCTCTAAGCCATGCCAACTGCTCCAATAAGTATTGCGGATCGTCGAGG
TCGTAACCCTCCGAGGCCAATTCTTCTATTCTTTTAACCTCCTCGCCGTTGGAGACAAAC
CCCCACATGAAACCCTGAATTTGAGAAAGCAACCTCTCAATGAATGGTGGATAATCTTGC
ATAGACATCATTTTAAGCAAATCCTCCACATAAAGTTGATTATCGTCGTTTGCACTACGC
CTATCCTTCTTGTTTGTCATGCCACCTACACCTCCCGCCACCATATACAACCGATGGCCG
AAAGAGAATAACATAACGGGAATAAAATTTCCAGTGGAAAAATTACTGTATTTGAAGCAA
AATAAATATGACAATCAATCAAAAGGAGGATCAGGCCGAATGACGCCTTATACACTGAAA
AAAGACAAATCCCAGCTGTTGATAATAGACGTACAGGAACGTTTGTTACCCGCCATCTTC
GATAACACGTCAATTGTAAGAAATATCGAACTGCTTTTGAAGGCAGCCCAAGTGCTCTCT
ATCCCGACGAAATATACAGAGCAATACCCGAAGGGTTTGGGCCCAACTGTTTCCAACATA
TTGGAGTTGCTTCCCCCCGAAACTCCCCGGTTTGAAAAAATCCATTTTTCCTGTTGCGAT
GAGGGCAATTTCAAAGATTTTCTCGGACAGGAAAGGAAACAGGTAATATTAGCAGGCATA
GAAACCCATATATGCATATTGGCCACGGCAATGGATCTGTTAAATGACGGATACCAAGTG
GTGATCGCCATAGAGGGTGTAGGAAGCAGGCGTAAAGAGCATCATCTTGCTGCCCTCAAT
GTCCTTTCGCAATTTGGTGCCATGTTATTGCCAACAGAAAGCATTATCTATCAGTGGTTG
AGCAAATCGGGGACTTTCGAGTTCAAGGAAATGTTGCCTTTTTTTAAGGAGTAACTCCAA
AATGAACGATATTGCCGATCTATTCTTCAAGGGAGCATTCATTAAGTTTTTAGGTACAGG
CGGCGCCAGGTTCGTAATGATAAACCAAACCCGCTCCACGGGTGGCATTTGGCTTGGCCT
TTTCGGCAACCACGTCTTAATTGATCCGGGTCCAGGTTCGCTGGTAAAAATTTGCGAAGC
AGGTACACCCTTTACTCCGGAAATACTGGAAACGGTCATGCTTACACATAAACACCTGGA
CCATAGTAATGACATAAATGTTATGGTTGAGGCAATTACACATGGCGGCTTTAAAAGACG
GGGCACTCTCATCCTCCCTCAAGATGCTGCAATGGGAGAGGGGCAAATATTGCTTTCTCA
CTTCAACACAAAAATTGGCAAAATTCACTACTGGGAGGATAAAAGACTGATACCGCTCTG
CGAGGGAATGTTGGAAGCGGTCCGGTTGATTCATCACGGAGTGGAGTGCTATGGCTTTAT
ATTGAGATATCCCGAGATTGCTCCCTTTGGTTTTATAAGCGATACACGATACAATGAAGA
AATAGTAAAAAGATATCATGGTTGCAAGGTTTTAGTAGTCAACATGACCTTCAATCACAT
CAGAAATGGTGTTGACCATTTAGCCGTCGATCATGTCGCTCTGATCAGAGACCTGGTGGC
TCCGGAACTGATCATGCTAAATCATTTTGGTCGAGGAGTAATCGATGCCGGTCCTGAAAA
AATTGCCTCATCCTTGACTACCAAAAGCTGCAAGGTTATAGCACCCTTTGATGGCCAAAT
GATTGATTTAAAATCTTTCGAATCTTTTTCTTGAGGAGGATACTTAATGTTAATGGAATG
GCATCGTGCAATCGAACTGCACAAAAGAACTAAAGGCAAAGTTAAGACATACCCATCATT
AAGGCTTCGCACCAAAGACGACTTGGCCTGTGCATACTTTCCAGGAAGCTATGCCGCCGC
CGACCTGATAAGCAAGAACAATGATGCTTCCTTTGAATACACGGGAAGGGGAAATTCAAT
CTTTGTAGTTTCAAACGGTTCTTCAATTTTGGGCCTCAAGGAACAGGATCCATTTGCAGC
TTTGCCGATATTGGAGGGCAAATGCCTTATATACAAAGTATTTGGCGACATAAACGCCTT
CCCCCTATGCCTTGAAGCCAAAAGCGCCGAAGAGATCATCGAGACATGTAAGTTGATAAC
TCCCACTGTCGGTGGAATAAACCTGTCCAACATATCGTCACTGACATCGTTTGAAATATT
AAGGAAACTTCAAAGCTCATTGGATATTCCTGTATCTTCCGATGATCATTACGGAATTGC
CGTAGCCCTTTTTGGGGCTCTGAAAAACGCCTTACGCATAGTAGGCAAGGATCTTTCTGA
TATCAAGATAGCTATATGGGGAGCAGGCAAGGCAGGCATATCGACAGCAAGATTACTGCT
TTCAGCAGGAGCAAACCGAATAGCAATGGTAAACAGTCATGGCATACTGACAAAGACAAA
CCCCTACATGAGCAAGGAACAAGCGGAATTGGCGGAAAGATTGGACCTAAACGTGGACTA
TCAAGATATTAAAGCAGCCATATCTCAAGCCGATGTTCTAATAGGACTATCGACGAAGGA
CGCCTTCGAACCTGATTACATTAAGCTCATGAACCAAGACCCCATTGTATTTGCCTTAGC
ACTGCCGGAACCGGAAATTAATCCCGCTTTAGCAAAAGAAAAGGGAGCTGCTATAGTGGC
TAGTAGCTTATATTGGACTACGACCATCAATCCTATAGCCAGTTTTCAGGTATACCCGGG
GATAATGAGAGGAGCCCTTGATGTCCGCGCAGCGACAATAACGACAAATATGCTTTTAAG
GGCAGCCGACGGATTTGCCCAATCAATTGACGAAAAGCGGCTATCTCCCGACAACATAGT
GCCGCCTCTTTTTTCCGACGAGGTTACTCCACGCATAGCGGAGGCCGTGGCCCAAGCTGC
CATAGAAGAGGGGATCGCCCTTAACCCTCTTCCGAAAAATAAAGTGTATGCACAAACCTG
GGAGAGGTTATTCGGCGGAAGGATTATTTAATACCTTGGCTTCATAGGCTATAAGGGCTT
CCTTTATTTTTATGCCCTGCGGACCTCCATAGCCCAATAAATCTCCGTCCTTGCCTATTA
CCCTATGGCAGGGCACAAAGGGGGGCCATGGGTTGTAGCGCATGATAGTGCCTACTGCCC
GTGCTCCCTTTGGATTTCCCGCCAATGCGGCGACCTCCCCGTAAGTTTTTTTGTGCCCAA
AGGGGATACCTTCCACTACTTCATATACCTTTTCAGAAAATCTAGATGGCCTTCTGGGCG
TTCCCAACTTCACCTTAGGCCTTTCGCCCCTCCAAAATCTGTTCCACGCCTCGAGCAACC
ACAAAGGCGGATCTATGGAAGGCTCCAAATAGGAGGAAATCACGCGAAGGACAATATCCT
CGATATATATAATTTCAAAAGAACAAGCAGGCGAAGGCAAAACACAACGGCTTAATATAC
TAGGTTTTTTGTTTATTACCACAAGTTCTGGCATCTTTACCACCACAATCTACTTATGAT
CAACAAGCTCCCCACTATAGTTACCCGCAGAGAGTGTCTTTCGCTTTTTACCAGAACTTC
CCGTGAGAACGGTCCTTTAATCTCCTCCATCTTCGGCCACCTTTTTATAATTAAAGTCCC
GGTTCTATCCCTATAACTAAGATATTCACTGCCGAATTTGTTTTGGAGAAACCCCTCCTC
GTAGGGTATGATCAAAAGGCAATAGATTATATAAAAGGACAACAAAAAGATCCAAACGCT
CAAACCGCCTGCCATAATCGCCCACCCCAAACCAATGAGGCCATTTCCCAGATAAAGGGG
ATTTCTGACAAATGCATAGGGACCCCAAGTCGTTAATTTTGAAGCCTTTACCTCTACTCC
TCTGTATAATCCAATCGAACCGGCTGCCCAAAACCTTATCGCCTGGCCTGCAGTAACGAA
AATAAGCCCCCAAATAATGCTTTGATGGGTCGGCTTTGCCAAAAATAGTATAATCAAATA
AAGGGCAGTCCATAGACCGCCTCTCCACTTAAAGGCTGTCTTCCTGACTTCCTGAAGATT
CATTTTCGCTTTTCCTCTCCAATATTTTAGTTATTATGTTCATTCCTATCGTTCTAATGG
CGACGGCAACGCCTATTGCTATGGCTAAATAATGCGTAAAAAACCTCCATCCCAGCGACA
AAAGACCTGCCATATTGAGAGGAACCAAGGTCTTATACACCACCACACCGCCCCCCTCGG
CTACACCGCTTGCTCCGGGAGTCGGTATGAAATATAGGACGAAAAAGAAAAGCCCCTGAA
GTATCGTGGCTTTCATAAAGGATACACTCACGCCTAAGGCATAGGCGAGAAGAGGGAACA
CCGATACGGTAAAGACAATATAAAGCAAAGTTAAAAGGCAAACCAGCGATAACCTCAAAA
ATCCGCTTTTTGTCAATAATTGCATATTATGCACATACAGATCGATTTGTCGATTCAAAA
AACGAACTGCCGAGAAGATGCGCAAGTTGAAGACATTTAACTTGCCAATGCGTATCGTAG
TTACTTTAGCAATGTGTTTGATGGAATCTGACTTTGCTACACTTATGACAATTACAGCGC
AAAACAAGATGACAAAGACAACAGCGTAAAGAAACATGCCCTTCATCGTAAGGCTGTCGA
TAAAGGCTTCCGGAACCAGAAACATTGACAGAGGCACAAAAACGCTGAGTACGAGCACTG
TTATTATCGTCCTCACTATGGTTAGGGCTACCCCTTTTCCGACAGACACCCCGTTGTTGT
AAAGAGCATATATTACAAGGGGGCTTCCGCCGCTTTGAAAGGGGGTAACGGCAGAGCCAA
AGGCATTCAAAAAGACCAGCGAAAGAGCCATCTTGAGGGAAACATTCTCGCCAATTATCG
CTGCTATTGCCTGAATGCGAAGAGCATCAAATATCCAAGCTGCGATAGAAAAAATAAGGG
CCAAAGACAGCCACGACATTTTGGCTGAAGCAAATAATCGCCATGTTTCCTCGTCACTGG
TGTAATATAGGGCTAATACGCCAACGCATATTGTTAACCCGATAAAATATAATATTCCCC
TCTTCAGCGACAAAGGCTGCTTCCTCCCAACACGACAATACGTTTAAAGAACAATAATAT
GTTCAAAAGGTACTTTTTGCCCTCTCCTCCAAAACCTCAAAGAGAACGTAAAGAAACATC
GGATTTAATGTACAAAGCCGCCTCAAATAAATCATATTTAACGGCTTCGTATAGTGAAGT
ATCGCAAAAGGACTCCTTTGAGATCGAATGCAGATCATCATCTCTGTTGAGAAGTATACC
TTTGCACCCTGCATTTCTTGCAAGTTGCACATCTACGAGCGAATCGCCTATTACCCAAGA
TTTGGATATATCTATATCATACTCACAGATAGCCCTTTTTATCATCCCCGTTTTGGGCTT
CCTGCAATCGCAATTAACATTGTAAGGTGGTAAGCCCTCCGTAGGATGGTGAGGGCAATA
ATAAAAGGCATCGATAGTAACGCCATTATTCTTAAATAATCTACCTAAAATATCGTGAAC
ATTTAGCACAAATTCTTCGCTGAAAAAACCTCTCGCAACTCCACTCTGATTCGTCACCAC
AATCAAAAGATATCCCATCGACTTGAACAACTTCAAGCCGTCAACAACGCGCGGAAGGAC
TTTAATTTGAGAAATAGAAGAGAGATATCCTACATCCTCTATTAAAGTGCCGTCACGATC
GAGGAAAACCGCTGAGCGCAAACCCTCATTCTCCCTTTGTCGCTATATCGTGAAGTTCGT
CCACATAGGGCTTCATCTCCCTGAATTTGGGAAGTATTTCTTCGCGCAAACGATAGGCCA
GCTCGAAAAATTTACCCTCTTGCAGGCAGGGCATGGCGTCTTCAAGGGAATGAGTCAAGG
CTTGACTGGCATCGAGCAAATTCCCGTCTGCTATACTTTCGCCCTTTACGCCCAACAACA
TTATGCTGTTTTGTATAACTTTCATTACCCAGCTGATACCTTCCATGAGCTTCGACATCA
ACATTAAAGCTTCTTGCGTATCTTCGCTTTCGAGTTTCTGTGCGACGAGATCTACTCCCT
GCACTACAACAGGAATGTATTTTTTCGTCTCCTCCAAGGCCTCTATGACCAACTCCTTGA
CGTCCTTCTTTTCACCGTCGATATCCACATACACTGCAGTCACCCTCTATCCTATTATTT
TAAATTTTCCCTCCACCATCTAACCATATCTTCAACCGTTTGCCTCAAGGAGAACCTCTG
AACAAAGCCTGCTTCATCTTTCACTTTGCTAAGGTCGTTCCAGTATATGGGTTCATCCTT
TTCGCGGACGAGATTTTTGTCCACAACAATTTTCACCTTGACAGGACAACCTTCGAGGAC
TATATCCAAAAGTTCCTTGATCGAGCATGGCTTCTCTCCCGAAACATTATAGGCCTCTCC
GCTCCTTCCGTGTTTTTCGAGGGACAAAAAACAATCGACGGCATCTCTTACGTCAAGGAA
AGCCCTCTTCGTATGGAGGTTACCCACTCGAAACACGGGCTCTGTCATTCCAAGCTCTAT
TGCGGCCCTCCTATATGTGAAATCTGAAACTACTTCGCCTTTCCTGCCAGGACCTACGCA
ATTCCCAATGCGAAGCCTTATTATATCAAGCCCGTAAGAACTGAAATAGGTAAAGCCAAG
CAGGTCCTGTGTTGCCTTTGAAACGCCATATACGTGGGCAGGCCTGAAGGGCTGATTTTC
CTTCACGGGGGTTTCGGAAGGATCGATAAATCCGTAAGCCGCCGTCGAAGAAGCAAGCAT
GATCCTTGTAGATTTCAGACCCAATTCCAGAAGGGACTCGAACAAATTTAAGGTTCCCAA
GACATTGGTTTCCATTGTATAAGACGGGGCTTTGAAGGACTCCATGGGATAGCTTTGAGC
TGCCATGTGATACACTACATCAGGGTCGACTTCCTCTAAAGCTTCTTTAAGATGAGGCTT
ATATCTTACGTCAATGTTGTAGGTCTTAACCGCATAGGGTTTTACCATTTCTACGTCAGA
AGTTGGACGAAAATAAGATCCATATACTTCATATCCGACTTCGGACATTTTTTTAGCCAG
ATGAGATCCGATAAACCCCCCGATCCCAGTTATAAATGCTCTTTTCAACTGCAAACCCTC
CTATGAACCCAGAATATAAGGTATTTCCCTTTGAGCTTTAAAATAGTCCTCTGGCACGCC
GATGTCTATGAAATAACCGCCCGAACGGAATGAGTAGACAACACCCCTTCTAACCAATTG
CGGAACAACCTCCTTCTCCCAGGACAGGCGTCTCAATGGAAGCTCTTCCACGATATCTCT
ATCGACTACATAAAAACCCCCATTCACCAACCAAAAACCGCCTTCCTCTGGCGGGACGTT
CTTTTCTCCGAAGGATACTACCTTGGATTCTTCATCGACCTTCAGGGGATCTACCCGGGT
CAGATCCTTCCATGGCCTGGCTGCAATAGTCAGTTTTGCCCTTTTGTCGACATGAAAATC
GAACATTTCACCCAAATCCATATCGAGCAAAGTATCTCCATTCATGAAGAAAAAGGTCCC
CTCGTCGATATAGGGCAATGCATTTCGCAGTGCTCCGCCCTTGTCTAAGGGCTCTTTCTC
CAGGCTGTAAGTCGCTTTAAGGTTCCATTTGCTCCCGTCTTCGACAAAGGCCATAATCTT
ATCTGCACCATACCCCAGAAGCAGTAGAATTTTTGTAATCCCCCTGCAGCTTAACATGGT
CAACAGCCAATCCAAAAAAGGCCTCCCCGCTATGGGCGCCAAGGCCTTGGGAACGTCCGA
GACGACGCCTCTAAGACGTGTTCCCAAACCGCCGGCAAGTATTACAGCCAGTCTGCCTCT
ATTTTCTTTCATTGAAAAGTCCATCCTCCACCAAACCGCAGATGATATGCCCCCAAAGCA
TGTGAACTTCCTGGATTCTGGGGGTATCTTCCGAGGGCACGCTCAAAAGGACATCACACA
GGGAAGACATTGTATCCGCCTTTCGACCGGTAAAACCGATCGTCTTTAAACCCTTCTTTT
TCGCATAATCCAAGGCCTTTAATACATTCGCGCTTTTGCCGCTGGTGGAAAGCCCTACAA
GCACATCCCCGGGCCTACCGAAGGCCTCTATCTGCCTTACAAAGACATCGGAGTAGTCGT
AGTCATTGGCGATCGCCGTCAATGCGCTTGTATTGGCATGCAAGGCCATGGCAGGAAGGG
CTTTTCTTTCCCTTTTAAATCTCCCCACCAGCTCTGCTGCCAAATGCTGTGCATCAGCAG
CTGAACCGCCGTTTCCGCAAAACAAAACCTTGCCTCCGCCTTTATAGGCAAGAATTATCA
ATTCGGCTGCCATCTTCACGCAACCAAGCAAATCGTCGCTCAAGAGCATCTTTTTTAATT
CTATGGAATCATTTATCTGATCCTCTATGAATTTGATCAATCATAACGCTCCTTTCATAC
TAAAAGCTCCGCACATGCACTAAAGACCTCATCAACACCTATTTTTGACATGCATGCAAA
ATCCCCGTATACGCACTCTTTTCCGACACAGGGCGCGCAGGGCAATGAGGGGGCCACCAC
CCTATGCCTCGTCCCCCAAGGGCCATATCTTTCTGGACTTGATGGCCCATAAAGGCCCAC
CACAGGGACGCCCACGGCGCTTCCTATATGCAATGTGCCCGTGTCGTTGGTAACGAAGAG
GGAGGCCATACCAAGAAGAGCACCTAGCTCTGTCAGCGGAACCTTTCCCGTTAAATCAAG
AGCGTTGATCTCTTGCAGCCCCTTCAGAACTTCCATGCCCAGGGCACGTTCTTCCTCGGA
ATATCCTATCACACCTATTACGGCACCGAATTCCGAGATCAAGCGCTTGCCCAAACTTAC
AAACCCTTCTACAGGCCATCTCTTAGGTGGCCAGTTGGCTCCGGGGTTAAATATCACCAG
TTTTCGATCCTTAAGCTCATCTTTATATTTTGTTTTAACCATTTCTTTCGTCTCGAAAGG
CACGAAAAACCTCAATTGCCTTATCCGTATTGGAATGCCAAGAGACGTCAAGGCCTGCAA
AGTCCTTTCTGCTTCATGTAATGTCTTGGGCAAAAATACCTCCCGCAAACCCCATAGGGG
CGCGTAGCGGGCTCCCGAAAACAGGGGCATTGCAGTTGCCCTGAGGTCGACAATCAGGTC
ATATTTCTCCTGCCTCATGAGCTTAATCGCCCTCAATCTCCCCTTGAATCCGGAAAATTC
ACCTCCCCTATCATAGATTCTTATTTTATCCCACATTGGGTCTTCGGAAAGGGCAGCTAA
TGCCCTTGGGCCCACCCATAGGGTAAATTCGGCCTTCGGCAAAAAAAGCCTCAAGTTCCA
CAATGCAGCAGAGGCCATAACCATATCCCCAAGACATGAAAGGCCTATTACCAACACCCT
TTCGATTTTATTCTGATCTATCCGCAAAGAAACTGCCTCCTGCCAAAAATACCTTTTTTC
GCTGTTCCGACATGAATATTTTACCATCACGAACGAAAAAGCGAAGCTCGTGCCGTCATA
TCCTGACTCTGCTTGCCAAAGCACCTTAAAGGCAGATACAAAATATGTCGATACTACTTA
TAGCGTTAAACCATGTTATCATAAATAATGAAAATTTCTCCGATCAATAATAAGGAGGTT
ATCTCCATGGCTACAATCGACCCTCTCTTTCAGGTAACAGGCTTGGTCTCTGGGATAGAT
TGGGGCACGATGATCGATAAAGTTATGGAACAGGAGCGCAAGGTTACCGACATTTGGACT
GCCGAAAAGGAAAAGCTGGAATTTAAAATAGATCTCTACAACGAATTCAGCGCGAATTTC
AAAAGTTTGCGAACGACATTGACACCCCTAAAACTTGAGTCCACGTACAGAACCAAAACG
GCCGAACTAACCAACGTTGGCAGCTCTCTGGACCCCTCTTCGGTTTTGAGTATAACGGCA
ACAGCCGATGCGGAAATCGCAAGATACGATATTGAAGTGTTGCAGCTGGCCAAAGCCCAC
AGCATCACCAGCAAAAGGCTTGACGATCCGACGCAGACCATAGGAGATCTAATAAACGAA
TTTGCCGGGGGAAGCTTTGTTATAGGATCGGGAGATAAGACCACTACAATTCAGGTCACG
GCCAGCGACACCCTCTCCTCTTTGGCATCAAAGATCAATTCGGCCACGACTGACGAGGGA
GAGAGTATAGGTATATCGGCGAAGATAATGGATAACAGGTTAATAATTACCAGCAATGAG
ACGGGAGAAGCTAACGCCATAACGGTCACAGATGACAATGGCATATTGAGCGCCCTGGAA
ATTTGGAATGGATCCGATTTTACTAATGAACTGCAGGCGGCACAGGATGCAAAAATTAAA
ATTGACGGACTAGAAGTCCAAAGATCCGATAATGAGATTTCCGACCTTATAGAGGGCCTC
ACTTTAAAGCTCAACGGCACAGGCCATGTCGTGACCGATATAGTATTGGATGCCGAAAAG
GCGGTTAATGCCATCACTGACTTTATTGATGCCTATAATGCGGCCATGGATTGGATAAAC
ATCAGGGTTTTGGAAAAACCTATCGAAGACCCACAGGAGGAATACCAAAAGAAGATAGGG
TTACTCAGAGGAGATTCCCTGTTGTGGCAAACCAAGTCCAGAATGCGATCTTTAATCTCT
GACCCCATCGCCACGGACGGTGTCTTCACAATGCTTTCTCAGATCGGCATTACAACCGAA
GCCGTGGACTACGGCAAAAGCGGAATGTTGGAGTTCGACGTAGACAAGTTTATGAGCGCC
ATGACCACGAATTCCGATGATGTCGCAGCTTTAATGACAACGGTAATGTCAAAGATGGAT
ACGTTCATCGGAAATACGATAGACAACGTTCCTGTAGCAATCGGAAACACGACTGGCACC
AAGGGACGCGTTGCAAGCCAGATAAATTACCTGAATAACAGAATTACGGCAATAGACAAA
AGAATCTCAGATTTCGAAGAACGTCTTGCCATCAAAGAAAAGGGACTGATAGAACAATAC
AGCCAGATGGAAATCGTCCTCTCTCAGCTTACGTCTCAGGCTAATTGGCTTGCAGGAATT
GTCACTCAATTGTCGTCCATAGGCTCTGGAGCTTAATTTCTGAGATTTGAAACAAGCCAG
CTTTTATTACGTTAAAGGCTGGCTTTTTCTTTTATCCTTCCCCTTTGCAATATGTCGAAT
AGCATCAAAAGGGCCGAAAAAAACACGCCCATAAGAATTCCCTCTCCGGGAAGCTTCAAA
AGGGGCCATAAACAGGCTGTTCCAATCCCCACCGCACCCGAAGCAAAGGCCATCGATGGA
GACATCCCTCCGTAAAGGACCGTTGCAAGGAGTGGTACAAATACCCCAGCTCCTCTGAGG
CCCATGCTGAGATAGCTCCATTGAAGTATGAAAGAACCGGCAGCTTTAAGGCTCGCAATA
AAAGCTATGAGTATCACGGCTAAAAGGCTTAGCCGGTTTACCAGAAGACTGACTCTGCTT
GAAGTAATTTTTTTAAAAGAAACGAAAAGATCGTAAGATACTGTTGTGGCAACTCCCAAA
GATAGACCCGCCGCAGTACCCAGCGAAGTGATAAAAAGCGTTGCCCAAGCTACCCCGCTG
AACACTTTGGGAAAATAATTATACAAAAAATAGGGAAGCGCCTGCGAGGGTTCGATAATC
ACGCCCTCCCTCCTCAGGGCTAACCCTATCCAAATTCCAAGGAGACCTATAGGTGGCATT
AAAATTGCTGATAGCAGCGCTCCCCTTTTTGCCGTGCTCTCGTTTGAGGCCGACAAAATG
GCCTGGGCATAAATTTGCGTTCCCAGAGTTCCGACGATCAGCGAAAGACAGGCGTTCGAT
TCCTTTAAAATACCCCTTGCAAACAAAGAGAAATAGGGAAATCTGGGAAGTTCTCTTATC
AGGGCCCAGGGAGTGTGGCCCATGCCGTAGGCAACTACACCGCAGGCAATGAGGGTGAGA
TATAATAAAATAAGCTTTGTCTGTCCTATAGCGCTATAGCTTTTTGTGCCCCCAGAATAG
ATAAATAAAAGTATAAGAAAAGCGACGAGCAAGCTCAAAGCCCAAGATGGCAAAGGCACT
ATGGCCGACAATAATGCGCTCGACGCAAGAAACTGGGCTACTACGGCCATAAGGGTCCCG
ATGGCGGAACCCACTGCAGCCAACCTGCTCATCCGGAGGCCGTAGTGATTAGACAGAAAC
TGTGCTAATGTAGTGACCTTAGACTTTCTCAGGGGCTCGGCTATAAAGAGTGCCAAAAGA
AGACATCCTATTCCTCCTCCAAGGGTAAACCACCAAGCTGATAAACCATAAACATAAGCC
ATCTCCGCAGTCCCGACTGTAGATGCTCCTCCCACGAGGGCGCCTAGCAATATTCCAGAA
ACCGCAAAGGGGCTTGCCCTTCTGCCCGCCAATGAATATCCTTCTTCGTCTATTTTCTTT
CCCGATGCGATAACGCCTATGGATATAACGAATATCAACGTAATGACTACTGATAGAAAA
AACATATGACGTGCCACCCTTCACCGCTATAGTATTGATTTATTTTTTATGCACTAACTT
TTATGCCATCACAATCCCAATGCAAGGGGCACCAAGACGGGAACGAGAAGCGTCAGCAAA
AAACCCGATATAAAAGAATAAATTGCAATATCAGGAGAATTGCTCTTTACGATAACCGGC
AAGGCGGTATCCATTGCCGTTGCACCCGCCACGCCCACTGCTTCGAAGGATCCGATATAC
CTGCTTATCAGCGGTATCGATATCAGGGCAATGACCTCTCTTATTACGTTCGAAAGAAAG
GCTACGGTTCCCAGTTCTACGCTGTGCATCTGAGTGATAAGAACCCCTGAAAGAGAATAC
CATCCGAAACCGGCGCCAACTGCCAGGGTCTCATTTAAAGGCATTTTCAATAATATCGAG
GCCAAAGAAGAACCAAACCCTGTCCCCAAAACCGTTGCCACAGGAACGATAAAAAGCTTT
ATCCCATCTTCTCTGATATTTCTAAGTGCTTCCTTATTGCAGCCAAGATCAATTCCCACG
GAAAAGAGCAGCACGAACAATCCTAATGTGATAATCAAATTAGTTATGTTGCTTAAAGAA
AATATCGCGAGCTTTCCAATTAAGATGCCGCCCGCTAAACAGGCAACAATGATGACGATC
AATGATTCATCATTCCCTTTTTGTCAGAAATCTGACGAATATATTTATACAAAATATTGT
ACCCAAAACAGACAAAAAAGAAACCGCGGCAGCTTTATAGCCCAAGTTACCTAACGCCTT
GAGCACTTCTTTGTTGCTTCCAATCTCAATACCTATAGCCAGGAGTAATAAAATAAGACA
TAACGTCTGAACTCTCCCGTTATGCCTTTTTATAAAGTTTGGAACTCTTCCGAAATATCC
TACTAGCGCTCCCGCCAACATAAAGGCAACGTAAAAATAAACGCTGTTGTCAATCAAAAA
ACGAAGGATTTTCATGCCGGCCCGATCACCTTTGTGTTTTTATATTTAAGAAAACCTGGA
CATATTACCTAATAGCTCTTTGTGATTTCTTGCCTACACATCATTTGAAAATATCCTATT
GCAGAATATACTTTACTTCAAGGCTTAAAAAGCTTTTATTCTTTGTCTCAGTTATTGTAA
TTCATATTACATACATATTAATATCTCAGCGTGGTGATGTGGATGTTCGATTTACCCGAG
AAGATCAAACGCGGCGTCGGTGAAGCGGTGTGCGCCTACTCCATGATCGAAGAAGGCGAT
AATGTTTTAGTGGGCTTATCCGGAGGGAAGGACAGTTCGTTGCTCCTCATTGCTCTAAAA
CACTTACAAAGAGTAAGCCCCATCAGATTTAATATAGAAGCCATGATTGTAGATCCAACG
GGCGGGCAGTTTGATCCCGCAGGGCTTAAGGAGTTTTGCGAAAGCCTCGATGTACCCTTT
ACACATTATGCCTATCCTATATTTGAAATTATAAAAATCAGAAGGGAAAAATCCCCCTGC
AGTTTTTGCGCGAACATGAGAAGGGGGATTTTGAGCGGGATCGCAAAGGACAGAGGGTTT
AGGAAGATAGCTTTAGGACATCATCTAACCGATGCCACCGTTACGTTAATGTTGAATATT
TTTTTCTCCGGAAGACTTCATACGCTACAGCCAAAAACGTGGCAAAGCAGAACGCAAACA
TGGGTTATCAGGCCATTGATATTCCTTCCTGAGGAAACTTTGATATCGGCAGCTTCCGAG
ATGGACCTGCCGGAACGGGGACCAAAATGTCCTTACGGGGACGACACGAAGAGAAAGAGA
ATAAATGAAATCCTGAAAAATATACTTGAAGAAGCGCCACAAGGAGAATACAGCACTTTA
AGGGCACTTCGTAAGACACTTTGGGCTACTTAGGCAAGCGAAAGGACTGAGGAAGAAGCT
CTGAAAGGCGGTTTCGCTGAAACTTACCTTCCATATCAAACGATATTATTTCCATATCAC
CAAATTCGGCCATTACCTGAAGACACGCTCCACAGGGGGGAACTATAGAGTCGGCACATA
TAATCATCATCTCGAAGACCCGCTCTCCCTGAGCGACGGCAGAACACAGAGCAACCCTTT
CGGCACAAATAGTTAGTCCGTAGGAGGAATTTTCAACGTTACATCCGGCGTAAATGCGGC
CCGATTGGGCGAGCAAAGCGGCACCCACCGAAAAACCGGAGTAGGGGGCATGAGCATTTT
CCCGCCCCCTCTTTGCCACATCATAAAGTTTCGACACTATATCCATTGCGACATCAGACC
TACCTCAAAAGGCCCGAAACGATAACGTCAATAGCTTCGTTCTCGGTCAAACCCTTGGCC
ATCAGACCCCACAGCTTTTCGTTGGCTATACGGCCTATGGCAGCTTCGTGGGTTATCTCG
GCTCCGGGATGAACCACGGAGACGACGGGAACGGCTTCCGCTTTCGCATTTCCCTGCACT
ATTTCAGTGCAATCGACATGACCTTTCGCTCCGTCAGCAGCTCCTTGCACTTCTCCGTAG
AACTTGCCGAAGCTGTTGTCTTTCAATACAACTCTAGCTTTGGCTAATCCGCTAGACTTT
TCCCCGGATAGCCTTATCGTATCTTTAACGTTGCAGATATCGTCGTATTTTCCGTAAACT
TTAGAGGTTATCTCCGCACTCCCAAGCCGACCGACGACATCTACTTCCACGTCGAGGGAC
AGAATCCCTACCCTTCCCTCGATTAACGAAAAATTGCTCACGTACCTGCCCTTTTCATCC
ACTACGACGCGGGTCAGCGGCCTGACTTCGATCTTTCCCTCAGGTCCGTGAACGTGCACT
TCTTCATAAGTCATGTCAGCACCTTTGCCCACTACTATATCGCCTTCCATCGCATGGAGG
AATTTTACAGCATTCGGAAAAATACAGTGGGAGTAAAATTTAGCTTTCGCGCCTTCTTCC
AGCACGATCCTGCTTTCTATGACTTGCTTTCCCTCTTTGCCAAGGTGGCCGAAACAAAGA
TGTACTGGTTTCTTTAAAATAGCTCCTGCTTTTACGGTAAAGGATGCCCTAATACCAAAT
TCAGTCTCTTCGGCGTCGATTTCAAGACCGGGAATGTCTTTTGCAGCGATGATATTATTG
GCATGAACTATAACATGAGCCTCATCGGTCCTGATGGGTTCTCCCGCCTTTTCGGCTATT
TCTATCAGTGACATATATTCATTACTGAGATTCATTGGAAATCACCCCTCCGGCTAAAAG
TGGGTCTGAACAGGGACTACACAGCGATATAAAGTATTGCTTTACGGCAATTGGCTGTCC
CTCGAGCATGACCTTGCCGTTGCAAAGCAGGTAAGCCCTATCGCAAGCCGAAGCTATGTC
ATCTCTATGGGTAATTACCAATACGCTGCTACCGAAATCTATTAATTTTTTAAAAAGCTT
TATCACATCGCCCAAAGCCAGAAGATCTACTCCCGAATCGGGTTCGTCTAAGATGGCAAG
CTTGGGCCTCATTAAAAAGATAGACGCAAGCTCCAGCCTTTTTCTCTCTCCTCCGGATAG
AGCCTTGTCGACAAAACGATCCAGGTAAAAGGGTTCCATCTGAATAAAGTCCAAAGCCTC
TTCCAGTTCTCTTCTCGTTGCATCCTTACGCGACAACCTCAAATATTCGGCAACGGTAAT
TCCTTCATATCTAGCCGGATATTGCCATGCTAAAGTTATCCCTAATCTCGATCTTTCGGT
AATCGAAAGATCGGTAATATCCTTTCCTTCAAAGAAAATCCTGCCGGAATTGGGCCTATA
GGAAGGAAGGCCCATAACAGTATGGGCTAACGTCGTCTTTCCCGCACCGTTTCGGCCCAA
CACTCCAGTTATCTCTCCATGCTCGACTCGCAAATTGACTTGATCGAGAAGTTTTTTTCC
GTTTTCTCGGGTTACCGTTACTTCATCTACTTGAAGCAAGGGGGTATCTGTCATTTATAA
CTTCCTCCGTTATGAATTCCAAACTTGGAATCATATTATAATCTCCGTATTTTGGCATGC
ACCAAAATATTCTTCAACTTCCTTCACATATTCCTCGTATCCCCTGCGGCCCATGAGCGA
ATATATATACCGTTTCCCCTGTTCCACTCCAGGTTGATCGAAGGGATTGATTTTCATCAA
AAAACCGACAAGAGCTGTTACATATTCATAAAAGAACACCAAAGCACCAATATATCTCTC
AGAAACTTCAGGAATGTTAAGGTAAATAACCGGCTTTCCAGCTTTTACCAAAGCCGAAGC
CGTCGAACGAGCCTCTATACTCAACAGATCTCCGAGGGCCTTTCCGTATAAAAACTCCAA
ATCCTTCAATGCATCTATATCTACGACGTCCGGCAATAGGAATAACGGCCTATTTTTTAC
GTCGATGATCGTAATTAGCTTATCGTCAGGGCCTTCCGCGTAAAGTTGAAGCTGGGAATG
CTGATCTATAGCTCCGAGAGCACGCACAGGAGTGGTGCCGTATCCCTCTTTGCCAAGGCT
TTCTCCCCAAAGCTGAGCAAACCATTCGGCAAAATCGGCAAGATCGTCTCCATAGGGCAT
CATAACGGCCATATTACGGCCGGCTTTAGCGTGCAACAGGTTAATGCAGGCCAATAGCCA
TGCGGGATTTTCCCAAAGGTGCGACCGCAAGACAAGCCTTTGATCCATCTCCTTGGCACC
TTGAACCAGCTTTTCGATGTTGATACCCAAAGCGGAAGCCGTTGCCAACCCTACCGAGGA
AAGAACAGAATACCTGCCCCCCACGCTTTCTGGAATATTCAAACTCCTACAACCTGTAGA
TTTGGCAAATTTGCGCAGAATGCCCTTTCTAGGATCGGTAATTATCAAAAAATTGTCGCT
TGCCCTTTCTCCTATCTTTTCCCTGACCTTTTGCCATGCCCATAAAAAGTGCGCAGCCGT
TTCCGTCGTGCTTCCCGATTTGCTGACGACTATAAATGCTGTCTTCGACAAATCAAGCCG
ATCCAGTAAAGATACTGCCGTCTTGGGATCCGGATTTTCCAGCAGATAAAACTTGGGGGC
CTTTCTGACGGAAGCATCAAGTTCGTTGTAAAAAGGGGGAAGGAGTGCCTTTGCAAGCAT
TCTGTTTCCCAAAGCAGATCCGCCAATGCCTATTTGCACGATGGCTTCAAAGCCGGAAAG
CCAACGCCCGATTTTAATCGTTTCGGACAAATCCTGATAGGGCAGGTTAATCCAACCAAA
GCCCTCAACGTCGTCCCTCCCTTTTTCCCGCAACAGGACATCGGCTTCTTCCACCATTTT
TGAAAGATCATCGATATTTTCTCTCAAGACGGGACGATCTCCACCTACAAAAGCAGCTCC
GACGCTTACGCTCAACAGCTCGTCCAAAAGGTATTCCCCCTTTAAAATTAAGCTAATCTA
ATATGCTGTTATCCTTTAAAAGCTCCTTAATTGCCTCAGGATCATAACCAACAATAAACT
TATCGCCTATGAAGGTTACGGGCACACCCATTTGGCCAGTTTGCCTCACCATGTCCATAG
CAGCAGCCCTGTCTTTGCTGACGTCTACCTCCTCATACTCGACACCCAAGTCTTTTAAAT
ATTCTTTTACCTTTGTACACCACGGACATGTGGGAGTACTATAAACTTTCACAGTCATAT
TCTACACCTTCCTCTGATTTGAAAAATTAGGGTTACCAAACATACGTAAAGAATATAGCA
TAATACCCGCAAAGGCGCAACAACTCGCGATAAAAAAAAGCCCGAGGATCTTCTAAGTAC
GAATCAATAGTGTTATATTATCCCTAAATTCATTTTTTTGACCAGCTTTTCAAATAGGAG
GGAAGCCCATGCTTTCAACAAAACAAGATGACGAGCAGGCTTTACAGAACATTATCGAGA
CCTTTAGGGGTAAAAAGGGCATCACAATTTCGCTTTTATCGAAAATACAAGAAAGTTACG
GCTATTTGCCACAAGAAGTATTGAGCAGGGTAGCCAAAGAGCTCGATATTCCCGAAGCAA
GTCTCTATGGTGTAGCGACATTTTATGCCATGTTTAGATTTAAACCTTTAGGCAAATATA
CCATAAAACTCTGCAGAGGAACGGCTTGTCATGTACAGGGATCCTTGCTGATAGCCCAAG
AAGTGATGAGACATCTGGGAATTTCGGAAGGAGAGACGACAGACGACGGACTTTTTACGT
TGGAGCTTGTCGCCTGTCTCGGATGCTGCAGCCTGGCTCCTGTTATGATGGTCGGAGAAG
ACGTTTATGGTCGCCTGACACCAGATAGGGCCGTAAAGGTTCTGGATAGCTACAGAACGA
ACAAAAGAGGTGAAGGCAATAATGGCTAATACAATAGTGCGCGTTGGAATGGCAAGCTGT
GGTTTGGCATCGGGGGCAGACTCCGTCTATGAGGAACTCTCCAAAGTGCTTGTCGGAGAC
GAAAATACTATTTTAAAAAAGGTCGGATGTATTGGCCTGTGCTCATATGAACCTTTAGTT
GAAGTAGAAATCGAGGGCAAGAGAACCATTTATGGATACATGACACCCGAATTGGCCAAG
GAATTGGTCGGCTCCTCCTTTCGCCCCACTTCAGCCCTAAAAGAAAAGATTATATACAGC
GATGAGGAAACTCAGGCGCCGGAAAATAATAGGATGGCAAAACAGGTCAGGATAGTTCTC
AGAAACTGCGGGATAATTGACCCGGAAAAAATAGACGAGGCCATTTCCAGAGGGGCTTAT
GAGGCGTTTTCAAAGGCCGTGAAGGAAATGTCTCCCGATGAAGTCATAGATGAAGTGTAC
AGATCAGGCCTTAGGGGTCGTGGTGGTGCAGGATTCCCAACGGGGCTTAAGTGGAAATTT
ACGCGACAAGCCAAGGGAGAACCCAAATATGTGATTTGCAATGCCGACGAAGGAGATCCG
GGCGCCTTTATGGACAGGTCCGTATTGGAGGGTGACCCCCACACCGTCATAGAGGGAATG
GCTATATGCGCCTACGCCGTCGGTGCTTCTCACGGTTATATTTATTGTCGAGCAGAATAC
CCTTTGGCCATAAAAAGGCTAAACATAGCTCTTGACCAGGCACGCGAAAGAGGCTTTTTG
GGAGACAACGTTTTTGGCAGCGGCTTTAATTTCGATATAGAGATAAAAGAAGGGGCCGGG
GCATTTGTTTGCGGCGAAGAGACAGCCCTGATAGCCTCAATAGAAGGAAAACGGGGAATG
CCGCGACCCCGACCTCCCTTTCCAGCCGAAAGCGGCGTTTGGGGAAAGCCGACCAACATT
AACAACGTGGAAACCTATGCAAACGTGCCGTGGATAATACGACATGGAGCATCGGAATTC
TCAGCTTTTGGTACGGAAAAAAGCAAGGGAACGAAGGTATTTGCCCTCGCCGGCAAGGTA
GCCAAAGGAGGCCTCATCGAAATTCCAATGGGAATGCCCATCAGAGAAGTAATATATGAT
ATTGGCGGCGGAATCGCCGACGGAAAAGAGATCAAAGCAGTGCAAATGGGCGGGCCGTCG
GGAGGATGCATACCTTCCTGGCTCCTCGATACACCTGTAGATTACGAATCCATAACAGCC
ACGGGAGCAATCATGGGTTCCGGAGGTATGATCGTTTTGGACGAAACAAGCTGCGTCGTC
GATGTGGCAAAGTTTTTTCTGAACTTCACACAACGCGAATCCTGCGGAAAATGTCCCTTT
TGTAGAATAGGTACAAAAAGAATGCTAGAGATATTAGAACGCATCAGCAACGGAGAGGGA
AAGATGGAGGATCTTGATCTGCTTTATGAACTGGCATTACAGGTAAAGGAAGGTTCCCTA
TGCGGTCTTGGACAGACGGCCCCAAACCCTGTGTTGACTACGCTAAAATACTTCAGAGAG
GAATACGAAACTCATGTTAAGGACAAGAAATGTCCCGCAAAGGTGTGCCCTTCTCTCATT
CGCTACACAATAAATACCGATCTATGCATAGGTTGTACTAGATGTGCCAGGATATGCCCC
GTTGGCGCAATTAGCGGCAAAGTTAAGGAACCCCACGAAATAGACGACGCCAAATGCGTG
AGATGCGGGCAATGCAAACAGACCTGTCCTGTCTCTGCTATATTTGTTGATTGAGGAGGC
TTTTGGGTATGGAGCGAAACATTAGAGTATTGCTAAACGGTCGTGAAGGCTACGGTTACC
CGGGACAGACGATATTAGATCTGTGCAAGGATTGTGGCGTGGACATACCTTTTCTGTGTT
ACGATCCGCATCTTTCGACACACGGAGGATGTTCTGTTTGCCTGGTGGAAGTGAAGGGGG
CCAAGGCTTTGGTACGAGCCTGCTCCAATAAGATATCCCAAGGCATGGAGATATACGCCA
ATACGGAAAGAACTATCGCGGCAAGGAGGACAGCTCTGGAGCTTTTGCTATCGGATCACG
TTGGAGATTGCAGACCGCCCTGTACTCTTGCCTGCCCTGCCAGAGGTGATGTTCAAGGTT
ACGTAAACTTAGCTGCCTCCGGCTTTTATAAAGAAGCCTTGGACTTGCTCCACGAAAACG
TTACCCTTCCTGCTTCCATAGGACGAATTTGTCCTGCACCCTGCCAGGAAAAGTGCAGAC
GCAATTTCGTCGACGAAGAACCTGTTTCCATAAGGGAGATCAAGCGTTTCGTAGGAGACT
GGGCCATAGAAAACGGCATGCTGGGCCACATAGACGAAATACAGGAAAACGGCCACAGCG
TAGCTATTGTAGGGGGAGGCCCCGCTGGATTATCGGCTGCCTTTTTCTTGAGAAAAAAAG
GTTATGCCGTAACTATTTTCGAGAAAGAATCGCATCTGGGAGGCATGATGCGATACGGGA
TCCCAGAGTACAGGCTGCCCAGAGATATCCTGCAGAAAGAAATAGACTGGTTGCTGTCGT
GGGGCATAAAGGTCCAGACGGACACTGCCCTTGGACGAGATATAACTTTAGAGCAATTGC
GCAGGGAATTTGATGCCATATTGCTCGCCTTTGGCTGTTGGCAAAGCACACCTTTACGCG
TCCCGGGAGAGAACCTAAAGGGAGTATTTGGCGGAATAAATTTCCTGTATCAGGTGAATA
ACCATCTTCCCGTAGAGATAGGCAAGAAAGTCGCTGTCATCGGGGGAGGAAATACCGCAA
TGGACGCCTGTCGATGCGCCAAAAGGCTTGGGGCTGAAGAAGTTACAGTAGTTTACAGAC
GCACAAGACAGGAAATGCCGGCCGAGGACGCTGAAATCGAAGAGGCAATGGAAGAAGGGG
TAAACTTTATTTTCCTTGCAGCACCCAAGGAAATCTCAGGTGACGAGTCGGTCCGTGAAC
TTGTGTGCGAAAAAATGGTCCTTGGCGAGCCCGACGAATCGGGAAGAAGAAGACCCATTC
CTACGGGAGAAACATTTACCTTGACTGTAGATACCGTAATAGCTGCAATAGGACAAAGGG
CCGTACTCGACTTTCTGCCGCCTGAAATCCACGACGGCCGAAAGATTTTAGACGATGACA
ACTACGCCACCCCTCTCGAAAAGGTATTTCTATGCGGAGATTTGAGGACCGGACCCGATA
TAGCAATTGCGGCTATAGGGGAAGGCCATTTTGCTGCTGAATCTATACATCATTTTATTA
CTCGCGGATATCCCAAGCGCCCCTTTGAATGCGACGTCACAAGAGAAGACCTAGGGCCCG
AAGATTTTAGGGACAAGAAAAAACAACCCAGGGAAATCCCTAAAATCTTCCCGGCAGAGG
AAAGACTTGAAAAACCCTTCGAAGAATTCAACATGGGGCTCACGGAAGAGCAGGTAAAAA
TAGATGCCAGCCGATGCATGGAGTGCGGATGTCCCGACGTCTTCGAATGCAAATTGCGCT
CTTATTCGATCGAATATGAGGCTTCGCCTACACGGCTTAGCGGAGAAAGGATAAAGCGCC
TTGAGGAAAAATTGAAATACTTCGACAGAAACATGGATAAATGTATACTTTGTGGAAGAT
GCGTCAGGACCTGCGATGAGATCGTCGGACTACATGCCATTGATTTTGTAAGCAGGGGAT
TTGTCTCGACAATACACGATGCATACATGAAGCCCTTGGACGAATCGGAATGCACGGGGT
GCGGCCTTTGCGTGCAGCTATGCCCCGTCGGCGCTCTTACCGAGAAACGAATAGAGCGTT
GGCCTCACAGTGAAATCCCGACGGCCACAAAGACCACCTGCGGTGAATGCTCTCTCGGGT
GCGAGATATATGTAAATGCCGACAAGGGGAAACGTAACGTAGTGCGGGTTACCACAGAGT
TGGGTTCCCCAACTTCGCCCACTCGCGGGCTGTGTTGTTTCAAGGCGCGAACTTTCCATT
TAAAAAGACAAAGGCCGGAAATAAATAAAGATATCAAGGAAACTTTGCCTGAACTTGTCG
ACTTCCTTCATTCCGAAGGAGTTGTCTCGCTATTTTTAGGGAACTCGCTGAGCAACGAAG
AATATGAGTCCATAAAAGAGTTTTTAAACCGTAAAGGGCAAAATATCGCAGTCTCAATTT
TGGAAGCCGATGACTTTAAAGCTTTCACATCCCTTGCCGAGGAGGCAAACTTGAAGAGAT
GTAGGCTGGGACAAATCTATGAATCCGATGTCGTCTTCGTTATTGACGAAAACATGGATC
AGGAAGTACCTTTGATCACCACGATGTTACGCAAAAATGTCAGAGAAGATGGCTTAAAGG
TAATTTACTTGGGAAGCGATCCTGGATTGCTCGACAGGGGTACCACAATTTTACTGAAGA
CCGATGTAGCGGAAATATATCCTATACTCGAATCTTTCACGGATGAAAGGCTGATCAAAA
AGACATCGGAGCTGTCGGGGATAAAGGAGACAACGCTTGTCAGGGCAATAAATACACTAA
AATCAGCCAAATATCCCATTTTCTTGGCGGGACCAAAAGTCACCTCAAATGCCTCTTCAG
CCAAGGCGTTCGTAAAATTATGTTCGACCCTGGATAAATGCTCCTACATACCTCTCTATC
GGGGTGCTAATACAGAGGGAGCTTTACGCGTACTTGGAGATCTTTTAACTCCGACAATCG
ATAATCTGAGCATGATCAAGAAGGGCCAGGTAACGAAGCTGATGTTGGTCGAACCCGATC
AAGCCACCGTTGAAGTCCTACAAGGGGTCAATGCGGACAATCGTGCCAAATGTGCCCTCT
TGGCATCGAGATCATTCGAGGATATTAAAGCAGATCTGGTAATGCCAATTGCGGGTTGGT
ACGAAAGGCAGGGAAAGGTAATAAACGTATCGGGAGAGATCTTGAAACAAGAAATAACCG
TAATACCTCAGAAAAAGAGCAAAACCCTGTCTTCGTTAATCAAAGCACTCACAGAAATCT
GAAAAACGTCAGAAAATGCAAATAATTAAGCGGGAGGATCCTCCCGCTTAATTATTATAT
TCGAGCTAGGGCAAAGTATATTTACTCTTCTTCCGCCTCAGCTTGAGCCTGAGCTATTAT
CTTTTTGGCCAGGTCTTGAGGGACTTCTTCGTAGTGAGAATATTCCATGGAGAAACTGCC
TCGGCCCGAAGTCATGGAACGAAGGACGATGGCATACCTGAACATTTCCGCAAGAGGCAC
TTGGGCCTTAACCACCTGGAATCTCCCTCTGCTCTCGATACCCATAATTCTCCCTCTTCT
AGAGTTCAAATCGCCCATGACATCGCCCAGATACTCCTCGGGCACTACCACTTCCACGTT
CATGATCGGTTCAAGCAAGACGGGAGAGCCTTCCATAAAACACTTCTTGAAAGCCATTGA
AGCTGCTATTTTAAAGGCCATTTCTGAAGAATCGACTTCATGGTAAGAGCCGTCGTAAAG
AACGGCCTTAAAATCTATGGCAGGATAGCCGGCAAGGACACCCTTTTGAGCTGCCTCCCT
TAGTCCTTTTTCGACGGCAGGAATGTACTGCTTGGGAACGACCCCACCGACAATGCGATC
CTCAAACTCTACACCGCTGCCCCGCTCTGTAGGCTGCAACTCAAGCCACACGTCCCCGTA
TTGTCCTCGGCCACCGGTTTGCTTCTTGTATTTGCCTTGCGCTTTAGAGGGCTTTTTGAT
GGTCTCTCTATATGGAACTTTGGGTAAACGAGTTTCGAGTTCCACGCCATATCTTTCTTT
AATGCGCGACAGGACTACATCCAGATGTAAATCTCCCATGCCTGAAAGGAGGTGGTCTCC
GGTTTCAACGTTTTTCTCATAGCGCAACGTGGAATCCTCTTCGAGCATGCGATGAATAGC
GTTAGACAGCTTATCTTCGTCAGCCCTGCTTTTAGGAACGACTGCCAGGCTATAAATGGG
GTTCGGAAATTGGATCGCGGGAAACGTAAAATCGACTCCCTTGACTGCAACGGTATCCCC
AACACCGGCGTTTTGCAACTTGGGGATAGCCACAATGTCTCCCACTGTAACTTCCTTAAC
GTCCTTCCCTTCCTTGCCCCTCATGAACCTCAGAGAGCTTATCCTTTCCTCGACCTTTTT
ATTTACAATGAATACAGATTGATCCGAAGTCAAGGTCCCTGAAAATACTCTAACGAATGA
TAGCTTTCCCACATAGGGATCGACCATGACTTTAAAACAGAGAGAGCTGAATTTCTCATT
GGGATCGGGCTTCACTTCTACTTCATTGCCCTCTGCATCTATCCCCTTTCTGGGAAACAT
ATCTACTGGGGAGGGCAGAATATCGGTTATGGTATCTAAAAGCTGGAATATTCCGATATT
CGCAAGAGCCGAACCGGGCAATACGGGCATCACTATCCTGTTTAACACCGCCTTTTTCAA
TGCCTCTACCAACTCTTGTTCTTCCAGTTCTTCTCCGTCGAGGTAACGCATCATCAGCTC
ATCGTCAACTTCGACTACCCTCTCCACCAAGGCTTCACGGGCAGAGGAAAGCCCTTCCTC
GAGTTCGGAGGGACAATCAGTCTCCTCATACTCTCGACTTCCATCGCCTTTATATATAAA
GGCCTTTCCGGTCAGCACATTTACTAAGCCTTTAAAATTTGTTTCTTGACCGACGGGCAA
AAACAACGGAAGTGCTTTATCCGTCAAAACCTCCTGAATTTCTTTCAATGTCCTGTAAAA
ATCAGCATTTTCCCTTTCCACTTTATTTATAAAAAACAGTACGGGTACGGAAAAATCCTC
GGCAAAATCGAAGGCCTTTTCAGTTTGAACTTCCACGCCATCGACTCCGCTTACAACTAT
AACCGCCGAGTCAGCCACTCGCATTCCCGAACGCAGATCTCCAATGAAATCGGCATAACC
AGGGGTATCAAGAACAAACATCCTTTTGCCATTATAGTCGAAGGTTGCGACAGATGTATT
GATAGAAATCTGTCTCTTCTGTTCTTCGGCGTCATAATCGCTGACGGTATTGCCATCCTC
TACTTTACCTAAACGTCCAATAACTTCCGCATCGAACAACATTGCCTCGACCAGCGATGT
CTTTCCTGCACCTCCGTGAGCTGCTACCGCAATCGTTCTCGTATCCTCAGGTTTGTGCGC
TCCCATCGTCCTACCCCCCTAATTTAAATCTTGCTCATGATGAGCGATTGCACCTCTTTC
GGATCTGCCTGTCCTTTCGTTTCTCTCATGACAATGCCCTGTAAAAATTTAACTTTTTTA
CCTTTTTTATCCTTGCCAGCTCTTATCTCTTCTACAACCTCAGCGTTTTCAGCTAGAACT
TTGACGACAATTGCTTCCAAATCGGAGCCTGTTAATTTACCTGTGCTTAACCCTAAAGCT
CTAATGGCGTCATCGACATTTAATGATTTTTCCAACATCATGGCGAAAACCTCTTTCGCA
GCTGTCGTCGAAAGATCCCCTCTATCGATTCGAGACAAAAGAAGGGCCATCTCATCCGGC
GGTATCGTAAGCTCCTCTGCAGAAATTGCTCTCTCGTTCAATACCCTCATTATTTCAGTC
CTTATCCAGTTTGACGCCACTTTAACGGGAGATCCTCGTTTGACTAGATCATCCATGAGA
AGAGCCACATCGCGCCGCTCCGTAAGTACCTCCGCCTCTTCGAGGGATAAACCGTAATCG
CTGATAAATCTGTCCCTTACTTCCCACGGAAGTTCGGGCAGTTCCTTGCACAACTGAACT
ATGGTTCTCTCATCCACGACAAGGGGAGGAAGATCGGGATCGGGAAAATATCTGTAATCC
TCTGCTTCTTCCTTGCTGCGGCTTGAAATGGTCTTACCCGAATCGTCATCCCAATGCCTG
GTCTCGCGAACTATCGTCTCCCCTTTGCTTTTAACTTCCTTCTGCCTTTCGTATTCGTAC
TCCAGGGCTCTCTCTAAAGCTTTTAGGGAGTTCATATTTTTTACTTCCACCTTTTCACCC
CATTTGCCGCCCGGTTCCATTATCGAAATGTTTGCGTCAACTCTCAACGATCCCGACTCC
ATGTCGCCGTCGGAAACCCCGAGATATCTGACCAATTGACGCAATCTAGACACAAACTCC
CTTGCCTGCTTTGGGGATGTTATGTCAGGTTGGGTGACTATTTCCATCAAAGGAACTCCC
GACCGGTTATAATCTACAAGAGAATAATCAGCACCCATCAACCTTCCGCCGATAGCAGCA
TGGACAAGTTTTCCGGCATCTTCTTCCAAATGAAGTCTTTGTATTCTGATCTTGTGCGCC
TTTTCGTCATCATTTACCTCAAGATGACCATCAACGGCGAGGGGCAAATCGTATTGGCTT
ATCTGGTAGGCCTTGGGAAGATCGGGATAAAAATAATGTTTTCTATGGAACACCGTATGG
GTATTGACTTTGCACCGCATAGCCAAGGCCATCCTGACTGCATACATTATGGCCCTTTCG
TTAATGACCGGAAGAGATCCCGGCAAACCCAGGCAGATAGGGCATACATGACTGTTTGGC
CTGGCGCCAATATAATCAGTCGAACAAGAGCAAAACATCTTGGATTTCGTCGATAATTGA
ACATGAATTTCCAGTCCTATTACAGGAATAAATTCGTTCACTTTCGATCGCCCCCTAAAG
CAGTTGCAGCCGGTCCTACGACCTGTTCAATAACCGAAGCCGCTTTTAAAATATCGCCTT
CTCCAAACTTCTTCCCTATCAATTGAACGCCCACGGGCAGCCCGGACTGGCTCATCGATG
CTCTCATCGACAAAGCTGGCAAGCCCGCCAAATTAACGGGTATAGTAAAAAGGTCTGCCA
TGTAGGCTTTGACGGGGTCAGTCAGCTTCTCGCCTCGTTTAAAGGGCAACGTAGGCGTTG
CAGGAGTTATCAAGACATCGGCTTTTGAAAAGGCTGCATTGAATTCTCTGATGATGAGCT
GTCTCACCTTCTGTGCCTGCAAGTAATAGGCATCGTATCTGCTGGAACCTAGGACGAAAG
TCCCGATCAGTATTCTCCTTTTTACTTCGGGGCCGAAACCTGAGCCGCGGCTTTTGAGGT
ACAGTTCCTTCAAATCATCGGCAGCCACGGAAAAACCGTATTGCACTCCGTCGAAACGGG
CCAAATTGGAGCTTGCTTCGGCTGGCGCTATAGTGTAGTAACAAGGAAGGCCGTATCGTG
TCGATATCGGCAAATCGACCTCCACTATTTCAGCACCAGACTCCTTGCATATTTCTATGG
TTTGGGAAATTGCTCTTTTTATCTCATCATCAATTTCTAGGGATTCATAACCCGCCAAAT
ATCCAACCTTAAAACCTTCAAGGGAAGTTACGTTTAAAAATTCGGCGTAATTCGGCCTTT
CCTTTCTGGTACATGTAGCATCTCTGGCGTCAGGTTCAGATATGACCTGTAAAATTGCCG
CTACATCCTTCAAACTTCTGGCAAAAGGGCCAATTTGATCCAACGAAGAAGCAAAGGCAA
TTAAGCCGAATCTGCTGACTAGGCCGTATGTCGGCTTTAATCCATAGACCCCACAAAAGG
CAGCAGGTTGCCTAATGGAGCCACCGGTGTCACTTCCCAAAGCAATGGGAGCATAACCTG
CAGCAACGGATGCAGCGCTACCTCCCGAGCTTCCCCCAGGCACTCTGGACAAATCCCATG
GGTTCAAGGCCGGGCCAAAGGCAGAAAACTCCGTAGAGCTTCCCATAGCAAATTCATCCA
TGTTGGCTTTGCCAATTATCACCGCTCCGGCGCGCTCTAAGCACTCAACTACATGTGCAC
TGTAGGGAGAAATCCAATTTTCCAGCATCCTACTTCCGCAGGTAGTCCTTACCCCGTCGA
CTGTAATGTTATCCTTCACTACAACGGGCACTCCGAAAAGGGACCCCAACTCTTCGCCCC
TCGCTAAAGCAGCATCCAACATCCACGATCTGGAACGGGCCTCTTCGTAGAGAGGCGTTA
TAAGGGCGTTCAAATTTCTTTCGTTAACCTCTATGTATTCCAGGGCCGTCTCTATTACAT
CTGAAACCGTGAAATCACCTTTTTTGTAACCTTCCACAAGATCTAAAGCCGATAACTTCA
AAAACTCGCTATTTTTCATCGTGATCGCCCTCCACAATTCGCGGCACCTTAAAGTAGCCC
TCTTCGGAGACCGGAGCTTGGGAAAGCACCTCGCTGTATCTGTTCCACGCCACAACTTCA
TCTTTACGCCAGGGCATGGGTTCCACATCCTCTAAACTAAAGGGATTTATATCCTTTGCA
TTAAGTTCGCTTAAAGTCTGAAGCTGATCTAAAATATTTTTAAATTGCGTACCGATATGT
TTAATTTCATCTTCATTGAGCTCCAGCATGGCCAATTTGGCTACGCGTCTTATTTCTTCG
ACTAGTCCATCCGATGTCCCACTCATAGCACAAACCTCCTCAATTTCCTTTTTTCGACTT
TGCTTCGTCGACCAATTTCCAAAAAGTTTGTTCATCAACAATTTTAACACCAAGTTCCTG
GGCTTTTGCCAACTTACTTCCCGGATTACGACCAATTACGACGAAAGCCACATTTCTGCT
CACGGAACTAGATGGAATTGCCCCAAGATATTTAACTATATTTTCTGCCTCGTTCCTGGT
AGCCTTTTCAAGTTCGCCTGTAAAAACTATTTTCCACCCTTCCCAAGGTCCCTCTTGCCT
TTCGGACTCCTCCTCCGCCATCTTAATGCCACATCTGGCCAAATCCTTTATGGTAGCAAG
GTTTTTTTCATCTCTGAAAAATGCCACGATGGATGAAGCGATCTGAGGGCCAATACCCGG
AATGTCCGATAGATCCTGGATGTCCGCCTTAGCCAGGTTATCCATACTTTTAAATCTTTC
GGCTAATATTTCGGCCGTCCTGGAACCGACATATCTAATGCCAAGGGCATATATAAGCCT
CGAAAGGGGCCTGTTCTTTGAGCTGTTAATGGCATTTATTAATTTTTCAGCAGATTTTGG
ACCCATTCTGTCGAGGGAAATTAGATCTTCCTTTTTCAGCTTATACAGATCCGCAAATCC
GCCGATCATCTTTTTATCCACCAACTGCTCTATTATCTTTTCGCCCAAACCCTTTATATC
CATGGCGTCACGGGAAGCAAAATGTTTTATACTTTCCTTTATTTGAGCCGGGCATGACTT
GTTCGGACATCGATAAGCAACTTCGCCTACCAACCTGACAACTGTTGCTCCGCAAACAGG
ACAATTCTCCGGTATGGCAAAAGGTCTCTCTTGGCCCGTCCTTGCAGAGTAGTCCACTCG
AACTACTTCCGGTATAATTTCGCCCGCCTTGCGCACGTATACGTAATCTCCAACCCGCAC
ATCCAGGCGCTTTATTTCGTCTTCATTGTGTAGGCTTGCACGCTGGACCACTGTACCGGC
AAGCCTGACCGGTTCTAGTATTGCAACGGGGGTGAGGGCACCCGTTCTGCCGACTGAAAC
TTCTATCCTCAAAAGGCGCGTCCTTTGCTCTTCCGCCGGATATTTAAACGCTATCTGCCA
TCTTGGAGCTTTAGCGGTAGTTCCCAGCTGTTCGTAGGCTGTCAGATCGTCTACTTTAAC
CACCACGCCATCGGTAGCATAGGCCAAGGAGTGTCTTTTTTCTTTCCATTCTTCTATGTA
GTTCCACAACTCTTCAAAGTTTTTACAGAGCCTCTCATTCCCCTGCGTGGGAAAGCCCTT
GTTTCGCAGCCAGGAAAGGACTTGAAACTGAGAAAACAGGCCGTACTCTTCCGGATGAAC
TACCTGATAGACGAAAATGCGAAGCCTGCGCTGGGCGGTCACGTTAGGATCAAGCTGTCT
TAAACTGCCGGCAGCAGCATTCCTCGGGTTGGCAAAAAGGGGCTCCCCATCTTCTTCGCG
GGATCTGTTGAGCGAGGCGAAGTCTTCCTTGGTCATGTAAACTTCGCCTCTGACCTCAAG
TCTTCCAGGCAAAGGTTCCATAAGCCGCAAGGGAAGGCTCTTTATGGTCCGCAAATTCTC
CGTCACGTCCTCGCCGACCCTTCCATCTCCCCTCGTGGCTCCCAAAACAAAGCGTCCATC
TTCATAAACGAGAGACACGGCAATGCCGTCTACTTTCAGTTCTGTAGTAAAATCTACTTC
TCTTTCCAGAATTCGATATACTCTGGAGACGAAACTTTGAAGCTCTTCTTGAGTAAAAAC
GTTGTCCATGGAAAGCATGGGAATCTCGTGAACTACTTTCCTGAATTCCTCTTTCGGTTT
CCCGCCCACTCTTTGGGTAGGAGAATCGGGAGTTATAATTTCCGGGAAACGCCTTTCAAG
CTCTACCAGCCCTCTGTAAAGGGCATCATATTCCTCATCTGTAATAACCGGAGAATCGAG
GACATAATAGTAATAGTTGTGTTTTTCTATCTCTTTTCTCAGCTCTTCTGCCCTTTTTTT
AGCTTCCCCCAAATCCACCAACATCACTCCTTGGGACGCATCGTAGGAAACAGAATGACA
TCTCTGATTGAACTTGAATTGGTCAAAAACATCGTCAATCGATCTATTCCGATGCCCAGT
CCGCCCGTTGGCGGTAAACCATGCTCCAGGGCTGTTACAAAGTCCTCATCGAAGACATGG
GCTTCCTCATCTCCTGCTTCTCTCTTTTTAAGTTGATCCAGGAAACGTTCTCTCTGATCC
AGCGGATCGTTAAGCTCGCTAAAGGCATTTGCGACCTCAGCGCCGCATATAAAAAGCTCG
AACCTTCGGGTAAAGTCGGGGTTATCAGGATCACGTTTGGCAAGTGGCGATATTTCCACG
GGATAACCCAATACGAAAGTAGGTTGTATAAGTTTGTCCTCCACAAAATTATCAAAAAAT
TCTGTCATGATCAAAAGCCTGCTCTCGTTTCCCTTTATTTCGAGACCCCTTTCCTTTGCT
ATCCTTCTGGCTTCCTCGTCGGTAATATTTAAAAAATCAACACCACAATGTTCCTTGACC
AAGTCCACCATGGTTGCCCTCCTAAAAGGGGGTTCGTAATTTATCATATGCTCTCCGTAG
GGCAATTGCCTGCTTCCCATAGCATCAGCACAGGCCACTATAATTTCCTCGGTCAGGTTC
ATCATATCATCGTAGTTGGCATAGGCCCAGTAAACTTCCATTGCCGTAAATTCGGGATTA
TGCATGGAATCTATGCCTTCGTTTCTGAAATTCTTACCTATTTCATACACGCGTTCATAC
ATGCCGACGATCAGTCGCTTCAGGTAAAGCTCGGTGGCTATCCTAAGATATAGGTTTATG
CCCAAAGCATTGTGAAACGTAATGAAAGGCCTGGCCGTCGCCCCTCCTGCTATGGGAGAT
AACATTGGCGTCTCGACCTCGAGCGTCCCGTGGGACTCCAATACTTCTCTGAAGGTCTTT
ATGATCTTTGCTCGCTTCCGAAAAACTTCCCTCACCTCAGGATTGGCTATGAGATCTAAG
TAACGCTGTCTATAACGAACCTCTGTGTCTTTCAGGCCGTGCCATTTTTCGGGCAATGGC
CTTAAAGCCTTGCTCAATAATTTGAAATCAGTCACCAAAAGCGATAGCTCGCCCCTCTTT
GTTCTGAAGGGATGTCCGACGATTCCAAGATAATCTCCGGTATCTACCCACTTCTTGAAC
CATTCGTATTCCTCATTGAGAGTATCAAACCTAAAATAAAGTTGAAGCCTGTCGGTATCG
TCTTCGAGATGGACAAATGATGCCTTACCGTGTTTTCTGATTGCCATTACGCGACCGGCA
GTTTTAATGAGGGCGTCTTCGTCCATCTCGTCCGGTCCTAAATGGGAAAAATTAGAACGA
ACGAAGGATAATTTATGCTCCTTATCCCATTTATCGATCACAAAGGGGTTAAATCCGGCA
TCCTTGCGAAGCCGTTCTAATTTTTCCATCCGTTGTTTTATTATTTCCCTTTCCGGAGTA
GATCGTTCTTCCATATTAGTGTTTTCGGTGCTCATTCATTGCTTCCTCCTTAGCGCAAAA
GTCACTAAAATTATTGGCAAAAGAATTAAATATTTCAAAGGCTTGTGTAATGCCATGGGC
TCTTGCCATAGAAGATCGCAATTGTGAAGCCCCAGGCATTCCTTTAAAAATACATGATAA
GAAGCGACGAAGCAAGTGCATGGCTAAATTATCCTTAACTTGACACAAATCGGATAGAAA
AGAACGAAATATCTCCCTCTGAAATTCAAAGGTAGCTTTTCTGTCATTTCGAAAGCCCAA
CTTCGCCAGGGCATCTAAAACGATGAAAGGATCTTTCAAGGCACCTCGCGCCACTAAAAC
CCCTATGCAGCCCTTTTCTAGATAATCGAGTACGTCGTCTGAGGTAAAAACGTCTCCTGT
ACCCGTTATTTTACCAGGGAAAGCTCTGGCTACCTCGCCGATAATATTTCTGTCGGAACT
TCCCTTATACCCCTGCGAAACGGTTCTTCCATGCAAAGCTACGTTCTTGGCGCCAGCAGA
GATCAATAGATCACACCAACTTGCTACATCCTTCAAATTGCGACTGGGAATTCTGGTTTT
AACCCATATCGGAAATCCTAAATTTTTGGCCTGTCTAATCATCTCAGCGGCCACATGGGG
GCGATTTATTAATGACGCGCCGCCACCGGATGCCATAACTTTTTTCGAAGGACAGGCCAT
GTTAATGCTTAAGGCCTCAAAGGAGCTAATTCGGAAGGCTTCCTGAGCTGCTTCCAAAAG
GGAAGCCACATCTCCAGAAAAAAGCTGCAACACCAACGGACCCTCGTCATGATGCCGTTG
CAATGAATAAAATGCAGAGGAATGTCCTTCCATCAAAGCTCTGGAAGCAACCATCTCTGT
ATGGGCCAAACCGACACCTACCCGAAAAAACATCTTCCTGACGGGCCAGGATGTTATATC
TGCCATTGGGGCAAGCCATAGAGGGTTATTTGGCATTTTGTTCATATATAAGCCTCAAGC
CCTCCAACGTTAAATTGGAATCAACTGTATTTATTCTACTCGACCATCTAGCGACTATCT
CGGCATGCCCTCCCGTAGCAATGACTTTTGGCGTTTCCTTCTGCTCTTGCGACATTCGAT
CAACTAAACCATCTATCAAACCTGCATATCCTATAAGTATACCTGACCTCATCGATTCTG
ACGTAGATCTGCCAACGACCCTCTTTGGAGGCTCGAGAGTGACGAGGGGGAGTTTTGCCG
TCTTTCCGAATAGCGCCTCTATGCTGGCAAGCAAGCCAGGTGCTATTGCACCACCGAGGT
AAACGCAGTTTGACGTCACGTAATCAAGGGTAACTGCCGTGCCAAAATCGACAACTATTA
CAGGACATCCATAATGATGAACAGCCGCCACCGCATTTACAAGCCTGTCTGCTCCGATTT
CGGCCGGTGCTTCGTACCCCACTTCGATCCCAAGATCAAGCTCTGAATTTACAACCATAG
ATTCGATGCCCAAGTATTTGCATATGCCACGGCTCCAGGCAGCTTCCAACGGCGGAACTA
CGCTCGATATTATTGACCCTGAGATGAGATCTTGACTTATTTTAGTCATATTAAGCAATC
CCGTAAGGTATATCCCCAGCTCGTCTTCGGTACGCCTTTCAGAGGTGAGCCTCCAATCGG
CGATCAGGCAAGCGCCATCGAAGATACCAACGCAAGTGTGGGTATTTCCTATATCTAGCA
CAAGAAGCATTGCAAAAACCTCCCATTAAATCAAGATAATAACAGCATATAAACGAACAA
CCCACAACATGAAAGACAAAAATTCCTAAAATTGTTAAAATTTAATCTTTTGGCCAATAT
AATAAAAAATATTCCAAGGGAAATAAAGGGCCAGGGCCAAACTTCCGTAAGTGTTGCAGG
CATCAAAGATGAAATCAGATCAAGCGCCCTTTCAACGGCTACCAACACTCCCTCTGTCAA
GAGAAGAAAAGGCCTGCCCATTTCGAAGGGCAAGAAAGCAAATGGAGCAAAAAGAATTAC
TGTCAAAAACAAAATACCGAACATCGGAATGGCAATAGGATTAATTACAAGCCCTGCCAA
CGGCAGCGTTCCAAATGTTGCAAGGACACAACCGGCATTAACAACCCAAAGGAGAGAACT
CAGTATAAAGGGCAAAAACTTTTTGGGGAAAATGTCCATGCAACCGATTGTCAGAGCAGA
CATCACGGATAATTTCCATCCGATATCCCACACGAACCACGGTCTCCACAATATTAAGGA
TATGGCCGCTAAGCTGACGGCCTGAAGAAGCTTTATCGGTCTTCCGATCAACTTACCGAT
CAAAGCGAAGGCAACCATCAATCCGGCACGGGTAGCGCTCGCTGCAAAACCTGTAAAGAT
CAAGTATACAAATAAAAAAAGAATGGATATTTGTACCTTGAGCCTAGATCCTCTTAAAGT
CGAAAAGATTACCCCCACAAGAAGGGCGACGTGGAAGCCGGAGACAGCCAACAAGTGGGA
GGTGCCCCAGCTTGAATGGAGTTTCACCAATTCCGGGTCCCTCACGCCCAAAAGCATTGC
CAAAAGATATCCCCGAATTCTTGGAGGATAATTCAGCAGTATCCATTCTTTCAACGATGA
TCGCCAACGATAAACGCTCAAAGGAGAGCTCTTGCGGGACTTTTTCACTTGAAGGCCTAC
CAGACGACCCACTACACCCCTAGACCTCCAATAAGTATAGGGATTAAATCCTATATTCCT
GCGCTCTATCGGCAATACCGACGCTTTTATACCGACGGAGTCTCCTTCCTTTAAAGCTAA
AGATGGAGATGTAAAACCGACAAATTTTCCCGTAGGTGTTTTGAATACGACTGCCCTTTT
GCTGCCCCAGGGCCTTTCGAAAGCAACAACGGCCTTTTCCTCGAGCCTGCCGCTTAAAAA
GAGATCGGTCTCTACCCTATAGCTCGACCACAGGCTACCAAACATGCTAACGACAAAGCA
GAGGATTAAAATATACGAAGAATTCGGTGTTCCATCGTGGGCACAAAATCCTAAGCCCAA
AAAAATAAACCCTGAGACAATGCCCGACAGCCAAAAAGGGAATCCTTTTCCCGTCAAAAG
GATGGAAATCACTAGGGATAATAACAAGGATAAACAAGGAGCTTCTCTAAATAACTTCAT
CGATAGCCGACGGTAATCAGAGGCCTGATTTTTTCCATCTTCTTGGGACCTATTCCCTTT
ACTTCAAGCAGCTCCTCGACAGAACGAAAACCTCCCTTGTCTTCCCGATAGGATAATATC
GCTTGAGCTGTCTTGGGTCCTATTCCGGGCAGCGACTGCAACATCTCGGCAGTTGCACTG
TTCAGATCTACTAAATCGGAACTACCATGATAGTCCTCAAAGGTAGCTCCATCGATTTTC
GAAGGCCCCAATTTACCCTTTTGGTCTATAAAGACCGCTCCCTTTTGCTCACTCAACGTT
AGCTGGATATGTTCTCCTTTTTCTGGTACATGGACGTGACACCCATCCTTCAAGTTCGCC
GCTAAATTGACGGCAACTGAATCGGCTTTCTCGGTAAGCCCCCCTGCTTCTGCCACCAAT
TCGTATACCCTGGATCCTTCCGGGAGTTTGTATACGCCCGGACTTTTAACTGCTCCCGTG
ATATACAAAACCCACACCTTCTCGGGAATGGACGTTCCTGCACCATTTGCGTCGTTTTCT
CTTTTTGCTCCTTCGGATTTGGCGTTTATAAGCTCATCGAGGCCGTAATATTTTCCATCT
GTTTCATGGACTTTCGATTTGCCTAACAAATAGGCTGTCGAAACACCGATTGCCAAGATT
AAGCATAGAAAAGCTGCAGCTATCCCTTTGAATCTTTTCCCTTTGCTGTATTTTTCAATT
TTTCTTTTCGCTTCCTGTATTTTAAATTCTGACTTCGAGGACATCGCTAAAATCTCTAAA
AGATACTATTTCGCCATATAAATACCAATTAGACGCACCAGTTATGCGCACTTCGCACAA
TTTGCCGAGCATGCTTTCATCTCCCGGCACAAGCACCACCTTATCCGTAGGCGTCCTGCC
CTGCAACATACCTTTGCCCTTAGGGGCAAAGTCGTCGAGCAATACTTCAAAAAACTTACC
CTCTAAGATTTTGTTTTTTTTAAATGAAATAGCGTCTTGTAATTCGTTTACGATTGAAAG
TCTTCTCTTTTTTTCTTCTTCAGGGATTTGATTGGACATATTGGCTGCCGGAGTACCCTC
TCTCGGAGAATAAGAAGCGGTATGAACTAAGTCGAATTCCATCGTTTTCAACATCTCCAA
CGTGCATTGAAAGTCTTCCTCCGTCTCACCAGGGAAACCAACGATTAGGTCGCTGGTTAT
AGAAACTTCGGGCAGGGCCTCTCGCAGGCGCTTTATTATTCTTCCGTAGTCCTCAACAGT
GTAACCCCTGTTCATTTTCTTCAAAATCCTGTCGCTTCCAGACTGAATCGGAAGGTTAAC
GGCCGGACAAATTTTCGATTCCTCTGCCATTGCTTCTATTACGTCTTCGGTGAAGTCGCG
TGGATGAGAAGTGGTAAAACGAACTCTCAATAGTCCGGGAACCTTAGCCACATCTTGCAG
GAGATTAGAAAATCGATAACTCTCTTTAAGATCCTTGCCGTAGGAGTCGACGTTCTGCCC
TAAAAGAGTGACCTCGAGGACACCATCATCTACGAGCTCGGATACTTCCTTTAATATCTC
GCCAGGTCGCCTCGACACAAACCTCCCCCGCACATAGGGCACAATACAATAAGTGCAGAA
ATTGTCGCATCCATGGGCAATGGTTACGAATGCCTTATAGGGATTGCTTCTGATCATTGG
AGCATCATGTAGATCTATCATTTCCCTGGGATCTTCGTCGAGATATAAGACAGTTTTATG
CCTCATTGCATTCTCTAAAGCATCGGGAACCCATCCTATATGTCTTGGTCCTGCTACGAC
CTTAACTTGAGGAAACCTCCGAAGCAAATCAGCCCCCATGTTCTGGGCCATACATCCGAT
AACTGCCAAAAGAGGCTTACCCTTTGTCTTGTAGAGTTTCCCGTAACGCCCAATCTCGCT
CAACACCTTTTGCTCGGCCTTTTCTCTAATGCTACAGGTCACAATTACCACTGCATCAGC
TTCGTTTCTATCGGTCTCAATCCAGCCTCTTCGTATTAAGGATGTTCTCAACCGATCTCC
ATCGTATTGATTCATCTGACAACCGTATATATCGATAGCGAAACTAAAAGCCATTGACAT
CATTCCCTTTGCTGATCTTATCTTACAAAGACATTATAGGCACTTATCCATGGTCTAACA
TCACAGACTTAACAACATCCTTATGGCGCTTACCGTCACCACAACAGACAGTATCAACCT
TAACCACCTATTTCCTTTTAAAATGGCAAAATGCGCCCCTGCAATACCCCCCATGAAATT
GCCTATTGCCAAAACGACACCTAATGGAAAGTTAACCATCCCGTTAAGGAGGAAAATCGC
TAAGCTTAATGTGGTGAACATTGCTATGACTACGACTTTTAACGCATTGGCGTGAAGAAG
ATCCTTACCTCCCAGCCCGACAAGTGCCCATAAAAGGAAAAAACCTACACCCGCCTGTAT
AAATCCTCCGTAAACCCCTATTAGAAACATGGCAAGGATCAAAACCCATCTGGGCAAGGA
AATCTCGCGTTCGCGCTCCCACATATCCGGCTTCAATACCAAAAGTACGGCCATGCAACA
TATCAACACTGCTACTGCTATCCTCAAATATCTCTCATCCAAACTAACCGCTCCAAATGT
GCCCAAGGCAGCACCTAAAAGAGAGGGCAACCCAAAAAACAAACAATCTTTGAGTCGAAA
AAGTGATTTTTTATGAAAGTGTTGGGCAGCAAAGACGTTTTGAAACAAAACACCAACGCG
ATTGGTTGCGTTAGCCACCGATACATCTAAACCCATAAAAACTAAAAGAGGTATGGTGAG
CAGGCTTCCCCCTCCAGCTAACACGTTCAAAAAACCTGAGCAAAAACCAACGGCAATCAC
TAATGCAACAGACAATATTGACATTAAGGTTCCTCCGATATTTTCAAAAAATTTTAATGA
AATGTGCATGATAATTAAACCAAGCCATATGACTTTGTCAAGTATTGTTTTGCTTTAATA
TCCTGCCATTACACTCATTATCGCCTTCACCATCGGAAATCGCTGTGAAACCATTGAAAT
TCTCTCCATTTTGGGATACAATTTAGGTAAACCTAAATTAGAGGTGACATACCATGAAAA
AATCAGCAATAGCGGTGTTAGCGGTAACAATACTGATATGCTTTTTTGGCTTAGCTTTGG
CTCAAGGAAGTTATGGATTCAATGGAAAACATTTAGGTTATACACAGCACAATATTTTTA
CTCCTAATACGATAAAAGAATGGAACCACGGACATGCGACAAATCATATTGCAGGATACA
GATATTATTCTGCCGTCGTGCCATATAAAGTCAAAATCCCCACTTACATAAACCATAACA
TACGTCACATACAACAACATCGATTTAACTTACGATCAACATTGTATACAGATCCGGCAA
ACAGATTTAGGATATATCGTCTTCACGAATCGATGTTATCTCTTCAAAACGAAATCGATA
GTTGGAAATCAAGACAAAAAATCAAACTGCACGACTTATATGAAAAATAAATAGCCACAT
CCAGTAAAGGAAGACCCTCAACCTCGTCATTTCACGGGCAATTACGATGTTTCGATTGAC
ATAGCCGATAAATGTTGTAAAATTCTTAAAGCCTAAGCGATCCATAAAGCTCTTTCCTCA
AGGAGGTAAGGTATATGTCGACACAGAGAACCCAACAAGACGATGTCATCCTTATGACAC
GTGAAGGATATCAGAAGTTGAGGGCCGAATTGATTAAACTAAGAAGCGAAGGCCGATCGG
AAATATCTCAGCAACTCGAAGAGGCCAGATCCTTTGGCGATTTGAGCGAAAACGCAGAAT
ATCATGCAGCTAAAGAGGCCCAGGCAAAACTAGAGGCCAGAATTCAACAGTTGGAAACAC
AGTTATCCAAAGCTAAAGTGATAGAGAACGACCAAATAGATACCAGCCAGGTGACTTTAG
GGACCAAGGTAACATTGAAAGATTTGGACTTGAATAGAGAATTCACCTATGTAATCGTTA
ATTCGGAAGAAACCGATCCCAATAATCACAAAATTTCTGTCTCCAGTCCCGTAGGGCAGG
CGATAATAGGAAAGAGCGTGGGAGATGAGGTTATAGCAAGGGCGCCTCGCGGCGTTAGAC
GTCTTAAAATTCTTAATATAGAAGTGTAAAGACAAAATATTTAAAGAAAGCTTATAAGCG
TCTTTTCTTTTCTCTTTATGTCTAATTTTAATTAGAGCTTTTTATTCAGCGTATTTTGGA
TAAGTTCTTTCACAAATCTGTCGAAATCCCATCCGATCGCCTTTGCAGCTTTAGGGACCA
AACTGGTACTCGTCAGTCCTGGAACAGTATTGACTTCCAATACATAGGGATTTCCTTGGG
TATCGAGGCGCATATCTACCCTGCTGTACAGCTCACACCCCAAGCTGATATGGGCCATGA
GCGCGGCCTCTTGAGCCTTTTTGGCGATCGAATCCTCTAATTGCGCCGGCACGAAATATG
CGCTGTTGCCGGGTGTATATTTCGCTTTATAGCTATAAAGCGAATTTTTGGGGACTATTT
CGATTATAGGAAAGGCTTGTGGCTTGCCGTCATCCCAAACAGCAACGGTTATCTCTTTTC
CAGAGATGTAACGCTCTGCAATGATAAGGCTATCGTAGCTTGAAGCCAGCTGAACAGCTT
CATATAAGTCGCTGGAGGATGTAATGACGGAAACGCCCAATGTACTGCCACACCTCGCCG
GTTTGATGACCATTTTACCGCCATTCAAAAAATAATCGTAGTATTCCAAGATTTTTTTGC
AAGCGCCATTGATCCCCTCTTGAAATAAGTTGGCCTCAACACCATCGGGGGTGGGAATTC
CGTCTCTTTGAAACCTGTATTTACTCAATACTTTATTCATAGCAAGCATACATGCTTCAG
ATCCCGACCCTGTGTAGGGGATGTCGTAAAAATCAAGAAAGGCCTGCAACCTGCCATCTT
CTCCCCAGCTTCCGTGTAAGGCTATAAATATTACATCGCAATCACGCTCATTCATCAGCC
TAACTACGTCTTTGACCGTTTCAACACAGCCATCCAATACATCGAACCCACACCTTGAAG
CTGCTTCCAATACAGCCTTCCCACTCGCCAAAGAGACCTCACGTTCCGGGCTATCGCCTC
CATACAACACTAAAACTCTCATTTTATAAAACCAACCTCCTGGGCCGGACTTCTTATCTC
TTCGACCTCTCCTCCAAAGGTAATATTGCTCTCAGGGAAAGCTTTTATAACCAACCTCAA
GCCGATCCAGTCGTCTTCATCATCGGAATATAACGGTCTCTCATCTTTATATATTATCTC
CCAGGCATAACAATGCTCATCGTATACTAGGCTTCCCACAACCTCATCCAAATGTTCGTC
CCTAAAATCGTAAGCCATCCTTACGGCAACCCTCCAGCGACTGCCCAAAGGAATCCCAAC
AGTCTGGAAGATCTCTCGCCTATCGCTGTAATTGTCCCAACTCATCGGCGATTCGCCCGT
CGTCCAACGCTGAGCATAGCTTGTCACCATGGGGAATTCCCCGATACGGTAACGCAAACC
CCATATTGCATCGATAATTTCCTGACGTTGACTTGGGTCATCGTACTTGAACCACTGATA
CCTAGACCAAATGAAGGGAGTGAAATTATTGTTCTTTTTATCCAGGGGCGAAAAAGAAGT
AGAAAAGTCGAAACCGTAACCCCATCTGTCGACCGATGCCTCATCTCCACCTCTAACTCC
CATAGCTTCATAATGTCCCCAATAAAGGGCGAGCCGCGATTTAGTCTTTGAGGTCAGATC
GATCCAGGGAGTGAACAACTCGACTTCGGGAGACCGCCAAAGTATGCCCTTGTAAGTTCT
TCCCGATTCTTTTTTTATAGAAACGCTTTCTGCCTGAGTCCAATGAATCCTTCCGGAAAA
TCCTGCATTATGGTAGCCTGCACCCCAGCTGGGACGATATCTCTTTTCGTCCTCATCCGA
ATTATATAAATAGGCTGCCGAGGCAAACAAATTCCACTGATCGGTAAGAACGTAACTGCC
CGATAATATCCACTCTTCATTCATATCAGACCAATAAGCCAGATGGGCATTTACGGACAG
CCTGTCGTCCGTGACGATAGGGCCGTATCCTATGATTCCCGTTCCCTTGTCCGAGTCGTC
CTTGAATTGATAAACGAAGGGACCGCCCGGCTTTCCTTCTTTTAAACTGACTTCATAGTT
AAAAATATATGTGAAGAGCAATTTACCGTCCATATAAACCTTGGGACGCTTTAGAACCAC
TTTATTTCCCGGTATTACAGTCATTTTCGTAGTATAAAGGTGATAATGAGGTTGAGGCGC
ATCGCAAGTCGTATAGTTCGCCCTTTCCCAGACGGCGACGTGGACCTCTTTGTCGGTCTT
TTTTAAATCCTCCTTGCCCAACCAACCTTTCTCTAATGCCGCCTCTGCGGGCGCTACCAT
GACATCCCCGCCATATACGTAAACAGGGCCTTCTTGGCCCGATCCGTTTTGCATTACACC
CTCCTGAGTCATTAAGTTGTACTCTAATTTATCTCCCCTTAAAATCCTTTCGCCCCATTC
TAAAACGACAGGCTCGTTATCCTTGCTCTGGGCAAATACCATTGAGTCATTTACGTAATA
CTCAACGTAAGGAGCTGTAAGCGTCATATCGGCTCGCTTTATGACAACGCTCCCTTCGGC
CTCGGCACGGTTCTCAGCCTCAAAAAAAACCACCCTATCCGCTTCCAGCGTGATTGGCAA
GGAAGCATCTTGAGCAACGGCACAAGTGCTTGCGAAAGATACAAAAAATATCAATAAAAA
AATATAAATACCTTTTTTGCGTAGACTCGAATGGTCGCGTCTCATCATGTTTATTCCCCT
TCTATTGGAACGAAAGTGATGTCATTTGTTTGCCAAGTCTTGCGCTTTATATACTACTTT
AACCCTTTCAGACAATTGCATTTCACCGGAAAGGCGCACCACTCCTCTCTGGGACTCTAT
TTCTATCAAATCGCCAAAGGCACGAATGCCGTTATCAAAGAAAAAAAGTTTTTCGTCAGG
TTTCCAGTGTATCTCAGGGGATTCCCAATGATACTTATCCGAACTTACCTGTGTAATGCC
TTTGGCATCCTTTAAACTGACAACACCCCCGGACAATTCGGGAACGCTCCCCTTCTTAGC
CTGCACCTTCCATTCGGTATCGCTGCTTCCTTTAATGGAAATACTAATATCTTCAAGAAC
ATACATATCTTTCGTCTTCCATCCTTTTTTAGCGTCCAATATATACAGACTGTCGTCAAT
TATATTTTGATAATGGATATTTTCTACTGCAAAGACATTTTTATTACCGTCATCACTTTC
GACAGTCAAATACAAATCCCTCACCAAAAAAGCAGCGAAGAAGCCGGCAAAAACGATAAA
AAGAATTATAAGCCACAGCCTCTTTTTACCAAACAATTCGCCATCTTCTCCTTTCTTCGA
CAACACCTAACACCTTACTTCGTTCAACTTTTAAAAGGAGCATTTTCTGAATCCCGCTAA
TTTTTACTCTGTTGTCATTGATCCACGCGAGATCATATCCATCGCTAAAGGCCCATCTGA
TGTTGGACTCCATCGCTGCTTTCTTAAAATCTTCAAATGAATAGGCATTTTGGCTTTCAG
TCGATAGAAGCTCATACATAGTTTCAGTATCTCCGGCTATCCAGCTTTCTACAAAAAGCC
TTACAACCTCCTCTTTGGTCATGGAAGTTTCTTTTTCGATATCCTTCAAAATGTTCTTCA
AAAGAACGTCCGTATCTGTCTCTTGCGGTTCTTGTACCCTAAGCAACGGATCGGGCCCGG
GGGGTATCCTCGGCACAACAATCTTGTCGCTTTCACCGGCGACATCCTCTTTTTCAGAAG
GAATTGTTTCATCAGGGGCTTTCTTCTCCTTCATTCCTGTTTCTTTATCGTCACTTTCTA
CCGTGTGTTTAGCGGGAAGCTCTACCACGATCTTCTCAAATTCCGGTTTTTCCCCAGCAT
TTTCGCTACCATGCCAGGTTTCCTCTGCCTTTGTATGTTTTTGAATGTCGGCCTCTGCTT
GTAATGTTTTCGACCCAAAAGGGAAAAGCATTTCTCTCGGCTCAAGCCCGCCTAAAAGGA
CGGTAAATTCTTCGGCGTCGATTTTTGGAAAATATACCAAACCCTGCAATAAACCGTATA
TGGGTTCATCGAAGCTGCTGTCATAAGCCAACAGGCTCAAGTTCTCTCCGTCTTTTTTCA
AAAATAGATGTTCTGATAAAGGATTCAAAGACAGAGGCTTTATGCCGAAGTTATATATCG
TAAGGAGAAAAGGCTCGCTTTCATCGAGCCTTAAATCCTTGACAAAGGCCCGGCGATACT
TTTCTTTATCTTGTTCGCCGAACCCTTGTCTTTTAGCTTCAATGGAAACCCAAGGGTCTA
CAATATCTTCGGGATAATGGACCAGCCATACCAGGCAATCCGTACCCCAGCAAAAGGCCG
TGCTGCCTTGGAGCTTTTCCACCAGTTCTATGGCAACATCTTCTGCCCACGCCGACCCCG
CAAAAAGAGGACATAGGCAGAAGAATATCGAAATCAAAGCTATCCAGCTTACCTTCCTCA
AAAGATGAACCCCTTCTTTGTACATTTGCGATTATAGCTTGTAATCTATAACAGCAGAAA
CACCCACTCCTTGAACTCTTCTAAATCGCTCCAAAGGGTTTAGAGAATCAATGGGTATTA
AAATTTCTATCCTGAAGCGATCCTGAAACTTGGCATCAATCCTTGCTACAGCTTTCGTAT
TATCTATGGCCGATTTCGGACCCGAAACCTGGGCAGCACCTATGCGCGTCCCTTGGCCTA
CGGATACTATTGGCACAACTTTGGTAGATTCTTCGGAAGCCACACCTCTATTTAACGTGA
CAGTGTTTATGAAATCGTTAAGGGGATCAGCTATAGTCTCTACCAAAAAACCTCCCCCGA
TAACGCCTATTATATCCGATACATCGAAGGCATATGCAATGCCTCCTCCTGTAGAAATCA
TTGCGGCCAAAGTCAAAATTAAGATAATTTTCTTCATTACTTTACCCCTCCAACAACATA
TACATTAGTCGTTAACAAATAGACATAATGTAATTATCTTTATCCCTATTTGGTTTTATT
GATAGTCGTAGATGTATTTTTCGTTTGCTCGTCCTCTTCCGCAGGAGGAGGAGGTGTCTG
CGACGGGTTAATTATGCTTTGTAATATCTCGGGCACGGGATAGGCCCTTACAGTCGTAAC
TTTAGCAGTTTCCAGATAAAAAGGGGTACCTGCCGGTATGTCTTTGACATCGCCCTTCAC
GAGCATTCCACCTGCAAAACCGAGAGGACCGAGCAAAATAGCACCGACAAAACTGGCTCC
GGCCGCTGCAATTACGCTATCGTCGGCCTGGCTGGCTTTTTCTGCTTCTTCGCCCATCAT
TACCGGGATTTTATTTACAAGATCTAAAGGTATGATATGATCGAAGGCGATTTTAACCTC
TGCAGGTCTACCAAAACTCCTGGGAGGTTTTATGCTGTCAATTCTACCGAGAACGTAGCT
TCCTGAAGGGGCGATCAAGGATGTATTTATGACAAAATCGCCCTGCATTACAAGCTCAAC
GGGATCTCCCACCTTTACGTCCTGAGGCGATAGAGTGTTCTTCAAGGCCACTTTAAAAAC
CTTTTTGTCGGGAACTTCAACTTCCTCCCATGTTATGCCCTCAGGAAGTATTAATCCTAC
TATTCGCTCAAGCCTCATCGCAAAGGGCCCGTCTATTTTAGGTTCACCCTCCAGCAGCTT
CTCAAGAGCTTCTAGGCGTTCCTTCAAATTACCGTCGCCAATCTTCTGTGTTACGATCCA
CTCGCATACCCCTAACTTAAAAATGAAGGACGGTTGATCCGGCAATCCATTCTCCAGAAA
ATTCAAGAAAGCTTGCTGACGTTCCGAAAGGCTTCCCGGCAACTCTCTGCCGAAATAGGC
TTTTTCTATTTCGGACAAACGAGACATTAATCCTCCGCTTTTAGGCTGCCCATAGGTCAA
CTCTTCGATGTGGGATAGAATCTCAAAAGGGGGTTTATCAAGGGCTTCCTCCCCGTATGC
AGCCATGTTACTAGAGATAATCATCGCTATTGCCATTACTATAAGCAGGCTTTTCAGTTT
CCCTGTCATGACAGTCGCTCCCTTCAGTTTATAATAGAGCCATTCTTCAAAGCTGCCCCT
ACGAAAGACGAGAATAGGGGATGCGGTCTCGTAGGGCGAGATTTAAATTCGGGATGAAAC
TGAACACCGACAAACCACGGGTGATCCCTTAATTCGACAATTTCAACCAAATTTCTGTCG
GGGCACACTCCTGAAACAAGTAAACCTTCTTTCTCCAAACGACTCCTGTAATCGTTATTA
AATTCCCATCTATGACGATGTCTTTCGTAGACCATAGCTTCTCCGTATGCCTCATAGGCC
AGAGTACCCTGTTTTATTTCGCATGGGTAGGACCCAAGCCTCATACTGCCGCCCACATCG
GATATGTTTTTTTGTTCTTCCAATAAATGAATGACAGGGTTGGGCGTTCCCGGATCAAAT
TCGGAGCTATGGGCAGAAACGATGGAACAAACGTTTCTGGCGAATTCTACTACGGCAATT
TGCATTCCCAGACACAGCCCGAGGTAAGGTATCCTATTTTCGCGAGCATATCGCGCAGCC
ATGATCTTTCCTTCAATTCCTCTTCTACCAAATCCGCCGGGCACCAATATGCCATTCACC
CCTTTTAGAATGTTGACTCCATGTCGTTCGAGCTCCTCCGCCTCAACGTAACGAATGCTT
ACATGAGCACCGTTGTTGACCGACGCATGTTCCAATGCTTCCTTGACGGAGAGATAGGCG
TCTTTGTGTCCTACATATTTCCCCACTAGGGCTATTTCGACATTTTTTGAAGAATTTTCG
CTCCGTAGTAAGTAATTTTCCCATTCTGTCAAATCTGGCTCTTCGCTGTTTTCAAGGTTC
AGCATCTCCATAACCATGGTATCGAATCCCTGGTCGCGCAGCAGCATGGGTATTTTGTAA
ATATTATCACAATCAATGGCTTCTACAACGTTCTTTTTCTTTACATTGCAAAATAGAGCT
ATTTTATCTCTCAGTTCTTCTTGCAAAGGAAGGCTTGTCCTGCATACAACTACATCAGGT
TGAATTCCAATGCGCCGTAACTCGTTTACGCTATGTTGGGTTGGTTTGGTCTTTAATTCT
CCTGCCGTGGGTATAAAGGGAACCAGAGTGACATGACAATATACTACGTTTTCCCTGCCG
ACTCTGTAACCAAACTGCCTGATGGCTTCCAAAAAAGGCTGACCCTCAATATCCCCTACA
GTTCCACCTATCTCTACCAATACTACATCAAAGCCTTCTCCAGCTTTTTGAATCCTCTCC
TGTATTTCATTCGTAATGTGCGGTATGACCTGAACGGTGGCCCCCAGATACTTGCCCTCT
CGTTCTTTTTTTATTACAGAGGAATACACCTGACCTGTAGTGACATTATTTTTAGCCATT
AAAGATTCGTCAATAAACCTCTCGTAATGCCCAAGATCCAAATCCGTTTCTGCACCATCG
TCGGTCACAAAAACTTCACCATGCTGATAGGGGTTCATCGTGCCGGCATCCACATTGATG
TATGGATCCAATTTAATAGCCGTCACCTTATAGCCTCTTCGTTTAAGCAACAGCCCCAGC
GATGCTGCCGTAATGCCTTTTCCAAGAGATGAAACCACGCCTCCGGAAACAAAAACGTAC
TTACTCATATGTATACCTCCGTAACGAGCCTTAAATTTATTTTAAGATAGTCAATATCAT
ATCATCTAAAAAGGCCGAGGAGGCTCTTCTCTCGGCCAAAGGTAGCAAATATAAATTTAT
TTGACATGGTAAAAACTGCTTATTTTACATCAAGTCCGAATACGTTCACTGCACTCTCTT
TAAATTTTTGCAAGATATCTTCTCCCTTTGCCTCGACATAAAGGCGAACTACGTCTTCAG
TTCCCGATGGTCTCAATAAAATCCACGCCCTCTCGCAGATTATTTTCAATCCGTCATCTC
TTTTTACAGATATAACAGCATCGCCGCAAAGAGAACGATCCTGCCAACTGTCGATTAGAG
AAATTACTTTTTCCTTCTGATCATGGGCAACTTTGAAGTCGAGCCTTGTGGAGACATATT
TTGCACCAATTTTATCGTATACTGCTCCAAGCAATTCCTTTAAGCTGCGCCCCGTTTCAA
CGACGGCCTTTAATACCAGAAGGCAGATAAGGATGCCATCTTTTTCAGGGATATGTCCTG
CTATGGAGGCTCCCCCGGACTCTTCCCCTGCCAACAAAACCTTTTCCTTCAAGAGCAATT
GGCCTAAATATTTAAATCCCACGGGGGTTTCCCAAACCCGTTGGCCTGTAAGTTTAGCTA
TTTCGTCCAACATATGTGTCGTAGCCACAGTTCTTGCCACTCCACCGGTGCGACCGGTTT
CCAGCAAATATGAATATAGTATGGCTAATATATAGTTTGCCGGGTAAAATTCACCTTTTT
CGTCGACAACTCCAAATCTATCGGCATCGCCATCCGTAGAAAGTCCAATTACATTCAATT
CCTTAACCTTACCTATGAGAGACTCCAAAGTCTCTTTTTTGGGCTCCGGACTTAATCCTG
CGAAGTCAGGCCTTATATCTTCATTTATAGAAATTGCTTCAAACCCACACTCTCGCAATA
TTCGAGGCAAATATCTGCCGCCAACACCGTGTAATGTATCGACAACGATCTTTTGGGCAT
TGCCTTCCAATTGAACGATACCCTTGATGTGGGCTATATATGATTCGGTGGGGTCGGCAT
ATTCTATGTTTTCGTCGGAAGTGTCTACAGAAGACGGCGCCATCGCTATGTAAGACTCAA
TTTTGCCGGTGATATCGGGAGTGGCCGGACCCGCGAAATAGGGAATATATTTGAGCCCCT
GATACTCGGGAGGATTATGGCTTGCAGTGAACATTATTGCTCCTCTTGCACCATATTCCT
TCACAGCATAAGCGCACGTTGGAGTAGCTGTCGGTCCTTCCAATATCGTCGGCTTAAGCC
CCATAGCTGCCAAAACCCCGGCAGCTATGGCTGCAAATTTTTCGCCCAGAAAACGGCCAT
CACGAGCCACCAGCACACTTGCCCTATCACCGTATTCTTTAAGTATATATTTACCTATCG
CCCAACTAACCCTTTTTACATTATTGACGGTAAAATCGTCTGCTATTATTCCACGCCAAC
CATCGGTCCCAAATTTAATCACAATTATCACCTCAAGTACTTCAAAGGATTGACGGGAGA
ATTATTTTTTCTGACTTCAAAATGTAGATGTGGTCCCGTAGCCCTGCCAGTCGCTCCAAC
AGTCGCAATTACCTGACCTGCGCTAACCCTCTGACCTCGCTTTACCGAAATGCTGTTGCA
GTGGCCGTATAATGTCCTATATCCTCGACCATGATCTATTACGACTGTGCGGCCATATCC
ACCCATCCATCCGGCGTGAACAACACGACCAGCCGCTGCAGCAGCTATGCGAGTACCCCT
CGGGGCAGCAATATCCAAACCCGTATGAAGATCTTTACGACCCGAAAAGGGATCTCGCCT
ATATCCGAATCGGCTCGTAAGTCGTCCTCTTACGGGCCATCTAAATCCTATAGAACCGCT
GTTTCCACTGGCCCTCGAAGTCCCGCTTGTAAAACTGCTCAGATCCTTTGCTCCCGGCAA
GAAGATTTCGCTTCCGGCTATCAAGACTGCATCAGTTTCAATAGAATTCGCAGCCGCAAT
TGCCTCAATGTAAATTCCGTATTTTTTTGCAATAGAGCTTAAAGTATCTCCCTTGTTTAC
CTTGTAAAATATACCGTCCTGGTTGGGGATCCTTAATTTGCTGCCTGGTTTCAGTAAGTC
AGGATTCTTCAGATCATTACAGCCAAATAAAGTATTGATATCTAAATTCACTTTATTTGC
TATCGTCCAGAGGCTGTCGCCTTCTTGGACTGTATAAGTACGGGTTTCTATCTTTGGGGC
GGATTTTGCTTCTTCTTCGGCTTTGGCGCGCCTTTTTAACAGCTCTTTCAAAACGACGTC
GACATTGTCCTTAGATGTTGGGATTAAGAGAATATCGCCGACATTCAACTTGTGTATGTT
GCTAATTTGATTGGCCTTGGCGATATCTTCGATCGAAATTCCATACTCCGTGTATCTTTT
GACTATGCTGGCCAAGGTTTCGCCCTGTTGAACTTCATGTACCCGATAATCGGGCGTTAC
CTCTTCGAGAACTATCTCACCGCTACTATTGTCGTTTCCGGCTTGGAAAGCAGTATCCTG
CCCGTTAAAATACTCTTCTTGCAACTTGTTTAGTTTTTCCTGGACATCATTTCCCGGCTC
TTTTTCTTGCGAGTCTGCGTTGTTCAAAGTCTTCTCCTTAAACATTATTGCCCCGGAACC
GTCTGGCAAAGGACCTATGGCACCCATGTCTCCATCGGGAATAAGTAGGTCTGTTACATC
AACGATCAAGTACCCCGGCAAGCCAAATTCTTTTGCTTCCAAAAAACTCAAGCTTTCCAG
TGCTTCTACTTTTGACCTTTGAAGGGCAGCTCCAGTTATAAATACCGTAGCAGAAATCAT
TAACGCAACAAATACGAGGAAATCCAACCTTTTCTTAAAGGACTTACCATTAACAGGATC
GTGCTCGAACATCTCTCCCCCTCCTAAAACCTAAGCTACGGTATTGATTTAGCTCCTAAG
GTTAAAATTACCTGAAAAACGAAAAGGATGCAACCGTAATTTTGATATTAAACCTTGATA
GTCACCAAAAATTCCTTATTTGAGGATGTTTGCCTTAGTTTTTCCAATATCAAATTCAAG
ACCTCAGCTTCGTCGAGGTTCGCTATTCTCCTCCTCAGAGTCCATATCTTAGTCATCTCC
TCTTGACTTAAGAGCAATTCTTCCCTTCTGGTACCAGATCTGAGAAGGTCCATAGCAGGG
AAGATCCTTTGCTCGGCCAACTTTCGAGACAGATGAATTTCCATATTTCCAGTGCCCTTG
AACTCCTCGTATATCACGTCATCCATCCTGCTTCCGGTGTCCACTAAAGCCGTACCCACT
ATAGTAAGGCTCCCGCCTTCTTCGATGTTTCTGGCAGCACCAAAGAACTTCTTTGGAAAA
TATAACGCGACAGGATCCATACCTCCTGACAGAGTCCTGCCCGATGGCGGAACGATCAAA
TTTGACGCCCGAGCGAGACGAGTAATAGAATCAAGCAATAAAACAACATCTCTATGAACC
TCGACCAGACGCTTAGCCTTTTCGATGGCCAAATTAGCCACTCTTATGTGTTCTTCGGCC
GGCCTGTCAAAGGTAGATGCGATAATCTCCCCATCAACGGAGCGTTGCATATCCGTGACT
TCCTCAGGTCTTTCATCTATAAGCAGCACCATCAGTATGGCTTCGGGGTTATTTGCGGTA
ATGGCATTGGCGATCTCCTTCAGAAGCGTAGTCTTGCCGGCTTTTGGGGGAGATACTATC
AAAGCCCTTTGTCCCTTTCCCATAGGGGCAAAAAGGTCGATTAAACGAGTTGACAATATG
TCCGATCTTGTTTCTAATTTAAGCTTTTCATTCGGAAATATCGGCGTGAGACGTTCGAAA
TGGGGCCTCTGTCTGGCCATCTCGGGATCGGAGAAATTTACCATCTCGACCCGCAACAAC
GCATCGTAATGCTCCTGATCCTTCGGGGGTCTAACCATTCCCCAAACCACATCGCCATTA
CGCAGATCGAATCGCCTGATTTGAGACACAGAAACGTATATATCGTGATCACTGGGCAGC
AGCCCTGAAGGTCTCAAGAAACCGTATCCCTCGGGCAGAATTTCCAACGTTCCCCCGCTA
AAGCGCAATCCAAGTTTATCAGCCTGCCTAGCTAAAATAGCAACAACCAAGTCATCCTTA
CGCCTTAAAGTTGTAACAGAAGGAACGGAAATTTCTCTGGCTATCTGGCGTAGATCCTGG
ATTGTGGCCTTAATCAATTCCCTGAAGGTGTATCTGGGGCGCGGAACTGCCGTTACCACT
TCCTGTTCTTCCTCGACCGCTATTTTTTTGGTGCTTTCCGTTGCTTGATCTTCAATGGCA
TTAGTTCCCATGATGCTTAACGTATACCTCCCAATCAGCTAAAAACTTTTTTAAACCCTT
ATCCGTCAAAGGATGATTAAACATTTGCTCCAAAACGTTAAAGGGGAGCGTAACAATATG
CGCTCCTGCAACGACAGCATCAAAAACATGTCTAGAATGTCTGATGCTCGCTGCAATAAT
CTCAGTTTTTATGTTATGGATCGAAAATATCTGCGCTATATCTCGAACCAACCCGATTCC
ATCCTCGCCAATATCATCAAGCCGACCGACAAAGGGGCTGACATAGGCAGCTCCCGCCAA
GGCTGCAAGCAAAGCCTGTTGGGGCGAAAAAACCAACGTGACATTTACGGGAATTCCCTC
TGAAGATAGCTTTTTAGTAGCTGCTATCCCGTTTTGTATCATAGGGATCTTAACCACGAT
ATTTGGATCCAAAGAACTCAACGATCTTGCCTCTGCAATCATTTCATCGGTATCAGTCGA
TATTACCTCGGCACTAACGGGACCTTTAACAATCTCCGCTATCTTCTTCACATGTTGCCG
AAAGGAAATGGAACCCTCTTTCGCAACTAAAGAGGGGTTTGTGGTAACGCCTCTGATGAC
CCCCCATTCAAGACCTTTTTCAATCTCGTTGATATTTGCAGTGTCAAGAAACAATTTCAC
TCTCAAAACCTCCTATCGAAAAGGAAATATCAGCTAATCGCACGCCTTTGCAAGTTATAT
AAAATTCATATAATCCTTTTTTTAAGGGAGCACCATCGTCGCGCAGTAAATAAAAAACCT
TCACCCCTTCTCCATCTAAATCAACACTCTCATTATGAATCAAATCACCCTCGTAATACC
ATTCAACACAAGATTCAAAGTAACTGCTGCCCCGGTAGGTAAAGGCGACACACACTTGCG
TTATACCATAGGAAAAACCGGAAGAACTCGAAACTACATTAACGGGCACGAGATCACTGG
TTAAATCCTCACACACTATGATATTAGTAATCTCTACTGCACCAGAAATCATGTCGCTAC
GAACCGTAACGACAAAGGAGGGGACTAATAATATAGCGACTGCAAGAATAAATATTAAAG
GCTTTTTAGTCGCATCGTCCATTAATAAATACCACACCTTCCAAGTTATGGCAAGTAGTT
ATTGGCTCTATTTGCGTTATTCTTCCCAGCATTTCCATGATGTCAACTAAAAACATCGGC
TTTATATGCAGTTCATACGGTTTTTAGTGGTCCAATAGCTAAATGAACTGTTGCCTACTA
CTCGAGGGTGCTATTCAATGATACTACAACAGGAAAAATTTTTCAGTATATATAAATTGT
ACGTAATTTATTTGTGAAATTTTTGGAGTGAATTTGACTCTTTTCCAAAAAACAACGTTA
GATTTTATTGTCGAAAACTTGAGAAGCGATCTCTCAGATACATACACGGGTCTTTCCGTG
TAATGGTCTTAAAATTCCCGATGACAACTCATACCAAGAGCTTGCAACTTCCTCCGCAAA
ATCCATATCGTGGGAAGCCATAATAATGGTTTTATCAAGATGAGTTAAAATTCCCGACAG
ATTGCTAGCAGCCTCTTCGTCGAGACCGCTTGAAGGTTCATCGAGCAAAAGAAGTTGCGG
ATCCATAGCAAGAATCGCCGCCAGAGCGCCTAGCCTTTTTTGTCCTCCCGAAAGCGTGTA
CGGGGGATTATGGGCCAGATCCTCTATTTTAAGTTCCTTTAAAACGCCCCATGCTCTATC
CGTAGCCTCTTTTCTGCTAAGCCCCATATTCAAGGGGCCAAAGAGCACATCATCGAGCAA
AGTGGGGCAAAAAAGTTGGTCCTCGGGATCTTGAAAGAGAAAACCGACTTTTTGGCGTAA
ATATCGCAGATCTTCCTTAGTCCGAATGCTTTTGCCTTCAAAAATAATTTCTCCCTGGAG
TTGTCCGAGCAAACCCATGATCGCATAAAAAAATGTCGTCTTGCCGGCCCCATTTTTGCC
AATAATACACACTTTTTCCTTTGTATAAATTTCGAAGTTAAGTCCACTAAAAATCGGAGG
TTTGCCCGGATAAGCAAAGGTAAGATCTTTTACAACTAACAACGGCTTCATACCATTAAA
CACCCCACAAGAAGGGCGTAAAGGACAGCTAGCTTTAAAAAGTCGGGTCGTGAAAGCCTG
GATTTAAAGGTCAGAAAAGTATAGGTTCCATTAAAACCCCTAAGCAGCATAGCATTATAA
ACTCTTTGCGATCTAACAAAACTTCGCAATAGTAACATGCCAATTAAATATCCGTAGGCT
CTAAAGGTTCGCAAATTCAAAGAAGGCTCAAACCCCCTCAATGCCATGCTGCGGTGTATC
CTTGAAGCCTCCTCAGCCAATACATGAATATATCTGTAGGTAAAATGAAGCAGAGCTACC
AATTTTGACGGAAAACGCAGTTGACATAAAGCCTGCAATATCTCAGGCATGGAAGTCGTC
TGGAGAAGTGCCATAAATGCCAATACAGCTGCATGGATGCGAATTGTTATGAGCGTGGCT
GTTGCAACTCCCCCTTCTGAAGAAAAAGGAAGAGTCAACCATAGCATTAAAACGAACCCA
TCTACGGCCATCAAACGTTTTAAAAGCCTTTTAACCGGTACTCCCGAAAGCCCGACTAAG
GCAATAGAATACATCAACAAAAAAATCTGAGCCATGAGGGAATTTAAAAGAGCCACACAC
AAGGCTACGGAAAAAGTTAAAAGCAACTTTACATAAGGCGGAATACGCTCTAAAAAACTC
CCCTTTGGCTTACTATGATAATTGATGTAACTAACGTTTATCATGCCCGTCACCGCTTCC
CTTTTTAAACCAAAGGGCAATGCCTATCAAGCCAAAAATGTAACCTACGCCGCCCATGAT
TTGATTAAACCCCGGTTTTGAGAGCTCCTTACGGAGTTGTATAATTTCTGCATGCAACGG
TTCTATCTCGCTACGAAGGACAGATTTTACAATAGAAGCAATCTCCTTTTCGTCTAAAGT
GACAACCAAGTTTTCTATTTGCTCTTCCTCCGTAGGAAGTTTATCAATAAAATTAGAATC
AGACATATTGGTACTATTATCAAATGAAGATAAGTTTATATTTACTCTTCCAAGATGCCC
CATACCTCCATCGACTACTACAGTTACAATTTTCCTATTTGACGGGTCAATATTCACCGA
AAACTTGCCATCTTCATCCGTCCATCCTCTTCCTACAACAGAGCCGTCCCCTTCTGCCTT
GACCAATACCTCGCAATTTTTGGCCGGTGCCCCATCGTTGAAGTAAGCCTCCCCAAGGAT
CGAGCTGTCCTCTGAGTAGGCAAATACGTTAAGCTTATGAGCCGTAGCAATGGTCGCCGG
ATAAACGATAACGAACAATGCCAGAATAACCGCGAAGAATAAAGGTGCCCTGTTTACTCT
CATTTTTCGTCCACCCCTAGCAATGAAGGTATCATTTTGTAGATAAATGACGCGATAAAA
GCACCTATCAAGGATTCAAGAATCACAACAGGAATATGGGCAAGCAACACCAATTTAGCC
GTTATCAAAAAAACCTCTCCGCTAAAAGCCAAGGCAAGCGCAGTAAAAAGAGCGGCTAAA
ACAACCCCTATCCCTCCAGCCGCGGCTCCGCCAAGCCAGGGCGGTTTTCCTGAGATTATA
ACGTATCTCCCCAAACGACCGCCTACAAGTCCGGAAATAGCCATTGTGCAGATGTTAACC
CCAAGAACCGCCAAACCACCAAATTGAAACAACAATACCTGCAAAAAAAGCGCAACCAGA
TATGCGGGAAACAACTTAATTCCCAACAAAAGGCCACCTATGCCGTTAAGCAGTAGATGC
ACGCTGGCTGGCCCGATATTAATATGAATTAAAGACGAAACGAACAAAGCTGCAGATACA
ATCCCCACTCGAGGAACTTCGTCTATCTCCATTTTCTTCAGTCCAGCCACTATGCCGATA
ACGGCCCCAACTGCTCCGATTGTCAAAGGGTATAAGGACAGTACACCCTCTGAAATATGC
ATTAGTTCCCTCTCTCCGCCTTTATCCAAATAACTGCCCCAAGCTCTATATCAGCATTTT
CTCCGCCAGGAGACTTCATCTTTTCGGGAGCATCAACCAGTGCAGCAAAACCCCACCAAC
CATCCCAGGGCATGGCATAGGTAAATACCCCCTGATCATCGGTCCGCACTACCTGTGTAA
CATAAACATCTGAGGGAGCCTTAACTTTTTTTCCTTCATTGTAATATTCCACTTCTATTA
CGGCAGCTGCCAAGGGCTTCCCTTCCATAATAACCTTGCCTTGAAAAACATTGCCGGGCC
ACAATCCGTAAGGCCTCGTCAACGGCACTATCTCAACCCTAAGCCCGAGGGGTTTCTGCC
AACTTTCTTCCATGCCAAAAGCATTGACGACGGTTTTCGCATAGTGGATGATATATTTGT
TTTCAGCCTCTTCCCAATAAGGTGAGGGTTCTACATAAAAAATGTGGTCTCCCGGCCGCT
TTACATCGAAGACAGCTTCCCAGTATCTTAAATCCGAATCGTTTTTGCGAACCTTTAAAT
GTTTCATAAGATCAATATTCTCAGAACGAACAACGACACCAAACTTTTCGGGCTTTTCCA
TATCCATCATTTCCTGTTCAAAGGGATGGGTAAAAAGAAGCCTTAGGTTTAACTCAGAAT
TTTCGTTTTGAGAAATTACGTTTTTATCGGGCAATATTACCTGGAAATGAGCCCACGAAG
GAGAAGACGAAAGACAGACACAAAAAGCAACAAATACCGCAAAGAATATTCTGCTTAAAA
CTTTGTTCATCAGAAGAGAACCCTCCTTAAGTGTTACGTTTCTGTTGTTTAGTATTACTC
ATGAAAGTCCGTTTGTCAAGGGACTGCTAAAAAAGTGTTAATATTATGTATAGAAAAAAT
ATCAGGAAGGGAGATGAGCTATCGGCATTCAAGTGCCGAAAATATCATGAAAAAGATTGT
TATTTTGCTCGGGAGTCCCAGAAAAAACGGAAACAGCGAGAGGTTGGCCAAATCCTTTGC
CACAGGCGCTGAATCTCAAGGTGCCCAGGCCAGATTTTTTAGACTCCACAATATGAATAT
AAAAGGTTGTTCGGATTGCAGGCAATGCTGGTCCAAGGGCAAACATTGTATAGTAGCAGA
CGATATGTCTCAATTGTACGAGTCCATCGATCATGCCGACGTCATTGTTTTCGCAACGCC
CCTTTACTGGTATAGCTGGAGCGCACAAATTAAAGCGGTTTGGGATAGAATGTTGCCCTA
TGTGTCAGACAAGGCAAAAACCACCGTTAAGGACAAGCAAAGCGTATTATTGGTCACTGC
CGGAGACGAACGCGATGACGTCTTTGACGCAGTTTTGGAATCCTTCGACAGATCCGCATC
CCTTTTAGGGCTCAAGTTGGCAGGCAAAATATGTGCCCATAATGTTTATGATATTGGAGA
TATAGAAGAAGGAAATTGGTTAGATCAAGCCAAAGAATTGGGAGCATCCGTCGGCAAAGT
TAATTAGTATAATCTGTTAATTCAAACAAGATAACTGCGTACGCAAACGCCAACGTATGC
AGTTATCTTTCTACGGAACAACCCTGATTTTAGGGAATATCTCCTATTGTCTTCCAAGAA
GCTTTCTAATAGGCCCTTCGATATAGGGCAGAATGACCAGAGCTATTATCGCACCTACGC
CGGTTTGGGCCAAATCGGTGAAAAACTCAATGGGAGCAACTTTCCATCCATATAAAATAC
CTGCAACCAATGTATATCCTGCAATCATTACGCATGCGCCCGCTATCACTGCCCTTTTTC
GATTCTCCCGCATTTTCCCAACCACAAAACCCTCGATTCCCTTGATCACGAAAGTAAAAG
GTGCCCATAAGGGATAGCCAAGCACGATATCGGCAAGAGCTCCTCCGATACCCCCGCAAA
TAGCTCCATATTTTGCCCCCATCAATATAGCAACACAATATATAACGCCTTCACCTAAAT
TGAAATAAATCCTATATCCAGGCATGGGGATATGAATTATTGTTGCTACGGCTACAATTG
CTGCAAAAAGAGCACCCAATGCCACTTCCTTGGCGCTTCCTCGTGAAGAAGTCATTTCTT
ACCACCCTCTCTATATTTGAAAAATAAAAACATCATTTCCAACTAATTAATTTTATACCA
CATTTTAGACGTAACCGGTAGTACCAGTAAAAGATTCCAACCATTCCAATCTGGCTTAAA
CATAAATTGCGCATTTGCATCATATGTGATAATATTGCCACATATTTGTCAAGGAGGGTT
AATAATGGATATGGAAACTCAAGGCAAAAAGGCGACGCTGTTAAAGGCCATGGGGCATCC
AGTCCGTATCGAAATCATCGAACTGTTGGGCAAACGGGAGATGTGCGCCTGTGAAATTGC
AAGTTTATTTGACTGCGACAGGACTACTGTGAGCAAACATTTGGCCATCCTGAAAGATTT
GGAAATTATCGAGCAAAGACGAGAGGGTTTATATATTTACTACAGACTTAAATTGCATTG
CTTAGTTCCCATGCTTCAGTGCATAGAGCATGCCATTTTTGGCGATCCGGTGAAAATTCA
ATTTGACTGTAAATGTTCGTGCTCCCAAGATAACTACGAAATTTAACATAAATATATTAT
ATTAGTTAGTTAGGAGGCATTTTTATGAGCGACAACAAGAAATTAGCTTTAATTCTTCTT
GCATTTCTCTTTTTTTACTTTATACCGGCCGATTCGCCCAGAGCAACAGTCGCTGCTTCG
GAAGCCCTTGCAATGCTTCATGAATATGCCAGACAACACGTCTTGCTTTGCCTGGTTCCT
GCTTTTTTCATAGCGGGCGCCATTTCCGTTTTCATCAGTCAACAGTCAGTCATGAAATAC
CTCGGAAGCCATGCAAAGAAGTCCGTATCCTATGCCGTTGCAGCGGTATCTGGCACAATT
TTAGCCGTATGCTCCTGCACCGTTCTTCCCTTGTTTGCCGGAATTTATGCCCGAGGAGCC
GGAATAGGCCCTGCTTCCGCATTTCTTTACTCCGGACCAGCTATCAATGTGTTGGCCATA
ATTTTAACGGCGAGAGTACTGGGTTTTGAGATGGGCCTGGCCAGAGCGGTTGGAGCAATT
CTTTTCAGCGTAGTCATCGGACTAGCAATGTCAATTATATTTAGAAAAGACGAAGAAAAG
AGGCAGGAAGCTTTTGCCTTCCCAGCAGAAGATGGTACATCTCATCCTCTATGGCAATCG
GCATCAGTTATGGCAGGCATGATTAGTTTTTTGATATTCGCAAACCTTGCAGCTCCAAAG
GCGGATATCGGGTTTTGGGCACAGCTTTATAACGTTAAATGGATAGTAGCAACGATCAGT
ATTTCCTTTACTGCCCTAGTGATTAAAAAATGGTTTTCAGCAGAGGAAAGATCCGAATGG
TATAGCGCCACTTGGGGATATGCGCTTCAAGTATTGCCATTGCTTTTCGCTGGCGTCCTG
ATTGCCGGCTTTCTCCTCGGTCGCCCCGGGCACGAGGGTATCATCCCAGGCGCATACGTA
TCTTATCTAGTGGGCGGCAACTCAATCTTTTCTAACTTTTTCGCGTCTATCGTTGGAGCC
TTCATGTATTTTGCAACGCTAACGGAAGTGCCGATATTGCAGGGTCTTTTGGGCGCAGGA
ATGGGTAAGGGACCGGCACTTGCCCTTCTTTTAGCAGGCCCGGCTTTATCATTGCCAAAT
ATGCTGGTGATACGAACAGTACTGGGAACAAAGAAAACTGTCACATACGTCATCCTTGTA
GTGTTGCTTTCTACGCTGGCTGGAATAATTTATGGTAATCTTTAGCGTAGGATAACAATC
TCTTTATGATTAACAGGAGGAAGTTAAAGTCATGAACTACGTTACTGGATTCATTAATTG
TAAGGTCTACGGGAACGTCGGGAACAACCGACATTTCGAAGCCTTTTTGGTCGTTAATGG
TAAAATCGCCTCCACAGGATCGAACATTGAGATTTCGGAGCAAACCAAATCTTTAAAAGG
TAAAACAGTAGACTTAGGAGGGAAAATTGTCCTACCCGGTTTCATTGATTCTCATTTACA
CATCGATGAACTTGGAATGTACATTAACTCTCTGAATTTAAGAAATACGGCAAGCATCGA
AGATCTTCGGGATAAACTAAATAATTTCGCTTCAAAGGCTTCAACTTCGTGGATCTTAGG
ACATGGTTGGGACCAAGAGCTTTTCAGGGAAAAAAGGTGGCCTACAAAAGACGACTTAGA
TGCCGTTGAGAAAGAAAGACCCATAATGCTCTCAAGGGTATGTCTTCATGCCGCGGTCTT
AAATTCAAAAGCCTTAGAGATGACAGGCATAACTTCCTCCACGGGCATAGTGGTGGAAAG
TGAATTTCAACGAGCCAGGGAAATATTTAAAGATAGCCTTTCTATTTCCGAGTGCAAAAA
AATCCTGAAAGATGCCCTTCTTTATGCTTCCAAACTGGGGTTGACCTGTCTTGGGTTTGT
AAGCTGTGACGCAAAGATGCTGTCTGCTTTAATGTCGCTATGGCATGACGGAGAAATTAC
CACAAGAGTCAGGGTATATCTAGAACCAGGAAAAAGATGTCAAATCGGGGAAAAAATGTA
CGAAAATACCGATATCTTATCCGCCTTGGACAAACTAGGCATAAAGAGGTGCTTCGGCGA
CGACATGTTAAGGATACAGGGTATTAAAATACTCGCCGATGGGTCGCTCGGTGCCCGCAC
AGCATGGCTTACCAAGCCCTATTCGGATATGGCTGACCTGCAGGGATTCCCAAACATAGG
CAAAGAAGAACTTTTACAGTTGGTCAAATCCGCTGATGCTGCCGATTTACAGATCGCTGT
TCACGGAATAGGCGATGCCACAATAGACATGATACTTGACACATTTCAGGAAGCTAAAAT
TTATGATCGAGGACACCGAATCGAGCACCTTTCCGTTTTAAGACCCGACCAAATTAAACG
CATGAAGGATATAGGCTTGTATGCCTCAATCCAACCGCATTTCGTGATCACGGACTGGTG
GGCTATTGACCGATTAGGCTCAGATAGGGCAGAGTTCATACACCCCTTTAAAAGTATTTT
CTCTTACGGAATACCGACTGCATTTGGAACAGATTCGCCTGTGGAAGAACTCAATCCCTG
GGAGACCGTCTATGCTGCAGTTACAAGGGGGAAGTGTGAGGATATCCCTCTAGCCGCAGC
GACACCAAACGAAGCGCTAGACATAACAGACGCCATTTATTGCTATACTGCAGGAGGAGG
CAATATCATGCTAGACCCCGATATAGGAAATTTGGCAATAGGCAAGCCGGCCGATTTTAT
AGTGTTAGACAAAGACCCCTTTGAAACTGAACCCAGATATATTAAAGATATAAGGGTCCA
AAAAACATACATTGGAGGCAAGGAGGTTCGATAGATTCTATTATAATTGATGCCTATAAA
TAATAAAAAAAATTGCCTAACGTTAACCTCAGTAAAAATTGCCTCTCCCACTCAGTTAAA
AAGAGGTTATTGGAATAATCTCAAATAGCTATTTCAAGCTTATTTAAATTCCAATAACCT
CTTTTTGTTTGTGCATCATATATCATTGTTAATAAGAGATATCTTCTGCTATATAATGCA
TAAACTTATATATACATTTAGTTTAATATTTGACTTTTTATTAAAAGTGCTATATAAACA
TGGATTATTAAATTCAGCCCATGGGTCACGTTTATGTTATACATATGCATGTGCGCATCA
TGCAGCCTGAATGTCTATTTGATTTAATAACATTATGAAGGAGTGATCTTTATATGCAGC
TTAATCCATATGAAATGCTAAAAAAACAAATCGACGATGCCGCAAGATACATCGACATTG
ATCCAGAATATTTCGATATTCTAAAAGAACCAAGAGAAATATTAGAGGTATCTCTTCCCG
TTCGTTTGAGCGATGGCTCAATAAAGGTTTTCAAGGGGTGGCGCTGTCACTACAATAATG
CTCTTGGACCCTATAAAGGTGGAATACGCTATCATGTTCAGGTAAACAGGGATGAGGTAA
TTGCTCTAGCCGGATGGATGACTATAAAATGCGCTGTAGCCCAACTGCCCTTCGGAGGCG
GAAAGGGAGGCATAAATTGCTCACCTGCAGATCTATCGATTGACGAGCTGGAAAAGTTGA
CCAGGGCATATGCCTTGGGAATATCGCGTTTCATAGGCACAGATTATGATGTCCCCGCTC
CCGATGTAAATACCAATCCTCAAATCATGGCATGGATAGCCGATACCTACGAAAAGATCA
AGGGCTTCAGTCAGCCCTCCGTCATTACGGGCAAACCGGTCGAAGTGGGCGGTTCTTTGG
GTCGAAGCAAAGCAACTGCACAGGGCGGTGTATACGTTCTCACTGAAGCGTTAAAAGCAC
TAAATTTCAATAATAAAGATCTCTCCTGCGCCATCGAAGGATATGGAAACGCCGGAAGTT
ATATGCATCTTTTATTGGAAAAGATGGGAATAAAAGTAATCGCTGTATCGGATACCAGAG
GTGGAATTTATAATCCAAAGGGCTTGCCTGCCAGCGAGCTAAAGGAACATAAAATGAAAA
ACAGGACGGTTTCCAATTTTCCGGAGGGCGAGAATATAACAGACAGAGAATTATTGTCGA
GTAATGCGGATATCCTAATACCCGCCGCCTTGGAAGGGATGATAAACGAGACAAACGTCA
GCGATATAAAGGCCAAAATTATTTTAGAATTGGCAAACGGCCCTGTTACTCCGCAGGCGG
AGAAAATGCTTTCCGATAATGGAGTCTTAATAATTCCCGATGTTTTGGCAAATTCCGGCG
GAGTGATCGTTAGCTACTTCGAGTGGGTCCAGGGAAGATCAGGGGAATATTGGGACGAAT
CGACTGTGGATAAAAAACTATACAACAGGATAACCGAGGCATTCCGGGAAATATGGGAAA
TTAAAGGCAGAAAAAAAATAAAAATGCGCGAAGCTGCATACGTAACAGCAATCGGAAGAA
TATCACAAGCAATGCGCATACGCGGAATTTGGCCATAAATTATAATTACATGCAGAGCAA
CTATGCATCTACGAGCCTGCCTCTGCTGCGTTAAATTCCATCATTAGGCAGGCTCGTTAA
AGTTGTGCTCAGAGGTTATCTAATTACCCGATAAGTTTCTAAATGTATCCTTCAGCGCCC
CTTCCGACGGAACTTTACCTGCAATGACAACCTTCCCGTCAACAGCTAAGGCAGGGGTAG
TCATTACTCCAAAAGATATTATTTTATTAATATCTGTAACCTTTTCGACTTCATAATCTA
GACCGAGTTCTCGCGCAACTTTTTCAGCCATATCCGCAAGTTTCTTACACTTAGGGCATC
CTGTGCCAAGAACTTGTATCTTCAACTTAAGATCAACTCCTTTGTTCATGAGGTATGTGG
CAATTATATCACACATAATGGCTTTTCAGAAACGTGCTTGTTTCAAGACAATTTTCGAGG
GATAATTTTATAGAATGCAATAACAATTATTAAGTATTAAAGGAGGGACAGAATTGTTTG
CAATAAAGGATTTTTTGCGAACGGAAGTGGTGCCTGCGCTTGGTTGTACCGAGCCCGGCG
CTGTAGCGCTGGCCACAGCCCGGGCAAGAAAAGAAATAGGTTCCGAGGAAATCAAAAGAA
TAGAAGTCGATGTCAGCCCTAATATTTACAAGAATGGTTATGCAGTAGGCATTCCGGGTG
TCAAGGATTTAAAGGGAAATGCCGTAGCAGCAGCGCTAGGGGTTATTTGCGGCAAATCGG
AGTATGGCCTGGAAGCGTTAAAATGTTGCGATATAAGCGACATCGAAAAAGCTATGCAAC
TTGTCAAAGCAGGCCTTGTTACCGTATCTCCAAATTTTTCAAAAAGCGGAGTATATGTAA
AAGTTACGATAATAACCGACAAACGTACATGTTCTTGTTTTATTGAGGATAGGCATGATA
ACATTACGAAGATTATGATGGATGGGAAACTTATACTTTCAAAACGCAAAAGACTCCGCG
TAATTCAAAATTCGGAAAAAGCAAGCATATTTGATGCTATTAAAAATATGACATTCAATG
AATTGACTTCTCTATTAAACGACATAGATGATGAAGATATAAAGTATATTTACGAAGGAA
TAAAAATGAATATGGCTGTCGCGCACATAGGTCTAGACCCCGACAACGACTATGGTCTTG
GAGTAGGAAAAACTATTTTCAAGATGATCAAATCCGACGATTTTTCCGCCCTTCCGCTAA
AAATCAAAGCTTACGCCGCAGCTGCCGCAGACGCAAGAATGGCAGGAATTTCTAAACCGG
TAATGAGCAGCGCCGGAAGCGGAAATCACGGTATAACAGCGATTCTTCCGGTTTACCTGG
TGGCAGATTTTTATAAAAAAACAATGGAAGAAACTGCTAAAGCCGTGGCCTTGAGCCATC
TCACAACAAGTTTCTTAAAAAGCAGAACTGGGCGGCTAAGTCCGATCTGCGGATGCACCG
TTGCCGCAGGCGCCGGAGCCGCAGCCGGAATTACATACCTTCTTTCTCAAGATATGACTA
AAGTGGAGGATGCAATTGAAATTCACGTCAGCAACTTGATTGGCATGATATGTGACGGTG
CCAAAGACACCTGCGCCCTTAAGGTAGGTACCGGTGCCTATGAAGCCTATACTGCAGCGA
TGATTGCCTTAGAAAAAAACGGACACGATATCCCGAGGGGCATCATAGGAGAGACTCTCG
AAGAAACTGTAGACAATATGGCCGAATTGAGCAATAAGGGAATGAAGAATGTGGACACTA
TAATAATCAGCCTACTTCAGAATAACATTTCATAGCAATTCCTTATTTGATAACTTCATA
CCGAACAAAATAAAATTAAACACGAGTCCAATAGGCATGATAGCTTACATGAACTCGTGT
TTATATTTGTTATTTTATAGAATCAATTTGTTGCCCGGCTTGCCTCCTTTGGTTATTTTA
TCCAGTTCGGATAATATTGCCGGAGATGCTACATCCAGGCGTGGTTTCTTGTTTTCCTGA
GAGGCTAGCTCACGAAGTTTTTGCTCGTATTCCTCCATGCTCTTTTTAATCGTATCGGCG
TCTCCCTTGAGCCATAGAAGGATATTTTCCGCTATGGCCTTTACCTCTTCATCAGTCAGA
TCGTTTTGCGTAGCACCAATTGCCTTCATGAGCTTTCCCTGCTCTCTGACCGCATCTACG
ATGTCGTCATCGGTTATAATACCCTTTTTATAAAGGGCTCGACCCAATACATCGAACTTG
GTCTTCATGCTCTCTTCGGACATGGCCACGCTGTCTATACGAGCCATCATCAAAGAAAGC
ATATCTTCCAATGTCATTTGCATTGATCTGGGTTGCATTATATATTCCCCCCTGTGGTAG
ATTAATTTCTAATATTTCCGTTCTTGCCTACGCGTCAAGCACGTGTATTTTAACAGAAAC
AGAATGAATTATAAATGGAAGTTTAATAAAAAAGGGACCTCAACGGGTCCCTTTTTTTGA
GGAGGAGATAGGGTTTGGATACGGTATTTGGCTTTGTCTTCCATTGCCGCACCCAGCAAA
TGAGAGTTTAATCACCTGTAGCTGTTTTGTCAACTTGAAAACTATATTCTATATTTTTCC
ATTATTTATAATTTTCGGAATATTTTTTGAGATAATACGGTATTATTATGCTAAGGCAAT
CACTTCCATCTCAAGTAGAGCCTTTTCCTTTGGCAGTTTGCTCACTTCAACGAGAGACCT
GGCAGGTCTATTATCGCCAAAAAATTCTGAATACACTTTGTTAATAGCCTGAAAATTGGC
AATATCGGTTACAAAAACTGTGGTTTTTACGACTTTTGATATATCTGACCCGGCACTTTC
AAGAATTGCCTCAATATTTTGCAACACCCTGAATGTCTGTTCCTCTACAGAACCTTCTAC
AATCAAGCCGCTTTCCGGGTCTAGAGGCAGCTGCCCCGAAACGAAGACAAATCCGTTTGC
TTTTACCGCAAGCGAATAGGGCCCAACTGCTTTAGGTGCTTTATCACTATGAATATATTG
CATTTACATCGCCTCCCTAAGACAGATAATCCATATGTTTAAATCATATTACCATACCTT
ATAAACCCCTTTAAAGTACTTATTTCGCCAGCGTCTAGGACCACCTATTTTTGAAAGCAT
TTACCAAAAATGATATATTTTAAGAGACCCAAGACATTAGCATTAAAAATCCAGCGGATT
TAGAAAATAAAACAATCTGAAGGAGGTGTCAAAGGTGGGAAGAGTTATCGCCGAGATAGT
CGTGGTTCCCCTAGGCACAAACAGTCCTAGTGTAAGCTCTTATGTAGCCGAGGTGGAAAG
AACCTTGAGAAAATTCAATCTGAAAGTCAGGTTGACGCCGATGAGCACTGTCTTGGAAGG
TGAACTAGATGAAGTGCTCAATGCCACTAAAGCAGCCCACAATTGTTTATTCGAAAAAGG
AGTGTCAAGAGTGACAACTAGTCTTAAAATTGATGAAAGAAGAGATAAAGAATTGACAAT
GGACGGCAAAGTTAAAGCCGTCGAGGAAAAGCTTTAGCTTCCCACTAAATATTTCAAATG
CCCCGCGAGTTGGCGGGGCATTTGAAATATGCCTAATTTATAACTTTTGCTTTTTAGAGT
CCTTGGTATAATTGCCTAAAAAATCAATTTCCGCCTGCGGAGCATATTTTTTGATTATTT
CTTCAAGCAAAGGTTCATCGGAACGCTTAAACAATAACTTCCATCCCGTGATTCCTCTTT
CAAAAAAGACCATCATCATATCGCCCTTGTAGGCAAAAGTAGCTGCTTTTACATCTCCCC
ATGGAAGAAATTCTTTGGATATTCCAAGTATTCCATATACTTCTTTTATTATTCCATCAG
ATGAAATGTAGATTTTCTTTTTATATATAATACCGTAAAAGGAAGCGATGATTAATATAA
TCTTATAAAAAGAAAAATCTAATACTGCCGAAAAAATGCAATAACACCCGAAAAAAAATA
AAATGAATTTCATCCACGTGGGAGTTGAATAGCTTGATCGTGATTCGATGATGGTCTCCA
TCAATCATGCCTCCGTCGATAATTCTACTATACGCTTACGATATCTTCATCAGTATCCTT
GCGCCAGAATATCGATTTGCCCATAGCTGTTAGAGCAATGGCCATGATCGGATTAAGGTA
ATTAAAAAAAGCGAAGGGCAAATACTGAATAGTGGGCACTCCTAAGACGCTTGCATGGTA
AGCTCCGCATGTATTCCATGGAACTAAAACCGATGTCAATGTGCCGCTATCTTCCAAACT
TCTGGAAAGCATTCTAGGGTGAAGTCCTTTTTCATCGAAGGCAGGCTTAAACATTCTGCC
AGGGAGCACTATTGCAACATACTGATCCCCCAAGAAAATATTGGAAACTATACAAGAAAT
TATTACCGATGTAACCAGTCCTGTAACGCTTTTCACATGGCGCAAAAGGGCCTGCAGCAA
TACTTCCAATATTCCGCAACGCTCCATGACGCCACCGAAGGAAAGTGCGCATAATATCAA
GGAAACAGTCCACATCATAGAATCGAGTCCGCCGCGTTCGAGCAAATCGCTGAGCATCCC
TCCCACTTCTTGAGCAAGTTCGGGAGCGACATCGCTGACTCCCTGCGCAGCGAGGATGCC
CGCTACGGCATCGAGACTCTCCGCTCCTGCAACTTCCGCGCTAAAAGCAGGGCTGTAACC
GTAATGAATCGCAGTGACCATAGTTCCCAGTCCGCTGCCTTGAAGAAGTATCATTATGCC
GCCCAGTACCACACCTGCAAATAAACTTGGTATTGCAGGAAACCTTAAAGCTGCCAGCAA
AACTACCACTATAGGGGGAATAAGGGCAACGACGCTTATGTTAAATTCTGCAGCTAGCAG
CTTTTGAAAAGCAACTATCCTCGTCACGTCCAAAGTCCCGCCTGCAAACCTGAGGCCCAA
TACTATGGTAATAATGGCAACTATTACGTAGGTGGGCAAAGTTGTGGAGACCATAGCCCT
TATGTGACTAAAAAGGGTCGTCCCTGAAACTGCGGGAGCAAGATTTGTAGTATCAGAAAG
AGGCGACATCTTATCGCCAAAGTATGCACCGGAAATAACTACGCCGGCCGCCAGCGGCAT
TGGAACCCCCAGCCCCGCAGCAATACCTATCAAGGCCAAACCTACAGTGCCTGAGGTACC
CCACGAGGTGCCCGTCGCCAATGAAACAATAGAACAAATTATCAAAGTTGCAAGCAAAAA
TATGCTGGGTGAAAGGATGCTCAAACCATAATATATGAGCGTCGGCACGATGCCGCCCTG
TATCCATGAGCCAATTATCATTCCCACTATCATTAATATCAAAACAGCCTGAAGCCCGGC
AAGGATACCGCGAAACATGCCCTCTTCCATATCTTTCCATTGAAAATGCAACAAATAACG
GCCCATCAAACACACAAAGGCAGCAGAGAACACCAGTGGAATATGCACATCTACGCCCAA
AACCAAAACACCGGTTCCAATACAGACAGCAGCTACGCAAACAGCCAGAACAGCTTCAAA
AAGAGTGGGCTTTCTCGTCGAACTTCCATTTTCGCTCATTCTCATTTCTACCTCCTCTCA
TATTTTAATGATTACCATGAAAATGACATAGCATGGGTTATATGTCCTCTTCACCTCCTC
TTCTATCGACTGCACTGCTTGTATAATTGTCGAACGCACATACAGCTGTGCGTCTCATTT
ATGATATATTTTATCATGCAGACATAGGAACGACATATATTATATAACCACTTGAAGTTT
CTATATCAGGACTATTTAACGCGTGTTCTGAAACTTAGCCAAGTATCTGCAGACATTAAA
ATTATTCTTTCCCATTAGATGTCGGACGTTGATAAGGCATGGGAACATATTGAACGGAGG
GGCGTCTCTGTCCGGCTTGAGGATATAAATGCATCAAAGATGCTACCTCCTCGGGAATTC
CACTTTTTACATTGAGGCCCAATAGTTTTGCTTCCTCATACATAATAGGATAATCATGGG
TCCACCTGCCATCGGTTAATGCATTGGAGAGTTCTTCTGCCTTTTCCTCGGGAACGTCGT
TGCTTATCAAGAGGTCATAAACAAAGCGCCGAGTTTGTGTAATGGCCTTTTTTGACATAT
CAGCCAATATGATAGTATTGTCATCTACTTCTGAAATTGGTTTCTGTTCAAGGACCTTTA
GAATGGAAACAGCTGCGTATTGACCAATTTGAGGGTCTACCGGGCCCAAAACTGCATTTT
CATCCATCACTATTTCGTCCGCAGCAAGGGCAATTAGCGTTCCACCAGACATAGCATAAT
GGGGAACGAATACGGTAACCTTGGCATCATGTTTAGACAATGCGTTTGCAATTTGTTCGG
CTGCCAAGAGAACACCTCCGGGCGTATGAATTATTAAGTCTATCGGCATATCTTTAGGAG
TTAATTTTATTGCCCTAAGCACTTCTTCGGAATCCTCGATGCTAATGAAATTTCTTGCGA
ACATTCCCAAAAAACCGATGGATTCCTGTCTGTGGATTAGTGTAATGACTCGACTTCTGC
GTTTATGCTCTATTTTCTTGATCTGCCCTTGTCGGAGCCGTTCGAGGTTCCATTGCCTGA
AGGAGGGAAGCACCAACAAAAAAAGAAAGAGCAACAAAAAAATATCGAAACCGTACATTT
TAATTACACCACCTTAACATAAAATATAATTATCGGATGAACTGAAAGAACTTTCAGCTT
TCATGATTATAATAGCAAAAGGCCACGGAAAAGTAACTATCCGCGGCCTTAAATTATATT
TCTCGCTTTTAGCGCGTATTAAGATTGTGCAGATTCCTTGGAGACAGCTTTCTTTTTATT
GTTGTTCTTCCCCTTTGCCACAGGAATAAAAGTTATATTGTCTTCTGAGACGTCGACTTT
GATTACGCTTTCCGGTTTTATTTTTCCTTCAAGCAAGATGTCAGCCAGCCTGTCTTCGAT
ATATCGCTGTATGGTCCTTCGCAGGGGTCGCGCGCCAAATTTGGGCTCGTATCCCTTTTT
CAACAAAAACCCCTTTGCAGCATCGCTAACTTCGATGAATATACCCTTTTCGGCCAGTCT
TTCAGCTACGTCATCGATCATGATATCTACAATCTGAAGAAGTTCCTTTTCGCCTAAAGG
CTTAAAGACCACTATTTCGTCTATTCTGTTTATAAACTCCGGTCTAAAGGTCCTTCTTAC
CGCATCCAATATATTTTTCTTTGCGGCCTCGAAATCGATCTGATATTCCGATTCGGCAGC
AAACCCAATGGCCGGACCTTTCATCAAATCCTGCGCTCCGAGATTACTCGTCATAATGAT
CACCGTGTTTTTGAAATCGACAACACGACCCTGTCCATCGGTTAACCTTCCATCCTCCAG
GATTTGCAAAAGTATATTAAACACATCGGGATGGGCCTTTTCTATCTCGTCGAAAAGAAC
CACAGCATAGGGACGCCTTCTGACAGCCTCGGTCAATTTGCCTCCTTCTTCATATCCCAC
ATAGCCGGGAGGTGCACCTATGAGTTTGGAAACCTCATGGCGTTCCATAAATTCGCTCAT
GTCGAGACGGATCATGGAATTTTCGTCGCCGAACATAAATTCCGCCAAGGCTTTGCTTAG
CTCAGTTTTGCCAACGCCAGTAGGGCCTAAAAACAGGAAACTCCCTATAGGTCGCTGGGG
ATCCTTCAAGCCGCTTCTGGCCCTCCTGATCGCTTTGGCCACTATGGATACAGCTTCCTC
TTGATCAATAATGCGTTTATGAATTTCTTCTTCCATGCGAAGCAGCCGTTGGCTTTCTTC
TTCCGTCATTTGCGTGACGGGAATGCCTGTCCATTCTGAAACCACCAATGCGATGTCTTC
TTCGTCGACTATTGGTTCTTCTTGCGACTTCTTAGCCTGCCATTCCTTCCGTTTTTCTTC
CAACTCCTCTGATAACTTTCTTTCTTCGTCCCTTAAGGCGGCGGCTTTTTCAAATTCTTG
AGACGCTACTGCTGCTTCCTTTTCCTTTCTCACCGTCTCGAGCTTCTTTTCCAGCTCCTT
TATAAACTCCGGCGGATTCATAGTAGAAAGTCGCACCCTCGCACCAGCTTCGTCGATAAG
ATCGATAGCCTTGTCAGGCAAATATCTGTCGCTTATGTAACGAGCAGAAAGCCTTGCTGC
TGCCTCCAAAGCTTTATCCGTTATTTTGACCCGATGATGCGCCTCATATTTATCTCTCAA
ACCCTTTAAGATCTCTATGGTGTCTTCTATATTGGGCTCACCCACAAAAACAGGTTGAAA
TCTCCTCTCTAAAGCTGAATCTTTTTCGATGTATTTTCTGTATTCGTCCAAAGTCGTAGC
CCCAATTACTTGAAATTCTCCCTTGGCAAGGCTTGGCTTTAAGATATTGGCAGCGTCGAC
GGCTCCTTCTGCTCCGCCTGCACCAACTAGGGTGTGAATTTCATCGATGAAGACGATCAC
GTCTTTGGAGTCGCGAACCTCCTTGACCAGTTTTCTCATGCGCTCCTCGAATTCACCTCT
GTACTTGGTTCCCGCTACCAAATTGCCAATATTGAGTTGGACTATTCTTTTGTTTTTAAG
AACTTCCGGGACCTCACCTGTAGCTATTCTCTGAGCCAATCCTTCGACAATTGCAGTCTT
TCCTACGCCTGGATCACCAATGAGGCAGGGGTTGTTTTTAGTCCTGCGCGACAAAATTTG
AATTACCCGCTGTATCTCGCGCTCACGACCGATAACGGGATCGAGTTCGCCTTGACGAGC
CATCTCAACTAAATCAATGCCTAATTGGTCGAGAGTCGGAGTCTTGGTATGAGATTTCTT
CCTTGACAAACCTTGGCTTTGGCCCATTTGGTCTACCTCCCCTCCGGAGAGATATCGAAC
AACTTCTTGATACACCTTTTGCATATCCAACCCCATGCTGGTAAGAACCTGAGCTGCAAT
TCCCTCCCCCTCGGCCAACAATCCCAGGAGGATATGTTCTGTTCCAACGTAGTTGACACC
CATATTTCGAGCTTCCCTCATAGCCAAGTCCAGAACTCGCTTGGCCCTGGGACTTAAAGG
CAGATCTATCGGTTTGTCCTTTGCTTGTCCTTTGCCAACCAATTGTTCAACCCTCTTGCG
AACTTCATCTAAATCTATGCCTAAGGACATCAGCACATGCGCTGCTACTCCATCGCCTTC
GGCCAATAAGCCCAGCAATATATGTTCCGTACCTATTACATCGTGACCCAACCTCAGTGC
TTCTCTATGAGCTAATTGGACCACCCTTCTTGCTCGCTCCGTAAAAAATTGCCACATTCT
ACATCACCCCTCTTATCCTTACTTAGGCTCTATGCTTTTAAGACGTTCCCGCAAAAAGGC
TGCCCTGTACACATCCCTCTCATCCGGCGTAAGTTCCTTGCCTGCGTACAACTGAACATG
GTTCGGTTGTACGCCAAGAACAAGATTATTCCAATCCTCCACTGAAAGTTTAGGAGTTAT
TTCCATGTCACTGCCCATTTTGATTAGCGAAATCAGTTCAAGAGCTTCTCTCGTGCTGAT
GTTTCTGCAATATCTCATAACGCCAAATGCCCTCCAAAGCCTGTCGTCTAAGGAACTGTC
TAATTTACGCTTCATCACCGCTCTGGCGCGTTCTTCCTCCGTAACAATTTGTCGTACAGC
AGAAGCTACCTTATCAATCAGCTCTTCCTCGCCGAGGCCCAAGGTAATTTGATTTGAGAT
TTGATATAATGAGCCCAGCACATCACTTCCTTCCCCATAGGTTCCCCTTACTGTAAGGCC
AATGCGATTACATTCATTTATCAAAGTAGTGATTTGCTTTGACATCTCAAGCGCCGGTAT
ATGAACCATTACCGAGGCACGCATTCCCGTTCCGACGTTCGTCGGACATGCCGCCAGATA
GCCGAAATCAGAATCGAAGGCATAACCCAACTTTTCGAACATCATTTCGACCTTTTTAGC
TATTCTCCACACTTCGTTAAGCTCAAGACCTGCCAAAATAACTTGAATCCTAAGATGATC
TTCCTCATTGACCATTATCGATATGACACCTTTTGAATCCACTATTACTAACCTGCCAGG
TCCGTCGCCTGCGAAGGGCGGACTAATAAGGTGTTTCTCTACCAACACCCACCTGGACAA
GGAATCCAAGGCGTCCATTTCTACAACATCGCTATCTTTTAAAAGGTCCGAATCTGATAT
CACTTGTTTAACTTGATCAACAATGGCATATAATTTTTCATGATCACATCGATGGGTAAA
AGGAAAATCACTTAAATTTCGCGCTAATCTTATTCTGCTGGAAACAGCTATATTAGAATT
GCTTCCTTTCCCCTTTACCCATTCTATTGGATGTGCTAACAAGTCACGCTTTGCCATCGC
TACCATCACCTTTCGATGTTAATTCGCGGATACGATCGCGAATTTTCGCCGCACGTTCGT
ACTCCTCTTTTTCTACCGCTTCTTTAAGCTCCTTTTTTAATTGTTCCAGTTCGTCTCCTG
TAGCATCTTTTTCGATGTAACTCAACTCAGGCTTACTCCCCCTATGACGATCAGCTCCAT
GAATTTTTCGAAGCAAGGGCTTAATATAATCTCGGAAAGACTCGTAGCATTTAGGACATC
CAAACTTGCCGGTTTTTTGAAAAGTCGAATAATCCAACCCGCAGCCTTGGCATTTAATCT
CAGTTCTCACGGGCCTGCGCAATTCTTTGGCAGCGAAGGGTTCGAAGAGGGAACCCAAGA
GATTTTCCCATGACAAATCAAAATTAAAATGAGGGAATAGATCGATACCCTCCAGACCCA
TAGTCTCTGCGCATTCTCTGCATAGATGATATTCCTTTACCTCACCGTTTATAATTTGCT
TGATATGCACCTCTGCTTCCCGTTCCTGACATCGTTCGCACATCATTGTAAATTCCCCCT
ATATAATGGCCAAGCTTTTGAGCACCCGTCTAACCAGTTCAGTATTAATTTCATCTCTGC
GATAGGCGGGTAGATCGAAAAAGGATACCAACACTTCATCGACAAATCTCAAGATAACTT
CTAACATGGTACGTTCCCTCAGCGTCAACAGTTCACGTTCTTCCATATTTTTCAAAAGGC
GCCTTGTTTCCTGTGGTGTCATTACTCCATCAACTATCTCTTCAATATGATTGAGTCTGT
CCTCCACGCCGGAAAGACATACCCGTATAATTCTAATGTAACCATTTCCTCCCCTTTGAC
TCTCTACGATAAAACCTCTTTCAGGCGTAAATCTGCTTTGCAATACATAGTTTATTTGGC
TTGGCACACAACCGAAAACATTTGCCAACTCCTTGCGTCGCAATATGATCTCATCCGCCG
AATTAGCCTCAAGCAGGCTTCGTATGTATTTTTCTATCTTTTCAGTGAGGCTTTCCATAT
CCATGCACCCCCATCCAGCCTATGGCATTAGTGCGACCATGCTCATTATATGCATGAAGG
TCAAAATATGTCAAGAATATTTTTAGGGATACAAAACATTTTTAGGGGAATTATAGTGAG
GAAATCTCGGTCGTTACAAGAATAGCATCTTGACTCCTACAAGACAAATTACAAGACCGC
CAAAAACACAAGCCCATCGGCCCAAAAGAAAGCCCAGAGCTCTGCCGAAGTATACTCCCA
ATAAACACATGCATAGAGTAACAAAACCAACAACAGAGGAAAAGAACATGATGGGAATAT
TCGCCACTGCAATACCAATTCCCACGGACAATGCATCGATCGAAGTGGCAATCGCAAGAA
ATAACAACGCCAGCCCCTTAGTAATGTCCCTAGGACTGCATTGTTCTTCCCTTTTTGAAT
CCTTAAGCATTTTAAGGCCAATACAAATAAGAACAACCGAAGCTATCCATTCGTCATAGG
GAGAAAACTTGCGCAAAATATAGTAACTCAGAAAATATCCAAAGATGGGCATAATAAACT
GAAAAAAACCGAACACACTTCCCATTCGTAGGGCAACCGTAAGATGACTATCCTTTCGGC
AAGCTCCAACGCTCAAGCATACCGAAAATGCATCCATCGATAAAGATAGGCCAATTAGTA
TAATGTAAAAAATAGGCAAATGTGCGAAACTCCCTTCTCAATCTTTTAAATACCCTTCAA
CAGCAGATGGTCATTATACTCCTTTCGAATTATATAATCATGCGCTCAAAAACCTTAAGT
AGCTCTTTCGCCAACTTTATGCTCGGTCCCTGCCAACAACCTTCTGATATTTGCATGATG
TCTAACTATCGTAAGGAACGCCAAAAAGGACGAGGCCACGATATAAGAAATATCGGCGCC
AAACAACTTCAACCATATCGGCGTTGAAGCAAGGGATATCATAGATGCTAAAGAAACGTA
ACGACTCACCTTCATCACGCAATACCACACAACCCCGCCAAGGATCGAAGCGAGAGGATA
AAACATAAATATAACGCCGAAGGAAGTTGCCACTCCCTTTCCGCCTTTAAATTTCAACCA
CACAGGAAAATTGTGTCCCAAAACAGCTACTACTCCTAAAAGAGACAGCAATTGCGGAGA
AGATACCCCCAAGACCCTTGCAATTAGTAAGGCCAATCCGCCTTTTGTTATGTCGAAGAT
ACCCACAGCGATTGCCCACTTTTTACCCATCACTCTTCCGACATTTGTAGCTCCTATATT
GCCTGAACCATACTTCCTGATGTCATCGCCCTTTACTAGTTTGACAACTAAATATCCCAT
AGGAGCTGATCCCAGCAAATAGGCCAATAGTATCAGAAACACCGACACCTGACATCACTC
CTTCTCTTTGCGCAATATTAGAGCATCCGCAACCAACACTCCTTTTCCTTCGTCTAGTAC
AAAAACCGGATTTGCATCCAATTCATTTAGCTCACTTTCTATACATGCCATTCTCGATAT
TAAACTCACTGCTTTTGCCAAAGCGTTTATGTCCTTTCGTTTTTGGCCACGTGCTCCTGC
AAGCAGGGGATAACCTTTAAGTTCCTCTATCATTTCCATAGCGGTATTCTCATCGATGGG
GGCACGTCGCAACGAAACATCTCTCAGCACTTCGACATATATTCCTCCCAAACCGACGGC
GACAAACGGACCAAAAATCGGGTCTCTTTTGACACCTATCATACATTCCAAACCGCTACC
GACCATTTCTTGAACTAATACTCCCTCAATGTTGGCTTCAGCGTTAAATTTCCTGGCCTT
TTCTAATATTCTGCCGTAGGCATTGCGAATTTGTTCTTCGTTTTGCAAGTTTAGGGCAAT
TACTCCAGCCTCCGTTTTGTGAAGAATTTGAGGAGACATAACCTTTAAAGCCACGGGATA
CCCAATCTCTTCGCTTGCTTCTATGGCCTCTTCCAAGGAAAAGCAAAGCCTCTCATTTGT
CACCGGAACGCCCCAATGCTCCAACAATTTCTTTGAGTCATATTCCGTCATCATTAATGG
AAGTTTGGACAAAAATGGTTCTCCCCTGACCTCTATATCCTTCGTAGGTTTCAACATAAC
TTCATGCCAGTTGGCAAGTGCGCTCAGTGCAAAAGCACTTCTGCGCAAACTTTGAAATAA
CGGTACACCTGCAGCCTTAAGCTGTTTCAAAAAAACTTCCCCATGTTTACGGTCAATCAG
CCAGGTACAATTGATAGGTTTTTTGGTCCCTTGACTCGCAGCTATGAGGTCCTGGACCAT
CTGTTCGCCCGATTTACCGGTAATCATGGATATAATGACGGTGACCATGTCTATGTCAGG
ACATTCGAGCACCGCATCTAAACAGCCAGGGAAACCTTTGGGGTCGTTTATCACCTGCGC
AGTCATGTCTATAGGGTTTGAGCTGGAGCCAAAGGGGGGTATATAGGGTTTTATCTTCTC
CTGAGTGTTTTCATCCAAAACCGGCACATTCAGGCCATAGTCATCCAACAAATCCGTCAT
GATTATACCTGCTCCTCCGGAAGTAGTTAACACCGCTACCTTTTTGCCTGTAGCCCTTTT
GGGAGAAGAAAATATGGTTCCCAGATCGATGATATCTTCCACGTCAGAAATGCTTATAAC
ACCATATTGCTTAAATACGGCATCCCAAACTTCCCTATCACCCGTAAGAGCAGCCGTGTG
ACTTTTCGCTGCCTCTTTAGCCACCTCGCTCTTGCCAACTTTCAGCACTGCAATTGGAAT
TTCTCTCTTTTTGGCTTGTTGCACTAAATCCAGGAACTTTGAGCCGTCTTTCAAACCTTC
CATGTAAAGGATAAGAAGTTTAACTTCTCTGTCTTCAATAATGAACCGCCCAAAATCAAC
TACATCTAAATCTACTTGATTGCCAGTAGTTACTACATAGCGAAACTTTACGCCACTGTC
GGCACCTAGGGCAAAAGAGGCAAATCCGAAAGCTCCACTTTGCGAGACGTAAGCAATATG
TCCAGGTTCCAGGGGTTCTGCATCTAATGAAGCAGAAAAACTCAGAGGAACACCGTCGAC
AAAATTTACCAAACCTTGACAATTCGGACCTACCAAATGGATATTCCACTTATTTGCTAT
ATAAATTATTTTATCCTGAAGTTGAGGGTCGTCAGCTTCAGCAAACCCCGAAGAAAATAT
GACAGCGAAGGGAACTTTTTTCTCTCCGCATTGTTCCAAAATATCCGGCACAAGACCAGC
TCTTACTCCAATAATAGCAACATCCGGAGATGCCGGAAGGGATCTAATATCTGGATAACA
CTTGAATCCATGAAGTGAATCATATTTAGGATTCACAGGAAAAATATCCCCTCTATAATT
GTATCGGTTCAGCAATTTTAAAGGTCGACCTGATATGCTTTCCATGTTAGATGATGCCCC
AACTATGGCAATTTTTTTAGGCTTAAAAAGTCGGTTTAGGTCCACAAACGATGGCATTTC
ATCCCCTCCTAACAATATCGGACATGTAAATATATTATCATATCTCCTTTATTAACAGAT
TCAGGAGAGGAAACTTAATACACACAAATTGCGATACCCCTTCTCTTTAACGCTATCAAA
AAAAAGAAGGAGCCAAAACAGGCTCCTTCTTTTTTTAATCTATGGTGCCGAGGGGGGGAT
TTGAACCCCCACGGGAAATCCCACACGCCCCTCAAACGTGCGTGTCTACCAATTCCACCA
CCTCGGCATTGCAATCGCATTATACGCAACTTATTTTTATTAGTCAAGACGGACGGACGG
GCAGATGGAAGAACAAATGGATCGGAGAATCAATGATCTAATATGCTTTATCGAAATCCC
TCGCATAATTTTAATAACAAATTAAACTTGAACATCATATTATCGAATTAGAGTATCGCT
GAAACTGACAAAAAGTGTCAAAATCACTAACAAACAGACTGTAGTTTTAATTGGGACTAA
GCAAAAAAATTAAGCTATATCATTTTTCTTTCTCTGTGTCATTAGTTAACACCATATTGT
ATACCTGGTTTCCCACAGCAGCCTCCTATCCGCTATTCATTCTTAGCTTCATCCCATTAT
ATTTAGATATTACATTCTTTTCGCTATACCCTAACATAATATTTTTAAAAATATTTTTAA
TCAATGACGATATTGTCTGCTCTTTAAAATTGTGGTACCGTATTGTCCAATAAATTTTTT
TGAAGGGGGAAGTCTAATATGCCTACTGATTCACATAAGCAAAATTTTTCATTTTTGGAG
TGGTTTATGAATTTTGATTTCTATAAGAAATATTTGCTTCCTGGGTTTGTTTTGCAATCC
GTCGTCGTTGCCGGAGGATATGGCACTGGAAGGGAAATCGTTGAATACTTTATCCAGTAC
GGTCCCAAAAACGGACTTCTGGGCATGTTTTTGGTCACCACTATATTGTGGGCAGCCGTA
TGTGCCGCAAGCTTTGAATTTGCCCGCTTATTTCGAACCTATGATTACAGAAGTTTCTTT
AAAAACCTGATCGGAGGGGCATGGCCTCTATACGAGATATGTTACATCCTTCTTCTTTTT
ATAGTATTAGGAGTTTGCGGCGCCGCATCGGGTAGCATTTTAAAAGAAACATTTAATTTG
CCTCCCCTGATTGGCGCAGGGTCGTTTTTACTATTAATAGCTATCCTTACCTATTTTGGA
AGCCGAACTATCGCGGCAGCTTTATCATGGTGGTCTTTTTTTCTTTATATTGTTTATATA
GTATTTTTAATAATTGGTTTTATGAAATTTAGTGATAACATCACCAATAGTTTATCATCG
GGGATAAATAAACCTGGTTGGATAATGGGCGGCTTTCAATATGCTTTTTATAACCTAGGC
TGTTTACCAGCCATTCTTTTTGTGACCCGTTTTATTGAAACCAGAAAAGAAGCCATAATA
TCAGGCATTTTTGCCGGATTGCTCACAATTTTACCTGGATTTTTTCTTTATATCGTTCTC
CTTGGAGTTTATCCCGATGTTCTGACAATTGAAGTCCCCACCTATTTCGCATTGCAAGAA
ATGGGCCTAACATCATTGCTTGTCGCATATATGATAGTCCTTTTTGGAACAATGATTGAA
ACAGGAACGGGATTTATACACGCAGTCAATGAAAGGATAAATTCTTATATGCTTGACAAA
AGGGGGAGAGAGATATCTCGTTCATTGCGGGGAACGATTGGGTTTGGAATGGCGCTTTTA
GGGATCGCTATATCATCATTTGGACTAATCCCTTTAATAGCTAAAGGTTACGGAACGATT
TCGTGGGGATTTTTCATACTTCATGGCATAGCTATATTTACTATAGGCATATATAAGATT
GCAAAGGCAAAAAAGGAACGTGTTCATGAATCCATAGAACAATAATTATCCCGATTGCTT
ATTGCATATGAGCTTATTATGATATCATTTAAACAACATAGTACCGATTAATGTTGACAT
TGAGATGAAGCTAAGATCTATTTTACAAAATGTGTAGATATCATAGCAACCTCTAGCTGC
ACAAGAATATAAAAATTATTTTACTTTTAACAATAAAGGGGGAGAAGAGATACAATGTGG
GAAAAGGTGAAACGTTATACCGAAAAAACATTAGAAGAAAATTTAAAAATAGCAGACGAA
GAAGACAGGTATATTCCCAAGGCATGCTCGCTTAAATACTACCCGTTGGTTATAAAAGAA
GCTAGTGGATCTACCGTAATTGATGTTGACAACAATGAATTTATTGATTTTCTGACCAGT
GCTGCAGTATTTAATATTGGCCATAATCATCCAAGGGTTGTTAAAGCAGCAAAAGACCAG
ATTGATAGAGTTATTAATTATACTATGGCTTATTTTTACGAAAAGCAACCTATAGAGTTA
GCAAAAAAATTGACTGAAATCACGCCAGGGAACTTTTCAAAAAAAGTTACTTTTGGGTTT
TCTGGATCTGATAGCGTAGATTCTTCCATAAAAGCTTCACGAGCTTTCACCGGAAGGCAT
ACAATAATGGCTTTTAAAGATTCATATCACGGAATGACTTATGGAGCGTTATCTGCGACA
GGTATTGTTAATCAGGATGCTAAAAAACGTTTGGGTGTTATGGATGTTCAATTCGTTGAA
TTTCCAGATCCCTATAGAAACTCTTTTGGTATCGACGGATACGAACATCCTGAGAAGTTA
AGTAACAATATCTTAAAAGCTATTGACAGAACAATATCGAGTTTAAAGGAAAAACCCGCT
TGCATAATTATGGAACCTATACAAGGCGATGCGGGAGCAATCGTTCCCCCTATGAATTTT
TTTAAAGGTCTTAAAGAACTTGCTGACAGCCATAACATTCTCCTCATTGACGAAGAGGTC
CAAACAGGTATGGGAAGAACGGGAAGGTTATGGGCAATAGAACATTTTAAGTTGGAACCC
GATTTACTTGTCACAGCTAAAGCTTTAGGCGGGGGGTTTCCCATCTCTGCAACTGTTGGA
AAAGCCGAAATATTGGACAGCGTCCCACAACCTTTATTAGTCTTTACTCACATTGGTCAT
GCCGTAAATGCCTCTGCTGCTTTGGCTACCATTGAGGTCGTGGAAGAAGAAAATTTATCA
GAGCGAGCGGCCCACATTGGTAAAAAAGCCATGGACGAATTCAAGAAAATGAGTGATAGT
TATCCGATAATTGGCGACGTCAGGGGTTTAGGCCTTCTCATCGGCGTTGATATTATCAAA
CCAGGTACAAAAGAACCCGATAAAAACACTGCGCAAAAGATTTGTTGGAGAGCATGGGAA
AAGGGTTTAATTTTAATAACCTTTGGCAAACATGGCAATGTGCTACGCATAGCACCGCCT
CTGAATATATCTCAGGAAGAATTAGATCGTGGATTAAACATAATCGATGAAGCTATTCAA
GATGTATTAAAGGACAGAGTATCTGACGACATTTTAAAATTCCTGAGAGGATGGTAAGAT
CAAACGAGGGGAGCATAACTCCCCTCGTTATTTATTTCAATGCTACTTATTATCTACGGG
CGTGGAATCCCAGATTCTTCATATATACGATTCATGAGCTCAGTTCCGACAATAGTTTCC
ATTTTAGGCCAGACTACCTTCCTAACATGATTGGCAATACTATTTAGTTGATCATCGGAC
AACATAACAATAGTCCAACCATATTCATCTTCAAGTTTTTGTCTGTATTCTTCGTCCACC
TCTTCTGCCTTATCCCACTGAATTCTGGCCTCTTCCTGGGCGGCTTGGGTCAAGATTTGT
TGGTCCTCAGGTGAAAGTTTATCCCATAGACTTTTATTTATGACAAACCACCAAGTTTCT
ATGTAATCGTTATATTGAATCCATACTTTTTGCACATCTCTAAATTGCCATGCCTGAAAG
GGAGGACCACCCATTTGACCATCGGCAATCCCCATTTGGAGAGATGTATAAACTTCGGCA
TAGGGAATGGGTGTAGGAATATATCCAAGAGCCTCATAAGTCCATTCGCAAGGTTTAATT
GGCATTACACGCACCTTAACTCCCTTCTGTACTGTTGGAACATCGTACTTGTCAGGTAAT
TTACTCAAGGAGAGCCCAGCCATACCAACGGGAAGGACGTCTAACGCTTTTATGTTGTGT
TTTTCCCATAGACTCTGATTAACCCTGAACGTCCAACCTCGAGGACCATAAACTTCCTTC
GCTTCCTCAAAGGTTGTAAACAGATAGGGAAAGTAGTATGCCAGATTAAGCTGAGGGTCA
AAATTAGCATTTGCCTGCTGCAACCCCATCTCAATGGTACCACGCATAATCATTTCAAAT
ACCTCGGTCCAGTCGCCCAATACGCCACCTGAATAAACATCAATTTTTATCCGGCCATTC
GAACGCTCAAAAACCTTTCGTGCAAACTCCTTGGCTCGAATATCGTAATCACTGCCCTCA
GGATGAATCTGAGACATTCGCCAATTATACTCTGGTTCAGCTGCAAAGGTGGATCTTCCT
AAAAAAAGAAAACCCGATAGCATAAAAAAGACTACTATCAATATAATAGCGGGCTTTTTA
ATACTCATATCATCTCCTCCTTTTACTTTACACTTAAGCTTCCTTGATTACCTTGTCTAC
TCTGACGCAACAGCCACTCATTGCTCATAACTCTTTGTTGACCTAACACATCACCCCCTC
ATTTAATATACATATCCGTGGAAAAATAATATATCATTTTACACCCATAATCAACTGTGG
CAAAAACATTGAAAACCAGGGGAAATACGTTGTAAGTATGATTACAGGCAAGTTTCCAAA
AACCATGAAGATAAGAGCTGTGGATATATACTCATTAAACTGGACCTTTCCGATGCGTCC
GCCCAGATAAAGTATTGGAGCAGTGGGAGGAGTAACGTTTCCAAGGCCCAGGTTTGTTCC
TAATATAGCTGCAAAATGAACTGGATGGATGCCAATTTGCGTCATTAATGGTAAAAGCAG
TGGTGCAACAAGCATAGTCCCACTTAAATCATCCATGAGCATTCCAATTATTATAAGGAA
TACGTTTACCATTAAGAGAATAACAACTTTGTTATCAGATATAGACAGAAGAAAATTTGC
TATAGTCATTGGAACACGTTGCATTGTATAGAGCCTTCCCAAAATAGTGACAAAAAAAAG
CATTAATATTATTACGCCGCTTGTTGTGGCAGCATCAGTCAATGAAGAAAAAAAGGATTT
TATATTTAGTTCCCTATAAATTAAAAAACCAACAACAACCGAGTATGTCACTGCTACTGC
AGCAGCTTCAGTAGGGGTAGTGGCCCCACCATAAATTGCACCGAGAATTATAATAGGCAT
CAATAAACTCCAAATGCTCCTCTTTGTAGCCCTCGCCACTATTCTAAGCTTCTCAATTCC
AGGCGCAGGGGGTTCCACCGATACCAATGGAAAATTTCGTTTAACCATATAAAAATTTAT
AATGGAATAAATCGTCGCCATTGTAATTCCTGGAATAATGGTAGCGAGGAAACAAGCAGT
AACGGAAGTTTGGGTAACCCAACCGTATAAAATCATAGGGACACTAGGAGGTATCAATTG
ACCTAATATTGCCGAACAGCTAACTATGGCTGTTGAATAATATCTGGGATAACCCCTTTC
TTCCAATTTTGGGATCATAATTGTACCAATTGCTGCTACTGCAGAAGATGCTGTTCCGGA
TATTGCTCCAAAGATAGCGCAAGCCCATATGGTTGCCGCGCCAAGACCGCCTTTCATCCG
ACCCAATATGGAGTCAGCAAAACTCGTCAGCCTCTCGGCTATACCACTAGAGCTCATTAA
CATTCCCGCAATAATAAAGAAAGGTATTGAAAGCAACGTGAGGGAATTAAGCGCTCTAAA
TCCAACGGTCATAAGAAAAGAAAAATCAGGAAATGCAACAATTCCCATATATAGAGCTGC
GGCCATAAAACAAAAGGGAACCGGTACACCAAGTACAATAGTCAATATCAAGATAACTAT
ATCAATTATAATATGCATTATCTTTTACCCTCCCTGGCTTCAAAGGCTCCATTTTCTTCA
TTTTTTTTATCCAACTCGATCATTGTCATCCGTATTGGTCTTTTGCCTAGAGCCTGAAGG
AAATAATCCAAAAACTCAATAAACGTGTATAACAACATTAATACAGCAGCCACAAATAAG
GCAATTTGTGAATATATCATCGGTATACCTAGAGACGGAGATTTTTCAAAGGTCTTTAGC
GACCAAAGAACATAATGCCATGTCCAATTAGTCATAATTGCAACCATAATTAAAGTAAAC
AAAGTAACCGCAGACTTAATAATTGCGTGTTTTTTGGGGCTTTTAACCAAAACGTTGAGC
AAATCAGCTTTAATATGACTTCTTTCTCTTGAGCCGTTCGCAGCACCTATAAAATACATC
CAAAAACCCAGGAGGGTGGCCATTTCTTCTACTCCCATGATAGGGTGTTTAAAAACATAT
CGAAGTATTACTTGTATCATAACCAGAACAACAATAACTATGGAAGATATCACCATAATG
GTTCTTTCAACTTTTGAAAGAAAATTCCAAATTACTAAGCCCATAACACTCACTCCCTTG
CTAAAATATTTATGCTAAATGATCAACACGATAACATTAAAATGACCTCCCTCAAAAAAT
ATTTTTGACATTATAACCTATAGCAACTTCTCATGTACAGCTTTTAATAAACATTTTAGA
TACAATGAAAGAGAAAAATTAAGGAGGGTAATCTTACGTGATCATGTTAATTGTTAAAAT
CAGACACAATACATATTTTACAATTGGATGCATCCAAATGCGCCTTCAGGCCTATGGGTA
CGGTAATTTTAGAATCACAATGCCCGGCTGAAAAGTTAGCTATTGTGGGTTTTCTGAGGG
GGATTATGTAATCAGCGAATACTTCCTCAAGATTAAGGCTTTTGGAAGCATCTGTCTCTT
CGCAATTTCTAAAATCTCCCAAAATAAAACCTACAGCCTCTTCCAGTTTCCCGGCTAAGC
GCATTTGCAGAAGCATTTTATCTACCTTGTAGGGTTTTTCGTCAATATCCTCCAGCAAAA
GCAGTTTCCCCCGAGTATCTATTTCATAGGGCGTTCCTAACGTAGCAGCAACTATGGACA
AATTTCCCCCGACAATTTCTCCCTCTGCTTCTCCCTGAAATAAAGCACGAAGCGGTCGGC
CTTCGGGATTGGATAGGATCATATTTTCCGTTGAGCCGCAAACTGCAGATATGAAACTAT
TTTTAGTAAATTCATCTAAACCCTTCGCGAAATCTATTCCCATAGGTCCGTGAAAGGTGG
GCATTTTTGCCCTTTGAAAAAAGGTTACAAGCAGAGCCGTTATATCGCTATACCCTATAA
AAGGTTTAGGGTTGTCTTTGATAATATCGAAATCCAGCATATCGAGTATTCTCATGCTCC
CGTATCCACCGCGCAGACAAATTATTCCGTCAATATCTTCATTCACGAACATTTTGTTTA
CATCACGGGCTCTTAAGTGATCATCACCCGACAAATAGCCCCTTCGGGCATAACAAGACT
CGCCAACGACGACCTTAAACCCCAACTTGTTAATCGCGATCTCGGCCTTCTTTAGGTCCT
CCTCAATGGTTGGGCTCGCAGGCGCTAGCATTCCAAGGGTATCGGGTTGCTTTAAAGTCC
TAATTTGCATTCTTATTTGTCCTCCTCTAAACAAAATTTCATTTTTCCCTTTGGCATTTG
TATGTAATTTGTAGTAAAATATTTTTTAGAAAAGCCCTTCCTCATCGGGACATACATACA
TAGGCGTTGCCGTTCCCTCCTGCCTATGTATGTATGTCTTTATTTTTAGGCACTCATCGA
AGGATAATGGAAAGGATACGCTCAAACTACAAAGAACGCTTCACTATGTTTCCTTCGACC
ACGACAAGGAGAAGATGACTGGAATAGCTTAAAGGATCCCCGTCCCACACCAGAAGATCG
GCTACTTTGCCCTTATCTATTGATCCGAGCTCCTTCTCCATTCCGATATGTTCGGCTGCT
TTTATTGTAATGGCTGCCAAAGCCTCATCTGAAGGCATGCCTGCAGAGACAGCTAAAGAG
GCATGCAAAACCAGGTGATTTAACGGAACAACCGGATGGTCAGTAGTAAAACACAGATGA
ACGCCTTTTTCGTATTGTTCTACGGCACCTTCCCACGATCTGTTTTGAAGTTCCAACTTA
GATCTTGAGGTGATACCCGGACCATAAGCTACAGGAATTTGCCTCGGAGCGAGGACCTCG
GTTATCTTGTCCCCTTCTGTACCATGCTCTAATGTAAACTTGAGGTTAAACTCATCGGCT
ATACGAATGGCTGTTATCATGTCATCGGCCCTATGGGCATGAATCCTTAAGGGCAATTCG
CCCCTCAATACGGGAAGCAAAGCTTCCCATTTCATATTTCTGTCAAAAATATTGCCTTCT
CTTTGAGCACGATCTTGCCTTTGAGCATAATCTTGAGCCGTCATAAACGATTCTCTCAAA
ATTGCAGCCACTGACATCCTCGTGGCGGGAGAACGGTCTTTCTTTTTGTATAAATTTTTC
GGGTTTTCTCCGAAAGCAGCTTTCATACCTGAAGGAAATCTTCTAACCATTTTATCTATT
ATTCGACCATAAGTTTTGATGATCGCTCCCTGACCACCCAAAACATTTGCACTTCCGGGC
AAAACCTGCACTGTCGTCACTCCCCCTGATATAGCTTCGTCAAAAGCTCTATCGTAGGGA
TTTATCGCATCAATAACGCGCAGATGTGGCGTTACAGGATCGGTGTGTTCGTTTACACTT
TCTTCATCTTGCGGATAACCCTCCTCTATTAGACCAATATGTGTGTGAGGGTCGATAAAA
CCGGGTGTGACAATACGATCTGTCACGTCAACCACTTCACACTCGGAAACACCTTTGAGT
CCTTTGCCTATGTCTTTAATAATCCCCTCTTCGATCAATATATCAACGTTTTCTAATATA
CCCTTGGTTACAGTAAATACAACGCCGCCTTTCAATATGACTGATGAATTTTTCACTTTT
CTTTAAGACCCTCCGCTCTTTATTTTTTTCCAATACCAATTATGAACTCTATCATCGATT
AATTCAAATTAAACTTATTTTCCAACGGGTTTATTATTTGAAATATGTGATGATTATTGT
TATATTTACTTAAAACATTTTTAAAAAAGGGGAGTGGAAAAGGTGATTACCTTACCCCAA
GGTAAGAATGAGGACATCTCGATAGTAGTTACAGGAGCAGCCGGTCAAGGCATTCAAACG
GTCGAGGATATTCTTGGAAAAGTGCTCAAAAGAAGCGGGCTTAACGTATTTGCCACTAAA
GAATATATGTCTCGAGTCAGAGGAGGAAACAACTCTACTGAAATTCGAGTTTCATCAAAG
AGCGTACGAGCCTTCGTAAATCGCATAGATCTGCTCATTTGTTTAAACAAAGGACTCAGG
AATTACCTTAAGGAACGCATCAGCAGCGATACTGTTATAATAGGCGACATAGAGGAAATG
GGAAAGGAACTGGCAGGAAGGGGCCAAATGTTTTTTGACGTACCTTTGCTACATTTTGCC
AAAGAGTTAGGTAGCCCTCTATTCGCCAACGTCGTCGCTGCCGGAATAATAACGTCCCTT
TTTGACGTAGATATGTCCCTTTTAGAACAGTACTTTGACGAAAGATTTGGAGCAAAGGAC
AAGGGTTTAGTAACCAAGAACATTGATGCAGCTAAAAAGGGCTACGAAATAGCACGGGAA
CTTGCAGAAGACATAACCGTAAAGATGGACCACAACAGCGAAATTGGAAAAGAACTTCTT
CTTACAGGAAGCGATGCAGTGGCTTTGGGGGCAATTGCAGGCGGTTGCAATATGATCTTC
GGTTATCCCATGTCCCCTGCAACAGGGGTTCTTTCCCACCTTTCACAGGTTGCTGAAGAG
TTTGGAATAGTGACCGAACAAACCGAAGATGAAATTTCTGCCATGAACATGGCCATCGGG
GGCTGGTACGCTGGCGGCCGTGCCATGGTTACGACCTCCGGCGGAGGGTTTGATTTGATG
AGCGAAGGGTTGTCCTTAGTCGGGATTGGCGAGAGCCCAATGGTAATACATCTAGGGCAA
CGCCCCGGGCCGGCTACCGGTCTTGCCACGCGAACTGAACAGGCGGATTTAAATTTAGCC
CTCTACGCGGGACATGGCGAATTTCCACGGGCAATACTCGCTCCGGGTTCGATCCAGGAA
GCTTTTTATATGACACAACATGCCTTCAATTTAGCGGCCCGCTATCAGGTCCCCGTTTTC
ATCCTCACCGATCAGTATCTTTTAGACTCGTCGTATAACCTTCCCGCTTTCTCTTGCGAA
GGCCTTAAGGTCGAAAAACATATCGTAAAAACAGATGAATCATACAAGCGTTATGTCATA
ACTGAAGATGGTGTATCGCCAAGAGGTATTCCTGGCTACGGCGAGGGACTAATAGCCTTT
GACAGCAATGAACATGGAGAGACGGGAAGAAATATGGATGAAGATCCTCAAATTCGAAGC
GAAATGAACGCCAAAAGAATGCGCAAACTAAAGGGACTAGAGGAAGACTCTCTTCCGCCT
GCACTTTATGGAGACGTAGATTACGATGTACTTTTAATAGGGTGGGGATCTACTAAACAT
ATCATCGAAGAGGCGATGGAGAAATTTTCAAGGCCAAAAACGGCCTTTTTGCAAATAAGA
CAGCCCTTCCCGTTGCACAGCTCTACAAAAGATTATTTGAAAAGAGCAAAGGTTATAGTA
GACATAGAAGGGAACGCTACAGCTCAAATGGCCAACTTAATTAAGCTGCTTACCGGCATT
GAAGCATCTTATCGAATACTGACGTCATCTGGAATGGAAATTACGGTTGAAGAATTATTA
ATTAAGCTGCGTTGTTTGCATATATAGTTTGGAGGGATAAAAATGACAGATGTTAGAATG
TTCGATGTTCCTGGCCCTATAGATATAATGTGGTGTCCCGGTTGTGGCAATTTCCCCATA
CTTGATGCAGTCAAAAAAGCCTTGGCCGAGCTCGATCTTACGCCCCAAGACGTGCTGATC
TGTTCCGGAATAGGACAGGCCGCTAAATTAAATCACTATGTAAATACCCATTTTCTTCAT
GGCCTCCATGGCCGCTCTATTTCGAACGCTACCGGGGCAAAAGCAGCCAATCCCAAGCTG
GTCGTCCTAGACGTTGGAGGAGACGGCGACAGATATGCTGAAGGGGGAAACCATATAATT
CACACAATAAGGCGAAACCCGGATATAACAGCTCTCGTTCACGATAACAGGGTTTACGGT
TTGACAAAGGGGCAGGCCTCCCCAACAAGCCCTATGGGATACATATCGCCCACAACCCCG
AAAGGAGTGGCAAGCTTGCCTTTGAATCCAATTGCTCTCGCCGTATCCCTCGACGCTTCT
TTCGTTGCCCAAGCCTTTGCAGGAGACATAGAAGAAACAAAAGAGATACTAAAAAAAGCC
ATATCCCATAAAGGATTTTCTTTTGTCAACATATTTCAACCCTGCGTTACCTTTAACAAA
ATCAACACTTATCAATGGTTTAAAGAAAACACATATTATCTTGGAGATGACTACGATGCA
AGCGACCGAAAGATGGCTTTAGAGAAAGCATTTGAAACGAATAAATTACCCCTTGGGGTA
ATATACGTAAACAACAGAAAGACCTTCGAGGAATCTCTGGCAGCTTATGAAAATTCCGAT
AAACCACTTTACGATCGCGACATATCGTGGGATAAACTGACAAAGACGTTTGAGCGCTTT
GTTTAATTAAAATTCAGGACACGTTCAAGGTTTCCAGAAAAGCGGGAGCGAAAAATACAA
TGCCCCCGCTTTTTATCGTTAGATGAAAGTACTACTTATAATCTATTCCCAGCTTTTTCG
ACAGCTTTTCAAGCATATCCTTAACCATTGTTGGTAAATCGTACTCGGGATTCCATCCCC
ACTCCTGTCTGGCACAGCTATCATCGAGCATATCGGGCCATGAATCGGCAATGCCCTGTT
TTACAGGATCTACATCATAGTAAATCTCGAACTCGGGTATATGTTTCTTTATTTCCAAAA
CAAGCTCCTCGGGAGTAAAGGCCATAGCCGTAATGTTAAAGGCATTCCTGTGAACAAGCT
TGGACGGATCAACTTCCATCAGGTCGATGGCAGCCTTTAAAGCATCGGGCATATACATCA
TATCCATGCGAGTGTCTTTTTTTAGATAACATGTATATTTTTTGTTTTTTAAGGCTTCGT
AGAATATTTCAACGGCATAGTCTGTCGTGCCGCCGCCAGGAAGGGTTTTGTAAGAAATCA
ATCCAGGATATCTGACTCCACGAGTGTCCACGCCATATTTAAGAAAATAATAATCACACA
AGAGCTCTCCCGTCACTTTGGTAACGCCATACATGGTTTGAGGTCGTTGTATAGTATCCT
GTGGGGTTTTCCATTTCGGAGAGCTCGGTCCAAAAGCAGCAATGGAGCTGGGGACAAAGA
GAGAGCATTTATATTCCCTGGCTATTTCCAAGGCGTTTATTAAACCGGTAACATTTACGT
GCCAGGCGCCCATCGGATTTTCTTCTGCCTTTGCAGATAATATGGCCGGCAGGTGATATA
TGACGTTAATGCCATATTTTTTCACAACATCGACGTATTCATCTGCATTGGCGACATTGA
CAACTTCGTATGGGCCGCCTTCTGCCAATTCGGGGTCCGGGTTGCGCCTATGACCTCCAC
ACACCACATTATCGCTTCCATATTTTTGCCTAAGCGCAGGCACCAGCTCTGAACCGATCT
GTCCCGTTCCGCCCGTGACAAGAATTCTCTTCAATGGTAATCCTCCCTTCGATATTTAAC
CGCAAGTCGTCTTTTAATGTATCTCGATCCTCTTTATAAAGTTTAGTTTAAGGATCGAAA
CCATCTATCATTGCATATCATATATTATATACCTGACTTGTTCTATTATACACAATTCTT
GAATTTAGGCTTATAAAAAAGGCTTGCATACATAATTGATGCAAGCCTTTTTTCGATTTT
CAGACAAATTTCAGACAAAGCATTATCTCGTTTATCTGCGGCGTTCTTTTATGCGGGCAG
CTTTACCGGAAAGCTTTCTCAAATAATACAACTTGGCCCTTCTTACCCTACCATGGCGAA
CGACCTCTATCTTTTCCACGTTAGGACAGTATAAGGGAAATATCCTTTCCACACCAATAC
CGCCGGATACTTTTCTTACGGTAAACGTTTCTCTTAAGCCGCCATTTTTCCTGGCAATCA
CGACACCTTCAAAAACCTGAATTCTCTCTTTGCCGGCCTCCCTTACCCATACGTGAACTC
TAACGGTATCCCCGGGCCTGAATTCCGGCAGCTCGCGTTTCTGGTATTGTTTTTCAACTA
ATGCAATCCTTGGATCCATTTTTATTTTCCTCCCTCGCTTAAATCTTTATCTCCATCCAA
AAAGTCGGTCCAACACAACAGCTACTGCGCTCCTTACGGACAAATGATTATACTCTCCAT
TACCTCCCATTATAGGCTTCAAAACCAGATCGACATGGTCAAAAACTTCATCGGCAAGGC
CCCAACTTGTGCCAAAGAGAATGCACAAAGGAACATCTTTTTCAAGCGCTATTCTTTTAA
GCTCCAAATAAGGAAGCGCCCCCTTGACTTGTTTGGCAGTCGTAGCCACAACCAAGGGTT
TCTCTCTTTCCTTTTTTTCTATCCAAGCCAAACCTGAGTCGATCGACCCGATGGCCTTAA
GCAAGTTTAAAGCCTCGGCCCTCAGCGGATTGAGGCCCATTTCATGAGCTTTTTGCCAAT
GTCCTGCTATTTTGGAAACCATCTCGCGCTGCGACCTAAGGGGAGTAACCACCAAAAACT
TATCTACCCCGAAGGTCATGCAACTTCTGCTAATATCGTGAAGGTCGAGGCCCGTTACCG
CAGAAGTCACCACATTACCGCTTTTATTTAACACAGGATAGTGCGCTAACATTAAATAAA
CCCCTTTTGTCAGATAGGGCCTAATTCCAGCCCTGGACAAAAGATCGGGGCGCCGCCTAA
GCGTTCTGGCAGCGGCCTCCCTTCTTCTCCATGTTGCAGCCTCTTGATGATTTCCCGACG
TAAGCTCTTTTGGAACTTCCAGACCTTGCCAATTAACCGGCCTCGTGTAATGGGGATAAT
CCAACATTCCCTTATAAAAGGAATCCTCCGACACCGCCTCTTCCTTTCCGACCACTCCCG
GAATAAGGCGAGAAATGGCGTCAATTATGACCATAGCAGGCAGTTCTCCGCCCGTTAAAA
CGTAATCCCCTATGGATATTTCAAGGTCCACACATTTTTCGACGAAACGCTCGTCAATTC
CCTCGTAGTGACCGCATATTAACACGATGTGATCCTTCTTAGTCAACGCCTCCACCAGGT
CCTGAGTCAGTACCACCCCCTGGGGCGAAGGATATACAACGCAAGAACCGGCGGATTTGA
TATCCTCCAAAGCCCTATAAAGAGGTTCGGGCATTATAACCATTCCGCCACCGCCATAGG
AATAGTCGTCTATTTGGCCATATCGGTTCGAGGCGTAATCCCTTAAGTTAACGATCTCGA
CCTCAATTTTTGCCTCCTTGACGGCCCTTCCTATAATGCTCGTGTTCAAAAAGGCTTCAA
AGTACTCCGGAAAAGCAGTCACTACAGAAAAGCGCACTATTCCCACAATCCTTCCAGCAA
ATGCACCTTTACAAAACCGTTATCGATATTGATCTCTTTTACAACTTCTGATATCGCCGG
AAGCATGTGCCTTTTTCCCTTTTCCGTTTCTACAACGTAAACATCATTGCTCCCCGTTGG
CATGATTTCCACCAAAGTACCCAGATTGTTACCCGTATCGTAATCGACGACAGCAAGACC
AAGTAAATCGTCAATCCAGTAGAACCCATCGGGAAGTTCCACTCTTTCTTGAGGTCTGAC
CATTACAAGGCCACCGCGCAGACTTTCAGCAGCATCCCTATCGACTATCTCGTCTACACC
TACGATAAATTGCCCCTTGCCAACATGCTCCCGAATCGAATTTATAGTGAGTCGGCACCA
AAAAGAACCGTTGGGGCGATAGACATCGAGGTAATCCATATCTTTAAAACGCTCAGGAAA
GTCCGTTAAAGGCAAAAGCCGTAACTCTCCTTTTATGCCGTGAGCCCCCACAATTCGGCC
TACGGTTACCAACTCCTCAGAAAACATATGCCATCTCACCTCTTTGGTTACTCCTCAACC
GGTTACTCCTCAACCACTACATCTATTTTATCTTTGGATTTGATGGCCGCTGCCTTGGCT
ATAACGCGTATTGACTTGATTGTGGCTCCAGATTTACCGATGACACGACCCATATCTTCC
GGGTTCACTTTTATAGACACTTTAACCTTTCCATCCTCGATTTCTTGTCTTACATCAACG
TCGTCCGGCTTGGTAACCAACCGGGATACTATTGTTCTTATCAACTCAGCATAATCTGCC
ATTTATATCAAGCCTTCTTGCTCTCCATGAATTTATCCCACACTCCGACTTTTCGCAAAA
GCGACCTGGCTGTTTCAGAAGGCTGAGCACCCACTTTAAGCCAATACATTGCCCTTTCCT
CGTTCACCTTAACATCTGCGGGATCGGTCAAGGGATTGTAGGTACCTATCATTTCAATGA
ACTTTCCATCCCTGGGCGAACGGGAATCCGCCACAACTAACCTGTAAAATGGCCTTTTTT
TTCGCCCATGACGAGCCAACCTGATTCTAACTGCCATATATTACACCTCCTAAAATAATC
CCTTTGGAAGTTTAAGGCCCTTGAACTTGCCCTTACCCTTTCCAAAGCGCTTAAATATCT
CCTTCATTTGCTCGTATTGTTTTAAAACTTGATTTACCATTTGAACACTCGTACCGGAAC
CGCTTGCAATTCTCCTTTTTCTGCTTCCCTTTATAATCTCGGGTTTCTTTCTTTCTTCCG
GCGTCATCGAGAGTATGACAGCTTCGACATGTTTAATGCGCCTGAAATCTATATCTGACA
CTTGAGACTTAACCTTTCCCGGAAGAGGGAGCATATCCATAACCTTGTCAAGTGGTCCTA
ACTTTTGAATTTGTCTAAGCTGGACCAACAAATCATCAAGGGTAAACCTGTTGTCTTGGA
GGTTTTTTTGAACTCTTTCGATTTCTTTGGTATCGCCAGATTTCTGTATTTTTTCGAGCA
GGCCCTCCATATCTCCCATTCCAAGTATACGTTGGGCCATTCGTGTGGCGTCAAACTCCT
CCAAATCTTCCAGGTGTTCTCCTACCCCAACGAGCTTAATTGGTACACCTGTGGCTGCCT
TTACAGCAAGAGCGGCACCTCCGCGAGCGTCTCCATCGAGCTTAGTTAAAACCACACCTG
TTATGCCGGCTTTTTCTTTAAAGGCTTCGGCTACGTTGACTCCCTCCTGACCCGTCATGG
AATCGATAACTAAAAGCACCTCACTGGGATCCAGAAGTTTATGCATCTGCTCCAGTTCTG
CCATAAGGTCATCGTCAATATGTAAACGTCCTGCAGTATCAAATATAATGACATCAATCA
AATGAGCATCGGCATAGCTCAAAGCCTTTCTGGTCACATCCATCACGTTGCCCGAACCAG
CCTCTTCGGGACCGAAAAAAGGTATACGAGCTTTGTCGGCCAGTACTTTCAACTGCTTTA
CAGCAGCAGGACGACGTAGATCACAGGCCACGACCATTGGTTTGTGGCTGTCAGATATCT
TCAGCGCCAGTTTTACCGCCGTGGTGGTCTTACCGGAACCTTGTAATCCGACCAACATAA
ATACCGATGGCGGTTTAGGGGCGAAATTTAGCCTTTCTTTCTTGCCACCCATCAGGTTGC
AAAGCTCTTCATATACGACAGCATATACTTGCTGCGCTGGGGTTATCGACGACAAGACTT
CCTGTCCCAGGCAGCGTTCTTTAATGCGTTCTACCAAATCCTTTGCTATTTTGTAGTTTA
CATCCGCCTCGAGGAGCGCTCTTCTGACCTCGCGAAGCGCATCATTGATATCTTCTTCAG
TAAGTCTCCCCTTGCCTCTTAACTTGGAAAATATCCCTTCCAGCCGTTCCTTCAAGGAAT
CAAACATCTTGATCACCTATCTTTCTCAATTGCGAAAGCAATTCTGACATTTTCGATTTA
AATTCTTCCGAAAGTTCTTTTTCGTGCTGATCTAACAATTTTTCCAGATTTTTCTTATAT
TCCTCAAGAGCAAGTAAGGTTCGTTTAAAACCCACTACTTCCTCTATTTCAACTAACCTC
TTTCGCGCACGTTGAAGGAGCTCAAAAACCCCTTGCCGGCTAACCTCTATGGCATCAGCT
ACCTCAGATAAAGACCAATCGGACATTTCGTGAAGCTCAAAGGCCTTTCTCTGCTTATCG
GTCAAAAGACCGCCATAGATATCGTAAAGCAAGCTCATCTCGATTCGAGACTTCAAAAAA
TCCTCACACTTATCTGCCACAAAAAATCTCCCCGCTCAAAGCCTTTAGCATTAACAAAAC
CTGAGCGGGAAGATTATATATCCGACATAAATTGATGTCAACGACAAAACGTTTACAGAC
TGATTGAAGCCATCAATAAGCAACTCTTCATATGACATTTGGCCCCAAATGAACACAGCA
AGATTCTACACTATAGCTTGCTCAATACCTCTTTAAGTCCTTTCTATGTAATATTATTAT
CTGCGTTTCACAACTTCGGAATTTACCAAATTGGGCGGAACTTCTCCTTTGAGCGCTTTA
ATGACATTTTCTGCTGCCATGGTTGCCATCTTGGCGCGAGTGGCGTATGATGCAGAGCCT
AGGTGCGGCAGCAGGACAACGTTGTCAAGCTCAAGAAGCTCTGGGGCTACCTCTGGTTCT
CGTTCAAAGACGTCAAGACCTGCTCCCCTGATCCAACCTTCTTTCAGCGCCTTCGCCAAG
GCCTTTTCGTCAACGATAGGCCCCCTTGCGGTATTTATTAGGTAGGCTTCTTTTTTCATC
ATCTTCAATTCCCGCTCTCCTATCAGATGCCGGGTTTCTTTGGTTAAGGGCACATGAATA
GATATGAAATCGGCCTCCCTAAGCAGATCATCAAGCGGCCTATATTCGGCGTTTAACTTC
TTTTCCACCTCTTCGGAGGCTCTATGGGCGCTGTAATATACGACCTTCATGTCAAAGCCA
ATTGCCCTGCGGGCTACTGCCCTGCCAATATTGCCAAAACCAATGATGCCAAGCGTTGCA
TGATGCACGTCGGTACCCAGAAGAAGCATGGGTTTCCATCCCTTAAACTTTCCCTGGCGC
AAGAATTTGTCACCCTCTACGACCCTGCGAGCCGTGGCCAAAATGAGCGCCCAGGCGAGA
TCGGCCGTCGTATCCGTTAGCACACCCGGCGTGTTGGTCACCATGATCCCACGCTTTGTA
GCTGCATCCACAACTATATTGTCAAAACCTACAGCATAGTTAGCGATGATTTTGAGCTGA
GGGCCAGCTGCGTCCATCACCTCGTCATCGATTCTGTCGGCAAGCAGGCAAACGATGGCA
TCTACTCCTTTGACTTCCTTTAAAAATAAATCTCTAGGAAAGACACCTTCGTAGTCGAAC
ACCTTGACATGGCAATATTCCTCTAAAATGCGCATCCCTTCTTCAGGGATGCGACTGGTC
ACCAGAACTTTGGGCTTACTGCTCATCACCGATCACTCCTTTTTGTTCCTTCCATCGCAA
GAGCCGCTAGAAGCGCTACACCTTTTTTTAGCACTTCATCATTAGTCTTAAACATTGGAT
TATGATGCTCGGCGTCAGTGCCCTTTTGGGAATCTGCAATGCCCAGGAAAAATATAGCTC
CTGGTACTTTCTGTTGATAGAAGCTAAAATCCTCAGAACCCATAGTTATGGGTATCTCAA
CCAAAGATTTATCTCCGAACATAATTGAGGCAACTTCTTTTAAGGTTTCAATCATGCTTG
GATCGTTTACGGTGACCGGGTAAACGGGAACATAGTTGGTCTTCACTTCACACCTCAAAG
CGCTGCCTATGCCTTTCGCGATTCGTTCTATTTTTTCTGGCAGTCCGTCACGTACCTTCG
AATTAGTGGTGCGAATGCTGCCTTGAATGAAGGCTTTATCGGGTATTATGTTAGGTGCAC
TCCCGCTTTCAAGCTTGCCGATGCTCAATACAGCAGTTTCCAATGGGTCCAACTCACGAC
TTATGATAGTCTGCACAGACATTATTATATTTGCAGCTGTTATGGTAGGGTCTTTGGCCT
CGTGAGGCCTTGAGCTGTGACCGCCTTTACCCTTTACCTCTACCTCCCAAATATCCGACG
ACGCCATTATAGGACCTGATCTGTAGCCTACTGTTCCGGCCGGAAGCGGACTCCATACGT
GAAGGCCCCAAATAGCCTCAACACCATCTAACACGCCTTCATTTATAAGCTTACGAGCCC
CGGATTTAACTCCCGATTCTTCCGCCGGTTGAAAGATCAAACGCACTTTACATGGAAGTT
TATCTCTTAACGAGGCAAGCACATGGGCAACGCCTAAAAGTATCGCTGCATGGGCATCAT
GCCCGCAAGCATGCATTACCCCTTTATTCCTGGACTTACACTGTACATCCGCCTCTTCCT
CAATGGGCAGGGCATCAATGTCAGCTCTAAGGGCTACAATGGGAAATTCCTTTCTTCCTG
CGATATCTCCCACAACTCCCGACTCTGTCCCTCCAAAGCCACGACGTACGCCGTCAAACC
CTAGTTCTCTTAGCACTTGCTCTATAATTTTGGACGTTCTTTCCTCCTCCCAGGAAAGCT
CAGGGTGAGCATGAAAGTCGTGACGAAAGTTTATGACCTTTTCTTCAAATCTCTCGGCAA
GCTCCAAAATTTCCTCAAATTTCAAAAAAATCACGCTCCTTAAAAAGTTTATATCAGCTT
TACCAGGAATCCTGCCAAGAAAACCGATGCAATGGTGACTGTAGTAAAGCCGGAAACCAA
CATCTTTGGCAGTATCTTAGTGAGCACAAACTCCTTTTCTTCGGGAGTTTCTCCTACAGC
GTTTGCCACTTCCTGAGACACTATAAAGGTCCCCGGAAAGCCAAACAGACAACAAACACC
GATTGCAAGGCTCATTTCCCATGAATACCCGAAAACTTTAGACAAAATCACAGAAGAGAT
GATAATTCCCACTACGGCTATGGCAAAGGACAAAGCTATAGGAACTATTAGGGAAATAAC
CATGCTTGGAGTAGCCTTGCTCAGATTCATAAAAATCGGAACCAGCAAGGCAAAAAGGGT
AAAGCCCTCTGAATTCGCCTTTGTTAAAATTTTTGGCTCAAGAAATCCAATTTCGTAAAA
TATTATGCCAAAAATCAAAGCCATTACGAATTTATCTATAACGCCGCCCAAAAGCTGCGC
CACCATTACAGCAAGCCACCCAACAAGCATAGTTTTCATGATCAAGATGAACGGTGTCTG
CAGCTCTTTTGGTGTAGCAGGTATAAATTTCCATTTTCTATTGTTTTCCATGGAATTATC
CTCTGATTTAAGAGGCGCCCCATCTATGGAAACACCACCACTTCTATATATATCTCTAAG
CCGATGACCTTCTCGTGACAAACAAATAGAAGCTATGGGCAAACCAACAAAGTTCTGAAG
TACTAAAAGGAGTGTAAGGAAAACCAACACCGTTTCCAAACCCTTGGACTTTGCCGCTTC
ACTCATAATAAGCGTCGCTACAACACCACCAGAGATAGGGCCCGCTGCCGGTATAGCATA
CTCACGACCCACTATAGGAGAACCTATTACAAAAAGGGCAACACCGGCAAATACTATGGC
GCTAAAGGCAATGACAACCGTTTTCCATTCTTCTTGCAAATCTTTAAGCCTCATCAACGT
ACCCATATGAACCATAAGTATGGGGATCAATGCTAAAGCAAGCTTTACAATAACAGCATC
CTCAAACAATGTCTTTGGAATTCCAAGCCAAAATCCAATCATAAATATAATTCCGGAAAC
AAATAACATGGAAAAAATAGCCTTAGTTTTTTGCGAAACAAAATCTCCAATAGCATACAC
AATAGCGATGATCAATAACGCGGTAATCGGACTCAATTAAGCTTCCTCCTTTTTAATAAA
TATTTACATCAAAATTTGTTTAGTTTTTACTTTACCTGCTCTGCCGTGACTGTTATCATC
GCTGCTTAAGTAGGTCCTCAGCATAGACATGAAATGCACTAAAACCCTTACTGGTCCATT
GCCCTGGAACTTAACTTAGAAGAAAGCAAATGGCTTCTCATATTACCTTCGGGGCCTAAG
GTGCCACAATCCCTTTTGATTCGAGAATCGTAATGTAACTCTAGTTATGAAACGTCCGTT
TAAATATAATGTTTCATCGAGTATCAAGGTGTATTTAATTCCGATCAAACAGTAATTCAG
TAATTCCCCAAATATATAGGGACAGCCTCAATGTACAGCCATCATGTATTTACATACCCA
GATATGCTCGTTTTATTTCCTCGCTCTCGAGGAGATCTTTCGATGAGCCTGACATAACGA
CCCTGCCGGATTGGATTACGTAACCCTTATCGGCAATCTCCAAAGCTTCGAGGACACGCT
GTTCAACTAATAACACCGTTACTCCGTATCGTCTTATTTCGGTAACAATCTGTAATACCT
TTTCGACCAAACTAGGCTGCAAGCCTAAACTCAATTCATCTAAAAGTATTACCTTTGGCG
CACTCATGAGTCCTCTTGCAATGGCAAGCATTTGTTGCTCCCCACCGCTCATGGTTTCAG
CCTTTTGATTAAGCCTTTCCTTTAATATAGGAAACAAAGAACAGACCCATTCTAAACGCT
GCTCAACGACTTCTCTGTTCTCTTCTTTAAAAGCTCCAAGTTCCAGATTTTCTTTAACAG
AAAGCTTGCCAAAGATCCTTCTGCCCTCAGGGACATAAGTAAGGCCCTTTCTAACCATTA
CATGAGCGGGAAGTCCAGTCACATCTTCCCCGTAAAATTTTACAAAGCCGCTTTTTGGGC
GTAATAAGCCTGAAACAGTACGCAAGGTGGTCGTCTTGCCTGCACCATTTGCTCCAACGA
TCGCAACTATCTCGCCCTCTTTTACTTCAAATGAAATACCGTGAAGCACAGGTACCCCCT
CATAGCCTGCGTATAAGTCCCTCACTTCCAGCGCAAAGTCAGTCATCACGCCTTCATCTC
CCTAAGTCGTTTGCTAAACTTCTCTCCTAAATATGCAGCTATAACTCTTTCGTCCTGAAC
TACTTCGCTGGGTGGCCCTTCCGCTATCTTCACCCCACTATCCAATACAACGACTTTGTC
TGCAATAGGCATAATTGCCTCCATAATATGCTCTACAACCAACAATGTGATCGCTCTCGA
TTTAATGTCCTTTATTACATCAATGGCTTCTTTTAGTTCTGTGCCAGTCAACCCGGCCAT
CACTTCATCGAGCATCAAGAGGCGCGGCTGCGTAGCCATGGCTCTAGCCAACTCCAGGCG
TTTTTTTAAGCCGATAGTGAGGCTCCCCGCTTTTTTATCCCTGTGATCATCAAGATGGCA
CATTTTTAGGCAAGATTCTGCTATTTCAGAAGCAACTTCGAGTTTGGAGGTTCTTAAAAA
AGCACCGACTAATATATTATCGAAGACGGTCATATCAATCAAAGGACGTACAACCTGAAA
TGTCCTAACTGCTCCCAAGCGAGCAACTTTATGGGGAGGCCAACCTGTTATATCGGTGCC
GTCATAAAAGACCTTTCCGGAAGTCGGTTTGTAAACTCCTGAGATGCAATTAAAAAGGGT
CGTCTTCCCCGCACCATTGGGCCCAATTAGGCCAACTATGGCGCCCTCTTCGACATCAAA
GGATACGTCATTGTTAGCAACAAGGGAGCCGAATTTCTTGGTTAGGTTACGTACTTCCAG
CAAAGCCATCAATCATCGCCTCCCTTTGTTGCTTTGAAACGTGTAGTCAATAAATTTATG
AAACCCATAACACCCTTCGGTTGACGAGTTACGATGAGGACAATCAAAATTCCGAATATT
ATCAGGTCGACTCCTCCGCCCAACCCGCCCCATATTGCACGACTATACTCCTGCAAGGGA
ATTAGTATGGCTGCTCCCAGCAAGGGCCCCCAAAAAGTTCCCAATCCTCCGAGGATCGTT
ATCAATACAAACCTCATTGACATATCCAGCGACATGACCATTGGCGGATCGACCCTCAAG
TTGTACTGCACAAAAAAGGCTCCGCATAAAGCCGCTAAAAAAGCAGAAATAGCTATCGCG
GTCAACTTAACGGCCGTGCTGTTAACGCCTAATGCCTCAGCGGCTTCCTGCCCGTCCCTA
ACGGCTTTCAAGTAATAGCCCAATTTATTGACTTCCATCCAGCGCACAAAGGAAAAAATC
AAGATAAATAGCCCAAAAGCACCGTAATAATACTGAGTTTTAGTCTGAAACCACATGAAA
TTCTTCCAACCTTCTTCTATTATGGGATAATCTAGACCAAGAGCCCCACCCACCCAATAC
CAAACCATAAATAGTCGGTTAAATATTTCTACTATTGCAAAGGTAGCAATGGCAAAATAA
TGCCCTTTGAGCCTGAAACAGGGATAACTTATAATGAGCGACACAATCGCTGCGAGTAAT
GCACCGATTATTGCGCCAGGCCATGGCGTAAGACCGTAAGTTACCACTGCCATGCCAGCT
CCATAAGCGCCGATCCCAAAAAAGACCGAATGGCCAAATGAAACCTGCCCACAATAACCA
CCCAAAATATTCCAAGCTTGAGACATGCATGCAAAAAGCAAGGTTAAAACAAGTACATGC
TGAGCAAAAGGGCTTTGAAGCGGTCCGGGAATTAATGGCAAAACTGCAATAAGGAGAAGA
ACGCCATACCACAATTTCCTGCCTCTTTTTGTGCAACTCATCCGACCGATCACCACCCGA
ATAAACCCTTAGGCCTTATTAATATAACGATTAAATAAAGTCCAAAAACTGCCACATACT
TAAATATGGGAGCTACATAAAATCCGACTAAAGCCTCTACCAATCCGACGAGTATTGCCG
CCAACAACGACCCCACAATGCTGCCAAACCCGCCTAACGCAACGCAAACAAAGGCTATCA
AACTAAAAAGGCTTCCTGCCTCAGGATGCACAGGCATATACATGGGAAGCAATCCTCCTG
CTACACCGACACAGGCCCCTCCAATGCCAAATACTAAAGCGTAGATTTTGCTGGTATCTA
TGCCCATTAGTTCAGCCGCATCCCTGTCCATGGCAGTGGCCTGTATCGCCCATCCCGTTC
TGCTTCGGGTCATAAATCGGTATATGCATGTGATGACTATTAAGGAAACGATTGCAATTA
CAAGCTGAGGGAGAGGGAGAATTAAATCTCCCATGGGTATGACTCTGCCCCCCAAATACG
TGTCCGACAACAACTTAAAGTTTGGTGAAAATCTGTTCAAACATATGTTTTTAATGAGCA
TCGACAACCCAAAAGTGGCAAGAAGAGCCGAAAGAGGAGGCTTACCAATGAGTTGACTTA
TAACCAACTTATAAACAATAACAGATAAAATAAATACAAATGCCGCAGAAGCAATCCATG
AAATCAATGGATCGACATTCATTAAAAAACCCAACCAATAAGTCACATACATCGCCACCA
TCAAAAATTCTCCATGGGCAAAATTTATGACGTCCATTACACCCCAAATCAGAGATAATC
CAACGGTTATTAACGCATACAACATTCCATTAAGCAGTCCGTCCAATACTACCTGCAGGA
ATATTGCCATCGGCAATTCCTCCTTCAATCTAAAATTTGGGAAGAAGGCTTCAAGAAACC
CTCTTCCCAAATTCTATGCAATTGATCGCTATTTACGTTGGTCCCAGGATGGCATAGGAA
CTACTGGTTCGGCATTTGCAAATTCCTCAGGAAATACCCTTCGATATTCTCCGCCAATTA
GTTGGGTAATTGTGCTCATGGCCTTTATGTTTTGACCGCCCGGGGCAAATGCCACTTTTC
CACCCAAGGAAAGCGGTGAATCCCACTCGTTGGCATAGAGGGCATCTACTATTTTTTCCG
TATCAAGAGAGCCAACTTTTTCGATAGCCTGGGCCAGTACAAGCATTGCCACTGCCTCTT
GAATGCTATCGCTATCAAAGGGAACGGGAGGATCTATTTTAGATTTATATATTTCTTCAA
CAGGAGCTACAGCTGGCATTAGTTCTGCCAGTTCCGGAGAATATCCGGTGGTACCCATGA
AATAATCTCCATCGCCACCGAGCTGCTTTGCAATTAATGGATCTTGATAACCTGAACAGT
AGTTTAAACTTACCTTAGGAAGCCAAGAAAGTTGTTTCATAGTTTTTATCCAGAGTATGT
AGTCTGCGCCCAGACATGCACCAAACACGACGTCGGGGTTTTTCCCTTTCAGCATCTGTA
CCTCGCTGTTGAGGTTTGTAGCTCCAGGATTGAAAGCTACGTCTGCAACGTATTCGAAGC
CGGCCTCTTCGATAGCCTTTTTGGCCTCCTGCGCAGCATGCTTTCCAAATTCGGTGTTTT
CATAAATAACTCCGAAGGTCTTGTAATTTGTTCCTTCAGTTTCGTTAAGCCATTTAATGA
AATTCACGAACTCGATGGATTCGGTCTCGTCAGTGGGAGCAATACGGAAGAAATATCTCG
TACCCCTCTTAGTAAGTGCGGCTGAACTCGATGCACCGCACATAAATATCCTCTTTCTTC
TCTCGGCGACCATACTTGCCGGTTTAGTTACAGCGCTGTTATAGCTTCCTATTATTGCGA
AAACACCTTCCTGGTCGAAGAGGCGTTCCGCTTCGCTTTTACCGACATCGGGCTTCCCTT
GATGATCGGCGTGGATTAATACAATTTTATATCCACCCAAAATGCCTTCTTGATCAGCTA
AAGGAACAGGAATGTCCGGATAGGAGTTGTTTATCACTTCAACTGCAGCTTCAACTGCGG
CCTTACACCTCTGTCCCGCCAAGGCTACAGGCCCGGTTAAAGGAAAAAGCGTGCCGATCT
TTATTACCTTCTCCTCGGCAGAGGCAACACCGGAGACCGCAAAACTGACCAGGAGTGCGA
TAGCAATAATCGACGCAATTACTCTACCCCAACTCTTGCTCATGATAACAACACCCCCTC
GAAATTATTAAATGAATTTTTTAACTACTGTATAAAATATAAAGTTCTATCGGATAACTG
TCAAATGACGATAATATCCTTGGGAAGTTTACAAAGTGACCTGCATCCGTCATCTGTAAC
GACCACGATATTTTCAATGCGAATGCCAATTTTGCCTGGTATATAAATACCGGGCTCTAT
ACTGAAAGTCATTCCCGGTTCCAAAGGTGTTTTATTACCTTCCATAATGTAAGGCGCTTC
ATGGATTGCAACGCCTATACCATGACCGAGGCGGGTATTGAAGTATTCACCGTATCCTGC
GTCTTCAATTACACTTCTTGCAGCTCTATCCACTTCTTCGGCCAGGACTCCGGGCCTTAC
GGCAGCTTCTCCTGCTTCCTGGGCATTTAATACTACTTCATAAAGATTCTTTTCTTCATC
TGATGGATCTCCGACGAAGATCGTCCGAGTGGTGTCAGAACAATAACTTTCATATCTACA
TCCAAAGTCAATCAGCACCAGATCCCGTTCTTCTATAACACCTTTTGTGCCGTTGTAATG
TGGTTTTGAGGCGTTCTCCTTACGCGCAACTATGACATCAAATGCAGGACCATCAGCTCC
ATGCTCTTCAAAAAGCTCTATCAGTTTTTTCTTTATCTCCCCCTCGGTCAATCCCGGTCT
TATAAAGCCCAAAAGTTCTCTAAAAGCTGCGTCGGAAATCTGCGTTGCCCTTTCGAGCTT
TTCTATCTCCGAAGGGCTTTTAATTATTCTCATTCTCTCCAAAAAATGCCAACCGTTTAA
TAACTTTACTCCCTGTCGATCGGAAATCTCTATGGCGTCCACGGCTCTAACTCCAAAGTT
GACGGCAAGTTTCTTATCGTTTAGGTTAAAATCGTTCATTGCCTTTGCTAAAACTGGATA
AAACCAATCTTTGTCATTCCACACATAAATGGGAGCCTCACTGCCGAATGCCGCCTCAAA
TTCTTCTAAATAAAGATGGGGCGTAATACAAAAATAACTGCCGTCGGCCAAAATAAATAG
CCCTTTGAATCGCTCACACTCACCAGTTTTAAGCCCGCAAAGGTACTCCAAGTCGTCTCC
CGGACCCAAAAGAAAAGCATCGATTCCTCTCTTTTGAAGATCCTCCGAAATTTCCCTTAT
CTTTCTTTTGTCCAACATTCTCAAAATGCCTCCTCCCTTCAAAGTAACTTGCAAATGCCA
GTAAATATCTTCATGCAGACGCAAAGAGCAAGATCTATCTTCGTTCCACAGAAACCGAGT
TTTTGCCTCTGGATTTTGAATTGTACAAGGCTTTATCGGCTCTTTCTATTGCTCTTTCAA
AGGGTTCGTCGGGTAAATATTGGGATATTCCGATACTTATAGTTACGTGCATACCTGAGA
ATGAGCGACTTTCCACGTTTTTCCTTAACCTATGGGCAATGTGCAAAGCTTGGTTTAACG
ATATCATTGAAATAAGTAAAAATTCATCTCCACCCCATCTGACGAATACATCATCCTCTC
TTATAGTTTTCCTAACGGTTTCGCTCAACTCTTTCAGCACTAAATCTCCTACCAGATGGC
CGTAAGTGTCATTTATCAGTTTGAAACCATCAATATCAAATAAAAAAATACTGATATCTT
TTCCATAATCCCGGCACTTGGTTATCAAATCGGACAGCTTGTCCTGTAATCCCTTTCTGT
TCAAAGCACCAGTTAAGGCATCTATTGTAGCGCTTGTATAAAGTCCTTCAATTAATTGCT
TTGTTTTCATTTCTCGAATTTTATCATCAGTTATATCCCAAAATATTCCGGCTAGAAATA
AAGGCCTTCCATCGAGATCGCGTTCAGTTACAACGGCTGTGGTCTCAACCCACATATATG
TTCCGTTTTTCTTCCTTATCCTGAGTCTGTTGTTGTAAATACCCCTATCTTGTTCCAATG
CCTGCTTTATAGTTGATTCATACGATTGACGATCATCGGGATGTATTAGTGCTTTAAATT
GAGATATTGATTTAATCTCTTCTTTATCATATCCTAAAATCTCATAAGCAAGAGGGTTCA
ATTGCAACTCACCCGTTTTAATGTTTCGTTCGTAGTAAGCAACTTTACTTCGCGCCAACG
TTAATTCTAATCGTCTTTTTTGCCCTCTCAAGGATTCCTGCATCTGAACTAATTGTGTAA
TATCGGTCATGACTATGAGAAAACCCAACGTGCCGTCACCATTTGTAACCTGTTTTTTAT
TGATTTTCAAATAATGAATCCTTCCATTTCTATCTTTAAAAAGATGTTGACTTGCTTTGA
AATCACCATCTGATGTTAAATTAGAACCTTCTAGTTCTAAATCTCCCCTAAGCGATATAT
CTGATATACAGTCGAATAATTTACATTCTCCGATTTGGCCGCTATCTGAGGAAAGGTAGT
TTTCAAATGCTTTATTGTATAACTTGATATATCCCTCGTTGTCAATATAGCATATTGCTT
CAGGGATTGTTTCAATTAATTGTTTTAAAAATGTTATTTCGCGATTGAGCGATATTTCCG
CATTTTTTCGCTTTTTAATATTTATTAATAATAAAAACACTATAACTGATAAAACAAATA
ATATACATACTGCCGGGAGAAGAACTCTTTTATATTTCATATAAAATGTCTCTGGAATAT
TTATTAATATATGATTTTGAGGAAGCGAAGATTTATGGATTTCAAATCTTTTAAGCATAG
GATAATTAACGATTAAATTTTTAGGAAGGTTCATAGTAATTGGGATATATCTTATATCGT
TACCAGCCAATATAGAATCTAAAATTTCTATCATCGCCTCTATCTGCACCTCAGGTGTAG
GGACATACGATGCAAGGGCACCTCCGAGATTAACAAGAGGGGTTAATAACGTAAACACCG
GCAGCGATATATCATTAAGCAGCTCGTTTACCCTTTCCAATGAATATACATTATCATTAT
CATCCCTCAAGTAAGAAATAAGAAATAATGCAGATTTATCTGGCGCCTTTTGTAGTTTTT
TGGTTATCTCTTCCCATGGCACCCCTATCAGATATTCTACTGAAATATCTTCCATGTTTT
TGAACACAAGCCTGGCCTTCTCATAAAGATCCATGCCCAAAGTGGTTCTGTCGCTAATAA
CAAATATGTTCTTTGCCGTAAGTATTTGAAACATCATCTCCACATTTGCAGCGATATCTA
AATCTTCAAATACTCCCGTCATATTACTTTCCAAGGAAGAGAAATATACCAATTCCCTAT
TGGCAATGCTTCCAAAAATAACAGGAATAGAGGATATACTCCCTAAATTTTTCCGCTCAG
CCAATAAATATTGAAGTGCATCGTCGTCAAAACATAAAATAAAATCTATTTTTCTTTTTT
TGTATTTTATATTTATATATTCATTAAATTGTTGATAATATTGATTATAGTCAAATCTCT
TTGCATCTAAATATTCAAAATATATATTCACTGGTTTCTCATATTCGCCAAATTTTTCTT
TAAGAAAAGAGTTAAATATCTTAGTGTATACATATTCAGGATTATAGGAATGTAGAACCA
ATACATTGTAATAATCCTTATATGCATCAGATCGATGGCAAAATATCAACAGCAATATGA
TCAATGTCAAACAAGTATGGCAAATATAATTATATTTGGAAAATAATTTCTTCATTTCCA
GTGTTCCTCCGAAAACGCGAAACTATCTTTAAAATACATCAATCAAACATGGCCATTTAT
TCACATATATAATATCAGCTTACGATTATGCACTACCCGCATCAACAACCCTTGTCTTTT
ATTTGCTATTATTATACTATAATAGCATGAAAACTGAAAGAACTTAGCTTTGCGAAAGCT
GATTAATCATATGCAACGTCTATTCCCATAAAATATTTAAATAATGCTACACTTGCCTTA
AGAGGATCGAATTGACTGTTGTTAGCTTAGGAATTTTAGATACAGATGTGCCAGCGTTCT
TTTGCGATACACATTAATAAAGCTTATAATAGCATAAATGGCCTAAAAACAATAACTTAA
AAACACCCAAAAATTAAGGAGGCATGACGCTTGAGTGTAAAACGTAGGCTAATTGTGTTG
GCAATAGGTATTTTGATAACAATATGTGCGATGGGGTTCTTTTCCTACCGCGGTAGTCGA
GCCATCATAATCGACCAAATAAACCAAGGAGGCAGGCTAGCAGCAGATACGGCAACAGCT
TCCATTTCTAACTGGATCAATACACGCACGAGCGTCGTTAAACTTATGTCGGAAAACATT
ACCTACATGTGGGAAAATTATGGCATTTCCGGCTATCTGATAAAAGACTACCTTGCCAAA
ACACTTGAACACTATGCAAATTTAGGTTTTATAGAAATTTACATGTGCACCCCAAAAAAC
GAATTCATCAGCGCCACAGGCTGGGAGCCGCCGGCCGACATGGACATGCGCCAAAGACCC
TGGTACGTCATGGCGGAAAAATCCGAAGGAGTAATATTTACTGAACCCTACGAAGCAGTA
AATGTAGACGGCCTAGTTGCCACTGTTGCCATCGCGGCAAGAGGCAAAAGAGGCGAACTT
TTGGGAATAGTGGGTGCCGATATCCTGATCGATGACATTATCAACTTTGTGACATCTCAA
AAACTGCTTGGATACGGTCACGGTATCCTGTTAGACCAAAACGGCAATGTAATAGCACAT
CCAAATAGGGACTATATCATGAAGCTTAATTTGACAAAACCATCGAACATTGTCTCTCAG
GGCTTGGCTGACATTGCACTAAAGATGACAGAAGGCGAAAAGTCTAACGGTGTATATATT
ATGGAGGAAGAAAGAAAACAAATATATTTTGCTCCCCTGGATAACGGATGGAGCATAGGG
ATAACTGCAAATACTGACGACATATTTTCGCCGCTAAAGGCGGTGGGAATAAAACTTCTG
TTAATTGGACTCATATGTATGATCGCTTTAGGACTGTTTATTCTGCTCATTGCCAAGGCC
ATAACCAATCCCATAGGCAAGCTGTTGAGAGTATCGCAAAGCGTTATAAAAGGCGAGCTT
ACAGCGAGGACATCTATGTCAGGAAACGATGAACTATCTCAAGTAGGCAAAGCTTTGGAC
CAACTAATAGAACACCAACAACAGACATTGTTAAACTTGAGACATCGCAGTGACCAATTA
TCACAAGAAGCATCAGCACTAGATGATATATCTGAAGCAACGAGATCTTTCGTCGACATT
GTAACAAATGAAGCAGAGGAGCTTAAAAACATCGCAGAAGATAATGCCGATGCCATTTCT
TCAGCAAATGCCGGAATCGAAGAGGTTGCTTCTGCAGCGCAAGGTGCTGCAAAGGCAGCA
GCCGAAGCCTCAAATCAGGCAGAGTTGCTGAGAGGAAATGCACAACAAACGGGAGACCTG
ATTTCCAGCGCAGCTATGAGGGTAAAAGATATGGCCGACTCCTTCAGACAAATTGCCGAT
GTCATATCTCAACTTAACGAAAGGGCCGGGCAAATAGGAAACATAGTCTCTACCATTTCA
GGAGTCGCTGACCAAACGAACTTGCTCGCATTAAACGCAGCTATCGAAGCGGCAAGAGCC
GGCGAACACGGTAAAGGATTTGCTGTCGTTGCCGATGAAGTAAGAAAGCTTGCCGAAGAA
AGCAACAAAGCGGCCATGCAAATTGGCTCGTTAGCTAAATCCATAATCGAGGAAACAGCA
CAGGCCGTAAACGTTTCAAACAAAGGCGTTGAACTGGCAGCTGCCGGAGAAAGAGAAGCA
CGGATGATGGAAAAACACATTGAAGATGTTTTGAGGGCCATTGAACTGATCGTCGATCAA
ATTCAAAACGTCGCCGCCACAGCAGAAGAACAATCTGCAAGCACGCAAGAGATGGCAGCA
TCGATCGACAGAGTTGCACAAGGAGTTGACACTACCAGGGAAAAAGCTGAAAGCATGTCA
AAATCCGTGAAAGAACTGGAAGAACGCGTAGAAGCATTAAAGCAGGCATCAGAAGACTTG
GAAAAACTGGCGAATGATCTTCAAAAAGAAATCAGCCTTTACAAGTTAGATTCAGCTACC
CCCTCAGGCGGGCCAGCGGGCTTAGTTCCAATCGAATAGGATCCTTACATAGACAAATGC
GGCGGATATAACTCGCCGCATTTGTCTATTATTTACTAACTATTCAACTTAACAACCTAT
CTTATTGAAACAAACCCTGTTTCCGATACAATTCTTTGGCCCTCATCGCTTAGCATAAAG
TTTATAAACCTCATCGTTTCCCCTGTGGGCCAACCTCGCGTGAACATAAAAAGGTATCTC
GATATCGGAAATTCACCGGTTCGAGCTGTTTCGGGCTTAGCCTCGATGTTTTCGACTGTG
ATTCCTTTTACGCTGCTATTTAGATAGCCTATTCCAATGTATCCAATGGCTAGTTCGTTT
GTCGACACCGCTTGGACTATTGCGCCGTTAGATGCCATGACCTGTGCTCTTGGTGTGATT
CTTTCGCCTTTCATAACCTTTTCTTCCCAAACCTCATAGGTCCCTGAACTGGTATCTCTA
GTTATAACGGCAATTCTCTTATCCGGACCGCCTACATCCTCCCAATTGGTGATCTTGCCG
CTATATATATCCTTTAATTGTTGCAAAGTTAAGTTGTTGACGGGATTTTTTGGATGGATA
ATTGGCACTATAGCGTCTATGGCAATTCCAAAGGGGACGGGATACGCACCTTTTTCGAAA
GCCAACTTTGCTTCCTCAAGTTTTATGAATCTCGAGGAATTAGCTATATCACATGTGCCA
TCTATTAGCGCCTTAATACCATTGCCGCTTCCCTCTCCAGTAAGGGAAAATTCGGTATTA
GGATAAAGCTGAGCATAAGATTCAATTGCCGCTTGCGCTATTGGCAAAACGGTAGTAGAA
CCCTTCATAGTCAGACCGGCTGCCCACGCAGCACCCCCAAAACCCATTCCAAACAATACA
ACCAATATCAAAAGCGAAACTAATTTCTTCATTTCTTACCCTCCCCCGCATTTTTATTGA
CTTCATATAAATATTAACAAAGATGCGTAACGCCTATATCACATAGAGGTAACGAAGGCG
TTACGTCGCCTTATATCAACAAAACAGCCAAACGAAGGGAGCAAGTAAAAACACCGAAAG
CACGGCCCTCATAAAGTAGATTGCTGTCAATTTCGGAAAATCCAGAGGGATAGAGGAATT
TAAAATCAACACACCAATTTCAGTCATGTATATTAACCCCGTAGCTGATATACAAGCACA
CATAAACTTAGCGGCAACTGTAGTGCACGTAGCCCCTATAACTGCGGCCAAAAACTGATC
GGCAAAAGCCAACACAAATGCGGGTGCAACTTTGTAAGCTTCAGGAATTTTCACTAATTC
CAGCATGTATGCAAAGGGCAGGGAAATCCATTGAAAAATAGGCGTATAGGTTGCAATTAT
CAGAACTATCGTTCCCCAAGAGACGACAAGAGGCATGGTGGAGACTATTAAAAAACAAAA
GGTTTGATAACAAGTCCTTATTACTGTATGTATGCCCTCCCTTTTGGCCCTCTCTACTGC
TGTCTTCAAGGCCCATGAGTGAAGAGTATGATCAGGGGGAATCTCTGCCTCAGGCCTCTG
TTTACCGGATCTTCCCGAATAGCTGTCAGGAATGCCTTTAAGGGGCCAAAAACGAGGGGC
CAAAATGGCCAAAATGAACGACACGGCGTAAATTGTGATCAAAATTTGGAAATACATATT
CGGCAAACCCACGAAGTCAGCCATAACATAAATATAGGCAACACTTAAAATTGAAAAGGA
GGTGGAAATTATGGCCGCTTCTCTATCGCTGTAATATCCTTCGTTGTGCAATCTAGTGGT
GATCACAACACCGACGGAACTGCTTCCGAGCCACGAAGCCAAAGTATCGATAGCAGATCT
GCCTGGTAACGTAAAAAGAGGATGCATCAGCGGACGAGCCAGCGTCCCAACATACTCCAT
CAACCCAAAATCCGTAAGCAGGGAAACTGCAGCAGCCAAGACACTAAAAATTACCAAAAG
TGACGGCGCAAGCACCAGCACCGGAGTACCTCCCGTATCCATGCTCCAGATCGCCTCGGG
GCCGATTTTATAATATACCATTACAGAAAATATTGCTCCCAATATACGAGAGATGCTCCA
CAACGGACTAACTACAAATAAATCTTTGAAAAATTGGCTTTTCATAATAAAAGAGGGCTT
AAACAATGAAGCATAAATAGTGATAATTGCGCTCGCCACAACCAATGTCATGGCTGTGAC
TACCAGAATTGGCTTTAATGCCTCTTTCCCCCAATCGATAACTATTCCAAGGACAGTATT
GAATGTTCCGTCTTGAGGAAAGGGAACAAGGAAGAAGAGGACACCTAAAGCAGAGGGAAT
TAAAAAACGCATAATTTCGACAGAACTAAAAGCTTGTTTTCGCACTTGCATGCAACAACC
CCCCAAAGTATAATTATAGTGACACCTTAGCAATATAATATGCATCGTTAAACCCTAGAT
AAACGGGAATTATTATACTAAAAAATAGTTACACAATCCAGCAAGAAGGTTTAAACATAA
TCGCGTTATATCGCATAGCAATATGTTATTATATCAATACTATGACTAATTTGCATTGAC
TCGGGTAGAAATATTGTTGTAAAATAAAGAAAATTTATTCTTTCTTCCTCATCTTTATAA
GGAGGTTTTGTGCTTAGTGAGAAGCATTCCCGCCACTGATAATAACCCTTTATGGTATAA
AGACGCCATAATCTACGAAACCCATGTGAAATCCTTTTACGACAGCGACGAGAACGGCAT
AGGGGACTTCCGCGGACTTACGGAAAAATTAGAGTACCTTAAAAACCTAGGCGTGACGGC
AATTTGGCTTTTGCCCTTCTATCCTTCCCCTTTAAAAGACGATGGCTACGACATAGCGGA
CTATTTCAACATTCATCCAGATTATGGTACTTTAAGAGACTTTCGCTCTTTTCTAAAAAA
GGCACACGATATTGGCTTAAAAGTAATTACGGAGCTGGTGTTAAATCACACTTCGGATCA
ACATCCTTGGTTTAGGCGGGCTCGCGAATCCAAAAGGGGCTCTCGCTGGAGAGATTTTTA
CGTATGGAGTTCCGATCCCAATAAATTTTCCGAGGCAAGAATAATATTTAAGGACTTCGA
AAATTCAAACTGGACCTGGGATCCTGTGGGTAATGCCTATTTTTGGCACCGTTTTTACTC
TCATCAACCGGATCTTAACTACAATAATCCGAGGGTAAAAAAAGAAATTTTTAGGGTTCT
AGATTTCTGGTTCGATATGGGCATTGACGGAATGAGGTTGGATGCCGTGCCCTATCTTTA
CGAGCGCGAAGGAACAAATTGCGAAAACCTTCCCGAGACTCATCAGTTTTTAAAAGAACT
GCGCGCTCATATGGATGCCCGCTACTCCAACAGAATGCTTTTAGGAGAGGCGAATCAGTG
GCCTGAGGACGCCGTAGCTTACTTTGGGGAGGGTAACGAATGTCACATGGCCTTTCACTT
TCCCATCATGCCAAGGATTTTCATGTCGCTTTGGATGGAAGATCGCTTTCCGATAGTGGA
TATACTCGAGCAAACGCCGCAAATTCCGGAAAACTGCCAATGGGCGATGTTTCTACGCAA
CCATGACGAGCTCACTCTTGAGATGGTAAGCGATGAAGAGCGCGATTACATGTACCGCGT
ATATGCAAAAGATGCGCGGGCAAGGATTAATCTTGGAATCCGCAGGAGACTGGCCCCGCT
AATGGGAAATAATAGGCGCAAAATAGAGCTTATGAATGTTTTGCTTTTTTCTTTGCCCGG
CACACCTATCATATATTATGGCGATGAGCTTGGAATGGGAGATAACTATTTCTTAGGCGA
CAGAAACGGAGTTCGCACTCCCATGCAATGGAGCCCCGATAGAAACGCAGGCTTTTCTAA
AACAAACCCCCATAAACTTTACCTTCCGGTAATAATAGATCCAGAATATCACTATGAAAT
GATCAACGTAGAGACGCAGGAACGCAATCTTTCCTCAATGCTCTGGTGGATGCGTAGGGT
TATCTCGGTACGAAAACGCTTTAAATCCTTTGGCAGGGGAGATATAAATTTCATAGATTC
GGGCAATCCGAAGGTATTAGCCTTTACCAGGAATTTCGAGGACGAAACGATATTGGTAGT
CATAAATCTCTCTCGCTTTTGCCAGGTCACAGAGCTCAATCTATCCCAATATGAAGGATA
CGTGCCGGAAGAAATTTTTAGCGGAAACCGTTTCCCAAGAATTGAACCGAATAAACCATA
TACTTTGACATTGGGAATTCATGATTATTTTTGGTTTAACCTGCTGAATAAAAGAGAATA
TATCTCCATCAAGGCGGAGGATGAACCACTTTCCACCATAGAAATTAATAAAATTGCAGA
TTTATCTGTCAATATCCTTTCAAGTAATTCTTTTCAAGATGCGATAAAAAAATACCTTAA
CAAATGTCCATATTTCGGCGGTAAAAATAAAAATATTAGGAATATCGATATTTTTGATAT
CATCTCCATATCGGGAAATCAATATTTTGAAACCGGTTTCTTGTTTCTTAATATCTCCTA
TCCTCAGGGAGAGAAAGATCGATGCCTTTTGCCCTTTACTTTAAAGATGGATAACGAAGC
GTTATACACAAGACAAAACCATCCGGAATGCATTATTGCAAATGTCTCAATCGGGGGCCG
CAACGGTATTTTGTGCGATGGTACTTATTCTCCCGACCTGATCGAAAACCTCATCGACCT
TATGTCGAAGAGGAAAAGGGTTCAGGGTAACATAGGGCAGATAATATGCAAAAAAATTAA
TTTATCCAGCGATCTCGACATTACAGAAGATAGAAAAACATCACAATTAAAAATAGAAAT
ATACTACCCCTGGTCTAACCTGATAACTTACGGTCCTTCCGTCGCCATCAAACTTTATCA
CAAACTGGAAGAGGGAATAAACGTAAGCGAGGACATTTTGCGCTATCTAACAGAAATGCG
TTTTAAAAATATATTGCCCTACATCGGTTCCTTCAGGTATTTATCTAAAACCGAAGAAAC
CACTATCGGCATTTTGCAAAGAAACATTCCAAATCAAGGGAACGGATGGGAATATGTCCG
TAATATGGGTGAGCTGTTTTTCGAGCGCCTGCTTTCATTGGGCAAAGCGGAGTTACCGAA
AGAGACTGCTTCAGATTGCATAGACGGACTATTCCTAGAAATGATATCTCTGCTCGGAAA
GCGCACTGCCGAGCTTCATAAAGCTCTCAGTTCTTCCCGCAAAGTTCCGGAGTTTGCTCC
AGAACCCTTCACAAAACTATATCAAAGGTCAGTGTATCAGTCGATGAGAAATGAGTTGGG
GCATTCTATCAGAACACTGTCGTATAAAATTGGCTCACTTCCCGAAGACCTTGCGACGCA
AGCCGAGGAGGTCATGAAGATAAAAAACGACATTCTCGATAAAATTCGCCTTATCTACCA
GGATAAAGTCAAGACTCAAAAGATAAGAATTCACGGCAATTATCATCTTGGGCACGTACT
TTTTACCGGCAAAGACTTCCTCATTACGGGTTTTGAGGGTGATATGACAAAGTCTCTAGG
AGAAAGAAAGATAAAGCGCTCATCTTTAAGAGATGTTGCCTCTATGCTTTACTCTCTAAA
CAGAGCTGCCAGGATCTCGTTGCGAAAAGCCTCATCTTTCGCAGAAGAAACAGAATTGAT
TTCATCGTCTATGAAGTTATGGCGTGAACTCGTCGGAGAGACTTTCCTAAAAAGCTATGT
TGATAACTCCCGGGGCGAGTCTTTCCTGCCGGAAGATGATAATTCCATCAAAATATGGCT
TAACGCTTTTTTGCTGGAAAGAGCCCTTCTCGAGCTGGATCTGGAGCTTTCCCACGAAAA
AGGACAGTCCGATATTCCCATTGGAGAGATAATGTCGATAATGAAAATATAAGAACTGAT
TTCGCGGAGCGTGATCGAATGGAAAAATATGTGTGTATTCACGGACATTTCTACCAACCG
CCAAGAGAAAACCCATGGCTTGAAGAAGTGGAGTTAGAAGAATCGGCATTACCCTTTCAC
GATTGGAACGAGCGCATTACGGCTGAATGCTACGCTCCTAATGCTGCTTCAAGGATCCTT
GGTAACGACAGACATATCATTGCAATTACGAACAATTATTCCAAGATAAGTTTTAATATT
GGCCCTACCCTGCTTCTTTGGATGAAAAAACATGCGAAAGAAACATATGAAGCAATAATA
AATGCTGACGAGGAATCCAAAAAACGGTTTTCGGGCCACGGAAGTGCCATTGCTCAAGCA
TTCAACCATATGATCATGCCCTTGGCAAACGATCGAGATATACGCACTCAAGTTTATTGG
GGATTAAAGACCTTCGAGAGTAATTTCAACCGAAAACCTGAGGGAATGTGGCTACCCGAA
ACAGCCGTAGACATAAGAACCTTAGAAACATTGGCAGAGTTCGGCATCAAGTTTACGATA
TTGGCTCCCCATCAGGCTGCAAGATACAGGGCAATAGGGGCGCAAGAATGGCAAGACGCA
AGCGGCGCTAAAATCGACCCAAGACTTCCTTATCTCTGCAACCTGCCGTCCGGAAAAAAA
ATAAACATATTCTTTTACGATGGCCCGATATCTAACGATGTCTCCTTTGGCGGTCTACTA
GTCAATGGCGAAAAATTAGCCAATCGCCTCATTGGATGTTTTTCCGACAGCAAGGAAGCT
CAATTGGTCAACATTGCGACGGATGGAGAAACCTATGGACATCACCATCGTTATGGGGAC
ATGGCCTTGGCCTATTGCTTATCTTTCATCGAATCTAATAATTTGGCCAAAATAACGGTT
TACGGCGAATATCTCGAAAAATATCCTCCCAATCACGAAGTCGAAATAATAGATGGTTCT
TCCTGGAGCTGCGTTCACGGAATCGAACGCTGGAGAAGTAACTGCGGTTGCAACAGCGGA
CTACACCCCGGTTGGCAACAGGAATGGAGAAAACCCCTCAGAGAGGCAAACGACTGGTTA
AGAGACAAACTCTCCCTTTTATATGAGGAAAAGGCAAAGGATATCTTTTCAGATCCCTGG
AAGGCAAGAGATGAATATATACGCGTTATTTTAGACAGATCGGATGATGACGTTTACGCC
TTTCTCGAGGAACAATCGTGCAAAAAACTCTCAGATGAAGAGGTTGTCAATGCGCTCAGA
CTCTTGGAGATGCAACGTCATGCCATGCTCATGTACACGAGTTGCGGGTGGTTTTTCGAT
GAGATTTCCGGTATCGAATCAACTCAGGTGATGAAATACGCTTCAAGGGCAATCCAACTA
GCTTCTTACTTCACCGATTCGCAGCTCGAAGCAAAATACCTCTCCATTTTGGAAAAAGCA
CCGAGCAACATCGAGCACATAGGAAACGGGAGAAAAGCTTATGAAGTATACGTCCGCCCA
TCTCAGGTTGATATGCTAAGGGTTGGTGCTCATTATGCGATATCCTCGATCTTCGAAGAA
AAACAGGAGGATATAGATATCTACTGTTACAATGTGCAATGCGACCGCTTTGAAAAAGTG
CGCGCCGGTAAGCTGACTTTATGCGCAGGTGAGGCTTCCTTTTTCTCCAACGTCACCTTT
GAAGAAAAGGAAATTGCCTTCGCTGCACTTCATATGGGCGAGCACAATGTTCTCAGCGGT
TTAAAAGTACATAGCGGTAACGGCGAATTCGAAGACCTTATTTCAAAAATGAAAGAGGCG
TTAAAAATAGGAGATATTTCCACTTTGGTCCAGCTTATGGACGATTTTTTCGGGACTCAT
AATTATACGCTTAGACATTTATTCAAAGATCAGCAAAGAAGGGTTATAAATTACATCTTC
GAAGAACCCCTACACAACATTATAGACGTAGTATTTCGCGGCATCTTGGAATCGAACTAT
ACGACTATGAACTTTATGAAAGAAATCGGCACCCCGATCCCGAAACCGTTGGAAAAGGTA
GCGGAAGTTACGCTTAATGCCGATTTTCTGAAACTCTTGAATTACAATACCTTCGACCTT
AAAACTTTAAAAGGAGTTGCAGAAGATGCCAAACGTCTTGATATACCTTTAGACAGGGAT
GCGATTGGCCTCGCCTCTTCCTCTTTGGTGGACACTTTCTTTGCAATGCTCAAAGATAAA
CCTTTCGAAATAGAGATTTTAAGCAAAATTAACGACACGCTTGATTTGCTCAACGAACTT
AAATTGCCACTATATCTATGGAGAGCGCAAAATGTATATTTTCATCTGACAAAGGACGCC
TATCCTAAAGTCAAAGAACAGCTGGATGAAAAAGATGCCGATAGGTGGGCAGAACTGTTC
AGGAAAATCGGAGAATGCTTGGACGTGAGGGTAGGATGACTTCGCCTATATCCCGAAAGA
TTTAAACTATACAATATGGTAAAAGTATAAAAAGACGGAGAATAACTCATGGATGGAATG
GATGGAAGAAACAGGGTTGTCATAGAAAATGTATATCCCGAAATAGACTGCGGGAGATTT
CCAATAAAAAGAACTGTGGGTTCCGGCGTTTACGTCGAAGCCGACGTATTCTCTGACGGA
CACGATGAAGTGCTGGCCTTTTTGCTTTATCGCAAATCTGACGAAGAGGATTGGAAGGAG
GTCCTTATGTATCCTCTTTTCAATGACAGATGGCGCGCCCACTTTCCCGTCGAACGTATG
GGAGAGTATTTGTACACTATAAAAGGAGGCGTCGACCATTTTTCAACATGGCGAAAGGAC
CTTTTAAAAAAGATAGATTCAGGACAAGATGTTTCTGTCGAATTAATAATTGGAGCAAAC
ATGCTGCACCATGCCTCCAAAAGACATCGGGACAATGAAAAAAATATCCTGCTGGAATTC
GCAGAAAGACTTGACCGCCTCTCGTCTAACATAAATACACATGCCATAGTCTCATTATTA
AACACAAAGGAATTTCAACGCCTTAACATGTCATGTTTCGATGAAGCTTTTACTTCCTTT
TACGAAAAAAATCTTCGGGTTACAGTGGACCGAAGGAAGGCAAGTTTCAGCTCCTGGTAT
GAGTTCTTTCCGCGATCTAATCCGGGGAAAGGTAAGGTGCACGGATGCTTTAACGATGCG
ATGCAGTTTTTACCCGAAATCGCTAAAATGGGCTTTGATGTTGTGTACCTCCCCCCCATT
CACCCAATTGGCAAAACAAACCGTAAGGGCAAAAACAATTCCTTAGAAGTTACTCTCCAT
GATCCGGGAAGCCCCTGGGCCATTGGCTCATCGGAGGGAGATCATAAGGACATAGATCCT
CAACTAGGCACAATGGACGATTTTGCCTCCTTCGTTAAACAAGCAGCCGATCTGGGTCTA
GAAGTCGCCCTAGATTTGGCTTTTCAGTGTTCTCCCGATCATCCATACGTAAAGAAACAC
CCCGAGTGGTTCAGGTGGCGACCCGATGGAACTATCCAGTACGCAGAAAACCCGCCAAAA
AAATACCAAGATGTCGTCCCCTTCGACTTTGAGTGCGATGATTGGAGATCACTTTGGGAA
GAGCTCAAGAGCATAGTTATGTTTTGGATAGGACAAGGAGTAAAGATCTTTAGAGTTGAC
AACCCCCACACCAAACCCTTTGCTTTTTGGGAATGGCTTATCGGAGAAATAAAGAAAATT
TACCCCGACACTATCTTCTTATCCGAAGCATTCACGCGACCTAAGGTCATGTACAGGTTG
GCGAAGCTCGGTTTCAATCAATCCTACACATATTTCACATGGCGCAATACCAAGTGGGAA
ATCACGGAATATATGAAAGAACTGACACAAACTCAGGCCAAAGAATTTTTCCGACCCAAC
TTTTGGCCCAATACACCTGATATACTCCCCGAATACCTTCAATACGGGGGGAGACCTGCA
TTTATCGTAAGGTTGGTGTTGGCTGCAACCCTTTCTTCCAACTACGGAATATACGGACCT
CCATTCCAGCTTTGTATATCCGAAGCGGTGCCTGGCAGGGAAGAATACCTTAACTCCGAA
AAGTACGAGATCAAACATTGGGATTGGGATGCACCGGGTAATTTGAAAGAAATAATAGGA
AGAATTAACAGGGCAAGAAAAGAAAACGCTGCCCTGCAGGAGACTAATAACATATTTTTT
TGTGAAGCTGATGACGAAAACGTGATATCTTATTCAAAGGTCACCGAAGATCTATCCAAT
GCCATCCTGGTGGCGGCCAACTTGGATCCCTTTCACGTTCATGAAGCAACACTGCACATC
CCTTTAAAAACACTCGGCATCGAGGAAGGGCAATCCTATTTGCTGGAAGACCTGTTAGGG
GGAGAGAAATTCATCCTCCATGGAGAACACATGCGGTTGAAGATCGATCCCTTCGTCATC
CCTGCCTATGTCTTCAAGGTGCACCGAAGGTTACGCCGAGAGTCGGATTTCGACTACTTC
ATGTAATCGTGCAATAAATGGGGTTAGGAGTGATATCAAGACAATGTTTGAAACCAATTT
TAATGATATTTCTGAGGGATTAAAAAAACATTTGCCTGCCTACCTGCCAAGCTGTCGCTG
GTTTGCCTCCAAGACTAAAGACATCGCAGAGGTGGATATTTTAGACTGCTTGCCCATGAA
AAGAAATTTAAAGACATACATGCTGATTTTGAGGGTCGTTTTAGACGACGACTCCATCGA
GCATTACTCAATGCCCCTTTCTGTTATTGAAAAAACACCCTCGAAGGAACAAAAAATAGG
ACTCATTTTTGCTCTAGACAACGGCACACATATAATTGAAGGCATTTTTGACGCTGGCTT
CAGGGATGCCTTGTTCGAAACATTAATCGGGGGCAAAACTGTCGAGGGGATAAATGGCGT
GCTTTCAGGTTTTGTCAATGCCAAAAGTATTTCCCATTTAATCGAACAAGGCAAAAACAT
TTCATCTAAAGTTCTACCGGCGGAACAGAGCAACTCATCCGTCATTTATAATGACAGCTT
TTTCTTAAAACTTTACAGAAGGCTCGAAATCGGACCCCATCCTGAGGCAGAAATGACGCA
CTTCTTGTCTGAAGCCGGATTTACTCATGTGCCACCCTTTATTGGCTCCATGAAATATAT
GCTGAACGAAGAAAAATCCTGGCGCGAAGTCGCTTTACTTCAAGAGTACGTTAAAAACAT
AGGCGACGGATGGACATACTTCACTGCAGTACTCAAAAATACAATCAAAGCACTTAAATC
GGCCGATGATGCCGACAAATATTTTTTGTTGCCTTTAAAGGAAGAAATAAATAGGACATA
TGCAATGGCCTCTTTGCTTGGAAAGCGGACGGCTGAAATGCATTTGGCCTTATCTTCGGA
CAGAAAAAACGATAGCTTTACTCCCTTGCCATTCAAAGGAGAAACCCAAAAAGAGGCTTA
TGCTATAGCACGTTTATGGATGAAACAAGCGATGAAGATTTTAAAAGATAACATACAAAT
GCTTCCCTCTCCAACAGACAAGCTGGCAAGAAATATTATCGACAACGAAAAATTACTTAT
AGACAGATTGAAATATTATTTCACTGCCTCCGGTGGAGAAATTTTAAGGATACATGGCGA
CTATCATCTGGGACAGCTGCTCTTTACGGGGGATGATTTTTTCATTATAGATTTTGAAGG
GGAGCCGGCAAGAAGCTTAATAGAACGCAGAAAAAAGCAAAGTCCTTTGAAAGACGTCTC
GGGAATGATACGTTCTCTTCATTACGCTGCCAATTACGCCCTCAAAAGCCTGGCCTGTGA
CGACGAGGCTTCTTCTTTCTGGGCAAAGATATGGTATGATAATGCATACTCATCATTTTT
GTCTTCTTATCGTCAAGAGGCAATGAATGCTTCCTTTTTGCCCGCTGATGACGAAGAATT
TAACGCTACTTTAAAAGCTTTCCTGATGGAAAAGGTTTTTTATGAAATATGTTACGAATT
CAATAATCGCCCTGACTGGGTTTACATTCCCCTCAAGGGAATTGAATCTGTTATAAATTA
GACAAGTCAGGCGAGGGGGGTTATGCATGAATAATCGTAAAGAATCAACTTGGACTTCTC
CGTTTACAGATATGGATATATATCTTTTCAAAGAGGGCAATCACTTTCGTCTCTACGAAA
AGTTGGGCGCGCATATTTGCAACGGCGGAGTTCGCTTTGCCATATGGGCTCCAAACGCCA
AATCCGTTTCCGTCATAGGCGAATTCAATAACTGGGACAAAAAAGCACATCCTTTAAGCC
CAAGACAAGACGAGACAGGAATCTGGGAGGGTTTCATAGAGGGAATTGATTCGGGAACGC
TTTATAAATATCATATCGTGTCAAACTACAACAACTACGAAGTAGACAAAGGAGATCCCT
ATGCTTTTTATTGGGAAAGGCCACCCAAGACAGCCTCGATTGTTTGGGACTTAAACTACG
AATGGAAGGACGAAAAGTGGATGAAGGAAAGGGCTAAACGCAACTCTTTCAAAAGCCCTA
TGTCCATCTACGAGGTGCATCTTGGTTCTTGGAGACGCTTCCCCGAGGAAGGCAACAGGT
TTTTAACCTATCGCGAATTGGCGTCGTTTTTGCCAAATTACGCGAAAGAAATGGGATTTA
CCCATGTCGAGTTCTTGCCGGTAATGGAACATCCTTTTTACGGTTCATGGGGATACCAGA
CACTTGGCTACTTTGCTCCAACCGCCAGATACGGTTCTCCTCAGGATTTTATGTATCTCA
TCGATGTATTGCACCAAAACGAGATAGGCGTGATCCTCGATTGGGTACCATCTCACTTCC
CAAACGACGGACATGGATTGGTCTTTTTCGACGGAACACATCTTTATGAACACGCCGACC
CTAGAAAGGGCTTTCATCCCGACTGGAAAAGCTGTATTTTTAATTACGGCAGAAATGAGG
TGCGAAACTTCCTAATTTCAAGCGCTCTTTTCTGGCTGGATAAATACCATGTAGACGGAT
TGAGAGTCGACGCCGTAGCTTCTTTGCTTTATCTCGACTACTCAAGAAAGGATGGCGAAT
GGATACCTAACGAGTACGGCGGAAGGGAAAACCTAGAAGCGATACATTTTCTAAAGCGTT
TCAACGAAGAGGTCTACAAAAACTATCCTGACGTTCAAACTATTGCAGAGGAATCTACCG
CATGGCCTCAAGCAACCAGGCCTACCCATCTGGGCGGATTAGGATTTGGCATGAAGTGGA
ACATGGGATGGATGCACGATACGCTCGAATATTTCTCTAAAGATCCCATATTTAGGAAAT
ATCATCATAATCAGTTAACCTTTAGTATATGGTATGCCTTTTTCGAAAATTTTGTGCTGC
CATTATCTCATGATGAGGTCGTCCACGGCAAAGGTTCGCTTATTGCTAAAATGCCGGGAG
ATGATTGGCAAAAGTTCGCTAATTTGCGGGCTCTTTTAGGTTATCAGTGGCTTCATCCAG
GGAAAAAACTACTTTTTATGGGTGGGGAATTAGGCCAGTGGAGAGAATGGAATCATGAAT
CGAGCATTGATTGGCATTTGTTGGAATACCCTAATCACGAAGGTGTAAGGCACTTTGTCC
GTGACTTAAATCACCTTTTAAGCAGTGAGCCTGCTCTTTATGAAAGAGATTTCGAGAATA
CCGGATTTGAATGGGTGGACTTTTCCGATTGGGAGAGCAGCGTTATATCCTTTTTGCGGA
AGTCAGAGGACCAAACAGTATTGGTAGTCTGCAACTTCACGCCCATACCTCGCTATAATT
ACAGAATAGGTGTTCCAAGCGGTGGATTTTGGAAGGAAATCTTAAACAGCGACGCAAAAG
AATACGGTGGAAGCGGTCACGGCAACTTCGGCGGTCTTGAAGCAACTCCTGTCCCAATTC
ACGGCAGGTTTCATTCGTTGGTAATGACCCTTCCTCCTTTGTCTGTAACGGTTTTCAAAA
AAGCATAATCCGCTAAAAATAAAGGATTGCCAAAAAGCATGCGTGCTTTTTGGCAACATT
CCCTTAAGATTACCGCACAAATATGTTTTTGAAGGATAAAGTATATATGGACATATTGGT
ACGTATTTCGATCCACCTTACAGAGGACATGAAAATTCAGTCAAATGGGAGCAGAAAAAC
TTCTTTAGGGGCATCATCACTCAGAATATGGATGCCCCCATCACCACTATCCCCTTGACA
AGGTGAGATAACAAATACGCTAGAAATCATTGACTAAATATTTATAGAAACGACGCTATA
GTAGTAATATTAGATTTAATGAATACATGAATTTAGTTCTAGTATATCACCACCATTATA
TAGCGATAAAAATAGGAGCAGATAATCCTTGATATGCCTGGTTATGAGAAAATTGTTTTT
TATGTGTTCTTTACCGTTCTGGGCCAAACCCTTAGCATATTCCGGTTCATACAAAAGCTG
TTTGAGATAATGAACTGTGCCATCAATGGAGTAAGTCAGTATTCCGGAGTGCTTGTGAGC
TATCTGTAGAGGAATGCCTCCGACTGCCGAGGCTATTACCGGTTTTTCCTTCCATAAAGC
TTCCGCAACCGTTAACCCAAATCCTTCTTTAAGTGATTTTTGCAAGATTACACTTGACGC
TCTCTGTAGCGCGTTTATCTCAACGTCACTTTTCGGGGGAAGTAACAATACGAAAATGTC
AGGATCATCGGCTGCTGCGTTTTTGACCTCTTCTAACACTTTAACTCCCTCAGGGTCGTC
GGTGGCGCCTCCTCCGGCAAGCACCAATTGACAATCCAAGTGTCTTTTGACTCTTTTGTA
AACCTCGATGACTCCTATCGGGTCCTTTAAGTAATCAAAACGAGAAATCTGGGTTACTAT
GGGTCGAGATTTGTCTATCCCGAACTTTTCGAGAACCGAGTCAATTTCCTCCTGAGACAA
ATCTTTATTTTTGTCGCTTAATGGATCAATGGAAGGAGAGATCAAAACCTGCGGTACGCG
CAATTTCCTGGCGAAGGCGGGTGCAGAAAAGACTGCGCTGTCGTATTTTTCTATATATAA
TTTCAGAAAAGCCATTACTTCTTCCTTGGGCGTCGTAAAATCTACATGACATCTCCAAAC
CCATTTATTCCCCAGCGATTCCTTTAGTTCAACCAAAACGATGGGCTGTGGGTCATGTAT
AAAAAAGATATCGCCCGTAAAATCCATCTCTTTGGCGTTTTTGCGATTGATTTCGAGAAA
ATACATAAATTCTTCCAGGGATATTTCGACGTCGACGCCATGAAGGGCATTATGCATTTT
TTTGGTGATGTTAAAAAAATTTTCGTCACCTTTTATCGTATCCCAACGGGCATCTACGCT
CAGCTGCTCTAATAAGCTGATCATTCGATTTAATATTTCGGCTACTCCACCACCAACCTT
TGTCGAATTTATATTTCTTATCACCTTTCCCTCGAGCTTGCCAGCCAACAAATACAGCTC
[truncated: 1,760,381 more chars]
