# Supplementary material for: Regions Enriched with Reverse Complement Triplets in Bacterial Genomes
Source: Int J Mol Sci. 2026 Feb 28;27(5):2301. doi: 10.3390/ijms27052301 (PMC12985086; doi:10.3390/ijms27052301)
Supplement: Supplementary file 1 [file ijms-27-02301-s001.zip › for_send/45/Synergistota/class/mirror.txt]

SMAX=  179.00     KMAX=     321   
NOM=     1     5     8     9    12    13    14    15    17    19
NOM=    21    22    23    25    29    31    33    34    35    38
NOM=    39    41    42    44    46    47    49    50    51    53
NOM=    54    58    70    74    76    77    82    85    86    90
NOM=    94    98    99   105   106   116   120   121   124   126
NOM=   131   132   133   134   136   137   141   143   145   154
NOM=   157   160   161   165   166   167   173   174   175   178
NOM=   180   181   183   184   192   194   196   197   198   204
NOM=   208   211   213   214   216   222   224   231   232   233
NOM=   234   235   238   239   240   241   242   248   251   252
NOM=   253   255   256   258   261   264   267   268   269   270
NOM=   272   273   274   275   277   279   282   283   285   286
NOM=   287   288   290   291   293   294   295   298   301   302
NOM=   304   305   307   308   310   314   315   316   317   318
NOM=   320   321   322   323   324   327   335   338   339   347
NOM=   348   349   350   352   353   357   358   359   364   374
NOM=   375   376   377   378   383   385   389   390   391   394
NOM=   395   397   401   402   403   405   406   408   409      
KK= 1536633  LL= 1537592  Z=    7.83  JJ= 1536633  DL=   960    
GCTTGGGAAGGAGACCGATGTTTTTTGGGCTTCCCTCCTTTGCTCCTTCGAGGTCGACGACGTGGATTTCCCTTGCCCCCATTTCCTTTAAAGTTCTTGCCACCTGAAGGGGGTCGCCGCTTATGGTCCAGGAGCGGTCGAAATCGCCCTGATAAAGCCTTACGACCTTTCCTTCATATAAGTCTATGGCAGGATATATCTTCATTTCCCTTTGCCTCCCTTTAGCGAAAGGACGGCCGACTTAAAAAGAGCCAGGCCGAGTTTGCCGCTTCTTTCGGGATGAAACTGAAAGCCCATGATGGGGCCCCATTTCACCGCGGAGACGAAGCTTTTTTCACCGAGCTTGGTGGTAGCAATACAGGCTTGCGACTCGAGCAGACAGTAGCCGTGGACGAAGTAGACGTCGGCGCCCTCGAAGGGCTTGGCGTCAAATTCGGCTGCCCTGTCCTTGCGCCAGCGAAGTTCGTTCCAGCCGATATGGGGCCAGGGCTTCGCCTCAAGCCTCACGACCTCACCCGGAATGAATCCCAGCCCTGGAGTGTAGCCCTCCTCAAAACTTCCCTCGCAGAGCATCTGCATGCCAAGGCAAATACCGAGAATGGCCCCTCCGGCATCGCGATATTCCTTTAAAAAATCCGTCCACCCAGCCTCCTTCAGGTGGCGGTAGGCGGCGGGGAATGACCCGACGCCGGGAAGGATTAAAAGGGAGAGGGGCTTTCTTTCGTCCTTTGGTTTTTTCAAGACCTCTGCCGGCATTTTTAGGGCTGCAAGGGCCCTCATGACATTTCCTATGTTTCCGGCTCCGTAATCAATTACGCCGATCAAATGATCGCCCCCTTAGTGCTCGAAGGTCTTTCAGAAGATTTCAGCGCCTGCTTCAAAGCCCTTCCCACGGCCTTGAAGGTCGCCTCGGCAAGATGGTGGGAGTTGTCTACGCTTAAAGCCTGAAGGTGCAGCGTA                                                                                                                                                                                                                                                                                                                                                                                                                                                                                                                                                                                                                                                                                                                                                                                                                                                                                                                                                                                                                                                                                
A===      433      111      114      223      233      323      123      413      144      121      333      143      224      343      234      243      244      313      334      314      231      1
B===      443      222      322      411      441      414      412      423      332      212      444      432      311      434      341      431      331      424      344      324      241      1
RRR=   1284.1   1181.4   1050.6    468.4     95.5     75.0     50.0     42.2     21.9      8.9      6.9      2.5      1.9      0.0      0.0      0.0      0.0      0.0      0.0      0.0      0.0      0
M=    13333.    14940.    11908.        
M=    11520.    14670.    13348.        
M=    10716.    10388.    14318.        
M=    15741.    11312.    11736.        
J=   1      -0.5  14.0 -13.4            
J=   2     -15.1  13.6   1.5            
J=   3     -10.5 -13.6  24.0            
J=   4      25.8 -14.9 -11.0            
SMAX=   47.00     KMAX=     203   
NOM=    30    36    40    52    66    92   107   115   127   140
NOM=   144   149   155   158   164   169   170   172   182   191
NOM=   193   202   203   218   229   237   245   246   247   266
NOM=   271   297   300   313   319   332   334   341   343   354
NOM=   355   373   381   382   392   404   407                  
KK= 1077079  LL= 1077438  Z=    5.17  JJ= 1076509  DL=   360    
TTTAAGAATAAAGCAGAAAAACAAATAGCTAAACCGAGACTTTACTTTTCTGGTGAGAATAGGGGAGATGAATTTATCGATGAGGACGGGTCTTTATTTCGATGGCTGTAATTTGAGGGATTTAGCTTCAAAATACGGGACTCCTTTATATGTGGTTTCAAAAAGCATCATCAAAGATCGATGTCGAGAAATACGGAGAGGTTTTCTTGACCGTTACGCAAACTCTCGTGCCTATTATGCCGGGAAGGCTTTTTTGACTATTGCCATCTGTCGTTTGATAAAAAAAGAAGGATTGGGCCTTGATGTCGTATCGGGAGGGGAGCTTCACCTGGCTTTAAAGGCCGATTTTCCTACGGCAAA                                                                                                                                                                                                                                                                                                                                                                                                                                                                                                                                                                                                                                                                                                                                                                                                                                                                                                                                                                                                                                                                                                                                                                                                                                                                                                                                                                                                                                                                                                                                                                                                                                                                                                        
A===      111      144      233      333      234      433      334      114      141      243      223      244      224      113      313      413      112      323      314      343      231      1
B===      222      332      441      444      341      443      344      322      232      431      411      331      311      422      424      423      122      414      324      434      241      4
RRR=    672.4     89.3     42.1     21.5     19.3     18.4      8.4      7.4      5.4      2.0      1.3      0.5      0.2      0.0      0.0      0.0      0.0      0.0      0.0      0.0      0.0      0
M=     3739.     3464.     3794.        
M=     3719.     3350.     3695.        
M=     3144.     3274.     2977.        
M=     3008.     3522.     3144.        
J=   1       1.3  -3.5   2.2            
J=   2       2.3  -4.2   1.9            
J=   3       0.2   2.6  -2.9            
J=   4      -4.0   5.5  -1.5            
SMAX=   27.00     KMAX=     337   
NOM=    20    63    65    69    78   102   108   110   123   129
NOM=   138   142   171   200   219   230   236   262   296   299
NOM=   309   312   337   345   372   386   399                  
KK= 1638374  LL= 1639063  Z=    7.43  JJ= 1638134  DL=   690    
GATAGCTCAGACGGAATCCCCCTTTGCTGAGCCCAAGTTGCTCAGCGAGGCCGTTAAGGGTTTAAGGAGCGTCTTCGAAAACGTTTATTTGGCTTGGGGTGTTGTACCAACCTATCCCACCGGTTTTTGGACCTATTCAGTGGGAAGCAAAAATATAGATCCCAGAATTCAAAGAAGATCGGCACCAAAAGGTACAAAATATTATAGTGATGATATGCATTCCTTAGCCTTTAAGTTGCCTCCCTTTGTTTGGGAAATTATAGATGGGGACAACTTGAAGGAGGCAAAAGCGGATTGACTCGATTTTTGGAGAGCGGGTCTGGTTTCGCTAGTGCCGAATGGGTTATGTTTGGCGCTCCCTCCGATGCGACGGTGTCGAGAAGAGGGGGAGCTCAATATGCTCCTGATGTCATCAGATGTGAATCCCATCACATCGAAAGCTATTCTCCGTCCCTCGATGGAGATCTTAAGGATGTATCCTTTGTTGATCTGGGAAATGTCTTTCTATCGCCCGGCGATGTGCAAAGCTATTTGACGAAAGTCGAAAAGGTGGTCACTTCCTTTGCAGGCAAAGGAAAAAGGATTTTGATGATCGGAGGAGATCATCTGGTAAGTCTTGCCGGGGTTAGAGGCGTGATTTCAAAGTATTCCGATCTGCACGTCCTTCATTTCGATGCCCATGCCGATCTG                                                                                                                                                                                                                                                                                                                                                                                                                                                                                                                                                                                                                                                                                                                                                                                                                                                                                                                                                                                                                                                                                                                                                                                                                                                                                                                                                              
A===      233      111      433      114      123      223      143      224      333      144      112      121      141      413      243      244      313      334      343      314      323      2
B===      441      222      443      322      412      411      432      311      444      332      122      212      232      423      431      331      424      344      434      324      414      3
RRR=    230.4    129.9     58.4     32.2     22.5      7.0      4.2      4.1      3.5      0.8      0.5      0.1      0.0      0.0      0.0      0.0      0.0      0.0      0.0      0.0      0.0      0
M=     2107.     2169.     1981.        
M=     1914.     2009.     2099.        
M=     1607.     1732.     2039.        
M=     2072.     1790.     1581.        
J=   1       0.5   1.9  -2.4            
J=   2      -2.2   0.0   2.1            
J=   3      -4.6  -1.5   6.1            
J=   4       6.3  -0.6  -5.7            
SMAX=   21.00     KMAX=     139   
NOM=    28    87   117   128   139   152   179   185   188   199
NOM=   209   225   226   227   280   289   292   306   330   333
NOM=   340                                                      
KK=  863107  LL=  864246  Z=    5.85  JJ=  863047  DL=  1140    
AGGTCGTAGTTGGTCTGGGCAGAATCTAGGTCGCTCCTTGCGATTAAATCCCTCTCCCAGAGCATCTTCTGGCGGTCGAGGTTTCTTTTCGCATCGGCAAGGGTGGCCTGTGCCCTCTGCAGCCCGGCCTTTGCCTGCATGAGGTTGGCCTTTGCCTGCTCCACCTGAGCTTCAAAGGTGGTGGGATCTATGAGGGCTATTATCTGCCCCTTATTCACGATGGAGTTGTAATCTACGTAGATTTCCCTTATAGTCCCTGAGACCTGAGTTCCCACTTCTACGGTCGTCACCGCCGAAACGTTTCCTATGGCAGTCACGAAAGAAGAGATATCGCACCTTTCGACGGGCGCCATATCGTAGTATACGCCCTCCTTCCTGCTAAAAAACCCCCTGCCAAAGGCCGCGAAAAGCACCGCTCCTATGACGAGGACAAATAACATCTTCTTTTTCACGGTAAATTCTCTCCCATCGCGCTTTTAAGCGTAATTTCGGCCATCCTGTAATCGTAAAGTGCCTGAACGTAATTTTTCCTGGCGTCGTTTAAAGCCACCGTGGCATCCGTAACCTCTATGGGGCTTCCAACTCCCGCCTGATATCTTCCAAGGGCCAGCTCCAGGTTTTCCTCCGCCTGCCTTACCATAAGCCTGGACACTTCCACGCTTTCGCCGTATTCGATCAAGGAAAGATAACCCTCTTCGATTTCGAGGGAGATGTTGTTTCTCAAGGATGAAGTGGCCAACTTAACTTCCTCCAGGTTGGCGGCTGCTTCCTTCGTCTGATATTCCACGAGATGTCCGTCAAAAAGGGGAATGCTCATGGTCATGCCGAAGTTCCATCCCTCATCCAGGGGGAAATCCCTGCCCTCAAAATTATAGGCTGCGTAGGCCGAAAGAGTCGGAGAATCGCCTCTGGCAGCAAGCTCCAGCGATTTTTGTGCCGTGACCTCGCTGGTTTCCTGAGCCTTGAGGTCCGGCCTGTTGTCAAAAGCCCTCGCCAGCGCCTCCTGTTTCGTTATATCGTAGACCTTGAAGTCCATGTCATCGGCTATGTCATAGGAGGGCGTGTCGGCAAAGCCCATGGCGTTGCTCAAGGTCTTCCAGGCTATCTCAAGCGAGGATCTGGCCTTTATTAGCTCGAGGC                                                                                                                                                                                                                                                                                                                                                                                                                                                                                                                                                                                                                                                                                                                                                                                                                                                                                            
A===      144      244      111      114      334      333      223      224      231      413      233      234      243      314      313      343      323      214      124      123      121      1
B===      332      331      222      322      344      444      411      311      241      423      441      341      431      324      424      434      414      321      312      412      212      4
RRR=    194.1    124.8     75.2     18.0      6.3      3.7      2.8      1.1      0.2      0.0      0.0      0.0      0.0      0.0      0.0      0.0      0.0      0.0      0.0      0.0      0.0      0
M=     1642.     1392.     1637.        
M=     1629.     1408.     1374.        
M=     1370.     1450.     1095.        
M=     1049.     1440.     1584.        
J=   1       2.3  -4.4   2.1            
J=   2       4.3  -1.7  -2.6            
J=   3       1.9   4.2  -6.0            
J=   4      -8.7   2.3   6.4            
